# Supplementary material for: Self-assembling proteins compose the chemically resistant shell biomaterial of planktonic tintinnid ciliates
Source: Nat Commun. 2026 Jun 13;17:7507. doi: 10.1038/s41467-026-74402-4 (PMC13408134; doi:10.1038/s41467-026-74402-4)
Supplement: Supplementary file 6 — Supplementary Data 16 [file 41467_2026_74402_MOESM6_ESM.zip › AF2_structure_models/Tara_Unigene_37.cif]

data_0
#
_entry.id   0
#
_struct_asym.id          A
_struct_asym.entity_id   0
#
_entity_poly.entity_id        0
_entity_poly.type             polypeptide(L)
_entity_poly.pdbx_strand_id   A
#
_entity.id     0
_entity.type   polymer
#
loop_
_entity_poly_seq.entity_id
_entity_poly_seq.num
_entity_poly_seq.mon_id
0 1   MET 
0 2   LYS 
0 3   SER 
0 4   PHE 
0 5   ALA 
0 6   PHE 
0 7   ALA 
0 8   ALA 
0 9   ALA 
0 10  LEU 
0 11  ILE 
0 12  ALA 
0 13  VAL 
0 14  VAL 
0 15  ASN 
0 16  SER 
0 17  LEU 
0 18  GLU 
0 19  LEU 
0 20  GLU 
0 21  TRP 
0 22  GLU 
0 23  LYS 
0 24  PRO 
0 25  VAL 
0 26  HIS 
0 27  LYS 
0 28  VAL 
0 29  SER 
0 30  TYR 
0 31  HIS 
0 32  PRO 
0 33  VAL 
0 34  THR 
0 35  LYS 
0 36  VAL 
0 37  VAL 
0 38  GLN 
0 39  PRO 
0 40  ALA 
0 41  LYS 
0 42  VAL 
0 43  ALA 
0 44  ASN 
0 45  ALA 
0 46  ALA 
0 47  SER 
0 48  LYS 
0 49  ALA 
0 50  TYR 
0 51  ASP 
0 52  GLN 
0 53  GLY 
0 54  TYR 
0 55  GLU 
0 56  GLN 
0 57  SER 
0 58  ASN 
0 59  GLY 
0 60  SER 
0 61  ASP 
0 62  TRP 
0 63  ASP 
0 64  ALA 
0 65  TRP 
0 66  GLY 
0 67  ARG 
0 68  ASP 
0 69  GLN 
0 70  ASP 
0 71  LEU 
0 72  SER 
0 73  ILE 
0 74  ASP 
0 75  GLU 
0 76  SER 
0 77  TYR 
0 78  GLY 
0 79  LYS 
0 80  THR 
0 81  THR 
0 82  ALA 
0 83  LYS 
0 84  SER 
0 85  TYR 
0 86  ARG 
0 87  ALA 
0 88  GLU 
0 89  SER 
0 90  TYR 
0 91  ASP 
0 92  GLU 
0 93  TRP 
0 94  ASP 
0 95  ASN 
0 96  GLN 
0 97  ASP 
0 98  ASN 
0 99  ASP 
0 100 LYS 
0 101 TRP 
0 102 GLY 
0 103 ALA 
0 104 GLN 
0 105 ALA 
0 106 TRP 
0 107 GLY 
0 108 LYS 
0 109 ASP 
0 110 ARG 
0 111 ASP 
0 112 MET 
0 113 ALA 
0 114 GLY 
0 115 ALA 
0 116 SER 
0 117 SER 
0 118 TRP 
0 119 GLU 
0 120 LYS 
0 121 ASP 
0 122 ALA 
0 123 SER 
0 124 LYS 
0 125 ASN 
0 126 LYS 
0 127 GLY 
0 128 LYS 
0 129 ALA 
0 130 SER 
0 131 TRP 
0 132 ALA 
0 133 GLY 
0 134 SER 
0 135 GLN 
0 136 ALA 
0 137 GLN 
0 138 GLN 
0 139 GLY 
0 140 TYR 
0 141 ASP 
0 142 ASN 
0 143 ASP 
0 144 GLU 
0 145 TRP 
0 146 ALA 
0 147 LYS 
0 148 GLN 
0 149 ALA 
0 150 TYR 
0 151 GLY 
0 152 THR 
0 153 ASP 
0 154 SER 
0 155 ASP 
0 156 SER 
0 157 ARG 
0 158 TRP 
0 159 GLY 
0 160 LYS 
0 161 SER 
0 162 TYR 
0 163 ASP 
0 164 SER 
0 165 VAL 
0 166 ASP 
0 167 ALA 
0 168 LYS 
0 169 ASN 
0 170 TYR 
0 171 ALA 
0 172 ASN 
0 173 GLU 
0 174 HIS 
0 175 TYR 
0 176 ALA 
0 177 ARG 
0 178 GLU 
0 179 VAL 
0 180 LYS 
0 181 ALA 
0 182 ASP 
0 183 ASP 
0 184 ASP 
0 185 GLN 
0 186 TRP 
0 187 ALA 
0 188 GLU 
0 189 ASP 
0 190 TYR 
0 191 ASP 
0 192 ARG 
0 193 TYR 
0 194 ASN 
0 195 GLN 
0 196 GLY 
0 197 GLN 
0 198 LYS 
0 199 ASP 
0 200 MET 
0 201 TYR 
0 202 GLY 
0 203 ASN 
0 204 ALA 
0 205 ALA 
0 206 SER 
0 207 LYS 
0 208 ASN 
0 209 ASN 
0 210 ALA 
0 211 SER 
0 212 SER 
0 213 TYR 
0 214 GLY 
0 215 TYR 
0 216 GLY 
0 217 GLY 
0 218 TYR 
0 219 GLY 
0 220 LYS 
0 221 GLY 
0 222 ALA 
0 223 ALA 
0 224 ALA 
0 225 ALA 
0 226 SER 
0 227 TYR 
0 228 ASN 
0 229 LYS 
0 230 GLY 
0 231 ALA 
0 232 GLU 
0 233 TYR 
0 234 GLY 
0 235 GLY 
0 236 LYS 
0 237 SER 
0 238 SER 
0 239 SER 
0 240 ASP 
0 241 TRP 
0 242 ASP 
0 243 ALA 
0 244 TRP 
0 245 GLY 
0 246 ARG 
0 247 ASP 
0 248 GLN 
0 249 ASP 
0 250 LEU 
0 251 HIS 
0 252 GLU 
0 253 LYS 
0 254 VAL 
0 255 SER 
0 256 TYR 
0 257 ASP 
0 258 GLN 
0 259 THR 
0 260 TRP 
0 261 ALA 
0 262 LYS 
0 263 SER 
0 264 TYR 
0 265 SER 
0 266 ALA 
0 267 GLU 
0 268 SER 
0 269 TYR 
0 270 ASP 
0 271 GLU 
0 272 TRP 
0 273 ASP 
0 274 ASN 
0 275 ALA 
0 276 ASP 
0 277 GLN 
0 278 ASP 
0 279 LYS 
0 280 TRP 
0 281 GLY 
0 282 ALA 
0 283 GLN 
0 284 ALA 
0 285 TRP 
0 286 GLY 
0 287 LYS 
0 288 ASP 
0 289 ARG 
0 290 ASP 
0 291 VAL 
0 292 MET 
0 293 GLY 
0 294 ALA 
0 295 SER 
0 296 SER 
0 297 TYR 
0 298 GLY 
0 299 ALA 
0 300 ALA 
0 301 ALA 
0 302 SER 
0 303 ALA 
0 304 LYS 
0 305 LYS 
0 306 THR 
0 307 THR 
0 308 ALA 
0 309 LYS 
0 310 THR 
0 311 GLN 
0 312 PRO 
0 313 ILE 
0 314 ASN 
0 315 ALA 
0 316 TYR 
0 317 TYR 
0 318 GLY 
0 319 GLY 
0 320 SER 
0 321 TYR 
0 322 GLY 
0 323 LYS 
0 324 SER 
0 325 TYR 
0 326 GLY 
0 327 GLY 
0 328 LYS 
0 329 ALA 
0 330 ALA 
0 331 HIS 
0 332 GLY 
0 333 ALA 
0 334 ALA 
0 335 GLY 
0 336 TYR 
0 337 GLY 
0 338 SER 
0 339 ALA 
0 340 GLY 
0 341 TYR 
0 342 GLY 
0 343 ASP 
0 344 ALA 
0 345 TYR 
0 346 GLY 
0 347 LYS 
0 348 GLY 
0 349 TYR 
0 350 ALA 
0 351 GLY 
0 352 TYR 
0 353 ALA 
0 354 GLY 
0 355 ALA 
0 356 GLY 
0 357 TYR 
0 358 GLY 
0 359 GLY 
0 360 LYS 
0 361 ALA 
0 362 ALA 
0 363 TYR 
0 364 GLY 
0 365 GLY 
0 366 ALA 
0 367 HIS 
0 368 GLY 
0 369 SER 
0 370 TYR 
0 371 GLY 
0 372 GLY 
0 373 VAL 
0 374 ALA 
0 375 LYS 
0 376 VAL 
0 377 GLY 
0 378 GLU 
0 379 VAL 
0 380 THR 
0 381 ASP 
0 382 LYS 
0 383 THR 
0 384 VAL 
0 385 TRP 
0 386 GLN 
0 387 GLY 
0 388 ALA 
0 389 SER 
0 390 LYS 
0 391 ASN 
0 392 GLY 
0 393 ALA 
0 394 ALA 
0 395 GLN 
0 396 LYS 
0 397 SER 
0 398 GLY 
0 399 TYR 
0 400 ASP 
0 401 ASN 
0 402 ASP 
0 403 GLU 
0 404 TRP 
0 405 ALA 
0 406 LYS 
0 407 GLN 
0 408 ALA 
0 409 SER 
0 410 GLY 
0 411 SER 
0 412 ASP 
0 413 PHE 
0 414 ASP 
0 415 SER 
0 416 ARG 
0 417 TRP 
0 418 GLY 
0 419 LYS 
0 420 SER 
0 421 TYR 
0 422 ASP 
0 423 ARG 
0 424 VAL 
0 425 SER 
0 426 ALA 
0 427 LYS 
0 428 SER 
0 429 TYR 
0 430 ASP 
0 431 ASN 
0 432 GLU 
0 433 LYS 
0 434 TYR 
0 435 ALA 
0 436 ARG 
0 437 TRP 
0 438 LEU 
0 439 GLN 
0 440 ALA 
0 441 ASP 
0 442 ASP 
0 443 ASP 
0 444 GLN 
0 445 TRP 
0 446 ALA 
0 447 GLU 
0 448 ASP 
0 449 TYR 
0 450 ASP 
0 451 LYS 
0 452 TYR 
0 453 ASP 
0 454 SER 
0 455 GLY 
0 456 ASP 
0 457 MET 
0 458 GLY 
0 459 ALA 
0 460 TYR 
0 461 GLY 
0 462 LYS 
0 463 ALA 
0 464 ALA 
0 465 SER 
0 466 TYR 
0 467 LYS 
0 468 GLY 
0 469 PRO 
0 470 GLY 
0 471 GLN 
0 472 SER 
0 473 HIS 
0 474 GLY 
0 475 TRP 
0 476 GLY 
0 477 LYS 
0 478 GLY 
0 479 PRO 
0 480 ALA 
0 481 GLY 
0 482 LYS 
0 483 VAL 
0 484 ASN 
0 485 GLN 
0 486 ALA 
0 487 SER 
0 488 ALA 
0 489 ALA 
0 490 GLY 
0 491 LYS 
0 492 ASP 
0 493 GLY 
0 494 TYR 
0 495 TRP 
0 496 GLY 
0 497 LYS 
0 498 SER 
0 499 GLY 
0 500 SER 
0 501 ASP 
0 502 TRP 
0 503 ASP 
0 504 ALA 
0 505 TYR 
0 506 GLY 
0 507 ARG 
0 508 ASP 
0 509 GLN 
0 510 ASP 
0 511 LEU 
0 512 GLU 
0 513 ILE 
0 514 ASP 
0 515 GLU 
0 516 SER 
0 517 TYR 
0 518 GLU 
0 519 SER 
0 520 THR 
0 521 TRP 
0 522 ALA 
0 523 LYS 
0 524 SER 
0 525 TYR 
0 526 ASP 
0 527 ALA 
0 528 GLU 
0 529 SER 
0 530 TYR 
0 531 ASP 
0 532 GLU 
0 533 TRP 
0 534 ASP 
0 535 ASN 
0 536 LYS 
0 537 ASP 
0 538 ASP 
0 539 ASP 
0 540 MET 
0 541 TRP 
0 542 GLY 
0 543 ALA 
0 544 GLN 
0 545 GLN 
0 546 TRP 
0 547 GLY 
0 548 LYS 
0 549 ASP 
0 550 ARG 
0 551 ASP 
0 552 LEU 
0 553 TYR 
0 554 GLY 
0 555 ALA 
0 556 SER 
0 557 SER 
0 558 TYR 
0 559 ASN 
0 560 LYS 
0 561 ALA 
0 562 ALA 
0 563 SER 
0 564 GLU 
0 565 LYS 
0 566 ASP 
0 567 THR 
0 568 GLU 
0 569 SER 
0 570 ARG 
0 571 THR 
0 572 VAL 
0 573 THR 
0 574 GLY 
0 575 TYR 
0 576 GLY 
0 577 LYS 
0 578 ALA 
0 579 GLY 
0 580 TYR 
0 581 GLY 
0 582 GLY 
0 583 TYR 
0 584 GLY 
0 585 GLY 
0 586 TYR 
0 587 GLY 
0 588 GLY 
0 589 TYR 
0 590 GLY 
0 591 SER 
0 592 THR 
0 593 GLY 
0 594 TYR 
0 595 GLY 
0 596 TYR 
0 597 GLY 
0 598 LYS 
0 599 ALA 
0 600 GLN 
0 601 THR 
0 602 TYR 
0 603 GLN 
0 604 THR 
0 605 VAL 
0 606 ASP 
0 607 GLN 
0 608 GLY 
0 609 ALA 
0 610 SER 
0 611 ALA 
0 612 GLY 
0 613 LYS 
0 614 ALA 
0 615 ALA 
0 616 ALA 
0 617 ALA 
0 618 GLY 
0 619 SER 
0 620 TYR 
0 621 ASP 
0 622 ASN 
0 623 ASP 
0 624 GLU 
0 625 TRP 
0 626 ALA 
0 627 LYS 
0 628 GLN 
0 629 ALA 
0 630 TYR 
0 631 GLY 
0 632 ARG 
0 633 ASP 
0 634 ALA 
0 635 ASP 
0 636 SER 
0 637 ARG 
0 638 TRP 
0 639 GLY 
0 640 LYS 
0 641 SER 
0 642 TYR 
0 643 ASP 
0 644 MET 
0 645 VAL 
0 646 ASN 
0 647 ALA 
0 648 ALA 
0 649 SER 
0 650 TYR 
0 651 ASP 
0 652 ASP 
0 653 GLN 
0 654 GLN 
0 655 TYR 
0 656 ALA 
0 657 ARG 
0 658 LYS 
0 659 VAL 
0 660 ARG 
0 661 ALA 
0 662 ASP 
0 663 ASP 
0 664 ASP 
0 665 GLN 
0 666 TRP 
0 667 ALA 
0 668 GLU 
0 669 ASP 
0 670 TYR 
0 671 ASP 
0 672 LYS 
0 673 TYR 
0 674 THR 
0 675 GLU 
0 676 ASN 
0 677 ASP 
0 678 TRP 
0 679 ASP 
0 680 ARG 
0 681 LYS 
0 682 ALA 
0 683 ALA 
0 684 ALA 
0 685 ALA 
0 686 SER 
0 687 VAL 
0 688 THR 
0 689 LYS 
0 690 LYS 
0 691 THR 
0 692 PRO 
0 693 ALA 
0 694 VAL 
0 695 LYS 
0 696 LYS 
0 697 THR 
0 698 THR 
0 699 TYR 
0 700 VAL 
0 701 PRO 
0 702 THR 
0 703 TYR 
0 704 ASP 
0 705 TYR 
0 706 GLY 
0 707 TYR 
0 708 GLY 
0 709 SER 
0 710 GLY 
0 711 TYR 
0 712 GLY 
0 713 GLY 
0 714 TYR 
0 715 GLY 
0 716 GLY 
0 717 TYR 
0 718 GLY 
0 719 TYR 
0 720 GLY 
0 721 GLY 
0 722 TYR 
0 723 GLY 
0 724 ASN 
0 725 GLY 
0 726 TRP 
#
loop_
_chem_comp.id
_chem_comp.type
_chem_comp.name
ALA 'L-peptide linking' ALANINE         
ARG 'L-peptide linking' ARGININE        
ASN 'L-peptide linking' ASPARAGINE      
ASP 'L-peptide linking' 'ASPARTIC ACID' 
CYS 'L-peptide linking' CYSTEINE        
GLN 'L-peptide linking' GLUTAMINE       
GLU 'L-peptide linking' 'GLUTAMIC ACID' 
HIS 'L-peptide linking' HISTIDINE       
ILE 'L-peptide linking' ISOLEUCINE      
LEU 'L-peptide linking' LEUCINE         
LYS 'L-peptide linking' LYSINE          
MET 'L-peptide linking' METHIONINE      
PHE 'L-peptide linking' PHENYLALANINE   
PRO 'L-peptide linking' PROLINE         
SER 'L-peptide linking' SERINE          
THR 'L-peptide linking' THREONINE       
TRP 'L-peptide linking' TRYPTOPHAN      
TYR 'L-peptide linking' TYROSINE        
VAL 'L-peptide linking' VALINE          
GLY 'peptide linking'   GLYCINE         
#
loop_
_atom_site.group_PDB
_atom_site.id
_atom_site.type_symbol
_atom_site.label_atom_id
_atom_site.label_alt_id
_atom_site.label_comp_id
_atom_site.label_asym_id
_atom_site.label_entity_id
_atom_site.label_seq_id
_atom_site.pdbx_PDB_ins_code
_atom_site.Cartn_x
_atom_site.Cartn_y
_atom_site.Cartn_z
_atom_site.occupancy
_atom_site.B_iso_or_equiv
_atom_site.auth_seq_id
_atom_site.auth_asym_id
_atom_site.pdbx_PDB_model_num
ATOM 1    N N   . MET A 0 1   . 5.227    -22.333 22.686  1.00 48.41 1   A 1 
ATOM 2    C CA  . MET A 0 1   . 6.437    -23.193 22.628  1.00 48.41 1   A 1 
ATOM 3    C C   . MET A 0 1   . 7.090    -23.216 21.245  1.00 48.41 1   A 1 
ATOM 4    C CB  . MET A 0 1   . 6.227    -24.610 23.178  1.00 48.41 1   A 1 
ATOM 5    O O   . MET A 0 1   . 8.223    -22.770 21.168  1.00 48.41 1   A 1 
ATOM 6    C CG  . MET A 0 1   . 5.959    -24.608 24.688  1.00 48.41 1   A 1 
ATOM 7    S SD  . MET A 0 1   . 6.109    -26.257 25.416  1.00 48.41 1   A 1 
ATOM 8    C CE  . MET A 0 1   . 4.697    -26.270 26.553  1.00 48.41 1   A 1 
ATOM 9    N N   . LYS A 0 2   . 6.431    -23.676 20.163  1.00 51.15 2   A 1 
ATOM 10   C CA  . LYS A 0 2   . 7.078    -23.836 18.833  1.00 51.15 2   A 1 
ATOM 11   C C   . LYS A 0 2   . 7.747    -22.567 18.259  1.00 51.15 2   A 1 
ATOM 12   C CB  . LYS A 0 2   . 6.081    -24.412 17.803  1.00 51.15 2   A 1 
ATOM 13   O O   . LYS A 0 2   . 8.744    -22.692 17.563  1.00 51.15 2   A 1 
ATOM 14   C CG  . LYS A 0 2   . 5.710    -25.886 18.054  1.00 51.15 2   A 1 
ATOM 15   C CD  . LYS A 0 2   . 4.825    -26.444 16.924  1.00 51.15 2   A 1 
ATOM 16   C CE  . LYS A 0 2   . 4.514    -27.936 17.135  1.00 51.15 2   A 1 
ATOM 17   N NZ  . LYS A 0 2   . 3.676    -28.489 16.037  1.00 51.15 2   A 1 
ATOM 18   N N   . SER A 0 3   . 7.245    -21.373 18.577  1.00 51.74 3   A 1 
ATOM 19   C CA  . SER A 0 3   . 7.771    -20.082 18.098  1.00 51.74 3   A 1 
ATOM 20   C C   . SER A 0 3   . 9.221    -19.787 18.516  1.00 51.74 3   A 1 
ATOM 21   C CB  . SER A 0 3   . 6.851    -18.954 18.587  1.00 51.74 3   A 1 
ATOM 22   O O   . SER A 0 3   . 10.013   -19.341 17.691  1.00 51.74 3   A 1 
ATOM 23   O OG  . SER A 0 3   . 6.455    -19.155 19.942  1.00 51.74 3   A 1 
ATOM 24   N N   . PHE A 0 4   . 9.603    -20.079 19.764  1.00 50.93 4   A 1 
ATOM 25   C CA  . PHE A 0 4   . 10.943   -19.752 20.281  1.00 50.93 4   A 1 
ATOM 26   C C   . PHE A 0 4   . 12.074   -20.551 19.613  1.00 50.93 4   A 1 
ATOM 27   C CB  . PHE A 0 4   . 10.962   -19.935 21.805  1.00 50.93 4   A 1 
ATOM 28   O O   . PHE A 0 4   . 13.202   -20.069 19.544  1.00 50.93 4   A 1 
ATOM 29   C CG  . PHE A 0 4   . 10.221   -18.840 22.549  1.00 50.93 4   A 1 
ATOM 30   C CD1 . PHE A 0 4   . 10.858   -17.607 22.782  1.00 50.93 4   A 1 
ATOM 31   C CD2 . PHE A 0 4   . 8.898    -19.037 22.990  1.00 50.93 4   A 1 
ATOM 32   C CE1 . PHE A 0 4   . 10.179   -16.576 23.454  1.00 50.93 4   A 1 
ATOM 33   C CE2 . PHE A 0 4   . 8.218    -18.004 23.665  1.00 50.93 4   A 1 
ATOM 34   C CZ  . PHE A 0 4   . 8.860    -16.774 23.895  1.00 50.93 4   A 1 
ATOM 35   N N   . ALA A 0 5   . 11.778   -21.737 19.072  1.00 55.58 5   A 1 
ATOM 36   C CA  . ALA A 0 5   . 12.767   -22.551 18.367  1.00 55.58 5   A 1 
ATOM 37   C C   . ALA A 0 5   . 13.259   -21.888 17.066  1.00 55.58 5   A 1 
ATOM 38   C CB  . ALA A 0 5   . 12.152   -23.930 18.101  1.00 55.58 5   A 1 
ATOM 39   O O   . ALA A 0 5   . 14.430   -22.019 16.722  1.00 55.58 5   A 1 
ATOM 40   N N   . PHE A 0 6   . 12.392   -21.147 16.365  1.00 50.05 6   A 1 
ATOM 41   C CA  . PHE A 0 6   . 12.749   -20.517 15.091  1.00 50.05 6   A 1 
ATOM 42   C C   . PHE A 0 6   . 13.647   -19.286 15.285  1.00 50.05 6   A 1 
ATOM 43   C CB  . PHE A 0 6   . 11.471   -20.191 14.307  1.00 50.05 6   A 1 
ATOM 44   O O   . PHE A 0 6   . 14.610   -19.107 14.548  1.00 50.05 6   A 1 
ATOM 45   C CG  . PHE A 0 6   . 11.708   -20.076 12.814  1.00 50.05 6   A 1 
ATOM 46   C CD1 . PHE A 0 6   . 12.024   -18.834 12.231  1.00 50.05 6   A 1 
ATOM 47   C CD2 . PHE A 0 6   . 11.644   -21.229 12.006  1.00 50.05 6   A 1 
ATOM 48   C CE1 . PHE A 0 6   . 12.268   -18.746 10.849  1.00 50.05 6   A 1 
ATOM 49   C CE2 . PHE A 0 6   . 11.888   -21.140 10.624  1.00 50.05 6   A 1 
ATOM 50   C CZ  . PHE A 0 6   . 12.199   -19.898 10.046  1.00 50.05 6   A 1 
ATOM 51   N N   . ALA A 0 7   . 13.399   -18.485 16.328  1.00 50.30 7   A 1 
ATOM 52   C CA  . ALA A 0 7   . 14.268   -17.360 16.684  1.00 50.30 7   A 1 
ATOM 53   C C   . ALA A 0 7   . 15.676   -17.828 17.103  1.00 50.30 7   A 1 
ATOM 54   C CB  . ALA A 0 7   . 13.585   -16.550 17.792  1.00 50.30 7   A 1 
ATOM 55   O O   . ALA A 0 7   . 16.672   -17.247 16.677  1.00 50.30 7   A 1 
ATOM 56   N N   . ALA A 0 8   . 15.768   -18.916 17.878  1.00 52.73 8   A 1 
ATOM 57   C CA  . ALA A 0 8   . 17.049   -19.520 18.241  1.00 52.73 8   A 1 
ATOM 58   C C   . ALA A 0 8   . 17.803   -20.073 17.016  1.00 52.73 8   A 1 
ATOM 59   C CB  . ALA A 0 8   . 16.791   -20.608 19.290  1.00 52.73 8   A 1 
ATOM 60   O O   . ALA A 0 8   . 19.015   -19.895 16.919  1.00 52.73 8   A 1 
ATOM 61   N N   . ALA A 0 9   . 17.095   -20.687 16.061  1.00 52.26 9   A 1 
ATOM 62   C CA  . ALA A 0 9   . 17.685   -21.139 14.802  1.00 52.26 9   A 1 
ATOM 63   C C   . ALA A 0 9   . 18.196   -19.967 13.945  1.00 52.26 9   A 1 
ATOM 64   C CB  . ALA A 0 9   . 16.656   -21.992 14.050  1.00 52.26 9   A 1 
ATOM 65   O O   . ALA A 0 9   . 19.304   -20.042 13.423  1.00 52.26 9   A 1 
ATOM 66   N N   . LEU A 0 10  . 17.442   -18.866 13.848  1.00 46.14 10  A 1 
ATOM 67   C CA  . LEU A 0 10  . 17.861   -17.683 13.089  1.00 46.14 10  A 1 
ATOM 68   C C   . LEU A 0 10  . 19.115   -17.030 13.694  1.00 46.14 10  A 1 
ATOM 69   C CB  . LEU A 0 10  . 16.678   -16.700 12.997  1.00 46.14 10  A 1 
ATOM 70   O O   . LEU A 0 10  . 20.052   -16.724 12.965  1.00 46.14 10  A 1 
ATOM 71   C CG  . LEU A 0 10  . 16.904   -15.552 11.992  1.00 46.14 10  A 1 
ATOM 72   C CD1 . LEU A 0 10  . 16.928   -16.051 10.545  1.00 46.14 10  A 1 
ATOM 73   C CD2 . LEU A 0 10  . 15.770   -14.534 12.119  1.00 46.14 10  A 1 
ATOM 74   N N   . ILE A 0 11  . 19.179   -16.892 15.024  1.00 54.21 11  A 1 
ATOM 75   C CA  . ILE A 0 11  . 20.374   -16.384 15.722  1.00 54.21 11  A 1 
ATOM 76   C C   . ILE A 0 11  . 21.567   -17.338 15.547  1.00 54.21 11  A 1 
ATOM 77   C CB  . ILE A 0 11  . 20.048   -16.107 17.209  1.00 54.21 11  A 1 
ATOM 78   O O   . ILE A 0 11  . 22.693   -16.878 15.382  1.00 54.21 11  A 1 
ATOM 79   C CG1 . ILE A 0 11  . 19.066   -14.915 17.320  1.00 54.21 11  A 1 
ATOM 80   C CG2 . ILE A 0 11  . 21.319   -15.808 18.030  1.00 54.21 11  A 1 
ATOM 81   C CD1 . ILE A 0 11  . 18.359   -14.820 18.680  1.00 54.21 11  A 1 
ATOM 82   N N   . ALA A 0 12  . 21.345   -18.657 15.525  1.00 54.22 12  A 1 
ATOM 83   C CA  . ALA A 0 12  . 22.406   -19.626 15.247  1.00 54.22 12  A 1 
ATOM 84   C C   . ALA A 0 12  . 22.937   -19.529 13.804  1.00 54.22 12  A 1 
ATOM 85   C CB  . ALA A 0 12  . 21.898   -21.033 15.579  1.00 54.22 12  A 1 
ATOM 86   O O   . ALA A 0 12  . 24.140   -19.671 13.602  1.00 54.22 12  A 1 
ATOM 87   N N   . VAL A 0 13  . 22.080   -19.243 12.815  1.00 51.51 13  A 1 
ATOM 88   C CA  . VAL A 0 13  . 22.499   -18.981 11.423  1.00 51.51 13  A 1 
ATOM 89   C C   . VAL A 0 13  . 23.284   -17.670 11.324  1.00 51.51 13  A 1 
ATOM 90   C CB  . VAL A 0 13  . 21.293   -19.010 10.461  1.00 51.51 13  A 1 
ATOM 91   O O   . VAL A 0 13  . 24.361   -17.657 10.742  1.00 51.51 13  A 1 
ATOM 92   C CG1 . VAL A 0 13  . 21.641   -18.540 9.042   1.00 51.51 13  A 1 
ATOM 93   C CG2 . VAL A 0 13  . 20.751   -20.442 10.335  1.00 51.51 13  A 1 
ATOM 94   N N   . VAL A 0 14  . 22.819   -16.589 11.960  1.00 47.47 14  A 1 
ATOM 95   C CA  . VAL A 0 14  . 23.549   -15.306 11.991  1.00 47.47 14  A 1 
ATOM 96   C C   . VAL A 0 14  . 24.918   -15.453 12.671  1.00 47.47 14  A 1 
ATOM 97   C CB  . VAL A 0 14  . 22.690   -14.205 12.646  1.00 47.47 14  A 1 
ATOM 98   O O   . VAL A 0 14  . 25.910   -14.958 12.151  1.00 47.47 14  A 1 
ATOM 99   C CG1 . VAL A 0 14  . 23.456   -12.894 12.865  1.00 47.47 14  A 1 
ATOM 100  C CG2 . VAL A 0 14  . 21.480   -13.871 11.759  1.00 47.47 14  A 1 
ATOM 101  N N   . ASN A 0 15  . 25.009   -16.204 13.772  1.00 52.40 15  A 1 
ATOM 102  C CA  . ASN A 0 15  . 26.273   -16.450 14.478  1.00 52.40 15  A 1 
ATOM 103  C C   . ASN A 0 15  . 27.150   -17.555 13.851  1.00 52.40 15  A 1 
ATOM 104  C CB  . ASN A 0 15  . 25.983   -16.749 15.959  1.00 52.40 15  A 1 
ATOM 105  O O   . ASN A 0 15  . 28.232   -17.815 14.368  1.00 52.40 15  A 1 
ATOM 106  C CG  . ASN A 0 15  . 25.519   -15.552 16.769  1.00 52.40 15  A 1 
ATOM 107  N ND2 . ASN A 0 15  . 25.316   -15.745 18.051  1.00 52.40 15  A 1 
ATOM 108  O OD1 . ASN A 0 15  . 25.345   -14.436 16.314  1.00 52.40 15  A 1 
ATOM 109  N N   . SER A 0 16  . 26.706   -18.218 12.776  1.00 47.90 16  A 1 
ATOM 110  C CA  . SER A 0 16  . 27.556   -19.098 11.949  1.00 47.90 16  A 1 
ATOM 111  C C   . SER A 0 16  . 27.926   -18.470 10.600  1.00 47.90 16  A 1 
ATOM 112  C CB  . SER A 0 16  . 26.989   -20.519 11.828  1.00 47.90 16  A 1 
ATOM 113  O O   . SER A 0 16  . 28.612   -19.094 9.796   1.00 47.90 16  A 1 
ATOM 114  O OG  . SER A 0 16  . 25.608   -20.547 11.529  1.00 47.90 16  A 1 
ATOM 115  N N   . LEU A 0 17  . 27.560   -17.200 10.394  1.00 37.60 17  A 1 
ATOM 116  C CA  . LEU A 0 17  . 28.114   -16.322 9.367   1.00 37.60 17  A 1 
ATOM 117  C C   . LEU A 0 17  . 29.326   -15.545 9.914   1.00 37.60 17  A 1 
ATOM 118  C CB  . LEU A 0 17  . 26.991   -15.435 8.790   1.00 37.60 17  A 1 
ATOM 119  O O   . LEU A 0 17  . 29.410   -14.322 9.793   1.00 37.60 17  A 1 
ATOM 120  C CG  . LEU A 0 17  . 25.987   -16.200 7.908   1.00 37.60 17  A 1 
ATOM 121  C CD1 . LEU A 0 17  . 24.761   -15.324 7.641   1.00 37.60 17  A 1 
ATOM 122  C CD2 . LEU A 0 17  . 26.591   -16.584 6.553   1.00 37.60 17  A 1 
ATOM 123  N N   . GLU A 0 18  . 30.308   -16.264 10.467  1.00 41.96 18  A 1 
ATOM 124  C CA  . GLU A 0 18  . 31.689   -15.777 10.419  1.00 41.96 18  A 1 
ATOM 125  C C   . GLU A 0 18  . 32.119   -15.812 8.947   1.00 41.96 18  A 1 
ATOM 126  C CB  . GLU A 0 18  . 32.639   -16.584 11.334  1.00 41.96 18  A 1 
ATOM 127  O O   . GLU A 0 18  . 32.547   -16.840 8.425   1.00 41.96 18  A 1 
ATOM 128  C CG  . GLU A 0 18  . 32.527   -16.126 12.799  1.00 41.96 18  A 1 
ATOM 129  C CD  . GLU A 0 18  . 33.553   -16.787 13.741  1.00 41.96 18  A 1 
ATOM 130  O OE1 . GLU A 0 18  . 34.234   -16.035 14.478  1.00 41.96 18  A 1 
ATOM 131  O OE2 . GLU A 0 18  . 33.602   -18.038 13.782  1.00 41.96 18  A 1 
ATOM 132  N N   . LEU A 0 19  . 31.939   -14.690 8.240   1.00 40.92 19  A 1 
ATOM 133  C CA  . LEU A 0 19  . 32.510   -14.532 6.908   1.00 40.92 19  A 1 
ATOM 134  C C   . LEU A 0 19  . 34.033   -14.477 7.055   1.00 40.92 19  A 1 
ATOM 135  C CB  . LEU A 0 19  . 31.976   -13.290 6.163   1.00 40.92 19  A 1 
ATOM 136  O O   . LEU A 0 19  . 34.600   -13.422 7.348   1.00 40.92 19  A 1 
ATOM 137  C CG  . LEU A 0 19  . 30.614   -13.467 5.469   1.00 40.92 19  A 1 
ATOM 138  C CD1 . LEU A 0 19  . 29.444   -13.308 6.437   1.00 40.92 19  A 1 
ATOM 139  C CD2 . LEU A 0 19  . 30.440   -12.424 4.362   1.00 40.92 19  A 1 
ATOM 140  N N   . GLU A 0 20  . 34.685   -15.612 6.811   1.00 38.24 20  A 1 
ATOM 141  C CA  . GLU A 0 20  . 36.127   -15.713 6.600   1.00 38.24 20  A 1 
ATOM 142  C C   . GLU A 0 20  . 36.520   -14.926 5.333   1.00 38.24 20  A 1 
ATOM 143  C CB  . GLU A 0 20  . 36.572   -17.190 6.531   1.00 38.24 20  A 1 
ATOM 144  O O   . GLU A 0 20  . 36.761   -15.481 4.258   1.00 38.24 20  A 1 
ATOM 145  C CG  . GLU A 0 20  . 36.433   -17.942 7.868   1.00 38.24 20  A 1 
ATOM 146  C CD  . GLU A 0 20  . 36.963   -19.389 7.788   1.00 38.24 20  A 1 
ATOM 147  O OE1 . GLU A 0 20  . 37.632   -19.829 8.751   1.00 38.24 20  A 1 
ATOM 148  O OE2 . GLU A 0 20  . 36.697   -20.061 6.762   1.00 38.24 20  A 1 
ATOM 149  N N   . TRP A 0 21  . 36.633   -13.600 5.463   1.00 36.95 21  A 1 
ATOM 150  C CA  . TRP A 0 21  . 37.253   -12.692 4.488   1.00 36.95 21  A 1 
ATOM 151  C C   . TRP A 0 21  . 38.784   -12.872 4.426   1.00 36.95 21  A 1 
ATOM 152  C CB  . TRP A 0 21  . 36.826   -11.238 4.757   1.00 36.95 21  A 1 
ATOM 153  O O   . TRP A 0 21  . 39.536   -11.921 4.233   1.00 36.95 21  A 1 
ATOM 154  C CG  . TRP A 0 21  . 35.418   -10.888 4.383   1.00 36.95 21  A 1 
ATOM 155  C CD1 . TRP A 0 21  . 34.364   -10.855 5.227   1.00 36.95 21  A 1 
ATOM 156  C CD2 . TRP A 0 21  . 34.896   -10.482 3.077   1.00 36.95 21  A 1 
ATOM 157  C CE2 . TRP A 0 21  . 33.500   -10.217 3.211   1.00 36.95 21  A 1 
ATOM 158  C CE3 . TRP A 0 21  . 35.461   -10.299 1.794   1.00 36.95 21  A 1 
ATOM 159  N NE1 . TRP A 0 21  . 33.233   -10.456 4.542   1.00 36.95 21  A 1 
ATOM 160  C CH2 . TRP A 0 21  . 33.297   -9.629  0.872   1.00 36.95 21  A 1 
ATOM 161  C CZ2 . TRP A 0 21  . 32.703   -9.803  2.134   1.00 36.95 21  A 1 
ATOM 162  C CZ3 . TRP A 0 21  . 34.672   -9.876  0.705   1.00 36.95 21  A 1 
ATOM 163  N N   . GLU A 0 22  . 39.252   -14.112 4.563   1.00 36.60 22  A 1 
ATOM 164  C CA  . GLU A 0 22  . 40.645   -14.524 4.402   1.00 36.60 22  A 1 
ATOM 165  C C   . GLU A 0 22  . 40.758   -15.607 3.316   1.00 36.60 22  A 1 
ATOM 166  C CB  . GLU A 0 22  . 41.291   -14.861 5.762   1.00 36.60 22  A 1 
ATOM 167  O O   . GLU A 0 22  . 41.511   -16.571 3.423   1.00 36.60 22  A 1 
ATOM 168  C CG  . GLU A 0 22  . 42.821   -14.696 5.690   1.00 36.60 22  A 1 
ATOM 169  C CD  . GLU A 0 22  . 43.512   -14.774 7.061   1.00 36.60 22  A 1 
ATOM 170  O OE1 . GLU A 0 22  . 44.257   -13.819 7.387   1.00 36.60 22  A 1 
ATOM 171  O OE2 . GLU A 0 22  . 43.357   -15.807 7.749   1.00 36.60 22  A 1 
ATOM 172  N N   . LYS A 0 23  . 40.035   -15.416 2.200   1.00 42.33 23  A 1 
ATOM 173  C CA  . LYS A 0 23  . 40.473   -15.978 0.914   1.00 42.33 23  A 1 
ATOM 174  C C   . LYS A 0 23  . 41.842   -15.356 0.614   1.00 42.33 23  A 1 
ATOM 175  C CB  . LYS A 0 23  . 39.482   -15.654 -0.218  1.00 42.33 23  A 1 
ATOM 176  O O   . LYS A 0 23  . 41.886   -14.153 0.340   1.00 42.33 23  A 1 
ATOM 177  C CG  . LYS A 0 23  . 38.169   -16.439 -0.110  1.00 42.33 23  A 1 
ATOM 178  C CD  . LYS A 0 23  . 37.258   -16.111 -1.301  1.00 42.33 23  A 1 
ATOM 179  C CE  . LYS A 0 23  . 35.932   -16.871 -1.184  1.00 42.33 23  A 1 
ATOM 180  N NZ  . LYS A 0 23  . 34.990   -16.490 -2.268  1.00 42.33 23  A 1 
ATOM 181  N N   . PRO A 0 24  . 42.959   -16.104 0.674   1.00 46.90 24  A 1 
ATOM 182  C CA  . PRO A 0 24  . 44.259   -15.516 0.406   1.00 46.90 24  A 1 
ATOM 183  C C   . PRO A 0 24  . 44.267   -15.049 -1.047  1.00 46.90 24  A 1 
ATOM 184  C CB  . PRO A 0 24  . 45.282   -16.621 0.686   1.00 46.90 24  A 1 
ATOM 185  O O   . PRO A 0 24  . 44.000   -15.839 -1.952  1.00 46.90 24  A 1 
ATOM 186  C CG  . PRO A 0 24  . 44.497   -17.907 0.421   1.00 46.90 24  A 1 
ATOM 187  C CD  . PRO A 0 24  . 43.081   -17.544 0.867   1.00 46.90 24  A 1 
ATOM 188  N N   . VAL A 0 25  . 44.579   -13.771 -1.281  1.00 39.47 25  A 1 
ATOM 189  C CA  . VAL A 0 25  . 44.773   -13.265 -2.643  1.00 39.47 25  A 1 
ATOM 190  C C   . VAL A 0 25  . 45.936   -14.047 -3.241  1.00 39.47 25  A 1 
ATOM 191  C CB  . VAL A 0 25  . 45.021   -11.745 -2.689  1.00 39.47 25  A 1 
ATOM 192  O O   . VAL A 0 25  . 47.099   -13.821 -2.892  1.00 39.47 25  A 1 
ATOM 193  C CG1 . VAL A 0 25  . 45.181   -11.263 -4.139  1.00 39.47 25  A 1 
ATOM 194  C CG2 . VAL A 0 25  . 43.856   -10.971 -2.062  1.00 39.47 25  A 1 
ATOM 195  N N   . HIS A 0 26  . 45.614   -15.013 -4.101  1.00 40.81 26  A 1 
ATOM 196  C CA  . HIS A 0 26  . 46.587   -15.857 -4.771  1.00 40.81 26  A 1 
ATOM 197  C C   . HIS A 0 26  . 47.409   -14.974 -5.706  1.00 40.81 26  A 1 
ATOM 198  C CB  . HIS A 0 26  . 45.885   -17.000 -5.523  1.00 40.81 26  A 1 
ATOM 199  O O   . HIS A 0 26  . 47.042   -14.768 -6.860  1.00 40.81 26  A 1 
ATOM 200  C CG  . HIS A 0 26  . 45.295   -18.064 -4.631  1.00 40.81 26  A 1 
ATOM 201  C CD2 . HIS A 0 26  . 43.965   -18.275 -4.375  1.00 40.81 26  A 1 
ATOM 202  N ND1 . HIS A 0 26  . 45.993   -19.049 -3.968  1.00 40.81 26  A 1 
ATOM 203  C CE1 . HIS A 0 26  . 45.105   -19.830 -3.329  1.00 40.81 26  A 1 
ATOM 204  N NE2 . HIS A 0 26  . 43.856   -19.403 -3.554  1.00 40.81 26  A 1 
ATOM 205  N N   . LYS A 0 27  . 48.523   -14.429 -5.199  1.00 40.26 27  A 1 
ATOM 206  C CA  . LYS A 0 27  . 49.503   -13.724 -6.024  1.00 40.26 27  A 1 
ATOM 207  C C   . LYS A 0 27  . 49.879   -14.643 -7.175  1.00 40.26 27  A 1 
ATOM 208  C CB  . LYS A 0 27  . 50.758   -13.337 -5.225  1.00 40.26 27  A 1 
ATOM 209  O O   . LYS A 0 27  . 50.529   -15.664 -6.952  1.00 40.26 27  A 1 
ATOM 210  C CG  . LYS A 0 27  . 50.556   -12.044 -4.428  1.00 40.26 27  A 1 
ATOM 211  C CD  . LYS A 0 27  . 51.895   -11.525 -3.886  1.00 40.26 27  A 1 
ATOM 212  C CE  . LYS A 0 27  . 51.677   -10.135 -3.282  1.00 40.26 27  A 1 
ATOM 213  N NZ  . LYS A 0 27  . 52.955   -9.494  -2.889  1.00 40.26 27  A 1 
ATOM 214  N N   . VAL A 0 28  . 49.479   -14.257 -8.384  1.00 40.15 28  A 1 
ATOM 215  C CA  . VAL A 0 28  . 49.848   -14.929 -9.627  1.00 40.15 28  A 1 
ATOM 216  C C   . VAL A 0 28  . 51.340   -14.692 -9.835  1.00 40.15 28  A 1 
ATOM 217  C CB  . VAL A 0 28  . 48.975   -14.452 -10.806 1.00 40.15 28  A 1 
ATOM 218  O O   . VAL A 0 28  . 51.773   -13.738 -10.479 1.00 40.15 28  A 1 
ATOM 219  C CG1 . VAL A 0 28  . 49.333   -15.199 -12.097 1.00 40.15 28  A 1 
ATOM 220  C CG2 . VAL A 0 28  . 47.487   -14.709 -10.521 1.00 40.15 28  A 1 
ATOM 221  N N   . SER A 0 29  . 52.153   -15.525 -9.189  1.00 37.76 29  A 1 
ATOM 222  C CA  . SER A 0 29  . 53.600   -15.492 -9.308  1.00 37.76 29  A 1 
ATOM 223  C C   . SER A 0 29  . 53.968   -15.985 -10.698 1.00 37.76 29  A 1 
ATOM 224  C CB  . SER A 0 29  . 54.268   -16.309 -8.193  1.00 37.76 29  A 1 
ATOM 225  O O   . SER A 0 29  . 54.088   -17.189 -10.923 1.00 37.76 29  A 1 
ATOM 226  O OG  . SER A 0 29  . 53.779   -17.632 -8.127  1.00 37.76 29  A 1 
ATOM 227  N N   . TYR A 0 30  . 54.118   -15.039 -11.626 1.00 37.13 30  A 1 
ATOM 228  C CA  . TYR A 0 30  . 54.589   -15.281 -12.982 1.00 37.13 30  A 1 
ATOM 229  C C   . TYR A 0 30  . 55.879   -16.109 -12.944 1.00 37.13 30  A 1 
ATOM 230  C CB  . TYR A 0 30  . 54.784   -13.942 -13.717 1.00 37.13 30  A 1 
ATOM 231  O O   . TYR A 0 30  . 56.963   -15.613 -12.635 1.00 37.13 30  A 1 
ATOM 232  C CG  . TYR A 0 30  . 53.713   -13.658 -14.751 1.00 37.13 30  A 1 
ATOM 233  C CD1 . TYR A 0 30  . 53.918   -14.062 -16.085 1.00 37.13 30  A 1 
ATOM 234  C CD2 . TYR A 0 30  . 52.524   -12.991 -14.391 1.00 37.13 30  A 1 
ATOM 235  C CE1 . TYR A 0 30  . 52.941   -13.789 -17.060 1.00 37.13 30  A 1 
ATOM 236  C CE2 . TYR A 0 30  . 51.548   -12.709 -15.370 1.00 37.13 30  A 1 
ATOM 237  O OH  . TYR A 0 30  . 50.842   -12.849 -17.676 1.00 37.13 30  A 1 
ATOM 238  C CZ  . TYR A 0 30  . 51.759   -13.106 -16.709 1.00 37.13 30  A 1 
ATOM 239  N N   . HIS A 0 31  . 55.750   -17.399 -13.248 1.00 39.09 31  A 1 
ATOM 240  C CA  . HIS A 0 31  . 56.876   -18.289 -13.468 1.00 39.09 31  A 1 
ATOM 241  C C   . HIS A 0 31  . 57.196   -18.244 -14.964 1.00 39.09 31  A 1 
ATOM 242  C CB  . HIS A 0 31  . 56.537   -19.703 -12.976 1.00 39.09 31  A 1 
ATOM 243  O O   . HIS A 0 31  . 56.458   -18.851 -15.743 1.00 39.09 31  A 1 
ATOM 244  C CG  . HIS A 0 31  . 56.457   -19.804 -11.473 1.00 39.09 31  A 1 
ATOM 245  C CD2 . HIS A 0 31  . 55.351   -20.119 -10.730 1.00 39.09 31  A 1 
ATOM 246  N ND1 . HIS A 0 31  . 57.487   -19.572 -10.588 1.00 39.09 31  A 1 
ATOM 247  C CE1 . HIS A 0 31  . 57.011   -19.744 -9.344  1.00 39.09 31  A 1 
ATOM 248  N NE2 . HIS A 0 31  . 55.718   -20.090 -9.380  1.00 39.09 31  A 1 
ATOM 249  N N   . PRO A 0 32  . 58.256   -17.535 -15.402 1.00 45.24 32  A 1 
ATOM 250  C CA  . PRO A 0 32  . 58.612   -17.499 -16.812 1.00 45.24 32  A 1 
ATOM 251  C C   . PRO A 0 32  . 58.958   -18.917 -17.267 1.00 45.24 32  A 1 
ATOM 252  C CB  . PRO A 0 32  . 59.788   -16.521 -16.924 1.00 45.24 32  A 1 
ATOM 253  O O   . PRO A 0 32  . 59.963   -19.493 -16.842 1.00 45.24 32  A 1 
ATOM 254  C CG  . PRO A 0 32  . 60.421   -16.556 -15.533 1.00 45.24 32  A 1 
ATOM 255  C CD  . PRO A 0 32  . 59.215   -16.765 -14.620 1.00 45.24 32  A 1 
ATOM 256  N N   . VAL A 0 33  . 58.110   -19.492 -18.125 1.00 43.08 33  A 1 
ATOM 257  C CA  . VAL A 0 33  . 58.308   -20.833 -18.684 1.00 43.08 33  A 1 
ATOM 258  C C   . VAL A 0 33  . 59.416   -20.752 -19.728 1.00 43.08 33  A 1 
ATOM 259  C CB  . VAL A 0 33  . 57.003   -21.448 -19.231 1.00 43.08 33  A 1 
ATOM 260  O O   . VAL A 0 33  . 59.174   -20.668 -20.933 1.00 43.08 33  A 1 
ATOM 261  C CG1 . VAL A 0 33  . 57.229   -22.892 -19.715 1.00 43.08 33  A 1 
ATOM 262  C CG2 . VAL A 0 33  . 55.919   -21.506 -18.148 1.00 43.08 33  A 1 
ATOM 263  N N   . THR A 0 34  . 60.658   -20.766 -19.248 1.00 42.77 34  A 1 
ATOM 264  C CA  . THR A 0 34  . 61.875   -20.794 -20.056 1.00 42.77 34  A 1 
ATOM 265  C C   . THR A 0 34  . 61.978   -22.133 -20.782 1.00 42.77 34  A 1 
ATOM 266  C CB  . THR A 0 34  . 63.122   -20.480 -19.207 1.00 42.77 34  A 1 
ATOM 267  O O   . THR A 0 34  . 62.696   -23.050 -20.383 1.00 42.77 34  A 1 
ATOM 268  C CG2 . THR A 0 34  . 63.180   -18.999 -18.832 1.00 42.77 34  A 1 
ATOM 269  O OG1 . THR A 0 34  . 63.123   -21.187 -17.989 1.00 42.77 34  A 1 
ATOM 270  N N   . LYS A 0 35  . 61.233   -22.254 -21.889 1.00 46.57 35  A 1 
ATOM 271  C CA  . LYS A 0 35  . 61.380   -23.342 -22.856 1.00 46.57 35  A 1 
ATOM 272  C C   . LYS A 0 35  . 62.843   -23.371 -23.283 1.00 46.57 35  A 1 
ATOM 273  C CB  . LYS A 0 35  . 60.458   -23.132 -24.071 1.00 46.57 35  A 1 
ATOM 274  O O   . LYS A 0 35  . 63.301   -22.482 -23.997 1.00 46.57 35  A 1 
ATOM 275  C CG  . LYS A 0 35  . 58.978   -23.392 -23.748 1.00 46.57 35  A 1 
ATOM 276  C CD  . LYS A 0 35  . 58.091   -23.146 -24.979 1.00 46.57 35  A 1 
ATOM 277  C CE  . LYS A 0 35  . 56.611   -23.382 -24.638 1.00 46.57 35  A 1 
ATOM 278  N NZ  . LYS A 0 35  . 55.705   -22.917 -25.723 1.00 46.57 35  A 1 
ATOM 279  N N   . VAL A 0 36  . 63.573   -24.382 -22.817 1.00 44.81 36  A 1 
ATOM 280  C CA  . VAL A 0 36  . 64.993   -24.551 -23.127 1.00 44.81 36  A 1 
ATOM 281  C C   . VAL A 0 36  . 65.100   -24.901 -24.610 1.00 44.81 36  A 1 
ATOM 282  C CB  . VAL A 0 36  . 65.688   -25.598 -22.220 1.00 44.81 36  A 1 
ATOM 283  O O   . VAL A 0 36  . 64.978   -26.065 -24.996 1.00 44.81 36  A 1 
ATOM 284  C CG1 . VAL A 0 36  . 67.181   -25.260 -22.116 1.00 44.81 36  A 1 
ATOM 285  C CG2 . VAL A 0 36  . 65.124   -25.665 -20.794 1.00 44.81 36  A 1 
ATOM 286  N N   . VAL A 0 37  . 65.252   -23.875 -25.453 1.00 39.36 37  A 1 
ATOM 287  C CA  . VAL A 0 37  . 65.468   -24.035 -26.893 1.00 39.36 37  A 1 
ATOM 288  C C   . VAL A 0 37  . 66.665   -24.962 -27.057 1.00 39.36 37  A 1 
ATOM 289  C CB  . VAL A 0 37  . 65.702   -22.682 -27.596 1.00 39.36 37  A 1 
ATOM 290  O O   . VAL A 0 37  . 67.734   -24.702 -26.501 1.00 39.36 37  A 1 
ATOM 291  C CG1 . VAL A 0 37  . 65.941   -22.872 -29.100 1.00 39.36 37  A 1 
ATOM 292  C CG2 . VAL A 0 37  . 64.489   -21.758 -27.431 1.00 39.36 37  A 1 
ATOM 293  N N   . GLN A 0 38  . 66.463   -26.092 -27.740 1.00 35.60 38  A 1 
ATOM 294  C CA  . GLN A 0 38  . 67.492   -27.127 -27.794 1.00 35.60 38  A 1 
ATOM 295  C C   . GLN A 0 38  . 68.782   -26.550 -28.391 1.00 35.60 38  A 1 
ATOM 296  C CB  . GLN A 0 38  . 67.027   -28.361 -28.580 1.00 35.60 38  A 1 
ATOM 297  O O   . GLN A 0 38  . 68.705   -25.797 -29.366 1.00 35.60 38  A 1 
ATOM 298  C CG  . GLN A 0 38  . 65.921   -29.130 -27.840 1.00 35.60 38  A 1 
ATOM 299  C CD  . GLN A 0 38  . 65.675   -30.530 -28.402 1.00 35.60 38  A 1 
ATOM 300  N NE2 . GLN A 0 38  . 64.760   -31.273 -27.822 1.00 35.60 38  A 1 
ATOM 301  O OE1 . GLN A 0 38  . 66.294   -30.998 -29.345 1.00 35.60 38  A 1 
ATOM 302  N N   . PRO A 0 39  . 69.961   -26.885 -27.828 1.00 42.78 39  A 1 
ATOM 303  C CA  . PRO A 0 39  . 71.224   -26.304 -28.261 1.00 42.78 39  A 1 
ATOM 304  C C   . PRO A 0 39  . 71.399   -26.511 -29.765 1.00 42.78 39  A 1 
ATOM 305  C CB  . PRO A 0 39  . 72.314   -26.991 -27.430 1.00 42.78 39  A 1 
ATOM 306  O O   . PRO A 0 39  . 71.327   -27.642 -30.257 1.00 42.78 39  A 1 
ATOM 307  C CG  . PRO A 0 39  . 71.658   -28.296 -26.977 1.00 42.78 39  A 1 
ATOM 308  C CD  . PRO A 0 39  . 70.196   -27.894 -26.808 1.00 42.78 39  A 1 
ATOM 309  N N   . ALA A 0 40  . 71.586   -25.403 -30.487 1.00 39.59 40  A 1 
ATOM 310  C CA  . ALA A 0 40  . 71.594   -25.389 -31.942 1.00 39.59 40  A 1 
ATOM 311  C C   . ALA A 0 40  . 72.574   -26.438 -32.489 1.00 39.59 40  A 1 
ATOM 312  C CB  . ALA A 0 40  . 71.930   -23.974 -32.427 1.00 39.59 40  A 1 
ATOM 313  O O   . ALA A 0 40  . 73.736   -26.497 -32.077 1.00 39.59 40  A 1 
ATOM 314  N N   . LYS A 0 41  . 72.098   -27.285 -33.414 1.00 38.91 41  A 1 
ATOM 315  C CA  . LYS A 0 41  . 72.920   -28.342 -34.018 1.00 38.91 41  A 1 
ATOM 316  C C   . LYS A 0 41  . 74.198   -27.732 -34.588 1.00 38.91 41  A 1 
ATOM 317  C CB  . LYS A 0 41  . 72.157   -29.083 -35.127 1.00 38.91 41  A 1 
ATOM 318  O O   . LYS A 0 41  . 74.132   -26.805 -35.390 1.00 38.91 41  A 1 
ATOM 319  C CG  . LYS A 0 41  . 71.206   -30.152 -34.576 1.00 38.91 41  A 1 
ATOM 320  C CD  . LYS A 0 41  . 70.480   -30.862 -35.728 1.00 38.91 41  A 1 
ATOM 321  C CE  . LYS A 0 41  . 69.602   -31.993 -35.184 1.00 38.91 41  A 1 
ATOM 322  N NZ  . LYS A 0 41  . 68.754   -32.588 -36.248 1.00 38.91 41  A 1 
ATOM 323  N N   . VAL A 0 42  . 75.344   -28.298 -34.206 1.00 39.13 42  A 1 
ATOM 324  C CA  . VAL A 0 42  . 76.674   -27.855 -34.647 1.00 39.13 42  A 1 
ATOM 325  C C   . VAL A 0 42  . 76.815   -28.065 -36.158 1.00 39.13 42  A 1 
ATOM 326  C CB  . VAL A 0 42  . 77.793   -28.562 -33.852 1.00 39.13 42  A 1 
ATOM 327  O O   . VAL A 0 42  . 77.216   -29.130 -36.631 1.00 39.13 42  A 1 
ATOM 328  C CG1 . VAL A 0 42  . 79.181   -28.044 -34.249 1.00 39.13 42  A 1 
ATOM 329  C CG2 . VAL A 0 42  . 77.632   -28.334 -32.341 1.00 39.13 42  A 1 
ATOM 330  N N   . ALA A 0 43  . 76.445   -27.040 -36.923 1.00 37.19 43  A 1 
ATOM 331  C CA  . ALA A 0 43  . 76.508   -27.024 -38.374 1.00 37.19 43  A 1 
ATOM 332  C C   . ALA A 0 43  . 77.961   -26.833 -38.835 1.00 37.19 43  A 1 
ATOM 333  C CB  . ALA A 0 43  . 75.541   -25.952 -38.895 1.00 37.19 43  A 1 
ATOM 334  O O   . ALA A 0 43  . 78.386   -25.733 -39.182 1.00 37.19 43  A 1 
ATOM 335  N N   . ASN A 0 44  . 78.728   -27.927 -38.841 1.00 32.72 44  A 1 
ATOM 336  C CA  . ASN A 0 44  . 80.083   -27.997 -39.400 1.00 32.72 44  A 1 
ATOM 337  C C   . ASN A 0 44  . 80.070   -27.843 -40.938 1.00 32.72 44  A 1 
ATOM 338  C CB  . ASN A 0 44  . 80.766   -29.302 -38.930 1.00 32.72 44  A 1 
ATOM 339  O O   . ASN A 0 44  . 80.376   -28.775 -41.679 1.00 32.72 44  A 1 
ATOM 340  C CG  . ASN A 0 44  . 81.364   -29.223 -37.536 1.00 32.72 44  A 1 
ATOM 341  N ND2 . ASN A 0 44  . 81.541   -30.343 -36.877 1.00 32.72 44  A 1 
ATOM 342  O OD1 . ASN A 0 44  . 81.729   -28.177 -37.034 1.00 32.72 44  A 1 
ATOM 343  N N   . ALA A 0 45  . 79.723   -26.650 -41.422 1.00 31.87 45  A 1 
ATOM 344  C CA  . ALA A 0 45  . 79.774   -26.247 -42.824 1.00 31.87 45  A 1 
ATOM 345  C C   . ALA A 0 45  . 81.063   -25.450 -43.089 1.00 31.87 45  A 1 
ATOM 346  C CB  . ALA A 0 45  . 78.485   -25.488 -43.162 1.00 31.87 45  A 1 
ATOM 347  O O   . ALA A 0 45  . 81.062   -24.226 -43.214 1.00 31.87 45  A 1 
ATOM 348  N N   . ALA A 0 46  . 82.196   -26.153 -43.129 1.00 27.98 46  A 1 
ATOM 349  C CA  . ALA A 0 46  . 83.489   -25.520 -43.358 1.00 27.98 46  A 1 
ATOM 350  C C   . ALA A 0 46  . 83.605   -24.942 -44.783 1.00 27.98 46  A 1 
ATOM 351  C CB  . ALA A 0 46  . 84.608   -26.525 -43.056 1.00 27.98 46  A 1 
ATOM 352  O O   . ALA A 0 46  . 83.467   -25.657 -45.773 1.00 27.98 46  A 1 
ATOM 353  N N   . SER A 0 47  . 83.959   -23.655 -44.857 1.00 33.37 47  A 1 
ATOM 354  C CA  . SER A 0 47  . 84.606   -22.989 -45.998 1.00 33.37 47  A 1 
ATOM 355  C C   . SER A 0 47  . 84.015   -23.225 -47.399 1.00 33.37 47  A 1 
ATOM 356  C CB  . SER A 0 47  . 86.111   -23.311 -46.000 1.00 33.37 47  A 1 
ATOM 357  O O   . SER A 0 47  . 84.473   -24.091 -48.148 1.00 33.37 47  A 1 
ATOM 358  O OG  . SER A 0 47  . 86.346   -24.699 -46.133 1.00 33.37 47  A 1 
ATOM 359  N N   . LYS A 0 48  . 83.162   -22.298 -47.849 1.00 32.04 48  A 1 
ATOM 360  C CA  . LYS A 0 48  . 83.141   -21.920 -49.270 1.00 32.04 48  A 1 
ATOM 361  C C   . LYS A 0 48  . 82.918   -20.417 -49.430 1.00 32.04 48  A 1 
ATOM 362  C CB  . LYS A 0 48  . 82.149   -22.800 -50.055 1.00 32.04 48  A 1 
ATOM 363  O O   . LYS A 0 48  . 81.792   -19.949 -49.520 1.00 32.04 48  A 1 
ATOM 364  C CG  . LYS A 0 48  . 82.699   -23.050 -51.467 1.00 32.04 48  A 1 
ATOM 365  C CD  . LYS A 0 48  . 81.822   -24.034 -52.244 1.00 32.04 48  A 1 
ATOM 366  C CE  . LYS A 0 48  . 82.508   -24.405 -53.562 1.00 32.04 48  A 1 
ATOM 367  N NZ  . LYS A 0 48  . 81.661   -25.321 -54.362 1.00 32.04 48  A 1 
ATOM 368  N N   . ALA A 0 49  . 84.020   -19.669 -49.420 1.00 31.50 49  A 1 
ATOM 369  C CA  . ALA A 0 49  . 83.997   -18.230 -49.647 1.00 31.50 49  A 1 
ATOM 370  C C   . ALA A 0 49  . 83.582   -17.923 -51.093 1.00 31.50 49  A 1 
ATOM 371  C CB  . ALA A 0 49  . 85.376   -17.643 -49.319 1.00 31.50 49  A 1 
ATOM 372  O O   . ALA A 0 49  . 84.213   -18.407 -52.035 1.00 31.50 49  A 1 
ATOM 373  N N   . TYR A 0 50  . 82.540   -17.112 -51.236 1.00 29.83 50  A 1 
ATOM 374  C CA  . TYR A 0 50  . 82.255   -16.326 -52.427 1.00 29.83 50  A 1 
ATOM 375  C C   . TYR A 0 50  . 81.596   -15.035 -51.948 1.00 29.83 50  A 1 
ATOM 376  C CB  . TYR A 0 50  . 81.385   -17.108 -53.430 1.00 29.83 50  A 1 
ATOM 377  O O   . TYR A 0 50  . 80.435   -15.044 -51.548 1.00 29.83 50  A 1 
ATOM 378  C CG  . TYR A 0 50  . 82.084   -17.276 -54.764 1.00 29.83 50  A 1 
ATOM 379  C CD1 . TYR A 0 50  . 82.006   -16.255 -55.731 1.00 29.83 50  A 1 
ATOM 380  C CD2 . TYR A 0 50  . 82.882   -18.411 -54.998 1.00 29.83 50  A 1 
ATOM 381  C CE1 . TYR A 0 50  . 82.727   -16.368 -56.936 1.00 29.83 50  A 1 
ATOM 382  C CE2 . TYR A 0 50  . 83.603   -18.530 -56.202 1.00 29.83 50  A 1 
ATOM 383  O OH  . TYR A 0 50  . 84.245   -17.616 -58.319 1.00 29.83 50  A 1 
ATOM 384  C CZ  . TYR A 0 50  . 83.530   -17.507 -57.169 1.00 29.83 50  A 1 
ATOM 385  N N   . ASP A 0 51  . 82.369   -13.952 -51.926 1.00 33.13 51  A 1 
ATOM 386  C CA  . ASP A 0 51  . 81.977   -12.659 -51.363 1.00 33.13 51  A 1 
ATOM 387  C C   . ASP A 0 51  . 80.993   -11.920 -52.290 1.00 33.13 51  A 1 
ATOM 388  C CB  . ASP A 0 51  . 83.245   -11.851 -51.030 1.00 33.13 51  A 1 
ATOM 389  O O   . ASP A 0 51  . 81.318   -10.914 -52.919 1.00 33.13 51  A 1 
ATOM 390  C CG  . ASP A 0 51  . 84.193   -12.641 -50.120 1.00 33.13 51  A 1 
ATOM 391  O OD1 . ASP A 0 51  . 83.985   -12.628 -48.888 1.00 33.13 51  A 1 
ATOM 392  O OD2 . ASP A 0 51  . 85.090   -13.322 -50.676 1.00 33.13 51  A 1 
ATOM 393  N N   . GLN A 0 52  . 79.774   -12.450 -52.407 1.00 35.18 52  A 1 
ATOM 394  C CA  . GLN A 0 52  . 78.629   -11.688 -52.896 1.00 35.18 52  A 1 
ATOM 395  C C   . GLN A 0 52  . 78.167   -10.774 -51.760 1.00 35.18 52  A 1 
ATOM 396  C CB  . GLN A 0 52  . 77.515   -12.618 -53.403 1.00 35.18 52  A 1 
ATOM 397  O O   . GLN A 0 52  . 77.843   -11.247 -50.670 1.00 35.18 52  A 1 
ATOM 398  C CG  . GLN A 0 52  . 77.962   -13.352 -54.679 1.00 35.18 52  A 1 
ATOM 399  C CD  . GLN A 0 52  . 76.855   -14.153 -55.360 1.00 35.18 52  A 1 
ATOM 400  N NE2 . GLN A 0 52  . 77.086   -14.638 -56.561 1.00 35.18 52  A 1 
ATOM 401  O OE1 . GLN A 0 52  . 75.771   -14.375 -54.858 1.00 35.18 52  A 1 
ATOM 402  N N   . GLY A 0 53  . 78.207   -9.463  -52.003 1.00 36.99 53  A 1 
ATOM 403  C CA  . GLY A 0 53  . 77.907   -8.450  -50.999 1.00 36.99 53  A 1 
ATOM 404  C C   . GLY A 0 53  . 76.443   -8.483  -50.580 1.00 36.99 53  A 1 
ATOM 405  O O   . GLY A 0 53  . 75.607   -7.873  -51.236 1.00 36.99 53  A 1 
ATOM 406  N N   . TYR A 0 54  . 76.154   -9.172  -49.479 1.00 36.77 54  A 1 
ATOM 407  C CA  . TYR A 0 54  . 74.922   -8.970  -48.728 1.00 36.77 54  A 1 
ATOM 408  C C   . TYR A 0 54  . 74.996   -7.616  -48.022 1.00 36.77 54  A 1 
ATOM 409  C CB  . TYR A 0 54  . 74.713   -10.108 -47.714 1.00 36.77 54  A 1 
ATOM 410  O O   . TYR A 0 54  . 75.825   -7.424  -47.127 1.00 36.77 54  A 1 
ATOM 411  C CG  . TYR A 0 54  . 73.725   -11.160 -48.172 1.00 36.77 54  A 1 
ATOM 412  C CD1 . TYR A 0 54  . 72.389   -11.091 -47.731 1.00 36.77 54  A 1 
ATOM 413  C CD2 . TYR A 0 54  . 74.126   -12.181 -49.055 1.00 36.77 54  A 1 
ATOM 414  C CE1 . TYR A 0 54  . 71.451   -12.047 -48.162 1.00 36.77 54  A 1 
ATOM 415  C CE2 . TYR A 0 54  . 73.189   -13.141 -49.490 1.00 36.77 54  A 1 
ATOM 416  O OH  . TYR A 0 54  . 70.947   -13.994 -49.471 1.00 36.77 54  A 1 
ATOM 417  C CZ  . TYR A 0 54  . 71.851   -13.074 -49.044 1.00 36.77 54  A 1 
ATOM 418  N N   . GLU A 0 55  . 74.094   -6.706  -48.381 1.00 41.51 55  A 1 
ATOM 419  C CA  . GLU A 0 55  . 73.658   -5.672  -47.449 1.00 41.51 55  A 1 
ATOM 420  C C   . GLU A 0 55  . 73.068   -6.391  -46.231 1.00 41.51 55  A 1 
ATOM 421  C CB  . GLU A 0 55  . 72.638   -4.734  -48.116 1.00 41.51 55  A 1 
ATOM 422  O O   . GLU A 0 55  . 72.130   -7.179  -46.352 1.00 41.51 55  A 1 
ATOM 423  C CG  . GLU A 0 55  . 73.330   -3.853  -49.165 1.00 41.51 55  A 1 
ATOM 424  C CD  . GLU A 0 55  . 72.351   -2.933  -49.904 1.00 41.51 55  A 1 
ATOM 425  O OE1 . GLU A 0 55  . 72.539   -1.700  -49.808 1.00 41.51 55  A 1 
ATOM 426  O OE2 . GLU A 0 55  . 71.471   -3.478  -50.607 1.00 41.51 55  A 1 
ATOM 427  N N   . GLN A 0 56  . 73.667   -6.192  -45.055 1.00 43.90 56  A 1 
ATOM 428  C CA  . GLN A 0 56  . 73.175   -6.799  -43.820 1.00 43.90 56  A 1 
ATOM 429  C C   . GLN A 0 56  . 72.084   -5.911  -43.212 1.00 43.90 56  A 1 
ATOM 430  C CB  . GLN A 0 56  . 74.335   -7.179  -42.880 1.00 43.90 56  A 1 
ATOM 431  O O   . GLN A 0 56  . 72.243   -5.363  -42.123 1.00 43.90 56  A 1 
ATOM 432  C CG  . GLN A 0 56  . 73.794   -7.981  -41.684 1.00 43.90 56  A 1 
ATOM 433  C CD  . GLN A 0 56  . 74.822   -8.845  -40.969 1.00 43.90 56  A 1 
ATOM 434  N NE2 . GLN A 0 56  . 74.379   -9.945  -40.402 1.00 43.90 56  A 1 
ATOM 435  O OE1 . GLN A 0 56  . 76.018   -8.571  -40.885 1.00 43.90 56  A 1 
ATOM 436  N N   . SER A 0 57  . 70.986   -5.763  -43.954 1.00 46.83 57  A 1 
ATOM 437  C CA  . SER A 0 57  . 69.740   -5.189  -43.462 1.00 46.83 57  A 1 
ATOM 438  C C   . SER A 0 57  . 69.118   -6.152  -42.451 1.00 46.83 57  A 1 
ATOM 439  C CB  . SER A 0 57  . 68.795   -4.916  -44.637 1.00 46.83 57  A 1 
ATOM 440  O O   . SER A 0 57  . 68.407   -7.091  -42.814 1.00 46.83 57  A 1 
ATOM 441  O OG  . SER A 0 57  . 68.569   -6.100  -45.378 1.00 46.83 57  A 1 
ATOM 442  N N   . ASN A 0 58  . 69.425   -5.942  -41.175 1.00 55.13 58  A 1 
ATOM 443  C CA  . ASN A 0 58  . 68.706   -6.593  -40.091 1.00 55.13 58  A 1 
ATOM 444  C C   . ASN A 0 58  . 67.452   -5.753  -39.805 1.00 55.13 58  A 1 
ATOM 445  C CB  . ASN A 0 58  . 69.611   -6.712  -38.855 1.00 55.13 58  A 1 
ATOM 446  O O   . ASN A 0 58  . 67.557   -4.704  -39.165 1.00 55.13 58  A 1 
ATOM 447  C CG  . ASN A 0 58  . 70.772   -7.693  -38.939 1.00 55.13 58  A 1 
ATOM 448  N ND2 . ASN A 0 58  . 71.534   -7.762  -37.873 1.00 55.13 58  A 1 
ATOM 449  O OD1 . ASN A 0 58  . 71.040   -8.412  -39.892 1.00 55.13 58  A 1 
ATOM 450  N N   . GLY A 0 59  . 66.304   -6.208  -40.307 1.00 58.62 59  A 1 
ATOM 451  C CA  . GLY A 0 59  . 64.997   -5.841  -39.762 1.00 58.62 59  A 1 
ATOM 452  C C   . GLY A 0 59  . 64.646   -6.731  -38.567 1.00 58.62 59  A 1 
ATOM 453  O O   . GLY A 0 59  . 65.248   -7.798  -38.388 1.00 58.62 59  A 1 
ATOM 454  N N   . SER A 0 60  . 63.688   -6.289  -37.762 1.00 66.50 60  A 1 
ATOM 455  C CA  . SER A 0 60  . 62.991   -7.127  -36.791 1.00 66.50 60  A 1 
ATOM 456  C C   . SER A 0 60  . 61.551   -6.650  -36.689 1.00 66.50 60  A 1 
ATOM 457  C CB  . SER A 0 60  . 63.659   -7.104  -35.409 1.00 66.50 60  A 1 
ATOM 458  O O   . SER A 0 60  . 61.320   -5.585  -36.124 1.00 66.50 60  A 1 
ATOM 459  O OG  . SER A 0 60  . 63.733   -5.797  -34.867 1.00 66.50 60  A 1 
ATOM 460  N N   . ASP A 0 61  . 60.665   -7.478  -37.218 1.00 70.33 61  A 1 
ATOM 461  C CA  . ASP A 0 61  . 59.215   -7.433  -37.152 1.00 70.33 61  A 1 
ATOM 462  C C   . ASP A 0 61  . 58.720   -8.011  -35.812 1.00 70.33 61  A 1 
ATOM 463  C CB  . ASP A 0 61  . 58.642   -8.189  -38.386 1.00 70.33 61  A 1 
ATOM 464  O O   . ASP A 0 61  . 59.229   -9.033  -35.328 1.00 70.33 61  A 1 
ATOM 465  C CG  . ASP A 0 61  . 59.285   -9.547  -38.799 1.00 70.33 61  A 1 
ATOM 466  O OD1 . ASP A 0 61  . 60.432   -9.877  -38.388 1.00 70.33 61  A 1 
ATOM 467  O OD2 . ASP A 0 61  . 58.686   -10.263 -39.637 1.00 70.33 61  A 1 
ATOM 468  N N   . TRP A 0 62  . 57.741   -7.354  -35.186 1.00 72.10 62  A 1 
ATOM 469  C CA  . TRP A 0 62  . 57.024   -7.881  -34.024 1.00 72.10 62  A 1 
ATOM 470  C C   . TRP A 0 62  . 55.597   -7.340  -33.976 1.00 72.10 62  A 1 
ATOM 471  C CB  . TRP A 0 62  . 57.763   -7.538  -32.720 1.00 72.10 62  A 1 
ATOM 472  O O   . TRP A 0 62  . 55.407   -6.151  -33.742 1.00 72.10 62  A 1 
ATOM 473  C CG  . TRP A 0 62  . 57.139   -8.127  -31.487 1.00 72.10 62  A 1 
ATOM 474  C CD1 . TRP A 0 62  . 57.285   -9.407  -31.079 1.00 72.10 62  A 1 
ATOM 475  C CD2 . TRP A 0 62  . 56.186   -7.519  -30.554 1.00 72.10 62  A 1 
ATOM 476  C CE2 . TRP A 0 62  . 55.834   -8.493  -29.570 1.00 72.10 62  A 1 
ATOM 477  C CE3 . TRP A 0 62  . 55.553   -6.263  -30.455 1.00 72.10 62  A 1 
ATOM 478  N NE1 . TRP A 0 62  . 56.518   -9.629  -29.951 1.00 72.10 62  A 1 
ATOM 479  C CH2 . TRP A 0 62  . 54.352   -6.952  -28.439 1.00 72.10 62  A 1 
ATOM 480  C CZ2 . TRP A 0 62  . 54.940   -8.228  -28.520 1.00 72.10 62  A 1 
ATOM 481  C CZ3 . TRP A 0 62  . 54.649   -5.986  -29.413 1.00 72.10 62  A 1 
ATOM 482  N N   . ASP A 0 63  . 54.626   -8.241  -34.123 1.00 80.56 63  A 1 
ATOM 483  C CA  . ASP A 0 63  . 53.197   -7.937  -34.038 1.00 80.56 63  A 1 
ATOM 484  C C   . ASP A 0 63  . 52.591   -8.561  -32.770 1.00 80.56 63  A 1 
ATOM 485  C CB  . ASP A 0 63  . 52.411   -8.399  -35.293 1.00 80.56 63  A 1 
ATOM 486  O O   . ASP A 0 63  . 52.878   -9.716  -32.414 1.00 80.56 63  A 1 
ATOM 487  C CG  . ASP A 0 63  . 53.240   -8.816  -36.518 1.00 80.56 63  A 1 
ATOM 488  O OD1 . ASP A 0 63  . 54.018   -7.991  -37.039 1.00 80.56 63  A 1 
ATOM 489  O OD2 . ASP A 0 63  . 53.109   -10.001 -36.921 1.00 80.56 63  A 1 
ATOM 490  N N   . ALA A 0 64  . 51.681   -7.831  -32.131 1.00 79.86 64  A 1 
ATOM 491  C CA  . ALA A 0 64  . 50.783   -8.331  -31.102 1.00 79.86 64  A 1 
ATOM 492  C C   . ALA A 0 64  . 49.341   -7.880  -31.367 1.00 79.86 64  A 1 
ATOM 493  C CB  . ALA A 0 64  . 51.280   -7.889  -29.723 1.00 79.86 64  A 1 
ATOM 494  O O   . ALA A 0 64  . 49.081   -6.763  -31.799 1.00 79.86 64  A 1 
ATOM 495  N N   . TRP A 0 65  . 48.390   -8.764  -31.068 1.00 85.26 65  A 1 
ATOM 496  C CA  . TRP A 0 65  . 46.961   -8.466  -31.083 1.00 85.26 65  A 1 
ATOM 497  C C   . TRP A 0 65  . 46.291   -9.129  -29.879 1.00 85.26 65  A 1 
ATOM 498  C CB  . TRP A 0 65  . 46.327   -8.920  -32.405 1.00 85.26 65  A 1 
ATOM 499  O O   . TRP A 0 65  . 46.597   -10.286 -29.559 1.00 85.26 65  A 1 
ATOM 500  C CG  . TRP A 0 65  . 44.830   -8.844  -32.411 1.00 85.26 65  A 1 
ATOM 501  C CD1 . TRP A 0 65  . 44.114   -7.699  -32.414 1.00 85.26 65  A 1 
ATOM 502  C CD2 . TRP A 0 65  . 43.854   -9.920  -32.248 1.00 85.26 65  A 1 
ATOM 503  C CE2 . TRP A 0 65  . 42.556   -9.339  -32.134 1.00 85.26 65  A 1 
ATOM 504  C CE3 . TRP A 0 65  . 43.941   -11.326 -32.126 1.00 85.26 65  A 1 
ATOM 505  N NE1 . TRP A 0 65  . 42.776   -7.983  -32.236 1.00 85.26 65  A 1 
ATOM 506  C CH2 . TRP A 0 65  . 41.525   -11.507 -31.805 1.00 85.26 65  A 1 
ATOM 507  C CZ2 . TRP A 0 65  . 41.405   -10.111 -31.915 1.00 85.26 65  A 1 
ATOM 508  C CZ3 . TRP A 0 65  . 42.791   -12.113 -31.913 1.00 85.26 65  A 1 
ATOM 509  N N   . GLY A 0 66  . 45.391   -8.398  -29.227 1.00 88.02 66  A 1 
ATOM 510  C CA  . GLY A 0 66  . 44.646   -8.830  -28.053 1.00 88.02 66  A 1 
ATOM 511  C C   . GLY A 0 66  . 43.146   -8.585  -28.177 1.00 88.02 66  A 1 
ATOM 512  O O   . GLY A 0 66  . 42.692   -7.716  -28.925 1.00 88.02 66  A 1 
ATOM 513  N N   . ARG A 0 67  . 42.397   -9.408  -27.439 1.00 91.15 67  A 1 
ATOM 514  C CA  . ARG A 0 67  . 40.992   -9.199  -27.094 1.00 91.15 67  A 1 
ATOM 515  C C   . ARG A 0 67  . 40.624   -10.058 -25.888 1.00 91.15 67  A 1 
ATOM 516  C CB  . ARG A 0 67  . 40.085   -9.512  -28.296 1.00 91.15 67  A 1 
ATOM 517  O O   . ARG A 0 67  . 40.649   -11.291 -26.000 1.00 91.15 67  A 1 
ATOM 518  C CG  . ARG A 0 67  . 38.599   -9.292  -27.971 1.00 91.15 67  A 1 
ATOM 519  C CD  . ARG A 0 67  . 37.768   -9.495  -29.237 1.00 91.15 67  A 1 
ATOM 520  N NE  . ARG A 0 67  . 36.372   -9.110  -29.012 1.00 91.15 67  A 1 
ATOM 521  N NH1 . ARG A 0 67  . 35.691   -8.948  -31.200 1.00 91.15 67  A 1 
ATOM 522  N NH2 . ARG A 0 67  . 34.273   -8.491  -29.590 1.00 91.15 67  A 1 
ATOM 523  C CZ  . ARG A 0 67  . 35.461   -8.861  -29.925 1.00 91.15 67  A 1 
ATOM 524  N N   . ASP A 0 68  . 40.259   -9.435  -24.778 1.00 90.38 68  A 1 
ATOM 525  C CA  . ASP A 0 68  . 39.499   -10.058 -23.694 1.00 90.38 68  A 1 
ATOM 526  C C   . ASP A 0 68  . 38.016   -9.705  -23.839 1.00 90.38 68  A 1 
ATOM 527  C CB  . ASP A 0 68  . 39.976   -9.738  -22.252 1.00 90.38 68  A 1 
ATOM 528  O O   . ASP A 0 68  . 37.626   -8.877  -24.654 1.00 90.38 68  A 1 
ATOM 529  C CG  . ASP A 0 68  . 41.384   -9.182  -22.043 1.00 90.38 68  A 1 
ATOM 530  O OD1 . ASP A 0 68  . 41.796   -8.292  -22.804 1.00 90.38 68  A 1 
ATOM 531  O OD2 . ASP A 0 68  . 42.077   -9.724  -21.146 1.00 90.38 68  A 1 
ATOM 532  N N   . GLN A 0 69  . 37.181   -10.410 -23.078 1.00 92.87 69  A 1 
ATOM 533  C CA  . GLN A 0 69  . 35.767   -10.103 -22.908 1.00 92.87 69  A 1 
ATOM 534  C C   . GLN A 0 69  . 35.362   -10.568 -21.517 1.00 92.87 69  A 1 
ATOM 535  C CB  . GLN A 0 69  . 34.885   -10.841 -23.936 1.00 92.87 69  A 1 
ATOM 536  O O   . GLN A 0 69  . 35.568   -11.747 -21.190 1.00 92.87 69  A 1 
ATOM 537  C CG  . GLN A 0 69  . 35.244   -10.542 -25.391 1.00 92.87 69  A 1 
ATOM 538  C CD  . GLN A 0 69  . 34.130   -10.923 -26.351 1.00 92.87 69  A 1 
ATOM 539  N NE2 . GLN A 0 69  . 33.476   -9.949  -26.934 1.00 92.87 69  A 1 
ATOM 540  O OE1 . GLN A 0 69  . 33.814   -12.083 -26.591 1.00 92.87 69  A 1 
ATOM 541  N N   . ASP A 0 70  . 34.734   -9.705  -20.727 1.00 93.64 70  A 1 
ATOM 542  C CA  . ASP A 0 70  . 34.062   -10.133 -19.505 1.00 93.64 70  A 1 
ATOM 543  C C   . ASP A 0 70  . 32.610   -9.653  -19.433 1.00 93.64 70  A 1 
ATOM 544  C CB  . ASP A 0 70  . 34.940   -9.938  -18.254 1.00 93.64 70  A 1 
ATOM 545  O O   . ASP A 0 70  . 32.147   -8.800  -20.189 1.00 93.64 70  A 1 
ATOM 546  C CG  . ASP A 0 70  . 34.595   -8.745  -17.367 1.00 93.64 70  A 1 
ATOM 547  O OD1 . ASP A 0 70  . 35.352   -7.766  -17.403 1.00 93.64 70  A 1 
ATOM 548  O OD2 . ASP A 0 70  . 33.663   -8.914  -16.539 1.00 93.64 70  A 1 
ATOM 549  N N   . LEU A 0 71  . 31.837   -10.363 -18.617 1.00 95.15 71  A 1 
ATOM 550  C CA  . LEU A 0 71  . 30.399   -10.196 -18.497 1.00 95.15 71  A 1 
ATOM 551  C C   . LEU A 0 71  . 30.010   -10.529 -17.064 1.00 95.15 71  A 1 
ATOM 552  C CB  . LEU A 0 71  . 29.679   -11.078 -19.535 1.00 95.15 71  A 1 
ATOM 553  O O   . LEU A 0 71  . 29.953   -11.698 -16.665 1.00 95.15 71  A 1 
ATOM 554  C CG  . LEU A 0 71  . 28.142   -11.065 -19.422 1.00 95.15 71  A 1 
ATOM 555  C CD1 . LEU A 0 71  . 27.528   -9.680  -19.620 1.00 95.15 71  A 1 
ATOM 556  C CD2 . LEU A 0 71  . 27.542   -11.995 -20.480 1.00 95.15 71  A 1 
ATOM 557  N N   . SER A 0 72  . 29.711   -9.489  -16.300 1.00 97.12 72  A 1 
ATOM 558  C CA  . SER A 0 72  . 29.242   -9.592  -14.927 1.00 97.12 72  A 1 
ATOM 559  C C   . SER A 0 72  . 27.746   -9.311  -14.885 1.00 97.12 72  A 1 
ATOM 560  C CB  . SER A 0 72  . 30.040   -8.638  -14.047 1.00 97.12 72  A 1 
ATOM 561  O O   . SER A 0 72  . 27.290   -8.262  -15.335 1.00 97.12 72  A 1 
ATOM 562  O OG  . SER A 0 72  . 29.798   -8.918  -12.680 1.00 97.12 72  A 1 
ATOM 563  N N   . ILE A 0 73  . 26.971   -10.256 -14.351 1.00 97.41 73  A 1 
ATOM 564  C CA  . ILE A 0 73  . 25.529   -10.105 -14.145 1.00 97.41 73  A 1 
ATOM 565  C C   . ILE A 0 73  . 25.225   -10.428 -12.686 1.00 97.41 73  A 1 
ATOM 566  C CB  . ILE A 0 73  . 24.698   -10.976 -15.120 1.00 97.41 73  A 1 
ATOM 567  O O   . ILE A 0 73  . 25.417   -11.565 -12.253 1.00 97.41 73  A 1 
ATOM 568  C CG1 . ILE A 0 73  . 25.132   -10.741 -16.588 1.00 97.41 73  A 1 
ATOM 569  C CG2 . ILE A 0 73  . 23.196   -10.689 -14.899 1.00 97.41 73  A 1 
ATOM 570  C CD1 . ILE A 0 73  . 24.278   -11.452 -17.647 1.00 97.41 73  A 1 
ATOM 571  N N   . ASP A 0 74  . 24.722   -9.438  -11.953 1.00 97.33 74  A 1 
ATOM 572  C CA  . ASP A 0 74  . 24.049   -9.647  -10.672 1.00 97.33 74  A 1 
ATOM 573  C C   . ASP A 0 74  . 22.541   -9.490  -10.903 1.00 97.33 74  A 1 
ATOM 574  C CB  . ASP A 0 74  . 24.607   -8.701  -9.592  1.00 97.33 74  A 1 
ATOM 575  O O   . ASP A 0 74  . 22.093   -8.528  -11.529 1.00 97.33 74  A 1 
ATOM 576  C CG  . ASP A 0 74  . 24.273   -9.147  -8.159  1.00 97.33 74  A 1 
ATOM 577  O OD1 . ASP A 0 74  . 23.433   -10.063 -7.992  1.00 97.33 74  A 1 
ATOM 578  O OD2 . ASP A 0 74  . 24.891   -8.592  -7.222  1.00 97.33 74  A 1 
ATOM 579  N N   . GLU A 0 75  . 21.747   -10.457 -10.453 1.00 96.63 75  A 1 
ATOM 580  C CA  . GLU A 0 75  . 20.296   -10.463 -10.629 1.00 96.63 75  A 1 
ATOM 581  C C   . GLU A 0 75  . 19.625   -10.994 -9.364  1.00 96.63 75  A 1 
ATOM 582  C CB  . GLU A 0 75  . 19.882   -11.244 -11.892 1.00 96.63 75  A 1 
ATOM 583  O O   . GLU A 0 75  . 19.893   -12.099 -8.887  1.00 96.63 75  A 1 
ATOM 584  C CG  . GLU A 0 75  . 18.364   -11.154 -12.123 1.00 96.63 75  A 1 
ATOM 585  C CD  . GLU A 0 75  . 17.924   -11.710 -13.486 1.00 96.63 75  A 1 
ATOM 586  O OE1 . GLU A 0 75  . 17.248   -10.951 -14.227 1.00 96.63 75  A 1 
ATOM 587  O OE2 . GLU A 0 75  . 18.198   -12.896 -13.770 1.00 96.63 75  A 1 
ATOM 588  N N   . SER A 0 76  . 18.720   -10.186 -8.819  1.00 96.72 76  A 1 
ATOM 589  C CA  . SER A 0 76  . 18.067   -10.426 -7.541  1.00 96.72 76  A 1 
ATOM 590  C C   . SER A 0 76  . 16.556   -10.243 -7.649  1.00 96.72 76  A 1 
ATOM 591  C CB  . SER A 0 76  . 18.686   -9.532  -6.462  1.00 96.72 76  A 1 
ATOM 592  O O   . SER A 0 76  . 16.048   -9.347  -8.326  1.00 96.72 76  A 1 
ATOM 593  O OG  . SER A 0 76  . 18.392   -8.171  -6.694  1.00 96.72 76  A 1 
ATOM 594  N N   . TYR A 0 77  . 15.825   -11.108 -6.948  1.00 96.46 77  A 1 
ATOM 595  C CA  . TYR A 0 77  . 14.378   -11.020 -6.795  1.00 96.46 77  A 1 
ATOM 596  C C   . TYR A 0 77  . 14.001   -11.294 -5.339  1.00 96.46 77  A 1 
ATOM 597  C CB  . TYR A 0 77  . 13.681   -11.983 -7.762  1.00 96.46 77  A 1 
ATOM 598  O O   . TYR A 0 77  . 14.409   -12.300 -4.753  1.00 96.46 77  A 1 
ATOM 599  C CG  . TYR A 0 77  . 12.183   -12.092 -7.541  1.00 96.46 77  A 1 
ATOM 600  C CD1 . TYR A 0 77  . 11.665   -13.184 -6.820  1.00 96.46 77  A 1 
ATOM 601  C CD2 . TYR A 0 77  . 11.314   -11.094 -8.026  1.00 96.46 77  A 1 
ATOM 602  C CE1 . TYR A 0 77  . 10.278   -13.299 -6.617  1.00 96.46 77  A 1 
ATOM 603  C CE2 . TYR A 0 77  . 9.923    -11.201 -7.818  1.00 96.46 77  A 1 
ATOM 604  O OH  . TYR A 0 77  . 8.069    -12.479 -6.932  1.00 96.46 77  A 1 
ATOM 605  C CZ  . TYR A 0 77  . 9.404    -12.316 -7.125  1.00 96.46 77  A 1 
ATOM 606  N N   . GLY A 0 78  . 13.211   -10.397 -4.756  1.00 95.25 78  A 1 
ATOM 607  C CA  . GLY A 0 78  . 12.742   -10.474 -3.379  1.00 95.25 78  A 1 
ATOM 608  C C   . GLY A 0 78  . 11.229   -10.320 -3.305  1.00 95.25 78  A 1 
ATOM 609  O O   . GLY A 0 78  . 10.672   -9.372  -3.848  1.00 95.25 78  A 1 
ATOM 610  N N   . LYS A 0 79  . 10.556   -11.220 -2.583  1.00 95.20 79  A 1 
ATOM 611  C CA  . LYS A 0 79  . 9.116    -11.130 -2.315  1.00 95.20 79  A 1 
ATOM 612  C C   . LYS A 0 79  . 8.839    -11.214 -0.823  1.00 95.20 79  A 1 
ATOM 613  C CB  . LYS A 0 79  . 8.367    -12.190 -3.128  1.00 95.20 79  A 1 
ATOM 614  O O   . LYS A 0 79  . 9.011    -12.265 -0.208  1.00 95.20 79  A 1 
ATOM 615  C CG  . LYS A 0 79  . 6.843    -12.090 -2.933  1.00 95.20 79  A 1 
ATOM 616  C CD  . LYS A 0 79  . 6.132    -12.870 -4.043  1.00 95.20 79  A 1 
ATOM 617  C CE  . LYS A 0 79  . 4.664    -12.474 -4.195  1.00 95.20 79  A 1 
ATOM 618  N NZ  . LYS A 0 79  . 4.256    -12.600 -5.614  1.00 95.20 79  A 1 
ATOM 619  N N   . THR A 0 80  . 8.365    -10.112 -0.259  1.00 94.46 80  A 1 
ATOM 620  C CA  . THR A 0 80  . 7.986    -10.000 1.150   1.00 94.46 80  A 1 
ATOM 621  C C   . THR A 0 80  . 6.470    -9.945  1.259   1.00 94.46 80  A 1 
ATOM 622  C CB  . THR A 0 80  . 8.634    -8.764  1.790   1.00 94.46 80  A 1 
ATOM 623  O O   . THR A 0 80  . 5.829    -9.132  0.603   1.00 94.46 80  A 1 
ATOM 624  C CG2 . THR A 0 80  . 8.231    -8.564  3.252   1.00 94.46 80  A 1 
ATOM 625  O OG1 . THR A 0 80  . 10.030   -8.938  1.792   1.00 94.46 80  A 1 
ATOM 626  N N   . THR A 0 81  . 5.879    -10.766 2.127   1.00 93.80 81  A 1 
ATOM 627  C CA  . THR A 0 81  . 4.472    -10.614 2.528   1.00 93.80 81  A 1 
ATOM 628  C C   . THR A 0 81  . 4.356    -10.695 4.043   1.00 93.80 81  A 1 
ATOM 629  C CB  . THR A 0 81  . 3.531    -11.635 1.870   1.00 93.80 81  A 1 
ATOM 630  O O   . THR A 0 81  . 4.731    -11.708 4.635   1.00 93.80 81  A 1 
ATOM 631  C CG2 . THR A 0 81  . 3.555    -11.587 0.343   1.00 93.80 81  A 1 
ATOM 632  O OG1 . THR A 0 81  . 3.845    -12.951 2.269   1.00 93.80 81  A 1 
ATOM 633  N N   . ALA A 0 82  . 3.813    -9.655  4.666   1.00 91.39 82  A 1 
ATOM 634  C CA  . ALA A 0 82  . 3.634    -9.527  6.103   1.00 91.39 82  A 1 
ATOM 635  C C   . ALA A 0 82  . 2.160    -9.267  6.439   1.00 91.39 82  A 1 
ATOM 636  C CB  . ALA A 0 82  . 4.552    -8.412  6.617   1.00 91.39 82  A 1 
ATOM 637  O O   . ALA A 0 82  . 1.478    -8.489  5.775   1.00 91.39 82  A 1 
ATOM 638  N N   . LYS A 0 83  . 1.669    -9.915  7.497   1.00 94.42 83  A 1 
ATOM 639  C CA  . LYS A 0 83  . 0.325    -9.709  8.047   1.00 94.42 83  A 1 
ATOM 640  C C   . LYS A 0 83  . 0.430    -9.544  9.552   1.00 94.42 83  A 1 
ATOM 641  C CB  . LYS A 0 83  . -0.607   -10.878 7.691   1.00 94.42 83  A 1 
ATOM 642  O O   . LYS A 0 83  . 1.063    -10.370 10.207  1.00 94.42 83  A 1 
ATOM 643  C CG  . LYS A 0 83  . -0.900   -10.928 6.188   1.00 94.42 83  A 1 
ATOM 644  C CD  . LYS A 0 83  . -1.803   -12.107 5.815   1.00 94.42 83  A 1 
ATOM 645  C CE  . LYS A 0 83  . -1.968   -12.117 4.293   1.00 94.42 83  A 1 
ATOM 646  N NZ  . LYS A 0 83  . -2.812   -13.246 3.833   1.00 94.42 83  A 1 
ATOM 647  N N   . SER A 0 84  . -0.213   -8.520  10.094  1.00 92.47 84  A 1 
ATOM 648  C CA  . SER A 0 84  . -0.309   -8.287  11.533  1.00 92.47 84  A 1 
ATOM 649  C C   . SER A 0 84  . -1.749   -7.988  11.915  1.00 92.47 84  A 1 
ATOM 650  C CB  . SER A 0 84  . 0.622    -7.158  11.987  1.00 92.47 84  A 1 
ATOM 651  O O   . SER A 0 84  . -2.401   -7.160  11.282  1.00 92.47 84  A 1 
ATOM 652  O OG  . SER A 0 84  . 0.337    -5.952  11.312  1.00 92.47 84  A 1 
ATOM 653  N N   . TYR A 0 85  . -2.207   -8.642  12.976  1.00 89.06 85  A 1 
ATOM 654  C CA  . TYR A 0 85  . -3.495   -8.399  13.608  1.00 89.06 85  A 1 
ATOM 655  C C   . TYR A 0 85  . -3.233   -8.027  15.063  1.00 89.06 85  A 1 
ATOM 656  C CB  . TYR A 0 85  . -4.386   -9.644  13.506  1.00 89.06 85  A 1 
ATOM 657  O O   . TYR A 0 85  . -2.425   -8.680  15.730  1.00 89.06 85  A 1 
ATOM 658  C CG  . TYR A 0 85  . -4.630   -10.122 12.087  1.00 89.06 85  A 1 
ATOM 659  C CD1 . TYR A 0 85  . -5.701   -9.594  11.341  1.00 89.06 85  A 1 
ATOM 660  C CD2 . TYR A 0 85  . -3.780   -11.088 11.514  1.00 89.06 85  A 1 
ATOM 661  C CE1 . TYR A 0 85  . -5.924   -10.030 10.020  1.00 89.06 85  A 1 
ATOM 662  C CE2 . TYR A 0 85  . -4.001   -11.532 10.197  1.00 89.06 85  A 1 
ATOM 663  O OH  . TYR A 0 85  . -5.292   -11.450 8.185   1.00 89.06 85  A 1 
ATOM 664  C CZ  . TYR A 0 85  . -5.076   -11.001 9.449   1.00 89.06 85  A 1 
ATOM 665  N N   . ARG A 0 86  . -3.907   -6.989  15.543  1.00 85.98 86  A 1 
ATOM 666  C CA  . ARG A 0 86  . -3.869   -6.523  16.925  1.00 85.98 86  A 1 
ATOM 667  C C   . ARG A 0 86  . -5.296   -6.254  17.382  1.00 85.98 86  A 1 
ATOM 668  C CB  . ARG A 0 86  . -2.987   -5.266  16.992  1.00 85.98 86  A 1 
ATOM 669  O O   . ARG A 0 86  . -6.069   -5.659  16.642  1.00 85.98 86  A 1 
ATOM 670  C CG  . ARG A 0 86  . -2.866   -4.680  18.406  1.00 85.98 86  A 1 
ATOM 671  C CD  . ARG A 0 86  . -1.934   -3.464  18.393  1.00 85.98 86  A 1 
ATOM 672  N NE  . ARG A 0 86  . -1.702   -2.959  19.759  1.00 85.98 86  A 1 
ATOM 673  N NH1 . ARG A 0 86  . -3.173   -1.167  19.769  1.00 85.98 86  A 1 
ATOM 674  N NH2 . ARG A 0 86  . -1.982   -1.619  21.564  1.00 85.98 86  A 1 
ATOM 675  C CZ  . ARG A 0 86  . -2.284   -1.925  20.340  1.00 85.98 86  A 1 
ATOM 676  N N   . ALA A 0 87  . -5.597   -6.663  18.605  1.00 81.45 87  A 1 
ATOM 677  C CA  . ALA A 0 87  . -6.706   -6.143  19.389  1.00 81.45 87  A 1 
ATOM 678  C C   . ALA A 0 87  . -6.160   -5.756  20.770  1.00 81.45 87  A 1 
ATOM 679  C CB  . ALA A 0 87  . -7.832   -7.178  19.456  1.00 81.45 87  A 1 
ATOM 680  O O   . ALA A 0 87  . -5.148   -6.323  21.199  1.00 81.45 87  A 1 
ATOM 681  N N   . GLU A 0 88  . -6.765   -4.772  21.431  1.00 76.99 88  A 1 
ATOM 682  C CA  . GLU A 0 88  . -6.323   -4.323  22.764  1.00 76.99 88  A 1 
ATOM 683  C C   . GLU A 0 88  . -7.006   -5.075  23.910  1.00 76.99 88  A 1 
ATOM 684  C CB  . GLU A 0 88  . -6.461   -2.795  22.880  1.00 76.99 88  A 1 
ATOM 685  O O   . GLU A 0 88  . -6.362   -5.362  24.920  1.00 76.99 88  A 1 
ATOM 686  C CG  . GLU A 0 88  . -5.310   -2.172  22.082  1.00 76.99 88  A 1 
ATOM 687  C CD  . GLU A 0 88  . -5.264   -0.642  22.087  1.00 76.99 88  A 1 
ATOM 688  O OE1 . GLU A 0 88  . -4.115   -0.131  22.151  1.00 76.99 88  A 1 
ATOM 689  O OE2 . GLU A 0 88  . -6.290   0.002   21.814  1.00 76.99 88  A 1 
ATOM 690  N N   . SER A 0 89  . -8.252   -5.486  23.699  1.00 79.37 89  A 1 
ATOM 691  C CA  . SER A 0 89  . -9.052   -6.327  24.589  1.00 79.37 89  A 1 
ATOM 692  C C   . SER A 0 89  . -9.948   -7.259  23.767  1.00 79.37 89  A 1 
ATOM 693  C CB  . SER A 0 89  . -9.903   -5.443  25.503  1.00 79.37 89  A 1 
ATOM 694  O O   . SER A 0 89  . -10.015  -7.151  22.538  1.00 79.37 89  A 1 
ATOM 695  O OG  . SER A 0 89  . -10.760  -4.658  24.714  1.00 79.37 89  A 1 
ATOM 696  N N   . TYR A 0 90  . -10.583  -8.210  24.449  1.00 79.25 90  A 1 
ATOM 697  C CA  . TYR A 0 90  . -11.666  -9.021  23.908  1.00 79.25 90  A 1 
ATOM 698  C C   . TYR A 0 90  . -12.452  -9.641  25.061  1.00 79.25 90  A 1 
ATOM 699  C CB  . TYR A 0 90  . -11.117  -10.135 23.011  1.00 79.25 90  A 1 
ATOM 700  O O   . TYR A 0 90  . -11.912  -10.509 25.754  1.00 79.25 90  A 1 
ATOM 701  C CG  . TYR A 0 90  . -12.192  -11.091 22.537  1.00 79.25 90  A 1 
ATOM 702  C CD1 . TYR A 0 90  . -12.191  -12.437 22.954  1.00 79.25 90  A 1 
ATOM 703  C CD2 . TYR A 0 90  . -13.221  -10.613 21.708  1.00 79.25 90  A 1 
ATOM 704  C CE1 . TYR A 0 90  . -13.173  -13.322 22.471  1.00 79.25 90  A 1 
ATOM 705  C CE2 . TYR A 0 90  . -14.183  -11.498 21.195  1.00 79.25 90  A 1 
ATOM 706  O OH  . TYR A 0 90  . -15.036  -13.718 21.026  1.00 79.25 90  A 1 
ATOM 707  C CZ  . TYR A 0 90  . -14.143  -12.854 21.560  1.00 79.25 90  A 1 
ATOM 708  N N   . ASP A 0 91  . -13.704  -9.228  25.224  1.00 81.85 91  A 1 
ATOM 709  C CA  . ASP A 0 91  . -14.605  -9.761  26.244  1.00 81.85 91  A 1 
ATOM 710  C C   . ASP A 0 91  . -15.773  -10.514 25.581  1.00 81.85 91  A 1 
ATOM 711  C CB  . ASP A 0 91  . -15.077  -8.641  27.193  1.00 81.85 91  A 1 
ATOM 712  O O   . ASP A 0 91  . -16.345  -10.065 24.589  1.00 81.85 91  A 1 
ATOM 713  C CG  . ASP A 0 91  . -13.986  -8.098  28.137  1.00 81.85 91  A 1 
ATOM 714  O OD1 . ASP A 0 91  . -13.023  -8.842  28.442  1.00 81.85 91  A 1 
ATOM 715  O OD2 . ASP A 0 91  . -14.152  -6.959  28.626  1.00 81.85 91  A 1 
ATOM 716  N N   . GLU A 0 92  . -16.134  -11.671 26.143  1.00 84.08 92  A 1 
ATOM 717  C CA  . GLU A 0 92  . -17.379  -12.396 25.850  1.00 84.08 92  A 1 
ATOM 718  C C   . GLU A 0 92  . -18.236  -12.393 27.121  1.00 84.08 92  A 1 
ATOM 719  C CB  . GLU A 0 92  . -17.125  -13.858 25.412  1.00 84.08 92  A 1 
ATOM 720  O O   . GLU A 0 92  . -17.735  -12.731 28.199  1.00 84.08 92  A 1 
ATOM 721  C CG  . GLU A 0 92  . -16.266  -14.030 24.148  1.00 84.08 92  A 1 
ATOM 722  C CD  . GLU A 0 92  . -16.188  -15.485 23.631  1.00 84.08 92  A 1 
ATOM 723  O OE1 . GLU A 0 92  . -15.993  -15.660 22.397  1.00 84.08 92  A 1 
ATOM 724  O OE2 . GLU A 0 92  . -16.288  -16.448 24.416  1.00 84.08 92  A 1 
ATOM 725  N N   . TRP A 0 93  . -19.519  -12.044 27.014  1.00 85.71 93  A 1 
ATOM 726  C CA  . TRP A 0 93  . -20.434  -11.976 28.155  1.00 85.71 93  A 1 
ATOM 727  C C   . TRP A 0 93  . -21.797  -12.612 27.851  1.00 85.71 93  A 1 
ATOM 728  C CB  . TRP A 0 93  . -20.537  -10.527 28.655  1.00 85.71 93  A 1 
ATOM 729  O O   . TRP A 0 93  . -22.275  -12.599 26.721  1.00 85.71 93  A 1 
ATOM 730  C CG  . TRP A 0 93  . -20.922  -9.490  27.642  1.00 85.71 93  A 1 
ATOM 731  C CD1 . TRP A 0 93  . -20.061  -8.728  26.926  1.00 85.71 93  A 1 
ATOM 732  C CD2 . TRP A 0 93  . -22.260  -9.086  27.213  1.00 85.71 93  A 1 
ATOM 733  C CE2 . TRP A 0 93  . -22.128  -8.053  26.235  1.00 85.71 93  A 1 
ATOM 734  C CE3 . TRP A 0 93  . -23.571  -9.496  27.543  1.00 85.71 93  A 1 
ATOM 735  N NE1 . TRP A 0 93  . -20.767  -7.877  26.098  1.00 85.71 93  A 1 
ATOM 736  C CH2 . TRP A 0 93  . -24.528  -7.893  25.963  1.00 85.71 93  A 1 
ATOM 737  C CZ2 . TRP A 0 93  . -23.237  -7.455  25.620  1.00 85.71 93  A 1 
ATOM 738  C CZ3 . TRP A 0 93  . -24.691  -8.907  26.925  1.00 85.71 93  A 1 
ATOM 739  N N   . ASP A 0 94  . -22.408  -13.193 28.884  1.00 81.77 94  A 1 
ATOM 740  C CA  . ASP A 0 94  . -23.702  -13.889 28.868  1.00 81.77 94  A 1 
ATOM 741  C C   . ASP A 0 94  . -24.451  -13.502 30.152  1.00 81.77 94  A 1 
ATOM 742  C CB  . ASP A 0 94  . -23.455  -15.413 28.788  1.00 81.77 94  A 1 
ATOM 743  O O   . ASP A 0 94  . -23.894  -13.598 31.251  1.00 81.77 94  A 1 
ATOM 744  C CG  . ASP A 0 94  . -24.709  -16.305 28.707  1.00 81.77 94  A 1 
ATOM 745  O OD1 . ASP A 0 94  . -25.846  -15.789 28.709  1.00 81.77 94  A 1 
ATOM 746  O OD2 . ASP A 0 94  . -24.527  -17.545 28.655  1.00 81.77 94  A 1 
ATOM 747  N N   . ASN A 0 95  . -25.685  -13.025 30.015  1.00 80.95 95  A 1 
ATOM 748  C CA  . ASN A 0 95  . -26.574  -12.662 31.107  1.00 80.95 95  A 1 
ATOM 749  C C   . ASN A 0 95  . -27.978  -13.214 30.840  1.00 80.95 95  A 1 
ATOM 750  C CB  . ASN A 0 95  . -26.583  -11.136 31.287  1.00 80.95 95  A 1 
ATOM 751  O O   . ASN A 0 95  . -28.706  -12.713 29.982  1.00 80.95 95  A 1 
ATOM 752  C CG  . ASN A 0 95  . -27.502  -10.732 32.426  1.00 80.95 95  A 1 
ATOM 753  N ND2 . ASN A 0 95  . -28.770  -10.519 32.160  1.00 80.95 95  A 1 
ATOM 754  O OD1 . ASN A 0 95  . -27.091  -10.649 33.572  1.00 80.95 95  A 1 
ATOM 755  N N   . GLN A 0 96  . -28.371  -14.199 31.642  1.00 79.31 96  A 1 
ATOM 756  C CA  . GLN A 0 96  . -29.710  -14.782 31.651  1.00 79.31 96  A 1 
ATOM 757  C C   . GLN A 0 96  . -30.441  -14.284 32.898  1.00 79.31 96  A 1 
ATOM 758  C CB  . GLN A 0 96  . -29.587  -16.318 31.638  1.00 79.31 96  A 1 
ATOM 759  O O   . GLN A 0 96  . -30.032  -14.624 34.012  1.00 79.31 96  A 1 
ATOM 760  C CG  . GLN A 0 96  . -28.963  -16.821 30.326  1.00 79.31 96  A 1 
ATOM 761  C CD  . GLN A 0 96  . -28.498  -18.273 30.359  1.00 79.31 96  A 1 
ATOM 762  N NE2 . GLN A 0 96  . -27.603  -18.625 29.465  1.00 79.31 96  A 1 
ATOM 763  O OE1 . GLN A 0 96  . -28.885  -19.105 31.175  1.00 79.31 96  A 1 
ATOM 764  N N   . ASP A 0 97  . -31.514  -13.512 32.720  1.00 76.10 97  A 1 
ATOM 765  C CA  . ASP A 0 97  . -32.482  -13.247 33.788  1.00 76.10 97  A 1 
ATOM 766  C C   . ASP A 0 97  . -33.735  -14.104 33.565  1.00 76.10 97  A 1 
ATOM 767  C CB  . ASP A 0 97  . -32.772  -11.746 33.975  1.00 76.10 97  A 1 
ATOM 768  O O   . ASP A 0 97  . -34.060  -14.502 32.450  1.00 76.10 97  A 1 
ATOM 769  C CG  . ASP A 0 97  . -33.125  -11.411 35.439  1.00 76.10 97  A 1 
ATOM 770  O OD1 . ASP A 0 97  . -33.558  -12.334 36.176  1.00 76.10 97  A 1 
ATOM 771  O OD2 . ASP A 0 97  . -32.869  -10.259 35.859  1.00 76.10 97  A 1 
ATOM 772  N N   . ASN A 0 98  . -34.372  -14.532 34.648  1.00 76.14 98  A 1 
ATOM 773  C CA  . ASN A 0 98  . -35.457  -15.518 34.657  1.00 76.14 98  A 1 
ATOM 774  C C   . ASN A 0 98  . -36.409  -15.160 35.815  1.00 76.14 98  A 1 
ATOM 775  C CB  . ASN A 0 98  . -34.862  -16.949 34.740  1.00 76.14 98  A 1 
ATOM 776  O O   . ASN A 0 98  . -36.565  -15.906 36.793  1.00 76.14 98  A 1 
ATOM 777  C CG  . ASN A 0 98  . -34.628  -17.659 33.409  1.00 76.14 98  A 1 
ATOM 778  N ND2 . ASN A 0 98  . -33.734  -17.201 32.571  1.00 76.14 98  A 1 
ATOM 779  O OD1 . ASN A 0 98  . -35.203  -18.708 33.149  1.00 76.14 98  A 1 
ATOM 780  N N   . ASP A 0 99  . -36.991  -13.965 35.721  1.00 79.26 99  A 1 
ATOM 781  C CA  . ASP A 0 99  . -37.918  -13.388 36.693  1.00 79.26 99  A 1 
ATOM 782  C C   . ASP A 0 99  . -39.233  -14.188 36.803  1.00 79.26 99  A 1 
ATOM 783  C CB  . ASP A 0 99  . -38.149  -11.902 36.348  1.00 79.26 99  A 1 
ATOM 784  O O   . ASP A 0 99  . -39.666  -14.873 35.872  1.00 79.26 99  A 1 
ATOM 785  C CG  . ASP A 0 99  . -39.418  -11.329 36.994  1.00 79.26 99  A 1 
ATOM 786  O OD1 . ASP A 0 99  . -40.531  -11.680 36.538  1.00 79.26 99  A 1 
ATOM 787  O OD2 . ASP A 0 99  . -39.318  -10.721 38.084  1.00 79.26 99  A 1 
ATOM 788  N N   . LYS A 0 100 . -39.886  -14.095 37.976  1.00 77.42 100 A 1 
ATOM 789  C CA  . LYS A 0 100 . -41.286  -14.518 38.169  1.00 77.42 100 A 1 
ATOM 790  C C   . LYS A 0 100 . -42.054  -13.550 39.059  1.00 77.42 100 A 1 
ATOM 791  C CB  . LYS A 0 100 . -41.381  -15.964 38.694  1.00 77.42 100 A 1 
ATOM 792  O O   . LYS A 0 100 . -42.153  -13.755 40.274  1.00 77.42 100 A 1 
ATOM 793  C CG  . LYS A 0 100 . -40.836  -16.895 37.619  1.00 77.42 100 A 1 
ATOM 794  C CD  . LYS A 0 100 . -41.040  -18.388 37.810  1.00 77.42 100 A 1 
ATOM 795  C CE  . LYS A 0 100 . -40.479  -18.924 36.491  1.00 77.42 100 A 1 
ATOM 796  N NZ  . LYS A 0 100 . -40.291  -20.384 36.486  1.00 77.42 100 A 1 
ATOM 797  N N   . TRP A 0 101 . -42.661  -12.536 38.455  1.00 76.49 101 A 1 
ATOM 798  C CA  . TRP A 0 101 . -43.566  -11.623 39.149  1.00 76.49 101 A 1 
ATOM 799  C C   . TRP A 0 101 . -44.985  -12.191 39.364  1.00 76.49 101 A 1 
ATOM 800  C CB  . TRP A 0 101 . -43.547  -10.253 38.460  1.00 76.49 101 A 1 
ATOM 801  O O   . TRP A 0 101 . -45.513  -13.012 38.611  1.00 76.49 101 A 1 
ATOM 802  C CG  . TRP A 0 101 . -44.008  -10.201 37.035  1.00 76.49 101 A 1 
ATOM 803  C CD1 . TRP A 0 101 . -43.199  -10.161 35.951  1.00 76.49 101 A 1 
ATOM 804  C CD2 . TRP A 0 101 . -45.364  -10.091 36.507  1.00 76.49 101 A 1 
ATOM 805  C CE2 . TRP A 0 101 . -45.288  -9.978  35.085  1.00 76.49 101 A 1 
ATOM 806  C CE3 . TRP A 0 101 . -46.652  -10.040 37.089  1.00 76.49 101 A 1 
ATOM 807  N NE1 . TRP A 0 101 . -43.947  -10.075 34.796  1.00 76.49 101 A 1 
ATOM 808  C CH2 . TRP A 0 101 . -47.691  -9.774  34.892  1.00 76.49 101 A 1 
ATOM 809  C CZ2 . TRP A 0 101 . -46.425  -9.821  34.285  1.00 76.49 101 A 1 
ATOM 810  C CZ3 . TRP A 0 101 . -47.803  -9.884  36.291  1.00 76.49 101 A 1 
ATOM 811  N N   . GLY A 0 102 . -45.642  -11.732 40.435  1.00 72.47 102 A 1 
ATOM 812  C CA  . GLY A 0 102 . -47.008  -12.128 40.776  1.00 72.47 102 A 1 
ATOM 813  C C   . GLY A 0 102 . -47.680  -11.154 41.741  1.00 72.47 102 A 1 
ATOM 814  O O   . GLY A 0 102 . -47.123  -10.813 42.784  1.00 72.47 102 A 1 
ATOM 815  N N   . ALA A 0 103 . -48.894  -10.720 41.409  1.00 72.58 103 A 1 
ATOM 816  C CA  . ALA A 0 103 . -49.677  -9.756  42.171  1.00 72.58 103 A 1 
ATOM 817  C C   . ALA A 0 103 . -51.096  -10.283 42.431  1.00 72.58 103 A 1 
ATOM 818  C CB  . ALA A 0 103 . -49.689  -8.421  41.416  1.00 72.58 103 A 1 
ATOM 819  O O   . ALA A 0 103 . -51.787  -10.739 41.520  1.00 72.58 103 A 1 
ATOM 820  N N   . GLN A 0 104 . -51.559  -10.179 43.678  1.00 73.28 104 A 1 
ATOM 821  C CA  . GLN A 0 104 . -52.912  -10.569 44.074  1.00 73.28 104 A 1 
ATOM 822  C C   . GLN A 0 104 . -53.573  -9.470  44.908  1.00 73.28 104 A 1 
ATOM 823  C CB  . GLN A 0 104 . -52.876  -11.922 44.806  1.00 73.28 104 A 1 
ATOM 824  O O   . GLN A 0 104 . -53.012  -8.996  45.893  1.00 73.28 104 A 1 
ATOM 825  C CG  . GLN A 0 104 . -54.284  -12.377 45.225  1.00 73.28 104 A 1 
ATOM 826  C CD  . GLN A 0 104 . -54.335  -13.804 45.761  1.00 73.28 104 A 1 
ATOM 827  N NE2 . GLN A 0 104 . -55.514  -14.344 45.981  1.00 73.28 104 A 1 
ATOM 828  O OE1 . GLN A 0 104 . -53.353  -14.488 45.975  1.00 73.28 104 A 1 
ATOM 829  N N   . ALA A 0 105 . -54.800  -9.111  44.536  1.00 68.40 105 A 1 
ATOM 830  C CA  . ALA A 0 105 . -55.665  -8.203  45.276  1.00 68.40 105 A 1 
ATOM 831  C C   . ALA A 0 105 . -57.039  -8.846  45.507  1.00 68.40 105 A 1 
ATOM 832  C CB  . ALA A 0 105 . -55.769  -6.878  44.511  1.00 68.40 105 A 1 
ATOM 833  O O   . ALA A 0 105 . -57.580  -9.519  44.629  1.00 68.40 105 A 1 
ATOM 834  N N   . TRP A 0 106 . -57.617  -8.604  46.680  1.00 64.22 106 A 1 
ATOM 835  C CA  . TRP A 0 106 . -58.965  -9.030  47.054  1.00 64.22 106 A 1 
ATOM 836  C C   . TRP A 0 106 . -59.756  -7.840  47.600  1.00 64.22 106 A 1 
ATOM 837  C CB  . TRP A 0 106 . -58.897  -10.199 48.053  1.00 64.22 106 A 1 
ATOM 838  O O   . TRP A 0 106 . -59.204  -6.992  48.305  1.00 64.22 106 A 1 
ATOM 839  C CG  . TRP A 0 106 . -57.920  -10.075 49.193  1.00 64.22 106 A 1 
ATOM 840  C CD1 . TRP A 0 106 . -57.962  -9.152  50.182  1.00 64.22 106 A 1 
ATOM 841  C CD2 . TRP A 0 106 . -56.730  -10.884 49.466  1.00 64.22 106 A 1 
ATOM 842  C CE2 . TRP A 0 106 . -56.091  -10.375 50.637  1.00 64.22 106 A 1 
ATOM 843  C CE3 . TRP A 0 106 . -56.118  -11.990 48.836  1.00 64.22 106 A 1 
ATOM 844  N NE1 . TRP A 0 106 . -56.883  -9.319  51.028  1.00 64.22 106 A 1 
ATOM 845  C CH2 . TRP A 0 106 . -54.324  -12.023 50.496  1.00 64.22 106 A 1 
ATOM 846  C CZ2 . TRP A 0 106 . -54.909  -10.927 51.153  1.00 64.22 106 A 1 
ATOM 847  C CZ3 . TRP A 0 106 . -54.929  -12.553 49.342  1.00 64.22 106 A 1 
ATOM 848  N N   . GLY A 0 107 . -61.047  -7.788  47.285  1.00 65.03 107 A 1 
ATOM 849  C CA  . GLY A 0 107 . -61.968  -6.764  47.765  1.00 65.03 107 A 1 
ATOM 850  C C   . GLY A 0 107 . -63.166  -7.361  48.495  1.00 65.03 107 A 1 
ATOM 851  O O   . GLY A 0 107 . -63.584  -8.483  48.210  1.00 65.03 107 A 1 
ATOM 852  N N   . LYS A 0 108 . -63.680  -6.587  49.455  1.00 58.26 108 A 1 
ATOM 853  C CA  . LYS A 0 108 . -65.035  -6.688  50.008  1.00 58.26 108 A 1 
ATOM 854  C C   . LYS A 0 108 . -65.505  -5.277  50.325  1.00 58.26 108 A 1 
ATOM 855  C CB  . LYS A 0 108 . -65.111  -7.567  51.269  1.00 58.26 108 A 1 
ATOM 856  O O   . LYS A 0 108 . -65.136  -4.718  51.362  1.00 58.26 108 A 1 
ATOM 857  C CG  . LYS A 0 108 . -64.721  -9.017  50.986  1.00 58.26 108 A 1 
ATOM 858  C CD  . LYS A 0 108 . -65.184  -9.987  52.074  1.00 58.26 108 A 1 
ATOM 859  C CE  . LYS A 0 108 . -64.690  -11.372 51.649  1.00 58.26 108 A 1 
ATOM 860  N NZ  . LYS A 0 108 . -65.478  -12.466 52.253  1.00 58.26 108 A 1 
ATOM 861  N N   . ASP A 0 109 . -66.268  -4.706  49.415  1.00 53.38 109 A 1 
ATOM 862  C CA  . ASP A 0 109 . -67.192  -3.616  49.710  1.00 53.38 109 A 1 
ATOM 863  C C   . ASP A 0 109 . -68.335  -4.153  50.595  1.00 53.38 109 A 1 
ATOM 864  C CB  . ASP A 0 109 . -67.672  -2.934  48.405  1.00 53.38 109 A 1 
ATOM 865  O O   . ASP A 0 109 . -68.456  -5.358  50.846  1.00 53.38 109 A 1 
ATOM 866  C CG  . ASP A 0 109 . -67.471  -3.821  47.172  1.00 53.38 109 A 1 
ATOM 867  O OD1 . ASP A 0 109 . -67.996  -4.951  47.232  1.00 53.38 109 A 1 
ATOM 868  O OD2 . ASP A 0 109 . -66.600  -3.476  46.334  1.00 53.38 109 A 1 
ATOM 869  N N   . ARG A 0 110 . -69.085  -3.226  51.190  1.00 46.56 110 A 1 
ATOM 870  C CA  . ARG A 0 110 . -70.249  -3.478  52.050  1.00 46.56 110 A 1 
ATOM 871  C C   . ARG A 0 110 . -71.057  -2.196  52.078  1.00 46.56 110 A 1 
ATOM 872  C CB  . ARG A 0 110 . -69.871  -3.829  53.496  1.00 46.56 110 A 1 
ATOM 873  O O   . ARG A 0 110 . -70.901  -1.383  53.003  1.00 46.56 110 A 1 
ATOM 874  C CG  . ARG A 0 110 . -69.123  -5.138  53.713  1.00 46.56 110 A 1 
ATOM 875  C CD  . ARG A 0 110 . -69.283  -5.505  55.188  1.00 46.56 110 A 1 
ATOM 876  N NE  . ARG A 0 110 . -68.118  -6.237  55.700  1.00 46.56 110 A 1 
ATOM 877  N NH1 . ARG A 0 110 . -68.883  -6.414  57.846  1.00 46.56 110 A 1 
ATOM 878  N NH2 . ARG A 0 110 . -66.821  -7.124  57.342  1.00 46.56 110 A 1 
ATOM 879  C CZ  . ARG A 0 110 . -67.945  -6.591  56.956  1.00 46.56 110 A 1 
ATOM 880  N N   . ASP A 0 111 . -71.861  -1.976  51.059  1.00 51.11 111 A 1 
ATOM 881  C CA  . ASP A 0 111 . -72.599  -0.739  50.965  1.00 51.11 111 A 1 
ATOM 882  C C   . ASP A 0 111 . -73.811  -0.807  51.905  1.00 51.11 111 A 1 
ATOM 883  C CB  . ASP A 0 111 . -72.844  -0.332  49.501  1.00 51.11 111 A 1 
ATOM 884  O O   . ASP A 0 111 . -74.363  -1.853  52.267  1.00 51.11 111 A 1 
ATOM 885  C CG  . ASP A 0 111 . -71.555  0.119   48.783  1.00 51.11 111 A 1 
ATOM 886  O OD1 . ASP A 0 111 . -70.457  0.047   49.394  1.00 51.11 111 A 1 
ATOM 887  O OD2 . ASP A 0 111 . -71.693  0.703   47.685  1.00 51.11 111 A 1 
ATOM 888  N N   . MET A 0 112 . -74.167  0.348   52.466  1.00 38.47 112 A 1 
ATOM 889  C CA  . MET A 0 112 . -75.194  0.417   53.506  1.00 38.47 112 A 1 
ATOM 890  C C   . MET A 0 112 . -76.575  0.483   52.846  1.00 38.47 112 A 1 
ATOM 891  C CB  . MET A 0 112 . -74.892  1.562   54.481  1.00 38.47 112 A 1 
ATOM 892  O O   . MET A 0 112 . -77.237  1.526   52.893  1.00 38.47 112 A 1 
ATOM 893  C CG  . MET A 0 112 . -75.734  1.467   55.765  1.00 38.47 112 A 1 
ATOM 894  S SD  . MET A 0 112 . -75.161  0.305   57.042  1.00 38.47 112 A 1 
ATOM 895  C CE  . MET A 0 112 . -73.642  1.137   57.578  1.00 38.47 112 A 1 
ATOM 896  N N   . ALA A 0 113 . -76.971  -0.624  52.210  1.00 43.04 113 A 1 
ATOM 897  C CA  . ALA A 0 113 . -78.194  -0.786  51.432  1.00 43.04 113 A 1 
ATOM 898  C C   . ALA A 0 113 . -79.412  -0.136  52.116  1.00 43.04 113 A 1 
ATOM 899  C CB  . ALA A 0 113 . -78.407  -2.283  51.179  1.00 43.04 113 A 1 
ATOM 900  O O   . ALA A 0 113 . -79.959  -0.636  53.102  1.00 43.04 113 A 1 
ATOM 901  N N   . GLY A 0 114 . -79.826  1.022   51.590  1.00 38.37 114 A 1 
ATOM 902  C CA  . GLY A 0 114 . -81.038  1.730   51.999  1.00 38.37 114 A 1 
ATOM 903  C C   . GLY A 0 114 . -81.144  2.052   53.495  1.00 38.37 114 A 1 
ATOM 904  O O   . GLY A 0 114 . -82.106  1.631   54.134  1.00 38.37 114 A 1 
ATOM 905  N N   . ALA A 0 115 . -80.226  2.854   54.050  1.00 34.01 115 A 1 
ATOM 906  C CA  . ALA A 0 115 . -80.324  3.395   55.416  1.00 34.01 115 A 1 
ATOM 907  C C   . ALA A 0 115 . -81.542  4.337   55.615  1.00 34.01 115 A 1 
ATOM 908  C CB  . ALA A 0 115 . -78.987  4.057   55.782  1.00 34.01 115 A 1 
ATOM 909  O O   . ALA A 0 115 . -81.412  5.559   55.724  1.00 34.01 115 A 1 
ATOM 910  N N   . SER A 0 116 . -82.748  3.764   55.666  1.00 37.37 116 A 1 
ATOM 911  C CA  . SER A 0 116 . -84.018  4.466   55.860  1.00 37.37 116 A 1 
ATOM 912  C C   . SER A 0 116 . -84.005  5.276   57.158  1.00 37.37 116 A 1 
ATOM 913  C CB  . SER A 0 116 . -85.184  3.471   55.863  1.00 37.37 116 A 1 
ATOM 914  O O   . SER A 0 116 . -83.600  4.774   58.211  1.00 37.37 116 A 1 
ATOM 915  O OG  . SER A 0 116 . -85.030  2.532   56.909  1.00 37.37 116 A 1 
ATOM 916  N N   . SER A 0 117 . -84.454  6.530   57.081  1.00 34.68 117 A 1 
ATOM 917  C CA  . SER A 0 117 . -84.317  7.528   58.146  1.00 34.68 117 A 1 
ATOM 918  C C   . SER A 0 117 . -84.814  7.047   59.510  1.00 34.68 117 A 1 
ATOM 919  C CB  . SER A 0 117 . -85.082  8.798   57.763  1.00 34.68 117 A 1 
ATOM 920  O O   . SER A 0 117 . -85.937  6.564   59.628  1.00 34.68 117 A 1 
ATOM 921  O OG  . SER A 0 117 . -86.414  8.495   57.396  1.00 34.68 117 A 1 
ATOM 922  N N   . TRP A 0 118 . -84.012  7.263   60.558  1.00 30.11 118 A 1 
ATOM 923  C CA  . TRP A 0 118 . -84.397  6.973   61.941  1.00 30.11 118 A 1 
ATOM 924  C C   . TRP A 0 118 . -85.579  7.845   62.385  1.00 30.11 118 A 1 
ATOM 925  C CB  . TRP A 0 118 . -83.201  7.185   62.882  1.00 30.11 118 A 1 
ATOM 926  O O   . TRP A 0 118 . -85.408  8.995   62.802  1.00 30.11 118 A 1 
ATOM 927  C CG  . TRP A 0 118 . -82.117  6.149   62.896  1.00 30.11 118 A 1 
ATOM 928  C CD1 . TRP A 0 118 . -81.845  5.233   61.935  1.00 30.11 118 A 1 
ATOM 929  C CD2 . TRP A 0 118 . -81.140  5.912   63.958  1.00 30.11 118 A 1 
ATOM 930  C CE2 . TRP A 0 118 . -80.296  4.831   63.567  1.00 30.11 118 A 1 
ATOM 931  C CE3 . TRP A 0 118 . -80.886  6.506   65.215  1.00 30.11 118 A 1 
ATOM 932  N NE1 . TRP A 0 118 . -80.768  4.461   62.326  1.00 30.11 118 A 1 
ATOM 933  C CH2 . TRP A 0 118 . -79.023  4.978   65.624  1.00 30.11 118 A 1 
ATOM 934  C CZ2 . TRP A 0 118 . -79.251  4.365   64.379  1.00 30.11 118 A 1 
ATOM 935  C CZ3 . TRP A 0 118 . -79.840  6.046   66.040  1.00 30.11 118 A 1 
ATOM 936  N N   . GLU A 0 119 . -86.782  7.277   62.344  1.00 36.52 119 A 1 
ATOM 937  C CA  . GLU A 0 119 . -88.002  7.891   62.861  1.00 36.52 119 A 1 
ATOM 938  C C   . GLU A 0 119 . -87.945  7.953   64.393  1.00 36.52 119 A 1 
ATOM 939  C CB  . GLU A 0 119 . -89.241  7.159   62.329  1.00 36.52 119 A 1 
ATOM 940  O O   . GLU A 0 119 . -88.313  7.031   65.121  1.00 36.52 119 A 1 
ATOM 941  C CG  . GLU A 0 119 . -89.379  7.387   60.814  1.00 36.52 119 A 1 
ATOM 942  C CD  . GLU A 0 119 . -90.633  6.742   60.211  1.00 36.52 119 A 1 
ATOM 943  O OE1 . GLU A 0 119 . -91.107  7.281   59.186  1.00 36.52 119 A 1 
ATOM 944  O OE2 . GLU A 0 119 . -91.122  5.743   60.784  1.00 36.52 119 A 1 
ATOM 945  N N   . LYS A 0 120 . -87.412  9.070   64.893  1.00 30.53 120 A 1 
ATOM 946  C CA  . LYS A 0 120 . -87.224  9.347   66.318  1.00 30.53 120 A 1 
ATOM 947  C C   . LYS A 0 120 . -88.569  9.667   66.977  1.00 30.53 120 A 1 
ATOM 948  C CB  . LYS A 0 120 . -86.168  10.458  66.437  1.00 30.53 120 A 1 
ATOM 949  O O   . LYS A 0 120 . -88.870  10.837  67.211  1.00 30.53 120 A 1 
ATOM 950  C CG  . LYS A 0 120 . -85.605  10.607  67.857  1.00 30.53 120 A 1 
ATOM 951  C CD  . LYS A 0 120 . -84.510  11.681  67.839  1.00 30.53 120 A 1 
ATOM 952  C CE  . LYS A 0 120 . -83.724  11.698  69.151  1.00 30.53 120 A 1 
ATOM 953  N NZ  . LYS A 0 120 . -82.558  12.611  69.046  1.00 30.53 120 A 1 
ATOM 954  N N   . ASP A 0 121 . -89.363  8.623   67.228  1.00 35.50 121 A 1 
ATOM 955  C CA  . ASP A 0 121 . -90.726  8.699   67.773  1.00 35.50 121 A 1 
ATOM 956  C C   . ASP A 0 121 . -90.794  9.690   68.947  1.00 35.50 121 A 1 
ATOM 957  C CB  . ASP A 0 121 . -91.230  7.296   68.160  1.00 35.50 121 A 1 
ATOM 958  O O   . ASP A 0 121 . -90.143  9.538   69.984  1.00 35.50 121 A 1 
ATOM 959  C CG  . ASP A 0 121 . -92.708  7.259   68.599  1.00 35.50 121 A 1 
ATOM 960  O OD1 . ASP A 0 121 . -93.289  8.332   68.907  1.00 35.50 121 A 1 
ATOM 961  O OD2 . ASP A 0 121 . -93.255  6.141   68.691  1.00 35.50 121 A 1 
ATOM 962  N N   . ALA A 0 122 . -91.544  10.772  68.734  1.00 31.60 122 A 1 
ATOM 963  C CA  . ALA A 0 122 . -91.511  11.951  69.588  1.00 31.60 122 A 1 
ATOM 964  C C   . ALA A 0 122 . -92.283  11.769  70.909  1.00 31.60 122 A 1 
ATOM 965  C CB  . ALA A 0 122 . -92.010  13.145  68.765  1.00 31.60 122 A 1 
ATOM 966  O O   . ALA A 0 122 . -92.273  12.665  71.762  1.00 31.60 122 A 1 
ATOM 967  N N   . SER A 0 123 . -92.968  10.636  71.102  1.00 40.97 123 A 1 
ATOM 968  C CA  . SER A 0 123 . -93.728  10.380  72.322  1.00 40.97 123 A 1 
ATOM 969  C C   . SER A 0 123 . -92.806  9.992   73.494  1.00 40.97 123 A 1 
ATOM 970  C CB  . SER A 0 123 . -94.876  9.395   72.053  1.00 40.97 123 A 1 
ATOM 971  O O   . SER A 0 123 . -92.162  8.949   73.515  1.00 40.97 123 A 1 
ATOM 972  O OG  . SER A 0 123 . -94.458  8.070   71.821  1.00 40.97 123 A 1 
ATOM 973  N N   . LYS A 0 124 . -92.753  10.832  74.543  1.00 40.24 124 A 1 
ATOM 974  C CA  . LYS A 0 124 . -91.942  10.606  75.767  1.00 40.24 124 A 1 
ATOM 975  C C   . LYS A 0 124 . -92.480  9.483   76.679  1.00 40.24 124 A 1 
ATOM 976  C CB  . LYS A 0 124 . -91.749  11.919  76.552  1.00 40.24 124 A 1 
ATOM 977  O O   . LYS A 0 124 . -92.383  9.577   77.905  1.00 40.24 124 A 1 
ATOM 978  C CG  . LYS A 0 124 . -90.838  12.942  75.864  1.00 40.24 124 A 1 
ATOM 979  C CD  . LYS A 0 124 . -90.616  14.133  76.811  1.00 40.24 124 A 1 
ATOM 980  C CE  . LYS A 0 124 . -89.637  15.135  76.191  1.00 40.24 124 A 1 
ATOM 981  N NZ  . LYS A 0 124 . -89.443  16.325  77.058  1.00 40.24 124 A 1 
ATOM 982  N N   . ASN A 0 125 . -93.093  8.444   76.122  1.00 41.17 125 A 1 
ATOM 983  C CA  . ASN A 0 125 . -93.726  7.399   76.910  1.00 41.17 125 A 1 
ATOM 984  C C   . ASN A 0 125 . -92.676  6.376   77.373  1.00 41.17 125 A 1 
ATOM 985  C CB  . ASN A 0 125 . -94.886  6.795   76.098  1.00 41.17 125 A 1 
ATOM 986  O O   . ASN A 0 125 . -92.117  5.647   76.564  1.00 41.17 125 A 1 
ATOM 987  C CG  . ASN A 0 125 . -95.936  6.156   76.986  1.00 41.17 125 A 1 
ATOM 988  N ND2 . ASN A 0 125 . -96.997  5.647   76.408  1.00 41.17 125 A 1 
ATOM 989  O OD1 . ASN A 0 125 . -95.831  6.129   78.203  1.00 41.17 125 A 1 
ATOM 990  N N   . LYS A 0 126 . -92.407  6.289   78.684  1.00 39.09 126 A 1 
ATOM 991  C CA  . LYS A 0 126 . -91.411  5.360   79.269  1.00 39.09 126 A 1 
ATOM 992  C C   . LYS A 0 126 . -91.857  3.880   79.279  1.00 39.09 126 A 1 
ATOM 993  C CB  . LYS A 0 126 . -90.959  5.844   80.663  1.00 39.09 126 A 1 
ATOM 994  O O   . LYS A 0 126 . -91.334  3.082   80.055  1.00 39.09 126 A 1 
ATOM 995  C CG  . LYS A 0 126 . -90.073  7.101   80.634  1.00 39.09 126 A 1 
ATOM 996  C CD  . LYS A 0 126 . -89.522  7.369   82.045  1.00 39.09 126 A 1 
ATOM 997  C CE  . LYS A 0 126 . -88.511  8.521   82.048  1.00 39.09 126 A 1 
ATOM 998  N NZ  . LYS A 0 126 . -87.895  8.697   83.389  1.00 39.09 126 A 1 
ATOM 999  N N   . GLY A 0 127 . -92.825  3.506   78.442  1.00 35.99 127 A 1 
ATOM 1000 C CA  . GLY A 0 127 . -93.146  2.108   78.163  1.00 35.99 127 A 1 
ATOM 1001 C C   . GLY A 0 127 . -92.074  1.497   77.261  1.00 35.99 127 A 1 
ATOM 1002 O O   . GLY A 0 127 . -91.558  2.171   76.374  1.00 35.99 127 A 1 
ATOM 1003 N N   . LYS A 0 128 . -91.715  0.226   77.485  1.00 35.83 128 A 1 
ATOM 1004 C CA  . LYS A 0 128 . -90.759  -0.477  76.614  1.00 35.83 128 A 1 
ATOM 1005 C C   . LYS A 0 128 . -91.258  -0.442  75.167  1.00 35.83 128 A 1 
ATOM 1006 C CB  . LYS A 0 128 . -90.592  -1.947  77.032  1.00 35.83 128 A 1 
ATOM 1007 O O   . LYS A 0 128 . -92.423  -0.762  74.935  1.00 35.83 128 A 1 
ATOM 1008 C CG  . LYS A 0 128 . -89.996  -2.154  78.432  1.00 35.83 128 A 1 
ATOM 1009 C CD  . LYS A 0 128 . -89.762  -3.655  78.665  1.00 35.83 128 A 1 
ATOM 1010 C CE  . LYS A 0 128 . -89.157  -3.918  80.047  1.00 35.83 128 A 1 
ATOM 1011 N NZ  . LYS A 0 128 . -88.834  -5.357  80.228  1.00 35.83 128 A 1 
ATOM 1012 N N   . ALA A 0 129 . -90.372  -0.145  74.216  1.00 36.40 129 A 1 
ATOM 1013 C CA  . ALA A 0 129 . -90.657  -0.369  72.805  1.00 36.40 129 A 1 
ATOM 1014 C C   . ALA A 0 129 . -91.027  -1.848  72.611  1.00 36.40 129 A 1 
ATOM 1015 C CB  . ALA A 0 129 . -89.439  0.044   71.967  1.00 36.40 129 A 1 
ATOM 1016 O O   . ALA A 0 129 . -90.216  -2.739  72.864  1.00 36.40 129 A 1 
ATOM 1017 N N   . SER A 0 130 . -92.274  -2.112  72.221  1.00 39.21 130 A 1 
ATOM 1018 C CA  . SER A 0 130 . -92.804  -3.469  72.044  1.00 39.21 130 A 1 
ATOM 1019 C C   . SER A 0 130 . -92.314  -4.133  70.756  1.00 39.21 130 A 1 
ATOM 1020 C CB  . SER A 0 130 . -94.334  -3.438  72.093  1.00 39.21 130 A 1 
ATOM 1021 O O   . SER A 0 130 . -92.531  -5.329  70.565  1.00 39.21 130 A 1 
ATOM 1022 O OG  . SER A 0 130 . -94.825  -2.428  71.232  1.00 39.21 130 A 1 
ATOM 1023 N N   . TRP A 0 131 . -91.610  -3.388  69.898  1.00 29.35 131 A 1 
ATOM 1024 C CA  . TRP A 0 131 . -91.002  -3.886  68.669  1.00 29.35 131 A 1 
ATOM 1025 C C   . TRP A 0 131 . -89.703  -4.667  68.936  1.00 29.35 131 A 1 
ATOM 1026 C CB  . TRP A 0 131 . -90.869  -2.761  67.635  1.00 29.35 131 A 1 
ATOM 1027 O O   . TRP A 0 131 . -88.621  -4.318  68.478  1.00 29.35 131 A 1 
ATOM 1028 C CG  . TRP A 0 131 . -90.983  -3.268  66.232  1.00 29.35 131 A 1 
ATOM 1029 C CD1 . TRP A 0 131 . -90.074  -4.040  65.594  1.00 29.35 131 A 1 
ATOM 1030 C CD2 . TRP A 0 131 . -92.096  -3.107  65.298  1.00 29.35 131 A 1 
ATOM 1031 C CE2 . TRP A 0 131 . -91.794  -3.836  64.108  1.00 29.35 131 A 1 
ATOM 1032 C CE3 . TRP A 0 131 . -93.332  -2.422  65.340  1.00 29.35 131 A 1 
ATOM 1033 N NE1 . TRP A 0 131 . -90.556  -4.394  64.351  1.00 29.35 131 A 1 
ATOM 1034 C CH2 . TRP A 0 131 . -93.889  -3.179  63.085  1.00 29.35 131 A 1 
ATOM 1035 C CZ2 . TRP A 0 131 . -92.673  -3.880  63.015  1.00 29.35 131 A 1 
ATOM 1036 C CZ3 . TRP A 0 131 . -94.217  -2.454  64.245  1.00 29.35 131 A 1 
ATOM 1037 N N   . ALA A 0 132 . -89.833  -5.781  69.658  1.00 33.51 132 A 1 
ATOM 1038 C CA  . ALA A 0 132 . -88.854  -6.871  69.652  1.00 33.51 132 A 1 
ATOM 1039 C C   . ALA A 0 132 . -89.041  -7.805  68.431  1.00 33.51 132 A 1 
ATOM 1040 C CB  . ALA A 0 132 . -88.944  -7.611  70.992  1.00 33.51 132 A 1 
ATOM 1041 O O   . ALA A 0 132 . -88.446  -8.880  68.364  1.00 33.51 132 A 1 
ATOM 1042 N N   . GLY A 0 133 . -89.898  -7.420  67.477  1.00 32.46 133 A 1 
ATOM 1043 C CA  . GLY A 0 133 . -90.129  -8.151  66.239  1.00 32.46 133 A 1 
ATOM 1044 C C   . GLY A 0 133 . -88.944  -8.001  65.296  1.00 32.46 133 A 1 
ATOM 1045 O O   . GLY A 0 133 . -88.828  -6.959  64.659  1.00 32.46 133 A 1 
ATOM 1046 N N   . SER A 0 134 . -88.104  -9.042  65.254  1.00 33.09 134 A 1 
ATOM 1047 C CA  . SER A 0 134 . -87.148  -9.392  64.188  1.00 33.09 134 A 1 
ATOM 1048 C C   . SER A 0 134 . -86.547  -8.207  63.427  1.00 33.09 134 A 1 
ATOM 1049 C CB  . SER A 0 134 . -87.816  -10.355 63.193  1.00 33.09 134 A 1 
ATOM 1050 O O   . SER A 0 134 . -87.196  -7.650  62.540  1.00 33.09 134 A 1 
ATOM 1051 O OG  . SER A 0 134 . -89.011  -9.794  62.685  1.00 33.09 134 A 1 
ATOM 1052 N N   . GLN A 0 135 . -85.276  -7.885  63.702  1.00 29.46 135 A 1 
ATOM 1053 C CA  . GLN A 0 135 . -84.511  -7.009  62.812  1.00 29.46 135 A 1 
ATOM 1054 C C   . GLN A 0 135 . -84.669  -7.516  61.376  1.00 29.46 135 A 1 
ATOM 1055 C CB  . GLN A 0 135 . -83.018  -6.988  63.189  1.00 29.46 135 A 1 
ATOM 1056 O O   . GLN A 0 135 . -84.399  -8.691  61.116  1.00 29.46 135 A 1 
ATOM 1057 C CG  . GLN A 0 135 . -82.753  -6.314  64.542  1.00 29.46 135 A 1 
ATOM 1058 C CD  . GLN A 0 135 . -81.261  -6.097  64.784  1.00 29.46 135 A 1 
ATOM 1059 N NE2 . GLN A 0 135 . -80.828  -4.886  65.058  1.00 29.46 135 A 1 
ATOM 1060 O OE1 . GLN A 0 135 . -80.455  -7.006  64.741  1.00 29.46 135 A 1 
ATOM 1061 N N   . ALA A 0 136 . -85.124  -6.645  60.469  1.00 32.86 136 A 1 
ATOM 1062 C CA  . ALA A 0 136 . -85.055  -6.925  59.044  1.00 32.86 136 A 1 
ATOM 1063 C C   . ALA A 0 136 . -83.588  -7.234  58.744  1.00 32.86 136 A 1 
ATOM 1064 C CB  . ALA A 0 136 . -85.589  -5.723  58.255  1.00 32.86 136 A 1 
ATOM 1065 O O   . ALA A 0 136 . -82.715  -6.401  59.002  1.00 32.86 136 A 1 
ATOM 1066 N N   . GLN A 0 137 . -83.324  -8.479  58.352  1.00 36.57 137 A 1 
ATOM 1067 C CA  . GLN A 0 137 . -81.973  -9.003  58.237  1.00 36.57 137 A 1 
ATOM 1068 C C   . GLN A 0 137 . -81.282  -8.200  57.141  1.00 36.57 137 A 1 
ATOM 1069 C CB  . GLN A 0 137 . -82.071  -10.514 57.976  1.00 36.57 137 A 1 
ATOM 1070 O O   . GLN A 0 137 . -81.689  -8.292  55.987  1.00 36.57 137 A 1 
ATOM 1071 C CG  . GLN A 0 137 . -80.710  -11.223 57.996  1.00 36.57 137 A 1 
ATOM 1072 C CD  . GLN A 0 137 . -80.834  -12.746 58.074  1.00 36.57 137 A 1 
ATOM 1073 N NE2 . GLN A 0 137 . -79.791  -13.473 57.741  1.00 36.57 137 A 1 
ATOM 1074 O OE1 . GLN A 0 137 . -81.840  -13.321 58.462  1.00 36.57 137 A 1 
ATOM 1075 N N   . GLN A 0 138 . -80.341  -7.335  57.538  1.00 39.06 138 A 1 
ATOM 1076 C CA  . GLN A 0 138 . -79.800  -6.299  56.661  1.00 39.06 138 A 1 
ATOM 1077 C C   . GLN A 0 138 . -79.188  -6.974  55.437  1.00 39.06 138 A 1 
ATOM 1078 C CB  . GLN A 0 138 . -78.807  -5.392  57.419  1.00 39.06 138 A 1 
ATOM 1079 O O   . GLN A 0 138 . -78.199  -7.699  55.547  1.00 39.06 138 A 1 
ATOM 1080 C CG  . GLN A 0 138 . -79.562  -4.473  58.398  1.00 39.06 138 A 1 
ATOM 1081 C CD  . GLN A 0 138 . -78.683  -3.575  59.269  1.00 39.06 138 A 1 
ATOM 1082 N NE2 . GLN A 0 138 . -79.267  -2.910  60.241  1.00 39.06 138 A 1 
ATOM 1083 O OE1 . GLN A 0 138 . -77.478  -3.437  59.138  1.00 39.06 138 A 1 
ATOM 1084 N N   . GLY A 0 139 . -79.861  -6.784  54.301  1.00 38.91 139 A 1 
ATOM 1085 C CA  . GLY A 0 139 . -79.451  -7.273  52.997  1.00 38.91 139 A 1 
ATOM 1086 C C   . GLY A 0 139 . -78.302  -6.421  52.505  1.00 38.91 139 A 1 
ATOM 1087 O O   . GLY A 0 139 . -78.499  -5.556  51.666  1.00 38.91 139 A 1 
ATOM 1088 N N   . TYR A 0 140 . -77.141  -6.623  53.118  1.00 37.87 140 A 1 
ATOM 1089 C CA  . TYR A 0 140 . -75.882  -6.109  52.621  1.00 37.87 140 A 1 
ATOM 1090 C C   . TYR A 0 140 . -75.612  -6.763  51.263  1.00 37.87 140 A 1 
ATOM 1091 C CB  . TYR A 0 140 . -74.765  -6.498  53.599  1.00 37.87 140 A 1 
ATOM 1092 O O   . TYR A 0 140 . -75.422  -7.985  51.200  1.00 37.87 140 A 1 
ATOM 1093 C CG  . TYR A 0 140 . -74.898  -6.106  55.051  1.00 37.87 140 A 1 
ATOM 1094 C CD1 . TYR A 0 140 . -74.895  -4.751  55.423  1.00 37.87 140 A 1 
ATOM 1095 C CD2 . TYR A 0 140 . -74.980  -7.116  56.032  1.00 37.87 140 A 1 
ATOM 1096 C CE1 . TYR A 0 140 . -75.033  -4.402  56.780  1.00 37.87 140 A 1 
ATOM 1097 C CE2 . TYR A 0 140 . -75.080  -6.772  57.390  1.00 37.87 140 A 1 
ATOM 1098 O OH  . TYR A 0 140 . -75.329  -5.096  59.065  1.00 37.87 140 A 1 
ATOM 1099 C CZ  . TYR A 0 140 . -75.129  -5.415  57.761  1.00 37.87 140 A 1 
ATOM 1100 N N   . ASP A 0 141 . -75.509  -5.946  50.225  1.00 43.10 141 A 1 
ATOM 1101 C CA  . ASP A 0 141 . -74.564  -6.226  49.149  1.00 43.10 141 A 1 
ATOM 1102 C C   . ASP A 0 141 . -73.171  -6.507  49.767  1.00 43.10 141 A 1 
ATOM 1103 C CB  . ASP A 0 141 . -74.582  -5.069  48.130  1.00 43.10 141 A 1 
ATOM 1104 O O   . ASP A 0 141 . -72.799  -6.023  50.843  1.00 43.10 141 A 1 
ATOM 1105 C CG  . ASP A 0 141 . -74.630  -3.700  48.814  1.00 43.10 141 A 1 
ATOM 1106 O OD1 . ASP A 0 141 . -73.735  -3.463  49.650  1.00 43.10 141 A 1 
ATOM 1107 O OD2 . ASP A 0 141 . -75.634  -2.966  48.646  1.00 43.10 141 A 1 
ATOM 1108 N N   . ASN A 0 142 . -72.446  -7.454  49.181  1.00 47.04 142 A 1 
ATOM 1109 C CA  . ASN A 0 142 . -71.112  -7.859  49.627  1.00 47.04 142 A 1 
ATOM 1110 C C   . ASN A 0 142 . -70.448  -8.523  48.427  1.00 47.04 142 A 1 
ATOM 1111 C CB  . ASN A 0 142 . -71.145  -8.893  50.778  1.00 47.04 142 A 1 
ATOM 1112 O O   . ASN A 0 142 . -70.459  -9.763  48.329  1.00 47.04 142 A 1 
ATOM 1113 C CG  . ASN A 0 142 . -71.585  -8.454  52.150  1.00 47.04 142 A 1 
ATOM 1114 N ND2 . ASN A 0 142 . -72.850  -8.602  52.424  1.00 47.04 142 A 1 
ATOM 1115 O OD1 . ASN A 0 142 . -70.809  -8.177  53.058  1.00 47.04 142 A 1 
ATOM 1116 N N   . ASP A 0 143 . -69.894  -7.730  47.525  1.00 57.50 143 A 1 
ATOM 1117 C CA  . ASP A 0 143 . -69.323  -8.277  46.310  1.00 57.50 143 A 1 
ATOM 1118 C C   . ASP A 0 143 . -67.933  -8.818  46.653  1.00 57.50 143 A 1 
ATOM 1119 C CB  . ASP A 0 143 . -69.373  -7.268  45.154  1.00 57.50 143 A 1 
ATOM 1120 O O   . ASP A 0 143 . -67.071  -8.145  47.226  1.00 57.50 143 A 1 
ATOM 1121 C CG  . ASP A 0 143 . -70.786  -6.728  44.864  1.00 57.50 143 A 1 
ATOM 1122 O OD1 . ASP A 0 143 . -71.772  -7.300  45.401  1.00 57.50 143 A 1 
ATOM 1123 O OD2 . ASP A 0 143 . -70.853  -5.766  44.071  1.00 57.50 143 A 1 
ATOM 1124 N N   . GLU A 0 144 . -67.722  -10.107 46.392  1.00 62.69 144 A 1 
ATOM 1125 C CA  . GLU A 0 144 . -66.453  -10.765 46.699  1.00 62.69 144 A 1 
ATOM 1126 C C   . GLU A 0 144 . -65.668  -10.936 45.406  1.00 62.69 144 A 1 
ATOM 1127 C CB  . GLU A 0 144 . -66.648  -12.055 47.520  1.00 62.69 144 A 1 
ATOM 1128 O O   . GLU A 0 144 . -65.856  -11.898 44.659  1.00 62.69 144 A 1 
ATOM 1129 C CG  . GLU A 0 144 . -67.261  -11.706 48.888  1.00 62.69 144 A 1 
ATOM 1130 C CD  . GLU A 0 144 . -67.189  -12.805 49.959  1.00 62.69 144 A 1 
ATOM 1131 O OE1 . GLU A 0 144 . -67.906  -12.678 50.989  1.00 62.69 144 A 1 
ATOM 1132 O OE2 . GLU A 0 144 . -66.247  -13.629 49.985  1.00 62.69 144 A 1 
ATOM 1133 N N   . TRP A 0 145 . -64.788  -9.968  45.137  1.00 72.85 145 A 1 
ATOM 1134 C CA  . TRP A 0 145 . -63.934  -9.962  43.955  1.00 72.85 145 A 1 
ATOM 1135 C C   . TRP A 0 145 . -62.465  -10.219 44.294  1.00 72.85 145 A 1 
ATOM 1136 C CB  . TRP A 0 145 . -64.146  -8.683  43.131  1.00 72.85 145 A 1 
ATOM 1137 O O   . TRP A 0 145 . -61.942  -9.789  45.328  1.00 72.85 145 A 1 
ATOM 1138 C CG  . TRP A 0 145 . -63.651  -7.391  43.718  1.00 72.85 145 A 1 
ATOM 1139 C CD1 . TRP A 0 145 . -64.412  -6.486  44.374  1.00 72.85 145 A 1 
ATOM 1140 C CD2 . TRP A 0 145 . -62.301  -6.825  43.693  1.00 72.85 145 A 1 
ATOM 1141 C CE2 . TRP A 0 145 . -62.326  -5.553  44.343  1.00 72.85 145 A 1 
ATOM 1142 C CE3 . TRP A 0 145 . -61.053  -7.268  43.196  1.00 72.85 145 A 1 
ATOM 1143 N NE1 . TRP A 0 145 . -63.646  -5.392  44.725  1.00 72.85 145 A 1 
ATOM 1144 C CH2 . TRP A 0 145 . -59.934  -5.263  44.022  1.00 72.85 145 A 1 
ATOM 1145 C CZ2 . TRP A 0 145 . -61.166  -4.773  44.495  1.00 72.85 145 A 1 
ATOM 1146 C CZ3 . TRP A 0 145 . -59.879  -6.512  43.377  1.00 72.85 145 A 1 
ATOM 1147 N N   . ALA A 0 146 . -61.770  -10.885 43.375  1.00 66.18 146 A 1 
ATOM 1148 C CA  . ALA A 0 146 . -60.318  -10.988 43.384  1.00 66.18 146 A 1 
ATOM 1149 C C   . ALA A 0 146 . -59.745  -10.685 41.998  1.00 66.18 146 A 1 
ATOM 1150 C CB  . ALA A 0 146 . -59.881  -12.363 43.896  1.00 66.18 146 A 1 
ATOM 1151 O O   . ALA A 0 146 . -60.379  -10.920 40.968  1.00 66.18 146 A 1 
ATOM 1152 N N   . LYS A 0 147 . -58.523  -10.155 41.993  1.00 71.54 147 A 1 
ATOM 1153 C CA  . LYS A 0 147 . -57.694  -9.952  40.806  1.00 71.54 147 A 1 
ATOM 1154 C C   . LYS A 0 147 . -56.344  -10.596 41.079  1.00 71.54 147 A 1 
ATOM 1155 C CB  . LYS A 0 147 . -57.559  -8.456  40.482  1.00 71.54 147 A 1 
ATOM 1156 O O   . LYS A 0 147 . -55.724  -10.315 42.105  1.00 71.54 147 A 1 
ATOM 1157 C CG  . LYS A 0 147 . -58.901  -7.845  40.051  1.00 71.54 147 A 1 
ATOM 1158 C CD  . LYS A 0 147 . -58.853  -6.314  39.995  1.00 71.54 147 A 1 
ATOM 1159 C CE  . LYS A 0 147 . -60.290  -5.792  39.864  1.00 71.54 147 A 1 
ATOM 1160 N NZ  . LYS A 0 147 . -60.391  -4.352  40.202  1.00 71.54 147 A 1 
ATOM 1161 N N   . GLN A 0 148 . -55.919  -11.461 40.176  1.00 74.24 148 A 1 
ATOM 1162 C CA  . GLN A 0 148 . -54.621  -12.116 40.165  1.00 74.24 148 A 1 
ATOM 1163 C C   . GLN A 0 148 . -53.941  -11.788 38.839  1.00 74.24 148 A 1 
ATOM 1164 C CB  . GLN A 0 148 . -54.799  -13.632 40.342  1.00 74.24 148 A 1 
ATOM 1165 O O   . GLN A 0 148 . -54.585  -11.804 37.791  1.00 74.24 148 A 1 
ATOM 1166 C CG  . GLN A 0 148 . -55.189  -14.000 41.783  1.00 74.24 148 A 1 
ATOM 1167 C CD  . GLN A 0 148 . -55.407  -15.496 41.994  1.00 74.24 148 A 1 
ATOM 1168 N NE2 . GLN A 0 148 . -55.330  -15.981 43.213  1.00 74.24 148 A 1 
ATOM 1169 O OE1 . GLN A 0 148 . -55.658  -16.274 41.092  1.00 74.24 148 A 1 
ATOM 1170 N N   . ALA A 0 149 . -52.652  -11.491 38.886  1.00 74.09 149 A 1 
ATOM 1171 C CA  . ALA A 0 149 . -51.801  -11.400 37.713  1.00 74.09 149 A 1 
ATOM 1172 C C   . ALA A 0 149 . -50.480  -12.107 38.020  1.00 74.09 149 A 1 
ATOM 1173 C CB  . ALA A 0 149 . -51.626  -9.932  37.310  1.00 74.09 149 A 1 
ATOM 1174 O O   . ALA A 0 149 . -49.946  -11.956 39.118  1.00 74.09 149 A 1 
ATOM 1175 N N   . TYR A 0 150 . -49.979  -12.882 37.069  1.00 74.50 150 A 1 
ATOM 1176 C CA  . TYR A 0 150 . -48.723  -13.619 37.164  1.00 74.50 150 A 1 
ATOM 1177 C C   . TYR A 0 150 . -47.982  -13.506 35.839  1.00 74.50 150 A 1 
ATOM 1178 C CB  . TYR A 0 150 . -48.999  -15.094 37.496  1.00 74.50 150 A 1 
ATOM 1179 O O   . TYR A 0 150 . -48.626  -13.502 34.788  1.00 74.50 150 A 1 
ATOM 1180 C CG  . TYR A 0 150 . -49.597  -15.326 38.871  1.00 74.50 150 A 1 
ATOM 1181 C CD1 . TYR A 0 150 . -48.765  -15.254 40.004  1.00 74.50 150 A 1 
ATOM 1182 C CD2 . TYR A 0 150 . -50.970  -15.605 39.020  1.00 74.50 150 A 1 
ATOM 1183 C CE1 . TYR A 0 150 . -49.305  -15.441 41.291  1.00 74.50 150 A 1 
ATOM 1184 C CE2 . TYR A 0 150 . -51.512  -15.810 40.304  1.00 74.50 150 A 1 
ATOM 1185 O OH  . TYR A 0 150 . -51.214  -15.882 42.682  1.00 74.50 150 A 1 
ATOM 1186 C CZ  . TYR A 0 150 . -50.683  -15.715 41.441  1.00 74.50 150 A 1 
ATOM 1187 N N   . GLY A 0 151 . -46.655  -13.459 35.902  1.00 78.38 151 A 1 
ATOM 1188 C CA  . GLY A 0 151 . -45.807  -13.458 34.721  1.00 78.38 151 A 1 
ATOM 1189 C C   . GLY A 0 151 . -44.568  -14.332 34.858  1.00 78.38 151 A 1 
ATOM 1190 O O   . GLY A 0 151 . -44.313  -14.951 35.899  1.00 78.38 151 A 1 
ATOM 1191 N N   . THR A 0 152 . -43.818  -14.426 33.770  1.00 78.72 152 A 1 
ATOM 1192 C CA  . THR A 0 152 . -42.465  -14.980 33.716  1.00 78.72 152 A 1 
ATOM 1193 C C   . THR A 0 152 . -41.770  -14.338 32.525  1.00 78.72 152 A 1 
ATOM 1194 C CB  . THR A 0 152 . -42.478  -16.512 33.567  1.00 78.72 152 A 1 
ATOM 1195 O O   . THR A 0 152 . -42.021  -14.734 31.387  1.00 78.72 152 A 1 
ATOM 1196 C CG2 . THR A 0 152 . -41.085  -17.128 33.423  1.00 78.72 152 A 1 
ATOM 1197 O OG1 . THR A 0 152 . -43.059  -17.112 34.714  1.00 78.72 152 A 1 
ATOM 1198 N N   . ASP A 0 153 . -40.910  -13.378 32.831  1.00 77.68 153 A 1 
ATOM 1199 C CA  . ASP A 0 153 . -39.889  -12.834 31.940  1.00 77.68 153 A 1 
ATOM 1200 C C   . ASP A 0 153 . -38.749  -13.880 31.822  1.00 77.68 153 A 1 
ATOM 1201 C CB  . ASP A 0 153 . -39.546  -11.441 32.513  1.00 77.68 153 A 1 
ATOM 1202 O O   . ASP A 0 153 . -38.565  -14.745 32.693  1.00 77.68 153 A 1 
ATOM 1203 C CG  . ASP A 0 153 . -38.300  -10.715 31.999  1.00 77.68 153 A 1 
ATOM 1204 O OD1 . ASP A 0 153 . -37.469  -11.372 31.337  1.00 77.68 153 A 1 
ATOM 1205 O OD2 . ASP A 0 153 . -38.154  -9.534  32.385  1.00 77.68 153 A 1 
ATOM 1206 N N   . SER A 0 154 . -38.058  -13.927 30.683  1.00 76.20 154 A 1 
ATOM 1207 C CA  . SER A 0 154 . -36.945  -14.858 30.427  1.00 76.20 154 A 1 
ATOM 1208 C C   . SER A 0 154 . -35.893  -14.262 29.484  1.00 76.20 154 A 1 
ATOM 1209 C CB  . SER A 0 154 . -37.470  -16.215 29.946  1.00 76.20 154 A 1 
ATOM 1210 O O   . SER A 0 154 . -35.407  -14.932 28.568  1.00 76.20 154 A 1 
ATOM 1211 O OG  . SER A 0 154 . -38.225  -16.831 30.978  1.00 76.20 154 A 1 
ATOM 1212 N N   . ASP A 0 155 . -35.561  -12.999 29.733  1.00 79.56 155 A 1 
ATOM 1213 C CA  . ASP A 0 155 . -34.519  -12.208 29.084  1.00 79.56 155 A 1 
ATOM 1214 C C   . ASP A 0 155 . -33.154  -12.933 29.010  1.00 79.56 155 A 1 
ATOM 1215 C CB  . ASP A 0 155 . -34.433  -10.910 29.901  1.00 79.56 155 A 1 
ATOM 1216 O O   . ASP A 0 155 . -32.564  -13.345 30.015  1.00 79.56 155 A 1 
ATOM 1217 C CG  . ASP A 0 155 . -33.830  -9.712  29.189  1.00 79.56 155 A 1 
ATOM 1218 O OD1 . ASP A 0 155 . -33.413  -9.788  28.012  1.00 79.56 155 A 1 
ATOM 1219 O OD2 . ASP A 0 155 . -33.693  -8.661  29.851  1.00 79.56 155 A 1 
ATOM 1220 N N   . SER A 0 156 . -32.624  -13.104 27.798  1.00 78.29 156 A 1 
ATOM 1221 C CA  . SER A 0 156 . -31.318  -13.724 27.538  1.00 78.29 156 A 1 
ATOM 1222 C C   . SER A 0 156 . -30.476  -12.818 26.650  1.00 78.29 156 A 1 
ATOM 1223 C CB  . SER A 0 156 . -31.495  -15.098 26.891  1.00 78.29 156 A 1 
ATOM 1224 O O   . SER A 0 156 . -30.778  -12.639 25.468  1.00 78.29 156 A 1 
ATOM 1225 O OG  . SER A 0 156 . -32.155  -15.968 27.791  1.00 78.29 156 A 1 
ATOM 1226 N N   . ARG A 0 157 . -29.407  -12.253 27.223  1.00 80.52 157 A 1 
ATOM 1227 C CA  . ARG A 0 157 . -28.553  -11.249 26.579  1.00 80.52 157 A 1 
ATOM 1228 C C   . ARG A 0 157 . -27.116  -11.732 26.504  1.00 80.52 157 A 1 
ATOM 1229 C CB  . ARG A 0 157 . -28.643  -9.906  27.313  1.00 80.52 157 A 1 
ATOM 1230 O O   . ARG A 0 157 . -26.516  -12.065 27.523  1.00 80.52 157 A 1 
ATOM 1231 C CG  . ARG A 0 157 . -30.093  -9.457  27.524  1.00 80.52 157 A 1 
ATOM 1232 C CD  . ARG A 0 157 . -30.123  -8.017  28.027  1.00 80.52 157 A 1 
ATOM 1233 N NE  . ARG A 0 157 . -31.488  -7.632  28.394  1.00 80.52 157 A 1 
ATOM 1234 N NH1 . ARG A 0 157 . -31.217  -5.365  28.444  1.00 80.52 157 A 1 
ATOM 1235 N NH2 . ARG A 0 157 . -33.210  -6.252  28.900  1.00 80.52 157 A 1 
ATOM 1236 C CZ  . ARG A 0 157 . -31.967  -6.423  28.575  1.00 80.52 157 A 1 
ATOM 1237 N N   . TRP A 0 158 . -26.549  -11.726 25.309  1.00 85.58 158 A 1 
ATOM 1238 C CA  . TRP A 0 158 . -25.195  -12.195 25.045  1.00 85.58 158 A 1 
ATOM 1239 C C   . TRP A 0 158 . -24.458  -11.205 24.154  1.00 85.58 158 A 1 
ATOM 1240 C CB  . TRP A 0 158 . -25.277  -13.579 24.398  1.00 85.58 158 A 1 
ATOM 1241 O O   . TRP A 0 158 . -25.069  -10.573 23.292  1.00 85.58 158 A 1 
ATOM 1242 C CG  . TRP A 0 158 . -23.971  -14.161 23.966  1.00 85.58 158 A 1 
ATOM 1243 C CD1 . TRP A 0 158 . -23.113  -14.832 24.762  1.00 85.58 158 A 1 
ATOM 1244 C CD2 . TRP A 0 158 . -23.347  -14.119 22.648  1.00 85.58 158 A 1 
ATOM 1245 C CE2 . TRP A 0 158 . -22.139  -14.875 22.704  1.00 85.58 158 A 1 
ATOM 1246 C CE3 . TRP A 0 158 . -23.685  -13.536 21.408  1.00 85.58 158 A 1 
ATOM 1247 N NE1 . TRP A 0 158 . -22.017  -15.239 24.028  1.00 85.58 158 A 1 
ATOM 1248 C CH2 . TRP A 0 158 . -21.739  -14.550 20.337  1.00 85.58 158 A 1 
ATOM 1249 C CZ2 . TRP A 0 158 . -21.356  -15.121 21.567  1.00 85.58 158 A 1 
ATOM 1250 C CZ3 . TRP A 0 158 . -22.884  -13.738 20.268  1.00 85.58 158 A 1 
ATOM 1251 N N   . GLY A 0 159 . -23.144  -11.092 24.317  1.00 86.07 159 A 1 
ATOM 1252 C CA  . GLY A 0 159 . -22.364  -10.249 23.429  1.00 86.07 159 A 1 
ATOM 1253 C C   . GLY A 0 159 . -20.858  -10.428 23.498  1.00 86.07 159 A 1 
ATOM 1254 O O   . GLY A 0 159 . -20.303  -11.182 24.303  1.00 86.07 159 A 1 
ATOM 1255 N N   . LYS A 0 160 . -20.209  -9.721  22.577  1.00 85.46 160 A 1 
ATOM 1256 C CA  . LYS A 0 160 . -18.770  -9.695  22.342  1.00 85.46 160 A 1 
ATOM 1257 C C   . LYS A 0 160 . -18.329  -8.268  22.087  1.00 85.46 160 A 1 
ATOM 1258 C CB  . LYS A 0 160 . -18.426  -10.534 21.109  1.00 85.46 160 A 1 
ATOM 1259 O O   . LYS A 0 160 . -18.961  -7.601  21.273  1.00 85.46 160 A 1 
ATOM 1260 C CG  . LYS A 0 160 . -18.813  -11.996 21.310  1.00 85.46 160 A 1 
ATOM 1261 C CD  . LYS A 0 160 . -18.238  -12.851 20.185  1.00 85.46 160 A 1 
ATOM 1262 C CE  . LYS A 0 160 . -18.344  -14.298 20.651  1.00 85.46 160 A 1 
ATOM 1263 N NZ  . LYS A 0 160 . -17.258  -15.126 20.107  1.00 85.46 160 A 1 
ATOM 1264 N N   . SER A 0 161 . -17.235  -7.847  22.710  1.00 84.04 161 A 1 
ATOM 1265 C CA  . SER A 0 161 . -16.653  -6.519  22.504  1.00 84.04 161 A 1 
ATOM 1266 C C   . SER A 0 161 . -15.139  -6.576  22.282  1.00 84.04 161 A 1 
ATOM 1267 C CB  . SER A 0 161 . -17.017  -5.579  23.656  1.00 84.04 161 A 1 
ATOM 1268 O O   . SER A 0 161 . -14.450  -7.481  22.762  1.00 84.04 161 A 1 
ATOM 1269 O OG  . SER A 0 161 . -16.563  -6.093  24.893  1.00 84.04 161 A 1 
ATOM 1270 N N   . TYR A 0 162 . -14.613  -5.595  21.547  1.00 80.37 162 A 1 
ATOM 1271 C CA  . TYR A 0 162 . -13.181  -5.312  21.393  1.00 80.37 162 A 1 
ATOM 1272 C C   . TYR A 0 162 . -12.967  -3.791  21.474  1.00 80.37 162 A 1 
ATOM 1273 C CB  . TYR A 0 162 . -12.670  -5.787  20.015  1.00 80.37 162 A 1 
ATOM 1274 O O   . TYR A 0 162 . -13.560  -3.077  20.671  1.00 80.37 162 A 1 
ATOM 1275 C CG  . TYR A 0 162 . -12.803  -7.253  19.632  1.00 80.37 162 A 1 
ATOM 1276 C CD1 . TYR A 0 162 . -11.672  -8.091  19.649  1.00 80.37 162 A 1 
ATOM 1277 C CD2 . TYR A 0 162 . -14.027  -7.744  19.139  1.00 80.37 162 A 1 
ATOM 1278 C CE1 . TYR A 0 162 . -11.752  -9.407  19.151  1.00 80.37 162 A 1 
ATOM 1279 C CE2 . TYR A 0 162 . -14.114  -9.054  18.627  1.00 80.37 162 A 1 
ATOM 1280 O OH  . TYR A 0 162 . -13.057  -11.167 18.178  1.00 80.37 162 A 1 
ATOM 1281 C CZ  . TYR A 0 162 . -12.975  -9.886  18.629  1.00 80.37 162 A 1 
ATOM 1282 N N   . ASP A 0 163 . -12.091  -3.279  22.351  1.00 80.01 163 A 1 
ATOM 1283 C CA  . ASP A 0 163 . -11.847  -1.818  22.458  1.00 80.01 163 A 1 
ATOM 1284 C C   . ASP A 0 163 . -11.288  -1.213  21.156  1.00 80.01 163 A 1 
ATOM 1285 C CB  . ASP A 0 163 . -10.827  -1.504  23.567  1.00 80.01 163 A 1 
ATOM 1286 O O   . ASP A 0 163 . -11.656  -0.115  20.737  1.00 80.01 163 A 1 
ATOM 1287 C CG  . ASP A 0 163 . -11.339  -1.707  24.992  1.00 80.01 163 A 1 
ATOM 1288 O OD1 . ASP A 0 163 . -12.457  -1.257  25.300  1.00 80.01 163 A 1 
ATOM 1289 O OD2 . ASP A 0 163 . -10.581  -2.326  25.777  1.00 80.01 163 A 1 
ATOM 1290 N N   . SER A 0 164 . -10.373  -1.931  20.503  1.00 82.77 164 A 1 
ATOM 1291 C CA  . SER A 0 164 . -9.839   -1.566  19.192  1.00 82.77 164 A 1 
ATOM 1292 C C   . SER A 0 164 . -9.349   -2.799  18.439  1.00 82.77 164 A 1 
ATOM 1293 C CB  . SER A 0 164 . -8.725   -0.513  19.312  1.00 82.77 164 A 1 
ATOM 1294 O O   . SER A 0 164 . -8.883   -3.772  19.043  1.00 82.77 164 A 1 
ATOM 1295 O OG  . SER A 0 164 . -7.493   -1.062  19.755  1.00 82.77 164 A 1 
ATOM 1296 N N   . VAL A 0 165 . -9.433   -2.751  17.108  1.00 83.46 165 A 1 
ATOM 1297 C CA  . VAL A 0 165 . -8.928   -3.794  16.203  1.00 83.46 165 A 1 
ATOM 1298 C C   . VAL A 0 165 . -8.124   -3.140  15.084  1.00 83.46 165 A 1 
ATOM 1299 C CB  . VAL A 0 165 . -10.074  -4.660  15.635  1.00 83.46 165 A 1 
ATOM 1300 O O   . VAL A 0 165 . -8.597   -2.210  14.442  1.00 83.46 165 A 1 
ATOM 1301 C CG1 . VAL A 0 165 . -9.534   -5.774  14.722  1.00 83.46 165 A 1 
ATOM 1302 C CG2 . VAL A 0 165 . -10.887  -5.337  16.747  1.00 83.46 165 A 1 
ATOM 1303 N N   . ASP A 0 166 . -6.918   -3.640  14.815  1.00 89.23 166 A 1 
ATOM 1304 C CA  . ASP A 0 166 . -6.023   -3.179  13.746  1.00 89.23 166 A 1 
ATOM 1305 C C   . ASP A 0 166 . -5.492   -4.378  12.947  1.00 89.23 166 A 1 
ATOM 1306 C CB  . ASP A 0 166 . -4.899   -2.329  14.360  1.00 89.23 166 A 1 
ATOM 1307 O O   . ASP A 0 166 . -4.820   -5.265  13.480  1.00 89.23 166 A 1 
ATOM 1308 C CG  . ASP A 0 166 . -3.772   -1.970  13.387  1.00 89.23 166 A 1 
ATOM 1309 O OD1 . ASP A 0 166 . -4.025   -1.517  12.250  1.00 89.23 166 A 1 
ATOM 1310 O OD2 . ASP A 0 166 . -2.584   -2.049  13.783  1.00 89.23 166 A 1 
ATOM 1311 N N   . ALA A 0 167 . -5.805   -4.410  11.654  1.00 88.46 167 A 1 
ATOM 1312 C CA  . ALA A 0 167 . -5.456   -5.472  10.722  1.00 88.46 167 A 1 
ATOM 1313 C C   . ALA A 0 167 . -4.699   -4.889  9.522   1.00 88.46 167 A 1 
ATOM 1314 C CB  . ALA A 0 167 . -6.739   -6.202  10.310  1.00 88.46 167 A 1 
ATOM 1315 O O   . ALA A 0 167 . -5.272   -4.211  8.667   1.00 88.46 167 A 1 
ATOM 1316 N N   . LYS A 0 168 . -3.399   -5.185  9.439   1.00 93.68 168 A 1 
ATOM 1317 C CA  . LYS A 0 168 . -2.493   -4.702  8.387   1.00 93.68 168 A 1 
ATOM 1318 C C   . LYS A 0 168 . -1.950   -5.860  7.560   1.00 93.68 168 A 1 
ATOM 1319 C CB  . LYS A 0 168 . -1.375   -3.847  9.002   1.00 93.68 168 A 1 
ATOM 1320 O O   . LYS A 0 168 . -1.568   -6.905  8.087   1.00 93.68 168 A 1 
ATOM 1321 C CG  . LYS A 0 168 . -1.896   -2.468  9.428   1.00 93.68 168 A 1 
ATOM 1322 C CD  . LYS A 0 168 . -1.004   -1.809  10.484  1.00 93.68 168 A 1 
ATOM 1323 C CE  . LYS A 0 168 . -1.587   -0.431  10.820  1.00 93.68 168 A 1 
ATOM 1324 N NZ  . LYS A 0 168 . -1.464   -0.127  12.260  1.00 93.68 168 A 1 
ATOM 1325 N N   . ASN A 0 169 . -1.905   -5.653  6.252   1.00 94.61 169 A 1 
ATOM 1326 C CA  . ASN A 0 169 . -1.387   -6.581  5.259   1.00 94.61 169 A 1 
ATOM 1327 C C   . ASN A 0 169 . -0.478   -5.790  4.314   1.00 94.61 169 A 1 
ATOM 1328 C CB  . ASN A 0 169 . -2.594   -7.220  4.550   1.00 94.61 169 A 1 
ATOM 1329 O O   . ASN A 0 169 . -0.900   -4.777  3.764   1.00 94.61 169 A 1 
ATOM 1330 C CG  . ASN A 0 169 . -2.254   -8.361  3.610   1.00 94.61 169 A 1 
ATOM 1331 N ND2 . ASN A 0 169 . -3.221   -8.816  2.848   1.00 94.61 169 A 1 
ATOM 1332 O OD1 . ASN A 0 169 . -1.171   -8.913  3.561   1.00 94.61 169 A 1 
ATOM 1333 N N   . TYR A 0 170 . 0.760    -6.237  4.152   1.00 93.45 170 A 1 
ATOM 1334 C CA  . TYR A 0 170 . 1.779    -5.606  3.320   1.00 93.45 170 A 1 
ATOM 1335 C C   . TYR A 0 170 . 2.395    -6.683  2.433   1.00 93.45 170 A 1 
ATOM 1336 C CB  . TYR A 0 170 . 2.816    -4.928  4.229   1.00 93.45 170 A 1 
ATOM 1337 O O   . TYR A 0 170 . 2.850    -7.714  2.929   1.00 93.45 170 A 1 
ATOM 1338 C CG  . TYR A 0 170 . 4.046    -4.391  3.519   1.00 93.45 170 A 1 
ATOM 1339 C CD1 . TYR A 0 170 . 5.197    -5.196  3.408   1.00 93.45 170 A 1 
ATOM 1340 C CD2 . TYR A 0 170 . 4.049    -3.085  2.989   1.00 93.45 170 A 1 
ATOM 1341 C CE1 . TYR A 0 170 . 6.349    -4.693  2.775   1.00 93.45 170 A 1 
ATOM 1342 C CE2 . TYR A 0 170 . 5.199    -2.583  2.346   1.00 93.45 170 A 1 
ATOM 1343 O OH  . TYR A 0 170 . 7.472    -2.945  1.612   1.00 93.45 170 A 1 
ATOM 1344 C CZ  . TYR A 0 170 . 6.353    -3.389  2.239   1.00 93.45 170 A 1 
ATOM 1345 N N   . ALA A 0 171 . 2.398    -6.458  1.128   1.00 94.05 171 A 1 
ATOM 1346 C CA  . ALA A 0 171 . 3.086    -7.266  0.141   1.00 94.05 171 A 1 
ATOM 1347 C C   . ALA A 0 171 . 4.027    -6.357  -0.647  1.00 94.05 171 A 1 
ATOM 1348 C CB  . ALA A 0 171 . 2.062    -7.979  -0.748  1.00 94.05 171 A 1 
ATOM 1349 O O   . ALA A 0 171 . 3.674    -5.227  -0.973  1.00 94.05 171 A 1 
ATOM 1350 N N   . ASN A 0 172 . 5.226    -6.842  -0.942  1.00 94.55 172 A 1 
ATOM 1351 C CA  . ASN A 0 172 . 6.177    -6.120  -1.763  1.00 94.55 172 A 1 
ATOM 1352 C C   . ASN A 0 172 . 6.990    -7.095  -2.608  1.00 94.55 172 A 1 
ATOM 1353 C CB  . ASN A 0 172 . 7.058    -5.243  -0.866  1.00 94.55 172 A 1 
ATOM 1354 O O   . ASN A 0 172 . 7.498    -8.092  -2.088  1.00 94.55 172 A 1 
ATOM 1355 C CG  . ASN A 0 172 . 7.805    -4.191  -1.660  1.00 94.55 172 A 1 
ATOM 1356 N ND2 . ASN A 0 172 . 8.787    -4.577  -2.432  1.00 94.55 172 A 1 
ATOM 1357 O OD1 . ASN A 0 172 . 7.494    -3.014  -1.589  1.00 94.55 172 A 1 
ATOM 1358 N N   . GLU A 0 173 . 7.144    -6.777  -3.885  1.00 96.46 173 A 1 
ATOM 1359 C CA  . GLU A 0 173 . 7.990    -7.490  -4.837  1.00 96.46 173 A 1 
ATOM 1360 C C   . GLU A 0 173 . 9.074    -6.526  -5.321  1.00 96.46 173 A 1 
ATOM 1361 C CB  . GLU A 0 173 . 7.152    -8.104  -5.979  1.00 96.46 173 A 1 
ATOM 1362 O O   . GLU A 0 173 . 8.778    -5.389  -5.671  1.00 96.46 173 A 1 
ATOM 1363 C CG  . GLU A 0 173 . 5.996    -8.927  -5.386  1.00 96.46 173 A 1 
ATOM 1364 C CD  . GLU A 0 173 . 5.322    -9.920  -6.333  1.00 96.46 173 A 1 
ATOM 1365 O OE1 . GLU A 0 173 . 4.084    -10.084 -6.204  1.00 96.46 173 A 1 
ATOM 1366 O OE2 . GLU A 0 173 . 6.003    -10.819 -6.885  1.00 96.46 173 A 1 
ATOM 1367 N N   . HIS A 0 174 . 10.324   -6.970  -5.268  1.00 94.86 174 A 1 
ATOM 1368 C CA  . HIS A 0 174 . 11.514   -6.241  -5.689  1.00 94.86 174 A 1 
ATOM 1369 C C   . HIS A 0 174 . 12.240   -7.080  -6.737  1.00 94.86 174 A 1 
ATOM 1370 C CB  . HIS A 0 174 . 12.453   -6.014  -4.490  1.00 94.86 174 A 1 
ATOM 1371 O O   . HIS A 0 174 . 12.465   -8.275  -6.523  1.00 94.86 174 A 1 
ATOM 1372 C CG  . HIS A 0 174 . 11.995   -4.996  -3.478  1.00 94.86 174 A 1 
ATOM 1373 C CD2 . HIS A 0 174 . 11.940   -5.153  -2.120  1.00 94.86 174 A 1 
ATOM 1374 N ND1 . HIS A 0 174 . 11.769   -3.669  -3.730  1.00 94.86 174 A 1 
ATOM 1375 C CE1 . HIS A 0 174 . 11.581   -3.035  -2.564  1.00 94.86 174 A 1 
ATOM 1376 N NE2 . HIS A 0 174 . 11.657   -3.908  -1.542  1.00 94.86 174 A 1 
ATOM 1377 N N   . TYR A 0 175 . 12.654   -6.454  -7.828  1.00 97.56 175 A 1 
ATOM 1378 C CA  . TYR A 0 175 . 13.575   -7.002  -8.815  1.00 97.56 175 A 1 
ATOM 1379 C C   . TYR A 0 175 . 14.692   -5.989  -9.046  1.00 97.56 175 A 1 
ATOM 1380 C CB  . TYR A 0 175 . 12.816   -7.308  -10.111 1.00 97.56 175 A 1 
ATOM 1381 O O   . TYR A 0 175 . 14.415   -4.804  -9.225  1.00 97.56 175 A 1 
ATOM 1382 C CG  . TYR A 0 175 . 13.702   -7.666  -11.290 1.00 97.56 175 A 1 
ATOM 1383 C CD1 . TYR A 0 175 . 13.998   -6.697  -12.271 1.00 97.56 175 A 1 
ATOM 1384 C CD2 . TYR A 0 175 . 14.243   -8.961  -11.400 1.00 97.56 175 A 1 
ATOM 1385 C CE1 . TYR A 0 175 . 14.806   -7.033  -13.376 1.00 97.56 175 A 1 
ATOM 1386 C CE2 . TYR A 0 175 . 15.047   -9.299  -12.506 1.00 97.56 175 A 1 
ATOM 1387 O OH  . TYR A 0 175 . 16.085   -8.662  -14.586 1.00 97.56 175 A 1 
ATOM 1388 C CZ  . TYR A 0 175 . 15.325   -8.340  -13.504 1.00 97.56 175 A 1 
ATOM 1389 N N   . ALA A 0 176 . 15.941   -6.446  -9.064  1.00 97.29 176 A 1 
ATOM 1390 C CA  . ALA A 0 176 . 17.072   -5.625  -9.473  1.00 97.29 176 A 1 
ATOM 1391 C C   . ALA A 0 176 . 18.092   -6.465  -10.242 1.00 97.29 176 A 1 
ATOM 1392 C CB  . ALA A 0 176 . 17.691   -4.931  -8.254  1.00 97.29 176 A 1 
ATOM 1393 O O   . ALA A 0 176 . 18.471   -7.547  -9.786  1.00 97.29 176 A 1 
ATOM 1394 N N   . ARG A 0 177 . 18.544   -5.945  -11.384 1.00 97.63 177 A 1 
ATOM 1395 C CA  . ARG A 0 177 . 19.568   -6.537  -12.245 1.00 97.63 177 A 1 
ATOM 1396 C C   . ARG A 0 177 . 20.614   -5.489  -12.600 1.00 97.63 177 A 1 
ATOM 1397 C CB  . ARG A 0 177 . 18.902   -7.145  -13.490 1.00 97.63 177 A 1 
ATOM 1398 O O   . ARG A 0 177 . 20.269   -4.412  -13.081 1.00 97.63 177 A 1 
ATOM 1399 C CG  . ARG A 0 177 . 19.918   -7.731  -14.487 1.00 97.63 177 A 1 
ATOM 1400 C CD  . ARG A 0 177 . 19.251   -8.366  -15.717 1.00 97.63 177 A 1 
ATOM 1401 N NE  . ARG A 0 177 . 18.400   -7.414  -16.465 1.00 97.63 177 A 1 
ATOM 1402 N NH1 . ARG A 0 177 . 20.056   -6.250  -17.569 1.00 97.63 177 A 1 
ATOM 1403 N NH2 . ARG A 0 177 . 17.987   -5.651  -17.879 1.00 97.63 177 A 1 
ATOM 1404 C CZ  . ARG A 0 177 . 18.810   -6.461  -17.289 1.00 97.63 177 A 1 
ATOM 1405 N N   . GLU A 0 178 . 21.878   -5.833  -12.414 1.00 98.40 178 A 1 
ATOM 1406 C CA  . GLU A 0 178 . 23.033   -5.054  -12.850 1.00 98.40 178 A 1 
ATOM 1407 C C   . GLU A 0 178 . 23.848   -5.894  -13.841 1.00 98.40 178 A 1 
ATOM 1408 C CB  . GLU A 0 178 . 23.832   -4.589  -11.617 1.00 98.40 178 A 1 
ATOM 1409 O O   . GLU A 0 178 . 24.176   -7.044  -13.558 1.00 98.40 178 A 1 
ATOM 1410 C CG  . GLU A 0 178 . 25.014   -3.688  -12.002 1.00 98.40 178 A 1 
ATOM 1411 C CD  . GLU A 0 178 . 25.614   -2.878  -10.840 1.00 98.40 178 A 1 
ATOM 1412 O OE1 . GLU A 0 178 . 26.809   -2.512  -10.969 1.00 98.40 178 A 1 
ATOM 1413 O OE2 . GLU A 0 178 . 24.892   -2.424  -9.931  1.00 98.40 178 A 1 
ATOM 1414 N N   . VAL A 0 179 . 24.146   -5.332  -15.012 1.00 97.91 179 A 1 
ATOM 1415 C CA  . VAL A 0 179 . 24.965   -5.949  -16.063 1.00 97.91 179 A 1 
ATOM 1416 C C   . VAL A 0 179 . 26.145   -5.036  -16.351 1.00 97.91 179 A 1 
ATOM 1417 C CB  . VAL A 0 179 . 24.157   -6.200  -17.353 1.00 97.91 179 A 1 
ATOM 1418 O O   . VAL A 0 179 . 25.939   -3.850  -16.594 1.00 97.91 179 A 1 
ATOM 1419 C CG1 . VAL A 0 179 . 25.022   -6.732  -18.505 1.00 97.91 179 A 1 
ATOM 1420 C CG2 . VAL A 0 179 . 23.051   -7.232  -17.104 1.00 97.91 179 A 1 
ATOM 1421 N N   . LYS A 0 180 . 27.352   -5.599  -16.350 1.00 96.47 180 A 1 
ATOM 1422 C CA  . LYS A 0 180 . 28.555   -4.994  -16.928 1.00 96.47 180 A 1 
ATOM 1423 C C   . LYS A 0 180 . 29.084   -5.897  -18.030 1.00 96.47 180 A 1 
ATOM 1424 C CB  . LYS A 0 180 . 29.652   -4.766  -15.886 1.00 96.47 180 A 1 
ATOM 1425 O O   . LYS A 0 180 . 29.130   -7.110  -17.819 1.00 96.47 180 A 1 
ATOM 1426 C CG  . LYS A 0 180 . 29.202   -3.806  -14.787 1.00 96.47 180 A 1 
ATOM 1427 C CD  . LYS A 0 180 . 30.396   -3.444  -13.898 1.00 96.47 180 A 1 
ATOM 1428 C CE  . LYS A 0 180 . 29.935   -2.521  -12.777 1.00 96.47 180 A 1 
ATOM 1429 N NZ  . LYS A 0 180 . 29.222   -3.281  -11.727 1.00 96.47 180 A 1 
ATOM 1430 N N   . ALA A 0 181 . 29.471   -5.319  -19.154 1.00 94.63 181 A 1 
ATOM 1431 C CA  . ALA A 0 181 . 30.246   -5.984  -20.188 1.00 94.63 181 A 1 
ATOM 1432 C C   . ALA A 0 181 . 31.374   -5.057  -20.643 1.00 94.63 181 A 1 
ATOM 1433 C CB  . ALA A 0 181 . 29.327   -6.390  -21.346 1.00 94.63 181 A 1 
ATOM 1434 O O   . ALA A 0 181 . 31.158   -3.852  -20.717 1.00 94.63 181 A 1 
ATOM 1435 N N   . ASP A 0 182 . 32.516   -5.664  -20.937 1.00 91.72 182 A 1 
ATOM 1436 C CA  . ASP A 0 182 . 33.781   -5.049  -21.346 1.00 91.72 182 A 1 
ATOM 1437 C C   . ASP A 0 182 . 34.342   -5.903  -22.511 1.00 91.72 182 A 1 
ATOM 1438 C CB  . ASP A 0 182 . 34.683   -5.000  -20.093 1.00 91.72 182 A 1 
ATOM 1439 O O   . ASP A 0 182 . 34.119   -7.125  -22.556 1.00 91.72 182 A 1 
ATOM 1440 C CG  . ASP A 0 182 . 36.069   -4.369  -20.272 1.00 91.72 182 A 1 
ATOM 1441 O OD1 . ASP A 0 182 . 36.726   -4.171  -19.222 1.00 91.72 182 A 1 
ATOM 1442 O OD2 . ASP A 0 182 . 36.474   -4.180  -21.442 1.00 91.72 182 A 1 
ATOM 1443 N N   . ASP A 0 183 . 34.971   -5.266  -23.499 1.00 90.81 183 A 1 
ATOM 1444 C CA  . ASP A 0 183 . 35.400   -5.850  -24.781 1.00 90.81 183 A 1 
ATOM 1445 C C   . ASP A 0 183 . 36.637   -5.137  -25.366 1.00 90.81 183 A 1 
ATOM 1446 C CB  . ASP A 0 183 . 34.208   -5.870  -25.766 1.00 90.81 183 A 1 
ATOM 1447 O O   . ASP A 0 183 . 36.665   -4.830  -26.563 1.00 90.81 183 A 1 
ATOM 1448 C CG  . ASP A 0 183 . 34.460   -6.627  -27.077 1.00 90.81 183 A 1 
ATOM 1449 O OD1 . ASP A 0 183 . 35.020   -7.747  -27.065 1.00 90.81 183 A 1 
ATOM 1450 O OD2 . ASP A 0 183 . 33.927   -6.283  -28.159 1.00 90.81 183 A 1 
ATOM 1451 N N   . ASP A 0 184 . 37.648   -4.889  -24.524 1.00 88.28 184 A 1 
ATOM 1452 C CA  . ASP A 0 184 . 39.002   -4.451  -24.907 1.00 88.28 184 A 1 
ATOM 1453 C C   . ASP A 0 184 . 39.521   -5.140  -26.190 1.00 88.28 184 A 1 
ATOM 1454 C CB  . ASP A 0 184 . 39.999   -4.775  -23.765 1.00 88.28 184 A 1 
ATOM 1455 O O   . ASP A 0 184 . 39.552   -6.369  -26.311 1.00 88.28 184 A 1 
ATOM 1456 C CG  . ASP A 0 184 . 40.321   -3.639  -22.785 1.00 88.28 184 A 1 
ATOM 1457 O OD1 . ASP A 0 184 . 40.130   -2.469  -23.174 1.00 88.28 184 A 1 
ATOM 1458 O OD2 . ASP A 0 184 . 40.930   -3.950  -21.731 1.00 88.28 184 A 1 
ATOM 1459 N N   . GLN A 0 185 . 40.001   -4.353  -27.154 1.00 85.93 185 A 1 
ATOM 1460 C CA  . GLN A 0 185 . 40.648   -4.804  -28.390 1.00 85.93 185 A 1 
ATOM 1461 C C   . GLN A 0 185 . 41.863   -3.923  -28.677 1.00 85.93 185 A 1 
ATOM 1462 C CB  . GLN A 0 185 . 39.666   -4.736  -29.579 1.00 85.93 185 A 1 
ATOM 1463 O O   . GLN A 0 185 . 41.733   -2.709  -28.795 1.00 85.93 185 A 1 
ATOM 1464 C CG  . GLN A 0 185 . 38.512   -5.732  -29.424 1.00 85.93 185 A 1 
ATOM 1465 C CD  . GLN A 0 185 . 37.427   -5.615  -30.486 1.00 85.93 185 A 1 
ATOM 1466 N NE2 . GLN A 0 185 . 36.175   -5.698  -30.091 1.00 85.93 185 A 1 
ATOM 1467 O OE1 . GLN A 0 185 . 37.656   -5.550  -31.690 1.00 85.93 185 A 1 
ATOM 1468 N N   . TRP A 0 186 . 43.041   -4.520  -28.865 1.00 82.50 186 A 1 
ATOM 1469 C CA  . TRP A 0 186 . 44.248   -3.755  -29.197 1.00 82.50 186 A 1 
ATOM 1470 C C   . TRP A 0 186 . 45.159   -4.468  -30.191 1.00 82.50 186 A 1 
ATOM 1471 C CB  . TRP A 0 186 . 45.022   -3.377  -27.927 1.00 82.50 186 A 1 
ATOM 1472 O O   . TRP A 0 186 . 45.195   -5.700  -30.270 1.00 82.50 186 A 1 
ATOM 1473 C CG  . TRP A 0 186 . 45.676   -4.518  -27.210 1.00 82.50 186 A 1 
ATOM 1474 C CD1 . TRP A 0 186 . 46.967   -4.900  -27.340 1.00 82.50 186 A 1 
ATOM 1475 C CD2 . TRP A 0 186 . 45.089   -5.419  -26.228 1.00 82.50 186 A 1 
ATOM 1476 C CE2 . TRP A 0 186 . 46.094   -6.336  -25.792 1.00 82.50 186 A 1 
ATOM 1477 C CE3 . TRP A 0 186 . 43.814   -5.533  -25.644 1.00 82.50 186 A 1 
ATOM 1478 N NE1 . TRP A 0 186 . 47.218   -5.974  -26.509 1.00 82.50 186 A 1 
ATOM 1479 C CH2 . TRP A 0 186 . 44.555   -7.413  -24.267 1.00 82.50 186 A 1 
ATOM 1480 C CZ2 . TRP A 0 186 . 45.842   -7.328  -24.828 1.00 82.50 186 A 1 
ATOM 1481 C CZ3 . TRP A 0 186 . 43.555   -6.516  -24.677 1.00 82.50 186 A 1 
ATOM 1482 N N   . ALA A 0 187 . 45.931   -3.675  -30.925 1.00 80.16 187 A 1 
ATOM 1483 C CA  . ALA A 0 187 . 47.057   -4.108  -31.734 1.00 80.16 187 A 1 
ATOM 1484 C C   . ALA A 0 187 . 48.276   -3.216  -31.454 1.00 80.16 187 A 1 
ATOM 1485 C CB  . ALA A 0 187 . 46.657   -4.096  -33.214 1.00 80.16 187 A 1 
ATOM 1486 O O   . ALA A 0 187 . 48.137   -2.008  -31.281 1.00 80.16 187 A 1 
ATOM 1487 N N   . GLU A 0 188 . 49.457   -3.829  -31.432 1.00 76.52 188 A 1 
ATOM 1488 C CA  . GLU A 0 188 . 50.757   -3.154  -31.453 1.00 76.52 188 A 1 
ATOM 1489 C C   . GLU A 0 188 . 51.589   -3.806  -32.560 1.00 76.52 188 A 1 
ATOM 1490 C CB  . GLU A 0 188 . 51.525   -3.340  -30.125 1.00 76.52 188 A 1 
ATOM 1491 O O   . GLU A 0 188 . 51.713   -5.037  -32.580 1.00 76.52 188 A 1 
ATOM 1492 C CG  . GLU A 0 188 . 50.925   -2.706  -28.857 1.00 76.52 188 A 1 
ATOM 1493 C CD  . GLU A 0 188 . 51.768   -2.994  -27.589 1.00 76.52 188 A 1 
ATOM 1494 O OE1 . GLU A 0 188 . 51.440   -2.438  -26.516 1.00 76.52 188 A 1 
ATOM 1495 O OE2 . GLU A 0 188 . 52.739   -3.790  -27.647 1.00 76.52 188 A 1 
ATOM 1496 N N   . ASP A 0 189 . 52.222   -3.015  -33.419 1.00 74.45 189 A 1 
ATOM 1497 C CA  . ASP A 0 189 . 53.317   -3.494  -34.256 1.00 74.45 189 A 1 
ATOM 1498 C C   . ASP A 0 189 . 54.559   -2.608  -34.124 1.00 74.45 189 A 1 
ATOM 1499 C CB  . ASP A 0 189 . 52.875   -3.818  -35.690 1.00 74.45 189 A 1 
ATOM 1500 O O   . ASP A 0 189 . 54.500   -1.400  -33.895 1.00 74.45 189 A 1 
ATOM 1501 C CG  . ASP A 0 189 . 52.324   -2.644  -36.498 1.00 74.45 189 A 1 
ATOM 1502 O OD1 . ASP A 0 189 . 51.080   -2.490  -36.500 1.00 74.45 189 A 1 
ATOM 1503 O OD2 . ASP A 0 189 . 53.145   -2.027  -37.210 1.00 74.45 189 A 1 
ATOM 1504 N N   . TYR A 0 190 . 55.725   -3.255  -34.129 1.00 67.85 190 A 1 
ATOM 1505 C CA  . TYR A 0 190 . 57.002   -2.592  -33.911 1.00 67.85 190 A 1 
ATOM 1506 C C   . TYR A 0 190 . 58.041   -3.067  -34.914 1.00 67.85 190 A 1 
ATOM 1507 C CB  . TYR A 0 190 . 57.488   -2.805  -32.470 1.00 67.85 190 A 1 
ATOM 1508 O O   . TYR A 0 190 . 58.627   -4.146  -34.757 1.00 67.85 190 A 1 
ATOM 1509 C CG  . TYR A 0 190 . 58.757   -2.017  -32.216 1.00 67.85 190 A 1 
ATOM 1510 C CD1 . TYR A 0 190 . 60.017   -2.640  -32.258 1.00 67.85 190 A 1 
ATOM 1511 C CD2 . TYR A 0 190 . 58.671   -0.620  -32.145 1.00 67.85 190 A 1 
ATOM 1512 C CE1 . TYR A 0 190 . 61.184   -1.854  -32.238 1.00 67.85 190 A 1 
ATOM 1513 C CE2 . TYR A 0 190 . 59.824   0.176   -32.139 1.00 67.85 190 A 1 
ATOM 1514 O OH  . TYR A 0 190 . 62.195   0.354   -32.213 1.00 67.85 190 A 1 
ATOM 1515 C CZ  . TYR A 0 190 . 61.085   -0.440  -32.196 1.00 67.85 190 A 1 
ATOM 1516 N N   . ASP A 0 191 . 58.320   -2.220  -35.900 1.00 73.19 191 A 1 
ATOM 1517 C CA  . ASP A 0 191 . 59.354   -2.475  -36.888 1.00 73.19 191 A 1 
ATOM 1518 C C   . ASP A 0 191 . 60.656   -1.735  -36.527 1.00 73.19 191 A 1 
ATOM 1519 C CB  . ASP A 0 191 . 58.824   -2.234  -38.318 1.00 73.19 191 A 1 
ATOM 1520 O O   . ASP A 0 191 . 60.699   -0.671  -35.898 1.00 73.19 191 A 1 
ATOM 1521 C CG  . ASP A 0 191 . 59.254   -3.339  -39.298 1.00 73.19 191 A 1 
ATOM 1522 O OD1 . ASP A 0 191 . 60.330   -3.955  -39.055 1.00 73.19 191 A 1 
ATOM 1523 O OD2 . ASP A 0 191 . 58.569   -3.550  -40.324 1.00 73.19 191 A 1 
ATOM 1524 N N   . ARG A 0 192 . 61.798   -2.341  -36.862 1.00 60.79 192 A 1 
ATOM 1525 C CA  . ARG A 0 192 . 63.106   -1.712  -36.613 1.00 60.79 192 A 1 
ATOM 1526 C C   . ARG A 0 192 . 64.103   -2.042  -37.696 1.00 60.79 192 A 1 
ATOM 1527 C CB  . ARG A 0 192 . 63.626   -2.042  -35.209 1.00 60.79 192 A 1 
ATOM 1528 O O   . ARG A 0 192 . 64.797   -3.064  -37.661 1.00 60.79 192 A 1 
ATOM 1529 C CG  . ARG A 0 192 . 64.882   -1.207  -34.902 1.00 60.79 192 A 1 
ATOM 1530 C CD  . ARG A 0 192 . 65.517   -1.579  -33.561 1.00 60.79 192 A 1 
ATOM 1531 N NE  . ARG A 0 192 . 64.680   -1.152  -32.427 1.00 60.79 192 A 1 
ATOM 1532 N NH1 . ARG A 0 192 . 64.960   -2.966  -31.045 1.00 60.79 192 A 1 
ATOM 1533 N NH2 . ARG A 0 192 . 63.670   -1.266  -30.403 1.00 60.79 192 A 1 
ATOM 1534 C CZ  . ARG A 0 192 . 64.459   -1.789  -31.294 1.00 60.79 192 A 1 
ATOM 1535 N N   . TYR A 0 193 . 64.280   -1.091  -38.598 1.00 61.11 193 A 1 
ATOM 1536 C CA  . TYR A 0 193 . 65.107   -1.261  -39.774 1.00 61.11 193 A 1 
ATOM 1537 C C   . TYR A 0 193 . 66.487   -0.606  -39.623 1.00 61.11 193 A 1 
ATOM 1538 C CB  . TYR A 0 193 . 64.311   -0.762  -40.973 1.00 61.11 193 A 1 
ATOM 1539 O O   . TYR A 0 193 . 66.654   0.615   -39.619 1.00 61.11 193 A 1 
ATOM 1540 C CG  . TYR A 0 193 . 64.976   -1.050  -42.295 1.00 61.11 193 A 1 
ATOM 1541 C CD1 . TYR A 0 193 . 65.276   0.014   -43.161 1.00 61.11 193 A 1 
ATOM 1542 C CD2 . TYR A 0 193 . 65.222   -2.381  -42.686 1.00 61.11 193 A 1 
ATOM 1543 C CE1 . TYR A 0 193 . 65.792   -0.252  -44.440 1.00 61.11 193 A 1 
ATOM 1544 C CE2 . TYR A 0 193 . 65.785   -2.648  -43.946 1.00 61.11 193 A 1 
ATOM 1545 O OH  . TYR A 0 193 . 66.530   -1.829  -46.076 1.00 61.11 193 A 1 
ATOM 1546 C CZ  . TYR A 0 193 . 66.064   -1.582  -44.825 1.00 61.11 193 A 1 
ATOM 1547 N N   . ASN A 0 194 . 67.526   -1.443  -39.525 1.00 57.23 194 A 1 
ATOM 1548 C CA  . ASN A 0 194 . 68.916   -0.989  -39.455 1.00 57.23 194 A 1 
ATOM 1549 C C   . ASN A 0 194 . 69.634   -1.184  -40.797 1.00 57.23 194 A 1 
ATOM 1550 C CB  . ASN A 0 194 . 69.633   -1.702  -38.297 1.00 57.23 194 A 1 
ATOM 1551 O O   . ASN A 0 194 . 70.216   -2.243  -41.057 1.00 57.23 194 A 1 
ATOM 1552 C CG  . ASN A 0 194 . 69.236   -1.135  -36.952 1.00 57.23 194 A 1 
ATOM 1553 N ND2 . ASN A 0 194 . 68.207   -1.656  -36.331 1.00 57.23 194 A 1 
ATOM 1554 O OD1 . ASN A 0 194 . 69.867   -0.227  -36.439 1.00 57.23 194 A 1 
ATOM 1555 N N   . GLN A 0 195 . 69.709   -0.124  -41.610 1.00 52.45 195 A 1 
ATOM 1556 C CA  . GLN A 0 195 . 70.687   -0.035  -42.699 1.00 52.45 195 A 1 
ATOM 1557 C C   . GLN A 0 195 . 72.066   0.309   -42.138 1.00 52.45 195 A 1 
ATOM 1558 C CB  . GLN A 0 195 . 70.284   0.966   -43.787 1.00 52.45 195 A 1 
ATOM 1559 O O   . GLN A 0 195 . 72.598   1.405   -42.333 1.00 52.45 195 A 1 
ATOM 1560 C CG  . GLN A 0 195 . 69.012   0.560   -44.521 1.00 52.45 195 A 1 
ATOM 1561 C CD  . GLN A 0 195 . 68.860   1.277   -45.860 1.00 52.45 195 A 1 
ATOM 1562 N NE2 . GLN A 0 195 . 68.230   0.632   -46.815 1.00 52.45 195 A 1 
ATOM 1563 O OE1 . GLN A 0 195 . 69.315   2.392   -46.087 1.00 52.45 195 A 1 
ATOM 1564 N N   . GLY A 0 196 . 72.681   -0.656  -41.457 1.00 48.65 196 A 1 
ATOM 1565 C CA  . GLY A 0 196 . 74.108   -0.596  -41.184 1.00 48.65 196 A 1 
ATOM 1566 C C   . GLY A 0 196 . 74.876   -0.666  -42.504 1.00 48.65 196 A 1 
ATOM 1567 O O   . GLY A 0 196 . 75.057   -1.761  -43.041 1.00 48.65 196 A 1 
ATOM 1568 N N   . GLN A 0 197 . 75.367   0.475   -43.008 1.00 43.84 197 A 1 
ATOM 1569 C CA  . GLN A 0 197 . 76.394   0.495   -44.054 1.00 43.84 197 A 1 
ATOM 1570 C C   . GLN A 0 197 . 77.669   -0.094  -43.457 1.00 43.84 197 A 1 
ATOM 1571 C CB  . GLN A 0 197 . 76.640   1.897   -44.631 1.00 43.84 197 A 1 
ATOM 1572 O O   . GLN A 0 197 . 78.515   0.591   -42.884 1.00 43.84 197 A 1 
ATOM 1573 C CG  . GLN A 0 197 . 75.430   2.445   -45.400 1.00 43.84 197 A 1 
ATOM 1574 C CD  . GLN A 0 197 . 75.766   3.699   -46.206 1.00 43.84 197 A 1 
ATOM 1575 N NE2 . GLN A 0 197 . 74.785   4.502   -46.547 1.00 43.84 197 A 1 
ATOM 1576 O OE1 . GLN A 0 197 . 76.894   3.967   -46.590 1.00 43.84 197 A 1 
ATOM 1577 N N   . LYS A 0 198 . 77.746   -1.423  -43.504 1.00 40.21 198 A 1 
ATOM 1578 C CA  . LYS A 0 198 . 78.768   -2.212  -42.835 1.00 40.21 198 A 1 
ATOM 1579 C C   . LYS A 0 198 . 80.081   -2.066  -43.588 1.00 40.21 198 A 1 
ATOM 1580 C CB  . LYS A 0 198 . 78.267   -3.653  -42.713 1.00 40.21 198 A 1 
ATOM 1581 O O   . LYS A 0 198 . 80.390   -2.876  -44.463 1.00 40.21 198 A 1 
ATOM 1582 C CG  . LYS A 0 198 . 79.169   -4.496  -41.805 1.00 40.21 198 A 1 
ATOM 1583 C CD  . LYS A 0 198 . 78.589   -5.909  -41.739 1.00 40.21 198 A 1 
ATOM 1584 C CE  . LYS A 0 198 . 79.285   -6.737  -40.663 1.00 40.21 198 A 1 
ATOM 1585 N NZ  . LYS A 0 198 . 78.651   -8.071  -40.574 1.00 40.21 198 A 1 
ATOM 1586 N N   . ASP A 0 199 . 80.806   -1.014  -43.215 1.00 42.83 199 A 1 
ATOM 1587 C CA  . ASP A 0 199 . 82.154   -0.642  -43.642 1.00 42.83 199 A 1 
ATOM 1588 C C   . ASP A 0 199 . 82.947   -1.897  -44.036 1.00 42.83 199 A 1 
ATOM 1589 C CB  . ASP A 0 199 . 82.823   0.128   -42.477 1.00 42.83 199 A 1 
ATOM 1590 O O   . ASP A 0 199 . 83.204   -2.774  -43.198 1.00 42.83 199 A 1 
ATOM 1591 C CG  . ASP A 0 199 . 83.479   1.458   -42.856 1.00 42.83 199 A 1 
ATOM 1592 O OD1 . ASP A 0 199 . 83.539   1.774   -44.066 1.00 42.83 199 A 1 
ATOM 1593 O OD2 . ASP A 0 199 . 83.982   2.112   -41.913 1.00 42.83 199 A 1 
ATOM 1594 N N   . MET A 0 200 . 83.213   -2.047  -45.342 1.00 35.94 200 A 1 
ATOM 1595 C CA  . MET A 0 200 . 83.611   -3.335  -45.915 1.00 35.94 200 A 1 
ATOM 1596 C C   . MET A 0 200 . 84.832   -3.880  -45.180 1.00 35.94 200 A 1 
ATOM 1597 C CB  . MET A 0 200 . 83.919   -3.231  -47.415 1.00 35.94 200 A 1 
ATOM 1598 O O   . MET A 0 200 . 85.895   -3.257  -45.181 1.00 35.94 200 A 1 
ATOM 1599 C CG  . MET A 0 200 . 82.664   -3.222  -48.287 1.00 35.94 200 A 1 
ATOM 1600 S SD  . MET A 0 200 . 83.051   -3.352  -50.056 1.00 35.94 200 A 1 
ATOM 1601 C CE  . MET A 0 200 . 81.379   -3.580  -50.715 1.00 35.94 200 A 1 
ATOM 1602 N N   . TYR A 0 201 . 84.668   -5.056  -44.563 1.00 36.85 201 A 1 
ATOM 1603 C CA  . TYR A 0 201 . 85.682   -5.659  -43.704 1.00 36.85 201 A 1 
ATOM 1604 C C   . TYR A 0 201 . 87.049   -5.615  -44.389 1.00 36.85 201 A 1 
ATOM 1605 C CB  . TYR A 0 201 . 85.300   -7.111  -43.348 1.00 36.85 201 A 1 
ATOM 1606 O O   . TYR A 0 201 . 87.229   -6.198  -45.460 1.00 36.85 201 A 1 
ATOM 1607 C CG  . TYR A 0 201 . 85.188   -7.381  -41.860 1.00 36.85 201 A 1 
ATOM 1608 C CD1 . TYR A 0 201 . 86.268   -7.935  -41.142 1.00 36.85 201 A 1 
ATOM 1609 C CD2 . TYR A 0 201 . 83.980   -7.085  -41.200 1.00 36.85 201 A 1 
ATOM 1610 C CE1 . TYR A 0 201 . 86.132   -8.210  -39.766 1.00 36.85 201 A 1 
ATOM 1611 C CE2 . TYR A 0 201 . 83.838   -7.368  -39.828 1.00 36.85 201 A 1 
ATOM 1612 O OH  . TYR A 0 201 . 84.758   -8.211  -37.789 1.00 36.85 201 A 1 
ATOM 1613 C CZ  . TYR A 0 201 . 84.910   -7.934  -39.110 1.00 36.85 201 A 1 
ATOM 1614 N N   . GLY A 0 202 . 88.030   -4.987  -43.732 1.00 38.56 202 A 1 
ATOM 1615 C CA  . GLY A 0 202 . 89.410   -4.817  -44.206 1.00 38.56 202 A 1 
ATOM 1616 C C   . GLY A 0 202 . 90.213   -6.116  -44.384 1.00 38.56 202 A 1 
ATOM 1617 O O   . GLY A 0 202 . 91.441   -6.080  -44.417 1.00 38.56 202 A 1 
ATOM 1618 N N   . ASN A 0 203 . 89.538   -7.258  -44.545 1.00 35.16 203 A 1 
ATOM 1619 C CA  . ASN A 0 203 . 90.046   -8.545  -45.011 1.00 35.16 203 A 1 
ATOM 1620 C C   . ASN A 0 203 . 90.472   -8.499  -46.495 1.00 35.16 203 A 1 
ATOM 1621 C CB  . ASN A 0 203 . 88.993   -9.638  -44.715 1.00 35.16 203 A 1 
ATOM 1622 O O   . ASN A 0 203 . 90.248   -9.441  -47.258 1.00 35.16 203 A 1 
ATOM 1623 C CG  . ASN A 0 203 . 89.027   -10.172 -43.296 1.00 35.16 203 A 1 
ATOM 1624 N ND2 . ASN A 0 203 . 88.038   -10.946 -42.920 1.00 35.16 203 A 1 
ATOM 1625 O OD1 . ASN A 0 203 . 89.944   -9.954  -42.523 1.00 35.16 203 A 1 
ATOM 1626 N N   . ALA A 0 204 . 91.186   -7.442  -46.891 1.00 34.56 204 A 1 
ATOM 1627 C CA  . ALA A 0 204 . 92.119   -7.494  -48.005 1.00 34.56 204 A 1 
ATOM 1628 C C   . ALA A 0 204 . 93.190   -8.539  -47.650 1.00 34.56 204 A 1 
ATOM 1629 C CB  . ALA A 0 204 . 92.693   -6.090  -48.238 1.00 34.56 204 A 1 
ATOM 1630 O O   . ALA A 0 204 . 94.189   -8.245  -46.991 1.00 34.56 204 A 1 
ATOM 1631 N N   . ALA A 0 205 . 92.907   -9.796  -48.001 1.00 30.45 205 A 1 
ATOM 1632 C CA  . ALA A 0 205 . 93.651   -10.954 -47.534 1.00 30.45 205 A 1 
ATOM 1633 C C   . ALA A 0 205 . 95.156   -10.784 -47.777 1.00 30.45 205 A 1 
ATOM 1634 C CB  . ALA A 0 205 . 93.104   -12.207 -48.231 1.00 30.45 205 A 1 
ATOM 1635 O O   . ALA A 0 205 . 95.576   -10.309 -48.834 1.00 30.45 205 A 1 
ATOM 1636 N N   . SER A 0 206 . 95.976   -11.253 -46.834 1.00 38.69 206 A 1 
ATOM 1637 C CA  . SER A 0 206 . 97.445   -11.247 -46.892 1.00 38.69 206 A 1 
ATOM 1638 C C   . SER A 0 206 . 98.003   -12.255 -47.917 1.00 38.69 206 A 1 
ATOM 1639 C CB  . SER A 0 206 . 98.009   -11.434 -45.476 1.00 38.69 206 A 1 
ATOM 1640 O O   . SER A 0 206 . 98.869   -13.077 -47.630 1.00 38.69 206 A 1 
ATOM 1641 O OG  . SER A 0 206 . 97.371   -12.516 -44.821 1.00 38.69 206 A 1 
ATOM 1642 N N   . LYS A 0 207 . 97.502   -12.182 -49.155 1.00 32.62 207 A 1 
ATOM 1643 C CA  . LYS A 0 207 . 97.770   -13.067 -50.292 1.00 32.62 207 A 1 
ATOM 1644 C C   . LYS A 0 207 . 98.636   -12.406 -51.366 1.00 32.62 207 A 1 
ATOM 1645 C CB  . LYS A 0 207 . 96.447   -13.639 -50.838 1.00 32.62 207 A 1 
ATOM 1646 O O   . LYS A 0 207 . 98.483   -12.687 -52.552 1.00 32.62 207 A 1 
ATOM 1647 C CG  . LYS A 0 207 . 95.910   -14.776 -49.959 1.00 32.62 207 A 1 
ATOM 1648 C CD  . LYS A 0 207 . 94.664   -15.391 -50.611 1.00 32.62 207 A 1 
ATOM 1649 C CE  . LYS A 0 207 . 94.202   -16.634 -49.843 1.00 32.62 207 A 1 
ATOM 1650 N NZ  . LYS A 0 207 . 92.943   -17.180 -50.413 1.00 32.62 207 A 1 
ATOM 1651 N N   . ASN A 0 208 . 99.646   -11.641 -50.950 1.00 36.83 208 A 1 
ATOM 1652 C CA  . ASN A 0 208 . 100.839  -11.456 -51.781 1.00 36.83 208 A 1 
ATOM 1653 C C   . ASN A 0 208 . 101.649  -12.765 -51.806 1.00 36.83 208 A 1 
ATOM 1654 C CB  . ASN A 0 208 . 101.633  -10.206 -51.340 1.00 36.83 208 A 1 
ATOM 1655 O O   . ASN A 0 208 . 102.748  -12.861 -51.262 1.00 36.83 208 A 1 
ATOM 1656 C CG  . ASN A 0 208 . 101.198  -8.953  -52.084 1.00 36.83 208 A 1 
ATOM 1657 N ND2 . ASN A 0 208 . 101.289  -7.797  -51.473 1.00 36.83 208 A 1 
ATOM 1658 O OD1 . ASN A 0 208 . 100.804  -8.984  -53.234 1.00 36.83 208 A 1 
ATOM 1659 N N   . ASN A 0 209 . 101.088  -13.788 -52.461 1.00 33.67 209 A 1 
ATOM 1660 C CA  . ASN A 0 209 . 101.775  -15.020 -52.835 1.00 33.67 209 A 1 
ATOM 1661 C C   . ASN A 0 209 . 102.725  -14.728 -54.010 1.00 33.67 209 A 1 
ATOM 1662 C CB  . ASN A 0 209 . 100.739  -16.120 -53.132 1.00 33.67 209 A 1 
ATOM 1663 O O   . ASN A 0 209 . 102.551  -15.220 -55.124 1.00 33.67 209 A 1 
ATOM 1664 C CG  . ASN A 0 209 . 101.391  -17.468 -53.413 1.00 33.67 209 A 1 
ATOM 1665 N ND2 . ASN A 0 209 . 100.652  -18.410 -53.949 1.00 33.67 209 A 1 
ATOM 1666 O OD1 . ASN A 0 209 . 102.554  -17.705 -53.135 1.00 33.67 209 A 1 
ATOM 1667 N N   . ALA A 0 210 . 103.704  -13.857 -53.764 1.00 37.58 210 A 1 
ATOM 1668 C CA  . ALA A 0 210 . 104.691  -13.403 -54.734 1.00 37.58 210 A 1 
ATOM 1669 C C   . ALA A 0 210 . 105.781  -14.469 -54.947 1.00 37.58 210 A 1 
ATOM 1670 C CB  . ALA A 0 210 . 105.217  -12.031 -54.289 1.00 37.58 210 A 1 
ATOM 1671 O O   . ALA A 0 210 . 106.970  -14.222 -54.752 1.00 37.58 210 A 1 
ATOM 1672 N N   . SER A 0 211 . 105.365  -15.676 -55.342 1.00 33.01 211 A 1 
ATOM 1673 C CA  . SER A 0 211 . 106.262  -16.749 -55.769 1.00 33.01 211 A 1 
ATOM 1674 C C   . SER A 0 211 . 106.810  -16.427 -57.165 1.00 33.01 211 A 1 
ATOM 1675 C CB  . SER A 0 211 . 105.552  -18.105 -55.703 1.00 33.01 211 A 1 
ATOM 1676 O O   . SER A 0 211 . 106.328  -16.917 -58.183 1.00 33.01 211 A 1 
ATOM 1677 O OG  . SER A 0 211 . 106.516  -19.141 -55.741 1.00 33.01 211 A 1 
ATOM 1678 N N   . SER A 0 212 . 107.795  -15.529 -57.208 1.00 35.54 212 A 1 
ATOM 1679 C CA  . SER A 0 212 . 108.522  -15.146 -58.417 1.00 35.54 212 A 1 
ATOM 1680 C C   . SER A 0 212 . 110.018  -15.329 -58.182 1.00 35.54 212 A 1 
ATOM 1681 C CB  . SER A 0 212 . 108.184  -13.710 -58.818 1.00 35.54 212 A 1 
ATOM 1682 O O   . SER A 0 212 . 110.640  -14.606 -57.401 1.00 35.54 212 A 1 
ATOM 1683 O OG  . SER A 0 212 . 108.825  -13.411 -60.042 1.00 35.54 212 A 1 
ATOM 1684 N N   . TYR A 0 213 . 110.592  -16.335 -58.839 1.00 34.73 213 A 1 
ATOM 1685 C CA  . TYR A 0 213 . 112.005  -16.692 -58.736 1.00 34.73 213 A 1 
ATOM 1686 C C   . TYR A 0 213 . 112.878  -15.655 -59.469 1.00 34.73 213 A 1 
ATOM 1687 C CB  . TYR A 0 213 . 112.202  -18.126 -59.265 1.00 34.73 213 A 1 
ATOM 1688 O O   . TYR A 0 213 . 113.235  -15.835 -60.631 1.00 34.73 213 A 1 
ATOM 1689 C CG  . TYR A 0 213 . 111.627  -19.225 -58.381 1.00 34.73 213 A 1 
ATOM 1690 C CD1 . TYR A 0 213 . 112.475  -19.931 -57.504 1.00 34.73 213 A 1 
ATOM 1691 C CD2 . TYR A 0 213 . 110.257  -19.558 -58.444 1.00 34.73 213 A 1 
ATOM 1692 C CE1 . TYR A 0 213 . 111.963  -20.967 -56.697 1.00 34.73 213 A 1 
ATOM 1693 C CE2 . TYR A 0 213 . 109.740  -20.585 -57.630 1.00 34.73 213 A 1 
ATOM 1694 O OH  . TYR A 0 213 . 110.093  -22.297 -55.988 1.00 34.73 213 A 1 
ATOM 1695 C CZ  . TYR A 0 213 . 110.592  -21.296 -56.760 1.00 34.73 213 A 1 
ATOM 1696 N N   . GLY A 0 214 . 113.216  -14.558 -58.784 1.00 34.71 214 A 1 
ATOM 1697 C CA  . GLY A 0 214 . 114.084  -13.483 -59.280 1.00 34.71 214 A 1 
ATOM 1698 C C   . GLY A 0 214 . 115.437  -13.445 -58.563 1.00 34.71 214 A 1 
ATOM 1699 O O   . GLY A 0 214 . 115.513  -13.150 -57.372 1.00 34.71 214 A 1 
ATOM 1700 N N   . TYR A 0 215 . 116.522  -13.736 -59.282 1.00 31.68 215 A 1 
ATOM 1701 C CA  . TYR A 0 215 . 117.861  -13.895 -58.703 1.00 31.68 215 A 1 
ATOM 1702 C C   . TYR A 0 215 . 118.603  -12.547 -58.576 1.00 31.68 215 A 1 
ATOM 1703 C CB  . TYR A 0 215 . 118.622  -14.956 -59.527 1.00 31.68 215 A 1 
ATOM 1704 O O   . TYR A 0 215 . 119.454  -12.228 -59.403 1.00 31.68 215 A 1 
ATOM 1705 C CG  . TYR A 0 215 . 119.641  -15.785 -58.761 1.00 31.68 215 A 1 
ATOM 1706 C CD1 . TYR A 0 215 . 120.983  -15.368 -58.652 1.00 31.68 215 A 1 
ATOM 1707 C CD2 . TYR A 0 215 . 119.249  -17.027 -58.223 1.00 31.68 215 A 1 
ATOM 1708 C CE1 . TYR A 0 215 . 121.935  -16.202 -58.028 1.00 31.68 215 A 1 
ATOM 1709 C CE2 . TYR A 0 215 . 120.195  -17.863 -57.600 1.00 31.68 215 A 1 
ATOM 1710 O OH  . TYR A 0 215 . 122.453  -18.286 -56.936 1.00 31.68 215 A 1 
ATOM 1711 C CZ  . TYR A 0 215 . 121.542  -17.458 -57.511 1.00 31.68 215 A 1 
ATOM 1712 N N   . GLY A 0 216 . 118.305  -11.741 -57.545 1.00 33.76 216 A 1 
ATOM 1713 C CA  . GLY A 0 216 . 119.120  -10.547 -57.264 1.00 33.76 216 A 1 
ATOM 1714 C C   . GLY A 0 216 . 118.589  -9.525  -56.252 1.00 33.76 216 A 1 
ATOM 1715 O O   . GLY A 0 216 . 117.806  -8.664  -56.622 1.00 33.76 216 A 1 
ATOM 1716 N N   . GLY A 0 217 . 119.153  -9.546  -55.036 1.00 32.58 217 A 1 
ATOM 1717 C CA  . GLY A 0 217 . 119.409  -8.359  -54.195 1.00 32.58 217 A 1 
ATOM 1718 C C   . GLY A 0 217 . 118.226  -7.618  -53.543 1.00 32.58 217 A 1 
ATOM 1719 O O   . GLY A 0 217 . 117.327  -7.147  -54.217 1.00 32.58 217 A 1 
ATOM 1720 N N   . TYR A 0 218 . 118.337  -7.384  -52.225 1.00 33.08 218 A 1 
ATOM 1721 C CA  . TYR A 0 218 . 117.547  -6.417  -51.429 1.00 33.08 218 A 1 
ATOM 1722 C C   . TYR A 0 218 . 116.006  -6.626  -51.459 1.00 33.08 218 A 1 
ATOM 1723 C CB  . TYR A 0 218 . 117.937  -4.968  -51.807 1.00 33.08 218 A 1 
ATOM 1724 O O   . TYR A 0 218 . 115.320  -6.217  -52.383 1.00 33.08 218 A 1 
ATOM 1725 C CG  . TYR A 0 218 . 119.354  -4.763  -52.325 1.00 33.08 218 A 1 
ATOM 1726 C CD1 . TYR A 0 218 . 120.453  -4.731  -51.443 1.00 33.08 218 A 1 
ATOM 1727 C CD2 . TYR A 0 218 . 119.565  -4.634  -53.712 1.00 33.08 218 A 1 
ATOM 1728 C CE1 . TYR A 0 218 . 121.760  -4.570  -51.949 1.00 33.08 218 A 1 
ATOM 1729 C CE2 . TYR A 0 218 . 120.866  -4.473  -54.221 1.00 33.08 218 A 1 
ATOM 1730 O OH  . TYR A 0 218 . 123.220  -4.285  -53.841 1.00 33.08 218 A 1 
ATOM 1731 C CZ  . TYR A 0 218 . 121.966  -4.439  -53.342 1.00 33.08 218 A 1 
ATOM 1732 N N   . GLY A 0 219 . 115.339  -7.209  -50.461 1.00 31.85 219 A 1 
ATOM 1733 C CA  . GLY A 0 219 . 115.748  -7.560  -49.098 1.00 31.85 219 A 1 
ATOM 1734 C C   . GLY A 0 219 . 115.007  -6.704  -48.061 1.00 31.85 219 A 1 
ATOM 1735 O O   . GLY A 0 219 . 115.254  -5.508  -47.969 1.00 31.85 219 A 1 
ATOM 1736 N N   . LYS A 0 220 . 114.164  -7.359  -47.246 1.00 34.63 220 A 1 
ATOM 1737 C CA  . LYS A 0 220 . 113.214  -6.801  -46.255 1.00 34.63 220 A 1 
ATOM 1738 C C   . LYS A 0 220 . 111.995  -6.064  -46.833 1.00 34.63 220 A 1 
ATOM 1739 C CB  . LYS A 0 220 . 113.905  -5.928  -45.189 1.00 34.63 220 A 1 
ATOM 1740 O O   . LYS A 0 220 . 112.015  -4.858  -47.046 1.00 34.63 220 A 1 
ATOM 1741 C CG  . LYS A 0 220 . 115.006  -6.656  -44.409 1.00 34.63 220 A 1 
ATOM 1742 C CD  . LYS A 0 220 . 115.477  -5.786  -43.237 1.00 34.63 220 A 1 
ATOM 1743 C CE  . LYS A 0 220 . 116.547  -6.529  -42.432 1.00 34.63 220 A 1 
ATOM 1744 N NZ  . LYS A 0 220 . 116.920  -5.780  -41.206 1.00 34.63 220 A 1 
ATOM 1745 N N   . GLY A 0 221 . 110.873  -6.782  -46.907 1.00 29.11 221 A 1 
ATOM 1746 C CA  . GLY A 0 221 . 109.585  -6.163  -46.588 1.00 29.11 221 A 1 
ATOM 1747 C C   . GLY A 0 221 . 109.511  -5.855  -45.085 1.00 29.11 221 A 1 
ATOM 1748 O O   . GLY A 0 221 . 110.177  -6.517  -44.285 1.00 29.11 221 A 1 
ATOM 1749 N N   . ALA A 0 222 . 108.715  -4.860  -44.697 1.00 33.49 222 A 1 
ATOM 1750 C CA  . ALA A 0 222 . 108.492  -4.498  -43.300 1.00 33.49 222 A 1 
ATOM 1751 C C   . ALA A 0 222 . 107.034  -4.073  -43.086 1.00 33.49 222 A 1 
ATOM 1752 C CB  . ALA A 0 222 . 109.469  -3.382  -42.906 1.00 33.49 222 A 1 
ATOM 1753 O O   . ALA A 0 222 . 106.513  -3.292  -43.871 1.00 33.49 222 A 1 
ATOM 1754 N N   . ALA A 0 223 . 106.427  -4.606  -42.020 1.00 31.83 223 A 1 
ATOM 1755 C CA  . ALA A 0 223 . 105.158  -4.206  -41.409 1.00 31.83 223 A 1 
ATOM 1756 C C   . ALA A 0 223 . 104.030  -3.740  -42.355 1.00 31.83 223 A 1 
ATOM 1757 C CB  . ALA A 0 223 . 105.462  -3.164  -40.325 1.00 31.83 223 A 1 
ATOM 1758 O O   . ALA A 0 223 . 103.923  -2.564  -42.703 1.00 31.83 223 A 1 
ATOM 1759 N N   . ALA A 0 224 . 103.071  -4.636  -42.610 1.00 31.84 224 A 1 
ATOM 1760 C CA  . ALA A 0 224 . 101.696  -4.190  -42.799 1.00 31.84 224 A 1 
ATOM 1761 C C   . ALA A 0 224 . 101.266  -3.461  -41.513 1.00 31.84 224 A 1 
ATOM 1762 C CB  . ALA A 0 224 . 100.808  -5.403  -43.106 1.00 31.84 224 A 1 
ATOM 1763 O O   . ALA A 0 224 . 101.122  -4.085  -40.462 1.00 31.84 224 A 1 
ATOM 1764 N N   . ALA A 0 225 . 101.122  -2.138  -41.580 1.00 27.26 225 A 1 
ATOM 1765 C CA  . ALA A 0 225 . 100.644  -1.330  -40.467 1.00 27.26 225 A 1 
ATOM 1766 C C   . ALA A 0 225 . 99.122   -1.493  -40.342 1.00 27.26 225 A 1 
ATOM 1767 C CB  . ALA A 0 225 . 101.106  0.121   -40.665 1.00 27.26 225 A 1 
ATOM 1768 O O   . ALA A 0 225 . 98.358   -0.627  -40.758 1.00 27.26 225 A 1 
ATOM 1769 N N   . SER A 0 226 . 98.691   -2.628  -39.785 1.00 30.78 226 A 1 
ATOM 1770 C CA  . SER A 0 226 . 97.298   -2.919  -39.436 1.00 30.78 226 A 1 
ATOM 1771 C C   . SER A 0 226 . 96.861   -2.067  -38.238 1.00 30.78 226 A 1 
ATOM 1772 C CB  . SER A 0 226 . 97.133   -4.423  -39.171 1.00 30.78 226 A 1 
ATOM 1773 O O   . SER A 0 226 . 96.633   -2.582  -37.141 1.00 30.78 226 A 1 
ATOM 1774 O OG  . SER A 0 226 . 97.981   -4.829  -38.113 1.00 30.78 226 A 1 
ATOM 1775 N N   . TYR A 0 227 . 96.829   -0.745  -38.415 1.00 30.31 227 A 1 
ATOM 1776 C CA  . TYR A 0 227 . 96.331   0.155   -37.388 1.00 30.31 227 A 1 
ATOM 1777 C C   . TYR A 0 227 . 94.806   0.137   -37.402 1.00 30.31 227 A 1 
ATOM 1778 C CB  . TYR A 0 227 . 96.911   1.565   -37.514 1.00 30.31 227 A 1 
ATOM 1779 O O   . TYR A 0 227 . 94.182   0.323   -38.445 1.00 30.31 227 A 1 
ATOM 1780 C CG  . TYR A 0 227 . 96.811   2.289   -36.187 1.00 30.31 227 A 1 
ATOM 1781 C CD1 . TYR A 0 227 . 95.752   3.181   -35.931 1.00 30.31 227 A 1 
ATOM 1782 C CD2 . TYR A 0 227 . 97.728   1.972   -35.164 1.00 30.31 227 A 1 
ATOM 1783 C CE1 . TYR A 0 227 . 95.619   3.764   -34.656 1.00 30.31 227 A 1 
ATOM 1784 C CE2 . TYR A 0 227 . 97.592   2.546   -33.886 1.00 30.31 227 A 1 
ATOM 1785 O OH  . TYR A 0 227 . 96.391   3.998   -32.400 1.00 30.31 227 A 1 
ATOM 1786 C CZ  . TYR A 0 227 . 96.535   3.446   -33.631 1.00 30.31 227 A 1 
ATOM 1787 N N   . ASN A 0 228 . 94.227   -0.122  -36.234 1.00 32.62 228 A 1 
ATOM 1788 C CA  . ASN A 0 228 . 92.817   -0.442  -36.054 1.00 32.62 228 A 1 
ATOM 1789 C C   . ASN A 0 228 . 91.952   0.832   -36.106 1.00 32.62 228 A 1 
ATOM 1790 C CB  . ASN A 0 228 . 92.710   -1.249  -34.743 1.00 32.62 228 A 1 
ATOM 1791 O O   . ASN A 0 228 . 91.410   1.265   -35.090 1.00 32.62 228 A 1 
ATOM 1792 C CG  . ASN A 0 228 . 91.435   -2.064  -34.653 1.00 32.62 228 A 1 
ATOM 1793 N ND2 . ASN A 0 228 . 90.781   -2.081  -33.517 1.00 32.62 228 A 1 
ATOM 1794 O OD1 . ASN A 0 228 . 91.045   -2.741  -35.584 1.00 32.62 228 A 1 
ATOM 1795 N N   . LYS A 0 229 . 91.893   1.477   -37.279 1.00 33.68 229 A 1 
ATOM 1796 C CA  . LYS A 0 229 . 90.994   2.604   -37.560 1.00 33.68 229 A 1 
ATOM 1797 C C   . LYS A 0 229 . 89.573   2.051   -37.444 1.00 33.68 229 A 1 
ATOM 1798 C CB  . LYS A 0 229 . 91.314   3.190   -38.957 1.00 33.68 229 A 1 
ATOM 1799 O O   . LYS A 0 229 . 89.206   1.169   -38.215 1.00 33.68 229 A 1 
ATOM 1800 C CG  . LYS A 0 229 . 91.168   4.719   -39.083 1.00 33.68 229 A 1 
ATOM 1801 C CD  . LYS A 0 229 . 89.727   5.249   -38.983 1.00 33.68 229 A 1 
ATOM 1802 C CE  . LYS A 0 229 . 89.675   6.759   -39.280 1.00 33.68 229 A 1 
ATOM 1803 N NZ  . LYS A 0 229 . 88.298   7.292   -39.141 1.00 33.68 229 A 1 
ATOM 1804 N N   . GLY A 0 230 . 88.839   2.482   -36.418 1.00 35.68 230 A 1 
ATOM 1805 C CA  . GLY A 0 230 . 87.499   1.968   -36.151 1.00 35.68 230 A 1 
ATOM 1806 C C   . GLY A 0 230 . 86.588   2.194   -37.353 1.00 35.68 230 A 1 
ATOM 1807 O O   . GLY A 0 230 . 86.622   3.277   -37.935 1.00 35.68 230 A 1 
ATOM 1808 N N   . ALA A 0 231 . 85.804   1.174   -37.705 1.00 35.69 231 A 1 
ATOM 1809 C CA  . ALA A 0 231 . 84.660   1.343   -38.588 1.00 35.69 231 A 1 
ATOM 1810 C C   . ALA A 0 231 . 83.673   2.271   -37.870 1.00 35.69 231 A 1 
ATOM 1811 C CB  . ALA A 0 231 . 84.065   -0.034  -38.901 1.00 35.69 231 A 1 
ATOM 1812 O O   . ALA A 0 231 . 83.134   1.925   -36.814 1.00 35.69 231 A 1 
ATOM 1813 N N   . GLU A 0 232 . 83.531   3.486   -38.384 1.00 40.56 232 A 1 
ATOM 1814 C CA  . GLU A 0 232 . 82.680   4.521   -37.806 1.00 40.56 232 A 1 
ATOM 1815 C C   . GLU A 0 232 . 81.257   4.259   -38.315 1.00 40.56 232 A 1 
ATOM 1816 C CB  . GLU A 0 232 . 83.283   5.907   -38.136 1.00 40.56 232 A 1 
ATOM 1817 O O   . GLU A 0 232 . 81.004   4.316   -39.513 1.00 40.56 232 A 1 
ATOM 1818 C CG  . GLU A 0 232 . 84.429   6.243   -37.147 1.00 40.56 232 A 1 
ATOM 1819 C CD  . GLU A 0 232 . 85.621   7.054   -37.698 1.00 40.56 232 A 1 
ATOM 1820 O OE1 . GLU A 0 232 . 86.693   7.054   -37.039 1.00 40.56 232 A 1 
ATOM 1821 O OE2 . GLU A 0 232 . 85.593   7.634   -38.809 1.00 40.56 232 A 1 
ATOM 1822 N N   . TYR A 0 233 . 80.358   3.855   -37.409 1.00 38.10 233 A 1 
ATOM 1823 C CA  . TYR A 0 233 . 79.084   3.192   -37.730 1.00 38.10 233 A 1 
ATOM 1824 C C   . TYR A 0 233 . 78.039   4.166   -38.312 1.00 38.10 233 A 1 
ATOM 1825 C CB  . TYR A 0 233 . 78.606   2.427   -36.476 1.00 38.10 233 A 1 
ATOM 1826 O O   . TYR A 0 233 . 77.071   4.528   -37.650 1.00 38.10 233 A 1 
ATOM 1827 C CG  . TYR A 0 233 . 77.562   1.338   -36.695 1.00 38.10 233 A 1 
ATOM 1828 C CD1 . TYR A 0 233 . 76.187   1.633   -36.595 1.00 38.10 233 A 1 
ATOM 1829 C CD2 . TYR A 0 233 . 77.972   0.008   -36.926 1.00 38.10 233 A 1 
ATOM 1830 C CE1 . TYR A 0 233 . 75.225   0.610   -36.718 1.00 38.10 233 A 1 
ATOM 1831 C CE2 . TYR A 0 233 . 77.013   -1.019  -37.044 1.00 38.10 233 A 1 
ATOM 1832 O OH  . TYR A 0 233 . 74.721   -1.720  -37.035 1.00 38.10 233 A 1 
ATOM 1833 C CZ  . TYR A 0 233 . 75.638   -0.721  -36.935 1.00 38.10 233 A 1 
ATOM 1834 N N   . GLY A 0 234 . 78.250   4.600   -39.557 1.00 46.12 234 A 1 
ATOM 1835 C CA  . GLY A 0 234 . 77.318   5.399   -40.358 1.00 46.12 234 A 1 
ATOM 1836 C C   . GLY A 0 234 . 76.153   4.559   -40.880 1.00 46.12 234 A 1 
ATOM 1837 O O   . GLY A 0 234 . 76.059   4.281   -42.073 1.00 46.12 234 A 1 
ATOM 1838 N N   . GLY A 0 235 . 75.299   4.090   -39.973 1.00 52.31 235 A 1 
ATOM 1839 C CA  . GLY A 0 235 . 74.039   3.445   -40.327 1.00 52.31 235 A 1 
ATOM 1840 C C   . GLY A 0 235 . 72.907   4.462   -40.454 1.00 52.31 235 A 1 
ATOM 1841 O O   . GLY A 0 235 . 72.882   5.443   -39.715 1.00 52.31 235 A 1 
ATOM 1842 N N   . LYS A 0 236 . 71.941   4.197   -41.340 1.00 56.33 236 A 1 
ATOM 1843 C CA  . LYS A 0 236 . 70.591   4.741   -41.151 1.00 56.33 236 A 1 
ATOM 1844 C C   . LYS A 0 236 . 69.825   3.763   -40.274 1.00 56.33 236 A 1 
ATOM 1845 C CB  . LYS A 0 236 . 69.843   4.964   -42.468 1.00 56.33 236 A 1 
ATOM 1846 O O   . LYS A 0 236 . 69.802   2.567   -40.577 1.00 56.33 236 A 1 
ATOM 1847 C CG  . LYS A 0 236 . 70.513   5.977   -43.399 1.00 56.33 236 A 1 
ATOM 1848 C CD  . LYS A 0 236 . 69.657   6.091   -44.662 1.00 56.33 236 A 1 
ATOM 1849 C CE  . LYS A 0 236 . 70.250   7.105   -45.638 1.00 56.33 236 A 1 
ATOM 1850 N NZ  . LYS A 0 236 . 69.375   7.220   -46.828 1.00 56.33 236 A 1 
ATOM 1851 N N   . SER A 0 237 . 69.206   4.266   -39.220 1.00 57.53 237 A 1 
ATOM 1852 C CA  . SER A 0 237 . 68.255   3.509   -38.410 1.00 57.53 237 A 1 
ATOM 1853 C C   . SER A 0 237 . 66.919   4.228   -38.435 1.00 57.53 237 A 1 
ATOM 1854 C CB  . SER A 0 237 . 68.757   3.332   -36.973 1.00 57.53 237 A 1 
ATOM 1855 O O   . SER A 0 237 . 66.865   5.398   -38.044 1.00 57.53 237 A 1 
ATOM 1856 O OG  . SER A 0 237 . 69.104   4.574   -36.391 1.00 57.53 237 A 1 
ATOM 1857 N N   . SER A 0 238 . 65.878   3.525   -38.872 1.00 63.55 238 A 1 
ATOM 1858 C CA  . SER A 0 238 . 64.493   3.896   -38.598 1.00 63.55 238 A 1 
ATOM 1859 C C   . SER A 0 238 . 63.876   2.922   -37.595 1.00 63.55 238 A 1 
ATOM 1860 C CB  . SER A 0 238 . 63.650   4.033   -39.874 1.00 63.55 238 A 1 
ATOM 1861 O O   . SER A 0 238 . 64.335   1.779   -37.453 1.00 63.55 238 A 1 
ATOM 1862 O OG  . SER A 0 238 . 63.681   2.856   -40.658 1.00 63.55 238 A 1 
ATOM 1863 N N   . SER A 0 239 . 62.873   3.395   -36.867 1.00 67.77 239 A 1 
ATOM 1864 C CA  . SER A 0 239 . 61.911   2.522   -36.207 1.00 67.77 239 A 1 
ATOM 1865 C C   . SER A 0 239 . 60.551   3.187   -36.141 1.00 67.77 239 A 1 
ATOM 1866 C CB  . SER A 0 239 . 62.330   2.119   -34.797 1.00 67.77 239 A 1 
ATOM 1867 O O   . SER A 0 239 . 60.421   4.244   -35.521 1.00 67.77 239 A 1 
ATOM 1868 O OG  . SER A 0 239 . 62.400   3.228   -33.912 1.00 67.77 239 A 1 
ATOM 1869 N N   . ASP A 0 240 . 59.625   2.478   -36.741 1.00 73.72 240 A 1 
ATOM 1870 C CA  . ASP A 0 240 . 58.191   2.616   -36.835 1.00 73.72 240 A 1 
ATOM 1871 C C   . ASP A 0 240 . 57.578   1.981   -35.560 1.00 73.72 240 A 1 
ATOM 1872 C CB  . ASP A 0 240 . 57.739   1.886   -38.144 1.00 73.72 240 A 1 
ATOM 1873 O O   . ASP A 0 240 . 58.090   0.971   -35.056 1.00 73.72 240 A 1 
ATOM 1874 C CG  . ASP A 0 240 . 58.794   1.639   -39.277 1.00 73.72 240 A 1 
ATOM 1875 O OD1 . ASP A 0 240 . 59.945   1.185   -39.004 1.00 73.72 240 A 1 
ATOM 1876 O OD2 . ASP A 0 240 . 58.482   1.871   -40.467 1.00 73.72 240 A 1 
ATOM 1877 N N   . TRP A 0 241 . 56.519   2.562   -34.999 1.00 73.32 241 A 1 
ATOM 1878 C CA  . TRP A 0 241 . 55.692   1.920   -33.971 1.00 73.32 241 A 1 
ATOM 1879 C C   . TRP A 0 241 . 54.264   2.412   -34.117 1.00 73.32 241 A 1 
ATOM 1880 C CB  . TRP A 0 241 . 56.175   2.227   -32.544 1.00 73.32 241 A 1 
ATOM 1881 O O   . TRP A 0 241 . 54.004   3.586   -33.850 1.00 73.32 241 A 1 
ATOM 1882 C CG  . TRP A 0 241 . 55.332   1.614   -31.450 1.00 73.32 241 A 1 
ATOM 1883 C CD1 . TRP A 0 241 . 55.157   0.288   -31.237 1.00 73.32 241 A 1 
ATOM 1884 C CD2 . TRP A 0 241 . 54.382   2.267   -30.542 1.00 73.32 241 A 1 
ATOM 1885 C CE2 . TRP A 0 241 . 53.759   1.268   -29.732 1.00 73.32 241 A 1 
ATOM 1886 C CE3 . TRP A 0 241 . 53.921   3.590   -30.369 1.00 73.32 241 A 1 
ATOM 1887 N NE1 . TRP A 0 241 . 54.264   0.079   -30.205 1.00 73.32 241 A 1 
ATOM 1888 C CH2 . TRP A 0 241 . 52.378   2.902   -28.603 1.00 73.32 241 A 1 
ATOM 1889 C CZ2 . TRP A 0 241 . 52.793   1.569   -28.759 1.00 73.32 241 A 1 
ATOM 1890 C CZ3 . TRP A 0 241 . 52.934   3.906   -29.415 1.00 73.32 241 A 1 
ATOM 1891 N N   . ASP A 0 242 . 53.376   1.499   -34.483 1.00 80.01 242 A 1 
ATOM 1892 C CA  . ASP A 0 242 . 51.960   1.778   -34.651 1.00 80.01 242 A 1 
ATOM 1893 C C   . ASP A 0 242 . 51.188   1.013   -33.566 1.00 80.01 242 A 1 
ATOM 1894 C CB  . ASP A 0 242 . 51.499   1.419   -36.079 1.00 80.01 242 A 1 
ATOM 1895 O O   . ASP A 0 242 . 51.471   -0.152  -33.253 1.00 80.01 242 A 1 
ATOM 1896 C CG  . ASP A 0 242 . 52.075   2.297   -37.213 1.00 80.01 242 A 1 
ATOM 1897 O OD1 . ASP A 0 242 . 52.981   3.126   -36.956 1.00 80.01 242 A 1 
ATOM 1898 O OD2 . ASP A 0 242 . 51.586   2.141   -38.361 1.00 80.01 242 A 1 
ATOM 1899 N N   . ALA A 0 243 . 50.203   1.675   -32.967 1.00 79.77 243 A 1 
ATOM 1900 C CA  . ALA A 0 243 . 49.294   1.071   -32.007 1.00 79.77 243 A 1 
ATOM 1901 C C   . ALA A 0 243 . 47.860   1.529   -32.268 1.00 79.77 243 A 1 
ATOM 1902 C CB  . ALA A 0 243 . 49.756   1.404   -30.585 1.00 79.77 243 A 1 
ATOM 1903 O O   . ALA A 0 243 . 47.607   2.706   -32.511 1.00 79.77 243 A 1 
ATOM 1904 N N   . TRP A 0 244 . 46.907   0.603   -32.169 1.00 85.46 244 A 1 
ATOM 1905 C CA  . TRP A 0 244 . 45.475   0.892   -32.257 1.00 85.46 244 A 1 
ATOM 1906 C C   . TRP A 0 244 . 44.724   0.190   -31.130 1.00 85.46 244 A 1 
ATOM 1907 C CB  . TRP A 0 244 . 44.919   0.497   -33.633 1.00 85.46 244 A 1 
ATOM 1908 O O   . TRP A 0 244 . 44.987   -0.981  -30.844 1.00 85.46 244 A 1 
ATOM 1909 C CG  . TRP A 0 244 . 43.429   0.645   -33.755 1.00 85.46 244 A 1 
ATOM 1910 C CD1 . TRP A 0 244 . 42.766   1.817   -33.864 1.00 85.46 244 A 1 
ATOM 1911 C CD2 . TRP A 0 244 . 42.391   -0.375  -33.616 1.00 85.46 244 A 1 
ATOM 1912 C CE2 . TRP A 0 244 . 41.116   0.267   -33.644 1.00 85.46 244 A 1 
ATOM 1913 C CE3 . TRP A 0 244 . 42.398   -1.771  -33.401 1.00 85.46 244 A 1 
ATOM 1914 N NE1 . TRP A 0 244 . 41.407   1.604   -33.791 1.00 85.46 244 A 1 
ATOM 1915 C CH2 . TRP A 0 244 . 39.956   -1.824  -33.266 1.00 85.46 244 A 1 
ATOM 1916 C CZ2 . TRP A 0 244 . 39.912   -0.435  -33.480 1.00 85.46 244 A 1 
ATOM 1917 C CZ3 . TRP A 0 244 . 41.196   -2.487  -33.229 1.00 85.46 244 A 1 
ATOM 1918 N N   . GLY A 0 245 . 43.779   0.896   -30.516 1.00 88.74 245 A 1 
ATOM 1919 C CA  . GLY A 0 245 . 42.932   0.390   -29.447 1.00 88.74 245 A 1 
ATOM 1920 C C   . GLY A 0 245 . 41.457   0.719   -29.652 1.00 88.74 245 A 1 
ATOM 1921 O O   . GLY A 0 245 . 41.090   1.686   -30.330 1.00 88.74 245 A 1 
ATOM 1922 N N   . ARG A 0 246 . 40.621   -0.122  -29.049 1.00 89.94 246 A 1 
ATOM 1923 C CA  . ARG A 0 246 . 39.200   0.106   -28.822 1.00 89.94 246 A 1 
ATOM 1924 C C   . ARG A 0 246 . 38.759   -0.627  -27.561 1.00 89.94 246 A 1 
ATOM 1925 C CB  . ARG A 0 246 . 38.405   -0.382  -30.038 1.00 89.94 246 A 1 
ATOM 1926 O O   . ARG A 0 246 . 38.862   -1.851  -27.538 1.00 89.94 246 A 1 
ATOM 1927 C CG  . ARG A 0 246 . 36.897   -0.213  -29.827 1.00 89.94 246 A 1 
ATOM 1928 C CD  . ARG A 0 246 . 36.127   -0.790  -31.008 1.00 89.94 246 A 1 
ATOM 1929 N NE  . ARG A 0 246 . 34.780   -0.212  -31.034 1.00 89.94 246 A 1 
ATOM 1930 N NH1 . ARG A 0 246 . 34.112   -0.874  -33.114 1.00 89.94 246 A 1 
ATOM 1931 N NH2 . ARG A 0 246 . 32.763   0.373   -31.916 1.00 89.94 246 A 1 
ATOM 1932 C CZ  . ARG A 0 246 . 33.903   -0.228  -32.008 1.00 89.94 246 A 1 
ATOM 1933 N N   . ASP A 0 247 . 38.190   0.082   -26.601 1.00 90.05 247 A 1 
ATOM 1934 C CA  . ASP A 0 247 . 37.361   -0.518  -25.551 1.00 90.05 247 A 1 
ATOM 1935 C C   . ASP A 0 247 . 35.869   -0.374  -25.912 1.00 90.05 247 A 1 
ATOM 1936 C CB  . ASP A 0 247 . 37.743   0.033   -24.169 1.00 90.05 247 A 1 
ATOM 1937 O O   . ASP A 0 247 . 35.511   0.360   -26.836 1.00 90.05 247 A 1 
ATOM 1938 C CG  . ASP A 0 247 . 37.611   1.549   -24.051 1.00 90.05 247 A 1 
ATOM 1939 O OD1 . ASP A 0 247 . 36.504   2.045   -24.362 1.00 90.05 247 A 1 
ATOM 1940 O OD2 . ASP A 0 247 . 38.622   2.177   -23.662 1.00 90.05 247 A 1 
ATOM 1941 N N   . GLN A 0 248 . 34.992   -1.159  -25.273 1.00 91.47 248 A 1 
ATOM 1942 C CA  . GLN A 0 248 . 33.535   -1.045  -25.443 1.00 91.47 248 A 1 
ATOM 1943 C C   . GLN A 0 248 . 32.805   -1.348  -24.122 1.00 91.47 248 A 1 
ATOM 1944 C CB  . GLN A 0 248 . 32.973   -1.949  -26.569 1.00 91.47 248 A 1 
ATOM 1945 O O   . GLN A 0 248 . 32.302   -2.459  -23.915 1.00 91.47 248 A 1 
ATOM 1946 C CG  . GLN A 0 248 . 33.612   -1.894  -27.969 1.00 91.47 248 A 1 
ATOM 1947 C CD  . GLN A 0 248 . 32.570   -2.102  -29.061 1.00 91.47 248 A 1 
ATOM 1948 N NE2 . GLN A 0 248 . 31.787   -1.086  -29.341 1.00 91.47 248 A 1 
ATOM 1949 O OE1 . GLN A 0 248 . 32.426   -3.132  -29.710 1.00 91.47 248 A 1 
ATOM 1950 N N   . ASP A 0 249 . 32.740   -0.369  -23.224 1.00 93.60 249 A 1 
ATOM 1951 C CA  . ASP A 0 249 . 32.115   -0.530  -21.908 1.00 93.60 249 A 1 
ATOM 1952 C C   . ASP A 0 249 . 30.570   -0.474  -21.995 1.00 93.60 249 A 1 
ATOM 1953 C CB  . ASP A 0 249 . 32.701   0.515   -20.926 1.00 93.60 249 A 1 
ATOM 1954 O O   . ASP A 0 249 . 29.975   0.353   -22.692 1.00 93.60 249 A 1 
ATOM 1955 C CG  . ASP A 0 249 . 33.171   -0.036  -19.569 1.00 93.60 249 A 1 
ATOM 1956 O OD1 . ASP A 0 249 . 32.960   -1.240  -19.303 1.00 93.60 249 A 1 
ATOM 1957 O OD2 . ASP A 0 249 . 33.607   0.779   -18.721 1.00 93.60 249 A 1 
ATOM 1958 N N   . LEU A 0 250 . 29.865   -1.340  -21.259 1.00 95.34 250 A 1 
ATOM 1959 C CA  . LEU A 0 250 . 28.400   -1.303  -21.136 1.00 95.34 250 A 1 
ATOM 1960 C C   . LEU A 0 250 . 27.961   -1.605  -19.705 1.00 95.34 250 A 1 
ATOM 1961 C CB  . LEU A 0 250 . 27.759   -2.284  -22.140 1.00 95.34 250 A 1 
ATOM 1962 O O   . LEU A 0 250 . 28.035   -2.748  -19.250 1.00 95.34 250 A 1 
ATOM 1963 C CG  . LEU A 0 250 . 26.220   -2.384  -22.038 1.00 95.34 250 A 1 
ATOM 1964 C CD1 . LEU A 0 250 . 25.505   -1.110  -22.493 1.00 95.34 250 A 1 
ATOM 1965 C CD2 . LEU A 0 250 . 25.699   -3.536  -22.899 1.00 95.34 250 A 1 
ATOM 1966 N N   . HIS A 0 251 . 27.368   -0.617  -19.029 1.00 97.85 251 A 1 
ATOM 1967 C CA  . HIS A 0 251 . 26.827   -0.761  -17.676 1.00 97.85 251 A 1 
ATOM 1968 C C   . HIS A 0 251 . 25.322   -0.457  -17.629 1.00 97.85 251 A 1 
ATOM 1969 C CB  . HIS A 0 251 . 27.653   0.099   -16.700 1.00 97.85 251 A 1 
ATOM 1970 O O   . HIS A 0 251 . 24.904   0.699   -17.601 1.00 97.85 251 A 1 
ATOM 1971 C CG  . HIS A 0 251 . 27.417   -0.188  -15.231 1.00 97.85 251 A 1 
ATOM 1972 C CD2 . HIS A 0 251 . 26.609   -1.157  -14.705 1.00 97.85 251 A 1 
ATOM 1973 N ND1 . HIS A 0 251 . 28.054   0.463   -14.166 1.00 97.85 251 A 1 
ATOM 1974 C CE1 . HIS A 0 251 . 27.650   -0.144  -13.053 1.00 97.85 251 A 1 
ATOM 1975 N NE2 . HIS A 0 251 . 26.781   -1.117  -13.344 1.00 97.85 251 A 1 
ATOM 1976 N N   . GLU A 0 252 . 24.482   -1.496  -17.546 1.00 98.35 252 A 1 
ATOM 1977 C CA  . GLU A 0 252 . 23.037   -1.355  -17.299 1.00 98.35 252 A 1 
ATOM 1978 C C   . GLU A 0 252 . 22.680   -1.692  -15.841 1.00 98.35 252 A 1 
ATOM 1979 C CB  . GLU A 0 252 . 22.196   -2.190  -18.291 1.00 98.35 252 A 1 
ATOM 1980 O O   . GLU A 0 252 . 23.104   -2.710  -15.294 1.00 98.35 252 A 1 
ATOM 1981 C CG  . GLU A 0 252 . 20.709   -1.776  -18.243 1.00 98.35 252 A 1 
ATOM 1982 C CD  . GLU A 0 252 . 19.747   -2.683  -19.028 1.00 98.35 252 A 1 
ATOM 1983 O OE1 . GLU A 0 252 . 18.779   -2.147  -19.613 1.00 98.35 252 A 1 
ATOM 1984 O OE2 . GLU A 0 252 . 19.857   -3.929  -18.930 1.00 98.35 252 A 1 
ATOM 1985 N N   . LYS A 0 253 . 21.819   -0.877  -15.226 1.00 98.15 253 A 1 
ATOM 1986 C CA  . LYS A 0 253 . 21.105   -1.179  -13.978 1.00 98.15 253 A 1 
ATOM 1987 C C   . LYS A 0 253 . 19.605   -1.055  -14.213 1.00 98.15 253 A 1 
ATOM 1988 C CB  . LYS A 0 253 . 21.542   -0.215  -12.869 1.00 98.15 253 A 1 
ATOM 1989 O O   . LYS A 0 253 . 19.138   0.008   -14.610 1.00 98.15 253 A 1 
ATOM 1990 C CG  . LYS A 0 253 . 22.980   -0.463  -12.402 1.00 98.15 253 A 1 
ATOM 1991 C CD  . LYS A 0 253 . 23.418   0.661   -11.460 1.00 98.15 253 A 1 
ATOM 1992 C CE  . LYS A 0 253 . 24.867   0.440   -11.023 1.00 98.15 253 A 1 
ATOM 1993 N NZ  . LYS A 0 253 . 25.698   1.646   -11.261 1.00 98.15 253 A 1 
ATOM 1994 N N   . VAL A 0 254 . 18.843   -2.101  -13.913 1.00 97.84 254 A 1 
ATOM 1995 C CA  . VAL A 0 254 . 17.372   -2.094  -13.923 1.00 97.84 254 A 1 
ATOM 1996 C C   . VAL A 0 254 . 16.858   -2.451  -12.537 1.00 97.84 254 A 1 
ATOM 1997 C CB  . VAL A 0 254 . 16.801   -3.069  -14.974 1.00 97.84 254 A 1 
ATOM 1998 O O   . VAL A 0 254 . 17.297   -3.446  -11.965 1.00 97.84 254 A 1 
ATOM 1999 C CG1 . VAL A 0 254 . 15.265   -3.108  -14.956 1.00 97.84 254 A 1 
ATOM 2000 C CG2 . VAL A 0 254 . 17.207   -2.650  -16.388 1.00 97.84 254 A 1 
ATOM 2001 N N   . SER A 0 255 . 15.883   -1.703  -12.025 1.00 97.52 255 A 1 
ATOM 2002 C CA  . SER A 0 255 . 15.080   -2.107  -10.870 1.00 97.52 255 A 1 
ATOM 2003 C C   . SER A 0 255 . 13.580   -1.953  -11.121 1.00 97.52 255 A 1 
ATOM 2004 C CB  . SER A 0 255 . 15.514   -1.397  -9.583  1.00 97.52 255 A 1 
ATOM 2005 O O   . SER A 0 255 . 13.134   -1.117  -11.911 1.00 97.52 255 A 1 
ATOM 2006 O OG  . SER A 0 255 . 15.264   -0.006  -9.635  1.00 97.52 255 A 1 
ATOM 2007 N N   . TYR A 0 256 . 12.793   -2.792  -10.449 1.00 96.94 256 A 1 
ATOM 2008 C CA  . TYR A 0 256 . 11.337   -2.743  -10.457 1.00 96.94 256 A 1 
ATOM 2009 C C   . TYR A 0 256 . 10.781   -3.149  -9.090  1.00 96.94 256 A 1 
ATOM 2010 C CB  . TYR A 0 256 . 10.787   -3.636  -11.575 1.00 96.94 256 A 1 
ATOM 2011 O O   . TYR A 0 256 . 11.037   -4.257  -8.616  1.00 96.94 256 A 1 
ATOM 2012 C CG  . TYR A 0 256 . 9.271    -3.661  -11.660 1.00 96.94 256 A 1 
ATOM 2013 C CD1 . TYR A 0 256 . 8.562    -4.825  -11.307 1.00 96.94 256 A 1 
ATOM 2014 C CD2 . TYR A 0 256 . 8.568    -2.518  -12.089 1.00 96.94 256 A 1 
ATOM 2015 C CE1 . TYR A 0 256 . 7.159    -4.857  -11.429 1.00 96.94 256 A 1 
ATOM 2016 C CE2 . TYR A 0 256 . 7.161    -2.538  -12.191 1.00 96.94 256 A 1 
ATOM 2017 O OH  . TYR A 0 256 . 5.101    -3.788  -11.992 1.00 96.94 256 A 1 
ATOM 2018 C CZ  . TYR A 0 256 . 6.454    -3.717  -11.876 1.00 96.94 256 A 1 
ATOM 2019 N N   . ASP A 0 257 . 9.995    -2.257  -8.489  1.00 96.37 257 A 1 
ATOM 2020 C CA  . ASP A 0 257 . 9.394    -2.428  -7.170  1.00 96.37 257 A 1 
ATOM 2021 C C   . ASP A 0 257 . 7.868    -2.316  -7.266  1.00 96.37 257 A 1 
ATOM 2022 C CB  . ASP A 0 257 . 9.911    -1.368  -6.180  1.00 96.37 257 A 1 
ATOM 2023 O O   . ASP A 0 257 . 7.343    -1.281  -7.677  1.00 96.37 257 A 1 
ATOM 2024 C CG  . ASP A 0 257 . 11.415   -1.376  -5.903  1.00 96.37 257 A 1 
ATOM 2025 O OD1 . ASP A 0 257 . 12.068   -2.420  -6.125  1.00 96.37 257 A 1 
ATOM 2026 O OD2 . ASP A 0 257 . 11.886   -0.375  -5.322  1.00 96.37 257 A 1 
ATOM 2027 N N   . GLN A 0 258 . 7.147    -3.340  -6.811  1.00 96.84 258 A 1 
ATOM 2028 C CA  . GLN A 0 258 . 5.708    -3.269  -6.544  1.00 96.84 258 A 1 
ATOM 2029 C C   . GLN A 0 258 . 5.469    -3.319  -5.038  1.00 96.84 258 A 1 
ATOM 2030 C CB  . GLN A 0 258 . 4.946    -4.407  -7.237  1.00 96.84 258 A 1 
ATOM 2031 O O   . GLN A 0 258 . 5.782    -4.317  -4.391  1.00 96.84 258 A 1 
ATOM 2032 C CG  . GLN A 0 258 . 4.840    -4.210  -8.752  1.00 96.84 258 A 1 
ATOM 2033 C CD  . GLN A 0 258 . 4.076    -5.357  -9.410  1.00 96.84 258 A 1 
ATOM 2034 N NE2 . GLN A 0 258 . 2.977    -5.116  -10.088 1.00 96.84 258 A 1 
ATOM 2035 O OE1 . GLN A 0 258 . 4.432    -6.521  -9.294  1.00 96.84 258 A 1 
ATOM 2036 N N   . THR A 0 259 . 4.857    -2.279  -4.479  1.00 95.97 259 A 1 
ATOM 2037 C CA  . THR A 0 259 . 4.422    -2.219  -3.080  1.00 95.97 259 A 1 
ATOM 2038 C C   . THR A 0 259 . 2.901    -2.219  -3.015  1.00 95.97 259 A 1 
ATOM 2039 C CB  . THR A 0 259 . 4.954    -0.971  -2.361  1.00 95.97 259 A 1 
ATOM 2040 O O   . THR A 0 259 . 2.244    -1.407  -3.656  1.00 95.97 259 A 1 
ATOM 2041 C CG2 . THR A 0 259 . 4.734    -1.056  -0.850  1.00 95.97 259 A 1 
ATOM 2042 O OG1 . THR A 0 259 . 6.333    -0.788  -2.559  1.00 95.97 259 A 1 
ATOM 2043 N N   . TRP A 0 260 . 2.326    -3.091  -2.193  1.00 93.38 260 A 1 
ATOM 2044 C CA  . TRP A 0 260 . 0.886    -3.192  -1.983  1.00 93.38 260 A 1 
ATOM 2045 C C   . TRP A 0 260 . 0.584    -3.303  -0.491  1.00 93.38 260 A 1 
ATOM 2046 C CB  . TRP A 0 260 . 0.373    -4.402  -2.760  1.00 93.38 260 A 1 
ATOM 2047 O O   . TRP A 0 260 . 1.047    -4.220  0.187   1.00 93.38 260 A 1 
ATOM 2048 C CG  . TRP A 0 260 . -1.098   -4.633  -2.663  1.00 93.38 260 A 1 
ATOM 2049 C CD1 . TRP A 0 260 . -2.010   -4.115  -3.505  1.00 93.38 260 A 1 
ATOM 2050 C CD2 . TRP A 0 260 . -1.850   -5.445  -1.717  1.00 93.38 260 A 1 
ATOM 2051 C CE2 . TRP A 0 260 . -3.226   -5.436  -2.100  1.00 93.38 260 A 1 
ATOM 2052 C CE3 . TRP A 0 260 . -1.496   -6.219  -0.594  1.00 93.38 260 A 1 
ATOM 2053 N NE1 . TRP A 0 260 . -3.268   -4.556  -3.168  1.00 93.38 260 A 1 
ATOM 2054 C CH2 . TRP A 0 260 . -3.797   -6.990  -0.322  1.00 93.38 260 A 1 
ATOM 2055 C CZ2 . TRP A 0 260 . -4.187   -6.219  -1.433  1.00 93.38 260 A 1 
ATOM 2056 C CZ3 . TRP A 0 260 . -2.454   -6.975  0.099   1.00 93.38 260 A 1 
ATOM 2057 N N   . ALA A 0 261 . -0.202   -2.380  0.050   1.00 94.46 261 A 1 
ATOM 2058 C CA  . ALA A 0 261 . -0.509   -2.314  1.470   1.00 94.46 261 A 1 
ATOM 2059 C C   . ALA A 0 261 . -1.997   -2.059  1.706   1.00 94.46 261 A 1 
ATOM 2060 C CB  . ALA A 0 261 . 0.370    -1.243  2.123   1.00 94.46 261 A 1 
ATOM 2061 O O   . ALA A 0 261 . -2.612   -1.208  1.066   1.00 94.46 261 A 1 
ATOM 2062 N N   . LYS A 0 262 . -2.576   -2.771  2.677   1.00 96.05 262 A 1 
ATOM 2063 C CA  . LYS A 0 262 . -3.934   -2.530  3.172   1.00 96.05 262 A 1 
ATOM 2064 C C   . LYS A 0 262 . -3.959   -2.517  4.690   1.00 96.05 262 A 1 
ATOM 2065 C CB  . LYS A 0 262 . -4.942   -3.532  2.581   1.00 96.05 262 A 1 
ATOM 2066 O O   . LYS A 0 262 . -3.366   -3.386  5.328   1.00 96.05 262 A 1 
ATOM 2067 C CG  . LYS A 0 262 . -4.980   -3.380  1.055   1.00 96.05 262 A 1 
ATOM 2068 C CD  . LYS A 0 262 . -6.204   -3.986  0.369   1.00 96.05 262 A 1 
ATOM 2069 C CE  . LYS A 0 262 . -6.078   -3.542  -1.094  1.00 96.05 262 A 1 
ATOM 2070 N NZ  . LYS A 0 262 . -7.264   -3.865  -1.913  1.00 96.05 262 A 1 
ATOM 2071 N N   . SER A 0 263 . -4.682   -1.560  5.259   1.00 94.26 263 A 1 
ATOM 2072 C CA  . SER A 0 263 . -4.952   -1.485  6.694   1.00 94.26 263 A 1 
ATOM 2073 C C   . SER A 0 263 . -6.437   -1.280  6.943   1.00 94.26 263 A 1 
ATOM 2074 C CB  . SER A 0 263 . -4.143   -0.372  7.367   1.00 94.26 263 A 1 
ATOM 2075 O O   . SER A 0 263 . -7.041   -0.400  6.332   1.00 94.26 263 A 1 
ATOM 2076 O OG  . SER A 0 263 . -4.529   0.906   6.909   1.00 94.26 263 A 1 
ATOM 2077 N N   . TYR A 0 264 . -6.989   -2.040  7.877   1.00 90.94 264 A 1 
ATOM 2078 C CA  . TYR A 0 264 . -8.319   -1.836  8.434   1.00 90.94 264 A 1 
ATOM 2079 C C   . TYR A 0 264 . -8.159   -1.622  9.933   1.00 90.94 264 A 1 
ATOM 2080 C CB  . TYR A 0 264 . -9.211   -3.050  8.142   1.00 90.94 264 A 1 
ATOM 2081 O O   . TYR A 0 264 . -7.531   -2.447  10.595  1.00 90.94 264 A 1 
ATOM 2082 C CG  . TYR A 0 264 . -9.412   -3.336  6.668   1.00 90.94 264 A 1 
ATOM 2083 C CD1 . TYR A 0 264 . -10.533  -2.813  5.997   1.00 90.94 264 A 1 
ATOM 2084 C CD2 . TYR A 0 264 . -8.475   -4.123  5.969   1.00 90.94 264 A 1 
ATOM 2085 C CE1 . TYR A 0 264 . -10.718  -3.070  4.626   1.00 90.94 264 A 1 
ATOM 2086 C CE2 . TYR A 0 264 . -8.654   -4.382  4.598   1.00 90.94 264 A 1 
ATOM 2087 O OH  . TYR A 0 264 . -9.952   -4.113  2.603   1.00 90.94 264 A 1 
ATOM 2088 C CZ  . TYR A 0 264 . -9.778   -3.853  3.926   1.00 90.94 264 A 1 
ATOM 2089 N N   . SER A 0 265 . -8.708   -0.535  10.458  1.00 89.22 265 A 1 
ATOM 2090 C CA  . SER A 0 265 . -8.753   -0.267  11.892  1.00 89.22 265 A 1 
ATOM 2091 C C   . SER A 0 265 . -10.162  0.115   12.317  1.00 89.22 265 A 1 
ATOM 2092 C CB  . SER A 0 265 . -7.746   0.812   12.302  1.00 89.22 265 A 1 
ATOM 2093 O O   . SER A 0 265 . -10.797  0.923   11.635  1.00 89.22 265 A 1 
ATOM 2094 O OG  . SER A 0 265 . -7.972   2.013   11.589  1.00 89.22 265 A 1 
ATOM 2095 N N   . ALA A 0 266 . -10.612  -0.427  13.443  1.00 85.40 266 A 1 
ATOM 2096 C CA  . ALA A 0 266 . -11.840  -0.029  14.111  1.00 85.40 266 A 1 
ATOM 2097 C C   . ALA A 0 266 . -11.547  0.445   15.542  1.00 85.40 266 A 1 
ATOM 2098 C CB  . ALA A 0 266 . -12.853  -1.174  14.073  1.00 85.40 266 A 1 
ATOM 2099 O O   . ALA A 0 266 . -10.770  -0.192  16.261  1.00 85.40 266 A 1 
ATOM 2100 N N   . GLU A 0 267 . -12.164  1.562   15.917  1.00 81.40 267 A 1 
ATOM 2101 C CA  . GLU A 0 267 . -12.332  2.013   17.301  1.00 81.40 267 A 1 
ATOM 2102 C C   . GLU A 0 267 . -13.702  1.476   17.748  1.00 81.40 267 A 1 
ATOM 2103 C CB  . GLU A 0 267 . -12.213  3.557   17.396  1.00 81.40 267 A 1 
ATOM 2104 O O   . GLU A 0 267 . -14.693  1.768   17.078  1.00 81.40 267 A 1 
ATOM 2105 C CG  . GLU A 0 267 . -10.866  4.081   16.852  1.00 81.40 267 A 1 
ATOM 2106 C CD  . GLU A 0 267 . -10.662  5.612   16.941  1.00 81.40 267 A 1 
ATOM 2107 O OE1 . GLU A 0 267 . -9.633   6.033   17.518  1.00 81.40 267 A 1 
ATOM 2108 O OE2 . GLU A 0 267 . -11.431  6.389   16.319  1.00 81.40 267 A 1 
ATOM 2109 N N   . SER A 0 268 . -13.695  0.639   18.794  1.00 75.91 268 A 1 
ATOM 2110 C CA  . SER A 0 268 . -14.734  -0.324  19.205  1.00 75.91 268 A 1 
ATOM 2111 C C   . SER A 0 268 . -15.247  -1.310  18.130  1.00 75.91 268 A 1 
ATOM 2112 C CB  . SER A 0 268 . -15.861  0.323   20.019  1.00 75.91 268 A 1 
ATOM 2113 O O   . SER A 0 268 . -15.256  -1.053  16.924  1.00 75.91 268 A 1 
ATOM 2114 O OG  . SER A 0 268 . -16.765  1.026   19.207  1.00 75.91 268 A 1 
ATOM 2115 N N   . TYR A 0 269 . -15.653  -2.500  18.577  1.00 78.06 269 A 1 
ATOM 2116 C CA  . TYR A 0 269 . -16.562  -3.388  17.850  1.00 78.06 269 A 1 
ATOM 2117 C C   . TYR A 0 269 . -17.375  -4.196  18.853  1.00 78.06 269 A 1 
ATOM 2118 C CB  . TYR A 0 269 . -15.824  -4.363  16.916  1.00 78.06 269 A 1 
ATOM 2119 O O   . TYR A 0 269 . -16.798  -5.035  19.549  1.00 78.06 269 A 1 
ATOM 2120 C CG  . TYR A 0 269 . -16.724  -5.447  16.315  1.00 78.06 269 A 1 
ATOM 2121 C CD1 . TYR A 0 269 . -16.398  -6.809  16.467  1.00 78.06 269 A 1 
ATOM 2122 C CD2 . TYR A 0 269 . -17.921  -5.104  15.654  1.00 78.06 269 A 1 
ATOM 2123 C CE1 . TYR A 0 269 . -17.251  -7.817  15.970  1.00 78.06 269 A 1 
ATOM 2124 C CE2 . TYR A 0 269 . -18.752  -6.104  15.108  1.00 78.06 269 A 1 
ATOM 2125 O OH  . TYR A 0 269 . -19.222  -8.443  14.753  1.00 78.06 269 A 1 
ATOM 2126 C CZ  . TYR A 0 269 . -18.424  -7.465  15.270  1.00 78.06 269 A 1 
ATOM 2127 N N   . ASP A 0 270 . -18.688  -3.987  18.850  1.00 79.56 270 A 1 
ATOM 2128 C CA  . ASP A 0 270 . -19.640  -4.753  19.646  1.00 79.56 270 A 1 
ATOM 2129 C C   . ASP A 0 270 . -20.538  -5.604  18.737  1.00 79.56 270 A 1 
ATOM 2130 C CB  . ASP A 0 270 . -20.472  -3.827  20.548  1.00 79.56 270 A 1 
ATOM 2131 O O   . ASP A 0 270 . -21.055  -5.133  17.724  1.00 79.56 270 A 1 
ATOM 2132 C CG  . ASP A 0 270 . -19.672  -3.116  21.648  1.00 79.56 270 A 1 
ATOM 2133 O OD1 . ASP A 0 270 . -18.598  -3.627  22.041  1.00 79.56 270 A 1 
ATOM 2134 O OD2 . ASP A 0 270 . -20.183  -2.085  22.137  1.00 79.56 270 A 1 
ATOM 2135 N N   . GLU A 0 271 . -20.754  -6.862  19.120  1.00 81.83 271 A 1 
ATOM 2136 C CA  . GLU A 0 271 . -21.750  -7.777  18.551  1.00 81.83 271 A 1 
ATOM 2137 C C   . GLU A 0 271 . -22.597  -8.331  19.692  1.00 81.83 271 A 1 
ATOM 2138 C CB  . GLU A 0 271 . -21.044  -8.893  17.755  1.00 81.83 271 A 1 
ATOM 2139 O O   . GLU A 0 271 . -22.053  -8.946  20.608  1.00 81.83 271 A 1 
ATOM 2140 C CG  . GLU A 0 271 . -21.932  -10.094 17.360  1.00 81.83 271 A 1 
ATOM 2141 C CD  . GLU A 0 271 . -21.308  -10.983 16.262  1.00 81.83 271 A 1 
ATOM 2142 O OE1 . GLU A 0 271 . -22.066  -11.694 15.558  1.00 81.83 271 A 1 
ATOM 2143 O OE2 . GLU A 0 271 . -20.116  -10.824 15.898  1.00 81.83 271 A 1 
ATOM 2144 N N   . TRP A 0 272 . -23.913  -8.121  19.651  1.00 86.45 272 A 1 
ATOM 2145 C CA  . TRP A 0 272 . -24.818  -8.502  20.736  1.00 86.45 272 A 1 
ATOM 2146 C C   . TRP A 0 272 . -26.138  -9.092  20.233  1.00 86.45 272 A 1 
ATOM 2147 C CB  . TRP A 0 272 . -25.037  -7.307  21.676  1.00 86.45 272 A 1 
ATOM 2148 O O   . TRP A 0 272 . -26.598  -8.799  19.130  1.00 86.45 272 A 1 
ATOM 2149 C CG  . TRP A 0 272 . -25.611  -6.070  21.048  1.00 86.45 272 A 1 
ATOM 2150 C CD1 . TRP A 0 272 . -24.894  -5.031  20.562  1.00 86.45 272 A 1 
ATOM 2151 C CD2 . TRP A 0 272 . -27.014  -5.729  20.814  1.00 86.45 272 A 1 
ATOM 2152 C CE2 . TRP A 0 272 . -27.068  -4.450  20.182  1.00 86.45 272 A 1 
ATOM 2153 C CE3 . TRP A 0 272 . -28.245  -6.374  21.063  1.00 86.45 272 A 1 
ATOM 2154 N NE1 . TRP A 0 272 . -25.747  -4.071  20.055  1.00 86.45 272 A 1 
ATOM 2155 C CH2 . TRP A 0 272 . -29.487  -4.519  20.067  1.00 86.45 272 A 1 
ATOM 2156 C CZ2 . TRP A 0 272 . -28.280  -3.846  19.810  1.00 86.45 272 A 1 
ATOM 2157 C CZ3 . TRP A 0 272 . -29.466  -5.777  20.697  1.00 86.45 272 A 1 
ATOM 2158 N N   . ASP A 0 273 . -26.737  -9.933  21.072  1.00 83.23 273 A 1 
ATOM 2159 C CA  . ASP A 0 273 . -28.014  -10.616 20.868  1.00 83.23 273 A 1 
ATOM 2160 C C   . ASP A 0 273 . -28.843  -10.523 22.161  1.00 83.23 273 A 1 
ATOM 2161 C CB  . ASP A 0 273 . -27.739  -12.075 20.451  1.00 83.23 273 A 1 
ATOM 2162 O O   . ASP A 0 273 . -28.307  -10.641 23.268  1.00 83.23 273 A 1 
ATOM 2163 C CG  . ASP A 0 273 . -28.943  -12.813 19.847  1.00 83.23 273 A 1 
ATOM 2164 O OD1 . ASP A 0 273 . -30.054  -12.240 19.826  1.00 83.23 273 A 1 
ATOM 2165 O OD2 . ASP A 0 273 . -28.722  -13.951 19.370  1.00 83.23 273 A 1 
ATOM 2166 N N   . ASN A 0 274 . -30.141  -10.272 22.028  1.00 82.87 274 A 1 
ATOM 2167 C CA  . ASN A 0 274 . -31.102  -10.099 23.111  1.00 82.87 274 A 1 
ATOM 2168 C C   . ASN A 0 274 . -32.399  -10.815 22.723  1.00 82.87 274 A 1 
ATOM 2169 C CB  . ASN A 0 274 . -31.314  -8.588  23.341  1.00 82.87 274 A 1 
ATOM 2170 O O   . ASN A 0 274 . -33.195  -10.275 21.948  1.00 82.87 274 A 1 
ATOM 2171 C CG  . ASN A 0 274 . -32.286  -8.236  24.461  1.00 82.87 274 A 1 
ATOM 2172 N ND2 . ASN A 0 274 . -33.541  -8.615  24.379  1.00 82.87 274 A 1 
ATOM 2173 O OD1 . ASN A 0 274 . -31.925  -7.546  25.400  1.00 82.87 274 A 1 
ATOM 2174 N N   . ALA A 0 275 . -32.643  -11.983 23.312  1.00 80.51 275 A 1 
ATOM 2175 C CA  . ALA A 0 275 . -33.904  -12.704 23.192  1.00 80.51 275 A 1 
ATOM 2176 C C   . ALA A 0 275 . -34.747  -12.503 24.461  1.00 80.51 275 A 1 
ATOM 2177 C CB  . ALA A 0 275 . -33.609  -14.178 22.894  1.00 80.51 275 A 1 
ATOM 2178 O O   . ALA A 0 275 . -34.401  -13.017 25.524  1.00 80.51 275 A 1 
ATOM 2179 N N   . ASP A 0 276 . -35.857  -11.785 24.321  1.00 78.90 276 A 1 
ATOM 2180 C CA  . ASP A 0 276 . -36.874  -11.552 25.348  1.00 78.90 276 A 1 
ATOM 2181 C C   . ASP A 0 276 . -38.109  -12.433 25.060  1.00 78.90 276 A 1 
ATOM 2182 C CB  . ASP A 0 276 . -37.195  -10.050 25.386  1.00 78.90 276 A 1 
ATOM 2183 O O   . ASP A 0 276 . -38.414  -12.742 23.902  1.00 78.90 276 A 1 
ATOM 2184 C CG  . ASP A 0 276 . -37.987  -9.606  26.619  1.00 78.90 276 A 1 
ATOM 2185 O OD1 . ASP A 0 276 . -38.407  -10.501 27.390  1.00 78.90 276 A 1 
ATOM 2186 O OD2 . ASP A 0 276 . -38.129  -8.369  26.761  1.00 78.90 276 A 1 
ATOM 2187 N N   . GLN A 0 277 . -38.774  -12.927 26.106  1.00 76.40 277 A 1 
ATOM 2188 C CA  . GLN A 0 277 . -39.826  -13.946 26.001  1.00 76.40 277 A 1 
ATOM 2189 C C   . GLN A 0 277 . -40.874  -13.845 27.120  1.00 76.40 277 A 1 
ATOM 2190 C CB  . GLN A 0 277 . -39.224  -15.369 25.988  1.00 76.40 277 A 1 
ATOM 2191 O O   . GLN A 0 277 . -41.187  -14.866 27.759  1.00 76.40 277 A 1 
ATOM 2192 C CG  . GLN A 0 277 . -38.170  -15.665 24.921  1.00 76.40 277 A 1 
ATOM 2193 C CD  . GLN A 0 277 . -37.873  -17.156 24.799  1.00 76.40 277 A 1 
ATOM 2194 N NE2 . GLN A 0 277 . -36.675  -17.499 24.384  1.00 76.40 277 A 1 
ATOM 2195 O OE1 . GLN A 0 277 . -38.694  -18.039 25.049  1.00 76.40 277 A 1 
ATOM 2196 N N   . ASP A 0 278 . -41.414  -12.656 27.369  1.00 78.47 278 A 1 
ATOM 2197 C CA  . ASP A 0 278 . -42.353  -12.429 28.462  1.00 78.47 278 A 1 
ATOM 2198 C C   . ASP A 0 278 . -43.653  -13.236 28.268  1.00 78.47 278 A 1 
ATOM 2199 C CB  . ASP A 0 278 . -42.580  -10.917 28.688  1.00 78.47 278 A 1 
ATOM 2200 O O   . ASP A 0 278 . -44.099  -13.572 27.163  1.00 78.47 278 A 1 
ATOM 2201 C CG  . ASP A 0 278 . -43.035  -10.554 30.111  1.00 78.47 278 A 1 
ATOM 2202 O OD1 . ASP A 0 278 . -43.185  -11.481 30.951  1.00 78.47 278 A 1 
ATOM 2203 O OD2 . ASP A 0 278 . -43.347  -9.368  30.371  1.00 78.47 278 A 1 
ATOM 2204 N N   . LYS A 0 279 . -44.246  -13.662 29.385  1.00 75.57 279 A 1 
ATOM 2205 C CA  . LYS A 0 279 . -45.483  -14.463 29.414  1.00 75.57 279 A 1 
ATOM 2206 C C   . LYS A 0 279 . -46.324  -14.014 30.578  1.00 75.57 279 A 1 
ATOM 2207 C CB  . LYS A 0 279 . -45.195  -15.973 29.504  1.00 75.57 279 A 1 
ATOM 2208 O O   . LYS A 0 279 . -46.071  -14.407 31.715  1.00 75.57 279 A 1 
ATOM 2209 C CG  . LYS A 0 279 . -44.534  -16.452 28.216  1.00 75.57 279 A 1 
ATOM 2210 C CD  . LYS A 0 279 . -44.143  -17.930 28.205  1.00 75.57 279 A 1 
ATOM 2211 C CE  . LYS A 0 279 . -43.279  -18.192 26.960  1.00 75.57 279 A 1 
ATOM 2212 N NZ  . LYS A 0 279 . -42.027  -17.380 26.968  1.00 75.57 279 A 1 
ATOM 2213 N N   . TRP A 0 280 . -47.370  -13.252 30.292  1.00 77.05 280 A 1 
ATOM 2214 C CA  . TRP A 0 280 . -48.243  -12.664 31.299  1.00 77.05 280 A 1 
ATOM 2215 C C   . TRP A 0 280 . -49.639  -13.290 31.279  1.00 77.05 280 A 1 
ATOM 2216 C CB  . TRP A 0 280 . -48.253  -11.142 31.127  1.00 77.05 280 A 1 
ATOM 2217 O O   . TRP A 0 280 . -50.197  -13.631 30.236  1.00 77.05 280 A 1 
ATOM 2218 C CG  . TRP A 0 280 . -48.641  -10.638 29.772  1.00 77.05 280 A 1 
ATOM 2219 C CD1 . TRP A 0 280 . -47.776  -10.297 28.789  1.00 77.05 280 A 1 
ATOM 2220 C CD2 . TRP A 0 280 . -49.976  -10.399 29.228  1.00 77.05 280 A 1 
ATOM 2221 C CE2 . TRP A 0 280 . -49.837  -9.891  27.900  1.00 77.05 280 A 1 
ATOM 2222 C CE3 . TRP A 0 280 . -51.291  -10.559 29.727  1.00 77.05 280 A 1 
ATOM 2223 N NE1 . TRP A 0 280 . -48.474  -9.866  27.680  1.00 77.05 280 A 1 
ATOM 2224 C CH2 . TRP A 0 280 . -52.244  -9.732  27.635  1.00 77.05 280 A 1 
ATOM 2225 C CZ2 . TRP A 0 280 . -50.950  -9.557  27.113  1.00 77.05 280 A 1 
ATOM 2226 C CZ3 . TRP A 0 280 . -52.414  -10.232 28.940  1.00 77.05 280 A 1 
ATOM 2227 N N   . GLY A 0 281 . -50.240  -13.422 32.460  1.00 72.94 281 A 1 
ATOM 2228 C CA  . GLY A 0 281 . -51.592  -13.934 32.652  1.00 72.94 281 A 1 
ATOM 2229 C C   . GLY A 0 281 . -52.325  -13.163 33.742  1.00 72.94 281 A 1 
ATOM 2230 O O   . GLY A 0 281 . -51.884  -13.122 34.889  1.00 72.94 281 A 1 
ATOM 2231 N N   . ALA A 0 282 . -53.469  -12.574 33.401  1.00 70.68 282 A 1 
ATOM 2232 C CA  . ALA A 0 282 . -54.328  -11.828 34.312  1.00 70.68 282 A 1 
ATOM 2233 C C   . ALA A 0 282 . -55.706  -12.493 34.427  1.00 70.68 282 A 1 
ATOM 2234 C CB  . ALA A 0 282 . -54.415  -10.372 33.839  1.00 70.68 282 A 1 
ATOM 2235 O O   . ALA A 0 282 . -56.390  -12.727 33.430  1.00 70.68 282 A 1 
ATOM 2236 N N   . GLN A 0 283 . -56.146  -12.758 35.656  1.00 72.08 283 A 1 
ATOM 2237 C CA  . GLN A 0 283 . -57.458  -13.316 35.960  1.00 72.08 283 A 1 
ATOM 2238 C C   . GLN A 0 283 . -58.175  -12.470 37.014  1.00 72.08 283 A 1 
ATOM 2239 C CB  . GLN A 0 283 . -57.322  -14.794 36.359  1.00 72.08 283 A 1 
ATOM 2240 O O   . GLN A 0 283 . -57.675  -12.236 38.113  1.00 72.08 283 A 1 
ATOM 2241 C CG  . GLN A 0 283 . -58.693  -15.425 36.659  1.00 72.08 283 A 1 
ATOM 2242 C CD  . GLN A 0 283 . -58.702  -16.953 36.629  1.00 72.08 283 A 1 
ATOM 2243 N NE2 . GLN A 0 283 . -59.832  -17.580 36.870  1.00 72.08 283 A 1 
ATOM 2244 O OE1 . GLN A 0 283 . -57.743  -17.632 36.309  1.00 72.08 283 A 1 
ATOM 2245 N N   . ALA A 0 284 . -59.391  -12.043 36.690  1.00 61.76 284 A 1 
ATOM 2246 C CA  . ALA A 0 284 . -60.322  -11.436 37.627  1.00 61.76 284 A 1 
ATOM 2247 C C   . ALA A 0 284 . -61.574  -12.307 37.734  1.00 61.76 284 A 1 
ATOM 2248 C CB  . ALA A 0 284 . -60.640  -10.010 37.165  1.00 61.76 284 A 1 
ATOM 2249 O O   . ALA A 0 284 . -62.091  -12.767 36.715  1.00 61.76 284 A 1 
ATOM 2250 N N   . TRP A 0 285 . -62.081  -12.493 38.948  1.00 67.86 285 A 1 
ATOM 2251 C CA  . TRP A 0 285 . -63.404  -13.067 39.186  1.00 67.86 285 A 1 
ATOM 2252 C C   . TRP A 0 285 . -64.165  -12.230 40.204  1.00 67.86 285 A 1 
ATOM 2253 C CB  . TRP A 0 285 . -63.318  -14.547 39.589  1.00 67.86 285 A 1 
ATOM 2254 O O   . TRP A 0 285 . -63.570  -11.636 41.111  1.00 67.86 285 A 1 
ATOM 2255 C CG  . TRP A 0 285 . -62.516  -14.887 40.815  1.00 67.86 285 A 1 
ATOM 2256 C CD1 . TRP A 0 285 . -62.850  -14.592 42.092  1.00 67.86 285 A 1 
ATOM 2257 C CD2 . TRP A 0 285 . -61.254  -15.618 40.900  1.00 67.86 285 A 1 
ATOM 2258 C CE2 . TRP A 0 285 . -60.871  -15.719 42.270  1.00 67.86 285 A 1 
ATOM 2259 C CE3 . TRP A 0 285 . -60.395  -16.207 39.952  1.00 67.86 285 A 1 
ATOM 2260 N NE1 . TRP A 0 285 . -61.891  -15.089 42.953  1.00 67.86 285 A 1 
ATOM 2261 C CH2 . TRP A 0 285 . -58.845  -16.916 41.699  1.00 67.86 285 A 1 
ATOM 2262 C CZ2 . TRP A 0 285 . -59.684  -16.350 42.675  1.00 67.86 285 A 1 
ATOM 2263 C CZ3 . TRP A 0 285 . -59.203  -16.848 40.341  1.00 67.86 285 A 1 
ATOM 2264 N N   . GLY A 0 286 . -65.482  -12.196 40.047  1.00 63.68 286 A 1 
ATOM 2265 C CA  . GLY A 0 286 . -66.399  -11.537 40.959  1.00 63.68 286 A 1 
ATOM 2266 C C   . GLY A 0 286 . -67.631  -12.395 41.198  1.00 63.68 286 A 1 
ATOM 2267 O O   . GLY A 0 286 . -68.031  -13.197 40.353  1.00 63.68 286 A 1 
ATOM 2268 N N   . LYS A 0 287 . -68.208  -12.208 42.378  1.00 60.27 287 A 1 
ATOM 2269 C CA  . LYS A 0 287 . -69.566  -12.617 42.693  1.00 60.27 287 A 1 
ATOM 2270 C C   . LYS A 0 287 . -70.209  -11.483 43.471  1.00 60.27 287 A 1 
ATOM 2271 C CB  . LYS A 0 287 . -69.534  -13.946 43.456  1.00 60.27 287 A 1 
ATOM 2272 O O   . LYS A 0 287 . -69.860  -11.272 44.638  1.00 60.27 287 A 1 
ATOM 2273 C CG  . LYS A 0 287 . -70.949  -14.334 43.887  1.00 60.27 287 A 1 
ATOM 2274 C CD  . LYS A 0 287 . -71.015  -15.779 44.378  1.00 60.27 287 A 1 
ATOM 2275 C CE  . LYS A 0 287 . -72.450  -15.995 44.851  1.00 60.27 287 A 1 
ATOM 2276 N NZ  . LYS A 0 287 . -72.976  -17.325 44.489  1.00 60.27 287 A 1 
ATOM 2277 N N   . ASP A 0 288 . -71.102  -10.772 42.806  1.00 56.28 288 A 1 
ATOM 2278 C CA  . ASP A 0 288 . -72.058  -9.887  43.457  1.00 56.28 288 A 1 
ATOM 2279 C C   . ASP A 0 288 . -73.113  -10.712 44.208  1.00 56.28 288 A 1 
ATOM 2280 C CB  . ASP A 0 288 . -72.654  -8.881  42.451  1.00 56.28 288 A 1 
ATOM 2281 O O   . ASP A 0 288 . -73.230  -11.937 44.054  1.00 56.28 288 A 1 
ATOM 2282 C CG  . ASP A 0 288 . -72.912  -9.517  41.088  1.00 56.28 288 A 1 
ATOM 2283 O OD1 . ASP A 0 288 . -73.536  -10.600 41.099  1.00 56.28 288 A 1 
ATOM 2284 O OD2 . ASP A 0 288 . -72.300  -9.043  40.101  1.00 56.28 288 A 1 
ATOM 2285 N N   . ARG A 0 289 . -73.786  -10.051 45.151  1.00 48.44 289 A 1 
ATOM 2286 C CA  . ARG A 0 289 . -74.886  -10.606 45.954  1.00 48.44 289 A 1 
ATOM 2287 C C   . ARG A 0 289 . -75.841  -9.487  46.329  1.00 48.44 289 A 1 
ATOM 2288 C CB  . ARG A 0 289 . -74.377  -11.309 47.219  1.00 48.44 289 A 1 
ATOM 2289 O O   . ARG A 0 289 . -75.968  -9.132  47.506  1.00 48.44 289 A 1 
ATOM 2290 C CG  . ARG A 0 289 . -73.649  -12.632 46.968  1.00 48.44 289 A 1 
ATOM 2291 C CD  . ARG A 0 289 . -73.199  -13.217 48.303  1.00 48.44 289 A 1 
ATOM 2292 N NE  . ARG A 0 289 . -72.143  -12.368 48.875  1.00 48.44 289 A 1 
ATOM 2293 N NH1 . ARG A 0 289 . -71.505  -13.691 50.638  1.00 48.44 289 A 1 
ATOM 2294 N NH2 . ARG A 0 289 . -70.355  -11.868 50.127  1.00 48.44 289 A 1 
ATOM 2295 C CZ  . ARG A 0 289 . -71.351  -12.645 49.880  1.00 48.44 289 A 1 
ATOM 2296 N N   . ASP A 0 290 . -76.487  -8.926  45.326  1.00 49.29 290 A 1 
ATOM 2297 C CA  . ASP A 0 290 . -77.629  -8.059  45.522  1.00 49.29 290 A 1 
ATOM 2298 C C   . ASP A 0 290 . -78.784  -8.785  46.234  1.00 49.29 290 A 1 
ATOM 2299 C CB  . ASP A 0 290 . -78.067  -7.304  44.237  1.00 49.29 290 A 1 
ATOM 2300 O O   . ASP A 0 290 . -78.791  -9.990  46.525  1.00 49.29 290 A 1 
ATOM 2301 C CG  . ASP A 0 290 . -77.596  -7.800  42.860  1.00 49.29 290 A 1 
ATOM 2302 O OD1 . ASP A 0 290 . -77.151  -8.966  42.746  1.00 49.29 290 A 1 
ATOM 2303 O OD2 . ASP A 0 290 . -77.668  -6.947  41.948  1.00 49.29 290 A 1 
ATOM 2304 N N   . VAL A 0 291 . -79.746  -7.968  46.654  1.00 43.19 291 A 1 
ATOM 2305 C CA  . VAL A 0 291 . -80.969  -8.410  47.312  1.00 43.19 291 A 1 
ATOM 2306 C C   . VAL A 0 291 . -82.141  -7.823  46.539  1.00 43.19 291 A 1 
ATOM 2307 C CB  . VAL A 0 291 . -80.939  -8.097  48.824  1.00 43.19 291 A 1 
ATOM 2308 O O   . VAL A 0 291 . -82.805  -6.876  46.982  1.00 43.19 291 A 1 
ATOM 2309 C CG1 . VAL A 0 291 . -82.202  -8.588  49.547  1.00 43.19 291 A 1 
ATOM 2310 C CG2 . VAL A 0 291 . -79.755  -8.810  49.502  1.00 43.19 291 A 1 
ATOM 2311 N N   . MET A 0 292 . -82.395  -8.398  45.360  1.00 37.82 292 A 1 
ATOM 2312 C CA  . MET A 0 292 . -83.611  -8.151  44.589  1.00 37.82 292 A 1 
ATOM 2313 C C   . MET A 0 292 . -84.865  -8.189  45.468  1.00 37.82 292 A 1 
ATOM 2314 C CB  . MET A 0 292 . -83.755  -9.186  43.458  1.00 37.82 292 A 1 
ATOM 2315 O O   . MET A 0 292 . -85.067  -9.064  46.316  1.00 37.82 292 A 1 
ATOM 2316 C CG  . MET A 0 292 . -83.517  -8.570  42.081  1.00 37.82 292 A 1 
ATOM 2317 S SD  . MET A 0 292 . -84.906  -7.766  41.241  1.00 37.82 292 A 1 
ATOM 2318 C CE  . MET A 0 292 . -84.095  -7.714  39.612  1.00 37.82 292 A 1 
ATOM 2319 N N   . GLY A 0 293 . -85.777  -7.251  45.214  1.00 37.30 293 A 1 
ATOM 2320 C CA  . GLY A 0 293 . -87.135  -7.342  45.748  1.00 37.30 293 A 1 
ATOM 2321 C C   . GLY A 0 293 . -87.325  -6.902  47.202  1.00 37.30 293 A 1 
ATOM 2322 O O   . GLY A 0 293 . -88.295  -7.329  47.830  1.00 37.30 293 A 1 
ATOM 2323 N N   . ALA A 0 294 . -86.515  -5.972  47.722  1.00 33.33 294 A 1 
ATOM 2324 C CA  . ALA A 0 294 . -86.840  -5.195  48.931  1.00 33.33 294 A 1 
ATOM 2325 C C   . ALA A 0 294 . -88.041  -4.230  48.722  1.00 33.33 294 A 1 
ATOM 2326 C CB  . ALA A 0 294 . -85.570  -4.499  49.442  1.00 33.33 294 A 1 
ATOM 2327 O O   . ALA A 0 294 . -87.984  -3.038  49.028  1.00 33.33 294 A 1 
ATOM 2328 N N   . SER A 0 295 . -89.159  -4.740  48.189  1.00 32.23 295 A 1 
ATOM 2329 C CA  . SER A 0 295 . -90.412  -4.005  48.017  1.00 32.23 295 A 1 
ATOM 2330 C C   . SER A 0 295 . -90.880  -3.463  49.367  1.00 32.23 295 A 1 
ATOM 2331 C CB  . SER A 0 295 . -91.485  -4.905  47.392  1.00 32.23 295 A 1 
ATOM 2332 O O   . SER A 0 295 . -90.941  -4.211  50.345  1.00 32.23 295 A 1 
ATOM 2333 O OG  . SER A 0 295 . -91.844  -5.960  48.262  1.00 32.23 295 A 1 
ATOM 2334 N N   . SER A 0 296 . -91.202  -2.170  49.430  1.00 29.08 296 A 1 
ATOM 2335 C CA  . SER A 0 296 . -91.409  -1.444  50.687  1.00 29.08 296 A 1 
ATOM 2336 C C   . SER A 0 296 . -92.508  -2.065  51.563  1.00 29.08 296 A 1 
ATOM 2337 C CB  . SER A 0 296 . -91.715  0.028   50.382  1.00 29.08 296 A 1 
ATOM 2338 O O   . SER A 0 296 . -93.703  -1.875  51.317  1.00 29.08 296 A 1 
ATOM 2339 O OG  . SER A 0 296 . -92.830  0.127   49.517  1.00 29.08 296 A 1 
ATOM 2340 N N   . TYR A 0 297 . -92.099  -2.780  52.614  1.00 30.92 297 A 1 
ATOM 2341 C CA  . TYR A 0 297 . -92.988  -3.458  53.559  1.00 30.92 297 A 1 
ATOM 2342 C C   . TYR A 0 297 . -93.863  -2.463  54.334  1.00 30.92 297 A 1 
ATOM 2343 C CB  . TYR A 0 297 . -92.157  -4.306  54.543  1.00 30.92 297 A 1 
ATOM 2344 O O   . TYR A 0 297 . -93.415  -1.843  55.294  1.00 30.92 297 A 1 
ATOM 2345 C CG  . TYR A 0 297 . -92.036  -5.773  54.189  1.00 30.92 297 A 1 
ATOM 2346 C CD1 . TYR A 0 297 . -92.866  -6.715  54.831  1.00 30.92 297 A 1 
ATOM 2347 C CD2 . TYR A 0 297 . -91.072  -6.204  53.258  1.00 30.92 297 A 1 
ATOM 2348 C CE1 . TYR A 0 297 . -92.719  -8.088  54.556  1.00 30.92 297 A 1 
ATOM 2349 C CE2 . TYR A 0 297 . -90.923  -7.577  52.980  1.00 30.92 297 A 1 
ATOM 2350 O OH  . TYR A 0 297 . -91.599  -9.849  53.386  1.00 30.92 297 A 1 
ATOM 2351 C CZ  . TYR A 0 297 . -91.742  -8.521  53.635  1.00 30.92 297 A 1 
ATOM 2352 N N   . GLY A 0 298 . -95.141  -2.355  53.961  1.00 30.59 298 A 1 
ATOM 2353 C CA  . GLY A 0 298 . -96.228  -1.868  54.824  1.00 30.59 298 A 1 
ATOM 2354 C C   . GLY A 0 298 . -96.184  -0.405  55.293  1.00 30.59 298 A 1 
ATOM 2355 O O   . GLY A 0 298 . -97.151  0.045   55.908  1.00 30.59 298 A 1 
ATOM 2356 N N   . ALA A 0 299 . -95.121  0.350   55.003  1.00 28.31 299 A 1 
ATOM 2357 C CA  . ALA A 0 299 . -95.030  1.777   55.287  1.00 28.31 299 A 1 
ATOM 2358 C C   . ALA A 0 299 . -96.141  2.519   54.527  1.00 28.31 299 A 1 
ATOM 2359 C CB  . ALA A 0 299 . -93.626  2.273   54.921  1.00 28.31 299 A 1 
ATOM 2360 O O   . ALA A 0 299 . -96.143  2.590   53.297  1.00 28.31 299 A 1 
ATOM 2361 N N   . ALA A 0 300 . -97.131  3.029   55.261  1.00 28.66 300 A 1 
ATOM 2362 C CA  . ALA A 0 300 . -98.343  3.586   54.677  1.00 28.66 300 A 1 
ATOM 2363 C C   . ALA A 0 300 . -98.063  4.925   53.971  1.00 28.66 300 A 1 
ATOM 2364 C CB  . ALA A 0 300 . -99.415  3.686   55.772  1.00 28.66 300 A 1 
ATOM 2365 O O   . ALA A 0 300 . -98.177  5.992   54.574  1.00 28.66 300 A 1 
ATOM 2366 N N   . ALA A 0 301 . -97.760  4.863   52.669  1.00 27.59 301 A 1 
ATOM 2367 C CA  . ALA A 0 301 . -97.502  6.023   51.806  1.00 27.59 301 A 1 
ATOM 2368 C C   . ALA A 0 301 . -98.638  7.071   51.816  1.00 27.59 301 A 1 
ATOM 2369 C CB  . ALA A 0 301 . -97.238  5.500   50.389  1.00 27.59 301 A 1 
ATOM 2370 O O   . ALA A 0 301 . -98.418  8.246   51.521  1.00 27.59 301 A 1 
ATOM 2371 N N   . SER A 0 302 . -99.849  6.681   52.231  1.00 31.54 302 A 1 
ATOM 2372 C CA  . SER A 0 302 . -100.894 7.611   52.651  1.00 31.54 302 A 1 
ATOM 2373 C C   . SER A 0 302 . -100.512 8.306   53.969  1.00 31.54 302 A 1 
ATOM 2374 C CB  . SER A 0 302 . -102.239 6.878   52.761  1.00 31.54 302 A 1 
ATOM 2375 O O   . SER A 0 302 . -100.971 7.911   55.047  1.00 31.54 302 A 1 
ATOM 2376 O OG  . SER A 0 302 . -102.186 5.883   53.767  1.00 31.54 302 A 1 
ATOM 2377 N N   . ALA A 0 303 . -99.717  9.376   53.883  1.00 31.16 303 A 1 
ATOM 2378 C CA  . ALA A 0 303 . -99.481  10.298  54.991  1.00 31.16 303 A 1 
ATOM 2379 C C   . ALA A 0 303 . -100.835 10.777  55.546  1.00 31.16 303 A 1 
ATOM 2380 C CB  . ALA A 0 303 . -98.607  11.459  54.501  1.00 31.16 303 A 1 
ATOM 2381 O O   . ALA A 0 303 . -101.549 11.568  54.920  1.00 31.16 303 A 1 
ATOM 2382 N N   . LYS A 0 304 . -101.236 10.227  56.698  1.00 33.70 304 A 1 
ATOM 2383 C CA  . LYS A 0 304 . -102.610 10.319  57.200  1.00 33.70 304 A 1 
ATOM 2384 C C   . LYS A 0 304 . -102.906 11.762  57.597  1.00 33.70 304 A 1 
ATOM 2385 C CB  . LYS A 0 304 . -102.797 9.299   58.337  1.00 33.70 304 A 1 
ATOM 2386 O O   . LYS A 0 304 . -102.514 12.208  58.670  1.00 33.70 304 A 1 
ATOM 2387 C CG  . LYS A 0 304 . -104.275 9.005   58.642  1.00 33.70 304 A 1 
ATOM 2388 C CD  . LYS A 0 304 . -104.374 7.897   59.701  1.00 33.70 304 A 1 
ATOM 2389 C CE  . LYS A 0 304 . -105.819 7.426   59.896  1.00 33.70 304 A 1 
ATOM 2390 N NZ  . LYS A 0 304 . -105.878 6.233   60.779  1.00 33.70 304 A 1 
ATOM 2391 N N   . LYS A 0 305 . -103.589 12.493  56.710  1.00 28.72 305 A 1 
ATOM 2392 C CA  . LYS A 0 305 . -103.848 13.942  56.775  1.00 28.72 305 A 1 
ATOM 2393 C C   . LYS A 0 305 . -104.849 14.301  57.884  1.00 28.72 305 A 1 
ATOM 2394 C CB  . LYS A 0 305 . -104.255 14.405  55.362  1.00 28.72 305 A 1 
ATOM 2395 O O   . LYS A 0 305 . -105.949 14.783  57.628  1.00 28.72 305 A 1 
ATOM 2396 C CG  . LYS A 0 305 . -104.225 15.927  55.142  1.00 28.72 305 A 1 
ATOM 2397 C CD  . LYS A 0 305 . -104.549 16.228  53.669  1.00 28.72 305 A 1 
ATOM 2398 C CE  . LYS A 0 305 . -104.484 17.725  53.348  1.00 28.72 305 A 1 
ATOM 2399 N NZ  . LYS A 0 305 . -104.718 17.964  51.899  1.00 28.72 305 A 1 
ATOM 2400 N N   . THR A 0 306 . -104.483 14.039  59.136  1.00 30.52 306 A 1 
ATOM 2401 C CA  . THR A 0 306 . -105.286 14.335  60.324  1.00 30.52 306 A 1 
ATOM 2402 C C   . THR A 0 306 . -105.290 15.837  60.585  1.00 30.52 306 A 1 
ATOM 2403 C CB  . THR A 0 306 . -104.788 13.562  61.558  1.00 30.52 306 A 1 
ATOM 2404 O O   . THR A 0 306 . -104.458 16.358  61.325  1.00 30.52 306 A 1 
ATOM 2405 C CG2 . THR A 0 306 . -105.032 12.059  61.424  1.00 30.52 306 A 1 
ATOM 2406 O OG1 . THR A 0 306 . -103.408 13.740  61.746  1.00 30.52 306 A 1 
ATOM 2407 N N   . THR A 0 307 . -106.237 16.544  59.968  1.00 28.77 307 A 1 
ATOM 2408 C CA  . THR A 0 307 . -106.511 17.967  60.205  1.00 28.77 307 A 1 
ATOM 2409 C C   . THR A 0 307 . -107.020 18.180  61.637  1.00 28.77 307 A 1 
ATOM 2410 C CB  . THR A 0 307 . -107.512 18.490  59.157  1.00 28.77 307 A 1 
ATOM 2411 O O   . THR A 0 307 . -108.220 18.265  61.884  1.00 28.77 307 A 1 
ATOM 2412 C CG2 . THR A 0 307 . -107.730 20.002  59.224  1.00 28.77 307 A 1 
ATOM 2413 O OG1 . THR A 0 307 . -107.018 18.228  57.863  1.00 28.77 307 A 1 
ATOM 2414 N N   . ALA A 0 308 . -106.098 18.230  62.600  1.00 27.70 308 A 1 
ATOM 2415 C CA  . ALA A 0 308 . -106.404 18.292  64.023  1.00 27.70 308 A 1 
ATOM 2416 C C   . ALA A 0 308 . -105.486 19.278  64.767  1.00 27.70 308 A 1 
ATOM 2417 C CB  . ALA A 0 308 . -106.321 16.869  64.596  1.00 27.70 308 A 1 
ATOM 2418 O O   . ALA A 0 308 . -104.348 18.965  65.092  1.00 27.70 308 A 1 
ATOM 2419 N N   . LYS A 0 309 . -106.052 20.449  65.089  1.00 31.84 309 A 1 
ATOM 2420 C CA  . LYS A 0 309 . -105.624 21.387  66.146  1.00 31.84 309 A 1 
ATOM 2421 C C   . LYS A 0 309 . -104.156 21.842  66.133  1.00 31.84 309 A 1 
ATOM 2422 C CB  . LYS A 0 309 . -106.026 20.835  67.522  1.00 31.84 309 A 1 
ATOM 2423 O O   . LYS A 0 309 . -103.302 21.316  66.839  1.00 31.84 309 A 1 
ATOM 2424 C CG  . LYS A 0 309 . -107.550 20.720  67.656  1.00 31.84 309 A 1 
ATOM 2425 C CD  . LYS A 0 309 . -107.944 20.240  69.054  1.00 31.84 309 A 1 
ATOM 2426 C CE  . LYS A 0 309 . -109.472 20.190  69.157  1.00 31.84 309 A 1 
ATOM 2427 N NZ  . LYS A 0 309 . -109.913 19.730  70.496  1.00 31.84 309 A 1 
ATOM 2428 N N   . THR A 0 310 . -103.955 22.965  65.448  1.00 26.07 310 A 1 
ATOM 2429 C CA  . THR A 0 310 . -103.152 24.109  65.916  1.00 26.07 310 A 1 
ATOM 2430 C C   . THR A 0 310 . -102.616 24.010  67.355  1.00 26.07 310 A 1 
ATOM 2431 C CB  . THR A 0 310 . -104.015 25.391  65.828  1.00 26.07 310 A 1 
ATOM 2432 O O   . THR A 0 310 . -103.340 24.244  68.325  1.00 26.07 310 A 1 
ATOM 2433 C CG2 . THR A 0 310 . -103.943 26.025  64.443  1.00 26.07 310 A 1 
ATOM 2434 O OG1 . THR A 0 310 . -105.389 25.122  66.055  1.00 26.07 310 A 1 
ATOM 2435 N N   . GLN A 0 311 . -101.309 23.778  67.481  1.00 27.54 311 A 1 
ATOM 2436 C CA  . GLN A 0 311 . -100.496 24.168  68.636  1.00 27.54 311 A 1 
ATOM 2437 C C   . GLN A 0 311 . -99.231  24.867  68.113  1.00 27.54 311 A 1 
ATOM 2438 C CB  . GLN A 0 311 . -100.133 22.953  69.508  1.00 27.54 311 A 1 
ATOM 2439 O O   . GLN A 0 311 . -98.567  24.310  67.238  1.00 27.54 311 A 1 
ATOM 2440 C CG  . GLN A 0 311 . -101.299 22.438  70.364  1.00 27.54 311 A 1 
ATOM 2441 C CD  . GLN A 0 311 . -101.771 23.472  71.383  1.00 27.54 311 A 1 
ATOM 2442 N NE2 . GLN A 0 311 . -102.821 24.211  71.104  1.00 27.54 311 A 1 
ATOM 2443 O OE1 . GLN A 0 311 . -101.187 23.666  72.432  1.00 27.54 311 A 1 
ATOM 2444 N N   . PRO A 0 312 . -98.905  26.087  68.579  1.00 28.65 312 A 1 
ATOM 2445 C CA  . PRO A 0 312 . -97.751  26.825  68.081  1.00 28.65 312 A 1 
ATOM 2446 C C   . PRO A 0 312 . -96.461  26.271  68.697  1.00 28.65 312 A 1 
ATOM 2447 C CB  . PRO A 0 312 . -98.019  28.285  68.462  1.00 28.65 312 A 1 
ATOM 2448 O O   . PRO A 0 312 . -96.190  26.475  69.881  1.00 28.65 312 A 1 
ATOM 2449 C CG  . PRO A 0 312 . -98.843  28.175  69.746  1.00 28.65 312 A 1 
ATOM 2450 C CD  . PRO A 0 312 . -99.647  26.890  69.543  1.00 28.65 312 A 1 
ATOM 2451 N N   . ILE A 0 313 . -95.644  25.586  67.896  1.00 33.94 313 A 1 
ATOM 2452 C CA  . ILE A 0 313 . -94.275  25.248  68.298  1.00 33.94 313 A 1 
ATOM 2453 C C   . ILE A 0 313 . -93.416  26.508  68.165  1.00 33.94 313 A 1 
ATOM 2454 C CB  . ILE A 0 313 . -93.735  24.017  67.535  1.00 33.94 313 A 1 
ATOM 2455 O O   . ILE A 0 313 . -93.354  27.128  67.105  1.00 33.94 313 A 1 
ATOM 2456 C CG1 . ILE A 0 313 . -94.538  22.777  68.000  1.00 33.94 313 A 1 
ATOM 2457 C CG2 . ILE A 0 313 . -92.226  23.825  67.786  1.00 33.94 313 A 1 
ATOM 2458 C CD1 . ILE A 0 313 . -94.142  21.455  67.332  1.00 33.94 313 A 1 
ATOM 2459 N N   . ASN A 0 314 . -92.793  26.896  69.277  1.00 31.18 314 A 1 
ATOM 2460 C CA  . ASN A 0 314 . -91.990  28.106  69.392  1.00 31.18 314 A 1 
ATOM 2461 C C   . ASN A 0 314 . -90.741  28.022  68.494  1.00 31.18 314 A 1 
ATOM 2462 C CB  . ASN A 0 314 . -91.642  28.288  70.881  1.00 31.18 314 A 1 
ATOM 2463 O O   . ASN A 0 314 . -90.008  27.034  68.548  1.00 31.18 314 A 1 
ATOM 2464 C CG  . ASN A 0 314 . -91.049  29.649  71.186  1.00 31.18 314 A 1 
ATOM 2465 N ND2 . ASN A 0 314 . -90.434  29.811  72.333  1.00 31.18 314 A 1 
ATOM 2466 O OD1 . ASN A 0 314 . -91.158  30.587  70.420  1.00 31.18 314 A 1 
ATOM 2467 N N   . ALA A 0 315 . -90.499  29.043  67.672  1.00 28.25 315 A 1 
ATOM 2468 C CA  . ALA A 0 315 . -89.427  29.030  66.680  1.00 28.25 315 A 1 
ATOM 2469 C C   . ALA A 0 315 . -88.095  29.489  67.291  1.00 28.25 315 A 1 
ATOM 2470 C CB  . ALA A 0 315 . -89.849  29.910  65.496  1.00 28.25 315 A 1 
ATOM 2471 O O   . ALA A 0 315 . -87.995  30.625  67.753  1.00 28.25 315 A 1 
ATOM 2472 N N   . TYR A 0 316 . -87.056  28.645  67.247  1.00 29.45 316 A 1 
ATOM 2473 C CA  . TYR A 0 316 . -85.703  29.061  67.629  1.00 29.45 316 A 1 
ATOM 2474 C C   . TYR A 0 316 . -84.590  28.339  66.839  1.00 29.45 316 A 1 
ATOM 2475 C CB  . TYR A 0 316 . -85.522  28.948  69.160  1.00 29.45 316 A 1 
ATOM 2476 O O   . TYR A 0 316 . -84.313  27.169  67.071  1.00 29.45 316 A 1 
ATOM 2477 C CG  . TYR A 0 316 . -84.762  30.122  69.754  1.00 29.45 316 A 1 
ATOM 2478 C CD1 . TYR A 0 316 . -83.412  29.989  70.136  1.00 29.45 316 A 1 
ATOM 2479 C CD2 . TYR A 0 316 . -85.405  31.371  69.876  1.00 29.45 316 A 1 
ATOM 2480 C CE1 . TYR A 0 316 . -82.701  31.107  70.619  1.00 29.45 316 A 1 
ATOM 2481 C CE2 . TYR A 0 316 . -84.699  32.488  70.360  1.00 29.45 316 A 1 
ATOM 2482 O OH  . TYR A 0 316 . -82.659  33.457  71.144  1.00 29.45 316 A 1 
ATOM 2483 C CZ  . TYR A 0 316 . -83.343  32.362  70.722  1.00 29.45 316 A 1 
ATOM 2484 N N   . TYR A 0 317 . -83.934  29.112  65.963  1.00 30.45 317 A 1 
ATOM 2485 C CA  . TYR A 0 317 . -82.537  29.006  65.496  1.00 30.45 317 A 1 
ATOM 2486 C C   . TYR A 0 317 . -82.041  27.797  64.663  1.00 30.45 317 A 1 
ATOM 2487 C CB  . TYR A 0 317 . -81.585  29.293  66.672  1.00 30.45 317 A 1 
ATOM 2488 O O   . TYR A 0 317 . -81.830  26.706  65.175  1.00 30.45 317 A 1 
ATOM 2489 C CG  . TYR A 0 317 . -81.396  30.771  66.963  1.00 30.45 317 A 1 
ATOM 2490 C CD1 . TYR A 0 317 . -80.128  31.359  66.786  1.00 30.45 317 A 1 
ATOM 2491 C CD2 . TYR A 0 317 . -82.477  31.567  67.389  1.00 30.45 317 A 1 
ATOM 2492 C CE1 . TYR A 0 317 . -79.941  32.731  67.038  1.00 30.45 317 A 1 
ATOM 2493 C CE2 . TYR A 0 317 . -82.297  32.939  67.635  1.00 30.45 317 A 1 
ATOM 2494 O OH  . TYR A 0 317 . -80.859  34.845  67.724  1.00 30.45 317 A 1 
ATOM 2495 C CZ  . TYR A 0 317 . -81.028  33.523  67.466  1.00 30.45 317 A 1 
ATOM 2496 N N   . GLY A 0 318 . -81.615  28.118  63.428  1.00 30.62 318 A 1 
ATOM 2497 C CA  . GLY A 0 318 . -80.462  27.512  62.734  1.00 30.62 318 A 1 
ATOM 2498 C C   . GLY A 0 318 . -80.723  26.259  61.873  1.00 30.62 318 A 1 
ATOM 2499 O O   . GLY A 0 318 . -81.390  25.335  62.314  1.00 30.62 318 A 1 
ATOM 2500 N N   . GLY A 0 319 . -80.194  26.133  60.647  1.00 29.56 319 A 1 
ATOM 2501 C CA  . GLY A 0 319 . -79.522  27.139  59.807  1.00 29.56 319 A 1 
ATOM 2502 C C   . GLY A 0 319 . -78.525  26.538  58.805  1.00 29.56 319 A 1 
ATOM 2503 O O   . GLY A 0 319 . -77.443  26.137  59.217  1.00 29.56 319 A 1 
ATOM 2504 N N   . SER A 0 320 . -78.839  26.592  57.499  1.00 28.78 320 A 1 
ATOM 2505 C CA  . SER A 0 320 . -78.006  26.070  56.387  1.00 28.78 320 A 1 
ATOM 2506 C C   . SER A 0 320 . -77.859  24.526  56.381  1.00 28.78 320 A 1 
ATOM 2507 C CB  . SER A 0 320 . -76.662  26.810  56.387  1.00 28.78 320 A 1 
ATOM 2508 O O   . SER A 0 320 . -78.138  23.879  57.383  1.00 28.78 320 A 1 
ATOM 2509 O OG  . SER A 0 320 . -76.295  27.189  55.079  1.00 28.78 320 A 1 
ATOM 2510 N N   . TYR A 0 321 . -77.516  23.821  55.295  1.00 34.25 321 A 1 
ATOM 2511 C CA  . TYR A 0 321 . -77.058  24.191  53.942  1.00 34.25 321 A 1 
ATOM 2512 C C   . TYR A 0 321 . -77.790  23.309  52.908  1.00 34.25 321 A 1 
ATOM 2513 C CB  . TYR A 0 321 . -75.539  23.920  53.797  1.00 34.25 321 A 1 
ATOM 2514 O O   . TYR A 0 321 . -78.367  22.287  53.273  1.00 34.25 321 A 1 
ATOM 2515 C CG  . TYR A 0 321 . -74.647  24.447  54.907  1.00 34.25 321 A 1 
ATOM 2516 C CD1 . TYR A 0 321 . -73.862  25.602  54.715  1.00 34.25 321 A 1 
ATOM 2517 C CD2 . TYR A 0 321 . -74.623  23.783  56.150  1.00 34.25 321 A 1 
ATOM 2518 C CE1 . TYR A 0 321 . -73.139  26.149  55.795  1.00 34.25 321 A 1 
ATOM 2519 C CE2 . TYR A 0 321 . -73.908  24.326  57.229  1.00 34.25 321 A 1 
ATOM 2520 O OH  . TYR A 0 321 . -72.535  26.064  58.124  1.00 34.25 321 A 1 
ATOM 2521 C CZ  . TYR A 0 321 . -73.182  25.521  57.062  1.00 34.25 321 A 1 
ATOM 2522 N N   . GLY A 0 322 . -77.720  23.630  51.611  1.00 30.76 322 A 1 
ATOM 2523 C CA  . GLY A 0 322 . -78.223  22.727  50.569  1.00 30.76 322 A 1 
ATOM 2524 C C   . GLY A 0 322 . -77.654  22.998  49.178  1.00 30.76 322 A 1 
ATOM 2525 O O   . GLY A 0 322 . -77.315  24.135  48.853  1.00 30.76 322 A 1 
ATOM 2526 N N   . LYS A 0 323 . -77.588  21.946  48.354  1.00 34.19 323 A 1 
ATOM 2527 C CA  . LYS A 0 323 . -77.487  21.987  46.885  1.00 34.19 323 A 1 
ATOM 2528 C C   . LYS A 0 323 . -78.147  20.741  46.286  1.00 34.19 323 A 1 
ATOM 2529 C CB  . LYS A 0 323 . -76.028  22.120  46.399  1.00 34.19 323 A 1 
ATOM 2530 O O   . LYS A 0 323 . -78.314  19.738  46.970  1.00 34.19 323 A 1 
ATOM 2531 C CG  . LYS A 0 323 . -75.556  23.586  46.392  1.00 34.19 323 A 1 
ATOM 2532 C CD  . LYS A 0 323 . -74.562  23.872  45.259  1.00 34.19 323 A 1 
ATOM 2533 C CE  . LYS A 0 323 . -74.259  25.375  45.215  1.00 34.19 323 A 1 
ATOM 2534 N NZ  . LYS A 0 323 . -73.466  25.739  44.013  1.00 34.19 323 A 1 
ATOM 2535 N N   . SER A 0 324 . -78.533  20.835  45.018  1.00 29.94 324 A 1 
ATOM 2536 C CA  . SER A 0 324 . -79.331  19.839  44.299  1.00 29.94 324 A 1 
ATOM 2537 C C   . SER A 0 324 . -78.842  19.666  42.865  1.00 29.94 324 A 1 
ATOM 2538 C CB  . SER A 0 324 . -80.788  20.318  44.230  1.00 29.94 324 A 1 
ATOM 2539 O O   . SER A 0 324 . -78.533  20.668  42.220  1.00 29.94 324 A 1 
ATOM 2540 O OG  . SER A 0 324 . -80.855  21.587  43.594  1.00 29.94 324 A 1 
ATOM 2541 N N   . TYR A 0 325 . -78.923  18.447  42.337  1.00 33.01 325 A 1 
ATOM 2542 C CA  . TYR A 0 325 . -78.972  18.173  40.899  1.00 33.01 325 A 1 
ATOM 2543 C C   . TYR A 0 325 . -80.019  17.086  40.626  1.00 33.01 325 A 1 
ATOM 2544 C CB  . TYR A 0 325 . -77.582  17.794  40.367  1.00 33.01 325 A 1 
ATOM 2545 O O   . TYR A 0 325 . -80.351  16.314  41.524  1.00 33.01 325 A 1 
ATOM 2546 C CG  . TYR A 0 325 . -76.617  18.965  40.347  1.00 33.01 325 A 1 
ATOM 2547 C CD1 . TYR A 0 325 . -76.838  20.034  39.455  1.00 33.01 325 A 1 
ATOM 2548 C CD2 . TYR A 0 325 . -75.526  19.008  41.238  1.00 33.01 325 A 1 
ATOM 2549 C CE1 . TYR A 0 325 . -75.987  21.155  39.468  1.00 33.01 325 A 1 
ATOM 2550 C CE2 . TYR A 0 325 . -74.657  20.115  41.236  1.00 33.01 325 A 1 
ATOM 2551 O OH  . TYR A 0 325 . -74.051  22.262  40.356  1.00 33.01 325 A 1 
ATOM 2552 C CZ  . TYR A 0 325 . -74.893  21.195  40.356  1.00 33.01 325 A 1 
ATOM 2553 N N   . GLY A 0 326 . -80.580  17.052  39.416  1.00 31.92 326 A 1 
ATOM 2554 C CA  . GLY A 0 326 . -81.609  16.079  39.055  1.00 31.92 326 A 1 
ATOM 2555 C C   . GLY A 0 326 . -82.124  16.217  37.621  1.00 31.92 326 A 1 
ATOM 2556 O O   . GLY A 0 326 . -81.989  17.263  36.992  1.00 31.92 326 A 1 
ATOM 2557 N N   . GLY A 0 327 . -82.734  15.135  37.138  1.00 32.54 327 A 1 
ATOM 2558 C CA  . GLY A 0 327 . -83.284  14.942  35.792  1.00 32.54 327 A 1 
ATOM 2559 C C   . GLY A 0 327 . -83.494  13.432  35.595  1.00 32.54 327 A 1 
ATOM 2560 O O   . GLY A 0 327 . -82.518  12.710  35.727  1.00 32.54 327 A 1 
ATOM 2561 N N   . LYS A 0 328 . -84.676  12.814  35.435  1.00 35.22 328 A 1 
ATOM 2562 C CA  . LYS A 0 328 . -86.072  13.192  35.095  1.00 35.22 328 A 1 
ATOM 2563 C C   . LYS A 0 328 . -86.479  12.908  33.636  1.00 35.22 328 A 1 
ATOM 2564 C CB  . LYS A 0 328 . -86.521  14.589  35.573  1.00 35.22 328 A 1 
ATOM 2565 O O   . LYS A 0 328 . -86.529  13.820  32.816  1.00 35.22 328 A 1 
ATOM 2566 C CG  . LYS A 0 328 . -88.057  14.703  35.566  1.00 35.22 328 A 1 
ATOM 2567 C CD  . LYS A 0 328 . -88.532  16.157  35.647  1.00 35.22 328 A 1 
ATOM 2568 C CE  . LYS A 0 328 . -90.061  16.183  35.522  1.00 35.22 328 A 1 
ATOM 2569 N NZ  . LYS A 0 328 . -90.579  17.568  35.425  1.00 35.22 328 A 1 
ATOM 2570 N N   . ALA A 0 329 . -86.920  11.672  33.389  1.00 34.62 329 A 1 
ATOM 2571 C CA  . ALA A 0 329 . -87.769  11.240  32.268  1.00 34.62 329 A 1 
ATOM 2572 C C   . ALA A 0 329 . -88.496  9.915   32.642  1.00 34.62 329 A 1 
ATOM 2573 C CB  . ALA A 0 329 . -86.871  11.039  31.037  1.00 34.62 329 A 1 
ATOM 2574 O O   . ALA A 0 329 . -88.110  9.310   33.637  1.00 34.62 329 A 1 
ATOM 2575 N N   . ALA A 0 330 . -89.483  9.371   31.910  1.00 34.80 330 A 1 
ATOM 2576 C CA  . ALA A 0 330 . -90.711  9.961   31.339  1.00 34.80 330 A 1 
ATOM 2577 C C   . ALA A 0 330 . -91.676  8.835   30.844  1.00 34.80 330 A 1 
ATOM 2578 C CB  . ALA A 0 330 . -90.387  10.889  30.156  1.00 34.80 330 A 1 
ATOM 2579 O O   . ALA A 0 330 . -91.202  7.890   30.227  1.00 34.80 330 A 1 
ATOM 2580 N N   . HIS A 0 331 . -93.006  8.993   31.013  1.00 32.05 331 A 1 
ATOM 2581 C CA  . HIS A 0 331 . -94.106  8.144   30.454  1.00 32.05 331 A 1 
ATOM 2582 C C   . HIS A 0 331 . -94.172  6.656   30.936  1.00 32.05 331 A 1 
ATOM 2583 C CB  . HIS A 0 331 . -94.096  8.259   28.913  1.00 32.05 331 A 1 
ATOM 2584 O O   . HIS A 0 331 . -93.182  6.117   31.405  1.00 32.05 331 A 1 
ATOM 2585 C CG  . HIS A 0 331 . -93.886  9.662   28.378  1.00 32.05 331 A 1 
ATOM 2586 C CD2 . HIS A 0 331 . -92.737  10.149  27.811  1.00 32.05 331 A 1 
ATOM 2587 N ND1 . HIS A 0 331 . -94.792  10.700  28.402  1.00 32.05 331 A 1 
ATOM 2588 C CE1 . HIS A 0 331 . -94.200  11.785  27.873  1.00 32.05 331 A 1 
ATOM 2589 N NE2 . HIS A 0 331 . -92.940  11.503  27.516  1.00 32.05 331 A 1 
ATOM 2590 N N   . GLY A 0 332 . -95.292  5.903   30.882  1.00 30.41 332 A 1 
ATOM 2591 C CA  . GLY A 0 332 . -96.716  6.240   30.663  1.00 30.41 332 A 1 
ATOM 2592 C C   . GLY A 0 332 . -97.659  5.013   30.443  1.00 30.41 332 A 1 
ATOM 2593 O O   . GLY A 0 332 . -97.220  3.999   29.914  1.00 30.41 332 A 1 
ATOM 2594 N N   . ALA A 0 333 . -98.955  5.175   30.780  1.00 33.98 333 A 1 
ATOM 2595 C CA  . ALA A 0 333 . -100.180 4.486   30.279  1.00 33.98 333 A 1 
ATOM 2596 C C   . ALA A 0 333 . -100.587 3.011   30.637  1.00 33.98 333 A 1 
ATOM 2597 C CB  . ALA A 0 333 . -100.279 4.721   28.764  1.00 33.98 333 A 1 
ATOM 2598 O O   . ALA A 0 333 . -99.871  2.066   30.333  1.00 33.98 333 A 1 
ATOM 2599 N N   . ALA A 0 334 . -101.862 2.881   31.086  1.00 33.46 334 A 1 
ATOM 2600 C CA  . ALA A 0 334 . -102.904 1.827   30.864  1.00 33.46 334 A 1 
ATOM 2601 C C   . ALA A 0 334 . -102.681 0.335   31.273  1.00 33.46 334 A 1 
ATOM 2602 C CB  . ALA A 0 334 . -103.366 1.940   29.404  1.00 33.46 334 A 1 
ATOM 2603 O O   . ALA A 0 334 . -101.572 -0.172  31.212  1.00 33.46 334 A 1 
ATOM 2604 N N   . GLY A 0 335 . -103.710 -0.475  31.622  1.00 29.71 335 A 1 
ATOM 2605 C CA  . GLY A 0 335 . -105.169 -0.249  31.809  1.00 29.71 335 A 1 
ATOM 2606 C C   . GLY A 0 335 . -106.009 -1.566  31.893  1.00 29.71 335 A 1 
ATOM 2607 O O   . GLY A 0 335 . -105.477 -2.625  31.582  1.00 29.71 335 A 1 
ATOM 2608 N N   . TYR A 0 336 . -107.323 -1.491  32.225  1.00 31.49 336 A 1 
ATOM 2609 C CA  . TYR A 0 336 . -108.327 -2.613  32.313  1.00 31.49 336 A 1 
ATOM 2610 C C   . TYR A 0 336 . -108.051 -3.662  33.445  1.00 31.49 336 A 1 
ATOM 2611 C CB  . TYR A 0 336 . -108.512 -3.235  30.908  1.00 31.49 336 A 1 
ATOM 2612 O O   . TYR A 0 336 . -106.970 -3.622  34.011  1.00 31.49 336 A 1 
ATOM 2613 C CG  . TYR A 0 336 . -108.580 -2.227  29.759  1.00 31.49 336 A 1 
ATOM 2614 C CD1 . TYR A 0 336 . -109.779 -1.541  29.481  1.00 31.49 336 A 1 
ATOM 2615 C CD2 . TYR A 0 336 . -107.427 -1.945  28.993  1.00 31.49 336 A 1 
ATOM 2616 C CE1 . TYR A 0 336 . -109.819 -0.564  28.464  1.00 31.49 336 A 1 
ATOM 2617 C CE2 . TYR A 0 336 . -107.459 -0.964  27.982  1.00 31.49 336 A 1 
ATOM 2618 O OH  . TYR A 0 336 . -108.703 0.688   26.754  1.00 31.49 336 A 1 
ATOM 2619 C CZ  . TYR A 0 336 . -108.658 -0.268  27.718  1.00 31.49 336 A 1 
ATOM 2620 N N   . GLY A 0 337 . -108.904 -4.594  33.935  1.00 29.96 337 A 1 
ATOM 2621 C CA  . GLY A 0 337 . -110.337 -4.996  33.816  1.00 29.96 337 A 1 
ATOM 2622 C C   . GLY A 0 337 . -110.516 -6.479  34.298  1.00 29.96 337 A 1 
ATOM 2623 O O   . GLY A 0 337 . -109.543 -7.211  34.203  1.00 29.96 337 A 1 
ATOM 2624 N N   . SER A 0 338 . -111.638 -7.055  34.794  1.00 29.50 338 A 1 
ATOM 2625 C CA  . SER A 0 338 . -112.990 -6.590  35.210  1.00 29.50 338 A 1 
ATOM 2626 C C   . SER A 0 338 . -113.828 -7.728  35.906  1.00 29.50 338 A 1 
ATOM 2627 C CB  . SER A 0 338 . -113.765 -6.166  33.959  1.00 29.50 338 A 1 
ATOM 2628 O O   . SER A 0 338 . -113.513 -8.893  35.707  1.00 29.50 338 A 1 
ATOM 2629 O OG  . SER A 0 338 . -114.900 -5.401  34.318  1.00 29.50 338 A 1 
ATOM 2630 N N   . ALA A 0 339 . -114.943 -7.392  36.598  1.00 29.14 339 A 1 
ATOM 2631 C CA  . ALA A 0 339 . -116.115 -8.225  37.024  1.00 29.14 339 A 1 
ATOM 2632 C C   . ALA A 0 339 . -116.037 -9.379  38.089  1.00 29.14 339 A 1 
ATOM 2633 C CB  . ALA A 0 339 . -116.826 -8.735  35.758  1.00 29.14 339 A 1 
ATOM 2634 O O   . ALA A 0 339 . -115.302 -10.341 37.921  1.00 29.14 339 A 1 
ATOM 2635 N N   . GLY A 0 340 . -116.996 -9.395  39.052  1.00 29.91 340 A 1 
ATOM 2636 C CA  . GLY A 0 340 . -117.880 -10.579 39.266  1.00 29.91 340 A 1 
ATOM 2637 C C   . GLY A 0 340 . -118.107 -11.240 40.663  1.00 29.91 340 A 1 
ATOM 2638 O O   . GLY A 0 340 . -117.349 -12.122 41.028  1.00 29.91 340 A 1 
ATOM 2639 N N   . TYR A 0 341 . -119.270 -10.971 41.301  1.00 29.19 341 A 1 
ATOM 2640 C CA  . TYR A 0 341 . -120.075 -11.823 42.253  1.00 29.19 341 A 1 
ATOM 2641 C C   . TYR A 0 341 . -119.473 -12.257 43.620  1.00 29.19 341 A 1 
ATOM 2642 C CB  . TYR A 0 341 . -120.590 -13.065 41.499  1.00 29.19 341 A 1 
ATOM 2643 O O   . TYR A 0 341 . -118.316 -12.633 43.667  1.00 29.19 341 A 1 
ATOM 2644 C CG  . TYR A 0 341 . -121.229 -12.800 40.143  1.00 29.19 341 A 1 
ATOM 2645 C CD1 . TYR A 0 341 . -122.609 -12.535 40.048  1.00 29.19 341 A 1 
ATOM 2646 C CD2 . TYR A 0 341 . -120.443 -12.840 38.973  1.00 29.19 341 A 1 
ATOM 2647 C CE1 . TYR A 0 341 . -123.198 -12.292 38.791  1.00 29.19 341 A 1 
ATOM 2648 C CE2 . TYR A 0 341 . -121.020 -12.562 37.719  1.00 29.19 341 A 1 
ATOM 2649 O OH  . TYR A 0 341 . -122.955 -12.018 36.416  1.00 29.19 341 A 1 
ATOM 2650 C CZ  . TYR A 0 341 . -122.399 -12.286 37.626  1.00 29.19 341 A 1 
ATOM 2651 N N   . GLY A 0 342 . -120.186 -12.307 44.769  1.00 30.22 342 A 1 
ATOM 2652 C CA  . GLY A 0 342 . -121.592 -11.998 45.132  1.00 30.22 342 A 1 
ATOM 2653 C C   . GLY A 0 342 . -121.994 -12.411 46.585  1.00 30.22 342 A 1 
ATOM 2654 O O   . GLY A 0 342 . -121.566 -13.460 47.048  1.00 30.22 342 A 1 
ATOM 2655 N N   . ASP A 0 343 . -122.850 -11.611 47.261  1.00 29.17 343 A 1 
ATOM 2656 C CA  . ASP A 0 343 . -123.596 -11.900 48.531  1.00 29.17 343 A 1 
ATOM 2657 C C   . ASP A 0 343 . -122.735 -12.173 49.826  1.00 29.17 343 A 1 
ATOM 2658 C CB  . ASP A 0 343 . -124.700 -12.933 48.213  1.00 29.17 343 A 1 
ATOM 2659 O O   . ASP A 0 343 . -121.515 -12.153 49.746  1.00 29.17 343 A 1 
ATOM 2660 C CG  . ASP A 0 343 . -125.551 -12.551 46.991  1.00 29.17 343 A 1 
ATOM 2661 O OD1 . ASP A 0 343 . -126.250 -11.508 47.065  1.00 29.17 343 A 1 
ATOM 2662 O OD2 . ASP A 0 343 . -125.545 -13.285 45.983  1.00 29.17 343 A 1 
ATOM 2663 N N   . ALA A 0 344 . -123.202 -12.327 51.093  1.00 31.97 344 A 1 
ATOM 2664 C CA  . ALA A 0 344 . -124.536 -12.339 51.742  1.00 31.97 344 A 1 
ATOM 2665 C C   . ALA A 0 344 . -124.481 -12.068 53.300  1.00 31.97 344 A 1 
ATOM 2666 C CB  . ALA A 0 344 . -125.130 -13.746 51.537  1.00 31.97 344 A 1 
ATOM 2667 O O   . ALA A 0 344 . -123.550 -12.539 53.933  1.00 31.97 344 A 1 
ATOM 2668 N N   . TYR A 0 345 . -125.513 -11.425 53.909  1.00 27.38 345 A 1 
ATOM 2669 C CA  . TYR A 0 345 . -125.957 -11.368 55.357  1.00 27.38 345 A 1 
ATOM 2670 C C   . TYR A 0 345 . -124.952 -11.147 56.548  1.00 27.38 345 A 1 
ATOM 2671 C CB  . TYR A 0 345 . -126.807 -12.620 55.654  1.00 27.38 345 A 1 
ATOM 2672 O O   . TYR A 0 345 . -123.835 -11.629 56.528  1.00 27.38 345 A 1 
ATOM 2673 C CG  . TYR A 0 345 . -127.967 -12.861 54.698  1.00 27.38 345 A 1 
ATOM 2674 C CD1 . TYR A 0 345 . -129.184 -12.172 54.867  1.00 27.38 345 A 1 
ATOM 2675 C CD2 . TYR A 0 345 . -127.829 -13.781 53.643  1.00 27.38 345 A 1 
ATOM 2676 C CE1 . TYR A 0 345 . -130.252 -12.390 53.972  1.00 27.38 345 A 1 
ATOM 2677 C CE2 . TYR A 0 345 . -128.875 -13.970 52.719  1.00 27.38 345 A 1 
ATOM 2678 O OH  . TYR A 0 345 . -131.112 -13.475 52.010  1.00 27.38 345 A 1 
ATOM 2679 C CZ  . TYR A 0 345 . -130.091 -13.279 52.885  1.00 27.38 345 A 1 
ATOM 2680 N N   . GLY A 0 346 . -125.276 -10.525 57.708  1.00 31.52 346 A 1 
ATOM 2681 C CA  . GLY A 0 346 . -126.432 -9.712  58.161  1.00 31.52 346 A 1 
ATOM 2682 C C   . GLY A 0 346 . -126.632 -9.631  59.714  1.00 31.52 346 A 1 
ATOM 2683 O O   . GLY A 0 346 . -126.572 -10.663 60.370  1.00 31.52 346 A 1 
ATOM 2684 N N   . LYS A 0 347 . -127.007 -8.446  60.269  1.00 32.52 347 A 1 
ATOM 2685 C CA  . LYS A 0 347 . -127.341 -8.124  61.709  1.00 32.52 347 A 1 
ATOM 2686 C C   . LYS A 0 347 . -126.156 -8.217  62.714  1.00 32.52 347 A 1 
ATOM 2687 C CB  . LYS A 0 347 . -128.542 -8.968  62.188  1.00 32.52 347 A 1 
ATOM 2688 O O   . LYS A 0 347 . -125.157 -8.829  62.383  1.00 32.52 347 A 1 
ATOM 2689 C CG  . LYS A 0 347 . -129.810 -8.801  61.334  1.00 32.52 347 A 1 
ATOM 2690 C CD  . LYS A 0 347 . -130.971 -9.587  61.958  1.00 32.52 347 A 1 
ATOM 2691 C CE  . LYS A 0 347 . -132.292 -9.293  61.238  1.00 32.52 347 A 1 
ATOM 2692 N NZ  . LYS A 0 347 . -133.448 -9.633  62.104  1.00 32.52 347 A 1 
ATOM 2693 N N   . GLY A 0 348 . -126.143 -7.651  63.937  1.00 30.97 348 A 1 
ATOM 2694 C CA  . GLY A 0 348 . -127.038 -6.784  64.757  1.00 30.97 348 A 1 
ATOM 2695 C C   . GLY A 0 348 . -126.664 -6.932  66.265  1.00 30.97 348 A 1 
ATOM 2696 O O   . GLY A 0 348 . -126.077 -7.951  66.605  1.00 30.97 348 A 1 
ATOM 2697 N N   . TYR A 0 349 . -126.923 -6.045  67.245  1.00 30.12 349 A 1 
ATOM 2698 C CA  . TYR A 0 349 . -127.694 -4.783  67.322  1.00 30.12 349 A 1 
ATOM 2699 C C   . TYR A 0 349 . -126.982 -3.691  68.196  1.00 30.12 349 A 1 
ATOM 2700 C CB  . TYR A 0 349 . -129.137 -5.099  67.762  1.00 30.12 349 A 1 
ATOM 2701 O O   . TYR A 0 349 . -125.896 -3.285  67.797  1.00 30.12 349 A 1 
ATOM 2702 C CG  . TYR A 0 349 . -130.014 -5.681  66.663  1.00 30.12 349 A 1 
ATOM 2703 C CD1 . TYR A 0 349 . -130.686 -4.806  65.789  1.00 30.12 349 A 1 
ATOM 2704 C CD2 . TYR A 0 349 . -130.192 -7.074  66.530  1.00 30.12 349 A 1 
ATOM 2705 C CE1 . TYR A 0 349 . -131.552 -5.311  64.801  1.00 30.12 349 A 1 
ATOM 2706 C CE2 . TYR A 0 349 . -131.052 -7.587  65.536  1.00 30.12 349 A 1 
ATOM 2707 O OH  . TYR A 0 349 . -132.619 -7.170  63.739  1.00 30.12 349 A 1 
ATOM 2708 C CZ  . TYR A 0 349 . -131.747 -6.704  64.679  1.00 30.12 349 A 1 
ATOM 2709 N N   . ALA A 0 350 . -127.555 -3.138  69.295  1.00 36.20 350 A 1 
ATOM 2710 C CA  . ALA A 0 350 . -127.059 -1.900  69.964  1.00 36.20 350 A 1 
ATOM 2711 C C   . ALA A 0 350 . -127.506 -1.663  71.447  1.00 36.20 350 A 1 
ATOM 2712 C CB  . ALA A 0 350 . -127.540 -0.714  69.110  1.00 36.20 350 A 1 
ATOM 2713 O O   . ALA A 0 350 . -128.443 -2.308  71.911  1.00 36.20 350 A 1 
ATOM 2714 N N   . GLY A 0 351 . -126.887 -0.672  72.134  1.00 31.84 351 A 1 
ATOM 2715 C CA  . GLY A 0 351 . -127.124 -0.211  73.536  1.00 31.84 351 A 1 
ATOM 2716 C C   . GLY A 0 351 . -125.991 -0.607  74.518  1.00 31.84 351 A 1 
ATOM 2717 O O   . GLY A 0 351 . -125.251 -1.525  74.193  1.00 31.84 351 A 1 
ATOM 2718 N N   . TYR A 0 352 . -125.753 -0.037  75.718  1.00 33.47 352 A 1 
ATOM 2719 C CA  . TYR A 0 352 . -126.230 1.152   76.484  1.00 33.47 352 A 1 
ATOM 2720 C C   . TYR A 0 352 . -125.504 1.189   77.878  1.00 33.47 352 A 1 
ATOM 2721 C CB  . TYR A 0 352 . -127.763 1.088   76.702  1.00 33.47 352 A 1 
ATOM 2722 O O   . TYR A 0 352 . -124.966 0.161   78.271  1.00 33.47 352 A 1 
ATOM 2723 C CG  . TYR A 0 352 . -128.439 -0.282  76.751  1.00 33.47 352 A 1 
ATOM 2724 C CD1 . TYR A 0 352 . -129.629 -0.486  76.021  1.00 33.47 352 A 1 
ATOM 2725 C CD2 . TYR A 0 352 . -127.892 -1.352  77.492  1.00 33.47 352 A 1 
ATOM 2726 C CE1 . TYR A 0 352 . -130.235 -1.757  75.989  1.00 33.47 352 A 1 
ATOM 2727 C CE2 . TYR A 0 352 . -128.490 -2.626  77.454  1.00 33.47 352 A 1 
ATOM 2728 O OH  . TYR A 0 352 . -130.233 -4.062  76.637  1.00 33.47 352 A 1 
ATOM 2729 C CZ  . TYR A 0 352 . -129.659 -2.833  76.693  1.00 33.47 352 A 1 
ATOM 2730 N N   . ALA A 0 353 . -125.472 2.230   78.739  1.00 31.16 353 A 1 
ATOM 2731 C CA  . ALA A 0 353 . -125.418 3.701   78.589  1.00 31.16 353 A 1 
ATOM 2732 C C   . ALA A 0 353 . -125.157 4.403   79.971  1.00 31.16 353 A 1 
ATOM 2733 C CB  . ALA A 0 353 . -126.745 4.224   78.013  1.00 31.16 353 A 1 
ATOM 2734 O O   . ALA A 0 353 . -125.953 4.226   80.888  1.00 31.16 353 A 1 
ATOM 2735 N N   . GLY A 0 354 . -124.119 5.256   80.113  1.00 34.92 354 A 1 
ATOM 2736 C CA  . GLY A 0 354 . -123.857 6.117   81.308  1.00 34.92 354 A 1 
ATOM 2737 C C   . GLY A 0 354 . -123.373 5.404   82.598  1.00 34.92 354 A 1 
ATOM 2738 O O   . GLY A 0 354 . -123.138 4.202   82.560  1.00 34.92 354 A 1 
ATOM 2739 N N   . ALA A 0 355 . -123.215 6.038   83.781  1.00 30.42 355 A 1 
ATOM 2740 C CA  . ALA A 0 355 . -122.862 7.428   84.177  1.00 30.42 355 A 1 
ATOM 2741 C C   . ALA A 0 355 . -122.690 7.534   85.734  1.00 30.42 355 A 1 
ATOM 2742 C CB  . ALA A 0 355 . -123.955 8.413   83.731  1.00 30.42 355 A 1 
ATOM 2743 O O   . ALA A 0 355 . -123.375 6.810   86.450  1.00 30.42 355 A 1 
ATOM 2744 N N   . GLY A 0 356 . -121.849 8.439   86.288  1.00 36.70 356 A 1 
ATOM 2745 C CA  . GLY A 0 356 . -121.777 8.713   87.753  1.00 36.70 356 A 1 
ATOM 2746 C C   . GLY A 0 356 . -120.457 9.330   88.287  1.00 36.70 356 A 1 
ATOM 2747 O O   . GLY A 0 356 . -119.426 9.212   87.634  1.00 36.70 356 A 1 
ATOM 2748 N N   . TYR A 0 357 . -120.473 9.980   89.470  1.00 27.61 357 A 1 
ATOM 2749 C CA  . TYR A 0 357 . -119.333 10.722  90.069  1.00 27.61 357 A 1 
ATOM 2750 C C   . TYR A 0 357 . -119.104 10.437  91.578  1.00 27.61 357 A 1 
ATOM 2751 C CB  . TYR A 0 357 . -119.579 12.247  89.968  1.00 27.61 357 A 1 
ATOM 2752 O O   . TYR A 0 357 . -120.049 10.544  92.347  1.00 27.61 357 A 1 
ATOM 2753 C CG  . TYR A 0 357 . -119.325 12.942  88.642  1.00 27.61 357 A 1 
ATOM 2754 C CD1 . TYR A 0 357 . -118.148 13.699  88.460  1.00 27.61 357 A 1 
ATOM 2755 C CD2 . TYR A 0 357 . -120.317 12.943  87.642  1.00 27.61 357 A 1 
ATOM 2756 C CE1 . TYR A 0 357 . -117.962 14.455  87.286  1.00 27.61 357 A 1 
ATOM 2757 C CE2 . TYR A 0 357 . -120.133 13.694  86.465  1.00 27.61 357 A 1 
ATOM 2758 O OH  . TYR A 0 357 . -118.800 15.196  85.159  1.00 27.61 357 A 1 
ATOM 2759 C CZ  . TYR A 0 357 . -118.960 14.456  86.287  1.00 27.61 357 A 1 
ATOM 2760 N N   . GLY A 0 358 . -117.831 10.249  91.982  1.00 29.46 358 A 1 
ATOM 2761 C CA  . GLY A 0 358 . -117.195 10.697  93.253  1.00 29.46 358 A 1 
ATOM 2762 C C   . GLY A 0 358 . -117.654 10.156  94.632  1.00 29.46 358 A 1 
ATOM 2763 O O   . GLY A 0 358 . -118.840 10.065  94.909  1.00 29.46 358 A 1 
ATOM 2764 N N   . GLY A 0 359 . -116.715 9.905   95.572  1.00 29.46 359 A 1 
ATOM 2765 C CA  . GLY A 0 359 . -117.097 9.601   96.975  1.00 29.46 359 A 1 
ATOM 2766 C C   . GLY A 0 359 . -116.049 9.022   97.951  1.00 29.46 359 A 1 
ATOM 2767 O O   . GLY A 0 359 . -116.155 7.871   98.340  1.00 29.46 359 A 1 
ATOM 2768 N N   . LYS A 0 360 . -115.071 9.838   98.372  1.00 30.64 360 A 1 
ATOM 2769 C CA  . LYS A 0 360 . -114.285 9.821   99.641  1.00 30.64 360 A 1 
ATOM 2770 C C   . LYS A 0 360 . -114.257 8.562   100.568 1.00 30.64 360 A 1 
ATOM 2771 C CB  . LYS A 0 360 . -114.776 11.038  100.442 1.00 30.64 360 A 1 
ATOM 2772 O O   . LYS A 0 360 . -115.254 8.156   101.147 1.00 30.64 360 A 1 
ATOM 2773 C CG  . LYS A 0 360 . -113.827 11.464  101.569 1.00 30.64 360 A 1 
ATOM 2774 C CD  . LYS A 0 360 . -114.403 12.697  102.277 1.00 30.64 360 A 1 
ATOM 2775 C CE  . LYS A 0 360 . -113.444 13.182  103.368 1.00 30.64 360 A 1 
ATOM 2776 N NZ  . LYS A 0 360 . -114.030 14.304  104.144 1.00 30.64 360 A 1 
ATOM 2777 N N   . ALA A 0 361 . -113.026 8.120   100.850 1.00 27.71 361 A 1 
ATOM 2778 C CA  . ALA A 0 361 . -112.556 7.053   101.752 1.00 27.71 361 A 1 
ATOM 2779 C C   . ALA A 0 361 . -113.172 6.870   103.168 1.00 27.71 361 A 1 
ATOM 2780 C CB  . ALA A 0 361 . -111.061 7.352   101.958 1.00 27.71 361 A 1 
ATOM 2781 O O   . ALA A 0 361 . -113.407 7.840   103.889 1.00 27.71 361 A 1 
ATOM 2782 N N   . ALA A 0 362 . -113.188 5.601   103.615 1.00 35.57 362 A 1 
ATOM 2783 C CA  . ALA A 0 362 . -113.019 5.138   105.005 1.00 35.57 362 A 1 
ATOM 2784 C C   . ALA A 0 362 . -112.424 3.702   105.018 1.00 35.57 362 A 1 
ATOM 2785 C CB  . ALA A 0 362 . -114.365 5.188   105.738 1.00 35.57 362 A 1 
ATOM 2786 O O   . ALA A 0 362 . -112.592 2.970   104.044 1.00 35.57 362 A 1 
ATOM 2787 N N   . TYR A 0 363 . -111.727 3.293   106.090 1.00 27.94 363 A 1 
ATOM 2788 C CA  . TYR A 0 363 . -111.116 1.955   106.238 1.00 27.94 363 A 1 
ATOM 2789 C C   . TYR A 0 363 . -111.824 1.121   107.322 1.00 27.94 363 A 1 
ATOM 2790 C CB  . TYR A 0 363 . -109.614 2.075   106.588 1.00 27.94 363 A 1 
ATOM 2791 O O   . TYR A 0 363 . -111.979 1.594   108.444 1.00 27.94 363 A 1 
ATOM 2792 C CG  . TYR A 0 363 . -108.628 1.807   105.461 1.00 27.94 363 A 1 
ATOM 2793 C CD1 . TYR A 0 363 . -108.038 0.532   105.323 1.00 27.94 363 A 1 
ATOM 2794 C CD2 . TYR A 0 363 . -108.240 2.851   104.601 1.00 27.94 363 A 1 
ATOM 2795 C CE1 . TYR A 0 363 . -107.060 0.303   104.334 1.00 27.94 363 A 1 
ATOM 2796 C CE2 . TYR A 0 363 . -107.261 2.627   103.612 1.00 27.94 363 A 1 
ATOM 2797 O OH  . TYR A 0 363 . -105.711 1.155   102.534 1.00 27.94 363 A 1 
ATOM 2798 C CZ  . TYR A 0 363 . -106.666 1.356   103.479 1.00 27.94 363 A 1 
ATOM 2799 N N   . GLY A 0 364 . -112.119 -0.149  107.011 1.00 29.01 364 A 1 
ATOM 2800 C CA  . GLY A 0 364 . -112.481 -1.202  107.975 1.00 29.01 364 A 1 
ATOM 2801 C C   . GLY A 0 364 . -113.970 -1.309  108.344 1.00 29.01 364 A 1 
ATOM 2802 O O   . GLY A 0 364 . -114.615 -0.311  108.643 1.00 29.01 364 A 1 
ATOM 2803 N N   . GLY A 0 365 . -114.500 -2.542  108.382 1.00 29.66 365 A 1 
ATOM 2804 C CA  . GLY A 0 365 . -115.820 -2.828  108.967 1.00 29.66 365 A 1 
ATOM 2805 C C   . GLY A 0 365 . -116.599 -4.003  108.357 1.00 29.66 365 A 1 
ATOM 2806 O O   . GLY A 0 365 . -117.337 -3.805  107.403 1.00 29.66 365 A 1 
ATOM 2807 N N   . ALA A 0 366 . -116.525 -5.171  109.013 1.00 31.50 366 A 1 
ATOM 2808 C CA  . ALA A 0 366 . -117.452 -6.315  108.914 1.00 31.50 366 A 1 
ATOM 2809 C C   . ALA A 0 366 . -117.624 -7.032  107.548 1.00 31.50 366 A 1 
ATOM 2810 C CB  . ALA A 0 366 . -118.788 -5.918  109.560 1.00 31.50 366 A 1 
ATOM 2811 O O   . ALA A 0 366 . -117.214 -6.562  106.493 1.00 31.50 366 A 1 
ATOM 2812 N N   . HIS A 0 367 . -118.179 -8.252  107.598 1.00 27.65 367 A 1 
ATOM 2813 C CA  . HIS A 0 367 . -118.156 -9.217  106.493 1.00 27.65 367 A 1 
ATOM 2814 C C   . HIS A 0 367 . -119.418 -10.105 106.466 1.00 27.65 367 A 1 
ATOM 2815 C CB  . HIS A 0 367 . -116.865 -10.046 106.642 1.00 27.65 367 A 1 
ATOM 2816 O O   . HIS A 0 367 . -119.553 -11.042 107.253 1.00 27.65 367 A 1 
ATOM 2817 C CG  . HIS A 0 367 . -116.675 -11.138 105.619 1.00 27.65 367 A 1 
ATOM 2818 C CD2 . HIS A 0 367 . -115.761 -11.159 104.599 1.00 27.65 367 A 1 
ATOM 2819 N ND1 . HIS A 0 367 . -117.322 -12.352 105.609 1.00 27.65 367 A 1 
ATOM 2820 C CE1 . HIS A 0 367 . -116.812 -13.087 104.606 1.00 27.65 367 A 1 
ATOM 2821 N NE2 . HIS A 0 367 . -115.860 -12.398 103.959 1.00 27.65 367 A 1 
ATOM 2822 N N   . GLY A 0 368 . -120.313 -9.834  105.514 1.00 32.90 368 A 1 
ATOM 2823 C CA  . GLY A 0 368 . -121.450 -10.667 105.094 1.00 32.90 368 A 1 
ATOM 2824 C C   . GLY A 0 368 . -121.884 -10.181 103.703 1.00 32.90 368 A 1 
ATOM 2825 O O   . GLY A 0 368 . -122.042 -8.981  103.520 1.00 32.90 368 A 1 
ATOM 2826 N N   . SER A 0 369 . -121.853 -10.995 102.642 1.00 29.71 369 A 1 
ATOM 2827 C CA  . SER A 0 369 . -122.785 -12.100 102.337 1.00 29.71 369 A 1 
ATOM 2828 C C   . SER A 0 369 . -124.220 -11.568 102.147 1.00 29.71 369 A 1 
ATOM 2829 C CB  . SER A 0 369 . -122.683 -13.239 103.358 1.00 29.71 369 A 1 
ATOM 2830 O O   . SER A 0 369 . -124.721 -10.876 103.025 1.00 29.71 369 A 1 
ATOM 2831 O OG  . SER A 0 369 . -122.902 -14.473 102.716 1.00 29.71 369 A 1 
ATOM 2832 N N   . TYR A 0 370 . -124.933 -11.801 101.036 1.00 28.41 370 A 1 
ATOM 2833 C CA  . TYR A 0 370 . -124.900 -12.923 100.079 1.00 28.41 370 A 1 
ATOM 2834 C C   . TYR A 0 370 . -125.249 -12.433 98.652  1.00 28.41 370 A 1 
ATOM 2835 C CB  . TYR A 0 370 . -125.976 -13.969 100.482 1.00 28.41 370 A 1 
ATOM 2836 O O   . TYR A 0 370 . -125.969 -11.448 98.514  1.00 28.41 370 A 1 
ATOM 2837 C CG  . TYR A 0 370 . -126.158 -14.219 101.973 1.00 28.41 370 A 1 
ATOM 2838 C CD1 . TYR A 0 370 . -125.611 -15.363 102.586 1.00 28.41 370 A 1 
ATOM 2839 C CD2 . TYR A 0 370 . -126.840 -13.267 102.759 1.00 28.41 370 A 1 
ATOM 2840 C CE1 . TYR A 0 370 . -125.626 -15.480 103.992 1.00 28.41 370 A 1 
ATOM 2841 C CE2 . TYR A 0 370 . -126.849 -13.373 104.160 1.00 28.41 370 A 1 
ATOM 2842 O OH  . TYR A 0 370 . -126.156 -14.544 106.133 1.00 28.41 370 A 1 
ATOM 2843 C CZ  . TYR A 0 370 . -126.215 -14.468 104.780 1.00 28.41 370 A 1 
ATOM 2844 N N   . GLY A 0 371 . -124.849 -13.171 97.606  1.00 28.44 371 A 1 
ATOM 2845 C CA  . GLY A 0 371 . -125.359 -12.996 96.230  1.00 28.44 371 A 1 
ATOM 2846 C C   . GLY A 0 371 . -124.296 -12.642 95.179  1.00 28.44 371 A 1 
ATOM 2847 O O   . GLY A 0 371 . -123.459 -11.773 95.393  1.00 28.44 371 A 1 
ATOM 2848 N N   . GLY A 0 372 . -124.338 -13.321 94.030  1.00 25.20 372 A 1 
ATOM 2849 C CA  . GLY A 0 372 . -123.459 -13.096 92.873  1.00 25.20 372 A 1 
ATOM 2850 C C   . GLY A 0 372 . -124.181 -13.421 91.558  1.00 25.20 372 A 1 
ATOM 2851 O O   . GLY A 0 372 . -125.405 -13.501 91.566  1.00 25.20 372 A 1 
ATOM 2852 N N   . VAL A 0 373 . -123.421 -13.690 90.479  1.00 27.44 373 A 1 
ATOM 2853 C CA  . VAL A 0 373 . -123.871 -13.834 89.062  1.00 27.44 373 A 1 
ATOM 2854 C C   . VAL A 0 373 . -124.094 -12.460 88.384  1.00 27.44 373 A 1 
ATOM 2855 C CB  . VAL A 0 373 . -125.087 -14.797 88.926  1.00 27.44 373 A 1 
ATOM 2856 O O   . VAL A 0 373 . -124.703 -11.585 88.981  1.00 27.44 373 A 1 
ATOM 2857 C CG1 . VAL A 0 373 . -125.490 -15.066 87.478  1.00 27.44 373 A 1 
ATOM 2858 C CG2 . VAL A 0 373 . -124.804 -16.167 89.564  1.00 27.44 373 A 1 
ATOM 2859 N N   . ALA A 0 374 . -123.602 -12.152 87.170  1.00 28.54 374 A 1 
ATOM 2860 C CA  . ALA A 0 374 . -122.850 -12.928 86.165  1.00 28.54 374 A 1 
ATOM 2861 C C   . ALA A 0 374 . -121.631 -12.155 85.602  1.00 28.54 374 A 1 
ATOM 2862 C CB  . ALA A 0 374 . -123.780 -13.239 84.979  1.00 28.54 374 A 1 
ATOM 2863 O O   . ALA A 0 374 . -121.571 -10.930 85.673  1.00 28.54 374 A 1 
ATOM 2864 N N   . LYS A 0 375 . -120.698 -12.871 84.951  1.00 27.27 375 A 1 
ATOM 2865 C CA  . LYS A 0 375 . -119.731 -12.268 84.011  1.00 27.27 375 A 1 
ATOM 2866 C C   . LYS A 0 375 . -120.423 -11.926 82.684  1.00 27.27 375 A 1 
ATOM 2867 C CB  . LYS A 0 375 . -118.568 -13.232 83.699  1.00 27.27 375 A 1 
ATOM 2868 O O   . LYS A 0 375 . -121.204 -12.733 82.188  1.00 27.27 375 A 1 
ATOM 2869 C CG  . LYS A 0 375 . -117.542 -13.445 84.825  1.00 27.27 375 A 1 
ATOM 2870 C CD  . LYS A 0 375 . -116.402 -14.342 84.305  1.00 27.27 375 A 1 
ATOM 2871 C CE  . LYS A 0 375 . -115.273 -14.498 85.331  1.00 27.27 375 A 1 
ATOM 2872 N NZ  . LYS A 0 375 . -114.133 -15.271 84.772  1.00 27.27 375 A 1 
ATOM 2873 N N   . VAL A 0 376 . -120.034 -10.814 82.061  1.00 27.96 376 A 1 
ATOM 2874 C CA  . VAL A 0 376 . -120.249 -10.542 80.626  1.00 27.96 376 A 1 
ATOM 2875 C C   . VAL A 0 376 . -118.875 -10.441 79.951  1.00 27.96 376 A 1 
ATOM 2876 C CB  . VAL A 0 376 . -121.150 -9.309  80.401  1.00 27.96 376 A 1 
ATOM 2877 O O   . VAL A 0 376 . -117.896 -10.083 80.604  1.00 27.96 376 A 1 
ATOM 2878 C CG1 . VAL A 0 376 . -121.388 -9.022  78.912  1.00 27.96 376 A 1 
ATOM 2879 C CG2 . VAL A 0 376 . -122.528 -9.526  81.046  1.00 27.96 376 A 1 
ATOM 2880 N N   . GLY A 0 377 . -118.781 -10.886 78.697  1.00 27.42 377 A 1 
ATOM 2881 C CA  . GLY A 0 377 . -117.519 -11.256 78.054  1.00 27.42 377 A 1 
ATOM 2882 C C   . GLY A 0 377 . -116.613 -10.099 77.622  1.00 27.42 377 A 1 
ATOM 2883 O O   . GLY A 0 377 . -117.067 -9.027  77.235  1.00 27.42 377 A 1 
ATOM 2884 N N   . GLU A 0 378 . -115.315 -10.385 77.636  1.00 26.41 378 A 1 
ATOM 2885 C CA  . GLU A 0 378 . -114.242 -9.581  77.055  1.00 26.41 378 A 1 
ATOM 2886 C C   . GLU A 0 378 . -114.325 -9.623  75.518  1.00 26.41 378 A 1 
ATOM 2887 C CB  . GLU A 0 378 . -112.939 -10.187 77.599  1.00 26.41 378 A 1 
ATOM 2888 O O   . GLU A 0 378 . -114.256 -10.696 74.914  1.00 26.41 378 A 1 
ATOM 2889 C CG  . GLU A 0 378 . -111.635 -9.489  77.195  1.00 26.41 378 A 1 
ATOM 2890 C CD  . GLU A 0 378 . -110.405 -10.167 77.835  1.00 26.41 378 A 1 
ATOM 2891 O OE1 . GLU A 0 378 . -109.281 -9.813  77.418  1.00 26.41 378 A 1 
ATOM 2892 O OE2 . GLU A 0 378 . -110.588 -11.025 78.733  1.00 26.41 378 A 1 
ATOM 2893 N N   . VAL A 0 379 . -114.502 -8.467  74.871  1.00 29.80 379 A 1 
ATOM 2894 C CA  . VAL A 0 379 . -114.559 -8.370  73.403  1.00 29.80 379 A 1 
ATOM 2895 C C   . VAL A 0 379 . -113.141 -8.208  72.863  1.00 29.80 379 A 1 
ATOM 2896 C CB  . VAL A 0 379 . -115.504 -7.248  72.923  1.00 29.80 379 A 1 
ATOM 2897 O O   . VAL A 0 379 . -112.603 -7.107  72.801  1.00 29.80 379 A 1 
ATOM 2898 C CG1 . VAL A 0 379 . -115.566 -7.176  71.390  1.00 29.80 379 A 1 
ATOM 2899 C CG2 . VAL A 0 379 . -116.936 -7.497  73.424  1.00 29.80 379 A 1 
ATOM 2900 N N   . THR A 0 380 . -112.519 -9.322  72.481  1.00 29.07 380 A 1 
ATOM 2901 C CA  . THR A 0 380 . -111.241 -9.300  71.763  1.00 29.07 380 A 1 
ATOM 2902 C C   . THR A 0 380 . -111.478 -8.900  70.305  1.00 29.07 380 A 1 
ATOM 2903 C CB  . THR A 0 380 . -110.531 -10.663 71.820  1.00 29.07 380 A 1 
ATOM 2904 O O   . THR A 0 380 . -111.931 -9.724  69.506  1.00 29.07 380 A 1 
ATOM 2905 C CG2 . THR A 0 380 . -109.056 -10.550 71.436  1.00 29.07 380 A 1 
ATOM 2906 O OG1 . THR A 0 380 . -110.590 -11.242 73.102  1.00 29.07 380 A 1 
ATOM 2907 N N   . ASP A 0 381 . -111.142 -7.660  69.944  1.00 30.67 381 A 1 
ATOM 2908 C CA  . ASP A 0 381 . -111.166 -7.185  68.556  1.00 30.67 381 A 1 
ATOM 2909 C C   . ASP A 0 381 . -110.149 -7.958  67.701  1.00 30.67 381 A 1 
ATOM 2910 C CB  . ASP A 0 381 . -110.919 -5.666  68.483  1.00 30.67 381 A 1 
ATOM 2911 O O   . ASP A 0 381 . -108.965 -7.622  67.612  1.00 30.67 381 A 1 
ATOM 2912 C CG  . ASP A 0 381 . -112.164 -4.828  68.794  1.00 30.67 381 A 1 
ATOM 2913 O OD1 . ASP A 0 381 . -113.269 -5.262  68.396  1.00 30.67 381 A 1 
ATOM 2914 O OD2 . ASP A 0 381 . -111.986 -3.739  69.380  1.00 30.67 381 A 1 
ATOM 2915 N N   . LYS A 0 382 . -110.620 -9.033  67.060  1.00 28.86 382 A 1 
ATOM 2916 C CA  . LYS A 0 382 . -109.840 -9.839  66.116  1.00 28.86 382 A 1 
ATOM 2917 C C   . LYS A 0 382 . -109.613 -9.052  64.830  1.00 28.86 382 A 1 
ATOM 2918 C CB  . LYS A 0 382 . -110.526 -11.185 65.844  1.00 28.86 382 A 1 
ATOM 2919 O O   . LYS A 0 382 . -110.376 -9.167  63.871  1.00 28.86 382 A 1 
ATOM 2920 C CG  . LYS A 0 382 . -110.401 -12.137 67.038  1.00 28.86 382 A 1 
ATOM 2921 C CD  . LYS A 0 382 . -111.053 -13.482 66.708  1.00 28.86 382 A 1 
ATOM 2922 C CE  . LYS A 0 382 . -110.870 -14.435 67.891  1.00 28.86 382 A 1 
ATOM 2923 N NZ  . LYS A 0 382 . -111.533 -15.737 67.642  1.00 28.86 382 A 1 
ATOM 2924 N N   . THR A 0 383 . -108.539 -8.271  64.805  1.00 31.07 383 A 1 
ATOM 2925 C CA  . THR A 0 383 . -108.041 -7.642  63.583  1.00 31.07 383 A 1 
ATOM 2926 C C   . THR A 0 383 . -107.796 -8.718  62.521  1.00 31.07 383 A 1 
ATOM 2927 C CB  . THR A 0 383 . -106.769 -6.816  63.846  1.00 31.07 383 A 1 
ATOM 2928 O O   . THR A 0 383 . -107.090 -9.701  62.747  1.00 31.07 383 A 1 
ATOM 2929 C CG2 . THR A 0 383 . -107.055 -5.605  64.732  1.00 31.07 383 A 1 
ATOM 2930 O OG1 . THR A 0 383 . -105.784 -7.571  64.506  1.00 31.07 383 A 1 
ATOM 2931 N N   . VAL A 0 384 . -108.381 -8.546  61.332  1.00 34.50 384 A 1 
ATOM 2932 C CA  . VAL A 0 384 . -108.389 -9.565  60.257  1.00 34.50 384 A 1 
ATOM 2933 C C   . VAL A 0 384 . -107.016 -9.719  59.564  1.00 34.50 384 A 1 
ATOM 2934 C CB  . VAL A 0 384 . -109.539 -9.327  59.243  1.00 34.50 384 A 1 
ATOM 2935 O O   . VAL A 0 384 . -106.899 -10.286 58.485  1.00 34.50 384 A 1 
ATOM 2936 C CG1 . VAL A 0 384 . -110.042 -10.656 58.660  1.00 34.50 384 A 1 
ATOM 2937 C CG2 . VAL A 0 384 . -110.770 -8.631  59.853  1.00 34.50 384 A 1 
ATOM 2938 N N   . TRP A 0 385 . -105.954 -9.209  60.190  1.00 27.03 385 A 1 
ATOM 2939 C CA  . TRP A 0 385 . -104.601 -9.082  59.645  1.00 27.03 385 A 1 
ATOM 2940 C C   . TRP A 0 385 . -103.616 -10.144 60.167  1.00 27.03 385 A 1 
ATOM 2941 C CB  . TRP A 0 385 . -104.123 -7.630  59.814  1.00 27.03 385 A 1 
ATOM 2942 O O   . TRP A 0 385 . -102.411 -10.031 59.974  1.00 27.03 385 A 1 
ATOM 2943 C CG  . TRP A 0 385 . -103.757 -6.975  58.520  1.00 27.03 385 A 1 
ATOM 2944 C CD1 . TRP A 0 385 . -104.630 -6.591  57.560  1.00 27.03 385 A 1 
ATOM 2945 C CD2 . TRP A 0 385 . -102.427 -6.677  57.995  1.00 27.03 385 A 1 
ATOM 2946 C CE2 . TRP A 0 385 . -102.574 -6.095  56.700  1.00 27.03 385 A 1 
ATOM 2947 C CE3 . TRP A 0 385 . -101.111 -6.856  58.475  1.00 27.03 385 A 1 
ATOM 2948 N NE1 . TRP A 0 385 . -103.935 -6.067  56.487  1.00 27.03 385 A 1 
ATOM 2949 C CH2 . TRP A 0 385 . -100.179 -5.881  56.435  1.00 27.03 385 A 1 
ATOM 2950 C CZ2 . TRP A 0 385 . -101.476 -5.700  55.924  1.00 27.03 385 A 1 
ATOM 2951 C CZ3 . TRP A 0 385 . -100.000 -6.458  57.705  1.00 27.03 385 A 1 
ATOM 2952 N N   . GLN A 0 386 . -104.123 -11.214 60.789  1.00 28.98 386 A 1 
ATOM 2953 C CA  . GLN A 0 386 . -103.335 -12.398 61.176  1.00 28.98 386 A 1 
ATOM 2954 C C   . GLN A 0 386 . -103.249 -13.475 60.069  1.00 28.98 386 A 1 
ATOM 2955 C CB  . GLN A 0 386 . -103.868 -12.970 62.503  1.00 28.98 386 A 1 
ATOM 2956 O O   . GLN A 0 386 . -102.759 -14.575 60.315  1.00 28.98 386 A 1 
ATOM 2957 C CG  . GLN A 0 386 . -103.698 -11.988 63.674  1.00 28.98 386 A 1 
ATOM 2958 C CD  . GLN A 0 386 . -103.961 -12.643 65.028  1.00 28.98 386 A 1 
ATOM 2959 N NE2 . GLN A 0 386 . -103.210 -12.293 66.050  1.00 28.98 386 A 1 
ATOM 2960 O OE1 . GLN A 0 386 . -104.832 -13.480 65.204  1.00 28.98 386 A 1 
ATOM 2961 N N   . GLY A 0 387 . -103.747 -13.190 58.858  1.00 28.85 387 A 1 
ATOM 2962 C CA  . GLY A 0 387 . -103.771 -14.147 57.744  1.00 28.85 387 A 1 
ATOM 2963 C C   . GLY A 0 387 . -102.466 -14.236 56.942  1.00 28.85 387 A 1 
ATOM 2964 O O   . GLY A 0 387 . -102.009 -15.337 56.646  1.00 28.85 387 A 1 
ATOM 2965 N N   . ALA A 0 388 . -101.863 -13.094 56.596  1.00 28.91 388 A 1 
ATOM 2966 C CA  . ALA A 0 388 . -100.807 -13.023 55.578  1.00 28.91 388 A 1 
ATOM 2967 C C   . ALA A 0 388 . -99.410  -13.469 56.056  1.00 28.91 388 A 1 
ATOM 2968 C CB  . ALA A 0 388 . -100.782 -11.589 55.032  1.00 28.91 388 A 1 
ATOM 2969 O O   . ALA A 0 388 . -98.627  -13.985 55.267  1.00 28.91 388 A 1 
ATOM 2970 N N   . SER A 0 389 . -99.088  -13.313 57.343  1.00 32.92 389 A 1 
ATOM 2971 C CA  . SER A 0 389 . -97.746  -13.569 57.898  1.00 32.92 389 A 1 
ATOM 2972 C C   . SER A 0 389 . -97.554  -14.978 58.482  1.00 32.92 389 A 1 
ATOM 2973 C CB  . SER A 0 389 . -97.402  -12.476 58.916  1.00 32.92 389 A 1 
ATOM 2974 O O   . SER A 0 389 . -96.617  -15.218 59.242  1.00 32.92 389 A 1 
ATOM 2975 O OG  . SER A 0 389 . -98.425  -12.372 59.893  1.00 32.92 389 A 1 
ATOM 2976 N N   . LYS A 0 390 . -98.434  -15.937 58.160  1.00 30.50 390 A 1 
ATOM 2977 C CA  . LYS A 0 390 . -98.485  -17.253 58.821  1.00 30.50 390 A 1 
ATOM 2978 C C   . LYS A 0 390 . -97.401  -18.238 58.341  1.00 30.50 390 A 1 
ATOM 2979 C CB  . LYS A 0 390 . -99.918  -17.810 58.735  1.00 30.50 390 A 1 
ATOM 2980 O O   . LYS A 0 390 . -97.707  -19.226 57.680  1.00 30.50 390 A 1 
ATOM 2981 C CG  . LYS A 0 390 . -100.122 -18.962 59.733  1.00 30.50 390 A 1 
ATOM 2982 C CD  . LYS A 0 390 . -101.504 -19.598 59.569  1.00 30.50 390 A 1 
ATOM 2983 C CE  . LYS A 0 390 . -101.644 -20.758 60.560  1.00 30.50 390 A 1 
ATOM 2984 N NZ  . LYS A 0 390 . -102.930 -21.471 60.372  1.00 30.50 390 A 1 
ATOM 2985 N N   . ASN A 0 391 . -96.150  -17.994 58.740  1.00 33.96 391 A 1 
ATOM 2986 C CA  . ASN A 0 391 . -95.020  -18.939 58.880  1.00 33.96 391 A 1 
ATOM 2987 C C   . ASN A 0 391 . -94.606  -19.865 57.707  1.00 33.96 391 A 1 
ATOM 2988 C CB  . ASN A 0 391 . -95.208  -19.738 60.191  1.00 33.96 391 A 1 
ATOM 2989 O O   . ASN A 0 391 . -93.638  -20.600 57.876  1.00 33.96 391 A 1 
ATOM 2990 C CG  . ASN A 0 391 . -94.765  -18.954 61.412  1.00 33.96 391 A 1 
ATOM 2991 N ND2 . ASN A 0 391 . -93.765  -19.417 62.125  1.00 33.96 391 A 1 
ATOM 2992 O OD1 . ASN A 0 391 . -95.310  -17.918 61.739  1.00 33.96 391 A 1 
ATOM 2993 N N   . GLY A 0 392 . -95.284  -19.872 56.555  1.00 32.20 392 A 1 
ATOM 2994 C CA  . GLY A 0 392 . -95.013  -20.822 55.460  1.00 32.20 392 A 1 
ATOM 2995 C C   . GLY A 0 392 . -94.566  -20.207 54.131  1.00 32.20 392 A 1 
ATOM 2996 O O   . GLY A 0 392 . -93.928  -20.891 53.341  1.00 32.20 392 A 1 
ATOM 2997 N N   . ALA A 0 393 . -94.880  -18.932 53.887  1.00 29.25 393 A 1 
ATOM 2998 C CA  . ALA A 0 393 . -94.644  -18.247 52.612  1.00 29.25 393 A 1 
ATOM 2999 C C   . ALA A 0 393 . -93.558  -17.161 52.714  1.00 29.25 393 A 1 
ATOM 3000 C CB  . ALA A 0 393 . -95.983  -17.738 52.062  1.00 29.25 393 A 1 
ATOM 3001 O O   . ALA A 0 393 . -93.665  -16.101 52.103  1.00 29.25 393 A 1 
ATOM 3002 N N   . ALA A 0 394 . -92.503  -17.423 53.491  1.00 27.78 394 A 1 
ATOM 3003 C CA  . ALA A 0 394 . -91.267  -16.670 53.339  1.00 27.78 394 A 1 
ATOM 3004 C C   . ALA A 0 394 . -90.687  -17.015 51.960  1.00 27.78 394 A 1 
ATOM 3005 C CB  . ALA A 0 394 . -90.315  -17.008 54.495  1.00 27.78 394 A 1 
ATOM 3006 O O   . ALA A 0 394 . -90.073  -18.071 51.794  1.00 27.78 394 A 1 
ATOM 3007 N N   . GLN A 0 395 . -90.919  -16.149 50.969  1.00 30.54 395 A 1 
ATOM 3008 C CA  . GLN A 0 395 . -90.158  -16.173 49.726  1.00 30.54 395 A 1 
ATOM 3009 C C   . GLN A 0 395 . -88.691  -16.012 50.123  1.00 30.54 395 A 1 
ATOM 3010 C CB  . GLN A 0 395 . -90.639  -15.070 48.769  1.00 30.54 395 A 1 
ATOM 3011 O O   . GLN A 0 395 . -88.270  -14.964 50.608  1.00 30.54 395 A 1 
ATOM 3012 C CG  . GLN A 0 395 . -91.974  -15.453 48.105  1.00 30.54 395 A 1 
ATOM 3013 C CD  . GLN A 0 395 . -92.532  -14.344 47.216  1.00 30.54 395 A 1 
ATOM 3014 N NE2 . GLN A 0 395 . -93.122  -14.664 46.085  1.00 30.54 395 A 1 
ATOM 3015 O OE1 . GLN A 0 395 . -92.484  -13.171 47.530  1.00 30.54 395 A 1 
ATOM 3016 N N   . LYS A 0 396 . -87.955  -17.122 50.045  1.00 33.72 396 A 1 
ATOM 3017 C CA  . LYS A 0 396 . -86.543  -17.193 50.404  1.00 33.72 396 A 1 
ATOM 3018 C C   . LYS A 0 396 . -85.823  -16.198 49.503  1.00 33.72 396 A 1 
ATOM 3019 C CB  . LYS A 0 396 . -86.077  -18.639 50.187  1.00 33.72 396 A 1 
ATOM 3020 O O   . LYS A 0 396 . -85.956  -16.347 48.292  1.00 33.72 396 A 1 
ATOM 3021 C CG  . LYS A 0 396 . -84.649  -18.897 50.679  1.00 33.72 396 A 1 
ATOM 3022 C CD  . LYS A 0 396 . -84.244  -20.334 50.328  1.00 33.72 396 A 1 
ATOM 3023 C CE  . LYS A 0 396 . -82.842  -20.638 50.863  1.00 33.72 396 A 1 
ATOM 3024 N NZ  . LYS A 0 396 . -82.326  -21.924 50.331  1.00 33.72 396 A 1 
ATOM 3025 N N   . SER A 0 397 . -85.151  -15.206 50.100  1.00 37.68 397 A 1 
ATOM 3026 C CA  . SER A 0 397 . -84.582  -14.057 49.381  1.00 37.68 397 A 1 
ATOM 3027 C C   . SER A 0 397 . -83.924  -14.523 48.090  1.00 37.68 397 A 1 
ATOM 3028 C CB  . SER A 0 397 . -83.555  -13.315 50.247  1.00 37.68 397 A 1 
ATOM 3029 O O   . SER A 0 397 . -83.001  -15.342 48.132  1.00 37.68 397 A 1 
ATOM 3030 O OG  . SER A 0 397 . -83.517  -11.956 49.881  1.00 37.68 397 A 1 
ATOM 3031 N N   . GLY A 0 398 . -84.483  -14.084 46.964  1.00 35.96 398 A 1 
ATOM 3032 C CA  . GLY A 0 398 . -83.967  -14.412 45.649  1.00 35.96 398 A 1 
ATOM 3033 C C   . GLY A 0 398 . -82.728  -13.574 45.435  1.00 35.96 398 A 1 
ATOM 3034 O O   . GLY A 0 398 . -82.854  -12.445 44.988  1.00 35.96 398 A 1 
ATOM 3035 N N   . TYR A 0 399 . -81.578  -14.112 45.834  1.00 40.72 399 A 1 
ATOM 3036 C CA  . TYR A 0 399 . -80.291  -13.564 45.445  1.00 40.72 399 A 1 
ATOM 3037 C C   . TYR A 0 399 . -80.158  -13.740 43.935  1.00 40.72 399 A 1 
ATOM 3038 C CB  . TYR A 0 399 . -79.150  -14.289 46.180  1.00 40.72 399 A 1 
ATOM 3039 O O   . TYR A 0 399 . -79.966  -14.866 43.459  1.00 40.72 399 A 1 
ATOM 3040 C CG  . TYR A 0 399 . -79.239  -14.274 47.691  1.00 40.72 399 A 1 
ATOM 3041 C CD1 . TYR A 0 399 . -78.875  -13.114 48.398  1.00 40.72 399 A 1 
ATOM 3042 C CD2 . TYR A 0 399 . -79.670  -15.422 48.384  1.00 40.72 399 A 1 
ATOM 3043 C CE1 . TYR A 0 399 . -78.937  -13.099 49.803  1.00 40.72 399 A 1 
ATOM 3044 C CE2 . TYR A 0 399 . -79.735  -15.413 49.790  1.00 40.72 399 A 1 
ATOM 3045 O OH  . TYR A 0 399 . -79.435  -14.235 51.856  1.00 40.72 399 A 1 
ATOM 3046 C CZ  . TYR A 0 399 . -79.367  -14.250 50.498  1.00 40.72 399 A 1 
ATOM 3047 N N   . ASP A 0 400 . -80.236  -12.628 43.221  1.00 42.97 400 A 1 
ATOM 3048 C CA  . ASP A 0 400 . -79.286  -12.357 42.157  1.00 42.97 400 A 1 
ATOM 3049 C C   . ASP A 0 400 . -77.858  -12.621 42.671  1.00 42.97 400 A 1 
ATOM 3050 C CB  . ASP A 0 400 . -79.464  -10.940 41.565  1.00 42.97 400 A 1 
ATOM 3051 O O   . ASP A 0 400 . -77.538  -12.521 43.860  1.00 42.97 400 A 1 
ATOM 3052 C CG  . ASP A 0 400 . -80.203  -9.854  42.388  1.00 42.97 400 A 1 
ATOM 3053 O OD1 . ASP A 0 400 . -80.442  -9.982  43.622  1.00 42.97 400 A 1 
ATOM 3054 O OD2 . ASP A 0 400 . -80.722  -8.929  41.731  1.00 42.97 400 A 1 
ATOM 3055 N N   . ASN A 0 401 . -77.048  -13.216 41.805  1.00 47.28 401 A 1 
ATOM 3056 C CA  . ASN A 0 401 . -75.619  -13.383 42.026  1.00 47.28 401 A 1 
ATOM 3057 C C   . ASN A 0 401 . -75.027  -13.874 40.717  1.00 47.28 401 A 1 
ATOM 3058 C CB  . ASN A 0 401 . -75.183  -14.258 43.237  1.00 47.28 401 A 1 
ATOM 3059 O O   . ASN A 0 401 . -75.071  -15.078 40.423  1.00 47.28 401 A 1 
ATOM 3060 C CG  . ASN A 0 401 . -76.025  -15.386 43.804  1.00 47.28 401 A 1 
ATOM 3061 N ND2 . ASN A 0 401 . -77.176  -15.694 43.261  1.00 47.28 401 A 1 
ATOM 3062 O OD1 . ASN A 0 401 . -75.591  -16.091 44.717  1.00 47.28 401 A 1 
ATOM 3063 N N   . ASP A 0 402 . -74.493  -12.911 39.986  1.00 58.36 402 A 1 
ATOM 3064 C CA  . ASP A 0 402 . -73.890  -13.056 38.687  1.00 58.36 402 A 1 
ATOM 3065 C C   . ASP A 0 402 . -72.431  -13.471 38.897  1.00 58.36 402 A 1 
ATOM 3066 C CB  . ASP A 0 402 . -74.078  -11.767 37.870  1.00 58.36 402 A 1 
ATOM 3067 O O   . ASP A 0 402 . -71.590  -12.783 39.485  1.00 58.36 402 A 1 
ATOM 3068 C CG  . ASP A 0 402 . -75.546  -11.460 37.510  1.00 58.36 402 A 1 
ATOM 3069 O OD1 . ASP A 0 402 . -76.442  -12.290 37.826  1.00 58.36 402 A 1 
ATOM 3070 O OD2 . ASP A 0 402 . -75.741  -10.445 36.806  1.00 58.36 402 A 1 
ATOM 3071 N N   . GLU A 0 403 . -72.122  -14.688 38.466  1.00 64.58 403 A 1 
ATOM 3072 C CA  . GLU A 0 403 . -70.803  -15.284 38.652  1.00 64.58 403 A 1 
ATOM 3073 C C   . GLU A 0 403 . -69.992  -15.056 37.375  1.00 64.58 403 A 1 
ATOM 3074 C CB  . GLU A 0 403 . -70.950  -16.751 39.100  1.00 64.58 403 A 1 
ATOM 3075 O O   . GLU A 0 403 . -70.154  -15.765 36.377  1.00 64.58 403 A 1 
ATOM 3076 C CG  . GLU A 0 403 . -71.323  -16.806 40.596  1.00 64.58 403 A 1 
ATOM 3077 C CD  . GLU A 0 403 . -71.797  -18.180 41.093  1.00 64.58 403 A 1 
ATOM 3078 O OE1 . GLU A 0 403 . -72.707  -18.212 41.968  1.00 64.58 403 A 1 
ATOM 3079 O OE2 . GLU A 0 403 . -71.284  -19.232 40.667  1.00 64.58 403 A 1 
ATOM 3080 N N   . TRP A 0 404 . -69.136  -14.029 37.397  1.00 69.95 404 A 1 
ATOM 3081 C CA  . TRP A 0 404 . -68.355  -13.593 36.239  1.00 69.95 404 A 1 
ATOM 3082 C C   . TRP A 0 404 . -66.851  -13.780 36.434  1.00 69.95 404 A 1 
ATOM 3083 C CB  . TRP A 0 404 . -68.713  -12.149 35.850  1.00 69.95 404 A 1 
ATOM 3084 O O   . TRP A 0 404 . -66.296  -13.564 37.516  1.00 69.95 404 A 1 
ATOM 3085 C CG  . TRP A 0 404 . -68.236  -11.056 36.766  1.00 69.95 404 A 1 
ATOM 3086 C CD1 . TRP A 0 404 . -68.975  -10.477 37.741  1.00 69.95 404 A 1 
ATOM 3087 C CD2 . TRP A 0 404 . -66.929  -10.396 36.818  1.00 69.95 404 A 1 
ATOM 3088 C CE2 . TRP A 0 404 . -66.952  -9.421  37.862  1.00 69.95 404 A 1 
ATOM 3089 C CE3 . TRP A 0 404 . -65.719  -10.538 36.099  1.00 69.95 404 A 1 
ATOM 3090 N NE1 . TRP A 0 404 . -68.232  -9.502  38.375  1.00 69.95 404 A 1 
ATOM 3091 C CH2 . TRP A 0 404 . -64.630  -8.830  37.463  1.00 69.95 404 A 1 
ATOM 3092 C CZ2 . TRP A 0 404 . -65.828  -8.639  38.177  1.00 69.95 404 A 1 
ATOM 3093 C CZ3 . TRP A 0 404 . -64.576  -9.779  36.425  1.00 69.95 404 A 1 
ATOM 3094 N N   . ALA A 0 405 . -66.160  -14.105 35.341  1.00 65.07 405 A 1 
ATOM 3095 C CA  . ALA A 0 405 . -64.707  -14.073 35.286  1.00 65.07 405 A 1 
ATOM 3096 C C   . ALA A 0 405 . -64.182  -13.532 33.950  1.00 65.07 405 A 1 
ATOM 3097 C CB  . ALA A 0 405 . -64.141  -15.455 35.610  1.00 65.07 405 A 1 
ATOM 3098 O O   . ALA A 0 405 . -64.778  -13.679 32.880  1.00 65.07 405 A 1 
ATOM 3099 N N   . LYS A 0 406 . -63.022  -12.882 34.027  1.00 69.63 406 A 1 
ATOM 3100 C CA  . LYS A 0 406 . -62.276  -12.340 32.891  1.00 69.63 406 A 1 
ATOM 3101 C C   . LYS A 0 406 . -60.851  -12.860 32.996  1.00 69.63 406 A 1 
ATOM 3102 C CB  . LYS A 0 406 . -62.346  -10.802 32.889  1.00 69.63 406 A 1 
ATOM 3103 O O   . LYS A 0 406 . -60.191  -12.634 34.007  1.00 69.63 406 A 1 
ATOM 3104 C CG  . LYS A 0 406 . -63.785  -10.309 32.661  1.00 69.63 406 A 1 
ATOM 3105 C CD  . LYS A 0 406 . -63.953  -8.802  32.883  1.00 69.63 406 A 1 
ATOM 3106 C CE  . LYS A 0 406 . -65.451  -8.490  32.757  1.00 69.63 406 A 1 
ATOM 3107 N NZ  . LYS A 0 406 . -65.831  -7.227  33.434  1.00 69.63 406 A 1 
ATOM 3108 N N   . GLN A 0 407 . -60.410  -13.568 31.969  1.00 74.43 407 A 1 
ATOM 3109 C CA  . GLN A 0 407 . -59.064  -14.104 31.822  1.00 74.43 407 A 1 
ATOM 3110 C C   . GLN A 0 407 . -58.432  -13.464 30.586  1.00 74.43 407 A 1 
ATOM 3111 C CB  . GLN A 0 407 . -59.122  -15.639 31.719  1.00 74.43 407 A 1 
ATOM 3112 O O   . GLN A 0 407 . -59.068  -13.358 29.539  1.00 74.43 407 A 1 
ATOM 3113 C CG  . GLN A 0 407 . -59.463  -16.282 33.075  1.00 74.43 407 A 1 
ATOM 3114 C CD  . GLN A 0 407 . -59.743  -17.779 32.980  1.00 74.43 407 A 1 
ATOM 3115 N NE2 . GLN A 0 407 . -59.109  -18.600 33.790  1.00 74.43 407 A 1 
ATOM 3116 O OE1 . GLN A 0 407 . -60.578  -18.239 32.216  1.00 74.43 407 A 1 
ATOM 3117 N N   . ALA A 0 408 . -57.188  -13.029 30.708  1.00 72.77 408 A 1 
ATOM 3118 C CA  . ALA A 0 408 . -56.366  -12.575 29.599  1.00 72.77 408 A 1 
ATOM 3119 C C   . ALA A 0 408 . -54.963  -13.154 29.764  1.00 72.77 408 A 1 
ATOM 3120 C CB  . ALA A 0 408 . -56.368  -11.043 29.544  1.00 72.77 408 A 1 
ATOM 3121 O O   . ALA A 0 408 . -54.487  -13.314 30.888  1.00 72.77 408 A 1 
ATOM 3122 N N   . SER A 0 409 . -54.317  -13.474 28.655  1.00 78.05 409 A 1 
ATOM 3123 C CA  . SER A 0 409 . -52.953  -13.988 28.629  1.00 78.05 409 A 1 
ATOM 3124 C C   . SER A 0 409 . -52.274  -13.583 27.335  1.00 78.05 409 A 1 
ATOM 3125 C CB  . SER A 0 409 . -52.936  -15.516 28.748  1.00 78.05 409 A 1 
ATOM 3126 O O   . SER A 0 409 . -52.897  -13.680 26.274  1.00 78.05 409 A 1 
ATOM 3127 O OG  . SER A 0 409 . -53.742  -16.099 27.734  1.00 78.05 409 A 1 
ATOM 3128 N N   . GLY A 0 410 . -51.007  -13.212 27.418  1.00 79.73 410 A 1 
ATOM 3129 C CA  . GLY A 0 410 . -50.163  -12.974 26.261  1.00 79.73 410 A 1 
ATOM 3130 C C   . GLY A 0 410 . -48.808  -13.643 26.410  1.00 79.73 410 A 1 
ATOM 3131 O O   . GLY A 0 410 . -48.414  -14.078 27.495  1.00 79.73 410 A 1 
ATOM 3132 N N   . SER A 0 411 . -48.134  -13.741 25.279  1.00 76.51 411 A 1 
ATOM 3133 C CA  . SER A 0 411 . -46.724  -14.063 25.174  1.00 76.51 411 A 1 
ATOM 3134 C C   . SER A 0 411 . -46.179  -13.302 23.982  1.00 76.51 411 A 1 
ATOM 3135 C CB  . SER A 0 411 . -46.498  -15.565 24.988  1.00 76.51 411 A 1 
ATOM 3136 O O   . SER A 0 411 . -46.582  -13.579 22.850  1.00 76.51 411 A 1 
ATOM 3137 O OG  . SER A 0 411 . -47.161  -16.054 23.833  1.00 76.51 411 A 1 
ATOM 3138 N N   . ASP A 0 412 . -45.281  -12.377 24.245  1.00 77.61 412 A 1 
ATOM 3139 C CA  . ASP A 0 412 . -44.446  -11.771 23.224  1.00 77.61 412 A 1 
ATOM 3140 C C   . ASP A 0 412 . -43.219  -12.665 22.963  1.00 77.61 412 A 1 
ATOM 3141 C CB  . ASP A 0 412 . -44.129  -10.315 23.615  1.00 77.61 412 A 1 
ATOM 3142 O O   . ASP A 0 412 . -42.991  -13.708 23.597  1.00 77.61 412 A 1 
ATOM 3143 C CG  . ASP A 0 412 . -43.804  -10.196 25.101  1.00 77.61 412 A 1 
ATOM 3144 O OD1 . ASP A 0 412 . -42.779  -10.797 25.484  1.00 77.61 412 A 1 
ATOM 3145 O OD2 . ASP A 0 412 . -44.658  -9.651  25.845  1.00 77.61 412 A 1 
ATOM 3146 N N   . PHE A 0 413 . -42.482  -12.312 21.918  1.00 75.39 413 A 1 
ATOM 3147 C CA  . PHE A 0 413 . -41.184  -12.884 21.604  1.00 75.39 413 A 1 
ATOM 3148 C C   . PHE A 0 413 . -40.417  -11.822 20.832  1.00 75.39 413 A 1 
ATOM 3149 C CB  . PHE A 0 413 . -41.337  -14.179 20.789  1.00 75.39 413 A 1 
ATOM 3150 O O   . PHE A 0 413 . -40.688  -11.604 19.649  1.00 75.39 413 A 1 
ATOM 3151 C CG  . PHE A 0 413 . -40.003  -14.795 20.407  1.00 75.39 413 A 1 
ATOM 3152 C CD1 . PHE A 0 413 . -39.365  -14.426 19.208  1.00 75.39 413 A 1 
ATOM 3153 C CD2 . PHE A 0 413 . -39.358  -15.671 21.297  1.00 75.39 413 A 1 
ATOM 3154 C CE1 . PHE A 0 413 . -38.083  -14.919 18.910  1.00 75.39 413 A 1 
ATOM 3155 C CE2 . PHE A 0 413 . -38.072  -16.160 21.004  1.00 75.39 413 A 1 
ATOM 3156 C CZ  . PHE A 0 413 . -37.432  -15.777 19.813  1.00 75.39 413 A 1 
ATOM 3157 N N   . ASP A 0 414 . -39.487  -11.164 21.510  1.00 79.73 414 A 1 
ATOM 3158 C CA  . ASP A 0 414 . -38.707  -10.078 20.937  1.00 79.73 414 A 1 
ATOM 3159 C C   . ASP A 0 414 . -37.264  -10.558 20.768  1.00 79.73 414 A 1 
ATOM 3160 C CB  . ASP A 0 414 . -38.861  -8.808  21.800  1.00 79.73 414 A 1 
ATOM 3161 O O   . ASP A 0 414 . -36.646  -11.101 21.684  1.00 79.73 414 A 1 
ATOM 3162 C CG  . ASP A 0 414 . -39.031  -7.508  21.000  1.00 79.73 414 A 1 
ATOM 3163 O OD1 . ASP A 0 414 . -39.073  -7.531  19.751  1.00 79.73 414 A 1 
ATOM 3164 O OD2 . ASP A 0 414 . -39.034  -6.433  21.639  1.00 79.73 414 A 1 
ATOM 3165 N N   . SER A 0 415 . -36.715  -10.430 19.566  1.00 80.36 415 A 1 
ATOM 3166 C CA  . SER A 0 415 . -35.323  -10.787 19.281  1.00 80.36 415 A 1 
ATOM 3167 C C   . SER A 0 415 . -34.629  -9.622  18.612  1.00 80.36 415 A 1 
ATOM 3168 C CB  . SER A 0 415 . -35.230  -12.049 18.433  1.00 80.36 415 A 1 
ATOM 3169 O O   . SER A 0 415 . -35.017  -9.198  17.520  1.00 80.36 415 A 1 
ATOM 3170 O OG  . SER A 0 415 . -35.655  -13.147 19.210  1.00 80.36 415 A 1 
ATOM 3171 N N   . ARG A 0 416 . -33.606  -9.102  19.287  1.00 81.68 416 A 1 
ATOM 3172 C CA  . ARG A 0 416 . -32.834  -7.940  18.853  1.00 81.68 416 A 1 
ATOM 3173 C C   . ARG A 0 416 . -31.372  -8.321  18.750  1.00 81.68 416 A 1 
ATOM 3174 C CB  . ARG A 0 416 . -33.041  -6.770  19.819  1.00 81.68 416 A 1 
ATOM 3175 O O   . ARG A 0 416 . -30.770  -8.713  19.743  1.00 81.68 416 A 1 
ATOM 3176 C CG  . ARG A 0 416 . -34.499  -6.311  19.848  1.00 81.68 416 A 1 
ATOM 3177 C CD  . ARG A 0 416 . -34.664  -5.173  20.855  1.00 81.68 416 A 1 
ATOM 3178 N NE  . ARG A 0 416 . -36.084  -4.836  21.051  1.00 81.68 416 A 1 
ATOM 3179 N NH1 . ARG A 0 416 . -35.922  -4.038  23.193  1.00 81.68 416 A 1 
ATOM 3180 N NH2 . ARG A 0 416 . -37.912  -4.171  22.240  1.00 81.68 416 A 1 
ATOM 3181 C CZ  . ARG A 0 416 . -36.634  -4.349  22.146  1.00 81.68 416 A 1 
ATOM 3182 N N   . TRP A 0 417 . -30.812  -8.163  17.562  1.00 86.06 417 A 1 
ATOM 3183 C CA  . TRP A 0 417 . -29.404  -8.422  17.285  1.00 86.06 417 A 1 
ATOM 3184 C C   . TRP A 0 417 . -28.769  -7.171  16.695  1.00 86.06 417 A 1 
ATOM 3185 C CB  . TRP A 0 417 . -29.289  -9.630  16.357  1.00 86.06 417 A 1 
ATOM 3186 O O   . TRP A 0 417 . -29.377  -6.506  15.850  1.00 86.06 417 A 1 
ATOM 3187 C CG  . TRP A 0 417 . -27.909  -9.958  15.877  1.00 86.06 417 A 1 
ATOM 3188 C CD1 . TRP A 0 417 . -27.021  -10.749 16.518  1.00 86.06 417 A 1 
ATOM 3189 C CD2 . TRP A 0 417 . -27.253  -9.537  14.643  1.00 86.06 417 A 1 
ATOM 3190 C CE2 . TRP A 0 417 . -26.015  -10.236 14.537  1.00 86.06 417 A 1 
ATOM 3191 C CE3 . TRP A 0 417 . -27.592  -8.665  13.584  1.00 86.06 417 A 1 
ATOM 3192 N NE1 . TRP A 0 417 . -25.889  -10.903 15.738  1.00 86.06 417 A 1 
ATOM 3193 C CH2 . TRP A 0 417 . -25.577  -9.287  12.350  1.00 86.06 417 A 1 
ATOM 3194 C CZ2 . TRP A 0 417 . -25.213  -10.165 13.388  1.00 86.06 417 A 1 
ATOM 3195 C CZ3 . TRP A 0 417 . -26.752  -8.522  12.462  1.00 86.06 417 A 1 
ATOM 3196 N N   . GLY A 0 418 . -27.555  -6.850  17.133  1.00 87.59 418 A 1 
ATOM 3197 C CA  . GLY A 0 418 . -26.869  -5.626  16.745  1.00 87.59 418 A 1 
ATOM 3198 C C   . GLY A 0 418 . -25.369  -5.800  16.558  1.00 87.59 418 A 1 
ATOM 3199 O O   . GLY A 0 418 . -24.724  -6.632  17.201  1.00 87.59 418 A 1 
ATOM 3200 N N   . LYS A 0 419 . -24.823  -4.975  15.665  1.00 85.23 419 A 1 
ATOM 3201 C CA  . LYS A 0 419 . -23.394  -4.773  15.443  1.00 85.23 419 A 1 
ATOM 3202 C C   . LYS A 0 419 . -23.095  -3.297  15.339  1.00 85.23 419 A 1 
ATOM 3203 C CB  . LYS A 0 419 . -22.925  -5.478  14.168  1.00 85.23 419 A 1 
ATOM 3204 O O   . LYS A 0 419 . -23.681  -2.646  14.483  1.00 85.23 419 A 1 
ATOM 3205 C CG  . LYS A 0 419 . -22.999  -6.974  14.413  1.00 85.23 419 A 1 
ATOM 3206 C CD  . LYS A 0 419 . -22.262  -7.789  13.357  1.00 85.23 419 A 1 
ATOM 3207 C CE  . LYS A 0 419 . -22.170  -9.126  14.066  1.00 85.23 419 A 1 
ATOM 3208 N NZ  . LYS A 0 419 . -21.336  -10.133 13.394  1.00 85.23 419 A 1 
ATOM 3209 N N   . SER A 0 420 . -22.168  -2.811  16.152  1.00 84.43 420 A 1 
ATOM 3210 C CA  . SER A 0 420 . -21.756  -1.408  16.170  1.00 84.43 420 A 1 
ATOM 3211 C C   . SER A 0 420 . -20.232  -1.271  16.180  1.00 84.43 420 A 1 
ATOM 3212 C CB  . SER A 0 420 . -22.422  -0.649  17.326  1.00 84.43 420 A 1 
ATOM 3213 O O   . SER A 0 420 . -19.526  -2.091  16.768  1.00 84.43 420 A 1 
ATOM 3214 O OG  . SER A 0 420 . -22.338  -1.357  18.552  1.00 84.43 420 A 1 
ATOM 3215 N N   . TYR A 0 421 . -19.733  -0.223  15.529  1.00 82.48 421 A 1 
ATOM 3216 C CA  . TYR A 0 421 . -18.339  0.235   15.560  1.00 82.48 421 A 1 
ATOM 3217 C C   . TYR A 0 421 . -18.352  1.764   15.732  1.00 82.48 421 A 1 
ATOM 3218 C CB  . TYR A 0 421 . -17.636  -0.100  14.228  1.00 82.48 421 A 1 
ATOM 3219 O O   . TYR A 0 421 . -19.030  2.426   14.947  1.00 82.48 421 A 1 
ATOM 3220 C CG  . TYR A 0 421 . -17.612  -1.544  13.741  1.00 82.48 421 A 1 
ATOM 3221 C CD1 . TYR A 0 421 . -16.464  -2.329  13.942  1.00 82.48 421 A 1 
ATOM 3222 C CD2 . TYR A 0 421 . -18.690  -2.069  12.999  1.00 82.48 421 A 1 
ATOM 3223 C CE1 . TYR A 0 421 . -16.377  -3.625  13.397  1.00 82.48 421 A 1 
ATOM 3224 C CE2 . TYR A 0 421 . -18.615  -3.367  12.452  1.00 82.48 421 A 1 
ATOM 3225 O OH  . TYR A 0 421 . -17.392  -5.423  12.184  1.00 82.48 421 A 1 
ATOM 3226 C CZ  . TYR A 0 421 . -17.457  -4.148  12.655  1.00 82.48 421 A 1 
ATOM 3227 N N   . ASP A 0 422 . -17.606  2.358   16.672  1.00 80.48 422 A 1 
ATOM 3228 C CA  . ASP A 0 422 . -17.596  3.827   16.860  1.00 80.48 422 A 1 
ATOM 3229 C C   . ASP A 0 422 . -16.919  4.559   15.690  1.00 80.48 422 A 1 
ATOM 3230 C CB  . ASP A 0 422 . -16.877  4.232   18.159  1.00 80.48 422 A 1 
ATOM 3231 O O   . ASP A 0 422 . -17.380  5.613   15.238  1.00 80.48 422 A 1 
ATOM 3232 C CG  . ASP A 0 422 . -17.693  3.982   19.425  1.00 80.48 422 A 1 
ATOM 3233 O OD1 . ASP A 0 422 . -18.834  4.483   19.494  1.00 80.48 422 A 1 
ATOM 3234 O OD2 . ASP A 0 422 . -17.137  3.338   20.344  1.00 80.48 422 A 1 
ATOM 3235 N N   . ARG A 0 423 . -15.823  3.999   15.162  1.00 83.56 423 A 1 
ATOM 3236 C CA  . ARG A 0 423 . -15.189  4.480   13.925  1.00 83.56 423 A 1 
ATOM 3237 C C   . ARG A 0 423 . -14.546  3.338   13.158  1.00 83.56 423 A 1 
ATOM 3238 C CB  . ARG A 0 423 . -14.162  5.587   14.238  1.00 83.56 423 A 1 
ATOM 3239 O O   . ARG A 0 423 . -13.776  2.565   13.719  1.00 83.56 423 A 1 
ATOM 3240 C CG  . ARG A 0 423 . -13.510  6.134   12.954  1.00 83.56 423 A 1 
ATOM 3241 C CD  . ARG A 0 423 . -12.466  7.220   13.201  1.00 83.56 423 A 1 
ATOM 3242 N NE  . ARG A 0 423 . -13.072  8.531   13.501  1.00 83.56 423 A 1 
ATOM 3243 N NH1 . ARG A 0 423 . -11.867  8.992   15.402  1.00 83.56 423 A 1 
ATOM 3244 N NH2 . ARG A 0 423 . -13.191  10.556  14.520  1.00 83.56 423 A 1 
ATOM 3245 C CZ  . ARG A 0 423 . -12.709  9.347   14.470  1.00 83.56 423 A 1 
ATOM 3246 N N   . VAL A 0 424 . -14.747  3.313   11.842  1.00 85.93 424 A 1 
ATOM 3247 C CA  . VAL A 0 424 . -14.047  2.404   10.921  1.00 85.93 424 A 1 
ATOM 3248 C C   . VAL A 0 424 . -13.169  3.206   9.961   1.00 85.93 424 A 1 
ATOM 3249 C CB  . VAL A 0 424 . -15.041  1.497   10.167  1.00 85.93 424 A 1 
ATOM 3250 O O   . VAL A 0 424 . -13.625  4.165   9.345   1.00 85.93 424 A 1 
ATOM 3251 C CG1 . VAL A 0 424 . -14.307  0.491   9.267   1.00 85.93 424 A 1 
ATOM 3252 C CG2 . VAL A 0 424 . -15.919  0.696   11.139  1.00 85.93 424 A 1 
ATOM 3253 N N   . SER A 0 425 . -11.910  2.796   9.791   1.00 89.66 425 A 1 
ATOM 3254 C CA  . SER A 0 425 . -10.987  3.342   8.788   1.00 89.66 425 A 1 
ATOM 3255 C C   . SER A 0 425 . -10.364  2.210   7.970   1.00 89.66 425 A 1 
ATOM 3256 C CB  . SER A 0 425 . -9.921   4.214   9.458   1.00 89.66 425 A 1 
ATOM 3257 O O   . SER A 0 425 . -9.753   1.288   8.512   1.00 89.66 425 A 1 
ATOM 3258 O OG  . SER A 0 425 . -9.090   4.856   8.505   1.00 89.66 425 A 1 
ATOM 3259 N N   . ALA A 0 426 . -10.513  2.273   6.648   1.00 89.94 426 A 1 
ATOM 3260 C CA  . ALA A 0 426 . -9.989   1.305   5.691   1.00 89.94 426 A 1 
ATOM 3261 C C   . ALA A 0 426 . -9.120   2.019   4.653   1.00 89.94 426 A 1 
ATOM 3262 C CB  . ALA A 0 426 . -11.162  0.562   5.044   1.00 89.94 426 A 1 
ATOM 3263 O O   . ALA A 0 426 . -9.573   2.947   3.985   1.00 89.94 426 A 1 
ATOM 3264 N N   . LYS A 0 427 . -7.865   1.587   4.496   1.00 93.71 427 A 1 
ATOM 3265 C CA  . LYS A 0 427 . -6.880   2.217   3.603   1.00 93.71 427 A 1 
ATOM 3266 C C   . LYS A 0 427 . -6.233   1.173   2.703   1.00 93.71 427 A 1 
ATOM 3267 C CB  . LYS A 0 427 . -5.856   3.057   4.399   1.00 93.71 427 A 1 
ATOM 3268 O O   . LYS A 0 427 . -5.955   0.057   3.138   1.00 93.71 427 A 1 
ATOM 3269 C CG  . LYS A 0 427 . -6.580   4.105   5.262   1.00 93.71 427 A 1 
ATOM 3270 C CD  . LYS A 0 427 . -5.709   5.005   6.146   1.00 93.71 427 A 1 
ATOM 3271 C CE  . LYS A 0 427 . -6.703   5.996   6.779   1.00 93.71 427 A 1 
ATOM 3272 N NZ  . LYS A 0 427 . -6.323   6.482   8.124   1.00 93.71 427 A 1 
ATOM 3273 N N   . SER A 0 428 . -6.028   1.530   1.440   1.00 95.01 428 A 1 
ATOM 3274 C CA  . SER A 0 428 . -5.281   0.762   0.439   1.00 95.01 428 A 1 
ATOM 3275 C C   . SER A 0 428 . -4.257   1.675   -0.230  1.00 95.01 428 A 1 
ATOM 3276 C CB  . SER A 0 428 . -6.213   0.163   -0.620  1.00 95.01 428 A 1 
ATOM 3277 O O   . SER A 0 428 . -4.563   2.839   -0.489  1.00 95.01 428 A 1 
ATOM 3278 O OG  . SER A 0 428 . -7.135   -0.736  -0.017  1.00 95.01 428 A 1 
ATOM 3279 N N   . TYR A 0 429 . -3.065   1.151   -0.479  1.00 93.99 429 A 1 
ATOM 3280 C CA  . TYR A 0 429 . -1.951   1.826   -1.133  1.00 93.99 429 A 1 
ATOM 3281 C C   . TYR A 0 429 . -1.261   0.820   -2.053  1.00 93.99 429 A 1 
ATOM 3282 C CB  . TYR A 0 429 . -0.988   2.371   -0.069  1.00 93.99 429 A 1 
ATOM 3283 O O   . TYR A 0 429 . -0.754   -0.201  -1.587  1.00 93.99 429 A 1 
ATOM 3284 C CG  . TYR A 0 429 . 0.318    2.905   -0.626  1.00 93.99 429 A 1 
ATOM 3285 C CD1 . TYR A 0 429 . 1.454    2.073   -0.697  1.00 93.99 429 A 1 
ATOM 3286 C CD2 . TYR A 0 429 . 0.388    4.227   -1.104  1.00 93.99 429 A 1 
ATOM 3287 C CE1 . TYR A 0 429 . 2.656    2.563   -1.245  1.00 93.99 429 A 1 
ATOM 3288 C CE2 . TYR A 0 429 . 1.582    4.713   -1.668  1.00 93.99 429 A 1 
ATOM 3289 O OH  . TYR A 0 429 . 3.857    4.332   -2.332  1.00 93.99 429 A 1 
ATOM 3290 C CZ  . TYR A 0 429 . 2.717    3.881   -1.747  1.00 93.99 429 A 1 
ATOM 3291 N N   . ASP A 0 430 . -1.256   1.119   -3.342  1.00 94.79 430 A 1 
ATOM 3292 C CA  . ASP A 0 430 . -0.765   0.268   -4.412  1.00 94.79 430 A 1 
ATOM 3293 C C   . ASP A 0 430 . 0.227    1.144   -5.213  1.00 94.79 430 A 1 
ATOM 3294 C CB  . ASP A 0 430 . -1.966   -0.247  -5.256  1.00 94.79 430 A 1 
ATOM 3295 O O   . ASP A 0 430 . -0.154   2.196   -5.725  1.00 94.79 430 A 1 
ATOM 3296 C CG  . ASP A 0 430 . -3.062   -1.099  -4.546  1.00 94.79 430 A 1 
ATOM 3297 O OD1 . ASP A 0 430 . -3.440   -0.855  -3.373  1.00 94.79 430 A 1 
ATOM 3298 O OD2 . ASP A 0 430 . -3.605   -2.033  -5.188  1.00 94.79 430 A 1 
ATOM 3299 N N   . ASN A 0 431 . 1.510    0.777   -5.266  1.00 95.04 431 A 1 
ATOM 3300 C CA  . ASN A 0 431 . 2.569    1.562   -5.910  1.00 95.04 431 A 1 
ATOM 3301 C C   . ASN A 0 431 . 3.470    0.687   -6.781  1.00 95.04 431 A 1 
ATOM 3302 C CB  . ASN A 0 431 . 3.388    2.320   -4.847  1.00 95.04 431 A 1 
ATOM 3303 O O   . ASN A 0 431 . 3.963    -0.338  -6.314  1.00 95.04 431 A 1 
ATOM 3304 C CG  . ASN A 0 431 . 4.721    2.842   -5.377  1.00 95.04 431 A 1 
ATOM 3305 N ND2 . ASN A 0 431 . 5.763    2.041   -5.336  1.00 95.04 431 A 1 
ATOM 3306 O OD1 . ASN A 0 431 . 4.846    3.951   -5.864  1.00 95.04 431 A 1 
ATOM 3307 N N   . GLU A 0 432 . 3.785    1.165   -7.981  1.00 96.34 432 A 1 
ATOM 3308 C CA  . GLU A 0 432 . 4.810    0.589   -8.852  1.00 96.34 432 A 1 
ATOM 3309 C C   . GLU A 0 432 . 5.912    1.612   -9.140  1.00 96.34 432 A 1 
ATOM 3310 C CB  . GLU A 0 432 . 4.212    0.064   -10.165 1.00 96.34 432 A 1 
ATOM 3311 O O   . GLU A 0 432 . 5.624    2.765   -9.458  1.00 96.34 432 A 1 
ATOM 3312 C CG  . GLU A 0 432 . 2.964    -0.810  -9.954  1.00 96.34 432 A 1 
ATOM 3313 C CD  . GLU A 0 432 . 2.706    -1.802  -11.096 1.00 96.34 432 A 1 
ATOM 3314 O OE1 . GLU A 0 432 . 1.865    -2.704  -10.881 1.00 96.34 432 A 1 
ATOM 3315 O OE2 . GLU A 0 432 . 3.390    -1.737  -12.145 1.00 96.34 432 A 1 
ATOM 3316 N N   . LYS A 0 433 . 7.174    1.188   -9.057  1.00 96.63 433 A 1 
ATOM 3317 C CA  . LYS A 0 433 . 8.354    1.962   -9.463  1.00 96.63 433 A 1 
ATOM 3318 C C   . LYS A 0 433 . 9.183    1.136   -10.434 1.00 96.63 433 A 1 
ATOM 3319 C CB  . LYS A 0 433 . 9.207    2.346   -8.244  1.00 96.63 433 A 1 
ATOM 3320 O O   . LYS A 0 433 . 9.428    -0.040  -10.192 1.00 96.63 433 A 1 
ATOM 3321 C CG  . LYS A 0 433 . 8.540    3.389   -7.338  1.00 96.63 433 A 1 
ATOM 3322 C CD  . LYS A 0 433 . 9.164    3.367   -5.934  1.00 96.63 433 A 1 
ATOM 3323 C CE  . LYS A 0 433 . 8.433    4.340   -5.004  1.00 96.63 433 A 1 
ATOM 3324 N NZ  . LYS A 0 433 . 8.884    5.735   -5.194  1.00 96.63 433 A 1 
ATOM 3325 N N   . TYR A 0 434 . 9.659    1.767   -11.494 1.00 97.48 434 A 1 
ATOM 3326 C CA  . TYR A 0 434 . 10.644   1.235   -12.426 1.00 97.48 434 A 1 
ATOM 3327 C C   . TYR A 0 434 . 11.776   2.247   -12.563 1.00 97.48 434 A 1 
ATOM 3328 C CB  . TYR A 0 434 . 9.979    0.971   -13.782 1.00 97.48 434 A 1 
ATOM 3329 O O   . TYR A 0 434 . 11.521   3.445   -12.708 1.00 97.48 434 A 1 
ATOM 3330 C CG  . TYR A 0 434 . 10.937   0.586   -14.893 1.00 97.48 434 A 1 
ATOM 3331 C CD1 . TYR A 0 434 . 11.347   1.547   -15.840 1.00 97.48 434 A 1 
ATOM 3332 C CD2 . TYR A 0 434 . 11.417   -0.734  -14.980 1.00 97.48 434 A 1 
ATOM 3333 C CE1 . TYR A 0 434 . 12.209   1.181   -16.892 1.00 97.48 434 A 1 
ATOM 3334 C CE2 . TYR A 0 434 . 12.275   -1.106  -16.032 1.00 97.48 434 A 1 
ATOM 3335 O OH  . TYR A 0 434 . 13.459   -0.519  -18.034 1.00 97.48 434 A 1 
ATOM 3336 C CZ  . TYR A 0 434 . 12.662   -0.151  -16.997 1.00 97.48 434 A 1 
ATOM 3337 N N   . ALA A 0 435 . 13.014   1.770   -12.561 1.00 97.22 435 A 1 
ATOM 3338 C CA  . ALA A 0 435 . 14.169   2.564   -12.942 1.00 97.22 435 A 1 
ATOM 3339 C C   . ALA A 0 435 . 15.076   1.752   -13.866 1.00 97.22 435 A 1 
ATOM 3340 C CB  . ALA A 0 435 . 14.900   3.058   -11.688 1.00 97.22 435 A 1 
ATOM 3341 O O   . ALA A 0 435 . 15.304   0.561   -13.653 1.00 97.22 435 A 1 
ATOM 3342 N N   . ARG A 0 436 . 15.624   2.420   -14.875 1.00 97.55 436 A 1 
ATOM 3343 C CA  . ARG A 0 436 . 16.708   1.928   -15.711 1.00 97.55 436 A 1 
ATOM 3344 C C   . ARG A 0 436 . 17.740   3.030   -15.863 1.00 97.55 436 A 1 
ATOM 3345 C CB  . ARG A 0 436 . 16.161   1.444   -17.054 1.00 97.55 436 A 1 
ATOM 3346 O O   . ARG A 0 436 . 17.425   4.122   -16.328 1.00 97.55 436 A 1 
ATOM 3347 C CG  . ARG A 0 436 . 17.267   0.902   -17.976 1.00 97.55 436 A 1 
ATOM 3348 C CD  . ARG A 0 436 . 16.664   0.385   -19.289 1.00 97.55 436 A 1 
ATOM 3349 N NE  . ARG A 0 436 . 16.173   1.500   -20.120 1.00 97.55 436 A 1 
ATOM 3350 N NH1 . ARG A 0 436 . 18.211   2.058   -21.019 1.00 97.55 436 A 1 
ATOM 3351 N NH2 . ARG A 0 436 . 16.431   3.359   -21.378 1.00 97.55 436 A 1 
ATOM 3352 C CZ  . ARG A 0 436 . 16.939   2.295   -20.838 1.00 97.55 436 A 1 
ATOM 3353 N N   . TRP A 0 437 . 18.970   2.714   -15.500 1.00 98.16 437 A 1 
ATOM 3354 C CA  . TRP A 0 437 . 20.143   3.494   -15.850 1.00 98.16 437 A 1 
ATOM 3355 C C   . TRP A 0 437 . 20.991   2.669   -16.816 1.00 98.16 437 A 1 
ATOM 3356 C CB  . TRP A 0 437 . 20.884   3.912   -14.582 1.00 98.16 437 A 1 
ATOM 3357 O O   . TRP A 0 437 . 21.118   1.456   -16.643 1.00 98.16 437 A 1 
ATOM 3358 C CG  . TRP A 0 437 . 22.116   4.719   -14.826 1.00 98.16 437 A 1 
ATOM 3359 C CD1 . TRP A 0 437 . 22.163   6.047   -15.074 1.00 98.16 437 A 1 
ATOM 3360 C CD2 . TRP A 0 437 . 23.496   4.254   -14.884 1.00 98.16 437 A 1 
ATOM 3361 C CE2 . TRP A 0 437 . 24.342   5.376   -15.143 1.00 98.16 437 A 1 
ATOM 3362 C CE3 . TRP A 0 437 . 24.107   2.986   -14.770 1.00 98.16 437 A 1 
ATOM 3363 N NE1 . TRP A 0 437 . 23.472   6.441   -15.265 1.00 98.16 437 A 1 
ATOM 3364 C CH2 . TRP A 0 437 . 26.315   3.972   -15.129 1.00 98.16 437 A 1 
ATOM 3365 C CZ2 . TRP A 0 437 . 25.734   5.247   -15.249 1.00 98.16 437 A 1 
ATOM 3366 C CZ3 . TRP A 0 437 . 25.500   2.850   -14.895 1.00 98.16 437 A 1 
ATOM 3367 N N   . LEU A 0 438 . 21.525   3.305   -17.850 1.00 97.11 438 A 1 
ATOM 3368 C CA  . LEU A 0 438 . 22.430   2.682   -18.810 1.00 97.11 438 A 1 
ATOM 3369 C C   . LEU A 0 438 . 23.518   3.688   -19.159 1.00 97.11 438 A 1 
ATOM 3370 C CB  . LEU A 0 438 . 21.618   2.204   -20.032 1.00 97.11 438 A 1 
ATOM 3371 O O   . LEU A 0 438 . 23.180   4.779   -19.611 1.00 97.11 438 A 1 
ATOM 3372 C CG  . LEU A 0 438 . 22.451   1.526   -21.144 1.00 97.11 438 A 1 
ATOM 3373 C CD1 . LEU A 0 438 . 21.581   0.506   -21.887 1.00 97.11 438 A 1 
ATOM 3374 C CD2 . LEU A 0 438 . 22.950   2.517   -22.203 1.00 97.11 438 A 1 
ATOM 3375 N N   . GLN A 0 439 . 24.776   3.298   -18.981 1.00 96.18 439 A 1 
ATOM 3376 C CA  . GLN A 0 439 . 25.929   3.910   -19.636 1.00 96.18 439 A 1 
ATOM 3377 C C   . GLN A 0 439 . 26.461   2.927   -20.681 1.00 96.18 439 A 1 
ATOM 3378 C CB  . GLN A 0 439 . 26.989   4.304   -18.596 1.00 96.18 439 A 1 
ATOM 3379 O O   . GLN A 0 439 . 26.482   1.719   -20.433 1.00 96.18 439 A 1 
ATOM 3380 C CG  . GLN A 0 439 . 28.211   5.012   -19.217 1.00 96.18 439 A 1 
ATOM 3381 C CD  . GLN A 0 439 . 29.187   5.573   -18.182 1.00 96.18 439 A 1 
ATOM 3382 N NE2 . GLN A 0 439 . 30.365   5.978   -18.602 1.00 96.18 439 A 1 
ATOM 3383 O OE1 . GLN A 0 439 . 28.890   5.666   -16.990 1.00 96.18 439 A 1 
ATOM 3384 N N   . ALA A 0 440 . 26.855   3.442   -21.837 1.00 94.88 440 A 1 
ATOM 3385 C CA  . ALA A 0 440 . 27.696   2.753   -22.802 1.00 94.88 440 A 1 
ATOM 3386 C C   . ALA A 0 440 . 28.831   3.693   -23.220 1.00 94.88 440 A 1 
ATOM 3387 C CB  . ALA A 0 440 . 26.851   2.288   -23.994 1.00 94.88 440 A 1 
ATOM 3388 O O   . ALA A 0 440 . 28.603   4.902   -23.310 1.00 94.88 440 A 1 
ATOM 3389 N N   . ASP A 0 441 . 29.994   3.108   -23.463 1.00 91.52 441 A 1 
ATOM 3390 C CA  . ASP A 0 441 . 31.248   3.747   -23.854 1.00 91.52 441 A 1 
ATOM 3391 C C   . ASP A 0 441 . 31.864   2.976   -25.035 1.00 91.52 441 A 1 
ATOM 3392 C CB  . ASP A 0 441 . 32.190   3.806   -22.637 1.00 91.52 441 A 1 
ATOM 3393 O O   . ASP A 0 441 . 31.529   1.808   -25.265 1.00 91.52 441 A 1 
ATOM 3394 C CG  . ASP A 0 441 . 32.359   5.247   -22.177 1.00 91.52 441 A 1 
ATOM 3395 O OD1 . ASP A 0 441 . 31.867   5.573   -21.061 1.00 91.52 441 A 1 
ATOM 3396 O OD2 . ASP A 0 441 . 32.884   6.010   -23.009 1.00 91.52 441 A 1 
ATOM 3397 N N   . ASP A 0 442 . 32.687   3.646   -25.841 1.00 89.70 442 A 1 
ATOM 3398 C CA  . ASP A 0 442 . 33.268   3.086   -27.072 1.00 89.70 442 A 1 
ATOM 3399 C C   . ASP A 0 442 . 34.476   3.923   -27.534 1.00 89.70 442 A 1 
ATOM 3400 C CB  . ASP A 0 442 . 32.156   2.956   -28.152 1.00 89.70 442 A 1 
ATOM 3401 O O   . ASP A 0 442 . 34.456   4.473   -28.643 1.00 89.70 442 A 1 
ATOM 3402 C CG  . ASP A 0 442 . 32.602   2.316   -29.466 1.00 89.70 442 A 1 
ATOM 3403 O OD1 . ASP A 0 442 . 33.194   1.220   -29.414 1.00 89.70 442 A 1 
ATOM 3404 O OD2 . ASP A 0 442 . 32.147   2.671   -30.586 1.00 89.70 442 A 1 
ATOM 3405 N N   . ASP A 0 443 . 35.505   4.050   -26.685 1.00 87.42 443 A 1 
ATOM 3406 C CA  . ASP A 0 443 . 36.730   4.773   -27.044 1.00 87.42 443 A 1 
ATOM 3407 C C   . ASP A 0 443 . 37.440   4.065   -28.205 1.00 87.42 443 A 1 
ATOM 3408 C CB  . ASP A 0 443 . 37.706   4.942   -25.851 1.00 87.42 443 A 1 
ATOM 3409 O O   . ASP A 0 443 . 37.546   2.839   -28.276 1.00 87.42 443 A 1 
ATOM 3410 C CG  . ASP A 0 443 . 37.581   6.250   -25.058 1.00 87.42 443 A 1 
ATOM 3411 O OD1 . ASP A 0 443 . 36.955   7.190   -25.594 1.00 87.42 443 A 1 
ATOM 3412 O OD2 . ASP A 0 443 . 38.250   6.379   -24.004 1.00 87.42 443 A 1 
ATOM 3413 N N   . GLN A 0 444 . 37.962   4.850   -29.145 1.00 84.59 444 A 1 
ATOM 3414 C CA  . GLN A 0 444 . 38.820   4.370   -30.225 1.00 84.59 444 A 1 
ATOM 3415 C C   . GLN A 0 444 . 40.040   5.277   -30.331 1.00 84.59 444 A 1 
ATOM 3416 C CB  . GLN A 0 444 . 38.072   4.329   -31.574 1.00 84.59 444 A 1 
ATOM 3417 O O   . GLN A 0 444 . 39.876   6.484   -30.499 1.00 84.59 444 A 1 
ATOM 3418 C CG  . GLN A 0 444 . 36.620   3.839   -31.492 1.00 84.59 444 A 1 
ATOM 3419 C CD  . GLN A 0 444 . 36.137   3.286   -32.824 1.00 84.59 444 A 1 
ATOM 3420 N NE2 . GLN A 0 444 . 35.988   1.985   -32.916 1.00 84.59 444 A 1 
ATOM 3421 O OE1 . GLN A 0 444 . 35.912   3.962   -33.821 1.00 84.59 444 A 1 
ATOM 3422 N N   . TRP A 0 445 . 41.251   4.720   -30.315 1.00 80.58 445 A 1 
ATOM 3423 C CA  . TRP A 0 445 . 42.485   5.499   -30.466 1.00 80.58 445 A 1 
ATOM 3424 C C   . TRP A 0 445 . 43.497   4.826   -31.389 1.00 80.58 445 A 1 
ATOM 3425 C CB  . TRP A 0 445 . 43.110   5.791   -29.093 1.00 80.58 445 A 1 
ATOM 3426 O O   . TRP A 0 445 . 43.528   3.601   -31.520 1.00 80.58 445 A 1 
ATOM 3427 C CG  . TRP A 0 445 . 43.608   4.600   -28.326 1.00 80.58 445 A 1 
ATOM 3428 C CD1 . TRP A 0 445 . 44.783   3.960   -28.528 1.00 80.58 445 A 1 
ATOM 3429 C CD2 . TRP A 0 445 . 42.957   3.895   -27.224 1.00 80.58 445 A 1 
ATOM 3430 C CE2 . TRP A 0 445 . 43.796   2.813   -26.817 1.00 80.58 445 A 1 
ATOM 3431 C CE3 . TRP A 0 445 . 41.742   4.060   -26.527 1.00 80.58 445 A 1 
ATOM 3432 N NE1 . TRP A 0 445 . 44.895   2.902   -27.647 1.00 80.58 445 A 1 
ATOM 3433 C CH2 . TRP A 0 445 . 42.209   2.107   -25.132 1.00 80.58 445 A 1 
ATOM 3434 C CZ2 . TRP A 0 445 . 43.437   1.923   -25.793 1.00 80.58 445 A 1 
ATOM 3435 C CZ3 . TRP A 0 445 . 41.374   3.178   -25.494 1.00 80.58 445 A 1 
ATOM 3436 N N   . ALA A 0 446 . 44.378   5.626   -31.981 1.00 78.46 446 A 1 
ATOM 3437 C CA  . ALA A 0 446 . 45.670   5.156   -32.460 1.00 78.46 446 A 1 
ATOM 3438 C C   . ALA A 0 446 . 46.780   6.168   -32.166 1.00 78.46 446 A 1 
ATOM 3439 C CB  . ALA A 0 446 . 45.620   4.842   -33.957 1.00 78.46 446 A 1 
ATOM 3440 O O   . ALA A 0 446 . 46.540   7.376   -32.123 1.00 78.46 446 A 1 
ATOM 3441 N N   . GLU A 0 447 . 47.992   5.643   -32.027 1.00 78.24 447 A 1 
ATOM 3442 C CA  . GLU A 0 447 . 49.242   6.396   -32.067 1.00 78.24 447 A 1 
ATOM 3443 C C   . GLU A 0 447 . 50.120   5.800   -33.172 1.00 78.24 447 A 1 
ATOM 3444 C CB  . GLU A 0 447 . 49.990   6.320   -30.721 1.00 78.24 447 A 1 
ATOM 3445 O O   . GLU A 0 447 . 50.268   4.577   -33.238 1.00 78.24 447 A 1 
ATOM 3446 C CG  . GLU A 0 447 . 49.255   6.956   -29.526 1.00 78.24 447 A 1 
ATOM 3447 C CD  . GLU A 0 447 . 50.127   7.034   -28.252 1.00 78.24 447 A 1 
ATOM 3448 O OE1 . GLU A 0 447 . 49.556   7.128   -27.140 1.00 78.24 447 A 1 
ATOM 3449 O OE2 . GLU A 0 447 . 51.380   7.073   -28.363 1.00 78.24 447 A 1 
ATOM 3450 N N   . ASP A 0 448 . 50.726   6.650   -33.998 1.00 73.38 448 A 1 
ATOM 3451 C CA  . ASP A 0 448 . 51.832   6.276   -34.878 1.00 73.38 448 A 1 
ATOM 3452 C C   . ASP A 0 448 . 53.094   7.057   -34.488 1.00 73.38 448 A 1 
ATOM 3453 C CB  . ASP A 0 448 . 51.451   6.367   -36.364 1.00 73.38 448 A 1 
ATOM 3454 O O   . ASP A 0 448 . 53.051   8.228   -34.088 1.00 73.38 448 A 1 
ATOM 3455 C CG  . ASP A 0 448 . 51.124   7.772   -36.880 1.00 73.38 448 A 1 
ATOM 3456 O OD1 . ASP A 0 448 . 49.913   8.077   -37.014 1.00 73.38 448 A 1 
ATOM 3457 O OD2 . ASP A 0 448 . 52.084   8.491   -37.245 1.00 73.38 448 A 1 
ATOM 3458 N N   . TYR A 0 449 . 54.239   6.369   -34.482 1.00 70.22 449 A 1 
ATOM 3459 C CA  . TYR A 0 449 . 55.454   6.932   -33.909 1.00 70.22 449 A 1 
ATOM 3460 C C   . TYR A 0 449 . 56.738   6.605   -34.666 1.00 70.22 449 A 1 
ATOM 3461 C CB  . TYR A 0 449 . 55.559   6.568   -32.426 1.00 70.22 449 A 1 
ATOM 3462 O O   . TYR A 0 449 . 57.434   5.614   -34.415 1.00 70.22 449 A 1 
ATOM 3463 C CG  . TYR A 0 449 . 56.698   7.328   -31.792 1.00 70.22 449 A 1 
ATOM 3464 C CD1 . TYR A 0 449 . 57.847   6.652   -31.368 1.00 70.22 449 A 1 
ATOM 3465 C CD2 . TYR A 0 449 . 56.686   8.728   -31.843 1.00 70.22 449 A 1 
ATOM 3466 C CE1 . TYR A 0 449 . 58.990   7.386   -31.019 1.00 70.22 449 A 1 
ATOM 3467 C CE2 . TYR A 0 449 . 57.824   9.473   -31.521 1.00 70.22 449 A 1 
ATOM 3468 O OH  . TYR A 0 449 . 60.099   9.556   -30.887 1.00 70.22 449 A 1 
ATOM 3469 C CZ  . TYR A 0 449 . 58.989   8.801   -31.125 1.00 70.22 449 A 1 
ATOM 3470 N N   . ASP A 0 450 . 57.119   7.543   -35.525 1.00 74.01 450 A 1 
ATOM 3471 C CA  . ASP A 0 450 . 58.297   7.440   -36.367 1.00 74.01 450 A 1 
ATOM 3472 C C   . ASP A 0 450 . 59.565   7.974   -35.660 1.00 74.01 450 A 1 
ATOM 3473 C CB  . ASP A 0 450 . 58.004   8.119   -37.720 1.00 74.01 450 A 1 
ATOM 3474 O O   . ASP A 0 450 . 59.603   9.040   -35.030 1.00 74.01 450 A 1 
ATOM 3475 C CG  . ASP A 0 450 . 58.589   7.360   -38.915 1.00 74.01 450 A 1 
ATOM 3476 O OD1 . ASP A 0 450 . 59.636   6.690   -38.719 1.00 74.01 450 A 1 
ATOM 3477 O OD2 . ASP A 0 450 . 58.071   7.531   -40.042 1.00 74.01 450 A 1 
ATOM 3478 N N   . LYS A 0 451 . 60.676   7.244   -35.787 1.00 62.87 451 A 1 
ATOM 3479 C CA  . LYS A 0 451 . 62.024   7.764   -35.507 1.00 62.87 451 A 1 
ATOM 3480 C C   . LYS A 0 451 . 62.920   7.499   -36.694 1.00 62.87 451 A 1 
ATOM 3481 C CB  . LYS A 0 451 . 62.690   7.103   -34.293 1.00 62.87 451 A 1 
ATOM 3482 O O   . LYS A 0 451 . 63.151   6.342   -37.039 1.00 62.87 451 A 1 
ATOM 3483 C CG  . LYS A 0 451 . 62.057   7.338   -32.921 1.00 62.87 451 A 1 
ATOM 3484 C CD  . LYS A 0 451 . 63.061   6.819   -31.871 1.00 62.87 451 A 1 
ATOM 3485 C CE  . LYS A 0 451 . 62.448   6.546   -30.497 1.00 62.87 451 A 1 
ATOM 3486 N NZ  . LYS A 0 451 . 61.911   7.777   -29.879 1.00 62.87 451 A 1 
ATOM 3487 N N   . TYR A 0 452 . 63.620   8.530   -37.161 1.00 62.43 452 A 1 
ATOM 3488 C CA  . TYR A 0 452 . 64.728   8.357   -38.097 1.00 62.43 452 A 1 
ATOM 3489 C C   . TYR A 0 452 . 66.004   9.068   -37.630 1.00 62.43 452 A 1 
ATOM 3490 C CB  . TYR A 0 452 . 64.283   8.754   -39.511 1.00 62.43 452 A 1 
ATOM 3491 O O   . TYR A 0 452 . 66.002   10.245  -37.261 1.00 62.43 452 A 1 
ATOM 3492 C CG  . TYR A 0 452 . 64.018   10.233  -39.711 1.00 62.43 452 A 1 
ATOM 3493 C CD1 . TYR A 0 452 . 62.726   10.759  -39.515 1.00 62.43 452 A 1 
ATOM 3494 C CD2 . TYR A 0 452 . 65.076   11.080  -40.093 1.00 62.43 452 A 1 
ATOM 3495 C CE1 . TYR A 0 452 . 62.488   12.132  -39.706 1.00 62.43 452 A 1 
ATOM 3496 C CE2 . TYR A 0 452 . 64.846   12.453  -40.283 1.00 62.43 452 A 1 
ATOM 3497 O OH  . TYR A 0 452 . 63.354   14.308  -40.282 1.00 62.43 452 A 1 
ATOM 3498 C CZ  . TYR A 0 452 . 63.548   12.978  -40.095 1.00 62.43 452 A 1 
ATOM 3499 N N   . ASP A 0 453 . 67.136   8.363   -37.709 1.00 58.84 453 A 1 
ATOM 3500 C CA  . ASP A 0 453 . 68.471   8.964   -37.641 1.00 58.84 453 A 1 
ATOM 3501 C C   . ASP A 0 453 . 69.214   8.730   -38.962 1.00 58.84 453 A 1 
ATOM 3502 C CB  . ASP A 0 453 . 69.261   8.482   -36.409 1.00 58.84 453 A 1 
ATOM 3503 O O   . ASP A 0 453 . 69.513   7.597   -39.359 1.00 58.84 453 A 1 
ATOM 3504 C CG  . ASP A 0 453 . 70.521   9.326   -36.134 1.00 58.84 453 A 1 
ATOM 3505 O OD1 . ASP A 0 453 . 70.883   10.170  -36.990 1.00 58.84 453 A 1 
ATOM 3506 O OD2 . ASP A 0 453 . 71.129   9.135   -35.056 1.00 58.84 453 A 1 
ATOM 3507 N N   . SER A 0 454 . 69.506   9.830   -39.660 1.00 56.45 454 A 1 
ATOM 3508 C CA  . SER A 0 454 . 70.362   9.855   -40.845 1.00 56.45 454 A 1 
ATOM 3509 C C   . SER A 0 454 . 71.751   10.391  -40.488 1.00 56.45 454 A 1 
ATOM 3510 C CB  . SER A 0 454 . 69.670   10.540  -42.029 1.00 56.45 454 A 1 
ATOM 3511 O O   . SER A 0 454 . 72.174   11.469  -40.913 1.00 56.45 454 A 1 
ATOM 3512 O OG  . SER A 0 454 . 69.365   11.899  -41.811 1.00 56.45 454 A 1 
ATOM 3513 N N   . GLY A 0 455 . 72.474   9.604   -39.690 1.00 50.65 455 A 1 
ATOM 3514 C CA  . GLY A 0 455 . 73.860   9.844   -39.299 1.00 50.65 455 A 1 
ATOM 3515 C C   . GLY A 0 455 . 74.853   9.644   -40.447 1.00 50.65 455 A 1 
ATOM 3516 O O   . GLY A 0 455 . 75.656   8.710   -40.414 1.00 50.65 455 A 1 
ATOM 3517 N N   . ASP A 0 456 . 74.832   10.531  -41.448 1.00 45.66 456 A 1 
ATOM 3518 C CA  . ASP A 0 456 . 75.770   10.532  -42.581 1.00 45.66 456 A 1 
ATOM 3519 C C   . ASP A 0 456 . 77.170   11.008  -42.127 1.00 45.66 456 A 1 
ATOM 3520 C CB  . ASP A 0 456 . 75.171   11.308  -43.776 1.00 45.66 456 A 1 
ATOM 3521 O O   . ASP A 0 456 . 77.602   12.148  -42.329 1.00 45.66 456 A 1 
ATOM 3522 C CG  . ASP A 0 456 . 75.756   10.903  -45.142 1.00 45.66 456 A 1 
ATOM 3523 O OD1 . ASP A 0 456 . 76.578   9.959   -45.189 1.00 45.66 456 A 1 
ATOM 3524 O OD2 . ASP A 0 456 . 75.341   11.508  -46.158 1.00 45.66 456 A 1 
ATOM 3525 N N   . MET A 0 457 . 77.866   10.129  -41.397 1.00 43.43 457 A 1 
ATOM 3526 C CA  . MET A 0 457 . 79.206   10.346  -40.844 1.00 43.43 457 A 1 
ATOM 3527 C C   . MET A 0 457 . 80.247   10.420  -41.968 1.00 43.43 457 A 1 
ATOM 3528 C CB  . MET A 0 457 . 79.539   9.260   -39.800 1.00 43.43 457 A 1 
ATOM 3529 O O   . MET A 0 457 . 80.893   9.433   -42.321 1.00 43.43 457 A 1 
ATOM 3530 C CG  . MET A 0 457 . 79.143   9.679   -38.381 1.00 43.43 457 A 1 
ATOM 3531 S SD  . MET A 0 457 . 80.180   11.005  -37.684 1.00 43.43 457 A 1 
ATOM 3532 C CE  . MET A 0 457 . 79.636   10.943  -35.957 1.00 43.43 457 A 1 
ATOM 3533 N N   . GLY A 0 458 . 80.408   11.626  -42.518 1.00 44.00 458 A 1 
ATOM 3534 C CA  . GLY A 0 458 . 81.226   11.939  -43.689 1.00 44.00 458 A 1 
ATOM 3535 C C   . GLY A 0 458 . 82.649   11.369  -43.672 1.00 44.00 458 A 1 
ATOM 3536 O O   . GLY A 0 458 . 83.578   11.984  -43.149 1.00 44.00 458 A 1 
ATOM 3537 N N   . ALA A 0 459 . 82.800   10.210  -44.316 1.00 38.28 459 A 1 
ATOM 3538 C CA  . ALA A 0 459 . 84.020   9.525   -44.743 1.00 38.28 459 A 1 
ATOM 3539 C C   . ALA A 0 459 . 85.366   10.199  -44.375 1.00 38.28 459 A 1 
ATOM 3540 C CB  . ALA A 0 459 . 83.901   9.328   -46.263 1.00 38.28 459 A 1 
ATOM 3541 O O   . ALA A 0 459 . 85.897   11.026  -45.124 1.00 38.28 459 A 1 
ATOM 3542 N N   . TYR A 0 460 . 86.004   9.732   -43.292 1.00 36.08 460 A 1 
ATOM 3543 C CA  . TYR A 0 460 . 87.379   10.083  -42.882 1.00 36.08 460 A 1 
ATOM 3544 C C   . TYR A 0 460 . 88.459   9.532   -43.857 1.00 36.08 460 A 1 
ATOM 3545 C CB  . TYR A 0 460 . 87.595   9.666   -41.408 1.00 36.08 460 A 1 
ATOM 3546 O O   . TYR A 0 460 . 89.327   8.734   -43.499 1.00 36.08 460 A 1 
ATOM 3547 C CG  . TYR A 0 460 . 87.493   10.800  -40.407 1.00 36.08 460 A 1 
ATOM 3548 C CD1 . TYR A 0 460 . 88.547   11.730  -40.302 1.00 36.08 460 A 1 
ATOM 3549 C CD2 . TYR A 0 460 . 86.371   10.913  -39.564 1.00 36.08 460 A 1 
ATOM 3550 C CE1 . TYR A 0 460 . 88.475   12.781  -39.366 1.00 36.08 460 A 1 
ATOM 3551 C CE2 . TYR A 0 460 . 86.297   11.961  -38.625 1.00 36.08 460 A 1 
ATOM 3552 O OH  . TYR A 0 460 . 87.275   13.913  -37.624 1.00 36.08 460 A 1 
ATOM 3553 C CZ  . TYR A 0 460 . 87.344   12.899  -38.527 1.00 36.08 460 A 1 
ATOM 3554 N N   . GLY A 0 461 . 88.401   9.955   -45.125 1.00 37.59 461 A 1 
ATOM 3555 C CA  . GLY A 0 461 . 89.006   9.281   -46.281 1.00 37.59 461 A 1 
ATOM 3556 C C   . GLY A 0 461 . 90.107   10.040  -47.034 1.00 37.59 461 A 1 
ATOM 3557 O O   . GLY A 0 461 . 90.311   9.775   -48.218 1.00 37.59 461 A 1 
ATOM 3558 N N   . LYS A 0 462 . 90.825   10.984  -46.406 1.00 36.87 462 A 1 
ATOM 3559 C CA  . LYS A 0 462 . 92.026   11.651  -46.970 1.00 36.87 462 A 1 
ATOM 3560 C C   . LYS A 0 462 . 93.023   12.025  -45.855 1.00 36.87 462 A 1 
ATOM 3561 C CB  . LYS A 0 462 . 91.614   12.904  -47.776 1.00 36.87 462 A 1 
ATOM 3562 O O   . LYS A 0 462 . 92.607   12.400  -44.770 1.00 36.87 462 A 1 
ATOM 3563 C CG  . LYS A 0 462 . 91.403   12.654  -49.288 1.00 36.87 462 A 1 
ATOM 3564 C CD  . LYS A 0 462 . 90.126   13.347  -49.788 1.00 36.87 462 A 1 
ATOM 3565 C CE  . LYS A 0 462 . 89.791   12.992  -51.242 1.00 36.87 462 A 1 
ATOM 3566 N NZ  . LYS A 0 462 . 88.454   13.527  -51.613 1.00 36.87 462 A 1 
ATOM 3567 N N   . ALA A 0 463 . 94.344   11.981  -46.052 1.00 35.39 463 A 1 
ATOM 3568 C CA  . ALA A 0 463 . 95.101   11.639  -47.260 1.00 35.39 463 A 1 
ATOM 3569 C C   . ALA A 0 463 . 96.330   10.767  -46.934 1.00 35.39 463 A 1 
ATOM 3570 C CB  . ALA A 0 463 . 95.536   12.940  -47.950 1.00 35.39 463 A 1 
ATOM 3571 O O   . ALA A 0 463 . 97.207   11.169  -46.169 1.00 35.39 463 A 1 
ATOM 3572 N N   . ALA A 0 464 . 96.441   9.602   -47.578 1.00 31.65 464 A 1 
ATOM 3573 C CA  . ALA A 0 464 . 97.648   8.783   -47.526 1.00 31.65 464 A 1 
ATOM 3574 C C   . ALA A 0 464 . 98.727   9.372   -48.452 1.00 31.65 464 A 1 
ATOM 3575 C CB  . ALA A 0 464 . 97.286   7.337   -47.889 1.00 31.65 464 A 1 
ATOM 3576 O O   . ALA A 0 464 . 98.628   9.292   -49.676 1.00 31.65 464 A 1 
ATOM 3577 N N   . SER A 0 465 . 99.781   9.957   -47.880 1.00 37.04 465 A 1 
ATOM 3578 C CA  . SER A 0 465 . 100.879  10.584  -48.629 1.00 37.04 465 A 1 
ATOM 3579 C C   . SER A 0 465 . 101.864  9.556   -49.217 1.00 37.04 465 A 1 
ATOM 3580 C CB  . SER A 0 465 . 101.563  11.640  -47.751 1.00 37.04 465 A 1 
ATOM 3581 O O   . SER A 0 465 . 103.058  9.576   -48.901 1.00 37.04 465 A 1 
ATOM 3582 O OG  . SER A 0 465 . 102.115  11.045  -46.595 1.00 37.04 465 A 1 
ATOM 3583 N N   . TYR A 0 466 . 101.377  8.635   -50.057 1.00 33.20 466 A 1 
ATOM 3584 C CA  . TYR A 0 466 . 102.215  7.641   -50.733 1.00 33.20 466 A 1 
ATOM 3585 C C   . TYR A 0 466 . 103.148  8.315   -51.748 1.00 33.20 466 A 1 
ATOM 3586 C CB  . TYR A 0 466 . 101.379  6.530   -51.383 1.00 33.20 466 A 1 
ATOM 3587 O O   . TYR A 0 466 . 102.779  8.636   -52.879 1.00 33.20 466 A 1 
ATOM 3588 C CG  . TYR A 0 466 . 102.256  5.510   -52.093 1.00 33.20 466 A 1 
ATOM 3589 C CD1 . TYR A 0 466 . 102.406  5.559   -53.493 1.00 33.20 466 A 1 
ATOM 3590 C CD2 . TYR A 0 466 . 102.985  4.564   -51.344 1.00 33.20 466 A 1 
ATOM 3591 C CE1 . TYR A 0 466 . 103.287  4.673   -54.143 1.00 33.20 466 A 1 
ATOM 3592 C CE2 . TYR A 0 466 . 103.865  3.673   -51.991 1.00 33.20 466 A 1 
ATOM 3593 O OH  . TYR A 0 466 . 104.878  2.889   -54.026 1.00 33.20 466 A 1 
ATOM 3594 C CZ  . TYR A 0 466 . 104.019  3.730   -53.394 1.00 33.20 466 A 1 
ATOM 3595 N N   . LYS A 0 467 . 104.394  8.538   -51.328 1.00 35.75 467 A 1 
ATOM 3596 C CA  . LYS A 0 467 . 105.425  9.196   -52.130 1.00 35.75 467 A 1 
ATOM 3597 C C   . LYS A 0 467 . 106.169  8.175   -52.995 1.00 35.75 467 A 1 
ATOM 3598 C CB  . LYS A 0 467 . 106.318  10.023  -51.195 1.00 35.75 467 A 1 
ATOM 3599 O O   . LYS A 0 467 . 107.318  7.837   -52.712 1.00 35.75 467 A 1 
ATOM 3600 C CG  . LYS A 0 467 . 107.149  11.050  -51.974 1.00 35.75 467 A 1 
ATOM 3601 C CD  . LYS A 0 467 . 108.022  11.849  -51.003 1.00 35.75 467 A 1 
ATOM 3602 C CE  . LYS A 0 467 . 108.750  12.969  -51.749 1.00 35.75 467 A 1 
ATOM 3603 N NZ  . LYS A 0 467 . 109.646  13.719  -50.835 1.00 35.75 467 A 1 
ATOM 3604 N N   . GLY A 0 468 . 105.502  7.687   -54.041 1.00 32.85 468 A 1 
ATOM 3605 C CA  . GLY A 0 468 . 106.125  6.822   -55.046 1.00 32.85 468 A 1 
ATOM 3606 C C   . GLY A 0 468 . 107.399  7.465   -55.631 1.00 32.85 468 A 1 
ATOM 3607 O O   . GLY A 0 468 . 107.406  8.674   -55.889 1.00 32.85 468 A 1 
ATOM 3608 N N   . PRO A 0 469 . 108.498  6.710   -55.821 1.00 38.51 469 A 1 
ATOM 3609 C CA  . PRO A 0 469 . 109.752  7.261   -56.324 1.00 38.51 469 A 1 
ATOM 3610 C C   . PRO A 0 469 . 109.618  7.620   -57.809 1.00 38.51 469 A 1 
ATOM 3611 C CB  . PRO A 0 469 . 110.806  6.181   -56.051 1.00 38.51 469 A 1 
ATOM 3612 O O   . PRO A 0 469 . 109.687  6.756   -58.678 1.00 38.51 469 A 1 
ATOM 3613 C CG  . PRO A 0 469 . 110.003  4.880   -56.091 1.00 38.51 469 A 1 
ATOM 3614 C CD  . PRO A 0 469 . 108.646  5.292   -55.522 1.00 38.51 469 A 1 
ATOM 3615 N N   . GLY A 0 470 . 109.432  8.907   -58.109 1.00 36.25 470 A 1 
ATOM 3616 C CA  . GLY A 0 470 . 109.306  9.404   -59.481 1.00 36.25 470 A 1 
ATOM 3617 C C   . GLY A 0 470 . 110.577  9.171   -60.303 1.00 36.25 470 A 1 
ATOM 3618 O O   . GLY A 0 470 . 111.519  9.959   -60.226 1.00 36.25 470 A 1 
ATOM 3619 N N   . GLN A 0 471 . 110.592  8.106   -61.110 1.00 34.42 471 A 1 
ATOM 3620 C CA  . GLN A 0 471 . 111.706  7.715   -61.982 1.00 34.42 471 A 1 
ATOM 3621 C C   . GLN A 0 471 . 111.825  8.628   -63.217 1.00 34.42 471 A 1 
ATOM 3622 C CB  . GLN A 0 471 . 111.569  6.236   -62.387 1.00 34.42 471 A 1 
ATOM 3623 O O   . GLN A 0 471 . 111.654  8.187   -64.356 1.00 34.42 471 A 1 
ATOM 3624 C CG  . GLN A 0 471 . 111.742  5.245   -61.231 1.00 34.42 471 A 1 
ATOM 3625 C CD  . GLN A 0 471 . 111.527  3.820   -61.726 1.00 34.42 471 A 1 
ATOM 3626 N NE2 . GLN A 0 471 . 112.562  3.096   -62.093 1.00 34.42 471 A 1 
ATOM 3627 O OE1 . GLN A 0 471 . 110.414  3.343   -61.834 1.00 34.42 471 A 1 
ATOM 3628 N N   . SER A 0 472 . 112.133  9.908   -62.997 1.00 37.24 472 A 1 
ATOM 3629 C CA  . SER A 0 472 . 112.409  10.868  -64.069 1.00 37.24 472 A 1 
ATOM 3630 C C   . SER A 0 472 . 113.691  10.484  -64.817 1.00 37.24 472 A 1 
ATOM 3631 C CB  . SER A 0 472 . 112.495  12.290  -63.511 1.00 37.24 472 A 1 
ATOM 3632 O O   . SER A 0 472 . 114.802  10.822  -64.406 1.00 37.24 472 A 1 
ATOM 3633 O OG  . SER A 0 472 . 112.546  13.205  -64.587 1.00 37.24 472 A 1 
ATOM 3634 N N   . HIS A 0 473 . 113.537  9.753   -65.923 1.00 34.57 473 A 1 
ATOM 3635 C CA  . HIS A 0 473 . 114.619  9.381   -66.835 1.00 34.57 473 A 1 
ATOM 3636 C C   . HIS A 0 473 . 115.012  10.579  -67.716 1.00 34.57 473 A 1 
ATOM 3637 C CB  . HIS A 0 473 . 114.223  8.134   -67.644 1.00 34.57 473 A 1 
ATOM 3638 O O   . HIS A 0 473 . 114.801  10.584  -68.926 1.00 34.57 473 A 1 
ATOM 3639 C CG  . HIS A 0 473 . 114.313  6.847   -66.862 1.00 34.57 473 A 1 
ATOM 3640 C CD2 . HIS A 0 473 . 115.247  5.862   -67.039 1.00 34.57 473 A 1 
ATOM 3641 N ND1 . HIS A 0 473 . 113.463  6.425   -65.864 1.00 34.57 473 A 1 
ATOM 3642 C CE1 . HIS A 0 473 . 113.871  5.208   -65.464 1.00 34.57 473 A 1 
ATOM 3643 N NE2 . HIS A 0 473 . 114.967  4.830   -66.139 1.00 34.57 473 A 1 
ATOM 3644 N N   . GLY A 0 474 . 115.577  11.616  -67.095 1.00 34.31 474 A 1 
ATOM 3645 C CA  . GLY A 0 474 . 116.055  12.822  -67.767 1.00 34.31 474 A 1 
ATOM 3646 C C   . GLY A 0 474 . 117.490  13.153  -67.371 1.00 34.31 474 A 1 
ATOM 3647 O O   . GLY A 0 474 . 117.762  13.458  -66.211 1.00 34.31 474 A 1 
ATOM 3648 N N   . TRP A 0 475 . 118.412  13.150  -68.338 1.00 28.52 475 A 1 
ATOM 3649 C CA  . TRP A 0 475 . 119.797  13.613  -68.161 1.00 28.52 475 A 1 
ATOM 3650 C C   . TRP A 0 475 . 119.861  15.154  -68.069 1.00 28.52 475 A 1 
ATOM 3651 C CB  . TRP A 0 475 . 120.700  13.009  -69.257 1.00 28.52 475 A 1 
ATOM 3652 O O   . TRP A 0 475 . 120.409  15.833  -68.933 1.00 28.52 475 A 1 
ATOM 3653 C CG  . TRP A 0 475 . 121.368  11.709  -68.913 1.00 28.52 475 A 1 
ATOM 3654 C CD1 . TRP A 0 475 . 120.762  10.508  -68.769 1.00 28.52 475 A 1 
ATOM 3655 C CD2 . TRP A 0 475 . 122.794  11.462  -68.689 1.00 28.52 475 A 1 
ATOM 3656 C CE2 . TRP A 0 475 . 122.978  10.074  -68.414 1.00 28.52 475 A 1 
ATOM 3657 C CE3 . TRP A 0 475 . 123.953  12.272  -68.703 1.00 28.52 475 A 1 
ATOM 3658 N NE1 . TRP A 0 475 . 121.707  9.543   -68.471 1.00 28.52 475 A 1 
ATOM 3659 C CH2 . TRP A 0 475 . 125.374  10.350  -68.192 1.00 28.52 475 A 1 
ATOM 3660 C CZ2 . TRP A 0 475 . 124.242  9.517   -68.167 1.00 28.52 475 A 1 
ATOM 3661 C CZ3 . TRP A 0 475 . 125.228  11.724  -68.459 1.00 28.52 475 A 1 
ATOM 3662 N N   . GLY A 0 476 . 119.271  15.719  -67.011 1.00 36.75 476 A 1 
ATOM 3663 C CA  . GLY A 0 476 . 119.200  17.158  -66.744 1.00 36.75 476 A 1 
ATOM 3664 C C   . GLY A 0 476 . 119.738  17.500  -65.356 1.00 36.75 476 A 1 
ATOM 3665 O O   . GLY A 0 476 . 119.022  17.410  -64.363 1.00 36.75 476 A 1 
ATOM 3666 N N   . LYS A 0 477 . 121.010  17.904  -65.272 1.00 35.83 477 A 1 
ATOM 3667 C CA  . LYS A 0 477 . 121.714  18.181  -64.006 1.00 35.83 477 A 1 
ATOM 3668 C C   . LYS A 0 477 . 121.374  19.578  -63.447 1.00 35.83 477 A 1 
ATOM 3669 C CB  . LYS A 0 477 . 123.220  17.924  -64.222 1.00 35.83 477 A 1 
ATOM 3670 O O   . LYS A 0 477 . 122.230  20.458  -63.417 1.00 35.83 477 A 1 
ATOM 3671 C CG  . LYS A 0 477 . 124.031  17.838  -62.917 1.00 35.83 477 A 1 
ATOM 3672 C CD  . LYS A 0 477 . 125.513  17.582  -63.233 1.00 35.83 477 A 1 
ATOM 3673 C CE  . LYS A 0 477 . 126.337  17.474  -61.945 1.00 35.83 477 A 1 
ATOM 3674 N NZ  . LYS A 0 477 . 127.773  17.227  -62.238 1.00 35.83 477 A 1 
ATOM 3675 N N   . GLY A 0 478 . 120.127  19.774  -63.013 1.00 33.45 478 A 1 
ATOM 3676 C CA  . GLY A 0 478 . 119.627  20.995  -62.359 1.00 33.45 478 A 1 
ATOM 3677 C C   . GLY A 0 478 . 118.919  20.688  -61.026 1.00 33.45 478 A 1 
ATOM 3678 O O   . GLY A 0 478 . 118.375  19.594  -60.876 1.00 33.45 478 A 1 
ATOM 3679 N N   . PRO A 0 479 . 118.948  21.594  -60.028 1.00 35.25 479 A 1 
ATOM 3680 C CA  . PRO A 0 479 . 118.516  21.279  -58.666 1.00 35.25 479 A 1 
ATOM 3681 C C   . PRO A 0 479 . 116.993  21.141  -58.532 1.00 35.25 479 A 1 
ATOM 3682 C CB  . PRO A 0 479 . 119.072  22.403  -57.787 1.00 35.25 479 A 1 
ATOM 3683 O O   . PRO A 0 479 . 116.229  22.034  -58.896 1.00 35.25 479 A 1 
ATOM 3684 C CG  . PRO A 0 479 . 119.142  23.590  -58.746 1.00 35.25 479 A 1 
ATOM 3685 C CD  . PRO A 0 479 . 119.506  22.937  -60.080 1.00 35.25 479 A 1 
ATOM 3686 N N   . ALA A 0 480 . 116.556  20.030  -57.939 1.00 34.19 480 A 1 
ATOM 3687 C CA  . ALA A 0 480 . 115.157  19.791  -57.605 1.00 34.19 480 A 1 
ATOM 3688 C C   . ALA A 0 480 . 114.760  20.436  -56.265 1.00 34.19 480 A 1 
ATOM 3689 C CB  . ALA A 0 480 . 114.921  18.275  -57.582 1.00 34.19 480 A 1 
ATOM 3690 O O   . ALA A 0 480 . 115.542  20.433  -55.316 1.00 34.19 480 A 1 
ATOM 3691 N N   . GLY A 0 481 . 113.496  20.863  -56.158 1.00 34.97 481 A 1 
ATOM 3692 C CA  . GLY A 0 481 . 112.805  20.964  -54.869 1.00 34.97 481 A 1 
ATOM 3693 C C   . GLY A 0 481 . 112.313  22.349  -54.447 1.00 34.97 481 A 1 
ATOM 3694 O O   . GLY A 0 481 . 112.958  23.028  -53.655 1.00 34.97 481 A 1 
ATOM 3695 N N   . LYS A 0 482 . 111.060  22.654  -54.799 1.00 35.17 482 A 1 
ATOM 3696 C CA  . LYS A 0 482 . 110.048  23.032  -53.797 1.00 35.17 482 A 1 
ATOM 3697 C C   . LYS A 0 482 . 108.783  22.219  -54.067 1.00 35.17 482 A 1 
ATOM 3698 C CB  . LYS A 0 482 . 109.782  24.549  -53.748 1.00 35.17 482 A 1 
ATOM 3699 O O   . LYS A 0 482 . 108.404  22.034  -55.217 1.00 35.17 482 A 1 
ATOM 3700 C CG  . LYS A 0 482 . 110.988  25.298  -53.155 1.00 35.17 482 A 1 
ATOM 3701 C CD  . LYS A 0 482 . 110.672  26.730  -52.713 1.00 35.17 482 A 1 
ATOM 3702 C CE  . LYS A 0 482 . 111.948  27.333  -52.107 1.00 35.17 482 A 1 
ATOM 3703 N NZ  . LYS A 0 482 . 111.725  28.706  -51.590 1.00 35.17 482 A 1 
ATOM 3704 N N   . VAL A 0 483 . 108.196  21.670  -53.009 1.00 32.71 483 A 1 
ATOM 3705 C CA  . VAL A 0 483 . 107.043  20.755  -53.037 1.00 32.71 483 A 1 
ATOM 3706 C C   . VAL A 0 483 . 106.095  21.101  -51.887 1.00 32.71 483 A 1 
ATOM 3707 C CB  . VAL A 0 483 . 107.476  19.269  -52.945 1.00 32.71 483 A 1 
ATOM 3708 O O   . VAL A 0 483 . 106.510  21.761  -50.938 1.00 32.71 483 A 1 
ATOM 3709 C CG1 . VAL A 0 483 . 108.154  18.788  -54.232 1.00 32.71 483 A 1 
ATOM 3710 C CG2 . VAL A 0 483 . 108.415  18.967  -51.766 1.00 32.71 483 A 1 
ATOM 3711 N N   . ASN A 0 484 . 104.867  20.584  -51.952 1.00 33.71 484 A 1 
ATOM 3712 C CA  . ASN A 0 484 . 103.877  20.548  -50.868 1.00 33.71 484 A 1 
ATOM 3713 C C   . ASN A 0 484 . 103.289  21.909  -50.432 1.00 33.71 484 A 1 
ATOM 3714 C CB  . ASN A 0 484 . 104.434  19.747  -49.672 1.00 33.71 484 A 1 
ATOM 3715 O O   . ASN A 0 484 . 103.667  22.467  -49.407 1.00 33.71 484 A 1 
ATOM 3716 C CG  . ASN A 0 484 . 104.980  18.370  -49.999 1.00 33.71 484 A 1 
ATOM 3717 N ND2 . ASN A 0 484 . 105.674  17.767  -49.064 1.00 33.71 484 A 1 
ATOM 3718 O OD1 . ASN A 0 484 . 104.808  17.807  -51.067 1.00 33.71 484 A 1 
ATOM 3719 N N   . GLN A 0 485 . 102.249  22.359  -51.141 1.00 32.78 485 A 1 
ATOM 3720 C CA  . GLN A 0 485 . 101.183  23.207  -50.579 1.00 32.78 485 A 1 
ATOM 3721 C C   . GLN A 0 485 . 99.813   22.598  -50.924 1.00 32.78 485 A 1 
ATOM 3722 C CB  . GLN A 0 485 . 101.330  24.682  -50.999 1.00 32.78 485 A 1 
ATOM 3723 O O   . GLN A 0 485 . 99.003   23.179  -51.634 1.00 32.78 485 A 1 
ATOM 3724 C CG  . GLN A 0 485 . 102.474  25.374  -50.239 1.00 32.78 485 A 1 
ATOM 3725 C CD  . GLN A 0 485 . 102.504  26.886  -50.440 1.00 32.78 485 A 1 
ATOM 3726 N NE2 . GLN A 0 485 . 103.158  27.621  -49.568 1.00 32.78 485 A 1 
ATOM 3727 O OE1 . GLN A 0 485 . 101.968  27.446  -51.377 1.00 32.78 485 A 1 
ATOM 3728 N N   . ALA A 0 486 . 99.593   21.370  -50.448 1.00 28.71 486 A 1 
ATOM 3729 C CA  . ALA A 0 486 . 98.367   20.593  -50.640 1.00 28.71 486 A 1 
ATOM 3730 C C   . ALA A 0 486 . 97.882   20.047  -49.285 1.00 28.71 486 A 1 
ATOM 3731 C CB  . ALA A 0 486 . 98.613   19.513  -51.703 1.00 28.71 486 A 1 
ATOM 3732 O O   . ALA A 0 486 . 97.794   18.843  -49.065 1.00 28.71 486 A 1 
ATOM 3733 N N   . SER A 0 487 . 97.658   20.964  -48.343 1.00 38.53 487 A 1 
ATOM 3734 C CA  . SER A 0 487 . 97.204   20.676  -46.974 1.00 38.53 487 A 1 
ATOM 3735 C C   . SER A 0 487 . 96.160   21.687  -46.487 1.00 38.53 487 A 1 
ATOM 3736 C CB  . SER A 0 487 . 98.403   20.562  -46.025 1.00 38.53 487 A 1 
ATOM 3737 O O   . SER A 0 487 . 96.023   21.923  -45.290 1.00 38.53 487 A 1 
ATOM 3738 O OG  . SER A 0 487 . 99.123   21.779  -45.989 1.00 38.53 487 A 1 
ATOM 3739 N N   . ALA A 0 488 . 95.415   22.284  -47.423 1.00 34.06 488 A 1 
ATOM 3740 C CA  . ALA A 0 488 . 94.125   22.893  -47.131 1.00 34.06 488 A 1 
ATOM 3741 C C   . ALA A 0 488 . 93.114   21.755  -46.921 1.00 34.06 488 A 1 
ATOM 3742 C CB  . ALA A 0 488 . 93.748   23.845  -48.276 1.00 34.06 488 A 1 
ATOM 3743 O O   . ALA A 0 488 . 92.427   21.340  -47.851 1.00 34.06 488 A 1 
ATOM 3744 N N   . ALA A 0 489 . 93.101   21.189  -45.713 1.00 36.78 489 A 1 
ATOM 3745 C CA  . ALA A 0 489 . 92.061   20.256  -45.311 1.00 36.78 489 A 1 
ATOM 3746 C C   . ALA A 0 489 . 90.741   21.032  -45.222 1.00 36.78 489 A 1 
ATOM 3747 C CB  . ALA A 0 489 . 92.458   19.595  -43.984 1.00 36.78 489 A 1 
ATOM 3748 O O   . ALA A 0 489 . 90.593   21.902  -44.359 1.00 36.78 489 A 1 
ATOM 3749 N N   . GLY A 0 490 . 89.818   20.746  -46.143 1.00 34.52 490 A 1 
ATOM 3750 C CA  . GLY A 0 490 . 88.441   21.209  -46.035 1.00 34.52 490 A 1 
ATOM 3751 C C   . GLY A 0 490 . 87.850   20.712  -44.721 1.00 34.52 490 A 1 
ATOM 3752 O O   . GLY A 0 490 . 88.045   19.555  -44.347 1.00 34.52 490 A 1 
ATOM 3753 N N   . LYS A 0 491 . 87.178   21.606  -43.995 1.00 36.39 491 A 1 
ATOM 3754 C CA  . LYS A 0 491 . 86.303   21.212  -42.894 1.00 36.39 491 A 1 
ATOM 3755 C C   . LYS A 0 491 . 84.957   20.857  -43.511 1.00 36.39 491 A 1 
ATOM 3756 C CB  . LYS A 0 491 . 86.143   22.344  -41.875 1.00 36.39 491 A 1 
ATOM 3757 O O   . LYS A 0 491 . 84.067   21.700  -43.532 1.00 36.39 491 A 1 
ATOM 3758 C CG  . LYS A 0 491 . 87.407   22.704  -41.092 1.00 36.39 491 A 1 
ATOM 3759 C CD  . LYS A 0 491 . 86.974   23.743  -40.054 1.00 36.39 491 A 1 
ATOM 3760 C CE  . LYS A 0 491 . 88.125   24.222  -39.179 1.00 36.39 491 A 1 
ATOM 3761 N NZ  . LYS A 0 491 . 87.591   25.122  -38.129 1.00 36.39 491 A 1 
ATOM 3762 N N   . ASP A 0 492 . 84.853   19.661  -44.072 1.00 39.96 492 A 1 
ATOM 3763 C CA  . ASP A 0 492 . 83.567   19.183  -44.566 1.00 39.96 492 A 1 
ATOM 3764 C C   . ASP A 0 492 . 82.653   18.971  -43.344 1.00 39.96 492 A 1 
ATOM 3765 C CB  . ASP A 0 492 . 83.759   17.965  -45.489 1.00 39.96 492 A 1 
ATOM 3766 O O   . ASP A 0 492 . 83.059   18.371  -42.344 1.00 39.96 492 A 1 
ATOM 3767 C CG  . ASP A 0 492 . 84.572   18.302  -46.760 1.00 39.96 492 A 1 
ATOM 3768 O OD1 . ASP A 0 492 . 84.598   19.488  -47.168 1.00 39.96 492 A 1 
ATOM 3769 O OD2 . ASP A 0 492 . 85.223   17.384  -47.312 1.00 39.96 492 A 1 
ATOM 3770 N N   . GLY A 0 493 . 81.487   19.620  -43.368 1.00 38.94 493 A 1 
ATOM 3771 C CA  . GLY A 0 493 . 80.629   19.799  -42.198 1.00 38.94 493 A 1 
ATOM 3772 C C   . GLY A 0 493 . 79.884   18.527  -41.795 1.00 38.94 493 A 1 
ATOM 3773 O O   . GLY A 0 493 . 79.539   17.699  -42.633 1.00 38.94 493 A 1 
ATOM 3774 N N   . TYR A 0 494 . 79.601   18.396  -40.499 1.00 36.69 494 A 1 
ATOM 3775 C CA  . TYR A 0 494 . 78.734   17.341  -39.979 1.00 36.69 494 A 1 
ATOM 3776 C C   . TYR A 0 494 . 77.280   17.619  -40.385 1.00 36.69 494 A 1 
ATOM 3777 C CB  . TYR A 0 494 . 78.898   17.283  -38.455 1.00 36.69 494 A 1 
ATOM 3778 O O   . TYR A 0 494 . 76.746   18.672  -40.038 1.00 36.69 494 A 1 
ATOM 3779 C CG  . TYR A 0 494 . 78.060   16.223  -37.772 1.00 36.69 494 A 1 
ATOM 3780 C CD1 . TYR A 0 494 . 76.892   16.585  -37.070 1.00 36.69 494 A 1 
ATOM 3781 C CD2 . TYR A 0 494 . 78.450   14.871  -37.842 1.00 36.69 494 A 1 
ATOM 3782 C CE1 . TYR A 0 494 . 76.138   15.599  -36.406 1.00 36.69 494 A 1 
ATOM 3783 C CE2 . TYR A 0 494 . 77.680   13.881  -37.203 1.00 36.69 494 A 1 
ATOM 3784 O OH  . TYR A 0 494 . 75.795   13.308  -35.821 1.00 36.69 494 A 1 
ATOM 3785 C CZ  . TYR A 0 494 . 76.532   14.246  -36.468 1.00 36.69 494 A 1 
ATOM 3786 N N   . TRP A 0 495 . 76.654   16.688  -41.107 1.00 37.48 495 A 1 
ATOM 3787 C CA  . TRP A 0 495 . 75.274   16.801  -41.593 1.00 37.48 495 A 1 
ATOM 3788 C C   . TRP A 0 495 . 74.456   15.561  -41.207 1.00 37.48 495 A 1 
ATOM 3789 C CB  . TRP A 0 495 . 75.258   17.166  -43.095 1.00 37.48 495 A 1 
ATOM 3790 O O   . TRP A 0 495 . 74.082   14.745  -42.041 1.00 37.48 495 A 1 
ATOM 3791 C CG  . TRP A 0 495 . 74.742   18.548  -43.359 1.00 37.48 495 A 1 
ATOM 3792 C CD1 . TRP A 0 495 . 75.342   19.690  -42.954 1.00 37.48 495 A 1 
ATOM 3793 C CD2 . TRP A 0 495 . 73.483   18.960  -43.982 1.00 37.48 495 A 1 
ATOM 3794 C CE2 . TRP A 0 495 . 73.381   20.381  -43.889 1.00 37.48 495 A 1 
ATOM 3795 C CE3 . TRP A 0 495 . 72.404   18.279  -44.590 1.00 37.48 495 A 1 
ATOM 3796 N NE1 . TRP A 0 495 . 74.544   20.774  -43.263 1.00 37.48 495 A 1 
ATOM 3797 C CH2 . TRP A 0 495 . 71.205   20.380  -44.954 1.00 37.48 495 A 1 
ATOM 3798 C CZ2 . TRP A 0 495 . 72.260   21.087  -44.351 1.00 37.48 495 A 1 
ATOM 3799 C CZ3 . TRP A 0 495 . 71.286   18.981  -45.086 1.00 37.48 495 A 1 
ATOM 3800 N N   . GLY A 0 496 . 74.192   15.423  -39.906 1.00 51.63 496 A 1 
ATOM 3801 C CA  . GLY A 0 496 . 73.205   14.474  -39.389 1.00 51.63 496 A 1 
ATOM 3802 C C   . GLY A 0 496 . 71.828   15.129  -39.281 1.00 51.63 496 A 1 
ATOM 3803 O O   . GLY A 0 496 . 71.703   16.177  -38.639 1.00 51.63 496 A 1 
ATOM 3804 N N   . LYS A 0 497 . 70.804   14.514  -39.885 1.00 53.25 497 A 1 
ATOM 3805 C CA  . LYS A 0 497 . 69.397   14.853  -39.627 1.00 53.25 497 A 1 
ATOM 3806 C C   . LYS A 0 497 . 68.730   13.728  -38.849 1.00 53.25 497 A 1 
ATOM 3807 C CB  . LYS A 0 497 . 68.624   15.173  -40.919 1.00 53.25 497 A 1 
ATOM 3808 O O   . LYS A 0 497 . 68.577   12.624  -39.369 1.00 53.25 497 A 1 
ATOM 3809 C CG  . LYS A 0 497 . 69.066   16.511  -41.514 1.00 53.25 497 A 1 
ATOM 3810 C CD  . LYS A 0 497 . 68.094   17.011  -42.591 1.00 53.25 497 A 1 
ATOM 3811 C CE  . LYS A 0 497 . 68.550   18.425  -42.960 1.00 53.25 497 A 1 
ATOM 3812 N NZ  . LYS A 0 497 . 67.466   19.277  -43.494 1.00 53.25 497 A 1 
ATOM 3813 N N   . SER A 0 498 . 68.299   14.054  -37.640 1.00 57.52 498 A 1 
ATOM 3814 C CA  . SER A 0 498 . 67.436   13.224  -36.809 1.00 57.52 498 A 1 
ATOM 3815 C C   . SER A 0 498 . 66.084   13.908  -36.628 1.00 57.52 498 A 1 
ATOM 3816 C CB  . SER A 0 498 . 68.106   12.913  -35.465 1.00 57.52 498 A 1 
ATOM 3817 O O   . SER A 0 498 . 66.027   15.111  -36.327 1.00 57.52 498 A 1 
ATOM 3818 O OG  . SER A 0 498 . 68.746   14.063  -34.917 1.00 57.52 498 A 1 
ATOM 3819 N N   . GLY A 0 499 . 65.021   13.134  -36.815 1.00 63.40 499 A 1 
ATOM 3820 C CA  . GLY A 0 499 . 63.642   13.537  -36.583 1.00 63.40 499 A 1 
ATOM 3821 C C   . GLY A 0 499 . 62.890   12.487  -35.775 1.00 63.40 499 A 1 
ATOM 3822 O O   . GLY A 0 499 . 63.310   11.329  -35.696 1.00 63.40 499 A 1 
ATOM 3823 N N   . SER A 0 500 . 61.806   12.921  -35.149 1.00 66.95 500 A 1 
ATOM 3824 C CA  . SER A 0 500 . 60.723   12.029  -34.762 1.00 66.95 500 A 1 
ATOM 3825 C C   . SER A 0 500 . 59.400   12.759  -34.872 1.00 66.95 500 A 1 
ATOM 3826 C CB  . SER A 0 500 . 60.876   11.474  -33.346 1.00 66.95 500 A 1 
ATOM 3827 O O   . SER A 0 500 . 59.259   13.851  -34.309 1.00 66.95 500 A 1 
ATOM 3828 O OG  . SER A 0 500 . 60.771   12.501  -32.364 1.00 66.95 500 A 1 
ATOM 3829 N N   . ASP A 0 501 . 58.487   12.101  -35.545 1.00 73.32 501 A 1 
ATOM 3830 C CA  . ASP A 0 501 . 57.101   12.426  -35.794 1.00 73.32 501 A 1 
ATOM 3831 C C   . ASP A 0 501 . 56.289   11.667  -34.710 1.00 73.32 501 A 1 
ATOM 3832 C CB  . ASP A 0 501 . 56.804   12.014  -37.267 1.00 73.32 501 A 1 
ATOM 3833 O O   . ASP A 0 501 . 56.743   10.631  -34.217 1.00 73.32 501 A 1 
ATOM 3834 C CG  . ASP A 0 501 . 57.939   12.342  -38.292 1.00 73.32 501 A 1 
ATOM 3835 O OD1 . ASP A 0 501 . 59.069   11.793  -38.172 1.00 73.32 501 A 1 
ATOM 3836 O OD2 . ASP A 0 501 . 57.766   13.218  -39.175 1.00 73.32 501 A 1 
ATOM 3837 N N   . TRP A 0 502 . 55.165   12.203  -34.240 1.00 67.74 502 A 1 
ATOM 3838 C CA  . TRP A 0 502 . 54.190   11.480  -33.408 1.00 67.74 502 A 1 
ATOM 3839 C C   . TRP A 0 502 . 52.841   12.085  -33.730 1.00 67.74 502 A 1 
ATOM 3840 C CB  . TRP A 0 502 . 54.452   11.608  -31.892 1.00 67.74 502 A 1 
ATOM 3841 O O   . TRP A 0 502 . 52.607   13.243  -33.368 1.00 67.74 502 A 1 
ATOM 3842 C CG  . TRP A 0 502 . 53.472   10.902  -30.974 1.00 67.74 502 A 1 
ATOM 3843 C CD1 . TRP A 0 502 . 53.374   9.564   -30.765 1.00 67.74 502 A 1 
ATOM 3844 C CD2 . TRP A 0 502 . 52.373   11.477  -30.188 1.00 67.74 502 A 1 
ATOM 3845 C CE2 . TRP A 0 502 . 51.732   10.434  -29.451 1.00 67.74 502 A 1 
ATOM 3846 C CE3 . TRP A 0 502 . 51.824   12.773  -30.049 1.00 67.74 502 A 1 
ATOM 3847 N NE1 . TRP A 0 502 . 52.395   9.292   -29.825 1.00 67.74 502 A 1 
ATOM 3848 C CH2 . TRP A 0 502 . 50.139   11.966  -28.470 1.00 67.74 502 A 1 
ATOM 3849 C CZ2 . TRP A 0 502 . 50.649   10.664  -28.591 1.00 67.74 502 A 1 
ATOM 3850 C CZ3 . TRP A 0 502 . 50.724   13.015  -29.200 1.00 67.74 502 A 1 
ATOM 3851 N N   . ASP A 0 503 . 52.013   11.313  -34.416 1.00 76.87 503 A 1 
ATOM 3852 C CA  . ASP A 0 503 . 50.632   11.666  -34.672 1.00 76.87 503 A 1 
ATOM 3853 C C   . ASP A 0 503 . 49.750   10.708  -33.857 1.00 76.87 503 A 1 
ATOM 3854 C CB  . ASP A 0 503 . 50.333   11.684  -36.186 1.00 76.87 503 A 1 
ATOM 3855 O O   . ASP A 0 503 . 50.038   9.521   -33.686 1.00 76.87 503 A 1 
ATOM 3856 C CG  . ASP A 0 503 . 50.923   12.883  -36.966 1.00 76.87 503 A 1 
ATOM 3857 O OD1 . ASP A 0 503 . 51.601   13.756  -36.365 1.00 76.87 503 A 1 
ATOM 3858 O OD2 . ASP A 0 503 . 50.637   12.986  -38.187 1.00 76.87 503 A 1 
ATOM 3859 N N   . ALA A 0 504 . 48.678   11.251  -33.291 1.00 77.58 504 A 1 
ATOM 3860 C CA  . ALA A 0 504 . 47.689   10.481  -32.551 1.00 77.58 504 A 1 
ATOM 3861 C C   . ALA A 0 504 . 46.290   10.950  -32.933 1.00 77.58 504 A 1 
ATOM 3862 C CB  . ALA A 0 504 . 47.958   10.611  -31.048 1.00 77.58 504 A 1 
ATOM 3863 O O   . ALA A 0 504 . 46.066   12.148  -33.129 1.00 77.58 504 A 1 
ATOM 3864 N N   . TYR A 0 505 . 45.337   10.022  -33.008 1.00 81.29 505 A 1 
ATOM 3865 C CA  . TYR A 0 505 . 43.922   10.350  -33.160 1.00 81.29 505 A 1 
ATOM 3866 C C   . TYR A 0 505 . 43.065   9.522   -32.214 1.00 81.29 505 A 1 
ATOM 3867 C CB  . TYR A 0 505 . 43.455   10.228  -34.623 1.00 81.29 505 A 1 
ATOM 3868 O O   . TYR A 0 505 . 43.380   8.368   -31.919 1.00 81.29 505 A 1 
ATOM 3869 C CG  . TYR A 0 505 . 43.227   8.816   -35.143 1.00 81.29 505 A 1 
ATOM 3870 C CD1 . TYR A 0 505 . 44.249   8.148   -35.845 1.00 81.29 505 A 1 
ATOM 3871 C CD2 . TYR A 0 505 . 41.991   8.170   -34.927 1.00 81.29 505 A 1 
ATOM 3872 C CE1 . TYR A 0 505 . 44.043   6.839   -36.321 1.00 81.29 505 A 1 
ATOM 3873 C CE2 . TYR A 0 505 . 41.789   6.851   -35.380 1.00 81.29 505 A 1 
ATOM 3874 O OH  . TYR A 0 505 . 42.656   4.886   -36.456 1.00 81.29 505 A 1 
ATOM 3875 C CZ  . TYR A 0 505 . 42.823   6.177   -36.062 1.00 81.29 505 A 1 
ATOM 3876 N N   . GLY A 0 506 . 41.943   10.098  -31.793 1.00 84.62 506 A 1 
ATOM 3877 C CA  . GLY A 0 506 . 40.961   9.394   -30.991 1.00 84.62 506 A 1 
ATOM 3878 C C   . GLY A 0 506 . 39.532   9.874   -31.203 1.00 84.62 506 A 1 
ATOM 3879 O O   . GLY A 0 506 . 39.275   10.937  -31.782 1.00 84.62 506 A 1 
ATOM 3880 N N   . ARG A 0 507 . 38.601   9.035   -30.756 1.00 87.19 507 A 1 
ATOM 3881 C CA  . ARG A 0 507 . 37.162   9.273   -30.773 1.00 87.19 507 A 1 
ATOM 3882 C C   . ARG A 0 507 . 36.513   8.571   -29.587 1.00 87.19 507 A 1 
ATOM 3883 C CB  . ARG A 0 507 . 36.596   8.758   -32.099 1.00 87.19 507 A 1 
ATOM 3884 O O   . ARG A 0 507 . 36.584   7.348   -29.519 1.00 87.19 507 A 1 
ATOM 3885 C CG  . ARG A 0 507 . 35.075   8.920   -32.159 1.00 87.19 507 A 1 
ATOM 3886 C CD  . ARG A 0 507 . 34.591   8.547   -33.557 1.00 87.19 507 A 1 
ATOM 3887 N NE  . ARG A 0 507 . 33.152   8.812   -33.680 1.00 87.19 507 A 1 
ATOM 3888 N NH1 . ARG A 0 507 . 32.371   6.654   -33.630 1.00 87.19 507 A 1 
ATOM 3889 N NH2 . ARG A 0 507 . 30.950   8.354   -33.786 1.00 87.19 507 A 1 
ATOM 3890 C CZ  . ARG A 0 507 . 32.177   7.940   -33.714 1.00 87.19 507 A 1 
ATOM 3891 N N   . ASP A 0 508 . 35.850   9.354   -28.752 1.00 87.76 508 A 1 
ATOM 3892 C CA  . ASP A 0 508 . 34.985   8.903   -27.660 1.00 87.76 508 A 1 
ATOM 3893 C C   . ASP A 0 508 . 33.510   8.857   -28.119 1.00 87.76 508 A 1 
ATOM 3894 C CB  . ASP A 0 508 . 35.227   9.790   -26.426 1.00 87.76 508 A 1 
ATOM 3895 O O   . ASP A 0 508 . 33.153   9.352   -29.199 1.00 87.76 508 A 1 
ATOM 3896 C CG  . ASP A 0 508 . 35.128   11.280  -26.742 1.00 87.76 508 A 1 
ATOM 3897 O OD1 . ASP A 0 508 . 34.006   11.723  -27.085 1.00 87.76 508 A 1 
ATOM 3898 O OD2 . ASP A 0 508 . 36.185   11.963  -26.721 1.00 87.76 508 A 1 
ATOM 3899 N N   . GLN A 0 509 . 32.648   8.161   -27.369 1.00 88.48 509 A 1 
ATOM 3900 C CA  . GLN A 0 509 . 31.295   7.784   -27.818 1.00 88.48 509 A 1 
ATOM 3901 C C   . GLN A 0 509 . 30.282   7.597   -26.658 1.00 88.48 509 A 1 
ATOM 3902 C CB  . GLN A 0 509 . 31.400   6.523   -28.723 1.00 88.48 509 A 1 
ATOM 3903 O O   . GLN A 0 509 . 29.404   6.730   -26.749 1.00 88.48 509 A 1 
ATOM 3904 C CG  . GLN A 0 509 . 31.653   6.685   -30.234 1.00 88.48 509 A 1 
ATOM 3905 C CD  . GLN A 0 509 . 30.410   7.058   -31.037 1.00 88.48 509 A 1 
ATOM 3906 N NE2 . GLN A 0 509 . 29.792   8.186   -30.768 1.00 88.48 509 A 1 
ATOM 3907 O OE1 . GLN A 0 509 . 30.024   6.400   -32.011 1.00 88.48 509 A 1 
ATOM 3908 N N   . ASP A 0 510 . 30.348   8.402   -25.587 1.00 91.22 510 A 1 
ATOM 3909 C CA  . ASP A 0 510 . 29.443   8.282   -24.431 1.00 91.22 510 A 1 
ATOM 3910 C C   . ASP A 0 510 . 27.955   8.186   -24.826 1.00 91.22 510 A 1 
ATOM 3911 C CB  . ASP A 0 510 . 29.510   9.488   -23.471 1.00 91.22 510 A 1 
ATOM 3912 O O   . ASP A 0 510 . 27.421   8.975   -25.616 1.00 91.22 510 A 1 
ATOM 3913 C CG  . ASP A 0 510 . 30.845   9.796   -22.792 1.00 91.22 510 A 1 
ATOM 3914 O OD1 . ASP A 0 510 . 31.869   9.774   -23.500 1.00 91.22 510 A 1 
ATOM 3915 O OD2 . ASP A 0 510 . 30.773   10.179  -21.593 1.00 91.22 510 A 1 
ATOM 3916 N N   . LEU A 0 511 . 27.220   7.299   -24.152 1.00 94.08 511 A 1 
ATOM 3917 C CA  . LEU A 0 511 . 25.758   7.312   -24.101 1.00 94.08 511 A 1 
ATOM 3918 C C   . LEU A 0 511 . 25.269   7.001   -22.686 1.00 94.08 511 A 1 
ATOM 3919 C CB  . LEU A 0 511 . 25.204   6.315   -25.136 1.00 94.08 511 A 1 
ATOM 3920 O O   . LEU A 0 511 . 25.283   5.849   -22.258 1.00 94.08 511 A 1 
ATOM 3921 C CG  . LEU A 0 511 . 23.676   6.116   -25.080 1.00 94.08 511 A 1 
ATOM 3922 C CD1 . LEU A 0 511 . 22.888   7.398   -25.366 1.00 94.08 511 A 1 
ATOM 3923 C CD2 . LEU A 0 511 . 23.242   5.069   -26.107 1.00 94.08 511 A 1 
ATOM 3924 N N   . GLU A 0 512 . 24.710   7.998   -21.994 1.00 96.64 512 A 1 
ATOM 3925 C CA  . GLU A 0 512 . 24.098   7.804   -20.674 1.00 96.64 512 A 1 
ATOM 3926 C C   . GLU A 0 512 . 22.588   8.089   -20.688 1.00 96.64 512 A 1 
ATOM 3927 C CB  . GLU A 0 512 . 24.827   8.606   -19.585 1.00 96.64 512 A 1 
ATOM 3928 O O   . GLU A 0 512 . 22.129   9.156   -21.109 1.00 96.64 512 A 1 
ATOM 3929 C CG  . GLU A 0 512 . 24.727   7.879   -18.233 1.00 96.64 512 A 1 
ATOM 3930 C CD  . GLU A 0 512 . 24.972   8.835   -17.067 1.00 96.64 512 A 1 
ATOM 3931 O OE1 . GLU A 0 512 . 23.983   9.212   -16.394 1.00 96.64 512 A 1 
ATOM 3932 O OE2 . GLU A 0 512 . 26.074   9.398   -16.897 1.00 96.64 512 A 1 
ATOM 3933 N N   . ILE A 0 513 . 21.788   7.146   -20.186 1.00 96.77 513 A 1 
ATOM 3934 C CA  . ILE A 0 513 . 20.327   7.242   -20.104 1.00 96.77 513 A 1 
ATOM 3935 C C   . ILE A 0 513 . 19.865   6.994   -18.666 1.00 96.77 513 A 1 
ATOM 3936 C CB  . ILE A 0 513 . 19.639   6.266   -21.095 1.00 96.77 513 A 1 
ATOM 3937 O O   . ILE A 0 513 . 19.911   5.860   -18.194 1.00 96.77 513 A 1 
ATOM 3938 C CG1 . ILE A 0 513 . 20.161   6.436   -22.543 1.00 96.77 513 A 1 
ATOM 3939 C CG2 . ILE A 0 513 . 18.108   6.476   -21.022 1.00 96.77 513 A 1 
ATOM 3940 C CD1 . ILE A 0 513 . 19.576   5.440   -23.555 1.00 96.77 513 A 1 
ATOM 3941 N N   . ASP A 0 514 . 19.315   8.027   -18.020 1.00 96.85 514 A 1 
ATOM 3942 C CA  . ASP A 0 514 . 18.434   7.861   -16.857 1.00 96.85 514 A 1 
ATOM 3943 C C   . ASP A 0 514 . 16.989   7.701   -17.360 1.00 96.85 514 A 1 
ATOM 3944 C CB  . ASP A 0 514 . 18.451   9.073   -15.902 1.00 96.85 514 A 1 
ATOM 3945 O O   . ASP A 0 514 . 16.485   8.565   -18.083 1.00 96.85 514 A 1 
ATOM 3946 C CG  . ASP A 0 514 . 19.803   9.525   -15.338 1.00 96.85 514 A 1 
ATOM 3947 O OD1 . ASP A 0 514 . 20.273   8.852   -14.400 1.00 96.85 514 A 1 
ATOM 3948 O OD2 . ASP A 0 514 . 20.267   10.636  -15.724 1.00 96.85 514 A 1 
ATOM 3949 N N   . GLU A 0 515 . 16.278   6.654   -16.952 1.00 96.68 515 A 1 
ATOM 3950 C CA  . GLU A 0 515 . 14.848   6.482   -17.218 1.00 96.68 515 A 1 
ATOM 3951 C C   . GLU A 0 515 . 14.135   5.934   -15.979 1.00 96.68 515 A 1 
ATOM 3952 C CB  . GLU A 0 515 . 14.666   5.588   -18.456 1.00 96.68 515 A 1 
ATOM 3953 O O   . GLU A 0 515 . 14.554   4.936   -15.397 1.00 96.68 515 A 1 
ATOM 3954 C CG  . GLU A 0 515 . 13.199   5.397   -18.869 1.00 96.68 515 A 1 
ATOM 3955 C CD  . GLU A 0 515 . 13.088   4.884   -20.313 1.00 96.68 515 A 1 
ATOM 3956 O OE1 . GLU A 0 515 . 12.268   5.454   -21.074 1.00 96.68 515 A 1 
ATOM 3957 O OE2 . GLU A 0 515 . 13.865   3.976   -20.699 1.00 96.68 515 A 1 
ATOM 3958 N N   . SER A 0 516 . 13.043   6.569   -15.558 1.00 96.74 516 A 1 
ATOM 3959 C CA  . SER A 0 516 . 12.231   6.093   -14.442 1.00 96.74 516 A 1 
ATOM 3960 C C   . SER A 0 516 . 10.743   6.350   -14.642 1.00 96.74 516 A 1 
ATOM 3961 C CB  . SER A 0 516 . 12.725   6.653   -13.103 1.00 96.74 516 A 1 
ATOM 3962 O O   . SER A 0 516 . 10.315   7.280   -15.330 1.00 96.74 516 A 1 
ATOM 3963 O OG  . SER A 0 516 . 12.567   8.057   -13.016 1.00 96.74 516 A 1 
ATOM 3964 N N   . TYR A 0 517 . 9.946    5.482   -14.030 1.00 95.17 517 A 1 
ATOM 3965 C CA  . TYR A 0 517 . 8.494    5.539   -14.016 1.00 95.17 517 A 1 
ATOM 3966 C C   . TYR A 0 517 . 8.001    5.207   -12.612 1.00 95.17 517 A 1 
ATOM 3967 C CB  . TYR A 0 517 . 7.940    4.570   -15.065 1.00 95.17 517 A 1 
ATOM 3968 O O   . TYR A 0 517 . 8.484    4.267   -11.984 1.00 95.17 517 A 1 
ATOM 3969 C CG  . TYR A 0 517 . 6.441    4.343   -15.017 1.00 95.17 517 A 1 
ATOM 3970 C CD1 . TYR A 0 517 . 5.925    3.207   -14.362 1.00 95.17 517 A 1 
ATOM 3971 C CD2 . TYR A 0 517 . 5.570    5.242   -15.660 1.00 95.17 517 A 1 
ATOM 3972 C CE1 . TYR A 0 517 . 4.544    2.937   -14.397 1.00 95.17 517 A 1 
ATOM 3973 C CE2 . TYR A 0 517 . 4.188    4.970   -15.708 1.00 95.17 517 A 1 
ATOM 3974 O OH  . TYR A 0 517 . 2.359    3.503   -15.203 1.00 95.17 517 A 1 
ATOM 3975 C CZ  . TYR A 0 517 . 3.679    3.804   -15.100 1.00 95.17 517 A 1 
ATOM 3976 N N   . GLU A 0 518 . 7.031    5.966   -12.128 1.00 95.97 518 A 1 
ATOM 3977 C CA  . GLU A 0 518 . 6.374    5.731   -10.849 1.00 95.97 518 A 1 
ATOM 3978 C C   . GLU A 0 518 . 4.864    5.859   -11.026 1.00 95.97 518 A 1 
ATOM 3979 C CB  . GLU A 0 518 . 6.953    6.677   -9.784  1.00 95.97 518 A 1 
ATOM 3980 O O   . GLU A 0 518 . 4.374    6.693   -11.789 1.00 95.97 518 A 1 
ATOM 3981 C CG  . GLU A 0 518 . 6.371    6.445   -8.377  1.00 95.97 518 A 1 
ATOM 3982 C CD  . GLU A 0 518 . 7.256    7.007   -7.252  1.00 95.97 518 A 1 
ATOM 3983 O OE1 . GLU A 0 518 . 6.785    7.130   -6.097  1.00 95.97 518 A 1 
ATOM 3984 O OE2 . GLU A 0 518 . 8.495    7.115   -7.419  1.00 95.97 518 A 1 
ATOM 3985 N N   . SER A 0 519 . 4.104    5.015   -10.342 1.00 96.15 519 A 1 
ATOM 3986 C CA  . SER A 0 519 . 2.654    5.144   -10.244 1.00 96.15 519 A 1 
ATOM 3987 C C   . SER A 0 519 . 2.211    4.766   -8.844  1.00 96.15 519 A 1 
ATOM 3988 C CB  . SER A 0 519 . 1.956    4.291   -11.301 1.00 96.15 519 A 1 
ATOM 3989 O O   . SER A 0 519 . 2.318    3.606   -8.458  1.00 96.15 519 A 1 
ATOM 3990 O OG  . SER A 0 519 . 2.161    4.902   -12.559 1.00 96.15 519 A 1 
ATOM 3991 N N   . THR A 0 520 . 1.721    5.749   -8.090  1.00 95.16 520 A 1 
ATOM 3992 C CA  . THR A 0 520 . 1.155    5.567   -6.751  1.00 95.16 520 A 1 
ATOM 3993 C C   . THR A 0 520 . -0.353   5.775   -6.818  1.00 95.16 520 A 1 
ATOM 3994 C CB  . THR A 0 520 . 1.825    6.502   -5.721  1.00 95.16 520 A 1 
ATOM 3995 O O   . THR A 0 520 . -0.838   6.832   -7.218  1.00 95.16 520 A 1 
ATOM 3996 C CG2 . THR A 0 520 . 0.929    6.894   -4.539  1.00 95.16 520 A 1 
ATOM 3997 O OG1 . THR A 0 520 . 2.920    5.861   -5.100  1.00 95.16 520 A 1 
ATOM 3998 N N   . TRP A 0 521 . -1.094   4.783   -6.338  1.00 94.61 521 A 1 
ATOM 3999 C CA  . TRP A 0 521 . -2.537   4.821   -6.165  1.00 94.61 521 A 1 
ATOM 4000 C C   . TRP A 0 521 . -2.881   4.562   -4.702  1.00 94.61 521 A 1 
ATOM 4001 C CB  . TRP A 0 521 . -3.156   3.775   -7.085  1.00 94.61 521 A 1 
ATOM 4002 O O   . TRP A 0 521 . -2.385   3.623   -4.079  1.00 94.61 521 A 1 
ATOM 4003 C CG  . TRP A 0 521 . -4.646   3.670   -7.062  1.00 94.61 521 A 1 
ATOM 4004 C CD1 . TRP A 0 521 . -5.469   4.314   -7.916  1.00 94.61 521 A 1 
ATOM 4005 C CD2 . TRP A 0 521 . -5.492   2.783   -6.270  1.00 94.61 521 A 1 
ATOM 4006 C CE2 . TRP A 0 521 . -6.811   2.831   -6.813  1.00 94.61 521 A 1 
ATOM 4007 C CE3 . TRP A 0 521 . -5.263   1.873   -5.216  1.00 94.61 521 A 1 
ATOM 4008 N NE1 . TRP A 0 521 . -6.753   3.829   -7.770  1.00 94.61 521 A 1 
ATOM 4009 C CH2 . TRP A 0 521 . -7.551   1.035   -5.355  1.00 94.61 521 A 1 
ATOM 4010 C CZ2 . TRP A 0 521 . -7.820   1.944   -6.395  1.00 94.61 521 A 1 
ATOM 4011 C CZ3 . TRP A 0 521 . -6.279   1.017   -4.755  1.00 94.61 521 A 1 
ATOM 4012 N N   . ALA A 0 522 . -3.753   5.381   -4.125  1.00 93.50 522 A 1 
ATOM 4013 C CA  . ALA A 0 522 . -4.189   5.219   -2.746  1.00 93.50 522 A 1 
ATOM 4014 C C   . ALA A 0 522 . -5.681   5.495   -2.597  1.00 93.50 522 A 1 
ATOM 4015 C CB  . ALA A 0 522 . -3.346   6.115   -1.831  1.00 93.50 522 A 1 
ATOM 4016 O O   . ALA A 0 522 . -6.239   6.382   -3.244  1.00 93.50 522 A 1 
ATOM 4017 N N   . LYS A 0 523 . -6.333   4.771   -1.687  1.00 94.54 523 A 1 
ATOM 4018 C CA  . LYS A 0 523 . -7.717   5.029   -1.275  1.00 94.54 523 A 1 
ATOM 4019 C C   . LYS A 0 523 . -7.864   4.926   0.230   1.00 94.54 523 A 1 
ATOM 4020 C CB  . LYS A 0 523 . -8.698   4.082   -1.983  1.00 94.54 523 A 1 
ATOM 4021 O O   . LYS A 0 523 . -7.345   3.987   0.832   1.00 94.54 523 A 1 
ATOM 4022 C CG  . LYS A 0 523 . -8.783   4.415   -3.474  1.00 94.54 523 A 1 
ATOM 4023 C CD  . LYS A 0 523 . -9.935   3.689   -4.165  1.00 94.54 523 A 1 
ATOM 4024 C CE  . LYS A 0 523 . -10.009  4.230   -5.595  1.00 94.54 523 A 1 
ATOM 4025 N NZ  . LYS A 0 523 . -11.039  3.529   -6.392  1.00 94.54 523 A 1 
ATOM 4026 N N   . SER A 0 524 . -8.627   5.842   0.814   1.00 92.56 524 A 1 
ATOM 4027 C CA  . SER A 0 524 . -9.100   5.745   2.192   1.00 92.56 524 A 1 
ATOM 4028 C C   . SER A 0 524 . -10.614  5.896   2.260   1.00 92.56 524 A 1 
ATOM 4029 C CB  . SER A 0 524 . -8.391   6.733   3.124   1.00 92.56 524 A 1 
ATOM 4030 O O   . SER A 0 524 . -11.205  6.714   1.556   1.00 92.56 524 A 1 
ATOM 4031 O OG  . SER A 0 524 . -8.655   8.079   2.800   1.00 92.56 524 A 1 
ATOM 4032 N N   . TYR A 0 525 . -11.218  5.104   3.135   1.00 89.06 525 A 1 
ATOM 4033 C CA  . TYR A 0 525 . -12.600  5.219   3.566   1.00 89.06 525 A 1 
ATOM 4034 C C   . TYR A 0 525 . -12.580  5.336   5.083   1.00 89.06 525 A 1 
ATOM 4035 C CB  . TYR A 0 525 . -13.401  3.988   3.124   1.00 89.06 525 A 1 
ATOM 4036 O O   . TYR A 0 525 . -12.070  4.441   5.753   1.00 89.06 525 A 1 
ATOM 4037 C CG  . TYR A 0 525 . -13.476  3.796   1.623   1.00 89.06 525 A 1 
ATOM 4038 C CD1 . TYR A 0 525 . -14.533  4.377   0.898   1.00 89.06 525 A 1 
ATOM 4039 C CD2 . TYR A 0 525 . -12.490  3.044   0.955   1.00 89.06 525 A 1 
ATOM 4040 C CE1 . TYR A 0 525 . -14.609  4.207   -0.496  1.00 89.06 525 A 1 
ATOM 4041 C CE2 . TYR A 0 525 . -12.557  2.874   -0.442  1.00 89.06 525 A 1 
ATOM 4042 O OH  . TYR A 0 525 . -13.696  3.295   -2.517  1.00 89.06 525 A 1 
ATOM 4043 C CZ  . TYR A 0 525 . -13.619  3.456   -1.167  1.00 89.06 525 A 1 
ATOM 4044 N N   . ASP A 0 526 . -13.117  6.426   5.609   1.00 88.48 526 A 1 
ATOM 4045 C CA  . ASP A 0 526 . -13.296  6.644   7.038   1.00 88.48 526 A 1 
ATOM 4046 C C   . ASP A 0 526 . -14.797  6.852   7.284   1.00 88.48 526 A 1 
ATOM 4047 C CB  . ASP A 0 526 . -12.443  7.833   7.521   1.00 88.48 526 A 1 
ATOM 4048 O O   . ASP A 0 526 . -15.435  7.625   6.570   1.00 88.48 526 A 1 
ATOM 4049 C CG  . ASP A 0 526 . -10.982  7.796   7.043   1.00 88.48 526 A 1 
ATOM 4050 O OD1 . ASP A 0 526 . -10.195  6.951   7.542   1.00 88.48 526 A 1 
ATOM 4051 O OD2 . ASP A 0 526 . -10.622  8.636   6.182   1.00 88.48 526 A 1 
ATOM 4052 N N   . ALA A 0 527 . -15.366  6.155   8.262   1.00 83.00 527 A 1 
ATOM 4053 C CA  . ALA A 0 527 . -16.750  6.318   8.691   1.00 83.00 527 A 1 
ATOM 4054 C C   . ALA A 0 527 . -16.779  6.528   10.203  1.00 83.00 527 A 1 
ATOM 4055 C CB  . ALA A 0 527 . -17.575  5.097   8.264   1.00 83.00 527 A 1 
ATOM 4056 O O   . ALA A 0 527 . -16.221  5.723   10.952  1.00 83.00 527 A 1 
ATOM 4057 N N   . GLU A 0 528 . -17.415  7.612   10.637  1.00 77.61 528 A 1 
ATOM 4058 C CA  . GLU A 0 528 . -17.873  7.756   12.020  1.00 77.61 528 A 1 
ATOM 4059 C C   . GLU A 0 528 . -19.199  6.998   12.145  1.00 77.61 528 A 1 
ATOM 4060 C CB  . GLU A 0 528 . -17.967  9.244   12.413  1.00 77.61 528 A 1 
ATOM 4061 O O   . GLU A 0 528 . -20.047  7.145   11.264  1.00 77.61 528 A 1 
ATOM 4062 C CG  . GLU A 0 528 . -16.616  9.941   12.161  1.00 77.61 528 A 1 
ATOM 4063 C CD  . GLU A 0 528 . -16.454  11.318  12.818  1.00 77.61 528 A 1 
ATOM 4064 O OE1 . GLU A 0 528 . -15.281  11.614  13.166  1.00 77.61 528 A 1 
ATOM 4065 O OE2 . GLU A 0 528 . -17.440  12.073  12.948  1.00 77.61 528 A 1 
ATOM 4066 N N   . SER A 0 529 . -19.299  6.161   13.181  1.00 74.88 529 A 1 
ATOM 4067 C CA  . SER A 0 529 . -20.276  5.083   13.397  1.00 74.88 529 A 1 
ATOM 4068 C C   . SER A 0 529 . -20.477  4.081   12.240  1.00 74.88 529 A 1 
ATOM 4069 C CB  . SER A 0 529 . -21.600  5.590   13.984  1.00 74.88 529 A 1 
ATOM 4070 O O   . SER A 0 529 . -20.481  4.404   11.047  1.00 74.88 529 A 1 
ATOM 4071 O OG  . SER A 0 529 . -22.439  6.140   12.994  1.00 74.88 529 A 1 
ATOM 4072 N N   . TYR A 0 530 . -20.677  2.810   12.591  1.00 76.87 530 A 1 
ATOM 4073 C CA  . TYR A 0 530 . -21.349  1.860   11.709  1.00 76.87 530 A 1 
ATOM 4074 C C   . TYR A 0 530 . -22.222  0.888   12.491  1.00 76.87 530 A 1 
ATOM 4075 C CB  . TYR A 0 530 . -20.360  1.076   10.827  1.00 76.87 530 A 1 
ATOM 4076 O O   . TYR A 0 530 . -21.688  0.032   13.193  1.00 76.87 530 A 1 
ATOM 4077 C CG  . TYR A 0 530 . -21.070  0.097   9.901   1.00 76.87 530 A 1 
ATOM 4078 C CD1 . TYR A 0 530 . -20.710  -1.267  9.823   1.00 76.87 530 A 1 
ATOM 4079 C CD2 . TYR A 0 530 . -22.157  0.564   9.146   1.00 76.87 530 A 1 
ATOM 4080 C CE1 . TYR A 0 530 . -21.406  -2.135  8.951   1.00 76.87 530 A 1 
ATOM 4081 C CE2 . TYR A 0 530 . -22.878  -0.294  8.313   1.00 76.87 530 A 1 
ATOM 4082 O OH  . TYR A 0 530 . -23.109  -2.363  7.231   1.00 76.87 530 A 1 
ATOM 4083 C CZ  . TYR A 0 530 . -22.477  -1.632  8.182   1.00 76.87 530 A 1 
ATOM 4084 N N   . ASP A 0 531 . -23.535  0.979   12.278  1.00 79.84 531 A 1 
ATOM 4085 C CA  . ASP A 0 531 . -24.529  0.112   12.902  1.00 79.84 531 A 1 
ATOM 4086 C C   . ASP A 0 531 . -25.201  -0.808  11.871  1.00 79.84 531 A 1 
ATOM 4087 C CB  . ASP A 0 531 . -25.597  0.934   13.637  1.00 79.84 531 A 1 
ATOM 4088 O O   . ASP A 0 531 . -25.742  -0.350  10.857  1.00 79.84 531 A 1 
ATOM 4089 C CG  . ASP A 0 531 . -25.070  1.810   14.776  1.00 79.84 531 A 1 
ATOM 4090 O OD1 . ASP A 0 531 . -24.062  1.431   15.412  1.00 79.84 531 A 1 
ATOM 4091 O OD2 . ASP A 0 531 . -25.734  2.846   15.005  1.00 79.84 531 A 1 
ATOM 4092 N N   . GLU A 0 532 . -25.252  -2.104  12.175  1.00 82.57 532 A 1 
ATOM 4093 C CA  . GLU A 0 532 . -26.233  -3.050  11.635  1.00 82.57 532 A 1 
ATOM 4094 C C   . GLU A 0 532 . -27.141  -3.525  12.770  1.00 82.57 532 A 1 
ATOM 4095 C CB  . GLU A 0 532 . -25.592  -4.290  10.984  1.00 82.57 532 A 1 
ATOM 4096 O O   . GLU A 0 532 . -26.645  -3.892  13.832  1.00 82.57 532 A 1 
ATOM 4097 C CG  . GLU A 0 532 . -24.456  -4.002  9.995   1.00 82.57 532 A 1 
ATOM 4098 C CD  . GLU A 0 532 . -24.138  -5.196  9.080   1.00 82.57 532 A 1 
ATOM 4099 O OE1 . GLU A 0 532 . -23.032  -5.228  8.494   1.00 82.57 532 A 1 
ATOM 4100 O OE2 . GLU A 0 532 . -25.057  -5.929  8.641   1.00 82.57 532 A 1 
ATOM 4101 N N   . TRP A 0 533 . -28.454  -3.583  12.558  1.00 87.18 533 A 1 
ATOM 4102 C CA  . TRP A 0 533 . -29.367  -4.155  13.551  1.00 87.18 533 A 1 
ATOM 4103 C C   . TRP A 0 533 . -30.578  -4.830  12.914  1.00 87.18 533 A 1 
ATOM 4104 C CB  . TRP A 0 533 . -29.787  -3.090  14.575  1.00 87.18 533 A 1 
ATOM 4105 O O   . TRP A 0 533 . -31.014  -4.457  11.823  1.00 87.18 533 A 1 
ATOM 4106 C CG  . TRP A 0 533 . -30.467  -1.873  14.021  1.00 87.18 533 A 1 
ATOM 4107 C CD1 . TRP A 0 533 . -29.838  -0.743  13.632  1.00 87.18 533 A 1 
ATOM 4108 C CD2 . TRP A 0 533 . -31.893  -1.632  13.807  1.00 87.18 533 A 1 
ATOM 4109 C CE2 . TRP A 0 533 . -32.051  -0.316  13.275  1.00 87.18 533 A 1 
ATOM 4110 C CE3 . TRP A 0 533 . -33.069  -2.384  14.017  1.00 87.18 533 A 1 
ATOM 4111 N NE1 . TRP A 0 533 . -30.765  0.179   13.189  1.00 87.18 533 A 1 
ATOM 4112 C CH2 . TRP A 0 533 . -34.462  -0.554  13.189  1.00 87.18 533 A 1 
ATOM 4113 C CZ2 . TRP A 0 533 . -33.311  0.224   12.964  1.00 87.18 533 A 1 
ATOM 4114 C CZ3 . TRP A 0 533 . -34.338  -1.850  13.718  1.00 87.18 533 A 1 
ATOM 4115 N N   . ASP A 0 534 . -31.125  -5.815  13.619  1.00 84.31 534 A 1 
ATOM 4116 C CA  . ASP A 0 534 . -32.397  -6.469  13.318  1.00 84.31 534 A 1 
ATOM 4117 C C   . ASP A 0 534 . -33.251  -6.511  14.594  1.00 84.31 534 A 1 
ATOM 4118 C CB  . ASP A 0 534 . -32.144  -7.877  12.740  1.00 84.31 534 A 1 
ATOM 4119 O O   . ASP A 0 534 . -32.747  -6.836  15.671  1.00 84.31 534 A 1 
ATOM 4120 C CG  . ASP A 0 534 . -33.325  -8.450  11.939  1.00 84.31 534 A 1 
ATOM 4121 O OD1 . ASP A 0 534 . -34.341  -7.736  11.766  1.00 84.31 534 A 1 
ATOM 4122 O OD2 . ASP A 0 534 . -33.175  -9.585  11.431  1.00 84.31 534 A 1 
ATOM 4123 N N   . ASN A 0 535 . -34.533  -6.165  14.480  1.00 82.05 535 A 1 
ATOM 4124 C CA  . ASN A 0 535 . -35.542  -6.339  15.524  1.00 82.05 535 A 1 
ATOM 4125 C C   . ASN A 0 535 . -36.671  -7.189  14.954  1.00 82.05 535 A 1 
ATOM 4126 C CB  . ASN A 0 535 . -36.074  -4.974  16.006  1.00 82.05 535 A 1 
ATOM 4127 O O   . ASN A 0 535 . -37.330  -6.774  13.998  1.00 82.05 535 A 1 
ATOM 4128 C CG  . ASN A 0 535 . -37.118  -5.107  17.114  1.00 82.05 535 A 1 
ATOM 4129 N ND2 . ASN A 0 535 . -38.339  -5.494  16.825  1.00 82.05 535 A 1 
ATOM 4130 O OD1 . ASN A 0 535 . -36.841  -4.832  18.267  1.00 82.05 535 A 1 
ATOM 4131 N N   . LYS A 0 536 . -36.940  -8.328  15.584  1.00 80.80 536 A 1 
ATOM 4132 C CA  . LYS A 0 536 . -38.029  -9.227  15.225  1.00 80.80 536 A 1 
ATOM 4133 C C   . LYS A 0 536 . -38.969  -9.410  16.414  1.00 80.80 536 A 1 
ATOM 4134 C CB  . LYS A 0 536 . -37.411  -10.538 14.729  1.00 80.80 536 A 1 
ATOM 4135 O O   . LYS A 0 536 . -38.601  -10.072 17.381  1.00 80.80 536 A 1 
ATOM 4136 C CG  . LYS A 0 536 . -38.510  -11.528 14.345  1.00 80.80 536 A 1 
ATOM 4137 C CD  . LYS A 0 536 . -37.925  -12.908 14.025  1.00 80.80 536 A 1 
ATOM 4138 C CE  . LYS A 0 536 . -39.032  -13.960 14.131  1.00 80.80 536 A 1 
ATOM 4139 N NZ  . LYS A 0 536 . -39.515  -14.080 15.529  1.00 80.80 536 A 1 
ATOM 4140 N N   . ASP A 0 537 . -40.183  -8.905  16.246  1.00 77.38 537 A 1 
ATOM 4141 C CA  . ASP A 0 537 . -41.300  -8.950  17.190  1.00 77.38 537 A 1 
ATOM 4142 C C   . ASP A 0 537 . -42.341  -9.969  16.676  1.00 77.38 537 A 1 
ATOM 4143 C CB  . ASP A 0 537 . -41.834  -7.509  17.307  1.00 77.38 537 A 1 
ATOM 4144 O O   . ASP A 0 537 . -42.671  -10.000 15.484  1.00 77.38 537 A 1 
ATOM 4145 C CG  . ASP A 0 537 . -43.098  -7.312  18.149  1.00 77.38 537 A 1 
ATOM 4146 O OD1 . ASP A 0 537 . -43.667  -8.323  18.620  1.00 77.38 537 A 1 
ATOM 4147 O OD2 . ASP A 0 537 . -43.517  -6.134  18.244  1.00 77.38 537 A 1 
ATOM 4148 N N   . ASP A 0 538 . -42.808  -10.863 17.547  1.00 74.32 538 A 1 
ATOM 4149 C CA  . ASP A 0 538 . -43.719  -11.971 17.225  1.00 74.32 538 A 1 
ATOM 4150 C C   . ASP A 0 538 . -44.902  -12.073 18.225  1.00 74.32 538 A 1 
ATOM 4151 C CB  . ASP A 0 538 . -42.882  -13.265 17.054  1.00 74.32 538 A 1 
ATOM 4152 O O   . ASP A 0 538 . -45.332  -13.173 18.587  1.00 74.32 538 A 1 
ATOM 4153 C CG  . ASP A 0 538 . -42.898  -13.895 15.655  1.00 74.32 538 A 1 
ATOM 4154 O OD1 . ASP A 0 538 . -43.779  -13.632 14.803  1.00 74.32 538 A 1 
ATOM 4155 O OD2 . ASP A 0 538 . -42.072  -14.813 15.433  1.00 74.32 538 A 1 
ATOM 4156 N N   . ASP A 0 539 . -45.414  -10.913 18.658  1.00 77.60 539 A 1 
ATOM 4157 C CA  . ASP A 0 539 . -46.481  -10.717 19.656  1.00 77.60 539 A 1 
ATOM 4158 C C   . ASP A 0 539 . -47.720  -11.639 19.505  1.00 77.60 539 A 1 
ATOM 4159 C CB  . ASP A 0 539 . -46.904  -9.229  19.627  1.00 77.60 539 A 1 
ATOM 4160 O O   . ASP A 0 539 . -48.282  -11.826 18.415  1.00 77.60 539 A 1 
ATOM 4161 C CG  . ASP A 0 539 . -47.444  -8.677  20.948  1.00 77.60 539 A 1 
ATOM 4162 O OD1 . ASP A 0 539 . -47.562  -9.474  21.909  1.00 77.60 539 A 1 
ATOM 4163 O OD2 . ASP A 0 539 . -47.862  -7.495  20.968  1.00 77.60 539 A 1 
ATOM 4164 N N   . MET A 0 540 . -48.201  -12.207 20.619  1.00 74.66 540 A 1 
ATOM 4165 C CA  . MET A 0 540 . -49.402  -13.055 20.680  1.00 74.66 540 A 1 
ATOM 4166 C C   . MET A 0 540 . -50.231  -12.804 21.944  1.00 74.66 540 A 1 
ATOM 4167 C CB  . MET A 0 540 . -49.040  -14.551 20.612  1.00 74.66 540 A 1 
ATOM 4168 O O   . MET A 0 540 . -49.761  -12.977 23.067  1.00 74.66 540 A 1 
ATOM 4169 C CG  . MET A 0 540 . -48.591  -14.991 19.215  1.00 74.66 540 A 1 
ATOM 4170 S SD  . MET A 0 540 . -48.422  -16.787 18.933  1.00 74.66 540 A 1 
ATOM 4171 C CE  . MET A 0 540 . -50.119  -17.339 19.252  1.00 74.66 540 A 1 
ATOM 4172 N N   . TRP A 0 541 . -51.530  -12.530 21.780  1.00 74.82 541 A 1 
ATOM 4173 C CA  . TRP A 0 541 . -52.437  -12.256 22.901  1.00 74.82 541 A 1 
ATOM 4174 C C   . TRP A 0 541 . -53.801  -12.942 22.768  1.00 74.82 541 A 1 
ATOM 4175 C CB  . TRP A 0 541 . -52.568  -10.739 23.100  1.00 74.82 541 A 1 
ATOM 4176 O O   . TRP A 0 541 . -54.328  -13.171 21.677  1.00 74.82 541 A 1 
ATOM 4177 C CG  . TRP A 0 541 . -53.060  -9.973  21.910  1.00 74.82 541 A 1 
ATOM 4178 C CD1 . TRP A 0 541 . -52.266  -9.383  20.988  1.00 74.82 541 A 1 
ATOM 4179 C CD2 . TRP A 0 541 . -54.432  -9.714  21.481  1.00 74.82 541 A 1 
ATOM 4180 C CE2 . TRP A 0 541 . -54.389  -8.944  20.278  1.00 74.82 541 A 1 
ATOM 4181 C CE3 . TRP A 0 541 . -55.709  -10.059 21.987  1.00 74.82 541 A 1 
ATOM 4182 N NE1 . TRP A 0 541 . -53.040  -8.791  20.011  1.00 74.82 541 A 1 
ATOM 4183 C CH2 . TRP A 0 541 . -56.814  -8.902  20.142  1.00 74.82 541 A 1 
ATOM 4184 C CZ2 . TRP A 0 541 . -55.559  -8.540  19.616  1.00 74.82 541 A 1 
ATOM 4185 C CZ3 . TRP A 0 541 . -56.888  -9.661  21.326  1.00 74.82 541 A 1 
ATOM 4186 N N   . GLY A 0 542 . -54.410  -13.259 23.911  1.00 69.95 542 A 1 
ATOM 4187 C CA  . GLY A 0 542 . -55.724  -13.887 24.003  1.00 69.95 542 A 1 
ATOM 4188 C C   . GLY A 0 542 . -56.519  -13.410 25.217  1.00 69.95 542 A 1 
ATOM 4189 O O   . GLY A 0 542 . -55.988  -13.269 26.317  1.00 69.95 542 A 1 
ATOM 4190 N N   . ALA A 0 543 . -57.818  -13.186 25.032  1.00 67.81 543 A 1 
ATOM 4191 C CA  . ALA A 0 543 . -58.736  -12.789 26.093  1.00 67.81 543 A 1 
ATOM 4192 C C   . ALA A 0 543 . -60.023  -13.621 26.051  1.00 67.81 543 A 1 
ATOM 4193 C CB  . ALA A 0 543 . -59.008  -11.283 25.990  1.00 67.81 543 A 1 
ATOM 4194 O O   . ALA A 0 543 . -60.686  -13.718 25.018  1.00 67.81 543 A 1 
ATOM 4195 N N   . GLN A 0 544 . -60.404  -14.177 27.201  1.00 65.29 544 A 1 
ATOM 4196 C CA  . GLN A 0 544 . -61.641  -14.917 27.416  1.00 65.29 544 A 1 
ATOM 4197 C C   . GLN A 0 544 . -62.446  -14.273 28.548  1.00 65.29 544 A 1 
ATOM 4198 C CB  . GLN A 0 544 . -61.332  -16.400 27.679  1.00 65.29 544 A 1 
ATOM 4199 O O   . GLN A 0 544 . -61.964  -14.078 29.662  1.00 65.29 544 A 1 
ATOM 4200 C CG  . GLN A 0 544 . -62.610  -17.202 27.982  1.00 65.29 544 A 1 
ATOM 4201 C CD  . GLN A 0 544 . -62.391  -18.712 28.004  1.00 65.29 544 A 1 
ATOM 4202 N NE2 . GLN A 0 544 . -63.099  -19.452 28.830  1.00 65.29 544 A 1 
ATOM 4203 O OE1 . GLN A 0 544 . -61.632  -19.273 27.232  1.00 65.29 544 A 1 
ATOM 4204 N N   . GLN A 0 545 . -63.710  -13.974 28.278  1.00 61.78 545 A 1 
ATOM 4205 C CA  . GLN A 0 545 . -64.656  -13.464 29.266  1.00 61.78 545 A 1 
ATOM 4206 C C   . GLN A 0 545 . -65.854  -14.402 29.312  1.00 61.78 545 A 1 
ATOM 4207 C CB  . GLN A 0 545 . -65.075  -12.029 28.917  1.00 61.78 545 A 1 
ATOM 4208 O O   . GLN A 0 545 . -66.381  -14.760 28.258  1.00 61.78 545 A 1 
ATOM 4209 C CG  . GLN A 0 545 . -63.869  -11.092 28.736  1.00 61.78 545 A 1 
ATOM 4210 C CD  . GLN A 0 545 . -64.256  -9.629  28.548  1.00 61.78 545 A 1 
ATOM 4211 N NE2 . GLN A 0 545 . -63.293  -8.765  28.319  1.00 61.78 545 A 1 
ATOM 4212 O OE1 . GLN A 0 545 . -65.406  -9.221  28.620  1.00 61.78 545 A 1 
ATOM 4213 N N   . TRP A 0 546 . -66.273  -14.792 30.511  1.00 65.05 546 A 1 
ATOM 4214 C CA  . TRP A 0 546 . -67.470  -15.599 30.714  1.00 65.05 546 A 1 
ATOM 4215 C C   . TRP A 0 546 . -68.257  -15.111 31.925  1.00 65.05 546 A 1 
ATOM 4216 C CB  . TRP A 0 546 . -67.123  -17.093 30.793  1.00 65.05 546 A 1 
ATOM 4217 O O   . TRP A 0 546 . -67.687  -14.624 32.905  1.00 65.05 546 A 1 
ATOM 4218 C CG  . TRP A 0 546 . -66.115  -17.530 31.821  1.00 65.05 546 A 1 
ATOM 4219 C CD1 . TRP A 0 546 . -64.780  -17.611 31.623  1.00 65.05 546 A 1 
ATOM 4220 C CD2 . TRP A 0 546 . -66.334  -17.965 33.201  1.00 65.05 546 A 1 
ATOM 4221 C CE2 . TRP A 0 546 . -65.080  -18.382 33.746  1.00 65.05 546 A 1 
ATOM 4222 C CE3 . TRP A 0 546 . -67.459  -18.034 34.053  1.00 65.05 546 A 1 
ATOM 4223 N NE1 . TRP A 0 546 . -64.164  -18.135 32.743  1.00 65.05 546 A 1 
ATOM 4224 C CH2 . TRP A 0 546 . -66.094  -18.908 35.883  1.00 65.05 546 A 1 
ATOM 4225 C CZ2 . TRP A 0 546 . -64.954  -18.862 35.060  1.00 65.05 546 A 1 
ATOM 4226 C CZ3 . TRP A 0 546 . -67.339  -18.489 35.381  1.00 65.05 546 A 1 
ATOM 4227 N N   . GLY A 0 547 . -69.575  -15.235 31.839  1.00 60.13 547 A 1 
ATOM 4228 C CA  . GLY A 0 547 . -70.496  -14.888 32.909  1.00 60.13 547 A 1 
ATOM 4229 C C   . GLY A 0 547 . -71.631  -15.893 32.993  1.00 60.13 547 A 1 
ATOM 4230 O O   . GLY A 0 547 . -71.985  -16.534 32.002  1.00 60.13 547 A 1 
ATOM 4231 N N   . LYS A 0 548 . -72.180  -16.023 34.196  1.00 56.06 548 A 1 
ATOM 4232 C CA  . LYS A 0 548 . -73.505  -16.585 34.427  1.00 56.06 548 A 1 
ATOM 4233 C C   . LYS A 0 548 . -74.288  -15.551 35.205  1.00 56.06 548 A 1 
ATOM 4234 C CB  . LYS A 0 548 . -73.426  -17.919 35.180  1.00 56.06 548 A 1 
ATOM 4235 O O   . LYS A 0 548 . -74.102  -15.452 36.418  1.00 56.06 548 A 1 
ATOM 4236 C CG  . LYS A 0 548 . -72.550  -18.919 34.426  1.00 56.06 548 A 1 
ATOM 4237 C CD  . LYS A 0 548 . -72.754  -20.340 34.943  1.00 56.06 548 A 1 
ATOM 4238 C CE  . LYS A 0 548 . -71.868  -21.246 34.091  1.00 56.06 548 A 1 
ATOM 4239 N NZ  . LYS A 0 548 . -72.372  -22.632 34.064  1.00 56.06 548 A 1 
ATOM 4240 N N   . ASP A 0 549 . -75.097  -14.785 34.494  1.00 52.13 549 A 1 
ATOM 4241 C CA  . ASP A 0 549 . -76.222  -14.096 35.105  1.00 52.13 549 A 1 
ATOM 4242 C C   . ASP A 0 549 . -77.196  -15.139 35.673  1.00 52.13 549 A 1 
ATOM 4243 C CB  . ASP A 0 549 . -76.888  -13.102 34.125  1.00 52.13 549 A 1 
ATOM 4244 O O   . ASP A 0 549 . -77.286  -16.276 35.190  1.00 52.13 549 A 1 
ATOM 4245 C CG  . ASP A 0 549 . -76.754  -13.486 32.644  1.00 52.13 549 A 1 
ATOM 4246 O OD1 . ASP A 0 549 . -76.899  -14.694 32.343  1.00 52.13 549 A 1 
ATOM 4247 O OD2 . ASP A 0 549 . -76.355  -12.604 31.843  1.00 52.13 549 A 1 
ATOM 4248 N N   . ARG A 0 550 . -77.861  -14.788 36.776  1.00 46.51 550 A 1 
ATOM 4249 C CA  . ARG A 0 550 . -78.931  -15.607 37.373  1.00 46.51 550 A 1 
ATOM 4250 C C   . ARG A 0 550 . -80.043  -14.727 37.924  1.00 46.51 550 A 1 
ATOM 4251 C CB  . ARG A 0 550 . -78.392  -16.568 38.444  1.00 46.51 550 A 1 
ATOM 4252 O O   . ARG A 0 550 . -80.441  -14.876 39.088  1.00 46.51 550 A 1 
ATOM 4253 C CG  . ARG A 0 550 . -77.451  -17.655 37.910  1.00 46.51 550 A 1 
ATOM 4254 C CD  . ARG A 0 550 . -77.324  -18.796 38.927  1.00 46.51 550 A 1 
ATOM 4255 N NE  . ARG A 0 550 . -76.938  -18.285 40.259  1.00 46.51 550 A 1 
ATOM 4256 N NH1 . ARG A 0 550 . -74.846  -19.240 40.436  1.00 46.51 550 A 1 
ATOM 4257 N NH2 . ARG A 0 550 . -75.478  -17.766 41.920  1.00 46.51 550 A 1 
ATOM 4258 C CZ  . ARG A 0 550 . -75.778  -18.441 40.861  1.00 46.51 550 A 1 
ATOM 4259 N N   . ASP A 0 551 . -80.534  -13.807 37.105  1.00 52.19 551 A 1 
ATOM 4260 C CA  . ASP A 0 551 . -81.708  -13.030 37.459  1.00 52.19 551 A 1 
ATOM 4261 C C   . ASP A 0 551 . -82.960  -13.921 37.561  1.00 52.19 551 A 1 
ATOM 4262 C CB  . ASP A 0 551 . -81.855  -11.779 36.573  1.00 52.19 551 A 1 
ATOM 4263 O O   . ASP A 0 551 . -83.015  -15.079 37.135  1.00 52.19 551 A 1 
ATOM 4264 C CG  . ASP A 0 551 . -82.146  -12.029 35.091  1.00 52.19 551 A 1 
ATOM 4265 O OD1 . ASP A 0 551 . -81.396  -12.819 34.483  1.00 52.19 551 A 1 
ATOM 4266 O OD2 . ASP A 0 551 . -83.091  -11.362 34.598  1.00 52.19 551 A 1 
ATOM 4267 N N   . LEU A 0 552 . -83.969  -13.414 38.272  1.00 39.46 552 A 1 
ATOM 4268 C CA  . LEU A 0 552 . -85.187  -14.165 38.558  1.00 39.46 552 A 1 
ATOM 4269 C C   . LEU A 0 552 . -86.321  -13.711 37.629  1.00 39.46 552 A 1 
ATOM 4270 C CB  . LEU A 0 552 . -85.508  -14.118 40.075  1.00 39.46 552 A 1 
ATOM 4271 O O   . LEU A 0 552 . -87.191  -12.924 38.037  1.00 39.46 552 A 1 
ATOM 4272 C CG  . LEU A 0 552 . -85.728  -15.528 40.659  1.00 39.46 552 A 1 
ATOM 4273 C CD1 . LEU A 0 552 . -84.418  -16.112 41.192  1.00 39.46 552 A 1 
ATOM 4274 C CD2 . LEU A 0 552 . -86.737  -15.509 41.809  1.00 39.46 552 A 1 
ATOM 4275 N N   . TYR A 0 553 . -86.361  -14.236 36.396  1.00 34.81 553 A 1 
ATOM 4276 C CA  . TYR A 0 553 . -87.502  -14.001 35.507  1.00 34.81 553 A 1 
ATOM 4277 C C   . TYR A 0 553 . -88.821  -14.372 36.196  1.00 34.81 553 A 1 
ATOM 4278 C CB  . TYR A 0 553 . -87.404  -14.739 34.165  1.00 34.81 553 A 1 
ATOM 4279 O O   . TYR A 0 553 . -89.080  -15.520 36.566  1.00 34.81 553 A 1 
ATOM 4280 C CG  . TYR A 0 553 . -87.651  -13.824 32.980  1.00 34.81 553 A 1 
ATOM 4281 C CD1 . TYR A 0 553 . -88.915  -13.789 32.356  1.00 34.81 553 A 1 
ATOM 4282 C CD2 . TYR A 0 553 . -86.613  -13.005 32.504  1.00 34.81 553 A 1 
ATOM 4283 C CE1 . TYR A 0 553 . -89.124  -12.962 31.233  1.00 34.81 553 A 1 
ATOM 4284 C CE2 . TYR A 0 553 . -86.807  -12.195 31.372  1.00 34.81 553 A 1 
ATOM 4285 O OH  . TYR A 0 553 . -88.235  -11.425 29.613  1.00 34.81 553 A 1 
ATOM 4286 C CZ  . TYR A 0 553 . -88.060  -12.182 30.728  1.00 34.81 553 A 1 
ATOM 4287 N N   . GLY A 0 554 . -89.684  -13.371 36.373  1.00 36.94 554 A 1 
ATOM 4288 C CA  . GLY A 0 554 . -90.991  -13.533 37.017  1.00 36.94 554 A 1 
ATOM 4289 C C   . GLY A 0 554 . -91.368  -12.433 38.007  1.00 36.94 554 A 1 
ATOM 4290 O O   . GLY A 0 554 . -92.554  -12.267 38.287  1.00 36.94 554 A 1 
ATOM 4291 N N   . ALA A 0 555 . -90.413  -11.627 38.486  1.00 35.84 555 A 1 
ATOM 4292 C CA  . ALA A 0 555 . -90.705  -10.456 39.324  1.00 35.84 555 A 1 
ATOM 4293 C C   . ALA A 0 555 . -91.103  -9.192  38.525  1.00 35.84 555 A 1 
ATOM 4294 C CB  . ALA A 0 555 . -89.546  -10.224 40.297  1.00 35.84 555 A 1 
ATOM 4295 O O   . ALA A 0 555 . -91.345  -8.136  39.115  1.00 35.84 555 A 1 
ATOM 4296 N N   . SER A 0 556 . -91.254  -9.288  37.194  1.00 34.56 556 A 1 
ATOM 4297 C CA  . SER A 0 556 . -91.935  -8.260  36.399  1.00 34.56 556 A 1 
ATOM 4298 C C   . SER A 0 556 . -93.341  -8.055  36.967  1.00 34.56 556 A 1 
ATOM 4299 C CB  . SER A 0 556 . -92.010  -8.658  34.917  1.00 34.56 556 A 1 
ATOM 4300 O O   . SER A 0 556 . -94.177  -8.961  36.906  1.00 34.56 556 A 1 
ATOM 4301 O OG  . SER A 0 556 . -92.800  -9.818  34.738  1.00 34.56 556 A 1 
ATOM 4302 N N   . SER A 0 557 . -93.605  -6.892  37.563  1.00 37.44 557 A 1 
ATOM 4303 C CA  . SER A 0 557 . -94.799  -6.714  38.386  1.00 37.44 557 A 1 
ATOM 4304 C C   . SER A 0 557 . -96.083  -6.889  37.567  1.00 37.44 557 A 1 
ATOM 4305 C CB  . SER A 0 557 . -94.743  -5.389  39.161  1.00 37.44 557 A 1 
ATOM 4306 O O   . SER A 0 557 . -96.481  -6.023  36.785  1.00 37.44 557 A 1 
ATOM 4307 O OG  . SER A 0 557 . -94.484  -4.273  38.329  1.00 37.44 557 A 1 
ATOM 4308 N N   . TYR A 0 558 . -96.796  -7.994  37.820  1.00 32.73 558 A 1 
ATOM 4309 C CA  . TYR A 0 558 . -98.139  -8.293  37.296  1.00 32.73 558 A 1 
ATOM 4310 C C   . TYR A 0 558 . -99.228  -7.422  37.962  1.00 32.73 558 A 1 
ATOM 4311 C CB  . TYR A 0 558 . -98.397  -9.814  37.310  1.00 32.73 558 A 1 
ATOM 4312 O O   . TYR A 0 558 . -100.299 -7.869  38.357  1.00 32.73 558 A 1 
ATOM 4313 C CG  . TYR A 0 558 . -98.402  -10.421 35.919  1.00 32.73 558 A 1 
ATOM 4314 C CD1 . TYR A 0 558 . -99.598  -10.459 35.174  1.00 32.73 558 A 1 
ATOM 4315 C CD2 . TYR A 0 558 . -97.210  -10.924 35.363  1.00 32.73 558 A 1 
ATOM 4316 C CE1 . TYR A 0 558 . -99.605  -11.016 33.880  1.00 32.73 558 A 1 
ATOM 4317 C CE2 . TYR A 0 558 . -97.214  -11.485 34.070  1.00 32.73 558 A 1 
ATOM 4318 O OH  . TYR A 0 558 . -98.430  -12.079 32.084  1.00 32.73 558 A 1 
ATOM 4319 C CZ  . TYR A 0 558 . -98.415  -11.535 33.328  1.00 32.73 558 A 1 
ATOM 4320 N N   . ASN A 0 559 . -98.902  -6.140  38.108  1.00 36.87 559 A 1 
ATOM 4321 C CA  . ASN A 0 559 . -99.747  -5.011  38.453  1.00 36.87 559 A 1 
ATOM 4322 C C   . ASN A 0 559 . -99.053  -3.731  37.944  1.00 36.87 559 A 1 
ATOM 4323 C CB  . ASN A 0 559 . -100.060 -5.017  39.967  1.00 36.87 559 A 1 
ATOM 4324 O O   . ASN A 0 559 . -98.804  -2.789  38.698  1.00 36.87 559 A 1 
ATOM 4325 C CG  . ASN A 0 559 . -101.404 -5.662  40.256  1.00 36.87 559 A 1 
ATOM 4326 N ND2 . ASN A 0 559 . -101.496 -6.502  41.258  1.00 36.87 559 A 1 
ATOM 4327 O OD1 . ASN A 0 559 . -102.402 -5.377  39.615  1.00 36.87 559 A 1 
ATOM 4328 N N   . LYS A 0 560 . -98.771  -3.669  36.630  1.00 30.15 560 A 1 
ATOM 4329 C CA  . LYS A 0 560 . -98.321  -2.458  35.905  1.00 30.15 560 A 1 
ATOM 4330 C C   . LYS A 0 560 . -99.448  -1.406  35.778  1.00 30.15 560 A 1 
ATOM 4331 C CB  . LYS A 0 560 . -97.676  -2.855  34.560  1.00 30.15 560 A 1 
ATOM 4332 O O   . LYS A 0 560 . -99.659  -0.789  34.743  1.00 30.15 560 A 1 
ATOM 4333 C CG  . LYS A 0 560 . -96.774  -1.744  33.986  1.00 30.15 560 A 1 
ATOM 4334 C CD  . LYS A 0 560 . -96.284  -2.084  32.572  1.00 30.15 560 A 1 
ATOM 4335 C CE  . LYS A 0 560 . -95.479  -0.907  32.006  1.00 30.15 560 A 1 
ATOM 4336 N NZ  . LYS A 0 560 . -95.006  -1.177  30.626  1.00 30.15 560 A 1 
ATOM 4337 N N   . ALA A 0 561 . -100.184 -1.221  36.868  1.00 29.35 561 A 1 
ATOM 4338 C CA  . ALA A 0 561 . -101.253 -0.260  37.090  1.00 29.35 561 A 1 
ATOM 4339 C C   . ALA A 0 561 . -101.030 0.415   38.458  1.00 29.35 561 A 1 
ATOM 4340 C CB  . ALA A 0 561 . -102.602 -0.979  36.955  1.00 29.35 561 A 1 
ATOM 4341 O O   . ALA A 0 561 . -101.944 0.539   39.276  1.00 29.35 561 A 1 
ATOM 4342 N N   . ALA A 0 562 . -99.780  0.810   38.726  1.00 32.14 562 A 1 
ATOM 4343 C CA  . ALA A 0 562 . -99.364  1.462   39.961  1.00 32.14 562 A 1 
ATOM 4344 C C   . ALA A 0 562 . -100.055 2.831   40.125  1.00 32.14 562 A 1 
ATOM 4345 C CB  . ALA A 0 562 . -97.831  1.555   39.973  1.00 32.14 562 A 1 
ATOM 4346 O O   . ALA A 0 562 . -99.594  3.851   39.622  1.00 32.14 562 A 1 
ATOM 4347 N N   . SER A 0 563 . -101.182 2.823   40.841  1.00 38.70 563 A 1 
ATOM 4348 C CA  . SER A 0 563 . -101.871 3.992   41.404  1.00 38.70 563 A 1 
ATOM 4349 C C   . SER A 0 563 . -102.155 5.172   40.455  1.00 38.70 563 A 1 
ATOM 4350 C CB  . SER A 0 563 . -101.193 4.440   42.711  1.00 38.70 563 A 1 
ATOM 4351 O O   . SER A 0 563 . -101.866 6.314   40.796  1.00 38.70 563 A 1 
ATOM 4352 O OG  . SER A 0 563 . -99.857  4.840   42.499  1.00 38.70 563 A 1 
ATOM 4353 N N   . GLU A 0 564 . -102.837 4.935   39.329  1.00 34.07 564 A 1 
ATOM 4354 C CA  . GLU A 0 564 . -103.534 6.004   38.579  1.00 34.07 564 A 1 
ATOM 4355 C C   . GLU A 0 564 . -105.065 5.830   38.638  1.00 34.07 564 A 1 
ATOM 4356 C CB  . GLU A 0 564 . -102.954 6.207   37.166  1.00 34.07 564 A 1 
ATOM 4357 O O   . GLU A 0 564 . -105.766 5.850   37.627  1.00 34.07 564 A 1 
ATOM 4358 C CG  . GLU A 0 564 . -103.307 7.612   36.636  1.00 34.07 564 A 1 
ATOM 4359 C CD  . GLU A 0 564 . -102.693 7.906   35.261  1.00 34.07 564 A 1 
ATOM 4360 O OE1 . GLU A 0 564 . -101.981 8.930   35.152  1.00 34.07 564 A 1 
ATOM 4361 O OE2 . GLU A 0 564 . -102.961 7.125   34.317  1.00 34.07 564 A 1 
ATOM 4362 N N   . LYS A 0 565 . -105.601 5.594   39.848  1.00 34.82 565 A 1 
ATOM 4363 C CA  . LYS A 0 565 . -107.055 5.594   40.104  1.00 34.82 565 A 1 
ATOM 4364 C C   . LYS A 0 565 . -107.452 5.808   41.571  1.00 34.82 565 A 1 
ATOM 4365 C CB  . LYS A 0 565 . -107.727 4.365   39.436  1.00 34.82 565 A 1 
ATOM 4366 O O   . LYS A 0 565 . -108.350 5.133   42.075  1.00 34.82 565 A 1 
ATOM 4367 C CG  . LYS A 0 565 . -108.758 4.866   38.412  1.00 34.82 565 A 1 
ATOM 4368 C CD  . LYS A 0 565 . -109.420 3.728   37.638  1.00 34.82 565 A 1 
ATOM 4369 C CE  . LYS A 0 565 . -110.227 4.359   36.500  1.00 34.82 565 A 1 
ATOM 4370 N NZ  . LYS A 0 565 . -110.858 3.325   35.650  1.00 34.82 565 A 1 
ATOM 4371 N N   . ASP A 0 566 . -106.839 6.788   42.242  1.00 36.31 566 A 1 
ATOM 4372 C CA  . ASP A 0 566 . -107.379 7.321   43.505  1.00 36.31 566 A 1 
ATOM 4373 C C   . ASP A 0 566 . -108.726 8.017   43.236  1.00 36.31 566 A 1 
ATOM 4374 C CB  . ASP A 0 566 . -106.373 8.244   44.214  1.00 36.31 566 A 1 
ATOM 4375 O O   . ASP A 0 566 . -108.813 9.200   42.908  1.00 36.31 566 A 1 
ATOM 4376 C CG  . ASP A 0 566 . -106.865 8.675   45.608  1.00 36.31 566 A 1 
ATOM 4377 O OD1 . ASP A 0 566 . -107.844 8.065   46.100  1.00 36.31 566 A 1 
ATOM 4378 O OD2 . ASP A 0 566 . -106.230 9.582   46.189  1.00 36.31 566 A 1 
ATOM 4379 N N   . THR A 0 567 . -109.791 7.217   43.254  1.00 32.14 567 A 1 
ATOM 4380 C CA  . THR A 0 567 . -111.137 7.634   42.868  1.00 32.14 567 A 1 
ATOM 4381 C C   . THR A 0 567 . -111.931 7.881   44.142  1.00 32.14 567 A 1 
ATOM 4382 C CB  . THR A 0 567 . -111.813 6.607   41.939  1.00 32.14 567 A 1 
ATOM 4383 O O   . THR A 0 567 . -112.679 7.007   44.585  1.00 32.14 567 A 1 
ATOM 4384 C CG2 . THR A 0 567 . -113.012 7.217   41.212  1.00 32.14 567 A 1 
ATOM 4385 O OG1 . THR A 0 567 . -110.924 6.151   40.942  1.00 32.14 567 A 1 
ATOM 4386 N N   . GLU A 0 568 . -111.759 9.061   44.752  1.00 35.59 568 A 1 
ATOM 4387 C CA  . GLU A 0 568 . -112.549 9.493   45.914  1.00 35.59 568 A 1 
ATOM 4388 C C   . GLU A 0 568 . -114.043 9.479   45.541  1.00 35.59 568 A 1 
ATOM 4389 C CB  . GLU A 0 568 . -112.106 10.884  46.437  1.00 35.59 568 A 1 
ATOM 4390 O O   . GLU A 0 568 . -114.577 10.434  44.974  1.00 35.59 568 A 1 
ATOM 4391 C CG  . GLU A 0 568 . -112.791 11.236  47.780  1.00 35.59 568 A 1 
ATOM 4392 C CD  . GLU A 0 568 . -112.724 12.730  48.172  1.00 35.59 568 A 1 
ATOM 4393 O OE1 . GLU A 0 568 . -113.797 13.318  48.487  1.00 35.59 568 A 1 
ATOM 4394 O OE2 . GLU A 0 568 . -111.627 13.324  48.200  1.00 35.59 568 A 1 
ATOM 4395 N N   . SER A 0 569 . -114.729 8.374   45.852  1.00 31.99 569 A 1 
ATOM 4396 C CA  . SER A 0 569 . -116.143 8.142   45.538  1.00 31.99 569 A 1 
ATOM 4397 C C   . SER A 0 569 . -117.061 8.960   46.452  1.00 31.99 569 A 1 
ATOM 4398 C CB  . SER A 0 569 . -116.454 6.640   45.554  1.00 31.99 569 A 1 
ATOM 4399 O O   . SER A 0 569 . -117.874 8.428   47.218  1.00 31.99 569 A 1 
ATOM 4400 O OG  . SER A 0 569 . -117.829 6.421   45.308  1.00 31.99 569 A 1 
ATOM 4401 N N   . ARG A 0 570 . -116.949 10.286  46.361  1.00 32.38 570 A 1 
ATOM 4402 C CA  . ARG A 0 570 . -117.837 11.242  47.013  1.00 32.38 570 A 1 
ATOM 4403 C C   . ARG A 0 570 . -119.251 11.042  46.482  1.00 32.38 570 A 1 
ATOM 4404 C CB  . ARG A 0 570 . -117.304 12.656  46.770  1.00 32.38 570 A 1 
ATOM 4405 O O   . ARG A 0 570 . -119.579 11.445  45.370  1.00 32.38 570 A 1 
ATOM 4406 C CG  . ARG A 0 570 . -118.134 13.694  47.540  1.00 32.38 570 A 1 
ATOM 4407 C CD  . ARG A 0 570 . -117.514 15.088  47.439  1.00 32.38 570 A 1 
ATOM 4408 N NE  . ARG A 0 570 . -116.164 15.117  48.032  1.00 32.38 570 A 1 
ATOM 4409 N NH1 . ARG A 0 570 . -115.963 17.378  48.376  1.00 32.38 570 A 1 
ATOM 4410 N NH2 . ARG A 0 570 . -114.261 15.986  48.836  1.00 32.38 570 A 1 
ATOM 4411 C CZ  . ARG A 0 570 . -115.475 16.167  48.416  1.00 32.38 570 A 1 
ATOM 4412 N N   . THR A 0 571 . -120.092 10.403  47.287  1.00 33.43 571 A 1 
ATOM 4413 C CA  . THR A 0 571 . -121.460 10.034  46.912  1.00 33.43 571 A 1 
ATOM 4414 C C   . THR A 0 571 . -122.355 11.277  46.870  1.00 33.43 571 A 1 
ATOM 4415 C CB  . THR A 0 571 . -122.008 8.963   47.872  1.00 33.43 571 A 1 
ATOM 4416 O O   . THR A 0 571 . -123.034 11.599  47.846  1.00 33.43 571 A 1 
ATOM 4417 C CG2 . THR A 0 571 . -123.229 8.250   47.295  1.00 33.43 571 A 1 
ATOM 4418 O OG1 . THR A 0 571 . -121.035 7.973   48.125  1.00 33.43 571 A 1 
ATOM 4419 N N   . VAL A 0 572 . -122.337 12.006  45.747  1.00 32.95 572 A 1 
ATOM 4420 C CA  . VAL A 0 572 . -123.158 13.208  45.519  1.00 32.95 572 A 1 
ATOM 4421 C C   . VAL A 0 572 . -124.637 12.819  45.485  1.00 32.95 572 A 1 
ATOM 4422 C CB  . VAL A 0 572 . -122.729 13.975  44.248  1.00 32.95 572 A 1 
ATOM 4423 O O   . VAL A 0 572 . -125.199 12.472  44.449  1.00 32.95 572 A 1 
ATOM 4424 C CG1 . VAL A 0 572 . -123.584 15.233  44.028  1.00 32.95 572 A 1 
ATOM 4425 C CG2 . VAL A 0 572 . -121.272 14.450  44.357  1.00 32.95 572 A 1 
ATOM 4426 N N   . THR A 0 573 . -125.266 12.860  46.658  1.00 31.16 573 A 1 
ATOM 4427 C CA  . THR A 0 573 . -126.674 12.514  46.851  1.00 31.16 573 A 1 
ATOM 4428 C C   . THR A 0 573 . -127.494 13.789  46.995  1.00 31.16 573 A 1 
ATOM 4429 C CB  . THR A 0 573 . -126.867 11.595  48.068  1.00 31.16 573 A 1 
ATOM 4430 O O   . THR A 0 573 . -127.602 14.341  48.088  1.00 31.16 573 A 1 
ATOM 4431 C CG2 . THR A 0 573 . -128.289 11.035  48.132  1.00 31.16 573 A 1 
ATOM 4432 O OG1 . THR A 0 573 . -125.996 10.493  47.987  1.00 31.16 573 A 1 
ATOM 4433 N N   . GLY A 0 574 . -128.096 14.241  45.894  1.00 32.93 574 A 1 
ATOM 4434 C CA  . GLY A 0 574 . -129.141 15.266  45.911  1.00 32.93 574 A 1 
ATOM 4435 C C   . GLY A 0 574 . -129.019 16.324  44.816  1.00 32.93 574 A 1 
ATOM 4436 O O   . GLY A 0 574 . -127.940 16.851  44.591  1.00 32.93 574 A 1 
ATOM 4437 N N   . TYR A 0 575 . -130.176 16.660  44.232  1.00 31.98 575 A 1 
ATOM 4438 C CA  . TYR A 0 575 . -130.494 17.873  43.457  1.00 31.98 575 A 1 
ATOM 4439 C C   . TYR A 0 575 . -129.616 18.180  42.212  1.00 31.98 575 A 1 
ATOM 4440 C CB  . TYR A 0 575 . -130.554 19.078  44.419  1.00 31.98 575 A 1 
ATOM 4441 O O   . TYR A 0 575 . -128.429 18.441  42.314  1.00 31.98 575 A 1 
ATOM 4442 C CG  . TYR A 0 575 . -131.256 18.813  45.746  1.00 31.98 575 A 1 
ATOM 4443 C CD1 . TYR A 0 575 . -132.661 18.864  45.835  1.00 31.98 575 A 1 
ATOM 4444 C CD2 . TYR A 0 575 . -130.494 18.489  46.888  1.00 31.98 575 A 1 
ATOM 4445 C CE1 . TYR A 0 575 . -133.301 18.589  47.061  1.00 31.98 575 A 1 
ATOM 4446 C CE2 . TYR A 0 575 . -131.130 18.206  48.113  1.00 31.98 575 A 1 
ATOM 4447 O OH  . TYR A 0 575 . -133.162 17.994  49.378  1.00 31.98 575 A 1 
ATOM 4448 C CZ  . TYR A 0 575 . -132.538 18.259  48.201  1.00 31.98 575 A 1 
ATOM 4449 N N   . GLY A 0 576 . -130.139 18.274  40.985  1.00 33.49 576 A 1 
ATOM 4450 C CA  . GLY A 0 576 . -131.504 18.041  40.506  1.00 33.49 576 A 1 
ATOM 4451 C C   . GLY A 0 576 . -131.834 18.869  39.254  1.00 33.49 576 A 1 
ATOM 4452 O O   . GLY A 0 576 . -131.605 20.070  39.243  1.00 33.49 576 A 1 
ATOM 4453 N N   . LYS A 0 577 . -132.432 18.227  38.237  1.00 32.02 577 A 1 
ATOM 4454 C CA  . LYS A 0 577 . -133.262 18.820  37.161  1.00 32.02 577 A 1 
ATOM 4455 C C   . LYS A 0 577 . -132.796 20.176  36.569  1.00 32.02 577 A 1 
ATOM 4456 C CB  . LYS A 0 577 . -134.701 18.920  37.713  1.00 32.02 577 A 1 
ATOM 4457 O O   . LYS A 0 577 . -133.312 21.223  36.958  1.00 32.02 577 A 1 
ATOM 4458 C CG  . LYS A 0 577 . -135.758 19.312  36.662  1.00 32.02 577 A 1 
ATOM 4459 C CD  . LYS A 0 577 . -137.045 19.797  37.343  1.00 32.02 577 A 1 
ATOM 4460 C CE  . LYS A 0 577 . -138.038 20.291  36.286  1.00 32.02 577 A 1 
ATOM 4461 N NZ  . LYS A 0 577 . -139.247 20.887  36.907  1.00 32.02 577 A 1 
ATOM 4462 N N   . ALA A 0 578 . -131.983 20.150  35.507  1.00 35.17 578 A 1 
ATOM 4463 C CA  . ALA A 0 578 . -131.804 21.305  34.615  1.00 35.17 578 A 1 
ATOM 4464 C C   . ALA A 0 578 . -131.451 20.903  33.167  1.00 35.17 578 A 1 
ATOM 4465 C CB  . ALA A 0 578 . -130.723 22.227  35.195  1.00 35.17 578 A 1 
ATOM 4466 O O   . ALA A 0 578 . -130.515 20.139  32.954  1.00 35.17 578 A 1 
ATOM 4467 N N   . GLY A 0 579 . -132.151 21.495  32.189  1.00 33.08 579 A 1 
ATOM 4468 C CA  . GLY A 0 579 . -131.771 21.501  30.766  1.00 33.08 579 A 1 
ATOM 4469 C C   . GLY A 0 579 . -132.212 20.302  29.911  1.00 33.08 579 A 1 
ATOM 4470 O O   . GLY A 0 579 . -132.401 19.206  30.420  1.00 33.08 579 A 1 
ATOM 4471 N N   . TYR A 0 580 . -132.324 20.568  28.600  1.00 33.31 580 A 1 
ATOM 4472 C CA  . TYR A 0 580 . -132.421 19.628  27.464  1.00 33.31 580 A 1 
ATOM 4473 C C   . TYR A 0 580 . -133.622 18.642  27.464  1.00 33.31 580 A 1 
ATOM 4474 C CB  . TYR A 0 580 . -131.060 18.923  27.293  1.00 33.31 580 A 1 
ATOM 4475 O O   . TYR A 0 580 . -133.749 17.784  28.325  1.00 33.31 580 A 1 
ATOM 4476 C CG  . TYR A 0 580 . -129.866 19.860  27.426  1.00 33.31 580 A 1 
ATOM 4477 C CD1 . TYR A 0 580 . -129.547 20.757  26.387  1.00 33.31 580 A 1 
ATOM 4478 C CD2 . TYR A 0 580 . -129.128 19.888  28.627  1.00 33.31 580 A 1 
ATOM 4479 C CE1 . TYR A 0 580 . -128.498 21.685  26.550  1.00 33.31 580 A 1 
ATOM 4480 C CE2 . TYR A 0 580 . -128.083 20.816  28.795  1.00 33.31 580 A 1 
ATOM 4481 O OH  . TYR A 0 580 . -126.762 22.616  27.932  1.00 33.31 580 A 1 
ATOM 4482 C CZ  . TYR A 0 580 . -127.766 21.717  27.758  1.00 33.31 580 A 1 
ATOM 4483 N N   . GLY A 0 581 . -134.561 18.653  26.508  1.00 32.07 581 A 1 
ATOM 4484 C CA  . GLY A 0 581 . -134.679 19.457  25.284  1.00 32.07 581 A 1 
ATOM 4485 C C   . GLY A 0 581 . -133.702 19.024  24.179  1.00 32.07 581 A 1 
ATOM 4486 O O   . GLY A 0 581 . -132.519 19.308  24.297  1.00 32.07 581 A 1 
ATOM 4487 N N   . GLY A 0 582 . -134.120 18.386  23.083  1.00 29.99 582 A 1 
ATOM 4488 C CA  . GLY A 0 582 . -135.458 17.906  22.712  1.00 29.99 582 A 1 
ATOM 4489 C C   . GLY A 0 582 . -135.499 17.429  21.247  1.00 29.99 582 A 1 
ATOM 4490 O O   . GLY A 0 582 . -134.540 17.645  20.517  1.00 29.99 582 A 1 
ATOM 4491 N N   . TYR A 0 583 . -136.642 16.869  20.828  1.00 30.34 583 A 1 
ATOM 4492 C CA  . TYR A 0 583 . -137.014 16.495  19.444  1.00 30.34 583 A 1 
ATOM 4493 C C   . TYR A 0 583 . -136.338 15.262  18.793  1.00 30.34 583 A 1 
ATOM 4494 C CB  . TYR A 0 583 . -136.931 17.712  18.500  1.00 30.34 583 A 1 
ATOM 4495 O O   . TYR A 0 583 . -135.124 15.157  18.715  1.00 30.34 583 A 1 
ATOM 4496 C CG  . TYR A 0 583 . -137.511 18.998  19.062  1.00 30.34 583 A 1 
ATOM 4497 C CD1 . TYR A 0 583 . -138.906 19.159  19.155  1.00 30.34 583 A 1 
ATOM 4498 C CD2 . TYR A 0 583 . -136.652 20.017  19.521  1.00 30.34 583 A 1 
ATOM 4499 C CE1 . TYR A 0 583 . -139.443 20.330  19.723  1.00 30.34 583 A 1 
ATOM 4500 C CE2 . TYR A 0 583 . -137.184 21.191  20.087  1.00 30.34 583 A 1 
ATOM 4501 O OH  . TYR A 0 583 . -139.110 22.468  20.744  1.00 30.34 583 A 1 
ATOM 4502 C CZ  . TYR A 0 583 . -138.584 21.346  20.190  1.00 30.34 583 A 1 
ATOM 4503 N N   . GLY A 0 584 . -137.179 14.396  18.199  1.00 35.35 584 A 1 
ATOM 4504 C CA  . GLY A 0 584 . -136.877 13.615  16.983  1.00 35.35 584 A 1 
ATOM 4505 C C   . GLY A 0 584 . -136.030 12.339  17.112  1.00 35.35 584 A 1 
ATOM 4506 O O   . GLY A 0 584 . -134.830 12.387  16.878  1.00 35.35 584 A 1 
ATOM 4507 N N   . GLY A 0 585 . -136.655 11.175  17.363  1.00 35.89 585 A 1 
ATOM 4508 C CA  . GLY A 0 585 . -135.910 9.902   17.479  1.00 35.89 585 A 1 
ATOM 4509 C C   . GLY A 0 585 . -136.665 8.572   17.296  1.00 35.89 585 A 1 
ATOM 4510 O O   . GLY A 0 585 . -136.065 7.536   17.545  1.00 35.89 585 A 1 
ATOM 4511 N N   . TYR A 0 586 . -137.920 8.584   16.824  1.00 31.93 586 A 1 
ATOM 4512 C CA  . TYR A 0 586 . -138.741 7.396   16.486  1.00 31.93 586 A 1 
ATOM 4513 C C   . TYR A 0 586 . -139.100 6.434   17.651  1.00 31.93 586 A 1 
ATOM 4514 C CB  . TYR A 0 586 . -138.177 6.708   15.227  1.00 31.93 586 A 1 
ATOM 4515 O O   . TYR A 0 586 . -138.533 6.481   18.737  1.00 31.93 586 A 1 
ATOM 4516 C CG  . TYR A 0 586 . -138.011 7.686   14.074  1.00 31.93 586 A 1 
ATOM 4517 C CD1 . TYR A 0 586 . -139.132 8.064   13.307  1.00 31.93 586 A 1 
ATOM 4518 C CD2 . TYR A 0 586 . -136.765 8.304   13.844  1.00 31.93 586 A 1 
ATOM 4519 C CE1 . TYR A 0 586 . -139.013 9.075   12.334  1.00 31.93 586 A 1 
ATOM 4520 C CE2 . TYR A 0 586 . -136.643 9.318   12.873  1.00 31.93 586 A 1 
ATOM 4521 O OH  . TYR A 0 586 . -137.676 10.708  11.206  1.00 31.93 586 A 1 
ATOM 4522 C CZ  . TYR A 0 586 . -137.772 9.711   12.123  1.00 31.93 586 A 1 
ATOM 4523 N N   . GLY A 0 587 . -140.178 5.657   17.469  1.00 34.93 587 A 1 
ATOM 4524 C CA  . GLY A 0 587 . -140.826 4.875   18.539  1.00 34.93 587 A 1 
ATOM 4525 C C   . GLY A 0 587 . -140.162 3.523   18.848  1.00 34.93 587 A 1 
ATOM 4526 O O   . GLY A 0 587 . -139.213 3.123   18.187  1.00 34.93 587 A 1 
ATOM 4527 N N   . GLY A 0 588 . -140.662 2.747   19.812  1.00 31.80 588 A 1 
ATOM 4528 C CA  . GLY A 0 588 . -141.851 2.955   20.650  1.00 31.80 588 A 1 
ATOM 4529 C C   . GLY A 0 588 . -142.161 1.709   21.498  1.00 31.80 588 A 1 
ATOM 4530 O O   . GLY A 0 588 . -141.475 0.703   21.363  1.00 31.80 588 A 1 
ATOM 4531 N N   . TYR A 0 589 . -143.218 1.775   22.320  1.00 33.75 589 A 1 
ATOM 4532 C CA  . TYR A 0 589 . -143.602 0.788   23.353  1.00 33.75 589 A 1 
ATOM 4533 C C   . TYR A 0 589 . -142.560 0.630   24.494  1.00 33.75 589 A 1 
ATOM 4534 C CB  . TYR A 0 589 . -143.983 -0.574  22.737  1.00 33.75 589 A 1 
ATOM 4535 O O   . TYR A 0 589 . -141.384 0.406   24.256  1.00 33.75 589 A 1 
ATOM 4536 C CG  . TYR A 0 589 . -144.996 -0.515  21.604  1.00 33.75 589 A 1 
ATOM 4537 C CD1 . TYR A 0 589 . -146.376 -0.558  21.884  1.00 33.75 589 A 1 
ATOM 4538 C CD2 . TYR A 0 589 . -144.555 -0.428  20.268  1.00 33.75 589 A 1 
ATOM 4539 C CE1 . TYR A 0 589 . -147.312 -0.498  20.832  1.00 33.75 589 A 1 
ATOM 4540 C CE2 . TYR A 0 589 . -145.487 -0.361  19.214  1.00 33.75 589 A 1 
ATOM 4541 O OH  . TYR A 0 589 . -147.777 -0.333  18.488  1.00 33.75 589 A 1 
ATOM 4542 C CZ  . TYR A 0 589 . -146.869 -0.395  19.497  1.00 33.75 589 A 1 
ATOM 4543 N N   . GLY A 0 590 . -142.887 0.727   25.785  1.00 32.01 590 A 1 
ATOM 4544 C CA  . GLY A 0 590 . -144.172 1.018   26.428  1.00 32.01 590 A 1 
ATOM 4545 C C   . GLY A 0 590 . -144.674 -0.129  27.304  1.00 32.01 590 A 1 
ATOM 4546 O O   . GLY A 0 590 . -145.585 -0.844  26.905  1.00 32.01 590 A 1 
ATOM 4547 N N   . SER A 0 591 . -144.120 -0.274  28.512  1.00 38.63 591 A 1 
ATOM 4548 C CA  . SER A 0 591 . -144.757 -1.025  29.603  1.00 38.63 591 A 1 
ATOM 4549 C C   . SER A 0 591 . -144.276 -0.526  30.969  1.00 38.63 591 A 1 
ATOM 4550 C CB  . SER A 0 591 . -144.498 -2.527  29.478  1.00 38.63 591 A 1 
ATOM 4551 O O   . SER A 0 591 . -143.080 -0.325  31.181  1.00 38.63 591 A 1 
ATOM 4552 O OG  . SER A 0 591 . -145.342 -3.197  30.392  1.00 38.63 591 A 1 
ATOM 4553 N N   . THR A 0 592 . -145.208 -0.302  31.894  1.00 31.03 592 A 1 
ATOM 4554 C CA  . THR A 0 592 . -144.937 0.219   33.242  1.00 31.03 592 A 1 
ATOM 4555 C C   . THR A 0 592 . -144.701 -0.933  34.220  1.00 31.03 592 A 1 
ATOM 4556 C CB  . THR A 0 592 . -146.108 1.102   33.708  1.00 31.03 592 A 1 
ATOM 4557 O O   . THR A 0 592 . -145.648 -1.601  34.628  1.00 31.03 592 A 1 
ATOM 4558 C CG2 . THR A 0 592 . -145.911 1.702   35.099  1.00 31.03 592 A 1 
ATOM 4559 O OG1 . THR A 0 592 . -146.263 2.191   32.825  1.00 31.03 592 A 1 
ATOM 4560 N N   . GLY A 0 593 . -143.447 -1.150  34.630  1.00 35.04 593 A 1 
ATOM 4561 C CA  . GLY A 0 593 . -143.063 -2.201  35.581  1.00 35.04 593 A 1 
ATOM 4562 C C   . GLY A 0 593 . -142.536 -1.651  36.908  1.00 35.04 593 A 1 
ATOM 4563 O O   . GLY A 0 593 . -141.348 -1.362  37.026  1.00 35.04 593 A 1 
ATOM 4564 N N   . TYR A 0 594 . -143.393 -1.541  37.927  1.00 31.16 594 A 1 
ATOM 4565 C CA  . TYR A 0 594 . -142.953 -1.244  39.297  1.00 31.16 594 A 1 
ATOM 4566 C C   . TYR A 0 594 . -142.304 -2.489  39.924  1.00 31.16 594 A 1 
ATOM 4567 C CB  . TYR A 0 594 . -144.136 -0.764  40.157  1.00 31.16 594 A 1 
ATOM 4568 O O   . TYR A 0 594 . -143.002 -3.429  40.296  1.00 31.16 594 A 1 
ATOM 4569 C CG  . TYR A 0 594 . -144.575 0.668   39.914  1.00 31.16 594 A 1 
ATOM 4570 C CD1 . TYR A 0 594 . -144.058 1.706   40.716  1.00 31.16 594 A 1 
ATOM 4571 C CD2 . TYR A 0 594 . -145.530 0.958   38.920  1.00 31.16 594 A 1 
ATOM 4572 C CE1 . TYR A 0 594 . -144.496 3.032   40.530  1.00 31.16 594 A 1 
ATOM 4573 C CE2 . TYR A 0 594 . -145.967 2.283   38.729  1.00 31.16 594 A 1 
ATOM 4574 O OH  . TYR A 0 594 . -145.891 4.594   39.350  1.00 31.16 594 A 1 
ATOM 4575 C CZ  . TYR A 0 594 . -145.455 3.320   39.534  1.00 31.16 594 A 1 
ATOM 4576 N N   . GLY A 0 595 . -140.976 -2.489  40.072  1.00 30.80 595 A 1 
ATOM 4577 C CA  . GLY A 0 595 . -140.226 -3.591  40.682  1.00 30.80 595 A 1 
ATOM 4578 C C   . GLY A 0 595 . -139.147 -3.097  41.642  1.00 30.80 595 A 1 
ATOM 4579 O O   . GLY A 0 595 . -138.143 -2.534  41.212  1.00 30.80 595 A 1 
ATOM 4580 N N   . TYR A 0 596 . -139.323 -3.339  42.945  1.00 32.46 596 A 1 
ATOM 4581 C CA  . TYR A 0 596 . -138.318 -3.042  43.975  1.00 32.46 596 A 1 
ATOM 4582 C C   . TYR A 0 596 . -137.171 -4.073  43.939  1.00 32.46 596 A 1 
ATOM 4583 C CB  . TYR A 0 596 . -138.987 -2.919  45.358  1.00 32.46 596 A 1 
ATOM 4584 O O   . TYR A 0 596 . -137.064 -4.955  44.791  1.00 32.46 596 A 1 
ATOM 4585 C CG  . TYR A 0 596 . -139.581 -1.552  45.658  1.00 32.46 596 A 1 
ATOM 4586 C CD1 . TYR A 0 596 . -138.847 -0.628  46.431  1.00 32.46 596 A 1 
ATOM 4587 C CD2 . TYR A 0 596 . -140.865 -1.206  45.191  1.00 32.46 596 A 1 
ATOM 4588 C CE1 . TYR A 0 596 . -139.393 0.632   46.746  1.00 32.46 596 A 1 
ATOM 4589 C CE2 . TYR A 0 596 . -141.413 0.055   45.501  1.00 32.46 596 A 1 
ATOM 4590 O OH  . TYR A 0 596 . -141.219 2.185   46.583  1.00 32.46 596 A 1 
ATOM 4591 C CZ  . TYR A 0 596 . -140.681 0.974   46.281  1.00 32.46 596 A 1 
ATOM 4592 N N   . GLY A 0 597 . -136.310 -3.966  42.923  1.00 30.98 597 A 1 
ATOM 4593 C CA  . GLY A 0 597 . -135.101 -4.778  42.774  1.00 30.98 597 A 1 
ATOM 4594 C C   . GLY A 0 597 . -134.048 -4.426  43.827  1.00 30.98 597 A 1 
ATOM 4595 O O   . GLY A 0 597 . -133.410 -3.378  43.760  1.00 30.98 597 A 1 
ATOM 4596 N N   . LYS A 0 598 . -133.866 -5.308  44.812  1.00 33.74 598 A 1 
ATOM 4597 C CA  . LYS A 0 598 . -132.863 -5.180  45.879  1.00 33.74 598 A 1 
ATOM 4598 C C   . LYS A 0 598 . -131.446 -5.193  45.287  1.00 33.74 598 A 1 
ATOM 4599 C CB  . LYS A 0 598 . -133.089 -6.350  46.848  1.00 33.74 598 A 1 
ATOM 4600 O O   . LYS A 0 598 . -131.080 -6.149  44.612  1.00 33.74 598 A 1 
ATOM 4601 C CG  . LYS A 0 598 . -132.162 -6.373  48.072  1.00 33.74 598 A 1 
ATOM 4602 C CD  . LYS A 0 598 . -132.354 -7.712  48.798  1.00 33.74 598 A 1 
ATOM 4603 C CE  . LYS A 0 598 . -131.403 -7.848  49.989  1.00 33.74 598 A 1 
ATOM 4604 N NZ  . LYS A 0 598 . -131.302 -9.266  50.418  1.00 33.74 598 A 1 
ATOM 4605 N N   . ALA A 0 599 . -130.637 -4.176  45.587  1.00 33.05 599 A 1 
ATOM 4606 C CA  . ALA A 0 599 . -129.244 -4.124  45.144  1.00 33.05 599 A 1 
ATOM 4607 C C   . ALA A 0 599 . -128.436 -5.314  45.699  1.00 33.05 599 A 1 
ATOM 4608 C CB  . ALA A 0 599 . -128.637 -2.778  45.566  1.00 33.05 599 A 1 
ATOM 4609 O O   . ALA A 0 599 . -128.348 -5.490  46.918  1.00 33.05 599 A 1 
ATOM 4610 N N   . GLN A 0 600 . -127.840 -6.115  44.811  1.00 32.78 600 A 1 
ATOM 4611 C CA  . GLN A 0 600 . -126.855 -7.131  45.182  1.00 32.78 600 A 1 
ATOM 4612 C C   . GLN A 0 600 . -125.453 -6.524  45.155  1.00 32.78 600 A 1 
ATOM 4613 C CB  . GLN A 0 600 . -126.942 -8.371  44.279  1.00 32.78 600 A 1 
ATOM 4614 O O   . GLN A 0 600 . -124.975 -6.060  44.120  1.00 32.78 600 A 1 
ATOM 4615 C CG  . GLN A 0 600 . -128.158 -9.239  44.628  1.00 32.78 600 A 1 
ATOM 4616 C CD  . GLN A 0 600 . -128.130 -10.566 43.879  1.00 32.78 600 A 1 
ATOM 4617 N NE2 . GLN A 0 600 . -127.479 -11.580 44.404  1.00 32.78 600 A 1 
ATOM 4618 O OE1 . GLN A 0 600 . -128.702 -10.697 42.810  1.00 32.78 600 A 1 
ATOM 4619 N N   . THR A 0 601 . -124.786 -6.544  46.307  1.00 32.67 601 A 1 
ATOM 4620 C CA  . THR A 0 601 . -123.365 -6.214  46.404  1.00 32.67 601 A 1 
ATOM 4621 C C   . THR A 0 601 . -122.557 -7.391  45.871  1.00 32.67 601 A 1 
ATOM 4622 C CB  . THR A 0 601 . -122.963 -5.890  47.849  1.00 32.67 601 A 1 
ATOM 4623 O O   . THR A 0 601 . -122.582 -8.483  46.442  1.00 32.67 601 A 1 
ATOM 4624 C CG2 . THR A 0 601 . -121.508 -5.439  47.970  1.00 32.67 601 A 1 
ATOM 4625 O OG1 . THR A 0 601 . -123.751 -4.825  48.330  1.00 32.67 601 A 1 
ATOM 4626 N N   . TYR A 0 602 . -121.819 -7.163  44.787  1.00 33.36 602 A 1 
ATOM 4627 C CA  . TYR A 0 602 . -120.910 -8.145  44.202  1.00 33.36 602 A 1 
ATOM 4628 C C   . TYR A 0 602 . -119.652 -8.281  45.083  1.00 33.36 602 A 1 
ATOM 4629 C CB  . TYR A 0 602 . -120.603 -7.766  42.742  1.00 33.36 602 A 1 
ATOM 4630 O O   . TYR A 0 602 . -118.625 -7.666  44.814  1.00 33.36 602 A 1 
ATOM 4631 C CG  . TYR A 0 602 . -121.802 -7.782  41.799  1.00 33.36 602 A 1 
ATOM 4632 C CD1 . TYR A 0 602 . -122.083 -8.912  41.004  1.00 33.36 602 A 1 
ATOM 4633 C CD2 . TYR A 0 602 . -122.636 -6.651  41.690  1.00 33.36 602 A 1 
ATOM 4634 C CE1 . TYR A 0 602 . -123.162 -8.912  40.106  1.00 33.36 602 A 1 
ATOM 4635 C CE2 . TYR A 0 602 . -123.734 -6.653  40.805  1.00 33.36 602 A 1 
ATOM 4636 O OH  . TYR A 0 602 . -125.037 -7.802  39.135  1.00 33.36 602 A 1 
ATOM 4637 C CZ  . TYR A 0 602 . -123.995 -7.786  40.005  1.00 33.36 602 A 1 
ATOM 4638 N N   . GLN A 0 603 . -119.746 -9.057  46.167  1.00 34.25 603 A 1 
ATOM 4639 C CA  . GLN A 0 603 . -118.600 -9.492  46.972  1.00 34.25 603 A 1 
ATOM 4640 C C   . GLN A 0 603 . -117.758 -10.490 46.166  1.00 34.25 603 A 1 
ATOM 4641 C CB  . GLN A 0 603 . -119.100 -10.108 48.303  1.00 34.25 603 A 1 
ATOM 4642 O O   . GLN A 0 603 . -117.906 -11.690 46.351  1.00 34.25 603 A 1 
ATOM 4643 C CG  . GLN A 0 603 . -119.194 -9.110  49.468  1.00 34.25 603 A 1 
ATOM 4644 C CD  . GLN A 0 603 . -117.953 -9.140  50.363  1.00 34.25 603 A 1 
ATOM 4645 N NE2 . GLN A 0 603 . -116.821 -8.632  49.925  1.00 34.25 603 A 1 
ATOM 4646 O OE1 . GLN A 0 603 . -117.975 -9.606  51.488  1.00 34.25 603 A 1 
ATOM 4647 N N   . THR A 0 604 . -116.888 -9.991  45.280  1.00 33.09 604 A 1 
ATOM 4648 C CA  . THR A 0 604 . -115.831 -10.769 44.607  1.00 33.09 604 A 1 
ATOM 4649 C C   . THR A 0 604 . -114.922 -11.402 45.658  1.00 33.09 604 A 1 
ATOM 4650 C CB  . THR A 0 604 . -114.992 -9.878  43.672  1.00 33.09 604 A 1 
ATOM 4651 O O   . THR A 0 604 . -113.938 -10.794 46.087  1.00 33.09 604 A 1 
ATOM 4652 C CG2 . THR A 0 604 . -115.729 -9.464  42.402  1.00 33.09 604 A 1 
ATOM 4653 O OG1 . THR A 0 604 . -114.619 -8.696  44.344  1.00 33.09 604 A 1 
ATOM 4654 N N   . VAL A 0 605 . -115.286 -12.590 46.142  1.00 34.33 605 A 1 
ATOM 4655 C CA  . VAL A 0 605 . -114.484 -13.315 47.125  1.00 34.33 605 A 1 
ATOM 4656 C C   . VAL A 0 605 . -113.372 -14.020 46.362  1.00 34.33 605 A 1 
ATOM 4657 C CB  . VAL A 0 605 . -115.289 -14.296 48.014  1.00 34.33 605 A 1 
ATOM 4658 O O   . VAL A 0 605 . -113.613 -15.037 45.716  1.00 34.33 605 A 1 
ATOM 4659 C CG1 . VAL A 0 605 . -114.640 -14.340 49.406  1.00 34.33 605 A 1 
ATOM 4660 C CG2 . VAL A 0 605 . -116.761 -13.931 48.231  1.00 34.33 605 A 1 
ATOM 4661 N N   . ASP A 0 606 . -112.161 -13.467 46.430  1.00 33.54 606 A 1 
ATOM 4662 C CA  . ASP A 0 606 . -110.944 -14.077 45.886  1.00 33.54 606 A 1 
ATOM 4663 C C   . ASP A 0 606 . -110.575 -15.331 46.706  1.00 33.54 606 A 1 
ATOM 4664 C CB  . ASP A 0 606 . -109.830 -13.022 45.811  1.00 33.54 606 A 1 
ATOM 4665 O O   . ASP A 0 606 . -109.749 -15.325 47.621  1.00 33.54 606 A 1 
ATOM 4666 C CG  . ASP A 0 606 . -108.572 -13.519 45.087  1.00 33.54 606 A 1 
ATOM 4667 O OD1 . ASP A 0 606 . -108.578 -14.674 44.598  1.00 33.54 606 A 1 
ATOM 4668 O OD2 . ASP A 0 606 . -107.614 -12.718 45.029  1.00 33.54 606 A 1 
ATOM 4669 N N   . GLN A 0 607 . -111.321 -16.405 46.445  1.00 30.78 607 A 1 
ATOM 4670 C CA  . GLN A 0 607 . -111.246 -17.692 47.124  1.00 30.78 607 A 1 
ATOM 4671 C C   . GLN A 0 607 . -110.338 -18.639 46.337  1.00 30.78 607 A 1 
ATOM 4672 C CB  . GLN A 0 607 . -112.662 -18.271 47.316  1.00 30.78 607 A 1 
ATOM 4673 O O   . GLN A 0 607 . -110.795 -19.463 45.547  1.00 30.78 607 A 1 
ATOM 4674 C CG  . GLN A 0 607 . -113.444 -17.613 48.466  1.00 30.78 607 A 1 
ATOM 4675 C CD  . GLN A 0 607 . -113.318 -18.295 49.832  1.00 30.78 607 A 1 
ATOM 4676 N NE2 . GLN A 0 607 . -113.959 -17.762 50.849  1.00 30.78 607 A 1 
ATOM 4677 O OE1 . GLN A 0 607 . -112.679 -19.314 50.036  1.00 30.78 607 A 1 
ATOM 4678 N N   . GLY A 0 608 . -109.041 -18.584 46.637  1.00 29.63 608 A 1 
ATOM 4679 C CA  . GLY A 0 608 . -108.198 -19.779 46.561  1.00 29.63 608 A 1 
ATOM 4680 C C   . GLY A 0 608 . -107.277 -19.931 45.352  1.00 29.63 608 A 1 
ATOM 4681 O O   . GLY A 0 608 . -106.643 -20.979 45.248  1.00 29.63 608 A 1 
ATOM 4682 N N   . ALA A 0 609 . -107.088 -18.913 44.505  1.00 27.80 609 A 1 
ATOM 4683 C CA  . ALA A 0 609 . -105.996 -18.938 43.516  1.00 27.80 609 A 1 
ATOM 4684 C C   . ALA A 0 609 . -104.606 -19.106 44.182  1.00 27.80 609 A 1 
ATOM 4685 C CB  . ALA A 0 609 . -106.080 -17.668 42.663  1.00 27.80 609 A 1 
ATOM 4686 O O   . ALA A 0 609 . -103.701 -19.709 43.612  1.00 27.80 609 A 1 
ATOM 4687 N N   . SER A 0 610 . -104.469 -18.674 45.441  1.00 37.27 610 A 1 
ATOM 4688 C CA  . SER A 0 610 . -103.295 -18.862 46.306  1.00 37.27 610 A 1 
ATOM 4689 C C   . SER A 0 610 . -103.243 -20.204 47.065  1.00 37.27 610 A 1 
ATOM 4690 C CB  . SER A 0 610 . -103.218 -17.678 47.276  1.00 37.27 610 A 1 
ATOM 4691 O O   . SER A 0 610 . -102.318 -20.428 47.844  1.00 37.27 610 A 1 
ATOM 4692 O OG  . SER A 0 610 . -104.451 -17.523 47.962  1.00 37.27 610 A 1 
ATOM 4693 N N   . ALA A 0 611 . -104.204 -21.116 46.858  1.00 34.47 611 A 1 
ATOM 4694 C CA  . ALA A 0 611 . -104.189 -22.464 47.445  1.00 34.47 611 A 1 
ATOM 4695 C C   . ALA A 0 611 . -103.500 -23.516 46.549  1.00 34.47 611 A 1 
ATOM 4696 C CB  . ALA A 0 611 . -105.627 -22.867 47.796  1.00 34.47 611 A 1 
ATOM 4697 O O   . ALA A 0 611 . -103.216 -24.630 46.999  1.00 34.47 611 A 1 
ATOM 4698 N N   . GLY A 0 612 . -103.218 -23.182 45.285  1.00 32.09 612 A 1 
ATOM 4699 C CA  . GLY A 0 612 . -102.464 -24.045 44.381  1.00 32.09 612 A 1 
ATOM 4700 C C   . GLY A 0 612 . -100.993 -24.131 44.790  1.00 32.09 612 A 1 
ATOM 4701 O O   . GLY A 0 612 . -100.317 -23.114 44.894  1.00 32.09 612 A 1 
ATOM 4702 N N   . LYS A 0 613 . -100.454 -25.348 44.950  1.00 34.69 613 A 1 
ATOM 4703 C CA  . LYS A 0 613 . -99.024  -25.594 45.247  1.00 34.69 613 A 1 
ATOM 4704 C C   . LYS A 0 613 . -98.065  -25.278 44.081  1.00 34.69 613 A 1 
ATOM 4705 C CB  . LYS A 0 613 . -98.809  -27.021 45.780  1.00 34.69 613 A 1 
ATOM 4706 O O   . LYS A 0 613 . -96.951  -25.793 44.048  1.00 34.69 613 A 1 
ATOM 4707 C CG  . LYS A 0 613 . -99.334  -27.243 47.204  1.00 34.69 613 A 1 
ATOM 4708 C CD  . LYS A 0 613 . -98.836  -28.615 47.680  1.00 34.69 613 A 1 
ATOM 4709 C CE  . LYS A 0 613 . -99.229  -28.891 49.131  1.00 34.69 613 A 1 
ATOM 4710 N NZ  . LYS A 0 613 . -98.651  -30.179 49.588  1.00 34.69 613 A 1 
ATOM 4711 N N   . ALA A 0 614 . -98.467  -24.419 43.151  1.00 31.43 614 A 1 
ATOM 4712 C CA  . ALA A 0 614 . -97.566  -23.788 42.203  1.00 31.43 614 A 1 
ATOM 4713 C C   . ALA A 0 614 . -96.884  -22.592 42.885  1.00 31.43 614 A 1 
ATOM 4714 C CB  . ALA A 0 614 . -98.336  -23.431 40.925  1.00 31.43 614 A 1 
ATOM 4715 O O   . ALA A 0 614 . -97.122  -21.435 42.547  1.00 31.43 614 A 1 
ATOM 4716 N N   . ALA A 0 615 . -95.978  -22.885 43.824  1.00 33.21 615 A 1 
ATOM 4717 C CA  . ALA A 0 615 . -94.780  -22.065 43.869  1.00 33.21 615 A 1 
ATOM 4718 C C   . ALA A 0 615 . -94.130  -22.268 42.498  1.00 33.21 615 A 1 
ATOM 4719 C CB  . ALA A 0 615 . -93.880  -22.516 45.028  1.00 33.21 615 A 1 
ATOM 4720 O O   . ALA A 0 615 . -93.640  -23.364 42.219  1.00 33.21 615 A 1 
ATOM 4721 N N   . ALA A 0 616 . -94.235  -21.271 41.615  1.00 30.62 616 A 1 
ATOM 4722 C CA  . ALA A 0 616 . -93.508  -21.290 40.359  1.00 30.62 616 A 1 
ATOM 4723 C C   . ALA A 0 616 . -92.033  -21.454 40.733  1.00 30.62 616 A 1 
ATOM 4724 C CB  . ALA A 0 616 . -93.793  -20.002 39.577  1.00 30.62 616 A 1 
ATOM 4725 O O   . ALA A 0 616 . -91.472  -20.595 41.416  1.00 30.62 616 A 1 
ATOM 4726 N N   . ALA A 0 617 . -91.451  -22.608 40.399  1.00 36.05 617 A 1 
ATOM 4727 C CA  . ALA A 0 617 . -90.034  -22.828 40.624  1.00 36.05 617 A 1 
ATOM 4728 C C   . ALA A 0 617 . -89.312  -21.730 39.846  1.00 36.05 617 A 1 
ATOM 4729 C CB  . ALA A 0 617 . -89.654  -24.240 40.164  1.00 36.05 617 A 1 
ATOM 4730 O O   . ALA A 0 617 . -89.574  -21.596 38.648  1.00 36.05 617 A 1 
ATOM 4731 N N   . GLY A 0 618 . -88.500  -20.922 40.541  1.00 39.48 618 A 1 
ATOM 4732 C CA  . GLY A 0 618 . -87.777  -19.800 39.942  1.00 39.48 618 A 1 
ATOM 4733 C C   . GLY A 0 618 . -87.077  -20.302 38.692  1.00 39.48 618 A 1 
ATOM 4734 O O   . GLY A 0 618 . -86.184  -21.141 38.781  1.00 39.48 618 A 1 
ATOM 4735 N N   . SER A 0 619 . -87.606  -19.908 37.539  1.00 33.97 619 A 1 
ATOM 4736 C CA  . SER A 0 619 . -87.205  -20.452 36.250  1.00 33.97 619 A 1 
ATOM 4737 C C   . SER A 0 619 . -86.172  -19.495 35.706  1.00 33.97 619 A 1 
ATOM 4738 C CB  . SER A 0 619 . -88.415  -20.634 35.332  1.00 33.97 619 A 1 
ATOM 4739 O O   . SER A 0 619 . -86.509  -18.614 34.926  1.00 33.97 619 A 1 
ATOM 4740 O OG  . SER A 0 619 . -89.276  -21.624 35.879  1.00 33.97 619 A 1 
ATOM 4741 N N   . TYR A 0 620 . -84.961  -19.638 36.239  1.00 40.16 620 A 1 
ATOM 4742 C CA  . TYR A 0 620 . -83.802  -18.842 35.874  1.00 40.16 620 A 1 
ATOM 4743 C C   . TYR A 0 620 . -83.615  -18.855 34.353  1.00 40.16 620 A 1 
ATOM 4744 C CB  . TYR A 0 620 . -82.552  -19.438 36.552  1.00 40.16 620 A 1 
ATOM 4745 O O   . TYR A 0 620 . -83.489  -19.931 33.752  1.00 40.16 620 A 1 
ATOM 4746 C CG  . TYR A 0 620 . -82.667  -19.788 38.021  1.00 40.16 620 A 1 
ATOM 4747 C CD1 . TYR A 0 620 . -82.406  -18.805 38.990  1.00 40.16 620 A 1 
ATOM 4748 C CD2 . TYR A 0 620 . -82.986  -21.105 38.414  1.00 40.16 620 A 1 
ATOM 4749 C CE1 . TYR A 0 620 . -82.471  -19.131 40.356  1.00 40.16 620 A 1 
ATOM 4750 C CE2 . TYR A 0 620 . -83.066  -21.434 39.781  1.00 40.16 620 A 1 
ATOM 4751 O OH  . TYR A 0 620 . -82.880  -20.741 42.078  1.00 40.16 620 A 1 
ATOM 4752 C CZ  . TYR A 0 620 . -82.809  -20.443 40.752  1.00 40.16 620 A 1 
ATOM 4753 N N   . ASP A 0 621 . -83.511  -17.673 33.759  1.00 40.54 621 A 1 
ATOM 4754 C CA  . ASP A 0 621 . -82.549  -17.445 32.690  1.00 40.54 621 A 1 
ATOM 4755 C C   . ASP A 0 621 . -81.187  -17.943 33.202  1.00 40.54 621 A 1 
ATOM 4756 C CB  . ASP A 0 621 . -82.448  -15.950 32.313  1.00 40.54 621 A 1 
ATOM 4757 O O   . ASP A 0 621 . -80.828  -17.763 34.366  1.00 40.54 621 A 1 
ATOM 4758 C CG  . ASP A 0 621 . -83.753  -15.166 32.480  1.00 40.54 621 A 1 
ATOM 4759 O OD1 . ASP A 0 621 . -84.186  -15.022 33.650  1.00 40.54 621 A 1 
ATOM 4760 O OD2 . ASP A 0 621 . -84.386  -14.827 31.451  1.00 40.54 621 A 1 
ATOM 4761 N N   . ASN A 0 622 . -80.446  -18.650 32.361  1.00 43.40 622 A 1 
ATOM 4762 C CA  . ASN A 0 622 . -79.033  -18.911 32.613  1.00 43.40 622 A 1 
ATOM 4763 C C   . ASN A 0 622 . -78.355  -18.562 31.292  1.00 43.40 622 A 1 
ATOM 4764 C CB  . ASN A 0 622 . -78.768  -20.373 33.053  1.00 43.40 622 A 1 
ATOM 4765 O O   . ASN A 0 622 . -78.077  -19.462 30.493  1.00 43.40 622 A 1 
ATOM 4766 C CG  . ASN A 0 622 . -79.494  -20.840 34.301  1.00 43.40 622 A 1 
ATOM 4767 N ND2 . ASN A 0 622 . -80.729  -21.256 34.160  1.00 43.40 622 A 1 
ATOM 4768 O OD1 . ASN A 0 622 . -78.962  -20.942 35.398  1.00 43.40 622 A 1 
ATOM 4769 N N   . ASP A 0 623 . -78.188  -17.269 31.014  1.00 51.89 623 A 1 
ATOM 4770 C CA  . ASP A 0 623 . -77.615  -16.788 29.758  1.00 51.89 623 A 1 
ATOM 4771 C C   . ASP A 0 623 . -76.083  -16.926 29.829  1.00 51.89 623 A 1 
ATOM 4772 C CB  . ASP A 0 623 . -78.185  -15.397 29.374  1.00 51.89 623 A 1 
ATOM 4773 O O   . ASP A 0 623 . -75.311  -15.970 29.839  1.00 51.89 623 A 1 
ATOM 4774 C CG  . ASP A 0 623 . -79.338  -15.455 28.348  1.00 51.89 623 A 1 
ATOM 4775 O OD1 . ASP A 0 623 . -79.936  -16.543 28.155  1.00 51.89 623 A 1 
ATOM 4776 O OD2 . ASP A 0 623 . -79.572  -14.427 27.666  1.00 51.89 623 A 1 
ATOM 4777 N N   . GLU A 0 624 . -75.631  -18.189 29.879  1.00 55.88 624 A 1 
ATOM 4778 C CA  . GLU A 0 624 . -74.224  -18.587 29.956  1.00 55.88 624 A 1 
ATOM 4779 C C   . GLU A 0 624 . -73.452  -18.113 28.715  1.00 55.88 624 A 1 
ATOM 4780 C CB  . GLU A 0 624 . -74.067  -20.113 30.146  1.00 55.88 624 A 1 
ATOM 4781 O O   . GLU A 0 624 . -73.288  -18.835 27.725  1.00 55.88 624 A 1 
ATOM 4782 C CG  . GLU A 0 624 . -74.733  -20.669 31.416  1.00 55.88 624 A 1 
ATOM 4783 C CD  . GLU A 0 624 . -74.208  -22.050 31.857  1.00 55.88 624 A 1 
ATOM 4784 O OE1 . GLU A 0 624 . -74.743  -22.600 32.850  1.00 55.88 624 A 1 
ATOM 4785 O OE2 . GLU A 0 624 . -73.118  -22.510 31.435  1.00 55.88 624 A 1 
ATOM 4786 N N   . TRP A 0 625 . -72.966  -16.874 28.762  1.00 68.81 625 A 1 
ATOM 4787 C CA  . TRP A 0 625 . -72.282  -16.233 27.654  1.00 68.81 625 A 1 
ATOM 4788 C C   . TRP A 0 625 . -70.764  -16.339 27.796  1.00 68.81 625 A 1 
ATOM 4789 C CB  . TRP A 0 625 . -72.779  -14.793 27.465  1.00 68.81 625 A 1 
ATOM 4790 O O   . TRP A 0 625 . -70.183  -16.173 28.871  1.00 68.81 625 A 1 
ATOM 4791 C CG  . TRP A 0 625 . -72.390  -13.796 28.516  1.00 68.81 625 A 1 
ATOM 4792 C CD1 . TRP A 0 625 . -73.153  -13.441 29.575  1.00 68.81 625 A 1 
ATOM 4793 C CD2 . TRP A 0 625 . -71.168  -13.003 28.624  1.00 68.81 625 A 1 
ATOM 4794 C CE2 . TRP A 0 625 . -71.265  -12.174 29.783  1.00 68.81 625 A 1 
ATOM 4795 C CE3 . TRP A 0 625 . -69.980  -12.907 27.861  1.00 68.81 625 A 1 
ATOM 4796 N NE1 . TRP A 0 625 . -72.496  -12.487 30.324  1.00 68.81 625 A 1 
ATOM 4797 C CH2 . TRP A 0 625 . -69.069  -11.221 29.374  1.00 68.81 625 A 1 
ATOM 4798 C CZ2 . TRP A 0 625 . -70.241  -11.285 30.151  1.00 68.81 625 A 1 
ATOM 4799 C CZ3 . TRP A 0 625 . -68.938  -12.037 28.236  1.00 68.81 625 A 1 
ATOM 4800 N N   . ALA A 0 626 . -70.103  -16.552 26.660  1.00 59.25 626 A 1 
ATOM 4801 C CA  . ALA A 0 626 . -68.655  -16.505 26.537  1.00 59.25 626 A 1 
ATOM 4802 C C   . ALA A 0 626 . -68.258  -15.627 25.346  1.00 59.25 626 A 1 
ATOM 4803 C CB  . ALA A 0 626 . -68.103  -17.930 26.426  1.00 59.25 626 A 1 
ATOM 4804 O O   . ALA A 0 626 . -68.874  -15.680 24.281  1.00 59.25 626 A 1 
ATOM 4805 N N   . LYS A 0 627 . -67.214  -14.816 25.523  1.00 71.48 627 A 1 
ATOM 4806 C CA  . LYS A 0 627 . -66.570  -14.035 24.460  1.00 71.48 627 A 1 
ATOM 4807 C C   . LYS A 0 627 . -65.084  -14.357 24.466  1.00 71.48 627 A 1 
ATOM 4808 C CB  . LYS A 0 627 . -66.836  -12.529 24.641  1.00 71.48 627 A 1 
ATOM 4809 O O   . LYS A 0 627 . -64.451  -14.316 25.519  1.00 71.48 627 A 1 
ATOM 4810 C CG  . LYS A 0 627 . -68.315  -12.189 24.389  1.00 71.48 627 A 1 
ATOM 4811 C CD  . LYS A 0 627 . -68.680  -10.763 24.823  1.00 71.48 627 A 1 
ATOM 4812 C CE  . LYS A 0 627 . -70.210  -10.621 24.815  1.00 71.48 627 A 1 
ATOM 4813 N NZ  . LYS A 0 627 . -70.691  -9.662  25.841  1.00 71.48 627 A 1 
ATOM 4814 N N   . GLN A 0 628 . -64.550  -14.671 23.294  1.00 73.86 628 A 1 
ATOM 4815 C CA  . GLN A 0 628 . -63.138  -14.960 23.072  1.00 73.86 628 A 1 
ATOM 4816 C C   . GLN A 0 628 . -62.602  -14.039 21.977  1.00 73.86 628 A 1 
ATOM 4817 C CB  . GLN A 0 628 . -62.950  -16.438 22.697  1.00 73.86 628 A 1 
ATOM 4818 O O   . GLN A 0 628 . -63.287  -13.793 20.983  1.00 73.86 628 A 1 
ATOM 4819 C CG  . GLN A 0 628 . -63.122  -17.380 23.902  1.00 73.86 628 A 1 
ATOM 4820 C CD  . GLN A 0 628 . -63.022  -18.855 23.517  1.00 73.86 628 A 1 
ATOM 4821 N NE2 . GLN A 0 628 . -62.599  -19.720 24.412  1.00 73.86 628 A 1 
ATOM 4822 O OE1 . GLN A 0 628 . -63.353  -19.270 22.418  1.00 73.86 628 A 1 
ATOM 4823 N N   . ALA A 0 629 . -61.386  -13.542 22.166  1.00 71.96 629 A 1 
ATOM 4824 C CA  . ALA A 0 629 . -60.620  -12.814 21.165  1.00 71.96 629 A 1 
ATOM 4825 C C   . ALA A 0 629 . -59.163  -13.280 21.228  1.00 71.96 629 A 1 
ATOM 4826 C CB  . ALA A 0 629 . -60.753  -11.306 21.413  1.00 71.96 629 A 1 
ATOM 4827 O O   . ALA A 0 629 . -58.638  -13.498 22.319  1.00 71.96 629 A 1 
ATOM 4828 N N   . TYR A 0 630 . -58.534  -13.421 20.066  1.00 74.63 630 A 1 
ATOM 4829 C CA  . TYR A 0 630 . -57.133  -13.801 19.920  1.00 74.63 630 A 1 
ATOM 4830 C C   . TYR A 0 630 . -56.512  -12.948 18.818  1.00 74.63 630 A 1 
ATOM 4831 C CB  . TYR A 0 630 . -57.010  -15.295 19.581  1.00 74.63 630 A 1 
ATOM 4832 O O   . TYR A 0 630 . -57.152  -12.731 17.785  1.00 74.63 630 A 1 
ATOM 4833 C CG  . TYR A 0 630 . -57.588  -16.232 20.627  1.00 74.63 630 A 1 
ATOM 4834 C CD1 . TYR A 0 630 . -56.841  -16.528 21.784  1.00 74.63 630 A 1 
ATOM 4835 C CD2 . TYR A 0 630 . -58.868  -16.796 20.452  1.00 74.63 630 A 1 
ATOM 4836 C CE1 . TYR A 0 630 . -57.377  -17.371 22.776  1.00 74.63 630 A 1 
ATOM 4837 C CE2 . TYR A 0 630 . -59.405  -17.648 21.438  1.00 74.63 630 A 1 
ATOM 4838 O OH  . TYR A 0 630 . -59.198  -18.728 23.566  1.00 74.63 630 A 1 
ATOM 4839 C CZ  . TYR A 0 630 . -58.665  -17.927 22.606  1.00 74.63 630 A 1 
ATOM 4840 N N   . GLY A 0 631 . -55.285  -12.492 19.039  1.00 79.01 631 A 1 
ATOM 4841 C CA  . GLY A 0 631 . -54.472  -11.777 18.067  1.00 79.01 631 A 1 
ATOM 4842 C C   . GLY A 0 631 . -53.084  -12.397 17.953  1.00 79.01 631 A 1 
ATOM 4843 O O   . GLY A 0 631 . -52.616  -13.093 18.856  1.00 79.01 631 A 1 
ATOM 4844 N N   . ARG A 0 632 . -52.461  -12.154 16.805  1.00 80.25 632 A 1 
ATOM 4845 C CA  . ARG A 0 632 . -51.041  -12.379 16.571  1.00 80.25 632 A 1 
ATOM 4846 C C   . ARG A 0 632 . -50.555  -11.313 15.609  1.00 80.25 632 A 1 
ATOM 4847 C CB  . ARG A 0 632 . -50.773  -13.789 16.029  1.00 80.25 632 A 1 
ATOM 4848 O O   . ARG A 0 632 . -51.110  -11.187 14.513  1.00 80.25 632 A 1 
ATOM 4849 C CG  . ARG A 0 632 . -49.278  -13.969 15.725  1.00 80.25 632 A 1 
ATOM 4850 C CD  . ARG A 0 632 . -48.948  -15.406 15.327  1.00 80.25 632 A 1 
ATOM 4851 N NE  . ARG A 0 632 . -47.542  -15.753 15.593  1.00 80.25 632 A 1 
ATOM 4852 N NH1 . ARG A 0 632 . -46.432  -14.227 14.249  1.00 80.25 632 A 1 
ATOM 4853 N NH2 . ARG A 0 632 . -45.303  -15.790 15.291  1.00 80.25 632 A 1 
ATOM 4854 C CZ  . ARG A 0 632 . -46.453  -15.253 15.037  1.00 80.25 632 A 1 
ATOM 4855 N N   . ASP A 0 633 . -49.504  -10.635 16.012  1.00 78.20 633 A 1 
ATOM 4856 C CA  . ASP A 0 633 . -48.769  -9.682  15.207  1.00 78.20 633 A 1 
ATOM 4857 C C   . ASP A 0 633 . -47.473  -10.377 14.727  1.00 78.20 633 A 1 
ATOM 4858 C CB  . ASP A 0 633 . -48.594  -8.374  16.008  1.00 78.20 633 A 1 
ATOM 4859 O O   . ASP A 0 633 . -47.201  -11.540 15.055  1.00 78.20 633 A 1 
ATOM 4860 C CG  . ASP A 0 633 . -49.936  -7.736  16.461  1.00 78.20 633 A 1 
ATOM 4861 O OD1 . ASP A 0 633 . -50.709  -8.355  17.240  1.00 78.20 633 A 1 
ATOM 4862 O OD2 . ASP A 0 633 . -50.260  -6.647  15.930  1.00 78.20 633 A 1 
ATOM 4863 N N   . ALA A 0 634 . -46.741  -9.734  13.821  1.00 80.01 634 A 1 
ATOM 4864 C CA  . ALA A 0 634 . -45.408  -10.153 13.388  1.00 80.01 634 A 1 
ATOM 4865 C C   . ALA A 0 634 . -44.759  -8.996  12.633  1.00 80.01 634 A 1 
ATOM 4866 C CB  . ALA A 0 634 . -45.471  -11.368 12.451  1.00 80.01 634 A 1 
ATOM 4867 O O   . ALA A 0 634 . -45.233  -8.610  11.560  1.00 80.01 634 A 1 
ATOM 4868 N N   . ASP A 0 635 . -43.675  -8.469  13.178  1.00 80.05 635 A 1 
ATOM 4869 C CA  . ASP A 0 635 . -42.903  -7.365  12.620  1.00 80.05 635 A 1 
ATOM 4870 C C   . ASP A 0 635 . -41.428  -7.790  12.530  1.00 80.05 635 A 1 
ATOM 4871 C CB  . ASP A 0 635 . -43.188  -6.095  13.447  1.00 80.05 635 A 1 
ATOM 4872 O O   . ASP A 0 635 . -40.934  -8.644  13.272  1.00 80.05 635 A 1 
ATOM 4873 C CG  . ASP A 0 635 . -42.260  -4.912  13.147  1.00 80.05 635 A 1 
ATOM 4874 O OD1 . ASP A 0 635 . -41.099  -4.943  13.603  1.00 80.05 635 A 1 
ATOM 4875 O OD2 . ASP A 0 635 . -42.677  -3.978  12.419  1.00 80.05 635 A 1 
ATOM 4876 N N   . SER A 0 636 . -40.721  -7.289  11.523  1.00 80.60 636 A 1 
ATOM 4877 C CA  . SER A 0 636 . -39.287  -7.534  11.369  1.00 80.60 636 A 1 
ATOM 4878 C C   . SER A 0 636 . -38.665  -6.329  10.691  1.00 80.60 636 A 1 
ATOM 4879 C CB  . SER A 0 636 . -38.995  -8.812  10.580  1.00 80.60 636 A 1 
ATOM 4880 O O   . SER A 0 636 . -39.053  -5.952  9.579   1.00 80.60 636 A 1 
ATOM 4881 O OG  . SER A 0 636 . -39.607  -9.927  11.201  1.00 80.60 636 A 1 
ATOM 4882 N N   . ARG A 0 637 . -37.729  -5.690  11.386  1.00 80.11 637 A 1 
ATOM 4883 C CA  . ARG A 0 637 . -37.181  -4.386  11.031  1.00 80.11 637 A 1 
ATOM 4884 C C   . ARG A 0 637 . -35.667  -4.445  11.098  1.00 80.11 637 A 1 
ATOM 4885 C CB  . ARG A 0 637 . -37.768  -3.324  11.967  1.00 80.11 637 A 1 
ATOM 4886 O O   . ARG A 0 637 . -35.083  -4.427  12.173  1.00 80.11 637 A 1 
ATOM 4887 C CG  . ARG A 0 637 . -39.253  -3.086  11.646  1.00 80.11 637 A 1 
ATOM 4888 C CD  . ARG A 0 637 . -39.877  -2.061  12.590  1.00 80.11 637 A 1 
ATOM 4889 N NE  . ARG A 0 637 . -39.244  -0.739  12.399  1.00 80.11 637 A 1 
ATOM 4890 N NH1 . ARG A 0 637 . -39.950  0.196   14.356  1.00 80.11 637 A 1 
ATOM 4891 N NH2 . ARG A 0 637 . -38.534  1.323   13.029  1.00 80.11 637 A 1 
ATOM 4892 C CZ  . ARG A 0 637 . -39.250  0.255   13.259  1.00 80.11 637 A 1 
ATOM 4893 N N   . TRP A 0 638 . -35.070  -4.447  9.914   1.00 88.12 638 A 1 
ATOM 4894 C CA  . TRP A 0 638 . -33.630  -4.477  9.709   1.00 88.12 638 A 1 
ATOM 4895 C C   . TRP A 0 638 . -33.111  -3.121  9.226   1.00 88.12 638 A 1 
ATOM 4896 C CB  . TRP A 0 638 . -33.317  -5.599  8.723   1.00 88.12 638 A 1 
ATOM 4897 O O   . TRP A 0 638 . -33.739  -2.472  8.379   1.00 88.12 638 A 1 
ATOM 4898 C CG  . TRP A 0 638 . -31.875  -5.739  8.367   1.00 88.12 638 A 1 
ATOM 4899 C CD1 . TRP A 0 638 . -30.931  -6.276  9.166   1.00 88.12 638 A 1 
ATOM 4900 C CD2 . TRP A 0 638 . -31.191  -5.351  7.138   1.00 88.12 638 A 1 
ATOM 4901 C CE2 . TRP A 0 638 . -29.838  -5.791  7.230   1.00 88.12 638 A 1 
ATOM 4902 C CE3 . TRP A 0 638 . -31.576  -4.697  5.946   1.00 88.12 638 A 1 
ATOM 4903 N NE1 . TRP A 0 638 . -29.720  -6.294  8.507   1.00 88.12 638 A 1 
ATOM 4904 C CH2 . TRP A 0 638 . -29.358  -5.036  4.978   1.00 88.12 638 A 1 
ATOM 4905 C CZ2 . TRP A 0 638 . -28.943  -5.678  6.159   1.00 88.12 638 A 1 
ATOM 4906 C CZ3 . TRP A 0 638 . -30.667  -4.528  4.882   1.00 88.12 638 A 1 
ATOM 4907 N N   . GLY A 0 639 . -31.959  -2.701  9.745   1.00 87.05 639 A 1 
ATOM 4908 C CA  . GLY A 0 639 . -31.337  -1.414  9.458   1.00 87.05 639 A 1 
ATOM 4909 C C   . GLY A 0 639 . -29.826  -1.503  9.249   1.00 87.05 639 A 1 
ATOM 4910 O O   . GLY A 0 639 . -29.142  -2.347  9.825   1.00 87.05 639 A 1 
ATOM 4911 N N   . LYS A 0 640 . -29.311  -0.580  8.429   1.00 85.04 640 A 1 
ATOM 4912 C CA  . LYS A 0 640 . -27.887  -0.241  8.334   1.00 85.04 640 A 1 
ATOM 4913 C C   . LYS A 0 640 . -27.734  1.276   8.336   1.00 85.04 640 A 1 
ATOM 4914 C CB  . LYS A 0 640 . -27.241  -0.835  7.071   1.00 85.04 640 A 1 
ATOM 4915 O O   . LYS A 0 640 . -28.387  1.942   7.528   1.00 85.04 640 A 1 
ATOM 4916 C CG  . LYS A 0 640 . -27.058  -2.354  7.163   1.00 85.04 640 A 1 
ATOM 4917 C CD  . LYS A 0 640 . -26.284  -2.897  5.953   1.00 85.04 640 A 1 
ATOM 4918 C CE  . LYS A 0 640 . -25.963  -4.377  6.192   1.00 85.04 640 A 1 
ATOM 4919 N NZ  . LYS A 0 640 . -24.516  -4.676  6.302   1.00 85.04 640 A 1 
ATOM 4920 N N   . SER A 0 641 . -26.856  1.805   9.178   1.00 82.72 641 A 1 
ATOM 4921 C CA  . SER A 0 641 . -26.533  3.235   9.248   1.00 82.72 641 A 1 
ATOM 4922 C C   . SER A 0 641 . -25.033  3.460   9.398   1.00 82.72 641 A 1 
ATOM 4923 C CB  . SER A 0 641 . -27.313  3.964   10.359  1.00 82.72 641 A 1 
ATOM 4924 O O   . SER A 0 641 . -24.355  2.726   10.102  1.00 82.72 641 A 1 
ATOM 4925 O OG  . SER A 0 641 . -27.642  3.139   11.461  1.00 82.72 641 A 1 
ATOM 4926 N N   . TYR A 0 642 . -24.543  4.494   8.720   1.00 78.99 642 A 1 
ATOM 4927 C CA  . TYR A 0 642 . -23.235  5.118   8.912   1.00 78.99 642 A 1 
ATOM 4928 C C   . TYR A 0 642 . -23.525  6.601   9.183   1.00 78.99 642 A 1 
ATOM 4929 C CB  . TYR A 0 642 . -22.377  5.006   7.631   1.00 78.99 642 A 1 
ATOM 4930 O O   . TYR A 0 642 . -24.452  7.125   8.547   1.00 78.99 642 A 1 
ATOM 4931 C CG  . TYR A 0 642 . -22.220  3.639   6.977   1.00 78.99 642 A 1 
ATOM 4932 C CD1 . TYR A 0 642 . -21.048  2.889   7.192   1.00 78.99 642 A 1 
ATOM 4933 C CD2 . TYR A 0 642 . -23.212  3.147   6.103   1.00 78.99 642 A 1 
ATOM 4934 C CE1 . TYR A 0 642 . -20.880  1.637   6.566   1.00 78.99 642 A 1 
ATOM 4935 C CE2 . TYR A 0 642 . -23.053  1.893   5.476   1.00 78.99 642 A 1 
ATOM 4936 O OH  . TYR A 0 642 . -21.778  -0.120  5.195   1.00 78.99 642 A 1 
ATOM 4937 C CZ  . TYR A 0 642 . -21.893  1.129   5.722   1.00 78.99 642 A 1 
ATOM 4938 N N   . ASP A 0 643 . -22.754  7.292   10.025  1.00 76.78 643 A 1 
ATOM 4939 C CA  . ASP A 0 643 . -22.783  8.760   10.047  1.00 76.78 643 A 1 
ATOM 4940 C C   . ASP A 0 643 . -21.920  9.314   8.895   1.00 76.78 643 A 1 
ATOM 4941 C CB  . ASP A 0 643 . -22.461  9.357   11.435  1.00 76.78 643 A 1 
ATOM 4942 O O   . ASP A 0 643 . -22.155  9.017   7.717   1.00 76.78 643 A 1 
ATOM 4943 C CG  . ASP A 0 643 . -23.539  9.077   12.480  1.00 76.78 643 A 1 
ATOM 4944 O OD1 . ASP A 0 643 . -24.706  9.440   12.206  1.00 76.78 643 A 1 
ATOM 4945 O OD2 . ASP A 0 643 . -23.177  8.583   13.571  1.00 76.78 643 A 1 
ATOM 4946 N N   . MET A 0 644 . -20.931  10.170  9.176   1.00 77.90 644 A 1 
ATOM 4947 C CA  . MET A 0 644 . -20.175  10.825  8.111   1.00 77.90 644 A 1 
ATOM 4948 C C   . MET A 0 644 . -19.150  9.887   7.459   1.00 77.90 644 A 1 
ATOM 4949 C CB  . MET A 0 644 . -19.592  12.177  8.542   1.00 77.90 644 A 1 
ATOM 4950 O O   . MET A 0 644 . -18.076  9.622   7.996   1.00 77.90 644 A 1 
ATOM 4951 C CG  . MET A 0 644 . -18.686  12.186  9.777   1.00 77.90 644 A 1 
ATOM 4952 S SD  . MET A 0 644 . -17.554  13.605  9.765   1.00 77.90 644 A 1 
ATOM 4953 C CE  . MET A 0 644 . -16.219  12.875  8.782   1.00 77.90 644 A 1 
ATOM 4954 N N   . VAL A 0 645 . -19.468  9.441   6.242   1.00 82.95 645 A 1 
ATOM 4955 C CA  . VAL A 0 645 . -18.543  8.708   5.367   1.00 82.95 645 A 1 
ATOM 4956 C C   . VAL A 0 645 . -17.656  9.689   4.598   1.00 82.95 645 A 1 
ATOM 4957 C CB  . VAL A 0 645 . -19.295  7.761   4.412   1.00 82.95 645 A 1 
ATOM 4958 O O   . VAL A 0 645 . -18.114  10.401  3.702   1.00 82.95 645 A 1 
ATOM 4959 C CG1 . VAL A 0 645 . -18.318  6.969   3.529   1.00 82.95 645 A 1 
ATOM 4960 C CG2 . VAL A 0 645 . -20.154  6.751   5.184   1.00 82.95 645 A 1 
ATOM 4961 N N   . ASN A 0 646 . -16.363  9.681   4.907   1.00 86.49 646 A 1 
ATOM 4962 C CA  . ASN A 0 646 . -15.311  10.324  4.131   1.00 86.49 646 A 1 
ATOM 4963 C C   . ASN A 0 646 . -14.645  9.290   3.210   1.00 86.49 646 A 1 
ATOM 4964 C CB  . ASN A 0 646 . -14.308  10.970  5.097   1.00 86.49 646 A 1 
ATOM 4965 O O   . ASN A 0 646 . -14.148  8.266   3.672   1.00 86.49 646 A 1 
ATOM 4966 C CG  . ASN A 0 646 . -13.120  11.556  4.358   1.00 86.49 646 A 1 
ATOM 4967 N ND2 . ASN A 0 646 . -11.918  11.089  4.616   1.00 86.49 646 A 1 
ATOM 4968 O OD1 . ASN A 0 646 . -13.266  12.411  3.499   1.00 86.49 646 A 1 
ATOM 4969 N N   . ALA A 0 647 . -14.596  9.566   1.907   1.00 86.70 647 A 1 
ATOM 4970 C CA  . ALA A 0 647 . -13.903  8.727   0.935   1.00 86.70 647 A 1 
ATOM 4971 C C   . ALA A 0 647 . -12.932  9.579   0.113   1.00 86.70 647 A 1 
ATOM 4972 C CB  . ALA A 0 647 . -14.934  7.999   0.065   1.00 86.70 647 A 1 
ATOM 4973 O O   . ALA A 0 647 . -13.350  10.516  -0.569  1.00 86.70 647 A 1 
ATOM 4974 N N   . ALA A 0 648 . -11.646  9.234   0.154   1.00 89.94 648 A 1 
ATOM 4975 C CA  . ALA A 0 648 . -10.596  9.904   -0.604  1.00 89.94 648 A 1 
ATOM 4976 C C   . ALA A 0 648 . -9.863   8.914   -1.516  1.00 89.94 648 A 1 
ATOM 4977 C CB  . ALA A 0 648 . -9.649   10.630  0.358   1.00 89.94 648 A 1 
ATOM 4978 O O   . ALA A 0 648 . -9.680   7.740   -1.185  1.00 89.94 648 A 1 
ATOM 4979 N N   . SER A 0 649 . -9.421   9.405   -2.671  1.00 91.81 649 A 1 
ATOM 4980 C CA  . SER A 0 649 . -8.586   8.660   -3.608  1.00 91.81 649 A 1 
ATOM 4981 C C   . SER A 0 649 . -7.510   9.562   -4.190  1.00 91.81 649 A 1 
ATOM 4982 C CB  . SER A 0 649 . -9.416   8.042   -4.735  1.00 91.81 649 A 1 
ATOM 4983 O O   . SER A 0 649 . -7.816   10.673  -4.622  1.00 91.81 649 A 1 
ATOM 4984 O OG  . SER A 0 649 . -10.120  9.026   -5.468  1.00 91.81 649 A 1 
ATOM 4985 N N   . TYR A 0 650 . -6.290   9.047   -4.241  1.00 88.08 650 A 1 
ATOM 4986 C CA  . TYR A 0 650 . -5.128   9.674   -4.851  1.00 88.08 650 A 1 
ATOM 4987 C C   . TYR A 0 650 . -4.607   8.745   -5.943  1.00 88.08 650 A 1 
ATOM 4988 C CB  . TYR A 0 650 . -4.068   9.965   -3.782  1.00 88.08 650 A 1 
ATOM 4989 O O   . TYR A 0 650 . -4.634   7.525   -5.786  1.00 88.08 650 A 1 
ATOM 4990 C CG  . TYR A 0 650 . -4.566   10.883  -2.680  1.00 88.08 650 A 1 
ATOM 4991 C CD1 . TYR A 0 650 . -4.453   12.278  -2.831  1.00 88.08 650 A 1 
ATOM 4992 C CD2 . TYR A 0 650 . -5.189   10.346  -1.535  1.00 88.08 650 A 1 
ATOM 4993 C CE1 . TYR A 0 650 . -4.963   13.140  -1.842  1.00 88.08 650 A 1 
ATOM 4994 C CE2 . TYR A 0 650 . -5.706   11.204  -0.545  1.00 88.08 650 A 1 
ATOM 4995 O OH  . TYR A 0 650 . -6.099   13.430  0.251   1.00 88.08 650 A 1 
ATOM 4996 C CZ  . TYR A 0 650 . -5.594   12.602  -0.699  1.00 88.08 650 A 1 
ATOM 4997 N N   . ASP A 0 651 . -4.179   9.335   -7.047  1.00 92.06 651 A 1 
ATOM 4998 C CA  . ASP A 0 651 . -3.693   8.653   -8.239  1.00 92.06 651 A 1 
ATOM 4999 C C   . ASP A 0 651 . -2.654   9.595   -8.851  1.00 92.06 651 A 1 
ATOM 5000 C CB  . ASP A 0 651 . -4.896   8.396   -9.168  1.00 92.06 651 A 1 
ATOM 5001 O O   . ASP A 0 651 . -2.980   10.745  -9.155  1.00 92.06 651 A 1 
ATOM 5002 C CG  . ASP A 0 651 . -4.632   7.421   -10.317 1.00 92.06 651 A 1 
ATOM 5003 O OD1 . ASP A 0 651 . -3.677   6.624   -10.208 1.00 92.06 651 A 1 
ATOM 5004 O OD2 . ASP A 0 651 . -5.491   7.389   -11.229 1.00 92.06 651 A 1 
ATOM 5005 N N   . ASP A 0 652 . -1.400   9.161   -8.912  1.00 91.66 652 A 1 
ATOM 5006 C CA  . ASP A 0 652 . -0.283   9.949   -9.429  1.00 91.66 652 A 1 
ATOM 5007 C C   . ASP A 0 652 . 0.619    9.068   -10.290 1.00 91.66 652 A 1 
ATOM 5008 C CB  . ASP A 0 652 . 0.514    10.599  -8.287  1.00 91.66 652 A 1 
ATOM 5009 O O   . ASP A 0 652 . 0.977    7.959   -9.889  1.00 91.66 652 A 1 
ATOM 5010 C CG  . ASP A 0 652 . 1.540    11.589  -8.849  1.00 91.66 652 A 1 
ATOM 5011 O OD1 . ASP A 0 652 . 1.126    12.491  -9.607  1.00 91.66 652 A 1 
ATOM 5012 O OD2 . ASP A 0 652 . 2.747    11.460  -8.557  1.00 91.66 652 A 1 
ATOM 5013 N N   . GLN A 0 653 . 0.980    9.567   -11.472 1.00 95.42 653 A 1 
ATOM 5014 C CA  . GLN A 0 653 . 1.828    8.866   -12.431 1.00 95.42 653 A 1 
ATOM 5015 C C   . GLN A 0 653 . 2.935    9.800   -12.911 1.00 95.42 653 A 1 
ATOM 5016 C CB  . GLN A 0 653 . 1.016    8.335   -13.623 1.00 95.42 653 A 1 
ATOM 5017 O O   . GLN A 0 653 . 2.662    10.857  -13.480 1.00 95.42 653 A 1 
ATOM 5018 C CG  . GLN A 0 653 . -0.162   7.433   -13.229 1.00 95.42 653 A 1 
ATOM 5019 C CD  . GLN A 0 653 . -0.566   6.550   -14.401 1.00 95.42 653 A 1 
ATOM 5020 N NE2 . GLN A 0 653 . -0.001   5.368   -14.497 1.00 95.42 653 A 1 
ATOM 5021 O OE1 . GLN A 0 653 . -1.318   6.922   -15.290 1.00 95.42 653 A 1 
ATOM 5022 N N   . GLN A 0 654 . 4.183    9.387   -12.711 1.00 94.18 654 A 1 
ATOM 5023 C CA  . GLN A 0 654 . 5.372    10.147  -13.077 1.00 94.18 654 A 1 
ATOM 5024 C C   . GLN A 0 654 . 6.213    9.352   -14.074 1.00 94.18 654 A 1 
ATOM 5025 C CB  . GLN A 0 654 . 6.188    10.513  -11.824 1.00 94.18 654 A 1 
ATOM 5026 O O   . GLN A 0 654 . 6.400    8.146   -13.929 1.00 94.18 654 A 1 
ATOM 5027 C CG  . GLN A 0 654 . 5.391    11.302  -10.770 1.00 94.18 654 A 1 
ATOM 5028 C CD  . GLN A 0 654 . 4.829    12.627  -11.278 1.00 94.18 654 A 1 
ATOM 5029 N NE2 . GLN A 0 654 . 3.767    13.110  -10.682 1.00 94.18 654 A 1 
ATOM 5030 O OE1 . GLN A 0 654 . 5.342    13.258  -12.194 1.00 94.18 654 A 1 
ATOM 5031 N N   . TYR A 0 655 . 6.757    10.041  -15.073 1.00 95.87 655 A 1 
ATOM 5032 C CA  . TYR A 0 655 . 7.765    9.502   -15.984 1.00 95.87 655 A 1 
ATOM 5033 C C   . TYR A 0 655 . 8.864    10.542  -16.163 1.00 95.87 655 A 1 
ATOM 5034 C CB  . TYR A 0 655 . 7.134    9.113   -17.327 1.00 95.87 655 A 1 
ATOM 5035 O O   . TYR A 0 655 . 8.587    11.691  -16.516 1.00 95.87 655 A 1 
ATOM 5036 C CG  . TYR A 0 655 . 8.142    8.709   -18.394 1.00 95.87 655 A 1 
ATOM 5037 C CD1 . TYR A 0 655 . 8.478    9.613   -19.422 1.00 95.87 655 A 1 
ATOM 5038 C CD2 . TYR A 0 655 . 8.762    7.444   -18.349 1.00 95.87 655 A 1 
ATOM 5039 C CE1 . TYR A 0 655 . 9.404    9.241   -20.418 1.00 95.87 655 A 1 
ATOM 5040 C CE2 . TYR A 0 655 . 9.691    7.070   -19.343 1.00 95.87 655 A 1 
ATOM 5041 O OH  . TYR A 0 655 . 10.888   7.622   -21.367 1.00 95.87 655 A 1 
ATOM 5042 C CZ  . TYR A 0 655 . 10.007   7.966   -20.387 1.00 95.87 655 A 1 
ATOM 5043 N N   . ALA A 0 656 . 10.106   10.135  -15.933 1.00 95.44 656 A 1 
ATOM 5044 C CA  . ALA A 0 656 . 11.281   10.959  -16.139 1.00 95.44 656 A 1 
ATOM 5045 C C   . ALA A 0 656 . 12.258   10.224  -17.054 1.00 95.44 656 A 1 
ATOM 5046 C CB  . ALA A 0 656 . 11.900   11.315  -14.783 1.00 95.44 656 A 1 
ATOM 5047 O O   . ALA A 0 656 . 12.541   9.043   -16.869 1.00 95.44 656 A 1 
ATOM 5048 N N   . ARG A 0 657 . 12.810   10.943  -18.031 1.00 96.01 657 A 1 
ATOM 5049 C CA  . ARG A 0 657 . 13.913   10.448  -18.848 1.00 96.01 657 A 1 
ATOM 5050 C C   . ARG A 0 657 . 14.897   11.566  -19.145 1.00 96.01 657 A 1 
ATOM 5051 C CB  . ARG A 0 657 . 13.372   9.760   -20.107 1.00 96.01 657 A 1 
ATOM 5052 O O   . ARG A 0 657 . 14.500   12.654  -19.562 1.00 96.01 657 A 1 
ATOM 5053 C CG  . ARG A 0 657 . 14.507   9.237   -20.996 1.00 96.01 657 A 1 
ATOM 5054 C CD  . ARG A 0 657 . 13.943   8.429   -22.160 1.00 96.01 657 A 1 
ATOM 5055 N NE  . ARG A 0 657 . 14.977   8.188   -23.180 1.00 96.01 657 A 1 
ATOM 5056 N NH1 . ARG A 0 657 . 13.619   7.089   -24.651 1.00 96.01 657 A 1 
ATOM 5057 N NH2 . ARG A 0 657 . 15.766   7.460   -25.185 1.00 96.01 657 A 1 
ATOM 5058 C CZ  . ARG A 0 657 . 14.784   7.584   -24.335 1.00 96.01 657 A 1 
ATOM 5059 N N   . LYS A 0 658 . 16.178   11.266  -18.969 1.00 96.56 658 A 1 
ATOM 5060 C CA  . LYS A 0 658 . 17.323   12.095  -19.344 1.00 96.56 658 A 1 
ATOM 5061 C C   . LYS A 0 658 . 18.208   11.268  -20.273 1.00 96.56 658 A 1 
ATOM 5062 C CB  . LYS A 0 658 . 18.026   12.554  -18.057 1.00 96.56 658 A 1 
ATOM 5063 O O   . LYS A 0 658 . 18.309   10.055  -20.125 1.00 96.56 658 A 1 
ATOM 5064 C CG  . LYS A 0 658 . 19.297   13.392  -18.254 1.00 96.56 658 A 1 
ATOM 5065 C CD  . LYS A 0 658 . 19.842   13.859  -16.888 1.00 96.56 658 A 1 
ATOM 5066 C CE  . LYS A 0 658 . 21.377   13.869  -16.846 1.00 96.56 658 A 1 
ATOM 5067 N NZ  . LYS A 0 658 . 21.889   12.827  -15.912 1.00 96.56 658 A 1 
ATOM 5068 N N   . VAL A 0 659 . 18.811   11.927  -21.253 1.00 96.83 659 A 1 
ATOM 5069 C CA  . VAL A 0 659 . 19.814   11.336  -22.142 1.00 96.83 659 A 1 
ATOM 5070 C C   . VAL A 0 659 . 20.974   12.320  -22.223 1.00 96.83 659 A 1
[truncated: 47,589 more chars]
