# Supplementary material for: Self-assembling proteins compose the chemically resistant shell biomaterial of planktonic tintinnid ciliates
Source: Nat Commun. 2026 Jun 13;17:7507. doi: 10.1038/s41467-026-74402-4 (PMC13408134; doi:10.1038/s41467-026-74402-4)
Supplement: Supplementary file 6 — Supplementary Data 16 [file 41467_2026_74402_MOESM6_ESM.zip › AF2_structure_models/Tara_Unigene_38.cif]

data_0
#
_entry.id   0
#
_struct_asym.id          A
_struct_asym.entity_id   0
#
_entity_poly.entity_id        0
_entity_poly.type             polypeptide(L)
_entity_poly.pdbx_strand_id   A
#
_entity.id     0
_entity.type   polymer
#
loop_
_entity_poly_seq.entity_id
_entity_poly_seq.num
_entity_poly_seq.mon_id
0 1   MET 
0 2   LYS 
0 3   PHE 
0 4   ALA 
0 5   PHE 
0 6   ALA 
0 7   ALA 
0 8   ALA 
0 9   LEU 
0 10  ILE 
0 11  ALA 
0 12  ALA 
0 13  ALA 
0 14  ASN 
0 15  ALA 
0 16  VAL 
0 17  ASP 
0 18  VAL 
0 19  GLU 
0 20  SER 
0 21  TRP 
0 22  GLY 
0 23  SER 
0 24  PRO 
0 25  ALA 
0 26  PRO 
0 27  ARG 
0 28  GLN 
0 29  SER 
0 30  TYR 
0 31  ALA 
0 32  ALA 
0 33  PRO 
0 34  ALA 
0 35  PRO 
0 36  VAL 
0 37  TYR 
0 38  GLY 
0 39  GLY 
0 40  TYR 
0 41  GLY 
0 42  LYS 
0 43  ARG 
0 44  GLY 
0 45  SER 
0 46  TYR 
0 47  ALA 
0 48  LYS 
0 49  VAL 
0 50  SER 
0 51  TYR 
0 52  LYS 
0 53  PRO 
0 54  VAL 
0 55  THR 
0 56  LYS 
0 57  VAL 
0 58  VAL 
0 59  GLN 
0 60  PRO 
0 61  ALA 
0 62  LYS 
0 63  GLU 
0 64  GLN 
0 65  ASN 
0 66  LYS 
0 67  ALA 
0 68  SER 
0 69  ALA 
0 70  ASP 
0 71  TYR 
0 72  SER 
0 73  GLN 
0 74  GLY 
0 75  TYR 
0 76  GLN 
0 77  MET 
0 78  GLN 
0 79  LYS 
0 80  THR 
0 81  SER 
0 82  ASP 
0 83  TRP 
0 84  ASP 
0 85  ALA 
0 86  TRP 
0 87  GLY 
0 88  ARG 
0 89  ASP 
0 90  GLN 
0 91  ASP 
0 92  LEU 
0 93  ALA 
0 94  ILE 
0 95  ASP 
0 96  GLU 
0 97  SER 
0 98  TYR 
0 99  GLY 
0 100 LYS 
0 101 THR 
0 102 THR 
0 103 ALA 
0 104 LYS 
0 105 SER 
0 106 TYR 
0 107 THR 
0 108 ALA 
0 109 GLU 
0 110 SER 
0 111 TYR 
0 112 ASP 
0 113 GLU 
0 114 TRP 
0 115 ASP 
0 116 ASN 
0 117 ALA 
0 118 ASP 
0 119 ASP 
0 120 ASP 
0 121 LYS 
0 122 TRP 
0 123 GLY 
0 124 ALA 
0 125 GLN 
0 126 ALA 
0 127 TRP 
0 128 GLY 
0 129 LYS 
0 130 ASP 
0 131 ARG 
0 132 ASP 
0 133 LEU 
0 134 SER 
0 135 ALA 
0 136 ALA 
0 137 SER 
0 138 SER 
0 139 TYR 
0 140 GLY 
0 141 ARG 
0 142 ASP 
0 143 ALA 
0 144 SER 
0 145 VAL 
0 146 SER 
0 147 ALA 
0 148 SER 
0 149 LYS 
0 150 GLY 
0 151 LYS 
0 152 LYS 
0 153 LEU 
0 154 ALA 
0 155 THR 
0 156 ASP 
0 157 ARG 
0 158 ALA 
0 159 ASP 
0 160 TRP 
0 161 GLU 
0 162 GLY 
0 163 GLY 
0 164 ALA 
0 165 ALA 
0 166 MET 
0 167 SER 
0 168 GLY 
0 169 TYR 
0 170 ASP 
0 171 ASN 
0 172 ASP 
0 173 GLU 
0 174 TRP 
0 175 ALA 
0 176 LYS 
0 177 GLN 
0 178 ALA 
0 179 TYR 
0 180 GLY 
0 181 SER 
0 182 ASP 
0 183 TYR 
0 184 ASP 
0 185 SER 
0 186 ARG 
0 187 TRP 
0 188 GLY 
0 189 LYS 
0 190 SER 
0 191 TYR 
0 192 ASP 
0 193 SER 
0 194 VAL 
0 195 ALA 
0 196 ALA 
0 197 ARG 
0 198 SER 
0 199 TYR 
0 200 ASP 
0 201 ASN 
0 202 GLU 
0 203 HIS 
0 204 TYR 
0 205 ALA 
0 206 ARG 
0 207 GLU 
0 208 VAL 
0 209 ARG 
0 210 ALA 
0 211 ASP 
0 212 ASP 
0 213 ASP 
0 214 GLN 
0 215 TRP 
0 216 ALA 
0 217 GLU 
0 218 ASP 
0 219 TYR 
0 220 ASP 
0 221 THR 
0 222 THR 
0 223 TRP 
0 224 ALA 
0 225 GLY 
0 226 LYS 
0 227 SER 
0 228 ASP 
0 229 ALA 
0 230 TYR 
0 231 GLY 
0 232 GLN 
0 233 GLY 
0 234 ALA 
0 235 SER 
0 236 ALA 
0 237 ASP 
0 238 ALA 
0 239 SER 
0 240 VAL 
0 241 GLY 
0 242 LYS 
0 243 GLY 
0 244 TRP 
0 245 GLY 
0 246 GLY 
0 247 LYS 
0 248 ARG 
0 249 VAL 
0 250 THR 
0 251 LYS 
0 252 LYS 
0 253 GLN 
0 254 ALA 
0 255 SER 
0 256 ALA 
0 257 GLY 
0 258 ALA 
0 259 GLY 
0 260 ARG 
0 261 GLU 
0 262 TYR 
0 263 TRP 
0 264 GLY 
0 265 GLY 
0 266 ASP 
0 267 ALA 
0 268 GLU 
0 269 ASP 
0 270 TRP 
0 271 ASP 
0 272 ALA 
0 273 TYR 
0 274 GLY 
0 275 ARG 
0 276 ASP 
0 277 GLN 
0 278 ASP 
0 279 PHE 
0 280 HIS 
0 281 GLU 
0 282 LYS 
0 283 VAL 
0 284 SER 
0 285 TYR 
0 286 ASP 
0 287 THR 
0 288 THR 
0 289 THR 
0 290 ALA 
0 291 LYS 
0 292 SER 
0 293 TYR 
0 294 SER 
0 295 ALA 
0 296 GLU 
0 297 SER 
0 298 TYR 
0 299 ASP 
0 300 GLU 
0 301 TRP 
0 302 ASP 
0 303 ASN 
0 304 THR 
0 305 ASP 
0 306 ALA 
0 307 ASP 
0 308 LYS 
0 309 TRP 
0 310 GLY 
0 311 ALA 
0 312 GLN 
0 313 ALA 
0 314 TRP 
0 315 GLY 
0 316 LYS 
0 317 ASP 
0 318 ARG 
0 319 ASP 
0 320 VAL 
0 321 GLN 
0 322 GLY 
0 323 ALA 
0 324 SER 
0 325 SER 
0 326 TYR 
0 327 GLY 
0 328 ARG 
0 329 LYS 
0 330 ALA 
0 331 SER 
0 332 SER 
0 333 ASN 
0 334 LYS 
0 335 ASP 
0 336 THR 
0 337 SER 
0 338 ASP 
0 339 LYS 
0 340 TYR 
0 341 GLY 
0 342 TYR 
0 343 ALA 
0 344 LYS 
0 345 GLY 
0 346 TYR 
0 347 GLY 
0 348 GLY 
0 349 ALA 
0 350 SER 
0 351 ALA 
0 352 GLY 
0 353 ALA 
0 354 TYR 
0 355 GLY 
0 356 GLN 
0 357 ALA 
0 358 GLY 
0 359 ALA 
0 360 TYR 
0 361 GLY 
0 362 GLN 
0 363 ALA 
0 364 GLY 
0 365 ALA 
0 366 TYR 
0 367 GLY 
0 368 ALA 
0 369 LYS 
0 370 GLY 
0 371 GLY 
0 372 TYR 
0 373 GLY 
0 374 SER 
0 375 LYS 
0 376 GLY 
0 377 GLY 
0 378 TYR 
0 379 GLY 
0 380 ALA 
0 381 GLN 
0 382 GLY 
0 383 TYR 
0 384 GLY 
0 385 ALA 
0 386 GLN 
0 387 GLY 
0 388 SER 
0 389 TYR 
0 390 GLY 
0 391 ALA 
0 392 LYS 
0 393 SER 
0 394 GLN 
0 395 TYR 
0 396 GLY 
0 397 ALA 
0 398 LYS 
0 399 GLN 
0 400 ALA 
0 401 TYR 
0 402 ALA 
0 403 LYS 
0 404 GLY 
0 405 SER 
0 406 GLU 
0 407 ALA 
0 408 THR 
0 409 ASN 
0 410 TRP 
0 411 GLN 
0 412 GLY 
0 413 ALA 
0 414 SER 
0 415 ALA 
0 416 ASP 
0 417 LYS 
0 418 SER 
0 419 ALA 
0 420 SER 
0 421 LYS 
0 422 ALA 
0 423 ALA 
0 424 TYR 
0 425 ASP 
0 426 ASN 
0 427 ASP 
0 428 ALA 
0 429 PHE 
0 430 ALA 
0 431 LYS 
0 432 GLN 
0 433 ALA 
0 434 TYR 
0 435 GLY 
0 436 SER 
0 437 ASP 
0 438 SER 
0 439 ASP 
0 440 THR 
0 441 ARG 
0 442 TRP 
0 443 GLY 
0 444 LYS 
0 445 SER 
0 446 TYR 
0 447 ASP 
0 448 SER 
0 449 VAL 
0 450 SER 
0 451 ALA 
0 452 ARG 
0 453 SER 
0 454 TYR 
0 455 GLN 
0 456 ASN 
0 457 GLU 
0 458 LYS 
0 459 TYR 
0 460 ALA 
0 461 ARG 
0 462 TRP 
0 463 LEU 
0 464 GLN 
0 465 ALA 
0 466 ASP 
0 467 ASP 
0 468 ASP 
0 469 GLN 
0 470 TRP 
0 471 ALA 
0 472 GLU 
0 473 ASP 
0 474 TYR 
0 475 ASP 
0 476 LYS 
0 477 PHE 
0 478 GLU 
0 479 ASN 
0 480 ASP 
0 481 ASP 
0 482 SER 
0 483 GLY 
0 484 ALA 
0 485 TYR 
0 486 GLY 
0 487 LYS 
0 488 ALA 
0 489 ALA 
0 490 SER 
0 491 TYR 
0 492 TRP 
0 493 GLY 
0 494 PRO 
0 495 GLY 
0 496 GLN 
0 497 ALA 
0 498 LYS 
0 499 GLY 
0 500 TRP 
0 501 GLY 
0 502 ALA 
0 503 LYS 
0 504 GLY 
0 505 GLU 
0 506 LEU 
0 507 ASP 
0 508 ALA 
0 509 ALA 
0 510 SER 
0 511 LYS 
0 512 ALA 
0 513 GLY 
0 514 GLN 
0 515 ALA 
0 516 GLY 
0 517 TYR 
0 518 TRP 
0 519 GLY 
0 520 LYS 
0 521 THR 
0 522 GLY 
0 523 SER 
0 524 ASP 
0 525 TRP 
0 526 ASP 
0 527 ALA 
0 528 TYR 
0 529 GLY 
0 530 ARG 
0 531 ASP 
0 532 GLN 
0 533 ASP 
0 534 LEU 
0 535 GLU 
0 536 VAL 
0 537 ASP 
0 538 GLU 
0 539 SER 
0 540 TYR 
0 541 GLU 
0 542 ALA 
0 543 THR 
0 544 TRP 
0 545 ALA 
0 546 LYS 
0 547 SER 
0 548 TYR 
0 549 ASP 
0 550 ALA 
0 551 GLU 
0 552 SER 
0 553 TYR 
0 554 ASP 
0 555 GLU 
0 556 TRP 
0 557 ASP 
0 558 ASN 
0 559 ALA 
0 560 ASP 
0 561 ASP 
0 562 ASP 
0 563 LYS 
0 564 TRP 
0 565 GLY 
0 566 ALA 
0 567 GLN 
0 568 SER 
0 569 TRP 
0 570 GLY 
0 571 LYS 
0 572 ASP 
0 573 ARG 
0 574 ASP 
0 575 VAL 
0 576 TYR 
0 577 GLY 
0 578 ALA 
0 579 SER 
0 580 SER 
0 581 GLN 
0 582 ASN 
0 583 ARG 
0 584 ALA 
0 585 ALA 
0 586 SER 
0 587 GLU 
0 588 ALA 
0 589 ASP 
0 590 LYS 
0 591 VAL 
0 592 SER 
0 593 LYS 
0 594 GLU 
0 595 TYR 
0 596 GLY 
0 597 TYR 
0 598 GLY 
0 599 ALA 
0 600 GLY 
0 601 TYR 
0 602 GLY 
0 603 ALA 
0 604 TYR 
0 605 GLY 
0 606 LYS 
0 607 ALA 
0 608 ALA 
0 609 GLN 
0 610 GLY 
0 611 SER 
0 612 TYR 
0 613 GLY 
0 614 LYS 
0 615 ALA 
0 616 GLY 
0 617 TYR 
0 618 GLY 
0 619 VAL 
0 620 SER 
0 621 ALA 
0 622 LYS 
0 623 GLY 
0 624 GLY 
0 625 LYS 
0 626 GLY 
0 627 GLY 
0 628 TRP 
0 629 GLY 
0 630 SER 
0 631 GLN 
0 632 PRO 
0 633 SER 
0 634 TYR 
0 635 GLY 
0 636 ALA 
0 637 TYR 
0 638 GLY 
0 639 GLY 
0 640 ALA 
0 641 ALA 
0 642 TYR 
0 643 GLY 
0 644 SER 
0 645 LYS 
0 646 ALA 
0 647 GLY 
0 648 ALA 
0 649 ALA 
0 650 TYR 
0 651 GLY 
0 652 GLY 
0 653 TYR 
0 654 GLN 
0 655 GLY 
0 656 ALA 
0 657 GLN 
0 658 ALA 
0 659 SER 
0 660 LYS 
0 661 THR 
0 662 THR 
0 663 LYS 
0 664 THR 
0 665 LYS 
0 666 ASP 
0 667 ASN 
0 668 GLY 
0 669 ALA 
0 670 SER 
0 671 THR 
0 672 ALA 
0 673 GLN 
0 674 ALA 
0 675 ALA 
0 676 SER 
0 677 GLN 
0 678 MET 
0 679 GLY 
0 680 TYR 
0 681 ASP 
0 682 ASN 
0 683 ASP 
0 684 GLU 
0 685 TRP 
0 686 ALA 
0 687 LYS 
0 688 GLN 
0 689 ALA 
0 690 TYR 
0 691 GLY 
0 692 ARG 
0 693 ASP 
0 694 MET 
0 695 ASP 
0 696 SER 
0 697 ARG 
0 698 TRP 
0 699 GLY 
0 700 LYS 
0 701 SER 
0 702 TYR 
0 703 ASP 
0 704 PHE 
0 705 VAL 
0 706 ASP 
0 707 SER 
0 708 ASN 
0 709 SER 
0 710 TYR 
0 711 ASP 
0 712 ASP 
0 713 GLU 
0 714 GLN 
0 715 TYR 
0 716 ALA 
0 717 ARG 
0 718 LYS 
0 719 VAL 
0 720 ARG 
0 721 ALA 
0 722 ASP 
0 723 ASP 
0 724 ASP 
0 725 GLN 
0 726 TRP 
0 727 ALA 
0 728 GLU 
0 729 ASP 
0 730 TYR 
0 731 ASP 
0 732 ARG 
0 733 ARG 
0 734 THR 
0 735 SER 
0 736 LYS 
0 737 ASP 
0 738 VAL 
0 739 ASP 
0 740 GLN 
0 741 TYR 
0 742 ALA 
0 743 ALA 
0 744 ALA 
0 745 ALA 
0 746 SER 
0 747 THR 
0 748 GLU 
0 749 LYS 
0 750 ARG 
0 751 GLN 
0 752 PRO 
0 753 GLU 
0 754 ILE 
0 755 ARG 
0 756 LYS 
0 757 THR 
0 758 THR 
0 759 TYR 
0 760 LYS 
0 761 PRO 
0 762 GLN 
0 763 VAL 
0 764 GLN 
0 765 TYR 
0 766 GLY 
0 767 SER 
0 768 TYR 
0 769 GLY 
0 770 SER 
0 771 TYR 
0 772 GLY 
0 773 GLY 
0 774 TYR 
0 775 GLY 
0 776 ALA 
0 777 LYS 
0 778 GLN 
0 779 GLY 
0 780 GLY 
0 781 TYR 
0 782 ALA 
0 783 TRP 
#
loop_
_chem_comp.id
_chem_comp.type
_chem_comp.name
ALA 'L-peptide linking' ALANINE         
ARG 'L-peptide linking' ARGININE        
ASN 'L-peptide linking' ASPARAGINE      
ASP 'L-peptide linking' 'ASPARTIC ACID' 
CYS 'L-peptide linking' CYSTEINE        
GLN 'L-peptide linking' GLUTAMINE       
GLU 'L-peptide linking' 'GLUTAMIC ACID' 
HIS 'L-peptide linking' HISTIDINE       
ILE 'L-peptide linking' ISOLEUCINE      
LEU 'L-peptide linking' LEUCINE         
LYS 'L-peptide linking' LYSINE          
MET 'L-peptide linking' METHIONINE      
PHE 'L-peptide linking' PHENYLALANINE   
PRO 'L-peptide linking' PROLINE         
SER 'L-peptide linking' SERINE          
THR 'L-peptide linking' THREONINE       
TRP 'L-peptide linking' TRYPTOPHAN      
TYR 'L-peptide linking' TYROSINE        
VAL 'L-peptide linking' VALINE          
GLY 'peptide linking'   GLYCINE         
#
loop_
_atom_site.group_PDB
_atom_site.id
_atom_site.type_symbol
_atom_site.label_atom_id
_atom_site.label_alt_id
_atom_site.label_comp_id
_atom_site.label_asym_id
_atom_site.label_entity_id
_atom_site.label_seq_id
_atom_site.pdbx_PDB_ins_code
_atom_site.Cartn_x
_atom_site.Cartn_y
_atom_site.Cartn_z
_atom_site.occupancy
_atom_site.B_iso_or_equiv
_atom_site.auth_seq_id
_atom_site.auth_asym_id
_atom_site.pdbx_PDB_model_num
ATOM 1    N N   . MET A 0 1   . -0.173  -8.672  -10.576 1.00 35.73 1   A 1 
ATOM 2    C CA  . MET A 0 1   . 0.932   -9.394  -11.254 1.00 35.73 1   A 1 
ATOM 3    C C   . MET A 0 1   . 2.186   -8.553  -11.070 1.00 35.73 1   A 1 
ATOM 4    C CB  . MET A 0 1   . 0.611   -9.593  -12.744 1.00 35.73 1   A 1 
ATOM 5    O O   . MET A 0 1   . 2.063   -7.345  -11.191 1.00 35.73 1   A 1 
ATOM 6    C CG  . MET A 0 1   . -0.553  -10.574 -12.944 1.00 35.73 1   A 1 
ATOM 7    S SD  . MET A 0 1   . -1.275  -10.511 -14.599 1.00 35.73 1   A 1 
ATOM 8    C CE  . MET A 0 1   . -2.555  -11.789 -14.458 1.00 35.73 1   A 1 
ATOM 9    N N   . LYS A 0 2   . 3.331   -9.131  -10.684 1.00 30.87 2   A 1 
ATOM 10   C CA  . LYS A 0 2   . 4.538   -8.360  -10.328 1.00 30.87 2   A 1 
ATOM 11   C C   . LYS A 0 2   . 5.592   -8.497  -11.427 1.00 30.87 2   A 1 
ATOM 12   C CB  . LYS A 0 2   . 5.113   -8.825  -8.971  1.00 30.87 2   A 1 
ATOM 13   O O   . LYS A 0 2   . 6.148   -9.580  -11.573 1.00 30.87 2   A 1 
ATOM 14   C CG  . LYS A 0 2   . 4.187   -8.578  -7.767  1.00 30.87 2   A 1 
ATOM 15   C CD  . LYS A 0 2   . 4.870   -8.987  -6.450  1.00 30.87 2   A 1 
ATOM 16   C CE  . LYS A 0 2   . 3.952   -8.703  -5.251  1.00 30.87 2   A 1 
ATOM 17   N NZ  . LYS A 0 2   . 4.632   -8.950  -3.952  1.00 30.87 2   A 1 
ATOM 18   N N   . PHE A 0 3   . 5.873   -7.416  -12.148 1.00 35.09 3   A 1 
ATOM 19   C CA  . PHE A 0 3   . 7.119   -7.266  -12.898 1.00 35.09 3   A 1 
ATOM 20   C C   . PHE A 0 3   . 8.057   -6.408  -12.052 1.00 35.09 3   A 1 
ATOM 21   C CB  . PHE A 0 3   . 6.859   -6.655  -14.281 1.00 35.09 3   A 1 
ATOM 22   O O   . PHE A 0 3   . 7.686   -5.311  -11.650 1.00 35.09 3   A 1 
ATOM 23   C CG  . PHE A 0 3   . 6.262   -7.640  -15.267 1.00 35.09 3   A 1 
ATOM 24   C CD1 . PHE A 0 3   . 7.100   -8.563  -15.923 1.00 35.09 3   A 1 
ATOM 25   C CD2 . PHE A 0 3   . 4.880   -7.640  -15.534 1.00 35.09 3   A 1 
ATOM 26   C CE1 . PHE A 0 3   . 6.560   -9.482  -16.839 1.00 35.09 3   A 1 
ATOM 27   C CE2 . PHE A 0 3   . 4.339   -8.559  -16.453 1.00 35.09 3   A 1 
ATOM 28   C CZ  . PHE A 0 3   . 5.179   -9.480  -17.104 1.00 35.09 3   A 1 
ATOM 29   N N   . ALA A 0 4   . 9.234   -6.940  -11.737 1.00 38.77 4   A 1 
ATOM 30   C CA  . ALA A 0 4   . 10.285  -6.215  -11.041 1.00 38.77 4   A 1 
ATOM 31   C C   . ALA A 0 4   . 11.477  -6.104  -11.991 1.00 38.77 4   A 1 
ATOM 32   C CB  . ALA A 0 4   . 10.627  -6.949  -9.736  1.00 38.77 4   A 1 
ATOM 33   O O   . ALA A 0 4   . 12.107  -7.116  -12.299 1.00 38.77 4   A 1 
ATOM 34   N N   . PHE A 0 5   . 11.772  -4.889  -12.449 1.00 37.82 5   A 1 
ATOM 35   C CA  . PHE A 0 5   . 13.084  -4.581  -13.003 1.00 37.82 5   A 1 
ATOM 36   C C   . PHE A 0 5   . 14.037  -4.351  -11.832 1.00 37.82 5   A 1 
ATOM 37   C CB  . PHE A 0 5   . 13.013  -3.383  -13.961 1.00 37.82 5   A 1 
ATOM 38   O O   . PHE A 0 5   . 13.799  -3.495  -10.985 1.00 37.82 5   A 1 
ATOM 39   C CG  . PHE A 0 5   . 12.969  -3.808  -15.416 1.00 37.82 5   A 1 
ATOM 40   C CD1 . PHE A 0 5   . 14.166  -3.897  -16.152 1.00 37.82 5   A 1 
ATOM 41   C CD2 . PHE A 0 5   . 11.744  -4.129  -16.032 1.00 37.82 5   A 1 
ATOM 42   C CE1 . PHE A 0 5   . 14.139  -4.294  -17.500 1.00 37.82 5   A 1 
ATOM 43   C CE2 . PHE A 0 5   . 11.718  -4.526  -17.382 1.00 37.82 5   A 1 
ATOM 44   C CZ  . PHE A 0 5   . 12.915  -4.606  -18.116 1.00 37.82 5   A 1 
ATOM 45   N N   . ALA A 0 6   . 15.088  -5.162  -11.762 1.00 36.60 6   A 1 
ATOM 46   C CA  . ALA A 0 6   . 16.144  -5.035  -10.772 1.00 36.60 6   A 1 
ATOM 47   C C   . ALA A 0 6   . 17.442  -4.663  -11.492 1.00 36.60 6   A 1 
ATOM 48   C CB  . ALA A 0 6   . 16.239  -6.341  -9.969  1.00 36.60 6   A 1 
ATOM 49   O O   . ALA A 0 6   . 18.161  -5.539  -11.970 1.00 36.60 6   A 1 
ATOM 50   N N   . ALA A 0 7   . 17.733  -3.365  -11.562 1.00 38.26 7   A 1 
ATOM 51   C CA  . ALA A 0 7   . 19.061  -2.867  -11.885 1.00 38.26 7   A 1 
ATOM 52   C C   . ALA A 0 7   . 19.800  -2.615  -10.565 1.00 38.26 7   A 1 
ATOM 53   C CB  . ALA A 0 7   . 18.938  -1.619  -12.765 1.00 38.26 7   A 1 
ATOM 54   O O   . ALA A 0 7   . 19.432  -1.736  -9.791  1.00 38.26 7   A 1 
ATOM 55   N N   . ALA A 0 8   . 20.812  -3.432  -10.281 1.00 34.47 8   A 1 
ATOM 56   C CA  . ALA A 0 8   . 21.682  -3.261  -9.126  1.00 34.47 8   A 1 
ATOM 57   C C   . ALA A 0 8   . 23.111  -3.033  -9.618  1.00 34.47 8   A 1 
ATOM 58   C CB  . ALA A 0 8   . 21.560  -4.490  -8.212  1.00 34.47 8   A 1 
ATOM 59   O O   . ALA A 0 8   . 23.725  -3.951  -10.164 1.00 34.47 8   A 1 
ATOM 60   N N   . LEU A 0 9   . 23.651  -1.837  -9.379  1.00 32.90 9   A 1 
ATOM 61   C CA  . LEU A 0 9   . 25.076  -1.563  -9.523  1.00 32.90 9   A 1 
ATOM 62   C C   . LEU A 0 9   . 25.615  -1.002  -8.203  1.00 32.90 9   A 1 
ATOM 63   C CB  . LEU A 0 9   . 25.332  -0.630  -10.723 1.00 32.90 9   A 1 
ATOM 64   O O   . LEU A 0 9   . 25.136  0.010   -7.700  1.00 32.90 9   A 1 
ATOM 65   C CG  . LEU A 0 9   . 26.763  -0.802  -11.270 1.00 32.90 9   A 1 
ATOM 66   C CD1 . LEU A 0 9   . 26.843  -1.990  -12.235 1.00 32.90 9   A 1 
ATOM 67   C CD2 . LEU A 0 9   . 27.232  0.446   -12.009 1.00 32.90 9   A 1 
ATOM 68   N N   . ILE A 0 10  . 26.604  -1.687  -7.627  1.00 35.29 10  A 1 
ATOM 69   C CA  . ILE A 0 10  . 27.323  -1.264  -6.420  1.00 35.29 10  A 1 
ATOM 70   C C   . ILE A 0 10  . 28.818  -1.240  -6.748  1.00 35.29 10  A 1 
ATOM 71   C CB  . ILE A 0 10  . 27.022  -2.198  -5.216  1.00 35.29 10  A 1 
ATOM 72   O O   . ILE A 0 10  . 29.434  -2.298  -6.862  1.00 35.29 10  A 1 
ATOM 73   C CG1 . ILE A 0 10  . 25.531  -2.137  -4.807  1.00 35.29 10  A 1 
ATOM 74   C CG2 . ILE A 0 10  . 27.918  -1.844  -4.009  1.00 35.29 10  A 1 
ATOM 75   C CD1 . ILE A 0 10  . 25.135  -3.126  -3.699  1.00 35.29 10  A 1 
ATOM 76   N N   . ALA A 0 11  . 29.392  -0.040  -6.847  1.00 39.69 11  A 1 
ATOM 77   C CA  . ALA A 0 11  . 30.824  0.262   -6.713  1.00 39.69 11  A 1 
ATOM 78   C C   . ALA A 0 11  . 30.960  1.797   -6.573  1.00 39.69 11  A 1 
ATOM 79   C CB  . ALA A 0 11  . 31.582  -0.248  -7.951  1.00 39.69 11  A 1 
ATOM 80   O O   . ALA A 0 11  . 30.745  2.514   -7.535  1.00 39.69 11  A 1 
ATOM 81   N N   . ALA A 0 12  . 31.069  2.393   -5.385  1.00 35.89 12  A 1 
ATOM 82   C CA  . ALA A 0 12  . 32.247  2.427   -4.511  1.00 35.89 12  A 1 
ATOM 83   C C   . ALA A 0 12  . 33.508  3.042   -5.161  1.00 35.89 12  A 1 
ATOM 84   C CB  . ALA A 0 12  . 32.527  1.053   -3.877  1.00 35.89 12  A 1 
ATOM 85   O O   . ALA A 0 12  . 34.233  2.323   -5.842  1.00 35.89 12  A 1 
ATOM 86   N N   . ALA A 0 13  . 33.837  4.306   -4.829  1.00 38.90 13  A 1 
ATOM 87   C CA  . ALA A 0 13  . 35.067  4.644   -4.080  1.00 38.90 13  A 1 
ATOM 88   C C   . ALA A 0 13  . 35.323  6.164   -3.865  1.00 38.90 13  A 1 
ATOM 89   C CB  . ALA A 0 13  . 36.313  4.046   -4.753  1.00 38.90 13  A 1 
ATOM 90   O O   . ALA A 0 13  . 35.442  6.922   -4.814  1.00 38.90 13  A 1 
ATOM 91   N N   . ASN A 0 14  . 35.608  6.515   -2.601  1.00 38.64 14  A 1 
ATOM 92   C CA  . ASN A 0 14  . 36.514  7.582   -2.121  1.00 38.64 14  A 1 
ATOM 93   C C   . ASN A 0 14  . 36.168  9.079   -2.309  1.00 38.64 14  A 1 
ATOM 94   C CB  . ASN A 0 14  . 37.946  7.260   -2.576  1.00 38.64 14  A 1 
ATOM 95   O O   . ASN A 0 14  . 36.219  9.642   -3.396  1.00 38.64 14  A 1 
ATOM 96   C CG  . ASN A 0 14  . 38.410  5.891   -2.113  1.00 38.64 14  A 1 
ATOM 97   N ND2 . ASN A 0 14  . 39.311  5.274   -2.838  1.00 38.64 14  A 1 
ATOM 98   O OD1 . ASN A 0 14  . 37.968  5.346   -1.113  1.00 38.64 14  A 1 
ATOM 99   N N   . ALA A 0 15  . 35.989  9.750   -1.165  1.00 34.38 15  A 1 
ATOM 100  C CA  . ALA A 0 15  . 35.897  11.203  -1.016  1.00 34.38 15  A 1 
ATOM 101  C C   . ALA A 0 15  . 37.274  11.897  -0.925  1.00 34.38 15  A 1 
ATOM 102  C CB  . ALA A 0 15  . 35.095  11.473  0.265   1.00 34.38 15  A 1 
ATOM 103  O O   . ALA A 0 15  . 38.253  11.281  -0.496  1.00 34.38 15  A 1 
ATOM 104  N N   . VAL A 0 16  . 37.309  13.208  -1.207  1.00 36.85 16  A 1 
ATOM 105  C CA  . VAL A 0 16  . 38.362  14.144  -0.763  1.00 36.85 16  A 1 
ATOM 106  C C   . VAL A 0 16  . 37.730  15.490  -0.379  1.00 36.85 16  A 1 
ATOM 107  C CB  . VAL A 0 16  . 39.455  14.359  -1.838  1.00 36.85 16  A 1 
ATOM 108  O O   . VAL A 0 16  . 37.120  16.150  -1.217  1.00 36.85 16  A 1 
ATOM 109  C CG1 . VAL A 0 16  . 40.516  15.373  -1.378  1.00 36.85 16  A 1 
ATOM 110  C CG2 . VAL A 0 16  . 40.209  13.064  -2.174  1.00 36.85 16  A 1 
ATOM 111  N N   . ASP A 0 17  . 37.911  15.912  0.875   1.00 33.97 17  A 1 
ATOM 112  C CA  . ASP A 0 17  . 37.587  17.261  1.364   1.00 33.97 17  A 1 
ATOM 113  C C   . ASP A 0 17  . 38.577  18.319  0.840   1.00 33.97 17  A 1 
ATOM 114  C CB  . ASP A 0 17  . 37.685  17.293  2.901   1.00 33.97 17  A 1 
ATOM 115  O O   . ASP A 0 17  . 39.785  18.076  0.842   1.00 33.97 17  A 1 
ATOM 116  C CG  . ASP A 0 17  . 36.577  16.528  3.618   1.00 33.97 17  A 1 
ATOM 117  O OD1 . ASP A 0 17  . 35.424  17.003  3.543   1.00 33.97 17  A 1 
ATOM 118  O OD2 . ASP A 0 17  . 36.907  15.514  4.275   1.00 33.97 17  A 1 
ATOM 119  N N   . VAL A 0 18  . 38.105  19.536  0.520   1.00 32.66 18  A 1 
ATOM 120  C CA  . VAL A 0 18  . 38.966  20.740  0.422   1.00 32.66 18  A 1 
ATOM 121  C C   . VAL A 0 18  . 38.308  21.977  1.057   1.00 32.66 18  A 1 
ATOM 122  C CB  . VAL A 0 18  . 39.477  21.035  -1.007  1.00 32.66 18  A 1 
ATOM 123  O O   . VAL A 0 18  . 37.620  22.765  0.417   1.00 32.66 18  A 1 
ATOM 124  C CG1 . VAL A 0 18  . 40.483  22.202  -0.988  1.00 32.66 18  A 1 
ATOM 125  C CG2 . VAL A 0 18  . 40.224  19.850  -1.638  1.00 32.66 18  A 1 
ATOM 126  N N   . GLU A 0 19  . 38.546  22.094  2.361   1.00 33.53 19  A 1 
ATOM 127  C CA  . GLU A 0 19  . 39.005  23.268  3.129   1.00 33.53 19  A 1 
ATOM 128  C C   . GLU A 0 19  . 38.655  24.724  2.710   1.00 33.53 19  A 1 
ATOM 129  C CB  . GLU A 0 19  . 40.522  23.100  3.349   1.00 33.53 19  A 1 
ATOM 130  O O   . GLU A 0 19  . 38.902  25.194  1.600   1.00 33.53 19  A 1 
ATOM 131  C CG  . GLU A 0 19  . 40.915  23.368  4.807   1.00 33.53 19  A 1 
ATOM 132  C CD  . GLU A 0 19  . 42.341  22.899  5.141   1.00 33.53 19  A 1 
ATOM 133  O OE1 . GLU A 0 19  . 42.593  22.668  6.345   1.00 33.53 19  A 1 
ATOM 134  O OE2 . GLU A 0 19  . 43.181  22.821  4.215   1.00 33.53 19  A 1 
ATOM 135  N N   . SER A 0 20  . 38.184  25.507  3.693   1.00 30.06 20  A 1 
ATOM 136  C CA  . SER A 0 20  . 37.710  26.893  3.544   1.00 30.06 20  A 1 
ATOM 137  C C   . SER A 0 20  . 38.749  27.987  3.834   1.00 30.06 20  A 1 
ATOM 138  C CB  . SER A 0 20  . 36.547  27.120  4.518   1.00 30.06 20  A 1 
ATOM 139  O O   . SER A 0 20  . 39.455  27.913  4.839   1.00 30.06 20  A 1 
ATOM 140  O OG  . SER A 0 20  . 37.015  27.106  5.859   1.00 30.06 20  A 1 
ATOM 141  N N   . TRP A 0 21  . 38.683  29.099  3.094   1.00 31.96 21  A 1 
ATOM 142  C CA  . TRP A 0 21  . 39.205  30.430  3.465   1.00 31.96 21  A 1 
ATOM 143  C C   . TRP A 0 21  . 38.207  31.488  2.928   1.00 31.96 21  A 1 
ATOM 144  C CB  . TRP A 0 21  . 40.598  30.651  2.827   1.00 31.96 21  A 1 
ATOM 145  O O   . TRP A 0 21  . 37.792  31.373  1.782   1.00 31.96 21  A 1 
ATOM 146  C CG  . TRP A 0 21  . 41.747  29.769  3.252   1.00 31.96 21  A 1 
ATOM 147  C CD1 . TRP A 0 21  . 41.865  28.442  3.003   1.00 31.96 21  A 1 
ATOM 148  C CD2 . TRP A 0 21  . 42.991  30.140  3.934   1.00 31.96 21  A 1 
ATOM 149  C CE2 . TRP A 0 21  . 43.784  28.964  4.113   1.00 31.96 21  A 1 
ATOM 150  C CE3 . TRP A 0 21  . 43.541  31.354  4.408   1.00 31.96 21  A 1 
ATOM 151  N NE1 . TRP A 0 21  . 43.037  27.957  3.547   1.00 31.96 21  A 1 
ATOM 152  C CH2 . TRP A 0 21  . 45.553  30.211  5.201   1.00 31.96 21  A 1 
ATOM 153  C CZ2 . TRP A 0 21  . 45.039  28.987  4.741   1.00 31.96 21  A 1 
ATOM 154  C CZ3 . TRP A 0 21  . 44.806  31.392  5.030   1.00 31.96 21  A 1 
ATOM 155  N N   . GLY A 0 22  . 37.742  32.543  3.612   1.00 34.43 22  A 1 
ATOM 156  C CA  . GLY A 0 22  . 37.915  32.991  4.998   1.00 34.43 22  A 1 
ATOM 157  C C   . GLY A 0 22  . 38.044  34.527  5.098   1.00 34.43 22  A 1 
ATOM 158  O O   . GLY A 0 22  . 39.075  35.055  4.695   1.00 34.43 22  A 1 
ATOM 159  N N   . SER A 0 23  . 37.048  35.254  5.645   1.00 34.78 23  A 1 
ATOM 160  C CA  . SER A 0 23  . 37.198  36.609  6.251   1.00 34.78 23  A 1 
ATOM 161  C C   . SER A 0 23  . 35.908  37.124  6.948   1.00 34.78 23  A 1 
ATOM 162  C CB  . SER A 0 23  . 37.652  37.662  5.228   1.00 34.78 23  A 1 
ATOM 163  O O   . SER A 0 23  . 34.827  36.683  6.559   1.00 34.78 23  A 1 
ATOM 164  O OG  . SER A 0 23  . 39.061  37.660  5.175   1.00 34.78 23  A 1 
ATOM 165  N N   . PRO A 0 24  . 35.970  38.006  7.985   1.00 40.48 24  A 1 
ATOM 166  C CA  . PRO A 0 24  . 34.937  38.007  9.040   1.00 40.48 24  A 1 
ATOM 167  C C   . PRO A 0 24  . 34.343  39.364  9.528   1.00 40.48 24  A 1 
ATOM 168  C CB  . PRO A 0 24  . 35.707  37.368  10.202  1.00 40.48 24  A 1 
ATOM 169  O O   . PRO A 0 24  . 35.068  40.335  9.725   1.00 40.48 24  A 1 
ATOM 170  C CG  . PRO A 0 24  . 37.133  37.923  10.058  1.00 40.48 24  A 1 
ATOM 171  C CD  . PRO A 0 24  . 37.197  38.468  8.628   1.00 40.48 24  A 1 
ATOM 172  N N   . ALA A 0 25  . 33.069  39.307  9.970   1.00 37.96 25  A 1 
ATOM 173  C CA  . ALA A 0 25  . 32.467  40.055  11.110  1.00 37.96 25  A 1 
ATOM 174  C C   . ALA A 0 25  . 32.295  41.612  11.000  1.00 37.96 25  A 1 
ATOM 175  C CB  . ALA A 0 25  . 33.248  39.589  12.357  1.00 37.96 25  A 1 
ATOM 176  O O   . ALA A 0 25  . 32.816  42.201  10.059  1.00 37.96 25  A 1 
ATOM 177  N N   . PRO A 0 26  . 31.585  42.321  11.933  1.00 39.54 26  A 1 
ATOM 178  C CA  . PRO A 0 26  . 30.898  41.855  13.155  1.00 39.54 26  A 1 
ATOM 179  C C   . PRO A 0 26  . 29.457  42.380  13.459  1.00 39.54 26  A 1 
ATOM 180  C CB  . PRO A 0 26  . 31.819  42.395  14.256  1.00 39.54 26  A 1 
ATOM 181  O O   . PRO A 0 26  . 29.112  43.533  13.238  1.00 39.54 26  A 1 
ATOM 182  C CG  . PRO A 0 26  . 32.214  43.779  13.724  1.00 39.54 26  A 1 
ATOM 183  C CD  . PRO A 0 26  . 31.969  43.704  12.210  1.00 39.54 26  A 1 
ATOM 184  N N   . ARG A 0 27  . 28.678  41.514  14.132  1.00 33.96 27  A 1 
ATOM 185  C CA  . ARG A 0 27  . 27.727  41.741  15.260  1.00 33.96 27  A 1 
ATOM 186  C C   . ARG A 0 27  . 27.046  43.117  15.484  1.00 33.96 27  A 1 
ATOM 187  C CB  . ARG A 0 27  . 28.486  41.453  16.575  1.00 33.96 27  A 1 
ATOM 188  O O   . ARG A 0 27  . 27.707  44.054  15.918  1.00 33.96 27  A 1 
ATOM 189  C CG  . ARG A 0 27  . 28.975  40.014  16.774  1.00 33.96 27  A 1 
ATOM 190  C CD  . ARG A 0 27  . 29.770  39.947  18.086  1.00 33.96 27  A 1 
ATOM 191  N NE  . ARG A 0 27  . 29.936  38.560  18.556  1.00 33.96 27  A 1 
ATOM 192  N NH1 . ARG A 0 27  . 30.926  39.043  20.575  1.00 33.96 27  A 1 
ATOM 193  N NH2 . ARG A 0 27  . 30.399  36.933  20.078  1.00 33.96 27  A 1 
ATOM 194  C CZ  . ARG A 0 27  . 30.420  38.188  19.729  1.00 33.96 27  A 1 
ATOM 195  N N   . GLN A 0 28  . 25.711  43.087  15.627  1.00 39.00 28  A 1 
ATOM 196  C CA  . GLN A 0 28  . 25.047  43.589  16.851  1.00 39.00 28  A 1 
ATOM 197  C C   . GLN A 0 28  . 23.743  42.819  17.168  1.00 39.00 28  A 1 
ATOM 198  C CB  . GLN A 0 28  . 24.838  45.119  16.818  1.00 39.00 28  A 1 
ATOM 199  O O   . GLN A 0 28  . 23.066  42.327  16.273  1.00 39.00 28  A 1 
ATOM 200  C CG  . GLN A 0 28  . 24.771  45.701  18.246  1.00 39.00 28  A 1 
ATOM 201  C CD  . GLN A 0 28  . 25.013  47.209  18.322  1.00 39.00 28  A 1 
ATOM 202  N NE2 . GLN A 0 28  . 25.199  47.754  19.506  1.00 39.00 28  A 1 
ATOM 203  O OE1 . GLN A 0 28  . 25.052  47.935  17.348  1.00 39.00 28  A 1 
ATOM 204  N N   . SER A 0 29  . 23.438  42.662  18.458  1.00 34.51 29  A 1 
ATOM 205  C CA  . SER A 0 29  . 22.330  41.881  19.045  1.00 34.51 29  A 1 
ATOM 206  C C   . SER A 0 29  . 21.171  42.760  19.532  1.00 34.51 29  A 1 
ATOM 207  C CB  . SER A 0 29  . 22.895  41.171  20.284  1.00 34.51 29  A 1 
ATOM 208  O O   . SER A 0 29  . 21.442  43.909  19.848  1.00 34.51 29  A 1 
ATOM 209  O OG  . SER A 0 29  . 23.551  42.114  21.126  1.00 34.51 29  A 1 
ATOM 210  N N   . TYR A 0 30  . 19.959  42.207  19.719  1.00 39.83 30  A 1 
ATOM 211  C CA  . TYR A 0 30  . 19.108  42.278  20.942  1.00 39.83 30  A 1 
ATOM 212  C C   . TYR A 0 30  . 17.833  41.407  20.761  1.00 39.83 30  A 1 
ATOM 213  C CB  . TYR A 0 30  . 18.802  43.721  21.412  1.00 39.83 30  A 1 
ATOM 214  O O   . TYR A 0 30  . 17.641  40.850  19.683  1.00 39.83 30  A 1 
ATOM 215  C CG  . TYR A 0 30  . 19.888  44.309  22.316  1.00 39.83 30  A 1 
ATOM 216  C CD1 . TYR A 0 30  . 20.277  43.637  23.496  1.00 39.83 30  A 1 
ATOM 217  C CD2 . TYR A 0 30  . 20.556  45.495  21.950  1.00 39.83 30  A 1 
ATOM 218  C CE1 . TYR A 0 30  . 21.373  44.102  24.250  1.00 39.83 30  A 1 
ATOM 219  C CE2 . TYR A 0 30  . 21.662  45.955  22.691  1.00 39.83 30  A 1 
ATOM 220  O OH  . TYR A 0 30  . 23.160  45.672  24.546  1.00 39.83 30  A 1 
ATOM 221  C CZ  . TYR A 0 30  . 22.080  45.249  23.837  1.00 39.83 30  A 1 
ATOM 222  N N   . ALA A 0 31  . 17.039  41.165  21.820  1.00 34.35 31  A 1 
ATOM 223  C CA  . ALA A 0 31  . 16.244  39.929  21.966  1.00 34.35 31  A 1 
ATOM 224  C C   . ALA A 0 31  . 14.766  40.081  22.416  1.00 34.35 31  A 1 
ATOM 225  C CB  . ALA A 0 31  . 16.997  39.050  22.980  1.00 34.35 31  A 1 
ATOM 226  O O   . ALA A 0 31  . 14.432  41.041  23.103  1.00 34.35 31  A 1 
ATOM 227  N N   . ALA A 0 32  . 13.986  39.008  22.159  1.00 35.19 32  A 1 
ATOM 228  C CA  . ALA A 0 32  . 12.730  38.570  22.819  1.00 35.19 32  A 1 
ATOM 229  C C   . ALA A 0 32  . 11.434  39.406  22.605  1.00 35.19 32  A 1 
ATOM 230  C CB  . ALA A 0 32  . 13.052  38.365  24.310  1.00 35.19 32  A 1 
ATOM 231  O O   . ALA A 0 32  . 11.534  40.566  22.212  1.00 35.19 32  A 1 
ATOM 232  N N   . PRO A 0 33  . 10.216  38.889  22.932  1.00 38.84 33  A 1 
ATOM 233  C CA  . PRO A 0 33  . 9.746   37.496  23.120  1.00 38.84 33  A 1 
ATOM 234  C C   . PRO A 0 33  . 8.510   37.116  22.237  1.00 38.84 33  A 1 
ATOM 235  C CB  . PRO A 0 33  . 9.347   37.449  24.602  1.00 38.84 33  A 1 
ATOM 236  O O   . PRO A 0 33  . 7.963   37.948  21.522  1.00 38.84 33  A 1 
ATOM 237  C CG  . PRO A 0 33  . 8.932   38.889  24.932  1.00 38.84 33  A 1 
ATOM 238  C CD  . PRO A 0 33  . 9.292   39.717  23.693  1.00 38.84 33  A 1 
ATOM 239  N N   . ALA A 0 34  . 8.043   35.857  22.299  1.00 36.79 34  A 1 
ATOM 240  C CA  . ALA A 0 34  . 6.833   35.361  21.602  1.00 36.79 34  A 1 
ATOM 241  C C   . ALA A 0 34  . 5.507   35.820  22.265  1.00 36.79 34  A 1 
ATOM 242  C CB  . ALA A 0 34  . 6.927   33.830  21.533  1.00 36.79 34  A 1 
ATOM 243  O O   . ALA A 0 34  . 5.525   36.141  23.457  1.00 36.79 34  A 1 
ATOM 244  N N   . PRO A 0 35  . 4.356   35.815  21.544  1.00 41.05 35  A 1 
ATOM 245  C CA  . PRO A 0 35  . 3.446   34.654  21.662  1.00 41.05 35  A 1 
ATOM 246  C C   . PRO A 0 35  . 2.533   34.301  20.442  1.00 41.05 35  A 1 
ATOM 247  C CB  . PRO A 0 35  . 2.552   35.050  22.846  1.00 41.05 35  A 1 
ATOM 248  O O   . PRO A 0 35  . 2.097   35.168  19.700  1.00 41.05 35  A 1 
ATOM 249  C CG  . PRO A 0 35  . 2.334   36.549  22.643  1.00 41.05 35  A 1 
ATOM 250  C CD  . PRO A 0 35  . 3.487   36.978  21.730  1.00 41.05 35  A 1 
ATOM 251  N N   . VAL A 0 36  . 2.146   33.013  20.373  1.00 36.05 36  A 1 
ATOM 252  C CA  . VAL A 0 36  . 0.789   32.468  20.061  1.00 36.05 36  A 1 
ATOM 253  C C   . VAL A 0 36  . 0.143   32.636  18.654  1.00 36.05 36  A 1 
ATOM 254  C CB  . VAL A 0 36  . -0.175  32.856  21.215  1.00 36.05 36  A 1 
ATOM 255  O O   . VAL A 0 36  . -0.286  33.709  18.260  1.00 36.05 36  A 1 
ATOM 256  C CG1 . VAL A 0 36  . -1.651  32.487  21.038  1.00 36.05 36  A 1 
ATOM 257  C CG2 . VAL A 0 36  . 0.251   32.141  22.513  1.00 36.05 36  A 1 
ATOM 258  N N   . TYR A 0 37  . -0.078  31.466  18.021  1.00 30.86 37  A 1 
ATOM 259  C CA  . TYR A 0 37  . -1.158  31.046  17.090  1.00 30.86 37  A 1 
ATOM 260  C C   . TYR A 0 37  . -1.436  31.806  15.770  1.00 30.86 37  A 1 
ATOM 261  C CB  . TYR A 0 37  . -2.475  30.828  17.866  1.00 30.86 37  A 1 
ATOM 262  O O   . TYR A 0 37  . -1.914  32.935  15.759  1.00 30.86 37  A 1 
ATOM 263  C CG  . TYR A 0 37  . -3.059  29.431  17.796  1.00 30.86 37  A 1 
ATOM 264  C CD1 . TYR A 0 37  . -4.157  29.161  16.955  1.00 30.86 37  A 1 
ATOM 265  C CD2 . TYR A 0 37  . -2.547  28.417  18.631  1.00 30.86 37  A 1 
ATOM 266  C CE1 . TYR A 0 37  . -4.743  27.880  16.955  1.00 30.86 37  A 1 
ATOM 267  C CE2 . TYR A 0 37  . -3.131  27.136  18.633  1.00 30.86 37  A 1 
ATOM 268  O OH  . TYR A 0 37  . -4.820  25.642  17.799  1.00 30.86 37  A 1 
ATOM 269  C CZ  . TYR A 0 37  . -4.237  26.868  17.796  1.00 30.86 37  A 1 
ATOM 270  N N   . GLY A 0 38  . -1.340  31.070  14.652  1.00 29.87 38  A 1 
ATOM 271  C CA  . GLY A 0 38  . -2.009  31.393  13.382  1.00 29.87 38  A 1 
ATOM 272  C C   . GLY A 0 38  . -1.099  31.364  12.149  1.00 29.87 38  A 1 
ATOM 273  O O   . GLY A 0 38  . -0.129  32.109  12.079  1.00 29.87 38  A 1 
ATOM 274  N N   . GLY A 0 39  . -1.456  30.551  11.146  1.00 30.77 39  A 1 
ATOM 275  C CA  . GLY A 0 39  . -0.875  30.621  9.797   1.00 30.77 39  A 1 
ATOM 276  C C   . GLY A 0 39  . -0.001  29.434  9.382   1.00 30.77 39  A 1 
ATOM 277  O O   . GLY A 0 39  . 1.222   29.540  9.327   1.00 30.77 39  A 1 
ATOM 278  N N   . TYR A 0 40  . -0.633  28.330  8.972   1.00 31.57 40  A 1 
ATOM 279  C CA  . TYR A 0 40  . 0.004   27.410  8.026   1.00 31.57 40  A 1 
ATOM 280  C C   . TYR A 0 40  . 0.197   28.139  6.688   1.00 31.57 40  A 1 
ATOM 281  C CB  . TYR A 0 40  . -0.870  26.164  7.807   1.00 31.57 40  A 1 
ATOM 282  O O   . TYR A 0 40  . -0.764  28.697  6.162   1.00 31.57 40  A 1 
ATOM 283  C CG  . TYR A 0 40  . -0.821  25.143  8.926   1.00 31.57 40  A 1 
ATOM 284  C CD1 . TYR A 0 40  . 0.110   24.087  8.863   1.00 31.57 40  A 1 
ATOM 285  C CD2 . TYR A 0 40  . -1.720  25.225  10.007  1.00 31.57 40  A 1 
ATOM 286  C CE1 . TYR A 0 40  . 0.147   23.119  9.884   1.00 31.57 40  A 1 
ATOM 287  C CE2 . TYR A 0 40  . -1.687  24.256  11.029  1.00 31.57 40  A 1 
ATOM 288  O OH  . TYR A 0 40  . -0.711  22.256  11.942  1.00 31.57 40  A 1 
ATOM 289  C CZ  . TYR A 0 40  . -0.751  23.200  10.967  1.00 31.57 40  A 1 
ATOM 290  N N   . GLY A 0 41  . 1.410   28.109  6.125   1.00 29.17 41  A 1 
ATOM 291  C CA  . GLY A 0 41  . 1.639   28.547  4.742   1.00 29.17 41  A 1 
ATOM 292  C C   . GLY A 0 41  . 2.840   29.461  4.502   1.00 29.17 41  A 1 
ATOM 293  O O   . GLY A 0 41  . 2.653   30.603  4.101   1.00 29.17 41  A 1 
ATOM 294  N N   . LYS A 0 42  . 4.064   28.928  4.641   1.00 29.84 42  A 1 
ATOM 295  C CA  . LYS A 0 42  . 5.237   29.306  3.819   1.00 29.84 42  A 1 
ATOM 296  C C   . LYS A 0 42  . 6.213   28.126  3.685   1.00 29.84 42  A 1 
ATOM 297  C CB  . LYS A 0 42  . 5.975   30.570  4.335   1.00 29.84 42  A 1 
ATOM 298  O O   . LYS A 0 42  . 7.228   28.072  4.372   1.00 29.84 42  A 1 
ATOM 299  C CG  . LYS A 0 42  . 5.253   31.887  4.000   1.00 29.84 42  A 1 
ATOM 300  C CD  . LYS A 0 42  . 6.190   33.091  3.862   1.00 29.84 42  A 1 
ATOM 301  C CE  . LYS A 0 42  . 5.343   34.312  3.480   1.00 29.84 42  A 1 
ATOM 302  N NZ  . LYS A 0 42  . 6.188   35.484  3.146   1.00 29.84 42  A 1 
ATOM 303  N N   . ARG A 0 43  . 5.925   27.192  2.770   1.00 30.85 43  A 1 
ATOM 304  C CA  . ARG A 0 43  . 6.968   26.372  2.126   1.00 30.85 43  A 1 
ATOM 305  C C   . ARG A 0 43  . 7.343   27.061  0.815   1.00 30.85 43  A 1 
ATOM 306  C CB  . ARG A 0 43  . 6.525   24.911  1.903   1.00 30.85 43  A 1 
ATOM 307  O O   . ARG A 0 43  . 6.618   26.977  -0.166  1.00 30.85 43  A 1 
ATOM 308  C CG  . ARG A 0 43  . 6.716   24.016  3.143   1.00 30.85 43  A 1 
ATOM 309  C CD  . ARG A 0 43  . 6.491   22.537  2.779   1.00 30.85 43  A 1 
ATOM 310  N NE  . ARG A 0 43  . 6.788   21.617  3.900   1.00 30.85 43  A 1 
ATOM 311  N NH1 . ARG A 0 43  . 6.923   19.659  2.678   1.00 30.85 43  A 1 
ATOM 312  N NH2 . ARG A 0 43  . 7.271   19.600  4.867   1.00 30.85 43  A 1 
ATOM 313  C CZ  . ARG A 0 43  . 6.989   20.306  3.808   1.00 30.85 43  A 1 
ATOM 314  N N   . GLY A 0 44  . 8.444   27.799  0.850   1.00 29.79 44  A 1 
ATOM 315  C CA  . GLY A 0 44  . 9.040   28.490  -0.287  1.00 29.79 44  A 1 
ATOM 316  C C   . GLY A 0 44  . 10.301  29.204  0.203   1.00 29.79 44  A 1 
ATOM 317  O O   . GLY A 0 44  . 10.240  29.877  1.227   1.00 29.79 44  A 1 
ATOM 318  N N   . SER A 0 45  . 11.466  29.066  -0.421  1.00 27.46 45  A 1 
ATOM 319  C CA  . SER A 0 45  . 11.785  28.437  -1.711  1.00 27.46 45  A 1 
ATOM 320  C C   . SER A 0 45  . 13.013  27.537  -1.590  1.00 27.46 45  A 1 
ATOM 321  C CB  . SER A 0 45  . 12.117  29.547  -2.719  1.00 27.46 45  A 1 
ATOM 322  O O   . SER A 0 45  . 14.030  27.985  -1.061  1.00 27.46 45  A 1 
ATOM 323  O OG  . SER A 0 45  . 13.096  30.411  -2.163  1.00 27.46 45  A 1 
ATOM 324  N N   . TYR A 0 46  . 12.978  26.341  -2.182  1.00 31.99 46  A 1 
ATOM 325  C CA  . TYR A 0 46  . 14.215  25.771  -2.710  1.00 31.99 46  A 1 
ATOM 326  C C   . TYR A 0 46  . 14.595  26.621  -3.927  1.00 31.99 46  A 1 
ATOM 327  C CB  . TYR A 0 46  . 14.061  24.273  -3.029  1.00 31.99 46  A 1 
ATOM 328  O O   . TYR A 0 46  . 13.839  26.721  -4.893  1.00 31.99 46  A 1 
ATOM 329  C CG  . TYR A 0 46  . 12.860  23.892  -3.880  1.00 31.99 46  A 1 
ATOM 330  C CD1 . TYR A 0 46  . 11.633  23.582  -3.260  1.00 31.99 46  A 1 
ATOM 331  C CD2 . TYR A 0 46  . 12.971  23.834  -5.284  1.00 31.99 46  A 1 
ATOM 332  C CE1 . TYR A 0 46  . 10.513  23.246  -4.043  1.00 31.99 46  A 1 
ATOM 333  C CE2 . TYR A 0 46  . 11.853  23.494  -6.071  1.00 31.99 46  A 1 
ATOM 334  O OH  . TYR A 0 46  . 9.528   22.887  -6.191  1.00 31.99 46  A 1 
ATOM 335  C CZ  . TYR A 0 46  . 10.620  23.204  -5.448  1.00 31.99 46  A 1 
ATOM 336  N N   . ALA A 0 47  . 15.727  27.317  -3.857  1.00 29.00 47  A 1 
ATOM 337  C CA  . ALA A 0 47  . 16.295  27.907  -5.057  1.00 29.00 47  A 1 
ATOM 338  C C   . ALA A 0 47  . 16.804  26.743  -5.913  1.00 29.00 47  A 1 
ATOM 339  C CB  . ALA A 0 47  . 17.404  28.892  -4.663  1.00 29.00 47  A 1 
ATOM 340  O O   . ALA A 0 47  . 17.646  25.982  -5.436  1.00 29.00 47  A 1 
ATOM 341  N N   . LYS A 0 48  . 16.310  26.591  -7.152  1.00 30.35 48  A 1 
ATOM 342  C CA  . LYS A 0 48  . 17.016  25.766  -8.140  1.00 30.35 48  A 1 
ATOM 343  C C   . LYS A 0 48  . 18.414  26.370  -8.274  1.00 30.35 48  A 1 
ATOM 344  C CB  . LYS A 0 48  . 16.307  25.716  -9.517  1.00 30.35 48  A 1 
ATOM 345  O O   . LYS A 0 48  . 18.561  27.471  -8.805  1.00 30.35 48  A 1 
ATOM 346  C CG  . LYS A 0 48  . 15.295  24.562  -9.688  1.00 30.35 48  A 1 
ATOM 347  C CD  . LYS A 0 48  . 14.937  24.334  -11.177 1.00 30.35 48  A 1 
ATOM 348  C CE  . LYS A 0 48  . 14.095  23.060  -11.404 1.00 30.35 48  A 1 
ATOM 349  N NZ  . LYS A 0 48  . 14.072  22.617  -12.832 1.00 30.35 48  A 1 
ATOM 350  N N   . VAL A 0 49  . 19.421  25.675  -7.754  1.00 30.92 49  A 1 
ATOM 351  C CA  . VAL A 0 49  . 20.808  25.933  -8.125  1.00 30.92 49  A 1 
ATOM 352  C C   . VAL A 0 49  . 20.877  25.588  -9.603  1.00 30.92 49  A 1 
ATOM 353  C CB  . VAL A 0 49  . 21.781  25.073  -7.290  1.00 30.92 49  A 1 
ATOM 354  O O   . VAL A 0 49  . 20.662  24.437  -9.965  1.00 30.92 49  A 1 
ATOM 355  C CG1 . VAL A 0 49  . 23.235  25.269  -7.739  1.00 30.92 49  A 1 
ATOM 356  C CG2 . VAL A 0 49  . 21.691  25.450  -5.804  1.00 30.92 49  A 1 
ATOM 357  N N   . SER A 0 50  . 21.100  26.577  -10.469 1.00 26.64 50  A 1 
ATOM 358  C CA  . SER A 0 50  . 21.460  26.261  -11.845 1.00 26.64 50  A 1 
ATOM 359  C C   . SER A 0 50  . 22.849  25.643  -11.790 1.00 26.64 50  A 1 
ATOM 360  C CB  . SER A 0 50  . 21.432  27.498  -12.756 1.00 26.64 50  A 1 
ATOM 361  O O   . SER A 0 50  . 23.828  26.372  -11.578 1.00 26.64 50  A 1 
ATOM 362  O OG  . SER A 0 50  . 22.358  28.479  -12.318 1.00 26.64 50  A 1 
ATOM 363  N N   . TYR A 0 51  . 22.939  24.328  -11.966 1.00 30.52 51  A 1 
ATOM 364  C CA  . TYR A 0 51  . 24.194  23.754  -12.403 1.00 30.52 51  A 1 
ATOM 365  C C   . TYR A 0 51  . 24.554  24.449  -13.718 1.00 30.52 51  A 1 
ATOM 366  C CB  . TYR A 0 51  . 24.088  22.235  -12.533 1.00 30.52 51  A 1 
ATOM 367  O O   . TYR A 0 51  . 23.735  24.609  -14.624 1.00 30.52 51  A 1 
ATOM 368  C CG  . TYR A 0 51  . 25.400  21.531  -12.834 1.00 30.52 51  A 1 
ATOM 369  C CD1 . TYR A 0 51  . 25.487  20.696  -13.963 1.00 30.52 51  A 1 
ATOM 370  C CD2 . TYR A 0 51  . 26.486  21.604  -11.932 1.00 30.52 51  A 1 
ATOM 371  C CE1 . TYR A 0 51  . 26.618  19.887  -14.162 1.00 30.52 51  A 1 
ATOM 372  C CE2 . TYR A 0 51  . 27.638  20.815  -12.152 1.00 30.52 51  A 1 
ATOM 373  O OH  . TYR A 0 51  . 28.714  19.049  -13.393 1.00 30.52 51  A 1 
ATOM 374  C CZ  . TYR A 0 51  . 27.682  19.919  -13.246 1.00 30.52 51  A 1 
ATOM 375  N N   . LYS A 0 52  . 25.757  25.003  -13.753 1.00 31.07 52  A 1 
ATOM 376  C CA  . LYS A 0 52  . 26.416  25.355  -14.998 1.00 31.07 52  A 1 
ATOM 377  C C   . LYS A 0 52  . 27.612  24.431  -15.031 1.00 31.07 52  A 1 
ATOM 378  C CB  . LYS A 0 52  . 26.839  26.829  -15.033 1.00 31.07 52  A 1 
ATOM 379  O O   . LYS A 0 52  . 28.448  24.607  -14.137 1.00 31.07 52  A 1 
ATOM 380  C CG  . LYS A 0 52  . 25.632  27.757  -15.196 1.00 31.07 52  A 1 
ATOM 381  C CD  . LYS A 0 52  . 26.096  29.147  -15.638 1.00 31.07 52  A 1 
ATOM 382  C CE  . LYS A 0 52  . 24.867  29.999  -15.954 1.00 31.07 52  A 1 
ATOM 383  N NZ  . LYS A 0 52  . 25.221  31.140  -16.830 1.00 31.07 52  A 1 
ATOM 384  N N   . PRO A 0 53  . 27.717  23.498  -15.990 1.00 35.60 53  A 1 
ATOM 385  C CA  . PRO A 0 53  . 28.933  22.726  -16.144 1.00 35.60 53  A 1 
ATOM 386  C C   . PRO A 0 53  . 30.064  23.719  -16.402 1.00 35.60 53  A 1 
ATOM 387  C CB  . PRO A 0 53  . 28.675  21.743  -17.293 1.00 35.60 53  A 1 
ATOM 388  O O   . PRO A 0 53  . 30.206  24.300  -17.477 1.00 35.60 53  A 1 
ATOM 389  C CG  . PRO A 0 53  . 27.561  22.402  -18.102 1.00 35.60 53  A 1 
ATOM 390  C CD  . PRO A 0 53  . 26.761  23.150  -17.037 1.00 35.60 53  A 1 
ATOM 391  N N   . VAL A 0 54  . 30.863  23.982  -15.366 1.00 30.07 54  A 1 
ATOM 392  C CA  . VAL A 0 54  . 32.138  24.668  -15.531 1.00 30.07 54  A 1 
ATOM 393  C C   . VAL A 0 54  . 33.093  23.593  -16.003 1.00 30.07 54  A 1 
ATOM 394  C CB  . VAL A 0 54  . 32.621  25.429  -14.281 1.00 30.07 54  A 1 
ATOM 395  O O   . VAL A 0 54  . 33.941  23.118  -15.245 1.00 30.07 54  A 1 
ATOM 396  C CG1 . VAL A 0 54  . 33.921  26.202  -14.576 1.00 30.07 54  A 1 
ATOM 397  C CG2 . VAL A 0 54  . 31.588  26.470  -13.829 1.00 30.07 54  A 1 
ATOM 398  N N   . THR A 0 55  . 32.956  23.236  -17.281 1.00 30.86 55  A 1 
ATOM 399  C CA  . THR A 0 55  . 34.046  22.648  -18.041 1.00 30.86 55  A 1 
ATOM 400  C C   . THR A 0 55  . 35.221  23.596  -17.856 1.00 30.86 55  A 1 
ATOM 401  C CB  . THR A 0 55  . 33.700  22.489  -19.533 1.00 30.86 55  A 1 
ATOM 402  O O   . THR A 0 55  . 35.306  24.666  -18.472 1.00 30.86 55  A 1 
ATOM 403  C CG2 . THR A 0 55  . 32.610  21.446  -19.759 1.00 30.86 55  A 1 
ATOM 404  O OG1 . THR A 0 55  . 33.248  23.717  -20.056 1.00 30.86 55  A 1 
ATOM 405  N N   . LYS A 0 56  . 36.135  23.244  -16.947 1.00 35.56 56  A 1 
ATOM 406  C CA  . LYS A 0 56  . 37.472  23.812  -16.961 1.00 35.56 56  A 1 
ATOM 407  C C   . LYS A 0 56  . 38.080  23.296  -18.246 1.00 35.56 56  A 1 
ATOM 408  C CB  . LYS A 0 56  . 38.299  23.386  -15.742 1.00 35.56 56  A 1 
ATOM 409  O O   . LYS A 0 56  . 38.713  22.246  -18.231 1.00 35.56 56  A 1 
ATOM 410  C CG  . LYS A 0 56  . 37.939  24.172  -14.480 1.00 35.56 56  A 1 
ATOM 411  C CD  . LYS A 0 56  . 38.844  23.701  -13.338 1.00 35.56 56  A 1 
ATOM 412  C CE  . LYS A 0 56  . 38.488  24.429  -12.043 1.00 35.56 56  A 1 
ATOM 413  N NZ  . LYS A 0 56  . 39.155  23.791  -10.882 1.00 35.56 56  A 1 
ATOM 414  N N   . VAL A 0 57  . 37.857  24.041  -19.329 1.00 33.62 57  A 1 
ATOM 415  C CA  . VAL A 0 57  . 38.602  23.906  -20.571 1.00 33.62 57  A 1 
ATOM 416  C C   . VAL A 0 57  . 40.054  23.900  -20.131 1.00 33.62 57  A 1 
ATOM 417  C CB  . VAL A 0 57  . 38.317  25.061  -21.554 1.00 33.62 57  A 1 
ATOM 418  O O   . VAL A 0 57  . 40.575  24.917  -19.652 1.00 33.62 57  A 1 
ATOM 419  C CG1 . VAL A 0 57  . 39.031  24.820  -22.888 1.00 33.62 57  A 1 
ATOM 420  C CG2 . VAL A 0 57  . 36.817  25.221  -21.833 1.00 33.62 57  A 1 
ATOM 421  N N   . VAL A 0 58  . 40.666  22.715  -20.168 1.00 32.57 58  A 1 
ATOM 422  C CA  . VAL A 0 58  . 42.096  22.569  -19.947 1.00 32.57 58  A 1 
ATOM 423  C C   . VAL A 0 58  . 42.694  23.495  -20.980 1.00 32.57 58  A 1 
ATOM 424  C CB  . VAL A 0 58  . 42.552  21.112  -20.143 1.00 32.57 58  A 1 
ATOM 425  O O   . VAL A 0 58  . 42.446  23.304  -22.168 1.00 32.57 58  A 1 
ATOM 426  C CG1 . VAL A 0 58  . 44.082  20.992  -20.117 1.00 32.57 58  A 1 
ATOM 427  C CG2 . VAL A 0 58  . 41.990  20.230  -19.021 1.00 32.57 58  A 1 
ATOM 428  N N   . GLN A 0 59  . 43.359  24.564  -20.526 1.00 31.86 59  A 1 
ATOM 429  C CA  . GLN A 0 59  . 43.879  25.574  -21.441 1.00 31.86 59  A 1 
ATOM 430  C C   . GLN A 0 59  . 44.651  24.828  -22.529 1.00 31.86 59  A 1 
ATOM 431  C CB  . GLN A 0 59  . 44.831  26.549  -20.728 1.00 31.86 59  A 1 
ATOM 432  O O   . GLN A 0 59  . 45.596  24.120  -22.152 1.00 31.86 59  A 1 
ATOM 433  C CG  . GLN A 0 59  . 44.106  27.518  -19.790 1.00 31.86 59  A 1 
ATOM 434  C CD  . GLN A 0 59  . 45.035  28.552  -19.152 1.00 31.86 59  A 1 
ATOM 435  N NE2 . GLN A 0 59  . 44.478  29.577  -18.547 1.00 31.86 59  A 1 
ATOM 436  O OE1 . GLN A 0 59  . 46.256  28.489  -19.164 1.00 31.86 59  A 1 
ATOM 437  N N   . PRO A 0 60  . 44.270  24.941  -23.820 1.00 38.44 60  A 1 
ATOM 438  C CA  . PRO A 0 60  . 45.037  24.308  -24.876 1.00 38.44 60  A 1 
ATOM 439  C C   . PRO A 0 60  . 46.483  24.742  -24.676 1.00 38.44 60  A 1 
ATOM 440  C CB  . PRO A 0 60  . 44.428  24.763  -26.205 1.00 38.44 60  A 1 
ATOM 441  O O   . PRO A 0 60  . 46.748  25.923  -24.397 1.00 38.44 60  A 1 
ATOM 442  C CG  . PRO A 0 60  . 43.649  26.025  -25.837 1.00 38.44 60  A 1 
ATOM 443  C CD  . PRO A 0 60  . 43.211  25.757  -24.397 1.00 38.44 60  A 1 
ATOM 444  N N   . ALA A 0 61  . 47.386  23.757  -24.667 1.00 34.66 61  A 1 
ATOM 445  C CA  . ALA A 0 61  . 48.766  23.960  -24.251 1.00 34.66 61  A 1 
ATOM 446  C C   . ALA A 0 61  . 49.307  25.202  -24.958 1.00 34.66 61  A 1 
ATOM 447  C CB  . ALA A 0 61  . 49.590  22.709  -24.573 1.00 34.66 61  A 1 
ATOM 448  O O   . ALA A 0 61  . 49.126  25.346  -26.161 1.00 34.66 61  A 1 
ATOM 449  N N   . LYS A 0 62  . 49.885  26.132  -24.187 1.00 35.98 62  A 1 
ATOM 450  C CA  . LYS A 0 62  . 50.156  27.522  -24.590 1.00 35.98 62  A 1 
ATOM 451  C C   . LYS A 0 62  . 51.146  27.605  -25.763 1.00 35.98 62  A 1 
ATOM 452  C CB  . LYS A 0 62  . 50.602  28.280  -23.328 1.00 35.98 62  A 1 
ATOM 453  O O   . LYS A 0 62  . 52.319  27.943  -25.577 1.00 35.98 62  A 1 
ATOM 454  C CG  . LYS A 0 62  . 50.706  29.804  -23.485 1.00 35.98 62  A 1 
ATOM 455  C CD  . LYS A 0 62  . 51.124  30.397  -22.134 1.00 35.98 62  A 1 
ATOM 456  C CE  . LYS A 0 62  . 51.180  31.924  -22.185 1.00 35.98 62  A 1 
ATOM 457  N NZ  . LYS A 0 62  . 51.460  32.478  -20.838 1.00 35.98 62  A 1 
ATOM 458  N N   . GLU A 0 63  . 50.675  27.305  -26.968 1.00 39.70 63  A 1 
ATOM 459  C CA  . GLU A 0 63  . 51.478  27.215  -28.176 1.00 39.70 63  A 1 
ATOM 460  C C   . GLU A 0 63  . 51.842  28.613  -28.661 1.00 39.70 63  A 1 
ATOM 461  C CB  . GLU A 0 63  . 50.825  26.361  -29.274 1.00 39.70 63  A 1 
ATOM 462  O O   . GLU A 0 63  . 51.087  29.323  -29.314 1.00 39.70 63  A 1 
ATOM 463  C CG  . GLU A 0 63  . 51.034  24.851  -29.052 1.00 39.70 63  A 1 
ATOM 464  C CD  . GLU A 0 63  . 51.232  24.110  -30.382 1.00 39.70 63  A 1 
ATOM 465  O OE1 . GLU A 0 63  . 52.247  23.381  -30.472 1.00 39.70 63  A 1 
ATOM 466  O OE2 . GLU A 0 63  . 50.462  24.385  -31.328 1.00 39.70 63  A 1 
ATOM 467  N N   . GLN A 0 64  . 53.046  29.008  -28.253 1.00 39.72 64  A 1 
ATOM 468  C CA  . GLN A 0 64  . 53.928  29.973  -28.899 1.00 39.72 64  A 1 
ATOM 469  C C   . GLN A 0 64  . 53.240  31.047  -29.756 1.00 39.72 64  A 1 
ATOM 470  C CB  . GLN A 0 64  . 55.024  29.224  -29.680 1.00 39.72 64  A 1 
ATOM 471  O O   . GLN A 0 64  . 53.373  31.078  -30.979 1.00 39.72 64  A 1 
ATOM 472  C CG  . GLN A 0 64  . 55.923  28.418  -28.729 1.00 39.72 64  A 1 
ATOM 473  C CD  . GLN A 0 64  . 57.114  27.749  -29.408 1.00 39.72 64  A 1 
ATOM 474  N NE2 . GLN A 0 64  . 57.736  26.798  -28.749 1.00 39.72 64  A 1 
ATOM 475  O OE1 . GLN A 0 64  . 57.567  28.087  -30.492 1.00 39.72 64  A 1 
ATOM 476  N N   . ASN A 0 65  . 52.733  32.074  -29.070 1.00 35.06 65  A 1 
ATOM 477  C CA  . ASN A 0 65  . 52.809  33.446  -29.572 1.00 35.06 65  A 1 
ATOM 478  C C   . ASN A 0 65  . 54.289  33.848  -29.770 1.00 35.06 65  A 1 
ATOM 479  C CB  . ASN A 0 65  . 52.044  34.398  -28.619 1.00 35.06 65  A 1 
ATOM 480  O O   . ASN A 0 65  . 54.851  34.630  -29.003 1.00 35.06 65  A 1 
ATOM 481  C CG  . ASN A 0 65  . 50.604  34.633  -29.039 1.00 35.06 65  A 1 
ATOM 482  N ND2 . ASN A 0 65  . 49.700  34.828  -28.109 1.00 35.06 65  A 1 
ATOM 483  O OD1 . ASN A 0 65  . 50.280  34.713  -30.206 1.00 35.06 65  A 1 
ATOM 484  N N   . LYS A 0 66  . 54.935  33.320  -30.817 1.00 40.06 66  A 1 
ATOM 485  C CA  . LYS A 0 66  . 56.203  33.817  -31.369 1.00 40.06 66  A 1 
ATOM 486  C C   . LYS A 0 66  . 55.930  35.032  -32.254 1.00 40.06 66  A 1 
ATOM 487  C CB  . LYS A 0 66  . 56.986  32.695  -32.075 1.00 40.06 66  A 1 
ATOM 488  O O   . LYS A 0 66  . 56.249  35.069  -33.440 1.00 40.06 66  A 1 
ATOM 489  C CG  . LYS A 0 66  . 57.962  31.996  -31.122 1.00 40.06 66  A 1 
ATOM 490  C CD  . LYS A 0 66  . 58.683  30.882  -31.885 1.00 40.06 66  A 1 
ATOM 491  C CE  . LYS A 0 66  . 59.738  30.196  -31.017 1.00 40.06 66  A 1 
ATOM 492  N NZ  . LYS A 0 66  . 59.991  28.828  -31.523 1.00 40.06 66  A 1 
ATOM 493  N N   . ALA A 0 67  . 55.361  36.065  -31.641 1.00 31.08 67  A 1 
ATOM 494  C CA  . ALA A 0 67  . 55.509  37.406  -32.172 1.00 31.08 67  A 1 
ATOM 495  C C   . ALA A 0 67  . 57.006  37.771  -32.106 1.00 31.08 67  A 1 
ATOM 496  C CB  . ALA A 0 67  . 54.613  38.361  -31.374 1.00 31.08 67  A 1 
ATOM 497  O O   . ALA A 0 67  . 57.615  37.694  -31.041 1.00 31.08 67  A 1 
ATOM 498  N N   . SER A 0 68  . 57.587  38.149  -33.249 1.00 35.69 68  A 1 
ATOM 499  C CA  . SER A 0 68  . 58.994  38.553  -33.440 1.00 35.69 68  A 1 
ATOM 500  C C   . SER A 0 68  . 60.089  37.524  -33.082 1.00 35.69 68  A 1 
ATOM 501  C CB  . SER A 0 68  . 59.274  39.930  -32.805 1.00 35.69 68  A 1 
ATOM 502  O O   . SER A 0 68  . 60.632  37.543  -31.982 1.00 35.69 68  A 1 
ATOM 503  O OG  . SER A 0 68  . 59.029  39.984  -31.414 1.00 35.69 68  A 1 
ATOM 504  N N   . ALA A 0 69  . 60.501  36.713  -34.068 1.00 33.81 69  A 1 
ATOM 505  C CA  . ALA A 0 69  . 61.868  36.181  -34.175 1.00 33.81 69  A 1 
ATOM 506  C C   . ALA A 0 69  . 62.215  35.775  -35.629 1.00 33.81 69  A 1 
ATOM 507  C CB  . ALA A 0 69  . 62.060  34.993  -33.220 1.00 33.81 69  A 1 
ATOM 508  O O   . ALA A 0 69  . 61.691  34.797  -36.150 1.00 33.81 69  A 1 
ATOM 509  N N   . ASP A 0 70  . 63.105  36.548  -36.251 1.00 33.08 70  A 1 
ATOM 510  C CA  . ASP A 0 70  . 64.111  36.161  -37.253 1.00 33.08 70  A 1 
ATOM 511  C C   . ASP A 0 70  . 63.738  35.261  -38.452 1.00 33.08 70  A 1 
ATOM 512  C CB  . ASP A 0 70  . 65.363  35.668  -36.510 1.00 33.08 70  A 1 
ATOM 513  O O   . ASP A 0 70  . 63.884  34.043  -38.442 1.00 33.08 70  A 1 
ATOM 514  C CG  . ASP A 0 70  . 65.906  36.718  -35.529 1.00 33.08 70  A 1 
ATOM 515  O OD1 . ASP A 0 70  . 65.523  37.906  -35.664 1.00 33.08 70  A 1 
ATOM 516  O OD2 . ASP A 0 70  . 66.680  36.321  -34.634 1.00 33.08 70  A 1 
ATOM 517  N N   . TYR A 0 71  . 63.405  35.935  -39.557 1.00 32.37 71  A 1 
ATOM 518  C CA  . TYR A 0 71  . 63.955  35.787  -40.923 1.00 32.37 71  A 1 
ATOM 519  C C   . TYR A 0 71  . 64.879  34.572  -41.244 1.00 32.37 71  A 1 
ATOM 520  C CB  . TYR A 0 71  . 64.630  37.139  -41.268 1.00 32.37 71  A 1 
ATOM 521  O O   . TYR A 0 71  . 66.000  34.755  -41.721 1.00 32.37 71  A 1 
ATOM 522  C CG  . TYR A 0 71  . 64.567  37.570  -42.726 1.00 32.37 71  A 1 
ATOM 523  C CD1 . TYR A 0 71  . 65.616  37.269  -43.619 1.00 32.37 71  A 1 
ATOM 524  C CD2 . TYR A 0 71  . 63.471  38.334  -43.173 1.00 32.37 71  A 1 
ATOM 525  C CE1 . TYR A 0 71  . 65.568  37.725  -44.952 1.00 32.37 71  A 1 
ATOM 526  C CE2 . TYR A 0 71  . 63.422  38.799  -44.501 1.00 32.37 71  A 1 
ATOM 527  O OH  . TYR A 0 71  . 64.420  38.953  -46.672 1.00 32.37 71  A 1 
ATOM 528  C CZ  . TYR A 0 71  . 64.470  38.497  -45.393 1.00 32.37 71  A 1 
ATOM 529  N N   . SER A 0 72  . 64.429  33.323  -41.055 1.00 31.64 72  A 1 
ATOM 530  C CA  . SER A 0 72  . 65.131  32.131  -41.566 1.00 31.64 72  A 1 
ATOM 531  C C   . SER A 0 72  . 64.228  30.896  -41.732 1.00 31.64 72  A 1 
ATOM 532  C CB  . SER A 0 72  . 66.308  31.774  -40.651 1.00 31.64 72  A 1 
ATOM 533  O O   . SER A 0 72  . 63.755  30.322  -40.758 1.00 31.64 72  A 1 
ATOM 534  O OG  . SER A 0 72  . 67.176  30.878  -41.326 1.00 31.64 72  A 1 
ATOM 535  N N   . GLN A 0 73  . 64.043  30.467  -42.986 1.00 35.25 73  A 1 
ATOM 536  C CA  . GLN A 0 73  . 63.696  29.097  -43.424 1.00 35.25 73  A 1 
ATOM 537  C C   . GLN A 0 73  . 62.617  28.321  -42.629 1.00 35.25 73  A 1 
ATOM 538  C CB  . GLN A 0 73  . 64.981  28.264  -43.596 1.00 35.25 73  A 1 
ATOM 539  O O   . GLN A 0 73  . 62.874  27.236  -42.108 1.00 35.25 73  A 1 
ATOM 540  C CG  . GLN A 0 73  . 66.002  28.914  -44.542 1.00 35.25 73  A 1 
ATOM 541  C CD  . GLN A 0 73  . 67.164  27.992  -44.905 1.00 35.25 73  A 1 
ATOM 542  N NE2 . GLN A 0 73  . 68.270  28.539  -45.360 1.00 35.25 73  A 1 
ATOM 543  O OE1 . GLN A 0 73  . 67.115  26.777  -44.828 1.00 35.25 73  A 1 
ATOM 544  N N   . GLY A 0 74  . 61.374  28.811  -42.624 1.00 36.73 74  A 1 
ATOM 545  C CA  . GLY A 0 74  . 60.215  28.008  -42.215 1.00 36.73 74  A 1 
ATOM 546  C C   . GLY A 0 74  . 59.724  27.094  -43.345 1.00 36.73 74  A 1 
ATOM 547  O O   . GLY A 0 74  . 58.967  27.545  -44.200 1.00 36.73 74  A 1 
ATOM 548  N N   . TYR A 0 75  . 60.132  25.820  -43.350 1.00 42.40 75  A 1 
ATOM 549  C CA  . TYR A 0 75  . 59.516  24.798  -44.210 1.00 42.40 75  A 1 
ATOM 550  C C   . TYR A 0 75  . 58.057  24.587  -43.777 1.00 42.40 75  A 1 
ATOM 551  C CB  . TYR A 0 75  . 60.306  23.479  -44.146 1.00 42.40 75  A 1 
ATOM 552  O O   . TYR A 0 75  . 57.794  24.327  -42.603 1.00 42.40 75  A 1 
ATOM 553  C CG  . TYR A 0 75  . 61.567  23.442  -44.996 1.00 42.40 75  A 1 
ATOM 554  C CD1 . TYR A 0 75  . 61.547  22.799  -46.251 1.00 42.40 75  A 1 
ATOM 555  C CD2 . TYR A 0 75  . 62.758  24.039  -44.535 1.00 42.40 75  A 1 
ATOM 556  C CE1 . TYR A 0 75  . 62.713  22.748  -47.041 1.00 42.40 75  A 1 
ATOM 557  C CE2 . TYR A 0 75  . 63.925  23.996  -45.324 1.00 42.40 75  A 1 
ATOM 558  O OH  . TYR A 0 75  . 65.031  23.306  -47.337 1.00 42.40 75  A 1 
ATOM 559  C CZ  . TYR A 0 75  . 63.903  23.346  -46.578 1.00 42.40 75  A 1 
ATOM 560  N N   . GLN A 0 76  . 57.108  24.725  -44.706 1.00 45.86 76  A 1 
ATOM 561  C CA  . GLN A 0 76  . 55.680  24.617  -44.396 1.00 45.86 76  A 1 
ATOM 562  C C   . GLN A 0 76  . 55.285  23.148  -44.199 1.00 45.86 76  A 1 
ATOM 563  C CB  . GLN A 0 76  . 54.837  25.310  -45.479 1.00 45.86 76  A 1 
ATOM 564  O O   . GLN A 0 76  . 55.370  22.348  -45.126 1.00 45.86 76  A 1 
ATOM 565  C CG  . GLN A 0 76  . 55.093  26.827  -45.511 1.00 45.86 76  A 1 
ATOM 566  C CD  . GLN A 0 76  . 54.075  27.572  -46.369 1.00 45.86 76  A 1 
ATOM 567  N NE2 . GLN A 0 76  . 53.563  28.697  -45.919 1.00 45.86 76  A 1 
ATOM 568  O OE1 . GLN A 0 76  . 53.712  27.169  -47.456 1.00 45.86 76  A 1 
ATOM 569  N N   . MET A 0 77  . 54.882  22.800  -42.977 1.00 51.11 77  A 1 
ATOM 570  C CA  . MET A 0 77  . 54.369  21.472  -42.631 1.00 51.11 77  A 1 
ATOM 571  C C   . MET A 0 77  . 52.863  21.405  -42.905 1.00 51.11 77  A 1 
ATOM 572  C CB  . MET A 0 77  . 54.676  21.147  -41.156 1.00 51.11 77  A 1 
ATOM 573  O O   . MET A 0 77  . 52.158  22.390  -42.674 1.00 51.11 77  A 1 
ATOM 574  C CG  . MET A 0 77  . 56.186  21.103  -40.874 1.00 51.11 77  A 1 
ATOM 575  S SD  . MET A 0 77  . 56.666  20.758  -39.154 1.00 51.11 77  A 1 
ATOM 576  C CE  . MET A 0 77  . 56.257  18.994  -39.029 1.00 51.11 77  A 1 
ATOM 577  N N   . GLN A 0 78  . 52.372  20.236  -43.331 1.00 54.82 78  A 1 
ATOM 578  C CA  . GLN A 0 78  . 50.955  19.898  -43.166 1.00 54.82 78  A 1 
ATOM 579  C C   . GLN A 0 78  . 50.603  20.033  -41.682 1.00 54.82 78  A 1 
ATOM 580  C CB  . GLN A 0 78  . 50.666  18.460  -43.636 1.00 54.82 78  A 1 
ATOM 581  O O   . GLN A 0 78  . 51.396  19.633  -40.824 1.00 54.82 78  A 1 
ATOM 582  C CG  . GLN A 0 78  . 50.806  18.280  -45.154 1.00 54.82 78  A 1 
ATOM 583  C CD  . GLN A 0 78  . 50.520  16.841  -45.577 1.00 54.82 78  A 1 
ATOM 584  N NE2 . GLN A 0 78  . 49.372  16.559  -46.154 1.00 54.82 78  A 1 
ATOM 585  O OE1 . GLN A 0 78  . 51.334  15.947  -45.406 1.00 54.82 78  A 1 
ATOM 586  N N   . LYS A 0 79  . 49.439  20.610  -41.387 1.00 59.35 79  A 1 
ATOM 587  C CA  . LYS A 0 79  . 48.890  20.628  -40.034 1.00 59.35 79  A 1 
ATOM 588  C C   . LYS A 0 79  . 47.638  19.774  -40.024 1.00 59.35 79  A 1 
ATOM 589  C CB  . LYS A 0 79  . 48.583  22.052  -39.567 1.00 59.35 79  A 1 
ATOM 590  O O   . LYS A 0 79  . 46.726  20.034  -40.797 1.00 59.35 79  A 1 
ATOM 591  C CG  . LYS A 0 79  . 49.851  22.857  -39.255 1.00 59.35 79  A 1 
ATOM 592  C CD  . LYS A 0 79  . 49.427  24.144  -38.543 1.00 59.35 79  A 1 
ATOM 593  C CE  . LYS A 0 79  . 50.630  24.910  -38.000 1.00 59.35 79  A 1 
ATOM 594  N NZ  . LYS A 0 79  . 50.180  25.854  -36.948 1.00 59.35 79  A 1 
ATOM 595  N N   . THR A 0 80  . 47.640  18.776  -39.160 1.00 65.86 80  A 1 
ATOM 596  C CA  . THR A 0 80  . 46.477  17.969  -38.811 1.00 65.86 80  A 1 
ATOM 597  C C   . THR A 0 80  . 46.159  18.264  -37.350 1.00 65.86 80  A 1 
ATOM 598  C CB  . THR A 0 80  . 46.751  16.476  -39.054 1.00 65.86 80  A 1 
ATOM 599  O O   . THR A 0 80  . 47.087  18.311  -36.534 1.00 65.86 80  A 1 
ATOM 600  C CG2 . THR A 0 80  . 46.992  16.192  -40.539 1.00 65.86 80  A 1 
ATOM 601  O OG1 . THR A 0 80  . 47.930  16.076  -38.381 1.00 65.86 80  A 1 
ATOM 602  N N   . SER A 0 81  . 44.896  18.514  -37.028 1.00 75.33 81  A 1 
ATOM 603  C CA  . SER A 0 81  . 44.402  18.529  -35.651 1.00 75.33 81  A 1 
ATOM 604  C C   . SER A 0 81  . 43.300  17.498  -35.530 1.00 75.33 81  A 1 
ATOM 605  C CB  . SER A 0 81  . 43.863  19.897  -35.223 1.00 75.33 81  A 1 
ATOM 606  O O   . SER A 0 81  . 42.392  17.528  -36.345 1.00 75.33 81  A 1 
ATOM 607  O OG  . SER A 0 81  . 42.707  20.254  -35.953 1.00 75.33 81  A 1 
ATOM 608  N N   . ASP A 0 82  . 43.406  16.687  -34.497 1.00 79.65 82  A 1 
ATOM 609  C CA  . ASP A 0 82  . 42.502  15.615  -34.090 1.00 79.65 82  A 1 
ATOM 610  C C   . ASP A 0 82  . 42.104  15.998  -32.648 1.00 79.65 82  A 1 
ATOM 611  C CB  . ASP A 0 82  . 43.283  14.291  -34.330 1.00 79.65 82  A 1 
ATOM 612  O O   . ASP A 0 82  . 42.954  16.499  -31.883 1.00 79.65 82  A 1 
ATOM 613  C CG  . ASP A 0 82  . 43.209  13.136  -33.325 1.00 79.65 82  A 1 
ATOM 614  O OD1 . ASP A 0 82  . 42.642  13.313  -32.229 1.00 79.65 82  A 1 
ATOM 615  O OD2 . ASP A 0 82  . 43.970  12.161  -33.570 1.00 79.65 82  A 1 
ATOM 616  N N   . TRP A 0 83  . 40.808  15.931  -32.330 1.00 77.37 83  A 1 
ATOM 617  C CA  . TRP A 0 83  . 40.267  16.324  -31.030 1.00 77.37 83  A 1 
ATOM 618  C C   . TRP A 0 83  . 39.086  15.442  -30.611 1.00 77.37 83  A 1 
ATOM 619  C CB  . TRP A 0 83  . 39.887  17.819  -31.022 1.00 77.37 83  A 1 
ATOM 620  O O   . TRP A 0 83  . 37.934  15.762  -30.877 1.00 77.37 83  A 1 
ATOM 621  C CG  . TRP A 0 83  . 39.429  18.341  -29.685 1.00 77.37 83  A 1 
ATOM 622  C CD1 . TRP A 0 83  . 40.249  18.657  -28.659 1.00 77.37 83  A 1 
ATOM 623  C CD2 . TRP A 0 83  . 38.066  18.490  -29.165 1.00 77.37 83  A 1 
ATOM 624  C CE2 . TRP A 0 83  . 38.147  18.915  -27.803 1.00 77.37 83  A 1 
ATOM 625  C CE3 . TRP A 0 83  . 36.770  18.270  -29.677 1.00 77.37 83  A 1 
ATOM 626  N NE1 . TRP A 0 83  . 39.500  18.999  -27.548 1.00 77.37 83  A 1 
ATOM 627  C CH2 . TRP A 0 83  . 35.739  18.902  -27.553 1.00 77.37 83  A 1 
ATOM 628  C CZ2 . TRP A 0 83  . 37.013  19.128  -27.000 1.00 77.37 83  A 1 
ATOM 629  C CZ3 . TRP A 0 83  . 35.626  18.464  -28.881 1.00 77.37 83  A 1 
ATOM 630  N N   . ASP A 0 84  . 39.391  14.394  -29.847 1.00 87.24 84  A 1 
ATOM 631  C CA  . ASP A 0 84  . 38.398  13.602  -29.117 1.00 87.24 84  A 1 
ATOM 632  C C   . ASP A 0 84  . 37.857  14.328  -27.864 1.00 87.24 84  A 1 
ATOM 633  C CB  . ASP A 0 84  . 39.035  12.305  -28.590 1.00 87.24 84  A 1 
ATOM 634  O O   . ASP A 0 84  . 38.627  14.819  -27.020 1.00 87.24 84  A 1 
ATOM 635  C CG  . ASP A 0 84  . 39.532  11.287  -29.615 1.00 87.24 84  A 1 
ATOM 636  O OD1 . ASP A 0 84  . 38.721  10.870  -30.459 1.00 87.24 84  A 1 
ATOM 637  O OD2 . ASP A 0 84  . 40.656  10.774  -29.375 1.00 87.24 84  A 1 
ATOM 638  N N   . ALA A 0 85  . 36.548  14.226  -27.622 1.00 83.65 85  A 1 
ATOM 639  C CA  . ALA A 0 85  . 35.942  14.418  -26.306 1.00 83.65 85  A 1 
ATOM 640  C C   . ALA A 0 85  . 34.877  13.359  -25.981 1.00 83.65 85  A 1 
ATOM 641  C CB  . ALA A 0 85  . 35.389  15.839  -26.191 1.00 83.65 85  A 1 
ATOM 642  O O   . ALA A 0 85  . 34.072  12.956  -26.812 1.00 83.65 85  A 1 
ATOM 643  N N   . TRP A 0 86  . 34.840  12.930  -24.717 1.00 87.75 86  A 1 
ATOM 644  C CA  . TRP A 0 86  . 33.816  12.030  -24.183 1.00 87.75 86  A 1 
ATOM 645  C C   . TRP A 0 86  . 33.481  12.404  -22.740 1.00 87.75 86  A 1 
ATOM 646  C CB  . TRP A 0 86  . 34.287  10.572  -24.272 1.00 87.75 86  A 1 
ATOM 647  O O   . TRP A 0 86  . 34.378  12.747  -21.958 1.00 87.75 86  A 1 
ATOM 648  C CG  . TRP A 0 86  . 33.363  9.590   -23.616 1.00 87.75 86  A 1 
ATOM 649  C CD1 . TRP A 0 86  . 32.182  9.183   -24.127 1.00 87.75 86  A 1 
ATOM 650  C CD2 . TRP A 0 86  . 33.437  9.002   -22.279 1.00 87.75 86  A 1 
ATOM 651  C CE2 . TRP A 0 86  . 32.256  8.233   -22.057 1.00 87.75 86  A 1 
ATOM 652  C CE3 . TRP A 0 86  . 34.357  9.089   -21.210 1.00 87.75 86  A 1 
ATOM 653  N NE1 . TRP A 0 86  . 31.526  8.381   -23.216 1.00 87.75 86  A 1 
ATOM 654  C CH2 . TRP A 0 86  . 32.949  7.665   -19.805 1.00 87.75 86  A 1 
ATOM 655  C CZ2 . TRP A 0 86  . 32.008  7.568   -20.845 1.00 87.75 86  A 1 
ATOM 656  C CZ3 . TRP A 0 86  . 34.119  8.427   -19.988 1.00 87.75 86  A 1 
ATOM 657  N N   . GLY A 0 87  . 32.204  12.308  -22.375 1.00 85.29 87  A 1 
ATOM 658  C CA  . GLY A 0 87  . 31.725  12.616  -21.036 1.00 85.29 87  A 1 
ATOM 659  C C   . GLY A 0 87  . 30.504  11.809  -20.607 1.00 85.29 87  A 1 
ATOM 660  O O   . GLY A 0 87  . 29.816  11.171  -21.404 1.00 85.29 87  A 1 
ATOM 661  N N   . ARG A 0 88  . 30.280  11.835  -19.292 1.00 92.63 88  A 1 
ATOM 662  C CA  . ARG A 0 88  . 29.088  11.331  -18.618 1.00 92.63 88  A 1 
ATOM 663  C C   . ARG A 0 88  . 28.870  12.153  -17.352 1.00 92.63 88  A 1 
ATOM 664  C CB  . ARG A 0 88  . 29.263  9.838   -18.293 1.00 92.63 88  A 1 
ATOM 665  O O   . ARG A 0 88  . 29.826  12.280  -16.579 1.00 92.63 88  A 1 
ATOM 666  C CG  . ARG A 0 88  . 27.974  9.222   -17.737 1.00 92.63 88  A 1 
ATOM 667  C CD  . ARG A 0 88  . 28.202  7.765   -17.335 1.00 92.63 88  A 1 
ATOM 668  N NE  . ARG A 0 88  . 26.915  7.085   -17.154 1.00 92.63 88  A 1 
ATOM 669  N NH1 . ARG A 0 88  . 27.645  4.937   -16.917 1.00 92.63 88  A 1 
ATOM 670  N NH2 . ARG A 0 88  . 25.461  5.351   -17.019 1.00 92.63 88  A 1 
ATOM 671  C CZ  . ARG A 0 88  . 26.675  5.800   -17.026 1.00 92.63 88  A 1 
ATOM 672  N N   . ASP A 0 89  . 27.665  12.660  -17.130 1.00 87.31 89  A 1 
ATOM 673  C CA  . ASP A 0 89  . 27.244  13.199  -15.829 1.00 87.31 89  A 1 
ATOM 674  C C   . ASP A 0 89  . 26.207  12.246  -15.211 1.00 87.31 89  A 1 
ATOM 675  C CB  . ASP A 0 89  . 26.792  14.679  -15.917 1.00 87.31 89  A 1 
ATOM 676  O O   . ASP A 0 89  . 25.564  11.488  -15.930 1.00 87.31 89  A 1 
ATOM 677  C CG  . ASP A 0 89  . 27.194  15.495  -14.668 1.00 87.31 89  A 1 
ATOM 678  O OD1 . ASP A 0 89  . 27.411  14.861  -13.606 1.00 87.31 89  A 1 
ATOM 679  O OD2 . ASP A 0 89  . 27.455  16.726  -14.778 1.00 87.31 89  A 1 
ATOM 680  N N   . GLN A 0 90  . 26.140  12.169  -13.880 1.00 92.35 90  A 1 
ATOM 681  C CA  . GLN A 0 90  . 25.262  11.219  -13.180 1.00 92.35 90  A 1 
ATOM 682  C C   . GLN A 0 90  . 24.733  11.822  -11.879 1.00 92.35 90  A 1 
ATOM 683  C CB  . GLN A 0 90  . 25.971  9.883   -12.862 1.00 92.35 90  A 1 
ATOM 684  O O   . GLN A 0 90  . 25.374  11.704  -10.826 1.00 92.35 90  A 1 
ATOM 685  C CG  . GLN A 0 90  . 26.463  9.079   -14.070 1.00 92.35 90  A 1 
ATOM 686  C CD  . GLN A 0 90  . 26.406  7.582   -13.797 1.00 92.35 90  A 1 
ATOM 687  N NE2 . GLN A 0 90  . 25.388  6.920   -14.288 1.00 92.35 90  A 1 
ATOM 688  O OE1 . GLN A 0 90  . 27.248  6.976   -13.142 1.00 92.35 90  A 1 
ATOM 689  N N   . ASP A 0 91  . 23.543  12.411  -11.930 1.00 90.40 91  A 1 
ATOM 690  C CA  . ASP A 0 91  . 22.887  13.002  -10.768 1.00 90.40 91  A 1 
ATOM 691  C C   . ASP A 0 91  . 21.806  12.068  -10.194 1.00 90.40 91  A 1 
ATOM 692  C CB  . ASP A 0 91  . 22.389  14.433  -11.087 1.00 90.40 91  A 1 
ATOM 693  O O   . ASP A 0 91  . 21.047  11.407  -10.900 1.00 90.40 91  A 1 
ATOM 694  C CG  . ASP A 0 91  . 23.293  15.564  -10.550 1.00 90.40 91  A 1 
ATOM 695  O OD1 . ASP A 0 91  . 24.088  15.306  -9.610  1.00 90.40 91  A 1 
ATOM 696  O OD2 . ASP A 0 91  . 23.058  16.743  -10.903 1.00 90.40 91  A 1 
ATOM 697  N N   . LEU A 0 92  . 21.738  11.986  -8.859  1.00 94.03 92  A 1 
ATOM 698  C CA  . LEU A 0 92  . 20.753  11.177  -8.134  1.00 94.03 92  A 1 
ATOM 699  C C   . LEU A 0 92  . 20.248  11.932  -6.903  1.00 94.03 92  A 1 
ATOM 700  C CB  . LEU A 0 92  . 21.364  9.809   -7.764  1.00 94.03 92  A 1 
ATOM 701  O O   . LEU A 0 92  . 20.987  12.169  -5.945  1.00 94.03 92  A 1 
ATOM 702  C CG  . LEU A 0 92  . 20.441  8.893   -6.929  1.00 94.03 92  A 1 
ATOM 703  C CD1 . LEU A 0 92  . 19.194  8.433   -7.685  1.00 94.03 92  A 1 
ATOM 704  C CD2 . LEU A 0 92  . 21.199  7.638   -6.493  1.00 94.03 92  A 1 
ATOM 705  N N   . ALA A 0 93  . 18.953  12.236  -6.888  1.00 94.68 93  A 1 
ATOM 706  C CA  . ALA A 0 93  . 18.265  12.865  -5.769  1.00 94.68 93  A 1 
ATOM 707  C C   . ALA A 0 93  . 17.167  11.946  -5.218  1.00 94.68 93  A 1 
ATOM 708  C CB  . ALA A 0 93  . 17.725  14.227  -6.214  1.00 94.68 93  A 1 
ATOM 709  O O   . ALA A 0 93  . 16.301  11.473  -5.952  1.00 94.68 93  A 1 
ATOM 710  N N   . ILE A 0 94  . 17.178  11.725  -3.902  1.00 95.80 94  A 1 
ATOM 711  C CA  . ILE A 0 94  . 16.157  10.947  -3.192  1.00 95.80 94  A 1 
ATOM 712  C C   . ILE A 0 94  . 15.654  11.777  -2.007  1.00 95.80 94  A 1 
ATOM 713  C CB  . ILE A 0 94  . 16.693  9.558   -2.760  1.00 95.80 94  A 1 
ATOM 714  O O   . ILE A 0 94  . 16.434  12.119  -1.119  1.00 95.80 94  A 1 
ATOM 715  C CG1 . ILE A 0 94  . 17.277  8.784   -3.971  1.00 95.80 94  A 1 
ATOM 716  C CG2 . ILE A 0 94  . 15.565  8.763   -2.070  1.00 95.80 94  A 1 
ATOM 717  C CD1 . ILE A 0 94  . 17.817  7.383   -3.655  1.00 95.80 94  A 1 
ATOM 718  N N   . ASP A 0 95  . 14.356  12.079  -1.988  1.00 95.27 95  A 1 
ATOM 719  C CA  . ASP A 0 95  . 13.645  12.618  -0.823  1.00 95.27 95  A 1 
ATOM 720  C C   . ASP A 0 95  . 12.695  11.529  -0.314  1.00 95.27 95  A 1 
ATOM 721  C CB  . ASP A 0 95  . 12.923  13.935  -1.180  1.00 95.27 95  A 1 
ATOM 722  O O   . ASP A 0 95  . 11.840  11.043  -1.053  1.00 95.27 95  A 1 
ATOM 723  C CG  . ASP A 0 95  . 12.372  14.705  0.037   1.00 95.27 95  A 1 
ATOM 724  O OD1 . ASP A 0 95  . 12.458  14.189  1.176   1.00 95.27 95  A 1 
ATOM 725  O OD2 . ASP A 0 95  . 11.891  15.849  -0.156  1.00 95.27 95  A 1 
ATOM 726  N N   . GLU A 0 96  . 12.868  11.087  0.929   1.00 95.89 96  A 1 
ATOM 727  C CA  . GLU A 0 96  . 12.056  10.035  1.538   1.00 95.89 96  A 1 
ATOM 728  C C   . GLU A 0 96  . 11.620  10.463  2.938   1.00 95.89 96  A 1 
ATOM 729  C CB  . GLU A 0 96  . 12.795  8.683   1.523   1.00 95.89 96  A 1 
ATOM 730  O O   . GLU A 0 96  . 12.418  10.898  3.772   1.00 95.89 96  A 1 
ATOM 731  C CG  . GLU A 0 96  . 11.906  7.542   2.047   1.00 95.89 96  A 1 
ATOM 732  C CD  . GLU A 0 96  . 12.514  6.150   1.816   1.00 95.89 96  A 1 
ATOM 733  O OE1 . GLU A 0 96  . 11.763  5.262   1.341   1.00 95.89 96  A 1 
ATOM 734  O OE2 . GLU A 0 96  . 13.701  5.949   2.147   1.00 95.89 96  A 1 
ATOM 735  N N   . SER A 0 97  . 10.323  10.334  3.205   1.00 94.83 97  A 1 
ATOM 736  C CA  . SER A 0 97  . 9.702   10.775  4.444   1.00 94.83 97  A 1 
ATOM 737  C C   . SER A 0 97  . 8.699   9.750   4.959   1.00 94.83 97  A 1 
ATOM 738  C CB  . SER A 0 97  . 9.078   12.161  4.260   1.00 94.83 97  A 1 
ATOM 739  O O   . SER A 0 97  . 7.955   9.120   4.207   1.00 94.83 97  A 1 
ATOM 740  O OG  . SER A 0 97  . 7.976   12.127  3.379   1.00 94.83 97  A 1 
ATOM 741  N N   . TYR A 0 98  . 8.680   9.596   6.280   1.00 96.74 98  A 1 
ATOM 742  C CA  . TYR A 0 98  . 7.746   8.742   6.998   1.00 96.74 98  A 1 
ATOM 743  C C   . TYR A 0 98  . 7.278   9.462   8.262   1.00 96.74 98  A 1 
ATOM 744  C CB  . TYR A 0 98  . 8.412   7.398   7.317   1.00 96.74 98  A 1 
ATOM 745  O O   . TYR A 0 98  . 8.085   10.030  9.004   1.00 96.74 98  A 1 
ATOM 746  C CG  . TYR A 0 98  . 7.600   6.525   8.254   1.00 96.74 98  A 1 
ATOM 747  C CD1 . TYR A 0 98  . 7.908   6.510   9.628   1.00 96.74 98  A 1 
ATOM 748  C CD2 . TYR A 0 98  . 6.518   5.767   7.766   1.00 96.74 98  A 1 
ATOM 749  C CE1 . TYR A 0 98  . 7.156   5.715   10.512  1.00 96.74 98  A 1 
ATOM 750  C CE2 . TYR A 0 98  . 5.759   4.971   8.647   1.00 96.74 98  A 1 
ATOM 751  O OH  . TYR A 0 98  . 5.386   4.156   10.882  1.00 96.74 98  A 1 
ATOM 752  C CZ  . TYR A 0 98  . 6.085   4.938   10.019  1.00 96.74 98  A 1 
ATOM 753  N N   . GLY A 0 99  . 5.975   9.433   8.520   1.00 93.73 99  A 1 
ATOM 754  C CA  . GLY A 0 99  . 5.361   10.054  9.685   1.00 93.73 99  A 1 
ATOM 755  C C   . GLY A 0 99  . 4.243   9.189   10.246  1.00 93.73 99  A 1 
ATOM 756  O O   . GLY A 0 99  . 3.412   8.681   9.505   1.00 93.73 99  A 1 
ATOM 757  N N   . LYS A 0 100 . 4.193   9.055   11.573  1.00 95.45 100 A 1 
ATOM 758  C CA  . LYS A 0 100 . 3.123   8.354   12.287  1.00 95.45 100 A 1 
ATOM 759  C C   . LYS A 0 100 . 2.635   9.205   13.449  1.00 95.45 100 A 1 
ATOM 760  C CB  . LYS A 0 100 . 3.620   6.966   12.713  1.00 95.45 100 A 1 
ATOM 761  O O   . LYS A 0 100 . 3.423   9.591   14.310  1.00 95.45 100 A 1 
ATOM 762  C CG  . LYS A 0 100 . 2.608   6.226   13.600  1.00 95.45 100 A 1 
ATOM 763  C CD  . LYS A 0 100 . 2.932   4.730   13.636  1.00 95.45 100 A 1 
ATOM 764  C CE  . LYS A 0 100 . 1.899   3.981   14.481  1.00 95.45 100 A 1 
ATOM 765  N NZ  . LYS A 0 100 . 1.851   2.554   14.091  1.00 95.45 100 A 1 
ATOM 766  N N   . THR A 0 101 . 1.337   9.479   13.472  1.00 93.00 101 A 1 
ATOM 767  C CA  . THR A 0 101 . 0.665   10.274  14.503  1.00 93.00 101 A 1 
ATOM 768  C C   . THR A 0 101 . -0.456  9.453   15.121  1.00 93.00 101 A 1 
ATOM 769  C CB  . THR A 0 101 . 0.111   11.582  13.919  1.00 93.00 101 A 1 
ATOM 770  O O   . THR A 0 101 . -1.266  8.872   14.407  1.00 93.00 101 A 1 
ATOM 771  C CG2 . THR A 0 101 . -0.474  12.501  14.991  1.00 93.00 101 A 1 
ATOM 772  O OG1 . THR A 0 101 . 1.152   12.306  13.308  1.00 93.00 101 A 1 
ATOM 773  N N   . THR A 0 102 . -0.516  9.418   16.450  1.00 93.62 102 A 1 
ATOM 774  C CA  . THR A 0 102 . -1.572  8.731   17.206  1.00 93.62 102 A 1 
ATOM 775  C C   . THR A 0 102 . -2.087  9.666   18.293  1.00 93.62 102 A 1 
ATOM 776  C CB  . THR A 0 102 . -1.071  7.420   17.836  1.00 93.62 102 A 1 
ATOM 777  O O   . THR A 0 102 . -1.300  10.133  19.120  1.00 93.62 102 A 1 
ATOM 778  C CG2 . THR A 0 102 . -0.492  6.440   16.814  1.00 93.62 102 A 1 
ATOM 779  O OG1 . THR A 0 102 . -0.047  7.682   18.777  1.00 93.62 102 A 1 
ATOM 780  N N   . ALA A 0 103 . -3.388  9.928   18.324  1.00 92.26 103 A 1 
ATOM 781  C CA  . ALA A 0 103 . -4.041  10.791  19.301  1.00 92.26 103 A 1 
ATOM 782  C C   . ALA A 0 103 . -5.218  10.057  19.950  1.00 92.26 103 A 1 
ATOM 783  C CB  . ALA A 0 103 . -4.476  12.090  18.614  1.00 92.26 103 A 1 
ATOM 784  O O   . ALA A 0 103 . -5.998  9.391   19.273  1.00 92.26 103 A 1 
ATOM 785  N N   . LYS A 0 104 . -5.360  10.186  21.272  1.00 93.48 104 A 1 
ATOM 786  C CA  . LYS A 0 104 . -6.470  9.611   22.042  1.00 93.48 104 A 1 
ATOM 787  C C   . LYS A 0 104 . -7.010  10.655  23.006  1.00 93.48 104 A 1 
ATOM 788  C CB  . LYS A 0 104 . -6.037  8.332   22.782  1.00 93.48 104 A 1 
ATOM 789  O O   . LYS A 0 104 . -6.228  11.329  23.672  1.00 93.48 104 A 1 
ATOM 790  C CG  . LYS A 0 104 . -5.592  7.238   21.801  1.00 93.48 104 A 1 
ATOM 791  C CD  . LYS A 0 104 . -5.244  5.918   22.496  1.00 93.48 104 A 1 
ATOM 792  C CE  . LYS A 0 104 . -4.769  4.944   21.412  1.00 93.48 104 A 1 
ATOM 793  N NZ  . LYS A 0 104 . -4.410  3.616   21.962  1.00 93.48 104 A 1 
ATOM 794  N N   . SER A 0 105 . -8.328  10.765  23.092  1.00 88.45 105 A 1 
ATOM 795  C CA  . SER A 0 105 . -9.030  11.648  24.023  1.00 88.45 105 A 1 
ATOM 796  C C   . SER A 0 105 . -10.135 10.879  24.728  1.00 88.45 105 A 1 
ATOM 797  C CB  . SER A 0 105 . -9.617  12.866  23.299  1.00 88.45 105 A 1 
ATOM 798  O O   . SER A 0 105 . -10.879 10.148  24.074  1.00 88.45 105 A 1 
ATOM 799  O OG  . SER A 0 105 . -10.516 12.468  22.283  1.00 88.45 105 A 1 
ATOM 800  N N   . TYR A 0 106 . -10.260 11.096  26.032  1.00 87.43 106 A 1 
ATOM 801  C CA  . TYR A 0 106 . -11.334 10.568  26.864  1.00 87.43 106 A 1 
ATOM 802  C C   . TYR A 0 106 . -11.932 11.732  27.650  1.00 87.43 106 A 1 
ATOM 803  C CB  . TYR A 0 106 . -10.795 9.489   27.816  1.00 87.43 106 A 1 
ATOM 804  O O   . TYR A 0 106 . -11.182 12.531  28.214  1.00 87.43 106 A 1 
ATOM 805  C CG  . TYR A 0 106 . -10.025 8.369   27.140  1.00 87.43 106 A 1 
ATOM 806  C CD1 . TYR A 0 106 . -10.708 7.261   26.606  1.00 87.43 106 A 1 
ATOM 807  C CD2 . TYR A 0 106 . -8.621  8.440   27.051  1.00 87.43 106 A 1 
ATOM 808  C CE1 . TYR A 0 106 . -9.990  6.220   25.983  1.00 87.43 106 A 1 
ATOM 809  C CE2 . TYR A 0 106 . -7.897  7.402   26.437  1.00 87.43 106 A 1 
ATOM 810  O OH  . TYR A 0 106 . -7.868  5.279   25.341  1.00 87.43 106 A 1 
ATOM 811  C CZ  . TYR A 0 106 . -8.584  6.288   25.905  1.00 87.43 106 A 1 
ATOM 812  N N   . THR A 0 107 . -13.254 11.820  27.682  1.00 85.03 107 A 1 
ATOM 813  C CA  . THR A 0 107 . -14.019 12.753  28.511  1.00 85.03 107 A 1 
ATOM 814  C C   . THR A 0 107 . -15.112 11.973  29.229  1.00 85.03 107 A 1 
ATOM 815  C CB  . THR A 0 107 . -14.623 13.907  27.690  1.00 85.03 107 A 1 
ATOM 816  O O   . THR A 0 107 . -15.703 11.070  28.640  1.00 85.03 107 A 1 
ATOM 817  C CG2 . THR A 0 107 . -13.540 14.796  27.075  1.00 85.03 107 A 1 
ATOM 818  O OG1 . THR A 0 107 . -15.394 13.436  26.613  1.00 85.03 107 A 1 
ATOM 819  N N   . ALA A 0 108 . -15.347 12.308  30.491  1.00 81.30 108 A 1 
ATOM 820  C CA  . ALA A 0 108 . -16.462 11.839  31.302  1.00 81.30 108 A 1 
ATOM 821  C C   . ALA A 0 108 . -16.890 13.022  32.178  1.00 81.30 108 A 1 
ATOM 822  C CB  . ALA A 0 108 . -16.026 10.627  32.134  1.00 81.30 108 A 1 
ATOM 823  O O   . ALA A 0 108 . -16.004 13.710  32.699  1.00 81.30 108 A 1 
ATOM 824  N N   . GLU A 0 109 . -18.187 13.302  32.279  1.00 71.71 109 A 1 
ATOM 825  C CA  . GLU A 0 109 . -18.672 14.536  32.916  1.00 71.71 109 A 1 
ATOM 826  C C   . GLU A 0 109 . -18.877 14.391  34.432  1.00 71.71 109 A 1 
ATOM 827  C CB  . GLU A 0 109 . -19.888 15.085  32.150  1.00 71.71 109 A 1 
ATOM 828  O O   . GLU A 0 109 . -18.327 15.199  35.187  1.00 71.71 109 A 1 
ATOM 829  C CG  . GLU A 0 109 . -19.417 15.633  30.789  1.00 71.71 109 A 1 
ATOM 830  C CD  . GLU A 0 109 . -20.524 16.289  29.956  1.00 71.71 109 A 1 
ATOM 831  O OE1 . GLU A 0 109 . -20.248 17.386  29.412  1.00 71.71 109 A 1 
ATOM 832  O OE2 . GLU A 0 109 . -21.589 15.655  29.785  1.00 71.71 109 A 1 
ATOM 833  N N   . SER A 0 110 . -19.535 13.326  34.896  1.00 69.72 110 A 1 
ATOM 834  C CA  . SER A 0 110 . -19.625 12.978  36.320  1.00 69.72 110 A 1 
ATOM 835  C C   . SER A 0 110 . -19.838 11.472  36.552  1.00 69.72 110 A 1 
ATOM 836  C CB  . SER A 0 110 . -20.716 13.806  37.021  1.00 69.72 110 A 1 
ATOM 837  O O   . SER A 0 110 . -19.998 10.685  35.616  1.00 69.72 110 A 1 
ATOM 838  O OG  . SER A 0 110 . -21.961 13.168  36.939  1.00 69.72 110 A 1 
ATOM 839  N N   . TYR A 0 111 . -19.769 11.078  37.823  1.00 67.88 111 A 1 
ATOM 840  C CA  . TYR A 0 111 . -20.218 9.786   38.331  1.00 67.88 111 A 1 
ATOM 841  C C   . TYR A 0 111 . -20.767 10.035  39.730  1.00 67.88 111 A 1 
ATOM 842  C CB  . TYR A 0 111 . -19.068 8.770   38.387  1.00 67.88 111 A 1 
ATOM 843  O O   . TYR A 0 111 . -19.986 10.258  40.663  1.00 67.88 111 A 1 
ATOM 844  C CG  . TYR A 0 111 . -19.428 7.495   39.137  1.00 67.88 111 A 1 
ATOM 845  C CD1 . TYR A 0 111 . -18.946 7.259   40.443  1.00 67.88 111 A 1 
ATOM 846  C CD2 . TYR A 0 111 . -20.311 6.574   38.548  1.00 67.88 111 A 1 
ATOM 847  C CE1 . TYR A 0 111 . -19.292 6.073   41.125  1.00 67.88 111 A 1 
ATOM 848  C CE2 . TYR A 0 111 . -20.647 5.385   39.220  1.00 67.88 111 A 1 
ATOM 849  O OH  . TYR A 0 111 . -20.415 3.941   41.103  1.00 67.88 111 A 1 
ATOM 850  C CZ  . TYR A 0 111 . -20.122 5.120   40.496  1.00 67.88 111 A 1 
ATOM 851  N N   . ASP A 0 112 . -22.087 9.989   39.856  1.00 73.44 112 A 1 
ATOM 852  C CA  . ASP A 0 112 . -22.782 10.307  41.093  1.00 73.44 112 A 1 
ATOM 853  C C   . ASP A 0 112 . -23.411 9.032   41.670  1.00 73.44 112 A 1 
ATOM 854  C CB  . ASP A 0 112 . -23.783 11.457  40.858  1.00 73.44 112 A 1 
ATOM 855  O O   . ASP A 0 112 . -24.218 8.360   41.029  1.00 73.44 112 A 1 
ATOM 856  C CG  . ASP A 0 112 . -23.141 12.860  40.786  1.00 73.44 112 A 1 
ATOM 857  O OD1 . ASP A 0 112 . -21.909 12.986  41.001  1.00 73.44 112 A 1 
ATOM 858  O OD2 . ASP A 0 112 . -23.907 13.837  40.632  1.00 73.44 112 A 1 
ATOM 859  N N   . GLU A 0 113 . -23.030 8.688   42.905  1.00 76.48 113 A 1 
ATOM 860  C CA  . GLU A 0 113 . -23.754 7.719   43.733  1.00 76.48 113 A 1 
ATOM 861  C C   . GLU A 0 113 . -24.608 8.497   44.736  1.00 76.48 113 A 1 
ATOM 862  C CB  . GLU A 0 113 . -22.825 6.746   44.496  1.00 76.48 113 A 1 
ATOM 863  O O   . GLU A 0 113 . -24.084 9.336   45.476  1.00 76.48 113 A 1 
ATOM 864  C CG  . GLU A 0 113 . -21.766 6.015   43.652  1.00 76.48 113 A 1 
ATOM 865  C CD  . GLU A 0 113 . -21.115 4.804   44.361  1.00 76.48 113 A 1 
ATOM 866  O OE1 . GLU A 0 113 . -20.480 3.977   43.655  1.00 76.48 113 A 1 
ATOM 867  O OE2 . GLU A 0 113 . -21.236 4.637   45.593  1.00 76.48 113 A 1 
ATOM 868  N N   . TRP A 0 114 . -25.903 8.200   44.802  1.00 77.43 114 A 1 
ATOM 869  C CA  . TRP A 0 114 . -26.822 8.825   45.749  1.00 77.43 114 A 1 
ATOM 870  C C   . TRP A 0 114 . -27.611 7.776   46.536  1.00 77.43 114 A 1 
ATOM 871  C CB  . TRP A 0 114 . -27.694 9.864   45.033  1.00 77.43 114 A 1 
ATOM 872  O O   . TRP A 0 114 . -27.948 6.706   46.036  1.00 77.43 114 A 1 
ATOM 873  C CG  . TRP A 0 114 . -28.450 9.391   43.830  1.00 77.43 114 A 1 
ATOM 874  C CD1 . TRP A 0 114 . -28.017 9.450   42.548  1.00 77.43 114 A 1 
ATOM 875  C CD2 . TRP A 0 114 . -29.776 8.784   43.773  1.00 77.43 114 A 1 
ATOM 876  C CE2 . TRP A 0 114 . -30.097 8.524   42.406  1.00 77.43 114 A 1 
ATOM 877  C CE3 . TRP A 0 114 . -30.737 8.422   44.742  1.00 77.43 114 A 1 
ATOM 878  N NE1 . TRP A 0 114 . -28.986 8.944   41.705  1.00 77.43 114 A 1 
ATOM 879  C CH2 . TRP A 0 114 . -32.244 7.584   43.009  1.00 77.43 114 A 1 
ATOM 880  C CZ2 . TRP A 0 114 . -31.312 7.940   42.019  1.00 77.43 114 A 1 
ATOM 881  C CZ3 . TRP A 0 114 . -31.955 7.830   44.363  1.00 77.43 114 A 1 
ATOM 882  N N   . ASP A 0 115 . -27.864 8.088   47.804  1.00 76.87 115 A 1 
ATOM 883  C CA  . ASP A 0 115 . -28.545 7.241   48.783  1.00 76.87 115 A 1 
ATOM 884  C C   . ASP A 0 115 . -29.417 8.156   49.651  1.00 76.87 115 A 1 
ATOM 885  C CB  . ASP A 0 115 . -27.486 6.487   49.614  1.00 76.87 115 A 1 
ATOM 886  O O   . ASP A 0 115 . -28.917 9.117   50.247  1.00 76.87 115 A 1 
ATOM 887  C CG  . ASP A 0 115 . -28.048 5.484   50.633  1.00 76.87 115 A 1 
ATOM 888  O OD1 . ASP A 0 115 . -29.280 5.284   50.666  1.00 76.87 115 A 1 
ATOM 889  O OD2 . ASP A 0 115 . -27.215 4.915   51.382  1.00 76.87 115 A 1 
ATOM 890  N N   . ASN A 0 116 . -30.722 7.902   49.669  1.00 73.34 116 A 1 
ATOM 891  C CA  . ASN A 0 116 . -31.710 8.642   50.437  1.00 73.34 116 A 1 
ATOM 892  C C   . ASN A 0 116 . -32.599 7.662   51.206  1.00 73.34 116 A 1 
ATOM 893  C CB  . ASN A 0 116 . -32.522 9.551   49.501  1.00 73.34 116 A 1 
ATOM 894  O O   . ASN A 0 116 . -33.454 6.999   50.618  1.00 73.34 116 A 1 
ATOM 895  C CG  . ASN A 0 116 . -33.496 10.402  50.298  1.00 73.34 116 A 1 
ATOM 896  N ND2 . ASN A 0 116 . -34.769 10.085  50.284  1.00 73.34 116 A 1 
ATOM 897  O OD1 . ASN A 0 116 . -33.107 11.344  50.967  1.00 73.34 116 A 1 
ATOM 898  N N   . ALA A 0 117 . -32.414 7.625   52.523  1.00 71.32 117 A 1 
ATOM 899  C CA  . ALA A 0 117 . -33.281 6.918   53.455  1.00 71.32 117 A 1 
ATOM 900  C C   . ALA A 0 117 . -34.191 7.921   54.180  1.00 71.32 117 A 1 
ATOM 901  C CB  . ALA A 0 117 . -32.404 6.112   54.421  1.00 71.32 117 A 1 
ATOM 902  O O   . ALA A 0 117 . -33.679 8.860   54.800  1.00 71.32 117 A 1 
ATOM 903  N N   . ASP A 0 118 . -35.504 7.699   54.122  1.00 64.27 118 A 1 
ATOM 904  C CA  . ASP A 0 118 . -36.515 8.393   54.925  1.00 64.27 118 A 1 
ATOM 905  C C   . ASP A 0 118 . -37.128 7.413   55.946  1.00 64.27 118 A 1 
ATOM 906  C CB  . ASP A 0 118 . -37.572 9.091   54.039  1.00 64.27 118 A 1 
ATOM 907  O O   . ASP A 0 118 . -37.429 6.262   55.634  1.00 64.27 118 A 1 
ATOM 908  C CG  . ASP A 0 118 . -37.899 10.522  54.503  1.00 64.27 118 A 1 
ATOM 909  O OD1 . ASP A 0 118 . -37.649 10.839  55.694  1.00 64.27 118 A 1 
ATOM 910  O OD2 . ASP A 0 118 . -38.265 11.345  53.628  1.00 64.27 118 A 1 
ATOM 911  N N   . ASP A 0 119 . -37.230 7.860   57.198  1.00 66.81 119 A 1 
ATOM 912  C CA  . ASP A 0 119 . -37.473 7.041   58.406  1.00 66.81 119 A 1 
ATOM 913  C C   . ASP A 0 119 . -38.549 7.732   59.311  1.00 66.81 119 A 1 
ATOM 914  C CB  . ASP A 0 119 . -36.116 6.823   59.155  1.00 66.81 119 A 1 
ATOM 915  O O   . ASP A 0 119 . -38.445 7.743   60.551  1.00 66.81 119 A 1 
ATOM 916  C CG  . ASP A 0 119 . -35.290 5.538   58.925  1.00 66.81 119 A 1 
ATOM 917  O OD1 . ASP A 0 119 . -35.823 4.506   58.471  1.00 66.81 119 A 1 
ATOM 918  O OD2 . ASP A 0 119 . -34.153 5.507   59.467  1.00 66.81 119 A 1 
ATOM 919  N N   . ASP A 0 120 . -39.549 8.405   58.725  1.00 66.95 120 A 1 
ATOM 920  C CA  . ASP A 0 120 . -40.301 9.534   59.313  1.00 66.95 120 A 1 
ATOM 921  C C   . ASP A 0 120 . -41.540 9.213   60.184  1.00 66.95 120 A 1 
ATOM 922  C CB  . ASP A 0 120 . -40.533 10.638  58.269  1.00 66.95 120 A 1 
ATOM 923  O O   . ASP A 0 120 . -42.578 9.872   60.146  1.00 66.95 120 A 1 
ATOM 924  C CG  . ASP A 0 120 . -41.487 10.273  57.130  1.00 66.95 120 A 1 
ATOM 925  O OD1 . ASP A 0 120 . -41.187 9.264   56.457  1.00 66.95 120 A 1 
ATOM 926  O OD2 . ASP A 0 120 . -42.426 11.082  56.916  1.00 66.95 120 A 1 
ATOM 927  N N   . LYS A 0 121 . -41.358 8.300   61.144  1.00 59.34 121 A 1 
ATOM 928  C CA  . LYS A 0 121 . -42.351 7.864   62.158  1.00 59.34 121 A 1 
ATOM 929  C C   . LYS A 0 121 . -43.367 8.923   62.616  1.00 59.34 121 A 1 
ATOM 930  C CB  . LYS A 0 121 . -41.623 7.358   63.404  1.00 59.34 121 A 1 
ATOM 931  O O   . LYS A 0 121 . -43.108 9.711   63.538  1.00 59.34 121 A 1 
ATOM 932  C CG  . LYS A 0 121 . -40.819 6.109   63.082  1.00 59.34 121 A 1 
ATOM 933  C CD  . LYS A 0 121 . -39.936 5.738   64.264  1.00 59.34 121 A 1 
ATOM 934  C CE  . LYS A 0 121 . -39.019 4.649   63.723  1.00 59.34 121 A 1 
ATOM 935  N NZ  . LYS A 0 121 . -37.846 4.458   64.593  1.00 59.34 121 A 1 
ATOM 936  N N   . TRP A 0 122 . -44.594 8.801   62.121  1.00 62.69 122 A 1 
ATOM 937  C CA  . TRP A 0 122 . -45.744 9.604   62.537  1.00 62.69 122 A 1 
ATOM 938  C C   . TRP A 0 122 . -46.664 8.914   63.558  1.00 62.69 122 A 1 
ATOM 939  C CB  . TRP A 0 122 . -46.511 10.076  61.298  1.00 62.69 122 A 1 
ATOM 940  O O   . TRP A 0 122 . -46.737 7.691   63.715  1.00 62.69 122 A 1 
ATOM 941  C CG  . TRP A 0 122 . -46.828 8.999   60.315  1.00 62.69 122 A 1 
ATOM 942  C CD1 . TRP A 0 122 . -46.002 8.636   59.317  1.00 62.69 122 A 1 
ATOM 943  C CD2 . TRP A 0 122 . -48.005 8.138   60.185  1.00 62.69 122 A 1 
ATOM 944  C CE2 . TRP A 0 122 . -47.812 7.278   59.059  1.00 62.69 122 A 1 
ATOM 945  C CE3 . TRP A 0 122 . -49.222 8.006   60.894  1.00 62.69 122 A 1 
ATOM 946  N NE1 . TRP A 0 122 . -46.572 7.626   58.583  1.00 62.69 122 A 1 
ATOM 947  C CH2 . TRP A 0 122 . -49.981 6.248   59.370  1.00 62.69 122 A 1 
ATOM 948  C CZ2 . TRP A 0 122 . -48.776 6.345   58.653  1.00 62.69 122 A 1 
ATOM 949  C CZ3 . TRP A 0 122 . -50.201 7.074   60.491  1.00 62.69 122 A 1 
ATOM 950  N N   . GLY A 0 123 . -47.415 9.749   64.280  1.00 52.32 123 A 1 
ATOM 951  C CA  . GLY A 0 123 . -48.490 9.343   65.183  1.00 52.32 123 A 1 
ATOM 952  C C   . GLY A 0 123 . -49.746 10.170  64.920  1.00 52.32 123 A 1 
ATOM 953  O O   . GLY A 0 123 . -49.658 11.366  64.644  1.00 52.32 123 A 1 
ATOM 954  N N   . ALA A 0 124 . -50.917 9.536   65.000  1.00 47.41 124 A 1 
ATOM 955  C CA  . ALA A 0 124 . -52.194 10.177  64.686  1.00 47.41 124 A 1 
ATOM 956  C C   . ALA A 0 124 . -52.474 11.426  65.555  1.00 47.41 124 A 1 
ATOM 957  C CB  . ALA A 0 124 . -53.311 9.133   64.801  1.00 47.41 124 A 1 
ATOM 958  O O   . ALA A 0 124 . -52.172 11.451  66.750  1.00 47.41 124 A 1 
ATOM 959  N N   . GLN A 0 125 . -53.080 12.450  64.940  1.00 44.98 125 A 1 
ATOM 960  C CA  . GLN A 0 125 . -53.296 13.782  65.519  1.00 44.98 125 A 1 
ATOM 961  C C   . GLN A 0 125 . -53.965 13.758  66.906  1.00 44.98 125 A 1 
ATOM 962  C CB  . GLN A 0 125 . -54.192 14.618  64.587  1.00 44.98 125 A 1 
ATOM 963  O O   . GLN A 0 125 . -55.082 13.265  67.064  1.00 44.98 125 A 1 
ATOM 964  C CG  . GLN A 0 125 . -53.559 15.003  63.243  1.00 44.98 125 A 1 
ATOM 965  C CD  . GLN A 0 125 . -54.554 15.781  62.382  1.00 44.98 125 A 1 
ATOM 966  N NE2 . GLN A 0 125 . -54.233 16.979  61.947  1.00 44.98 125 A 1 
ATOM 967  O OE1 . GLN A 0 125 . -55.657 15.343  62.108  1.00 44.98 125 A 1 
ATOM 968  N N   . ALA A 0 126 . -53.339 14.420  67.882  1.00 39.89 126 A 1 
ATOM 969  C CA  . ALA A 0 126 . -53.973 14.791  69.143  1.00 39.89 126 A 1 
ATOM 970  C C   . ALA A 0 126 . -54.382 16.273  69.114  1.00 39.89 126 A 1 
ATOM 971  C CB  . ALA A 0 126 . -53.018 14.474  70.300  1.00 39.89 126 A 1 
ATOM 972  O O   . ALA A 0 126 . -53.547 17.151  68.897  1.00 39.89 126 A 1 
ATOM 973  N N   . TRP A 0 127 . -55.657 16.573  69.381  1.00 36.36 127 A 1 
ATOM 974  C CA  . TRP A 0 127 . -56.129 17.946  69.604  1.00 36.36 127 A 1 
ATOM 975  C C   . TRP A 0 127 . -55.705 18.424  71.005  1.00 36.36 127 A 1 
ATOM 976  C CB  . TRP A 0 127 . -57.648 18.042  69.373  1.00 36.36 127 A 1 
ATOM 977  O O   . TRP A 0 127 . -56.512 18.506  71.926  1.00 36.36 127 A 1 
ATOM 978  C CG  . TRP A 0 127 . -58.132 18.104  67.950  1.00 36.36 127 A 1 
ATOM 979  C CD1 . TRP A 0 127 . -57.562 17.518  66.870  1.00 36.36 127 A 1 
ATOM 980  C CD2 . TRP A 0 127 . -59.316 18.798  67.438  1.00 36.36 127 A 1 
ATOM 981  C CE2 . TRP A 0 127 . -59.395 18.589  66.029  1.00 36.36 127 A 1 
ATOM 982  C CE3 . TRP A 0 127 . -60.338 19.577  68.027  1.00 36.36 127 A 1 
ATOM 983  N NE1 . TRP A 0 127 . -58.301 17.802  65.738  1.00 36.36 127 A 1 
ATOM 984  C CH2 . TRP A 0 127 . -61.427 19.896  65.862  1.00 36.36 127 A 1 
ATOM 985  C CZ2 . TRP A 0 127 . -60.427 19.124  65.244  1.00 36.36 127 A 1 
ATOM 986  C CZ3 . TRP A 0 127 . -61.381 20.120  67.250  1.00 36.36 127 A 1 
ATOM 987  N N   . GLY A 0 128 . -54.413 18.713  71.178  1.00 37.52 128 A 1 
ATOM 988  C CA  . GLY A 0 128 . -53.860 19.184  72.448  1.00 37.52 128 A 1 
ATOM 989  C C   . GLY A 0 128 . -52.333 19.212  72.465  1.00 37.52 128 A 1 
ATOM 990  O O   . GLY A 0 128 . -51.708 18.199  72.758  1.00 37.52 128 A 1 
ATOM 991  N N   . LYS A 0 129 . -51.759 20.403  72.237  1.00 35.67 129 A 1 
ATOM 992  C CA  . LYS A 0 129 . -50.316 20.696  72.110  1.00 35.67 129 A 1 
ATOM 993  C C   . LYS A 0 129 . -49.623 20.033  70.916  1.00 35.67 129 A 1 
ATOM 994  C CB  . LYS A 0 129 . -49.543 20.433  73.409  1.00 35.67 129 A 1 
ATOM 995  O O   . LYS A 0 129 . -49.097 18.925  70.993  1.00 35.67 129 A 1 
ATOM 996  C CG  . LYS A 0 129 . -49.953 21.393  74.526  1.00 35.67 129 A 1 
ATOM 997  C CD  . LYS A 0 129 . -49.163 21.061  75.792  1.00 35.67 129 A 1 
ATOM 998  C CE  . LYS A 0 129 . -49.529 22.062  76.885  1.00 35.67 129 A 1 
ATOM 999  N NZ  . LYS A 0 129 . -48.902 21.689  78.173  1.00 35.67 129 A 1 
ATOM 1000 N N   . ASP A 0 130 . -49.520 20.833  69.869  1.00 32.78 130 A 1 
ATOM 1001 C CA  . ASP A 0 130 . -48.394 20.867  68.946  1.00 32.78 130 A 1 
ATOM 1002 C C   . ASP A 0 130 . -47.039 20.746  69.679  1.00 32.78 130 A 1 
ATOM 1003 C CB  . ASP A 0 130 . -48.485 22.164  68.102  1.00 32.78 130 A 1 
ATOM 1004 O O   . ASP A 0 130 . -46.669 21.541  70.547  1.00 32.78 130 A 1 
ATOM 1005 C CG  . ASP A 0 130 . -48.740 23.494  68.858  1.00 32.78 130 A 1 
ATOM 1006 O OD1 . ASP A 0 130 . -49.313 23.472  69.981  1.00 32.78 130 A 1 
ATOM 1007 O OD2 . ASP A 0 130 . -48.475 24.562  68.269  1.00 32.78 130 A 1 
ATOM 1008 N N   . ARG A 0 131 . -46.286 19.697  69.334  1.00 36.35 131 A 1 
ATOM 1009 C CA  . ARG A 0 131 . -44.849 19.587  69.601  1.00 36.35 131 A 1 
ATOM 1010 C C   . ARG A 0 131 . -44.156 19.236  68.299  1.00 36.35 131 A 1 
ATOM 1011 C CB  . ARG A 0 131 . -44.527 18.562  70.702  1.00 36.35 131 A 1 
ATOM 1012 O O   . ARG A 0 131 . -43.918 18.063  68.021  1.00 36.35 131 A 1 
ATOM 1013 C CG  . ARG A 0 131 . -44.666 19.145  72.114  1.00 36.35 131 A 1 
ATOM 1014 C CD  . ARG A 0 131 . -44.105 18.177  73.169  1.00 36.35 131 A 1 
ATOM 1015 N NE  . ARG A 0 131 . -42.639 18.009  73.048  1.00 36.35 131 A 1 
ATOM 1016 N NH1 . ARG A 0 131 . -42.379 16.314  74.572  1.00 36.35 131 A 1 
ATOM 1017 N NH2 . ARG A 0 131 . -40.605 17.061  73.440  1.00 36.35 131 A 1 
ATOM 1018 C CZ  . ARG A 0 131 . -41.883 17.134  73.688  1.00 36.35 131 A 1 
ATOM 1019 N N   . ASP A 0 132 . -43.806 20.272  67.553  1.00 39.39 132 A 1 
ATOM 1020 C CA  . ASP A 0 132 . -43.056 20.190  66.303  1.00 39.39 132 A 1 
ATOM 1021 C C   . ASP A 0 132 . -41.645 19.656  66.597  1.00 39.39 132 A 1 
ATOM 1022 C CB  . ASP A 0 132 . -43.005 21.567  65.599  1.00 39.39 132 A 1 
ATOM 1023 O O   . ASP A 0 132 . -40.705 20.401  66.890  1.00 39.39 132 A 1 
ATOM 1024 C CG  . ASP A 0 132 . -44.272 22.420  65.728  1.00 39.39 132 A 1 
ATOM 1025 O OD1 . ASP A 0 132 . -45.372 21.833  65.833  1.00 39.39 132 A 1 
ATOM 1026 O OD2 . ASP A 0 132 . -44.097 23.654  65.808  1.00 39.39 132 A 1 
ATOM 1027 N N   . LEU A 0 133 . -41.479 18.332  66.596  1.00 35.32 133 A 1 
ATOM 1028 C CA  . LEU A 0 133 . -40.165 17.718  66.732  1.00 35.32 133 A 1 
ATOM 1029 C C   . LEU A 0 133 . -39.501 17.719  65.348  1.00 35.32 133 A 1 
ATOM 1030 C CB  . LEU A 0 133 . -40.270 16.330  67.406  1.00 35.32 133 A 1 
ATOM 1031 O O   . LEU A 0 133 . -39.616 16.760  64.594  1.00 35.32 133 A 1 
ATOM 1032 C CG  . LEU A 0 133 . -39.162 16.150  68.461  1.00 35.32 133 A 1 
ATOM 1033 C CD1 . LEU A 0 133 . -39.603 16.725  69.815  1.00 35.32 133 A 1 
ATOM 1034 C CD2 . LEU A 0 133 . -38.803 14.683  68.677  1.00 35.32 133 A 1 
ATOM 1035 N N   . SER A 0 134 . -38.842 18.824  64.989  1.00 29.98 134 A 1 
ATOM 1036 C CA  . SER A 0 134 . -38.239 18.990  63.660  1.00 29.98 134 A 1 
ATOM 1037 C C   . SER A 0 134 . -37.049 18.032  63.454  1.00 29.98 134 A 1 
ATOM 1038 C CB  . SER A 0 134 . -37.858 20.465  63.421  1.00 29.98 134 A 1 
ATOM 1039 O O   . SER A 0 134 . -35.924 18.349  63.853  1.00 29.98 134 A 1 
ATOM 1040 O OG  . SER A 0 134 . -36.713 20.846  64.164  1.00 29.98 134 A 1 
ATOM 1041 N N   . ALA A 0 135 . -37.282 16.861  62.853  1.00 29.77 135 A 1 
ATOM 1042 C CA  . ALA A 0 135 . -36.233 15.900  62.505  1.00 29.77 135 A 1 
ATOM 1043 C C   . ALA A 0 135 . -36.667 14.911  61.394  1.00 29.77 135 A 1 
ATOM 1044 C CB  . ALA A 0 135 . -35.800 15.162  63.788  1.00 29.77 135 A 1 
ATOM 1045 O O   . ALA A 0 135 . -36.814 13.729  61.677  1.00 29.77 135 A 1 
ATOM 1046 N N   . ALA A 0 136 . -36.841 15.390  60.154  1.00 34.43 136 A 1 
ATOM 1047 C CA  . ALA A 0 136 . -36.887 14.541  58.944  1.00 34.43 136 A 1 
ATOM 1048 C C   . ALA A 0 136 . -36.489 15.316  57.665  1.00 34.43 136 A 1 
ATOM 1049 C CB  . ALA A 0 136 . -38.282 13.917  58.791  1.00 34.43 136 A 1 
ATOM 1050 O O   . ALA A 0 136 . -35.647 14.869  56.897  1.00 34.43 136 A 1 
ATOM 1051 N N   . SER A 0 137 . -36.989 16.544  57.473  1.00 34.30 137 A 1 
ATOM 1052 C CA  . SER A 0 137 . -36.804 17.285  56.211  1.00 34.30 137 A 1 
ATOM 1053 C C   . SER A 0 137 . -35.357 17.739  55.921  1.00 34.30 137 A 1 
ATOM 1054 C CB  . SER A 0 137 . -37.763 18.482  56.159  1.00 34.30 137 A 1 
ATOM 1055 O O   . SER A 0 137 . -34.889 18.749  56.459  1.00 34.30 137 A 1 
ATOM 1056 O OG  . SER A 0 137 . -37.440 19.408  57.182  1.00 34.30 137 A 1 
ATOM 1057 N N   . SER A 0 138 . -34.694 17.019  55.011  1.00 30.82 138 A 1 
ATOM 1058 C CA  . SER A 0 138 . -33.660 17.479  54.065  1.00 30.82 138 A 1 
ATOM 1059 C C   . SER A 0 138 . -32.667 18.560  54.547  1.00 30.82 138 A 1 
ATOM 1060 C CB  . SER A 0 138 . -34.342 17.920  52.757  1.00 30.82 138 A 1 
ATOM 1061 O O   . SER A 0 138 . -32.869 19.759  54.335  1.00 30.82 138 A 1 
ATOM 1062 O OG  . SER A 0 138 . -35.104 19.096  52.964  1.00 30.82 138 A 1 
ATOM 1063 N N   . TYR A 0 139 . -31.513 18.142  55.072  1.00 28.93 139 A 1 
ATOM 1064 C CA  . TYR A 0 139 . -30.302 18.975  55.102  1.00 28.93 139 A 1 
ATOM 1065 C C   . TYR A 0 139 . -29.080 18.120  54.764  1.00 28.93 139 A 1 
ATOM 1066 C CB  . TYR A 0 139 . -30.137 19.700  56.451  1.00 28.93 139 A 1 
ATOM 1067 O O   . TYR A 0 139 . -28.702 17.241  55.539  1.00 28.93 139 A 1 
ATOM 1068 C CG  . TYR A 0 139 . -30.421 21.190  56.374  1.00 28.93 139 A 1 
ATOM 1069 C CD1 . TYR A 0 139 . -29.403 22.085  55.985  1.00 28.93 139 A 1 
ATOM 1070 C CD2 . TYR A 0 139 . -31.713 21.675  56.653  1.00 28.93 139 A 1 
ATOM 1071 C CE1 . TYR A 0 139 . -29.676 23.464  55.877  1.00 28.93 139 A 1 
ATOM 1072 C CE2 . TYR A 0 139 . -31.987 23.053  56.559  1.00 28.93 139 A 1 
ATOM 1073 O OH  . TYR A 0 139 . -31.241 25.277  56.058  1.00 28.93 139 A 1 
ATOM 1074 C CZ  . TYR A 0 139 . -30.972 23.949  56.167  1.00 28.93 139 A 1 
ATOM 1075 N N   . GLY A 0 140 . -28.466 18.390  53.608  1.00 32.03 140 A 1 
ATOM 1076 C CA  . GLY A 0 140 . -27.365 17.591  53.073  1.00 32.03 140 A 1 
ATOM 1077 C C   . GLY A 0 140 . -26.194 17.457  54.048  1.00 32.03 140 A 1 
ATOM 1078 O O   . GLY A 0 140 . -25.668 18.454  54.553  1.00 32.03 140 A 1 
ATOM 1079 N N   . ARG A 0 141 . -25.772 16.214  54.298  1.00 32.70 141 A 1 
ATOM 1080 C CA  . ARG A 0 141 . -24.516 15.891  54.981  1.00 32.70 141 A 1 
ATOM 1081 C C   . ARG A 0 141 . -23.812 14.730  54.298  1.00 32.70 141 A 1 
ATOM 1082 C CB  . ARG A 0 141 . -24.735 15.591  56.473  1.00 32.70 141 A 1 
ATOM 1083 O O   . ARG A 0 141 . -24.433 13.714  54.022  1.00 32.70 141 A 1 
ATOM 1084 C CG  . ARG A 0 141 . -24.706 16.892  57.286  1.00 32.70 141 A 1 
ATOM 1085 C CD  . ARG A 0 141 . -24.233 16.675  58.727  1.00 32.70 141 A 1 
ATOM 1086 N NE  . ARG A 0 141 . -25.340 16.332  59.635  1.00 32.70 141 A 1 
ATOM 1087 N NH1 . ARG A 0 141 . -24.507 17.376  61.502  1.00 32.70 141 A 1 
ATOM 1088 N NH2 . ARG A 0 141 . -26.548 16.468  61.557  1.00 32.70 141 A 1 
ATOM 1089 C CZ  . ARG A 0 141 . -25.459 16.722  60.890  1.00 32.70 141 A 1 
ATOM 1090 N N   . ASP A 0 142 . -22.510 14.924  54.097  1.00 31.42 142 A 1 
ATOM 1091 C CA  . ASP A 0 142 . -21.566 14.023  53.435  1.00 31.42 142 A 1 
ATOM 1092 C C   . ASP A 0 142 . -21.818 12.528  53.684  1.00 31.42 142 A 1 
ATOM 1093 C CB  . ASP A 0 142 . -20.149 14.347  53.935  1.00 31.42 142 A 1 
ATOM 1094 O O   . ASP A 0 142 . -21.830 12.063  54.830  1.00 31.42 142 A 1 
ATOM 1095 C CG  . ASP A 0 142 . -19.681 15.740  53.526  1.00 31.42 142 A 1 
ATOM 1096 O OD1 . ASP A 0 142 . -19.530 15.956  52.308  1.00 31.42 142 A 1 
ATOM 1097 O OD2 . ASP A 0 142 . -19.499 16.576  54.442  1.00 31.42 142 A 1 
ATOM 1098 N N   . ALA A 0 143 . -21.878 11.765  52.590  1.00 32.00 143 A 1 
ATOM 1099 C CA  . ALA A 0 143 . -22.015 10.309  52.549  1.00 32.00 143 A 1 
ATOM 1100 C C   . ALA A 0 143 . -20.738 9.553   53.003  1.00 32.00 143 A 1 
ATOM 1101 C CB  . ALA A 0 143 . -22.479 9.926   51.135  1.00 32.00 143 A 1 
ATOM 1102 O O   . ALA A 0 143 . -20.308 8.579   52.389  1.00 32.00 143 A 1 
ATOM 1103 N N   . SER A 0 144 . -20.082 9.995   54.084  1.00 35.09 144 A 1 
ATOM 1104 C CA  . SER A 0 144 . -18.806 9.430   54.546  1.00 35.09 144 A 1 
ATOM 1105 C C   . SER A 0 144 . -18.728 9.201   56.063  1.00 35.09 144 A 1 
ATOM 1106 C CB  . SER A 0 144 . -17.620 10.234  53.985  1.00 35.09 144 A 1 
ATOM 1107 O O   . SER A 0 144 . -17.854 9.744   56.746  1.00 35.09 144 A 1 
ATOM 1108 O OG  . SER A 0 144 . -17.415 11.444  54.685  1.00 35.09 144 A 1 
ATOM 1109 N N   . VAL A 0 145 . -19.584 8.330   56.613  1.00 35.67 145 A 1 
ATOM 1110 C CA  . VAL A 0 145 . -19.345 7.727   57.944  1.00 35.67 145 A 1 
ATOM 1111 C C   . VAL A 0 145 . -19.435 6.203   57.895  1.00 35.67 145 A 1 
ATOM 1112 C CB  . VAL A 0 145 . -20.174 8.349   59.089  1.00 35.67 145 A 1 
ATOM 1113 O O   . VAL A 0 145 . -20.336 5.565   58.435  1.00 35.67 145 A 1 
ATOM 1114 C CG1 . VAL A 0 145 . -19.671 7.846   60.459  1.00 35.67 145 A 1 
ATOM 1115 C CG2 . VAL A 0 145 . -20.037 9.877   59.134  1.00 35.67 145 A 1 
ATOM 1116 N N   . SER A 0 146 . -18.389 5.593   57.341  1.00 33.80 146 A 1 
ATOM 1117 C CA  . SER A 0 146 . -18.077 4.196   57.624  1.00 33.80 146 A 1 
ATOM 1118 C C   . SER A 0 146 . -17.822 4.000   59.129  1.00 33.80 146 A 1 
ATOM 1119 C CB  . SER A 0 146 . -16.851 3.760   56.813  1.00 33.80 146 A 1 
ATOM 1120 O O   . SER A 0 146 . -16.836 4.506   59.673  1.00 33.80 146 A 1 
ATOM 1121 O OG  . SER A 0 146 . -15.728 4.551   57.161  1.00 33.80 146 A 1 
ATOM 1122 N N   . ALA A 0 147 . -18.698 3.242   59.789  1.00 31.48 147 A 1 
ATOM 1123 C CA  . ALA A 0 147 . -18.455 2.436   60.991  1.00 31.48 147 A 1 
ATOM 1124 C C   . ALA A 0 147 . -17.256 2.828   61.897  1.00 31.48 147 A 1 
ATOM 1125 C CB  . ALA A 0 147 . -18.369 0.972   60.530  1.00 31.48 147 A 1 
ATOM 1126 O O   . ALA A 0 147 . -16.276 2.084   62.010  1.00 31.48 147 A 1 
ATOM 1127 N N   . SER A 0 148 . -17.358 3.932   62.647  1.00 34.92 148 A 1 
ATOM 1128 C CA  . SER A 0 148 . -16.417 4.248   63.735  1.00 34.92 148 A 1 
ATOM 1129 C C   . SER A 0 148 . -17.096 4.160   65.108  1.00 34.92 148 A 1 
ATOM 1130 C CB  . SER A 0 148 . -15.649 5.551   63.482  1.00 34.92 148 A 1 
ATOM 1131 O O   . SER A 0 148 . -17.893 4.998   65.522  1.00 34.92 148 A 1 
ATOM 1132 O OG  . SER A 0 148 . -16.479 6.604   63.054  1.00 34.92 148 A 1 
ATOM 1133 N N   . LYS A 0 149 . -16.781 3.079   65.835  1.00 33.22 149 A 1 
ATOM 1134 C CA  . LYS A 0 149 . -17.336 2.779   67.164  1.00 33.22 149 A 1 
ATOM 1135 C C   . LYS A 0 149 . -17.077 3.909   68.167  1.00 33.22 149 A 1 
ATOM 1136 C CB  . LYS A 0 149 . -16.710 1.490   67.728  1.00 33.22 149 A 1 
ATOM 1137 O O   . LYS A 0 149 . -15.930 4.206   68.482  1.00 33.22 149 A 1 
ATOM 1138 C CG  . LYS A 0 149 . -17.200 0.205   67.051  1.00 33.22 149 A 1 
ATOM 1139 C CD  . LYS A 0 149 . -16.443 -1.010  67.608  1.00 33.22 149 A 1 
ATOM 1140 C CE  . LYS A 0 149 . -16.997 -2.291  66.977  1.00 33.22 149 A 1 
ATOM 1141 N NZ  . LYS A 0 149 . -16.207 -3.488  67.359  1.00 33.22 149 A 1 
ATOM 1142 N N   . GLY A 0 150 . -18.149 4.366   68.811  1.00 32.92 150 A 1 
ATOM 1143 C CA  . GLY A 0 150 . -18.105 4.819   70.200  1.00 32.92 150 A 1 
ATOM 1144 C C   . GLY A 0 150 . -17.565 6.226   70.454  1.00 32.92 150 A 1 
ATOM 1145 O O   . GLY A 0 150 . -16.522 6.380   71.087  1.00 32.92 150 A 1 
ATOM 1146 N N   . LYS A 0 151 . -18.371 7.249   70.150  1.00 36.05 151 A 1 
ATOM 1147 C CA  . LYS A 0 151 . -18.414 8.465   70.978  1.00 36.05 151 A 1 
ATOM 1148 C C   . LYS A 0 151 . -19.846 8.781   71.392  1.00 36.05 151 A 1 
ATOM 1149 C CB  . LYS A 0 151 . -17.701 9.652   70.315  1.00 36.05 151 A 1 
ATOM 1150 O O   . LYS A 0 151 . -20.693 9.137   70.586  1.00 36.05 151 A 1 
ATOM 1151 C CG  . LYS A 0 151 . -16.178 9.459   70.409  1.00 36.05 151 A 1 
ATOM 1152 C CD  . LYS A 0 151 . -15.406 10.744  70.105  1.00 36.05 151 A 1 
ATOM 1153 C CE  . LYS A 0 151 . -13.908 10.471  70.288  1.00 36.05 151 A 1 
ATOM 1154 N NZ  . LYS A 0 151 . -13.102 11.687  70.024  1.00 36.05 151 A 1 
ATOM 1155 N N   . LYS A 0 152 . -20.088 8.614   72.690  1.00 33.01 152 A 1 
ATOM 1156 C CA  . LYS A 0 152 . -21.333 8.931   73.386  1.00 33.01 152 A 1 
ATOM 1157 C C   . LYS A 0 152 . -21.455 10.455  73.470  1.00 33.01 152 A 1 
ATOM 1158 C CB  . LYS A 0 152 . -21.229 8.248   74.765  1.00 33.01 152 A 1 
ATOM 1159 O O   . LYS A 0 152 . -20.761 11.056  74.288  1.00 33.01 152 A 1 
ATOM 1160 C CG  . LYS A 0 152 . -22.483 8.321   75.645  1.00 33.01 152 A 1 
ATOM 1161 C CD  . LYS A 0 152 . -22.183 7.672   77.008  1.00 33.01 152 A 1 
ATOM 1162 C CE  . LYS A 0 152 . -23.454 7.596   77.860  1.00 33.01 152 A 1 
ATOM 1163 N NZ  . LYS A 0 152 . -23.176 7.118   79.238  1.00 33.01 152 A 1 
ATOM 1164 N N   . LEU A 0 153 . -22.293 11.074  72.638  1.00 35.32 153 A 1 
ATOM 1165 C CA  . LEU A 0 153 . -22.654 12.477  72.838  1.00 35.32 153 A 1 
ATOM 1166 C C   . LEU A 0 153 . -23.641 12.547  74.007  1.00 35.32 153 A 1 
ATOM 1167 C CB  . LEU A 0 153 . -23.184 13.135  71.542  1.00 35.32 153 A 1 
ATOM 1168 O O   . LEU A 0 153 . -24.789 12.126  73.895  1.00 35.32 153 A 1 
ATOM 1169 C CG  . LEU A 0 153 . -22.408 14.426  71.209  1.00 35.32 153 A 1 
ATOM 1170 C CD1 . LEU A 0 153 . -21.022 14.097  70.643  1.00 35.32 153 A 1 
ATOM 1171 C CD2 . LEU A 0 153 . -23.150 15.279  70.184  1.00 35.32 153 A 1 
ATOM 1172 N N   . ALA A 0 154 . -23.155 13.012  75.154  1.00 32.33 154 A 1 
ATOM 1173 C CA  . ALA A 0 154 . -24.015 13.399  76.257  1.00 32.33 154 A 1 
ATOM 1174 C C   . ALA A 0 154 . -24.549 14.807  75.976  1.00 32.33 154 A 1 
ATOM 1175 C CB  . ALA A 0 154 . -23.224 13.327  77.570  1.00 32.33 154 A 1 
ATOM 1176 O O   . ALA A 0 154 . -23.769 15.745  75.817  1.00 32.33 154 A 1 
ATOM 1177 N N   . THR A 0 155 . -25.869 14.948  75.931  1.00 39.70 155 A 1 
ATOM 1178 C CA  . THR A 0 155 . -26.545 16.236  76.102  1.00 39.70 155 A 1 
ATOM 1179 C C   . THR A 0 155 . -27.503 16.090  77.267  1.00 39.70 155 A 1 
ATOM 1180 C CB  . THR A 0 155 . -27.261 16.725  74.838  1.00 39.70 155 A 1 
ATOM 1181 O O   . THR A 0 155 . -28.593 15.533  77.134  1.00 39.70 155 A 1 
ATOM 1182 C CG2 . THR A 0 155 . -26.261 17.171  73.774  1.00 39.70 155 A 1 
ATOM 1183 O OG1 . THR A 0 155 . -28.069 15.711  74.292  1.00 39.70 155 A 1 
ATOM 1184 N N   . ASP A 0 156 . -27.041 16.536  78.427  1.00 32.26 156 A 1 
ATOM 1185 C CA  . ASP A 0 156 . -27.757 16.427  79.685  1.00 32.26 156 A 1 
ATOM 1186 C C   . ASP A 0 156 . -28.985 17.347  79.713  1.00 32.26 156 A 1 
ATOM 1187 C CB  . ASP A 0 156 . -26.798 16.767  80.838  1.00 32.26 156 A 1 
ATOM 1188 O O   . ASP A 0 156 . -28.890 18.548  79.437  1.00 32.26 156 A 1 
ATOM 1189 C CG  . ASP A 0 156 . -25.517 15.931  80.772  1.00 32.26 156 A 1 
ATOM 1190 O OD1 . ASP A 0 156 . -25.613 14.705  81.005  1.00 32.26 156 A 1 
ATOM 1191 O OD2 . ASP A 0 156 . -24.468 16.510  80.415  1.00 32.26 156 A 1 
ATOM 1192 N N   . ARG A 0 157 . -30.132 16.790  80.117  1.00 33.66 157 A 1 
ATOM 1193 C CA  . ARG A 0 157 . -31.131 17.504  80.926  1.00 33.66 157 A 1 
ATOM 1194 C C   . ARG A 0 157 . -32.095 16.530  81.606  1.00 33.66 157 A 1 
ATOM 1195 C CB  . ARG A 0 157 . -31.837 18.631  80.131  1.00 33.66 157 A 1 
ATOM 1196 O O   . ARG A 0 157 . -33.219 16.306  81.167  1.00 33.66 157 A 1 
ATOM 1197 C CG  . ARG A 0 157 . -31.589 19.964  80.860  1.00 33.66 157 A 1 
ATOM 1198 C CD  . ARG A 0 157 . -32.179 21.173  80.131  1.00 33.66 157 A 1 
ATOM 1199 N NE  . ARG A 0 157 . -31.412 21.511  78.916  1.00 33.66 157 A 1 
ATOM 1200 N NH1 . ARG A 0 157 . -32.599 23.392  78.352  1.00 33.66 157 A 1 
ATOM 1201 N NH2 . ARG A 0 157 . -30.885 22.749  77.076  1.00 33.66 157 A 1 
ATOM 1202 C CZ  . ARG A 0 157 . -31.633 22.545  78.124  1.00 33.66 157 A 1 
ATOM 1203 N N   . ALA A 0 158 . -31.631 15.959  82.713  1.00 29.15 158 A 1 
ATOM 1204 C CA  . ALA A 0 158 . -32.532 15.732  83.835  1.00 29.15 158 A 1 
ATOM 1205 C C   . ALA A 0 158 . -32.823 17.101  84.473  1.00 29.15 158 A 1 
ATOM 1206 C CB  . ALA A 0 158 . -31.855 14.780  84.830  1.00 29.15 158 A 1 
ATOM 1207 O O   . ALA A 0 158 . -31.891 17.892  84.568  1.00 29.15 158 A 1 
ATOM 1208 N N   . ASP A 0 159 . -34.087 17.371  84.817  1.00 34.02 159 A 1 
ATOM 1209 C CA  . ASP A 0 159 . -34.547 18.293  85.878  1.00 34.02 159 A 1 
ATOM 1210 C C   . ASP A 0 159 . -36.057 18.570  85.711  1.00 34.02 159 A 1 
ATOM 1211 C CB  . ASP A 0 159 . -33.785 19.645  85.923  1.00 34.02 159 A 1 
ATOM 1212 O O   . ASP A 0 159 . -36.437 19.503  85.006  1.00 34.02 159 A 1 
ATOM 1213 C CG  . ASP A 0 159 . -32.510 19.631  86.784  1.00 34.02 159 A 1 
ATOM 1214 O OD1 . ASP A 0 159 . -32.380 18.718  87.635  1.00 34.02 159 A 1 
ATOM 1215 O OD2 . ASP A 0 159 . -31.713 20.587  86.638  1.00 34.02 159 A 1 
ATOM 1216 N N   . TRP A 0 160 . -36.914 17.745  86.337  1.00 32.20 160 A 1 
ATOM 1217 C CA  . TRP A 0 160 . -37.998 18.201  87.236  1.00 32.20 160 A 1 
ATOM 1218 C C   . TRP A 0 160 . -38.713 17.002  87.899  1.00 32.20 160 A 1 
ATOM 1219 C CB  . TRP A 0 160 . -39.046 19.142  86.591  1.00 32.20 160 A 1 
ATOM 1220 O O   . TRP A 0 160 . -39.676 16.452  87.365  1.00 32.20 160 A 1 
ATOM 1221 C CG  . TRP A 0 160 . -39.634 20.125  87.565  1.00 32.20 160 A 1 
ATOM 1222 C CD1 . TRP A 0 160 . -40.349 19.813  88.669  1.00 32.20 160 A 1 
ATOM 1223 C CD2 . TRP A 0 160 . -39.530 21.585  87.564  1.00 32.20 160 A 1 
ATOM 1224 C CE2 . TRP A 0 160 . -40.216 22.090  88.711  1.00 32.20 160 A 1 
ATOM 1225 C CE3 . TRP A 0 160 . -38.922 22.534  86.710  1.00 32.20 160 A 1 
ATOM 1226 N NE1 . TRP A 0 160 . -40.689 20.962  89.352  1.00 32.20 160 A 1 
ATOM 1227 C CH2 . TRP A 0 160 . -39.699 24.381  88.110  1.00 32.20 160 A 1 
ATOM 1228 C CZ2 . TRP A 0 160 . -40.304 23.464  88.988  1.00 32.20 160 A 1 
ATOM 1229 C CZ3 . TRP A 0 160 . -39.008 23.915  86.976  1.00 32.20 160 A 1 
ATOM 1230 N N   . GLU A 0 161 . -38.289 16.618  89.105  1.00 31.03 161 A 1 
ATOM 1231 C CA  . GLU A 0 161 . -39.157 15.893  90.047  1.00 31.03 161 A 1 
ATOM 1232 C C   . GLU A 0 161 . -39.865 16.899  90.971  1.00 31.03 161 A 1 
ATOM 1233 C CB  . GLU A 0 161 . -38.373 14.889  90.916  1.00 31.03 161 A 1 
ATOM 1234 O O   . GLU A 0 161 . -39.259 17.872  91.416  1.00 31.03 161 A 1 
ATOM 1235 C CG  . GLU A 0 161 . -38.046 13.555  90.229  1.00 31.03 161 A 1 
ATOM 1236 C CD  . GLU A 0 161 . -37.488 12.531  91.237  1.00 31.03 161 A 1 
ATOM 1237 O OE1 . GLU A 0 161 . -37.980 11.379  91.236  1.00 31.03 161 A 1 
ATOM 1238 O OE2 . GLU A 0 161 . -36.593 12.908  92.027  1.00 31.03 161 A 1 
ATOM 1239 N N   . GLY A 0 162 . -41.123 16.623  91.333  1.00 31.24 162 A 1 
ATOM 1240 C CA  . GLY A 0 162 . -41.790 17.251  92.483  1.00 31.24 162 A 1 
ATOM 1241 C C   . GLY A 0 162 . -42.856 18.301  92.150  1.00 31.24 162 A 1 
ATOM 1242 O O   . GLY A 0 162 . -42.555 19.398  91.684  1.00 31.24 162 A 1 
ATOM 1243 N N   . GLY A 0 163 . -44.116 17.982  92.474  1.00 33.47 163 A 1 
ATOM 1244 C CA  . GLY A 0 163 . -45.246 18.905  92.299  1.00 33.47 163 A 1 
ATOM 1245 C C   . GLY A 0 163 . -46.641 18.290  92.468  1.00 33.47 163 A 1 
ATOM 1246 O O   . GLY A 0 163 . -47.540 18.621  91.705  1.00 33.47 163 A 1 
ATOM 1247 N N   . ALA A 0 164 . -46.845 17.376  93.423  1.00 31.59 164 A 1 
ATOM 1248 C CA  . ALA A 0 164 . -48.161 16.766  93.639  1.00 31.59 164 A 1 
ATOM 1249 C C   . ALA A 0 164 . -49.178 17.778  94.213  1.00 31.59 164 A 1 
ATOM 1250 C CB  . ALA A 0 164 . -47.996 15.537  94.545  1.00 31.59 164 A 1 
ATOM 1251 O O   . ALA A 0 164 . -49.056 18.195  95.365  1.00 31.59 164 A 1 
ATOM 1252 N N   . ALA A 0 165 . -50.208 18.123  93.434  1.00 36.25 165 A 1 
ATOM 1253 C CA  . ALA A 0 165 . -51.387 18.874  93.875  1.00 36.25 165 A 1 
ATOM 1254 C C   . ALA A 0 165 . -52.647 18.364  93.145  1.00 36.25 165 A 1 
ATOM 1255 C CB  . ALA A 0 165 . -51.152 20.373  93.663  1.00 36.25 165 A 1 
ATOM 1256 O O   . ALA A 0 165 . -52.589 17.981  91.980  1.00 36.25 165 A 1 
ATOM 1257 N N   . MET A 0 166 . -53.774 18.288  93.856  1.00 32.73 166 A 1 
ATOM 1258 C CA  . MET A 0 166 . -54.923 17.444  93.494  1.00 32.73 166 A 1 
ATOM 1259 C C   . MET A 0 166 . -56.016 18.124  92.646  1.00 32.73 166 A 1 
ATOM 1260 C CB  . MET A 0 166 . -55.585 16.942  94.791  1.00 32.73 166 A 1 
ATOM 1261 O O   . MET A 0 166 . -56.469 19.210  92.990  1.00 32.73 166 A 1 
ATOM 1262 C CG  . MET A 0 166 . -54.775 15.898  95.566  1.00 32.73 166 A 1 
ATOM 1263 S SD  . MET A 0 166 . -55.276 15.695  97.305  1.00 32.73 166 A 1 
ATOM 1264 C CE  . MET A 0 166 . -57.067 15.435  97.157  1.00 32.73 166 A 1 
ATOM 1265 N N   . SER A 0 167 . -56.586 17.324  91.730  1.00 29.32 167 A 1 
ATOM 1266 C CA  . SER A 0 167 . -58.032 17.188  91.432  1.00 29.32 167 A 1 
ATOM 1267 C C   . SER A 0 167 . -58.780 18.321  90.702  1.00 29.32 167 A 1 
ATOM 1268 C CB  . SER A 0 167 . -58.764 16.824  92.732  1.00 29.32 167 A 1 
ATOM 1269 O O   . SER A 0 167 . -59.073 19.360  91.290  1.00 29.32 167 A 1 
ATOM 1270 O OG  . SER A 0 167 . -60.128 16.551  92.504  1.00 29.32 167 A 1 
ATOM 1271 N N   . GLY A 0 168 . -59.272 18.032  89.483  1.00 27.05 168 A 1 
ATOM 1272 C CA  . GLY A 0 168 . -60.133 18.959  88.729  1.00 27.05 168 A 1 
ATOM 1273 C C   . GLY A 0 168 . -60.804 18.490  87.420  1.00 27.05 168 A 1 
ATOM 1274 O O   . GLY A 0 168 . -61.114 19.368  86.632  1.00 27.05 168 A 1 
ATOM 1275 N N   . TYR A 0 169 . -61.052 17.188  87.205  1.00 27.71 169 A 1 
ATOM 1276 C CA  . TYR A 0 169 . -61.866 16.587  86.112  1.00 27.71 169 A 1 
ATOM 1277 C C   . TYR A 0 169 . -61.644 17.038  84.643  1.00 27.71 169 A 1 
ATOM 1278 C CB  . TYR A 0 169 . -63.369 16.729  86.420  1.00 27.71 169 A 1 
ATOM 1279 O O   . TYR A 0 169 . -62.240 18.011  84.190  1.00 27.71 169 A 1 
ATOM 1280 C CG  . TYR A 0 169 . -63.865 16.118  87.714  1.00 27.71 169 A 1 
ATOM 1281 C CD1 . TYR A 0 169 . -64.107 14.733  87.792  1.00 27.71 169 A 1 
ATOM 1282 C CD2 . TYR A 0 169 . -64.144 16.949  88.816  1.00 27.71 169 A 1 
ATOM 1283 C CE1 . TYR A 0 169 . -64.630 14.177  88.975  1.00 27.71 169 A 1 
ATOM 1284 C CE2 . TYR A 0 169 . -64.664 16.396  90.002  1.00 27.71 169 A 1 
ATOM 1285 O OH  . TYR A 0 169 . -65.418 14.475  91.222  1.00 27.71 169 A 1 
ATOM 1286 C CZ  . TYR A 0 169 . -64.910 15.007  90.079  1.00 27.71 169 A 1 
ATOM 1287 N N   . ASP A 0 170 . -61.013 16.170  83.855  1.00 29.73 170 A 1 
ATOM 1288 C CA  . ASP A 0 170 . -61.656 15.493  82.712  1.00 29.73 170 A 1 
ATOM 1289 C C   . ASP A 0 170 . -61.456 13.967  82.896  1.00 29.73 170 A 1 
ATOM 1290 C CB  . ASP A 0 170 . -61.212 16.069  81.352  1.00 29.73 170 A 1 
ATOM 1291 O O   . ASP A 0 170 . -60.850 13.556  83.893  1.00 29.73 170 A 1 
ATOM 1292 C CG  . ASP A 0 170 . -59.699 16.147  81.132  1.00 29.73 170 A 1 
ATOM 1293 O OD1 . ASP A 0 170 . -58.978 15.294  81.696  1.00 29.73 170 A 1 
ATOM 1294 O OD2 . ASP A 0 170 . -59.269 17.091  80.430  1.00 29.73 170 A 1 
ATOM 1295 N N   . ASN A 0 171 . -62.098 13.110  82.095  1.00 35.38 171 A 1 
ATOM 1296 C CA  . ASN A 0 171 . -62.287 11.686  82.428  1.00 35.38 171 A 1 
ATOM 1297 C C   . ASN A 0 171 . -62.110 10.772  81.192  1.00 35.38 171 A 1 
ATOM 1298 C CB  . ASN A 0 171 . -63.647 11.543  83.149  1.00 35.38 171 A 1 
ATOM 1299 O O   . ASN A 0 171 . -62.812 9.770   81.031  1.00 35.38 171 A 1 
ATOM 1300 C CG  . ASN A 0 171 . -63.665 10.532  84.285  1.00 35.38 171 A 1 
ATOM 1301 N ND2 . ASN A 0 171 . -64.815 9.961   84.560  1.00 35.38 171 A 1 
ATOM 1302 O OD1 . ASN A 0 171 . -62.715 10.285  85.008  1.00 35.38 171 A 1 
ATOM 1303 N N   . ASP A 0 172 . -61.162 11.145  80.327  1.00 37.60 172 A 1 
ATOM 1304 C CA  . ASP A 0 172 . -61.161 10.843  78.886  1.00 37.60 172 A 1 
ATOM 1305 C C   . ASP A 0 172 . -59.946 9.974   78.458  1.00 37.60 172 A 1 
ATOM 1306 C CB  . ASP A 0 172 . -61.225 12.175  78.095  1.00 37.60 172 A 1 
ATOM 1307 O O   . ASP A 0 172 . -59.478 10.024  77.321  1.00 37.60 172 A 1 
ATOM 1308 C CG  . ASP A 0 172 . -62.455 13.080  78.331  1.00 37.60 172 A 1 
ATOM 1309 O OD1 . ASP A 0 172 . -63.050 13.059  79.438  1.00 37.60 172 A 1 
ATOM 1310 O OD2 . ASP A 0 172 . -62.788 13.834  77.392  1.00 37.60 172 A 1 
ATOM 1311 N N   . GLU A 0 173 . -59.372 9.182   79.372  1.00 32.78 173 A 1 
ATOM 1312 C CA  . GLU A 0 173 . -58.007 8.647   79.217  1.00 32.78 173 A 1 
ATOM 1313 C C   . GLU A 0 173 . -57.935 7.121   78.969  1.00 32.78 173 A 1 
ATOM 1314 C CB  . GLU A 0 173 . -57.152 9.124   80.412  1.00 32.78 173 A 1 
ATOM 1315 O O   . GLU A 0 173 . -57.688 6.351   79.896  1.00 32.78 173 A 1 
ATOM 1316 C CG  . GLU A 0 173 . -55.646 9.010   80.121  1.00 32.78 173 A 1 
ATOM 1317 C CD  . GLU A 0 173 . -54.750 9.531   81.261  1.00 32.78 173 A 1 
ATOM 1318 O OE1 . GLU A 0 173 . -53.648 10.034  80.939  1.00 32.78 173 A 1 
ATOM 1319 O OE2 . GLU A 0 173 . -55.116 9.354   82.446  1.00 32.78 173 A 1 
ATOM 1320 N N   . TRP A 0 174 . -58.113 6.669   77.710  1.00 48.85 174 A 1 
ATOM 1321 C CA  . TRP A 0 174 . -57.409 5.484   77.145  1.00 48.85 174 A 1 
ATOM 1322 C C   . TRP A 0 174 . -57.574 5.277   75.617  1.00 48.85 174 A 1 
ATOM 1323 C CB  . TRP A 0 174 . -57.690 4.155   77.893  1.00 48.85 174 A 1 
ATOM 1324 O O   . TRP A 0 174 . -58.005 4.219   75.155  1.00 48.85 174 A 1 
ATOM 1325 C CG  . TRP A 0 174 . -59.097 3.644   77.922  1.00 48.85 174 A 1 
ATOM 1326 C CD1 . TRP A 0 174 . -60.113 4.203   78.612  1.00 48.85 174 A 1 
ATOM 1327 C CD2 . TRP A 0 174 . -59.670 2.494   77.223  1.00 48.85 174 A 1 
ATOM 1328 C CE2 . TRP A 0 174 . -61.060 2.427   77.537  1.00 48.85 174 A 1 
ATOM 1329 C CE3 . TRP A 0 174 . -59.167 1.523   76.325  1.00 48.85 174 A 1 
ATOM 1330 N NE1 . TRP A 0 174 . -61.278 3.501   78.374  1.00 48.85 174 A 1 
ATOM 1331 C CH2 . TRP A 0 174 . -61.372 0.493   76.110  1.00 48.85 174 A 1 
ATOM 1332 C CZ2 . TRP A 0 174 . -61.904 1.445   76.996  1.00 48.85 174 A 1 
ATOM 1333 C CZ3 . TRP A 0 174 . -60.006 0.534   75.773  1.00 48.85 174 A 1 
ATOM 1334 N N   . ALA A 0 175 . -57.115 6.216   74.786  1.00 43.16 175 A 1 
ATOM 1335 C CA  . ALA A 0 175 . -56.826 5.892   73.383  1.00 43.16 175 A 1 
ATOM 1336 C C   . ALA A 0 175 . -55.487 5.131   73.283  1.00 43.16 175 A 1 
ATOM 1337 C CB  . ALA A 0 175 . -56.840 7.175   72.544  1.00 43.16 175 A 1 
ATOM 1338 O O   . ALA A 0 175 . -54.425 5.685   73.572  1.00 43.16 175 A 1 
ATOM 1339 N N   . LYS A 0 176 . -55.501 3.856   72.866  1.00 46.05 176 A 1 
ATOM 1340 C CA  . LYS A 0 176 . -54.256 3.133   72.546  1.00 46.05 176 A 1 
ATOM 1341 C C   . LYS A 0 176 . -53.713 3.639   71.215  1.00 46.05 176 A 1 
ATOM 1342 C CB  . LYS A 0 176 . -54.456 1.613   72.517  1.00 46.05 176 A 1 
ATOM 1343 O O   . LYS A 0 176 . -54.274 3.332   70.168  1.00 46.05 176 A 1 
ATOM 1344 C CG  . LYS A 0 176 . -54.505 1.041   73.936  1.00 46.05 176 A 1 
ATOM 1345 C CD  . LYS A 0 176 . -54.659 -0.479  73.881  1.00 46.05 176 A 1 
ATOM 1346 C CE  . LYS A 0 176 . -54.698 -1.030  75.306  1.00 46.05 176 A 1 
ATOM 1347 N NZ  . LYS A 0 176 . -54.994 -2.479  75.295  1.00 46.05 176 A 1 
ATOM 1348 N N   . GLN A 0 177 . -52.628 4.404   71.287  1.00 51.15 177 A 1 
ATOM 1349 C CA  . GLN A 0 177 . -51.954 4.992   70.133  1.00 51.15 177 A 1 
ATOM 1350 C C   . GLN A 0 177 . -51.572 3.910   69.110  1.00 51.15 177 A 1 
ATOM 1351 C CB  . GLN A 0 177 . -50.725 5.786   70.618  1.00 51.15 177 A 1 
ATOM 1352 O O   . GLN A 0 177 . -50.927 2.914   69.448  1.00 51.15 177 A 1 
ATOM 1353 C CG  . GLN A 0 177 . -51.149 7.044   71.405  1.00 51.15 177 A 1 
ATOM 1354 C CD  . GLN A 0 177 . -50.003 7.772   72.107  1.00 51.15 177 A 1 
ATOM 1355 N NE2 . GLN A 0 177 . -50.186 9.025   72.456  1.00 51.15 177 A 1 
ATOM 1356 O OE1 . GLN A 0 177 . -48.945 7.240   72.396  1.00 51.15 177 A 1 
ATOM 1357 N N   . ALA A 0 178 . -51.991 4.118   67.863  1.00 51.66 178 A 1 
ATOM 1358 C CA  . ALA A 0 178 . -51.413 3.454   66.707  1.00 51.66 178 A 1 
ATOM 1359 C C   . ALA A 0 178 . -50.209 4.286   66.245  1.00 51.66 178 A 1 
ATOM 1360 C CB  . ALA A 0 178 . -52.483 3.306   65.618  1.00 51.66 178 A 1 
ATOM 1361 O O   . ALA A 0 178 . -50.303 5.511   66.167  1.00 51.66 178 A 1 
ATOM 1362 N N   . TYR A 0 179 . -49.096 3.613   65.970  1.00 53.02 179 A 1 
ATOM 1363 C CA  . TYR A 0 179 . -47.913 4.212   65.361  1.00 53.02 179 A 1 
ATOM 1364 C C   . TYR A 0 179 . -47.848 3.745   63.912  1.00 53.02 179 A 1 
ATOM 1365 C CB  . TYR A 0 179 . -46.651 3.816   66.140  1.00 53.02 179 A 1 
ATOM 1366 O O   . TYR A 0 179 . -48.013 2.545   63.667  1.00 53.02 179 A 1 
ATOM 1367 C CG  . TYR A 0 179 . -46.618 4.335   67.566  1.00 53.02 179 A 1 
ATOM 1368 C CD1 . TYR A 0 179 . -46.231 5.666   67.814  1.00 53.02 179 A 1 
ATOM 1369 C CD2 . TYR A 0 179 . -46.993 3.500   68.637  1.00 53.02 179 A 1 
ATOM 1370 C CE1 . TYR A 0 179 . -46.220 6.167   69.131  1.00 53.02 179 A 1 
ATOM 1371 C CE2 . TYR A 0 179 . -46.964 3.990   69.956  1.00 53.02 179 A 1 
ATOM 1372 O OH  . TYR A 0 179 . -46.574 5.776   71.485  1.00 53.02 179 A 1 
ATOM 1373 C CZ  . TYR A 0 179 . -46.580 5.323   70.205  1.00 53.02 179 A 1 
ATOM 1374 N N   . GLY A 0 180 . -47.638 4.690   62.999  1.00 57.19 180 A 1 
ATOM 1375 C CA  . GLY A 0 180 . -47.181 4.398   61.649  1.00 57.19 180 A 1 
ATOM 1376 C C   . GLY A 0 180 . -45.655 4.328   61.608  1.00 57.19 180 A 1 
ATOM 1377 O O   . GLY A 0 180 . -44.972 4.795   62.528  1.00 57.19 180 A 1 
ATOM 1378 N N   . SER A 0 181 . -45.133 3.708   60.561  1.00 62.61 181 A 1 
ATOM 1379 C CA  . SER A 0 181 . -43.737 3.824   60.157  1.00 62.61 181 A 1 
ATOM 1380 C C   . SER A 0 181 . -43.627 3.516   58.668  1.00 62.61 181 A 1 
ATOM 1381 C CB  . SER A 0 181 . -42.825 2.899   60.971  1.00 62.61 181 A 1 
ATOM 1382 O O   . SER A 0 181 . -43.630 2.343   58.276  1.00 62.61 181 A 1 
ATOM 1383 O OG  . SER A 0 181 . -43.201 1.543   60.800  1.00 62.61 181 A 1 
ATOM 1384 N N   . ASP A 0 182 . -43.538 4.592   57.914  1.00 62.71 182 A 1 
ATOM 1385 C CA  . ASP A 0 182 . -42.845 4.736   56.638  1.00 62.71 182 A 1 
ATOM 1386 C C   . ASP A 0 182 . -41.392 4.268   56.766  1.00 62.71 182 A 1 
ATOM 1387 C CB  . ASP A 0 182 . -42.870 6.215   56.175  1.00 62.71 182 A 1 
ATOM 1388 O O   . ASP A 0 182 . -40.784 4.311   57.845  1.00 62.71 182 A 1 
ATOM 1389 C CG  . ASP A 0 182 . -43.298 7.209   57.267  1.00 62.71 182 A 1 
ATOM 1390 O OD1 . ASP A 0 182 . -42.787 7.115   58.421  1.00 62.71 182 A 1 
ATOM 1391 O OD2 . ASP A 0 182 . -44.354 7.845   57.068  1.00 62.71 182 A 1 
ATOM 1392 N N   . TYR A 0 183 . -40.870 3.762   55.652  1.00 68.56 183 A 1 
ATOM 1393 C CA  . TYR A 0 183 . -39.503 3.280   55.498  1.00 68.56 183 A 1 
ATOM 1394 C C   . TYR A 0 183 . -39.137 3.333   54.012  1.00 68.56 183 A 1 
ATOM 1395 C CB  . TYR A 0 183 . -39.381 1.849   56.058  1.00 68.56 183 A 1 
ATOM 1396 O O   . TYR A 0 183 . -39.123 2.303   53.335  1.00 68.56 183 A 1 
ATOM 1397 C CG  . TYR A 0 183 . -39.273 1.746   57.565  1.00 68.56 183 A 1 
ATOM 1398 C CD1 . TYR A 0 183 . -38.157 2.313   58.198  1.00 68.56 183 A 1 
ATOM 1399 C CD2 . TYR A 0 183 . -40.283 1.130   58.329  1.00 68.56 183 A 1 
ATOM 1400 C CE1 . TYR A 0 183 . -38.042 2.285   59.594  1.00 68.56 183 A 1 
ATOM 1401 C CE2 . TYR A 0 183 . -40.153 1.051   59.734  1.00 68.56 183 A 1 
ATOM 1402 O OH  . TYR A 0 183 . -38.888 1.656   61.713  1.00 68.56 183 A 1 
ATOM 1403 C CZ  . TYR A 0 183 . -39.042 1.658   60.361  1.00 68.56 183 A 1 
ATOM 1404 N N   . ASP A 0 184 . -38.854 4.537   53.522  1.00 70.94 184 A 1 
ATOM 1405 C CA  . ASP A 0 184 . -38.450 4.779   52.139  1.00 70.94 184 A 1 
ATOM 1406 C C   . ASP A 0 184 . -36.932 4.663   52.018  1.00 70.94 184 A 1 
ATOM 1407 C CB  . ASP A 0 184 . -38.914 6.170   51.663  1.00 70.94 184 A 1 
ATOM 1408 O O   . ASP A 0 184 . -36.173 5.335   52.716  1.00 70.94 184 A 1 
ATOM 1409 C CG  . ASP A 0 184 . -40.281 6.165   50.980  1.00 70.94 184 A 1 
ATOM 1410 O OD1 . ASP A 0 184 . -41.108 5.315   51.356  1.00 70.94 184 A 1 
ATOM 1411 O OD2 . ASP A 0 184 . -40.438 6.974   50.022  1.00 70.94 184 A 1 
ATOM 1412 N N   . SER A 0 185 . -36.459 3.853   51.078  1.00 73.46 185 A 1 
ATOM 1413 C CA  . SER A 0 185 . -35.044 3.817   50.707  1.00 73.46 185 A 1 
ATOM 1414 C C   . SER A 0 185 . -34.897 3.909   49.198  1.00 73.46 185 A 1 
ATOM 1415 C CB  . SER A 0 185 . -34.335 2.607   51.319  1.00 73.46 185 A 1 
ATOM 1416 O O   . SER A 0 185 . -35.444 3.098   48.452  1.00 73.46 185 A 1 
ATOM 1417 O OG  . SER A 0 185 . -35.022 1.399   51.072  1.00 73.46 185 A 1 
ATOM 1418 N N   . ARG A 0 186 . -34.172 4.937   48.751  1.00 74.94 186 A 1 
ATOM 1419 C CA  . ARG A 0 186 . -33.915 5.215   47.337  1.00 74.94 186 A 1 
ATOM 1420 C C   . ARG A 0 186 . -32.428 5.344   47.111  1.00 74.94 186 A 1 
ATOM 1421 C CB  . ARG A 0 186 . -34.648 6.474   46.858  1.00 74.94 186 A 1 
ATOM 1422 O O   . ARG A 0 186 . -31.781 6.197   47.713  1.00 74.94 186 A 1 
ATOM 1423 C CG  . ARG A 0 186 . -36.133 6.400   47.189  1.00 74.94 186 A 1 
ATOM 1424 C CD  . ARG A 0 186 . -36.922 7.502   46.487  1.00 74.94 186 A 1 
ATOM 1425 N NE  . ARG A 0 186 . -38.308 7.468   46.967  1.00 74.94 186 A 1 
ATOM 1426 N NH1 . ARG A 0 186 . -39.051 9.463   46.150  1.00 74.94 186 A 1 
ATOM 1427 N NH2 . ARG A 0 186 . -40.327 8.277   47.573  1.00 74.94 186 A 1 
ATOM 1428 C CZ  . ARG A 0 186 . -39.226 8.400   46.891  1.00 74.94 186 A 1 
ATOM 1429 N N   . TRP A 0 187 . -31.905 4.526   46.218  1.00 81.59 187 A 1 
ATOM 1430 C CA  . TRP A 0 187 . -30.497 4.523   45.866  1.00 81.59 187 A 1 
ATOM 1431 C C   . TRP A 0 187 . -30.348 4.569   44.356  1.00 81.59 187 A 1 
ATOM 1432 C CB  . TRP A 0 187 . -29.838 3.284   46.468  1.00 81.59 187 A 1 
ATOM 1433 O O   . TRP A 0 187 . -31.141 3.969   43.631  1.00 81.59 187 A 1 
ATOM 1434 C CG  . TRP A 0 187 . -28.422 3.067   46.049  1.00 81.59 187 A 1 
ATOM 1435 C CD1 . TRP A 0 187 . -27.337 3.612   46.639  1.00 81.59 187 A 1 
ATOM 1436 C CD2 . TRP A 0 187 . -27.924 2.302   44.912  1.00 81.59 187 A 1 
ATOM 1437 C CE2 . TRP A 0 187 . -26.501 2.333   44.949  1.00 81.59 187 A 1 
ATOM 1438 C CE3 . TRP A 0 187 . -28.525 1.586   43.855  1.00 81.59 187 A 1 
ATOM 1439 N NE1 . TRP A 0 187 . -26.196 3.193   45.985  1.00 81.59 187 A 1 
ATOM 1440 C CH2 . TRP A 0 187 . -26.343 0.891   43.006  1.00 81.59 187 A 1 
ATOM 1441 C CZ2 . TRP A 0 187 . -25.717 1.592   44.055  1.00 81.59 187 A 1 
ATOM 1442 C CZ3 . TRP A 0 187 . -27.744 0.910   42.898  1.00 81.59 187 A 1 
ATOM 1443 N N   . GLY A 0 188 . -29.302 5.230   43.878  1.00 78.07 188 A 1 
ATOM 1444 C CA  . GLY A 0 188 . -28.975 5.183   42.469  1.00 78.07 188 A 1 
ATOM 1445 C C   . GLY A 0 188 . -27.544 5.557   42.143  1.00 78.07 188 A 1 
ATOM 1446 O O   . GLY A 0 188 . -26.770 6.050   42.971  1.00 78.07 188 A 1 
ATOM 1447 N N   . LYS A 0 189 . -27.210 5.274   40.891  1.00 78.78 189 A 1 
ATOM 1448 C CA  . LYS A 0 189 . -25.956 5.597   40.230  1.00 78.78 189 A 1 
ATOM 1449 C C   . LYS A 0 189 . -26.270 6.179   38.877  1.00 78.78 189 A 1 
ATOM 1450 C CB  . LYS A 0 189 . -25.127 4.334   40.020  1.00 78.78 189 A 1 
ATOM 1451 O O   . LYS A 0 189 . -26.885 5.483   38.078  1.00 78.78 189 A 1 
ATOM 1452 C CG  . LYS A 0 189 . -24.522 3.902   41.340  1.00 78.78 189 A 1 
ATOM 1453 C CD  . LYS A 0 189 . -23.704 2.641   41.117  1.00 78.78 189 A 1 
ATOM 1454 C CE  . LYS A 0 189 . -22.918 2.457   42.401  1.00 78.78 189 A 1 
ATOM 1455 N NZ  . LYS A 0 189 . -22.475 1.064   42.546  1.00 78.78 189 A 1 
ATOM 1456 N N   . SER A 0 190 . -25.782 7.380   38.620  1.00 73.79 190 A 1 
ATOM 1457 C CA  . SER A 0 190 . -25.794 7.980   37.294  1.00 73.79 190 A 1 
ATOM 1458 C C   . SER A 0 190 . -24.361 8.150   36.800  1.00 73.79 190 A 1 
ATOM 1459 C CB  . SER A 0 190 . -26.594 9.288   37.292  1.00 73.79 190 A 1 
ATOM 1460 O O   . SER A 0 190 . -23.471 8.629   37.514  1.00 73.79 190 A 1 
ATOM 1461 O OG  . SER A 0 190 . -26.145 10.175  38.301  1.00 73.79 190 A 1 
ATOM 1462 N N   . TYR A 0 191 . -24.121 7.726   35.565  1.00 71.73 191 A 1 
ATOM 1463 C CA  . TYR A 0 191 . -22.977 8.169   34.780  1.00 71.73 191 A 1 
ATOM 1464 C C   . TYR A 0 191 . -23.485 9.223   33.806  1.00 71.73 191 A 1 
ATOM 1465 C CB  . TYR A 0 191 . -22.350 7.000   34.006  1.00 71.73 191 A 1 
ATOM 1466 O O   . TYR A 0 191 . -24.311 8.892   32.959  1.00 71.73 191 A 1 
ATOM 1467 C CG  . TYR A 0 191 . -21.687 5.928   34.849  1.00 71.73 191 A 1 
ATOM 1468 C CD1 . TYR A 0 191 . -20.290 5.930   35.020  1.00 71.73 191 A 1 
ATOM 1469 C CD2 . TYR A 0 191 . -22.468 4.919   35.440  1.00 71.73 191 A 1 
ATOM 1470 C CE1 . TYR A 0 191 . -19.672 4.916   35.778  1.00 71.73 191 A 1 
ATOM 1471 C CE2 . TYR A 0 191 . -21.856 3.886   36.175  1.00 71.73 191 A 1 
ATOM 1472 O OH  . TYR A 0 191 . -19.860 2.936   37.116  1.00 71.73 191 A 1 
ATOM 1473 C CZ  . TYR A 0 191 . -20.457 3.888   36.349  1.00 71.73 191 A 1 
ATOM 1474 N N   . ASP A 0 192 . -22.961 10.445  33.885  1.00 72.25 192 A 1 
ATOM 1475 C CA  . ASP A 0 192 . -23.151 11.431  32.817  1.00 72.25 192 A 1 
ATOM 1476 C C   . ASP A 0 192 . -22.315 11.044  31.581  1.00 72.25 192 A 1 
ATOM 1477 C CB  . ASP A 0 192 . -22.760 12.841  33.290  1.00 72.25 192 A 1 
ATOM 1478 O O   . ASP A 0 192 . -21.612 10.024  31.559  1.00 72.25 192 A 1 
ATOM 1479 C CG  . ASP A 0 192 . -23.615 13.449  34.398  1.00 72.25 192 A 1 
ATOM 1480 O OD1 . ASP A 0 192 . -24.733 12.967  34.654  1.00 72.25 192 A 1 
ATOM 1481 O OD2 . ASP A 0 192 . -23.104 14.423  35.002  1.00 72.25 192 A 1 
ATOM 1482 N N   . SER A 0 193 . -22.343 11.891  30.549  1.00 77.56 193 A 1 
ATOM 1483 C CA  . SER A 0 193 . -21.813 11.538  29.239  1.00 77.56 193 A 1 
ATOM 1484 C C   . SER A 0 193 . -20.338 11.121  29.262  1.00 77.56 193 A 1 
ATOM 1485 C CB  . SER A 0 193 . -22.105 12.621  28.193  1.00 77.56 193 A 1 
ATOM 1486 O O   . SER A 0 193 . -19.467 11.745  29.882  1.00 77.56 193 A 1 
ATOM 1487 O OG  . SER A 0 193 . -21.142 13.659  28.178  1.00 77.56 193 A 1 
ATOM 1488 N N   . VAL A 0 194 . -20.044 10.041  28.535  1.00 80.58 194 A 1 
ATOM 1489 C CA  . VAL A 0 194 . -18.698 9.498   28.338  1.00 80.58 194 A 1 
ATOM 1490 C C   . VAL A 0 194 . -18.398 9.491   26.851  1.00 80.58 194 A 1 
ATOM 1491 C CB  . VAL A 0 194 . -18.547 8.084   28.934  1.00 80.58 194 A 1 
ATOM 1492 O O   . VAL A 0 194 . -19.108 8.854   26.078  1.00 80.58 194 A 1 
ATOM 1493 C CG1 . VAL A 0 194 . -17.119 7.549   28.726  1.00 80.58 194 A 1 
ATOM 1494 C CG2 . VAL A 0 194 . -18.827 8.062   30.440  1.00 80.58 194 A 1 
ATOM 1495 N N   . ALA A 0 195 . -17.302 10.127  26.435  1.00 86.78 195 A 1 
ATOM 1496 C CA  . ALA A 0 195 . -16.834 10.075  25.054  1.00 86.78 195 A 1 
ATOM 1497 C C   . ALA A 0 195 . -15.354 9.684   24.961  1.00 86.78 195 A 1 
ATOM 1498 C CB  . ALA A 0 195 . -17.163 11.383  24.324  1.00 86.78 195 A 1 
ATOM 1499 O O   . ALA A 0 195 . -14.475 10.263  25.601  1.00 86.78 195 A 1 
ATOM 1500 N N   . ALA A 0 196 . -15.064 8.714   24.099  1.00 88.12 196 A 1 
ATOM 1501 C CA  . ALA A 0 196 . -13.722 8.249   23.780  1.00 88.12 196 A 1 
ATOM 1502 C C   . ALA A 0 196 . -13.476 8.404   22.278  1.00 88.12 196 A 1 
ATOM 1503 C CB  . ALA A 0 196 . -13.574 6.797   24.247  1.00 88.12 196 A 1 
ATOM 1504 O O   . ALA A 0 196 . -14.275 7.948   21.463  1.00 88.12 196 A 1 
ATOM 1505 N N   . ARG A 0 197 . -12.362 9.027   21.886  1.00 91.77 197 A 1 
ATOM 1506 C CA  . ARG A 0 197 . -11.970 9.170   20.474  1.00 91.77 197 A 1 
ATOM 1507 C C   . ARG A 0 197 . -10.508 8.783   20.290  1.00 91.77 197 A 1 
ATOM 1508 C CB  . ARG A 0 197 . -12.273 10.580  19.919  1.00 91.77 197 A 1 
ATOM 1509 O O   . ARG A 0 197 . -9.667  9.128   21.120  1.00 91.77 197 A 1 
ATOM 1510 C CG  . ARG A 0 197 . -13.690 11.098  20.241  1.00 91.77 197 A 1 
ATOM 1511 C CD  . ARG A 0 197 . -13.928 12.503  19.671  1.00 91.77 197 A 1 
ATOM 1512 N NE  . ARG A 0 197 . -15.285 12.994  19.986  1.00 91.77 197 A 1 
ATOM 1513 N NH1 . ARG A 0 197 . -15.056 15.169  19.264  1.00 91.77 197 A 1 
ATOM 1514 N NH2 . ARG A 0 197 . -17.010 14.478  20.081  1.00 91.77 197 A 1 
ATOM 1515 C CZ  . ARG A 0 197 . -15.773 14.206  19.776  1.00 91.77 197 A 1 
ATOM 1516 N N   . SER A 0 198 . -10.203 8.089   19.201  1.00 92.35 198 A 1 
ATOM 1517 C CA  . SER A 0 198 . -8.842  7.757   18.781  1.00 92.35 198 A 1 
ATOM 1518 C C   . SER A 0 198 . -8.653  8.060   17.302  1.00 92.35 198 A 1 
ATOM 1519 C CB  . SER A 0 198 . -8.495  6.293   19.068  1.00 92.35 198 A 1 
ATOM 1520 O O   . SER A 0 198 . -9.476  7.643   16.488  1.00 92.35 198 A 1 
ATOM 1521 O OG  . SER A 0 198 . -9.335  5.409   18.354  1.00 92.35 198 A 1 
ATOM 1522 N N   . TYR A 0 199 . -7.555  8.730   16.972  1.00 94.25 199 A 1 
ATOM 1523 C CA  . TYR A 0 199 . -7.148  9.061   15.613  1.00 94.25 199 A 1 
ATOM 1524 C C   . TYR A 0 199 . -5.721  8.566   15.409  1.00 94.25 199 A 1 
ATOM 1525 C CB  . TYR A 0 199 . -7.229  10.577  15.387  1.00 94.25 199 A 1 
ATOM 1526 O O   . TYR A 0 199 . -4.807  9.031   16.089  1.00 94.25 199 A 1 
ATOM 1527 C CG  . TYR A 0 199 . -8.557  11.205  15.755  1.00 94.25 199 A 1 
ATOM 1528 C CD1 . TYR A 0 199 . -9.608  11.227  14.819  1.00 94.25 199 A 1 
ATOM 1529 C CD2 . TYR A 0 199 . -8.733  11.772  17.033  1.00 94.25 199 A 1 
ATOM 1530 C CE1 . TYR A 0 199 . -10.833 11.834  15.152  1.00 94.25 199 A 1 
ATOM 1531 C CE2 . TYR A 0 199 . -9.952  12.387  17.368  1.00 94.25 199 A 1 
ATOM 1532 O OH  . TYR A 0 199 . -12.152 13.065  16.736  1.00 94.25 199 A 1 
ATOM 1533 C CZ  . TYR A 0 199 . -10.998 12.426  16.421  1.00 94.25 199 A 1 
ATOM 1534 N N   . ASP A 0 200 . -5.540  7.641   14.481  1.00 94.09 200 A 1 
ATOM 1535 C CA  . ASP A 0 200 . -4.251  7.093   14.086  1.00 94.09 200 A 1 
ATOM 1536 C C   . ASP A 0 200 . -4.041  7.412   12.601  1.00 94.09 200 A 1 
ATOM 1537 C CB  . ASP A 0 200 . -4.205  5.587   14.393  1.00 94.09 200 A 1 
ATOM 1538 O O   . ASP A 0 200 . -4.967  7.296   11.798  1.00 94.09 200 A 1 
ATOM 1539 C CG  . ASP A 0 200 . -4.387  5.263   15.889  1.00 94.09 200 A 1 
ATOM 1540 O OD1 . ASP A 0 200 . -3.679  5.867   16.732  1.00 94.09 200 A 1 
ATOM 1541 O OD2 . ASP A 0 200 . -5.213  4.376   16.214  1.00 94.09 200 A 1 
ATOM 1542 N N   . ASN A 0 201 . -2.852  7.884   12.241  1.00 93.92 201 A 1 
ATOM 1543 C CA  . ASN A 0 201 . -2.566  8.384   10.903  1.00 93.92 201 A 1 
ATOM 1544 C C   . ASN A 0 201 . -1.091  8.157   10.553  1.00 93.92 201 A 1 
ATOM 1545 C CB  . ASN A 0 201 . -2.961  9.868   10.879  1.00 93.92 201 A 1 
ATOM 1546 O O   . ASN A 0 201 . -0.206  8.641   11.266  1.00 93.92 201 A 1 
ATOM 1547 C CG  . ASN A 0 201 . -2.863  10.445  9.488   1.00 93.92 201 A 1 
ATOM 1548 N ND2 . ASN A 0 201 . -2.091  11.487  9.326   1.00 93.92 201 A 1 
ATOM 1549 O OD1 . ASN A 0 201 . -3.496  9.979   8.560   1.00 93.92 201 A 1 
ATOM 1550 N N   . GLU A 0 202 . -0.828  7.424   9.476   1.00 95.34 202 A 1 
ATOM 1551 C CA  . GLU A 0 202 . 0.512   7.080   8.999   1.00 95.34 202 A 1 
ATOM 1552 C C   . GLU A 0 202 . 0.669   7.527   7.545   1.00 95.34 202 A 1 
ATOM 1553 C CB  . GLU A 0 202 . 0.840   5.580   9.165   1.00 95.34 202 A 1 
ATOM 1554 O O   . GLU A 0 202 . -0.225  7.322   6.729   1.00 95.34 202 A 1 
ATOM 1555 C CG  . GLU A 0 202 . 0.309   4.975   10.475  1.00 95.34 202 A 1 
ATOM 1556 C CD  . GLU A 0 202 . 0.785   3.546   10.775  1.00 95.34 202 A 1 
ATOM 1557 O OE1 . GLU A 0 202 . 0.529   3.103   11.921  1.00 95.34 202 A 1 
ATOM 1558 O OE2 . GLU A 0 202 . 1.495   2.911   9.973   1.00 95.34 202 A 1 
ATOM 1559 N N   . HIS A 0 203 . 1.807   8.142   7.241   1.00 93.23 203 A 1 
ATOM 1560 C CA  . HIS A 0 203 . 2.146   8.706   5.941   1.00 93.23 203 A 1 
ATOM 1561 C C   . HIS A 0 203 . 3.544   8.245   5.537   1.00 93.23 203 A 1 
ATOM 1562 C CB  . HIS A 0 203 . 2.123   10.240  6.017   1.00 93.23 203 A 1 
ATOM 1563 O O   . HIS A 0 203 . 4.482   8.312   6.338   1.00 93.23 203 A 1 
ATOM 1564 C CG  . HIS A 0 203 . 0.756   10.840  6.201   1.00 93.23 203 A 1 
ATOM 1565 C CD2 . HIS A 0 203 . 0.371   11.756  7.138   1.00 93.23 203 A 1 
ATOM 1566 N ND1 . HIS A 0 203 . -0.293  10.696  5.338   1.00 93.23 203 A 1 
ATOM 1567 C CE1 . HIS A 0 203 . -1.295  11.490  5.734   1.00 93.23 203 A 1 
ATOM 1568 N NE2 . HIS A 0 203 . -0.928  12.181  6.830   1.00 93.23 203 A 1 
ATOM 1569 N N   . TYR A 0 204 . 3.693   7.845   4.284   1.00 97.33 204 A 1 
ATOM 1570 C CA  . TYR A 0 204 . 4.960   7.572   3.621   1.00 97.33 204 A 1 
ATOM 1571 C C   . TYR A 0 204 . 4.973   8.297   2.279   1.00 97.33 204 A 1 
ATOM 1572 C CB  . TYR A 0 204 . 5.126   6.059   3.436   1.00 97.33 204 A 1 
ATOM 1573 O O   . TYR A 0 204 . 4.006   8.210   1.526   1.00 97.33 204 A 1 
ATOM 1574 C CG  . TYR A 0 204 . 6.303   5.667   2.563   1.00 97.33 204 A 1 
ATOM 1575 C CD1 . TYR A 0 204 . 6.101   5.316   1.212   1.00 97.33 204 A 1 
ATOM 1576 C CD2 . TYR A 0 204 . 7.606   5.683   3.094   1.00 97.33 204 A 1 
ATOM 1577 C CE1 . TYR A 0 204 . 7.199   4.955   0.403   1.00 97.33 204 A 1 
ATOM 1578 C CE2 . TYR A 0 204 . 8.702   5.324   2.288   1.00 97.33 204 A 1 
ATOM 1579 O OH  . TYR A 0 204 . 9.560   4.592   0.160   1.00 97.33 204 A 1 
ATOM 1580 C CZ  . TYR A 0 204 . 8.504   4.951   0.941   1.00 97.33 204 A 1 
ATOM 1581 N N   . ALA A 0 205 . 6.064   8.984   1.959   1.00 96.82 205 A 1 
ATOM 1582 C CA  . ALA A 0 205 . 6.276   9.550   0.634   1.00 96.82 205 A 1 
ATOM 1583 C C   . ALA A 0 205 . 7.749   9.448   0.241   1.00 96.82 205 A 1 
ATOM 1584 C CB  . ALA A 0 205 . 5.761   10.994  0.591   1.00 96.82 205 A 1 
ATOM 1585 O O   . ALA A 0 205 . 8.623   9.770   1.047   1.00 96.82 205 A 1 
ATOM 1586 N N   . ARG A 0 206 . 8.009   9.031   -0.999  1.00 97.80 206 A 1 
ATOM 1587 C CA  . ARG A 0 206 . 9.339   8.938   -1.601  1.00 97.80 206 A 1 
ATOM 1588 C C   . ARG A 0 206 . 9.321   9.541   -2.998  1.00 97.80 206 A 1 
ATOM 1589 C CB  . ARG A 0 206 . 9.809   7.475   -1.599  1.00 97.80 206 A 1 
ATOM 1590 O O   . ARG A 0 206 . 8.478   9.187   -3.815  1.00 97.80 206 A 1 
ATOM 1591 C CG  . ARG A 0 206 . 11.189  7.295   -2.255  1.00 97.80 206 A 1 
ATOM 1592 C CD  . ARG A 0 206 . 11.710  5.852   -2.177  1.00 97.80 206 A 1 
ATOM 1593 N NE  . ARG A 0 206 . 10.781  4.872   -2.782  1.00 97.80 206 A 1 
ATOM 1594 N NH1 . ARG A 0 206 . 11.270  5.240   -5.008  1.00 97.80 206 A 1 
ATOM 1595 N NH2 . ARG A 0 206 . 9.729   3.790   -4.517  1.00 97.80 206 A 1 
ATOM 1596 C CZ  . ARG A 0 206 . 10.605  4.638   -4.074  1.00 97.80 206 A 1 
ATOM 1597 N N   . GLU A 0 207 . 10.282  10.403  -3.278  1.00 97.75 207 A 1 
ATOM 1598 C CA  . GLU A 0 207 . 10.566  10.966  -4.590  1.00 97.75 207 A 1 
ATOM 1599 C C   . GLU A 0 207 . 12.007  10.606  -4.968  1.00 97.75 207 A 1 
ATOM 1600 C CB  . GLU A 0 207 . 10.281  12.478  -4.555  1.00 97.75 207 A 1 
ATOM 1601 O O   . GLU A 0 207 . 12.930  10.825  -4.186  1.00 97.75 207 A 1 
ATOM 1602 C CG  . GLU A 0 207 . 10.553  13.168  -5.897  1.00 97.75 207 A 1 
ATOM 1603 C CD  . GLU A 0 207 . 9.971   14.589  -6.001  1.00 97.75 207 A 1 
ATOM 1604 O OE1 . GLU A 0 207 . 9.929   15.103  -7.145  1.00 97.75 207 A 1 
ATOM 1605 O OE2 . GLU A 0 207 . 9.541   15.209  -5.012  1.00 97.75 207 A 1 
ATOM 1606 N N   . VAL A 0 208 . 12.194  10.016  -6.147  1.00 96.49 208 A 1 
ATOM 1607 C CA  . VAL A 0 208 . 13.497  9.670   -6.726  1.00 96.49 208 A 1 
ATOM 1608 C C   . VAL A 0 208 . 13.606  10.380  -8.062  1.00 96.49 208 A 1 
ATOM 1609 C CB  . VAL A 0 208 . 13.659  8.149   -6.921  1.00 96.49 208 A 1 
ATOM 1610 O O   . VAL A 0 208 . 12.694  10.267  -8.879  1.00 96.49 208 A 1 
ATOM 1611 C CG1 . VAL A 0 208 . 14.987  7.782   -7.600  1.00 96.49 208 A 1 
ATOM 1612 C CG2 . VAL A 0 208 . 13.614  7.419   -5.573  1.00 96.49 208 A 1 
ATOM 1613 N N   . ARG A 0 209 . 14.714  11.084  -8.279  1.00 94.87 209 A 1 
ATOM 1614 C CA  . ARG A 0 209 . 15.122  11.609  -9.583  1.00 94.87 209 A 1 
ATOM 1615 C C   . ARG A 0 209 . 16.522  11.112  -9.898  1.00 94.87 209 A 1 
ATOM 1616 C CB  . ARG A 0 209 . 15.068  13.137  -9.635  1.00 94.87 209 A 1 
ATOM 1617 O O   . ARG A 0 209 . 17.378  11.197  -9.016  1.00 94.87 209 A 1 
ATOM 1618 C CG  . ARG A 0 209 . 13.656  13.649  -9.346  1.00 94.87 209 A 1 
ATOM 1619 C CD  . ARG A 0 209 . 13.602  15.164  -9.514  1.00 94.87 209 A 1 
ATOM 1620 N NE  . ARG A 0 209 . 12.470  15.739  -8.764  1.00 94.87 209 A 1 
ATOM 1621 N NH1 . ARG A 0 209 . 13.283  17.863  -8.632  1.00 94.87 209 A 1 
ATOM 1622 N NH2 . ARG A 0 209 . 11.381  17.334  -7.575  1.00 94.87 209 A 1 
ATOM 1623 C CZ  . ARG A 0 209 . 12.376  16.975  -8.332  1.00 94.87 209 A 1 
ATOM 1624 N N   . ALA A 0 210 . 16.731  10.598  -11.097 1.00 93.01 210 A 1 
ATOM 1625 C CA  . ALA A 0 210 . 18.040  10.260  -11.628 1.00 93.01 210 A 1 
ATOM 1626 C C   . ALA A 0 210 . 18.160  10.833  -13.041 1.00 93.01 210 A 1 
ATOM 1627 C CB  . ALA A 0 210 . 18.252  8.743   -11.583 1.00 93.01 210 A 1 
ATOM 1628 O O   . ALA A 0 210 . 17.164  10.859  -13.752 1.00 93.01 210 A 1 
ATOM 1629 N N   . ASP A 0 211 . 19.357  11.287  -13.375 1.00 90.29 211 A 1 
ATOM 1630 C CA  . ASP A 0 211 . 19.719  12.048  -14.571 1.00 90.29 211 A 1 
ATOM 1631 C C   . ASP A 0 211 . 21.102  11.509  -15.000 1.00 90.29 211 A 1 
ATOM 1632 C CB  . ASP A 0 211 . 19.699  13.527  -14.126 1.00 90.29 211 A 1 
ATOM 1633 O O   . ASP A 0 211 . 22.002  11.406  -14.156 1.00 90.29 211 A 1 
ATOM 1634 C CG  . ASP A 0 211 . 20.184  14.564  -15.136 1.00 90.29 211 A 1 
ATOM 1635 O OD1 . ASP A 0 211 . 20.654  14.146  -16.209 1.00 90.29 211 A 1 
ATOM 1636 O OD2 . ASP A 0 211 . 20.127  15.762  -14.751 1.00 90.29 211 A 1 
ATOM 1637 N N   . ASP A 0 212 . 21.231  11.001  -16.231 1.00 91.32 212 A 1 
ATOM 1638 C CA  . ASP A 0 212 . 22.383  10.204  -16.702 1.00 91.32 212 A 1 
ATOM 1639 C C   . ASP A 0 212 . 22.809  10.566  -18.141 1.00 91.32 212 A 1 
ATOM 1640 C CB  . ASP A 0 212 . 22.114  8.698   -16.462 1.00 91.32 212 A 1 
ATOM 1641 O O   . ASP A 0 212 . 22.873  9.709   -19.029 1.00 91.32 212 A 1 
ATOM 1642 C CG  . ASP A 0 212 . 23.261  7.742   -16.826 1.00 91.32 212 A 1 
ATOM 1643 O OD1 . ASP A 0 212 . 24.455  8.055   -16.618 1.00 91.32 212 A 1 
ATOM 1644 O OD2 . ASP A 0 212 . 23.040  6.530   -17.069 1.00 91.32 212 A 1 
ATOM 1645 N N   . ASP A 0 213 . 23.139  11.846  -18.334 1.00 88.19 213 A 1 
ATOM 1646 C CA  . ASP A 0 213 . 23.792  12.415  -19.521 1.00 88.19 213 A 1 
ATOM 1647 C C   . ASP A 0 213 . 25.010  11.600  -20.002 1.00 88.19 213 A 1 
ATOM 1648 C CB  . ASP A 0 213 . 24.340  13.817  -19.175 1.00 88.19 213 A 1 
ATOM 1649 O O   . ASP A 0 213 . 25.951  11.333  -19.243 1.00 88.19 213 A 1 
ATOM 1650 C CG  . ASP A 0 213 . 23.375  14.993  -19.320 1.00 88.19 213 A 1 
ATOM 1651 O OD1 . ASP A 0 213 . 22.567  14.946  -20.267 1.00 88.19 213 A 1 
ATOM 1652 O OD2 . ASP A 0 213 . 23.634  16.013  -18.632 1.00 88.19 213 A 1 
ATOM 1653 N N   . GLN A 0 214 . 25.087  11.313  -21.304 1.00 88.48 214 A 1 
ATOM 1654 C CA  . GLN A 0 214 . 26.277  10.793  -21.988 1.00 88.48 214 A 1 
ATOM 1655 C C   . GLN A 0 214 . 26.512  11.525  -23.313 1.00 88.48 214 A 1 
ATOM 1656 C CB  . GLN A 0 214 . 26.175  9.280   -22.266 1.00 88.48 214 A 1 
ATOM 1657 O O   . GLN A 0 214 . 25.579  11.711  -24.089 1.00 88.48 214 A 1 
ATOM 1658 C CG  . GLN A 0 214 . 25.487  8.447   -21.176 1.00 88.48 214 A 1 
ATOM 1659 C CD  . GLN A 0 214 . 25.936  6.994   -21.215 1.00 88.48 214 A 1 
ATOM 1660 N NE2 . GLN A 0 214 . 26.781  6.588   -20.293 1.00 88.48 214 A 1 
ATOM 1661 O OE1 . GLN A 0 214 . 25.589  6.184   -22.064 1.00 88.48 214 A 1 
ATOM 1662 N N   . TRP A 0 215 . 27.764  11.867  -23.631 1.00 87.33 215 A 1 
ATOM 1663 C CA  . TRP A 0 215 . 28.101  12.498  -24.913 1.00 87.33 215 A 1 
ATOM 1664 C C   . TRP A 0 215 . 29.501  12.132  -25.420 1.00 87.33 215 A 1 
ATOM 1665 C CB  . TRP A 0 215 . 27.928  14.020  -24.811 1.00 87.33 215 A 1 
ATOM 1666 O O   . TRP A 0 215 . 30.401  11.796  -24.642 1.00 87.33 215 A 1 
ATOM 1667 C CG  . TRP A 0 215 . 28.892  14.714  -23.900 1.00 87.33 215 A 1 
ATOM 1668 C CD1 . TRP A 0 215 . 30.039  15.309  -24.294 1.00 87.33 215 A 1 
ATOM 1669 C CD2 . TRP A 0 215 . 28.814  14.906  -22.453 1.00 87.33 215 A 1 
ATOM 1670 C CE2 . TRP A 0 215 . 29.971  15.631  -22.034 1.00 87.33 215 A 1 
ATOM 1671 C CE3 . TRP A 0 215 . 27.880  14.559  -21.451 1.00 87.33 215 A 1 
ATOM 1672 N NE1 . TRP A 0 215 . 30.682  15.846  -23.198 1.00 87.33 215 A 1 
ATOM 1673 C CH2 . TRP A 0 215 . 29.248  15.610  -19.720 1.00 87.33 215 A 1 
ATOM 1674 C CZ2 . TRP A 0 215 . 30.196  15.982  -20.691 1.00 87.33 215 A 1 
ATOM 1675 C CZ3 . TRP A 0 215 . 28.095  14.905  -20.103 1.00 87.33 215 A 1 
ATOM 1676 N N   . ALA A 0 216 . 29.676  12.216  -26.736 1.00 87.35 216 A 1 
ATOM 1677 C CA  . ALA A 0 216 . 30.936  12.104  -27.456 1.00 87.35 216 A 1 
ATOM 1678 C C   . ALA A 0 216 . 30.966  13.111  -28.619 1.00 87.35 216 A 1 
ATOM 1679 C CB  . ALA A 0 216 . 31.108  10.668  -27.964 1.00 87.35 216 A 1 
ATOM 1680 O O   . ALA A 0 216 . 29.943  13.332  -29.264 1.00 87.35 216 A 1 
ATOM 1681 N N   . GLU A 0 217 . 32.134  13.692  -28.874 1.00 86.83 217 A 1 
ATOM 1682 C CA  . GLU A 0 217 . 32.419  14.600  -29.992 1.00 86.83 217 A 1 
ATOM 1683 C C   . GLU A 0 217 . 33.799  14.224  -30.564 1.00 86.83 217 A 1 
ATOM 1684 C CB  . GLU A 0 217 . 32.430  16.074  -29.517 1.00 86.83 217 A 1 
ATOM 1685 O O   . GLU A 0 217 . 34.730  13.996  -29.787 1.00 86.83 217 A 1 
ATOM 1686 C CG  . GLU A 0 217 . 31.102  16.602  -28.927 1.00 86.83 217 A 1 
ATOM 1687 C CD  . GLU A 0 217 . 31.192  18.029  -28.332 1.00 86.83 217 A 1 
ATOM 1688 O OE1 . GLU A 0 217 . 30.123  18.626  -28.060 1.00 86.83 217 A 1 
ATOM 1689 O OE2 . GLU A 0 217 . 32.311  18.530  -28.059 1.00 86.83 217 A 1 
ATOM 1690 N N   . ASP A 0 218 . 33.937  14.182  -31.888 1.00 84.38 218 A 1 
ATOM 1691 C CA  . ASP A 0 218 . 35.217  14.095  -32.610 1.00 84.38 218 A 1 
ATOM 1692 C C   . ASP A 0 218 . 35.313  15.287  -33.577 1.00 84.38 218 A 1 
ATOM 1693 C CB  . ASP A 0 218 . 35.354  12.734  -33.323 1.00 84.38 218 A 1 
ATOM 1694 O O   . ASP A 0 218 . 34.301  15.770  -34.086 1.00 84.38 218 A 1 
ATOM 1695 C CG  . ASP A 0 218 . 36.760  12.434  -33.878 1.00 84.38 218 A 1 
ATOM 1696 O OD1 . ASP A 0 218 . 37.650  13.314  -33.753 1.00 84.38 218 A 1 
ATOM 1697 O OD2 . ASP A 0 218 . 36.945  11.304  -34.388 1.00 84.38 218 A 1 
ATOM 1698 N N   . TYR A 0 219 . 36.512  15.828  -33.786 1.00 84.67 219 A 1 
ATOM 1699 C CA  . TYR A 0 219 . 36.734  16.975  -34.665 1.00 84.67 219 A 1 
ATOM 1700 C C   . TYR A 0 219 . 38.107  16.914  -35.332 1.00 84.67 219 A 1 
ATOM 1701 C CB  . TYR A 0 219 . 36.557  18.290  -33.893 1.00 84.67 219 A 1 
ATOM 1702 O O   . TYR A 0 219 . 39.135  17.276  -34.739 1.00 84.67 219 A 1 
ATOM 1703 C CG  . TYR A 0 219 . 36.667  19.523  -34.775 1.00 84.67 219 A 1 
ATOM 1704 C CD1 . TYR A 0 219 . 37.815  20.336  -34.732 1.00 84.67 219 A 1 
ATOM 1705 C CD2 . TYR A 0 219 . 35.635  19.826  -35.681 1.00 84.67 219 A 1 
ATOM 1706 C CE1 . TYR A 0 219 . 37.915  21.461  -35.576 1.00 84.67 219 A 1 
ATOM 1707 C CE2 . TYR A 0 219 . 35.721  20.949  -36.522 1.00 84.67 219 A 1 
ATOM 1708 O OH  . TYR A 0 219 . 36.977  22.829  -37.317 1.00 84.67 219 A 1 
ATOM 1709 C CZ  . TYR A 0 219 . 36.866  21.764  -36.476 1.00 84.67 219 A 1 
ATOM 1710 N N   . ASP A 0 220 . 38.100  16.540  -36.606 1.00 82.13 220 A 1 
ATOM 1711 C CA  . ASP A 0 220 . 39.293  16.354  -37.416 1.00 82.13 220 A 1 
ATOM 1712 C C   . ASP A 0 220 . 39.454  17.528  -38.401 1.00 82.13 220 A 1 
ATOM 1713 C CB  . ASP A 0 220 . 39.258  14.956  -38.088 1.00 82.13 220 A 1 
ATOM 1714 O O   . ASP A 0 220 . 38.536  17.927  -39.119 1.00 82.13 220 A 1 
ATOM 1715 C CG  . ASP A 0 220 . 40.545  14.126  -37.932 1.00 82.13 220 A 1 
ATOM 1716 O OD1 . ASP A 0 220 . 41.517  14.626  -37.313 1.00 82.13 220 A 1 
ATOM 1717 O OD2 . ASP A 0 220 . 40.665  13.063  -38.585 1.00 82.13 220 A 1 
ATOM 1718 N N   . THR A 0 221 . 40.647  18.129  -38.468 1.00 76.62 221 A 1 
ATOM 1719 C CA  . THR A 0 221 . 40.968  19.111  -39.520 1.00 76.62 221 A 1 
ATOM 1720 C C   . THR A 0 221 . 42.311  18.844  -40.163 1.00 76.62 221 A 1 
ATOM 1721 C CB  . THR A 0 221 . 40.848  20.599  -39.131 1.00 76.62 221 A 1 
ATOM 1722 O O   . THR A 0 221 . 43.336  18.641  -39.503 1.00 76.62 221 A 1 
ATOM 1723 C CG2 . THR A 0 221 . 39.642  20.931  -38.269 1.00 76.62 221 A 1 
ATOM 1724 O OG1 . THR A 0 221 . 41.991  21.123  -38.481 1.00 76.62 221 A 1 
ATOM 1725 N N   . THR A 0 222 . 42.333  18.919  -41.491 1.00 69.72 222 A 1 
ATOM 1726 C CA  . THR A 0 222 . 43.541  18.760  -42.295 1.00 69.72 222 A 1 
ATOM 1727 C C   . THR A 0 222 . 43.785  20.009  -43.139 1.00 69.72 222 A 1 
ATOM 1728 C CB  . THR A 0 222 . 43.522  17.461  -43.118 1.00 69.72 222 A 1 
ATOM 1729 O O   . THR A 0 222 . 43.031  20.342  -44.049 1.00 69.72 222 A 1 
ATOM 1730 C CG2 . THR A 0 222 . 43.294  16.214  -42.263 1.00 69.72 222 A 1 
ATOM 1731 O OG1 . THR A 0 222 . 42.527  17.454  -44.105 1.00 69.72 222 A 1 
ATOM 1732 N N   . TRP A 0 223 . 44.880  20.715  -42.839 1.00 57.58 223 A 1 
ATOM 1733 C CA  . TRP A 0 223 . 45.309  21.908  -43.568 1.00 57.58 223 A 1 
ATOM 1734 C C   . TRP A 0 223 . 46.472  21.593  -44.517 1.00 57.58 223 A 1 
ATOM 1735 C CB  . TRP A 0 223 . 45.648  23.039  -42.595 1.00 57.58 223 A 1 
ATOM 1736 O O   . TRP A 0 223 . 47.615  21.328  -44.099 1.00 57.58 223 A 1 
ATOM 1737 C CG  . TRP A 0 223 . 45.966  24.333  -43.280 1.00 57.58 223 A 1 
ATOM 1738 C CD1 . TRP A 0 223 . 47.159  24.663  -43.824 1.00 57.58 223 A 1 
ATOM 1739 C CD2 . TRP A 0 223 . 45.057  25.429  -43.607 1.00 57.58 223 A 1 
ATOM 1740 C CE2 . TRP A 0 223 . 45.776  26.396  -44.371 1.00 57.58 223 A 1 
ATOM 1741 C CE3 . TRP A 0 223 . 43.693  25.691  -43.365 1.00 57.58 223 A 1 
ATOM 1742 N NE1 . TRP A 0 223 . 47.051  25.879  -44.473 1.00 57.58 223 A 1 
ATOM 1743 C CH2 . TRP A 0 223 . 43.814  27.788  -44.616 1.00 57.58 223 A 1 
ATOM 1744 C CZ2 . TRP A 0 223 . 45.178  27.564  -44.870 1.00 57.58 223 A 1 
ATOM 1745 C CZ3 . TRP A 0 223 . 43.078  26.855  -43.863 1.00 57.58 223 A 1 
ATOM 1746 N N   . ALA A 0 224 . 46.211  21.678  -45.820 1.00 57.25 224 A 1 
ATOM 1747 C CA  . ALA A 0 224 . 47.146  21.333  -46.884 1.00 57.25 224 A 1 
ATOM 1748 C C   . ALA A 0 224 . 47.946  22.561  -47.360 1.00 57.25 224 A 1 
ATOM 1749 C CB  . ALA A 0 224 . 46.378  20.615  -47.999 1.00 57.25 224 A 1 
ATOM 1750 O O   . ALA A 0 224 . 47.749  23.089  -48.455 1.00 57.25 224 A 1 
ATOM 1751 N N   . GLY A 0 225 . 48.922  23.000  -46.555 1.00 50.29 225 A 1 
ATOM 1752 C CA  . GLY A 0 225 . 49.800  24.136  -46.877 1.00 50.29 225 A 1 
ATOM 1753 C C   . GLY A 0 225 . 50.539  24.009  -48.226 1.00 50.29 225 A 1 
ATOM 1754 O O   . GLY A 0 225 . 51.544  23.307  -48.340 1.00 50.29 225 A 1 
ATOM 1755 N N   . LYS A 0 226 . 50.069  24.725  -49.258 1.00 48.24 226 A 1 
ATOM 1756 C CA  . LYS A 0 226 . 50.576  24.653  -50.645 1.00 48.24 226 A 1 
ATOM 1757 C C   . LYS A 0 226 . 51.883  25.435  -50.867 1.00 48.24 226 A 1 
ATOM 1758 C CB  . LYS A 0 226 . 49.484  25.166  -51.615 1.00 48.24 226 A 1 
ATOM 1759 O O   . LYS A 0 226 . 51.839  26.627  -51.161 1.00 48.24 226 A 1 
ATOM 1760 C CG  . LYS A 0 226 . 48.290  24.214  -51.771 1.00 48.24 226 A 1 
ATOM 1761 C CD  . LYS A 0 226 . 47.118  24.848  -52.544 1.00 48.24 226 A 1 
ATOM 1762 C CE  . LYS A 0 226 . 45.998  23.806  -52.594 1.00 48.24 226 A 1 
ATOM 1763 N NZ  . LYS A 0 226 . 44.618  24.349  -52.733 1.00 48.24 226 A 1 
ATOM 1764 N N   . SER A 0 227 . 53.038  24.755  -50.888 1.00 44.09 227 A 1 
ATOM 1765 C CA  . SER A 0 227 . 54.311  25.359  -51.352 1.00 44.09 227 A 1 
ATOM 1766 C C   . SER A 0 227 . 55.236  24.443  -52.185 1.00 44.09 227 A 1 
ATOM 1767 C CB  . SER A 0 227 . 55.039  26.069  -50.199 1.00 44.09 227 A 1 
ATOM 1768 O O   . SER A 0 227 . 56.458  24.564  -52.109 1.00 44.09 227 A 1 
ATOM 1769 O OG  . SER A 0 227 . 56.188  26.749  -50.681 1.00 44.09 227 A 1 
ATOM 1770 N N   . ASP A 0 228 . 54.689  23.593  -53.064 1.00 48.14 228 A 1 
ATOM 1771 C CA  . ASP A 0 228 . 55.500  22.847  -54.056 1.00 48.14 228 A 1 
ATOM 1772 C C   . ASP A 0 228 . 55.294  23.282  -55.523 1.00 48.14 228 A 1 
ATOM 1773 C CB  . ASP A 0 228 . 55.311  21.332  -53.868 1.00 48.14 228 A 1 
ATOM 1774 O O   . ASP A 0 228 . 56.175  23.088  -56.363 1.00 48.14 228 A 1 
ATOM 1775 C CG  . ASP A 0 228 . 56.442  20.710  -53.039 1.00 48.14 228 A 1 
ATOM 1776 O OD1 . ASP A 0 228 . 57.622  20.970  -53.387 1.00 48.14 228 A 1 
ATOM 1777 O OD2 . ASP A 0 228 . 56.127  19.916  -52.132 1.00 48.14 228 A 1 
ATOM 1778 N N   . ALA A 0 229 . 54.183  23.953  -55.851 1.00 46.69 229 A 1 
ATOM 1779 C CA  . ALA A 0 229 . 53.859  24.320  -57.236 1.00 46.69 229 A 1 
ATOM 1780 C C   . ALA A 0 229 . 54.721  25.462  -57.822 1.00 46.69 229 A 1 
ATOM 1781 C CB  . ALA A 0 229 . 52.363  24.651  -57.306 1.00 46.69 229 A 1 
ATOM 1782 O O   . ALA A 0 229 . 54.868  25.548  -59.039 1.00 46.69 229 A 1 
ATOM 1783 N N   . TYR A 0 230 . 55.298  26.333  -56.982 1.00 43.17 230 A 1 
ATOM 1784 C CA  . TYR A 0 230 . 56.032  27.530  -57.435 1.00 43.17 230 A 1 
ATOM 1785 C C   . TYR A 0 230 . 57.568  27.397  -57.347 1.00 43.17 230 A 1 
ATOM 1786 C CB  . TYR A 0 230 . 55.497  28.760  -56.678 1.00 43.17 230 A 1 
ATOM 1787 O O   . TYR A 0 230 . 58.292  28.137  -58.010 1.00 43.17 230 A 1 
ATOM 1788 C CG  . TYR A 0 230 . 55.511  30.046  -57.489 1.00 43.17 230 A 1 
ATOM 1789 C CD1 . TYR A 0 230 . 56.547  30.986  -57.326 1.00 43.17 230 A 1 
ATOM 1790 C CD2 . TYR A 0 230 . 54.474  30.300  -58.410 1.00 43.17 230 A 1 
ATOM 1791 C CE1 . TYR A 0 230 . 56.546  32.179  -58.077 1.00 43.17 230 A 1 
ATOM 1792 C CE2 . TYR A 0 230 . 54.471  31.488  -59.166 1.00 43.17 230 A 1 
ATOM 1793 O OH  . TYR A 0 230 . 55.504  33.576  -59.731 1.00 43.17 230 A 1 
ATOM 1794 C CZ  . TYR A 0 230 . 55.506  32.430  -59.000 1.00 43.17 230 A 1 
ATOM 1795 N N   . GLY A 0 231 . 58.090  26.447  -56.556 1.00 44.43 231 A 1 
ATOM 1796 C CA  . GLY A 0 231 . 59.535  26.293  -56.310 1.00 44.43 231 A 1 
ATOM 1797 C C   . GLY A 0 231 . 60.268  25.357  -57.281 1.00 44.43 231 A 1 
ATOM 1798 O O   . GLY A 0 231 . 61.408  25.631  -57.672 1.00 44.43 231 A 1 
ATOM 1799 N N   . GLN A 0 232 . 59.621  24.267  -57.714 1.00 47.13 232 A 1 
ATOM 1800 C CA  . GLN A 0 232 . 60.275  23.230  -58.530 1.00 47.13 232 A 1 
ATOM 1801 C C   . GLN A 0 232 . 60.426  23.603  -60.018 1.00 47.13 232 A 1 
ATOM 1802 C CB  . GLN A 0 232 . 59.575  21.872  -58.340 1.00 47.13 232 A 1 
ATOM 1803 O O   . GLN A 0 232 . 61.206  22.979  -60.734 1.00 47.13 232 A 1 
ATOM 1804 C CG  . GLN A 0 232 . 59.601  21.403  -56.870 1.00 47.13 232 A 1 
ATOM 1805 C CD  . GLN A 0 232 . 59.315  19.912  -56.682 1.00 47.13 232 A 1 
ATOM 1806 N NE2 . GLN A 0 232 . 58.916  19.498  -55.499 1.00 47.13 232 A 1 
ATOM 1807 O OE1 . GLN A 0 232 . 59.483  19.093  -57.577 1.00 47.13 232 A 1 
ATOM 1808 N N   . GLY A 0 233 . 59.745  24.655  -60.488 1.00 46.00 233 A 1 
ATOM 1809 C CA  . GLY A 0 233 . 59.905  25.184  -61.850 1.00 46.00 233 A 1 
ATOM 1810 C C   . GLY A 0 233 . 61.127  26.094  -62.058 1.00 46.00 233 A 1 
ATOM 1811 O O   . GLY A 0 233 . 61.425  26.442  -63.197 1.00 46.00 233 A 1 
ATOM 1812 N N   . ALA A 0 234 . 61.825  26.496  -60.987 1.00 39.55 234 A 1 
ATOM 1813 C CA  . ALA A 0 234 . 62.763  27.628  -61.015 1.00 39.55 234 A 1 
ATOM 1814 C C   . ALA A 0 234 . 64.196  27.327  -60.516 1.00 39.55 234 A 1 
ATOM 1815 C CB  . ALA A 0 234 . 62.107  28.782  -60.241 1.00 39.55 234 A 1 
ATOM 1816 O O   . ALA A 0 234 . 64.989  28.254  -60.366 1.00 39.55 234 A 1 
ATOM 1817 N N   . SER A 0 235 . 64.557  26.066  -60.234 1.00 40.62 235 A 1 
ATOM 1818 C CA  . SER A 0 235 . 65.789  25.746  -59.485 1.00 40.62 235 A 1 
ATOM 1819 C C   . SER A 0 235 . 66.589  24.529  -59.997 1.00 40.62 235 A 1 
ATOM 1820 C CB  . SER A 0 235 . 65.466  25.672  -57.982 1.00 40.62 235 A 1 
ATOM 1821 O O   . SER A 0 235 . 66.804  23.559  -59.276 1.00 40.62 235 A 1 
ATOM 1822 O OG  . SER A 0 235 . 64.387  24.797  -57.703 1.00 40.62 235 A 1 
ATOM 1823 N N   . ALA A 0 236 . 67.110  24.593  -61.234 1.00 40.78 236 A 1 
ATOM 1824 C CA  . ALA A 0 236 . 68.103  23.617  -61.725 1.00 40.78 236 A 1 
ATOM 1825 C C   . ALA A 0 236 . 69.080  24.131  -62.815 1.00 40.78 236 A 1 
ATOM 1826 C CB  . ALA A 0 236 . 67.385  22.326  -62.158 1.00 40.78 236 A 1 
ATOM 1827 O O   . ALA A 0 236 . 69.545  23.339  -63.637 1.00 40.78 236 A 1 
ATOM 1828 N N   . ASP A 0 237 . 69.433  25.424  -62.839 1.00 37.00 237 A 1 
ATOM 1829 C CA  . ASP A 0 237 . 70.504  25.911  -63.730 1.00 37.00 237 A 1 
ATOM 1830 C C   . ASP A 0 237 . 71.889  25.736  -63.079 1.00 37.00 237 A 1 
ATOM 1831 C CB  . ASP A 0 237 . 70.247  27.343  -64.225 1.00 37.00 237 A 1 
ATOM 1832 O O   . ASP A 0 237 . 72.352  26.561  -62.290 1.00 37.00 237 A 1 
ATOM 1833 C CG  . ASP A 0 237 . 71.147  27.705  -65.422 1.00 37.00 237 A 1 
ATOM 1834 O OD1 . ASP A 0 237 . 71.993  26.862  -65.814 1.00 37.00 237 A 1 
ATOM 1835 O OD2 . ASP A 0 237 . 70.957  28.814  -65.967 1.00 37.00 237 A 1 
ATOM 1836 N N   . ALA A 0 238 . 72.529  24.599  -63.367 1.00 37.90 238 A 1 
ATOM 1837 C CA  . ALA A 0 238 . 73.874  24.269  -62.893 1.00 37.90 238 A 1 
ATOM 1838 C C   . ALA A 0 238 . 74.621  23.335  -63.869 1.00 37.90 238 A 1 
ATOM 1839 C CB  . ALA A 0 238 . 73.784  23.705  -61.465 1.00 37.90 238 A 1 
ATOM 1840 O O   . ALA A 0 238 . 75.126  22.276  -63.484 1.00 37.90 238 A 1 
ATOM 1841 N N   . SER A 0 239 . 74.705  23.695  -65.158 1.00 39.94 239 A 1 
ATOM 1842 C CA  . SER A 0 239 . 75.494  22.911  -66.122 1.00 39.94 239 A 1 
ATOM 1843 C C   . SER A 0 239 . 77.004  23.148  -65.950 1.00 39.94 239 A 1 
ATOM 1844 C CB  . SER A 0 239 . 75.026  23.126  -67.566 1.00 39.94 239 A 1 
ATOM 1845 O O   . SER A 0 239 . 77.551  24.173  -66.362 1.00 39.94 239 A 1 
ATOM 1846 O OG  . SER A 0 239 . 75.385  24.396  -68.062 1.00 39.94 239 A 1 
ATOM 1847 N N   . VAL A 0 240 . 77.691  22.178  -65.345 1.00 43.02 240 A 1 
ATOM 1848 C CA  . VAL A 0 240 . 79.133  22.219  -65.051 1.00 43.02 240 A 1 
ATOM 1849 C C   . VAL A 0 240 . 79.993  21.856  -66.274 1.00 43.02 240 A 1 
ATOM 1850 C CB  . VAL A 0 240 . 79.452  21.269  -63.872 1.00 43.02 240 A 1 
ATOM 1851 O O   . VAL A 0 240 . 79.808  20.800  -66.867 1.00 43.02 240 A 1 
ATOM 1852 C CG1 . VAL A 0 240 . 80.948  21.220  -63.529 1.00 43.02 240 A 1 
ATOM 1853 C CG2 . VAL A 0 240 . 78.707  21.686  -62.596 1.00 43.02 240 A 1 
ATOM 1854 N N   . GLY A 0 241 . 81.016  22.674  -66.554 1.00 39.12 241 A 1 
ATOM 1855 C CA  . GLY A 0 241 . 82.341  22.240  -67.044 1.00 39.12 241 A 1 
ATOM 1856 C C   . GLY A 0 241 . 82.471  21.627  -68.453 1.00 39.12 241 A 1 
ATOM 1857 O O   . GLY A 0 241 . 82.168  20.461  -68.685 1.00 39.12 241 A 1 
ATOM 1858 N N   . LYS A 0 242 . 83.099  22.367  -69.379 1.00 33.55 242 A 1 
ATOM 1859 C CA  . LYS A 0 242 . 83.545  21.848  -70.690 1.00 33.55 242 A 1 
ATOM 1860 C C   . LYS A 0 242 . 84.731  20.878  -70.539 1.00 33.55 242 A 1 
ATOM 1861 C CB  . LYS A 0 242 . 83.971  23.014  -71.607 1.00 33.55 242 A 1 
ATOM 1862 O O   . LYS A 0 242 . 85.747  21.257  -69.966 1.00 33.55 242 A 1 
ATOM 1863 C CG  . LYS A 0 242 . 82.834  23.973  -71.995 1.00 33.55 242 A 1 
ATOM 1864 C CD  . LYS A 0 242 . 83.369  25.144  -72.837 1.00 33.55 242 A 1 
ATOM 1865 C CE  . LYS A 0 242 . 82.219  26.081  -73.232 1.00 33.55 242 A 1 
ATOM 1866 N NZ  . LYS A 0 242 . 82.695  27.281  -73.968 1.00 33.55 242 A 1 
ATOM 1867 N N   . GLY A 0 243 . 84.666  19.691  -71.150 1.00 33.99 243 A 1 
ATOM 1868 C CA  . GLY A 0 243 . 85.806  18.765  -71.242 1.00 33.99 243 A 1 
ATOM 1869 C C   . GLY A 0 243 . 85.570  17.617  -72.230 1.00 33.99 243 A 1 
ATOM 1870 O O   . GLY A 0 243 . 84.592  16.885  -72.112 1.00 33.99 243 A 1 
ATOM 1871 N N   . TRP A 0 244 . 86.449  17.469  -73.225 1.00 31.77 244 A 1 
ATOM 1872 C CA  . TRP A 0 244 . 86.337  16.443  -74.271 1.00 31.77 244 A 1 
ATOM 1873 C C   . TRP A 0 244 . 86.679  15.034  -73.755 1.00 31.77 244 A 1 
ATOM 1874 C CB  . TRP A 0 244 . 87.263  16.795  -75.448 1.00 31.77 244 A 1 
ATOM 1875 O O   . TRP A 0 244 . 87.689  14.850  -73.087 1.00 31.77 244 A 1 
ATOM 1876 C CG  . TRP A 0 244 . 86.713  17.722  -76.491 1.00 31.77 244 A 1 
ATOM 1877 C CD1 . TRP A 0 244 . 86.335  19.008  -76.306 1.00 31.77 244 A 1 
ATOM 1878 C CD2 . TRP A 0 244 . 86.505  17.449  -77.914 1.00 31.77 244 A 1 
ATOM 1879 C CE2 . TRP A 0 244 . 85.984  18.625  -78.531 1.00 31.77 244 A 1 
ATOM 1880 C CE3 . TRP A 0 244 . 86.713  16.326  -78.748 1.00 31.77 244 A 1 
ATOM 1881 N NE1 . TRP A 0 244 . 85.901  19.542  -77.506 1.00 31.77 244 A 1 
ATOM 1882 C CH2 . TRP A 0 244 . 85.891  17.549  -80.698 1.00 31.77 244 A 1 
ATOM 1883 C CZ2 . TRP A 0 244 . 85.676  18.685  -79.899 1.00 31.77 244 A 1 
ATOM 1884 C CZ3 . TRP A 0 244 . 86.409  16.375  -80.123 1.00 31.77 244 A 1 
ATOM 1885 N N   . GLY A 0 245 . 85.895  14.031  -74.171 1.00 36.11 245 A 1 
ATOM 1886 C CA  . GLY A 0 245 . 86.299  12.618  -74.159 1.00 36.11 245 A 1 
ATOM 1887 C C   . GLY A 0 245 . 86.363  11.936  -72.786 1.00 36.11 245 A 1 
ATOM 1888 O O   . GLY A 0 245 . 87.443  11.654  -72.279 1.00 36.11 245 A 1 
ATOM 1889 N N   . GLY A 0 246 . 85.214  11.564  -72.211 1.00 36.23 246 A 1 
ATOM 1890 C CA  . GLY A 0 246 . 85.198  10.787  -70.965 1.00 36.23 246 A 1 
ATOM 1891 C C   . GLY A 0 246 . 83.809  10.327  -70.529 1.00 36.23 246 A 1 
ATOM 1892 O O   . GLY A 0 246 . 83.119  11.026  -69.797 1.00 36.23 246 A 1 
ATOM 1893 N N   . LYS A 0 247 . 83.412  9.123   -70.951 1.00 35.12 247 A 1 
ATOM 1894 C CA  . LYS A 0 247 . 82.144  8.448   -70.611 1.00 35.12 247 A 1 
ATOM 1895 C C   . LYS A 0 247 . 81.896  8.427   -69.086 1.00 35.12 247 A 1 
ATOM 1896 C CB  . LYS A 0 247 . 82.265  7.027   -71.208 1.00 35.12 247 A 1 
ATOM 1897 O O   . LYS A 0 247 . 82.476  7.595   -68.392 1.00 35.12 247 A 1 
ATOM 1898 C CG  . LYS A 0 247 . 81.009  6.139   -71.186 1.00 35.12 247 A 1 
ATOM 1899 C CD  . LYS A 0 247 . 81.368  4.761   -71.780 1.00 35.12 247 A 1 
ATOM 1900 C CE  . LYS A 0 247 . 80.145  3.854   -71.969 1.00 35.12 247 A 1 
ATOM 1901 N NZ  . LYS A 0 247 . 80.528  2.524   -72.515 1.00 35.12 247 A 1 
ATOM 1902 N N   . ARG A 0 248 . 81.012  9.291   -68.561 1.00 39.11 248 A 1 
ATOM 1903 C CA  . ARG A 0 248 . 80.571  9.272   -67.149 1.00 39.11 248 A 1 
ATOM 1904 C C   . ARG A 0 248 . 79.047  9.297   -66.998 1.00 39.11 248 A 1 
ATOM 1905 C CB  . ARG A 0 248 . 81.248  10.378  -66.317 1.00 39.11 248 A 1 
ATOM 1906 O O   . ARG A 0 248 . 78.408  10.335  -67.067 1.00 39.11 248 A 1 
ATOM 1907 C CG  . ARG A 0 248 . 82.734  10.066  -66.072 1.00 39.11 248 A 1 
ATOM 1908 C CD  . ARG A 0 248 . 83.336  10.987  -65.004 1.00 39.11 248 A 1 
ATOM 1909 N NE  . ARG A 0 248 . 84.791  10.769  -64.873 1.00 39.11 248 A 1 
ATOM 1910 N NH1 . ARG A 0 248 . 85.152  12.074  -63.014 1.00 39.11 248 A 1 
ATOM 1911 N NH2 . ARG A 0 248 . 86.881  11.096  -64.025 1.00 39.11 248 A 1 
ATOM 1912 C CZ  . ARG A 0 248 . 85.596  11.311  -63.974 1.00 39.11 248 A 1 
ATOM 1913 N N   . VAL A 0 249 . 78.527  8.087   -66.799 1.00 39.02 249 A 1 
ATOM 1914 C CA  . VAL A 0 249 . 77.416  7.690   -65.915 1.00 39.02 249 A 1 
ATOM 1915 C C   . VAL A 0 249 . 76.271  8.697   -65.702 1.00 39.02 249 A 1 
ATOM 1916 C CB  . VAL A 0 249 . 77.971  7.189   -64.561 1.00 39.02 249 A 1 
ATOM 1917 O O   . VAL A 0 249 . 76.333  9.600   -64.878 1.00 39.02 249 A 1 
ATOM 1918 C CG1 . VAL A 0 249 . 76.909  6.368   -63.820 1.00 39.02 249 A 1 
ATOM 1919 C CG2 . VAL A 0 249 . 79.200  6.276   -64.735 1.00 39.02 249 A 1 
ATOM 1920 N N   . THR A 0 250 . 75.175  8.412   -66.404 1.00 30.45 250 A 1 
ATOM 1921 C CA  . THR A 0 250 . 73.766  8.647   -66.044 1.00 30.45 250 A 1 
ATOM 1922 C C   . THR A 0 250 . 73.442  9.312   -64.695 1.00 30.45 250 A 1 
ATOM 1923 C CB  . THR A 0 250 . 73.044  7.281   -66.009 1.00 30.45 250 A 1 
ATOM 1924 O O   . THR A 0 250 . 73.557  8.680   -63.645 1.00 30.45 250 A 1 
ATOM 1925 C CG2 . THR A 0 250 . 72.929  6.631   -67.386 1.00 30.45 250 A 1 
ATOM 1926 O OG1 . THR A 0 250 . 73.746  6.369   -65.198 1.00 30.45 250 A 1 
ATOM 1927 N N   . LYS A 0 251 . 72.717  10.435  -64.765 1.00 38.81 251 A 1 
ATOM 1928 C CA  . LYS A 0 251 . 71.462  10.583  -64.009 1.00 38.81 251 A 1 
ATOM 1929 C C   . LYS A 0 251 . 70.258  10.541  -64.953 1.00 38.81 251 A 1 
ATOM 1930 C CB  . LYS A 0 251 . 71.473  11.810  -63.078 1.00 38.81 251 A 1 
ATOM 1931 O O   . LYS A 0 251 . 69.643  11.550  -65.269 1.00 38.81 251 A 1 
ATOM 1932 C CG  . LYS A 0 251 . 72.197  11.500  -61.756 1.00 38.81 251 A 1 
ATOM 1933 C CD  . LYS A 0 251 . 71.900  12.577  -60.704 1.00 38.81 251 A 1 
ATOM 1934 C CE  . LYS A 0 251 . 72.418  12.148  -59.326 1.00 38.81 251 A 1 
ATOM 1935 N NZ  . LYS A 0 251 . 71.692  12.857  -58.246 1.00 38.81 251 A 1 
ATOM 1936 N N   . LYS A 0 252 . 69.889  9.320   -65.362 1.00 37.02 252 A 1 
ATOM 1937 C CA  . LYS A 0 252 . 68.473  8.995   -65.581 1.00 37.02 252 A 1 
ATOM 1938 C C   . LYS A 0 252 . 67.834  8.914   -64.190 1.00 37.02 252 A 1 
ATOM 1939 C CB  . LYS A 0 252 . 68.297  7.654   -66.326 1.00 37.02 252 A 1 
ATOM 1940 O O   . LYS A 0 252 . 67.842  7.851   -63.583 1.00 37.02 252 A 1 
ATOM 1941 C CG  . LYS A 0 252 . 68.248  7.746   -67.858 1.00 37.02 252 A 1 
ATOM 1942 C CD  . LYS A 0 252 . 67.885  6.361   -68.427 1.00 37.02 252 A 1 
ATOM 1943 C CE  . LYS A 0 252 . 67.619  6.404   -69.936 1.00 37.02 252 A 1 
ATOM 1944 N NZ  . LYS A 0 252 . 67.169  5.081   -70.443 1.00 37.02 252 A 1 
ATOM 1945 N N   . GLN A 0 253 . 67.353  10.039  -63.675 1.00 34.58 253 A 1 
ATOM 1946 C CA  . GLN A 0 253 . 66.453  10.094  -62.522 1.00 34.58 253 A 1 
ATOM 1947 C C   . GLN A 0 253 . 65.329  11.054  -62.940 1.00 34.58 253 A 1 
ATOM 1948 C CB  . GLN A 0 253 . 67.203  10.528  -61.245 1.00 34.58 253 A 1 
ATOM 1949 O O   . GLN A 0 253 . 65.578  12.238  -63.098 1.00 34.58 253 A 1 
ATOM 1950 C CG  . GLN A 0 253 . 68.240  9.481   -60.795 1.00 34.58 253 A 1 
ATOM 1951 C CD  . GLN A 0 253 . 68.870  9.806   -59.441 1.00 34.58 253 A 1 
ATOM 1952 N NE2 . GLN A 0 253 . 68.482  9.125   -58.385 1.00 34.58 253 A 1 
ATOM 1953 O OE1 . GLN A 0 253 . 69.733  10.667  -59.310 1.00 34.58 253 A 1 
ATOM 1954 N N   . ALA A 0 254 . 64.193  10.572  -63.444 1.00 33.60 254 A 1 
ATOM 1955 C CA  . ALA A 0 254 . 63.171  9.797   -62.728 1.00 33.60 254 A 1 
ATOM 1956 C C   . ALA A 0 254 . 62.349  10.640  -61.731 1.00 33.60 254 A 1 
ATOM 1957 C CB  . ALA A 0 254 . 63.659  8.444   -62.185 1.00 33.60 254 A 1 
ATOM 1958 O O   . ALA A 0 254 . 62.127  10.226  -60.602 1.00 33.60 254 A 1 
ATOM 1959 N N   . SER A 0 255 . 61.843  11.786  -62.193 1.00 38.81 255 A 1 
ATOM 1960 C CA  . SER A 0 255 . 60.600  12.403  -61.697 1.00 38.81 255 A 1 
ATOM 1961 C C   . SER A 0 255 . 59.442  12.280  -62.706 1.00 38.81 255 A 1 
ATOM 1962 C CB  . SER A 0 255 . 60.837  13.841  -61.232 1.00 38.81 255 A 1 
ATOM 1963 O O   . SER A 0 255 . 58.413  12.921  -62.564 1.00 38.81 255 A 1 
ATOM 1964 O OG  . SER A 0 255 . 61.514  14.567  -62.239 1.00 38.81 255 A 1 
ATOM 1965 N N   . ALA A 0 256 . 59.555  11.356  -63.672 1.00 36.74 256 A 1 
ATOM 1966 C CA  . ALA A 0 256 . 58.408  10.776  -64.385 1.00 36.74 256 A 1 
ATOM 1967 C C   . ALA A 0 256 . 57.698  9.693   -63.537 1.00 36.74 256 A 1 
ATOM 1968 C CB  . ALA A 0 256 . 58.876  10.261  -65.755 1.00 36.74 256 A 1 
ATOM 1969 O O   . ALA A 0 256 . 57.164  8.720   -64.068 1.00 36.74 256 A 1 
ATOM 1970 N N   . GLY A 0 257 . 57.759  9.820   -62.208 1.00 32.61 257 A 1 
ATOM 1971 C CA  . GLY A 0 257 . 56.876  9.084   -61.316 1.00 32.61 257 A 1 
ATOM 1972 C C   . GLY A 0 257 . 55.510  9.744   -61.391 1.00 32.61 257 A 1 
ATOM 1973 O O   . GLY A 0 257 . 55.439  10.971  -61.370 1.00 32.61 257 A 1 
ATOM 1974 N N   . ALA A 0 258 . 54.452  8.940   -61.513 1.00 35.85 258 A 1 
ATOM 1975 C CA  . ALA A 0 258 . 53.084  9.431   -61.444 1.00 35.85 258 A 1 
ATOM 1976 C C   . ALA A 0 258 . 52.961  10.371  -60.240 1.00 35.85 258 A 1 
ATOM 1977 C CB  . ALA A 0 258 . 52.136  8.230   -61.324 1.00 35.85 258 A 1 
ATOM 1978 O O   . ALA A 0 258 . 53.198  9.947   -59.105 1.00 35.85 258 A 1 
ATOM 1979 N N   . GLY A 0 259 . 52.657  11.644  -60.505 1.00 37.13 259 A 1 
ATOM 1980 C CA  . GLY A 0 259 . 52.319  12.579  -59.449 1.00 37.13 259 A 1 
ATOM 1981 C C   . GLY A 0 259 . 51.094  12.004  -58.769 1.00 37.13 259 A 1 
ATOM 1982 O O   . GLY A 0 259 . 50.022  12.010  -59.369 1.00 37.13 259 A 1 
ATOM 1983 N N   . ARG A 0 260 . 51.284  11.438  -57.570 1.00 35.80 260 A 1 
ATOM 1984 C CA  . ARG A 0 260 . 50.170  11.059  -56.704 1.00 35.80 260 A 1 
ATOM 1985 C C   . ARG A 0 260 . 49.276  12.284  -56.636 1.00 35.80 260 A 1 
ATOM 1986 C CB  . ARG A 0 260 . 50.658  10.667  -55.300 1.00 35.80 260 A 1 
ATOM 1987 O O   . ARG A 0 260 . 49.796  13.386  -56.447 1.00 35.80 260 A 1 
ATOM 1988 C CG  . ARG A 0 260 . 51.434  9.343   -55.295 1.00 35.80 260 A 1 
ATOM 1989 C CD  . ARG A 0 260 . 51.900  9.011   -53.872 1.00 35.80 260 A 1 
ATOM 1990 N NE  . ARG A 0 260 . 52.604  7.710   -53.823 1.00 35.80 260 A 1 
ATOM 1991 N NH1 . ARG A 0 260 . 51.276  6.655   -52.259 1.00 35.80 260 A 1 
ATOM 1992 N NH2 . ARG A 0 260 . 53.014  5.577   -53.134 1.00 35.80 260 A 1 
ATOM 1993 C CZ  . ARG A 0 260 . 52.292  6.662   -53.075 1.00 35.80 260 A 1 
ATOM 1994 N N   . GLU A 0 261 . 47.984  12.089  -56.853 1.00 41.66 261 A 1 
ATOM 1995 C CA  . GLU A 0 261 . 46.986  13.140  -56.713 1.00 41.66 261 A 1 
ATOM 1996 C C   . GLU A 0 261 . 46.933  13.510  -55.231 1.00 41.66 261 A 1 
ATOM 1997 C CB  . GLU A 0 261 . 45.642  12.666  -57.293 1.00 41.66 261 A 1 
ATOM 1998 O O   . GLU A 0 261 . 46.149  12.975  -54.455 1.00 41.66 261 A 1 
ATOM 1999 C CG  . GLU A 0 261 . 45.727  12.583  -58.826 1.00 41.66 261 A 1 
ATOM 2000 C CD  . GLU A 0 261 . 44.518  11.877  -59.446 1.00 41.66 261 A 1 
ATOM 2001 O OE1 . GLU A 0 261 . 43.814  12.532  -60.251 1.00 41.66 261 A 1 
ATOM 2002 O OE2 . GLU A 0 261 . 44.369  10.664  -59.182 1.00 41.66 261 A 1 
ATOM 2003 N N   . TYR A 0 262 . 47.873  14.364  -54.827 1.00 40.50 262 A 1 
ATOM 2004 C CA  . TYR A 0 262 . 47.881  14.989  -53.525 1.00 40.50 262 A 1 
ATOM 2005 C C   . TYR A 0 262 . 46.640  15.861  -53.480 1.00 40.50 262 A 1 
ATOM 2006 C CB  . TYR A 0 262 . 49.174  15.794  -53.306 1.00 40.50 262 A 1 
ATOM 2007 O O   . TYR A 0 262 . 46.575  16.893  -54.154 1.00 40.50 262 A 1 
ATOM 2008 C CG  . TYR A 0 262 . 50.268  15.009  -52.606 1.00 40.50 262 A 1 
ATOM 2009 C CD1 . TYR A 0 262 . 50.302  14.990  -51.198 1.00 40.50 262 A 1 
ATOM 2010 C CD2 . TYR A 0 262 . 51.236  14.298  -53.343 1.00 40.50 262 A 1 
ATOM 2011 C CE1 . TYR A 0 262 . 51.302  14.267  -50.521 1.00 40.50 262 A 1 
ATOM 2012 C CE2 . TYR A 0 262 . 52.239  13.572  -52.669 1.00 40.50 262 A 1 
ATOM 2013 O OH  . TYR A 0 262 . 53.232  12.845  -50.607 1.00 40.50 262 A 1 
ATOM 2014 C CZ  . TYR A 0 262 . 52.272  13.555  -51.257 1.00 40.50 262 A 1 
ATOM 2015 N N   . TRP A 0 263 . 45.664  15.410  -52.696 1.00 43.35 263 A 1 
ATOM 2016 C CA  . TRP A 0 263 . 44.618  16.269  -52.177 1.00 43.35 263 A 1 
ATOM 2017 C C   . TRP A 0 263 . 45.295  17.494  -51.564 1.00 43.35 263 A 1 
ATOM 2018 C CB  . TRP A 0 263 . 43.771  15.499  -51.159 1.00 43.35 263 A 1 
ATOM 2019 O O   . TRP A 0 263 . 46.044  17.401  -50.595 1.00 43.35 263 A 1 
ATOM 2020 C CG  . TRP A 0 263 . 42.482  14.975  -51.708 1.00 43.35 263 A 1 
ATOM 2021 C CD1 . TRP A 0 263 . 42.307  13.844  -52.431 1.00 43.35 263 A 1 
ATOM 2022 C CD2 . TRP A 0 263 . 41.153  15.559  -51.546 1.00 43.35 263 A 1 
ATOM 2023 C CE2 . TRP A 0 263 . 40.204  14.711  -52.191 1.00 43.35 263 A 1 
ATOM 2024 C CE3 . TRP A 0 263 . 40.654  16.701  -50.884 1.00 43.35 263 A 1 
ATOM 2025 N NE1 . TRP A 0 263 . 40.962  13.682  -52.712 1.00 43.35 263 A 1 
ATOM 2026 C CH2 . TRP A 0 263 . 38.361  16.117  -51.492 1.00 43.35 263 A 1 
ATOM 2027 C CZ2 . TRP A 0 263 . 38.827  14.977  -52.172 1.00 43.35 263 A 1 
ATOM 2028 C CZ3 . TRP A 0 263 . 39.275  16.977  -50.858 1.00 43.35 263 A 1 
ATOM 2029 N N   . GLY A 0 264 . 45.099  18.628  -52.228 1.00 51.14 264 A 1 
ATOM 2030 C CA  . GLY A 0 264 . 45.473  19.948  -51.744 1.00 51.14 264 A 1 
ATOM 2031 C C   . GLY A 0 264 . 44.233  20.742  -51.354 1.00 51.14 264 A 1 
ATOM 2032 O O   . GLY A 0 264 . 44.237  21.957  -51.504 1.00 51.14 264 A 1 
ATOM 2033 N N   . GLY A 0 265 . 43.144  20.070  -50.995 1.00 57.77 265 A 1 
ATOM 2034 C CA  . GLY A 0 265 . 42.033  20.722  -50.318 1.00 57.77 265 A 1 
ATOM 2035 C C   . GLY A 0 265 . 42.320  20.789  -48.827 1.00 57.77 265 A 1 
ATOM 2036 O O   . GLY A 0 265 . 43.094  19.974  -48.323 1.00 57.77 265 A 1 
ATOM 2037 N N   . ASP A 0 266 . 41.698  21.749  -48.163 1.00 65.19 266 A 1 
ATOM 2038 C CA  . ASP A 0 266 . 41.527  21.695  -46.717 1.00 65.19 266 A 1 
ATOM 2039 C C   . ASP A 0 266 . 40.226  20.915  -46.445 1.00 65.19 266 A 1 
ATOM 2040 C CB  . ASP A 0 266 . 41.566  23.119  -46.132 1.00 65.19 266 A 1 
ATOM 2041 O O   . ASP A 0 266 . 39.258  21.049  -47.209 1.00 65.19 266 A 1 
ATOM 2042 C CG  . ASP A 0 266 . 42.855  23.872  -46.523 1.00 65.19 266 A 1 
ATOM 2043 O OD1 . ASP A 0 266 . 43.968  23.336  -46.290 1.00 65.19 266 A 1 
ATOM 2044 O OD2 . ASP A 0 266 . 42.750  24.970  -47.120 1.00 65.19 266 A 1 
ATOM 2045 N N   . ALA A 0 267 . 40.229  20.061  -45.423 1.00 71.45 267 A 1 
ATOM 2046 C CA  . ALA A 0 267 . 39.065  19.277  -45.008 1.00 71.45 267 A 1 
ATOM 2047 C C   . ALA A 0 267 . 38.852  19.398  -43.495 1.00 71.45 267 A 1 
ATOM 2048 C CB  . ALA A 0 267 . 39.203  17.821  -45.473 1.00 71.45 267 A 1 
ATOM 2049 O O   . ALA A 0 267 . 39.825  19.425  -42.736 1.00 71.45 267 A 1 
ATOM 2050 N N   . GLU A 0 268 . 37.589  19.505  -43.106 1.00 80.52 268 A 1 
ATOM 2051 C CA  . GLU A 0 268 . 37.070  19.589  -41.741 1.00 80.52 268 A 1 
ATOM 2052 C C   . GLU A 0 268 . 36.001  18.492  -41.622 1.00 80.52 268 A 1 
ATOM 2053 C CB  . GLU A 0 268 . 36.472  20.997  -41.495 1.00 80.52 268 A 1 
ATOM 2054 O O   . GLU A 0 268 . 35.196  18.359  -42.542 1.00 80.52 268 A 1 
ATOM 2055 C CG  . GLU A 0 268 . 37.499  22.149  -41.602 1.00 80.52 268 A 1 
ATOM 2056 C CD  . GLU A 0 268 . 36.897  23.572  -41.676 1.00 80.52 268 A 1 
ATOM 2057 O OE1 . GLU A 0 268 . 37.618  24.544  -41.348 1.00 80.52 268 A 1 
ATOM 2058 O OE2 . GLU A 0 268 . 35.791  23.776  -42.236 1.00 80.52 268 A 1 
ATOM 2059 N N   . ASP A 0 269 . 36.034  17.720  -40.545 1.00 80.41 269 A 1 
ATOM 2060 C CA  . ASP A 0 269 . 35.208  16.537  -40.265 1.00 80.41 269 A 1 
ATOM 2061 C C   . ASP A 0 269 . 34.759  16.647  -38.790 1.00 80.41 269 A 1 
ATOM 2062 C CB  . ASP A 0 269 . 36.087  15.306  -40.576 1.00 80.41 269 A 1 
ATOM 2063 O O   . ASP A 0 269 . 35.543  17.099  -37.942 1.00 80.41 269 A 1 
ATOM 2064 C CG  . ASP A 0 269 . 35.455  13.926  -40.365 1.00 80.41 269 A 1 
ATOM 2065 O OD1 . ASP A 0 269 . 34.365  13.883  -39.765 1.00 80.41 269 A 1 
ATOM 2066 O OD2 . ASP A 0 269 . 36.133  12.947  -40.773 1.00 80.41 269 A 1 
ATOM 2067 N N   . TRP A 0 270 . 33.486  16.377  -38.495 1.00 82.55 270 A 1 
ATOM 2068 C CA  . TRP A 0 270 . 32.908  16.507  -37.154 1.00 82.55 270 A 1 
ATOM 2069 C C   . TRP A 0 270 . 31.786  15.495  -36.920 1.00 82.55 270 A 1 
ATOM 2070 C CB  . TRP A 0 270 . 32.378  17.932  -36.923 1.00 82.55 270 A 1 
ATOM 2071 O O   . TRP A 0 270 . 30.703  15.625  -37.491 1.00 82.55 270 A 1 
ATOM 2072 C CG  . TRP A 0 270 . 31.812  18.188  -35.550 1.00 82.55 270 A 1 
ATOM 2073 C CD1 . TRP A 0 270 . 32.526  18.253  -34.404 1.00 82.55 270 A 1 
ATOM 2074 C CD2 . TRP A 0 270 . 30.412  18.242  -35.129 1.00 82.55 270 A 1 
ATOM 2075 C CE2 . TRP A 0 270 . 30.367  18.433  -33.713 1.00 82.55 270 A 1 
ATOM 2076 C CE3 . TRP A 0 270 . 29.175  18.082  -35.787 1.00 82.55 270 A 1 
ATOM 2077 N NE1 . TRP A 0 270 . 31.686  18.414  -33.322 1.00 82.55 270 A 1 
ATOM 2078 C CH2 . TRP A 0 270 . 27.949  18.387  -33.692 1.00 82.55 270 A 1 
ATOM 2079 C CZ2 . TRP A 0 270 . 29.164  18.529  -32.997 1.00 82.55 270 A 1 
ATOM 2080 C CZ3 . TRP A 0 270 . 27.961  18.153  -35.077 1.00 82.55 270 A 1 
ATOM 2081 N N   . ASP A 0 271 . 32.035  14.568  -35.999 1.00 86.98 271 A 1 
ATOM 2082 C CA  . ASP A 0 271 . 31.070  13.592  -35.497 1.00 86.98 271 A 1 
ATOM 2083 C C   . ASP A 0 271 . 30.593  13.992  -34.092 1.00 86.98 271 A 1 
ATOM 2084 C CB  . ASP A 0 271 . 31.716  12.192  -35.420 1.00 86.98 271 A 1 
ATOM 2085 O O   . ASP A 0 271 . 31.381  14.405  -33.231 1.00 86.98 271 A 1 
ATOM 2086 C CG  . ASP A 0 271 . 31.629  11.316  -36.676 1.00 86.98 271 A 1 
ATOM 2087 O OD1 . ASP A 0 271 . 30.605  11.412  -37.381 1.00 86.98 271 A 1 
ATOM 2088 O OD2 . ASP A 0 271 . 32.475  10.393  -36.784 1.00 86.98 271 A 1 
ATOM 2089 N N   . ALA A 0 272 . 29.312  13.770  -33.799 1.00 85.50 272 A 1 
ATOM 2090 C CA  . ALA A 0 272 . 28.773  13.845  -32.446 1.00 85.50 272 A 1 
ATOM 2091 C C   . ALA A 0 272 . 27.765  12.730  -32.150 1.00 85.50 272 A 1 
ATOM 2092 C CB  . ALA A 0 272 . 28.174  15.232  -32.206 1.00 85.50 272 A 1 
ATOM 2093 O O   . ALA A 0 272 . 26.972  12.321  -32.995 1.00 85.50 272 A 1 
ATOM 2094 N N   . TYR A 0 273 . 27.753  12.270  -30.900 1.00 88.78 273 A 1 
ATOM 2095 C CA  . TYR A 0 273 . 26.766  11.329  -30.373 1.00 88.78 273 A 1 
ATOM 2096 C C   . TYR A 0 273 . 26.379  11.722  -28.950 1.00 88.78 273 A 1 
ATOM 2097 C CB  . TYR A 0 273 . 27.321  9.896   -30.419 1.00 88.78 273 A 1 
ATOM 2098 O O   . TYR A 0 273 . 27.243  12.048  -28.133 1.00 88.78 273 A 1 
ATOM 2099 C CG  . TYR A 0 273 . 26.508  8.890   -29.617 1.00 88.78 273 A 1 
ATOM 2100 C CD1 . TYR A 0 273 . 26.839  8.639   -28.270 1.00 88.78 273 A 1 
ATOM 2101 C CD2 . TYR A 0 273 . 25.374  8.278   -30.183 1.00 88.78 273 A 1 
ATOM 2102 C CE1 . TYR A 0 273 . 26.032  7.791   -27.487 1.00 88.78 273 A 1 
ATOM 2103 C CE2 . TYR A 0 273 . 24.574  7.411   -29.412 1.00 88.78 273 A 1 
ATOM 2104 O OH  . TYR A 0 273 . 24.112  6.371   -27.289 1.00 88.78 273 A 1 
ATOM 2105 C CZ  . TYR A 0 273 . 24.895  7.177   -28.058 1.00 88.78 273 A 1 
ATOM 2106 N N   . GLY A 0 274 . 25.097  11.612  -28.614 1.00 88.49 274 A 1 
ATOM 2107 C CA  . GLY A 0 274 . 24.623  11.836  -27.257 1.00 88.49 274 A 1 
ATOM 2108 C C   . GLY A 0 274 . 23.458  10.948  -26.851 1.00 88.49 274 A 1 
ATOM 2109 O O   . GLY A 0 274 . 22.797  10.308  -27.675 1.00 88.49 274 A 1 
ATOM 2110 N N   . ARG A 0 275 . 23.265  10.875  -25.536 1.00 91.85 275 A 1 
ATOM 2111 C CA  . ARG A 0 275 . 22.162  10.180  -24.887 1.00 91.85 275 A 1 
ATOM 2112 C C   . ARG A 0 275 . 21.831  10.847  -23.559 1.00 91.85 275 A 1 
ATOM 2113 C CB  . ARG A 0 275 . 22.535  8.706   -24.717 1.00 91.85 275 A 1 
ATOM 2114 O O   . ARG A 0 275 . 22.722  10.973  -22.725 1.00 91.85 275 A 1 
ATOM 2115 C CG  . ARG A 0 275 . 21.429  7.896   -24.035 1.00 91.85 275 A 1 
ATOM 2116 C CD  . ARG A 0 275 . 21.741  6.413   -24.222 1.00 91.85 275 A 1 
ATOM 2117 N NE  . ARG A 0 275 . 20.610  5.584   -23.790 1.00 91.85 275 A 1 
ATOM 2118 N NH1 . ARG A 0 275 . 21.523  4.771   -21.860 1.00 91.85 275 A 1 
ATOM 2119 N NH2 . ARG A 0 275 . 19.448  4.207   -22.426 1.00 91.85 275 A 1 
ATOM 2120 C CZ  . ARG A 0 275 . 20.538  4.847   -22.711 1.00 91.85 275 A 1 
ATOM 2121 N N   . ASP A 0 276 . 20.572  11.201  -23.368 1.00 89.83 276 A 1 
ATOM 2122 C CA  . ASP A 0 276 . 20.012  11.728  -22.120 1.00 89.83 276 A 1 
ATOM 2123 C C   . ASP A 0 276 . 19.083  10.649  -21.529 1.00 89.83 276 A 1 
ATOM 2124 C CB  . ASP A 0 276 . 19.350  13.089  -22.410 1.00 89.83 276 A 1 
ATOM 2125 O O   . ASP A 0 276 . 18.481  9.861   -22.257 1.00 89.83 276 A 1 
ATOM 2126 C CG  . ASP A 0 276 . 18.819  13.845  -21.182 1.00 89.83 276 A 1 
ATOM 2127 O OD1 . ASP A 0 276 . 18.753  13.222  -20.096 1.00 89.83 276 A 1 
ATOM 2128 O OD2 . ASP A 0 276 . 18.462  15.034  -21.358 1.00 89.83 276 A 1 
ATOM 2129 N N   . GLN A 0 277 . 19.054  10.516  -20.206 1.00 92.37 277 A 1 
ATOM 2130 C CA  . GLN A 0 277 . 18.422  9.413   -19.480 1.00 92.37 277 A 1 
ATOM 2131 C C   . GLN A 0 277 . 17.781  9.937   -18.193 1.00 92.37 277 A 1 
ATOM 2132 C CB  . GLN A 0 277 . 19.474  8.332   -19.172 1.00 92.37 277 A 1 
ATOM 2133 O O   . GLN A 0 277 . 18.322  9.779   -17.093 1.00 92.37 277 A 1 
ATOM 2134 C CG  . GLN A 0 277 . 19.761  7.332   -20.295 1.00 92.37 277 A 1 
ATOM 2135 C CD  . GLN A 0 277 . 19.288  5.938   -19.909 1.00 92.37 277 A 1 
ATOM 2136 N NE2 . GLN A 0 277 . 18.012  5.664   -20.044 1.00 92.37 277 A 1 
ATOM 2137 O OE1 . GLN A 0 277 . 20.047  5.034   -19.554 1.00 92.37 277 A 1 
ATOM 2138 N N   . ASP A 0 278 . 16.597  10.522  -18.330 1.00 91.70 278 A 1 
ATOM 2139 C CA  . ASP A 0 278 . 15.874  11.145  -17.227 1.00 91.70 278 A 1 
ATOM 2140 C C   . ASP A 0 278 . 14.917  10.129  -16.560 1.00 91.70 278 A 1 
ATOM 2141 C CB  . ASP A 0 278 . 15.188  12.435  -17.738 1.00 91.70 278 A 1 
ATOM 2142 O O   . ASP A 0 278 . 14.163  9.398   -17.207 1.00 91.70 278 A 1 
ATOM 2143 C CG  . ASP A 0 278 . 15.218  13.619  -16.756 1.00 91.70 278 A 1 
ATOM 2144 O OD1 . ASP A 0 278 . 15.623  13.421  -15.584 1.00 91.70 278 A 1 
ATOM 2145 O OD2 . ASP A 0 278 . 14.667  14.697  -17.088 1.00 91.70 278 A 1 
ATOM 2146 N N   . PHE A 0 279 . 14.920  10.038  -15.230 1.00 95.11 279 A 1 
ATOM 2147 C CA  . PHE A 0 279 . 14.036  9.144   -14.472 1.00 95.11 279 A 1 
ATOM 2148 C C   . PHE A 0 279 . 13.456  9.847   -13.254 1.00 95.11 279 A 1 
ATOM 2149 C CB  . PHE A 0 279 . 14.775  7.866   -14.046 1.00 95.11 279 A 1 
ATOM 2150 O O   . PHE A 0 279 . 14.183  10.273  -12.358 1.00 95.11 279 A 1 
ATOM 2151 C CG  . PHE A 0 279 . 13.948  6.944   -13.158 1.00 95.11 279 A 1 
ATOM 2152 C CD1 . PHE A 0 279 . 13.992  7.065   -11.754 1.00 95.11 279 A 1 
ATOM 2153 C CD2 . PHE A 0 279 . 13.098  5.988   -13.742 1.00 95.11 279 A 1 
ATOM 2154 C CE1 . PHE A 0 279 . 13.191  6.239   -10.941 1.00 95.11 279 A 1 
ATOM 2155 C CE2 . PHE A 0 279 . 12.312  5.149   -12.932 1.00 95.11 279 A 1 
ATOM 2156 C CZ  . PHE A 0 279 . 12.353  5.275   -11.531 1.00 95.11 279 A 1 
ATOM 2157 N N   . HIS A 0 280 . 12.127  9.863   -13.131 1.00 97.33 280 A 1 
ATOM 2158 C CA  . HIS A 0 280 . 11.438  10.487  -12.004 1.00 97.33 280 A 1 
ATOM 2159 C C   . HIS A 0 280 . 10.305  9.609   -11.460 1.00 97.33 280 A 1 
ATOM 2160 C CB  . HIS A 0 280 . 10.964  11.886  -12.437 1.00 97.33 280 A 1 
ATOM 2161 O O   . HIS A 0 280 . 9.222   9.545   -12.034 1.00 97.33 280 A 1 
ATOM 2162 C CG  . HIS A 0 280 . 10.498  12.781  -11.312 1.00 97.33 280 A 1 
ATOM 2163 C CD2 . HIS A 0 280 . 10.401  12.451  -9.989  1.00 97.33 280 A 1 
ATOM 2164 N ND1 . HIS A 0 280 . 10.134  14.127  -11.450 1.00 97.33 280 A 1 
ATOM 2165 C CE1 . HIS A 0 280 . 9.911   14.583  -10.223 1.00 97.33 280 A 1 
ATOM 2166 N NE2 . HIS A 0 280 . 10.023  13.591  -9.333  1.00 97.33 280 A 1 
ATOM 2167 N N   . GLU A 0 281 . 10.494  9.000   -10.284 1.00 97.48 281 A 1 
ATOM 2168 C CA  . GLU A 0 281 . 9.425   8.312   -9.543  1.00 97.48 281 A 1 
ATOM 2169 C C   . GLU A 0 281 . 8.962   9.132   -8.326  1.00 97.48 281 A 1 
ATOM 2170 C CB  . GLU A 0 281 . 9.840   6.878   -9.146  1.00 97.48 281 A 1 
ATOM 2171 O O   . GLU A 0 281 . 9.769   9.621   -7.536  1.00 97.48 281 A 1 
ATOM 2172 C CG  . GLU A 0 281 . 8.643   6.086   -8.583  1.00 97.48 281 A 1 
ATOM 2173 C CD  . GLU A 0 281 . 8.972   4.664   -8.099  1.00 97.48 281 A 1 
ATOM 2174 O OE1 . GLU A 0 281 . 8.233   3.731   -8.494  1.00 97.48 281 A 1 
ATOM 2175 O OE2 . GLU A 0 281 . 9.855   4.507   -7.216  1.00 97.48 281 A 1 
ATOM 2176 N N   . LYS A 0 282 . 7.646   9.223   -8.119  1.00 97.76 282 A 1 
ATOM 2177 C CA  . LYS A 0 282 . 7.001   9.651   -6.872  1.00 97.76 282 A 1 
ATOM 2178 C C   . LYS A 0 282 . 6.097   8.529   -6.369  1.00 97.76 282 A 1 
ATOM 2179 C CB  . LYS A 0 282 . 6.181   10.931  -7.088  1.00 97.76 282 A 1 
ATOM 2180 O O   . LYS A 0 282 . 5.255   8.043   -7.116  1.00 97.76 282 A 1 
ATOM 2181 C CG  . LYS A 0 282 . 7.021   12.129  -7.551  1.00 97.76 282 A 1 
ATOM 2182 C CD  . LYS A 0 282 . 6.145   13.389  -7.611  1.00 97.76 282 A 1 
ATOM 2183 C CE  . LYS A 0 282 . 6.864   14.571  -8.271  1.00 97.76 282 A 1 
ATOM 2184 N NZ  . LYS A 0 282 . 6.880   14.444  -9.751  1.00 97.76 282 A 1 
ATOM 2185 N N   . VAL A 0 283 . 6.220   8.159   -5.099  1.00 96.77 283 A 1 
ATOM 2186 C CA  . VAL A 0 283 . 5.348   7.199   -4.407  1.00 96.77 283 A 1 
ATOM 2187 C C   . VAL A 0 283 . 4.824   7.841   -3.132  1.00 96.77 283 A 1 
ATOM 2188 C CB  . VAL A 0 283 . 6.087   5.890   -4.057  1.00 96.77 283 A 1 
ATOM 2189 O O   . VAL A 0 283 . 5.606   8.406   -2.372  1.00 96.77 283 A 1 
ATOM 2190 C CG1 . VAL A 0 283 . 5.129   4.847   -3.460  1.00 96.77 283 A 1 
ATOM 2191 C CG2 . VAL A 0 283 . 6.735   5.252   -5.287  1.00 96.77 283 A 1 
ATOM 2192 N N   . SER A 0 284 . 3.532   7.702   -2.848  1.00 96.48 284 A 1 
ATOM 2193 C CA  . SER A 0 284 . 2.950   8.040   -1.548  1.00 96.48 284 A 1 
ATOM 2194 C C   . SER A 0 284 . 1.993   6.957   -1.060  1.00 96.48 284 A 1 
ATOM 2195 C CB  . SER A 0 284 . 2.279   9.417   -1.569  1.00 96.48 284 A 1 
ATOM 2196 O O   . SER A 0 284 . 1.282   6.338   -1.852  1.00 96.48 284 A 1 
ATOM 2197 O OG  . SER A 0 284 . 1.212   9.463   -2.495  1.00 96.48 284 A 1 
ATOM 2198 N N   . TYR A 0 285 . 1.966   6.740   0.251   1.00 96.56 285 A 1 
ATOM 2199 C CA  . TYR A 0 285 . 1.039   5.842   0.927   1.00 96.56 285 A 1 
ATOM 2200 C C   . TYR A 0 285 . 0.564   6.469   2.238   1.00 96.56 285 A 1 
ATOM 2201 C CB  . TYR A 0 285 . 1.696   4.481   1.177   1.00 96.56 285 A 1 
ATOM 2202 O O   . TYR A 0 285 . 1.378   6.767   3.113   1.00 96.56 285 A 1 
ATOM 2203 C CG  . TYR A 0 285 . 0.796   3.524   1.936   1.00 96.56 285 A 1 
ATOM 2204 C CD1 . TYR A 0 285 . 0.845   3.467   3.344   1.00 96.56 285 A 1 
ATOM 2205 C CD2 . TYR A 0 285 . -0.139  2.743   1.234   1.00 96.56 285 A 1 
ATOM 2206 C CE1 . TYR A 0 285 . -0.035  2.624   4.050   1.00 96.56 285 A 1 
ATOM 2207 C CE2 . TYR A 0 285 . -1.015  1.892   1.933   1.00 96.56 285 A 1 
ATOM 2208 O OH  . TYR A 0 285 . -1.815  1.003   3.997   1.00 96.56 285 A 1 
ATOM 2209 C CZ  . TYR A 0 285 . -0.966  1.832   3.340   1.00 96.56 285 A 1 
ATOM 2210 N N   . ASP A 0 286 . -0.750  6.601   2.384   1.00 95.84 286 A 1 
ATOM 2211 C CA  . ASP A 0 286 . -1.404  7.174   3.554   1.00 95.84 286 A 1 
ATOM 2212 C C   . ASP A 0 286 . -2.402  6.165   4.129   1.00 95.84 286 A 1 
ATOM 2213 C CB  . ASP A 0 286 . -2.139  8.474   3.184   1.00 95.84 286 A 1 
ATOM 2214 O O   . ASP A 0 286 . -3.222  5.612   3.397   1.00 95.84 286 A 1 
ATOM 2215 C CG  . ASP A 0 286 . -1.269  9.559   2.543   1.00 95.84 286 A 1 
ATOM 2216 O OD1 . ASP A 0 286 . -0.059  9.617   2.858   1.00 95.84 286 A 1 
ATOM 2217 O OD2 . ASP A 0 286 . -1.851  10.421  1.850   1.00 95.84 286 A 1 
ATOM 2218 N N   . THR A 0 287 . -2.398  5.965   5.446   1.00 96.23 287 A 1 
ATOM 2219 C CA  . THR A 0 287 . -3.477  5.259   6.149   1.00 96.23 287 A 1 
ATOM 2220 C C   . THR A 0 287 . -3.968  6.083   7.329   1.00 96.23 287 A 1 
ATOM 2221 C CB  . THR A 0 287 . -3.110  3.816   6.529   1.00 96.23 287 A 1 
ATOM 2222 O O   . THR A 0 287 . -3.192  6.541   8.168   1.00 96.23 287 A 1 
ATOM 2223 C CG2 . THR A 0 287 . -1.910  3.688   7.463   1.00 96.23 287 A 1 
ATOM 2224 O OG1 . THR A 0 287 . -4.199  3.180   7.163   1.00 96.23 287 A 1 
ATOM 2225 N N   . THR A 0 288 . -5.281  6.279   7.401   1.00 95.17 288 A 1 
ATOM 2226 C CA  . THR A 0 288 . -5.952  7.043   8.452   1.00 95.17 288 A 1 
ATOM 2227 C C   . THR A 0 288 . -7.035  6.171   9.067   1.00 95.17 288 A 1 
ATOM 2228 C CB  . THR A 0 288 . -6.566  8.343   7.908   1.00 95.17 288 A 1 
ATOM 2229 O O   . THR A 0 288 . -7.913  5.671   8.372   1.00 95.17 288 A 1 
ATOM 2230 C CG2 . THR A 0 288 . -7.038  9.262   9.035   1.00 95.17 288 A 1 
ATOM 2231 O OG1 . THR A 0 288 . -5.660  9.084   7.124   1.00 95.17 288 A 1 
ATOM 2232 N N   . THR A 0 289 . -7.011  6.001   10.386  1.00 95.66 289 A 1 
ATOM 2233 C CA  . THR A 0 289 . -8.053  5.315   11.154  1.00 95.66 289 A 1 
ATOM 2234 C C   . THR A 0 289 . -8.576  6.244   12.243  1.00 95.66 289 A 1 
ATOM 2235 C CB  . THR A 0 289 . -7.526  3.995   11.737  1.00 95.66 289 A 1 
ATOM 2236 O O   . THR A 0 289 . -7.821  6.730   13.081  1.00 95.66 289 A 1 
ATOM 2237 C CG2 . THR A 0 289 . -8.486  3.342   12.737  1.00 95.66 289 A 1 
ATOM 2238 O OG1 . THR A 0 289 . -7.351  3.050   10.702  1.00 95.66 289 A 1 
ATOM 2239 N N   . ALA A 0 290 . -9.887  6.457   12.276  1.00 95.37 290 A 1 
ATOM 2240 C CA  . ALA A 0 290 . -10.571 7.183   13.337  1.00 95.37 290 A 1 
ATOM 2241 C C   . ALA A 0 290 . -11.617 6.280   13.994  1.00 95.37 290 A 1 
ATOM 2242 C CB  . ALA A 0 290 . -11.175 8.471   12.768  1.00 95.37 290 A 1 
ATOM 2243 O O   . ALA A 0 290 . -12.349 5.563   13.315  1.00 95.37 290 A 1 
ATOM 2244 N N   . LYS A 0 291 . -11.711 6.313   15.323  1.00 94.42 291 A 1 
ATOM 2245 C CA  . LYS A 0 291 . -12.769 5.634   16.083  1.00 94.42 291 A 1 
ATOM 2246 C C   . LYS A 0 291 . -13.306 6.583   17.139  1.00 94.42 291 A 1 
ATOM 2247 C CB  . LYS A 0 291 . -12.286 4.310   16.707  1.00 94.42 291 A 1 
ATOM 2248 O O   . LYS A 0 291 . -12.525 7.261   17.806  1.00 94.42 291 A 1 
ATOM 2249 C CG  . LYS A 0 291 . -11.694 3.352   15.661  1.00 94.42 291 A 1 
ATOM 2250 C CD  . LYS A 0 291 . -11.166 2.047   16.265  1.00 94.42 291 A 1 
ATOM 2251 C CE  . LYS A 0 291 . -10.563 1.237   15.110  1.00 94.42 291 A 1 
ATOM 2252 N NZ  . LYS A 0 291 . -9.875  0.008   15.566  1.00 94.42 291 A 1 
ATOM 2253 N N   . SER A 0 292 . -14.617 6.612   17.310  1.00 92.21 292 A 1 
ATOM 2254 C CA  . SER A 0 292 . -15.284 7.349   18.376  1.00 92.21 292 A 1 
ATOM 2255 C C   . SER A 0 292 . -16.374 6.499   19.004  1.00 92.21 292 A 1 
ATOM 2256 C CB  . SER A 0 292 . -15.863 8.675   17.877  1.00 92.21 292 A 1 
ATOM 2257 O O   . SER A 0 292 . -17.134 5.850   18.292  1.00 92.21 292 A 1 
ATOM 2258 O OG  . SER A 0 292 . -16.795 8.474   16.838  1.00 92.21 292 A 1 
ATOM 2259 N N   . TYR A 0 293 . -16.464 6.565   20.322  1.00 89.57 293 A 1 
ATOM 2260 C CA  . TYR A 0 293 . -17.553 6.027   21.121  1.00 89.57 293 A 1 
ATOM 2261 C C   . TYR A 0 293 . -18.092 7.165   21.982  1.00 89.57 293 A 1 
ATOM 2262 C CB  . TYR A 0 293 . -17.045 4.868   21.988  1.00 89.57 293 A 1 
ATOM 2263 O O   . TYR A 0 293 . -17.297 7.930   22.535  1.00 89.57 293 A 1 
ATOM 2264 C CG  . TYR A 0 293 . -16.438 3.725   21.196  1.00 89.57 293 A 1 
ATOM 2265 C CD1 . TYR A 0 293 . -17.262 2.682   20.735  1.00 89.57 293 A 1 
ATOM 2266 C CD2 . TYR A 0 293 . -15.060 3.719   20.902  1.00 89.57 293 A 1 
ATOM 2267 C CE1 . TYR A 0 293 . -16.712 1.630   19.979  1.00 89.57 293 A 1 
ATOM 2268 C CE2 . TYR A 0 293 . -14.504 2.670   20.144  1.00 89.57 293 A 1 
ATOM 2269 O OH  . TYR A 0 293 . -14.793 0.607   18.962  1.00 89.57 293 A 1 
ATOM 2270 C CZ  . TYR A 0 293 . -15.335 1.624   19.682  1.00 89.57 293 A 1 
ATOM 2271 N N   . SER A 0 294 . -19.407 7.273   22.100  1.00 86.82 294 A 1 
ATOM 2272 C CA  . SER A 0 294 . -20.074 8.138   23.068  1.00 86.82 294 A 1 
ATOM 2273 C C   . SER A 0 294 . -21.279 7.426   23.667  1.00 86.82 294 A 1 
ATOM 2274 C CB  . SER A 0 294 . -20.466 9.494   22.469  1.00 86.82 294 A 1 
ATOM 2275 O O   . SER A 0 294 . -21.972 6.704   22.956  1.00 86.82 294 A 1 
ATOM 2276 O OG  . SER A 0 294 . -21.150 9.364   21.238  1.00 86.82 294 A 1 
ATOM 2277 N N   . ALA A 0 295 . -21.507 7.642   24.956  1.00 83.90 295 A 1 
ATOM 2278 C CA  . ALA A 0 295 . -22.736 7.303   25.662  1.00 83.90 295 A 1 
ATOM 2279 C C   . ALA A 0 295 . -23.194 8.551   26.429  1.00 83.90 295 A 1 
ATOM 2280 C CB  . ALA A 0 295 . -22.481 6.105   26.582  1.00 83.90 295 A 1 
ATOM 2281 O O   . ALA A 0 295 . -22.332 9.256   26.960  1.00 83.90 295 A 1 
ATOM 2282 N N   . GLU A 0 296 . -24.492 8.852   26.443  1.00 73.59 296 A 1 
ATOM 2283 C CA  . GLU A 0 296 . -25.009 10.099  27.039  1.00 73.59 296 A 1 
ATOM 2284 C C   . GLU A 0 296 . -25.362 9.969   28.522  1.00 73.59 296 A 1 
ATOM 2285 C CB  . GLU A 0 296 . -26.155 10.674  26.192  1.00 73.59 296 A 1 
ATOM 2286 O O   . GLU A 0 296 . -24.950 10.833  29.294  1.00 73.59 296 A 1 
ATOM 2287 C CG  . GLU A 0 296 . -25.558 11.357  24.948  1.00 73.59 296 A 1 
ATOM 2288 C CD  . GLU A 0 296 . -26.600 11.980  24.008  1.00 73.59 296 A 1 
ATOM 2289 O OE1 . GLU A 0 296 . -26.267 13.022  23.394  1.00 73.59 296 A 1 
ATOM 2290 O OE2 . GLU A 0 296 . -27.670 11.360  23.813  1.00 73.59 296 A 1 
ATOM 2291 N N   . SER A 0 297 . -25.994 8.869   28.940  1.00 72.51 297 A 1 
ATOM 2292 C CA  . SER A 0 297 . -26.081 8.499   30.354  1.00 72.51 297 A 1 
ATOM 2293 C C   . SER A 0 297 . -26.163 6.985   30.570  1.00 72.51 297 A 1 
ATOM 2294 C CB  . SER A 0 297 . -27.252 9.200   31.060  1.00 72.51 297 A 1 
ATOM 2295 O O   . SER A 0 297 . -26.435 6.208   29.644  1.00 72.51 297 A 1 
ATOM 2296 O OG  . SER A 0 297 . -28.453 8.518   30.791  1.00 72.51 297 A 1 
ATOM 2297 N N   . TYR A 0 298 . -25.904 6.565   31.808  1.00 69.06 298 A 1 
ATOM 2298 C CA  . TYR A 0 298 . -26.314 5.261   32.320  1.00 69.06 298 A 1 
ATOM 2299 C C   . TYR A 0 298 . -26.773 5.399   33.767  1.00 69.06 298 A 1 
ATOM 2300 C CB  . TYR A 0 298 . -25.176 4.236   32.211  1.00 69.06 298 A 1 
ATOM 2301 O O   . TYR A 0 298 . -25.945 5.644   34.650  1.00 69.06 298 A 1 
ATOM 2302 C CG  . TYR A 0 298 . -25.492 2.892   32.853  1.00 69.06 298 A 1 
ATOM 2303 C CD1 . TYR A 0 298 . -24.705 2.395   33.911  1.00 69.06 298 A 1 
ATOM 2304 C CD2 . TYR A 0 298 . -26.597 2.144   32.405  1.00 69.06 298 A 1 
ATOM 2305 C CE1 . TYR A 0 298 . -24.993 1.144   34.488  1.00 69.06 298 A 1 
ATOM 2306 C CE2 . TYR A 0 298 . -26.875 0.881   32.959  1.00 69.06 298 A 1 
ATOM 2307 O OH  . TYR A 0 298 . -26.296 -0.863  34.506  1.00 69.06 298 A 1 
ATOM 2308 C CZ  . TYR A 0 298 . -26.063 0.372   33.987  1.00 69.06 298 A 1 
ATOM 2309 N N   . ASP A 0 299 . -28.063 5.172   33.991  1.00 75.24 299 A 1 
ATOM 2310 C CA  . ASP A 0 299 . -28.684 5.231   35.306  1.00 75.24 299 A 1 
ATOM 2311 C C   . ASP A 0 299 . -29.040 3.821   35.795  1.00 75.24 299 A 1 
ATOM 2312 C CB  . ASP A 0 299 . -29.911 6.157   35.294  1.00 75.24 299 A 1 
ATOM 2313 O O   . ASP A 0 299 . -29.715 3.052   35.110  1.00 75.24 299 A 1 
ATOM 2314 C CG  . ASP A 0 299 . -29.591 7.645   35.100  1.00 75.24 299 A 1 
ATOM 2315 O OD1 . ASP A 0 299 . -28.415 8.032   35.291  1.00 75.24 299 A 1 
ATOM 2316 O OD2 . ASP A 0 299 . -30.559 8.397   34.853  1.00 75.24 299 A 1 
ATOM 2317 N N   . GLU A 0 300 . -28.616 3.484   37.013  1.00 80.12 300 A 1 
ATOM 2318 C CA  . GLU A 0 300 . -29.173 2.390   37.814  1.00 80.12 300 A 1 
ATOM 2319 C C   . GLU A 0 300 . -29.901 3.002   39.012  1.00 80.12 300 A 1 
ATOM 2320 C CB  . GLU A 0 300 . -28.091 1.414   38.338  1.00 80.12 300 A 1 
ATOM 2321 O O   . GLU A 0 300 . -29.313 3.819   39.720  1.00 80.12 300 A 1 
ATOM 2322 C CG  . GLU A 0 300 . -27.060 0.913   37.314  1.00 80.12 300 A 1 
ATOM 2323 C CD  . GLU A 0 300 . -26.190 -0.258  37.834  1.00 80.12 300 A 1 
ATOM 2324 O OE1 . GLU A 0 300 . -25.743 -1.090  36.998  1.00 80.12 300 A 1 
ATOM 2325 O OE2 . GLU A 0 300 . -25.978 -0.423  39.054  1.00 80.12 300 A 1 
ATOM 2326 N N   . TRP A 0 301 . -31.135 2.591   39.298  1.00 81.18 301 A 1 
ATOM 2327 C CA  . TRP A 0 301 . -31.862 3.055   40.483  1.00 81.18 301 A 1 
ATOM 2328 C C   . TRP A 0 301 . -32.692 1.947   41.134  1.00 81.18 301 A 1 
ATOM 2329 C CB  . TRP A 0 301 . -32.696 4.297   40.142  1.00 81.18 301 A 1 
ATOM 2330 O O   . TRP A 0 301 . -33.168 1.023   40.476  1.00 81.18 301 A 1 
ATOM 2331 C CG  . TRP A 0 301 . -33.685 4.142   39.026  1.00 81.18 301 A 1 
ATOM 2332 C CD1 . TRP A 0 301 . -33.459 4.456   37.730  1.00 81.18 301 A 1 
ATOM 2333 C CD2 . TRP A 0 301 . -35.049 3.623   39.079  1.00 81.18 301 A 1 
ATOM 2334 C CE2 . TRP A 0 301 . -35.600 3.668   37.763  1.00 81.18 301 A 1 
ATOM 2335 C CE3 . TRP A 0 301 . -35.872 3.106   40.105  1.00 81.18 301 A 1 
ATOM 2336 N NE1 . TRP A 0 301 . -34.585 4.182   36.980  1.00 81.18 301 A 1 
ATOM 2337 C CH2 . TRP A 0 301 . -37.687 2.698   38.521  1.00 81.18 301 A 1 
ATOM 2338 C CZ2 . TRP A 0 301 . -36.900 3.219   37.479  1.00 81.18 301 A 1 
ATOM 2339 C CZ3 . TRP A 0 301 . -37.174 2.647   39.830  1.00 81.18 301 A 1 
ATOM 2340 N N   . ASP A 0 302 . -32.856 2.056   42.449  1.00 81.76 302 A 1 
ATOM 2341 C CA  . ASP A 0 302 . -33.639 1.172   43.308  1.00 81.76 302 A 1 
ATOM 2342 C C   . ASP A 0 302 . -34.479 2.031   44.266  1.00 81.76 302 A 1 
ATOM 2343 C CB  . ASP A 0 302 . -32.692 0.229   44.068  1.00 81.76 302 A 1 
ATOM 2344 O O   . ASP A 0 302 . -33.989 3.013   44.831  1.00 81.76 302 A 1 
ATOM 2345 C CG  . ASP A 0 302 . -33.418 -0.968  44.692  1.00 81.76 302 A 1 
ATOM 2346 O OD1 . ASP A 0 302 . -34.144 -0.769  45.694  1.00 81.76 302 A 1 
ATOM 2347 O OD2 . ASP A 0 302 . -33.200 -2.088  44.172  1.00 81.76 302 A 1 
ATOM 2348 N N   . ASN A 0 303 . -35.753 1.686   44.417  1.00 80.02 303 A 1 
ATOM 2349 C CA  . ASN A 0 303 . -36.697 2.292   45.343  1.00 80.02 303 A 1 
ATOM 2350 C C   . ASN A 0 303 . -37.439 1.175   46.077  1.00 80.02 303 A 1 
ATOM 2351 C CB  . ASN A 0 303 . -37.653 3.220   44.572  1.00 80.02 303 A 1 
ATOM 2352 O O   . ASN A 0 303 . -38.293 0.503   45.492  1.00 80.02 303 A 1 
ATOM 2353 C CG  . ASN A 0 303 . -38.794 3.736   45.438  1.00 80.02 303 A 1 
ATOM 2354 N ND2 . ASN A 0 303 . -39.897 3.033   45.521  1.00 80.02 303 A 1 
ATOM 2355 O OD1 . ASN A 0 303 . -38.711 4.786   46.045  1.00 80.02 303 A 1 
ATOM 2356 N N   . THR A 0 304 . -37.150 1.036   47.365  1.00 79.08 304 A 1 
ATOM 2357 C CA  . THR A 0 304 . -37.869 0.158   48.284  1.00 79.08 304 A 1 
ATOM 2358 C C   . THR A 0 304 . -38.675 1.015   49.257  1.00 79.08 304 A 1 
ATOM 2359 C CB  . THR A 0 304 . -36.882 -0.759  49.018  1.00 79.08 304 A 1 
ATOM 2360 O O   . THR A 0 304 . -38.094 1.735   50.070  1.00 79.08 304 A 1 
ATOM 2361 C CG2 . THR A 0 304 . -37.569 -1.630  50.074  1.00 79.08 304 A 1 
ATOM 2362 O OG1 . THR A 0 304 . -36.235 -1.639  48.120  1.00 79.08 304 A 1 
ATOM 2363 N N   . ASP A 0 305 . -39.996 0.901   49.163  1.00 72.16 305 A 1 
ATOM 2364 C CA  . ASP A 0 305 . -41.007 1.423   50.084  1.00 72.16 305 A 1 
ATOM 2365 C C   . ASP A 0 305 . -41.483 0.251   50.973  1.00 72.16 305 A 1 
ATOM 2366 C CB  . ASP A 0 305 . -42.121 2.054   49.228  1.00 72.16 305 A 1 
ATOM 2367 O O   . ASP A 0 305 . -41.674 -0.879  50.504  1.00 72.16 305 A 1 
ATOM 2368 C CG  . ASP A 0 305 . -43.293 2.675   49.996  1.00 72.16 305 A 1 
ATOM 2369 O OD1 . ASP A 0 305 . -43.485 2.296   51.179  1.00 72.16 305 A 1 
ATOM 2370 O OD2 . ASP A 0 305 . -44.014 3.463   49.340  1.00 72.16 305 A 1 
ATOM 2371 N N   . ALA A 0 306 . -41.583 0.471   52.285  1.00 73.55 306 A 1 
ATOM 2372 C CA  . ALA A 0 306 . -41.890 -0.573  53.267  1.00 73.55 306 A 1 
ATOM 2373 C C   . ALA A 0 306 . -42.847 -0.096  54.375  1.00 73.55 306 A 1 
ATOM 2374 C CB  . ALA A 0 306 . -40.572 -1.181  53.768  1.00 73.55 306 A 1 
ATOM 2375 O O   . ALA A 0 306 . -42.645 -0.382  55.575  1.00 73.55 306 A 1 
ATOM 2376 N N   . ASP A 0 307 . -43.883 0.615   53.935  1.00 71.56 307 A 1 
ATOM 2377 C CA  . ASP A 0 307 . -44.896 1.284   54.738  1.00 71.56 307 A 1 
ATOM 2378 C C   . ASP A 0 307 . -45.623 0.379   55.754  1.00 71.56 307 A 1 
ATOM 2379 C CB  . ASP A 0 307 . -45.906 1.968   53.786  1.00 71.56 307 A 1 
ATOM 2380 O O   . ASP A 0 307 . -45.988 -0.779  55.508  1.00 71.56 307 A 1 
ATOM 2381 C CG  . ASP A 0 307 . -46.296 3.385   54.199  1.00 71.56 307 A 1 
ATOM 2382 O OD1 . ASP A 0 307 . -45.692 3.879   55.178  1.00 71.56 307 A 1 
ATOM 2383 O OD2 . ASP A 0 307 . -47.336 3.877   53.708  1.00 71.56 307 A 1 
ATOM 2384 N N   . LYS A 0 308 . -45.869 0.905   56.959  1.00 64.68 308 A 1 
ATOM 2385 C CA  . LYS A 0 308 . -46.626 0.204   58.014  1.00 64.68 308 A 1 
ATOM 2386 C C   . LYS A 0 308 . -47.577 1.150   58.705  1.00 64.68 308 A 1 
ATOM 2387 C CB  . LYS A 0 308 . -45.703 -0.442  59.056  1.00 64.68 308 A 1 
ATOM 2388 O O   . LYS A 0 308 . -47.163 2.076   59.397  1.00 64.68 308 A 1 
ATOM 2389 C CG  . LYS A 0 308 . -44.849 -1.548  58.440  1.00 64.68 308 A 1 
ATOM 2390 C CD  . LYS A 0 308 . -43.832 -2.102  59.441  1.00 64.68 308 A 1 
ATOM 2391 C CE  . LYS A 0 308 . -42.787 -2.923  58.678  1.00 64.68 308 A 1 
ATOM 2392 N NZ  . LYS A 0 308 . -41.945 -2.048  57.819  1.00 64.68 308 A 1 
ATOM 2393 N N   . TRP A 0 309 . -48.860 0.821   58.647  1.00 63.82 309 A 1 
ATOM 2394 C CA  . TRP A 0 309 . -49.920 1.605   59.262  1.00 63.82 309 A 1 
ATOM 2395 C C   . TRP A 0 309 . -50.743 0.769   60.250  1.00 63.82 309 A 1 
ATOM 2396 C CB  . TRP A 0 309 . -50.748 2.273   58.159  1.00 63.82 309 A 1 
ATOM 2397 O O   . TRP A 0 309 . -51.063 -0.407  60.044  1.00 63.82 309 A 1 
ATOM 2398 C CG  . TRP A 0 309 . -51.206 1.367   57.058  1.00 63.82 309 A 1 
ATOM 2399 C CD1 . TRP A 0 309 . -50.549 1.150   55.894  1.00 63.82 309 A 1 
ATOM 2400 C CD2 . TRP A 0 309 . -52.433 0.581   56.976  1.00 63.82 309 A 1 
ATOM 2401 C CE2 . TRP A 0 309 . -52.451 -0.095  55.719  1.00 63.82 309 A 1 
ATOM 2402 C CE3 . TRP A 0 309 . -53.549 0.399   57.827  1.00 63.82 309 A 1 
ATOM 2403 N NE1 . TRP A 0 309 . -51.270 0.273   55.109  1.00 63.82 309 A 1 
ATOM 2404 C CH2 . TRP A 0 309 . -54.629 -1.052  56.185  1.00 63.82 309 A 1 
ATOM 2405 C CZ2 . TRP A 0 309 . -53.527 -0.903  55.325  1.00 63.82 309 A 1 
ATOM 2406 C CZ3 . TRP A 0 309 . -54.637 -0.407  57.437  1.00 63.82 309 A 1 
ATOM 2407 N N   . GLY A 0 310 . -51.091 1.392   61.377  1.00 58.44 310 A 1 
ATOM 2408 C CA  . GLY A 0 310 . -51.979 0.816   62.384  1.00 58.44 310 A 1 
ATOM 2409 C C   . GLY A 0 310 . -53.389 1.385   62.260  1.00 58.44 310 A 1 
ATOM 2410 O O   . GLY A 0 310 . -53.582 2.592   62.388  1.00 58.44 310 A 1 
ATOM 2411 N N   . ALA A 0 311 . -54.392 0.525   62.073  1.00 55.74 311 A 1 
ATOM 2412 C CA  . ALA A 0 311 . -55.783 0.966   61.993  1.00 55.74 311 A 1 
ATOM 2413 C C   . ALA A 0 311 . -56.296 1.482   63.355  1.00 55.74 311 A 1 
ATOM 2414 C CB  . ALA A 0 311 . -56.643 -0.176  61.439  1.00 55.74 311 A 1 
ATOM 2415 O O   . ALA A 0 311 . -56.135 0.827   64.391  1.00 55.74 311 A 1 
ATOM 2416 N N   . GLN A 0 312 . -56.951 2.647   63.356  1.00 53.58 312 A 1 
ATOM 2417 C CA  . GLN A 0 312 . -57.434 3.302   64.574  1.00 53.58 312 A 1 
ATOM 2418 C C   . GLN A 0 312 . -58.674 2.585   65.142  1.00 53.58 312 A 1 
ATOM 2419 C CB  . GLN A 0 312 . -57.669 4.793   64.278  1.00 53.58 312 A 1 
ATOM 2420 O O   . GLN A 0 312 . -59.717 2.484   64.493  1.00 53.58 312 A 1 
ATOM 2421 C CG  . GLN A 0 312 . -57.790 5.658   65.545  1.00 53.58 312 A 1 
ATOM 2422 C CD  . GLN A 0 312 . -57.855 7.156   65.232  1.00 53.58 312 A 1 
ATOM 2423 N NE2 . GLN A 0 312 . -57.904 8.011   66.229  1.00 53.58 312 A 1 
ATOM 2424 O OE1 . GLN A 0 312 . -57.863 7.595   64.098  1.00 53.58 312 A 1 
ATOM 2425 N N   . ALA A 0 313 . -58.568 2.081   66.373  1.00 47.01 313 A 1 
ATOM 2426 C CA  . ALA A 0 313 . -59.651 1.363   67.043  1.00 47.01 313 A 1 
ATOM 2427 C C   . ALA A 0 313 . -60.560 2.317   67.833  1.00 47.01 313 A 1 
ATOM 2428 C CB  . ALA A 0 313 . -59.050 0.266   67.932  1.00 47.01 313 A 1 
ATOM 2429 O O   . ALA A 0 313 . -60.096 3.027   68.725  1.00 47.01 313 A 1 
ATOM 2430 N N   . TRP A 0 314 . -61.862 2.274   67.550  1.00 44.63 314 A 1 
ATOM 2431 C CA  . TRP A 0 314 . -62.899 2.946   68.337  1.00 44.63 314 A 1 
ATOM 2432 C C   . TRP A 0 314 . -63.349 2.007   69.467  1.00 44.63 314 A 1 
ATOM 2433 C CB  . TRP A 0 314 . -64.060 3.363   67.419  1.00 44.63 314 A 1 
ATOM 2434 O O   . TRP A 0 314 . -63.548 0.812   69.236  1.00 44.63 314 A 1 
ATOM 2435 C CG  . TRP A 0 314 . -63.746 4.402   66.374  1.00 44.63 314 A 1 
ATOM 2436 C CD1 . TRP A 0 314 . -62.832 4.287   65.379  1.00 44.63 314 A 1 
ATOM 2437 C CD2 . TRP A 0 314 . -64.354 5.724   66.190  1.00 44.63 314 A 1 
ATOM 2438 C CE2 . TRP A 0 314 . -63.737 6.356   65.067  1.00 44.63 314 A 1 
ATOM 2439 C CE3 . TRP A 0 314 . -65.365 6.457   66.853  1.00 44.63 314 A 1 
ATOM 2440 N NE1 . TRP A 0 314 . -62.815 5.438   64.618  1.00 44.63 314 A 1 
ATOM 2441 C CH2 . TRP A 0 314 . -65.103 8.338   65.311  1.00 44.63 314 A 1 
ATOM 2442 C CZ2 . TRP A 0 314 . -64.095 7.638   64.627  1.00 44.63 314 A 1 
ATOM 2443 C CZ3 . TRP A 0 314 . -65.735 7.746   66.419  1.00 44.63 314 A 1 
ATOM 2444 N N   . GLY A 0 315 . -63.483 2.516   70.693  1.00 46.65 315 A 1 
ATOM 2445 C CA  . GLY A 0 315 . -63.814 1.707   71.869  1.00 46.65 315 A 1 
ATOM 2446 C C   . GLY A 0 315 . -64.748 2.430   72.835  1.00 46.65 315 A 1 
ATOM 2447 O O   . GLY A 0 315 . -64.442 3.543   73.238  1.00 46.65 315 A 1 
ATOM 2448 N N   . LYS A 0 316 . -65.852 1.753   73.182  1.00 42.28 316 A 1 
ATOM 2449 C CA  . LYS A 0 316 . -66.871 2.059   74.205  1.00 42.28 316 A 1 
ATOM 2450 C C   . LYS A 0 316 . -66.892 3.460   74.835  1.00 42.28 316 A 1 
ATOM 2451 C CB  . LYS A 0 316 . -66.805 1.021   75.340  1.00 42.28 316 A 1 
ATOM 2452 O O   . LYS A 0 316 . -66.085 3.779   75.709  1.00 42.28 316 A 1 
ATOM 2453 C CG  . LYS A 0 316 . -67.723 -0.169  75.057  1.00 42.28 316 A 1 
ATOM 2454 C CD  . LYS A 0 316 . -67.973 -0.968  76.338  1.00 42.28 316 A 1 
ATOM 2455 C CE  . LYS A 0 316 . -69.193 -1.849  76.098  1.00 42.28 316 A 1 
ATOM 2456 N NZ  . LYS A 0 316 . -69.597 -2.561  77.321  1.00 42.28 316 A 1 
ATOM 2457 N N   . ASP A 0 317 . -67.976 4.169   74.555  1.00 37.54 317 A 1 
ATOM 2458 C CA  . ASP A 0 317 . -68.626 5.071   75.500  1.00 37.54 317 A 1 
ATOM 2459 C C   . ASP A 0 317 . -69.189 4.306   76.724  1.00 37.54 317 A 1 
ATOM 2460 C CB  . ASP A 0 317 . -69.704 5.906   74.766  1.00 37.54 317 A 1 
ATOM 2461 O O   . ASP A 0 317 . -69.423 3.095   76.703  1.00 37.54 317 A 1 
ATOM 2462 C CG  . ASP A 0 317 . -70.660 5.143   73.823  1.00 37.54 317 A 1 
ATOM 2463 O OD1 . ASP A 0 317 . -70.521 3.902   73.690  1.00 37.54 317 A 1 
ATOM 2464 O OD2 . ASP A 0 317 . -71.474 5.823   73.167  1.00 37.54 317 A 1 
ATOM 2465 N N   . ARG A 0 318 . -69.353 5.012   77.852  1.00 39.33 318 A 1 
ATOM 2466 C CA  . ARG A 0 318 . -70.039 4.509   79.059  1.00 39.33 318 A 1 
ATOM 2467 C C   . ARG A 0 318 . -70.934 5.598   79.630  1.00 39.33 318 A 1 
ATOM 2468 C CB  . ARG A 0 318 . -69.070 3.961   80.123  1.00 39.33 318 A 1 
ATOM 2469 O O   . ARG A 0 318 . -70.602 6.245   80.626  1.00 39.33 318 A 1 
ATOM 2470 C CG  . ARG A 0 318 . -68.496 2.584   79.764  1.00 39.33 318 A 1 
ATOM 2471 C CD  . ARG A 0 318 . -67.766 1.959   80.962  1.00 39.33 318 A 1 
ATOM 2472 N NE  . ARG A 0 318 . -68.708 1.411   81.961  1.00 39.33 318 A 1 
ATOM 2473 N NH1 . ARG A 0 318 . -67.283 1.354   83.760  1.00 39.33 318 A 1 
ATOM 2474 N NH2 . ARG A 0 318 . -69.367 0.568   83.965  1.00 39.33 318 A 1 
ATOM 2475 C CZ  . ARG A 0 318 . -68.449 1.117   83.221  1.00 39.33 318 A 1 
ATOM 2476 N N   . ASP A 0 319 . -72.091 5.754   79.007  1.00 42.98 319 A 1 
ATOM 2477 C CA  . ASP A 0 319 . -73.091 6.760   79.351  1.00 42.98 319 A 1 
ATOM 2478 C C   . ASP A 0 319 . -73.782 6.461   80.689  1.00 42.98 319 A 1 
ATOM 2479 C CB  . ASP A 0 319 . -74.104 6.881   78.202  1.00 42.98 319 A 1 
ATOM 2480 O O   . ASP A 0 319 . -74.880 5.905   80.761  1.00 42.98 319 A 1 
ATOM 2481 C CG  . ASP A 0 319 . -73.557 7.625   76.983  1.00 42.98 319 A 1 
ATOM 2482 O OD1 . ASP A 0 319 . -72.333 7.888   76.962  1.00 42.98 319 A 1 
ATOM 2483 O OD2 . ASP A 0 319 . -74.412 7.994   76.152  1.00 42.98 319 A 1 
ATOM 2484 N N   . VAL A 0 320 . -73.165 6.886   81.794  1.00 38.29 320 A 1 
ATOM 2485 C CA  . VAL A 0 320 . -73.844 6.943   83.096  1.00 38.29 320 A 1 
ATOM 2486 C C   . VAL A 0 320 . -74.738 8.185   83.138  1.00 38.29 320 A 1 
ATOM 2487 C CB  . VAL A 0 320 . -72.872 6.840   84.287  1.00 38.29 320 A 1 
ATOM 2488 O O   . VAL A 0 320 . -74.393 9.216   83.719  1.00 38.29 320 A 1 
ATOM 2489 C CG1 . VAL A 0 320 . -73.633 6.785   85.624  1.00 38.29 320 A 1 
ATOM 2490 C CG2 . VAL A 0 320 . -72.036 5.553   84.207  1.00 38.29 320 A 1 
ATOM 2491 N N   . GLN A 0 321 . -75.922 8.088   82.530  1.00 32.13 321 A 1 
ATOM 2492 C CA  . GLN A 0 321 . -76.983 9.071   82.751  1.00 32.13 321 A 1 
ATOM 2493 C C   . GLN A 0 321 . -77.407 9.090   84.230  1.00 32.13 321 A 1 
ATOM 2494 C CB  . GLN A 0 321 . -78.221 8.790   81.873  1.00 32.13 321 A 1 
ATOM 2495 O O   . GLN A 0 321 . -77.711 8.048   84.810  1.00 32.13 321 A 1 
ATOM 2496 C CG  . GLN A 0 321 . -78.309 9.698   80.633  1.00 32.13 321 A 1 
ATOM 2497 C CD  . GLN A 0 321 . -79.741 9.923   80.138  1.00 32.13 321 A 1 
ATOM 2498 N NE2 . GLN A 0 321 . -79.917 10.298  78.891  1.00 32.13 321 A 1 
ATOM 2499 O OE1 . GLN A 0 321 . -80.724 9.827   80.858  1.00 32.13 321 A 1 
ATOM 2500 N N   . GLY A 0 322 . -77.533 10.292  84.810  1.00 32.04 322 A 1 
ATOM 2501 C CA  . GLY A 0 322 . -78.342 10.493  86.021  1.00 32.04 322 A 1 
ATOM 2502 C C   . GLY A 0 322 . -77.653 11.035  87.279  1.00 32.04 322 A 1 
ATOM 2503 O O   . GLY A 0 322 . -78.030 10.631  88.375  1.00 32.04 322 A 1 
ATOM 2504 N N   . ALA A 0 323 . -76.703 11.973  87.170  1.00 31.67 323 A 1 
ATOM 2505 C CA  . ALA A 0 323 . -76.242 12.761  88.327  1.00 31.67 323 A 1 
ATOM 2506 C C   . ALA A 0 323 . -75.793 14.188  87.948  1.00 31.67 323 A 1 
ATOM 2507 C CB  . ALA A 0 323 . -75.165 11.977  89.091  1.00 31.67 323 A 1 
ATOM 2508 O O   . ALA A 0 323 . -74.645 14.579  88.158  1.00 31.67 323 A 1 
ATOM 2509 N N   . SER A 0 324 . -76.702 14.989  87.385  1.00 33.85 324 A 1 
ATOM 2510 C CA  . SER A 0 324 . -76.454 16.419  87.162  1.00 33.85 324 A 1 
ATOM 2511 C C   . SER A 0 324 . -76.234 17.169  88.483  1.00 33.85 324 A 1 
ATOM 2512 C CB  . SER A 0 324 . -77.627 17.055  86.408  1.00 33.85 324 A 1 
ATOM 2513 O O   . SER A 0 324 . -77.017 17.009  89.418  1.00 33.85 324 A 1 
ATOM 2514 O OG  . SER A 0 324 . -78.832 16.816  87.109  1.00 33.85 324 A 1 
ATOM 2515 N N   . SER A 0 325 . -75.183 17.994  88.507  1.00 28.31 325 A 1 
ATOM 2516 C CA  . SER A 0 325 . -74.986 19.224  89.299  1.00 28.31 325 A 1 
ATOM 2517 C C   . SER A 0 325 . -76.018 19.592  90.385  1.00 28.31 325 A 1 
ATOM 2518 C CB  . SER A 0 325 . -74.918 20.407  88.311  1.00 28.31 325 A 1 
ATOM 2519 O O   . SER A 0 325 . -77.199 19.715  90.106  1.00 28.31 325 A 1 
ATOM 2520 O OG  . SER A 0 325 . -75.983 20.375  87.375  1.00 28.31 325 A 1 
ATOM 2521 N N   . TYR A 0 326 . -75.544 19.966  91.585  1.00 27.55 326 A 1 
ATOM 2522 C CA  . TYR A 0 326 . -75.785 21.306  92.171  1.00 27.55 326 A 1 
ATOM 2523 C C   . TYR A 0 326 . -75.051 21.508  93.516  1.00 27.55 326 A 1 
ATOM 2524 C CB  . TYR A 0 326 . -77.287 21.671  92.330  1.00 27.55 326 A 1 
ATOM 2525 O O   . TYR A 0 326 . -75.466 21.007  94.554  1.00 27.55 326 A 1 
ATOM 2526 C CG  . TYR A 0 326 . -77.813 22.585  91.224  1.00 27.55 326 A 1 
ATOM 2527 C CD1 . TYR A 0 326 . -77.347 23.913  91.126  1.00 27.55 326 A 1 
ATOM 2528 C CD2 . TYR A 0 326 . -78.742 22.112  90.275  1.00 27.55 326 A 1 
ATOM 2529 C CE1 . TYR A 0 326 . -77.757 24.736  90.056  1.00 27.55 326 A 1 
ATOM 2530 C CE2 . TYR A 0 326 . -79.134 22.918  89.191  1.00 27.55 326 A 1 
ATOM 2531 O OH  . TYR A 0 326 . -79.010 24.997  88.016  1.00 27.55 326 A 1 
ATOM 2532 C CZ  . TYR A 0 326 . -78.636 24.229  89.072  1.00 27.55 326 A 1 
ATOM 2533 N N   . GLY A 0 327 . -74.007 22.349  93.493  1.00 29.35 327 A 1 
ATOM 2534 C CA  . GLY A 0 327 . -73.536 23.164  94.625  1.00 29.35 327 A 1 
ATOM 2535 C C   . GLY A 0 327 . -72.812 22.487  95.804  1.00 29.35 327 A 1 
ATOM 2536 O O   . GLY A 0 327 . -73.435 21.815  96.617  1.00 29.35 327 A 1 
ATOM 2537 N N   . ARG A 0 328 . -71.544 22.886  96.044  1.00 29.43 328 A 1 
ATOM 2538 C CA  . ARG A 0 328 . -71.181 23.804  97.162  1.00 29.43 328 A 1 
ATOM 2539 C C   . ARG A 0 328 . -69.659 23.976  97.370  1.00 29.43 328 A 1 
ATOM 2540 C CB  . ARG A 0 328 . -71.865 23.355  98.474  1.00 29.43 328 A 1 
ATOM 2541 O O   . ARG A 0 328 . -69.018 23.178  98.039  1.00 29.43 328 A 1 
ATOM 2542 C CG  . ARG A 0 328 . -71.571 24.171  99.739  1.00 29.43 328 A 1 
ATOM 2543 C CD  . ARG A 0 328 . -72.617 23.766  100.788 1.00 29.43 328 A 1 
ATOM 2544 N NE  . ARG A 0 328 . -72.219 24.119  102.163 1.00 29.43 328 A 1 
ATOM 2545 N NH1 . ARG A 0 328 . -74.185 23.474  103.166 1.00 29.43 328 A 1 
ATOM 2546 N NH2 . ARG A 0 328 . -72.460 24.103  104.430 1.00 29.43 328 A 1 
ATOM 2547 C CZ  . ARG A 0 328 . -72.955 23.903  103.241 1.00 29.43 328 A 1 
ATOM 2548 N N   . LYS A 0 329 . -69.170 25.152  96.951  1.00 29.83 329 A 1 
ATOM 2549 C CA  . LYS A 0 329 . -67.988 25.898  97.449  1.00 29.83 329 A 1 
ATOM 2550 C C   . LYS A 0 329 . -66.582 25.291  97.301  1.00 29.83 329 A 1 
ATOM 2551 C CB  . LYS A 0 329 . -68.213 26.348  98.905  1.00 29.83 329 A 1 
ATOM 2552 O O   . LYS A 0 329 . -66.039 24.704  98.231  1.00 29.83 329 A 1 
ATOM 2553 C CG  . LYS A 0 329 . -69.320 27.399  99.025  1.00 29.83 329 A 1 
ATOM 2554 C CD  . LYS A 0 329 . -69.390 27.939  100.456 1.00 29.83 329 A 1 
ATOM 2555 C CE  . LYS A 0 329 . -70.394 29.094  100.507 1.00 29.83 329 A 1 
ATOM 2556 N NZ  . LYS A 0 329 . -70.324 29.821  101.798 1.00 29.83 329 A 1 
ATOM 2557 N N   . ALA A 0 330 . -65.900 25.745  96.251  1.00 25.73 330 A 1 
ATOM 2558 C CA  . ALA A 0 330 . -64.557 26.296  96.424  1.00 25.73 330 A 1 
ATOM 2559 C C   . ALA A 0 330 . -64.653 27.672  97.122  1.00 25.73 330 A 1 
ATOM 2560 C CB  . ALA A 0 330 . -63.910 26.427  95.038  1.00 25.73 330 A 1 
ATOM 2561 O O   . ALA A 0 330 . -65.399 28.528  96.648  1.00 25.73 330 A 1 
ATOM 2562 N N   . SER A 0 331 . -63.929 27.888  98.231  1.00 30.12 331 A 1 
ATOM 2563 C CA  . SER A 0 331 . -63.539 29.226  98.727  1.00 30.12 331 A 1 
ATOM 2564 C C   . SER A 0 331 . -62.624 29.150  99.963  1.00 30.12 331 A 1 
ATOM 2565 C CB  . SER A 0 331 . -64.746 30.132  99.080  1.00 30.12 331 A 1 
ATOM 2566 O O   . SER A 0 331 . -63.111 29.107  101.094 1.00 30.12 331 A 1 
ATOM 2567 O OG  . SER A 0 331 . -65.552 29.588  100.114 1.00 30.12 331 A 1 
ATOM 2568 N N   . SER A 0 332 . -61.308 29.235  99.770  1.00 28.64 332 A 1 
ATOM 2569 C CA  . SER A 0 332 . -60.405 29.827  100.772 1.00 28.64 332 A 1 
ATOM 2570 C C   . SER A 0 332 . -59.194 30.479  100.105 1.00 28.64 332 A 1 
ATOM 2571 C CB  . SER A 0 332 . -60.011 28.861  101.902 1.00 28.64 332 A 1 
ATOM 2572 O O   . SER A 0 332 . -58.051 30.230  100.475 1.00 28.64 332 A 1 
ATOM 2573 O OG  . SER A 0 332 . -59.127 27.863  101.451 1.00 28.64 332 A 1 
ATOM 2574 N N   . ASN A 0 333 . -59.463 31.336  99.118  1.00 29.93 333 A 1 
ATOM 2575 C CA  . ASN A 0 333 . -58.567 32.448  98.844  1.00 29.93 333 A 1 
ATOM 2576 C C   . ASN A 0 333 . -59.102 33.628  99.664  1.00 29.93 333 A 1 
ATOM 2577 C CB  . ASN A 0 333 . -58.488 32.710  97.322  1.00 29.93 333 A 1 
ATOM 2578 O O   . ASN A 0 333 . -60.246 34.041  99.466  1.00 29.93 333 A 1 
ATOM 2579 C CG  . ASN A 0 333 . -57.079 33.014  96.833  1.00 29.93 333 A 1 
ATOM 2580 N ND2 . ASN A 0 333 . -56.915 33.304  95.565  1.00 29.93 333 A 1 
ATOM 2581 O OD1 . ASN A 0 333 . -56.107 32.971  97.563  1.00 29.93 333 A 1 
ATOM 2582 N N   . LYS A 0 334 . -58.307 34.094  100.626 1.00 31.12 334 A 1 
ATOM 2583 C CA  . LYS A 0 334 . -58.518 35.349  101.345 1.00 31.12 334 A 1 
ATOM 2584 C C   . LYS A 0 334 . -57.165 35.982  101.641 1.00 31.12 334 A 1 
ATOM 2585 C CB  . LYS A 0 334 . -59.312 35.161  102.651 1.00 31.12 334 A 1 
ATOM 2586 O O   . LYS A 0 334 . -56.376 35.426  102.396 1.00 31.12 334 A 1 
ATOM 2587 C CG  . LYS A 0 334 . -60.832 35.276  102.439 1.00 31.12 334 A 1 
ATOM 2588 C CD  . LYS A 0 334 . -61.501 35.809  103.711 1.00 31.12 334 A 1 
ATOM 2589 C CE  . LYS A 0 334 . -62.955 36.181  103.423 1.00 31.12 334 A 1 
ATOM 2590 N NZ  . LYS A 0 334 . -63.370 37.285  104.315 1.00 31.12 334 A 1 
ATOM 2591 N N   . ASP A 0 335 . -56.980 37.144  101.025 1.00 32.90 335 A 1 
ATOM 2592 C CA  . ASP A 0 335 . -56.667 38.400  101.710 1.00 32.90 335 A 1 
ATOM 2593 C C   . ASP A 0 335 . -55.364 38.390  102.544 1.00 32.90 335 A 1 
ATOM 2594 C CB  . ASP A 0 335 . -57.934 38.856  102.474 1.00 32.90 335 A 1 
ATOM 2595 O O   . ASP A 0 335 . -55.352 38.003  103.706 1.00 32.90 335 A 1 
ATOM 2596 C CG  . ASP A 0 335 . -59.229 38.798  101.635 1.00 32.90 335 A 1 
ATOM 2597 O OD1 . ASP A 0 335 . -59.134 38.857  100.387 1.00 32.90 335 A 1 
ATOM 2598 O OD2 . ASP A 0 335 . -60.313 38.591  102.242 1.00 32.90 335 A 1 
ATOM 2599 N N   . THR A 0 336 . -54.205 38.673  101.938 1.00 30.39 336 A 1 
ATOM 2600 C CA  . THR A 0 336 . -53.621 40.021  101.690 1.00 30.39 336 A 1 
ATOM 2601 C C   . THR A 0 336 . -52.794 40.599  102.849 1.00 30.39 336 A 1 
ATOM 2602 C CB  . THR A 0 336 . -54.588 41.135  101.229 1.00 30.39 336 A 1 
ATOM 2603 O O   . THR A 0 336 . -53.316 40.844  103.929 1.00 30.39 336 A 1 
ATOM 2604 C CG2 . THR A 0 336 . -55.121 40.965  99.805  1.00 30.39 336 A 1 
ATOM 2605 O OG1 . THR A 0 336 . -55.648 41.301  102.138 1.00 30.39 336 A 1 
ATOM 2606 N N   . SER A 0 337 . -51.562 40.997  102.505 1.00 26.88 337 A 1 
ATOM 2607 C CA  . SER A 0 337 . -50.690 41.986  103.167 1.00 26.88 337 A 1 
ATOM 2608 C C   . SER A 0 337 . -49.927 41.650  104.468 1.00 26.88 337 A 1 
ATOM 2609 C CB  . SER A 0 337 . -51.374 43.360  103.280 1.00 26.88 337 A 1 
ATOM 2610 O O   . SER A 0 337 . -50.485 41.304  105.499 1.00 26.88 337 A 1 
ATOM 2611 O OG  . SER A 0 337 . -50.697 44.303  102.469 1.00 26.88 337 A 1 
ATOM 2612 N N   . ASP A 0 338 . -48.628 41.971  104.384 1.00 33.17 338 A 1 
ATOM 2613 C CA  . ASP A 0 338 . -47.751 42.574  105.405 1.00 33.17 338 A 1 
ATOM 2614 C C   . ASP A 0 338 . -46.982 41.739  106.467 1.00 33.17 338 A 1 
ATOM 2615 C CB  . ASP A 0 338 . -48.376 43.860  105.986 1.00 33.17 338 A 1 
ATOM 2616 O O   . ASP A 0 338 . -47.505 41.286  107.477 1.00 33.17 338 A 1 
ATOM 2617 C CG  . ASP A 0 338 . -48.332 45.037  105.004 1.00 33.17 338 A 1 
ATOM 2618 O OD1 . ASP A 0 338 . -48.471 44.796  103.781 1.00 33.17 338 A 1 
ATOM 2619 O OD2 . ASP A 0 338 . -48.072 46.164  105.487 1.00 33.17 338 A 1 
ATOM 2620 N N   . LYS A 0 339 . -45.644 41.814  106.300 1.00 32.31 339 A 1 
ATOM 2621 C CA  . LYS A 0 339 . -44.555 41.951  107.307 1.00 32.31 339 A 1 
ATOM 2622 C C   . LYS A 0 339 . -43.993 40.742  108.088 1.00 32.31 339 A 1 
ATOM 2623 C CB  . LYS A 0 339 . -44.828 43.144  108.243 1.00 32.31 339 A 1 
ATOM 2624 O O   . LYS A 0 339 . -44.492 40.336  109.126 1.00 32.31 339 A 1 
ATOM 2625 C CG  . LYS A 0 339 . -44.507 44.470  107.542 1.00 32.31 339 A 1 
ATOM 2626 C CD  . LYS A 0 339 . -44.979 45.661  108.377 1.00 32.31 339 A 1 
ATOM 2627 C CE  . LYS A 0 339 . -44.596 46.955  107.654 1.00 32.31 339 A 1 
ATOM 2628 N NZ  . LYS A 0 339 . -45.550 48.041  107.972 1.00 32.31 339 A 1 
ATOM 2629 N N   . TYR A 0 340 . -42.783 40.348  107.659 1.00 31.33 340 A 1 
ATOM 2630 C CA  . TYR A 0 340 . -41.504 40.422  108.412 1.00 31.33 340 A 1 
ATOM 2631 C C   . TYR A 0 340 . -41.519 40.299  109.958 1.00 31.33 340 A 1 
ATOM 2632 C CB  . TYR A 0 340 . -40.831 41.773  108.070 1.00 31.33 340 A 1 
ATOM 2633 O O   . TYR A 0 340 . -42.043 41.182  110.630 1.00 31.33 340 A 1 
ATOM 2634 C CG  . TYR A 0 340 . -40.119 41.858  106.732 1.00 31.33 340 A 1 
ATOM 2635 C CD1 . TYR A 0 340 . -38.752 41.523  106.662 1.00 31.33 340 A 1 
ATOM 2636 C CD2 . TYR A 0 340 . -40.784 42.328  105.581 1.00 31.33 340 A 1 
ATOM 2637 C CE1 . TYR A 0 340 . -38.050 41.643  105.447 1.00 31.33 340 A 1 
ATOM 2638 C CE2 . TYR A 0 340 . -40.086 42.443  104.362 1.00 31.33 340 A 1 
ATOM 2639 O OH  . TYR A 0 340 . -38.054 42.226  103.115 1.00 31.33 340 A 1 
ATOM 2640 C CZ  . TYR A 0 340 . -38.720 42.102  104.292 1.00 31.33 340 A 1 
ATOM 2641 N N   . GLY A 0 341 . -40.754 39.348  110.539 1.00 34.21 341 A 1 
ATOM 2642 C CA  . GLY A 0 341 . -40.529 39.337  112.005 1.00 34.21 341 A 1 
ATOM 2643 C C   . GLY A 0 341 . -39.707 38.198  112.652 1.00 34.21 341 A 1 
ATOM 2644 O O   . GLY A 0 341 . -40.198 37.521  113.540 1.00 34.21 341 A 1 
ATOM 2645 N N   . TYR A 0 342 . -38.464 37.995  112.215 1.00 30.15 342 A 1 
ATOM 2646 C CA  . TYR A 0 342 . -37.336 37.265  112.847 1.00 30.15 342 A 1 
ATOM 2647 C C   . TYR A 0 342 . -37.433 36.672  114.301 1.00 30.15 342 A 1 
ATOM 2648 C CB  . TYR A 0 342 . -36.171 38.278  112.787 1.00 30.15 342 A 1 
ATOM 2649 O O   . TYR A 0 342 . -37.526 37.399  115.281 1.00 30.15 342 A 1 
ATOM 2650 C CG  . TYR A 0 342 . -34.767 37.714  112.785 1.00 30.15 342 A 1 
ATOM 2651 C CD1 . TYR A 0 342 . -33.897 37.975  113.862 1.00 30.15 342 A 1 
ATOM 2652 C CD2 . TYR A 0 342 . -34.297 37.021  111.652 1.00 30.15 342 A 1 
ATOM 2653 C CE1 . TYR A 0 342 . -32.561 37.533  113.814 1.00 30.15 342 A 1 
ATOM 2654 C CE2 . TYR A 0 342 . -32.962 36.577  111.601 1.00 30.15 342 A 1 
ATOM 2655 O OH  . TYR A 0 342 . -30.801 36.419  112.617 1.00 30.15 342 A 1 
ATOM 2656 C CZ  . TYR A 0 342 . -32.092 36.835  112.680 1.00 30.15 342 A 1 
ATOM 2657 N N   . ALA A 0 343 . -37.148 35.359  114.405 1.00 31.42 343 A 1 
ATOM 2658 C CA  . ALA A 0 343 . -36.315 34.658  115.420 1.00 31.42 343 A 1 
ATOM 2659 C C   . ALA A 0 343 . -36.735 34.383  116.904 1.00 31.42 343 A 1 
ATOM 2660 C CB  . ALA A 0 343 . -34.899 35.250  115.365 1.00 31.42 343 A 1 
ATOM 2661 O O   . ALA A 0 343 . -36.760 35.259  117.758 1.00 31.42 343 A 1 
ATOM 2662 N N   . LYS A 0 344 . -36.706 33.069  117.229 1.00 32.48 344 A 1 
ATOM 2663 C CA  . LYS A 0 344 . -35.937 32.408  118.327 1.00 32.48 344 A 1 
ATOM 2664 C C   . LYS A 0 344 . -36.353 32.576  119.813 1.00 32.48 344 A 1 
ATOM 2665 C CB  . LYS A 0 344 . -34.444 32.768  118.123 1.00 32.48 344 A 1 
ATOM 2666 O O   . LYS A 0 344 . -35.902 33.495  120.483 1.00 32.48 344 A 1 
ATOM 2667 C CG  . LYS A 0 344 . -33.418 31.961  118.941 1.00 32.48 344 A 1 
ATOM 2668 C CD  . LYS A 0 344 . -32.008 32.527  118.695 1.00 32.48 344 A 1 
ATOM 2669 C CE  . LYS A 0 344 . -30.922 31.677  119.367 1.00 32.48 344 A 1 
ATOM 2670 N NZ  . LYS A 0 344 . -29.571 32.260  119.162 1.00 32.48 344 A 1 
ATOM 2671 N N   . GLY A 0 345 . -36.885 31.484  120.392 1.00 29.83 345 A 1 
ATOM 2672 C CA  . GLY A 0 345 . -36.384 30.957  121.682 1.00 29.83 345 A 1 
ATOM 2673 C C   . GLY A 0 345 . -37.388 30.628  122.807 1.00 29.83 345 A 1 
ATOM 2674 O O   . GLY A 0 345 . -38.075 31.505  123.297 1.00 29.83 345 A 1 
ATOM 2675 N N   . TYR A 0 346 . -37.330 29.373  123.280 1.00 28.49 346 A 1 
ATOM 2676 C CA  . TYR A 0 346 . -37.624 28.884  124.647 1.00 28.49 346 A 1 
ATOM 2677 C C   . TYR A 0 346 . -38.961 29.205  125.364 1.00 28.49 346 A 1 
ATOM 2678 C CB  . TYR A 0 346 . -36.439 29.232  125.569 1.00 28.49 346 A 1 
ATOM 2679 O O   . TYR A 0 346 . -39.123 30.260  125.958 1.00 28.49 346 A 1 
ATOM 2680 C CG  . TYR A 0 346 . -35.254 28.297  125.429 1.00 28.49 346 A 1 
ATOM 2681 C CD1 . TYR A 0 346 . -35.149 27.184  126.286 1.00 28.49 346 A 1 
ATOM 2682 C CD2 . TYR A 0 346 . -34.266 28.530  124.452 1.00 28.49 346 A 1 
ATOM 2683 C CE1 . TYR A 0 346 . -34.061 26.301  126.165 1.00 28.49 346 A 1 
ATOM 2684 C CE2 . TYR A 0 346 . -33.177 27.644  124.325 1.00 28.49 346 A 1 
ATOM 2685 O OH  . TYR A 0 346 . -32.029 25.667  125.080 1.00 28.49 346 A 1 
ATOM 2686 C CZ  . TYR A 0 346 . -33.075 26.527  125.185 1.00 28.49 346 A 1 
ATOM 2687 N N   . GLY A 0 347 . -39.757 28.143  125.566 1.00 28.18 347 A 1 
ATOM 2688 C CA  . GLY A 0 347 . -40.202 27.724  126.909 1.00 28.18 347 A 1 
ATOM 2689 C C   . GLY A 0 347 . -41.517 28.276  127.492 1.00 28.18 347 A 1 
ATOM 2690 O O   . GLY A 0 347 . -41.717 29.474  127.594 1.00 28.18 347 A 1 
ATOM 2691 N N   . GLY A 0 348 . -42.331 27.365  128.047 1.00 27.38 348 A 1 
ATOM 2692 C CA  . GLY A 0 348 . -43.115 27.641  129.262 1.00 27.38 348 A 1 
ATOM 2693 C C   . GLY A 0 348 . -44.578 28.103  129.135 1.00 27.38 348 A 1 
ATOM 2694 O O   . GLY A 0 348 . -44.849 29.290  129.113 1.00 27.38 348 A 1 
ATOM 2695 N N   . ALA A 0 349 . -45.490 27.135  129.291 1.00 28.56 349 A 1 
ATOM 2696 C CA  . ALA A 0 349 . -46.717 27.200  130.110 1.00 28.56 349 A 1 
ATOM 2697 C C   . ALA A 0 349 . -47.914 28.146  129.788 1.00 28.56 349 A 1 
ATOM 2698 C CB  . ALA A 0 349 . -46.287 27.352  131.581 1.00 28.56 349 A 1 
ATOM 2699 O O   . ALA A 0 349 . -47.787 29.329  129.518 1.00 28.56 349 A 1 
ATOM 2700 N N   . SER A 0 350 . -49.106 27.596  130.090 1.00 27.48 350 A 1 
ATOM 2701 C CA  . SER A 0 350 . -50.274 28.266  130.708 1.00 27.48 350 A 1 
ATOM 2702 C C   . SER A 0 350 . -51.367 28.964  129.858 1.00 27.48 350 A 1 
ATOM 2703 C CB  . SER A 0 350 . -49.819 29.157  131.873 1.00 27.48 350 A 1 
ATOM 2704 O O   . SER A 0 350 . -51.342 30.170  129.660 1.00 27.48 350 A 1 
ATOM 2705 O OG  . SER A 0 350 . -50.939 29.531  132.643 1.00 27.48 350 A 1 
ATOM 2706 N N   . ALA A 0 351 . -52.447 28.196  129.624 1.00 30.23 351 A 1 
ATOM 2707 C CA  . ALA A 0 351 . -53.872 28.523  129.883 1.00 30.23 351 A 1 
ATOM 2708 C C   . ALA A 0 351 . -54.676 29.562  129.048 1.00 30.23 351 A 1 
ATOM 2709 C CB  . ALA A 0 351 . -54.027 28.822  131.385 1.00 30.23 351 A 1 
ATOM 2710 O O   . ALA A 0 351 . -54.300 30.721  128.937 1.00 30.23 351 A 1 
ATOM 2711 N N   . GLY A 0 352 . -55.921 29.179  128.680 1.00 32.23 352 A 1 
ATOM 2712 C CA  . GLY A 0 352 . -57.089 30.087  128.765 1.00 32.23 352 A 1 
ATOM 2713 C C   . GLY A 0 352 . -58.182 30.065  127.667 1.00 32.23 352 A 1 
ATOM 2714 O O   . GLY A 0 352 . -58.094 30.867  126.751 1.00 32.23 352 A 1 
ATOM 2715 N N   . ALA A 0 353 . -59.282 29.307  127.889 1.00 31.90 353 A 1 
ATOM 2716 C CA  . ALA A 0 353 . -60.679 29.553  127.413 1.00 31.90 353 A 1 
ATOM 2717 C C   . ALA A 0 353 . -60.993 29.497  125.873 1.00 31.90 353 A 1 
ATOM 2718 C CB  . ALA A 0 353 . -61.113 30.860  128.100 1.00 31.90 353 A 1 
ATOM 2719 O O   . ALA A 0 353 . -60.123 29.779  125.065 1.00 31.90 353 A 1 
ATOM 2720 N N   . TYR A 0 354 . -62.193 29.152  125.347 1.00 34.04 354 A 1 
ATOM 2721 C CA  . TYR A 0 354 . -63.548 28.859  125.889 1.00 34.04 354 A 1 
ATOM 2722 C C   . TYR A 0 354 . -64.448 28.041  124.899 1.00 34.04 354 A 1 
ATOM 2723 C CB  . TYR A 0 354 . -64.295 30.195  126.137 1.00 34.04 354 A 1 
ATOM 2724 O O   . TYR A 0 354 . -64.375 28.275  123.702 1.00 34.04 354 A 1 
ATOM 2725 C CG  . TYR A 0 354 . -64.119 31.254  125.051 1.00 34.04 354 A 1 
ATOM 2726 C CD1 . TYR A 0 354 . -63.058 32.182  125.125 1.00 34.04 354 A 1 
ATOM 2727 C CD2 . TYR A 0 354 . -64.981 31.279  123.935 1.00 34.04 354 A 1 
ATOM 2728 C CE1 . TYR A 0 354 . -62.833 33.097  124.080 1.00 34.04 354 A 1 
ATOM 2729 C CE2 . TYR A 0 354 . -64.766 32.200  122.892 1.00 34.04 354 A 1 
ATOM 2730 O OH  . TYR A 0 354 . -63.461 33.965  121.930 1.00 34.04 354 A 1 
ATOM 2731 C CZ  . TYR A 0 354 . -63.684 33.101  122.955 1.00 34.04 354 A 1 
ATOM 2732 N N   . GLY A 0 355 . -65.368 27.191  125.417 1.00 35.37 355 A 1 
ATOM 2733 C CA  . GLY A 0 355 . -66.681 26.760  124.828 1.00 35.37 355 A 1 
ATOM 2734 C C   . GLY A 0 355 . -66.735 25.902  123.529 1.00 35.37 355 A 1 
ATOM 2735 O O   . GLY A 0 355 . -65.977 26.143  122.607 1.00 35.37 355 A 1 
ATOM 2736 N N   . GLN A 0 356 . -67.637 24.917  123.328 1.00 34.47 356 A 1 
ATOM 2737 C CA  . GLN A 0 356 . -68.804 24.431  124.101 1.00 34.47 356 A 1 
ATOM 2738 C C   . GLN A 0 356 . -69.124 22.923  123.820 1.00 34.47 356 A 1 
ATOM 2739 C CB  . GLN A 0 356 . -70.011 25.333  123.759 1.00 34.47 356 A 1 
ATOM 2740 O O   . GLN A 0 356 . -68.744 22.380  122.790 1.00 34.47 356 A 1 
ATOM 2741 C CG  . GLN A 0 356 . -71.292 25.052  124.571 1.00 34.47 356 A 1 
ATOM 2742 C CD  . GLN A 0 356 . -72.407 26.069  124.318 1.00 34.47 356 A 1 
ATOM 2743 N NE2 . GLN A 0 356 . -73.499 26.002  125.048 1.00 34.47 356 A 1 
ATOM 2744 O OE1 . GLN A 0 356 . -72.328 26.946  123.480 1.00 34.47 356 A 1 
ATOM 2745 N N   . ALA A 0 357 . -69.806 22.268  124.777 1.00 33.62 357 A 1 
ATOM 2746 C CA  . ALA A 0 357 . -70.141 20.831  124.941 1.00 33.62 357 A 1 
ATOM 2747 C C   . ALA A 0 357 . -71.000 20.124  123.846 1.00 33.62 357 A 1 
ATOM 2748 C CB  . ALA A 0 357 . -70.919 20.795  126.269 1.00 33.62 357 A 1 
ATOM 2749 O O   . ALA A 0 357 . -71.636 20.797  123.045 1.00 33.62 357 A 1 
ATOM 2750 N N   . GLY A 0 358 . -71.155 18.781  123.826 1.00 35.60 358 A 1 
ATOM 2751 C CA  . GLY A 0 358 . -70.439 17.722  124.576 1.00 35.60 358 A 1 
ATOM 2752 C C   . GLY A 0 358 . -71.179 16.369  124.792 1.00 35.60 358 A 1 
ATOM 2753 O O   . GLY A 0 358 . -72.404 16.325  124.789 1.00 35.60 358 A 1 
ATOM 2754 N N   . ALA A 0 359 . -70.379 15.328  125.108 1.00 33.84 359 A 1 
ATOM 2755 C CA  . ALA A 0 359 . -70.699 14.043  125.792 1.00 33.84 359 A 1 
ATOM 2756 C C   . ALA A 0 359 . -71.491 12.943  125.009 1.00 33.84 359 A 1 
ATOM 2757 C CB  . ALA A 0 359 . -71.254 14.412  127.172 1.00 33.84 359 A 1 
ATOM 2758 O O   . ALA A 0 359 . -72.154 13.257  124.031 1.00 33.84 359 A 1 
ATOM 2759 N N   . TYR A 0 360 . -71.436 11.624  125.313 1.00 32.68 360 A 1 
ATOM 2760 C CA  . TYR A 0 360 . -70.913 10.842  126.467 1.00 32.68 360 A 1 
ATOM 2761 C C   . TYR A 0 360 . -70.634 9.342   126.116 1.00 32.68 360 A 1 
ATOM 2762 C CB  . TYR A 0 360 . -71.947 10.839  127.639 1.00 32.68 360 A 1 
ATOM 2763 O O   . TYR A 0 360 . -71.518 8.691   125.578 1.00 32.68 360 A 1 
ATOM 2764 C CG  . TYR A 0 360 . -73.319 11.433  127.329 1.00 32.68 360 A 1 
ATOM 2765 C CD1 . TYR A 0 360 . -73.736 12.619  127.966 1.00 32.68 360 A 1 
ATOM 2766 C CD2 . TYR A 0 360 . -74.120 10.873  126.312 1.00 32.68 360 A 1 
ATOM 2767 C CE1 . TYR A 0 360 . -74.848 13.332  127.480 1.00 32.68 360 A 1 
ATOM 2768 C CE2 . TYR A 0 360 . -75.243 11.574  125.834 1.00 32.68 360 A 1 
ATOM 2769 O OH  . TYR A 0 360 . -76.615 13.538  125.869 1.00 32.68 360 A 1 
ATOM 2770 C CZ  . TYR A 0 360 . -75.581 12.826  126.386 1.00 32.68 360 A 1 
ATOM 2771 N N   . GLY A 0 361 . -69.472 8.799   126.547 1.00 35.58 361 A 1 
ATOM 2772 C CA  . GLY A 0 361 . -69.247 7.434   127.120 1.00 35.58 361 A 1 
ATOM 2773 C C   . GLY A 0 361 . -69.345 6.147   126.253 1.00 35.58 361 A 1 
ATOM 2774 O O   . GLY A 0 361 . -70.051 6.127   125.260 1.00 35.58 361 A 1 
ATOM 2775 N N   . GLN A 0 362 . -68.713 5.000   126.588 1.00 33.10 362 A 1 
ATOM 2776 C CA  . GLN A 0 362 . -67.627 4.684   127.549 1.00 33.10 362 A 1 
ATOM 2777 C C   . GLN A 0 362 . -67.047 3.244   127.317 1.00 33.10 362 A 1 
ATOM 2778 C CB  . GLN A 0 362 . -68.168 4.763   128.997 1.00 33.10 362 A 1 
ATOM 2779 O O   . GLN A 0 362 . -67.783 2.351   126.925 1.00 33.10 362 A 1 
ATOM 2780 C CG  . GLN A 0 362 . -67.072 4.917   130.071 1.00 33.10 362 A 1 
ATOM 2781 C CD  . GLN A 0 362 . -67.611 4.842   131.500 1.00 33.10 362 A 1 
ATOM 2782 N NE2 . GLN A 0 362 . -66.778 4.578   132.482 1.00 33.10 362 A 1 
ATOM 2783 O OE1 . GLN A 0 362 . -68.778 5.041   131.774 1.00 33.10 362 A 1 
ATOM 2784 N N   . ALA A 0 363 . -65.765 3.022   127.669 1.00 31.72 363 A 1 
ATOM 2785 C CA  . ALA A 0 363 . -65.118 1.757   128.117 1.00 31.72 363 A 1 
ATOM 2786 C C   . ALA A 0 363 . -64.919 0.511   127.193 1.00 31.72 363 A 1 
ATOM 2787 C CB  . ALA A 0 363 . -65.720 1.342   129.472 1.00 31.72 363 A 1 
ATOM 2788 O O   . ALA A 0 363 . -65.683 -0.442  127.256 1.00 31.72 363 A 1 
ATOM 2789 N N   . GLY A 0 364 . -63.721 0.427   126.583 1.00 37.38 364 A 1 
ATOM 2790 C CA  . GLY A 0 364 . -62.673 -0.578  126.911 1.00 37.38 364 A 1 
ATOM 2791 C C   . GLY A 0 364 . -62.698 -2.004  126.302 1.00 37.38 364 A 1 
ATOM 2792 O O   . GLY A 0 364 . -63.732 -2.478  125.866 1.00 37.38 364 A 1 
ATOM 2793 N N   . ALA A 0 365 . -61.590 -2.773  126.286 1.00 32.85 365 A 1 
ATOM 2794 C CA  . ALA A 0 365 . -60.157 -2.461  126.495 1.00 32.85 365 A 1 
ATOM 2795 C C   . ALA A 0 365 . -59.238 -3.709  126.244 1.00 32.85 365 A 1 
ATOM 2796 C CB  . ALA A 0 365 . -59.969 -1.923  127.931 1.00 32.85 365 A 1 
ATOM 2797 O O   . ALA A 0 365 . -59.731 -4.796  125.964 1.00 32.85 365 A 1 
ATOM 2798 N N   . TYR A 0 366 . -57.916 -3.534  126.450 1.00 32.77 366 A 1 
ATOM 2799 C CA  . TYR A 0 366 . -56.855 -4.537  126.755 1.00 32.77 366 A 1 
ATOM 2800 C C   . TYR A 0 366 . -56.155 -5.348  125.623 1.00 32.77 366 A 1 
ATOM 2801 C CB  . TYR A 0 366 . -57.278 -5.489  127.896 1.00 32.77 366 A 1 
ATOM 2802 O O   . TYR A 0 366 . -56.787 -6.065  124.864 1.00 32.77 366 A 1 
ATOM 2803 C CG  . TYR A 0 366 . -58.181 -4.911  128.975 1.00 32.77 366 A 1 
ATOM 2804 C CD1 . TYR A 0 366 . -57.695 -3.961  129.897 1.00 32.77 366 A 1 
ATOM 2805 C CD2 . TYR A 0 366 . -59.533 -5.309  129.027 1.00 32.77 366 A 1 
ATOM 2806 C CE1 . TYR A 0 366 . -58.569 -3.382  130.840 1.00 32.77 366 A 1 
ATOM 2807 C CE2 . TYR A 0 366 . -60.407 -4.736  129.967 1.00 32.77 366 A 1 
ATOM 2808 O OH  . TYR A 0 366 . -60.796 -3.161  131.724 1.00 32.77 366 A 1 
ATOM 2809 C CZ  . TYR A 0 366 . -59.932 -3.760  130.865 1.00 32.77 366 A 1 
ATOM 2810 N N   . GLY A 0 367 . -54.803 -5.346  125.652 1.00 35.03 367 A 1 
ATOM 2811 C CA  . GLY A 0 367 . -53.897 -6.360  125.048 1.00 35.03 367 A 1 
ATOM 2812 C C   . GLY A 0 367 . -53.480 -6.113  123.583 1.00 35.03 367 A 1 
ATOM 2813 O O   . GLY A 0 367 . -54.264 -6.374  122.688 1.00 35.03 367 A 1 
ATOM 2814 N N   . ALA A 0 368 . -52.317 -5.552  123.211 1.00 35.50 368 A 1 
ATOM 2815 C CA  . ALA A 0 368 . -50.915 -5.888  123.545 1.00 35.50 368 A 1 
ATOM 2816 C C   . ALA A 0 368 . -50.494 -7.301  123.038 1.00 35.50 368 A 1 
ATOM 2817 C CB  . ALA A 0 368 . -50.612 -5.606  125.028 1.00 35.50 368 A 1 
ATOM 2818 O O   . ALA A 0 368 . -51.243 -8.246  123.231 1.00 35.50 368 A 1 
ATOM 2819 N N   . LYS A 0 369 . -49.311 -7.547  122.438 1.00 32.49 369 A 1 
ATOM 2820 C CA  . LYS A 0 369 . -48.073 -6.738  122.340 1.00 32.49 369 A 1 
ATOM 2821 C C   . LYS A 0 369 . -47.084 -7.343  121.309 1.00 32.49 369 A 1 
ATOM 2822 C CB  . LYS A 0 369 . -47.401 -6.839  123.730 1.00 32.49 369 A 1 
ATOM 2823 O O   . LYS A 0 369 . -46.840 -8.533  121.408 1.00 32.49 369 A 1 
ATOM 2824 C CG  . LYS A 0 369 . -46.429 -5.715  124.100 1.00 32.49 369 A 1 
ATOM 2825 C CD  . LYS A 0 369 . -45.886 -6.011  125.509 1.00 32.49 369 A 1 
ATOM 2826 C CE  . LYS A 0 369 . -45.001 -4.882  126.044 1.00 32.49 369 A 1 
ATOM 2827 N NZ  . LYS A 0 369 . -44.489 -5.203  127.402 1.00 32.49 369 A 1 
ATOM 2828 N N   . GLY A 0 370 . -46.440 -6.515  120.468 1.00 34.56 370 A 1 
ATOM 2829 C CA  . GLY A 0 370 . -45.108 -6.722  119.832 1.00 34.56 370 A 1 
ATOM 2830 C C   . GLY A 0 370 . -44.854 -7.947  118.913 1.00 34.56 370 A 1 
ATOM 2831 O O   . GLY A 0 370 . -45.428 -9.007  119.091 1.00 34.56 370 A 1 
ATOM 2832 N N   . GLY A 0 371 . -43.949 -7.895  117.929 1.00 33.15 371 A 1 
ATOM 2833 C CA  . GLY A 0 371 . -43.173 -6.763  117.403 1.00 33.15 371 A 1 
ATOM 2834 C C   . GLY A 0 371 . -41.807 -7.179  116.824 1.00 33.15 371 A 1 
ATOM 2835 O O   . GLY A 0 371 . -41.306 -8.240  117.170 1.00 33.15 371 A 1 
ATOM 2836 N N   . TYR A 0 372 . -41.195 -6.266  116.051 1.00 31.80 372 A 1 
ATOM 2837 C CA  . TYR A 0 372 . -39.757 -6.183  115.696 1.00 31.80 372 A 1 
ATOM 2838 C C   . TYR A 0 372 . -39.160 -7.326  114.824 1.00 31.80 372 A 1 
ATOM 2839 C CB  . TYR A 0 372 . -38.928 -5.948  116.979 1.00 31.80 372 A 1 
ATOM 2840 O O   . TYR A 0 372 . -39.373 -8.497  115.092 1.00 31.80 372 A 1 
ATOM 2841 C CG  . TYR A 0 372 . -39.583 -5.046  118.022 1.00 31.80 372 A 1 
ATOM 2842 C CD1 . TYR A 0 372 . -39.555 -3.644  117.876 1.00 31.80 372 A 1 
ATOM 2843 C CD2 . TYR A 0 372 . -40.276 -5.619  119.109 1.00 31.80 372 A 1 
ATOM 2844 C CE1 . TYR A 0 372 . -40.235 -2.821  118.797 1.00 31.80 372 A 1 
ATOM 2845 C CE2 . TYR A 0 372 . -40.971 -4.802  120.021 1.00 31.80 372 A 1 
ATOM 2846 O OH  . TYR A 0 372 . -41.641 -2.618  120.739 1.00 31.80 372 A 1 
ATOM 2847 C CZ  . TYR A 0 372 . -40.955 -3.401  119.865 1.00 31.80 372 A 1 
ATOM 2848 N N   . GLY A 0 373 . -38.341 -7.080  113.789 1.00 36.36 373 A 1 
ATOM 2849 C CA  . GLY A 0 373 . -37.917 -5.825  113.141 1.00 36.36 373 A 1 
ATOM 2850 C C   . GLY A 0 373 . -36.463 -5.874  112.621 1.00 36.36 373 A 1 
ATOM 2851 O O   . GLY A 0 373 . -35.671 -6.637  113.156 1.00 36.36 373 A 1 
ATOM 2852 N N   . SER A 0 374 . -36.099 -4.973  111.683 1.00 33.89 374 A 1 
ATOM 2853 C CA  . SER A 0 374 . -34.712 -4.662  111.215 1.00 33.89 374 A 1 
ATOM 2854 C C   . SER A 0 374 . -33.912 -5.807  110.555 1.00 33.89 374 A 1 
ATOM 2855 C CB  . SER A 0 374 . -33.904 -4.078  112.384 1.00 33.89 374 A 1 
ATOM 2856 O O   . SER A 0 374 . -34.208 -6.972  110.764 1.00 33.89 374 A 1 
ATOM 2857 O OG  . SER A 0 374 . -34.291 -2.738  112.635 1.00 33.89 374 A 1 
ATOM 2858 N N   . LYS A 0 375 . -32.844 -5.599  109.767 1.00 37.04 375 A 1 
ATOM 2859 C CA  . LYS A 0 375 . -32.221 -4.481  108.994 1.00 37.04 375 A 1 
ATOM 2860 C C   . LYS A 0 375 . -31.351 -5.221  107.940 1.00 37.04 375 A 1 
ATOM 2861 C CB  . LYS A 0 375 . -31.314 -3.604  109.890 1.00 37.04 375 A 1 
ATOM 2862 O O   . LYS A 0 375 . -30.834 -6.280  108.261 1.00 37.04 375 A 1 
ATOM 2863 C CG  . LYS A 0 375 . -31.871 -2.197  110.174 1.00 37.04 375 A 1 
ATOM 2864 C CD  . LYS A 0 375 . -31.095 -1.529  111.323 1.00 37.04 375 A 1 
ATOM 2865 C CE  . LYS A 0 375 . -31.616 -0.114  111.603 1.00 37.04 375 A 1 
ATOM 2866 N NZ  . LYS A 0 375 . -30.870 0.532   112.713 1.00 37.04 375 A 1 
ATOM 2867 N N   . GLY A 0 376 . -31.231 -4.841  106.667 1.00 34.79 376 A 1 
ATOM 2868 C CA  . GLY A 0 376 . -30.633 -3.604  106.154 1.00 34.79 376 A 1 
ATOM 2869 C C   . GLY A 0 376 . -29.132 -3.803  105.856 1.00 34.79 376 A 1 
ATOM 2870 O O   . GLY A 0 376 . -28.392 -4.078  106.793 1.00 34.79 376 A 1 
ATOM 2871 N N   . GLY A 0 377 . -28.674 -3.618  104.604 1.00 34.96 377 A 1 
ATOM 2872 C CA  . GLY A 0 377 . -27.245 -3.359  104.336 1.00 34.96 377 A 1 
ATOM 2873 C C   . GLY A 0 377 . -26.620 -3.784  102.991 1.00 34.96 377 A 1 
ATOM 2874 O O   . GLY A 0 377 . -26.150 -4.903  102.871 1.00 34.96 377 A 1 
ATOM 2875 N N   . TYR A 0 378 . -26.563 -2.836  102.042 1.00 33.62 378 A 1 
ATOM 2876 C CA  . TYR A 0 378 . -25.448 -2.475  101.123 1.00 33.62 378 A 1 
ATOM 2877 C C   . TYR A 0 378 . -24.434 -3.531  100.599 1.00 33.62 378 A 1 
ATOM 2878 C CB  . TYR A 0 378 . -24.650 -1.293  101.746 1.00 33.62 378 A 1 
ATOM 2879 O O   . TYR A 0 378 . -23.754 -4.178  101.387 1.00 33.62 378 A 1 
ATOM 2880 C CG  . TYR A 0 378 . -25.079 -0.843  103.138 1.00 33.62 378 A 1 
ATOM 2881 C CD1 . TYR A 0 378 . -26.081 0.138   103.279 1.00 33.62 378 A 1 
ATOM 2882 C CD2 . TYR A 0 378 . -24.549 -1.475  104.282 1.00 33.62 378 A 1 
ATOM 2883 C CE1 . TYR A 0 378 . -26.576 0.464   104.557 1.00 33.62 378 A 1 
ATOM 2884 C CE2 . TYR A 0 378 . -25.038 -1.147  105.563 1.00 33.62 378 A 1 
ATOM 2885 O OH  . TYR A 0 378 . -26.586 0.084   106.925 1.00 33.62 378 A 1 
ATOM 2886 C CZ  . TYR A 0 378 . -26.064 -0.186  105.700 1.00 33.62 378 A 1 
ATOM 2887 N N   . GLY A 0 379 . -24.142 -3.506  99.281  1.00 36.19 379 A 1 
ATOM 2888 C CA  . GLY A 0 379 . -22.810 -3.906  98.772  1.00 36.19 379 A 1 
ATOM 2889 C C   . GLY A 0 379 . -22.699 -4.491  97.350  1.00 36.19 379 A 1 
ATOM 2890 O O   . GLY A 0 379 . -22.763 -5.697  97.183  1.00 36.19 379 A 1 
ATOM 2891 N N   . ALA A 0 380 . -22.459 -3.623  96.360  1.00 35.04 380 A 1 
ATOM 2892 C CA  . ALA A 0 380 . -21.661 -3.804  95.128  1.00 35.04 380 A 1 
ATOM 2893 C C   . ALA A 0 380 . -21.487 -5.185  94.414  1.00 35.04 380 A 1 
ATOM 2894 C CB  . ALA A 0 380 . -20.281 -3.198  95.429  1.00 35.04 380 A 1 
ATOM 2895 O O   . ALA A 0 380 . -20.817 -6.085  94.901  1.00 35.04 380 A 1 
ATOM 2896 N N   . GLN A 0 381 . -21.876 -5.190  93.126  1.00 34.85 381 A 1 
ATOM 2897 C CA  . GLN A 0 381 . -21.029 -5.531  91.956  1.00 34.85 381 A 1 
ATOM 2898 C C   . GLN A 0 381 . -20.433 -6.955  91.801  1.00 34.85 381 A 1 
ATOM 2899 C CB  . GLN A 0 381 . -19.939 -4.441  91.866  1.00 34.85 381 A 1 
ATOM 2900 O O   . GLN A 0 381 . -19.444 -7.311  92.432  1.00 34.85 381 A 1 
ATOM 2901 C CG  . GLN A 0 381 . -19.159 -4.372  90.544  1.00 34.85 381 A 1 
ATOM 2902 C CD  . GLN A 0 381 . -18.195 -3.181  90.508  1.00 34.85 381 A 1 
ATOM 2903 N NE2 . GLN A 0 381 . -17.473 -2.982  89.428  1.00 34.85 381 A 1 
ATOM 2904 O OE1 . GLN A 0 381 . -18.076 -2.392  91.429  1.00 34.85 381 A 1 
ATOM 2905 N N   . GLY A 0 382 . -20.904 -7.702  90.790  1.00 37.39 382 A 1 
ATOM 2906 C CA  . GLY A 0 382 . -20.214 -8.896  90.269  1.00 37.39 382 A 1 
ATOM 2907 C C   . GLY A 0 382 . -21.057 -9.726  89.292  1.00 37.39 382 A 1 
ATOM 2908 O O   . GLY A 0 382 . -22.145 -10.169 89.640  1.00 37.39 382 A 1 
ATOM 2909 N N   . TYR A 0 383 . -20.565 -9.941  88.068  1.00 33.81 383 A 1 
ATOM 2910 C CA  . TYR A 0 383 . -21.226 -10.775 87.051  1.00 33.81 383 A 1 
ATOM 2911 C C   . TYR A 0 383 . -21.098 -12.273 87.380  1.00 33.81 383 A 1 
ATOM 2912 C CB  . TYR A 0 383 . -20.592 -10.523 85.670  1.00 33.81 383 A 1 
ATOM 2913 O O   . TYR A 0 383 . -20.020 -12.727 87.758  1.00 33.81 383 A 1 
ATOM 2914 C CG  . TYR A 0 383 . -20.827 -9.153  85.056  1.00 33.81 383 A 1 
ATOM 2915 C CD1 . TYR A 0 383 . -21.805 -8.995  84.054  1.00 33.81 383 A 1 
ATOM 2916 C CD2 . TYR A 0 383 . -20.033 -8.053  85.439  1.00 33.81 383 A 1 
ATOM 2917 C CE1 . TYR A 0 383 . -21.994 -7.741  83.442  1.00 33.81 383 A 1 
ATOM 2918 C CE2 . TYR A 0 383 . -20.227 -6.794  84.836  1.00 33.81 383 A 1 
ATOM 2919 O OH  . TYR A 0 383 . -21.397 -5.434  83.235  1.00 33.81 383 A 1 
ATOM 2920 C CZ  . TYR A 0 383 . -21.209 -6.638  83.833  1.00 33.81 383 A 1 
ATOM 2921 N N   . GLY A 0 384 . -22.148 -13.063 87.138  1.00 37.45 384 A 1 
ATOM 2922 C CA  . GLY A 0 384 . -22.093 -14.525 87.239  1.00 37.45 384 A 1 
ATOM 2923 C C   . GLY A 0 384 . -23.385 -15.187 86.760  1.00 37.45 384 A 1 
ATOM 2924 O O   . GLY A 0 384 . -24.472 -14.798 87.174  1.00 37.45 384 A 1 
ATOM 2925 N N   . ALA A 0 385 . -23.275 -16.157 85.853  1.00 32.84 385 A 1 
ATOM 2926 C CA  . ALA A 0 385 . -24.419 -16.881 85.300  1.00 32.84 385 A 1 
ATOM 2927 C C   . ALA A 0 385 . -24.802 -18.117 86.143  1.00 32.84 385 A 1 
ATOM 2928 C CB  . ALA A 0 385 . -24.070 -17.259 83.849  1.00 32.84 385 A 1 
ATOM 2929 O O   . ALA A 0 385 . -24.057 -18.522 87.029  1.00 32.84 385 A 1 
ATOM 2930 N N   . GLN A 0 386 . -25.900 -18.768 85.727  1.00 35.76 386 A 1 
ATOM 2931 C CA  . GLN A 0 386 . -26.257 -20.180 85.972  1.00 35.76 386 A 1 
ATOM 2932 C C   . GLN A 0 386 . -27.171 -20.510 87.175  1.00 35.76 386 A 1 
ATOM 2933 C CB  . GLN A 0 386 . -25.001 -21.072 85.879  1.00 35.76 386 A 1 
ATOM 2934 O O   . GLN A 0 386 . -26.722 -20.838 88.262  1.00 35.76 386 A 1 
ATOM 2935 C CG  . GLN A 0 386 . -25.305 -22.559 85.670  1.00 35.76 386 A 1 
ATOM 2936 C CD  . GLN A 0 386 . -24.025 -23.361 85.445  1.00 35.76 386 A 1 
ATOM 2937 N NE2 . GLN A 0 386 . -23.913 -24.543 86.008  1.00 35.76 386 A 1 
ATOM 2938 O OE1 . GLN A 0 386 . -23.117 -22.964 84.736  1.00 35.76 386 A 1 
ATOM 2939 N N   . GLY A 0 387 . -28.471 -20.628 86.881  1.00 34.49 387 A 1 
ATOM 2940 C CA  . GLY A 0 387 . -29.096 -21.957 86.795  1.00 34.49 387 A 1 
ATOM 2941 C C   . GLY A 0 387 . -29.683 -22.630 88.051  1.00 34.49 387 A 1 
ATOM 2942 O O   . GLY A 0 387 . -28.975 -23.046 88.955  1.00 34.49 387 A 1 
ATOM 2943 N N   . SER A 0 388 . -30.967 -22.979 87.908  1.00 32.40 388 A 1 
ATOM 2944 C CA  . SER A 0 388 . -31.626 -24.190 88.431  1.00 32.40 388 A 1 
ATOM 2945 C C   . SER A 0 388 . -32.190 -24.233 89.863  1.00 32.40 388 A 1 
ATOM 2946 C CB  . SER A 0 388 . -30.823 -25.458 88.129  1.00 32.40 388 A 1 
ATOM 2947 O O   . SER A 0 388 . -31.503 -24.295 90.874  1.00 32.40 388 A 1 
ATOM 2948 O OG  . SER A 0 388 . -31.704 -26.566 88.126  1.00 32.40 388 A 1 
ATOM 2949 N N   . TYR A 0 389 . -33.513 -24.387 89.868  1.00 31.23 389 A 1 
ATOM 2950 C CA  . TYR A 0 389 . -34.415 -25.005 90.846  1.00 31.23 389 A 1 
ATOM 2951 C C   . TYR A 0 389 . -33.802 -26.176 91.649  1.00 31.23 389 A 1 
ATOM 2952 C CB  . TYR A 0 389 . -35.621 -25.549 90.027  1.00 31.23 389 A 1 
ATOM 2953 O O   . TYR A 0 389 . -33.198 -27.067 91.048  1.00 31.23 389 A 1 
ATOM 2954 C CG  . TYR A 0 389 . -35.930 -24.798 88.730  1.00 31.23 389 A 1 
ATOM 2955 C CD1 . TYR A 0 389 . -36.830 -23.716 88.738  1.00 31.23 389 A 1 
ATOM 2956 C CD2 . TYR A 0 389 . -35.227 -25.115 87.545  1.00 31.23 389 A 1 
ATOM 2957 C CE1 . TYR A 0 389 . -37.010 -22.934 87.580  1.00 31.23 389 A 1 
ATOM 2958 C CE2 . TYR A 0 389 . -35.384 -24.317 86.394  1.00 31.23 389 A 1 
ATOM 2959 O OH  . TYR A 0 389 . -36.403 -22.447 85.304  1.00 31.23 389 A 1 
ATOM 2960 C CZ  . TYR A 0 389 . -36.273 -23.223 86.410  1.00 31.23 389 A 1 
ATOM 2961 N N   . GLY A 0 390 . -34.048 -26.255 92.973  1.00 32.65 390 A 1 
ATOM 2962 C CA  . GLY A 0 390 . -33.605 -27.425 93.758  1.00 32.65 390 A 1 
ATOM 2963 C C   . GLY A 0 390 . -33.715 -27.423 95.299  1.00 32.65 390 A 1 
ATOM 2964 O O   . GLY A 0 390 . -32.706 -27.589 95.960  1.00 32.65 390 A 1 
ATOM 2965 N N   . ALA A 0 391 . -34.936 -27.389 95.850  1.00 32.09 391 A 1 
ATOM 2966 C CA  . ALA A 0 391 . -35.359 -28.124 97.067  1.00 32.09 391 A 1 
ATOM 2967 C C   . ALA A 0 391 . -34.782 -27.869 98.504  1.00 32.09 391 A 1 
ATOM 2968 C CB  . ALA A 0 391 . -35.285 -29.625 96.731  1.00 32.09 391 A 1 
ATOM 2969 O O   . ALA A 0 391 . -33.629 -28.142 98.808  1.00 32.09 391 A 1 
ATOM 2970 N N   . LYS A 0 392 . -35.755 -27.699 99.430  1.00 33.74 392 A 1 
ATOM 2971 C CA  . LYS A 0 392 . -35.883 -28.270 100.805 1.00 33.74 392 A 1 
ATOM 2972 C C   . LYS A 0 392 . -35.205 -27.625 102.037 1.00 33.74 392 A 1 
ATOM 2973 C CB  . LYS A 0 392 . -35.622 -29.795 100.799 1.00 33.74 392 A 1 
ATOM 2974 O O   . LYS A 0 392 . -34.084 -27.148 102.005 1.00 33.74 392 A 1 
ATOM 2975 C CG  . LYS A 0 392 . -36.821 -30.607 100.292 1.00 33.74 392 A 1 
ATOM 2976 C CD  . LYS A 0 392 . -36.451 -32.094 100.199 1.00 33.74 392 A 1 
ATOM 2977 C CE  . LYS A 0 392 . -37.647 -32.919 99.711  1.00 33.74 392 A 1 
ATOM 2978 N NZ  . LYS A 0 392 . -37.283 -34.348 99.537  1.00 33.74 392 A 1 
ATOM 2979 N N   . SER A 0 393 . -35.922 -27.830 103.160 1.00 32.95 393 A 1 
ATOM 2980 C CA  . SER A 0 393 . -35.548 -27.671 104.582 1.00 32.95 393 A 1 
ATOM 2981 C C   . SER A 0 393 . -35.457 -26.239 105.155 1.00 32.95 393 A 1 
ATOM 2982 C CB  . SER A 0 393 . -34.302 -28.520 104.892 1.00 32.95 393 A 1 
ATOM 2983 O O   . SER A 0 393 . -34.954 -25.346 104.497 1.00 32.95 393 A 1 
ATOM 2984 O OG  . SER A 0 393 . -34.733 -29.834 105.211 1.00 32.95 393 A 1 
ATOM 2985 N N   . GLN A 0 394 . -35.903 -25.953 106.393 1.00 33.12 394 A 1 
ATOM 2986 C CA  . GLN A 0 394 . -36.744 -26.722 107.339 1.00 33.12 394 A 1 
ATOM 2987 C C   . GLN A 0 394 . -37.187 -25.829 108.527 1.00 33.12 394 A 1 
ATOM 2988 C CB  . GLN A 0 394 . -35.949 -27.915 107.916 1.00 33.12 394 A 1 
ATOM 2989 O O   . GLN A 0 394 . -36.421 -24.969 108.935 1.00 33.12 394 A 1 
ATOM 2990 C CG  . GLN A 0 394 . -36.721 -29.248 107.929 1.00 33.12 394 A 1 
ATOM 2991 C CD  . GLN A 0 394 . -35.810 -30.459 108.159 1.00 33.12 394 A 1 
ATOM 2992 N NE2 . GLN A 0 394 . -36.333 -31.588 108.581 1.00 33.12 394 A 1 
ATOM 2993 O OE1 . GLN A 0 394 . -34.614 -30.443 107.923 1.00 33.12 394 A 1 
ATOM 2994 N N   . TYR A 0 395 . -38.348 -26.130 109.133 1.00 31.13 395 A 1 
ATOM 2995 C CA  . TYR A 0 395 . -38.875 -25.598 110.415 1.00 31.13 395 A 1 
ATOM 2996 C C   . TYR A 0 395 . -39.167 -24.072 110.523 1.00 31.13 395 A 1 
ATOM 2997 C CB  . TYR A 0 395 . -38.007 -26.076 111.595 1.00 31.13 395 A 1 
ATOM 2998 O O   . TYR A 0 395 . -38.362 -23.235 110.157 1.00 31.13 395 A 1 
ATOM 2999 C CG  . TYR A 0 395 . -37.780 -27.577 111.645 1.00 31.13 395 A 1 
ATOM 3000 C CD1 . TYR A 0 395 . -38.848 -28.444 111.948 1.00 31.13 395 A 1 
ATOM 3001 C CD2 . TYR A 0 395 . -36.503 -28.108 111.377 1.00 31.13 395 A 1 
ATOM 3002 C CE1 . TYR A 0 395 . -38.650 -29.838 111.939 1.00 31.13 395 A 1 
ATOM 3003 C CE2 . TYR A 0 395 . -36.300 -29.501 111.366 1.00 31.13 395 A 1 
ATOM 3004 O OH  . TYR A 0 395 . -37.205 -31.714 111.601 1.00 31.13 395 A 1 
ATOM 3005 C CZ  . TYR A 0 395 . -37.379 -30.369 111.639 1.00 31.13 395 A 1 
ATOM 3006 N N   . GLY A 0 396 . -40.305 -23.642 111.082 1.00 34.03 396 A 1 
ATOM 3007 C CA  . GLY A 0 396 . -41.476 -24.432 111.468 1.00 34.03 396 A 1 
ATOM 3008 C C   . GLY A 0 396 . -42.554 -23.646 112.225 1.00 34.03 396 A 1 
ATOM 3009 O O   . GLY A 0 396 . -42.247 -22.676 112.899 1.00 34.03 396 A 1 
ATOM 3010 N N   . ALA A 0 397 . -43.780 -24.189 112.169 1.00 29.87 397 A 1 
ATOM 3011 C CA  . ALA A 0 397 . -44.873 -24.051 113.146 1.00 29.87 397 A 1 
ATOM 3012 C C   . ALA A 0 397 . -45.519 -22.660 113.396 1.00 29.87 397 A 1 
ATOM 3013 C CB  . ALA A 0 397 . -44.391 -24.707 114.455 1.00 29.87 397 A 1 
ATOM 3014 O O   . ALA A 0 397 . -44.841 -21.654 113.510 1.00 29.87 397 A 1 
ATOM 3015 N N   . LYS A 0 398 . -46.836 -22.541 113.631 1.00 32.00 398 A 1 
ATOM 3016 C CA  . LYS A 0 398 . -48.031 -23.352 113.275 1.00 32.00 398 A 1 
ATOM 3017 C C   . LYS A 0 398 . -49.254 -22.644 113.888 1.00 32.00 398 A 1 
ATOM 3018 C CB  . LYS A 0 398 . -48.009 -24.769 113.911 1.00 32.00 398 A 1 
ATOM 3019 O O   . LYS A 0 398 . -49.182 -22.331 115.067 1.00 32.00 398 A 1 
ATOM 3020 C CG  . LYS A 0 398 . -48.112 -25.942 112.921 1.00 32.00 398 A 1 
ATOM 3021 C CD  . LYS A 0 398 . -47.878 -27.260 113.677 1.00 32.00 398 A 1 
ATOM 3022 C CE  . LYS A 0 398 . -48.233 -28.483 112.826 1.00 32.00 398 A 1 
ATOM 3023 N NZ  . LYS A 0 398 . -48.107 -29.733 113.619 1.00 32.00 398 A 1 
ATOM 3024 N N   . GLN A 0 399 . -50.388 -22.611 113.170 1.00 28.20 399 A 1 
ATOM 3025 C CA  . GLN A 0 399 . -51.753 -22.537 113.751 1.00 28.20 399 A 1 
ATOM 3026 C C   . GLN A 0 399 . -52.063 -21.195 114.505 1.00 28.20 399 A 1 
ATOM 3027 C CB  . GLN A 0 399 . -51.961 -23.859 114.546 1.00 28.20 399 A 1 
ATOM 3028 O O   . GLN A 0 399 . -51.161 -20.439 114.823 1.00 28.20 399 A 1 
ATOM 3029 C CG  . GLN A 0 399 . -51.876 -25.126 113.660 1.00 28.20 399 A 1 
ATOM 3030 C CD  . GLN A 0 399 . -51.532 -26.422 114.401 1.00 28.20 399 A 1 
ATOM 3031 N NE2 . GLN A 0 399 . -52.019 -27.556 113.946 1.00 28.20 399 A 1 
ATOM 3032 O OE1 . GLN A 0 399 . -50.767 -26.486 115.345 1.00 28.20 399 A 1 
ATOM 3033 N N   . ALA A 0 400 . -53.302 -20.759 114.767 1.00 28.24 400 A 1 
ATOM 3034 C CA  . ALA A 0 400 . -54.609 -21.397 114.634 1.00 28.24 400 A 1 
ATOM 3035 C C   . ALA A 0 400 . -55.772 -20.365 114.628 1.00 28.24 400 A 1 
ATOM 3036 C CB  . ALA A 0 400 . -54.792 -22.316 115.854 1.00 28.24 400 A 1 
ATOM 3037 O O   . ALA A 0 400 . -55.669 -19.322 115.257 1.00 28.24 400 A 1 
ATOM 3038 N N   . TYR A 0 401 . -56.893 -20.740 113.999 1.00 29.54 401 A 1 
ATOM 3039 C CA  . TYR A 0 401 . -58.293 -20.359 114.288 1.00 29.54 401 A 1 
ATOM 3040 C C   . TYR A 0 401 . -58.708 -18.892 114.531 1.00 29.54 401 A 1 
ATOM 3041 C CB  . TYR A 0 401 . -58.833 -21.260 115.410 1.00 29.54 401 A 1 
ATOM 3042 O O   . TYR A 0 401 . -58.561 -18.338 115.615 1.00 29.54 401 A 1 
ATOM 3043 C CG  . TYR A 0 401 . -58.638 -22.733 115.108 1.00 29.54 401 A 1 
ATOM 3044 C CD1 . TYR A 0 401 . -59.229 -23.290 113.958 1.00 29.54 401 A 1 
ATOM 3045 C CD2 . TYR A 0 401 . -57.796 -23.519 115.916 1.00 29.54 401 A 1 
ATOM 3046 C CE1 . TYR A 0 401 . -58.924 -24.610 113.579 1.00 29.54 401 A 1 
ATOM 3047 C CE2 . TYR A 0 401 . -57.483 -24.838 115.538 1.00 29.54 401 A 1 
ATOM 3048 O OH  . TYR A 0 401 . -57.722 -26.641 113.972 1.00 29.54 401 A 1 
ATOM 3049 C CZ  . TYR A 0 401 . -58.036 -25.378 114.357 1.00 29.54 401 A 1 
ATOM 3050 N N   . ALA A 0 402 . -59.478 -18.367 113.573 1.00 26.46 402 A 1 
ATOM 3051 C CA  . ALA A 0 402 . -60.509 -17.365 113.832 1.00 26.46 402 A 1 
ATOM 3052 C C   . ALA A 0 402 . -61.793 -18.024 114.385 1.00 26.46 402 A 1 
ATOM 3053 C CB  . ALA A 0 402 . -60.805 -16.648 112.506 1.00 26.46 402 A 1 
ATOM 3054 O O   . ALA A 0 402 . -62.277 -18.980 113.773 1.00 26.46 402 A 1 
ATOM 3055 N N   . LYS A 0 403 . -62.376 -17.491 115.476 1.00 28.71 403 A 1 
ATOM 3056 C CA  . LYS A 0 403 . -63.826 -17.555 115.793 1.00 28.71 403 A 1 
ATOM 3057 C C   . LYS A 0 403 . -64.209 -16.608 116.952 1.00 28.71 403 A 1 
ATOM 3058 C CB  . LYS A 0 403 . -64.268 -18.994 116.155 1.00 28.71 403 A 1 
ATOM 3059 O O   . LYS A 0 403 . -63.521 -16.604 117.964 1.00 28.71 403 A 1 
ATOM 3060 C CG  . LYS A 0 403 . -65.768 -19.176 115.872 1.00 28.71 403 A 1 
ATOM 3061 C CD  . LYS A 0 403 . -66.228 -20.622 116.092 1.00 28.71 403 A 1 
ATOM 3062 C CE  . LYS A 0 403 . -67.718 -20.724 115.738 1.00 28.71 403 A 1 
ATOM 3063 N NZ  . LYS A 0 403 . -68.258 -22.084 115.981 1.00 28.71 403 A 1 
ATOM 3064 N N   . GLY A 0 404 . -65.340 -15.901 116.822 1.00 31.88 404 A 1 
ATOM 3065 C CA  . GLY A 0 404 . -65.933 -14.986 117.823 1.00 31.88 404 A 1 
ATOM 3066 C C   . GLY A 0 404 . -65.977 -13.543 117.289 1.00 31.88 404 A 1 
ATOM 3067 O O   . GLY A 0 404 . -64.912 -12.970 117.100 1.00 31.88 404 A 1 
ATOM 3068 N N   . SER A 0 405 . -67.102 -12.964 116.836 1.00 27.91 405 A 1 
ATOM 3069 C CA  . SER A 0 405 . -68.365 -12.640 117.552 1.00 27.91 405 A 1 
ATOM 3070 C C   . SER A 0 405 . -68.115 -11.809 118.822 1.00 27.91 405 A 1 
ATOM 3071 C CB  . SER A 0 405 . -69.267 -13.840 117.871 1.00 27.91 405 A 1 
ATOM 3072 O O   . SER A 0 405 . -67.329 -12.242 119.654 1.00 27.91 405 A 1 
ATOM 3073 O OG  . SER A 0 405 . -69.953 -14.323 116.733 1.00 27.91 405 A 1 
ATOM 3074 N N   . GLU A 0 406 . -68.739 -10.646 119.060 1.00 30.03 406 A 1 
ATOM 3075 C CA  . GLU A 0 406 . -69.945 -10.030 118.460 1.00 30.03 406 A 1 
ATOM 3076 C C   . GLU A 0 406 . -70.013 -8.506  118.760 1.00 30.03 406 A 1 
ATOM 3077 C CB  . GLU A 0 406 . -71.182 -10.712 119.099 1.00 30.03 406 A 1 
ATOM 3078 O O   . GLU A 0 406 . -69.389 -8.072  119.719 1.00 30.03 406 A 1 
ATOM 3079 C CG  . GLU A 0 406 . -72.013 -11.546 118.113 1.00 30.03 406 A 1 
ATOM 3080 C CD  . GLU A 0 406 . -72.553 -12.840 118.746 1.00 30.03 406 A 1 
ATOM 3081 O OE1 . GLU A 0 406 . -72.401 -13.890 118.072 1.00 30.03 406 A 1 
ATOM 3082 O OE2 . GLU A 0 406 . -73.042 -12.787 119.895 1.00 30.03 406 A 1 
ATOM 3083 N N   . ALA A 0 407 . -70.784 -7.744  117.955 1.00 32.33 407 A 1 
ATOM 3084 C CA  . ALA A 0 407 . -71.672 -6.600  118.304 1.00 32.33 407 A 1 
ATOM 3085 C C   . ALA A 0 407 . -71.226 -5.553  119.379 1.00 32.33 407 A 1 
ATOM 3086 C CB  . ALA A 0 407 . -72.997 -7.278  118.698 1.00 32.33 407 A 1 
ATOM 3087 O O   . ALA A 0 407 . -70.833 -5.901  120.478 1.00 32.33 407 A 1 
ATOM 3088 N N   . THR A 0 408 . -71.360 -4.225  119.277 1.00 31.37 408 A 1 
ATOM 3089 C CA  . THR A 0 408 . -71.971 -3.235  118.355 1.00 31.37 408 A 1 
ATOM 3090 C C   . THR A 0 408 . -71.098 -1.952  118.435 1.00 31.37 408 A 1 
ATOM 3091 C CB  . THR A 0 408 . -73.393 -2.860  118.823 1.00 31.37 408 A 1 
ATOM 3092 O O   . THR A 0 408 . -70.148 -1.920  119.210 1.00 31.37 408 A 1 
ATOM 3093 C CG2 . THR A 0 408 . -74.405 -3.993  118.874 1.00 31.37 408 A 1 
ATOM 3094 O OG1 . THR A 0 408 . -73.361 -2.296  120.115 1.00 31.37 408 A 1 
ATOM 3095 N N   . ASN A 0 409 . -71.307 -0.824  117.749 1.00 28.69 409 A 1 
ATOM 3096 C CA  . ASN A 0 409 . -72.306 -0.365  116.771 1.00 28.69 409 A 1 
ATOM 3097 C C   . ASN A 0 409 . -71.574 0.004   115.456 1.00 28.69 409 A 1 
ATOM 3098 C CB  . ASN A 0 409 . -73.074 0.817   117.423 1.00 28.69 409 A 1 
ATOM 3099 O O   . ASN A 0 409 . -70.492 -0.522  115.216 1.00 28.69 409 A 1 
ATOM 3100 C CG  . ASN A 0 409 . -74.490 0.452   117.819 1.00 28.69 409 A 1 
ATOM 3101 N ND2 . ASN A 0 409 . -74.745 0.144   119.067 1.00 28.69 409 A 1 
ATOM 3102 O OD1 . ASN A 0 409 . -75.376 0.422   116.988 1.00 28.69 409 A 1 
ATOM 3103 N N   . TRP A 0 410 . -72.132 0.866   114.586 1.00 48.69 410 A 1 
ATOM 3104 C CA  . TRP A 0 410 . -71.509 1.187   113.282 1.00 48.69 410 A 1 
ATOM 3105 C C   . TRP A 0 410 . -71.305 -0.064  112.396 1.00 48.69 410 A 1 
ATOM 3106 C CB  . TRP A 0 410 . -70.269 2.093   113.461 1.00 48.69 410 A 1 
ATOM 3107 O O   . TRP A 0 410 . -70.397 -0.149  111.574 1.00 48.69 410 A 1 
ATOM 3108 C CG  . TRP A 0 410 . -70.499 3.555   113.211 1.00 48.69 410 A 1 
ATOM 3109 C CD1 . TRP A 0 410 . -71.293 4.371   113.941 1.00 48.69 410 A 1 
ATOM 3110 C CD2 . TRP A 0 410 . -69.921 4.396   112.162 1.00 48.69 410 A 1 
ATOM 3111 C CE2 . TRP A 0 410 . -70.421 5.723   112.318 1.00 48.69 410 A 1 
ATOM 3112 C CE3 . TRP A 0 410 . -69.022 4.172   111.096 1.00 48.69 410 A 1 
ATOM 3113 N NE1 . TRP A 0 410 . -71.257 5.649   113.413 1.00 48.69 410 A 1 
ATOM 3114 C CH2 . TRP A 0 410 . -69.154 6.516   110.414 1.00 48.69 410 A 1 
ATOM 3115 C CZ2 . TRP A 0 410 . -70.052 6.774   111.464 1.00 48.69 410 A 1 
ATOM 3116 C CZ3 . TRP A 0 410 . -68.641 5.219   110.233 1.00 48.69 410 A 1 
ATOM 3117 N N   . GLN A 0 411 . -72.230 -1.016  112.538 1.00 32.11 411 A 1 
ATOM 3118 C CA  . GLN A 0 411 . -72.541 -2.102  111.613 1.00 32.11 411 A 1 
ATOM 3119 C C   . GLN A 0 411 . -74.063 -2.306  111.650 1.00 32.11 411 A 1 
ATOM 3120 C CB  . GLN A 0 411 . -71.812 -3.394  112.024 1.00 32.11 411 A 1 
ATOM 3121 O O   . GLN A 0 411 . -74.652 -2.345  112.729 1.00 32.11 411 A 1 
ATOM 3122 C CG  . GLN A 0 411 . -70.363 -3.442  111.512 1.00 32.11 411 A 1 
ATOM 3123 C CD  . GLN A 0 411 . -69.563 -4.621  112.054 1.00 32.11 411 A 1 
ATOM 3124 N NE2 . GLN A 0 411 . -68.520 -5.040  111.372 1.00 32.11 411 A 1 
ATOM 3125 O OE1 . GLN A 0 411 . -69.836 -5.185  113.099 1.00 32.11 411 A 1 
ATOM 3126 N N   . GLY A 0 412 . -74.696 -2.426  110.482 1.00 26.65 412 A 1 
ATOM 3127 C CA  . GLY A 0 412 . -76.136 -2.662  110.346 1.00 26.65 412 A 1 
ATOM 3128 C C   . GLY A 0 412 . -76.586 -2.518  108.891 1.00 26.65 412 A 1 
ATOM 3129 O O   . GLY A 0 412 . -76.407 -1.458  108.307 1.00 26.65 412 A 1 
ATOM 3130 N N   . ALA A 0 413 . -77.156 -3.585  108.320 1.00 28.71 413 A 1 
ATOM 3131 C CA  . ALA A 0 413 . -77.632 -3.679  106.930 1.00 28.71 413 A 1 
ATOM 3132 C C   . ALA A 0 413 . -76.558 -3.660  105.812 1.00 28.71 413 A 1 
ATOM 3133 C CB  . ALA A 0 413 . -78.814 -2.725  106.704 1.00 28.71 413 A 1 
ATOM 3134 O O   . ALA A 0 413 . -76.672 -2.951  104.815 1.00 28.71 413 A 1 
ATOM 3135 N N   . SER A 0 414 . -75.585 -4.572  105.902 1.00 32.01 414 A 1 
ATOM 3136 C CA  . SER A 0 414 . -75.162 -5.316  104.704 1.00 32.01 414 A 1 
ATOM 3137 C C   . SER A 0 414 . -75.496 -6.798  104.909 1.00 32.01 414 A 1 
ATOM 3138 C CB  . SER A 0 414 . -73.695 -5.061  104.329 1.00 32.01 414 A 1 
ATOM 3139 O O   . SER A 0 414 . -75.499 -7.263  106.047 1.00 32.01 414 A 1 
ATOM 3140 O OG  . SER A 0 414 . -72.805 -5.523  105.320 1.00 32.01 414 A 1 
ATOM 3141 N N   . ALA A 0 415 . -75.805 -7.500  103.814 1.00 30.60 415 A 1 
ATOM 3142 C CA  . ALA A 0 415 . -76.287 -8.886  103.765 1.00 30.60 415 A 1 
ATOM 3143 C C   . ALA A 0 415 . -77.710 -9.152  104.316 1.00 30.60 415 A 1 
ATOM 3144 C CB  . ALA A 0 415 . -75.216 -9.843  104.318 1.00 30.60 415 A 1 
ATOM 3145 O O   . ALA A 0 415 . -77.880 -9.807  105.337 1.00 30.60 415 A 1 
ATOM 3146 N N   . ASP A 0 416 . -78.729 -8.844  103.503 1.00 31.93 416 A 1 
ATOM 3147 C CA  . ASP A 0 416 . -79.464 -9.978  102.926 1.00 31.93 416 A 1 
ATOM 3148 C C   . ASP A 0 416 . -79.826 -9.764  101.444 1.00 31.93 416 A 1 
ATOM 3149 C CB  . ASP A 0 416 . -80.648 -10.464 103.786 1.00 31.93 416 A 1 
ATOM 3150 O O   . ASP A 0 416 . -79.908 -8.645  100.937 1.00 31.93 416 A 1 
ATOM 3151 C CG  . ASP A 0 416 . -80.668 -12.002 103.886 1.00 31.93 416 A 1 
ATOM 3152 O OD1 . ASP A 0 416 . -80.127 -12.665 102.957 1.00 31.93 416 A 1 
ATOM 3153 O OD2 . ASP A 0 416 . -81.227 -12.515 104.876 1.00 31.93 416 A 1 
ATOM 3154 N N   . LYS A 0 417 . -79.905 -10.877 100.719 1.00 30.84 417 A 1 
ATOM 3155 C CA  . LYS A 0 417 . -79.804 -10.985 99.256  1.00 30.84 417 A 1 
ATOM 3156 C C   . LYS A 0 417 . -81.029 -10.435 98.511  1.00 30.84 417 A 1 
ATOM 3157 C CB  . LYS A 0 417 . -79.690 -12.483 98.921  1.00 30.84 417 A 1 
ATOM 3158 O O   . LYS A 0 417 . -82.131 -10.927 98.738  1.00 30.84 417 A 1 
ATOM 3159 C CG  . LYS A 0 417 . -78.463 -13.202 99.509  1.00 30.84 417 A 1 
ATOM 3160 C CD  . LYS A 0 417 . -78.838 -14.649 99.844  1.00 30.84 417 A 1 
ATOM 3161 C CE  . LYS A 0 417 . -77.630 -15.411 100.385 1.00 30.84 417 A 1 
ATOM 3162 N NZ  . LYS A 0 417 . -78.056 -16.703 100.972 1.00 30.84 417 A 1 
ATOM 3163 N N   . SER A 0 418 . -80.814 -9.609  97.475  1.00 33.70 418 A 1 
ATOM 3164 C CA  . SER A 0 418 . -81.134 -9.949  96.060  1.00 33.70 418 A 1 
ATOM 3165 C C   . SER A 0 418 . -81.041 -8.745  95.104  1.00 33.70 418 A 1 
ATOM 3166 C CB  . SER A 0 418 . -82.521 -10.587 95.863  1.00 33.70 418 A 1 
ATOM 3167 O O   . SER A 0 418 . -82.004 -8.014  94.916  1.00 33.70 418 A 1 
ATOM 3168 O OG  . SER A 0 418 . -82.482 -11.925 96.319  1.00 33.70 418 A 1 
ATOM 3169 N N   . ALA A 0 419 . -79.876 -8.595  94.464  1.00 34.70 419 A 1 
ATOM 3170 C CA  . ALA A 0 419 . -79.635 -7.926  93.176  1.00 34.70 419 A 1 
ATOM 3171 C C   . ALA A 0 419 . -80.591 -6.784  92.739  1.00 34.70 419 A 1 
ATOM 3172 C CB  . ALA A 0 419 . -79.555 -9.025  92.104  1.00 34.70 419 A 1 
ATOM 3173 O O   . ALA A 0 419 . -81.514 -6.996  91.948  1.00 34.70 419 A 1 
ATOM 3174 N N   . SER A 0 420 . -80.251 -5.544  93.112  1.00 34.47 420 A 1 
ATOM 3175 C CA  . SER A 0 420 . -80.638 -4.374  92.311  1.00 34.47 420 A 1 
ATOM 3176 C C   . SER A 0 420 . -79.965 -4.483  90.937  1.00 34.47 420 A 1 
ATOM 3177 C CB  . SER A 0 420 . -80.227 -3.072  93.006  1.00 34.47 420 A 1 
ATOM 3178 O O   . SER A 0 420 . -78.751 -4.308  90.819  1.00 34.47 420 A 1 
ATOM 3179 O OG  . SER A 0 420 . -80.666 -1.980  92.228  1.00 34.47 420 A 1 
ATOM 3180 N N   . LYS A 0 421 . -80.734 -4.860  89.910  1.00 36.81 421 A 1 
ATOM 3181 C CA  . LYS A 0 421 . -80.246 -5.043  88.536  1.00 36.81 421 A 1 
ATOM 3182 C C   . LYS A 0 421 . -79.988 -3.691  87.861  1.00 36.81 421 A 1 
ATOM 3183 C CB  . LYS A 0 421 . -81.236 -5.882  87.704  1.00 36.81 421 A 1 
ATOM 3184 O O   . LYS A 0 421 . -80.807 -3.234  87.069  1.00 36.81 421 A 1 
ATOM 3185 C CG  . LYS A 0 421 . -81.268 -7.381  88.030  1.00 36.81 421 A 1 
ATOM 3186 C CD  . LYS A 0 421 . -82.230 -8.071  87.047  1.00 36.81 421 A 1 
ATOM 3187 C CE  . LYS A 0 421 . -82.207 -9.595  87.194  1.00 36.81 421 A 1 
ATOM 3188 N NZ  . LYS A 0 421 . -83.034 -10.242 86.143  1.00 36.81 421 A 1 
ATOM 3189 N N   . ALA A 0 422 . -78.825 -3.097  88.114  1.00 35.69 422 A 1 
ATOM 3190 C CA  . ALA A 0 422 . -78.199 -2.237  87.115  1.00 35.69 422 A 1 
ATOM 3191 C C   . ALA A 0 422 . -77.759 -3.143  85.952  1.00 35.69 422 A 1 
ATOM 3192 C CB  . ALA A 0 422 . -77.036 -1.470  87.755  1.00 35.69 422 A 1 
ATOM 3193 O O   . ALA A 0 422 . -76.911 -4.018  86.135  1.00 35.69 422 A 1 
ATOM 3194 N N   . ALA A 0 423 . -78.413 -3.018  84.797  1.00 30.73 423 A 1 
ATOM 3195 C CA  . ALA A 0 423 . -78.066 -3.796  83.615  1.00 30.73 423 A 1 
ATOM 3196 C C   . ALA A 0 423 . -76.778 -3.227  83.007  1.00 30.73 423 A 1 
ATOM 3197 C CB  . ALA A 0 423 . -79.247 -3.778  82.635  1.00 30.73 423 A 1 
ATOM 3198 O O   . ALA A 0 423 . -76.755 -2.071  82.598  1.00 30.73 423 A 1 
ATOM 3199 N N   . TYR A 0 424 . -75.717 -4.033  82.987  1.00 35.27 424 A 1 
ATOM 3200 C CA  . TYR A 0 424 . -74.451 -3.676  82.354  1.00 35.27 424 A 1 
ATOM 3201 C C   . TYR A 0 424 . -74.495 -4.025  80.863  1.00 35.27 424 A 1 
ATOM 3202 C CB  . TYR A 0 424 . -73.289 -4.384  83.068  1.00 35.27 424 A 1 
ATOM 3203 O O   . TYR A 0 424 . -74.831 -5.154  80.498  1.00 35.27 424 A 1 
ATOM 3204 C CG  . TYR A 0 424 . -73.120 -4.006  84.532  1.00 35.27 424 A 1 
ATOM 3205 C CD1 . TYR A 0 424 . -72.488 -2.794  84.871  1.00 35.27 424 A 1 
ATOM 3206 C CD2 . TYR A 0 424 . -73.601 -4.853  85.551  1.00 35.27 424 A 1 
ATOM 3207 C CE1 . TYR A 0 424 . -72.334 -2.426  86.222  1.00 35.27 424 A 1 
ATOM 3208 C CE2 . TYR A 0 424 . -73.449 -4.491  86.904  1.00 35.27 424 A 1 
ATOM 3209 O OH  . TYR A 0 424 . -72.680 -2.924  88.548  1.00 35.27 424 A 1 
ATOM 3210 C CZ  . TYR A 0 424 . -72.817 -3.277  87.241  1.00 35.27 424 A 1 
ATOM 3211 N N   . ASP A 0 425 . -74.125 -3.060  80.028  1.00 37.51 425 A 1 
ATOM 3212 C CA  . ASP A 0 425 . -73.797 -3.214  78.614  1.00 37.51 425 A 1 
ATOM 3213 C C   . ASP A 0 425 . -72.487 -4.009  78.473  1.00 37.51 425 A 1 
ATOM 3214 C CB  . ASP A 0 425 . -73.667 -1.807  78.006  1.00 37.51 425 A 1 
ATOM 3215 O O   . ASP A 0 425 . -71.496 -3.729  79.153  1.00 37.51 425 A 1 
ATOM 3216 C CG  . ASP A 0 425 . -72.527 -1.013  78.665  1.00 37.51 425 A 1 
ATOM 3217 O OD1 . ASP A 0 425 . -72.618 -0.731  79.886  1.00 37.51 425 A 1 
ATOM 3218 O OD2 . ASP A 0 425 . -71.485 -0.824  78.002  1.00 37.51 425 A 1 
ATOM 3219 N N   . ASN A 0 426 . -72.454 -5.039  77.626  1.00 38.72 426 A 1 
ATOM 3220 C CA  . ASN A 0 426 . -71.443 -6.098  77.756  1.00 38.72 426 A 1 
ATOM 3221 C C   . ASN A 0 426 . -70.586 -6.330  76.502  1.00 38.72 426 A 1 
ATOM 3222 C CB  . ASN A 0 426 . -72.098 -7.358  78.357  1.00 38.72 426 A 1 
ATOM 3223 O O   . ASN A 0 426 . -70.044 -7.419  76.321  1.00 38.72 426 A 1 
ATOM 3224 C CG  . ASN A 0 426 . -71.240 -8.049  79.410  1.00 38.72 426 A 1 
ATOM 3225 N ND2 . ASN A 0 426 . -71.487 -9.314  79.652  1.00 38.72 426 A 1 
ATOM 3226 O OD1 . ASN A 0 426 . -70.387 -7.491  80.080  1.00 38.72 426 A 1 
ATOM 3227 N N   . ASP A 0 427 . -70.425 -5.303  75.666  1.00 42.96 427 A 1 
ATOM 3228 C CA  . ASP A 0 427 . -69.544 -5.368  74.494  1.00 42.96 427 A 1 
ATOM 3229 C C   . ASP A 0 427 . -68.073 -5.213  74.899  1.00 42.96 427 A 1 
ATOM 3230 C CB  . ASP A 0 427 . -69.978 -4.363  73.418  1.00 42.96 427 A 1 
ATOM 3231 O O   . ASP A 0 427 . -67.721 -4.392  75.755  1.00 42.96 427 A 1 
ATOM 3232 C CG  . ASP A 0 427 . -71.500 -4.354  73.320  1.00 42.96 427 A 1 
ATOM 3233 O OD1 . ASP A 0 427 . -72.056 -5.440  73.049  1.00 42.96 427 A 1 
ATOM 3234 O OD2 . ASP A 0 427 . -72.075 -3.331  73.739  1.00 42.96 427 A 1 
ATOM 3235 N N   . ALA A 0 428 . -67.194 -6.027  74.315  1.00 43.08 428 A 1 
ATOM 3236 C CA  . ALA A 0 428 . -65.790 -6.068  74.697  1.00 43.08 428 A 1 
ATOM 3237 C C   . ALA A 0 428 . -64.871 -6.406  73.512  1.00 43.08 428 A 1 
ATOM 3238 C CB  . ALA A 0 428 . -65.631 -7.059  75.861  1.00 43.08 428 A 1 
ATOM 3239 O O   . ALA A 0 428 . -65.133 -7.332  72.754  1.00 43.08 428 A 1 
ATOM 3240 N N   . PHE A 0 429 . -63.757 -5.667  73.446  1.00 50.85 429 A 1 
ATOM 3241 C CA  . PHE A 0 429 . -62.556 -5.858  72.617  1.00 50.85 429 A 1 
ATOM 3242 C C   . PHE A 0 429 . -62.715 -5.956  71.080  1.00 50.85 429 A 1 
ATOM 3243 C CB  . PHE A 0 429 . -61.645 -6.956  73.215  1.00 50.85 429 A 1 
ATOM 3244 O O   . PHE A 0 429 . -62.924 -7.020  70.505  1.00 50.85 429 A 1 
ATOM 3245 C CG  . PHE A 0 429 . -62.206 -8.373  73.283  1.00 50.85 429 A 1 
ATOM 3246 C CD1 . PHE A 0 429 . -62.869 -8.818  74.443  1.00 50.85 429 A 1 
ATOM 3247 C CD2 . PHE A 0 429 . -62.075 -9.251  72.189  1.00 50.85 429 A 1 
ATOM 3248 C CE1 . PHE A 0 429 . -63.462 -10.093 74.480  1.00 50.85 429 A 1 
ATOM 3249 C CE2 . PHE A 0 429 . -62.666 -10.526 72.223  1.00 50.85 429 A 1 
ATOM 3250 C CZ  . PHE A 0 429 . -63.371 -10.943 73.365  1.00 50.85 429 A 1 
ATOM 3251 N N   . ALA A 0 430 . -62.361 -4.868  70.388  1.00 48.55 430 A 1 
ATOM 3252 C CA  . ALA A 0 430 . -61.681 -4.961  69.094  1.00 48.55 430 A 1 
ATOM 3253 C C   . ALA A 0 430 . -60.165 -5.144  69.325  1.00 48.55 430 A 1 
ATOM 3254 C CB  . ALA A 0 430 . -62.007 -3.719  68.258  1.00 48.55 430 A 1 
ATOM 3255 O O   . ALA A 0 430 . -59.605 -4.594  70.278  1.00 48.55 430 A 1 
ATOM 3256 N N   . LYS A 0 431 . -59.486 -5.927  68.476  1.00 49.64 431 A 1 
ATOM 3257 C CA  . LYS A 0 431 . -58.017 -6.073  68.488  1.00 49.64 431 A 1 
ATOM 3258 C C   . LYS A 0 431 . -57.402 -5.188  67.405  1.00 49.64 431 A 1 
ATOM 3259 C CB  . LYS A 0 431 . -57.601 -7.541  68.296  1.00 49.64 431 A 1 
ATOM 3260 O O   . LYS A 0 431 . -58.003 -5.021  66.350  1.00 49.64 431 A 1 
ATOM 3261 C CG  . LYS A 0 431 . -57.916 -8.410  69.523  1.00 49.64 431 A 1 
ATOM 3262 C CD  . LYS A 0 431 . -57.531 -9.869  69.250  1.00 49.64 431 A 1 
ATOM 3263 C CE  . LYS A 0 431 . -57.868 -10.751 70.456  1.00 49.64 431 A 1 
ATOM 3264 N NZ  . LYS A 0 431 . -57.683 -12.187 70.131  1.00 49.64 431 A 1 
ATOM 3265 N N   . GLN A 0 432 . -56.203 -4.664  67.664  1.00 55.01 432 A 1 
ATOM 3266 C CA  . GLN A 0 432 . -55.427 -3.902  66.681  1.00 55.01 432 A 1 
ATOM 3267 C C   . GLN A 0 432 . -55.179 -4.748  65.424  1.00 55.01 432 A 1 
ATOM 3268 C CB  . GLN A 0 432 . -54.089 -3.458  67.303  1.00 55.01 432 A 1 
ATOM 3269 O O   . GLN A 0 432 . -54.763 -5.905  65.531  1.00 55.01 432 A 1 
ATOM 3270 C CG  . GLN A 0 432 . -54.275 -2.383  68.388  1.00 55.01 432 A 1 
ATOM 3271 C CD  . GLN A 0 432 . -53.036 -2.222  69.263  1.00 55.01 432 A 1 
ATOM 3272 N NE2 . GLN A 0 432 . -52.301 -1.139  69.143  1.00 55.01 432 A 1 
ATOM 3273 O OE1 . GLN A 0 432 . -52.744 -3.060  70.106  1.00 55.01 432 A 1 
ATOM 3274 N N   . ALA A 0 433 . -55.421 -4.153  64.259  1.00 54.44 433 A 1 
ATOM 3275 C CA  . ALA A 0 433 . -54.988 -4.664  62.968  1.00 54.44 433 A 1 
ATOM 3276 C C   . ALA A 0 433 . -53.814 -3.804  62.484  1.00 54.44 433 A 1 
ATOM 3277 C CB  . ALA A 0 433 . -56.171 -4.666  61.992  1.00 54.44 433 A 1 
ATOM 3278 O O   . ALA A 0 433 . -53.870 -2.575  62.563  1.00 54.44 433 A 1 
ATOM 3279 N N   . TYR A 0 434 . -52.764 -4.470  62.015  1.00 56.53 434 A 1 
ATOM 3280 C CA  . TYR A 0 434 . -51.608 -3.852  61.375  1.00 56.53 434 A 1 
ATOM 3281 C C   . TYR A 0 434 . -51.669 -4.208  59.893  1.00 56.53 434 A 1 
ATOM 3282 C CB  . TYR A 0 434 . -50.315 -4.363  62.028  1.00 56.53 434 A 1 
ATOM 3283 O O   . TYR A 0 434 . -51.802 -5.394  59.575  1.00 56.53 434 A 1 
ATOM 3284 C CG  . TYR A 0 434 . -50.100 -3.876  63.450  1.00 56.53 434 A 1 
ATOM 3285 C CD1 . TYR A 0 434 . -49.430 -2.656  63.662  1.00 56.53 434 A 1 
ATOM 3286 C CD2 . TYR A 0 434 . -50.569 -4.621  64.553  1.00 56.53 434 A 1 
ATOM 3287 C CE1 . TYR A 0 434 . -49.219 -2.179  64.968  1.00 56.53 434 A 1 
ATOM 3288 C CE2 . TYR A 0 434 . -50.367 -4.144  65.864  1.00 56.53 434 A 1 
ATOM 3289 O OH  . TYR A 0 434 . -49.488 -2.458  67.333  1.00 56.53 434 A 1 
ATOM 3290 C CZ  . TYR A 0 434 . -49.689 -2.923  66.071  1.00 56.53 434 A 1 
ATOM 3291 N N   . GLY A 0 435 . -51.617 -3.195  59.033  1.00 61.43 435 A 1 
ATOM 3292 C CA  . GLY A 0 435 . -51.299 -3.360  57.620  1.00 61.43 435 A 1 
ATOM 3293 C C   . GLY A 0 435 . -49.792 -3.230  57.405  1.00 61.43 435 A 1 
ATOM 3294 O O   . GLY A 0 435 . -49.088 -2.638  58.230  1.00 61.43 435 A 1 
ATOM 3295 N N   . SER A 0 436 . -49.305 -3.801  56.314  1.00 67.78 436 A 1 
ATOM 3296 C CA  . SER A 0 436 . -47.972 -3.526  55.781  1.00 67.78 436 A 1 
ATOM 3297 C C   . SER A 0 436 . -48.077 -3.462  54.270  1.00 67.78 436 A 1 
ATOM 3298 C CB  . SER A 0 436 . -46.951 -4.595  56.189  1.00 67.78 436 A 1 
ATOM 3299 O O   . SER A 0 436 . -48.431 -4.475  53.663  1.00 67.78 436 A 1 
ATOM 3300 O OG  . SER A 0 436 . -47.342 -5.881  55.733  1.00 67.78 436 A 1 
ATOM 3301 N N   . ASP A 0 437 . -47.757 -2.308  53.717  1.00 68.89 437 A 1 
ATOM 3302 C CA  . ASP A 0 437 . -47.481 -2.156  52.297  1.00 68.89 437 A 1 
ATOM 3303 C C   . ASP A 0 437 . -45.995 -2.506  52.071  1.00 68.89 437 A 1 
ATOM 3304 C CB  . ASP A 0 437 . -47.850 -0.724  51.886  1.00 68.89 437 A 1 
ATOM 3305 O O   . ASP A 0 437 . -45.193 -2.507  53.017  1.00 68.89 437 A 1 
ATOM 3306 C CG  . ASP A 0 437 . -48.148 -0.578  50.396  1.00 68.89 437 A 1 
ATOM 3307 O OD1 . ASP A 0 437 . -47.618 -1.422  49.639  1.00 68.89 437 A 1 
ATOM 3308 O OD2 . ASP A 0 437 . -48.923 0.350   50.073  1.00 68.89 437 A 1 
ATOM 3309 N N   . SER A 0 438 . -45.627 -2.909  50.861  1.00 68.76 438 A 1 
ATOM 3310 C CA  . SER A 0 438 . -44.225 -3.090  50.495  1.00 68.76 438 A 1 
ATOM 3311 C C   . SER A 0 438 . -44.089 -3.083  48.983  1.00 68.76 438 A 1 
ATOM 3312 C CB  . SER A 0 438 . -43.639 -4.386  51.071  1.00 68.76 438 A 1 
ATOM 3313 O O   . SER A 0 438 . -44.431 -4.059  48.314  1.00 68.76 438 A 1 
ATOM 3314 O OG  . SER A 0 438 . -42.221 -4.315  51.121  1.00 68.76 438 A 1 
ATOM 3315 N N   . ASP A 0 439 . -43.526 -1.993  48.483  1.00 74.94 439 A 1 
ATOM 3316 C CA  . ASP A 0 439 . -43.413 -1.700  47.066  1.00 74.94 439 A 1 
ATOM 3317 C C   . ASP A 0 439 . -41.925 -1.656  46.700  1.00 74.94 439 A 1 
ATOM 3318 C CB  . ASP A 0 439 . -44.169 -0.383  46.778  1.00 74.94 439 A 1 
ATOM 3319 O O   . ASP A 0 439 . -41.137 -0.908  47.282  1.00 74.94 439 A 1 
ATOM 3320 C CG  . ASP A 0 439 . -45.085 -0.445  45.555  1.00 74.94 439 A 1 
ATOM 3321 O OD1 . ASP A 0 439 . -45.585 -1.531  45.208  1.00 74.94 439 A 1 
ATOM 3322 O OD2 . ASP A 0 439 . -45.206 0.596   44.867  1.00 74.94 439 A 1 
ATOM 3323 N N   . THR A 0 440 . -41.502 -2.486  45.748  1.00 77.90 440 A 1 
ATOM 3324 C CA  . THR A 0 440 . -40.098 -2.546  45.307  1.00 77.90 440 A 1 
ATOM 3325 C C   . THR A 0 440 . -40.003 -2.292  43.816  1.00 77.90 440 A 1 
ATOM 3326 C CB  . THR A 0 440 . -39.386 -3.847  45.705  1.00 77.90 440 A 1 
ATOM 3327 O O   . THR A 0 440 . -40.626 -2.979  43.006  1.00 77.90 440 A 1 
ATOM 3328 C CG2 . THR A 0 440 . -39.062 -3.874  47.195  1.00 77.90 440 A 1 
ATOM 3329 O OG1 . THR A 0 440 . -40.162 -4.990  45.438  1.00 77.90 440 A 1 
ATOM 3330 N N   . ARG A 0 441 . -39.225 -1.273  43.449  1.00 78.51 441 A 1 
ATOM 3331 C CA  . ARG A 0 441 . -39.040 -0.833  42.067  1.00 78.51 441 A 1 
ATOM 3332 C C   . ARG A 0 441 . -37.564 -0.679  41.774  1.00 78.51 441 A 1 
ATOM 3333 C CB  . ARG A 0 441 . -39.782 0.482   41.797  1.00 78.51 441 A 1 
ATOM 3334 O O   . ARG A 0 441 . -36.847 -0.037  42.533  1.00 78.51 441 A 1 
ATOM 3335 C CG  . ARG A 0 441 . -41.272 0.378   42.127  1.00 78.51 441 A 1 
ATOM 3336 C CD  . ARG A 0 441 . -42.004 1.655   41.718  1.00 78.51 441 A 1 
ATOM 3337 N NE  . ARG A 0 441 . -43.390 1.634   42.213  1.00 78.51 441 A 1 
ATOM 3338 N NH1 . ARG A 0 441 . -43.762 3.890   42.302  1.00 78.51 441 A 1 
ATOM 3339 N NH2 . ARG A 0 441 . -45.301 2.504   43.086  1.00 78.51 441 A 1 
ATOM 3340 C CZ  . ARG A 0 441 . -44.145 2.665   42.528  1.00 78.51 441 A 1 
ATOM 3341 N N   . TRP A 0 442 . -37.132 -1.216  40.649  1.00 82.90 442 A 1 
ATOM 3342 C CA  . TRP A 0 442 . -35.754 -1.110  40.196  1.00 82.90 442 A 1 
ATOM 3343 C C   . TRP A 0 442 . -35.735 -0.823  38.705  1.00 82.90 442 A 1 
ATOM 3344 C CB  . TRP A 0 442 . -35.012 -2.394  40.560  1.00 82.90 442 A 1 
ATOM 3345 O O   . TRP A 0 442 . -36.572 -1.338  37.958  1.00 82.90 442 A 1 
ATOM 3346 C CG  . TRP A 0 442 . -33.648 -2.543  39.970  1.00 82.90 442 A 1 
ATOM 3347 C CD1 . TRP A 0 442 . -32.490 -2.160  40.547  1.00 82.90 442 A 1 
ATOM 3348 C CD2 . TRP A 0 442 . -33.284 -3.162  38.704  1.00 82.90 442 A 1 
ATOM 3349 C CE2 . TRP A 0 442 . -31.863 -3.243  38.637  1.00 82.90 442 A 1 
ATOM 3350 C CE3 . TRP A 0 442 . -34.018 -3.732  37.645  1.00 82.90 442 A 1 
ATOM 3351 N NE1 . TRP A 0 442 . -31.430 -2.540  39.746  1.00 82.90 442 A 1 
ATOM 3352 C CH2 . TRP A 0 442 . -31.971 -4.521  36.577  1.00 82.90 442 A 1 
ATOM 3353 C CZ2 . TRP A 0 442 . -31.211 -3.959  37.619  1.00 82.90 442 A 1 
ATOM 3354 C CZ3 . TRP A 0 442 . -33.369 -4.395  36.590  1.00 82.90 442 A 1 
ATOM 3355 N N   . GLY A 0 443 . -34.778 -0.013  38.271  1.00 80.59 443 A 1 
ATOM 3356 C CA  . GLY A 0 443 . -34.640 0.366   36.878  1.00 80.59 443 A 1 
ATOM 3357 C C   . GLY A 0 443 . -33.197 0.540   36.446  1.00 80.59 443 A 1 
ATOM 3358 O O   . GLY A 0 443 . -32.304 0.876   37.230  1.00 80.59 443 A 1 
ATOM 3359 N N   . LYS A 0 444 . -32.995 0.303   35.155  1.00 81.22 444 A 1 
ATOM 3360 C CA  . LYS A 0 444 . -31.784 0.600   34.410  1.00 81.22 444 A 1 
ATOM 3361 C C   . LYS A 0 444 . -32.151 1.253   33.098  1.00 81.22 444 A 1 
ATOM 3362 C CB  . LYS A 0 444 . -30.993 -0.678  34.144  1.00 81.22 444 A 1 
ATOM 3363 O O   . LYS A 0 444 . -32.866 0.634   32.314  1.00 81.22 444 A 1 
ATOM 3364 C CG  . LYS A 0 444 . -30.393 -1.168  35.454  1.00 81.22 444 A 1 
ATOM 3365 C CD  . LYS A 0 444 . -29.391 -2.284  35.194  1.00 81.22 444 A 1 
ATOM 3366 C CE  . LYS A 0 444 . -28.506 -2.304  36.429  1.00 81.22 444 A 1 
ATOM 3367 N NZ  . LYS A 0 444 . -27.287 -3.093  36.205  1.00 81.22 444 A 1 
ATOM 3368 N N   . SER A 0 445 . -31.613 2.437   32.855  1.00 74.90 445 A 1 
ATOM 3369 C CA  . SER A 0 445 . -31.718 3.129   31.576  1.00 74.90 445 A 1 
ATOM 3370 C C   . SER A 0 445 . -30.319 3.423   31.043  1.00 74.90 445 A 1 
ATOM 3371 C CB  . SER A 0 445 . -32.604 4.379   31.673  1.00 74.90 445 A 1 
ATOM 3372 O O   . SER A 0 445 . -29.458 3.937   31.755  1.00 74.90 445 A 1 
ATOM 3373 O OG  . SER A 0 445 . -32.316 5.146   32.827  1.00 74.90 445 A 1 
ATOM 3374 N N   . TYR A 0 446 . -30.078 3.069   29.784  1.00 72.65 446 A 1 
ATOM 3375 C CA  . TYR A 0 446 . -29.070 3.749   28.975  1.00 72.65 446 A 1 
ATOM 3376 C C   . TYR A 0 446 . -29.820 4.740   28.093  1.00 72.65 446 A 1 
ATOM 3377 C CB  . TYR A 0 446 . -28.272 2.772   28.093  1.00 72.65 446 A 1 
ATOM 3378 O O   . TYR A 0 446 . -30.783 4.334   27.438  1.00 72.65 446 A 1 
ATOM 3379 C CG  . TYR A 0 446 . -27.484 1.697   28.819  1.00 72.65 446 A 1 
ATOM 3380 C CD1 . TYR A 0 446 . -26.123 1.877   29.122  1.00 72.65 446 A 1 
ATOM 3381 C CD2 . TYR A 0 446 . -28.127 0.504   29.179  1.00 72.65 446 A 1 
ATOM 3382 C CE1 . TYR A 0 446 . -25.416 0.866   29.806  1.00 72.65 446 A 1 
ATOM 3383 C CE2 . TYR A 0 446 . -27.431 -0.522  29.845  1.00 72.65 446 A 1 
ATOM 3384 O OH  . TYR A 0 446 . -25.407 -1.270  30.900  1.00 72.65 446 A 1 
ATOM 3385 C CZ  . TYR A 0 446 . -26.073 -0.331  30.175  1.00 72.65 446 A 1 
ATOM 3386 N N   . ASP A 0 447 . -29.342 5.982   28.029  1.00 74.85 447 A 1 
ATOM 3387 C CA  . ASP A 0 447 . -29.700 6.896   26.941  1.00 74.85 447 A 1 
ATOM 3388 C C   . ASP A 0 447 . -28.977 6.449   25.650  1.00 74.85 447 A 1 
ATOM 3389 C CB  . ASP A 0 447 . -29.355 8.351   27.330  1.00 74.85 447 A 1 
ATOM 3390 O O   . ASP A 0 447 . -28.731 5.257   25.412  1.00 74.85 447 A 1 
ATOM 3391 C CG  . ASP A 0 447 . -30.224 8.964   28.425  1.00 74.85 447 A 1 
ATOM 3392 O OD1 . ASP A 0 447 . -31.366 8.507   28.624  1.00 74.85 447 A 1 
ATOM 3393 O OD2 . ASP A 0 447 . -29.727 9.938   29.038  1.00 74.85 447 A 1 
ATOM 3394 N N   . SER A 0 448 . -28.587 7.400   24.799  1.00 80.04 448 A 1 
ATOM 3395 C CA  . SER A 0 448 . -27.986 7.067   23.523  1.00 80.04 448 A 1 
ATOM 3396 C C   . SER A 0 448 . -26.576 6.483   23.660  1.00 80.04 448 A 1 
ATOM 3397 C CB  . SER A 0 448 . -28.056 8.231   22.531  1.00 80.04 448 A 1 
ATOM 3398 O O   . SER A 0 448 . -25.768 6.889   24.502  1.00 80.04 448 A 1 
ATOM 3399 O OG  . SER A 0 448 . -26.988 9.139   22.694  1.00 80.04 448 A 1 
ATOM 3400 N N   . VAL A 0 449 . -26.256 5.540   22.772  1.00 83.49 449 A 1 
ATOM 3401 C CA  . VAL A 0 449 . -24.909 5.002   22.559  1.00 83.49 449 A 1 
ATOM 3402 C C   . VAL A 0 449 . -24.579 5.090   21.071  1.00 83.49 449 A 1 
ATOM 3403 C CB  . VAL A 0 449 . -24.769 3.559   23.087  1.00 83.49 449 A 1 
ATOM 3404 O O   . VAL A 0 449 . -25.215 4.440   20.244  1.00 83.49 449 A 1 
ATOM 3405 C CG1 . VAL A 0 449 . -23.334 3.042   22.886  1.00 83.49 449 A 1 
ATOM 3406 C CG2 . VAL A 0 449 . -25.086 3.457   24.586  1.00 83.49 449 A 1 
ATOM 3407 N N   . SER A 0 450 . -23.539 5.854   20.727  1.00 87.50 450 A 1 
ATOM 3408 C CA  . SER A 0 450 . -23.017 5.974   19.360  1.00 87.50 450 A 1 
ATOM 3409 C C   . SER A 0 450 . -21.596 5.426   19.270  1.00 87.50 450 A 1 
ATOM 3410 C CB  . SER A 0 450 . -23.074 7.421   18.860  1.00 87.50 450 A 1 
ATOM 3411 O O   . SER A 0 450 . -20.708 5.797   20.041  1.00 87.50 450 A 1 
ATOM 3412 O OG  . SER A 0 450 . -22.721 7.494   17.484  1.00 87.50 450 A 1 
ATOM 3413 N N   . ALA A 0 451 . -21.348 4.562   18.291  1.00 90.17 451 A 1 
ATOM 3414 C CA  . ALA A 0 451 . -20.032 4.036   17.960  1.00 90.17 451 A 1 
ATOM 3415 C C   . ALA A 0 451 . -19.767 4.223   16.466  1.00 90.17 451 A 1 
ATOM 3416 C CB  . ALA A 0 451 . -19.948 2.567   18.384  1.00 90.17 451 A 1 
ATOM 3417 O O   . ALA A 0 451 . -20.524 3.751   15.622  1.00 90.17 451 A 1 
ATOM 3418 N N   . ARG A 0 452 . -18.668 4.895   16.118  1.00 92.55 452 A 1 
ATOM 3419 C CA  . ARG A 0 452 . -18.289 5.187   14.728  1.00 92.55 452 A 1 
ATOM 3420 C C   . ARG A 0 452 . -16.838 4.804   14.493  1.00 92.55 452 A 1 
ATOM 3421 C CB  . ARG A 0 452 . -18.572 6.658   14.366  1.00 92.55 452 A 1 
ATOM 3422 O O   . ARG A 0 452 . -15.969 5.124   15.304  1.00 92.55 452 A 1 
ATOM 3423 C CG  . ARG A 0 452 . -20.023 7.060   14.680  1.00 92.55 452 A 1 
ATOM 3424 C CD  . ARG A 0 452 . -20.334 8.521   14.356  1.00 92.55 452 A 1 
ATOM 3425 N NE  . ARG A 0 452 . -21.758 8.775   14.636  1.00 92.55 452 A 1 
ATOM 3426 N NH1 . ARG A 0 452 . -22.443 9.564   12.579  1.00 92.55 452 A 1 
ATOM 3427 N NH2 . ARG A 0 452 . -23.950 8.967   14.122  1.00 92.55 452 A 1 
ATOM 3428 C CZ  . ARG A 0 452 . -22.705 9.114   13.780  1.00 92.55 452 A 1 
ATOM 3429 N N   . SER A 0 453 . -16.559 4.146   13.376  1.00 93.46 453 A 1 
ATOM 3430 C CA  . SER A 0 453 . -15.198 3.856   12.926  1.00 93.46 453 A 1 
ATOM 3431 C C   . SER A 0 453 . -15.046 4.177   11.451  1.00 93.46 453 A 1 
ATOM 3432 C CB  . SER A 0 453 . -14.801 2.402   13.197  1.00 93.46 453 A 1 
ATOM 3433 O O   . SER A 0 453 . -15.840 3.704   10.642  1.00 93.46 453 A 1 
ATOM 3434 O OG  . SER A 0 453 . -15.565 1.495   12.429  1.00 93.46 453 A 1 
ATOM 3435 N N   . TYR A 0 454 . -13.995 4.913   11.118  1.00 94.20 454 A 1 
ATOM 3436 C CA  . TYR A 0 454 . -13.609 5.274   9.762   1.00 94.20 454 A 1 
ATOM 3437 C C   . TYR A 0 454 . -12.189 4.773   9.518   1.00 94.20 454 A 1 
ATOM 3438 C CB  . TYR A 0 454 . -13.690 6.795   9.578   1.00 94.20 454 A 1 
ATOM 3439 O O   . TYR A 0 454 . -11.327 4.914   10.389  1.00 94.20 454 A 1 
ATOM 3440 C CG  . TYR A 0 454 . -15.005 7.412   10.014  1.00 94.20 454 A 1 
ATOM 3441 C CD1 . TYR A 0 454 . -16.083 7.481   9.112   1.00 94.20 454 A 1 
ATOM 3442 C CD2 . TYR A 0 454 . -15.151 7.908   11.326  1.00 94.20 454 A 1 
ATOM 3443 C CE1 . TYR A 0 454 . -17.306 8.052   9.516   1.00 94.20 454 A 1 
ATOM 3444 C CE2 . TYR A 0 454 . -16.366 8.490   11.731  1.00 94.20 454 A 1 
ATOM 3445 O OH  . TYR A 0 454 . -18.601 9.167   11.208  1.00 94.20 454 A 1 
ATOM 3446 C CZ  . TYR A 0 454 . -17.444 8.569   10.821  1.00 94.20 454 A 1 
ATOM 3447 N N   . GLN A 0 455 . -11.946 4.199   8.350   1.00 92.91 455 A 1 
ATOM 3448 C CA  . GLN A 0 455 . -10.628 3.810   7.871   1.00 92.91 455 A 1 
ATOM 3449 C C   . GLN A 0 455 . -10.505 4.250   6.415   1.00 92.91 455 A 1 
ATOM 3450 C CB  . GLN A 0 455 . -10.397 2.300   8.039   1.00 92.91 455 A 1 
ATOM 3451 O O   . GLN A 0 455 . -11.454 4.109   5.652   1.00 92.91 455 A 1 
ATOM 3452 C CG  . GLN A 0 455 . -10.569 1.853   9.498   1.00 92.91 455 A 1 
ATOM 3453 C CD  . GLN A 0 455 . -9.988  0.474   9.761   1.00 92.91 455 A 1 
ATOM 3454 N NE2 . GLN A 0 455 . -8.743  0.394   10.175  1.00 92.91 455 A 1 
ATOM 3455 O OE1 . GLN A 0 455 . -10.647 -0.548  9.662   1.00 92.91 455 A 1 
ATOM 3456 N N   . ASN A 0 456 . -9.357  4.805   6.053   1.00 94.03 456 A 1 
ATOM 3457 C CA  . ASN A 0 456 . -9.037  5.223   4.697   1.00 94.03 456 A 1 
ATOM 3458 C C   . ASN A 0 456 . -7.586  4.846   4.403   1.00 94.03 456 A 1 
ATOM 3459 C CB  . ASN A 0 456 . -9.290  6.736   4.562   1.00 94.03 456 A 1 
ATOM 3460 O O   . ASN A 0 456 . -6.697  5.242   5.157   1.00 94.03 456 A 1 
ATOM 3461 C CG  . ASN A 0 456 . -8.658  7.312   3.308   1.00 94.03 456 A 1 
ATOM 3462 N ND2 . ASN A 0 456 . -7.379  7.610   3.339   1.00 94.03 456 A 1 
ATOM 3463 O OD1 . ASN A 0 456 . -9.284  7.516   2.291   1.00 94.03 456 A 1 
ATOM 3464 N N   . GLU A 0 457 . -7.350  4.168   3.289   1.00 95.45 457 A 1 
ATOM 3465 C CA  . GLU A 0 457 . -6.025  3.861   2.755   1.00 95.45 457 A 1 
ATOM 3466 C C   . GLU A 0 457 . -5.902  4.474   1.358   1.00 95.45 457 A 1 
ATOM 3467 C CB  . GLU A 0 457 . -5.783  2.340   2.744   1.00 95.45 457 A 1 
ATOM 3468 O O   . GLU A 0 457 . -6.780  4.286   0.520   1.00 95.45 457 A 1 
ATOM 3469 C CG  . GLU A 0 457 . -5.784  1.778   4.176   1.00 95.45 457 A 1 
ATOM 3470 C CD  . GLU A 0 457 . -5.470  0.279   4.290   1.00 95.45 457 A 1 
ATOM 3471 O OE1 . GLU A 0 457 . -5.312  -0.152  5.459   1.00 95.45 457 A 1 
ATOM 3472 O OE2 . GLU A 0 457 . -5.386  -0.422  3.257   1.00 95.45 457 A 1 
ATOM 3473 N N   . LYS A 0 458 . -4.830  5.227   1.103   1.00 95.30 458 A 1 
ATOM 3474 C CA  . LYS A 0 458 . -4.526  5.835   -0.198  1.00 95.30 458 A 1 
ATOM 3475 C C   . LYS A 0 458 . -3.120  5.443   -0.616  1.00 95.30 458 A 1 
ATOM 3476 C CB  . LYS A 0 458 . -4.658  7.366   -0.147  1.00 95.30 458 A 1 
ATOM 3477 O O   . LYS A 0 458 . -2.184  5.529   0.172   1.00 95.30 458 A 1 
ATOM 3478 C CG  . LYS A 0 458 . -6.112  7.848   -0.045  1.00 95.30 458 A 1 
ATOM 3479 C CD  . LYS A 0 458 . -6.164  9.323   0.387   1.00 95.30 458 A 1 
ATOM 3480 C CE  . LYS A 0 458 . -7.611  9.772   0.625   1.00 95.30 458 A 1 
ATOM 3481 N NZ  . LYS A 0 458 . -8.273  10.233  -0.610  1.00 95.30 458 A 1 
ATOM 3482 N N   . TYR A 0 459 . -2.964  5.067   -1.873  1.00 97.22 459 A 1 
ATOM 3483 C CA  . TYR A 0 459 . -1.687  4.824   -2.523  1.00 97.22 459 A 1 
ATOM 3484 C C   . TYR A 0 459 . -1.657  5.589   -3.841  1.00 97.22 459 A 1 
ATOM 3485 C CB  . TYR A 0 459 . -1.504  3.320   -2.739  1.00 97.22 459 A 1 
ATOM 3486 O O   . TYR A 0 459 . -2.622  5.551   -4.603  1.00 97.22 459 A 1 
ATOM 3487 C CG  . TYR A 0 459 . -0.311  2.950   -3.598  1.00 97.22 459 A 1 
ATOM 3488 C CD1 . TYR A 0 459 . -0.487  2.659   -4.966  1.00 97.22 459 A 1 
ATOM 3489 C CD2 . TYR A 0 459 . 0.975   2.917   -3.029  1.00 97.22 459 A 1 
ATOM 3490 C CE1 . TYR A 0 459 . 0.619   2.294   -5.757  1.00 97.22 459 A 1 
ATOM 3491 C CE2 . TYR A 0 459 . 2.083   2.551   -3.814  1.00 97.22 459 A 1 
ATOM 3492 O OH  . TYR A 0 459 . 2.966   1.822   -5.914  1.00 97.22 459 A 1 
ATOM 3493 C CZ  . TYR A 0 459 . 1.902   2.223   -5.175  1.00 97.22 459 A 1 
ATOM 3494 N N   . ALA A 0 460 . -0.543  6.250   -4.129  1.00 96.77 460 A 1 
ATOM 3495 C CA  . ALA A 0 460 . -0.283  6.833   -5.435  1.00 96.77 460 A 1 
ATOM 3496 C C   . ALA A 0 460 . 1.160   6.558   -5.853  1.00 96.77 460 A 1 
ATOM 3497 C CB  . ALA A 0 460 . -0.620  8.329   -5.424  1.00 96.77 460 A 1 
ATOM 3498 O O   . ALA A 0 460 . 2.081   6.583   -5.032  1.00 96.77 460 A 1 
ATOM 3499 N N   . ARG A 0 461 . 1.353   6.310   -7.145  1.00 97.53 461 A 1 
ATOM 3500 C CA  . ARG A 0 461 . 2.649   6.183   -7.793  1.00 97.53 461 A 1 
ATOM 3501 C C   . ARG A 0 461 . 2.591   6.866   -9.148  1.00 97.53 461 A 1 
ATOM 3502 C CB  . ARG A 0 461 . 3.037   4.708   -7.909  1.00 97.53 461 A 1 
ATOM 3503 O O   . ARG A 0 461 . 1.834   6.451   -10.018 1.00 97.53 461 A 1 
ATOM 3504 C CG  . ARG A 0 461 . 4.411   4.542   -8.574  1.00 97.53 461 A 1 
ATOM 3505 C CD  . ARG A 0 461 . 4.803   3.062   -8.637  1.00 97.53 461 A 1 
ATOM 3506 N NE  . ARG A 0 461 . 4.235   2.421   -9.836  1.00 97.53 461 A 1 
ATOM 3507 N NH1 . ARG A 0 461 . 5.908   3.090   -11.254 1.00 97.53 461 A 1 
ATOM 3508 N NH2 . ARG A 0 461 . 4.100   2.050   -12.057 1.00 97.53 461 A 1 
ATOM 3509 C CZ  . ARG A 0 461 . 4.753   2.522   -11.041 1.00 97.53 461 A 1 
ATOM 3510 N N   . TRP A 0 462 . 3.438   7.864   -9.328  1.00 97.50 462 A 1 
ATOM 3511 C CA  . TRP A 0 462 . 3.692   8.486   -10.617 1.00 97.50 462 A 1 
ATOM 3512 C C   . TRP A 0 462 . 5.141   8.204   -11.011 1.00 97.50 462 A 1 
ATOM 3513 C CB  . TRP A 0 462 . 3.345   9.973   -10.544 1.00 97.50 462 A 1 
ATOM 3514 O O   . TRP A 0 462 . 6.036   8.290   -10.172 1.00 97.50 462 A 1 
ATOM 3515 C CG  . TRP A 0 462 . 3.618   10.735  -11.799 1.00 97.50 462 A 1 
ATOM 3516 C CD1 . TRP A 0 462 . 2.784   10.865  -12.856 1.00 97.50 462 A 1 
ATOM 3517 C CD2 . TRP A 0 462 . 4.840   11.438  -12.168 1.00 97.50 462 A 1 
ATOM 3518 C CE2 . TRP A 0 462 . 4.663   12.010  -13.462 1.00 97.50 462 A 1 
ATOM 3519 C CE3 . TRP A 0 462 . 6.096   11.604  -11.548 1.00 97.50 462 A 1 
ATOM 3520 N NE1 . TRP A 0 462 . 3.400   11.618  -13.842 1.00 97.50 462 A 1 
ATOM 3521 C CH2 . TRP A 0 462 . 6.908   12.903  -13.456 1.00 97.50 462 A 1 
ATOM 3522 C CZ2 . TRP A 0 462 . 5.668   12.751  -14.096 1.00 97.50 462 A 1 
ATOM 3523 C CZ3 . TRP A 0 462 . 7.118   12.319  -12.194 1.00 97.50 462 A 1 
ATOM 3524 N N   . LEU A 0 463 . 5.368   7.829   -12.261 1.00 95.82 463 A 1 
ATOM 3525 C CA  . LEU A 0 463 . 6.681   7.548   -12.826 1.00 95.82 463 A 1 
ATOM 3526 C C   . LEU A 0 463 . 6.762   8.200   -14.200 1.00 95.82 463 A 1 
ATOM 3527 C CB  . LEU A 0 463 . 6.900   6.022   -12.847 1.00 95.82 463 A 1 
ATOM 3528 O O   . LEU A 0 463 . 5.852   8.010   -15.004 1.00 95.82 463 A 1 
ATOM 3529 C CG  . LEU A 0 463 . 8.195   5.535   -13.537 1.00 95.82 463 A 1 
ATOM 3530 C CD1 . LEU A 0 463 . 8.597   4.176   -12.950 1.00 95.82 463 A 1 
ATOM 3531 C CD2 . LEU A 0 463 . 8.025   5.298   -15.042 1.00 95.82 463 A 1 
ATOM 3532 N N   . GLN A 0 464 . 7.859   8.897   -14.457 1.00 94.40 464 A 1 
ATOM 3533 C CA  . GLN A 0 464 . 8.320   9.269   -15.786 1.00 94.40 464 A 1 
ATOM 3534 C C   . GLN A 0 464 . 9.701   8.641   -16.006 1.00 94.40 464 A 1 
ATOM 3535 C CB  . GLN A 0 464 . 8.304   10.796  -15.930 1.00 94.40 464 A 1 
ATOM 3536 O O   . GLN A 0 464 . 10.496  8.554   -15.065 1.00 94.40 464 A 1 
ATOM 3537 C CG  . GLN A 0 464 . 8.629   11.269  -17.355 1.00 94.40 464 A 1 
ATOM 3538 C CD  . GLN A 0 464 . 8.493   12.780  -17.540 1.00 94.40 464 A 1 
ATOM 3539 N NE2 . GLN A 0 464 . 8.811   13.270  -18.716 1.00 94.40 464 A 1 
ATOM 3540 O OE1 . GLN A 0 464 . 8.079   13.523  -16.649 1.00 94.40 464 A 1 
ATOM 3541 N N   . ALA A 0 465 . 9.953   8.163   -17.214 1.00 93.93 465 A 1 
ATOM 3542 C CA  . ALA A 0 465 . 11.268  7.791   -17.704 1.00 93.93 465 A 1 
ATOM 3543 C C   . ALA A 0 465 . 11.390  8.306   -19.138 1.00 93.93 465 A 1 
ATOM 3544 C CB  . ALA A 0 465 . 11.448  6.271   -17.613 1.00 93.93 465 A 1 
ATOM 3545 O O   . ALA A 0 465 . 10.425  8.190   -19.890 1.00 93.93 465 A 1 
ATOM 3546 N N   . ASP A 0 466 . 12.547  8.856   -19.461 1.00 90.75 466 A 1 
ATOM 3547 C CA  . ASP A 0 466 . 12.900  9.463   -20.738 1.00 90.75 466 A 1 
ATOM 3548 C C   . ASP A 0 466 . 14.270  8.898   -21.175 1.00 90.75 466 A 1 
ATOM 3549 C CB  . ASP A 0 466 . 12.904  10.990  -20.546 1.00 90.75 466 A 1 
ATOM 3550 O O   . ASP A 0 466 . 15.083  8.507   -20.327 1.00 90.75 466 A 1 
ATOM 3551 C CG  . ASP A 0 466 . 12.706  11.770  -21.842 1.00 90.75 466 A 1 
ATOM 3552 O OD1 . ASP A 0 466 . 12.851  11.127  -22.905 1.00 90.75 466 A 1 
ATOM 3553 O OD2 . ASP A 0 466 . 12.347  12.965  -21.708 1.00 90.75 466 A 1 
ATOM 3554 N N   . ASP A 0 467 . 14.497  8.740   -22.476 1.00 92.06 467 A 1 
ATOM 3555 C CA  . ASP A 0 467 . 15.714  8.116   -23.032 1.00 92.06 467 A 1 
ATOM 3556 C C   . ASP A 0 467 . 15.966  8.614   -24.464 1.00 92.06 467 A 1 
ATOM 3557 C CB  . ASP A 0 467 . 15.658  6.575   -22.888 1.00 92.06 467 A 1 
ATOM 3558 O O   . ASP A 0 467 . 15.817  7.882   -25.449 1.00 92.06 467 A 1 
ATOM 3559 C CG  . ASP A 0 467 . 16.897  5.800   -23.369 1.00 92.06 467 A 1 
ATOM 3560 O OD1 . ASP A 0 467 . 18.010  6.347   -23.507 1.00 92.06 467 A 1 
ATOM 3561 O OD2 . ASP A 0 467 . 16.855  4.543   -23.402 1.00 92.06 467 A 1 
ATOM 3562 N N   . ASP A 0 468 . 16.327  9.891   -24.549 1.00 89.63 468 A 1 
ATOM 3563 C CA  . ASP A 0 468 . 16.724  10.573  -25.776 1.00 89.63 468 A 1 
ATOM 3564 C C   . ASP A 0 468 . 18.083  10.062  -26.275 1.00 89.63 468 A 1 
ATOM 3565 C CB  . ASP A 0 468 . 16.790  12.096  -25.526 1.00 89.63 468 A 1 
ATOM 3566 O O   . ASP A 0 468 . 19.043  9.915   -25.519 1.00 89.63 468 A 1 
ATOM 3567 C CG  . ASP A 0 468 . 15.554  12.889  -25.964 1.00 89.63 468 A 1 
ATOM 3568 O OD1 . ASP A 0 468 . 14.820  12.386  -26.846 1.00 89.63 468 A 1 
ATOM 3569 O OD2 . ASP A 0 468 . 15.453  14.064  -25.540 1.00 89.63 468 A 1 
ATOM 3570 N N   . GLN A 0 469 . 18.205  9.836   -27.581 1.00 90.19 469 A 1 
ATOM 3571 C CA  . GLN A 0 469 . 19.456  9.494   -28.260 1.00 90.19 469 A 1 
ATOM 3572 C C   . GLN A 0 469 . 19.594  10.293  -29.554 1.00 90.19 469 A 1 
ATOM 3573 C CB  . GLN A 0 469 . 19.523  7.995   -28.598 1.00 90.19 469 A 1 
ATOM 3574 O O   . GLN A 0 469 . 18.643  10.375  -30.330 1.00 90.19 469 A 1 
ATOM 3575 C CG  . GLN A 0 469 . 19.272  7.046   -27.419 1.00 90.19 469 A 1 
ATOM 3576 C CD  . GLN A 0 469 . 19.766  5.642   -27.747 1.00 90.19 469 A 1 
ATOM 3577 N NE2 . GLN A 0 469 . 21.049  5.387   -27.587 1.00 90.19 469 A 1 
ATOM 3578 O OE1 . GLN A 0 469 . 19.061  4.759   -28.224 1.00 90.19 469 A 1 
ATOM 3579 N N   . TRP A 0 470 . 20.792  10.796  -29.850 1.00 87.18 470 A 1 
ATOM 3580 C CA  . TRP A 0 470 . 21.071  11.497  -31.107 1.00 87.18 470 A 1 
ATOM 3581 C C   . TRP A 0 470 . 22.484  11.230  -31.632 1.00 87.18 470 A 1 
ATOM 3582 C CB  . TRP A 0 470 . 20.808  13.000  -30.943 1.00 87.18 470 A 1 
ATOM 3583 O O   . TRP A 0 470 . 23.393  10.872  -30.880 1.00 87.18 470 A 1 
ATOM 3584 C CG  . TRP A 0 470 . 21.705  13.713  -29.978 1.00 87.18 470 A 1 
ATOM 3585 C CD1 . TRP A 0 470 . 22.827  14.391  -30.309 1.00 87.18 470 A 1 
ATOM 3586 C CD2 . TRP A 0 470 . 21.576  13.831  -28.526 1.00 87.18 470 A 1 
ATOM 3587 C CE2 . TRP A 0 470 . 22.664  14.620  -28.042 1.00 87.18 470 A 1 
ATOM 3588 C CE3 . TRP A 0 470 . 20.650  13.362  -27.567 1.00 87.18 470 A 1 
ATOM 3589 N NE1 . TRP A 0 470 . 23.401  14.920  -29.170 1.00 87.18 470 A 1 
ATOM 3590 C CH2 . TRP A 0 470 . 21.896  14.424  -25.752 1.00 87.18 470 A 1 
ATOM 3591 C CZ2 . TRP A 0 470 . 22.829  14.920  -26.680 1.00 87.18 470 A 1 
ATOM 3592 C CZ3 . TRP A 0 470 . 20.810  13.651  -26.198 1.00 87.18 470 A 1 
ATOM 3593 N N   . ALA A 0 471 . 22.655  11.408  -32.939 1.00 89.58 471 A 1 
ATOM 3594 C CA  . ALA A 0 471 . 23.939  11.445  -33.624 1.00 89.58 471 A 1 
ATOM 3595 C C   . ALA A 0 471 . 23.900  12.465  -34.775 1.00 89.58 471 A 1 
ATOM 3596 C CB  . ALA A 0 471 . 24.296  10.041  -34.127 1.00 89.58 471 A 1 
ATOM 3597 O O   . ALA A 0 471 . 22.867  12.599  -35.436 1.00 89.58 471 A 1 
ATOM 3598 N N   . GLU A 0 472 . 25.019  13.147  -35.009 1.00 88.90 472 A 1 
ATOM 3599 C CA  . GLU A 0 472 . 25.237  14.112  -36.094 1.00 88.90 472 A 1 
ATOM 3600 C C   . GLU A 0 472 . 26.613  13.855  -36.739 1.00 88.90 472 A 1 
ATOM 3601 C CB  . GLU A 0 472 . 25.145  15.567  -35.578 1.00 88.90 472 A 1 
ATOM 3602 O O   . GLU A 0 472 . 27.555  13.508  -36.031 1.00 88.90 472 A 1 
ATOM 3603 C CG  . GLU A 0 472 . 23.788  15.934  -34.941 1.00 88.90 472 A 1 
ATOM 3604 C CD  . GLU A 0 472 . 23.632  17.425  -34.564 1.00 88.90 472 A 1 
ATOM 3605 O OE1 . GLU A 0 472 . 22.525  17.794  -34.104 1.00 88.90 472 A 1 
ATOM 3606 O OE2 . GLU A 0 472 . 24.579  18.225  -34.750 1.00 88.90 472 A 1 
ATOM 3607 N N   . ASP A 0 473 . 26.704  14.031  -38.058 1.00 85.78 473 A 1 
ATOM 3608 C CA  . ASP A 0 473 . 27.890  13.850  -38.917 1.00 85.78 473 A 1 
ATOM 3609 C C   . ASP A 0 473 . 27.983  15.067  -39.868 1.00 85.78 473 A 1 
ATOM 3610 C CB  . ASP A 0 473 . 27.731  12.500  -39.657 1.00 85.78 473 A 1 
ATOM 3611 O O   . ASP A 0 473 . 26.956  15.565  -40.353 1.00 85.78 473 A 1 
ATOM 3612 C CG  . ASP A 0 473 . 28.759  12.156  -40.752 1.00 85.78 473 A 1 
ATOM 3613 O OD1 . ASP A 0 473 . 29.644  12.988  -41.041 1.00 85.78 473 A 1 
ATOM 3614 O OD2 . ASP A 0 473 . 28.577  11.075  -41.371 1.00 85.78 473 A 1 
ATOM 3615 N N   . TYR A 0 474 . 29.186  15.605  -40.095 1.00 84.76 474 A 1 
ATOM 3616 C CA  . TYR A 0 474 . 29.433  16.790  -40.924 1.00 84.76 474 A 1 
ATOM 3617 C C   . TYR A 0 474 . 30.827  16.789  -41.586 1.00 84.76 474 A 1 
ATOM 3618 C CB  . TYR A 0 474 . 29.261  18.042  -40.037 1.00 84.76 474 A 1 
ATOM 3619 O O   . TYR A 0 474 . 31.784  17.319  -41.009 1.00 84.76 474 A 1 
ATOM 3620 C CG  . TYR A 0 474 . 29.465  19.376  -40.745 1.00 84.76 474 A 1 
ATOM 3621 C CD1 . TYR A 0 474 . 30.670  20.083  -40.576 1.00 84.76 474 A 1 
ATOM 3622 C CD2 . TYR A 0 474 . 28.482  19.880  -41.615 1.00 84.76 474 A 1 
ATOM 3623 C CE1 . TYR A 0 474 . 30.905  21.272  -41.287 1.00 84.76 474 A 1 
ATOM 3624 C CE2 . TYR A 0 474 . 28.698  21.078  -42.326 1.00 84.76 474 A 1 
ATOM 3625 O OH  . TYR A 0 474 . 30.178  22.919  -42.846 1.00 84.76 474 A 1 
ATOM 3626 C CZ  . TYR A 0 474 . 29.918  21.768  -42.166 1.00 84.76 474 A 1 
ATOM 3627 N N   . ASP A 0 475 . 30.942  16.361  -42.853 1.00 82.24 475 A 1 
ATOM 3628 C CA  . ASP A 0 475 . 32.125  16.706  -43.654 1.00 82.24 475 A 1 
ATOM 3629 C C   . ASP A 0 475 . 32.003  18.116  -44.262 1.00 82.24 475 A 1 
ATOM 3630 C CB  . ASP A 0 475 . 32.480  15.757  -44.818 1.00 82.24 475 A 1 
ATOM 3631 O O   . ASP A 0 475 . 30.982  18.559  -44.805 1.00 82.24 475 A 1 
ATOM 3632 C CG  . ASP A 0 475 . 32.869  14.310  -44.522 1.00 82.24 475 A 1 
ATOM 3633 O OD1 . ASP A 0 475 . 33.895  14.191  -43.823 1.00 82.24 475 A 1 
ATOM 3634 O OD2 . ASP A 0 475 . 32.473  13.416  -45.313 1.00 82.24 475 A 1 
ATOM 3635 N N   . LYS A 0 476 . 33.142  18.804  -44.342 1.00 79.12 476 A 1 
ATOM 3636 C CA  . LYS A 0 476 . 33.351  19.964  -45.209 1.00 79.12 476 A 1 
ATOM 3637 C C   . LYS A 0 476 . 34.686  19.871  -45.934 1.00 79.12 476 A 1 
ATOM 3638 C CB  . LYS A 0 476 . 33.186  21.240  -44.378 1.00 79.12 476 A 1 
ATOM 3639 O O   . LYS A 0 476 . 35.761  19.903  -45.342 1.00 79.12 476 A 1 
ATOM 3640 C CG  . LYS A 0 476 . 33.601  22.492  -45.158 1.00 79.12 476 A 1 
ATOM 3641 C CD  . LYS A 0 476 . 33.228  23.760  -44.384 1.00 79.12 476 A 1 
ATOM 3642 C CE  . LYS A 0 476 . 33.984  24.979  -44.919 1.00 79.12 476 A 1 
ATOM 3643 N NZ  . LYS A 0 476 . 35.421  24.913  -44.577 1.00 79.12 476 A 1 
ATOM 3644 N N   . PHE A 0 477 . 34.630  19.910  -47.266 1.00 72.65 477 A 1 
ATOM 3645 C CA  . PHE A 0 477 . 35.808  19.869  -48.132 1.00 72.65 477 A 1 
ATOM 3646 C C   . PHE A 0 477 . 35.910  21.100  -49.045 1.00 72.65 477 A 1 
ATOM 3647 C CB  . PHE A 0 477 . 35.842  18.539  -48.901 1.00 72.65 477 A 1 
ATOM 3648 O O   . PHE A 0 477 . 35.003  21.435  -49.817 1.00 72.65 477 A 1 
ATOM 3649 C CG  . PHE A 0 477 . 34.599  18.225  -49.717 1.00 72.65 477 A 1 
ATOM 3650 C CD1 . PHE A 0 477 . 33.531  17.520  -49.129 1.00 72.65 477 A 1 
ATOM 3651 C CD2 . PHE A 0 477 . 34.497  18.655  -51.055 1.00 72.65 477 A 1 
ATOM 3652 C CE1 . PHE A 0 477 . 32.364  17.261  -49.865 1.00 72.65 477 A 1 
ATOM 3653 C CE2 . PHE A 0 477 . 33.328  18.396  -51.794 1.00 72.65 477 A 1 
ATOM 3654 C CZ  . PHE A 0 477 . 32.260  17.700  -51.196 1.00 72.65 477 A 1 
ATOM 3655 N N   . GLU A 0 478 . 37.072  21.757  -49.031 1.00 64.11 478 A 1 
ATOM 3656 C CA  . GLU A 0 478 . 37.391  22.885  -49.912 1.00 64.11 478 A 1 
ATOM 3657 C C   . GLU A 0 478 . 38.443  22.498  -50.960 1.00 64.11 478 A 1 
ATOM 3658 C CB  . GLU A 0 478 . 37.771  24.141  -49.100 1.00 64.11 478 A 1 
ATOM 3659 O O   . GLU A 0 478 . 39.649  22.664  -50.772 1.00 64.11 478 A 1 
ATOM 3660 C CG  . GLU A 0 478 . 36.509  24.789  -48.505 1.00 64.11 478 A 1 
ATOM 3661 C CD  . GLU A 0 478 . 36.735  26.174  -47.880 1.00 64.11 478 A 1 
ATOM 3662 O OE1 . GLU A 0 478 . 36.156  26.417  -46.793 1.00 64.11 478 A 1 
ATOM 3663 O OE2 . GLU A 0 478 . 37.357  27.028  -48.552 1.00 64.11 478 A 1 
ATOM 3664 N N   . ASN A 0 479 . 37.994  22.019  -52.128 1.00 59.02 479 A 1 
ATOM 3665 C CA  . ASN A 0 479 . 38.895  21.783  -53.259 1.00 59.02 479 A 1 
ATOM 3666 C C   . ASN A 0 479 . 39.240  23.093  -53.988 1.00 59.02 479 A 1 
ATOM 3667 C CB  . ASN A 0 479 . 38.338  20.696  -54.181 1.00 59.02 479 A 1 
ATOM 3668 O O   . ASN A 0 479 . 38.628  23.474  -54.993 1.00 59.02 479 A 1 
ATOM 3669 C CG  . ASN A 0 479 . 39.358  20.231  -55.206 1.00 59.02 479 A 1 
ATOM 3670 N ND2 . ASN A 0 479 . 39.060  19.161  -55.900 1.00 59.02 479 A 1 
ATOM 3671 O OD1 . ASN A 0 479 . 40.426  20.788  -55.407 1.00 59.02 479 A 1 
ATOM 3672 N N   . ASP A 0 480 . 40.251  23.781  -53.463 1.00 52.80 480 A 1 
ATOM 3673 C CA  . ASP A 0 480 . 40.731  25.047  -54.002 1.00 52.80 480 A 1 
ATOM 3674 C C   . ASP A 0 480 . 41.659  24.821  -55.222 1.00 52.80 480 A 1 
ATOM 3675 C CB  . ASP A 0 480 . 41.297  25.888  -52.844 1.00 52.80 480 A 1 
ATOM 3676 O O   . ASP A 0 480 . 42.895  24.750  -55.121 1.00 52.80 480 A 1 
ATOM 3677 C CG  . ASP A 0 480 . 41.107  27.391  -53.058 1.00 52.80 480 A 1 
ATOM 3678 O OD1 . ASP A 0 480 . 40.030  27.799  -53.567 1.00 52.80 480 A 1 
ATOM 3679 O OD2 . ASP A 0 480 . 42.093  28.118  -52.808 1.00 52.80 480 A 1 
ATOM 3680 N N   . ASP A 0 481 . 41.018  24.696  -56.393 1.00 51.60 481 A 1 
ATOM 3681 C CA  . ASP A 0 481 . 41.529  24.285  -57.723 1.00 51.60 481 A 1 
ATOM 3682 C C   . ASP A 0 481 . 42.478  25.306  -58.410 1.00 51.60 481 A 1 
ATOM 3683 C CB  . ASP A 0 481 . 40.311  23.911  -58.589 1.00 51.60 481 A 1 
ATOM 3684 O O   . ASP A 0 481 . 42.614  25.406  -59.632 1.00 51.60 481 A 1 
ATOM 3685 C CG  . ASP A 0 481 . 40.587  22.936  -59.742 1.00 51.60 481 A 1 
ATOM 3686 O OD1 . ASP A 0 481 . 41.730  22.429  -59.856 1.00 51.60 481 A 1 
ATOM 3687 O OD2 . ASP A 0 481 . 39.618  22.688  -60.496 1.00 51.60 481 A 1 
ATOM 3688 N N   . SER A 0 482 . 43.192  26.092  -57.603 1.00 45.79 482 A 1 
ATOM 3689 C CA  . SER A 0 482 . 44.176  27.095  -58.038 1.00 45.79 482 A 1 
ATOM 3690 C C   . SER A 0 482 . 45.368  26.478  -58.800 1.00 45.79 482 A 1 
ATOM 3691 C CB  . SER A 0 482 . 44.620  27.857  -56.784 1.00 45.79 482 A 1 
ATOM 3692 O O   . SER A 0 482 . 46.017  27.129  -59.624 1.00 45.79 482 A 1 
ATOM 3693 O OG  . SER A 0 482 . 45.454  28.953  -57.092 1.00 45.79 482 A 1 
ATOM 3694 N N   . GLY A 0 483 . 45.628  25.178  -58.603 1.00 48.30 483 A 1 
ATOM 3695 C CA  . GLY A 0 483 . 46.697  24.434  -59.281 1.00 48.30 483 A 1 
ATOM 3696 C C   . GLY A 0 483 . 46.523  24.281  -60.800 1.00 48.30 483 A 1 
ATOM 3697 O O   . GLY A 0 483 . 47.506  24.018  -61.502 1.00 48.30 483 A 1 
ATOM 3698 N N   . ALA A 0 484 . 45.312  24.472  -61.335 1.00 45.16 484 A 1 
ATOM 3699 C CA  . ALA A 0 484 . 45.045  24.367  -62.769 1.00 45.16 484 A 1 
ATOM 3700 C C   . ALA A 0 484 . 45.672  25.516  -63.588 1.00 45.16 484 A 1 
ATOM 3701 C CB  . ALA A 0 484 . 43.525  24.292  -62.956 1.00 45.16 484 A 1 
ATOM 3702 O O   . ALA A 0 484 . 46.133  25.301  -64.714 1.00 45.16 484 A 1 
ATOM 3703 N N   . TYR A 0 485 . 45.765  26.724  -63.017 1.00 43.63 485 A 1 
ATOM 3704 C CA  . TYR A 0 485 . 46.139  27.939  -63.758 1.00 43.63 485 A 1 
ATOM 3705 C C   . TYR A 0 485 . 47.608  27.960  -64.230 1.00 43.63 485 A 1 
ATOM 3706 C CB  . TYR A 0 485 . 45.781  29.177  -62.915 1.00 43.63 485 A 1 
ATOM 3707 O O   . TYR A 0 485 . 47.954  28.657  -65.183 1.00 43.63 485 A 1 
ATOM 3708 C CG  . TYR A 0 485 . 45.137  30.289  -63.723 1.00 43.63 485 A 1 
ATOM 3709 C CD1 . TYR A 0 485 . 45.915  31.337  -64.252 1.00 43.63 485 A 1 
ATOM 3710 C CD2 . TYR A 0 485 . 43.748  30.259  -63.958 1.00 43.63 485 A 1 
ATOM 3711 C CE1 . TYR A 0 485 . 45.305  32.359  -65.008 1.00 43.63 485 A 1 
ATOM 3712 C CE2 . TYR A 0 485 . 43.135  31.274  -64.718 1.00 43.63 485 A 1 
ATOM 3713 O OH  . TYR A 0 485 . 43.319  33.306  -65.974 1.00 43.63 485 A 1 
ATOM 3714 C CZ  . TYR A 0 485 . 43.912  32.326  -65.242 1.00 43.63 485 A 1 
ATOM 3715 N N   . GLY A 0 486 . 48.483  27.156  -63.611 1.00 46.63 486 A 1 
ATOM 3716 C CA  . GLY A 0 486 . 49.903  27.060  -63.975 1.00 46.63 486 A 1 
ATOM 3717 C C   . GLY A 0 486 . 50.207  26.212  -65.220 1.00 46.63 486 A 1 
ATOM 3718 O O   . GLY A 0 486 . 51.297  26.324  -65.779 1.00 46.63 486 A 1 
ATOM 3719 N N   . LYS A 0 487 . 49.275  25.365  -65.684 1.00 48.85 487 A 1 
ATOM 3720 C CA  . LYS A 0 487 . 49.535  24.383  -66.763 1.00 48.85 487 A 1 
ATOM 3721 C C   . LYS A 0 487 . 49.294  24.908  -68.188 1.00 48.85 487 A 1 
ATOM 3722 C CB  . LYS A 0 487 . 48.774  23.074  -66.480 1.00 48.85 487 A 1 
ATOM 3723 O O   . LYS A 0 487 . 49.582  24.193  -69.144 1.00 48.85 487 A 1 
ATOM 3724 C CG  . LYS A 0 487 . 49.368  22.312  -65.282 1.00 48.85 487 A 1 
ATOM 3725 C CD  . LYS A 0 487 . 48.617  20.996  -65.029 1.00 48.85 487 A 1 
ATOM 3726 C CE  . LYS A 0 487 . 49.212  20.262  -63.818 1.00 48.85 487 A 1 
ATOM 3727 N NZ  . LYS A 0 487 . 48.371  19.107  -63.406 1.00 48.85 487 A 1 
ATOM 3728 N N   . ALA A 0 488 . 48.808  26.141  -68.345 1.00 43.84 488 A 1 
ATOM 3729 C CA  . ALA A 0 488 . 48.486  26.744  -69.646 1.00 43.84 488 A 1 
ATOM 3730 C C   . ALA A 0 488 . 49.601  27.640  -70.241 1.00 43.84 488 A 1 
ATOM 3731 C CB  . ALA A 0 488 . 47.150  27.484  -69.503 1.00 43.84 488 A 1 
ATOM 3732 O O   . ALA A 0 488 . 49.433  28.193  -71.328 1.00 43.84 488 A 1 
ATOM 3733 N N   . ALA A 0 489 . 50.743  27.801  -69.561 1.00 38.50 489 A 1 
ATOM 3734 C CA  . ALA A 0 489 . 51.837  28.658  -70.025 1.00 38.50 489 A 1 
ATOM 3735 C C   . ALA A 0 489 . 52.635  28.006  -71.177 1.00 38.50 489 A 1 
ATOM 3736 C CB  . ALA A 0 489 . 52.712  29.035  -68.825 1.00 38.50 489 A 1 
ATOM 3737 O O   . ALA A 0 489 . 53.387  27.051  -70.989 1.00 38.50 489 A 1 
ATOM 3738 N N   . SER A 0 490 . 52.471  28.539  -72.389 1.00 42.65 490 A 1 
ATOM 3739 C CA  . SER A 0 490 . 53.010  27.992  -73.640 1.00 42.65 490 A 1 
ATOM 3740 C C   . SER A 0 490 . 54.546  27.937  -73.707 1.00 42.65 490 A 1 
ATOM 3741 C CB  . SER A 0 490 . 52.496  28.851  -74.802 1.00 42.65 490 A 1 
ATOM 3742 O O   . SER A 0 490 . 55.204  28.980  -73.709 1.00 42.65 490 A 1 
ATOM 3743 O OG  . SER A 0 490 . 52.874  30.203  -74.612 1.00 42.65 490 A 1 
ATOM 3744 N N   . TYR A 0 491 . 55.116  26.745  -73.908 1.00 37.85 491 A 1 
ATOM 3745 C CA  . TYR A 0 491 . 56.522  26.582  -74.297 1.00 37.85 491 A 1 
ATOM 3746 C C   . TYR A 0 491 . 56.677  26.590  -75.827 1.00 37.85 491 A 1 
ATOM 3747 C CB  . TYR A 0 491 . 57.106  25.307  -73.671 1.00 37.85 491 A 1 
ATOM 3748 O O   . TYR A 0 491 . 56.217  25.678  -76.512 1.00 37.85 491 A 1 
ATOM 3749 C CG  . TYR A 0 491 . 58.591  25.128  -73.942 1.00 37.85 491 A 1 
ATOM 3750 C CD1 . TYR A 0 491 . 59.029  24.276  -74.975 1.00 37.85 491 A 1 
ATOM 3751 C CD2 . TYR A 0 491 . 59.533  25.832  -73.166 1.00 37.85 491 A 1 
ATOM 3752 C CE1 . TYR A 0 491 . 60.408  24.118  -75.224 1.00 37.85 491 A 1 
ATOM 3753 C CE2 . TYR A 0 491 . 60.911  25.682  -73.415 1.00 37.85 491 A 1 
ATOM 3754 O OH  . TYR A 0 491 . 62.679  24.669  -74.686 1.00 37.85 491 A 1 
ATOM 3755 C CZ  . TYR A 0 491 . 61.350  24.821  -74.445 1.00 37.85 491 A 1 
ATOM 3756 N N   . TRP A 0 492 . 57.357  27.607  -76.363 1.00 31.47 492 A 1 
ATOM 3757 C CA  . TRP A 0 492 . 57.730  27.713  -77.780 1.00 31.47 492 A 1 
ATOM 3758 C C   . TRP A 0 492 . 59.216  27.351  -77.949 1.00 31.47 492 A 1 
ATOM 3759 C CB  . TRP A 0 492 . 57.403  29.129  -78.302 1.00 31.47 492 A 1 
ATOM 3760 O O   . TRP A 0 492 . 60.091  28.130  -77.574 1.00 31.47 492 A 1 
ATOM 3761 C CG  . TRP A 0 492 . 56.318  29.217  -79.334 1.00 31.47 492 A 1 
ATOM 3762 C CD1 . TRP A 0 492 . 54.990  29.134  -79.091 1.00 31.47 492 A 1 
ATOM 3763 C CD2 . TRP A 0 492 . 56.444  29.440  -80.775 1.00 31.47 492 A 1 
ATOM 3764 C CE2 . TRP A 0 492 . 55.135  29.486  -81.343 1.00 31.47 492 A 1 
ATOM 3765 C CE3 . TRP A 0 492 . 57.532  29.614  -81.660 1.00 31.47 492 A 1 
ATOM 3766 N NE1 . TRP A 0 492 . 54.289  29.287  -80.273 1.00 31.47 492 A 1 
ATOM 3767 C CH2 . TRP A 0 492 . 56.021  29.867  -83.565 1.00 31.47 492 A 1 
ATOM 3768 C CZ2 . TRP A 0 492 . 54.916  29.696  -82.714 1.00 31.47 492 A 1 
ATOM 3769 C CZ3 . TRP A 0 492 . 57.325  29.825  -83.038 1.00 31.47 492 A 1 
ATOM 3770 N N   . GLY A 0 493 . 59.511  26.173  -78.511 1.00 42.70 493 A 1 
ATOM 3771 C CA  . GLY A 0 493 . 60.878  25.683  -78.748 1.00 42.70 493 A 1 
ATOM 3772 C C   . GLY A 0 493 . 61.133  25.353  -80.230 1.00 42.70 493 A 1 
ATOM 3773 O O   . GLY A 0 493 . 60.304  24.676  -80.838 1.00 42.70 493 A 1 
ATOM 3774 N N   . PRO A 0 494 . 62.245  25.806  -80.846 1.00 37.20 494 A 1 
ATOM 3775 C CA  . PRO A 0 494 . 62.477  25.650  -82.285 1.00 37.20 494 A 1 
ATOM 3776 C C   . PRO A 0 494 . 62.847  24.211  -82.687 1.00 37.20 494 A 1 
ATOM 3777 C CB  . PRO A 0 494 . 63.589  26.647  -82.625 1.00 37.20 494 A 1 
ATOM 3778 O O   . PRO A 0 494 . 63.756  23.604  -82.123 1.00 37.20 494 A 1 
ATOM 3779 C CG  . PRO A 0 494 . 64.381  26.750  -81.320 1.00 37.20 494 A 1 
ATOM 3780 C CD  . PRO A 0 494 . 63.301  26.610  -80.248 1.00 37.20 494 A 1 
ATOM 3781 N N   . GLY A 0 495 . 62.173  23.676  -83.711 1.00 32.66 495 A 1 
ATOM 3782 C CA  . GLY A 0 495 . 62.369  22.304  -84.190 1.00 32.66 495 A 1 
ATOM 3783 C C   . GLY A 0 495 . 63.399  22.145  -85.320 1.00 32.66 495 A 1 
ATOM 3784 O O   . GLY A 0 495 . 63.318  22.818  -86.345 1.00 32.66 495 A 1 
ATOM 3785 N N   . GLN A 0 496 . 64.303  21.172  -85.170 1.00 34.83 496 A 1 
ATOM 3786 C CA  . GLN A 0 496 . 65.181  20.574  -86.195 1.00 34.83 496 A 1 
ATOM 3787 C C   . GLN A 0 496 . 65.571  19.153  -85.709 1.00 34.83 496 A 1 
ATOM 3788 C CB  . GLN A 0 496 . 66.437  21.453  -86.400 1.00 34.83 496 A 1 
ATOM 3789 O O   . GLN A 0 496 . 65.709  18.952  -84.509 1.00 34.83 496 A 1 
ATOM 3790 C CG  . GLN A 0 496 . 66.335  22.380  -87.627 1.00 34.83 496 A 1 
ATOM 3791 C CD  . GLN A 0 496 . 67.547  23.295  -87.801 1.00 34.83 496 A 1 
ATOM 3792 N NE2 . GLN A 0 496 . 67.861  23.711  -89.009 1.00 34.83 496 A 1 
ATOM 3793 O OE1 . GLN A 0 496 . 68.243  23.664  -86.874 1.00 34.83 496 A 1 
ATOM 3794 N N   . ALA A 0 497 . 65.760  18.112  -86.531 1.00 38.71 497 A 1 
ATOM 3795 C CA  . ALA A 0 497 . 65.737  18.002  -87.993 1.00 38.71 497 A 1 
ATOM 3796 C C   . ALA A 0 497 . 65.164  16.635  -88.458 1.00 38.71 497 A 1 
ATOM 3797 C CB  . ALA A 0 497 . 67.171  18.195  -88.508 1.00 38.71 497 A 1 
ATOM 3798 O O   . ALA A 0 497 . 65.032  15.697  -87.676 1.00 38.71 497 A 1 
ATOM 3799 N N   . LYS A 0 498 . 64.810  16.532  -89.749 1.00 35.69 498 A 1 
ATOM 3800 C CA  . LYS A 0 498 . 64.056  15.411  -90.352 1.00 35.69 498 A 1 
ATOM 3801 C C   . LYS A 0 498 . 64.891  14.141  -90.596 1.00 35.69 498 A 1 
ATOM 3802 C CB  . LYS A 0 498 . 63.463  15.863  -91.703 1.00 35.69 498 A 1 
ATOM 3803 O O   . LYS A 0 498 . 65.979  14.220  -91.158 1.00 35.69 498 A 1 
ATOM 3804 C CG  . LYS A 0 498 . 62.405  16.973  -91.600 1.00 35.69 498 A 1 
ATOM 3805 C CD  . LYS A 0 498 . 61.970  17.446  -92.998 1.00 35.69 498 A 1 
ATOM 3806 C CE  . LYS A 0 498 . 60.831  18.469  -92.881 1.00 35.69 498 A 1 
ATOM 3807 N NZ  . LYS A 0 498 . 60.408  19.002  -94.202 1.00 35.69 498 A 1 
ATOM 3808 N N   . GLY A 0 499 . 64.287  12.976  -90.346 1.00 34.13 499 A 1 
ATOM 3809 C CA  . GLY A 0 499 . 64.666  11.668  -90.901 1.00 34.13 499 A 1 
ATOM 3810 C C   . GLY A 0 499 . 63.406  10.924  -91.363 1.00 34.13 499 A 1 
ATOM 3811 O O   . GLY A 0 499 . 62.379  10.999  -90.695 1.00 34.13 499 A 1 
ATOM 3812 N N   . TRP A 0 500 . 63.435  10.284  -92.536 1.00 33.05 500 A 1 
ATOM 3813 C CA  . TRP A 0 500 . 62.229  9.743   -93.183 1.00 33.05 500 A 1 
ATOM 3814 C C   . TRP A 0 500 . 61.771  8.411   -92.565 1.00 33.05 500 A 1 
ATOM 3815 C CB  . TRP A 0 500 . 62.481  9.562   -94.690 1.00 33.05 500 A 1 
ATOM 3816 O O   . TRP A 0 500 . 62.509  7.432   -92.619 1.00 33.05 500 A 1 
ATOM 3817 C CG  . TRP A 0 500 . 62.455  10.795  -95.548 1.00 33.05 500 A 1 
ATOM 3818 C CD1 . TRP A 0 500 . 63.303  11.846  -95.470 1.00 33.05 500 A 1 
ATOM 3819 C CD2 . TRP A 0 500 . 61.568  11.086  -96.676 1.00 33.05 500 A 1 
ATOM 3820 C CE2 . TRP A 0 500 . 61.938  12.348  -97.231 1.00 33.05 500 A 1 
ATOM 3821 C CE3 . TRP A 0 500 . 60.502  10.402  -97.302 1.00 33.05 500 A 1 
ATOM 3822 N NE1 . TRP A 0 500 . 63.000  12.765  -96.457 1.00 33.05 500 A 1 
ATOM 3823 C CH2 . TRP A 0 500 . 60.225  12.199  -98.935 1.00 33.05 500 A 1 
ATOM 3824 C CZ2 . TRP A 0 500 . 61.285  12.906  -98.341 1.00 33.05 500 A 1 
ATOM 3825 C CZ3 . TRP A 0 500 . 59.838  10.951  -98.416 1.00 33.05 500 A 1 
ATOM 3826 N N   . GLY A 0 501 . 60.527  8.359   -92.072 1.00 35.42 501 A 1 
ATOM 3827 C CA  . GLY A 0 501 . 59.838  7.116   -91.693 1.00 35.42 501 A 1 
ATOM 3828 C C   . GLY A 0 501 . 59.169  7.151   -90.312 1.00 35.42 501 A 1 
ATOM 3829 O O   . GLY A 0 501 . 59.828  6.935   -89.304 1.00 35.42 501 A 1 
ATOM 3830 N N   . ALA A 0 502 . 57.846  7.356   -90.292 1.00 35.94 502 A 1 
ATOM 3831 C CA  . ALA A 0 502 . 56.942  7.075   -89.165 1.00 35.94 502 A 1 
ATOM 3832 C C   . ALA A 0 502 . 57.309  7.664   -87.776 1.00 35.94 502 A 1 
ATOM 3833 C CB  . ALA A 0 502 . 56.667  5.563   -89.136 1.00 35.94 502 A 1 
ATOM 3834 O O   . ALA A 0 502 . 57.551  6.924   -86.822 1.00 35.94 502 A 1 
ATOM 3835 N N   . LYS A 0 503 . 57.273  9.000   -87.648 1.00 30.33 503 A 1 
ATOM 3836 C CA  . LYS A 0 503 . 57.018  9.754   -86.398 1.00 30.33 503 A 1 
ATOM 3837 C C   . LYS A 0 503 . 56.826  11.250  -86.715 1.00 30.33 503 A 1 
ATOM 3838 C CB  . LYS A 0 503 . 58.170  9.563   -85.386 1.00 30.33 503 A 1 
ATOM 3839 O O   . LYS A 0 503 . 57.474  11.745  -87.632 1.00 30.33 503 A 1 
ATOM 3840 C CG  . LYS A 0 503 . 57.699  8.746   -84.172 1.00 30.33 503 A 1 
ATOM 3841 C CD  . LYS A 0 503 . 58.878  8.305   -83.300 1.00 30.33 503 A 1 
ATOM 3842 C CE  . LYS A 0 503 . 58.327  7.509   -82.114 1.00 30.33 503 A 1 
ATOM 3843 N NZ  . LYS A 0 503 . 59.410  7.023   -81.229 1.00 30.33 503 A 1 
ATOM 3844 N N   . GLY A 0 504 . 55.980  11.997  -86.009 1.00 34.32 504 A 1 
ATOM 3845 C CA  . GLY A 0 504 . 55.076  11.573  -84.935 1.00 34.32 504 A 1 
ATOM 3846 C C   . GLY A 0 504 . 54.038  12.640  -84.589 1.00 34.32 504 A 1 
ATOM 3847 O O   . GLY A 0 504 . 54.093  13.758  -85.104 1.00 34.32 504 A 1 
ATOM 3848 N N   . GLU A 0 505 . 53.113  12.270  -83.706 1.00 31.57 505 A 1 
ATOM 3849 C CA  . GLU A 0 505 . 52.278  13.205  -82.946 1.00 31.57 505 A 1 
ATOM 3850 C C   . GLU A 0 505 . 53.178  14.163  -82.112 1.00 31.57 505 A 1 
ATOM 3851 C CB  . GLU A 0 505 . 51.309  12.384  -82.065 1.00 31.57 505 A 1 
ATOM 3852 O O   . GLU A 0 505 . 54.351  13.870  -81.882 1.00 31.57 505 A 1 
ATOM 3853 C CG  . GLU A 0 505 . 50.547  11.239  -82.770 1.00 31.57 505 A 1 
ATOM 3854 C CD  . GLU A 0 505 . 51.119  9.840   -82.481 1.00 31.57 505 A 1 
ATOM 3855 O OE1 . GLU A 0 505 . 50.306  8.916   -82.258 1.00 31.57 505 A 1 
ATOM 3856 O OE2 . GLU A 0 505 . 52.368  9.699   -82.518 1.00 31.57 505 A 1 
ATOM 3857 N N   . LEU A 0 506 . 52.741  15.324  -81.613 1.00 37.83 506 A 1 
ATOM 3858 C CA  . LEU A 0 506 . 51.381  15.812  -81.392 1.00 37.83 506 A 1 
ATOM 3859 C C   . LEU A 0 506 . 51.227  17.256  -81.904 1.00 37.83 506 A 1 
ATOM 3860 C CB  . LEU A 0 506 . 51.082  15.833  -79.870 1.00 37.83 506 A 1 
ATOM 3861 O O   . LEU A 0 506 . 51.917  18.147  -81.418 1.00 37.83 506 A 1 
ATOM 3862 C CG  . LEU A 0 506 . 51.116  14.525  -79.049 1.00 37.83 506 A 1 
ATOM 3863 C CD1 . LEU A 0 506 . 52.522  14.094  -78.613 1.00 37.83 506 A 1 
ATOM 3864 C CD2 . LEU A 0 506 . 50.317  14.727  -77.759 1.00 37.83 506 A 1 
ATOM 3865 N N   . ASP A 0 507 . 50.241  17.500  -82.769 1.00 33.96 507 A 1 
ATOM 3866 C CA  . ASP A 0 507 . 49.602  18.820  -82.892 1.00 33.96 507 A 1 
ATOM 3867 C C   . ASP A 0 507 . 48.247  18.749  -82.171 1.00 33.96 507 A 1 
ATOM 3868 C CB  . ASP A 0 507 . 49.539  19.282  -84.359 1.00 33.96 507 A 1 
ATOM 3869 O O   . ASP A 0 507 . 47.175  18.656  -82.767 1.00 33.96 507 A 1 
ATOM 3870 C CG  . ASP A 0 507 . 49.269  20.789  -84.500 1.00 33.96 507 A 1 
ATOM 3871 O OD1 . ASP A 0 507 . 49.370  21.506  -83.478 1.00 33.96 507 A 1 
ATOM 3872 O OD2 . ASP A 0 507 . 49.021  21.215  -85.650 1.00 33.96 507 A 1 
ATOM 3873 N N   . ALA A 0 508 . 48.318  18.610  -80.844 1.00 37.41 508 A 1 
ATOM 3874 C CA  . ALA A 0 508 . 47.171  18.321  -79.991 1.00 37.41 508 A 1 
ATOM 3875 C C   . ALA A 0 508 . 46.605  19.591  -79.342 1.00 37.41 508 A 1 
ATOM 3876 C CB  . ALA A 0 508 . 47.512  17.197  -79.003 1.00 37.41 508 A 1 
ATOM 3877 O O   . ALA A 0 508 . 46.427  19.652  -78.126 1.00 37.41 508 A 1 
ATOM 3878 N N   . ALA A 0 509 . 46.161  20.542  -80.167 1.00 38.10 509 A 1 
ATOM 3879 C CA  . ALA A 0 509 . 45.124  21.514  -79.790 1.00 38.10 509 A 1 
ATOM 3880 C C   . ALA A 0 509 . 43.744  20.823  -79.609 1.00 38.10 509 A 1 
ATOM 3881 C CB  . ALA A 0 509 . 45.108  22.634  -80.840 1.00 38.10 509 A 1 
ATOM 3882 O O   . ALA A 0 509 . 42.704  21.311  -80.043 1.00 38.10 509 A 1 
ATOM 3883 N N   . SER A 0 510 . 43.740  19.594  -79.085 1.00 37.93 510 A 1 
ATOM 3884 C CA  . SER A 0 510 . 42.650  18.623  -79.190 1.00 37.93 510 A 1 
ATOM 3885 C C   . SER A 0 510 . 42.790  17.524  -78.138 1.00 37.93 510 A 1 
ATOM 3886 C CB  . SER A 0 510 . 42.608  18.018  -80.601 1.00 37.93 510 A 1 
ATOM 3887 O O   . SER A 0 510 . 43.035  16.359  -78.449 1.00 37.93 510 A 1 
ATOM 3888 O OG  . SER A 0 510 . 42.105  18.970  -81.513 1.00 37.93 510 A 1 
ATOM 3889 N N   . LYS A 0 511 . 42.565  17.898  -76.875 1.00 38.21 511 A 1 
ATOM 3890 C CA  . LYS A 0 511 . 41.757  17.075  -75.962 1.00 38.21 511 A 1 
ATOM 3891 C C   . LYS A 0 511 . 41.113  17.918  -74.859 1.00 38.21 511 A 1 
ATOM 3892 C CB  . LYS A 0 511 . 42.515  15.813  -75.475 1.00 38.21 511 A 1 
ATOM 3893 O O   . LYS A 0 511 . 41.370  17.745  -73.674 1.00 38.21 511 A 1 
ATOM 3894 C CG  . LYS A 0 511 . 41.768  14.569  -75.986 1.00 38.21 511 A 1 
ATOM 3895 C CD  . LYS A 0 511 . 42.474  13.264  -75.618 1.00 38.21 511 A 1 
ATOM 3896 C CE  . LYS A 0 511 . 41.707  12.094  -76.244 1.00 38.21 511 A 1 
ATOM 3897 N NZ  . LYS A 0 511 . 42.285  10.791  -75.838 1.00 38.21 511 A 1 
ATOM 3898 N N   . ALA A 0 512 . 40.192  18.786  -75.281 1.00 40.81 512 A 1 
ATOM 3899 C CA  . ALA A 0 512 . 39.125  19.328  -74.435 1.00 40.81 512 A 1 
ATOM 3900 C C   . ALA A 0 512 . 38.143  18.198  -74.043 1.00 40.81 512 A 1 
ATOM 3901 C CB  . ALA A 0 512 . 38.454  20.477  -75.203 1.00 40.81 512 A 1 
ATOM 3902 O O   . ALA A 0 512 . 37.006  18.149  -74.499 1.00 40.81 512 A 1 
ATOM 3903 N N   . GLY A 0 513 . 38.644  17.195  -73.319 1.00 37.14 513 A 1 
ATOM 3904 C CA  . GLY A 0 513 . 37.981  15.898  -73.169 1.00 37.14 513 A 1 
ATOM 3905 C C   . GLY A 0 513 . 38.723  14.899  -72.283 1.00 37.14 513 A 1 
ATOM 3906 O O   . GLY A 0 513 . 38.545  13.694  -72.448 1.00 37.14 513 A 1 
ATOM 3907 N N   . GLN A 0 514 . 39.569  15.371  -71.364 1.00 35.01 514 A 1 
ATOM 3908 C CA  . GLN A 0 514 . 39.981  14.578  -70.210 1.00 35.01 514 A 1 
ATOM 3909 C C   . GLN A 0 514 . 39.271  15.176  -68.994 1.00 35.01 514 A 1 
ATOM 3910 C CB  . GLN A 0 514 . 41.515  14.511  -70.124 1.00 35.01 514 A 1 
ATOM 3911 O O   . GLN A 0 514 . 39.593  16.291  -68.609 1.00 35.01 514 A 1 
ATOM 3912 C CG  . GLN A 0 514 . 41.969  13.424  -69.134 1.00 35.01 514 A 1 
ATOM 3913 C CD  . GLN A 0 514 . 43.424  12.986  -69.312 1.00 35.01 514 A 1 
ATOM 3914 N NE2 . GLN A 0 514 . 43.909  12.100  -68.471 1.00 35.01 514 A 1 
ATOM 3915 O OE1 . GLN A 0 514 . 44.139  13.376  -70.222 1.00 35.01 514 A 1 
ATOM 3916 N N   . ALA A 0 515 . 38.238  14.446  -68.548 1.00 37.88 515 A 1 
ATOM 3917 C CA  . ALA A 0 515 . 37.295  14.677  -67.446 1.00 37.88 515 A 1 
ATOM 3918 C C   . ALA A 0 515 . 37.456  15.980  -66.644 1.00 37.88 515 A 1 
ATOM 3919 C CB  . ALA A 0 515 . 37.395  13.468  -66.508 1.00 37.88 515 A 1 
ATOM 3920 O O   . ALA A 0 515 . 38.514  16.229  -66.078 1.00 37.88 515 A 1 
ATOM 3921 N N   . GLY A 0 516 . 36.370  16.757  -66.533 1.00 38.27 516 A 1 
ATOM 3922 C CA  . GLY A 0 516 . 36.348  17.979  -65.730 1.00 38.27 516 A 1 
ATOM 3923 C C   . GLY A 0 516 . 36.838  17.723  -64.306 1.00 38.27 516 A 1 
ATOM 3924 O O   . GLY A 0 516 . 36.143  17.084  -63.517 1.00 38.27 516 A 1 
ATOM 3925 N N   . TYR A 0 517 . 38.030  18.232  -63.997 1.00 42.44 517 A 1 
ATOM 3926 C CA  . TYR A 0 517 . 38.425  18.500  -62.624 1.00 42.44 517 A 1 
ATOM 3927 C C   . TYR A 0 517 . 37.644  19.745  -62.231 1.00 42.44 517 A 1 
ATOM 3928 C CB  . TYR A 0 517 . 39.948  18.643  -62.487 1.00 42.44 517 A 1 
ATOM 3929 O O   . TYR A 0 517 . 37.847  20.828  -62.775 1.00 42.44 517 A 1 
ATOM 3930 C CG  . TYR A 0 517 . 40.661  17.300  -62.409 1.00 42.44 517 A 1 
ATOM 3931 C CD1 . TYR A 0 517 . 41.157  16.819  -61.177 1.00 42.44 517 A 1 
ATOM 3932 C CD2 . TYR A 0 517 . 40.781  16.503  -63.563 1.00 42.44 517 A 1 
ATOM 3933 C CE1 . TYR A 0 517 . 41.772  15.547  -61.101 1.00 42.44 517 A 1 
ATOM 3934 C CE2 . TYR A 0 517 . 41.382  15.233  -63.487 1.00 42.44 517 A 1 
ATOM 3935 O OH  . TYR A 0 517 . 42.475  13.523  -62.255 1.00 42.44 517 A 1 
ATOM 3936 C CZ  . TYR A 0 517 . 41.882  14.748  -62.260 1.00 42.44 517 A 1 
ATOM 3937 N N   . TRP A 0 518 . 36.636  19.517  -61.399 1.00 45.34 518 A 1 
ATOM 3938 C CA  . TRP A 0 518 . 35.819  20.561  -60.816 1.00 45.34 518 A 1 
ATOM 3939 C C   . TRP A 0 518 . 36.430  20.885  -59.457 1.00 45.34 518 A 1 
ATOM 3940 C CB  . TRP A 0 518 . 34.369  20.065  -60.664 1.00 45.34 518 A 1 
ATOM 3941 O O   . TRP A 0 518 . 36.503  19.992  -58.608 1.00 45.34 518 A 1 
ATOM 3942 C CG  . TRP A 0 518 . 33.632  19.672  -61.911 1.00 45.34 518 A 1 
ATOM 3943 C CD1 . TRP A 0 518 . 33.654  18.446  -62.481 1.00 45.34 518 A 1 
ATOM 3944 C CD2 . TRP A 0 518 . 32.725  20.472  -62.733 1.00 45.34 518 A 1 
ATOM 3945 C CE2 . TRP A 0 518 . 32.254  19.659  -63.810 1.00 45.34 518 A 1 
ATOM 3946 C CE3 . TRP A 0 518 . 32.243  21.797  -62.674 1.00 45.34 518 A 1 
ATOM 3947 N NE1 . TRP A 0 518 . 32.857  18.436  -63.607 1.00 45.34 518 A 1 
ATOM 3948 C CH2 . TRP A 0 518 . 30.904  21.462  -64.691 1.00 45.34 518 A 1 
ATOM 3949 C CZ2 . TRP A 0 518 . 31.363  20.136  -64.784 1.00 45.34 518 A 1 
ATOM 3950 C CZ3 . TRP A 0 518 . 31.339  22.285  -63.638 1.00 45.34 518 A 1 
ATOM 3951 N N   . GLY A 0 519 . 36.788  22.147  -59.223 1.00 51.34 519 A 1 
ATOM 3952 C CA  . GLY A 0 519 . 36.949  22.692  -57.877 1.00 51.34 519 A 1 
ATOM 3953 C C   . GLY A 0 519 . 35.623  22.622  -57.126 1.00 51.34 519 A 1 
ATOM 3954 O O   . GLY A 0 519 . 34.836  23.570  -57.145 1.00 51.34 519 A 1 
ATOM 3955 N N   . LYS A 0 520 . 35.342  21.454  -56.542 1.00 56.54 520 A 1 
ATOM 3956 C CA  . LYS A 0 520 . 34.167  21.191  -55.715 1.00 56.54 520 A 1 
ATOM 3957 C C   . LYS A 0 520 . 34.472  21.638  -54.293 1.00 56.54 520 A 1 
ATOM 3958 C CB  . LYS A 0 520 . 33.782  19.701  -55.740 1.00 56.54 520 A 1 
ATOM 3959 O O   . LYS A 0 520 . 35.195  20.951  -53.578 1.00 56.54 520 A 1 
ATOM 3960 C CG  . LYS A 0 520 . 33.345  19.197  -57.119 1.00 56.54 520 A 1 
ATOM 3961 C CD  . LYS A 0 520 . 32.910  17.731  -57.022 1.00 56.54 520 A 1 
ATOM 3962 C CE  . LYS A 0 520 . 32.515  17.172  -58.391 1.00 56.54 520 A 1 
ATOM 3963 N NZ  . LYS A 0 520 . 32.030  15.776  -58.251 1.00 56.54 520 A 1 
ATOM 3964 N N   . THR A 0 521 . 33.892  22.760  -53.896 1.00 62.65 521 A 1 
ATOM 3965 C CA  . THR A 0 521 . 33.627  23.018  -52.481 1.00 62.65 521 A 1 
ATOM 3966 C C   . THR A 0 521 . 32.290  22.372  -52.144 1.00 62.65 521 A 1 
ATOM 3967 C CB  . THR A 0 521 . 33.595  24.520  -52.180 1.00 62.65 521 A 1 
ATOM 3968 O O   . THR A 0 521 . 31.313  22.574  -52.877 1.00 62.65 521 A 1 
ATOM 3969 C CG2 . THR A 0 521 . 33.301  24.808  -50.710 1.00 62.65 521 A 1 
ATOM 3970 O OG1 . THR A 0 521 . 34.832  25.121  -52.495 1.00 62.65 521 A 1 
ATOM 3971 N N   . GLY A 0 522 . 32.236  21.606  -51.063 1.00 70.25 522 A 1 
ATOM 3972 C CA  . GLY A 0 522 . 31.002  21.007  -50.578 1.00 70.25 522 A 1 
ATOM 3973 C C   . GLY A 0 522 . 31.024  20.769  -49.076 1.00 70.25 522 A 1 
ATOM 3974 O O   . GLY A 0 522 . 32.078  20.839  -48.448 1.00 70.25 522 A 1 
ATOM 3975 N N   . SER A 0 523 . 29.833  20.536  -48.549 1.00 79.08 523 A 1 
ATOM 3976 C CA  . SER A 0 523 . 29.579  20.010  -47.216 1.00 79.08 523 A 1 
ATOM 3977 C C   . SER A 0 523 . 28.345  19.123  -47.297 1.00 79.08 523 A 1 
ATOM 3978 C CB  . SER A 0 523 . 29.337  21.134  -46.196 1.00 79.08 523 A 1 
ATOM 3979 O O   . SER A 0 523 . 27.395  19.487  -47.997 1.00 79.08 523 A 1 
ATOM 3980 O OG  . SER A 0 523 . 28.206  21.920  -46.580 1.00 79.08 523 A 1 
ATOM 3981 N N   . ASP A 0 524 . 28.341  18.021  -46.583 1.00 79.17 524 A 1 
ATOM 3982 C CA  . ASP A 0 524 . 27.166  17.218  -46.252 1.00 79.17 524 A 1 
ATOM 3983 C C   . ASP A 0 524 . 26.891  17.375  -44.746 1.00 79.17 524 A 1 
ATOM 3984 C CB  . ASP A 0 524 . 27.301  15.762  -46.768 1.00 79.17 524 A 1 
ATOM 3985 O O   . ASP A 0 524 . 27.630  18.055  -44.032 1.00 79.17 524 A 1 
ATOM 3986 C CG  . ASP A 0 524 . 28.745  15.332  -47.034 1.00 79.17 524 A 1 
ATOM 3987 O OD1 . ASP A 0 524 . 29.547  15.568  -46.123 1.00 79.17 524 A 1 
ATOM 3988 O OD2 . ASP A 0 524 . 29.064  14.968  -48.204 1.00 79.17 524 A 1 
ATOM 3989 N N   . TRP A 0 525 . 25.727  16.914  -44.306 1.00 81.36 525 A 1 
ATOM 3990 C CA  . TRP A 0 525 . 25.328  16.911  -42.903 1.00 81.36 525 A 1 
ATOM 3991 C C   . TRP A 0 525 . 24.234  15.868  -42.750 1.00 81.36 525 A 1 
ATOM 3992 C CB  . TRP A 0 525 . 24.807  18.286  -42.457 1.00 81.36 525 A 1 
ATOM 3993 O O   . TRP A 0 525 . 23.163  16.033  -43.345 1.00 81.36 525 A 1 
ATOM 3994 C CG  . TRP A 0 525 . 24.366  18.352  -41.023 1.00 81.36 525 A 1 
ATOM 3995 C CD1 . TRP A 0 525 . 25.190  18.386  -39.952 1.00 81.36 525 A 1 
ATOM 3996 C CD2 . TRP A 0 525 . 23.018  18.247  -40.467 1.00 81.36 525 A 1 
ATOM 3997 C CE2 . TRP A 0 525 . 23.107  18.296  -39.041 1.00 81.36 525 A 1 
ATOM 3998 C CE3 . TRP A 0 525 . 21.731  18.067  -41.021 1.00 81.36 525 A 1 
ATOM 3999 N NE1 . TRP A 0 525 . 24.456  18.376  -38.781 1.00 81.36 525 A 1 
ATOM 4000 C CH2 . TRP A 0 525 . 20.712  18.066  -38.797 1.00 81.36 525 A 1 
ATOM 4001 C CZ2 . TRP A 0 525 . 21.980  18.219  -38.211 1.00 81.36 525 A 1 
ATOM 4002 C CZ3 . TRP A 0 525 . 20.591  17.985  -40.196 1.00 81.36 525 A 1 
ATOM 4003 N N   . ASP A 0 526 . 24.512  14.829  -41.977 1.00 84.75 526 A 1 
ATOM 4004 C CA  . ASP A 0 526 . 23.582  13.741  -41.696 1.00 84.75 526 A 1 
ATOM 4005 C C   . ASP A 0 526 . 23.275  13.731  -40.192 1.00 84.75 526 A 1 
ATOM 4006 C CB  . ASP A 0 526 . 24.147  12.394  -42.201 1.00 84.75 526 A 1 
ATOM 4007 O O   . ASP A 0 526 . 24.140  13.990  -39.356 1.00 84.75 526 A 1 
ATOM 4008 C CG  . ASP A 0 526 . 24.045  12.161  -43.723 1.00 84.75 526 A 1 
ATOM 4009 O OD1 . ASP A 0 526 . 23.392  12.966  -44.430 1.00 84.75 526 A 1 
ATOM 4010 O OD2 . ASP A 0 526 . 24.532  11.102  -44.190 1.00 84.75 526 A 1 
ATOM 4011 N N   . ALA A 0 527 . 22.027  13.444  -39.828 1.00 83.46 527 A 1 
ATOM 4012 C CA  . ALA A 0 527 . 21.613  13.362  -38.430 1.00 83.46 527 A 1 
ATOM 4013 C C   . ALA A 0 527 . 20.557  12.279  -38.209 1.00 83.46 527 A 1 
ATOM 4014 C CB  . ALA A 0 527 . 21.125  14.736  -37.959 1.00 83.46 527 A 1 
ATOM 4015 O O   . ALA A 0 527 . 19.746  11.978  -39.088 1.00 83.46 527 A 1 
ATOM 4016 N N   . TYR A 0 528 . 20.537  11.703  -37.011 1.00 87.23 528 A 1 
ATOM 4017 C CA  . TYR A 0 528 . 19.545  10.718  -36.584 1.00 87.23 528 A 1 
ATOM 4018 C C   . TYR A 0 528 . 19.258  10.860  -35.091 1.00 87.23 528 A 1 
ATOM 4019 C CB  . TYR A 0 528 . 20.039  9.301   -36.932 1.00 87.23 528 A 1 
ATOM 4020 O O   . TYR A 0 528 . 20.167  11.115  -34.303 1.00 87.23 528 A 1 
ATOM 4021 C CG  . TYR A 0 528 . 19.345  8.176   -36.179 1.00 87.23 528 A 1 
ATOM 4022 C CD1 . TYR A 0 528 . 19.877  7.752   -34.947 1.00 87.23 528 A 1 
ATOM 4023 C CD2 . TYR A 0 528 . 18.151  7.603   -36.660 1.00 87.23 528 A 1 
ATOM 4024 C CE1 . TYR A 0 528 . 19.228  6.756   -34.198 1.00 87.23 528 A 1 
ATOM 4025 C CE2 . TYR A 0 528 . 17.500  6.594   -35.921 1.00 87.23 528 A 1 
ATOM 4026 O OH  . TYR A 0 528 . 17.462  5.179   -33.965 1.00 87.23 528 A 1 
ATOM 4027 C CZ  . TYR A 0 528 . 18.045  6.169   -34.690 1.00 87.23 528 A 1 
ATOM 4028 N N   . GLY A 0 529 . 18.014  10.603  -34.688 1.00 87.21 529 A 1 
ATOM 4029 C CA  . GLY A 0 529 . 17.663  10.543  -33.278 1.00 87.21 529 A 1 
ATOM 4030 C C   . GLY A 0 529 . 16.475  9.649   -32.947 1.00 87.21 529 A 1 
ATOM 4031 O O   . GLY A 0 529 . 15.735  9.171   -33.817 1.00 87.21 529 A 1 
ATOM 4032 N N   . ARG A 0 530 . 16.327  9.408   -31.645 1.00 90.16 530 A 1 
ATOM 4033 C CA  . ARG A 0 530 . 15.274  8.609   -31.028 1.00 90.16 530 A 1 
ATOM 4034 C C   . ARG A 0 530 . 14.882  9.202   -29.678 1.00 90.16 530 A 1 
ATOM 4035 C CB  . ARG A 0 530 . 15.782  7.178   -30.850 1.00 90.16 530 A 1 
ATOM 4036 O O   . ARG A 0 530 . 15.770  9.469   -28.885 1.00 90.16 530 A 1 
ATOM 4037 C CG  . ARG A 0 530 . 14.677  6.264   -30.315 1.00 90.16 530 A 1 
ATOM 4038 C CD  . ARG A 0 530 . 15.228  4.849   -30.199 1.00 90.16 530 A 1 
ATOM 4039 N NE  . ARG A 0 530 . 14.132  3.903   -29.958 1.00 90.16 530 A 1 
ATOM 4040 N NH1 . ARG A 0 530 . 15.127  2.738   -28.258 1.00 90.16 530 A 1 
ATOM 4041 N NH2 . ARG A 0 530 . 13.013  2.307   -28.838 1.00 90.16 530 A 1 
ATOM 4042 C CZ  . ARG A 0 530 . 14.106  2.975   -29.037 1.00 90.16 530 A 1 
ATOM 4043 N N   . ASP A 0 531 . 13.585  9.301   -29.438 1.00 87.84 531 A 1 
ATOM 4044 C CA  . ASP A 0 531 . 12.941  9.751   -28.195 1.00 87.84 531 A 1 
ATOM 4045 C C   . ASP A 0 531 . 12.145  8.556   -27.624 1.00 87.84 531 A 1 
ATOM 4046 C CB  . ASP A 0 531 . 12.089  10.981  -28.571 1.00 87.84 531 A 1 
ATOM 4047 O O   . ASP A 0 531 . 11.537  7.797   -28.387 1.00 87.84 531 A 1 
ATOM 4048 C CG  . ASP A 0 531 . 11.105  11.520  -27.521 1.00 87.84 531 A 1 
ATOM 4049 O OD1 . ASP A 0 531 . 10.712  10.747  -26.615 1.00 87.84 531 A 1 
ATOM 4050 O OD2 . ASP A 0 531 . 10.608  12.648  -27.756 1.00 87.84 531 A 1 
ATOM 4051 N N   . GLN A 0 532 . 12.205  8.319   -26.309 1.00 90.27 532 A 1 
ATOM 4052 C CA  . GLN A 0 532 . 11.674  7.124   -25.629 1.00 90.27 532 A 1 
ATOM 4053 C C   . GLN A 0 532 . 10.877  7.457   -24.352 1.00 90.27 532 A 1 
ATOM 4054 C CB  . GLN A 0 532 . 12.829  6.143   -25.356 1.00 90.27 532 A 1 
ATOM 4055 O O   . GLN A 0 532 . 11.063  6.851   -23.291 1.00 90.27 532 A 1 
ATOM 4056 C CG  . GLN A 0 532 . 13.225  5.220   -26.514 1.00 90.27 532 A 1 
ATOM 4057 C CD  . GLN A 0 532 . 12.880  3.775   -26.177 1.00 90.27 532 A 1 
ATOM 4058 N NE2 . GLN A 0 532 . 11.620  3.412   -26.232 1.00 90.27 532 A 1 
ATOM 4059 O OE1 . GLN A 0 532 . 13.710  2.901   -25.931 1.00 90.27 532 A 1 
ATOM 4060 N N   . ASP A 0 533 . 9.927   8.374   -24.470 1.00 89.06 533 A 1 
ATOM 4061 C CA  . ASP A 0 533 . 9.050   8.810   -23.383 1.00 89.06 533 A 1 
ATOM 4062 C C   . ASP A 0 533 . 8.188   7.667   -22.761 1.00 89.06 533 A 1 
ATOM 4063 C CB  . ASP A 0 533 . 8.179   9.942   -23.971 1.00 89.06 533 A 1 
ATOM 4064 O O   . ASP A 0 533 . 7.490   6.917   -23.455 1.00 89.06 533 A 1 
ATOM 4065 C CG  . ASP A 0 533 . 7.837   11.088  -23.019 1.00 89.06 533 A 1 
ATOM 4066 O OD1 . ASP A 0 533 . 8.216   11.028  -21.824 1.00 89.06 533 A 1 
ATOM 4067 O OD2 . ASP A 0 533 . 6.996   11.935  -23.414 1.00 89.06 533 A 1 
ATOM 4068 N N   . LEU A 0 534 . 8.153   7.544   -21.425 1.00 93.35 534 A 1 
ATOM 4069 C CA  . LEU A 0 534 . 7.258   6.648   -20.666 1.00 93.35 534 A 1 
ATOM 4070 C C   . LEU A 0 534 . 6.711   7.332   -19.405 1.00 93.35 534 A 1 
ATOM 4071 C CB  . LEU A 0 534 . 7.992   5.337   -20.299 1.00 93.35 534 A 1 
ATOM 4072 O O   . LEU A 0 534 . 7.423   7.520   -18.422 1.00 93.35 534 A 1 
ATOM 4073 C CG  . LEU A 0 534 . 7.208   4.382   -19.365 1.00 93.35 534 A 1 
ATOM 4074 C CD1 . LEU A 0 534 . 5.953   3.791   -20.013 1.00 93.35 534 A 1 
ATOM 4075 C CD2 . LEU A 0 534 . 8.079   3.204   -18.924 1.00 93.35 534 A 1 
ATOM 4076 N N   . GLU A 0 535 . 5.392   7.539   -19.344 1.00 95.47 535 A 1 
ATOM 4077 C CA  . GLU A 0 535 . 4.697   8.027   -18.146 1.00 95.47 535 A 1 
ATOM 4078 C C   . GLU A 0 535 . 3.686   7.000   -17.613 1.00 95.47 535 A 1 
ATOM 4079 C CB  . GLU A 0 535 . 4.029   9.384   -18.413 1.00 95.47 535 A 1 
ATOM 4080 O O   . GLU A 0 535 . 2.823   6.494   -18.339 1.00 95.47 535 A 1 
ATOM 4081 C CG  . GLU A 0 535 . 3.512   10.041  -17.122 1.00 95.47 535 A 1 
ATOM 4082 C CD  . GLU A 0 535 . 2.611   11.234  -17.444 1.00 95.47 535 A 1 
ATOM 4083 O OE1 . GLU A 0 535 . 1.397   11.055  -17.728 1.00 95.47 535 A 1 
ATOM 4084 O OE2 . GLU A 0 535 . 3.073   12.388  -17.468 1.00 95.47 535 A 1 
ATOM 4085 N N   . VAL A 0 536 . 3.730   6.728   -16.307 1.00 95.81 536 A 1 
ATOM 4086 C CA  . VAL A 0 536 . 2.779   5.866   -15.598 1.00 95.81 536 A 1 
ATOM 4087 C C   . VAL A 0 536 . 2.222   6.586   -14.375 1.00 95.81 536 A 1 
ATOM 4088 C CB  . VAL A 0 536 . 3.422   4.525   -15.198 1.00 95.81 536 A 1 
ATOM 4089 O O   . VAL A 0 536 . 2.965   6.926   -13.462 1.00 95.81 536 A 1 
ATOM 4090 C CG1 . VAL A 0 536 . 2.376   3.604   -14.555 1.00 95.81 536 A 1 
ATOM 4091 C CG2 . VAL A 0 536 . 4.025   3.779   -16.396 1.00 95.81 536 A 1 
ATOM 4092 N N   . ASP A 0 537 . 0.901   6.745   -14.327 1.00 95.82 537 A 1 
ATOM 4093 C CA  . ASP A 0 537 . 0.156   7.308   -13.196 1.00 95.82 537 A 1 
ATOM 4094 C C   . ASP A 0 537 . -0.785  6.231   -12.635 1.00 95.82 537 A 1 
ATOM 4095 C CB  . ASP A 0 537 . -0.578  8.574   -13.672 1.00 95.82 537 A 1 
ATOM 4096 O O   . ASP A 0 537 . -1.671  5.728   -13.332 1.00 95.82 537 A 1 
ATOM 4097 C CG  . ASP A 0 537 . -1.336  9.332   -12.575 1.00 95.82 537 A 1 
ATOM 4098 O OD1 . ASP A 0 537 . -1.161  9.001   -11.382 1.00 95.82 537 A 1 
ATOM 4099 O OD2 . ASP A 0 537 . -2.100  10.247  -12.960 1.00 95.82 537 A 1 
ATOM 4100 N N   . GLU A 0 538 . -0.545  5.810   -11.396 1.00 95.08 538 A 1 
ATOM 4101 C CA  . GLU A 0 538 . -1.238  4.731   -10.694 1.00 95.08 538 A 1 
ATOM 4102 C C   . GLU A 0 538 . -1.744  5.234   -9.341  1.00 95.08 538 A 1 
ATOM 4103 C CB  . GLU A 0 538 . -0.287  3.532   -10.497 1.00 95.08 538 A 1 
ATOM 4104 O O   . GLU A 0 538 . -0.977  5.748   -8.531  1.00 95.08 538 A 1 
ATOM 4105 C CG  . GLU A 0 538 . -0.139  2.678   -11.766 1.00 95.08 538 A 1 
ATOM 4106 C CD  . GLU A 0 538 . 1.024   1.670   -11.728 1.00 95.08 538 A 1 
ATOM 4107 O OE1 . GLU A 0 538 . 1.329   1.068   -12.789 1.00 95.08 538 A 1 
ATOM 4108 O OE2 . GLU A 0 538 . 1.687   1.473   -10.687 1.00 95.08 538 A 1 
ATOM 4109 N N   . SER A 0 539 . -3.027  5.033   -9.046  1.00 94.77 539 A 1 
ATOM 4110 C CA  . SER A 0 539 . -3.604  5.345   -7.737  1.00 94.77 539 A 1 
ATOM 4111 C C   . SER A 0 539 . -4.608  4.292   -7.278  1.00 94.77 539 A 1 
ATOM 4112 C CB  . SER A 0 539 . -4.198  6.759   -7.697  1.00 94.77 539 A 1 
ATOM 4113 O O   . SER A 0 539 . -5.255  3.608   -8.075  1.00 94.77 539 A 1 
ATOM 4114 O OG  . SER A 0 539 . -5.040  7.003   -8.803  1.00 94.77 539 A 1 
ATOM 4115 N N   . TYR A 0 540 . -4.698  4.144   -5.961  1.00 95.80 540 A 1 
ATOM 4116 C CA  . TYR A 0 540 . -5.617  3.255   -5.266  1.00 95.80 540 A 1 
ATOM 4117 C C   . TYR A 0 540 . -6.124  3.947   -4.002  1.00 95.80 540 A 1 
ATOM 4118 C CB  . TYR A 0 540 . -4.907  1.934   -4.945  1.00 95.80 540 A 1 
ATOM 4119 O O   . TYR A 0 540 . -5.340  4.550   -3.269  1.00 95.80 540 A 1 
ATOM 4120 C CG  . TYR A 0 540 . -5.695  0.991   -4.058  1.00 95.80 540 A 1 
ATOM 4121 C CD1 . TYR A 0 540 . -5.541  1.038   -2.657  1.00 95.80 540 A 1 
ATOM 4122 C CD2 . TYR A 0 540 . -6.599  0.081   -4.637  1.00 95.80 540 A 1 
ATOM 4123 C CE1 . TYR A 0 540 . -6.275  0.161   -1.834  1.00 95.80 540 A 1 
ATOM 4124 C CE2 . TYR A 0 540 . -7.320  -0.809  -3.820  1.00 95.80 540 A 1 
ATOM 4125 O OH  . TYR A 0 540 . -7.840  -1.659  -1.654  1.00 95.80 540 A 1 
ATOM 4126 C CZ  . TYR A 0 540 . -7.155  -0.775  -2.421  1.00 95.80 540 A 1 
ATOM 4127 N N   . GLU A 0 541 . -7.419  3.847   -3.736  1.00 94.55 541 A 1 
ATOM 4128 C CA  . GLU A 0 541 . -8.056  4.394   -2.542  1.00 94.55 541 A 1 
ATOM 4129 C C   . GLU A 0 541 . -9.093  3.403   -2.019  1.00 94.55 541 A 1 
ATOM 4130 C CB  . GLU A 0 541 . -8.649  5.774   -2.869  1.00 94.55 541 A 1 
ATOM 4131 O O   . GLU A 0 541 . -9.889  2.883   -2.795  1.00 94.55 541 A 1 
ATOM 4132 C CG  . GLU A 0 541 . -9.352  6.450   -1.679  1.00 94.55 541 A 1 
ATOM 4133 C CD  . GLU A 0 541 . -9.549  7.961   -1.886  1.00 94.55 541 A 1 
ATOM 4134 O OE1 . GLU A 0 541 . -10.306 8.601   -1.120  1.00 94.55 541 A 1 
ATOM 4135 O OE2 . GLU A 0 541 . -8.768  8.602   -2.632  1.00 94.55 541 A 1 
ATOM 4136 N N   . ALA A 0 542 . -9.080  3.135   -0.716  1.00 94.67 542 A 1 
ATOM 4137 C CA  . ALA A 0 542 . -10.051 2.277   -0.052  1.00 94.67 542 A 1 
ATOM 4138 C C   . ALA A 0 542 . -10.581 2.970   1.204   1.00 94.67 542 A 1 
ATOM 4139 C CB  . ALA A 0 542 . -9.410  0.923   0.253   1.00 94.67 542 A 1 
ATOM 4140 O O   . ALA A 0 542 . -9.801  3.357   2.076   1.00 94.67 542 A 1 
ATOM 4141 N N   . THR A 0 543 . -11.901 3.135   1.297   1.00 93.67 543 A 1 
ATOM 4142 C CA  . THR A 0 543 . -12.575 3.804   2.415   1.00 93.67 543 A 1 
ATOM 4143 C C   . THR A 0 543 . -13.629 2.898   3.035   1.00 93.67 543 A 1 
ATOM 4144 C CB  . THR A 0 543 . -13.206 5.136   1.982   1.00 93.67 543 A 1 
ATOM 4145 O O   . THR A 0 543 . -14.603 2.518   2.392   1.00 93.67 543 A 1 
ATOM 4146 C CG2 . THR A 0 543 . -13.958 5.832   3.122   1.00 93.67 543 A 1 
ATOM 4147 O OG1 . THR A 0 543 . -12.200 6.046   1.618   1.00 93.67 543 A 1 
ATOM 4148 N N   . TRP A 0 544 . -13.492 2.643   4.336   1.00 92.65 544 A 1 
ATOM 4149 C CA  . TRP A 0 544 . -14.460 1.901   5.137   1.00 92.65 544 A 1 
ATOM 4150 C C   . TRP A 0 544 . -15.017 2.772   6.256   1.00 92.65 544 A 1 
ATOM 4151 C CB  . TRP A 0 544 . -13.817 0.626   5.693   1.00 92.65 544 A 1 
ATOM 4152 O O   . TRP A 0 544 . -14.269 3.316   7.070   1.00 92.65 544 A 1 
ATOM 4153 C CG  . TRP A 0 544 . -13.312 -0.299  4.635   1.00 92.65 544 A 1 
ATOM 4154 C CD1 . TRP A 0 544 . -14.092 -0.923  3.729   1.00 92.65 544 A 1 
ATOM 4155 C CD2 . TRP A 0 544 . -11.934 -0.596  4.240   1.00 92.65 544 A 1 
ATOM 4156 C CE2 . TRP A 0 544 . -11.968 -1.420  3.073   1.00 92.65 544 A 1 
ATOM 4157 C CE3 . TRP A 0 544 . -10.659 -0.209  4.715   1.00 92.65 544 A 1 
ATOM 4158 N NE1 . TRP A 0 544 . -13.308 -1.572  2.802   1.00 92.65 544 A 1 
ATOM 4159 C CH2 . TRP A 0 544 . -9.553  -1.462  2.931   1.00 92.65 544 A 1 
ATOM 4160 C CZ2 . TRP A 0 544 . -10.804 -1.851  2.423   1.00 92.65 544 A 1 
ATOM 4161 C CZ3 . TRP A 0 544 . -9.482  -0.640  4.070   1.00 92.65 544 A 1 
ATOM 4162 N N   . ALA A 0 545 . -16.340 2.851   6.361   1.00 93.51 545 A 1 
ATOM 4163 C CA  . ALA A 0 545 . -17.013 3.509   7.476   1.00 93.51 545 A 1 
ATOM 4164 C C   . ALA A 0 545 . -18.059 2.582   8.094   1.00 93.51 545 A 1 
ATOM 4165 C CB  . ALA A 0 545 . -17.601 4.847   7.019   1.00 93.51 545 A 1 
ATOM 4166 O O   . ALA A 0 545 . -18.791 1.892   7.391   1.00 93.51 545 A 1 
ATOM 4167 N N   . LYS A 0 546 . -18.147 2.570   9.424   1.00 92.82 546 A 1 
ATOM 4168 C CA  . LYS A 0 546 . -19.195 1.867   10.173  1.00 92.82 546 A 1 
ATOM 4169 C C   . LYS A 0 546 . -19.736 2.784   11.255  1.00 92.82 546 A 1 
ATOM 4170 C CB  . LYS A 0 546 . -18.684 0.536   10.756  1.00 92.82 546 A 1 
ATOM 4171 O O   . LYS A 0 546 . -18.941 3.393   11.974  1.00 92.82 546 A 1 
ATOM 4172 C CG  . LYS A 0 546 . -18.278 -0.439  9.642   1.00 92.82 546 A 1 
ATOM 4173 C CD  . LYS A 0 546 . -17.726 -1.771  10.158  1.00 92.82 546 A 1 
ATOM 4174 C CE  . LYS A 0 546 . -17.361 -2.593  8.914   1.00 92.82 546 A 1 
ATOM 4175 N NZ  . LYS A 0 546 . -16.666 -3.860  9.239   1.00 92.82 546 A 1 
ATOM 4176 N N   . SER A 0 547 . -21.055 2.856   11.385  1.00 90.73 547 A 1 
ATOM 4177 C CA  . SER A 0 547 . -21.725 3.469   12.530  1.00 90.73 547 A 1 
ATOM 4178 C C   . SER A 0 547 . -22.708 2.492   13.162  1.00 90.73 547 A 1 
ATOM 4179 C CB  . SER A 0 547 . -22.390 4.811   12.191  1.00 90.73 547 A 1 
ATOM 4180 O O   . SER A 0 547 . -23.304 1.655   12.483  1.00 90.73 547 A 1 
ATOM 4181 O OG  . SER A 0 547 . -23.540 4.674   11.384  1.00 90.73 547 A 1 
ATOM 4182 N N   . TYR A 0 548 . -22.844 2.612   14.473  1.00 87.04 548 A 1 
ATOM 4183 C CA  . TYR A 0 548 . -23.889 2.013   15.282  1.00 87.04 548 A 1 
ATOM 4184 C C   . TYR A 0 548 . -24.421 3.130   16.163  1.00 87.04 548 A 1 
ATOM 4185 C CB  . TYR A 0 548 . -23.332 0.878   16.148  1.00 87.04 548 A 1 
ATOM 4186 O O   . TYR A 0 548 . -23.629 3.808   16.818  1.00 87.04 548 A 1 
ATOM 4187 C CG  . TYR A 0 548 . -22.760 -0.283  15.366  1.00 87.04 548 A 1 
ATOM 4188 C CD1 . TYR A 0 548 . -23.562 -1.409  15.107  1.00 87.04 548 A 1 
ATOM 4189 C CD2 . TYR A 0 548 . -21.435 -0.230  14.890  1.00 87.04 548 A 1 
ATOM 4190 C CE1 . TYR A 0 548 . -23.037 -2.491  14.378  1.00 87.04 548 A 1 
ATOM 4191 C CE2 . TYR A 0 548 . -20.914 -1.299  14.139  1.00 87.04 548 A 1 
ATOM 4192 O OH  . TYR A 0 548 . -21.215 -3.463  13.156  1.00 87.04 548 A 1 
ATOM 4193 C CZ  . TYR A 0 548 . -21.719 -2.432  13.882  1.00 87.04 548 A 1 
ATOM 4194 N N   . ASP A 0 549 . -25.727 3.321   16.164  1.00 85.99 549 A 1 
ATOM 4195 C CA  . ASP A 0 549 . -26.397 4.315   16.989  1.00 85.99 549 A 1 
ATOM 4196 C C   . ASP A 0 549 . -27.598 3.606   17.645  1.00 85.99 549 A 1 
ATOM 4197 C CB  . ASP A 0 549 . -26.759 5.548   16.124  1.00 85.99 549 A 1 
ATOM 4198 O O   . ASP A 0 549 . -28.338 2.887   16.973  1.00 85.99 549 A 1 
ATOM 4199 C CG  . ASP A 0 549 . -25.551 6.267   15.463  1.00 85.99 549 A 1 
ATOM 4200 O OD1 . ASP A 0 549 . -24.824 7.044   16.133  1.00 85.99 549 A 1 
ATOM 4201 O OD2 . ASP A 0 549 . -25.306 6.129   14.241  1.00 85.99 549 A 1 
ATOM 4202 N N   . ALA A 0 550 . -27.756 3.734   18.959  1.00 82.35 550 A 1 
ATOM 4203 C CA  . ALA A 0 550 . -28.904 3.236   19.719  1.00 82.35 550 A 1 
ATOM 4204 C C   . ALA A 0 550 . -29.412 4.373   20.609  1.00 82.35 550 A 1 
ATOM 4205 C CB  . ALA A 0 550 . -28.487 2.004   20.534  1.00 82.35 550 A 1 
ATOM 4206 O O   . ALA A 0 550 . -28.578 5.078   21.172  1.00 82.35 550 A 1 
ATOM 4207 N N   . GLU A 0 551 . -30.727 4.583   20.703  1.00 70.54 551 A 1 
ATOM 4208 C CA  . GLU A 0 551 . -31.292 5.789   21.344  1.00 70.54 551 A 1 
ATOM 4209 C C   . GLU A 0 551 . -31.676 5.603   22.819  1.00 70.54 551 A 1 
ATOM 4210 C CB  . GLU A 0 551 . -32.466 6.332   20.510  1.00 70.54 551 A 1 
ATOM 4211 O O   . GLU A 0 551 . -31.459 6.523   23.603  1.00 70.54 551 A 1 
ATOM 4212 C CG  . GLU A 0 551 . -31.978 6.881   19.155  1.00 70.54 551 A 1 
ATOM 4213 C CD  . GLU A 0 551 . -33.086 7.534   18.309  1.00 70.54 551 A 1 
ATOM 4214 O OE1 . GLU A 0 551 . -32.753 8.469   17.541  1.00 70.54 551 A 1 
ATOM 4215 O OE2 . GLU A 0 551 . -34.245 7.061   18.360  1.00 70.54 551 A 1 
ATOM 4216 N N   . SER A 0 552 . -32.180 4.427   23.211  1.00 69.69 552 A 1 
ATOM 4217 C CA  . SER A 0 552 . -32.357 4.049   24.620  1.00 69.69 552 A 1 
ATOM 4218 C C   . SER A 0 552 . -32.403 2.527   24.822  1.00 69.69 552 A 1 
ATOM 4219 C CB  . SER A 0 552 . -33.622 4.685   25.222  1.00 69.69 552 A 1 
ATOM 4220 O O   . SER A 0 552 . -32.738 1.759   23.906  1.00 69.69 552 A 1 
ATOM 4221 O OG  . SER A 0 552 . -34.771 3.976   24.802  1.00 69.69 552 A 1 
ATOM 4222 N N   . TYR A 0 553 . -32.088 2.086   26.042  1.00 65.15 553 A 1 
ATOM 4223 C CA  . TYR A 0 553 . -32.462 0.771   26.569  1.00 65.15 553 A 1 
ATOM 4224 C C   . TYR A 0 553 . -32.960 0.919   27.999  1.00 65.15 553 A 1 
ATOM 4225 C CB  . TYR A 0 553 . -31.285 -0.217  26.540  1.00 65.15 553 A 1 
ATOM 4226 O O   . TYR A 0 553 . -32.161 1.226   28.884  1.00 65.15 553 A 1 
ATOM 4227 C CG  . TYR A 0 553 . -31.536 -1.534  27.280  1.00 65.15 553 A 1 
ATOM 4228 C CD1 . TYR A 0 553 . -31.101 -1.726  28.608  1.00 65.15 553 A 1 
ATOM 4229 C CD2 . TYR A 0 553 . -32.262 -2.562  26.656  1.00 65.15 553 A 1 
ATOM 4230 C CE1 . TYR A 0 553 . -31.284 -2.958  29.265  1.00 65.15 553 A 1 
ATOM 4231 C CE2 . TYR A 0 553 . -32.447 -3.803  27.301  1.00 65.15 553 A 1 
ATOM 4232 O OH  . TYR A 0 553 . -32.091 -5.218  29.212  1.00 65.15 553 A 1 
ATOM 4233 C CZ  . TYR A 0 553 . -31.933 -4.013  28.596  1.00 65.15 553 A 1 
ATOM 4234 N N   . ASP A 0 554 . -34.230 0.589   28.218  1.00 75.15 554 A 1 
ATOM 4235 C CA  . ASP A 0 554 . -34.837 0.547   29.544  1.00 75.15 554 A 1 
ATOM 4236 C C   . ASP A 0 554 . -35.106 -0.899  29.965  1.00 75.15 554 A 1 
ATOM 4237 C CB  . ASP A 0 554 . -36.150 1.333   29.590  1.00 75.15 554 A 1 
ATOM 4238 O O   . ASP A 0 554 . -35.763 -1.671  29.257  1.00 75.15 554 A 1 
ATOM 4239 C CG  . ASP A 0 554 . -36.022 2.828   29.319  1.00 75.15 554 A 1 
ATOM 4240 O OD1 . ASP A 0 554 . -34.988 3.411   29.705  1.00 75.15 554 A 1 
ATOM 4241 O OD2 . ASP A 0 554 . -37.026 3.353   28.785  1.00 75.15 554 A 1 
ATOM 4242 N N   . GLU A 0 555 . -34.666 -1.253  31.166  1.00 81.53 555 A 1 
ATOM 4243 C CA  . GLU A 0 555 . -35.030 -2.478  31.871  1.00 81.53 555 A 1 
ATOM 4244 C C   . GLU A 0 555 . -35.530 -2.111  33.266  1.00 81.53 555 A 1 
ATOM 4245 C CB  . GLU A 0 555 . -33.827 -3.435  31.892  1.00 81.53 555 A 1 
ATOM 4246 O O   . GLU A 0 555 . -34.806 -1.490  34.038  1.00 81.53 555 A 1 
ATOM 4247 C CG  . GLU A 0 555 . -34.069 -4.710  32.716  1.00 81.53 555 A 1 
ATOM 4248 C CD  . GLU A 0 555 . -32.968 -5.776  32.552  1.00 81.53 555 A 1 
ATOM 4249 O OE1 . GLU A 0 555 . -33.218 -6.953  32.912  1.00 81.53 555 A 1 
ATOM 4250 O OE2 . GLU A 0 555 . -31.979 -5.582  31.803  1.00 81.53 555 A 1 
ATOM 4251 N N   . TRP A 0 556 . -36.762 -2.490  33.600  1.00 81.88 556 A 1 
ATOM 4252 C CA  . TRP A 0 556 . -37.378 -2.138  34.880  1.00 81.88 556 A 1 
ATOM 4253 C C   . TRP A 0 556 . -38.222 -3.275  35.451  1.00 81.88 556 A 1 
ATOM 4254 C CB  . TRP A 0 556 . -38.184 -0.837  34.741  1.00 81.88 556 A 1 
ATOM 4255 O O   . TRP A 0 556 . -38.769 -4.100  34.714  1.00 81.88 556 A 1 
ATOM 4256 C CG  . TRP A 0 556 . -39.246 -0.835  33.681  1.00 81.88 556 A 1 
ATOM 4257 C CD1 . TRP A 0 556 . -39.075 -0.405  32.411  1.00 81.88 556 A 1 
ATOM 4258 C CD2 . TRP A 0 556 . -40.638 -1.271  33.770  1.00 81.88 556 A 1 
ATOM 4259 C CE2 . TRP A 0 556 . -41.256 -1.069  32.498  1.00 81.88 556 A 1 
ATOM 4260 C CE3 . TRP A 0 556 . -41.443 -1.817  34.793  1.00 81.88 556 A 1 
ATOM 4261 N NE1 . TRP A 0 556 . -40.255 -0.539  31.708  1.00 81.88 556 A 1 
ATOM 4262 C CH2 . TRP A 0 556 . -43.374 -1.934  33.298  1.00 81.88 556 A 1 
ATOM 4263 C CZ2 . TRP A 0 556 . -42.601 -1.392  32.255  1.00 81.88 556 A 1 
ATOM 4264 C CZ3 . TRP A 0 556 . -42.793 -2.144  34.563  1.00 81.88 556 A 1 
ATOM 4265 N N   . ASP A 0 557 . -38.326 -3.293  36.776  1.00 81.27 557 A 1 
ATOM 4266 C CA  . ASP A 0 557 . -39.140 -4.221  37.558  1.00 81.27 557 A 1 
ATOM 4267 C C   . ASP A 0 557 . -39.928 -3.444  38.626  1.00 81.27 557 A 1 
ATOM 4268 C CB  . ASP A 0 557 . -38.248 -5.322  38.164  1.00 81.27 557 A 1 
ATOM 4269 O O   . ASP A 0 557 . -39.447 -2.450  39.176  1.00 81.27 557 A 1 
ATOM 4270 C CG  . ASP A 0 557 . -39.000 -6.644  38.382  1.00 81.27 557 A 1 
ATOM 4271 O OD1 . ASP A 0 557 . -40.191 -6.599  38.764  1.00 81.27 557 A 1 
ATOM 4272 O OD2 . ASP A 0 557 . -38.393 -7.705  38.103  1.00 81.27 557 A 1 
ATOM 4273 N N   . ASN A 0 558 . -41.153 -3.886  38.895  1.00 79.72 558 A 1 
ATOM 4274 C CA  . ASN A 0 558 . -42.057 -3.358  39.910  1.00 79.72 558 A 1 
ATOM 4275 C C   . ASN A 0 558 . -42.794 -4.534  40.553  1.00 79.72 558 A 1 
ATOM 4276 C CB  . ASN A 0 558 . -43.035 -2.360  39.257  1.00 79.72 558 A 1 
ATOM 4277 O O   . ASN A 0 558 . -43.699 -5.102  39.928  1.00 79.72 558 A 1 
ATOM 4278 C CG  . ASN A 0 558 . -44.097 -1.843  40.221  1.00 79.72 558 A 1 
ATOM 4279 N ND2 . ASN A 0 558 . -45.130 -2.600  40.506  1.00 79.72 558 A 1 
ATOM 4280 O OD1 . ASN A 0 558 . -44.026 -0.732  40.707  1.00 79.72 558 A 1 
ATOM 4281 N N   . ALA A 0 559 . -42.460 -4.841  41.802  1.00 76.38 559 A 1 
ATOM 4282 C CA  . ALA A 0 559 . -43.162 -5.810  42.630  1.00 76.38 559 A 1 
ATOM 4283 C C   . ALA A 0 559 . -43.908 -5.093  43.766  1.00 76.38 559 A 1 
ATOM 4284 C CB  . ALA A 0 559 . -42.167 -6.867  43.119  1.00 76.38 559 A 1 
ATOM 4285 O O   . ALA A 0 559 . -43.289 -4.433  44.601  1.00 76.38 559 A 1 
ATOM 4286 N N   . ASP A 0 560 . -45.227 -5.267  43.748  1.00 71.87 560 A 1 
ATOM 4287 C CA  . ASP A 0 560 . -46.235 -4.755  44.681  1.00 71.87 560 A 1 
ATOM 4288 C C   . ASP A 0 560 . -46.696 -5.948  45.532  1.00 71.87 560 A 1 
ATOM 4289 C CB  . ASP A 0 560 . -47.345 -4.122  43.812  1.00 71.87 560 A 1 
ATOM 4290 O O   . ASP A 0 560 . -47.180 -6.951  44.989  1.00 71.87 560 A 1 
ATOM 4291 C CG  . ASP A 0 560 . -48.703 -3.834  44.468  1.00 71.87 560 A 1 
ATOM 4292 O OD1 . ASP A 0 560 . -48.933 -4.255  45.622  1.00 71.87 560 A 1 
ATOM 4293 O OD2 . ASP A 0 560 . -49.566 -3.314  43.713  1.00 71.87 560 A 1 
ATOM 4294 N N   . ASP A 0 561 . -46.446 -5.889  46.844  1.00 70.89 561 A 1 
ATOM 4295 C CA  . ASP A 0 561 . -46.581 -7.018  47.774  1.00 70.89 561 A 1 
ATOM 4296 C C   . ASP A 0 561 . -47.522 -6.679  48.956  1.00 70.89 561 A 1 
ATOM 4297 C CB  . ASP A 0 561 . -45.166 -7.519  48.159  1.00 70.89 561 A 1 
ATOM 4298 O O   . ASP A 0 561 . -47.272 -7.053  50.109  1.00 70.89 561 A 1 
ATOM 4299 C CG  . ASP A 0 561 . -45.103 -9.018  48.491  1.00 70.89 561 A 1 
ATOM 4300 O OD1 . ASP A 0 561 . -45.479 -9.863  47.650  1.00 70.89 561 A 1 
ATOM 4301 O OD2 . ASP A 0 561 . -44.709 -9.374  49.637  1.00 70.89 561 A 1 
ATOM 4302 N N   . ASP A 0 562 . -48.606 -5.956  48.673  1.00 67.94 562 A 1 
ATOM 4303 C CA  . ASP A 0 562 . -49.532 -5.328  49.626  1.00 67.94 562 A 1 
ATOM 4304 C C   . ASP A 0 562 . -50.246 -6.298  50.614  1.00 67.94 562 A 1 
ATOM 4305 C CB  . ASP A 0 562 . -50.530 -4.496  48.798  1.00 67.94 562 A 1 
ATOM 4306 O O   . ASP A 0 562 . -50.620 -7.443  50.303  1.00 67.94 562 A 1 
ATOM 4307 C CG  . ASP A 0 562 . -51.231 -3.371  49.550  1.00 67.94 562 A 1 
ATOM 4308 O OD1 . ASP A 0 562 . -50.984 -3.254  50.779  1.00 67.94 562 A 1 
ATOM 4309 O OD2 . ASP A 0 562 . -52.171 -2.781  48.969  1.00 67.94 562 A 1 
ATOM 4310 N N   . LYS A 0 563 . -50.434 -5.858  51.873  1.00 59.93 563 A 1 
ATOM 4311 C CA  . LYS A 0 563 . -51.046 -6.646  52.973  1.00 59.93 563 A 1 
ATOM 4312 C C   . LYS A 0 563 . -51.868 -5.771  53.922  1.00 59.93 563 A 1 
ATOM 4313 C CB  . LYS A 0 563 . -49.996 -7.448  53.776  1.00 59.93 563 A 1 
ATOM 4314 O O   . LYS A 0 563 . -51.414 -5.357  54.994  1.00 59.93 563 A 1 
ATOM 4315 C CG  . LYS A 0 563 . -49.047 -8.273  52.902  1.00 59.93 563 A 1 
ATOM 4316 C CD  . LYS A 0 563 . -47.978 -9.036  53.693  1.00 59.93 563 A 1 
ATOM 4317 C CE  . LYS A 0 563 . -47.006 -9.745  52.726  1.00 59.93 563 A 1 
ATOM 4318 N NZ  . LYS A 0 563 . -46.269 -8.803  51.837  1.00 59.93 563 A 1 
ATOM 4319 N N   . TRP A 0 564 . -53.148 -5.600  53.615  1.00 62.65 564 A 1 
ATOM 4320 C CA  . TRP A 0 564 . -54.093 -4.854  54.451  1.00 62.65 564 A 1 
ATOM 4321 C C   . TRP A 0 564 . -54.826 -5.720  55.496  1.00 62.65 564 A 1 
ATOM 4322 C CB  . TRP A 0 564 . -55.050 -4.067  53.552  1.00 62.65 564 A 1 
ATOM 4323 O O   . TRP A 0 564 . -55.237 -6.866  55.274  1.00 62.65 564 A 1 
ATOM 4324 C CG  . TRP A 0 564 . -55.660 -4.867  52.447  1.00 62.65 564 A 1 
ATOM 4325 C CD1 . TRP A 0 564 . -55.076 -5.083  51.248  1.00 62.65 564 A 1 
ATOM 4326 C CD2 . TRP A 0 564 . -56.952 -5.544  52.390  1.00 62.65 564 A 1 
ATOM 4327 C CE2 . TRP A 0 564 . -57.062 -6.193  51.122  1.00 62.65 564 A 1 
ATOM 4328 C CE3 . TRP A 0 564 . -58.058 -5.642  53.268  1.00 62.65 564 A 1 
ATOM 4329 N NE1 . TRP A 0 564 . -55.873 -5.902  50.484  1.00 62.65 564 A 1 
ATOM 4330 C CH2 . TRP A 0 564 . -59.297 -6.979  51.640  1.00 62.65 564 A 1 
ATOM 4331 C CZ2 . TRP A 0 564 . -58.206 -6.915  50.754  1.00 62.65 564 A 1 
ATOM 4332 C CZ3 . TRP A 0 564 . -59.225 -6.335  52.890  1.00 62.65 564 A 1 
ATOM 4333 N N   . GLY A 0 565 . -55.040 -5.132  56.678  1.00 55.04 565 A 1 
ATOM 4334 C CA  . GLY A 0 565 . -55.840 -5.713  57.757  1.00 55.04 565 A 1 
ATOM 4335 C C   . GLY A 0 565 . -57.312 -5.300  57.670  1.00 55.04 565 A 1 
ATOM 4336 O O   . GLY A 0 565 . -57.665 -4.183  58.038  1.00 55.04 565 A 1 
ATOM 4337 N N   . ALA A 0 566 . -58.193 -6.207  57.239  1.00 51.27 566 A 1 
ATOM 4338 C CA  . ALA A 0 566 . -59.615 -5.912  57.039  1.00 51.27 566 A 1 
ATOM 4339 C C   . ALA A 0 566 . -60.370 -5.548  58.342  1.00 51.27 566 A 1 
ATOM 4340 C CB  . ALA A 0 566 . -60.253 -7.130  56.355  1.00 51.27 566 A 1 
ATOM 4341 O O   . ALA A 0 566 . -60.541 -6.391  59.231  1.00 51.27 566 A 1 
ATOM 4342 N N   . GLN A 0 567 . -60.924 -4.330  58.434  1.00 50.53 567 A 1 
ATOM 4343 C CA  . GLN A 0 567 . -61.872 -3.962  59.498  1.00 50.53 567 A 1 
ATOM 4344 C C   . GLN A 0 567 . -63.215 -4.689  59.313  1.00 50.53 567 A 1 
ATOM 4345 C CB  . GLN A 0 567 . -62.100 -2.440  59.566  1.00 50.53 567 A 1 
ATOM 4346 O O   . GLN A 0 567 . -64.066 -4.282  58.524  1.00 50.53 567 A 1 
ATOM 4347 C CG  . GLN A 0 567 . -60.984 -1.676  60.292  1.00 50.53 567 A 1 
ATOM 4348 C CD  . GLN A 0 567 . -61.363 -0.207  60.469  1.00 50.53 567 A 1 
ATOM 4349 N NE2 . GLN A 0 567 . -61.652 0.254   61.667  1.00 50.53 567 A 1 
ATOM 4350 O OE1 . GLN A 0 567 . -61.442 0.554   59.527  1.00 50.53 567 A 1 
ATOM 4351 N N   . SER A 0 568 . -63.432 -5.758  60.080  1.00 44.65 568 A 1 
ATOM 4352 C CA  . SER A 0 568 . -64.725 -6.452  60.144  1.00 44.65 568 A 1 
ATOM 4353 C C   . SER A 0 568 . -65.637 -5.818  61.197  1.00 44.65 568 A 1 
ATOM 4354 C CB  . SER A 0 568 . -64.521 -7.938  60.436  1.00 44.65 568 A 1 
ATOM 4355 O O   . SER A 0 568 . -65.292 -5.781  62.378  1.00 44.65 568 A 1 
ATOM 4356 O OG  . SER A 0 568 . -63.811 -8.539  59.372  1.00 44.65 568 A 1 
ATOM 4357 N N   . TRP A 0 569 . -66.809 -5.342  60.775  1.00 44.49 569 A 1 
ATOM 4358 C CA  . TRP A 0 569 . -67.810 -4.729  61.651  1.00 44.49 569 A 1 
ATOM 4359 C C   . TRP A 0 569 . -68.529 -5.813  62.475  1.00 44.49 569 A 1 
ATOM 4360 C CB  . TRP A 0 569 . -68.795 -3.895  60.811  1.00 44.49 569 A 1 
ATOM 4361 O O   . TRP A 0 569 . -69.015 -6.802  61.922  1.00 44.49 569 A 1 
ATOM 4362 C CG  . TRP A 0 569 . -68.254 -2.660  60.134  1.00 44.49 569 A 1 
ATOM 4363 C CD1 . TRP A 0 569 . -67.183 -2.596  59.303  1.00 44.49 569 A 1 
ATOM 4364 C CD2 . TRP A 0 569 . -68.773 -1.289  60.197  1.00 44.49 569 A 1 
ATOM 4365 C CE2 . TRP A 0 569 . -67.951 -0.450  59.384  1.00 44.49 569 A 1 
ATOM 4366 C CE3 . TRP A 0 569 . -69.857 -0.665  60.857  1.00 44.49 569 A 1 
ATOM 4367 N NE1 . TRP A 0 569 . -66.996 -1.298  58.872  1.00 44.49 569 A 1 
ATOM 4368 C CH2 . TRP A 0 569 . -69.266 1.511   59.909  1.00 44.49 569 A 1 
ATOM 4369 C CZ2 . TRP A 0 569 . -68.182 0.925   59.235  1.00 44.49 569 A 1 
ATOM 4370 C CZ3 . TRP A 0 569 . -70.100 0.716   60.716  1.00 44.49 569 A 1 
ATOM 4371 N N   . GLY A 0 570 . -68.584 -5.647  63.799  1.00 47.51 570 A 1 
ATOM 4372 C CA  . GLY A 0 570 . -69.293 -6.563  64.700  1.00 47.51 570 A 1 
ATOM 4373 C C   . GLY A 0 570 . -70.810 -6.351  64.666  1.00 47.51 570 A 1 
ATOM 4374 O O   . GLY A 0 570 . -71.265 -5.220  64.520  1.00 47.51 570 A 1 
ATOM 4375 N N   . LYS A 0 571 . -71.590 -7.430  64.817  1.00 40.13 571 A 1 
ATOM 4376 C CA  . LYS A 0 571 . -73.054 -7.353  64.950  1.00 40.13 571 A 1 
ATOM 4377 C C   . LYS A 0 571 . -73.487 -7.076  66.390  1.00 40.13 571 A 1 
ATOM 4378 C CB  . LYS A 0 571 . -73.750 -8.619  64.436  1.00 40.13 571 A 1 
ATOM 4379 O O   . LYS A 0 571 . -72.959 -7.660  67.334  1.00 40.13 571 A 1 
ATOM 4380 C CG  . LYS A 0 571 . -73.843 -8.658  62.907  1.00 40.13 571 A 1 
ATOM 4381 C CD  . LYS A 0 571 . -74.660 -9.883  62.483  1.00 40.13 571 A 1 
ATOM 4382 C CE  . LYS A 0 571 . -74.858 -9.890  60.967  1.00 40.13 571 A 1 
ATOM 4383 N NZ  . LYS A 0 571 . -75.637 -11.079 60.547  1.00 40.13 571 A 1 
ATOM 4384 N N   . ASP A 0 572 . -74.508 -6.246  66.491  1.00 39.11 572 A 1 
ATOM 4385 C CA  . ASP A 0 572 . -75.296 -5.878  67.658  1.00 39.11 572 A 1 
ATOM 4386 C C   . ASP A 0 572 . -76.270 -6.991  68.114  1.00 39.11 572 A 1 
ATOM 4387 C CB  . ASP A 0 572 . -76.019 -4.543  67.345  1.00 39.11 572 A 1 
ATOM 4388 O O   . ASP A 0 572 . -76.694 -7.855  67.341  1.00 39.11 572 A 1 
ATOM 4389 C CG  . ASP A 0 572 . -76.723 -4.416  65.968  1.00 39.11 572 A 1 
ATOM 4390 O OD1 . ASP A 0 572 . -76.565 -5.306  65.093  1.00 39.11 572 A 1 
ATOM 4391 O OD2 . ASP A 0 572 . -77.381 -3.377  65.763  1.00 39.11 572 A 1 
ATOM 4392 N N   . ARG A 0 573 . -76.623 -6.994  69.411  1.00 38.62 573 A 1 
ATOM 4393 C CA  . ARG A 0 573 . -77.627 -7.898  70.012  1.00 38.62 573 A 1 
ATOM 4394 C C   . ARG A 0 573 . -78.589 -7.143  70.930  1.00 38.62 573 A 1 
ATOM 4395 C CB  . ARG A 0 573 . -76.971 -9.072  70.772  1.00 38.62 573 A 1 
ATOM 4396 O O   . ARG A 0 573 . -78.460 -7.188  72.155  1.00 38.62 573 A 1 
ATOM 4397 C CG  . ARG A 0 573 . -76.602 -10.266 69.885  1.00 38.62 573 A 1 
ATOM 4398 C CD  . ARG A 0 573 . -76.147 -11.465 70.735  1.00 38.62 573 A 1 
ATOM 4399 N NE  . ARG A 0 573 . -77.252 -12.062 71.523  1.00 38.62 573 A 1 
ATOM 4400 N NH1 . ARG A 0 573 . -75.989 -13.546 72.730  1.00 38.62 573 A 1 
ATOM 4401 N NH2 . ARG A 0 573 . -78.208 -13.535 72.979  1.00 38.62 573 A 1 
ATOM 4402 C CZ  . ARG A 0 573 . -77.145 -13.038 72.407  1.00 38.62 573 A 1 
ATOM 4403 N N   . ASP A 0 574 . -79.632 -6.573  70.346  1.00 39.08 574 A 1 
ATOM 4404 C CA  . ASP A 0 574 . -80.758 -6.033  71.109  1.00 39.08 574 A 1 
ATOM 4405 C C   . ASP A 0 574 . -81.621 -7.162  71.697  1.00 39.08 574 A 1 
ATOM 4406 C CB  . ASP A 0 574 . -81.607 -5.113  70.222  1.00 39.08 574 A 1 
ATOM 4407 O O   . ASP A 0 574 . -82.315 -7.884  70.979  1.00 39.08 574 A 1 
ATOM 4408 C CG  . ASP A 0 574 . -80.925 -3.791  69.871  1.00 39.08 574 A 1 
ATOM 4409 O OD1 . ASP A 0 574 . -79.921 -3.461  70.539  1.00 39.08 574 A 1 
ATOM 4410 O OD2 . ASP A 0 574 . -81.483 -3.111  68.985  1.00 39.08 574 A 1 
ATOM 4411 N N   . VAL A 0 575 . -81.614 -7.319  73.027  1.00 37.82 575 A 1 
ATOM 4412 C CA  . VAL A 0 575 . -82.541 -8.217  73.743  1.00 37.82 575 A 1 
ATOM 4413 C C   . VAL A 0 575 . -83.132 -7.501  74.958  1.00 37.82 575 A 1 
ATOM 4414 C CB  . VAL A 0 575 . -81.895 -9.568  74.122  1.00 37.82 575 A 1 
ATOM 4415 O O   . VAL A 0 575 . -82.586 -7.532  76.061  1.00 37.82 575 A 1 
ATOM 4416 C CG1 . VAL A 0 575 . -82.941 -10.513 74.739  1.00 37.82 575 A 1 
ATOM 4417 C CG2 . VAL A 0 575 . -81.299 -10.304 72.912  1.00 37.82 575 A 1 
ATOM 4418 N N   . TYR A 0 576 . -84.287 -6.865  74.756  1.00 31.60 576 A 1 
ATOM 4419 C CA  . TYR A 0 576 . -85.007 -6.107  75.781  1.00 31.60 576 A 1 
ATOM 4420 C C   . TYR A 0 576 . -86.203 -6.891  76.354  1.00 31.60 576 A 1 
ATOM 4421 C CB  . TYR A 0 576 . -85.442 -4.763  75.177  1.00 31.60 576 A 1 
ATOM 4422 O O   . TYR A 0 576 . -87.005 -7.448  75.610  1.00 31.60 576 A 1 
ATOM 4423 C CG  . TYR A 0 576 . -85.959 -3.746  76.179  1.00 31.60 576 A 1 
ATOM 4424 C CD1 . TYR A 0 576 . -87.333 -3.686  76.489  1.00 31.60 576 A 1 
ATOM 4425 C CD2 . TYR A 0 576 . -85.067 -2.827  76.766  1.00 31.60 576 A 1 
ATOM 4426 C CE1 . TYR A 0 576 . -87.812 -2.706  77.381  1.00 31.60 576 A 1 
ATOM 4427 C CE2 . TYR A 0 576 . -85.543 -1.840  77.650  1.00 31.60 576 A 1 
ATOM 4428 O OH  . TYR A 0 576 . -87.388 -0.816  78.795  1.00 31.60 576 A 1 
ATOM 4429 C CZ  . TYR A 0 576 . -86.920 -1.775  77.954  1.00 31.60 576 A 1 
ATOM 4430 N N   . GLY A 0 577 . -86.375 -6.852  77.681  1.00 29.57 577 A 1 
ATOM 4431 C CA  . GLY A 0 577 . -87.682 -7.032  78.333  1.00 29.57 577 A 1 
ATOM 4432 C C   . GLY A 0 577 . -88.178 -8.459  78.627  1.00 29.57 577 A 1 
ATOM 4433 O O   . GLY A 0 577 . -89.068 -8.963  77.952  1.00 29.57 577 A 1 
ATOM 4434 N N   . ALA A 0 578 . -87.742 -9.047  79.749  1.00 32.85 578 A 1 
ATOM 4435 C CA  . ALA A 0 578 . -88.509 -10.086 80.455  1.00 32.85 578 A 1 
ATOM 4436 C C   . ALA A 0 578 . -88.181 -10.086 81.961  1.00 32.85 578 A 1 
ATOM 4437 C CB  . ALA A 0 578 . -88.239 -11.459 79.820  1.00 32.85 578 A 1 
ATOM 4438 O O   . ALA A 0 578 . -87.134 -10.585 82.384  1.00 32.85 578 A 1 
ATOM 4439 N N   . SER A 0 579 . -89.058 -9.514  82.793  1.00 32.01 579 A 1 
ATOM 4440 C CA  . SER A 0 579 . -88.843 -9.412  84.240  1.00 32.01 579 A 1 
ATOM 4441 C C   . SER A 0 579 . -89.947 -10.061 85.087  1.00 32.01 579 A 1 
ATOM 4442 C CB  . SER A 0 579 . -88.575 -7.957  84.664  1.00 32.01 579 A 1 
ATOM 4443 O O   . SER A 0 579 . -91.120 -9.710  85.026  1.00 32.01 579 A 1 
ATOM 4444 O OG  . SER A 0 579 . -89.636 -7.106  84.295  1.00 32.01 579 A 1 
ATOM 4445 N N   . SER A 0 580 . -89.474 -10.888 86.026  1.00 30.12 580 A 1 
ATOM 4446 C CA  . SER A 0 580 . -90.024 -11.099 87.374  1.00 30.12 580 A 1 
ATOM 4447 C C   . SER A 0 580 . -91.113 -12.171 87.621  1.00 30.12 580 A 1 
ATOM 4448 C CB  . SER A 0 580 . -90.356 -9.742  88.022  1.00 30.12 580 A 1 
ATOM 4449 O O   . SER A 0 580 . -92.037 -12.370 86.846  1.00 30.12 580 A 1 
ATOM 4450 O OG  . SER A 0 580 . -91.659 -9.312  87.709  1.00 30.12 580 A 1 
ATOM 4451 N N   . GLN A 0 581 . -90.971 -12.797 88.802  1.00 28.08 581 A 1 
ATOM 4452 C CA  . GLN A 0 581 . -91.993 -13.467 89.629  1.00 28.08 581 A 1 
ATOM 4453 C C   . GLN A 0 581 . -92.640 -14.778 89.118  1.00 28.08 581 A 1 
ATOM 4454 C CB  . GLN A 0 581 . -93.052 -12.429 90.061  1.00 28.08 581 A 1 
ATOM 4455 O O   . GLN A 0 581 . -93.704 -14.760 88.507  1.00 28.08 581 A 1 
ATOM 4456 C CG  . GLN A 0 581 . -92.470 -11.258 90.875  1.00 28.08 581 A 1 
ATOM 4457 C CD  . GLN A 0 581 . -93.483 -10.145 91.130  1.00 28.08 581 A 1 
ATOM 4458 N NE2 . GLN A 0 581 . -93.041 -8.933  91.382  1.00 28.08 581 A 1 
ATOM 4459 O OE1 . GLN A 0 581 . -94.684 -10.341 91.143  1.00 28.08 581 A 1 
ATOM 4460 N N   . ASN A 0 582 . -92.112 -15.939 89.553  1.00 30.46 582 A 1 
ATOM 4461 C CA  . ASN A 0 582 . -92.692 -16.756 90.653  1.00 30.46 582 A 1 
ATOM 4462 C C   . ASN A 0 582 . -92.092 -18.184 90.760  1.00 30.46 582 A 1 
ATOM 4463 C CB  . ASN A 0 582 . -94.230 -16.867 90.542  1.00 30.46 582 A 1 
ATOM 4464 O O   . ASN A 0 582 . -91.794 -18.790 89.740  1.00 30.46 582 A 1 
ATOM 4465 C CG  . ASN A 0 582 . -94.918 -15.704 91.234  1.00 30.46 582 A 1 
ATOM 4466 N ND2 . ASN A 0 582 . -95.734 -14.946 90.547  1.00 30.46 582 A 1 
ATOM 4467 O OD1 . ASN A 0 582 . -94.695 -15.467 92.408  1.00 30.46 582 A 1 
ATOM 4468 N N   . ARG A 0 583 . -92.034 -18.731 91.997  1.00 33.48 583 A 1 
ATOM 4469 C CA  . ARG A 0 583 . -91.638 -20.116 92.406  1.00 33.48 583 A 1 
ATOM 4470 C C   . ARG A 0 583 . -90.196 -20.534 92.050  1.00 33.48 583 A 1 
ATOM 4471 C CB  . ARG A 0 583 . -92.647 -21.146 91.866  1.00 33.48 583 A 1 
ATOM 4472 O O   . ARG A 0 583 . -89.857 -20.645 90.885  1.00 33.48 583 A 1 
ATOM 4473 C CG  . ARG A 0 583 . -94.055 -20.934 92.437  1.00 33.48 583 A 1 
ATOM 4474 C CD  . ARG A 0 583 . -95.037 -21.944 91.840  1.00 33.48 583 A 1 
ATOM 4475 N NE  . ARG A 0 583 . -96.396 -21.736 92.376  1.00 33.48 583 A 1 
ATOM 4476 N NH1 . ARG A 0 583 . -97.530 -23.029 90.856  1.00 33.48 583 A 1 
ATOM 4477 N NH2 . ARG A 0 583 . -98.657 -21.977 92.469  1.00 33.48 583 A 1 
ATOM 4478 C CZ  . ARG A 0 583 . -97.516 -22.247 91.898  1.00 33.48 583 A 1 
ATOM 4479 N N   . ALA A 0 584 . -89.247 -20.772 92.959  1.00 28.01 584 A 1 
ATOM 4480 C CA  . ALA A 0 584 . -89.219 -21.083 94.399  1.00 28.01 584 A 1 
ATOM 4481 C C   . ALA A 0 584 . -89.638 -22.513 94.828  1.00 28.01 584 A 1 
ATOM 4482 C CB  . ALA A 0 584 . -89.825 -19.977 95.283  1.00 28.01 584 A 1 
ATOM 4483 O O   . ALA A 0 584 . -90.810 -22.865 94.732  1.00 28.01 584 A 1 
ATOM 4484 N N   . ALA A 0 585 . -88.655 -23.196 95.446  1.00 26.15 585 A 1 
ATOM 4485 C CA  . ALA A 0 585 . -88.712 -24.277 96.451  1.00 26.15 585 A 1 
ATOM 4486 C C   . ALA A 0 585 . -89.018 -25.744 96.045  1.00 26.15 585 A 1 
ATOM 4487 C CB  . ALA A 0 585 . -89.577 -23.811 97.632  1.00 26.15 585 A 1 
ATOM 4488 O O   . ALA A 0 585 . -89.930 -26.000 95.266  1.00 26.15 585 A 1 
ATOM 4489 N N   . SER A 0 586 . -88.314 -26.672 96.739  1.00 30.43 586 A 1 
ATOM 4490 C CA  . SER A 0 586 . -88.524 -28.149 96.871  1.00 30.43 586 A 1 
ATOM 4491 C C   . SER A 0 586 . -88.401 -28.992 95.581  1.00 30.43 586 A 1 
ATOM 4492 C CB  . SER A 0 586 . -89.820 -28.466 97.649  1.00 30.43 586 A 1 
ATOM 4493 O O   . SER A 0 586 . -88.832 -28.552 94.527  1.00 30.43 586 A 1 
ATOM 4494 O OG  . SER A 0 586 . -90.824 -27.482 97.481  1.00 30.43 586 A 1 
ATOM 4495 N N   . GLU A 0 587 . -87.802 -30.193 95.531  1.00 32.74 587 A 1 
ATOM 4496 C CA  . GLU A 0 587 . -87.205 -31.145 96.506  1.00 32.74 587 A 1 
ATOM 4497 C C   . GLU A 0 587 . -85.932 -31.768 95.860  1.00 32.74 587 A 1 
ATOM 4498 C CB  . GLU A 0 587 . -88.253 -32.237 96.824  1.00 32.74 587 A 1 
ATOM 4499 O O   . GLU A 0 587 . -85.860 -31.877 94.640  1.00 32.74 587 A 1 
ATOM 4500 C CG  . GLU A 0 587 . -88.957 -31.992 98.171  1.00 32.74 587 A 1 
ATOM 4501 C CD  . GLU A 0 587 . -90.441 -32.382 98.156  1.00 32.74 587 A 1 
ATOM 4502 O OE1 . GLU A 0 587 . -90.825 -33.252 98.970  1.00 32.74 587 A 1 
ATOM 4503 O OE2 . GLU A 0 587 . -91.183 -31.760 97.364  1.00 32.74 587 A 1 
ATOM 4504 N N   . ALA A 0 588 . -84.799 -31.977 96.540  1.00 29.15 588 A 1 
ATOM 4505 C CA  . ALA A 0 588 . -84.466 -32.941 97.607  1.00 29.15 588 A 1 
ATOM 4506 C C   . ALA A 0 588 . -84.135 -34.387 97.133  1.00 29.15 588 A 1 
ATOM 4507 C CB  . ALA A 0 588 . -85.432 -32.902 98.798  1.00 29.15 588 A 1 
ATOM 4508 O O   . ALA A 0 588 . -84.959 -35.077 96.548  1.00 29.15 588 A 1 
ATOM 4509 N N   . ASP A 0 589 . -82.916 -34.824 97.486  1.00 28.01 589 A 1 
ATOM 4510 C CA  . ASP A 0 589 . -82.431 -36.195 97.754  1.00 28.01 589 A 1 
ATOM 4511 C C   . ASP A 0 589 . -82.568 -37.367 96.752  1.00 28.01 589 A 1 
ATOM 4512 C CB  . ASP A 0 589 . -82.937 -36.633 99.140  1.00 28.01 589 A 1 
ATOM 4513 O O   . ASP A 0 589 . -83.633 -37.967 96.601  1.00 28.01 589 A 1 
ATOM 4514 C CG  . ASP A 0 589 . -82.325 -35.828 100.286 1.00 28.01 589 A 1 
ATOM 4515 O OD1 . ASP A 0 589 . -81.219 -35.276 100.082 1.00 28.01 589 A 1 
ATOM 4516 O OD2 . ASP A 0 589 . -82.951 -35.813 101.366 1.00 28.01 589 A 1 
ATOM 4517 N N   . LYS A 0 590 . -81.394 -37.836 96.270  1.00 35.00 590 A 1 
ATOM 4518 C CA  . LYS A 0 590 . -80.809 -39.218 96.342  1.00 35.00 590 A 1 
ATOM 4519 C C   . LYS A 0 590 . -79.787 -39.392 95.197  1.00 35.00 590 A 1 
ATOM 4520 C CB  . LYS A 0 590 . -81.872 -40.332 96.251  1.00 35.00 590 A 1 
ATOM 4521 O O   . LYS A 0 590 . -80.171 -39.324 94.041  1.00 35.00 590 A 1 
ATOM 4522 C CG  . LYS A 0 590 . -82.528 -40.594 97.621  1.00 35.00 590 A 1 
ATOM 4523 C CD  . LYS A 0 590 . -83.961 -41.120 97.482  1.00 35.00 590 A 1 
ATOM 4524 C CE  . LYS A 0 590 . -84.658 -41.055 98.843  1.00 35.00 590 A 1 
ATOM 4525 N NZ  . LYS A 0 590 . -86.103 -41.355 98.718  1.00 35.00 590 A 1 
ATOM 4526 N N   . VAL A 0 591 . -78.461 -39.477 95.370  1.00 30.53 591 A 1 
ATOM 4527 C CA  . VAL A 0 591 . -77.567 -40.265 96.259  1.00 30.53 591 A 1 
ATOM 4528 C C   . VAL A 0 591 . -77.325 -41.723 95.801  1.00 30.53 591 A 1 
ATOM 4529 C CB  . VAL A 0 591 . -77.800 -40.114 97.784  1.00 30.53 591 A 1 
ATOM 4530 O O   . VAL A 0 591 . -77.992 -42.652 96.244  1.00 30.53 591 A 1 
ATOM 4531 C CG1 . VAL A 0 591 . -76.741 -40.849 98.623  1.00 30.53 591 A 1 
ATOM 4532 C CG2 . VAL A 0 591 . -77.712 -38.641 98.213  1.00 30.53 591 A 1 
ATOM 4533 N N   . SER A 0 592 . -76.209 -41.888 95.068  1.00 29.68 592 A 1 
ATOM 4534 C CA  . SER A 0 592 . -75.188 -42.962 95.182  1.00 29.68 592 A 1 
ATOM 4535 C C   . SER A 0 592 . -75.229 -44.261 94.338  1.00 29.68 592 A 1 
ATOM 4536 C CB  . SER A 0 592 . -74.921 -43.289 96.660  1.00 29.68 592 A 1 
ATOM 4537 O O   . SER A 0 592 . -76.281 -44.835 94.088  1.00 29.68 592 A 1 
ATOM 4538 O OG  . SER A 0 592 . -75.897 -44.173 97.179  1.00 29.68 592 A 1 
ATOM 4539 N N   . LYS A 0 593 . -73.993 -44.751 94.078  1.00 34.11 593 A 1 
ATOM 4540 C CA  . LYS A 0 593 . -73.524 -46.130 93.767  1.00 34.11 593 A 1 
ATOM 4541 C C   . LYS A 0 593 . -73.722 -46.698 92.343  1.00 34.11 593 A 1 
ATOM 4542 C CB  . LYS A 0 593 . -74.057 -47.113 94.842  1.00 34.11 593 A 1 
ATOM 4543 O O   . LYS A 0 593 . -74.696 -46.369 91.688  1.00 34.11 593 A 1 
ATOM 4544 C CG  . LYS A 0 593 . -73.515 -46.788 96.245  1.00 34.11 593 A 1 
ATOM 4545 C CD  . LYS A 0 593 . -73.938 -47.774 97.344  1.00 34.11 593 A 1 
ATOM 4546 C CE  . LYS A 0 593 . -72.811 -48.775 97.572  1.00 34.11 593 A 1 
ATOM 4547 N NZ  . LYS A 0 593 . -72.977 -49.620 98.770  1.00 34.11 593 A 1 
ATOM 4548 N N   . GLU A 0 594 . -72.879 -47.611 91.822  1.00 30.59 594 A 1 
ATOM 4549 C CA  . GLU A 0 594 . -71.453 -47.970 92.073  1.00 30.59 594 A 1 
ATOM 4550 C C   . GLU A 0 594 . -70.960 -48.999 91.005  1.00 30.59 594 A 1 
ATOM 4551 C CB  . GLU A 0 594 . -71.249 -48.584 93.485  1.00 30.59 594 A 1 
ATOM 4552 O O   . GLU A 0 594 . -71.684 -49.942 90.723  1.00 30.59 594 A 1 
ATOM 4553 C CG  . GLU A 0 594 . -69.784 -48.777 93.895  1.00 30.59 594 A 1 
ATOM 4554 C CD  . GLU A 0 594 . -69.560 -49.021 95.399  1.00 30.59 594 A 1 
ATOM 4555 O OE1 . GLU A 0 594 . -68.391 -48.951 95.828  1.00 30.59 594 A 1 
ATOM 4556 O OE2 . GLU A 0 594 . -70.550 -49.220 96.140  1.00 30.59 594 A 1 
ATOM 4557 N N   . TYR A 0 595 . -69.725 -48.847 90.488  1.00 29.11 595 A 1 
ATOM 4558 C CA  . TYR A 0 595 . -68.816 -49.855 89.862  1.00 29.11 595 A 1 
ATOM 4559 C C   . TYR A 0 595 . -69.200 -50.700 88.610  1.00 29.11 595 A 1 
ATOM 4560 C CB  . TYR A 0 595 . -68.252 -50.803 90.938  1.00 29.11 595 A 1 
ATOM 4561 O O   . TYR A 0 595 . -70.271 -51.279 88.488  1.00 29.11 595 A 1 
ATOM 4562 C CG  . TYR A 0 595 . -67.032 -50.319 91.710  1.00 29.11 595 A 1 
ATOM 4563 C CD1 . TYR A 0 595 . -65.953 -51.201 91.917  1.00 29.11 595 A 1 
ATOM 4564 C CD2 . TYR A 0 595 . -66.982 -49.029 92.275  1.00 29.11 595 A 1 
ATOM 4565 C CE1 . TYR A 0 595 . -64.861 -50.812 92.718  1.00 29.11 595 A 1 
ATOM 4566 C CE2 . TYR A 0 595 . -65.922 -48.653 93.117  1.00 29.11 595 A 1 
ATOM 4567 O OH  . TYR A 0 595 . -63.841 -49.199 94.170  1.00 29.11 595 A 1 
ATOM 4568 C CZ  . TYR A 0 595 . -64.861 -49.551 93.347  1.00 29.11 595 A 1 
ATOM 4569 N N   . GLY A 0 596 . -68.191 -50.908 87.744  1.00 35.22 596 A 1 
ATOM 4570 C CA  . GLY A 0 596 . -68.109 -51.923 86.672  1.00 35.22 596 A 1 
ATOM 4571 C C   . GLY A 0 596 . -66.770 -51.797 85.912  1.00 35.22 596 A 1 
ATOM 4572 O O   . GLY A 0 596 . -66.321 -50.675 85.700  1.00 35.22 596 A 1 
ATOM 4573 N N   . TYR A 0 597 . -66.075 -52.898 85.577  1.00 29.91 597 A 1 
ATOM 4574 C CA  . TYR A 0 597 . -64.608 -52.892 85.353  1.00 29.91 597 A 1 
ATOM 4575 C C   . TYR A 0 597 . -64.129 -53.712 84.132  1.00 29.91 597 A 1 
ATOM 4576 C CB  . TYR A 0 597 . -63.961 -53.445 86.642  1.00 29.91 597 A 1 
ATOM 4577 O O   . TYR A 0 597 . -64.662 -54.786 83.868  1.00 29.91 597 A 1 
ATOM 4578 C CG  . TYR A 0 597 . -62.479 -53.181 86.872  1.00 29.91 597 A 1 
ATOM 4579 C CD1 . TYR A 0 597 . -61.501 -54.072 86.383  1.00 29.91 597 A 1 
ATOM 4580 C CD2 . TYR A 0 597 . -62.088 -52.103 87.694  1.00 29.91 597 A 1 
ATOM 4581 C CE1 . TYR A 0 597 . -60.144 -53.891 86.723  1.00 29.91 597 A 1 
ATOM 4582 C CE2 . TYR A 0 597 . -60.736 -51.925 88.044  1.00 29.91 597 A 1 
ATOM 4583 O OH  . TYR A 0 597 . -58.458 -52.676 87.923  1.00 29.91 597 A 1 
ATOM 4584 C CZ  . TYR A 0 597 . -59.761 -52.826 87.566  1.00 29.91 597 A 1 
ATOM 4585 N N   . GLY A 0 598 . -63.039 -53.257 83.489  1.00 36.38 598 A 1 
ATOM 4586 C CA  . GLY A 0 598 . -62.119 -54.048 82.643  1.00 36.38 598 A 1 
ATOM 4587 C C   . GLY A 0 598 . -62.030 -53.650 81.153  1.00 36.38 598 A 1 
ATOM 4588 O O   . GLY A 0 598 . -62.969 -53.070 80.626  1.00 36.38 598 A 1 
ATOM 4589 N N   . ALA A 0 599 . -60.986 -53.975 80.370  1.00 34.83 599 A 1 
ATOM 4590 C CA  . ALA A 0 599 . -59.544 -54.247 80.581  1.00 34.83 599 A 1 
ATOM 4591 C C   . ALA A 0 599 . -58.939 -54.813 79.260  1.00 34.83 599 A 1 
ATOM 4592 C CB  . ALA A 0 599 . -59.284 -55.276 81.698  1.00 34.83 599 A 1 
ATOM 4593 O O   . ALA A 0 599 . -59.555 -55.680 78.649  1.00 34.83 599 A 1 
ATOM 4594 N N   . GLY A 0 600 . -57.727 -54.391 78.852  1.00 38.73 600 A 1 
ATOM 4595 C CA  . GLY A 0 600 . -56.973 -54.937 77.693  1.00 38.73 600 A 1 
ATOM 4596 C C   . GLY A 0 600 . -56.111 -53.873 76.979  1.00 38.73 600 A 1 
ATOM 4597 O O   . GLY A 0 600 . -56.658 -53.036 76.276  1.00 38.73 600 A 1 
ATOM 4598 N N   . TYR A 0 601 . -54.819 -53.683 77.300  1.00 35.20 601 A 1 
ATOM 4599 C CA  . TYR A 0 601 . -53.629 -54.378 76.740  1.00 35.20 601 A 1 
ATOM 4600 C C   . TYR A 0 601 . -53.566 -54.392 75.190  1.00 35.20 601 A 1 
ATOM 4601 C CB  . TYR A 0 601 . -53.469 -55.807 77.296  1.00 35.20 601 A 1 
ATOM 4602 O O   . TYR A 0 601 . -54.463 -54.947 74.573  1.00 35.20 601 A 1 
ATOM 4603 C CG  . TYR A 0 601 . -52.912 -55.918 78.706  1.00 35.20 601 A 1 
ATOM 4604 C CD1 . TYR A 0 601 . -51.535 -56.165 78.891  1.00 35.20 601 A 1 
ATOM 4605 C CD2 . TYR A 0 601 . -53.761 -55.831 79.827  1.00 35.20 601 A 1 
ATOM 4606 C CE1 . TYR A 0 601 . -51.009 -56.327 80.188  1.00 35.20 601 A 1 
ATOM 4607 C CE2 . TYR A 0 601 . -53.237 -55.986 81.126  1.00 35.20 601 A 1 
ATOM 4608 O OH  . TYR A 0 601 . -51.365 -56.404 82.563  1.00 35.20 601 A 1 
ATOM 4609 C CZ  . TYR A 0 601 . -51.862 -56.239 81.309  1.00 35.20 601 A 1 
ATOM 4610 N N   . GLY A 0 602 . -52.533 -53.899 74.480  1.00 38.20 602 A 1 
ATOM 4611 C CA  . GLY A 0 602 . -51.321 -53.128 74.841  1.00 38.20 602 A 1 
ATOM 4612 C C   . GLY A 0 602 . -50.144 -53.401 73.869  1.00 38.20 602 A 1 
ATOM 4613 O O   . GLY A 0 602 . -49.997 -54.546 73.459  1.00 38.20 602 A 1 
ATOM 4614 N N   . ALA A 0 603 . -49.293 -52.412 73.520  1.00 37.55 603 A 1 
ATOM 4615 C CA  . ALA A 0 603 . -47.946 -52.647 72.942  1.00 37.55 603 A 1 
ATOM 4616 C C   . ALA A 0 603 . -46.991 -51.417 72.940  1.00 37.55 603 A 1 
ATOM 4617 C CB  . ALA A 0 603 . -48.034 -53.207 71.514  1.00 37.55 603 A 1 
ATOM 4618 O O   . ALA A 0 603 . -47.351 -50.302 72.585  1.00 37.55 603 A 1 
ATOM 4619 N N   . TYR A 0 604 . -45.754 -51.705 73.336  1.00 36.56 604 A 1 
ATOM 4620 C CA  . TYR A 0 604 . -44.505 -50.948 73.560  1.00 36.56 604 A 1 
ATOM 4621 C C   . TYR A 0 604 . -43.854 -50.404 72.255  1.00 36.56 604 A 1 
ATOM 4622 C CB  . TYR A 0 604 . -43.582 -51.992 74.246  1.00 36.56 604 A 1 
ATOM 4623 O O   . TYR A 0 604 . -44.202 -50.888 71.187  1.00 36.56 604 A 1 
ATOM 4624 C CG  . TYR A 0 604 . -44.313 -52.956 75.194  1.00 36.56 604 A 1 
ATOM 4625 C CD1 . TYR A 0 604 . -44.542 -52.578 76.530  1.00 36.56 604 A 1 
ATOM 4626 C CD2 . TYR A 0 604 . -44.910 -54.142 74.698  1.00 36.56 604 A 1 
ATOM 4627 C CE1 . TYR A 0 604 . -45.389 -53.345 77.354  1.00 36.56 604 A 1 
ATOM 4628 C CE2 . TYR A 0 604 . -45.797 -54.884 75.505  1.00 36.56 604 A 1 
ATOM 4629 O OH  . TYR A 0 604 . -46.908 -55.188 77.609  1.00 36.56 604 A 1 
ATOM 4630 C CZ  . TYR A 0 604 . -46.042 -54.485 76.834  1.00 36.56 604 A 1 
ATOM 4631 N N   . GLY A 0 605 . -42.879 -49.475 72.206  1.00 38.41 605 A 1 
ATOM 4632 C CA  . GLY A 0 605 . -42.095 -48.700 73.197  1.00 38.41 605 A 1 
ATOM 4633 C C   . GLY A 0 605 . -41.309 -47.565 72.469  1.00 38.41 605 A 1 
ATOM 4634 O O   . GLY A 0 605 . -41.137 -47.634 71.262  1.00 38.41 605 A 1 
ATOM 4635 N N   . LYS A 0 606 . -41.036 -46.386 73.052  1.00 35.09 606 A 1 
ATOM 4636 C CA  . LYS A 0 606 . -39.994 -45.969 74.030  1.00 35.09 606 A 1 
ATOM 4637 C C   . LYS A 0 606 . -38.602 -45.559 73.456  1.00 35.09 606 A 1 
ATOM 4638 C CB  . LYS A 0 606 . -39.864 -46.913 75.252  1.00 35.09 606 A 1 
ATOM 4639 O O   . LYS A 0 606 . -37.781 -46.411 73.156  1.00 35.09 606 A 1 
ATOM 4640 C CG  . LYS A 0 606 . -39.946 -46.134 76.578  1.00 35.09 606 A 1 
ATOM 4641 C CD  . LYS A 0 606 . -39.410 -46.936 77.773  1.00 35.09 606 A 1 
ATOM 4642 C CE  . LYS A 0 606 . -39.725 -46.192 79.079  1.00 35.09 606 A 1 
ATOM 4643 N NZ  . LYS A 0 606 . -39.024 -46.793 80.242  1.00 35.09 606 A 1 
ATOM 4644 N N   . ALA A 0 607 . -38.333 -44.245 73.552  1.00 34.09 607 A 1 
ATOM 4645 C CA  . ALA A 0 607 . -37.064 -43.563 73.903  1.00 34.09 607 A 1 
ATOM 4646 C C   . ALA A 0 607 . -35.863 -43.448 72.926  1.00 34.09 607 A 1 
ATOM 4647 C CB  . ALA A 0 607 . -36.586 -44.095 75.265  1.00 34.09 607 A 1 
ATOM 4648 O O   . ALA A 0 607 . -35.236 -44.440 72.581  1.00 34.09 607 A 1 
ATOM 4649 N N   . ALA A 0 608 . -35.404 -42.197 72.723  1.00 37.62 608 A 1 
ATOM 4650 C CA  . ALA A 0 608 . -34.009 -41.766 72.949  1.00 37.62 608 A 1 
ATOM 4651 C C   . ALA A 0 608 . -33.903 -40.224 73.099  1.00 37.62 608 A 1 
ATOM 4652 C CB  . ALA A 0 608 . -33.091 -42.245 71.818  1.00 37.62 608 A 1 
ATOM 4653 O O   . ALA A 0 608 . -34.542 -39.484 72.357  1.00 37.62 608 A 1 
ATOM 4654 N N   . GLN A 0 609 . -33.092 -39.745 74.051  1.00 33.90 609 A 1 
ATOM 4655 C CA  . GLN A 0 609 . -32.626 -38.347 74.154  1.00 33.90 609 A 1 
ATOM 4656 C C   . GLN A 0 609 . -31.223 -38.225 73.529  1.00 33.90 609 A 1 
ATOM 4657 C CB  . GLN A 0 609 . -32.512 -37.922 75.634  1.00 33.90 609 A 1 
ATOM 4658 O O   . GLN A 0 609 . -30.459 -39.186 73.582  1.00 33.90 609 A 1 
ATOM 4659 C CG  . GLN A 0 609 . -33.831 -37.787 76.407  1.00 33.90 609 A 1 
ATOM 4660 C CD  . GLN A 0 609 . -33.566 -37.657 77.907  1.00 33.90 609 A 1 
ATOM 4661 N NE2 . GLN A 0 609 . -33.194 -36.497 78.404  1.00 33.90 609 A 1 
ATOM 4662 O OE1 . GLN A 0 609 . -33.666 -38.609 78.662  1.00 33.90 609 A 1 
ATOM 4663 N N   . GLY A 0 610 . -30.840 -37.040 73.045  1.00 38.57 610 A 1 
ATOM 4664 C CA  . GLY A 0 610 . -29.466 -36.715 72.630  1.00 38.57 610 A 1 
ATOM 4665 C C   . GLY A 0 610 . -29.342 -35.230 72.272  1.00 38.57 610 A 1 
ATOM 4666 O O   . GLY A 0 610 . -30.287 -34.668 71.726  1.00 38.57 610 A 1 
ATOM 4667 N N   . SER A 0 611 . -28.233 -34.575 72.632  1.00 31.67 611 A 1 
ATOM 4668 C CA  . SER A 0 611 . -28.180 -33.105 72.776  1.00 31.67 611 A 1 
ATOM 4669 C C   . SER A 0 611 . -26.909 -32.457 72.169  1.00 31.67 611 A 1 
ATOM 4670 C CB  . SER A 0 611 . -28.259 -32.761 74.278  1.00 31.67 611 A 1 
ATOM 4671 O O   . SER A 0 611 . -26.164 -33.106 71.446  1.00 31.67 611 A 1 
ATOM 4672 O OG  . SER A 0 611 . -29.180 -33.530 75.032  1.00 31.67 611 A 1 
ATOM 4673 N N   . TYR A 0 612 . -26.659 -31.194 72.566  1.00 32.50 612 A 1 
ATOM 4674 C CA  . TYR A 0 612 . -25.396 -30.412 72.623  1.00 32.50 612 A 1 
ATOM 4675 C C   . TYR A 0 612 . -24.614 -30.047 71.338  1.00 32.50 612 A 1 
ATOM 4676 C CB  . TYR A 0 612 . -24.418 -30.874 73.742  1.00 32.50 612 A 1 
ATOM 4677 O O   . TYR A 0 612 . -24.163 -30.896 70.583  1.00 32.50 612 A 1 
ATOM 4678 C CG  . TYR A 0 612 . -24.704 -32.176 74.474  1.00 32.50 612 A 1 
ATOM 4679 C CD1 . TYR A 0 612 . -25.171 -32.168 75.806  1.00 32.50 612 A 1 
ATOM 4680 C CD2 . TYR A 0 612 . -24.498 -33.403 73.817  1.00 32.50 612 A 1 
ATOM 4681 C CE1 . TYR A 0 612 . -25.525 -33.380 76.437  1.00 32.50 612 A 1 
ATOM 4682 C CE2 . TYR A 0 612 . -24.889 -34.610 74.424  1.00 32.50 612 A 1 
ATOM 4683 O OH  . TYR A 0 612 . -25.861 -35.759 76.281  1.00 32.50 612 A 1 
ATOM 4684 C CZ  . TYR A 0 612 . -25.425 -34.599 75.726  1.00 32.50 612 A 1 
ATOM 4685 N N   . GLY A 0 613 . -24.291 -28.747 71.221  1.00 39.86 613 A 1 
ATOM 4686 C CA  . GLY A 0 613 . -23.249 -28.212 70.329  1.00 39.86 613 A 1 
ATOM 4687 C C   . GLY A 0 613 . -23.223 -26.675 70.282  1.00 39.86 613 A 1 
ATOM 4688 O O   . GLY A 0 613 . -23.961 -26.078 69.509  1.00 39.86 613 A 1 
ATOM 4689 N N   . LYS A 0 614 . -22.388 -26.015 71.104  1.00 34.61 614 A 1 
ATOM 4690 C CA  . LYS A 0 614 . -22.224 -24.542 71.142  1.00 34.61 614 A 1 
ATOM 4691 C C   . LYS A 0 614 . -20.741 -24.153 71.101  1.00 34.61 614 A 1 
ATOM 4692 C CB  . LYS A 0 614 . -22.885 -23.970 72.420  1.00 34.61 614 A 1 
ATOM 4693 O O   . LYS A 0 614 . -20.019 -24.474 72.040  1.00 34.61 614 A 1 
ATOM 4694 C CG  . LYS A 0 614 . -22.788 -22.431 72.543  1.00 34.61 614 A 1 
ATOM 4695 C CD  . LYS A 0 614 . -22.974 -21.945 73.990  1.00 34.61 614 A 1 
ATOM 4696 C CE  . LYS A 0 614 . -22.842 -20.415 74.049  1.00 34.61 614 A 1 
ATOM 4697 N NZ  . LYS A 0 614 . -22.749 -19.913 75.444  1.00 34.61 614 A 1 
ATOM 4698 N N   . ALA A 0 615 . -20.338 -23.367 70.104  1.00 38.82 615 A 1 
ATOM 4699 C CA  . ALA A 0 615 . -19.131 -22.527 70.079  1.00 38.82 615 A 1 
ATOM 4700 C C   . ALA A 0 615 . -19.279 -21.481 68.946  1.00 38.82 615 A 1 
ATOM 4701 C CB  . ALA A 0 615 . -17.894 -23.406 69.840  1.00 38.82 615 A 1 
ATOM 4702 O O   . ALA A 0 615 . -19.951 -21.769 67.965  1.00 38.82 615 A 1 
ATOM 4703 N N   . GLY A 0 616 . -18.724 -20.268 68.994  1.00 35.22 616 A 1 
ATOM 4704 C CA  . GLY A 0 616 . -17.993 -19.614 70.081  1.00 35.22 616 A 1 
ATOM 4705 C C   . GLY A 0 616 . -16.856 -18.718 69.568  1.00 35.22 616 A 1 
ATOM 4706 O O   . GLY A 0 616 . -15.868 -19.243 69.079  1.00 35.22 616 A 1 
ATOM 4707 N N   . TYR A 0 617 . -16.964 -17.406 69.823  1.00 35.79 617 A 1 
ATOM 4708 C CA  . TYR A 0 617 . -15.921 -16.366 69.692  1.00 35.79 617 A 1 
ATOM 4709 C C   . TYR A 0 617 . -15.488 -15.926 68.281  1.00 35.79 617 A 1 
ATOM 4710 C CB  . TYR A 0 617 . -14.709 -16.685 70.585  1.00 35.79 617 A 1 
ATOM 4711 O O   . TYR A 0 617 . -15.332 -16.716 67.361  1.00 35.79 617 A 1 
ATOM 4712 C CG  . TYR A 0 617 . -15.064 -16.725 72.056  1.00 35.79 617 A 1 
ATOM 4713 C CD1 . TYR A 0 617 . -14.987 -15.544 72.817  1.00 35.79 617 A 1 
ATOM 4714 C CD2 . TYR A 0 617 . -15.518 -17.921 72.647  1.00 35.79 617 A 1 
ATOM 4715 C CE1 . TYR A 0 617 . -15.380 -15.550 74.168  1.00 35.79 617 A 1 
ATOM 4716 C CE2 . TYR A 0 617 . -15.931 -17.926 73.993  1.00 35.79 617 A 1 
ATOM 4717 O OH  . TYR A 0 617 . -16.264 -16.748 76.051  1.00 35.79 617 A 1 
ATOM 4718 C CZ  . TYR A 0 617 . -15.863 -16.740 74.753  1.00 35.79 617 A 1 
ATOM 4719 N N   . GLY A 0 618 . -15.237 -14.619 68.153  1.00 34.38 618 A 1 
ATOM 4720 C CA  . GLY A 0 618 . -14.572 -13.998 67.007  1.00 34.38 618 A 1 
ATOM 4721 C C   . GLY A 0 618 . -13.445 -13.072 67.470  1.00 34.38 618 A 1 
ATOM 4722 O O   . GLY A 0 618 . -13.427 -12.651 68.628  1.00 34.38 618 A 1 
ATOM 4723 N N   . VAL A 0 619 . -12.518 -12.745 66.566  1.00 38.49 619 A 1 
ATOM 4724 C CA  . VAL A 0 619 . -11.453 -11.742 66.753  1.00 38.49 619 A 1 
ATOM 4725 C C   . VAL A 0 619 . -11.245 -10.986 65.434  1.00 38.49 619 A 1 
ATOM 4726 C CB  . VAL A 0 619 . -10.130 -12.363 67.268  1.00 38.49 619 A 1 
ATOM 4727 O O   . VAL A 0 619 . -11.539 -11.487 64.353  1.00 38.49 619 A 1 
ATOM 4728 C CG1 . VAL A 0 619 . -9.032  -11.311 67.506  1.00 38.49 619 A 1 
ATOM 4729 C CG2 . VAL A 0 619 . -10.314 -13.082 68.613  1.00 38.49 619 A 1 
ATOM 4730 N N   . SER A 0 620 . -10.787 -9.745  65.542  1.00 34.32 620 A 1 
ATOM 4731 C CA  . SER A 0 620 . -10.591 -8.779  64.462  1.00 34.32 620 A 1 
ATOM 4732 C C   . SER A 0 620 . -9.322  -8.966  63.614  1.00 34.32 620 A 1 
ATOM 4733 C CB  . SER A 0 620 . -10.468 -7.408  65.137  1.00 34.32 620 A 1 
ATOM 4734 O O   . SER A 0 620 . -8.296  -9.390  64.136  1.00 34.32 620 A 1 
ATOM 4735 O OG  . SER A 0 620 . -9.397  -7.438  66.069  1.00 34.32 620 A 1 
ATOM 4736 N N   . ALA A 0 621 . -9.366  -8.331  62.435  1.00 35.67 621 A 1 
ATOM 4737 C CA  . ALA A 0 621 . -8.297  -7.537  61.803  1.00 35.67 621 A 1 
ATOM 4738 C C   . ALA A 0 621 . -7.376  -8.168  60.731  1.00 35.67 621 A 1 
ATOM 4739 C CB  . ALA A 0 621 . -7.489  -6.745  62.850  1.00 35.67 621 A 1 
ATOM 4740 O O   . ALA A 0 621 . -6.758  -9.206  60.919  1.00 35.67 621 A 1 
ATOM 4741 N N   . LYS A 0 622 . -7.196  -7.360  59.669  1.00 34.80 622 A 1 
ATOM 4742 C CA  . LYS A 0 622 . -6.092  -7.300  58.689  1.00 34.80 622 A 1 
ATOM 4743 C C   . LYS A 0 622 . -5.798  -8.532  57.813  1.00 34.80 622 A 1 
ATOM 4744 C CB  . LYS A 0 622 . -4.803  -6.799  59.371  1.00 34.80 622 A 1 
ATOM 4745 O O   . LYS A 0 622 . -4.934  -9.332  58.133  1.00 34.80 622 A 1 
ATOM 4746 C CG  . LYS A 0 622 . -4.847  -5.303  59.712  1.00 34.80 622 A 1 
ATOM 4747 C CD  . LYS A 0 622 . -3.490  -4.842  60.262  1.00 34.80 622 A 1 
ATOM 4748 C CE  . LYS A 0 622 . -3.485  -3.322  60.461  1.00 34.80 622 A 1 
ATOM 4749 N NZ  . LYS A 0 622 . -2.163  -2.836  60.932  1.00 34.80 622 A 1 
ATOM 4750 N N   . GLY A 0 623 . -6.334  -8.469  56.589  1.00 32.10 623 A 1 
ATOM 4751 C CA  . GLY A 0 623 . -5.522  -8.295  55.371  1.00 32.10 623 A 1 
ATOM 4752 C C   . GLY A 0 623 . -4.788  -9.511  54.789  1.00 32.10 623 A 1 
ATOM 4753 O O   . GLY A 0 623 . -3.927  -10.102 55.427  1.00 32.10 623 A 1 
ATOM 4754 N N   . GLY A 0 624 . -5.028  -9.791  53.506  1.00 34.25 624 A 1 
ATOM 4755 C CA  . GLY A 0 624 . -4.266  -10.771 52.725  1.00 34.25 624 A 1 
ATOM 4756 C C   . GLY A 0 624 . -4.898  -11.012 51.353  1.00 34.25 624 A 1 
ATOM 4757 O O   . GLY A 0 624 . -6.065  -11.371 51.271  1.00 34.25 624 A 1 
ATOM 4758 N N   . LYS A 0 625 . -4.146  -10.765 50.275  1.00 31.34 625 A 1 
ATOM 4759 C CA  . LYS A 0 625 . -4.603  -10.895 48.879  1.00 31.34 625 A 1 
ATOM 4760 C C   . LYS A 0 625 . -4.629  -12.360 48.403  1.00 31.34 625 A 1 
ATOM 4761 C CB  . LYS A 0 625 . -3.627  -10.147 47.945  1.00 31.34 625 A 1 
ATOM 4762 O O   . LYS A 0 625 . -3.668  -13.073 48.666  1.00 31.34 625 A 1 
ATOM 4763 C CG  . LYS A 0 625 . -3.481  -8.630  48.146  1.00 31.34 625 A 1 
ATOM 4764 C CD  . LYS A 0 625 . -2.382  -8.105  47.203  1.00 31.34 625 A 1 
ATOM 4765 C CE  . LYS A 0 625 . -2.265  -6.576  47.245  1.00 31.34 625 A 1 
ATOM 4766 N NZ  . LYS A 0 625 . -1.253  -6.075  46.277  1.00 31.34 625 A 1 
ATOM 4767 N N   . GLY A 0 626 . -5.564  -12.678 47.501  1.00 32.08 626 A 1 
ATOM 4768 C CA  . GLY A 0 626 . -5.210  -13.215 46.172  1.00 32.08 626 A 1 
ATOM 4769 C C   . GLY A 0 626 . -5.465  -14.700 45.850  1.00 32.08 626 A 1 
ATOM 4770 O O   . GLY A 0 626 . -4.992  -15.580 46.558  1.00 32.08 626 A 1 
ATOM 4771 N N   . GLY A 0 627 . -6.082  -14.933 44.676  1.00 31.47 627 A 1 
ATOM 4772 C CA  . GLY A 0 627 . -6.172  -16.221 43.953  1.00 31.47 627 A 1 
ATOM 4773 C C   . GLY A 0 627 . -7.144  -17.240 44.571  1.00 31.47 627 A 1 
ATOM 4774 O O   . GLY A 0 627 . -7.267  -17.313 45.783  1.00 31.47 627 A 1 
ATOM 4775 N N   . TRP A 0 628 . -7.869  -18.087 43.837  1.00 34.77 628 A 1 
ATOM 4776 C CA  . TRP A 0 628 . -7.904  -18.477 42.413  1.00 34.77 628 A 1 
ATOM 4777 C C   . TRP A 0 628 . -9.393  -18.765 42.072  1.00 34.77 628 A 1 
ATOM 4778 C CB  . TRP A 0 628 . -7.065  -19.764 42.257  1.00 34.77 628 A 1 
ATOM 4779 O O   . TRP A 0 628 . -10.167 -19.024 42.984  1.00 34.77 628 A 1 
ATOM 4780 C CG  . TRP A 0 628 . -5.580  -19.678 42.500  1.00 34.77 628 A 1 
ATOM 4781 C CD1 . TRP A 0 628 . -4.967  -19.456 43.688  1.00 34.77 628 A 1 
ATOM 4782 C CD2 . TRP A 0 628 . -4.497  -19.922 41.547  1.00 34.77 628 A 1 
ATOM 4783 C CE2 . TRP A 0 628 . -3.248  -19.763 42.221  1.00 34.77 628 A 1 
ATOM 4784 C CE3 . TRP A 0 628 . -4.446  -20.293 40.185  1.00 34.77 628 A 1 
ATOM 4785 N NE1 . TRP A 0 628 . -3.596  -19.457 43.518  1.00 34.77 628 A 1 
ATOM 4786 C CH2 . TRP A 0 628 . -2.002  -20.301 40.217  1.00 34.77 628 A 1 
ATOM 4787 C CZ2 . TRP A 0 628 . -2.015  -19.939 41.575  1.00 34.77 628 A 1 
ATOM 4788 C CZ3 . TRP A 0 628 . -3.215  -20.483 39.529  1.00 34.77 628 A 1 
ATOM 4789 N N   . GLY A 0 629 . -9.925  -18.754 40.847  1.00 33.39 629 A 1 
ATOM 4790 C CA  . GLY A 0 629 . -9.324  -18.813 39.515  1.00 33.39 629 A 1 
ATOM 4791 C C   . GLY A 0 629 . -9.964  -19.957 38.709  1.00 33.39 629 A 1 
ATOM 4792 O O   . GLY A 0 629 . -9.530  -21.098 38.834  1.00 33.39 629 A 1 
ATOM 4793 N N   . SER A 0 630 . -10.983 -19.668 37.888  1.00 37.64 630 A 1 
ATOM 4794 C CA  . SER A 0 630 . -11.491 -20.599 36.863  1.00 37.64 630 A 1 
ATOM 4795 C C   . SER A 0 630 . -12.145 -19.842 35.695  1.00 37.64 630 A 1 
ATOM 4796 C CB  . SER A 0 630 . -12.464 -21.624 37.466  1.00 37.64 630 A 1 
ATOM 4797 O O   . SER A 0 630 . -13.182 -19.203 35.851  1.00 37.64 630 A 1 
ATOM 4798 O OG  . SER A 0 630 . -12.359 -22.842 36.757  1.00 37.64 630 A 1 
ATOM 4799 N N   . GLN A 0 631 . -11.473 -19.872 34.543  1.00 35.18 631 A 1 
ATOM 4800 C CA  . GLN A 0 631 . -11.947 -19.464 33.209  1.00 35.18 631 A 1 
ATOM 4801 C C   . GLN A 0 631 . -12.661 -20.665 32.514  1.00 35.18 631 A 1 
ATOM 4802 C CB  . GLN A 0 631 . -10.682 -19.067 32.417  1.00 35.18 631 A 1 
ATOM 4803 O O   . GLN A 0 631 . -12.757 -21.725 33.127  1.00 35.18 631 A 1 
ATOM 4804 C CG  . GLN A 0 631 . -9.978  -17.750 32.738  1.00 35.18 631 A 1 
ATOM 4805 C CD  . GLN A 0 631 . -8.817  -17.591 31.755  1.00 35.18 631 A 1 
ATOM 4806 N NE2 . GLN A 0 631 . -9.038  -17.069 30.567  1.00 35.18 631 A 1 
ATOM 4807 O OE1 . GLN A 0 631 . -7.701  -18.001 32.015  1.00 35.18 631 A 1 
ATOM 4808 N N   . PRO A 0 632 . -12.937 -20.644 31.191  1.00 40.69 632 A 1 
ATOM 4809 C CA  . PRO A 0 632 . -13.840 -19.773 30.415  1.00 40.69 632 A 1 
ATOM 4810 C C   . PRO A 0 632 . -14.790 -20.615 29.511  1.00 40.69 632 A 1 
ATOM 4811 C CB  . PRO A 0 632 . -12.874 -19.009 29.500  1.00 40.69 632 A 1 
ATOM 4812 O O   . PRO A 0 632 . -14.634 -21.828 29.431  1.00 40.69 632 A 1 
ATOM 4813 C CG  . PRO A 0 632 . -11.835 -20.087 29.137  1.00 40.69 632 A 1 
ATOM 4814 C CD  . PRO A 0 632 . -11.915 -21.128 30.266  1.00 40.69 632 A 1 
ATOM 4815 N N   . SER A 0 633 . -15.665 -19.995 28.701  1.00 34.40 633 A 1 
ATOM 4816 C CA  . SER A 0 633 . -15.857 -20.434 27.295  1.00 34.40 633 A 1 
ATOM 4817 C C   . SER A 0 633 . -16.628 -19.417 26.448  1.00 34.40 633 A 1 
ATOM 4818 C CB  . SER A 0 633 . -16.597 -21.775 27.136  1.00 34.40 633 A 1 
ATOM 4819 O O   . SER A 0 633 . -17.677 -18.930 26.854  1.00 34.40 633 A 1 
ATOM 4820 O OG  . SER A 0 633 . -16.290 -22.306 25.854  1.00 34.40 633 A 1 
ATOM 4821 N N   . TYR A 0 634 . -16.144 -19.172 25.228  1.00 33.10 634 A 1 
ATOM 4822 C CA  . TYR A 0 634 . -16.954 -18.656 24.114  1.00 33.10 634 A 1 
ATOM 4823 C C   . TYR A 0 634 . -17.878 -19.780 23.597  1.00 33.10 634 A 1 
ATOM 4824 C CB  . TYR A 0 634 . -16.012 -18.207 22.978  1.00 33.10 634 A 1 
ATOM 4825 O O   . TYR A 0 634 . -17.515 -20.953 23.721  1.00 33.10 634 A 1 
ATOM 4826 C CG  . TYR A 0 634 . -15.482 -16.780 23.017  1.00 33.10 634 A 1 
ATOM 4827 C CD1 . TYR A 0 634 . -15.553 -15.999 21.845  1.00 33.10 634 A 1 
ATOM 4828 C CD2 . TYR A 0 634 . -14.892 -16.236 24.179  1.00 33.10 634 A 1 
ATOM 4829 C CE1 . TYR A 0 634 . -15.052 -14.684 21.832  1.00 33.10 634 A 1 
ATOM 4830 C CE2 . TYR A 0 634 . -14.394 -14.915 24.170  1.00 33.10 634 A 1 
ATOM 4831 O OH  . TYR A 0 634 . -14.007 -12.863 22.969  1.00 33.10 634 A 1 
ATOM 4832 C CZ  . TYR A 0 634 . -14.476 -14.137 22.994  1.00 33.10 634 A 1 
ATOM 4833 N N   . GLY A 0 635 . -19.018 -19.461 22.966  1.00 36.69 635 A 1 
ATOM 4834 C CA  . GLY A 0 635 . -19.819 -20.498 22.295  1.00 36.69 635 A 1 
ATOM 4835 C C   . GLY A 0 635 . -21.171 -20.092 21.695  1.00 36.69 635 A 1 
ATOM 4836 O O   . GLY A 0 635 . -22.192 -20.211 22.355  1.00 36.69 635 A 1 
ATOM 4837 N N   . ALA A 0 636 . -21.158 -19.761 20.400  1.00 35.27 636 A 1 
ATOM 4838 C CA  . ALA A 0 636 . -22.205 -20.065 19.412  1.00 35.27 636 A 1 
ATOM 4839 C C   . ALA A 0 636 . -23.664 -19.604 19.653  1.00 35.27 636 A 1 
ATOM 4840 C CB  . ALA A 0 636 . -22.122 -21.561 19.079  1.00 35.27 636 A 1 
ATOM 4841 O O   . ALA A 0 636 . -24.534 -20.350 20.098  1.00 35.27 636 A 1 
ATOM 4842 N N   . TYR A 0 637 . -23.965 -18.435 19.094  1.00 32.33 637 A 1 
ATOM 4843 C CA  . TYR A 0 637 . -25.225 -18.163 18.389  1.00 32.33 637 A 1 
ATOM 4844 C C   . TYR A 0 637 . -25.455 -19.231 17.296  1.00 32.33 637 A 1 
ATOM 4845 C CB  . TYR A 0 637 . -25.173 -16.741 17.767  1.00 32.33 637 A 1 
ATOM 4846 O O   . TYR A 0 637 . -24.617 -19.406 16.411  1.00 32.33 637 A 1 
ATOM 4847 C CG  . TYR A 0 637 . -23.877 -15.985 18.030  1.00 32.33 637 A 1 
ATOM 4848 C CD1 . TYR A 0 637 . -23.798 -15.093 19.117  1.00 32.33 637 A 1 
ATOM 4849 C CD2 . TYR A 0 637 . -22.713 -16.312 17.302  1.00 32.33 637 A 1 
ATOM 4850 C CE1 . TYR A 0 637 . -22.559 -14.542 19.493  1.00 32.33 637 A 1 
ATOM 4851 C CE2 . TYR A 0 637 . -21.469 -15.777 17.688  1.00 32.33 637 A 1 
ATOM 4852 O OH  . TYR A 0 637 . -20.182 -14.409 19.178  1.00 32.33 637 A 1 
ATOM 4853 C CZ  . TYR A 0 637 . -21.389 -14.897 18.788  1.00 32.33 637 A 1 
ATOM 4854 N N   . GLY A 0 638 . -26.587 -19.937 17.347  1.00 34.62 638 A 1 
ATOM 4855 C CA  . GLY A 0 638 . -26.979 -20.961 16.372  1.00 34.62 638 A 1 
ATOM 4856 C C   . GLY A 0 638 . -28.413 -21.427 16.632  1.00 34.62 638 A 1 
ATOM 4857 O O   . GLY A 0 638 . -28.726 -21.869 17.733  1.00 34.62 638 A 1 
ATOM 4858 N N   . GLY A 0 639 . -29.307 -21.252 15.656  1.00 31.22 639 A 1 
ATOM 4859 C CA  . GLY A 0 639 . -30.755 -21.302 15.894  1.00 31.22 639 A 1 
ATOM 4860 C C   . GLY A 0 639 . -31.444 -22.656 15.682  1.00 31.22 639 A 1 
ATOM 4861 O O   . GLY A 0 639 . -30.949 -23.536 14.983  1.00 31.22 639 A 1 
ATOM 4862 N N   . ALA A 0 640 . -32.665 -22.750 16.215  1.00 36.36 640 A 1 
ATOM 4863 C CA  . ALA A 0 640 . -33.734 -23.643 15.765  1.00 36.36 640 A 1 
ATOM 4864 C C   . ALA A 0 640 . -35.063 -22.878 15.961  1.00 36.36 640 A 1 
ATOM 4865 C CB  . ALA A 0 640 . -33.679 -24.948 16.568  1.00 36.36 640 A 1 
ATOM 4866 O O   . ALA A 0 640 . -35.407 -22.535 17.085  1.00 36.36 640 A 1 
ATOM 4867 N N   . ALA A 0 641 . -35.741 -22.364 14.933  1.00 33.46 641 A 1 
ATOM 4868 C CA  . ALA A 0 641 . -36.341 -23.033 13.772  1.00 33.46 641 A 1 
ATOM 4869 C C   . ALA A 0 641 . -37.629 -23.816 14.112  1.00 33.46 641 A 1 
ATOM 4870 C CB  . ALA A 0 641 . -35.343 -23.804 12.900  1.00 33.46 641 A 1 
ATOM 4871 O O   . ALA A 0 641 . -37.613 -24.982 14.491  1.00 33.46 641 A 1 
ATOM 4872 N N   . TYR A 0 642 . -38.742 -23.102 13.926  1.00 31.26 642 A 1 
ATOM 4873 C CA  . TYR A 0 642 . -40.109 -23.532 13.604  1.00 31.26 642 A 1 
ATOM 4874 C C   . TYR A 0 642 . -40.307 -25.021 13.230  1.00 31.26 642 A 1 
ATOM 4875 C CB  . TYR A 0 642 . -40.497 -22.645 12.405  1.00 31.26 642 A 1 
ATOM 4876 O O   . TYR A 0 642 . -39.698 -25.514 12.282  1.00 31.26 642 A 1 
ATOM 4877 C CG  . TYR A 0 642 . -41.972 -22.433 12.163  1.00 31.26 642 A 1 
ATOM 4878 C CD1 . TYR A 0 642 . -42.670 -23.244 11.248  1.00 31.26 642 A 1 
ATOM 4879 C CD2 . TYR A 0 642 . -42.614 -21.340 12.777  1.00 31.26 642 A 1 
ATOM 4880 C CE1 . TYR A 0 642 . -44.012 -22.949 10.937  1.00 31.26 642 A 1 
ATOM 4881 C CE2 . TYR A 0 642 . -43.952 -21.040 12.464  1.00 31.26 642 A 1 
ATOM 4882 O OH  . TYR A 0 642 . -45.935 -21.544 11.212  1.00 31.26 642 A 1 
ATOM 4883 C CZ  . TYR A 0 642 . -44.650 -21.840 11.535  1.00 31.26 642 A 1 
ATOM 4884 N N   . GLY A 0 643 . -41.246 -25.717 13.888  1.00 36.12 643 A 1 
ATOM 4885 C CA  . GLY A 0 643 . -41.525 -27.128 13.587  1.00 36.12 643 A 1 
ATOM 4886 C C   . GLY A 0 643 . -42.847 -27.670 14.136  1.00 36.12 643 A 1 
ATOM 4887 O O   . GLY A 0 643 . -42.867 -28.361 15.151  1.00 36.12 643 A 1 
ATOM 4888 N N   . SER A 0 644 . -43.957 -27.429 13.435  1.00 31.70 644 A 1 
ATOM 4889 C CA  . SER A 0 644 . -45.210 -28.156 13.665  1.00 31.70 644 A 1 
ATOM 4890 C C   . SER A 0 644 . -45.232 -29.481 12.888  1.00 31.70 644 A 1 
ATOM 4891 C CB  . SER A 0 644 . -46.414 -27.277 13.290  1.00 31.70 644 A 1 
ATOM 4892 O O   . SER A 0 644 . -45.032 -29.494 11.673  1.00 31.70 644 A 1 
ATOM 4893 O OG  . SER A 0 644 . -46.376 -26.882 11.930  1.00 31.70 644 A 1 
ATOM 4894 N N   . LYS A 0 645 . -45.538 -30.607 13.554  1.00 37.82 645 A 1 
ATOM 4895 C CA  . LYS A 0 645 . -46.195 -31.761 12.906  1.00 37.82 645 A 1 
ATOM 4896 C C   . LYS A 0 645 . -46.750 -32.787 13.891  1.00 37.82 645 A 1 
ATOM 4897 C CB  . LYS A 0 645 . -45.268 -32.459 11.884  1.00 37.82 645 A 1 
ATOM 4898 O O   . LYS A 0 645 . -46.130 -33.111 14.896  1.00 37.82 645 A 1 
ATOM 4899 C CG  . LYS A 0 645 . -45.908 -32.380 10.487  1.00 37.82 645 A 1 
ATOM 4900 C CD  . LYS A 0 645 . -44.938 -32.813 9.387   1.00 37.82 645 A 1 
ATOM 4901 C CE  . LYS A 0 645 . -45.589 -32.569 8.021   1.00 37.82 645 A 1 
ATOM 4902 N NZ  . LYS A 0 645 . -44.637 -32.832 6.915   1.00 37.82 645 A 1 
ATOM 4903 N N   . ALA A 0 646 . -47.917 -33.323 13.545  1.00 33.77 646 A 1 
ATOM 4904 C CA  . ALA A 0 646 . -48.558 -34.439 14.229  1.00 33.77 646 A 1 
ATOM 4905 C C   . ALA A 0 646 . -48.011 -35.801 13.754  1.00 33.77 646 A 1 
ATOM 4906 C CB  . ALA A 0 646 . -50.069 -34.329 13.980  1.00 33.77 646 A 1 
ATOM 4907 O O   . ALA A 0 646 . -47.535 -35.926 12.624  1.00 33.77 646 A 1 
ATOM 4908 N N   . GLY A 0 647 . -48.167 -36.835 14.584  1.00 37.84 647 A 1 
ATOM 4909 C CA  . GLY A 0 647 . -47.915 -38.240 14.246  1.00 37.84 647 A 1 
ATOM 4910 C C   . GLY A 0 647 . -48.515 -39.161 15.313  1.00 37.84 647 A 1 
ATOM 4911 O O   . GLY A 0 647 . -48.355 -38.896 16.499  1.00 37.84 647 A 1 
ATOM 4912 N N   . ALA A 0 648 . -49.259 -40.194 14.908  1.00 35.58 648 A 1 
ATOM 4913 C CA  . ALA A 0 648 . -50.148 -40.958 15.791  1.00 35.58 648 A 1 
ATOM 4914 C C   . ALA A 0 648 . -49.741 -42.431 15.973  1.00 35.58 648 A 1 
ATOM 4915 C CB  . ALA A 0 648 . -51.569 -40.868 15.215  1.00 35.58 648 A 1 
ATOM 4916 O O   . ALA A 0 648 . -49.242 -43.050 15.037  1.00 35.58 648 A 1 
ATOM 4917 N N   . ALA A 0 649 . -50.069 -42.999 17.141  1.00 38.03 649 A 1 
ATOM 4918 C CA  . ALA A 0 649 . -50.267 -44.434 17.403  1.00 38.03 649 A 1 
ATOM 4919 C C   . ALA A 0 649 . -50.901 -44.617 18.809  1.00 38.03 649 A 1 
ATOM 4920 C CB  . ALA A 0 649 . -48.899 -45.143 17.369  1.00 38.03 649 A 1 
ATOM 4921 O O   . ALA A 0 649 . -50.581 -43.834 19.693  1.00 38.03 649 A 1 
ATOM 4922 N N   . TYR A 0 650 . -51.706 -45.615 19.197  1.00 35.43 650 A 1 
ATOM 4923 C CA  . TYR A 0 650 . -52.672 -46.539 18.578  1.00 35.43 650 A 1 
ATOM 4924 C C   . TYR A 0 650 . -53.202 -47.456 19.726  1.00 35.43 650 A 1 
ATOM 4925 C CB  . TYR A 0 650 . -52.028 -47.429 17.485  1.00 35.43 650 A 1 
ATOM 4926 O O   . TYR A 0 650 . -52.416 -48.205 20.291  1.00 35.43 650 A 1 
ATOM 4927 C CG  . TYR A 0 650 . -53.005 -48.052 16.498  1.00 35.43 650 A 1 
ATOM 4928 C CD1 . TYR A 0 650 . -53.568 -49.319 16.752  1.00 35.43 650 A 1 
ATOM 4929 C CD2 . TYR A 0 650 . -53.306 -47.383 15.293  1.00 35.43 650 A 1 
ATOM 4930 C CE1 . TYR A 0 650 . -54.424 -49.918 15.805  1.00 35.43 650 A 1 
ATOM 4931 C CE2 . TYR A 0 650 . -54.162 -47.978 14.344  1.00 35.43 650 A 1 
ATOM 4932 O OH  . TYR A 0 650 . -55.532 -49.823 13.670  1.00 35.43 650 A 1 
ATOM 4933 C CZ  . TYR A 0 650 . -54.719 -49.249 14.595  1.00 35.43 650 A 1 
ATOM 4934 N N   . GLY A 0 651 . -54.508 -47.449 20.044  1.00 37.57 651 A 1 
ATOM 4935 C CA  . GLY A 0 651 . -55.258 -48.641 20.524  1.00 37.57 651 A 1 
ATOM 4936 C C   . GLY A 0 651 . -55.353 -49.052 22.023  1.00 37.57 651 A 1 
ATOM 4937 O O   . GLY A 0 651 . -54.403 -49.575 22.590  1.00 37.57 651 A 1 
ATOM 4938 N N   . GLY A 0 652 . -56.592 -49.042 22.562  1.00 36.39 652 A 1 
ATOM 4939 C CA  . GLY A 0 652 . -57.098 -49.918 23.657  1.00 36.39 652 A 1 
ATOM 4940 C C   . GLY A 0 652 . -56.811 -49.482 25.114  1.00 36.39 652 A 1 
ATOM 4941 O O   . GLY A 0 652 . -55.750 -48.945 25.386  1.00 36.39 652 A 1 
ATOM 4942 N N   . TYR A 0 653 . -57.676 -49.676 26.126  1.00 38.10 653 A 1 
ATOM 4943 C CA  . TYR A 0 653 . -58.944 -50.429 26.252  1.00 38.10 653 A 1 
ATOM 4944 C C   . TYR A 0 653 . -59.943 -49.746 27.228  1.00 38.10 653 A 1 
ATOM 4945 C CB  . TYR A 0 653 . -58.637 -51.856 26.749  1.00 38.10 653 A 1 
ATOM 4946 O O   . TYR A 0 653 . -59.622 -48.756 27.878  1.00 38.10 653 A 1 
ATOM 4947 C CG  . TYR A 0 653 . -58.085 -52.774 25.680  1.00 38.10 653 A 1 
ATOM 4948 C CD1 . TYR A 0 653 . -58.965 -53.563 24.910  1.00 38.10 653 A 1 
ATOM 4949 C CD2 . TYR A 0 653 . -56.699 -52.828 25.443  1.00 38.10 653 A 1 
ATOM 4950 C CE1 . TYR A 0 653 . -58.456 -54.394 23.894  1.00 38.10 653 A 1 
ATOM 4951 C CE2 . TYR A 0 653 . -56.189 -53.649 24.419  1.00 38.10 653 A 1 
ATOM 4952 O OH  . TYR A 0 653 . -56.587 -55.222 22.649  1.00 38.10 653 A 1 
ATOM 4953 C CZ  . TYR A 0 653 . -57.069 -54.433 23.643  1.00 38.10 653 A 1 
ATOM 4954 N N   . GLN A 0 654 . -61.176 -50.264 27.299  1.00 35.49 654 A 1 
ATOM 4955 C CA  . GLN A 0 654 . -62.347 -49.668 27.971  1.00 35.49 654 A 1 
ATOM 4956 C C   . GLN A 0 654 . -62.483 -50.011 29.471  1.00 35.49 654 A 1 
ATOM 4957 C CB  . GLN A 0 654 . -63.615 -50.190 27.267  1.00 35.49 654 A 1 
ATOM 4958 O O   . GLN A 0 654 . -62.076 -51.084 29.908  1.00 35.49 654 A 1 
ATOM 4959 C CG  . GLN A 0 654 . -63.733 -49.839 25.773  1.00 35.49 654 A 1 
ATOM 4960 C CD  . GLN A 0 654 . -64.741 -50.740 25.061  1.00 35.49 654 A 1 
ATOM 4961 N NE2 . GLN A 0 654 . -65.676 -50.199 24.312  1.00 35.49 654 A 1 
ATOM 4962 O OE1 . GLN A 0 654 . -64.698 -51.953 25.147  1.00 35.49 654 A 1 
ATOM 4963 N N   . GLY A 0 655 . -63.210 -49.167 30.218  1.00 40.55 655 A 1 
ATOM 4964 C CA  . GLY A 0 655 . -63.793 -49.491 31.529  1.00 40.55 655 A 1 
ATOM 4965 C C   . GLY A 0 655 . -64.764 -48.399 31.999  1.00 40.55 655 A 1 
ATOM 4966 O O   . GLY A 0 655 . -64.336 -47.279 32.254  1.00 40.55 655 A 1 
ATOM 4967 N N   . ALA A 0 656 . -66.071 -48.687 32.077  1.00 35.97 656 A 1 
ATOM 4968 C CA  . ALA A 0 656 . -67.117 -47.675 32.297  1.00 35.97 656 A 1 
ATOM 4969 C C   . ALA A 0 656 . -68.222 -48.121 33.275  1.00 35.97 656 A 1 
ATOM 4970 C CB  . ALA A 0 656 . -67.732 -47.321 30.935  1.00 35.97 656 A 1 
ATOM 4971 O O   . ALA A 0 656 . -68.744 -49.222 33.143  1.00 35.97 656 A 1 
ATOM 4972 N N   . GLN A 0 657 . -68.629 -47.216 34.178  1.00 37.50 657 A 1 
ATOM 4973 C CA  . GLN A 0 657 . -69.945 -47.109 34.848  1.00 37.50 657 A 1 
ATOM 4974 C C   . GLN A 0 657 . -69.938 -45.776 35.641  1.00 37.50 657 A 1 
ATOM 4975 C CB  . GLN A 0 657 . -70.189 -48.303 35.802  1.00 37.50 657 A 1 
ATOM 4976 O O   . GLN A 0 657 . -69.065 -45.590 36.475  1.00 37.50 657 A 1 
ATOM 4977 C CG  . GLN A 0 657 . -71.247 -49.273 35.248  1.00 37.50 657 A 1 
ATOM 4978 C CD  . GLN A 0 657 . -71.449 -50.487 36.148  1.00 37.50 657 A 1 
ATOM 4979 N NE2 . GLN A 0 657 . -72.057 -50.328 37.303  1.00 37.50 657 A 1 
ATOM 4980 O OE1 . GLN A 0 657 . -71.087 -51.605 35.831  1.00 37.50 657 A 1 
ATOM 4981 N N   . ALA A 0 658 . -70.706 -44.716 35.356  1.00 34.96 658 A 1 
ATOM 4982 C CA  . ALA A 0 658 . -72.155 -44.537 35.172  1.00 34.96 658 A 1 
ATOM 4983 C C   . ALA A 0 658 . -72.982 -44.493 36.481  1.00 34.96 658 A 1 
ATOM 4984 C CB  . ALA A 0 658 . -72.752 -45.494 34.128  1.00 34.96 658 A 1 
ATOM 4985 O O   . ALA A 0 658 . -73.332 -45.543 37.009  1.00 34.96 658 A 1 
ATOM 4986 N N   . SER A 0 659 . -73.403 -43.286 36.917  1.00 35.30 659 A 1 
ATOM 4987 C CA  . SER A 0 659 . -74.765 -43.038 37.451  1.00 35.30 659 A 1 
ATOM 4988 C C   . SER A 0 659 . -75.152 -41.543 37.606  1.00 35.30 659 A 1 
ATOM 4989 C CB  . SER A 0 659 . -75.029 -43.738 38.792  1.00 35.30 659 A 1 
ATOM 4990 O O   . SER A 0 659 . -74.835 -40.905 38.600  1.00 35.30 659 A 1 
ATOM 4991 O OG  . SER A 0 659 . -76.395 -43.546 39.122  1.00 35.30 659 A 1 
ATOM 4992 N N   . LYS A 0 660 . -75.941 -41.068 36.632  1.00 36.84 660 A 1 
ATOM 4993 C CA  . LYS A 0 660 . -77.139 -40.189 36.701  1.00 36.84 660 A 1 
ATOM 4994 C C   . LYS A 0 660 . -77.177 -38.799 37.386  1.00 36.84 660 A 1 
ATOM 4995 C CB  . LYS A 0 660 . -78.354 -41.012 37.150  1.00 36.84 660 A 1 
ATOM 4996 O O   . LYS A 0 660 . -76.940 -38.601 38.568  1.00 36.84 660 A 1 
ATOM 4997 C CG  . LYS A 0 660 . -78.782 -41.991 36.049  1.00 36.84 660 A 1 
ATOM 4998 C CD  . LYS A 0 660 . -80.036 -42.760 36.466  1.00 36.84 660 A 1 
ATOM 4999 C CE  . LYS A 0 660 . -80.515 -43.624 35.294  1.00 36.84 660 A 1 
ATOM 5000 N NZ  . LYS A 0 660 . -81.717 -44.410 35.665  1.00 36.84 660 A 1 
ATOM 5001 N N   . THR A 0 661 . -77.718 -37.887 36.575  1.00 32.03 661 A 1 
ATOM 5002 C CA  . THR A 0 661 . -78.164 -36.493 36.757  1.00 32.03 661 A 1 
ATOM 5003 C C   . THR A 0 661 . -79.618 -36.357 37.258  1.00 32.03 661 A 1 
ATOM 5004 C CB  . THR A 0 661 . -78.191 -35.879 35.334  1.00 32.03 661 A 1 
ATOM 5005 O O   . THR A 0 661 . -80.447 -37.135 36.802  1.00 32.03 661 A 1 
ATOM 5006 C CG2 . THR A 0 661 . -78.156 -34.356 35.287  1.00 32.03 661 A 1 
ATOM 5007 O OG1 . THR A 0 661 . -77.133 -36.347 34.523  1.00 32.03 661 A 1 
ATOM 5008 N N   . THR A 0 662 . -79.943 -35.294 38.022  1.00 36.75 662 A 1 
ATOM 5009 C CA  . THR A 0 662 . -81.214 -34.489 38.015  1.00 36.75 662 A 1 
ATOM 5010 C C   . THR A 0 662 . -81.048 -33.317 39.008  1.00 36.75 662 A 1 
ATOM 5011 C CB  . THR A 0 662 . -82.482 -35.265 38.446  1.00 36.75 662 A 1 
ATOM 5012 O O   . THR A 0 662 . -80.681 -33.575 40.144  1.00 36.75 662 A 1 
ATOM 5013 C CG2 . THR A 0 662 . -83.316 -35.741 37.253  1.00 36.75 662 A 1 
ATOM 5014 O OG1 . THR A 0 662 . -82.194 -36.376 39.260  1.00 36.75 662 A 1 
ATOM 5015 N N   . LYS A 0 663 . -81.052 -32.021 38.649  1.00 35.48 663 A 1 
ATOM 5016 C CA  . LYS A 0 663 . -82.105 -31.095 38.143  1.00 35.48 663 A 1 
ATOM 5017 C C   . LYS A 0 663 . -83.177 -30.617 39.163  1.00 35.48 663 A 1 
ATOM 5018 C CB  . LYS A 0 663 . -82.746 -31.482 36.789  1.00 35.48 663 A 1 
ATOM 5019 O O   . LYS A 0 663 . -83.995 -31.403 39.613  1.00 35.48 663 A 1 
ATOM 5020 C CG  . LYS A 0 663 . -81.972 -30.940 35.571  1.00 35.48 663 A 1 
ATOM 5021 C CD  . LYS A 0 663 . -82.806 -31.021 34.280  1.00 35.48 663 A 1 
ATOM 5022 C CE  . LYS A 0 663 . -82.058 -30.363 33.109  1.00 35.48 663 A 1 
ATOM 5023 N NZ  . LYS A 0 663 . -82.869 -30.352 31.864  1.00 35.48 663 A 1 
ATOM 5024 N N   . THR A 0 664 . -83.198 -29.279 39.326  1.00 33.78 664 A 1 
ATOM 5025 C CA  . THR A 0 664 . -84.334 -28.326 39.518  1.00 33.78 664 A 1 
ATOM 5026 C C   . THR A 0 664 . -85.127 -28.199 40.838  1.00 33.78 664 A 1 
ATOM 5027 C CB  . THR A 0 664 . -85.330 -28.364 38.340  1.00 33.78 664 A 1 
ATOM 5028 O O   . THR A 0 664 . -85.965 -29.037 41.125  1.00 33.78 664 A 1 
ATOM 5029 C CG2 . THR A 0 664 . -84.699 -27.839 37.048  1.00 33.78 664 A 1 
ATOM 5030 O OG1 . THR A 0 664 . -85.772 -29.666 38.059  1.00 33.78 664 A 1 
ATOM 5031 N N   . LYS A 0 665 . -84.951 -27.017 41.471  1.00 32.80 665 A 1 
ATOM 5032 C CA  . LYS A 0 665 . -85.937 -25.954 41.833  1.00 32.80 665 A 1 
ATOM 5033 C C   . LYS A 0 665 . -87.173 -26.201 42.747  1.00 32.80 665 A 1 
ATOM 5034 C CB  . LYS A 0 665 . -86.435 -25.250 40.551  1.00 32.80 665 A 1 
ATOM 5035 O O   . LYS A 0 665 . -87.872 -27.194 42.626  1.00 32.80 665 A 1 
ATOM 5036 C CG  . LYS A 0 665 . -85.439 -24.330 39.831  1.00 32.80 665 A 1 
ATOM 5037 C CD  . LYS A 0 665 . -86.202 -23.524 38.765  1.00 32.80 665 A 1 
ATOM 5038 C CE  . LYS A 0 665 . -85.323 -22.457 38.105  1.00 32.80 665 A 1 
ATOM 5039 N NZ  . LYS A 0 665 . -86.131 -21.610 37.193  1.00 32.80 665 A 1 
ATOM 5040 N N   . ASP A 0 666 . -87.488 -25.114 43.478  1.00 37.02 666 A 1 
ATOM 5041 C CA  . ASP A 0 666 . -88.805 -24.571 43.910  1.00 37.02 666 A 1 
ATOM 5042 C C   . ASP A 0 666 . -89.214 -24.590 45.411  1.00 37.02 666 A 1 
ATOM 5043 C CB  . ASP A 0 666 . -89.948 -24.831 42.900  1.00 37.02 666 A 1 
ATOM 5044 O O   . ASP A 0 666 . -88.717 -25.360 46.227  1.00 37.02 666 A 1 
ATOM 5045 C CG  . ASP A 0 666 . -89.687 -24.174 41.532  1.00 37.02 666 A 1 
ATOM 5046 O OD1 . ASP A 0 666 . -89.128 -23.050 41.511  1.00 37.02 666 A 1 
ATOM 5047 O OD2 . ASP A 0 666 . -89.994 -24.793 40.490  1.00 37.02 666 A 1 
ATOM 5048 N N   . ASN A 0 667 . -90.060 -23.605 45.763  1.00 34.36 667 A 1 
ATOM 5049 C CA  . ASN A 0 667 . -90.374 -23.082 47.110  1.00 34.36 667 A 1 
ATOM 5050 C C   . ASN A 0 667 . -91.383 -23.909 47.943  1.00 34.36 667 A 1 
ATOM 5051 C CB  . ASN A 0 667 . -91.002 -21.677 46.932  1.00 34.36 667 A 1 
ATOM 5052 O O   . ASN A 0 667 . -92.292 -24.521 47.390  1.00 34.36 667 A 1 
ATOM 5053 C CG  . ASN A 0 667 . -90.052 -20.584 46.487  1.00 34.36 667 A 1 
ATOM 5054 N ND2 . ASN A 0 667 . -90.460 -19.739 45.568  1.00 34.36 667 A 1 
ATOM 5055 O OD1 . ASN A 0 667 . -88.954 -20.441 46.987  1.00 34.36 667 A 1 
ATOM 5056 N N   . GLY A 0 668 . -91.345 -23.747 49.278  1.00 33.91 668 A 1 
ATOM 5057 C CA  . GLY A 0 668 . -92.455 -24.064 50.206  1.00 33.91 668 A 1 
ATOM 5058 C C   . GLY A 0 668 . -91.980 -24.274 51.659  1.00 33.91 668 A 1 
ATOM 5059 O O   . GLY A 0 668 . -91.346 -25.275 51.951  1.00 33.91 668 A 1 
ATOM 5060 N N   . ALA A 0 669 . -92.076 -23.301 52.573  1.00 29.09 669 A 1 
ATOM 5061 C CA  . ALA A 0 669 . -93.279 -22.846 53.299  1.00 29.09 669 A 1 
ATOM 5062 C C   . ALA A 0 669 . -93.737 -23.759 54.472  1.00 29.09 669 A 1 
ATOM 5063 C CB  . ALA A 0 669 . -94.414 -22.432 52.353  1.00 29.09 669 A 1 
ATOM 5064 O O   . ALA A 0 669 . -94.619 -24.596 54.332  1.00 29.09 669 A 1 
ATOM 5065 N N   . SER A 0 670 . -93.140 -23.522 55.649  1.00 34.47 670 A 1 
ATOM 5066 C CA  . SER A 0 670 . -93.716 -23.579 57.015  1.00 34.47 670 A 1 
ATOM 5067 C C   . SER A 0 670 . -95.007 -24.380 57.312  1.00 34.47 670 A 1 
ATOM 5068 C CB  . SER A 0 670 . -94.002 -22.124 57.436  1.00 34.47 670 A 1 
ATOM 5069 O O   . SER A 0 670 . -96.082 -23.963 56.882  1.00 34.47 670 A 1 
ATOM 5070 O OG  . SER A 0 670 . -94.896 -21.509 56.523  1.00 34.47 670 A 1 
ATOM 5071 N N   . THR A 0 671 . -94.961 -25.332 58.267  1.00 37.13 671 A 1 
ATOM 5072 C CA  . THR A 0 671 . -95.881 -25.355 59.446  1.00 37.13 671 A 1 
ATOM 5073 C C   . THR A 0 671 . -95.542 -26.386 60.553  1.00 37.13 671 A 1 
ATOM 5074 C CB  . THR A 0 671 . -97.389 -25.544 59.118  1.00 37.13 671 A 1 
ATOM 5075 O O   . THR A 0 671 . -95.367 -27.565 60.289  1.00 37.13 671 A 1 
ATOM 5076 C CG2 . THR A 0 671 . -98.165 -24.250 59.381  1.00 37.13 671 A 1 
ATOM 5077 O OG1 . THR A 0 671 . -97.661 -25.925 57.796  1.00 37.13 671 A 1 
ATOM 5078 N N   . ALA A 0 672 . -95.592 -25.905 61.807  1.00 37.22 672 A 1 
ATOM 5079 C CA  . ALA A 0 672 . -96.132 -26.546 63.029  1.00 37.22 672 A 1 
ATOM 5080 C C   . ALA A 0 672 . -95.449 -27.739 63.778  1.00 37.22 672 A 1 
ATOM 5081 C CB  . ALA A 0 672 . -97.631 -26.793 62.812  1.00 37.22 672 A 1 
ATOM 5082 O O   . ALA A 0 672 . -95.613 -28.902 63.443  1.00 37.22 672 A 1 
ATOM 5083 N N   . GLN A 0 673 . -94.924 -27.384 64.969  1.00 35.64 673 A 1 
ATOM 5084 C CA  . GLN A 0 673 . -95.134 -28.001 66.308  1.00 35.64 673 A 1 
ATOM 5085 C C   . GLN A 0 673 . -94.554 -29.382 66.709  1.00 35.64 673 A 1 
ATOM 5086 C CB  . GLN A 0 673 . -96.631 -27.971 66.681  1.00 35.64 673 A 1 
ATOM 5087 O O   . GLN A 0 673 . -95.127 -30.417 66.393  1.00 35.64 673 A 1 
ATOM 5088 C CG  . GLN A 0 673 . -97.203 -26.561 66.872  1.00 35.64 673 A 1 
ATOM 5089 C CD  . GLN A 0 673 . -98.583 -26.613 67.522  1.00 35.64 673 A 1 
ATOM 5090 N NE2 . GLN A 0 673 . -98.797 -25.923 68.620  1.00 35.64 673 A 1 
ATOM 5091 O OE1 . GLN A 0 673 . -99.498 -27.272 67.069  1.00 35.64 673 A 1 
ATOM 5092 N N   . ALA A 0 674 . -93.563 -29.357 67.626  1.00 38.82 674 A 1 
ATOM 5093 C CA  . ALA A 0 674 . -93.635 -29.839 69.035  1.00 38.82 674 A 1 
ATOM 5094 C C   . ALA A 0 674 . -92.201 -29.983 69.631  1.00 38.82 674 A 1 
ATOM 5095 C CB  . ALA A 0 674 . -94.388 -31.176 69.152  1.00 38.82 674 A 1 
ATOM 5096 O O   . ALA A 0 674 . -91.540 -30.988 69.421  1.00 38.82 674 A 1 
ATOM 5097 N N   . ALA A 0 675 . -91.567 -28.934 70.169  1.00 34.26 675 A 1 
ATOM 5098 C CA  . ALA A 0 675 . -91.678 -28.422 71.550  1.00 34.26 675 A 1 
ATOM 5099 C C   . ALA A 0 675 . -90.964 -29.254 72.658  1.00 34.26 675 A 1 
ATOM 5100 C CB  . ALA A 0 675 . -93.134 -28.086 71.915  1.00 34.26 675 A 1 
ATOM 5101 O O   . ALA A 0 675 . -91.447 -30.315 73.032  1.00 34.26 675 A 1 
ATOM 5102 N N   . SER A 0 676 . -89.942 -28.640 73.300  1.00 34.39 676 A 1 
ATOM 5103 C CA  . SER A 0 676 . -89.329 -28.991 74.616  1.00 34.39 676 A 1 
ATOM 5104 C C   . SER A 0 676 . -88.392 -30.228 74.635  1.00 34.39 676 A 1 
ATOM 5105 C CB  . SER A 0 676 . -90.471 -29.135 75.643  1.00 34.39 676 A 1 
ATOM 5106 O O   . SER A 0 676 . -88.866 -31.337 74.459  1.00 34.39 676 A 1 
ATOM 5107 O OG  . SER A 0 676 . -90.206 -28.444 76.845  1.00 34.39 676 A 1 
ATOM 5108 N N   . GLN A 0 677 . -87.072 -30.182 74.889  1.00 34.80 677 A 1 
ATOM 5109 C CA  . GLN A 0 677 . -86.271 -29.360 75.815  1.00 34.80 677 A 1 
ATOM 5110 C C   . GLN A 0 677 . -84.755 -29.366 75.474  1.00 34.80 677 A 1 
ATOM 5111 C CB  . GLN A 0 677 . -86.341 -29.992 77.223  1.00 34.80 677 A 1 
ATOM 5112 O O   . GLN A 0 677 . -84.241 -30.369 75.000  1.00 34.80 677 A 1 
ATOM 5113 C CG  . GLN A 0 677 . -87.651 -29.790 77.983  1.00 34.80 677 A 1 
ATOM 5114 C CD  . GLN A 0 677 . -87.554 -30.145 79.468  1.00 34.80 677 A 1 
ATOM 5115 N NE2 . GLN A 0 677 . -88.608 -29.927 80.222  1.00 34.80 677 A 1 
ATOM 5116 O OE1 . GLN A 0 677 . -86.546 -30.578 79.998  1.00 34.80 677 A 1 
ATOM 5117 N N   . MET A 0 678 . -84.064 -28.289 75.886  1.00 31.08 678 A 1 
ATOM 5118 C CA  . MET A 0 678 . -82.608 -28.126 76.120  1.00 31.08 678 A 1 
ATOM 5119 C C   . MET A 0 678 . -81.585 -28.384 74.991  1.00 31.08 678 A 1 
ATOM 5120 C CB  . MET A 0 678 . -82.146 -28.913 77.363  1.00 31.08 678 A 1 
ATOM 5121 O O   . MET A 0 678 . -81.409 -29.506 74.535  1.00 31.08 678 A 1 
ATOM 5122 C CG  . MET A 0 678 . -82.808 -28.473 78.671  1.00 31.08 678 A 1 
ATOM 5123 S SD  . MET A 0 678 . -81.928 -29.037 80.150  1.00 31.08 678 A 1 
ATOM 5124 C CE  . MET A 0 678 . -83.308 -29.108 81.321  1.00 31.08 678 A 1 
ATOM 5125 N N   . GLY A 0 679 . -80.729 -27.373 74.771  1.00 28.93 679 A 1 
ATOM 5126 C CA  . GLY A 0 679 . -79.280 -27.596 74.652  1.00 28.93 679 A 1 
ATOM 5127 C C   . GLY A 0 679 . -78.585 -27.086 73.387  1.00 28.93 679 A 1 
ATOM 5128 O O   . GLY A 0 679 . -78.264 -27.912 72.545  1.00 28.93 679 A 1
[truncated: 71,983 more chars]
