# Supplementary material for: Self-assembling proteins compose the chemically resistant shell biomaterial of planktonic tintinnid ciliates
Source: Nat Commun. 2026 Jun 13;17:7507. doi: 10.1038/s41467-026-74402-4 (PMC13408134; doi:10.1038/s41467-026-74402-4)
Supplement: Supplementary file 6 — Supplementary Data 16 [file 41467_2026_74402_MOESM6_ESM.zip › AF2_structure_models/Tara_Unigene_39.cif]

data_0
#
_entry.id   0
#
_struct_asym.id          A
_struct_asym.entity_id   0
#
_entity_poly.entity_id        0
_entity_poly.type             polypeptide(L)
_entity_poly.pdbx_strand_id   A
#
_entity.id     0
_entity.type   polymer
#
loop_
_entity_poly_seq.entity_id
_entity_poly_seq.num
_entity_poly_seq.mon_id
0 1   MET 
0 2   LYS 
0 3   SER 
0 4   ILE 
0 5   ALA 
0 6   PHE 
0 7   ALA 
0 8   SER 
0 9   ALA 
0 10  LEU 
0 11  ILE 
0 12  ALA 
0 13  SER 
0 14  ALA 
0 15  ASN 
0 16  ALA 
0 17  TRP 
0 18  GLY 
0 19  TYR 
0 20  GLN 
0 21  SER 
0 22  TYR 
0 23  GLN 
0 24  PRO 
0 25  ALA 
0 26  TYR 
0 27  GLY 
0 28  ALA 
0 29  GLN 
0 30  ALA 
0 31  ALA 
0 32  SER 
0 33  ALA 
0 34  SER 
0 35  TYR 
0 36  GLY 
0 37  LYS 
0 38  SER 
0 39  ALA 
0 40  ASP 
0 41  ALA 
0 42  SER 
0 43  ASN 
0 44  ALA 
0 45  SER 
0 46  ASP 
0 47  TRP 
0 48  ASP 
0 49  SER 
0 50  TRP 
0 51  GLY 
0 52  ARG 
0 53  ASP 
0 54  GLN 
0 55  ASP 
0 56  LEU 
0 57  LEU 
0 58  ILE 
0 59  GLU 
0 60  GLU 
0 61  SER 
0 62  TYR 
0 63  GLY 
0 64  LYS 
0 65  THR 
0 66  ASN 
0 67  ALA 
0 68  LYS 
0 69  SER 
0 70  TYR 
0 71  SER 
0 72  ALA 
0 73  GLU 
0 74  SER 
0 75  TYR 
0 76  ASP 
0 77  GLU 
0 78  TRP 
0 79  ASP 
0 80  ASN 
0 81  LYS 
0 82  ASP 
0 83  ASN 
0 84  ASP 
0 85  GLN 
0 86  TRP 
0 87  GLY 
0 88  ALA 
0 89  GLN 
0 90  ALA 
0 91  TRP 
0 92  GLY 
0 93  LYS 
0 94  ASP 
0 95  ARG 
0 96  ASP 
0 97  ALA 
0 98  TYR 
0 99  GLY 
0 100 ALA 
0 101 SER 
0 102 SER 
0 103 TYR 
0 104 GLY 
0 105 LYS 
0 106 ALA 
0 107 ALA 
0 108 SER 
0 109 ALA 
0 110 ALA 
0 111 ASP 
0 112 TYR 
0 113 ASP 
0 114 SER 
0 115 TYR 
0 116 GLY 
0 117 LYS 
0 118 GLY 
0 119 GLY 
0 120 TYR 
0 121 TYR 
0 122 GLY 
0 123 GLN 
0 124 GLY 
0 125 TYR 
0 126 SER 
0 127 ALA 
0 128 ALA 
0 129 ASP 
0 130 LYS 
0 131 ALA 
0 132 ALA 
0 133 GLY 
0 134 ALA 
0 135 SER 
0 136 ALA 
0 137 SER 
0 138 TYR 
0 139 GLY 
0 140 ALA 
0 141 ALA 
0 142 LYS 
0 143 GLY 
0 144 ALA 
0 145 TYR 
0 146 ASP 
0 147 ASN 
0 148 ASP 
0 149 GLN 
0 150 TRP 
0 151 ALA 
0 152 LYS 
0 153 GLN 
0 154 ALA 
0 155 TYR 
0 156 GLY 
0 157 SER 
0 158 ASP 
0 159 GLN 
0 160 ASP 
0 161 SER 
0 162 ARG 
0 163 TRP 
0 164 GLY 
0 165 LYS 
0 166 SER 
0 167 TYR 
0 168 ASP 
0 169 SER 
0 170 VAL 
0 171 ALA 
0 172 ALA 
0 173 LYS 
0 174 SER 
0 175 TYR 
0 176 ASP 
0 177 ASN 
0 178 GLU 
0 179 HIS 
0 180 TYR 
0 181 ALA 
0 182 LYS 
0 183 LYS 
0 184 VAL 
0 185 ARG 
0 186 ALA 
0 187 ASP 
0 188 ASP 
0 189 ASP 
0 190 GLN 
0 191 TRP 
0 192 ALA 
0 193 GLU 
0 194 ASP 
0 195 TYR 
0 196 ASP 
0 197 ARG 
0 198 TYR 
0 199 ASN 
0 200 THR 
0 201 ARG 
0 202 ASP 
0 203 ALA 
0 204 ASP 
0 205 GLY 
0 206 TYR 
0 207 GLY 
0 208 LYS 
0 209 ALA 
0 210 ALA 
0 211 SER 
0 212 ALA 
0 213 ASP 
0 214 TYR 
0 215 GLY 
0 216 ARG 
0 217 ASP 
0 218 ALA 
0 219 GLY 
0 220 TYR 
0 221 GLY 
0 222 TYR 
0 223 GLY 
0 224 HIS 
0 225 GLY 
0 226 TYR 
0 227 GLY 
0 228 LYS 
0 229 ASP 
0 230 ALA 
0 231 ASP 
0 232 TYR 
0 233 SER 
0 234 ALA 
0 235 ALA 
0 236 SER 
0 237 LYS 
0 238 SER 
0 239 TYR 
0 240 GLY 
0 241 ALA 
0 242 GLY 
0 243 TYR 
0 244 ASP 
0 245 GLY 
0 246 ARG 
0 247 SER 
0 248 GLY 
0 249 SER 
0 250 ASP 
0 251 TRP 
0 252 ASP 
0 253 ALA 
0 254 TRP 
0 255 GLY 
0 256 ARG 
0 257 ASP 
0 258 GLN 
0 259 ASP 
0 260 TYR 
0 261 SER 
0 262 GLU 
0 263 ASP 
0 264 VAL 
0 265 SER 
0 266 TYR 
0 267 ASP 
0 268 GLN 
0 269 THR 
0 270 TRP 
0 271 ALA 
0 272 LYS 
0 273 SER 
0 274 TYR 
0 275 GLU 
0 276 ALA 
0 277 GLU 
0 278 SER 
0 279 TYR 
0 280 ASP 
0 281 GLU 
0 282 TRP 
0 283 ASP 
0 284 ASN 
0 285 ALA 
0 286 ASP 
0 287 LYS 
0 288 ASP 
0 289 LYS 
0 290 TRP 
0 291 GLY 
0 292 ALA 
0 293 GLN 
0 294 ALA 
0 295 TRP 
0 296 GLY 
0 297 LYS 
0 298 ASP 
0 299 ARG 
0 300 ASP 
0 301 THR 
0 302 TYR 
0 303 GLY 
0 304 ALA 
0 305 SER 
0 306 SER 
0 307 TYR 
0 308 GLY 
0 309 ALA 
0 310 ALA 
0 311 ALA 
0 312 SER 
0 313 SER 
0 314 GLY 
0 315 LYS 
0 316 TYR 
0 317 GLY 
0 318 TYR 
0 319 ASP 
0 320 ASN 
0 321 TYR 
0 322 ASP 
0 323 ASN 
0 324 ASP 
0 325 TYR 
0 326 GLY 
0 327 TYR 
0 328 GLY 
0 329 ASN 
0 330 HIS 
0 331 GLY 
0 332 ASN 
0 333 TYR 
0 334 GLY 
0 335 TYR 
0 336 GLY 
0 337 ASN 
0 338 LYS 
0 339 ASP 
0 340 ALA 
0 341 TYR 
0 342 GLY 
0 343 ALA 
0 344 GLN 
0 345 SER 
0 346 TRP 
0 347 GLU 
0 348 GLY 
0 349 ALA 
0 350 SER 
0 351 LYS 
0 352 SER 
0 353 GLY 
0 354 ALA 
0 355 ALA 
0 356 SER 
0 357 GLU 
0 358 ALA 
0 359 GLY 
0 360 TYR 
0 361 ASP 
0 362 ASN 
0 363 ASP 
0 364 GLU 
0 365 TRP 
0 366 ALA 
0 367 LYS 
0 368 GLN 
0 369 ALA 
0 370 TYR 
0 371 GLY 
0 372 SER 
0 373 ASP 
0 374 PHE 
0 375 ASP 
0 376 SER 
0 377 ARG 
0 378 TRP 
0 379 GLY 
0 380 LYS 
0 381 SER 
0 382 TYR 
0 383 ASP 
0 384 SER 
0 385 VAL 
0 386 SER 
0 387 ALA 
0 388 LYS 
0 389 SER 
0 390 TYR 
0 391 ASP 
0 392 ASN 
0 393 GLU 
0 394 SER 
0 395 TYR 
0 396 ALA 
0 397 ARG 
0 398 GLN 
0 399 VAL 
0 400 ARG 
0 401 ALA 
0 402 ASP 
0 403 ASP 
0 404 ASP 
0 405 GLN 
0 406 TRP 
0 407 ALA 
0 408 GLU 
0 409 ASP 
0 410 TYR 
0 411 ASP 
0 412 ARG 
0 413 TRP 
0 414 ASN 
0 415 SER 
0 416 ARG 
0 417 ASP 
0 418 TYR 
0 419 ASP 
0 420 ASN 
0 421 TYR 
0 422 GLY 
0 423 LYS 
0 424 ALA 
0 425 ALA 
0 426 SER 
0 427 VAL 
0 428 ASP 
0 429 LYS 
0 430 ASP 
0 431 VAL 
0 432 ASP 
0 433 TYR 
0 434 GLY 
0 435 TYR 
0 436 GLY 
0 437 HIS 
0 438 GLY 
0 439 TYR 
0 440 GLY 
0 441 TYR 
0 442 GLY 
0 443 LYS 
0 444 GLY 
0 445 GLY 
0 446 ASN 
0 447 ASP 
0 448 TYR 
0 449 SER 
0 450 ALA 
0 451 ALA 
0 452 SER 
0 453 LYS 
0 454 SER 
0 455 TYR 
0 456 GLY 
0 457 ALA 
0 458 GLY 
0 459 TYR 
0 460 TRP 
0 461 GLY 
0 462 LYS 
0 463 GLU 
0 464 GLY 
0 465 SER 
0 466 ASP 
0 467 TRP 
0 468 ASP 
0 469 ALA 
0 470 TRP 
0 471 GLY 
0 472 ARG 
0 473 ASP 
0 474 GLN 
0 475 ASP 
0 476 LEU 
0 477 ALA 
0 478 ILE 
0 479 ASP 
0 480 GLU 
0 481 SER 
0 482 TYR 
0 483 ASP 
0 484 ARG 
0 485 THR 
0 486 ASN 
0 487 ALA 
0 488 LYS 
0 489 SER 
0 490 TYR 
0 491 GLY 
0 492 ALA 
0 493 GLU 
0 494 SER 
0 495 TYR 
0 496 ASP 
0 497 GLU 
0 498 TRP 
0 499 ASP 
0 500 ASN 
0 501 ARG 
0 502 ASP 
0 503 ASP 
0 504 ASP 
0 505 LYS 
0 506 TRP 
0 507 GLY 
0 508 ALA 
0 509 GLN 
0 510 ALA 
0 511 TRP 
0 512 GLY 
0 513 VAL 
0 514 ASP 
0 515 ARG 
0 516 ASP 
0 517 ALA 
0 518 TYR 
0 519 GLY 
0 520 ALA 
0 521 SER 
0 522 SER 
0 523 TYR 
0 524 GLY 
0 525 LYS 
0 526 ALA 
0 527 ALA 
0 528 SER 
0 529 GLU 
0 530 SER 
0 531 ASP 
0 532 TYR 
0 533 ASP 
0 534 ARG 
0 535 TYR 
0 536 GLY 
0 537 LYS 
0 538 GLN 
0 539 GLY 
0 540 SER 
0 541 TYR 
0 542 GLY 
0 543 GLY 
0 544 TYR 
0 545 GLY 
0 546 HIS 
0 547 GLY 
0 548 HIS 
0 549 GLY 
0 550 TYR 
0 551 GLY 
0 552 HIS 
0 553 ASP 
0 554 GLY 
0 555 TYR 
0 556 GLY 
0 557 TYR 
0 558 ASP 
0 559 THR 
0 560 TYR 
0 561 GLY 
0 562 LYS 
0 563 SER 
0 564 TYR 
0 565 GLY 
0 566 GLY 
0 567 ALA 
0 568 TYR 
0 569 GLY 
0 570 VAL 
0 571 GLN 
0 572 SER 
0 573 LYS 
0 574 ASP 
0 575 ALA 
0 576 ASP 
0 577 TYR 
0 578 GLY 
0 579 ALA 
0 580 SER 
0 581 LYS 
0 582 GLN 
0 583 TYR 
0 584 GLY 
0 585 ALA 
0 586 ALA 
0 587 LYS 
0 588 GLY 
0 589 ALA 
0 590 TYR 
0 591 ASP 
0 592 ASN 
0 593 ASP 
0 594 ALA 
0 595 TRP 
0 596 ALA 
0 597 LYS 
0 598 GLN 
0 599 ALA 
0 600 TYR 
0 601 GLY 
0 602 GLN 
0 603 ASP 
0 604 THR 
0 605 ASP 
0 606 SER 
0 607 ARG 
0 608 TRP 
0 609 GLY 
0 610 LYS 
0 611 SER 
0 612 TYR 
0 613 ASP 
0 614 SER 
0 615 VAL 
0 616 ASP 
0 617 ALA 
0 618 LYS 
0 619 SER 
0 620 TYR 
0 621 ASP 
0 622 SER 
0 623 GLU 
0 624 ASN 
0 625 TYR 
0 626 ALA 
0 627 ARG 
0 628 LYS 
0 629 VAL 
0 630 GLN 
0 631 ALA 
0 632 ASP 
0 633 ASP 
0 634 ASP 
0 635 GLN 
0 636 TRP 
0 637 ALA 
0 638 GLN 
0 639 ASP 
0 640 TYR 
0 641 ASP 
0 642 ARG 
0 643 TRP 
0 644 ASN 
0 645 THR 
0 646 ARG 
0 647 ASP 
0 648 TYR 
0 649 ASP 
0 650 GLY 
0 651 TYR 
0 652 GLY 
0 653 LYS 
0 654 ALA 
0 655 ALA 
0 656 SER 
0 657 ALA 
0 658 GLN 
0 659 ALA 
0 660 TYR 
0 661 GLN 
0 662 ALA 
0 663 PRO 
0 664 LYS 
0 665 ALA 
0 666 SER 
0 667 TYR 
0 668 GLY 
0 669 TYR 
0 670 GLY 
0 671 TYR 
0 672 GLN 
0 673 ALA 
0 674 PRO 
0 675 LYS 
0 676 ALA 
0 677 SER 
0 678 TYR 
0 679 GLY 
0 680 TYR 
0 681 GLY 
0 682 TYR 
0 683 GLU 
0 684 ALA 
0 685 PRO 
0 686 LYS 
0 687 SER 
0 688 ASN 
0 689 TYR 
0 690 GLY 
0 691 GLY 
0 692 TYR 
0 693 ASN 
0 694 ASP 
0 695 TYR 
0 696 LYS 
0 697 TRP 
#
loop_
_chem_comp.id
_chem_comp.type
_chem_comp.name
ALA 'L-peptide linking' ALANINE         
ARG 'L-peptide linking' ARGININE        
ASN 'L-peptide linking' ASPARAGINE      
ASP 'L-peptide linking' 'ASPARTIC ACID' 
CYS 'L-peptide linking' CYSTEINE        
GLN 'L-peptide linking' GLUTAMINE       
GLU 'L-peptide linking' 'GLUTAMIC ACID' 
HIS 'L-peptide linking' HISTIDINE       
ILE 'L-peptide linking' ISOLEUCINE      
LEU 'L-peptide linking' LEUCINE         
LYS 'L-peptide linking' LYSINE          
MET 'L-peptide linking' METHIONINE      
PHE 'L-peptide linking' PHENYLALANINE   
PRO 'L-peptide linking' PROLINE         
SER 'L-peptide linking' SERINE          
THR 'L-peptide linking' THREONINE       
TRP 'L-peptide linking' TRYPTOPHAN      
TYR 'L-peptide linking' TYROSINE        
VAL 'L-peptide linking' VALINE          
GLY 'peptide linking'   GLYCINE         
#
loop_
_atom_site.group_PDB
_atom_site.id
_atom_site.type_symbol
_atom_site.label_atom_id
_atom_site.label_alt_id
_atom_site.label_comp_id
_atom_site.label_asym_id
_atom_site.label_entity_id
_atom_site.label_seq_id
_atom_site.pdbx_PDB_ins_code
_atom_site.Cartn_x
_atom_site.Cartn_y
_atom_site.Cartn_z
_atom_site.occupancy
_atom_site.B_iso_or_equiv
_atom_site.auth_seq_id
_atom_site.auth_asym_id
_atom_site.pdbx_PDB_model_num
ATOM 1    N N   . MET A 0 1   . 22.888   28.635  -3.172   1.00 44.26 1   A 1 
ATOM 2    C CA  . MET A 0 1   . 24.348   28.483  -2.975   1.00 44.26 1   A 1 
ATOM 3    C C   . MET A 0 1   . 25.016   28.868  -4.290   1.00 44.26 1   A 1 
ATOM 4    C CB  . MET A 0 1   . 24.674   27.041  -2.557   1.00 44.26 1   A 1 
ATOM 5    O O   . MET A 0 1   . 24.487   28.489  -5.322   1.00 44.26 1   A 1 
ATOM 6    C CG  . MET A 0 1   . 24.188   26.750  -1.128   1.00 44.26 1   A 1 
ATOM 7    S SD  . MET A 0 1   . 24.235   24.997  -0.697   1.00 44.26 1   A 1 
ATOM 8    C CE  . MET A 0 1   . 23.684   25.038  1.030    1.00 44.26 1   A 1 
ATOM 9    N N   . LYS A 0 2   . 26.054   29.716  -4.283   1.00 38.94 2   A 1 
ATOM 10   C CA  . LYS A 0 2   . 26.711   30.208  -5.509   1.00 38.94 2   A 1 
ATOM 11   C C   . LYS A 0 2   . 27.731   29.171  -5.991   1.00 38.94 2   A 1 
ATOM 12   C CB  . LYS A 0 2   . 27.410   31.561  -5.251   1.00 38.94 2   A 1 
ATOM 13   O O   . LYS A 0 2   . 28.736   28.976  -5.316   1.00 38.94 2   A 1 
ATOM 14   C CG  . LYS A 0 2   . 26.451   32.756  -5.125   1.00 38.94 2   A 1 
ATOM 15   C CD  . LYS A 0 2   . 27.232   34.053  -4.852   1.00 38.94 2   A 1 
ATOM 16   C CE  . LYS A 0 2   . 26.292   35.265  -4.822   1.00 38.94 2   A 1 
ATOM 17   N NZ  . LYS A 0 2   . 27.032   36.529  -4.574   1.00 38.94 2   A 1 
ATOM 18   N N   . SER A 0 3   . 27.468   28.519  -7.118   1.00 40.50 3   A 1 
ATOM 19   C CA  . SER A 0 3   . 28.393   27.611  -7.802   1.00 40.50 3   A 1 
ATOM 20   C C   . SER A 0 3   . 29.422   28.427  -8.595   1.00 40.50 3   A 1 
ATOM 21   C CB  . SER A 0 3   . 27.631   26.615  -8.702   1.00 40.50 3   A 1 
ATOM 22   O O   . SER A 0 3   . 29.065   29.266  -9.419   1.00 40.50 3   A 1 
ATOM 23   O OG  . SER A 0 3   . 26.248   26.930  -8.806   1.00 40.50 3   A 1 
ATOM 24   N N   . ILE A 0 4   . 30.703   28.224  -8.284   1.00 43.24 4   A 1 
ATOM 25   C CA  . ILE A 0 4   . 31.864   28.854  -8.925   1.00 43.24 4   A 1 
ATOM 26   C C   . ILE A 0 4   . 32.402   27.851  -9.949   1.00 43.24 4   A 1 
ATOM 27   C CB  . ILE A 0 4   . 32.923   29.223  -7.851   1.00 43.24 4   A 1 
ATOM 28   O O   . ILE A 0 4   . 32.848   26.773  -9.562   1.00 43.24 4   A 1 
ATOM 29   C CG1 . ILE A 0 4   . 32.361   30.288  -6.876   1.00 43.24 4   A 1 
ATOM 30   C CG2 . ILE A 0 4   . 34.234   29.717  -8.494   1.00 43.24 4   A 1 
ATOM 31   C CD1 . ILE A 0 4   . 33.247   30.551  -5.650   1.00 43.24 4   A 1 
ATOM 32   N N   . ALA A 0 5   . 32.349   28.195  -11.236  1.00 44.77 5   A 1 
ATOM 33   C CA  . ALA A 0 5   . 32.921   27.395  -12.314  1.00 44.77 5   A 1 
ATOM 34   C C   . ALA A 0 5   . 34.428   27.683  -12.438  1.00 44.77 5   A 1 
ATOM 35   C CB  . ALA A 0 5   . 32.151   27.692  -13.608  1.00 44.77 5   A 1 
ATOM 36   O O   . ALA A 0 5   . 34.831   28.809  -12.731  1.00 44.77 5   A 1 
ATOM 37   N N   . PHE A 0 6   . 35.261   26.670  -12.194  1.00 38.43 6   A 1 
ATOM 38   C CA  . PHE A 0 6   . 36.701   26.707  -12.450  1.00 38.43 6   A 1 
ATOM 39   C C   . PHE A 0 6   . 36.979   26.139  -13.846  1.00 38.43 6   A 1 
ATOM 40   C CB  . PHE A 0 6   . 37.459   25.930  -11.357  1.00 38.43 6   A 1 
ATOM 41   O O   . PHE A 0 6   . 37.001   24.926  -14.033  1.00 38.43 6   A 1 
ATOM 42   C CG  . PHE A 0 6   . 37.829   26.753  -10.137  1.00 38.43 6   A 1 
ATOM 43   C CD1 . PHE A 0 6   . 39.068   27.421  -10.099  1.00 38.43 6   A 1 
ATOM 44   C CD2 . PHE A 0 6   . 36.956   26.840  -9.036   1.00 38.43 6   A 1 
ATOM 45   C CE1 . PHE A 0 6   . 39.436   28.168  -8.966   1.00 38.43 6   A 1 
ATOM 46   C CE2 . PHE A 0 6   . 37.325   27.586  -7.901   1.00 38.43 6   A 1 
ATOM 47   C CZ  . PHE A 0 6   . 38.565   28.249  -7.866   1.00 38.43 6   A 1 
ATOM 48   N N   . ALA A 0 7   . 37.217   27.016  -14.823  1.00 41.13 7   A 1 
ATOM 49   C CA  . ALA A 0 7   . 37.802   26.629  -16.103  1.00 41.13 7   A 1 
ATOM 50   C C   . ALA A 0 7   . 39.310   26.406  -15.906  1.00 41.13 7   A 1 
ATOM 51   C CB  . ALA A 0 7   . 37.484   27.703  -17.149  1.00 41.13 7   A 1 
ATOM 52   O O   . ALA A 0 7   . 40.067   27.350  -15.670  1.00 41.13 7   A 1 
ATOM 53   N N   . SER A 0 8   . 39.736   25.145  -15.952  1.00 39.09 8   A 1 
ATOM 54   C CA  . SER A 0 8   . 41.140   24.746  -15.831  1.00 39.09 8   A 1 
ATOM 55   C C   . SER A 0 8   . 41.725   24.598  -17.232  1.00 39.09 8   A 1 
ATOM 56   C CB  . SER A 0 8   . 41.266   23.438  -15.039  1.00 39.09 8   A 1 
ATOM 57   O O   . SER A 0 8   . 41.435   23.631  -17.926  1.00 39.09 8   A 1 
ATOM 58   O OG  . SER A 0 8   . 40.567   23.535  -13.812  1.00 39.09 8   A 1 
ATOM 59   N N   . ALA A 0 9   . 42.531   25.571  -17.658  1.00 40.02 9   A 1 
ATOM 60   C CA  . ALA A 0 9   . 43.328   25.473  -18.874  1.00 40.02 9   A 1 
ATOM 61   C C   . ALA A 0 9   . 44.454   24.448  -18.660  1.00 40.02 9   A 1 
ATOM 62   C CB  . ALA A 0 9   . 43.862   26.870  -19.221  1.00 40.02 9   A 1 
ATOM 63   O O   . ALA A 0 9   . 45.349   24.666  -17.839  1.00 40.02 9   A 1 
ATOM 64   N N   . LEU A 0 10  . 44.398   23.322  -19.372  1.00 37.43 10  A 1 
ATOM 65   C CA  . LEU A 0 10  . 45.444   22.306  -19.347  1.00 37.43 10  A 1 
ATOM 66   C C   . LEU A 0 10  . 46.622   22.756  -20.226  1.00 37.43 10  A 1 
ATOM 67   C CB  . LEU A 0 10  . 44.863   20.944  -19.773  1.00 37.43 10  A 1 
ATOM 68   O O   . LEU A 0 10  . 46.482   23.001  -21.421  1.00 37.43 10  A 1 
ATOM 69   C CG  . LEU A 0 10  . 45.728   19.755  -19.310  1.00 37.43 10  A 1 
ATOM 70   C CD1 . LEU A 0 10  . 45.407   19.364  -17.863  1.00 37.43 10  A 1 
ATOM 71   C CD2 . LEU A 0 10  . 45.486   18.536  -20.196  1.00 37.43 10  A 1 
ATOM 72   N N   . ILE A 0 11  . 47.785   22.872  -19.590  1.00 34.95 11  A 1 
ATOM 73   C CA  . ILE A 0 11  . 49.103   23.135  -20.171  1.00 34.95 11  A 1 
ATOM 74   C C   . ILE A 0 11  . 49.820   21.786  -20.334  1.00 34.95 11  A 1 
ATOM 75   C CB  . ILE A 0 11  . 49.889   24.070  -19.209  1.00 34.95 11  A 1 
ATOM 76   O O   . ILE A 0 11  . 49.979   21.069  -19.350  1.00 34.95 11  A 1 
ATOM 77   C CG1 . ILE A 0 11  . 49.250   25.478  -19.144  1.00 34.95 11  A 1 
ATOM 78   C CG2 . ILE A 0 11  . 51.383   24.170  -19.580  1.00 34.95 11  A 1 
ATOM 79   C CD1 . ILE A 0 11  . 49.758   26.341  -17.978  1.00 34.95 11  A 1 
ATOM 80   N N   . ALA A 0 12  . 50.338   21.489  -21.526  1.00 37.79 12  A 1 
ATOM 81   C CA  . ALA A 0 12  . 51.404   20.507  -21.765  1.00 37.79 12  A 1 
ATOM 82   C C   . ALA A 0 12  . 52.279   21.076  -22.903  1.00 37.79 12  A 1 
ATOM 83   C CB  . ALA A 0 12  . 50.764   19.159  -22.133  1.00 37.79 12  A 1 
ATOM 84   O O   . ALA A 0 12  . 51.755   21.349  -23.973  1.00 37.79 12  A 1 
ATOM 85   N N   . SER A 0 13  . 53.528   21.535  -22.763  1.00 30.72 13  A 1 
ATOM 86   C CA  . SER A 0 13  . 54.756   21.112  -22.068  1.00 30.72 13  A 1 
ATOM 87   C C   . SER A 0 13  . 55.574   20.046  -22.809  1.00 30.72 13  A 1 
ATOM 88   C CB  . SER A 0 13  . 54.614   20.797  -20.572  1.00 30.72 13  A 1 
ATOM 89   O O   . SER A 0 13  . 55.054   18.970  -23.080  1.00 30.72 13  A 1 
ATOM 90   O OG  . SER A 0 13  . 54.224   19.463  -20.334  1.00 30.72 13  A 1 
ATOM 91   N N   . ALA A 0 14  . 56.884   20.333  -22.932  1.00 33.09 14  A 1 
ATOM 92   C CA  . ALA A 0 14  . 58.014   19.425  -23.207  1.00 33.09 14  A 1 
ATOM 93   C C   . ALA A 0 14  . 58.352   19.230  -24.712  1.00 33.09 14  A 1 
ATOM 94   C CB  . ALA A 0 14  . 57.790   18.127  -22.407  1.00 33.09 14  A 1 
ATOM 95   O O   . ALA A 0 14  . 57.467   19.002  -25.515  1.00 33.09 14  A 1 
ATOM 96   N N   . ASN A 0 15  . 59.587   19.309  -25.228  1.00 36.04 15  A 1 
ATOM 97   C CA  . ASN A 0 15  . 60.942   19.362  -24.675  1.00 36.04 15  A 1 
ATOM 98   C C   . ASN A 0 15  . 61.884   20.013  -25.712  1.00 36.04 15  A 1 
ATOM 99   C CB  . ASN A 0 15  . 61.437   17.913  -24.482  1.00 36.04 15  A 1 
ATOM 100  O O   . ASN A 0 15  . 61.934   19.559  -26.852  1.00 36.04 15  A 1 
ATOM 101  C CG  . ASN A 0 15  . 60.941   17.268  -23.215  1.00 36.04 15  A 1 
ATOM 102  N ND2 . ASN A 0 15  . 60.187   16.197  -23.310  1.00 36.04 15  A 1 
ATOM 103  O OD1 . ASN A 0 15  . 61.241   17.735  -22.129  1.00 36.04 15  A 1 
ATOM 104  N N   . ALA A 0 16  . 62.697   20.997  -25.318  1.00 35.67 16  A 1 
ATOM 105  C CA  . ALA A 0 16  . 63.828   21.473  -26.120  1.00 35.67 16  A 1 
ATOM 106  C C   . ALA A 0 16  . 65.120   21.285  -25.316  1.00 35.67 16  A 1 
ATOM 107  C CB  . ALA A 0 16  . 63.586   22.921  -26.565  1.00 35.67 16  A 1 
ATOM 108  O O   . ALA A 0 16  . 65.406   22.029  -24.379  1.00 35.67 16  A 1 
ATOM 109  N N   . TRP A 0 17  . 65.870   20.237  -25.654  1.00 36.24 17  A 1 
ATOM 110  C CA  . TRP A 0 17  . 67.220   19.985  -25.156  1.00 36.24 17  A 1 
ATOM 111  C C   . TRP A 0 17  . 68.237   20.751  -26.008  1.00 36.24 17  A 1 
ATOM 112  C CB  . TRP A 0 17  . 67.505   18.479  -25.163  1.00 36.24 17  A 1 
ATOM 113  O O   . TRP A 0 17  . 68.146   20.767  -27.234  1.00 36.24 17  A 1 
ATOM 114  C CG  . TRP A 0 17  . 67.000   17.700  -23.985  1.00 36.24 17  A 1 
ATOM 115  C CD1 . TRP A 0 17  . 65.830   17.881  -23.328  1.00 36.24 17  A 1 
ATOM 116  C CD2 . TRP A 0 17  . 67.670   16.597  -23.303  1.00 36.24 17  A 1 
ATOM 117  C CE2 . TRP A 0 17  . 66.846   16.162  -22.223  1.00 36.24 17  A 1 
ATOM 118  C CE3 . TRP A 0 17  . 68.897   15.924  -23.492  1.00 36.24 17  A 1 
ATOM 119  N NE1 . TRP A 0 17  . 65.733   16.974  -22.289  1.00 36.24 17  A 1 
ATOM 120  C CH2 . TRP A 0 17  . 68.449   14.465  -21.584  1.00 36.24 17  A 1 
ATOM 121  C CZ2 . TRP A 0 17  . 67.222   15.115  -21.369  1.00 36.24 17  A 1 
ATOM 122  C CZ3 . TRP A 0 17  . 69.283   14.869  -22.643  1.00 36.24 17  A 1 
ATOM 123  N N   . GLY A 0 18  . 69.200   21.397  -25.349  1.00 29.94 18  A 1 
ATOM 124  C CA  . GLY A 0 18  . 70.243   22.200  -25.981  1.00 29.94 18  A 1 
ATOM 125  C C   . GLY A 0 18  . 71.488   21.416  -26.408  1.00 29.94 18  A 1 
ATOM 126  O O   . GLY A 0 18  . 71.791   20.366  -25.853  1.00 29.94 18  A 1 
ATOM 127  N N   . TYR A 0 19  . 72.242   22.009  -27.340  1.00 35.29 19  A 1 
ATOM 128  C CA  . TYR A 0 19  . 73.696   21.875  -27.491  1.00 35.29 19  A 1 
ATOM 129  C C   . TYR A 0 19  . 74.299   23.187  -28.035  1.00 35.29 19  A 1 
ATOM 130  C CB  . TYR A 0 19  . 74.099   20.656  -28.339  1.00 35.29 19  A 1 
ATOM 131  O O   . TYR A 0 19  . 73.622   24.014  -28.643  1.00 35.29 19  A 1 
ATOM 132  C CG  . TYR A 0 19  . 74.421   19.425  -27.506  1.00 35.29 19  A 1 
ATOM 133  C CD1 . TYR A 0 19  . 75.666   19.314  -26.852  1.00 35.29 19  A 1 
ATOM 134  C CD2 . TYR A 0 19  . 73.464   18.404  -27.361  1.00 35.29 19  A 1 
ATOM 135  C CE1 . TYR A 0 19  . 75.947   18.191  -26.047  1.00 35.29 19  A 1 
ATOM 136  C CE2 . TYR A 0 19  . 73.739   17.281  -26.557  1.00 35.29 19  A 1 
ATOM 137  O OH  . TYR A 0 19  . 75.237   16.089  -25.120  1.00 35.29 19  A 1 
ATOM 138  C CZ  . TYR A 0 19  . 74.978   17.173  -25.897  1.00 35.29 19  A 1 
ATOM 139  N N   . GLN A 0 20  . 75.581   23.378  -27.735  1.00 33.44 20  A 1 
ATOM 140  C CA  . GLN A 0 20  . 76.289   24.640  -27.516  1.00 33.44 20  A 1 
ATOM 141  C C   . GLN A 0 20  . 77.219   25.046  -28.688  1.00 33.44 20  A 1 
ATOM 142  C CB  . GLN A 0 20  . 77.107   24.398  -26.223  1.00 33.44 20  A 1 
ATOM 143  O O   . GLN A 0 20  . 77.912   24.200  -29.237  1.00 33.44 20  A 1 
ATOM 144  C CG  . GLN A 0 20  . 77.399   25.627  -25.347  1.00 33.44 20  A 1 
ATOM 145  C CD  . GLN A 0 20  . 76.968   25.430  -23.892  1.00 33.44 20  A 1 
ATOM 146  N NE2 . GLN A 0 20  . 77.754   25.856  -22.928  1.00 33.44 20  A 1 
ATOM 147  O OE1 . GLN A 0 20  . 75.912   24.907  -23.586  1.00 33.44 20  A 1 
ATOM 148  N N   . SER A 0 21  . 77.275   26.355  -28.982  1.00 30.21 21  A 1 
ATOM 149  C CA  . SER A 0 21  . 78.415   27.205  -29.426  1.00 30.21 21  A 1 
ATOM 150  C C   . SER A 0 21  . 79.478   26.729  -30.448  1.00 30.21 21  A 1 
ATOM 151  C CB  . SER A 0 21  . 79.175   27.674  -28.175  1.00 30.21 21  A 1 
ATOM 152  O O   . SER A 0 21  . 80.260   25.837  -30.140  1.00 30.21 21  A 1 
ATOM 153  O OG  . SER A 0 21  . 79.763   26.575  -27.508  1.00 30.21 21  A 1 
ATOM 154  N N   . TYR A 0 22  . 79.672   27.510  -31.531  1.00 34.54 22  A 1 
ATOM 155  C CA  . TYR A 0 22  . 80.943   28.179  -31.925  1.00 34.54 22  A 1 
ATOM 156  C C   . TYR A 0 22  . 80.692   29.186  -33.085  1.00 34.54 22  A 1 
ATOM 157  C CB  . TYR A 0 22  . 82.062   27.179  -32.313  1.00 34.54 22  A 1 
ATOM 158  O O   . TYR A 0 22  . 80.016   28.851  -34.052  1.00 34.54 22  A 1 
ATOM 159  C CG  . TYR A 0 22  . 83.326   27.292  -31.463  1.00 34.54 22  A 1 
ATOM 160  C CD1 . TYR A 0 22  . 84.404   28.095  -31.890  1.00 34.54 22  A 1 
ATOM 161  C CD2 . TYR A 0 22  . 83.432   26.587  -30.247  1.00 34.54 22  A 1 
ATOM 162  C CE1 . TYR A 0 22  . 85.575   28.189  -31.109  1.00 34.54 22  A 1 
ATOM 163  C CE2 . TYR A 0 22  . 84.592   26.690  -29.455  1.00 34.54 22  A 1 
ATOM 164  O OH  . TYR A 0 22  . 86.792   27.574  -29.126  1.00 34.54 22  A 1 
ATOM 165  C CZ  . TYR A 0 22  . 85.669   27.487  -29.886  1.00 34.54 22  A 1 
ATOM 166  N N   . GLN A 0 23  . 81.219   30.419  -32.999  1.00 38.66 23  A 1 
ATOM 167  C CA  . GLN A 0 23  . 81.266   31.433  -34.086  1.00 38.66 23  A 1 
ATOM 168  C C   . GLN A 0 23  . 82.684   31.455  -34.722  1.00 38.66 23  A 1 
ATOM 169  C CB  . GLN A 0 23  . 80.890   32.828  -33.541  1.00 38.66 23  A 1 
ATOM 170  O O   . GLN A 0 23  . 83.620   31.047  -34.029  1.00 38.66 23  A 1 
ATOM 171  C CG  . GLN A 0 23  . 79.518   32.957  -32.867  1.00 38.66 23  A 1 
ATOM 172  C CD  . GLN A 0 23  . 79.105   34.429  -32.773  1.00 38.66 23  A 1 
ATOM 173  N NE2 . GLN A 0 23  . 77.968   34.808  -33.315  1.00 38.66 23  A 1 
ATOM 174  O OE1 . GLN A 0 23  . 79.813   35.273  -32.251  1.00 38.66 23  A 1 
ATOM 175  N N   . PRO A 0 24  . 82.905   31.917  -35.981  1.00 30.61 24  A 1 
ATOM 176  C CA  . PRO A 0 24  . 83.009   33.362  -36.255  1.00 30.61 24  A 1 
ATOM 177  C C   . PRO A 0 24  . 82.454   33.841  -37.614  1.00 30.61 24  A 1 
ATOM 178  C CB  . PRO A 0 24  . 84.509   33.655  -36.188  1.00 30.61 24  A 1 
ATOM 179  O O   . PRO A 0 24  . 82.414   33.127  -38.613  1.00 30.61 24  A 1 
ATOM 180  C CG  . PRO A 0 24  . 85.138   32.394  -36.775  1.00 30.61 24  A 1 
ATOM 181  C CD  . PRO A 0 24  . 84.024   31.342  -36.734  1.00 30.61 24  A 1 
ATOM 182  N N   . ALA A 0 25  . 82.092   35.124  -37.632  1.00 26.27 25  A 1 
ATOM 183  C CA  . ALA A 0 25  . 81.701   35.900  -38.800  1.00 26.27 25  A 1 
ATOM 184  C C   . ALA A 0 25  . 82.916   36.297  -39.663  1.00 26.27 25  A 1 
ATOM 185  C CB  . ALA A 0 25  . 80.969   37.145  -38.276  1.00 26.27 25  A 1 
ATOM 186  O O   . ALA A 0 25  . 83.865   36.893  -39.155  1.00 26.27 25  A 1 
ATOM 187  N N   . TYR A 0 26  . 82.842   36.047  -40.974  1.00 35.95 26  A 1 
ATOM 188  C CA  . TYR A 0 26  . 83.595   36.792  -41.985  1.00 35.95 26  A 1 
ATOM 189  C C   . TYR A 0 26  . 82.627   37.654  -42.791  1.00 35.95 26  A 1 
ATOM 190  C CB  . TYR A 0 26  . 84.466   35.890  -42.872  1.00 35.95 26  A 1 
ATOM 191  O O   . TYR A 0 26  . 81.552   37.213  -43.194  1.00 35.95 26  A 1 
ATOM 192  C CG  . TYR A 0 26  . 85.928   35.938  -42.470  1.00 35.95 26  A 1 
ATOM 193  C CD1 . TYR A 0 26  . 86.779   36.922  -43.015  1.00 35.95 26  A 1 
ATOM 194  C CD2 . TYR A 0 26  . 86.422   35.030  -41.517  1.00 35.95 26  A 1 
ATOM 195  C CE1 . TYR A 0 26  . 88.125   36.992  -42.607  1.00 35.95 26  A 1 
ATOM 196  C CE2 . TYR A 0 26  . 87.770   35.092  -41.112  1.00 35.95 26  A 1 
ATOM 197  O OH  . TYR A 0 26  . 89.921   36.148  -41.262  1.00 35.95 26  A 1 
ATOM 198  C CZ  . TYR A 0 26  . 88.622   36.077  -41.656  1.00 35.95 26  A 1 
ATOM 199  N N   . GLY A 0 27  . 83.012   38.919  -42.929  1.00 27.50 27  A 1 
ATOM 200  C CA  . GLY A 0 27  . 82.207   39.987  -43.486  1.00 27.50 27  A 1 
ATOM 201  C C   . GLY A 0 27  . 81.911   39.850  -44.977  1.00 27.50 27  A 1 
ATOM 202  O O   . GLY A 0 27  . 82.737   39.403  -45.758  1.00 27.50 27  A 1 
ATOM 203  N N   . ALA A 0 28  . 80.707   40.313  -45.299  1.00 27.04 28  A 1 
ATOM 204  C CA  . ALA A 0 28  . 80.440   41.422  -46.204  1.00 27.04 28  A 1 
ATOM 205  C C   . ALA A 0 28  . 80.876   41.326  -47.690  1.00 27.04 28  A 1 
ATOM 206  C CB  . ALA A 0 28  . 80.873   42.716  -45.493  1.00 27.04 28  A 1 
ATOM 207  O O   . ALA A 0 28  . 82.012   41.056  -48.049  1.00 27.04 28  A 1 
ATOM 208  N N   . GLN A 0 29  . 79.903   41.720  -48.523  1.00 25.16 29  A 1 
ATOM 209  C CA  . GLN A 0 29  . 79.984   42.170  -49.917  1.00 25.16 29  A 1 
ATOM 210  C C   . GLN A 0 29  . 79.999   41.130  -51.062  1.00 25.16 29  A 1 
ATOM 211  C CB  . GLN A 0 29  . 81.023   43.292  -50.103  1.00 25.16 29  A 1 
ATOM 212  O O   . GLN A 0 29  . 81.036   40.701  -51.547  1.00 25.16 29  A 1 
ATOM 213  C CG  . GLN A 0 29  . 80.710   44.573  -49.298  1.00 25.16 29  A 1 
ATOM 214  C CD  . GLN A 0 29  . 81.547   44.793  -48.038  1.00 25.16 29  A 1 
ATOM 215  N NE2 . GLN A 0 29  . 81.293   45.848  -47.296  1.00 25.16 29  A 1 
ATOM 216  O OE1 . GLN A 0 29  . 82.442   44.061  -47.675  1.00 25.16 29  A 1 
ATOM 217  N N   . ALA A 0 30  . 78.790   40.992  -51.627  1.00 25.66 30  A 1 
ATOM 218  C CA  . ALA A 0 30  . 78.464   41.107  -53.057  1.00 25.66 30  A 1 
ATOM 219  C C   . ALA A 0 30  . 78.464   39.855  -53.963  1.00 25.66 30  A 1 
ATOM 220  C CB  . ALA A 0 30  . 79.214   42.296  -53.684  1.00 25.66 30  A 1 
ATOM 221  O O   . ALA A 0 30  . 79.344   39.008  -53.917  1.00 25.66 30  A 1 
ATOM 222  N N   . ALA A 0 31  . 77.472   39.882  -54.871  1.00 22.17 31  A 1 
ATOM 223  C CA  . ALA A 0 31  . 77.238   39.054  -56.063  1.00 22.17 31  A 1 
ATOM 224  C C   . ALA A 0 31  . 76.430   37.743  -55.901  1.00 22.17 31  A 1 
ATOM 225  C CB  . ALA A 0 31  . 78.513   38.937  -56.905  1.00 22.17 31  A 1 
ATOM 226  O O   . ALA A 0 31  . 76.957   36.640  -55.926  1.00 22.17 31  A 1 
ATOM 227  N N   . SER A 0 32  . 75.103   37.918  -55.823  1.00 28.93 32  A 1 
ATOM 228  C CA  . SER A 0 32  . 74.081   37.217  -56.631  1.00 28.93 32  A 1 
ATOM 229  C C   . SER A 0 32  . 74.314   35.747  -57.029  1.00 28.93 32  A 1 
ATOM 230  C CB  . SER A 0 32  . 73.857   38.027  -57.925  1.00 28.93 32  A 1 
ATOM 231  O O   . SER A 0 32  . 75.009   35.498  -58.008  1.00 28.93 32  A 1 
ATOM 232  O OG  . SER A 0 32  . 75.062   38.140  -58.661  1.00 28.93 32  A 1 
ATOM 233  N N   . ALA A 0 33  . 73.586   34.807  -56.412  1.00 26.25 33  A 1 
ATOM 234  C CA  . ALA A 0 33  . 72.949   33.677  -57.107  1.00 26.25 33  A 1 
ATOM 235  C C   . ALA A 0 33  . 72.094   32.827  -56.147  1.00 26.25 33  A 1 
ATOM 236  C CB  . ALA A 0 33  . 73.973   32.760  -57.797  1.00 26.25 33  A 1 
ATOM 237  O O   . ALA A 0 33  . 72.549   32.423  -55.081  1.00 26.25 33  A 1 
ATOM 238  N N   . SER A 0 34  . 70.872   32.517  -56.595  1.00 26.69 34  A 1 
ATOM 239  C CA  . SER A 0 34  . 70.026   31.383  -56.184  1.00 26.69 34  A 1 
ATOM 240  C C   . SER A 0 34  . 69.634   31.257  -54.704  1.00 26.69 34  A 1 
ATOM 241  C CB  . SER A 0 34  . 70.612   30.068  -56.727  1.00 26.69 34  A 1 
ATOM 242  O O   . SER A 0 34  . 70.180   30.433  -53.979  1.00 26.69 34  A 1 
ATOM 243  O OG  . SER A 0 34  . 71.953   29.877  -56.327  1.00 26.69 34  A 1 
ATOM 244  N N   . TYR A 0 35  . 68.583   31.972  -54.291  1.00 29.95 35  A 1 
ATOM 245  C CA  . TYR A 0 35  . 67.708   31.521  -53.201  1.00 29.95 35  A 1 
ATOM 246  C C   . TYR A 0 35  . 66.270   31.953  -53.500  1.00 29.95 35  A 1 
ATOM 247  C CB  . TYR A 0 35  . 68.196   32.006  -51.825  1.00 29.95 35  A 1 
ATOM 248  O O   . TYR A 0 35  . 65.919   33.124  -53.407  1.00 29.95 35  A 1 
ATOM 249  C CG  . TYR A 0 35  . 68.387   30.868  -50.838  1.00 29.95 35  A 1 
ATOM 250  C CD1 . TYR A 0 35  . 67.339   30.470  -49.983  1.00 29.95 35  A 1 
ATOM 251  C CD2 . TYR A 0 35  . 69.622   30.194  -50.791  1.00 29.95 35  A 1 
ATOM 252  C CE1 . TYR A 0 35  . 67.537   29.409  -49.076  1.00 29.95 35  A 1 
ATOM 253  C CE2 . TYR A 0 35  . 69.824   29.135  -49.887  1.00 29.95 35  A 1 
ATOM 254  O OH  . TYR A 0 35  . 68.967   27.726  -48.143  1.00 29.95 35  A 1 
ATOM 255  C CZ  . TYR A 0 35  . 68.779   28.743  -49.024  1.00 29.95 35  A 1 
ATOM 256  N N   . GLY A 0 36  . 65.456   30.997  -53.930  1.00 33.08 36  A 1 
ATOM 257  C CA  . GLY A 0 36  . 64.056   31.207  -54.281  1.00 33.08 36  A 1 
ATOM 258  C C   . GLY A 0 36  . 63.396   29.877  -54.603  1.00 33.08 36  A 1 
ATOM 259  O O   . GLY A 0 36  . 62.863   29.702  -55.692  1.00 33.08 36  A 1 
ATOM 260  N N   . LYS A 0 37  . 63.521   28.919  -53.675  1.00 34.01 37  A 1 
ATOM 261  C CA  . LYS A 0 37  . 62.694   27.709  -53.605  1.00 34.01 37  A 1 
ATOM 262  C C   . LYS A 0 37  . 61.233   28.163  -53.762  1.00 34.01 37  A 1 
ATOM 263  C CB  . LYS A 0 37  . 62.925   27.041  -52.219  1.00 34.01 37  A 1 
ATOM 264  O O   . LYS A 0 37  . 60.712   28.810  -52.856  1.00 34.01 37  A 1 
ATOM 265  C CG  . LYS A 0 37  . 63.407   25.582  -52.256  1.00 34.01 37  A 1 
ATOM 266  C CD  . LYS A 0 37  . 63.319   24.966  -50.845  1.00 34.01 37  A 1 
ATOM 267  C CE  . LYS A 0 37  . 63.686   23.475  -50.852  1.00 34.01 37  A 1 
ATOM 268  N NZ  . LYS A 0 37  . 63.043   22.737  -49.731  1.00 34.01 37  A 1 
ATOM 269  N N   . SER A 0 38  . 60.601   27.909  -54.909  1.00 40.33 38  A 1 
ATOM 270  C CA  . SER A 0 38  . 59.137   27.957  -54.975  1.00 40.33 38  A 1 
ATOM 271  C C   . SER A 0 38  . 58.658   26.833  -54.072  1.00 40.33 38  A 1 
ATOM 272  C CB  . SER A 0 38  . 58.613   27.770  -56.403  1.00 40.33 38  A 1 
ATOM 273  O O   . SER A 0 38  . 59.055   25.692  -54.276  1.00 40.33 38  A 1 
ATOM 274  O OG  . SER A 0 38  . 58.819   28.965  -57.135  1.00 40.33 38  A 1 
ATOM 275  N N   . ALA A 0 39  . 57.934   27.176  -53.011  1.00 39.45 39  A 1 
ATOM 276  C CA  . ALA A 0 39  . 57.282   26.188  -52.173  1.00 39.45 39  A 1 
ATOM 277  C C   . ALA A 0 39  . 56.343   25.356  -53.055  1.00 39.45 39  A 1 
ATOM 278  C CB  . ALA A 0 39  . 56.536   26.920  -51.050  1.00 39.45 39  A 1 
ATOM 279  O O   . ALA A 0 39  . 55.571   25.930  -53.830  1.00 39.45 39  A 1 
ATOM 280  N N   . ASP A 0 40  . 56.455   24.036  -52.947  1.00 43.74 40  A 1 
ATOM 281  C CA  . ASP A 0 40  . 55.498   23.065  -53.464  1.00 43.74 40  A 1 
ATOM 282  C C   . ASP A 0 40  . 54.105   23.480  -52.977  1.00 43.74 40  A 1 
ATOM 283  C CB  . ASP A 0 40  . 55.886   21.669  -52.936  1.00 43.74 40  A 1 
ATOM 284  O O   . ASP A 0 40  . 53.778   23.345  -51.802  1.00 43.74 40  A 1 
ATOM 285  C CG  . ASP A 0 40  . 57.296   21.260  -53.370  1.00 43.74 40  A 1 
ATOM 286  O OD1 . ASP A 0 40  . 57.562   21.345  -54.586  1.00 43.74 40  A 1 
ATOM 287  O OD2 . ASP A 0 40  . 58.142   21.006  -52.477  1.00 43.74 40  A 1 
ATOM 288  N N   . ALA A 0 41  . 53.303   24.106  -53.837  1.00 46.94 41  A 1 
ATOM 289  C CA  . ALA A 0 41  . 51.980   24.595  -53.458  1.00 46.94 41  A 1 
ATOM 290  C C   . ALA A 0 41  . 50.927   23.499  -53.668  1.00 46.94 41  A 1 
ATOM 291  C CB  . ALA A 0 41  . 51.685   25.925  -54.164  1.00 46.94 41  A 1 
ATOM 292  O O   . ALA A 0 41  . 49.904   23.740  -54.306  1.00 46.94 41  A 1 
ATOM 293  N N   . SER A 0 42  . 51.183   22.293  -53.157  1.00 50.23 42  A 1 
ATOM 294  C CA  . SER A 0 42  . 50.111   21.371  -52.795  1.00 50.23 42  A 1 
ATOM 295  C C   . SER A 0 42  . 49.497   21.913  -51.506  1.00 50.23 42  A 1 
ATOM 296  C CB  . SER A 0 42  . 50.647   19.943  -52.623  1.00 50.23 42  A 1 
ATOM 297  O O   . SER A 0 42  . 50.070   21.766  -50.429  1.00 50.23 42  A 1 
ATOM 298  O OG  . SER A 0 42  . 51.774   19.937  -51.769  1.00 50.23 42  A 1 
ATOM 299  N N   . ASN A 0 43  . 48.385   22.639  -51.621  1.00 59.42 43  A 1 
ATOM 300  C CA  . ASN A 0 43  . 47.618   23.044  -50.449  1.00 59.42 43  A 1 
ATOM 301  C C   . ASN A 0 43  . 46.688   21.878  -50.105  1.00 59.42 43  A 1 
ATOM 302  C CB  . ASN A 0 43  . 46.883   24.368  -50.740  1.00 59.42 43  A 1 
ATOM 303  O O   . ASN A 0 43  . 45.707   21.672  -50.820  1.00 59.42 43  A 1 
ATOM 304  C CG  . ASN A 0 43  . 46.364   25.041  -49.479  1.00 59.42 43  A 1 
ATOM 305  N ND2 . ASN A 0 43  . 45.481   26.003  -49.606  1.00 59.42 43  A 1 
ATOM 306  O OD1 . ASN A 0 43  . 46.778   24.785  -48.369  1.00 59.42 43  A 1 
ATOM 307  N N   . ALA A 0 44  . 47.052   21.103  -49.087  1.00 64.48 44  A 1 
ATOM 308  C CA  . ALA A 0 44  . 46.176   20.117  -48.472  1.00 64.48 44  A 1 
ATOM 309  C C   . ALA A 0 44  . 45.625   20.701  -47.165  1.00 64.48 44  A 1 
ATOM 310  C CB  . ALA A 0 44  . 46.920   18.790  -48.283  1.00 64.48 44  A 1 
ATOM 311  O O   . ALA A 0 44  . 46.352   21.411  -46.464  1.00 64.48 44  A 1 
ATOM 312  N N   . SER A 0 45  . 44.349   20.464  -46.877  1.00 74.62 45  A 1 
ATOM 313  C CA  . SER A 0 45  . 43.752   20.772  -45.575  1.00 74.62 45  A 1 
ATOM 314  C C   . SER A 0 45  . 43.027   19.537  -45.071  1.00 74.62 45  A 1 
ATOM 315  C CB  . SER A 0 45  . 42.794   21.975  -45.634  1.00 74.62 45  A 1 
ATOM 316  O O   . SER A 0 45  . 42.111   19.108  -45.769  1.00 74.62 45  A 1 
ATOM 317  O OG  . SER A 0 45  . 41.641   21.745  -46.442  1.00 74.62 45  A 1 
ATOM 318  N N   . ASP A 0 46  . 43.440   19.064  -43.903  1.00 76.55 46  A 1 
ATOM 319  C CA  . ASP A 0 46  . 42.840   18.015  -43.083  1.00 76.55 46  A 1 
ATOM 320  C C   . ASP A 0 46  . 42.041   18.678  -41.945  1.00 76.55 46  A 1 
ATOM 321  C CB  . ASP A 0 46  . 43.956   17.076  -42.558  1.00 76.55 46  A 1 
ATOM 322  O O   . ASP A 0 46  . 42.488   19.661  -41.333  1.00 76.55 46  A 1 
ATOM 323  C CG  . ASP A 0 46  . 45.182   17.738  -41.877  1.00 76.55 46  A 1 
ATOM 324  O OD1 . ASP A 0 46  . 45.320   18.992  -41.894  1.00 76.55 46  A 1 
ATOM 325  O OD2 . ASP A 0 46  . 46.099   17.006  -41.432  1.00 76.55 46  A 1 
ATOM 326  N N   . TRP A 0 47  . 40.816   18.222  -41.699  1.00 79.28 47  A 1 
ATOM 327  C CA  . TRP A 0 47  . 40.012   18.694  -40.574  1.00 79.28 47  A 1 
ATOM 328  C C   . TRP A 0 47  . 39.282   17.531  -39.922  1.00 79.28 47  A 1 
ATOM 329  C CB  . TRP A 0 47  . 39.032   19.797  -41.003  1.00 79.28 47  A 1 
ATOM 330  O O   . TRP A 0 47  . 38.298   17.045  -40.460  1.00 79.28 47  A 1 
ATOM 331  C CG  . TRP A 0 47  . 38.214   20.374  -39.878  1.00 79.28 47  A 1 
ATOM 332  C CD1 . TRP A 0 47  . 38.631   21.334  -39.022  1.00 79.28 47  A 1 
ATOM 333  C CD2 . TRP A 0 47  . 36.887   19.972  -39.407  1.00 79.28 47  A 1 
ATOM 334  C CE2 . TRP A 0 47  . 36.546   20.777  -38.277  1.00 79.28 47  A 1 
ATOM 335  C CE3 . TRP A 0 47  . 35.943   18.999  -39.796  1.00 79.28 47  A 1 
ATOM 336  N NE1 . TRP A 0 47  . 37.652   21.575  -38.076  1.00 79.28 47  A 1 
ATOM 337  C CH2 . TRP A 0 47  . 34.387   19.711  -38.051  1.00 79.28 47  A 1 
ATOM 338  C CZ2 . TRP A 0 47  . 35.320   20.662  -37.600  1.00 79.28 47  A 1 
ATOM 339  C CZ3 . TRP A 0 47  . 34.715   18.870  -39.125  1.00 79.28 47  A 1 
ATOM 340  N N   . ASP A 0 48  . 39.729   17.190  -38.716  1.00 84.77 48  A 1 
ATOM 341  C CA  . ASP A 0 48  . 39.096   16.180  -37.878  1.00 84.77 48  A 1 
ATOM 342  C C   . ASP A 0 48  . 38.219   16.832  -36.805  1.00 84.77 48  A 1 
ATOM 343  C CB  . ASP A 0 48  . 40.157   15.324  -37.176  1.00 84.77 48  A 1 
ATOM 344  O O   . ASP A 0 48  . 38.634   17.782  -36.117  1.00 84.77 48  A 1 
ATOM 345  C CG  . ASP A 0 48  . 41.156   14.658  -38.117  1.00 84.77 48  A 1 
ATOM 346  O OD1 . ASP A 0 48  . 40.713   14.126  -39.140  1.00 84.77 48  A 1 
ATOM 347  O OD2 . ASP A 0 48  . 42.357   14.673  -37.748  1.00 84.77 48  A 1 
ATOM 348  N N   . SER A 0 49  . 37.044   16.255  -36.572  1.00 81.86 49  A 1 
ATOM 349  C CA  . SER A 0 49  . 36.231   16.518  -35.390  1.00 81.86 49  A 1 
ATOM 350  C C   . SER A 0 49  . 35.735   15.231  -34.763  1.00 81.86 49  A 1 
ATOM 351  C CB  . SER A 0 49  . 35.052   17.412  -35.729  1.00 81.86 49  A 1 
ATOM 352  O O   . SER A 0 49  . 35.354   14.287  -35.443  1.00 81.86 49  A 1 
ATOM 353  O OG  . SER A 0 49  . 34.652   18.126  -34.569  1.00 81.86 49  A 1 
ATOM 354  N N   . TRP A 0 50  . 35.723   15.204  -33.435  1.00 92.13 50  A 1 
ATOM 355  C CA  . TRP A 0 50  . 35.186   14.099  -32.658  1.00 92.13 50  A 1 
ATOM 356  C C   . TRP A 0 50  . 34.540   14.642  -31.395  1.00 92.13 50  A 1 
ATOM 357  C CB  . TRP A 0 50  . 36.295   13.097  -32.315  1.00 92.13 50  A 1 
ATOM 358  O O   . TRP A 0 50  . 35.081   15.549  -30.747  1.00 92.13 50  A 1 
ATOM 359  C CG  . TRP A 0 50  . 35.857   11.997  -31.398  1.00 92.13 50  A 1 
ATOM 360  C CD1 . TRP A 0 50  . 35.183   10.892  -31.780  1.00 92.13 50  A 1 
ATOM 361  C CD2 . TRP A 0 50  . 35.924   11.936  -29.941  1.00 92.13 50  A 1 
ATOM 362  C CE2 . TRP A 0 50  . 35.286   10.734  -29.509  1.00 92.13 50  A 1 
ATOM 363  C CE3 . TRP A 0 50  . 36.414   12.801  -28.938  1.00 92.13 50  A 1 
ATOM 364  N NE1 . TRP A 0 50  . 34.849   10.139  -30.674  1.00 92.13 50  A 1 
ATOM 365  C CH2 . TRP A 0 50  . 35.680   11.271  -27.180  1.00 92.13 50  A 1 
ATOM 366  C CZ2 . TRP A 0 50  . 35.169   10.393  -28.153  1.00 92.13 50  A 1 
ATOM 367  C CZ3 . TRP A 0 50  . 36.296   12.474  -27.573  1.00 92.13 50  A 1 
ATOM 368  N N   . GLY A 0 51  . 33.415   14.051  -31.017  1.00 90.27 51  A 1 
ATOM 369  C CA  . GLY A 0 51  . 32.755   14.372  -29.770  1.00 90.27 51  A 1 
ATOM 370  C C   . GLY A 0 51  . 31.994   13.201  -29.181  1.00 90.27 51  A 1 
ATOM 371  O O   . GLY A 0 51  . 31.773   12.163  -29.807  1.00 90.27 51  A 1 
ATOM 372  N N   . ARG A 0 52  . 31.660   13.391  -27.908  1.00 95.37 52  A 1 
ATOM 373  C CA  . ARG A 0 52  . 30.821   12.498  -27.133  1.00 95.37 52  A 1 
ATOM 374  C C   . ARG A 0 52  . 30.025   13.324  -26.139  1.00 95.37 52  A 1 
ATOM 375  C CB  . ARG A 0 52  . 31.690   11.432  -26.458  1.00 95.37 52  A 1 
ATOM 376  O O   . ARG A 0 52  . 30.645   14.090  -25.392  1.00 95.37 52  A 1 
ATOM 377  C CG  . ARG A 0 52  . 30.835   10.454  -25.653  1.00 95.37 52  A 1 
ATOM 378  C CD  . ARG A 0 52  . 31.683   9.267   -25.207  1.00 95.37 52  A 1 
ATOM 379  N NE  . ARG A 0 52  . 30.819   8.281   -24.559  1.00 95.37 52  A 1 
ATOM 380  N NH1 . ARG A 0 52  . 31.815   6.299   -25.147  1.00 95.37 52  A 1 
ATOM 381  N NH2 . ARG A 0 52  . 30.188   6.322   -23.653  1.00 95.37 52  A 1 
ATOM 382  C CZ  . ARG A 0 52  . 30.964   6.982   -24.448  1.00 95.37 52  A 1 
ATOM 383  N N   . ASP A 0 53  . 28.714   13.154  -26.127  1.00 95.54 53  A 1 
ATOM 384  C CA  . ASP A 0 53  . 27.838   13.703  -25.095  1.00 95.54 53  A 1 
ATOM 385  C C   . ASP A 0 53  . 27.265   12.556  -24.260  1.00 95.54 53  A 1 
ATOM 386  C CB  . ASP A 0 53  . 26.762   14.625  -25.693  1.00 95.54 53  A 1 
ATOM 387  O O   . ASP A 0 53  . 27.138   11.438  -24.744  1.00 95.54 53  A 1 
ATOM 388  C CG  . ASP A 0 53  . 26.255   15.670  -24.687  1.00 95.54 53  A 1 
ATOM 389  O OD1 . ASP A 0 53  . 26.770   15.680  -23.537  1.00 95.54 53  A 1 
ATOM 390  O OD2 . ASP A 0 53  . 25.521   16.589  -25.113  1.00 95.54 53  A 1 
ATOM 391  N N   . GLN A 0 54  . 27.069   12.789  -22.966  1.00 95.98 54  A 1 
ATOM 392  C CA  . GLN A 0 54  . 26.593   11.761  -22.038  1.00 95.98 54  A 1 
ATOM 393  C C   . GLN A 0 54  . 25.626   12.385  -21.048  1.00 95.98 54  A 1 
ATOM 394  C CB  . GLN A 0 54  . 27.744   11.107  -21.253  1.00 95.98 54  A 1 
ATOM 395  O O   . GLN A 0 54  . 26.055   13.061  -20.103  1.00 95.98 54  A 1 
ATOM 396  C CG  . GLN A 0 54  . 28.523   10.057  -22.040  1.00 95.98 54  A 1 
ATOM 397  C CD  . GLN A 0 54  . 29.682   9.481   -21.231  1.00 95.98 54  A 1 
ATOM 398  N NE2 . GLN A 0 54  . 30.793   9.175   -21.857  1.00 95.98 54  A 1 
ATOM 399  O OE1 . GLN A 0 54  . 29.672   9.289   -20.022  1.00 95.98 54  A 1 
ATOM 400  N N   . ASP A 0 55  . 24.350   12.060  -21.202  1.00 96.83 55  A 1 
ATOM 401  C CA  . ASP A 0 55  . 23.299   12.497  -20.301  1.00 96.83 55  A 1 
ATOM 402  C C   . ASP A 0 55  . 22.758   11.330  -19.471  1.00 96.83 55  A 1 
ATOM 403  C CB  . ASP A 0 55  . 22.215   13.265  -21.072  1.00 96.83 55  A 1 
ATOM 404  O O   . ASP A 0 55  . 22.569   10.207  -19.931  1.00 96.83 55  A 1 
ATOM 405  C CG  . ASP A 0 55  . 22.560   14.744  -21.312  1.00 96.83 55  A 1 
ATOM 406  O OD1 . ASP A 0 55  . 23.307   15.315  -20.475  1.00 96.83 55  A 1 
ATOM 407  O OD2 . ASP A 0 55  . 21.883   15.374  -22.149  1.00 96.83 55  A 1 
ATOM 408  N N   . LEU A 0 56  . 22.522   11.594  -18.183  1.00 97.19 56  A 1 
ATOM 409  C CA  . LEU A 0 56  . 21.942   10.630  -17.250  1.00 97.19 56  A 1 
ATOM 410  C C   . LEU A 0 56  . 20.936   11.330  -16.342  1.00 97.19 56  A 1 
ATOM 411  C CB  . LEU A 0 56  . 23.056   9.929   -16.450  1.00 97.19 56  A 1 
ATOM 412  O O   . LEU A 0 56  . 21.292   12.190  -15.531  1.00 97.19 56  A 1 
ATOM 413  C CG  . LEU A 0 56  . 22.544   8.932   -15.389  1.00 97.19 56  A 1 
ATOM 414  C CD1 . LEU A 0 56  . 21.842   7.716   -15.993  1.00 97.19 56  A 1 
ATOM 415  C CD2 . LEU A 0 56  . 23.715   8.425   -14.544  1.00 97.19 56  A 1 
ATOM 416  N N   . LEU A 0 57  . 19.684   10.890  -16.412  1.00 98.00 57  A 1 
ATOM 417  C CA  . LEU A 0 57  . 18.605   11.318  -15.536  1.00 98.00 57  A 1 
ATOM 418  C C   . LEU A 0 57  . 18.067   10.124  -14.752  1.00 98.00 57  A 1 
ATOM 419  C CB  . LEU A 0 57  . 17.555   12.072  -16.365  1.00 98.00 57  A 1 
ATOM 420  O O   . LEU A 0 57  . 17.694   9.094   -15.310  1.00 98.00 57  A 1 
ATOM 421  C CG  . LEU A 0 57  . 16.332   12.554  -15.561  1.00 98.00 57  A 1 
ATOM 422  C CD1 . LEU A 0 57  . 15.822   13.879  -16.126  1.00 98.00 57  A 1 
ATOM 423  C CD2 . LEU A 0 57  . 15.176   11.549  -15.616  1.00 98.00 57  A 1 
ATOM 424  N N   . ILE A 0 58  . 18.018   10.282  -13.431  1.00 98.26 58  A 1 
ATOM 425  C CA  . ILE A 0 58  . 17.445   9.298   -12.516  1.00 98.26 58  A 1 
ATOM 426  C C   . ILE A 0 58  . 16.433   10.011  -11.627  1.00 98.26 58  A 1 
ATOM 427  C CB  . ILE A 0 58  . 18.532   8.557   -11.705  1.00 98.26 58  A 1 
ATOM 428  O O   . ILE A 0 58  . 16.792   10.891  -10.843  1.00 98.26 58  A 1 
ATOM 429  C CG1 . ILE A 0 58  . 19.535   7.850   -12.649  1.00 98.26 58  A 1 
ATOM 430  C CG2 . ILE A 0 58  . 17.866   7.540   -10.754  1.00 98.26 58  A 1 
ATOM 431  C CD1 . ILE A 0 58  . 20.713   7.175   -11.935  1.00 98.26 58  A 1 
ATOM 432  N N   . GLU A 0 59  . 15.176   9.599   -11.728  1.00 98.10 59  A 1 
ATOM 433  C CA  . GLU A 0 59  . 14.113   9.989   -10.809  1.00 98.10 59  A 1 
ATOM 434  C C   . GLU A 0 59  . 13.736   8.778   -9.968   1.00 98.10 59  A 1 
ATOM 435  C CB  . GLU A 0 59  . 12.889   10.530  -11.557  1.00 98.10 59  A 1 
ATOM 436  O O   . GLU A 0 59  . 13.421   7.717   -10.497  1.00 98.10 59  A 1 
ATOM 437  C CG  . GLU A 0 59  . 13.166   11.879  -12.230  1.00 98.10 59  A 1 
ATOM 438  C CD  . GLU A 0 59  . 11.952   12.435  -12.996  1.00 98.10 59  A 1 
ATOM 439  O OE1 . GLU A 0 59  . 12.084   13.562  -13.525  1.00 98.10 59  A 1 
ATOM 440  O OE2 . GLU A 0 59  . 10.881   11.776  -13.021  1.00 98.10 59  A 1 
ATOM 441  N N   . GLU A 0 60  . 13.756   8.923   -8.650   1.00 98.08 60  A 1 
ATOM 442  C CA  . GLU A 0 60  . 13.355   7.863   -7.733   1.00 98.08 60  A 1 
ATOM 443  C C   . GLU A 0 60  . 12.440   8.456   -6.669   1.00 98.08 60  A 1 
ATOM 444  C CB  . GLU A 0 60  . 14.597   7.167   -7.159   1.00 98.08 60  A 1 
ATOM 445  O O   . GLU A 0 60  . 12.734   9.491   -6.066   1.00 98.08 60  A 1 
ATOM 446  C CG  . GLU A 0 60  . 14.239   5.915   -6.345   1.00 98.08 60  A 1 
ATOM 447  C CD  . GLU A 0 60  . 15.476   5.065   -6.006   1.00 98.08 60  A 1 
ATOM 448  O OE1 . GLU A 0 60  . 15.322   3.822   -5.924   1.00 98.08 60  A 1 
ATOM 449  O OE2 . GLU A 0 60  . 16.575   5.634   -5.829   1.00 98.08 60  A 1 
ATOM 450  N N   . SER A 0 61  . 11.297   7.814   -6.463   1.00 97.98 61  A 1 
ATOM 451  C CA  . SER A 0 61  . 10.284   8.261   -5.522   1.00 97.98 61  A 1 
ATOM 452  C C   . SER A 0 61  . 9.726    7.090   -4.739   1.00 97.98 61  A 1 
ATOM 453  C CB  . SER A 0 61  . 9.182    9.052   -6.230   1.00 97.98 61  A 1 
ATOM 454  O O   . SER A 0 61  . 9.593    5.968   -5.230   1.00 97.98 61  A 1 
ATOM 455  O OG  . SER A 0 61  . 8.443    8.227   -7.099   1.00 97.98 61  A 1 
ATOM 456  N N   . TYR A 0 62  . 9.415    7.380   -3.485   1.00 98.17 62  A 1 
ATOM 457  C CA  . TYR A 0 62  . 8.838    6.437   -2.557   1.00 98.17 62  A 1 
ATOM 458  C C   . TYR A 0 62  . 7.850    7.162   -1.667   1.00 98.17 62  A 1 
ATOM 459  C CB  . TYR A 0 62  . 9.943    5.825   -1.702   1.00 98.17 62  A 1 
ATOM 460  O O   . TYR A 0 62  . 8.154    8.240   -1.146   1.00 98.17 62  A 1 
ATOM 461  C CG  . TYR A 0 62  . 9.418    4.803   -0.726   1.00 98.17 62  A 1 
ATOM 462  C CD1 . TYR A 0 62  . 9.337    5.078   0.655    1.00 98.17 62  A 1 
ATOM 463  C CD2 . TYR A 0 62  . 9.031    3.553   -1.229   1.00 98.17 62  A 1 
ATOM 464  C CE1 . TYR A 0 62  . 9.009    4.036   1.545    1.00 98.17 62  A 1 
ATOM 465  C CE2 . TYR A 0 62  . 8.678    2.523   -0.356   1.00 98.17 62  A 1 
ATOM 466  O OH  . TYR A 0 62  . 8.693    1.646   1.806    1.00 98.17 62  A 1 
ATOM 467  C CZ  . TYR A 0 62  . 8.747    2.745   1.024    1.00 98.17 62  A 1 
ATOM 468  N N   . GLY A 0 63  . 6.705    6.546   -1.418   1.00 97.68 63  A 1 
ATOM 469  C CA  . GLY A 0 63  . 5.770    7.082   -0.452   1.00 97.68 63  A 1 
ATOM 470  C C   . GLY A 0 63  . 4.917    6.013   0.192    1.00 97.68 63  A 1 
ATOM 471  O O   . GLY A 0 63  . 4.585    4.987   -0.394   1.00 97.68 63  A 1 
ATOM 472  N N   . LYS A 0 64  . 4.546    6.297   1.437    1.00 97.68 64  A 1 
ATOM 473  C CA  . LYS A 0 64  . 3.616    5.495   2.220    1.00 97.68 64  A 1 
ATOM 474  C C   . LYS A 0 64  . 2.493    6.374   2.718    1.00 97.68 64  A 1 
ATOM 475  C CB  . LYS A 0 64  . 4.298    4.830   3.411    1.00 97.68 64  A 1 
ATOM 476  O O   . LYS A 0 64  . 2.745    7.469   3.216    1.00 97.68 64  A 1 
ATOM 477  C CG  . LYS A 0 64  . 5.441    3.913   2.997    1.00 97.68 64  A 1 
ATOM 478  C CD  . LYS A 0 64  . 5.785    3.004   4.181    1.00 97.68 64  A 1 
ATOM 479  C CE  . LYS A 0 64  . 6.929    2.155   3.692    1.00 97.68 64  A 1 
ATOM 480  N NZ  . LYS A 0 64  . 7.068    0.831   4.321    1.00 97.68 64  A 1 
ATOM 481  N N   . THR A 0 65  . 1.273    5.875   2.637    1.00 96.87 65  A 1 
ATOM 482  C CA  . THR A 0 65  . 0.096    6.519   3.214    1.00 96.87 65  A 1 
ATOM 483  C C   . THR A 0 65  . -0.614   5.525   4.115    1.00 96.87 65  A 1 
ATOM 484  C CB  . THR A 0 65  . -0.838   7.046   2.120    1.00 96.87 65  A 1 
ATOM 485  O O   . THR A 0 65  . -0.823   4.385   3.722    1.00 96.87 65  A 1 
ATOM 486  C CG2 . THR A 0 65  . -2.025   7.822   2.691    1.00 96.87 65  A 1 
ATOM 487  O OG1 . THR A 0 65  . -0.126   7.950   1.309    1.00 96.87 65  A 1 
ATOM 488  N N   . ASN A 0 66  . -0.983   5.972   5.313    1.00 96.79 66  A 1 
ATOM 489  C CA  . ASN A 0 66  . -1.857   5.252   6.231    1.00 96.79 66  A 1 
ATOM 490  C C   . ASN A 0 66  . -3.033   6.172   6.555    1.00 96.79 66  A 1 
ATOM 491  C CB  . ASN A 0 66  . -1.065   4.851   7.487    1.00 96.79 66  A 1 
ATOM 492  O O   . ASN A 0 66  . -2.829   7.282   7.055    1.00 96.79 66  A 1 
ATOM 493  C CG  . ASN A 0 66  . -1.874   3.975   8.435    1.00 96.79 66  A 1 
ATOM 494  N ND2 . ASN A 0 66  . -1.262   2.953   8.977    1.00 96.79 66  A 1 
ATOM 495  O OD1 . ASN A 0 66  . -3.042   4.181   8.728    1.00 96.79 66  A 1 
ATOM 496  N N   . ALA A 0 67  . -4.246   5.730   6.255    1.00 96.59 67  A 1 
ATOM 497  C CA  . ALA A 0 67  . -5.469   6.464   6.522    1.00 96.59 67  A 1 
ATOM 498  C C   . ALA A 0 67  . -6.446   5.580   7.294    1.00 96.59 67  A 1 
ATOM 499  C CB  . ALA A 0 67  . -6.052   6.972   5.200    1.00 96.59 67  A 1 
ATOM 500  O O   . ALA A 0 67  . -6.682   4.427   6.938    1.00 96.59 67  A 1 
ATOM 501  N N   . LYS A 0 68  . -7.048   6.139   8.345    1.00 96.79 68  A 1 
ATOM 502  C CA  . LYS A 0 68  . -8.077   5.478   9.152    1.00 96.79 68  A 1 
ATOM 503  C C   . LYS A 0 68  . -9.270   6.408   9.298    1.00 96.79 68  A 1 
ATOM 504  C CB  . LYS A 0 68  . -7.523   5.069   10.525   1.00 96.79 68  A 1 
ATOM 505  O O   . LYS A 0 68  . -9.091   7.590   9.583    1.00 96.79 68  A 1 
ATOM 506  C CG  . LYS A 0 68  . -6.369   4.066   10.398   1.00 96.79 68  A 1 
ATOM 507  C CD  . LYS A 0 68  . -5.801   3.693   11.768   1.00 96.79 68  A 1 
ATOM 508  C CE  . LYS A 0 68  . -4.589   2.787   11.543   1.00 96.79 68  A 1 
ATOM 509  N NZ  . LYS A 0 68  . -3.916   2.454   12.818   1.00 96.79 68  A 1 
ATOM 510  N N   . SER A 0 69  . -10.470  5.870   9.136    1.00 95.80 69  A 1 
ATOM 511  C CA  . SER A 0 69  . -11.723  6.583   9.375    1.00 95.80 69  A 1 
ATOM 512  C C   . SER A 0 69  . -12.638  5.752   10.259   1.00 95.80 69  A 1 
ATOM 513  C CB  . SER A 0 69  . -12.430  6.936   8.063    1.00 95.80 69  A 1 
ATOM 514  O O   . SER A 0 69  . -12.784  4.550   10.033   1.00 95.80 69  A 1 
ATOM 515  O OG  . SER A 0 69  . -12.825  5.767   7.375    1.00 95.80 69  A 1 
ATOM 516  N N   . TYR A 0 70  . -13.284  6.416   11.209   1.00 93.46 70  A 1 
ATOM 517  C CA  . TYR A 0 70  . -14.273  5.837   12.105   1.00 93.46 70  A 1 
ATOM 518  C C   . TYR A 0 70  . -15.540  6.683   12.016   1.00 93.46 70  A 1 
ATOM 519  C CB  . TYR A 0 70  . -13.723  5.798   13.538   1.00 93.46 70  A 1 
ATOM 520  O O   . TYR A 0 70  . -15.460  7.910   12.049   1.00 93.46 70  A 1 
ATOM 521  C CG  . TYR A 0 70  . -12.405  5.056   13.675   1.00 93.46 70  A 1 
ATOM 522  C CD1 . TYR A 0 70  . -12.403  3.662   13.863   1.00 93.46 70  A 1 
ATOM 523  C CD2 . TYR A 0 70  . -11.184  5.756   13.593   1.00 93.46 70  A 1 
ATOM 524  C CE1 . TYR A 0 70  . -11.186  2.965   13.974   1.00 93.46 70  A 1 
ATOM 525  C CE2 . TYR A 0 70  . -9.962   5.063   13.697   1.00 93.46 70  A 1 
ATOM 526  O OH  . TYR A 0 70  . -8.790   2.986   14.000   1.00 93.46 70  A 1 
ATOM 527  C CZ  . TYR A 0 70  . -9.963   3.666   13.891   1.00 93.46 70  A 1 
ATOM 528  N N   . SER A 0 71  . -16.681  6.022   11.892   1.00 90.07 71  A 1 
ATOM 529  C CA  . SER A 0 71  . -18.010  6.608   11.996   1.00 90.07 71  A 1 
ATOM 530  C C   . SER A 0 71  . -18.795  5.771   12.990   1.00 90.07 71  A 1 
ATOM 531  C CB  . SER A 0 71  . -18.707  6.618   10.636   1.00 90.07 71  A 1 
ATOM 532  O O   . SER A 0 71  . -18.724  4.545   12.947   1.00 90.07 71  A 1 
ATOM 533  O OG  . SER A 0 71  . -19.872  7.413   10.687   1.00 90.07 71  A 1 
ATOM 534  N N   . ALA A 0 72  . -19.507  6.437   13.880   1.00 85.49 72  A 1 
ATOM 535  C CA  . ALA A 0 72  . -20.464  5.824   14.778   1.00 85.49 72  A 1 
ATOM 536  C C   . ALA A 0 72  . -21.663  6.760   14.822   1.00 85.49 72  A 1 
ATOM 537  C CB  . ALA A 0 72  . -19.827  5.620   16.158   1.00 85.49 72  A 1 
ATOM 538  O O   . ALA A 0 72  . -21.491  7.973   14.995   1.00 85.49 72  A 1 
ATOM 539  N N   . GLU A 0 73  . -22.845  6.208   14.609   1.00 73.01 73  A 1 
ATOM 540  C CA  . GLU A 0 73  . -24.081  6.867   15.005   1.00 73.01 73  A 1 
ATOM 541  C C   . GLU A 0 73  . -24.250  6.677   16.531   1.00 73.01 73  A 1 
ATOM 542  C CB  . GLU A 0 73  . -25.204  6.391   14.065   1.00 73.01 73  A 1 
ATOM 543  O O   . GLU A 0 73  . -23.423  6.030   17.173   1.00 73.01 73  A 1 
ATOM 544  C CG  . GLU A 0 73  . -24.984  6.982   12.656   1.00 73.01 73  A 1 
ATOM 545  C CD  . GLU A 0 73  . -25.922  6.440   11.566   1.00 73.01 73  A 1 
ATOM 546  O OE1 . GLU A 0 73  . -26.009  7.126   10.517   1.00 73.01 73  A 1 
ATOM 547  O OE2 . GLU A 0 73  . -26.482  5.333   11.736   1.00 73.01 73  A 1 
ATOM 548  N N   . SER A 0 74  . -25.200  7.373   17.141   1.00 79.44 74  A 1 
ATOM 549  C CA  . SER A 0 74  . -25.323  7.619   18.587   1.00 79.44 74  A 1 
ATOM 550  C C   . SER A 0 74  . -25.078  6.415   19.510   1.00 79.44 74  A 1 
ATOM 551  C CB  . SER A 0 74  . -26.715  8.189   18.926   1.00 79.44 74  A 1 
ATOM 552  O O   . SER A 0 74  . -25.266  5.251   19.166   1.00 79.44 74  A 1 
ATOM 553  O OG  . SER A 0 74  . -27.518  8.386   17.782   1.00 79.44 74  A 1 
ATOM 554  N N   . TYR A 0 75  . -24.696  6.737   20.746   1.00 81.75 75  A 1 
ATOM 555  C CA  . TYR A 0 75  . -24.726  5.814   21.874   1.00 81.75 75  A 1 
ATOM 556  C C   . TYR A 0 75  . -25.772  6.314   22.859   1.00 81.75 75  A 1 
ATOM 557  C CB  . TYR A 0 75  . -23.345  5.752   22.530   1.00 81.75 75  A 1 
ATOM 558  O O   . TYR A 0 75  . -25.605  7.411   23.407   1.00 81.75 75  A 1 
ATOM 559  C CG  . TYR A 0 75  . -23.328  4.981   23.835   1.00 81.75 75  A 1 
ATOM 560  C CD1 . TYR A 0 75  . -23.330  5.661   25.070   1.00 81.75 75  A 1 
ATOM 561  C CD2 . TYR A 0 75  . -23.351  3.577   23.806   1.00 81.75 75  A 1 
ATOM 562  C CE1 . TYR A 0 75  . -23.287  4.932   26.273   1.00 81.75 75  A 1 
ATOM 563  C CE2 . TYR A 0 75  . -23.317  2.847   25.007   1.00 81.75 75  A 1 
ATOM 564  O OH  . TYR A 0 75  . -23.194  2.805   27.384   1.00 81.75 75  A 1 
ATOM 565  C CZ  . TYR A 0 75  . -23.272  3.522   26.236   1.00 81.75 75  A 1 
ATOM 566  N N   . ASP A 0 76  . -26.796  5.503   23.100   1.00 84.17 76  A 1 
ATOM 567  C CA  . ASP A 0 76  . -27.902  5.858   23.977   1.00 84.17 76  A 1 
ATOM 568  C C   . ASP A 0 76  . -27.943  4.916   25.187   1.00 84.17 76  A 1 
ATOM 569  C CB  . ASP A 0 76  . -29.221  5.900   23.185   1.00 84.17 76  A 1 
ATOM 570  O O   . ASP A 0 76  . -27.903  3.692   25.065   1.00 84.17 76  A 1 
ATOM 571  C CG  . ASP A 0 76  . -29.365  7.120   22.255   1.00 84.17 76  A 1 
ATOM 572  O OD1 . ASP A 0 76  . -28.560  8.077   22.368   1.00 84.17 76  A 1 
ATOM 573  O OD2 . ASP A 0 76  . -30.358  7.150   21.497   1.00 84.17 76  A 1 
ATOM 574  N N   . GLU A 0 77  . -28.026  5.505   26.384   1.00 84.91 77  A 1 
ATOM 575  C CA  . GLU A 0 77  . -28.344  4.795   27.627   1.00 84.91 77  A 1 
ATOM 576  C C   . GLU A 0 77  . -29.718  5.253   28.106   1.00 84.91 77  A 1 
ATOM 577  C CB  . GLU A 0 77  . -27.314  5.039   28.748   1.00 84.91 77  A 1 
ATOM 578  O O   . GLU A 0 77  . -29.970  6.455   28.238   1.00 84.91 77  A 1 
ATOM 579  C CG  . GLU A 0 77  . -25.876  4.641   28.393   1.00 84.91 77  A 1 
ATOM 580  C CD  . GLU A 0 77  . -24.913  4.620   29.601   1.00 84.91 77  A 1 
ATOM 581  O OE1 . GLU A 0 77  . -23.862  3.927   29.516   1.00 84.91 77  A 1 
ATOM 582  O OE2 . GLU A 0 77  . -25.177  5.272   30.632   1.00 84.91 77  A 1 
ATOM 583  N N   . TRP A 0 78  . -30.594  4.303   28.417   1.00 86.35 78  A 1 
ATOM 584  C CA  . TRP A 0 78  . -31.922  4.593   28.940   1.00 86.35 78  A 1 
ATOM 585  C C   . TRP A 0 78  . -32.211  3.763   30.192   1.00 86.35 78  A 1 
ATOM 586  C CB  . TRP A 0 78  . -32.961  4.437   27.823   1.00 86.35 78  A 1 
ATOM 587  O O   . TRP A 0 78  . -31.773  2.626   30.336   1.00 86.35 78  A 1 
ATOM 588  C CG  . TRP A 0 78  . -33.001  3.099   27.156   1.00 86.35 78  A 1 
ATOM 589  C CD1 . TRP A 0 78  . -32.340  2.745   26.029   1.00 86.35 78  A 1 
ATOM 590  C CD2 . TRP A 0 78  . -33.722  1.909   27.584   1.00 86.35 78  A 1 
ATOM 591  C CE2 . TRP A 0 78  . -33.456  0.857   26.658   1.00 86.35 78  A 1 
ATOM 592  C CE3 . TRP A 0 78  . -34.570  1.619   28.672   1.00 86.35 78  A 1 
ATOM 593  N NE1 . TRP A 0 78  . -32.610  1.424   25.728   1.00 86.35 78  A 1 
ATOM 594  C CH2 . TRP A 0 78  . -34.824  -0.692  27.915   1.00 86.35 78  A 1 
ATOM 595  C CZ2 . TRP A 0 78  . -33.994  -0.429  26.812   1.00 86.35 78  A 1 
ATOM 596  C CZ3 . TRP A 0 78  . -35.118  0.336   28.828   1.00 86.35 78  A 1 
ATOM 597  N N   . ASP A 0 79  . -32.928  4.375   31.130   1.00 84.13 79  A 1 
ATOM 598  C CA  . ASP A 0 79  . -33.348  3.794   32.407   1.00 84.13 79  A 1 
ATOM 599  C C   . ASP A 0 79  . -34.789  4.248   32.648   1.00 84.13 79  A 1 
ATOM 600  C CB  . ASP A 0 79  . -32.398  4.273   33.525   1.00 84.13 79  A 1 
ATOM 601  O O   . ASP A 0 79  . -35.046  5.447   32.798   1.00 84.13 79  A 1 
ATOM 602  C CG  . ASP A 0 79  . -32.690  3.725   34.934   1.00 84.13 79  A 1 
ATOM 603  O OD1 . ASP A 0 79  . -33.525  2.822   35.127   1.00 84.13 79  A 1 
ATOM 604  O OD2 . ASP A 0 79  . -32.067  4.217   35.908   1.00 84.13 79  A 1 
ATOM 605  N N   . ASN A 0 80  . -35.728  3.307   32.633   1.00 82.69 80  A 1 
ATOM 606  C CA  . ASN A 0 80  . -37.116  3.533   32.990   1.00 82.69 80  A 1 
ATOM 607  C C   . ASN A 0 80  . -37.422  2.773   34.279   1.00 82.69 80  A 1 
ATOM 608  C CB  . ASN A 0 80  . -38.053  3.140   31.838   1.00 82.69 80  A 1 
ATOM 609  O O   . ASN A 0 80  . -37.305  1.551   34.342   1.00 82.69 80  A 1 
ATOM 610  C CG  . ASN A 0 80  . -39.463  3.648   32.092   1.00 82.69 80  A 1 
ATOM 611  N ND2 . ASN A 0 80  . -40.470  2.993   31.569   1.00 82.69 80  A 1 
ATOM 612  O OD1 . ASN A 0 80  . -39.673  4.651   32.754   1.00 82.69 80  A 1 
ATOM 613  N N   . LYS A 0 81  . -37.818  3.517   35.308   1.00 79.30 81  A 1 
ATOM 614  C CA  . LYS A 0 81  . -38.247  2.965   36.590   1.00 79.30 81  A 1 
ATOM 615  C C   . LYS A 0 81  . -39.704  3.321   36.786   1.00 79.30 81  A 1 
ATOM 616  C CB  . LYS A 0 81  . -37.386  3.519   37.731   1.00 79.30 81  A 1 
ATOM 617  O O   . LYS A 0 81  . -39.992  4.490   37.053   1.00 79.30 81  A 1 
ATOM 618  C CG  . LYS A 0 81  . -35.956  2.977   37.689   1.00 79.30 81  A 1 
ATOM 619  C CD  . LYS A 0 81  . -35.202  3.407   38.951   1.00 79.30 81  A 1 
ATOM 620  C CE  . LYS A 0 81  . -33.846  2.705   39.005   1.00 79.30 81  A 1 
ATOM 621  N NZ  . LYS A 0 81  . -32.790  3.483   38.337   1.00 79.30 81  A 1 
ATOM 622  N N   . ASP A 0 82  . -40.576  2.329   36.702   1.00 74.52 82  A 1 
ATOM 623  C CA  . ASP A 0 82  . -41.948  2.471   37.156   1.00 74.52 82  A 1 
ATOM 624  C C   . ASP A 0 82  . -42.050  2.012   38.616   1.00 74.52 82  A 1 
ATOM 625  C CB  . ASP A 0 82  . -42.940  1.773   36.211   1.00 74.52 82  A 1 
ATOM 626  O O   . ASP A 0 82  . -41.383  1.076   39.049   1.00 74.52 82  A 1 
ATOM 627  C CG  . ASP A 0 82  . -44.263  2.545   36.165   1.00 74.52 82  A 1 
ATOM 628  O OD1 . ASP A 0 82  . -44.516  3.286   37.150   1.00 74.52 82  A 1 
ATOM 629  O OD2 . ASP A 0 82  . -44.906  2.524   35.091   1.00 74.52 82  A 1 
ATOM 630  N N   . ASN A 0 83  . -42.777  2.763   39.436   1.00 74.73 83  A 1 
ATOM 631  C CA  . ASN A 0 83  . -42.969  2.446   40.854   1.00 74.73 83  A 1 
ATOM 632  C C   . ASN A 0 83  . -44.398  2.809   41.239   1.00 74.73 83  A 1 
ATOM 633  C CB  . ASN A 0 83  . -41.939  3.150   41.762   1.00 74.73 83  A 1 
ATOM 634  O O   . ASN A 0 83  . -44.638  3.728   42.035   1.00 74.73 83  A 1 
ATOM 635  C CG  . ASN A 0 83  . -40.564  2.524   41.729   1.00 74.73 83  A 1 
ATOM 636  N ND2 . ASN A 0 83  . -39.629  3.119   41.044   1.00 74.73 83  A 1 
ATOM 637  O OD1 . ASN A 0 83  . -40.255  1.553   42.388   1.00 74.73 83  A 1 
ATOM 638  N N   . ASP A 0 84  . -45.345  2.092   40.654   1.00 79.22 84  A 1 
ATOM 639  C CA  . ASP A 0 84  . -46.755  2.339   40.864   1.00 79.22 84  A 1 
ATOM 640  C C   . ASP A 0 84  . -47.247  1.660   42.143   1.00 79.22 84  A 1 
ATOM 641  C CB  . ASP A 0 84  . -47.553  1.950   39.612   1.00 79.22 84  A 1 
ATOM 642  O O   . ASP A 0 84  . -47.029  0.480   42.415   1.00 79.22 84  A 1 
ATOM 643  C CG  . ASP A 0 84  . -47.625  3.066   38.558   1.00 79.22 84  A 1 
ATOM 644  O OD1 . ASP A 0 84  . -47.411  4.247   38.938   1.00 79.22 84  A 1 
ATOM 645  O OD2 . ASP A 0 84  . -48.167  2.775   37.472   1.00 79.22 84  A 1 
ATOM 646  N N   . GLN A 0 85  . -47.946  2.433   42.973   1.00 73.84 85  A 1 
ATOM 647  C CA  . GLN A 0 85  . -48.617  1.934   44.169   1.00 73.84 85  A 1 
ATOM 648  C C   . GLN A 0 85  . -50.118  2.084   43.993   1.00 73.84 85  A 1 
ATOM 649  C CB  . GLN A 0 85  . -48.134  2.665   45.426   1.00 73.84 85  A 1 
ATOM 650  O O   . GLN A 0 85  . -50.626  3.196   43.831   1.00 73.84 85  A 1 
ATOM 651  C CG  . GLN A 0 85  . -46.657  2.386   45.721   1.00 73.84 85  A 1 
ATOM 652  C CD  . GLN A 0 85  . -46.228  2.905   47.088   1.00 73.84 85  A 1 
ATOM 653  N NE2 . GLN A 0 85  . -45.252  2.277   47.702   1.00 73.84 85  A 1 
ATOM 654  O OE1 . GLN A 0 85  . -46.766  3.843   47.663   1.00 73.84 85  A 1 
ATOM 655  N N   . TRP A 0 86  . -50.846  0.976   44.097   1.00 76.58 86  A 1 
ATOM 656  C CA  . TRP A 0 86  . -52.295  0.973   43.956   1.00 76.58 86  A 1 
ATOM 657  C C   . TRP A 0 86  . -52.978  0.361   45.178   1.00 76.58 86  A 1 
ATOM 658  C CB  . TRP A 0 86  . -52.693  0.332   42.623   1.00 76.58 86  A 1 
ATOM 659  O O   . TRP A 0 86  . -52.502  -0.578  45.817   1.00 76.58 86  A 1 
ATOM 660  C CG  . TRP A 0 86  . -52.169  -1.047  42.382   1.00 76.58 86  A 1 
ATOM 661  C CD1 . TRP A 0 86  . -51.059  -1.354  41.672   1.00 76.58 86  A 1 
ATOM 662  C CD2 . TRP A 0 86  . -52.723  -2.319  42.829   1.00 76.58 86  A 1 
ATOM 663  C CE2 . TRP A 0 86  . -51.893  -3.369  42.333   1.00 76.58 86  A 1 
ATOM 664  C CE3 . TRP A 0 86  . -53.852  -2.690  43.597   1.00 76.58 86  A 1 
ATOM 665  N NE1 . TRP A 0 86  . -50.891  -2.724  41.640   1.00 76.58 86  A 1 
ATOM 666  C CH2 . TRP A 0 86  . -53.303  -5.057  43.347   1.00 76.58 86  A 1 
ATOM 667  C CZ2 . TRP A 0 86  . -52.174  -4.719  42.580   1.00 76.58 86  A 1 
ATOM 668  C CZ3 . TRP A 0 86  . -54.139  -4.044  43.856   1.00 76.58 86  A 1 
ATOM 669  N N   . GLY A 0 87  . -54.131  0.931   45.527   1.00 67.91 87  A 1 
ATOM 670  C CA  . GLY A 0 87  . -54.947  0.492   46.649   1.00 67.91 87  A 1 
ATOM 671  C C   . GLY A 0 87  . -56.428  0.651   46.338   1.00 67.91 87  A 1 
ATOM 672  O O   . GLY A 0 87  . -56.879  1.742   45.995   1.00 67.91 87  A 1 
ATOM 673  N N   . ALA A 0 88  . -57.193  -0.429  46.484   1.00 69.66 88  A 1 
ATOM 674  C CA  . ALA A 0 88  . -58.643  -0.428  46.332   1.00 69.66 88  A 1 
ATOM 675  C C   . ALA A 0 88  . -59.302  -0.822  47.658   1.00 69.66 88  A 1 
ATOM 676  C CB  . ALA A 0 88  . -59.041  -1.345  45.170   1.00 69.66 88  A 1 
ATOM 677  O O   . ALA A 0 88  . -58.993  -1.863  48.245   1.00 69.66 88  A 1 
ATOM 678  N N   . GLN A 0 89  . -60.227  0.015   48.131   1.00 62.00 89  A 1 
ATOM 679  C CA  . GLN A 0 89  . -61.038  -0.249  49.318   1.00 62.00 89  A 1 
ATOM 680  C C   . GLN A 0 89  . -62.519  -0.234  48.939   1.00 62.00 89  A 1 
ATOM 681  C CB  . GLN A 0 89  . -60.720  0.765   50.428   1.00 62.00 89  A 1 
ATOM 682  O O   . GLN A 0 89  . -63.052  0.801   48.538   1.00 62.00 89  A 1 
ATOM 683  C CG  . GLN A 0 89  . -59.391  0.452   51.133   1.00 62.00 89  A 1 
ATOM 684  C CD  . GLN A 0 89  . -59.083  1.451   52.244   1.00 62.00 89  A 1 
ATOM 685  N NE2 . GLN A 0 89  . -58.798  1.006   53.450   1.00 62.00 89  A 1 
ATOM 686  O OE1 . GLN A 0 89  . -59.106  2.655   52.067   1.00 62.00 89  A 1 
ATOM 687  N N   . ALA A 0 90  . -63.181  -1.382  49.086   1.00 64.04 90  A 1 
ATOM 688  C CA  . ALA A 0 90  . -64.620  -1.531  48.899   1.00 64.04 90  A 1 
ATOM 689  C C   . ALA A 0 90  . -65.279  -1.947  50.220   1.00 64.04 90  A 1 
ATOM 690  C CB  . ALA A 0 90  . -64.893  -2.527  47.765   1.00 64.04 90  A 1 
ATOM 691  O O   . ALA A 0 90  . -64.828  -2.886  50.882   1.00 64.04 90  A 1 
ATOM 692  N N   . TRP A 0 91  . -66.356  -1.248  50.577   1.00 63.18 91  A 1 
ATOM 693  C CA  . TRP A 0 91  . -67.130  -1.453  51.801   1.00 63.18 91  A 1 
ATOM 694  C C   . TRP A 0 91  . -68.590  -1.699  51.414   1.00 63.18 91  A 1 
ATOM 695  C CB  . TRP A 0 91  . -67.008  -0.221  52.721   1.00 63.18 91  A 1 
ATOM 696  O O   . TRP A 0 91  . -69.154  -0.905  50.658   1.00 63.18 91  A 1 
ATOM 697  C CG  . TRP A 0 91  . -65.650  0.416   52.828   1.00 63.18 91  A 1 
ATOM 698  C CD1 . TRP A 0 91  . -65.151  1.330   51.964   1.00 63.18 91  A 1 
ATOM 699  C CD2 . TRP A 0 91  . -64.601  0.199   53.822   1.00 63.18 91  A 1 
ATOM 700  C CE2 . TRP A 0 91  . -63.473  1.000   53.466   1.00 63.18 91  A 1 
ATOM 701  C CE3 . TRP A 0 91  . -64.481  -0.589  54.987   1.00 63.18 91  A 1 
ATOM 702  N NE1 . TRP A 0 91  . -63.868  1.675   52.333   1.00 63.18 91  A 1 
ATOM 703  C CH2 . TRP A 0 91  . -62.185  0.182   55.339   1.00 63.18 91  A 1 
ATOM 704  C CZ2 . TRP A 0 91  . -62.283  1.000   54.203   1.00 63.18 91  A 1 
ATOM 705  C CZ3 . TRP A 0 91  . -63.284  -0.601  55.731   1.00 63.18 91  A 1 
ATOM 706  N N   . GLY A 0 92  . -69.204  -2.765  51.930   1.00 62.31 92  A 1 
ATOM 707  C CA  . GLY A 0 92  . -70.608  -3.100  51.684   1.00 62.31 92  A 1 
ATOM 708  C C   . GLY A 0 92  . -71.395  -3.285  52.981   1.00 62.31 92  A 1 
ATOM 709  O O   . GLY A 0 92  . -70.850  -3.737  53.987   1.00 62.31 92  A 1 
ATOM 710  N N   . LYS A 0 93  . -72.673  -2.892  52.949   1.00 56.32 93  A 1 
ATOM 711  C CA  . LYS A 0 93  . -73.695  -3.233  53.948   1.00 56.32 93  A 1 
ATOM 712  C C   . LYS A 0 93  . -74.951  -3.645  53.191   1.00 56.32 93  A 1 
ATOM 713  C CB  . LYS A 0 93  . -74.016  -2.051  54.881   1.00 56.32 93  A 1 
ATOM 714  O O   . LYS A 0 93  . -75.624  -2.773  52.635   1.00 56.32 93  A 1 
ATOM 715  C CG  . LYS A 0 93  . -72.830  -1.623  55.746   1.00 56.32 93  A 1 
ATOM 716  C CD  . LYS A 0 93  . -73.259  -0.561  56.762   1.00 56.32 93  A 1 
ATOM 717  C CE  . LYS A 0 93  . -72.035  -0.191  57.599   1.00 56.32 93  A 1 
ATOM 718  N NZ  . LYS A 0 93  . -72.344  0.869   58.584   1.00 56.32 93  A 1 
ATOM 719  N N   . ASP A 0 94  . -75.235  -4.930  53.130   1.00 51.51 94  A 1 
ATOM 720  C CA  . ASP A 0 94  . -76.569  -5.435  52.828   1.00 51.51 94  A 1 
ATOM 721  C C   . ASP A 0 94  . -77.457  -5.293  54.073   1.00 51.51 94  A 1 
ATOM 722  C CB  . ASP A 0 94  . -76.532  -6.868  52.263   1.00 51.51 94  A 1 
ATOM 723  O O   . ASP A 0 94  . -77.011  -5.209  55.219   1.00 51.51 94  A 1 
ATOM 724  C CG  . ASP A 0 94  . -75.571  -7.815  52.982   1.00 51.51 94  A 1 
ATOM 725  O OD1 . ASP A 0 94  . -75.099  -7.423  54.072   1.00 51.51 94  A 1 
ATOM 726  O OD2 . ASP A 0 94  . -75.155  -8.783  52.318   1.00 51.51 94  A 1 
ATOM 727  N N   . ARG A 0 95  . -78.742  -5.073  53.819   1.00 42.43 95  A 1 
ATOM 728  C CA  . ARG A 0 95  . -79.796  -5.005  54.829   1.00 42.43 95  A 1 
ATOM 729  C C   . ARG A 0 95  . -81.020  -5.594  54.159   1.00 42.43 95  A 1 
ATOM 730  C CB  . ARG A 0 95  . -80.084  -3.560  55.288   1.00 42.43 95  A 1 
ATOM 731  O O   . ARG A 0 95  . -81.795  -4.837  53.564   1.00 42.43 95  A 1 
ATOM 732  C CG  . ARG A 0 95  . -78.997  -2.913  56.151   1.00 42.43 95  A 1 
ATOM 733  C CD  . ARG A 0 95  . -79.465  -1.546  56.679   1.00 42.43 95  A 1 
ATOM 734  N NE  . ARG A 0 95  . -79.624  -0.559  55.590   1.00 42.43 95  A 1 
ATOM 735  N NH1 . ARG A 0 95  . -80.529  1.153   56.817   1.00 42.43 95  A 1 
ATOM 736  N NH2 . ARG A 0 95  . -80.171  1.429   54.626   1.00 42.43 95  A 1 
ATOM 737  C CZ  . ARG A 0 95  . -80.106  0.667   55.681   1.00 42.43 95  A 1 
ATOM 738  N N   . ASP A 0 96  . -81.196  -6.899  54.231   1.00 45.47 96  A 1 
ATOM 739  C CA  . ASP A 0 96  . -82.419  -7.519  53.765   1.00 45.47 96  A 1 
ATOM 740  C C   . ASP A 0 96  . -83.480  -7.357  54.859   1.00 45.47 96  A 1 
ATOM 741  C CB  . ASP A 0 96  . -82.203  -8.951  53.260   1.00 45.47 96  A 1 
ATOM 742  O O   . ASP A 0 96  . -83.452  -7.897  55.966   1.00 45.47 96  A 1 
ATOM 743  C CG  . ASP A 0 96  . -81.303  -9.026  52.019   1.00 45.47 96  A 1 
ATOM 744  O OD1 . ASP A 0 96  . -81.256  -8.009  51.280   1.00 45.47 96  A 1 
ATOM 745  O OD2 . ASP A 0 96  . -80.793  -10.125 51.722   1.00 45.47 96  A 1 
ATOM 746  N N   . ALA A 0 97  . -84.461  -6.505  54.569   1.00 38.35 97  A 1 
ATOM 747  C CA  . ALA A 0 97  . -85.622  -6.364  55.427   1.00 38.35 97  A 1 
ATOM 748  C C   . ALA A 0 97  . -86.561  -7.555  55.180   1.00 38.35 97  A 1 
ATOM 749  C CB  . ALA A 0 97  . -86.268  -4.995  55.173   1.00 38.35 97  A 1 
ATOM 750  O O   . ALA A 0 97  . -87.391  -7.509  54.270   1.00 38.35 97  A 1 
ATOM 751  N N   . TYR A 0 98  . -86.471  -8.610  55.999   1.00 36.67 98  A 1 
ATOM 752  C CA  . TYR A 0 98  . -87.439  -9.711  55.973   1.00 36.67 98  A 1 
ATOM 753  C C   . TYR A 0 98  . -88.819  -9.214  56.445   1.00 36.67 98  A 1 
ATOM 754  C CB  . TYR A 0 98  . -86.926  -10.922 56.766   1.00 36.67 98  A 1 
ATOM 755  O O   . TYR A 0 98  . -89.141  -9.151  57.635   1.00 36.67 98  A 1 
ATOM 756  C CG  . TYR A 0 98  . -87.650  -12.214 56.420   1.00 36.67 98  A 1 
ATOM 757  C CD1 . TYR A 0 98  . -88.739  -12.662 57.194   1.00 36.67 98  A 1 
ATOM 758  C CD2 . TYR A 0 98  . -87.219  -12.973 55.315   1.00 36.67 98  A 1 
ATOM 759  C CE1 . TYR A 0 98  . -89.387  -13.873 56.869   1.00 36.67 98  A 1 
ATOM 760  C CE2 . TYR A 0 98  . -87.862  -14.182 54.986   1.00 36.67 98  A 1 
ATOM 761  O OH  . TYR A 0 98  . -89.558  -15.811 55.465   1.00 36.67 98  A 1 
ATOM 762  C CZ  . TYR A 0 98  . -88.945  -14.636 55.767   1.00 36.67 98  A 1 
ATOM 763  N N   . GLY A 0 99  . -89.643  -8.781  55.491   1.00 37.15 99  A 1 
ATOM 764  C CA  . GLY A 0 99  . -90.996  -8.300  55.732   1.00 37.15 99  A 1 
ATOM 765  C C   . GLY A 0 99  . -91.930  -9.447  56.101   1.00 37.15 99  A 1 
ATOM 766  O O   . GLY A 0 99  . -92.421  -10.155 55.226   1.00 37.15 99  A 1 
ATOM 767  N N   . ALA A 0 100 . -92.227  -9.590  57.394   1.00 33.74 100 A 1 
ATOM 768  C CA  . ALA A 0 100 . -93.316  -10.422 57.890   1.00 33.74 100 A 1 
ATOM 769  C C   . ALA A 0 100 . -94.630  -10.056 57.171   1.00 33.74 100 A 1 
ATOM 770  C CB  . ALA A 0 100 . -93.419  -10.230 59.411   1.00 33.74 100 A 1 
ATOM 771  O O   . ALA A 0 100 . -95.237  -9.013  57.430   1.00 33.74 100 A 1 
ATOM 772  N N   . SER A 0 101 . -95.078  -10.911 56.251   1.00 32.13 101 A 1 
ATOM 773  C CA  . SER A 0 101 . -96.353  -10.744 55.565   1.00 32.13 101 A 1 
ATOM 774  C C   . SER A 0 101 . -97.497  -10.936 56.562   1.00 32.13 101 A 1 
ATOM 775  C CB  . SER A 0 101 . -96.460  -11.716 54.382   1.00 32.13 101 A 1 
ATOM 776  O O   . SER A 0 101 . -97.871  -12.058 56.897   1.00 32.13 101 A 1 
ATOM 777  O OG  . SER A 0 101 . -96.400  -13.057 54.823   1.00 32.13 101 A 1 
ATOM 778  N N   . SER A 0 102 . -98.096  -9.841  57.016   1.00 36.70 102 A 1 
ATOM 779  C CA  . SER A 0 102 . -99.476  -9.849  57.494   1.00 36.70 102 A 1 
ATOM 780  C C   . SER A 0 102 . -100.253 -8.823  56.676   1.00 36.70 102 A 1 
ATOM 781  C CB  . SER A 0 102 . -99.583  -9.684  59.015   1.00 36.70 102 A 1 
ATOM 782  O O   . SER A 0 102 . -100.056 -7.621  56.785   1.00 36.70 102 A 1 
ATOM 783  O OG  . SER A 0 102 . -98.971  -8.504  59.484   1.00 36.70 102 A 1 
ATOM 784  N N   . TYR A 0 103 . -101.051 -9.353  55.751   1.00 30.65 103 A 1 
ATOM 785  C CA  . TYR A 0 103 . -102.248 -8.755  55.167   1.00 30.65 103 A 1 
ATOM 786  C C   . TYR A 0 103 . -102.236 -7.224  54.931   1.00 30.65 103 A 1 
ATOM 787  C CB  . TYR A 0 103 . -103.442 -9.227  56.021   1.00 30.65 103 A 1 
ATOM 788  O O   . TYR A 0 103 . -102.573 -6.431  55.804   1.00 30.65 103 A 1 
ATOM 789  C CG  . TYR A 0 103 . -104.628 -9.695  55.210   1.00 30.65 103 A 1 
ATOM 790  C CD1 . TYR A 0 103 . -105.738 -8.851  55.031   1.00 30.65 103 A 1 
ATOM 791  C CD2 . TYR A 0 103 . -104.626 -10.992 54.659   1.00 30.65 103 A 1 
ATOM 792  C CE1 . TYR A 0 103 . -106.856 -9.309  54.308   1.00 30.65 103 A 1 
ATOM 793  C CE2 . TYR A 0 103 . -105.740 -11.452 53.932   1.00 30.65 103 A 1 
ATOM 794  O OH  . TYR A 0 103 . -107.945 -11.050 53.074   1.00 30.65 103 A 1 
ATOM 795  C CZ  . TYR A 0 103 . -106.860 -10.609 53.761   1.00 30.65 103 A 1 
ATOM 796  N N   . GLY A 0 104 . -101.983 -6.816  53.682   1.00 35.27 104 A 1 
ATOM 797  C CA  . GLY A 0 104 . -102.583 -5.588  53.147   1.00 35.27 104 A 1 
ATOM 798  C C   . GLY A 0 104 . -101.750 -4.303  53.169   1.00 35.27 104 A 1 
ATOM 799  O O   . GLY A 0 104 . -102.274 -3.250  53.524   1.00 35.27 104 A 1 
ATOM 800  N N   . LYS A 0 105 . -100.513 -4.326  52.664   1.00 30.50 105 A 1 
ATOM 801  C CA  . LYS A 0 105 . -99.971  -3.159  51.947   1.00 30.50 105 A 1 
ATOM 802  C C   . LYS A 0 105 . -99.264  -3.603  50.675   1.00 30.50 105 A 1 
ATOM 803  C CB  . LYS A 0 105 . -99.070  -2.280  52.835   1.00 30.50 105 A 1 
ATOM 804  O O   . LYS A 0 105 . -98.144  -4.095  50.713   1.00 30.50 105 A 1 
ATOM 805  C CG  . LYS A 0 105 . -99.870  -1.212  53.608   1.00 30.50 105 A 1 
ATOM 806  C CD  . LYS A 0 105 . -99.096  0.110   53.685   1.00 30.50 105 A 1 
ATOM 807  C CE  . LYS A 0 105 . -99.952  1.188   54.356   1.00 30.50 105 A 1 
ATOM 808  N NZ  . LYS A 0 105 . -99.413  2.542   54.077   1.00 30.50 105 A 1 
ATOM 809  N N   . ALA A 0 106 . -99.943  -3.416  49.546   1.00 29.26 106 A 1 
ATOM 810  C CA  . ALA A 0 106 . -99.313  -3.424  48.237   1.00 29.26 106 A 1 
ATOM 811  C C   . ALA A 0 106 . -98.211  -2.352  48.223   1.00 29.26 106 A 1 
ATOM 812  C CB  . ALA A 0 106 . -100.398 -3.152  47.184   1.00 29.26 106 A 1 
ATOM 813  O O   . ALA A 0 106 . -98.503  -1.159  48.295   1.00 29.26 106 A 1 
ATOM 814  N N   . ALA A 0 107 . -96.951  -2.775  48.168   1.00 29.17 107 A 1 
ATOM 815  C CA  . ALA A 0 107 . -95.816  -1.906  47.891   1.00 29.17 107 A 1 
ATOM 816  C C   . ALA A 0 107 . -95.671  -1.763  46.369   1.00 29.17 107 A 1 
ATOM 817  C CB  . ALA A 0 107 . -94.571  -2.454  48.601   1.00 29.17 107 A 1 
ATOM 818  O O   . ALA A 0 107 . -94.714  -2.233  45.767   1.00 29.17 107 A 1 
ATOM 819  N N   . SER A 0 108 . -96.671  -1.156  45.731   1.00 34.03 108 A 1 
ATOM 820  C CA  . SER A 0 108 . -96.550  -0.643  44.370   1.00 34.03 108 A 1 
ATOM 821  C C   . SER A 0 108 . -96.690  0.873   44.423   1.00 34.03 108 A 1 
ATOM 822  C CB  . SER A 0 108 . -97.574  -1.275  43.419   1.00 34.03 108 A 1 
ATOM 823  O O   . SER A 0 108 . -97.732  1.368   44.848   1.00 34.03 108 A 1 
ATOM 824  O OG  . SER A 0 108 . -98.896  -0.980  43.830   1.00 34.03 108 A 1 
ATOM 825  N N   . ALA A 0 109 . -95.655  1.558   43.936   1.00 30.86 109 A 1 
ATOM 826  C CA  . ALA A 0 109 . -95.591  2.983   43.619   1.00 30.86 109 A 1 
ATOM 827  C C   . ALA A 0 109 . -95.612  3.967   44.805   1.00 30.86 109 A 1 
ATOM 828  C CB  . ALA A 0 109 . -96.655  3.306   42.559   1.00 30.86 109 A 1 
ATOM 829  O O   . ALA A 0 109 . -96.640  4.213   45.429   1.00 30.86 109 A 1 
ATOM 830  N N   . ALA A 0 110 . -94.485  4.638   45.043   1.00 33.93 110 A 1 
ATOM 831  C CA  . ALA A 0 110 . -94.241  5.941   44.419   1.00 33.93 110 A 1 
ATOM 832  C C   . ALA A 0 110 . -92.928  6.540   44.947   1.00 33.93 110 A 1 
ATOM 833  C CB  . ALA A 0 110 . -95.398  6.922   44.655   1.00 33.93 110 A 1 
ATOM 834  O O   . ALA A 0 110 . -92.790  6.841   46.131   1.00 33.93 110 A 1 
ATOM 835  N N   . ASP A 0 111 . -91.993  6.708   44.020   1.00 30.94 111 A 1 
ATOM 836  C CA  . ASP A 0 111 . -91.034  7.805   43.976   1.00 30.94 111 A 1 
ATOM 837  C C   . ASP A 0 111 . -91.737  9.125   44.348   1.00 30.94 111 A 1 
ATOM 838  C CB  . ASP A 0 111 . -90.564  7.809   42.506   1.00 30.94 111 A 1 
ATOM 839  O O   . ASP A 0 111 . -92.712  9.488   43.693   1.00 30.94 111 A 1 
ATOM 840  C CG  . ASP A 0 111 . -89.436  8.779   42.188   1.00 30.94 111 A 1 
ATOM 841  O OD1 . ASP A 0 111 . -88.748  9.181   43.150   1.00 30.94 111 A 1 
ATOM 842  O OD2 . ASP A 0 111 . -89.268  9.060   40.981   1.00 30.94 111 A 1 
ATOM 843  N N   . TYR A 0 112 . -91.326  9.793   45.430   1.00 28.44 112 A 1 
ATOM 844  C CA  . TYR A 0 112 . -91.739  11.173  45.707   1.00 28.44 112 A 1 
ATOM 845  C C   . TYR A 0 112 . -90.727  11.891  46.599   1.00 28.44 112 A 1 
ATOM 846  C CB  . TYR A 0 112 . -93.190  11.292  46.224   1.00 28.44 112 A 1 
ATOM 847  O O   . TYR A 0 112 . -90.802  11.921  47.829   1.00 28.44 112 A 1 
ATOM 848  C CG  . TYR A 0 112 . -94.093  12.036  45.248   1.00 28.44 112 A 1 
ATOM 849  C CD1 . TYR A 0 112 . -94.048  13.442  45.163   1.00 28.44 112 A 1 
ATOM 850  C CD2 . TYR A 0 112 . -94.925  11.319  44.368   1.00 28.44 112 A 1 
ATOM 851  C CE1 . TYR A 0 112 . -94.801  14.122  44.186   1.00 28.44 112 A 1 
ATOM 852  C CE2 . TYR A 0 112 . -95.679  11.989  43.388   1.00 28.44 112 A 1 
ATOM 853  O OH  . TYR A 0 112 . -96.327  14.037  42.331   1.00 28.44 112 A 1 
ATOM 854  C CZ  . TYR A 0 112 . -95.611  13.391  43.288   1.00 28.44 112 A 1 
ATOM 855  N N   . ASP A 0 113 . -89.800  12.529  45.901   1.00 31.57 113 A 1 
ATOM 856  C CA  . ASP A 0 113 . -89.245  13.834  46.225   1.00 31.57 113 A 1 
ATOM 857  C C   . ASP A 0 113 . -90.380  14.830  46.562   1.00 31.57 113 A 1 
ATOM 858  C CB  . ASP A 0 113 . -88.493  14.303  44.948   1.00 31.57 113 A 1 
ATOM 859  O O   . ASP A 0 113 . -91.219  15.114  45.707   1.00 31.57 113 A 1 
ATOM 860  C CG  . ASP A 0 113 . -87.056  14.769  45.160   1.00 31.57 113 A 1 
ATOM 861  O OD1 . ASP A 0 113 . -86.648  14.907  46.337   1.00 31.57 113 A 1 
ATOM 862  O OD2 . ASP A 0 113 . -86.400  15.045  44.134   1.00 31.57 113 A 1 
ATOM 863  N N   . SER A 0 114 . -90.451  15.370  47.787   1.00 27.85 114 A 1 
ATOM 864  C CA  . SER A 0 114 . -90.971  16.731  48.052   1.00 27.85 114 A 1 
ATOM 865  C C   . SER A 0 114 . -91.034  17.099  49.535   1.00 27.85 114 A 1 
ATOM 866  C CB  . SER A 0 114 . -92.363  17.032  47.469   1.00 27.85 114 A 1 
ATOM 867  O O   . SER A 0 114 . -91.857  16.621  50.313   1.00 27.85 114 A 1 
ATOM 868  O OG  . SER A 0 114 . -92.203  17.547  46.165   1.00 27.85 114 A 1 
ATOM 869  N N   . TYR A 0 115 . -90.172  18.054  49.874   1.00 28.58 115 A 1 
ATOM 870  C CA  . TYR A 0 115 . -90.491  19.336  50.510   1.00 28.58 115 A 1 
ATOM 871  C C   . TYR A 0 115 . -91.943  19.578  50.994   1.00 28.58 115 A 1 
ATOM 872  C CB  . TYR A 0 115 . -90.105  20.441  49.497   1.00 28.58 115 A 1 
ATOM 873  O O   . TYR A 0 115 . -92.896  19.546  50.221   1.00 28.58 115 A 1 
ATOM 874  C CG  . TYR A 0 115 . -89.085  21.437  50.007   1.00 28.58 115 A 1 
ATOM 875  C CD1 . TYR A 0 115 . -89.480  22.750  50.330   1.00 28.58 115 A 1 
ATOM 876  C CD2 . TYR A 0 115 . -87.733  21.060  50.117   1.00 28.58 115 A 1 
ATOM 877  C CE1 . TYR A 0 115 . -88.524  23.687  50.766   1.00 28.58 115 A 1 
ATOM 878  C CE2 . TYR A 0 115 . -86.776  21.992  50.560   1.00 28.58 115 A 1 
ATOM 879  O OH  . TYR A 0 115 . -86.237  24.208  51.290   1.00 28.58 115 A 1 
ATOM 880  C CZ  . TYR A 0 115 . -87.168  23.307  50.880   1.00 28.58 115 A 1 
ATOM 881  N N   . GLY A 0 116 . -92.058  20.035  52.248   1.00 32.96 116 A 1 
ATOM 882  C CA  . GLY A 0 116 . -93.121  20.944  52.697   1.00 32.96 116 A 1 
ATOM 883  C C   . GLY A 0 116 . -94.299  20.314  53.446   1.00 32.96 116 A 1 
ATOM 884  O O   . GLY A 0 116 . -95.272  19.870  52.846   1.00 32.96 116 A 1 
ATOM 885  N N   . LYS A 0 117 . -94.300  20.410  54.784   1.00 37.31 117 A 1 
ATOM 886  C CA  . LYS A 0 117 . -95.548  20.326  55.560   1.00 37.31 117 A 1 
ATOM 887  C C   . LYS A 0 117 . -95.558  21.283  56.749   1.00 37.31 117 A 1 
ATOM 888  C CB  . LYS A 0 117 . -95.888  18.868  55.942   1.00 37.31 117 A 1 
ATOM 889  O O   . LYS A 0 117 . -95.063  20.981  57.830   1.00 37.31 117 A 1 
ATOM 890  C CG  . LYS A 0 117 . -97.285  18.509  55.411   1.00 37.31 117 A 1 
ATOM 891  C CD  . LYS A 0 117 . -97.765  17.146  55.915   1.00 37.31 117 A 1 
ATOM 892  C CE  . LYS A 0 117 . -99.095  16.807  55.234   1.00 37.31 117 A 1 
ATOM 893  N NZ  . LYS A 0 117 . -99.669  15.539  55.745   1.00 37.31 117 A 1 
ATOM 894  N N   . GLY A 0 118 . -96.190  22.431  56.528   1.00 29.27 118 A 1 
ATOM 895  C CA  . GLY A 0 118 . -96.908  23.171  57.553   1.00 29.27 118 A 1 
ATOM 896  C C   . GLY A 0 118 . -98.414  22.938  57.388   1.00 29.27 118 A 1 
ATOM 897  O O   . GLY A 0 118 . -98.915  22.944  56.269   1.00 29.27 118 A 1 
ATOM 898  N N   . GLY A 0 119 . -99.119  22.772  58.508   1.00 30.23 119 A 1 
ATOM 899  C CA  . GLY A 0 119 . -100.427 23.398  58.699   1.00 30.23 119 A 1 
ATOM 900  C C   . GLY A 0 119 . -101.712 22.552  58.754   1.00 30.23 119 A 1 
ATOM 901  O O   . GLY A 0 119 . -102.215 22.096  57.740   1.00 30.23 119 A 1 
ATOM 902  N N   . TYR A 0 120 . -102.268 22.484  59.974   1.00 26.76 120 A 1 
ATOM 903  C CA  . TYR A 0 120 . -103.600 22.990  60.379   1.00 26.76 120 A 1 
ATOM 904  C C   . TYR A 0 120 . -104.931 22.356  59.873   1.00 26.76 120 A 1 
ATOM 905  C CB  . TYR A 0 120 . -103.596 24.522  60.183   1.00 26.76 120 A 1 
ATOM 906  O O   . TYR A 0 120 . -105.324 22.528  58.729   1.00 26.76 120 A 1 
ATOM 907  C CG  . TYR A 0 120 . -102.389 25.254  60.761   1.00 26.76 120 A 1 
ATOM 908  C CD1 . TYR A 0 120 . -102.034 25.151  62.124   1.00 26.76 120 A 1 
ATOM 909  C CD2 . TYR A 0 120 . -101.564 25.980  59.881   1.00 26.76 120 A 1 
ATOM 910  C CE1 . TYR A 0 120 . -100.822 25.712  62.581   1.00 26.76 120 A 1 
ATOM 911  C CE2 . TYR A 0 120 . -100.336 26.500  60.324   1.00 26.76 120 A 1 
ATOM 912  O OH  . TYR A 0 120 . -98.758  26.854  62.077   1.00 26.76 120 A 1 
ATOM 913  C CZ  . TYR A 0 120 . -99.957  26.362  61.672   1.00 26.76 120 A 1 
ATOM 914  N N   . TYR A 0 121 . -105.694 21.861  60.874   1.00 28.89 121 A 1 
ATOM 915  C CA  . TYR A 0 121 . -107.167 21.893  61.098   1.00 28.89 121 A 1 
ATOM 916  C C   . TYR A 0 121 . -108.152 20.871  60.468   1.00 28.89 121 A 1 
ATOM 917  C CB  . TYR A 0 121 . -107.716 23.330  60.987   1.00 28.89 121 A 1 
ATOM 918  O O   . TYR A 0 121 . -108.214 20.693  59.260   1.00 28.89 121 A 1 
ATOM 919  C CG  . TYR A 0 121 . -107.741 24.093  62.300   1.00 28.89 121 A 1 
ATOM 920  C CD1 . TYR A 0 121 . -108.909 24.110  63.086   1.00 28.89 121 A 1 
ATOM 921  C CD2 . TYR A 0 121 . -106.604 24.796  62.737   1.00 28.89 121 A 1 
ATOM 922  C CE1 . TYR A 0 121 . -108.936 24.839  64.291   1.00 28.89 121 A 1 
ATOM 923  C CE2 . TYR A 0 121 . -106.627 25.541  63.928   1.00 28.89 121 A 1 
ATOM 924  O OH  . TYR A 0 121 . -107.836 26.282  65.860   1.00 28.89 121 A 1 
ATOM 925  C CZ  . TYR A 0 121 . -107.801 25.565  64.708   1.00 28.89 121 A 1 
ATOM 926  N N   . GLY A 0 122 . -109.043 20.342  61.337   1.00 29.93 122 A 1 
ATOM 927  C CA  . GLY A 0 122 . -110.380 19.783  61.019   1.00 29.93 122 A 1 
ATOM 928  C C   . GLY A 0 122 . -110.552 18.284  61.352   1.00 29.93 122 A 1 
ATOM 929  O O   . GLY A 0 122 . -110.075 17.456  60.595   1.00 29.93 122 A 1 
ATOM 930  N N   . GLN A 0 123 . -111.033 17.824  62.519   1.00 26.87 123 A 1 
ATOM 931  C CA  . GLN A 0 123 . -112.373 17.909  63.148   1.00 26.87 123 A 1 
ATOM 932  C C   . GLN A 0 123 . -113.354 16.766  62.763   1.00 26.87 123 A 1 
ATOM 933  C CB  . GLN A 0 123 . -112.986 19.321  63.071   1.00 26.87 123 A 1 
ATOM 934  O O   . GLN A 0 123 . -114.021 16.832  61.743   1.00 26.87 123 A 1 
ATOM 935  C CG  . GLN A 0 123 . -114.167 19.554  64.030   1.00 26.87 123 A 1 
ATOM 936  C CD  . GLN A 0 123 . -114.433 21.047  64.241   1.00 26.87 123 A 1 
ATOM 937  N NE2 . GLN A 0 123 . -114.846 21.462  65.419   1.00 26.87 123 A 1 
ATOM 938  O OE1 . GLN A 0 123 . -114.242 21.880  63.375   1.00 26.87 123 A 1 
ATOM 939  N N   . GLY A 0 124 . -113.487 15.775  63.666   1.00 27.45 124 A 1 
ATOM 940  C CA  . GLY A 0 124 . -114.771 15.330  64.250   1.00 27.45 124 A 1 
ATOM 941  C C   . GLY A 0 124 . -115.634 14.239  63.584   1.00 27.45 124 A 1 
ATOM 942  O O   . GLY A 0 124 . -116.434 14.563  62.720   1.00 27.45 124 A 1 
ATOM 943  N N   . TYR A 0 125 . -115.614 13.014  64.139   1.00 33.45 125 A 1 
ATOM 944  C CA  . TYR A 0 125 . -116.770 12.146  64.510   1.00 33.45 125 A 1 
ATOM 945  C C   . TYR A 0 125 . -116.206 10.930  65.306   1.00 33.45 125 A 1 
ATOM 946  C CB  . TYR A 0 125 . -117.589 11.699  63.279   1.00 33.45 125 A 1 
ATOM 947  O O   . TYR A 0 125 . -115.224 10.348  64.871   1.00 33.45 125 A 1 
ATOM 948  C CG  . TYR A 0 125 . -116.810 11.014  62.169   1.00 33.45 125 A 1 
ATOM 949  C CD1 . TYR A 0 125 . -116.226 11.770  61.130   1.00 33.45 125 A 1 
ATOM 950  C CD2 . TYR A 0 125 . -116.672 9.613   62.172   1.00 33.45 125 A 1 
ATOM 951  C CE1 . TYR A 0 125 . -115.464 11.139  60.131   1.00 33.45 125 A 1 
ATOM 952  C CE2 . TYR A 0 125 . -115.923 8.976   61.165   1.00 33.45 125 A 1 
ATOM 953  O OH  . TYR A 0 125 . -114.570 9.122   59.193   1.00 33.45 125 A 1 
ATOM 954  C CZ  . TYR A 0 125 . -115.308 9.738   60.152   1.00 33.45 125 A 1 
ATOM 955  N N   . SER A 0 126 . -116.497 10.643  66.586   1.00 27.01 126 A 1 
ATOM 956  C CA  . SER A 0 126 . -117.717 10.255  67.331   1.00 27.01 126 A 1 
ATOM 957  C C   . SER A 0 126 . -118.203 8.803   67.118   1.00 27.01 126 A 1 
ATOM 958  C CB  . SER A 0 126 . -118.845 11.300  67.312   1.00 27.01 126 A 1 
ATOM 959  O O   . SER A 0 126 . -118.441 8.407   65.984   1.00 27.01 126 A 1 
ATOM 960  O OG  . SER A 0 126 . -120.123 10.708  67.223   1.00 27.01 126 A 1 
ATOM 961  N N   . ALA A 0 127 . -118.471 8.132   68.257   1.00 27.69 127 A 1 
ATOM 962  C CA  . ALA A 0 127 . -119.085 6.809   68.519   1.00 27.69 127 A 1 
ATOM 963  C C   . ALA A 0 127 . -118.122 5.594   68.488   1.00 27.69 127 A 1 
ATOM 964  C CB  . ALA A 0 127 . -120.352 6.637   67.671   1.00 27.69 127 A 1 
ATOM 965  O O   . ALA A 0 127 . -117.580 5.262   67.446   1.00 27.69 127 A 1 
ATOM 966  N N   . ALA A 0 128 . -117.711 5.001   69.618   1.00 29.64 128 A 1 
ATOM 967  C CA  . ALA A 0 128 . -118.449 4.225   70.638   1.00 29.64 128 A 1 
ATOM 968  C C   . ALA A 0 128 . -118.165 2.718   70.461   1.00 29.64 128 A 1 
ATOM 969  C CB  . ALA A 0 128 . -119.963 4.499   70.685   1.00 29.64 128 A 1 
ATOM 970  O O   . ALA A 0 128 . -118.680 2.103   69.542   1.00 29.64 128 A 1 
ATOM 971  N N   . ASP A 0 129 . -117.299 2.136   71.296   1.00 36.65 129 A 1 
ATOM 972  C CA  . ASP A 0 129 . -117.714 1.176   72.329   1.00 36.65 129 A 1 
ATOM 973  C C   . ASP A 0 129 . -116.519 0.554   73.064   1.00 36.65 129 A 1 
ATOM 974  C CB  . ASP A 0 129 . -118.683 0.074   71.838   1.00 36.65 129 A 1 
ATOM 975  O O   . ASP A 0 129 . -115.459 0.265   72.513   1.00 36.65 129 A 1 
ATOM 976  C CG  . ASP A 0 129 . -120.156 0.479   72.025   1.00 36.65 129 A 1 
ATOM 977  O OD1 . ASP A 0 129 . -120.422 1.235   72.994   1.00 36.65 129 A 1 
ATOM 978  O OD2 . ASP A 0 129 . -121.010 -0.011  71.259   1.00 36.65 129 A 1 
ATOM 979  N N   . LYS A 0 130 . -116.713 0.392   74.374   1.00 29.56 130 A 1 
ATOM 980  C CA  . LYS A 0 130 . -115.785 -0.223  75.322   1.00 29.56 130 A 1 
ATOM 981  C C   . LYS A 0 130 . -115.636 -1.719  75.022   1.00 29.56 130 A 1 
ATOM 982  C CB  . LYS A 0 130 . -116.367 -0.080  76.742   1.00 29.56 130 A 1 
ATOM 983  O O   . LYS A 0 130 . -116.584 -2.468  75.231   1.00 29.56 130 A 1 
ATOM 984  C CG  . LYS A 0 130 . -116.388 1.330   77.342   1.00 29.56 130 A 1 
ATOM 985  C CD  . LYS A 0 130 . -117.162 1.286   78.669   1.00 29.56 130 A 1 
ATOM 986  C CE  . LYS A 0 130 . -117.242 2.673   79.312   1.00 29.56 130 A 1 
ATOM 987  N NZ  . LYS A 0 130 . -118.155 2.668   80.483   1.00 29.56 130 A 1 
ATOM 988  N N   . ALA A 0 131 . -114.425 -2.170  74.705   1.00 39.58 131 A 1 
ATOM 989  C CA  . ALA A 0 131 . -113.986 -3.535  74.986   1.00 39.58 131 A 1 
ATOM 990  C C   . ALA A 0 131 . -112.832 -3.470  75.995   1.00 39.58 131 A 1 
ATOM 991  C CB  . ALA A 0 131 . -113.643 -4.273  73.691   1.00 39.58 131 A 1 
ATOM 992  O O   . ALA A 0 131 . -111.854 -2.748  75.809   1.00 39.58 131 A 1 
ATOM 993  N N   . ALA A 0 132 . -113.040 -4.145  77.121   1.00 33.58 132 A 1 
ATOM 994  C CA  . ALA A 0 132 . -112.227 -4.099  78.323   1.00 33.58 132 A 1 
ATOM 995  C C   . ALA A 0 132 . -110.773 -4.535  78.086   1.00 33.58 132 A 1 
ATOM 996  C CB  . ALA A 0 132 . -112.919 -4.985  79.363   1.00 33.58 132 A 1 
ATOM 997  O O   . ALA A 0 132 . -110.488 -5.415  77.277   1.00 33.58 132 A 1 
ATOM 998  N N   . GLY A 0 133 . -109.866 -3.916  78.843   1.00 27.92 133 A 1 
ATOM 999  C CA  . GLY A 0 133 . -108.443 -4.202  78.812   1.00 27.92 133 A 1 
ATOM 1000 C C   . GLY A 0 133 . -108.117 -5.631  79.238   1.00 27.92 133 A 1 
ATOM 1001 O O   . GLY A 0 133 . -108.450 -6.058  80.341   1.00 27.92 133 A 1 
ATOM 1002 N N   . ALA A 0 134 . -107.375 -6.316  78.376   1.00 28.22 134 A 1 
ATOM 1003 C CA  . ALA A 0 134 . -106.490 -7.407  78.735   1.00 28.22 134 A 1 
ATOM 1004 C C   . ALA A 0 134 . -105.141 -7.130  78.055   1.00 28.22 134 A 1 
ATOM 1005 C CB  . ALA A 0 134 . -107.122 -8.745  78.339   1.00 28.22 134 A 1 
ATOM 1006 O O   . ALA A 0 134 . -105.039 -7.095  76.833   1.00 28.22 134 A 1 
ATOM 1007 N N   . SER A 0 135 . -104.130 -6.862  78.886   1.00 34.96 135 A 1 
ATOM 1008 C CA  . SER A 0 135 . -102.697 -6.883  78.558   1.00 34.96 135 A 1 
ATOM 1009 C C   . SER A 0 135 . -102.226 -6.020  77.379   1.00 34.96 135 A 1 
ATOM 1010 C CB  . SER A 0 135 . -102.197 -8.331  78.467   1.00 34.96 135 A 1 
ATOM 1011 O O   . SER A 0 135 . -101.723 -6.512  76.374   1.00 34.96 135 A 1 
ATOM 1012 O OG  . SER A 0 135 . -102.937 -9.073  77.524   1.00 34.96 135 A 1 
ATOM 1013 N N   . ALA A 0 136 . -102.237 -4.704  77.583   1.00 31.35 136 A 1 
ATOM 1014 C CA  . ALA A 0 136 . -101.195 -3.843  77.037   1.00 31.35 136 A 1 
ATOM 1015 C C   . ALA A 0 136 . -99.920  -4.044  77.875   1.00 31.35 136 A 1 
ATOM 1016 C CB  . ALA A 0 136 . -101.696 -2.390  77.064   1.00 31.35 136 A 1 
ATOM 1017 O O   . ALA A 0 136 . -99.708  -3.309  78.835   1.00 31.35 136 A 1 
ATOM 1018 N N   . SER A 0 137 . -99.119  -5.076  77.591   1.00 31.20 137 A 1 
ATOM 1019 C CA  . SER A 0 137 . -97.730  -5.189  78.066   1.00 31.20 137 A 1 
ATOM 1020 C C   . SER A 0 137 . -96.978  -6.319  77.361   1.00 31.20 137 A 1 
ATOM 1021 C CB  . SER A 0 137 . -97.641  -5.442  79.581   1.00 31.20 137 A 1 
ATOM 1022 O O   . SER A 0 137 . -97.322  -7.484  77.517   1.00 31.20 137 A 1 
ATOM 1023 O OG  . SER A 0 137 . -97.807  -4.235  80.295   1.00 31.20 137 A 1 
ATOM 1024 N N   . TYR A 0 138 . -95.884  -5.923  76.708   1.00 33.67 138 A 1 
ATOM 1025 C CA  . TYR A 0 138 . -94.698  -6.709  76.355   1.00 33.67 138 A 1 
ATOM 1026 C C   . TYR A 0 138 . -94.728  -7.638  75.132   1.00 33.67 138 A 1 
ATOM 1027 C CB  . TYR A 0 138 . -94.094  -7.379  77.600   1.00 33.67 138 A 1 
ATOM 1028 O O   . TYR A 0 138 . -95.352  -8.690  75.126   1.00 33.67 138 A 1 
ATOM 1029 C CG  . TYR A 0 138 . -92.965  -6.563  78.181   1.00 33.67 138 A 1 
ATOM 1030 C CD1 . TYR A 0 138 . -91.637  -6.938  77.907   1.00 33.67 138 A 1 
ATOM 1031 C CD2 . TYR A 0 138 . -93.236  -5.403  78.932   1.00 33.67 138 A 1 
ATOM 1032 C CE1 . TYR A 0 138 . -90.571  -6.163  78.396   1.00 33.67 138 A 1 
ATOM 1033 C CE2 . TYR A 0 138 . -92.171  -4.620  79.416   1.00 33.67 138 A 1 
ATOM 1034 O OH  . TYR A 0 138 . -89.814  -4.251  79.630   1.00 33.67 138 A 1 
ATOM 1035 C CZ  . TYR A 0 138 . -90.839  -5.002  79.152   1.00 33.67 138 A 1 
ATOM 1036 N N   . GLY A 0 139 . -93.888  -7.274  74.152   1.00 33.59 139 A 1 
ATOM 1037 C CA  . GLY A 0 139 . -93.280  -8.220  73.219   1.00 33.59 139 A 1 
ATOM 1038 C C   . GLY A 0 139 . -93.630  -8.054  71.744   1.00 33.59 139 A 1 
ATOM 1039 O O   . GLY A 0 139 . -93.743  -9.061  71.059   1.00 33.59 139 A 1 
ATOM 1040 N N   . ALA A 0 140 . -93.786  -6.832  71.220   1.00 30.47 140 A 1 
ATOM 1041 C CA  . ALA A 0 140 . -93.651  -6.646  69.773   1.00 30.47 140 A 1 
ATOM 1042 C C   . ALA A 0 140 . -92.267  -7.182  69.369   1.00 30.47 140 A 1 
ATOM 1043 C CB  . ALA A 0 140 . -93.830  -5.162  69.419   1.00 30.47 140 A 1 
ATOM 1044 O O   . ALA A 0 140 . -91.252  -6.643  69.819   1.00 30.47 140 A 1 
ATOM 1045 N N   . ALA A 0 141 . -92.235  -8.287  68.618   1.00 37.55 141 A 1 
ATOM 1046 C CA  . ALA A 0 141 . -91.009  -8.889  68.120   1.00 37.55 141 A 1 
ATOM 1047 C C   . ALA A 0 141 . -90.202  -7.793  67.414   1.00 37.55 141 A 1 
ATOM 1048 C CB  . ALA A 0 141 . -91.374  -10.051 67.185   1.00 37.55 141 A 1 
ATOM 1049 O O   . ALA A 0 141 . -90.678  -7.190  66.450   1.00 37.55 141 A 1 
ATOM 1050 N N   . LYS A 0 142 . -89.022  -7.459  67.950   1.00 33.82 142 A 1 
ATOM 1051 C CA  . LYS A 0 142 . -88.101  -6.555  67.263   1.00 33.82 142 A 1 
ATOM 1052 C C   . LYS A 0 142 . -87.799  -7.204  65.917   1.00 33.82 142 A 1 
ATOM 1053 C CB  . LYS A 0 142 . -86.801  -6.365  68.061   1.00 33.82 142 A 1 
ATOM 1054 O O   . LYS A 0 142 . -87.281  -8.315  65.909   1.00 33.82 142 A 1 
ATOM 1055 C CG  . LYS A 0 142 . -86.908  -5.345  69.205   1.00 33.82 142 A 1 
ATOM 1056 C CD  . LYS A 0 142 . -85.504  -5.093  69.773   1.00 33.82 142 A 1 
ATOM 1057 C CE  . LYS A 0 142 . -85.497  -3.996  70.841   1.00 33.82 142 A 1 
ATOM 1058 N NZ  . LYS A 0 142 . -84.110  -3.732  71.302   1.00 33.82 142 A 1 
ATOM 1059 N N   . GLY A 0 143 . -88.143  -6.533  64.818   1.00 37.16 143 A 1 
ATOM 1060 C CA  . GLY A 0 143 . -87.680  -6.930  63.492   1.00 37.16 143 A 1 
ATOM 1061 C C   . GLY A 0 143 . -86.163  -7.068  63.545   1.00 37.16 143 A 1 
ATOM 1062 O O   . GLY A 0 143 . -85.469  -6.092  63.839   1.00 37.16 143 A 1 
ATOM 1063 N N   . ALA A 0 144 . -85.682  -8.296  63.393   1.00 39.58 144 A 1 
ATOM 1064 C CA  . ALA A 0 144 . -84.270  -8.575  63.250   1.00 39.58 144 A 1 
ATOM 1065 C C   . ALA A 0 144 . -83.894  -8.252  61.804   1.00 39.58 144 A 1 
ATOM 1066 C CB  . ALA A 0 144 . -84.006  -10.031 63.623   1.00 39.58 144 A 1 
ATOM 1067 O O   . ALA A 0 144 . -84.583  -8.675  60.880   1.00 39.58 144 A 1 
ATOM 1068 N N   . TYR A 0 145 . -82.864  -7.434  61.643   1.00 38.81 145 A 1 
ATOM 1069 C CA  . TYR A 0 145 . -82.225  -7.178  60.361   1.00 38.81 145 A 1 
ATOM 1070 C C   . TYR A 0 145 . -81.017  -8.111  60.306   1.00 38.81 145 A 1 
ATOM 1071 C CB  . TYR A 0 145 . -81.789  -5.700  60.290   1.00 38.81 145 A 1 
ATOM 1072 O O   . TYR A 0 145 . -80.264  -8.126  61.288   1.00 38.81 145 A 1 
ATOM 1073 C CG  . TYR A 0 145 . -82.893  -4.670  60.484   1.00 38.81 145 A 1 
ATOM 1074 C CD1 . TYR A 0 145 . -83.591  -4.177  59.365   1.00 38.81 145 A 1 
ATOM 1075 C CD2 . TYR A 0 145 . -83.226  -4.207  61.774   1.00 38.81 145 A 1 
ATOM 1076 C CE1 . TYR A 0 145 . -84.617  -3.226  59.531   1.00 38.81 145 A 1 
ATOM 1077 C CE2 . TYR A 0 145 . -84.259  -3.265  61.949   1.00 38.81 145 A 1 
ATOM 1078 O OH  . TYR A 0 145 . -85.958  -1.870  60.991   1.00 38.81 145 A 1 
ATOM 1079 C CZ  . TYR A 0 145 . -84.956  -2.774  60.823   1.00 38.81 145 A 1 
ATOM 1080 N N   . ASP A 0 146 . -80.807  -8.829  59.204   1.00 42.51 146 A 1 
ATOM 1081 C CA  . ASP A 0 146 . -79.433  -9.178  58.847   1.00 42.51 146 A 1 
ATOM 1082 C C   . ASP A 0 146 . -78.675  -7.866  58.582   1.00 42.51 146 A 1 
ATOM 1083 C CB  . ASP A 0 146 . -79.355  -10.174 57.683   1.00 42.51 146 A 1 
ATOM 1084 O O   . ASP A 0 146 . -79.236  -6.807  58.269   1.00 42.51 146 A 1 
ATOM 1085 C CG  . ASP A 0 146 . -80.115  -9.721  56.443   1.00 42.51 146 A 1 
ATOM 1086 O OD1 . ASP A 0 146 . -80.117  -8.499  56.159   1.00 42.51 146 A 1 
ATOM 1087 O OD2 . ASP A 0 146 . -80.819  -10.583 55.888   1.00 42.51 146 A 1 
ATOM 1088 N N   . ASN A 0 147 . -77.398  -7.852  58.919   1.00 47.69 147 A 1 
ATOM 1089 C CA  . ASN A 0 147 . -76.575  -6.663  58.761   1.00 47.69 147 A 1 
ATOM 1090 C C   . ASN A 0 147 . -75.166  -7.179  58.586   1.00 47.69 147 A 1 
ATOM 1091 C CB  . ASN A 0 147 . -76.813  -5.731  59.968   1.00 47.69 147 A 1 
ATOM 1092 O O   . ASN A 0 147 . -74.336  -7.044  59.501   1.00 47.69 147 A 1 
ATOM 1093 C CG  . ASN A 0 147 . -76.081  -4.393  59.991   1.00 47.69 147 A 1 
ATOM 1094 N ND2 . ASN A 0 147 . -76.237  -3.673  61.083   1.00 47.69 147 A 1 
ATOM 1095 O OD1 . ASN A 0 147 . -75.357  -3.913  59.137   1.00 47.69 147 A 1 
ATOM 1096 N N   . ASP A 0 148 . -74.946  -7.818  57.443   1.00 52.62 148 A 1 
ATOM 1097 C CA  . ASP A 0 148 . -73.629  -8.288  57.091   1.00 52.62 148 A 1 
ATOM 1098 C C   . ASP A 0 148 . -72.791  -7.067  56.732   1.00 52.62 148 A 1 
ATOM 1099 C CB  . ASP A 0 148 . -73.617  -9.435  56.066   1.00 52.62 148 A 1 
ATOM 1100 O O   . ASP A 0 148 . -73.216  -6.055  56.157   1.00 52.62 148 A 1 
ATOM 1101 C CG  . ASP A 0 148 . -74.614  -10.535 56.440   1.00 52.62 148 A 1 
ATOM 1102 O OD1 . ASP A 0 148 . -74.693  -10.823 57.663   1.00 52.62 148 A 1 
ATOM 1103 O OD2 . ASP A 0 148 . -75.278  -11.057 55.526   1.00 52.62 148 A 1 
ATOM 1104 N N   . GLN A 0 149 . -71.577  -7.087  57.256   1.00 53.50 149 A 1 
ATOM 1105 C CA  . GLN A 0 149 . -70.622  -6.016  57.061   1.00 53.50 149 A 1 
ATOM 1106 C C   . GLN A 0 149 . -69.356  -6.666  56.559   1.00 53.50 149 A 1 
ATOM 1107 C CB  . GLN A 0 149 . -70.423  -5.194  58.346   1.00 53.50 149 A 1 
ATOM 1108 O O   . GLN A 0 149 . -68.710  -7.431  57.276   1.00 53.50 149 A 1 
ATOM 1109 C CG  . GLN A 0 149 . -71.734  -4.498  58.731   1.00 53.50 149 A 1 
ATOM 1110 C CD  . GLN A 0 149 . -71.628  -3.487  59.859   1.00 53.50 149 A 1 
ATOM 1111 N NE2 . GLN A 0 149 . -72.656  -2.684  60.035   1.00 53.50 149 A 1 
ATOM 1112 O OE1 . GLN A 0 149 . -70.689  -3.379  60.628   1.00 53.50 149 A 1 
ATOM 1113 N N   . TRP A 0 150 . -69.008  -6.351  55.317   1.00 69.24 150 A 1 
ATOM 1114 C CA  . TRP A 0 150 . -67.789  -6.834  54.696   1.00 69.24 150 A 1 
ATOM 1115 C C   . TRP A 0 150 . -66.948  -5.662  54.209   1.00 69.24 150 A 1 
ATOM 1116 C CB  . TRP A 0 150 . -68.119  -7.848  53.594   1.00 69.24 150 A 1 
ATOM 1117 O O   . TRP A 0 150 . -67.462  -4.641  53.734   1.00 69.24 150 A 1 
ATOM 1118 C CG  . TRP A 0 150 . -68.853  -7.315  52.400   1.00 69.24 150 A 1 
ATOM 1119 C CD1 . TRP A 0 150 . -70.193  -7.342  52.217   1.00 69.24 150 A 1 
ATOM 1120 C CD2 . TRP A 0 150 . -68.300  -6.695  51.200   1.00 69.24 150 A 1 
ATOM 1121 C CE2 . TRP A 0 150 . -69.373  -6.378  50.316   1.00 69.24 150 A 1 
ATOM 1122 C CE3 . TRP A 0 150 . -66.994  -6.367  50.775   1.00 69.24 150 A 1 
ATOM 1123 N NE1 . TRP A 0 150 . -70.505  -6.800  50.986   1.00 69.24 150 A 1 
ATOM 1124 C CH2 . TRP A 0 150 . -67.844  -5.444  48.681   1.00 69.24 150 A 1 
ATOM 1125 C CZ2 . TRP A 0 150 . -69.156  -5.771  49.069   1.00 69.24 150 A 1 
ATOM 1126 C CZ3 . TRP A 0 150 . -66.766  -5.737  49.536   1.00 69.24 150 A 1 
ATOM 1127 N N   . ALA A 0 151 . -65.631  -5.828  54.296   1.00 61.64 151 A 1 
ATOM 1128 C CA  . ALA A 0 151 . -64.711  -4.983  53.559   1.00 61.64 151 A 1 
ATOM 1129 C C   . ALA A 0 151 . -63.640  -5.808  52.851   1.00 61.64 151 A 1 
ATOM 1130 C CB  . ALA A 0 151 . -64.133  -3.868  54.430   1.00 61.64 151 A 1 
ATOM 1131 O O   . ALA A 0 151 . -63.103  -6.786  53.379   1.00 61.64 151 A 1 
ATOM 1132 N N   . LYS A 0 152 . -63.329  -5.374  51.630   1.00 67.67 152 A 1 
ATOM 1133 C CA  . LYS A 0 152 . -62.219  -5.879  50.825   1.00 67.67 152 A 1 
ATOM 1134 C C   . LYS A 0 152 . -61.207  -4.752  50.681   1.00 67.67 152 A 1 
ATOM 1135 C CB  . LYS A 0 152 . -62.719  -6.380  49.461   1.00 67.67 152 A 1 
ATOM 1136 O O   . LYS A 0 152 . -61.552  -3.665  50.216   1.00 67.67 152 A 1 
ATOM 1137 C CG  . LYS A 0 152 . -63.606  -7.630  49.580   1.00 67.67 152 A 1 
ATOM 1138 C CD  . LYS A 0 152 . -64.206  -8.016  48.220   1.00 67.67 152 A 1 
ATOM 1139 C CE  . LYS A 0 152 . -65.231  -9.144  48.398   1.00 67.67 152 A 1 
ATOM 1140 N NZ  . LYS A 0 152 . -65.924  -9.467  47.124   1.00 67.67 152 A 1 
ATOM 1141 N N   . GLN A 0 153 . -59.977  -5.018  51.091   1.00 67.52 153 A 1 
ATOM 1142 C CA  . GLN A 0 153 . -58.837  -4.137  50.904   1.00 67.52 153 A 1 
ATOM 1143 C C   . GLN A 0 153 . -57.795  -4.887  50.080   1.00 67.52 153 A 1 
ATOM 1144 C CB  . GLN A 0 153 . -58.315  -3.688  52.276   1.00 67.52 153 A 1 
ATOM 1145 O O   . GLN A 0 153 . -57.300  -5.925  50.508   1.00 67.52 153 A 1 
ATOM 1146 C CG  . GLN A 0 153 . -57.121  -2.730  52.150   1.00 67.52 153 A 1 
ATOM 1147 C CD  . GLN A 0 153 . -56.702  -2.118  53.483   1.00 67.52 153 A 1 
ATOM 1148 N NE2 . GLN A 0 153 . -55.822  -1.144  53.465   1.00 67.52 153 A 1 
ATOM 1149 O OE1 . GLN A 0 153 . -57.176  -2.458  54.555   1.00 67.52 153 A 1 
ATOM 1150 N N   . ALA A 0 154 . -57.472  -4.364  48.904   1.00 68.43 154 A 1 
ATOM 1151 C CA  . ALA A 0 154 . -56.350  -4.829  48.101   1.00 68.43 154 A 1 
ATOM 1152 C C   . ALA A 0 154 . -55.321  -3.703  48.010   1.00 68.43 154 A 1 
ATOM 1153 C CB  . ALA A 0 154 . -56.850  -5.308  46.736   1.00 68.43 154 A 1 
ATOM 1154 O O   . ALA A 0 154 . -55.692  -2.544  47.816   1.00 68.43 154 A 1 
ATOM 1155 N N   . TYR A 0 155 . -54.053  -4.043  48.197   1.00 72.09 155 A 1 
ATOM 1156 C CA  . TYR A 0 155 . -52.922  -3.142  48.046   1.00 72.09 155 A 1 
ATOM 1157 C C   . TYR A 0 155 . -51.824  -3.883  47.296   1.00 72.09 155 A 1 
ATOM 1158 C CB  . TYR A 0 155 . -52.438  -2.663  49.420   1.00 72.09 155 A 1 
ATOM 1159 O O   . TYR A 0 155 . -51.516  -5.028  47.631   1.00 72.09 155 A 1 
ATOM 1160 C CG  . TYR A 0 155 . -51.305  -1.654  49.352   1.00 72.09 155 A 1 
ATOM 1161 C CD1 . TYR A 0 155 . -49.967  -2.076  49.480   1.00 72.09 155 A 1 
ATOM 1162 C CD2 . TYR A 0 155 . -51.591  -0.295  49.116   1.00 72.09 155 A 1 
ATOM 1163 C CE1 . TYR A 0 155 . -48.921  -1.136  49.393   1.00 72.09 155 A 1 
ATOM 1164 C CE2 . TYR A 0 155 . -50.546  0.646   49.018   1.00 72.09 155 A 1 
ATOM 1165 O OH  . TYR A 0 155 . -48.185  1.119   49.082   1.00 72.09 155 A 1 
ATOM 1166 C CZ  . TYR A 0 155 . -49.206  0.225   49.160   1.00 72.09 155 A 1 
ATOM 1167 N N   . GLY A 0 156 . -51.240  -3.231  46.305   1.00 77.48 156 A 1 
ATOM 1168 C CA  . GLY A 0 156 . -50.114  -3.764  45.565   1.00 77.48 156 A 1 
ATOM 1169 C C   . GLY A 0 156 . -49.141  -2.664  45.179   1.00 77.48 156 A 1 
ATOM 1170 O O   . GLY A 0 156 . -49.477  -1.477  45.190   1.00 77.48 156 A 1 
ATOM 1171 N N   . SER A 0 157 . -47.920  -3.081  44.886   1.00 76.88 157 A 1 
ATOM 1172 C CA  . SER A 0 157 . -46.897  -2.254  44.268   1.00 76.88 157 A 1 
ATOM 1173 C C   . SER A 0 157 . -46.368  -2.983  43.050   1.00 76.88 157 A 1 
ATOM 1174 C CB  . SER A 0 157 . -45.746  -1.946  45.231   1.00 76.88 157 A 1 
ATOM 1175 O O   . SER A 0 157 . -45.975  -4.141  43.200   1.00 76.88 157 A 1 
ATOM 1176 O OG  . SER A 0 157 . -45.081  -3.130  45.651   1.00 76.88 157 A 1 
ATOM 1177 N N   . ASP A 0 158 . -46.331  -2.284  41.930   1.00 76.75 158 A 1 
ATOM 1178 C CA  . ASP A 0 158 . -45.611  -2.676  40.725   1.00 76.75 158 A 1 
ATOM 1179 C C   . ASP A 0 158 . -44.260  -1.949  40.730   1.00 76.75 158 A 1 
ATOM 1180 C CB  . ASP A 0 158 . -46.511  -2.388  39.512   1.00 76.75 158 A 1 
ATOM 1181 O O   . ASP A 0 158 . -44.177  -0.766  41.087   1.00 76.75 158 A 1 
ATOM 1182 C CG  . ASP A 0 158 . -45.874  -2.583  38.129   1.00 76.75 158 A 1 
ATOM 1183 O OD1 . ASP A 0 158 . -44.637  -2.749  38.057   1.00 76.75 158 A 1 
ATOM 1184 O OD2 . ASP A 0 158 . -46.640  -2.370  37.160   1.00 76.75 158 A 1 
ATOM 1185 N N   . GLN A 0 159 . -43.190  -2.699  40.480   1.00 77.54 159 A 1 
ATOM 1186 C CA  . GLN A 0 159 . -41.825  -2.184  40.418   1.00 77.54 159 A 1 
ATOM 1187 C C   . GLN A 0 159 . -41.115  -2.726  39.179   1.00 77.54 159 A 1 
ATOM 1188 C CB  . GLN A 0 159 . -41.035  -2.491  41.709   1.00 77.54 159 A 1 
ATOM 1189 O O   . GLN A 0 159 . -40.150  -3.485  39.305   1.00 77.54 159 A 1 
ATOM 1190 C CG  . GLN A 0 159 . -41.495  -1.667  42.908   1.00 77.54 159 A 1 
ATOM 1191 C CD  . GLN A 0 159 . -40.699  -1.967  44.175   1.00 77.54 159 A 1 
ATOM 1192 N NE2 . GLN A 0 159 . -41.378  -2.341  45.240   1.00 77.54 159 A 1 
ATOM 1193 O OE1 . GLN A 0 159 . -39.480  -1.877  44.297   1.00 77.54 159 A 1 
ATOM 1194 N N   . ASP A 0 160 . -41.548  -2.293  38.000   1.00 78.39 160 A 1 
ATOM 1195 C CA  . ASP A 0 160 . -40.793  -2.500  36.768   1.00 78.39 160 A 1 
ATOM 1196 C C   . ASP A 0 160 . -39.543  -1.597  36.710   1.00 78.39 160 A 1 
ATOM 1197 C CB  . ASP A 0 160 . -41.701  -2.336  35.539   1.00 78.39 160 A 1 
ATOM 1198 O O   . ASP A 0 160 . -39.582  -0.367  36.851   1.00 78.39 160 A 1 
ATOM 1199 C CG  . ASP A 0 160 . -41.015  -2.740  34.224   1.00 78.39 160 A 1 
ATOM 1200 O OD1 . ASP A 0 160 . -39.907  -3.330  34.272   1.00 78.39 160 A 1 
ATOM 1201 O OD2 . ASP A 0 160 . -41.541  -2.385  33.140   1.00 78.39 160 A 1 
ATOM 1202 N N   . SER A 0 161 . -38.388  -2.218  36.481   1.00 80.48 161 A 1 
ATOM 1203 C CA  . SER A 0 161 . -37.156  -1.520  36.129   1.00 80.48 161 A 1 
ATOM 1204 C C   . SER A 0 161 . -36.613  -2.050  34.814   1.00 80.48 161 A 1 
ATOM 1205 C CB  . SER A 0 161 . -36.130  -1.565  37.262   1.00 80.48 161 A 1 
ATOM 1206 O O   . SER A 0 161 . -36.238  -3.218  34.696   1.00 80.48 161 A 1 
ATOM 1207 O OG  . SER A 0 161 . -35.871  -2.878  37.719   1.00 80.48 161 A 1 
ATOM 1208 N N   . ARG A 0 162 . -36.527  -1.149  33.835   1.00 81.66 162 A 1 
ATOM 1209 C CA  . ARG A 0 162 . -36.037  -1.438  32.492   1.00 81.66 162 A 1 
ATOM 1210 C C   . ARG A 0 162 . -34.856  -0.553  32.196   1.00 81.66 162 A 1 
ATOM 1211 C CB  . ARG A 0 162 . -37.141  -1.271  31.445   1.00 81.66 162 A 1 
ATOM 1212 O O   . ARG A 0 162 . -34.950  0.669   32.281   1.00 81.66 162 A 1 
ATOM 1213 C CG  . ARG A 0 162 . -38.383  -2.070  31.830   1.00 81.66 162 A 1 
ATOM 1214 C CD  . ARG A 0 162 . -39.476  -2.056  30.765   1.00 81.66 162 A 1 
ATOM 1215 N NE  . ARG A 0 162 . -39.035  -2.590  29.464   1.00 81.66 162 A 1 
ATOM 1216 N NH1 . ARG A 0 162 . -41.056  -2.304  28.454   1.00 81.66 162 A 1 
ATOM 1217 N NH2 . ARG A 0 162 . -39.359  -3.210  27.297   1.00 81.66 162 A 1 
ATOM 1218 C CZ  . ARG A 0 162 . -39.813  -2.700  28.409   1.00 81.66 162 A 1 
ATOM 1219 N N   . TRP A 0 163 . -33.756  -1.163  31.813   1.00 87.36 163 A 1 
ATOM 1220 C CA  . TRP A 0 163 . -32.556  -0.437  31.453   1.00 87.36 163 A 1 
ATOM 1221 C C   . TRP A 0 163 . -31.976  -1.012  30.175   1.00 87.36 163 A 1 
ATOM 1222 C CB  . TRP A 0 163 . -31.580  -0.494  32.623   1.00 87.36 163 A 1 
ATOM 1223 O O   . TRP A 0 163 . -32.044  -2.219  29.949   1.00 87.36 163 A 1 
ATOM 1224 C CG  . TRP A 0 163 . -30.223  0.025   32.306   1.00 87.36 163 A 1 
ATOM 1225 C CD1 . TRP A 0 163 . -29.824  1.311   32.395   1.00 87.36 163 A 1 
ATOM 1226 C CD2 . TRP A 0 163 . -29.098  -0.716  31.758   1.00 87.36 163 A 1 
ATOM 1227 C CE2 . TRP A 0 163 . -27.997  0.177   31.677   1.00 87.36 163 A 1 
ATOM 1228 C CE3 . TRP A 0 163 . -28.890  -2.046  31.335   1.00 87.36 163 A 1 
ATOM 1229 N NE1 . TRP A 0 163 . -28.504  1.413   32.015   1.00 87.36 163 A 1 
ATOM 1230 C CH2 . TRP A 0 163 . -26.533  -1.593  30.917   1.00 87.36 163 A 1 
ATOM 1231 C CZ2 . TRP A 0 163 . -26.720  -0.262  31.344   1.00 87.36 163 A 1 
ATOM 1232 C CZ3 . TRP A 0 163 . -27.628  -2.472  30.883   1.00 87.36 163 A 1 
ATOM 1233 N N   . GLY A 0 164 . -31.373  -0.161  29.357   1.00 86.84 164 A 1 
ATOM 1234 C CA  . GLY A 0 164 . -30.673  -0.632  28.180   1.00 86.84 164 A 1 
ATOM 1235 C C   . GLY A 0 164 . -29.637  0.335   27.646   1.00 86.84 164 A 1 
ATOM 1236 O O   . GLY A 0 164 . -29.579  1.516   28.006   1.00 86.84 164 A 1 
ATOM 1237 N N   . LYS A 0 165 . -28.799  -0.227  26.782   1.00 86.22 165 A 1 
ATOM 1238 C CA  . LYS A 0 165 . -27.769  0.452   26.009   1.00 86.22 165 A 1 
ATOM 1239 C C   . LYS A 0 165 . -27.948  0.066   24.559   1.00 86.22 165 A 1 
ATOM 1240 C CB  . LYS A 0 165 . -26.373  0.015   26.456   1.00 86.22 165 A 1 
ATOM 1241 O O   . LYS A 0 165 . -27.985  -1.125  24.271   1.00 86.22 165 A 1 
ATOM 1242 C CG  . LYS A 0 165 . -26.090  0.375   27.908   1.00 86.22 165 A 1 
ATOM 1243 C CD  . LYS A 0 165 . -24.667  -0.062  28.255   1.00 86.22 165 A 1 
ATOM 1244 C CE  . LYS A 0 165 . -24.327  0.510   29.625   1.00 86.22 165 A 1 
ATOM 1245 N NZ  . LYS A 0 165 . -22.970  1.054   29.678   1.00 86.22 165 A 1 
ATOM 1246 N N   . SER A 0 166 . -27.983  1.045   23.675   1.00 85.26 166 A 1 
ATOM 1247 C CA  . SER A 0 166 . -27.945  0.806   22.239   1.00 85.26 166 A 1 
ATOM 1248 C C   . SER A 0 166 . -26.767  1.550   21.626   1.00 85.26 166 A 1 
ATOM 1249 C CB  . SER A 0 166 . -29.282  1.139   21.576   1.00 85.26 166 A 1 
ATOM 1250 O O   . SER A 0 166 . -26.451  2.687   21.993   1.00 85.26 166 A 1 
ATOM 1251 O OG  . SER A 0 166 . -29.669  2.471   21.845   1.00 85.26 166 A 1 
ATOM 1252 N N   . TYR A 0 167 . -26.081  0.881   20.712   1.00 82.93 167 A 1 
ATOM 1253 C CA  . TYR A 0 167 . -25.144  1.502   19.791   1.00 82.93 167 A 1 
ATOM 1254 C C   . TYR A 0 167 . -25.816  1.494   18.432   1.00 82.93 167 A 1 
ATOM 1255 C CB  . TYR A 0 167 . -23.818  0.732   19.736   1.00 82.93 167 A 1 
ATOM 1256 O O   . TYR A 0 167 . -26.212  0.428   17.967   1.00 82.93 167 A 1 
ATOM 1257 C CG  . TYR A 0 167 . -23.018  0.711   21.025   1.00 82.93 167 A 1 
ATOM 1258 C CD1 . TYR A 0 167 . -21.865  1.504   21.158   1.00 82.93 167 A 1 
ATOM 1259 C CD2 . TYR A 0 167 . -23.430  -0.104  22.092   1.00 82.93 167 A 1 
ATOM 1260 C CE1 . TYR A 0 167 . -21.113  1.459   22.348   1.00 82.93 167 A 1 
ATOM 1261 C CE2 . TYR A 0 167 . -22.654  -0.206  23.260   1.00 82.93 167 A 1 
ATOM 1262 O OH  . TYR A 0 167 . -20.779  0.566   24.548   1.00 82.93 167 A 1 
ATOM 1263 C CZ  . TYR A 0 167 . -21.498  0.587   23.393   1.00 82.93 167 A 1 
ATOM 1264 N N   . ASP A 0 168 . -25.912  2.652   17.792   1.00 83.37 168 A 1 
ATOM 1265 C CA  . ASP A 0 168 . -26.284  2.697   16.384   1.00 83.37 168 A 1 
ATOM 1266 C C   . ASP A 0 168 . -25.129  2.153   15.514   1.00 83.37 168 A 1 
ATOM 1267 C CB  . ASP A 0 168 . -26.640  4.130   15.980   1.00 83.37 168 A 1 
ATOM 1268 O O   . ASP A 0 168 . -24.076  1.727   16.004   1.00 83.37 168 A 1 
ATOM 1269 C CG  . ASP A 0 168 . -27.826  4.778   16.693   1.00 83.37 168 A 1 
ATOM 1270 O OD1 . ASP A 0 168 . -28.753  4.048   17.095   1.00 83.37 168 A 1 
ATOM 1271 O OD2 . ASP A 0 168 . -27.829  6.034   16.750   1.00 83.37 168 A 1 
ATOM 1272 N N   . SER A 0 169 . -25.310  2.188   14.191   1.00 84.96 169 A 1 
ATOM 1273 C CA  . SER A 0 169 . -24.347  1.638   13.240   1.00 84.96 169 A 1 
ATOM 1274 C C   . SER A 0 169 . -22.922  2.183   13.440   1.00 84.96 169 A 1 
ATOM 1275 C CB  . SER A 0 169 . -24.835  1.833   11.798   1.00 84.96 169 A 1 
ATOM 1276 O O   . SER A 0 169 . -22.686  3.385   13.621   1.00 84.96 169 A 1 
ATOM 1277 O OG  . SER A 0 169 . -24.703  3.167   11.327   1.00 84.96 169 A 1 
ATOM 1278 N N   . VAL A 0 170 . -21.934  1.286   13.369   1.00 88.60 170 A 1 
ATOM 1279 C CA  . VAL A 0 170 . -20.510  1.633   13.414   1.00 88.60 170 A 1 
ATOM 1280 C C   . VAL A 0 170 . -19.804  1.181   12.144   1.00 88.60 170 A 1 
ATOM 1281 C CB  . VAL A 0 170 . -19.795  1.137   14.686   1.00 88.60 170 A 1 
ATOM 1282 O O   . VAL A 0 170 . -19.957  0.055   11.673   1.00 88.60 170 A 1 
ATOM 1283 C CG1 . VAL A 0 170 . -20.383  1.774   15.949   1.00 88.60 170 A 1 
ATOM 1284 C CG2 . VAL A 0 170 . -19.819  -0.380  14.866   1.00 88.60 170 A 1 
ATOM 1285 N N   . ALA A 0 171 . -18.973  2.062   11.593   1.00 92.25 171 A 1 
ATOM 1286 C CA  . ALA A 0 171 . -18.161  1.786   10.419   1.00 92.25 171 A 1 
ATOM 1287 C C   . ALA A 0 171 . -16.712  2.221   10.648   1.00 92.25 171 A 1 
ATOM 1288 C CB  . ALA A 0 171 . -18.790  2.450   9.189    1.00 92.25 171 A 1 
ATOM 1289 O O   . ALA A 0 171 . -16.420  3.378   10.958   1.00 92.25 171 A 1 
ATOM 1290 N N   . ALA A 0 172 . -15.777  1.302   10.435   1.00 93.94 172 A 1 
ATOM 1291 C CA  . ALA A 0 172 . -14.347  1.563   10.481   1.00 93.94 172 A 1 
ATOM 1292 C C   . ALA A 0 172 . -13.709  1.173   9.149    1.00 93.94 172 A 1 
ATOM 1293 C CB  . ALA A 0 172 . -13.731  0.816   11.667   1.00 93.94 172 A 1 
ATOM 1294 O O   . ALA A 0 172 . -13.933  0.074   8.648    1.00 93.94 172 A 1 
ATOM 1295 N N   . LYS A 0 173 . -12.886  2.055   8.580    1.00 96.85 173 A 1 
ATOM 1296 C CA  . LYS A 0 173 . -12.132  1.790   7.345    1.00 96.85 173 A 1 
ATOM 1297 C C   . LYS A 0 173 . -10.668  2.148   7.555    1.00 96.85 173 A 1 
ATOM 1298 C CB  . LYS A 0 173 . -12.743  2.510   6.123    1.00 96.85 173 A 1 
ATOM 1299 O O   . LYS A 0 173 . -10.361  3.170   8.169    1.00 96.85 173 A 1 
ATOM 1300 C CG  . LYS A 0 173 . -14.243  2.215   5.942    1.00 96.85 173 A 1 
ATOM 1301 C CD  . LYS A 0 173 . -14.886  2.980   4.778    1.00 96.85 173 A 1 
ATOM 1302 C CE  . LYS A 0 173 . -16.375  2.600   4.747    1.00 96.85 173 A 1 
ATOM 1303 N NZ  . LYS A 0 173 . -17.156  3.347   3.734    1.00 96.85 173 A 1 
ATOM 1304 N N   . SER A 0 174 . -9.767   1.314   7.052    1.00 97.29 174 A 1 
ATOM 1305 C CA  . SER A 0 174 . -8.328   1.572   7.033    1.00 97.29 174 A 1 
ATOM 1306 C C   . SER A 0 174 . -7.764   1.317   5.646    1.00 97.29 174 A 1 
ATOM 1307 C CB  . SER A 0 174 . -7.577   0.736   8.072    1.00 97.29 174 A 1 
ATOM 1308 O O   . SER A 0 174 . -8.067   0.280   5.059    1.00 97.29 174 A 1 
ATOM 1309 O OG  . SER A 0 174 . -7.660   -0.647  7.787    1.00 97.29 174 A 1 
ATOM 1310 N N   . TYR A 0 175 . -6.923   2.228   5.176    1.00 96.57 175 A 1 
ATOM 1311 C CA  . TYR A 0 175 . -6.232   2.160   3.898    1.00 96.57 175 A 1 
ATOM 1312 C C   . TYR A 0 175 . -4.743   2.378   4.139    1.00 96.57 175 A 1 
ATOM 1313 C CB  . TYR A 0 175 . -6.783   3.224   2.940    1.00 96.57 175 A 1 
ATOM 1314 O O   . TYR A 0 175 . -4.347   3.431   4.637    1.00 96.57 175 A 1 
ATOM 1315 C CG  . TYR A 0 175 . -8.279   3.146   2.717    1.00 96.57 175 A 1 
ATOM 1316 C CD1 . TYR A 0 175 . -8.790   2.312   1.707    1.00 96.57 175 A 1 
ATOM 1317 C CD2 . TYR A 0 175 . -9.155   3.897   3.527    1.00 96.57 175 A 1 
ATOM 1318 C CE1 . TYR A 0 175 . -10.178  2.230   1.497    1.00 96.57 175 A 1 
ATOM 1319 C CE2 . TYR A 0 175 . -10.545  3.817   3.323    1.00 96.57 175 A 1 
ATOM 1320 O OH  . TYR A 0 175 . -12.397  2.906   2.096    1.00 96.57 175 A 1 
ATOM 1321 C CZ  . TYR A 0 175 . -11.056  2.985   2.304    1.00 96.57 175 A 1 
ATOM 1322 N N   . ASP A 0 176 . -3.938   1.396   3.770    1.00 97.22 176 A 1 
ATOM 1323 C CA  . ASP A 0 176 . -2.488   1.488   3.738    1.00 97.22 176 A 1 
ATOM 1324 C C   . ASP A 0 176 . -2.053   1.374   2.275    1.00 97.22 176 A 1 
ATOM 1325 C CB  . ASP A 0 176 . -1.861   0.409   4.634    1.00 97.22 176 A 1 
ATOM 1326 O O   . ASP A 0 176 . -2.517   0.489   1.561    1.00 97.22 176 A 1 
ATOM 1327 C CG  . ASP A 0 176 . -2.198   0.581   6.122    1.00 97.22 176 A 1 
ATOM 1328 O OD1 . ASP A 0 176 . -2.111   1.723   6.626    1.00 97.22 176 A 1 
ATOM 1329 O OD2 . ASP A 0 176 . -2.495   -0.427  6.807    1.00 97.22 176 A 1 
ATOM 1330 N N   . ASN A 0 177 . -1.201   2.283   1.813    1.00 97.30 177 A 1 
ATOM 1331 C CA  . ASN A 0 177 . -0.667   2.255   0.455    1.00 97.30 177 A 1 
ATOM 1332 C C   . ASN A 0 177 . 0.831    2.544   0.466    1.00 97.30 177 A 1 
ATOM 1333 C CB  . ASN A 0 177 . -1.431   3.248   -0.436   1.00 97.30 177 A 1 
ATOM 1334 O O   . ASN A 0 177 . 1.248    3.562   1.024    1.00 97.30 177 A 1 
ATOM 1335 C CG  . ASN A 0 177 . -1.066   3.028   -1.893   1.00 97.30 177 A 1 
ATOM 1336 N ND2 . ASN A 0 177 . -0.457   3.977   -2.565   1.00 97.30 177 A 1 
ATOM 1337 O OD1 . ASN A 0 177 . -1.328   1.977   -2.439   1.00 97.30 177 A 1 
ATOM 1338 N N   . GLU A 0 178 . 1.621    1.696   -0.179   1.00 97.95 178 A 1 
ATOM 1339 C CA  . GLU A 0 178 . 3.044    1.899   -0.437   1.00 97.95 178 A 1 
ATOM 1340 C C   . GLU A 0 178 . 3.269    1.974   -1.945   1.00 97.95 178 A 1 
ATOM 1341 C CB  . GLU A 0 178 . 3.905    0.789   0.195    1.00 97.95 178 A 1 
ATOM 1342 O O   . GLU A 0 178 . 2.797    1.107   -2.671   1.00 97.95 178 A 1 
ATOM 1343 C CG  . GLU A 0 178 . 3.654    0.634   1.705    1.00 97.95 178 A 1 
ATOM 1344 C CD  . GLU A 0 178 . 4.760    -0.108  2.474    1.00 97.95 178 A 1 
ATOM 1345 O OE1 . GLU A 0 178 . 4.632    -0.213  3.719    1.00 97.95 178 A 1 
ATOM 1346 O OE2 . GLU A 0 178 . 5.881    -0.329  1.962    1.00 97.95 178 A 1 
ATOM 1347 N N   . HIS A 0 179 . 3.983    2.999   -2.407   1.00 97.35 179 A 1 
ATOM 1348 C CA  . HIS A 0 179 . 4.360    3.144   -3.810   1.00 97.35 179 A 1 
ATOM 1349 C C   . HIS A 0 179 . 5.859    3.386   -3.942   1.00 97.35 179 A 1 
ATOM 1350 C CB  . HIS A 0 179 . 3.556    4.249   -4.501   1.00 97.35 179 A 1 
ATOM 1351 O O   . HIS A 0 179 . 6.469    4.093   -3.131   1.00 97.35 179 A 1 
ATOM 1352 C CG  . HIS A 0 179 . 3.840    5.645   -4.025   1.00 97.35 179 A 1 
ATOM 1353 C CD2 . HIS A 0 179 . 4.693    6.557   -4.587   1.00 97.35 179 A 1 
ATOM 1354 N ND1 . HIS A 0 179 . 3.213    6.261   -2.975   1.00 97.35 179 A 1 
ATOM 1355 C CE1 . HIS A 0 179 . 3.647    7.528   -2.923   1.00 97.35 179 A 1 
ATOM 1356 N NE2 . HIS A 0 179 . 4.574    7.753   -3.863   1.00 97.35 179 A 1 
ATOM 1357 N N   . TYR A 0 180 . 6.438    2.821   -4.990   1.00 98.46 180 A 1 
ATOM 1358 C CA  . TYR A 0 180 . 7.803    3.037   -5.435   1.00 98.46 180 A 1 
ATOM 1359 C C   . TYR A 0 180 . 7.786    3.263   -6.940   1.00 98.46 180 A 1 
ATOM 1360 C CB  . TYR A 0 180 . 8.664    1.824   -5.073   1.00 98.46 180 A 1 
ATOM 1361 O O   . TYR A 0 180 . 7.176    2.491   -7.676   1.00 98.46 180 A 1 
ATOM 1362 C CG  . TYR A 0 180 . 10.059   1.860   -5.663   1.00 98.46 180 A 1 
ATOM 1363 C CD1 . TYR A 0 180 . 10.360   1.163   -6.853   1.00 98.46 180 A 1 
ATOM 1364 C CD2 . TYR A 0 180 . 11.054   2.618   -5.023   1.00 98.46 180 A 1 
ATOM 1365 C CE1 . TYR A 0 180 . 11.669   1.197   -7.378   1.00 98.46 180 A 1 
ATOM 1366 C CE2 . TYR A 0 180 . 12.358   2.650   -5.543   1.00 98.46 180 A 1 
ATOM 1367 O OH  . TYR A 0 180 . 13.950   1.953   -7.184   1.00 98.46 180 A 1 
ATOM 1368 C CZ  . TYR A 0 180 . 12.675   1.932   -6.714   1.00 98.46 180 A 1 
ATOM 1369 N N   . ALA A 0 181 . 8.477    4.296   -7.403   1.00 98.42 181 A 1 
ATOM 1370 C CA  . ALA A 0 181 . 8.690    4.508   -8.823   1.00 98.42 181 A 1 
ATOM 1371 C C   . ALA A 0 181 . 10.121   4.971   -9.071   1.00 98.42 181 A 1 
ATOM 1372 C CB  . ALA A 0 181 . 7.645    5.483   -9.376   1.00 98.42 181 A 1 
ATOM 1373 O O   . ALA A 0 181 . 10.597   5.897   -8.410   1.00 98.42 181 A 1 
ATOM 1374 N N   . LYS A 0 182 . 10.783   4.344   -10.040  1.00 98.54 182 A 1 
ATOM 1375 C CA  . LYS A 0 182 . 12.121   4.698   -10.501  1.00 98.54 182 A 1 
ATOM 1376 C C   . LYS A 0 182 . 12.111   4.834   -12.014  1.00 98.54 182 A 1 
ATOM 1377 C CB  . LYS A 0 182 . 13.129   3.655   -10.012  1.00 98.54 182 A 1 
ATOM 1378 O O   . LYS A 0 182 . 11.649   3.933   -12.703  1.00 98.54 182 A 1 
ATOM 1379 C CG  . LYS A 0 182 . 14.554   3.949   -10.500  1.00 98.54 182 A 1 
ATOM 1380 C CD  . LYS A 0 182 . 15.518   2.870   -10.007  1.00 98.54 182 A 1 
ATOM 1381 C CE  . LYS A 0 182 . 16.891   3.103   -10.633  1.00 98.54 182 A 1 
ATOM 1382 N NZ  . LYS A 0 182 . 17.780   1.946   -10.397  1.00 98.54 182 A 1 
ATOM 1383 N N   . LYS A 0 183 . 12.651   5.941   -12.507  1.00 98.58 183 A 1 
ATOM 1384 C CA  . LYS A 0 183 . 12.876   6.196   -13.925  1.00 98.58 183 A 1 
ATOM 1385 C C   . LYS A 0 183 . 14.352   6.446   -14.157  1.00 98.58 183 A 1 
ATOM 1386 C CB  . LYS A 0 183 . 12.051   7.380   -14.420  1.00 98.58 183 A 1 
ATOM 1387 O O   . LYS A 0 183 . 14.962   7.230   -13.431  1.00 98.58 183 A 1 
ATOM 1388 C CG  . LYS A 0 183 . 10.562   7.216   -14.106  1.00 98.58 183 A 1 
ATOM 1389 C CD  . LYS A 0 183 . 9.791    8.273   -14.886  1.00 98.58 183 A 1 
ATOM 1390 C CE  . LYS A 0 183 . 8.299    8.061   -14.678  1.00 98.58 183 A 1 
ATOM 1391 N NZ  . LYS A 0 183 . 7.568    9.212   -15.239  1.00 98.58 183 A 1 
ATOM 1392 N N   . VAL A 0 184 . 14.912   5.786   -15.155  1.00 98.56 184 A 1 
ATOM 1393 C CA  . VAL A 0 184 . 16.278   5.993   -15.633  1.00 98.56 184 A 1 
ATOM 1394 C C   . VAL A 0 184 . 16.194   6.363   -17.101  1.00 98.56 184 A 1 
ATOM 1395 C CB  . VAL A 0 184 . 17.149   4.741   -15.427  1.00 98.56 184 A 1 
ATOM 1396 O O   . VAL A 0 184 . 15.483   5.698   -17.850  1.00 98.56 184 A 1 
ATOM 1397 C CG1 . VAL A 0 184 . 18.594   4.977   -15.885  1.00 98.56 184 A 1 
ATOM 1398 C CG2 . VAL A 0 184 . 17.181   4.328   -13.947  1.00 98.56 184 A 1 
ATOM 1399 N N   . ARG A 0 185 . 16.905   7.418   -17.493  1.00 98.00 185 A 1 
ATOM 1400 C CA  . ARG A 0 185 . 17.165   7.802   -18.881  1.00 98.00 185 A 1 
ATOM 1401 C C   . ARG A 0 185 . 18.662   8.017   -19.026  1.00 98.00 185 A 1 
ATOM 1402 C CB  . ARG A 0 185 . 16.394   9.077   -19.262  1.00 98.00 185 A 1 
ATOM 1403 O O   . ARG A 0 185 . 19.227   8.753   -18.218  1.00 98.00 185 A 1 
ATOM 1404 C CG  . ARG A 0 185 . 14.871   8.979   -19.097  1.00 98.00 185 A 1 
ATOM 1405 C CD  . ARG A 0 185 . 14.305   7.903   -20.020  1.00 98.00 185 A 1 
ATOM 1406 N NE  . ARG A 0 185 . 12.849   7.727   -19.853  1.00 98.00 185 A 1 
ATOM 1407 N NH1 . ARG A 0 185 . 12.221   8.458   -21.938  1.00 98.00 185 A 1 
ATOM 1408 N NH2 . ARG A 0 185 . 10.710   7.512   -20.569  1.00 98.00 185 A 1 
ATOM 1409 C CZ  . ARG A 0 185 . 11.935   7.910   -20.785  1.00 98.00 185 A 1 
ATOM 1410 N N   . ALA A 0 186 . 19.282   7.348   -19.980  1.00 97.65 186 A 1 
ATOM 1411 C CA  . ALA A 0 186 . 20.677   7.540   -20.331  1.00 97.65 186 A 1 
ATOM 1412 C C   . ALA A 0 186 . 20.781   7.668   -21.847  1.00 97.65 186 A 1 
ATOM 1413 C CB  . ALA A 0 186 . 21.521   6.388   -19.775  1.00 97.65 186 A 1 
ATOM 1414 O O   . ALA A 0 186 . 20.122   6.907   -22.544  1.00 97.65 186 A 1 
ATOM 1415 N N   . ASP A 0 187 . 21.589   8.616   -22.290  1.00 96.82 187 A 1 
ATOM 1416 C CA  . ASP A 0 187 . 21.793   9.000   -23.685  1.00 96.82 187 A 1 
ATOM 1417 C C   . ASP A 0 187 . 23.312   9.158   -23.882  1.00 96.82 187 A 1 
ATOM 1418 C CB  . ASP A 0 187 . 20.982   10.281  -23.909  1.00 96.82 187 A 1 
ATOM 1419 O O   . ASP A 0 187 . 23.995   9.746   -23.028  1.00 96.82 187 A 1 
ATOM 1420 C CG  . ASP A 0 187 . 21.208   10.960  -25.256  1.00 96.82 187 A 1 
ATOM 1421 O OD1 . ASP A 0 187 . 20.201   11.104  -25.974  1.00 96.82 187 A 1 
ATOM 1422 O OD2 . ASP A 0 187 . 22.328   11.487  -25.422  1.00 96.82 187 A 1 
ATOM 1423 N N   . ASP A 0 188 . 23.863   8.496   -24.901  1.00 94.90 188 A 1 
ATOM 1424 C CA  . ASP A 0 188 . 25.303   8.430   -25.177  1.00 94.90 188 A 1 
ATOM 1425 C C   . ASP A 0 188 . 25.609   8.617   -26.667  1.00 94.90 188 A 1 
ATOM 1426 C CB  . ASP A 0 188 . 25.908   7.133   -24.603  1.00 94.90 188 A 1 
ATOM 1427 O O   . ASP A 0 188 . 25.985   7.674   -27.371  1.00 94.90 188 A 1 
ATOM 1428 C CG  . ASP A 0 188 . 27.424   7.011   -24.819  1.00 94.90 188 A 1 
ATOM 1429 O OD1 . ASP A 0 188 . 28.170   7.972   -24.510  1.00 94.90 188 A 1 
ATOM 1430 O OD2 . ASP A 0 188 . 27.964   5.887   -25.033  1.00 94.90 188 A 1 
ATOM 1431 N N   . ASP A 0 189 . 25.521   9.870   -27.100  1.00 94.15 189 A 1 
ATOM 1432 C CA  . ASP A 0 189 . 25.903   10.321  -28.432  1.00 94.15 189 A 1 
ATOM 1433 C C   . ASP A 0 189 . 27.414   10.246  -28.667  1.00 94.15 189 A 1 
ATOM 1434 C CB  . ASP A 0 189 . 25.474   11.781  -28.615  1.00 94.15 189 A 1 
ATOM 1435 O O   . ASP A 0 189 . 28.227   10.814  -27.928  1.00 94.15 189 A 1 
ATOM 1436 C CG  . ASP A 0 189 . 23.990   11.972  -28.894  1.00 94.15 189 A 1 
ATOM 1437 O OD1 . ASP A 0 189 . 23.448   11.087  -29.582  1.00 94.15 189 A 1 
ATOM 1438 O OD2 . ASP A 0 189 . 23.528   13.106  -28.624  1.00 94.15 189 A 1 
ATOM 1439 N N   . GLN A 0 190 . 27.819   9.625   -29.772  1.00 92.95 190 A 1 
ATOM 1440 C CA  . GLN A 0 190 . 29.180   9.669   -30.298  1.00 92.95 190 A 1 
ATOM 1441 C C   . GLN A 0 190 . 29.162   10.068  -31.769  1.00 92.95 190 A 1 
ATOM 1442 C CB  . GLN A 0 190 . 29.890   8.318   -30.131  1.00 92.95 190 A 1 
ATOM 1443 O O   . GLN A 0 190 . 28.390   9.524   -32.551  1.00 92.95 190 A 1 
ATOM 1444 C CG  . GLN A 0 190 . 29.796   7.733   -28.715  1.00 92.95 190 A 1 
ATOM 1445 C CD  . GLN A 0 190 . 30.858   6.668   -28.495  1.00 92.95 190 A 1 
ATOM 1446 N NE2 . GLN A 0 190 . 32.035   7.055   -28.042  1.00 92.95 190 A 1 
ATOM 1447 O OE1 . GLN A 0 190 . 30.740   5.489   -28.780  1.00 92.95 190 A 1 
ATOM 1448 N N   . TRP A 0 191 . 30.070   10.956  -32.173  1.00 91.04 191 A 1 
ATOM 1449 C CA  . TRP A 0 191 . 30.222   11.318  -33.582  1.00 91.04 191 A 1 
ATOM 1450 C C   . TRP A 0 191 . 31.678   11.590  -33.957  1.00 91.04 191 A 1 
ATOM 1451 C CB  . TRP A 0 191 . 29.327   12.515  -33.923  1.00 91.04 191 A 1 
ATOM 1452 O O   . TRP A 0 191 . 32.504   11.961  -33.112  1.00 91.04 191 A 1 
ATOM 1453 C CG  . TRP A 0 191 . 29.809   13.829  -33.394  1.00 91.04 191 A 1 
ATOM 1454 C CD1 . TRP A 0 191 . 30.537   14.727  -34.095  1.00 91.04 191 A 1 
ATOM 1455 C CD2 . TRP A 0 191 . 29.621   14.407  -32.067  1.00 91.04 191 A 1 
ATOM 1456 C CE2 . TRP A 0 191 . 30.256   15.687  -32.045  1.00 91.04 191 A 1 
ATOM 1457 C CE3 . TRP A 0 191 . 28.958   13.997  -30.890  1.00 91.04 191 A 1 
ATOM 1458 N NE1 . TRP A 0 191 . 30.819   15.818  -33.299  1.00 91.04 191 A 1 
ATOM 1459 C CH2 . TRP A 0 191 . 29.544   16.083  -29.762  1.00 91.04 191 A 1 
ATOM 1460 C CZ2 . TRP A 0 191 . 30.216   16.525  -30.918  1.00 91.04 191 A 1 
ATOM 1461 C CZ3 . TRP A 0 191 . 28.923   14.822  -29.750  1.00 91.04 191 A 1 
ATOM 1462 N N   . ALA A 0 192 . 31.982   11.416  -35.239  1.00 89.46 192 A 1 
ATOM 1463 C CA  . ALA A 0 192 . 33.235   11.795  -35.870  1.00 89.46 192 A 1 
ATOM 1464 C C   . ALA A 0 192 . 32.974   12.331  -37.284  1.00 89.46 192 A 1 
ATOM 1465 C CB  . ALA A 0 192 . 34.179   10.588  -35.898  1.00 89.46 192 A 1 
ATOM 1466 O O   . ALA A 0 192 . 32.108   11.818  -37.987  1.00 89.46 192 A 1 
ATOM 1467 N N   . GLU A 0 193 . 33.739   13.341  -37.684  1.00 86.52 193 A 1 
ATOM 1468 C CA  . GLU A 0 193 . 33.767   13.885  -39.044  1.00 86.52 193 A 1 
ATOM 1469 C C   . GLU A 0 193 . 35.232   14.060  -39.459  1.00 86.52 193 A 1 
ATOM 1470 C CB  . GLU A 0 193 . 33.043   15.244  -39.116  1.00 86.52 193 A 1 
ATOM 1471 O O   . GLU A 0 193 . 36.017   14.626  -38.690  1.00 86.52 193 A 1 
ATOM 1472 C CG  . GLU A 0 193 . 31.530   15.196  -38.832  1.00 86.52 193 A 1 
ATOM 1473 C CD  . GLU A 0 193 . 30.851   16.584  -38.889  1.00 86.52 193 A 1 
ATOM 1474 O OE1 . GLU A 0 193 . 29.609   16.645  -38.746  1.00 86.52 193 A 1 
ATOM 1475 O OE2 . GLU A 0 193 . 31.550   17.619  -39.036  1.00 86.52 193 A 1 
ATOM 1476 N N   . ASP A 0 194 . 35.579   13.608  -40.660  1.00 82.42 194 A 1 
ATOM 1477 C CA  . ASP A 0 194 . 36.863   13.861  -41.315  1.00 82.42 194 A 1 
ATOM 1478 C C   . ASP A 0 194 . 36.604   14.576  -42.647  1.00 82.42 194 A 1 
ATOM 1479 C CB  . ASP A 0 194 . 37.665   12.559  -41.476  1.00 82.42 194 A 1 
ATOM 1480 O O   . ASP A 0 194 . 35.648   14.285  -43.369  1.00 82.42 194 A 1 
ATOM 1481 C CG  . ASP A 0 194 . 39.091   12.766  -42.010  1.00 82.42 194 A 1 
ATOM 1482 O OD1 . ASP A 0 194 . 39.502   13.944  -42.162  1.00 82.42 194 A 1 
ATOM 1483 O OD2 . ASP A 0 194 . 39.766   11.737  -42.238  1.00 82.42 194 A 1 
ATOM 1484 N N   . TYR A 0 195 . 37.408   15.591  -42.946  1.00 82.07 195 A 1 
ATOM 1485 C CA  . TYR A 0 195 . 37.294   16.357  -44.175  1.00 82.07 195 A 1 
ATOM 1486 C C   . TYR A 0 195 . 38.656   16.667  -44.768  1.00 82.07 195 A 1 
ATOM 1487 C CB  . TYR A 0 195 . 36.497   17.648  -43.957  1.00 82.07 195 A 1 
ATOM 1488 O O   . TYR A 0 195 . 39.357   17.599  -44.346  1.00 82.07 195 A 1 
ATOM 1489 C CG  . TYR A 0 195 . 36.276   18.415  -45.251  1.00 82.07 195 A 1 
ATOM 1490 C CD1 . TYR A 0 195 . 36.885   19.665  -45.474  1.00 82.07 195 A 1 
ATOM 1491 C CD2 . TYR A 0 195 . 35.500   17.829  -46.261  1.00 82.07 195 A 1 
ATOM 1492 C CE1 . TYR A 0 195 . 36.672   20.347  -46.691  1.00 82.07 195 A 1 
ATOM 1493 C CE2 . TYR A 0 195 . 35.301   18.482  -47.485  1.00 82.07 195 A 1 
ATOM 1494 O OH  . TYR A 0 195 . 35.683   20.349  -48.901  1.00 82.07 195 A 1 
ATOM 1495 C CZ  . TYR A 0 195 . 35.884   19.745  -47.698  1.00 82.07 195 A 1 
ATOM 1496 N N   . ASP A 0 196 . 38.940   15.987  -45.868  1.00 81.14 196 A 1 
ATOM 1497 C CA  . ASP A 0 196 . 40.170   16.131  -46.610  1.00 81.14 196 A 1 
ATOM 1498 C C   . ASP A 0 196 . 39.957   16.936  -47.890  1.00 81.14 196 A 1 
ATOM 1499 C CB  . ASP A 0 196 . 40.772   14.744  -46.873  1.00 81.14 196 A 1 
ATOM 1500 O O   . ASP A 0 196 . 39.021   16.755  -48.672  1.00 81.14 196 A 1 
ATOM 1501 C CG  . ASP A 0 196 . 41.753   14.278  -45.794  1.00 81.14 196 A 1 
ATOM 1502 O OD1 . ASP A 0 196 . 42.339   15.176  -45.138  1.00 81.14 196 A 1 
ATOM 1503 O OD2 . ASP A 0 196 . 42.160   13.103  -45.877  1.00 81.14 196 A 1 
ATOM 1504 N N   . ARG A 0 197 . 40.876   17.867  -48.160  1.00 75.55 197 A 1 
ATOM 1505 C CA  . ARG A 0 197 . 40.984   18.518  -49.473  1.00 75.55 197 A 1 
ATOM 1506 C C   . ARG A 0 197 . 42.390   18.425  -49.997  1.00 75.55 197 A 1 
ATOM 1507 C CB  . ARG A 0 197 . 40.558   19.981  -49.431  1.00 75.55 197 A 1 
ATOM 1508 O O   . ARG A 0 197 . 43.315   18.939  -49.374  1.00 75.55 197 A 1 
ATOM 1509 C CG  . ARG A 0 197 . 39.066   20.138  -49.151  1.00 75.55 197 A 1 
ATOM 1510 C CD  . ARG A 0 197 . 38.666   21.595  -49.394  1.00 75.55 197 A 1 
ATOM 1511 N NE  . ARG A 0 197 . 39.304   22.489  -48.419  1.00 75.55 197 A 1 
ATOM 1512 N NH1 . ARG A 0 197 . 37.988   24.318  -48.795  1.00 75.55 197 A 1 
ATOM 1513 N NH2 . ARG A 0 197 . 39.532   24.332  -47.154  1.00 75.55 197 A 1 
ATOM 1514 C CZ  . ARG A 0 197 . 38.941   23.716  -48.134  1.00 75.55 197 A 1 
ATOM 1515 N N   . TYR A 0 198 . 42.526   17.926  -51.219  1.00 74.47 198 A 1 
ATOM 1516 C CA  . TYR A 0 198 . 43.796   17.870  -51.927  1.00 74.47 198 A 1 
ATOM 1517 C C   . TYR A 0 198 . 43.741   18.647  -53.243  1.00 74.47 198 A 1 
ATOM 1518 C CB  . TYR A 0 198 . 44.242   16.415  -52.105  1.00 74.47 198 A 1 
ATOM 1519 O O   . TYR A 0 198 . 42.758   18.654  -53.986  1.00 74.47 198 A 1 
ATOM 1520 C CG  . TYR A 0 198 . 43.240   15.534  -52.822  1.00 74.47 198 A 1 
ATOM 1521 C CD1 . TYR A 0 198 . 42.259   14.847  -52.079  1.00 74.47 198 A 1 
ATOM 1522 C CD2 . TYR A 0 198 . 43.292   15.395  -54.224  1.00 74.47 198 A 1 
ATOM 1523 C CE1 . TYR A 0 198 . 41.330   14.015  -52.729  1.00 74.47 198 A 1 
ATOM 1524 C CE2 . TYR A 0 198 . 42.363   14.560  -54.875  1.00 74.47 198 A 1 
ATOM 1525 O OH  . TYR A 0 198 . 40.497   13.069  -54.777  1.00 74.47 198 A 1 
ATOM 1526 C CZ  . TYR A 0 198 . 41.386   13.864  -54.128  1.00 74.47 198 A 1 
ATOM 1527 N N   . ASN A 0 199 . 44.844   19.325  -53.545  1.00 65.46 199 A 1 
ATOM 1528 C CA  . ASN A 0 199 . 45.076   19.981  -54.823  1.00 65.46 199 A 1 
ATOM 1529 C C   . ASN A 0 199 . 46.510   19.682  -55.255  1.00 65.46 199 A 1 
ATOM 1530 C CB  . ASN A 0 199 . 44.769   21.478  -54.659  1.00 65.46 199 A 1 
ATOM 1531 O O   . ASN A 0 199 . 47.453   20.342  -54.810  1.00 65.46 199 A 1 
ATOM 1532 C CG  . ASN A 0 199 . 44.824   22.267  -55.956  1.00 65.46 199 A 1 
ATOM 1533 N ND2 . ASN A 0 199 . 44.288   23.465  -55.944  1.00 65.46 199 A 1 
ATOM 1534 O OD1 . ASN A 0 199 . 45.318   21.865  -56.993  1.00 65.46 199 A 1 
ATOM 1535 N N   . THR A 0 200 . 46.686   18.671  -56.104  1.00 58.50 200 A 1 
ATOM 1536 C CA  . THR A 0 200 . 47.967   18.425  -56.761  1.00 58.50 200 A 1 
ATOM 1537 C C   . THR A 0 200 . 48.037   19.324  -57.981  1.00 58.50 200 A 1 
ATOM 1538 C CB  . THR A 0 200 . 48.186   16.953  -57.136  1.00 58.50 200 A 1 
ATOM 1539 O O   . THR A 0 200 . 47.460   19.038  -59.029  1.00 58.50 200 A 1 
ATOM 1540 C CG2 . THR A 0 200 . 48.404   16.087  -55.899  1.00 58.50 200 A 1 
ATOM 1541 O OG1 . THR A 0 200 . 47.067   16.450  -57.811  1.00 58.50 200 A 1 
ATOM 1542 N N   . ARG A 0 201 . 48.748   20.441  -57.842  1.00 50.70 201 A 1 
ATOM 1543 C CA  . ARG A 0 201 . 49.269   21.163  -58.996  1.00 50.70 201 A 1 
ATOM 1544 C C   . ARG A 0 201 . 50.597   20.514  -59.367  1.00 50.70 201 A 1 
ATOM 1545 C CB  . ARG A 0 201 . 49.387   22.656  -58.651  1.00 50.70 201 A 1 
ATOM 1546 O O   . ARG A 0 201 . 51.599   20.854  -58.744  1.00 50.70 201 A 1 
ATOM 1547 C CG  . ARG A 0 201 . 49.618   23.468  -59.926  1.00 50.70 201 A 1 
ATOM 1548 C CD  . ARG A 0 201 . 49.728   24.970  -59.633  1.00 50.70 201 A 1 
ATOM 1549 N NE  . ARG A 0 201 . 51.132   25.406  -59.552  1.00 50.70 201 A 1 
ATOM 1550 N NH1 . ARG A 0 201 . 50.719   27.591  -59.003  1.00 50.70 201 A 1 
ATOM 1551 N NH2 . ARG A 0 201 . 52.824   26.908  -59.335  1.00 50.70 201 A 1 
ATOM 1552 C CZ  . ARG A 0 201 . 51.551   26.631  -59.301  1.00 50.70 201 A 1 
ATOM 1553 N N   . ASP A 0 202 . 50.624   19.618  -60.352  1.00 41.35 202 A 1 
ATOM 1554 C CA  . ASP A 0 202 . 51.897   19.092  -60.858  1.00 41.35 202 A 1 
ATOM 1555 C C   . ASP A 0 202 . 52.791   20.263  -61.301  1.00 41.35 202 A 1 
ATOM 1556 C CB  . ASP A 0 202 . 51.676   18.087  -62.003  1.00 41.35 202 A 1 
ATOM 1557 O O   . ASP A 0 202 . 52.454   21.050  -62.191  1.00 41.35 202 A 1 
ATOM 1558 C CG  . ASP A 0 202 . 51.360   16.659  -61.536  1.00 41.35 202 A 1 
ATOM 1559 O OD1 . ASP A 0 202 . 51.556   16.376  -60.332  1.00 41.35 202 A 1 
ATOM 1560 O OD2 . ASP A 0 202 . 51.017   15.845  -62.419  1.00 41.35 202 A 1 
ATOM 1561 N N   . ALA A 0 203 . 53.919   20.435  -60.613  1.00 40.11 203 A 1 
ATOM 1562 C CA  . ALA A 0 203 . 54.819   21.566  -60.784  1.00 40.11 203 A 1 
ATOM 1563 C C   . ALA A 0 203 . 56.273   21.118  -60.963  1.00 40.11 203 A 1 
ATOM 1564 C CB  . ALA A 0 203 . 54.627   22.554  -59.618  1.00 40.11 203 A 1 
ATOM 1565 O O   . ALA A 0 203 . 57.145   21.684  -60.323  1.00 40.11 203 A 1 
ATOM 1566 N N   . ASP A 0 204 . 56.574   20.180  -61.864  1.00 39.11 204 A 1 
ATOM 1567 C CA  . ASP A 0 204 . 57.969   19.795  -62.121  1.00 39.11 204 A 1 
ATOM 1568 C C   . ASP A 0 204 . 58.407   20.037  -63.567  1.00 39.11 204 A 1 
ATOM 1569 C CB  . ASP A 0 204 . 58.251   18.376  -61.619  1.00 39.11 204 A 1 
ATOM 1570 O O   . ASP A 0 204 . 58.242   19.222  -64.471  1.00 39.11 204 A 1 
ATOM 1571 C CG  . ASP A 0 204 . 58.511   18.326  -60.108  1.00 39.11 204 A 1 
ATOM 1572 O OD1 . ASP A 0 204 . 59.093   19.305  -59.586  1.00 39.11 204 A 1 
ATOM 1573 O OD2 . ASP A 0 204 . 58.265   17.250  -59.530  1.00 39.11 204 A 1 
ATOM 1574 N N   . GLY A 0 205 . 59.044   21.191  -63.774  1.00 33.73 205 A 1 
ATOM 1575 C CA  . GLY A 0 205 . 59.657   21.568  -65.045  1.00 33.73 205 A 1 
ATOM 1576 C C   . GLY A 0 205 . 60.925   22.410  -64.912  1.00 33.73 205 A 1 
ATOM 1577 O O   . GLY A 0 205 . 61.215   23.198  -65.809  1.00 33.73 205 A 1 
ATOM 1578 N N   . TYR A 0 206 . 61.701   22.294  -63.825  1.00 36.45 206 A 1 
ATOM 1579 C CA  . TYR A 0 206 . 63.025   22.931  -63.762  1.00 36.45 206 A 1 
ATOM 1580 C C   . TYR A 0 206 . 64.072   22.057  -64.473  1.00 36.45 206 A 1 
ATOM 1581 C CB  . TYR A 0 206 . 63.407   23.354  -62.333  1.00 36.45 206 A 1 
ATOM 1582 O O   . TYR A 0 206 . 64.807   21.275  -63.867  1.00 36.45 206 A 1 
ATOM 1583 C CG  . TYR A 0 206 . 64.318   24.576  -62.304  1.00 36.45 206 A 1 
ATOM 1584 C CD1 . TYR A 0 206 . 65.718   24.438  -62.214  1.00 36.45 206 A 1 
ATOM 1585 C CD2 . TYR A 0 206 . 63.750   25.864  -62.385  1.00 36.45 206 A 1 
ATOM 1586 C CE1 . TYR A 0 206 . 66.544   25.582  -62.186  1.00 36.45 206 A 1 
ATOM 1587 C CE2 . TYR A 0 206 . 64.569   27.009  -62.359  1.00 36.45 206 A 1 
ATOM 1588 O OH  . TYR A 0 206 . 66.756   27.979  -62.221  1.00 36.45 206 A 1 
ATOM 1589 C CZ  . TYR A 0 206 . 65.967   26.872  -62.255  1.00 36.45 206 A 1 
ATOM 1590 N N   . GLY A 0 207 . 64.138   22.185  -65.799  1.00 33.53 207 A 1 
ATOM 1591 C CA  . GLY A 0 207 . 65.224   21.640  -66.610  1.00 33.53 207 A 1 
ATOM 1592 C C   . GLY A 0 207 . 66.568   22.251  -66.202  1.00 33.53 207 A 1 
ATOM 1593 O O   . GLY A 0 207 . 66.844   23.419  -66.461  1.00 33.53 207 A 1 
ATOM 1594 N N   . LYS A 0 208 . 67.407   21.441  -65.551  1.00 31.46 208 A 1 
ATOM 1595 C CA  . LYS A 0 208 . 68.793   21.740  -65.170  1.00 31.46 208 A 1 
ATOM 1596 C C   . LYS A 0 208 . 69.613   22.342  -66.323  1.00 31.46 208 A 1 
ATOM 1597 C CB  . LYS A 0 208 . 69.486   20.429  -64.751  1.00 31.46 208 A 1 
ATOM 1598 O O   . LYS A 0 208 . 69.792   21.697  -67.351  1.00 31.46 208 A 1 
ATOM 1599 C CG  . LYS A 0 208 . 68.955   19.779  -63.466  1.00 31.46 208 A 1 
ATOM 1600 C CD  . LYS A 0 208 . 69.797   18.535  -63.137  1.00 31.46 208 A 1 
ATOM 1601 C CE  . LYS A 0 208 . 69.334   17.901  -61.821  1.00 31.46 208 A 1 
ATOM 1602 N NZ  . LYS A 0 208 . 70.141   16.706  -61.466  1.00 31.46 208 A 1 
ATOM 1603 N N   . ALA A 0 209 . 70.283   23.462  -66.057  1.00 28.89 209 A 1 
ATOM 1604 C CA  . ALA A 0 209 . 71.598   23.765  -66.622  1.00 28.89 209 A 1 
ATOM 1605 C C   . ALA A 0 209 . 72.602   23.881  -65.463  1.00 28.89 209 A 1 
ATOM 1606 C CB  . ALA A 0 209 . 71.524   25.005  -67.521  1.00 28.89 209 A 1 
ATOM 1607 O O   . ALA A 0 209 . 72.992   24.969  -65.053  1.00 28.89 209 A 1 
ATOM 1608 N N   . ALA A 0 210 . 72.972   22.742  -64.878  1.00 28.42 210 A 1 
ATOM 1609 C CA  . ALA A 0 210 . 74.117   22.638  -63.981  1.00 28.42 210 A 1 
ATOM 1610 C C   . ALA A 0 210 . 75.092   21.632  -64.603  1.00 28.42 210 A 1 
ATOM 1611 C CB  . ALA A 0 210 . 73.650   22.249  -62.571  1.00 28.42 210 A 1 
ATOM 1612 O O   . ALA A 0 210 . 74.674   20.531  -64.955  1.00 28.42 210 A 1 
ATOM 1613 N N   . SER A 0 211 . 76.364   22.024  -64.716  1.00 32.10 211 A 1 
ATOM 1614 C CA  . SER A 0 211 . 77.511   21.326  -65.332  1.00 32.10 211 A 1 
ATOM 1615 C C   . SER A 0 211 . 77.646   21.418  -66.865  1.00 32.10 211 A 1 
ATOM 1616 C CB  . SER A 0 211 . 77.731   19.909  -64.766  1.00 32.10 211 A 1 
ATOM 1617 O O   . SER A 0 211 . 77.296   20.512  -67.609  1.00 32.10 211 A 1 
ATOM 1618 O OG  . SER A 0 211 . 76.760   18.971  -65.180  1.00 32.10 211 A 1 
ATOM 1619 N N   . ALA A 0 212 . 78.276   22.497  -67.339  1.00 28.33 212 A 1 
ATOM 1620 C CA  . ALA A 0 212 . 79.305   22.346  -68.367  1.00 28.33 212 A 1 
ATOM 1621 C C   . ALA A 0 212 . 80.642   22.216  -67.621  1.00 28.33 212 A 1 
ATOM 1622 C CB  . ALA A 0 212 . 79.246   23.513  -69.362  1.00 28.33 212 A 1 
ATOM 1623 O O   . ALA A 0 212 . 81.365   23.193  -67.449  1.00 28.33 212 A 1 
ATOM 1624 N N   . ASP A 0 213 . 80.896   21.025  -67.076  1.00 28.06 213 A 1 
ATOM 1625 C CA  . ASP A 0 213 . 82.181   20.665  -66.480  1.00 28.06 213 A 1 
ATOM 1626 C C   . ASP A 0 213 . 82.944   19.758  -67.459  1.00 28.06 213 A 1 
ATOM 1627 C CB  . ASP A 0 213 . 81.997   20.047  -65.077  1.00 28.06 213 A 1 
ATOM 1628 O O   . ASP A 0 213 . 82.487   18.680  -67.830  1.00 28.06 213 A 1 
ATOM 1629 C CG  . ASP A 0 213 . 83.301   20.004  -64.261  1.00 28.06 213 A 1 
ATOM 1630 O OD1 . ASP A 0 213 . 84.134   20.923  -64.442  1.00 28.06 213 A 1 
ATOM 1631 O OD2 . ASP A 0 213 . 83.453   19.073  -63.441  1.00 28.06 213 A 1 
ATOM 1632 N N   . TYR A 0 214 . 84.102   20.261  -67.881  1.00 29.63 214 A 1 
ATOM 1633 C CA  . TYR A 0 214 . 85.339   19.525  -68.136  1.00 29.63 214 A 1 
ATOM 1634 C C   . TYR A 0 214 . 85.396   18.428  -69.226  1.00 29.63 214 A 1 
ATOM 1635 C CB  . TYR A 0 214 . 85.878   19.066  -66.772  1.00 29.63 214 A 1 
ATOM 1636 O O   . TYR A 0 214 . 85.423   17.230  -68.950  1.00 29.63 214 A 1 
ATOM 1637 C CG  . TYR A 0 214 . 87.358   19.260  -66.644  1.00 29.63 214 A 1 
ATOM 1638 C CD1 . TYR A 0 214 . 88.203   18.269  -67.132  1.00 29.63 214 A 1 
ATOM 1639 C CD2 . TYR A 0 214 . 87.887   20.460  -66.130  1.00 29.63 214 A 1 
ATOM 1640 C CE1 . TYR A 0 214 . 89.580   18.513  -67.105  1.00 29.63 214 A 1 
ATOM 1641 C CE2 . TYR A 0 214 . 89.280   20.658  -66.054  1.00 29.63 214 A 1 
ATOM 1642 O OH  . TYR A 0 214 . 91.492   19.760  -66.468  1.00 29.63 214 A 1 
ATOM 1643 C CZ  . TYR A 0 214 . 90.138   19.653  -66.530  1.00 29.63 214 A 1 
ATOM 1644 N N   . GLY A 0 215 . 85.643   18.840  -70.474  1.00 30.39 215 A 1 
ATOM 1645 C CA  . GLY A 0 215 . 86.289   17.983  -71.477  1.00 30.39 215 A 1 
ATOM 1646 C C   . GLY A 0 215 . 87.806   17.890  -71.250  1.00 30.39 215 A 1 
ATOM 1647 O O   . GLY A 0 215 . 88.561   18.704  -71.779  1.00 30.39 215 A 1 
ATOM 1648 N N   . ARG A 0 216 . 88.253   16.903  -70.459  1.00 30.04 216 A 1 
ATOM 1649 C CA  . ARG A 0 216 . 89.636   16.380  -70.453  1.00 30.04 216 A 1 
ATOM 1650 C C   . ARG A 0 216 . 89.702   15.271  -71.504  1.00 30.04 216 A 1 
ATOM 1651 C CB  . ARG A 0 216 . 90.016   15.789  -69.061  1.00 30.04 216 A 1 
ATOM 1652 O O   . ARG A 0 216 . 89.104   14.232  -71.274  1.00 30.04 216 A 1 
ATOM 1653 C CG  . ARG A 0 216 . 91.469   16.053  -68.604  1.00 30.04 216 A 1 
ATOM 1654 C CD  . ARG A 0 216 . 91.797   15.610  -67.148  1.00 30.04 216 A 1 
ATOM 1655 N NE  . ARG A 0 216 . 90.891   16.110  -66.076  1.00 30.04 216 A 1 
ATOM 1656 N NH1 . ARG A 0 216 . 92.433   16.662  -64.455  1.00 30.04 216 A 1 
ATOM 1657 N NH2 . ARG A 0 216 . 90.265   17.016  -64.071  1.00 30.04 216 A 1 
ATOM 1658 C CZ  . ARG A 0 216 . 91.200   16.593  -64.878  1.00 30.04 216 A 1 
ATOM 1659 N N   . ASP A 0 217 . 90.429   15.476  -72.597  1.00 36.40 217 A 1 
ATOM 1660 C CA  . ASP A 0 217 . 91.082   14.410  -73.380  1.00 36.40 217 A 1 
ATOM 1661 C C   . ASP A 0 217 . 92.114   15.105  -74.301  1.00 36.40 217 A 1 
ATOM 1662 C CB  . ASP A 0 217 . 90.054   13.589  -74.186  1.00 36.40 217 A 1 
ATOM 1663 O O   . ASP A 0 217 . 91.744   15.967  -75.089  1.00 36.40 217 A 1 
ATOM 1664 C CG  . ASP A 0 217 . 90.587   12.177  -74.417  1.00 36.40 217 A 1 
ATOM 1665 O OD1 . ASP A 0 217 . 90.926   11.877  -75.581  1.00 36.40 217 A 1 
ATOM 1666 O OD2 . ASP A 0 217 . 90.718   11.442  -73.412  1.00 36.40 217 A 1 
ATOM 1667 N N   . ALA A 0 218 . 93.439   15.047  -74.127  1.00 31.98 218 A 1 
ATOM 1668 C CA  . ALA A 0 218 . 94.361   13.922  -73.939  1.00 31.98 218 A 1 
ATOM 1669 C C   . ALA A 0 218 . 94.513   12.996  -75.167  1.00 31.98 218 A 1 
ATOM 1670 C CB  . ALA A 0 218 . 94.199   13.213  -72.587  1.00 31.98 218 A 1 
ATOM 1671 O O   . ALA A 0 218 . 94.545   11.783  -75.023  1.00 31.98 218 A 1 
ATOM 1672 N N   . GLY A 0 219 . 94.721   13.557  -76.368  1.00 34.14 219 A 1 
ATOM 1673 C CA  . GLY A 0 219 . 95.039   12.776  -77.572  1.00 34.14 219 A 1 
ATOM 1674 C C   . GLY A 0 219 . 96.067   13.441  -78.491  1.00 34.14 219 A 1 
ATOM 1675 O O   . GLY A 0 219 . 95.814   14.489  -79.073  1.00 34.14 219 A 1 
ATOM 1676 N N   . TYR A 0 220 . 97.237   12.812  -78.613  1.00 33.09 220 A 1 
ATOM 1677 C CA  . TYR A 0 220 . 98.350   13.133  -79.511  1.00 33.09 220 A 1 
ATOM 1678 C C   . TYR A 0 220 . 97.937   13.163  -80.997  1.00 33.09 220 A 1 
ATOM 1679 C CB  . TYR A 0 220 . 99.401   12.019  -79.335  1.00 33.09 220 A 1 
ATOM 1680 O O   . TYR A 0 220 . 97.394   12.184  -81.502  1.00 33.09 220 A 1 
ATOM 1681 C CG  . TYR A 0 220 . 100.341  12.148  -78.151  1.00 33.09 220 A 1 
ATOM 1682 C CD1 . TYR A 0 220 . 101.681  12.506  -78.391  1.00 33.09 220 A 1 
ATOM 1683 C CD2 . TYR A 0 220 . 99.916   11.861  -76.836  1.00 33.09 220 A 1 
ATOM 1684 C CE1 . TYR A 0 220 . 102.596  12.585  -77.327  1.00 33.09 220 A 1 
ATOM 1685 C CE2 . TYR A 0 220 . 100.830  11.945  -75.766  1.00 33.09 220 A 1 
ATOM 1686 O OH  . TYR A 0 220 . 103.067  12.381  -74.993  1.00 33.09 220 A 1 
ATOM 1687 C CZ  . TYR A 0 220 . 102.173  12.305  -76.013  1.00 33.09 220 A 1 
ATOM 1688 N N   . GLY A 0 221 . 98.300   14.219  -81.732  1.00 35.51 221 A 1 
ATOM 1689 C CA  . GLY A 0 221 . 98.130   14.266  -83.188  1.00 35.51 221 A 1 
ATOM 1690 C C   . GLY A 0 221 . 98.720   15.523  -83.826  1.00 35.51 221 A 1 
ATOM 1691 O O   . GLY A 0 221 . 98.206   16.621  -83.662  1.00 35.51 221 A 1 
ATOM 1692 N N   . TYR A 0 222 . 99.828   15.347  -84.538  1.00 32.48 222 A 1 
ATOM 1693 C CA  . TYR A 0 222 . 100.606  16.352  -85.265  1.00 32.48 222 A 1 
ATOM 1694 C C   . TYR A 0 222 . 99.779   16.981  -86.409  1.00 32.48 222 A 1 
ATOM 1695 C CB  . TYR A 0 222 . 101.838  15.595  -85.818  1.00 32.48 222 A 1 
ATOM 1696 O O   . TYR A 0 222 . 99.408   16.280  -87.347  1.00 32.48 222 A 1 
ATOM 1697 C CG  . TYR A 0 222 . 103.189  16.259  -85.674  1.00 32.48 222 A 1 
ATOM 1698 C CD1 . TYR A 0 222 . 103.768  16.924  -86.771  1.00 32.48 222 A 1 
ATOM 1699 C CD2 . TYR A 0 222 . 103.920  16.095  -84.481  1.00 32.48 222 A 1 
ATOM 1700 C CE1 . TYR A 0 222 . 105.083  17.419  -86.681  1.00 32.48 222 A 1 
ATOM 1701 C CE2 . TYR A 0 222 . 105.235  16.586  -84.388  1.00 32.48 222 A 1 
ATOM 1702 O OH  . TYR A 0 222 . 107.097  17.699  -85.401  1.00 32.48 222 A 1 
ATOM 1703 C CZ  . TYR A 0 222 . 105.821  17.242  -85.489  1.00 32.48 222 A 1 
ATOM 1704 N N   . GLY A 0 223 . 99.519   18.291  -86.379  1.00 35.40 223 A 1 
ATOM 1705 C CA  . GLY A 0 223 . 98.843   18.977  -87.487  1.00 35.40 223 A 1 
ATOM 1706 C C   . GLY A 0 223 . 98.594   20.458  -87.217  1.00 35.40 223 A 1 
ATOM 1707 O O   . GLY A 0 223 . 97.849   20.823  -86.319  1.00 35.40 223 A 1 
ATOM 1708 N N   . HIS A 0 224 . 99.262   21.315  -87.981  1.00 31.41 224 A 1 
ATOM 1709 C CA  . HIS A 0 224 . 99.252   22.770  -87.868  1.00 31.41 224 A 1 
ATOM 1710 C C   . HIS A 0 224 . 97.867   23.425  -88.041  1.00 31.41 224 A 1 
ATOM 1711 C CB  . HIS A 0 224 . 100.178  23.311  -88.972  1.00 31.41 224 A 1 
ATOM 1712 O O   . HIS A 0 224 . 97.215   23.217  -89.056  1.00 31.41 224 A 1 
ATOM 1713 C CG  . HIS A 0 224 . 101.648  23.220  -88.665  1.00 31.41 224 A 1 
ATOM 1714 C CD2 . HIS A 0 224 . 102.519  22.218  -89.004  1.00 31.41 224 A 1 
ATOM 1715 N ND1 . HIS A 0 224 . 102.382  24.205  -88.050  1.00 31.41 224 A 1 
ATOM 1716 C CE1 . HIS A 0 224 . 103.663  23.809  -88.012  1.00 31.41 224 A 1 
ATOM 1717 N NE2 . HIS A 0 224 . 103.796  22.601  -88.578  1.00 31.41 224 A 1 
ATOM 1718 N N   . GLY A 0 225 . 97.559   24.383  -87.156  1.00 32.05 225 A 1 
ATOM 1719 C CA  . GLY A 0 225 . 97.061   25.699  -87.578  1.00 32.05 225 A 1 
ATOM 1720 C C   . GLY A 0 225 . 95.585   26.025  -87.326  1.00 32.05 225 A 1 
ATOM 1721 O O   . GLY A 0 225 . 94.715   25.585  -88.062  1.00 32.05 225 A 1 
ATOM 1722 N N   . TYR A 0 226 . 95.383   26.956  -86.384  1.00 35.16 226 A 1 
ATOM 1723 C CA  . TYR A 0 226 . 94.206   27.817  -86.158  1.00 35.16 226 A 1 
ATOM 1724 C C   . TYR A 0 226 . 93.001   27.175  -85.457  1.00 35.16 226 A 1 
ATOM 1725 C CB  . TYR A 0 226 . 93.851   28.634  -87.412  1.00 35.16 226 A 1 
ATOM 1726 O O   . TYR A 0 226 . 91.957   26.915  -86.043  1.00 35.16 226 A 1 
ATOM 1727 C CG  . TYR A 0 226 . 95.068   29.138  -88.165  1.00 35.16 226 A 1 
ATOM 1728 C CD1 . TYR A 0 226 . 95.846   30.195  -87.652  1.00 35.16 226 A 1 
ATOM 1729 C CD2 . TYR A 0 226 . 95.467   28.476  -89.341  1.00 35.16 226 A 1 
ATOM 1730 C CE1 . TYR A 0 226 . 97.027   30.585  -88.316  1.00 35.16 226 A 1 
ATOM 1731 C CE2 . TYR A 0 226 . 96.649   28.852  -89.999  1.00 35.16 226 A 1 
ATOM 1732 O OH  . TYR A 0 226 . 98.571   30.267  -90.132  1.00 35.16 226 A 1 
ATOM 1733 C CZ  . TYR A 0 226 . 97.429   29.908  -89.491  1.00 35.16 226 A 1 
ATOM 1734 N N   . GLY A 0 227 . 93.140   27.019  -84.139  1.00 30.06 227 A 1 
ATOM 1735 C CA  . GLY A 0 227 . 91.999   26.893  -83.243  1.00 30.06 227 A 1 
ATOM 1736 C C   . GLY A 0 227 . 91.253   28.219  -83.104  1.00 30.06 227 A 1 
ATOM 1737 O O   . GLY A 0 227 . 91.857   29.242  -82.777  1.00 30.06 227 A 1 
ATOM 1738 N N   . LYS A 0 228 . 89.939   28.180  -83.307  1.00 32.43 228 A 1 
ATOM 1739 C CA  . LYS A 0 228 . 88.972   28.895  -82.478  1.00 32.43 228 A 1 
ATOM 1740 C C   . LYS A 0 228 . 87.573   28.353  -82.740  1.00 32.43 228 A 1 
ATOM 1741 C CB  . LYS A 0 228 . 89.010   30.420  -82.694  1.00 32.43 228 A 1 
ATOM 1742 O O   . LYS A 0 228 . 87.187   28.158  -83.884  1.00 32.43 228 A 1 
ATOM 1743 C CG  . LYS A 0 228 . 89.389   31.114  -81.378  1.00 32.43 228 A 1 
ATOM 1744 C CD  . LYS A 0 228 . 89.224   32.625  -81.505  1.00 32.43 228 A 1 
ATOM 1745 C CE  . LYS A 0 228 . 89.625   33.283  -80.186  1.00 32.43 228 A 1 
ATOM 1746 N NZ  . LYS A 0 228 . 89.257   34.714  -80.203  1.00 32.43 228 A 1 
ATOM 1747 N N   . ASP A 0 229 . 86.879   28.160  -81.628  1.00 34.44 229 A 1 
ATOM 1748 C CA  . ASP A 0 229 . 85.431   28.061  -81.499  1.00 34.44 229 A 1 
ATOM 1749 C C   . ASP A 0 229 . 84.828   26.717  -81.940  1.00 34.44 229 A 1 
ATOM 1750 C CB  . ASP A 0 229 . 84.786   29.377  -81.975  1.00 34.44 229 A 1 
ATOM 1751 O O   . ASP A 0 229 . 84.229   26.544  -82.997  1.00 34.44 229 A 1 
ATOM 1752 C CG  . ASP A 0 229 . 85.537   30.611  -81.410  1.00 34.44 229 A 1 
ATOM 1753 O OD1 . ASP A 0 229 . 86.118   30.517  -80.297  1.00 34.44 229 A 1 
ATOM 1754 O OD2 . ASP A 0 229 . 85.651   31.640  -82.115  1.00 34.44 229 A 1 
ATOM 1755 N N   . ALA A 0 230 . 84.994   25.740  -81.041  1.00 31.60 230 A 1 
ATOM 1756 C CA  . ALA A 0 230 . 84.088   24.612  -80.903  1.00 31.60 230 A 1 
ATOM 1757 C C   . ALA A 0 230 . 82.681   25.153  -80.596  1.00 31.60 230 A 1 
ATOM 1758 C CB  . ALA A 0 230 . 84.626   23.700  -79.786  1.00 31.60 230 A 1 
ATOM 1759 O O   . ALA A 0 230 . 82.333   25.379  -79.436  1.00 31.60 230 A 1 
ATOM 1760 N N   . ASP A 0 231 . 81.897   25.406  -81.642  1.00 30.67 231 A 1 
ATOM 1761 C CA  . ASP A 0 231 . 80.476   25.705  -81.521  1.00 30.67 231 A 1 
ATOM 1762 C C   . ASP A 0 231 . 79.766   24.463  -80.971  1.00 30.67 231 A 1 
ATOM 1763 C CB  . ASP A 0 231 . 79.884   26.194  -82.857  1.00 30.67 231 A 1 
ATOM 1764 O O   . ASP A 0 231 . 79.616   23.427  -81.624  1.00 30.67 231 A 1 
ATOM 1765 C CG  . ASP A 0 231 . 80.016   27.709  -83.088  1.00 30.67 231 A 1 
ATOM 1766 O OD1 . ASP A 0 231 . 80.180   28.453  -82.094  1.00 30.67 231 A 1 
ATOM 1767 O OD2 . ASP A 0 231 . 79.858   28.122  -84.261  1.00 30.67 231 A 1 
ATOM 1768 N N   . TYR A 0 232 . 79.385   24.571  -79.701  1.00 29.14 232 A 1 
ATOM 1769 C CA  . TYR A 0 232 . 78.658   23.569  -78.945  1.00 29.14 232 A 1 
ATOM 1770 C C   . TYR A 0 232 . 77.298   23.288  -79.593  1.00 29.14 232 A 1 
ATOM 1771 C CB  . TYR A 0 232 . 78.497   24.053  -77.495  1.00 29.14 232 A 1 
ATOM 1772 O O   . TYR A 0 232 . 76.345   24.056  -79.470  1.00 29.14 232 A 1 
ATOM 1773 C CG  . TYR A 0 232 . 79.660   23.712  -76.581  1.00 29.14 232 A 1 
ATOM 1774 C CD1 . TYR A 0 232 . 79.547   22.616  -75.703  1.00 29.14 232 A 1 
ATOM 1775 C CD2 . TYR A 0 232 . 80.842   24.479  -76.595  1.00 29.14 232 A 1 
ATOM 1776 C CE1 . TYR A 0 232 . 80.606   22.292  -74.835  1.00 29.14 232 A 1 
ATOM 1777 C CE2 . TYR A 0 232 . 81.907   24.154  -75.732  1.00 29.14 232 A 1 
ATOM 1778 O OH  . TYR A 0 232 . 82.806   22.744  -74.006  1.00 29.14 232 A 1 
ATOM 1779 C CZ  . TYR A 0 232 . 81.787   23.061  -74.847  1.00 29.14 232 A 1 
ATOM 1780 N N   . SER A 0 233 . 77.192   22.115  -80.212  1.00 26.84 233 A 1 
ATOM 1781 C CA  . SER A 0 233 . 75.925   21.440  -80.473  1.00 26.84 233 A 1 
ATOM 1782 C C   . SER A 0 233 . 75.370   20.878  -79.160  1.00 26.84 233 A 1 
ATOM 1783 C CB  . SER A 0 233 . 76.135   20.342  -81.521  1.00 26.84 233 A 1 
ATOM 1784 O O   . SER A 0 233 . 75.646   19.740  -78.786  1.00 26.84 233 A 1 
ATOM 1785 O OG  . SER A 0 233 . 74.971   19.552  -81.642  1.00 26.84 233 A 1 
ATOM 1786 N N   . ALA A 0 234 . 74.569   21.674  -78.455  1.00 26.69 234 A 1 
ATOM 1787 C CA  . ALA A 0 234 . 73.692   21.206  -77.384  1.00 26.69 234 A 1 
ATOM 1788 C C   . ALA A 0 234 . 72.289   21.818  -77.554  1.00 26.69 234 A 1 
ATOM 1789 C CB  . ALA A 0 234 . 74.342   21.476  -76.018  1.00 26.69 234 A 1 
ATOM 1790 O O   . ALA A 0 234 . 71.789   22.511  -76.676  1.00 26.69 234 A 1 
ATOM 1791 N N   . ALA A 0 235 . 71.656   21.597  -78.712  1.00 23.99 235 A 1 
ATOM 1792 C CA  . ALA A 0 235 . 70.313   22.106  -79.028  1.00 23.99 235 A 1 
ATOM 1793 C C   . ALA A 0 235 . 69.193   21.060  -78.839  1.00 23.99 235 A 1 
ATOM 1794 C CB  . ALA A 0 235 . 70.329   22.725  -80.430  1.00 23.99 235 A 1 
ATOM 1795 O O   . ALA A 0 235 . 68.098   21.208  -79.373  1.00 23.99 235 A 1 
ATOM 1796 N N   . SER A 0 236 . 69.445   19.988  -78.085  1.00 29.46 236 A 1 
ATOM 1797 C CA  . SER A 0 236 . 68.458   18.940  -77.816  1.00 29.46 236 A 1 
ATOM 1798 C C   . SER A 0 236 . 68.292   18.747  -76.313  1.00 29.46 236 A 1 
ATOM 1799 C CB  . SER A 0 236 . 68.866   17.635  -78.519  1.00 29.46 236 A 1 
ATOM 1800 O O   . SER A 0 236 . 69.143   18.101  -75.698  1.00 29.46 236 A 1 
ATOM 1801 O OG  . SER A 0 236 . 70.148   17.219  -78.089  1.00 29.46 236 A 1 
ATOM 1802 N N   . LYS A 0 237 . 67.216   19.312  -75.744  1.00 27.23 237 A 1 
ATOM 1803 C CA  . LYS A 0 237 . 66.382   18.759  -74.649  1.00 27.23 237 A 1 
ATOM 1804 C C   . LYS A 0 237 . 65.513   19.862  -74.022  1.00 27.23 237 A 1 
ATOM 1805 C CB  . LYS A 0 237 . 67.221   18.086  -73.534  1.00 27.23 237 A 1 
ATOM 1806 O O   . LYS A 0 237 . 65.984   20.623  -73.187  1.00 27.23 237 A 1 
ATOM 1807 C CG  . LYS A 0 237 . 67.489   16.593  -73.817  1.00 27.23 237 A 1 
ATOM 1808 C CD  . LYS A 0 237 . 68.679   16.072  -73.002  1.00 27.23 237 A 1 
ATOM 1809 C CE  . LYS A 0 237 . 69.064   14.660  -73.458  1.00 27.23 237 A 1 
ATOM 1810 N NZ  . LYS A 0 237 . 70.112   14.071  -72.589  1.00 27.23 237 A 1 
ATOM 1811 N N   . SER A 0 238 . 64.221   19.877  -74.341  1.00 29.88 238 A 1 
ATOM 1812 C CA  . SER A 0 238 . 63.186   20.377  -73.426  1.00 29.88 238 A 1 
ATOM 1813 C C   . SER A 0 238 . 61.959   19.470  -73.536  1.00 29.88 238 A 1 
ATOM 1814 C CB  . SER A 0 238 . 62.854   21.862  -73.644  1.00 29.88 238 A 1 
ATOM 1815 O O   . SER A 0 238 . 61.114   19.645  -74.411  1.00 29.88 238 A 1 
ATOM 1816 O OG  . SER A 0 238 . 62.258   22.089  -74.902  1.00 29.88 238 A 1 
ATOM 1817 N N   . TYR A 0 239 . 61.918   18.456  -72.671  1.00 32.26 239 A 1 
ATOM 1818 C CA  . TYR A 0 239 . 60.720   17.686  -72.348  1.00 32.26 239 A 1 
ATOM 1819 C C   . TYR A 0 239 . 59.808   18.599  -71.514  1.00 32.26 239 A 1 
ATOM 1820 C CB  . TYR A 0 239 . 61.132   16.439  -71.539  1.00 32.26 239 A 1 
ATOM 1821 O O   . TYR A 0 239 . 60.201   19.002  -70.422  1.00 32.26 239 A 1 
ATOM 1822 C CG  . TYR A 0 239 . 61.821   15.337  -72.330  1.00 32.26 239 A 1 
ATOM 1823 C CD1 . TYR A 0 239 . 61.048   14.286  -72.858  1.00 32.26 239 A 1 
ATOM 1824 C CD2 . TYR A 0 239 . 63.222   15.331  -72.507  1.00 32.26 239 A 1 
ATOM 1825 C CE1 . TYR A 0 239 . 61.661   13.239  -73.569  1.00 32.26 239 A 1 
ATOM 1826 C CE2 . TYR A 0 239 . 63.841   14.285  -73.224  1.00 32.26 239 A 1 
ATOM 1827 O OH  . TYR A 0 239 . 63.639   12.221  -74.448  1.00 32.26 239 A 1 
ATOM 1828 C CZ  . TYR A 0 239 . 63.056   13.236  -73.756  1.00 32.26 239 A 1 
ATOM 1829 N N   . GLY A 0 240 . 58.644   18.988  -72.037  1.00 36.85 240 A 1 
ATOM 1830 C CA  . GLY A 0 240 . 57.627   19.700  -71.260  1.00 36.85 240 A 1 
ATOM 1831 C C   . GLY A 0 240 . 56.754   18.688  -70.525  1.00 36.85 240 A 1 
ATOM 1832 O O   . GLY A 0 240 . 56.034   17.941  -71.182  1.00 36.85 240 A 1 
ATOM 1833 N N   . ALA A 0 241 . 56.848   18.635  -69.196  1.00 35.86 241 A 1 
ATOM 1834 C CA  . ALA A 0 241 . 55.909   17.895  -68.358  1.00 35.86 241 A 1 
ATOM 1835 C C   . ALA A 0 241 . 54.531   18.582  -68.408  1.00 35.86 241 A 1 
ATOM 1836 C CB  . ALA A 0 241 . 56.478   17.807  -66.938  1.00 35.86 241 A 1 
ATOM 1837 O O   . ALA A 0 241 . 54.452   19.812  -68.354  1.00 35.86 241 A 1 
ATOM 1838 N N   . GLY A 0 242 . 53.473   17.790  -68.603  1.00 40.24 242 A 1 
ATOM 1839 C CA  . GLY A 0 242 . 52.086   18.251  -68.681  1.00 40.24 242 A 1 
ATOM 1840 C C   . GLY A 0 242 . 51.552   18.712  -67.325  1.00 40.24 242 A 1 
ATOM 1841 O O   . GLY A 0 242 . 52.027   18.276  -66.284  1.00 40.24 242 A 1 
ATOM 1842 N N   . TYR A 0 243 . 50.581   19.621  -67.363  1.00 42.78 243 A 1 
ATOM 1843 C CA  . TYR A 0 243 . 49.862   20.126  -66.197  1.00 42.78 243 A 1 
ATOM 1844 C C   . TYR A 0 243 . 48.600   19.264  -66.010  1.00 42.78 243 A 1 
ATOM 1845 C CB  . TYR A 0 243 . 49.573   21.619  -66.467  1.00 42.78 243 A 1 
ATOM 1846 O O   . TYR A 0 243 . 47.576   19.575  -66.614  1.00 42.78 243 A 1 
ATOM 1847 C CG  . TYR A 0 243 . 49.049   22.444  -65.305  1.00 42.78 243 A 1 
ATOM 1848 C CD1 . TYR A 0 243 . 47.664   22.571  -65.089  1.00 42.78 243 A 1 
ATOM 1849 C CD2 . TYR A 0 243 . 49.954   23.129  -64.471  1.00 42.78 243 A 1 
ATOM 1850 C CE1 . TYR A 0 243 . 47.181   23.390  -64.050  1.00 42.78 243 A 1 
ATOM 1851 C CE2 . TYR A 0 243 . 49.478   23.967  -63.444  1.00 42.78 243 A 1 
ATOM 1852 O OH  . TYR A 0 243 . 47.616   24.902  -62.244  1.00 42.78 243 A 1 
ATOM 1853 C CZ  . TYR A 0 243 . 48.089   24.097  -63.234  1.00 42.78 243 A 1 
ATOM 1854 N N   . ASP A 0 244 . 48.688   18.171  -65.243  1.00 45.02 244 A 1 
ATOM 1855 C CA  . ASP A 0 244 . 47.525   17.416  -64.741  1.00 45.02 244 A 1 
ATOM 1856 C C   . ASP A 0 244 . 47.213   17.960  -63.340  1.00 45.02 244 A 1 
ATOM 1857 C CB  . ASP A 0 244 . 47.785   15.890  -64.770  1.00 45.02 244 A 1 
ATOM 1858 O O   . ASP A 0 244 . 47.949   17.751  -62.376  1.00 45.02 244 A 1 
ATOM 1859 C CG  . ASP A 0 244 . 46.580   15.019  -64.345  1.00 45.02 244 A 1 
ATOM 1860 O OD1 . ASP A 0 244 . 45.483   15.578  -64.112  1.00 45.02 244 A 1 
ATOM 1861 O OD2 . ASP A 0 244 . 46.758   13.779  -64.182  1.00 45.02 244 A 1 
ATOM 1862 N N   . GLY A 0 245 . 46.185   18.800  -63.246  1.00 53.53 245 A 1 
ATOM 1863 C CA  . GLY A 0 245 . 45.728   19.331  -61.970  1.00 53.53 245 A 1 
ATOM 1864 C C   . GLY A 0 245 . 44.600   18.465  -61.438  1.00 53.53 245 A 1 
ATOM 1865 O O   . GLY A 0 245 . 43.452   18.701  -61.818  1.00 53.53 245 A 1 
ATOM 1866 N N   . ARG A 0 246 . 44.904   17.503  -60.562  1.00 58.98 246 A 1 
ATOM 1867 C CA  . ARG A 0 246 . 43.880   16.760  -59.812  1.00 58.98 246 A 1 
ATOM 1868 C C   . ARG A 0 246 . 43.547   17.521  -58.537  1.00 58.98 246 A 1 
ATOM 1869 C CB  . ARG A 0 246 . 44.291   15.307  -59.526  1.00 58.98 246 A 1 
ATOM 1870 O O   . ARG A 0 246 . 44.428   17.845  -57.740  1.00 58.98 246 A 1 
ATOM 1871 C CG  . ARG A 0 246 . 44.696   14.573  -60.807  1.00 58.98 246 A 1 
ATOM 1872 C CD  . ARG A 0 246 . 45.142   13.147  -60.503  1.00 58.98 246 A 1 
ATOM 1873 N NE  . ARG A 0 246 . 45.786   12.591  -61.695  1.00 58.98 246 A 1 
ATOM 1874 N NH1 . ARG A 0 246 . 46.585   10.642  -60.784  1.00 58.98 246 A 1 
ATOM 1875 N NH2 . ARG A 0 246 . 47.073   11.247  -62.909  1.00 58.98 246 A 1 
ATOM 1876 C CZ  . ARG A 0 246 . 46.476   11.482  -61.781  1.00 58.98 246 A 1 
ATOM 1877 N N   . SER A 0 247 . 42.274   17.834  -58.357  1.00 69.67 247 A 1 
ATOM 1878 C CA  . SER A 0 247 . 41.764   18.386  -57.104  1.00 69.67 247 A 1 
ATOM 1879 C C   . SER A 0 247 . 40.540   17.606  -56.674  1.00 69.67 247 A 1 
ATOM 1880 C CB  . SER A 0 247 . 41.437   19.877  -57.229  1.00 69.67 247 A 1 
ATOM 1881 O O   . SER A 0 247 . 39.671   17.360  -57.513  1.00 69.67 247 A 1 
ATOM 1882 O OG  . SER A 0 247 . 40.418   20.095  -58.193  1.00 69.67 247 A 1 
ATOM 1883 N N   . GLY A 0 248 . 40.451   17.289  -55.391  1.00 75.51 248 A 1 
ATOM 1884 C CA  . GLY A 0 248 . 39.302   16.604  -54.828  1.00 75.51 248 A 1 
ATOM 1885 C C   . GLY A 0 248 . 39.059   16.959  -53.370  1.00 75.51 248 A 1 
ATOM 1886 O O   . GLY A 0 248 . 39.856   17.669  -52.745  1.00 75.51 248 A 1 
ATOM 1887 N N   . SER A 0 249 . 37.906   16.524  -52.880  1.00 79.49 249 A 1 
ATOM 1888 C CA  . SER A 0 249 . 37.563   16.525  -51.465  1.00 79.49 249 A 1 
ATOM 1889 C C   . SER A 0 249 . 36.987   15.175  -51.098  1.00 79.49 249 A 1 
ATOM 1890 C CB  . SER A 0 249 . 36.551   17.616  -51.094  1.00 79.49 249 A 1 
ATOM 1891 O O   . SER A 0 249 . 36.180   14.684  -51.880  1.00 79.49 249 A 1 
ATOM 1892 O OG  . SER A 0 249 . 35.274   17.421  -51.707  1.00 79.49 249 A 1 
ATOM 1893 N N   . ASP A 0 250 . 37.348   14.695  -49.928  1.00 78.56 250 A 1 
ATOM 1894 C CA  . ASP A 0 250 . 36.861   13.476  -49.294  1.00 78.56 250 A 1 
ATOM 1895 C C   . ASP A 0 250 . 36.210   13.911  -47.966  1.00 78.56 250 A 1 
ATOM 1896 C CB  . ASP A 0 250 . 38.077   12.548  -49.167  1.00 78.56 250 A 1 
ATOM 1897 O O   . ASP A 0 250 . 36.666   14.882  -47.340  1.00 78.56 250 A 1 
ATOM 1898 C CG  . ASP A 0 250 . 37.809   11.214  -48.479  1.00 78.56 250 A 1 
ATOM 1899 O OD1 . ASP A 0 250 . 36.684   11.080  -47.965  1.00 78.56 250 A 1 
ATOM 1900 O OD2 . ASP A 0 250 . 38.797   10.440  -48.435  1.00 78.56 250 A 1 
ATOM 1901 N N   . TRP A 0 251 . 35.059   13.334  -47.636  1.00 82.60 251 A 1 
ATOM 1902 C CA  . TRP A 0 251 . 34.326   13.623  -46.410  1.00 82.60 251 A 1 
ATOM 1903 C C   . TRP A 0 251 . 33.744   12.333  -45.855  1.00 82.60 251 A 1 
ATOM 1904 C CB  . TRP A 0 251 . 33.211   14.653  -46.643  1.00 82.60 251 A 1 
ATOM 1905 O O   . TRP A 0 251 . 32.794   11.797  -46.421  1.00 82.60 251 A 1 
ATOM 1906 C CG  . TRP A 0 251 . 32.423   15.022  -45.414  1.00 82.60 251 A 1 
ATOM 1907 C CD1 . TRP A 0 251 . 32.858   15.807  -44.402  1.00 82.60 251 A 1 
ATOM 1908 C CD2 . TRP A 0 251 . 31.141   14.485  -44.955  1.00 82.60 251 A 1 
ATOM 1909 C CE2 . TRP A 0 251 . 30.815   15.089  -43.702  1.00 82.60 251 A 1 
ATOM 1910 C CE3 . TRP A 0 251 . 30.247   13.506  -45.438  1.00 82.60 251 A 1 
ATOM 1911 N NE1 . TRP A 0 251 . 31.906   15.873  -43.402  1.00 82.60 251 A 1 
ATOM 1912 C CH2 . TRP A 0 251 . 28.750   13.845  -43.535  1.00 82.60 251 A 1 
ATOM 1913 C CZ2 . TRP A 0 251 . 29.632   14.803  -43.005  1.00 82.60 251 A 1 
ATOM 1914 C CZ3 . TRP A 0 251 . 29.069   13.191  -44.737  1.00 82.60 251 A 1 
ATOM 1915 N N   . ASP A 0 252 . 34.257   11.938  -44.698  1.00 84.87 252 A 1 
ATOM 1916 C CA  . ASP A 0 252 . 33.756   10.821  -43.917  1.00 84.87 252 A 1 
ATOM 1917 C C   . ASP A 0 252 . 32.992   11.347  -42.701  1.00 84.87 252 A 1 
ATOM 1918 C CB  . ASP A 0 252 . 34.918   9.943   -43.440  1.00 84.87 252 A 1 
ATOM 1919 O O   . ASP A 0 252 . 33.437   12.263  -41.997  1.00 84.87 252 A 1 
ATOM 1920 C CG  . ASP A 0 252 . 35.540   9.041   -44.505  1.00 84.87 252 A 1 
ATOM 1921 O OD1 . ASP A 0 252 . 34.745   8.345   -45.169  1.00 84.87 252 A 1 
ATOM 1922 O OD2 . ASP A 0 252 . 36.779   8.865   -44.442  1.00 84.87 252 A 1 
ATOM 1923 N N   . ALA A 0 253 . 31.867   10.715  -42.383  1.00 84.55 253 A 1 
ATOM 1924 C CA  . ALA A 0 253 . 31.188   10.903  -41.113  1.00 84.55 253 A 1 
ATOM 1925 C C   . ALA A 0 253 . 30.703   9.584   -40.528  1.00 84.55 253 A 1 
ATOM 1926 C CB  . ALA A 0 253 . 30.059   11.914  -41.267  1.00 84.55 253 A 1 
ATOM 1927 O O   . ALA A 0 253 . 30.275   8.671   -41.230  1.00 84.55 253 A 1 
ATOM 1928 N N   . TRP A 0 254 . 30.749   9.499   -39.205  1.00 91.50 254 A 1 
ATOM 1929 C CA  . TRP A 0 254 . 30.246   8.361   -38.454  1.00 91.50 254 A 1 
ATOM 1930 C C   . TRP A 0 254 . 29.575   8.836   -37.176  1.00 91.50 254 A 1 
ATOM 1931 C CB  . TRP A 0 254 . 31.390   7.385   -38.155  1.00 91.50 254 A 1 
ATOM 1932 O O   . TRP A 0 254 . 30.067   9.751   -36.508  1.00 91.50 254 A 1 
ATOM 1933 C CG  . TRP A 0 254 . 31.020   6.259   -37.238  1.00 91.50 254 A 1 
ATOM 1934 C CD1 . TRP A 0 254 . 30.386   5.126   -37.607  1.00 91.50 254 A 1 
ATOM 1935 C CD2 . TRP A 0 254 . 31.117   6.201   -35.784  1.00 91.50 254 A 1 
ATOM 1936 C CE2 . TRP A 0 254 . 30.540   4.974   -35.341  1.00 91.50 254 A 1 
ATOM 1937 C CE3 . TRP A 0 254 . 31.582   7.090   -34.790  1.00 91.50 254 A 1 
ATOM 1938 N NE1 . TRP A 0 254 . 30.093   4.366   -36.493  1.00 91.50 254 A 1 
ATOM 1939 C CH2 . TRP A 0 254 . 30.938   5.533   -33.019  1.00 91.50 254 A 1 
ATOM 1940 C CZ2 . TRP A 0 254 . 30.463   4.627   -33.984  1.00 91.50 254 A 1 
ATOM 1941 C CZ3 . TRP A 0 254 . 31.490   6.763   -33.423  1.00 91.50 254 A 1 
ATOM 1942 N N   . GLY A 0 255 . 28.495   8.165   -36.795  1.00 91.87 255 A 1 
ATOM 1943 C CA  . GLY A 0 255 . 27.835   8.408   -35.527  1.00 91.87 255 A 1 
ATOM 1944 C C   . GLY A 0 255 . 27.263   7.151   -34.898  1.00 91.87 255 A 1 
ATOM 1945 O O   . GLY A 0 255 . 27.016   6.136   -35.558  1.00 91.87 255 A 1 
ATOM 1946 N N   . ARG A 0 256 . 27.078   7.244   -33.585  1.00 93.67 256 A 1 
ATOM 1947 C CA  . ARG A 0 256 . 26.370   6.269   -32.773  1.00 93.67 256 A 1 
ATOM 1948 C C   . ARG A 0 256 . 25.543   6.993   -31.724  1.00 93.67 256 A 1 
ATOM 1949 C CB  . ARG A 0 256 . 27.369   5.292   -32.157  1.00 93.67 256 A 1 
ATOM 1950 O O   . ARG A 0 256 . 26.120   7.759   -30.959  1.00 93.67 256 A 1 
ATOM 1951 C CG  . ARG A 0 256 . 26.679   4.185   -31.359  1.00 93.67 256 A 1 
ATOM 1952 C CD  . ARG A 0 256 . 27.745   3.206   -30.868  1.00 93.67 256 A 1 
ATOM 1953 N NE  . ARG A 0 256 . 27.113   2.002   -30.320  1.00 93.67 256 A 1 
ATOM 1954 N NH1 . ARG A 0 256 . 28.532   1.603   -28.580  1.00 93.67 256 A 1 
ATOM 1955 N NH2 . ARG A 0 256 . 26.686   0.382   -28.804  1.00 93.67 256 A 1 
ATOM 1956 C CZ  . ARG A 0 256 . 27.459   1.319   -29.257  1.00 93.67 256 A 1 
ATOM 1957 N N   . ASP A 0 257 . 24.255   6.714   -31.687  1.00 95.02 257 A 1 
ATOM 1958 C CA  . ASP A 0 257 . 23.323   7.190   -30.669  1.00 95.02 257 A 1 
ATOM 1959 C C   . ASP A 0 257 . 22.898   5.971   -29.841  1.00 95.02 257 A 1 
ATOM 1960 C CB  . ASP A 0 257 . 22.166   7.937   -31.350  1.00 95.02 257 A 1 
ATOM 1961 O O   . ASP A 0 257 . 22.610   4.906   -30.383  1.00 95.02 257 A 1 
ATOM 1962 C CG  . ASP A 0 257 . 21.140   8.523   -30.374  1.00 95.02 257 A 1 
ATOM 1963 O OD1 . ASP A 0 257 . 21.296   8.264   -29.157  1.00 95.02 257 A 1 
ATOM 1964 O OD2 . ASP A 0 257 . 20.223   9.209   -30.888  1.00 95.02 257 A 1 
ATOM 1965 N N   . GLN A 0 258 . 23.019   6.074   -28.521  1.00 95.33 258 A 1 
ATOM 1966 C CA  . GLN A 0 258 . 22.726   4.986   -27.594  1.00 95.33 258 A 1 
ATOM 1967 C C   . GLN A 0 258 . 21.771   5.490   -26.532  1.00 95.33 258 A 1 
ATOM 1968 C CB  . GLN A 0 258 . 24.002   4.452   -26.940  1.00 95.33 258 A 1 
ATOM 1969 O O   . GLN A 0 258 . 22.175   6.109   -25.543  1.00 95.33 258 A 1 
ATOM 1970 C CG  . GLN A 0 258 . 24.712   3.358   -27.734  1.00 95.33 258 A 1 
ATOM 1971 C CD  . GLN A 0 258 . 26.085   3.148   -27.118  1.00 95.33 258 A 1 
ATOM 1972 N NE2 . GLN A 0 258 . 27.021   4.010   -27.435  1.00 95.33 258 A 1 
ATOM 1973 O OE1 . GLN A 0 258 . 26.376   2.232   -26.353  1.00 95.33 258 A 1 
ATOM 1974 N N   . ASP A 0 259 . 20.521   5.102   -26.702  1.00 96.86 259 A 1 
ATOM 1975 C CA  . ASP A 0 259 . 19.414   5.507   -25.870  1.00 96.86 259 A 1 
ATOM 1976 C C   . ASP A 0 259 . 19.025   4.361   -24.931  1.00 96.86 259 A 1 
ATOM 1977 C CB  . ASP A 0 259 . 18.261   5.936   -26.797  1.00 96.86 259 A 1 
ATOM 1978 O O   . ASP A 0 259 . 18.795   3.221   -25.336  1.00 96.86 259 A 1 
ATOM 1979 C CG  . ASP A 0 259 . 17.925   7.424   -26.768  1.00 96.86 259 A 1 
ATOM 1980 O OD1 . ASP A 0 259 . 18.256   8.053   -25.736  1.00 96.86 259 A 1 
ATOM 1981 O OD2 . ASP A 0 259 . 17.041   7.819   -27.562  1.00 96.86 259 A 1 
ATOM 1982 N N   . TYR A 0 260 . 18.924   4.634   -23.632  1.00 97.94 260 A 1 
ATOM 1983 C CA  . TYR A 0 260 . 18.424   3.686   -22.639  1.00 97.94 260 A 1 
ATOM 1984 C C   . TYR A 0 260 . 17.370   4.338   -21.759  1.00 97.94 260 A 1 
ATOM 1985 C CB  . TYR A 0 260 . 19.562   3.097   -21.795  1.00 97.94 260 A 1 
ATOM 1986 O O   . TYR A 0 260 . 17.598   5.359   -21.107  1.00 97.94 260 A 1 
ATOM 1987 C CG  . TYR A 0 260 . 19.100   2.140   -20.700  1.00 97.94 260 A 1 
ATOM 1988 C CD1 . TYR A 0 260 . 18.835   2.608   -19.394  1.00 97.94 260 A 1 
ATOM 1989 C CD2 . TYR A 0 260 . 18.912   0.778   -20.998  1.00 97.94 260 A 1 
ATOM 1990 C CE1 . TYR A 0 260 . 18.397   1.716   -18.388  1.00 97.94 260 A 1 
ATOM 1991 C CE2 . TYR A 0 260 . 18.492   -0.118  -19.995  1.00 97.94 260 A 1 
ATOM 1992 O OH  . TYR A 0 260 . 17.846   -0.558  -17.738  1.00 97.94 260 A 1 
ATOM 1993 C CZ  . TYR A 0 260 . 18.236   0.343   -18.687  1.00 97.94 260 A 1 
ATOM 1994 N N   . SER A 0 261 . 16.222   3.679   -21.634  1.00 98.29 261 A 1 
ATOM 1995 C CA  . SER A 0 261 . 15.218   4.034   -20.643  1.00 98.29 261 A 1 
ATOM 1996 C C   . SER A 0 261 . 14.717   2.833   -19.863  1.00 98.29 261 A 1 
ATOM 1997 C CB  . SER A 0 261 . 14.079   4.845   -21.253  1.00 98.29 261 A 1 
ATOM 1998 O O   . SER A 0 261 . 14.479   1.755   -20.405  1.00 98.29 261 A 1 
ATOM 1999 O OG  . SER A 0 261 . 13.312   4.103   -22.164  1.00 98.29 261 A 1 
ATOM 2000 N N   . GLU A 0 262 . 14.521   3.038   -18.566  1.00 98.63 262 A 1 
ATOM 2001 C CA  . GLU A 0 262 . 13.903   2.057   -17.687  1.00 98.63 262 A 1 
ATOM 2002 C C   . GLU A 0 262 . 12.923   2.749   -16.746  1.00 98.63 262 A 1 
ATOM 2003 C CB  . GLU A 0 262 . 14.983   1.260   -16.947  1.00 98.63 262 A 1 
ATOM 2004 O O   . GLU A 0 262 . 13.312   3.607   -15.955  1.00 98.63 262 A 1 
ATOM 2005 C CG  . GLU A 0 262 . 14.399   0.216   -15.984  1.00 98.63 262 A 1 
ATOM 2006 C CD  . GLU A 0 262 . 15.468   -0.688  -15.350  1.00 98.63 262 A 1 
ATOM 2007 O OE1 . GLU A 0 262 . 15.096   -1.809  -14.920  1.00 98.63 262 A 1 
ATOM 2008 O OE2 . GLU A 0 262 . 16.643   -0.254  -15.244  1.00 98.63 262 A 1 
ATOM 2009 N N   . ASP A 0 263 . 11.659   2.346   -16.819  1.00 98.50 263 A 1 
ATOM 2010 C CA  . ASP A 0 263 . 10.594   2.785   -15.926  1.00 98.50 263 A 1 
ATOM 2011 C C   . ASP A 0 263 . 10.161   1.588   -15.066  1.00 98.50 263 A 1 
ATOM 2012 C CB  . ASP A 0 263 . 9.429    3.388   -16.739  1.00 98.50 263 A 1 
ATOM 2013 O O   . ASP A 0 263 . 9.691    0.573   -15.579  1.00 98.50 263 A 1 
ATOM 2014 C CG  . ASP A 0 263 . 9.743    4.748   -17.397  1.00 98.50 263 A 1 
ATOM 2015 O OD1 . ASP A 0 263 . 10.404   5.597   -16.759  1.00 98.50 263 A 1 
ATOM 2016 O OD2 . ASP A 0 263 . 9.225    5.038   -18.499  1.00 98.50 263 A 1 
ATOM 2017 N N   . VAL A 0 264 . 10.329   1.694   -13.748  1.00 98.52 264 A 1 
ATOM 2018 C CA  . VAL A 0 264 . 9.915    0.695   -12.753  1.00 98.52 264 A 1 
ATOM 2019 C C   . VAL A 0 264 . 8.876    1.323   -11.838  1.00 98.52 264 A 1 
ATOM 2020 C CB  . VAL A 0 264 . 11.104   0.180   -11.915  1.00 98.52 264 A 1 
ATOM 2021 O O   . VAL A 0 264 . 9.122    2.381   -11.261  1.00 98.52 264 A 1 
ATOM 2022 C CG1 . VAL A 0 264 . 10.665   -0.887  -10.899  1.00 98.52 264 A 1 
ATOM 2023 C CG2 . VAL A 0 264 . 12.194   -0.455  -12.778  1.00 98.52 264 A 1 
ATOM 2024 N N   . SER A 0 265 . 7.748    0.650   -11.640  1.00 98.30 265 A 1 
ATOM 2025 C CA  . SER A 0 265 . 6.744    1.017   -10.644  1.00 98.30 265 A 1 
ATOM 2026 C C   . SER A 0 265 . 6.323    -0.193  -9.825   1.00 98.30 265 A 1 
ATOM 2027 C CB  . SER A 0 265 . 5.528    1.691   -11.285  1.00 98.30 265 A 1 
ATOM 2028 O O   . SER A 0 265 . 6.147    -1.288  -10.354  1.00 98.30 265 A 1 
ATOM 2029 O OG  . SER A 0 265 . 4.902    0.841   -12.222  1.00 98.30 265 A 1 
ATOM 2030 N N   . TYR A 0 266 . 6.134    0.020   -8.532   1.00 98.56 266 A 1 
ATOM 2031 C CA  . TYR A 0 266 . 5.583    -0.948  -7.600   1.00 98.56 266 A 1 
ATOM 2032 C C   . TYR A 0 266 . 4.558    -0.241  -6.721   1.00 98.56 266 A 1 
ATOM 2033 C CB  . TYR A 0 266 . 6.714    -1.567  -6.774   1.00 98.56 266 A 1 
ATOM 2034 O O   . TYR A 0 266 . 4.872    0.791   -6.130   1.00 98.56 266 A 1 
ATOM 2035 C CG  . TYR A 0 266 . 6.247    -2.430  -5.621   1.00 98.56 266 A 1 
ATOM 2036 C CD1 . TYR A 0 266 . 5.942    -1.847  -4.373   1.00 98.56 266 A 1 
ATOM 2037 C CD2 . TYR A 0 266 . 6.100    -3.816  -5.803   1.00 98.56 266 A 1 
ATOM 2038 C CE1 . TYR A 0 266 . 5.499    -2.651  -3.305   1.00 98.56 266 A 1 
ATOM 2039 C CE2 . TYR A 0 266 . 5.678    -4.623  -4.732   1.00 98.56 266 A 1 
ATOM 2040 O OH  . TYR A 0 266 . 4.990    -4.831  -2.443   1.00 98.56 266 A 1 
ATOM 2041 C CZ  . TYR A 0 266 . 5.378    -4.045  -3.481   1.00 98.56 266 A 1 
ATOM 2042 N N   . ASP A 0 267 . 3.371    -0.819  -6.608   1.00 97.85 267 A 1 
ATOM 2043 C CA  . ASP A 0 267 . 2.286    -0.326  -5.770   1.00 97.85 267 A 1 
ATOM 2044 C C   . ASP A 0 267 . 1.720    -1.472  -4.939   1.00 97.85 267 A 1 
ATOM 2045 C CB  . ASP A 0 267 . 1.181    0.316   -6.621   1.00 97.85 267 A 1 
ATOM 2046 O O   . ASP A 0 267 . 1.453    -2.562  -5.445   1.00 97.85 267 A 1 
ATOM 2047 C CG  . ASP A 0 267 . 1.556    1.692   -7.166   1.00 97.85 267 A 1 
ATOM 2048 O OD1 . ASP A 0 267 . 1.987    2.536   -6.349   1.00 97.85 267 A 1 
ATOM 2049 O OD2 . ASP A 0 267 . 1.337    1.932   -8.373   1.00 97.85 267 A 1 
ATOM 2050 N N   . GLN A 0 268 . 1.510    -1.216  -3.653   1.00 97.81 268 A 1 
ATOM 2051 C CA  . GLN A 0 268 . 0.899    -2.162  -2.737   1.00 97.81 268 A 1 
ATOM 2052 C C   . GLN A 0 268 . -0.149   -1.466  -1.881   1.00 97.81 268 A 1 
ATOM 2053 C CB  . GLN A 0 268 . 1.987    -2.841  -1.910   1.00 97.81 268 A 1 
ATOM 2054 O O   . GLN A 0 268 . 0.158    -0.537  -1.134   1.00 97.81 268 A 1 
ATOM 2055 C CG  . GLN A 0 268 . 1.429    -3.963  -1.028   1.00 97.81 268 A 1 
ATOM 2056 C CD  . GLN A 0 268 . 2.574    -4.827  -0.522   1.00 97.81 268 A 1 
ATOM 2057 N NE2 . GLN A 0 268 . 2.546    -6.118  -0.772   1.00 97.81 268 A 1 
ATOM 2058 O OE1 . GLN A 0 268 . 3.557    -4.353  0.034    1.00 97.81 268 A 1 
ATOM 2059 N N   . THR A 0 269 . -1.389   -1.934  -1.971   1.00 97.47 269 A 1 
ATOM 2060 C CA  . THR A 0 269 . -2.536   -1.370  -1.267   1.00 97.47 269 A 1 
ATOM 2061 C C   . THR A 0 269 . -3.188   -2.422  -0.384   1.00 97.47 269 A 1 
ATOM 2062 C CB  . THR A 0 269 . -3.586   -0.808  -2.235   1.00 97.47 269 A 1 
ATOM 2063 O O   . THR A 0 269 . -3.637   -3.462  -0.861   1.00 97.47 269 A 1 
ATOM 2064 C CG2 . THR A 0 269 . -4.659   -0.001  -1.500   1.00 97.47 269 A 1 
ATOM 2065 O OG1 . THR A 0 269 . -3.042   0.041   -3.216   1.00 97.47 269 A 1 
ATOM 2066 N N   . TRP A 0 270 . -3.352   -2.098  0.894    1.00 97.23 270 A 1 
ATOM 2067 C CA  . TRP A 0 270 . -4.196   -2.842  1.817    1.00 97.23 270 A 1 
ATOM 2068 C C   . TRP A 0 270 . -5.383   -1.992  2.241    1.00 97.23 270 A 1 
ATOM 2069 C CB  . TRP A 0 270 . -3.395   -3.301  3.032    1.00 97.23 270 A 1 
ATOM 2070 O O   . TRP A 0 270 . -5.225   -0.879  2.735    1.00 97.23 270 A 1 
ATOM 2071 C CG  . TRP A 0 270 . -2.251   -4.194  2.705    1.00 97.23 270 A 1 
ATOM 2072 C CD1 . TRP A 0 270 . -2.358   -5.471  2.287    1.00 97.23 270 A 1 
ATOM 2073 C CD2 . TRP A 0 270 . -0.831   -3.871  2.641    1.00 97.23 270 A 1 
ATOM 2074 C CE2 . TRP A 0 270 . -0.124   -5.053  2.276    1.00 97.23 270 A 1 
ATOM 2075 C CE3 . TRP A 0 270 . -0.074   -2.695  2.832    1.00 97.23 270 A 1 
ATOM 2076 N NE1 . TRP A 0 270 . -1.110   -5.968  1.987    1.00 97.23 270 A 1 
ATOM 2077 C CH2 . TRP A 0 270 . 2.001    -3.923  2.472    1.00 97.23 270 A 1 
ATOM 2078 C CZ2 . TRP A 0 270 . 1.271    -5.097  2.213    1.00 97.23 270 A 1 
ATOM 2079 C CZ3 . TRP A 0 270 . 1.329    -2.720  2.743    1.00 97.23 270 A 1 
ATOM 2080 N N   . ALA A 0 271 . -6.585   -2.537  2.117    1.00 97.59 271 A 1 
ATOM 2081 C CA  . ALA A 0 271 . -7.793   -1.924  2.642    1.00 97.59 271 A 1 
ATOM 2082 C C   . ALA A 0 271 . -8.514   -2.896  3.572    1.00 97.59 271 A 1 
ATOM 2083 C CB  . ALA A 0 271 . -8.670   -1.422  1.494    1.00 97.59 271 A 1 
ATOM 2084 O O   . ALA A 0 271 . -8.641   -4.081  3.273    1.00 97.59 271 A 1 
ATOM 2085 N N   . LYS A 0 272 . -9.017   -2.401  4.701    1.00 97.43 272 A 1 
ATOM 2086 C CA  . LYS A 0 272 . -9.911   -3.154  5.587    1.00 97.43 272 A 1 
ATOM 2087 C C   . LYS A 0 272 . -11.110  -2.294  5.928    1.00 97.43 272 A 1 
ATOM 2088 C CB  . LYS A 0 272 . -9.203   -3.647  6.859    1.00 97.43 272 A 1 
ATOM 2089 O O   . LYS A 0 272 . -10.955  -1.103  6.189    1.00 97.43 272 A 1 
ATOM 2090 C CG  . LYS A 0 272 . -8.010   -4.565  6.558    1.00 97.43 272 A 1 
ATOM 2091 C CD  . LYS A 0 272 . -7.261   -4.952  7.836    1.00 97.43 272 A 1 
ATOM 2092 C CE  . LYS A 0 272 . -6.065   -5.825  7.442    1.00 97.43 272 A 1 
ATOM 2093 N NZ  . LYS A 0 272 . -5.116   -6.011  8.565    1.00 97.43 272 A 1 
ATOM 2094 N N   . SER A 0 273 . -12.286  -2.897  5.955    1.00 96.97 273 A 1 
ATOM 2095 C CA  . SER A 0 273 . -13.497  -2.268  6.459    1.00 96.97 273 A 1 
ATOM 2096 C C   . SER A 0 273 . -14.219  -3.199  7.416    1.00 96.97 273 A 1 
ATOM 2097 C CB  . SER A 0 273 . -14.423  -1.812  5.330    1.00 96.97 273 A 1 
ATOM 2098 O O   . SER A 0 273 . -14.317  -4.396  7.151    1.00 96.97 273 A 1 
ATOM 2099 O OG  . SER A 0 273 . -14.884  -2.907  4.568    1.00 96.97 273 A 1 
ATOM 2100 N N   . TYR A 0 274 . -14.745  -2.624  8.486    1.00 94.70 274 A 1 
ATOM 2101 C CA  . TYR A 0 274 . -15.654  -3.261  9.423    1.00 94.70 274 A 1 
ATOM 2102 C C   . TYR A 0 274 . -16.912  -2.411  9.485    1.00 94.70 274 A 1 
ATOM 2103 C CB  . TYR A 0 274 . -15.007  -3.386  10.805   1.00 94.70 274 A 1 
ATOM 2104 O O   . TYR A 0 274 . -16.822  -1.192  9.624    1.00 94.70 274 A 1 
ATOM 2105 C CG  . TYR A 0 274 . -13.713  -4.171  10.799   1.00 94.70 274 A 1 
ATOM 2106 C CD1 . TYR A 0 274 . -13.744  -5.571  10.936   1.00 94.70 274 A 1 
ATOM 2107 C CD2 . TYR A 0 274 . -12.485  -3.502  10.633   1.00 94.70 274 A 1 
ATOM 2108 C CE1 . TYR A 0 274 . -12.545  -6.308  10.914   1.00 94.70 274 A 1 
ATOM 2109 C CE2 . TYR A 0 274 . -11.283  -4.232  10.615   1.00 94.70 274 A 1 
ATOM 2110 O OH  . TYR A 0 274 . -10.147  -6.332  10.758   1.00 94.70 274 A 1 
ATOM 2111 C CZ  . TYR A 0 274 . -11.315  -5.637  10.758   1.00 94.70 274 A 1 
ATOM 2112 N N   . GLU A 0 275 . -18.054  -3.055  9.353    1.00 91.61 275 A 1 
ATOM 2113 C CA  . GLU A 0 275 . -19.380  -2.470  9.469    1.00 91.61 275 A 1 
ATOM 2114 C C   . GLU A 0 275 . -20.145  -3.357  10.448   1.00 91.61 275 A 1 
ATOM 2115 C CB  . GLU A 0 275 . -20.042  -2.384  8.076    1.00 91.61 275 A 1 
ATOM 2116 O O   . GLU A 0 275 . -20.105  -4.582  10.331   1.00 91.61 275 A 1 
ATOM 2117 C CG  . GLU A 0 275 . -19.341  -1.333  7.188    1.00 91.61 275 A 1 
ATOM 2118 C CD  . GLU A 0 275 . -19.764  -1.305  5.706    1.00 91.61 275 A 1 
ATOM 2119 O OE1 . GLU A 0 275 . -19.423  -0.289  5.044    1.00 91.61 275 A 1 
ATOM 2120 O OE2 . GLU A 0 275 . -20.225  -2.339  5.161    1.00 91.61 275 A 1 
ATOM 2121 N N   . ALA A 0 276 . -20.772  -2.749  11.442   1.00 89.13 276 A 1 
ATOM 2122 C CA  . ALA A 0 276 . -21.721  -3.419  12.312   1.00 89.13 276 A 1 
ATOM 2123 C C   . ALA A 0 276 . -22.966  -2.543  12.400   1.00 89.13 276 A 1 
ATOM 2124 C CB  . ALA A 0 276 . -21.082  -3.710  13.674   1.00 89.13 276 A 1 
ATOM 2125 O O   . ALA A 0 276 . -22.858  -1.322  12.550   1.00 89.13 276 A 1 
ATOM 2126 N N   . GLU A 0 277 . -24.124  -3.166  12.241   1.00 83.38 277 A 1 
ATOM 2127 C CA  . GLU A 0 277 . -25.418  -2.557  12.531   1.00 83.38 277 A 1 
ATOM 2128 C C   . GLU A 0 277 . -25.630  -2.462  14.056   1.00 83.38 277 A 1 
ATOM 2129 C CB  . GLU A 0 277 . -26.491  -3.363  11.788   1.00 83.38 277 A 1 
ATOM 2130 O O   . GLU A 0 277 . -24.675  -2.637  14.823   1.00 83.38 277 A 1 
ATOM 2131 C CG  . GLU A 0 277 . -26.450  -3.156  10.269   1.00 83.38 277 A 1 
ATOM 2132 C CD  . GLU A 0 277 . -27.488  -4.005  9.518    1.00 83.38 277 A 1 
ATOM 2133 O OE1 . GLU A 0 277 . -27.776  -3.657  8.349    1.00 83.38 277 A 1 
ATOM 2134 O OE2 . GLU A 0 277 . -27.895  -5.075  10.029   1.00 83.38 277 A 1 
ATOM 2135 N N   . SER A 0 278 . -26.839  -2.100  14.497   1.00 81.81 278 A 1 
ATOM 2136 C CA  . SER A 0 278 . -27.113  -1.794  15.900   1.00 81.81 278 A 1 
ATOM 2137 C C   . SER A 0 278 . -26.704  -2.919  16.849   1.00 81.81 278 A 1 
ATOM 2138 C CB  . SER A 0 278 . -28.575  -1.396  16.183   1.00 81.81 278 A 1 
ATOM 2139 O O   . SER A 0 278 . -26.769  -4.109  16.536   1.00 81.81 278 A 1 
ATOM 2140 O OG  . SER A 0 278 . -29.396  -1.435  15.038   1.00 81.81 278 A 1 
ATOM 2141 N N   . TYR A 0 279 . -26.280  -2.523  18.042   1.00 82.17 279 A 1 
ATOM 2142 C CA  . TYR A 0 279 . -26.060  -3.438  19.151   1.00 82.17 279 A 1 
ATOM 2143 C C   . TYR A 0 279 . -26.889  -2.989  20.339   1.00 82.17 279 A 1 
ATOM 2144 C CB  . TYR A 0 279 . -24.572  -3.507  19.502   1.00 82.17 279 A 1 
ATOM 2145 O O   . TYR A 0 279 . -26.653  -1.897  20.858   1.00 82.17 279 A 1 
ATOM 2146 C CG  . TYR A 0 279 . -24.299  -4.285  20.774   1.00 82.17 279 A 1 
ATOM 2147 C CD1 . TYR A 0 279 . -23.904  -3.624  21.948   1.00 82.17 279 A 1 
ATOM 2148 C CD2 . TYR A 0 279 . -24.488  -5.673  20.800   1.00 82.17 279 A 1 
ATOM 2149 C CE1 . TYR A 0 279 . -23.643  -4.338  23.129   1.00 82.17 279 A 1 
ATOM 2150 C CE2 . TYR A 0 279 . -24.239  -6.397  21.978   1.00 82.17 279 A 1 
ATOM 2151 O OH  . TYR A 0 279 . -23.446  -6.462  24.227   1.00 82.17 279 A 1 
ATOM 2152 C CZ  . TYR A 0 279 . -23.785  -5.739  23.131   1.00 82.17 279 A 1 
ATOM 2153 N N   . ASP A 0 280 . -27.783  -3.860  20.796   1.00 84.24 280 A 1 
ATOM 2154 C CA  . ASP A 0 280 . -28.685  -3.574  21.903   1.00 84.24 280 A 1 
ATOM 2155 C C   . ASP A 0 280 . -28.403  -4.510  23.080   1.00 84.24 280 A 1 
ATOM 2156 C CB  . ASP A 0 280 . -30.149  -3.660  21.445   1.00 84.24 280 A 1 
ATOM 2157 O O   . ASP A 0 280 . -28.390  -5.734  22.949   1.00 84.24 280 A 1 
ATOM 2158 C CG  . ASP A 0 280 . -30.572  -2.554  20.469   1.00 84.24 280 A 1 
ATOM 2159 O OD1 . ASP A 0 280 . -29.878  -1.514  20.408   1.00 84.24 280 A 1 
ATOM 2160 O OD2 . ASP A 0 280 . -31.648  -2.724  19.857   1.00 84.24 280 A 1 
ATOM 2161 N N   . GLU A 0 281 . -28.215  -3.924  24.261   1.00 85.46 281 A 1 
ATOM 2162 C CA  . GLU A 0 281 . -28.307  -4.609  25.548   1.00 85.46 281 A 1 
ATOM 2163 C C   . GLU A 0 281 . -29.537  -4.098  26.287   1.00 85.46 281 A 1 
ATOM 2164 C CB  . GLU A 0 281 . -27.070  -4.394  26.442   1.00 85.46 281 A 1 
ATOM 2165 O O   . GLU A 0 281 . -29.717  -2.888  26.434   1.00 85.46 281 A 1 
ATOM 2166 C CG  . GLU A 0 281 . -25.725  -4.688  25.769   1.00 85.46 281 A 1 
ATOM 2167 C CD  . GLU A 0 281 . -24.543  -4.855  26.751   1.00 85.46 281 A 1 
ATOM 2168 O OE1 . GLU A 0 281 . -23.387  -5.016  26.285   1.00 85.46 281 A 1 
ATOM 2169 O OE2 . GLU A 0 281 . -24.731  -4.986  27.980   1.00 85.46 281 A 1 
ATOM 2170 N N   . TRP A 0 282 . -30.355  -5.001  26.814   1.00 86.47 282 A 1 
ATOM 2171 C CA  . TRP A 0 282 . -31.502  -4.630  27.633   1.00 86.47 282 A 1 
ATOM 2172 C C   . TRP A 0 282 . -31.659  -5.572  28.824   1.00 86.47 282 A 1 
ATOM 2173 C CB  . TRP A 0 282 . -32.761  -4.545  26.761   1.00 86.47 282 A 1 
ATOM 2174 O O   . TRP A 0 282 . -31.333  -6.757  28.765   1.00 86.47 282 A 1 
ATOM 2175 C CG  . TRP A 0 282 . -33.129  -5.811  26.053   1.00 86.47 282 A 1 
ATOM 2176 C CD1 . TRP A 0 282 . -32.749  -6.161  24.803   1.00 86.47 282 A 1 
ATOM 2177 C CD2 . TRP A 0 282 . -33.907  -6.931  26.563   1.00 86.47 282 A 1 
ATOM 2178 C CE2 . TRP A 0 282 . -33.962  -7.940  25.556   1.00 86.47 282 A 1 
ATOM 2179 C CE3 . TRP A 0 282 . -34.560  -7.195  27.784   1.00 86.47 282 A 1 
ATOM 2180 N NE1 . TRP A 0 282 . -33.245  -7.414  24.501   1.00 86.47 282 A 1 
ATOM 2181 C CH2 . TRP A 0 282 . -35.267  -9.393  26.986   1.00 86.47 282 A 1 
ATOM 2182 C CZ2 . TRP A 0 282 . -34.627  -9.159  25.756   1.00 86.47 282 A 1 
ATOM 2183 C CZ3 . TRP A 0 282 . -35.239  -8.406  27.990   1.00 86.47 282 A 1 
ATOM 2184 N N   . ASP A 0 283 . -32.160  -5.016  29.918   1.00 84.82 283 A 1 
ATOM 2185 C CA  . ASP A 0 283 . -32.512  -5.705  31.151   1.00 84.82 283 A 1 
ATOM 2186 C C   . ASP A 0 283 . -33.909  -5.244  31.578   1.00 84.82 283 A 1 
ATOM 2187 C CB  . ASP A 0 283 . -31.451  -5.420  32.228   1.00 84.82 283 A 1 
ATOM 2188 O O   . ASP A 0 283 . -34.236  -4.056  31.505   1.00 84.82 283 A 1 
ATOM 2189 C CG  . ASP A 0 283 . -31.583  -6.292  33.485   1.00 84.82 283 A 1 
ATOM 2190 O OD1 . ASP A 0 283 . -32.279  -7.329  33.428   1.00 84.82 283 A 1 
ATOM 2191 O OD2 . ASP A 0 283 . -30.933  -5.940  34.498   1.00 84.82 283 A 1 
ATOM 2192 N N   . ASN A 0 284 . -34.744  -6.191  31.982   1.00 83.42 284 A 1 
ATOM 2193 C CA  . ASN A 0 284 . -36.111  -5.986  32.435   1.00 83.42 284 A 1 
ATOM 2194 C C   . ASN A 0 284 . -36.302  -6.793  33.711   1.00 83.42 284 A 1 
ATOM 2195 C CB  . ASN A 0 284 . -37.074  -6.433  31.326   1.00 83.42 284 A 1 
ATOM 2196 O O   . ASN A 0 284 . -36.354  -8.022  33.660   1.00 83.42 284 A 1 
ATOM 2197 C CG  . ASN A 0 284 . -38.521  -6.108  31.644   1.00 83.42 284 A 1 
ATOM 2198 N ND2 . ASN A 0 284 . -39.245  -6.934  32.354   1.00 83.42 284 A 1 
ATOM 2199 O OD1 . ASN A 0 284 . -39.031  -5.114  31.180   1.00 83.42 284 A 1 
ATOM 2200 N N   . ALA A 0 285 . -36.421  -6.107  34.840   1.00 79.53 285 A 1 
ATOM 2201 C CA  . ALA A 0 285 . -36.693  -6.726  36.123   1.00 79.53 285 A 1 
ATOM 2202 C C   . ALA A 0 285 . -38.038  -6.228  36.644   1.00 79.53 285 A 1 
ATOM 2203 C CB  . ALA A 0 285 . -35.525  -6.445  37.072   1.00 79.53 285 A 1 
ATOM 2204 O O   . ALA A 0 285 . -38.142  -5.073  37.059   1.00 79.53 285 A 1 
ATOM 2205 N N   . ASP A 0 286 . -39.008  -7.135  36.647   1.00 75.28 286 A 1 
ATOM 2206 C CA  . ASP A 0 286 . -40.333  -6.968  37.222   1.00 75.28 286 A 1 
ATOM 2207 C C   . ASP A 0 286 . -40.351  -7.523  38.657   1.00 75.28 286 A 1 
ATOM 2208 C CB  . ASP A 0 286 . -41.359  -7.653  36.308   1.00 75.28 286 A 1 
ATOM 2209 O O   . ASP A 0 286 . -39.717  -8.541  38.966   1.00 75.28 286 A 1 
ATOM 2210 C CG  . ASP A 0 286 . -42.791  -7.210  36.599   1.00 75.28 286 A 1 
ATOM 2211 O OD1 . ASP A 0 286 . -42.960  -6.554  37.651   1.00 75.28 286 A 1 
ATOM 2212 O OD2 . ASP A 0 286 . -43.638  -7.510  35.728   1.00 75.28 286 A 1 
ATOM 2213 N N   . LYS A 0 287 . -40.995  -6.798  39.570   1.00 75.05 287 A 1 
ATOM 2214 C CA  . LYS A 0 287 . -41.024  -7.070  41.014   1.00 75.05 287 A 1 
ATOM 2215 C C   . LYS A 0 287 . -42.389  -6.707  41.586   1.00 75.05 287 A 1 
ATOM 2216 C CB  . LYS A 0 287 . -39.896  -6.300  41.732   1.00 75.05 287 A 1 
ATOM 2217 O O   . LYS A 0 287 . -42.457  -5.894  42.527   1.00 75.05 287 A 1 
ATOM 2218 C CG  . LYS A 0 287 . -38.529  -6.958  41.626   1.00 75.05 287 A 1 
ATOM 2219 C CD  . LYS A 0 287 . -37.472  -6.059  42.258   1.00 75.05 287 A 1 
ATOM 2220 C CE  . LYS A 0 287 . -36.109  -6.658  41.936   1.00 75.05 287 A 1 
ATOM 2221 N NZ  . LYS A 0 287 . -35.029  -5.697  42.221   1.00 75.05 287 A 1 
ATOM 2222 N N   . ASP A 0 288 . -43.461  -7.323  41.107   1.00 77.14 288 A 1 
ATOM 2223 C CA  . ASP A 0 288 . -44.761  -7.051  41.690   1.00 77.14 288 A 1 
ATOM 2224 C C   . ASP A 0 288 . -44.880  -7.665  43.078   1.00 77.14 288 A 1 
ATOM 2225 C CB  . ASP A 0 288 . -45.980  -7.415  40.834   1.00 77.14 288 A 1 
ATOM 2226 O O   . ASP A 0 288 . -44.371  -8.733  43.442   1.00 77.14 288 A 1 
ATOM 2227 C CG  . ASP A 0 288 . -45.997  -6.760  39.458   1.00 77.14 288 A 1 
ATOM 2228 O OD1 . ASP A 0 288 . -45.609  -5.573  39.475   1.00 77.14 288 A 1 
ATOM 2229 O OD2 . ASP A 0 288 . -46.707  -7.279  38.569   1.00 77.14 288 A 1 
ATOM 2230 N N   . LYS A 0 289 . -45.593  -6.931  43.923   1.00 74.22 289 A 1 
ATOM 2231 C CA  . LYS A 0 289 . -46.041  -7.415  45.222   1.00 74.22 289 A 1 
ATOM 2232 C C   . LYS A 0 289 . -47.495  -7.072  45.367   1.00 74.22 289 A 1 
ATOM 2233 C CB  . LYS A 0 289 . -45.212  -6.813  46.355   1.00 74.22 289 A 1 
ATOM 2234 O O   . LYS A 0 289 . -47.871  -5.904  45.308   1.00 74.22 289 A 1 
ATOM 2235 C CG  . LYS A 0 289 . -43.760  -7.276  46.260   1.00 74.22 289 A 1 
ATOM 2236 C CD  . LYS A 0 289 . -42.934  -6.673  47.387   1.00 74.22 289 A 1 
ATOM 2237 C CE  . LYS A 0 289 . -41.504  -7.144  47.153   1.00 74.22 289 A 1 
ATOM 2238 N NZ  . LYS A 0 289 . -40.565  -6.452  48.056   1.00 74.22 289 A 1 
ATOM 2239 N N   . TRP A 0 290 . -48.304  -8.073  45.664   1.00 73.56 290 A 1 
ATOM 2240 C CA  . TRP A 0 290 . -49.730  -7.888  45.871   1.00 73.56 290 A 1 
ATOM 2241 C C   . TRP A 0 290 . -50.177  -8.502  47.195   1.00 73.56 290 A 1 
ATOM 2242 C CB  . TRP A 0 290 . -50.495  -8.395  44.645   1.00 73.56 290 A 1 
ATOM 2243 O O   . TRP A 0 290 . -49.697  -9.543  47.648   1.00 73.56 290 A 1 
ATOM 2244 C CG  . TRP A 0 290 . -50.150  -9.781  44.201   1.00 73.56 290 A 1 
ATOM 2245 C CD1 . TRP A 0 290 . -49.261  -10.101 43.232   1.00 73.56 290 A 1 
ATOM 2246 C CD2 . TRP A 0 290 . -50.679  -11.048 44.692   1.00 73.56 290 A 1 
ATOM 2247 C CE2 . TRP A 0 290 . -50.074  -12.106 43.949   1.00 73.56 290 A 1 
ATOM 2248 C CE3 . TRP A 0 290 . -51.620  -11.403 45.686   1.00 73.56 290 A 1 
ATOM 2249 N NE1 . TRP A 0 290 . -49.207  -11.470 43.083   1.00 73.56 290 A 1 
ATOM 2250 C CH2 . TRP A 0 290 . -51.338  -13.773 45.172   1.00 73.56 290 A 1 
ATOM 2251 C CZ2 . TRP A 0 290 . -50.400  -13.451 44.175   1.00 73.56 290 A 1 
ATOM 2252 C CZ3 . TRP A 0 290 . -51.945  -12.751 45.927   1.00 73.56 290 A 1 
ATOM 2253 N N   . GLY A 0 291 . -51.112  -7.811  47.843   1.00 69.16 291 A 1 
ATOM 2254 C CA  . GLY A 0 291 . -51.743  -8.215  49.088   1.00 69.16 291 A 1 
ATOM 2255 C C   . GLY A 0 291 . -53.244  -7.952  49.036   1.00 69.16 291 A 1 
ATOM 2256 O O   . GLY A 0 291 . -53.684  -6.822  48.831   1.00 69.16 291 A 1 
ATOM 2257 N N   . ALA A 0 292 . -54.047  -8.990  49.254   1.00 64.40 292 A 1 
ATOM 2258 C CA  . ALA A 0 292 . -55.497  -8.890  49.346   1.00 64.40 292 A 1 
ATOM 2259 C C   . ALA A 0 292 . -55.967  -9.364  50.723   1.00 64.40 292 A 1 
ATOM 2260 C CB  . ALA A 0 292 . -56.144  -9.665  48.193   1.00 64.40 292 A 1 
ATOM 2261 O O   . ALA A 0 292 . -55.712  -10.495 51.137   1.00 64.40 292 A 1 
ATOM 2262 N N   . GLN A 0 293 . -56.684  -8.490  51.424   1.00 63.18 293 A 1 
ATOM 2263 C CA  . GLN A 0 293 . -57.302  -8.769  52.710   1.00 63.18 293 A 1 
ATOM 2264 C C   . GLN A 0 293 . -58.818  -8.587  52.601   1.00 63.18 293 A 1 
ATOM 2265 C CB  . GLN A 0 293 . -56.662  -7.886  53.791   1.00 63.18 293 A 1 
ATOM 2266 O O   . GLN A 0 293 . -59.315  -7.501  52.298   1.00 63.18 293 A 1 
ATOM 2267 C CG  . GLN A 0 293 . -57.208  -8.238  55.181   1.00 63.18 293 A 1 
ATOM 2268 C CD  . GLN A 0 293 . -56.474  -7.499  56.291   1.00 63.18 293 A 1 
ATOM 2269 N NE2 . GLN A 0 293 . -57.126  -6.607  57.004   1.00 63.18 293 A 1 
ATOM 2270 O OE1 . GLN A 0 293 . -55.313  -7.740  56.573   1.00 63.18 293 A 1 
ATOM 2271 N N   . ALA A 0 294 . -59.565  -9.651  52.883   1.00 58.27 294 A 1 
ATOM 2272 C CA  . ALA A 0 294 . -61.019  -9.626  52.985   1.00 58.27 294 A 1 
ATOM 2273 C C   . ALA A 0 294 . -61.439  -10.048 54.394   1.00 58.27 294 A 1 
ATOM 2274 C CB  . ALA A 0 294 . -61.624  -10.519 51.897   1.00 58.27 294 A 1 
ATOM 2275 O O   . ALA A 0 294 . -60.963  -11.065 54.904   1.00 58.27 294 A 1 
ATOM 2276 N N   . TRP A 0 295 . -62.327  -9.267  55.002   1.00 61.27 295 A 1 
ATOM 2277 C CA  . TRP A 0 295 . -62.935  -9.572  56.294   1.00 61.27 295 A 1 
ATOM 2278 C C   . TRP A 0 295 . -64.452  -9.412  56.203   1.00 61.27 295 A 1 
ATOM 2279 C CB  . TRP A 0 295 . -62.312  -8.708  57.400   1.00 61.27 295 A 1 
ATOM 2280 O O   . TRP A 0 295 . -64.946  -8.463  55.584   1.00 61.27 295 A 1 
ATOM 2281 C CG  . TRP A 0 295 . -62.479  -7.220  57.278   1.00 61.27 295 A 1 
ATOM 2282 C CD1 . TRP A 0 295 . -61.802  -6.417  56.427   1.00 61.27 295 A 1 
ATOM 2283 C CD2 . TRP A 0 295 . -63.380  -6.341  58.022   1.00 61.27 295 A 1 
ATOM 2284 C CE2 . TRP A 0 295 . -63.177  -5.003  57.574   1.00 61.27 295 A 1 
ATOM 2285 C CE3 . TRP A 0 295 . -64.358  -6.537  59.022   1.00 61.27 295 A 1 
ATOM 2286 N NE1 . TRP A 0 295 . -62.178  -5.106  56.631   1.00 61.27 295 A 1 
ATOM 2287 C CH2 . TRP A 0 295 . -64.878  -4.149  59.070   1.00 61.27 295 A 1 
ATOM 2288 C CZ2 . TRP A 0 295 . -63.907  -3.919  58.083   1.00 61.27 295 A 1 
ATOM 2289 C CZ3 . TRP A 0 295 . -65.098  -5.455  59.539   1.00 61.27 295 A 1 
ATOM 2290 N N   . GLY A 0 296 . -65.173  -10.356 56.803   1.00 59.10 296 A 1 
ATOM 2291 C CA  . GLY A 0 296 . -66.629  -10.372 56.874   1.00 59.10 296 A 1 
ATOM 2292 C C   . GLY A 0 296 . -67.099  -10.775 58.266   1.00 59.10 296 A 1 
ATOM 2293 O O   . GLY A 0 296 . -66.443  -11.571 58.940   1.00 59.10 296 A 1 
ATOM 2294 N N   . LYS A 0 297 . -68.211  -10.176 58.693   1.00 56.02 297 A 1 
ATOM 2295 C CA  . LYS A 0 297 . -69.024  -10.653 59.812   1.00 56.02 297 A 1 
ATOM 2296 C C   . LYS A 0 297 . -70.404  -10.952 59.255   1.00 56.02 297 A 1 
ATOM 2297 C CB  . LYS A 0 297 . -69.110  -9.606  60.934   1.00 56.02 297 A 1 
ATOM 2298 O O   . LYS A 0 297 . -71.054  -10.003 58.803   1.00 56.02 297 A 1 
ATOM 2299 C CG  . LYS A 0 297 . -67.731  -9.221  61.474   1.00 56.02 297 A 1 
ATOM 2300 C CD  . LYS A 0 297 . -67.852  -8.470  62.802   1.00 56.02 297 A 1 
ATOM 2301 C CE  . LYS A 0 297 . -66.436  -8.207  63.318   1.00 56.02 297 A 1 
ATOM 2302 N NZ  . LYS A 0 297 . -66.359  -8.320  64.789   1.00 56.02 297 A 1 
ATOM 2303 N N   . ASP A 0 298 . -70.803  -12.214 59.257   1.00 52.93 298 A 1 
ATOM 2304 C CA  . ASP A 0 298 . -72.206  -12.565 59.070   1.00 52.93 298 A 1 
ATOM 2305 C C   . ASP A 0 298 . -72.932  -12.442 60.415   1.00 52.93 298 A 1 
ATOM 2306 C CB  . ASP A 0 298 . -72.383  -13.934 58.395   1.00 52.93 298 A 1 
ATOM 2307 O O   . ASP A 0 298 . -72.349  -12.540 61.502   1.00 52.93 298 A 1 
ATOM 2308 C CG  . ASP A 0 298 . -71.543  -15.035 59.027   1.00 52.93 298 A 1 
ATOM 2309 O OD1 . ASP A 0 298 . -71.369  -14.972 60.263   1.00 52.93 298 A 1 
ATOM 2310 O OD2 . ASP A 0 298 . -70.966  -15.807 58.229   1.00 52.93 298 A 1 
ATOM 2311 N N   . ARG A 0 299 . -74.208  -12.071 60.361   1.00 45.25 299 A 1 
ATOM 2312 C CA  . ARG A 0 299 . -75.070  -12.053 61.545   1.00 45.25 299 A 1 
ATOM 2313 C C   . ARG A 0 299 . -76.406  -12.670 61.207   1.00 45.25 299 A 1 
ATOM 2314 C CB  . ARG A 0 299 . -75.216  -10.641 62.115   1.00 45.25 299 A 1 
ATOM 2315 O O   . ARG A 0 299 . -77.407  -11.963 61.055   1.00 45.25 299 A 1 
ATOM 2316 C CG  . ARG A 0 299 . -73.961  -10.219 62.879   1.00 45.25 299 A 1 
ATOM 2317 C CD  . ARG A 0 299 . -74.216  -8.890  63.576   1.00 45.25 299 A 1 
ATOM 2318 N NE  . ARG A 0 299 . -74.304  -7.811  62.584   1.00 45.25 299 A 1 
ATOM 2319 N NH1 . ARG A 0 299 . -75.063  -6.152  63.962   1.00 45.25 299 A 1 
ATOM 2320 N NH2 . ARG A 0 299 . -74.328  -5.688  61.897   1.00 45.25 299 A 1 
ATOM 2321 C CZ  . ARG A 0 299 . -74.576  -6.556  62.821   1.00 45.25 299 A 1 
ATOM 2322 N N   . ASP A 0 300 . -76.434  -13.990 61.193   1.00 46.06 300 A 1 
ATOM 2323 C CA  . ASP A 0 300 . -77.675  -14.724 61.034   1.00 46.06 300 A 1 
ATOM 2324 C C   . ASP A 0 300 . -78.504  -14.634 62.320   1.00 46.06 300 A 1 
ATOM 2325 C CB  . ASP A 0 300 . -77.387  -16.166 60.605   1.00 46.06 300 A 1 
ATOM 2326 O O   . ASP A 0 300 . -78.142  -15.125 63.392   1.00 46.06 300 A 1 
ATOM 2327 C CG  . ASP A 0 300 . -76.935  -16.269 59.143   1.00 46.06 300 A 1 
ATOM 2328 O OD1 . ASP A 0 300 . -77.224  -15.320 58.382   1.00 46.06 300 A 1 
ATOM 2329 O OD2 . ASP A 0 300 . -76.432  -17.348 58.779   1.00 46.06 300 A 1 
ATOM 2330 N N   . THR A 0 301 . -79.665  -13.980 62.237   1.00 39.80 301 A 1 
ATOM 2331 C CA  . THR A 0 301 . -80.623  -13.990 63.348   1.00 39.80 301 A 1 
ATOM 2332 C C   . THR A 0 301 . -81.601  -15.150 63.167   1.00 39.80 301 A 1 
ATOM 2333 C CB  . THR A 0 301 . -81.350  -12.648 63.524   1.00 39.80 301 A 1 
ATOM 2334 O O   . THR A 0 301 . -82.566  -15.038 62.412   1.00 39.80 301 A 1 
ATOM 2335 C CG2 . THR A 0 301 . -81.986  -12.590 64.919   1.00 39.80 301 A 1 
ATOM 2336 O OG1 . THR A 0 301 . -80.466  -11.552 63.450   1.00 39.80 301 A 1 
ATOM 2337 N N   . TYR A 0 302 . -81.405  -16.260 63.888   1.00 37.71 302 A 1 
ATOM 2338 C CA  . TYR A 0 302 . -82.338  -17.394 63.869   1.00 37.71 302 A 1 
ATOM 2339 C C   . TYR A 0 302 . -83.684  -17.017 64.517   1.00 37.71 302 A 1 
ATOM 2340 C CB  . TYR A 0 302 . -81.698  -18.631 64.518   1.00 37.71 302 A 1 
ATOM 2341 O O   . TYR A 0 302 . -83.855  -17.005 65.740   1.00 37.71 302 A 1 
ATOM 2342 C CG  . TYR A 0 302 . -82.515  -19.906 64.357   1.00 37.71 302 A 1 
ATOM 2343 C CD1 . TYR A 0 302 . -83.323  -20.375 65.412   1.00 37.71 302 A 1 
ATOM 2344 C CD2 . TYR A 0 302 . -82.450  -20.633 63.152   1.00 37.71 302 A 1 
ATOM 2345 C CE1 . TYR A 0 302 . -84.052  -21.574 65.270   1.00 37.71 302 A 1 
ATOM 2346 C CE2 . TYR A 0 302 . -83.185  -21.824 63.000   1.00 37.71 302 A 1 
ATOM 2347 O OH  . TYR A 0 302 . -84.676  -23.463 63.926   1.00 37.71 302 A 1 
ATOM 2348 C CZ  . TYR A 0 302 . -83.980  -22.301 64.061   1.00 37.71 302 A 1 
ATOM 2349 N N   . GLY A 0 303 . -84.673  -16.684 63.687   1.00 36.53 303 A 1 
ATOM 2350 C CA  . GLY A 0 303 . -86.047  -16.449 64.115   1.00 36.53 303 A 1 
ATOM 2351 C C   . GLY A 0 303 . -86.746  -17.763 64.457   1.00 36.53 303 A 1 
ATOM 2352 O O   . GLY A 0 303 . -87.109  -18.526 63.564   1.00 36.53 303 A 1 
ATOM 2353 N N   . ALA A 0 304 . -86.990  -18.006 65.748   1.00 30.69 304 A 1 
ATOM 2354 C CA  . ALA A 0 304 . -87.860  -19.071 66.240   1.00 30.69 304 A 1 
ATOM 2355 C C   . ALA A 0 304 . -89.276  -18.940 65.639   1.00 30.69 304 A 1 
ATOM 2356 C CB  . ALA A 0 304 . -87.872  -19.009 67.776   1.00 30.69 304 A 1 
ATOM 2357 O O   . ALA A 0 304 . -90.145  -18.266 66.198   1.00 30.69 304 A 1 
ATOM 2358 N N   . SER A 0 305 . -89.521  -19.561 64.484   1.00 34.89 305 A 1 
ATOM 2359 C CA  . SER A 0 305 . -90.861  -19.638 63.913   1.00 34.89 305 A 1 
ATOM 2360 C C   . SER A 0 305 . -91.655  -20.725 64.634   1.00 34.89 305 A 1 
ATOM 2361 C CB  . SER A 0 305 . -90.869  -19.762 62.386   1.00 34.89 305 A 1 
ATOM 2362 O O   . SER A 0 305 . -91.237  -21.872 64.805   1.00 34.89 305 A 1 
ATOM 2363 O OG  . SER A 0 305 . -90.266  -20.953 61.939   1.00 34.89 305 A 1 
ATOM 2364 N N   . SER A 0 306 . -92.808  -20.313 65.144   1.00 33.94 306 A 1 
ATOM 2365 C CA  . SER A 0 306 . -93.769  -21.177 65.802   1.00 33.94 306 A 1 
ATOM 2366 C C   . SER A 0 306 . -94.455  -22.062 64.762   1.00 33.94 306 A 1 
ATOM 2367 C CB  . SER A 0 306 . -94.782  -20.345 66.606   1.00 33.94 306 A 1 
ATOM 2368 O O   . SER A 0 306 . -95.089  -21.580 63.835   1.00 33.94 306 A 1 
ATOM 2369 O OG  . SER A 0 306 . -95.091  -19.105 65.991   1.00 33.94 306 A 1 
ATOM 2370 N N   . TYR A 0 307 . -94.299  -23.370 64.953   1.00 25.31 307 A 1 
ATOM 2371 C CA  . TYR A 0 307 . -95.321  -24.405 64.794   1.00 25.31 307 A 1 
ATOM 2372 C C   . TYR A 0 307 . -96.361  -24.203 63.671   1.00 25.31 307 A 1 
ATOM 2373 C CB  . TYR A 0 307 . -96.000  -24.574 66.169   1.00 25.31 307 A 1 
ATOM 2374 O O   . TYR A 0 307 . -97.369  -23.526 63.865   1.00 25.31 307 A 1 
ATOM 2375 C CG  . TYR A 0 307 . -96.395  -25.995 66.499   1.00 25.31 307 A 1 
ATOM 2376 C CD1 . TYR A 0 307 . -97.702  -26.459 66.261   1.00 25.31 307 A 1 
ATOM 2377 C CD2 . TYR A 0 307 . -95.435  -26.846 67.080   1.00 25.31 307 A 1 
ATOM 2378 C CE1 . TYR A 0 307 . -98.052  -27.777 66.619   1.00 25.31 307 A 1 
ATOM 2379 C CE2 . TYR A 0 307 . -95.780  -28.161 67.437   1.00 25.31 307 A 1 
ATOM 2380 O OH  . TYR A 0 307 . -97.429  -29.894 67.561   1.00 25.31 307 A 1 
ATOM 2381 C CZ  . TYR A 0 307 . -97.092  -28.627 67.210   1.00 25.31 307 A 1 
ATOM 2382 N N   . GLY A 0 308 . -96.206  -24.918 62.551   1.00 32.29 308 A 1 
ATOM 2383 C CA  . GLY A 0 308 . -97.339  -25.168 61.655   1.00 32.29 308 A 1 
ATOM 2384 C C   . GLY A 0 308 . -97.011  -25.356 60.180   1.00 32.29 308 A 1 
ATOM 2385 O O   . GLY A 0 308 . -97.107  -24.418 59.408   1.00 32.29 308 A 1 
ATOM 2386 N N   . ALA A 0 309 . -96.782  -26.615 59.812   1.00 28.50 309 A 1 
ATOM 2387 C CA  . ALA A 0 309 . -97.238  -27.234 58.566   1.00 28.50 309 A 1 
ATOM 2388 C C   . ALA A 0 309 . -96.693  -26.745 57.200   1.00 28.50 309 A 1 
ATOM 2389 C CB  . ALA A 0 309 . -98.772  -27.288 58.589   1.00 28.50 309 A 1 
ATOM 2390 O O   . ALA A 0 309 . -97.002  -25.673 56.697   1.00 28.50 309 A 1 
ATOM 2391 N N   . ALA A 0 310 . -96.067  -27.723 56.534   1.00 27.13 310 A 1 
ATOM 2392 C CA  . ALA A 0 310 . -95.983  -27.927 55.087   1.00 27.13 310 A 1 
ATOM 2393 C C   . ALA A 0 310 . -95.062  -26.996 54.280   1.00 27.13 310 A 1 
ATOM 2394 C CB  . ALA A 0 310 . -97.391  -28.090 54.502   1.00 27.13 310 A 1 
ATOM 2395 O O   . ALA A 0 310 . -95.484  -26.058 53.608   1.00 27.13 310 A 1 
ATOM 2396 N N   . ALA A 0 311 . -93.803  -27.433 54.209   1.00 29.78 311 A 1 
ATOM 2397 C CA  . ALA A 0 311 . -92.961  -27.306 53.029   1.00 29.78 311 A 1 
ATOM 2398 C C   . ALA A 0 311 . -93.704  -27.819 51.774   1.00 29.78 311 A 1 
ATOM 2399 C CB  . ALA A 0 311 . -91.685  -28.120 53.301   1.00 29.78 311 A 1 
ATOM 2400 O O   . ALA A 0 311 . -93.701  -29.010 51.471   1.00 29.78 311 A 1 
ATOM 2401 N N   . SER A 0 312 . -94.347  -26.919 51.031   1.00 31.94 312 A 1 
ATOM 2402 C CA  . SER A 0 312 . -94.559  -27.122 49.595   1.00 31.94 312 A 1 
ATOM 2403 C C   . SER A 0 312 . -93.329  -26.519 48.909   1.00 31.94 312 A 1 
ATOM 2404 C CB  . SER A 0 312 . -95.915  -26.574 49.125   1.00 31.94 312 A 1 
ATOM 2405 O O   . SER A 0 312 . -93.140  -25.312 48.884   1.00 31.94 312 A 1 
ATOM 2406 O OG  . SER A 0 312 . -96.162  -25.239 49.513   1.00 31.94 312 A 1 
ATOM 2407 N N   . SER A 0 313 . -92.311  -27.336 48.618   1.00 30.08 313 A 1 
ATOM 2408 C CA  . SER A 0 313 . -92.164  -27.939 47.284   1.00 30.08 313 A 1 
ATOM 2409 C C   . SER A 0 313 . -92.323  -26.835 46.227   1.00 30.08 313 A 1 
ATOM 2410 C CB  . SER A 0 313 . -93.166  -29.081 47.072   1.00 30.08 313 A 1 
ATOM 2411 O O   . SER A 0 313 . -93.423  -26.574 45.767   1.00 30.08 313 A 1 
ATOM 2412 O OG  . SER A 0 313 . -93.082  -30.030 48.118   1.00 30.08 313 A 1 
ATOM 2413 N N   . GLY A 0 314 . -91.307  -26.023 45.951   1.00 33.39 314 A 1 
ATOM 2414 C CA  . GLY A 0 314 . -90.047  -26.465 45.364   1.00 33.39 314 A 1 
ATOM 2415 C C   . GLY A 0 314 . -90.149  -26.429 43.838   1.00 33.39 314 A 1 
ATOM 2416 O O   . GLY A 0 314 . -90.191  -27.482 43.215   1.00 33.39 314 A 1 
ATOM 2417 N N   . LYS A 0 315 . -90.258  -25.227 43.254   1.00 31.77 315 A 1 
ATOM 2418 C CA  . LYS A 0 315 . -89.858  -24.897 41.871   1.00 31.77 315 A 1 
ATOM 2419 C C   . LYS A 0 315 . -90.249  -23.452 41.550   1.00 31.77 315 A 1 
ATOM 2420 C CB  . LYS A 0 315 . -90.519  -25.824 40.811   1.00 31.77 315 A 1 
ATOM 2421 O O   . LYS A 0 315 . -91.402  -23.216 41.229   1.00 31.77 315 A 1 
ATOM 2422 C CG  . LYS A 0 315 . -89.485  -26.694 40.087   1.00 31.77 315 A 1 
ATOM 2423 C CD  . LYS A 0 315 . -90.127  -27.369 38.868   1.00 31.77 315 A 1 
ATOM 2424 C CE  . LYS A 0 315 . -89.060  -28.134 38.081   1.00 31.77 315 A 1 
ATOM 2425 N NZ  . LYS A 0 315 . -89.535  -28.481 36.719   1.00 31.77 315 A 1 
ATOM 2426 N N   . TYR A 0 316 . -89.300  -22.523 41.574   1.00 31.16 316 A 1 
ATOM 2427 C CA  . TYR A 0 316 . -89.300  -21.355 40.686   1.00 31.16 316 A 1 
ATOM 2428 C C   . TYR A 0 316 . -87.839  -21.027 40.382   1.00 31.16 316 A 1 
ATOM 2429 C CB  . TYR A 0 316 . -90.095  -20.163 41.250   1.00 31.16 316 A 1 
ATOM 2430 O O   . TYR A 0 316 . -87.046  -20.805 41.292   1.00 31.16 316 A 1 
ATOM 2431 C CG  . TYR A 0 316 . -91.579  -20.252 40.924   1.00 31.16 316 A 1 
ATOM 2432 C CD1 . TYR A 0 316 . -92.025  -19.981 39.613   1.00 31.16 316 A 1 
ATOM 2433 C CD2 . TYR A 0 316 . -92.500  -20.691 41.896   1.00 31.16 316 A 1 
ATOM 2434 C CE1 . TYR A 0 316 . -93.374  -20.192 39.265   1.00 31.16 316 A 1 
ATOM 2435 C CE2 . TYR A 0 316 . -93.845  -20.925 41.548   1.00 31.16 316 A 1 
ATOM 2436 O OH  . TYR A 0 316 . -95.576  -20.917 39.886   1.00 31.16 316 A 1 
ATOM 2437 C CZ  . TYR A 0 316 . -94.281  -20.682 40.227   1.00 31.16 316 A 1 
ATOM 2438 N N   . GLY A 0 317 . -87.480  -21.170 39.105   1.00 30.40 317 A 1 
ATOM 2439 C CA  . GLY A 0 317 . -86.129  -20.975 38.599   1.00 30.40 317 A 1 
ATOM 2440 C C   . GLY A 0 317 . -85.739  -19.505 38.637   1.00 30.40 317 A 1 
ATOM 2441 O O   . GLY A 0 317 . -86.544  -18.648 38.290   1.00 30.40 317 A 1 
ATOM 2442 N N   . TYR A 0 318 . -84.505  -19.248 39.058   1.00 29.38 318 A 1 
ATOM 2443 C CA  . TYR A 0 318 . -83.848  -17.959 38.918   1.00 29.38 318 A 1 
ATOM 2444 C C   . TYR A 0 318 . -83.088  -17.959 37.590   1.00 29.38 318 A 1 
ATOM 2445 C CB  . TYR A 0 318 . -82.965  -17.712 40.144   1.00 29.38 318 A 1 
ATOM 2446 O O   . TYR A 0 318 . -82.018  -18.552 37.458   1.00 29.38 318 A 1 
ATOM 2447 C CG  . TYR A 0 318 . -82.195  -16.409 40.100   1.00 29.38 318 A 1 
ATOM 2448 C CD1 . TYR A 0 318 . -80.827  -16.419 39.770   1.00 29.38 318 A 1 
ATOM 2449 C CD2 . TYR A 0 318 . -82.842  -15.190 40.384   1.00 29.38 318 A 1 
ATOM 2450 C CE1 . TYR A 0 318 . -80.096  -15.218 39.749   1.00 29.38 318 A 1 
ATOM 2451 C CE2 . TYR A 0 318 . -82.114  -13.984 40.362   1.00 29.38 318 A 1 
ATOM 2452 O OH  . TYR A 0 318 . -80.025  -12.842 40.036   1.00 29.38 318 A 1 
ATOM 2453 C CZ  . TYR A 0 318 . -80.737  -13.999 40.049   1.00 29.38 318 A 1 
ATOM 2454 N N   . ASP A 0 319 . -83.775  -17.427 36.584   1.00 33.25 319 A 1 
ATOM 2455 C CA  . ASP A 0 319 . -83.289  -16.485 35.577   1.00 33.25 319 A 1 
ATOM 2456 C C   . ASP A 0 319 . -81.807  -16.577 35.197   1.00 33.25 319 A 1 
ATOM 2457 C CB  . ASP A 0 319 . -83.731  -15.074 35.996   1.00 33.25 319 A 1 
ATOM 2458 O O   . ASP A 0 319 . -80.943  -15.834 35.663   1.00 33.25 319 A 1 
ATOM 2459 C CG  . ASP A 0 319 . -85.260  -14.985 36.130   1.00 33.25 319 A 1 
ATOM 2460 O OD1 . ASP A 0 319 . -85.956  -15.666 35.341   1.00 33.25 319 A 1 
ATOM 2461 O OD2 . ASP A 0 319 . -85.729  -14.288 37.055   1.00 33.25 319 A 1 
ATOM 2462 N N   . ASN A 0 320 . -81.557  -17.458 34.230   1.00 33.38 320 A 1 
ATOM 2463 C CA  . ASN A 0 320 . -80.479  -17.276 33.273   1.00 33.38 320 A 1 
ATOM 2464 C C   . ASN A 0 320 . -80.889  -16.127 32.335   1.00 33.38 320 A 1 
ATOM 2465 C CB  . ASN A 0 320 . -80.235  -18.611 32.534   1.00 33.38 320 A 1 
ATOM 2466 O O   . ASN A 0 320 . -81.883  -16.228 31.614   1.00 33.38 320 A 1 
ATOM 2467 C CG  . ASN A 0 320 . -78.778  -19.039 32.522   1.00 33.38 320 A 1 
ATOM 2468 N ND2 . ASN A 0 320 . -78.521  -20.320 32.387   1.00 33.38 320 A 1 
ATOM 2469 O OD1 . ASN A 0 320 . -77.850  -18.263 32.642   1.00 33.38 320 A 1 
ATOM 2470 N N   . TYR A 0 321 . -80.136  -15.032 32.383   1.00 32.51 321 A 1 
ATOM 2471 C CA  . TYR A 0 321 . -80.166  -13.954 31.399   1.00 32.51 321 A 1 
ATOM 2472 C C   . TYR A 0 321 . -79.834  -14.534 30.013   1.00 32.51 321 A 1 
ATOM 2473 C CB  . TYR A 0 321 . -79.094  -12.910 31.798   1.00 32.51 321 A 1 
ATOM 2474 O O   . TYR A 0 321 . -78.673  -14.842 29.776   1.00 32.51 321 A 1 
ATOM 2475 C CG  . TYR A 0 321 . -79.584  -11.632 32.448   1.00 32.51 321 A 1 
ATOM 2476 C CD1 . TYR A 0 321 . -79.553  -10.434 31.708   1.00 32.51 321 A 1 
ATOM 2477 C CD2 . TYR A 0 321 . -80.000  -11.618 33.794   1.00 32.51 321 A 1 
ATOM 2478 C CE1 . TYR A 0 321 . -79.932  -9.219  32.308   1.00 32.51 321 A 1 
ATOM 2479 C CE2 . TYR A 0 321 . -80.381  -10.403 34.399   1.00 32.51 321 A 1 
ATOM 2480 O OH  . TYR A 0 321 . -80.707  -8.027  34.233   1.00 32.51 321 A 1 
ATOM 2481 C CZ  . TYR A 0 321 . -80.344  -9.202  33.655   1.00 32.51 321 A 1 
ATOM 2482 N N   . ASP A 0 322 . -80.827  -14.741 29.141   1.00 35.10 322 A 1 
ATOM 2483 C CA  . ASP A 0 322 . -80.871  -14.211 27.762   1.00 35.10 322 A 1 
ATOM 2484 C C   . ASP A 0 322 . -82.077  -14.748 26.949   1.00 35.10 322 A 1 
ATOM 2485 C CB  . ASP A 0 322 . -79.583  -14.436 26.921   1.00 35.10 322 A 1 
ATOM 2486 O O   . ASP A 0 322 . -82.380  -15.937 26.977   1.00 35.10 322 A 1 
ATOM 2487 C CG  . ASP A 0 322 . -79.074  -13.111 26.346   1.00 35.10 322 A 1 
ATOM 2488 O OD1 . ASP A 0 322 . -79.943  -12.367 25.835   1.00 35.10 322 A 1 
ATOM 2489 O OD2 . ASP A 0 322 . -77.851  -12.862 26.360   1.00 35.10 322 A 1 
ATOM 2490 N N   . ASN A 0 323 . -82.675  -13.854 26.150   1.00 34.00 323 A 1 
ATOM 2491 C CA  . ASN A 0 323 . -83.551  -14.055 24.975   1.00 34.00 323 A 1 
ATOM 2492 C C   . ASN A 0 323 . -84.958  -14.726 25.063   1.00 34.00 323 A 1 
ATOM 2493 C CB  . ASN A 0 323 . -82.708  -14.613 23.816   1.00 34.00 323 A 1 
ATOM 2494 O O   . ASN A 0 323 . -85.113  -15.940 25.090   1.00 34.00 323 A 1 
ATOM 2495 C CG  . ASN A 0 323 . -81.886  -13.520 23.160   1.00 34.00 323 A 1 
ATOM 2496 N ND2 . ASN A 0 323 . -80.590  -13.512 23.334   1.00 34.00 323 A 1 
ATOM 2497 O OD1 . ASN A 0 323 . -82.416  -12.635 22.509   1.00 34.00 323 A 1 
ATOM 2498 N N   . ASP A 0 324 . -85.970  -13.857 24.890   1.00 31.05 324 A 1 
ATOM 2499 C CA  . ASP A 0 324 . -86.996  -13.836 23.814   1.00 31.05 324 A 1 
ATOM 2500 C C   . ASP A 0 324 . -88.213  -14.818 23.768   1.00 31.05 324 A 1 
ATOM 2501 C CB  . ASP A 0 324 . -86.293  -13.665 22.445   1.00 31.05 324 A 1 
ATOM 2502 O O   . ASP A 0 324 . -88.102  -16.033 23.865   1.00 31.05 324 A 1 
ATOM 2503 C CG  . ASP A 0 324 . -87.062  -12.798 21.444   1.00 31.05 324 A 1 
ATOM 2504 O OD1 . ASP A 0 324 . -87.962  -12.045 21.892   1.00 31.05 324 A 1 
ATOM 2505 O OD2 . ASP A 0 324 . -86.758  -12.900 20.233   1.00 31.05 324 A 1 
ATOM 2506 N N   . TYR A 0 325 . -89.394  -14.215 23.525   1.00 34.50 325 A 1 
ATOM 2507 C CA  . TYR A 0 325 . -90.755  -14.725 23.211   1.00 34.50 325 A 1 
ATOM 2508 C C   . TYR A 0 325 . -91.475  -15.810 24.062   1.00 34.50 325 A 1 
ATOM 2509 C CB  . TYR A 0 325 . -90.860  -15.089 21.718   1.00 34.50 325 A 1 
ATOM 2510 O O   . TYR A 0 325 . -91.266  -17.007 23.913   1.00 34.50 325 A 1 
ATOM 2511 C CG  . TYR A 0 325 . -90.849  -13.896 20.781   1.00 34.50 325 A 1 
ATOM 2512 C CD1 . TYR A 0 325 . -91.982  -13.068 20.646   1.00 34.50 325 A 1 
ATOM 2513 C CD2 . TYR A 0 325 . -89.691  -13.603 20.052   1.00 34.50 325 A 1 
ATOM 2514 C CE1 . TYR A 0 325 . -91.921  -11.913 19.838   1.00 34.50 325 A 1 
ATOM 2515 C CE2 . TYR A 0 325 . -89.608  -12.431 19.280   1.00 34.50 325 A 1 
ATOM 2516 O OH  . TYR A 0 325 . -90.618  -10.427 18.464   1.00 34.50 325 A 1 
ATOM 2517 C CZ  . TYR A 0 325 . -90.716  -11.573 19.187   1.00 34.50 325 A 1 
ATOM 2518 N N   . GLY A 0 326 . -92.602  -15.394 24.672   1.00 32.35 326 A 1 
ATOM 2519 C CA  . GLY A 0 326 . -93.923  -15.912 24.255   1.00 32.35 326 A 1 
ATOM 2520 C C   . GLY A 0 326 . -94.680  -16.934 25.133   1.00 32.35 326 A 1 
ATOM 2521 O O   . GLY A 0 326 . -94.317  -18.095 25.224   1.00 32.35 326 A 1 
ATOM 2522 N N   . TYR A 0 327 . -95.873  -16.504 25.579   1.00 32.03 327 A 1 
ATOM 2523 C CA  . TYR A 0 327 . -97.107  -17.283 25.832   1.00 32.03 327 A 1 
ATOM 2524 C C   . TYR A 0 327 . -97.192  -18.301 26.996   1.00 32.03 327 A 1 
ATOM 2525 C CB  . TYR A 0 327 . -97.632  -17.887 24.514   1.00 32.03 327 A 1 
ATOM 2526 O O   . TYR A 0 327 . -96.874  -19.472 26.862   1.00 32.03 327 A 1 
ATOM 2527 C CG  . TYR A 0 327 . -98.452  -16.921 23.680   1.00 32.03 327 A 1 
ATOM 2528 C CD1 . TYR A 0 327 . -99.854  -16.899 23.822   1.00 32.03 327 A 1 
ATOM 2529 C CD2 . TYR A 0 327 . -97.824  -16.048 22.771   1.00 32.03 327 A 1 
ATOM 2530 C CE1 . TYR A 0 327 . -100.628 -16.007 23.056   1.00 32.03 327 A 1 
ATOM 2531 C CE2 . TYR A 0 327 . -98.595  -15.151 22.005   1.00 32.03 327 A 1 
ATOM 2532 O OH  . TYR A 0 327 . -100.753 -14.278 21.406   1.00 32.03 327 A 1 
ATOM 2533 C CZ  . TYR A 0 327 . -100.000 -15.132 22.147   1.00 32.03 327 A 1 
ATOM 2534 N N   . GLY A 0 328 . -97.880  -17.868 28.065   1.00 33.58 328 A 1 
ATOM 2535 C CA  . GLY A 0 328 . -99.228  -18.355 28.412   1.00 33.58 328 A 1 
ATOM 2536 C C   . GLY A 0 328 . -99.417  -19.751 29.040   1.00 33.58 328 A 1 
ATOM 2537 O O   . GLY A 0 328 . -99.219  -20.765 28.386   1.00 33.58 328 A 1 
ATOM 2538 N N   . ASN A 0 329 . -100.095 -19.759 30.201   1.00 36.35 329 A 1 
ATOM 2539 C CA  . ASN A 0 329 . -101.441 -20.347 30.399   1.00 36.35 329 A 1 
ATOM 2540 C C   . ASN A 0 329 . -101.629 -21.361 31.565   1.00 36.35 329 A 1 
ATOM 2541 C CB  . ASN A 0 329 . -102.037 -20.893 29.076   1.00 36.35 329 A 1 
ATOM 2542 O O   . ASN A 0 329 . -100.872 -22.313 31.699   1.00 36.35 329 A 1 
ATOM 2543 C CG  . ASN A 0 329 . -103.542 -20.928 29.072   1.00 36.35 329 A 1 
ATOM 2544 N ND2 . ASN A 0 329 . -104.136 -21.511 28.058   1.00 36.35 329 A 1 
ATOM 2545 O OD1 . ASN A 0 329 . -104.197 -20.388 29.949   1.00 36.35 329 A 1 
ATOM 2546 N N   . HIS A 0 330 . -102.759 -21.168 32.278   1.00 30.22 330 A 1 
ATOM 2547 C CA  . HIS A 0 330 . -103.543 -22.056 33.174   1.00 30.22 330 A 1 
ATOM 2548 C C   . HIS A 0 330 . -102.886 -22.619 34.451   1.00 30.22 330 A 1 
ATOM 2549 C CB  . HIS A 0 330 . -104.199 -23.172 32.345   1.00 30.22 330 A 1 
ATOM 2550 O O   . HIS A 0 330 . -101.740 -23.024 34.449   1.00 30.22 330 A 1 
ATOM 2551 C CG  . HIS A 0 330 . -105.356 -22.707 31.494   1.00 30.22 330 A 1 
ATOM 2552 C CD2 . HIS A 0 330 . -105.541 -22.950 30.163   1.00 30.22 330 A 1 
ATOM 2553 N ND1 . HIS A 0 330 . -106.445 -21.978 31.911   1.00 30.22 330 A 1 
ATOM 2554 C CE1 . HIS A 0 330 . -107.223 -21.734 30.843   1.00 30.22 330 A 1 
ATOM 2555 N NE2 . HIS A 0 330 . -106.709 -22.299 29.744   1.00 30.22 330 A 1 
ATOM 2556 N N   . GLY A 0 331 . -103.555 -22.760 35.602   1.00 34.54 331 A 1 
ATOM 2557 C CA  . GLY A 0 331 . -104.970 -22.704 36.012   1.00 34.54 331 A 1 
ATOM 2558 C C   . GLY A 0 331 . -105.076 -23.505 37.334   1.00 34.54 331 A 1 
ATOM 2559 O O   . GLY A 0 331 . -104.455 -24.550 37.443   1.00 34.54 331 A 1 
ATOM 2560 N N   . ASN A 0 332 . -105.617 -22.947 38.423   1.00 31.14 332 A 1 
ATOM 2561 C CA  . ASN A 0 332 . -106.999 -23.092 38.922   1.00 31.14 332 A 1 
ATOM 2562 C C   . ASN A 0 332 . -107.274 -24.322 39.838   1.00 31.14 332 A 1 
ATOM 2563 C CB  . ASN A 0 332 . -108.032 -22.944 37.784   1.00 31.14 332 A 1 
ATOM 2564 O O   . ASN A 0 332 . -106.742 -25.401 39.606   1.00 31.14 332 A 1 
ATOM 2565 C CG  . ASN A 0 332 . -109.404 -22.523 38.288   1.00 31.14 332 A 1 
ATOM 2566 N ND2 . ASN A 0 332 . -110.454 -22.789 37.557   1.00 31.14 332 A 1 
ATOM 2567 O OD1 . ASN A 0 332 . -109.558 -21.910 39.330   1.00 31.14 332 A 1 
ATOM 2568 N N   . TYR A 0 333 . -108.209 -24.126 40.790   1.00 34.23 333 A 1 
ATOM 2569 C CA  . TYR A 0 333 . -108.880 -25.067 41.728   1.00 34.23 333 A 1 
ATOM 2570 C C   . TYR A 0 333 . -108.123 -25.446 43.025   1.00 34.23 333 A 1 
ATOM 2571 C CB  . TYR A 0 333 . -109.388 -26.314 40.984   1.00 34.23 333 A 1 
ATOM 2572 O O   . TYR A 0 333 . -106.956 -25.794 42.985   1.00 34.23 333 A 1 
ATOM 2573 C CG  . TYR A 0 333 . -110.152 -26.031 39.701   1.00 34.23 333 A 1 
ATOM 2574 C CD1 . TYR A 0 333 . -111.479 -25.563 39.761   1.00 34.23 333 A 1 
ATOM 2575 C CD2 . TYR A 0 333 . -109.539 -26.240 38.449   1.00 34.23 333 A 1 
ATOM 2576 C CE1 . TYR A 0 333 . -112.191 -25.300 38.575   1.00 34.23 333 A 1 
ATOM 2577 C CE2 . TYR A 0 333 . -110.239 -25.962 37.261   1.00 34.23 333 A 1 
ATOM 2578 O OH  . TYR A 0 333 . -112.217 -25.171 36.177   1.00 34.23 333 A 1 
ATOM 2579 C CZ  . TYR A 0 333 . -111.567 -25.498 37.323   1.00 34.23 333 A 1 
ATOM 2580 N N   . GLY A 0 334 . -108.709 -25.468 44.230   1.00 32.47 334 A 1 
ATOM 2581 C CA  . GLY A 0 334 . -110.088 -25.252 44.677   1.00 32.47 334 A 1 
ATOM 2582 C C   . GLY A 0 334 . -110.297 -25.760 46.125   1.00 32.47 334 A 1 
ATOM 2583 O O   . GLY A 0 334 . -109.839 -26.839 46.474   1.00 32.47 334 A 1 
ATOM 2584 N N   . TYR A 0 335 . -110.973 -24.935 46.934   1.00 29.82 335 A 1 
ATOM 2585 C CA  . TYR A 0 335 . -111.807 -25.158 48.135   1.00 29.82 335 A 1 
ATOM 2586 C C   . TYR A 0 335 . -111.844 -26.509 48.890   1.00 29.82 335 A 1 
ATOM 2587 C CB  . TYR A 0 335 . -113.248 -24.814 47.723   1.00 29.82 335 A 1 
ATOM 2588 O O   . TYR A 0 335 . -112.173 -27.551 48.331   1.00 29.82 335 A 1 
ATOM 2589 C CG  . TYR A 0 335 . -113.454 -23.345 47.415   1.00 29.82 335 A 1 
ATOM 2590 C CD1 . TYR A 0 335 . -113.865 -22.480 48.447   1.00 29.82 335 A 1 
ATOM 2591 C CD2 . TYR A 0 335 . -113.213 -22.835 46.123   1.00 29.82 335 A 1 
ATOM 2592 C CE1 . TYR A 0 335 . -114.036 -21.106 48.195   1.00 29.82 335 A 1 
ATOM 2593 C CE2 . TYR A 0 335 . -113.370 -21.458 45.871   1.00 29.82 335 A 1 
ATOM 2594 O OH  . TYR A 0 335 . -113.943 -19.269 46.653   1.00 29.82 335 A 1 
ATOM 2595 C CZ  . TYR A 0 335 . -113.784 -20.593 46.905   1.00 29.82 335 A 1 
ATOM 2596 N N   . GLY A 0 336 . -111.770 -26.423 50.229   1.00 33.53 336 A 1 
ATOM 2597 C CA  . GLY A 0 336 . -112.189 -27.483 51.158   1.00 33.53 336 A 1 
ATOM 2598 C C   . GLY A 0 336 . -112.318 -27.011 52.615   1.00 33.53 336 A 1 
ATOM 2599 O O   . GLY A 0 336 . -111.351 -27.017 53.362   1.00 33.53 336 A 1 
ATOM 2600 N N   . ASN A 0 337 . -113.530 -26.604 52.993   1.00 30.09 337 A 1 
ATOM 2601 C CA  . ASN A 0 337 . -114.005 -26.183 54.318   1.00 30.09 337 A 1 
ATOM 2602 C C   . ASN A 0 337 . -114.533 -27.402 55.108   1.00 30.09 337 A 1 
ATOM 2603 C CB  . ASN A 0 337 . -115.139 -25.179 53.988   1.00 30.09 337 A 1 
ATOM 2604 O O   . ASN A 0 337 . -115.335 -28.121 54.516   1.00 30.09 337 A 1 
ATOM 2605 C CG  . ASN A 0 337 . -115.890 -24.587 55.164   1.00 30.09 337 A 1 
ATOM 2606 N ND2 . ASN A 0 337 . -116.779 -23.656 54.909   1.00 30.09 337 A 1 
ATOM 2607 O OD1 . ASN A 0 337 . -115.687 -24.930 56.311   1.00 30.09 337 A 1 
ATOM 2608 N N   . LYS A 0 338 . -114.139 -27.613 56.384   1.00 32.99 338 A 1 
ATOM 2609 C CA  . LYS A 0 338 . -114.892 -28.390 57.408   1.00 32.99 338 A 1 
ATOM 2610 C C   . LYS A 0 338 . -114.498 -28.023 58.852   1.00 32.99 338 A 1 
ATOM 2611 C CB  . LYS A 0 338 . -114.764 -29.922 57.248   1.00 32.99 338 A 1 
ATOM 2612 O O   . LYS A 0 338 . -113.480 -28.469 59.368   1.00 32.99 338 A 1 
ATOM 2613 C CG  . LYS A 0 338 . -115.581 -30.477 56.076   1.00 32.99 338 A 1 
ATOM 2614 C CD  . LYS A 0 338 . -115.907 -31.961 56.179   1.00 32.99 338 A 1 
ATOM 2615 C CE  . LYS A 0 338 . -116.688 -32.326 54.912   1.00 32.99 338 A 1 
ATOM 2616 N NZ  . LYS A 0 338 . -116.857 -33.791 54.789   1.00 32.99 338 A 1 
ATOM 2617 N N   . ASP A 0 339 . -115.340 -27.199 59.464   1.00 32.71 339 A 1 
ATOM 2618 C CA  . ASP A 0 339 . -116.027 -27.366 60.756   1.00 32.71 339 A 1 
ATOM 2619 C C   . ASP A 0 339 . -115.469 -28.304 61.861   1.00 32.71 339 A 1 
ATOM 2620 C CB  . ASP A 0 339 . -117.487 -27.751 60.447   1.00 32.71 339 A 1 
ATOM 2621 O O   . ASP A 0 339 . -115.523 -29.526 61.764   1.00 32.71 339 A 1 
ATOM 2622 C CG  . ASP A 0 339 . -118.202 -26.690 59.607   1.00 32.71 339 A 1 
ATOM 2623 O OD1 . ASP A 0 339 . -118.028 -25.494 59.927   1.00 32.71 339 A 1 
ATOM 2624 O OD2 . ASP A 0 339 . -118.878 -27.087 58.633   1.00 32.71 339 A 1 
ATOM 2625 N N   . ALA A 0 340 . -115.144 -27.656 62.989   1.00 30.04 340 A 1 
ATOM 2626 C CA  . ALA A 0 340 . -115.811 -27.770 64.299   1.00 30.04 340 A 1 
ATOM 2627 C C   . ALA A 0 340 . -115.534 -28.931 65.295   1.00 30.04 340 A 1 
ATOM 2628 C CB  . ALA A 0 340 . -117.316 -27.502 64.131   1.00 30.04 340 A 1 
ATOM 2629 O O   . ALA A 0 340 . -115.538 -30.114 64.980   1.00 30.04 340 A 1 
ATOM 2630 N N   . TYR A 0 341 . -115.508 -28.492 66.568   1.00 27.67 341 A 1 
ATOM 2631 C CA  . TYR A 0 341 . -115.692 -29.192 67.853   1.00 27.67 341 A 1 
ATOM 2632 C C   . TYR A 0 341 . -114.502 -29.906 68.519   1.00 27.67 341 A 1 
ATOM 2633 C CB  . TYR A 0 341 . -116.978 -30.038 67.877   1.00 27.67 341 A 1 
ATOM 2634 O O   . TYR A 0 341 . -114.072 -30.978 68.115   1.00 27.67 341 A 1 
ATOM 2635 C CG  . TYR A 0 341 . -118.163 -29.285 68.445   1.00 27.67 341 A 1 
ATOM 2636 C CD1 . TYR A 0 341 . -118.466 -29.388 69.817   1.00 27.67 341 A 1 
ATOM 2637 C CD2 . TYR A 0 341 . -118.944 -28.464 67.613   1.00 27.67 341 A 1 
ATOM 2638 C CE1 . TYR A 0 341 . -119.550 -28.669 70.356   1.00 27.67 341 A 1 
ATOM 2639 C CE2 . TYR A 0 341 . -120.019 -27.731 68.149   1.00 27.67 341 A 1 
ATOM 2640 O OH  . TYR A 0 341 . -121.373 -27.140 70.034   1.00 27.67 341 A 1 
ATOM 2641 C CZ  . TYR A 0 341 . -120.326 -27.836 69.521   1.00 27.67 341 A 1 
ATOM 2642 N N   . GLY A 0 342 . -114.076 -29.354 69.666   1.00 31.72 342 A 1 
ATOM 2643 C CA  . GLY A 0 342 . -113.181 -30.030 70.609   1.00 31.72 342 A 1 
ATOM 2644 C C   . GLY A 0 342 . -112.562 -29.123 71.674   1.00 31.72 342 A 1 
ATOM 2645 O O   . GLY A 0 342 . -111.348 -29.111 71.831   1.00 31.72 342 A 1 
ATOM 2646 N N   . ALA A 0 343 . -113.373 -28.342 72.392   1.00 29.27 343 A 1 
ATOM 2647 C CA  . ALA A 0 343 . -112.925 -27.563 73.545   1.00 29.27 343 A 1 
ATOM 2648 C C   . ALA A 0 343 . -112.507 -28.497 74.698   1.00 29.27 343 A 1 
ATOM 2649 C CB  . ALA A 0 343 . -114.065 -26.616 73.955   1.00 29.27 343 A 1 
ATOM 2650 O O   . ALA A 0 343 . -113.359 -29.040 75.399   1.00 29.27 343 A 1 
ATOM 2651 N N   . GLN A 0 344 . -111.202 -28.670 74.913   1.00 34.80 344 A 1 
ATOM 2652 C CA  . GLN A 0 344 . -110.657 -29.184 76.169   1.00 34.80 344 A 1 
ATOM 2653 C C   . GLN A 0 344 . -109.816 -28.092 76.825   1.00 34.80 344 A 1 
ATOM 2654 C CB  . GLN A 0 344 . -109.909 -30.513 75.978   1.00 34.80 344 A 1 
ATOM 2655 O O   . GLN A 0 344 . -108.695 -27.797 76.425   1.00 34.80 344 A 1 
ATOM 2656 C CG  . GLN A 0 344 . -110.906 -31.683 75.898   1.00 34.80 344 A 1 
ATOM 2657 C CD  . GLN A 0 344 . -110.221 -33.045 75.848   1.00 34.80 344 A 1 
ATOM 2658 N NE2 . GLN A 0 344 . -110.778 -34.060 76.472   1.00 34.80 344 A 1 
ATOM 2659 O OE1 . GLN A 0 344 . -109.178 -33.239 75.254   1.00 34.80 344 A 1 
ATOM 2660 N N   . SER A 0 345 . -110.426 -27.482 77.840   1.00 26.71 345 A 1 
ATOM 2661 C CA  . SER A 0 345 . -109.773 -26.693 78.877   1.00 26.71 345 A 1 
ATOM 2662 C C   . SER A 0 345 . -108.654 -27.519 79.519   1.00 26.71 345 A 1 
ATOM 2663 C CB  . SER A 0 345 . -110.839 -26.356 79.931   1.00 26.71 345 A 1 
ATOM 2664 O O   . SER A 0 345 . -108.933 -28.503 80.202   1.00 26.71 345 A 1 
ATOM 2665 O OG  . SER A 0 345 . -110.242 -25.791 81.072   1.00 26.71 345 A 1 
ATOM 2666 N N   . TRP A 0 346 . -107.400 -27.137 79.281   1.00 28.05 346 A 1 
ATOM 2667 C CA  . TRP A 0 346 . -106.271 -27.493 80.137   1.00 28.05 346 A 1 
ATOM 2668 C C   . TRP A 0 346 . -105.745 -26.201 80.755   1.00 28.05 346 A 1 
ATOM 2669 C CB  . TRP A 0 346 . -105.211 -28.314 79.386   1.00 28.05 346 A 1 
ATOM 2670 O O   . TRP A 0 346 . -104.972 -25.453 80.158   1.00 28.05 346 A 1 
ATOM 2671 C CG  . TRP A 0 346 . -105.434 -29.799 79.433   1.00 28.05 346 A 1 
ATOM 2672 C CD1 . TRP A 0 346 . -106.522 -30.447 78.960   1.00 28.05 346 A 1 
ATOM 2673 C CD2 . TRP A 0 346 . -104.576 -30.837 80.007   1.00 28.05 346 A 1 
ATOM 2674 C CE2 . TRP A 0 346 . -105.221 -32.100 79.842   1.00 28.05 346 A 1 
ATOM 2675 C CE3 . TRP A 0 346 . -103.318 -30.842 80.650   1.00 28.05 346 A 1 
ATOM 2676 N NE1 . TRP A 0 346 . -106.402 -31.802 79.195   1.00 28.05 346 A 1 
ATOM 2677 C CH2 . TRP A 0 346 . -103.396 -33.272 80.914   1.00 28.05 346 A 1 
ATOM 2678 C CZ2 . TRP A 0 346 . -104.651 -33.303 80.285   1.00 28.05 346 A 1 
ATOM 2679 C CZ3 . TRP A 0 346 . -102.733 -32.044 81.096   1.00 28.05 346 A 1 
ATOM 2680 N N   . GLU A 0 347 . -106.245 -25.920 81.955   1.00 27.42 347 A 1 
ATOM 2681 C CA  . GLU A 0 347 . -105.651 -24.975 82.890   1.00 27.42 347 A 1 
ATOM 2682 C C   . GLU A 0 347 . -104.282 -25.484 83.358   1.00 27.42 347 A 1 
ATOM 2683 C CB  . GLU A 0 347 . -106.554 -24.810 84.129   1.00 27.42 347 A 1 
ATOM 2684 O O   . GLU A 0 347 . -104.135 -26.638 83.756   1.00 27.42 347 A 1 
ATOM 2685 C CG  . GLU A 0 347 . -107.674 -23.783 83.937   1.00 27.42 347 A 1 
ATOM 2686 C CD  . GLU A 0 347 . -108.613 -23.708 85.153   1.00 27.42 347 A 1 
ATOM 2687 O OE1 . GLU A 0 347 . -108.907 -22.572 85.592   1.00 27.42 347 A 1 
ATOM 2688 O OE2 . GLU A 0 347 . -109.053 -24.783 85.619   1.00 27.42 347 A 1 
ATOM 2689 N N   . GLY A 0 348 . -103.314 -24.569 83.424   1.00 27.92 348 A 1 
ATOM 2690 C CA  . GLY A 0 348 . -102.292 -24.612 84.467   1.00 27.92 348 A 1 
ATOM 2691 C C   . GLY A 0 348 . -100.906 -25.100 84.057   1.00 27.92 348 A 1 
ATOM 2692 O O   . GLY A 0 348 . -100.544 -26.236 84.328   1.00 27.92 348 A 1 
ATOM 2693 N N   . ALA A 0 349 . -100.081 -24.181 83.549   1.00 26.94 349 A 1 
ATOM 2694 C CA  . ALA A 0 349 . -98.705  -23.985 84.025   1.00 26.94 349 A 1 
ATOM 2695 C C   . ALA A 0 349 . -98.102  -22.722 83.390   1.00 26.94 349 A 1 
ATOM 2696 C CB  . ALA A 0 349 . -97.807  -25.212 83.789   1.00 26.94 349 A 1 
ATOM 2697 O O   . ALA A 0 349 . -97.147  -22.768 82.619   1.00 26.94 349 A 1 
ATOM 2698 N N   . SER A 0 350 . -98.635  -21.556 83.754   1.00 30.07 350 A 1 
ATOM 2699 C CA  . SER A 0 350 . -97.901  -20.297 83.646   1.00 30.07 350 A 1 
ATOM 2700 C C   . SER A 0 350 . -96.721  -20.327 84.627   1.00 30.07 350 A 1 
ATOM 2701 C CB  . SER A 0 350 . -98.851  -19.126 83.929   1.00 30.07 350 A 1 
ATOM 2702 O O   . SER A 0 350 . -96.814  -19.819 85.744   1.00 30.07 350 A 1 
ATOM 2703 O OG  . SER A 0 350 . -99.513  -19.334 85.162   1.00 30.07 350 A 1 
ATOM 2704 N N   . LYS A 0 351 . -95.605  -20.949 84.236   1.00 31.51 351 A 1 
ATOM 2705 C CA  . LYS A 0 351 . -94.295  -20.647 84.816   1.00 31.51 351 A 1 
ATOM 2706 C C   . LYS A 0 351 . -93.527  -19.789 83.821   1.00 31.51 351 A 1 
ATOM 2707 C CB  . LYS A 0 351 . -93.546  -21.902 85.298   1.00 31.51 351 A 1 
ATOM 2708 O O   . LYS A 0 351 . -92.826  -20.270 82.941   1.00 31.51 351 A 1 
ATOM 2709 C CG  . LYS A 0 351 . -93.558  -21.966 86.836   1.00 31.51 351 A 1 
ATOM 2710 C CD  . LYS A 0 351 . -92.638  -23.076 87.353   1.00 31.51 351 A 1 
ATOM 2711 C CE  . LYS A 0 351 . -92.607  -23.070 88.885   1.00 31.51 351 A 1 
ATOM 2712 N NZ  . LYS A 0 351 . -91.681  -24.107 89.403   1.00 31.51 351 A 1 
ATOM 2713 N N   . SER A 0 352 . -93.724  -18.486 83.986   1.00 33.46 352 A 1 
ATOM 2714 C CA  . SER A 0 352 . -92.817  -17.438 83.537   1.00 33.46 352 A 1 
ATOM 2715 C C   . SER A 0 352 . -91.371  -17.774 83.913   1.00 33.46 352 A 1 
ATOM 2716 C CB  . SER A 0 352 . -93.207  -16.149 84.276   1.00 33.46 352 A 1 
ATOM 2717 O O   . SER A 0 352 . -91.115  -18.105 85.073   1.00 33.46 352 A 1 
ATOM 2718 O OG  . SER A 0 352 . -93.211  -16.381 85.678   1.00 33.46 352 A 1 
ATOM 2719 N N   . GLY A 0 353 . -90.432  -17.595 82.985   1.00 33.61 353 A 1 
ATOM 2720 C CA  . GLY A 0 353 . -89.015  -17.455 83.331   1.00 33.61 353 A 1 
ATOM 2721 C C   . GLY A 0 353 . -88.070  -18.465 82.690   1.00 33.61 353 A 1 
ATOM 2722 O O   . GLY A 0 353 . -87.326  -19.127 83.400   1.00 33.61 353 A 1 
ATOM 2723 N N   . ALA A 0 354 . -88.066  -18.542 81.363   1.00 30.20 354 A 1 
ATOM 2724 C CA  . ALA A 0 354 . -86.867  -18.857 80.590   1.00 30.20 354 A 1 
ATOM 2725 C C   . ALA A 0 354 . -87.071  -18.273 79.187   1.00 30.20 354 A 1 
ATOM 2726 C CB  . ALA A 0 354 . -86.593  -20.369 80.578   1.00 30.20 354 A 1 
ATOM 2727 O O   . ALA A 0 354 . -87.445  -18.975 78.253   1.00 30.20 354 A 1 
ATOM 2728 N N   . ALA A 0 355 . -86.923  -16.951 79.056   1.00 31.11 355 A 1 
ATOM 2729 C CA  . ALA A 0 355 . -86.636  -16.388 77.745   1.00 31.11 355 A 1 
ATOM 2730 C C   . ALA A 0 355 . -85.290  -16.994 77.337   1.00 31.11 355 A 1 
ATOM 2731 C CB  . ALA A 0 355 . -86.602  -14.855 77.838   1.00 31.11 355 A 1 
ATOM 2732 O O   . ALA A 0 355 . -84.275  -16.675 77.952   1.00 31.11 355 A 1 
ATOM 2733 N N   . SER A 0 356 . -85.305  -17.950 76.407   1.00 34.46 356 A 1 
ATOM 2734 C CA  . SER A 0 356 . -84.080  -18.420 75.770   1.00 34.46 356 A 1 
ATOM 2735 C C   . SER A 0 356 . -83.453  -17.194 75.124   1.00 34.46 356 A 1 
ATOM 2736 C CB  . SER A 0 356 . -84.388  -19.497 74.728   1.00 34.46 356 A 1 
ATOM 2737 O O   . SER A 0 356 . -84.075  -16.564 74.268   1.00 34.46 356 A 1 
ATOM 2738 O OG  . SER A 0 356 . -83.197  -20.093 74.264   1.00 34.46 356 A 1 
ATOM 2739 N N   . GLU A 0 357 . -82.290  -16.794 75.619   1.00 30.91 357 A 1 
ATOM 2740 C CA  . GLU A 0 357 . -81.513  -15.703 75.050   1.00 30.91 357 A 1 
ATOM 2741 C C   . GLU A 0 357 . -81.277  -16.039 73.573   1.00 30.91 357 A 1 
ATOM 2742 C CB  . GLU A 0 357 . -80.239  -15.549 75.901   1.00 30.91 357 A 1 
ATOM 2743 O O   . GLU A 0 357 . -80.920  -17.174 73.252   1.00 30.91 357 A 1 
ATOM 2744 C CG  . GLU A 0 357 . -79.531  -14.188 75.763   1.00 30.91 357 A 1 
ATOM 2745 C CD  . GLU A 0 357 . -78.969  -13.646 77.098   1.00 30.91 357 A 1 
ATOM 2746 O OE1 . GLU A 0 357 . -78.761  -12.412 77.167   1.00 30.91 357 A 1 
ATOM 2747 O OE2 . GLU A 0 357 . -78.808  -14.424 78.068   1.00 30.91 357 A 1 
ATOM 2748 N N   . ALA A 0 358 . -81.603  -15.110 72.671   1.00 39.64 358 A 1 
ATOM 2749 C CA  . ALA A 0 358 . -81.360  -15.292 71.248   1.00 39.64 358 A 1 
ATOM 2750 C C   . ALA A 0 358 . -79.851  -15.507 71.065   1.00 39.64 358 A 1 
ATOM 2751 C CB  . ALA A 0 358 . -81.890  -14.066 70.489   1.00 39.64 358 A 1 
ATOM 2752 O O   . ALA A 0 358 . -79.070  -14.580 71.282   1.00 39.64 358 A 1 
ATOM 2753 N N   . GLY A 0 359 . -79.448  -16.739 70.753   1.00 35.60 359 A 1 
ATOM 2754 C CA  . GLY A 0 359 . -78.092  -17.031 70.318   1.00 35.60 359 A 1 
ATOM 2755 C C   . GLY A 0 359 . -77.920  -16.407 68.943   1.00 35.60 359 A 1 
ATOM 2756 O O   . GLY A 0 359 . -78.649  -16.759 68.021   1.00 35.60 359 A 1 
ATOM 2757 N N   . TYR A 0 360 . -77.037  -15.422 68.841   1.00 40.86 360 A 1 
ATOM 2758 C CA  . TYR A 0 360 . -76.555  -14.944 67.554   1.00 40.86 360 A 1 
ATOM 2759 C C   . TYR A 0 360 . -75.458  -15.905 67.126   1.00 40.86 360 A 1 
ATOM 2760 C CB  . TYR A 0 360 . -75.994  -13.522 67.689   1.00 40.86 360 A 1 
ATOM 2761 O O   . TYR A 0 360 . -74.488  -16.054 67.880   1.00 40.86 360 A 1 
ATOM 2762 C CG  . TYR A 0 360 . -76.986  -12.493 68.187   1.00 40.86 360 A 1 
ATOM 2763 C CD1 . TYR A 0 360 . -77.823  -11.823 67.277   1.00 40.86 360 A 1 
ATOM 2764 C CD2 . TYR A 0 360 . -77.082  -12.224 69.566   1.00 40.86 360 A 1 
ATOM 2765 C CE1 . TYR A 0 360 . -78.759  -10.879 67.743   1.00 40.86 360 A 1 
ATOM 2766 C CE2 . TYR A 0 360 . -78.020  -11.291 70.040   1.00 40.86 360 A 1 
ATOM 2767 O OH  . TYR A 0 360 . -79.767  -9.724  69.604   1.00 40.86 360 A 1 
ATOM 2768 C CZ  . TYR A 0 360 . -78.859  -10.618 69.126   1.00 40.86 360 A 1 
ATOM 2769 N N   . ASP A 0 361 . -75.602  -16.512 65.955   1.00 41.88 361 A 1 
ATOM 2770 C CA  . ASP A 0 361 . -74.417  -16.984 65.261   1.00 41.88 361 A 1 
ATOM 2771 C C   . ASP A 0 361 . -73.647  -15.746 64.777   1.00 41.88 361 A 1 
ATOM 2772 C CB  . ASP A 0 361 . -74.785  -17.947 64.128   1.00 41.88 361 A 1 
ATOM 2773 O O   . ASP A 0 361 . -74.249  -14.734 64.402   1.00 41.88 361 A 1 
ATOM 2774 C CG  . ASP A 0 361 . -73.611  -18.864 63.785   1.00 41.88 361 A 1 
ATOM 2775 O OD1 . ASP A 0 361 . -72.504  -18.558 64.294   1.00 41.88 361 A 1 
ATOM 2776 O OD2 . ASP A 0 361 . -73.913  -19.889 63.142   1.00 41.88 361 A 1 
ATOM 2777 N N   . ASN A 0 362 . -72.334  -15.744 64.943   1.00 47.12 362 A 1 
ATOM 2778 C CA  . ASN A 0 362 . -71.491  -14.629 64.523   1.00 47.12 362 A 1 
ATOM 2779 C C   . ASN A 0 362 . -70.201  -15.244 63.986   1.00 47.12 362 A 1 
ATOM 2780 C CB  . ASN A 0 362 . -71.160  -13.678 65.698   1.00 47.12 362 A 1 
ATOM 2781 O O   . ASN A 0 362 . -69.199  -15.284 64.724   1.00 47.12 362 A 1 
ATOM 2782 C CG  . ASN A 0 362 . -72.249  -12.863 66.351   1.00 47.12 362 A 1 
ATOM 2783 N ND2 . ASN A 0 362 . -72.622  -13.235 67.549   1.00 47.12 362 A 1 
ATOM 2784 O OD1 . ASN A 0 362 . -72.658  -11.790 65.940   1.00 47.12 362 A 1 
ATOM 2785 N N   . ASP A 0 363 . -70.199  -15.699 62.743   1.00 52.26 363 A 1 
ATOM 2786 C CA  . ASP A 0 363 . -68.961  -16.146 62.139   1.00 52.26 363 A 1 
ATOM 2787 C C   . ASP A 0 363 . -68.121  -14.911 61.804   1.00 52.26 363 A 1 
ATOM 2788 C CB  . ASP A 0 363 . -69.151  -17.115 60.966   1.00 52.26 363 A 1 
ATOM 2789 O O   . ASP A 0 363 . -68.543  -13.908 61.215   1.00 52.26 363 A 1 
ATOM 2790 C CG  . ASP A 0 363 . -69.934  -18.376 61.345   1.00 52.26 363 A 1 
ATOM 2791 O OD1 . ASP A 0 363 . -69.669  -18.865 62.470   1.00 52.26 363 A 1 
ATOM 2792 O OD2 . ASP A 0 363 . -70.634  -18.911 60.459   1.00 52.26 363 A 1 
ATOM 2793 N N   . GLU A 0 364 . -66.880  -14.946 62.276   1.00 55.70 364 A 1 
ATOM 2794 C CA  . GLU A 0 364 . -65.881  -13.942 61.942   1.00 55.70 364 A 1 
ATOM 2795 C C   . GLU A 0 364 . -64.803  -14.637 61.122   1.00 55.70 364 A 1 
ATOM 2796 C CB  . GLU A 0 364 . -65.343  -13.218 63.195   1.00 55.70 364 A 1 
ATOM 2797 O O   . GLU A 0 364 . -64.066  -15.490 61.626   1.00 55.70 364 A 1 
ATOM 2798 C CG  . GLU A 0 364 . -66.441  -12.402 63.908   1.00 55.70 364 A 1 
ATOM 2799 C CD  . GLU A 0 364 . -65.948  -11.414 64.984   1.00 55.70 364 A 1 
ATOM 2800 O OE1 . GLU A 0 364 . -66.801  -10.884 65.745   1.00 55.70 364 A 1 
ATOM 2801 O OE2 . GLU A 0 364 . -64.786  -10.953 64.971   1.00 55.70 364 A 1 
ATOM 2802 N N   . TRP A 0 365 . -64.703  -14.270 59.843   1.00 67.87 365 A 1 
ATOM 2803 C CA  . TRP A 0 365 . -63.705  -14.830 58.939   1.00 67.87 365 A 1 
ATOM 2804 C C   . TRP A 0 365 . -62.813  -13.747 58.332   1.00 67.87 365 A 1 
ATOM 2805 C CB  . TRP A 0 365 . -64.365  -15.738 57.895   1.00 67.87 365 A 1 
ATOM 2806 O O   . TRP A 0 365 . -63.241  -12.639 57.993   1.00 67.87 365 A 1 
ATOM 2807 C CG  . TRP A 0 365 . -65.255  -15.057 56.904   1.00 67.87 365 A 1 
ATOM 2808 C CD1 . TRP A 0 365 . -66.599  -14.941 57.005   1.00 67.87 365 A 1 
ATOM 2809 C CD2 . TRP A 0 365 . -64.889  -14.388 55.660   1.00 67.87 365 A 1 
ATOM 2810 C CE2 . TRP A 0 365 . -66.077  -13.884 55.051   1.00 67.87 365 A 1 
ATOM 2811 C CE3 . TRP A 0 365 . -63.666  -14.148 54.992   1.00 67.87 365 A 1 
ATOM 2812 N NE1 . TRP A 0 365 . -67.090  -14.256 55.914   1.00 67.87 365 A 1 
ATOM 2813 C CH2 . TRP A 0 365 . -64.814  -12.950 53.202   1.00 67.87 365 A 1 
ATOM 2814 C CZ2 . TRP A 0 365 . -66.049  -13.181 53.837   1.00 67.87 365 A 1 
ATOM 2815 C CZ3 . TRP A 0 365 . -63.624  -13.431 53.781   1.00 67.87 365 A 1 
ATOM 2816 N N   . ALA A 0 366 . -61.538  -14.097 58.172   1.00 61.25 366 A 1 
ATOM 2817 C CA  . ALA A 0 366 . -60.524  -13.277 57.531   1.00 61.25 366 A 1 
ATOM 2818 C C   . ALA A 0 366 . -59.736  -14.116 56.517   1.00 61.25 366 A 1 
ATOM 2819 C CB  . ALA A 0 366 . -59.622  -12.657 58.606   1.00 61.25 366 A 1 
ATOM 2820 O O   . ALA A 0 366 . -59.161  -15.155 56.848   1.00 61.25 366 A 1 
ATOM 2821 N N   . LYS A 0 367 . -59.682  -13.649 55.266   1.00 66.81 367 A 1 
ATOM 2822 C CA  . LYS A 0 367 . -58.817  -14.202 54.215   1.00 66.81 367 A 1 
ATOM 2823 C C   . LYS A 0 367 . -57.727  -13.187 53.891   1.00 66.81 367 A 1 
ATOM 2824 C CB  . LYS A 0 367 . -59.633  -14.589 52.970   1.00 66.81 367 A 1 
ATOM 2825 O O   . LYS A 0 367 . -58.028  -12.038 53.573   1.00 66.81 367 A 1 
ATOM 2826 C CG  . LYS A 0 367 . -60.551  -15.795 53.228   1.00 66.81 367 A 1 
ATOM 2827 C CD  . LYS A 0 367 . -61.439  -16.099 52.012   1.00 66.81 367 A 1 
ATOM 2828 C CE  . LYS A 0 367 . -62.410  -17.235 52.362   1.00 66.81 367 A 1 
ATOM 2829 N NZ  . LYS A 0 367 . -63.448  -17.434 51.319   1.00 66.81 367 A 1 
ATOM 2830 N N   . GLN A 0 368 . -56.478  -13.623 53.972   1.00 67.70 368 A 1 
ATOM 2831 C CA  . GLN A 0 368 . -55.284  -12.858 53.636   1.00 67.70 368 A 1 
ATOM 2832 C C   . GLN A 0 368 . -54.510  -13.622 52.562   1.00 67.70 368 A 1 
ATOM 2833 C CB  . GLN A 0 368 . -54.432  -12.659 54.898   1.00 67.70 368 A 1 
ATOM 2834 O O   . GLN A 0 368 . -54.130  -14.770 52.773   1.00 67.70 368 A 1 
ATOM 2835 C CG  . GLN A 0 368 . -55.055  -11.640 55.864   1.00 67.70 368 A 1 
ATOM 2836 C CD  . GLN A 0 368 . -54.273  -11.497 57.167   1.00 67.70 368 A 1 
ATOM 2837 N NE2 . GLN A 0 368 . -54.424  -10.389 57.860   1.00 67.70 368 A 1 
ATOM 2838 O OE1 . GLN A 0 368 . -53.536  -12.374 57.599   1.00 67.70 368 A 1 
ATOM 2839 N N   . ALA A 0 369 . -54.283  -13.003 51.411   1.00 68.35 369 A 1 
ATOM 2840 C CA  . ALA A 0 369 . -53.418  -13.536 50.367   1.00 68.35 369 A 1 
ATOM 2841 C C   . ALA A 0 369 . -52.302  -12.530 50.090   1.00 68.35 369 A 1 
ATOM 2842 C CB  . ALA A 0 369 . -54.253  -13.871 49.128   1.00 68.35 369 A 1 
ATOM 2843 O O   . ALA A 0 369 . -52.573  -11.335 49.972   1.00 68.35 369 A 1 
ATOM 2844 N N   . TYR A 0 370 . -51.071  -13.023 50.014   1.00 72.58 370 A 1 
ATOM 2845 C CA  . TYR A 0 370 . -49.875  -12.253 49.702   1.00 72.58 370 A 1 
ATOM 2846 C C   . TYR A 0 370 . -49.058  -13.022 48.672   1.00 72.58 370 A 1 
ATOM 2847 C CB  . TYR A 0 370 . -49.041  -12.010 50.967   1.00 72.58 370 A 1 
ATOM 2848 O O   . TYR A 0 370 . -48.802  -14.213 48.852   1.00 72.58 370 A 1 
ATOM 2849 C CG  . TYR A 0 370 . -49.686  -11.074 51.969   1.00 72.58 370 A 1 
ATOM 2850 C CD1 . TYR A 0 370 . -49.576  -9.682  51.787   1.00 72.58 370 A 1 
ATOM 2851 C CD2 . TYR A 0 370 . -50.396  -11.589 53.071   1.00 72.58 370 A 1 
ATOM 2852 C CE1 . TYR A 0 370 . -50.176  -8.800  52.705   1.00 72.58 370 A 1 
ATOM 2853 C CE2 . TYR A 0 370 . -50.990  -10.710 53.997   1.00 72.58 370 A 1 
ATOM 2854 O OH  . TYR A 0 370 . -51.478  -8.474  54.697   1.00 72.58 370 A 1 
ATOM 2855 C CZ  . TYR A 0 370 . -50.888  -9.316  53.810   1.00 72.58 370 A 1 
ATOM 2856 N N   . GLY A 0 371 . -48.625  -12.346 47.620   1.00 76.83 371 A 1 
ATOM 2857 C CA  . GLY A 0 371 . -47.742  -12.919 46.617   1.00 76.83 371 A 1 
ATOM 2858 C C   . GLY A 0 371 . -46.751  -11.893 46.099   1.00 76.83 371 A 1 
ATOM 2859 O O   . GLY A 0 371 . -46.925  -10.686 46.286   1.00 76.83 371 A 1 
ATOM 2860 N N   . SER A 0 372 . -45.690  -12.412 45.502   1.00 76.20 372 A 1 
ATOM 2861 C CA  . SER A 0 372 . -44.703  -11.659 44.744   1.00 76.20 372 A 1 
ATOM 2862 C C   . SER A 0 372 . -44.331  -12.468 43.516   1.00 76.20 372 A 1 
ATOM 2863 C CB  . SER A 0 372 . -43.446  -11.381 45.576   1.00 76.20 372 A 1 
ATOM 2864 O O   . SER A 0 372 . -43.953  -13.633 43.677   1.00 76.20 372 A 1 
ATOM 2865 O OG  . SER A 0 372 . -42.855  -12.587 46.044   1.00 76.20 372 A 1 
ATOM 2866 N N   . ASP A 0 373 . -44.411  -11.861 42.347   1.00 75.91 373 A 1 
ATOM 2867 C CA  . ASP A 0 373 . -43.740  -12.363 41.155   1.00 75.91 373 A 1 
ATOM 2868 C C   . ASP A 0 373 . -42.351  -11.718 41.066   1.00 75.91 373 A 1 
ATOM 2869 C CB  . ASP A 0 373 . -44.605  -12.169 39.900   1.00 75.91 373 A 1 
ATOM 2870 O O   . ASP A 0 373 . -42.046  -10.690 41.688   1.00 75.91 373 A 1 
ATOM 2871 C CG  . ASP A 0 373 . -45.158  -10.761 39.790   1.00 75.91 373 A 1 
ATOM 2872 O OD1 . ASP A 0 373 . -44.364  -9.838  40.072   1.00 75.91 373 A 1 
ATOM 2873 O OD2 . ASP A 0 373 . -46.399  -10.663 39.643   1.00 75.91 373 A 1 
ATOM 2874 N N   . PHE A 0 374 . -41.438  -12.421 40.412   1.00 78.03 374 A 1 
ATOM 2875 C CA  . PHE A 0 374 . -40.132  -11.870 40.093   1.00 78.03 374 A 1 
ATOM 2876 C C   . PHE A 0 374 . -39.694  -12.419 38.749   1.00 78.03 374 A 1 
ATOM 2877 C CB  . PHE A 0 374 . -39.100  -12.162 41.198   1.00 78.03 374 A 1 
ATOM 2878 O O   . PHE A 0 374 . -39.130  -13.512 38.680   1.00 78.03 374 A 1 
ATOM 2879 C CG  . PHE A 0 374 . -37.728  -11.591 40.872   1.00 78.03 374 A 1 
ATOM 2880 C CD1 . PHE A 0 374 . -36.660  -12.421 40.485   1.00 78.03 374 A 1 
ATOM 2881 C CD2 . PHE A 0 374 . -37.573  -10.201 40.790   1.00 78.03 374 A 1 
ATOM 2882 C CE1 . PHE A 0 374 . -35.439  -11.863 40.061   1.00 78.03 374 A 1 
ATOM 2883 C CE2 . PHE A 0 374 . -36.365  -9.640  40.344   1.00 78.03 374 A 1 
ATOM 2884 C CZ  . PHE A 0 374 . -35.285  -10.468 40.000   1.00 78.03 374 A 1 
ATOM 2885 N N   . ASP A 0 375 . -39.916  -11.621 37.712   1.00 78.21 375 A 1 
ATOM 2886 C CA  . ASP A 0 375 . -39.453  -11.908 36.366   1.00 78.21 375 A 1 
ATOM 2887 C C   . ASP A 0 375 . -38.247  -11.028 36.049   1.00 78.21 375 A 1 
ATOM 2888 C CB  . ASP A 0 375 . -40.593  -11.720 35.350   1.00 78.21 375 A 1 
ATOM 2889 O O   . ASP A 0 375 . -38.316  -9.801  36.041   1.00 78.21 375 A 1 
ATOM 2890 C CG  . ASP A 0 375 . -41.498  -12.944 35.180   1.00 78.21 375 A 1 
ATOM 2891 O OD1 . ASP A 0 375 . -41.078  -14.042 35.604   1.00 78.21 375 A 1 
ATOM 2892 O OD2 . ASP A 0 375 . -42.497  -12.808 34.435   1.00 78.21 375 A 1 
ATOM 2893 N N   . SER A 0 376 . -37.111  -11.658 35.755   1.00 80.54 376 A 1 
ATOM 2894 C CA  . SER A 0 376 . -35.940  -10.969 35.211   1.00 80.54 376 A 1 
ATOM 2895 C C   . SER A 0 376 . -35.612  -11.507 33.828   1.00 80.54 376 A 1 
ATOM 2896 C CB  . SER A 0 376 . -34.747  -10.998 36.168   1.00 80.54 376 A 1 
ATOM 2897 O O   . SER A 0 376 . -35.428  -12.715 33.646   1.00 80.54 376 A 1 
ATOM 2898 O OG  . SER A 0 376 . -34.354  -12.322 36.470   1.00 80.54 376 A 1 
ATOM 2899 N N   . ARG A 0 377 . -35.535  -10.602 32.855   1.00 81.23 377 A 1 
ATOM 2900 C CA  . ARG A 0 377 . -35.169  -10.889 31.472   1.00 81.23 377 A 1 
ATOM 2901 C C   . ARG A 0 377 . -34.036  -9.993  31.047   1.00 81.23 377 A 1 
ATOM 2902 C CB  . ARG A 0 377 . -36.351  -10.673 30.533   1.00 81.23 377 A 1 
ATOM 2903 O O   . ARG A 0 377 . -34.127  -8.780  31.178   1.00 81.23 377 A 1 
ATOM 2904 C CG  . ARG A 0 377 . -37.415  -11.734 30.722   1.00 81.23 377 A 1 
ATOM 2905 C CD  . ARG A 0 377 . -38.588  -11.444 29.793   1.00 81.23 377 A 1 
ATOM 2906 N NE  . ARG A 0 377 . -39.565  -12.527 29.906   1.00 81.23 377 A 1 
ATOM 2907 N NH1 . ARG A 0 377 . -41.221  -11.619 28.620   1.00 81.23 377 A 1 
ATOM 2908 N NH2 . ARG A 0 377 . -41.579  -13.525 29.751   1.00 81.23 377 A 1 
ATOM 2909 C CZ  . ARG A 0 377 . -40.780  -12.556 29.414   1.00 81.23 377 A 1 
ATOM 2910 N N   . TRP A 0 378 . -33.025  -10.599 30.458   1.00 87.16 378 A 1 
ATOM 2911 C CA  . TRP A 0 378 . -31.903  -9.874  29.897   1.00 87.16 378 A 1 
ATOM 2912 C C   . TRP A 0 378 . -31.622  -10.375 28.491   1.00 87.16 378 A 1 
ATOM 2913 C CB  . TRP A 0 378 . -30.710  -10.016 30.834   1.00 87.16 378 A 1 
ATOM 2914 O O   . TRP A 0 378 . -31.743  -11.574 28.217   1.00 87.16 378 A 1 
ATOM 2915 C CG  . TRP A 0 378 . -29.420  -9.538  30.265   1.00 87.16 378 A 1 
ATOM 2916 C CD1 . TRP A 0 378 . -28.938  -8.279  30.330   1.00 87.16 378 A 1 
ATOM 2917 C CD2 . TRP A 0 378 . -28.456  -10.306 29.494   1.00 87.16 378 A 1 
ATOM 2918 C CE2 . TRP A 0 378 . -27.320  -9.481  29.272   1.00 87.16 378 A 1 
ATOM 2919 C CE3 . TRP A 0 378 . -28.413  -11.624 28.991   1.00 87.16 378 A 1 
ATOM 2920 N NE1 . TRP A 0 378 . -27.696  -8.232  29.730   1.00 87.16 378 A 1 
ATOM 2921 C CH2 . TRP A 0 378 . -26.126  -11.311 28.217   1.00 87.16 378 A 1 
ATOM 2922 C CZ2 . TRP A 0 378 . -26.139  -10.002 28.732   1.00 87.16 378 A 1 
ATOM 2923 C CZ3 . TRP A 0 378 . -27.276  -12.109 28.320   1.00 87.16 378 A 1 
ATOM 2924 N N   . GLY A 0 379 . -31.233  -9.461  27.609   1.00 87.48 379 A 1 
ATOM 2925 C CA  . GLY A 0 379 . -30.900  -9.788  26.236   1.00 87.48 379 A 1 
ATOM 2926 C C   . GLY A 0 379 . -29.781  -8.931  25.667   1.00 87.48 379 A 1 
ATOM 2927 O O   . GLY A 0 379 . -29.589  -7.775  26.049   1.00 87.48 379 A 1 
ATOM 2928 N N   . LYS A 0 380 . -29.054  -9.537  24.731   1.00 86.59 380 A 1 
ATOM 2929 C CA  . LYS A 0 380 . -28.092  -8.897  23.842   1.00 86.59 380 A 1 
ATOM 2930 C C   . LYS A 0 380 . -28.406  -9.292  22.418   1.00 86.59 380 A 1 
ATOM 2931 C CB  . LYS A 0 380 . -26.665  -9.333  24.169   1.00 86.59 380 A 1 
ATOM 2932 O O   . LYS A 0 380 . -28.453  -10.488 22.141   1.00 86.59 380 A 1 
ATOM 2933 C CG  . LYS A 0 380 . -26.242  -8.755  25.507   1.00 86.59 380 A 1 
ATOM 2934 C CD  . LYS A 0 380 . -24.789  -9.118  25.797   1.00 86.59 380 A 1 
ATOM 2935 C CE  . LYS A 0 380 . -24.327  -8.110  26.836   1.00 86.59 380 A 1 
ATOM 2936 N NZ  . LYS A 0 380 . -23.033  -8.472  27.433   1.00 86.59 380 A 1 
ATOM 2937 N N   . SER A 0 381 . -28.538  -8.321  21.534   1.00 84.26 381 A 1 
ATOM 2938 C CA  . SER A 0 381 . -28.641  -8.564  20.100   1.00 84.26 381 A 1 
ATOM 2939 C C   . SER A 0 381 . -27.581  -7.756  19.372   1.00 84.26 381 A 1 
ATOM 2940 C CB  . SER A 0 381 . -30.054  -8.296  19.577   1.00 84.26 381 A 1 
ATOM 2941 O O   . SER A 0 381 . -27.391  -6.569  19.634   1.00 84.26 381 A 1 
ATOM 2942 O OG  . SER A 0 381 . -30.510  -7.012  19.949   1.00 84.26 381 A 1 
ATOM 2943 N N   . TYR A 0 382 . -26.858  -8.418  18.479   1.00 82.61 382 A 1 
ATOM 2944 C CA  . TYR A 0 382 . -26.077  -7.757  17.445   1.00 82.61 382 A 1 
ATOM 2945 C C   . TYR A 0 382 . -26.872  -7.884  16.159   1.00 82.61 382 A 1 
ATOM 2946 C CB  . TYR A 0 382 . -24.697  -8.406  17.272   1.00 82.61 382 A 1 
ATOM 2947 O O   . TYR A 0 382 . -27.215  -9.001  15.770   1.00 82.61 382 A 1 
ATOM 2948 C CG  . TYR A 0 382 . -23.781  -8.341  18.477   1.00 82.61 382 A 1 
ATOM 2949 C CD1 . TYR A 0 382 . -22.743  -7.394  18.529   1.00 82.61 382 A 1 
ATOM 2950 C CD2 . TYR A 0 382 . -23.977  -9.223  19.553   1.00 82.61 382 A 1 
ATOM 2951 C CE1 . TYR A 0 382 . -21.901  -7.334  19.656   1.00 82.61 382 A 1 
ATOM 2952 C CE2 . TYR A 0 382 . -23.097  -9.222  20.651   1.00 82.61 382 A 1 
ATOM 2953 O OH  . TYR A 0 382 . -21.290  -8.160  21.822   1.00 82.61 382 A 1 
ATOM 2954 C CZ  . TYR A 0 382 . -22.071  -8.257  20.713   1.00 82.61 382 A 1 
ATOM 2955 N N   . ASP A 0 383 . -27.109  -6.769  15.488   1.00 83.24 383 A 1 
ATOM 2956 C CA  . ASP A 0 383 . -27.534  -6.794  14.097   1.00 83.24 383 A 1 
ATOM 2957 C C   . ASP A 0 383 . -26.365  -7.238  13.197   1.00 83.24 383 A 1 
ATOM 2958 C CB  . ASP A 0 383 . -28.076  -5.417  13.719   1.00 83.24 383 A 1 
ATOM 2959 O O   . ASP A 0 383 . -25.305  -7.675  13.671   1.00 83.24 383 A 1 
ATOM 2960 C CG  . ASP A 0 383 . -29.391  -5.031  14.380   1.00 83.24 383 A 1 
ATOM 2961 O OD1 . ASP A 0 383 . -30.127  -5.926  14.844   1.00 83.24 383 A 1 
ATOM 2962 O OD2 . ASP A 0 383 . -29.690  -3.819  14.331   1.00 83.24 383 A 1 
ATOM 2963 N N   . SER A 0 384 . -26.544  -7.179  11.874   1.00 85.27 384 A 1 
ATOM 2964 C CA  . SER A 0 384 . -25.570  -7.769  10.963   1.00 85.27 384 A 1 
ATOM 2965 C C   . SER A 0 384 . -24.180  -7.139  11.098   1.00 85.27 384 A 1 
ATOM 2966 C CB  . SER A 0 384 . -26.063  -7.781  9.515    1.00 85.27 384 A 1 
ATOM 2967 O O   . SER A 0 384 . -23.999  -5.930  11.279   1.00 85.27 384 A 1 
ATOM 2968 O OG  . SER A 0 384 . -26.008  -6.510  8.914    1.00 85.27 384 A 1 
ATOM 2969 N N   . VAL A 0 385 . -23.159  -7.986  10.984   1.00 89.10 385 A 1 
ATOM 2970 C CA  . VAL A 0 385 . -21.756  -7.574  10.971   1.00 89.10 385 A 1 
ATOM 2971 C C   . VAL A 0 385 . -21.112  -7.977  9.655    1.00 89.10 385 A 1 
ATOM 2972 C CB  . VAL A 0 385 . -20.969  -8.076  12.196   1.00 89.10 385 A 1 
ATOM 2973 O O   . VAL A 0 385 . -21.296  -9.082  9.146    1.00 89.10 385 A 1 
ATOM 2974 C CG1 . VAL A 0 385 . -21.539  -7.511  13.500   1.00 89.10 385 A 1 
ATOM 2975 C CG2 . VAL A 0 385 . -20.931  -9.600  12.324   1.00 89.10 385 A 1 
ATOM 2976 N N   . SER A 0 386 . -20.315  -7.076  9.095    1.00 92.46 386 A 1 
ATOM 2977 C CA  . SER A 0 386 . -19.622  -7.254  7.825    1.00 92.46 386 A 1 
ATOM 2978 C C   . SER A 0 386 . -18.175  -6.797  7.954    1.00 92.46 386 A 1 
ATOM 2979 C CB  . SER A 0 386 . -20.388  -6.518  6.721    1.00 92.46 386 A 1 
ATOM 2980 O O   . SER A 0 386 . -17.873  -5.686  8.387    1.00 92.46 386 A 1 
ATOM 2981 O OG  . SER A 0 386 . -19.598  -6.228  5.574    1.00 92.46 386 A 1 
ATOM 2982 N N   . ALA A 0 387 . -17.246  -7.652  7.542    1.00 95.04 387 A 1 
ATOM 2983 C CA  . ALA A 0 387 . -15.831  -7.332  7.460    1.00 95.04 387 A 1 
ATOM 2984 C C   . ALA A 0 387 . -15.326  -7.617  6.049    1.00 95.04 387 A 1 
ATOM 2985 C CB  . ALA A 0 387 . -15.062  -8.109  8.531    1.00 95.04 387 A 1 
ATOM 2986 O O   . ALA A 0 387 . -15.552  -8.699  5.513    1.00 95.04 387 A 1 
ATOM 2987 N N   . LYS A 0 388 . -14.608  -6.670  5.445    1.00 96.91 388 A 1 
ATOM 2988 C CA  . LYS A 0 388 . -13.988  -6.835  4.123    1.00 96.91 388 A 1 
ATOM 2989 C C   . LYS A 0 388 . -12.514  -6.475  4.211    1.00 96.91 388 A 1 
ATOM 2990 C CB  . LYS A 0 388 . -14.719  -6.023  3.037    1.00 96.91 388 A 1 
ATOM 2991 O O   . LYS A 0 388 . -12.144  -5.513  4.882    1.00 96.91 388 A 1 
ATOM 2992 C CG  . LYS A 0 388 . -16.219  -6.356  2.921    1.00 96.91 388 A 1 
ATOM 2993 C CD  . LYS A 0 388 . -16.987  -5.317  2.093    1.00 96.91 388 A 1 
ATOM 2994 C CE  . LYS A 0 388 . -18.479  -5.681  2.095    1.00 96.91 388 A 1 
ATOM 2995 N NZ  . LYS A 0 388 . -19.354  -4.508  1.836    1.00 96.91 388 A 1 
ATOM 2996 N N   . SER A 0 389 . -11.666  -7.231  3.529    1.00 97.39 389 A 1 
ATOM 2997 C CA  . SER A 0 389 . -10.249  -6.921  3.373    1.00 97.39 389 A 1 
ATOM 2998 C C   . SER A 0 389 . -9.830   -7.090  1.926    1.00 97.39 389 A 1 
ATOM 2999 C CB  . SER A 0 389 . -9.368   -7.774  4.288    1.00 97.39 389 A 1 
ATOM 3000 O O   . SER A 0 389 . -10.140  -8.118  1.328    1.00 97.39 389 A 1 
ATOM 3001 O OG  . SER A 0 389 . -9.409   -9.140  3.927    1.00 97.39 389 A 1 
ATOM 3002 N N   . TYR A 0 390 . -9.088   -6.123  1.410    1.00 96.77 390 A 1 
ATOM 3003 C CA  . TYR A 0 390 . -8.513   -6.121  0.076    1.00 96.77 390 A 1 
ATOM 3004 C C   . TYR A 0 390 . -7.001   -5.944  0.204    1.00 96.77 390 A 1 
ATOM 3005 C CB  . TYR A 0 390 . -9.154   -5.011  -0.768   1.00 96.77 390 A 1 
ATOM 3006 O O   . TYR A 0 390 . -6.536   -5.127  0.996    1.00 96.77 390 A 1 
ATOM 3007 C CG  . TYR A 0 390 . -10.671  -5.078  -0.831   1.00 96.77 390 A 1 
ATOM 3008 C CD1 . TYR A 0 390 . -11.291  -5.841  -1.836   1.00 96.77 390 A 1 
ATOM 3009 C CD2 . TYR A 0 390 . -11.460  -4.404  0.126    1.00 96.77 390 A 1 
ATOM 3010 C CE1 . TYR A 0 390 . -12.695  -5.937  -1.891   1.00 96.77 390 A 1 
ATOM 3011 C CE2 . TYR A 0 390 . -12.865  -4.497  0.078    1.00 96.77 390 A 1 
ATOM 3012 O OH  . TYR A 0 390 . -14.838  -5.361  -0.986   1.00 96.77 390 A 1 
ATOM 3013 C CZ  . TYR A 0 390 . -13.483  -5.265  -0.932   1.00 96.77 390 A 1 
ATOM 3014 N N   . ASP A 0 391 . -6.254   -6.730  -0.552   1.00 96.21 391 A 1 
ATOM 3015 C CA  . ASP A 0 391 . -4.808   -6.652  -0.724   1.00 96.21 391 A 1 
ATOM 3016 C C   . ASP A 0 391 . -4.553   -6.636  -2.227   1.00 96.21 391 A 1 
ATOM 3017 C CB  . ASP A 0 391 . -4.149   -7.858  -0.033   1.00 96.21 391 A 1 
ATOM 3018 O O   . ASP A 0 391 . -5.070   -7.493  -2.945   1.00 96.21 391 A 1 
ATOM 3019 C CG  . ASP A 0 391 . -2.640   -7.996  -0.279   1.00 96.21 391 A 1 
ATOM 3020 O OD1 . ASP A 0 391 . -1.963   -6.965  -0.432   1.00 96.21 391 A 1 
ATOM 3021 O OD2 . ASP A 0 391 . -2.127   -9.142  -0.213   1.00 96.21 391 A 1 
ATOM 3022 N N   . ASN A 0 392 . -3.816   -5.644  -2.703   1.00 97.17 392 A 1 
ATOM 3023 C CA  . ASN A 0 392 . -3.411   -5.544  -4.091   1.00 97.17 392 A 1 
ATOM 3024 C C   . ASN A 0 392 . -1.927   -5.214  -4.158   1.00 97.17 392 A 1 
ATOM 3025 C CB  . ASN A 0 392 . -4.265   -4.501  -4.821   1.00 97.17 392 A 1 
ATOM 3026 O O   . ASN A 0 392 . -1.481   -4.287  -3.492   1.00 97.17 392 A 1 
ATOM 3027 C CG  . ASN A 0 392 . -4.016   -4.586  -6.313   1.00 97.17 392 A 1 
ATOM 3028 N ND2 . ASN A 0 392 . -3.248   -3.688  -6.884   1.00 97.17 392 A 1 
ATOM 3029 O OD1 . ASN A 0 392 . -4.510   -5.491  -6.964   1.00 97.17 392 A 1 
ATOM 3030 N N   . GLU A 0 393 . -1.187   -5.939  -4.981   1.00 97.70 393 A 1 
ATOM 3031 C CA  . GLU A 0 393 . 0.227    -5.713  -5.244   1.00 97.70 393 A 1 
ATOM 3032 C C   . GLU A 0 393 . 0.431    -5.730  -6.754   1.00 97.70 393 A 1 
ATOM 3033 C CB  . GLU A 0 393 . 1.043    -6.789  -4.519   1.00 97.70 393 A 1 
ATOM 3034 O O   . GLU A 0 393 . 0.098    -6.714  -7.411   1.00 97.70 393 A 1 
ATOM 3035 C CG  . GLU A 0 393 . 2.565    -6.595  -4.621   1.00 97.70 393 A 1 
ATOM 3036 C CD  . GLU A 0 393 . 3.336    -7.661  -3.820   1.00 97.70 393 A 1 
ATOM 3037 O OE1 . GLU A 0 393 . 4.581    -7.693  -3.881   1.00 97.70 393 A 1 
ATOM 3038 O OE2 . GLU A 0 393 . 2.683    -8.467  -3.112   1.00 97.70 393 A 1 
ATOM 3039 N N   . SER A 0 394 . 0.943    -4.635  -7.301   1.00 97.96 394 A 1 
ATOM 3040 C CA  . SER A 0 394 . 1.210    -4.482  -8.726   1.00 97.96 394 A 1 
ATOM 3041 C C   . SER A 0 394 . 2.642    -4.025  -8.945   1.00 97.96 394 A 1 
ATOM 3042 C CB  . SER A 0 394 . 0.210    -3.537  -9.397   1.00 97.96 394 A 1 
ATOM 3043 O O   . SER A 0 394 . 3.131    -3.118  -8.273   1.00 97.96 394 A 1 
ATOM 3044 O OG  . SER A 0 394 . 0.112    -2.304  -8.713   1.00 97.96 394 A 1 
ATOM 3045 N N   . TYR A 0 395 . 3.309    -4.638  -9.910   1.00 98.45 395 A 1 
ATOM 3046 C CA  . TYR A 0 395 . 4.648    -4.303  -10.361  1.00 98.45 395 A 1 
ATOM 3047 C C   . TYR A 0 395 . 4.630    -4.145  -11.874  1.00 98.45 395 A 1 
ATOM 3048 C CB  . TYR A 0 395 . 5.629    -5.394  -9.921   1.00 98.45 395 A 1 
ATOM 3049 O O   . TYR A 0 395 . 4.060    -4.975  -12.581  1.00 98.45 395 A 1 
ATOM 3050 C CG  . TYR A 0 395 . 7.011    -5.290  -10.538  1.00 98.45 395 A 1 
ATOM 3051 C CD1 . TYR A 0 395 . 7.318    -5.989  -11.725  1.00 98.45 395 A 1 
ATOM 3052 C CD2 . TYR A 0 395 . 7.985    -4.485  -9.923   1.00 98.45 395 A 1 
ATOM 3053 C CE1 . TYR A 0 395 . 8.613    -5.909  -12.274  1.00 98.45 395 A 1 
ATOM 3054 C CE2 . TYR A 0 395 . 9.280    -4.405  -10.465  1.00 98.45 395 A 1 
ATOM 3055 O OH  . TYR A 0 395 . 10.864   -5.090  -12.119  1.00 98.45 395 A 1 
ATOM 3056 C CZ  . TYR A 0 395 . 9.598    -5.130  -11.633  1.00 98.45 395 A 1 
ATOM 3057 N N   . ALA A 0 396 . 5.293    -3.111  -12.374  1.00 98.45 396 A 1 
ATOM 3058 C CA  . ALA A 0 396 . 5.543    -2.937  -13.792  1.00 98.45 396 A 1 
ATOM 3059 C C   . ALA A 0 396 . 6.986    -2.489  -14.015  1.00 98.45 396 A 1 
ATOM 3060 C CB  . ALA A 0 396 . 4.520    -1.971  -14.396  1.00 98.45 396 A 1 
ATOM 3061 O O   . ALA A 0 396 . 7.520    -1.664  -13.272  1.00 98.45 396 A 1 
ATOM 3062 N N   . ARG A 0 397 . 7.608    -3.035  -15.056  1.00 98.58 397 A 1 
ATOM 3063 C CA  . ARG A 0 397 . 8.921    -2.636  -15.543  1.00 98.58 397 A 1 
ATOM 3064 C C   . ARG A 0 397 . 8.892    -2.562  -17.057  1.00 98.58 397 A 1 
ATOM 3065 C CB  . ARG A 0 397 . 9.988    -3.596  -15.013  1.00 98.58 397 A 1 
ATOM 3066 O O   . ARG A 0 397 . 8.598    -3.554  -17.722  1.00 98.58 397 A 1 
ATOM 3067 C CG  . ARG A 0 397 . 11.398   -3.237  -15.510  1.00 98.58 397 A 1 
ATOM 3068 C CD  . ARG A 0 397 . 12.459   -4.166  -14.903  1.00 98.58 397 A 1 
ATOM 3069 N NE  . ARG A 0 397 . 12.316   -5.545  -15.419  1.00 98.58 397 A 1 
ATOM 3070 N NH1 . ARG A 0 397 . 13.425   -5.163  -17.387  1.00 98.58 397 A 1 
ATOM 3071 N NH2 . ARG A 0 397 . 12.341   -7.079  -17.089  1.00 98.58 397 A 1 
ATOM 3072 C CZ  . ARG A 0 397 . 12.702   -5.926  -16.619  1.00 98.58 397 A 1 
ATOM 3073 N N   . GLN A 0 398 . 9.242    -1.400  -17.580  1.00 98.62 398 A 1 
ATOM 3074 C CA  . GLN A 0 398 . 9.458    -1.171  -18.997  1.00 98.62 398 A 1 
ATOM 3075 C C   . GLN A 0 398 . 10.927   -0.828  -19.223  1.00 98.62 398 A 1 
ATOM 3076 C CB  . GLN A 0 398 . 8.500    -0.084  -19.491  1.00 98.62 398 A 1 
ATOM 3077 O O   . GLN A 0 398 . 11.472   0.011   -18.513  1.00 98.62 398 A 1 
ATOM 3078 C CG  . GLN A 0 398 . 8.707    0.214   -20.980  1.00 98.62 398 A 1 
ATOM 3079 C CD  . GLN A 0 398 . 7.550    1.019   -21.550  1.00 98.62 398 A 1 
ATOM 3080 N NE2 . GLN A 0 398 . 6.747    0.437   -22.413  1.00 98.62 398 A 1 
ATOM 3081 O OE1 . GLN A 0 398 . 7.318    2.169   -21.227  1.00 98.62 398 A 1 
ATOM 3082 N N   . VAL A 0 399 . 11.560   -1.477  -20.197  1.00 98.60 399 A 1 
ATOM 3083 C CA  . VAL A 0 399 . 12.910   -1.148  -20.670  1.00 98.60 399 A 1 
ATOM 3084 C C   . VAL A 0 399 . 12.844   -0.874  -22.160  1.00 98.60 399 A 1 
ATOM 3085 C CB  . VAL A 0 399 . 13.929   -2.260  -20.361  1.00 98.60 399 A 1 
ATOM 3086 O O   . VAL A 0 399 . 12.253   -1.674  -22.887  1.00 98.60 399 A 1 
ATOM 3087 C CG1 . VAL A 0 399 . 15.314   -1.995  -20.965  1.00 98.60 399 A 1 
ATOM 3088 C CG2 . VAL A 0 399 . 14.110   -2.415  -18.849  1.00 98.60 399 A 1 
ATOM 3089 N N   . ARG A 0 400 . 13.462   0.225   -22.593  1.00 98.02 400 A 1 
ATOM 3090 C CA  . ARG A 0 400 . 13.799   0.502   -23.991  1.00 98.02 400 A 1 
ATOM 3091 C C   . ARG A 0 400 . 15.299   0.706   -24.097  1.00 98.02 400 A 1 
ATOM 3092 C CB  . ARG A 0 400 . 13.063   1.728   -24.549  1.00 98.02 400 A 1 
ATOM 3093 O O   . ARG A 0 400 . 15.857   1.422   -23.269  1.00 98.02 400 A 1 
ATOM 3094 C CG  . ARG A 0 400 . 11.540   1.685   -24.385  1.00 98.02 400 A 1 
ATOM 3095 C CD  . ARG A 0 400 . 10.979   0.498   -25.168  1.00 98.02 400 A 1 
ATOM 3096 N NE  . ARG A 0 400 . 9.509    0.487   -25.159  1.00 98.02 400 A 1 
ATOM 3097 N NH1 . ARG A 0 400 . 9.205    0.826   -27.416  1.00 98.02 400 A 1 
ATOM 3098 N NH2 . ARG A 0 400 . 7.443    0.504   -26.062  1.00 98.02 400 A 1 
ATOM 3099 C CZ  . ARG A 0 400 . 8.733    0.611   -26.216  1.00 98.02 400 A 1 
ATOM 3100 N N   . ALA A 0 401 . 15.916   0.069   -25.073  1.00 97.47 401 A 1 
ATOM 3101 C CA  . ALA A 0 401 . 17.265   0.382   -25.496  1.00 97.47 401 A 1 
ATOM 3102 C C   . ALA A 0 401 . 17.265   0.498   -27.017  1.00 97.47 401 A 1 
ATOM 3103 C CB  . ALA A 0 401 . 18.244   -0.675  -24.976  1.00 97.47 401 A 1 
ATOM 3104 O O   . ALA A 0 401 . 16.657   -0.353  -27.661  1.00 97.47 401 A 1 
ATOM 3105 N N   . ASP A 0 402 . 17.915   1.529   -27.523  1.00 96.47 402 A 1 
ATOM 3106 C CA  . ASP A 0 402 . 18.061   1.856   -28.937  1.00 96.47 402 A 1 
ATOM 3107 C C   . ASP A 0 402 . 19.555   2.132   -29.174  1.00 96.47 402 A 1 
ATOM 3108 C CB  . ASP A 0 402 . 17.139   3.042   -29.237  1.00 96.47 402 A 1 
ATOM 3109 O O   . ASP A 0 402 . 20.222   2.743   -28.331  1.00 96.47 402 A 1 
ATOM 3110 C CG  . ASP A 0 402 . 17.155   3.464   -30.703  1.00 96.47 402 A 1 
ATOM 3111 O OD1 . ASP A 0 402 . 16.081   3.342   -31.322  1.00 96.47 402 A 1 
ATOM 3112 O OD2 . ASP A 0 402 . 18.219   3.950   -31.129  1.00 96.47 402 A 1 
ATOM 3113 N N   . ASP A 0 403 . 20.123   1.532   -30.217  1.00 94.86 403 A 1 
ATOM 3114 C CA  . ASP A 0 403 . 21.538   1.664   -30.573  1.00 94.86 403 A 1 
ATOM 3115 C C   . ASP A 0 403 . 21.668   1.850   -32.082  1.00 94.86 403 A 1 
ATOM 3116 C CB  . ASP A 0 403 . 22.358   0.481   -30.019  1.00 94.86 403 A 1 
ATOM 3117 O O   . ASP A 0 403 . 21.939   0.902   -32.834  1.00 94.86 403 A 1 
ATOM 3118 C CG  . ASP A 0 403 . 23.854   0.499   -30.381  1.00 94.86 403 A 1 
ATOM 3119 O OD1 . ASP A 0 403 . 24.481   1.562   -30.551  1.00 94.86 403 A 1 
ATOM 3120 O OD2 . ASP A 0 403 . 24.534   -0.560  -30.306  1.00 94.86 403 A 1 
ATOM 3121 N N   . ASP A 0 404 . 21.481   3.100   -32.485  1.00 93.93 404 A 1 
ATOM 3122 C CA  . ASP A 0 404 . 21.638   3.593   -33.839  1.00 93.93 404 A 1 
ATOM 3123 C C   . ASP A 0 404 . 23.117   3.777   -34.182  1.00 93.93 404 A 1 
ATOM 3124 C CB  . ASP A 0 404 . 20.886   4.927   -33.983  1.00 93.93 404 A 1 
ATOM 3125 O O   . ASP A 0 404 . 23.884   4.444   -33.489  1.00 93.93 404 A 1 
ATOM 3126 C CG  . ASP A 0 404 . 19.429   4.796   -34.427  1.00 93.93 404 A 1 
ATOM 3127 O OD1 . ASP A 0 404 . 19.147   3.799   -35.133  1.00 93.93 404 A 1 
ATOM 3128 O OD2 . ASP A 0 404 . 18.716   5.821   -34.328  1.00 93.93 404 A 1 
ATOM 3129 N N   . GLN A 0 405 . 23.539   3.209   -35.306  1.00 91.55 405 A 1 
ATOM 3130 C CA  . GLN A 0 405 . 24.862   3.389   -35.893  1.00 91.55 405 A 1 
ATOM 3131 C C   . GLN A 0 405 . 24.716   3.822   -37.341  1.00 91.55 405 A 1 
ATOM 3132 C CB  . GLN A 0 405 . 25.677   2.090   -35.820  1.00 91.55 405 A 1 
ATOM 3133 O O   . GLN A 0 405 . 23.976   3.200   -38.102  1.00 91.55 405 A 1 
ATOM 3134 C CG  . GLN A 0 405 . 26.023   1.729   -34.375  1.00 91.55 405 A 1 
ATOM 3135 C CD  . GLN A 0 405 . 26.841   0.452   -34.223  1.00 91.55 405 A 1 
ATOM 3136 N NE2 . GLN A 0 405 . 27.386   0.253   -33.044  1.00 91.55 405 A 1 
ATOM 3137 O OE1 . GLN A 0 405 . 27.014   -0.396  -35.101  1.00 91.55 405 A 1 
ATOM 3138 N N   . TRP A 0 406 . 25.487   4.821   -37.756  1.00 88.75 406 A 1 
ATOM 3139 C CA  . TRP A 0 406 . 25.502   5.271   -39.144  1.00 88.75 406 A 1 
ATOM 3140 C C   . TRP A 0 406 . 26.899   5.694   -39.596  1.00 88.75 406 A 1 
ATOM 3141 C CB  . TRP A 0 406 . 24.466   6.384   -39.333  1.00 88.75 406 A 1 
ATOM 3142 O O   . TRP A 0 406 . 27.743   6.081   -38.787  1.00 88.75 406 A 1 
ATOM 3143 C CG  . TRP A 0 406 . 24.753   7.651   -38.593  1.00 88.75 406 A 1 
ATOM 3144 C CD1 . TRP A 0 406 . 24.344   7.951   -37.339  1.00 88.75 406 A 1 
ATOM 3145 C CD2 . TRP A 0 406 . 25.519   8.802   -39.054  1.00 88.75 406 A 1 
ATOM 3146 C CE2 . TRP A 0 406 . 25.533   9.779   -38.015  1.00 88.75 406 A 1 
ATOM 3147 C CE3 . TRP A 0 406 . 26.198   9.116   -40.249  1.00 88.75 406 A 1 
ATOM 3148 N NE1 . TRP A 0 406 . 24.791   9.212   -36.998  1.00 88.75 406 A 1 
ATOM 3149 C CH2 . TRP A 0 406 . 26.859   11.292  -39.361  1.00 88.75 406 A 1 
ATOM 3150 C CZ2 . TRP A 0 406 . 26.197   11.007  -38.154  1.00 88.75 406 A 1 
ATOM 3151 C CZ3 . TRP A 0 406 . 26.857   10.348  -40.405  1.00 88.75 406 A 1 
ATOM 3152 N N   . ALA A 0 407 . 27.140   5.593   -40.901  1.00 89.18 407 A 1 
ATOM 3153 C CA  . ALA A 0 407 . 28.321   6.114   -41.572  1.00 89.18 407 A 1 
ATOM 3154 C C   . ALA A 0 407 . 27.947   6.668   -42.951  1.00 89.18 407 A 1 
ATOM 3155 C CB  . ALA A 0 407 . 29.382   5.013   -41.691  1.00 89.18 407 A 1 
ATOM 3156 O O   . ALA A 0 407 . 27.097   6.088   -43.633  1.00 89.18 407 A 1 
ATOM 3157 N N   . GLU A 0 408 . 28.599   7.752   -43.355  1.00 85.69 408 A 1 
ATOM 3158 C CA  . GLU A 0 408 . 28.505   8.364   -44.679  1.00 85.69 408 A 1 
ATOM 3159 C C   . GLU A 0 408 . 29.912   8.649   -45.208  1.00 85.69 408 A 1 
ATOM 3160 C CB  . GLU A 0 408 . 27.690   9.669   -44.637  1.00 85.69 408 A 1 
ATOM 3161 O O   . GLU A 0 408 . 30.767   9.108   -44.455  1.00 85.69 408 A 1 
ATOM 3162 C CG  . GLU A 0 408 . 26.213   9.474   -44.256  1.00 85.69 408 A 1 
ATOM 3163 C CD  . GLU A 0 408 . 25.361   10.756  -44.363  1.00 85.69 408 A 1 
ATOM 3164 O OE1 . GLU A 0 408 . 24.128   10.652  -44.155  1.00 85.69 408 A 1 
ATOM 3165 O OE2 . GLU A 0 408 . 25.886   11.833  -44.734  1.00 85.69 408 A 1 
ATOM 3166 N N   . ASP A 0 409 . 30.118   8.400   -46.495  1.00 80.36 409 A 1 
ATOM 3167 C CA  . ASP A 0 409 . 31.343   8.678   -47.244  1.00 80.36 409 A 1 
ATOM 3168 C C   . ASP A 0 409 . 30.968   9.463   -48.512  1.00 80.36 409 A 1 
ATOM 3169 C CB  . ASP A 0 409 . 32.058   7.351   -47.542  1.00 80.36 409 A 1 
ATOM 3170 O O   . ASP A 0 409 . 29.945   9.194   -49.158  1.00 80.36 409 A 1 
ATOM 3171 C CG  . ASP A 0 409 . 33.292   7.500   -48.438  1.00 80.36 409 A 1 
ATOM 3172 O OD1 . ASP A 0 409 . 33.826   8.624   -48.513  1.00 80.36 409 A 1 
ATOM 3173 O OD2 . ASP A 0 409 . 33.627   6.488   -49.098  1.00 80.36 409 A 1 
ATOM 3174 N N   . TYR A 0 410 . 31.738   10.500  -48.835  1.00 81.42 410 A 1 
ATOM 3175 C CA  . TYR A 0 410 . 31.467   11.396  -49.952  1.00 81.42 410 A 1 
ATOM 3176 C C   . TYR A 0 410 . 32.740   11.910  -50.626  1.00 81.42 410 A 1 
ATOM 3177 C CB  . TYR A 0 410 . 30.600   12.574  -49.469  1.00 81.42 410 A 1 
ATOM 3178 O O   . TYR A 0 410 . 33.262   12.977  -50.264  1.00 81.42 410 A 1 
ATOM 3179 C CG  . TYR A 0 410 . 30.185   13.513  -50.591  1.00 81.42 410 A 1 
ATOM 3180 C CD1 . TYR A 0 410 . 30.698   14.821  -50.681  1.00 81.42 410 A 1 
ATOM 3181 C CD2 . TYR A 0 410 . 29.343   13.026  -51.597  1.00 81.42 410 A 1 
ATOM 3182 C CE1 . TYR A 0 410 . 30.349   15.642  -51.775  1.00 81.42 410 A 1 
ATOM 3183 C CE2 . TYR A 0 410 . 29.027   13.811  -52.714  1.00 81.42 410 A 1 
ATOM 3184 O OH  . TYR A 0 410 . 29.246   15.841  -53.924  1.00 81.42 410 A 1 
ATOM 3185 C CZ  . TYR A 0 410 . 29.534   15.120  -52.805  1.00 81.42 410 A 1 
ATOM 3186 N N   . ASP A 0 411 . 33.129   11.285  -51.740  1.00 79.87 411 A 1 
ATOM 3187 C CA  . ASP A 0 411 . 34.197   11.818  -52.568  1.00 79.87 411 A 1 
ATOM 3188 C C   . ASP A 0 411 . 33.697   12.778  -53.650  1.00 79.87 411 A 1 
ATOM 3189 C CB  . ASP A 0 411 . 35.123   10.763  -53.183  1.00 79.87 411 A 1 
ATOM 3190 O O   . ASP A 0 411 . 32.633   12.686  -54.273  1.00 79.87 411 A 1 
ATOM 3191 C CG  . ASP A 0 411 . 35.902   9.938   -52.175  1.00 79.87 411 A 1 
ATOM 3192 O OD1 . ASP A 0 411 . 36.636   10.663  -51.467  1.00 79.87 411 A 1 
ATOM 3193 O OD2 . ASP A 0 411 . 36.104   8.731   -52.430  1.00 79.87 411 A 1 
ATOM 3194 N N   . ARG A 0 412 . 34.555   13.751  -53.952  1.00 75.10 412 A 1 
ATOM 3195 C CA  . ARG A 0 412 . 34.486   14.556  -55.172  1.00 75.10 412 A 1 
ATOM 3196 C C   . ARG A 0 412 . 35.847   14.644  -55.810  1.00 75.10 412 A 1 
ATOM 3197 C CB  . ARG A 0 412 . 33.981   15.965  -54.880  1.00 75.10 412 A 1 
ATOM 3198 O O   . ARG A 0 412 . 36.782   15.161  -55.204  1.00 75.10 412 A 1 
ATOM 3199 C CG  . ARG A 0 412 . 32.508   15.986  -54.485  1.00 75.10 412 A 1 
ATOM 3200 C CD  . ARG A 0 412 . 32.041   17.440  -54.382  1.00 75.10 412 A 1 
ATOM 3201 N NE  . ARG A 0 412 . 32.649   18.102  -53.217  1.00 75.10 412 A 1 
ATOM 3202 N NH1 . ARG A 0 412 . 30.938   19.540  -52.719  1.00 75.10 412 A 1 
ATOM 3203 N NH2 . ARG A 0 412 . 32.680   19.295  -51.317  1.00 75.10 412 A 1 
ATOM 3204 C CZ  . ARG A 0 412 . 32.088   18.991  -52.433  1.00 75.10 412 A 1 
ATOM 3205 N N   . TRP A 0 413 . 35.922   14.339  -57.099  1.00 74.66 413 A 1 
ATOM 3206 C CA  . TRP A 0 413 . 37.131   14.536  -57.898  1.00 74.66 413 A 1 
ATOM 3207 C C   . TRP A 0 413 . 36.877   15.422  -59.119  1.00 74.66 413 A 1 
ATOM 3208 C CB  . TRP A 0 413 . 37.739   13.184  -58.285  1.00 74.66 413 A 1 
ATOM 3209 O O   . TRP A 0 413 . 35.839   15.376  -59.786  1.00 74.66 413 A 1 
ATOM 3210 C CG  . TRP A 0 413 . 36.805   12.300  -59.040  1.00 74.66 413 A 1 
ATOM 3211 C CD1 . TRP A 0 413 . 36.629   12.274  -60.382  1.00 74.66 413 A 1 
ATOM 3212 C CD2 . TRP A 0 413 . 35.821   11.382  -58.481  1.00 74.66 413 A 1 
ATOM 3213 C CE2 . TRP A 0 413 . 35.026   10.877  -59.548  1.00 74.66 413 A 1 
ATOM 3214 C CE3 . TRP A 0 413 . 35.484   10.967  -57.179  1.00 74.66 413 A 1 
ATOM 3215 N NE1 . TRP A 0 413 . 35.586   11.420  -60.685  1.00 74.66 413 A 1 
ATOM 3216 C CH2 . TRP A 0 413 . 33.632   9.618   -58.030  1.00 74.66 413 A 1 
ATOM 3217 C CZ2 . TRP A 0 413 . 33.916   10.051  -59.331  1.00 74.66 413 A 1 
ATOM 3218 C CZ3 . TRP A 0 413 . 34.417   10.081  -56.967  1.00 74.66 413 A 1 
ATOM 3219 N N   . ASN A 0 414 . 37.880   16.235  -59.447  1.00 67.29 414 A 1 
ATOM 3220 C CA  . ASN A 0 414 . 37.963   17.011  -60.677  1.00 67.29 414 A 1 
ATOM 3221 C C   . ASN A 0 414 . 39.346   16.793  -61.302  1.00 67.29 414 A 1 
ATOM 3222 C CB  . ASN A 0 414 . 37.667   18.488  -60.351  1.00 67.29 414 A 1 
ATOM 3223 O O   . ASN A 0 414 . 40.361   17.207  -60.735  1.00 67.29 414 A 1 
ATOM 3224 C CG  . ASN A 0 414 . 37.456   19.358  -61.580  1.00 67.29 414 A 1 
ATOM 3225 N ND2 . ASN A 0 414 . 36.676   20.408  -61.445  1.00 67.29 414 A 1 
ATOM 3226 O OD1 . ASN A 0 414 . 37.935   19.115  -62.671  1.00 67.29 414 A 1 
ATOM 3227 N N   . SER A 0 415 . 39.380   16.146  -62.466  1.00 62.74 415 A 1 
ATOM 3228 C CA  . SER A 0 415 . 40.571   16.059  -63.313  1.00 62.74 415 A 1 
ATOM 3229 C C   . SER A 0 415 . 40.384   17.006  -64.491  1.00 62.74 415 A 1 
ATOM 3230 C CB  . SER A 0 415 . 40.814   14.614  -63.754  1.00 62.74 415 A 1 
ATOM 3231 O O   . SER A 0 415 . 39.407   16.899  -65.238  1.00 62.74 415 A 1 
ATOM 3232 O OG  . SER A 0 415 . 41.822   14.530  -64.741  1.00 62.74 415 A 1 
ATOM 3233 N N   . ARG A 0 416 . 41.301   17.969  -64.627  1.00 53.69 416 A 1 
ATOM 3234 C CA  . ARG A 0 416 . 41.347   18.923  -65.741  1.00 53.69 416 A 1 
ATOM 3235 C C   . ARG A 0 416 . 42.557   18.608  -66.609  1.00 53.69 416 A 1 
ATOM 3236 C CB  . ARG A 0 416 . 41.418   20.363  -65.210  1.00 53.69 416 A 1 
ATOM 3237 O O   . ARG A 0 416 . 43.664   19.018  -66.268  1.00 53.69 416 A 1 
ATOM 3238 C CG  . ARG A 0 416 . 40.122   20.786  -64.523  1.00 53.69 416 A 1 
ATOM 3239 C CD  . ARG A 0 416 . 40.315   22.119  -63.804  1.00 53.69 416 A 1 
ATOM 3240 N NE  . ARG A 0 416 . 39.028   22.612  -63.291  1.00 53.69 416 A 1 
ATOM 3241 N NH1 . ARG A 0 416 . 39.857   24.240  -61.915  1.00 53.69 416 A 1 
ATOM 3242 N NH2 . ARG A 0 416 . 37.654   23.822  -61.956  1.00 53.69 416 A 1 
ATOM 3243 C CZ  . ARG A 0 416 . 38.850   23.563  -62.400  1.00 53.69 416 A 1 
ATOM 3244 N N   . ASP A 0 417 . 42.323   17.990  -67.758  1.00 45.93 417 A 1 
ATOM 3245 C CA  . ASP A 0 417 . 43.318   17.858  -68.815  1.00 45.93 417 A 1 
ATOM 3246 C C   . ASP A 0 417 . 43.293   19.130  -69.688  1.00 45.93 417 A 1 
ATOM 3247 C CB  . ASP A 0 417 . 43.062   16.580  -69.637  1.00 45.93 417 A 1 
ATOM 3248 O O   . ASP A 0 417 . 42.305   19.447  -70.364  1.00 45.93 417 A 1 
ATOM 3249 C CG  . ASP A 0 417 . 43.305   15.272  -68.870  1.00 45.93 417 A 1 
ATOM 3250 O OD1 . ASP A 0 417 . 44.203   15.271  -68.003  1.00 45.93 417 A 1 
ATOM 3251 O OD2 . ASP A 0 417 . 42.634   14.270  -69.216  1.00 45.93 417 A 1 
ATOM 3252 N N   . TYR A 0 418 . 44.380   19.910  -69.667  1.00 40.77 418 A 1 
ATOM 3253 C CA  . TYR A 0 418 . 44.585   21.026  -70.600  1.00 40.77 418 A 1 
ATOM 3254 C C   . TYR A 0 418 . 45.455   20.567  -71.777  1.00 40.77 418 A 1 
ATOM 3255 C CB  . TYR A 0 418 . 45.187   22.241  -69.872  1.00 40.77 418 A 1 
ATOM 3256 O O   . TYR A 0 418 . 46.657   20.345  -71.607  1.00 40.77 418 A 1 
ATOM 3257 C CG  . TYR A 0 418 . 45.261   23.499  -70.728  1.00 40.77 418 A 1 
ATOM 3258 C CD1 . TYR A 0 418 . 46.431   23.812  -71.449  1.00 40.77 418 A 1 
ATOM 3259 C CD2 . TYR A 0 418 . 44.136   24.339  -70.828  1.00 40.77 418 A 1 
ATOM 3260 C CE1 . TYR A 0 418 . 46.479   24.964  -72.260  1.00 40.77 418 A 1 
ATOM 3261 C CE2 . TYR A 0 418 . 44.173   25.488  -71.642  1.00 40.77 418 A 1 
ATOM 3262 O OH  . TYR A 0 418 . 45.376   26.910  -73.150  1.00 40.77 418 A 1 
ATOM 3263 C CZ  . TYR A 0 418 . 45.349   25.801  -72.361  1.00 40.77 418 A 1 
ATOM 3264 N N   . ASP A 0 419 . 44.883   20.471  -72.983  1.00 42.23 419 A 1 
ATOM 3265 C CA  . ASP A 0 419 . 45.649   20.103  -74.176  1.00 42.23 419 A 1 
ATOM 3266 C C   . ASP A 0 419 . 46.643   21.208  -74.573  1.00 42.23 419 A 1 
ATOM 3267 C CB  . ASP A 0 419 . 44.743   19.705  -75.354  1.00 42.23 419 A 1 
ATOM 3268 O O   . ASP A 0 419 . 46.315   22.373  -74.807  1.00 42.23 419 A 1 
ATOM 3269 C CG  . ASP A 0 419 . 44.286   18.242  -75.321  1.00 42.23 419 A 1 
ATOM 3270 O OD1 . ASP A 0 419 . 45.102   17.394  -74.896  1.00 42.23 419 A 1 
ATOM 3271 O OD2 . ASP A 0 419 . 43.175   17.989  -75.841  1.00 42.23 419 A 1 
ATOM 3272 N N   . ASN A 0 420 . 47.907   20.809  -74.642  1.00 40.65 420 A 1 
ATOM 3273 C CA  . ASN A 0 420 . 49.090   21.653  -74.722  1.00 40.65 420 A 1 
ATOM 3274 C C   . ASN A 0 420 . 49.276   22.312  -76.110  1.00 40.65 420 A 1 
ATOM 3275 C CB  . ASN A 0 420 . 50.260   20.727  -74.329  1.00 40.65 420 A 1 
ATOM 3276 O O   . ASN A 0 420 . 49.234   21.642  -77.144  1.00 40.65 420 A 1 
ATOM 3277 C CG  . ASN A 0 420 . 51.484   21.434  -73.793  1.00 40.65 420 A 1 
ATOM 3278 N ND2 . ASN A 0 420 . 52.565   20.710  -73.617  1.00 40.65 420 A 1 
ATOM 3279 O OD1 . ASN A 0 420 . 51.495   22.618  -73.508  1.00 40.65 420 A 1 
ATOM 3280 N N   . TYR A 0 421 . 49.575   23.619  -76.148  1.00 35.14 421 A 1 
ATOM 3281 C CA  . TYR A 0 421 . 49.902   24.355  -77.379  1.00 35.14 421 A 1 
ATOM 3282 C C   . TYR A 0 421 . 51.424   24.416  -77.620  1.00 35.14 421 A 1 
ATOM 3283 C CB  . TYR A 0 421 . 49.252   25.753  -77.371  1.00 35.14 421 A 1 
ATOM 3284 O O   . TYR A 0 421 . 52.177   24.977  -76.823  1.00 35.14 421 A 1 
ATOM 3285 C CG  . TYR A 0 421 . 49.355   26.444  -78.717  1.00 35.14 421 A 1 
ATOM 3286 C CD1 . TYR A 0 421 . 50.466   27.258  -79.002  1.00 35.14 421 A 1 
ATOM 3287 C CD2 . TYR A 0 421 . 48.422   26.139  -79.728  1.00 35.14 421 A 1 
ATOM 3288 C CE1 . TYR A 0 421 . 50.713   27.667  -80.322  1.00 35.14 421 A 1 
ATOM 3289 C CE2 . TYR A 0 421 . 48.661   26.552  -81.049  1.00 35.14 421 A 1 
ATOM 3290 O OH  . TYR A 0 421 . 50.213   27.438  -82.631  1.00 35.14 421 A 1 
ATOM 3291 C CZ  . TYR A 0 421 . 49.842   27.248  -81.347  1.00 35.14 421 A 1 
ATOM 3292 N N   . GLY A 0 422 . 51.877   23.881  -78.761  1.00 33.55 422 A 1 
ATOM 3293 C CA  . GLY A 0 422 . 53.284   23.816  -79.165  1.00 33.55 422 A 1 
ATOM 3294 C C   . GLY A 0 422 . 53.923   25.152  -79.574  1.00 33.55 422 A 1 
ATOM 3295 O O   . GLY A 0 422 . 53.307   25.998  -80.225  1.00 33.55 422 A 1 
ATOM 3296 N N   . LYS A 0 423 . 55.219   25.323  -79.273  1.00 36.94 423 A 1 
ATOM 3297 C CA  . LYS A 0 423 . 56.068   26.353  -79.897  1.00 36.94 423 A 1 
ATOM 3298 C C   . LYS A 0 423 . 57.400   25.769  -80.384  1.00 36.94 423 A 1 
ATOM 3299 C CB  . LYS A 0 423 . 56.251   27.575  -78.977  1.00 36.94 423 A 1 
ATOM 3300 O O   . LYS A 0 423 . 58.294   25.505  -79.595  1.00 36.94 423 A 1 
ATOM 3301 C CG  . LYS A 0 423 . 54.979   28.441  -78.944  1.00 36.94 423 A 1 
ATOM 3302 C CD  . LYS A 0 423 . 55.223   29.789  -78.258  1.00 36.94 423 A 1 
ATOM 3303 C CE  . LYS A 0 423 . 53.930   30.614  -78.282  1.00 36.94 423 A 1 
ATOM 3304 N NZ  . LYS A 0 423 . 54.101   31.910  -77.582  1.00 36.94 423 A 1 
ATOM 3305 N N   . ALA A 0 424 . 57.446   25.611  -81.711  1.00 31.04 424 A 1 
ATOM 3306 C CA  . ALA A 0 424 . 58.575   25.522  -82.643  1.00 31.04 424 A 1 
ATOM 3307 C C   . ALA A 0 424 . 59.809   24.691  -82.234  1.00 31.04 424 A 1 
ATOM 3308 C CB  . ALA A 0 424 . 58.938   26.941  -83.094  1.00 31.04 424 A 1 
ATOM 3309 O O   . ALA A 0 424 . 60.712   25.157  -81.543  1.00 31.04 424 A 1 
ATOM 3310 N N   . ALA A 0 425 . 59.863   23.484  -82.800  1.00 27.36 425 A 1 
ATOM 3311 C CA  . ALA A 0 425 . 61.050   22.656  -82.942  1.00 27.36 425 A 1 
ATOM 3312 C C   . ALA A 0 425 . 62.041   23.244  -83.971  1.00 27.36 425 A 1 
ATOM 3313 C CB  . ALA A 0 425 . 60.578   21.259  -83.375  1.00 27.36 425 A 1 
ATOM 3314 O O   . ALA A 0 425 . 61.626   23.815  -84.976  1.00 27.36 425 A 1 
ATOM 3315 N N   . SER A 0 426 . 63.336   23.055  -83.694  1.00 31.26 426 A 1 
ATOM 3316 C CA  . SER A 0 426 . 64.466   22.962  -84.638  1.00 31.26 426 A 1 
ATOM 3317 C C   . SER A 0 426 . 64.515   23.937  -85.828  1.00 31.26 426 A 1 
ATOM 3318 C CB  . SER A 0 426 . 64.571   21.516  -85.151  1.00 31.26 426 A 1 
ATOM 3319 O O   . SER A 0 426 . 63.872   23.720  -86.853  1.00 31.26 426 A 1 
ATOM 3320 O OG  . SER A 0 426 . 63.385   21.145  -85.824  1.00 31.26 426 A 1 
ATOM 3321 N N   . VAL A 0 427 . 65.431   24.909  -85.770  1.00 27.41 427 A 1 
ATOM 3322 C CA  . VAL A 0 427 . 66.163   25.310  -86.983  1.00 27.41 427 A 1 
ATOM 3323 C C   . VAL A 0 427 . 67.371   24.383  -87.069  1.00 27.41 427 A 1 
ATOM 3324 C CB  . VAL A 0 427 . 66.548   26.802  -86.994  1.00 27.41 427 A 1 
ATOM 3325 O O   . VAL A 0 427 . 68.385   24.615  -86.413  1.00 27.41 427 A 1 
ATOM 3326 C CG1 . VAL A 0 427 . 67.325   27.174  -88.266  1.00 27.41 427 A 1 
ATOM 3327 C CG2 . VAL A 0 427 . 65.291   27.683  -86.948  1.00 27.41 427 A 1 
ATOM 3328 N N   . ASP A 0 428 . 67.214   23.291  -87.811  1.00 30.76 428 A 1 
ATOM 3329 C CA  . ASP A 0 428 . 68.329   22.454  -88.244  1.00 30.76 428 A 1 
ATOM 3330 C C   . ASP A 0 428 . 69.134   23.261  -89.268  1.00 30.76 428 A 1 
ATOM 3331 C CB  . ASP A 0 428 . 67.796   21.129  -88.810  1.00 30.76 428 A 1 
ATOM 3332 O O   . ASP A 0 428 . 68.585   23.780  -90.246  1.00 30.76 428 A 1 
ATOM 3333 C CG  . ASP A 0 428 . 68.900   20.075  -88.902  1.00 30.76 428 A 1 
ATOM 3334 O OD1 . ASP A 0 428 . 69.429   19.730  -87.821  1.00 30.76 428 A 1 
ATOM 3335 O OD2 . ASP A 0 428 . 69.203   19.638  -90.029  1.00 30.76 428 A 1 
ATOM 3336 N N   . LYS A 0 429 . 70.419   23.480  -88.988  1.00 32.29 429 A 1 
ATOM 3337 C CA  . LYS A 0 429 . 71.300   24.202  -89.901  1.00 32.29 429 A 1 
ATOM 3338 C C   . LYS A 0 429 . 71.731   23.204  -90.968  1.00 32.29 429 A 1 
ATOM 3339 C CB  . LYS A 0 429 . 72.467   24.852  -89.134  1.00 32.29 429 A 1 
ATOM 3340 O O   . LYS A 0 429 . 72.643   22.415  -90.739  1.00 32.29 429 A 1 
ATOM 3341 C CG  . LYS A 0 429 . 72.766   26.270  -89.640  1.00 32.29 429 A 1 
ATOM 3342 C CD  . LYS A 0 429 . 74.088   26.762  -89.041  1.00 32.29 429 A 1 
ATOM 3343 C CE  . LYS A 0 429 . 74.328   28.245  -89.330  1.00 32.29 429 A 1 
ATOM 3344 N NZ  . LYS A 0 429 . 75.666   28.657  -88.836  1.00 32.29 429 A 1 
ATOM 3345 N N   . ASP A 0 430 . 71.055   23.261  -92.108  1.00 30.93 430 A 1 
ATOM 3346 C CA  . ASP A 0 430 . 71.432   22.528  -93.309  1.00 30.93 430 A 1 
ATOM 3347 C C   . ASP A 0 430 . 72.895   22.857  -93.652  1.00 30.93 430 A 1 
ATOM 3348 C CB  . ASP A 0 430 . 70.448   22.878  -94.443  1.00 30.93 430 A 1 
ATOM 3349 O O   . ASP A 0 430 . 73.282   24.018  -93.848  1.00 30.93 430 A 1 
ATOM 3350 C CG  . ASP A 0 430 . 70.267   21.761  -95.478  1.00 30.93 430 A 1 
ATOM 3351 O OD1 . ASP A 0 430 . 71.043   20.781  -95.437  1.00 30.93 430 A 1 
ATOM 3352 O OD2 . ASP A 0 430 . 69.329   21.906  -96.295  1.00 30.93 430 A 1 
ATOM 3353 N N   . VAL A 0 431 . 73.735   21.829  -93.605  1.00 31.97 431 A 1 
ATOM 3354 C CA  . VAL A 0 431 . 75.158   21.903  -93.918  1.00 31.97 431 A 1 
ATOM 3355 C C   . VAL A 0 431 . 75.266   21.848  -95.436  1.00 31.97 431 A 1 
ATOM 3356 C CB  . VAL A 0 431 . 75.948   20.768  -93.225  1.00 31.97 431 A 1 
ATOM 3357 O O   . VAL A 0 431 . 75.360   20.770  -96.017  1.00 31.97 431 A 1 
ATOM 3358 C CG1 . VAL A 0 431 . 77.460   20.957  -93.415  1.00 31.97 431 A 1 
ATOM 3359 C CG2 . VAL A 0 431 . 75.682   20.716  -91.713  1.00 31.97 431 A 1 
ATOM 3360 N N   . ASP A 0 432 . 75.243   23.008  -96.094  1.00 33.50 432 A 1 
ATOM 3361 C CA  . ASP A 0 432 . 75.506   23.083  -97.532  1.00 33.50 432 A 1 
ATOM 3362 C C   . ASP A 0 432 . 76.983   22.748  -97.809  1.00 33.50 432 A 1 
ATOM 3363 C CB  . ASP A 0 432 . 75.071   24.440  -98.114  1.00 33.50 432 A 1 
ATOM 3364 O O   . ASP A 0 432 . 77.881   23.589  -97.715  1.00 33.50 432 A 1 
ATOM 3365 C CG  . ASP A 0 432 . 75.196   24.492  -99.647  1.00 33.50 432 A 1 
ATOM 3366 O OD1 . ASP A 0 432 . 75.163   23.414  -100.283 1.00 33.50 432 A 1 
ATOM 3367 O OD2 . ASP A 0 432 . 75.343   25.616  -100.179 1.00 33.50 432 A 1 
ATOM 3368 N N   . TYR A 0 433 . 77.242   21.481  -98.141  1.00 33.50 433 A 1 
ATOM 3369 C CA  . TYR A 0 433 . 78.479   21.007  -98.764  1.00 33.50 433 A 1 
ATOM 3370 C C   . TYR A 0 433 . 78.524   21.441  -100.243 1.00 33.50 433 A 1 
ATOM 3371 C CB  . TYR A 0 433 . 78.639   19.486  -98.568  1.00 33.50 433 A 1 
ATOM 3372 O O   . TYR A 0 433 . 78.578   20.626  -101.164 1.00 33.50 433 A 1 
ATOM 3373 C CG  . TYR A 0 433 . 79.303   19.074  -97.267  1.00 33.50 433 A 1 
ATOM 3374 C CD1 . TYR A 0 433 . 80.710   19.008  -97.194  1.00 33.50 433 A 1 
ATOM 3375 C CD2 . TYR A 0 433 . 78.526   18.721  -96.148  1.00 33.50 433 A 1 
ATOM 3376 C CE1 . TYR A 0 433 . 81.342   18.588  -96.007  1.00 33.50 433 A 1 
ATOM 3377 C CE2 . TYR A 0 433 . 79.153   18.290  -94.963  1.00 33.50 433 A 1 
ATOM 3378 O OH  . TYR A 0 433 . 81.163   17.813  -93.743  1.00 33.50 433 A 1 
ATOM 3379 C CZ  . TYR A 0 433 . 80.560   18.225  -94.889  1.00 33.50 433 A 1 
ATOM 3380 N N   . GLY A 0 434 . 78.542   22.751  -100.481 1.00 33.51 434 A 1 
ATOM 3381 C CA  . GLY A 0 434 . 78.757   23.351  -101.793 1.00 33.51 434 A 1 
ATOM 3382 C C   . GLY A 0 434 . 80.245   23.429  -102.137 1.00 33.51 434 A 1 
ATOM 3383 O O   . GLY A 0 434 . 80.873   24.479  -102.009 1.00 33.51 434 A 1 
ATOM 3384 N N   . TYR A 0 435 . 80.829   22.316  -102.585 1.00 31.80 435 A 1 
ATOM 3385 C CA  . TYR A 0 435 . 82.162   22.264  -103.198 1.00 31.80 435 A 1 
ATOM 3386 C C   . TYR A 0 435 . 82.119   22.999  -104.552 1.00 31.80 435 A 1 
ATOM 3387 C CB  . TYR A 0 435 . 82.607   20.790  -103.311 1.00 31.80 435 A 1 
ATOM 3388 O O   . TYR A 0 435 . 81.897   22.400  -105.601 1.00 31.80 435 A 1 
ATOM 3389 C CG  . TYR A 0 435 . 84.099   20.531  -103.174 1.00 31.80 435 A 1 
ATOM 3390 C CD1 . TYR A 0 435 . 84.949   20.529  -104.299 1.00 31.80 435 A 1 
ATOM 3391 C CD2 . TYR A 0 435 . 84.621   20.217  -101.904 1.00 31.80 435 A 1 
ATOM 3392 C CE1 . TYR A 0 435 . 86.314   20.199  -104.151 1.00 31.80 435 A 1 
ATOM 3393 C CE2 . TYR A 0 435 . 85.979   19.883  -101.752 1.00 31.80 435 A 1 
ATOM 3394 O OH  . TYR A 0 435 . 88.136   19.525  -102.736 1.00 31.80 435 A 1 
ATOM 3395 C CZ  . TYR A 0 435 . 86.828   19.867  -102.879 1.00 31.80 435 A 1 
ATOM 3396 N N   . GLY A 0 436 . 82.272   24.323  -104.536 1.00 33.35 436 A 1 
ATOM 3397 C CA  . GLY A 0 436 . 82.161   25.165  -105.726 1.00 33.35 436 A 1 
ATOM 3398 C C   . GLY A 0 436 . 83.187   26.287  -105.726 1.00 33.35 436 A 1 
ATOM 3399 O O   . GLY A 0 436 . 82.927   27.386  -105.249 1.00 33.35 436 A 1 
ATOM 3400 N N   . HIS A 0 437 . 84.361   26.016  -106.297 1.00 30.38 437 A 1 
ATOM 3401 C CA  . HIS A 0 437 . 85.319   27.038  -106.708 1.00 30.38 437 A 1 
ATOM 3402 C C   . HIS A 0 437 . 84.652   28.017  -107.690 1.00 30.38 437 A 1 
ATOM 3403 C CB  . HIS A 0 437 . 86.524   26.354  -107.378 1.00 30.38 437 A 1 
ATOM 3404 O O   . HIS A 0 437 . 84.483   27.707  -108.867 1.00 30.38 437 A 1 
ATOM 3405 C CG  . HIS A 0 437 . 87.516   25.753  -106.417 1.00 30.38 437 A 1 
ATOM 3406 C CD2 . HIS A 0 437 . 87.673   24.429  -106.101 1.00 30.38 437 A 1 
ATOM 3407 N ND1 . HIS A 0 437 . 88.497   26.449  -105.747 1.00 30.38 437 A 1 
ATOM 3408 C CE1 . HIS A 0 437 . 89.224   25.568  -105.042 1.00 30.38 437 A 1 
ATOM 3409 N NE2 . HIS A 0 437 . 88.764   24.325  -105.233 1.00 30.38 437 A 1 
ATOM 3410 N N   . GLY A 0 438 . 84.293   29.210  -107.220 1.00 34.46 438 A 1 
ATOM 3411 C CA  . GLY A 0 438 . 83.736   30.275  -108.050 1.00 34.46 438 A 1 
ATOM 3412 C C   . GLY A 0 438 . 83.968   31.638  -107.409 1.00 34.46 438 A 1 
ATOM 3413 O O   . GLY A 0 438 . 83.443   31.939  -106.345 1.00 34.46 438 A 1 
ATOM 3414 N N   . TYR A 0 439 . 84.805   32.449  -108.046 1.00 33.91 439 A 1 
ATOM 3415 C CA  . TYR A 0 439 . 85.156   33.807  -107.644 1.00 33.91 439 A 1 
ATOM 3416 C C   . TYR A 0 439 . 83.930   34.745  -107.624 1.00 33.91 439 A 1 
ATOM 3417 C CB  . TYR A 0 439 . 86.176   34.331  -108.675 1.00 33.91 439 A 1 
ATOM 3418 O O   . TYR A 0 439 . 83.241   34.844  -108.635 1.00 33.91 439 A 1 
ATOM 3419 C CG  . TYR A 0 439 . 87.533   33.644  -108.686 1.00 33.91 439 A 1 
ATOM 3420 C CD1 . TYR A 0 439 . 88.608   34.243  -108.003 1.00 33.91 439 A 1 
ATOM 3421 C CD2 . TYR A 0 439 . 87.741   32.443  -109.398 1.00 33.91 439 A 1 
ATOM 3422 C CE1 . TYR A 0 439 . 89.883   33.646  -108.016 1.00 33.91 439 A 1 
ATOM 3423 C CE2 . TYR A 0 439 . 89.013   31.836  -109.404 1.00 33.91 439 A 1 
ATOM 3424 O OH  . TYR A 0 439 . 91.313   31.854  -108.725 1.00 33.91 439 A 1 
ATOM 3425 C CZ  . TYR A 0 439 . 90.086   32.436  -108.714 1.00 33.91 439 A 1 
ATOM 3426 N N   . GLY A 0 440 . 83.751   35.535  -106.554 1.00 35.66 440 A 1 
ATOM 3427 C CA  . GLY A 0 440 . 83.116   36.863  -106.650 1.00 35.66 440 A 1 
ATOM 3428 C C   . GLY A 0 440 . 81.966   37.197  -105.682 1.00 35.66 440 A 1 
ATOM 3429 O O   . GLY A 0 440 . 80.824   36.855  -105.933 1.00 35.66 440 A 1 
ATOM 3430 N N   . TYR A 0 441 . 82.307   37.948  -104.627 1.00 34.27 441 A 1 
ATOM 3431 C CA  . TYR A 0 441 . 81.557   38.989  -103.889 1.00 34.27 441 A 1 
ATOM 3432 C C   . TYR A 0 441 . 80.008   38.988  -103.825 1.00 34.27 441 A 1 
ATOM 3433 C CB  . TYR A 0 441 . 82.015   40.357  -104.434 1.00 34.27 441 A 1 
ATOM 3434 O O   . TYR A 0 441 . 79.348   39.330  -104.799 1.00 34.27 441 A 1 
ATOM 3435 C CG  . TYR A 0 441 . 83.514   40.591  -104.377 1.00 34.27 441 A 1 
ATOM 3436 C CD1 . TYR A 0 441 . 84.100   41.104  -103.205 1.00 34.27 441 A 1 
ATOM 3437 C CD2 . TYR A 0 441 . 84.322   40.275  -105.487 1.00 34.27 441 A 1 
ATOM 3438 C CE1 . TYR A 0 441 . 85.493   41.289  -103.136 1.00 34.27 441 A 1 
ATOM 3439 C CE2 . TYR A 0 441 . 85.719   40.445  -105.418 1.00 34.27 441 A 1 
ATOM 3440 O OH  . TYR A 0 441 . 87.650   41.124  -104.159 1.00 34.27 441 A 1 
ATOM 3441 C CZ  . TYR A 0 441 . 86.306   40.952  -104.238 1.00 34.27 441 A 1 
ATOM 3442 N N   . GLY A 0 442 . 79.462   38.915  -102.598 1.00 35.36 442 A 1 
ATOM 3443 C CA  . GLY A 0 442 . 78.304   39.746  -102.210 1.00 35.36 442 A 1 
ATOM 3444 C C   . GLY A 0 442 . 77.247   39.106  -101.299 1.00 35.36 442 A 1 
ATOM 3445 O O   . GLY A 0 442 . 76.502   38.244  -101.736 1.00 35.36 442 A 1 
ATOM 3446 N N   . LYS A 0 443 . 77.175   39.602  -100.052 1.00 33.18 443 A 1 
ATOM 3447 C CA  . LYS A 0 443 . 76.107   39.495  -99.022  1.00 33.18 443 A 1 
ATOM 3448 C C   . LYS A 0 443 . 74.692   39.253  -99.600  1.00 33.18 443 A 1 
ATOM 3449 C CB  . LYS A 0 443 . 76.073   40.852  -98.294  1.00 33.18 443 A 1 
ATOM 3450 O O   . LYS A 0 443 . 74.321   39.934  -100.543 1.00 33.18 443 A 1 
ATOM 3451 C CG  . LYS A 0 443 . 77.354   41.237  -97.534  1.00 33.18 443 A 1 
ATOM 3452 C CD  . LYS A 0 443 . 77.182   42.643  -96.941  1.00 33.18 443 A 1 
ATOM 3453 C CE  . LYS A 0 443 . 78.359   43.018  -96.035  1.00 33.18 443 A 1 
ATOM 3454 N NZ  . LYS A 0 443 . 78.129   44.332  -95.381  1.00 33.18 443 A 1 
ATOM 3455 N N   . GLY A 0 444 . 73.834   38.377  -99.074  1.00 27.94 444 A 1 
ATOM 3456 C CA  . GLY A 0 444 . 73.514   38.118  -97.666  1.00 27.94 444 A 1 
ATOM 3457 C C   . GLY A 0 444 . 72.159   38.762  -97.328  1.00 27.94 444 A 1 
ATOM 3458 O O   . GLY A 0 444 . 72.103   39.979  -97.176  1.00 27.94 444 A 1 
ATOM 3459 N N   . GLY A 0 445 . 71.092   37.959  -97.227  1.00 31.00 445 A 1 
ATOM 3460 C CA  . GLY A 0 445 . 69.744   38.420  -96.865  1.00 31.00 445 A 1 
ATOM 3461 C C   . GLY A 0 445 . 68.666   37.368  -97.135  1.00 31.00 445 A 1 
ATOM 3462 O O   . GLY A 0 445 . 67.843   37.546  -98.024  1.00 31.00 445 A 1 
ATOM 3463 N N   . ASN A 0 446 . 68.707   36.248  -96.411  1.00 30.94 446 A 1 
ATOM 3464 C CA  . ASN A 0 446 . 67.708   35.186  -96.517  1.00 30.94 446 A 1 
ATOM 3465 C C   . ASN A 0 446 . 66.633   35.478  -95.460  1.00 30.94 446 A 1 
ATOM 3466 C CB  . ASN A 0 446 . 68.362   33.796  -96.338  1.00 30.94 446 A 1 
ATOM 3467 O O   . ASN A 0 446 . 66.833   35.193  -94.279  1.00 30.94 446 A 1 
ATOM 3468 C CG  . ASN A 0 446 . 69.585   33.511  -97.202  1.00 30.94 446 A 1 
ATOM 3469 N ND2 . ASN A 0 446 . 70.112   32.313  -97.111  1.00 30.94 446 A 1 
ATOM 3470 O OD1 . ASN A 0 446 . 70.128   34.342  -97.914  1.00 30.94 446 A 1 
ATOM 3471 N N   . ASP A 0 447 . 65.535   36.107  -95.874  1.00 31.25 447 A 1 
ATOM 3472 C CA  . ASP A 0 447 . 64.381   36.388  -95.020  1.00 31.25 447 A 1 
ATOM 3473 C C   . ASP A 0 447 . 63.642   35.081  -94.683  1.00 31.25 447 A 1 
ATOM 3474 C CB  . ASP A 0 447 . 63.457   37.418  -95.697  1.00 31.25 447 A 1 
ATOM 3475 O O   . ASP A 0 447 . 63.045   34.425  -95.540  1.00 31.25 447 A 1 
ATOM 3476 C CG  . ASP A 0 447 . 64.036   38.839  -95.710  1.00 31.25 447 A 1 
ATOM 3477 O OD1 . ASP A 0 447 . 64.673   39.219  -94.701  1.00 31.25 447 A 1 
ATOM 3478 O OD2 . ASP A 0 447 . 63.807   39.548  -96.715  1.00 31.25 447 A 1 
ATOM 3479 N N   . TYR A 0 448 . 63.706   34.682  -93.411  1.00 32.01 448 A 1 
ATOM 3480 C CA  . TYR A 0 448 . 63.073   33.476  -92.881  1.00 32.01 448 A 1 
ATOM 3481 C C   . TYR A 0 448 . 61.548   33.649  -92.776  1.00 32.01 448 A 1 
ATOM 3482 C CB  . TYR A 0 448 . 63.688   33.127  -91.514  1.00 32.01 448 A 1 
ATOM 3483 O O   . TYR A 0 448 . 61.047   34.485  -92.024  1.00 32.01 448 A 1 
ATOM 3484 C CG  . TYR A 0 448 . 65.119   32.619  -91.570  1.00 32.01 448 A 1 
ATOM 3485 C CD1 . TYR A 0 448 . 65.370   31.234  -91.636  1.00 32.01 448 A 1 
ATOM 3486 C CD2 . TYR A 0 448 . 66.200   33.524  -91.559  1.00 32.01 448 A 1 
ATOM 3487 C CE1 . TYR A 0 448 . 66.694   30.755  -91.693  1.00 32.01 448 A 1 
ATOM 3488 C CE2 . TYR A 0 448 . 67.524   33.049  -91.621  1.00 32.01 448 A 1 
ATOM 3489 O OH  . TYR A 0 448 . 69.049   31.203  -91.754  1.00 32.01 448 A 1 
ATOM 3490 C CZ  . TYR A 0 448 . 67.772   31.662  -91.688  1.00 32.01 448 A 1 
ATOM 3491 N N   . SER A 0 449 . 60.796   32.807  -93.491  1.00 28.29 449 A 1 
ATOM 3492 C CA  . SER A 0 449 . 59.339   32.678  -93.355  1.00 28.29 449 A 1 
ATOM 3493 C C   . SER A 0 449 . 58.984   31.794  -92.154  1.00 28.29 449 A 1 
ATOM 3494 C CB  . SER A 0 449 . 58.734   32.102  -94.642  1.00 28.29 449 A 1 
ATOM 3495 O O   . SER A 0 449 . 58.923   30.574  -92.267  1.00 28.29 449 A 1 
ATOM 3496 O OG  . SER A 0 449 . 58.756   33.075  -95.667  1.00 28.29 449 A 1 
ATOM 3497 N N   . ALA A 0 450 . 58.723   32.398  -90.993  1.00 28.30 450 A 1 
ATOM 3498 C CA  . ALA A 0 450 . 58.128   31.705  -89.848  1.00 28.30 450 A 1 
ATOM 3499 C C   . ALA A 0 450 . 56.613   31.512  -90.078  1.00 28.30 450 A 1 
ATOM 3500 C CB  . ALA A 0 450 . 58.452   32.487  -88.568  1.00 28.30 450 A 1 
ATOM 3501 O O   . ALA A 0 450 . 55.805   32.396  -89.791  1.00 28.30 450 A 1 
ATOM 3502 N N   . ALA A 0 451 . 56.219   30.363  -90.630  1.00 24.69 451 A 1 
ATOM 3503 C CA  . ALA A 0 451 . 54.831   30.021  -90.930  1.00 24.69 451 A 1 
ATOM 3504 C C   . ALA A 0 451 . 54.258   29.011  -89.920  1.00 24.69 451 A 1 
ATOM 3505 C CB  . ALA A 0 451 . 54.767   29.496  -92.374  1.00 24.69 451 A 1 
ATOM 3506 O O   . ALA A 0 451 . 54.339   27.816  -90.160  1.00 24.69 451 A 1 
ATOM 3507 N N   . SER A 0 452 . 53.632   29.476  -88.830  1.00 30.91 452 A 1 
ATOM 3508 C CA  . SER A 0 452 . 52.550   28.730  -88.145  1.00 30.91 452 A 1 
ATOM 3509 C C   . SER A 0 452 . 51.960   29.524  -86.972  1.00 30.91 452 A 1 
ATOM 3510 C CB  . SER A 0 452 . 52.978   27.333  -87.656  1.00 30.91 452 A 1 
ATOM 3511 O O   . SER A 0 452 . 52.529   29.593  -85.882  1.00 30.91 452 A 1 
ATOM 3512 O OG  . SER A 0 452 . 54.243   27.372  -87.037  1.00 30.91 452 A 1 
ATOM 3513 N N   . LYS A 0 453 . 50.783   30.115  -87.210  1.00 28.50 453 A 1 
ATOM 3514 C CA  . LYS A 0 453 . 49.878   30.689  -86.204  1.00 28.50 453 A 1 
ATOM 3515 C C   . LYS A 0 453 . 49.091   29.569  -85.507  1.00 28.50 453 A 1 
ATOM 3516 C CB  . LYS A 0 453 . 48.864   31.624  -86.894  1.00 28.50 453 A 1 
ATOM 3517 O O   . LYS A 0 453 . 48.313   28.888  -86.155  1.00 28.50 453 A 1 
ATOM 3518 C CG  . LYS A 0 453 . 49.428   32.942  -87.444  1.00 28.50 453 A 1 
ATOM 3519 C CD  . LYS A 0 453 . 48.310   33.713  -88.167  1.00 28.50 453 A 1 
ATOM 3520 C CE  . LYS A 0 453 . 48.808   35.074  -88.666  1.00 28.50 453 A 1 
ATOM 3521 N NZ  . LYS A 0 453 . 47.750   35.797  -89.416  1.00 28.50 453 A 1 
ATOM 3522 N N   . SER A 0 454 . 49.245   29.427  -84.200  1.00 30.73 454 A 1 
ATOM 3523 C CA  . SER A 0 454 . 48.282   29.917  -83.209  1.00 30.73 454 A 1 
ATOM 3524 C C   . SER A 0 454 . 46.877   29.311  -83.011  1.00 30.73 454 A 1 
ATOM 3525 C CB  . SER A 0 454 . 48.965   30.128  -81.848  1.00 30.73 454 A 1 
ATOM 3526 O O   . SER A 0 454 . 46.082   30.072  -82.470  1.00 30.73 454 A 1 
ATOM 3527 O OG  . SER A 0 454 . 48.780   31.467  -81.458  1.00 30.73 454 A 1 
ATOM 3528 N N   . TYR A 0 455 . 46.482   28.104  -83.441  1.00 27.80 455 A 1 
ATOM 3529 C CA  . TYR A 0 455 . 45.073   27.644  -83.286  1.00 27.80 455 A 1 
ATOM 3530 C C   . TYR A 0 455 . 44.785   26.930  -81.943  1.00 27.80 455 A 1 
ATOM 3531 C CB  . TYR A 0 455 . 44.606   26.849  -84.514  1.00 27.80 455 A 1 
ATOM 3532 O O   . TYR A 0 455 . 45.595   26.142  -81.476  1.00 27.80 455 A 1 
ATOM 3533 C CG  . TYR A 0 455 . 44.407   27.720  -85.746  1.00 27.80 455 A 1 
ATOM 3534 C CD1 . TYR A 0 455 . 43.232   28.485  -85.893  1.00 27.80 455 A 1 
ATOM 3535 C CD2 . TYR A 0 455 . 45.409   27.787  -86.732  1.00 27.80 455 A 1 
ATOM 3536 C CE1 . TYR A 0 455 . 43.062   29.320  -87.016  1.00 27.80 455 A 1 
ATOM 3537 C CE2 . TYR A 0 455 . 45.241   28.610  -87.862  1.00 27.80 455 A 1 
ATOM 3538 O OH  . TYR A 0 455 . 43.907   30.170  -89.100  1.00 27.80 455 A 1 
ATOM 3539 C CZ  . TYR A 0 455 . 44.067   29.379  -88.005  1.00 27.80 455 A 1 
ATOM 3540 N N   . GLY A 0 456 . 43.650   27.272  -81.315  1.00 35.74 456 A 1 
ATOM 3541 C CA  . GLY A 0 456 . 43.342   27.094  -79.884  1.00 35.74 456 A 1 
ATOM 3542 C C   . GLY A 0 456 . 43.250   25.662  -79.333  1.00 35.74 456 A 1 
ATOM 3543 O O   . GLY A 0 456 . 42.837   24.740  -80.027  1.00 35.74 456 A 1 
ATOM 3544 N N   . ALA A 0 457 . 43.620   25.540  -78.053  1.00 37.77 457 A 1 
ATOM 3545 C CA  . ALA A 0 457 . 43.557   24.348  -77.208  1.00 37.77 457 A 1 
ATOM 3546 C C   . ALA A 0 457 . 42.117   24.013  -76.765  1.00 37.77 457 A 1 
ATOM 3547 C CB  . ALA A 0 457 . 44.440   24.625  -75.984  1.00 37.77 457 A 1 
ATOM 3548 O O   . ALA A 0 457 . 41.372   24.916  -76.372  1.00 37.77 457 A 1 
ATOM 3549 N N   . GLY A 0 458 . 41.745   22.729  -76.823  1.00 37.89 458 A 1 
ATOM 3550 C CA  . GLY A 0 458 . 40.520   22.177  -76.235  1.00 37.89 458 A 1 
ATOM 3551 C C   . GLY A 0 458 . 40.712   21.860  -74.747  1.00 37.89 458 A 1 
ATOM 3552 O O   . GLY A 0 458 . 41.822   21.577  -74.308  1.00 37.89 458 A 1 
ATOM 3553 N N   . TYR A 0 459 . 39.640   21.967  -73.966  1.00 38.97 459 A 1 
ATOM 3554 C CA  . TYR A 0 459 . 39.613   21.735  -72.519  1.00 38.97 459 A 1 
ATOM 3555 C C   . TYR A 0 459 . 38.844   20.436  -72.259  1.00 38.97 459 A 1 
ATOM 3556 C CB  . TYR A 0 459 . 38.925   22.954  -71.875  1.00 38.97 459 A 1 
ATOM 3557 O O   . TYR A 0 459 . 37.679   20.369  -72.651  1.00 38.97 459 A 1 
ATOM 3558 C CG  . TYR A 0 459 . 39.013   23.060  -70.366  1.00 38.97 459 A 1 
ATOM 3559 C CD1 . TYR A 0 459 . 38.008   22.513  -69.543  1.00 38.97 459 A 1 
ATOM 3560 C CD2 . TYR A 0 459 . 40.090   23.760  -69.792  1.00 38.97 459 A 1 
ATOM 3561 C CE1 . TYR A 0 459 . 38.068   22.691  -68.147  1.00 38.97 459 A 1 
ATOM 3562 C CE2 . TYR A 0 459 . 40.160   23.934  -68.398  1.00 38.97 459 A 1 
ATOM 3563 O OH  . TYR A 0 459 . 39.175   23.644  -66.245  1.00 38.97 459 A 1 
ATOM 3564 C CZ  . TYR A 0 459 . 39.138   23.412  -67.579  1.00 38.97 459 A 1 
ATOM 3565 N N   . TRP A 0 460 . 39.457   19.439  -71.615  1.00 41.79 460 A 1 
ATOM 3566 C CA  . TRP A 0 460 . 38.807   18.171  -71.264  1.00 41.79 460 A 1 
ATOM 3567 C C   . TRP A 0 460 . 38.815   18.012  -69.743  1.00 41.79 460 A 1 
ATOM 3568 C CB  . TRP A 0 460 . 39.515   17.001  -71.961  1.00 41.79 460 A 1 
ATOM 3569 O O   . TRP A 0 460 . 39.869   17.909  -69.130  1.00 41.79 460 A 1 
ATOM 3570 C CG  . TRP A 0 460 . 39.402   16.984  -73.455  1.00 41.79 460 A 1 
ATOM 3571 C CD1 . TRP A 0 460 . 40.303   17.515  -74.310  1.00 41.79 460 A 1 
ATOM 3572 C CD2 . TRP A 0 460 . 38.382   16.358  -74.292  1.00 41.79 460 A 1 
ATOM 3573 C CE2 . TRP A 0 460 . 38.723   16.579  -75.662  1.00 41.79 460 A 1 
ATOM 3574 C CE3 . TRP A 0 460 . 37.218   15.601  -74.034  1.00 41.79 460 A 1 
ATOM 3575 N NE1 . TRP A 0 460 . 39.912   17.280  -75.610  1.00 41.79 460 A 1 
ATOM 3576 C CH2 . TRP A 0 460 . 36.781   15.351  -76.426  1.00 41.79 460 A 1 
ATOM 3577 C CZ2 . TRP A 0 460 . 37.938   16.094  -76.720  1.00 41.79 460 A 1 
ATOM 3578 C CZ3 . TRP A 0 460 . 36.435   15.096  -75.089  1.00 41.79 460 A 1 
ATOM 3579 N N   . GLY A 0 461 . 37.641   18.036  -69.112  1.00 51.31 461 A 1 
ATOM 3580 C CA  . GLY A 0 461 . 37.515   17.827  -67.668  1.00 51.31 461 A 1 
ATOM 3581 C C   . GLY A 0 461 . 36.570   16.674  -67.352  1.00 51.31 461 A 1 
ATOM 3582 O O   . GLY A 0 461 . 35.469   16.627  -67.909  1.00 51.31 461 A 1 
ATOM 3583 N N   . LYS A 0 462 . 36.988   15.765  -66.464  1.00 59.45 462 A 1 
ATOM 3584 C CA  . LYS A 0 462 . 36.116   14.765  -65.830  1.00 59.45 462 A 1 
ATOM 3585 C C   . LYS A 0 462 . 35.829   15.226  -64.402  1.00 59.45 462 A 1 
ATOM 3586 C CB  . LYS A 0 462 . 36.761   13.367  -65.845  1.00 59.45 462 A 1 
ATOM 3587 O O   . LYS A 0 462 . 36.759   15.389  -63.614  1.00 59.45 462 A 1 
ATOM 3588 C CG  . LYS A 0 462 . 36.934   12.798  -67.262  1.00 59.45 462 A 1 
ATOM 3589 C CD  . LYS A 0 462 . 37.544   11.388  -67.209  1.00 59.45 462 A 1 
ATOM 3590 C CE  . LYS A 0 462 . 37.860   10.841  -68.606  1.00 59.45 462 A 1 
ATOM 3591 N NZ  . LYS A 0 462 . 36.627   10.594  -69.395  1.00 59.45 462 A 1 
ATOM 3592 N N   . GLU A 0 463 . 34.555   15.437  -64.091  1.00 69.03 463 A 1 
ATOM 3593 C CA  . GLU A 0 463 . 34.072   15.741  -62.740  1.00 69.03 463 A 1 
ATOM 3594 C C   . GLU A 0 463 . 33.145   14.605  -62.294  1.00 69.03 463 A 1 
ATOM 3595 C CB  . GLU A 0 463 . 33.363   17.114  -62.701  1.00 69.03 463 A 1 
ATOM 3596 O O   . GLU A 0 463 . 32.291   14.167  -63.075  1.00 69.03 463 A 1 
ATOM 3597 C CG  . GLU A 0 463 . 34.307   18.275  -63.073  1.00 69.03 463 A 1 
ATOM 3598 C CD  . GLU A 0 463 . 33.690   19.691  -63.016  1.00 69.03 463 A 1 
ATOM 3599 O OE1 . GLU A 0 463 . 34.473   20.669  -63.170  1.00 69.03 463 A 1 
ATOM 3600 O OE2 . GLU A 0 463 . 32.459   19.842  -62.850  1.00 69.03 463 A 1 
ATOM 3601 N N   . GLY A 0 464 . 33.314   14.122  -61.064  1.00 75.43 464 A 1 
ATOM 3602 C CA  . GLY A 0 464 . 32.449   13.102  -60.480  1.00 75.43 464 A 1 
ATOM 3603 C C   . GLY A 0 464 . 32.338   13.212  -58.961  1.00 75.43 464 A 1 
ATOM 3604 O O   . GLY A 0 464 . 33.112   13.937  -58.330  1.00 75.43 464 A 1 
ATOM 3605 N N   . SER A 0 465 . 31.314   12.555  -58.426  1.00 76.88 465 A 1 
ATOM 3606 C CA  . SER A 0 465 . 31.103   12.338  -56.997  1.00 76.88 465 A 1 
ATOM 3607 C C   . SER A 0 465 . 30.475   10.969  -56.781  1.00 76.88 465 A 1 
ATOM 3608 C CB  . SER A 0 465 . 30.178   13.405  -56.388  1.00 76.88 465 A 1 
ATOM 3609 O O   . SER A 0 465 . 29.500   10.675  -57.482  1.00 76.88 465 A 1 
ATOM 3610 O OG  . SER A 0 465 . 28.848   13.327  -56.910  1.00 76.88 465 A 1 
ATOM 3611 N N   . ASP A 0 466 . 30.956   10.209  -55.819  1.00 76.05 466 A 1 
ATOM 3612 C CA  . ASP A 0 466 . 30.276   9.058   -55.225  1.00 76.05 466 A 1 
ATOM 3613 C C   . ASP A 0 466 . 29.715   9.468   -53.854  1.00 76.05 466 A 1 
ATOM 3614 C CB  . ASP A 0 466 . 31.214   7.837   -55.168  1.00 76.05 466 A 1 
ATOM 3615 O O   . ASP A 0 466 . 29.970   10.568  -53.354  1.00 76.05 466 A 1 
ATOM 3616 C CG  . ASP A 0 466 . 32.572   8.147   -54.549  1.00 76.05 466 A 1 
ATOM 3617 O OD1 . ASP A 0 466 . 32.609   9.156   -53.815  1.00 76.05 466 A 1 
ATOM 3618 O OD2 . ASP A 0 466 . 33.559   7.536   -55.022  1.00 76.05 466 A 1 
ATOM 3619 N N   . TRP A 0 467 . 28.797   8.665   -53.336  1.00 78.08 467 A 1 
ATOM 3620 C CA  . TRP A 0 467 . 28.240   8.831   -52.002  1.00 78.08 467 A 1 
ATOM 3621 C C   . TRP A 0 467 . 27.794   7.462   -51.523  1.00 78.08 467 A 1 
ATOM 3622 C CB  . TRP A 0 467 . 27.053   9.805   -52.002  1.00 78.08 467 A 1 
ATOM 3623 O O   . TRP A 0 467 . 26.884   6.880   -52.122  1.00 78.08 467 A 1 
ATOM 3624 C CG  . TRP A 0 467 . 26.411   10.012  -50.658  1.00 78.08 467 A 1 
ATOM 3625 C CD1 . TRP A 0 467 . 26.924   10.739  -49.639  1.00 78.08 467 A 1 
ATOM 3626 C CD2 . TRP A 0 467 . 25.220   9.368   -50.107  1.00 78.08 467 A 1 
ATOM 3627 C CE2 . TRP A 0 467 . 25.024   9.839   -48.773  1.00 78.08 467 A 1 
ATOM 3628 C CE3 . TRP A 0 467 . 24.311   8.397   -50.584  1.00 78.08 467 A 1 
ATOM 3629 N NE1 . TRP A 0 467 . 26.097   10.666  -48.534  1.00 78.08 467 A 1 
ATOM 3630 C CH2 . TRP A 0 467 . 23.048   8.473   -48.493  1.00 78.08 467 A 1 
ATOM 3631 C CZ2 . TRP A 0 467 . 23.950   9.420   -47.977  1.00 78.08 467 A 1 
ATOM 3632 C CZ3 . TRP A 0 467 . 23.235   7.957   -49.789  1.00 78.08 467 A 1 
ATOM 3633 N N   . ASP A 0 468 . 28.410   6.994   -50.450  1.00 79.78 468 A 1 
ATOM 3634 C CA  . ASP A 0 468 . 28.080   5.737   -49.799  1.00 79.78 468 A 1 
ATOM 3635 C C   . ASP A 0 468 . 27.542   6.021   -48.396  1.00 79.78 468 A 1 
ATOM 3636 C CB  . ASP A 0 468 . 29.303   4.804   -49.783  1.00 79.78 468 A 1 
ATOM 3637 O O   . ASP A 0 468 . 28.035   6.887   -47.678  1.00 79.78 468 A 1 
ATOM 3638 C CG  . ASP A 0 468 . 29.597   4.153   -51.141  1.00 79.78 468 A 1 
ATOM 3639 O OD1 . ASP A 0 468 . 28.615   3.820   -51.845  1.00 79.78 468 A 1 
ATOM 3640 O OD2 . ASP A 0 468 . 30.777   3.841   -51.413  1.00 79.78 468 A 1 
ATOM 3641 N N   . ALA A 0 469 . 26.505   5.294   -47.988  1.00 80.22 469 A 1 
ATOM 3642 C CA  . ALA A 0 469 . 25.965   5.379   -46.638  1.00 80.22 469 A 1 
ATOM 3643 C C   . ALA A 0 469 . 25.501   4.018   -46.132  1.00 80.22 469 A 1 
ATOM 3644 C CB  . ALA A 0 469 . 24.839   6.411   -46.591  1.00 80.22 469 A 1 
ATOM 3645 O O   . ALA A 0 469 . 24.923   3.219   -46.874  1.00 80.22 469 A 1 
ATOM 3646 N N   . TRP A 0 470 . 25.707   3.765   -44.846  1.00 89.05 470 A 1 
ATOM 3647 C CA  . TRP A 0 470 . 25.257   2.553   -44.168  1.00 89.05 470 A 1 
ATOM 3648 C C   . TRP A 0 470 . 24.736   2.882   -42.774  1.00 89.05 470 A 1 
ATOM 3649 C CB  . TRP A 0 470 . 26.403   1.529   -44.123  1.00 89.05 470 A 1 
ATOM 3650 O O   . TRP A 0 470 . 25.245   3.788   -42.116  1.00 89.05 470 A 1 
ATOM 3651 C CG  . TRP A 0 470 . 26.145   0.325   -43.266  1.00 89.05 470 A 1 
ATOM 3652 C CD1 . TRP A 0 470 . 25.459   -0.780  -43.630  1.00 89.05 470 A 1 
ATOM 3653 C CD2 . TRP A 0 470 . 26.452   0.150   -41.852  1.00 89.05 470 A 1 
ATOM 3654 C CE2 . TRP A 0 470 . 25.910   -1.098  -41.424  1.00 89.05 470 A 1 
ATOM 3655 C CE3 . TRP A 0 470 . 27.080   0.951   -40.877  1.00 89.05 470 A 1 
ATOM 3656 N NE1 . TRP A 0 470 . 25.302   -1.618  -42.545  1.00 89.05 470 A 1 
ATOM 3657 C CH2 . TRP A 0 470 . 26.609   -0.702  -39.145  1.00 89.05 470 A 1 
ATOM 3658 C CZ2 . TRP A 0 470 . 25.998   -1.538  -40.097  1.00 89.05 470 A 1 
ATOM 3659 C CZ3 . TRP A 0 470 . 27.155   0.531   -39.537  1.00 89.05 470 A 1 
ATOM 3660 N N   . GLY A 0 471 . 23.762   2.103   -42.305  1.00 87.89 471 A 1 
ATOM 3661 C CA  . GLY A 0 471 . 23.312   2.170   -40.924  1.00 87.89 471 A 1 
ATOM 3662 C C   . GLY A 0 471 . 22.837   0.837   -40.359  1.00 87.89 471 A 1 
ATOM 3663 O O   . GLY A 0 471 . 22.473   -0.087  -41.100  1.00 87.89 471 A 1 
ATOM 3664 N N   . ARG A 0 472 . 22.859   0.758   -39.029  1.00 90.73 472 A 1 
ATOM 3665 C CA  . ARG A 0 472 . 22.287   -0.309  -38.208  1.00 90.73 472 A 1 
ATOM 3666 C C   . ARG A 0 472 . 21.467   0.321   -37.089  1.00 90.73 472 A 1 
ATOM 3667 C CB  . ARG A 0 472 . 23.393   -1.210  -37.641  1.00 90.73 472 A 1 
ATOM 3668 O O   . ARG A 0 472 . 21.994   1.180   -36.403  1.00 90.73 472 A 1 
ATOM 3669 C CG  . ARG A 0 472 . 22.839   -2.316  -36.730  1.00 90.73 472 A 1 
ATOM 3670 C CD  . ARG A 0 472 . 23.939   -3.143  -36.056  1.00 90.73 472 A 1 
ATOM 3671 N NE  . ARG A 0 472 . 24.675   -3.978  -37.020  1.00 90.73 472 A 1 
ATOM 3672 N NH1 . ARG A 0 472 . 26.793   -3.133  -36.722  1.00 90.73 472 A 1 
ATOM 3673 N NH2 . ARG A 0 472 . 26.386   -4.681  -38.301  1.00 90.73 472 A 1 
ATOM 3674 C CZ  . ARG A 0 472 . 25.951   -3.927  -37.328  1.00 90.73 472 A 1 
ATOM 3675 N N   . ASP A 0 473 . 20.258   -0.172  -36.894  1.00 93.69 473 A 1 
ATOM 3676 C CA  . ASP A 0 473 . 19.343   0.214   -35.821  1.00 93.69 473 A 1 
ATOM 3677 C C   . ASP A 0 473 . 19.060   -1.044  -34.985  1.00 93.69 473 A 1 
ATOM 3678 C CB  . ASP A 0 473 . 18.096   0.822   -36.480  1.00 93.69 473 A 1 
ATOM 3679 O O   . ASP A 0 473 . 18.612   -2.066  -35.520  1.00 93.69 473 A 1 
ATOM 3680 C CG  . ASP A 0 473 . 16.928   1.104   -35.532  1.00 93.69 473 A 1 
ATOM 3681 O OD1 . ASP A 0 473 . 17.056   0.757   -34.338  1.00 93.69 473 A 1 
ATOM 3682 O OD2 . ASP A 0 473 . 15.879   1.514   -36.091  1.00 93.69 473 A 1 
ATOM 3683 N N   . GLN A 0 474 . 19.440   -1.012  -33.705  1.00 94.62 474 A 1 
ATOM 3684 C CA  . GLN A 0 474 . 19.243   -2.111  -32.759  1.00 94.62 474 A 1 
ATOM 3685 C C   . GLN A 0 474 . 18.289   -1.701  -31.642  1.00 94.62 474 A 1 
ATOM 3686 C CB  . GLN A 0 474 . 20.576   -2.564  -32.160  1.00 94.62 474 A 1 
ATOM 3687 O O   . GLN A 0 474 . 18.692   -1.121  -30.633  1.00 94.62 474 A 1 
ATOM 3688 C CG  . GLN A 0 474 . 21.423   -3.451  -33.071  1.00 94.62 474 A 1 
ATOM 3689 C CD  . GLN A 0 474 . 22.802   -3.605  -32.447  1.00 94.62 474 A 1 
ATOM 3690 N NE2 . GLN A 0 474 . 23.640   -2.599  -32.595  1.00 94.62 474 A 1 
ATOM 3691 O OE1 . GLN A 0 474 . 23.134   -4.584  -31.785  1.00 94.62 474 A 1 
ATOM 3692 N N   . ASP A 0 475 . 17.053   -2.152  -31.777  1.00 95.85 475 A 1 
ATOM 3693 C CA  . ASP A 0 475 . 15.974   -1.890  -30.842  1.00 95.85 475 A 1 
ATOM 3694 C C   . ASP A 0 475 . 15.785   -3.048  -29.846  1.00 95.85 475 A 1 
ATOM 3695 C CB  . ASP A 0 475 . 14.695   -1.654  -31.657  1.00 95.85 475 A 1 
ATOM 3696 O O   . ASP A 0 475 . 15.814   -4.237  -30.187  1.00 95.85 475 A 1 
ATOM 3697 C CG  . ASP A 0 475 . 14.270   -0.199  -31.803  1.00 95.85 475 A 1 
ATOM 3698 O OD1 . ASP A 0 475 . 14.411   0.483   -30.764  1.00 95.85 475 A 1 
ATOM 3699 O OD2 . ASP A 0 475 . 13.450   0.064   -32.714  1.00 95.85 475 A 1 
ATOM 3700 N N   . LEU A 0 476 . 15.524   -2.724  -28.578  1.00 97.36 476 A 1 
ATOM 3701 C CA  . LEU A 0 476 . 15.088   -3.666  -27.547  1.00 97.36 476 A 1 
ATOM 3702 C C   . LEU A 0 476 . 13.982   -3.049  -26.694  1.00 97.36 476 A 1 
ATOM 3703 C CB  . LEU A 0 476 . 16.287   -4.105  -26.685  1.00 97.36 476 A 1 
ATOM 3704 O O   . LEU A 0 476 . 14.204   -2.111  -25.932  1.00 97.36 476 A 1 
ATOM 3705 C CG  . LEU A 0 476 . 15.930   -5.023  -25.497  1.00 97.36 476 A 1 
ATOM 3706 C CD1 . LEU A 0 476 . 15.443   -6.407  -25.937  1.00 97.36 476 A 1 
ATOM 3707 C CD2 . LEU A 0 476 . 17.145   -5.230  -24.592  1.00 97.36 476 A 1 
ATOM 3708 N N   . ALA A 0 477 . 12.807   -3.676  -26.694  1.00 98.46 477 A 1 
ATOM 3709 C CA  . ALA A 0 477 . 11.704   -3.337  -25.804  1.00 98.46 477 A 1 
ATOM 3710 C C   . ALA A 0 477 . 11.319   -4.522  -24.909  1.00 98.46 477 A 1 
ATOM 3711 C CB  . ALA A 0 477 . 10.530   -2.804  -26.629  1.00 98.46 477 A 1 
ATOM 3712 O O   . ALA A 0 477 . 11.002   -5.618  -25.383  1.00 98.46 477 A 1 
ATOM 3713 N N   . ILE A 0 478 . 11.298   -4.300  -23.594  1.00 98.58 478 A 1 
ATOM 3714 C CA  . ILE A 0 478 . 10.826   -5.273  -22.604  1.00 98.58 478 A 1 
ATOM 3715 C C   . ILE A 0 478 . 9.713    -4.637  -21.786  1.00 98.58 478 A 1 
ATOM 3716 C CB  . ILE A 0 478 . 11.967   -5.785  -21.695  1.00 98.58 478 A 1 
ATOM 3717 O O   . ILE A 0 478 . 9.958    -3.664  -21.083  1.00 98.58 478 A 1 
ATOM 3718 C CG1 . ILE A 0 478 . 13.132   -6.369  -22.528  1.00 98.58 478 A 1 
ATOM 3719 C CG2 . ILE A 0 478 . 11.416   -6.826  -20.693  1.00 98.58 478 A 1 
ATOM 3720 C CD1 . ILE A 0 478 . 14.363   -6.772  -21.706  1.00 98.58 478 A 1 
ATOM 3721 N N   . ASP A 0 479 . 8.532    -5.247  -21.810  1.00 98.37 479 A 1 
ATOM 3722 C CA  . ASP A 0 479 . 7.423    -4.913  -20.919  1.00 98.37 479 A 1 
ATOM 3723 C C   . ASP A 0 479 . 7.186    -6.100  -19.981  1.00 98.37 479 A 1 
ATOM 3724 C CB  . ASP A 0 479 . 6.153    -4.586  -21.720  1.00 98.37 479 A 1 
ATOM 3725 O O   . ASP A 0 479 . 6.944    -7.222  -20.432  1.00 98.37 479 A 1 
ATOM 3726 C CG  . ASP A 0 479 . 6.278    -3.372  -22.648  1.00 98.37 479 A 1 
ATOM 3727 O OD1 . ASP A 0 479 . 6.790    -2.318  -22.207  1.00 98.37 479 A 1 
ATOM 3728 O OD2 . ASP A 0 479 . 5.787    -3.479  -23.796  1.00 98.37 479 A 1 
ATOM 3729 N N   . GLU A 0 480 . 7.272    -5.878  -18.675  1.00 98.42 480 A 1 
ATOM 3730 C CA  . GLU A 0 480 . 7.039    -6.885  -17.642  1.00 98.42 480 A 1 
ATOM 3731 C C   . GLU A 0 480 . 6.054    -6.341  -16.612  1.00 98.42 480 A 1 
ATOM 3732 C CB  . GLU A 0 480 . 8.385    -7.292  -17.024  1.00 98.42 480 A 1 
ATOM 3733 O O   . GLU A 0 480 . 6.238    -5.240  -16.100  1.00 98.42 480 A 1 
ATOM 3734 C CG  . GLU A 0 480 . 8.289    -8.430  -15.996  1.00 98.42 480 A 1 
ATOM 3735 C CD  . GLU A 0 480 . 9.688    -8.978  -15.677  1.00 98.42 480 A 1 
ATOM 3736 O OE1 . GLU A 0 480 . 9.924    -10.194 -15.884  1.00 98.42 480 A 1 
ATOM 3737 O OE2 . GLU A 0 480 . 10.603   -8.182  -15.369  1.00 98.42 480 A 1 
ATOM 3738 N N   . SER A 0 481 . 5.010    -7.106  -16.301  1.00 98.23 481 A 1 
ATOM 3739 C CA  . SER A 0 481 . 4.036    -6.750  -15.276  1.00 98.23 481 A 1 
ATOM 3740 C C   . SER A 0 481 . 3.654    -7.949  -14.417  1.00 98.23 481 A 1 
ATOM 3741 C CB  . SER A 0 481 . 2.806    -6.056  -15.874  1.00 98.23 481 A 1 
ATOM 3742 O O   . SER A 0 481 . 3.632    -9.097  -14.871  1.00 98.23 481 A 1 
ATOM 3743 O OG  . SER A 0 481 . 1.986    -6.952  -16.604  1.00 98.23 481 A 1 
ATOM 3744 N N   . TYR A 0 482 . 3.354    -7.671  -13.157  1.00 98.45 482 A 1 
ATOM 3745 C CA  . TYR A 0 482 . 2.855    -8.628  -12.185  1.00 98.45 482 A 1 
ATOM 3746 C C   . TYR A 0 482 . 1.747    -7.967  -11.377  1.00 98.45 482 A 1 
ATOM 3747 C CB  . TYR A 0 482 . 4.000    -9.088  -11.278  1.00 98.45 482 A 1 
ATOM 3748 O O   . TYR A 0 482 . 1.964    -6.888  -10.842  1.00 98.45 482 A 1 
ATOM 3749 C CG  . TYR A 0 482 . 3.549    -9.906  -10.085  1.00 98.45 482 A 1 
ATOM 3750 C CD1 . TYR A 0 482 . 3.321    -9.286  -8.839   1.00 98.45 482 A 1 
ATOM 3751 C CD2 . TYR A 0 482 . 3.324    -11.285 -10.238  1.00 98.45 482 A 1 
ATOM 3752 C CE1 . TYR A 0 482 . 2.905    -10.057 -7.737   1.00 98.45 482 A 1 
ATOM 3753 C CE2 . TYR A 0 482 . 2.900    -12.058 -9.141   1.00 98.45 482 A 1 
ATOM 3754 O OH  . TYR A 0 482 . 2.326    -12.199 -6.821   1.00 98.45 482 A 1 
ATOM 3755 C CZ  . TYR A 0 482 . 2.704    -11.445 -7.886   1.00 98.45 482 A 1 
ATOM 3756 N N   . ASP A 0 483 . 0.599    -8.629  -11.264  1.00 97.82 483 A 1 
ATOM 3757 C CA  . ASP A 0 483 . -0.545   -8.156  -10.490  1.00 97.82 483 A 1 
ATOM 3758 C C   . ASP A 0 483 . -1.080   -9.287  -9.613   1.00 97.82 483 A 1 
ATOM 3759 C CB  . ASP A 0 483 . -1.657   -7.642  -11.417  1.00 97.82 483 A 1 
ATOM 3760 O O   . ASP A 0 483 . -1.429   -10.363 -10.108  1.00 97.82 483 A 1 
ATOM 3761 C CG  . ASP A 0 483 . -1.263   -6.398  -12.217  1.00 97.82 483 A 1 
ATOM 3762 O OD1 . ASP A 0 483 . -0.775   -5.431  -11.594  1.00 97.82 483 A 1 
ATOM 3763 O OD2 . ASP A 0 483 . -1.508   -6.411  -13.446  1.00 97.82 483 A 1 
ATOM 3764 N N   . ARG A 0 484 . -1.189   -9.032  -8.310   1.00 97.71 484 A 1 
ATOM 3765 C CA  . ARG A 0 484 . -1.787   -9.926  -7.318   1.00 97.71 484 A 1 
ATOM 3766 C C   . ARG A 0 484 . -2.894   -9.195  -6.579   1.00 97.71 484 A 1 
ATOM 3767 C CB  . ARG A 0 484 . -0.692   -10.445 -6.377   1.00 97.71 484 A 1 
ATOM 3768 O O   . ARG A 0 484 . -2.647   -8.172  -5.949   1.00 97.71 484 A 1 
ATOM 3769 C CG  . ARG A 0 484 . -1.233   -11.344 -5.253   1.00 97.71 484 A 1 
ATOM 3770 C CD  . ARG A 0 484 . -0.096   -11.968 -4.425   1.00 97.71 484 A 1 
ATOM 3771 N NE  . ARG A 0 484 . 0.579    -10.975 -3.554   1.00 97.71 484 A 1 
ATOM 3772 N NH1 . ARG A 0 484 . -0.881   -11.097 -1.793   1.00 97.71 484 A 1 
ATOM 3773 N NH2 . ARG A 0 484 . 0.696    -9.584  -1.740   1.00 97.71 484 A 1 
ATOM 3774 C CZ  . ARG A 0 484 . 0.152    -10.568 -2.374   1.00 97.71 484 A 1 
ATOM 3775 N N   . THR A 0 485 . -4.096   -9.759  -6.581   1.00 97.17 485 A 1 
ATOM 3776 C CA  . THR A 0 485 . -5.241   -9.232  -5.835   1.00 97.17 485 A 1 
ATOM 3777 C C   . THR A 0 485 . -5.837   -10.323 -4.959   1.00 97.17 485 A 1 
ATOM 3778 C CB  . THR A 0 485 . -6.327   -8.664  -6.760   1.00 97.17 485 A 1 
ATOM 3779 O O   . THR A 0 485 . -6.191   -11.398 -5.436   1.00 97.17 485 A 1 
ATOM 3780 C CG2 . THR A 0 485 . -7.398   -7.896  -5.982   1.00 97.17 485 A 1 
ATOM 3781 O OG1 . THR A 0 485 . -5.815   -7.787  -7.736   1.00 97.17 485 A 1 
ATOM 3782 N N   . ASN A 0 486 . -6.009   -10.031 -3.673   1.00 97.39 486 A 1 
ATOM 3783 C CA  . ASN A 0 486 . -6.710   -10.885 -2.725   1.00 97.39 486 A 1 
ATOM 3784 C C   . ASN A 0 486 . -7.832   -10.091 -2.053   1.00 97.39 486 A 1 
ATOM 3785 C CB  . ASN A 0 486 . -5.688   -11.467 -1.741   1.00 97.39 486 A 1 
ATOM 3786 O O   . ASN A 0 486 . -7.611   -8.999  -1.532   1.00 97.39 486 A 1 
ATOM 3787 C CG  . ASN A 0 486 . -6.232   -12.545 -0.821   1.00 97.39 486 A 1 
ATOM 3788 N ND2 . ASN A 0 486 . -5.352   -13.230 -0.133   1.00 97.39 486 A 1 
ATOM 3789 O OD1 . ASN A 0 486 . -7.412   -12.817 -0.680   1.00 97.39 486 A 1 
ATOM 3790 N N   . ALA A 0 487 . -9.041   -10.641 -2.043   1.00 97.16 487 A 1 
ATOM 3791 C CA  . ALA A 0 487 . -10.188  -10.042 -1.379   1.00 97.16 487 A 1 
ATOM 3792 C C   . ALA A 0 487 . -10.881  -11.072 -0.490   1.00 97.16 487 A 1 
ATOM 3793 C CB  . ALA A 0 487 . -11.134  -9.437  -2.419   1.00 97.16 487 A 1 
ATOM 3794 O O   . ALA A 0 487 . -11.227  -12.160 -0.944   1.00 97.16 487 A 1 
ATOM 3795 N N   . LYS A 0 488 . -11.136  -10.716 0.768    1.00 97.62 488 A 1 
ATOM 3796 C CA  . LYS A 0 488 . -11.899  -11.540 1.713    1.00 97.62 488 A 1 
ATOM 3797 C C   . LYS A 0 488 . -13.068  -10.745 2.250    1.00 97.62 488 A 1 
ATOM 3798 C CB  . LYS A 0 488 . -11.022  -12.076 2.852    1.00 97.62 488 A 1 
ATOM 3799 O O   . LYS A 0 488 . -12.918  -9.562  2.554    1.00 97.62 488 A 1 
ATOM 3800 C CG  . LYS A 0 488 . -9.845   -12.901 2.322    1.00 97.62 488 A 1 
ATOM 3801 C CD  . LYS A 0 488 . -8.974   -13.433 3.460    1.00 97.62 488 A 1 
ATOM 3802 C CE  . LYS A 0 488 . -7.841   -14.237 2.820    1.00 97.62 488 A 1 
ATOM 3803 N NZ  . LYS A 0 488 . -6.892   -14.754 3.833    1.00 97.62 488 A 1 
ATOM 3804 N N   . SER A 0 489 . -14.210  -11.398 2.403    1.00 96.38 489 A 1 
ATOM 3805 C CA  . SER A 0 489 . -15.362  -10.832 3.091    1.00 96.38 489 A 1 
ATOM 3806 C C   . SER A 0 489 . -15.971  -11.845 4.044    1.00 96.38 489 A 1 
ATOM 3807 C CB  . SER A 0 489 . -16.411  -10.302 2.112    1.00 96.38 489 A 1 
ATOM 3808 O O   . SER A 0 489 . -16.124  -13.011 3.685    1.00 96.38 489 A 1 
ATOM 3809 O OG  . SER A 0 489 . -16.963  -11.339 1.329    1.00 96.38 489 A 1 
ATOM 3810 N N   . TYR A 0 490 . -16.355  -11.369 5.219    1.00 94.35 490 A 1 
ATOM 3811 C CA  . TYR A 0 490 . -17.108  -12.100 6.225    1.00 94.35 490 A 1 
ATOM 3812 C C   . TYR A 0 490 . -18.394  -11.331 6.483    1.00 94.35 490 A 1 
ATOM 3813 C CB  . TYR A 0 490 . -16.284  -12.231 7.511    1.00 94.35 490 A 1 
ATOM 3814 O O   . TYR A 0 490 . -18.342  -10.118 6.677    1.00 94.35 490 A 1 
ATOM 3815 C CG  . TYR A 0 490 . -14.924  -12.865 7.301    1.00 94.35 490 A 1 
ATOM 3816 C CD1 . TYR A 0 490 . -14.796  -14.266 7.304    1.00 94.35 490 A 1 
ATOM 3817 C CD2 . TYR A 0 490 . -13.799  -12.051 7.064    1.00 94.35 490 A 1 
ATOM 3818 C CE1 . TYR A 0 490 . -13.539  -14.858 7.079    1.00 94.35 490 A 1 
ATOM 3819 C CE2 . TYR A 0 490 . -12.541  -12.637 6.838    1.00 94.35 490 A 1 
ATOM 3820 O OH  . TYR A 0 490 . -11.188  -14.597 6.643    1.00 94.35 490 A 1 
ATOM 3821 C CZ  . TYR A 0 490 . -12.412  -14.043 6.849    1.00 94.35 490 A 1 
ATOM 3822 N N   . GLY A 0 491 . -19.520  -12.026 6.461    1.00 90.74 491 A 1 
ATOM 3823 C CA  . GLY A 0 491 . -20.811  -11.508 6.883    1.00 90.74 491 A 1 
ATOM 3824 C C   . GLY A 0 491 . -21.409  -12.454 7.911    1.00 90.74 491 A 1 
ATOM 3825 O O   . GLY A 0 491 . -21.339  -13.670 7.729    1.00 90.74 491 A 1 
ATOM 3826 N N   . ALA A 0 492 . -21.975  -11.909 8.976    1.00 87.73 492 A 1 
ATOM 3827 C CA  . ALA A 0 492 . -22.867  -12.644 9.854    1.00 87.73 492 A 1 
ATOM 3828 C C   . ALA A 0 492 . -24.145  -11.825 10.020   1.00 87.73 492 A 1 
ATOM 3829 C CB  . ALA A 0 492 . -22.168  -12.970 11.178   1.00 87.73 492 A 1 
ATOM 3830 O O   . ALA A 0 492 . -24.087  -10.608 10.197   1.00 87.73 492 A 1 
ATOM 3831 N N   . GLU A 0 493 . -25.280  -12.498 9.890    1.00 83.36 493 A 1 
ATOM 3832 C CA  . GLU A 0 493 . -26.588  -11.953 10.251   1.00 83.36 493 A 1 
ATOM 3833 C C   . GLU A 0 493 . -26.738  -11.898 11.786   1.00 83.36 493 A 1 
ATOM 3834 C CB  . GLU A 0 493 . -27.656  -12.816 9.564    1.00 83.36 493 A 1 
ATOM 3835 O O   . GLU A 0 493 . -25.773  -12.157 12.514   1.00 83.36 493 A 1 
ATOM 3836 C CG  . GLU A 0 493 . -27.708  -12.658 8.039    1.00 83.36 493 A 1 
ATOM 3837 C CD  . GLU A 0 493 . -28.704  -13.622 7.368    1.00 83.36 493 A 1 
ATOM 3838 O OE1 . GLU A 0 493 . -29.094  -13.349 6.211    1.00 83.36 493 A 1 
ATOM 3839 O OE2 . GLU A 0 493 . -28.966  -14.726 7.908    1.00 83.36 493 A 1 
ATOM 3840 N N   . SER A 0 494 . -27.927  -11.527 12.272   1.00 81.51 494 A 1 
ATOM 3841 C CA  . SER A 0 494 . -28.196  -11.261 13.688   1.00 81.51 494 A 1 
ATOM 3842 C C   . SER A 0 494 . -27.678  -12.341 14.639   1.00 81.51 494 A 1 
ATOM 3843 C CB  . SER A 0 494 . -29.686  -10.999 13.979   1.00 81.51 494 A 1 
ATOM 3844 O O   . SER A 0 494 . -27.717  -13.546 14.363   1.00 81.51 494 A 1 
ATOM 3845 O OG  . SER A 0 494 . -30.526  -11.285 12.879   1.00 81.51 494 A 1 
ATOM 3846 N N   . TYR A 0 495 . -27.200  -11.893 15.797   1.00 80.76 495 A 1 
ATOM 3847 C CA  . TYR A 0 495 . -26.798  -12.749 16.902   1.00 80.76 495 A 1 
ATOM 3848 C C   . TYR A 0 495 . -27.519  -12.334 18.175   1.00 80.76 495 A 1 
ATOM 3849 C CB  . TYR A 0 495 . -25.280  -12.697 17.101   1.00 80.76 495 A 1 
ATOM 3850 O O   . TYR A 0 495 . -27.279  -11.237 18.676   1.00 80.76 495 A 1 
ATOM 3851 C CG  . TYR A 0 495 . -24.824  -13.488 18.312   1.00 80.76 495 A 1 
ATOM 3852 C CD1 . TYR A 0 495 . -24.317  -12.850 19.457   1.00 80.76 495 A 1 
ATOM 3853 C CD2 . TYR A 0 495 . -24.975  -14.880 18.314   1.00 80.76 495 A 1 
ATOM 3854 C CE1 . TYR A 0 495 . -23.917  -13.597 20.579   1.00 80.76 495 A 1 
ATOM 3855 C CE2 . TYR A 0 495 . -24.594  -15.634 19.434   1.00 80.76 495 A 1 
ATOM 3856 O OH  . TYR A 0 495 . -23.589  -15.757 21.585   1.00 80.76 495 A 1 
ATOM 3857 C CZ  . TYR A 0 495 . -24.036  -15.001 20.552   1.00 80.76 495 A 1 
ATOM 3858 N N   . ASP A 0 496 . -28.309  -13.251 18.731   1.00 84.14 496 A 1 
ATOM 3859 C CA  . ASP A 0 496 . -29.096  -13.007 19.936   1.00 84.14 496 A 1 
ATOM 3860 C C   . ASP A 0 496 . -28.636  -13.906 21.088   1.00 84.14 496 A 1 
ATOM 3861 C CB  . ASP A 0 496 . -30.592  -13.208 19.662   1.00 84.14 496 A 1 
ATOM 3862 O O   . ASP A 0 496 . -28.562  -15.134 20.962   1.00 84.14 496 A 1 
ATOM 3863 C CG  . ASP A 0 496 . -31.187  -12.229 18.647   1.00 84.14 496 A 1 
ATOM 3864 O OD1 . ASP A 0 496 . -30.666  -11.100 18.539   1.00 84.14 496 A 1 
ATOM 3865 O OD2 . ASP A 0 496 . -32.195  -12.634 18.026   1.00 84.14 496 A 1 
ATOM 3866 N N   . GLU A 0 497 . -28.388  -13.295 22.246   1.00 85.58 497 A 1 
ATOM 3867 C CA  . GLU A 0 497 . -28.309  -13.960 23.544   1.00 85.58 497 A 1 
ATOM 3868 C C   . GLU A 0 497 . -29.456  -13.477 24.424   1.00 85.58 497 A 1 
ATOM 3869 C CB  . GLU A 0 497 . -26.979  -13.707 24.278   1.00 85.58 497 A 1 
ATOM 3870 O O   . GLU A 0 497 . -29.663  -12.275 24.565   1.00 85.58 497 A 1 
ATOM 3871 C CG  . GLU A 0 497 . -25.726  -13.985 23.440   1.00 85.58 497 A 1 
ATOM 3872 C CD  . GLU A 0 497 . -24.439  -14.185 24.267   1.00 85.58 497 A 1 
ATOM 3873 O OE1 . GLU A 0 497 . -23.358  -14.409 23.669   1.00 85.58 497 A 1 
ATOM 3874 O OE2 . GLU A 0 497 . -24.456  -14.403 25.496   1.00 85.58 497 A 1 
ATOM 3875 N N   . TRP A 0 498 . -30.176  -14.393 25.062   1.00 87.07 498 A 1 
ATOM 3876 C CA  . TRP A 0 498 . -31.235  -14.028 26.000   1.00 87.07 498 A 1 
ATOM 3877 C C   . TRP A 0 498 . -31.291  -14.985 27.188   1.00 87.07 498 A 1 
ATOM 3878 C CB  . TRP A 0 498 . -32.578  -13.930 25.265   1.00 87.07 498 A 1 
ATOM 3879 O O   . TRP A 0 498 . -30.962  -16.172 27.075   1.00 87.07 498 A 1 
ATOM 3880 C CG  . TRP A 0 498 . -33.043  -15.200 24.625   1.00 87.07 498 A 1 
ATOM 3881 C CD1 . TRP A 0 498 . -32.792  -15.577 23.352   1.00 87.07 498 A 1 
ATOM 3882 C CD2 . TRP A 0 498 . -33.816  -16.282 25.221   1.00 87.07 498 A 1 
ATOM 3883 C CE2 . TRP A 0 498 . -33.994  -17.302 24.239   1.00 87.07 498 A 1 
ATOM 3884 C CE3 . TRP A 0 498 . -34.379  -16.506 26.495   1.00 87.07 498 A 1 
ATOM 3885 N NE1 . TRP A 0 498 . -33.357  -16.814 23.115   1.00 87.07 498 A 1 
ATOM 3886 C CH2 . TRP A 0 498 . -35.242  -18.680 25.793   1.00 87.07 498 A 1 
ATOM 3887 C CZ2 . TRP A 0 498 . -34.695  -18.488 24.511   1.00 87.07 498 A 1 
ATOM 3888 C CZ3 . TRP A 0 498 . -35.085  -17.688 26.779   1.00 87.07 498 A 1 
ATOM 3889 N N   . ASP A 0 499 . -31.726  -14.451 28.324   1.00 85.23 499 A 1 
ATOM 3890 C CA  . ASP A 0 499 . -32.009  -15.180 29.556   1.00 85.23 499 A 1 
ATOM 3891 C C   . ASP A 0 499 . -33.369  -14.736 30.107   1.00 85.23 499 A 1 
ATOM 3892 C CB  . ASP A 0 499 . -30.871  -14.964 30.572   1.00 85.23 499 A 1 
ATOM 3893 O O   . ASP A 0 499 . -33.692  -13.547 30.115   1.00 85.23 499 A 1 
ATOM 3894 C CG  . ASP A 0 499 . -30.957  -15.882 31.802   1.00 85.23 499 A 1 
ATOM 3895 O OD1 . ASP A 0 499 . -31.603  -16.952 31.706   1.00 85.23 499 A 1 
ATOM 3896 O OD2 . ASP A 0 499 . -30.314  -15.553 32.825   1.00 85.23 499 A 1 
ATOM 3897 N N   . ASN A 0 500 . -34.179  -15.699 30.542   1.00 83.19 500 A 1 
ATOM 3898 C CA  . ASN A 0 500 . -35.453  -15.472 31.215   1.00 83.19 500 A 1 
ATOM 3899 C C   . ASN A 0 500 . -35.476  -16.281 32.505   1.00 83.19 500 A 1 
ATOM 3900 C CB  . ASN A 0 500 . -36.623  -15.861 30.295   1.00 83.19 500 A 1 
ATOM 3901 O O   . ASN A 0 500 . -35.417  -17.514 32.458   1.00 83.19 500 A 1 
ATOM 3902 C CG  . ASN A 0 500 . -37.965  -15.645 30.982   1.00 83.19 500 A 1 
ATOM 3903 N ND2 . ASN A 0 500 . -38.783  -16.653 31.146   1.00 83.19 500 A 1 
ATOM 3904 O OD1 . ASN A 0 500 . -38.321  -14.557 31.376   1.00 83.19 500 A 1 
ATOM 3905 N N   . ARG A 0 501 . -35.616  -15.590 33.632   1.00 78.80 501 A 1 
ATOM 3906 C CA  . ARG A 0 501 . -35.724  -16.184 34.958   1.00 78.80 501 A 1 
ATOM 3907 C C   . ARG A 0 501 . -36.998  -15.703 35.636   1.00 78.80 501 A 1 
ATOM 3908 C CB  . ARG A 0 501 . -34.470  -15.820 35.749   1.00 78.80 501 A 1 
ATOM 3909 O O   . ARG A 0 501 . -37.143  -14.507 35.852   1.00 78.80 501 A 1 
ATOM 3910 C CG  . ARG A 0 501 . -34.514  -16.403 37.161   1.00 78.80 501 A 1 
ATOM 3911 C CD  . ARG A 0 501 . -33.249  -15.985 37.899   1.00 78.80 501 A 1 
ATOM 3912 N NE  . ARG A 0 501 . -33.160  -16.693 39.182   1.00 78.80 501 A 1 
ATOM 3913 N NH1 . ARG A 0 501 . -31.132  -15.851 39.803   1.00 78.80 501 A 1 
ATOM 3914 N NH2 . ARG A 0 501 . -32.181  -17.341 41.117   1.00 78.80 501 A 1 
ATOM 3915 C CZ  . ARG A 0 501 . -32.157  -16.627 40.027   1.00 78.80 501 A 1 
ATOM 3916 N N   . ASP A 0 502 . -37.818  -16.668 36.012   1.00 76.78 502 A 1 
ATOM 3917 C CA  . ASP A 0 502 . -39.091  -16.523 36.715   1.00 76.78 502 A 1 
ATOM 3918 C C   . ASP A 0 502 . -38.917  -17.132 38.126   1.00 76.78 502 A 1 
ATOM 3919 C CB  . ASP A 0 502 . -40.125  -17.239 35.826   1.00 76.78 502 A 1 
ATOM 3920 O O   . ASP A 0 502 . -38.428  -18.262 38.250   1.00 76.78 502 A 1 
ATOM 3921 C CG  . ASP A 0 502 . -41.556  -17.295 36.359   1.00 76.78 502 A 1 
ATOM 3922 O OD1 . ASP A 0 502 . -41.726  -17.063 37.578   1.00 76.78 502 A 1 
ATOM 3923 O OD2 . ASP A 0 502 . -42.402  -17.767 35.558   1.00 76.78 502 A 1 
ATOM 3924 N N   . ASP A 0 503 . -39.182  -16.370 39.196   1.00 75.54 503 A 1 
ATOM 3925 C CA  . ASP A 0 503 . -39.135  -16.815 40.607   1.00 75.54 503 A 1 
ATOM 3926 C C   . ASP A 0 503 . -40.386  -16.379 41.395   1.00 75.54 503 A 1 
ATOM 3927 C CB  . ASP A 0 503 . -37.813  -16.401 41.297   1.00 75.54 503 A 1 
ATOM 3928 O O   . ASP A 0 503 . -40.307  -15.663 42.406   1.00 75.54 503 A 1 
ATOM 3929 C CG  . ASP A 0 503 . -37.617  -16.921 42.745   1.00 75.54 503 A 1 
ATOM 3930 O OD1 . ASP A 0 503 . -38.222  -17.918 43.208   1.00 75.54 503 A 1 
ATOM 3931 O OD2 . ASP A 0 503 . -36.800  -16.342 43.510   1.00 75.54 503 A 1 
ATOM 3932 N N   . ASP A 0 504 . -41.543  -16.857 40.947   1.00 77.45 504 A 1 
ATOM 3933 C CA  . ASP A 0 504 . -42.835  -16.663 41.599   1.00 77.45 504 A 1 
ATOM 3934 C C   . ASP A 0 504 . -42.927  -17.233 43.025   1.00 77.45 504 A 1 
ATOM 3935 C CB  . ASP A 0 504 . -43.931  -17.309 40.744   1.00 77.45 504 A 1 
ATOM 3936 O O   . ASP A 0 504 . -42.590  -18.389 43.318   1.00 77.45 504 A 1 
ATOM 3937 C CG  . ASP A 0 504 . -44.353  -16.487 39.529   1.00 77.45 504 A 1 
ATOM 3938 O OD1 . ASP A 0 504 . -44.062  -15.272 39.547   1.00 77.45 504 A 1 
ATOM 3939 O OD2 . ASP A 0 504 . -45.175  -17.053 38.772   1.00 77.45 504 A 1 
ATOM 3940 N N   . LYS A 0 505 . -43.505  -16.441 43.940   1.00 74.60 505 A 1 
ATOM 3941 C CA  . LYS A 0 505 . -43.868  -16.865 45.304   1.00 74.60 505 A 1 
ATOM 3942 C C   . LYS A 0 505 . -45.283  -16.433 45.657   1.00 74.60 505 A 1 
ATOM 3943 C CB  . LYS A 0 505 . -42.867  -16.324 46.337   1.00 74.60 505 A 1 
ATOM 3944 O O   . LYS A 0 505 . -45.628  -15.256 45.605   1.00 74.60 505 A 1 
ATOM 3945 C CG  . LYS A 0 505 . -41.463  -16.885 46.103   1.00 74.60 505 A 1 
ATOM 3946 C CD  . LYS A 0 505 . -40.489  -16.496 47.223   1.00 74.60 505 A 1 
ATOM 3947 C CE  . LYS A 0 505 . -39.080  -17.002 46.892   1.00 74.60 505 A 1 
ATOM 3948 N NZ  . LYS A 0 505 . -38.554  -16.354 45.671   1.00 74.60 505 A 1 
ATOM 3949 N N   . TRP A 0 506 . -46.091  -17.368 46.148   1.00 75.07 506 A 1 
ATOM 3950 C CA  . TRP A 0 506 . -47.460  -17.085 46.583   1.00 75.07 506 A 1 
ATOM 3951 C C   . TRP A 0 506 . -47.778  -17.710 47.944   1.00 75.07 506 A 1 
ATOM 3952 C CB  . TRP A 0 506 . -48.448  -17.495 45.484   1.00 75.07 506 A 1 
ATOM 3953 O O   . TRP A 0 506 . -47.318  -18.802 48.290   1.00 75.07 506 A 1 
ATOM 3954 C CG  . TRP A 0 506 . -48.298  -18.896 44.977   1.00 75.07 506 A 1 
ATOM 3955 C CD1 . TRP A 0 506 . -47.570  -19.261 43.897   1.00 75.07 506 A 1 
ATOM 3956 C CD2 . TRP A 0 506 . -48.854  -20.131 45.521   1.00 75.07 506 A 1 
ATOM 3957 C CE2 . TRP A 0 506 . -48.424  -21.216 44.699   1.00 75.07 506 A 1 
ATOM 3958 C CE3 . TRP A 0 506 . -49.676  -20.441 46.629   1.00 75.07 506 A 1 
ATOM 3959 N NE1 . TRP A 0 506 . -47.637  -20.629 43.730   1.00 75.07 506 A 1 
ATOM 3960 C CH2 . TRP A 0 506 . -49.615  -22.818 46.074   1.00 75.07 506 A 1 
ATOM 3961 C CZ2 . TRP A 0 506 . -48.801  -22.542 44.960   1.00 75.07 506 A 1 
ATOM 3962 C CZ3 . TRP A 0 506 . -50.050  -21.770 46.906   1.00 75.07 506 A 1 
ATOM 3963 N N   . GLY A 0 507 . -48.589  -17.000 48.732   1.00 65.88 507 A 1 
ATOM 3964 C CA  . GLY A 0 507 . -49.049  -17.405 50.055   1.00 65.88 507 A 1 
ATOM 3965 C C   . GLY A 0 507 . -50.511  -17.025 50.300   1.00 65.88 507 A 1 
ATOM 3966 O O   . GLY A 0 507 . -50.908  -15.873 50.139   1.00 65.88 507 A 1 
ATOM 3967 N N   . ALA A 0 508 . -51.326  -17.987 50.731   1.00 63.01 508 A 1 
ATOM 3968 C CA  . ALA A 0 508 . -52.715  -17.761 51.127   1.00 63.01 508 A 1 
ATOM 3969 C C   . ALA A 0 508 . -52.954  -18.264 52.554   1.00 63.01 508 A 1 
ATOM 3970 C CB  . ALA A 0 508 . -53.660  -18.403 50.107   1.00 63.01 508 A 1 
ATOM 3971 O O   . ALA A 0 508 . -52.625  -19.400 52.904   1.00 63.01 508 A 1 
ATOM 3972 N N   . GLN A 0 509 . -53.551  -17.405 53.373   1.00 59.75 509 A 1 
ATOM 3973 C CA  . GLN A 0 509 . -53.847  -17.633 54.776   1.00 59.75 509 A 1 
ATOM 3974 C C   . GLN A 0 509 . -55.326  -17.316 55.044   1.00 59.75 509 A 1 
ATOM 3975 C CB  . GLN A 0 509 . -52.871  -16.786 55.606   1.00 59.75 509 A 1 
ATOM 3976 O O   . GLN A 0 509 . -55.775  -16.183 54.874   1.00 59.75 509 A 1 
ATOM 3977 C CG  . GLN A 0 509 . -53.102  -16.990 57.100   1.00 59.75 509 A 1 
ATOM 3978 C CD  . GLN A 0 509 . -52.030  -16.319 57.950   1.00 59.75 509 A 1 
ATOM 3979 N NE2 . GLN A 0 509 . -52.268  -15.156 58.513   1.00 59.75 509 A 1 
ATOM 3980 O OE1 . GLN A 0 509 . -50.956  -16.845 58.166   1.00 59.75 509 A 1 
ATOM 3981 N N   . ALA A 0 510 . -56.095  -18.316 55.471   1.00 55.37 510 A 1 
ATOM 3982 C CA  . ALA A 0 510 . -57.499  -18.157 55.850   1.00 55.37 510 A 1 
ATOM 3983 C C   . ALA A 0 510 . -57.698  -18.535 57.321   1.00 55.37 510 A 1 
ATOM 3984 C CB  . ALA A 0 510 . -58.377  -18.992 54.909   1.00 55.37 510 A 1 
ATOM 3985 O O   . ALA A 0 510 . -57.260  -19.610 57.738   1.00 55.37 510 A 1 
ATOM 3986 N N   . TRP A 0 511 . -58.375  -17.660 58.065   1.00 60.69 511 A 1 
ATOM 3987 C CA  . TRP A 0 511 . -58.792  -17.864 59.451   1.00 60.69 511 A 1 
ATOM 3988 C C   . TRP A 0 511 . -60.311  -17.727 59.541   1.00 60.69 511 A 1 
ATOM 3989 C CB  . TRP A 0 511 . -58.113  -16.842 60.372   1.00 60.69 511 A 1 
ATOM 3990 O O   . TRP A 0 511 . -60.870  -16.752 59.032   1.00 60.69 511 A 1 
ATOM 3991 C CG  . TRP A 0 511 . -56.619  -16.874 60.378   1.00 60.69 511 A 1 
ATOM 3992 C CD1 . TRP A 0 511 . -55.824  -16.185 59.532   1.00 60.69 511 A 1 
ATOM 3993 C CD2 . TRP A 0 511 . -55.719  -17.597 61.275   1.00 60.69 511 A 1 
ATOM 3994 C CE2 . TRP A 0 511 . -54.379  -17.352 60.859   1.00 60.69 511 A 1 
ATOM 3995 C CE3 . TRP A 0 511 . -55.886  -18.416 62.411   1.00 60.69 511 A 1 
ATOM 3996 N NE1 . TRP A 0 511 . -54.508  -16.435 59.850   1.00 60.69 511 A 1 
ATOM 3997 C CH2 . TRP A 0 511 . -53.467  -18.757 62.593   1.00 60.69 511 A 1 
ATOM 3998 C CZ2 . TRP A 0 511 . -53.263  -17.936 61.473   1.00 60.69 511 A 1 
ATOM 3999 C CZ3 . TRP A 0 511 . -54.771  -18.963 63.079   1.00 60.69 511 A 1 
ATOM 4000 N N   . GLY A 0 512 . -60.958  -18.691 60.187   1.00 57.55 512 A 1 
ATOM 4001 C CA  . GLY A 0 512 . -62.369  -18.633 60.558   1.00 57.55 512 A 1 
ATOM 4002 C C   . GLY A 0 512 . -62.533  -19.050 62.014   1.00 57.55 512 A 1 
ATOM 4003 O O   . GLY A 0 512 . -61.781  -19.895 62.505   1.00 57.55 512 A 1 
ATOM 4004 N N   . VAL A 0 513 . -63.477  -18.417 62.700   1.00 52.23 513 A 1 
ATOM 4005 C CA  . VAL A 0 513 . -64.029  -18.910 63.961   1.00 52.23 513 A 1 
ATOM 4006 C C   . VAL A 0 513 . -65.489  -19.203 63.668   1.00 52.23 513 A 1 
ATOM 4007 C CB  . VAL A 0 513 . -63.879  -17.870 65.091   1.00 52.23 513 A 1 
ATOM 4008 O O   . VAL A 0 513 . -66.231  -18.250 63.430   1.00 52.23 513 A 1 
ATOM 4009 C CG1 . VAL A 0 513 . -64.432  -18.400 66.420   1.00 52.23 513 A 1 
ATOM 4010 C CG2 . VAL A 0 513 . -62.408  -17.490 65.319   1.00 52.23 513 A 1 
ATOM 4011 N N   . ASP A 0 514 . -65.856  -20.481 63.636   1.00 51.85 514 A 1 
ATOM 4012 C CA  . ASP A 0 514 . -67.260  -20.874 63.710   1.00 51.85 514 A 1 
ATOM 4013 C C   . ASP A 0 514 . -67.733  -20.727 65.163   1.00 51.85 514 A 1 
ATOM 4014 C CB  . ASP A 0 514 . -67.501  -22.277 63.114   1.00 51.85 514 A 1 
ATOM 4015 O O   . ASP A 0 514 . -66.979  -20.926 66.125   1.00 51.85 514 A 1 
ATOM 4016 C CG  . ASP A 0 514 . -66.548  -23.373 63.606   1.00 51.85 514 A 1 
ATOM 4017 O OD1 . ASP A 0 514 . -65.987  -23.215 64.714   1.00 51.85 514 A 1 
ATOM 4018 O OD2 . ASP A 0 514 . -66.270  -24.290 62.797   1.00 51.85 514 A 1 
ATOM 4019 N N   . ARG A 0 515 . -68.967  -20.263 65.356   1.00 44.75 515 A 1 
ATOM 4020 C CA  . ARG A 0 515 . -69.590  -20.226 66.686   1.00 44.75 515 A 1 
ATOM 4021 C C   . ARG A 0 515 . -70.872  -21.034 66.674   1.00 44.75 515 A 1 
ATOM 4022 C CB  . ARG A 0 515 . -69.766  -18.784 67.183   1.00 44.75 515 A 1 
ATOM 4023 O O   . ARG A 0 515 . -71.957  -20.496 66.880   1.00 44.75 515 A 1 
ATOM 4024 C CG  . ARG A 0 515 . -68.441  -18.230 67.718   1.00 44.75 515 A 1 
ATOM 4025 C CD  . ARG A 0 515 . -68.649  -16.890 68.430   1.00 44.75 515 A 1 
ATOM 4026 N NE  . ARG A 0 515 . -68.668  -15.770 67.479   1.00 44.75 515 A 1 
ATOM 4027 N NH1 . ARG A 0 515 . -68.681  -14.036 68.968   1.00 44.75 515 A 1 
ATOM 4028 N NH2 . ARG A 0 515 . -68.281  -13.652 66.793   1.00 44.75 515 A 1 
ATOM 4029 C CZ  . ARG A 0 515 . -68.540  -14.490 67.753   1.00 44.75 515 A 1 
ATOM 4030 N N   . ASP A 0 516 . -70.724  -22.348 66.553   1.00 45.67 516 A 1 
ATOM 4031 C CA  . ASP A 0 516 . -71.855  -23.267 66.585   1.00 45.67 516 A 1 
ATOM 4032 C C   . ASP A 0 516 . -72.643  -23.140 67.906   1.00 45.67 516 A 1 
ATOM 4033 C CB  . ASP A 0 516 . -71.384  -24.711 66.338   1.00 45.67 516 A 1 
ATOM 4034 O O   . ASP A 0 516 . -72.204  -23.485 69.010   1.00 45.67 516 A 1 
ATOM 4035 C CG  . ASP A 0 516 . -71.068  -25.033 64.870   1.00 45.67 516 A 1 
ATOM 4036 O OD1 . ASP A 0 516 . -71.594  -24.323 63.988   1.00 45.67 516 A 1 
ATOM 4037 O OD2 . ASP A 0 516 . -70.432  -26.082 64.636   1.00 45.67 516 A 1 
ATOM 4038 N N   . ALA A 0 517 . -73.875  -22.638 67.815   1.00 39.81 517 A 1 
ATOM 4039 C CA  . ALA A 0 517 . -74.799  -22.634 68.939   1.00 39.81 517 A 1 
ATOM 4040 C C   . ALA A 0 517 . -75.504  -24.001 69.033   1.00 39.81 517 A 1 
ATOM 4041 C CB  . ALA A 0 517 . -75.760  -21.445 68.802   1.00 39.81 517 A 1 
ATOM 4042 O O   . ALA A 0 517 . -76.482  -24.259 68.331   1.00 39.81 517 A 1 
ATOM 4043 N N   . TYR A 0 518 . -75.059  -24.880 69.944   1.00 35.37 518 A 1 
ATOM 4044 C CA  . TYR A 0 518 . -75.720  -26.168 70.215   1.00 35.37 518 A 1 
ATOM 4045 C C   . TYR A 0 518 . -77.165  -25.974 70.722   1.00 35.37 518 A 1 
ATOM 4046 C CB  . TYR A 0 518 . -74.877  -27.016 71.184   1.00 35.37 518 A 1 
ATOM 4047 O O   . TYR A 0 518 . -77.436  -25.793 71.915   1.00 35.37 518 A 1 
ATOM 4048 C CG  . TYR A 0 518 . -75.393  -28.436 71.395   1.00 35.37 518 A 1 
ATOM 4049 C CD1 . TYR A 0 518 . -76.207  -28.747 72.504   1.00 35.37 518 A 1 
ATOM 4050 C CD2 . TYR A 0 518 . -75.044  -29.451 70.484   1.00 35.37 518 A 1 
ATOM 4051 C CE1 . TYR A 0 518 . -76.664  -30.066 72.706   1.00 35.37 518 A 1 
ATOM 4052 C CE2 . TYR A 0 518 . -75.498  -30.771 70.678   1.00 35.37 518 A 1 
ATOM 4053 O OH  . TYR A 0 518 . -76.741  -32.356 71.989   1.00 35.37 518 A 1 
ATOM 4054 C CZ  . TYR A 0 518 . -76.305  -31.082 71.790   1.00 35.37 518 A 1 
ATOM 4055 N N   . GLY A 0 519 . -78.128  -26.026 69.800   1.00 38.70 519 A 1 
ATOM 4056 C CA  . GLY A 0 519 . -79.555  -26.024 70.093   1.00 38.70 519 A 1 
ATOM 4057 C C   . GLY A 0 519 . -80.001  -27.381 70.627   1.00 38.70 519 A 1 
ATOM 4058 O O   . GLY A 0 519 . -80.085  -28.356 69.883   1.00 38.70 519 A 1 
ATOM 4059 N N   . ALA A 0 520 . -80.328  -27.440 71.920   1.00 30.09 520 A 1 
ATOM 4060 C CA  . ALA A 0 520 . -80.950  -28.585 72.578   1.00 30.09 520 A 1 
ATOM 4061 C C   . ALA A 0 520 . -82.266  -28.989 71.879   1.00 30.09 520 A 1 
ATOM 4062 C CB  . ALA A 0 520 . -81.170  -28.208 74.053   1.00 30.09 520 A 1 
ATOM 4063 O O   . ALA A 0 520 . -83.347  -28.528 72.247   1.00 30.09 520 A 1 
ATOM 4064 N N   . SER A 0 521 . -82.196  -29.850 70.862   1.00 36.14 521 A 1 
ATOM 4065 C CA  . SER A 0 521 . -83.387  -30.369 70.197   1.00 36.14 521 A 1 
ATOM 4066 C C   . SER A 0 521 . -83.973  -31.527 71.005   1.00 36.14 521 A 1 
ATOM 4067 C CB  . SER A 0 521 . -83.156  -30.689 68.716   1.00 36.14 521 A 1 
ATOM 4068 O O   . SER A 0 521 . -83.348  -32.548 71.297   1.00 36.14 521 A 1 
ATOM 4069 O OG  . SER A 0 521 . -82.211  -31.715 68.529   1.00 36.14 521 A 1 
ATOM 4070 N N   . SER A 0 522 . -85.214  -31.329 71.434   1.00 34.27 522 A 1 
ATOM 4071 C CA  . SER A 0 522 . -86.031  -32.338 72.080   1.00 34.27 522 A 1 
ATOM 4072 C C   . SER A 0 522 . -86.364  -33.468 71.103   1.00 34.27 522 A 1 
ATOM 4073 C CB  . SER A 0 522 . -87.319  -31.678 72.586   1.00 34.27 522 A 1 
ATOM 4074 O O   . SER A 0 522 . -86.988  -33.230 70.075   1.00 34.27 522 A 1 
ATOM 4075 O OG  . SER A 0 522 . -87.942  -30.963 71.535   1.00 34.27 522 A 1 
ATOM 4076 N N   . TYR A 0 523 . -86.065  -34.698 71.521   1.00 27.65 523 A 1 
ATOM 4077 C CA  . TYR A 0 523 . -86.746  -35.930 71.114   1.00 27.65 523 A 1 
ATOM 4078 C C   . TYR A 0 523 . -86.567  -36.398 69.649   1.00 27.65 523 A 1 
ATOM 4079 C CB  . TYR A 0 523 . -88.219  -35.872 71.581   1.00 27.65 523 A 1 
ATOM 4080 O O   . TYR A 0 523 . -87.391  -36.161 68.776   1.00 27.65 523 A 1 
ATOM 4081 C CG  . TYR A 0 523 . -88.619  -37.015 72.489   1.00 27.65 523 A 1 
ATOM 4082 C CD1 . TYR A 0 523 . -89.310  -38.123 71.967   1.00 27.65 523 A 1 
ATOM 4083 C CD2 . TYR A 0 523 . -88.304  -36.958 73.860   1.00 27.65 523 A 1 
ATOM 4084 C CE1 . TYR A 0 523 . -89.699  -39.172 72.821   1.00 27.65 523 A 1 
ATOM 4085 C CE2 . TYR A 0 523 . -88.687  -38.008 74.717   1.00 27.65 523 A 1 
ATOM 4086 O OH  . TYR A 0 523 . -89.773  -40.129 75.016   1.00 27.65 523 A 1 
ATOM 4087 C CZ  . TYR A 0 523 . -89.391  -39.115 74.196   1.00 27.65 523 A 1 
ATOM 4088 N N   . GLY A 0 524 . -85.536  -37.223 69.441   1.00 32.08 524 A 1 
ATOM 4089 C CA  . GLY A 0 524 . -85.653  -38.488 68.706   1.00 32.08 524 A 1 
ATOM 4090 C C   . GLY A 0 524 . -85.983  -38.446 67.210   1.00 32.08 524 A 1 
ATOM 4091 O O   . GLY A 0 524 . -87.076  -38.841 66.809   1.00 32.08 524 A 1 
ATOM 4092 N N   . LYS A 0 525 . -84.985  -38.176 66.364   1.00 30.23 525 A 1 
ATOM 4093 C CA  . LYS A 0 525 . -84.828  -38.903 65.093   1.00 30.23 525 A 1 
ATOM 4094 C C   . LYS A 0 525 . -83.344  -38.977 64.736   1.00 30.23 525 A 1 
ATOM 4095 C CB  . LYS A 0 525 . -85.682  -38.283 63.972   1.00 30.23 525 A 1 
ATOM 4096 O O   . LYS A 0 525 . -82.644  -37.978 64.812   1.00 30.23 525 A 1 
ATOM 4097 C CG  . LYS A 0 525 . -86.405  -39.386 63.180   1.00 30.23 525 A 1 
ATOM 4098 C CD  . LYS A 0 525 . -87.200  -38.788 62.016   1.00 30.23 525 A 1 
ATOM 4099 C CE  . LYS A 0 525 . -87.996  -39.878 61.291   1.00 30.23 525 A 1 
ATOM 4100 N NZ  . LYS A 0 525 . -88.581  -39.356 60.032   1.00 30.23 525 A 1 
ATOM 4101 N N   . ALA A 0 526 . -82.880  -40.192 64.464   1.00 27.95 526 A 1 
ATOM 4102 C CA  . ALA A 0 526 . -81.478  -40.571 64.359   1.00 27.95 526 A 1 
ATOM 4103 C C   . ALA A 0 526 . -80.669  -39.685 63.395   1.00 27.95 526 A 1 
ATOM 4104 C CB  . ALA A 0 526 . -81.447  -42.039 63.914   1.00 27.95 526 A 1 
ATOM 4105 O O   . ALA A 0 526 . -81.052  -39.517 62.238   1.00 27.95 526 A 1 
ATOM 4106 N N   . ALA A 0 527 . -79.524  -39.198 63.877   1.00 32.21 527 A 1 
ATOM 4107 C CA  . ALA A 0 527 . -78.393  -38.835 63.039   1.00 32.21 527 A 1 
ATOM 4108 C C   . ALA A 0 527 . -77.869  -40.129 62.399   1.00 32.21 527 A 1 
ATOM 4109 C CB  . ALA A 0 527 . -77.338  -38.151 63.923   1.00 32.21 527 A 1 
ATOM 4110 O O   . ALA A 0 527 . -77.242  -40.945 63.071   1.00 32.21 527 A 1 
ATOM 4111 N N   . SER A 0 528 . -78.199  -40.363 61.131   1.00 33.07 528 A 1 
ATOM 4112 C CA  . SER A 0 528 . -77.525  -41.375 60.323   1.00 33.07 528 A 1 
ATOM 4113 C C   . SER A 0 528 . -77.091  -40.746 59.004   1.00 33.07 528 A 1 
ATOM 4114 C CB  . SER A 0 528 . -78.357  -42.652 60.134   1.00 33.07 528 A 1 
ATOM 4115 O O   . SER A 0 528 . -77.893  -40.600 58.085   1.00 33.07 528 A 1 
ATOM 4116 O OG  . SER A 0 528 . -79.480  -42.444 59.300   1.00 33.07 528 A 1 
ATOM 4117 N N   . GLU A 0 529 . -75.815  -40.368 58.978   1.00 28.70 529 A 1 
ATOM 4118 C CA  . GLU A 0 529 . -74.857  -40.907 58.012   1.00 28.70 529 A 1 
ATOM 4119 C C   . GLU A 0 529 . -75.188  -40.689 56.524   1.00 28.70 529 A 1 
ATOM 4120 C CB  . GLU A 0 529 . -74.652  -42.403 58.353   1.00 28.70 529 A 1 
ATOM 4121 O O   . GLU A 0 529 . -75.854  -41.515 55.906   1.00 28.70 529 A 1 
ATOM 4122 C CG  . GLU A 0 529 . -73.226  -42.926 58.107   1.00 28.70 529 A 1 
ATOM 4123 C CD  . GLU A 0 529 . -72.399  -43.137 59.392   1.00 28.70 529 A 1 
ATOM 4124 O OE1 . GLU A 0 529 . -71.155  -43.114 59.280   1.00 28.70 529 A 1 
ATOM 4125 O OE2 . GLU A 0 529 . -72.999  -43.369 60.468   1.00 28.70 529 A 1 
ATOM 4126 N N   . SER A 0 530 . -74.658  -39.609 55.936   1.00 32.13 530 A 1 
ATOM 4127 C CA  . SER A 0 530 . -73.934  -39.679 54.653   1.00 32.13 530 A 1 
ATOM 4128 C C   . SER A 0 530 . -73.219  -38.353 54.345   1.00 32.13 530 A 1 
ATOM 4129 C CB  . SER A 0 530 . -74.807  -40.115 53.461   1.00 32.13 530 A 1 
ATOM 4130 O O   . SER A 0 530 . -73.485  -37.715 53.329   1.00 32.13 530 A 1 
ATOM 4131 O OG  . SER A 0 530 . -73.964  -40.500 52.391   1.00 32.13 530 A 1 
ATOM 4132 N N   . ASP A 0 531 . -72.278  -37.955 55.204   1.00 28.93 531 A 1 
ATOM 4133 C CA  . ASP A 0 531 . -71.166  -37.088 54.801   1.00 28.93 531 A 1 
ATOM 4134 C C   . ASP A 0 531 . -70.115  -37.955 54.107   1.00 28.93 531 A 1 
ATOM 4135 C CB  . ASP A 0 531 . -70.528  -36.382 56.016   1.00 28.93 531 A 1 
ATOM 4136 O O   . ASP A 0 531 . -69.181  -38.422 54.742   1.00 28.93 531 A 1 
ATOM 4137 C CG  . ASP A 0 531 . -71.171  -35.050 56.376   1.00 28.93 531 A 1 
ATOM 4138 O OD1 . ASP A 0 531 . -71.666  -34.374 55.447   1.00 28.93 531 A 1 
ATOM 4139 O OD2 . ASP A 0 531 . -71.119  -34.719 57.578   1.00 28.93 531 A 1 
ATOM 4140 N N   . TYR A 0 532 . -70.279  -38.220 52.815   1.00 29.54 532 A 1 
ATOM 4141 C CA  . TYR A 0 532 . -69.194  -38.667 51.938   1.00 29.54 532 A 1 
ATOM 4142 C C   . TYR A 0 532 . -69.616  -38.368 50.499   1.00 29.54 532 A 1 
ATOM 4143 C CB  . TYR A 0 532 . -68.832  -40.164 52.136   1.00 29.54 532 A 1 
ATOM 4144 O O   . TYR A 0 532 . -70.360  -39.124 49.891   1.00 29.54 532 A 1 
ATOM 4145 C CG  . TYR A 0 532 . -67.587  -40.421 52.984   1.00 29.54 532 A 1 
ATOM 4146 C CD1 . TYR A 0 532 . -66.305  -40.327 52.405   1.00 29.54 532 A 1 
ATOM 4147 C CD2 . TYR A 0 532 . -67.702  -40.751 54.349   1.00 29.54 532 A 1 
ATOM 4148 C CE1 . TYR A 0 532 . -65.152  -40.503 53.201   1.00 29.54 532 A 1 
ATOM 4149 C CE2 . TYR A 0 532 . -66.560  -40.890 55.158   1.00 29.54 532 A 1 
ATOM 4150 O OH  . TYR A 0 532 . -64.174  -40.887 55.366   1.00 29.54 532 A 1 
ATOM 4151 C CZ  . TYR A 0 532 . -65.281  -40.760 54.584   1.00 29.54 532 A 1 
ATOM 4152 N N   . ASP A 0 533 . -69.182  -37.230 49.962   1.00 35.30 533 A 1 
ATOM 4153 C CA  . ASP A 0 533 . -68.148  -37.301 48.937   1.00 35.30 533 A 1 
ATOM 4154 C C   . ASP A 0 533 . -67.529  -35.932 48.654   1.00 35.30 533 A 1 
ATOM 4155 C CB  . ASP A 0 533 . -68.597  -38.009 47.642   1.00 35.30 533 A 1 
ATOM 4156 O O   . ASP A 0 533 . -68.161  -34.951 48.265   1.00 35.30 533 A 1 
ATOM 4157 C CG  . ASP A 0 533 . -68.312  -39.523 47.672   1.00 35.30 533 A 1 
ATOM 4158 O OD1 . ASP A 0 533 . -67.351  -39.920 48.381   1.00 35.30 533 A 1 
ATOM 4159 O OD2 . ASP A 0 533 . -68.975  -40.255 46.906   1.00 35.30 533 A 1 
ATOM 4160 N N   . ARG A 0 534 . -66.214  -35.917 48.864   1.00 30.34 534 A 1 
ATOM 4161 C CA  . ARG A 0 534 . -65.270  -34.887 48.460   1.00 30.34 534 A 1 
ATOM 4162 C C   . ARG A 0 534 . -65.437  -34.586 46.968   1.00 30.34 534 A 1 
ATOM 4163 C CB  . ARG A 0 534 . -63.850  -35.435 48.690   1.00 30.34 534 A 1 
ATOM 4164 O O   . ARG A 0 534 . -64.852  -35.269 46.133   1.00 30.34 534 A 1 
ATOM 4165 C CG  . ARG A 0 534 . -63.463  -35.709 50.144   1.00 30.34 534 A 1 
ATOM 4166 C CD  . ARG A 0 534 . -62.114  -36.440 50.151   1.00 30.34 534 A 1 
ATOM 4167 N NE  . ARG A 0 534 . -61.771  -36.912 51.503   1.00 30.34 534 A 1 
ATOM 4168 N NH1 . ARG A 0 534 . -60.644  -38.829 50.904   1.00 30.34 534 A 1 
ATOM 4169 N NH2 . ARG A 0 534 . -60.947  -38.345 53.062   1.00 30.34 534 A 1 
ATOM 4170 C CZ  . ARG A 0 534 . -61.121  -38.021 51.812   1.00 30.34 534 A 1 
ATOM 4171 N N   . TYR A 0 535 . -66.123  -33.500 46.638   1.00 34.43 535 A 1 
ATOM 4172 C CA  . TYR A 0 535 . -65.880  -32.782 45.390   1.00 34.43 535 A 1 
ATOM 4173 C C   . TYR A 0 535 . -64.653  -31.882 45.646   1.00 34.43 535 A 1 
ATOM 4174 C CB  . TYR A 0 535 . -67.156  -32.032 44.984   1.00 34.43 535 A 1 
ATOM 4175 O O   . TYR A 0 535 . -64.758  -30.787 46.177   1.00 34.43 535 A 1 
ATOM 4176 C CG  . TYR A 0 535 . -67.239  -31.762 43.498   1.00 34.43 535 A 1 
ATOM 4177 C CD1 . TYR A 0 535 . -66.809  -30.531 42.968   1.00 34.43 535 A 1 
ATOM 4178 C CD2 . TYR A 0 535 . -67.750  -32.758 42.643   1.00 34.43 535 A 1 
ATOM 4179 C CE1 . TYR A 0 535 . -66.902  -30.290 41.583   1.00 34.43 535 A 1 
ATOM 4180 C CE2 . TYR A 0 535 . -67.845  -32.521 41.260   1.00 34.43 535 A 1 
ATOM 4181 O OH  . TYR A 0 535 . -67.530  -31.058 39.392   1.00 34.43 535 A 1 
ATOM 4182 C CZ  . TYR A 0 535 . -67.425  -31.285 40.728   1.00 34.43 535 A 1 
ATOM 4183 N N   . GLY A 0 536 . -63.413  -32.348 45.515   1.00 34.66 536 A 1 
ATOM 4184 C CA  . GLY A 0 536 . -62.907  -33.041 44.337   1.00 34.66 536 A 1 
ATOM 4185 C C   . GLY A 0 536 . -62.385  -32.026 43.318   1.00 34.66 536 A 1 
ATOM 4186 O O   . GLY A 0 536 . -62.864  -31.977 42.198   1.00 34.66 536 A 1 
ATOM 4187 N N   . LYS A 0 537 . -61.441  -31.177 43.754   1.00 34.46 537 A 1 
ATOM 4188 C CA  . LYS A 0 537 . -60.337  -30.571 42.986   1.00 34.46 537 A 1 
ATOM 4189 C C   . LYS A 0 537 . -60.397  -30.823 41.463   1.00 34.46 537 A 1 
ATOM 4190 C CB  . LYS A 0 537 . -59.049  -31.168 43.609   1.00 34.46 537 A 1 
ATOM 4191 O O   . LYS A 0 537 . -59.834  -31.809 40.996   1.00 34.46 537 A 1 
ATOM 4192 C CG  . LYS A 0 537 . -57.749  -30.435 43.255   1.00 34.46 537 A 1 
ATOM 4193 C CD  . LYS A 0 537 . -56.517  -31.244 43.703   1.00 34.46 537 A 1 
ATOM 4194 C CE  . LYS A 0 537 . -55.256  -30.381 43.553   1.00 34.46 537 A 1 
ATOM 4195 N NZ  . LYS A 0 537 . -54.011  -31.184 43.448   1.00 34.46 537 A 1 
ATOM 4196 N N   . GLN A 0 538 . -60.983  -29.913 40.681   1.00 33.56 538 A 1 
ATOM 4197 C CA  . GLN A 0 538 . -60.805  -29.926 39.226   1.00 33.56 538 A 1 
ATOM 4198 C C   . GLN A 0 538 . -60.893  -28.528 38.609   1.00 33.56 538 A 1 
ATOM 4199 C CB  . GLN A 0 538 . -61.774  -30.913 38.554   1.00 33.56 538 A 1 
ATOM 4200 O O   . GLN A 0 538 . -61.922  -27.865 38.634   1.00 33.56 538 A 1 
ATOM 4201 C CG  . GLN A 0 538 . -61.335  -31.212 37.108   1.00 33.56 538 A 1 
ATOM 4202 C CD  . GLN A 0 538 . -62.055  -32.408 36.492   1.00 33.56 538 A 1 
ATOM 4203 N NE2 . GLN A 0 538 . -61.689  -32.809 35.294   1.00 33.56 538 A 1 
ATOM 4204 O OE1 . GLN A 0 538 . -62.940  -33.020 37.060   1.00 33.56 538 A 1 
ATOM 4205 N N   . GLY A 0 539 . -59.769  -28.132 38.023   1.00 35.07 539 A 1 
ATOM 4206 C CA  . GLY A 0 539 . -59.601  -26.990 37.133   1.00 35.07 539 A 1 
ATOM 4207 C C   . GLY A 0 539 . -58.207  -27.013 36.502   1.00 35.07 539 A 1 
ATOM 4208 O O   . GLY A 0 539 . -57.608  -25.966 36.315   1.00 35.07 539 A 1 
ATOM 4209 N N   . SER A 0 540 . -57.645  -28.207 36.262   1.00 33.44 540 A 1 
ATOM 4210 C CA  . SER A 0 540 . -56.409  -28.371 35.493   1.00 33.44 540 A 1 
ATOM 4211 C C   . SER A 0 540 . -56.795  -28.785 34.078   1.00 33.44 540 A 1 
ATOM 4212 C CB  . SER A 0 540 . -55.449  -29.360 36.153   1.00 33.44 540 A 1 
ATOM 4213 O O   . SER A 0 540 . -57.541  -29.745 33.868   1.00 33.44 540 A 1 
ATOM 4214 O OG  . SER A 0 540 . -54.218  -29.396 35.462   1.00 33.44 540 A 1 
ATOM 4215 N N   . TYR A 0 541 . -56.359  -27.952 33.145   1.00 36.51 541 A 1 
ATOM 4216 C CA  . TYR A 0 541 . -56.691  -27.939 31.735   1.00 36.51 541 A 1 
ATOM 4217 C C   . TYR A 0 541 . -56.130  -29.170 31.002   1.00 36.51 541 A 1 
ATOM 4218 C CB  . TYR A 0 541 . -56.118  -26.626 31.157   1.00 36.51 541 A 1 
ATOM 4219 O O   . TYR A 0 541 . -54.944  -29.465 31.086   1.00 36.51 541 A 1 
ATOM 4220 C CG  . TYR A 0 541 . -57.111  -25.727 30.450   1.00 36.51 541 A 1 
ATOM 4221 C CD1 . TYR A 0 541 . -57.077  -25.628 29.047   1.00 36.51 541 A 1 
ATOM 4222 C CD2 . TYR A 0 541 . -58.008  -24.931 31.192   1.00 36.51 541 A 1 
ATOM 4223 C CE1 . TYR A 0 541 . -57.936  -24.734 28.383   1.00 36.51 541 A 1 
ATOM 4224 C CE2 . TYR A 0 541 . -58.867  -24.030 30.530   1.00 36.51 541 A 1 
ATOM 4225 O OH  . TYR A 0 541 . -59.636  -23.056 28.468   1.00 36.51 541 A 1 
ATOM 4226 C CZ  . TYR A 0 541 . -58.827  -23.929 29.121   1.00 36.51 541 A 1 
ATOM 4227 N N   . GLY A 0 542 . -57.006  -29.836 30.245   1.00 31.83 542 A 1 
ATOM 4228 C CA  . GLY A 0 542 . -56.727  -30.388 28.913   1.00 31.83 542 A 1 
ATOM 4229 C C   . GLY A 0 542 . -55.570  -31.376 28.744   1.00 31.83 542 A 1 
ATOM 4230 O O   . GLY A 0 542 . -54.521  -31.012 28.225   1.00 31.83 542 A 1 
ATOM 4231 N N   . GLY A 0 543 . -55.817  -32.659 29.020   1.00 32.04 543 A 1 
ATOM 4232 C CA  . GLY A 0 543 . -54.973  -33.771 28.570   1.00 32.04 543 A 1 
ATOM 4233 C C   . GLY A 0 543 . -55.811  -34.866 27.910   1.00 32.04 543 A 1 
ATOM 4234 O O   . GLY A 0 543 . -56.595  -35.540 28.568   1.00 32.04 543 A 1 
ATOM 4235 N N   . TYR A 0 544 . -55.660  -35.006 26.596   1.00 30.50 544 A 1 
ATOM 4236 C CA  . TYR A 0 544 . -56.284  -35.997 25.718   1.00 30.50 544 A 1 
ATOM 4237 C C   . TYR A 0 544 . -55.964  -37.451 26.119   1.00 30.50 544 A 1 
ATOM 4238 C CB  . TYR A 0 544 . -55.719  -35.746 24.308   1.00 30.50 544 A 1 
ATOM 4239 O O   . TYR A 0 544 . -54.817  -37.754 26.436   1.00 30.50 544 A 1 
ATOM 4240 C CG  . TYR A 0 544 . -56.205  -34.485 23.612   1.00 30.50 544 A 1 
ATOM 4241 C CD1 . TYR A 0 544 . -57.179  -34.601 22.603   1.00 30.50 544 A 1 
ATOM 4242 C CD2 . TYR A 0 544 . -55.676  -33.215 23.931   1.00 30.50 544 A 1 
ATOM 4243 C CE1 . TYR A 0 544 . -57.634  -33.458 21.922   1.00 30.50 544 A 1 
ATOM 4244 C CE2 . TYR A 0 544 . -56.138  -32.066 23.258   1.00 30.50 544 A 1 
ATOM 4245 O OH  . TYR A 0 544 . -57.570  -31.094 21.585   1.00 30.50 544 A 1 
ATOM 4246 C CZ  . TYR A 0 544 . -57.119  -32.188 22.250   1.00 30.50 544 A 1 
ATOM 4247 N N   . GLY A 0 545 . -56.927  -38.377 25.981   1.00 31.98 545 A 1 
ATOM 4248 C CA  . GLY A 0 545 . -56.615  -39.816 25.938   1.00 31.98 545 A 1 
ATOM 4249 C C   . GLY A 0 545 . -57.732  -40.787 26.340   1.00 31.98 545 A 1 
ATOM 4250 O O   . GLY A 0 545 . -57.837  -41.159 27.497   1.00 31.98 545 A 1 
ATOM 4251 N N   . HIS A 0 546 . -58.526  -41.212 25.350   1.00 29.82 546 A 1 
ATOM 4252 C CA  . HIS A 0 546 . -59.130  -42.544 25.145   1.00 29.82 546 A 1 
ATOM 4253 C C   . HIS A 0 546 . -59.333  -43.537 26.317   1.00 29.82 546 A 1 
ATOM 4254 C CB  . HIS A 0 546 . -58.258  -43.255 24.093   1.00 29.82 546 A 1 
ATOM 4255 O O   . HIS A 0 546 . -58.370  -43.999 26.917   1.00 29.82 546 A 1 
ATOM 4256 C CG  . HIS A 0 546 . -58.422  -42.705 22.704   1.00 29.82 546 A 1 
ATOM 4257 C CD2 . HIS A 0 546 . -57.573  -41.865 22.033   1.00 29.82 546 A 1 
ATOM 4258 N ND1 . HIS A 0 546 . -59.467  -42.993 21.858   1.00 29.82 546 A 1 
ATOM 4259 C CE1 . HIS A 0 546 . -59.260  -42.337 20.705   1.00 29.82 546 A 1 
ATOM 4260 N NE2 . HIS A 0 546 . -58.123  -41.633 20.770   1.00 29.82 546 A 1 
ATOM 4261 N N   . GLY A 0 547 . -60.553  -44.100 26.414   1.00 30.66 547 A 1 
ATOM 4262 C CA  . GLY A 0 547 . -60.705  -45.532 26.743   1.00 30.66 547 A 1 
ATOM 4263 C C   . GLY A 0 547 . -61.946  -45.979 27.529   1.00 30.66 547 A 1 
ATOM 4264 O O   . GLY A 0 547 . -61.884  -46.096 28.740   1.00 30.66 547 A 1 
ATOM 4265 N N   . HIS A 0 548 . -63.025  -46.307 26.806   1.00 31.22 548 A 1 
ATOM 4266 C CA  . HIS A 0 548 . -63.966  -47.433 27.003   1.00 31.22 548 A 1 
ATOM 4267 C C   . HIS A 0 548 . -64.405  -47.919 28.412   1.00 31.22 548 A 1 
ATOM 4268 C CB  . HIS A 0 548 . -63.388  -48.637 26.235   1.00 31.22 548 A 1 
ATOM 4269 O O   . HIS A 0 548 . -63.621  -48.519 29.135   1.00 31.22 548 A 1 
ATOM 4270 C CG  . HIS A 0 548 . -63.277  -48.410 24.750   1.00 31.22 548 A 1 
ATOM 4271 C CD2 . HIS A 0 548 . -62.141  -48.133 24.036   1.00 31.22 548 A 1 
ATOM 4272 N ND1 . HIS A 0 548 . -64.323  -48.433 23.857   1.00 31.22 548 A 1 
ATOM 4273 C CE1 . HIS A 0 548 . -63.833  -48.171 22.635   1.00 31.22 548 A 1 
ATOM 4274 N NE2 . HIS A 0 548 . -62.510  -47.967 22.698   1.00 31.22 548 A 1 
ATOM 4275 N N   . GLY A 0 549 . -65.734  -47.982 28.623   1.00 28.58 549 A 1 
ATOM 4276 C CA  . GLY A 0 549 . -66.376  -49.287 28.890   1.00 28.58 549 A 1 
ATOM 4277 C C   . GLY A 0 549 . -67.370  -49.445 30.059   1.00 28.58 549 A 1 
ATOM 4278 O O   . GLY A 0 549 . -66.967  -49.782 31.159   1.00 28.58 549 A 1 
ATOM 4279 N N   . TYR A 0 550 . -68.666  -49.323 29.735   1.00 29.98 550 A 1 
ATOM 4280 C CA  . TYR A 0 550 . -69.840  -50.164 30.083   1.00 29.98 550 A 1 
ATOM 4281 C C   . TYR A 0 550 . -70.129  -50.728 31.496   1.00 29.98 550 A 1 
ATOM 4282 C CB  . TYR A 0 550 . -69.925  -51.333 29.085   1.00 29.98 550 A 1 
ATOM 4283 O O   . TYR A 0 550 . -69.427  -51.601 31.997   1.00 29.98 550 A 1 
ATOM 4284 C CG  . TYR A 0 550 . -70.071  -50.896 27.644   1.00 29.98 550 A 1 
ATOM 4285 C CD1 . TYR A 0 550 . -71.332  -50.504 27.157   1.00 29.98 550 A 1 
ATOM 4286 C CD2 . TYR A 0 550 . -68.947  -50.870 26.797   1.00 29.98 550 A 1 
ATOM 4287 C CE1 . TYR A 0 550 . -71.467  -50.072 25.825   1.00 29.98 550 A 1 
ATOM 4288 C CE2 . TYR A 0 550 . -69.073  -50.418 25.470   1.00 29.98 550 A 1 
ATOM 4289 O OH  . TYR A 0 550 . -70.473  -49.600 23.700   1.00 29.98 550 A 1 
ATOM 4290 C CZ  . TYR A 0 550 . -70.338  -50.021 24.983   1.00 29.98 550 A 1 
ATOM 4291 N N   . GLY A 0 551 . -71.373  -50.449 31.927   1.00 33.77 551 A 1 
ATOM 4292 C CA  . GLY A 0 551 . -72.324  -51.399 32.544   1.00 33.77 551 A 1 
ATOM 4293 C C   . GLY A 0 551 . -72.822  -50.988 33.940   1.00 33.77 551 A 1 
ATOM 4294 O O   . GLY A 0 551 . -72.076  -50.375 34.687   1.00 33.77 551 A 1 
ATOM 4295 N N   . HIS A 0 552 . -74.038  -51.290 34.403   1.00 28.74 552 A 1 
ATOM 4296 C CA  . HIS A 0 552 . -75.277  -51.817 33.816   1.00 28.74 552 A 1 
ATOM 4297 C C   . HIS A 0 552 . -76.411  -51.615 34.861   1.00 28.74 552 A 1 
ATOM 4298 C CB  . HIS A 0 552 . -75.127  -53.314 33.472   1.00 28.74 552 A 1 
ATOM 4299 O O   . HIS A 0 552 . -76.152  -51.420 36.045   1.00 28.74 552 A 1 
ATOM 4300 C CG  . HIS A 0 552 . -76.175  -53.883 32.539   1.00 28.74 552 A 1 
ATOM 4301 C CD2 . HIS A 0 552 . -76.076  -54.028 31.179   1.00 28.74 552 A 1 
ATOM 4302 N ND1 . HIS A 0 552 . -77.380  -54.436 32.911   1.00 28.74 552 A 1 
ATOM 4303 C CE1 . HIS A 0 552 . -77.994  -54.878 31.800   1.00 28.74 552 A 1 
ATOM 4304 N NE2 . HIS A 0 552 . -77.218  -54.694 30.720   1.00 28.74 552 A 1 
ATOM 4305 N N   . ASP A 0 553 . -77.641  -51.685 34.369   1.00 32.47 553 A 1 
ATOM 4306 C CA  . ASP A 0 553 . -78.993  -51.445 34.894   1.00 32.47 553 A 1 
ATOM 4307 C C   . ASP A 0 553 . -79.487  -52.032 36.238   1.00 32.47 553 A 1 
ATOM 4308 C CB  . ASP A 0 553 . -79.900  -52.079 33.826   1.00 32.47 553 A 1 
ATOM 4309 O O   . ASP A 0 553 . -79.052  -53.100 36.668   1.00 32.47 553 A 1 
ATOM 4310 C CG  . ASP A 0 553 . -79.687  -51.444 32.456   1.00 32.47 553 A 1 
ATOM 4311 O OD1 . ASP A 0 553 . -80.452  -50.510 32.151   1.00 32.47 553 A 1 
ATOM 4312 O OD2 . ASP A 0 553 . -78.731  -51.859 31.766   1.00 32.47 553 A 1 
ATOM 4313 N N   . GLY A 0 554 . -80.569  -51.379 36.725   1.00 28.40 554 A 1 
ATOM 4314 C CA  . GLY A 0 554 . -81.819  -51.954 37.291   1.00 28.40 554 A 1 
ATOM 4315 C C   . GLY A 0 554 . -81.721  -52.518 38.717   1.00 28.40 554 A 1 
ATOM 4316 O O   . GLY A 0 554 . -80.638  -52.866 39.152   1.00 28.40 554 A 1 
ATOM 4317 N N   . TYR A 0 555 . -82.739  -52.668 39.581   1.00 30.36 555 A 1 
ATOM 4318 C CA  . TYR A 0 555 . -84.202  -52.919 39.556   1.00 30.36 555 A 1 
ATOM 4319 C C   . TYR A 0 555 . -84.619  -52.802 41.065   1.00 30.36 555 A 1 
ATOM 4320 C CB  . TYR A 0 555 . -84.469  -54.368 39.044   1.00 30.36 555 A 1 
ATOM 4321 O O   . TYR A 0 555 . -83.800  -53.128 41.919   1.00 30.36 555 A 1 
ATOM 4322 C CG  . TYR A 0 555 . -83.302  -55.039 38.316   1.00 30.36 555 A 1 
ATOM 4323 C CD1 . TYR A 0 555 . -83.218  -55.006 36.909   1.00 30.36 555 A 1 
ATOM 4324 C CD2 . TYR A 0 555 . -82.215  -55.543 39.065   1.00 30.36 555 A 1 
ATOM 4325 C CE1 . TYR A 0 555 . -82.026  -55.393 36.263   1.00 30.36 555 A 1 
ATOM 4326 C CE2 . TYR A 0 555 . -81.008  -55.885 38.425   1.00 30.36 555 A 1 
ATOM 4327 O OH  . TYR A 0 555 . -79.726  -56.048 36.400   1.00 30.36 555 A 1 
ATOM 4328 C CZ  . TYR A 0 555 . -80.905  -55.789 37.021   1.00 30.36 555 A 1 
ATOM 4329 N N   . GLY A 0 556 . -85.762  -52.305 41.559   1.00 27.11 556 A 1 
ATOM 4330 C CA  . GLY A 0 556 . -87.163  -52.592 41.232   1.00 27.11 556 A 1 
ATOM 4331 C C   . GLY A 0 556 . -87.764  -53.701 42.132   1.00 27.11 556 A 1 
ATOM 4332 O O   . GLY A 0 556 . -87.559  -54.863 41.809   1.00 27.11 556 A 1 
ATOM 4333 N N   . TYR A 0 557 . -88.482  -53.356 43.222   1.00 29.36 557 A 1 
ATOM 4334 C CA  . TYR A 0 557 . -89.683  -54.029 43.807   1.00 29.36 557 A 1 
ATOM 4335 C C   . TYR A 0 557 . -90.119  -53.256 45.086   1.00 29.36 557 A 1 
ATOM 4336 C CB  . TYR A 0 557 . -89.470  -55.523 44.136   1.00 29.36 557 A 1 
ATOM 4337 O O   . TYR A 0 557 . -89.260  -52.882 45.875   1.00 29.36 557 A 1 
ATOM 4338 C CG  . TYR A 0 557 . -88.515  -55.838 45.274   1.00 29.36 557 A 1 
ATOM 4339 C CD1 . TYR A 0 557 . -87.121  -55.821 45.070   1.00 29.36 557 A 1 
ATOM 4340 C CD2 . TYR A 0 557 . -89.033  -56.149 46.547   1.00 29.36 557 A 1 
ATOM 4341 C CE1 . TYR A 0 557 . -86.244  -56.086 46.139   1.00 29.36 557 A 1 
ATOM 4342 C CE2 . TYR A 0 557 . -88.161  -56.428 47.616   1.00 29.36 557 A 1 
ATOM 4343 O OH  . TYR A 0 557 . -85.927  -56.644 48.454   1.00 29.36 557 A 1 
ATOM 4344 C CZ  . TYR A 0 557 . -86.766  -56.388 47.416   1.00 29.36 557 A 1 
ATOM 4345 N N   . ASP A 0 558 . -91.338  -52.771 45.345   1.00 29.91 558 A 1 
ATOM 4346 C CA  . ASP A 0 558 . -92.736  -53.240 45.286   1.00 29.91 558 A 1 
ATOM 4347 C C   . ASP A 0 558 . -93.247  -54.098 46.474   1.00 29.91 558 A 1 
ATOM 4348 C CB  . ASP A 0 558 . -93.227  -53.750 43.909   1.00 29.91 558 A 1 
ATOM 4349 O O   . ASP A 0 558 . -92.929  -55.275 46.600   1.00 29.91 558 A 1 
ATOM 4350 C CG  . ASP A 0 558 . -93.830  -52.667 43.001   1.00 29.91 558 A 1 
ATOM 4351 O OD1 . ASP A 0 558 . -94.371  -51.683 43.554   1.00 29.91 558 A 1 
ATOM 4352 O OD2 . ASP A 0 558 . -93.812  -52.882 41.773   1.00 29.91 558 A 1 
ATOM 4353 N N   . THR A 0 559 . -94.206  -53.495 47.208   1.00 25.12 559 A 1 
ATOM 4354 C CA  . THR A 0 559 . -95.557  -54.040 47.504   1.00 25.12 559 A 1 
ATOM 4355 C C   . THR A 0 559 . -95.873  -54.743 48.853   1.00 25.12 559 A 1 
ATOM 4356 C CB  . THR A 0 559 . -96.083  -54.813 46.273   1.00 25.12 559 A 1 
ATOM 4357 O O   . THR A 0 559 . -95.270  -55.739 49.230   1.00 25.12 559 A 1 
ATOM 4358 C CG2 . THR A 0 559 . -97.518  -55.310 46.334   1.00 25.12 559 A 1 
ATOM 4359 O OG1 . THR A 0 559 . -96.180  -53.916 45.195   1.00 25.12 559 A 1 
ATOM 4360 N N   . TYR A 0 560 . -96.994  -54.272 49.457   1.00 25.39 560 A 1 
ATOM 4361 C CA  . TYR A 0 560 . -97.920  -54.882 50.456   1.00 25.39 560 A 1 
ATOM 4362 C C   . TYR A 0 560 . -97.465  -55.015 51.927   1.00 25.39 560 A 1 
ATOM 4363 C CB  . TYR A 0 560 . -98.454  -56.232 49.941   1.00 25.39 560 A 1 
ATOM 4364 O O   . TYR A 0 560 . -96.364  -55.448 52.205   1.00 25.39 560 A 1 
ATOM 4365 C CG  . TYR A 0 560 . -99.842  -56.208 49.327   1.00 25.39 560 A 1 
ATOM 4366 C CD1 . TYR A 0 560 . -100.813 -57.111 49.799   1.00 25.39 560 A 1 
ATOM 4367 C CD2 . TYR A 0 560 . -100.177 -55.308 48.299   1.00 25.39 560 A 1 
ATOM 4368 C CE1 . TYR A 0 560 . -102.099 -57.132 49.227   1.00 25.39 560 A 1 
ATOM 4369 C CE2 . TYR A 0 560 . -101.446 -55.348 47.696   1.00 25.39 560 A 1 
ATOM 4370 O OH  . TYR A 0 560 . -103.645 -56.284 47.597   1.00 25.39 560 A 1 
ATOM 4371 C CZ  . TYR A 0 560 . -102.411 -56.260 48.160   1.00 25.39 560 A 1 
ATOM 4372 N N   . GLY A 0 561 . -98.278  -54.778 52.968   1.00 29.32 561 A 1 
ATOM 4373 C CA  . GLY A 0 561 . -99.718  -54.528 53.109   1.00 29.32 561 A 1 
ATOM 4374 C C   . GLY A 0 561 . -100.237 -55.077 54.464   1.00 29.32 561 A 1 
ATOM 4375 O O   . GLY A 0 561 . -99.639  -56.005 55.000   1.00 29.32 561 A 1 
ATOM 4376 N N   . LYS A 0 562 . -101.411 -54.580 54.917   1.00 30.40 562 A 1 
ATOM 4377 C CA  . LYS A 0 562 . -102.308 -55.050 56.025   1.00 30.40 562 A 1 
ATOM 4378 C C   . LYS A 0 562 . -101.986 -54.487 57.430   1.00 30.40 562 A 1 
ATOM 4379 C CB  . LYS A 0 562 . -102.418 -56.588 56.050   1.00 30.40 562 A 1 
ATOM 4380 O O   . LYS A 0 562 . -100.870 -54.634 57.894   1.00 30.40 562 A 1 
ATOM 4381 C CG  . LYS A 0 562 . -102.832 -57.204 54.699   1.00 30.40 562 A 1 
ATOM 4382 C CD  . LYS A 0 562 . -102.632 -58.722 54.704   1.00 30.40 562 A 1 
ATOM 4383 C CE  . LYS A 0 562 . -103.009 -59.298 53.334   1.00 30.40 562 A 1 
ATOM 4384 N NZ  . LYS A 0 562 . -102.720 -60.751 53.265   1.00 30.40 562 A 1 
ATOM 4385 N N   . SER A 0 563 . -102.844 -53.732 58.137   1.00 26.14 563 A 1 
ATOM 4386 C CA  . SER A 0 563 . -104.299 -53.771 58.450   1.00 26.14 563 A 1 
ATOM 4387 C C   . SER A 0 563 . -104.693 -54.717 59.597   1.00 26.14 563 A 1 
ATOM 4388 C CB  . SER A 0 563 . -105.246 -53.951 57.258   1.00 26.14 563 A 1 
ATOM 4389 O O   . SER A 0 563 . -104.329 -55.887 59.574   1.00 26.14 563 A 1 
ATOM 4390 O OG  . SER A 0 563 . -106.593 -53.781 57.664   1.00 26.14 563 A 1 
ATOM 4391 N N   . TYR A 0 564 . -105.577 -54.186 60.465   1.00 31.58 564 A 1 
ATOM 4392 C CA  . TYR A 0 564 . -106.285 -54.739 61.641   1.00 31.58 564 A 1 
ATOM 4393 C C   . TYR A 0 564 . -105.484 -54.737 62.958   1.00 31.58 564 A 1 
ATOM 4394 C CB  . TYR A 0 564 . -106.928 -56.100 61.334   1.00 31.58 564 A 1 
ATOM 4395 O O   . TYR A 0 564 . -104.363 -55.212 62.999   1.00 31.58 564 A 1 
ATOM 4396 C CG  . TYR A 0 564 . -107.920 -56.066 60.186   1.00 31.58 564 A 1 
ATOM 4397 C CD1 . TYR A 0 564 . -109.238 -55.632 60.423   1.00 31.58 564 A 1 
ATOM 4398 C CD2 . TYR A 0 564 . -107.529 -56.453 58.889   1.00 31.58 564 A 1 
ATOM 4399 C CE1 . TYR A 0 564 . -110.166 -55.574 59.366   1.00 31.58 564 A 1 
ATOM 4400 C CE2 . TYR A 0 564 . -108.449 -56.380 57.825   1.00 31.58 564 A 1 
ATOM 4401 O OH  . TYR A 0 564 . -110.658 -55.898 57.038   1.00 31.58 564 A 1 
ATOM 4402 C CZ  . TYR A 0 564 . -109.770 -55.946 58.064   1.00 31.58 564 A 1 
ATOM 4403 N N   . GLY A 0 565 . -105.970 -54.225 64.094   1.00 27.82 565 A 1 
ATOM 4404 C CA  . GLY A 0 565 . -107.320 -53.807 64.475   1.00 27.82 565 A 1 
ATOM 4405 C C   . GLY A 0 565 . -107.749 -54.519 65.764   1.00 27.82 565 A 1 
ATOM 4406 O O   . GLY A 0 565 . -107.896 -55.735 65.756   1.00 27.82 565 A 1 
ATOM 4407 N N   . GLY A 0 566 . -108.010 -53.742 66.823   1.00 28.10 566 A 1 
ATOM 4408 C CA  . GLY A 0 566 . -108.681 -54.169 68.061   1.00 28.10 566 A 1 
ATOM 4409 C C   . GLY A 0 566 . -107.761 -54.767 69.134   1.00 28.10 566 A 1 
ATOM 4410 O O   . GLY A 0 566 . -106.717 -55.319 68.834   1.00 28.10 566 A 1 
ATOM 4411 N N   . ALA A 0 567 . -108.076 -54.730 70.422   1.00 29.76 567 A 1 
ATOM 4412 C CA  . ALA A 0 567 . -109.123 -54.079 71.196   1.00 29.76 567 A 1 
ATOM 4413 C C   . ALA A 0 567 . -108.802 -54.394 72.675   1.00 29.76 567 A 1 
ATOM 4414 C CB  . ALA A 0 567 . -110.497 -54.671 70.834   1.00 29.76 567 A 1 
ATOM 4415 O O   . ALA A 0 567 . -108.306 -55.476 72.959   1.00 29.76 567 A 1 
ATOM 4416 N N   . TYR A 0 568 . -109.134 -53.467 73.580   1.00 25.25 568 A 1 
ATOM 4417 C CA  . TYR A 0 568 . -109.601 -53.710 74.956   1.00 25.25 568 A 1 
ATOM 4418 C C   . TYR A 0 568 . -108.878 -54.741 75.850   1.00 25.25 568 A 1 
ATOM 4419 C CB  . TYR A 0 568 . -111.098 -54.054 74.885   1.00 25.25 568 A 1 
ATOM 4420 O O   . TYR A 0 568 . -109.032 -55.946 75.680   1.00 25.25 568 A 1 
ATOM 4421 C CG  . TYR A 0 568 . -111.991 -52.836 74.889   1.00 25.25 568 A 1 
ATOM 4422 C CD1 . TYR A 0 568 . -112.570 -52.422 76.103   1.00 25.25 568 A 1 
ATOM 4423 C CD2 . TYR A 0 568 . -112.225 -52.105 73.708   1.00 25.25 568 A 1 
ATOM 4424 C CE1 . TYR A 0 568 . -113.393 -51.283 76.142   1.00 25.25 568 A 1 
ATOM 4425 C CE2 . TYR A 0 568 . -113.044 -50.961 73.744   1.00 25.25 568 A 1 
ATOM 4426 O OH  . TYR A 0 568 . -114.433 -49.457 74.983   1.00 25.25 568 A 1 
ATOM 4427 C CZ  . TYR A 0 568 . -113.633 -50.553 74.959   1.00 25.25 568 A 1 
ATOM 4428 N N   . GLY A 0 569 . -108.281 -54.270 76.954   1.00 29.99 569 A 1 
ATOM 4429 C CA  . GLY A 0 569 . -107.932 -55.175 78.052   1.00 29.99 569 A 1 
ATOM 4430 C C   . GLY A 0 569 . -107.151 -54.584 79.227   1.00 29.99 569 A 1 
ATOM 4431 O O   . GLY A 0 569 . -105.952 -54.781 79.306   1.00 29.99 569 A 1 
ATOM 4432 N N   . VAL A 0 570 . -107.861 -53.942 80.159   1.00 29.34 570 A 1 
ATOM 4433 C CA  . VAL A 0 570 . -107.688 -54.095 81.623   1.00 29.34 570 A 1 
ATOM 4434 C C   . VAL A 0 570 . -106.304 -53.801 82.253   1.00 29.34 570 A 1 
ATOM 4435 C CB  . VAL A 0 570 . -108.220 -55.483 82.058   1.00 29.34 570 A 1 
ATOM 4436 O O   . VAL A 0 570 . -105.426 -54.644 82.340   1.00 29.34 570 A 1 
ATOM 4437 C CG1 . VAL A 0 570 . -108.378 -55.584 83.579   1.00 29.34 570 A 1 
ATOM 4438 C CG2 . VAL A 0 570 . -109.615 -55.778 81.471   1.00 29.34 570 A 1 
ATOM 4439 N N   . GLN A 0 571 . -106.197 -52.603 82.835   1.00 25.52 571 A 1 
ATOM 4440 C CA  . GLN A 0 571 . -105.930 -52.355 84.264   1.00 25.52 571 A 1 
ATOM 4441 C C   . GLN A 0 571 . -105.055 -53.375 85.049   1.00 25.52 571 A 1 
ATOM 4442 C CB  . GLN A 0 571 . -107.321 -52.146 84.914   1.00 25.52 571 A 1 
ATOM 4443 O O   . GLN A 0 571 . -105.563 -54.348 85.597   1.00 25.52 571 A 1 
ATOM 4444 C CG  . GLN A 0 571 . -107.319 -51.318 86.204   1.00 25.52 571 A 1 
ATOM 4445 C CD  . GLN A 0 571 . -108.725 -51.097 86.770   1.00 25.52 571 A 1 
ATOM 4446 N NE2 . GLN A 0 571 . -108.833 -50.644 87.999   1.00 25.52 571 A 1 
ATOM 4447 O OE1 . GLN A 0 571 . -109.750 -51.299 86.143   1.00 25.52 571 A 1 
ATOM 4448 N N   . SER A 0 572 . -103.778 -53.036 85.259   1.00 33.90 572 A 1 
ATOM 4449 C CA  . SER A 0 572 . -102.926 -53.458 86.393   1.00 33.90 572 A 1 
ATOM 4450 C C   . SER A 0 572 . -102.079 -52.230 86.754   1.00 33.90 572 A 1 
ATOM 4451 C CB  . SER A 0 572 . -102.036 -54.642 85.993   1.00 33.90 572 A 1 
ATOM 4452 O O   . SER A 0 572 . -101.433 -51.675 85.875   1.00 33.90 572 A 1 
ATOM 4453 O OG  . SER A 0 572 . -101.449 -55.215 87.145   1.00 33.90 572 A 1 
ATOM 4454 N N   . LYS A 0 573 . -102.292 -51.529 87.874   1.00 26.82 573 A 1 
ATOM 4455 C CA  . LYS A 0 573 . -101.801 -51.819 89.235   1.00 26.82 573 A 1 
ATOM 4456 C C   . LYS A 0 573 . -100.332 -52.262 89.285   1.00 26.82 573 A 1 
ATOM 4457 C CB  . LYS A 0 573 . -102.716 -52.733 90.067   1.00 26.82 573 A 1 
ATOM 4458 O O   . LYS A 0 573 . -99.953  -53.189 88.580   1.00 26.82 573 A 1 
ATOM 4459 C CG  . LYS A 0 573 . -103.946 -51.969 90.586   1.00 26.82 573 A 1 
ATOM 4460 C CD  . LYS A 0 573 . -104.684 -52.786 91.651   1.00 26.82 573 A 1 
ATOM 4461 C CE  . LYS A 0 573 . -105.892 -52.009 92.182   1.00 26.82 573 A 1 
ATOM 4462 N NZ  . LYS A 0 573 . -106.605 -52.792 93.219   1.00 26.82 573 A 1 
ATOM 4463 N N   . ASP A 0 574 . -99.625  -51.583 90.194   1.00 30.51 574 A 1 
ATOM 4464 C CA  . ASP A 0 574 . -98.237  -51.725 90.664   1.00 30.51 574 A 1 
ATOM 4465 C C   . ASP A 0 574 . -97.256  -50.787 89.930   1.00 30.51 574 A 1 
ATOM 4466 C CB  . ASP A 0 574 . -97.832  -53.202 90.817   1.00 30.51 574 A 1 
ATOM 4467 O O   . ASP A 0 574 . -96.956  -50.958 88.760   1.00 30.51 574 A 1 
ATOM 4468 C CG  . ASP A 0 574 . -98.865  -54.001 91.638   1.00 30.51 574 A 1 
ATOM 4469 O OD1 . ASP A 0 574 . -99.580  -53.381 92.470   1.00 30.51 574 A 1 
ATOM 4470 O OD2 . ASP A 0 574 . -98.972  -55.228 91.429   1.00 30.51 574 A 1 
ATOM 4471 N N   . ALA A 0 575 . -96.948  -49.599 90.462   1.00 28.63 575 A 1 
ATOM 4472 C CA  . ALA A 0 575 . -96.079  -49.337 91.617   1.00 28.63 575 A 1 
ATOM 4473 C C   . ALA A 0 575 . -94.616  -49.755 91.385   1.00 28.63 575 A 1 
ATOM 4474 C CB  . ALA A 0 575 . -96.668  -49.812 92.957   1.00 28.63 575 A 1 
ATOM 4475 O O   . ALA A 0 575 . -94.096  -50.579 92.128   1.00 28.63 575 A 1 
ATOM 4476 N N   . ASP A 0 576 . -93.936  -49.114 90.425   1.00 34.63 576 A 1 
ATOM 4477 C CA  . ASP A 0 576 . -92.471  -49.045 90.426   1.00 34.63 576 A 1 
ATOM 4478 C C   . ASP A 0 576 . -92.003  -47.752 91.101   1.00 34.63 576 A 1 
ATOM 4479 C CB  . ASP A 0 576 . -91.850  -49.299 89.041   1.00 34.63 576 A 1 
ATOM 4480 O O   . ASP A 0 576 . -91.969  -46.647 90.556   1.00 34.63 576 A 1 
ATOM 4481 C CG  . ASP A 0 576 . -91.309  -50.731 88.860   1.00 34.63 576 A 1 
ATOM 4482 O OD1 . ASP A 0 576 . -91.093  -51.437 89.872   1.00 34.63 576 A 1 
ATOM 4483 O OD2 . ASP A 0 576 . -91.072  -51.093 87.688   1.00 34.63 576 A 1 
ATOM 4484 N N   . TYR A 0 577 . -91.694  -47.941 92.376   1.00 27.97 577 A 1 
ATOM 4485 C CA  . TYR A 0 577 . -90.824  -47.121 93.196   1.00 27.97 577 A 1 
ATOM 4486 C C   . TYR A 0 577 . -89.388  -47.255 92.657   1.00 27.97 577 A 1 
ATOM 4487 C CB  . TYR A 0 577 . -90.911  -47.713 94.624   1.00 27.97 577 A 1 
ATOM 4488 O O   . TYR A 0 577 . -88.900  -48.375 92.549   1.00 27.97 577 A 1 
ATOM 4489 C CG  . TYR A 0 577 . -91.167  -46.747 95.755   1.00 27.97 577 A 1 
ATOM 4490 C CD1 . TYR A 0 577 . -90.102  -46.316 96.568   1.00 27.97 577 A 1 
ATOM 4491 C CD2 . TYR A 0 577 . -92.489  -46.371 96.060   1.00 27.97 577 A 1 
ATOM 4492 C CE1 . TYR A 0 577 . -90.357  -45.507 97.692   1.00 27.97 577 A 1 
ATOM 4493 C CE2 . TYR A 0 577 . -92.749  -45.564 97.183   1.00 27.97 577 A 1 
ATOM 4494 O OH  . TYR A 0 577 . -91.940  -44.369 99.094   1.00 27.97 577 A 1 
ATOM 4495 C CZ  . TYR A 0 577 . -91.685  -45.136 98.002   1.00 27.97 577 A 1 
ATOM 4496 N N   . GLY A 0 578 . -88.658  -46.153 92.442   1.00 27.11 578 A 1 
ATOM 4497 C CA  . GLY A 0 578 . -87.189  -46.217 92.512   1.00 27.11 578 A 1 
ATOM 4498 C C   . GLY A 0 578 . -86.375  -45.398 91.513   1.00 27.11 578 A 1 
ATOM 4499 O O   . GLY A 0 578 . -86.023  -45.871 90.446   1.00 27.11 578 A 1 
ATOM 4500 N N   . ALA A 0 579 . -85.917  -44.244 92.001   1.00 24.93 579 A 1 
ATOM 4501 C CA  . ALA A 0 579 . -84.538  -43.763 91.876   1.00 24.93 579 A 1 
ATOM 4502 C C   . ALA A 0 579 . -83.964  -43.398 90.489   1.00 24.93 579 A 1 
ATOM 4503 C CB  . ALA A 0 579 . -83.621  -44.756 92.615   1.00 24.93 579 A 1 
ATOM 4504 O O   . ALA A 0 579 . -83.346  -44.212 89.817   1.00 24.93 579 A 1 
ATOM 4505 N N   . SER A 0 580 . -83.846  -42.092 90.242   1.00 32.60 580 A 1 
ATOM 4506 C CA  . SER A 0 580 . -82.531  -41.528 89.908   1.00 32.60 580 A 1 
ATOM 4507 C C   . SER A 0 580 . -82.431  -40.077 90.369   1.00 32.60 580 A 1 
ATOM 4508 C CB  . SER A 0 580 . -82.156  -41.671 88.431   1.00 32.60 580 A 1 
ATOM 4509 O O   . SER A 0 580 . -83.254  -39.226 90.038   1.00 32.60 580 A 1 
ATOM 4510 O OG  . SER A 0 580 . -83.068  -40.988 87.608   1.00 32.60 580 A 1 
ATOM 4511 N N   . LYS A 0 581 . -81.415  -39.845 91.196   1.00 29.04 581 A 1 
ATOM 4512 C CA  . LYS A 0 581 . -81.016  -38.582 91.805   1.00 29.04 581 A 1 
ATOM 4513 C C   . LYS A 0 581 . -80.800  -37.460 90.785   1.00 29.04 581 A 1 
ATOM 4514 C CB  . LYS A 0 581 . -79.680  -38.818 92.524   1.00 29.04 581 A 1 
ATOM 4515 O O   . LYS A 0 581 . -80.398  -37.698 89.653   1.00 29.04 581 A 1 
ATOM 4516 C CG  . LYS A 0 581 . -79.759  -39.721 93.761   1.00 29.04 581 A 1 
ATOM 4517 C CD  . LYS A 0 581 . -78.346  -39.844 94.348   1.00 29.04 581 A 1 
ATOM 4518 C CE  . LYS A 0 581 . -78.338  -40.649 95.650   1.00 29.04 581 A 1 
ATOM 4519 N NZ  . LYS A 0 581 . -76.963  -40.737 96.203   1.00 29.04 581 A 1 
ATOM 4520 N N   . GLN A 0 582 . -80.966  -36.243 91.302   1.00 32.37 582 A 1 
ATOM 4521 C CA  . GLN A 0 582 . -80.314  -34.997 90.895   1.00 32.37 582 A 1 
ATOM 4522 C C   . GLN A 0 582 . -79.027  -35.216 90.074   1.00 32.37 582 A 1 
ATOM 4523 C CB  . GLN A 0 582 . -79.925  -34.249 92.192   1.00 32.37 582 A 1 
ATOM 4524 O O   . GLN A 0 582 . -78.032  -35.695 90.615   1.00 32.37 582 A 1 
ATOM 4525 C CG  . GLN A 0 582 . -81.103  -33.834 93.091   1.00 32.37 582 A 1 
ATOM 4526 C CD  . GLN A 0 582 . -80.629  -33.310 94.447   1.00 32.37 582 A 1 
ATOM 4527 N NE2 . GLN A 0 582 . -81.093  -32.160 94.882   1.00 32.37 582 A 1 
ATOM 4528 O OE1 . GLN A 0 582 . -79.861  -33.940 95.153   1.00 32.37 582 A 1 
ATOM 4529 N N   . TYR A 0 583 . -79.022  -34.782 88.815   1.00 33.45 583 A 1 
ATOM 4530 C CA  . TYR A 0 583 . -77.800  -34.424 88.098   1.00 33.45 583 A 1 
ATOM 4531 C C   . TYR A 0 583 . -77.919  -32.961 87.681   1.00 33.45 583 A 1 
ATOM 4532 C CB  . TYR A 0 583 . -77.513  -35.377 86.929   1.00 33.45 583 A 1 
ATOM 4533 O O   . TYR A 0 583 . -78.914  -32.553 87.082   1.00 33.45 583 A 1 
ATOM 4534 C CG  . TYR A 0 583 . -76.539  -36.476 87.313   1.00 33.45 583 A 1 
ATOM 4535 C CD1 . TYR A 0 583 . -75.155  -36.277 87.137   1.00 33.45 583 A 1 
ATOM 4536 C CD2 . TYR A 0 583 . -77.009  -37.672 87.888   1.00 33.45 583 A 1 
ATOM 4537 C CE1 . TYR A 0 583 . -74.239  -37.272 87.530   1.00 33.45 583 A 1 
ATOM 4538 C CE2 . TYR A 0 583 . -76.097  -38.671 88.281   1.00 33.45 583 A 1 
ATOM 4539 O OH  . TYR A 0 583 . -73.835  -39.437 88.488   1.00 33.45 583 A 1 
ATOM 4540 C CZ  . TYR A 0 583 . -74.712  -38.472 88.103   1.00 33.45 583 A 1 
ATOM 4541 N N   . GLY A 0 584 . -76.934  -32.162 88.097   1.00 33.92 584 A 1 
ATOM 4542 C CA  . GLY A 0 584 . -76.825  -30.758 87.733   1.00 33.92 584 A 1 
ATOM 4543 C C   . GLY A 0 584 . -76.808  -30.609 86.217   1.00 33.92 584 A 1 
ATOM 4544 O O   . GLY A 0 584 . -76.134  -31.372 85.528   1.00 33.92 584 A 1 
ATOM 4545 N N   . ALA A 0 585 . -77.571  -29.637 85.722   1.00 36.87 585 A 1 
ATOM 4546 C CA  . ALA A 0 585 . -77.555  -29.240 84.326   1.00 36.87 585 A 1 
ATOM 4547 C C   . ALA A 0 585 . -76.104  -28.970 83.906   1.00 36.87 585 A 1 
ATOM 4548 C CB  . ALA A 0 585 . -78.449  -28.003 84.170   1.00 36.87 585 A 1 
ATOM 4549 O O   . ALA A 0 585 . -75.438  -28.098 84.472   1.00 36.87 585 A 1 
ATOM 4550 N N   . ALA A 0 586 . -75.609  -29.767 82.960   1.00 31.05 586 A 1 
ATOM 4551 C CA  . ALA A 0 586 . -74.330  -29.535 82.320   1.00 31.05 586 A 1 
ATOM 4552 C C   . ALA A 0 586 . -74.356  -28.119 81.728   1.00 31.05 586 A 1 
ATOM 4553 C CB  . ALA A 0 586 . -74.117  -30.620 81.256   1.00 31.05 586 A 1 
ATOM 4554 O O   . ALA A 0 586 . -75.242  -27.792 80.939   1.00 31.05 586 A 1 
ATOM 4555 N N   . LYS A 0 587 . -73.421  -27.258 82.149   1.00 35.10 587 A 1 
ATOM 4556 C CA  . LYS A 0 587 . -73.152  -26.011 81.431   1.00 35.10 587 A 1 
ATOM 4557 C C   . LYS A 0 587 . -72.745  -26.410 80.014   1.00 35.10 587 A 1 
ATOM 4558 C CB  . LYS A 0 587 . -72.017  -25.217 82.099   1.00 35.10 587 A 1 
ATOM 4559 O O   . LYS A 0 587 . -71.736  -27.095 79.872   1.00 35.10 587 A 1 
ATOM 4560 C CG  . LYS A 0 587 . -72.470  -24.361 83.290   1.00 35.10 587 A 1 
ATOM 4561 C CD  . LYS A 0 587 . -71.300  -23.479 83.748   1.00 35.10 587 A 1 
ATOM 4562 C CE  . LYS A 0 587 . -71.735  -22.477 84.820   1.00 35.10 587 A 1 
ATOM 4563 N NZ  . LYS A 0 587 . -70.628  -21.542 85.142   1.00 35.10 587 A 1 
ATOM 4564 N N   . GLY A 0 588 . -73.542  -26.022 79.018   1.00 41.71 588 A 1 
ATOM 4565 C CA  . GLY A 0 588 . -73.184  -26.169 77.610   1.00 41.71 588 A 1 
ATOM 4566 C C   . GLY A 0 588 . -71.821  -25.527 77.382   1.00 41.71 588 A 1 
ATOM 4567 O O   . GLY A 0 588 . -71.639  -24.344 77.671   1.00 41.71 588 A 1 
ATOM 4568 N N   . ALA A 0 589 . -70.849  -26.341 76.991   1.00 30.47 589 A 1 
ATOM 4569 C CA  . ALA A 0 589 . -69.591  -25.856 76.463   1.00 30.47 589 A 1 
ATOM 4570 C C   . ALA A 0 589 . -69.835  -25.555 74.982   1.00 30.47 589 A 1 
ATOM 4571 C CB  . ALA A 0 589 . -68.509  -26.918 76.698   1.00 30.47 589 A 1 
ATOM 4572 O O   . ALA A 0 589 . -70.362  -26.413 74.282   1.00 30.47 589 A 1 
ATOM 4573 N N   . TYR A 0 590 . -69.514  -24.336 74.563   1.00 40.31 590 A 1 
ATOM 4574 C CA  . TYR A 0 590 . -69.362  -23.978 73.156   1.00 40.31 590 A 1 
ATOM 4575 C C   . TYR A 0 590 . -68.053  -24.616 72.674   1.00 40.31 590 A 1 
ATOM 4576 C CB  . TYR A 0 590 . -69.307  -22.441 73.034   1.00 40.31 590 A 1 
ATOM 4577 O O   . TYR A 0 590 . -67.035  -24.470 73.364   1.00 40.31 590 A 1 
ATOM 4578 C CG  . TYR A 0 590 . -70.474  -21.693 73.668   1.00 40.31 590 A 1 
ATOM 4579 C CD1 . TYR A 0 590 . -71.622  -21.418 72.902   1.00 40.31 590 A 1 
ATOM 4580 C CD2 . TYR A 0 590 . -70.413  -21.269 75.014   1.00 40.31 590 A 1 
ATOM 4581 C CE1 . TYR A 0 590 . -72.711  -20.733 73.476   1.00 40.31 590 A 1 
ATOM 4582 C CE2 . TYR A 0 590 . -71.503  -20.589 75.596   1.00 40.31 590 A 1 
ATOM 4583 O OH  . TYR A 0 590 . -73.708  -19.664 75.381   1.00 40.31 590 A 1 
ATOM 4584 C CZ  . TYR A 0 590 . -72.656  -20.322 74.823   1.00 40.31 590 A 1 
ATOM 4585 N N   . ASP A 0 591 . -68.056  -25.331 71.556   1.00 38.70 591 A 1 
ATOM 4586 C CA  . ASP A 0 591 . -66.846  -25.526 70.764   1.00 38.70 591 A 1 
ATOM 4587 C C   . ASP A 0 591 . -66.611  -24.249 69.948   1.00 38.70 591 A 1 
ATOM 4588 C CB  . ASP A 0 591 . -66.871  -26.823 69.926   1.00 38.70 591 A 1 
ATOM 4589 O O   . ASP A 0 591 . -67.452  -23.798 69.187   1.00 38.70 591 A 1 
ATOM 4590 C CG  . ASP A 0 591 . -68.182  -27.192 69.215   1.00 38.70 591 A 1 
ATOM 4591 O OD1 . ASP A 0 591 . -69.161  -26.422 69.326   1.00 38.70 591 A 1 
ATOM 4592 O OD2 . ASP A 0 591 . -68.253  -28.365 68.782   1.00 38.70 591 A 1 
ATOM 4593 N N   . ASN A 0 592 . -65.485  -23.584 70.216   1.00 43.58 592 A 1 
ATOM 4594 C CA  . ASN A 0 592 . -64.969  -22.517 69.362   1.00 43.58 592 A 1 
ATOM 4595 C C   . ASN A 0 592 . -63.907  -23.178 68.478   1.00 43.58 592 A 1 
ATOM 4596 C CB  . ASN A 0 592 . -64.326  -21.400 70.216   1.00 43.58 592 A 1 
ATOM 4597 O O   . ASN A 0 592 . -62.728  -23.181 68.867   1.00 43.58 592 A 1 
ATOM 4598 C CG  . ASN A 0 592 . -65.236  -20.360 70.837   1.00 43.58 592 A 1 
ATOM 4599 N ND2 . ASN A 0 592 . -64.652  -19.461 71.599   1.00 43.58 592 A 1 
ATOM 4600 O OD1 . ASN A 0 592 . -66.434  -20.263 70.675   1.00 43.58 592 A 1 
ATOM 4601 N N   . ASP A 0 593 . -64.286  -23.761 67.344   1.00 49.48 593 A 1 
ATOM 4602 C CA  . ASP A 0 593 . -63.316  -24.362 66.435   1.00 49.48 593 A 1 
ATOM 4603 C C   . ASP A 0 593 . -62.645  -23.252 65.607   1.00 49.48 593 A 1 
ATOM 4604 C CB  . ASP A 0 593 . -63.911  -25.547 65.648   1.00 49.48 593 A 1 
ATOM 4605 O O   . ASP A 0 593 . -62.990  -22.890 64.487   1.00 49.48 593 A 1 
ATOM 4606 C CG  . ASP A 0 593 . -63.934  -26.871 66.435   1.00 49.48 593 A 1 
ATOM 4607 O OD1 . ASP A 0 593 . -63.220  -26.979 67.467   1.00 49.48 593 A 1 
ATOM 4608 O OD2 . ASP A 0 593 . -64.532  -27.847 65.933   1.00 49.48 593 A 1 
ATOM 4609 N N   . ALA A 0 594 . -61.597  -22.669 66.191   1.00 48.52 594 A 1 
ATOM 4610 C CA  . ALA A 0 594 . -60.716  -21.755 65.479   1.00 48.52 594 A 1 
ATOM 4611 C C   . ALA A 0 594 . -59.786  -22.557 64.556   1.00 48.52 594 A 1 
ATOM 4612 C CB  . ALA A 0 594 . -59.958  -20.894 66.495   1.00 48.52 594 A 1 
ATOM 4613 O O   . ALA A 0 594 . -58.844  -23.208 65.023   1.00 48.52 594 A 1 
ATOM 4614 N N   . TRP A 0 595 . -60.006  -22.486 63.242   1.00 62.58 595 A 1 
ATOM 4615 C CA  . TRP A 0 595 . -59.175  -23.178 62.257   1.00 62.58 595 A 1 
ATOM 4616 C C   . TRP A 0 595 . -58.425  -22.215 61.333   1.00 62.58 595 A 1 
ATOM 4617 C CB  . TRP A 0 595 . -59.987  -24.238 61.507   1.00 62.58 595 A 1 
ATOM 4618 O O   . TRP A 0 595 . -58.904  -21.151 60.938   1.00 62.58 595 A 1 
ATOM 4619 C CG  . TRP A 0 595 . -61.141  -23.730 60.708   1.00 62.58 595 A 1 
ATOM 4620 C CD1 . TRP A 0 595 . -62.410  -23.613 61.162   1.00 62.58 595 A 1 
ATOM 4621 C CD2 . TRP A 0 595 . -61.165  -23.256 59.328   1.00 62.58 595 A 1 
ATOM 4622 C CE2 . TRP A 0 595 . -62.503  -22.876 59.007   1.00 62.58 595 A 1 
ATOM 4623 C CE3 . TRP A 0 595 . -60.183  -23.092 58.320   1.00 62.58 595 A 1 
ATOM 4624 N NE1 . TRP A 0 595 . -63.217  -23.116 60.163   1.00 62.58 595 A 1 
ATOM 4625 C CH2 . TRP A 0 595 . -61.851  -22.219 56.765   1.00 62.58 595 A 1 
ATOM 4626 C CZ2 . TRP A 0 595 . -62.849  -22.376 57.743   1.00 62.58 595 A 1 
ATOM 4627 C CZ3 . TRP A 0 595 . -60.519  -22.570 57.055   1.00 62.58 595 A 1 
ATOM 4628 N N   . ALA A 0 596 . -57.207  -22.628 60.976   1.00 55.32 596 A 1 
ATOM 4629 C CA  . ALA A 0 596 . -56.287  -21.886 60.125   1.00 55.32 596 A 1 
ATOM 4630 C C   . ALA A 0 596 . -55.789  -22.784 58.993   1.00 55.32 596 A 1 
ATOM 4631 C CB  . ALA A 0 596 . -55.125  -21.394 60.986   1.00 55.32 596 A 1 
ATOM 4632 O O   . ALA A 0 596 . -55.233  -23.855 59.246   1.00 55.32 596 A 1 
ATOM 4633 N N   . LYS A 0 597 . -55.960  -22.356 57.739   1.00 67.44 597 A 1 
ATOM 4634 C CA  . LYS A 0 597 . -55.341  -23.010 56.575   1.00 67.44 597 A 1 
ATOM 4635 C C   . LYS A 0 597 . -54.275  -22.082 56.002   1.00 67.44 597 A 1 
ATOM 4636 C CB  . LYS A 0 597 . -56.399  -23.418 55.533   1.00 67.44 597 A 1 
ATOM 4637 O O   . LYS A 0 597 . -54.587  -20.960 55.608   1.00 67.44 597 A 1 
ATOM 4638 C CG  . LYS A 0 597 . -57.269  -24.590 56.022   1.00 67.44 597 A 1 
ATOM 4639 C CD  . LYS A 0 597 . -58.388  -24.937 55.028   1.00 67.44 597 A 1 
ATOM 4640 C CE  . LYS A 0 597 . -59.309  -25.998 55.649   1.00 67.44 597 A 1 
ATOM 4641 N NZ  . LYS A 0 597 . -60.616  -26.101 54.951   1.00 67.44 597 A 1 
ATOM 4642 N N   . GLN A 0 598 . -53.034  -22.563 55.958   1.00 62.86 598 A 1 
ATOM 4643 C CA  . GLN A 0 598 . -51.891  -21.885 55.342   1.00 62.86 598 A 1 
ATOM 4644 C C   . GLN A 0 598 . -51.412  -22.704 54.138   1.00 62.86 598 A 1 
ATOM 4645 C CB  . GLN A 0 598 . -50.766  -21.703 56.376   1.00 62.86 598 A 1 
ATOM 4646 O O   . GLN A 0 598 . -51.155  -23.901 54.271   1.00 62.86 598 A 1 
ATOM 4647 C CG  . GLN A 0 598 . -51.092  -20.632 57.431   1.00 62.86 598 A 1 
ATOM 4648 C CD  . GLN A 0 598 . -50.003  -20.490 58.494   1.00 62.86 598 A 1 
ATOM 4649 N NE2 . GLN A 0 598 . -49.870  -19.339 59.114   1.00 62.86 598 A 1 
ATOM 4650 O OE1 . GLN A 0 598 . -49.252  -21.402 58.798   1.00 62.86 598 A 1 
ATOM 4651 N N   . ALA A 0 599 . -51.300  -22.067 52.972   1.00 64.80 599 A 1 
ATOM 4652 C CA  . ALA A 0 599 . -50.696  -22.641 51.771   1.00 64.80 599 A 1 
ATOM 4653 C C   . ALA A 0 599 . -49.617  -21.688 51.241   1.00 64.80 599 A 1 
ATOM 4654 C CB  . ALA A 0 599 . -51.792  -22.917 50.732   1.00 64.80 599 A 1 
ATOM 4655 O O   . ALA A 0 599 . -49.901  -20.510 51.033   1.00 64.80 599 A 1 
ATOM 4656 N N   . TYR A 0 600 . -48.405  -22.207 51.028   1.00 73.10 600 A 1 
ATOM 4657 C CA  . TYR A 0 600 . -47.265  -21.495 50.444   1.00 73.10 600 A 1 
ATOM 4658 C C   . TYR A 0 600 . -46.693  -22.322 49.292   1.00 73.10 600 A 1 
ATOM 4659 C CB  . TYR A 0 600 . -46.181  -21.244 51.505   1.00 73.10 600 A 1 
ATOM 4660 O O   . TYR A 0 600 . -46.530  -23.537 49.442   1.00 73.10 600 A 1 
ATOM 4661 C CG  . TYR A 0 600 . -46.570  -20.251 52.583   1.00 73.10 600 A 1 
ATOM 4662 C CD1 . TYR A 0 600 . -46.424  -18.872 52.339   1.00 73.10 600 A 1 
ATOM 4663 C CD2 . TYR A 0 600 . -47.076  -20.698 53.820   1.00 73.10 600 A 1 
ATOM 4664 C CE1 . TYR A 0 600 . -46.784  -17.936 53.327   1.00 73.10 600 A 1 
ATOM 4665 C CE2 . TYR A 0 600 . -47.437  -19.765 54.811   1.00 73.10 600 A 1 
ATOM 4666 O OH  . TYR A 0 600 . -47.656  -17.488 55.519   1.00 73.10 600 A 1 
ATOM 4667 C CZ  . TYR A 0 600 . -47.296  -18.384 54.564   1.00 73.10 600 A 1 
ATOM 4668 N N   . GLY A 0 601 . -46.382  -21.673 48.173   1.00 75.18 601 A 1 
ATOM 4669 C CA  . GLY A 0 601 . -45.738  -22.288 47.014   1.00 75.18 601 A 1 
ATOM 4670 C C   . GLY A 0 601 . -44.693  -21.366 46.388   1.00 75.18 601 A 1 
ATOM 4671 O O   . GLY A 0 601 . -44.759  -20.147 46.546   1.00 75.18 601 A 1 
ATOM 4672 N N   . GLN A 0 602 . -43.723  -21.981 45.715   1.00 75.29 602 A 1 
ATOM 4673 C CA  . GLN A 0 602 . -42.680  -21.330 44.926   1.00 75.29 602 A 1 
ATOM 4674 C C   . GLN A 0 602 . -42.589  -22.059 43.584   1.00 75.29 602 A 1 
ATOM 4675 C CB  . GLN A 0 602 . -41.343  -21.373 45.692   1.00 75.29 602 A 1 
ATOM 4676 O O   . GLN A 0 602 . -42.590  -23.295 43.581   1.00 75.29 602 A 1 
ATOM 4677 C CG  . GLN A 0 602 . -40.196  -20.713 44.907   1.00 75.29 602 A 1 
ATOM 4678 C CD  . GLN A 0 602 . -38.861  -20.698 45.645   1.00 75.29 602 A 1 
ATOM 4679 N NE2 . GLN A 0 602 . -37.897  -19.966 45.136   1.00 75.29 602 A 1 
ATOM 4680 O OE1 . GLN A 0 602 . -38.658  -21.302 46.695   1.00 75.29 602 A 1 
ATOM 4681 N N   . ASP A 0 603 . -42.516  -21.309 42.489   1.00 77.68 603 A 1 
ATOM 4682 C CA  . ASP A 0 603 . -42.141  -21.818 41.169   1.00 77.68 603 A 1 
ATOM 4683 C C   . ASP A 0 603 . -40.839  -21.141 40.729   1.00 77.68 603 A 1 
ATOM 4684 C CB  . ASP A 0 603 . -43.283  -21.643 40.152   1.00 77.68 603 A 1 
ATOM 4685 O O   . ASP A 0 603 . -40.533  -20.030 41.155   1.00 77.68 603 A 1 
ATOM 4686 C CG  . ASP A 0 603 . -43.116  -22.527 38.905   1.00 77.68 603 A 1 
ATOM 4687 O OD1 . ASP A 0 603 . -42.204  -23.392 38.913   1.00 77.68 603 A 1 
ATOM 4688 O OD2 . ASP A 0 603 . -43.994  -22.460 38.020   1.00 77.68 603 A 1 
ATOM 4689 N N   . THR A 0 604 . -39.998  -21.849 39.983   1.00 79.15 604 A 1 
ATOM 4690 C CA  . THR A 0 604 . -38.746  -21.275 39.475   1.00 79.15 604 A 1 
ATOM 4691 C C   . THR A 0 604 . -38.399  -21.910 38.135   1.00 79.15 604 A 1 
ATOM 4692 C CB  . THR A 0 604 . -37.573  -21.418 40.469   1.00 79.15 604 A 1 
ATOM 4693 O O   . THR A 0 604 . -37.996  -23.077 38.095   1.00 79.15 604 A 1 
ATOM 4694 C CG2 . THR A 0 604 . -36.352  -20.594 40.047   1.00 79.15 604 A 1 
ATOM 4695 O OG1 . THR A 0 604 . -37.910  -20.971 41.768   1.00 79.15 604 A 1 
ATOM 4696 N N   . ASP A 0 605 . -38.508  -21.141 37.050   1.00 78.55 605 A 1 
ATOM 4697 C CA  . ASP A 0 605 . -38.075  -21.529 35.700   1.00 78.55 605 A 1 
ATOM 4698 C C   . ASP A 0 605 . -36.940  -20.601 35.232   1.00 78.55 605 A 1 
ATOM 4699 C CB  . ASP A 0 605 . -39.269  -21.595 34.716   1.00 78.55 605 A 1 
ATOM 4700 O O   . ASP A 0 605 . -36.925  -19.400 35.497   1.00 78.55 605 A 1 
ATOM 4701 C CG  . ASP A 0 605 . -38.961  -22.285 33.366   1.00 78.55 605 A 1 
ATOM 4702 O OD1 . ASP A 0 605 . -37.793  -22.642 33.093   1.00 78.55 605 A 1 
ATOM 4703 O OD2 . ASP A 0 605 . -39.883  -22.480 32.533   1.00 78.55 605 A 1 
ATOM 4704 N N   . SER A 0 606 . -35.952  -21.169 34.545   1.00 80.64 606 A 1 
ATOM 4705 C CA  . SER A 0 606 . -34.843  -20.426 33.947   1.00 80.64 606 A 1 
ATOM 4706 C C   . SER A 0 606 . -34.538  -20.993 32.569   1.00 80.64 606 A 1 
ATOM 4707 C CB  . SER A 0 606 . -33.595  -20.438 34.836   1.00 80.64 606 A 1 
ATOM 4708 O O   . SER A 0 606 . -34.233  -22.184 32.440   1.00 80.64 606 A 1 
ATOM 4709 O OG  . SER A 0 606 . -33.140  -21.763 35.053   1.00 80.64 606 A 1 
ATOM 4710 N N   . ARG A 0 607 . -34.586  -20.144 31.542   1.00 81.26 607 A 1 
ATOM 4711 C CA  . ARG A 0 607 . -34.324  -20.514 30.147   1.00 81.26 607 A 1 
ATOM 4712 C C   . ARG A 0 607 . -33.321  -19.539 29.554   1.00 81.26 607 A 1 
ATOM 4713 C CB  . ARG A 0 607 . -35.626  -20.509 29.333   1.00 81.26 607 A 1 
ATOM 4714 O O   . ARG A 0 607 . -33.550  -18.339 29.593   1.00 81.26 607 A 1 
ATOM 4715 C CG  . ARG A 0 607 . -36.690  -21.456 29.902   1.00 81.26 607 A 1 
ATOM 4716 C CD  . ARG A 0 607 . -37.947  -21.408 29.035   1.00 81.26 607 A 1 
ATOM 4717 N NE  . ARG A 0 607 . -39.084  -22.022 29.737   1.00 81.26 607 A 1 
ATOM 4718 N NH1 . ARG A 0 607 . -40.743  -21.357 28.293   1.00 81.26 607 A 1 
ATOM 4719 N NH2 . ARG A 0 607 . -41.251  -22.405 30.204   1.00 81.26 607 A 1 
ATOM 4720 C CZ  . ARG A 0 607 . -40.352  -21.934 29.398   1.00 81.26 607 A 1 
ATOM 4721 N N   . TRP A 0 608 . -32.265  -20.080 28.955   1.00 87.68 608 A 1 
ATOM 4722 C CA  . TRP A 0 608 . -31.241  -19.307 28.259   1.00 87.68 608 A 1 
ATOM 4723 C C   . TRP A 0 608 . -31.086  -19.814 26.824   1.00 87.68 608 A 1 
ATOM 4724 C CB  . TRP A 0 608 . -29.920  -19.361 29.038   1.00 87.68 608 A 1 
ATOM 4725 O O   . TRP A 0 608 . -31.256  -21.011 26.560   1.00 87.68 608 A 1 
ATOM 4726 C CG  . TRP A 0 608 . -29.137  -20.635 28.896   1.00 87.68 608 A 1 
ATOM 4727 C CD1 . TRP A 0 608 . -29.353  -21.783 29.576   1.00 87.68 608 A 1 
ATOM 4728 C CD2 . TRP A 0 608 . -28.030  -20.912 27.987   1.00 87.68 608 A 1 
ATOM 4729 C CE2 . TRP A 0 608 . -27.620  -22.267 28.172   1.00 87.68 608 A 1 
ATOM 4730 C CE3 . TRP A 0 608 . -27.336  -20.157 27.017   1.00 87.68 608 A 1 
ATOM 4731 N NE1 . TRP A 0 608 . -28.463  -22.752 29.149   1.00 87.68 608 A 1 
ATOM 4732 C CH2 . TRP A 0 608 . -25.897  -22.062 26.484   1.00 87.68 608 A 1 
ATOM 4733 C CZ2 . TRP A 0 608 . -26.570  -22.843 27.439   1.00 87.68 608 A 1 
ATOM 4734 C CZ3 . TRP A 0 608 . -26.283  -20.727 26.277   1.00 87.68 608 A 1 
ATOM 4735 N N   . GLY A 0 609 . -30.745  -18.919 25.900   1.00 85.55 609 A 1 
ATOM 4736 C CA  . GLY A 0 609 . -30.564  -19.252 24.490   1.00 85.55 609 A 1 
ATOM 4737 C C   . GLY A 0 609 . -29.501  -18.399 23.806   1.00 85.55 609 A 1 
ATOM 4738 O O   . GLY A 0 609 . -29.272  -17.253 24.182   1.00 85.55 609 A 1 
ATOM 4739 N N   . LYS A 0 610 . -28.851  -18.991 22.796   1.00 86.67 610 A 1 
ATOM 4740 C CA  . LYS A 0 610 . -27.979  -18.310 21.830   1.00 86.67 610 A 1 
ATOM 4741 C C   . LYS A 0 610 . -28.401  -18.725 20.427   1.00 86.67 610 A 1 
ATOM 4742 C CB  . LYS A 0 610 . -26.496  -18.650 22.058   1.00 86.67 610 A 1 
ATOM 4743 O O   . LYS A 0 610 . -28.476  -19.929 20.162   1.00 86.67 610 A 1 
ATOM 4744 C CG  . LYS A 0 610 . -25.966  -18.113 23.390   1.00 86.67 610 A 1 
ATOM 4745 C CD  . LYS A 0 610 . -24.502  -18.513 23.613   1.00 86.67 610 A 1 
ATOM 4746 C CE  . LYS A 0 610 . -24.048  -18.000 24.986   1.00 86.67 610 A 1 
ATOM 4747 N NZ  . LYS A 0 610 . -23.065  -16.902 24.878   1.00 86.67 610 A 1 
ATOM 4748 N N   . SER A 0 611 . -28.638  -17.770 19.539   1.00 82.70 611 A 1 
ATOM 4749 C CA  . SER A 0 611 . -28.918  -18.025 18.123   1.00 82.70 611 A 1 
ATOM 4750 C C   . SER A 0 611 . -28.034  -17.163 17.240   1.00 82.70 611 A 1 
ATOM 4751 C CB  . SER A 0 611 . -30.400  -17.837 17.770   1.00 82.70 611 A 1 
ATOM 4752 O O   . SER A 0 611 . -27.843  -15.985 17.510   1.00 82.70 611 A 1 
ATOM 4753 O OG  . SER A 0 611 . -30.977  -16.716 18.402   1.00 82.70 611 A 1 
ATOM 4754 N N   . TYR A 0 612 . -27.497  -17.785 16.194   1.00 79.24 612 A 1 
ATOM 4755 C CA  . TYR A 0 612 . -26.818  -17.113 15.096   1.00 79.24 612 A 1 
ATOM 4756 C C   . TYR A 0 612 . -27.691  -17.275 13.863   1.00 79.24 612 A 1 
ATOM 4757 C CB  . TYR A 0 612 . -25.448  -17.752 14.818   1.00 79.24 612 A 1 
ATOM 4758 O O   . TYR A 0 612 . -28.095  -18.403 13.553   1.00 79.24 612 A 1 
ATOM 4759 C CG  . TYR A 0 612 . -24.438  -17.658 15.941   1.00 79.24 612 A 1 
ATOM 4760 C CD1 . TYR A 0 612 . -23.531  -16.584 15.972   1.00 79.24 612 A 1 
ATOM 4761 C CD2 . TYR A 0 612 . -24.401  -18.645 16.946   1.00 79.24 612 A 1 
ATOM 4762 C CE1 . TYR A 0 612 . -22.602  -16.476 17.023   1.00 79.24 612 A 1 
ATOM 4763 C CE2 . TYR A 0 612 . -23.461  -18.553 17.990   1.00 79.24 612 A 1 
ATOM 4764 O OH  . TYR A 0 612 . -21.732  -17.316 19.096   1.00 79.24 612 A 1 
ATOM 4765 C CZ  . TYR A 0 612 . -22.572  -17.458 18.037   1.00 79.24 612 A 1 
ATOM 4766 N N   . ASP A 0 613 . -27.910  -16.186 13.149   1.00 80.56 613 A 1 
ATOM 4767 C CA  . ASP A 0 613 . -28.375  -16.256 11.776   1.00 80.56 613 A 1 
ATOM 4768 C C   . ASP A 0 613 . -27.203  -16.606 10.834   1.00 80.56 613 A 1 
ATOM 4769 C CB  . ASP A 0 613 . -29.133  -14.967 11.458   1.00 80.56 613 A 1 
ATOM 4770 O O   . ASP A 0 613 . -26.112  -16.997 11.274   1.00 80.56 613 A 1 
ATOM 4771 C CG  . ASP A 0 613 . -30.482  -14.857 12.161   1.00 80.56 613 A 1 
ATOM 4772 O OD1 . ASP A 0 613 . -31.073  -15.907 12.504   1.00 80.56 613 A 1 
ATOM 4773 O OD2 . ASP A 0 613 . -30.955  -13.710 12.281   1.00 80.56 613 A 1 
ATOM 4774 N N   . SER A 0 614 . -27.440  -16.618 9.519    1.00 84.82 614 A 1 
ATOM 4775 C CA  . SER A 0 614 . -26.489  -17.201 8.574    1.00 84.82 614 A 1 
ATOM 4776 C C   . SER A 0 614 . -25.125  -16.497 8.590    1.00 84.82 614 A 1 
ATOM 4777 C CB  . SER A 0 614 . -27.086  -17.301 7.169    1.00 84.82 614 A 1 
ATOM 4778 O O   . SER A 0 614 . -25.000  -15.294 8.820    1.00 84.82 614 A 1 
ATOM 4779 O OG  . SER A 0 614 . -27.177  -16.058 6.527    1.00 84.82 614 A 1 
ATOM 4780 N N   . VAL A 0 615 . -24.070  -17.278 8.343    1.00 87.05 615 A 1 
ATOM 4781 C CA  . VAL A 0 615 . -22.690  -16.792 8.242    1.00 87.05 615 A 1 
ATOM 4782 C C   . VAL A 0 615 . -22.182  -17.085 6.838    1.00 87.05 615 A 1 
ATOM 4783 C CB  . VAL A 0 615 . -21.782  -17.412 9.322    1.00 87.05 615 A 1 
ATOM 4784 O O   . VAL A 0 615 . -22.227  -18.229 6.381    1.00 87.05 615 A 1 
ATOM 4785 C CG1 . VAL A 0 615 . -20.338  -16.902 9.206    1.00 87.05 615 A 1 
ATOM 4786 C CG2 . VAL A 0 615 . -22.281  -17.085 10.736   1.00 87.05 615 A 1 
ATOM 4787 N N   . ASP A 0 616 . -21.664  -16.061 6.168    1.00 89.60 616 A 1 
ATOM 4788 C CA  . ASP A 0 616 . -21.080  -16.154 4.834    1.00 89.60 616 A 1 
ATOM 4789 C C   . ASP A 0 616 . -19.616  -15.709 4.862    1.00 89.60 616 A 1 
ATOM 4790 C CB  . ASP A 0 616 . -21.916  -15.349 3.830    1.00 89.60 616 A 1 
ATOM 4791 O O   . ASP A 0 616 . -19.245  -14.706 5.476    1.00 89.60 616 A 1 
ATOM 4792 C CG  . ASP A 0 616 . -21.396  -15.477 2.394    1.00 89.60 616 A 1 
ATOM 4793 O OD1 . ASP A 0 616 . -21.468  -16.574 1.803    1.00 89.60 616 A 1 
ATOM 4794 O OD2 . ASP A 0 616 . -20.942  -14.454 1.827    1.00 89.60 616 A 1 
ATOM 4795 N N   . ALA A 0 617 . -18.768  -16.464 4.170    1.00 93.31 617 A 1 
ATOM 4796 C CA  . ALA A 0 617 . -17.361  -16.143 4.004    1.00 93.31 617 A 1 
ATOM 4797 C C   . ALA A 0 617 . -16.965  -16.358 2.543    1.00 93.31 617 A 1 
ATOM 4798 C CB  . ALA A 0 617 . -16.522  -16.981 4.976    1.00 93.31 617 A 1 
ATOM 4799 O O   . ALA A 0 617 . -17.086  -17.461 2.008    1.00 93.31 617 A 1 
ATOM 4800 N N   . LYS A 0 618 . -16.461  -15.302 1.902    1.00 95.73 618 A 1 
ATOM 4801 C CA  . LYS A 0 618 . -16.004  -15.327 0.506    1.00 95.73 618 A 1 
ATOM 4802 C C   . LYS A 0 618 . -14.542  -14.913 0.430    1.00 95.73 618 A 1 
ATOM 4803 C CB  . LYS A 0 618 . -16.899  -14.450 -0.385   1.00 95.73 618 A 1 
ATOM 4804 O O   . LYS A 0 618 . -14.104  -14.019 1.153    1.00 95.73 618 A 1 
ATOM 4805 C CG  . LYS A 0 618 . -18.357  -14.935 -0.430   1.00 95.73 618 A 1 
ATOM 4806 C CD  . LYS A 0 618 . -19.243  -13.954 -1.209   1.00 95.73 618 A 1 
ATOM 4807 C CE  . LYS A 0 618 . -20.663  -14.517 -1.364   1.00 95.73 618 A 1 
ATOM 4808 N NZ  . LYS A 0 618 . -21.664  -13.715 -0.633   1.00 95.73 618 A 1 
ATOM 4809 N N   . SER A 0 619 . -13.799  -15.557 -0.464   1.00 96.59 619 A 1 
ATOM 4810 C CA  . SER A 0 619 . -12.403  -15.239 -0.763   1.00 96.59 619 A 1 
ATOM 4811 C C   . SER A 0 619 . -12.204  -15.254 -2.273   1.00 96.59 619 A 1 
ATOM 4812 C CB  . SER A 0 619 . -11.454  -16.235 -0.089   1.00 96.59 619 A 1 
ATOM 4813 O O   . SER A 0 619 . -12.651  -16.185 -2.940   1.00 96.59 619 A 1 
ATOM 4814 O OG  . SER A 0 619 . -10.112  -15.777 -0.106   1.00 96.59 619 A 1 
ATOM 4815 N N   . TYR A 0 620 . -11.518  -14.243 -2.786   1.00 95.62 620 A 1 
ATOM 4816 C CA  . TYR A 0 620 . -11.133  -14.110 -4.184   1.00 95.62 620 A 1 
ATOM 4817 C C   . TYR A 0 620 . -9.629   -13.888 -4.256   1.00 95.62 620 A 1 
ATOM 4818 C CB  . TYR A 0 620 . -11.889  -12.957 -4.849   1.00 95.62 620 A 1 
ATOM 4819 O O   . TYR A 0 620 . -9.070   -13.152 -3.446   1.00 95.62 620 A 1 
ATOM 4820 C CG  . TYR A 0 620 . -13.396  -13.071 -4.749   1.00 95.62 620 A 1 
ATOM 4821 C CD1 . TYR A 0 620 . -14.105  -13.836 -5.693   1.00 95.62 620 A 1 
ATOM 4822 C CD2 . TYR A 0 620 . -14.082  -12.432 -3.697   1.00 95.62 620 A 1 
ATOM 4823 C CE1 . TYR A 0 620 . -15.505  -13.950 -5.599   1.00 95.62 620 A 1 
ATOM 4824 C CE2 . TYR A 0 620 . -15.482  -12.538 -3.600   1.00 95.62 620 A 1 
ATOM 4825 O OH  . TYR A 0 620 . -17.546  -13.374 -4.484   1.00 95.62 620 A 1 
ATOM 4826 C CZ  . TYR A 0 620 . -16.193  -13.293 -4.559   1.00 95.62 620 A 1 
ATOM 4827 N N   . ASP A 0 621 . -9.005   -14.542 -5.219   1.00 95.38 621 A 1 
ATOM 4828 C CA  . ASP A 0 621 . -7.569   -14.559 -5.463   1.00 95.38 621 A 1 
ATOM 4829 C C   . ASP A 0 621 . -7.378   -14.460 -6.980   1.00 95.38 621 A 1 
ATOM 4830 C CB  . ASP A 0 621 . -7.009   -15.856 -4.853   1.00 95.38 621 A 1 
ATOM 4831 O O   . ASP A 0 621 . -8.075   -15.138 -7.742   1.00 95.38 621 A 1 
ATOM 4832 C CG  . ASP A 0 621 . -5.590   -16.259 -5.269   1.00 95.38 621 A 1 
ATOM 4833 O OD1 . ASP A 0 621 . -4.960   -15.537 -6.065   1.00 95.38 621 A 1 
ATOM 4834 O OD2 . ASP A 0 621 . -5.164   -17.316 -4.755   1.00 95.38 621 A 1 
ATOM 4835 N N   . SER A 0 622 . -6.486   -13.571 -7.401   1.00 96.31 622 A 1 
ATOM 4836 C CA  . SER A 0 622 . -5.974   -13.509 -8.759   1.00 96.31 622 A 1 
ATOM 4837 C C   . SER A 0 622 . -4.492   -13.164 -8.720   1.00 96.31 622 A 1 
ATOM 4838 C CB  . SER A 0 622 . -6.747   -12.455 -9.554   1.00 96.31 622 A 1 
ATOM 4839 O O   . SER A 0 622 . -4.106   -12.184 -8.087   1.00 96.31 622 A 1 
ATOM 4840 O OG  . SER A 0 622 . -6.273   -12.376 -10.886  1.00 96.31 622 A 1 
ATOM 4841 N N   . GLU A 0 623 . -3.691   -13.897 -9.489   1.00 97.14 623 A 1 
ATOM 4842 C CA  . GLU A 0 623 . -2.277   -13.619 -9.741   1.00 97.14 623 A 1 
ATOM 4843 C C   . GLU A 0 623 . -2.015   -13.693 -11.246  1.00 97.14 623 A 1 
ATOM 4844 C CB  . GLU A 0 623 . -1.376   -14.609 -8.984   1.00 97.14 623 A 1 
ATOM 4845 O O   . GLU A 0 623 . -2.276   -14.715 -11.881  1.00 97.14 623 A 1 
ATOM 4846 C CG  . GLU A 0 623 . -1.322   -14.293 -7.483   1.00 97.14 623 A 1 
ATOM 4847 C CD  . GLU A 0 623 . -0.343   -15.172 -6.685   1.00 97.14 623 A 1 
ATOM 4848 O OE1 . GLU A 0 623 . -0.297   -14.999 -5.442   1.00 97.14 623 A 1 
ATOM 4849 O OE2 . GLU A 0 623 . 0.430    -15.942 -7.304   1.00 97.14 623 A 1 
ATOM 4850 N N   . ASN A 0 624 . -1.512   -12.604 -11.826  1.00 97.53 624 A 1 
ATOM 4851 C CA  . ASN A 0 624 . -1.206   -12.499 -13.247  1.00 97.53 624 A 1 
ATOM 4852 C C   . ASN A 0 624 . 0.236    -12.033 -13.432  1.00 97.53 624 A 1 
ATOM 4853 C CB  . ASN A 0 624 . -2.196   -11.545 -13.932  1.00 97.53 624 A 1 
ATOM 4854 O O   . ASN A 0 624 . 0.681    -11.090 -12.787  1.00 97.53 624 A 1 
ATOM 4855 C CG  . ASN A 0 624 . -3.626   -12.043 -13.851  1.00 97.53 624 A 1 
ATOM 4856 N ND2 . ASN A 0 624 . -4.484   -11.331 -13.158  1.00 97.53 624 A 1 
ATOM 4857 O OD1 . ASN A 0 624 . -3.989   -13.062 -14.415  1.00 97.53 624 A 1 
ATOM 4858 N N   . TYR A 0 625 . 0.951    -12.677 -14.349  1.00 97.93 625 A 1 
ATOM 4859 C CA  . TYR A 0 625 . 2.279    -12.265 -14.788  1.00 97.93 625 A 1 
ATOM 4860 C C   . TYR A 0 625 . 2.292    -12.196 -16.310  1.00 97.93 625 A 1 
ATOM 4861 C CB  . TYR A 0 625 . 3.340    -13.236 -14.259  1.00 97.93 625 A 1 
ATOM 4862 O O   . TYR A 0 625 . 1.876    -13.143 -16.983  1.00 97.93 625 A 1 
ATOM 4863 C CG  . TYR A 0 625 . 4.733    -12.985 -14.810  1.00 97.93 625 A 1 
ATOM 4864 C CD1 . TYR A 0 625 . 5.227    -13.784 -15.859  1.00 97.93 625 A 1 
ATOM 4865 C CD2 . TYR A 0 625 . 5.525    -11.942 -14.291  1.00 97.93 625 A 1 
ATOM 4866 C CE1 . TYR A 0 625 . 6.524    -13.565 -16.362  1.00 97.93 625 A 1 
ATOM 4867 C CE2 . TYR A 0 625 . 6.822    -11.718 -14.794  1.00 97.93 625 A 1 
ATOM 4868 O OH  . TYR A 0 625 . 8.582    -12.368 -16.312  1.00 97.93 625 A 1 
ATOM 4869 C CZ  . TYR A 0 625 . 7.327    -12.540 -15.823  1.00 97.93 625 A 1 
ATOM 4870 N N   . ALA A 0 626 . 2.783    -11.087 -16.848  1.00 97.84 626 A 1 
ATOM 4871 C CA  . ALA A 0 626 . 2.956    -10.901 -18.275  1.00 97.84 626 A 1 
ATOM 4872 C C   . ALA A 0 626 . 4.360    -10.373 -18.558  1.00 97.84 626 A 1 
ATOM 4873 C CB  . ALA A 0 626 . 1.860    -9.976  -18.810  1.00 97.84 626 A 1 
ATOM 4874 O O   . ALA A 0 626 . 4.864    -9.485  -17.876  1.00 97.84 626 A 1 
ATOM 4875 N N   . ARG A 0 627 . 4.987    -10.920 -19.598  1.00 98.14 627 A 1 
ATOM 4876 C CA  . ARG A 0 627 . 6.267    -10.440 -20.107  1.00 98.14 627 A 1 
ATOM 4877 C C   . ARG A 0 627 . 6.254    -10.477 -21.623  1.00 98.14 627 A 1 
ATOM 4878 C CB  . ARG A 0 627 . 7.411    -11.260 -19.503  1.00 98.14 627 A 1 
ATOM 4879 O O   . ARG A 0 627 . 5.980    -11.521 -22.216  1.00 98.14 627 A 1 
ATOM 4880 C CG  . ARG A 0 627 . 8.782    -10.765 -19.979  1.00 98.14 627 A 1 
ATOM 4881 C CD  . ARG A 0 627 . 9.875    -11.588 -19.303  1.00 98.14 627 A 1 
ATOM 4882 N NE  . ARG A 0 627 . 11.214   -11.199 -19.775  1.00 98.14 627 A 1 
ATOM 4883 N NH1 . ARG A 0 627 . 12.138   -10.696 -17.714  1.00 98.14 627 A 1 
ATOM 4884 N NH2 . ARG A 0 627 . 13.379   -10.565 -19.570  1.00 98.14 627 A 1 
ATOM 4885 C CZ  . ARG A 0 627 . 12.227   -10.829 -19.013  1.00 98.14 627 A 1 
ATOM 4886 N N   . LYS A 0 628 . 6.593    -9.353  -22.240  1.00 98.27 628 A 1 
ATOM 4887 C CA  . LYS A 0 628 . 6.791    -9.211  -23.678  1.00 98.27 628 A 1 
ATOM 4888 C C   . LYS A 0 628 . 8.212    -8.725  -23.925  1.00 98.27 628 A 1 
ATOM 4889 C CB  . LYS A 0 628 . 5.739    -8.244  -24.232  1.00 98.27 628 A 1 
ATOM 4890 O O   . LYS A 0 628 . 8.699    -7.848  -23.223  1.00 98.27 628 A 1 
ATOM 4891 C CG  . LYS A 0 628 . 5.662    -8.305  -25.762  1.00 98.27 628 A 1 
ATOM 4892 C CD  . LYS A 0 628 . 4.751    -7.190  -26.277  1.00 98.27 628 A 1 
ATOM 4893 C CE  . LYS A 0 628 . 4.606    -7.285  -27.797  1.00 98.27 628 A 1 
ATOM 4894 N NZ  . LYS A 0 628 . 4.176    -5.988  -28.364  1.00 98.27 628 A 1 
ATOM 4895 N N   . VAL A 0 629 . 8.869    -9.326  -24.908  1.00 98.17 629 A 1 
ATOM 4896 C CA  . VAL A 0 629 . 10.187   -8.911  -25.387  1.00 98.17 629 A 1 
ATOM 4897 C C   . VAL A 0 629 . 10.073   -8.727  -26.891  1.00 98.17 629 A 1 
ATOM 4898 C CB  . VAL A 0 629 . 11.282   -9.932  -25.019  1.00 98.17 629 A 1 
ATOM 4899 O O   . VAL A 0 629 . 9.546    -9.607  -27.576  1.00 98.17 629 A 1 
ATOM 4900 C CG1 . VAL A 0 629 . 12.663   -9.461  -25.488  1.00 98.17 629 A 1 
ATOM 4901 C CG2 . VAL A 0 629 . 11.346   -10.173 -23.500  1.00 98.17 629 A 1 
ATOM 4902 N N   . GLN A 0 630 . 10.520   -7.582  -27.381  1.00 97.24 630 A 1 
ATOM 4903 C CA  . GLN A 0 630 . 10.679   -7.278  -28.797  1.00 97.24 630 A 1 
ATOM 4904 C C   . GLN A 0 630 . 12.114   -6.816  -28.999  1.00 97.24 630 A 1 
ATOM 4905 C CB  . GLN A 0 630 . 9.677    -6.208  -29.252  1.00 97.24 630 A 1 
ATOM 4906 O O   . GLN A 0 630 . 12.639   -6.108  -28.143  1.00 97.24 630 A 1 
ATOM 4907 C CG  . GLN A 0 630 . 8.232    -6.637  -28.978  1.00 97.24 630 A 1 
ATOM 4908 C CD  . GLN A 0 630 . 7.220    -5.657  -29.547  1.00 97.24 630 A 1 
ATOM 4909 N NE2 . GLN A 0 630 . 6.795    -5.818  -30.774  1.00 97.24 630 A 1 
ATOM 4910 O OE1 . GLN A 0 630 . 6.651    -4.817  -28.875  1.00 97.24 630 A 1 
ATOM 4911 N N   . ALA A 0 631 . 12.736   -7.294  -30.065  1.00 96.07 631 A 1 
ATOM 4912 C CA  . ALA A 0 631 . 14.065   -6.877  -30.458  1.00 96.07 631 A 1 
ATOM 4913 C C   . ALA A 0 631 . 14.166   -6.910  -31.983  1.00 96.07 631 A 1 
ATOM 4914 C CB  . ALA A 0 631 . 15.114   -7.778  -29.792  1.00 96.07 631 A 1 
ATOM 4915 O O   . ALA A 0 631 . 13.654   -7.858  -32.601  1.00 96.07 631 A 1 
ATOM 4916 N N   . ASP A 0 632 . 14.841   -5.916  -32.536  1.00 94.13 632 A 1 
ATOM 4917 C CA  . ASP A 0 632 . 15.037   -5.665  -33.958  1.00 94.13 632 A 1 
ATOM 4918 C C   . ASP A 0 632 . 16.520   -5.370  -34.204  1.00 94.13 632 A 1 
ATOM 4919 C CB  . ASP A 0 632 . 14.172   -4.528  -34.571  1.00 94.13 632 A 1 
ATOM 4920 O O   . ASP A 0 632 . 17.247   -4.944  -33.311  1.00 94.13 632 A 1 
ATOM 4921 C CG  . ASP A 0 632 . 13.005   -3.910  -33.786  1.00 94.13 632 A 1 
ATOM 4922 O OD1 . ASP A 0 632 . 12.909   -4.065  -32.544  1.00 94.13 632 A 1 
ATOM 4923 O OD2 . ASP A 0 632 . 12.062   -3.462  -34.475  1.00 94.13 632 A 1 
ATOM 4924 N N   . ASP A 0 633 . 16.977   -5.671  -35.415  1.00 93.02 633 A 1 
ATOM 4925 C CA  . ASP A 0 633 . 18.312   -5.325  -35.912  1.00 93.02 633 A 1 
ATOM 4926 C C   . ASP A 0 633 . 18.139   -5.058  -37.404  1.00 93.02 633 A 1 
ATOM 4927 C CB  . ASP A 0 633 . 19.325   -6.448  -35.609  1.00 93.02 633 A 1 
ATOM 4928 O O   . ASP A 0 633 . 18.186   -5.981  -38.230  1.00 93.02 633 A 1 
ATOM 4929 C CG  . ASP A 0 633 . 20.757   -6.273  -36.175  1.00 93.02 633 A 1 
ATOM 4930 O OD1 . ASP A 0 633 . 21.130   -5.266  -36.821  1.00 93.02 633 A 1 
ATOM 4931 O OD2 . ASP A 0 633 . 21.551   -7.233  -36.008  1.00 93.02 633 A 1 
ATOM 4932 N N   . ASP A 0 634 . 17.826   -3.808  -37.728  1.00 92.44 634 A 1 
ATOM 4933 C CA  . ASP A 0 634 . 17.641   -3.359  -39.097  1.00 92.44 634 A 1 
ATOM 4934 C C   . ASP A 0 634 . 18.970   -2.845  -39.644  1.00 92.44 634 A 1 
ATOM 4935 C CB  . ASP A 0 634 . 16.504   -2.329  -39.200  1.00 92.44 634 A 1 
ATOM 4936 O O   . ASP A 0 634 . 19.684   -2.073  -39.014  1.00 92.44 634 A 1 
ATOM 4937 C CG  . ASP A 0 634 . 15.101   -2.959  -39.238  1.00 92.44 634 A 1 
ATOM 4938 O OD1 . ASP A 0 634 . 14.982   -4.151  -39.625  1.00 92.44 634 A 1 
ATOM 4939 O OD2 . ASP A 0 634 . 14.111   -2.218  -39.069  1.00 92.44 634 A 1 
ATOM 4940 N N   . GLN A 0 635 . 19.324   -3.292  -40.849  1.00 87.77 635 A 1 
ATOM 4941 C CA  . GLN A 0 635 . 20.553   -2.889  -41.530  1.00 87.77 635 A 1 
ATOM 4942 C C   . GLN A 0 635 . 20.231   -2.408  -42.934  1.00 87.77 635 A 1 
ATOM 4943 C CB  . GLN A 0 635 . 21.576   -4.037  -41.555  1.00 87.77 635 A 1 
ATOM 4944 O O   . GLN A 0 635 . 19.511   -3.076  -43.684  1.00 87.77 635 A 1 
ATOM 4945 C CG  . GLN A 0 635 . 22.088   -4.315  -40.140  1.00 87.77 635 A 1 
ATOM 4946 C CD  . GLN A 0 635 . 23.054   -5.482  -40.025  1.00 87.77 635 A 1 
ATOM 4947 N NE2 . GLN A 0 635 . 23.306   -5.901  -38.804  1.00 87.77 635 A 1 
ATOM 4948 O OE1 . GLN A 0 635 . 23.607   -6.032  -40.970  1.00 87.77 635 A 1 
ATOM 4949 N N   . TRP A 0 636 . 20.810   -1.276  -43.321  1.00 84.89 636 A 1 
ATOM 4950 C CA  . TRP A 0 636 . 20.610   -0.690  -44.641  1.00 84.89 636 A 1 
ATOM 4951 C C   . TRP A 0 636 . 21.911   -0.119  -45.207  1.00 84.89 636 A 1 
ATOM 4952 C CB  . TRP A 0 636 . 19.488   0.353   -44.566  1.00 84.89 636 A 1 
ATOM 4953 O O   . TRP A 0 636 . 22.815   0.249   -44.467  1.00 84.89 636 A 1 
ATOM 4954 C CG  . TRP A 0 636 . 19.779   1.554   -43.723  1.00 84.89 636 A 1 
ATOM 4955 C CD1 . TRP A 0 636 . 19.471   1.706   -42.413  1.00 84.89 636 A 1 
ATOM 4956 C CD2 . TRP A 0 636 . 20.474   2.777   -44.113  1.00 84.89 636 A 1 
ATOM 4957 C CE2 . TRP A 0 636 . 20.539   3.641   -42.980  1.00 84.89 636 A 1 
ATOM 4958 C CE3 . TRP A 0 636 . 21.077   3.228   -45.310  1.00 84.89 636 A 1 
ATOM 4959 N NE1 . TRP A 0 636 . 19.907   2.941   -41.974  1.00 84.89 636 A 1 
ATOM 4960 C CH2 . TRP A 0 636 . 21.765   5.309   -44.236  1.00 84.89 636 A 1 
ATOM 4961 C CZ2 . TRP A 0 636 . 21.167   4.892   -43.034  1.00 84.89 636 A 1 
ATOM 4962 C CZ3 . TRP A 0 636 . 21.721   4.478   -45.370  1.00 84.89 636 A 1 
ATOM 4963 N N   . ALA A 0 637 . 22.007   -0.068  -46.538  1.00 81.78 637 A 1 
ATOM 4964 C CA  . ALA A 0 637 . 23.115   0.547   -47.264  1.00 81.78 637 A 1 
ATOM 4965 C C   . ALA A 0 637 . 22.600   1.231   -48.540  1.00 81.78 637 A 1 
ATOM 4966 C CB  . ALA A 0 637 . 24.173   -0.511  -47.600  1.00 81.78 637 A 1 
ATOM 4967 O O   . ALA A 0 637 . 21.660   0.733   -49.170  1.00 81.78 637 A 1 
ATOM 4968 N N   . GLN A 0 638 . 23.207   2.352   -48.918  1.00 76.51 638 A 1 
ATOM 4969 C CA  . GLN A 0 638 . 22.918   3.123   -50.126  1.00 76.51 638 A 1 
ATOM 4970 C C   . GLN A 0 638 . 24.234   3.537   -50.795  1.00 76.51 638 A 1 
ATOM 4971 C CB  . GLN A 0 638 . 22.072   4.362   -49.784  1.00 76.51 638 A 1 
ATOM 4972 O O   . GLN A 0 638 . 25.182   3.872   -50.101  1.00 76.51 638 A 1 
ATOM 4973 C CG  . GLN A 0 638 . 20.679   4.003   -49.246  1.00 76.51 638 A 1 
ATOM 4974 C CD  . GLN A 0 638 . 19.841   5.232   -48.911  1.00 76.51 638 A 1 
ATOM 4975 N NE2 . GLN A 0 638 . 19.294   5.315   -47.719  1.00 76.51 638 A 1 
ATOM 4976 O OE1 . GLN A 0 638 . 19.620   6.119   -49.722  1.00 76.51 638 A 1 
ATOM 4977 N N   . ASP A 0 639 . 24.255   3.509   -52.126  1.00 71.33 639 A 1 
ATOM 4978 C CA  . ASP A 0 639 . 25.399   3.844   -52.987  1.00 71.33 639 A 1 
ATOM 4979 C C   . ASP A 0 639 . 24.861   4.710   -54.143  1.00 71.33 639 A 1 
ATOM 4980 C CB  . ASP A 0 639 . 26.052   2.525   -53.455  1.00 71.33 639 A 1 
ATOM 4981 O O   . ASP A 0 639 . 23.840   4.363   -54.768  1.00 71.33 639 A 1 
ATOM 4982 C CG  . ASP A 0 639 . 27.066   2.621   -54.609  1.00 71.33 639 A 1 
ATOM 4983 O OD1 . ASP A 0 639 . 27.294   3.732   -55.134  1.00 71.33 639 A 1 
ATOM 4984 O OD2 . ASP A 0 639 . 27.415   1.523   -55.120  1.00 71.33 639 A 1 
ATOM 4985 N N   . TYR A 0 640 . 25.475   5.874   -54.382  1.00 73.68 640 A 1 
ATOM 4986 C CA  . TYR A 0 640 . 25.061   6.827   -55.409  1.00 73.68 640 A 1 
ATOM 4987 C C   . TYR A 0 640 . 26.217   7.521   -56.154  1.00 73.68 640 A 1 
ATOM 4988 C CB  . TYR A 0 640 . 24.106   7.857   -54.796  1.00 73.68 640 A 1 
ATOM 4989 O O   . TYR A 0 640 . 26.773   8.531   -55.727  1.00 73.68 640 A 1 
ATOM 4990 C CG  . TYR A 0 640 . 23.540   8.827   -55.817  1.00 73.68 640 A 1 
ATOM 4991 C CD1 . TYR A 0 640 . 24.022   10.146  -55.875  1.00 73.68 640 A 1 
ATOM 4992 C CD2 . TYR A 0 640 . 22.548   8.399   -56.719  1.00 73.68 640 A 1 
ATOM 4993 C CE1 . TYR A 0 640 . 23.481   11.050  -56.805  1.00 73.68 640 A 1 
ATOM 4994 C CE2 . TYR A 0 640 . 22.034   9.285   -57.684  1.00 73.68 640 A 1 
ATOM 4995 O OH  . TYR A 0 640 . 21.985   11.496  -58.622  1.00 73.68 640 A 1 
ATOM 4996 C CZ  . TYR A 0 640 . 22.502   10.613  -57.725  1.00 73.68 640 A 1 
ATOM 4997 N N   . ASP A 0 641 . 26.422   7.090   -57.397  1.00 79.18 641 A 1 
ATOM 4998 C CA  . ASP A 0 641 . 27.386   7.659   -58.340  1.00 79.18 641 A 1 
ATOM 4999 C C   . ASP A 0 641 . 26.841   8.808   -59.222  1.00 79.18 641 A 1 
ATOM 5000 C CB  . ASP A 0 641 . 27.826   6.533   -59.277  1.00 79.18 641 A 1 
ATOM 5001 O O   . ASP A 0 641 . 25.803   8.689   -59.888  1.00 79.18 641 A 1 
ATOM 5002 C CG  . ASP A 0 641 . 28.836   5.559   -58.690  1.00 79.18 641 A 1 
ATOM 5003 O OD1 . ASP A 0 641 . 29.746   6.073   -58.020  1.00 79.18 641 A 1 
ATOM 5004 O OD2 . ASP A 0 641 . 28.837   4.419   -59.209  1.00 79.18 641 A 1 
ATOM 5005 N N   . ARG A 0 642 . 27.614   9.895   -59.391  1.00 71.37 642 A 1 
ATOM 5006 C CA  . ARG A 0 642 . 27.403   10.924  -60.436  1.00 71.37 642 A 1 
ATOM 5007 C C   . ARG A 0 642 . 28.672   11.251  -61.212  1.00 71.37 642 A 1 
ATOM 5008 C CB  . ARG A 0 642 . 26.850   12.225  -59.846  1.00 71.37 642 A 1 
ATOM 5009 O O   . ARG A 0 642 . 29.673   11.667  -60.646  1.00 71.37 642 A 1
[truncated: 41,415 more chars]
