# Supplementary material for: Self-assembling proteins compose the chemically resistant shell biomaterial of planktonic tintinnid ciliates
Source: Nat Commun. 2026 Jun 13;17:7507. doi: 10.1038/s41467-026-74402-4 (PMC13408134; doi:10.1038/s41467-026-74402-4)
Supplement: Supplementary file 6 — Supplementary Data 16 [file 41467_2026_74402_MOESM6_ESM.zip › AF2_structure_models/Tara_Unigene_40.cif]

data_0
#
_entry.id   0
#
_struct_asym.id          A
_struct_asym.entity_id   0
#
_entity_poly.entity_id        0
_entity_poly.type             polypeptide(L)
_entity_poly.pdbx_strand_id   A
#
_entity.id     0
_entity.type   polymer
#
loop_
_entity_poly_seq.entity_id
_entity_poly_seq.num
_entity_poly_seq.mon_id
0 1   MET 
0 2   LYS 
0 3   PHE 
0 4   ALA 
0 5   PHE 
0 6   ALA 
0 7   ALA 
0 8   ALA 
0 9   LEU 
0 10  ILE 
0 11  ALA 
0 12  VAL 
0 13  ALA 
0 14  ASN 
0 15  ALA 
0 16  ALA 
0 17  GLU 
0 18  TRP 
0 19  GLY 
0 20  GLY 
0 21  TYR 
0 22  GLY 
0 23  GLY 
0 24  GLN 
0 25  SER 
0 26  HIS 
0 27  GLY 
0 28  GLY 
0 29  TYR 
0 30  GLY 
0 31  GLY 
0 32  TYR 
0 33  GLY 
0 34  TYR 
0 35  SER 
0 36  GLN 
0 37  PRO 
0 38  GLN 
0 39  TYR 
0 40  LYS 
0 41  SER 
0 42  GLU 
0 43  THR 
0 44  LYS 
0 45  TYR 
0 46  VAL 
0 47  PRO 
0 48  GLN 
0 49  VAL 
0 50  HIS 
0 51  VAL 
0 52  THR 
0 53  PRO 
0 54  GLY 
0 55  TYR 
0 56  SER 
0 57  SER 
0 58  LYS 
0 59  ASN 
0 60  ALA 
0 61  SER 
0 62  GLN 
0 63  VAL 
0 64  ALA 
0 65  LYS 
0 66  LYS 
0 67  LYS 
0 68  MET 
0 69  VAL 
0 70  ASN 
0 71  HIS 
0 72  ALA 
0 73  GLY 
0 74  SER 
0 75  ASN 
0 76  PHE 
0 77  ASP 
0 78  ALA 
0 79  TYR 
0 80  GLY 
0 81  ARG 
0 82  ASP 
0 83  GLN 
0 84  ASP 
0 85  LEU 
0 86  SER 
0 87  ILE 
0 88  ASP 
0 89  GLU 
0 90  SER 
0 91  TYR 
0 92  GLY 
0 93  SER 
0 94  THR 
0 95  GLN 
0 96  ALA 
0 97  LYS 
0 98  SER 
0 99  TYR 
0 100 ARG 
0 101 ALA 
0 102 GLU 
0 103 SER 
0 104 TYR 
0 105 ASP 
0 106 GLU 
0 107 TRP 
0 108 ASP 
0 109 ASN 
0 110 GLN 
0 111 ASP 
0 112 ARG 
0 113 ASP 
0 114 LYS 
0 115 GLN 
0 116 LEU 
0 117 ALA 
0 118 GLN 
0 119 ALA 
0 120 TRP 
0 121 GLY 
0 122 LYS 
0 123 ALA 
0 124 GLN 
0 125 ALA 
0 126 TRP 
0 127 GLY 
0 128 LYS 
0 129 ASP 
0 130 ARG 
0 131 ASP 
0 132 GLN 
0 133 TYR 
0 134 GLY 
0 135 ALA 
0 136 SER 
0 137 SER 
0 138 LYS 
0 139 GLY 
0 140 ALA 
0 141 SER 
0 142 ALA 
0 143 SER 
0 144 ASP 
0 145 GLY 
0 146 LYS 
0 147 TRP 
0 148 ASP 
0 149 LYS 
0 150 TYR 
0 151 ALA 
0 152 LYS 
0 153 GLY 
0 154 GLY 
0 155 GLN 
0 156 ASN 
0 157 SER 
0 158 ALA 
0 159 TYR 
0 160 GLN 
0 161 GLY 
0 162 GLN 
0 163 LYS 
0 164 GLY 
0 165 HIS 
0 166 TYR 
0 167 ALA 
0 168 ASN 
0 169 SER 
0 170 TYR 
0 171 GLY 
0 172 GLY 
0 173 GLY 
0 174 ARG 
0 175 GLY 
0 176 TYR 
0 177 GLY 
0 178 GLU 
0 179 ASP 
0 180 ASP 
0 181 GLU 
0 182 ASN 
0 183 ASN 
0 184 ALA 
0 185 SER 
0 186 VAL 
0 187 ALA 
0 188 TYR 
0 189 GLY 
0 190 ALA 
0 191 GLN 
0 192 LYS 
0 193 GLY 
0 194 GLY 
0 195 TYR 
0 196 ASP 
0 197 ASN 
0 198 ASP 
0 199 GLU 
0 200 TRP 
0 201 ALA 
0 202 LYS 
0 203 GLN 
0 204 ALA 
0 205 ALA 
0 206 GLY 
0 207 SER 
0 208 ASP 
0 209 TYR 
0 210 ASP 
0 211 SER 
0 212 ARG 
0 213 TYR 
0 214 GLY 
0 215 LYS 
0 216 SER 
0 217 TYR 
0 218 ASP 
0 219 ALA 
0 220 VAL 
0 221 ASP 
0 222 ALA 
0 223 LYS 
0 224 SER 
0 225 TYR 
0 226 ASP 
0 227 ASN 
0 228 THR 
0 229 TRP 
0 230 TYR 
0 231 ALA 
0 232 ARG 
0 233 ASP 
0 234 VAL 
0 235 ARG 
0 236 ALA 
0 237 ASP 
0 238 ASP 
0 239 ASP 
0 240 GLN 
0 241 TRP 
0 242 ALA 
0 243 GLU 
0 244 ASP 
0 245 TYR 
0 246 ASP 
0 247 ARG 
0 248 TYR 
0 249 GLY 
0 250 LYS 
0 251 LYS 
0 252 ASP 
0 253 VAL 
0 254 GLY 
0 255 ALA 
0 256 TYR 
0 257 GLY 
0 258 ALA 
0 259 ALA 
0 260 ALA 
0 261 SER 
0 262 THR 
0 263 TRP 
0 264 ASN 
0 265 SER 
0 266 LYS 
0 267 GLY 
0 268 ASP 
0 269 ALA 
0 270 ALA 
0 271 SER 
0 272 GLU 
0 273 ASP 
0 274 GLY 
0 275 LYS 
0 276 SER 
0 277 ALA 
0 278 TYR 
0 279 TRP 
0 280 GLY 
0 281 LYS 
0 282 GLN 
0 283 ALA 
0 284 SER 
0 285 ASP 
0 286 TRP 
0 287 ASP 
0 288 ALA 
0 289 TRP 
0 290 GLY 
0 291 ARG 
0 292 ASP 
0 293 GLN 
0 294 ASP 
0 295 TYR 
0 296 LYS 
0 297 GLU 
0 298 LYS 
0 299 ILE 
0 300 SER 
0 301 TYR 
0 302 ASP 
0 303 GLN 
0 304 THR 
0 305 ARG 
0 306 ALA 
0 307 LYS 
0 308 ALA 
0 309 TYR 
0 310 SER 
0 311 ALA 
0 312 GLU 
0 313 SER 
0 314 TYR 
0 315 ASP 
0 316 GLU 
0 317 TRP 
0 318 ASP 
0 319 ASN 
0 320 ARG 
0 321 ASP 
0 322 ASP 
0 323 ASP 
0 324 THR 
0 325 TYR 
0 326 GLY 
0 327 ALA 
0 328 GLN 
0 329 ALA 
0 330 TRP 
0 331 GLY 
0 332 LYS 
0 333 ASP 
0 334 ARG 
0 335 ASP 
0 336 VAL 
0 337 TYR 
0 338 GLY 
0 339 ALA 
0 340 SER 
0 341 SER 
0 342 TYR 
0 343 GLY 
0 344 LYS 
0 345 ALA 
0 346 ALA 
0 347 SER 
0 348 MET 
0 349 LYS 
0 350 GLU 
0 351 TYR 
0 352 ASP 
0 353 GLN 
0 354 TYR 
0 355 GLY 
0 356 GLY 
0 357 TYR 
0 358 GLY 
0 359 SER 
0 360 GLY 
0 361 ALA 
0 362 SER 
0 363 TYR 
0 364 GLY 
0 365 GLY 
0 366 SER 
0 367 LYS 
0 368 THR 
0 369 VAL 
0 370 LYS 
0 371 THR 
0 372 ALA 
0 373 ALA 
0 374 PRO 
0 375 SER 
0 376 LYS 
0 377 GLY 
0 378 HIS 
0 379 GLY 
0 380 TRP 
0 381 ASP 
0 382 SER 
0 383 LYS 
0 384 GLY 
0 385 HIS 
0 386 GLY 
0 387 TYR 
0 388 GLY 
0 389 ALA 
0 390 LYS 
0 391 THR 
0 392 VAL 
0 393 SER 
0 394 TYR 
0 395 GLY 
0 396 GLY 
0 397 SER 
0 398 GLN 
0 399 SER 
0 400 ALA 
0 401 SER 
0 402 SER 
0 403 GLY 
0 404 GLN 
0 405 GLY 
0 406 ALA 
0 407 TYR 
0 408 ALA 
0 409 LYS 
0 410 GLY 
0 411 GLY 
0 412 SER 
0 413 ILE 
0 414 TRP 
0 415 GLU 
0 416 GLY 
0 417 ALA 
0 418 SER 
0 419 ARG 
0 420 ALA 
0 421 GLY 
0 422 ALA 
0 423 ALA 
0 424 ALA 
0 425 VAL 
0 426 GLY 
0 427 GLY 
0 428 TYR 
0 429 ASP 
0 430 ASN 
0 431 ASP 
0 432 GLU 
0 433 TRP 
0 434 ALA 
0 435 LYS 
0 436 GLN 
0 437 ALA 
0 438 HIS 
0 439 GLY 
0 440 SER 
0 441 ASP 
0 442 TYR 
0 443 ASP 
0 444 SER 
0 445 ARG 
0 446 TYR 
0 447 GLY 
0 448 LYS 
0 449 SER 
0 450 TYR 
0 451 ASP 
0 452 ARG 
0 453 VAL 
0 454 SER 
0 455 ALA 
0 456 ARG 
0 457 SER 
0 458 TYR 
0 459 GLU 
0 460 ASN 
0 461 GLU 
0 462 MET 
0 463 TYR 
0 464 ALA 
0 465 ARG 
0 466 ASP 
0 467 LEU 
0 468 GLN 
0 469 VAL 
0 470 ASP 
0 471 ASP 
0 472 ASP 
0 473 MET 
0 474 TRP 
0 475 ALA 
0 476 GLU 
0 477 ASP 
0 478 TYR 
0 479 ASP 
0 480 ARG 
0 481 TYR 
0 482 ASP 
0 483 ASP 
0 484 LYS 
0 485 ASP 
0 486 ALA 
0 487 MET 
0 488 GLY 
0 489 TYR 
0 490 GLY 
0 491 SER 
0 492 ALA 
0 493 ALA 
0 494 SER 
0 495 LYS 
0 496 GLU 
0 497 GLN 
0 498 LYS 
0 499 LEU 
0 500 GLY 
0 501 TYR 
0 502 TYR 
0 503 GLY 
0 504 LYS 
0 505 GLY 
0 506 SER 
0 507 SER 
0 508 GLY 
0 509 TYR 
0 510 GLY 
0 511 GLY 
0 512 SER 
0 513 GLY 
0 514 TYR 
0 515 GLY 
0 516 GLY 
0 517 TYR 
0 518 GLY 
0 519 TYR 
0 520 GLY 
0 521 ARG 
0 522 PRO 
0 523 GLY 
0 524 TYR 
0 525 SER 
0 526 ALA 
0 527 GLN 
0 528 ALA 
0 529 SER 
0 530 THR 
0 531 ASN 
0 532 ALA 
0 533 GLY 
0 534 LYS 
0 535 GLU 
0 536 TYR 
0 537 ASP 
0 538 SER 
0 539 SER 
0 540 SER 
0 541 SER 
0 542 SER 
0 543 ASP 
0 544 TRP 
0 545 ASP 
0 546 ALA 
0 547 TYR 
0 548 GLY 
0 549 ARG 
0 550 ASP 
0 551 GLN 
0 552 ASP 
0 553 LEU 
0 554 SER 
0 555 VAL 
0 556 GLN 
0 557 GLU 
0 558 SER 
0 559 TYR 
0 560 ASP 
0 561 MET 
0 562 THR 
0 563 TRP 
0 564 ALA 
0 565 LYS 
0 566 SER 
0 567 TYR 
0 568 ASP 
0 569 ALA 
0 570 GLU 
0 571 SER 
0 572 TYR 
0 573 ASP 
0 574 GLU 
0 575 TRP 
0 576 ASP 
0 577 ASN 
0 578 LYS 
0 579 ASP 
0 580 ASP 
0 581 ASP 
0 582 LYS 
0 583 TRP 
0 584 GLY 
0 585 THR 
0 586 GLN 
0 587 ALA 
0 588 TRP 
0 589 GLY 
0 590 LYS 
0 591 ASP 
0 592 ARG 
0 593 ASP 
0 594 ILE 
0 595 TYR 
0 596 GLY 
0 597 ALA 
0 598 SER 
0 599 SER 
0 600 GLN 
0 601 PHE 
0 602 ALA 
0 603 LYS 
0 604 ALA 
0 605 ASP 
0 606 GLU 
0 607 GLU 
0 608 ASP 
0 609 LYS 
0 610 ASP 
0 611 THR 
0 612 TYR 
0 613 GLY 
0 614 LYS 
0 615 GLY 
0 616 ALA 
0 617 TYR 
0 618 ALA 
0 619 GLY 
0 620 ALA 
0 621 GLN 
0 622 ALA 
0 623 SER 
0 624 ASP 
0 625 SER 
0 626 LYS 
0 627 TYR 
0 628 GLY 
0 629 GLY 
0 630 TYR 
0 631 GLY 
0 632 SER 
0 633 TYR 
0 634 GLY 
0 635 GLY 
0 636 TYR 
0 637 GLY 
0 638 SER 
0 639 GLY 
0 640 TYR 
0 641 GLY 
0 642 GLY 
0 643 TYR 
0 644 GLY 
0 645 SER 
0 646 GLY 
0 647 TYR 
0 648 GLY 
0 649 GLY 
0 650 TYR 
0 651 GLY 
0 652 GLY 
0 653 GLY 
0 654 TYR 
0 655 GLY 
0 656 SER 
0 657 GLY 
0 658 TYR 
0 659 GLY 
0 660 GLY 
0 661 TYR 
0 662 GLY 
0 663 SER 
0 664 GLY 
0 665 TYR 
0 666 GLY 
0 667 SER 
0 668 TYR 
0 669 GLY 
0 670 GLY 
0 671 ALA 
0 672 LYS 
0 673 GLY 
0 674 TYR 
0 675 GLY 
0 676 LYS 
0 677 GLY 
0 678 GLN 
0 679 SER 
0 680 ALA 
0 681 ALA 
0 682 SER 
0 683 GLN 
0 684 GLU 
0 685 SER 
0 686 LYS 
0 687 GLN 
0 688 GLY 
0 689 TYR 
0 690 GLY 
0 691 LYS 
0 692 GLU 
0 693 SER 
0 694 THR 
0 695 GLN 
0 696 GLY 
0 697 ALA 
0 698 SER 
0 699 VAL 
0 700 ALA 
0 701 TYR 
0 702 ASN 
0 703 SER 
0 704 ALA 
0 705 LYS 
0 706 GLY 
0 707 ALA 
0 708 TYR 
0 709 ASP 
0 710 ASN 
0 711 ASP 
0 712 GLU 
0 713 TRP 
0 714 ALA 
0 715 LYS 
0 716 LEU 
0 717 ALA 
0 718 TYR 
0 719 GLY 
0 720 SER 
0 721 ASP 
0 722 THR 
0 723 ASP 
0 724 SER 
0 725 ARG 
0 726 TYR 
0 727 GLY 
0 728 LYS 
0 729 SER 
0 730 TYR 
0 731 ASP 
0 732 MET 
0 733 VAL 
0 734 ALA 
0 735 ALA 
0 736 LYS 
0 737 SER 
0 738 TYR 
0 739 ASP 
0 740 ASN 
0 741 GLU 
0 742 GLU 
0 743 TYR 
0 744 ALA 
0 745 ARG 
0 746 LYS 
0 747 VAL 
0 748 ARG 
0 749 ALA 
0 750 ASP 
0 751 ASP 
0 752 ASP 
0 753 GLN 
0 754 TRP 
0 755 ALA 
0 756 GLU 
0 757 ASP 
0 758 TYR 
0 759 ASP 
0 760 ARG 
0 761 TYR 
0 762 ASN 
0 763 ARG 
0 764 TYR 
0 765 ASP 
0 766 ALA 
0 767 GLY 
0 768 ALA 
0 769 TYR 
0 770 GLY 
0 771 ALA 
0 772 ALA 
0 773 ALA 
0 774 SER 
0 775 ASP 
0 776 LYS 
0 777 LEU 
0 778 VAL 
0 779 GLN 
0 780 PRO 
0 781 ALA 
0 782 ILE 
0 783 LYS 
0 784 SER 
0 785 VAL 
0 786 SER 
0 787 TYR 
0 788 LYS 
0 789 PRO 
0 790 VAL 
0 791 THR 
0 792 THR 
0 793 THR 
0 794 LYS 
0 795 LYS 
0 796 VAL 
0 797 ALA 
0 798 PRO 
0 799 GLN 
0 800 TYR 
0 801 HIS 
0 802 GLY 
0 803 TRP 
#
loop_
_chem_comp.id
_chem_comp.type
_chem_comp.name
ALA 'L-peptide linking' ALANINE         
ARG 'L-peptide linking' ARGININE        
ASN 'L-peptide linking' ASPARAGINE      
ASP 'L-peptide linking' 'ASPARTIC ACID' 
CYS 'L-peptide linking' CYSTEINE        
GLN 'L-peptide linking' GLUTAMINE       
GLU 'L-peptide linking' 'GLUTAMIC ACID' 
HIS 'L-peptide linking' HISTIDINE       
ILE 'L-peptide linking' ISOLEUCINE      
LEU 'L-peptide linking' LEUCINE         
LYS 'L-peptide linking' LYSINE          
MET 'L-peptide linking' METHIONINE      
PHE 'L-peptide linking' PHENYLALANINE   
PRO 'L-peptide linking' PROLINE         
SER 'L-peptide linking' SERINE          
THR 'L-peptide linking' THREONINE       
TRP 'L-peptide linking' TRYPTOPHAN      
TYR 'L-peptide linking' TYROSINE        
VAL 'L-peptide linking' VALINE          
GLY 'peptide linking'   GLYCINE         
#
loop_
_atom_site.group_PDB
_atom_site.id
_atom_site.type_symbol
_atom_site.label_atom_id
_atom_site.label_alt_id
_atom_site.label_comp_id
_atom_site.label_asym_id
_atom_site.label_entity_id
_atom_site.label_seq_id
_atom_site.pdbx_PDB_ins_code
_atom_site.Cartn_x
_atom_site.Cartn_y
_atom_site.Cartn_z
_atom_site.occupancy
_atom_site.B_iso_or_equiv
_atom_site.auth_seq_id
_atom_site.auth_asym_id
_atom_site.pdbx_PDB_model_num
ATOM 1    N N   . MET A 0 1   . 5.977    38.214  -23.885  1.00 40.55 1   A 1 
ATOM 2    C CA  . MET A 0 1   . 4.653    38.889  -23.827  1.00 40.55 1   A 1 
ATOM 3    C C   . MET A 0 1   . 3.948    38.461  -22.532  1.00 40.55 1   A 1 
ATOM 4    C CB  . MET A 0 1   . 3.846    38.614  -25.109  1.00 40.55 1   A 1 
ATOM 5    O O   . MET A 0 1   . 4.635    37.925  -21.674  1.00 40.55 1   A 1 
ATOM 6    C CG  . MET A 0 1   . 4.420    39.400  -26.298  1.00 40.55 1   A 1 
ATOM 7    S SD  . MET A 0 1   . 3.521    39.124  -27.840  1.00 40.55 1   A 1 
ATOM 8    C CE  . MET A 0 1   . 4.367    40.280  -28.954  1.00 40.55 1   A 1 
ATOM 9    N N   . LYS A 0 2   . 2.651    38.745  -22.330  1.00 29.63 2   A 1 
ATOM 10   C CA  . LYS A 0 2   . 1.860    38.256  -21.168  1.00 29.63 2   A 1 
ATOM 11   C C   . LYS A 0 2   . 1.661    36.730  -21.321  1.00 29.63 2   A 1 
ATOM 12   C CB  . LYS A 0 2   . 0.516    39.010  -21.117  1.00 29.63 2   A 1 
ATOM 13   O O   . LYS A 0 2   . 1.635    36.280  -22.458  1.00 29.63 2   A 1 
ATOM 14   C CG  . LYS A 0 2   . 0.639    40.547  -21.086  1.00 29.63 2   A 1 
ATOM 15   C CD  . LYS A 0 2   . -0.743   41.199  -21.243  1.00 29.63 2   A 1 
ATOM 16   C CE  . LYS A 0 2   . -0.619   42.724  -21.357  1.00 29.63 2   A 1 
ATOM 17   N NZ  . LYS A 0 2   . -1.938   43.357  -21.618  1.00 29.63 2   A 1 
ATOM 18   N N   . PHE A 0 3   . 1.571    35.890  -20.291  1.00 34.73 3   A 1 
ATOM 19   C CA  . PHE A 0 3   . 0.615    35.893  -19.175  1.00 34.73 3   A 1 
ATOM 20   C C   . PHE A 0 3   . 1.124    35.026  -18.007  1.00 34.73 3   A 1 
ATOM 21   C CB  . PHE A 0 3   . -0.703   35.262  -19.677  1.00 34.73 3   A 1 
ATOM 22   O O   . PHE A 0 3   . 1.976    34.167  -18.203  1.00 34.73 3   A 1 
ATOM 23   C CG  . PHE A 0 3   . -1.654   36.233  -20.341  1.00 34.73 3   A 1 
ATOM 24   C CD1 . PHE A 0 3   . -2.524   36.994  -19.539  1.00 34.73 3   A 1 
ATOM 25   C CD2 . PHE A 0 3   . -1.700   36.361  -21.742  1.00 34.73 3   A 1 
ATOM 26   C CE1 . PHE A 0 3   . -3.428   37.892  -20.131  1.00 34.73 3   A 1 
ATOM 27   C CE2 . PHE A 0 3   . -2.604   37.261  -22.335  1.00 34.73 3   A 1 
ATOM 28   C CZ  . PHE A 0 3   . -3.468   38.026  -21.530  1.00 34.73 3   A 1 
ATOM 29   N N   . ALA A 0 4   . 0.549    35.214  -16.817  1.00 32.57 4   A 1 
ATOM 30   C CA  . ALA A 0 4   . 0.643    34.263  -15.710  1.00 32.57 4   A 1 
ATOM 31   C C   . ALA A 0 4   . -0.687   33.508  -15.568  1.00 32.57 4   A 1 
ATOM 32   C CB  . ALA A 0 4   . 1.002    35.024  -14.426  1.00 32.57 4   A 1 
ATOM 33   O O   . ALA A 0 4   . -1.741   34.086  -15.839  1.00 32.57 4   A 1 
ATOM 34   N N   . PHE A 0 5   . -0.639   32.263  -15.094  1.00 35.45 5   A 1 
ATOM 35   C CA  . PHE A 0 5   . -1.812   31.515  -14.639  1.00 35.45 5   A 1 
ATOM 36   C C   . PHE A 0 5   . -1.574   31.002  -13.218  1.00 35.45 5   A 1 
ATOM 37   C CB  . PHE A 0 5   . -2.178   30.393  -15.626  1.00 35.45 5   A 1 
ATOM 38   O O   . PHE A 0 5   . -0.491   30.514  -12.904  1.00 35.45 5   A 1 
ATOM 39   C CG  . PHE A 0 5   . -3.450   30.708  -16.388  1.00 35.45 5   A 1 
ATOM 40   C CD1 . PHE A 0 5   . -4.693   30.276  -15.886  1.00 35.45 5   A 1 
ATOM 41   C CD2 . PHE A 0 5   . -3.401   31.490  -17.557  1.00 35.45 5   A 1 
ATOM 42   C CE1 . PHE A 0 5   . -5.880   30.621  -16.555  1.00 35.45 5   A 1 
ATOM 43   C CE2 . PHE A 0 5   . -4.590   31.833  -18.227  1.00 35.45 5   A 1 
ATOM 44   C CZ  . PHE A 0 5   . -5.829   31.398  -17.726  1.00 35.45 5   A 1 
ATOM 45   N N   . ALA A 0 6   . -2.579   31.156  -12.358  1.00 32.52 6   A 1 
ATOM 46   C CA  . ALA A 0 6   . -2.563   30.660  -10.987  1.00 32.52 6   A 1 
ATOM 47   C C   . ALA A 0 6   . -3.310   29.322  -10.909  1.00 32.52 6   A 1 
ATOM 48   C CB  . ALA A 0 6   . -3.178   31.723  -10.066  1.00 32.52 6   A 1 
ATOM 49   O O   . ALA A 0 6   . -4.335   29.152  -11.570  1.00 32.52 6   A 1 
ATOM 50   N N   . ALA A 0 7   . -2.823   28.397  -10.082  1.00 31.61 7   A 1 
ATOM 51   C CA  . ALA A 0 7   . -3.524   27.152  -9.786   1.00 31.61 7   A 1 
ATOM 52   C C   . ALA A 0 7   . -4.574   27.380  -8.685   1.00 31.61 7   A 1 
ATOM 53   C CB  . ALA A 0 7   . -2.494   26.083  -9.401   1.00 31.61 7   A 1 
ATOM 54   O O   . ALA A 0 7   . -4.240   27.859  -7.601   1.00 31.61 7   A 1 
ATOM 55   N N   . ALA A 0 8   . -5.835   27.040  -8.963   1.00 27.60 8   A 1 
ATOM 56   C CA  . ALA A 0 8   . -6.928   27.067  -7.991   1.00 27.60 8   A 1 
ATOM 57   C C   . ALA A 0 8   . -8.016   26.037  -8.356   1.00 27.60 8   A 1 
ATOM 58   C CB  . ALA A 0 8   . -7.492   28.495  -7.909   1.00 27.60 8   A 1 
ATOM 59   O O   . ALA A 0 8   . -8.914   26.319  -9.147   1.00 27.60 8   A 1 
ATOM 60   N N   . LEU A 0 9   . -7.921   24.845  -7.763   1.00 29.67 9   A 1 
ATOM 61   C CA  . LEU A 0 9   . -8.927   23.774  -7.754   1.00 29.67 9   A 1 
ATOM 62   C C   . LEU A 0 9   . -8.617   22.944  -6.485   1.00 29.67 9   A 1 
ATOM 63   C CB  . LEU A 0 9   . -8.770   22.948  -9.052   1.00 29.67 9   A 1 
ATOM 64   O O   . LEU A 0 9   . -7.476   22.517  -6.358   1.00 29.67 9   A 1 
ATOM 65   C CG  . LEU A 0 9   . -10.046  22.199  -9.472   1.00 29.67 9   A 1 
ATOM 66   C CD1 . LEU A 0 9   . -11.062  23.155  -10.108  1.00 29.67 9   A 1 
ATOM 67   C CD2 . LEU A 0 9   . -9.708   21.127  -10.508  1.00 29.67 9   A 1 
ATOM 68   N N   . ILE A 0 10  . -9.397   22.845  -5.399   1.00 30.59 10  A 1 
ATOM 69   C CA  . ILE A 0 10  . -10.848  22.770  -5.109   1.00 30.59 10  A 1 
ATOM 70   C C   . ILE A 0 10  . -11.385  21.323  -5.099   1.00 30.59 10  A 1 
ATOM 71   C CB  . ILE A 0 10  . -11.769  23.769  -5.865   1.00 30.59 10  A 1 
ATOM 72   O O   . ILE A 0 10  . -11.584  20.743  -6.157   1.00 30.59 10  A 1 
ATOM 73   C CG1 . ILE A 0 10  . -11.363  25.232  -5.555   1.00 30.59 10  A 1 
ATOM 74   C CG2 . ILE A 0 10  . -13.249  23.556  -5.478   1.00 30.59 10  A 1 
ATOM 75   C CD1 . ILE A 0 10  . -12.136  26.297  -6.347   1.00 30.59 10  A 1 
ATOM 76   N N   . ALA A 0 11  . -11.756  20.876  -3.882   1.00 30.32 11  A 1 
ATOM 77   C CA  . ALA A 0 11  . -12.665  19.766  -3.521   1.00 30.32 11  A 1 
ATOM 78   C C   . ALA A 0 11  . -12.180  18.303  -3.727   1.00 30.32 11  A 1 
ATOM 79   C CB  . ALA A 0 11  . -14.023  20.065  -4.183   1.00 30.32 11  A 1 
ATOM 80   O O   . ALA A 0 11  . -11.392  18.057  -4.626   1.00 30.32 11  A 1 
ATOM 81   N N   . VAL A 0 12  . -12.622  17.284  -2.956   1.00 29.14 12  A 1 
ATOM 82   C CA  . VAL A 0 12  . -13.308  17.207  -1.626   1.00 29.14 12  A 1 
ATOM 83   C C   . VAL A 0 12  . -13.148  15.780  -1.040   1.00 29.14 12  A 1 
ATOM 84   C CB  . VAL A 0 12  . -14.836  17.530  -1.717   1.00 29.14 12  A 1 
ATOM 85   O O   . VAL A 0 12  . -13.427  14.830  -1.756   1.00 29.14 12  A 1 
ATOM 86   C CG1 . VAL A 0 12  . -15.838  16.542  -1.087   1.00 29.14 12  A 1 
ATOM 87   C CG2 . VAL A 0 12  . -15.161  18.866  -1.024   1.00 29.14 12  A 1 
ATOM 88   N N   . ALA A 0 13  . -12.796  15.641  0.251    1.00 35.19 13  A 1 
ATOM 89   C CA  . ALA A 0 13  . -13.112  14.516  1.172    1.00 35.19 13  A 1 
ATOM 90   C C   . ALA A 0 13  . -12.473  14.819  2.556    1.00 35.19 13  A 1 
ATOM 91   C CB  . ALA A 0 13  . -12.573  13.181  0.630    1.00 35.19 13  A 1 
ATOM 92   O O   . ALA A 0 13  . -11.285  15.097  2.633    1.00 35.19 13  A 1 
ATOM 93   N N   . ASN A 0 14  . -13.215  15.050  3.646    1.00 31.29 14  A 1 
ATOM 94   C CA  . ASN A 0 14  . -13.942  14.090  4.501    1.00 31.29 14  A 1 
ATOM 95   C C   . ASN A 0 14  . -13.081  13.276  5.496    1.00 31.29 14  A 1 
ATOM 96   C CB  . ASN A 0 14  . -14.976  13.241  3.737    1.00 31.29 14  A 1 
ATOM 97   O O   . ASN A 0 14  . -13.063  12.052  5.459    1.00 31.29 14  A 1 
ATOM 98   C CG  . ASN A 0 14  . -16.201  14.016  3.297    1.00 31.29 14  A 1 
ATOM 99   N ND2 . ASN A 0 14  . -16.896  13.525  2.299    1.00 31.29 14  A 1 
ATOM 100  O OD1 . ASN A 0 14  . -16.565  15.045  3.844    1.00 31.29 14  A 1 
ATOM 101  N N   . ALA A 0 15  . -12.505  13.959  6.491    1.00 34.44 15  A 1 
ATOM 102  C CA  . ALA A 0 15  . -12.223  13.378  7.808    1.00 34.44 15  A 1 
ATOM 103  C C   . ALA A 0 15  . -12.762  14.335  8.886    1.00 34.44 15  A 1 
ATOM 104  C CB  . ALA A 0 15  . -10.721  13.101  7.944    1.00 34.44 15  A 1 
ATOM 105  O O   . ALA A 0 15  . -12.239  15.433  9.069    1.00 34.44 15  A 1 
ATOM 106  N N   . ALA A 0 16  . -13.866  13.965  9.539    1.00 33.51 16  A 1 
ATOM 107  C CA  . ALA A 0 16  . -14.564  14.826  10.491   1.00 33.51 16  A 1 
ATOM 108  C C   . ALA A 0 16  . -14.323  14.356  11.927   1.00 33.51 16  A 1 
ATOM 109  C CB  . ALA A 0 16  . -16.059  14.850  10.144   1.00 33.51 16  A 1 
ATOM 110  O O   . ALA A 0 16  . -14.750  13.263  12.298   1.00 33.51 16  A 1 
ATOM 111  N N   . GLU A 0 17  . -13.713  15.203  12.757   1.00 35.08 17  A 1 
ATOM 112  C CA  . GLU A 0 17  . -13.584  14.919  14.184   1.00 35.08 17  A 1 
ATOM 113  C C   . GLU A 0 17  . -13.704  16.206  15.021   1.00 35.08 17  A 1 
ATOM 114  C CB  . GLU A 0 17  . -12.305  14.089  14.425   1.00 35.08 17  A 1 
ATOM 115  O O   . GLU A 0 17  . -13.065  17.220  14.742   1.00 35.08 17  A 1 
ATOM 116  C CG  . GLU A 0 17  . -12.506  13.027  15.514   1.00 35.08 17  A 1 
ATOM 117  C CD  . GLU A 0 17  . -11.967  11.637  15.120   1.00 35.08 17  A 1 
ATOM 118  O OE1 . GLU A 0 17  . -12.831  10.731  14.981   1.00 35.08 17  A 1 
ATOM 119  O OE2 . GLU A 0 17  . -10.724  11.475  15.043   1.00 35.08 17  A 1 
ATOM 120  N N   . TRP A 0 18  . -14.619  16.190  15.995   1.00 36.31 18  A 1 
ATOM 121  C CA  . TRP A 0 18  . -15.004  17.350  16.811   1.00 36.31 18  A 1 
ATOM 122  C C   . TRP A 0 18  . -14.011  17.638  17.951   1.00 36.31 18  A 1 
ATOM 123  C CB  . TRP A 0 18  . -16.423  17.136  17.369   1.00 36.31 18  A 1 
ATOM 124  O O   . TRP A 0 18  . -13.269  16.758  18.387   1.00 36.31 18  A 1 
ATOM 125  C CG  . TRP A 0 18  . -17.592  17.506  16.501   1.00 36.31 18  A 1 
ATOM 126  C CD1 . TRP A 0 18  . -17.625  17.587  15.149   1.00 36.31 18  A 1 
ATOM 127  C CD2 . TRP A 0 18  . -18.934  17.872  16.951   1.00 36.31 18  A 1 
ATOM 128  C CE2 . TRP A 0 18  . -19.734  18.180  15.811   1.00 36.31 18  A 1 
ATOM 129  C CE3 . TRP A 0 18  . -19.552  17.976  18.217   1.00 36.31 18  A 1 
ATOM 130  N NE1 . TRP A 0 18  . -18.887  17.984  14.739   1.00 36.31 18  A 1 
ATOM 131  C CH2 . TRP A 0 18  . -21.659  18.673  17.195   1.00 36.31 18  A 1 
ATOM 132  C CZ2 . TRP A 0 18  . -21.075  18.579  15.919   1.00 36.31 18  A 1 
ATOM 133  C CZ3 . TRP A 0 18  . -20.898  18.370  18.338   1.00 36.31 18  A 1 
ATOM 134  N N   . GLY A 0 19  . -14.033  18.879  18.452   1.00 35.36 19  A 1 
ATOM 135  C CA  . GLY A 0 19  . -13.202  19.347  19.567   1.00 35.36 19  A 1 
ATOM 136  C C   . GLY A 0 19  . -13.944  19.505  20.903   1.00 35.36 19  A 1 
ATOM 137  O O   . GLY A 0 19  . -15.154  19.317  20.986   1.00 35.36 19  A 1 
ATOM 138  N N   . GLY A 0 20  . -13.192  19.917  21.932   1.00 36.02 20  A 1 
ATOM 139  C CA  . GLY A 0 20  . -13.633  19.999  23.335   1.00 36.02 20  A 1 
ATOM 140  C C   . GLY A 0 20  . -13.246  18.737  24.130   1.00 36.02 20  A 1 
ATOM 141  O O   . GLY A 0 20  . -13.306  17.643  23.585   1.00 36.02 20  A 1 
ATOM 142  N N   . TYR A 0 21  . -12.793  18.794  25.386   1.00 37.50 21  A 1 
ATOM 143  C CA  . TYR A 0 21  . -12.454  19.931  26.263   1.00 37.50 21  A 1 
ATOM 144  C C   . TYR A 0 21  . -11.053  19.726  26.891   1.00 37.50 21  A 1 
ATOM 145  C CB  . TYR A 0 21  . -13.551  20.109  27.334   1.00 37.50 21  A 1 
ATOM 146  O O   . TYR A 0 21  . -10.477  18.646  26.795   1.00 37.50 21  A 1 
ATOM 147  C CG  . TYR A 0 21  . -14.349  21.395  27.201   1.00 37.50 21  A 1 
ATOM 148  C CD1 . TYR A 0 21  . -14.149  22.452  28.112   1.00 37.50 21  A 1 
ATOM 149  C CD2 . TYR A 0 21  . -15.316  21.521  26.185   1.00 37.50 21  A 1 
ATOM 150  C CE1 . TYR A 0 21  . -14.915  23.631  28.009   1.00 37.50 21  A 1 
ATOM 151  C CE2 . TYR A 0 21  . -16.072  22.704  26.068   1.00 37.50 21  A 1 
ATOM 152  O OH  . TYR A 0 21  . -16.630  24.886  26.888   1.00 37.50 21  A 1 
ATOM 153  C CZ  . TYR A 0 21  . -15.879  23.757  26.985   1.00 37.50 21  A 1 
ATOM 154  N N   . GLY A 0 22  . -10.461  20.776  27.475   1.00 36.29 22  A 1 
ATOM 155  C CA  . GLY A 0 22  . -9.059   20.765  27.934   1.00 36.29 22  A 1 
ATOM 156  C C   . GLY A 0 22  . -8.849   20.393  29.410   1.00 36.29 22  A 1 
ATOM 157  O O   . GLY A 0 22  . -9.659   20.752  30.260   1.00 36.29 22  A 1 
ATOM 158  N N   . GLY A 0 23  . -7.709   19.758  29.713   1.00 36.78 23  A 1 
ATOM 159  C CA  . GLY A 0 23  . -7.254   19.401  31.065   1.00 36.78 23  A 1 
ATOM 160  C C   . GLY A 0 23  . -5.765   19.720  31.276   1.00 36.78 23  A 1 
ATOM 161  O O   . GLY A 0 23  . -4.941   19.519  30.392   1.00 36.78 23  A 1 
ATOM 162  N N   . GLN A 0 24  . -5.442   20.288  32.435   1.00 40.17 24  A 1 
ATOM 163  C CA  . GLN A 0 24  . -4.194   20.983  32.782   1.00 40.17 24  A 1 
ATOM 164  C C   . GLN A 0 24  . -2.858   20.231  32.571   1.00 40.17 24  A 1 
ATOM 165  C CB  . GLN A 0 24  . -4.298   21.343  34.275   1.00 40.17 24  A 1 
ATOM 166  O O   . GLN A 0 24  . -2.715   19.065  32.904   1.00 40.17 24  A 1 
ATOM 167  C CG  . GLN A 0 24  . -5.345   22.423  34.577   1.00 40.17 24  A 1 
ATOM 168  C CD  . GLN A 0 24  . -5.759   22.389  36.042   1.00 40.17 24  A 1 
ATOM 169  N NE2 . GLN A 0 24  . -5.381   23.349  36.856   1.00 40.17 24  A 1 
ATOM 170  O OE1 . GLN A 0 24  . -6.435   21.485  36.487   1.00 40.17 24  A 1 
ATOM 171  N N   . SER A 0 25  . -1.835   21.016  32.197   1.00 31.15 25  A 1 
ATOM 172  C CA  . SER A 0 25  . -0.472   21.021  32.771   1.00 31.15 25  A 1 
ATOM 173  C C   . SER A 0 25  . 0.214    19.685  33.112   1.00 31.15 25  A 1 
ATOM 174  C CB  . SER A 0 25  . -0.501   21.879  34.050   1.00 31.15 25  A 1 
ATOM 175  O O   . SER A 0 25  . -0.039   19.117  34.167   1.00 31.15 25  A 1 
ATOM 176  O OG  . SER A 0 25  . 0.743    21.894  34.723   1.00 31.15 25  A 1 
ATOM 177  N N   . HIS A 0 26  . 1.340    19.416  32.444   1.00 35.95 26  A 1 
ATOM 178  C CA  . HIS A 0 26  . 2.636    19.496  33.140   1.00 35.95 26  A 1 
ATOM 179  C C   . HIS A 0 26  . 3.761    19.900  32.174   1.00 35.95 26  A 1 
ATOM 180  C CB  . HIS A 0 26  . 2.959    18.219  33.942   1.00 35.95 26  A 1 
ATOM 181  O O   . HIS A 0 26  . 3.807    19.456  31.031   1.00 35.95 26  A 1 
ATOM 182  C CG  . HIS A 0 26  . 2.860    18.465  35.432   1.00 35.95 26  A 1 
ATOM 183  C CD2 . HIS A 0 26  . 1.795    18.179  36.247   1.00 35.95 26  A 1 
ATOM 184  N ND1 . HIS A 0 26  . 3.793    19.120  36.207   1.00 35.95 26  A 1 
ATOM 185  C CE1 . HIS A 0 26  . 3.295    19.237  37.450   1.00 35.95 26  A 1 
ATOM 186  N NE2 . HIS A 0 26  . 2.078    18.687  37.521   1.00 35.95 26  A 1 
ATOM 187  N N   . GLY A 0 27  . 4.644    20.802  32.614   1.00 32.50 27  A 1 
ATOM 188  C CA  . GLY A 0 27  . 5.712    21.359  31.777   1.00 32.50 27  A 1 
ATOM 189  C C   . GLY A 0 27  . 7.021    20.568  31.836   1.00 32.50 27  A 1 
ATOM 190  O O   . GLY A 0 27  . 7.344    19.960  32.855   1.00 32.50 27  A 1 
ATOM 191  N N   . GLY A 0 28  . 7.820    20.655  30.770   1.00 32.57 28  A 1 
ATOM 192  C CA  . GLY A 0 28  . 9.166    20.091  30.726   1.00 32.57 28  A 1 
ATOM 193  C C   . GLY A 0 28  . 9.946    20.497  29.473   1.00 32.57 28  A 1 
ATOM 194  O O   . GLY A 0 28  . 9.424    20.455  28.368   1.00 32.57 28  A 1 
ATOM 195  N N   . TYR A 0 29  . 11.218   20.852  29.669   1.00 36.54 29  A 1 
ATOM 196  C CA  . TYR A 0 29  . 12.288   20.740  28.665   1.00 36.54 29  A 1 
ATOM 197  C C   . TYR A 0 29  . 12.062   21.463  27.324   1.00 36.54 29  A 1 
ATOM 198  C CB  . TYR A 0 29  . 12.686   19.258  28.515   1.00 36.54 29  A 1 
ATOM 199  O O   . TYR A 0 29  . 12.031   20.851  26.259   1.00 36.54 29  A 1 
ATOM 200  C CG  . TYR A 0 29  . 12.613   18.500  29.829   1.00 36.54 29  A 1 
ATOM 201  C CD1 . TYR A 0 29  . 13.486   18.829  30.886   1.00 36.54 29  A 1 
ATOM 202  C CD2 . TYR A 0 29  . 11.558   17.592  30.041   1.00 36.54 29  A 1 
ATOM 203  C CE1 . TYR A 0 29  . 13.290   18.265  32.161   1.00 36.54 29  A 1 
ATOM 204  C CE2 . TYR A 0 29  . 11.359   17.028  31.314   1.00 36.54 29  A 1 
ATOM 205  O OH  . TYR A 0 29  . 12.007   16.839  33.608   1.00 36.54 29  A 1 
ATOM 206  C CZ  . TYR A 0 29  . 12.219   17.368  32.376   1.00 36.54 29  A 1 
ATOM 207  N N   . GLY A 0 30  . 12.040   22.800  27.368   1.00 33.90 30  A 1 
ATOM 208  C CA  . GLY A 0 30  . 12.278   23.636  26.186   1.00 33.90 30  A 1 
ATOM 209  C C   . GLY A 0 30  . 13.694   23.424  25.637   1.00 33.90 30  A 1 
ATOM 210  O O   . GLY A 0 30  . 14.626   24.139  26.005   1.00 33.90 30  A 1 
ATOM 211  N N   . GLY A 0 31  . 13.864   22.405  24.796   1.00 36.01 31  A 1 
ATOM 212  C CA  . GLY A 0 31  . 15.131   22.072  24.158   1.00 36.01 31  A 1 
ATOM 213  C C   . GLY A 0 31  . 15.511   23.122  23.119   1.00 36.01 31  A 1 
ATOM 214  O O   . GLY A 0 31  . 14.830   23.272  22.108   1.00 36.01 31  A 1 
ATOM 215  N N   . TYR A 0 32  . 16.624   23.824  23.342   1.00 36.88 32  A 1 
ATOM 216  C CA  . TYR A 0 32  . 17.213   24.723  22.348   1.00 36.88 32  A 1 
ATOM 217  C C   . TYR A 0 32  . 17.806   23.908  21.190   1.00 36.88 32  A 1 
ATOM 218  C CB  . TYR A 0 32  . 18.246   25.656  23.001   1.00 36.88 32  A 1 
ATOM 219  O O   . TYR A 0 32  . 19.007   23.642  21.136   1.00 36.88 32  A 1 
ATOM 220  C CG  . TYR A 0 32  . 17.643   26.861  23.699   1.00 36.88 32  A 1 
ATOM 221  C CD1 . TYR A 0 32  . 17.585   28.100  23.029   1.00 36.88 32  A 1 
ATOM 222  C CD2 . TYR A 0 32  . 17.141   26.749  25.010   1.00 36.88 32  A 1 
ATOM 223  C CE1 . TYR A 0 32  . 17.046   29.229  23.674   1.00 36.88 32  A 1 
ATOM 224  C CE2 . TYR A 0 32  . 16.599   27.875  25.659   1.00 36.88 32  A 1 
ATOM 225  O OH  . TYR A 0 32  . 16.042   30.213  25.613   1.00 36.88 32  A 1 
ATOM 226  C CZ  . TYR A 0 32  . 16.556   29.119  24.992   1.00 36.88 32  A 1 
ATOM 227  N N   . GLY A 0 33  . 16.944   23.508  20.255   1.00 38.36 33  A 1 
ATOM 228  C CA  . GLY A 0 33  . 17.350   22.957  18.970   1.00 38.36 33  A 1 
ATOM 229  C C   . GLY A 0 33  . 18.156   24.001  18.205   1.00 38.36 33  A 1 
ATOM 230  O O   . GLY A 0 33  . 17.599   24.955  17.663   1.00 38.36 33  A 1 
ATOM 231  N N   . TYR A 0 34  . 19.479   23.835  18.170   1.00 37.08 34  A 1 
ATOM 232  C CA  . TYR A 0 34  . 20.363   24.667  17.361   1.00 37.08 34  A 1 
ATOM 233  C C   . TYR A 0 34  . 20.056   24.430  15.879   1.00 37.08 34  A 1 
ATOM 234  C CB  . TYR A 0 34  . 21.838   24.369  17.684   1.00 37.08 34  A 1 
ATOM 235  O O   . TYR A 0 34  . 20.622   23.530  15.260   1.00 37.08 34  A 1 
ATOM 236  C CG  . TYR A 0 34  . 22.376   25.054  18.925   1.00 37.08 34  A 1 
ATOM 237  C CD1 . TYR A 0 34  . 23.059   26.282  18.805   1.00 37.08 34  A 1 
ATOM 238  C CD2 . TYR A 0 34  . 22.225   24.457  20.191   1.00 37.08 34  A 1 
ATOM 239  C CE1 . TYR A 0 34  . 23.604   26.905  19.945   1.00 37.08 34  A 1 
ATOM 240  C CE2 . TYR A 0 34  . 22.770   25.075  21.333   1.00 37.08 34  A 1 
ATOM 241  O OH  . TYR A 0 34  . 23.997   26.884  22.315   1.00 37.08 34  A 1 
ATOM 242  C CZ  . TYR A 0 34  . 23.464   26.296  21.212   1.00 37.08 34  A 1 
ATOM 243  N N   . SER A 0 35  . 19.167   25.252  15.312   1.00 43.16 35  A 1 
ATOM 244  C CA  . SER A 0 35  . 18.930   25.316  13.869   1.00 43.16 35  A 1 
ATOM 245  C C   . SER A 0 35  . 20.270   25.514  13.170   1.00 43.16 35  A 1 
ATOM 246  C CB  . SER A 0 35  . 17.986   26.473  13.521   1.00 43.16 35  A 1 
ATOM 247  O O   . SER A 0 35  . 20.854   26.602  13.231   1.00 43.16 35  A 1 
ATOM 248  O OG  . SER A 0 35  . 17.818   26.585  12.118   1.00 43.16 35  A 1 
ATOM 249  N N   . GLN A 0 36  . 20.766   24.467  12.510   1.00 44.56 36  A 1 
ATOM 250  C CA  . GLN A 0 36  . 22.002   24.571  11.750   1.00 44.56 36  A 1 
ATOM 251  C C   . GLN A 0 36  . 21.837   25.639  10.657   1.00 44.56 36  A 1 
ATOM 252  C CB  . GLN A 0 36  . 22.428   23.215  11.170   1.00 44.56 36  A 1 
ATOM 253  O O   . GLN A 0 36  . 20.734   25.816  10.126   1.00 44.56 36  A 1 
ATOM 254  C CG  . GLN A 0 36  . 22.810   22.209  12.273   1.00 44.56 36  A 1 
ATOM 255  C CD  . GLN A 0 36  . 23.648   21.038  11.760   1.00 44.56 36  A 1 
ATOM 256  N NE2 . GLN A 0 36  . 23.882   20.029  12.568   1.00 44.56 36  A 1 
ATOM 257  O OE1 . GLN A 0 36  . 24.143   21.020  10.649   1.00 44.56 36  A 1 
ATOM 258  N N   . PRO A 0 37  . 22.895   26.402  10.336   1.00 47.28 37  A 1 
ATOM 259  C CA  . PRO A 0 37  . 22.815   27.432  9.314    1.00 47.28 37  A 1 
ATOM 260  C C   . PRO A 0 37  . 22.540   26.792  7.950    1.00 47.28 37  A 1 
ATOM 261  C CB  . PRO A 0 37  . 24.155   28.172  9.384    1.00 47.28 37  A 1 
ATOM 262  O O   . PRO A 0 37  . 23.426   26.205  7.341    1.00 47.28 37  A 1 
ATOM 263  C CG  . PRO A 0 37  . 25.120   27.130  9.951    1.00 47.28 37  A 1 
ATOM 264  C CD  . PRO A 0 37  . 24.236   26.327  10.899   1.00 47.28 37  A 1 
ATOM 265  N N   . GLN A 0 38  . 21.308   26.936  7.465    1.00 51.61 38  A 1 
ATOM 266  C CA  . GLN A 0 38  . 20.921   26.548  6.112    1.00 51.61 38  A 1 
ATOM 267  C C   . GLN A 0 38  . 21.708   27.399  5.102    1.00 51.61 38  A 1 
ATOM 268  C CB  . GLN A 0 38  . 19.397   26.708  5.962    1.00 51.61 38  A 1 
ATOM 269  O O   . GLN A 0 38  . 21.529   28.619  4.997    1.00 51.61 38  A 1 
ATOM 270  C CG  . GLN A 0 38  . 18.603   25.569  6.641    1.00 51.61 38  A 1 
ATOM 271  C CD  . GLN A 0 38  . 18.375   24.367  5.723    1.00 51.61 38  A 1 
ATOM 272  N NE2 . GLN A 0 38  . 18.571   23.151  6.181    1.00 51.61 38  A 1 
ATOM 273  O OE1 . GLN A 0 38  . 18.009   24.512  4.571    1.00 51.61 38  A 1 
ATOM 274  N N   . TYR A 0 39  . 22.616   26.753  4.376    1.00 56.67 39  A 1 
ATOM 275  C CA  . TYR A 0 39  . 23.368   27.357  3.285    1.00 56.67 39  A 1 
ATOM 276  C C   . TYR A 0 39  . 22.653   27.057  1.969    1.00 56.67 39  A 1 
ATOM 277  C CB  . TYR A 0 39  . 24.803   26.809  3.266    1.00 56.67 39  A 1 
ATOM 278  O O   . TYR A 0 39  . 22.485   25.893  1.620    1.00 56.67 39  A 1 
ATOM 279  C CG  . TYR A 0 39  . 25.636   27.154  4.485    1.00 56.67 39  A 1 
ATOM 280  C CD1 . TYR A 0 39  . 26.213   28.434  4.608    1.00 56.67 39  A 1 
ATOM 281  C CD2 . TYR A 0 39  . 25.850   26.190  5.488    1.00 56.67 39  A 1 
ATOM 282  C CE1 . TYR A 0 39  . 27.007   28.747  5.729    1.00 56.67 39  A 1 
ATOM 283  C CE2 . TYR A 0 39  . 26.628   26.503  6.617    1.00 56.67 39  A 1 
ATOM 284  O OH  . TYR A 0 39  . 27.963   28.086  7.830    1.00 56.67 39  A 1 
ATOM 285  C CZ  . TYR A 0 39  . 27.207   27.781  6.741    1.00 56.67 39  A 1 
ATOM 286  N N   . LYS A 0 40  . 22.284   28.095  1.210    1.00 58.24 40  A 1 
ATOM 287  C CA  . LYS A 0 40  . 21.949   27.926  -0.209   1.00 58.24 40  A 1 
ATOM 288  C C   . LYS A 0 40  . 23.168   28.273  -1.053   1.00 58.24 40  A 1 
ATOM 289  C CB  . LYS A 0 40  . 20.682   28.702  -0.624   1.00 58.24 40  A 1 
ATOM 290  O O   . LYS A 0 40  . 23.678   29.395  -0.988   1.00 58.24 40  A 1 
ATOM 291  C CG  . LYS A 0 40  . 19.424   27.832  -0.438   1.00 58.24 40  A 1 
ATOM 292  C CD  . LYS A 0 40  . 18.157   28.435  -1.069   1.00 58.24 40  A 1 
ATOM 293  C CE  . LYS A 0 40  . 17.084   27.339  -1.171   1.00 58.24 40  A 1 
ATOM 294  N NZ  . LYS A 0 40  . 15.827   27.802  -1.816   1.00 58.24 40  A 1 
ATOM 295  N N   . SER A 0 41  . 23.621   27.306  -1.841   1.00 61.32 41  A 1 
ATOM 296  C CA  . SER A 0 41  . 24.444   27.532  -3.023   1.00 61.32 41  A 1 
ATOM 297  C C   . SER A 0 41  . 23.575   28.129  -4.132   1.00 61.32 41  A 1 
ATOM 298  C CB  . SER A 0 41  . 25.097   26.215  -3.479   1.00 61.32 41  A 1 
ATOM 299  O O   . SER A 0 41  . 22.436   27.724  -4.350   1.00 61.32 41  A 1 
ATOM 300  O OG  . SER A 0 41  . 24.196   25.133  -3.325   1.00 61.32 41  A 1 
ATOM 301  N N   . GLU A 0 42  . 24.111   29.127  -4.826   1.00 69.37 42  A 1 
ATOM 302  C CA  . GLU A 0 42  . 23.510   29.728  -6.014   1.00 69.37 42  A 1 
ATOM 303  C C   . GLU A 0 42  . 24.601   29.763  -7.097   1.00 69.37 42  A 1 
ATOM 304  C CB  . GLU A 0 42  . 22.948   31.117  -5.627   1.00 69.37 42  A 1 
ATOM 305  O O   . GLU A 0 42  . 25.494   30.615  -7.057   1.00 69.37 42  A 1 
ATOM 306  C CG  . GLU A 0 42  . 22.046   31.748  -6.697   1.00 69.37 42  A 1 
ATOM 307  C CD  . GLU A 0 42  . 21.577   33.187  -6.368   1.00 69.37 42  A 1 
ATOM 308  O OE1 . GLU A 0 42  . 20.684   33.686  -7.090   1.00 69.37 42  A 1 
ATOM 309  O OE2 . GLU A 0 42  . 22.187   33.920  -5.540   1.00 69.37 42  A 1 
ATOM 310  N N   . THR A 0 43  . 24.587   28.796  -8.019   1.00 69.43 43  A 1 
ATOM 311  C CA  . THR A 0 43  . 25.536   28.733  -9.144   1.00 69.43 43  A 1 
ATOM 312  C C   . THR A 0 43  . 25.092   29.693  -10.237  1.00 69.43 43  A 1 
ATOM 313  C CB  . THR A 0 43  . 25.676   27.308  -9.708   1.00 69.43 43  A 1 
ATOM 314  O O   . THR A 0 43  . 23.949   29.638  -10.684  1.00 69.43 43  A 1 
ATOM 315  C CG2 . THR A 0 43  . 26.772   27.200  -10.772  1.00 69.43 43  A 1 
ATOM 316  O OG1 . THR A 0 43  . 26.047   26.443  -8.661   1.00 69.43 43  A 1 
ATOM 317  N N   . LYS A 0 44  . 25.985   30.588  -10.674  1.00 73.86 44  A 1 
ATOM 318  C CA  . LYS A 0 44  . 25.711   31.510  -11.786  1.00 73.86 44  A 1 
ATOM 319  C C   . LYS A 0 44  . 26.744   31.361  -12.882  1.00 73.86 44  A 1 
ATOM 320  C CB  . LYS A 0 44  . 25.606   32.963  -11.300  1.00 73.86 44  A 1 
ATOM 321  O O   . LYS A 0 44  . 27.939   31.481  -12.628  1.00 73.86 44  A 1 
ATOM 322  C CG  . LYS A 0 44  . 24.510   33.060  -10.236  1.00 73.86 44  A 1 
ATOM 323  C CD  . LYS A 0 44  . 23.969   34.473  -10.015  1.00 73.86 44  A 1 
ATOM 324  C CE  . LYS A 0 44  . 22.950   34.283  -8.895   1.00 73.86 44  A 1 
ATOM 325  N NZ  . LYS A 0 44  . 21.868   35.286  -8.861   1.00 73.86 44  A 1 
ATOM 326  N N   . TYR A 0 45  . 26.272   31.152  -14.102  1.00 72.66 45  A 1 
ATOM 327  C CA  . TYR A 0 45  . 27.105   31.131  -15.294  1.00 72.66 45  A 1 
ATOM 328  C C   . TYR A 0 45  . 27.461   32.563  -15.692  1.00 72.66 45  A 1 
ATOM 329  C CB  . TYR A 0 45  . 26.373   30.348  -16.386  1.00 72.66 45  A 1 
ATOM 330  O O   . TYR A 0 45  . 26.629   33.315  -16.197  1.00 72.66 45  A 1 
ATOM 331  C CG  . TYR A 0 45  . 26.290   28.874  -16.052  1.00 72.66 45  A 1 
ATOM 332  C CD1 . TYR A 0 45  . 27.418   28.047  -16.241  1.00 72.66 45  A 1 
ATOM 333  C CD2 . TYR A 0 45  . 25.106   28.338  -15.509  1.00 72.66 45  A 1 
ATOM 334  C CE1 . TYR A 0 45  . 27.358   26.681  -15.902  1.00 72.66 45  A 1 
ATOM 335  C CE2 . TYR A 0 45  . 25.054   26.979  -15.149  1.00 72.66 45  A 1 
ATOM 336  O OH  . TYR A 0 45  . 26.094   24.840  -14.997  1.00 72.66 45  A 1 
ATOM 337  C CZ  . TYR A 0 45  . 26.173   26.146  -15.351  1.00 72.66 45  A 1 
ATOM 338  N N   . VAL A 0 46  . 28.704   32.962  -15.423  1.00 78.32 46  A 1 
ATOM 339  C CA  . VAL A 0 46  . 29.207   34.295  -15.763  1.00 78.32 46  A 1 
ATOM 340  C C   . VAL A 0 46  . 29.819   34.242  -17.166  1.00 78.32 46  A 1 
ATOM 341  C CB  . VAL A 0 46  . 30.205   34.815  -14.712  1.00 78.32 46  A 1 
ATOM 342  O O   . VAL A 0 46  . 30.767   33.477  -17.373  1.00 78.32 46  A 1 
ATOM 343  C CG1 . VAL A 0 46  . 30.697   36.226  -15.064  1.00 78.32 46  A 1 
ATOM 344  C CG2 . VAL A 0 46  . 29.545   34.893  -13.328  1.00 78.32 46  A 1 
ATOM 345  N N   . PRO A 0 47  . 29.323   35.035  -18.136  1.00 72.24 47  A 1 
ATOM 346  C CA  . PRO A 0 47  . 29.903   35.073  -19.471  1.00 72.24 47  A 1 
ATOM 347  C C   . PRO A 0 47  . 31.318   35.659  -19.420  1.00 72.24 47  A 1 
ATOM 348  C CB  . PRO A 0 47  . 28.944   35.912  -20.322  1.00 72.24 47  A 1 
ATOM 349  O O   . PRO A 0 47  . 31.579   36.680  -18.780  1.00 72.24 47  A 1 
ATOM 350  C CG  . PRO A 0 47  . 28.277   36.833  -19.301  1.00 72.24 47  A 1 
ATOM 351  C CD  . PRO A 0 47  . 28.202   35.962  -18.048  1.00 72.24 47  A 1 
ATOM 352  N N   . GLN A 0 48  . 32.250   35.008  -20.105  1.00 72.00 48  A 1 
ATOM 353  C CA  . GLN A 0 48  . 33.612   35.478  -20.335  1.00 72.00 48  A 1 
ATOM 354  C C   . GLN A 0 48  . 33.751   35.773  -21.826  1.00 72.00 48  A 1 
ATOM 355  C CB  . GLN A 0 48  . 34.634   34.425  -19.873  1.00 72.00 48  A 1 
ATOM 356  O O   . GLN A 0 48  . 33.696   34.858  -22.646  1.00 72.00 48  A 1 
ATOM 357  C CG  . GLN A 0 48  . 34.504   33.993  -18.406  1.00 72.00 48  A 1 
ATOM 358  C CD  . GLN A 0 48  . 34.898   35.098  -17.437  1.00 72.00 48  A 1 
ATOM 359  N NE2 . GLN A 0 48  . 34.023   36.030  -17.126  1.00 72.00 48  A 1 
ATOM 360  O OE1 . GLN A 0 48  . 36.017   35.144  -16.952  1.00 72.00 48  A 1 
ATOM 361  N N   . VAL A 0 49  . 33.885   37.054  -22.173  1.00 68.48 49  A 1 
ATOM 362  C CA  . VAL A 0 49  . 34.037   37.498  -23.563  1.00 68.48 49  A 1 
ATOM 363  C C   . VAL A 0 49  . 35.513   37.438  -23.937  1.00 68.48 49  A 1 
ATOM 364  C CB  . VAL A 0 49  . 33.463   38.912  -23.782  1.00 68.48 49  A 1 
ATOM 365  O O   . VAL A 0 49  . 36.298   38.290  -23.516  1.00 68.48 49  A 1 
ATOM 366  C CG1 . VAL A 0 49  . 33.547   39.322  -25.260  1.00 68.48 49  A 1 
ATOM 367  C CG2 . VAL A 0 49  . 31.990   39.002  -23.357  1.00 68.48 49  A 1 
ATOM 368  N N   . HIS A 0 50  . 35.885   36.454  -24.748  1.00 60.44 50  A 1 
ATOM 369  C CA  . HIS A 0 50  . 37.217   36.367  -25.337  1.00 60.44 50  A 1 
ATOM 370  C C   . HIS A 0 50  . 37.207   37.116  -26.663  1.00 60.44 50  A 1 
ATOM 371  C CB  . HIS A 0 50  . 37.630   34.906  -25.516  1.00 60.44 50  A 1 
ATOM 372  O O   . HIS A 0 50  . 36.372   36.850  -27.524  1.00 60.44 50  A 1 
ATOM 373  C CG  . HIS A 0 50  . 37.601   34.132  -24.228  1.00 60.44 50  A 1 
ATOM 374  C CD2 . HIS A 0 50  . 36.549   33.387  -23.791  1.00 60.44 50  A 1 
ATOM 375  N ND1 . HIS A 0 50  . 38.631   34.070  -23.285  1.00 60.44 50  A 1 
ATOM 376  C CE1 . HIS A 0 50  . 38.178   33.261  -22.316  1.00 60.44 50  A 1 
ATOM 377  N NE2 . HIS A 0 50  . 36.931   32.842  -22.591  1.00 60.44 50  A 1 
ATOM 378  N N   . VAL A 0 51  . 38.114   38.079  -26.823  1.00 59.38 51  A 1 
ATOM 379  C CA  . VAL A 0 51  . 38.237   38.879  -28.048  1.00 59.38 51  A 1 
ATOM 380  C C   . VAL A 0 51  . 39.545   38.515  -28.728  1.00 59.38 51  A 1 
ATOM 381  C CB  . VAL A 0 51  . 38.158   40.392  -27.755  1.00 59.38 51  A 1 
ATOM 382  O O   . VAL A 0 51  . 40.608   38.964  -28.300  1.00 59.38 51  A 1 
ATOM 383  C CG1 . VAL A 0 51  . 38.166   41.200  -29.061  1.00 59.38 51  A 1 
ATOM 384  C CG2 . VAL A 0 51  . 36.886   40.761  -26.980  1.00 59.38 51  A 1 
ATOM 385  N N   . THR A 0 52  . 39.475   37.722  -29.793  1.00 55.33 52  A 1 
ATOM 386  C CA  . THR A 0 52  . 40.654   37.355  -30.585  1.00 55.33 52  A 1 
ATOM 387  C C   . THR A 0 52  . 41.058   38.525  -31.487  1.00 55.33 52  A 1 
ATOM 388  C CB  . THR A 0 52  . 40.390   36.096  -31.415  1.00 55.33 52  A 1 
ATOM 389  O O   . THR A 0 52  . 40.262   38.928  -32.342  1.00 55.33 52  A 1 
ATOM 390  C CG2 . THR A 0 52  . 41.653   35.601  -32.122  1.00 55.33 52  A 1 
ATOM 391  O OG1 . THR A 0 52  . 39.986   35.071  -30.539  1.00 55.33 52  A 1 
ATOM 392  N N   . PRO A 0 53  . 42.270   39.099  -31.344  1.00 49.33 53  A 1 
ATOM 393  C CA  . PRO A 0 53  . 42.711   40.180  -32.218  1.00 49.33 53  A 1 
ATOM 394  C C   . PRO A 0 53  . 42.898   39.695  -33.661  1.00 49.33 53  A 1 
ATOM 395  C CB  . PRO A 0 53  . 44.026   40.702  -31.622  1.00 49.33 53  A 1 
ATOM 396  O O   . PRO A 0 53  . 43.440   38.616  -33.894  1.00 49.33 53  A 1 
ATOM 397  C CG  . PRO A 0 53  . 43.999   40.207  -30.176  1.00 49.33 53  A 1 
ATOM 398  C CD  . PRO A 0 53  . 43.256   38.880  -30.295  1.00 49.33 53  A 1 
ATOM 399  N N   . GLY A 0 54  . 42.508   40.512  -34.641  1.00 38.71 54  A 1 
ATOM 400  C CA  . GLY A 0 54  . 42.766   40.231  -36.056  1.00 38.71 54  A 1 
ATOM 401  C C   . GLY A 0 54  . 44.258   40.348  -36.390  1.00 38.71 54  A 1 
ATOM 402  O O   . GLY A 0 54  . 44.772   41.453  -36.574  1.00 38.71 54  A 1 
ATOM 403  N N   . TYR A 0 55  . 44.968   39.220  -36.464  1.00 39.60 55  A 1 
ATOM 404  C CA  . TYR A 0 55  . 46.412   39.190  -36.715  1.00 39.60 55  A 1 
ATOM 405  C C   . TYR A 0 55  . 46.763   39.282  -38.208  1.00 39.60 55  A 1 
ATOM 406  C CB  . TYR A 0 55  . 47.048   37.952  -36.064  1.00 39.60 55  A 1 
ATOM 407  O O   . TYR A 0 55  . 46.585   38.339  -38.975  1.00 39.60 55  A 1 
ATOM 408  C CG  . TYR A 0 55  . 47.396   38.144  -34.599  1.00 39.60 55  A 1 
ATOM 409  C CD1 . TYR A 0 55  . 48.622   38.745  -34.246  1.00 39.60 55  A 1 
ATOM 410  C CD2 . TYR A 0 55  . 46.503   37.730  -33.594  1.00 39.60 55  A 1 
ATOM 411  C CE1 . TYR A 0 55  . 48.952   38.937  -32.889  1.00 39.60 55  A 1 
ATOM 412  C CE2 . TYR A 0 55  . 46.827   37.925  -32.238  1.00 39.60 55  A 1 
ATOM 413  O OH  . TYR A 0 55  . 48.355   38.715  -30.572  1.00 39.60 55  A 1 
ATOM 414  C CZ  . TYR A 0 55  . 48.049   38.528  -31.883  1.00 39.60 55  A 1 
ATOM 415  N N   . SER A 0 56  . 47.384   40.395  -38.609  1.00 35.12 56  A 1 
ATOM 416  C CA  . SER A 0 56  . 48.076   40.512  -39.901  1.00 35.12 56  A 1 
ATOM 417  C C   . SER A 0 56  . 49.341   39.640  -39.906  1.00 35.12 56  A 1 
ATOM 418  C CB  . SER A 0 56  . 48.407   41.989  -40.176  1.00 35.12 56  A 1 
ATOM 419  O O   . SER A 0 56  . 50.373   40.045  -39.365  1.00 35.12 56  A 1 
ATOM 420  O OG  . SER A 0 56  . 49.493   42.130  -41.077  1.00 35.12 56  A 1 
ATOM 421  N N   . SER A 0 57  . 49.298   38.478  -40.561  1.00 37.65 57  A 1 
ATOM 422  C CA  . SER A 0 57  . 50.402   37.508  -40.620  1.00 37.65 57  A 1 
ATOM 423  C C   . SER A 0 57  . 51.587   37.967  -41.492  1.00 37.65 57  A 1 
ATOM 424  C CB  . SER A 0 57  . 49.860   36.140  -41.055  1.00 37.65 57  A 1 
ATOM 425  O O   . SER A 0 57  . 51.803   37.484  -42.606  1.00 37.65 57  A 1 
ATOM 426  O OG  . SER A 0 57  . 49.328   36.222  -42.359  1.00 37.65 57  A 1 
ATOM 427  N N   . LYS A 0 58  . 52.402   38.886  -40.966  1.00 35.22 58  A 1 
ATOM 428  C CA  . LYS A 0 58  . 53.760   39.182  -41.448  1.00 35.22 58  A 1 
ATOM 429  C C   . LYS A 0 58  . 54.733   39.071  -40.271  1.00 35.22 58  A 1 
ATOM 430  C CB  . LYS A 0 58  . 53.822   40.563  -42.132  1.00 35.22 58  A 1 
ATOM 431  O O   . LYS A 0 58  . 54.476   39.649  -39.223  1.00 35.22 58  A 1 
ATOM 432  C CG  . LYS A 0 58  . 53.053   40.581  -43.467  1.00 35.22 58  A 1 
ATOM 433  C CD  . LYS A 0 58  . 53.149   41.933  -44.190  1.00 35.22 58  A 1 
ATOM 434  C CE  . LYS A 0 58  . 52.359   41.851  -45.504  1.00 35.22 58  A 1 
ATOM 435  N NZ  . LYS A 0 58  . 52.326   43.146  -46.229  1.00 35.22 58  A 1 
ATOM 436  N N   . ASN A 0 59  . 55.855   38.379  -40.491  1.00 33.20 59  A 1 
ATOM 437  C CA  . ASN A 0 59  . 56.936   38.067  -39.535  1.00 33.20 59  A 1 
ATOM 438  C C   . ASN A 0 59  . 56.654   36.923  -38.533  1.00 33.20 59  A 1 
ATOM 439  C CB  . ASN A 0 59  . 57.445   39.339  -38.821  1.00 33.20 59  A 1 
ATOM 440  O O   . ASN A 0 59  . 56.262   37.161  -37.397  1.00 33.20 59  A 1 
ATOM 441  C CG  . ASN A 0 59  . 57.748   40.502  -39.744  1.00 33.20 59  A 1 
ATOM 442  N ND2 . ASN A 0 59  . 57.639   41.712  -39.251  1.00 33.20 59  A 1 
ATOM 443  O OD1 . ASN A 0 59  . 58.090   40.346  -40.905  1.00 33.20 59  A 1 
ATOM 444  N N   . ALA A 0 60  . 56.976   35.683  -38.927  1.00 32.59 60  A 1 
ATOM 445  C CA  . ALA A 0 60  . 57.171   34.551  -37.999  1.00 32.59 60  A 1 
ATOM 446  C C   . ALA A 0 60  . 58.257   33.537  -38.448  1.00 32.59 60  A 1 
ATOM 447  C CB  . ALA A 0 60  . 55.818   33.857  -37.782  1.00 32.59 60  A 1 
ATOM 448  O O   . ALA A 0 60  . 58.537   32.563  -37.757  1.00 32.59 60  A 1 
ATOM 449  N N   . SER A 0 61  . 58.888   33.732  -39.613  1.00 39.06 61  A 1 
ATOM 450  C CA  . SER A 0 61  . 59.643   32.688  -40.323  1.00 39.06 61  A 1 
ATOM 451  C C   . SER A 0 61  . 61.171   32.774  -40.165  1.00 39.06 61  A 1 
ATOM 452  C CB  . SER A 0 61  . 59.204   32.678  -41.793  1.00 39.06 61  A 1 
ATOM 453  O O   . SER A 0 61  . 61.889   32.826  -41.164  1.00 39.06 61  A 1 
ATOM 454  O OG  . SER A 0 61  . 59.529   33.919  -42.390  1.00 39.06 61  A 1 
ATOM 455  N N   . GLN A 0 62  . 61.686   32.774  -38.930  1.00 36.87 62  A 1 
ATOM 456  C CA  . GLN A 0 62  . 63.106   32.491  -38.651  1.00 36.87 62  A 1 
ATOM 457  C C   . GLN A 0 62  . 63.312   31.820  -37.283  1.00 36.87 62  A 1 
ATOM 458  C CB  . GLN A 0 62  . 63.982   33.766  -38.707  1.00 36.87 62  A 1 
ATOM 459  O O   . GLN A 0 62  . 63.323   32.511  -36.272  1.00 36.87 62  A 1 
ATOM 460  C CG  . GLN A 0 62  . 64.387   34.206  -40.122  1.00 36.87 62  A 1 
ATOM 461  C CD  . GLN A 0 62  . 65.702   34.981  -40.123  1.00 36.87 62  A 1 
ATOM 462  N NE2 . GLN A 0 62  . 65.689   36.278  -40.337  1.00 36.87 62  A 1 
ATOM 463  O OE1 . GLN A 0 62  . 66.773   34.427  -39.936  1.00 36.87 62  A 1 
ATOM 464  N N   . VAL A 0 63  . 63.568   30.502  -37.271  1.00 43.35 63  A 1 
ATOM 465  C CA  . VAL A 0 63  . 64.499   29.800  -36.354  1.00 43.35 63  A 1 
ATOM 466  C C   . VAL A 0 63  . 64.666   28.326  -36.789  1.00 43.35 63  A 1 
ATOM 467  C CB  . VAL A 0 63  . 64.098   29.959  -34.855  1.00 43.35 63  A 1 
ATOM 468  O O   . VAL A 0 63  . 63.766   27.740  -37.377  1.00 43.35 63  A 1 
ATOM 469  C CG1 . VAL A 0 63  . 64.129   28.692  -33.990  1.00 43.35 63  A 1 
ATOM 470  C CG2 . VAL A 0 63  . 65.061   30.942  -34.165  1.00 43.35 63  A 1 
ATOM 471  N N   . ALA A 0 64  . 65.848   27.752  -36.525  1.00 39.03 64  A 1 
ATOM 472  C CA  . ALA A 0 64  . 66.190   26.315  -36.527  1.00 39.03 64  A 1 
ATOM 473  C C   . ALA A 0 64  . 65.744   25.409  -37.710  1.00 39.03 64  A 1 
ATOM 474  C CB  . ALA A 0 64  . 65.780   25.722  -35.172  1.00 39.03 64  A 1 
ATOM 475  O O   . ALA A 0 64  . 64.753   24.687  -37.649  1.00 39.03 64  A 1 
ATOM 476  N N   . LYS A 0 65  . 66.617   25.265  -38.720  1.00 35.10 65  A 1 
ATOM 477  C CA  . LYS A 0 65  . 66.594   24.114  -39.648  1.00 35.10 65  A 1 
ATOM 478  C C   . LYS A 0 65  . 67.029   22.817  -38.933  1.00 35.10 65  A 1 
ATOM 479  C CB  . LYS A 0 65  . 67.571   24.348  -40.822  1.00 35.10 65  A 1 
ATOM 480  O O   . LYS A 0 65  . 68.224   22.667  -38.673  1.00 35.10 65  A 1 
ATOM 481  C CG  . LYS A 0 65  . 67.274   25.527  -41.758  1.00 35.10 65  A 1 
ATOM 482  C CD  . LYS A 0 65  . 68.424   25.658  -42.774  1.00 35.10 65  A 1 
ATOM 483  C CE  . LYS A 0 65  . 68.189   26.827  -43.737  1.00 35.10 65  A 1 
ATOM 484  N NZ  . LYS A 0 65  . 69.323   27.002  -44.681  1.00 35.10 65  A 1 
ATOM 485  N N   . LYS A 0 66  . 66.137   21.839  -38.711  1.00 37.31 66  A 1 
ATOM 486  C CA  . LYS A 0 66  . 66.513   20.408  -38.561  1.00 37.31 66  A 1 
ATOM 487  C C   . LYS A 0 66  . 65.308   19.462  -38.683  1.00 37.31 66  A 1 
ATOM 488  C CB  . LYS A 0 66  . 67.256   20.165  -37.223  1.00 37.31 66  A 1 
ATOM 489  O O   . LYS A 0 66  . 64.264   19.753  -38.127  1.00 37.31 66  A 1 
ATOM 490  C CG  . LYS A 0 66  . 68.676   19.624  -37.476  1.00 37.31 66  A 1 
ATOM 491  C CD  . LYS A 0 66  . 69.522   19.595  -36.196  1.00 37.31 66  A 1 
ATOM 492  C CE  . LYS A 0 66  . 70.946   19.112  -36.512  1.00 37.31 66  A 1 
ATOM 493  N NZ  . LYS A 0 66  . 71.815   19.128  -35.307  1.00 37.31 66  A 1 
ATOM 494  N N   . LYS A 0 67  . 65.512   18.321  -39.364  1.00 37.11 67  A 1 
ATOM 495  C CA  . LYS A 0 67  . 64.550   17.221  -39.619  1.00 37.11 67  A 1 
ATOM 496  C C   . LYS A 0 67  . 63.185   17.648  -40.195  1.00 37.11 67  A 1 
ATOM 497  C CB  . LYS A 0 67  . 64.363   16.346  -38.362  1.00 37.11 67  A 1 
ATOM 498  O O   . LYS A 0 67  . 62.234   17.885  -39.465  1.00 37.11 67  A 1 
ATOM 499  C CG  . LYS A 0 67  . 65.590   15.484  -38.023  1.00 37.11 67  A 1 
ATOM 500  C CD  . LYS A 0 67  . 65.218   14.438  -36.960  1.00 37.11 67  A 1 
ATOM 501  C CE  . LYS A 0 67  . 66.355   13.438  -36.708  1.00 37.11 67  A 1 
ATOM 502  N NZ  . LYS A 0 67  . 65.902   12.320  -35.836  1.00 37.11 67  A 1 
ATOM 503  N N   . MET A 0 68  . 63.077   17.634  -41.524  1.00 32.59 68  A 1 
ATOM 504  C CA  . MET A 0 68  . 61.781   17.628  -42.212  1.00 32.59 68  A 1 
ATOM 505  C C   . MET A 0 68  . 61.151   16.232  -42.120  1.00 32.59 68  A 1 
ATOM 506  C CB  . MET A 0 68  . 61.966   18.001  -43.693  1.00 32.59 68  A 1 
ATOM 507  O O   . MET A 0 68  . 61.712   15.284  -42.662  1.00 32.59 68  A 1 
ATOM 508  C CG  . MET A 0 68  . 62.380   19.461  -43.898  1.00 32.59 68  A 1 
ATOM 509  S SD  . MET A 0 68  . 62.972   19.857  -45.570  1.00 32.59 68  A 1 
ATOM 510  C CE  . MET A 0 68  . 61.507   19.464  -46.569  1.00 32.59 68  A 1 
ATOM 511  N N   . VAL A 0 69  . 59.984   16.129  -41.485  1.00 39.82 69  A 1 
ATOM 512  C CA  . VAL A 0 69  . 59.025   15.021  -41.648  1.00 39.82 69  A 1 
ATOM 513  C C   . VAL A 0 69  . 57.644   15.672  -41.717  1.00 39.82 69  A 1 
ATOM 514  C CB  . VAL A 0 69  . 59.115   13.954  -40.531  1.00 39.82 69  A 1 
ATOM 515  O O   . VAL A 0 69  . 56.930   15.773  -40.726  1.00 39.82 69  A 1 
ATOM 516  C CG1 . VAL A 0 69  . 58.165   12.785  -40.832  1.00 39.82 69  A 1 
ATOM 517  C CG2 . VAL A 0 69  . 60.524   13.359  -40.397  1.00 39.82 69  A 1 
ATOM 518  N N   . ASN A 0 70  . 57.324   16.238  -42.881  1.00 45.12 70  A 1 
ATOM 519  C CA  . ASN A 0 70  . 56.153   17.097  -43.063  1.00 45.12 70  A 1 
ATOM 520  C C   . ASN A 0 70  . 54.890   16.273  -43.371  1.00 45.12 70  A 1 
ATOM 521  C CB  . ASN A 0 70  . 56.441   18.154  -44.151  1.00 45.12 70  A 1 
ATOM 522  O O   . ASN A 0 70  . 54.320   16.420  -44.451  1.00 45.12 70  A 1 
ATOM 523  C CG  . ASN A 0 70  . 57.488   19.196  -43.803  1.00 45.12 70  A 1 
ATOM 524  N ND2 . ASN A 0 70  . 57.875   19.995  -44.770  1.00 45.12 70  A 1 
ATOM 525  O OD1 . ASN A 0 70  . 57.986   19.328  -42.701  1.00 45.12 70  A 1 
ATOM 526  N N   . HIS A 0 71  . 54.440   15.437  -42.432  1.00 47.50 71  A 1 
ATOM 527  C CA  . HIS A 0 71  . 53.047   14.983  -42.445  1.00 47.50 71  A 1 
ATOM 528  C C   . HIS A 0 71  . 52.173   16.204  -42.139  1.00 47.50 71  A 1 
ATOM 529  C CB  . HIS A 0 71  . 52.830   13.831  -41.454  1.00 47.50 71  A 1 
ATOM 530  O O   . HIS A 0 71  . 52.259   16.781  -41.059  1.00 47.50 71  A 1 
ATOM 531  C CG  . HIS A 0 71  . 53.640   12.604  -41.794  1.00 47.50 71  A 1 
ATOM 532  C CD2 . HIS A 0 71  . 53.603   11.891  -42.964  1.00 47.50 71  A 1 
ATOM 533  N ND1 . HIS A 0 71  . 54.563   11.993  -40.978  1.00 47.50 71  A 1 
ATOM 534  C CE1 . HIS A 0 71  . 55.074   10.943  -41.643  1.00 47.50 71  A 1 
ATOM 535  N NE2 . HIS A 0 71  . 54.544   10.861  -42.871  1.00 47.50 71  A 1 
ATOM 536  N N   . ALA A 0 72  . 51.429   16.675  -43.139  1.00 56.19 72  A 1 
ATOM 537  C CA  . ALA A 0 72  . 50.662   17.918  -43.079  1.00 56.19 72  A 1 
ATOM 538  C C   . ALA A 0 72  . 49.174   17.652  -42.801  1.00 56.19 72  A 1 
ATOM 539  C CB  . ALA A 0 72  . 50.945   18.733  -44.351  1.00 56.19 72  A 1 
ATOM 540  O O   . ALA A 0 72  . 48.312   18.269  -43.424  1.00 56.19 72  A 1 
ATOM 541  N N   . GLY A 0 73  . 48.899   16.722  -41.888  1.00 62.41 73  A 1 
ATOM 542  C CA  . GLY A 0 73  . 47.557   16.363  -41.449  1.00 62.41 73  A 1 
ATOM 543  C C   . GLY A 0 73  . 47.484   16.132  -39.944  1.00 62.41 73  A 1 
ATOM 544  O O   . GLY A 0 73  . 48.517   16.107  -39.269  1.00 62.41 73  A 1 
ATOM 545  N N   . SER A 0 74  . 46.262   16.016  -39.440  1.00 73.29 74  A 1 
ATOM 546  C CA  . SER A 0 74  . 45.944   15.795  -38.028  1.00 73.29 74  A 1 
ATOM 547  C C   . SER A 0 74  . 44.607   15.074  -37.929  1.00 73.29 74  A 1 
ATOM 548  C CB  . SER A 0 74  . 45.842   17.134  -37.273  1.00 73.29 74  A 1 
ATOM 549  O O   . SER A 0 74  . 43.622   15.654  -38.374  1.00 73.29 74  A 1 
ATOM 550  O OG  . SER A 0 74  . 44.916   18.021  -37.889  1.00 73.29 74  A 1 
ATOM 551  N N   . ASN A 0 75  . 44.606   13.894  -37.317  1.00 78.65 75  A 1 
ATOM 552  C CA  . ASN A 0 75  . 43.413   13.191  -36.855  1.00 78.65 75  A 1 
ATOM 553  C C   . ASN A 0 75  . 43.272   13.401  -35.329  1.00 78.65 75  A 1 
ATOM 554  C CB  . ASN A 0 75  . 43.468   11.728  -37.352  1.00 78.65 75  A 1 
ATOM 555  O O   . ASN A 0 75  . 44.264   13.725  -34.654  1.00 78.65 75  A 1 
ATOM 556  C CG  . ASN A 0 75  . 43.218   10.695  -36.278  1.00 78.65 75  A 1 
ATOM 557  N ND2 . ASN A 0 75  . 41.996   10.264  -36.095  1.00 78.65 75  A 1 
ATOM 558  O OD1 . ASN A 0 75  . 44.163   10.319  -35.593  1.00 78.65 75  A 1 
ATOM 559  N N   . PHE A 0 76  . 42.048   13.304  -34.818  1.00 80.72 76  A 1 
ATOM 560  C CA  . PHE A 0 76  . 41.692   13.493  -33.415  1.00 80.72 76  A 1 
ATOM 561  C C   . PHE A 0 76  . 40.428   12.689  -33.103  1.00 80.72 76  A 1 
ATOM 562  C CB  . PHE A 0 76  . 41.480   14.998  -33.136  1.00 80.72 76  A 1 
ATOM 563  O O   . PHE A 0 76  . 39.335   13.117  -33.447  1.00 80.72 76  A 1 
ATOM 564  C CG  . PHE A 0 76  . 40.784   15.332  -31.820  1.00 80.72 76  A 1 
ATOM 565  C CD1 . PHE A 0 76  . 39.393   15.561  -31.789  1.00 80.72 76  A 1 
ATOM 566  C CD2 . PHE A 0 76  . 41.515   15.373  -30.618  1.00 80.72 76  A 1 
ATOM 567  C CE1 . PHE A 0 76  . 38.735   15.806  -30.573  1.00 80.72 76  A 1 
ATOM 568  C CE2 . PHE A 0 76  . 40.860   15.634  -29.398  1.00 80.72 76  A 1 
ATOM 569  C CZ  . PHE A 0 76  . 39.468   15.844  -29.377  1.00 80.72 76  A 1 
ATOM 570  N N   . ASP A 0 77  . 40.592   11.569  -32.410  1.00 89.31 77  A 1 
ATOM 571  C CA  . ASP A 0 77  . 39.490   10.748  -31.908  1.00 89.31 77  A 1 
ATOM 572  C C   . ASP A 0 77  . 39.189   11.056  -30.428  1.00 89.31 77  A 1 
ATOM 573  C CB  . ASP A 0 77  . 39.691   9.235   -32.197  1.00 89.31 77  A 1 
ATOM 574  O O   . ASP A 0 77  . 40.089   11.153  -29.582  1.00 89.31 77  A 1 
ATOM 575  C CG  . ASP A 0 77  . 41.101   8.767   -32.606  1.00 89.31 77  A 1 
ATOM 576  O OD1 . ASP A 0 77  . 41.665   9.308   -33.580  1.00 89.31 77  A 1 
ATOM 577  O OD2 . ASP A 0 77  . 41.665   7.873   -31.930  1.00 89.31 77  A 1 
ATOM 578  N N   . ALA A 0 78  . 37.900   11.179  -30.105  1.00 85.75 78  A 1 
ATOM 579  C CA  . ALA A 0 78  . 37.370   11.347  -28.758  1.00 85.75 78  A 1 
ATOM 580  C C   . ALA A 0 78  . 36.189   10.395  -28.509  1.00 85.75 78  A 1 
ATOM 581  C CB  . ALA A 0 78  . 36.976   12.814  -28.545  1.00 85.75 78  A 1 
ATOM 582  O O   . ALA A 0 78  . 35.375   10.137  -29.387  1.00 85.75 78  A 1 
ATOM 583  N N   . TYR A 0 79  . 36.083   9.882   -27.283  1.00 91.62 79  A 1 
ATOM 584  C CA  . TYR A 0 79  . 34.958   9.067   -26.818  1.00 91.62 79  A 1 
ATOM 585  C C   . TYR A 0 79  . 34.707   9.356   -25.338  1.00 91.62 79  A 1 
ATOM 586  C CB  . TYR A 0 79  . 35.243   7.573   -27.051  1.00 91.62 79  A 1 
ATOM 587  O O   . TYR A 0 79  . 35.662   9.486   -24.562  1.00 91.62 79  A 1 
ATOM 588  C CG  . TYR A 0 79  . 34.280   6.640   -26.334  1.00 91.62 79  A 1 
ATOM 589  C CD1 . TYR A 0 79  . 34.604   6.148   -25.053  1.00 91.62 79  A 1 
ATOM 590  C CD2 . TYR A 0 79  . 33.029   6.334   -26.901  1.00 91.62 79  A 1 
ATOM 591  C CE1 . TYR A 0 79  . 33.676   5.365   -24.338  1.00 91.62 79  A 1 
ATOM 592  C CE2 . TYR A 0 79  . 32.104   5.536   -26.201  1.00 91.62 79  A 1 
ATOM 593  O OH  . TYR A 0 79  . 31.527   4.315   -24.209  1.00 91.62 79  A 1 
ATOM 594  C CZ  . TYR A 0 79  . 32.422   5.060   -24.913  1.00 91.62 79  A 1 
ATOM 595  N N   . GLY A 0 80  . 33.437   9.421   -24.947  1.00 88.37 80  A 1 
ATOM 596  C CA  . GLY A 0 80  . 33.013   9.669   -23.580  1.00 88.37 80  A 1 
ATOM 597  C C   . GLY A 0 80  . 31.783   8.869   -23.168  1.00 88.37 80  A 1 
ATOM 598  O O   . GLY A 0 80  . 31.045   8.314   -23.985  1.00 88.37 80  A 1 
ATOM 599  N N   . ARG A 0 81  . 31.616   8.789   -21.850  1.00 94.03 81  A 1 
ATOM 600  C CA  . ARG A 0 81  . 30.398   8.360   -21.173  1.00 94.03 81  A 1 
ATOM 601  C C   . ARG A 0 81  . 30.372   9.025   -19.804  1.00 94.03 81  A 1 
ATOM 602  C CB  . ARG A 0 81  . 30.351   6.827   -21.057  1.00 94.03 81  A 1 
ATOM 603  O O   . ARG A 0 81  . 31.394   8.951   -19.114  1.00 94.03 81  A 1 
ATOM 604  C CG  . ARG A 0 81  . 29.030   6.323   -20.454  1.00 94.03 81  A 1 
ATOM 605  C CD  . ARG A 0 81  . 29.032   4.796   -20.383  1.00 94.03 81  A 1 
ATOM 606  N NE  . ARG A 0 81  . 27.683   4.273   -20.127  1.00 94.03 81  A 1 
ATOM 607  N NH1 . ARG A 0 81  . 27.787   2.358   -21.374  1.00 94.03 81  A 1 
ATOM 608  N NH2 . ARG A 0 81  . 25.918   2.850   -20.312  1.00 94.03 81  A 1 
ATOM 609  C CZ  . ARG A 0 81  . 27.140   3.166   -20.586  1.00 94.03 81  A 1 
ATOM 610  N N   . ASP A 0 82  . 29.254   9.622   -19.420  1.00 88.38 82  A 1 
ATOM 611  C CA  . ASP A 0 82  . 28.988   9.994   -18.026  1.00 88.38 82  A 1 
ATOM 612  C C   . ASP A 0 82  . 27.845   9.124   -17.485  1.00 88.38 82  A 1 
ATOM 613  C CB  . ASP A 0 82  . 28.770   11.513  -17.857  1.00 88.38 82  A 1 
ATOM 614  O O   . ASP A 0 82  . 27.106   8.533   -18.266  1.00 88.38 82  A 1 
ATOM 615  C CG  . ASP A 0 82  . 29.382   12.035  -16.542  1.00 88.38 82  A 1 
ATOM 616  O OD1 . ASP A 0 82  . 29.508   11.228  -15.586  1.00 88.38 82  A 1 
ATOM 617  O OD2 . ASP A 0 82  . 29.859   13.197  -16.517  1.00 88.38 82  A 1 
ATOM 618  N N   . GLN A 0 83  . 27.778   8.928   -16.166  1.00 93.66 83  A 1 
ATOM 619  C CA  . GLN A 0 83  . 26.791   8.040   -15.535  1.00 93.66 83  A 1 
ATOM 620  C C   . GLN A 0 83  . 26.388   8.568   -14.155  1.00 93.66 83  A 1 
ATOM 621  C CB  . GLN A 0 83  . 27.312   6.589   -15.404  1.00 93.66 83  A 1 
ATOM 622  O O   . GLN A 0 83  . 27.022   8.224   -13.148  1.00 93.66 83  A 1 
ATOM 623  C CG  . GLN A 0 83  . 27.639   5.888   -16.729  1.00 93.66 83  A 1 
ATOM 624  C CD  . GLN A 0 83  . 27.477   4.376   -16.637  1.00 93.66 83  A 1 
ATOM 625  N NE2 . GLN A 0 83  . 26.386   3.847   -17.136  1.00 93.66 83  A 1 
ATOM 626  O OE1 . GLN A 0 83  . 28.313   3.640   -16.125  1.00 93.66 83  A 1 
ATOM 627  N N   . ASP A 0 84  . 25.327   9.370   -14.092  1.00 90.00 84  A 1 
ATOM 628  C CA  . ASP A 0 84  . 24.804   9.912   -12.837  1.00 90.00 84  A 1 
ATOM 629  C C   . ASP A 0 84  . 23.617   9.073   -12.321  1.00 90.00 84  A 1 
ATOM 630  C CB  . ASP A 0 84  . 24.523   11.433  -12.951  1.00 90.00 84  A 1 
ATOM 631  O O   . ASP A 0 84  . 22.780   8.575   -13.074  1.00 90.00 84  A 1 
ATOM 632  C CG  . ASP A 0 84  . 25.274   12.305  -11.917  1.00 90.00 84  A 1 
ATOM 633  O OD1 . ASP A 0 84  . 25.808   11.750  -10.922  1.00 90.00 84  A 1 
ATOM 634  O OD2 . ASP A 0 84  . 25.239   13.554  -12.027  1.00 90.00 84  A 1 
ATOM 635  N N   . LEU A 0 85  . 23.548   8.867   -11.001  1.00 93.85 85  A 1 
ATOM 636  C CA  . LEU A 0 85  . 22.504   8.061   -10.354  1.00 93.85 85  A 1 
ATOM 637  C C   . LEU A 0 85  . 22.082   8.690   -9.026   1.00 93.85 85  A 1 
ATOM 638  C CB  . LEU A 0 85  . 22.990   6.606   -10.179  1.00 93.85 85  A 1 
ATOM 639  O O   . LEU A 0 85  . 22.865   8.795   -8.080   1.00 93.85 85  A 1 
ATOM 640  C CG  . LEU A 0 85  . 22.008   5.673   -9.435   1.00 93.85 85  A 1 
ATOM 641  C CD1 . LEU A 0 85  . 20.695   5.442   -10.182  1.00 93.85 85  A 1 
ATOM 642  C CD2 . LEU A 0 85  . 22.651   4.301   -9.217   1.00 93.85 85  A 1 
ATOM 643  N N   . SER A 0 86  . 20.802   9.040   -8.927   1.00 95.31 86  A 1 
ATOM 644  C CA  . SER A 0 86  . 20.178   9.586   -7.727   1.00 95.31 86  A 1 
ATOM 645  C C   . SER A 0 86  . 19.052   8.678   -7.246   1.00 95.31 86  A 1 
ATOM 646  C CB  . SER A 0 86  . 19.666   11.000  -8.006   1.00 95.31 86  A 1 
ATOM 647  O O   . SER A 0 86  . 18.177   8.293   -8.019   1.00 95.31 86  A 1 
ATOM 648  O OG  . SER A 0 86  . 19.675   11.750  -6.806   1.00 95.31 86  A 1 
ATOM 649  N N   . ILE A 0 87  . 19.063   8.335   -5.958   1.00 95.96 87  A 1 
ATOM 650  C CA  . ILE A 0 87  . 18.002   7.563   -5.306   1.00 95.96 87  A 1 
ATOM 651  C C   . ILE A 0 87  . 17.688   8.240   -3.973   1.00 95.96 87  A 1 
ATOM 652  C CB  . ILE A 0 87  . 18.396   6.074   -5.122   1.00 95.96 87  A 1 
ATOM 653  O O   . ILE A 0 87  . 18.511   8.217   -3.057   1.00 95.96 87  A 1 
ATOM 654  C CG1 . ILE A 0 87  . 18.820   5.428   -6.465   1.00 95.96 87  A 1 
ATOM 655  C CG2 . ILE A 0 87  . 17.222   5.312   -4.469   1.00 95.96 87  A 1 
ATOM 656  C CD1 . ILE A 0 87  . 19.181   3.939   -6.391   1.00 95.96 87  A 1 
ATOM 657  N N   . ASP A 0 88  . 16.497   8.823   -3.866   1.00 95.50 88  A 1 
ATOM 658  C CA  . ASP A 0 88  . 15.897   9.206   -2.587   1.00 95.50 88  A 1 
ATOM 659  C C   . ASP A 0 88  . 14.835   8.154   -2.247   1.00 95.50 88  A 1 
ATOM 660  C CB  . ASP A 0 88  . 15.342   10.641  -2.668   1.00 95.50 88  A 1 
ATOM 661  O O   . ASP A 0 88  . 13.830   8.036   -2.948   1.00 95.50 88  A 1 
ATOM 662  C CG  . ASP A 0 88  . 14.958   11.243  -1.307   1.00 95.50 88  A 1 
ATOM 663  O OD1 . ASP A 0 88  . 14.993   10.514  -0.289   1.00 95.50 88  A 1 
ATOM 664  O OD2 . ASP A 0 88  . 14.664   12.462  -1.284   1.00 95.50 88  A 1 
ATOM 665  N N   . GLU A 0 89  . 15.088   7.329   -1.231   1.00 95.33 89  A 1 
ATOM 666  C CA  . GLU A 0 89  . 14.177   6.277   -0.774   1.00 95.33 89  A 1 
ATOM 667  C C   . GLU A 0 89  . 13.930   6.429   0.727    1.00 95.33 89  A 1 
ATOM 668  C CB  . GLU A 0 89  . 14.697   4.877   -1.153   1.00 95.33 89  A 1 
ATOM 669  O O   . GLU A 0 89  . 14.857   6.521   1.535    1.00 95.33 89  A 1 
ATOM 670  C CG  . GLU A 0 89  . 13.716   3.775   -0.715   1.00 95.33 89  A 1 
ATOM 671  C CD  . GLU A 0 89  . 14.087   2.388   -1.259   1.00 95.33 89  A 1 
ATOM 672  O OE1 . GLU A 0 89  . 13.193   1.748   -1.866   1.00 95.33 89  A 1 
ATOM 673  O OE2 . GLU A 0 89  . 15.236   1.948   -1.048   1.00 95.33 89  A 1 
ATOM 674  N N   . SER A 0 90  . 12.655   6.464   1.106    1.00 92.91 90  A 1 
ATOM 675  C CA  . SER A 0 90  . 12.226   6.744   2.469    1.00 92.91 90  A 1 
ATOM 676  C C   . SER A 0 90  . 10.995   5.924   2.855    1.00 92.91 90  A 1 
ATOM 677  C CB  . SER A 0 90  . 12.027   8.253   2.658    1.00 92.91 90  A 1 
ATOM 678  O O   . SER A 0 90  . 10.113   5.633   2.049    1.00 92.91 90  A 1 
ATOM 679  O OG  . SER A 0 90  . 11.196   8.815   1.664    1.00 92.91 90  A 1 
ATOM 680  N N   . TYR A 0 91  . 10.961   5.518   4.121    1.00 94.52 91  A 1 
ATOM 681  C CA  . TYR A 0 91  . 9.907    4.701   4.711    1.00 94.52 91  A 1 
ATOM 682  C C   . TYR A 0 91  . 9.629    5.193   6.127    1.00 94.52 91  A 1 
ATOM 683  C CB  . TYR A 0 91  . 10.338   3.225   4.714    1.00 94.52 91  A 1 
ATOM 684  O O   . TYR A 0 91  . 10.562   5.486   6.883    1.00 94.52 91  A 1 
ATOM 685  C CG  . TYR A 0 91  . 9.450    2.314   5.544    1.00 94.52 91  A 1 
ATOM 686  C CD1 . TYR A 0 91  . 9.796    2.015   6.878    1.00 94.52 91  A 1 
ATOM 687  C CD2 . TYR A 0 91  . 8.258    1.803   4.998    1.00 94.52 91  A 1 
ATOM 688  C CE1 . TYR A 0 91  . 8.955    1.203   7.664    1.00 94.52 91  A 1 
ATOM 689  C CE2 . TYR A 0 91  . 7.416    0.986   5.778    1.00 94.52 91  A 1 
ATOM 690  O OH  . TYR A 0 91  . 6.944    -0.093  7.867    1.00 94.52 91  A 1 
ATOM 691  C CZ  . TYR A 0 91  . 7.762    0.687   7.111    1.00 94.52 91  A 1 
ATOM 692  N N   . GLY A 0 92  . 8.357    5.235   6.510    1.00 89.21 92  A 1 
ATOM 693  C CA  . GLY A 0 92  . 7.948    5.617   7.851    1.00 89.21 92  A 1 
ATOM 694  C C   . GLY A 0 92  . 6.718    4.862   8.328    1.00 89.21 92  A 1 
ATOM 695  O O   . GLY A 0 92  . 5.837    4.491   7.559    1.00 89.21 92  A 1 
ATOM 696  N N   . SER A 0 93  . 6.653    4.657   9.641    1.00 88.29 93  A 1 
ATOM 697  C CA  . SER A 0 93  . 5.481    4.127   10.328   1.00 88.29 93  A 1 
ATOM 698  C C   . SER A 0 93  . 5.232    4.951   11.587   1.00 88.29 93  A 1 
ATOM 699  C CB  . SER A 0 93  . 5.672    2.646   10.649   1.00 88.29 93  A 1 
ATOM 700  O O   . SER A 0 93  . 6.164    5.242   12.337   1.00 88.29 93  A 1 
ATOM 701  O OG  . SER A 0 93  . 4.508    2.125   11.258   1.00 88.29 93  A 1 
ATOM 702  N N   . THR A 0 94  . 3.986    5.364   11.799   1.00 86.28 94  A 1 
ATOM 703  C CA  . THR A 0 94  . 3.533    6.129   12.967   1.00 86.28 94  A 1 
ATOM 704  C C   . THR A 0 94  . 2.336    5.422   13.582   1.00 86.28 94  A 1 
ATOM 705  C CB  . THR A 0 94  . 3.161    7.568   12.574   1.00 86.28 94  A 1 
ATOM 706  O O   . THR A 0 94  . 1.397    5.079   12.871   1.00 86.28 94  A 1 
ATOM 707  C CG2 . THR A 0 94  . 2.623    8.406   13.736   1.00 86.28 94  A 1 
ATOM 708  O OG1 . THR A 0 94  . 4.320    8.224   12.122   1.00 86.28 94  A 1 
ATOM 709  N N   . GLN A 0 95  . 2.355    5.237   14.902   1.00 81.47 95  A 1 
ATOM 710  C CA  . GLN A 0 95  . 1.235    4.695   15.670   1.00 81.47 95  A 1 
ATOM 711  C C   . GLN A 0 95  . 0.958    5.623   16.860   1.00 81.47 95  A 1 
ATOM 712  C CB  . GLN A 0 95  . 1.531    3.255   16.131   1.00 81.47 95  A 1 
ATOM 713  O O   . GLN A 0 95  . 1.855    5.881   17.663   1.00 81.47 95  A 1 
ATOM 714  C CG  . GLN A 0 95  . 1.960    2.318   14.990   1.00 81.47 95  A 1 
ATOM 715  C CD  . GLN A 0 95  . 1.900    0.854   15.411   1.00 81.47 95  A 1 
ATOM 716  N NE2 . GLN A 0 95  . 0.803    0.179   15.171   1.00 81.47 95  A 1 
ATOM 717  O OE1 . GLN A 0 95  . 2.809    0.298   16.008   1.00 81.47 95  A 1 
ATOM 718  N N   . ALA A 0 96  . -0.267   6.131   16.980   1.00 75.17 96  A 1 
ATOM 719  C CA  . ALA A 0 96  . -0.701   7.068   18.018   1.00 75.17 96  A 1 
ATOM 720  C C   . ALA A 0 96  . -2.081   6.667   18.562   1.00 75.17 96  A 1 
ATOM 721  C CB  . ALA A 0 96  . -0.700   8.487   17.436   1.00 75.17 96  A 1 
ATOM 722  O O   . ALA A 0 96  . -2.898   6.114   17.832   1.00 75.17 96  A 1 
ATOM 723  N N   . LYS A 0 97  . -2.349   6.882   19.857   1.00 69.40 97  A 1 
ATOM 724  C CA  . LYS A 0 97  . -3.528   6.317   20.545   1.00 69.40 97  A 1 
ATOM 725  C C   . LYS A 0 97  . -4.039   7.207   21.682   1.00 69.40 97  A 1 
ATOM 726  C CB  . LYS A 0 97  . -3.192   4.909   21.103   1.00 69.40 97  A 1 
ATOM 727  O O   . LYS A 0 97  . -3.290   8.029   22.204   1.00 69.40 97  A 1 
ATOM 728  C CG  . LYS A 0 97  . -2.767   3.922   20.006   1.00 69.40 97  A 1 
ATOM 729  C CD  . LYS A 0 97  . -2.586   2.477   20.472   1.00 69.40 97  A 1 
ATOM 730  C CE  . LYS A 0 97  . -2.187   1.692   19.215   1.00 69.40 97  A 1 
ATOM 731  N NZ  . LYS A 0 97  . -1.987   0.250   19.474   1.00 69.40 97  A 1 
ATOM 732  N N   . SER A 0 98  . -5.259   6.901   22.124   1.00 44.92 98  A 1 
ATOM 733  C CA  . SER A 0 98  . -5.889   7.201   23.419   1.00 44.92 98  A 1 
ATOM 734  C C   . SER A 0 98  . -6.313   8.639   23.731   1.00 44.92 98  A 1 
ATOM 735  C CB  . SER A 0 98  . -5.076   6.625   24.585   1.00 44.92 98  A 1 
ATOM 736  O O   . SER A 0 98  . -5.515   9.567   23.662   1.00 44.92 98  A 1 
ATOM 737  O OG  . SER A 0 98  . -3.884   7.353   24.814   1.00 44.92 98  A 1 
ATOM 738  N N   . TYR A 0 99  . -7.550   8.760   24.222   1.00 44.46 99  A 1 
ATOM 739  C CA  . TYR A 0 99  . -7.978   9.587   25.358   1.00 44.46 99  A 1 
ATOM 740  C C   . TYR A 0 99  . -9.066   8.814   26.118   1.00 44.46 99  A 1 
ATOM 741  C CB  . TYR A 0 99  . -8.551   10.941  24.916   1.00 44.46 99  A 1 
ATOM 742  O O   . TYR A 0 99  . -9.838   8.099   25.486   1.00 44.46 99  A 1 
ATOM 743  C CG  . TYR A 0 99  . -7.548   11.860  24.256   1.00 44.46 99  A 1 
ATOM 744  C CD1 . TYR A 0 99  . -6.821   12.794  25.017   1.00 44.46 99  A 1 
ATOM 745  C CD2 . TYR A 0 99  . -7.279   11.707  22.886   1.00 44.46 99  A 1 
ATOM 746  C CE1 . TYR A 0 99  . -5.814   13.564  24.405   1.00 44.46 99  A 1 
ATOM 747  C CE2 . TYR A 0 99  . -6.295   12.491  22.260   1.00 44.46 99  A 1 
ATOM 748  O OH  . TYR A 0 99  . -4.564   14.122  22.427   1.00 44.46 99  A 1 
ATOM 749  C CZ  . TYR A 0 99  . -5.548   13.406  23.026   1.00 44.46 99  A 1 
ATOM 750  N N   . ARG A 0 100 . -9.152   8.982   27.442   1.00 50.75 100 A 1 
ATOM 751  C CA  . ARG A 0 100 . -10.157  8.328   28.295   1.00 50.75 100 A 1 
ATOM 752  C C   . ARG A 0 100 . -10.601  9.266   29.418   1.00 50.75 100 A 1 
ATOM 753  C CB  . ARG A 0 100 . -9.578   7.003   28.823   1.00 50.75 100 A 1 
ATOM 754  O O   . ARG A 0 100 . -9.764   9.995   29.952   1.00 50.75 100 A 1 
ATOM 755  C CG  . ARG A 0 100 . -10.621  6.109   29.511   1.00 50.75 100 A 1 
ATOM 756  C CD  . ARG A 0 100 . -10.009  4.738   29.837   1.00 50.75 100 A 1 
ATOM 757  N NE  . ARG A 0 100 . -10.988  3.852   30.497   1.00 50.75 100 A 1 
ATOM 758  N NH1 . ARG A 0 100 . -10.515  4.397   32.669   1.00 50.75 100 A 1 
ATOM 759  N NH2 . ARG A 0 100 . -12.251  3.076   32.226   1.00 50.75 100 A 1 
ATOM 760  C CZ  . ARG A 0 100 . -11.241  3.769   31.792   1.00 50.75 100 A 1 
ATOM 761  N N   . ALA A 0 101 . -11.882  9.243   29.771   1.00 71.19 101 A 1 
ATOM 762  C CA  . ALA A 0 101 . -12.479  9.992   30.875   1.00 71.19 101 A 1 
ATOM 763  C C   . ALA A 0 101 . -13.548  9.146   31.586   1.00 71.19 101 A 1 
ATOM 764  C CB  . ALA A 0 101 . -13.072  11.298  30.330   1.00 71.19 101 A 1 
ATOM 765  O O   . ALA A 0 101 . -14.178  8.300   30.954   1.00 71.19 101 A 1 
ATOM 766  N N   . GLU A 0 102 . -13.732  9.384   32.886   1.00 73.05 102 A 1 
ATOM 767  C CA  . GLU A 0 102 . -14.731  8.730   33.740   1.00 73.05 102 A 1 
ATOM 768  C C   . GLU A 0 102 . -15.270  9.737   34.770   1.00 73.05 102 A 1 
ATOM 769  C CB  . GLU A 0 102 . -14.117  7.533   34.495   1.00 73.05 102 A 1 
ATOM 770  O O   . GLU A 0 102 . -14.482  10.490  35.352   1.00 73.05 102 A 1 
ATOM 771  C CG  . GLU A 0 102 . -13.667  6.390   33.580   1.00 73.05 102 A 1 
ATOM 772  C CD  . GLU A 0 102 . -13.007  5.255   34.366   1.00 73.05 102 A 1 
ATOM 773  O OE1 . GLU A 0 102 . -13.555  4.129   34.375   1.00 73.05 102 A 1 
ATOM 774  O OE2 . GLU A 0 102 . -11.830  5.403   34.771   1.00 73.05 102 A 1 
ATOM 775  N N   . SER A 0 103 . -16.577  9.709   35.025   1.00 74.97 103 A 1 
ATOM 776  C CA  . SER A 0 103 . -17.264  10.372  36.142   1.00 74.97 103 A 1 
ATOM 777  C C   . SER A 0 103 . -18.057  9.346   36.952   1.00 74.97 103 A 1 
ATOM 778  C CB  . SER A 0 103 . -18.177  11.538  35.699   1.00 74.97 103 A 1 
ATOM 779  O O   . SER A 0 103 . -18.508  8.333   36.424   1.00 74.97 103 A 1 
ATOM 780  O OG  . SER A 0 103 . -18.550  11.492  34.338   1.00 74.97 103 A 1 
ATOM 781  N N   . TYR A 0 104 . -18.199  9.594   38.253   1.00 78.12 104 A 1 
ATOM 782  C CA  . TYR A 0 104 . -19.035  8.802   39.154   1.00 78.12 104 A 1 
ATOM 783  C C   . TYR A 0 104 . -19.550  9.717   40.260   1.00 78.12 104 A 1 
ATOM 784  C CB  . TYR A 0 104 . -18.239  7.633   39.750   1.00 78.12 104 A 1 
ATOM 785  O O   . TYR A 0 104 . -18.760  10.168  41.095   1.00 78.12 104 A 1 
ATOM 786  C CG  . TYR A 0 104 . -19.031  6.797   40.743   1.00 78.12 104 A 1 
ATOM 787  C CD1 . TYR A 0 104 . -18.900  7.022   42.128   1.00 78.12 104 A 1 
ATOM 788  C CD2 . TYR A 0 104 . -19.920  5.810   40.279   1.00 78.12 104 A 1 
ATOM 789  C CE1 . TYR A 0 104 . -19.632  6.242   43.046   1.00 78.12 104 A 1 
ATOM 790  C CE2 . TYR A 0 104 . -20.653  5.026   41.193   1.00 78.12 104 A 1 
ATOM 791  O OH  . TYR A 0 104 . -21.208  4.473   43.462   1.00 78.12 104 A 1 
ATOM 792  C CZ  . TYR A 0 104 . -20.510  5.240   42.580   1.00 78.12 104 A 1 
ATOM 793  N N   . ASP A 0 105 . -20.853  9.971   40.258   1.00 82.76 105 A 1 
ATOM 794  C CA  . ASP A 0 105 . -21.523  10.818  41.239   1.00 82.76 105 A 1 
ATOM 795  C C   . ASP A 0 105 . -22.535  9.982   42.037   1.00 82.76 105 A 1 
ATOM 796  C CB  . ASP A 0 105 . -22.184  12.028  40.549   1.00 82.76 105 A 1 
ATOM 797  O O   . ASP A 0 105 . -23.307  9.209   41.473   1.00 82.76 105 A 1 
ATOM 798  C CG  . ASP A 0 105 . -21.190  13.078  40.018   1.00 82.76 105 A 1 
ATOM 799  O OD1 . ASP A 0 105 . -20.156  13.312  40.688   1.00 82.76 105 A 1 
ATOM 800  O OD2 . ASP A 0 105 . -21.502  13.728  38.996   1.00 82.76 105 A 1 
ATOM 801  N N   . GLU A 0 106 . -22.558  10.161  43.360   1.00 80.57 106 A 1 
ATOM 802  C CA  . GLU A 0 106 . -23.638  9.680   44.232   1.00 80.57 106 A 1 
ATOM 803  C C   . GLU A 0 106 . -24.288  10.869  44.934   1.00 80.57 106 A 1 
ATOM 804  C CB  . GLU A 0 106 . -23.163  8.672   45.295   1.00 80.57 106 A 1 
ATOM 805  O O   . GLU A 0 106 . -23.597  11.770  45.423   1.00 80.57 106 A 1 
ATOM 806  C CG  . GLU A 0 106 . -22.570  7.388   44.707   1.00 80.57 106 A 1 
ATOM 807  C CD  . GLU A 0 106 . -22.514  6.231   45.720   1.00 80.57 106 A 1 
ATOM 808  O OE1 . GLU A 0 106 . -21.435  5.595   45.824   1.00 80.57 106 A 1 
ATOM 809  O OE2 . GLU A 0 106 . -23.560  5.904   46.334   1.00 80.57 106 A 1 
ATOM 810  N N   . TRP A 0 107 . -25.614  10.856  45.033   1.00 82.09 107 A 1 
ATOM 811  C CA  . TRP A 0 107 . -26.382  11.893  45.712   1.00 82.09 107 A 1 
ATOM 812  C C   . TRP A 0 107 . -27.512  11.290  46.550   1.00 82.09 107 A 1 
ATOM 813  C CB  . TRP A 0 107 . -26.868  12.931  44.692   1.00 82.09 107 A 1 
ATOM 814  O O   . TRP A 0 107 . -28.151  10.316  46.167   1.00 82.09 107 A 1 
ATOM 815  C CG  . TRP A 0 107 . -27.646  12.405  43.524   1.00 82.09 107 A 1 
ATOM 816  C CD1 . TRP A 0 107 . -27.120  12.004  42.343   1.00 82.09 107 A 1 
ATOM 817  C CD2 . TRP A 0 107 . -29.088  12.197  43.410   1.00 82.09 107 A 1 
ATOM 818  C CE2 . TRP A 0 107 . -29.367  11.691  42.104   1.00 82.09 107 A 1 
ATOM 819  C CE3 . TRP A 0 107 . -30.186  12.370  44.282   1.00 82.09 107 A 1 
ATOM 820  N NE1 . TRP A 0 107 . -28.132  11.584  41.501   1.00 82.09 107 A 1 
ATOM 821  C CH2 . TRP A 0 107 . -31.739  11.568  42.574   1.00 82.09 107 A 1 
ATOM 822  C CZ2 . TRP A 0 107 . -30.669  11.385  41.681   1.00 82.09 107 A 1 
ATOM 823  C CZ3 . TRP A 0 107 . -31.495  12.061  43.869   1.00 82.09 107 A 1 
ATOM 824  N N   . ASP A 0 108 . -27.736  11.879  47.722   1.00 83.25 108 A 1 
ATOM 825  C CA  . ASP A 0 108 . -28.685  11.424  48.740   1.00 83.25 108 A 1 
ATOM 826  C C   . ASP A 0 108 . -29.330  12.665  49.374   1.00 83.25 108 A 1 
ATOM 827  C CB  . ASP A 0 108 . -27.915  10.572  49.769   1.00 83.25 108 A 1 
ATOM 828  O O   . ASP A 0 108 . -28.637  13.517  49.941   1.00 83.25 108 A 1 
ATOM 829  C CG  . ASP A 0 108 . -28.760  9.948   50.885   1.00 83.25 108 A 1 
ATOM 830  O OD1 . ASP A 0 108 . -30.006  10.019  50.856   1.00 83.25 108 A 1 
ATOM 831  O OD2 . ASP A 0 108 . -28.150  9.395   51.827   1.00 83.25 108 A 1 
ATOM 832  N N   . ASN A 0 109 . -30.646  12.798  49.228   1.00 79.72 109 A 1 
ATOM 833  C CA  . ASN A 0 109 . -31.456  13.872  49.784   1.00 79.72 109 A 1 
ATOM 834  C C   . ASN A 0 109 . -32.544  13.268  50.675   1.00 79.72 109 A 1 
ATOM 835  C CB  . ASN A 0 109 . -32.042  14.722  48.648   1.00 79.72 109 A 1 
ATOM 836  O O   . ASN A 0 109 . -33.422  12.554  50.196   1.00 79.72 109 A 1 
ATOM 837  C CG  . ASN A 0 109 . -32.845  15.879  49.212   1.00 79.72 109 A 1 
ATOM 838  N ND2 . ASN A 0 109 . -34.153  15.771  49.268   1.00 79.72 109 A 1 
ATOM 839  O OD1 . ASN A 0 109 . -32.285  16.870  49.653   1.00 79.72 109 A 1 
ATOM 840  N N   . GLN A 0 110 . -32.485  13.570  51.970   1.00 74.63 110 A 1 
ATOM 841  C CA  . GLN A 0 110 . -33.362  12.991  52.987   1.00 74.63 110 A 1 
ATOM 842  C C   . GLN A 0 110 . -34.091  14.114  53.715   1.00 74.63 110 A 1 
ATOM 843  C CB  . GLN A 0 110 . -32.532  12.151  53.979   1.00 74.63 110 A 1 
ATOM 844  O O   . GLN A 0 110 . -33.522  14.683  54.658   1.00 74.63 110 A 1 
ATOM 845  C CG  . GLN A 0 110 . -31.750  11.019  53.306   1.00 74.63 110 A 1 
ATOM 846  C CD  . GLN A 0 110 . -30.844  10.234  54.248   1.00 74.63 110 A 1 
ATOM 847  N NE2 . GLN A 0 110 . -30.145  9.263   53.732   1.00 74.63 110 A 1 
ATOM 848  O OE1 . GLN A 0 110 . -30.736  10.471  55.453   1.00 74.63 110 A 1 
ATOM 849  N N   . ASP A 0 111 . -35.322  14.406  53.302   1.00 68.09 111 A 1 
ATOM 850  C CA  . ASP A 0 111 . -36.219  15.249  54.084   1.00 68.09 111 A 1 
ATOM 851  C C   . ASP A 0 111 . -36.955  14.404  55.133   1.00 68.09 111 A 1 
ATOM 852  C CB  . ASP A 0 111 . -37.150  16.100  53.202   1.00 68.09 111 A 1 
ATOM 853  O O   . ASP A 0 111 . -37.173  13.205  54.952   1.00 68.09 111 A 1 
ATOM 854  C CG  . ASP A 0 111 . -37.169  17.538  53.734   1.00 68.09 111 A 1 
ATOM 855  O OD1 . ASP A 0 111 . -37.125  17.676  54.984   1.00 68.09 111 A 1 
ATOM 856  O OD2 . ASP A 0 111 . -37.019  18.477  52.916   1.00 68.09 111 A 1 
ATOM 857  N N   . ARG A 0 112 . -37.170  14.977  56.321   1.00 66.73 112 A 1 
ATOM 858  C CA  . ARG A 0 112 . -37.629  14.234  57.517   1.00 66.73 112 A 1 
ATOM 859  C C   . ARG A 0 112 . -38.341  15.141  58.517   1.00 66.73 112 A 1 
ATOM 860  C CB  . ARG A 0 112 . -36.475  13.451  58.182   1.00 66.73 112 A 1 
ATOM 861  O O   . ARG A 0 112 . -38.030  15.113  59.721   1.00 66.73 112 A 1 
ATOM 862  C CG  . ARG A 0 112 . -36.024  12.201  57.412   1.00 66.73 112 A 1 
ATOM 863  C CD  . ARG A 0 112 . -35.073  11.351  58.246   1.00 66.73 112 A 1 
ATOM 864  N NE  . ARG A 0 112 . -33.751  11.999  58.253   1.00 66.73 112 A 1 
ATOM 865  N NH1 . ARG A 0 112 . -32.504  10.209  57.533   1.00 66.73 112 A 1 
ATOM 866  N NH2 . ARG A 0 112 . -31.706  12.266  57.321   1.00 66.73 112 A 1 
ATOM 867  C CZ  . ARG A 0 112 . -32.662  11.486  57.725   1.00 66.73 112 A 1 
ATOM 868  N N   . ASP A 0 113 . -39.246  15.972  58.026   1.00 68.06 113 A 1 
ATOM 869  C CA  . ASP A 0 113 . -39.940  16.949  58.851   1.00 68.06 113 A 1 
ATOM 870  C C   . ASP A 0 113 . -41.056  16.321  59.708   1.00 68.06 113 A 1 
ATOM 871  C CB  . ASP A 0 113 . -40.354  18.182  58.015   1.00 68.06 113 A 1 
ATOM 872  O O   . ASP A 0 113 . -41.614  15.255  59.440   1.00 68.06 113 A 1 
ATOM 873  C CG  . ASP A 0 113 . -39.438  19.410  58.222   1.00 68.06 113 A 1 
ATOM 874  O OD1 . ASP A 0 113 . -38.398  19.284  58.919   1.00 68.06 113 A 1 
ATOM 875  O OD2 . ASP A 0 113 . -39.867  20.526  57.853   1.00 68.06 113 A 1 
ATOM 876  N N   . LYS A 0 114 . -41.327  16.945  60.862   1.00 59.62 114 A 1 
ATOM 877  C CA  . LYS A 0 114 . -42.221  16.384  61.890   1.00 59.62 114 A 1 
ATOM 878  C C   . LYS A 0 114 . -43.322  17.352  62.270   1.00 59.62 114 A 1 
ATOM 879  C CB  . LYS A 0 114 . -41.426  15.901  63.109   1.00 59.62 114 A 1 
ATOM 880  O O   . LYS A 0 114 . -43.116  18.284  63.049   1.00 59.62 114 A 1 
ATOM 881  C CG  . LYS A 0 114 . -40.602  14.666  62.731   1.00 59.62 114 A 1 
ATOM 882  C CD  . LYS A 0 114 . -40.156  13.884  63.966   1.00 59.62 114 A 1 
ATOM 883  C CE  . LYS A 0 114 . -39.546  12.582  63.448   1.00 59.62 114 A 1 
ATOM 884  N NZ  . LYS A 0 114 . -39.563  11.518  64.475   1.00 59.62 114 A 1 
ATOM 885  N N   . GLN A 0 115 . -44.522  17.079  61.771   1.00 58.62 115 A 1 
ATOM 886  C CA  . GLN A 0 115 . -45.681  17.941  61.948   1.00 58.62 115 A 1 
ATOM 887  C C   . GLN A 0 115 . -46.422  17.600  63.257   1.00 58.62 115 A 1 
ATOM 888  C CB  . GLN A 0 115 . -46.552  17.899  60.680   1.00 58.62 115 A 1 
ATOM 889  O O   . GLN A 0 115 . -47.290  16.728  63.321   1.00 58.62 115 A 1 
ATOM 890  C CG  . GLN A 0 115 . -45.751  18.282  59.411   1.00 58.62 115 A 1 
ATOM 891  C CD  . GLN A 0 115 . -46.631  18.688  58.227   1.00 58.62 115 A 1 
ATOM 892  N NE2 . GLN A 0 115 . -46.195  18.463  57.006   1.00 58.62 115 A 1 
ATOM 893  O OE1 . GLN A 0 115 . -47.704  19.253  58.400   1.00 58.62 115 A 1 
ATOM 894  N N   . LEU A 0 116 . -46.064  18.304  64.340   1.00 48.75 116 A 1 
ATOM 895  C CA  . LEU A 0 116 . -46.710  18.183  65.655   1.00 48.75 116 A 1 
ATOM 896  C C   . LEU A 0 116 . -47.857  19.192  65.828   1.00 48.75 116 A 1 
ATOM 897  C CB  . LEU A 0 116 . -45.671  18.315  66.784   1.00 48.75 116 A 1 
ATOM 898  O O   . LEU A 0 116 . -47.647  20.395  66.000   1.00 48.75 116 A 1 
ATOM 899  C CG  . LEU A 0 116 . -44.745  17.097  66.951   1.00 48.75 116 A 1 
ATOM 900  C CD1 . LEU A 0 116 . -43.713  17.403  68.038   1.00 48.75 116 A 1 
ATOM 901  C CD2 . LEU A 0 116 . -45.501  15.834  67.379   1.00 48.75 116 A 1 
ATOM 902  N N   . ALA A 0 117 . -49.088  18.684  65.862   1.00 46.91 117 A 1 
ATOM 903  C CA  . ALA A 0 117 . -50.316  19.474  65.817   1.00 46.91 117 A 1 
ATOM 904  C C   . ALA A 0 117 . -50.743  20.128  67.158   1.00 46.91 117 A 1 
ATOM 905  C CB  . ALA A 0 117 . -51.405  18.595  65.182   1.00 46.91 117 A 1 
ATOM 906  O O   . ALA A 0 117 . -51.904  20.003  67.549   1.00 46.91 117 A 1 
ATOM 907  N N   . GLN A 0 118 . -49.846  20.849  67.861   1.00 46.23 118 A 1 
ATOM 908  C CA  . GLN A 0 118 . -50.214  21.897  68.848   1.00 46.23 118 A 1 
ATOM 909  C C   . GLN A 0 118 . -49.010  22.710  69.384   1.00 46.23 118 A 1 
ATOM 910  C CB  . GLN A 0 118 . -51.042  21.306  70.021   1.00 46.23 118 A 1 
ATOM 911  O O   . GLN A 0 118 . -48.391  22.365  70.388   1.00 46.23 118 A 1 
ATOM 912  C CG  . GLN A 0 118 . -52.497  21.803  69.971   1.00 46.23 118 A 1 
ATOM 913  C CD  . GLN A 0 118 . -53.428  20.924  70.794   1.00 46.23 118 A 1 
ATOM 914  N NE2 . GLN A 0 118 . -54.346  20.221  70.172   1.00 46.23 118 A 1 
ATOM 915  O OE1 . GLN A 0 118 . -53.349  20.858  72.008   1.00 46.23 118 A 1 
ATOM 916  N N   . ALA A 0 119 . -48.719  23.863  68.772   1.00 41.02 119 A 1 
ATOM 917  C CA  . ALA A 0 119 . -47.598  24.741  69.147   1.00 41.02 119 A 1 
ATOM 918  C C   . ALA A 0 119 . -47.982  25.916  70.087   1.00 41.02 119 A 1 
ATOM 919  C CB  . ALA A 0 119 . -46.900  25.190  67.854   1.00 41.02 119 A 1 
ATOM 920  O O   . ALA A 0 119 . -47.457  27.020  69.942   1.00 41.02 119 A 1 
ATOM 921  N N   . TRP A 0 120 . -48.931  25.735  71.021   1.00 35.63 120 A 1 
ATOM 922  C CA  . TRP A 0 120 . -49.582  26.862  71.728   1.00 35.63 120 A 1 
ATOM 923  C C   . TRP A 0 120 . -49.785  26.677  73.252   1.00 35.63 120 A 1 
ATOM 924  C CB  . TRP A 0 120 . -50.853  27.293  70.951   1.00 35.63 120 A 1 
ATOM 925  O O   . TRP A 0 120 . -50.902  26.767  73.760   1.00 35.63 120 A 1 
ATOM 926  C CG  . TRP A 0 120 . -50.829  28.704  70.433   1.00 35.63 120 A 1 
ATOM 927  C CD1 . TRP A 0 120 . -50.000  29.152  69.463   1.00 35.63 120 A 1 
ATOM 928  C CD2 . TRP A 0 120 . -51.657  29.855  70.806   1.00 35.63 120 A 1 
ATOM 929  C CE2 . TRP A 0 120 . -51.271  30.969  69.998   1.00 35.63 120 A 1 
ATOM 930  C CE3 . TRP A 0 120 . -52.699  30.076  71.735   1.00 35.63 120 A 1 
ATOM 931  N NE1 . TRP A 0 120 . -50.256  30.483  69.203   1.00 35.63 120 A 1 
ATOM 932  C CH2 . TRP A 0 120 . -52.925  32.407  71.026   1.00 35.63 120 A 1 
ATOM 933  C CZ2 . TRP A 0 120 . -51.887  32.226  70.096   1.00 35.63 120 A 1 
ATOM 934  C CZ3 . TRP A 0 120 . -53.326  31.334  71.844   1.00 35.63 120 A 1 
ATOM 935  N N   . GLY A 0 121 . -48.706  26.489  74.031   1.00 32.71 121 A 1 
ATOM 936  C CA  . GLY A 0 121 . -48.816  26.597  75.498   1.00 32.71 121 A 1 
ATOM 937  C C   . GLY A 0 121 . -47.609  26.198  76.363   1.00 32.71 121 A 1 
ATOM 938  O O   . GLY A 0 121 . -47.434  25.033  76.678   1.00 32.71 121 A 1 
ATOM 939  N N   . LYS A 0 122 . -46.881  27.197  76.888   1.00 32.61 122 A 1 
ATOM 940  C CA  . LYS A 0 122 . -46.041  27.126  78.113   1.00 32.61 122 A 1 
ATOM 941  C C   . LYS A 0 122 . -44.961  26.020  78.226   1.00 32.61 122 A 1 
ATOM 942  C CB  . LYS A 0 122 . -46.941  27.077  79.364   1.00 32.61 122 A 1 
ATOM 943  O O   . LYS A 0 122 . -44.983  25.230  79.164   1.00 32.61 122 A 1 
ATOM 944  C CG  . LYS A 0 122 . -47.885  28.261  79.585   1.00 32.61 122 A 1 
ATOM 945  C CD  . LYS A 0 122 . -48.606  28.010  80.916   1.00 32.61 122 A 1 
ATOM 946  C CE  . LYS A 0 122 . -49.585  29.128  81.266   1.00 32.61 122 A 1 
ATOM 947  N NZ  . LYS A 0 122 . -50.318  28.794  82.512   1.00 32.61 122 A 1 
ATOM 948  N N   . ALA A 0 123 . -43.887  26.132  77.448   1.00 37.61 123 A 1 
ATOM 949  C CA  . ALA A 0 123 . -42.535  25.849  77.952   1.00 37.61 123 A 1 
ATOM 950  C C   . ALA A 0 123 . -41.506  26.717  77.209   1.00 37.61 123 A 1 
ATOM 951  C CB  . ALA A 0 123 . -42.204  24.356  77.836   1.00 37.61 123 A 1 
ATOM 952  O O   . ALA A 0 123 . -41.648  26.960  76.014   1.00 37.61 123 A 1 
ATOM 953  N N   . GLN A 0 124 . -40.484  27.211  77.911   1.00 36.54 124 A 1 
ATOM 954  C CA  . GLN A 0 124 . -39.347  27.915  77.303   1.00 36.54 124 A 1 
ATOM 955  C C   . GLN A 0 124 . -38.131  26.977  77.240   1.00 36.54 124 A 1 
ATOM 956  C CB  . GLN A 0 124 . -39.025  29.205  78.085   1.00 36.54 124 A 1 
ATOM 957  O O   . GLN A 0 124 . -38.018  26.075  78.063   1.00 36.54 124 A 1 
ATOM 958  C CG  . GLN A 0 124 . -40.121  30.278  77.969   1.00 36.54 124 A 1 
ATOM 959  C CD  . GLN A 0 124 . -39.822  31.491  78.847   1.00 36.54 124 A 1 
ATOM 960  N NE2 . GLN A 0 124 . -39.077  32.466  78.372   1.00 36.54 124 A 1 
ATOM 961  O OE1 . GLN A 0 124 . -40.245  31.583  79.985   1.00 36.54 124 A 1 
ATOM 962  N N   . ALA A 0 125 . -37.202  27.277  76.324   1.00 30.87 125 A 1 
ATOM 963  C CA  . ALA A 0 125 . -35.923  26.594  76.069   1.00 30.87 125 A 1 
ATOM 964  C C   . ALA A 0 125 . -35.955  25.326  75.179   1.00 30.87 125 A 1 
ATOM 965  C CB  . ALA A 0 125 . -35.106  26.426  77.362   1.00 30.87 125 A 1 
ATOM 966  O O   . ALA A 0 125 . -35.959  24.196  75.650   1.00 30.87 125 A 1 
ATOM 967  N N   . TRP A 0 126 . -35.786  25.564  73.871   1.00 28.20 126 A 1 
ATOM 968  C CA  . TRP A 0 126 . -34.963  24.744  72.966   1.00 28.20 126 A 1 
ATOM 969  C C   . TRP A 0 126 . -35.388  23.274  72.767   1.00 28.20 126 A 1 
ATOM 970  C CB  . TRP A 0 126 . -33.470  24.909  73.322   1.00 28.20 126 A 1 
ATOM 971  O O   . TRP A 0 126 . -34.595  22.352  72.948   1.00 28.20 126 A 1 
ATOM 972  C CG  . TRP A 0 126 . -32.813  26.218  72.979   1.00 28.20 126 A 1 
ATOM 973  C CD1 . TRP A 0 126 . -33.350  27.458  73.080   1.00 28.20 126 A 1 
ATOM 974  C CD2 . TRP A 0 126 . -31.479  26.421  72.411   1.00 28.20 126 A 1 
ATOM 975  C CE2 . TRP A 0 126 . -31.285  27.816  72.187   1.00 28.20 126 A 1 
ATOM 976  C CE3 . TRP A 0 126 . -30.418  25.562  72.045   1.00 28.20 126 A 1 
ATOM 977  N NE1 . TRP A 0 126 . -32.456  28.399  72.611   1.00 28.20 126 A 1 
ATOM 978  C CH2 . TRP A 0 126 . -29.082  27.453  71.259   1.00 28.20 126 A 1 
ATOM 979  C CZ2 . TRP A 0 126 . -30.113  28.335  71.620   1.00 28.20 126 A 1 
ATOM 980  C CZ3 . TRP A 0 126 . -29.232  26.071  71.476   1.00 28.20 126 A 1 
ATOM 981  N N   . GLY A 0 127 . -36.588  23.076  72.211   1.00 33.37 127 A 1 
ATOM 982  C CA  . GLY A 0 127 . -36.914  21.864  71.437   1.00 33.37 127 A 1 
ATOM 983  C C   . GLY A 0 127 . -36.177  21.764  70.087   1.00 33.37 127 A 1 
ATOM 984  O O   . GLY A 0 127 . -36.304  20.758  69.402   1.00 33.37 127 A 1 
ATOM 985  N N   . LYS A 0 128 . -35.391  22.795  69.739   1.00 32.47 128 A 1 
ATOM 986  C CA  . LYS A 0 128 . -34.680  23.002  68.475   1.00 32.47 128 A 1 
ATOM 987  C C   . LYS A 0 128 . -35.576  22.937  67.240   1.00 32.47 128 A 1 
ATOM 988  C CB  . LYS A 0 128 . -33.441  22.104  68.350   1.00 32.47 128 A 1 
ATOM 989  O O   . LYS A 0 128 . -35.659  21.922  66.555   1.00 32.47 128 A 1 
ATOM 990  C CG  . LYS A 0 128 . -32.326  22.565  69.293   1.00 32.47 128 A 1 
ATOM 991  C CD  . LYS A 0 128 . -31.009  21.879  68.928   1.00 32.47 128 A 1 
ATOM 992  C CE  . LYS A 0 128 . -29.913  22.424  69.843   1.00 32.47 128 A 1 
ATOM 993  N NZ  . LYS A 0 128 . -28.578  21.933  69.434   1.00 32.47 128 A 1 
ATOM 994  N N   . ASP A 0 129 . -35.994  24.128  66.838   1.00 26.33 129 A 1 
ATOM 995  C CA  . ASP A 0 129 . -35.423  24.722  65.629   1.00 26.33 129 A 1 
ATOM 996  C C   . ASP A 0 129 . -33.952  24.290  65.427   1.00 26.33 129 A 1 
ATOM 997  C CB  . ASP A 0 129 . -35.570  26.263  65.693   1.00 26.33 129 A 1 
ATOM 998  O O   . ASP A 0 129 . -32.988  24.990  65.743   1.00 26.33 129 A 1 
ATOM 999  C CG  . ASP A 0 129 . -35.001  26.952  66.956   1.00 26.33 129 A 1 
ATOM 1000 O OD1 . ASP A 0 129 . -35.039  26.333  68.054   1.00 26.33 129 A 1 
ATOM 1001 O OD2 . ASP A 0 129 . -34.604  28.133  66.869   1.00 26.33 129 A 1 
ATOM 1002 N N   . ARG A 0 130 . -33.754  23.095  64.855   1.00 29.93 130 A 1 
ATOM 1003 C CA  . ARG A 0 130 . -32.693  22.972  63.870   1.00 29.93 130 A 1 
ATOM 1004 C C   . ARG A 0 130 . -33.200  23.704  62.645   1.00 29.93 130 A 1 
ATOM 1005 C CB  . ARG A 0 130 . -32.284  21.529  63.553   1.00 29.93 130 A 1 
ATOM 1006 O O   . ARG A 0 130 . -33.669  23.091  61.696   1.00 29.93 130 A 1 
ATOM 1007 C CG  . ARG A 0 130 . -31.329  20.941  64.598   1.00 29.93 130 A 1 
ATOM 1008 C CD  . ARG A 0 130 . -30.499  19.837  63.928   1.00 29.93 130 A 1 
ATOM 1009 N NE  . ARG A 0 130 . -29.806  18.980  64.910   1.00 29.93 130 A 1 
ATOM 1010 N NH1 . ARG A 0 130 . -28.049  18.342  63.565   1.00 29.93 130 A 1 
ATOM 1011 N NH2 . ARG A 0 130 . -28.325  17.376  65.557   1.00 29.93 130 A 1 
ATOM 1012 C CZ  . ARG A 0 130 . -28.731  18.246  64.673   1.00 29.93 130 A 1 
ATOM 1013 N N   . ASP A 0 131 . -32.944  25.003  62.674   1.00 31.45 131 A 1 
ATOM 1014 C CA  . ASP A 0 131 . -32.519  25.776  61.520   1.00 31.45 131 A 1 
ATOM 1015 C C   . ASP A 0 131 . -31.271  25.111  60.890   1.00 31.45 131 A 1 
ATOM 1016 C CB  . ASP A 0 131 . -32.266  27.233  61.968   1.00 31.45 131 A 1 
ATOM 1017 O O   . ASP A 0 131 . -30.179  25.673  60.824   1.00 31.45 131 A 1 
ATOM 1018 C CG  . ASP A 0 131 . -33.519  28.117  62.041   1.00 31.45 131 A 1 
ATOM 1019 O OD1 . ASP A 0 131 . -34.637  27.591  61.853   1.00 31.45 131 A 1 
ATOM 1020 O OD2 . ASP A 0 131 . -33.323  29.338  62.229   1.00 31.45 131 A 1 
ATOM 1021 N N   . GLN A 0 132 . -31.453  23.904  60.344   1.00 31.19 132 A 1 
ATOM 1022 C CA  . GLN A 0 132 . -30.919  23.548  59.035   1.00 31.19 132 A 1 
ATOM 1023 C C   . GLN A 0 132 . -31.725  24.388  58.036   1.00 31.19 132 A 1 
ATOM 1024 C CB  . GLN A 0 132 . -31.076  22.035  58.784   1.00 31.19 132 A 1 
ATOM 1025 O O   . GLN A 0 132 . -32.556  23.879  57.291   1.00 31.19 132 A 1 
ATOM 1026 C CG  . GLN A 0 132 . -30.216  21.155  59.702   1.00 31.19 132 A 1 
ATOM 1027 C CD  . GLN A 0 132 . -28.746  21.128  59.298   1.00 31.19 132 A 1 
ATOM 1028 N NE2 . GLN A 0 132 . -28.274  20.057  58.700   1.00 31.19 132 A 1 
ATOM 1029 O OE1 . GLN A 0 132 . -27.973  22.032  59.560   1.00 31.19 132 A 1 
ATOM 1030 N N   . TYR A 0 133 . -31.548  25.711  58.113   1.00 29.30 133 A 1 
ATOM 1031 C CA  . TYR A 0 133 . -32.304  26.702  57.357   1.00 29.30 133 A 1 
ATOM 1032 C C   . TYR A 0 133 . -31.786  26.652  55.918   1.00 29.30 133 A 1 
ATOM 1033 C CB  . TYR A 0 133 . -32.180  28.065  58.055   1.00 29.30 133 A 1 
ATOM 1034 O O   . TYR A 0 133 . -30.875  27.385  55.529   1.00 29.30 133 A 1 
ATOM 1035 C CG  . TYR A 0 133 . -33.237  29.078  57.664   1.00 29.30 133 A 1 
ATOM 1036 C CD1 . TYR A 0 133 . -33.122  29.793  56.457   1.00 29.30 133 A 1 
ATOM 1037 C CD2 . TYR A 0 133 . -34.330  29.316  58.521   1.00 29.30 133 A 1 
ATOM 1038 C CE1 . TYR A 0 133 . -34.102  30.742  56.102   1.00 29.30 133 A 1 
ATOM 1039 C CE2 . TYR A 0 133 . -35.307  30.266  58.175   1.00 29.30 133 A 1 
ATOM 1040 O OH  . TYR A 0 133 . -36.140  31.897  56.622   1.00 29.30 133 A 1 
ATOM 1041 C CZ  . TYR A 0 133 . -35.197  30.979  56.964   1.00 29.30 133 A 1 
ATOM 1042 N N   . GLY A 0 134 . -32.294  25.654  55.194   1.00 32.22 134 A 1 
ATOM 1043 C CA  . GLY A 0 134 . -31.598  24.997  54.098   1.00 32.22 134 A 1 
ATOM 1044 C C   . GLY A 0 134 . -31.182  23.559  54.440   1.00 32.22 134 A 1 
ATOM 1045 O O   . GLY A 0 134 . -29.989  23.275  54.550   1.00 32.22 134 A 1 
ATOM 1046 N N   . ALA A 0 135 . -32.150  22.632  54.477   1.00 30.53 135 A 1 
ATOM 1047 C CA  . ALA A 0 135 . -31.907  21.272  53.977   1.00 30.53 135 A 1 
ATOM 1048 C C   . ALA A 0 135 . -31.332  21.361  52.543   1.00 30.53 135 A 1 
ATOM 1049 C CB  . ALA A 0 135 . -33.223  20.483  54.034   1.00 30.53 135 A 1 
ATOM 1050 O O   . ALA A 0 135 . -30.339  20.718  52.202   1.00 30.53 135 A 1 
ATOM 1051 N N   . SER A 0 136 . -31.823  22.336  51.769   1.00 33.88 136 A 1 
ATOM 1052 C CA  . SER A 0 136 . -31.159  22.878  50.586   1.00 33.88 136 A 1 
ATOM 1053 C C   . SER A 0 136 . -29.868  23.668  50.909   1.00 33.88 136 A 1 
ATOM 1054 C CB  . SER A 0 136 . -32.160  23.745  49.808   1.00 33.88 136 A 1 
ATOM 1055 O O   . SER A 0 136 . -29.885  24.884  51.118   1.00 33.88 136 A 1 
ATOM 1056 O OG  . SER A 0 136 . -32.550  24.864  50.583   1.00 33.88 136 A 1 
ATOM 1057 N N   . SER A 0 137 . -28.720  22.998  50.784   1.00 29.80 137 A 1 
ATOM 1058 C CA  . SER A 0 137 . -27.393  23.561  50.450   1.00 29.80 137 A 1 
ATOM 1059 C C   . SER A 0 137 . -26.659  24.495  51.449   1.00 29.80 137 A 1 
ATOM 1060 C CB  . SER A 0 137 . -27.440  24.191  49.041   1.00 29.80 137 A 1 
ATOM 1061 O O   . SER A 0 137 . -26.845  25.712  51.444   1.00 29.80 137 A 1 
ATOM 1062 O OG  . SER A 0 137 . -28.187  25.394  48.990   1.00 29.80 137 A 1 
ATOM 1063 N N   . LYS A 0 138 . -25.622  23.960  52.132   1.00 29.15 138 A 1 
ATOM 1064 C CA  . LYS A 0 138 . -24.285  24.613  52.197   1.00 29.15 138 A 1 
ATOM 1065 C C   . LYS A 0 138 . -23.121  23.723  52.691   1.00 29.15 138 A 1 
ATOM 1066 C CB  . LYS A 0 138 . -24.332  25.961  52.968   1.00 29.15 138 A 1 
ATOM 1067 O O   . LYS A 0 138 . -22.742  23.743  53.855   1.00 29.15 138 A 1 
ATOM 1068 C CG  . LYS A 0 138 . -23.974  27.109  52.008   1.00 29.15 138 A 1 
ATOM 1069 C CD  . LYS A 0 138 . -24.161  28.478  52.661   1.00 29.15 138 A 1 
ATOM 1070 C CE  . LYS A 0 138 . -23.891  29.567  51.619   1.00 29.15 138 A 1 
ATOM 1071 N NZ  . LYS A 0 138 . -24.241  30.905  52.148   1.00 29.15 138 A 1 
ATOM 1072 N N   . GLY A 0 139 . -22.453  23.060  51.743   1.00 29.33 139 A 1 
ATOM 1073 C CA  . GLY A 0 139 . -20.985  22.935  51.734   1.00 29.33 139 A 1 
ATOM 1074 C C   . GLY A 0 139 . -20.293  22.069  52.796   1.00 29.33 139 A 1 
ATOM 1075 O O   . GLY A 0 139 . -19.440  22.581  53.520   1.00 29.33 139 A 1 
ATOM 1076 N N   . ALA A 0 140 . -20.546  20.756  52.808   1.00 32.42 140 A 1 
ATOM 1077 C CA  . ALA A 0 140 . -19.665  19.782  53.463   1.00 32.42 140 A 1 
ATOM 1078 C C   . ALA A 0 140 . -19.624  18.440  52.702   1.00 32.42 140 A 1 
ATOM 1079 C CB  . ALA A 0 140 . -20.087  19.616  54.930   1.00 32.42 140 A 1 
ATOM 1080 O O   . ALA A 0 140 . -20.408  17.540  52.967   1.00 32.42 140 A 1 
ATOM 1081 N N   . SER A 0 141 . -18.667  18.319  51.778   1.00 31.45 141 A 1 
ATOM 1082 C CA  . SER A 0 141 . -18.134  17.051  51.257   1.00 31.45 141 A 1 
ATOM 1083 C C   . SER A 0 141 . -19.113  15.988  50.716   1.00 31.45 141 A 1 
ATOM 1084 C CB  . SER A 0 141 . -17.179  16.447  52.298   1.00 31.45 141 A 1 
ATOM 1085 O O   . SER A 0 141 . -19.216  14.901  51.274   1.00 31.45 141 A 1 
ATOM 1086 O OG  . SER A 0 141 . -16.032  17.272  52.408   1.00 31.45 141 A 1 
ATOM 1087 N N   . ALA A 0 142 . -19.578  16.196  49.476   1.00 36.55 142 A 1 
ATOM 1088 C CA  . ALA A 0 142 . -19.649  15.096  48.491   1.00 36.55 142 A 1 
ATOM 1089 C C   . ALA A 0 142 . -18.238  14.565  48.105   1.00 36.55 142 A 1 
ATOM 1090 C CB  . ALA A 0 142 . -20.440  15.579  47.268   1.00 36.55 142 A 1 
ATOM 1091 O O   . ALA A 0 142 . -18.084  13.614  47.352   1.00 36.55 142 A 1 
ATOM 1092 N N   . SER A 0 143 . -17.180  15.173  48.659   1.00 33.02 143 A 1 
ATOM 1093 C CA  . SER A 0 143 . -15.792  14.729  48.584   1.00 33.02 143 A 1 
ATOM 1094 C C   . SER A 0 143 . -15.056  14.943  49.923   1.00 33.02 143 A 1 
ATOM 1095 C CB  . SER A 0 143 . -15.092  15.478  47.437   1.00 33.02 143 A 1 
ATOM 1096 O O   . SER A 0 143 . -14.691  16.069  50.272   1.00 33.02 143 A 1 
ATOM 1097 O OG  . SER A 0 143 . -15.033  16.870  47.709   1.00 33.02 143 A 1 
ATOM 1098 N N   . ASP A 0 144 . -14.777  13.868  50.662   1.00 32.68 144 A 1 
ATOM 1099 C CA  . ASP A 0 144 . -13.537  13.730  51.463   1.00 32.68 144 A 1 
ATOM 1100 C C   . ASP A 0 144 . -12.842  12.405  51.096   1.00 32.68 144 A 1 
ATOM 1101 C CB  . ASP A 0 144 . -13.735  13.950  52.979   1.00 32.68 144 A 1 
ATOM 1102 O O   . ASP A 0 144 . -12.382  11.629  51.939   1.00 32.68 144 A 1 
ATOM 1103 C CG  . ASP A 0 144 . -12.398  14.037  53.758   1.00 32.68 144 A 1 
ATOM 1104 O OD1 . ASP A 0 144 . -11.377  14.502  53.201   1.00 32.68 144 A 1 
ATOM 1105 O OD2 . ASP A 0 144 . -12.349  13.626  54.947   1.00 32.68 144 A 1 
ATOM 1106 N N   . GLY A 0 145 . -12.794  12.138  49.785   1.00 34.11 145 A 1 
ATOM 1107 C CA  . GLY A 0 145 . -11.988  11.085  49.180   1.00 34.11 145 A 1 
ATOM 1108 C C   . GLY A 0 145 . -10.502  11.385  49.364   1.00 34.11 145 A 1 
ATOM 1109 O O   . GLY A 0 145 . -9.852   11.949  48.487   1.00 34.11 145 A 1 
ATOM 1110 N N   . LYS A 0 146 . -9.961   11.025  50.533   1.00 31.60 146 A 1 
ATOM 1111 C CA  . LYS A 0 146 . -8.553   11.216  50.910   1.00 31.60 146 A 1 
ATOM 1112 C C   . LYS A 0 146 . -7.601   10.363  50.065   1.00 31.60 146 A 1 
ATOM 1113 C CB  . LYS A 0 146 . -8.355   10.894  52.401   1.00 31.60 146 A 1 
ATOM 1114 O O   . LYS A 0 146 . -7.092   9.355   50.550   1.00 31.60 146 A 1 
ATOM 1115 C CG  . LYS A 0 146 . -8.955   11.932  53.344   1.00 31.60 146 A 1 
ATOM 1116 C CD  . LYS A 0 146 . -8.592   11.567  54.789   1.00 31.60 146 A 1 
ATOM 1117 C CE  . LYS A 0 146 . -9.206   12.606  55.725   1.00 31.60 146 A 1 
ATOM 1118 N NZ  . LYS A 0 146 . -10.544  12.189  56.180   1.00 31.60 146 A 1 
ATOM 1119 N N   . TRP A 0 147 . -7.289   10.812  48.851   1.00 27.94 147 A 1 
ATOM 1120 C CA  . TRP A 0 147 . -6.279   10.170  48.001   1.00 27.94 147 A 1 
ATOM 1121 C C   . TRP A 0 147 . -4.984   10.963  47.790   1.00 27.94 147 A 1 
ATOM 1122 C CB  . TRP A 0 147 . -6.935   9.616   46.731   1.00 27.94 147 A 1 
ATOM 1123 O O   . TRP A 0 147 . -3.992   10.372  47.373   1.00 27.94 147 A 1 
ATOM 1124 C CG  . TRP A 0 147 . -7.520   8.263   46.997   1.00 27.94 147 A 1 
ATOM 1125 C CD1 . TRP A 0 147 . -8.831   7.941   47.068   1.00 27.94 147 A 1 
ATOM 1126 C CD2 . TRP A 0 147 . -6.789   7.038   47.314   1.00 27.94 147 A 1 
ATOM 1127 C CE2 . TRP A 0 147 . -7.731   6.008   47.604   1.00 27.94 147 A 1 
ATOM 1128 C CE3 . TRP A 0 147 . -5.418   6.704   47.393   1.00 27.94 147 A 1 
ATOM 1129 N NE1 . TRP A 0 147 . -8.960   6.608   47.416   1.00 27.94 147 A 1 
ATOM 1130 C CH2 . TRP A 0 147 . -5.961   4.411   48.039   1.00 27.94 147 A 1 
ATOM 1131 C CZ2 . TRP A 0 147 . -7.333   4.713   47.968   1.00 27.94 147 A 1 
ATOM 1132 C CZ3 . TRP A 0 147 . -5.007   5.403   47.745   1.00 27.94 147 A 1 
ATOM 1133 N N   . ASP A 0 148 . -4.912   12.230  48.217   1.00 34.55 148 A 1 
ATOM 1134 C CA  . ASP A 0 148 . -3.699   13.059  48.079   1.00 34.55 148 A 1 
ATOM 1135 C C   . ASP A 0 148 . -2.975   13.350  49.414   1.00 34.55 148 A 1 
ATOM 1136 C CB  . ASP A 0 148 . -3.989   14.299  47.219   1.00 34.55 148 A 1 
ATOM 1137 O O   . ASP A 0 148 . -2.732   14.492  49.807   1.00 34.55 148 A 1 
ATOM 1138 C CG  . ASP A 0 148 . -2.707   14.902  46.622   1.00 34.55 148 A 1 
ATOM 1139 O OD1 . ASP A 0 148 . -1.653   14.221  46.665   1.00 34.55 148 A 1 
ATOM 1140 O OD2 . ASP A 0 148 . -2.794   16.047  46.131   1.00 34.55 148 A 1 
ATOM 1141 N N   . LYS A 0 149 . -2.651   12.284  50.165   1.00 36.70 149 A 1 
ATOM 1142 C CA  . LYS A 0 149 . -1.697   12.330  51.300   1.00 36.70 149 A 1 
ATOM 1143 C C   . LYS A 0 149 . -0.693   11.170  51.343   1.00 36.70 149 A 1 
ATOM 1144 C CB  . LYS A 0 149 . -2.400   12.610  52.652   1.00 36.70 149 A 1 
ATOM 1145 O O   . LYS A 0 149 . -0.082   10.914  52.381   1.00 36.70 149 A 1 
ATOM 1146 C CG  . LYS A 0 149 . -2.600   14.122  52.844   1.00 36.70 149 A 1 
ATOM 1147 C CD  . LYS A 0 149 . -2.918   14.538  54.281   1.00 36.70 149 A 1 
ATOM 1148 C CE  . LYS A 0 149 . -2.966   16.071  54.285   1.00 36.70 149 A 1 
ATOM 1149 N NZ  . LYS A 0 149 . -3.410   16.617  55.589   1.00 36.70 149 A 1 
ATOM 1150 N N   . TYR A 0 150 . -0.417   10.531  50.206   1.00 33.45 150 A 1 
ATOM 1151 C CA  . TYR A 0 150 . 0.688    9.568   50.056   1.00 33.45 150 A 1 
ATOM 1152 C C   . TYR A 0 150 . 2.071    10.251  49.937   1.00 33.45 150 A 1 
ATOM 1153 C CB  . TYR A 0 150 . 0.356    8.541   48.957   1.00 33.45 150 A 1 
ATOM 1154 O O   . TYR A 0 150 . 2.899    9.920   49.091   1.00 33.45 150 A 1 
ATOM 1155 C CG  . TYR A 0 150 . -0.367   7.329   49.514   1.00 33.45 150 A 1 
ATOM 1156 C CD1 . TYR A 0 150 . 0.384    6.267   50.058   1.00 33.45 150 A 1 
ATOM 1157 C CD2 . TYR A 0 150 . -1.774   7.272   49.523   1.00 33.45 150 A 1 
ATOM 1158 C CE1 . TYR A 0 150 . -0.267   5.143   50.602   1.00 33.45 150 A 1 
ATOM 1159 C CE2 . TYR A 0 150 . -2.428   6.156   50.078   1.00 33.45 150 A 1 
ATOM 1160 O OH  . TYR A 0 150 . -2.313   4.000   51.123   1.00 33.45 150 A 1 
ATOM 1161 C CZ  . TYR A 0 150 . -1.678   5.086   50.609   1.00 33.45 150 A 1 
ATOM 1162 N N   . ALA A 0 151 . 2.356    11.197  50.838   1.00 35.37 151 A 1 
ATOM 1163 C CA  . ALA A 0 151 . 3.598    11.963  50.882   1.00 35.37 151 A 1 
ATOM 1164 C C   . ALA A 0 151 . 4.201    11.963  52.299   1.00 35.37 151 A 1 
ATOM 1165 C CB  . ALA A 0 151 . 3.315    13.375  50.349   1.00 35.37 151 A 1 
ATOM 1166 O O   . ALA A 0 151 . 3.838    12.793  53.121   1.00 35.37 151 A 1 
ATOM 1167 N N   . LYS A 0 152 . 5.129    11.018  52.538   1.00 34.17 152 A 1 
ATOM 1168 C CA  . LYS A 0 152 . 6.140    10.912  53.625   1.00 34.17 152 A 1 
ATOM 1169 C C   . LYS A 0 152 . 5.740    11.443  55.025   1.00 34.17 152 A 1 
ATOM 1170 C CB  . LYS A 0 152 . 7.446    11.588  53.170   1.00 34.17 152 A 1 
ATOM 1171 O O   . LYS A 0 152 . 5.555    12.629  55.239   1.00 34.17 152 A 1 
ATOM 1172 C CG  . LYS A 0 152 . 8.083    10.899  51.953   1.00 34.17 152 A 1 
ATOM 1173 C CD  . LYS A 0 152 . 9.310    11.675  51.462   1.00 34.17 152 A 1 
ATOM 1174 C CE  . LYS A 0 152 . 9.902    10.975  50.233   1.00 34.17 152 A 1 
ATOM 1175 N NZ  . LYS A 0 152 . 10.989   11.775  49.615   1.00 34.17 152 A 1 
ATOM 1176 N N   . GLY A 0 153 . 5.754    10.638  56.086   1.00 31.25 153 A 1 
ATOM 1177 C CA  . GLY A 0 153 . 6.763    9.610   56.372   1.00 31.25 153 A 1 
ATOM 1178 C C   . GLY A 0 153 . 7.907    10.197  57.210   1.00 31.25 153 A 1 
ATOM 1179 O O   . GLY A 0 153 . 8.984    10.467  56.690   1.00 31.25 153 A 1 
ATOM 1180 N N   . GLY A 0 154 . 7.628    10.404  58.498   1.00 32.56 154 A 1 
ATOM 1181 C CA  . GLY A 0 154 . 8.481    10.986  59.545   1.00 32.56 154 A 1 
ATOM 1182 C C   . GLY A 0 154 . 7.566    11.306  60.739   1.00 32.56 154 A 1 
ATOM 1183 O O   . GLY A 0 154 . 6.473    11.816  60.530   1.00 32.56 154 A 1 
ATOM 1184 N N   . GLN A 0 155 . 7.803    10.836  61.969   1.00 34.29 155 A 1 
ATOM 1185 C CA  . GLN A 0 155 . 8.892    11.227  62.881   1.00 34.29 155 A 1 
ATOM 1186 C C   . GLN A 0 155 . 8.900    12.757  63.126   1.00 34.29 155 A 1 
ATOM 1187 C CB  . GLN A 0 155 . 10.265   10.674  62.457   1.00 34.29 155 A 1 
ATOM 1188 O O   . GLN A 0 155 . 9.020    13.514  62.173   1.00 34.29 155 A 1 
ATOM 1189 C CG  . GLN A 0 155 . 10.316   9.134   62.437   1.00 34.29 155 A 1 
ATOM 1190 C CD  . GLN A 0 155 . 11.706   8.585   62.113   1.00 34.29 155 A 1 
ATOM 1191 N NE2 . GLN A 0 155 . 11.944   7.307   62.312   1.00 34.29 155 A 1 
ATOM 1192 O OE1 . GLN A 0 155 . 12.609   9.280   61.684   1.00 34.29 155 A 1 
ATOM 1193 N N   . ASN A 0 156 . 8.800    13.283  64.355   1.00 36.71 156 A 1 
ATOM 1194 C CA  . ASN A 0 156 . 8.936    12.641  65.670   1.00 36.71 156 A 1 
ATOM 1195 C C   . ASN A 0 156 . 8.106    13.347  66.775   1.00 36.71 156 A 1 
ATOM 1196 C CB  . ASN A 0 156 . 10.446   12.629  66.004   1.00 36.71 156 A 1 
ATOM 1197 O O   . ASN A 0 156 . 7.487    14.382  66.560   1.00 36.71 156 A 1 
ATOM 1198 C CG  . ASN A 0 156 . 10.865   11.612  67.055   1.00 36.71 156 A 1 
ATOM 1199 N ND2 . ASN A 0 156 . 12.123   11.591  67.416   1.00 36.71 156 A 1 
ATOM 1200 O OD1 . ASN A 0 156 . 10.084   10.817  67.552   1.00 36.71 156 A 1 
ATOM 1201 N N   . SER A 0 157 . 8.108    12.736  67.957   1.00 33.05 157 A 1 
ATOM 1202 C CA  . SER A 0 157 . 7.385    13.068  69.187   1.00 33.05 157 A 1 
ATOM 1203 C C   . SER A 0 157 . 7.658    14.456  69.813   1.00 33.05 157 A 1 
ATOM 1204 C CB  . SER A 0 157 . 7.809    11.984  70.193   1.00 33.05 157 A 1 
ATOM 1205 O O   . SER A 0 157 . 8.783    14.949  69.771   1.00 33.05 157 A 1 
ATOM 1206 O OG  . SER A 0 157 . 6.911    11.883  71.276   1.00 33.05 157 A 1 
ATOM 1207 N N   . ALA A 0 158 . 6.658    14.931  70.576   1.00 32.34 158 A 1 
ATOM 1208 C CA  . ALA A 0 158 . 6.777    15.445  71.957   1.00 32.34 158 A 1 
ATOM 1209 C C   . ALA A 0 158 . 6.652    16.958  72.303   1.00 32.34 158 A 1 
ATOM 1210 C CB  . ALA A 0 158 . 7.973    14.807  72.688   1.00 32.34 158 A 1 
ATOM 1211 O O   . ALA A 0 158 . 7.077    17.855  71.589   1.00 32.34 158 A 1 
ATOM 1212 N N   . TYR A 0 159 . 6.150    17.149  73.537   1.00 33.88 159 A 1 
ATOM 1213 C CA  . TYR A 0 159 . 6.296    18.261  74.500   1.00 33.88 159 A 1 
ATOM 1214 C C   . TYR A 0 159 . 5.602    19.640  74.330   1.00 33.88 159 A 1 
ATOM 1215 C CB  . TYR A 0 159 . 7.751    18.364  74.999   1.00 33.88 159 A 1 
ATOM 1216 O O   . TYR A 0 159 . 6.074    20.536  73.650   1.00 33.88 159 A 1 
ATOM 1217 C CG  . TYR A 0 159 . 8.052    17.311  76.055   1.00 33.88 159 A 1 
ATOM 1218 C CD1 . TYR A 0 159 . 7.506    17.460  77.342   1.00 33.88 159 A 1 
ATOM 1219 C CD2 . TYR A 0 159 . 8.792    16.157  75.747   1.00 33.88 159 A 1 
ATOM 1220 C CE1 . TYR A 0 159 . 7.611    16.428  78.293   1.00 33.88 159 A 1 
ATOM 1221 C CE2 . TYR A 0 159 . 8.896    15.113  76.688   1.00 33.88 159 A 1 
ATOM 1222 O OH  . TYR A 0 159 . 8.374    14.222  78.852   1.00 33.88 159 A 1 
ATOM 1223 C CZ  . TYR A 0 159 . 8.290    15.238  77.955   1.00 33.88 159 A 1 
ATOM 1224 N N   . GLN A 0 160 . 4.575    19.818  75.183   1.00 35.54 160 A 1 
ATOM 1225 C CA  . GLN A 0 160 . 4.289    20.957  76.091   1.00 35.54 160 A 1 
ATOM 1226 C C   . GLN A 0 160 . 4.209    22.416  75.580   1.00 35.54 160 A 1 
ATOM 1227 C CB  . GLN A 0 160 . 5.246    20.909  77.302   1.00 35.54 160 A 1 
ATOM 1228 O O   . GLN A 0 160 . 5.183    23.013  75.143   1.00 35.54 160 A 1 
ATOM 1229 C CG  . GLN A 0 160 . 4.862    19.853  78.354   1.00 35.54 160 A 1 
ATOM 1230 C CD  . GLN A 0 160 . 5.858    19.777  79.514   1.00 35.54 160 A 1 
ATOM 1231 N NE2 . GLN A 0 160 . 5.640    18.910  80.478   1.00 35.54 160 A 1 
ATOM 1232 O OE1 . GLN A 0 160 . 6.853    20.472  79.587   1.00 35.54 160 A 1 
ATOM 1233 N N   . GLY A 0 161 . 3.082    23.067  75.912   1.00 37.65 161 A 1 
ATOM 1234 C CA  . GLY A 0 161 . 2.914    24.528  75.917   1.00 37.65 161 A 1 
ATOM 1235 C C   . GLY A 0 161 . 1.753    24.972  76.823   1.00 37.65 161 A 1 
ATOM 1236 O O   . GLY A 0 161 . 0.616    25.072  76.380   1.00 37.65 161 A 1 
ATOM 1237 N N   . GLN A 0 162 . 2.011    25.188  78.118   1.00 40.38 162 A 1 
ATOM 1238 C CA  . GLN A 0 162 . 0.990    25.589  79.104   1.00 40.38 162 A 1 
ATOM 1239 C C   . GLN A 0 162 . 0.648    27.094  79.022   1.00 40.38 162 A 1 
ATOM 1240 C CB  . GLN A 0 162 . 1.534    25.353  80.527   1.00 40.38 162 A 1 
ATOM 1241 O O   . GLN A 0 162 . 1.575    27.899  78.955   1.00 40.38 162 A 1 
ATOM 1242 C CG  . GLN A 0 162 . 1.943    23.934  80.943   1.00 40.38 162 A 1 
ATOM 1243 C CD  . GLN A 0 162 . 2.597    23.937  82.332   1.00 40.38 162 A 1 
ATOM 1244 N NE2 . GLN A 0 162 . 2.747    22.795  82.963   1.00 40.38 162 A 1 
ATOM 1245 O OE1 . GLN A 0 162 . 2.982    24.958  82.885   1.00 40.38 162 A 1 
ATOM 1246 N N   . LYS A 0 163 . -0.620   27.489  79.257   1.00 40.64 163 A 1 
ATOM 1247 C CA  . LYS A 0 163 . -1.067   28.059  80.562   1.00 40.64 163 A 1 
ATOM 1248 C C   . LYS A 0 163 . -2.484   28.672  80.570   1.00 40.64 163 A 1 
ATOM 1249 C CB  . LYS A 0 163 . -0.126   29.173  81.088   1.00 40.64 163 A 1 
ATOM 1250 O O   . LYS A 0 163 . -2.731   29.674  79.914   1.00 40.64 163 A 1 
ATOM 1251 C CG  . LYS A 0 163 . 0.927    28.621  82.057   1.00 40.64 163 A 1 
ATOM 1252 C CD  . LYS A 0 163 . 1.807    29.734  82.624   1.00 40.64 163 A 1 
ATOM 1253 C CE  . LYS A 0 163 . 2.832    29.106  83.572   1.00 40.64 163 A 1 
ATOM 1254 N NZ  . LYS A 0 163 . 3.757    30.128  84.114   1.00 40.64 163 A 1 
ATOM 1255 N N   . GLY A 0 164 . -3.282   28.214  81.540   1.00 40.82 164 A 1 
ATOM 1256 C CA  . GLY A 0 164 . -3.983   29.100  82.483   1.00 40.82 164 A 1 
ATOM 1257 C C   . GLY A 0 164 . -5.461   29.452  82.227   1.00 40.82 164 A 1 
ATOM 1258 O O   . GLY A 0 164 . -5.935   29.376  81.105   1.00 40.82 164 A 1 
ATOM 1259 N N   . HIS A 0 165 . -6.224   29.862  83.252   1.00 39.26 165 A 1 
ATOM 1260 C CA  . HIS A 0 165 . -5.918   29.818  84.696   1.00 39.26 165 A 1 
ATOM 1261 C C   . HIS A 0 165 . -7.159   30.124  85.577   1.00 39.26 165 A 1 
ATOM 1262 C CB  . HIS A 0 165 . -4.812   30.854  85.031   1.00 39.26 165 A 1 
ATOM 1263 O O   . HIS A 0 165 . -7.705   31.208  85.440   1.00 39.26 165 A 1 
ATOM 1264 C CG  . HIS A 0 165 . -3.459   30.302  85.434   1.00 39.26 165 A 1 
ATOM 1265 C CD2 . HIS A 0 165 . -2.254   30.930  85.254   1.00 39.26 165 A 1 
ATOM 1266 N ND1 . HIS A 0 165 . -3.193   29.113  86.080   1.00 39.26 165 A 1 
ATOM 1267 C CE1 . HIS A 0 165 . -1.864   29.023  86.264   1.00 39.26 165 A 1 
ATOM 1268 N NE2 . HIS A 0 165 . -1.244   30.102  85.762   1.00 39.26 165 A 1 
ATOM 1269 N N   . TYR A 0 166 . -7.482   29.215  86.522   1.00 37.72 166 A 1 
ATOM 1270 C CA  . TYR A 0 166 . -8.124   29.416  87.854   1.00 37.72 166 A 1 
ATOM 1271 C C   . TYR A 0 166 . -9.484   30.195  87.954   1.00 37.72 166 A 1 
ATOM 1272 C CB  . TYR A 0 166 . -6.999   29.826  88.839   1.00 37.72 166 A 1 
ATOM 1273 O O   . TYR A 0 166 . -9.921   30.826  87.008   1.00 37.72 166 A 1 
ATOM 1274 C CG  . TYR A 0 166 . -6.182   31.073  88.527   1.00 37.72 166 A 1 
ATOM 1275 C CD1 . TYR A 0 166 . -4.773   31.018  88.611   1.00 37.72 166 A 1 
ATOM 1276 C CD2 . TYR A 0 166 . -6.803   32.275  88.132   1.00 37.72 166 A 1 
ATOM 1277 C CE1 . TYR A 0 166 . -3.994   32.132  88.244   1.00 37.72 166 A 1 
ATOM 1278 C CE2 . TYR A 0 166 . -6.028   33.389  87.758   1.00 37.72 166 A 1 
ATOM 1279 O OH  . TYR A 0 166 . -3.863   34.357  87.368   1.00 37.72 166 A 1 
ATOM 1280 C CZ  . TYR A 0 166 . -4.619   33.313  87.794   1.00 37.72 166 A 1 
ATOM 1281 N N   . ALA A 0 167 . -10.269  30.152  89.045   1.00 43.05 167 A 1 
ATOM 1282 C CA  . ALA A 0 167 . -10.023  29.628  90.393   1.00 43.05 167 A 1 
ATOM 1283 C C   . ALA A 0 167 . -11.284  29.093  91.121   1.00 43.05 167 A 1 
ATOM 1284 C CB  . ALA A 0 167 . -9.461   30.779  91.252   1.00 43.05 167 A 1 
ATOM 1285 O O   . ALA A 0 167 . -12.376  29.618  90.953   1.00 43.05 167 A 1 
ATOM 1286 N N   . ASN A 0 168 . -11.019  28.177  92.060   1.00 40.28 168 A 1 
ATOM 1287 C CA  . ASN A 0 168 . -11.717  27.892  93.326   1.00 40.28 168 A 1 
ATOM 1288 C C   . ASN A 0 168 . -13.128  27.248  93.383   1.00 40.28 168 A 1 
ATOM 1289 C CB  . ASN A 0 168 . -11.612  29.107  94.268   1.00 40.28 168 A 1 
ATOM 1290 O O   . ASN A 0 168 . -14.033  27.684  92.689   1.00 40.28 168 A 1 
ATOM 1291 C CG  . ASN A 0 168 . -10.198  29.388  94.745   1.00 40.28 168 A 1 
ATOM 1292 N ND2 . ASN A 0 168 . -9.993   30.498  95.409   1.00 40.28 168 A 1 
ATOM 1293 O OD1 . ASN A 0 168 . -9.267   28.624  94.539   1.00 40.28 168 A 1 
ATOM 1294 N N   . SER A 0 169 . -13.445  26.358  94.348   1.00 38.55 169 A 1 
ATOM 1295 C CA  . SER A 0 169 . -12.748  25.208  95.007   1.00 38.55 169 A 1 
ATOM 1296 C C   . SER A 0 169 . -13.595  24.718  96.216   1.00 38.55 169 A 1 
ATOM 1297 C CB  . SER A 0 169 . -11.294  25.521  95.438   1.00 38.55 169 A 1 
ATOM 1298 O O   . SER A 0 169 . -14.589  25.348  96.557   1.00 38.55 169 A 1 
ATOM 1299 O OG  . SER A 0 169 . -10.661  24.582  96.279   1.00 38.55 169 A 1 
ATOM 1300 N N   . TYR A 0 170 . -13.137  23.645  96.883   1.00 38.72 170 A 1 
ATOM 1301 C CA  . TYR A 0 170 . -13.515  23.114  98.210   1.00 38.72 170 A 1 
ATOM 1302 C C   . TYR A 0 170 . -14.957  22.562  98.355   1.00 38.72 170 A 1 
ATOM 1303 C CB  . TYR A 0 170 . -13.169  24.098  99.362   1.00 38.72 170 A 1 
ATOM 1304 O O   . TYR A 0 170 . -15.925  23.263  98.106   1.00 38.72 170 A 1 
ATOM 1305 C CG  . TYR A 0 170 . -12.220  25.256  99.066   1.00 38.72 170 A 1 
ATOM 1306 C CD1 . TYR A 0 170 . -10.821  25.105  99.162   1.00 38.72 170 A 1 
ATOM 1307 C CD2 . TYR A 0 170 . -12.757  26.504  98.691   1.00 38.72 170 A 1 
ATOM 1308 C CE1 . TYR A 0 170 . -9.968   26.181  98.828   1.00 38.72 170 A 1 
ATOM 1309 C CE2 . TYR A 0 170 . -11.913  27.579  98.358   1.00 38.72 170 A 1 
ATOM 1310 O OH  . TYR A 0 170 . -9.708   28.445  98.044   1.00 38.72 170 A 1 
ATOM 1311 C CZ  . TYR A 0 170 . -10.516  27.418  98.415   1.00 38.72 170 A 1 
ATOM 1312 N N   . GLY A 0 171 . -15.182  21.334  98.837   1.00 38.84 171 A 1 
ATOM 1313 C CA  . GLY A 0 171 . -14.241  20.264  99.194   1.00 38.84 171 A 1 
ATOM 1314 C C   . GLY A 0 171 . -14.866  19.222  100.138  1.00 38.84 171 A 1 
ATOM 1315 O O   . GLY A 0 171 . -15.858  19.506  100.798  1.00 38.84 171 A 1 
ATOM 1316 N N   . GLY A 0 172 . -14.249  18.039  100.242  1.00 38.24 172 A 1 
ATOM 1317 C CA  . GLY A 0 172 . -14.685  16.949  101.133  1.00 38.24 172 A 1 
ATOM 1318 C C   . GLY A 0 172 . -15.430  15.814  100.415  1.00 38.24 172 A 1 
ATOM 1319 O O   . GLY A 0 172 . -16.110  16.036  99.419   1.00 38.24 172 A 1 
ATOM 1320 N N   . GLY A 0 173 . -15.257  14.579  100.893  1.00 34.50 173 A 1 
ATOM 1321 C CA  . GLY A 0 173 . -15.867  13.370  100.328  1.00 34.50 173 A 1 
ATOM 1322 C C   . GLY A 0 173 . -15.211  12.087  100.855  1.00 34.50 173 A 1 
ATOM 1323 O O   . GLY A 0 173 . -14.372  12.158  101.752  1.00 34.50 173 A 1 
ATOM 1324 N N   . ARG A 0 174 . -15.521  10.949  100.208  1.00 32.15 174 A 1 
ATOM 1325 C CA  . ARG A 0 174 . -15.180  9.552   100.582  1.00 32.15 174 A 1 
ATOM 1326 C C   . ARG A 0 174 . -15.993  9.002   101.768  1.00 32.15 174 A 1 
ATOM 1327 C CB  . ARG A 0 174 . -13.675  9.344   100.863  1.00 32.15 174 A 1 
ATOM 1328 O O   . ARG A 0 174 . -15.992  9.584   102.843  1.00 32.15 174 A 1 
ATOM 1329 C CG  . ARG A 0 174 . -12.692  9.953   99.853   1.00 32.15 174 A 1 
ATOM 1330 C CD  . ARG A 0 174 . -11.260  9.676   100.328  1.00 32.15 174 A 1 
ATOM 1331 N NE  . ARG A 0 174 . -10.261  10.371  99.493   1.00 32.15 174 A 1 
ATOM 1332 N NH1 . ARG A 0 174 . -8.486   8.959   99.870   1.00 32.15 174 A 1 
ATOM 1333 N NH2 . ARG A 0 174 . -8.213   10.750  98.571   1.00 32.15 174 A 1 
ATOM 1334 C CZ  . ARG A 0 174 . -8.998   10.024  99.318   1.00 32.15 174 A 1 
ATOM 1335 N N   . GLY A 0 175 . -16.597  7.829   101.576  1.00 33.09 175 A 1 
ATOM 1336 C CA  . GLY A 0 175 . -17.299  7.042   102.597  1.00 33.09 175 A 1 
ATOM 1337 C C   . GLY A 0 175 . -17.973  5.831   101.942  1.00 33.09 175 A 1 
ATOM 1338 O O   . GLY A 0 175 . -18.596  5.995   100.898  1.00 33.09 175 A 1 
ATOM 1339 N N   . TYR A 0 176 . -17.780  4.635   102.499  1.00 28.96 176 A 1 
ATOM 1340 C CA  . TYR A 0 176 . -18.286  3.351   101.984  1.00 28.96 176 A 1 
ATOM 1341 C C   . TYR A 0 176 . -19.259  2.726   103.005  1.00 28.96 176 A 1 
ATOM 1342 C CB  . TYR A 0 176 . -17.122  2.367   101.732  1.00 28.96 176 A 1 
ATOM 1343 O O   . TYR A 0 176 . -19.207  3.106   104.173  1.00 28.96 176 A 1 
ATOM 1344 C CG  . TYR A 0 176 . -15.854  2.906   101.082  1.00 28.96 176 A 1 
ATOM 1345 C CD1 . TYR A 0 176 . -15.641  2.768   99.696   1.00 28.96 176 A 1 
ATOM 1346 C CD2 . TYR A 0 176 . -14.847  3.470   101.890  1.00 28.96 176 A 1 
ATOM 1347 C CE1 . TYR A 0 176 . -14.429  3.200   99.119   1.00 28.96 176 A 1 
ATOM 1348 C CE2 . TYR A 0 176 . -13.634  3.902   101.321  1.00 28.96 176 A 1 
ATOM 1349 O OH  . TYR A 0 176 . -12.242  4.162   99.389   1.00 28.96 176 A 1 
ATOM 1350 C CZ  . TYR A 0 176 . -13.423  3.763   99.932   1.00 28.96 176 A 1 
ATOM 1351 N N   . GLY A 0 177 . -20.041  1.723   102.588  1.00 30.01 177 A 1 
ATOM 1352 C CA  . GLY A 0 177 . -21.042  1.013   103.411  1.00 30.01 177 A 1 
ATOM 1353 C C   . GLY A 0 177 . -22.434  1.649   103.283  1.00 30.01 177 A 1 
ATOM 1354 O O   . GLY A 0 177 . -22.522  2.864   103.123  1.00 30.01 177 A 1 
ATOM 1355 N N   . GLU A 0 178 . -23.537  0.915   103.110  1.00 28.54 178 A 1 
ATOM 1356 C CA  . GLU A 0 178 . -24.089  -0.264  103.825  1.00 28.54 178 A 1 
ATOM 1357 C C   . GLU A 0 178 . -24.810  0.065   105.145  1.00 28.54 178 A 1 
ATOM 1358 C CB  . GLU A 0 178 . -23.221  -1.546  103.927  1.00 28.54 178 A 1 
ATOM 1359 O O   . GLU A 0 178 . -24.323  0.834   105.969  1.00 28.54 178 A 1 
ATOM 1360 C CG  . GLU A 0 178 . -23.278  -2.388  102.639  1.00 28.54 178 A 1 
ATOM 1361 C CD  . GLU A 0 178 . -22.460  -3.694  102.692  1.00 28.54 178 A 1 
ATOM 1362 O OE1 . GLU A 0 178 . -22.934  -4.706  102.122  1.00 28.54 178 A 1 
ATOM 1363 O OE2 . GLU A 0 178 . -21.301  -3.643  103.169  1.00 28.54 178 A 1 
ATOM 1364 N N   . ASP A 0 179 . -25.958  -0.607  105.279  1.00 30.09 179 A 1 
ATOM 1365 C CA  . ASP A 0 179 . -26.832  -0.832  106.437  1.00 30.09 179 A 1 
ATOM 1366 C C   . ASP A 0 179 . -27.751  0.281   106.993  1.00 30.09 179 A 1 
ATOM 1367 C CB  . ASP A 0 179 . -26.105  -1.687  107.488  1.00 30.09 179 A 1 
ATOM 1368 O O   . ASP A 0 179 . -27.569  1.485   106.814  1.00 30.09 179 A 1 
ATOM 1369 C CG  . ASP A 0 179 . -25.676  -3.060  106.936  1.00 30.09 179 A 1 
ATOM 1370 O OD1 . ASP A 0 179 . -26.189  -3.464  105.863  1.00 30.09 179 A 1 
ATOM 1371 O OD2 . ASP A 0 179 . -24.856  -3.718  107.615  1.00 30.09 179 A 1 
ATOM 1372 N N   . ASP A 0 180 . -28.839  -0.214  107.598  1.00 33.21 180 A 1 
ATOM 1373 C CA  . ASP A 0 180 . -30.042  0.490   108.053  1.00 33.21 180 A 1 
ATOM 1374 C C   . ASP A 0 180 . -29.809  1.465   109.217  1.00 33.21 180 A 1 
ATOM 1375 C CB  . ASP A 0 180 . -31.041  -0.551  108.605  1.00 33.21 180 A 1 
ATOM 1376 O O   . ASP A 0 180 . -29.143  1.109   110.186  1.00 33.21 180 A 1 
ATOM 1377 C CG  . ASP A 0 180 . -31.581  -1.558  107.592  1.00 33.21 180 A 1 
ATOM 1378 O OD1 . ASP A 0 180 . -32.296  -1.109  106.669  1.00 33.21 180 A 1 
ATOM 1379 O OD2 . ASP A 0 180 . -31.369  -2.773  107.809  1.00 33.21 180 A 1 
ATOM 1380 N N   . GLU A 0 181 . -30.557  2.581   109.259  1.00 33.08 181 A 1 
ATOM 1381 C CA  . GLU A 0 181 . -31.070  3.073   110.548  1.00 33.08 181 A 1 
ATOM 1382 C C   . GLU A 0 181 . -32.348  3.945   110.466  1.00 33.08 181 A 1 
ATOM 1383 C CB  . GLU A 0 181 . -29.956  3.721   111.413  1.00 33.08 181 A 1 
ATOM 1384 O O   . GLU A 0 181 . -32.391  5.012   109.862  1.00 33.08 181 A 1 
ATOM 1385 C CG  . GLU A 0 181 . -29.807  2.958   112.749  1.00 33.08 181 A 1 
ATOM 1386 C CD  . GLU A 0 181 . -28.489  3.210   113.505  1.00 33.08 181 A 1 
ATOM 1387 O OE1 . GLU A 0 181 . -28.123  2.319   114.309  1.00 33.08 181 A 1 
ATOM 1388 O OE2 . GLU A 0 181 . -27.933  4.327   113.401  1.00 33.08 181 A 1 
ATOM 1389 N N   . ASN A 0 182 . -33.404  3.427   111.109  1.00 34.10 182 A 1 
ATOM 1390 C CA  . ASN A 0 182 . -34.414  4.075   111.972  1.00 34.10 182 A 1 
ATOM 1391 C C   . ASN A 0 182 . -34.435  5.628   112.029  1.00 34.10 182 A 1 
ATOM 1392 C CB  . ASN A 0 182 . -34.157  3.502   113.382  1.00 34.10 182 A 1 
ATOM 1393 O O   . ASN A 0 182 . -33.409  6.262   112.231  1.00 34.10 182 A 1 
ATOM 1394 C CG  . ASN A 0 182 . -34.139  1.984   113.404  1.00 34.10 182 A 1 
ATOM 1395 N ND2 . ASN A 0 182 . -32.980  1.365   113.394  1.00 34.10 182 A 1 
ATOM 1396 O OD1 . ASN A 0 182 . -35.178  1.348   113.392  1.00 34.10 182 A 1 
ATOM 1397 N N   . ASN A 0 183 . -35.574  6.333   112.068  1.00 30.16 183 A 1 
ATOM 1398 C CA  . ASN A 0 183 . -36.948  6.013   112.519  1.00 30.16 183 A 1 
ATOM 1399 C C   . ASN A 0 183 . -37.894  7.148   111.992  1.00 30.16 183 A 1 
ATOM 1400 C CB  . ASN A 0 183 . -36.874  5.988   114.068  1.00 30.16 183 A 1 
ATOM 1401 O O   . ASN A 0 183 . -37.383  8.153   111.509  1.00 30.16 183 A 1 
ATOM 1402 C CG  . ASN A 0 183 . -37.606  4.832   114.729  1.00 30.16 183 A 1 
ATOM 1403 N ND2 . ASN A 0 183 . -37.172  4.431   115.900  1.00 30.16 183 A 1 
ATOM 1404 O OD1 . ASN A 0 183 . -38.571  4.278   114.236  1.00 30.16 183 A 1 
ATOM 1405 N N   . ALA A 0 184 . -39.235  7.175   112.051  1.00 29.79 184 A 1 
ATOM 1406 C CA  . ALA A 0 184 . -40.296  6.361   112.673  1.00 29.79 184 A 1 
ATOM 1407 C C   . ALA A 0 184 . -41.634  6.591   111.883  1.00 29.79 184 A 1 
ATOM 1408 C CB  . ALA A 0 184 . -40.398  6.822   114.136  1.00 29.79 184 A 1 
ATOM 1409 O O   . ALA A 0 184 . -41.582  7.166   110.801  1.00 29.79 184 A 1 
ATOM 1410 N N   . SER A 0 185 . -42.863  6.228   112.295  1.00 39.17 185 A 1 
ATOM 1411 C CA  . SER A 0 185 . -43.394  5.638   113.542  1.00 39.17 185 A 1 
ATOM 1412 C C   . SER A 0 185 . -44.769  4.957   113.335  1.00 39.17 185 A 1 
ATOM 1413 C CB  . SER A 0 185 . -43.618  6.707   114.646  1.00 39.17 185 A 1 
ATOM 1414 O O   . SER A 0 185 . -45.576  5.380   112.520  1.00 39.17 185 A 1 
ATOM 1415 O OG  . SER A 0 185 . -43.712  8.027   114.148  1.00 39.17 185 A 1 
ATOM 1416 N N   . VAL A 0 186 . -45.057  3.955   114.178  1.00 35.16 186 A 1 
ATOM 1417 C CA  . VAL A 0 186 . -46.389  3.531   114.687  1.00 35.16 186 A 1 
ATOM 1418 C C   . VAL A 0 186 . -47.560  3.340   113.681  1.00 35.16 186 A 1 
ATOM 1419 C CB  . VAL A 0 186 . -46.781  4.371   115.933  1.00 35.16 186 A 1 
ATOM 1420 O O   . VAL A 0 186 . -48.442  4.177   113.540  1.00 35.16 186 A 1 
ATOM 1421 C CG1 . VAL A 0 186 . -48.054  3.884   116.643  1.00 35.16 186 A 1 
ATOM 1422 C CG2 . VAL A 0 186 . -45.679  4.288   117.009  1.00 35.16 186 A 1 
ATOM 1423 N N   . ALA A 0 187 . -47.650  2.087   113.207  1.00 35.07 187 A 1 
ATOM 1424 C CA  . ALA A 0 187 . -48.845  1.213   113.243  1.00 35.07 187 A 1 
ATOM 1425 C C   . ALA A 0 187 . -49.908  1.187   112.103  1.00 35.07 187 A 1 
ATOM 1426 C CB  . ALA A 0 187 . -49.493  1.281   114.638  1.00 35.07 187 A 1 
ATOM 1427 O O   . ALA A 0 187 . -50.897  1.906   112.128  1.00 35.07 187 A 1 
ATOM 1428 N N   . TYR A 0 188 . -49.803  0.112   111.296  1.00 34.88 188 A 1 
ATOM 1429 C CA  . TYR A 0 188 . -50.849  -0.917  111.042  1.00 34.88 188 A 1 
ATOM 1430 C C   . TYR A 0 188 . -52.133  -0.551  110.242  1.00 34.88 188 A 1 
ATOM 1431 C CB  . TYR A 0 188 . -51.205  -1.595  112.389  1.00 34.88 188 A 1 
ATOM 1432 O O   . TYR A 0 188 . -52.941  0.256   110.682  1.00 34.88 188 A 1 
ATOM 1433 C CG  . TYR A 0 188 . -50.993  -3.094  112.462  1.00 34.88 188 A 1 
ATOM 1434 C CD1 . TYR A 0 188 . -52.086  -3.968  112.309  1.00 34.88 188 A 1 
ATOM 1435 C CD2 . TYR A 0 188 . -49.715  -3.609  112.759  1.00 34.88 188 A 1 
ATOM 1436 C CE1 . TYR A 0 188 . -51.903  -5.356  112.460  1.00 34.88 188 A 1 
ATOM 1437 C CE2 . TYR A 0 188 . -49.528  -4.997  112.907  1.00 34.88 188 A 1 
ATOM 1438 O OH  . TYR A 0 188 . -50.457  -7.212  112.917  1.00 34.88 188 A 1 
ATOM 1439 C CZ  . TYR A 0 188 . -50.626  -5.873  112.762  1.00 34.88 188 A 1 
ATOM 1440 N N   . GLY A 0 189 . -52.415  -1.256  109.126  1.00 38.01 189 A 1 
ATOM 1441 C CA  . GLY A 0 189 . -53.706  -1.121  108.406  1.00 38.01 189 A 1 
ATOM 1442 C C   . GLY A 0 189 . -53.934  -2.039  107.186  1.00 38.01 189 A 1 
ATOM 1443 O O   . GLY A 0 189 . -54.866  -2.831  107.193  1.00 38.01 189 A 1 
ATOM 1444 N N   . ALA A 0 190 . -53.055  -1.966  106.177  1.00 35.58 190 A 1 
ATOM 1445 C CA  . ALA A 0 190 . -52.934  -2.864  105.008  1.00 35.58 190 A 1 
ATOM 1446 C C   . ALA A 0 190 . -54.144  -3.079  104.048  1.00 35.58 190 A 1 
ATOM 1447 C CB  . ALA A 0 190 . -52.360  -4.208  105.489  1.00 35.58 190 A 1 
ATOM 1448 O O   . ALA A 0 190 . -54.915  -4.024  104.200  1.00 35.58 190 A 1 
ATOM 1449 N N   . GLN A 0 191 . -54.140  -2.374  102.905  1.00 38.60 191 A 1 
ATOM 1450 C CA  . GLN A 0 191 . -54.442  -2.970  101.585  1.00 38.60 191 A 1 
ATOM 1451 C C   . GLN A 0 191 . -53.598  -2.273  100.483  1.00 38.60 191 A 1 
ATOM 1452 C CB  . GLN A 0 191 . -55.964  -3.027  101.313  1.00 38.60 191 A 1 
ATOM 1453 O O   . GLN A 0 191 . -52.959  -1.262  100.769  1.00 38.60 191 A 1 
ATOM 1454 C CG  . GLN A 0 191 . -56.328  -4.226  100.408  1.00 38.60 191 A 1 
ATOM 1455 C CD  . GLN A 0 191 . -57.798  -4.656  100.461  1.00 38.60 191 A 1 
ATOM 1456 N NE2 . GLN A 0 191 . -58.214  -5.568  99.608   1.00 38.60 191 A 1 
ATOM 1457 O OE1 . GLN A 0 191 . -58.600  -4.222  101.264  1.00 38.60 191 A 1 
ATOM 1458 N N   . LYS A 0 192 . -53.466  -2.861  99.280   1.00 32.35 192 A 1 
ATOM 1459 C CA  . LYS A 0 192 . -52.396  -2.547  98.298   1.00 32.35 192 A 1 
ATOM 1460 C C   . LYS A 0 192 . -52.838  -1.693  97.096   1.00 32.35 192 A 1 
ATOM 1461 C CB  . LYS A 0 192 . -51.842  -3.842  97.676   1.00 32.35 192 A 1 
ATOM 1462 O O   . LYS A 0 192 . -53.852  -2.021  96.494   1.00 32.35 192 A 1 
ATOM 1463 C CG  . LYS A 0 192 . -51.086  -4.821  98.581   1.00 32.35 192 A 1 
ATOM 1464 C CD  . LYS A 0 192 . -50.586  -5.964  97.679   1.00 32.35 192 A 1 
ATOM 1465 C CE  . LYS A 0 192 . -49.701  -6.971  98.415   1.00 32.35 192 A 1 
ATOM 1466 N NZ  . LYS A 0 192 . -49.131  -7.958  97.461   1.00 32.35 192 A 1 
ATOM 1467 N N   . GLY A 0 193 . -51.930  -0.821  96.635   1.00 33.87 193 A 1 
ATOM 1468 C CA  . GLY A 0 193 . -51.877  -0.265  95.267   1.00 33.87 193 A 1 
ATOM 1469 C C   . GLY A 0 193 . -52.851  0.893   94.997   1.00 33.87 193 A 1 
ATOM 1470 O O   . GLY A 0 193 . -53.903  0.951   95.619   1.00 33.87 193 A 1 
ATOM 1471 N N   . GLY A 0 194 . -52.559  1.846   94.108   1.00 29.27 194 A 1 
ATOM 1472 C CA  . GLY A 0 194 . -51.366  2.051   93.268   1.00 29.27 194 A 1 
ATOM 1473 C C   . GLY A 0 194 . -51.075  3.547   93.067   1.00 29.27 194 A 1 
ATOM 1474 O O   . GLY A 0 194 . -51.648  4.373   93.773   1.00 29.27 194 A 1 
ATOM 1475 N N   . TYR A 0 195 . -50.157  3.873   92.155   1.00 29.92 195 A 1 
ATOM 1476 C CA  . TYR A 0 195 . -49.686  5.243   91.918   1.00 29.92 195 A 1 
ATOM 1477 C C   . TYR A 0 195 . -50.756  6.181   91.343   1.00 29.92 195 A 1 
ATOM 1478 C CB  . TYR A 0 195 . -48.452  5.215   91.000   1.00 29.92 195 A 1 
ATOM 1479 O O   . TYR A 0 195 . -51.676  5.762   90.641   1.00 29.92 195 A 1 
ATOM 1480 C CG  . TYR A 0 195 . -47.198  4.732   91.697   1.00 29.92 195 A 1 
ATOM 1481 C CD1 . TYR A 0 195 . -46.362  5.671   92.332   1.00 29.92 195 A 1 
ATOM 1482 C CD2 . TYR A 0 195 . -46.881  3.360   91.740   1.00 29.92 195 A 1 
ATOM 1483 C CE1 . TYR A 0 195 . -45.212  5.241   93.021   1.00 29.92 195 A 1 
ATOM 1484 C CE2 . TYR A 0 195 . -45.739  2.924   92.440   1.00 29.92 195 A 1 
ATOM 1485 O OH  . TYR A 0 195 . -43.807  3.442   93.761   1.00 29.92 195 A 1 
ATOM 1486 C CZ  . TYR A 0 195 . -44.906  3.865   93.082   1.00 29.92 195 A 1 
ATOM 1487 N N   . ASP A 0 196 . -50.558  7.464   91.625   1.00 34.97 196 A 1 
ATOM 1488 C CA  . ASP A 0 196 . -50.946  8.585   90.778   1.00 34.97 196 A 1 
ATOM 1489 C C   . ASP A 0 196 . -50.522  8.341   89.324   1.00 34.97 196 A 1 
ATOM 1490 C CB  . ASP A 0 196 . -50.272  9.863   91.331   1.00 34.97 196 A 1 
ATOM 1491 O O   . ASP A 0 196 . -49.356  8.056   89.066   1.00 34.97 196 A 1 
ATOM 1492 C CG  . ASP A 0 196 . -48.750  9.776   91.620   1.00 34.97 196 A 1 
ATOM 1493 O OD1 . ASP A 0 196 . -48.319  8.802   92.293   1.00 34.97 196 A 1 
ATOM 1494 O OD2 . ASP A 0 196 . -48.048  10.763  91.312   1.00 34.97 196 A 1 
ATOM 1495 N N   . ASN A 0 197 . -51.460  8.422   88.375   1.00 32.51 197 A 1 
ATOM 1496 C CA  . ASN A 0 197 . -51.125  8.264   86.964   1.00 32.51 197 A 1 
ATOM 1497 C C   . ASN A 0 197 . -52.157  8.896   86.015   1.00 32.51 197 A 1 
ATOM 1498 C CB  . ASN A 0 197 . -50.907  6.764   86.651   1.00 32.51 197 A 1 
ATOM 1499 O O   . ASN A 0 197 . -53.345  8.987   86.326   1.00 32.51 197 A 1 
ATOM 1500 C CG  . ASN A 0 197 . -49.566  6.466   85.991   1.00 32.51 197 A 1 
ATOM 1501 N ND2 . ASN A 0 197 . -49.461  5.351   85.315   1.00 32.51 197 A 1 
ATOM 1502 O OD1 . ASN A 0 197 . -48.593  7.199   86.049   1.00 32.51 197 A 1 
ATOM 1503 N N   . ASP A 0 198 . -51.649  9.231   84.828   1.00 37.79 198 A 1 
ATOM 1504 C CA  . ASP A 0 198 . -52.363  9.422   83.557   1.00 37.79 198 A 1 
ATOM 1505 C C   . ASP A 0 198 . -52.859  10.837  83.195   1.00 37.79 198 A 1 
ATOM 1506 C CB  . ASP A 0 198 . -53.232  8.199   83.202   1.00 37.79 198 A 1 
ATOM 1507 O O   . ASP A 0 198 . -53.871  11.049  82.527   1.00 37.79 198 A 1 
ATOM 1508 C CG  . ASP A 0 198 . -52.382  6.927   82.989   1.00 37.79 198 A 1 
ATOM 1509 O OD1 . ASP A 0 198 . -51.205  6.875   83.414   1.00 37.79 198 A 1 
ATOM 1510 O OD2 . ASP A 0 198 . -52.853  6.014   82.277   1.00 37.79 198 A 1 
ATOM 1511 N N   . GLU A 0 199 . -51.996  11.816  83.478   1.00 32.53 199 A 1 
ATOM 1512 C CA  . GLU A 0 199 . -51.853  13.047  82.685   1.00 32.53 199 A 1 
ATOM 1513 C C   . GLU A 0 199 . -51.326  12.725  81.258   1.00 32.53 199 A 1 
ATOM 1514 C CB  . GLU A 0 199 . -50.935  14.022  83.466   1.00 32.53 199 A 1 
ATOM 1515 O O   . GLU A 0 199 . -50.172  12.996  80.931   1.00 32.53 199 A 1 
ATOM 1516 C CG  . GLU A 0 199 . -50.815  15.435  82.857   1.00 32.53 199 A 1 
ATOM 1517 C CD  . GLU A 0 199 . -49.899  16.386  83.659   1.00 32.53 199 A 1 
ATOM 1518 O OE1 . GLU A 0 199 . -50.107  17.618  83.539   1.00 32.53 199 A 1 
ATOM 1519 O OE2 . GLU A 0 199 . -48.999  15.905  84.384   1.00 32.53 199 A 1 
ATOM 1520 N N   . TRP A 0 200 . -52.146  12.126  80.378   1.00 46.79 200 A 1 
ATOM 1521 C CA  . TRP A 0 200 . -51.810  12.007  78.946   1.00 46.79 200 A 1 
ATOM 1522 C C   . TRP A 0 200 . -52.970  12.324  77.992   1.00 46.79 200 A 1 
ATOM 1523 C CB  . TRP A 0 200 . -51.100  10.678  78.599   1.00 46.79 200 A 1 
ATOM 1524 O O   . TRP A 0 200 . -53.890  11.539  77.789   1.00 46.79 200 A 1 
ATOM 1525 C CG  . TRP A 0 200 . -51.748  9.355   78.916   1.00 46.79 200 A 1 
ATOM 1526 C CD1 . TRP A 0 200 . -51.479  8.624   80.021   1.00 46.79 200 A 1 
ATOM 1527 C CD2 . TRP A 0 200 . -52.706  8.546   78.145   1.00 46.79 200 A 1 
ATOM 1528 C CE2 . TRP A 0 200 . -52.979  7.351   78.875   1.00 46.79 200 A 1 
ATOM 1529 C CE3 . TRP A 0 200 . -53.408  8.697   76.926   1.00 46.79 200 A 1 
ATOM 1530 N NE1 . TRP A 0 200 . -52.194  7.446   79.993   1.00 46.79 200 A 1 
ATOM 1531 C CH2 . TRP A 0 200 . -54.640  6.612   77.277   1.00 46.79 200 A 1 
ATOM 1532 C CZ2 . TRP A 0 200 . -53.904  6.387   78.450   1.00 46.79 200 A 1 
ATOM 1533 C CZ3 . TRP A 0 200 . -54.383  7.764   76.513   1.00 46.79 200 A 1 
ATOM 1534 N N   . ALA A 0 201 . -52.857  13.447  77.280   1.00 44.24 201 A 1 
ATOM 1535 C CA  . ALA A 0 201 . -53.549  13.639  76.009   1.00 44.24 201 A 1 
ATOM 1536 C C   . ALA A 0 201 . -52.683  13.032  74.891   1.00 44.24 201 A 1 
ATOM 1537 C CB  . ALA A 0 201 . -53.826  15.135  75.810   1.00 44.24 201 A 1 
ATOM 1538 O O   . ALA A 0 201 . -51.619  13.566  74.574   1.00 44.24 201 A 1 
ATOM 1539 N N   . LYS A 0 202 . -53.109  11.909  74.294   1.00 46.19 202 A 1 
ATOM 1540 C CA  . LYS A 0 202 . -52.395  11.301  73.155   1.00 46.19 202 A 1 
ATOM 1541 C C   . LYS A 0 202 . -52.520  12.195  71.922   1.00 46.19 202 A 1 
ATOM 1542 C CB  . LYS A 0 202 . -52.869  9.860   72.881   1.00 46.19 202 A 1 
ATOM 1543 O O   . LYS A 0 202 . -53.566  12.235  71.279   1.00 46.19 202 A 1 
ATOM 1544 C CG  . LYS A 0 202 . -51.972  8.858   73.623   1.00 46.19 202 A 1 
ATOM 1545 C CD  . LYS A 0 202 . -52.531  7.430   73.590   1.00 46.19 202 A 1 
ATOM 1546 C CE  . LYS A 0 202 . -51.708  6.544   74.538   1.00 46.19 202 A 1 
ATOM 1547 N NZ  . LYS A 0 202 . -52.550  5.575   75.281   1.00 46.19 202 A 1 
ATOM 1548 N N   . GLN A 0 203 . -51.435  12.902  71.625   1.00 50.19 203 A 1 
ATOM 1549 C CA  . GLN A 0 203 . -51.281  13.756  70.452   1.00 50.19 203 A 1 
ATOM 1550 C C   . GLN A 0 203 . -51.451  12.937  69.165   1.00 50.19 203 A 1 
ATOM 1551 C CB  . GLN A 0 203 . -49.881  14.400  70.493   1.00 50.19 203 A 1 
ATOM 1552 O O   . GLN A 0 203 . -50.909  11.836  69.054   1.00 50.19 203 A 1 
ATOM 1553 C CG  . GLN A 0 203 . -49.696  15.360  71.685   1.00 50.19 203 A 1 
ATOM 1554 C CD  . GLN A 0 203 . -48.249  15.806  71.900   1.00 50.19 203 A 1 
ATOM 1555 N NE2 . GLN A 0 203 . -48.029  16.901  72.593   1.00 50.19 203 A 1 
ATOM 1556 O OE1 . GLN A 0 203 . -47.287  15.180  71.492   1.00 50.19 203 A 1 
ATOM 1557 N N   . ALA A 0 204 . -52.160  13.490  68.181   1.00 53.57 204 A 1 
ATOM 1558 C CA  . ALA A 0 204 . -51.964  13.093  66.795   1.00 53.57 204 A 1 
ATOM 1559 C C   . ALA A 0 204 . -50.662  13.730  66.282   1.00 53.57 204 A 1 
ATOM 1560 C CB  . ALA A 0 204 . -53.188  13.493  65.967   1.00 53.57 204 A 1 
ATOM 1561 O O   . ALA A 0 204 . -50.438  14.930  66.462   1.00 53.57 204 A 1 
ATOM 1562 N N   . ALA A 0 205 . -49.807  12.917  65.669   1.00 54.96 205 A 1 
ATOM 1563 C CA  . ALA A 0 205 . -48.595  13.352  64.992   1.00 54.96 205 A 1 
ATOM 1564 C C   . ALA A 0 205 . -48.700  12.962  63.516   1.00 54.96 205 A 1 
ATOM 1565 C CB  . ALA A 0 205 . -47.376  12.719  65.677   1.00 54.96 205 A 1 
ATOM 1566 O O   . ALA A 0 205 . -49.213  11.885  63.212   1.00 54.96 205 A 1 
ATOM 1567 N N   . GLY A 0 206 . -48.224  13.839  62.636   1.00 58.76 206 A 1 
ATOM 1568 C CA  . GLY A 0 206 . -47.879  13.487  61.264   1.00 58.76 206 A 1 
ATOM 1569 C C   . GLY A 0 206 . -46.365  13.509  61.072   1.00 58.76 206 A 1 
ATOM 1570 O O   . GLY A 0 206 . -45.643  14.177  61.827   1.00 58.76 206 A 1 
ATOM 1571 N N   . SER A 0 207 . -45.892  12.784  60.069   1.00 65.90 207 A 1 
ATOM 1572 C CA  . SER A 0 207 . -44.483  12.745  59.672   1.00 65.90 207 A 1 
ATOM 1573 C C   . SER A 0 207 . -44.392  12.820  58.158   1.00 65.90 207 A 1 
ATOM 1574 C CB  . SER A 0 207 . -43.740  11.488  60.151   1.00 65.90 207 A 1 
ATOM 1575 O O   . SER A 0 207 . -45.109  12.087  57.482   1.00 65.90 207 A 1 
ATOM 1576 O OG  . SER A 0 207 . -44.515  10.631  60.974   1.00 65.90 207 A 1 
ATOM 1577 N N   . ASP A 0 208 . -43.492  13.687  57.712   1.00 69.28 208 A 1 
ATOM 1578 C CA  . ASP A 0 208 . -43.119  13.951  56.327   1.00 69.28 208 A 1 
ATOM 1579 C C   . ASP A 0 208 . -41.778  13.226  56.083   1.00 69.28 208 A 1 
ATOM 1580 C CB  . ASP A 0 208 . -43.071  15.485  56.214   1.00 69.28 208 A 1 
ATOM 1581 O O   . ASP A 0 208 . -40.834  13.400  56.872   1.00 69.28 208 A 1 
ATOM 1582 C CG  . ASP A 0 208 . -42.692  16.082  54.859   1.00 69.28 208 A 1 
ATOM 1583 O OD1 . ASP A 0 208 . -41.702  15.598  54.267   1.00 69.28 208 A 1 
ATOM 1584 O OD2 . ASP A 0 208 . -43.281  17.153  54.562   1.00 69.28 208 A 1 
ATOM 1585 N N   . TYR A 0 209 . -41.727  12.308  55.113   1.00 72.27 209 A 1 
ATOM 1586 C CA  . TYR A 0 209 . -40.621  11.355  54.925   1.00 72.27 209 A 1 
ATOM 1587 C C   . TYR A 0 209 . -40.188  11.177  53.456   1.00 72.27 209 A 1 
ATOM 1588 C CB  . TYR A 0 209 . -40.904  10.025  55.676   1.00 72.27 209 A 1 
ATOM 1589 O O   . TYR A 0 209 . -39.922  10.066  52.992   1.00 72.27 209 A 1 
ATOM 1590 C CG  . TYR A 0 209 . -40.742  10.027  57.197   1.00 72.27 209 A 1 
ATOM 1591 C CD1 . TYR A 0 209 . -39.674  10.726  57.789   1.00 72.27 209 A 1 
ATOM 1592 C CD2 . TYR A 0 209 . -41.617  9.288   58.022   1.00 72.27 209 A 1 
ATOM 1593 C CE1 . TYR A 0 209 . -39.497  10.739  59.179   1.00 72.27 209 A 1 
ATOM 1594 C CE2 . TYR A 0 209 . -41.435  9.270   59.425   1.00 72.27 209 A 1 
ATOM 1595 O OH  . TYR A 0 209 . -40.150  10.071  61.341   1.00 72.27 209 A 1 
ATOM 1596 C CZ  . TYR A 0 209 . -40.382  10.015  60.000   1.00 72.27 209 A 1 
ATOM 1597 N N   . ASP A 0 210 . -40.019  12.296  52.752   1.00 76.53 210 A 1 
ATOM 1598 C CA  . ASP A 0 210 . -39.488  12.361  51.385   1.00 76.53 210 A 1 
ATOM 1599 C C   . ASP A 0 210 . -37.982  12.000  51.306   1.00 76.53 210 A 1 
ATOM 1600 C CB  . ASP A 0 210 . -39.799  13.766  50.839   1.00 76.53 210 A 1 
ATOM 1601 O O   . ASP A 0 210 . -37.105  12.654  51.883   1.00 76.53 210 A 1 
ATOM 1602 C CG  . ASP A 0 210 . -39.507  13.977  49.350   1.00 76.53 210 A 1 
ATOM 1603 O OD1 . ASP A 0 210 . -39.476  13.029  48.533   1.00 76.53 210 A 1 
ATOM 1604 O OD2 . ASP A 0 210 . -39.250  15.133  48.937   1.00 76.53 210 A 1 
ATOM 1605 N N   . SER A 0 211 . -37.642  10.947  50.558   1.00 78.12 211 A 1 
ATOM 1606 C CA  . SER A 0 211 . -36.267  10.455  50.398   1.00 78.12 211 A 1 
ATOM 1607 C C   . SER A 0 211 . -35.916  10.174  48.939   1.00 78.12 211 A 1 
ATOM 1608 C CB  . SER A 0 211 . -36.013  9.241   51.296   1.00 78.12 211 A 1 
ATOM 1609 O O   . SER A 0 211 . -36.635  9.479   48.223   1.00 78.12 211 A 1 
ATOM 1610 O OG  . SER A 0 211 . -36.794  8.122   50.938   1.00 78.12 211 A 1 
ATOM 1611 N N   . ARG A 0 212 . -34.795  10.739  48.475   1.00 82.84 212 A 1 
ATOM 1612 C CA  . ARG A 0 212 . -34.395  10.725  47.061   1.00 82.84 212 A 1 
ATOM 1613 C C   . ARG A 0 212 . -32.908  10.441  46.937   1.00 82.84 212 A 1 
ATOM 1614 C CB  . ARG A 0 212 . -34.784  12.042  46.369   1.00 82.84 212 A 1 
ATOM 1615 O O   . ARG A 0 212 . -32.087  11.213  47.427   1.00 82.84 212 A 1 
ATOM 1616 C CG  . ARG A 0 212 . -36.230  12.452  46.678   1.00 82.84 212 A 1 
ATOM 1617 C CD  . ARG A 0 212 . -36.655  13.676  45.881   1.00 82.84 212 A 1 
ATOM 1618 N NE  . ARG A 0 212 . -37.950  14.154  46.379   1.00 82.84 212 A 1 
ATOM 1619 N NH1 . ARG A 0 212 . -38.480  15.593  44.677   1.00 82.84 212 A 1 
ATOM 1620 N NH2 . ARG A 0 212 . -39.862  15.366  46.371   1.00 82.84 212 A 1 
ATOM 1621 C CZ  . ARG A 0 212 . -38.746  15.028  45.817   1.00 82.84 212 A 1 
ATOM 1622 N N   . TYR A 0 213 . -32.567  9.351   46.270   1.00 86.42 213 A 1 
ATOM 1623 C CA  . TYR A 0 213 . -31.198  8.883   46.091   1.00 86.42 213 A 1 
ATOM 1624 C C   . TYR A 0 213 . -30.922  8.598   44.618   1.00 86.42 213 A 1 
ATOM 1625 C CB  . TYR A 0 213 . -30.979  7.634   46.958   1.00 86.42 213 A 1 
ATOM 1626 O O   . TYR A 0 213 . -31.812  8.150   43.893   1.00 86.42 213 A 1 
ATOM 1627 C CG  . TYR A 0 213 . -29.659  6.926   46.710   1.00 86.42 213 A 1 
ATOM 1628 C CD1 . TYR A 0 213 . -29.615  5.805   45.860   1.00 86.42 213 A 1 
ATOM 1629 C CD2 . TYR A 0 213 . -28.469  7.427   47.269   1.00 86.42 213 A 1 
ATOM 1630 C CE1 . TYR A 0 213 . -28.385  5.180   45.583   1.00 86.42 213 A 1 
ATOM 1631 C CE2 . TYR A 0 213 . -27.231  6.816   46.984   1.00 86.42 213 A 1 
ATOM 1632 O OH  . TYR A 0 213 . -26.018  5.046   45.879   1.00 86.42 213 A 1 
ATOM 1633 C CZ  . TYR A 0 213 . -27.189  5.684   46.145   1.00 86.42 213 A 1 
ATOM 1634 N N   . GLY A 0 214 . -29.673  8.773   44.197   1.00 85.08 214 A 1 
ATOM 1635 C CA  . GLY A 0 214 . -29.229  8.260   42.915   1.00 85.08 214 A 1 
ATOM 1636 C C   . GLY A 0 214 . -27.721  8.144   42.757   1.00 85.08 214 A 1 
ATOM 1637 O O   . GLY A 0 214 . -26.930  8.655   43.555   1.00 85.08 214 A 1 
ATOM 1638 N N   . LYS A 0 215 . -27.346  7.451   41.684   1.00 84.84 215 A 1 
ATOM 1639 C CA  . LYS A 0 215 . -25.990  7.379   41.145   1.00 84.84 215 A 1 
ATOM 1640 C C   . LYS A 0 215 . -26.016  7.729   39.668   1.00 84.84 215 A 1 
ATOM 1641 C CB  . LYS A 0 215 . -25.389  5.974   41.247   1.00 84.84 215 A 1 
ATOM 1642 O O   . LYS A 0 215 . -26.963  7.339   38.989   1.00 84.84 215 A 1 
ATOM 1643 C CG  . LYS A 0 215 . -25.428  5.336   42.632   1.00 84.84 215 A 1 
ATOM 1644 C CD  . LYS A 0 215 . -24.585  4.053   42.555   1.00 84.84 215 A 1 
ATOM 1645 C CE  . LYS A 0 215 . -24.649  3.219   43.828   1.00 84.84 215 A 1 
ATOM 1646 N NZ  . LYS A 0 215 . -26.050  2.824   44.085   1.00 84.84 215 A 1 
ATOM 1647 N N   . SER A 0 216 . -24.937  8.315   39.173   1.00 85.09 216 A 1 
ATOM 1648 C CA  . SER A 0 216 . -24.592  8.274   37.752   1.00 85.09 216 A 1 
ATOM 1649 C C   . SER A 0 216 . -23.137  7.836   37.570   1.00 85.09 216 A 1 
ATOM 1650 C CB  . SER A 0 216 . -24.895  9.600   37.046   1.00 85.09 216 A 1 
ATOM 1651 O O   . SER A 0 216 . -22.273  8.095   38.414   1.00 85.09 216 A 1 
ATOM 1652 O OG  . SER A 0 216 . -24.178  10.665  37.641   1.00 85.09 216 A 1 
ATOM 1653 N N   . TYR A 0 217 . -22.861  7.140   36.472   1.00 79.06 217 A 1 
ATOM 1654 C CA  . TYR A 0 217 . -21.515  6.838   35.987   1.00 79.06 217 A 1 
ATOM 1655 C C   . TYR A 0 217 . -21.459  7.151   34.500   1.00 79.06 217 A 1 
ATOM 1656 C CB  . TYR A 0 217 . -21.167  5.360   36.231   1.00 79.06 217 A 1 
ATOM 1657 O O   . TYR A 0 217 . -22.242  6.578   33.747   1.00 79.06 217 A 1 
ATOM 1658 C CG  . TYR A 0 217 . -19.860  4.898   35.593   1.00 79.06 217 A 1 
ATOM 1659 C CD1 . TYR A 0 217 . -19.874  4.225   34.355   1.00 79.06 217 A 1 
ATOM 1660 C CD2 . TYR A 0 217 . -18.626  5.160   36.220   1.00 79.06 217 A 1 
ATOM 1661 C CE1 . TYR A 0 217 . -18.667  3.794   33.765   1.00 79.06 217 A 1 
ATOM 1662 C CE2 . TYR A 0 217 . -17.414  4.741   35.629   1.00 79.06 217 A 1 
ATOM 1663 O OH  . TYR A 0 217 . -16.271  3.613   33.823   1.00 79.06 217 A 1 
ATOM 1664 C CZ  . TYR A 0 217 . -17.431  4.047   34.400   1.00 79.06 217 A 1 
ATOM 1665 N N   . ASP A 0 218 . -20.508  7.983   34.078   1.00 82.23 218 A 1 
ATOM 1666 C CA  . ASP A 0 218 . -20.233  8.228   32.662   1.00 82.23 218 A 1 
ATOM 1667 C C   . ASP A 0 218 . -18.803  7.806   32.328   1.00 82.23 218 A 1 
ATOM 1668 C CB  . ASP A 0 218 . -20.453  9.687   32.227   1.00 82.23 218 A 1 
ATOM 1669 O O   . ASP A 0 218 . -17.866  8.048   33.091   1.00 82.23 218 A 1 
ATOM 1670 C CG  . ASP A 0 218 . -21.530  10.437  33.006   1.00 82.23 218 A 1 
ATOM 1671 O OD1 . ASP A 0 218 . -22.710  10.318  32.622   1.00 82.23 218 A 1 
ATOM 1672 O OD2 . ASP A 0 218 . -21.127  11.177  33.937   1.00 82.23 218 A 1 
ATOM 1673 N N   . ALA A 0 219 . -18.611  7.235   31.145   1.00 74.34 219 A 1 
ATOM 1674 C CA  . ALA A 0 219 . -17.308  6.912   30.590   1.00 74.34 219 A 1 
ATOM 1675 C C   . ALA A 0 219 . -17.221  7.350   29.128   1.00 74.34 219 A 1 
ATOM 1676 C CB  . ALA A 0 219 . -17.046  5.413   30.753   1.00 74.34 219 A 1 
ATOM 1677 O O   . ALA A 0 219 . -18.161  7.188   28.353   1.00 74.34 219 A 1 
ATOM 1678 N N   . VAL A 0 220 . -16.060  7.867   28.725   1.00 76.17 220 A 1 
ATOM 1679 C CA  . VAL A 0 220 . -15.756  8.211   27.329   1.00 76.17 220 A 1 
ATOM 1680 C C   . VAL A 0 220 . -14.356  7.710   26.992   1.00 76.17 220 A 1 
ATOM 1681 C CB  . VAL A 0 220 . -15.889  9.727   27.069   1.00 76.17 220 A 1 
ATOM 1682 O O   . VAL A 0 220 . -13.400  8.046   27.691   1.00 76.17 220 A 1 
ATOM 1683 C CG1 . VAL A 0 220 . -15.668  10.064  25.586   1.00 76.17 220 A 1 
ATOM 1684 C CG2 . VAL A 0 220 . -17.270  10.276  27.456   1.00 76.17 220 A 1 
ATOM 1685 N N   . ASP A 0 221 . -14.214  6.944   25.911   1.00 56.09 221 A 1 
ATOM 1686 C CA  . ASP A 0 221 . -12.925  6.451   25.403   1.00 56.09 221 A 1 
ATOM 1687 C C   . ASP A 0 221 . -12.779  6.736   23.900   1.00 56.09 221 A 1 
ATOM 1688 C CB  . ASP A 0 221 . -12.720  4.967   25.745   1.00 56.09 221 A 1 
ATOM 1689 O O   . ASP A 0 221 . -13.763  6.921   23.175   1.00 56.09 221 A 1 
ATOM 1690 C CG  . ASP A 0 221 . -11.250  4.555   25.583   1.00 56.09 221 A 1 
ATOM 1691 O OD1 . ASP A 0 221 . -10.842  4.242   24.443   1.00 56.09 221 A 1 
ATOM 1692 O OD2 . ASP A 0 221 . -10.516  4.599   26.597   1.00 56.09 221 A 1 
ATOM 1693 N N   . ALA A 0 222 . -11.538  6.872   23.432   1.00 45.84 222 A 1 
ATOM 1694 C CA  . ALA A 0 222 . -11.248  7.383   22.105   1.00 45.84 222 A 1 
ATOM 1695 C C   . ALA A 0 222 . -9.846   7.027   21.575   1.00 45.84 222 A 1 
ATOM 1696 C CB  . ALA A 0 222 . -11.421  8.909   22.179   1.00 45.84 222 A 1 
ATOM 1697 O O   . ALA A 0 222 . -8.839   7.200   22.260   1.00 45.84 222 A 1 
ATOM 1698 N N   . LYS A 0 223 . -9.797   6.774   20.262   1.00 61.10 223 A 1 
ATOM 1699 C CA  . LYS A 0 223 . -8.679   6.936   19.312   1.00 61.10 223 A 1 
ATOM 1700 C C   . LYS A 0 223 . -7.608   5.840   19.245   1.00 61.10 223 A 1 
ATOM 1701 C CB  . LYS A 0 223 . -8.055   8.339   19.439   1.00 61.10 223 A 1 
ATOM 1702 O O   . LYS A 0 223 . -6.835   5.608   20.173   1.00 61.10 223 A 1 
ATOM 1703 C CG  . LYS A 0 223 . -9.059   9.444   19.074   1.00 61.10 223 A 1 
ATOM 1704 C CD  . LYS A 0 223 . -8.621   10.848  19.528   1.00 61.10 223 A 1 
ATOM 1705 C CE  . LYS A 0 223 . -9.584   11.416  20.577   1.00 61.10 223 A 1 
ATOM 1706 N NZ  . LYS A 0 223 . -9.285   12.835  20.883   1.00 61.10 223 A 1 
ATOM 1707 N N   . SER A 0 224 . -7.434   5.317   18.031   1.00 64.91 224 A 1 
ATOM 1708 C CA  . SER A 0 224 . -6.187   4.744   17.508   1.00 64.91 224 A 1 
ATOM 1709 C C   . SER A 0 224 . -5.947   5.274   16.094   1.00 64.91 224 A 1 
ATOM 1710 C CB  . SER A 0 224 . -6.246   3.212   17.499   1.00 64.91 224 A 1 
ATOM 1711 O O   . SER A 0 224 . -6.875   5.321   15.289   1.00 64.91 224 A 1 
ATOM 1712 O OG  . SER A 0 224 . -4.967   2.632   17.266   1.00 64.91 224 A 1 
ATOM 1713 N N   . TYR A 0 225 . -4.711   5.649   15.789   1.00 80.87 225 A 1 
ATOM 1714 C CA  . TYR A 0 225 . -4.262   6.139   14.491   1.00 80.87 225 A 1 
ATOM 1715 C C   . TYR A 0 225 . -2.979   5.402   14.108   1.00 80.87 225 A 1 
ATOM 1716 C CB  . TYR A 0 225 . -4.003   7.653   14.547   1.00 80.87 225 A 1 
ATOM 1717 O O   . TYR A 0 225 . -2.014   5.396   14.874   1.00 80.87 225 A 1 
ATOM 1718 C CG  . TYR A 0 225 . -5.162   8.518   15.013   1.00 80.87 225 A 1 
ATOM 1719 C CD1 . TYR A 0 225 . -6.212   8.824   14.129   1.00 80.87 225 A 1 
ATOM 1720 C CD2 . TYR A 0 225 . -5.162   9.065   16.311   1.00 80.87 225 A 1 
ATOM 1721 C CE1 . TYR A 0 225 . -7.271   9.665   14.535   1.00 80.87 225 A 1 
ATOM 1722 C CE2 . TYR A 0 225 . -6.200   9.933   16.709   1.00 80.87 225 A 1 
ATOM 1723 O OH  . TYR A 0 225 . -8.259   11.073  16.225   1.00 80.87 225 A 1 
ATOM 1724 C CZ  . TYR A 0 225 . -7.264   10.232  15.825   1.00 80.87 225 A 1 
ATOM 1725 N N   . ASP A 0 226 . -2.958   4.814   12.922   1.00 80.69 226 A 1 
ATOM 1726 C CA  . ASP A 0 226 . -1.817   4.120   12.343   1.00 80.69 226 A 1 
ATOM 1727 C C   . ASP A 0 226 . -1.584   4.685   10.932   1.00 80.69 226 A 1 
ATOM 1728 C CB  . ASP A 0 226 . -2.092   2.603   12.323   1.00 80.69 226 A 1 
ATOM 1729 O O   . ASP A 0 226 . -2.531   4.806   10.160   1.00 80.69 226 A 1 
ATOM 1730 C CG  . ASP A 0 226 . -2.289   1.992   13.722   1.00 80.69 226 A 1 
ATOM 1731 O OD1 . ASP A 0 226 . -1.271   1.782   14.421   1.00 80.69 226 A 1 
ATOM 1732 O OD2 . ASP A 0 226 . -3.441   1.667   14.098   1.00 80.69 226 A 1 
ATOM 1733 N N   . ASN A 0 227 . -0.347   5.030   10.576   1.00 89.04 227 A 1 
ATOM 1734 C CA  . ASN A 0 227 . 0.042    5.266   9.182    1.00 89.04 227 A 1 
ATOM 1735 C C   . ASN A 0 227 . 1.352    4.525   8.874    1.00 89.04 227 A 1 
ATOM 1736 C CB  . ASN A 0 227 . 0.107    6.777   8.843    1.00 89.04 227 A 1 
ATOM 1737 O O   . ASN A 0 227 . 2.275    4.512   9.693    1.00 89.04 227 A 1 
ATOM 1738 C CG  . ASN A 0 227 . 0.351    7.020   7.351    1.00 89.04 227 A 1 
ATOM 1739 N ND2 . ASN A 0 227 . 0.691    8.212   6.932    1.00 89.04 227 A 1 
ATOM 1740 O OD1 . ASN A 0 227 . 0.287    6.115   6.545    1.00 89.04 227 A 1 
ATOM 1741 N N   . THR A 0 228 . 1.435    3.931   7.689    1.00 89.87 228 A 1 
ATOM 1742 C CA  . THR A 0 228 . 2.654    3.407   7.069    1.00 89.87 228 A 1 
ATOM 1743 C C   . THR A 0 228 . 2.799    3.973   5.665    1.00 89.87 228 A 1 
ATOM 1744 C CB  . THR A 0 228 . 2.643    1.876   6.974    1.00 89.87 228 A 1 
ATOM 1745 O O   . THR A 0 228 . 1.914    3.771   4.837    1.00 89.87 228 A 1 
ATOM 1746 C CG2 . THR A 0 228 . 2.931    1.219   8.319    1.00 89.87 228 A 1 
ATOM 1747 O OG1 . THR A 0 228 . 1.396    1.393   6.543    1.00 89.87 228 A 1 
ATOM 1748 N N   . TRP A 0 229 . 3.931    4.616   5.385    1.00 89.98 229 A 1 
ATOM 1749 C CA  . TRP A 0 229 . 4.216    5.233   4.094    1.00 89.98 229 A 1 
ATOM 1750 C C   . TRP A 0 229 . 5.589    4.826   3.550    1.00 89.98 229 A 1 
ATOM 1751 C CB  . TRP A 0 229 . 4.058    6.755   4.196    1.00 89.98 229 A 1 
ATOM 1752 O O   . TRP A 0 229 . 6.524    4.531   4.300    1.00 89.98 229 A 1 
ATOM 1753 C CG  . TRP A 0 229 . 4.992    7.443   5.147    1.00 89.98 229 A 1 
ATOM 1754 C CD1 . TRP A 0 229 . 4.695    7.795   6.417    1.00 89.98 229 A 1 
ATOM 1755 C CD2 . TRP A 0 229 . 6.361    7.895   4.916    1.00 89.98 229 A 1 
ATOM 1756 C CE2 . TRP A 0 229 . 6.843    8.508   6.112    1.00 89.98 229 A 1 
ATOM 1757 C CE3 . TRP A 0 229 . 7.237    7.865   3.813    1.00 89.98 229 A 1 
ATOM 1758 N NE1 . TRP A 0 229 . 5.783    8.424   6.992    1.00 89.98 229 A 1 
ATOM 1759 C CH2 . TRP A 0 229 . 8.985    8.994   5.094    1.00 89.98 229 A 1 
ATOM 1760 C CZ2 . TRP A 0 229 . 8.136    9.046   6.214    1.00 89.98 229 A 1 
ATOM 1761 C CZ3 . TRP A 0 229 . 8.530    8.410   3.899    1.00 89.98 229 A 1 
ATOM 1762 N N   . TYR A 0 230 . 5.700    4.827   2.225    1.00 95.80 230 A 1 
ATOM 1763 C CA  . TYR A 0 230 . 6.904    4.543   1.449    1.00 95.80 230 A 1 
ATOM 1764 C C   . TYR A 0 230 . 6.975    5.504   0.262    1.00 95.80 230 A 1 
ATOM 1765 C CB  . TYR A 0 230 . 6.864    3.085   0.967    1.00 95.80 230 A 1 
ATOM 1766 O O   . TYR A 0 230 . 5.971    5.725   -0.415   1.00 95.80 230 A 1 
ATOM 1767 C CG  . TYR A 0 230 . 7.922    2.726   -0.063   1.00 95.80 230 A 1 
ATOM 1768 C CD1 . TYR A 0 230 . 7.584    2.646   -1.430   1.00 95.80 230 A 1 
ATOM 1769 C CD2 . TYR A 0 230 . 9.248    2.486   0.344    1.00 95.80 230 A 1 
ATOM 1770 C CE1 . TYR A 0 230 . 8.566    2.303   -2.384   1.00 95.80 230 A 1 
ATOM 1771 C CE2 . TYR A 0 230 . 10.228   2.142   -0.607   1.00 95.80 230 A 1 
ATOM 1772 O OH  . TYR A 0 230 . 10.830   1.694   -2.897   1.00 95.80 230 A 1 
ATOM 1773 C CZ  . TYR A 0 230 . 9.891    2.042   -1.974   1.00 95.80 230 A 1 
ATOM 1774 N N   . ALA A 0 231 . 8.152    6.055   -0.013   1.00 95.79 231 A 1 
ATOM 1775 C CA  . ALA A 0 231 . 8.402    6.888   -1.181   1.00 95.79 231 A 1 
ATOM 1776 C C   . ALA A 0 231 . 9.789    6.597   -1.764   1.00 95.79 231 A 1 
ATOM 1777 C CB  . ALA A 0 231 . 8.237    8.362   -0.794   1.00 95.79 231 A 1 
ATOM 1778 O O   . ALA A 0 231 . 10.759   6.439   -1.023   1.00 95.79 231 A 1 
ATOM 1779 N N   . ARG A 0 232 . 9.882    6.558   -3.096   1.00 97.49 232 A 1 
ATOM 1780 C CA  . ARG A 0 232 . 11.132   6.389   -3.842   1.00 97.49 232 A 1 
ATOM 1781 C C   . ARG A 0 232 . 11.140   7.279   -5.086   1.00 97.49 232 A 1 
ATOM 1782 C CB  . ARG A 0 232 . 11.335   4.892   -4.147   1.00 97.49 232 A 1 
ATOM 1783 O O   . ARG A 0 232 . 10.209   7.215   -5.878   1.00 97.49 232 A 1 
ATOM 1784 C CG  . ARG A 0 232 . 12.574   4.646   -5.018   1.00 97.49 232 A 1 
ATOM 1785 C CD  . ARG A 0 232 . 13.030   3.179   -5.068   1.00 97.49 232 A 1 
ATOM 1786 N NE  . ARG A 0 232 . 12.030   2.256   -5.647   1.00 97.49 232 A 1 
ATOM 1787 N NH1 . ARG A 0 232 . 12.313   2.776   -7.877   1.00 97.49 232 A 1 
ATOM 1788 N NH2 . ARG A 0 232 . 10.967   1.145   -7.358   1.00 97.49 232 A 1 
ATOM 1789 C CZ  . ARG A 0 232 . 11.782   2.062   -6.934   1.00 97.49 232 A 1 
ATOM 1790 N N   . ASP A 0 233 . 12.189   8.078   -5.264   1.00 97.10 233 A 1 
ATOM 1791 C CA  . ASP A 0 233 . 12.488   8.901   -6.447   1.00 97.10 233 A 1 
ATOM 1792 C C   . ASP A 0 233 . 13.853   8.443   -6.979   1.00 97.10 233 A 1 
ATOM 1793 C CB  . ASP A 0 233 . 12.457   10.390  -6.028   1.00 97.10 233 A 1 
ATOM 1794 O O   . ASP A 0 233 . 14.891   8.768   -6.402   1.00 97.10 233 A 1 
ATOM 1795 C CG  . ASP A 0 233 . 12.569   11.468  -7.124   1.00 97.10 233 A 1 
ATOM 1796 O OD1 . ASP A 0 233 . 12.536   11.233  -8.348   1.00 97.10 233 A 1 
ATOM 1797 O OD2 . ASP A 0 233 . 12.480   12.676  -6.799   1.00 97.10 233 A 1 
ATOM 1798 N N   . VAL A 0 234 . 13.843   7.618   -8.030   1.00 96.66 234 A 1 
ATOM 1799 C CA  . VAL A 0 234 . 15.047   7.175   -8.752   1.00 96.66 234 A 1 
ATOM 1800 C C   . VAL A 0 234 . 15.209   8.029   -9.993   1.00 96.66 234 A 1 
ATOM 1801 C CB  . VAL A 0 234 . 14.983   5.690   -9.164   1.00 96.66 234 A 1 
ATOM 1802 O O   . VAL A 0 234 . 14.236   8.230   -10.721  1.00 96.66 234 A 1 
ATOM 1803 C CG1 . VAL A 0 234 . 16.194   5.247   -10.000  1.00 96.66 234 A 1 
ATOM 1804 C CG2 . VAL A 0 234 . 14.945   4.787   -7.931   1.00 96.66 234 A 1 
ATOM 1805 N N   . ARG A 0 235 . 16.438   8.475   -10.256  1.00 95.43 235 A 1 
ATOM 1806 C CA  . ARG A 0 235 . 16.848   9.095   -11.518  1.00 95.43 235 A 1 
ATOM 1807 C C   . ARG A 0 235 . 18.202   8.552   -11.942  1.00 95.43 235 A 1 
ATOM 1808 C CB  . ARG A 0 235 . 16.884   10.620  -11.415  1.00 95.43 235 A 1 
ATOM 1809 O O   . ARG A 0 235 . 19.084   8.462   -11.089  1.00 95.43 235 A 1 
ATOM 1810 C CG  . ARG A 0 235 . 15.528   11.145  -10.941  1.00 95.43 235 A 1 
ATOM 1811 C CD  . ARG A 0 235 . 15.515   12.660  -10.878  1.00 95.43 235 A 1 
ATOM 1812 N NE  . ARG A 0 235 . 14.490   13.104  -9.916   1.00 95.43 235 A 1 
ATOM 1813 N NH1 . ARG A 0 235 . 15.157   15.285  -9.886   1.00 95.43 235 A 1 
ATOM 1814 N NH2 . ARG A 0 235 . 13.750   14.533  -8.318   1.00 95.43 235 A 1 
ATOM 1815 C CZ  . ARG A 0 235 . 14.462   14.302  -9.381   1.00 95.43 235 A 1 
ATOM 1816 N N   . ALA A 0 236 . 18.352   8.198   -13.207  1.00 93.62 236 A 1 
ATOM 1817 C CA  . ALA A 0 236 . 19.616   7.805   -13.810  1.00 93.62 236 A 1 
ATOM 1818 C C   . ALA A 0 236 . 19.775   8.520   -15.154  1.00 93.62 236 A 1 
ATOM 1819 C CB  . ALA A 0 236 . 19.684   6.280   -13.942  1.00 93.62 236 A 1 
ATOM 1820 O O   . ALA A 0 236 . 18.782   8.752   -15.832  1.00 93.62 236 A 1 
ATOM 1821 N N   . ASP A 0 237 . 21.011   8.867   -15.473  1.00 91.43 237 A 1 
ATOM 1822 C CA  . ASP A 0 237 . 21.437   9.738   -16.569  1.00 91.43 237 A 1 
ATOM 1823 C C   . ASP A 0 237 . 22.724   9.097   -17.128  1.00 91.43 237 A 1 
ATOM 1824 C CB  . ASP A 0 237 . 21.632   11.124  -15.919  1.00 91.43 237 A 1 
ATOM 1825 O O   . ASP A 0 237 . 23.617   8.755   -16.344  1.00 91.43 237 A 1 
ATOM 1826 C CG  . ASP A 0 237 . 22.151   12.248  -16.813  1.00 91.43 237 A 1 
ATOM 1827 O OD1 . ASP A 0 237 . 22.643   11.935  -17.914  1.00 91.43 237 A 1 
ATOM 1828 O OD2 . ASP A 0 237 . 22.098   13.404  -16.319  1.00 91.43 237 A 1 
ATOM 1829 N N   . ASP A 0 238 . 22.761   8.768   -18.423  1.00 92.59 238 A 1 
ATOM 1830 C CA  . ASP A 0 238 . 23.735   7.825   -19.013  1.00 92.59 238 A 1 
ATOM 1831 C C   . ASP A 0 238 . 24.194   8.244   -20.429  1.00 92.59 238 A 1 
ATOM 1832 C CB  . ASP A 0 238 . 23.181   6.389   -18.885  1.00 92.59 238 A 1 
ATOM 1833 O O   . ASP A 0 238 . 24.238   7.447   -21.371  1.00 92.59 238 A 1 
ATOM 1834 C CG  . ASP A 0 238 . 24.141   5.254   -19.254  1.00 92.59 238 A 1 
ATOM 1835 O OD1 . ASP A 0 238 . 25.384   5.383   -19.176  1.00 92.59 238 A 1 
ATOM 1836 O OD2 . ASP A 0 238 . 23.708   4.091   -19.430  1.00 92.59 238 A 1 
ATOM 1837 N N   . ASP A 0 239 . 24.548   9.527   -20.525  1.00 88.98 239 A 1 
ATOM 1838 C CA  . ASP A 0 239 . 25.266   10.224  -21.602  1.00 88.98 239 A 1 
ATOM 1839 C C   . ASP A 0 239 . 26.351   9.353   -22.288  1.00 88.98 239 A 1 
ATOM 1840 C CB  . ASP A 0 239 . 25.945   11.457  -20.938  1.00 88.98 239 A 1 
ATOM 1841 O O   . ASP A 0 239 . 27.305   8.899   -21.647  1.00 88.98 239 A 1 
ATOM 1842 C CG  . ASP A 0 239 . 25.581   12.841  -21.484  1.00 88.98 239 A 1 
ATOM 1843 O OD1 . ASP A 0 239 . 25.069   12.917  -22.621  1.00 88.98 239 A 1 
ATOM 1844 O OD2 . ASP A 0 239 . 25.986   13.828  -20.821  1.00 88.98 239 A 1 
ATOM 1845 N N   . GLN A 0 240 . 26.288   9.169   -23.612  1.00 90.76 240 A 1 
ATOM 1846 C CA  . GLN A 0 240 . 27.317   8.515   -24.438  1.00 90.76 240 A 1 
ATOM 1847 C C   . GLN A 0 240 . 27.646   9.353   -25.683  1.00 90.76 240 A 1 
ATOM 1848 C CB  . GLN A 0 240 . 26.857   7.118   -24.904  1.00 90.76 240 A 1 
ATOM 1849 O O   . GLN A 0 240 . 26.739   9.773   -26.395  1.00 90.76 240 A 1 
ATOM 1850 C CG  . GLN A 0 240 . 26.454   6.123   -23.796  1.00 90.76 240 A 1 
ATOM 1851 C CD  . GLN A 0 240 . 27.025   4.730   -24.052  1.00 90.76 240 A 1 
ATOM 1852 N NE2 . GLN A 0 240 . 28.334   4.581   -23.975  1.00 90.76 240 A 1 
ATOM 1853 O OE1 . GLN A 0 240 . 26.365   3.744   -24.356  1.00 90.76 240 A 1 
ATOM 1854 N N   . TRP A 0 241 . 28.929   9.534   -26.023  1.00 89.14 241 A 1 
ATOM 1855 C CA  . TRP A 0 241 . 29.314   10.268  -27.242  1.00 89.14 241 A 1 
ATOM 1856 C C   . TRP A 0 241 . 30.673   9.857   -27.824  1.00 89.14 241 A 1 
ATOM 1857 C CB  . TRP A 0 241 . 29.285   11.781  -26.964  1.00 89.14 241 A 1 
ATOM 1858 O O   . TRP A 0 241 . 31.552   9.362   -27.110  1.00 89.14 241 A 1 
ATOM 1859 C CG  . TRP A 0 241 . 30.350   12.301  -26.044  1.00 89.14 241 A 1 
ATOM 1860 C CD1 . TRP A 0 241 . 31.495   12.897  -26.445  1.00 89.14 241 A 1 
ATOM 1861 C CD2 . TRP A 0 241 . 30.381   12.315  -24.581  1.00 89.14 241 A 1 
ATOM 1862 C CE2 . TRP A 0 241 . 31.594   12.946  -24.165  1.00 89.14 241 A 1 
ATOM 1863 C CE3 . TRP A 0 241 . 29.506   11.886  -23.559  1.00 89.14 241 A 1 
ATOM 1864 N NE1 . TRP A 0 241 . 32.234   13.275  -25.343  1.00 89.14 241 A 1 
ATOM 1865 C CH2 . TRP A 0 241 . 31.036   12.676  -21.822  1.00 89.14 241 A 1 
ATOM 1866 C CZ2 . TRP A 0 241 . 31.928   13.128  -22.811  1.00 89.14 241 A 1 
ATOM 1867 C CZ3 . TRP A 0 241 . 29.832   12.059  -22.201  1.00 89.14 241 A 1 
ATOM 1868 N N   . ALA A 0 242 . 30.873   10.113  -29.119  1.00 90.54 242 A 1 
ATOM 1869 C CA  . ALA A 0 242 . 32.180   10.096  -29.770  1.00 90.54 242 A 1 
ATOM 1870 C C   . ALA A 0 242 . 32.290   11.153  -30.884  1.00 90.54 242 A 1 
ATOM 1871 C CB  . ALA A 0 242 . 32.470   8.697   -30.325  1.00 90.54 242 A 1 
ATOM 1872 O O   . ALA A 0 242 . 31.291   11.529  -31.492  1.00 90.54 242 A 1 
ATOM 1873 N N   . GLU A 0 243 . 33.521   11.580  -31.163  1.00 90.29 243 A 1 
ATOM 1874 C CA  . GLU A 0 243 . 33.893   12.482  -32.261  1.00 90.29 243 A 1 
ATOM 1875 C C   . GLU A 0 243 . 35.154   11.920  -32.950  1.00 90.29 243 A 1 
ATOM 1876 C CB  . GLU A 0 243 . 34.211   13.903  -31.731  1.00 90.29 243 A 1 
ATOM 1877 O O   . GLU A 0 243 . 36.089   11.515  -32.253  1.00 90.29 243 A 1 
ATOM 1878 C CG  . GLU A 0 243 . 33.112   14.625  -30.921  1.00 90.29 243 A 1 
ATOM 1879 C CD  . GLU A 0 243 . 33.577   15.971  -30.306  1.00 90.29 243 A 1 
ATOM 1880 O OE1 . GLU A 0 243 . 32.726   16.691  -29.734  1.00 90.29 243 A 1 
ATOM 1881 O OE2 . GLU A 0 243 . 34.792   16.294  -30.347  1.00 90.29 243 A 1 
ATOM 1882 N N   . ASP A 0 244 . 35.230   11.941  -34.282  1.00 86.36 244 A 1 
ATOM 1883 C CA  . ASP A 0 244 . 36.501   11.897  -35.027  1.00 86.36 244 A 1 
ATOM 1884 C C   . ASP A 0 244 . 36.649   13.216  -35.790  1.00 86.36 244 A 1 
ATOM 1885 C CB  . ASP A 0 244 . 36.615   10.669  -35.957  1.00 86.36 244 A 1 
ATOM 1886 O O   . ASP A 0 244 . 35.686   13.745  -36.338  1.00 86.36 244 A 1 
ATOM 1887 C CG  . ASP A 0 244 . 38.064   10.335  -36.396  1.00 86.36 244 A 1 
ATOM 1888 O OD1 . ASP A 0 244 . 38.957   11.226  -36.376  1.00 86.36 244 A 1 
ATOM 1889 O OD2 . ASP A 0 244 . 38.322   9.145   -36.693  1.00 86.36 244 A 1 
ATOM 1890 N N   . TYR A 0 245 . 37.848   13.789  -35.808  1.00 86.58 245 A 1 
ATOM 1891 C CA  . TYR A 0 245 . 38.155   14.974  -36.597  1.00 86.58 245 A 1 
ATOM 1892 C C   . TYR A 0 245 . 39.438   14.778  -37.389  1.00 86.58 245 A 1 
ATOM 1893 C CB  . TYR A 0 245 . 38.232   16.231  -35.723  1.00 86.58 245 A 1 
ATOM 1894 O O   . TYR A 0 245 . 40.550   14.911  -36.856  1.00 86.58 245 A 1 
ATOM 1895 C CG  . TYR A 0 245 . 38.535   17.451  -36.571  1.00 86.58 245 A 1 
ATOM 1896 C CD1 . TYR A 0 245 . 39.831   17.999  -36.607  1.00 86.58 245 A 1 
ATOM 1897 C CD2 . TYR A 0 245 . 37.558   17.904  -37.470  1.00 86.58 245 A 1 
ATOM 1898 C CE1 . TYR A 0 245 . 40.150   18.990  -37.557  1.00 86.58 245 A 1 
ATOM 1899 C CE2 . TYR A 0 245 . 37.862   18.886  -38.423  1.00 86.58 245 A 1 
ATOM 1900 O OH  . TYR A 0 245 . 39.438   20.345  -39.439  1.00 86.58 245 A 1 
ATOM 1901 C CZ  . TYR A 0 245 . 39.161   19.420  -38.476  1.00 86.58 245 A 1 
ATOM 1902 N N   . ASP A 0 246 . 39.284   14.564  -38.691  1.00 82.54 246 A 1 
ATOM 1903 C CA  . ASP A 0 246 . 40.390   14.321  -39.598  1.00 82.54 246 A 1 
ATOM 1904 C C   . ASP A 0 246 . 40.708   15.532  -40.488  1.00 82.54 246 A 1 
ATOM 1905 C CB  . ASP A 0 246 . 40.188   13.005  -40.368  1.00 82.54 246 A 1 
ATOM 1906 O O   . ASP A 0 246 . 39.895   16.420  -40.776  1.00 82.54 246 A 1 
ATOM 1907 C CG  . ASP A 0 246 . 41.486   12.204  -40.478  1.00 82.54 246 A 1 
ATOM 1908 O OD1 . ASP A 0 246 . 42.581   12.829  -40.423  1.00 82.54 246 A 1 
ATOM 1909 O OD2 . ASP A 0 246 . 41.422   10.980  -40.721  1.00 82.54 246 A 1 
ATOM 1910 N N   . ARG A 0 247 . 41.968   15.628  -40.916  1.00 76.75 247 A 1 
ATOM 1911 C CA  . ARG A 0 247 . 42.438   16.763  -41.721  1.00 76.75 247 A 1 
ATOM 1912 C C   . ARG A 0 247 . 43.594   16.378  -42.620  1.00 76.75 247 A 1 
ATOM 1913 C CB  . ARG A 0 247 . 42.780   17.941  -40.798  1.00 76.75 247 A 1 
ATOM 1914 O O   . ARG A 0 247 . 44.739   16.254  -42.181  1.00 76.75 247 A 1 
ATOM 1915 C CG  . ARG A 0 247 . 43.039   19.217  -41.611  1.00 76.75 247 A 1 
ATOM 1916 C CD  . ARG A 0 247 . 43.462   20.372  -40.701  1.00 76.75 247 A 1 
ATOM 1917 N NE  . ARG A 0 247 . 42.348   20.861  -39.869  1.00 76.75 247 A 1 
ATOM 1918 N NH1 . ARG A 0 247 . 43.584   21.966  -38.292  1.00 76.75 247 A 1 
ATOM 1919 N NH2 . ARG A 0 247 . 41.358   21.981  -38.161  1.00 76.75 247 A 1 
ATOM 1920 C CZ  . ARG A 0 247 . 42.433   21.609  -38.787  1.00 76.75 247 A 1 
ATOM 1921 N N   . TYR A 0 248 . 43.332   16.365  -43.921  1.00 68.21 248 A 1 
ATOM 1922 C CA  . TYR A 0 248 . 44.260   15.912  -44.949  1.00 68.21 248 A 1 
ATOM 1923 C C   . TYR A 0 248 . 44.805   17.068  -45.801  1.00 68.21 248 A 1 
ATOM 1924 C CB  . TYR A 0 248 . 43.567   14.817  -45.766  1.00 68.21 248 A 1 
ATOM 1925 O O   . TYR A 0 248 . 44.211   17.506  -46.788  1.00 68.21 248 A 1 
ATOM 1926 C CG  . TYR A 0 248 . 43.333   13.558  -44.954  1.00 68.21 248 A 1 
ATOM 1927 C CD1 . TYR A 0 248 . 44.426   12.712  -44.683  1.00 68.21 248 A 1 
ATOM 1928 C CD2 . TYR A 0 248 . 42.054   13.247  -44.442  1.00 68.21 248 A 1 
ATOM 1929 C CE1 . TYR A 0 248 . 44.242   11.552  -43.911  1.00 68.21 248 A 1 
ATOM 1930 C CE2 . TYR A 0 248 . 41.876   12.089  -43.659  1.00 68.21 248 A 1 
ATOM 1931 O OH  . TYR A 0 248 . 42.860   10.126  -42.631  1.00 68.21 248 A 1 
ATOM 1932 C CZ  . TYR A 0 248 . 42.973   11.241  -43.390  1.00 68.21 248 A 1 
ATOM 1933 N N   . GLY A 0 249 . 46.001   17.559  -45.452  1.00 58.89 249 A 1 
ATOM 1934 C CA  . GLY A 0 249 . 46.743   18.541  -46.250  1.00 58.89 249 A 1 
ATOM 1935 C C   . GLY A 0 249 . 47.618   17.896  -47.329  1.00 58.89 249 A 1 
ATOM 1936 O O   . GLY A 0 249 . 48.820   17.689  -47.125  1.00 58.89 249 A 1 
ATOM 1937 N N   . LYS A 0 250 . 47.053   17.626  -48.511  1.00 53.03 250 A 1 
ATOM 1938 C CA  . LYS A 0 250 . 47.743   16.965  -49.632  1.00 53.03 250 A 1 
ATOM 1939 C C   . LYS A 0 250 . 48.699   17.916  -50.365  1.00 53.03 250 A 1 
ATOM 1940 C CB  . LYS A 0 250 . 46.703   16.284  -50.536  1.00 53.03 250 A 1 
ATOM 1941 O O   . LYS A 0 250 . 48.410   18.456  -51.433  1.00 53.03 250 A 1 
ATOM 1942 C CG  . LYS A 0 250 . 47.319   15.306  -51.555  1.00 53.03 250 A 1 
ATOM 1943 C CD  . LYS A 0 250 . 46.207   14.480  -52.224  1.00 53.03 250 A 1 
ATOM 1944 C CE  . LYS A 0 250 . 46.746   13.379  -53.146  1.00 53.03 250 A 1 
ATOM 1945 N NZ  . LYS A 0 250 . 47.013   13.877  -54.513  1.00 53.03 250 A 1 
ATOM 1946 N N   . LYS A 0 251 . 49.893   18.089  -49.790  1.00 51.45 251 A 1 
ATOM 1947 C CA  . LYS A 0 251 . 51.079   18.606  -50.494  1.00 51.45 251 A 1 
ATOM 1948 C C   . LYS A 0 251 . 51.644   17.502  -51.381  1.00 51.45 251 A 1 
ATOM 1949 C CB  . LYS A 0 251 . 52.133   19.106  -49.495  1.00 51.45 251 A 1 
ATOM 1950 O O   . LYS A 0 251 . 52.403   16.663  -50.904  1.00 51.45 251 A 1 
ATOM 1951 C CG  . LYS A 0 251 . 51.711   20.437  -48.872  1.00 51.45 251 A 1 
ATOM 1952 C CD  . LYS A 0 251 . 52.718   20.884  -47.809  1.00 51.45 251 A 1 
ATOM 1953 C CE  . LYS A 0 251 . 52.215   22.199  -47.212  1.00 51.45 251 A 1 
ATOM 1954 N NZ  . LYS A 0 251 . 52.927   22.544  -45.960  1.00 51.45 251 A 1 
ATOM 1955 N N   . ASP A 0 252 . 51.261   17.497  -52.654  1.00 45.53 252 A 1 
ATOM 1956 C CA  . ASP A 0 252 . 51.585   16.413  -53.587  1.00 45.53 252 A 1 
ATOM 1957 C C   . ASP A 0 252 . 53.092   16.248  -53.856  1.00 45.53 252 A 1 
ATOM 1958 C CB  . ASP A 0 252 . 50.775   16.564  -54.891  1.00 45.53 252 A 1 
ATOM 1959 O O   . ASP A 0 252 . 53.664   16.817  -54.789  1.00 45.53 252 A 1 
ATOM 1960 C CG  . ASP A 0 252 . 49.507   15.720  -54.842  1.00 45.53 252 A 1 
ATOM 1961 O OD1 . ASP A 0 252 . 49.624   14.502  -54.591  1.00 45.53 252 A 1 
ATOM 1962 O OD2 . ASP A 0 252 . 48.386   16.238  -55.023  1.00 45.53 252 A 1 
ATOM 1963 N N   . VAL A 0 253 . 53.730   15.356  -53.091  1.00 44.09 253 A 1 
ATOM 1964 C CA  . VAL A 0 253 . 55.021   14.728  -53.425  1.00 44.09 253 A 1 
ATOM 1965 C C   . VAL A 0 253 . 54.773   13.623  -54.467  1.00 44.09 253 A 1 
ATOM 1966 C CB  . VAL A 0 253 . 55.767   14.235  -52.161  1.00 44.09 253 A 1 
ATOM 1967 O O   . VAL A 0 253 . 55.068   12.451  -54.257  1.00 44.09 253 A 1 
ATOM 1968 C CG1 . VAL A 0 253 . 57.218   13.830  -52.475  1.00 44.09 253 A 1 
ATOM 1969 C CG2 . VAL A 0 253 . 55.859   15.331  -51.087  1.00 44.09 253 A 1 
ATOM 1970 N N   . GLY A 0 254 . 54.141   14.002  -55.580  1.00 46.28 254 A 1 
ATOM 1971 C CA  . GLY A 0 254 . 53.535   13.067  -56.533  1.00 46.28 254 A 1 
ATOM 1972 C C   . GLY A 0 254 . 53.053   13.714  -57.832  1.00 46.28 254 A 1 
ATOM 1973 O O   . GLY A 0 254 . 52.151   13.193  -58.483  1.00 46.28 254 A 1 
ATOM 1974 N N   . ALA A 0 255 . 53.620   14.861  -58.216  1.00 41.09 255 A 1 
ATOM 1975 C CA  . ALA A 0 255 . 53.274   15.506  -59.477  1.00 41.09 255 A 1 
ATOM 1976 C C   . ALA A 0 255 . 53.588   14.588  -60.678  1.00 41.09 255 A 1 
ATOM 1977 C CB  . ALA A 0 255 . 54.011   16.849  -59.573  1.00 41.09 255 A 1 
ATOM 1978 O O   . ALA A 0 255 . 54.730   14.167  -60.849  1.00 41.09 255 A 1 
ATOM 1979 N N   . TYR A 0 256 . 52.582   14.380  -61.539  1.00 41.62 256 A 1 
ATOM 1980 C CA  . TYR A 0 256 . 52.667   13.721  -62.853  1.00 41.62 256 A 1 
ATOM 1981 C C   . TYR A 0 256 . 52.974   12.202  -62.834  1.00 41.62 256 A 1 
ATOM 1982 C CB  . TYR A 0 256 . 53.569   14.575  -63.767  1.00 41.62 256 A 1 
ATOM 1983 O O   . TYR A 0 256 . 54.112   11.744  -62.802  1.00 41.62 256 A 1 
ATOM 1984 C CG  . TYR A 0 256 . 54.051   13.959  -65.064  1.00 41.62 256 A 1 
ATOM 1985 C CD1 . TYR A 0 256 . 55.254   13.226  -65.069  1.00 41.62 256 A 1 
ATOM 1986 C CD2 . TYR A 0 256 . 53.387   14.227  -66.275  1.00 41.62 256 A 1 
ATOM 1987 C CE1 . TYR A 0 256 . 55.793   12.745  -66.275  1.00 41.62 256 A 1 
ATOM 1988 C CE2 . TYR A 0 256 . 53.944   13.779  -67.489  1.00 41.62 256 A 1 
ATOM 1989 O OH  . TYR A 0 256 . 55.677   12.627  -68.668  1.00 41.62 256 A 1 
ATOM 1990 C CZ  . TYR A 0 256 . 55.143   13.037  -67.491  1.00 41.62 256 A 1 
ATOM 1991 N N   . GLY A 0 257 . 51.914   11.401  -62.985  1.00 42.53 257 A 1 
ATOM 1992 C CA  . GLY A 0 257 . 51.976   9.960   -63.255  1.00 42.53 257 A 1 
ATOM 1993 C C   . GLY A 0 257 . 51.843   9.602   -64.742  1.00 42.53 257 A 1 
ATOM 1994 O O   . GLY A 0 257 . 51.066   8.712   -65.067  1.00 42.53 257 A 1 
ATOM 1995 N N   . ALA A 0 258 . 52.537   10.292  -65.660  1.00 46.16 258 A 1 
ATOM 1996 C CA  . ALA A 0 258 . 52.317   10.127  -67.112  1.00 46.16 258 A 1 
ATOM 1997 C C   . ALA A 0 258 . 53.577   9.840   -67.964  1.00 46.16 258 A 1 
ATOM 1998 C CB  . ALA A 0 258 . 51.425   11.265  -67.627  1.00 46.16 258 A 1 
ATOM 1999 O O   . ALA A 0 258 . 53.615   10.148  -69.151  1.00 46.16 258 A 1 
ATOM 2000 N N   . ALA A 0 259 . 54.581   9.167   -67.388  1.00 40.51 259 A 1 
ATOM 2001 C CA  . ALA A 0 259 . 55.640   8.478   -68.149  1.00 40.51 259 A 1 
ATOM 2002 C C   . ALA A 0 259 . 55.526   6.934   -68.105  1.00 40.51 259 A 1 
ATOM 2003 C CB  . ALA A 0 259 . 57.004   8.980   -67.661  1.00 40.51 259 A 1 
ATOM 2004 O O   . ALA A 0 259 . 56.310   6.229   -68.737  1.00 40.51 259 A 1 
ATOM 2005 N N   . ALA A 0 260 . 54.555   6.388   -67.365  1.00 36.85 260 A 1 
ATOM 2006 C CA  . ALA A 0 260 . 54.421   4.955   -67.101  1.00 36.85 260 A 1 
ATOM 2007 C C   . ALA A 0 260 . 53.534   4.225   -68.132  1.00 36.85 260 A 1 
ATOM 2008 C CB  . ALA A 0 260 . 53.964   4.774   -65.646  1.00 36.85 260 A 1 
ATOM 2009 O O   . ALA A 0 260 . 52.545   3.591   -67.770  1.00 36.85 260 A 1 
ATOM 2010 N N   . SER A 0 261 . 53.878   4.283   -69.424  1.00 42.28 261 A 1 
ATOM 2011 C CA  . SER A 0 261 . 53.269   3.388   -70.423  1.00 42.28 261 A 1 
ATOM 2012 C C   . SER A 0 261 . 54.232   3.003   -71.553  1.00 42.28 261 A 1 
ATOM 2013 C CB  . SER A 0 261 . 51.947   3.953   -70.964  1.00 42.28 261 A 1 
ATOM 2014 O O   . SER A 0 261 . 54.993   3.826   -72.050  1.00 42.28 261 A 1 
ATOM 2015 O OG  . SER A 0 261 . 52.141   5.114   -71.741  1.00 42.28 261 A 1 
ATOM 2016 N N   . THR A 0 262 . 54.168   1.728   -71.955  1.00 39.71 262 A 1 
ATOM 2017 C CA  . THR A 0 262 . 54.914   1.070   -73.052  1.00 39.71 262 A 1 
ATOM 2018 C C   . THR A 0 262 . 56.448   1.156   -73.048  1.00 39.71 262 A 1 
ATOM 2019 C CB  . THR A 0 262 . 54.379   1.445   -74.446  1.00 39.71 262 A 1 
ATOM 2020 O O   . THR A 0 262 . 57.056   2.188   -73.311  1.00 39.71 262 A 1 
ATOM 2021 C CG2 . THR A 0 262 . 53.029   0.780   -74.711  1.00 39.71 262 A 1 
ATOM 2022 O OG1 . THR A 0 262 . 54.196   2.829   -74.605  1.00 39.71 262 A 1 
ATOM 2023 N N   . TRP A 0 263 . 57.089   -0.011  -72.912  1.00 32.94 263 A 1 
ATOM 2024 C CA  . TRP A 0 263 . 58.467   -0.220  -73.365  1.00 32.94 263 A 1 
ATOM 2025 C C   . TRP A 0 263 . 58.602   0.085   -74.867  1.00 32.94 263 A 1 
ATOM 2026 C CB  . TRP A 0 263 . 58.857   -1.699  -73.171  1.00 32.94 263 A 1 
ATOM 2027 O O   . TRP A 0 263 . 57.980   -0.587  -75.689  1.00 32.94 263 A 1 
ATOM 2028 C CG  . TRP A 0 263 . 59.431   -2.141  -71.863  1.00 32.94 263 A 1 
ATOM 2029 C CD1 . TRP A 0 263 . 59.050   -1.752  -70.625  1.00 32.94 263 A 1 
ATOM 2030 C CD2 . TRP A 0 263 . 60.510   -3.107  -71.665  1.00 32.94 263 A 1 
ATOM 2031 C CE2 . TRP A 0 263 . 60.737   -3.255  -70.265  1.00 32.94 263 A 1 
ATOM 2032 C CE3 . TRP A 0 263 . 61.319   -3.874  -72.534  1.00 32.94 263 A 1 
ATOM 2033 N NE1 . TRP A 0 263 . 59.818   -2.409  -69.680  1.00 32.94 263 A 1 
ATOM 2034 C CH2 . TRP A 0 263 . 62.512   -4.860  -70.644  1.00 32.94 263 A 1 
ATOM 2035 C CZ2 . TRP A 0 263 . 61.721   -4.114  -69.753  1.00 32.94 263 A 1 
ATOM 2036 C CZ3 . TRP A 0 263 . 62.310   -4.740  -72.031  1.00 32.94 263 A 1 
ATOM 2037 N N   . ASN A 0 264 . 59.509   0.989   -75.239  1.00 43.74 264 A 1 
ATOM 2038 C CA  . ASN A 0 264 . 60.186   0.930   -76.535  1.00 43.74 264 A 1 
ATOM 2039 C C   . ASN A 0 264 . 61.627   1.450   -76.403  1.00 43.74 264 A 1 
ATOM 2040 C CB  . ASN A 0 264 . 59.363   1.648   -77.619  1.00 43.74 264 A 1 
ATOM 2041 O O   . ASN A 0 264 . 61.919   2.340   -75.608  1.00 43.74 264 A 1 
ATOM 2042 C CG  . ASN A 0 264 . 59.695   1.155   -79.021  1.00 43.74 264 A 1 
ATOM 2043 N ND2 . ASN A 0 264 . 58.866   1.465   -79.989  1.00 43.74 264 A 1 
ATOM 2044 O OD1 . ASN A 0 264 . 60.688   0.489   -79.275  1.00 43.74 264 A 1 
ATOM 2045 N N   . SER A 0 265 . 62.563   0.855   -77.137  1.00 31.99 265 A 1 
ATOM 2046 C CA  . SER A 0 265 . 63.995   0.987   -76.870  1.00 31.99 265 A 1 
ATOM 2047 C C   . SER A 0 265 . 64.646   2.151   -77.634  1.00 31.99 265 A 1 
ATOM 2048 C CB  . SER A 0 265 . 64.682   -0.352  -77.180  1.00 31.99 265 A 1 
ATOM 2049 O O   . SER A 0 265 . 65.046   1.952   -78.786  1.00 31.99 265 A 1 
ATOM 2050 O OG  . SER A 0 265 . 64.419   -0.741  -78.514  1.00 31.99 265 A 1 
ATOM 2051 N N   . LYS A 0 266 . 64.781   3.325   -76.987  1.00 39.75 266 A 1 
ATOM 2052 C CA  . LYS A 0 266 . 65.830   4.372   -77.166  1.00 39.75 266 A 1 
ATOM 2053 C C   . LYS A 0 266 . 65.516   5.623   -76.323  1.00 39.75 266 A 1 
ATOM 2054 C CB  . LYS A 0 266 . 65.915   4.861   -78.631  1.00 39.75 266 A 1 
ATOM 2055 O O   . LYS A 0 266 . 64.390   6.096   -76.383  1.00 39.75 266 A 1 
ATOM 2056 C CG  . LYS A 0 266 . 66.934   4.090   -79.493  1.00 39.75 266 A 1 
ATOM 2057 C CD  . LYS A 0 266 . 66.379   3.883   -80.909  1.00 39.75 266 A 1 
ATOM 2058 C CE  . LYS A 0 266 . 67.190   2.832   -81.667  1.00 39.75 266 A 1 
ATOM 2059 N NZ  . LYS A 0 266 . 66.519   2.482   -82.942  1.00 39.75 266 A 1 
ATOM 2060 N N   . GLY A 0 267 . 66.534   6.230   -75.699  1.00 39.62 267 A 1 
ATOM 2061 C CA  . GLY A 0 267 . 66.506   7.655   -75.320  1.00 39.62 267 A 1 
ATOM 2062 C C   . GLY A 0 267 . 66.392   7.979   -73.826  1.00 39.62 267 A 1 
ATOM 2063 O O   . GLY A 0 267 . 65.334   8.381   -73.366  1.00 39.62 267 A 1 
ATOM 2064 N N   . ASP A 0 268 . 67.510   7.830   -73.116  1.00 42.92 268 A 1 
ATOM 2065 C CA  . ASP A 0 268 . 68.029   8.677   -72.027  1.00 42.92 268 A 1 
ATOM 2066 C C   . ASP A 0 268 . 67.043   9.459   -71.128  1.00 42.92 268 A 1 
ATOM 2067 C CB  . ASP A 0 268 . 69.075   9.641   -72.628  1.00 42.92 268 A 1 
ATOM 2068 O O   . ASP A 0 268 . 66.451   10.465  -71.519  1.00 42.92 268 A 1 
ATOM 2069 C CG  . ASP A 0 268 . 70.131   8.956   -73.513  1.00 42.92 268 A 1 
ATOM 2070 O OD1 . ASP A 0 268 . 70.253   7.708   -73.449  1.00 42.92 268 A 1 
ATOM 2071 O OD2 . ASP A 0 268 . 70.776   9.682   -74.300  1.00 42.92 268 A 1 
ATOM 2072 N N   . ALA A 0 269 . 67.004   9.089   -69.844  1.00 33.46 269 A 1 
ATOM 2073 C CA  . ALA A 0 269 . 66.412   9.919   -68.797  1.00 33.46 269 A 1 
ATOM 2074 C C   . ALA A 0 269 . 67.286   11.162  -68.525  1.00 33.46 269 A 1 
ATOM 2075 C CB  . ALA A 0 269 . 66.222   9.064   -67.537  1.00 33.46 269 A 1 
ATOM 2076 O O   . ALA A 0 269 . 68.418   11.040  -68.054  1.00 33.46 269 A 1 
ATOM 2077 N N   . ALA A 0 270 . 66.747   12.355  -68.790  1.00 37.92 270 A 1 
ATOM 2078 C CA  . ALA A 0 270 . 67.385   13.639  -68.501  1.00 37.92 270 A 1 
ATOM 2079 C C   . ALA A 0 270 . 66.705   14.322  -67.301  1.00 37.92 270 A 1 
ATOM 2080 C CB  . ALA A 0 270 . 67.362   14.498  -69.771  1.00 37.92 270 A 1 
ATOM 2081 O O   . ALA A 0 270 . 65.554   14.751  -67.383  1.00 37.92 270 A 1 
ATOM 2082 N N   . SER A 0 271 . 67.416   14.390  -66.177  1.00 38.21 271 A 1 
ATOM 2083 C CA  . SER A 0 271 . 66.908   14.901  -64.899  1.00 38.21 271 A 1 
ATOM 2084 C C   . SER A 0 271 . 66.894   16.437  -64.799  1.00 38.21 271 A 1 
ATOM 2085 C CB  . SER A 0 271 . 67.770   14.344  -63.754  1.00 38.21 271 A 1 
ATOM 2086 O O   . SER A 0 271 . 67.652   17.123  -65.475  1.00 38.21 271 A 1 
ATOM 2087 O OG  . SER A 0 271 . 67.928   12.940  -63.851  1.00 38.21 271 A 1 
ATOM 2088 N N   . GLU A 0 272 . 66.126   16.940  -63.824  1.00 38.83 272 A 1 
ATOM 2089 C CA  . GLU A 0 272 . 66.564   18.028  -62.927  1.00 38.83 272 A 1 
ATOM 2090 C C   . GLU A 0 272 . 66.830   19.432  -63.532  1.00 38.83 272 A 1 
ATOM 2091 C CB  . GLU A 0 272 . 67.748   17.476  -62.095  1.00 38.83 272 A 1 
ATOM 2092 O O   . GLU A 0 272 . 67.969   19.881  -63.560  1.00 38.83 272 A 1 
ATOM 2093 C CG  . GLU A 0 272 . 68.151   18.292  -60.858  1.00 38.83 272 A 1 
ATOM 2094 C CD  . GLU A 0 272 . 69.265   17.609  -60.040  1.00 38.83 272 A 1 
ATOM 2095 O OE1 . GLU A 0 272 . 69.409   18.000  -58.857  1.00 38.83 272 A 1 
ATOM 2096 O OE2 . GLU A 0 272 . 69.951   16.705  -60.572  1.00 38.83 272 A 1 
ATOM 2097 N N   . ASP A 0 273 . 65.773   20.197  -63.862  1.00 38.92 273 A 1 
ATOM 2098 C CA  . ASP A 0 273 . 65.538   21.507  -63.200  1.00 38.92 273 A 1 
ATOM 2099 C C   . ASP A 0 273 . 64.102   22.067  -63.415  1.00 38.92 273 A 1 
ATOM 2100 C CB  . ASP A 0 273 . 66.601   22.604  -63.519  1.00 38.92 273 A 1 
ATOM 2101 O O   . ASP A 0 273 . 63.823   22.790  -64.370  1.00 38.92 273 A 1 
ATOM 2102 C CG  . ASP A 0 273 . 66.870   23.466  -62.275  1.00 38.92 273 A 1 
ATOM 2103 O OD1 . ASP A 0 273 . 66.015   23.465  -61.356  1.00 38.92 273 A 1 
ATOM 2104 O OD2 . ASP A 0 273 . 67.923   24.132  -62.150  1.00 38.92 273 A 1 
ATOM 2105 N N   . GLY A 0 274 . 63.161   21.735  -62.519  1.00 39.25 274 A 1 
ATOM 2106 C CA  . GLY A 0 274 . 61.739   22.120  -62.619  1.00 39.25 274 A 1 
ATOM 2107 C C   . GLY A 0 274 . 61.110   22.411  -61.253  1.00 39.25 274 A 1 
ATOM 2108 O O   . GLY A 0 274 . 60.250   21.672  -60.779  1.00 39.25 274 A 1 
ATOM 2109 N N   . LYS A 0 275 . 61.607   23.437  -60.554  1.00 37.89 275 A 1 
ATOM 2110 C CA  . LYS A 0 275 . 61.382   23.611  -59.108  1.00 37.89 275 A 1 
ATOM 2111 C C   . LYS A 0 275 . 59.956   24.063  -58.724  1.00 37.89 275 A 1 
ATOM 2112 C CB  . LYS A 0 275 . 62.458   24.546  -58.516  1.00 37.89 275 A 1 
ATOM 2113 O O   . LYS A 0 275 . 59.651   25.249  -58.734  1.00 37.89 275 A 1 
ATOM 2114 C CG  . LYS A 0 275 . 63.868   23.922  -58.539  1.00 37.89 275 A 1 
ATOM 2115 C CD  . LYS A 0 275 . 64.918   24.846  -57.896  1.00 37.89 275 A 1 
ATOM 2116 C CE  . LYS A 0 275 . 66.305   24.185  -57.777  1.00 37.89 275 A 1 
ATOM 2117 N NZ  . LYS A 0 275 . 67.055   24.156  -59.059  1.00 37.89 275 A 1 
ATOM 2118 N N   . SER A 0 276 . 59.183   23.115  -58.185  1.00 38.14 276 A 1 
ATOM 2119 C CA  . SER A 0 276 . 58.213   23.316  -57.090  1.00 38.14 276 A 1 
ATOM 2120 C C   . SER A 0 276 . 56.992   24.219  -57.351  1.00 38.14 276 A 1 
ATOM 2121 C CB  . SER A 0 276 . 58.983   23.741  -55.829  1.00 38.14 276 A 1 
ATOM 2122 O O   . SER A 0 276 . 56.815   25.242  -56.685  1.00 38.14 276 A 1 
ATOM 2123 O OG  . SER A 0 276 . 58.200   23.601  -54.664  1.00 38.14 276 A 1 
ATOM 2124 N N   . ALA A 0 277 . 56.068   23.770  -58.205  1.00 41.30 277 A 1 
ATOM 2125 C CA  . ALA A 0 277 . 54.663   24.173  -58.077  1.00 41.30 277 A 1 
ATOM 2126 C C   . ALA A 0 277 . 54.076   23.554  -56.792  1.00 41.30 277 A 1 
ATOM 2127 C CB  . ALA A 0 277 . 53.886   23.738  -59.327  1.00 41.30 277 A 1 
ATOM 2128 O O   . ALA A 0 277 . 54.053   22.331  -56.650  1.00 41.30 277 A 1 
ATOM 2129 N N   . TYR A 0 278 . 53.639   24.386  -55.843  1.00 44.76 278 A 1 
ATOM 2130 C CA  . TYR A 0 278 . 53.033   23.924  -54.592  1.00 44.76 278 A 1 
ATOM 2131 C C   . TYR A 0 278 . 51.540   23.660  -54.786  1.00 44.76 278 A 1 
ATOM 2132 C CB  . TYR A 0 278 . 53.271   24.936  -53.462  1.00 44.76 278 A 1 
ATOM 2133 O O   . TYR A 0 278 . 50.731   24.582  -54.728  1.00 44.76 278 A 1 
ATOM 2134 C CG  . TYR A 0 278 . 54.644   24.861  -52.825  1.00 44.76 278 A 1 
ATOM 2135 C CD1 . TYR A 0 278 . 54.870   23.962  -51.764  1.00 44.76 278 A 1 
ATOM 2136 C CD2 . TYR A 0 278 . 55.683   25.697  -53.276  1.00 44.76 278 A 1 
ATOM 2137 C CE1 . TYR A 0 278 . 56.132   23.908  -51.142  1.00 44.76 278 A 1 
ATOM 2138 C CE2 . TYR A 0 278 . 56.946   25.647  -52.656  1.00 44.76 278 A 1 
ATOM 2139 O OH  . TYR A 0 278 . 58.391   24.693  -50.992  1.00 44.76 278 A 1 
ATOM 2140 C CZ  . TYR A 0 278 . 57.171   24.750  -51.588  1.00 44.76 278 A 1 
ATOM 2141 N N   . TRP A 0 279 . 51.190   22.391  -54.975  1.00 42.36 279 A 1 
ATOM 2142 C CA  . TRP A 0 279 . 49.816   21.909  -54.861  1.00 42.36 279 A 1 
ATOM 2143 C C   . TRP A 0 279 . 49.447   21.746  -53.383  1.00 42.36 279 A 1 
ATOM 2144 C CB  . TRP A 0 279 . 49.667   20.601  -55.644  1.00 42.36 279 A 1 
ATOM 2145 O O   . TRP A 0 279 . 50.305   21.436  -52.549  1.00 42.36 279 A 1 
ATOM 2146 C CG  . TRP A 0 279 . 50.039   20.705  -57.093  1.00 42.36 279 A 1 
ATOM 2147 C CD1 . TRP A 0 279 . 51.293   20.593  -57.589  1.00 42.36 279 A 1 
ATOM 2148 C CD2 . TRP A 0 279 . 49.176   20.968  -58.245  1.00 42.36 279 A 1 
ATOM 2149 C CE2 . TRP A 0 279 . 49.993   21.014  -59.416  1.00 42.36 279 A 1 
ATOM 2150 C CE3 . TRP A 0 279 . 47.790   21.173  -58.425  1.00 42.36 279 A 1 
ATOM 2151 N NE1 . TRP A 0 279 . 51.271   20.781  -58.956  1.00 42.36 279 A 1 
ATOM 2152 C CH2 . TRP A 0 279 . 48.084   21.447  -60.838  1.00 42.36 279 A 1 
ATOM 2153 C CZ2 . TRP A 0 279 . 49.468   21.250  -60.696  1.00 42.36 279 A 1 
ATOM 2154 C CZ3 . TRP A 0 279 . 47.251   21.409  -59.705  1.00 42.36 279 A 1 
ATOM 2155 N N   . GLY A 0 280 . 48.178   21.976  -53.056  1.00 51.45 280 A 1 
ATOM 2156 C CA  . GLY A 0 280 . 47.699   21.977  -51.678  1.00 51.45 280 A 1 
ATOM 2157 C C   . GLY A 0 280 . 46.190   21.836  -51.596  1.00 51.45 280 A 1 
ATOM 2158 O O   . GLY A 0 280 . 45.532   22.745  -51.097  1.00 51.45 280 A 1 
ATOM 2159 N N   . LYS A 0 281 . 45.671   20.695  -52.066  1.00 56.36 281 A 1 
ATOM 2160 C CA  . LYS A 0 281 . 44.325   20.239  -51.699  1.00 56.36 281 A 1 
ATOM 2161 C C   . LYS A 0 281 . 44.259   20.125  -50.178  1.00 56.36 281 A 1 
ATOM 2162 C CB  . LYS A 0 281 . 44.012   18.883  -52.361  1.00 56.36 281 A 1 
ATOM 2163 O O   . LYS A 0 281 . 45.171   19.560  -49.566  1.00 56.36 281 A 1 
ATOM 2164 C CG  . LYS A 0 281 . 43.453   19.058  -53.775  1.00 56.36 281 A 1 
ATOM 2165 C CD  . LYS A 0 281 . 43.143   17.709  -54.448  1.00 56.36 281 A 1 
ATOM 2166 C CE  . LYS A 0 281 . 42.394   17.876  -55.782  1.00 56.36 281 A 1 
ATOM 2167 N NZ  . LYS A 0 281 . 41.025   18.408  -55.588  1.00 56.36 281 A 1 
ATOM 2168 N N   . GLN A 0 282 . 43.216   20.680  -49.577  1.00 65.23 282 A 1 
ATOM 2169 C CA  . GLN A 0 282 . 42.952   20.542  -48.150  1.00 65.23 282 A 1 
ATOM 2170 C C   . GLN A 0 282 . 41.559   19.949  -47.986  1.00 65.23 282 A 1 
ATOM 2171 C CB  . GLN A 0 282 . 43.074   21.901  -47.441  1.00 65.23 282 A 1 
ATOM 2172 O O   . GLN A 0 282 . 40.590   20.600  -48.363  1.00 65.23 282 A 1 
ATOM 2173 C CG  . GLN A 0 282 . 44.480   22.512  -47.538  1.00 65.23 282 A 1 
ATOM 2174 C CD  . GLN A 0 282 . 44.606   23.762  -46.676  1.00 65.23 282 A 1 
ATOM 2175 N NE2 . GLN A 0 282 . 44.629   23.616  -45.369  1.00 65.23 282 A 1 
ATOM 2176 O OE1 . GLN A 0 282 . 44.685   24.891  -47.150  1.00 65.23 282 A 1 
ATOM 2177 N N   . ALA A 0 283 . 41.485   18.741  -47.437  1.00 71.94 283 A 1 
ATOM 2178 C CA  . ALA A 0 283 . 40.239   18.175  -46.941  1.00 71.94 283 A 1 
ATOM 2179 C C   . ALA A 0 283 . 40.230   18.221  -45.406  1.00 71.94 283 A 1 
ATOM 2180 C CB  . ALA A 0 283 . 40.041   16.767  -47.511  1.00 71.94 283 A 1 
ATOM 2181 O O   . ALA A 0 283 . 41.296   18.212  -44.771  1.00 71.94 283 A 1 
ATOM 2182 N N   . SER A 0 284 . 39.044   18.286  -44.822  1.00 80.06 284 A 1 
ATOM 2183 C CA  . SER A 0 284 . 38.796   17.962  -43.421  1.00 80.06 284 A 1 
ATOM 2184 C C   . SER A 0 284 . 37.446   17.291  -43.304  1.00 80.06 284 A 1 
ATOM 2185 C CB  . SER A 0 284 . 38.817   19.183  -42.506  1.00 80.06 284 A 1 
ATOM 2186 O O   . SER A 0 284 . 36.524   17.705  -43.993  1.00 80.06 284 A 1 
ATOM 2187 O OG  . SER A 0 284 . 37.892   20.171  -42.927  1.00 80.06 284 A 1 
ATOM 2188 N N   . ASP A 0 285 . 37.390   16.338  -42.401  1.00 82.16 285 A 1 
ATOM 2189 C CA  . ASP A 0 285 . 36.390   15.292  -42.267  1.00 82.16 285 A 1 
ATOM 2190 C C   . ASP A 0 285 . 36.018   15.259  -40.772  1.00 82.16 285 A 1 
ATOM 2191 C CB  . ASP A 0 285 . 37.115   14.037  -42.786  1.00 82.16 285 A 1 
ATOM 2192 O O   . ASP A 0 285 . 36.879   15.561  -39.929  1.00 82.16 285 A 1 
ATOM 2193 C CG  . ASP A 0 285 . 36.293   12.767  -42.915  1.00 82.16 285 A 1 
ATOM 2194 O OD1 . ASP A 0 285 . 35.184   12.766  -42.358  1.00 82.16 285 A 1 
ATOM 2195 O OD2 . ASP A 0 285 . 36.844   11.844  -43.566  1.00 82.16 285 A 1 
ATOM 2196 N N   . TRP A 0 286 . 34.750   15.045  -40.432  1.00 85.40 286 A 1 
ATOM 2197 C CA  . TRP A 0 286 . 34.276   15.105  -39.047  1.00 85.40 286 A 1 
ATOM 2198 C C   . TRP A 0 286 . 33.040   14.235  -38.849  1.00 85.40 286 A 1 
ATOM 2199 C CB  . TRP A 0 286 . 33.978   16.555  -38.628  1.00 85.40 286 A 1 
ATOM 2200 O O   . TRP A 0 286 . 31.949   14.614  -39.270  1.00 85.40 286 A 1 
ATOM 2201 C CG  . TRP A 0 286 . 33.542   16.736  -37.196  1.00 85.40 286 A 1 
ATOM 2202 C CD1 . TRP A 0 286 . 34.310   16.517  -36.105  1.00 85.40 286 A 1 
ATOM 2203 C CD2 . TRP A 0 286 . 32.201   16.996  -36.669  1.00 85.40 286 A 1 
ATOM 2204 C CE2 . TRP A 0 286 . 32.265   17.013  -35.241  1.00 85.40 286 A 1 
ATOM 2205 C CE3 . TRP A 0 286 . 30.923   17.143  -37.245  1.00 85.40 286 A 1 
ATOM 2206 N NE1 . TRP A 0 286 . 33.574   16.701  -34.951  1.00 85.40 286 A 1 
ATOM 2207 C CH2 . TRP A 0 286 . 29.886   17.403  -35.045  1.00 85.40 286 A 1 
ATOM 2208 C CZ2 . TRP A 0 286 . 31.140   17.232  -34.431  1.00 85.40 286 A 1 
ATOM 2209 C CZ3 . TRP A 0 286 . 29.783   17.348  -36.445  1.00 85.40 286 A 1 
ATOM 2210 N N   . ASP A 0 287 . 33.233   13.120  -38.152  1.00 88.99 287 A 1 
ATOM 2211 C CA  . ASP A 0 287 . 32.167   12.250  -37.667  1.00 88.99 287 A 1 
ATOM 2212 C C   . ASP A 0 287 . 31.815   12.625  -36.222  1.00 88.99 287 A 1 
ATOM 2213 C CB  . ASP A 0 287 . 32.626   10.780  -37.673  1.00 88.99 287 A 1 
ATOM 2214 O O   . ASP A 0 287 . 32.701   12.816  -35.379  1.00 88.99 287 A 1 
ATOM 2215 C CG  . ASP A 0 287 . 32.645   10.079  -39.034  1.00 88.99 287 A 1 
ATOM 2216 O OD1 . ASP A 0 287 . 31.669   10.253  -39.790  1.00 88.99 287 A 1 
ATOM 2217 O OD2 . ASP A 0 287 . 33.554   9.234   -39.224  1.00 88.99 287 A 1 
ATOM 2218 N N   . ALA A 0 288 . 30.529   12.606  -35.885  1.00 88.88 288 A 1 
ATOM 2219 C CA  . ALA A 0 288 . 30.065   12.573  -34.504  1.00 88.88 288 A 1 
ATOM 2220 C C   . ALA A 0 288 . 28.884   11.615  -34.331  1.00 88.88 288 A 1 
ATOM 2221 C CB  . ALA A 0 288 . 29.724   13.991  -34.041  1.00 88.88 288 A 1 
ATOM 2222 O O   . ALA A 0 288 . 28.030   11.483  -35.204  1.00 88.88 288 A 1 
ATOM 2223 N N   . TRP A 0 289 . 28.796   10.973  -33.166  1.00 92.31 289 A 1 
ATOM 2224 C CA  . TRP A 0 289 . 27.580   10.279  -32.741  1.00 92.31 289 A 1 
ATOM 2225 C C   . TRP A 0 289 . 27.390   10.385  -31.233  1.00 92.31 289 A 1 
ATOM 2226 C CB  . TRP A 0 289 . 27.566   8.813   -33.205  1.00 92.31 289 A 1 
ATOM 2227 O O   . TRP A 0 289 . 28.358   10.517  -30.476  1.00 92.31 289 A 1 
ATOM 2228 C CG  . TRP A 0 289 . 28.410   7.860   -32.411  1.00 92.31 289 A 1 
ATOM 2229 C CD1 . TRP A 0 289 . 29.728   7.642   -32.605  1.00 92.31 289 A 1 
ATOM 2230 C CD2 . TRP A 0 289 . 28.035   7.039   -31.259  1.00 92.31 289 A 1 
ATOM 2231 C CE2 . TRP A 0 289 . 29.199   6.355   -30.794  1.00 92.31 289 A 1 
ATOM 2232 C CE3 . TRP A 0 289 . 26.840   6.827   -30.535  1.00 92.31 289 A 1 
ATOM 2233 N NE1 . TRP A 0 289 . 30.192   6.739   -31.669  1.00 92.31 289 A 1 
ATOM 2234 C CH2 . TRP A 0 289 . 27.979   5.337   -28.965  1.00 92.31 289 A 1 
ATOM 2235 C CZ2 . TRP A 0 289 . 29.186   5.518   -29.665  1.00 92.31 289 A 1 
ATOM 2236 C CZ3 . TRP A 0 289 . 26.811   5.989   -29.403  1.00 92.31 289 A 1 
ATOM 2237 N N   . GLY A 0 290 . 26.143   10.283  -30.791  1.00 91.77 290 A 1 
ATOM 2238 C CA  . GLY A 0 290 . 25.822   10.247  -29.376  1.00 91.77 290 A 1 
ATOM 2239 C C   . GLY A 0 290 . 24.500   9.568   -29.060  1.00 91.77 290 A 1 
ATOM 2240 O O   . GLY A 0 290 . 23.749   9.151   -29.949  1.00 91.77 290 A 1 
ATOM 2241 N N   . ARG A 0 291 . 24.281   9.397   -27.760  1.00 94.40 291 A 1 
ATOM 2242 C CA  . ARG A 0 291 . 23.072   8.845   -27.167  1.00 94.40 291 A 1 
ATOM 2243 C C   . ARG A 0 291 . 22.894   9.387   -25.754  1.00 94.40 291 A 1 
ATOM 2244 C CB  . ARG A 0 291 . 23.165   7.317   -27.181  1.00 94.40 291 A 1 
ATOM 2245 O O   . ARG A 0 291 . 23.832   9.304   -24.967  1.00 94.40 291 A 1 
ATOM 2246 C CG  . ARG A 0 291 . 21.933   6.630   -26.586  1.00 94.40 291 A 1 
ATOM 2247 C CD  . ARG A 0 291 . 22.111   5.125   -26.762  1.00 94.40 291 A 1 
ATOM 2248 N NE  . ARG A 0 291 . 20.833   4.417   -26.628  1.00 94.40 291 A 1 
ATOM 2249 N NH1 . ARG A 0 291 . 21.589   2.535   -25.603  1.00 94.40 291 A 1 
ATOM 2250 N NH2 . ARG A 0 291 . 19.441   2.699   -26.110  1.00 94.40 291 A 1 
ATOM 2251 C CZ  . ARG A 0 291 . 20.625   3.220   -26.141  1.00 94.40 291 A 1 
ATOM 2252 N N   . ASP A 0 292 . 21.697   9.859   -25.445  1.00 91.78 292 A 1 
ATOM 2253 C CA  . ASP A 0 292 . 21.252   10.253  -24.106  1.00 91.78 292 A 1 
ATOM 2254 C C   . ASP A 0 292 . 20.216   9.217   -23.624  1.00 91.78 292 A 1 
ATOM 2255 C CB  . ASP A 0 292 . 20.721   11.699  -24.159  1.00 91.78 292 A 1 
ATOM 2256 O O   . ASP A 0 292 . 19.473   8.656   -24.429  1.00 91.78 292 A 1 
ATOM 2257 C CG  . ASP A 0 292 . 20.427   12.329  -22.790  1.00 91.78 292 A 1 
ATOM 2258 O OD1 . ASP A 0 292 . 20.376   11.569  -21.794  1.00 91.78 292 A 1 
ATOM 2259 O OD2 . ASP A 0 292 . 20.242   13.569  -22.755  1.00 91.78 292 A 1 
ATOM 2260 N N   . GLN A 0 293 . 20.210   8.883   -22.334  1.00 94.07 293 A 1 
ATOM 2261 C CA  . GLN A 0 293 . 19.392   7.812   -21.751  1.00 94.07 293 A 1 
ATOM 2262 C C   . GLN A 0 293 . 18.869   8.223   -20.357  1.00 94.07 293 A 1 
ATOM 2263 C CB  . GLN A 0 293 . 20.200   6.493   -21.685  1.00 94.07 293 A 1 
ATOM 2264 O O   . GLN A 0 293 . 19.322   7.701   -19.333  1.00 94.07 293 A 1 
ATOM 2265 C CG  . GLN A 0 293 . 20.621   5.836   -23.015  1.00 94.07 293 A 1 
ATOM 2266 C CD  . GLN A 0 293 . 20.234   4.361   -23.079  1.00 94.07 293 A 1 
ATOM 2267 N NE2 . GLN A 0 293 . 18.962   4.096   -23.260  1.00 94.07 293 A 1 
ATOM 2268 O OE1 . GLN A 0 293 . 21.030   3.421   -23.032  1.00 94.07 293 A 1 
ATOM 2269 N N   . ASP A 0 294 . 17.906   9.149   -20.304  1.00 93.42 294 A 1 
ATOM 2270 C CA  . ASP A 0 294 . 17.301   9.637   -19.052  1.00 93.42 294 A 1 
ATOM 2271 C C   . ASP A 0 294 . 16.250   8.638   -18.512  1.00 93.42 294 A 1 
ATOM 2272 C CB  . ASP A 0 294 . 16.741   11.069  -19.254  1.00 93.42 294 A 1 
ATOM 2273 O O   . ASP A 0 294 . 15.285   8.264   -19.182  1.00 93.42 294 A 1 
ATOM 2274 C CG  . ASP A 0 294 . 16.379   11.833  -17.958  1.00 93.42 294 A 1 
ATOM 2275 O OD1 . ASP A 0 294 . 16.579   11.298  -16.840  1.00 93.42 294 A 1 
ATOM 2276 O OD2 . ASP A 0 294 . 15.796   12.945  -18.034  1.00 93.42 294 A 1 
ATOM 2277 N N   . TYR A 0 295 . 16.399   8.184   -17.267  1.00 96.56 295 A 1 
ATOM 2278 C CA  . TYR A 0 295 . 15.443   7.307   -16.582  1.00 96.56 295 A 1 
ATOM 2279 C C   . TYR A 0 295 . 14.979   7.935   -15.278  1.00 96.56 295 A 1 
ATOM 2280 C CB  . TYR A 0 295 . 16.049   5.923   -16.303  1.00 96.56 295 A 1 
ATOM 2281 O O   . TYR A 0 295 . 15.787   8.294   -14.424  1.00 96.56 295 A 1 
ATOM 2282 C CG  . TYR A 0 295 . 15.151   5.011   -15.469  1.00 96.56 295 A 1 
ATOM 2283 C CD1 . TYR A 0 295 . 15.155   5.089   -14.058  1.00 96.56 295 A 1 
ATOM 2284 C CD2 . TYR A 0 295 . 14.285   4.106   -16.108  1.00 96.56 295 A 1 
ATOM 2285 C CE1 . TYR A 0 295 . 14.283   4.287   -13.293  1.00 96.56 295 A 1 
ATOM 2286 C CE2 . TYR A 0 295 . 13.428   3.285   -15.349  1.00 96.56 295 A 1 
ATOM 2287 O OH  . TYR A 0 295 . 12.589   2.569   -13.225  1.00 96.56 295 A 1 
ATOM 2288 C CZ  . TYR A 0 295 . 13.420   3.375   -13.942  1.00 96.56 295 A 1 
ATOM 2289 N N   . LYS A 0 296 . 13.666   7.950   -15.034  1.00 96.67 296 A 1 
ATOM 2290 C CA  . LYS A 0 296 . 13.091   8.549   -13.828  1.00 96.67 296 A 1 
ATOM 2291 C C   . LYS A 0 296 . 11.833   7.831   -13.356  1.00 96.67 296 A 1 
ATOM 2292 C CB  . LYS A 0 296 . 12.897   10.025  -14.165  1.00 96.67 296 A 1 
ATOM 2293 O O   . LYS A 0 296 . 10.788   7.898   -13.993  1.00 96.67 296 A 1 
ATOM 2294 C CG  . LYS A 0 296 . 12.145   10.873  -13.135  1.00 96.67 296 A 1 
ATOM 2295 C CD  . LYS A 0 296 . 12.481   12.343  -13.436  1.00 96.67 296 A 1 
ATOM 2296 C CE  . LYS A 0 296 . 11.279   13.281  -13.352  1.00 96.67 296 A 1 
ATOM 2297 N NZ  . LYS A 0 296 . 11.142   14.012  -14.634  1.00 96.67 296 A 1 
ATOM 2298 N N   . GLU A 0 297 . 11.905   7.202   -12.184  1.00 97.77 297 A 1 
ATOM 2299 C CA  . GLU A 0 297 . 10.767   6.536   -11.539  1.00 97.77 297 A 1 
ATOM 2300 C C   . GLU A 0 297 . 10.499   7.122   -10.152  1.00 97.77 297 A 1 
ATOM 2301 C CB  . GLU A 0 297 . 10.969   5.010   -11.476  1.00 97.77 297 A 1 
ATOM 2302 O O   . GLU A 0 297 . 11.308   6.991   -9.230   1.00 97.77 297 A 1 
ATOM 2303 C CG  . GLU A 0 297 . 9.742    4.304   -10.867  1.00 97.77 297 A 1 
ATOM 2304 C CD  . GLU A 0 297 . 9.875    2.774   -10.803  1.00 97.77 297 A 1 
ATOM 2305 O OE1 . GLU A 0 297 . 8.997    2.091   -11.384  1.00 97.77 297 A 1 
ATOM 2306 O OE2 . GLU A 0 297 . 10.784   2.287   -10.077  1.00 97.77 297 A 1 
ATOM 2307 N N   . LYS A 0 298 . 9.308    7.700   -9.989   1.00 97.36 298 A 1 
ATOM 2308 C CA  . LYS A 0 298 . 8.732    8.072   -8.697   1.00 97.36 298 A 1 
ATOM 2309 C C   . LYS A 0 298 . 7.672    7.056   -8.304   1.00 97.36 298 A 1 
ATOM 2310 C CB  . LYS A 0 298 . 8.120    9.469   -8.780   1.00 97.36 298 A 1 
ATOM 2311 O O   . LYS A 0 298 . 6.743    6.826   -9.073   1.00 97.36 298 A 1 
ATOM 2312 C CG  . LYS A 0 298 . 9.183    10.551  -8.973   1.00 97.36 298 A 1 
ATOM 2313 C CD  . LYS A 0 298 . 8.490    11.884  -9.277   1.00 97.36 298 A 1 
ATOM 2314 C CE  . LYS A 0 298 . 9.505    13.009  -9.471   1.00 97.36 298 A 1 
ATOM 2315 N NZ  . LYS A 0 298 . 10.302   13.226  -8.245   1.00 97.36 298 A 1 
ATOM 2316 N N   . ILE A 0 299 . 7.767    6.502   -7.101   1.00 95.78 299 A 1 
ATOM 2317 C CA  . ILE A 0 299 . 6.735    5.671   -6.472   1.00 95.78 299 A 1 
ATOM 2318 C C   . ILE A 0 299 . 6.407    6.242   -5.096   1.00 95.78 299 A 1 
ATOM 2319 C CB  . ILE A 0 299 . 7.170    4.188   -6.415   1.00 95.78 299 A 1 
ATOM 2320 O O   . ILE A 0 299 . 7.303    6.628   -4.346   1.00 95.78 299 A 1 
ATOM 2321 C CG1 . ILE A 0 299 . 7.082    3.580   -7.831   1.00 95.78 299 A 1 
ATOM 2322 C CG2 . ILE A 0 299 . 6.296    3.353   -5.455   1.00 95.78 299 A 1 
ATOM 2323 C CD1 . ILE A 0 299 . 7.891    2.296   -8.002   1.00 95.78 299 A 1 
ATOM 2324 N N   . SER A 0 300 . 5.125    6.245   -4.744   1.00 95.27 300 A 1 
ATOM 2325 C CA  . SER A 0 300 . 4.643    6.537   -3.394   1.00 95.27 300 A 1 
ATOM 2326 C C   . SER A 0 300 . 3.525    5.581   -2.996   1.00 95.27 300 A 1 
ATOM 2327 C CB  . SER A 0 300 . 4.165    7.987   -3.278   1.00 95.27 300 A 1 
ATOM 2328 O O   . SER A 0 300 . 2.656    5.278   -3.813   1.00 95.27 300 A 1 
ATOM 2329 O OG  . SER A 0 300 . 3.151    8.263   -4.223   1.00 95.27 300 A 1 
ATOM 2330 N N   . TYR A 0 301 . 3.527    5.156   -1.737   1.00 94.97 301 A 1 
ATOM 2331 C CA  . TYR A 0 301 . 2.466    4.387   -1.094   1.00 94.97 301 A 1 
ATOM 2332 C C   . TYR A 0 301 . 2.194    4.983   0.294    1.00 94.97 301 A 1 
ATOM 2333 C CB  . TYR A 0 301 . 2.884    2.908   -1.033   1.00 94.97 301 A 1 
ATOM 2334 O O   . TYR A 0 301 . 3.142    5.215   1.044    1.00 94.97 301 A 1 
ATOM 2335 C CG  . TYR A 0 301 . 2.017    1.997   -0.178   1.00 94.97 301 A 1 
ATOM 2336 C CD1 . TYR A 0 301 . 2.297    1.857   1.197    1.00 94.97 301 A 1 
ATOM 2337 C CD2 . TYR A 0 301 . 0.961    1.262   -0.753   1.00 94.97 301 A 1 
ATOM 2338 C CE1 . TYR A 0 301 . 1.541    0.973   1.990    1.00 94.97 301 A 1 
ATOM 2339 C CE2 . TYR A 0 301 . 0.212    0.362   0.035    1.00 94.97 301 A 1 
ATOM 2340 O OH  . TYR A 0 301 . -0.190   -0.675  2.167    1.00 94.97 301 A 1 
ATOM 2341 C CZ  . TYR A 0 301 . 0.508    0.209   1.405    1.00 94.97 301 A 1 
ATOM 2342 N N   . ASP A 0 302 . 0.930    5.216   0.642    1.00 93.46 302 A 1 
ATOM 2343 C CA  . ASP A 0 302 . 0.484    5.597   1.992    1.00 93.46 302 A 1 
ATOM 2344 C C   . ASP A 0 302 . -0.688   4.700   2.393    1.00 93.46 302 A 1 
ATOM 2345 C CB  . ASP A 0 302 . 0.089    7.085   2.070    1.00 93.46 302 A 1 
ATOM 2346 O O   . ASP A 0 302 . -1.611   4.489   1.606    1.00 93.46 302 A 1 
ATOM 2347 C CG  . ASP A 0 302 . -0.244   7.545   3.506    1.00 93.46 302 A 1 
ATOM 2348 O OD1 . ASP A 0 302 . -1.369   7.275   3.994    1.00 93.46 302 A 1 
ATOM 2349 O OD2 . ASP A 0 302 . 0.634    8.188   4.131    1.00 93.46 302 A 1 
ATOM 2350 N N   . GLN A 0 303 . -0.648   4.165   3.610    1.00 91.00 303 A 1 
ATOM 2351 C CA  . GLN A 0 303 . -1.735   3.381   4.178    1.00 91.00 303 A 1 
ATOM 2352 C C   . GLN A 0 303 . -2.056   3.892   5.580    1.00 91.00 303 A 1 
ATOM 2353 C CB  . GLN A 0 303 . -1.394   1.889   4.121    1.00 91.00 303 A 1 
ATOM 2354 O O   . GLN A 0 303 . -1.425   3.512   6.572    1.00 91.00 303 A 1 
ATOM 2355 C CG  . GLN A 0 303 . -2.580   1.007   4.540    1.00 91.00 303 A 1 
ATOM 2356 C CD  . GLN A 0 303 . -2.211   -0.471  4.546    1.00 91.00 303 A 1 
ATOM 2357 N NE2 . GLN A 0 303 . -2.974   -1.340  3.928    1.00 91.00 303 A 1 
ATOM 2358 O OE1 . GLN A 0 303 . -1.251   -0.914  5.156    1.00 91.00 303 A 1 
ATOM 2359 N N   . THR A 0 304 . -3.084   4.731   5.645    1.00 89.59 304 A 1 
ATOM 2360 C CA  . THR A 0 304 . -3.577   5.378   6.859    1.00 89.59 304 A 1 
ATOM 2361 C C   . THR A 0 304 . -4.811   4.645   7.392    1.00 89.59 304 A 1 
ATOM 2362 C CB  . THR A 0 304 . -3.853   6.863   6.574    1.00 89.59 304 A 1 
ATOM 2363 O O   . THR A 0 304 . -5.749   4.344   6.656    1.00 89.59 304 A 1 
ATOM 2364 C CG2 . THR A 0 304 . -4.594   7.561   7.721    1.00 89.59 304 A 1 
ATOM 2365 O OG1 . THR A 0 304 . -2.638   7.564   6.434    1.00 89.59 304 A 1 
ATOM 2366 N N   . ARG A 0 305 . -4.857   4.374   8.700    1.00 83.73 305 A 1 
ATOM 2367 C CA  . ARG A 0 305 . -6.004   3.774   9.399    1.00 83.73 305 A 1 
ATOM 2368 C C   . ARG A 0 305 . -6.301   4.553   10.680   1.00 83.73 305 A 1 
ATOM 2369 C CB  . ARG A 0 305 . -5.747   2.281   9.675    1.00 83.73 305 A 1 
ATOM 2370 O O   . ARG A 0 305 . -5.413   4.778   11.495   1.00 83.73 305 A 1 
ATOM 2371 C CG  . ARG A 0 305 . -5.451   1.474   8.396    1.00 83.73 305 A 1 
ATOM 2372 C CD  . ARG A 0 305 . -5.318   -0.021  8.700    1.00 83.73 305 A 1 
ATOM 2373 N NE  . ARG A 0 305 . -4.956   -0.786  7.491    1.00 83.73 305 A 1 
ATOM 2374 N NH1 . ARG A 0 305 . -4.103   -2.644  8.529    1.00 83.73 305 A 1 
ATOM 2375 N NH2 . ARG A 0 305 . -4.086   -2.536  6.311    1.00 83.73 305 A 1 
ATOM 2376 C CZ  . ARG A 0 305 . -4.392   -1.979  7.444    1.00 83.73 305 A 1 
ATOM 2377 N N   . ALA A 0 306 . -7.553   4.952   10.885   1.00 82.15 306 A 1 
ATOM 2378 C CA  . ALA A 0 306 . -7.983   5.762   12.027   1.00 82.15 306 A 1 
ATOM 2379 C C   . ALA A 0 306 . -9.271   5.195   12.631   1.00 82.15 306 A 1 
ATOM 2380 C CB  . ALA A 0 306 . -8.152   7.214   11.568   1.00 82.15 306 A 1 
ATOM 2381 O O   . ALA A 0 306 . -10.226  4.914   11.908   1.00 82.15 306 A 1 
ATOM 2382 N N   . LYS A 0 307 . -9.311   4.980   13.949   1.00 71.35 307 A 1 
ATOM 2383 C CA  . LYS A 0 307 . -10.366  4.186   14.591   1.00 71.35 307 A 1 
ATOM 2384 C C   . LYS A 0 307 . -10.828  4.729   15.938   1.00 71.35 307 A 1 
ATOM 2385 C CB  . LYS A 0 307 . -9.921   2.713   14.731   1.00 71.35 307 A 1 
ATOM 2386 O O   . LYS A 0 307 . -10.032  5.221   16.733   1.00 71.35 307 A 1 
ATOM 2387 C CG  . LYS A 0 307 . -9.596   2.099   13.362   1.00 71.35 307 A 1 
ATOM 2388 C CD  . LYS A 0 307 . -9.501   0.573   13.357   1.00 71.35 307 A 1 
ATOM 2389 C CE  . LYS A 0 307 . -9.189   0.194   11.907   1.00 71.35 307 A 1 
ATOM 2390 N NZ  . LYS A 0 307 . -9.415   -1.236  11.617   1.00 71.35 307 A 1 
ATOM 2391 N N   . ALA A 0 308 . -12.112  4.447   16.157   1.00 53.46 308 A 1 
ATOM 2392 C CA  . ALA A 0 308 . -12.777  4.073   17.400   1.00 53.46 308 A 1 
ATOM 2393 C C   . ALA A 0 308 . -12.960  5.139   18.485   1.00 53.46 308 A 1 
ATOM 2394 C CB  . ALA A 0 308 . -12.149  2.782   17.931   1.00 53.46 308 A 1 
ATOM 2395 O O   . ALA A 0 308 . -12.014  5.766   18.949   1.00 53.46 308 A 1 
ATOM 2396 N N   . TYR A 0 309 . -14.209  5.294   18.918   1.00 62.33 309 A 1 
ATOM 2397 C CA  . TYR A 0 309 . -14.644  6.098   20.058   1.00 62.33 309 A 1 
ATOM 2398 C C   . TYR A 0 309 . -15.883  5.451   20.681   1.00 62.33 309 A 1 
ATOM 2399 C CB  . TYR A 0 309 . -15.075  7.492   19.591   1.00 62.33 309 A 1 
ATOM 2400 O O   . TYR A 0 309 . -16.723  4.936   19.941   1.00 62.33 309 A 1 
ATOM 2401 C CG  . TYR A 0 309 . -14.013  8.526   19.265   1.00 62.33 309 A 1 
ATOM 2402 C CD1 . TYR A 0 309 . -13.953  9.697   20.045   1.00 62.33 309 A 1 
ATOM 2403 C CD2 . TYR A 0 309 . -13.210  8.413   18.113   1.00 62.33 309 A 1 
ATOM 2404 C CE1 . TYR A 0 309 . -13.127  10.766  19.656   1.00 62.33 309 A 1 
ATOM 2405 C CE2 . TYR A 0 309 . -12.334  9.452   17.754   1.00 62.33 309 A 1 
ATOM 2406 O OH  . TYR A 0 309 . -11.520  11.675  18.157   1.00 62.33 309 A 1 
ATOM 2407 C CZ  . TYR A 0 309 . -12.313  10.638  18.513   1.00 62.33 309 A 1 
ATOM 2408 N N   . SER A 0 310 . -16.048  5.591   21.992   1.00 60.99 310 A 1 
ATOM 2409 C CA  . SER A 0 310 . -17.255  5.211   22.731   1.00 60.99 310 A 1 
ATOM 2410 C C   . SER A 0 310 . -17.601  6.241   23.806   1.00 60.99 310 A 1 
ATOM 2411 C CB  . SER A 0 310 . -17.098  3.816   23.350   1.00 60.99 310 A 1 
ATOM 2412 O O   . SER A 0 310 . -16.717  6.902   24.352   1.00 60.99 310 A 1 
ATOM 2413 O OG  . SER A 0 310 . -15.922  3.720   24.131   1.00 60.99 310 A 1 
ATOM 2414 N N   . ALA A 0 311 . -18.888  6.359   24.117   1.00 77.39 311 A 1 
ATOM 2415 C CA  . ALA A 0 311 . -19.394  6.984   25.330   1.00 77.39 311 A 1 
ATOM 2416 C C   . ALA A 0 311 . -20.503  6.101   25.915   1.00 77.39 311 A 1 
ATOM 2417 C CB  . ALA A 0 311 . -19.865  8.412   25.041   1.00 77.39 311 A 1 
ATOM 2418 O O   . ALA A 0 311 . -21.299  5.535   25.164   1.00 77.39 311 A 1 
ATOM 2419 N N   . GLU A 0 312 . -20.519  5.959   27.233   1.00 76.55 312 A 1 
ATOM 2420 C CA  . GLU A 0 312 . -21.431  5.101   27.991   1.00 76.55 312 A 1 
ATOM 2421 C C   . GLU A 0 312 . -21.859  5.860   29.252   1.00 76.55 312 A 1 
ATOM 2422 C CB  . GLU A 0 312 . -20.723  3.768   28.339   1.00 76.55 312 A 1 
ATOM 2423 O O   . GLU A 0 312 . -21.003  6.443   29.915   1.00 76.55 312 A 1 
ATOM 2424 C CG  . GLU A 0 312 . -20.533  2.893   27.083   1.00 76.55 312 A 1 
ATOM 2425 C CD  . GLU A 0 312 . -19.715  1.604   27.256   1.00 76.55 312 A 1 
ATOM 2426 O OE1 . GLU A 0 312 . -19.195  1.123   26.210   1.00 76.55 312 A 1 
ATOM 2427 O OE2 . GLU A 0 312 . -19.645  1.067   28.384   1.00 76.55 312 A 1 
ATOM 2428 N N   . SER A 0 313 . -23.149  5.860   29.582   1.00 83.57 313 A 1 
ATOM 2429 C CA  . SER A 0 313 . -23.684  6.407   30.834   1.00 83.57 313 A 1 
ATOM 2430 C C   . SER A 0 313 . -24.655  5.427   31.490   1.00 83.57 313 A 1 
ATOM 2431 C CB  . SER A 0 313 . -24.307  7.798   30.651   1.00 83.57 313 A 1 
ATOM 2432 O O   . SER A 0 313 . -25.339  4.659   30.814   1.00 83.57 313 A 1 
ATOM 2433 O OG  . SER A 0 313 . -25.293  7.808   29.638   1.00 83.57 313 A 1 
ATOM 2434 N N   . TYR A 0 314 . -24.696  5.426   32.820   1.00 80.40 314 A 1 
ATOM 2435 C CA  . TYR A 0 314 . -25.573  4.580   33.625   1.00 80.40 314 A 1 
ATOM 2436 C C   . TYR A 0 314 . -26.101  5.354   34.827   1.00 80.40 314 A 1 
ATOM 2437 C CB  . TYR A 0 314 . -24.797  3.346   34.108   1.00 80.40 314 A 1 
ATOM 2438 O O   . TYR A 0 314 . -25.301  5.811   35.646   1.00 80.40 314 A 1 
ATOM 2439 C CG  . TYR A 0 314 . -25.586  2.438   35.037   1.00 80.40 314 A 1 
ATOM 2440 C CD1 . TYR A 0 314 . -25.303  2.423   36.416   1.00 80.40 314 A 1 
ATOM 2441 C CD2 . TYR A 0 314 . -26.620  1.629   34.529   1.00 80.40 314 A 1 
ATOM 2442 C CE1 . TYR A 0 314 . -26.027  1.579   37.279   1.00 80.40 314 A 1 
ATOM 2443 C CE2 . TYR A 0 314 . -27.351  0.782   35.387   1.00 80.40 314 A 1 
ATOM 2444 O OH  . TYR A 0 314 . -27.736  -0.062  37.619   1.00 80.40 314 A 1 
ATOM 2445 C CZ  . TYR A 0 314 . -27.053  0.755   36.767   1.00 80.40 314 A 1 
ATOM 2446 N N   . ASP A 0 315 . -27.422  5.416   34.974   1.00 85.55 315 A 1 
ATOM 2447 C CA  . ASP A 0 315 . -28.082  6.051   36.112   1.00 85.55 315 A 1 
ATOM 2448 C C   . ASP A 0 315 . -28.852  5.028   36.955   1.00 85.55 315 A 1 
ATOM 2449 C CB  . ASP A 0 315 . -29.021  7.181   35.676   1.00 85.55 315 A 1 
ATOM 2450 O O   . ASP A 0 315 . -29.516  4.123   36.442   1.00 85.55 315 A 1 
ATOM 2451 C CG  . ASP A 0 315 . -28.396  8.136   34.661   1.00 85.55 315 A 1 
ATOM 2452 O OD1 . ASP A 0 315 . -27.511  8.918   35.077   1.00 85.55 315 A 1 
ATOM 2453 O OD2 . ASP A 0 315 . -28.845  8.084   33.491   1.00 85.55 315 A 1 
ATOM 2454 N N   . GLU A 0 316 . -28.834  5.222   38.271   1.00 84.97 316 A 1 
ATOM 2455 C CA  . GLU A 0 316 . -29.811  4.645   39.196   1.00 84.97 316 A 1 
ATOM 2456 C C   . GLU A 0 316 . -30.487  5.783   39.953   1.00 84.97 316 A 1 
ATOM 2457 C CB  . GLU A 0 316 . -29.170  3.687   40.227   1.00 84.97 316 A 1 
ATOM 2458 O O   . GLU A 0 316 . -29.790  6.659   40.461   1.00 84.97 316 A 1 
ATOM 2459 C CG  . GLU A 0 316 . -28.119  2.716   39.681   1.00 84.97 316 A 1 
ATOM 2460 C CD  . GLU A 0 316 . -27.753  1.610   40.689   1.00 84.97 316 A 1 
ATOM 2461 O OE1 . GLU A 0 316 . -27.843  0.417   40.297   1.00 84.97 316 A 1 
ATOM 2462 O OE2 . GLU A 0 316 . -27.379  1.906   41.851   1.00 84.97 316 A 1 
ATOM 2463 N N   . TRP A 0 317 . -31.807  5.749   40.117   1.00 86.02 317 A 1 
ATOM 2464 C CA  . TRP A 0 317 . -32.501  6.659   41.028   1.00 86.02 317 A 1 
ATOM 2465 C C   . TRP A 0 317 . -33.696  6.002   41.727   1.00 86.02 317 A 1 
ATOM 2466 C CB  . TRP A 0 317 . -32.862  7.966   40.311   1.00 86.02 317 A 1 
ATOM 2467 O O   . TRP A 0 317 . -34.336  5.088   41.207   1.00 86.02 317 A 1 
ATOM 2468 C CG  . TRP A 0 317 . -33.679  7.835   39.063   1.00 86.02 317 A 1 
ATOM 2469 C CD1 . TRP A 0 317 . -33.187  7.737   37.807   1.00 86.02 317 A 1 
ATOM 2470 C CD2 . TRP A 0 317 . -35.131  7.777   38.930   1.00 86.02 317 A 1 
ATOM 2471 C CE2 . TRP A 0 317 . -35.452  7.680   37.542   1.00 86.02 317 A 1 
ATOM 2472 C CE3 . TRP A 0 317 . -36.208  7.787   39.843   1.00 86.02 317 A 1 
ATOM 2473 N NE1 . TRP A 0 317 . -34.228  7.645   36.905   1.00 86.02 317 A 1 
ATOM 2474 C CH2 . TRP A 0 317 . -37.826  7.612   38.020   1.00 86.02 317 A 1 
ATOM 2475 C CZ2 . TRP A 0 317 . -36.777  7.606   37.083   1.00 86.02 317 A 1 
ATOM 2476 C CZ3 . TRP A 0 317 . -37.540  7.705   39.394   1.00 86.02 317 A 1 
ATOM 2477 N N   . ASP A 0 318 . -33.965  6.466   42.944   1.00 85.30 318 A 1 
ATOM 2478 C CA  . ASP A 0 318 . -35.005  5.987   43.857   1.00 85.30 318 A 1 
ATOM 2479 C C   . ASP A 0 318 . -35.586  7.203   44.597   1.00 85.30 318 A 1 
ATOM 2480 C CB  . ASP A 0 318 . -34.363  4.961   44.812   1.00 85.30 318 A 1 
ATOM 2481 O O   . ASP A 0 318 . -34.839  8.015   45.144   1.00 85.30 318 A 1 
ATOM 2482 C CG  . ASP A 0 318 . -35.314  4.210   45.755   1.00 85.30 318 A 1 
ATOM 2483 O OD1 . ASP A 0 318 . -36.537  4.445   45.769   1.00 85.30 318 A 1 
ATOM 2484 O OD2 . ASP A 0 318 . -34.804  3.347   46.510   1.00 85.30 318 A 1 
ATOM 2485 N N   . ASN A 0 319 . -36.906  7.356   44.565   1.00 84.28 319 A 1 
ATOM 2486 C CA  . ASN A 0 319 . -37.672  8.435   45.178   1.00 84.28 319 A 1 
ATOM 2487 C C   . ASN A 0 319 . -38.826  7.802   45.956   1.00 84.28 319 A 1 
ATOM 2488 C CB  . ASN A 0 319 . -38.176  9.373   44.061   1.00 84.28 319 A 1 
ATOM 2489 O O   . ASN A 0 319 . -39.738  7.245   45.339   1.00 84.28 319 A 1 
ATOM 2490 C CG  . ASN A 0 319 . -39.067  10.510  44.549   1.00 84.28 319 A 1 
ATOM 2491 N ND2 . ASN A 0 319 . -40.256  10.228  45.036   1.00 84.28 319 A 1 
ATOM 2492 O OD1 . ASN A 0 319 . -38.713  11.674  44.442   1.00 84.28 319 A 1 
ATOM 2493 N N   . ARG A 0 320 . -38.824  7.932   47.282   1.00 80.13 320 A 1 
ATOM 2494 C CA  . ARG A 0 320 . -39.873  7.404   48.159   1.00 80.13 320 A 1 
ATOM 2495 C C   . ARG A 0 320 . -40.456  8.509   49.018   1.00 80.13 320 A 1 
ATOM 2496 C CB  . ARG A 0 320 . -39.364  6.271   49.051   1.00 80.13 320 A 1 
ATOM 2497 O O   . ARG A 0 320 . -39.711  9.290   49.602   1.00 80.13 320 A 1 
ATOM 2498 C CG  . ARG A 0 320 . -38.523  5.250   48.283   1.00 80.13 320 A 1 
ATOM 2499 C CD  . ARG A 0 320 . -38.138  4.123   49.229   1.00 80.13 320 A 1 
ATOM 2500 N NE  . ARG A 0 320 . -36.921  3.449   48.752   1.00 80.13 320 A 1 
ATOM 2501 N NH1 . ARG A 0 320 . -36.204  2.768   50.814   1.00 80.13 320 A 1 
ATOM 2502 N NH2 . ARG A 0 320 . -34.908  2.449   49.026   1.00 80.13 320 A 1 
ATOM 2503 C CZ  . ARG A 0 320 . -36.021  2.888   49.527   1.00 80.13 320 A 1 
ATOM 2504 N N   . ASP A 0 321 . -41.771  8.505   49.076   1.00 78.08 321 A 1 
ATOM 2505 C CA  . ASP A 0 321 . -42.657  9.438   49.748   1.00 78.08 321 A 1 
ATOM 2506 C C   . ASP A 0 321 . -43.424  8.577   50.773   1.00 78.08 321 A 1 
ATOM 2507 C CB  . ASP A 0 321 . -43.510  10.044  48.614   1.00 78.08 321 A 1 
ATOM 2508 O O   . ASP A 0 321 . -44.342  7.840   50.411   1.00 78.08 321 A 1 
ATOM 2509 C CG  . ASP A 0 321 . -44.295  11.306  48.954   1.00 78.08 321 A 1 
ATOM 2510 O OD1 . ASP A 0 321 . -44.716  11.429  50.118   1.00 78.08 321 A 1 
ATOM 2511 O OD2 . ASP A 0 321 . -44.457  12.131  48.017   1.00 78.08 321 A 1 
ATOM 2512 N N   . ASP A 0 322 . -42.904  8.510   52.008   1.00 77.84 322 A 1 
ATOM 2513 C CA  . ASP A 0 322 . -43.348  7.599   53.087   1.00 77.84 322 A 1 
ATOM 2514 C C   . ASP A 0 322 . -44.251  8.338   54.114   1.00 77.84 322 A 1 
ATOM 2515 C CB  . ASP A 0 322 . -42.124  6.885   53.733   1.00 77.84 322 A 1 
ATOM 2516 O O   . ASP A 0 322 . -44.106  8.191   55.339   1.00 77.84 322 A 1 
ATOM 2517 C CG  . ASP A 0 322 . -41.636  5.585   53.061   1.00 77.84 322 A 1 
ATOM 2518 O OD1 . ASP A 0 322 . -42.480  4.751   52.663   1.00 77.84 322 A 1 
ATOM 2519 O OD2 . ASP A 0 322 . -40.405  5.321   53.102   1.00 77.84 322 A 1 
ATOM 2520 N N   . ASP A 0 323 . -45.148  9.188   53.616   1.00 77.42 323 A 1 
ATOM 2521 C CA  . ASP A 0 323 . -45.879  10.187  54.396   1.00 77.42 323 A 1 
ATOM 2522 C C   . ASP A 0 323 . -47.008  9.622   55.283   1.00 77.42 323 A 1 
ATOM 2523 C CB  . ASP A 0 323 . -46.322  11.357  53.492   1.00 77.42 323 A 1 
ATOM 2524 O O   . ASP A 0 323 . -47.583  8.546   55.086   1.00 77.42 323 A 1 
ATOM 2525 C CG  . ASP A 0 323 . -45.401  12.571  53.650   1.00 77.42 323 A 1 
ATOM 2526 O OD1 . ASP A 0 323 . -44.167  12.359  53.735   1.00 77.42 323 A 1 
ATOM 2527 O OD2 . ASP A 0 323 . -45.934  13.684  53.881   1.00 77.42 323 A 1 
ATOM 2528 N N   . THR A 0 324 . -47.278  10.328  56.388   1.00 69.08 324 A 1 
ATOM 2529 C CA  . THR A 0 324 . -48.191  9.849   57.438   1.00 69.08 324 A 1 
ATOM 2530 C C   . THR A 0 324 . -48.968  10.976  58.109   1.00 69.08 324 A 1 
ATOM 2531 C CB  . THR A 0 324 . -47.437  9.048   58.518   1.00 69.08 324 A 1 
ATOM 2532 O O   . THR A 0 324 . -48.383  11.893  58.692   1.00 69.08 324 A 1 
ATOM 2533 C CG2 . THR A 0 324 . -46.967  7.673   58.048   1.00 69.08 324 A 1 
ATOM 2534 O OG1 . THR A 0 324 . -46.290  9.738   58.977   1.00 69.08 324 A 1 
ATOM 2535 N N   . TYR A 0 325 . -50.302  10.864  58.147   1.00 68.46 325 A 1 
ATOM 2536 C CA  . TYR A 0 325 . -51.181  11.863  58.765   1.00 68.46 325 A 1 
ATOM 2537 C C   . TYR A 0 325 . -52.163  11.275  59.796   1.00 68.46 325 A 1 
ATOM 2538 C CB  . TYR A 0 325 . -51.869  12.713  57.685   1.00 68.46 325 A 1 
ATOM 2539 O O   . TYR A 0 325 . -53.018  10.429  59.517   1.00 68.46 325 A 1 
ATOM 2540 C CG  . TYR A 0 325 . -52.679  11.951  56.653   1.00 68.46 325 A 1 
ATOM 2541 C CD1 . TYR A 0 325 . -52.060  11.517  55.467   1.00 68.46 325 A 1 
ATOM 2542 C CD2 . TYR A 0 325 . -54.051  11.698  56.858   1.00 68.46 325 A 1 
ATOM 2543 C CE1 . TYR A 0 325 . -52.794  10.819  54.494   1.00 68.46 325 A 1 
ATOM 2544 C CE2 . TYR A 0 325 . -54.793  11.005  55.879   1.00 68.46 325 A 1 
ATOM 2545 O OH  . TYR A 0 325 . -54.868  9.851   53.778   1.00 68.46 325 A 1 
ATOM 2546 C CZ  . TYR A 0 325 . -54.160  10.557  54.697   1.00 68.46 325 A 1 
ATOM 2547 N N   . GLY A 0 326 . -52.077  11.781  61.031   1.00 58.25 326 A 1 
ATOM 2548 C CA  . GLY A 0 326 . -53.000  11.452  62.120   1.00 58.25 326 A 1 
ATOM 2549 C C   . GLY A 0 326 . -54.201  12.402  62.186   1.00 58.25 326 A 1 
ATOM 2550 O O   . GLY A 0 326 . -54.051  13.584  62.495   1.00 58.25 326 A 1 
ATOM 2551 N N   . ALA A 0 327 . -55.414  11.886  61.983   1.00 56.33 327 A 1 
ATOM 2552 C CA  . ALA A 0 327 . -56.660  12.647  62.067   1.00 56.33 327 A 1 
ATOM 2553 C C   . ALA A 0 327 . -57.341  12.481  63.444   1.00 56.33 327 A 1 
ATOM 2554 C CB  . ALA A 0 327 . -57.558  12.252  60.889   1.00 56.33 327 A 1 
ATOM 2555 O O   . ALA A 0 327 . -57.839  11.411  63.809   1.00 56.33 327 A 1 
ATOM 2556 N N   . GLN A 0 328 . -57.392  13.567  64.226   1.00 53.23 328 A 1 
ATOM 2557 C CA  . GLN A 0 328 . -57.929  13.566  65.593   1.00 53.23 328 A 1 
ATOM 2558 C C   . GLN A 0 328 . -59.435  13.893  65.639   1.00 53.23 328 A 1 
ATOM 2559 C CB  . GLN A 0 328 . -57.076  14.499  66.471   1.00 53.23 328 A 1 
ATOM 2560 O O   . GLN A 0 328 . -59.838  15.058  65.658   1.00 53.23 328 A 1 
ATOM 2561 C CG  . GLN A 0 328 . -57.439  14.368  67.960   1.00 53.23 328 A 1 
ATOM 2562 C CD  . GLN A 0 328 . -56.504  15.148  68.883   1.00 53.23 328 A 1 
ATOM 2563 N NE2 . GLN A 0 328 . -56.996  15.636  70.001   1.00 53.23 328 A 1 
ATOM 2564 O OE1 . GLN A 0 328 . -55.320  15.321  68.647   1.00 53.23 328 A 1 
ATOM 2565 N N   . ALA A 0 329 . -60.277  12.858  65.710   1.00 49.91 329 A 1 
ATOM 2566 C CA  . ALA A 0 329 . -61.729  12.985  65.860   1.00 49.91 329 A 1 
ATOM 2567 C C   . ALA A 0 329 . -62.170  13.063  67.338   1.00 49.91 329 A 1 
ATOM 2568 C CB  . ALA A 0 329 . -62.400  11.824  65.116   1.00 49.91 329 A 1 
ATOM 2569 O O   . ALA A 0 329 . -61.624  12.380  68.203   1.00 49.91 329 A 1 
ATOM 2570 N N   . TRP A 0 330 . -63.187  13.882  67.631   1.00 45.83 330 A 1 
ATOM 2571 C CA  . TRP A 0 330 . -63.678  14.128  68.995   1.00 45.83 330 A 1 
ATOM 2572 C C   . TRP A 0 330 . -64.965  13.326  69.271   1.00 45.83 330 A 1 
ATOM 2573 C CB  . TRP A 0 330 . -63.875  15.641  69.218   1.00 45.83 330 A 1 
ATOM 2574 O O   . TRP A 0 330 . -66.040  13.673  68.779   1.00 45.83 330 A 1 
ATOM 2575 C CG  . TRP A 0 330 . -62.639  16.507  69.259   1.00 45.83 330 A 1 
ATOM 2576 C CD1 . TRP A 0 330 . -61.688  16.594  68.297   1.00 45.83 330 A 1 
ATOM 2577 C CD2 . TRP A 0 330 . -62.224  17.457  70.297   1.00 45.83 330 A 1 
ATOM 2578 C CE2 . TRP A 0 330 . -61.007  18.083  69.885   1.00 45.83 330 A 1 
ATOM 2579 C CE3 . TRP A 0 330 . -62.752  17.862  71.545   1.00 45.83 330 A 1 
ATOM 2580 N NE1 . TRP A 0 330 . -60.722  17.508  68.666   1.00 45.83 330 A 1 
ATOM 2581 C CH2 . TRP A 0 330 . -60.909  19.433  71.892   1.00 45.83 330 A 1 
ATOM 2582 C CZ2 . TRP A 0 330 . -60.354  19.055  70.658   1.00 45.83 330 A 1 
ATOM 2583 C CZ3 . TRP A 0 330 . -62.104  18.835  72.332   1.00 45.83 330 A 1 
ATOM 2584 N N   . GLY A 0 331 . -64.851  12.255  70.064   1.00 47.91 331 A 1 
ATOM 2585 C CA  . GLY A 0 331 . -65.983  11.540  70.677   1.00 47.91 331 A 1 
ATOM 2586 C C   . GLY A 0 331 . -66.472  12.247  71.949   1.00 47.91 331 A 1 
ATOM 2587 O O   . GLY A 0 331 . -65.723  13.025  72.535   1.00 47.91 331 A 1 
ATOM 2588 N N   . LYS A 0 332 . -67.733  12.031  72.349   1.00 45.46 332 A 1 
ATOM 2589 C CA  . LYS A 0 332 . -68.395  12.869  73.363   1.00 45.46 332 A 1 
ATOM 2590 C C   . LYS A 0 332 . -68.333  12.378  74.809   1.00 45.46 332 A 1 
ATOM 2591 C CB  . LYS A 0 332 . -69.847  13.184  72.985   1.00 45.46 332 A 1 
ATOM 2592 O O   . LYS A 0 332 . -68.521  11.208  75.102   1.00 45.46 332 A 1 
ATOM 2593 C CG  . LYS A 0 332 . -69.936  14.482  72.172   1.00 45.46 332 A 1 
ATOM 2594 C CD  . LYS A 0 332 . -71.301  15.134  72.391   1.00 45.46 332 A 1 
ATOM 2595 C CE  . LYS A 0 332 . -71.272  16.556  71.839   1.00 45.46 332 A 1 
ATOM 2596 N NZ  . LYS A 0 332 . -72.090  17.437  72.698   1.00 45.46 332 A 1 
ATOM 2597 N N   . ASP A 0 333 . -68.226  13.393  75.653   1.00 29.87 333 A 1 
ATOM 2598 C CA  . ASP A 0 333 . -68.343  13.505  77.099   1.00 29.87 333 A 1 
ATOM 2599 C C   . ASP A 0 333 . -69.647  12.953  77.716   1.00 29.87 333 A 1 
ATOM 2600 C CB  . ASP A 0 333 . -68.210  15.023  77.405   1.00 29.87 333 A 1 
ATOM 2601 O O   . ASP A 0 333 . -70.750  13.263  77.250   1.00 29.87 333 A 1 
ATOM 2602 C CG  . ASP A 0 333 . -69.113  16.008  76.593   1.00 29.87 333 A 1 
ATOM 2603 O OD1 . ASP A 0 333 . -69.374  15.805  75.374   1.00 29.87 333 A 1 
ATOM 2604 O OD2 . ASP A 0 333 . -69.488  17.062  77.150   1.00 29.87 333 A 1 
ATOM 2605 N N   . ARG A 0 334 . -69.529  12.212  78.835   1.00 42.20 334 A 1 
ATOM 2606 C CA  . ARG A 0 334 . -70.646  11.883  79.745   1.00 42.20 334 A 1 
ATOM 2607 C C   . ARG A 0 334 . -70.260  11.862  81.232   1.00 42.20 334 A 1 
ATOM 2608 C CB  . ARG A 0 334 . -71.300  10.548  79.346   1.00 42.20 334 A 1 
ATOM 2609 O O   . ARG A 0 334 . -69.796  10.860  81.764   1.00 42.20 334 A 1 
ATOM 2610 C CG  . ARG A 0 334 . -72.307  10.757  78.212   1.00 42.20 334 A 1 
ATOM 2611 C CD  . ARG A 0 334 . -73.240  9.556   78.062   1.00 42.20 334 A 1 
ATOM 2612 N NE  . ARG A 0 334 . -74.542  9.987   77.519   1.00 42.20 334 A 1 
ATOM 2613 N NH1 . ARG A 0 334 . -75.477  7.907   77.336   1.00 42.20 334 A 1 
ATOM 2614 N NH2 . ARG A 0 334 . -76.705  9.717   76.870   1.00 42.20 334 A 1 
ATOM 2615 C CZ  . ARG A 0 334 . -75.566  9.204   77.245   1.00 42.20 334 A 1 
ATOM 2616 N N   . ASP A 0 335 . -70.564  12.962  81.917   1.00 34.61 335 A 1 
ATOM 2617 C CA  . ASP A 0 335 . -70.445  13.090  83.375   1.00 34.61 335 A 1 
ATOM 2618 C C   . ASP A 0 335 . -71.579  12.363  84.155   1.00 34.61 335 A 1 
ATOM 2619 C CB  . ASP A 0 335 . -70.462  14.589  83.762   1.00 34.61 335 A 1 
ATOM 2620 O O   . ASP A 0 335 . -72.417  11.655  83.598   1.00 34.61 335 A 1 
ATOM 2621 C CG  . ASP A 0 335 . -69.705  15.535  82.837   1.00 34.61 335 A 1 
ATOM 2622 O OD1 . ASP A 0 335 . -68.464  15.427  82.799   1.00 34.61 335 A 1 
ATOM 2623 O OD2 . ASP A 0 335 . -70.399  16.387  82.242   1.00 34.61 335 A 1 
ATOM 2624 N N   . VAL A 0 336 . -71.689  12.721  85.448   1.00 37.35 336 A 1 
ATOM 2625 C CA  . VAL A 0 336 . -72.904  12.737  86.306   1.00 37.35 336 A 1 
ATOM 2626 C C   . VAL A 0 336 . -72.973  11.697  87.447   1.00 37.35 336 A 1 
ATOM 2627 C CB  . VAL A 0 336 . -74.248  12.979  85.564   1.00 37.35 336 A 1 
ATOM 2628 O O   . VAL A 0 336 . -73.766  10.763  87.467   1.00 37.35 336 A 1 
ATOM 2629 C CG1 . VAL A 0 336 . -75.394  13.299  86.542   1.00 37.35 336 A 1 
ATOM 2630 C CG2 . VAL A 0 336 . -74.201  14.204  84.629   1.00 37.35 336 A 1 
ATOM 2631 N N   . TYR A 0 337 . -72.181  11.954  88.493   1.00 31.52 337 A 1 
ATOM 2632 C CA  . TYR A 0 337 . -72.665  12.616  89.725   1.00 31.52 337 A 1 
ATOM 2633 C C   . TYR A 0 337 . -74.034  12.185  90.320   1.00 31.52 337 A 1 
ATOM 2634 C CB  . TYR A 0 337 . -72.657  14.136  89.451   1.00 31.52 337 A 1 
ATOM 2635 O O   . TYR A 0 337 . -75.093  12.516  89.795   1.00 31.52 337 A 1 
ATOM 2636 C CG  . TYR A 0 337 . -72.852  15.086  90.619   1.00 31.52 337 A 1 
ATOM 2637 C CD1 . TYR A 0 337 . -74.151  15.455  91.024   1.00 31.52 337 A 1 
ATOM 2638 C CD2 . TYR A 0 337 . -71.733  15.725  91.187   1.00 31.52 337 A 1 
ATOM 2639 C CE1 . TYR A 0 337 . -74.331  16.468  91.987   1.00 31.52 337 A 1 
ATOM 2640 C CE2 . TYR A 0 337 . -71.908  16.747  92.140   1.00 31.52 337 A 1 
ATOM 2641 O OH  . TYR A 0 337 . -73.381  18.141  93.421   1.00 31.52 337 A 1 
ATOM 2642 C CZ  . TYR A 0 337 . -73.209  17.128  92.531   1.00 31.52 337 A 1 
ATOM 2643 N N   . GLY A 0 338 . -74.009  11.683  91.565   1.00 29.24 338 A 1 
ATOM 2644 C CA  . GLY A 0 338 . -75.015  12.051  92.580   1.00 29.24 338 A 1 
ATOM 2645 C C   . GLY A 0 338 . -76.136  11.054  92.923   1.00 29.24 338 A 1 
ATOM 2646 O O   . GLY A 0 338 . -77.260  11.183  92.450   1.00 29.24 338 A 1 
ATOM 2647 N N   . ALA A 0 339 . -75.898  10.191  93.919   1.00 32.10 339 A 1 
ATOM 2648 C CA  . ALA A 0 339 . -76.956  9.506   94.677   1.00 32.10 339 A 1 
ATOM 2649 C C   . ALA A 0 339 . -77.107  10.142  96.076   1.00 32.10 339 A 1 
ATOM 2650 C CB  . ALA A 0 339 . -76.650  8.004   94.713   1.00 32.10 339 A 1 
ATOM 2651 O O   . ALA A 0 339 . -76.431  9.757   97.030   1.00 32.10 339 A 1 
ATOM 2652 N N   . SER A 0 340 . -77.964  11.161  96.195   1.00 34.41 340 A 1 
ATOM 2653 C CA  . SER A 0 340 . -78.167  11.922  97.439   1.00 34.41 340 A 1 
ATOM 2654 C C   . SER A 0 340 . -79.424  11.494  98.213   1.00 34.41 340 A 1 
ATOM 2655 C CB  . SER A 0 340 . -78.151  13.434  97.169   1.00 34.41 340 A 1 
ATOM 2656 O O   . SER A 0 340 . -80.423  11.097  97.627   1.00 34.41 340 A 1 
ATOM 2657 O OG  . SER A 0 340 . -79.124  13.819  96.221   1.00 34.41 340 A 1 
ATOM 2658 N N   . SER A 0 341 . -79.338  11.579  99.547   1.00 31.83 341 A 1 
ATOM 2659 C CA  . SER A 0 341 . -80.425  11.705  100.543  1.00 31.83 341 A 1 
ATOM 2660 C C   . SER A 0 341 . -81.855  11.245  100.186  1.00 31.83 341 A 1 
ATOM 2661 C CB  . SER A 0 341 . -80.524  13.183  100.956  1.00 31.83 341 A 1 
ATOM 2662 O O   . SER A 0 341 . -82.517  11.872  99.370   1.00 31.83 341 A 1 
ATOM 2663 O OG  . SER A 0 341 . -80.716  14.011  99.827   1.00 31.83 341 A 1 
ATOM 2664 N N   . TYR A 0 342 . -82.443  10.368  101.009  1.00 30.71 342 A 1 
ATOM 2665 C CA  . TYR A 0 342 . -83.421  10.799  102.031  1.00 30.71 342 A 1 
ATOM 2666 C C   . TYR A 0 342 . -83.654  9.690   103.075  1.00 30.71 342 A 1 
ATOM 2667 C CB  . TYR A 0 342 . -84.751  11.319  101.443  1.00 30.71 342 A 1 
ATOM 2668 O O   . TYR A 0 342 . -83.561  8.502   102.777  1.00 30.71 342 A 1 
ATOM 2669 C CG  . TYR A 0 342 . -84.973  12.799  101.742  1.00 30.71 342 A 1 
ATOM 2670 C CD1 . TYR A 0 342 . -85.597  13.194  102.944  1.00 30.71 342 A 1 
ATOM 2671 C CD2 . TYR A 0 342 . -84.515  13.788  100.847  1.00 30.71 342 A 1 
ATOM 2672 C CE1 . TYR A 0 342 . -85.741  14.563  103.253  1.00 30.71 342 A 1 
ATOM 2673 C CE2 . TYR A 0 342 . -84.637  15.153  101.161  1.00 30.71 342 A 1 
ATOM 2674 O OH  . TYR A 0 342 . -85.379  16.867  102.653  1.00 30.71 342 A 1 
ATOM 2675 C CZ  . TYR A 0 342 . -85.251  15.546  102.363  1.00 30.71 342 A 1 
ATOM 2676 N N   . GLY A 0 343 . -83.864  10.075  104.337  1.00 31.29 343 A 1 
ATOM 2677 C CA  . GLY A 0 343 . -83.705  9.162   105.474  1.00 31.29 343 A 1 
ATOM 2678 C C   . GLY A 0 343 . -84.967  8.440   105.954  1.00 31.29 343 A 1 
ATOM 2679 O O   . GLY A 0 343 . -86.096  8.861   105.708  1.00 31.29 343 A 1 
ATOM 2680 N N   . LYS A 0 344 . -84.751  7.411   106.781  1.00 32.74 344 A 1 
ATOM 2681 C CA  . LYS A 0 344 . -85.732  6.950   107.769  1.00 32.74 344 A 1 
ATOM 2682 C C   . LYS A 0 344 . -85.013  6.567   109.062  1.00 32.74 344 A 1 
ATOM 2683 C CB  . LYS A 0 344 . -86.571  5.802   107.182  1.00 32.74 344 A 1 
ATOM 2684 O O   . LYS A 0 344 . -84.227  5.627   109.079  1.00 32.74 344 A 1 
ATOM 2685 C CG  . LYS A 0 344 . -87.962  5.772   107.829  1.00 32.74 344 A 1 
ATOM 2686 C CD  . LYS A 0 344 . -88.848  4.706   107.175  1.00 32.74 344 A 1 
ATOM 2687 C CE  . LYS A 0 344 . -90.288  4.854   107.673  1.00 32.74 344 A 1 
ATOM 2688 N NZ  . LYS A 0 344 . -91.179  3.841   107.058  1.00 32.74 344 A 1 
ATOM 2689 N N   . ALA A 0 345 . -85.254  7.325   110.128  1.00 33.82 345 A 1 
ATOM 2690 C CA  . ALA A 0 345 . -84.734  7.027   111.458  1.00 33.82 345 A 1 
ATOM 2691 C C   . ALA A 0 345 . -85.706  6.120   112.228  1.00 33.82 345 A 1 
ATOM 2692 C CB  . ALA A 0 345 . -84.470  8.346   112.197  1.00 33.82 345 A 1 
ATOM 2693 O O   . ALA A 0 345 . -86.922  6.228   112.058  1.00 33.82 345 A 1 
ATOM 2694 N N   . ALA A 0 346 . -85.168  5.271   113.100  1.00 32.77 346 A 1 
ATOM 2695 C CA  . ALA A 0 346 . -85.918  4.552   114.123  1.00 32.77 346 A 1 
ATOM 2696 C C   . ALA A 0 346 . -85.085  4.570   115.410  1.00 32.77 346 A 1 
ATOM 2697 C CB  . ALA A 0 346 . -86.234  3.135   113.631  1.00 32.77 346 A 1 
ATOM 2698 O O   . ALA A 0 346 . -84.030  3.946   115.485  1.00 32.77 346 A 1 
ATOM 2699 N N   . SER A 0 347 . -85.533  5.363   116.377  1.00 35.33 347 A 1 
ATOM 2700 C CA  . SER A 0 347 . -84.844  5.646   117.633  1.00 35.33 347 A 1 
ATOM 2701 C C   . SER A 0 347 . -85.408  4.821   118.781  1.00 35.33 347 A 1 
ATOM 2702 C CB  . SER A 0 347 . -85.036  7.128   117.971  1.00 35.33 347 A 1 
ATOM 2703 O O   . SER A 0 347 . -86.620  4.849   118.994  1.00 35.33 347 A 1 
ATOM 2704 O OG  . SER A 0 347 . -86.396  7.513   117.853  1.00 35.33 347 A 1 
ATOM 2705 N N   . MET A 0 348 . -84.544  4.190   119.576  1.00 36.63 348 A 1 
ATOM 2706 C CA  . MET A 0 348 . -84.846  3.831   120.965  1.00 36.63 348 A 1 
ATOM 2707 C C   . MET A 0 348 . -83.628  4.163   121.834  1.00 36.63 348 A 1 
ATOM 2708 C CB  . MET A 0 348 . -85.308  2.370   121.117  1.00 36.63 348 A 1 
ATOM 2709 O O   . MET A 0 348 . -82.486  3.971   121.419  1.00 36.63 348 A 1 
ATOM 2710 C CG  . MET A 0 348 . -86.652  2.130   120.410  1.00 36.63 348 A 1 
ATOM 2711 S SD  . MET A 0 348 . -87.527  0.602   120.844  1.00 36.63 348 A 1 
ATOM 2712 C CE  . MET A 0 348 . -88.272  1.107   122.420  1.00 36.63 348 A 1 
ATOM 2713 N N   . LYS A 0 349 . -83.900  4.725   123.009  1.00 37.30 349 A 1 
ATOM 2714 C CA  . LYS A 0 349 . -82.963  5.365   123.943  1.00 37.30 349 A 1 
ATOM 2715 C C   . LYS A 0 349 . -83.232  4.791   125.347  1.00 37.30 349 A 1 
ATOM 2716 C CB  . LYS A 0 349 . -83.224  6.888   123.826  1.00 37.30 349 A 1 
ATOM 2717 O O   . LYS A 0 349 . -84.192  4.043   125.507  1.00 37.30 349 A 1 
ATOM 2718 C CG  . LYS A 0 349 . -82.219  7.861   124.473  1.00 37.30 349 A 1 
ATOM 2719 C CD  . LYS A 0 349 . -82.730  9.302   124.290  1.00 37.30 349 A 1 
ATOM 2720 C CE  . LYS A 0 349 . -81.827  10.339  124.968  1.00 37.30 349 A 1 
ATOM 2721 N NZ  . LYS A 0 349 . -82.492  11.666  125.032  1.00 37.30 349 A 1 
ATOM 2722 N N   . GLU A 0 350 . -82.445  5.226   126.332  1.00 35.67 350 A 1 
ATOM 2723 C CA  . GLU A 0 350 . -82.571  4.931   127.775  1.00 35.67 350 A 1 
ATOM 2724 C C   . GLU A 0 350 . -81.992  3.557   128.204  1.00 35.67 350 A 1 
ATOM 2725 C CB  . GLU A 0 350 . -84.004  5.212   128.290  1.00 35.67 350 A 1 
ATOM 2726 O O   . GLU A 0 350 . -82.173  2.561   127.512  1.00 35.67 350 A 1 
ATOM 2727 C CG  . GLU A 0 350 . -84.458  6.639   127.918  1.00 35.67 350 A 1 
ATOM 2728 C CD  . GLU A 0 350 . -85.736  7.109   128.624  1.00 35.67 350 A 1 
ATOM 2729 O OE1 . GLU A 0 350 . -85.874  8.349   128.733  1.00 35.67 350 A 1 
ATOM 2730 O OE2 . GLU A 0 350 . -86.558  6.256   129.025  1.00 35.67 350 A 1 
ATOM 2731 N N   . TYR A 0 351 . -81.239  3.434   129.309  1.00 35.01 351 A 1 
ATOM 2732 C CA  . TYR A 0 351 . -80.814  4.442   130.304  1.00 35.01 351 A 1 
ATOM 2733 C C   . TYR A 0 351 . -79.389  4.157   130.861  1.00 35.01 351 A 1 
ATOM 2734 C CB  . TYR A 0 351 . -81.871  4.510   131.429  1.00 35.01 351 A 1 
ATOM 2735 O O   . TYR A 0 351 . -78.765  3.166   130.488  1.00 35.01 351 A 1 
ATOM 2736 C CG  . TYR A 0 351 . -81.975  5.874   132.090  1.00 35.01 351 A 1 
ATOM 2737 C CD1 . TYR A 0 351 . -81.285  6.124   133.290  1.00 35.01 351 A 1 
ATOM 2738 C CD2 . TYR A 0 351 . -82.720  6.911   131.487  1.00 35.01 351 A 1 
ATOM 2739 C CE1 . TYR A 0 351 . -81.263  7.421   133.834  1.00 35.01 351 A 1 
ATOM 2740 C CE2 . TYR A 0 351 . -82.726  8.202   132.046  1.00 35.01 351 A 1 
ATOM 2741 O OH  . TYR A 0 351 . -81.879  9.730   133.694  1.00 35.01 351 A 1 
ATOM 2742 C CZ  . TYR A 0 351 . -81.965  8.468   133.201  1.00 35.01 351 A 1 
ATOM 2743 N N   . ASP A 0 352 . -78.883  5.053   131.720  1.00 36.35 352 A 1 
ATOM 2744 C CA  . ASP A 0 352 . -77.593  5.040   132.454  1.00 36.35 352 A 1 
ATOM 2745 C C   . ASP A 0 352 . -77.243  3.670   133.129  1.00 36.35 352 A 1 
ATOM 2746 C CB  . ASP A 0 352 . -77.679  6.172   133.508  1.00 36.35 352 A 1 
ATOM 2747 O O   . ASP A 0 352 . -78.127  2.851   133.360  1.00 36.35 352 A 1 
ATOM 2748 C CG  . ASP A 0 352 . -77.931  7.588   132.980  1.00 36.35 352 A 1 
ATOM 2749 O OD1 . ASP A 0 352 . -77.667  7.837   131.784  1.00 36.35 352 A 1 
ATOM 2750 O OD2 . ASP A 0 352 . -78.321  8.422   133.829  1.00 36.35 352 A 1 
ATOM 2751 N N   . GLN A 0 353 . -76.007  3.339   133.564  1.00 34.73 353 A 1 
ATOM 2752 C CA  . GLN A 0 353 . -75.077  4.206   134.308  1.00 34.73 353 A 1 
ATOM 2753 C C   . GLN A 0 353 . -73.623  3.665   134.468  1.00 34.73 353 A 1 
ATOM 2754 C CB  . GLN A 0 353 . -75.717  4.377   135.712  1.00 34.73 353 A 1 
ATOM 2755 O O   . GLN A 0 353 . -73.401  2.597   135.024  1.00 34.73 353 A 1 
ATOM 2756 C CG  . GLN A 0 353 . -75.202  5.561   136.538  1.00 34.73 353 A 1 
ATOM 2757 C CD  . GLN A 0 353 . -76.226  5.985   137.586  1.00 34.73 353 A 1 
ATOM 2758 N NE2 . GLN A 0 353 . -77.097  6.924   137.282  1.00 34.73 353 A 1 
ATOM 2759 O OE1 . GLN A 0 353 . -76.275  5.473   138.691  1.00 34.73 353 A 1 
ATOM 2760 N N   . TYR A 0 354 . -72.642  4.492   134.076  1.00 33.70 354 A 1 
ATOM 2761 C CA  . TYR A 0 354 . -71.351  4.775   134.755  1.00 33.70 354 A 1 
ATOM 2762 C C   . TYR A 0 354 . -70.297  3.671   135.093  1.00 33.70 354 A 1 
ATOM 2763 C CB  . TYR A 0 354 . -71.676  5.632   135.993  1.00 33.70 354 A 1 
ATOM 2764 O O   . TYR A 0 354 . -70.297  3.100   136.179  1.00 33.70 354 A 1 
ATOM 2765 C CG  . TYR A 0 354 . -70.620  6.638   136.394  1.00 33.70 354 A 1 
ATOM 2766 C CD1 . TYR A 0 354 . -69.655  6.321   137.369  1.00 33.70 354 A 1 
ATOM 2767 C CD2 . TYR A 0 354 . -70.662  7.929   135.833  1.00 33.70 354 A 1 
ATOM 2768 C CE1 . TYR A 0 354 . -68.741  7.305   137.797  1.00 33.70 354 A 1 
ATOM 2769 C CE2 . TYR A 0 354 . -69.749  8.911   136.254  1.00 33.70 354 A 1 
ATOM 2770 O OH  . TYR A 0 354 . -67.935  9.568   137.664  1.00 33.70 354 A 1 
ATOM 2771 C CZ  . TYR A 0 354 . -68.795  8.604   137.244  1.00 33.70 354 A 1 
ATOM 2772 N N   . GLY A 0 355 . -69.227  3.615   134.277  1.00 36.40 355 A 1 
ATOM 2773 C CA  . GLY A 0 355 . -67.823  3.544   134.752  1.00 36.40 355 A 1 
ATOM 2774 C C   . GLY A 0 355 . -67.121  2.174   134.899  1.00 36.40 355 A 1 
ATOM 2775 O O   . GLY A 0 355 . -67.744  1.171   135.216  1.00 36.40 355 A 1 
ATOM 2776 N N   . GLY A 0 356 . -65.782  2.156   134.736  1.00 35.35 356 A 1 
ATOM 2777 C CA  . GLY A 0 356 . -64.911  1.038   135.168  1.00 35.35 356 A 1 
ATOM 2778 C C   . GLY A 0 356 . -63.910  0.488   134.133  1.00 35.35 356 A 1 
ATOM 2779 O O   . GLY A 0 356 . -64.175  -0.506  133.468  1.00 35.35 356 A 1 
ATOM 2780 N N   . TYR A 0 357 . -62.727  1.098   134.032  1.00 35.24 357 A 1 
ATOM 2781 C CA  . TYR A 0 357 . -61.595  0.658   133.191  1.00 35.24 357 A 1 
ATOM 2782 C C   . TYR A 0 357 . -60.922  -0.628  133.730  1.00 35.24 357 A 1 
ATOM 2783 C CB  . TYR A 0 357 . -60.541  1.791   133.116  1.00 35.24 357 A 1 
ATOM 2784 O O   . TYR A 0 357 . -60.743  -0.745  134.941  1.00 35.24 357 A 1 
ATOM 2785 C CG  . TYR A 0 357 . -61.062  3.190   133.415  1.00 35.24 357 A 1 
ATOM 2786 C CD1 . TYR A 0 357 . -61.496  4.028   132.371  1.00 35.24 357 A 1 
ATOM 2787 C CD2 . TYR A 0 357 . -61.197  3.611   134.756  1.00 35.24 357 A 1 
ATOM 2788 C CE1 . TYR A 0 357 . -62.091  5.270   132.666  1.00 35.24 357 A 1 
ATOM 2789 C CE2 . TYR A 0 357 . -61.807  4.844   135.056  1.00 35.24 357 A 1 
ATOM 2790 O OH  . TYR A 0 357 . -62.878  6.852   134.282  1.00 35.24 357 A 1 
ATOM 2791 C CZ  . TYR A 0 357 . -62.262  5.673   134.007  1.00 35.24 357 A 1 
ATOM 2792 N N   . GLY A 0 358 . -60.445  -1.538  132.864  1.00 37.93 358 A 1 
ATOM 2793 C CA  . GLY A 0 358 . -59.661  -2.711  133.301  1.00 37.93 358 A 1 
ATOM 2794 C C   . GLY A 0 358 . -59.066  -3.566  132.169  1.00 37.93 358 A 1 
ATOM 2795 O O   . GLY A 0 358 . -59.793  -4.080  131.329  1.00 37.93 358 A 1 
ATOM 2796 N N   . SER A 0 359 . -57.737  -3.724  132.156  1.00 34.10 359 A 1 
ATOM 2797 C CA  . SER A 0 359 . -56.969  -4.529  131.182  1.00 34.10 359 A 1 
ATOM 2798 C C   . SER A 0 359 . -56.935  -6.029  131.534  1.00 34.10 359 A 1 
ATOM 2799 C CB  . SER A 0 359 . -55.536  -3.980  131.142  1.00 34.10 359 A 1 
ATOM 2800 O O   . SER A 0 359 . -56.969  -6.375  132.714  1.00 34.10 359 A 1 
ATOM 2801 O OG  . SER A 0 359 . -54.725  -4.684  130.223  1.00 34.10 359 A 1 
ATOM 2802 N N   . GLY A 0 360 . -56.778  -6.918  130.541  1.00 39.76 360 A 1 
ATOM 2803 C CA  . GLY A 0 360 . -56.490  -8.345  130.767  1.00 39.76 360 A 1 
ATOM 2804 C C   . GLY A 0 360 . -56.501  -9.209  129.495  1.00 39.76 360 A 1 
ATOM 2805 O O   . GLY A 0 360 . -57.550  -9.427  128.901  1.00 39.76 360 A 1 
ATOM 2806 N N   . ALA A 0 361 . -55.339  -9.715  129.070  1.00 39.85 361 A 1 
ATOM 2807 C CA  . ALA A 0 361 . -55.189  -10.554 127.872  1.00 39.85 361 A 1 
ATOM 2808 C C   . ALA A 0 361 . -55.464  -12.054 128.131  1.00 39.85 361 A 1 
ATOM 2809 C CB  . ALA A 0 361 . -53.756  -10.358 127.354  1.00 39.85 361 A 1 
ATOM 2810 O O   . ALA A 0 361 . -55.234  -12.522 129.243  1.00 39.85 361 A 1 
ATOM 2811 N N   . SER A 0 362 . -55.814  -12.836 127.091  1.00 36.24 362 A 1 
ATOM 2812 C CA  . SER A 0 362 . -54.896  -13.838 126.486  1.00 36.24 362 A 1 
ATOM 2813 C C   . SER A 0 362 . -55.567  -14.824 125.493  1.00 36.24 362 A 1 
ATOM 2814 C CB  . SER A 0 362 . -54.148  -14.689 127.526  1.00 36.24 362 A 1 
ATOM 2815 O O   . SER A 0 362 . -56.680  -15.279 125.711  1.00 36.24 362 A 1 
ATOM 2816 O OG  . SER A 0 362 . -53.010  -15.262 126.912  1.00 36.24 362 A 1 
ATOM 2817 N N   . TYR A 0 363 . -54.828  -15.152 124.422  1.00 38.41 363 A 1 
ATOM 2818 C CA  . TYR A 0 363 . -54.817  -16.360 123.561  1.00 38.41 363 A 1 
ATOM 2819 C C   . TYR A 0 363 . -56.037  -17.306 123.388  1.00 38.41 363 A 1 
ATOM 2820 C CB  . TYR A 0 363 . -53.609  -17.223 123.987  1.00 38.41 363 A 1 
ATOM 2821 O O   . TYR A 0 363 . -56.482  -17.949 124.332  1.00 38.41 363 A 1 
ATOM 2822 C CG  . TYR A 0 363 . -52.416  -17.106 123.064  1.00 38.41 363 A 1 
ATOM 2823 C CD1 . TYR A 0 363 . -52.116  -18.161 122.182  1.00 38.41 363 A 1 
ATOM 2824 C CD2 . TYR A 0 363 . -51.612  -15.950 123.084  1.00 38.41 363 A 1 
ATOM 2825 C CE1 . TYR A 0 363 . -51.016  -18.058 121.311  1.00 38.41 363 A 1 
ATOM 2826 C CE2 . TYR A 0 363 . -50.513  -15.841 122.209  1.00 38.41 363 A 1 
ATOM 2827 O OH  . TYR A 0 363 . -49.159  -16.810 120.473  1.00 38.41 363 A 1 
ATOM 2828 C CZ  . TYR A 0 363 . -50.216  -16.898 121.321  1.00 38.41 363 A 1 
ATOM 2829 N N   . GLY A 0 364 . -56.305  -17.665 122.115  1.00 41.91 364 A 1 
ATOM 2830 C CA  . GLY A 0 364 . -56.268  -19.090 121.713  1.00 41.91 364 A 1 
ATOM 2831 C C   . GLY A 0 364 . -57.347  -19.651 120.761  1.00 41.91 364 A 1 
ATOM 2832 O O   . GLY A 0 364 . -58.456  -19.933 121.191  1.00 41.91 364 A 1 
ATOM 2833 N N   . GLY A 0 365 . -56.956  -20.026 119.528  1.00 40.45 365 A 1 
ATOM 2834 C CA  . GLY A 0 365 . -57.390  -21.322 118.953  1.00 40.45 365 A 1 
ATOM 2835 C C   . GLY A 0 365 . -58.293  -21.393 117.698  1.00 40.45 365 A 1 
ATOM 2836 O O   . GLY A 0 365 . -59.495  -21.571 117.803  1.00 40.45 365 A 1 
ATOM 2837 N N   . SER A 0 366 . -57.654  -21.521 116.524  1.00 38.58 366 A 1 
ATOM 2838 C CA  . SER A 0 366 . -58.024  -22.440 115.412  1.00 38.58 366 A 1 
ATOM 2839 C C   . SER A 0 366 . -59.279  -22.234 114.518  1.00 38.58 366 A 1 
ATOM 2840 C CB  . SER A 0 366 . -58.005  -23.886 115.932  1.00 38.58 366 A 1 
ATOM 2841 O O   . SER A 0 366 . -60.372  -22.686 114.833  1.00 38.58 366 A 1 
ATOM 2842 O OG  . SER A 0 366 . -58.032  -24.790 114.846  1.00 38.58 366 A 1 
ATOM 2843 N N   . LYS A 0 367 . -59.026  -21.786 113.268  1.00 45.20 367 A 1 
ATOM 2844 C CA  . LYS A 0 367 . -59.187  -22.564 111.995  1.00 45.20 367 A 1 
ATOM 2845 C C   . LYS A 0 367 . -60.418  -23.506 111.875  1.00 45.20 367 A 1 
ATOM 2846 C CB  . LYS A 0 367 . -57.874  -23.366 111.795  1.00 45.20 367 A 1 
ATOM 2847 O O   . LYS A 0 367 . -60.510  -24.487 112.603  1.00 45.20 367 A 1 
ATOM 2848 C CG  . LYS A 0 367 . -56.934  -22.839 110.705  1.00 45.20 367 A 1 
ATOM 2849 C CD  . LYS A 0 367 . -55.660  -23.703 110.686  1.00 45.20 367 A 1 
ATOM 2850 C CE  . LYS A 0 367 . -54.639  -23.194 109.662  1.00 45.20 367 A 1 
ATOM 2851 N NZ  . LYS A 0 367 . -53.381  -23.983 109.707  1.00 45.20 367 A 1 
ATOM 2852 N N   . THR A 0 368 . -61.256  -23.437 110.825  1.00 38.33 368 A 1 
ATOM 2853 C CA  . THR A 0 368 . -60.898  -23.726 109.404  1.00 38.33 368 A 1 
ATOM 2854 C C   . THR A 0 368 . -61.998  -23.280 108.402  1.00 38.33 368 A 1 
ATOM 2855 C CB  . THR A 0 368 . -60.657  -25.249 109.238  1.00 38.33 368 A 1 
ATOM 2856 O O   . THR A 0 368 . -63.136  -23.038 108.784  1.00 38.33 368 A 1 
ATOM 2857 C CG2 . THR A 0 368 . -60.247  -25.736 107.845  1.00 38.33 368 A 1 
ATOM 2858 O OG1 . THR A 0 368 . -59.570  -25.629 110.043  1.00 38.33 368 A 1 
ATOM 2859 N N   . VAL A 0 369 . -61.655  -23.173 107.110  1.00 38.83 369 A 1 
ATOM 2860 C CA  . VAL A 0 369 . -62.450  -22.607 105.990  1.00 38.83 369 A 1 
ATOM 2861 C C   . VAL A 0 369 . -63.132  -23.688 105.120  1.00 38.83 369 A 1 
ATOM 2862 C CB  . VAL A 0 369 . -61.472  -21.797 105.095  1.00 38.83 369 A 1 
ATOM 2863 O O   . VAL A 0 369 . -62.473  -24.693 104.855  1.00 38.83 369 A 1 
ATOM 2864 C CG1 . VAL A 0 369 . -62.120  -21.175 103.852  1.00 38.83 369 A 1 
ATOM 2865 C CG2 . VAL A 0 369 . -60.784  -20.664 105.871  1.00 38.83 369 A 1 
ATOM 2866 N N   . LYS A 0 370 . -64.359  -23.443 104.590  1.00 39.30 370 A 1 
ATOM 2867 C CA  . LYS A 0 370 . -64.755  -23.619 103.150  1.00 39.30 370 A 1 
ATOM 2868 C C   . LYS A 0 370 . -66.257  -23.398 102.805  1.00 39.30 370 A 1 
ATOM 2869 C CB  . LYS A 0 370 . -64.300  -24.976 102.558  1.00 39.30 370 A 1 
ATOM 2870 O O   . LYS A 0 370 . -67.096  -24.257 103.024  1.00 39.30 370 A 1 
ATOM 2871 C CG  . LYS A 0 370 . -62.967  -24.806 101.802  1.00 39.30 370 A 1 
ATOM 2872 C CD  . LYS A 0 370 . -62.389  -26.140 101.325  1.00 39.30 370 A 1 
ATOM 2873 C CE  . LYS A 0 370 . -61.044  -25.875 100.636  1.00 39.30 370 A 1 
ATOM 2874 N NZ  . LYS A 0 370 . -60.480  -27.107 100.031  1.00 39.30 370 A 1 
ATOM 2875 N N   . THR A 0 371 . -66.536  -22.252 102.171  1.00 34.72 371 A 1 
ATOM 2876 C CA  . THR A 0 371 . -67.323  -22.049 100.919  1.00 34.72 371 A 1 
ATOM 2877 C C   . THR A 0 371 . -68.602  -22.866 100.572  1.00 34.72 371 A 1 
ATOM 2878 C CB  . THR A 0 371 . -66.366  -22.165 99.712   1.00 34.72 371 A 1 
ATOM 2879 O O   . THR A 0 371 . -68.495  -23.987 100.085  1.00 34.72 371 A 1 
ATOM 2880 C CG2 . THR A 0 371 . -65.299  -21.069 99.698   1.00 34.72 371 A 1 
ATOM 2881 O OG1 . THR A 0 371 . -65.701  -23.407 99.746   1.00 34.72 371 A 1 
ATOM 2882 N N   . ALA A 0 372 . -69.742  -22.143 100.535  1.00 37.22 372 A 1 
ATOM 2883 C CA  . ALA A 0 372 . -70.578  -21.837 99.337   1.00 37.22 372 A 1 
ATOM 2884 C C   . ALA A 0 372 . -71.916  -22.576 98.992   1.00 37.22 372 A 1 
ATOM 2885 C CB  . ALA A 0 372 . -69.691  -21.699 98.086   1.00 37.22 372 A 1 
ATOM 2886 O O   . ALA A 0 372 . -71.926  -23.751 98.641   1.00 37.22 372 A 1 
ATOM 2887 N N   . ALA A 0 373 . -72.979  -21.746 98.840   1.00 43.61 373 A 1 
ATOM 2888 C CA  . ALA A 0 373 . -74.155  -21.861 97.929   1.00 43.61 373 A 1 
ATOM 2889 C C   . ALA A 0 373 . -75.217  -22.977 98.219   1.00 43.61 373 A 1 
ATOM 2890 C CB  . ALA A 0 373 . -73.574  -21.856 96.502   1.00 43.61 373 A 1 
ATOM 2891 O O   . ALA A 0 373 . -75.001  -23.735 99.163   1.00 43.61 373 A 1 
ATOM 2892 N N   . PRO A 0 374 . -76.361  -23.127 97.474   1.00 48.70 374 A 1 
ATOM 2893 C CA  . PRO A 0 374 . -76.895  -22.354 96.317   1.00 48.70 374 A 1 
ATOM 2894 C C   . PRO A 0 374 . -78.454  -22.122 96.231   1.00 48.70 374 A 1 
ATOM 2895 C CB  . PRO A 0 374 . -76.520  -23.310 95.172   1.00 48.70 374 A 1 
ATOM 2896 O O   . PRO A 0 374 . -79.225  -22.636 97.039   1.00 48.70 374 A 1 
ATOM 2897 C CG  . PRO A 0 374 . -76.915  -24.679 95.744   1.00 48.70 374 A 1 
ATOM 2898 C CD  . PRO A 0 374 . -76.837  -24.495 97.265   1.00 48.70 374 A 1 
ATOM 2899 N N   . SER A 0 375 . -78.916  -21.528 95.103   1.00 42.31 375 A 1 
ATOM 2900 C CA  . SER A 0 375 . -80.230  -21.739 94.400   1.00 42.31 375 A 1 
ATOM 2901 C C   . SER A 0 375 . -81.489  -20.912 94.828   1.00 42.31 375 A 1 
ATOM 2902 C CB  . SER A 0 375 . -80.457  -23.252 94.252   1.00 42.31 375 A 1 
ATOM 2903 O O   . SER A 0 375 . -81.447  -20.281 95.876   1.00 42.31 375 A 1 
ATOM 2904 O OG  . SER A 0 375 . -80.991  -23.840 95.419   1.00 42.31 375 A 1 
ATOM 2905 N N   . LYS A 0 376 . -82.611  -20.817 94.058   1.00 42.59 376 A 1 
ATOM 2906 C CA  . LYS A 0 376 . -83.087  -21.640 92.902   1.00 42.59 376 A 1 
ATOM 2907 C C   . LYS A 0 376 . -84.200  -21.038 91.989   1.00 42.59 376 A 1 
ATOM 2908 C CB  . LYS A 0 376 . -83.719  -22.916 93.496   1.00 42.59 376 A 1 
ATOM 2909 O O   . LYS A 0 376 . -85.085  -20.353 92.484   1.00 42.59 376 A 1 
ATOM 2910 C CG  . LYS A 0 376 . -83.710  -24.101 92.520   1.00 42.59 376 A 1 
ATOM 2911 C CD  . LYS A 0 376 . -84.006  -25.393 93.282   1.00 42.59 376 A 1 
ATOM 2912 C CE  . LYS A 0 376 . -83.896  -26.589 92.335   1.00 42.59 376 A 1 
ATOM 2913 N NZ  . LYS A 0 376 . -84.101  -27.862 93.068   1.00 42.59 376 A 1 
ATOM 2914 N N   . GLY A 0 377 . -84.233  -21.492 90.719   1.00 37.93 377 A 1 
ATOM 2915 C CA  . GLY A 0 377 . -85.336  -21.447 89.716   1.00 37.93 377 A 1 
ATOM 2916 C C   . GLY A 0 377 . -84.770  -21.325 88.279   1.00 37.93 377 A 1 
ATOM 2917 O O   . GLY A 0 377 . -83.621  -20.915 88.176   1.00 37.93 377 A 1 
ATOM 2918 N N   . HIS A 0 378 . -85.393  -21.643 87.127   1.00 37.48 378 A 1 
ATOM 2919 C CA  . HIS A 0 378 . -86.445  -22.585 86.636   1.00 37.48 378 A 1 
ATOM 2920 C C   . HIS A 0 378 . -86.000  -23.021 85.185   1.00 37.48 378 A 1 
ATOM 2921 C CB  . HIS A 0 378 . -87.829  -21.908 86.706   1.00 37.48 378 A 1 
ATOM 2922 O O   . HIS A 0 378 . -84.889  -22.660 84.814   1.00 37.48 378 A 1 
ATOM 2923 C CG  . HIS A 0 378 . -88.501  -22.130 88.040   1.00 37.48 378 A 1 
ATOM 2924 C CD2 . HIS A 0 378 . -88.566  -21.251 89.088   1.00 37.48 378 A 1 
ATOM 2925 N ND1 . HIS A 0 378 . -89.138  -23.285 88.442   1.00 37.48 378 A 1 
ATOM 2926 C CE1 . HIS A 0 378 . -89.562  -23.110 89.705   1.00 37.48 378 A 1 
ATOM 2927 N NE2 . HIS A 0 378 . -89.215  -21.895 90.147   1.00 37.48 378 A 1 
ATOM 2928 N N   . GLY A 0 379 . -86.623  -23.817 84.288   1.00 39.21 379 A 1 
ATOM 2929 C CA  . GLY A 0 379 . -87.971  -24.386 84.030   1.00 39.21 379 A 1 
ATOM 2930 C C   . GLY A 0 379 . -88.494  -23.839 82.675   1.00 39.21 379 A 1 
ATOM 2931 O O   . GLY A 0 379 . -88.576  -22.624 82.566   1.00 39.21 379 A 1 
ATOM 2932 N N   . TRP A 0 380 . -88.817  -24.591 81.603   1.00 36.89 380 A 1 
ATOM 2933 C CA  . TRP A 0 380 . -89.395  -25.949 81.426   1.00 36.89 380 A 1 
ATOM 2934 C C   . TRP A 0 380 . -88.854  -26.726 80.180   1.00 36.89 380 A 1 
ATOM 2935 C CB  . TRP A 0 380 . -90.906  -25.752 81.158   1.00 36.89 380 A 1 
ATOM 2936 O O   . TRP A 0 380 . -88.338  -26.096 79.270   1.00 36.89 380 A 1 
ATOM 2937 C CG  . TRP A 0 380 . -91.824  -25.548 82.321   1.00 36.89 380 A 1 
ATOM 2938 C CD1 . TRP A 0 380 . -92.009  -24.397 83.006   1.00 36.89 380 A 1 
ATOM 2939 C CD2 . TRP A 0 380 . -92.791  -26.499 82.861   1.00 36.89 380 A 1 
ATOM 2940 C CE2 . TRP A 0 380 . -93.515  -25.861 83.911   1.00 36.89 380 A 1 
ATOM 2941 C CE3 . TRP A 0 380 . -93.150  -27.830 82.546   1.00 36.89 380 A 1 
ATOM 2942 N NE1 . TRP A 0 380 . -92.997  -24.582 83.957   1.00 36.89 380 A 1 
ATOM 2943 C CH2 . TRP A 0 380 . -94.846  -27.847 84.304   1.00 36.89 380 A 1 
ATOM 2944 C CZ2 . TRP A 0 380 . -94.525  -26.518 84.632   1.00 36.89 380 A 1 
ATOM 2945 C CZ3 . TRP A 0 380 . -94.163  -28.497 83.260   1.00 36.89 380 A 1 
ATOM 2946 N N   . ASP A 0 381 . -89.127  -28.051 80.128   1.00 41.84 381 A 1 
ATOM 2947 C CA  . ASP A 0 381 . -89.246  -28.959 78.937   1.00 41.84 381 A 1 
ATOM 2948 C C   . ASP A 0 381 . -87.988  -29.315 78.076   1.00 41.84 381 A 1 
ATOM 2949 C CB  . ASP A 0 381 . -90.403  -28.440 78.051   1.00 41.84 381 A 1 
ATOM 2950 O O   . ASP A 0 381 . -87.187  -28.440 77.779   1.00 41.84 381 A 1 
ATOM 2951 C CG  . ASP A 0 381 . -91.084  -29.561 77.268   1.00 41.84 381 A 1 
ATOM 2952 O OD1 . ASP A 0 381 . -90.568  -29.955 76.199   1.00 41.84 381 A 1 
ATOM 2953 O OD2 . ASP A 0 381 . -92.048  -30.135 77.819   1.00 41.84 381 A 1 
ATOM 2954 N N   . SER A 0 382 . -87.743  -30.550 77.573   1.00 39.07 382 A 1 
ATOM 2955 C CA  . SER A 0 382 . -88.035  -31.937 78.036   1.00 39.07 382 A 1 
ATOM 2956 C C   . SER A 0 382 . -87.147  -33.011 77.328   1.00 39.07 382 A 1 
ATOM 2957 C CB  . SER A 0 382 . -89.503  -32.356 77.828   1.00 39.07 382 A 1 
ATOM 2958 O O   . SER A 0 382 . -86.490  -32.720 76.333   1.00 39.07 382 A 1 
ATOM 2959 O OG  . SER A 0 382 . -89.864  -32.429 76.466   1.00 39.07 382 A 1 
ATOM 2960 N N   . LYS A 0 383 . -87.210  -34.277 77.814   1.00 39.84 383 A 1 
ATOM 2961 C CA  . LYS A 0 383 . -86.626  -35.557 77.289   1.00 39.84 383 A 1 
ATOM 2962 C C   . LYS A 0 383 . -85.083  -35.724 77.362   1.00 39.84 383 A 1 
ATOM 2963 C CB  . LYS A 0 383 . -87.112  -35.825 75.846   1.00 39.84 383 A 1 
ATOM 2964 O O   . LYS A 0 383 . -84.347  -34.816 77.022   1.00 39.84 383 A 1 
ATOM 2965 C CG  . LYS A 0 383 . -88.640  -35.923 75.690   1.00 39.84 383 A 1 
ATOM 2966 C CD  . LYS A 0 383 . -89.040  -35.910 74.208   1.00 39.84 383 A 1 
ATOM 2967 C CE  . LYS A 0 383 . -90.567  -35.886 74.074   1.00 39.84 383 A 1 
ATOM 2968 N NZ  . LYS A 0 383 . -90.985  -35.573 72.685   1.00 39.84 383 A 1 
ATOM 2969 N N   . GLY A 0 384 . -84.520  -36.889 77.736   1.00 38.93 384 A 1 
ATOM 2970 C CA  . GLY A 0 384 . -85.104  -38.124 78.309   1.00 38.93 384 A 1 
ATOM 2971 C C   . GLY A 0 384 . -84.111  -39.317 78.394   1.00 38.93 384 A 1 
ATOM 2972 O O   . GLY A 0 384 . -83.196  -39.380 77.580   1.00 38.93 384 A 1 
ATOM 2973 N N   . HIS A 0 385 . -84.369  -40.292 79.297   1.00 37.03 385 A 1 
ATOM 2974 C CA  . HIS A 0 385 . -83.529  -41.467 79.701   1.00 37.03 385 A 1 
ATOM 2975 C C   . HIS A 0 385 . -82.295  -41.104 80.578   1.00 37.03 385 A 1 
ATOM 2976 C CB  . HIS A 0 385 . -83.116  -42.334 78.484   1.00 37.03 385 A 1 
ATOM 2977 O O   . HIS A 0 385 . -81.674  -40.082 80.324   1.00 37.03 385 A 1 
ATOM 2978 C CG  . HIS A 0 385 . -84.184  -42.584 77.440   1.00 37.03 385 A 1 
ATOM 2979 C CD2 . HIS A 0 385 . -84.938  -43.714 77.276   1.00 37.03 385 A 1 
ATOM 2980 N ND1 . HIS A 0 385 . -84.510  -41.738 76.406   1.00 37.03 385 A 1 
ATOM 2981 C CE1 . HIS A 0 385 . -85.459  -42.326 75.659   1.00 37.03 385 A 1 
ATOM 2982 N NE2 . HIS A 0 385 . -85.767  -43.530 76.163   1.00 37.03 385 A 1 
ATOM 2983 N N   . GLY A 0 386 . -81.845  -41.839 81.618   1.00 40.30 386 A 1 
ATOM 2984 C CA  . GLY A 0 386 . -82.298  -43.058 82.345   1.00 40.30 386 A 1 
ATOM 2985 C C   . GLY A 0 386 . -81.088  -43.759 83.040   1.00 40.30 386 A 1 
ATOM 2986 O O   . GLY A 0 386 . -79.981  -43.598 82.545   1.00 40.30 386 A 1 
ATOM 2987 N N   . TYR A 0 387 . -81.132  -44.528 84.151   1.00 40.85 387 A 1 
ATOM 2988 C CA  . TYR A 0 387 . -82.180  -44.924 85.120   1.00 40.85 387 A 1 
ATOM 2989 C C   . TYR A 0 387 . -81.555  -45.427 86.469   1.00 40.85 387 A 1 
ATOM 2990 C CB  . TYR A 0 387 . -82.971  -46.133 84.582   1.00 40.85 387 A 1 
ATOM 2991 O O   . TYR A 0 387 . -80.563  -46.146 86.431   1.00 40.85 387 A 1 
ATOM 2992 C CG  . TYR A 0 387 . -83.668  -46.004 83.243   1.00 40.85 387 A 1 
ATOM 2993 C CD1 . TYR A 0 387 . -85.018  -45.607 83.184   1.00 40.85 387 A 1 
ATOM 2994 C CD2 . TYR A 0 387 . -83.000  -46.403 82.068   1.00 40.85 387 A 1 
ATOM 2995 C CE1 . TYR A 0 387 . -85.710  -45.633 81.957   1.00 40.85 387 A 1 
ATOM 2996 C CE2 . TYR A 0 387 . -83.684  -46.418 80.838   1.00 40.85 387 A 1 
ATOM 2997 O OH  . TYR A 0 387 . -85.716  -46.140 79.610   1.00 40.85 387 A 1 
ATOM 2998 C CZ  . TYR A 0 387 . -85.045  -46.056 80.786   1.00 40.85 387 A 1 
ATOM 2999 N N   . GLY A 0 388 . -82.201  -45.190 87.630   1.00 42.05 388 A 1 
ATOM 3000 C CA  . GLY A 0 388 . -81.942  -45.846 88.950   1.00 42.05 388 A 1 
ATOM 3001 C C   . GLY A 0 388 . -80.721  -45.353 89.769   1.00 42.05 388 A 1 
ATOM 3002 O O   . GLY A 0 388 . -79.746  -44.911 89.183   1.00 42.05 388 A 1 
ATOM 3003 N N   . ALA A 0 389 . -80.650  -45.399 91.116   1.00 40.80 389 A 1 
ATOM 3004 C CA  . ALA A 0 389 . -81.586  -45.654 92.247   1.00 40.80 389 A 1 
ATOM 3005 C C   . ALA A 0 389 . -80.862  -45.206 93.583   1.00 40.80 389 A 1 
ATOM 3006 C CB  . ALA A 0 389 . -81.967  -47.141 92.211   1.00 40.80 389 A 1 
ATOM 3007 O O   . ALA A 0 389 . -79.793  -44.619 93.467   1.00 40.80 389 A 1 
ATOM 3008 N N   . LYS A 0 390 . -81.254  -45.387 94.871   1.00 43.21 390 A 1 
ATOM 3009 C CA  . LYS A 0 390 . -82.364  -46.053 95.608   1.00 43.21 390 A 1 
ATOM 3010 C C   . LYS A 0 390 . -82.388  -45.593 97.111   1.00 43.21 390 A 1 
ATOM 3011 C CB  . LYS A 0 390 . -82.055  -47.573 95.635   1.00 43.21 390 A 1 
ATOM 3012 O O   . LYS A 0 390 . -81.318  -45.569 97.703   1.00 43.21 390 A 1 
ATOM 3013 C CG  . LYS A 0 390 . -83.279  -48.465 95.879   1.00 43.21 390 A 1 
ATOM 3014 C CD  . LYS A 0 390 . -82.837  -49.900 96.207   1.00 43.21 390 A 1 
ATOM 3015 C CE  . LYS A 0 390 . -84.044  -50.789 96.527   1.00 43.21 390 A 1 
ATOM 3016 N NZ  . LYS A 0 390 . -83.620  -52.161 96.904   1.00 43.21 390 A 1 
ATOM 3017 N N   . THR A 0 391 . -83.568  -45.434 97.759   1.00 41.24 391 A 1 
ATOM 3018 C CA  . THR A 0 391 . -83.847  -45.507 99.251   1.00 41.24 391 A 1 
ATOM 3019 C C   . THR A 0 391 . -83.138  -44.529 100.253  1.00 41.24 391 A 1 
ATOM 3020 C CB  . THR A 0 391 . -83.661  -46.968 99.754   1.00 41.24 391 A 1 
ATOM 3021 O O   . THR A 0 391 . -82.075  -44.030 99.929   1.00 41.24 391 A 1 
ATOM 3022 C CG2 . THR A 0 391 . -84.848  -47.882 99.419   1.00 41.24 391 A 1 
ATOM 3023 O OG1 . THR A 0 391 . -82.539  -47.612 99.190   1.00 41.24 391 A 1 
ATOM 3024 N N   . VAL A 0 392 . -83.570  -44.253 101.516  1.00 41.81 392 A 1 
ATOM 3025 C CA  . VAL A 0 392 . -84.908  -44.109 102.193  1.00 41.81 392 A 1 
ATOM 3026 C C   . VAL A 0 392 . -84.786  -43.589 103.673  1.00 41.81 392 A 1 
ATOM 3027 C CB  . VAL A 0 392 . -85.694  -45.442 102.199  1.00 41.81 392 A 1 
ATOM 3028 O O   . VAL A 0 392 . -83.771  -43.852 104.304  1.00 41.81 392 A 1 
ATOM 3029 C CG1 . VAL A 0 392 . -85.194  -46.491 103.199  1.00 41.81 392 A 1 
ATOM 3030 C CG2 . VAL A 0 392 . -87.210  -45.256 102.304  1.00 41.81 392 A 1 
ATOM 3031 N N   . SER A 0 393 . -85.854  -42.978 104.240  1.00 42.38 393 A 1 
ATOM 3032 C CA  . SER A 0 393 . -86.253  -42.875 105.692  1.00 42.38 393 A 1 
ATOM 3033 C C   . SER A 0 393 . -85.535  -41.961 106.730  1.00 42.38 393 A 1 
ATOM 3034 C CB  . SER A 0 393 . -86.349  -44.295 106.275  1.00 42.38 393 A 1 
ATOM 3035 O O   . SER A 0 393 . -84.315  -41.944 106.765  1.00 42.38 393 A 1 
ATOM 3036 O OG  . SER A 0 393 . -87.462  -44.982 105.731  1.00 42.38 393 A 1 
ATOM 3037 N N   . TYR A 0 394 . -86.208  -41.272 107.698  1.00 42.01 394 A 1 
ATOM 3038 C CA  . TYR A 0 394 . -87.651  -40.911 107.913  1.00 42.01 394 A 1 
ATOM 3039 C C   . TYR A 0 394 . -87.885  -39.810 109.017  1.00 42.01 394 A 1 
ATOM 3040 C CB  . TYR A 0 394 . -88.463  -42.151 108.360  1.00 42.01 394 A 1 
ATOM 3041 O O   . TYR A 0 394 . -87.145  -39.790 109.996  1.00 42.01 394 A 1 
ATOM 3042 C CG  . TYR A 0 394 . -89.847  -42.281 107.743  1.00 42.01 394 A 1 
ATOM 3043 C CD1 . TYR A 0 394 . -91.002  -41.959 108.484  1.00 42.01 394 A 1 
ATOM 3044 C CD2 . TYR A 0 394 . -89.986  -42.791 106.437  1.00 42.01 394 A 1 
ATOM 3045 C CE1 . TYR A 0 394 . -92.281  -42.143 107.916  1.00 42.01 394 A 1 
ATOM 3046 C CE2 . TYR A 0 394 . -91.254  -42.963 105.861  1.00 42.01 394 A 1 
ATOM 3047 O OH  . TYR A 0 394 . -93.625  -42.844 106.039  1.00 42.01 394 A 1 
ATOM 3048 C CZ  . TYR A 0 394 . -92.406  -42.646 106.601  1.00 42.01 394 A 1 
ATOM 3049 N N   . GLY A 0 395 . -88.978  -39.007 108.932  1.00 42.94 395 A 1 
ATOM 3050 C CA  . GLY A 0 395 . -89.593  -38.171 110.022  1.00 42.94 395 A 1 
ATOM 3051 C C   . GLY A 0 395 . -89.207  -36.662 110.122  1.00 42.94 395 A 1 
ATOM 3052 O O   . GLY A 0 395 . -88.191  -36.275 109.561  1.00 42.94 395 A 1 
ATOM 3053 N N   . GLY A 0 396 . -89.943  -35.740 110.798  1.00 39.98 396 A 1 
ATOM 3054 C CA  . GLY A 0 396 . -91.364  -35.745 111.249  1.00 39.98 396 A 1 
ATOM 3055 C C   . GLY A 0 396 . -91.808  -34.722 112.358  1.00 39.98 396 A 1 
ATOM 3056 O O   . GLY A 0 396 . -91.343  -34.835 113.484  1.00 39.98 396 A 1 
ATOM 3057 N N   . SER A 0 397 . -92.831  -33.869 112.089  1.00 44.49 397 A 1 
ATOM 3058 C CA  . SER A 0 397 . -93.806  -33.191 113.029  1.00 44.49 397 A 1 
ATOM 3059 C C   . SER A 0 397 . -93.362  -32.008 113.964  1.00 44.49 397 A 1 
ATOM 3060 C CB  . SER A 0 397 . -94.531  -34.301 113.815  1.00 44.49 397 A 1 
ATOM 3061 O O   . SER A 0 397 . -92.229  -32.021 114.422  1.00 44.49 397 A 1 
ATOM 3062 O OG  . SER A 0 397 . -93.727  -34.822 114.850  1.00 44.49 397 A 1 
ATOM 3063 N N   . GLN A 0 398 . -94.162  -30.968 114.341  1.00 44.10 398 A 1 
ATOM 3064 C CA  . GLN A 0 398 . -95.490  -30.428 113.900  1.00 44.10 398 A 1 
ATOM 3065 C C   . GLN A 0 398 . -95.875  -29.029 114.515  1.00 44.10 398 A 1 
ATOM 3066 C CB  . GLN A 0 398 . -96.616  -31.387 114.351  1.00 44.10 398 A 1 
ATOM 3067 O O   . GLN A 0 398 . -95.513  -28.781 115.657  1.00 44.10 398 A 1 
ATOM 3068 C CG  . GLN A 0 398 . -97.431  -31.930 113.171  1.00 44.10 398 A 1 
ATOM 3069 C CD  . GLN A 0 398 . -98.462  -32.950 113.636  1.00 44.10 398 A 1 
ATOM 3070 N NE2 . GLN A 0 398 . -99.737  -32.629 113.636  1.00 44.10 398 A 1 
ATOM 3071 O OE1 . GLN A 0 398 . -98.135  -34.061 114.005  1.00 44.10 398 A 1 
ATOM 3072 N N   . SER A 0 399 . -96.780  -28.257 113.853  1.00 43.05 399 A 1 
ATOM 3073 C CA  . SER A 0 399 . -97.833  -27.346 114.443  1.00 43.05 399 A 1 
ATOM 3074 C C   . SER A 0 399 . -97.411  -26.014 115.150  1.00 43.05 399 A 1 
ATOM 3075 C CB  . SER A 0 399 . -98.638  -28.232 115.414  1.00 43.05 399 A 1 
ATOM 3076 O O   . SER A 0 399 . -96.336  -25.978 115.726  1.00 43.05 399 A 1 
ATOM 3077 O OG  . SER A 0 399 . -99.935  -27.769 115.686  1.00 43.05 399 A 1 
ATOM 3078 N N   . ALA A 0 400 . -98.172  -24.899 115.295  1.00 42.65 400 A 1 
ATOM 3079 C CA  . ALA A 0 400 . -99.308  -24.176 114.633  1.00 42.65 400 A 1 
ATOM 3080 C C   . ALA A 0 400 . -99.645  -22.901 115.497  1.00 42.65 400 A 1 
ATOM 3081 C CB  . ALA A 0 400 . -100.560 -25.064 114.597  1.00 42.65 400 A 1 
ATOM 3082 O O   . ALA A 0 400 . -99.160  -22.839 116.620  1.00 42.65 400 A 1 
ATOM 3083 N N   . SER A 0 401 . -100.517 -21.913 115.190  1.00 43.99 401 A 1 
ATOM 3084 C CA  . SER A 0 401 . -100.970 -21.187 113.970  1.00 43.99 401 A 1 
ATOM 3085 C C   . SER A 0 401 . -101.920 -20.010 114.385  1.00 43.99 401 A 1 
ATOM 3086 C CB  . SER A 0 401 . -101.735 -22.107 113.013  1.00 43.99 401 A 1 
ATOM 3087 O O   . SER A 0 401 . -102.466 -20.062 115.484  1.00 43.99 401 A 1 
ATOM 3088 O OG  . SER A 0 401 . -102.030 -21.430 111.807  1.00 43.99 401 A 1 
ATOM 3089 N N   . SER A 0 402 . -102.204 -19.020 113.506  1.00 40.18 402 A 1 
ATOM 3090 C CA  . SER A 0 402 . -103.161 -17.865 113.649  1.00 40.18 402 A 1 
ATOM 3091 C C   . SER A 0 402 . -102.885 -16.828 114.772  1.00 40.18 402 A 1 
ATOM 3092 C CB  . SER A 0 402 . -104.615 -18.369 113.673  1.00 40.18 402 A 1 
ATOM 3093 O O   . SER A 0 402 . -102.171 -17.130 115.716  1.00 40.18 402 A 1 
ATOM 3094 O OG  . SER A 0 402 . -104.890 -19.222 114.763  1.00 40.18 402 A 1 
ATOM 3095 N N   . GLY A 0 403 . -103.365 -15.570 114.763  1.00 40.16 403 A 1 
ATOM 3096 C CA  . GLY A 0 403 . -104.224 -14.778 113.848  1.00 40.16 403 A 1 
ATOM 3097 C C   . GLY A 0 403 . -105.200 -13.889 114.667  1.00 40.16 403 A 1 
ATOM 3098 O O   . GLY A 0 403 . -105.591 -14.303 115.749  1.00 40.16 403 A 1 
ATOM 3099 N N   . GLN A 0 404 . -105.653 -12.680 114.291  1.00 39.17 404 A 1 
ATOM 3100 C CA  . GLN A 0 404 . -105.459 -11.813 113.104  1.00 39.17 404 A 1 
ATOM 3101 C C   . GLN A 0 404 . -105.198 -10.339 113.561  1.00 39.17 404 A 1 
ATOM 3102 C CB  . GLN A 0 404 . -106.698 -11.929 112.189  1.00 39.17 404 A 1 
ATOM 3103 O O   . GLN A 0 404 . -104.433 -10.153 114.501  1.00 39.17 404 A 1 
ATOM 3104 C CG  . GLN A 0 404 . -106.901 -13.328 111.588  1.00 39.17 404 A 1 
ATOM 3105 C CD  . GLN A 0 404 . -108.211 -13.410 110.812  1.00 39.17 404 A 1 
ATOM 3106 N NE2 . GLN A 0 404 . -108.313 -12.827 109.638  1.00 39.17 404 A 1 
ATOM 3107 O OE1 . GLN A 0 404 . -109.184 -13.985 111.258  1.00 39.17 404 A 1 
ATOM 3108 N N   . GLY A 0 405 . -105.783 -9.284  112.951  1.00 36.89 405 A 1 
ATOM 3109 C CA  . GLY A 0 405 . -105.608 -7.887  113.417  1.00 36.89 405 A 1 
ATOM 3110 C C   . GLY A 0 405 . -106.544 -6.827  112.796  1.00 36.89 405 A 1 
ATOM 3111 O O   . GLY A 0 405 . -107.170 -7.087  111.770  1.00 36.89 405 A 1 
ATOM 3112 N N   . ALA A 0 406 . -106.627 -5.634  113.416  1.00 36.32 406 A 1 
ATOM 3113 C CA  . ALA A 0 406 . -107.391 -4.467  112.934  1.00 36.32 406 A 1 
ATOM 3114 C C   . ALA A 0 406 . -106.882 -3.103  113.491  1.00 36.32 406 A 1 
ATOM 3115 C CB  . ALA A 0 406 . -108.875 -4.661  113.282  1.00 36.32 406 A 1 
ATOM 3116 O O   . ALA A 0 406 . -106.720 -2.919  114.691  1.00 36.32 406 A 1 
ATOM 3117 N N   . TYR A 0 407 . -106.651 -2.163  112.569  1.00 32.79 407 A 1 
ATOM 3118 C CA  . TYR A 0 407 . -106.444 -0.698  112.646  1.00 32.79 407 A 1 
ATOM 3119 C C   . TYR A 0 407 . -106.855 0.112   113.914  1.00 32.79 407 A 1 
ATOM 3120 C CB  . TYR A 0 407 . -107.252 -0.144  111.439  1.00 32.79 407 A 1 
ATOM 3121 O O   . TYR A 0 407 . -108.013 0.065   114.309  1.00 32.79 407 A 1 
ATOM 3122 C CG  . TYR A 0 407 . -108.607 -0.826  111.199  1.00 32.79 407 A 1 
ATOM 3123 C CD1 . TYR A 0 407 . -108.698 -1.924  110.314  1.00 32.79 407 A 1 
ATOM 3124 C CD2 . TYR A 0 407 . -109.750 -0.439  111.930  1.00 32.79 407 A 1 
ATOM 3125 C CE1 . TYR A 0 407 . -109.896 -2.660  110.213  1.00 32.79 407 A 1 
ATOM 3126 C CE2 . TYR A 0 407 . -110.948 -1.173  111.834  1.00 32.79 407 A 1 
ATOM 3127 O OH  . TYR A 0 407 . -112.157 -3.033  110.910  1.00 32.79 407 A 1 
ATOM 3128 C CZ  . TYR A 0 407 . -111.019 -2.296  110.984  1.00 32.79 407 A 1 
ATOM 3129 N N   . ALA A 0 408 . -105.974 1.021   114.403  1.00 38.10 408 A 1 
ATOM 3130 C CA  . ALA A 0 408 . -106.317 2.407   114.843  1.00 38.10 408 A 1 
ATOM 3131 C C   . ALA A 0 408 . -105.112 3.308   115.279  1.00 38.10 408 A 1 
ATOM 3132 C CB  . ALA A 0 408 . -107.353 2.407   115.981  1.00 38.10 408 A 1 
ATOM 3133 O O   . ALA A 0 408 . -104.683 3.304   116.425  1.00 38.10 408 A 1 
ATOM 3134 N N   . LYS A 0 409 . -104.625 4.144   114.349  1.00 34.62 409 A 1 
ATOM 3135 C CA  . LYS A 0 409 . -104.097 5.532   114.491  1.00 34.62 409 A 1 
ATOM 3136 C C   . LYS A 0 409 . -103.773 6.138   115.893  1.00 34.62 409 A 1 
ATOM 3137 C CB  . LYS A 0 409 . -105.186 6.394   113.810  1.00 34.62 409 A 1 
ATOM 3138 O O   . LYS A 0 409 . -104.690 6.541   116.602  1.00 34.62 409 A 1 
ATOM 3139 C CG  . LYS A 0 409 . -104.886 7.890   113.622  1.00 34.62 409 A 1 
ATOM 3140 C CD  . LYS A 0 409 . -106.129 8.573   113.025  1.00 34.62 409 A 1 
ATOM 3141 C CE  . LYS A 0 409 . -105.870 10.053  112.730  1.00 34.62 409 A 1 
ATOM 3142 N NZ  . LYS A 0 409 . -107.078 10.719  112.178  1.00 34.62 409 A 1 
ATOM 3143 N N   . GLY A 0 410 . -102.500 6.520   116.106  1.00 35.91 410 A 1 
ATOM 3144 C CA  . GLY A 0 410 . -102.121 7.782   116.792  1.00 35.91 410 A 1 
ATOM 3145 C C   . GLY A 0 410 . -101.059 7.706   117.909  1.00 35.91 410 A 1 
ATOM 3146 O O   . GLY A 0 410 . -101.112 6.815   118.745  1.00 35.91 410 A 1 
ATOM 3147 N N   . GLY A 0 411 . -100.147 8.692   117.959  1.00 35.44 411 A 1 
ATOM 3148 C CA  . GLY A 0 411 . -99.182  8.902   119.059  1.00 35.44 411 A 1 
ATOM 3149 C C   . GLY A 0 411 . -97.707  8.860   118.628  1.00 35.44 411 A 1 
ATOM 3150 O O   . GLY A 0 411 . -97.269  7.905   117.999  1.00 35.44 411 A 1 
ATOM 3151 N N   . SER A 0 412 . -96.937  9.898   118.963  1.00 32.18 412 A 1 
ATOM 3152 C CA  . SER A 0 412 . -95.517  10.070  118.602  1.00 32.18 412 A 1 
ATOM 3153 C C   . SER A 0 412 . -94.690  10.505  119.808  1.00 32.18 412 A 1 
ATOM 3154 C CB  . SER A 0 412 . -95.383  11.184  117.551  1.00 32.18 412 A 1 
ATOM 3155 O O   . SER A 0 412 . -95.203  11.316  120.573  1.00 32.18 412 A 1 
ATOM 3156 O OG  . SER A 0 412 . -95.928  12.404  118.037  1.00 32.18 412 A 1 
ATOM 3157 N N   . ILE A 0 413 . -93.413  10.107  119.897  1.00 35.54 413 A 1 
ATOM 3158 C CA  . ILE A 0 413 . -92.311  10.915  120.463  1.00 35.54 413 A 1 
ATOM 3159 C C   . ILE A 0 413 . -90.933  10.335  120.051  1.00 35.54 413 A 1 
ATOM 3160 C CB  . ILE A 0 413 . -92.499  11.163  121.996  1.00 35.54 413 A 1 
ATOM 3161 O O   . ILE A 0 413 . -90.824  9.183   119.646  1.00 35.54 413 A 1 
ATOM 3162 C CG1 . ILE A 0 413 . -93.076  12.583  122.258  1.00 35.54 413 A 1 
ATOM 3163 C CG2 . ILE A 0 413 . -91.237  11.017  122.867  1.00 35.54 413 A 1 
ATOM 3164 C CD1 . ILE A 0 413 . -94.035  12.629  123.454  1.00 35.54 413 A 1 
ATOM 3165 N N   . TRP A 0 414 . -89.945  11.230  120.093  1.00 30.72 414 A 1 
ATOM 3166 C CA  . TRP A 0 414 . -88.499  11.223  119.832  1.00 30.72 414 A 1 
ATOM 3167 C C   . TRP A 0 414 . -87.721  10.060  120.538  1.00 30.72 414 A 1 
ATOM 3168 C CB  . TRP A 0 414 . -88.088  12.635  120.330  1.00 30.72 414 A 1 
ATOM 3169 O O   . TRP A 0 414 . -88.312  9.341   121.330  1.00 30.72 414 A 1 
ATOM 3170 C CG  . TRP A 0 414 . -88.850  13.862  119.847  1.00 30.72 414 A 1 
ATOM 3171 C CD1 . TRP A 0 414 . -90.172  14.158  119.984  1.00 30.72 414 A 1 
ATOM 3172 C CD2 . TRP A 0 414 . -88.272  15.069  119.254  1.00 30.72 414 A 1 
ATOM 3173 C CE2 . TRP A 0 414 . -89.323  15.974  118.914  1.00 30.72 414 A 1 
ATOM 3174 C CE3 . TRP A 0 414 . -86.955  15.517  119.021  1.00 30.72 414 A 1 
ATOM 3175 N NE1 . TRP A 0 414 . -90.463  15.358  119.370  1.00 30.72 414 A 1 
ATOM 3176 C CH2 . TRP A 0 414 . -87.767  17.613  118.060  1.00 30.72 414 A 1 
ATOM 3177 C CZ2 . TRP A 0 414 . -89.092  17.216  118.306  1.00 30.72 414 A 1 
ATOM 3178 C CZ3 . TRP A 0 414 . -86.705  16.772  118.434  1.00 30.72 414 A 1 
ATOM 3179 N N   . GLU A 0 415 . -86.413  9.782   120.362  1.00 38.60 415 A 1 
ATOM 3180 C CA  . GLU A 0 415 . -85.281  10.625  119.928  1.00 38.60 415 A 1 
ATOM 3181 C C   . GLU A 0 415 . -83.977  9.825   119.615  1.00 38.60 415 A 1 
ATOM 3182 C CB  . GLU A 0 415 . -84.941  11.522  121.133  1.00 38.60 415 A 1 
ATOM 3183 O O   . GLU A 0 415 . -83.558  9.016   120.439  1.00 38.60 415 A 1 
ATOM 3184 C CG  . GLU A 0 415 . -84.074  12.725  120.771  1.00 38.60 415 A 1 
ATOM 3185 C CD  . GLU A 0 415 . -83.952  13.627  121.999  1.00 38.60 415 A 1 
ATOM 3186 O OE1 . GLU A 0 415 . -84.443  14.770  121.928  1.00 38.60 415 A 1 
ATOM 3187 O OE2 . GLU A 0 415 . -83.382  13.142  123.008  1.00 38.60 415 A 1 
ATOM 3188 N N   . GLY A 0 416 . -83.269  10.118  118.506  1.00 30.62 416 A 1 
ATOM 3189 C CA  . GLY A 0 416 . -81.837  9.774   118.280  1.00 30.62 416 A 1 
ATOM 3190 C C   . GLY A 0 416 . -81.443  8.285   118.081  1.00 30.62 416 A 1 
ATOM 3191 O O   . GLY A 0 416 . -82.202  7.376   118.376  1.00 30.62 416 A 1 
ATOM 3192 N N   . ALA A 0 417 . -80.261  7.936   117.559  1.00 30.78 417 A 1 
ATOM 3193 C CA  . ALA A 0 417 . -79.202  8.735   116.933  1.00 30.78 417 A 1 
ATOM 3194 C C   . ALA A 0 417 . -78.437  7.888   115.883  1.00 30.78 417 A 1 
ATOM 3195 C CB  . ALA A 0 417 . -78.247  9.253   118.017  1.00 30.78 417 A 1 
ATOM 3196 O O   . ALA A 0 417 . -78.492  6.661   115.893  1.00 30.78 417 A 1 
ATOM 3197 N N   . SER A 0 418 . -77.735  8.544   114.958  1.00 32.43 418 A 1 
ATOM 3198 C CA  . SER A 0 418 . -76.921  7.915   113.905  1.00 32.43 418 A 1 
ATOM 3199 C C   . SER A 0 418 . -75.453  7.720   114.325  1.00 32.43 418 A 1 
ATOM 3200 C CB  . SER A 0 418 . -77.006  8.808   112.656  1.00 32.43 418 A 1 
ATOM 3201 O O   . SER A 0 418 . -75.011  8.366   115.275  1.00 32.43 418 A 1 
ATOM 3202 O OG  . SER A 0 418 . -76.652  10.151  112.954  1.00 32.43 418 A 1 
ATOM 3203 N N   . ARG A 0 419 . -74.668  6.938   113.547  1.00 34.08 419 A 1 
ATOM 3204 C CA  . ARG A 0 419 . -73.523  7.439   112.722  1.00 34.08 419 A 1 
ATOM 3205 C C   . ARG A 0 419 . -72.345  6.445   112.546  1.00 34.08 419 A 1 
ATOM 3206 C CB  . ARG A 0 419 . -72.982  8.771   113.294  1.00 34.08 419 A 1 
ATOM 3207 O O   . ARG A 0 419 . -71.648  6.157   113.504  1.00 34.08 419 A 1 
ATOM 3208 C CG  . ARG A 0 419 . -71.966  9.524   112.432  1.00 34.08 419 A 1 
ATOM 3209 C CD  . ARG A 0 419 . -71.671  10.860  113.130  1.00 34.08 419 A 1 
ATOM 3210 N NE  . ARG A 0 419 . -70.971  11.815  112.252  1.00 34.08 419 A 1 
ATOM 3211 N NH1 . ARG A 0 419 . -70.916  13.560  113.746  1.00 34.08 419 A 1 
ATOM 3212 N NH2 . ARG A 0 419 . -70.098  13.845  111.691  1.00 34.08 419 A 1 
ATOM 3213 C CZ  . ARG A 0 419 . -70.666  13.063  112.565  1.00 34.08 419 A 1 
ATOM 3214 N N   . ALA A 0 420 . -72.043  6.128   111.275  1.00 31.62 420 A 1 
ATOM 3215 C CA  . ALA A 0 420 . -70.756  5.660   110.708  1.00 31.62 420 A 1 
ATOM 3216 C C   . ALA A 0 420 . -70.135  4.306   111.157  1.00 31.62 420 A 1 
ATOM 3217 C CB  . ALA A 0 420 . -69.738  6.808   110.790  1.00 31.62 420 A 1 
ATOM 3218 O O   . ALA A 0 420 . -70.300  3.855   112.281  1.00 31.62 420 A 1 
ATOM 3219 N N   . GLY A 0 421 . -69.367  3.683   110.245  1.00 33.58 421 A 1 
ATOM 3220 C CA  . GLY A 0 421 . -68.596  2.445   110.476  1.00 33.58 421 A 1 
ATOM 3221 C C   . GLY A 0 421 . -68.331  1.665   109.178  1.00 33.58 421 A 1 
ATOM 3222 O O   . GLY A 0 421 . -69.130  0.814   108.804  1.00 33.58 421 A 1 
ATOM 3223 N N   . ALA A 0 422 . -67.262  2.000   108.450  1.00 33.93 422 A 1 
ATOM 3224 C CA  . ALA A 0 422 . -67.030  1.542   107.073  1.00 33.93 422 A 1 
ATOM 3225 C C   . ALA A 0 422 . -66.450  0.117   106.931  1.00 33.93 422 A 1 
ATOM 3226 C CB  . ALA A 0 422 . -66.098  2.555   106.391  1.00 33.93 422 A 1 
ATOM 3227 O O   . ALA A 0 422 . -65.634  -0.313  107.741  1.00 33.93 422 A 1 
ATOM 3228 N N   . ALA A 0 423 . -66.778  -0.538  105.812  1.00 36.26 423 A 1 
ATOM 3229 C CA  . ALA A 0 423 . -65.934  -1.516  105.117  1.00 36.26 423 A 1 
ATOM 3230 C C   . ALA A 0 423 . -66.341  -1.544  103.629  1.00 36.26 423 A 1 
ATOM 3231 C CB  . ALA A 0 423 . -66.079  -2.901  105.759  1.00 36.26 423 A 1 
ATOM 3232 O O   . ALA A 0 423 . -67.534  -1.547  103.328  1.00 36.26 423 A 1 
ATOM 3233 N N   . ALA A 0 424 . -65.376  -1.534  102.705  1.00 34.07 424 A 1 
ATOM 3234 C CA  . ALA A 0 424 . -65.630  -1.479  101.262  1.00 34.07 424 A 1 
ATOM 3235 C C   . ALA A 0 424 . -65.276  -2.801  100.563  1.00 34.07 424 A 1 
ATOM 3236 C CB  . ALA A 0 424 . -64.854  -0.298  100.664  1.00 34.07 424 A 1 
ATOM 3237 O O   . ALA A 0 424 . -64.336  -3.487  100.960  1.00 34.07 424 A 1 
ATOM 3238 N N   . VAL A 0 425 . -65.989  -3.112  99.478   1.00 39.43 425 A 1 
ATOM 3239 C CA  . VAL A 0 425 . -65.576  -4.085  98.456   1.00 39.43 425 A 1 
ATOM 3240 C C   . VAL A 0 425 . -65.864  -3.439  97.104   1.00 39.43 425 A 1 
ATOM 3241 C CB  . VAL A 0 425 . -66.303  -5.440  98.594   1.00 39.43 425 A 1 
ATOM 3242 O O   . VAL A 0 425 . -67.019  -3.154  96.797   1.00 39.43 425 A 1 
ATOM 3243 C CG1 . VAL A 0 425 . -65.820  -6.429  97.524   1.00 39.43 425 A 1 
ATOM 3244 C CG2 . VAL A 0 425 . -66.054  -6.091  99.962   1.00 39.43 425 A 1 
ATOM 3245 N N   . GLY A 0 426 . -64.810  -3.136  96.347   1.00 34.69 426 A 1 
ATOM 3246 C CA  . GLY A 0 426 . -64.911  -2.481  95.042   1.00 34.69 426 A 1 
ATOM 3247 C C   . GLY A 0 426 . -65.149  -3.462  93.893   1.00 34.69 426 A 1 
ATOM 3248 O O   . GLY A 0 426 . -64.854  -4.652  94.006   1.00 34.69 426 A 1 
ATOM 3249 N N   . GLY A 0 427 . -65.647  -2.921  92.784   1.00 32.43 427 A 1 
ATOM 3250 C CA  . GLY A 0 427 . -65.800  -3.592  91.498   1.00 32.43 427 A 1 
ATOM 3251 C C   . GLY A 0 427 . -65.698  -2.560  90.379   1.00 32.43 427 A 1 
ATOM 3252 O O   . GLY A 0 427 . -66.713  -2.014  89.957   1.00 32.43 427 A 1 
ATOM 3253 N N   . TYR A 0 428 . -64.463  -2.266  89.979   1.00 32.54 428 A 1 
ATOM 3254 C CA  . TYR A 0 428 . -64.106  -1.710  88.668   1.00 32.54 428 A 1 
ATOM 3255 C C   . TYR A 0 428 . -64.315  -2.826  87.608   1.00 32.54 428 A 1 
ATOM 3256 C CB  . TYR A 0 428 . -62.640  -1.233  88.757   1.00 32.54 428 A 1 
ATOM 3257 O O   . TYR A 0 428 . -64.556  -3.973  87.999   1.00 32.54 428 A 1 
ATOM 3258 C CG  . TYR A 0 428 . -62.211  -0.580  90.069   1.00 32.54 428 A 1 
ATOM 3259 C CD1 . TYR A 0 428 . -62.406  0.798   90.280   1.00 32.54 428 A 1 
ATOM 3260 C CD2 . TYR A 0 428 . -61.587  -1.357  91.069   1.00 32.54 428 A 1 
ATOM 3261 C CE1 . TYR A 0 428 . -61.990  1.398   91.486   1.00 32.54 428 A 1 
ATOM 3262 C CE2 . TYR A 0 428 . -61.166  -0.763  92.276   1.00 32.54 428 A 1 
ATOM 3263 O OH  . TYR A 0 428 . -60.951  1.198   93.642   1.00 32.54 428 A 1 
ATOM 3264 C CZ  . TYR A 0 428 . -61.367  0.620   92.483   1.00 32.54 428 A 1 
ATOM 3265 N N   . ASP A 0 429 . -64.267  -2.633  86.292   1.00 30.43 429 A 1 
ATOM 3266 C CA  . ASP A 0 429 . -63.992  -1.503  85.385   1.00 30.43 429 A 1 
ATOM 3267 C C   . ASP A 0 429 . -64.692  -1.814  84.029   1.00 30.43 429 A 1 
ATOM 3268 C CB  . ASP A 0 429 . -62.463  -1.324  85.174   1.00 30.43 429 A 1 
ATOM 3269 O O   . ASP A 0 429 . -65.338  -2.858  83.908   1.00 30.43 429 A 1 
ATOM 3270 C CG  . ASP A 0 429 . -61.616  -2.570  85.488   1.00 30.43 429 A 1 
ATOM 3271 O OD1 . ASP A 0 429 . -61.873  -3.637  84.887   1.00 30.43 429 A 1 
ATOM 3272 O OD2 . ASP A 0 429 . -60.768  -2.475  86.407   1.00 30.43 429 A 1 
ATOM 3273 N N   . ASN A 0 430 . -64.633  -0.906  83.041   1.00 39.01 430 A 1 
ATOM 3274 C CA  . ASN A 0 430 . -64.763  -1.177  81.592   1.00 39.01 430 A 1 
ATOM 3275 C C   . ASN A 0 430 . -64.656  0.151   80.814   1.00 39.01 430 A 1 
ATOM 3276 C CB  . ASN A 0 430 . -66.092  -1.877  81.231   1.00 39.01 430 A 1 
ATOM 3277 O O   . ASN A 0 430 . -65.368  1.105   81.129   1.00 39.01 430 A 1 
ATOM 3278 C CG  . ASN A 0 430 . -65.971  -3.391  81.109   1.00 39.01 430 A 1 
ATOM 3279 N ND2 . ASN A 0 430 . -67.055  -4.105  81.303   1.00 39.01 430 A 1 
ATOM 3280 O OD1 . ASN A 0 430 . -64.952  -3.966  80.760   1.00 39.01 430 A 1 
ATOM 3281 N N   . ASP A 0 431 . -63.777  0.214   79.810   1.00 42.57 431 A 1 
ATOM 3282 C CA  . ASP A 0 431 . -63.139  1.487   79.441   1.00 42.57 431 A 1 
ATOM 3283 C C   . ASP A 0 431 . -63.702  2.214   78.203   1.00 42.57 431 A 1 
ATOM 3284 C CB  . ASP A 0 431 . -61.623  1.285   79.312   1.00 42.57 431 A 1 
ATOM 3285 O O   . ASP A 0 431 . -64.055  1.630   77.175   1.00 42.57 431 A 1 
ATOM 3286 C CG  . ASP A 0 431 . -61.008  0.680   80.577   1.00 42.57 431 A 1 
ATOM 3287 O OD1 . ASP A 0 431 . -61.339  1.173   81.680   1.00 42.57 431 A 1 
ATOM 3288 O OD2 . ASP A 0 431 . -60.236  -0.290  80.418   1.00 42.57 431 A 1 
ATOM 3289 N N   . GLU A 0 432 . -63.698  3.544   78.296   1.00 41.41 432 A 1 
ATOM 3290 C CA  . GLU A 0 432 . -64.106  4.499   77.265   1.00 41.41 432 A 1 
ATOM 3291 C C   . GLU A 0 432 . -62.912  4.840   76.348   1.00 41.41 432 A 1 
ATOM 3292 C CB  . GLU A 0 432 . -64.678  5.723   78.005   1.00 41.41 432 A 1 
ATOM 3293 O O   . GLU A 0 432 . -61.930  5.439   76.785   1.00 41.41 432 A 1 
ATOM 3294 C CG  . GLU A 0 432 . -65.250  6.821   77.101   1.00 41.41 432 A 1 
ATOM 3295 C CD  . GLU A 0 432 . -65.968  7.908   77.926   1.00 41.41 432 A 1 
ATOM 3296 O OE1 . GLU A 0 432 . -67.082  8.302   77.512   1.00 41.41 432 A 1 
ATOM 3297 O OE2 . GLU A 0 432 . -65.405  8.341   78.956   1.00 41.41 432 A 1 
ATOM 3298 N N   . TRP A 0 433 . -62.957  4.439   75.068   1.00 53.86 433 A 1 
ATOM 3299 C CA  . TRP A 0 433 . -61.790  4.514   74.173   1.00 53.86 433 A 1 
ATOM 3300 C C   . TRP A 0 433 . -61.883  5.594   73.086   1.00 53.86 433 A 1 
ATOM 3301 C CB  . TRP A 0 433 . -61.434  3.133   73.604   1.00 53.86 433 A 1 
ATOM 3302 O O   . TRP A 0 433 . -62.769  5.591   72.226   1.00 53.86 433 A 1 
ATOM 3303 C CG  . TRP A 0 433 . -62.439  2.439   72.731   1.00 53.86 433 A 1 
ATOM 3304 C CD1 . TRP A 0 433 . -63.515  1.758   73.185   1.00 53.86 433 A 1 
ATOM 3305 C CD2 . TRP A 0 433 . -62.411  2.220   71.283   1.00 53.86 433 A 1 
ATOM 3306 C CE2 . TRP A 0 433 . -63.493  1.354   70.938   1.00 53.86 433 A 1 
ATOM 3307 C CE3 . TRP A 0 433 . -61.548  2.609   70.234   1.00 53.86 433 A 1 
ATOM 3308 N NE1 . TRP A 0 433 . -64.154  1.136   72.130   1.00 53.86 433 A 1 
ATOM 3309 C CH2 . TRP A 0 433 . -62.801  1.269   68.614   1.00 53.86 433 A 1 
ATOM 3310 C CZ2 . TRP A 0 433 . -63.689  0.872   69.631   1.00 53.86 433 A 1 
ATOM 3311 C CZ3 . TRP A 0 433 . -61.742  2.146   68.916   1.00 53.86 433 A 1 
ATOM 3312 N N   . ALA A 0 434 . -60.888  6.486   73.076   1.00 48.26 434 A 1 
ATOM 3313 C CA  . ALA A 0 434 . -60.671  7.452   72.004   1.00 48.26 434 A 1 
ATOM 3314 C C   . ALA A 0 434 . -60.291  6.743   70.691   1.00 48.26 434 A 1 
ATOM 3315 C CB  . ALA A 0 434 . -59.592  8.451   72.441   1.00 48.26 434 A 1 
ATOM 3316 O O   . ALA A 0 434 . -59.406  5.885   70.666   1.00 48.26 434 A 1 
ATOM 3317 N N   . LYS A 0 435 . -60.940  7.125   69.585   1.00 52.31 435 A 1 
ATOM 3318 C CA  . LYS A 0 435 . -60.732  6.514   68.264   1.00 52.31 435 A 1 
ATOM 3319 C C   . LYS A 0 435 . -59.855  7.418   67.406   1.00 52.31 435 A 1 
ATOM 3320 C CB  . LYS A 0 435 . -62.074  6.181   67.582   1.00 52.31 435 A 1 
ATOM 3321 O O   . LYS A 0 435 . -60.289  8.491   66.997   1.00 52.31 435 A 1 
ATOM 3322 C CG  . LYS A 0 435 . -63.047  5.491   68.550   1.00 52.31 435 A 1 
ATOM 3323 C CD  . LYS A 0 435 . -64.094  4.623   67.849   1.00 52.31 435 A 1 
ATOM 3324 C CE  . LYS A 0 435 . -64.969  4.000   68.941   1.00 52.31 435 A 1 
ATOM 3325 N NZ  . LYS A 0 435 . -65.776  2.869   68.427   1.00 52.31 435 A 1 
ATOM 3326 N N   . GLN A 0 436 . -58.626  6.986   67.144   1.00 56.09 436 A 1 
ATOM 3327 C CA  . GLN A 0 436 . -57.743  7.643   66.182   1.00 56.09 436 A 1 
ATOM 3328 C C   . GLN A 0 436 . -58.083  7.169   64.765   1.00 56.09 436 A 1 
ATOM 3329 C CB  . GLN A 0 436 . -56.276  7.342   66.516   1.00 56.09 436 A 1 
ATOM 3330 O O   . GLN A 0 436 . -58.285  5.972   64.554   1.00 56.09 436 A 1 
ATOM 3331 C CG  . GLN A 0 436 . -55.829  7.925   67.867   1.00 56.09 436 A 1 
ATOM 3332 C CD  . GLN A 0 436 . -54.376  7.578   68.186   1.00 56.09 436 A 1 
ATOM 3333 N NE2 . GLN A 0 436 . -53.619  8.481   68.773   1.00 56.09 436 A 1 
ATOM 3334 O OE1 . GLN A 0 436 . -53.892  6.489   67.919   1.00 56.09 436 A 1 
ATOM 3335 N N   . ALA A 0 437 . -58.117  8.093   63.808   1.00 57.81 437 A 1 
ATOM 3336 C CA  . ALA A 0 437 . -58.053  7.767   62.391   1.00 57.81 437 A 1 
ATOM 3337 C C   . ALA A 0 437 . -56.633  8.076   61.900   1.00 57.81 437 A 1 
ATOM 3338 C CB  . ALA A 0 437 . -59.149  8.530   61.639   1.00 57.81 437 A 1 
ATOM 3339 O O   . ALA A 0 437 . -56.088  9.136   62.201   1.00 57.81 437 A 1 
ATOM 3340 N N   . HIS A 0 438 . -56.043  7.136   61.171   1.00 59.48 438 A 1 
ATOM 3341 C CA  . HIS A 0 438 . -54.705  7.247   60.594   1.00 59.48 438 A 1 
ATOM 3342 C C   . HIS A 0 438 . -54.832  7.052   59.086   1.00 59.48 438 A 1 
ATOM 3343 C CB  . HIS A 0 438 . -53.770  6.203   61.228   1.00 59.48 438 A 1 
ATOM 3344 O O   . HIS A 0 438 . -55.584  6.172   58.654   1.00 59.48 438 A 1 
ATOM 3345 C CG  . HIS A 0 438 . -53.584  6.350   62.723   1.00 59.48 438 A 1 
ATOM 3346 C CD2 . HIS A 0 438 . -54.108  5.539   63.692   1.00 59.48 438 A 1 
ATOM 3347 N ND1 . HIS A 0 438 . -52.794  7.319   63.341   1.00 59.48 438 A 1 
ATOM 3348 C CE1 . HIS A 0 438 . -52.838  7.063   64.652   1.00 59.48 438 A 1 
ATOM 3349 N NE2 . HIS A 0 438 . -53.624  6.003   64.899   1.00 59.48 438 A 1 
ATOM 3350 N N   . GLY A 0 439 . -54.132  7.877   58.316   1.00 65.00 439 A 1 
ATOM 3351 C CA  . GLY A 0 439 . -53.914  7.695   56.886   1.00 65.00 439 A 1 
ATOM 3352 C C   . GLY A 0 439 . -52.428  7.813   56.559   1.00 65.00 439 A 1 
ATOM 3353 O O   . GLY A 0 439 . -51.629  8.224   57.410   1.00 65.00 439 A 1 
ATOM 3354 N N   . SER A 0 440 . -52.072  7.373   55.362   1.00 72.35 440 A 1 
ATOM 3355 C CA  . SER A 0 440 . -50.691  7.261   54.909   1.00 72.35 440 A 1 
ATOM 3356 C C   . SER A 0 440 . -50.621  7.225   53.390   1.00 72.35 440 A 1 
ATOM 3357 C CB  . SER A 0 440 . -50.053  5.979   55.447   1.00 72.35 440 A 1 
ATOM 3358 O O   . SER A 0 440 . -51.253  6.370   52.759   1.00 72.35 440 A 1 
ATOM 3359 O OG  . SER A 0 440 . -50.847  4.861   55.072   1.00 72.35 440 A 1 
ATOM 3360 N N   . ASP A 0 441 . -49.818  8.128   52.873   1.00 75.32 441 A 1 
ATOM 3361 C CA  . ASP A 0 441 . -49.403  8.320   51.499   1.00 75.32 441 A 1 
ATOM 3362 C C   . ASP A 0 441 . -48.149  7.440   51.305   1.00 75.32 441 A 1 
ATOM 3363 C CB  . ASP A 0 441 . -49.116  9.832   51.274   1.00 75.32 441 A 1 
ATOM 3364 O O   . ASP A 0 441 . -47.249  7.458   52.142   1.00 75.32 441 A 1 
ATOM 3365 C CG  . ASP A 0 441 . -49.877  10.824  52.197   1.00 75.32 441 A 1 
ATOM 3366 O OD1 . ASP A 0 441 . -49.731  10.742  53.446   1.00 75.32 441 A 1 
ATOM 3367 O OD2 . ASP A 0 441 . -50.668  11.654  51.686   1.00 75.32 441 A 1 
ATOM 3368 N N   . TYR A 0 442 . -48.099  6.601   50.269   1.00 80.00 442 A 1 
ATOM 3369 C CA  . TYR A 0 442 . -46.968  5.685   50.051   1.00 80.00 442 A 1 
ATOM 3370 C C   . TYR A 0 442 . -46.610  5.632   48.567   1.00 80.00 442 A 1 
ATOM 3371 C CB  . TYR A 0 442 . -47.269  4.289   50.630   1.00 80.00 442 A 1 
ATOM 3372 O O   . TYR A 0 442 . -46.989  4.702   47.849   1.00 80.00 442 A 1 
ATOM 3373 C CG  . TYR A 0 442 . -47.218  4.151   52.144   1.00 80.00 442 A 1 
ATOM 3374 C CD1 . TYR A 0 442 . -46.098  4.613   52.860   1.00 80.00 442 A 1 
ATOM 3375 C CD2 . TYR A 0 442 . -48.289  3.549   52.835   1.00 80.00 442 A 1 
ATOM 3376 C CE1 . TYR A 0 442 . -46.081  4.562   54.264   1.00 80.00 442 A 1 
ATOM 3377 C CE2 . TYR A 0 442 . -48.242  3.422   54.239   1.00 80.00 442 A 1 
ATOM 3378 O OH  . TYR A 0 442 . -47.161  3.986   56.315   1.00 80.00 442 A 1 
ATOM 3379 C CZ  . TYR A 0 442 . -47.158  3.976   54.955   1.00 80.00 442 A 1 
ATOM 3380 N N   . ASP A 0 443 . -45.884  6.648   48.112   1.00 79.57 443 A 1 
ATOM 3381 C CA  . ASP A 0 443 . -45.484  6.803   46.716   1.00 79.57 443 A 1 
ATOM 3382 C C   . ASP A 0 443 . -44.024  6.357   46.542   1.00 79.57 443 A 1 
ATOM 3383 C CB  . ASP A 0 443 . -45.744  8.248   46.244   1.00 79.57 443 A 1 
ATOM 3384 O O   . ASP A 0 443 . -43.116  6.823   47.230   1.00 79.57 443 A 1 
ATOM 3385 C CG  . ASP A 0 443 . -46.434  8.297   44.882   1.00 79.57 443 A 1 
ATOM 3386 O OD1 . ASP A 0 443 . -47.527  7.722   44.739   1.00 79.57 443 A 1 
ATOM 3387 O OD2 . ASP A 0 443 . -45.856  8.891   43.937   1.00 79.57 443 A 1 
ATOM 3388 N N   . SER A 0 444 . -43.758  5.432   45.619   1.00 81.16 444 A 1 
ATOM 3389 C CA  . SER A 0 444 . -42.392  4.975   45.334   1.00 81.16 444 A 1 
ATOM 3390 C C   . SER A 0 444 . -42.118  4.913   43.839   1.00 81.16 444 A 1 
ATOM 3391 C CB  . SER A 0 444 . -42.058  3.663   46.055   1.00 81.16 444 A 1 
ATOM 3392 O O   . SER A 0 444 . -42.821  4.246   43.076   1.00 81.16 444 A 1 
ATOM 3393 O OG  . SER A 0 444 . -42.921  2.605   45.682   1.00 81.16 444 A 1 
ATOM 3394 N N   . ARG A 0 445 . -41.070  5.624   43.416   1.00 84.32 445 A 1 
ATOM 3395 C CA  . ARG A 0 445 . -40.643  5.733   42.020   1.00 84.32 445 A 1 
ATOM 3396 C C   . ARG A 0 445 . -39.167  5.407   41.908   1.00 84.32 445 A 1 
ATOM 3397 C CB  . ARG A 0 445 . -40.964  7.119   41.446   1.00 84.32 445 A 1 
ATOM 3398 O O   . ARG A 0 445 . -38.329  6.064   42.517   1.00 84.32 445 A 1 
ATOM 3399 C CG  . ARG A 0 445 . -42.454  7.449   41.583   1.00 84.32 445 A 1 
ATOM 3400 C CD  . ARG A 0 445 . -42.798  8.756   40.874   1.00 84.32 445 A 1 
ATOM 3401 N NE  . ARG A 0 445 . -44.164  9.167   41.231   1.00 84.32 445 A 1 
ATOM 3402 N NH1 . ARG A 0 445 . -43.927  11.441  41.092   1.00 84.32 445 A 1 
ATOM 3403 N NH2 . ARG A 0 445 . -45.797  10.571  41.926   1.00 84.32 445 A 1 
ATOM 3404 C CZ  . ARG A 0 445 . -44.626  10.385  41.407   1.00 84.32 445 A 1 
ATOM 3405 N N   . TYR A 0 446 . -38.861  4.405   41.105   1.00 86.96 446 A 1 
ATOM 3406 C CA  . TYR A 0 446 . -37.513  3.905   40.879   1.00 86.96 446 A 1 
ATOM 3407 C C   . TYR A 0 446 . -37.249  3.852   39.382   1.00 86.96 446 A 1 
ATOM 3408 C CB  . TYR A 0 446 . -37.396  2.531   41.544   1.00 86.96 446 A 1 
ATOM 3409 O O   . TYR A 0 446 . -38.128  3.463   38.610   1.00 86.96 446 A 1 
ATOM 3410 C CG  . TYR A 0 446 . -36.219  1.680   41.113   1.00 86.96 446 A 1 
ATOM 3411 C CD1 . TYR A 0 446 . -36.388  0.724   40.092   1.00 86.96 446 A 1 
ATOM 3412 C CD2 . TYR A 0 446 . -34.984  1.795   41.777   1.00 86.96 446 A 1 
ATOM 3413 C CE1 . TYR A 0 446 . -35.349  -0.175  39.786   1.00 86.96 446 A 1 
ATOM 3414 C CE2 . TYR A 0 446 . -33.947  0.890   41.487   1.00 86.96 446 A 1 
ATOM 3415 O OH  . TYR A 0 446 . -33.195  -1.078  40.363   1.00 86.96 446 A 1 
ATOM 3416 C CZ  . TYR A 0 446 . -34.145  -0.118  40.518   1.00 86.96 446 A 1 
ATOM 3417 N N   . GLY A 0 447 . -36.037  4.214   38.976   1.00 86.34 447 A 1 
ATOM 3418 C CA  . GLY A 0 447 . -35.643  4.189   37.580   1.00 86.34 447 A 1 
ATOM 3419 C C   . GLY A 0 447 . -34.170  3.886   37.375   1.00 86.34 447 A 1 
ATOM 3420 O O   . GLY A 0 447 . -33.318  4.133   38.232   1.00 86.34 447 A 1 
ATOM 3421 N N   . LYS A 0 448 . -33.895  3.325   36.202   1.00 86.74 448 A 1 
ATOM 3422 C CA  . LYS A 0 448 . -32.565  3.050   35.676   1.00 86.74 448 A 1 
ATOM 3423 C C   . LYS A 0 448 . -32.527  3.344   34.193   1.00 86.74 448 A 1 
ATOM 3424 C CB  . LYS A 0 448 . -32.190  1.586   35.914   1.00 86.74 448 A 1 
ATOM 3425 O O   . LYS A 0 448 . -33.394  2.861   33.468   1.00 86.74 448 A 1 
ATOM 3426 C CG  . LYS A 0 448 . -31.985  1.352   37.407   1.00 86.74 448 A 1 
ATOM 3427 C CD  . LYS A 0 448 . -31.334  0.002   37.671   1.00 86.74 448 A 1 
ATOM 3428 C CE  . LYS A 0 448 . -30.688  0.128   39.041   1.00 86.74 448 A 1 
ATOM 3429 N NZ  . LYS A 0 448 . -29.838  -1.037  39.326   1.00 86.74 448 A 1 
ATOM 3430 N N   . SER A 0 449 . -31.495  4.060   33.776   1.00 86.19 449 A 1 
ATOM 3431 C CA  . SER A 0 449 . -31.145  4.305   32.378   1.00 86.19 449 A 1 
ATOM 3432 C C   . SER A 0 449 . -29.733  3.788   32.110   1.00 86.19 449 A 1 
ATOM 3433 C CB  . SER A 0 449 . -31.299  5.787   31.979   1.00 86.19 449 A 1 
ATOM 3434 O O   . SER A 0 449 . -28.851  3.862   32.967   1.00 86.19 449 A 1 
ATOM 3435 O OG  . SER A 0 449 . -31.135  6.676   33.073   1.00 86.19 449 A 1 
ATOM 3436 N N   . TYR A 0 450 . -29.519  3.238   30.921   1.00 83.22 450 A 1 
ATOM 3437 C CA  . TYR A 0 450 . -28.197  2.958   30.372   1.00 83.22 450 A 1 
ATOM 3438 C C   . TYR A 0 450 . -28.181  3.410   28.920   1.00 83.22 450 A 1 
ATOM 3439 C CB  . TYR A 0 450 . -27.864  1.463   30.476   1.00 83.22 450 A 1 
ATOM 3440 O O   . TYR A 0 450 . -28.897  2.826   28.108   1.00 83.22 450 A 1 
ATOM 3441 C CG  . TYR A 0 450 . -26.528  1.096   29.847   1.00 83.22 450 A 1 
ATOM 3442 C CD1 . TYR A 0 450 . -26.470  0.477   28.582   1.00 83.22 450 A 1 
ATOM 3443 C CD2 . TYR A 0 450 . -25.334  1.432   30.510   1.00 83.22 450 A 1 
ATOM 3444 C CE1 . TYR A 0 450 . -25.221  0.168   28.002   1.00 83.22 450 A 1 
ATOM 3445 C CE2 . TYR A 0 450 . -24.084  1.137   29.934   1.00 83.22 450 A 1 
ATOM 3446 O OH  . TYR A 0 450 . -22.820  0.189   28.124   1.00 83.22 450 A 1 
ATOM 3447 C CZ  . TYR A 0 450 . -24.024  0.496   28.679   1.00 83.22 450 A 1 
ATOM 3448 N N   . ASP A 0 451 . -27.360  4.405   28.601   1.00 82.84 451 A 1 
ATOM 3449 C CA  . ASP A 0 451 . -27.137  4.863   27.232   1.00 82.84 451 A 1 
ATOM 3450 C C   . ASP A 0 451 . -25.716  4.513   26.800   1.00 82.84 451 A 1 
ATOM 3451 C CB  . ASP A 0 451 . -27.375  6.373   27.084   1.00 82.84 451 A 1 
ATOM 3452 O O   . ASP A 0 451 . -24.745  4.669   27.544   1.00 82.84 451 A 1 
ATOM 3453 C CG  . ASP A 0 451 . -28.842  6.797   27.152   1.00 82.84 451 A 1 
ATOM 3454 O OD1 . ASP A 0 451 . -29.670  6.124   26.499   1.00 82.84 451 A 1 
ATOM 3455 O OD2 . ASP A 0 451 . -29.106  7.857   27.760   1.00 82.84 451 A 1 
ATOM 3456 N N   . ARG A 0 452 . -25.571  4.073   25.553   1.00 80.36 452 A 1 
ATOM 3457 C CA  . ARG A 0 452 . -24.281  3.775   24.940   1.00 80.36 452 A 1 
ATOM 3458 C C   . ARG A 0 452 . -24.252  4.248   23.496   1.00 80.36 452 A 1 
ATOM 3459 C CB  . ARG A 0 452 . -24.005  2.273   25.095   1.00 80.36 452 A 1 
ATOM 3460 O O   . ARG A 0 452 . -25.157  3.969   22.718   1.00 80.36 452 A 1 
ATOM 3461 C CG  . ARG A 0 452 . -22.749  1.863   24.329   1.00 80.36 452 A 1 
ATOM 3462 C CD  . ARG A 0 452 . -22.277  0.450   24.686   1.00 80.36 452 A 1 
ATOM 3463 N NE  . ARG A 0 452 . -20.919  0.244   24.163   1.00 80.36 452 A 1 
ATOM 3464 N NH1 . ARG A 0 452 . -21.515  0.046   21.957   1.00 80.36 452 A 1 
ATOM 3465 N NH2 . ARG A 0 452 . -19.379  0.426   22.518   1.00 80.36 452 A 1 
ATOM 3466 C CZ  . ARG A 0 452 . -20.611  0.227   22.882   1.00 80.36 452 A 1 
ATOM 3467 N N   . VAL A 0 453 . -23.163  4.900   23.101   1.00 78.82 453 A 1 
ATOM 3468 C CA  . VAL A 0 453 . -22.870  5.242   21.704   1.00 78.82 453 A 1 
ATOM 3469 C C   . VAL A 0 453 . -21.425  4.908   21.354   1.00 78.82 453 A 1 
ATOM 3470 C CB  . VAL A 0 453 . -23.207  6.711   21.369   1.00 78.82 453 A 1 
ATOM 3471 O O   . VAL A 0 453 . -20.505  5.148   22.134   1.00 78.82 453 A 1 
ATOM 3472 C CG1 . VAL A 0 453 . -24.705  7.001   21.508   1.00 78.82 453 A 1 
ATOM 3473 C CG2 . VAL A 0 453 . -22.448  7.735   22.223   1.00 78.82 453 A 1 
ATOM 3474 N N   . SER A 0 454 . -21.187  4.391   20.153   1.00 62.12 454 A 1 
ATOM 3475 C CA  . SER A 0 454 . -19.840  4.169   19.622   1.00 62.12 454 A 1 
ATOM 3476 C C   . SER A 0 454 . -19.791  4.407   18.111   1.00 62.12 454 A 1 
ATOM 3477 C CB  . SER A 0 454 . -19.293  2.812   20.099   1.00 62.12 454 A 1 
ATOM 3478 O O   . SER A 0 454 . -20.818  4.527   17.440   1.00 62.12 454 A 1 
ATOM 3479 O OG  . SER A 0 454 . -18.788  1.978   19.075   1.00 62.12 454 A 1 
ATOM 3480 N N   . ALA A 0 455 . -18.589  4.639   17.578   1.00 49.87 455 A 1 
ATOM 3481 C CA  . ALA A 0 455 . -18.391  4.962   16.167   1.00 49.87 455 A 1 
ATOM 3482 C C   . ALA A 0 455 . -16.914  4.885   15.725   1.00 49.87 455 A 1 
ATOM 3483 C CB  . ALA A 0 455 . -18.955  6.380   15.918   1.00 49.87 455 A 1 
ATOM 3484 O O   . ALA A 0 455 . -15.998  4.786   16.542   1.00 49.87 455 A 1 
ATOM 3485 N N   . ARG A 0 456 . -16.715  5.108   14.416   1.00 67.58 456 A 1 
ATOM 3486 C CA  . ARG A 0 456 . -15.454  5.288   13.655   1.00 67.58 456 A 1 
ATOM 3487 C C   . ARG A 0 456 . -14.632  4.030   13.334   1.00 67.58 456 A 1 
ATOM 3488 C CB  . ARG A 0 456 . -14.501  6.340   14.269   1.00 67.58 456 A 1 
ATOM 3489 O O   . ARG A 0 456 . -14.005  3.422   14.199   1.00 67.58 456 A 1 
ATOM 3490 C CG  . ARG A 0 456 . -14.991  7.786   14.406   1.00 67.58 456 A 1 
ATOM 3491 C CD  . ARG A 0 456 . -15.789  8.055   15.686   1.00 67.58 456 A 1 
ATOM 3492 N NE  . ARG A 0 456 . -15.498  9.398   16.211   1.00 67.58 456 A 1 
ATOM 3493 N NH1 . ARG A 0 456 . -17.085  9.458   17.889   1.00 67.58 456 A 1 
ATOM 3494 N NH2 . ARG A 0 456 . -15.641  11.145  17.627   1.00 67.58 456 A 1 
ATOM 3495 C CZ  . ARG A 0 456 . -16.082  9.987   17.238   1.00 67.58 456 A 1 
ATOM 3496 N N   . SER A 0 457 . -14.456  3.797   12.036   1.00 70.96 457 A 1 
ATOM 3497 C CA  . SER A 0 457 . -13.309  3.117   11.430   1.00 70.96 457 A 1 
ATOM 3498 C C   . SER A 0 457 . -13.084  3.659   10.016   1.00 70.96 457 A 1 
ATOM 3499 C CB  . SER A 0 457 . -13.538  1.603   11.376   1.00 70.96 457 A 1 
ATOM 3500 O O   . SER A 0 457 . -13.917  3.454   9.133    1.00 70.96 457 A 1 
ATOM 3501 O OG  . SER A 0 457 . -12.386  0.939   10.875   1.00 70.96 457 A 1 
ATOM 3502 N N   . TYR A 0 458 . -11.940  4.296   9.797    1.00 82.21 458 A 1 
ATOM 3503 C CA  . TYR A 0 458 . -11.470  4.804   8.512    1.00 82.21 458 A 1 
ATOM 3504 C C   . TYR A 0 458 . -10.215  4.035   8.101    1.00 82.21 458 A 1 
ATOM 3505 C CB  . TYR A 0 458 . -11.150  6.300   8.620    1.00 82.21 458 A 1 
ATOM 3506 O O   . TYR A 0 458 . -9.322   3.832   8.927    1.00 82.21 458 A 1 
ATOM 3507 C CG  . TYR A 0 458 . -12.221  7.157   9.271    1.00 82.21 458 A 1 
ATOM 3508 C CD1 . TYR A 0 458 . -13.327  7.588   8.517    1.00 82.21 458 A 1 
ATOM 3509 C CD2 . TYR A 0 458 . -12.087  7.559   10.616   1.00 82.21 458 A 1 
ATOM 3510 C CE1 . TYR A 0 458 . -14.295  8.429   9.102    1.00 82.21 458 A 1 
ATOM 3511 C CE2 . TYR A 0 458 . -13.035  8.422   11.198   1.00 82.21 458 A 1 
ATOM 3512 O OH  . TYR A 0 458 . -15.033  9.733   10.979   1.00 82.21 458 A 1 
ATOM 3513 C CZ  . TYR A 0 458 . -14.140  8.862   10.437   1.00 82.21 458 A 1 
ATOM 3514 N N   . GLU A 0 459 . -10.140  3.621   6.844    1.00 81.28 459 A 1 
ATOM 3515 C CA  . GLU A 0 459 . -8.962   3.000   6.238    1.00 81.28 459 A 1 
ATOM 3516 C C   . GLU A 0 459 . -8.784   3.607   4.840    1.00 81.28 459 A 1 
ATOM 3517 C CB  . GLU A 0 459 . -9.092   1.457   6.227    1.00 81.28 459 A 1 
ATOM 3518 O O   . GLU A 0 459 . -9.757   3.729   4.097    1.00 81.28 459 A 1 
ATOM 3519 C CG  . GLU A 0 459 . -9.336   0.903   7.647    1.00 81.28 459 A 1 
ATOM 3520 C CD  . GLU A 0 459 . -9.228   -0.618  7.818    1.00 81.28 459 A 1 
ATOM 3521 O OE1 . GLU A 0 459 . -9.145   -1.036  9.001    1.00 81.28 459 A 1 
ATOM 3522 O OE2 . GLU A 0 459 . -9.232   -1.378  6.835    1.00 81.28 459 A 1 
ATOM 3523 N N   . ASN A 0 460 . -7.569   4.041   4.513    1.00 88.52 460 A 1 
ATOM 3524 C CA  . ASN A 0 460 . -7.212   4.611   3.219    1.00 88.52 460 A 1 
ATOM 3525 C C   . ASN A 0 460 . -5.901   3.991   2.739    1.00 88.52 460 A 1 
ATOM 3526 C CB  . ASN A 0 460 . -7.107   6.144   3.313    1.00 88.52 460 A 1 
ATOM 3527 O O   . ASN A 0 460 . -4.975   3.837   3.537    1.00 88.52 460 A 1 
ATOM 3528 C CG  . ASN A 0 460 . -7.348   6.768   1.950    1.00 88.52 460 A 1 
ATOM 3529 N ND2 . ASN A 0 460 . -6.356   6.915   1.111    1.00 88.52 460 A 1 
ATOM 3530 O OD1 . ASN A 0 460 . -8.475   7.082   1.621    1.00 88.52 460 A 1 
ATOM 3531 N N   . GLU A 0 461 . -5.813   3.658   1.458    1.00 90.25 461 A 1 
ATOM 3532 C CA  . GLU A 0 461 . -4.632   3.048   0.853    1.00 90.25 461 A 1 
ATOM 3533 C C   . GLU A 0 461 . -4.400   3.648   -0.533   1.00 90.25 461 A 1 
ATOM 3534 C CB  . GLU A 0 461 . -4.822   1.526   0.830    1.00 90.25 461 A 1 
ATOM 3535 O O   . GLU A 0 461 . -5.167   3.407   -1.462   1.00 90.25 461 A 1 
ATOM 3536 C CG  . GLU A 0 461 . -3.538   0.764   0.467    1.00 90.25 461 A 1 
ATOM 3537 C CD  . GLU A 0 461 . -3.682   -0.749  0.702    1.00 90.25 461 A 1 
ATOM 3538 O OE1 . GLU A 0 461 . -3.040   -1.535  -0.026   1.00 90.25 461 A 1 
ATOM 3539 O OE2 . GLU A 0 461 . -4.383   -1.134  1.673    1.00 90.25 461 A 1 
ATOM 3540 N N   . MET A 0 462 . -3.347   4.458   -0.646   1.00 89.82 462 A 1 
ATOM 3541 C CA  . MET A 0 462 . -2.961   5.150   -1.871   1.00 89.82 462 A 1 
ATOM 3542 C C   . MET A 0 462 . -1.685   4.540   -2.433   1.00 89.82 462 A 1 
ATOM 3543 C CB  . MET A 0 462 . -2.728   6.649   -1.632   1.00 89.82 462 A 1 
ATOM 3544 O O   . MET A 0 462 . -0.721   4.311   -1.704   1.00 89.82 462 A 1 
ATOM 3545 C CG  . MET A 0 462 . -3.914   7.348   -0.972   1.00 89.82 462 A 1 
ATOM 3546 S SD  . MET A 0 462 . -3.766   9.153   -0.876   1.00 89.82 462 A 1 
ATOM 3547 C CE  . MET A 0 462 . -4.333   9.585   -2.540   1.00 89.82 462 A 1 
ATOM 3548 N N   . TYR A 0 463 . -1.643   4.375   -3.748   1.00 95.78 463 A 1 
ATOM 3549 C CA  . TYR A 0 463 . -0.449   4.057   -4.518   1.00 95.78 463 A 1 
ATOM 3550 C C   . TYR A 0 463 . -0.366   4.986   -5.728   1.00 95.78 463 A 1 
ATOM 3551 C CB  . TYR A 0 463 . -0.490   2.584   -4.938   1.00 95.78 463 A 1 
ATOM 3552 O O   . TYR A 0 463 . -1.359   5.208   -6.419   1.00 95.78 463 A 1 
ATOM 3553 C CG  . TYR A 0 463 . 0.585    2.189   -5.932   1.00 95.78 463 A 1 
ATOM 3554 C CD1 . TYR A 0 463 . 0.300    2.174   -7.313   1.00 95.78 463 A 1 
ATOM 3555 C CD2 . TYR A 0 463 . 1.871    1.852   -5.473   1.00 95.78 463 A 1 
ATOM 3556 C CE1 . TYR A 0 463 . 1.294    1.789   -8.234   1.00 95.78 463 A 1 
ATOM 3557 C CE2 . TYR A 0 463 . 2.866    1.460   -6.389   1.00 95.78 463 A 1 
ATOM 3558 O OH  . TYR A 0 463 . 3.517    0.991   -8.645   1.00 95.78 463 A 1 
ATOM 3559 C CZ  . TYR A 0 463 . 2.572    1.415   -7.769   1.00 95.78 463 A 1 
ATOM 3560 N N   . ALA A 0 464 . 0.825    5.497   -6.023   1.00 95.98 464 A 1 
ATOM 3561 C CA  . ALA A 0 464 . 1.095    6.221   -7.257   1.00 95.98 464 A 1 
ATOM 3562 C C   . ALA A 0 464 . 2.476    5.867   -7.810   1.00 95.98 464 A 1 
ATOM 3563 C CB  . ALA A 0 464 . 0.927    7.729   -7.032   1.00 95.98 464 A 1 
ATOM 3564 O O   . ALA A 0 464 . 3.428    5.650   -7.054   1.00 95.98 464 A 1 
ATOM 3565 N N   . ARG A 0 465 . 2.576    5.848   -9.141   1.00 97.70 465 A 1 
ATOM 3566 C CA  . ARG A 0 465 . 3.806    5.664   -9.905   1.00 97.70 465 A 1 
ATOM 3567 C C   . ARG A 0 465 . 3.834    6.616   -11.098  1.00 97.70 465 A 1 
ATOM 3568 C CB  . ARG A 0 465 . 3.929    4.191   -10.316  1.00 97.70 465 A 1 
ATOM 3569 O O   . ARG A 0 465 . 2.896    6.647   -11.890  1.00 97.70 465 A 1 
ATOM 3570 C CG  . ARG A 0 465 . 5.266    3.893   -11.008  1.00 97.70 465 A 1 
ATOM 3571 C CD  . ARG A 0 465 . 5.478    2.383   -11.155  1.00 97.70 465 A 1 
ATOM 3572 N NE  . ARG A 0 465 . 4.710    1.824   -12.284  1.00 97.70 465 A 1 
ATOM 3573 N NH1 . ARG A 0 465 . 6.477    1.610   -13.739  1.00 97.70 465 A 1 
ATOM 3574 N NH2 . ARG A 0 465 . 4.392    1.127   -14.402  1.00 97.70 465 A 1 
ATOM 3575 C CZ  . ARG A 0 465 . 5.202    1.524   -13.467  1.00 97.70 465 A 1 
ATOM 3576 N N   . ASP A 0 466 . 4.919    7.366   -11.229  1.00 97.07 466 A 1 
ATOM 3577 C CA  . ASP A 0 466 . 5.222    8.234   -12.369  1.00 97.07 466 A 1 
ATOM 3578 C C   . ASP A 0 466 . 6.588    7.813   -12.917  1.00 97.07 466 A 1 
ATOM 3579 C CB  . ASP A 0 466 . 5.157    9.709   -11.925  1.00 97.07 466 A 1 
ATOM 3580 O O   . ASP A 0 466 . 7.620    8.027   -12.278  1.00 97.07 466 A 1 
ATOM 3581 C CG  . ASP A 0 466 . 5.449    10.726  -13.037  1.00 97.07 466 A 1 
ATOM 3582 O OD1 . ASP A 0 466 . 4.963    10.533  -14.176  1.00 97.07 466 A 1 
ATOM 3583 O OD2 . ASP A 0 466 . 6.096    11.760  -12.748  1.00 97.07 466 A 1 
ATOM 3584 N N   . LEU A 0 467 . 6.566    7.139   -14.066  1.00 97.12 467 A 1 
ATOM 3585 C CA  . LEU A 0 467 . 7.735    6.694   -14.815  1.00 97.12 467 A 1 
ATOM 3586 C C   . LEU A 0 467 . 7.897    7.587   -16.050  1.00 97.12 467 A 1 
ATOM 3587 C CB  . LEU A 0 467 . 7.571    5.202   -15.167  1.00 97.12 467 A 1 
ATOM 3588 O O   . LEU A 0 467 . 6.942    7.793   -16.804  1.00 97.12 467 A 1 
ATOM 3589 C CG  . LEU A 0 467 . 8.654    4.621   -16.100  1.00 97.12 467 A 1 
ATOM 3590 C CD1 . LEU A 0 467 . 10.025   4.571   -15.431  1.00 97.12 467 A 1 
ATOM 3591 C CD2 . LEU A 0 467 . 8.281    3.192   -16.505  1.00 97.12 467 A 1 
ATOM 3592 N N   . GLN A 0 468 . 9.111    8.078   -16.254  1.00 95.88 468 A 1 
ATOM 3593 C CA  . GLN A 0 468 . 9.613    8.654   -17.494  1.00 95.88 468 A 1 
ATOM 3594 C C   . GLN A 0 468 . 10.877   7.887   -17.897  1.00 95.88 468 A 1 
ATOM 3595 C CB  . GLN A 0 468 . 9.883    10.158  -17.312  1.00 95.88 468 A 1 
ATOM 3596 O O   . GLN A 0 468 . 11.684   7.536   -17.034  1.00 95.88 468 A 1 
ATOM 3597 C CG  . GLN A 0 468 . 8.594    11.003  -17.349  1.00 95.88 468 A 1 
ATOM 3598 C CD  . GLN A 0 468 . 8.370    11.838  -16.092  1.00 95.88 468 A 1 
ATOM 3599 N NE2 . GLN A 0 468 . 7.324    11.582  -15.342  1.00 95.88 468 A 1 
ATOM 3600 O OE1 . GLN A 0 468 . 9.109    12.758  -15.767  1.00 95.88 468 A 1 
ATOM 3601 N N   . VAL A 0 469 . 11.008   7.602   -19.187  1.00 95.30 469 A 1 
ATOM 3602 C CA  . VAL A 0 469 . 12.214   7.071   -19.824  1.00 95.30 469 A 1 
ATOM 3603 C C   . VAL A 0 469 . 12.380   7.824   -21.136  1.00 95.30 469 A 1 
ATOM 3604 C CB  . VAL A 0 469 . 12.133   5.555   -20.102  1.00 95.30 469 A 1 
ATOM 3605 O O   . VAL A 0 469 . 11.392   7.997   -21.846  1.00 95.30 469 A 1 
ATOM 3606 C CG1 . VAL A 0 469 . 13.489   4.998   -20.550  1.00 95.30 469 A 1 
ATOM 3607 C CG2 . VAL A 0 469 . 11.678   4.753   -18.872  1.00 95.30 469 A 1 
ATOM 3608 N N   . ASP A 0 470 . 13.599   8.243   -21.422  1.00 93.04 470 A 1 
ATOM 3609 C CA  . ASP A 0 470 . 14.031   8.880   -22.659  1.00 93.04 470 A 1 
ATOM 3610 C C   . ASP A 0 470 . 15.225   8.086   -23.227  1.00 93.04 470 A 1 
ATOM 3611 C CB  . ASP A 0 470 . 14.373   10.353  -22.367  1.00 93.04 470 A 1 
ATOM 3612 O O   . ASP A 0 470 . 15.937   7.406   -22.477  1.00 93.04 470 A 1 
ATOM 3613 C CG  . ASP A 0 470 . 14.031   11.274  -23.537  1.00 93.04 470 A 1 
ATOM 3614 O OD1 . ASP A 0 470 . 14.051   10.757  -24.677  1.00 93.04 470 A 1 
ATOM 3615 O OD2 . ASP A 0 470 . 13.681   12.444  -23.246  1.00 93.04 470 A 1 
ATOM 3616 N N   . ASP A 0 471 . 15.404   8.085   -24.545  1.00 93.85 471 A 1 
ATOM 3617 C CA  . ASP A 0 471 . 16.461   7.316   -25.228  1.00 93.85 471 A 1 
ATOM 3618 C C   . ASP A 0 471 . 16.780   7.944   -26.596  1.00 93.85 471 A 1 
ATOM 3619 C CB  . ASP A 0 471 . 16.097   5.812   -25.276  1.00 93.85 471 A 1 
ATOM 3620 O O   . ASP A 0 471 . 16.482   7.391   -27.659  1.00 93.85 471 A 1 
ATOM 3621 C CG  . ASP A 0 471 . 17.169   4.913   -25.898  1.00 93.85 471 A 1 
ATOM 3622 O OD1 . ASP A 0 471 . 18.368   5.258   -25.884  1.00 93.85 471 A 1 
ATOM 3623 O OD2 . ASP A 0 471 . 16.889   3.730   -26.217  1.00 93.85 471 A 1 
ATOM 3624 N N   . ASP A 0 472 . 17.350   9.145   -26.522  1.00 91.75 472 A 1 
ATOM 3625 C CA  . ASP A 0 472 . 17.706   10.015  -27.640  1.00 91.75 472 A 1 
ATOM 3626 C C   . ASP A 0 472 . 18.987   9.503   -28.326  1.00 91.75 472 A 1 
ATOM 3627 C CB  . ASP A 0 472 . 17.873   11.458  -27.095  1.00 91.75 472 A 1 
ATOM 3628 O O   . ASP A 0 472 . 19.956   9.129   -27.664  1.00 91.75 472 A 1 
ATOM 3629 C CG  . ASP A 0 472 . 17.240   12.571  -27.943  1.00 91.75 472 A 1 
ATOM 3630 O OD1 . ASP A 0 472 . 16.686   12.263  -29.024  1.00 91.75 472 A 1 
ATOM 3631 O OD2 . ASP A 0 472 . 17.377   13.751  -27.542  1.00 91.75 472 A 1 
ATOM 3632 N N   . MET A 0 473 . 19.038   9.477   -29.658  1.00 91.97 473 A 1 
ATOM 3633 C CA  . MET A 0 473 . 20.201   9.028   -30.441  1.00 91.97 473 A 1 
ATOM 3634 C C   . MET A 0 473 . 20.441   9.927   -31.651  1.00 91.97 473 A 1 
ATOM 3635 C CB  . MET A 0 473 . 20.005   7.587   -30.943  1.00 91.97 473 A 1 
ATOM 3636 O O   . MET A 0 473 . 19.505   10.217  -32.394  1.00 91.97 473 A 1 
ATOM 3637 C CG  . MET A 0 473 . 20.124   6.528   -29.843  1.00 91.97 473 A 1 
ATOM 3638 S SD  . MET A 0 473 . 20.277   4.810   -30.436  1.00 91.97 473 A 1 
ATOM 3639 C CE  . MET A 0 473 . 21.960   4.869   -31.110  1.00 91.97 473 A 1 
ATOM 3640 N N   . TRP A 0 474 . 21.700   10.279  -31.929  1.00 90.08 474 A 1 
ATOM 3641 C CA  . TRP A 0 474 . 22.064   11.098  -33.093  1.00 90.08 474 A 1 
ATOM 3642 C C   . TRP A 0 474 . 23.413   10.715  -33.718  1.00 90.08 474 A 1 
ATOM 3643 C CB  . TRP A 0 474 . 22.044   12.585  -32.710  1.00 90.08 474 A 1 
ATOM 3644 O O   . TRP A 0 474 . 24.284   10.132  -33.067  1.00 90.08 474 A 1 
ATOM 3645 C CG  . TRP A 0 474 . 23.086   13.003  -31.717  1.00 90.08 474 A 1 
ATOM 3646 C CD1 . TRP A 0 474 . 24.288   13.543  -32.021  1.00 90.08 474 A 1 
ATOM 3647 C CD2 . TRP A 0 474 . 23.040   12.918  -30.258  1.00 90.08 474 A 1 
ATOM 3648 C CE2 . TRP A 0 474 . 24.270   13.426  -29.740  1.00 90.08 474 A 1 
ATOM 3649 C CE3 . TRP A 0 474 . 22.085   12.473  -29.317  1.00 90.08 474 A 1 
ATOM 3650 N NE1 . TRP A 0 474 . 24.993   13.786  -30.859  1.00 90.08 474 A 1 
ATOM 3651 C CH2 . TRP A 0 474 . 23.574   13.017  -27.455  1.00 90.08 474 A 1 
ATOM 3652 C CZ2 . TRP A 0 474 . 24.543   13.479  -28.363  1.00 90.08 474 A 1 
ATOM 3653 C CZ3 . TRP A 0 474 . 22.348   12.521  -27.935  1.00 90.08 474 A 1 
ATOM 3654 N N   . ALA A 0 475 . 23.584   11.072  -34.991  1.00 92.80 475 A 1 
ATOM 3655 C CA  . ALA A 0 475 . 24.844   11.047  -35.725  1.00 92.80 475 A 1 
ATOM 3656 C C   . ALA A 0 475 . 24.915   12.209  -36.734  1.00 92.80 475 A 1 
ATOM 3657 C CB  . ALA A 0 475 . 25.005   9.687   -36.415  1.00 92.80 475 A 1 
ATOM 3658 O O   . ALA A 0 475 . 23.893   12.581  -37.314  1.00 92.80 475 A 1 
ATOM 3659 N N   . GLU A 0 476 . 26.116   12.746  -36.950  1.00 91.39 476 A 1 
ATOM 3660 C CA  . GLU A 0 476 . 26.437   13.800  -37.924  1.00 91.39 476 A 1 
ATOM 3661 C C   . GLU A 0 476 . 27.738   13.448  -38.674  1.00 91.39 476 A 1 
ATOM 3662 C CB  . GLU A 0 476 . 26.603   15.174  -37.234  1.00 91.39 476 A 1 
ATOM 3663 O O   . GLU A 0 476 . 28.687   12.964  -38.057  1.00 91.39 476 A 1 
ATOM 3664 C CG  . GLU A 0 476 . 25.342   15.717  -36.531  1.00 91.39 476 A 1 
ATOM 3665 C CD  . GLU A 0 476 . 25.507   17.147  -35.964  1.00 91.39 476 A 1 
ATOM 3666 O OE1 . GLU A 0 476 . 24.710   17.522  -35.071  1.00 91.39 476 A 1 
ATOM 3667 O OE2 . GLU A 0 476 . 26.393   17.903  -36.431  1.00 91.39 476 A 1 
ATOM 3668 N N   . ASP A 0 477 . 27.784   13.733  -39.976  1.00 87.73 477 A 1 
ATOM 3669 C CA  . ASP A 0 477 . 28.955   13.665  -40.869  1.00 87.73 477 A 1 
ATOM 3670 C C   . ASP A 0 477 . 29.153   15.063  -41.489  1.00 87.73 477 A 1 
ATOM 3671 C CB  . ASP A 0 477 . 28.707   12.567  -41.933  1.00 87.73 477 A 1 
ATOM 3672 O O   . ASP A 0 477 . 28.194   15.671  -41.972  1.00 87.73 477 A 1 
ATOM 3673 C CG  . ASP A 0 477 . 29.752   12.424  -43.063  1.00 87.73 477 A 1 
ATOM 3674 O OD1 . ASP A 0 477 . 30.506   13.392  -43.329  1.00 87.73 477 A 1 
ATOM 3675 O OD2 . ASP A 0 477 . 29.727   11.358  -43.727  1.00 87.73 477 A 1 
ATOM 3676 N N   . TYR A 0 478 . 30.371   15.618  -41.450  1.00 88.47 478 A 1 
ATOM 3677 C CA  . TYR A 0 478 . 30.708   16.896  -42.089  1.00 88.47 478 A 1 
ATOM 3678 C C   . TYR A 0 478 . 32.017   16.861  -42.894  1.00 88.47 478 A 1 
ATOM 3679 C CB  . TYR A 0 478 . 30.713   18.031  -41.055  1.00 88.47 478 A 1 
ATOM 3680 O O   . TYR A 0 478 . 33.083   17.311  -42.445  1.00 88.47 478 A 1 
ATOM 3681 C CG  . TYR A 0 478 . 30.960   19.398  -41.673  1.00 88.47 478 A 1 
ATOM 3682 C CD1 . TYR A 0 478 . 32.181   20.061  -41.454  1.00 88.47 478 A 1 
ATOM 3683 C CD2 . TYR A 0 478 . 30.005   19.962  -42.536  1.00 88.47 478 A 1 
ATOM 3684 C CE1 . TYR A 0 478 . 32.440   21.294  -42.081  1.00 88.47 478 A 1 
ATOM 3685 C CE2 . TYR A 0 478 . 30.252   21.192  -43.173  1.00 88.47 478 A 1 
ATOM 3686 O OH  . TYR A 0 478 . 31.727   23.072  -43.508  1.00 88.47 478 A 1 
ATOM 3687 C CZ  . TYR A 0 478 . 31.470   21.860  -42.940  1.00 88.47 478 A 1 
ATOM 3688 N N   . ASP A 0 479 . 31.914   16.429  -44.146  1.00 84.42 479 A 1 
ATOM 3689 C CA  . ASP A 0 479 . 33.014   16.450  -45.108  1.00 84.42 479 A 1 
ATOM 3690 C C   . ASP A 0 479 . 33.230   17.846  -45.748  1.00 84.42 479 A 1 
ATOM 3691 C CB  . ASP A 0 479 . 32.788   15.333  -46.138  1.00 84.42 479 A 1 
ATOM 3692 O O   . ASP A 0 479 . 32.297   18.569  -46.118  1.00 84.42 479 A 1 
ATOM 3693 C CG  . ASP A 0 479 . 34.053   14.949  -46.909  1.00 84.42 479 A 1 
ATOM 3694 O OD1 . ASP A 0 479 . 35.109   15.615  -46.740  1.00 84.42 479 A 1 
ATOM 3695 O OD2 . ASP A 0 479 . 33.962   14.069  -47.798  1.00 84.42 479 A 1 
ATOM 3696 N N   . ARG A 0 480 . 34.488   18.282  -45.913  1.00 81.34 480 A 1 
ATOM 3697 C CA  . ARG A 0 480 . 34.831   19.605  -46.472  1.00 81.34 480 A 1 
ATOM 3698 C C   . ARG A 0 480 . 36.102   19.619  -47.316  1.00 81.34 480 A 1 
ATOM 3699 C CB  . ARG A 0 480 . 34.888   20.639  -45.338  1.00 81.34 480 A 1 
ATOM 3700 O O   . ARG A 0 480 . 37.217   19.435  -46.821  1.00 81.34 480 A 1 
ATOM 3701 C CG  . ARG A 0 480 . 35.124   22.046  -45.901  1.00 81.34 480 A 1 
ATOM 3702 C CD  . ARG A 0 480 . 35.150   23.104  -44.798  1.00 81.34 480 A 1 
ATOM 3703 N NE  . ARG A 0 480 . 35.340   24.445  -45.387  1.00 81.34 480 A 1 
ATOM 3704 N NH1 . ARG A 0 480 . 37.636   24.559  -45.262  1.00 81.34 480 A 1 
ATOM 3705 N NH2 . ARG A 0 480 . 36.531   25.995  -46.532  1.00 81.34 480 A 1 
ATOM 3706 C CZ  . ARG A 0 480 . 36.494   25.001  -45.700  1.00 81.34 480 A 1 
ATOM 3707 N N   . TYR A 0 481 . 35.960   20.096  -48.553  1.00 74.85 481 A 1 
ATOM 3708 C CA  . TYR A 0 481 . 37.023   20.201  -49.553  1.00 74.85 481 A 1 
ATOM 3709 C C   . TYR A 0 481 . 37.331   21.652  -49.946  1.00 74.85 481 A 1 
ATOM 3710 C CB  . TYR A 0 481 . 36.622   19.394  -50.792  1.00 74.85 481 A 1 
ATOM 3711 O O   . TYR A 0 481 . 36.479   22.377  -50.456  1.00 74.85 481 A 1 
ATOM 3712 C CG  . TYR A 0 481 . 36.379   17.928  -50.512  1.00 74.85 481 A 1 
ATOM 3713 C CD1 . TYR A 0 481 . 37.456   17.021  -50.562  1.00 74.85 481 A 1 
ATOM 3714 C CD2 . TYR A 0 481 . 35.092   17.483  -50.154  1.00 74.85 481 A 1 
ATOM 3715 C CE1 . TYR A 0 481 . 37.243   15.665  -50.251  1.00 74.85 481 A 1 
ATOM 3716 C CE2 . TYR A 0 481 . 34.883   16.129  -49.842  1.00 74.85 481 A 1 
ATOM 3717 O OH  . TYR A 0 481 . 35.809   13.918  -49.535  1.00 74.85 481 A 1 
ATOM 3718 C CZ  . TYR A 0 481 . 35.962   15.220  -49.868  1.00 74.85 481 A 1 
ATOM 3719 N N   . ASP A 0 482 . 38.594   22.060  -49.795  1.00 66.86 482 A 1 
ATOM 3720 C CA  . ASP A 0 482 . 39.144   23.302  -50.350  1.00 66.86 482 A 1 
ATOM 3721 C C   . ASP A 0 482 . 40.119   23.004  -51.503  1.00 66.86 482 A 1 
ATOM 3722 C CB  . ASP A 0 482 . 39.864   24.112  -49.254  1.00 66.86 482 A 1 
ATOM 3723 O O   . ASP A 0 482 . 41.275   22.614  -51.278  1.00 66.86 482 A 1 
ATOM 3724 C CG  . ASP A 0 482 . 38.976   24.993  -48.377  1.00 66.86 482 A 1 
ATOM 3725 O OD1 . ASP A 0 482 . 37.885   25.419  -48.808  1.00 66.86 482 A 1 
ATOM 3726 O OD2 . ASP A 0 482 . 39.434   25.376  -47.270  1.00 66.86 482 A 1 
ATOM 3727 N N   . ASP A 0 483 . 39.682   23.274  -52.737  1.00 60.65 483 A 1 
ATOM 3728 C CA  . ASP A 0 483 . 40.548   23.393  -53.912  1.00 60.65 483 A 1 
ATOM 3729 C C   . ASP A 0 483 . 41.012   24.844  -54.117  1.00 60.65 483 A 1 
ATOM 3730 C CB  . ASP A 0 483 . 39.868   22.823  -55.173  1.00 60.65 483 A 1 
ATOM 3731 O O   . ASP A 0 483 . 40.282   25.809  -53.884  1.00 60.65 483 A 1 
ATOM 3732 C CG  . ASP A 0 483 . 40.315   21.397  -55.487  1.00 60.65 483 A 1 
ATOM 3733 O OD1 . ASP A 0 483 . 41.519   21.079  -55.335  1.00 60.65 483 A 1 
ATOM 3734 O OD2 . ASP A 0 483 . 39.492   20.544  -55.878  1.00 60.65 483 A 1 
ATOM 3735 N N   . LYS A 0 484 . 42.278   25.005  -54.519  1.00 55.59 484 A 1 
ATOM 3736 C CA  . LYS A 0 484 . 42.962   26.305  -54.651  1.00 55.59 484 A 1 
ATOM 3737 C C   . LYS A 0 484 . 43.794   26.326  -55.930  1.00 55.59 484 A 1 
ATOM 3738 C CB  . LYS A 0 484 . 43.822   26.575  -53.395  1.00 55.59 484 A 1 
ATOM 3739 O O   . LYS A 0 484 . 44.948   25.887  -55.926  1.00 55.59 484 A 1 
ATOM 3740 C CG  . LYS A 0 484 . 42.945   26.882  -52.172  1.00 55.59 484 A 1 
ATOM 3741 C CD  . LYS A 0 484 . 43.704   26.932  -50.840  1.00 55.59 484 A 1 
ATOM 3742 C CE  . LYS A 0 484 . 42.619   27.098  -49.767  1.00 55.59 484 A 1 
ATOM 3743 N NZ  . LYS A 0 484 . 43.069   26.758  -48.398  1.00 55.59 484 A 1 
ATOM 3744 N N   . ASP A 0 485 . 43.235   26.846  -57.022  1.00 51.02 485 A 1 
ATOM 3745 C CA  . ASP A 0 485 . 43.892   26.816  -58.331  1.00 51.02 485 A 1 
ATOM 3746 C C   . ASP A 0 485 . 45.041   27.824  -58.447  1.00 51.02 485 A 1 
ATOM 3747 C CB  . ASP A 0 485 . 42.881   26.961  -59.468  1.00 51.02 485 A 1 
ATOM 3748 O O   . ASP A 0 485 . 44.883   29.021  -58.698  1.00 51.02 485 A 1 
ATOM 3749 C CG  . ASP A 0 485 . 42.070   25.677  -59.573  1.00 51.02 485 A 1 
ATOM 3750 O OD1 . ASP A 0 485 . 42.690   24.688  -60.033  1.00 51.02 485 A 1 
ATOM 3751 O OD2 . ASP A 0 485 . 40.909   25.693  -59.125  1.00 51.02 485 A 1 
ATOM 3752 N N   . ALA A 0 486 . 46.265   27.311  -58.321  1.00 46.27 486 A 1 
ATOM 3753 C CA  . ALA A 0 486 . 47.502   28.089  -58.331  1.00 46.27 486 A 1 
ATOM 3754 C C   . ALA A 0 486 . 47.984   28.521  -59.742  1.00 46.27 486 A 1 
ATOM 3755 C CB  . ALA A 0 486 . 48.549   27.314  -57.518  1.00 46.27 486 A 1 
ATOM 3756 O O   . ALA A 0 486 . 49.190   28.603  -60.001  1.00 46.27 486 A 1 
ATOM 3757 N N   . MET A 0 487 . 47.076   28.831  -60.675  1.00 45.32 487 A 1 
ATOM 3758 C CA  . MET A 0 487 . 47.386   29.210  -62.070  1.00 45.32 487 A 1 
ATOM 3759 C C   . MET A 0 487 . 47.844   30.681  -62.230  1.00 45.32 487 A 1 
ATOM 3760 C CB  . MET A 0 487 . 46.208   28.838  -62.993  1.00 45.32 487 A 1 
ATOM 3761 O O   . MET A 0 487 . 47.314   31.432  -63.047  1.00 45.32 487 A 1 
ATOM 3762 C CG  . MET A 0 487 . 46.081   27.323  -63.216  1.00 45.32 487 A 1 
ATOM 3763 S SD  . MET A 0 487 . 46.253   26.821  -64.955  1.00 45.32 487 A 1 
ATOM 3764 C CE  . MET A 0 487 . 45.996   25.036  -64.775  1.00 45.32 487 A 1 
ATOM 3765 N N   . GLY A 0 488 . 48.851   31.109  -61.453  1.00 41.10 488 A 1 
ATOM 3766 C CA  . GLY A 0 488 . 49.200   32.534  -61.302  1.00 41.10 488 A 1 
ATOM 3767 C C   . GLY A 0 488 . 50.569   33.029  -61.805  1.00 41.10 488 A 1 
ATOM 3768 O O   . GLY A 0 488 . 50.694   34.225  -62.053  1.00 41.10 488 A 1 
ATOM 3769 N N   . TYR A 0 489 . 51.613   32.188  -61.930  1.00 42.44 489 A 1 
ATOM 3770 C CA  . TYR A 0 489 . 53.007   32.707  -61.943  1.00 42.44 489 A 1 
ATOM 3771 C C   . TYR A 0 489 . 54.023   32.072  -62.925  1.00 42.44 489 A 1 
ATOM 3772 C CB  . TYR A 0 489 . 53.532   32.782  -60.491  1.00 42.44 489 A 1 
ATOM 3773 O O   . TYR A 0 489 . 55.230   32.251  -62.767  1.00 42.44 489 A 1 
ATOM 3774 C CG  . TYR A 0 489 . 53.832   34.207  -60.062  1.00 42.44 489 A 1 
ATOM 3775 C CD1 . TYR A 0 489 . 55.109   34.760  -60.281  1.00 42.44 489 A 1 
ATOM 3776 C CD2 . TYR A 0 489 . 52.807   35.004  -59.516  1.00 42.44 489 A 1 
ATOM 3777 C CE1 . TYR A 0 489 . 55.362   36.106  -59.946  1.00 42.44 489 A 1 
ATOM 3778 C CE2 . TYR A 0 489 . 53.053   36.350  -59.183  1.00 42.44 489 A 1 
ATOM 3779 O OH  . TYR A 0 489 . 54.573   38.206  -59.096  1.00 42.44 489 A 1 
ATOM 3780 C CZ  . TYR A 0 489 . 54.333   36.903  -59.401  1.00 42.44 489 A 1 
ATOM 3781 N N   . GLY A 0 490 . 53.577   31.355  -63.963  1.00 45.57 490 A 1 
ATOM 3782 C CA  . GLY A 0 490 . 54.479   30.604  -64.863  1.00 45.57 490 A 1 
ATOM 3783 C C   . GLY A 0 490 . 55.138   31.368  -66.031  1.00 45.57 490 A 1 
ATOM 3784 O O   . GLY A 0 490 . 56.115   30.884  -66.595  1.00 45.57 490 A 1 
ATOM 3785 N N   . SER A 0 491 . 54.633   32.541  -66.431  1.00 42.29 491 A 1 
ATOM 3786 C CA  . SER A 0 491 . 54.794   33.033  -67.823  1.00 42.29 491 A 1 
ATOM 3787 C C   . SER A 0 491 . 55.776   34.203  -68.030  1.00 42.29 491 A 1 
ATOM 3788 C CB  . SER A 0 491 . 53.421   33.339  -68.440  1.00 42.29 491 A 1 
ATOM 3789 O O   . SER A 0 491 . 55.572   35.015  -68.929  1.00 42.29 491 A 1 
ATOM 3790 O OG  . SER A 0 491 . 52.581   32.202  -68.364  1.00 42.29 491 A 1 
ATOM 3791 N N   . ALA A 0 492 . 56.827   34.330  -67.208  1.00 38.85 492 A 1 
ATOM 3792 C CA  . ALA A 0 492 . 57.649   35.555  -67.140  1.00 38.85 492 A 1 
ATOM 3793 C C   . ALA A 0 492 . 59.162   35.398  -67.438  1.00 38.85 492 A 1 
ATOM 3794 C CB  . ALA A 0 492 . 57.387   36.215  -65.779  1.00 38.85 492 A 1 
ATOM 3795 O O   . ALA A 0 492 . 59.914   36.355  -67.256  1.00 38.85 492 A 1 
ATOM 3796 N N   . ALA A 0 493 . 59.642   34.226  -67.879  1.00 37.18 493 A 1 
ATOM 3797 C CA  . ALA A 0 493 . 61.082   33.948  -68.004  1.00 37.18 493 A 1 
ATOM 3798 C C   . ALA A 0 493 . 61.486   33.319  -69.353  1.00 37.18 493 A 1 
ATOM 3799 C CB  . ALA A 0 493 . 61.510   33.098  -66.799  1.00 37.18 493 A 1 
ATOM 3800 O O   . ALA A 0 493 . 61.665   32.109  -69.472  1.00 37.18 493 A 1 
ATOM 3801 N N   . SER A 0 494 . 61.704   34.150  -70.375  1.00 37.68 494 A 1 
ATOM 3802 C CA  . SER A 0 494 . 62.312   33.713  -71.639  1.00 37.68 494 A 1 
ATOM 3803 C C   . SER A 0 494 . 63.799   33.377  -71.458  1.00 37.68 494 A 1 
ATOM 3804 C CB  . SER A 0 494 . 62.164   34.817  -72.695  1.00 37.68 494 A 1 
ATOM 3805 O O   . SER A 0 494 . 64.588   34.266  -71.118  1.00 37.68 494 A 1 
ATOM 3806 O OG  . SER A 0 494 . 62.752   36.019  -72.229  1.00 37.68 494 A 1 
ATOM 3807 N N   . LYS A 0 495 . 64.218   32.139  -71.752  1.00 42.41 495 A 1 
ATOM 3808 C CA  . LYS A 0 495 . 65.644   31.809  -71.899  1.00 42.41 495 A 1 
ATOM 3809 C C   . LYS A 0 495 . 65.908   30.776  -72.995  1.00 42.41 495 A 1 
ATOM 3810 C CB  . LYS A 0 495 . 66.260   31.413  -70.544  1.00 42.41 495 A 1 
ATOM 3811 O O   . LYS A 0 495 . 65.301   29.715  -73.048  1.00 42.41 495 A 1 
ATOM 3812 C CG  . LYS A 0 495 . 67.489   32.291  -70.264  1.00 42.41 495 A 1 
ATOM 3813 C CD  . LYS A 0 495 . 68.063   32.019  -68.873  1.00 42.41 495 A 1 
ATOM 3814 C CE  . LYS A 0 495 . 69.225   32.979  -68.603  1.00 42.41 495 A 1 
ATOM 3815 N NZ  . LYS A 0 495 . 69.788   32.754  -67.251  1.00 42.41 495 A 1 
ATOM 3816 N N   . GLU A 0 496 . 66.828   31.141  -73.876  1.00 33.53 496 A 1 
ATOM 3817 C CA  . GLU A 0 496 . 67.235   30.430  -75.085  1.00 33.53 496 A 1 
ATOM 3818 C C   . GLU A 0 496 . 68.435   29.519  -74.787  1.00 33.53 496 A 1 
ATOM 3819 C CB  . GLU A 0 496 . 67.612   31.538  -76.086  1.00 33.53 496 A 1 
ATOM 3820 O O   . GLU A 0 496 . 69.442   30.004  -74.265  1.00 33.53 496 A 1 
ATOM 3821 C CG  . GLU A 0 496 . 68.205   31.079  -77.424  1.00 33.53 496 A 1 
ATOM 3822 C CD  . GLU A 0 496 . 68.777   32.250  -78.250  1.00 33.53 496 A 1 
ATOM 3823 O OE1 . GLU A 0 496 . 69.241   31.966  -79.376  1.00 33.53 496 A 1 
ATOM 3824 O OE2 . GLU A 0 496 . 68.808   33.398  -77.746  1.00 33.53 496 A 1 
ATOM 3825 N N   . GLN A 0 497 . 68.382   28.223  -75.135  1.00 42.37 497 A 1 
ATOM 3826 C CA  . GLN A 0 497 . 69.558   27.356  -74.974  1.00 42.37 497 A 1 
ATOM 3827 C C   . GLN A 0 497 . 69.712   26.240  -76.028  1.00 42.37 497 A 1 
ATOM 3828 C CB  . GLN A 0 497 . 69.681   26.887  -73.508  1.00 42.37 497 A 1 
ATOM 3829 O O   . GLN A 0 497 . 69.503   25.061  -75.773  1.00 42.37 497 A 1 
ATOM 3830 C CG  . GLN A 0 497 . 71.161   26.654  -73.148  1.00 42.37 497 A 1 
ATOM 3831 C CD  . GLN A 0 497 . 71.449   26.655  -71.647  1.00 42.37 497 A 1 
ATOM 3832 N NE2 . GLN A 0 497 . 72.420   25.891  -71.199  1.00 42.37 497 A 1 
ATOM 3833 O OE1 . GLN A 0 497 . 70.871   27.375  -70.852  1.00 42.37 497 A 1 
ATOM 3834 N N   . LYS A 0 498 . 70.198   26.660  -77.204  1.00 40.27 498 A 1 
ATOM 3835 C CA  . LYS A 0 498 . 71.264   26.007  -77.994  1.00 40.27 498 A 1 
ATOM 3836 C C   . LYS A 0 498 . 71.172   24.483  -78.234  1.00 40.27 498 A 1 
ATOM 3837 C CB  . LYS A 0 498 . 72.600   26.406  -77.345  1.00 40.27 498 A 1 
ATOM 3838 O O   . LYS A 0 498 . 71.690   23.676  -77.468  1.00 40.27 498 A 1 
ATOM 3839 C CG  . LYS A 0 498 . 73.802   26.132  -78.255  1.00 40.27 498 A 1 
ATOM 3840 C CD  . LYS A 0 498 . 75.081   26.643  -77.584  1.00 40.27 498 A 1 
ATOM 3841 C CE  . LYS A 0 498 . 76.264   26.470  -78.537  1.00 40.27 498 A 1 
ATOM 3842 N NZ  . LYS A 0 498 . 77.520   26.965  -77.925  1.00 40.27 498 A 1 
ATOM 3843 N N   . LEU A 0 499 . 70.661   24.126  -79.413  1.00 33.67 499 A 1 
ATOM 3844 C CA  . LEU A 0 499 . 70.648   22.769  -79.972  1.00 33.67 499 A 1 
ATOM 3845 C C   . LEU A 0 499 . 72.065   22.214  -80.255  1.00 33.67 499 A 1 
ATOM 3846 C CB  . LEU A 0 499 . 69.824   22.835  -81.277  1.00 33.67 499 A 1 
ATOM 3847 O O   . LEU A 0 499 . 72.938   22.945  -80.729  1.00 33.67 499 A 1 
ATOM 3848 C CG  . LEU A 0 499 . 69.337   21.480  -81.821  1.00 33.67 499 A 1 
ATOM 3849 C CD1 . LEU A 0 499 . 68.167   20.946  -80.994  1.00 33.67 499 A 1 
ATOM 3850 C CD2 . LEU A 0 499 . 68.870   21.634  -83.268  1.00 33.67 499 A 1 
ATOM 3851 N N   . GLY A 0 500 . 72.266   20.905  -80.066  1.00 39.28 500 A 1 
ATOM 3852 C CA  . GLY A 0 500 . 73.450   20.192  -80.559  1.00 39.28 500 A 1 
ATOM 3853 C C   . GLY A 0 500 . 73.500   18.722  -80.138  1.00 39.28 500 A 1 
ATOM 3854 O O   . GLY A 0 500 . 73.735   18.431  -78.971  1.00 39.28 500 A 1 
ATOM 3855 N N   . TYR A 0 501 . 73.331   17.799  -81.089  1.00 37.21 501 A 1 
ATOM 3856 C CA  . TYR A 0 501 . 73.503   16.359  -80.864  1.00 37.21 501 A 1 
ATOM 3857 C C   . TYR A 0 501 . 74.173   15.701  -82.081  1.00 37.21 501 A 1 
ATOM 3858 C CB  . TYR A 0 501 . 72.154   15.703  -80.510  1.00 37.21 501 A 1 
ATOM 3859 O O   . TYR A 0 501 . 73.847   16.023  -83.224  1.00 37.21 501 A 1 
ATOM 3860 C CG  . TYR A 0 501 . 72.257   14.722  -79.356  1.00 37.21 501 A 1 
ATOM 3861 C CD1 . TYR A 0 501 . 72.708   13.409  -79.586  1.00 37.21 501 A 1 
ATOM 3862 C CD2 . TYR A 0 501 . 71.937   15.133  -78.045  1.00 37.21 501 A 1 
ATOM 3863 C CE1 . TYR A 0 501 . 72.858   12.518  -78.508  1.00 37.21 501 A 1 
ATOM 3864 C CE2 . TYR A 0 501 . 72.052   14.229  -76.967  1.00 37.21 501 A 1 
ATOM 3865 O OH  . TYR A 0 501 . 72.672   12.020  -76.191  1.00 37.21 501 A 1 
ATOM 3866 C CZ  . TYR A 0 501 . 72.523   12.918  -77.198  1.00 37.21 501 A 1 
ATOM 3867 N N   . TYR A 0 502 . 75.128   14.797  -81.844  1.00 43.45 502 A 1 
ATOM 3868 C CA  . TYR A 0 502 . 75.779   14.008  -82.900  1.00 43.45 502 A 1 
ATOM 3869 C C   . TYR A 0 502 . 74.871   12.849  -83.338  1.00 43.45 502 A 1 
ATOM 3870 C CB  . TYR A 0 502 . 77.143   13.482  -82.416  1.00 43.45 502 A 1 
ATOM 3871 O O   . TYR A 0 502 . 74.233   12.215  -82.504  1.00 43.45 502 A 1 
ATOM 3872 C CG  . TYR A 0 502 . 78.334   14.365  -82.752  1.00 43.45 502 A 1 
ATOM 3873 C CD1 . TYR A 0 502 . 79.247   13.958  -83.747  1.00 43.45 502 A 1 
ATOM 3874 C CD2 . TYR A 0 502 . 78.552   15.569  -82.054  1.00 43.45 502 A 1 
ATOM 3875 C CE1 . TYR A 0 502 . 80.379   14.743  -84.034  1.00 43.45 502 A 1 
ATOM 3876 C CE2 . TYR A 0 502 . 79.685   16.359  -82.339  1.00 43.45 502 A 1 
ATOM 3877 O OH  . TYR A 0 502 . 81.709   16.685  -83.601  1.00 43.45 502 A 1 
ATOM 3878 C CZ  . TYR A 0 502 . 80.604   15.942  -83.327  1.00 43.45 502 A 1 
ATOM 3879 N N   . GLY A 0 503 . 74.830   12.543  -84.638  1.00 40.83 503 A 1 
ATOM 3880 C CA  . GLY A 0 503 . 73.929   11.527  -85.196  1.00 40.83 503 A 1 
ATOM 3881 C C   . GLY A 0 503 . 74.616   10.412  -85.991  1.00 40.83 503 A 1 
ATOM 3882 O O   . GLY A 0 503 . 75.822   10.431  -86.232  1.00 40.83 503 A 1 
ATOM 3883 N N   . LYS A 0 504 . 73.804   9.447   -86.435  1.00 41.30 504 A 1 
ATOM 3884 C CA  . LYS A 0 504 . 74.056   8.439   -87.487  1.00 41.30 504 A 1 
ATOM 3885 C C   . LYS A 0 504 . 72.706   7.787   -87.822  1.00 41.30 504 A 1 
ATOM 3886 C CB  . LYS A 0 504 . 75.040   7.363   -86.974  1.00 41.30 504 A 1 
ATOM 3887 O O   . LYS A 0 504 . 71.904   7.644   -86.905  1.00 41.30 504 A 1 
ATOM 3888 C CG  . LYS A 0 504 . 76.409   7.442   -87.667  1.00 41.30 504 A 1 
ATOM 3889 C CD  . LYS A 0 504 . 77.363   6.379   -87.106  1.00 41.30 504 A 1 
ATOM 3890 C CE  . LYS A 0 504 . 78.709   6.429   -87.838  1.00 41.30 504 A 1 
ATOM 3891 N NZ  . LYS A 0 504 . 79.652   5.407   -87.315  1.00 41.30 504 A 1 
ATOM 3892 N N   . GLY A 0 505 . 72.434   7.354   -89.063  1.00 40.55 505 A 1 
ATOM 3893 C CA  . GLY A 0 505 . 71.195   6.572   -89.256  1.00 40.55 505 A 1 
ATOM 3894 C C   . GLY A 0 505 . 70.656   6.210   -90.642  1.00 40.55 505 A 1 
ATOM 3895 O O   . GLY A 0 505 . 69.915   5.245   -90.689  1.00 40.55 505 A 1 
ATOM 3896 N N   . SER A 0 506 . 71.063   6.864   -91.739  1.00 37.06 506 A 1 
ATOM 3897 C CA  . SER A 0 506 . 70.793   6.433   -93.135  1.00 37.06 506 A 1 
ATOM 3898 C C   . SER A 0 506 . 69.343   6.468   -93.686  1.00 37.06 506 A 1 
ATOM 3899 C CB  . SER A 0 506 . 71.358   5.022   -93.353  1.00 37.06 506 A 1 
ATOM 3900 O O   . SER A 0 506 . 68.450   5.819   -93.164  1.00 37.06 506 A 1 
ATOM 3901 O OG  . SER A 0 506 . 71.516   4.768   -94.732  1.00 37.06 506 A 1 
ATOM 3902 N N   . SER A 0 507 . 69.206   7.091   -94.869  1.00 38.83 507 A 1 
ATOM 3903 C CA  . SER A 0 507 . 68.159   6.916   -95.905  1.00 38.83 507 A 1 
ATOM 3904 C C   . SER A 0 507 . 66.686   7.268   -95.576  1.00 38.83 507 A 1 
ATOM 3905 C CB  . SER A 0 507 . 68.242   5.497   -96.478  1.00 38.83 507 A 1 
ATOM 3906 O O   . SER A 0 507 . 66.108   6.749   -94.633  1.00 38.83 507 A 1 
ATOM 3907 O OG  . SER A 0 507 . 67.884   5.522   -97.845  1.00 38.83 507 A 1 
ATOM 3908 N N   . GLY A 0 508 . 65.986   8.087   -96.374  1.00 36.53 508 A 1 
ATOM 3909 C CA  . GLY A 0 508 . 66.434   8.836   -97.558  1.00 36.53 508 A 1 
ATOM 3910 C C   . GLY A 0 508 . 65.288   9.553   -98.296  1.00 36.53 508 A 1 
ATOM 3911 O O   . GLY A 0 508 . 64.148   9.116   -98.209  1.00 36.53 508 A 1 
ATOM 3912 N N   . TYR A 0 509 . 65.639   10.599  -99.063  1.00 39.37 509 A 1 
ATOM 3913 C CA  . TYR A 0 509 . 64.780   11.415  -99.956  1.00 39.37 509 A 1 
ATOM 3914 C C   . TYR A 0 509 . 63.670   12.257  -99.266  1.00 39.37 509 A 1 
ATOM 3915 C CB  . TYR A 0 509 . 64.203   10.538  -101.089 1.00 39.37 509 A 1 
ATOM 3916 O O   . TYR A 0 509 . 62.880   11.740  -98.494  1.00 39.37 509 A 1 
ATOM 3917 C CG  . TYR A 0 509 . 65.172   9.531   -101.697 1.00 39.37 509 A 1 
ATOM 3918 C CD1 . TYR A 0 509 . 66.114   9.939   -102.661 1.00 39.37 509 A 1 
ATOM 3919 C CD2 . TYR A 0 509 . 65.142   8.186   -101.275 1.00 39.37 509 A 1 
ATOM 3920 C CE1 . TYR A 0 509 . 67.033   9.010   -103.192 1.00 39.37 509 A 1 
ATOM 3921 C CE2 . TYR A 0 509 . 66.065   7.257   -101.793 1.00 39.37 509 A 1 
ATOM 3922 O OH  . TYR A 0 509 . 67.902   6.769   -103.250 1.00 39.37 509 A 1 
ATOM 3923 C CZ  . TYR A 0 509 . 67.012   7.667   -102.752 1.00 39.37 509 A 1 
ATOM 3924 N N   . GLY A 0 510 . 63.510   13.565  -99.523  1.00 36.45 510 A 1 
ATOM 3925 C CA  . GLY A 0 510 . 64.351   14.513  -100.272 1.00 36.45 510 A 1 
ATOM 3926 C C   . GLY A 0 510 . 63.603   15.818  -100.628 1.00 36.45 510 A 1 
ATOM 3927 O O   . GLY A 0 510 . 62.461   15.750  -101.062 1.00 36.45 510 A 1 
ATOM 3928 N N   . GLY A 0 511 . 64.254   16.987  -100.495 1.00 37.85 511 A 1 
ATOM 3929 C CA  . GLY A 0 511 . 63.684   18.321  -100.805 1.00 37.85 511 A 1 
ATOM 3930 C C   . GLY A 0 511 . 63.234   19.097  -99.549  1.00 37.85 511 A 1 
ATOM 3931 O O   . GLY A 0 511 . 62.224   18.728  -98.970  1.00 37.85 511 A 1 
ATOM 3932 N N   . SER A 0 512 . 63.919   20.096  -98.967  1.00 35.46 512 A 1 
ATOM 3933 C CA  . SER A 0 512 . 64.909   21.120  -99.393  1.00 35.46 512 A 1 
ATOM 3934 C C   . SER A 0 512 . 64.295   22.485  -99.751  1.00 35.46 512 A 1 
ATOM 3935 C CB  . SER A 0 512 . 65.889   20.671  -100.483 1.00 35.46 512 A 1 
ATOM 3936 O O   . SER A 0 512 . 63.626   22.605  -100.771 1.00 35.46 512 A 1 
ATOM 3937 O OG  . SER A 0 512 . 66.958   21.589  -100.573 1.00 35.46 512 A 1 
ATOM 3938 N N   . GLY A 0 513 . 64.601   23.527  -98.958  1.00 38.34 513 A 1 
ATOM 3939 C CA  . GLY A 0 513 . 64.227   24.927  -99.230  1.00 38.34 513 A 1 
ATOM 3940 C C   . GLY A 0 513 . 64.361   25.870  -98.018  1.00 38.34 513 A 1 
ATOM 3941 O O   . GLY A 0 513 . 63.387   26.084  -97.308  1.00 38.34 513 A 1 
ATOM 3942 N N   . TYR A 0 514 . 65.550   26.443  -97.783  1.00 32.12 514 A 1 
ATOM 3943 C CA  . TYR A 0 514 . 65.836   27.402  -96.693  1.00 32.12 514 A 1 
ATOM 3944 C C   . TYR A 0 514 . 66.218   28.806  -97.218  1.00 32.12 514 A 1 
ATOM 3945 C CB  . TYR A 0 514 . 66.991   26.881  -95.806  1.00 32.12 514 A 1 
ATOM 3946 O O   . TYR A 0 514 . 66.927   28.924  -98.214  1.00 32.12 514 A 1 
ATOM 3947 C CG  . TYR A 0 514 . 66.618   26.140  -94.531  1.00 32.12 514 A 1 
ATOM 3948 C CD1 . TYR A 0 514 . 66.457   26.853  -93.324  1.00 32.12 514 A 1 
ATOM 3949 C CD2 . TYR A 0 514 . 66.538   24.734  -94.526  1.00 32.12 514 A 1 
ATOM 3950 C CE1 . TYR A 0 514 . 66.230   26.165  -92.115  1.00 32.12 514 A 1 
ATOM 3951 C CE2 . TYR A 0 514 . 66.314   24.043  -93.318  1.00 32.12 514 A 1 
ATOM 3952 O OH  . TYR A 0 514 . 65.972   24.077  -90.949  1.00 32.12 514 A 1 
ATOM 3953 C CZ  . TYR A 0 514 . 66.166   24.755  -92.110  1.00 32.12 514 A 1 
ATOM 3954 N N   . GLY A 0 515 . 65.845   29.845  -96.460  1.00 38.38 515 A 1 
ATOM 3955 C CA  . GLY A 0 515 . 66.297   31.254  -96.509  1.00 38.38 515 A 1 
ATOM 3956 C C   . GLY A 0 515 . 65.577   32.019  -95.376  1.00 38.38 515 A 1 
ATOM 3957 O O   . GLY A 0 515 . 64.451   31.655  -95.063  1.00 38.38 515 A 1 
ATOM 3958 N N   . GLY A 0 516 . 66.129   32.978  -94.619  1.00 35.59 516 A 1 
ATOM 3959 C CA  . GLY A 0 516 . 67.175   33.982  -94.891  1.00 35.59 516 A 1 
ATOM 3960 C C   . GLY A 0 516 . 66.496   35.343  -95.157  1.00 35.59 516 A 1 
ATOM 3961 O O   . GLY A 0 516 . 65.601   35.377  -95.990  1.00 35.59 516 A 1 
ATOM 3962 N N   . TYR A 0 517 . 66.795   36.491  -94.523  1.00 38.59 517 A 1 
ATOM 3963 C CA  . TYR A 0 517 . 67.771   36.912  -93.485  1.00 38.59 517 A 1 
ATOM 3964 C C   . TYR A 0 517 . 67.204   38.194  -92.787  1.00 38.59 517 A 1 
ATOM 3965 C CB  . TYR A 0 517 . 69.119   37.272  -94.153  1.00 38.59 517 A 1 
ATOM 3966 O O   . TYR A 0 517 . 66.232   38.748  -93.288  1.00 38.59 517 A 1 
ATOM 3967 C CG  . TYR A 0 517 . 69.538   36.439  -95.354  1.00 38.59 517 A 1 
ATOM 3968 C CD1 . TYR A 0 517 . 70.383   35.322  -95.199  1.00 38.59 517 A 1 
ATOM 3969 C CD2 . TYR A 0 517 . 69.079   36.798  -96.638  1.00 38.59 517 A 1 
ATOM 3970 C CE1 . TYR A 0 517 . 70.761   34.561  -96.325  1.00 38.59 517 A 1 
ATOM 3971 C CE2 . TYR A 0 517 . 69.448   36.037  -97.761  1.00 38.59 517 A 1 
ATOM 3972 O OH  . TYR A 0 517 . 70.647   34.195  -98.701  1.00 38.59 517 A 1 
ATOM 3973 C CZ  . TYR A 0 517 . 70.291   34.919  -97.609  1.00 38.59 517 A 1 
ATOM 3974 N N   . GLY A 0 518 . 67.724   38.788  -91.698  1.00 38.87 518 A 1 
ATOM 3975 C CA  . GLY A 0 518 . 68.819   38.441  -90.777  1.00 38.87 518 A 1 
ATOM 3976 C C   . GLY A 0 518 . 69.390   39.675  -90.024  1.00 38.87 518 A 1 
ATOM 3977 O O   . GLY A 0 518 . 69.447   40.757  -90.591  1.00 38.87 518 A 1 
ATOM 3978 N N   . TYR A 0 519 . 69.891   39.470  -88.792  1.00 33.45 519 A 1 
ATOM 3979 C CA  . TYR A 0 519 . 70.756   40.360  -87.968  1.00 33.45 519 A 1 
ATOM 3980 C C   . TYR A 0 519 . 70.193   41.656  -87.320  1.00 33.45 519 A 1 
ATOM 3981 C CB  . TYR A 0 519 . 72.074   40.664  -88.703  1.00 33.45 519 A 1 
ATOM 3982 O O   . TYR A 0 519 . 69.848   42.623  -87.986  1.00 33.45 519 A 1 
ATOM 3983 C CG  . TYR A 0 519 . 72.784   39.433  -89.227  1.00 33.45 519 A 1 
ATOM 3984 C CD1 . TYR A 0 519 . 73.514   38.614  -88.343  1.00 33.45 519 A 1 
ATOM 3985 C CD2 . TYR A 0 519 . 72.669   39.081  -90.585  1.00 33.45 519 A 1 
ATOM 3986 C CE1 . TYR A 0 519 . 74.116   37.431  -88.814  1.00 33.45 519 A 1 
ATOM 3987 C CE2 . TYR A 0 519 . 73.264   37.897  -91.058  1.00 33.45 519 A 1 
ATOM 3988 O OH  . TYR A 0 519 . 74.539   35.917  -90.631  1.00 33.45 519 A 1 
ATOM 3989 C CZ  . TYR A 0 519 . 73.983   37.068  -90.173  1.00 33.45 519 A 1 
ATOM 3990 N N   . GLY A 0 520 . 70.286   41.724  -85.979  1.00 38.45 520 A 1 
ATOM 3991 C CA  . GLY A 0 520 . 70.160   42.941  -85.152  1.00 38.45 520 A 1 
ATOM 3992 C C   . GLY A 0 520 . 70.304   42.627  -83.648  1.00 38.45 520 A 1 
ATOM 3993 O O   . GLY A 0 520 . 69.570   41.786  -83.138  1.00 38.45 520 A 1 
ATOM 3994 N N   . ARG A 0 521 . 71.275   43.230  -82.934  1.00 37.32 521 A 1 
ATOM 3995 C CA  . ARG A 0 521 . 71.567   42.965  -81.495  1.00 37.32 521 A 1 
ATOM 3996 C C   . ARG A 0 521 . 70.899   43.996  -80.545  1.00 37.32 521 A 1 
ATOM 3997 C CB  . ARG A 0 521 . 73.090   42.805  -81.260  1.00 37.32 521 A 1 
ATOM 3998 O O   . ARG A 0 521 . 70.405   45.008  -81.033  1.00 37.32 521 A 1 
ATOM 3999 C CG  . ARG A 0 521 . 73.534   41.335  -81.088  1.00 37.32 521 A 1 
ATOM 4000 C CD  . ARG A 0 521 . 74.937   41.215  -80.455  1.00 37.32 521 A 1 
ATOM 4001 N NE  . ARG A 0 521 . 74.915   40.612  -79.100  1.00 37.32 521 A 1 
ATOM 4002 N NH1 . ARG A 0 521 . 76.909   41.461  -78.321  1.00 37.32 521 A 1 
ATOM 4003 N NH2 . ARG A 0 521 . 75.748   40.051  -77.048  1.00 37.32 521 A 1 
ATOM 4004 C CZ  . ARG A 0 521 . 75.852   40.712  -78.168  1.00 37.32 521 A 1 
ATOM 4005 N N   . PRO A 0 522 . 70.835   43.742  -79.216  1.00 41.56 522 A 1 
ATOM 4006 C CA  . PRO A 0 522 . 69.707   44.192  -78.391  1.00 41.56 522 A 1 
ATOM 4007 C C   . PRO A 0 522 . 70.000   45.370  -77.445  1.00 41.56 522 A 1 
ATOM 4008 C CB  . PRO A 0 522 . 69.351   42.947  -77.573  1.00 41.56 522 A 1 
ATOM 4009 O O   . PRO A 0 522 . 71.151   45.658  -77.117  1.00 41.56 522 A 1 
ATOM 4010 C CG  . PRO A 0 522 . 70.730   42.393  -77.224  1.00 41.56 522 A 1 
ATOM 4011 C CD  . PRO A 0 522 . 71.528   42.675  -78.496  1.00 41.56 522 A 1 
ATOM 4012 N N   . GLY A 0 523 . 68.925   45.961  -76.915  1.00 37.00 523 A 1 
ATOM 4013 C CA  . GLY A 0 523 . 68.924   46.846  -75.747  1.00 37.00 523 A 1 
ATOM 4014 C C   . GLY A 0 523 . 67.787   46.468  -74.790  1.00 37.00 523 A 1 
ATOM 4015 O O   . GLY A 0 523 . 66.729   46.035  -75.241  1.00 37.00 523 A 1 
ATOM 4016 N N   . TYR A 0 524 . 68.017   46.592  -73.481  1.00 30.02 524 A 1 
ATOM 4017 C CA  . TYR A 0 524 . 67.108   46.106  -72.435  1.00 30.02 524 A 1 
ATOM 4018 C C   . TYR A 0 524 . 66.545   47.264  -71.606  1.00 30.02 524 A 1 
ATOM 4019 C CB  . TYR A 0 524 . 67.813   45.100  -71.491  1.00 30.02 524 A 1 
ATOM 4020 O O   . TYR A 0 524 . 67.307   48.082  -71.091  1.00 30.02 524 A 1 
ATOM 4021 C CG  . TYR A 0 524 . 69.028   44.378  -72.046  1.00 30.02 524 A 1 
ATOM 4022 C CD1 . TYR A 0 524 . 68.908   43.089  -72.600  1.00 30.02 524 A 1 
ATOM 4023 C CD2 . TYR A 0 524 . 70.285   45.015  -72.008  1.00 30.02 524 A 1 
ATOM 4024 C CE1 . TYR A 0 524 . 70.042   42.445  -73.135  1.00 30.02 524 A 1 
ATOM 4025 C CE2 . TYR A 0 524 . 71.416   44.383  -72.554  1.00 30.02 524 A 1 
ATOM 4026 O OH  . TYR A 0 524 . 72.387   42.495  -73.663  1.00 30.02 524 A 1 
ATOM 4027 C CZ  . TYR A 0 524 . 71.294   43.097  -73.123  1.00 30.02 524 A 1 
ATOM 4028 N N   . SER A 0 525 . 65.236   47.266  -71.378  1.00 41.27 525 A 1 
ATOM 4029 C CA  . SER A 0 525 . 64.596   47.952  -70.252  1.00 41.27 525 A 1 
ATOM 4030 C C   . SER A 0 525 . 63.319   47.199  -69.872  1.00 41.27 525 A 1 
ATOM 4031 C CB  . SER A 0 525 . 64.321   49.432  -70.556  1.00 41.27 525 A 1 
ATOM 4032 O O   . SER A 0 525 . 62.667   46.595  -70.721  1.00 41.27 525 A 1 
ATOM 4033 O OG  . SER A 0 525 . 63.538   49.584  -71.720  1.00 41.27 525 A 1 
ATOM 4034 N N   . ALA A 0 526 . 62.995   47.163  -68.579  1.00 32.31 526 A 1 
ATOM 4035 C CA  . ALA A 0 526 . 61.829   46.445  -68.074  1.00 32.31 526 A 1 
ATOM 4036 C C   . ALA A 0 526 . 60.624   47.387  -67.949  1.00 32.31 526 A 1 
ATOM 4037 C CB  . ALA A 0 526 . 62.188   45.785  -66.737  1.00 32.31 526 A 1 
ATOM 4038 O O   . ALA A 0 526 . 60.749   48.479  -67.397  1.00 32.31 526 A 1 
ATOM 4039 N N   . GLN A 0 527 . 59.450   46.937  -68.393  1.00 38.77 527 A 1 
ATOM 4040 C CA  . GLN A 0 527 . 58.170   47.584  -68.105  1.00 38.77 527 A 1 
ATOM 4041 C C   . GLN A 0 527 . 57.198   46.533  -67.562  1.00 38.77 527 A 1 
ATOM 4042 C CB  . GLN A 0 527 . 57.625   48.306  -69.349  1.00 38.77 527 A 1 
ATOM 4043 O O   . GLN A 0 527 . 56.750   45.652  -68.289  1.00 38.77 527 A 1 
ATOM 4044 C CG  . GLN A 0 527 . 58.474   49.541  -69.694  1.00 38.77 527 A 1 
ATOM 4045 C CD  . GLN A 0 527 . 57.887   50.341  -70.849  1.00 38.77 527 A 1 
ATOM 4046 N NE2 . GLN A 0 527 . 56.888   51.165  -70.618  1.00 38.77 527 A 1 
ATOM 4047 O OE1 . GLN A 0 527 . 58.316   50.249  -71.984  1.00 38.77 527 A 1 
ATOM 4048 N N   . ALA A 0 528 . 56.909   46.616  -66.263  1.00 32.74 528 A 1 
ATOM 4049 C CA  . ALA A 0 528 . 55.973   45.736  -65.573  1.00 32.74 528 A 1 
ATOM 4050 C C   . ALA A 0 528 . 54.638   46.463  -65.354  1.00 32.74 528 A 1 
ATOM 4051 C CB  . ALA A 0 528 . 56.615   45.291  -64.251  1.00 32.74 528 A 1 
ATOM 4052 O O   . ALA A 0 528 . 54.615   47.498  -64.689  1.00 32.74 528 A 1 
ATOM 4053 N N   . SER A 0 529 . 53.539   45.924  -65.897  1.00 39.85 529 A 1 
ATOM 4054 C CA  . SER A 0 529 . 52.169   46.407  -65.616  1.00 39.85 529 A 1 
ATOM 4055 C C   . SER A 0 529 . 51.022   45.480  -66.067  1.00 39.85 529 A 1 
ATOM 4056 C CB  . SER A 0 529 . 51.942   47.791  -66.246  1.00 39.85 529 A 1 
ATOM 4057 O O   . SER A 0 529 . 49.882   45.694  -65.664  1.00 39.85 529 A 1 
ATOM 4058 O OG  . SER A 0 529 . 52.229   47.777  -67.632  1.00 39.85 529 A 1 
ATOM 4059 N N   . THR A 0 530 . 51.265   44.440  -66.872  1.00 39.78 530 A 1 
ATOM 4060 C CA  . THR A 0 530 . 50.211   43.641  -67.536  1.00 39.78 530 A 1 
ATOM 4061 C C   . THR A 0 530 . 49.647   42.492  -66.682  1.00 39.78 530 A 1 
ATOM 4062 C CB  . THR A 0 530 . 50.715   43.123  -68.895  1.00 39.78 530 A 1 
ATOM 4063 O O   . THR A 0 530 . 49.610   41.354  -67.143  1.00 39.78 530 A 1 
ATOM 4064 C CG2 . THR A 0 530 . 51.022   44.257  -69.872  1.00 39.78 530 A 1 
ATOM 4065 O OG1 . THR A 0 530 . 51.902   42.388  -68.704  1.00 39.78 530 A 1 
ATOM 4066 N N   . ASN A 0 531 . 49.238   42.762  -65.436  1.00 44.95 531 A 1 
ATOM 4067 C CA  . ASN A 0 531 . 48.846   41.711  -64.476  1.00 44.95 531 A 1 
ATOM 4068 C C   . ASN A 0 531 . 47.505   41.944  -63.744  1.00 44.95 531 A 1 
ATOM 4069 C CB  . ASN A 0 531 . 50.029   41.448  -63.521  1.00 44.95 531 A 1 
ATOM 4070 O O   . ASN A 0 531 . 47.246   41.296  -62.736  1.00 44.95 531 A 1 
ATOM 4071 C CG  . ASN A 0 531 . 50.235   39.961  -63.297  1.00 44.95 531 A 1 
ATOM 4072 N ND2 . ASN A 0 531 . 49.751   39.408  -62.212  1.00 44.95 531 A 1 
ATOM 4073 O OD1 . ASN A 0 531 . 50.827   39.282  -64.116  1.00 44.95 531 A 1 
ATOM 4074 N N   . ALA A 0 532 . 46.664   42.864  -64.230  1.00 38.78 532 A 1 
ATOM 4075 C CA  . ALA A 0 532 . 45.405   43.271  -63.594  1.00 38.78 532 A 1 
ATOM 4076 C C   . ALA A 0 532 . 44.173   42.666  -64.303  1.00 38.78 532 A 1 
ATOM 4077 C CB  . ALA A 0 532 . 45.383   44.807  -63.543  1.00 38.78 532 A 1 
ATOM 4078 O O   . ALA A 0 532 . 43.477   43.363  -65.038  1.00 38.78 532 A 1 
ATOM 4079 N N   . GLY A 0 533 . 43.938   41.358  -64.139  1.00 40.91 533 A 1 
ATOM 4080 C CA  . GLY A 0 533 . 42.779   40.692  -64.763  1.00 40.91 533 A 1 
ATOM 4081 C C   . GLY A 0 533 . 42.821   39.163  -64.851  1.00 40.91 533 A 1 
ATOM 4082 O O   . GLY A 0 533 . 42.303   38.610  -65.817  1.00 40.91 533 A 1 
ATOM 4083 N N   . LYS A 0 534 . 43.479   38.481  -63.903  1.00 41.89 534 A 1 
ATOM 4084 C CA  . LYS A 0 534 . 43.487   37.010  -63.777  1.00 41.89 534 A 1 
ATOM 4085 C C   . LYS A 0 534 . 43.567   36.632  -62.300  1.00 41.89 534 A 1 
ATOM 4086 C CB  . LYS A 0 534 . 44.653   36.375  -64.560  1.00 41.89 534 A 1 
ATOM 4087 O O   . LYS A 0 534 . 44.658   36.422  -61.777  1.00 41.89 534 A 1 
ATOM 4088 C CG  . LYS A 0 534 . 44.470   36.486  -66.077  1.00 41.89 534 A 1 
ATOM 4089 C CD  . LYS A 0 534 . 45.405   35.535  -66.822  1.00 41.89 534 A 1 
ATOM 4090 C CE  . LYS A 0 534 . 45.100   35.639  -68.318  1.00 41.89 534 A 1 
ATOM 4091 N NZ  . LYS A 0 534 . 45.710   34.515  -69.065  1.00 41.89 534 A 1 
ATOM 4092 N N   . GLU A 0 535 . 42.420   36.616  -61.634  1.00 43.63 535 A 1 
ATOM 4093 C CA  . GLU A 0 535 . 42.321   36.391  -60.192  1.00 43.63 535 A 1 
ATOM 4094 C C   . GLU A 0 535 . 41.392   35.205  -59.903  1.00 43.63 535 A 1 
ATOM 4095 C CB  . GLU A 0 535 . 41.903   37.696  -59.483  1.00 43.63 535 A 1 
ATOM 4096 O O   . GLU A 0 535 . 40.201   35.280  -60.172  1.00 43.63 535 A 1 
ATOM 4097 C CG  . GLU A 0 535 . 43.072   38.702  -59.504  1.00 43.63 535 A 1 
ATOM 4098 C CD  . GLU A 0 535 . 42.882   39.957  -58.636  1.00 43.63 535 A 1 
ATOM 4099 O OE1 . GLU A 0 535 . 43.860   40.740  -58.576  1.00 43.63 535 A 1 
ATOM 4100 O OE2 . GLU A 0 535 . 41.799   40.139  -58.041  1.00 43.63 535 A 1 
ATOM 4101 N N   . TYR A 0 536 . 42.010   34.138  -59.384  1.00 45.02 536 A 1 
ATOM 4102 C CA  . TYR A 0 536 . 41.463   33.008  -58.617  1.00 45.02 536 A 1 
ATOM 4103 C C   . TYR A 0 536 . 40.219   32.277  -59.148  1.00 45.02 536 A 1 
ATOM 4104 C CB  . TYR A 0 536 . 41.300   33.435  -57.149  1.00 45.02 536 A 1 
ATOM 4105 O O   . TYR A 0 536 . 39.093   32.737  -58.998  1.00 45.02 536 A 1 
ATOM 4106 C CG  . TYR A 0 536 . 42.513   34.191  -56.630  1.00 45.02 536 A 1 
ATOM 4107 C CD1 . TYR A 0 536 . 43.720   33.508  -56.386  1.00 45.02 536 A 1 
ATOM 4108 C CD2 . TYR A 0 536 . 42.465   35.593  -56.527  1.00 45.02 536 A 1 
ATOM 4109 C CE1 . TYR A 0 536 . 44.884   34.233  -56.060  1.00 45.02 536 A 1 
ATOM 4110 C CE2 . TYR A 0 536 . 43.627   36.325  -56.225  1.00 45.02 536 A 1 
ATOM 4111 O OH  . TYR A 0 536 . 45.969   36.351  -55.718  1.00 45.02 536 A 1 
ATOM 4112 C CZ  . TYR A 0 536 . 44.841   35.643  -55.994  1.00 45.02 536 A 1 
ATOM 4113 N N   . ASP A 0 537 . 40.446   31.046  -59.612  1.00 45.35 537 A 1 
ATOM 4114 C CA  . ASP A 0 537 . 39.487   29.957  -59.403  1.00 45.35 537 A 1 
ATOM 4115 C C   . ASP A 0 537 . 39.848   29.245  -58.081  1.00 45.35 537 A 1 
ATOM 4116 C CB  . ASP A 0 537 . 39.470   29.016  -60.619  1.00 45.35 537 A 1 
ATOM 4117 O O   . ASP A 0 537 . 41.013   29.272  -57.661  1.00 45.35 537 A 1 
ATOM 4118 C CG  . ASP A 0 537 . 38.137   28.274  -60.783  1.00 45.35 537 A 1 
ATOM 4119 O OD1 . ASP A 0 537 . 37.365   28.226  -59.794  1.00 45.35 537 A 1 
ATOM 4120 O OD2 . ASP A 0 537 . 37.881   27.836  -61.929  1.00 45.35 537 A 1 
ATOM 4121 N N   . SER A 0 538 . 38.858   28.718  -57.365  1.00 51.35 538 A 1 
ATOM 4122 C CA  . SER A 0 538 . 38.999   28.031  -56.066  1.00 51.35 538 A 1 
ATOM 4123 C C   . SER A 0 538 . 37.647   27.442  -55.661  1.00 51.35 538 A 1 
ATOM 4124 C CB  . SER A 0 538 . 39.454   28.986  -54.941  1.00 51.35 538 A 1 
ATOM 4125 O O   . SER A 0 538 . 36.873   28.082  -54.945  1.00 51.35 538 A 1 
ATOM 4126 O OG  . SER A 0 538 . 40.814   29.362  -55.079  1.00 51.35 538 A 1 
ATOM 4127 N N   . SER A 0 539 . 37.332   26.238  -56.135  1.00 57.96 539 A 1 
ATOM 4128 C CA  . SER A 0 539 . 36.132   25.522  -55.700  1.00 57.96 539 A 1 
ATOM 4129 C C   . SER A 0 539 . 36.248   25.091  -54.236  1.00 57.96 539 A 1 
ATOM 4130 C CB  . SER A 0 539 . 35.851   24.322  -56.609  1.00 57.96 539 A 1 
ATOM 4131 O O   . SER A 0 539 . 37.214   24.438  -53.843  1.00 57.96 539 A 1 
ATOM 4132 O OG  . SER A 0 539 . 37.016   23.558  -56.840  1.00 57.96 539 A 1 
ATOM 4133 N N   . SER A 0 540 . 35.236   25.427  -53.439  1.00 63.42 540 A 1 
ATOM 4134 C CA  . SER A 0 540 . 35.084   24.951  -52.061  1.00 63.42 540 A 1 
ATOM 4135 C C   . SER A 0 540 . 33.727   24.262  -51.957  1.00 63.42 540 A 1 
ATOM 4136 C CB  . SER A 0 540 . 35.231   26.124  -51.080  1.00 63.42 540 A 1 
ATOM 4137 O O   . SER A 0 540 . 32.704   24.877  -52.281  1.00 63.42 540 A 1 
ATOM 4138 O OG  . SER A 0 540 . 35.320   25.729  -49.719  1.00 63.42 540 A 1 
ATOM 4139 N N   . SER A 0 541 . 33.722   22.992  -51.558  1.00 73.16 541 A 1 
ATOM 4140 C CA  . SER A 0 541 . 32.508   22.228  -51.269  1.00 73.16 541 A 1 
ATOM 4141 C C   . SER A 0 541 . 32.509   21.730  -49.828  1.00 73.16 541 A 1 
ATOM 4142 C CB  . SER A 0 541 . 32.270   21.089  -52.272  1.00 73.16 541 A 1 
ATOM 4143 O O   . SER A 0 541 . 33.566   21.515  -49.232  1.00 73.16 541 A 1 
ATOM 4144 O OG  . SER A 0 541 . 33.337   20.162  -52.320  1.00 73.16 541 A 1 
ATOM 4145 N N   . SER A 0 542 . 31.317   21.579  -49.268  1.00 80.88 542 A 1 
ATOM 4146 C CA  . SER A 0 542 . 31.084   20.851  -48.023  1.00 80.88 542 A 1 
ATOM 4147 C C   . SER A 0 542 . 29.844   19.996  -48.199  1.00 80.88 542 A 1 
ATOM 4148 C CB  . SER A 0 542 . 30.903   21.782  -46.815  1.00 80.88 542 A 1 
ATOM 4149 O O   . SER A 0 542 . 28.861   20.512  -48.738  1.00 80.88 542 A 1 
ATOM 4150 O OG  . SER A 0 542 . 29.847   22.720  -47.022  1.00 80.88 542 A 1 
ATOM 4151 N N   . ASP A 0 543 . 29.916   18.765  -47.726  1.00 82.07 543 A 1 
ATOM 4152 C CA  . ASP A 0 543 . 28.766   17.895  -47.509  1.00 82.07 543 A 1 
ATOM 4153 C C   . ASP A 0 543 . 28.316   18.019  -46.043  1.00 82.07 543 A 1 
ATOM 4154 C CB  . ASP A 0 543 . 29.139   16.449  -47.902  1.00 82.07 543 A 1 
ATOM 4155 O O   . ASP A 0 543 . 29.060   18.564  -45.218  1.00 82.07 543 A 1 
ATOM 4156 C CG  . ASP A 0 543 . 28.122   15.850  -48.875  1.00 82.07 543 A 1 
ATOM 4157 O OD1 . ASP A 0 543 . 26.929   16.185  -48.706  1.00 82.07 543 A 1 
ATOM 4158 O OD2 . ASP A 0 543 . 28.567   15.185  -49.843  1.00 82.07 543 A 1 
ATOM 4159 N N   . TRP A 0 544 . 27.097   17.589  -45.725  1.00 86.41 544 A 1 
ATOM 4160 C CA  . TRP A 0 544 . 26.652   17.412  -44.337  1.00 86.41 544 A 1 
ATOM 4161 C C   . TRP A 0 544 . 25.432   16.498  -44.288  1.00 86.41 544 A 1 
ATOM 4162 C CB  . TRP A 0 544 . 26.307   18.753  -43.663  1.00 86.41 544 A 1 
ATOM 4163 O O   . TRP A 0 544 . 24.364   16.895  -44.759  1.00 86.41 544 A 1 
ATOM 4164 C CG  . TRP A 0 544 . 25.933   18.668  -42.205  1.00 86.41 544 A 1 
ATOM 4165 C CD1 . TRP A 0 544 . 26.769   18.341  -41.193  1.00 86.41 544 A 1 
ATOM 4166 C CD2 . TRP A 0 544 . 24.614   18.783  -41.579  1.00 86.41 544 A 1 
ATOM 4167 C CE2 . TRP A 0 544 . 24.757   18.604  -40.169  1.00 86.41 544 A 1 
ATOM 4168 C CE3 . TRP A 0 544 . 23.300   18.967  -42.065  1.00 86.41 544 A 1 
ATOM 4169 N NE1 . TRP A 0 544 . 26.093   18.334  -39.987  1.00 86.41 544 A 1 
ATOM 4170 C CH2 . TRP A 0 544 . 22.382   18.879  -39.800  1.00 86.41 544 A 1 
ATOM 4171 C CZ2 . TRP A 0 544 . 23.671   18.661  -39.284  1.00 86.41 544 A 1 
ATOM 4172 C CZ3 . TRP A 0 544 . 22.200   19.026  -41.186  1.00 86.41 544 A 1 
ATOM 4173 N N   . ASP A 0 545 . 25.592   15.326  -43.685  1.00 87.74 545 A 1 
ATOM 4174 C CA  . ASP A 0 545 . 24.510   14.380  -43.416  1.00 87.74 545 A 1 
ATOM 4175 C C   . ASP A 0 545 . 24.268   14.305  -41.901  1.00 87.74 545 A 1 
ATOM 4176 C CB  . ASP A 0 545 . 24.836   12.984  -43.995  1.00 87.74 545 A 1 
ATOM 4177 O O   . ASP A 0 545 . 25.203   14.339  -41.098  1.00 87.74 545 A 1 
ATOM 4178 C CG  . ASP A 0 545 . 24.423   12.748  -45.459  1.00 87.74 545 A 1 
ATOM 4179 O OD1 . ASP A 0 545 . 23.552   13.487  -45.971  1.00 87.74 545 A 1 
ATOM 4180 O OD2 . ASP A 0 545 . 24.885   11.731  -46.033  1.00 87.74 545 A 1 
ATOM 4181 N N   . ALA A 0 546 . 23.007   14.168  -41.494  1.00 87.80 546 A 1 
ATOM 4182 C CA  . ALA A 0 546 . 22.639   13.945  -40.099  1.00 87.80 546 A 1 
ATOM 4183 C C   . ALA A 0 546 . 21.453   12.983  -39.969  1.00 87.80 546 A 1 
ATOM 4184 C CB  . ALA A 0 546 . 22.366   15.292  -39.424  1.00 87.80 546 A 1 
ATOM 4185 O O   . ALA A 0 546 . 20.571   12.930  -40.828  1.00 87.80 546 A 1 
ATOM 4186 N N   . TYR A 0 547 . 21.406   12.232  -38.871  1.00 91.32 547 A 1 
ATOM 4187 C CA  . TYR A 0 547 . 20.320   11.305  -38.542  1.00 91.32 547 A 1 
ATOM 4188 C C   . TYR A 0 547 . 20.090   11.263  -37.031  1.00 91.32 547 A 1 
ATOM 4189 C CB  . TYR A 0 547 . 20.654   9.903   -39.085  1.00 91.32 547 A 1 
ATOM 4190 O O   . TYR A 0 547 . 21.049   11.281  -36.261  1.00 91.32 547 A 1 
ATOM 4191 C CG  . TYR A 0 547 . 19.773   8.790   -38.536  1.00 91.32 547 A 1 
ATOM 4192 C CD1 . TYR A 0 547 . 20.162   8.115   -37.363  1.00 91.32 547 A 1 
ATOM 4193 C CD2 . TYR A 0 547 . 18.530   8.500   -39.130  1.00 91.32 547 A 1 
ATOM 4194 C CE1 . TYR A 0 547 . 19.302   7.176   -36.766  1.00 91.32 547 A 1 
ATOM 4195 C CE2 . TYR A 0 547 . 17.670   7.546   -38.548  1.00 91.32 547 A 1 
ATOM 4196 O OH  . TYR A 0 547 . 17.222   6.000   -36.754  1.00 91.32 547 A 1 
ATOM 4197 C CZ  . TYR A 0 547 . 18.051   6.895   -37.356  1.00 91.32 547 A 1 
ATOM 4198 N N   . GLY A 0 548 . 18.837   11.097  -36.604  1.00 91.24 548 A 1 
ATOM 4199 C CA  . GLY A 0 548 . 18.536   10.839  -35.202  1.00 91.24 548 A 1 
ATOM 4200 C C   . GLY A 0 548 . 17.187   10.181  -34.929  1.00 91.24 548 A 1 
ATOM 4201 O O   . GLY A 0 548 . 16.377   9.934   -35.832  1.00 91.24 548 A 1 
ATOM 4202 N N   . ARG A 0 549 . 16.985   9.847   -33.652  1.00 93.19 549 A 1 
ATOM 4203 C CA  . ARG A 0 549 . 15.804   9.165   -33.123  1.00 93.19 549 A 1 
ATOM 4204 C C   . ARG A 0 549 . 15.559   9.526   -31.656  1.00 93.19 549 A 1 
ATOM 4205 C CB  . ARG A 0 549 . 16.008   7.655   -33.279  1.00 93.19 549 A 1 
ATOM 4206 O O   . ARG A 0 549 . 16.478   9.391   -30.861  1.00 93.19 549 A 1 
ATOM 4207 C CG  . ARG A 0 549 . 14.797   6.851   -32.795  1.00 93.19 549 A 1 
ATOM 4208 C CD  . ARG A 0 549 . 15.057   5.378   -33.097  1.00 93.19 549 A 1 
ATOM 4209 N NE  . ARG A 0 549 . 13.832   4.578   -32.969  1.00 93.19 549 A 1 
ATOM 4210 N NH1 . ARG A 0 549 . 14.709   2.797   -31.837  1.00 93.19 549 A 1 
ATOM 4211 N NH2 . ARG A 0 549 . 12.551   2.825   -32.334  1.00 93.19 549 A 1 
ATOM 4212 C CZ  . ARG A 0 549 . 13.707   3.402   -32.404  1.00 93.19 549 A 1 
ATOM 4213 N N   . ASP A 0 550 . 14.313   9.867   -31.350  1.00 91.50 550 A 1 
ATOM 4214 C CA  . ASP A 0 550 . 13.742   10.152  -30.023  1.00 91.50 550 A 1 
ATOM 4215 C C   . ASP A 0 550 . 12.853   8.953   -29.606  1.00 91.50 550 A 1 
ATOM 4216 C CB  . ASP A 0 550 . 12.980   11.491  -30.163  1.00 91.50 550 A 1 
ATOM 4217 O O   . ASP A 0 550 . 12.236   8.311   -30.464  1.00 91.50 550 A 1 
ATOM 4218 C CG  . ASP A 0 550 . 12.120   11.977  -28.982  1.00 91.50 550 A 1 
ATOM 4219 O OD1 . ASP A 0 550 . 11.611   11.129  -28.210  1.00 91.50 550 A 1 
ATOM 4220 O OD2 . ASP A 0 550 . 11.846   13.201  -28.953  1.00 91.50 550 A 1 
ATOM 4221 N N   . GLN A 0 551 . 12.818   8.592   -28.318  1.00 93.60 551 A 1 
ATOM 4222 C CA  . GLN A 0 551 . 12.124   7.404   -27.787  1.00 93.60 551 A 1 
ATOM 4223 C C   . GLN A 0 551 . 11.361   7.682   -26.456  1.00 93.60 551 A 1 
ATOM 4224 C CB  . GLN A 0 551 . 13.145   6.244   -27.661  1.00 93.60 551 A 1 
ATOM 4225 O O   . GLN A 0 551 . 11.316   6.806   -25.585  1.00 93.60 551 A 1 
ATOM 4226 C CG  . GLN A 0 551 . 13.671   5.570   -28.949  1.00 93.60 551 A 1 
ATOM 4227 C CD  . GLN A 0 551 . 12.968   4.257   -29.288  1.00 93.60 551 A 1 
ATOM 4228 N NE2 . GLN A 0 551 . 11.682   4.307   -29.554  1.00 93.60 551 A 1 
ATOM 4229 O OE1 . GLN A 0 551 . 13.552   3.175   -29.389  1.00 93.60 551 A 1 
ATOM 4230 N N   . ASP A 0 552 . 10.733   8.861   -26.289  1.00 91.57 552 A 1 
ATOM 4231 C CA  . ASP A 0 552 . 9.945    9.253   -25.088  1.00 91.57 552 A 1 
ATOM 4232 C C   . ASP A 0 552 . 8.934    8.169   -24.627  1.00 91.57 552 A 1 
ATOM 4233 C CB  . ASP A 0 552 . 9.213    10.608  -25.345  1.00 91.57 552 A 1 
ATOM 4234 O O   . ASP A 0 552 . 8.030    7.764   -25.364  1.00 91.57 552 A 1 
ATOM 4235 C CG  . ASP A 0 552 . 8.379    11.202  -24.168  1.00 91.57 552 A 1 
ATOM 4236 O OD1 . ASP A 0 552 . 8.518    10.770  -22.998  1.00 91.57 552 A 1 
ATOM 4237 O OD2 . ASP A 0 552 . 7.467    12.058  -24.377  1.00 91.57 552 A 1 
ATOM 4238 N N   . LEU A 0 553 . 9.012    7.729   -23.363  1.00 94.92 553 A 1 
ATOM 4239 C CA  . LEU A 0 553 . 8.032    6.856   -22.702  1.00 94.92 553 A 1 
ATOM 4240 C C   . LEU A 0 553 . 7.624    7.406   -21.329  1.00 94.92 553 A 1 
ATOM 4241 C CB  . LEU A 0 553 . 8.586    5.421   -22.598  1.00 94.92 553 A 1 
ATOM 4242 O O   . LEU A 0 553 . 8.391    7.415   -20.367  1.00 94.92 553 A 1 
ATOM 4243 C CG  . LEU A 0 553 . 7.713    4.443   -21.780  1.00 94.92 553 A 1 
ATOM 4244 C CD1 . LEU A 0 553 . 6.352    4.166   -22.425  1.00 94.92 553 A 1 
ATOM 4245 C CD2 . LEU A 0 553 . 8.418    3.097   -21.611  1.00 94.92 553 A 1 
ATOM 4246 N N   . SER A 0 554 . 6.337    7.722   -21.174  1.00 95.76 554 A 1 
ATOM 4247 C CA  . SER A 0 554 . 5.770    8.250   -19.930  1.00 95.76 554 A 1 
ATOM 4248 C C   . SER A 0 554 . 4.565    7.432   -19.457  1.00 95.76 554 A 1 
ATOM 4249 C CB  . SER A 0 554 . 5.447    9.725   -20.147  1.00 95.76 554 A 1 
ATOM 4250 O O   . SER A 0 554 . 3.524    7.383   -20.119  1.00 95.76 554 A 1 
ATOM 4251 O OG  . SER A 0 554 . 4.840    10.339  -19.015  1.00 95.76 554 A 1 
ATOM 4252 N N   . VAL A 0 555 . 4.683    6.815   -18.277  1.00 96.56 555 A 1 
ATOM 4253 C CA  . VAL A 0 555 . 3.640    5.986   -17.649  1.00 96.56 555 A 1 
ATOM 4254 C C   . VAL A 0 555 . 3.270    6.545   -16.279  1.00 96.56 555 A 1 
ATOM 4255 C CB  . VAL A 0 555 . 4.061    4.506   -17.534  1.00 96.56 555 A 1 
ATOM 4256 O O   . VAL A 0 555 . 4.082    6.556   -15.359  1.00 96.56 555 A 1 
ATOM 4257 C CG1 . VAL A 0 555 . 2.937    3.656   -16.920  1.00 96.56 555 A 1 
ATOM 4258 C CG2 . VAL A 0 555 . 4.417    3.907   -18.899  1.00 96.56 555 A 1 
ATOM 4259 N N   . GLN A 0 556 . 2.012    6.953   -16.138  1.00 95.56 556 A 1 
ATOM 4260 C CA  . GLN A 0 556 . 1.421    7.435   -14.892  1.00 95.56 556 A 1 
ATOM 4261 C C   . GLN A 0 556 . 0.328    6.469   -14.441  1.00 95.56 556 A 1 
ATOM 4262 C CB  . GLN A 0 556 . 0.905    8.870   -15.086  1.00 95.56 556 A 1 
ATOM 4263 O O   . GLN A 0 556 . -0.612   6.191   -15.187  1.00 95.56 556 A 1 
ATOM 4264 C CG  . GLN A 0 556 . 2.109    9.817   -15.104  1.00 95.56 556 A 1 
ATOM 4265 C CD  . GLN A 0 556 . 1.818    11.276  -15.428  1.00 95.56 556 A 1 
ATOM 4266 N NE2 . GLN A 0 556 . 2.787    12.117  -15.149  1.00 95.56 556 A 1 
ATOM 4267 O OE1 . GLN A 0 556 . 0.782    11.675  -15.958  1.00 95.56 556 A 1 
ATOM 4268 N N   . GLU A 0 557 . 0.458    5.950   -13.228  1.00 94.91 557 A 1 
ATOM 4269 C CA  . GLU A 0 557 . -0.440   4.976   -12.611  1.00 94.91 557 A 1 
ATOM 4270 C C   . GLU A 0 557 . -0.788   5.437   -11.196  1.00 94.91 557 A 1 
ATOM 4271 C CB  . GLU A 0 557 . 0.236    3.591   -12.581  1.00 94.91 557 A 1 
ATOM 4272 O O   . GLU A 0 557 . 0.095    5.825   -10.435  1.00 94.91 557 A 1 
ATOM 4273 C CG  . GLU A 0 557 . 0.218    2.906   -13.956  1.00 94.91 557 A 1 
ATOM 4274 C CD  . GLU A 0 557 . 1.229    1.761   -14.121  1.00 94.91 557 A 1 
ATOM 4275 O OE1 . GLU A 0 557 . 1.351    1.252   -15.263  1.00 94.91 557 A 1 
ATOM 4276 O OE2 . GLU A 0 557 . 1.948    1.381   -13.173  1.00 94.91 557 A 1 
ATOM 4277 N N   . SER A 0 558 . -2.063   5.373   -10.821  1.00 93.09 558 A 1 
ATOM 4278 C CA  . SER A 0 558 . -2.496   5.589   -9.442   1.00 93.09 558 A 1 
ATOM 4279 C C   . SER A 0 558 . -3.652   4.674   -9.063   1.00 93.09 558 A 1 
ATOM 4280 C CB  . SER A 0 558 . -2.839   7.060   -9.168   1.00 93.09 558 A 1 
ATOM 4281 O O   . SER A 0 558 . -4.498   4.340   -9.894   1.00 93.09 558 A 1 
ATOM 4282 O OG  . SER A 0 558 . -3.930   7.507   -9.950   1.00 93.09 558 A 1 
ATOM 4283 N N   . TYR A 0 559 . -3.681   4.297   -7.792   1.00 92.45 559 A 1 
ATOM 4284 C CA  . TYR A 0 559 . -4.746   3.548   -7.142   1.00 92.45 559 A 1 
ATOM 4285 C C   . TYR A 0 559 . -5.051   4.221   -5.800   1.00 92.45 559 A 1 
ATOM 4286 C CB  . TYR A 0 559 . -4.306   2.088   -6.981   1.00 92.45 559 A 1 
ATOM 4287 O O   . TYR A 0 559 . -4.121   4.551   -5.065   1.00 92.45 559 A 1 
ATOM 4288 C CG  . TYR A 0 559 . -5.237   1.214   -6.163   1.00 92.45 559 A 1 
ATOM 4289 C CD1 . TYR A 0 559 . -5.049   1.101   -4.770   1.00 92.45 559 A 1 
ATOM 4290 C CD2 . TYR A 0 559 . -6.275   0.501   -6.794   1.00 92.45 559 A 1 
ATOM 4291 C CE1 . TYR A 0 559 . -5.881   0.257   -4.011   1.00 92.45 559 A 1 
ATOM 4292 C CE2 . TYR A 0 559 . -7.104   -0.352  -6.038   1.00 92.45 559 A 1 
ATOM 4293 O OH  . TYR A 0 559 . -7.697   -1.318  -3.931   1.00 92.45 559 A 1 
ATOM 4294 C CZ  . TYR A 0 559 . -6.904   -0.480  -4.648   1.00 92.45 559 A 1 
ATOM 4295 N N   . ASP A 0 560 . -6.324   4.439   -5.492   1.00 89.31 560 A 1 
ATOM 4296 C CA  . ASP A 0 560 . -6.780   4.965   -4.203   1.00 89.31 560 A 1 
ATOM 4297 C C   . ASP A 0 560 . -7.986   4.152   -3.733   1.00 89.31 560 A 1 
ATOM 4298 C CB  . ASP A 0 560 . -7.100   6.466   -4.319   1.00 89.31 560 A 1 
ATOM 4299 O O   . ASP A 0 560 . -8.943   3.946   -4.482   1.00 89.31 560 A 1 
ATOM 4300 C CG  . ASP A 0 560 . -7.337   7.176   -2.973   1.00 89.31 560 A 1 
ATOM 4301 O OD1 . ASP A 0 560 . -7.152   6.553   -1.899   1.00 89.31 560 A 1 
ATOM 4302 O OD2 . ASP A 0 560 . -7.626   8.391   -3.026   1.00 89.31 560 A 1 
ATOM 4303 N N   . MET A 0 561 . -7.924   3.662   -2.499   1.00 87.15 561 A 1 
ATOM 4304 C CA  . MET A 0 561 . -8.978   2.874   -1.873   1.00 87.15 561 A 1 
ATOM 4305 C C   . MET A 0 561 . -9.319   3.471   -0.510   1.00 87.15 561 A 1 
ATOM 4306 C CB  . MET A 0 561 . -8.531   1.410   -1.782   1.00 87.15 561 A 1 
ATOM 4307 O O   . MET A 0 561 . -8.525   3.387   0.429    1.00 87.15 561 A 1 
ATOM 4308 C CG  . MET A 0 561 . -9.578   0.513   -1.106   1.00 87.15 561 A 1 
ATOM 4309 S SD  . MET A 0 561 . -9.092   -1.224  -0.873   1.00 87.15 561 A 1 
ATOM 4310 C CE  . MET A 0 561 . -7.650   -1.043  0.216    1.00 87.15 561 A 1 
ATOM 4311 N N   . THR A 0 562 . -10.531  4.012   -0.383   1.00 85.90 562 A 1 
ATOM 4312 C CA  . THR A 0 562 . -11.050  4.597   0.859    1.00 85.90 562 A 1 
ATOM 4313 C C   . THR A 0 562 . -12.222  3.774   1.387    1.00 85.90 562 A 1 
ATOM 4314 C CB  . THR A 0 562 . -11.514  6.052   0.677    1.00 85.90 562 A 1 
ATOM 4315 O O   . THR A 0 562 . -13.223  3.575   0.702    1.00 85.90 562 A 1 
ATOM 4316 C CG2 . THR A 0 562 . -11.723  6.755   2.022    1.00 85.90 562 A 1 
ATOM 4317 O OG1 . THR A 0 562 . -10.624  6.835   -0.074   1.00 85.90 562 A 1 
ATOM 4318 N N   . TRP A 0 563 . -12.154  3.357   2.648    1.00 78.61 563 A 1 
ATOM 4319 C CA  . TRP A 0 563 . -13.230  2.677   3.371    1.00 78.61 563 A 1 
ATOM 4320 C C   . TRP A 0 563 . -13.547  3.459   4.647    1.00 78.61 563 A 1 
ATOM 4321 C CB  . TRP A 0 563 . -12.795  1.226   3.633    1.00 78.61 563 A 1 
ATOM 4322 O O   . TRP A 0 563 . -12.672  3.699   5.481    1.00 78.61 563 A 1 
ATOM 4323 C CG  . TRP A 0 563 . -13.586  0.360   4.582    1.00 78.61 563 A 1 
ATOM 4324 C CD1 . TRP A 0 563 . -13.773  0.616   5.898    1.00 78.61 563 A 1 
ATOM 4325 C CD2 . TRP A 0 563 . -14.052  -1.015  4.386    1.00 78.61 563 A 1 
ATOM 4326 C CE2 . TRP A 0 563 . -14.423  -1.550  5.658    1.00 78.61 563 A 1 
ATOM 4327 C CE3 . TRP A 0 563 . -14.112  -1.902  3.289    1.00 78.61 563 A 1 
ATOM 4328 N NE1 . TRP A 0 563 . -14.301  -0.491  6.528    1.00 78.61 563 A 1 
ATOM 4329 C CH2 . TRP A 0 563 . -14.799  -3.757  4.730    1.00 78.61 563 A 1 
ATOM 4330 C CZ2 . TRP A 0 563 . -14.776  -2.898  5.844    1.00 78.61 563 A 1 
ATOM 4331 C CZ3 . TRP A 0 563 . -14.487  -3.250  3.456    1.00 78.61 563 A 1 
ATOM 4332 N N   . ALA A 0 564 . -14.815  3.817   4.853    1.00 80.42 564 A 1 
ATOM 4333 C CA  . ALA A 0 564 . -15.262  4.513   6.058    1.00 80.42 564 A 1 
ATOM 4334 C C   . ALA A 0 564 . -16.549  3.901   6.625    1.00 80.42 564 A 1 
ATOM 4335 C CB  . ALA A 0 564 . -15.399  6.010   5.758    1.00 80.42 564 A 1 
ATOM 4336 O O   . ALA A 0 564 . -17.575  3.813   5.957    1.00 80.42 564 A 1 
ATOM 4337 N N   . LYS A 0 565 . -16.503  3.486   7.889    1.00 65.08 565 A 1 
ATOM 4338 C CA  . LYS A 0 565 . -17.627  3.003   8.719    1.00 65.08 565 A 1 
ATOM 4339 C C   . LYS A 0 565 . -17.474  3.727   10.077   1.00 65.08 565 A 1 
ATOM 4340 C CB  . LYS A 0 565 . -17.617  1.448   8.736    1.00 65.08 565 A 1 
ATOM 4341 O O   . LYS A 0 565 . -16.504  4.450   10.277   1.00 65.08 565 A 1 
ATOM 4342 C CG  . LYS A 0 565 . -17.581  0.880   7.296    1.00 65.08 565 A 1 
ATOM 4343 C CD  . LYS A 0 565 . -17.725  -0.633  7.060    1.00 65.08 565 A 1 
ATOM 4344 C CE  . LYS A 0 565 . -17.678  -0.796  5.524    1.00 65.08 565 A 1 
ATOM 4345 N NZ  . LYS A 0 565 . -17.591  -2.192  5.033    1.00 65.08 565 A 1 
ATOM 4346 N N   . SER A 0 566 . -18.331  3.707   11.079   1.00 45.85 566 A 1 
ATOM 4347 C CA  . SER A 0 566 . -19.572  3.027   11.450   1.00 45.85 566 A 1 
ATOM 4348 C C   . SER A 0 566 . -20.164  3.873   12.592   1.00 45.85 566 A 1 
ATOM 4349 C CB  . SER A 0 566 . -19.271  1.633   12.032   1.00 45.85 566 A 1 
ATOM 4350 O O   . SER A 0 566 . -19.446  4.697   13.175   1.00 45.85 566 A 1 
ATOM 4351 O OG  . SER A 0 566 . -18.123  1.660   12.866   1.00 45.85 566 A 1 
ATOM 4352 N N   . TYR A 0 567 . -21.429  3.660   12.942   1.00 52.68 567 A 1 
ATOM 4353 C CA  . TYR A 0 567 . -22.071  4.254   14.119   1.00 52.68 567 A 1 
ATOM 4354 C C   . TYR A 0 567 . -22.965  3.213   14.791   1.00 52.68 567 A 1 
ATOM 4355 C CB  . TYR A 0 567 . -22.900  5.486   13.713   1.00 52.68 567 A 1 
ATOM 4356 O O   . TYR A 0 567 . -23.670  2.487   14.089   1.00 52.68 567 A 1 
ATOM 4357 C CG  . TYR A 0 567 . -22.107  6.583   13.023   1.00 52.68 567 A 1 
ATOM 4358 C CD1 . TYR A 0 567 . -21.586  7.660   13.766   1.00 52.68 567 A 1 
ATOM 4359 C CD2 . TYR A 0 567 . -21.834  6.484   11.646   1.00 52.68 567 A 1 
ATOM 4360 C CE1 . TYR A 0 567 . -20.776  8.627   13.138   1.00 52.68 567 A 1 
ATOM 4361 C CE2 . TYR A 0 567 . -21.009  7.436   11.017   1.00 52.68 567 A 1 
ATOM 4362 O OH  . TYR A 0 567 . -19.706  9.430   11.136   1.00 52.68 567 A 1 
ATOM 4363 C CZ  . TYR A 0 567 . -20.482  8.508   11.762   1.00 52.68 567 A 1 
ATOM 4364 N N   . ASP A 0 568 . -22.957  3.181   16.117   1.00 52.59 568 A 1 
ATOM 4365 C CA  . ASP A 0 568 . -23.838  2.396   16.975   1.00 52.59 568 A 1 
ATOM 4366 C C   . ASP A 0 568 . -24.345  3.256   18.144   1.00 52.59 568 A 1 
ATOM 4367 C CB  . ASP A 0 568 . -23.160  1.086   17.430   1.00 52.59 568 A 1 
ATOM 4368 O O   . ASP A 0 568 . -23.631  4.120   18.656   1.00 52.59 568 A 1 
ATOM 4369 C CG  . ASP A 0 568 . -21.802  1.239   18.138   1.00 52.59 568 A 1 
ATOM 4370 O OD1 . ASP A 0 568 . -20.782  1.464   17.443   1.00 52.59 568 A 1 
ATOM 4371 O OD2 . ASP A 0 568 . -21.725  1.042   19.372   1.00 52.59 568 A 1 
ATOM 4372 N N   . ALA A 0 569 . -25.604  3.048   18.513   1.00 78.22 569 A 1 
ATOM 4373 C CA  . ALA A 0 569 . -26.287  3.675   19.632   1.00 78.22 569 A 1 
ATOM 4374 C C   . ALA A 0 569 . -27.283  2.672   20.226   1.00 78.22 569 A 1 
ATOM 4375 C CB  . ALA A 0 569 . -26.994  4.950   19.156   1.00 78.22 569 A 1 
ATOM 4376 O O   . ALA A 0 569 . -27.988  1.994   19.474   1.00 78.22 569 A 1 
ATOM 4377 N N   . GLU A 0 570 . -27.331  2.592   21.548   1.00 73.24 570 A 1 
ATOM 4378 C CA  . GLU A 0 570 . -28.150  1.684   22.350   1.00 73.24 570 A 1 
ATOM 4379 C C   . GLU A 0 570 . -28.659  2.456   23.574   1.00 73.24 570 A 1 
ATOM 4380 C CB  . GLU A 0 570 . -27.297  0.482   22.813   1.00 73.24 570 A 1 
ATOM 4381 O O   . GLU A 0 570 . -27.889  3.200   24.181   1.00 73.24 570 A 1 
ATOM 4382 C CG  . GLU A 0 570 . -26.907  -0.480  21.675   1.00 73.24 570 A 1 
ATOM 4383 C CD  . GLU A 0 570 . -25.862  -1.546  22.055   1.00 73.24 570 A 1 
ATOM 4384 O OE1 . GLU A 0 570 . -25.567  -2.389  21.175   1.00 73.24 570 A 1 
ATOM 4385 O OE2 . GLU A 0 570 . -25.333  -1.530  23.189   1.00 73.24 570 A 1 
ATOM 4386 N N   . SER A 0 571 . -29.920  2.262   23.952   1.00 82.48 571 A 1 
ATOM 4387 C CA  . SER A 0 571 . -30.465  2.714   25.236   1.00 82.48 571 A 1 
ATOM 4388 C C   . SER A 0 571 . -31.278  1.606   25.904   1.00 82.48 571 A 1 
ATOM 4389 C CB  . SER A 0 571 . -31.295  3.994   25.093   1.00 82.48 571 A 1 
ATOM 4390 O O   . SER A 0 571 . -31.857  0.752   25.228   1.00 82.48 571 A 1 
ATOM 4391 O OG  . SER A 0 571 . -32.487  3.768   24.364   1.00 82.48 571 A 1 
ATOM 4392 N N   . TYR A 0 572 . -31.329  1.600   27.234   1.00 74.80 572 A 1 
ATOM 4393 C CA  . TYR A 0 572 . -32.195  0.737   28.039   1.00 74.80 572 A 1 
ATOM 4394 C C   . TYR A 0 572 . -32.774  1.528   29.207   1.00 74.80 572 A 1 
ATOM 4395 C CB  . TYR A 0 572 . -31.408  -0.472  28.571   1.00 74.80 572 A 1 
ATOM 4396 O O   . TYR A 0 572 . -32.012  2.097   29.988   1.00 74.80 572 A 1 
ATOM 4397 C CG  . TYR A 0 572 . -32.146  -1.327  29.598   1.00 74.80 572 A 1 
ATOM 4398 C CD1 . TYR A 0 572 . -32.015  -1.055  30.976   1.00 74.80 572 A 1 
ATOM 4399 C CD2 . TYR A 0 572 . -32.967  -2.390  29.176   1.00 74.80 572 A 1 
ATOM 4400 C CE1 . TYR A 0 572 . -32.679  -1.854  31.931   1.00 74.80 572 A 1 
ATOM 4401 C CE2 . TYR A 0 572 . -33.619  -3.204  30.127   1.00 74.80 572 A 1 
ATOM 4402 O OH  . TYR A 0 572 . -34.069  -3.764  32.419   1.00 74.80 572 A 1 
ATOM 4403 C CZ  . TYR A 0 572 . -33.469  -2.944  31.507   1.00 74.80 572 A 1 
ATOM 4404 N N   . ASP A 0 573 . -34.094  1.458   29.381   1.00 85.23 573 A 1 
ATOM 4405 C CA  . ASP A 0 573 . -34.774  1.986   30.562   1.00 85.23 573 A 1 
ATOM 4406 C C   . ASP A 0 573 . -35.483  0.864   31.328   1.00 85.23 573 A 1 
ATOM 4407 C CB  . ASP A 0 573 . -35.794  3.083   30.230   1.00 85.23 573 A 1 
ATOM 4408 O O   . ASP A 0 573 . -36.160  0.012   30.744   1.00 85.23 573 A 1 
ATOM 4409 C CG  . ASP A 0 573 . -35.364  4.056   29.135   1.00 85.23 573 A 1 
ATOM 4410 O OD1 . ASP A 0 573 . -34.493  4.904   29.407   1.00 85.23 573 A 1 
ATOM 4411 O OD2 . ASP A 0 573 . -35.994  3.972   28.053   1.00 85.23 573 A 1 
ATOM 4412 N N   . GLU A 0 574 . -35.417  0.919   32.654   1.00 84.16 574 A 1 
ATOM 4413 C CA  . GLU A 0 574 . -36.302  0.190   33.562   1.00 84.16 574 A 1 
ATOM 4414 C C   . GLU A 0 574 . -36.848  1.156   34.603   1.00 84.16 574 A 1 
ATOM 4415 C CB  . GLU A 0 574 . -35.553  -0.984  34.211   1.00 84.16 574 A 1 
ATOM 4416 O O   . GLU A 0 574 . -36.075  1.806   35.300   1.00 84.16 574 A 1 
ATOM 4417 C CG  . GLU A 0 574 . -36.338  -1.674  35.347   1.00 84.16 574 A 1 
ATOM 4418 C CD  . GLU A 0 574 . -35.866  -3.111  35.628   1.00 84.16 574 A 1 
ATOM 4419 O OE1 . GLU A 0 574 . -36.700  -3.928  36.090   1.00 84.16 574 A 1 
ATOM 4420 O OE2 . GLU A 0 574 . -34.794  -3.543  35.139   1.00 84.16 574 A 1 
ATOM 4421 N N   . TRP A 0 575 . -38.171  1.236   34.731   1.00 86.84 575 A 1 
ATOM 4422 C CA  . TRP A 0 575 . -38.812  2.105   35.711   1.00 86.84 575 A 1 
ATOM 4423 C C   . TRP A 0 575 . -40.042  1.459   36.342   1.00 86.84 575 A 1 
ATOM 4424 C CB  . TRP A 0 575 . -39.126  3.470   35.088   1.00 86.84 575 A 1 
ATOM 4425 O O   . TRP A 0 575 . -40.748  0.658   35.725   1.00 86.84 575 A 1 
ATOM 4426 C CG  . TRP A 0 575 . -39.974  3.446   33.853   1.00 86.84 575 A 1 
ATOM 4427 C CD1 . TRP A 0 575 . -39.506  3.438   32.585   1.00 86.84 575 A 1 
ATOM 4428 C CD2 . TRP A 0 575 . -41.430  3.422   33.741   1.00 86.84 575 A 1 
ATOM 4429 C CE2 . TRP A 0 575 . -41.776  3.436   32.355   1.00 86.84 575 A 1 
ATOM 4430 C CE3 . TRP A 0 575 . -42.495  3.392   34.668   1.00 86.84 575 A 1 
ATOM 4431 N NE1 . TRP A 0 575 . -40.562  3.432   31.696   1.00 86.84 575 A 1 
ATOM 4432 C CH2 . TRP A 0 575 . -44.145  3.394   32.865   1.00 86.84 575 A 1 
ATOM 4433 C CZ2 . TRP A 0 575 . -43.109  3.426   31.914   1.00 86.84 575 A 1 
ATOM 4434 C CZ3 . TRP A 0 575 . -43.834  3.380   34.237   1.00 86.84 575 A 1 
ATOM 4435 N N   . ASP A 0 576 . -40.287  1.828   37.594   1.00 85.81 576 A 1 
ATOM 4436 C CA  . ASP A 0 576 . -41.378  1.337   38.427   1.00 85.81 576 A 1 
ATOM 4437 C C   . ASP A 0 576 . -41.969  2.505   39.224   1.00 85.81 576 A 1 
ATOM 4438 C CB  . ASP A 0 576 . -40.830  0.232   39.344   1.00 85.81 576 A 1 
ATOM 4439 O O   . ASP A 0 576 . -41.233  3.295   39.814   1.00 85.81 576 A 1 
ATOM 4440 C CG  . ASP A 0 576 . -41.921  -0.543  40.085   1.00 85.81 576 A 1 
ATOM 4441 O OD1 . ASP A 0 576 . -42.985  -0.811  39.489   1.00 85.81 576 A 1 
ATOM 4442 O OD2 . ASP A 0 576 . -41.673  -0.926  41.252   1.00 85.81 576 A 1 
ATOM 4443 N N   . ASN A 0 577 . -43.293  2.621   39.223   1.00 84.78 577 A 1 
ATOM 4444 C CA  . ASN A 0 577 . -44.065  3.608   39.971   1.00 84.78 577 A 1 
ATOM 4445 C C   . ASN A 0 577 . -45.166  2.865   40.724   1.00 84.78 577 A 1 
ATOM 4446 C CB  . ASN A 0 577 . -44.645  4.639   38.979   1.00 84.78 577 A 1 
ATOM 4447 O O   . ASN A 0 577 . -46.072  2.333   40.079   1.00 84.78 577 A 1 
ATOM 4448 C CG  . ASN A 0 577 . -45.581  5.658   39.618   1.00 84.78 577 A 1 
ATOM 4449 N ND2 . ASN A 0 577 . -46.798  5.295   39.959   1.00 84.78 577 A 1 
ATOM 4450 O OD1 . ASN A 0 577 . -45.233  6.816   39.768   1.00 84.78 577 A 1 
ATOM 4451 N N   . LYS A 0 578 . -45.119  2.871   42.056   1.00 80.17 578 A 1 
ATOM 4452 C CA  . LYS A 0 578 . -46.230  2.442   42.911   1.00 80.17 578 A 1 
ATOM 4453 C C   . LYS A 0 578 . -46.771  3.626   43.690   1.00 80.17 578 A 1 
ATOM 4454 C CB  . LYS A 0 578 . -45.831  1.352   43.906   1.00 80.17 578 A 1 
ATOM 4455 O O   . LYS A 0 578 . -45.996  4.452   44.160   1.00 80.17 578 A 1 
ATOM 4456 C CG  . LYS A 0 578 . -45.165  0.139   43.260   1.00 80.17 578 A 1 
ATOM 4457 C CD  . LYS A 0 578 . -44.895  -0.897  44.359   1.00 80.17 578 A 1 
ATOM 4458 C CE  . LYS A 0 578 . -43.869  -1.936  43.913   1.00 80.17 578 A 1 
ATOM 4459 N NZ  . LYS A 0 578 . -42.561  -1.291  43.664   1.00 80.17 578 A 1 
ATOM 4460 N N   . ASP A 0 579 . -48.078  3.612   43.836   1.00 79.37 579 A 1 
ATOM 4461 C CA  . ASP A 0 579 . -48.915  4.552   44.565   1.00 79.37 579 A 1 
ATOM 4462 C C   . ASP A 0 579 . -49.804  3.639   45.425   1.00 79.37 579 A 1 
ATOM 4463 C CB  . ASP A 0 579 . -49.608  5.407   43.486   1.00 79.37 579 A 1 
ATOM 4464 O O   . ASP A 0 579 . -50.612  2.859   44.913   1.00 79.37 579 A 1 
ATOM 4465 C CG  . ASP A 0 579 . -50.931  6.102   43.831   1.00 79.37 579 A 1 
ATOM 4466 O OD1 . ASP A 0 579 . -51.480  5.865   44.929   1.00 79.37 579 A 1 
ATOM 4467 O OD2 . ASP A 0 579 . -51.435  6.804   42.917   1.00 79.37 579 A 1 
ATOM 4468 N N   . ASP A 0 580 . -49.497  3.589   46.722   1.00 76.48 580 A 1 
ATOM 4469 C CA  . ASP A 0 580 . -49.999  2.603   47.689   1.00 76.48 580 A 1 
ATOM 4470 C C   . ASP A 0 580 . -50.901  3.307   48.736   1.00 76.48 580 A 1 
ATOM 4471 C CB  . ASP A 0 580 . -48.787  1.801   48.237   1.00 76.48 580 A 1 
ATOM 4472 O O   . ASP A 0 580 . -50.851  3.035   49.940   1.00 76.48 580 A 1 
ATOM 4473 C CG  . ASP A 0 580 . -48.958  0.279   48.248   1.00 76.48 580 A 1 
ATOM 4474 O OD1 . ASP A 0 580 . -49.958  -0.188  48.855   1.00 76.48 580 A 1 
ATOM 4475 O OD2 . ASP A 0 580 . -48.028  -0.438  47.804   1.00 76.48 580 A 1 
ATOM 4476 N N   . ASP A 0 581 . -51.701  4.267   48.271   1.00 76.03 581 A 1 
ATOM 4477 C CA  . ASP A 0 581 . -52.412  5.286   49.053   1.00 76.03 581 A 1 
ATOM 4478 C C   . ASP A 0 581 . -53.495  4.736   50.011   1.00 76.03 581 A 1 
ATOM 4479 C CB  . ASP A 0 581 . -53.000  6.286   48.038   1.00 76.03 581 A 1 
ATOM 4480 O O   . ASP A 0 581 . -54.325  3.898   49.639   1.00 76.03 581 A 1 
ATOM 4481 C CG  . ASP A 0 581 . -53.360  7.631   48.657   1.00 76.03 581 A 1 
ATOM 4482 O OD1 . ASP A 0 581 . -52.626  8.042   49.581   1.00 76.03 581 A 1 
ATOM 4483 O OD2 . ASP A 0 581 . -54.429  8.184   48.303   1.00 76.03 581 A 1 
ATOM 4484 N N   . LYS A 0 582 . -53.524  5.193   51.276   1.00 66.98 582 A 1 
ATOM 4485 C CA  . LYS A 0 582 . -54.445  4.681   52.321   1.00 66.98 582 A 1 
ATOM 4486 C C   . LYS A 0 582 . -55.081  5.803   53.141   1.00 66.98 582 A 1 
ATOM 4487 C CB  . LYS A 0 582 . -53.715  3.684   53.240   1.00 66.98 582 A 1 
ATOM 4488 O O   . LYS A 0 582 . -54.431  6.467   53.947   1.00 66.98 582 A 1 
ATOM 4489 C CG  . LYS A 0 582 . -53.301  2.396   52.510   1.00 66.98 582 A 1 
ATOM 4490 C CD  . LYS A 0 582 . -52.313  1.542   53.321   1.00 66.98 582 A 1 
ATOM 4491 C CE  . LYS A 0 582 . -51.757  0.385   52.464   1.00 66.98 582 A 1 
ATOM 4492 N NZ  . LYS A 0 582 . -50.814  0.842   51.403   1.00 66.98 582 A 1 
ATOM 4493 N N   . TRP A 0 583 . -56.404  5.926   53.045   1.00 66.81 583 A 1 
ATOM 4494 C CA  . TRP A 0 583 . -57.186  6.989   53.679   1.00 66.81 583 A 1 
ATOM 4495 C C   . TRP A 0 583 . -58.256  6.438   54.638   1.00 66.81 583 A 1 
ATOM 4496 C CB  . TRP A 0 583 . -57.745  7.921   52.594   1.00 66.81 583 A 1 
ATOM 4497 O O   . TRP A 0 583 . -59.198  5.732   54.264   1.00 66.81 583 A 1 
ATOM 4498 C CG  . TRP A 0 583 . -58.340  7.264   51.382   1.00 66.81 583 A 1 
ATOM 4499 C CD1 . TRP A 0 583 . -57.653  6.921   50.267   1.00 66.81 583 A 1 
ATOM 4500 C CD2 . TRP A 0 583 . -59.730  6.908   51.112   1.00 66.81 583 A 1 
ATOM 4501 C CE2 . TRP A 0 583 . -59.810  6.343   49.804   1.00 66.81 583 A 1 
ATOM 4502 C CE3 . TRP A 0 583 . -60.934  7.017   51.839   1.00 66.81 583 A 1 
ATOM 4503 N NE1 . TRP A 0 583 . -58.509  6.354   49.345   1.00 66.81 583 A 1 
ATOM 4504 C CH2 . TRP A 0 583 . -62.213  6.056   49.997   1.00 66.81 583 A 1 
ATOM 4505 C CZ2 . TRP A 0 583 . -61.028  5.919   49.250   1.00 66.81 583 A 1 
ATOM 4506 C CZ3 . TRP A 0 583 . -62.165  6.603   51.292   1.00 66.81 583 A 1 
ATOM 4507 N N   . GLY A 0 584 . -58.135  6.781   55.923   1.00 58.72 584 A 1 
ATOM 4508 C CA  . GLY A 0 584 . -59.092  6.383   56.957   1.00 58.72 584 A 1 
ATOM 4509 C C   . GLY A 0 584 . -60.370  7.227   56.934   1.00 58.72 584 A 1 
ATOM 4510 O O   . GLY A 0 584 . -60.339  8.411   57.268   1.00 58.72 584 A 1 
ATOM 4511 N N   . THR A 0 585 . -61.522  6.623   56.622   1.00 54.95 585 A 1 
ATOM 4512 C CA  . THR A 0 585 . -62.838  7.290   56.685   1.00 54.95 585 A 1 
ATOM 4513 C C   . THR A 0 585 . -63.846  6.547   57.566   1.00 54.95 585 A 1 
ATOM 4514 C CB  . THR A 0 585 . -63.428  7.574   55.293   1.00 54.95 585 A 1 
ATOM 4515 O O   . THR A 0 585 . -63.679  5.387   57.946   1.00 54.95 585 A 1 
ATOM 4516 C CG2 . THR A 0 585 . -62.671  8.675   54.555   1.00 54.95 585 A 1 
ATOM 4517 O OG1 . THR A 0 585 . -63.488  6.414   54.504   1.00 54.95 585 A 1 
ATOM 4518 N N   . GLN A 0 586 . -64.915  7.246   57.957   1.00 54.61 586 A 1 
ATOM 4519 C CA  . GLN A 0 586 . -65.927  6.731   58.882   1.00 54.61 586 A 1 
ATOM 4520 C C   . GLN A 0 586 . -67.223  6.374   58.139   1.00 54.61 586 A 1 
ATOM 4521 C CB  . GLN A 0 586 . -66.121  7.756   60.011   1.00 54.61 586 A 1 
ATOM 4522 O O   . GLN A 0 586 . -68.076  7.234   57.908   1.00 54.61 586 A 1 
ATOM 4523 C CG  . GLN A 0 586 . -67.035  7.212   61.119   1.00 54.61 586 A 1 
ATOM 4524 C CD  . GLN A 0 586 . -67.233  8.201   62.265   1.00 54.61 586 A 1 
ATOM 4525 N NE2 . GLN A 0 586 . -68.331  8.113   62.982   1.00 54.61 586 A 1 
ATOM 4526 O OE1 . GLN A 0 586 . -66.428  9.070   62.547   1.00 54.61 586 A 1 
ATOM 4527 N N   . ALA A 0 587 . -67.399  5.094   57.798   1.00 50.60 587 A 1 
ATOM 4528 C CA  . ALA A 0 587 . -68.645  4.580   57.228   1.00 50.60 587 A 1 
ATOM 4529 C C   . ALA A 0 587 . -69.649  4.174   58.323   1.00 50.60 587 A 1 
ATOM 4530 C CB  . ALA A 0 587 . -68.345  3.424   56.270   1.00 50.60 587 A 1 
ATOM 4531 O O   . ALA A 0 587 . -69.292  3.585   59.340   1.00 50.60 587 A 1 
ATOM 4532 N N   . TRP A 0 588 . -70.933  4.469   58.102   1.00 46.00 588 A 1 
ATOM 4533 C CA  . TRP A 0 588 . -72.008  4.230   59.072   1.00 46.00 588 A 1 
ATOM 4534 C C   . TRP A 0 588 . -72.874  3.041   58.617   1.00 46.00 588 A 1 
ATOM 4535 C CB  . TRP A 0 588 . -72.834  5.519   59.257   1.00 46.00 588 A 1 
ATOM 4536 O O   . TRP A 0 588 . -73.504  3.106   57.557   1.00 46.00 588 A 1 
ATOM 4537 C CG  . TRP A 0 588 . -72.148  6.729   59.846   1.00 46.00 588 A 1 
ATOM 4538 C CD1 . TRP A 0 588 . -71.026  7.327   59.378   1.00 46.00 588 A 1 
ATOM 4539 C CD2 . TRP A 0 588 . -72.568  7.551   60.987   1.00 46.00 588 A 1 
ATOM 4540 C CE2 . TRP A 0 588 . -71.643  8.631   61.140   1.00 46.00 588 A 1 
ATOM 4541 C CE3 . TRP A 0 588 . -73.643  7.502   61.903   1.00 46.00 588 A 1 
ATOM 4542 N NE1 . TRP A 0 588 . -70.712  8.428   60.147   1.00 46.00 588 A 1 
ATOM 4543 C CH2 . TRP A 0 588 . -72.866  9.533   63.024   1.00 46.00 588 A 1 
ATOM 4544 C CZ2 . TRP A 0 588 . -71.780  9.610   62.135   1.00 46.00 588 A 1 
ATOM 4545 C CZ3 . TRP A 0 588 . -73.791  8.480   62.908   1.00 46.00 588 A 1 
ATOM 4546 N N   . GLY A 0 589 . -72.914  1.965   59.411   1.00 50.38 589 A 1 
ATOM 4547 C CA  . GLY A 0 589 . -73.682  0.729   59.169   1.00 50.38 589 A 1 
ATOM 4548 C C   . GLY A 0 589 . -74.596  0.375   60.351   1.00 50.38 589 A 1 
ATOM 4549 O O   . GLY A 0 589 . -74.508  1.036   61.378   1.00 50.38 589 A 1 
ATOM 4550 N N   . LYS A 0 590 . -75.485  -0.621  60.190   1.00 46.58 590 A 1 
ATOM 4551 C CA  . LYS A 0 590 . -76.577  -0.921  61.142   1.00 46.58 590 A 1 
ATOM 4552 C C   . LYS A 0 590 . -76.615  -2.364  61.654   1.00 46.58 590 A 1 
ATOM 4553 C CB  . LYS A 0 590 . -77.946  -0.655  60.506   1.00 46.58 590 A 1 
ATOM 4554 O O   . LYS A 0 590 . -76.212  -3.260  60.910   1.00 46.58 590 A 1 
ATOM 4555 C CG  . LYS A 0 590 . -78.208  0.803   60.134   1.00 46.58 590 A 1 
ATOM 4556 C CD  . LYS A 0 590 . -79.645  0.891   59.615   1.00 46.58 590 A 1 
ATOM 4557 C CE  . LYS A 0 590 . -79.991  2.339   59.293   1.00 46.58 590 A 1 
ATOM 4558 N NZ  . LYS A 0 590 . -81.411  2.447   58.890   1.00 46.58 590 A 1 
ATOM 4559 N N   . ASP A 0 591 . -77.257  -2.586  62.801   1.00 42.56 591 A 1 
ATOM 4560 C CA  . ASP A 0 591 . -77.747  -3.897  63.262   1.00 42.56 591 A 1 
ATOM 4561 C C   . ASP A 0 591 . -79.257  -3.920  63.634   1.00 42.56 591 A 1 
ATOM 4562 C CB  . ASP A 0 591 . -76.804  -4.470  64.334   1.00 42.56 591 A 1 
ATOM 4563 O O   . ASP A 0 591 . -80.026  -3.025  63.252   1.00 42.56 591 A 1 
ATOM 4564 C CG  . ASP A 0 591 . -76.769  -3.703  65.655   1.00 42.56 591 A 1 
ATOM 4565 O OD1 . ASP A 0 591 . -77.824  -3.154  66.034   1.00 42.56 591 A 1 
ATOM 4566 O OD2 . ASP A 0 591 . -75.678  -3.731  66.263   1.00 42.56 591 A 1 
ATOM 4567 N N   . ARG A 0 592 . -79.729  -5.055  64.188   1.00 40.71 592 A 1 
ATOM 4568 C CA  . ARG A 0 592 . -81.139  -5.342  64.536   1.00 40.71 592 A 1 
ATOM 4569 C C   . ARG A 0 592 . -81.300  -6.683  65.272   1.00 40.71 592 A 1 
ATOM 4570 C CB  . ARG A 0 592 . -81.988  -5.401  63.246   1.00 40.71 592 A 1 
ATOM 4571 O O   . ARG A 0 592 . -81.067  -7.736  64.681   1.00 40.71 592 A 1 
ATOM 4572 C CG  . ARG A 0 592 . -83.022  -4.277  63.172   1.00 40.71 592 A 1 
ATOM 4573 C CD  . ARG A 0 592 . -83.783  -4.425  61.853   1.00 40.71 592 A 1 
ATOM 4574 N NE  . ARG A 0 592 . -84.870  -3.437  61.749   1.00 40.71 592 A 1 
ATOM 4575 N NH1 . ARG A 0 592 . -85.918  -4.372  59.937   1.00 40.71 592 A 1 
ATOM 4576 N NH2 . ARG A 0 592 . -86.778  -2.543  60.893   1.00 40.71 592 A 1 
ATOM 4577 C CZ  . ARG A 0 592 . -85.847  -3.454  60.862   1.00 40.71 592 A 1 
ATOM 4578 N N   . ASP A 0 593 . -81.842  -6.662  66.487   1.00 46.79 593 A 1 
ATOM 4579 C CA  . ASP A 0 593 . -82.076  -7.879  67.281   1.00 46.79 593 A 1 
ATOM 4580 C C   . ASP A 0 593 . -83.436  -8.550  67.041   1.00 46.79 593 A 1 
ATOM 4581 C CB  . ASP A 0 593 . -81.989  -7.561  68.773   1.00 46.79 593 A 1 
ATOM 4582 O O   . ASP A 0 593 . -84.481  -7.893  67.047   1.00 46.79 593 A 1 
ATOM 4583 C CG  . ASP A 0 593 . -80.654  -6.953  69.155   1.00 46.79 593 A 1 
ATOM 4584 O OD1 . ASP A 0 593 . -79.630  -7.562  68.790   1.00 46.79 593 A 1 
ATOM 4585 O OD2 . ASP A 0 593 . -80.703  -5.931  69.872   1.00 46.79 593 A 1 
ATOM 4586 N N   . ILE A 0 594 . -83.447  -9.887  66.961   1.00 39.01 594 A 1 
ATOM 4587 C CA  . ILE A 0 594 . -84.640  -10.724 67.178   1.00 39.01 594 A 1 
ATOM 4588 C C   . ILE A 0 594 . -84.231  -11.984 67.955   1.00 39.01 594 A 1 
ATOM 4589 C CB  . ILE A 0 594 . -85.363  -11.093 65.854   1.00 39.01 594 A 1 
ATOM 4590 O O   . ILE A 0 594 . -83.505  -12.831 67.441   1.00 39.01 594 A 1 
ATOM 4591 C CG1 . ILE A 0 594 . -85.792  -9.833  65.062   1.00 39.01 594 A 1 
ATOM 4592 C CG2 . ILE A 0 594 . -86.596  -11.974 66.158   1.00 39.01 594 A 1 
ATOM 4593 C CD1 . ILE A 0 594 . -86.545  -10.099 63.753   1.00 39.01 594 A 1 
ATOM 4594 N N   . TYR A 0 595 . -84.743  -12.146 69.179   1.00 33.10 595 A 1 
ATOM 4595 C CA  . TYR A 0 595 . -84.481  -13.310 70.033   1.00 33.10 595 A 1 
ATOM 4596 C C   . TYR A 0 595 . -85.768  -14.108 70.286   1.00 33.10 595 A 1 
ATOM 4597 C CB  . TYR A 0 595 . -83.845  -12.828 71.347   1.00 33.10 595 A 1 
ATOM 4598 O O   . TYR A 0 595 . -86.748  -13.547 70.776   1.00 33.10 595 A 1 
ATOM 4599 C CG  . TYR A 0 595 . -83.336  -13.936 72.254   1.00 33.10 595 A 1 
ATOM 4600 C CD1 . TYR A 0 595 . -84.198  -14.551 73.185   1.00 33.10 595 A 1 
ATOM 4601 C CD2 . TYR A 0 595 . -81.985  -14.331 72.184   1.00 33.10 595 A 1 
ATOM 4602 C CE1 . TYR A 0 595 . -83.710  -15.554 74.048   1.00 33.10 595 A 1 
ATOM 4603 C CE2 . TYR A 0 595 . -81.494  -15.332 73.043   1.00 33.10 595 A 1 
ATOM 4604 O OH  . TYR A 0 595 . -81.874  -16.904 74.814   1.00 33.10 595 A 1 
ATOM 4605 C CZ  . TYR A 0 595 . -82.353  -15.943 73.979   1.00 33.10 595 A 1 
ATOM 4606 N N   . GLY A 0 596 . -85.763  -15.423 70.013   1.00 33.67 596 A 1 
ATOM 4607 C CA  . GLY A 0 596 . -86.827  -16.327 70.485   1.00 33.67 596 A 1 
ATOM 4608 C C   . GLY A 0 596 . -87.388  -17.360 69.499   1.00 33.67 596 A 1 
ATOM 4609 O O   . GLY A 0 596 . -88.597  -17.398 69.290   1.00 33.67 596 A 1 
ATOM 4610 N N   . ALA A 0 597 . -86.557  -18.260 68.966   1.00 38.65 597 A 1 
ATOM 4611 C CA  . ALA A 0 597 . -87.012  -19.544 68.415   1.00 38.65 597 A 1 
ATOM 4612 C C   . ALA A 0 597 . -85.931  -20.617 68.621   1.00 38.65 597 A 1 
ATOM 4613 C CB  . ALA A 0 597 . -87.378  -19.385 66.934   1.00 38.65 597 A 1 
ATOM 4614 O O   . ALA A 0 597 . -84.742  -20.316 68.540   1.00 38.65 597 A 1 
ATOM 4615 N N   . SER A 0 598 . -86.320  -21.860 68.915   1.00 34.75 598 A 1 
ATOM 4616 C CA  . SER A 0 598 . -85.387  -22.940 69.259   1.00 34.75 598 A 1 
ATOM 4617 C C   . SER A 0 598 . -85.623  -24.222 68.452   1.00 34.75 598 A 1 
ATOM 4618 C CB  . SER A 0 598 . -85.425  -23.206 70.773   1.00 34.75 598 A 1 
ATOM 4619 O O   . SER A 0 598 . -86.708  -24.472 67.935   1.00 34.75 598 A 1 
ATOM 4620 O OG  . SER A 0 598 . -86.706  -23.635 71.191   1.00 34.75 598 A 1 
ATOM 4621 N N   . SER A 0 599 . -84.586  -25.067 68.428   1.00 34.37 599 A 1 
ATOM 4622 C CA  . SER A 0 599 . -84.528  -26.441 67.898   1.00 34.37 599 A 1 
ATOM 4623 C C   . SER A 0 599 . -84.453  -26.655 66.368   1.00 34.37 599 A 1 
ATOM 4624 C CB  . SER A 0 599 . -85.545  -27.368 68.586   1.00 34.37 599 A 1 
ATOM 4625 O O   . SER A 0 599 . -85.398  -26.458 65.618   1.00 34.37 599 A 1 
ATOM 4626 O OG  . SER A 0 599 . -86.880  -27.137 68.199   1.00 34.37 599 A 1 
ATOM 4627 N N   . GLN A 0 600 . -83.301  -27.206 65.962   1.00 30.70 600 A 1 
ATOM 4628 C CA  . GLN A 0 600 . -83.120  -28.226 64.915   1.00 30.70 600 A 1 
ATOM 4629 C C   . GLN A 0 600 . -83.683  -27.990 63.495   1.00 30.70 600 A 1 
ATOM 4630 C CB  . GLN A 0 600 . -83.574  -29.604 65.451   1.00 30.70 600 A 1 
ATOM 4631 O O   . GLN A 0 600 . -84.531  -28.755 63.060   1.00 30.70 600 A 1 
ATOM 4632 C CG  . GLN A 0 600 . -82.844  -30.080 66.714   1.00 30.70 600 A 1 
ATOM 4633 C CD  . GLN A 0 600 . -83.166  -31.531 67.073   1.00 30.70 600 A 1 
ATOM 4634 N NE2 . GLN A 0 600 . -82.567  -32.059 68.117   1.00 30.70 600 A 1 
ATOM 4635 O OE1 . GLN A 0 600 . -83.937  -32.235 66.445   1.00 30.70 600 A 1 
ATOM 4636 N N   . PHE A 0 601 . -83.054  -27.109 62.706   1.00 36.91 601 A 1 
ATOM 4637 C CA  . PHE A 0 601 . -82.701  -27.408 61.300   1.00 36.91 601 A 1 
ATOM 4638 C C   . PHE A 0 601 . -81.464  -26.596 60.886   1.00 36.91 601 A 1 
ATOM 4639 C CB  . PHE A 0 601 . -83.864  -27.162 60.315   1.00 36.91 601 A 1 
ATOM 4640 O O   . PHE A 0 601 . -81.566  -25.427 60.540   1.00 36.91 601 A 1 
ATOM 4641 C CG  . PHE A 0 601 . -84.887  -28.285 60.255   1.00 36.91 601 A 1 
ATOM 4642 C CD1 . PHE A 0 601 . -84.499  -29.578 59.848   1.00 36.91 601 A 1 
ATOM 4643 C CD2 . PHE A 0 601 . -86.211  -28.058 60.676   1.00 36.91 601 A 1 
ATOM 4644 C CE1 . PHE A 0 601 . -85.417  -30.643 59.902   1.00 36.91 601 A 1 
ATOM 4645 C CE2 . PHE A 0 601 . -87.128  -29.122 60.728   1.00 36.91 601 A 1 
ATOM 4646 C CZ  . PHE A 0 601 . -86.730  -30.416 60.351   1.00 36.91 601 A 1 
ATOM 4647 N N   . ALA A 0 602 . -80.279  -27.209 60.946   1.00 33.50 602 A 1 
ATOM 4648 C CA  . ALA A 0 602 . -79.023  -26.551 60.590   1.00 33.50 602 A 1 
ATOM 4649 C C   . ALA A 0 602 . -78.477  -27.077 59.254   1.00 33.50 602 A 1 
ATOM 4650 C CB  . ALA A 0 602 . -78.023  -26.739 61.742   1.00 33.50 602 A 1 
ATOM 4651 O O   . ALA A 0 602 . -77.909  -28.172 59.232   1.00 33.50 602 A 1 
ATOM 4652 N N   . LYS A 0 603 . -78.629  -26.287 58.178   1.00 31.27 603 A 1 
ATOM 4653 C CA  . LYS A 0 603 . -77.656  -26.107 57.076   1.00 31.27 603 A 1 
ATOM 4654 C C   . LYS A 0 603 . -78.188  -25.180 55.975   1.00 31.27 603 A 1 
ATOM 4655 C CB  . LYS A 0 603 . -77.259  -27.445 56.420   1.00 31.27 603 A 1 
ATOM 4656 O O   . LYS A 0 603 . -79.365  -25.257 55.662   1.00 31.27 603 A 1 
ATOM 4657 C CG  . LYS A 0 603 . -75.865  -27.859 56.912   1.00 31.27 603 A 1 
ATOM 4658 C CD  . LYS A 0 603 . -75.527  -29.288 56.493   1.00 31.27 603 A 1 
ATOM 4659 C CE  . LYS A 0 603 . -74.153  -29.637 57.068   1.00 31.27 603 A 1 
ATOM 4660 N NZ  . LYS A 0 603 . -73.664  -30.931 56.539   1.00 31.27 603 A 1 
ATOM 4661 N N   . ALA A 0 604 . -77.261  -24.399 55.410   1.00 26.42 604 A 1 
ATOM 4662 C CA  . ALA A 0 604 . -77.214  -23.867 54.040   1.00 26.42 604 A 1 
ATOM 4663 C C   . ALA A 0 604 . -78.556  -23.541 53.349   1.00 26.42 604 A 1 
ATOM 4664 C CB  . ALA A 0 604 . -76.376  -24.845 53.202   1.00 26.42 604 A 1 
ATOM 4665 O O   . ALA A 0 604 . -79.214  -24.430 52.820   1.00 26.42 604 A 1 
ATOM 4666 N N   . ASP A 0 605 . -78.914  -22.256 53.321   1.00 35.04 605 A 1 
ATOM 4667 C CA  . ASP A 0 605 . -78.583  -21.407 52.164   1.00 35.04 605 A 1 
ATOM 4668 C C   . ASP A 0 605 . -78.635  -19.926 52.589   1.00 35.04 605 A 1 
ATOM 4669 C CB  . ASP A 0 605 . -79.507  -21.671 50.954   1.00 35.04 605 A 1 
ATOM 4670 O O   . ASP A 0 605 . -79.681  -19.415 52.987   1.00 35.04 605 A 1 
ATOM 4671 C CG  . ASP A 0 605 . -79.051  -22.844 50.068   1.00 35.04 605 A 1 
ATOM 4672 O OD1 . ASP A 0 605 . -77.841  -23.176 50.107   1.00 35.04 605 A 1 
ATOM 4673 O OD2 . ASP A 0 605 . -79.916  -23.395 49.346   1.00 35.04 605 A 1 
ATOM 4674 N N   . GLU A 0 606 . -77.487  -19.247 52.532   1.00 32.19 606 A 1 
ATOM 4675 C CA  . GLU A 0 606 . -77.353  -17.785 52.663   1.00 32.19 606 A 1 
ATOM 4676 C C   . GLU A 0 606 . -76.449  -17.282 51.524   1.00 32.19 606 A 1 
ATOM 4677 C CB  . GLU A 0 606 . -76.921  -17.368 54.086   1.00 32.19 606 A 1 
ATOM 4678 O O   . GLU A 0 606 . -75.420  -16.641 51.715   1.00 32.19 606 A 1 
ATOM 4679 C CG  . GLU A 0 606 . -77.080  -15.852 54.329   1.00 32.19 606 A 1 
ATOM 4680 C CD  . GLU A 0 606 . -77.033  -15.473 55.820   1.00 32.19 606 A 1 
ATOM 4681 O OE1 . GLU A 0 606 . -77.885  -14.651 56.236   1.00 32.19 606 A 1 
ATOM 4682 O OE2 . GLU A 0 606 . -76.172  -16.017 56.551   1.00 32.19 606 A 1 
ATOM 4683 N N   . GLU A 0 607 . -76.833  -17.667 50.308   1.00 31.89 607 A 1 
ATOM 4684 C CA  . GLU A 0 607 . -76.271  -17.207 49.041   1.00 31.89 607 A 1 
ATOM 4685 C C   . GLU A 0 607 . -77.421  -16.619 48.197   1.00 31.89 607 A 1 
ATOM 4686 C CB  . GLU A 0 607 . -75.495  -18.361 48.369   1.00 31.89 607 A 1 
ATOM 4687 O O   . GLU A 0 607 . -78.587  -16.955 48.407   1.00 31.89 607 A 1 
ATOM 4688 C CG  . GLU A 0 607 . -74.592  -17.901 47.213   1.00 31.89 607 A 1 
ATOM 4689 C CD  . GLU A 0 607 . -73.562  -18.974 46.807   1.00 31.89 607 A 1 
ATOM 4690 O OE1 . GLU A 0 607 . -72.351  -18.651 46.812   1.00 31.89 607 A 1 
ATOM 4691 O OE2 . GLU A 0 607 . -73.980  -20.108 46.480   1.00 31.89 607 A 1 
ATOM 4692 N N   . ASP A 0 608 . -77.094  -15.702 47.286   1.00 28.76 608 A 1 
ATOM 4693 C CA  . ASP A 0 608 . -78.034  -14.888 46.495   1.00 28.76 608 A 1 
ATOM 4694 C C   . ASP A 0 608 . -78.992  -13.977 47.303   1.00 28.76 608 A 1 
ATOM 4695 C CB  . ASP A 0 608 . -78.733  -15.723 45.405   1.00 28.76 608 A 1 
ATOM 4696 O O   . ASP A 0 608 . -80.216  -14.166 47.365   1.00 28.76 608 A 1 
ATOM 4697 C CG  . ASP A 0 608 . -79.407  -14.847 44.336   1.00 28.76 608 A 1 
ATOM 4698 O OD1 . ASP A 0 608 . -79.074  -13.639 44.262   1.00 28.76 608 A 1 
ATOM 4699 O OD2 . ASP A 0 608 . -80.245  -15.391 43.578   1.00 28.76 608 A 1 
ATOM 4700 N N   . LYS A 0 609 . -78.427  -12.886 47.850   1.00 31.74 609 A 1 
ATOM 4701 C CA  . LYS A 0 609 . -79.136  -11.597 47.817   1.00 31.74 609 A 1 
ATOM 4702 C C   . LYS A 0 609 . -78.243  -10.361 47.771   1.00 31.74 609 A 1 
ATOM 4703 C CB  . LYS A 0 609 . -80.214  -11.502 48.912   1.00 31.74 609 A 1 
ATOM 4704 O O   . LYS A 0 609 . -77.802  -9.822  48.781   1.00 31.74 609 A 1 
ATOM 4705 C CG  . LYS A 0 609 . -81.557  -11.217 48.226   1.00 31.74 609 A 1 
ATOM 4706 C CD  . LYS A 0 609 . -82.724  -11.558 49.146   1.00 31.74 609 A 1 
ATOM 4707 C CE  . LYS A 0 609 . -83.975  -11.711 48.282   1.00 31.74 609 A 1 
ATOM 4708 N NZ  . LYS A 0 609 . -84.900  -12.681 48.905   1.00 31.74 609 A 1 
ATOM 4709 N N   . ASP A 0 610 . -78.100  -9.872  46.550   1.00 32.57 610 A 1 
ATOM 4710 C CA  . ASP A 0 610 . -77.785  -8.490  46.201   1.00 32.57 610 A 1 
ATOM 4711 C C   . ASP A 0 610 . -78.639  -7.483  47.010   1.00 32.57 610 A 1 
ATOM 4712 C CB  . ASP A 0 610 . -78.125  -8.367  44.694   1.00 32.57 610 A 1 
ATOM 4713 O O   . ASP A 0 610 . -79.861  -7.651  47.067   1.00 32.57 610 A 1 
ATOM 4714 C CG  . ASP A 0 610 . -77.102  -7.612  43.857   1.00 32.57 610 A 1 
ATOM 4715 O OD1 . ASP A 0 610 . -76.270  -6.897  44.458   1.00 32.57 610 A 1 
ATOM 4716 O OD2 . ASP A 0 610 . -77.211  -7.724  42.617   1.00 32.57 610 A 1 
ATOM 4717 N N   . THR A 0 611 . -78.038  -6.437  47.609   1.00 30.06 611 A 1 
ATOM 4718 C CA  . THR A 0 611 . -78.640  -5.098  47.880   1.00 30.06 611 A 1 
ATOM 4719 C C   . THR A 0 611 . -77.677  -4.169  48.648   1.00 30.06 611 A 1 
ATOM 4720 C CB  . THR A 0 611 . -79.981  -5.147  48.663   1.00 30.06 611 A 1 
ATOM 4721 O O   . THR A 0 611 . -77.470  -4.354  49.842   1.00 30.06 611 A 1 
ATOM 4722 C CG2 . THR A 0 611 . -80.487  -3.814  49.234   1.00 30.06 611 A 1 
ATOM 4723 O OG1 . THR A 0 611 . -81.023  -5.498  47.787   1.00 30.06 611 A 1 
ATOM 4724 N N   . TYR A 0 612 . -77.247  -3.079  47.990   1.00 30.18 612 A 1 
ATOM 4725 C CA  . TYR A 0 612 . -76.641  -1.842  48.544   1.00 30.18 612 A 1 
ATOM 4726 C C   . TYR A 0 612 . -75.298  -1.956  49.317   1.00 30.18 612 A 1 
ATOM 4727 C CB  . TYR A 0 612 . -77.676  -1.054  49.373   1.00 30.18 612 A 1 
ATOM 4728 O O   . TYR A 0 612 . -75.137  -2.763  50.218   1.00 30.18 612 A 1 
ATOM 4729 C CG  . TYR A 0 612 . -78.475  -0.009  48.611   1.00 30.18 612 A 1 
ATOM 4730 C CD1 . TYR A 0 612 . -78.388  1.344   48.996   1.00 30.18 612 A 1 
ATOM 4731 C CD2 . TYR A 0 612 . -79.300  -0.374  47.529   1.00 30.18 612 A 1 
ATOM 4732 C CE1 . TYR A 0 612 . -79.112  2.331   48.302   1.00 30.18 612 A 1 
ATOM 4733 C CE2 . TYR A 0 612 . -80.031  0.609   46.834   1.00 30.18 612 A 1 
ATOM 4734 O OH  . TYR A 0 612 . -80.631  2.913   46.539   1.00 30.18 612 A 1 
ATOM 4735 C CZ  . TYR A 0 612 . -79.936  1.963   47.217   1.00 30.18 612 A 1 
ATOM 4736 N N   . GLY A 0 613 . -74.295  -1.090  49.113   1.00 30.88 613 A 1 
ATOM 4737 C CA  . GLY A 0 613 . -74.197  0.085   48.232   1.00 30.88 613 A 1 
ATOM 4738 C C   . GLY A 0 613 . -74.200  1.423   48.983   1.00 30.88 613 A 1 
ATOM 4739 O O   . GLY A 0 613 . -75.258  2.013   49.194   1.00 30.88 613 A 1 
ATOM 4740 N N   . LYS A 0 614 . -73.006  1.912   49.349   1.00 29.98 614 A 1 
ATOM 4741 C CA  . LYS A 0 614 . -72.681  3.307   49.725   1.00 29.98 614 A 1 
ATOM 4742 C C   . LYS A 0 614 . -71.151  3.438   49.873   1.00 29.98 614 A 1 
ATOM 4743 C CB  . LYS A 0 614 . -73.354  3.682   51.065   1.00 29.98 614 A 1 
ATOM 4744 O O   . LYS A 0 614 . -70.598  2.763   50.727   1.00 29.98 614 A 1 
ATOM 4745 C CG  . LYS A 0 614 . -74.516  4.667   50.875   1.00 29.98 614 A 1 
ATOM 4746 C CD  . LYS A 0 614 . -75.240  4.880   52.205   1.00 29.98 614 A 1 
ATOM 4747 C CE  . LYS A 0 614 . -76.423  5.828   52.005   1.00 29.98 614 A 1 
ATOM 4748 N NZ  . LYS A 0 614 . -77.056  6.150   53.305   1.00 29.98 614 A 1 
ATOM 4749 N N   . GLY A 0 615 . -70.454  4.279   49.109   1.00 31.41 615 A 1 
ATOM 4750 C CA  . GLY A 0 615 . -70.928  5.122   48.004   1.00 31.41 615 A 1 
ATOM 4751 C C   . GLY A 0 615 . -69.795  5.899   47.315   1.00 31.41 615 A 1 
ATOM 4752 O O   . GLY A 0 615 . -68.644  5.751   47.702   1.00 31.41 615 A 1 
ATOM 4753 N N   . ALA A 0 616 . -70.175  6.752   46.350   1.00 29.62 616 A 1 
ATOM 4754 C CA  . ALA A 0 616 . -69.330  7.362   45.305   1.00 29.62 616 A 1 
ATOM 4755 C C   . ALA A 0 616 . -68.767  6.322   44.303   1.00 29.62 616 A 1 
ATOM 4756 C CB  . ALA A 0 616 . -68.268  8.288   45.919   1.00 29.62 616 A 1 
ATOM 4757 O O   . ALA A 0 616 . -68.359  5.244   44.708   1.00 29.62 616 A 1 
ATOM 4758 N N   . TYR A 0 617 . -68.790  6.527   42.981   1.00 35.06 617 A 1 
ATOM 4759 C CA  . TYR A 0 617 . -69.164  7.691   42.147   1.00 35.06 617 A 1 
ATOM 4760 C C   . TYR A 0 617 . -70.215  7.302   41.061   1.00 35.06 617 A 1 
ATOM 4761 C CB  . TYR A 0 617 . -67.878  8.338   41.561   1.00 35.06 617 A 1 
ATOM 4762 O O   . TYR A 0 617 . -70.614  6.144   40.962   1.00 35.06 617 A 1 
ATOM 4763 C CG  . TYR A 0 617 . -66.577  7.605   41.870   1.00 35.06 617 A 1 
ATOM 4764 C CD1 . TYR A 0 617 . -65.760  7.996   42.954   1.00 35.06 617 A 1 
ATOM 4765 C CD2 . TYR A 0 617 . -66.251  6.453   41.128   1.00 35.06 617 A 1 
ATOM 4766 C CE1 . TYR A 0 617 . -64.639  7.218   43.314   1.00 35.06 617 A 1 
ATOM 4767 C CE2 . TYR A 0 617 . -65.140  5.672   41.495   1.00 35.06 617 A 1 
ATOM 4768 O OH  . TYR A 0 617 . -63.285  5.253   42.927   1.00 35.06 617 A 1 
ATOM 4769 C CZ  . TYR A 0 617 . -64.336  6.043   42.591   1.00 35.06 617 A 1 
ATOM 4770 N N   . ALA A 0 618 . -70.752  8.270   40.300   1.00 34.68 618 A 1 
ATOM 4771 C CA  . ALA A 0 618 . -71.800  8.062   39.270   1.00 34.68 618 A 1 
ATOM 4772 C C   . ALA A 0 618 . -71.244  7.360   37.999   1.00 34.68 618 A 1 
ATOM 4773 C CB  . ALA A 0 618 . -72.409  9.440   38.968   1.00 34.68 618 A 1 
ATOM 4774 O O   . ALA A 0 618 . -70.037  7.377   37.801   1.00 34.68 618 A 1 
ATOM 4775 N N   . GLY A 0 619 . -71.989  6.739   37.069   1.00 32.08 619 A 1 
ATOM 4776 C CA  . GLY A 0 619 . -73.391  6.843   36.604   1.00 32.08 619 A 1 
ATOM 4777 C C   . GLY A 0 619 . -73.369  6.987   35.057   1.00 32.08 619 A 1 
ATOM 4778 O O   . GLY A 0 619 . -72.388  7.488   34.527   1.00 32.08 619 A 1 
ATOM 4779 N N   . ALA A 0 620 . -74.343  6.581   34.232   1.00 36.29 620 A 1 
ATOM 4780 C CA  . ALA A 0 620 . -75.698  6.063   34.446   1.00 36.29 620 A 1 
ATOM 4781 C C   . ALA A 0 620 . -76.116  5.093   33.301   1.00 36.29 620 A 1 
ATOM 4782 C CB  . ALA A 0 620 . -76.642  7.275   34.504   1.00 36.29 620 A 1 
ATOM 4783 O O   . ALA A 0 620 . -75.346  4.837   32.377   1.00 36.29 620 A 1 
ATOM 4784 N N   . GLN A 0 621 . -77.343  4.558   33.345   1.00 29.89 621 A 1 
ATOM 4785 C CA  . GLN A 0 621 . -77.844  3.510   32.438   1.00 29.89 621 A 1 
ATOM 4786 C C   . GLN A 0 621 . -78.843  4.039   31.377   1.00 29.89 621 A 1 
ATOM 4787 C CB  . GLN A 0 621 . -78.456  2.407   33.327   1.00 29.89 621 A 1 
ATOM 4788 O O   . GLN A 0 621 . -79.746  4.799   31.705   1.00 29.89 621 A 1 
ATOM 4789 C CG  . GLN A 0 621 . -78.969  1.156   32.593   1.00 29.89 621 A 1 
ATOM 4790 C CD  . GLN A 0 621 . -79.557  0.110   33.545   1.00 29.89 621 A 1 
ATOM 4791 N NE2 . GLN A 0 621 . -80.226  -0.904  33.041   1.00 29.89 621 A 1 
ATOM 4792 O OE1 . GLN A 0 621 . -79.443  0.174   34.755   1.00 29.89 621 A 1 
ATOM 4793 N N   . ALA A 0 622 . -78.722  3.524   30.142   1.00 29.08 622 A 1 
ATOM 4794 C CA  . ALA A 0 622 . -79.697  3.517   29.030   1.00 29.08 622 A 1 
ATOM 4795 C C   . ALA A 0 622 . -80.173  4.842   28.370   1.00 29.08 622 A 1 
ATOM 4796 C CB  . ALA A 0 622 . -80.896  2.639   29.428   1.00 29.08 622 A 1 
ATOM 4797 O O   . ALA A 0 622 . -81.061  5.527   28.868   1.00 29.08 622 A 1 
ATOM 4798 N N   . SER A 0 623 . -79.746  5.072   27.116   1.00 29.71 623 A 1 
ATOM 4799 C CA  . SER A 0 623 . -80.625  5.476   25.989   1.00 29.71 623 A 1 
ATOM 4800 C C   . SER A 0 623 . -79.941  5.249   24.618   1.00 29.71 623 A 1 
ATOM 4801 C CB  . SER A 0 623 . -81.149  6.915   26.119   1.00 29.71 623 A 1 
ATOM 4802 O O   . SER A 0 623 . -78.724  5.088   24.558   1.00 29.71 623 A 1 
ATOM 4803 O OG  . SER A 0 623 . -80.117  7.835   26.376   1.00 29.71 623 A 1 
ATOM 4804 N N   . ASP A 0 624 . -80.724  5.154   23.534   1.00 29.12 624 A 1 
ATOM 4805 C CA  . ASP A 0 624 . -80.295  4.750   22.175   1.00 29.12 624 A 1 
ATOM 4806 C C   . ASP A 0 624 . -79.971  5.942   21.246   1.00 29.12 624 A 1 
ATOM 4807 C CB  . ASP A 0 624 . -81.414  3.875   21.558   1.00 29.12 624 A 1 
ATOM 4808 O O   . ASP A 0 624 . -80.843  6.769   20.985   1.00 29.12 624 A 1 
ATOM 4809 C CG  . ASP A 0 624 . -81.227  3.520   20.068   1.00 29.12 624 A 1 
ATOM 4810 O OD1 . ASP A 0 624 . -80.067  3.331   19.637   1.00 29.12 624 A 1 
ATOM 4811 O OD2 . ASP A 0 624 . -82.253  3.399   19.355   1.00 29.12 624 A 1 
ATOM 4812 N N   . SER A 0 625 . -78.741  5.988   20.712   1.00 31.55 625 A 1 
ATOM 4813 C CA  . SER A 0 625 . -78.368  6.530   19.384   1.00 31.55 625 A 1 
ATOM 4814 C C   . SER A 0 625 . -76.882  6.184   19.131   1.00 31.55 625 A 1 
ATOM 4815 C CB  . SER A 0 625 . -78.541  8.054   19.301   1.00 31.55 625 A 1 
ATOM 4816 O O   . SER A 0 625 . -76.038  6.604   19.911   1.00 31.55 625 A 1 
ATOM 4817 O OG  . SER A 0 625 . -78.469  8.477   17.947   1.00 31.55 625 A 1 
ATOM 4818 N N   . LYS A 0 626 . -76.425  5.359   18.177   1.00 28.52 626 A 1 
ATOM 4819 C CA  . LYS A 0 626 . -76.754  5.157   16.749   1.00 28.52 626 A 1 
ATOM 4820 C C   . LYS A 0 626 . -76.126  6.227   15.830   1.00 28.52 626 A 1 
ATOM 4821 C CB  . LYS A 0 626 . -78.259  4.935   16.528   1.00 28.52 626 A 1 
ATOM 4822 O O   . LYS A 0 626 . -76.593  7.358   15.801   1.00 28.52 626 A 1 
ATOM 4823 C CG  . LYS A 0 626 . -78.575  4.164   15.243   1.00 28.52 626 A 1 
ATOM 4824 C CD  . LYS A 0 626 . -80.094  4.140   15.053   1.00 28.52 626 A 1 
ATOM 4825 C CE  . LYS A 0 626 . -80.501  3.209   13.913   1.00 28.52 626 A 1 
ATOM 4826 N NZ  . LYS A 0 626 . -81.978  3.140   13.831   1.00 28.52 626 A 1 
ATOM 4827 N N   . TYR A 0 627 . -75.130  5.792   15.038   1.00 29.02 627 A 1 
ATOM 4828 C CA  . TYR A 0 627 . -74.277  6.544   14.082   1.00 29.02 627 A 1 
ATOM 4829 C C   . TYR A 0 627 . -73.356  7.640   14.679   1.00 29.02 627 A 1 
ATOM 4830 C CB  . TYR A 0 627 . -75.107  7.104   12.912   1.00 29.02 627 A 1 
ATOM 4831 O O   . TYR A 0 627 . -73.735  8.323   15.617   1.00 29.02 627 A 1 
ATOM 4832 C CG  . TYR A 0 627 . -75.894  6.078   12.116   1.00 29.02 627 A 1 
ATOM 4833 C CD1 . TYR A 0 627 . -75.231  5.231   11.205   1.00 29.02 627 A 1 
ATOM 4834 C CD2 . TYR A 0 627 . -77.293  6.000   12.255   1.00 29.02 627 A 1 
ATOM 4835 C CE1 . TYR A 0 627 . -75.959  4.292   10.449   1.00 29.02 627 A 1 
ATOM 4836 C CE2 . TYR A 0 627 . -78.027  5.064   11.500   1.00 29.02 627 A 1 
ATOM 4837 O OH  . TYR A 0 627 . -78.075  3.299   9.882    1.00 29.02 627 A 1 
ATOM 4838 C CZ  . TYR A 0 627 . -77.361  4.205   10.601   1.00 29.02 627 A 1 
ATOM 4839 N N   . GLY A 0 628 . -72.141  7.882   14.158   1.00 30.81 628 A 1 
ATOM 4840 C CA  . GLY A 0 628 . -71.372  7.095   13.176   1.00 30.81 628 A 1 
ATOM 4841 C C   . GLY A 0 628 . -70.297  7.892   12.407   1.00 30.81 628 A 1 
ATOM 4842 O O   . GLY A 0 628 . -70.614  8.911   11.804   1.00 30.81 628 A 1 
ATOM 4843 N N   . GLY A 0 629 . -69.063  7.367   12.344   1.00 31.96 629 A 1 
ATOM 4844 C CA  . GLY A 0 629 . -67.937  7.921   11.563   1.00 31.96 629 A 1 
ATOM 4845 C C   . GLY A 0 629 . -67.150  9.042   12.272   1.00 31.96 629 A 1 
ATOM 4846 O O   . GLY A 0 629 . -67.677  9.683   13.172   1.00 31.96 629 A 1 
ATOM 4847 N N   . TYR A 0 630 . -65.883  9.323   11.944   1.00 34.35 630 A 1 
ATOM 4848 C CA  . TYR A 0 630 . -64.953  8.679   10.998   1.00 34.35 630 A 1 
ATOM 4849 C C   . TYR A 0 630 . -63.513  8.788   11.535   1.00 34.35 630 A 1 
ATOM 4850 C CB  . TYR A 0 630 . -65.002  9.386   9.626    1.00 34.35 630 A 1 
ATOM 4851 O O   . TYR A 0 630 . -63.130  9.840   12.036   1.00 34.35 630 A 1 
ATOM 4852 C CG  . TYR A 0 630 . -65.727  8.637   8.527    1.00 34.35 630 A 1 
ATOM 4853 C CD1 . TYR A 0 630 . -65.022  7.728   7.711    1.00 34.35 630 A 1 
ATOM 4854 C CD2 . TYR A 0 630 . -67.087  8.896   8.278    1.00 34.35 630 A 1 
ATOM 4855 C CE1 . TYR A 0 630 . -65.679  7.073   6.651    1.00 34.35 630 A 1 
ATOM 4856 C CE2 . TYR A 0 630 . -67.751  8.233   7.228    1.00 34.35 630 A 1 
ATOM 4857 O OH  . TYR A 0 630 . -67.688  6.704   5.385    1.00 34.35 630 A 1 
ATOM 4858 C CZ  . TYR A 0 630 . -67.047  7.325   6.410    1.00 34.35 630 A 1 
ATOM 4859 N N   . GLY A 0 631 . -62.691  7.749   11.355   1.00 31.67 631 A 1 
ATOM 4860 C CA  . GLY A 0 631 . -61.253  7.821   11.641   1.00 31.67 631 A 1 
ATOM 4861 C C   . GLY A 0 631 . -60.509  6.525   11.322   1.00 31.67 631 A 1 
ATOM 4862 O O   . GLY A 0 631 . -60.638  5.562   12.069   1.00 31.67 631 A 1 
ATOM 4863 N N   . SER A 0 632 . -59.753  6.497   10.215   1.00 34.08 632 A 1 
ATOM 4864 C CA  . SER A 0 632 . -58.675  5.524   9.947    1.00 34.08 632 A 1 
ATOM 4865 C C   . SER A 0 632 . -57.951  5.825   8.623    1.00 34.08 632 A 1 
ATOM 4866 C CB  . SER A 0 632 . -59.202  4.081   9.854    1.00 34.08 632 A 1 
ATOM 4867 O O   . SER A 0 632 . -58.506  5.557   7.560    1.00 34.08 632 A 1 
ATOM 4868 O OG  . SER A 0 632 . -58.107  3.201   9.675    1.00 34.08 632 A 1 
ATOM 4869 N N   . TYR A 0 633 . -56.731  6.369   8.698    1.00 37.61 633 A 1 
ATOM 4870 C CA  . TYR A 0 633 . -55.531  5.958   7.938    1.00 37.61 633 A 1 
ATOM 4871 C C   . TYR A 0 633 . -54.347  6.854   8.370    1.00 37.61 633 A 1 
ATOM 4872 C CB  . TYR A 0 633 . -55.712  5.987   6.396    1.00 37.61 633 A 1 
ATOM 4873 O O   . TYR A 0 633 . -54.493  8.069   8.402    1.00 37.61 633 A 1 
ATOM 4874 C CG  . TYR A 0 633 . -56.111  7.292   5.712    1.00 37.61 633 A 1 
ATOM 4875 C CD1 . TYR A 0 633 . -57.436  7.496   5.270    1.00 37.61 633 A 1 
ATOM 4876 C CD2 . TYR A 0 633 . -55.135  8.270   5.430    1.00 37.61 633 A 1 
ATOM 4877 C CE1 . TYR A 0 633 . -57.791  8.681   4.595    1.00 37.61 633 A 1 
ATOM 4878 C CE2 . TYR A 0 633 . -55.484  9.458   4.759    1.00 37.61 633 A 1 
ATOM 4879 O OH  . TYR A 0 633 . -57.161  10.816  3.705    1.00 37.61 633 A 1 
ATOM 4880 C CZ  . TYR A 0 633 . -56.817  9.668   4.346    1.00 37.61 633 A 1 
ATOM 4881 N N   . GLY A 0 634 . -53.157  6.369   8.735    1.00 39.00 634 A 1 
ATOM 4882 C CA  . GLY A 0 634 . -52.680  5.014   9.055    1.00 39.00 634 A 1 
ATOM 4883 C C   . GLY A 0 634 . -51.151  5.061   9.292    1.00 39.00 634 A 1 
ATOM 4884 O O   . GLY A 0 634 . -50.505  5.981   8.806    1.00 39.00 634 A 1 
ATOM 4885 N N   . GLY A 0 635 . -50.502  4.145   10.016   1.00 37.99 635 A 1 
ATOM 4886 C CA  . GLY A 0 635 . -51.032  3.067   10.855   1.00 37.99 635 A 1 
ATOM 4887 C C   . GLY A 0 635 . -49.990  1.970   11.136   1.00 37.99 635 A 1 
ATOM 4888 O O   . GLY A 0 635 . -49.298  1.533   10.222   1.00 37.99 635 A 1 
ATOM 4889 N N   . TYR A 0 636 . -49.937  1.477   12.374   1.00 40.54 636 A 1 
ATOM 4890 C CA  . TYR A 0 636 . -49.365  0.172   12.737   1.00 40.54 636 A 1 
ATOM 4891 C C   . TYR A 0 636 . -50.370  -0.557  13.645   1.00 40.54 636 A 1 
ATOM 4892 C CB  . TYR A 0 636 . -47.947  0.292   13.325   1.00 40.54 636 A 1 
ATOM 4893 O O   . TYR A 0 636 . -51.028  0.065   14.478   1.00 40.54 636 A 1 
ATOM 4894 C CG  . TYR A 0 636 . -47.646  1.518   14.171   1.00 40.54 636 A 1 
ATOM 4895 C CD1 . TYR A 0 636 . -47.061  2.651   13.569   1.00 40.54 636 A 1 
ATOM 4896 C CD2 . TYR A 0 636 . -47.899  1.513   15.557   1.00 40.54 636 A 1 
ATOM 4897 C CE1 . TYR A 0 636 . -46.727  3.774   14.349   1.00 40.54 636 A 1 
ATOM 4898 C CE2 . TYR A 0 636 . -47.553  2.631   16.343   1.00 40.54 636 A 1 
ATOM 4899 O OH  . TYR A 0 636 . -46.619  4.847   16.482   1.00 40.54 636 A 1 
ATOM 4900 C CZ  . TYR A 0 636 . -46.963  3.764   15.739   1.00 40.54 636 A 1 
ATOM 4901 N N   . GLY A 0 637 . -50.609  -1.843  13.372   1.00 37.59 637 A 1 
ATOM 4902 C CA  . GLY A 0 637 . -51.859  -2.520  13.743   1.00 37.59 637 A 1 
ATOM 4903 C C   . GLY A 0 637 . -51.801  -3.364  15.018   1.00 37.59 637 A 1 
ATOM 4904 O O   . GLY A 0 637 . -50.824  -4.062  15.265   1.00 37.59 637 A 1 
ATOM 4905 N N   . SER A 0 638 . -52.901  -3.362  15.778   1.00 35.42 638 A 1 
ATOM 4906 C CA  . SER A 0 638 . -53.144  -4.326  16.862   1.00 35.42 638 A 1 
ATOM 4907 C C   . SER A 0 638 . -53.574  -5.691  16.306   1.00 35.42 638 A 1 
ATOM 4908 C CB  . SER A 0 638 . -54.200  -3.776  17.824   1.00 35.42 638 A 1 
ATOM 4909 O O   . SER A 0 638 . -54.268  -5.759  15.290   1.00 35.42 638 A 1 
ATOM 4910 O OG  . SER A 0 638 . -54.401  -4.665  18.906   1.00 35.42 638 A 1 
ATOM 4911 N N   . GLY A 0 639 . -53.183  -6.776  16.984   1.00 35.67 639 A 1 
ATOM 4912 C CA  . GLY A 0 639 . -53.381  -8.151  16.513   1.00 35.67 639 A 1 
ATOM 4913 C C   . GLY A 0 639 . -53.264  -9.211  17.611   1.00 35.67 639 A 1 
ATOM 4914 O O   . GLY A 0 639 . -52.502  -10.163 17.470   1.00 35.67 639 A 1 
ATOM 4915 N N   . TYR A 0 640 . -53.999  -9.058  18.717   1.00 36.06 640 A 1 
ATOM 4916 C CA  . TYR A 0 640 . -54.085  -10.100 19.749   1.00 36.06 640 A 1 
ATOM 4917 C C   . TYR A 0 640 . -54.795  -11.362 19.221   1.00 36.06 640 A 1 
ATOM 4918 C CB  . TYR A 0 640 . -54.824  -9.568  20.990   1.00 36.06 640 A 1 
ATOM 4919 O O   . TYR A 0 640 . -55.964  -11.300 18.842   1.00 36.06 640 A 1 
ATOM 4920 C CG  . TYR A 0 640 . -53.947  -8.870  22.012   1.00 36.06 640 A 1 
ATOM 4921 C CD1 . TYR A 0 640 . -53.477  -9.587  23.131   1.00 36.06 640 A 1 
ATOM 4922 C CD2 . TYR A 0 640 . -53.625  -7.506  21.866   1.00 36.06 640 A 1 
ATOM 4923 C CE1 . TYR A 0 640 . -52.693  -8.941  24.105   1.00 36.06 640 A 1 
ATOM 4924 C CE2 . TYR A 0 640 . -52.838  -6.857  22.839   1.00 36.06 640 A 1 
ATOM 4925 O OH  . TYR A 0 640 . -51.622  -6.968  24.917   1.00 36.06 640 A 1 
ATOM 4926 C CZ  . TYR A 0 640 . -52.374  -7.575  23.964   1.00 36.06 640 A 1 
ATOM 4927 N N   . GLY A 0 641 . -54.119  -12.516 19.293   1.00 37.48 641 A 1 
ATOM 4928 C CA  . GLY A 0 641 . -54.728  -13.846 19.136   1.00 37.48 641 A 1 
ATOM 4929 C C   . GLY A 0 641 . -54.086  -14.721 18.055   1.00 37.48 641 A 1 
ATOM 4930 O O   . GLY A 0 641 . -54.501  -14.691 16.901   1.00 37.48 641 A 1 
ATOM 4931 N N   . GLY A 0 642 . -53.122  -15.565 18.438   1.00 36.79 642 A 1 
ATOM 4932 C CA  . GLY A 0 642 . -52.449  -16.479 17.506   1.00 36.79 642 A 1 
ATOM 4933 C C   . GLY A 0 642 . -51.388  -17.355 18.174   1.00 36.79 642 A 1 
ATOM 4934 O O   . GLY A 0 642 . -50.238  -16.967 18.317   1.00 36.79 642 A 1 
ATOM 4935 N N   . TYR A 0 643 . -51.803  -18.543 18.593   1.00 35.85 643 A 1 
ATOM 4936 C CA  . TYR A 0 643 . -50.979  -19.665 19.056   1.00 35.85 643 A 1 
ATOM 4937 C C   . TYR A 0 643 . -49.828  -20.041 18.093   1.00 35.85 643 A 1 
ATOM 4938 C CB  . TYR A 0 643 . -51.941  -20.872 19.191   1.00 35.85 643 A 1 
ATOM 4939 O O   . TYR A 0 643 . -49.984  -19.986 16.879   1.00 35.85 643 A 1 
ATOM 4940 C CG  . TYR A 0 643 . -52.957  -20.954 18.051   1.00 35.85 643 A 1 
ATOM 4941 C CD1 . TYR A 0 643 . -54.213  -20.324 18.192   1.00 35.85 643 A 1 
ATOM 4942 C CD2 . TYR A 0 643 . -52.579  -21.474 16.796   1.00 35.85 643 A 1 
ATOM 4943 C CE1 . TYR A 0 643 . -55.048  -20.145 17.072   1.00 35.85 643 A 1 
ATOM 4944 C CE2 . TYR A 0 643 . -53.418  -21.309 15.677   1.00 35.85 643 A 1 
ATOM 4945 O OH  . TYR A 0 643 . -55.420  -20.414 14.713   1.00 35.85 643 A 1 
ATOM 4946 C CZ  . TYR A 0 643 . -54.641  -20.623 15.807   1.00 35.85 643 A 1 
ATOM 4947 N N   . GLY A 0 644 . -48.753  -20.623 18.641   1.00 36.97 644 A 1 
ATOM 4948 C CA  . GLY A 0 644 . -48.055  -21.730 17.964   1.00 36.97 644 A 1 
ATOM 4949 C C   . GLY A 0 644 . -46.687  -21.453 17.326   1.00 36.97 644 A 1 
ATOM 4950 O O   . GLY A 0 644 . -46.587  -21.010 16.192   1.00 36.97 644 A 1 
ATOM 4951 N N   . SER A 0 645 . -45.648  -21.868 18.057   1.00 34.15 645 A 1 
ATOM 4952 C CA  . SER A 0 645 . -44.320  -22.330 17.607   1.00 34.15 645 A 1 
ATOM 4953 C C   . SER A 0 645 . -44.106  -22.590 16.098   1.00 34.15 645 A 1 
ATOM 4954 C CB  . SER A 0 645 . -44.085  -23.666 18.331   1.00 34.15 645 A 1 
ATOM 4955 O O   . SER A 0 645 . -44.813  -23.398 15.496   1.00 34.15 645 A 1 
ATOM 4956 O OG  . SER A 0 645 . -42.746  -24.100 18.231   1.00 34.15 645 A 1 
ATOM 4957 N N   . GLY A 0 646 . -43.028  -22.026 15.534   1.00 36.19 646 A 1 
ATOM 4958 C CA  . GLY A 0 646 . -42.527  -22.363 14.197   1.00 36.19 646 A 1 
ATOM 4959 C C   . GLY A 0 646 . -41.068  -21.938 13.980   1.00 36.19 646 A 1 
ATOM 4960 O O   . GLY A 0 646 . -40.785  -20.756 13.815   1.00 36.19 646 A 1 
ATOM 4961 N N   . TYR A 0 647 . -40.141  -22.900 13.977   1.00 35.87 647 A 1 
ATOM 4962 C CA  . TYR A 0 647 . -38.744  -22.694 13.565   1.00 35.87 647 A 1 
ATOM 4963 C C   . TYR A 0 647 . -38.605  -22.791 12.036   1.00 35.87 647 A 1 
ATOM 4964 C CB  . TYR A 0 647 . -37.835  -23.777 14.182   1.00 35.87 647 A 1 
ATOM 4965 O O   . TYR A 0 647 . -39.314  -23.573 11.406   1.00 35.87 647 A 1 
ATOM 4966 C CG  . TYR A 0 647 . -37.468  -23.642 15.650   1.00 35.87 647 A 1 
ATOM 4967 C CD1 . TYR A 0 647 . -36.158  -23.264 16.012   1.00 35.87 647 A 1 
ATOM 4968 C CD2 . TYR A 0 647 . -38.397  -23.990 16.651   1.00 35.87 647 A 1 
ATOM 4969 C CE1 . TYR A 0 647 . -35.776  -23.242 17.366   1.00 35.87 647 A 1 
ATOM 4970 C CE2 . TYR A 0 647 . -38.019  -23.963 18.008   1.00 35.87 647 A 1 
ATOM 4971 O OH  . TYR A 0 647 . -36.321  -23.586 19.670   1.00 35.87 647 A 1 
ATOM 4972 C CZ  . TYR A 0 647 . -36.704  -23.594 18.367   1.00 35.87 647 A 1 
ATOM 4973 N N   . GLY A 0 648 . -37.584  -22.132 11.477   1.00 37.87 648 A 1 
ATOM 4974 C CA  . GLY A 0 648 . -37.011  -22.484 10.170   1.00 37.87 648 A 1 
ATOM 4975 C C   . GLY A 0 648 . -37.148  -21.406 9.095    1.00 37.87 648 A 1 
ATOM 4976 O O   . GLY A 0 648 . -38.249  -21.033 8.703    1.00 37.87 648 A 1 
ATOM 4977 N N   . GLY A 0 649 . -36.007  -20.933 8.588    1.00 39.02 649 A 1 
ATOM 4978 C CA  . GLY A 0 649 . -35.951  -20.039 7.431    1.00 39.02 649 A 1 
ATOM 4979 C C   . GLY A 0 649 . -36.088  -20.777 6.095    1.00 39.02 649 A 1 
ATOM 4980 O O   . GLY A 0 649 . -35.935  -21.995 6.007    1.00 39.02 649 A 1 
ATOM 4981 N N   . TYR A 0 650 . -36.329  -20.012 5.034    1.00 40.77 650 A 1 
ATOM 4982 C CA  . TYR A 0 650 . -36.494  -20.485 3.657    1.00 40.77 650 A 1 
ATOM 4983 C C   . TYR A 0 650 . -35.406  -19.868 2.765    1.00 40.77 650 A 1 
ATOM 4984 C CB  . TYR A 0 650 . -37.927  -20.169 3.173    1.00 40.77 650 A 1 
ATOM 4985 O O   . TYR A 0 650 . -35.336  -18.650 2.632    1.00 40.77 650 A 1 
ATOM 4986 C CG  . TYR A 0 650 . -38.617  -19.007 3.879    1.00 40.77 650 A 1 
ATOM 4987 C CD1 . TYR A 0 650 . -39.499  -19.266 4.949    1.00 40.77 650 A 1 
ATOM 4988 C CD2 . TYR A 0 650 . -38.320  -17.676 3.526    1.00 40.77 650 A 1 
ATOM 4989 C CE1 . TYR A 0 650 . -40.085  -18.200 5.658    1.00 40.77 650 A 1 
ATOM 4990 C CE2 . TYR A 0 650 . -38.901  -16.606 4.237    1.00 40.77 650 A 1 
ATOM 4991 O OH  . TYR A 0 650 . -40.345  -15.848 6.005    1.00 40.77 650 A 1 
ATOM 4992 C CZ  . TYR A 0 650 . -39.787  -16.869 5.305    1.00 40.77 650 A 1 
ATOM 4993 N N   . GLY A 0 651 . -34.545  -20.705 2.168    1.00 40.42 651 A 1 
ATOM 4994 C CA  . GLY A 0 651 . -33.349  -20.226 1.449    1.00 40.42 651 A 1
[truncated: 96,873 more chars]
