# Supplementary material for: Self-assembling proteins compose the chemically resistant shell biomaterial of planktonic tintinnid ciliates
Source: Nat Commun. 2026 Jun 13;17:7507. doi: 10.1038/s41467-026-74402-4 (PMC13408134; doi:10.1038/s41467-026-74402-4)
Supplement: Supplementary file 6 — Supplementary Data 16 [file 41467_2026_74402_MOESM6_ESM.zip › AF2_structure_models/Tara_Unigene_41.cif]

data_0
#
_entry.id   0
#
_struct_asym.id          A
_struct_asym.entity_id   0
#
_entity_poly.entity_id        0
_entity_poly.type             polypeptide(L)
_entity_poly.pdbx_strand_id   A
#
_entity.id     0
_entity.type   polymer
#
loop_
_entity_poly_seq.entity_id
_entity_poly_seq.num
_entity_poly_seq.mon_id
0 1   MET 
0 2   LYS 
0 3   LEU 
0 4   ALA 
0 5   PHE 
0 6   ALA 
0 7   ALA 
0 8   ALA 
0 9   LEU 
0 10  VAL 
0 11  ALA 
0 12  ALA 
0 13  ALA 
0 14  SER 
0 15  ALA 
0 16  SER 
0 17  TRP 
0 18  GLN 
0 19  GLY 
0 20  GLY 
0 21  TYR 
0 22  GLY 
0 23  TYR 
0 24  GLY 
0 25  ALA 
0 26  PRO 
0 27  LEU 
0 28  LYS 
0 29  GLY 
0 30  GLY 
0 31  TYR 
0 32  GLY 
0 33  ARG 
0 34  LYS 
0 35  GLY 
0 36  GLN 
0 37  TYR 
0 38  ALA 
0 39  LYS 
0 40  LEU 
0 41  THR 
0 42  TYR 
0 43  GLN 
0 44  PRO 
0 45  VAL 
0 46  THR 
0 47  LYS 
0 48  VAL 
0 49  VAL 
0 50  GLN 
0 51  ARG 
0 52  ALA 
0 53  ALA 
0 54  SER 
0 55  ALA 
0 56  ASP 
0 57  ASN 
0 58  ALA 
0 59  SER 
0 60  ALA 
0 61  GLY 
0 62  TYR 
0 63  GLY 
0 64  ARG 
0 65  GLN 
0 66  ALA 
0 67  GLU 
0 68  LYS 
0 69  ARG 
0 70  VAL 
0 71  ALA 
0 72  GLN 
0 73  ASP 
0 74  TRP 
0 75  ASP 
0 76  ALA 
0 77  TRP 
0 78  GLY 
0 79  ARG 
0 80  ASP 
0 81  GLN 
0 82  ASP 
0 83  LEU 
0 84  ALA 
0 85  ILE 
0 86  ASP 
0 87  GLU 
0 88  SER 
0 89  TYR 
0 90  GLY 
0 91  LYS 
0 92  THR 
0 93  HIS 
0 94  ALA 
0 95  LYS 
0 96  SER 
0 97  TYR 
0 98  ALA 
0 99  ALA 
0 100 GLU 
0 101 SER 
0 102 TYR 
0 103 ASP 
0 104 GLU 
0 105 TRP 
0 106 ASP 
0 107 ASN 
0 108 LYS 
0 109 ASP 
0 110 ASP 
0 111 ASP 
0 112 LYS 
0 113 TRP 
0 114 GLY 
0 115 ALA 
0 116 GLN 
0 117 ALA 
0 118 TRP 
0 119 GLY 
0 120 LYS 
0 121 ASP 
0 122 ARG 
0 123 ASP 
0 124 MET 
0 125 SER 
0 126 ALA 
0 127 ALA 
0 128 SER 
0 129 SER 
0 130 LYS 
0 131 VAL 
0 132 GLY 
0 133 ALA 
0 134 ALA 
0 135 SER 
0 136 GLN 
0 137 LEU 
0 138 HIS 
0 139 LYS 
0 140 ASP 
0 141 ALA 
0 142 TYR 
0 143 GLY 
0 144 ASP 
0 145 ALA 
0 146 GLY 
0 147 TYR 
0 148 GLY 
0 149 ALA 
0 150 ALA 
0 151 ALA 
0 152 ALA 
0 153 ALA 
0 154 LYS 
0 155 LYS 
0 156 GLN 
0 157 GLN 
0 158 LYS 
0 159 GLY 
0 160 TYR 
0 161 SER 
0 162 GLY 
0 163 HIS 
0 164 LEU 
0 165 VAL 
0 166 GLN 
0 167 GLY 
0 168 TYR 
0 169 GLY 
0 170 GLY 
0 171 LYS 
0 172 GLN 
0 173 LEU 
0 174 GLY 
0 175 TYR 
0 176 GLY 
0 177 LYS 
0 178 GLY 
0 179 TYR 
0 180 GLY 
0 181 LEU 
0 182 LYS 
0 183 GLY 
0 184 GLY 
0 185 HIS 
0 186 GLY 
0 187 TYR 
0 188 GLY 
0 189 GLY 
0 190 GLN 
0 191 HIS 
0 192 ALA 
0 193 LEU 
0 194 GLY 
0 195 TYR 
0 196 ALA 
0 197 GLY 
0 198 GLY 
0 199 TYR 
0 200 GLY 
0 201 LYS 
0 202 GLN 
0 203 ALA 
0 204 VAL 
0 205 ALA 
0 206 GLN 
0 207 GLN 
0 208 ALA 
0 209 TYR 
0 210 ASP 
0 211 GLN 
0 212 GLN 
0 213 GLY 
0 214 TYR 
0 215 GLY 
0 216 ALA 
0 217 GLU 
0 218 LYS 
0 219 GLN 
0 220 ALA 
0 221 GLY 
0 222 ALA 
0 223 SER 
0 224 LEU 
0 225 LYS 
0 226 LYS 
0 227 ALA 
0 228 ALA 
0 229 GLN 
0 230 ARG 
0 231 SER 
0 232 MET 
0 233 TYR 
0 234 ASP 
0 235 ASN 
0 236 ASP 
0 237 GLU 
0 238 TRP 
0 239 ALA 
0 240 LYS 
0 241 GLN 
0 242 ALA 
0 243 TYR 
0 244 GLY 
0 245 SER 
0 246 ASP 
0 247 PHE 
0 248 ASP 
0 249 SER 
0 250 ARG 
0 251 TYR 
0 252 GLY 
0 253 LYS 
0 254 SER 
0 255 TYR 
0 256 ASP 
0 257 SER 
0 258 VAL 
0 259 GLN 
0 260 ALA 
0 261 ARG 
0 262 GLN 
0 263 TYR 
0 264 ASP 
0 265 ASN 
0 266 GLU 
0 267 HIS 
0 268 TYR 
0 269 ALA 
0 270 ARG 
0 271 GLU 
0 272 VAL 
0 273 ARG 
0 274 ALA 
0 275 ASP 
0 276 ASP 
0 277 ASP 
0 278 GLN 
0 279 TRP 
0 280 ALA 
0 281 GLU 
0 282 ASP 
0 283 TYR 
0 284 ASP 
0 285 ARG 
0 286 TYR 
0 287 THR 
0 288 ALA 
0 289 GLY 
0 290 HIS 
0 291 ASP 
0 292 GLN 
0 293 ASP 
0 294 TYR 
0 295 GLY 
0 296 GLN 
0 297 ALA 
0 298 ALA 
0 299 SER 
0 300 ALA 
0 301 GLN 
0 302 LYS 
0 303 HIS 
0 304 ASN 
0 305 ILE 
0 306 GLY 
0 307 LYS 
0 308 GLY 
0 309 TRP 
0 310 GLY 
0 311 LEU 
0 312 LYS 
0 313 LYS 
0 314 GLY 
0 315 GLY 
0 316 ILE 
0 317 ASP 
0 318 SER 
0 319 LYS 
0 320 ALA 
0 321 ALA 
0 322 SER 
0 323 ALA 
0 324 GLN 
0 325 ARG 
0 326 GLY 
0 327 GLY 
0 328 ASP 
0 329 TYR 
0 330 ASP 
0 331 ARG 
0 332 LYS 
0 333 MET 
0 334 ALA 
0 335 GLN 
0 336 ASP 
0 337 TRP 
0 338 ASP 
0 339 ALA 
0 340 TYR 
0 341 GLY 
0 342 ARG 
0 343 ASP 
0 344 GLN 
0 345 ASP 
0 346 PHE 
0 347 HIS 
0 348 GLU 
0 349 LYS 
0 350 VAL 
0 351 SER 
0 352 TYR 
0 353 ASP 
0 354 GLN 
0 355 THR 
0 356 ARG 
0 357 ALA 
0 358 LYS 
0 359 ALA 
0 360 TYR 
0 361 SER 
0 362 ALA 
0 363 GLU 
0 364 SER 
0 365 TYR 
0 366 ASP 
0 367 GLU 
0 368 TRP 
0 369 ASP 
0 370 ASN 
0 371 GLU 
0 372 ASP 
0 373 ALA 
0 374 ASP 
0 375 LYS 
0 376 TRP 
0 377 GLY 
0 378 ALA 
0 379 GLN 
0 380 ALA 
0 381 TRP 
0 382 GLY 
0 383 LYS 
0 384 ASP 
0 385 ARG 
0 386 ASP 
0 387 VAL 
0 388 LEU 
0 389 GLY 
0 390 ALA 
0 391 SER 
0 392 SER 
0 393 TYR 
0 394 GLY 
0 395 LYS 
0 396 ALA 
0 397 ALA 
0 398 SER 
0 399 SER 
0 400 GLY 
0 401 LYS 
0 402 TYR 
0 403 GLY 
0 404 GLN 
0 405 TYR 
0 406 GLY 
0 407 HIS 
0 408 ASP 
0 409 TYR 
0 410 GLY 
0 411 GLN 
0 412 ALA 
0 413 TYR 
0 414 ALA 
0 415 ALA 
0 416 GLY 
0 417 LYS 
0 418 GLY 
0 419 LYS 
0 420 GLY 
0 421 LEU 
0 422 GLY 
0 423 TYR 
0 424 GLY 
0 425 ILE 
0 426 GLY 
0 427 GLY 
0 428 ILE 
0 429 GLY 
0 430 GLY 
0 431 TYR 
0 432 GLY 
0 433 LYS 
0 434 GLY 
0 435 PRO 
0 436 ARG 
0 437 ASN 
0 438 ALA 
0 439 GLY 
0 440 ALA 
0 441 GLU 
0 442 GLY 
0 443 ALA 
0 444 TYR 
0 445 ALA 
0 446 ALA 
0 447 GLN 
0 448 ASN 
0 449 SER 
0 450 LEU 
0 451 TRP 
0 452 GLU 
0 453 GLY 
0 454 ALA 
0 455 SER 
0 456 LYS 
0 457 GLY 
0 458 TYR 
0 459 GLY 
0 460 ALA 
0 461 ALA 
0 462 LYS 
0 463 LEU 
0 464 GLY 
0 465 TYR 
0 466 ASP 
0 467 ASN 
0 468 ASP 
0 469 ALA 
0 470 PHE 
0 471 ALA 
0 472 LYS 
0 473 GLN 
0 474 ALA 
0 475 TYR 
0 476 GLY 
0 477 GLN 
0 478 ASP 
0 479 ALA 
0 480 ASP 
0 481 SER 
0 482 ARG 
0 483 TYR 
0 484 GLY 
0 485 LYS 
0 486 SER 
0 487 TYR 
0 488 ASP 
0 489 SER 
0 490 VAL 
0 491 SER 
0 492 ALA 
0 493 ARG 
0 494 SER 
0 495 TYR 
0 496 ASP 
0 497 ASN 
0 498 GLU 
0 499 LYS 
0 500 TYR 
0 501 ALA 
0 502 ARG 
0 503 TRP 
0 504 LEU 
0 505 GLN 
0 506 ALA 
0 507 ASP 
0 508 ASP 
0 509 ASP 
0 510 GLN 
0 511 TRP 
0 512 ALA 
0 513 GLU 
0 514 ASP 
0 515 TYR 
0 516 ASP 
0 517 SER 
0 518 TYR 
0 519 ASP 
0 520 SER 
0 521 GLY 
0 522 MET 
0 523 ALA 
0 524 ASP 
0 525 ALA 
0 526 TYR 
0 527 GLY 
0 528 ARG 
0 529 GLY 
0 530 ALA 
0 531 SER 
0 532 VAL 
0 533 TRP 
0 534 LYS 
0 535 ASP 
0 536 ALA 
0 537 GLN 
0 538 GLY 
0 539 LYS 
0 540 GLY 
0 541 TRP 
0 542 GLY 
0 543 LYS 
0 544 GLY 
0 545 PRO 
0 546 ILE 
0 547 LYS 
0 548 GLY 
0 549 GLU 
0 550 ILE 
0 551 ASP 
0 552 ALA 
0 553 ALA 
0 554 SER 
0 555 LYS 
0 556 ALA 
0 557 GLY 
0 558 TYR 
0 559 ALA 
0 560 GLY 
0 561 THR 
0 562 TRP 
0 563 GLY 
0 564 LYS 
0 565 SER 
0 566 GLY 
0 567 SER 
0 568 ASP 
0 569 TRP 
0 570 ASP 
0 571 ALA 
0 572 TYR 
0 573 GLY 
0 574 ARG 
0 575 ASP 
0 576 GLN 
0 577 ASP 
0 578 LEU 
0 579 GLU 
0 580 VAL 
0 581 ASP 
0 582 GLU 
0 583 SER 
0 584 TYR 
0 585 GLU 
0 586 ALA 
0 587 THR 
0 588 TRP 
0 589 ALA 
0 590 LYS 
0 591 SER 
0 592 TYR 
0 593 ASP 
0 594 ALA 
0 595 GLU 
0 596 SER 
0 597 TYR 
0 598 ASP 
0 599 GLU 
0 600 TRP 
0 601 ASP 
0 602 ASN 
0 603 LYS 
0 604 ASP 
0 605 ASP 
0 606 ASP 
0 607 ARG 
0 608 TRP 
0 609 GLY 
0 610 ALA 
0 611 GLN 
0 612 ALA 
0 613 TRP 
0 614 GLY 
0 615 LYS 
0 616 ASP 
0 617 ARG 
0 618 ASP 
0 619 LEU 
0 620 TYR 
0 621 GLY 
0 622 ALA 
0 623 SER 
0 624 SER 
0 625 GLU 
0 626 GLY 
0 627 ALA 
0 628 ARG 
0 629 ALA 
0 630 SER 
0 631 GLU 
0 632 GLY 
0 633 ASP 
0 634 LYS 
0 635 ASP 
0 636 LYS 
0 637 ALA 
0 638 GLY 
0 639 TYR 
0 640 ALA 
0 641 ALA 
0 642 ALA 
0 643 GLY 
0 644 ALA 
0 645 TYR 
0 646 LYS 
0 647 GLN 
0 648 GLY 
0 649 LYS 
0 650 LYS 
0 651 GLY 
0 652 ALA 
0 653 TYR 
0 654 GLY 
0 655 GLN 
0 656 ALA 
0 657 ILE 
0 658 GLY 
0 659 LEU 
0 660 GLY 
0 661 TYR 
0 662 GLY 
0 663 GLN 
0 664 ALA 
0 665 GLY 
0 666 LEU 
0 667 GLY 
0 668 TYR 
0 669 GLY 
0 670 GLY 
0 671 TYR 
0 672 GLY 
0 673 GLY 
0 674 GLN 
0 675 TYR 
0 676 GLY 
0 677 ALA 
0 678 LEU 
0 679 SER 
0 680 ALA 
0 681 GLN 
0 682 ALA 
0 683 TYR 
0 684 GLY 
0 685 GLY 
0 686 LEU 
0 687 ALA 
0 688 LYS 
0 689 GLN 
0 690 SER 
0 691 ALA 
0 692 VAL 
0 693 GLY 
0 694 ALA 
0 695 ALA 
0 696 GLY 
0 697 GLN 
0 698 GLY 
0 699 ALA 
0 700 ALA 
0 701 LYS 
0 702 ALA 
0 703 LYS 
0 704 GLU 
0 705 ASN 
0 706 GLY 
0 707 ALA 
0 708 SER 
0 709 ILE 
0 710 ALA 
0 711 ARG 
0 712 ALA 
0 713 ALA 
0 714 ALA 
0 715 VAL 
0 716 GLY 
0 717 ALA 
0 718 TYR 
0 719 ASP 
0 720 ASN 
0 721 ASP 
0 722 GLU 
0 723 TRP 
0 724 ALA 
0 725 LYS 
0 726 GLN 
0 727 ALA 
0 728 TYR 
0 729 GLY 
0 730 ARG 
0 731 ASP 
0 732 PHE 
0 733 ASP 
0 734 SER 
0 735 ARG 
0 736 TYR 
0 737 GLY 
0 738 LYS 
0 739 SER 
0 740 TYR 
0 741 ASP 
0 742 SER 
0 743 VAL 
0 744 ALA 
0 745 ALA 
0 746 ASN 
0 747 SER 
0 748 TYR 
0 749 ASP 
0 750 ASP 
0 751 GLU 
0 752 GLN 
0 753 TYR 
0 754 ALA 
0 755 ARG 
0 756 LYS 
0 757 VAL 
0 758 ARG 
0 759 ALA 
0 760 ASP 
0 761 ASP 
0 762 ASP 
0 763 GLN 
0 764 TRP 
0 765 ALA 
0 766 GLU 
0 767 ASP 
0 768 TYR 
0 769 ASP 
0 770 ARG 
0 771 ARG 
0 772 GLN 
0 773 GLU 
0 774 LYS 
0 775 ASP 
0 776 THR 
0 777 ASP 
0 778 ALA 
0 779 TYR 
0 780 ALA 
0 781 ALA 
0 782 GLY 
0 783 ALA 
0 784 SER 
0 785 ARG 
0 786 GLU 
0 787 TYR 
0 788 GLN 
0 789 GLN 
0 790 PRO 
0 791 THR 
0 792 ILE 
0 793 LYS 
0 794 LYS 
0 795 THR 
0 796 VAL 
0 797 HIS 
0 798 VAL 
0 799 PRO 
0 800 HIS 
0 801 ILE 
0 802 GLN 
0 803 HIS 
0 804 GLY 
0 805 SER 
0 806 TYR 
0 807 GLY 
0 808 SER 
0 809 TYR 
0 810 GLY 
0 811 GLY 
0 812 TYR 
0 813 GLY 
0 814 ARG 
0 815 GLY 
0 816 GLN 
0 817 TRP 
#
loop_
_chem_comp.id
_chem_comp.type
_chem_comp.name
ALA 'L-peptide linking' ALANINE         
ARG 'L-peptide linking' ARGININE        
ASN 'L-peptide linking' ASPARAGINE      
ASP 'L-peptide linking' 'ASPARTIC ACID' 
CYS 'L-peptide linking' CYSTEINE        
GLN 'L-peptide linking' GLUTAMINE       
GLU 'L-peptide linking' 'GLUTAMIC ACID' 
HIS 'L-peptide linking' HISTIDINE       
ILE 'L-peptide linking' ISOLEUCINE      
LEU 'L-peptide linking' LEUCINE         
LYS 'L-peptide linking' LYSINE          
MET 'L-peptide linking' METHIONINE      
PHE 'L-peptide linking' PHENYLALANINE   
PRO 'L-peptide linking' PROLINE         
SER 'L-peptide linking' SERINE          
THR 'L-peptide linking' THREONINE       
TRP 'L-peptide linking' TRYPTOPHAN      
TYR 'L-peptide linking' TYROSINE        
VAL 'L-peptide linking' VALINE          
GLY 'peptide linking'   GLYCINE         
#
loop_
_atom_site.group_PDB
_atom_site.id
_atom_site.type_symbol
_atom_site.label_atom_id
_atom_site.label_alt_id
_atom_site.label_comp_id
_atom_site.label_asym_id
_atom_site.label_entity_id
_atom_site.label_seq_id
_atom_site.pdbx_PDB_ins_code
_atom_site.Cartn_x
_atom_site.Cartn_y
_atom_site.Cartn_z
_atom_site.occupancy
_atom_site.B_iso_or_equiv
_atom_site.auth_seq_id
_atom_site.auth_asym_id
_atom_site.pdbx_PDB_model_num
ATOM 1    N N   . MET A 0 1   . 3.501    33.773  17.975   1.00 38.87 1   A 1 
ATOM 2    C CA  . MET A 0 1   . 2.132    33.760  18.552   1.00 38.87 1   A 1 
ATOM 3    C C   . MET A 0 1   . 1.645    32.317  18.595   1.00 38.87 1   A 1 
ATOM 4    C CB  . MET A 0 1   . 1.183    34.638  17.722   1.00 38.87 1   A 1 
ATOM 5    O O   . MET A 0 1   . 2.189    31.515  17.850   1.00 38.87 1   A 1 
ATOM 6    C CG  . MET A 0 1   . 1.431    36.129  17.984   1.00 38.87 1   A 1 
ATOM 7    S SD  . MET A 0 1   . 0.728    37.198  16.710   1.00 38.87 1   A 1 
ATOM 8    C CE  . MET A 0 1   . 0.828    38.817  17.522   1.00 38.87 1   A 1 
ATOM 9    N N   . LYS A 0 2   . 0.686    31.970  19.464   1.00 30.23 2   A 1 
ATOM 10   C CA  . LYS A 0 2   . 0.063    30.633  19.473   1.00 30.23 2   A 1 
ATOM 11   C C   . LYS A 0 2   . -1.103   30.608  18.482   1.00 30.23 2   A 1 
ATOM 12   C CB  . LYS A 0 2   . -0.506   30.281  20.863   1.00 30.23 2   A 1 
ATOM 13   O O   . LYS A 0 2   . -1.904   31.534  18.526   1.00 30.23 2   A 1 
ATOM 14   C CG  . LYS A 0 2   . 0.483    30.281  22.039   1.00 30.23 2   A 1 
ATOM 15   C CD  . LYS A 0 2   . -0.266   29.898  23.329   1.00 30.23 2   A 1 
ATOM 16   C CE  . LYS A 0 2   . 0.651    29.927  24.560   1.00 30.23 2   A 1 
ATOM 17   N NZ  . LYS A 0 2   . -0.063   29.475  25.786   1.00 30.23 2   A 1 
ATOM 18   N N   . LEU A 0 3   . -1.227   29.545  17.694   1.00 36.56 3   A 1 
ATOM 19   C CA  . LEU A 0 3   . -2.481   29.008  17.149   1.00 36.56 3   A 1 
ATOM 20   C C   . LEU A 0 3   . -2.197   27.568  16.694   1.00 36.56 3   A 1 
ATOM 21   C CB  . LEU A 0 3   . -3.036   29.892  16.007   1.00 36.56 3   A 1 
ATOM 22   O O   . LEU A 0 3   . -1.079   27.278  16.274   1.00 36.56 3   A 1 
ATOM 23   C CG  . LEU A 0 3   . -4.270   30.716  16.436   1.00 36.56 3   A 1 
ATOM 24   C CD1 . LEU A 0 3   . -4.567   31.807  15.410   1.00 36.56 3   A 1 
ATOM 25   C CD2 . LEU A 0 3   . -5.515   29.839  16.589   1.00 36.56 3   A 1 
ATOM 26   N N   . ALA A 0 4   . -3.162   26.665  16.859   1.00 35.24 4   A 1 
ATOM 27   C CA  . ALA A 0 4   . -2.995   25.234  16.601   1.00 35.24 4   A 1 
ATOM 28   C C   . ALA A 0 4   . -3.768   24.804  15.348   1.00 35.24 4   A 1 
ATOM 29   C CB  . ALA A 0 4   . -3.440   24.451  17.845   1.00 35.24 4   A 1 
ATOM 30   O O   . ALA A 0 4   . -4.793   25.401  15.022   1.00 35.24 4   A 1 
ATOM 31   N N   . PHE A 0 5   . -3.297   23.750  14.679   1.00 29.41 5   A 1 
ATOM 32   C CA  . PHE A 0 5   . -4.079   23.056  13.656   1.00 29.41 5   A 1 
ATOM 33   C C   . PHE A 0 5   . -5.203   22.244  14.310   1.00 29.41 5   A 1 
ATOM 34   C CB  . PHE A 0 5   . -3.169   22.149  12.811   1.00 29.41 5   A 1 
ATOM 35   O O   . PHE A 0 5   . -4.972   21.561  15.307   1.00 29.41 5   A 1 
ATOM 36   C CG  . PHE A 0 5   . -2.732   22.779  11.506   1.00 29.41 5   A 1 
ATOM 37   C CD1 . PHE A 0 5   . -3.400   22.445  10.311   1.00 29.41 5   A 1 
ATOM 38   C CD2 . PHE A 0 5   . -1.671   23.705  11.478   1.00 29.41 5   A 1 
ATOM 39   C CE1 . PHE A 0 5   . -3.004   23.025  9.094    1.00 29.41 5   A 1 
ATOM 40   C CE2 . PHE A 0 5   . -1.276   24.286  10.259   1.00 29.41 5   A 1 
ATOM 41   C CZ  . PHE A 0 5   . -1.942   23.944  9.068    1.00 29.41 5   A 1 
ATOM 42   N N   . ALA A 0 6   . -6.399   22.291  13.722   1.00 35.26 6   A 1 
ATOM 43   C CA  . ALA A 0 6   . -7.546   21.495  14.138   1.00 35.26 6   A 1 
ATOM 44   C C   . ALA A 0 6   . -8.305   20.956  12.912   1.00 35.26 6   A 1 
ATOM 45   C CB  . ALA A 0 6   . -8.440   22.340  15.055   1.00 35.26 6   A 1 
ATOM 46   O O   . ALA A 0 6   . -8.888   21.721  12.156   1.00 35.26 6   A 1 
ATOM 47   N N   . ALA A 0 7   . -8.239   19.631  12.763   1.00 33.51 7   A 1 
ATOM 48   C CA  . ALA A 0 7   . -9.182   18.698  12.138   1.00 33.51 7   A 1 
ATOM 49   C C   . ALA A 0 7   . -10.015  19.072  10.880   1.00 33.51 7   A 1 
ATOM 50   C CB  . ALA A 0 7   . -10.106  18.191  13.254   1.00 33.51 7   A 1 
ATOM 51   O O   . ALA A 0 7   . -10.896  19.922  10.913   1.00 33.51 7   A 1 
ATOM 52   N N   . ALA A 0 8   . -9.892   18.168  9.898    1.00 31.68 8   A 1 
ATOM 53   C CA  . ALA A 0 8   . -10.969  17.551  9.107    1.00 31.68 8   A 1 
ATOM 54   C C   . ALA A 0 8   . -11.686  18.329  7.981    1.00 31.68 8   A 1 
ATOM 55   C CB  . ALA A 0 8   . -11.982  16.891  10.058   1.00 31.68 8   A 1 
ATOM 56   O O   . ALA A 0 8   . -12.382  19.316  8.196    1.00 31.68 8   A 1 
ATOM 57   N N   . LEU A 0 9   . -11.691  17.695  6.801    1.00 31.52 9   A 1 
ATOM 58   C CA  . LEU A 0 9   . -12.843  17.664  5.898    1.00 31.52 9   A 1 
ATOM 59   C C   . LEU A 0 9   . -12.943  16.267  5.257    1.00 31.52 9   A 1 
ATOM 60   C CB  . LEU A 0 9   . -12.717  18.768  4.830    1.00 31.52 9   A 1 
ATOM 61   O O   . LEU A 0 9   . -12.035  15.855  4.543    1.00 31.52 9   A 1 
ATOM 62   C CG  . LEU A 0 9   . -14.013  18.952  4.014    1.00 31.52 9   A 1 
ATOM 63   C CD1 . LEU A 0 9   . -15.079  19.703  4.817    1.00 31.52 9   A 1 
ATOM 64   C CD2 . LEU A 0 9   . -13.738  19.745  2.738    1.00 31.52 9   A 1 
ATOM 65   N N   . VAL A 0 10  . -14.042  15.550  5.509    1.00 31.54 10  A 1 
ATOM 66   C CA  . VAL A 0 10  . -14.448  14.339  4.770    1.00 31.54 10  A 1 
ATOM 67   C C   . VAL A 0 10  . -15.945  14.464  4.491    1.00 31.54 10  A 1 
ATOM 68   C CB  . VAL A 0 10  . -14.130  13.027  5.528    1.00 31.54 10  A 1 
ATOM 69   O O   . VAL A 0 10  . -16.763  14.244  5.381    1.00 31.54 10  A 1 
ATOM 70   C CG1 . VAL A 0 10  . -14.675  11.792  4.791    1.00 31.54 10  A 1 
ATOM 71   C CG2 . VAL A 0 10  . -12.619  12.820  5.691    1.00 31.54 10  A 1 
ATOM 72   N N   . ALA A 0 11  . -16.278  14.895  3.276    1.00 37.20 11  A 1 
ATOM 73   C CA  . ALA A 0 11  . -17.625  15.009  2.710    1.00 37.20 11  A 1 
ATOM 74   C C   . ALA A 0 11  . -17.486  15.398  1.223    1.00 37.20 11  A 1 
ATOM 75   C CB  . ALA A 0 11  . -18.397  16.117  3.451    1.00 37.20 11  A 1 
ATOM 76   O O   . ALA A 0 11  . -16.597  16.179  0.898    1.00 37.20 11  A 1 
ATOM 77   N N   . ALA A 0 12  . -18.323  14.956  0.284    1.00 35.22 12  A 1 
ATOM 78   C CA  . ALA A 0 12  . -19.293  13.855  0.281    1.00 35.22 12  A 1 
ATOM 79   C C   . ALA A 0 12  . -19.573  13.465  -1.190   1.00 35.22 12  A 1 
ATOM 80   C CB  . ALA A 0 12  . -20.591  14.287  0.981    1.00 35.22 12  A 1 
ATOM 81   O O   . ALA A 0 12  . -19.196  14.196  -2.107   1.00 35.22 12  A 1 
ATOM 82   N N   . ALA A 0 13  . -20.233  12.330  -1.433   1.00 31.68 13  A 1 
ATOM 83   C CA  . ALA A 0 13  . -20.558  11.885  -2.789   1.00 31.68 13  A 1 
ATOM 84   C C   . ALA A 0 13  . -21.763  12.628  -3.415   1.00 31.68 13  A 1 
ATOM 85   C CB  . ALA A 0 13  . -20.774  10.366  -2.766   1.00 31.68 13  A 1 
ATOM 86   O O   . ALA A 0 13  . -22.686  13.041  -2.719   1.00 31.68 13  A 1 
ATOM 87   N N   . SER A 0 14  . -21.761  12.695  -4.754   1.00 32.75 14  A 1 
ATOM 88   C CA  . SER A 0 14  . -22.922  12.826  -5.664   1.00 32.75 14  A 1 
ATOM 89   C C   . SER A 0 14  . -23.963  13.952  -5.462   1.00 32.75 14  A 1 
ATOM 90   C CB  . SER A 0 14  . -23.650  11.471  -5.742   1.00 32.75 14  A 1 
ATOM 91   O O   . SER A 0 14  . -24.885  13.800  -4.666   1.00 32.75 14  A 1 
ATOM 92   O OG  . SER A 0 14  . -24.126  11.058  -4.476   1.00 32.75 14  A 1 
ATOM 93   N N   . ALA A 0 15  . -23.955  14.968  -6.348   1.00 34.54 15  A 1 
ATOM 94   C CA  . ALA A 0 15  . -25.174  15.650  -6.836   1.00 34.54 15  A 1 
ATOM 95   C C   . ALA A 0 15  . -24.959  16.476  -8.137   1.00 34.54 15  A 1 
ATOM 96   C CB  . ALA A 0 15  . -25.753  16.570  -5.749   1.00 34.54 15  A 1 
ATOM 97   O O   . ALA A 0 15  . -24.079  17.325  -8.197   1.00 34.54 15  A 1 
ATOM 98   N N   . SER A 0 16  . -25.817  16.241  -9.144   1.00 34.87 16  A 1 
ATOM 99   C CA  . SER A 0 16  . -26.302  17.149  -10.223  1.00 34.87 16  A 1 
ATOM 100  C C   . SER A 0 16  . -25.405  18.215  -10.910  1.00 34.87 16  A 1 
ATOM 101  C CB  . SER A 0 16  . -27.563  17.868  -9.727   1.00 34.87 16  A 1 
ATOM 102  O O   . SER A 0 16  . -24.958  19.182  -10.300  1.00 34.87 16  A 1 
ATOM 103  O OG  . SER A 0 16  . -27.277  18.588  -8.546   1.00 34.87 16  A 1 
ATOM 104  N N   . TRP A 0 17  . -25.361  18.166  -12.251  1.00 28.22 17  A 1 
ATOM 105  C CA  . TRP A 0 17  . -25.055  19.301  -13.152  1.00 28.22 17  A 1 
ATOM 106  C C   . TRP A 0 17  . -26.133  20.409  -13.125  1.00 28.22 17  A 1 
ATOM 107  C CB  . TRP A 0 17  . -25.077  18.785  -14.609  1.00 28.22 17  A 1 
ATOM 108  O O   . TRP A 0 17  . -27.311  20.062  -13.148  1.00 28.22 17  A 1 
ATOM 109  C CG  . TRP A 0 17  . -23.851  18.195  -15.227  1.00 28.22 17  A 1 
ATOM 110  C CD1 . TRP A 0 17  . -22.874  17.489  -14.614  1.00 28.22 17  A 1 
ATOM 111  C CD2 . TRP A 0 17  . -23.478  18.254  -16.640  1.00 28.22 17  A 1 
ATOM 112  C CE2 . TRP A 0 17  . -22.238  17.572  -16.812  1.00 28.22 17  A 1 
ATOM 113  C CE3 . TRP A 0 17  . -24.068  18.821  -17.794  1.00 28.22 17  A 1 
ATOM 114  N NE1 . TRP A 0 17  . -21.920  17.120  -15.547  1.00 28.22 17  A 1 
ATOM 115  C CH2 . TRP A 0 17  . -22.214  18.054  -19.187  1.00 28.22 17  A 1 
ATOM 116  C CZ2 . TRP A 0 17  . -21.607  17.470  -18.061  1.00 28.22 17  A 1 
ATOM 117  C CZ3 . TRP A 0 17  . -23.443  18.725  -19.053  1.00 28.22 17  A 1 
ATOM 118  N N   . GLN A 0 18  . -25.747  21.693  -13.294  1.00 34.38 18  A 1 
ATOM 119  C CA  . GLN A 0 18  . -26.223  22.578  -14.394  1.00 34.38 18  A 1 
ATOM 120  C C   . GLN A 0 18  . -25.684  24.037  -14.350  1.00 34.38 18  A 1 
ATOM 121  C CB  . GLN A 0 18  . -27.771  22.658  -14.482  1.00 34.38 18  A 1 
ATOM 122  O O   . GLN A 0 18  . -25.949  24.770  -13.407  1.00 34.38 18  A 1 
ATOM 123  C CG  . GLN A 0 18  . -28.322  21.763  -15.611  1.00 34.38 18  A 1 
ATOM 124  C CD  . GLN A 0 18  . -29.847  21.743  -15.700  1.00 34.38 18  A 1 
ATOM 125  N NE2 . GLN A 0 18  . -30.403  21.279  -16.799  1.00 34.38 18  A 1 
ATOM 126  O OE1 . GLN A 0 18  . -30.582  22.145  -14.819  1.00 34.38 18  A 1 
ATOM 127  N N   . GLY A 0 19  . -25.095  24.497  -15.469  1.00 32.96 19  A 1 
ATOM 128  C CA  . GLY A 0 19  . -25.287  25.860  -16.014  1.00 32.96 19  A 1 
ATOM 129  C C   . GLY A 0 19  . -24.334  27.015  -15.627  1.00 32.96 19  A 1 
ATOM 130  O O   . GLY A 0 19  . -24.027  27.229  -14.463  1.00 32.96 19  A 1 
ATOM 131  N N   . GLY A 0 20  . -23.993  27.855  -16.624  1.00 34.70 20  A 1 
ATOM 132  C CA  . GLY A 0 20  . -23.645  29.280  -16.429  1.00 34.70 20  A 1 
ATOM 133  C C   . GLY A 0 20  . -22.203  29.725  -16.740  1.00 34.70 20  A 1 
ATOM 134  O O   . GLY A 0 20  . -21.367  29.781  -15.847  1.00 34.70 20  A 1 
ATOM 135  N N   . TYR A 0 21  . -21.930  30.162  -17.977  1.00 32.29 21  A 1 
ATOM 136  C CA  . TYR A 0 21  . -20.709  30.921  -18.321  1.00 32.29 21  A 1 
ATOM 137  C C   . TYR A 0 21  . -20.872  32.427  -18.037  1.00 32.29 21  A 1 
ATOM 138  C CB  . TYR A 0 21  . -20.344  30.725  -19.807  1.00 32.29 21  A 1 
ATOM 139  O O   . TYR A 0 21  . -21.931  32.995  -18.301  1.00 32.29 21  A 1 
ATOM 140  C CG  . TYR A 0 21  . -19.244  29.718  -20.085  1.00 32.29 21  A 1 
ATOM 141  C CD1 . TYR A 0 21  . -17.912  30.153  -20.254  1.00 32.29 21  A 1 
ATOM 142  C CD2 . TYR A 0 21  . -19.558  28.354  -20.222  1.00 32.29 21  A 1 
ATOM 143  C CE1 . TYR A 0 21  . -16.898  29.227  -20.573  1.00 32.29 21  A 1 
ATOM 144  C CE2 . TYR A 0 21  . -18.549  27.426  -20.543  1.00 32.29 21  A 1 
ATOM 145  O OH  . TYR A 0 21  . -16.260  26.956  -21.050  1.00 32.29 21  A 1 
ATOM 146  C CZ  . TYR A 0 21  . -17.220  27.860  -20.725  1.00 32.29 21  A 1 
ATOM 147  N N   . GLY A 0 22  . -19.794  33.099  -17.615  1.00 35.48 22  A 1 
ATOM 148  C CA  . GLY A 0 22  . -19.733  34.563  -17.512  1.00 35.48 22  A 1 
ATOM 149  C C   . GLY A 0 22  . -18.298  35.085  -17.372  1.00 35.48 22  A 1 
ATOM 150  O O   . GLY A 0 22  . -17.666  34.885  -16.341  1.00 35.48 22  A 1 
ATOM 151  N N   . TYR A 0 23  . -17.776  35.751  -18.406  1.00 31.25 23  A 1 
ATOM 152  C CA  . TYR A 0 23  . -16.422  36.328  -18.406  1.00 31.25 23  A 1 
ATOM 153  C C   . TYR A 0 23  . -16.383  37.728  -17.768  1.00 31.25 23  A 1 
ATOM 154  C CB  . TYR A 0 23  . -15.865  36.394  -19.842  1.00 31.25 23  A 1 
ATOM 155  O O   . TYR A 0 23  . -17.228  38.574  -18.055  1.00 31.25 23  A 1 
ATOM 156  C CG  . TYR A 0 23  . -15.037  35.198  -20.280  1.00 31.25 23  A 1 
ATOM 157  C CD1 . TYR A 0 23  . -13.628  35.284  -20.289  1.00 31.25 23  A 1 
ATOM 158  C CD2 . TYR A 0 23  . -15.668  34.019  -20.723  1.00 31.25 23  A 1 
ATOM 159  C CE1 . TYR A 0 23  . -12.852  34.201  -20.748  1.00 31.25 23  A 1 
ATOM 160  C CE2 . TYR A 0 23  . -14.894  32.934  -21.182  1.00 31.25 23  A 1 
ATOM 161  O OH  . TYR A 0 23  . -12.754  31.975  -21.655  1.00 31.25 23  A 1 
ATOM 162  C CZ  . TYR A 0 23  . -13.486  33.024  -21.199  1.00 31.25 23  A 1 
ATOM 163  N N   . GLY A 0 24  . -15.331  38.005  -16.992  1.00 35.75 24  A 1 
ATOM 164  C CA  . GLY A 0 24  . -14.969  39.336  -16.494  1.00 35.75 24  A 1 
ATOM 165  C C   . GLY A 0 24  . -13.460  39.406  -16.234  1.00 35.75 24  A 1 
ATOM 166  O O   . GLY A 0 24  . -12.905  38.497  -15.625  1.00 35.75 24  A 1 
ATOM 167  N N   . ALA A 0 25  . -12.785  40.434  -16.757  1.00 36.03 25  A 1 
ATOM 168  C CA  . ALA A 0 25  . -11.319  40.484  -16.877  1.00 36.03 25  A 1 
ATOM 169  C C   . ALA A 0 25  . -10.700  41.676  -16.075  1.00 36.03 25  A 1 
ATOM 170  C CB  . ALA A 0 25  . -11.021  40.359  -18.380  1.00 36.03 25  A 1 
ATOM 171  O O   . ALA A 0 25  . -11.385  42.214  -15.207  1.00 36.03 25  A 1 
ATOM 172  N N   . PRO A 0 26  . -9.399   42.033  -16.188  1.00 47.24 26  A 1 
ATOM 173  C CA  . PRO A 0 26  . -8.488   41.830  -15.055  1.00 47.24 26  A 1 
ATOM 174  C C   . PRO A 0 26  . -7.759   43.101  -14.567  1.00 47.24 26  A 1 
ATOM 175  C CB  . PRO A 0 26  . -7.487   40.812  -15.611  1.00 47.24 26  A 1 
ATOM 176  O O   . PRO A 0 26  . -7.652   44.093  -15.287  1.00 47.24 26  A 1 
ATOM 177  C CG  . PRO A 0 26  . -7.352   41.187  -17.094  1.00 47.24 26  A 1 
ATOM 178  C CD  . PRO A 0 26  . -8.555   42.089  -17.377  1.00 47.24 26  A 1 
ATOM 179  N N   . LEU A 0 27  . -7.156   43.053  -13.369  1.00 35.29 27  A 1 
ATOM 180  C CA  . LEU A 0 27  . -6.273   44.117  -12.862  1.00 35.29 27  A 1 
ATOM 181  C C   . LEU A 0 27  . -4.982   43.601  -12.204  1.00 35.29 27  A 1 
ATOM 182  C CB  . LEU A 0 27  . -7.053   45.089  -11.952  1.00 35.29 27  A 1 
ATOM 183  O O   . LEU A 0 27  . -4.873   42.447  -11.802  1.00 35.29 27  A 1 
ATOM 184  C CG  . LEU A 0 27  . -7.785   46.213  -12.715  1.00 35.29 27  A 1 
ATOM 185  C CD1 . LEU A 0 27  . -8.583   47.062  -11.726  1.00 35.29 27  A 1 
ATOM 186  C CD2 . LEU A 0 27  . -6.818   47.157  -13.446  1.00 35.29 27  A 1 
ATOM 187  N N   . LYS A 0 28  . -3.980   44.490  -12.168  1.00 33.25 28  A 1 
ATOM 188  C CA  . LYS A 0 28  . -2.567   44.225  -11.844  1.00 33.25 28  A 1 
ATOM 189  C C   . LYS A 0 28  . -2.251   44.430  -10.354  1.00 33.25 28  A 1 
ATOM 190  C CB  . LYS A 0 28  . -1.669   45.193  -12.643  1.00 33.25 28  A 1 
ATOM 191  O O   . LYS A 0 28  . -2.763   45.363  -9.746   1.00 33.25 28  A 1 
ATOM 192  C CG  . LYS A 0 28  . -1.830   45.179  -14.173  1.00 33.25 28  A 1 
ATOM 193  C CD  . LYS A 0 28  . -1.021   46.337  -14.782  1.00 33.25 28  A 1 
ATOM 194  C CE  . LYS A 0 28  . -1.146   46.354  -16.311  1.00 33.25 28  A 1 
ATOM 195  N NZ  . LYS A 0 28  . -0.437   47.515  -16.908  1.00 33.25 28  A 1 
ATOM 196  N N   . GLY A 0 29  . -1.284   43.673  -9.837   1.00 34.82 29  A 1 
ATOM 197  C CA  . GLY A 0 29  . -0.609   43.900  -8.550   1.00 34.82 29  A 1 
ATOM 198  C C   . GLY A 0 29  . 0.283    42.702  -8.211   1.00 34.82 29  A 1 
ATOM 199  O O   . GLY A 0 29  . -0.113   41.579  -8.496   1.00 34.82 29  A 1 
ATOM 200  N N   . GLY A 0 30  . 1.492    42.913  -7.680   1.00 31.88 30  A 1 
ATOM 201  C CA  . GLY A 0 30  . 2.474    41.835  -7.465   1.00 31.88 30  A 1 
ATOM 202  C C   . GLY A 0 30  . 3.245    41.938  -6.145   1.00 31.88 30  A 1 
ATOM 203  O O   . GLY A 0 30  . 2.880    42.735  -5.285   1.00 31.88 30  A 1 
ATOM 204  N N   . TYR A 0 31  . 4.343    41.170  -6.058   1.00 38.78 31  A 1 
ATOM 205  C CA  . TYR A 0 31  . 5.221    40.943  -4.889   1.00 38.78 31  A 1 
ATOM 206  C C   . TYR A 0 31  . 4.586    40.085  -3.755   1.00 38.78 31  A 1 
ATOM 207  C CB  . TYR A 0 31  . 5.788    42.273  -4.338   1.00 38.78 31  A 1 
ATOM 208  O O   . TYR A 0 31  . 3.447    40.325  -3.385   1.00 38.78 31  A 1 
ATOM 209  C CG  . TYR A 0 31  . 6.243    43.313  -5.359   1.00 38.78 31  A 1 
ATOM 210  C CD1 . TYR A 0 31  . 7.464    43.155  -6.044   1.00 38.78 31  A 1 
ATOM 211  C CD2 . TYR A 0 31  . 5.456    44.458  -5.601   1.00 38.78 31  A 1 
ATOM 212  C CE1 . TYR A 0 31  . 7.889    44.127  -6.975   1.00 38.78 31  A 1 
ATOM 213  C CE2 . TYR A 0 31  . 5.868    45.425  -6.538   1.00 38.78 31  A 1 
ATOM 214  O OH  . TYR A 0 31  . 7.481    46.199  -8.130   1.00 38.78 31  A 1 
ATOM 215  C CZ  . TYR A 0 31  . 7.086    45.262  -7.227   1.00 38.78 31  A 1 
ATOM 216  N N   . GLY A 0 32  . 5.262    39.103  -3.130   1.00 35.93 32  A 1 
ATOM 217  C CA  . GLY A 0 32  . 6.475    38.384  -3.559   1.00 35.93 32  A 1 
ATOM 218  C C   . GLY A 0 32  . 7.341    37.752  -2.443   1.00 35.93 32  A 1 
ATOM 219  O O   . GLY A 0 32  . 7.750    38.453  -1.519   1.00 35.93 32  A 1 
ATOM 220  N N   . ARG A 0 33  . 7.790    36.508  -2.694   1.00 37.72 33  A 1 
ATOM 221  C CA  . ARG A 0 33  . 8.786    35.668  -1.975   1.00 37.72 33  A 1 
ATOM 222  C C   . ARG A 0 33  . 8.232    34.942  -0.732   1.00 37.72 33  A 1 
ATOM 223  C CB  . ARG A 0 33  . 10.096   36.418  -1.640   1.00 37.72 33  A 1 
ATOM 224  O O   . ARG A 0 33  . 8.004    35.575  0.298    1.00 37.72 33  A 1 
ATOM 225  C CG  . ARG A 0 33  . 10.718   37.276  -2.755   1.00 37.72 33  A 1 
ATOM 226  C CD  . ARG A 0 33  . 12.058   37.851  -2.266   1.00 37.72 33  A 1 
ATOM 227  N NE  . ARG A 0 33  . 12.508   38.999  -3.081   1.00 37.72 33  A 1 
ATOM 228  N NH1 . ARG A 0 33  . 14.767   38.545  -3.154   1.00 37.72 33  A 1 
ATOM 229  N NH2 . ARG A 0 33  . 13.992   40.425  -4.056   1.00 37.72 33  A 1 
ATOM 230  C CZ  . ARG A 0 33  . 13.748   39.312  -3.423   1.00 37.72 33  A 1 
ATOM 231  N N   . LYS A 0 34  . 8.332    33.605  -0.707   1.00 37.72 34  A 1 
ATOM 232  C CA  . LYS A 0 34  . 9.577    32.849  -0.423   1.00 37.72 34  A 1 
ATOM 233  C C   . LYS A 0 34  . 9.524    31.363  -0.825   1.00 37.72 34  A 1 
ATOM 234  C CB  . LYS A 0 34  . 9.850    32.875  1.095    1.00 37.72 34  A 1 
ATOM 235  O O   . LYS A 0 34  . 8.696    30.611  -0.336   1.00 37.72 34  A 1 
ATOM 236  C CG  . LYS A 0 34  . 10.769   34.012  1.551    1.00 37.72 34  A 1 
ATOM 237  C CD  . LYS A 0 34  . 10.964   33.891  3.066    1.00 37.72 34  A 1 
ATOM 238  C CE  . LYS A 0 34  . 11.957   34.934  3.578    1.00 37.72 34  A 1 
ATOM 239  N NZ  . LYS A 0 34  . 12.191   34.757  5.032    1.00 37.72 34  A 1 
ATOM 240  N N   . GLY A 0 35  . 10.560   30.916  -1.539   1.00 37.72 35  A 1 
ATOM 241  C CA  . GLY A 0 35  . 10.879   29.498  -1.747   1.00 37.72 35  A 1 
ATOM 242  C C   . GLY A 0 35  . 12.131   29.353  -2.612   1.00 37.72 35  A 1 
ATOM 243  O O   . GLY A 0 35  . 12.031   29.356  -3.832   1.00 37.72 35  A 1 
ATOM 244  N N   . GLN A 0 36  . 13.320   29.319  -2.000   1.00 28.76 36  A 1 
ATOM 245  C CA  . GLN A 0 36  . 14.586   29.226  -2.738   1.00 28.76 36  A 1 
ATOM 246  C C   . GLN A 0 36  . 15.095   27.785  -2.793   1.00 28.76 36  A 1 
ATOM 247  C CB  . GLN A 0 36  . 15.661   30.170  -2.163   1.00 28.76 36  A 1 
ATOM 248  O O   . GLN A 0 36  . 15.962   27.406  -2.010   1.00 28.76 36  A 1 
ATOM 249  C CG  . GLN A 0 36  . 15.389   31.650  -2.453   1.00 28.76 36  A 1 
ATOM 250  C CD  . GLN A 0 36  . 16.583   32.518  -2.068   1.00 28.76 36  A 1 
ATOM 251  N NE2 . GLN A 0 36  . 17.520   32.748  -2.961   1.00 28.76 36  A 1 
ATOM 252  O OE1 . GLN A 0 36  . 16.688   33.019  -0.961   1.00 28.76 36  A 1 
ATOM 253  N N   . TYR A 0 37  . 14.641   27.039  -3.797   1.00 34.68 37  A 1 
ATOM 254  C CA  . TYR A 0 37  . 15.573   26.158  -4.493   1.00 34.68 37  A 1 
ATOM 255  C C   . TYR A 0 37  . 16.441   27.060  -5.369   1.00 34.68 37  A 1 
ATOM 256  C CB  . TYR A 0 37  . 14.830   25.090  -5.301   1.00 34.68 37  A 1 
ATOM 257  O O   . TYR A 0 37  . 15.926   27.861  -6.155   1.00 34.68 37  A 1 
ATOM 258  C CG  . TYR A 0 37  . 14.119   24.092  -4.411   1.00 34.68 37  A 1 
ATOM 259  C CD1 . TYR A 0 37  . 14.762   22.895  -4.035   1.00 34.68 37  A 1 
ATOM 260  C CD2 . TYR A 0 37  . 12.825   24.376  -3.932   1.00 34.68 37  A 1 
ATOM 261  C CE1 . TYR A 0 37  . 14.108   21.978  -3.189   1.00 34.68 37  A 1 
ATOM 262  C CE2 . TYR A 0 37  . 12.181   23.473  -3.066   1.00 34.68 37  A 1 
ATOM 263  O OH  . TYR A 0 37  . 12.170   21.395  -1.887   1.00 34.68 37  A 1 
ATOM 264  C CZ  . TYR A 0 37  . 12.817   22.269  -2.699   1.00 34.68 37  A 1 
ATOM 265  N N   . ALA A 0 38  . 17.758   27.003  -5.191   1.00 33.69 38  A 1 
ATOM 266  C CA  . ALA A 0 38  . 18.661   27.665  -6.115   1.00 33.69 38  A 1 
ATOM 267  C C   . ALA A 0 38  . 18.647   26.854  -7.411   1.00 33.69 38  A 1 
ATOM 268  C CB  . ALA A 0 38  . 20.055   27.775  -5.482   1.00 33.69 38  A 1 
ATOM 269  O O   . ALA A 0 38  . 19.273   25.800  -7.470   1.00 33.69 38  A 1 
ATOM 270  N N   . LYS A 0 39  . 17.935   27.331  -8.443   1.00 32.79 39  A 1 
ATOM 271  C CA  . LYS A 0 39  . 18.134   26.806  -9.795   1.00 32.79 39  A 1 
ATOM 272  C C   . LYS A 0 39  . 19.596   27.066  -10.143  1.00 32.79 39  A 1 
ATOM 273  C CB  . LYS A 0 39  . 17.152   27.428  -10.815  1.00 32.79 39  A 1 
ATOM 274  O O   . LYS A 0 39  . 19.960   28.216  -10.400  1.00 32.79 39  A 1 
ATOM 275  C CG  . LYS A 0 39  . 17.344   26.786  -12.205  1.00 32.79 39  A 1 
ATOM 276  C CD  . LYS A 0 39  . 16.304   27.186  -13.267  1.00 32.79 39  A 1 
ATOM 277  C CE  . LYS A 0 39  . 16.596   26.349  -14.528  1.00 32.79 39  A 1 
ATOM 278  N NZ  . LYS A 0 39  . 15.605   26.515  -15.624  1.00 32.79 39  A 1 
ATOM 279  N N   . LEU A 0 40  . 20.421   26.020  -10.126  1.00 34.16 40  A 1 
ATOM 280  C CA  . LEU A 0 40  . 21.689   26.050  -10.833  1.00 34.16 40  A 1 
ATOM 281  C C   . LEU A 0 40  . 21.322   26.233  -12.303  1.00 34.16 40  A 1 
ATOM 282  C CB  . LEU A 0 40  . 22.524   24.772  -10.592  1.00 34.16 40  A 1 
ATOM 283  O O   . LEU A 0 40  . 20.885   25.311  -12.980  1.00 34.16 40  A 1 
ATOM 284  C CG  . LEU A 0 40  . 23.525   24.879  -9.425   1.00 34.16 40  A 1 
ATOM 285  C CD1 . LEU A 0 40  . 22.840   24.885  -8.057   1.00 34.16 40  A 1 
ATOM 286  C CD2 . LEU A 0 40  . 24.516   23.716  -9.462   1.00 34.16 40  A 1 
ATOM 287  N N   . THR A 0 41  . 21.456   27.458  -12.800  1.00 28.33 41  A 1 
ATOM 288  C CA  . THR A 0 41  . 21.819   27.616  -14.200  1.00 28.33 41  A 1 
ATOM 289  C C   . THR A 0 41  . 23.215   27.040  -14.319  1.00 28.33 41  A 1 
ATOM 290  C CB  . THR A 0 41  . 21.814   29.085  -14.648  1.00 28.33 41  A 1 
ATOM 291  O O   . THR A 0 41  . 24.178   27.710  -13.931  1.00 28.33 41  A 1 
ATOM 292  C CG2 . THR A 0 41  . 20.396   29.583  -14.905  1.00 28.33 41  A 1 
ATOM 293  O OG1 . THR A 0 41  . 22.395   29.909  -13.659  1.00 28.33 41  A 1 
ATOM 294  N N   . TYR A 0 42  . 23.311   25.816  -14.838  1.00 34.43 42  A 1 
ATOM 295  C CA  . TYR A 0 42  . 24.523   25.387  -15.509  1.00 34.43 42  A 1 
ATOM 296  C C   . TYR A 0 42  . 24.821   26.458  -16.562  1.00 34.43 42  A 1 
ATOM 297  C CB  . TYR A 0 42  . 24.333   23.983  -16.103  1.00 34.43 42  A 1 
ATOM 298  O O   . TYR A 0 42  . 24.067   26.698  -17.503  1.00 34.43 42  A 1 
ATOM 299  C CG  . TYR A 0 42  . 25.579   23.328  -16.682  1.00 34.43 42  A 1 
ATOM 300  C CD1 . TYR A 0 42  . 25.498   22.644  -17.912  1.00 34.43 42  A 1 
ATOM 301  C CD2 . TYR A 0 42  . 26.776   23.268  -15.936  1.00 34.43 42  A 1 
ATOM 302  C CE1 . TYR A 0 42  . 26.584   21.875  -18.377  1.00 34.43 42  A 1 
ATOM 303  C CE2 . TYR A 0 42  . 27.877   22.531  -16.420  1.00 34.43 42  A 1 
ATOM 304  O OH  . TYR A 0 42  . 28.815   21.030  -18.027  1.00 34.43 42  A 1 
ATOM 305  C CZ  . TYR A 0 42  . 27.773   21.802  -17.625  1.00 34.43 42  A 1 
ATOM 306  N N   . GLN A 0 43  . 25.851   27.248  -16.287  1.00 30.61 43  A 1 
ATOM 307  C CA  . GLN A 0 43  . 26.574   27.937  -17.333  1.00 30.61 43  A 1 
ATOM 308  C C   . GLN A 0 43  . 27.579   26.883  -17.771  1.00 30.61 43  A 1 
ATOM 309  C CB  . GLN A 0 43  . 27.262   29.191  -16.762  1.00 30.61 43  A 1 
ATOM 310  O O   . GLN A 0 43  . 28.453   26.592  -16.949  1.00 30.61 43  A 1 
ATOM 311  C CG  . GLN A 0 43  . 26.289   30.313  -16.371  1.00 30.61 43  A 1 
ATOM 312  C CD  . GLN A 0 43  . 25.813   31.114  -17.576  1.00 30.61 43  A 1 
ATOM 313  N NE2 . GLN A 0 43  . 24.807   30.659  -18.290  1.00 30.61 43  A 1 
ATOM 314  O OE1 . GLN A 0 43  . 26.338   32.170  -17.890  1.00 30.61 43  A 1 
ATOM 315  N N   . PRO A 0 44  . 27.458   26.282  -18.968  1.00 37.53 44  A 1 
ATOM 316  C CA  . PRO A 0 44  . 28.472   25.358  -19.441  1.00 37.53 44  A 1 
ATOM 317  C C   . PRO A 0 44  . 29.781   26.139  -19.483  1.00 37.53 44  A 1 
ATOM 318  C CB  . PRO A 0 44  . 27.996   24.855  -20.809  1.00 37.53 44  A 1 
ATOM 319  O O   . PRO A 0 44  . 29.981   27.027  -20.315  1.00 37.53 44  A 1 
ATOM 320  C CG  . PRO A 0 44  . 27.056   25.957  -21.294  1.00 37.53 44  A 1 
ATOM 321  C CD  . PRO A 0 44  . 26.442   26.480  -19.995  1.00 37.53 44  A 1 
ATOM 322  N N   . VAL A 0 45  . 30.662   25.874  -18.515  1.00 31.72 45  A 1 
ATOM 323  C CA  . VAL A 0 45  . 31.995   26.469  -18.495  1.00 31.72 45  A 1 
ATOM 324  C C   . VAL A 0 45  . 32.824   25.647  -19.459  1.00 31.72 45  A 1 
ATOM 325  C CB  . VAL A 0 45  . 32.618   26.616  -17.091  1.00 31.72 45  A 1 
ATOM 326  O O   . VAL A 0 45  . 33.724   24.904  -19.062  1.00 31.72 45  A 1 
ATOM 327  C CG1 . VAL A 0 45  . 33.938   27.410  -17.163  1.00 31.72 45  A 1 
ATOM 328  C CG2 . VAL A 0 45  . 31.702   27.400  -16.143  1.00 31.72 45  A 1 
ATOM 329  N N   . THR A 0 46  . 32.530   25.838  -20.746  1.00 31.72 46  A 1 
ATOM 330  C CA  . THR A 0 46  . 33.453   25.579  -21.839  1.00 31.72 46  A 1 
ATOM 331  C C   . THR A 0 46  . 34.696   26.414  -21.550  1.00 31.72 46  A 1 
ATOM 332  C CB  . THR A 0 46  . 32.840   25.932  -23.211  1.00 31.72 46  A 1 
ATOM 333  O O   . THR A 0 46  . 34.832   27.565  -21.980  1.00 31.72 46  A 1 
ATOM 334  C CG2 . THR A 0 46  . 31.624   25.076  -23.552  1.00 31.72 46  A 1 
ATOM 335  O OG1 . THR A 0 46  . 32.439   27.284  -23.239  1.00 31.72 46  A 1 
ATOM 336  N N   . LYS A 0 47  . 35.612   25.857  -20.750  1.00 38.31 47  A 1 
ATOM 337  C CA  . LYS A 0 47  . 37.003   26.290  -20.720  1.00 38.31 47  A 1 
ATOM 338  C C   . LYS A 0 47  . 37.458   26.127  -22.152  1.00 38.31 47  A 1 
ATOM 339  C CB  . LYS A 0 47  . 37.856   25.390  -19.820  1.00 38.31 47  A 1 
ATOM 340  O O   . LYS A 0 47  . 37.695   24.998  -22.561  1.00 38.31 47  A 1 
ATOM 341  C CG  . LYS A 0 47  . 37.690   25.666  -18.328  1.00 38.31 47  A 1 
ATOM 342  C CD  . LYS A 0 47  . 38.613   24.698  -17.583  1.00 38.31 47  A 1 
ATOM 343  C CE  . LYS A 0 47  . 38.483   24.871  -16.072  1.00 38.31 47  A 1 
ATOM 344  N NZ  . LYS A 0 47  . 39.147   23.745  -15.373  1.00 38.31 47  A 1 
ATOM 345  N N   . VAL A 0 48  . 37.481   27.243  -22.883  1.00 34.52 48  A 1 
ATOM 346  C CA  . VAL A 0 48  . 37.804   27.305  -24.308  1.00 34.52 48  A 1 
ATOM 347  C C   . VAL A 0 48  . 38.964   26.355  -24.549  1.00 34.52 48  A 1 
ATOM 348  C CB  . VAL A 0 48  . 38.186   28.743  -24.715  1.00 34.52 48  A 1 
ATOM 349  O O   . VAL A 0 48  . 40.067   26.623  -24.061  1.00 34.52 48  A 1 
ATOM 350  C CG1 . VAL A 0 48  . 38.555   28.837  -26.200  1.00 34.52 48  A 1 
ATOM 351  C CG2 . VAL A 0 48  . 37.032   29.722  -24.452  1.00 34.52 48  A 1 
ATOM 352  N N   . VAL A 0 49  . 38.684   25.226  -25.215  1.00 38.40 49  A 1 
ATOM 353  C CA  . VAL A 0 49  . 39.710   24.241  -25.563  1.00 38.40 49  A 1 
ATOM 354  C C   . VAL A 0 49  . 40.768   25.047  -26.287  1.00 38.40 49  A 1 
ATOM 355  C CB  . VAL A 0 49  . 39.152   23.103  -26.441  1.00 38.40 49  A 1 
ATOM 356  O O   . VAL A 0 49  . 40.450   25.735  -27.260  1.00 38.40 49  A 1 
ATOM 357  C CG1 . VAL A 0 49  . 40.269   22.147  -26.879  1.00 38.40 49  A 1 
ATOM 358  C CG2 . VAL A 0 49  . 38.107   22.290  -25.666  1.00 38.40 49  A 1 
ATOM 359  N N   . GLN A 0 50  . 41.975   25.117  -25.716  1.00 33.57 50  A 1 
ATOM 360  C CA  . GLN A 0 50  . 42.963   26.089  -26.168  1.00 33.57 50  A 1 
ATOM 361  C C   . GLN A 0 50  . 43.308   25.759  -27.612  1.00 33.57 50  A 1 
ATOM 362  C CB  . GLN A 0 50  . 44.233   26.076  -25.304  1.00 33.57 50  A 1 
ATOM 363  O O   . GLN A 0 50  . 44.063   24.817  -27.845  1.00 33.57 50  A 1 
ATOM 364  C CG  . GLN A 0 50  . 44.048   26.678  -23.908  1.00 33.57 50  A 1 
ATOM 365  C CD  . GLN A 0 50  . 45.405   26.905  -23.250  1.00 33.57 50  A 1 
ATOM 366  N NE2 . GLN A 0 50  . 45.999   28.070  -23.400  1.00 33.57 50  A 1 
ATOM 367  O OE1 . GLN A 0 50  . 45.982   26.045  -22.610  1.00 33.57 50  A 1 
ATOM 368  N N   . ARG A 0 51  . 42.733   26.521  -28.556  1.00 37.58 51  A 1 
ATOM 369  C CA  . ARG A 0 51  . 42.853   26.280  -29.995  1.00 37.58 51  A 1 
ATOM 370  C C   . ARG A 0 51  . 44.321   26.036  -30.309  1.00 37.58 51  A 1 
ATOM 371  C CB  . ARG A 0 51  . 42.289   27.480  -30.770  1.00 37.58 51  A 1 
ATOM 372  O O   . ARG A 0 51  . 45.124   26.947  -30.088  1.00 37.58 51  A 1 
ATOM 373  C CG  . ARG A 0 51  . 42.135   27.132  -32.255  1.00 37.58 51  A 1 
ATOM 374  C CD  . ARG A 0 51  . 41.666   28.347  -33.058  1.00 37.58 51  A 1 
ATOM 375  N NE  . ARG A 0 51  . 41.093   27.920  -34.347  1.00 37.58 51  A 1 
ATOM 376  N NH1 . ARG A 0 51  . 41.363   29.869  -35.528  1.00 37.58 51  A 1 
ATOM 377  N NH2 . ARG A 0 51  . 40.262   28.145  -36.441  1.00 37.58 51  A 1 
ATOM 378  C CZ  . ARG A 0 51  . 40.912   28.647  -35.430  1.00 37.58 51  A 1 
ATOM 379  N N   . ALA A 0 52  . 44.639   24.802  -30.714  1.00 37.87 52  A 1 
ATOM 380  C CA  . ALA A 0 52  . 45.988   24.244  -30.651  1.00 37.87 52  A 1 
ATOM 381  C C   . ALA A 0 52  . 46.998   25.256  -31.198  1.00 37.87 52  A 1 
ATOM 382  C CB  . ALA A 0 52  . 46.014   22.919  -31.419  1.00 37.87 52  A 1 
ATOM 383  O O   . ALA A 0 52  . 46.880   25.667  -32.351  1.00 37.87 52  A 1 
ATOM 384  N N   . ALA A 0 53  . 47.882   25.738  -30.311  1.00 39.18 53  A 1 
ATOM 385  C CA  . ALA A 0 53  . 48.394   27.111  -30.332  1.00 39.18 53  A 1 
ATOM 386  C C   . ALA A 0 53  . 48.795   27.587  -31.738  1.00 39.18 53  A 1 
ATOM 387  C CB  . ALA A 0 53  . 49.552   27.219  -29.329  1.00 39.18 53  A 1 
ATOM 388  O O   . ALA A 0 53  . 49.907   27.323  -32.200  1.00 39.18 53  A 1 
ATOM 389  N N   . SER A 0 54  . 47.871   28.284  -32.412  1.00 41.92 54  A 1 
ATOM 390  C CA  . SER A 0 54  . 48.020   28.651  -33.819  1.00 41.92 54  A 1 
ATOM 391  C C   . SER A 0 54  . 49.195   29.606  -33.947  1.00 41.92 54  A 1 
ATOM 392  C CB  . SER A 0 54  . 46.727   29.259  -34.379  1.00 41.92 54  A 1 
ATOM 393  O O   . SER A 0 54  . 49.092   30.762  -33.540  1.00 41.92 54  A 1 
ATOM 394  O OG  . SER A 0 54  . 46.314   30.395  -33.642  1.00 41.92 54  A 1 
ATOM 395  N N   . ALA A 0 55  . 50.328   29.094  -34.429  1.00 41.08 55  A 1 
ATOM 396  C CA  . ALA A 0 55  . 51.613   29.747  -34.249  1.00 41.08 55  A 1 
ATOM 397  C C   . ALA A 0 55  . 51.631   31.136  -34.901  1.00 41.08 55  A 1 
ATOM 398  C CB  . ALA A 0 55  . 52.715   28.822  -34.787  1.00 41.08 55  A 1 
ATOM 399  O O   . ALA A 0 55  . 51.729   31.250  -36.126  1.00 41.08 55  A 1 
ATOM 400  N N   . ASP A 0 56  . 51.589   32.178  -34.063  1.00 36.99 56  A 1 
ATOM 401  C CA  . ASP A 0 56  . 51.735   33.588  -34.429  1.00 36.99 56  A 1 
ATOM 402  C C   . ASP A 0 56  . 53.160   33.866  -34.931  1.00 36.99 56  A 1 
ATOM 403  C CB  . ASP A 0 56  . 51.349   34.505  -33.248  1.00 36.99 56  A 1 
ATOM 404  O O   . ASP A 0 56  . 53.960   34.574  -34.319  1.00 36.99 56  A 1 
ATOM 405  C CG  . ASP A 0 56  . 49.855   34.826  -33.174  1.00 36.99 56  A 1 
ATOM 406  O OD1 . ASP A 0 56  . 49.278   35.117  -34.247  1.00 36.99 56  A 1 
ATOM 407  O OD2 . ASP A 0 56  . 49.337   34.869  -32.037  1.00 36.99 56  A 1 
ATOM 408  N N   . ASN A 0 57  . 53.489   33.324  -36.103  1.00 40.80 57  A 1 
ATOM 409  C CA  . ASN A 0 57  . 54.743   33.561  -36.811  1.00 40.80 57  A 1 
ATOM 410  C C   . ASN A 0 57  . 54.706   34.920  -37.544  1.00 40.80 57  A 1 
ATOM 411  C CB  . ASN A 0 57  . 55.093   32.319  -37.658  1.00 40.80 57  A 1 
ATOM 412  O O   . ASN A 0 57  . 55.151   35.084  -38.684  1.00 40.80 57  A 1 
ATOM 413  C CG  . ASN A 0 57  . 56.515   31.830  -37.432  1.00 40.80 57  A 1 
ATOM 414  N ND2 . ASN A 0 57  . 56.789   30.593  -37.774  1.00 40.80 57  A 1 
ATOM 415  O OD1 . ASN A 0 57  . 57.400   32.519  -36.952  1.00 40.80 57  A 1 
ATOM 416  N N   . ALA A 0 58  . 54.137   35.916  -36.865  1.00 31.20 58  A 1 
ATOM 417  C CA  . ALA A 0 58  . 54.179   37.306  -37.255  1.00 31.20 58  A 1 
ATOM 418  C C   . ALA A 0 58  . 55.608   37.835  -37.047  1.00 31.20 58  A 1 
ATOM 419  C CB  . ALA A 0 58  . 53.129   38.075  -36.440  1.00 31.20 58  A 1 
ATOM 420  O O   . ALA A 0 58  . 56.117   37.901  -35.932  1.00 31.20 58  A 1 
ATOM 421  N N   . SER A 0 59  . 56.232   38.289  -38.136  1.00 35.18 59  A 1 
ATOM 422  C CA  . SER A 0 59  . 57.503   39.036  -38.165  1.00 35.18 59  A 1 
ATOM 423  C C   . SER A 0 59  . 58.808   38.295  -37.797  1.00 35.18 59  A 1 
ATOM 424  C CB  . SER A 0 59  . 57.354   40.407  -37.473  1.00 35.18 59  A 1 
ATOM 425  O O   . SER A 0 59  . 59.536   38.709  -36.898  1.00 35.18 59  A 1 
ATOM 426  O OG  . SER A 0 59  . 57.152   40.345  -36.074  1.00 35.18 59  A 1 
ATOM 427  N N   . ALA A 0 60  . 59.222   37.307  -38.607  1.00 35.48 60  A 1 
ATOM 428  C CA  . ALA A 0 60  . 60.621   36.850  -38.629  1.00 35.48 60  A 1 
ATOM 429  C C   . ALA A 0 60  . 61.180   36.535  -40.040  1.00 35.48 60  A 1 
ATOM 430  C CB  . ALA A 0 60  . 60.779   35.659  -37.677  1.00 35.48 60  A 1 
ATOM 431  O O   . ALA A 0 60  . 60.734   35.623  -40.722  1.00 35.48 60  A 1 
ATOM 432  N N   . GLY A 0 61  . 62.212   37.291  -40.439  1.00 34.52 61  A 1 
ATOM 433  C CA  . GLY A 0 61  . 63.383   36.838  -41.214  1.00 34.52 61  A 1 
ATOM 434  C C   . GLY A 0 61  . 63.231   35.984  -42.488  1.00 34.52 61  A 1 
ATOM 435  O O   . GLY A 0 61  . 63.232   34.763  -42.429  1.00 34.52 61  A 1 
ATOM 436  N N   . TYR A 0 62  . 63.332   36.645  -43.648  1.00 33.08 62  A 1 
ATOM 437  C CA  . TYR A 0 62  . 63.926   36.153  -44.911  1.00 33.08 62  A 1 
ATOM 438  C C   . TYR A 0 62  . 64.664   34.782  -44.868  1.00 33.08 62  A 1 
ATOM 439  C CB  . TYR A 0 62  . 64.949   37.228  -45.364  1.00 33.08 62  A 1 
ATOM 440  O O   . TYR A 0 62  . 65.808   34.705  -44.418  1.00 33.08 62  A 1 
ATOM 441  C CG  . TYR A 0 62  . 64.497   38.199  -46.436  1.00 33.08 62  A 1 
ATOM 442  C CD1 . TYR A 0 62  . 65.050   38.094  -47.728  1.00 33.08 62  A 1 
ATOM 443  C CD2 . TYR A 0 62  . 63.601   39.245  -46.138  1.00 33.08 62  A 1 
ATOM 444  C CE1 . TYR A 0 62  . 64.715   39.032  -48.721  1.00 33.08 62  A 1 
ATOM 445  C CE2 . TYR A 0 62  . 63.259   40.184  -47.132  1.00 33.08 62  A 1 
ATOM 446  O OH  . TYR A 0 62  . 63.514   40.987  -49.387  1.00 33.08 62  A 1 
ATOM 447  C CZ  . TYR A 0 62  . 63.822   40.080  -48.424  1.00 33.08 62  A 1 
ATOM 448  N N   . GLY A 0 63  . 64.096   33.739  -45.494  1.00 33.40 63  A 1 
ATOM 449  C CA  . GLY A 0 63  . 64.858   32.555  -45.932  1.00 33.40 63  A 1 
ATOM 450  C C   . GLY A 0 63  . 64.084   31.230  -45.956  1.00 33.40 63  A 1 
ATOM 451  O O   . GLY A 0 63  . 63.558   30.813  -44.937  1.00 33.40 63  A 1 
ATOM 452  N N   . ARG A 0 64  . 64.118   30.526  -47.102  1.00 38.97 64  A 1 
ATOM 453  C CA  . ARG A 0 64  . 63.479   29.212  -47.378  1.00 38.97 64  A 1 
ATOM 454  C C   . ARG A 0 64  . 61.937   29.207  -47.376  1.00 38.97 64  A 1 
ATOM 455  C CB  . ARG A 0 64  . 64.052   28.099  -46.469  1.00 38.97 64  A 1 
ATOM 456  O O   . ARG A 0 64  . 61.296   28.854  -46.400  1.00 38.97 64  A 1 
ATOM 457  C CG  . ARG A 0 64  . 65.555   27.869  -46.681  1.00 38.97 64  A 1 
ATOM 458  C CD  . ARG A 0 64  . 66.060   26.608  -45.962  1.00 38.97 64  A 1 
ATOM 459  N NE  . ARG A 0 64  . 66.677   26.906  -44.650  1.00 38.97 64  A 1 
ATOM 460  N NH1 . ARG A 0 64  . 68.665   25.775  -44.945  1.00 38.97 64  A 1 
ATOM 461  N NH2 . ARG A 0 64  . 68.259   26.799  -43.013  1.00 38.97 64  A 1 
ATOM 462  C CZ  . ARG A 0 64  . 67.858   26.496  -44.214  1.00 38.97 64  A 1 
ATOM 463  N N   . GLN A 0 65  . 61.348   29.505  -48.537  1.00 41.82 65  A 1 
ATOM 464  C CA  . GLN A 0 65  . 59.918   29.314  -48.830  1.00 41.82 65  A 1 
ATOM 465  C C   . GLN A 0 65  . 59.718   28.039  -49.671  1.00 41.82 65  A 1 
ATOM 466  C CB  . GLN A 0 65  . 59.374   30.557  -49.558  1.00 41.82 65  A 1 
ATOM 467  O O   . GLN A 0 65  . 59.504   28.130  -50.877  1.00 41.82 65  A 1 
ATOM 468  C CG  . GLN A 0 65  . 59.348   31.822  -48.689  1.00 41.82 65  A 1 
ATOM 469  C CD  . GLN A 0 65  . 58.862   33.036  -49.476  1.00 41.82 65  A 1 
ATOM 470  N NE2 . GLN A 0 65  . 58.064   33.898  -48.886  1.00 41.82 65  A 1 
ATOM 471  O OE1 . GLN A 0 65  . 59.200   33.252  -50.626  1.00 41.82 65  A 1 
ATOM 472  N N   . ALA A 0 66  . 59.873   26.858  -49.065  1.00 42.94 66  A 1 
ATOM 473  C CA  . ALA A 0 66  . 59.923   25.584  -49.799  1.00 42.94 66  A 1 
ATOM 474  C C   . ALA A 0 66  . 59.113   24.435  -49.161  1.00 42.94 66  A 1 
ATOM 475  C CB  . ALA A 0 66  . 61.392   25.221  -50.059  1.00 42.94 66  A 1 
ATOM 476  O O   . ALA A 0 66  . 59.413   23.278  -49.411  1.00 42.94 66  A 1 
ATOM 477  N N   . GLU A 0 67  . 58.078   24.756  -48.383  1.00 46.06 67  A 1 
ATOM 478  C CA  . GLU A 0 67  . 57.053   23.821  -47.899  1.00 46.06 67  A 1 
ATOM 479  C C   . GLU A 0 67  . 55.758   24.623  -47.677  1.00 46.06 67  A 1 
ATOM 480  C CB  . GLU A 0 67  . 57.532   23.116  -46.610  1.00 46.06 67  A 1 
ATOM 481  O O   . GLU A 0 67  . 55.769   25.648  -46.994  1.00 46.06 67  A 1 
ATOM 482  C CG  . GLU A 0 67  . 57.990   21.661  -46.862  1.00 46.06 67  A 1 
ATOM 483  C CD  . GLU A 0 67  . 59.194   21.224  -46.005  1.00 46.06 67  A 1 
ATOM 484  O OE1 . GLU A 0 67  . 59.947   20.343  -46.480  1.00 46.06 67  A 1 
ATOM 485  O OE2 . GLU A 0 67  . 59.385   21.789  -44.905  1.00 46.06 67  A 1 
ATOM 486  N N   . LYS A 0 68  . 54.659   24.218  -48.330  1.00 51.53 68  A 1 
ATOM 487  C CA  . LYS A 0 68  . 53.331   24.867  -48.250  1.00 51.53 68  A 1 
ATOM 488  C C   . LYS A 0 68  . 52.172   23.862  -48.358  1.00 51.53 68  A 1 
ATOM 489  C CB  . LYS A 0 68  . 53.205   26.030  -49.263  1.00 51.53 68  A 1 
ATOM 490  O O   . LYS A 0 68  . 51.129   24.158  -48.937  1.00 51.53 68  A 1 
ATOM 491  C CG  . LYS A 0 68  . 53.749   27.362  -48.723  1.00 51.53 68  A 1 
ATOM 492  C CD  . LYS A 0 68  . 53.184   28.525  -49.548  1.00 51.53 68  A 1 
ATOM 493  C CE  . LYS A 0 68  . 53.603   29.868  -48.948  1.00 51.53 68  A 1 
ATOM 494  N NZ  . LYS A 0 68  . 52.923   30.986  -49.646  1.00 51.53 68  A 1 
ATOM 495  N N   . ARG A 0 69  . 52.346   22.675  -47.773  1.00 52.60 69  A 1 
ATOM 496  C CA  . ARG A 0 69  . 51.202   21.841  -47.390  1.00 52.60 69  A 1 
ATOM 497  C C   . ARG A 0 69  . 50.626   22.442  -46.114  1.00 52.60 69  A 1 
ATOM 498  C CB  . ARG A 0 69  . 51.622   20.377  -47.192  1.00 52.60 69  A 1 
ATOM 499  O O   . ARG A 0 69  . 51.333   22.525  -45.116  1.00 52.60 69  A 1 
ATOM 500  C CG  . ARG A 0 69  . 51.993   19.729  -48.531  1.00 52.60 69  A 1 
ATOM 501  C CD  . ARG A 0 69  . 52.419   18.269  -48.351  1.00 52.60 69  A 1 
ATOM 502  N NE  . ARG A 0 69  . 52.783   17.683  -49.654  1.00 52.60 69  A 1 
ATOM 503  N NH1 . ARG A 0 69  . 51.066   16.155  -49.903  1.00 52.60 69  A 1 
ATOM 504  N NH2 . ARG A 0 69  . 52.528   16.487  -51.541  1.00 52.60 69  A 1 
ATOM 505  C CZ  . ARG A 0 69  . 52.123   16.775  -50.347  1.00 52.60 69  A 1 
ATOM 506  N N   . VAL A 0 70  . 49.383   22.901  -46.182  1.00 57.31 70  A 1 
ATOM 507  C CA  . VAL A 0 70  . 48.583   23.213  -44.997  1.00 57.31 70  A 1 
ATOM 508  C C   . VAL A 0 70  . 47.507   22.142  -44.956  1.00 57.31 70  A 1 
ATOM 509  C CB  . VAL A 0 70  . 48.015   24.647  -45.022  1.00 57.31 70  A 1 
ATOM 510  O O   . VAL A 0 70  . 46.552   22.201  -45.732  1.00 57.31 70  A 1 
ATOM 511  C CG1 . VAL A 0 70  . 47.190   24.936  -43.763  1.00 57.31 70  A 1 
ATOM 512  C CG2 . VAL A 0 70  . 49.147   25.685  -45.087  1.00 57.31 70  A 1 
ATOM 513  N N   . ALA A 0 71  . 47.758   21.135  -44.124  1.00 63.53 71  A 1 
ATOM 514  C CA  . ALA A 0 71  . 46.720   20.296  -43.555  1.00 63.53 71  A 1 
ATOM 515  C C   . ALA A 0 71  . 46.265   20.956  -42.246  1.00 63.53 71  A 1 
ATOM 516  C CB  . ALA A 0 71  . 47.259   18.877  -43.342  1.00 63.53 71  A 1 
ATOM 517  O O   . ALA A 0 71  . 47.081   21.600  -41.572  1.00 63.53 71  A 1 
ATOM 518  N N   . GLN A 0 72  . 44.986   20.834  -41.921  1.00 70.63 72  A 1 
ATOM 519  C CA  . GLN A 0 72  . 44.450   21.128  -40.598  1.00 70.63 72  A 1 
ATOM 520  C C   . GLN A 0 72  . 43.462   20.008  -40.281  1.00 70.63 72  A 1 
ATOM 521  C CB  . GLN A 0 72  . 43.756   22.512  -40.555  1.00 70.63 72  A 1 
ATOM 522  O O   . GLN A 0 72  . 42.387   20.025  -40.866  1.00 70.63 72  A 1 
ATOM 523  C CG  . GLN A 0 72  . 44.606   23.677  -41.084  1.00 70.63 72  A 1 
ATOM 524  C CD  . GLN A 0 72  . 43.981   25.033  -40.774  1.00 70.63 72  A 1 
ATOM 525  N NE2 . GLN A 0 72  . 44.155   25.530  -39.569  1.00 70.63 72  A 1 
ATOM 526  O OE1 . GLN A 0 72  . 43.357   25.696  -41.591  1.00 70.63 72  A 1 
ATOM 527  N N   . ASP A 0 73  . 43.851   19.077  -39.413  1.00 78.18 73  A 1 
ATOM 528  C CA  . ASP A 0 73  . 42.923   18.162  -38.741  1.00 78.18 73  A 1 
ATOM 529  C C   . ASP A 0 73  . 42.461   18.784  -37.409  1.00 78.18 73  A 1 
ATOM 530  C CB  . ASP A 0 73  . 43.536   16.751  -38.592  1.00 78.18 73  A 1 
ATOM 531  O O   . ASP A 0 73  . 43.101   19.717  -36.883  1.00 78.18 73  A 1 
ATOM 532  C CG  . ASP A 0 73  . 44.787   16.677  -37.702  1.00 78.18 73  A 1 
ATOM 533  O OD1 . ASP A 0 73  . 44.689   16.969  -36.489  1.00 78.18 73  A 1 
ATOM 534  O OD2 . ASP A 0 73  . 45.896   16.430  -38.243  1.00 78.18 73  A 1 
ATOM 535  N N   . TRP A 0 74  . 41.310   18.336  -36.905  1.00 78.39 74  A 1 
ATOM 536  C CA  . TRP A 0 74  . 40.760   18.765  -35.623  1.00 78.39 74  A 1 
ATOM 537  C C   . TRP A 0 74  . 39.760   17.743  -35.062  1.00 78.39 74  A 1 
ATOM 538  C CB  . TRP A 0 74  . 40.109   20.154  -35.777  1.00 78.39 74  A 1 
ATOM 539  O O   . TRP A 0 74  . 38.569   17.825  -35.340  1.00 78.39 74  A 1 
ATOM 540  C CG  . TRP A 0 74  . 39.501   20.703  -34.520  1.00 78.39 74  A 1 
ATOM 541  C CD1 . TRP A 0 74  . 40.192   21.098  -33.428  1.00 78.39 74  A 1 
ATOM 542  C CD2 . TRP A 0 74  . 38.091   20.746  -34.137  1.00 78.39 74  A 1 
ATOM 543  C CE2 . TRP A 0 74  . 38.003   21.231  -32.798  1.00 78.39 74  A 1 
ATOM 544  C CE3 . TRP A 0 74  . 36.884   20.352  -34.750  1.00 78.39 74  A 1 
ATOM 545  N NE1 . TRP A 0 74  . 39.313   21.410  -32.407  1.00 78.39 74  A 1 
ATOM 546  C CH2 . TRP A 0 74  . 35.600   20.975  -32.768  1.00 78.39 74  A 1 
ATOM 547  C CZ2 . TRP A 0 74  . 36.783   21.365  -32.117  1.00 78.39 74  A 1 
ATOM 548  C CZ3 . TRP A 0 74  . 35.657   20.460  -34.073  1.00 78.39 74  A 1 
ATOM 549  N N   . ASP A 0 75  . 40.243   16.855  -34.191  1.00 87.61 75  A 1 
ATOM 550  C CA  . ASP A 0 75  . 39.378   15.994  -33.376  1.00 87.61 75  A 1 
ATOM 551  C C   . ASP A 0 75  . 38.639   16.798  -32.283  1.00 87.61 75  A 1 
ATOM 552  C CB  . ASP A 0 75  . 40.179   14.907  -32.625  1.00 87.61 75  A 1 
ATOM 553  O O   . ASP A 0 75  . 39.249   17.591  -31.544  1.00 87.61 75  A 1 
ATOM 554  C CG  . ASP A 0 75  . 41.201   14.083  -33.413  1.00 87.61 75  A 1 
ATOM 555  O OD1 . ASP A 0 75  . 40.882   13.610  -34.514  1.00 87.61 75  A 1 
ATOM 556  O OD2 . ASP A 0 75  . 42.302   13.876  -32.839  1.00 87.61 75  A 1 
ATOM 557  N N   . ALA A 0 76  . 37.369   16.467  -32.046  1.00 84.83 76  A 1 
ATOM 558  C CA  . ALA A 0 76  . 36.676   16.735  -30.791  1.00 84.83 76  A 1 
ATOM 559  C C   . ALA A 0 76  . 35.830   15.538  -30.329  1.00 84.83 76  A 1 
ATOM 560  C CB  . ALA A 0 76  . 35.845   18.014  -30.914  1.00 84.83 76  A 1 
ATOM 561  O O   . ALA A 0 76  . 35.194   14.839  -31.109  1.00 84.83 76  A 1 
ATOM 562  N N   . TRP A 0 77  . 35.794   15.323  -29.015  1.00 89.57 77  A 1 
ATOM 563  C CA  . TRP A 0 77  . 34.926   14.346  -28.360  1.00 89.57 77  A 1 
ATOM 564  C C   . TRP A 0 77  . 34.480   14.890  -27.004  1.00 89.57 77  A 1 
ATOM 565  C CB  . TRP A 0 77  . 35.650   12.998  -28.204  1.00 89.57 77  A 1 
ATOM 566  O O   . TRP A 0 77  . 35.265   15.542  -26.302  1.00 89.57 77  A 1 
ATOM 567  C CG  . TRP A 0 77  . 34.972   12.046  -27.264  1.00 89.57 77  A 1 
ATOM 568  C CD1 . TRP A 0 77  . 33.807   11.408  -27.512  1.00 89.57 77  A 1 
ATOM 569  C CD2 . TRP A 0 77  . 35.301   11.742  -25.872  1.00 89.57 77  A 1 
ATOM 570  C CE2 . TRP A 0 77  . 34.272   10.913  -25.334  1.00 89.57 77  A 1 
ATOM 571  C CE3 . TRP A 0 77  . 36.337   12.131  -24.993  1.00 89.57 77  A 1 
ATOM 572  N NE1 . TRP A 0 77  . 33.386   10.746  -26.376  1.00 89.57 77  A 1 
ATOM 573  C CH2 . TRP A 0 77  . 35.328   10.880  -23.152  1.00 89.57 77  A 1 
ATOM 574  C CZ2 . TRP A 0 77  . 34.277   10.483  -23.997  1.00 89.57 77  A 1 
ATOM 575  C CZ3 . TRP A 0 77  . 36.355   11.703  -23.649  1.00 89.57 77  A 1 
ATOM 576  N N   . GLY A 0 78  . 33.238   14.601  -26.626  1.00 86.92 78  A 1 
ATOM 577  C CA  . GLY A 0 78  . 32.676   14.990  -25.345  1.00 86.92 78  A 1 
ATOM 578  C C   . GLY A 0 78  . 31.632   14.019  -24.807  1.00 86.92 78  A 1 
ATOM 579  O O   . GLY A 0 78  . 31.115   13.143  -25.501  1.00 86.92 78  A 1 
ATOM 580  N N   . ARG A 0 79  . 31.375   14.192  -23.513  1.00 92.53 79  A 1 
ATOM 581  C CA  . ARG A 0 79  . 30.282   13.584  -22.768  1.00 92.53 79  A 1 
ATOM 582  C C   . ARG A 0 79  . 29.944   14.500  -21.598  1.00 92.53 79  A 1 
ATOM 583  C CB  . ARG A 0 79  . 30.692   12.184  -22.282  1.00 92.53 79  A 1 
ATOM 584  O O   . ARG A 0 79  . 30.874   14.875  -20.874  1.00 92.53 79  A 1 
ATOM 585  C CG  . ARG A 0 79  . 29.550   11.480  -21.541  1.00 92.53 79  A 1 
ATOM 586  C CD  . ARG A 0 79  . 29.989   10.100  -21.044  1.00 92.53 79  A 1 
ATOM 587  N NE  . ARG A 0 79  . 28.828   9.218   -20.920  1.00 92.53 79  A 1 
ATOM 588  N NH1 . ARG A 0 79  . 29.552   7.646   -19.411  1.00 92.53 79  A 1 
ATOM 589  N NH2 . ARG A 0 79  . 27.761   7.256   -20.628  1.00 92.53 79  A 1 
ATOM 590  C CZ  . ARG A 0 79  . 28.733   8.053   -20.332  1.00 92.53 79  A 1 
ATOM 591  N N   . ASP A 0 80  . 28.673   14.814  -21.391  1.00 86.70 80  A 1 
ATOM 592  C CA  . ASP A 0 80  . 28.183   15.338  -20.110  1.00 86.70 80  A 1 
ATOM 593  C C   . ASP A 0 80  . 27.339   14.252  -19.417  1.00 86.70 80  A 1 
ATOM 594  C CB  . ASP A 0 80  . 27.495   16.718  -20.262  1.00 86.70 80  A 1 
ATOM 595  O O   . ASP A 0 80  . 26.930   13.282  -20.052  1.00 86.70 80  A 1 
ATOM 596  C CG  . ASP A 0 80  . 27.864   17.680  -19.112  1.00 86.70 80  A 1 
ATOM 597  O OD1 . ASP A 0 80  . 28.130   17.182  -17.990  1.00 86.70 80  A 1 
ATOM 598  O OD2 . ASP A 0 80  . 28.013   18.911  -19.346  1.00 86.70 80  A 1 
ATOM 599  N N   . GLN A 0 81  . 27.197   14.321  -18.092  1.00 91.92 81  A 1 
ATOM 600  C CA  . GLN A 0 81  . 26.418   13.333  -17.330  1.00 91.92 81  A 1 
ATOM 601  C C   . GLN A 0 81  . 25.815   13.967  -16.076  1.00 91.92 81  A 1 
ATOM 602  C CB  . GLN A 0 81  . 27.256   12.101  -16.918  1.00 91.92 81  A 1 
ATOM 603  O O   . GLN A 0 81  . 26.494   14.068  -15.044  1.00 91.92 81  A 1 
ATOM 604  C CG  . GLN A 0 81  . 27.663   11.170  -18.068  1.00 91.92 81  A 1 
ATOM 605  C CD  . GLN A 0 81  . 28.043   9.786   -17.559  1.00 91.92 81  A 1 
ATOM 606  N NE2 . GLN A 0 81  . 27.126   8.847   -17.531  1.00 91.92 81  A 1 
ATOM 607  O OE1 . GLN A 0 81  . 29.179   9.487   -17.196  1.00 91.92 81  A 1 
ATOM 608  N N   . ASP A 0 82  . 24.538   14.340  -16.137  1.00 88.95 82  A 1 
ATOM 609  C CA  . ASP A 0 82  . 23.810   14.913  -15.004  1.00 88.95 82  A 1 
ATOM 610  C C   . ASP A 0 82  . 22.873   13.873  -14.357  1.00 88.95 82  A 1 
ATOM 611  C CB  . ASP A 0 82  . 23.128   16.253  -15.393  1.00 88.95 82  A 1 
ATOM 612  O O   . ASP A 0 82  . 22.289   13.006  -15.008  1.00 88.95 82  A 1 
ATOM 613  C CG  . ASP A 0 82  . 23.590   17.476  -14.567  1.00 88.95 82  A 1 
ATOM 614  O OD1 . ASP A 0 82  . 24.180   17.284  -13.472  1.00 88.95 82  A 1 
ATOM 615  O OD2 . ASP A 0 82  . 23.257   18.629  -14.934  1.00 88.95 82  A 1 
ATOM 616  N N   . LEU A 0 83  . 22.752   13.920  -13.025  1.00 93.56 83  A 1 
ATOM 617  C CA  . LEU A 0 83  . 21.924   12.990  -12.244  1.00 93.56 83  A 1 
ATOM 618  C C   . LEU A 0 83  . 21.261   13.723  -11.076  1.00 93.56 83  A 1 
ATOM 619  C CB  . LEU A 0 83  . 22.779   11.794  -11.769  1.00 93.56 83  A 1 
ATOM 620  O O   . LEU A 0 83  . 21.922   14.131  -10.116  1.00 93.56 83  A 1 
ATOM 621  C CG  . LEU A 0 83  . 22.047   10.789  -10.851  1.00 93.56 83  A 1 
ATOM 622  C CD1 . LEU A 0 83  . 20.896   10.055  -11.538  1.00 93.56 83  A 1 
ATOM 623  C CD2 . LEU A 0 83  . 23.028   9.726   -10.350  1.00 93.56 83  A 1 
ATOM 624  N N   . ALA A 0 84  . 19.935   13.827  -11.120  1.00 94.12 84  A 1 
ATOM 625  C CA  . ALA A 0 84  . 19.124   14.418  -10.064  1.00 94.12 84  A 1 
ATOM 626  C C   . ALA A 0 84  . 18.219   13.363  -9.416   1.00 94.12 84  A 1 
ATOM 627  C CB  . ALA A 0 84  . 18.337   15.602  -10.634  1.00 94.12 84  A 1 
ATOM 628  O O   . ALA A 0 84  . 17.489   12.645  -10.096  1.00 94.12 84  A 1 
ATOM 629  N N   . ILE A 0 85  . 18.235   13.298  -8.083   1.00 95.86 85  A 1 
ATOM 630  C CA  . ILE A 0 85  . 17.353   12.432  -7.296   1.00 95.86 85  A 1 
ATOM 631  C C   . ILE A 0 85  . 16.720   13.272  -6.185   1.00 95.86 85  A 1 
ATOM 632  C CB  . ILE A 0 85  . 18.102   11.194  -6.739   1.00 95.86 85  A 1 
ATOM 633  O O   . ILE A 0 85  . 17.437   13.842  -5.360   1.00 95.86 85  A 1 
ATOM 634  C CG1 . ILE A 0 85  . 18.844   10.434  -7.868   1.00 95.86 85  A 1 
ATOM 635  C CG2 . ILE A 0 85  . 17.102   10.286  -5.992   1.00 95.86 85  A 1 
ATOM 636  C CD1 . ILE A 0 85  . 19.557   9.146   -7.438   1.00 95.86 85  A 1 
ATOM 637  N N   . ASP A 0 86  . 15.390   13.322  -6.153   1.00 94.73 86  A 1 
ATOM 638  C CA  . ASP A 0 86  . 14.611   13.780  -4.999   1.00 94.73 86  A 1 
ATOM 639  C C   . ASP A 0 86  . 13.874   12.565  -4.421   1.00 94.73 86  A 1 
ATOM 640  C CB  . ASP A 0 86  . 13.670   14.940  -5.390   1.00 94.73 86  A 1 
ATOM 641  O O   . ASP A 0 86  . 13.230   11.812  -5.152   1.00 94.73 86  A 1 
ATOM 642  C CG  . ASP A 0 86  . 13.161   15.757  -4.188   1.00 94.73 86  A 1 
ATOM 643  O OD1 . ASP A 0 86  . 13.336   15.307  -3.032   1.00 94.73 86  A 1 
ATOM 644  O OD2 . ASP A 0 86  . 12.638   16.874  -4.417   1.00 94.73 86  A 1 
ATOM 645  N N   . GLU A 0 87  . 14.006   12.319  -3.120   1.00 95.83 87  A 1 
ATOM 646  C CA  . GLU A 0 87  . 13.385   11.178  -2.448   1.00 95.83 87  A 1 
ATOM 647  C C   . GLU A 0 87  . 12.896   11.591  -1.060   1.00 95.83 87  A 1 
ATOM 648  C CB  . GLU A 0 87  . 14.331   9.962   -2.401   1.00 95.83 87  A 1 
ATOM 649  O O   . GLU A 0 87  . 13.623   12.173  -0.251   1.00 95.83 87  A 1 
ATOM 650  C CG  . GLU A 0 87  . 13.631   8.733   -1.794   1.00 95.83 87  A 1 
ATOM 651  C CD  . GLU A 0 87  . 14.441   7.436   -1.938   1.00 95.83 87  A 1 
ATOM 652  O OE1 . GLU A 0 87  . 13.858   6.442   -2.436   1.00 95.83 87  A 1 
ATOM 653  O OE2 . GLU A 0 87  . 15.613   7.413   -1.501   1.00 95.83 87  A 1 
ATOM 654  N N   . SER A 0 88  . 11.635   11.275  -0.779   1.00 94.78 88  A 1 
ATOM 655  C CA  . SER A 0 88  . 10.942   11.682  0.434    1.00 94.78 88  A 1 
ATOM 656  C C   . SER A 0 88  . 10.121   10.537  1.019    1.00 94.78 88  A 1 
ATOM 657  C CB  . SER A 0 88  . 10.086   12.922  0.157    1.00 94.78 88  A 1 
ATOM 658  O O   . SER A 0 88  . 9.518    9.732   0.311    1.00 94.78 88  A 1 
ATOM 659  O OG  . SER A 0 88  . 9.006    12.621  -0.700   1.00 94.78 88  A 1 
ATOM 660  N N   . TYR A 0 89  . 10.096   10.477  2.349    1.00 96.16 89  A 1 
ATOM 661  C CA  . TYR A 0 89  . 9.311    9.516   3.112    1.00 96.16 89  A 1 
ATOM 662  C C   . TYR A 0 89  . 8.733    10.192  4.355    1.00 96.16 89  A 1 
ATOM 663  C CB  . TYR A 0 89  . 10.183   8.307   3.468    1.00 96.16 89  A 1 
ATOM 664  O O   . TYR A 0 89  . 9.448    10.867  5.102    1.00 96.16 89  A 1 
ATOM 665  C CG  . TYR A 0 89  . 9.550    7.364   4.473    1.00 96.16 89  A 1 
ATOM 666  C CD1 . TYR A 0 89  . 9.956    7.415   5.820    1.00 96.16 89  A 1 
ATOM 667  C CD2 . TYR A 0 89  . 8.551    6.456   4.071    1.00 96.16 89  A 1 
ATOM 668  C CE1 . TYR A 0 89  . 9.402    6.526   6.758    1.00 96.16 89  A 1 
ATOM 669  C CE2 . TYR A 0 89  . 7.986    5.568   5.010    1.00 96.16 89  A 1 
ATOM 670  O OH  . TYR A 0 89  . 7.953    4.700   7.258    1.00 96.16 89  A 1 
ATOM 671  C CZ  . TYR A 0 89  . 8.429    5.590   6.348    1.00 96.16 89  A 1 
ATOM 672  N N   . GLY A 0 90  . 7.436    10.008  4.586    1.00 92.22 90  A 1 
ATOM 673  C CA  . GLY A 0 90  . 6.707    10.592  5.706    1.00 92.22 90  A 1 
ATOM 674  C C   . GLY A 0 90  . 5.791    9.571   6.365    1.00 92.22 90  A 1 
ATOM 675  O O   . GLY A 0 90  . 5.015    8.904   5.691    1.00 92.22 90  A 1 
ATOM 676  N N   . LYS A 0 91  . 5.841    9.472   7.697    1.00 93.95 91  A 1 
ATOM 677  C CA  . LYS A 0 91  . 4.984    8.574   8.482    1.00 93.95 91  A 1 
ATOM 678  C C   . LYS A 0 91  . 4.358    9.318   9.654    1.00 93.95 91  A 1 
ATOM 679  C CB  . LYS A 0 91  . 5.799    7.342   8.899    1.00 93.95 91  A 1 
ATOM 680  O O   . LYS A 0 91  . 5.057    9.766   10.561   1.00 93.95 91  A 1 
ATOM 681  C CG  . LYS A 0 91  . 4.964    6.332   9.704    1.00 93.95 91  A 1 
ATOM 682  C CD  . LYS A 0 91  . 5.565    4.928   9.576    1.00 93.95 91  A 1 
ATOM 683  C CE  . LYS A 0 91  . 4.643    3.869   10.183   1.00 93.95 91  A 1 
ATOM 684  N NZ  . LYS A 0 91  . 4.813    2.570   9.491    1.00 93.95 91  A 1 
ATOM 685  N N   . THR A 0 92  . 3.036    9.440   9.631    1.00 90.21 92  A 1 
ATOM 686  C CA  . THR A 0 92  . 2.234    10.112  10.659   1.00 90.21 92  A 1 
ATOM 687  C C   . THR A 0 92  . 1.368    9.095   11.390   1.00 90.21 92  A 1 
ATOM 688  C CB  . THR A 0 92  . 1.364    11.217  10.044   1.00 90.21 92  A 1 
ATOM 689  O O   . THR A 0 92  . 0.720    8.261   10.767   1.00 90.21 92  A 1 
ATOM 690  C CG2 . THR A 0 92  . 0.581    12.016  11.087   1.00 90.21 92  A 1 
ATOM 691  O OG1 . THR A 0 92  . 2.193    12.139  9.380    1.00 90.21 92  A 1 
ATOM 692  N N   . HIS A 0 93  . 1.337    9.189   12.720   1.00 90.27 93  A 1 
ATOM 693  C CA  . HIS A 0 93  . 0.464    8.399   13.584   1.00 90.27 93  A 1 
ATOM 694  C C   . HIS A 0 93  . -0.221   9.338   14.578   1.00 90.27 93  A 1 
ATOM 695  C CB  . HIS A 0 93  . 1.299    7.321   14.292   1.00 90.27 93  A 1 
ATOM 696  O O   . HIS A 0 93  . 0.417    9.840   15.506   1.00 90.27 93  A 1 
ATOM 697  C CG  . HIS A 0 93  . 0.471    6.391   15.141   1.00 90.27 93  A 1 
ATOM 698  C CD2 . HIS A 0 93  . 0.616    6.105   16.474   1.00 90.27 93  A 1 
ATOM 699  N ND1 . HIS A 0 93  . -0.567   5.622   14.691   1.00 90.27 93  A 1 
ATOM 700  C CE1 . HIS A 0 93  . -1.025   4.880   15.696   1.00 90.27 93  A 1 
ATOM 701  N NE2 . HIS A 0 93  . -0.341   5.135   16.829   1.00 90.27 93  A 1 
ATOM 702  N N   . ALA A 0 94  . -1.508   9.609   14.369   1.00 86.91 94  A 1 
ATOM 703  C CA  . ALA A 0 94  . -2.302   10.498  15.207   1.00 86.91 94  A 1 
ATOM 704  C C   . ALA A 0 94  . -3.427   9.720   15.895   1.00 86.91 94  A 1 
ATOM 705  C CB  . ALA A 0 94  . -2.822   11.661  14.355   1.00 86.91 94  A 1 
ATOM 706  O O   . ALA A 0 94  . -4.197   9.011   15.253   1.00 86.91 94  A 1 
ATOM 707  N N   . LYS A 0 95  . -3.543   9.883   17.214   1.00 88.28 95  A 1 
ATOM 708  C CA  . LYS A 0 95  . -4.606   9.295   18.037   1.00 88.28 95  A 1 
ATOM 709  C C   . LYS A 0 95  . -5.247   10.375  18.895   1.00 88.28 95  A 1 
ATOM 710  C CB  . LYS A 0 95  . -4.037   8.158   18.902   1.00 88.28 95  A 1 
ATOM 711  O O   . LYS A 0 95  . -4.538   11.141  19.545   1.00 88.28 95  A 1 
ATOM 712  C CG  . LYS A 0 95  . -3.940   6.854   18.101   1.00 88.28 95  A 1 
ATOM 713  C CD  . LYS A 0 95  . -3.097   5.809   18.836   1.00 88.28 95  A 1 
ATOM 714  C CE  . LYS A 0 95  . -3.305   4.461   18.144   1.00 88.28 95  A 1 
ATOM 715  N NZ  . LYS A 0 95  . -2.187   3.528   18.399   1.00 88.28 95  A 1 
ATOM 716  N N   . SER A 0 96  . -6.573   10.409  18.930   1.00 76.76 96  A 1 
ATOM 717  C CA  . SER A 0 96  . -7.340   11.224  19.870   1.00 76.76 96  A 1 
ATOM 718  C C   . SER A 0 96  . -8.385   10.363  20.568   1.00 76.76 96  A 1 
ATOM 719  C CB  . SER A 0 96  . -7.988   12.430  19.181   1.00 76.76 96  A 1 
ATOM 720  O O   . SER A 0 96  . -9.149   9.650   19.916   1.00 76.76 96  A 1 
ATOM 721  O OG  . SER A 0 96  . -8.929   12.042  18.203   1.00 76.76 96  A 1 
ATOM 722  N N   . TYR A 0 97  . -8.444   10.492  21.887   1.00 78.94 97  A 1 
ATOM 723  C CA  . TYR A 0 97  . -9.422   9.853   22.757   1.00 78.94 97  A 1 
ATOM 724  C C   . TYR A 0 97  . -10.192  10.951  23.494   1.00 78.94 97  A 1 
ATOM 725  C CB  . TYR A 0 97  . -8.703   8.914   23.737   1.00 78.94 97  A 1 
ATOM 726  O O   . TYR A 0 97  . -9.598   11.967  23.865   1.00 78.94 97  A 1 
ATOM 727  C CG  . TYR A 0 97  . -7.816   7.867   23.081   1.00 78.94 97  A 1 
ATOM 728  C CD1 . TYR A 0 97  . -8.390   6.695   22.555   1.00 78.94 97  A 1 
ATOM 729  C CD2 . TYR A 0 97  . -6.420   8.060   23.005   1.00 78.94 97  A 1 
ATOM 730  C CE1 . TYR A 0 97  . -7.575   5.709   21.966   1.00 78.94 97  A 1 
ATOM 731  C CE2 . TYR A 0 97  . -5.600   7.078   22.413   1.00 78.94 97  A 1 
ATOM 732  O OH  . TYR A 0 97  . -5.398   4.931   21.346   1.00 78.94 97  A 1 
ATOM 733  C CZ  . TYR A 0 97  . -6.178   5.897   21.899   1.00 78.94 97  A 1 
ATOM 734  N N   . ALA A 0 98  . -11.489  10.751  23.686   1.00 61.08 98  A 1 
ATOM 735  C CA  . ALA A 0 98  . -12.365  11.599  24.485   1.00 61.08 98  A 1 
ATOM 736  C C   . ALA A 0 98  . -13.161  10.737  25.478   1.00 61.08 98  A 1 
ATOM 737  C CB  . ALA A 0 98  . -13.255  12.421  23.546   1.00 61.08 98  A 1 
ATOM 738  O O   . ALA A 0 98  . -13.286  9.531   25.276   1.00 61.08 98  A 1 
ATOM 739  N N   . ALA A 0 99  . -13.635  11.382  26.544   1.00 57.76 99  A 1 
ATOM 740  C CA  . ALA A 0 99  . -14.114  10.810  27.804   1.00 57.76 99  A 1 
ATOM 741  C C   . ALA A 0 99  . -14.824  11.927  28.607   1.00 57.76 99  A 1 
ATOM 742  C CB  . ALA A 0 99  . -12.854  10.350  28.555   1.00 57.76 99  A 1 
ATOM 743  O O   . ALA A 0 99  . -14.519  13.096  28.354   1.00 57.76 99  A 1 
ATOM 744  N N   . GLU A 0 100 . -15.693  11.709  29.598   1.00 65.47 100 A 1 
ATOM 745  C CA  . GLU A 0 100 . -16.446  10.545  30.131   1.00 65.47 100 A 1 
ATOM 746  C C   . GLU A 0 100 . -17.476  11.154  31.123   1.00 65.47 100 A 1 
ATOM 747  C CB  . GLU A 0 100 . -15.524  9.585   30.931   1.00 65.47 100 A 1 
ATOM 748  O O   . GLU A 0 100 . -17.109  12.110  31.816   1.00 65.47 100 A 1 
ATOM 749  C CG  . GLU A 0 100 . -15.111  8.295   30.191   1.00 65.47 100 A 1 
ATOM 750  C CD  . GLU A 0 100 . -13.731  7.754   30.630   1.00 65.47 100 A 1 
ATOM 751  O OE1 . GLU A 0 100 . -12.950  7.353   29.733   1.00 65.47 100 A 1 
ATOM 752  O OE2 . GLU A 0 100 . -13.422  7.780   31.843   1.00 65.47 100 A 1 
ATOM 753  N N   . SER A 0 101 . -18.713  10.644  31.236   1.00 64.91 101 A 1 
ATOM 754  C CA  . SER A 0 101 . -19.684  11.120  32.251   1.00 64.91 101 A 1 
ATOM 755  C C   . SER A 0 101 . -20.444  9.998   32.963   1.00 64.91 101 A 1 
ATOM 756  C CB  . SER A 0 101 . -20.665  12.191  31.726   1.00 64.91 101 A 1 
ATOM 757  O O   . SER A 0 101 . -20.734  8.945   32.398   1.00 64.91 101 A 1 
ATOM 758  O OG  . SER A 0 101 . -20.941  12.085  30.347   1.00 64.91 101 A 1 
ATOM 759  N N   . TYR A 0 102 . -20.736  10.246  34.242   1.00 69.71 102 A 1 
ATOM 760  C CA  . TYR A 0 102 . -21.544  9.412   35.129   1.00 69.71 102 A 1 
ATOM 761  C C   . TYR A 0 102 . -22.138  10.292  36.227   1.00 69.71 102 A 1 
ATOM 762  C CB  . TYR A 0 102 . -20.681  8.320   35.781   1.00 69.71 102 A 1 
ATOM 763  O O   . TYR A 0 102 . -21.380  10.930  36.963   1.00 69.71 102 A 1 
ATOM 764  C CG  . TYR A 0 102 . -21.317  7.599   36.965   1.00 69.71 102 A 1 
ATOM 765  C CD1 . TYR A 0 102 . -20.579  7.395   38.150   1.00 69.71 102 A 1 
ATOM 766  C CD2 . TYR A 0 102 . -22.636  7.112   36.881   1.00 69.71 102 A 1 
ATOM 767  C CE1 . TYR A 0 102 . -21.118  6.628   39.204   1.00 69.71 102 A 1 
ATOM 768  C CE2 . TYR A 0 102 . -23.173  6.342   37.927   1.00 69.71 102 A 1 
ATOM 769  O OH  . TYR A 0 102 . -22.870  5.183   40.000   1.00 69.71 102 A 1 
ATOM 770  C CZ  . TYR A 0 102 . -22.397  6.051   39.065   1.00 69.71 102 A 1 
ATOM 771  N N   . ASP A 0 103 . -23.459  10.262  36.372   1.00 79.52 103 A 1 
ATOM 772  C CA  . ASP A 0 103 . -24.185  10.926  37.450   1.00 79.52 103 A 1 
ATOM 773  C C   . ASP A 0 103 . -25.101  9.921   38.176   1.00 79.52 103 A 1 
ATOM 774  C CB  . ASP A 0 103 . -24.966  12.132  36.896   1.00 79.52 103 A 1 
ATOM 775  O O   . ASP A 0 103 . -25.756  9.085   37.552   1.00 79.52 103 A 1 
ATOM 776  C CG  . ASP A 0 103 . -24.051  13.243  36.354   1.00 79.52 103 A 1 
ATOM 777  O OD1 . ASP A 0 103 . -23.335  13.858  37.180   1.00 79.52 103 A 1 
ATOM 778  O OD2 . ASP A 0 103 . -24.096  13.514  35.133   1.00 79.52 103 A 1 
ATOM 779  N N   . GLU A 0 104 . -25.173  10.023  39.507   1.00 78.66 104 A 1 
ATOM 780  C CA  . GLU A 0 104 . -26.244  9.438   40.328   1.00 78.66 104 A 1 
ATOM 781  C C   . GLU A 0 104 . -26.965  10.557  41.068   1.00 78.66 104 A 1 
ATOM 782  C CB  . GLU A 0 104 . -25.743  8.446   41.398   1.00 78.66 104 A 1 
ATOM 783  O O   . GLU A 0 104 . -26.328  11.472  41.600   1.00 78.66 104 A 1 
ATOM 784  C CG  . GLU A 0 104 . -25.140  7.170   40.828   1.00 78.66 104 A 1 
ATOM 785  C CD  . GLU A 0 104 . -24.860  6.117   41.917   1.00 78.66 104 A 1 
ATOM 786  O OE1 . GLU A 0 104 . -25.633  5.130   42.008   1.00 78.66 104 A 1 
ATOM 787  O OE2 . GLU A 0 104 . -23.811  6.207   42.594   1.00 78.66 104 A 1 
ATOM 788  N N   . TRP A 0 105 . -28.283  10.442  41.182   1.00 81.04 105 A 1 
ATOM 789  C CA  . TRP A 0 105 . -29.097  11.340  41.987   1.00 81.04 105 A 1 
ATOM 790  C C   . TRP A 0 105 . -30.171  10.560  42.749   1.00 81.04 105 A 1 
ATOM 791  C CB  . TRP A 0 105 . -29.652  12.465  41.102   1.00 81.04 105 A 1 
ATOM 792  O O   . TRP A 0 105 . -30.808  9.658   42.215   1.00 81.04 105 A 1 
ATOM 793  C CG  . TRP A 0 105 . -30.319  12.056  39.823   1.00 81.04 105 A 1 
ATOM 794  C CD1 . TRP A 0 105 . -29.697  11.836  38.640   1.00 81.04 105 A 1 
ATOM 795  C CD2 . TRP A 0 105 . -31.738  11.821  39.575   1.00 81.04 105 A 1 
ATOM 796  C CE2 . TRP A 0 105 . -31.908  11.500  38.194   1.00 81.04 105 A 1 
ATOM 797  C CE3 . TRP A 0 105 . -32.897  11.841  40.381   1.00 81.04 105 A 1 
ATOM 798  N NE1 . TRP A 0 105 . -30.630  11.505  37.677   1.00 81.04 105 A 1 
ATOM 799  C CH2 . TRP A 0 105 . -34.300  11.248  38.469   1.00 81.04 105 A 1 
ATOM 800  C CZ2 . TRP A 0 105 . -33.167  11.229  37.637   1.00 81.04 105 A 1 
ATOM 801  C CZ3 . TRP A 0 105 . -34.162  11.556  39.834   1.00 81.04 105 A 1 
ATOM 802  N N   . ASP A 0 106 . -30.344  10.908  44.023   1.00 82.54 106 A 1 
ATOM 803  C CA  . ASP A 0 106 . -31.330  10.345  44.947   1.00 82.54 106 A 1 
ATOM 804  C C   . ASP A 0 106 . -32.001  11.513  45.679   1.00 82.54 106 A 1 
ATOM 805  C CB  . ASP A 0 106 . -30.631  9.378   45.928   1.00 82.54 106 A 1 
ATOM 806  O O   . ASP A 0 106 . -31.317  12.337  46.293   1.00 82.54 106 A 1 
ATOM 807  C CG  . ASP A 0 106 . -31.581  8.729   46.945   1.00 82.54 106 A 1 
ATOM 808  O OD1 . ASP A 0 106 . -32.814  8.769   46.751   1.00 82.54 106 A 1 
ATOM 809  O OD2 . ASP A 0 106 . -31.115  8.130   47.947   1.00 82.54 106 A 1 
ATOM 810  N N   . ASN A 0 107 . -33.323  11.606  45.581   1.00 79.80 107 A 1 
ATOM 811  C CA  . ASN A 0 107 . -34.143  12.641  46.193   1.00 79.80 107 A 1 
ATOM 812  C C   . ASN A 0 107 . -35.297  11.983  46.953   1.00 79.80 107 A 1 
ATOM 813  C CB  . ASN A 0 107 . -34.645  13.594  45.097   1.00 79.80 107 A 1 
ATOM 814  O O   . ASN A 0 107 . -36.123  11.302  46.351   1.00 79.80 107 A 1 
ATOM 815  C CG  . ASN A 0 107 . -35.484  14.710  45.690   1.00 79.80 107 A 1 
ATOM 816  N ND2 . ASN A 0 107 . -36.790  14.575  45.714   1.00 79.80 107 A 1 
ATOM 817  O OD1 . ASN A 0 107 . -34.956  15.694  46.178   1.00 79.80 107 A 1 
ATOM 818  N N   . LYS A 0 108 . -35.367  12.212  48.265   1.00 78.86 108 A 1 
ATOM 819  C CA  . LYS A 0 108 . -36.416  11.692  49.148   1.00 78.86 108 A 1 
ATOM 820  C C   . LYS A 0 108 . -37.051  12.851  49.901   1.00 78.86 108 A 1 
ATOM 821  C CB  . LYS A 0 108 . -35.819  10.675  50.137   1.00 78.86 108 A 1 
ATOM 822  O O   . LYS A 0 108 . -36.339  13.529  50.645   1.00 78.86 108 A 1 
ATOM 823  C CG  . LYS A 0 108 . -35.355  9.389   49.444   1.00 78.86 108 A 1 
ATOM 824  C CD  . LYS A 0 108 . -34.667  8.446   50.441   1.00 78.86 108 A 1 
ATOM 825  C CE  . LYS A 0 108 . -34.441  7.062   49.823   1.00 78.86 108 A 1 
ATOM 826  N NZ  . LYS A 0 108 . -33.544  7.107   48.643   1.00 78.86 108 A 1 
ATOM 827  N N   . ASP A 0 109 . -38.354  13.039  49.737   1.00 72.98 109 A 1 
ATOM 828  C CA  . ASP A 0 109 . -39.159  13.908  50.590   1.00 72.98 109 A 1 
ATOM 829  C C   . ASP A 0 109 . -39.942  13.026  51.572   1.00 72.98 109 A 1 
ATOM 830  C CB  . ASP A 0 109 . -40.019  14.889  49.765   1.00 72.98 109 A 1 
ATOM 831  O O   . ASP A 0 109 . -40.838  12.266  51.219   1.00 72.98 109 A 1 
ATOM 832  C CG  . ASP A 0 109 . -39.831  16.335  50.256   1.00 72.98 109 A 1 
ATOM 833  O OD1 . ASP A 0 109 . -39.731  16.529  51.495   1.00 72.98 109 A 1 
ATOM 834  O OD2 . ASP A 0 109 . -39.668  17.241  49.404   1.00 72.98 109 A 1 
ATOM 835  N N   . ASP A 0 110 . -39.504  13.044  52.829   1.00 74.26 110 A 1 
ATOM 836  C CA  . ASP A 0 110 . -39.948  12.128  53.890   1.00 74.26 110 A 1 
ATOM 837  C C   . ASP A 0 110 . -40.898  12.871  54.859   1.00 74.26 110 A 1 
ATOM 838  C CB  . ASP A 0 110 . -38.694  11.480  54.524   1.00 74.26 110 A 1 
ATOM 839  O O   . ASP A 0 110 . -40.797  12.767  56.093   1.00 74.26 110 A 1 
ATOM 840  C CG  . ASP A 0 110 . -38.814  9.980   54.821   1.00 74.26 110 A 1 
ATOM 841  O OD1 . ASP A 0 110 . -39.889  9.547   55.313   1.00 74.26 110 A 1 
ATOM 842  O OD2 . ASP A 0 110 . -37.777  9.285   54.705   1.00 74.26 110 A 1 
ATOM 843  N N   . ASP A 0 111 . -41.778  13.693  54.280   1.00 74.07 111 A 1 
ATOM 844  C CA  . ASP A 0 111 . -42.670  14.652  54.938   1.00 74.07 111 A 1 
ATOM 845  C C   . ASP A 0 111 . -43.646  13.995  55.935   1.00 74.07 111 A 1 
ATOM 846  C CB  . ASP A 0 111 . -43.404  15.481  53.869   1.00 74.07 111 A 1 
ATOM 847  O O   . ASP A 0 111 . -44.061  12.839  55.794   1.00 74.07 111 A 1 
ATOM 848  C CG  . ASP A 0 111 . -44.665  16.138  54.440   1.00 74.07 111 A 1 
ATOM 849  O OD1 . ASP A 0 111 . -45.688  15.423  54.556   1.00 74.07 111 A 1 
ATOM 850  O OD2 . ASP A 0 111 . -44.568  17.258  54.999   1.00 74.07 111 A 1 
ATOM 851  N N   . LYS A 0 112 . -43.976  14.734  57.013   1.00 63.47 112 A 1 
ATOM 852  C CA  . LYS A 0 112 . -44.918  14.309  58.071   1.00 63.47 112 A 1 
ATOM 853  C C   . LYS A 0 112 . -45.643  15.506  58.684   1.00 63.47 112 A 1 
ATOM 854  C CB  . LYS A 0 112 . -44.216  13.452  59.161   1.00 63.47 112 A 1 
ATOM 855  O O   . LYS A 0 112 . -45.203  16.060  59.699   1.00 63.47 112 A 1 
ATOM 856  C CG  . LYS A 0 112 . -43.624  12.191  58.525   1.00 63.47 112 A 1 
ATOM 857  C CD  . LYS A 0 112 . -42.885  11.144  59.349   1.00 63.47 112 A 1 
ATOM 858  C CE  . LYS A 0 112 . -42.410  9.998   58.412   1.00 63.47 112 A 1 
ATOM 859  N NZ  . LYS A 0 112 . -41.873  10.451  57.082   1.00 63.47 112 A 1 
ATOM 860  N N   . TRP A 0 113 . -46.805  15.864  58.141   1.00 66.83 113 A 1 
ATOM 861  C CA  . TRP A 0 113 . -47.707  16.850  58.744   1.00 66.83 113 A 1 
ATOM 862  C C   . TRP A 0 113 . -48.732  16.207  59.697   1.00 66.83 113 A 1 
ATOM 863  C CB  . TRP A 0 113 . -48.342  17.738  57.667   1.00 66.83 113 A 1 
ATOM 864  O O   . TRP A 0 113 . -49.559  15.368  59.339   1.00 66.83 113 A 1 
ATOM 865  C CG  . TRP A 0 113 . -48.895  17.033  56.472   1.00 66.83 113 A 1 
ATOM 866  C CD1 . TRP A 0 113 . -48.192  16.764  55.354   1.00 66.83 113 A 1 
ATOM 867  C CD2 . TRP A 0 113 . -50.244  16.541  56.211   1.00 66.83 113 A 1 
ATOM 868  C CE2 . TRP A 0 113 . -50.264  15.946  54.911   1.00 66.83 113 A 1 
ATOM 869  C CE3 . TRP A 0 113 . -51.461  16.565  56.931   1.00 66.83 113 A 1 
ATOM 870  N NE1 . TRP A 0 113 . -48.970  16.061  54.458   1.00 66.83 113 A 1 
ATOM 871  C CH2 . TRP A 0 113 . -52.635  15.487  55.080   1.00 66.83 113 A 1 
ATOM 872  C CZ2 . TRP A 0 113 . -51.435  15.416  54.351   1.00 66.83 113 A 1 
ATOM 873  C CZ3 . TRP A 0 113 . -52.646  16.049  56.370   1.00 66.83 113 A 1 
ATOM 874  N N   . GLY A 0 114 . -48.715  16.649  60.958   1.00 56.74 114 A 1 
ATOM 875  C CA  . GLY A 0 114 . -49.680  16.253  61.987   1.00 56.74 114 A 1 
ATOM 876  C C   . GLY A 0 114 . -50.324  17.467  62.653   1.00 56.74 114 A 1 
ATOM 877  O O   . GLY A 0 114 . -49.651  18.457  62.944   1.00 56.74 114 A 1 
ATOM 878  N N   . ALA A 0 115 . -51.627  17.394  62.933   1.00 53.11 115 A 1 
ATOM 879  C CA  . ALA A 0 115 . -52.327  18.447  63.668   1.00 53.11 115 A 1 
ATOM 880  C C   . ALA A 0 115 . -51.794  18.570  65.113   1.00 53.11 115 A 1 
ATOM 881  C CB  . ALA A 0 115 . -53.836  18.176  63.617   1.00 53.11 115 A 1 
ATOM 882  O O   . ALA A 0 115 . -51.537  17.566  65.781   1.00 53.11 115 A 1 
ATOM 883  N N   . GLN A 0 116 . -51.635  19.803  65.610   1.00 53.44 116 A 1 
ATOM 884  C CA  . GLN A 0 116 . -51.017  20.077  66.915   1.00 53.44 116 A 1 
ATOM 885  C C   . GLN A 0 116 . -51.760  19.398  68.081   1.00 53.44 116 A 1 
ATOM 886  C CB  . GLN A 0 116 . -50.960  21.592  67.180   1.00 53.44 116 A 1 
ATOM 887  O O   . GLN A 0 116 . -52.909  19.728  68.374   1.00 53.44 116 A 1 
ATOM 888  C CG  . GLN A 0 116 . -50.001  22.363  66.264   1.00 53.44 116 A 1 
ATOM 889  C CD  . GLN A 0 116 . -50.017  23.848  66.610   1.00 53.44 116 A 1 
ATOM 890  N NE2 . GLN A 0 116 . -49.225  24.295  67.561   1.00 53.44 116 A 1 
ATOM 891  O OE1 . GLN A 0 116 . -50.773  24.633  66.070   1.00 53.44 116 A 1 
ATOM 892  N N   . ALA A 0 117 . -51.070  18.514  68.807   1.00 46.83 117 A 1 
ATOM 893  C CA  . ALA A 0 117 . -51.583  17.859  70.011   1.00 46.83 117 A 1 
ATOM 894  C C   . ALA A 0 117 . -51.078  18.546  71.295   1.00 46.83 117 A 1 
ATOM 895  C CB  . ALA A 0 117 . -51.218  16.372  69.958   1.00 46.83 117 A 1 
ATOM 896  O O   . ALA A 0 117 . -49.907  18.914  71.397   1.00 46.83 117 A 1 
ATOM 897  N N   . TRP A 0 118 . -51.962  18.708  72.283   1.00 45.88 118 A 1 
ATOM 898  C CA  . TRP A 0 118 . -51.645  19.302  73.589   1.00 45.88 118 A 1 
ATOM 899  C C   . TRP A 0 118 . -51.204  18.197  74.578   1.00 45.88 118 A 1 
ATOM 900  C CB  . TRP A 0 118 . -52.834  20.151  74.083   1.00 45.88 118 A 1 
ATOM 901  O O   . TRP A 0 118 . -51.627  17.048  74.460   1.00 45.88 118 A 1 
ATOM 902  C CG  . TRP A 0 118 . -53.174  21.412  73.315   1.00 45.88 118 A 1 
ATOM 903  C CD1 . TRP A 0 118 . -53.117  21.590  71.970   1.00 45.88 118 A 1 
ATOM 904  C CD2 . TRP A 0 118 . -53.683  22.686  73.841   1.00 45.88 118 A 1 
ATOM 905  C CE2 . TRP A 0 118 . -53.893  23.586  72.751   1.00 45.88 118 A 1 
ATOM 906  C CE3 . TRP A 0 118 . -54.006  23.170  75.129   1.00 45.88 118 A 1 
ATOM 907  N NE1 . TRP A 0 118 . -53.527  22.865  71.638   1.00 45.88 118 A 1 
ATOM 908  C CH2 . TRP A 0 118 . -54.692  25.337  74.219   1.00 45.88 118 A 1 
ATOM 909  C CZ2 . TRP A 0 118 . -54.385  24.889  72.923   1.00 45.88 118 A 1 
ATOM 910  C CZ3 . TRP A 0 118 . -54.504  24.477  75.317   1.00 45.88 118 A 1 
ATOM 911  N N   . GLY A 0 119 . -50.293  18.517  75.505   1.00 46.98 119 A 1 
ATOM 912  C CA  . GLY A 0 119 . -49.549  17.524  76.301   1.00 46.98 119 A 1 
ATOM 913  C C   . GLY A 0 119 . -50.206  17.084  77.619   1.00 46.98 119 A 1 
ATOM 914  O O   . GLY A 0 119 . -50.952  17.844  78.225   1.00 46.98 119 A 1 
ATOM 915  N N   . LYS A 0 120 . -49.867  15.866  78.071   1.00 41.92 120 A 1 
ATOM 916  C CA  . LYS A 0 120 . -50.337  15.238  79.325   1.00 41.92 120 A 1 
ATOM 917  C C   . LYS A 0 120 . -49.585  15.739  80.567   1.00 41.92 120 A 1 
ATOM 918  C CB  . LYS A 0 120 . -50.155  13.706  79.262   1.00 41.92 120 A 1 
ATOM 919  O O   . LYS A 0 120 . -48.355  15.833  80.541   1.00 41.92 120 A 1 
ATOM 920  C CG  . LYS A 0 120 . -50.911  12.997  78.128   1.00 41.92 120 A 1 
ATOM 921  C CD  . LYS A 0 120 . -50.540  11.505  78.078   1.00 41.92 120 A 1 
ATOM 922  C CE  . LYS A 0 120 . -51.303  10.820  76.938   1.00 41.92 120 A 1 
ATOM 923  N NZ  . LYS A 0 120 . -50.827  9.438   76.693   1.00 41.92 120 A 1 
ATOM 924  N N   . ASP A 0 121 . -50.302  15.909  81.670   1.00 40.40 121 A 1 
ATOM 925  C CA  . ASP A 0 121 . -49.806  15.969  83.049   1.00 40.40 121 A 1 
ATOM 926  C C   . ASP A 0 121 . -49.936  14.603  83.772   1.00 40.40 121 A 1 
ATOM 927  C CB  . ASP A 0 121 . -50.462  17.148  83.805   1.00 40.40 121 A 1 
ATOM 928  O O   . ASP A 0 121 . -50.563  13.669  83.269   1.00 40.40 121 A 1 
ATOM 929  C CG  . ASP A 0 121 . -51.973  17.373  83.598   1.00 40.40 121 A 1 
ATOM 930  O OD1 . ASP A 0 121 . -52.625  16.545  82.920   1.00 40.40 121 A 1 
ATOM 931  O OD2 . ASP A 0 121 . -52.439  18.435  84.064   1.00 40.40 121 A 1 
ATOM 932  N N   . ARG A 0 122 . -49.236  14.436  84.909   1.00 39.85 122 A 1 
ATOM 933  C CA  . ARG A 0 122 . -49.243  13.219  85.755   1.00 39.85 122 A 1 
ATOM 934  C C   . ARG A 0 122 . -48.846  13.549  87.201   1.00 39.85 122 A 1 
ATOM 935  C CB  . ARG A 0 122 . -48.294  12.128  85.203   1.00 39.85 122 A 1 
ATOM 936  O O   . ARG A 0 122 . -47.672  13.796  87.487   1.00 39.85 122 A 1 
ATOM 937  C CG  . ARG A 0 122 . -48.982  11.137  84.251   1.00 39.85 122 A 1 
ATOM 938  C CD  . ARG A 0 122 . -48.095  9.913   83.985   1.00 39.85 122 A 1 
ATOM 939  N NE  . ARG A 0 122 . -48.833  8.878   83.235   1.00 39.85 122 A 1 
ATOM 940  N NH1 . ARG A 0 122 . -47.082  7.470   82.775   1.00 39.85 122 A 1 
ATOM 941  N NH2 . ARG A 0 122 . -49.138  6.949   82.067   1.00 39.85 122 A 1 
ATOM 942  C CZ  . ARG A 0 122 . -48.350  7.773   82.699   1.00 39.85 122 A 1 
ATOM 943  N N   . ASP A 0 123 . -49.800  13.447  88.121   1.00 44.48 123 A 1 
ATOM 944  C CA  . ASP A 0 123 . -49.666  13.950  89.494   1.00 44.48 123 A 1 
ATOM 945  C C   . ASP A 0 123 . -49.198  12.886  90.506   1.00 44.48 123 A 1 
ATOM 946  C CB  . ASP A 0 123 . -50.988  14.612  89.918   1.00 44.48 123 A 1 
ATOM 947  O O   . ASP A 0 123 . -49.978  12.307  91.264   1.00 44.48 123 A 1 
ATOM 948  C CG  . ASP A 0 123 . -51.244  15.966  89.248   1.00 44.48 123 A 1 
ATOM 949  O OD1 . ASP A 0 123 . -50.346  16.436  88.511   1.00 44.48 123 A 1 
ATOM 950  O OD2 . ASP A 0 123 . -52.305  16.543  89.564   1.00 44.48 123 A 1 
ATOM 951  N N   . MET A 0 124 . -47.884  12.646  90.582   1.00 37.76 124 A 1 
ATOM 952  C CA  . MET A 0 124 . -47.309  11.789  91.631   1.00 37.76 124 A 1 
ATOM 953  C C   . MET A 0 124 . -46.994  12.564  92.919   1.00 37.76 124 A 1 
ATOM 954  C CB  . MET A 0 124 . -46.083  11.020  91.126   1.00 37.76 124 A 1 
ATOM 955  O O   . MET A 0 124 . -45.964  13.229  93.034   1.00 37.76 124 A 1 
ATOM 956  C CG  . MET A 0 124 . -46.491  9.878   90.187   1.00 37.76 124 A 1 
ATOM 957  S SD  . MET A 0 124 . -45.231  8.585   89.981   1.00 37.76 124 A 1 
ATOM 958  C CE  . MET A 0 124 . -45.322  7.775   91.604   1.00 37.76 124 A 1 
ATOM 959  N N   . SER A 0 125 . -47.848  12.410  93.934   1.00 33.77 125 A 1 
ATOM 960  C CA  . SER A 0 125 . -47.593  12.913  95.291   1.00 33.77 125 A 1 
ATOM 961  C C   . SER A 0 125 . -46.883  11.886  96.198   1.00 33.77 125 A 1 
ATOM 962  C CB  . SER A 0 125 . -48.882  13.467  95.916   1.00 33.77 125 A 1 
ATOM 963  O O   . SER A 0 125 . -46.914  10.681  95.960   1.00 33.77 125 A 1 
ATOM 964  O OG  . SER A 0 125 . -49.817  12.449  96.205   1.00 33.77 125 A 1 
ATOM 965  N N   . ALA A 0 126 . -46.250  12.380  97.270   1.00 37.42 126 A 1 
ATOM 966  C CA  . ALA A 0 126 . -45.722  11.601  98.404   1.00 37.42 126 A 1 
ATOM 967  C C   . ALA A 0 126 . -44.543  10.617  98.160   1.00 37.42 126 A 1 
ATOM 968  C CB  . ALA A 0 126 . -46.899  10.996  99.188   1.00 37.42 126 A 1 
ATOM 969  O O   . ALA A 0 126 . -44.507  9.536   98.745   1.00 37.42 126 A 1 
ATOM 970  N N   . ALA A 0 127 . -43.504  11.030  97.421   1.00 37.59 127 A 1 
ATOM 971  C CA  . ALA A 0 127 . -42.191  10.358  97.416   1.00 37.59 127 A 1 
ATOM 972  C C   . ALA A 0 127 . -41.030  11.367  97.574   1.00 37.59 127 A 1 
ATOM 973  C CB  . ALA A 0 127 . -42.078  9.497   96.151   1.00 37.59 127 A 1 
ATOM 974  O O   . ALA A 0 127 . -40.405  11.781  96.600   1.00 37.59 127 A 1 
ATOM 975  N N   . SER A 0 128 . -40.762  11.823  98.803   1.00 34.32 128 A 1 
ATOM 976  C CA  . SER A 0 128 . -39.808  12.910  99.062   1.00 34.32 128 A 1 
ATOM 977  C C   . SER A 0 128 . -38.384  12.456  99.433   1.00 34.32 128 A 1 
ATOM 978  C CB  . SER A 0 128 . -40.376  13.891  100.097  1.00 34.32 128 A 1 
ATOM 979  O O   . SER A 0 128 . -38.167  11.601  100.288  1.00 34.32 128 A 1 
ATOM 980  O OG  . SER A 0 128 . -40.687  13.241  101.313  1.00 34.32 128 A 1 
ATOM 981  N N   . SER A 0 129 . -37.415  13.194  98.875   1.00 33.78 129 A 1 
ATOM 982  C CA  . SER A 0 129 . -35.991  13.312  99.247   1.00 33.78 129 A 1 
ATOM 983  C C   . SER A 0 129 . -34.933  12.427  98.544   1.00 33.78 129 A 1 
ATOM 984  C CB  . SER A 0 129 . -35.782  13.401  100.772  1.00 33.78 129 A 1 
ATOM 985  O O   . SER A 0 129 . -34.987  11.205  98.544   1.00 33.78 129 A 1 
ATOM 986  O OG  . SER A 0 129 . -35.751  12.136  101.394  1.00 33.78 129 A 1 
ATOM 987  N N   . LYS A 0 130 . -33.885  13.140  98.084   1.00 35.29 130 A 1 
ATOM 988  C CA  . LYS A 0 130 . -32.509  12.728  97.715   1.00 35.29 130 A 1 
ATOM 989  C C   . LYS A 0 130 . -32.211  12.137  96.312   1.00 35.29 130 A 1 
ATOM 990  C CB  . LYS A 0 130 . -31.840  11.943  98.865   1.00 35.29 130 A 1 
ATOM 991  O O   . LYS A 0 130 . -32.098  10.934  96.144   1.00 35.29 130 A 1 
ATOM 992  C CG  . LYS A 0 130 . -31.700  12.820  100.121  1.00 35.29 130 A 1 
ATOM 993  C CD  . LYS A 0 130 . -30.824  12.169  101.194  1.00 35.29 130 A 1 
ATOM 994  C CE  . LYS A 0 130 . -30.664  13.150  102.364  1.00 35.29 130 A 1 
ATOM 995  N NZ  . LYS A 0 130 . -29.764  12.610  103.412  1.00 35.29 130 A 1 
ATOM 996  N N   . VAL A 0 131 . -31.782  13.073  95.443   1.00 35.47 131 A 1 
ATOM 997  C CA  . VAL A 0 131 . -30.730  12.976  94.390   1.00 35.47 131 A 1 
ATOM 998  C C   . VAL A 0 131 . -31.123  12.402  93.009   1.00 35.47 131 A 1 
ATOM 999  C CB  . VAL A 0 131 . -29.431  12.324  94.937   1.00 35.47 131 A 1 
ATOM 1000 O O   . VAL A 0 131 . -31.455  11.234  92.893   1.00 35.47 131 A 1 
ATOM 1001 C CG1 . VAL A 0 131 . -28.285  12.356  93.917   1.00 35.47 131 A 1 
ATOM 1002 C CG2 . VAL A 0 131 . -28.906  13.051  96.190   1.00 35.47 131 A 1 
ATOM 1003 N N   . GLY A 0 132 . -30.944  13.221  91.951   1.00 36.70 132 A 1 
ATOM 1004 C CA  . GLY A 0 132 . -30.970  12.824  90.524   1.00 36.70 132 A 1 
ATOM 1005 C C   . GLY A 0 132 . -32.374  12.771  89.891   1.00 36.70 132 A 1 
ATOM 1006 O O   . GLY A 0 132 . -32.971  11.707  89.867   1.00 36.70 132 A 1 
ATOM 1007 N N   . ALA A 0 133 . -33.041  13.852  89.466   1.00 32.31 133 A 1 
ATOM 1008 C CA  . ALA A 0 133 . -32.660  14.949  88.553   1.00 32.31 133 A 1 
ATOM 1009 C C   . ALA A 0 133 . -32.613  14.558  87.052   1.00 32.31 133 A 1 
ATOM 1010 C CB  . ALA A 0 133 . -31.432  15.742  89.034   1.00 32.31 133 A 1 
ATOM 1011 O O   . ALA A 0 133 . -31.539  14.290  86.523   1.00 32.31 133 A 1 
ATOM 1012 N N   . ALA A 0 134 . -33.778  14.572  86.378   1.00 31.18 134 A 1 
ATOM 1013 C CA  . ALA A 0 134 . -33.930  14.549  84.908   1.00 31.18 134 A 1 
ATOM 1014 C C   . ALA A 0 134 . -35.366  14.943  84.458   1.00 31.18 134 A 1 
ATOM 1015 C CB  . ALA A 0 134 . -33.536  13.164  84.360   1.00 31.18 134 A 1 
ATOM 1016 O O   . ALA A 0 134 . -36.063  14.162  83.815   1.00 31.18 134 A 1 
ATOM 1017 N N   . SER A 0 135 . -35.855  16.131  84.837   1.00 32.51 135 A 1 
ATOM 1018 C CA  . SER A 0 135 . -37.225  16.586  84.530   1.00 32.51 135 A 1 
ATOM 1019 C C   . SER A 0 135 . -37.269  17.747  83.524   1.00 32.51 135 A 1 
ATOM 1020 C CB  . SER A 0 135 . -37.949  16.987  85.825   1.00 32.51 135 A 1 
ATOM 1021 O O   . SER A 0 135 . -36.940  18.868  83.901   1.00 32.51 135 A 1 
ATOM 1022 O OG  . SER A 0 135 . -37.211  17.983  86.508   1.00 32.51 135 A 1 
ATOM 1023 N N   . GLN A 0 136 . -37.803  17.476  82.323   1.00 31.47 136 A 1 
ATOM 1024 C CA  . GLN A 0 136 . -38.345  18.438  81.337   1.00 31.47 136 A 1 
ATOM 1025 C C   . GLN A 0 136 . -37.370  19.476  80.707   1.00 31.47 136 A 1 
ATOM 1026 C CB  . GLN A 0 136 . -39.609  19.109  81.933   1.00 31.47 136 A 1 
ATOM 1027 O O   . GLN A 0 136 . -36.304  19.768  81.232   1.00 31.47 136 A 1 
ATOM 1028 C CG  . GLN A 0 136 . -40.747  18.121  82.274   1.00 31.47 136 A 1 
ATOM 1029 C CD  . GLN A 0 136 . -41.921  18.781  83.002   1.00 31.47 136 A 1 
ATOM 1030 N NE2 . GLN A 0 136 . -43.128  18.279  82.861   1.00 31.47 136 A 1 
ATOM 1031 O OE1 . GLN A 0 136 . -41.775  19.746  83.730   1.00 31.47 136 A 1 
ATOM 1032 N N   . LEU A 0 137 . -37.808  20.065  79.577   1.00 31.64 137 A 1 
ATOM 1033 C CA  . LEU A 0 137 . -37.272  21.264  78.885   1.00 31.64 137 A 1 
ATOM 1034 C C   . LEU A 0 137 . -35.969  21.158  78.047   1.00 31.64 137 A 1 
ATOM 1035 C CB  . LEU A 0 137 . -37.236  22.474  79.847   1.00 31.64 137 A 1 
ATOM 1036 O O   . LEU A 0 137 . -34.931  21.692  78.420   1.00 31.64 137 A 1 
ATOM 1037 C CG  . LEU A 0 137 . -38.586  22.880  80.462   1.00 31.64 137 A 1 
ATOM 1038 C CD1 . LEU A 0 137 . -38.357  23.886  81.589   1.00 31.64 137 A 1 
ATOM 1039 C CD2 . LEU A 0 137 . -39.511  23.526  79.424   1.00 31.64 137 A 1 
ATOM 1040 N N   . HIS A 0 138 . -36.100  20.635  76.821   1.00 32.77 138 A 1 
ATOM 1041 C CA  . HIS A 0 138 . -35.518  21.196  75.578   1.00 32.77 138 A 1 
ATOM 1042 C C   . HIS A 0 138 . -36.331  20.574  74.418   1.00 32.77 138 A 1 
ATOM 1043 C CB  . HIS A 0 138 . -34.007  20.890  75.461   1.00 32.77 138 A 1 
ATOM 1044 O O   . HIS A 0 138 . -36.203  19.379  74.181   1.00 32.77 138 A 1 
ATOM 1045 C CG  . HIS A 0 138 . -33.211  22.059  74.923   1.00 32.77 138 A 1 
ATOM 1046 C CD2 . HIS A 0 138 . -32.571  23.009  75.674   1.00 32.77 138 A 1 
ATOM 1047 N ND1 . HIS A 0 138 . -33.047  22.423  73.604   1.00 32.77 138 A 1 
ATOM 1048 C CE1 . HIS A 0 138 . -32.351  23.571  73.567   1.00 32.77 138 A 1 
ATOM 1049 N NE2 . HIS A 0 138 . -32.022  23.961  74.810   1.00 32.77 138 A 1 
ATOM 1050 N N   . LYS A 0 139 . -37.342  21.193  73.791   1.00 33.06 139 A 1 
ATOM 1051 C CA  . LYS A 0 139 . -37.548  22.577  73.323   1.00 33.06 139 A 1 
ATOM 1052 C C   . LYS A 0 139 . -36.524  23.046  72.288   1.00 33.06 139 A 1 
ATOM 1053 C CB  . LYS A 0 139 . -37.829  23.642  74.400   1.00 33.06 139 A 1 
ATOM 1054 O O   . LYS A 0 139 . -35.488  23.571  72.655   1.00 33.06 139 A 1 
ATOM 1055 C CG  . LYS A 0 139 . -39.261  23.561  74.945   1.00 33.06 139 A 1 
ATOM 1056 C CD  . LYS A 0 139 . -39.654  24.899  75.579   1.00 33.06 139 A 1 
ATOM 1057 C CE  . LYS A 0 139 . -41.143  24.878  75.924   1.00 33.06 139 A 1 
ATOM 1058 N NZ  . LYS A 0 139 . -41.620  26.234  76.280   1.00 33.06 139 A 1 
ATOM 1059 N N   . ASP A 0 140 . -36.912  22.858  71.029   1.00 29.19 140 A 1 
ATOM 1060 C CA  . ASP A 0 140 . -36.911  23.846  69.941   1.00 29.19 140 A 1 
ATOM 1061 C C   . ASP A 0 140 . -35.590  24.512  69.481   1.00 29.19 140 A 1 
ATOM 1062 C CB  . ASP A 0 140 . -38.020  24.896  70.208   1.00 29.19 140 A 1 
ATOM 1063 O O   . ASP A 0 140 . -34.772  24.967  70.270   1.00 29.19 140 A 1 
ATOM 1064 C CG  . ASP A 0 140 . -39.311  24.315  70.819   1.00 29.19 140 A 1 
ATOM 1065 O OD1 . ASP A 0 140 . -39.657  23.164  70.468   1.00 29.19 140 A 1 
ATOM 1066 O OD2 . ASP A 0 140 . -39.882  24.961  71.731   1.00 29.19 140 A 1 
ATOM 1067 N N   . ALA A 0 141 . -35.519  24.705  68.155   1.00 29.58 141 A 1 
ATOM 1068 C CA  . ALA A 0 141 . -34.688  25.658  67.400   1.00 29.58 141 A 1 
ATOM 1069 C C   . ALA A 0 141 . -33.200  25.345  67.072   1.00 29.58 141 A 1 
ATOM 1070 C CB  . ALA A 0 141 . -34.880  27.074  67.969   1.00 29.58 141 A 1 
ATOM 1071 O O   . ALA A 0 141 . -32.319  25.391  67.922   1.00 29.58 141 A 1 
ATOM 1072 N N   . TYR A 0 142 . -32.961  25.287  65.750   1.00 28.74 142 A 1 
ATOM 1073 C CA  . TYR A 0 142 . -31.826  25.848  64.984   1.00 28.74 142 A 1 
ATOM 1074 C C   . TYR A 0 142 . -30.419  25.205  64.996   1.00 28.74 142 A 1 
ATOM 1075 C CB  . TYR A 0 142 . -31.743  27.372  65.192   1.00 28.74 142 A 1 
ATOM 1076 O O   . TYR A 0 142 . -29.809  24.965  66.032   1.00 28.74 142 A 1 
ATOM 1077 C CG  . TYR A 0 142 . -32.565  28.171  64.197   1.00 28.74 142 A 1 
ATOM 1078 C CD1 . TYR A 0 142 . -31.914  28.866  63.159   1.00 28.74 142 A 1 
ATOM 1079 C CD2 . TYR A 0 142 . -33.971  28.196  64.283   1.00 28.74 142 A 1 
ATOM 1080 C CE1 . TYR A 0 142 . -32.664  29.591  62.214   1.00 28.74 142 A 1 
ATOM 1081 C CE2 . TYR A 0 142 . -34.725  28.923  63.342   1.00 28.74 142 A 1 
ATOM 1082 O OH  . TYR A 0 142 . -34.801  30.319  61.398   1.00 28.74 142 A 1 
ATOM 1083 C CZ  . TYR A 0 142 . -34.072  29.621  62.306   1.00 28.74 142 A 1 
ATOM 1084 N N   . GLY A 0 143 . -29.865  25.083  63.778   1.00 32.44 143 A 1 
ATOM 1085 C CA  . GLY A 0 143 . -28.457  24.798  63.469   1.00 32.44 143 A 1 
ATOM 1086 C C   . GLY A 0 143 . -28.262  24.390  61.998   1.00 32.44 143 A 1 
ATOM 1087 O O   . GLY A 0 143 . -28.424  23.216  61.706   1.00 32.44 143 A 1 
ATOM 1088 N N   . ASP A 0 144 . -27.971  25.365  61.119   1.00 37.88 144 A 1 
ATOM 1089 C CA  . ASP A 0 144 . -27.510  25.307  59.704   1.00 37.88 144 A 1 
ATOM 1090 C C   . ASP A 0 144 . -27.947  24.097  58.834   1.00 37.88 144 A 1 
ATOM 1091 C CB  . ASP A 0 144 . -25.981  25.487  59.684   1.00 37.88 144 A 1 
ATOM 1092 O O   . ASP A 0 144 . -27.522  22.970  59.056   1.00 37.88 144 A 1 
ATOM 1093 C CG  . ASP A 0 144 . -25.502  26.813  60.306   1.00 37.88 144 A 1 
ATOM 1094 O OD1 . ASP A 0 144 . -26.359  27.645  60.699   1.00 37.88 144 A 1 
ATOM 1095 O OD2 . ASP A 0 144 . -24.267  26.978  60.427   1.00 37.88 144 A 1 
ATOM 1096 N N   . ALA A 0 145 . -28.744  24.197  57.760   1.00 31.54 145 A 1 
ATOM 1097 C CA  . ALA A 0 145 . -29.098  25.300  56.853   1.00 31.54 145 A 1 
ATOM 1098 C C   . ALA A 0 145 . -27.912  25.962  56.112   1.00 31.54 145 A 1 
ATOM 1099 C CB  . ALA A 0 145 . -30.057  26.307  57.515   1.00 31.54 145 A 1 
ATOM 1100 O O   . ALA A 0 145 . -27.272  26.858  56.652   1.00 31.54 145 A 1 
ATOM 1101 N N   . GLY A 0 146 . -27.692  25.610  54.830   1.00 28.78 146 A 1 
ATOM 1102 C CA  . GLY A 0 146 . -26.888  26.464  53.937   1.00 28.78 146 A 1 
ATOM 1103 C C   . GLY A 0 146 . -26.152  25.838  52.745   1.00 28.78 146 A 1 
ATOM 1104 O O   . GLY A 0 146 . -24.932  25.911  52.716   1.00 28.78 146 A 1 
ATOM 1105 N N   . TYR A 0 147 . -26.862  25.369  51.710   1.00 34.60 147 A 1 
ATOM 1106 C CA  . TYR A 0 147 . -26.414  25.518  50.305   1.00 34.60 147 A 1 
ATOM 1107 C C   . TYR A 0 147 . -27.619  25.670  49.357   1.00 34.60 147 A 1 
ATOM 1108 C CB  . TYR A 0 147 . -25.371  24.461  49.868   1.00 34.60 147 A 1 
ATOM 1109 O O   . TYR A 0 147 . -27.848  24.891  48.439   1.00 34.60 147 A 1 
ATOM 1110 C CG  . TYR A 0 147 . -23.956  25.024  49.866   1.00 34.60 147 A 1 
ATOM 1111 C CD1 . TYR A 0 147 . -23.598  26.028  48.941   1.00 34.60 147 A 1 
ATOM 1112 C CD2 . TYR A 0 147 . -23.029  24.613  50.842   1.00 34.60 147 A 1 
ATOM 1113 C CE1 . TYR A 0 147 . -22.336  26.652  49.025   1.00 34.60 147 A 1 
ATOM 1114 C CE2 . TYR A 0 147 . -21.769  25.234  50.932   1.00 34.60 147 A 1 
ATOM 1115 O OH  . TYR A 0 147 . -20.227  26.893  50.148   1.00 34.60 147 A 1 
ATOM 1116 C CZ  . TYR A 0 147 . -21.428  26.266  50.033   1.00 34.60 147 A 1 
ATOM 1117 N N   . GLY A 0 148 . -28.431  26.696  49.629   1.00 31.19 148 A 1 
ATOM 1118 C CA  . GLY A 0 148 . -29.546  27.086  48.765   1.00 31.19 148 A 1 
ATOM 1119 C C   . GLY A 0 148 . -29.091  27.806  47.491   1.00 31.19 148 A 1 
ATOM 1120 O O   . GLY A 0 148 . -27.975  28.321  47.401   1.00 31.19 148 A 1 
ATOM 1121 N N   . ALA A 0 149 . -29.984  27.863  46.506   1.00 31.30 149 A 1 
ATOM 1122 C CA  . ALA A 0 149 . -29.744  28.540  45.237   1.00 31.30 149 A 1 
ATOM 1123 C C   . ALA A 0 149 . -29.760  30.086  45.339   1.00 31.30 149 A 1 
ATOM 1124 C CB  . ALA A 0 149 . -30.788  28.023  44.235   1.00 31.30 149 A 1 
ATOM 1125 O O   . ALA A 0 149 . -30.276  30.671  46.287   1.00 31.30 149 A 1 
ATOM 1126 N N   . ALA A 0 150 . -29.302  30.713  44.248   1.00 31.94 150 A 1 
ATOM 1127 C CA  . ALA A 0 150 . -29.543  32.099  43.821   1.00 31.94 150 A 1 
ATOM 1128 C C   . ALA A 0 150 . -28.730  33.281  44.424   1.00 31.94 150 A 1 
ATOM 1129 C CB  . ALA A 0 150 . -31.055  32.383  43.791   1.00 31.94 150 A 1 
ATOM 1130 O O   . ALA A 0 150 . -28.603  33.497  45.622   1.00 31.94 150 A 1 
ATOM 1131 N N   . ALA A 0 151 . -28.323  34.157  43.491   1.00 31.22 151 A 1 
ATOM 1132 C CA  . ALA A 0 151 . -28.281  35.623  43.615   1.00 31.22 151 A 1 
ATOM 1133 C C   . ALA A 0 151 . -27.269  36.323  44.563   1.00 31.22 151 A 1 
ATOM 1134 C CB  . ALA A 0 151 . -29.724  36.131  43.768   1.00 31.22 151 A 1 
ATOM 1135 O O   . ALA A 0 151 . -27.650  37.151  45.387   1.00 31.22 151 A 1 
ATOM 1136 N N   . ALA A 0 152 . -25.961  36.183  44.296   1.00 33.67 152 A 1 
ATOM 1137 C CA  . ALA A 0 152 . -24.926  37.112  44.798   1.00 33.67 152 A 1 
ATOM 1138 C C   . ALA A 0 152 . -23.935  37.587  43.704   1.00 33.67 152 A 1 
ATOM 1139 C CB  . ALA A 0 152 . -24.245  36.501  46.028   1.00 33.67 152 A 1 
ATOM 1140 O O   . ALA A 0 152 . -22.717  37.457  43.819   1.00 33.67 152 A 1 
ATOM 1141 N N   . ALA A 0 153 . -24.439  38.145  42.599   1.00 32.66 153 A 1 
ATOM 1142 C CA  . ALA A 0 153 . -23.599  38.555  41.470   1.00 32.66 153 A 1 
ATOM 1143 C C   . ALA A 0 153 . -22.831  39.878  41.707   1.00 32.66 153 A 1 
ATOM 1144 C CB  . ALA A 0 153 . -24.483  38.637  40.216   1.00 32.66 153 A 1 
ATOM 1145 O O   . ALA A 0 153 . -23.435  40.953  41.649   1.00 32.66 153 A 1 
ATOM 1146 N N   . LYS A 0 154 . -21.491  39.819  41.859   1.00 31.88 154 A 1 
ATOM 1147 C CA  . LYS A 0 154 . -20.533  40.874  41.424   1.00 31.88 154 A 1 
ATOM 1148 C C   . LYS A 0 154 . -19.049  40.475  41.582   1.00 31.88 154 A 1 
ATOM 1149 C CB  . LYS A 0 154 . -20.783  42.197  42.197   1.00 31.88 154 A 1 
ATOM 1150 O O   . LYS A 0 154 . -18.567  40.395  42.703   1.00 31.88 154 A 1 
ATOM 1151 C CG  . LYS A 0 154 . -21.490  43.260  41.330   1.00 31.88 154 A 1 
ATOM 1152 C CD  . LYS A 0 154 . -22.404  44.159  42.174   1.00 31.88 154 A 1 
ATOM 1153 C CE  . LYS A 0 154 . -23.238  45.075  41.269   1.00 31.88 154 A 1 
ATOM 1154 N NZ  . LYS A 0 154 . -24.316  45.757  42.031   1.00 31.88 154 A 1 
ATOM 1155 N N   . LYS A 0 155 . -18.317  40.471  40.450   1.00 35.65 155 A 1 
ATOM 1156 C CA  . LYS A 0 155 . -16.832  40.446  40.305   1.00 35.65 155 A 1 
ATOM 1157 C C   . LYS A 0 155 . -16.123  39.126  40.705   1.00 35.65 155 A 1 
ATOM 1158 C CB  . LYS A 0 155 . -16.215  41.625  41.094   1.00 35.65 155 A 1 
ATOM 1159 O O   . LYS A 0 155 . -16.561  38.467  41.628   1.00 35.65 155 A 1 
ATOM 1160 C CG  . LYS A 0 155 . -16.775  43.028  40.802   1.00 35.65 155 A 1 
ATOM 1161 C CD  . LYS A 0 155 . -16.093  44.023  41.752   1.00 35.65 155 A 1 
ATOM 1162 C CE  . LYS A 0 155 . -16.613  45.450  41.567   1.00 35.65 155 A 1 
ATOM 1163 N NZ  . LYS A 0 155 . -15.932  46.376  42.507   1.00 35.65 155 A 1 
ATOM 1164 N N   . GLN A 0 156 . -15.001  38.700  40.098   1.00 35.27 156 A 1 
ATOM 1165 C CA  . GLN A 0 156 . -14.393  39.035  38.791   1.00 35.27 156 A 1 
ATOM 1166 C C   . GLN A 0 156 . -13.428  37.909  38.323   1.00 35.27 156 A 1 
ATOM 1167 C CB  . GLN A 0 156 . -13.610  40.376  38.849   1.00 35.27 156 A 1 
ATOM 1168 O O   . GLN A 0 156 . -12.354  37.752  38.881   1.00 35.27 156 A 1 
ATOM 1169 C CG  . GLN A 0 156 . -14.170  41.457  37.904   1.00 35.27 156 A 1 
ATOM 1170 C CD  . GLN A 0 156 . -13.636  42.859  38.200   1.00 35.27 156 A 1 
ATOM 1171 N NE2 . GLN A 0 156 . -13.231  43.606  37.197   1.00 35.27 156 A 1 
ATOM 1172 O OE1 . GLN A 0 156 . -13.634  43.343  39.321   1.00 35.27 156 A 1 
ATOM 1173 N N   . GLN A 0 157 . -13.814  37.184  37.266   1.00 33.36 157 A 1 
ATOM 1174 C CA  . GLN A 0 157 . -13.022  36.785  36.078   1.00 33.36 157 A 1 
ATOM 1175 C C   . GLN A 0 157 . -11.532  36.314  36.170   1.00 33.36 157 A 1 
ATOM 1176 C CB  . GLN A 0 157 . -13.130  37.966  35.088   1.00 33.36 157 A 1 
ATOM 1177 O O   . GLN A 0 157 . -10.666  37.051  36.629   1.00 33.36 157 A 1 
ATOM 1178 C CG  . GLN A 0 157 . -13.171  37.550  33.610   1.00 33.36 157 A 1 
ATOM 1179 C CD  . GLN A 0 157 . -13.184  38.757  32.672   1.00 33.36 157 A 1 
ATOM 1180 N NE2 . GLN A 0 157 . -13.703  38.619  31.474   1.00 33.36 157 A 1 
ATOM 1181 O OE1 . GLN A 0 157 . -12.707  39.837  32.981   1.00 33.36 157 A 1 
ATOM 1182 N N   . LYS A 0 158 . -11.238  35.220  35.425   1.00 32.63 158 A 1 
ATOM 1183 C CA  . LYS A 0 158 . -9.933   34.658  34.942   1.00 32.63 158 A 1 
ATOM 1184 C C   . LYS A 0 158 . -9.233   33.596  35.813   1.00 32.63 158 A 1 
ATOM 1185 C CB  . LYS A 0 158 . -8.876   35.731  34.600   1.00 32.63 158 A 1 
ATOM 1186 O O   . LYS A 0 158 . -8.920   33.861  36.964   1.00 32.63 158 A 1 
ATOM 1187 C CG  . LYS A 0 158 . -9.258   36.749  33.521   1.00 32.63 158 A 1 
ATOM 1188 C CD  . LYS A 0 158 . -8.056   37.664  33.249   1.00 32.63 158 A 1 
ATOM 1189 C CE  . LYS A 0 158 . -8.363   38.629  32.102   1.00 32.63 158 A 1 
ATOM 1190 N NZ  . LYS A 0 158 . -7.216   39.535  31.844   1.00 32.63 158 A 1 
ATOM 1191 N N   . GLY A 0 159 . -8.825   32.473  35.190   1.00 34.96 159 A 1 
ATOM 1192 C CA  . GLY A 0 159 . -7.815   31.574  35.784   1.00 34.96 159 A 1 
ATOM 1193 C C   . GLY A 0 159 . -7.686   30.118  35.287   1.00 34.96 159 A 1 
ATOM 1194 O O   . GLY A 0 159 . -7.424   29.259  36.116   1.00 34.96 159 A 1 
ATOM 1195 N N   . TYR A 0 160 . -7.845   29.790  33.996   1.00 33.28 160 A 1 
ATOM 1196 C CA  . TYR A 0 160 . -7.587   28.413  33.511   1.00 33.28 160 A 1 
ATOM 1197 C C   . TYR A 0 160 . -6.079   28.101  33.413   1.00 33.28 160 A 1 
ATOM 1198 C CB  . TYR A 0 160 . -8.241   28.187  32.129   1.00 33.28 160 A 1 
ATOM 1199 O O   . TYR A 0 160 . -5.353   28.834  32.741   1.00 33.28 160 A 1 
ATOM 1200 C CG  . TYR A 0 160 . -9.442   27.258  32.108   1.00 33.28 160 A 1 
ATOM 1201 C CD1 . TYR A 0 160 . -9.266   25.877  31.881   1.00 33.28 160 A 1 
ATOM 1202 C CD2 . TYR A 0 160 . -10.742  27.785  32.245   1.00 33.28 160 A 1 
ATOM 1203 C CE1 . TYR A 0 160 . -10.388  25.031  31.777   1.00 33.28 160 A 1 
ATOM 1204 C CE2 . TYR A 0 160 . -11.865  26.940  32.143   1.00 33.28 160 A 1 
ATOM 1205 O OH  . TYR A 0 160 . -12.757  24.732  31.776   1.00 33.28 160 A 1 
ATOM 1206 C CZ  . TYR A 0 160 . -11.689  25.560  31.900   1.00 33.28 160 A 1 
ATOM 1207 N N   . SER A 0 161 . -5.633   26.970  33.975   1.00 37.21 161 A 1 
ATOM 1208 C CA  . SER A 0 161 . -4.435   26.234  33.529   1.00 37.21 161 A 1 
ATOM 1209 C C   . SER A 0 161 . -4.462   24.796  34.056   1.00 37.21 161 A 1 
ATOM 1210 C CB  . SER A 0 161 . -3.140   26.906  34.005   1.00 37.21 161 A 1 
ATOM 1211 O O   . SER A 0 161 . -4.448   24.592  35.265   1.00 37.21 161 A 1 
ATOM 1212 O OG  . SER A 0 161 . -2.027   26.288  33.379   1.00 37.21 161 A 1 
ATOM 1213 N N   . GLY A 0 162 . -4.479   23.804  33.162   1.00 31.92 162 A 1 
ATOM 1214 C CA  . GLY A 0 162 . -4.390   22.384  33.525   1.00 31.92 162 A 1 
ATOM 1215 C C   . GLY A 0 162 . -2.955   21.844  33.523   1.00 31.92 162 A 1 
ATOM 1216 O O   . GLY A 0 162 . -2.022   22.519  33.078   1.00 31.92 162 A 1 
ATOM 1217 N N   . HIS A 0 163 . -2.796   20.597  33.967   1.00 32.36 163 A 1 
ATOM 1218 C CA  . HIS A 0 163 . -1.601   19.781  33.735   1.00 32.36 163 A 1 
ATOM 1219 C C   . HIS A 0 163 . -2.009   18.327  33.445   1.00 32.36 163 A 1 
ATOM 1220 C CB  . HIS A 0 163 . -0.614   19.903  34.907   1.00 32.36 163 A 1 
ATOM 1221 O O   . HIS A 0 163 . -3.125   17.927  33.766   1.00 32.36 163 A 1 
ATOM 1222 C CG  . HIS A 0 163 . 0.820    19.813  34.451   1.00 32.36 163 A 1 
ATOM 1223 C CD2 . HIS A 0 163 . 1.742    18.850  34.769   1.00 32.36 163 A 1 
ATOM 1224 N ND1 . HIS A 0 163 . 1.444    20.713  33.615   1.00 32.36 163 A 1 
ATOM 1225 C CE1 . HIS A 0 163 . 2.712    20.307  33.439   1.00 32.36 163 A 1 
ATOM 1226 N NE2 . HIS A 0 163 . 2.942    19.183  34.129   1.00 32.36 163 A 1 
ATOM 1227 N N   . LEU A 0 164 . -1.138   17.573  32.777   1.00 33.28 164 A 1 
ATOM 1228 C CA  . LEU A 0 164 . -1.430   16.272  32.155   1.00 33.28 164 A 1 
ATOM 1229 C C   . LEU A 0 164 . -0.174   15.379  32.256   1.00 33.28 164 A 1 
ATOM 1230 C CB  . LEU A 0 164 . -1.865   16.561  30.692   1.00 33.28 164 A 1 
ATOM 1231 O O   . LEU A 0 164 . 0.875    15.894  32.638   1.00 33.28 164 A 1 
ATOM 1232 C CG  . LEU A 0 164 . -2.966   15.638  30.120   1.00 33.28 164 A 1 
ATOM 1233 C CD1 . LEU A 0 164 . -4.000   16.462  29.347   1.00 33.28 164 A 1 
ATOM 1234 C CD2 . LEU A 0 164 . -2.409   14.600  29.143   1.00 33.28 164 A 1 
ATOM 1235 N N   . VAL A 0 165 . -0.253   14.109  31.820   1.00 41.54 165 A 1 
ATOM 1236 C CA  . VAL A 0 165 . 0.845    13.099  31.807   1.00 41.54 165 A 1 
ATOM 1237 C C   . VAL A 0 165 . 1.110    12.501  33.209   1.00 41.54 165 A 1 
ATOM 1238 C CB  . VAL A 0 165 . 2.133    13.675  31.146   1.00 41.54 165 A 1 
ATOM 1239 O O   . VAL A 0 165 . 1.117    13.234  34.188   1.00 41.54 165 A 1 
ATOM 1240 C CG1 . VAL A 0 165 . 3.173    12.605  30.834   1.00 41.54 165 A 1 
ATOM 1241 C CG2 . VAL A 0 165 . 1.853    14.378  29.803   1.00 41.54 165 A 1 
ATOM 1242 N N   . GLN A 0 166 . 1.317    11.193  33.433   1.00 36.25 166 A 1 
ATOM 1243 C CA  . GLN A 0 166 . 1.374    9.967   32.594   1.00 36.25 166 A 1 
ATOM 1244 C C   . GLN A 0 166 . 0.362    8.927   33.173   1.00 36.25 166 A 1 
ATOM 1245 C CB  . GLN A 0 166 . 2.835    9.440   32.632   1.00 36.25 166 A 1 
ATOM 1246 O O   . GLN A 0 166 . -0.233   9.191   34.210   1.00 36.25 166 A 1 
ATOM 1247 C CG  . GLN A 0 166 . 3.461    9.097   31.261   1.00 36.25 166 A 1 
ATOM 1248 C CD  . GLN A 0 166 . 4.979    8.929   31.310   1.00 36.25 166 A 1 
ATOM 1249 N NE2 . GLN A 0 166 . 5.642    8.891   30.175   1.00 36.25 166 A 1 
ATOM 1250 O OE1 . GLN A 0 166 . 5.604    8.814   32.347   1.00 36.25 166 A 1 
ATOM 1251 N N   . GLY A 0 167 . 0.098    7.738   32.613   1.00 38.83 167 A 1 
ATOM 1252 C CA  . GLY A 0 167 . 0.742    7.001   31.519   1.00 38.83 167 A 1 
ATOM 1253 C C   . GLY A 0 167 . 0.090    5.626   31.268   1.00 38.83 167 A 1 
ATOM 1254 O O   . GLY A 0 167 . -0.981   5.349   31.793   1.00 38.83 167 A 1 
ATOM 1255 N N   . TYR A 0 168 . 0.752    4.755   30.495   1.00 34.12 168 A 1 
ATOM 1256 C CA  . TYR A 0 168 . 0.352    3.356   30.250   1.00 34.12 168 A 1 
ATOM 1257 C C   . TYR A 0 168 . 1.533    2.398   30.494   1.00 34.12 168 A 1 
ATOM 1258 C CB  . TYR A 0 168 . -0.166   3.183   28.806   1.00 34.12 168 A 1 
ATOM 1259 O O   . TYR A 0 168 . 2.669    2.717   30.145   1.00 34.12 168 A 1 
ATOM 1260 C CG  . TYR A 0 168 . -1.676   3.142   28.653   1.00 34.12 168 A 1 
ATOM 1261 C CD1 . TYR A 0 168 . -2.325   1.920   28.374   1.00 34.12 168 A 1 
ATOM 1262 C CD2 . TYR A 0 168 . -2.432   4.327   28.753   1.00 34.12 168 A 1 
ATOM 1263 C CE1 . TYR A 0 168 . -3.720   1.889   28.188   1.00 34.12 168 A 1 
ATOM 1264 C CE2 . TYR A 0 168 . -3.829   4.297   28.567   1.00 34.12 168 A 1 
ATOM 1265 O OH  . TYR A 0 168 . -5.818   3.022   28.091   1.00 34.12 168 A 1 
ATOM 1266 C CZ  . TYR A 0 168 . -4.475   3.075   28.281   1.00 34.12 168 A 1 
ATOM 1267 N N   . GLY A 0 169 . 1.262    1.203   31.030   1.00 37.35 169 A 1 
ATOM 1268 C CA  . GLY A 0 169 . 2.262    0.144   31.226   1.00 37.35 169 A 1 
ATOM 1269 C C   . GLY A 0 169 . 1.642    -1.142  31.780   1.00 37.35 169 A 1 
ATOM 1270 O O   . GLY A 0 169 . 1.494    -1.285  32.988   1.00 37.35 169 A 1 
ATOM 1271 N N   . GLY A 0 170 . 1.240    -2.065  30.903   1.00 33.08 170 A 1 
ATOM 1272 C CA  . GLY A 0 170 . 0.461    -3.250  31.287   1.00 33.08 170 A 1 
ATOM 1273 C C   . GLY A 0 170 . 1.288    -4.509  31.577   1.00 33.08 170 A 1 
ATOM 1274 O O   . GLY A 0 170 . 2.223    -4.812  30.839   1.00 33.08 170 A 1 
ATOM 1275 N N   . LYS A 0 171 . 0.888    -5.248  32.625   1.00 38.63 171 A 1 
ATOM 1276 C CA  . LYS A 0 171 . 1.081    -6.693  32.923   1.00 38.63 171 A 1 
ATOM 1277 C C   . LYS A 0 171 . 0.485    -6.972  34.325   1.00 38.63 171 A 1 
ATOM 1278 C CB  . LYS A 0 171 . 2.586    -7.061  32.937   1.00 38.63 171 A 1 
ATOM 1279 O O   . LYS A 0 171 . 0.484    -6.066  35.144   1.00 38.63 171 A 1 
ATOM 1280 C CG  . LYS A 0 171 . 3.068    -7.725  31.631   1.00 38.63 171 A 1 
ATOM 1281 C CD  . LYS A 0 171 . 4.576    -7.972  31.638   1.00 38.63 171 A 1 
ATOM 1282 C CE  . LYS A 0 171 . 4.947    -8.688  30.335   1.00 38.63 171 A 1 
ATOM 1283 N NZ  . LYS A 0 171 . 6.404    -8.942  30.248   1.00 38.63 171 A 1 
ATOM 1284 N N   . GLN A 0 172 . 0.044    -8.162  34.746   1.00 32.98 172 A 1 
ATOM 1285 C CA  . GLN A 0 172 . -0.415   -9.395  34.084   1.00 32.98 172 A 1 
ATOM 1286 C C   . GLN A 0 172 . -0.771   -10.399 35.207   1.00 32.98 172 A 1 
ATOM 1287 C CB  . GLN A 0 172 . 0.708    -9.984  33.199   1.00 32.98 172 A 1 
ATOM 1288 O O   . GLN A 0 172 . 0.135    -10.775 35.937   1.00 32.98 172 A 1 
ATOM 1289 C CG  . GLN A 0 172 . 0.573    -11.454 32.764   1.00 32.98 172 A 1 
ATOM 1290 C CD  . GLN A 0 172 . 1.756    -11.949 31.926   1.00 32.98 172 A 1 
ATOM 1291 N NE2 . GLN A 0 172 . 1.729    -13.193 31.501   1.00 32.98 172 A 1 
ATOM 1292 O OE1 . GLN A 0 172 . 2.715    -11.251 31.623   1.00 32.98 172 A 1 
ATOM 1293 N N   . LEU A 0 173 . -2.026   -10.877 35.276   1.00 33.90 173 A 1 
ATOM 1294 C CA  . LEU A 0 173 . -2.509   -12.058 36.041   1.00 33.90 173 A 1 
ATOM 1295 C C   . LEU A 0 173 . -2.284   -12.102 37.579   1.00 33.90 173 A 1 
ATOM 1296 C CB  . LEU A 0 173 . -1.926   -13.342 35.409   1.00 33.90 173 A 1 
ATOM 1297 O O   . LEU A 0 173 . -1.164   -12.011 38.065   1.00 33.90 173 A 1 
ATOM 1298 C CG  . LEU A 0 173 . -2.255   -13.578 33.923   1.00 33.90 173 A 1 
ATOM 1299 C CD1 . LEU A 0 173 . -1.378   -14.701 33.367   1.00 33.90 173 A 1 
ATOM 1300 C CD2 . LEU A 0 173 . -3.721   -13.961 33.721   1.00 33.90 173 A 1 
ATOM 1301 N N   . GLY A 0 174 . -3.333   -12.420 38.355   1.00 34.40 174 A 1 
ATOM 1302 C CA  . GLY A 0 174 . -3.160   -12.780 39.774   1.00 34.40 174 A 1 
ATOM 1303 C C   . GLY A 0 174 . -4.440   -12.938 40.604   1.00 34.40 174 A 1 
ATOM 1304 O O   . GLY A 0 174 . -4.882   -11.992 41.245   1.00 34.40 174 A 1 
ATOM 1305 N N   . TYR A 0 175 . -4.993   -14.156 40.667   1.00 33.81 175 A 1 
ATOM 1306 C CA  . TYR A 0 175 . -5.864   -14.582 41.781   1.00 33.81 175 A 1 
ATOM 1307 C C   . TYR A 0 175 . -5.038   -14.531 43.093   1.00 33.81 175 A 1 
ATOM 1308 C CB  . TYR A 0 175 . -6.343   -16.028 41.529   1.00 33.81 175 A 1 
ATOM 1309 O O   . TYR A 0 175 . -3.837   -14.780 43.047   1.00 33.81 175 A 1 
ATOM 1310 C CG  . TYR A 0 175 . -7.355   -16.278 40.412   1.00 33.81 175 A 1 
ATOM 1311 C CD1 . TYR A 0 175 . -8.621   -16.810 40.735   1.00 33.81 175 A 1 
ATOM 1312 C CD2 . TYR A 0 175 . -7.019   -16.081 39.054   1.00 33.81 175 A 1 
ATOM 1313 C CE1 . TYR A 0 175 . -9.541   -17.136 39.719   1.00 33.81 175 A 1 
ATOM 1314 C CE2 . TYR A 0 175 . -7.942   -16.393 38.034   1.00 33.81 175 A 1 
ATOM 1315 O OH  . TYR A 0 175 . -10.101  -17.254 37.399   1.00 33.81 175 A 1 
ATOM 1316 C CZ  . TYR A 0 175 . -9.206   -16.927 38.366   1.00 33.81 175 A 1 
ATOM 1317 N N   . GLY A 0 176 . -5.561   -14.277 44.298   1.00 35.85 176 A 1 
ATOM 1318 C CA  . GLY A 0 176 . -6.947   -14.223 44.782   1.00 35.85 176 A 1 
ATOM 1319 C C   . GLY A 0 176 . -7.099   -15.110 46.037   1.00 35.85 176 A 1 
ATOM 1320 O O   . GLY A 0 176 . -6.383   -16.102 46.138   1.00 35.85 176 A 1 
ATOM 1321 N N   . LYS A 0 177 . -8.060   -14.810 46.942   1.00 33.90 177 A 1 
ATOM 1322 C CA  . LYS A 0 177 . -8.365   -15.557 48.204   1.00 33.90 177 A 1 
ATOM 1323 C C   . LYS A 0 177 . -7.303   -15.370 49.322   1.00 33.90 177 A 1 
ATOM 1324 C CB  . LYS A 0 177 . -8.564   -17.044 47.822   1.00 33.90 177 A 1 
ATOM 1325 O O   . LYS A 0 177 . -6.117   -15.343 49.041   1.00 33.90 177 A 1 
ATOM 1326 C CG  . LYS A 0 177 . -9.446   -17.944 48.694   1.00 33.90 177 A 1 
ATOM 1327 C CD  . LYS A 0 177 . -9.490   -19.321 47.999   1.00 33.90 177 A 1 
ATOM 1328 C CE  . LYS A 0 177 . -10.487  -20.290 48.638   1.00 33.90 177 A 1 
ATOM 1329 N NZ  . LYS A 0 177 . -10.593  -21.540 47.842   1.00 33.90 177 A 1 
ATOM 1330 N N   . GLY A 0 178 . -7.630   -15.262 50.615   1.00 32.10 178 A 1 
ATOM 1331 C CA  . GLY A 0 178 . -8.928   -15.120 51.296   1.00 32.10 178 A 1 
ATOM 1332 C C   . GLY A 0 178 . -8.869   -15.608 52.761   1.00 32.10 178 A 1 
ATOM 1333 O O   . GLY A 0 178 . -8.184   -16.590 53.024   1.00 32.10 178 A 1 
ATOM 1334 N N   . TYR A 0 179 . -9.655   -14.988 53.662   1.00 34.60 179 A 1 
ATOM 1335 C CA  . TYR A 0 179 . -9.883   -15.368 55.084   1.00 34.60 179 A 1 
ATOM 1336 C C   . TYR A 0 179 . -8.642   -15.267 56.024   1.00 34.60 179 A 1 
ATOM 1337 C CB  . TYR A 0 179 . -10.562  -16.760 55.161   1.00 34.60 179 A 1 
ATOM 1338 O O   . TYR A 0 179 . -7.514   -15.423 55.583   1.00 34.60 179 A 1 
ATOM 1339 C CG  . TYR A 0 179 . -11.444  -17.149 53.974   1.00 34.60 179 A 1 
ATOM 1340 C CD1 . TYR A 0 179 . -12.739  -16.611 53.825   1.00 34.60 179 A 1 
ATOM 1341 C CD2 . TYR A 0 179 . -10.934  -18.012 52.983   1.00 34.60 179 A 1 
ATOM 1342 C CE1 . TYR A 0 179 . -13.506  -16.912 52.679   1.00 34.60 179 A 1 
ATOM 1343 C CE2 . TYR A 0 179 . -11.689  -18.302 51.833   1.00 34.60 179 A 1 
ATOM 1344 O OH  . TYR A 0 179 . -13.679  -18.028 50.544   1.00 34.60 179 A 1 
ATOM 1345 C CZ  . TYR A 0 179 . -12.974  -17.750 51.673   1.00 34.60 179 A 1 
ATOM 1346 N N   . GLY A 0 180 . -8.744   -15.024 57.342   1.00 32.05 180 A 1 
ATOM 1347 C CA  . GLY A 0 180 . -9.884   -14.625 58.183   1.00 32.05 180 A 1 
ATOM 1348 C C   . GLY A 0 180 . -9.639   -14.860 59.698   1.00 32.05 180 A 1 
ATOM 1349 O O   . GLY A 0 180 . -8.686   -15.530 60.070   1.00 32.05 180 A 1 
ATOM 1350 N N   . LEU A 0 181 . -10.572  -14.383 60.540   1.00 31.01 181 A 1 
ATOM 1351 C CA  . LEU A 0 181 . -10.811  -14.729 61.965   1.00 31.01 181 A 1 
ATOM 1352 C C   . LEU A 0 181 . -9.829   -14.294 63.096   1.00 31.01 181 A 1 
ATOM 1353 C CB  . LEU A 0 181 . -11.123  -16.236 62.128   1.00 31.01 181 A 1 
ATOM 1354 O O   . LEU A 0 181 . -8.694   -14.734 63.176   1.00 31.01 181 A 1 
ATOM 1355 C CG  . LEU A 0 181 . -12.482  -16.713 61.582   1.00 31.01 181 A 1 
ATOM 1356 C CD1 . LEU A 0 181 . -12.430  -17.106 60.106   1.00 31.01 181 A 1 
ATOM 1357 C CD2 . LEU A 0 181 . -12.954  -17.938 62.370   1.00 31.01 181 A 1 
ATOM 1358 N N   . LYS A 0 182 . -10.446  -13.654 64.113   1.00 29.65 182 A 1 
ATOM 1359 C CA  . LYS A 0 182 . -10.277  -13.810 65.587   1.00 29.65 182 A 1 
ATOM 1360 C C   . LYS A 0 182 . -8.934   -13.491 66.283   1.00 29.65 182 A 1 
ATOM 1361 C CB  . LYS A 0 182 . -10.711  -15.227 66.016   1.00 29.65 182 A 1 
ATOM 1362 O O   . LYS A 0 182 . -7.939   -14.179 66.110   1.00 29.65 182 A 1 
ATOM 1363 C CG  . LYS A 0 182 . -12.210  -15.513 65.854   1.00 29.65 182 A 1 
ATOM 1364 C CD  . LYS A 0 182 . -12.515  -16.952 66.296   1.00 29.65 182 A 1 
ATOM 1365 C CE  . LYS A 0 182 . -14.018  -17.241 66.195   1.00 29.65 182 A 1 
ATOM 1366 N NZ  . LYS A 0 182 . -14.327  -18.653 66.536   1.00 29.65 182 A 1 
ATOM 1367 N N   . GLY A 0 183 . -9.019   -12.611 67.291   1.00 35.22 183 A 1 
ATOM 1368 C CA  . GLY A 0 183 . -8.030   -12.455 68.372   1.00 35.22 183 A 1 
ATOM 1369 C C   . GLY A 0 183 . -7.996   -11.019 68.924   1.00 35.22 183 A 1 
ATOM 1370 O O   . GLY A 0 183 . -7.630   -10.119 68.187   1.00 35.22 183 A 1 
ATOM 1371 N N   . GLY A 0 184 . -8.370   -10.701 70.170   1.00 31.10 184 A 1 
ATOM 1372 C CA  . GLY A 0 184 . -8.976   -11.551 71.205   1.00 31.10 184 A 1 
ATOM 1373 C C   . GLY A 0 184 . -8.161   -11.723 72.497   1.00 31.10 184 A 1 
ATOM 1374 O O   . GLY A 0 184 . -8.268   -12.779 73.110   1.00 31.10 184 A 1 
ATOM 1375 N N   . HIS A 0 185 . -7.360   -10.730 72.898   1.00 34.62 185 A 1 
ATOM 1376 C CA  . HIS A 0 185 . -6.735   -10.546 74.227   1.00 34.62 185 A 1 
ATOM 1377 C C   . HIS A 0 185 . -6.703   -9.024  74.523   1.00 34.62 185 A 1 
ATOM 1378 C CB  . HIS A 0 185 . -5.297   -11.109 74.245   1.00 34.62 185 A 1 
ATOM 1379 O O   . HIS A 0 185 . -6.710   -8.241  73.579   1.00 34.62 185 A 1 
ATOM 1380 C CG  . HIS A 0 185 . -5.156   -12.561 74.645   1.00 34.62 185 A 1 
ATOM 1381 C CD2 . HIS A 0 185 . -4.283   -13.064 75.574   1.00 34.62 185 A 1 
ATOM 1382 N ND1 . HIS A 0 185 . -5.854   -13.633 74.142   1.00 34.62 185 A 1 
ATOM 1383 C CE1 . HIS A 0 185 . -5.420   -14.748 74.750   1.00 34.62 185 A 1 
ATOM 1384 N NE2 . HIS A 0 185 . -4.465   -14.449 75.642   1.00 34.62 185 A 1 
ATOM 1385 N N   . GLY A 0 186 . -6.679   -8.517  75.761   1.00 29.86 186 A 1 
ATOM 1386 C CA  . GLY A 0 186 . -6.680   -9.191  77.066   1.00 29.86 186 A 1 
ATOM 1387 C C   . GLY A 0 186 . -5.463   -8.815  77.931   1.00 29.86 186 A 1 
ATOM 1388 O O   . GLY A 0 186 . -4.341   -8.941  77.458   1.00 29.86 186 A 1 
ATOM 1389 N N   . TYR A 0 187 . -5.709   -8.472  79.207   1.00 31.62 187 A 1 
ATOM 1390 C CA  . TYR A 0 187 . -4.752   -8.160  80.298   1.00 31.62 187 A 1 
ATOM 1391 C C   . TYR A 0 187 . -4.106   -6.755  80.356   1.00 31.62 187 A 1 
ATOM 1392 C CB  . TYR A 0 187 . -3.701   -9.273  80.477   1.00 31.62 187 A 1 
ATOM 1393 O O   . TYR A 0 187 . -3.813   -6.137  79.343   1.00 31.62 187 A 1 
ATOM 1394 C CG  . TYR A 0 187 . -4.306   -10.609 80.850   1.00 31.62 187 A 1 
ATOM 1395 C CD1 . TYR A 0 187 . -4.580   -10.886 82.203   1.00 31.62 187 A 1 
ATOM 1396 C CD2 . TYR A 0 187 . -4.624   -11.553 79.855   1.00 31.62 187 A 1 
ATOM 1397 C CE1 . TYR A 0 187 . -5.187   -12.102 82.564   1.00 31.62 187 A 1 
ATOM 1398 C CE2 . TYR A 0 187 . -5.240   -12.768 80.212   1.00 31.62 187 A 1 
ATOM 1399 O OH  . TYR A 0 187 . -6.121   -14.213 81.912   1.00 31.62 187 A 1 
ATOM 1400 C CZ  . TYR A 0 187 . -5.524   -13.043 81.567   1.00 31.62 187 A 1 
ATOM 1401 N N   . GLY A 0 188 . -3.854   -6.295  81.597   1.00 34.23 188 A 1 
ATOM 1402 C CA  . GLY A 0 188 . -3.102   -5.074  81.942   1.00 34.23 188 A 1 
ATOM 1403 C C   . GLY A 0 188 . -3.960   -3.809  82.138   1.00 34.23 188 A 1 
ATOM 1404 O O   . GLY A 0 188 . -4.302   -3.146  81.173   1.00 34.23 188 A 1 
ATOM 1405 N N   . GLY A 0 189 . -4.340   -3.377  83.346   1.00 30.11 189 A 1 
ATOM 1406 C CA  . GLY A 0 189 . -4.120   -3.974  84.669   1.00 30.11 189 A 1 
ATOM 1407 C C   . GLY A 0 189 . -3.217   -3.142  85.590   1.00 30.11 189 A 1 
ATOM 1408 O O   . GLY A 0 189 . -2.033   -3.421  85.667   1.00 30.11 189 A 1 
ATOM 1409 N N   . GLN A 0 190 . -3.820   -2.189  86.315   1.00 32.47 190 A 1 
ATOM 1410 C CA  . GLN A 0 190 . -3.351   -1.572  87.575   1.00 32.47 190 A 1 
ATOM 1411 C C   . GLN A 0 190 . -1.898   -1.050  87.670   1.00 32.47 190 A 1 
ATOM 1412 C CB  . GLN A 0 190 . -3.607   -2.548  88.740   1.00 32.47 190 A 1 
ATOM 1413 O O   . GLN A 0 190 . -0.947   -1.811  87.806   1.00 32.47 190 A 1 
ATOM 1414 C CG  . GLN A 0 190 . -5.096   -2.839  88.994   1.00 32.47 190 A 1 
ATOM 1415 C CD  . GLN A 0 190 . -5.313   -3.891  90.082   1.00 32.47 190 A 1 
ATOM 1416 N NE2 . GLN A 0 190 . -6.442   -3.882  90.753   1.00 32.47 190 A 1 
ATOM 1417 O OE1 . GLN A 0 190 . -4.499   -4.757  90.340   1.00 32.47 190 A 1 
ATOM 1418 N N   . HIS A 0 191 . -1.756   0.264   87.869   1.00 32.90 191 A 1 
ATOM 1419 C CA  . HIS A 0 191 . -0.674   0.809   88.696   1.00 32.90 191 A 1 
ATOM 1420 C C   . HIS A 0 191 . -1.246   1.854   89.660   1.00 32.90 191 A 1 
ATOM 1421 C CB  . HIS A 0 191 . 0.482    1.349   87.834   1.00 32.90 191 A 1 
ATOM 1422 O O   . HIS A 0 191 . -1.920   2.790   89.234   1.00 32.90 191 A 1 
ATOM 1423 C CG  . HIS A 0 191 . 1.781    0.652   88.153   1.00 32.90 191 A 1 
ATOM 1424 C CD2 . HIS A 0 191 . 2.141    -0.608  87.755   1.00 32.90 191 A 1 
ATOM 1425 N ND1 . HIS A 0 191 . 2.791    1.126   88.962   1.00 32.90 191 A 1 
ATOM 1426 C CE1 . HIS A 0 191 . 3.739    0.176   89.040   1.00 32.90 191 A 1 
ATOM 1427 N NE2 . HIS A 0 191 . 3.386    -0.898  88.322   1.00 32.90 191 A 1 
ATOM 1428 N N   . ALA A 0 192 . -1.015   1.672   90.962   1.00 31.06 192 A 1 
ATOM 1429 C CA  . ALA A 0 192 . -1.546   2.528   92.020   1.00 31.06 192 A 1 
ATOM 1430 C C   . ALA A 0 192 . -0.422   2.951   92.974   1.00 31.06 192 A 1 
ATOM 1431 C CB  . ALA A 0 192 . -2.663   1.775   92.757   1.00 31.06 192 A 1 
ATOM 1432 O O   . ALA A 0 192 . 0.242    2.094   93.547   1.00 31.06 192 A 1 
ATOM 1433 N N   . LEU A 0 193 . -0.228   4.265   93.122   1.00 31.08 193 A 1 
ATOM 1434 C CA  . LEU A 0 193 . 0.673    4.966   94.051   1.00 31.08 193 A 1 
ATOM 1435 C C   . LEU A 0 193 . 0.371    6.474   93.895   1.00 31.08 193 A 1 
ATOM 1436 C CB  . LEU A 0 193 . 2.146    4.696   93.647   1.00 31.08 193 A 1 
ATOM 1437 O O   . LEU A 0 193 . 0.326    6.948   92.767   1.00 31.08 193 A 1 
ATOM 1438 C CG  . LEU A 0 193 . 2.843    3.568   94.441   1.00 31.08 193 A 1 
ATOM 1439 C CD1 . LEU A 0 193 . 3.768    2.753   93.535   1.00 31.08 193 A 1 
ATOM 1440 C CD2 . LEU A 0 193 . 3.674    4.142   95.589   1.00 31.08 193 A 1 
ATOM 1441 N N   . GLY A 0 194 . 0.153    7.288   94.930   1.00 31.91 194 A 1 
ATOM 1442 C CA  . GLY A 0 194 . -0.035   7.008   96.358   1.00 31.91 194 A 1 
ATOM 1443 C C   . GLY A 0 194 . 0.156    8.289   97.195   1.00 31.91 194 A 1 
ATOM 1444 O O   . GLY A 0 194 . 0.976    9.116   96.820   1.00 31.91 194 A 1 
ATOM 1445 N N   . TYR A 0 195 . -0.530   8.401   98.346   1.00 30.23 195 A 1 
ATOM 1446 C CA  . TYR A 0 195 . -0.401   9.479   99.361   1.00 30.23 195 A 1 
ATOM 1447 C C   . TYR A 0 195 . -0.801   10.919  98.918   1.00 30.23 195 A 1 
ATOM 1448 C CB  . TYR A 0 195 . 1.027    9.447   99.964   1.00 30.23 195 A 1 
ATOM 1449 O O   . TYR A 0 195 . -0.807   11.228  97.735   1.00 30.23 195 A 1 
ATOM 1450 C CG  . TYR A 0 195 . 1.366    8.217   100.795  1.00 30.23 195 A 1 
ATOM 1451 C CD1 . TYR A 0 195 . 1.398    8.304   102.202  1.00 30.23 195 A 1 
ATOM 1452 C CD2 . TYR A 0 195 . 1.685    6.995   100.168  1.00 30.23 195 A 1 
ATOM 1453 C CE1 . TYR A 0 195 . 1.707    7.171   102.980  1.00 30.23 195 A 1 
ATOM 1454 C CE2 . TYR A 0 195 . 1.986    5.857   100.941  1.00 30.23 195 A 1 
ATOM 1455 O OH  . TYR A 0 195 . 2.289    4.843   103.090  1.00 30.23 195 A 1 
ATOM 1456 C CZ  . TYR A 0 195 . 1.993    5.942   102.348  1.00 30.23 195 A 1 
ATOM 1457 N N   . ALA A 0 196 . -1.121   11.883  99.803   1.00 30.09 196 A 1 
ATOM 1458 C CA  . ALA A 0 196 . -1.797   11.844  101.118  1.00 30.09 196 A 1 
ATOM 1459 C C   . ALA A 0 196 . -2.140   13.274  101.628  1.00 30.09 196 A 1 
ATOM 1460 C CB  . ALA A 0 196 . -0.914   11.191  102.196  1.00 30.09 196 A 1 
ATOM 1461 O O   . ALA A 0 196 . -1.406   14.216  101.351  1.00 30.09 196 A 1 
ATOM 1462 N N   . GLY A 0 197 . -3.155   13.393  102.503  1.00 35.37 197 A 1 
ATOM 1463 C CA  . GLY A 0 197 . -3.274   14.475  103.507  1.00 35.37 197 A 1 
ATOM 1464 C C   . GLY A 0 197 . -4.236   15.643  103.207  1.00 35.37 197 A 1 
ATOM 1465 O O   . GLY A 0 197 . -4.423   16.017  102.057  1.00 35.37 197 A 1 
ATOM 1466 N N   . GLY A 0 198 . -4.814   16.244  104.267  1.00 39.06 198 A 1 
ATOM 1467 C CA  . GLY A 0 198 . -5.499   17.555  104.191  1.00 39.06 198 A 1 
ATOM 1468 C C   . GLY A 0 198 . -6.924   17.691  104.772  1.00 39.06 198 A 1 
ATOM 1469 O O   . GLY A 0 198 . -7.778   18.265  104.107  1.00 39.06 198 A 1 
ATOM 1470 N N   . TYR A 0 199 . -7.219   17.210  105.990  1.00 30.64 199 A 1 
ATOM 1471 C CA  . TYR A 0 199 . -8.557   17.365  106.609  1.00 30.64 199 A 1 
ATOM 1472 C C   . TYR A 0 199 . -8.749   18.658  107.432  1.00 30.64 199 A 1 
ATOM 1473 C CB  . TYR A 0 199 . -8.886   16.156  107.505  1.00 30.64 199 A 1 
ATOM 1474 O O   . TYR A 0 199 . -7.901   19.026  108.245  1.00 30.64 199 A 1 
ATOM 1475 C CG  . TYR A 0 199 . -9.650   15.037  106.825  1.00 30.64 199 A 1 
ATOM 1476 C CD1 . TYR A 0 199 . -11.052  15.118  106.700  1.00 30.64 199 A 1 
ATOM 1477 C CD2 . TYR A 0 199 . -8.969   13.894  106.363  1.00 30.64 199 A 1 
ATOM 1478 C CE1 . TYR A 0 199 . -11.772  14.053  106.125  1.00 30.64 199 A 1 
ATOM 1479 C CE2 . TYR A 0 199 . -9.686   12.828  105.786  1.00 30.64 199 A 1 
ATOM 1480 O OH  . TYR A 0 199 . -11.794  11.875  105.131  1.00 30.64 199 A 1 
ATOM 1481 C CZ  . TYR A 0 199 . -11.092  12.905  105.671  1.00 30.64 199 A 1 
ATOM 1482 N N   . GLY A 0 200 . -9.946   19.250  107.337  1.00 40.04 200 A 1 
ATOM 1483 C CA  . GLY A 0 200 . -10.506  20.229  108.282  1.00 40.04 200 A 1 
ATOM 1484 C C   . GLY A 0 200 . -11.871  20.758  107.802  1.00 40.04 200 A 1 
ATOM 1485 O O   . GLY A 0 200 . -12.057  20.900  106.603  1.00 40.04 200 A 1 
ATOM 1486 N N   . LYS A 0 201 . -12.866  21.059  108.651  1.00 37.62 201 A 1 
ATOM 1487 C CA  . LYS A 0 201 . -12.968  20.978  110.125  1.00 37.62 201 A 1 
ATOM 1488 C C   . LYS A 0 201 . -14.453  20.880  110.553  1.00 37.62 201 A 1 
ATOM 1489 C CB  . LYS A 0 201 . -12.371  22.267  110.743  1.00 37.62 201 A 1 
ATOM 1490 O O   . LYS A 0 201 . -15.306  21.412  109.859  1.00 37.62 201 A 1 
ATOM 1491 C CG  . LYS A 0 201 . -11.019  22.067  111.444  1.00 37.62 201 A 1 
ATOM 1492 C CD  . LYS A 0 201 . -10.531  23.400  112.031  1.00 37.62 201 A 1 
ATOM 1493 C CE  . LYS A 0 201 . -9.172   23.231  112.722  1.00 37.62 201 A 1 
ATOM 1494 N NZ  . LYS A 0 201 . -8.652   24.529  113.223  1.00 37.62 201 A 1 
ATOM 1495 N N   . GLN A 0 202 . -14.684  20.338  111.761  1.00 38.99 202 A 1 
ATOM 1496 C CA  . GLN A 0 202 . -15.903  20.447  112.603  1.00 38.99 202 A 1 
ATOM 1497 C C   . GLN A 0 202 . -17.202  19.731  112.134  1.00 38.99 202 A 1 
ATOM 1498 C CB  . GLN A 0 202 . -16.176  21.940  112.922  1.00 38.99 202 A 1 
ATOM 1499 O O   . GLN A 0 202 . -17.481  19.678  110.948  1.00 38.99 202 A 1 
ATOM 1500 C CG  . GLN A 0 202 . -15.088  22.597  113.794  1.00 38.99 202 A 1 
ATOM 1501 C CD  . GLN A 0 202 . -15.016  24.113  113.613  1.00 38.99 202 A 1 
ATOM 1502 N NE2 . GLN A 0 202 . -15.256  24.901  114.637  1.00 38.99 202 A 1 
ATOM 1503 O OE1 . GLN A 0 202 . -14.671  24.620  112.564  1.00 38.99 202 A 1 
ATOM 1504 N N   . ALA A 0 203 . -18.076  19.208  113.017  1.00 33.39 203 A 1 
ATOM 1505 C CA  . ALA A 0 203 . -17.902  18.735  114.409  1.00 33.39 203 A 1 
ATOM 1506 C C   . ALA A 0 203 . -19.138  17.931  114.923  1.00 33.39 203 A 1 
ATOM 1507 C CB  . ALA A 0 203 . -17.689  19.922  115.371  1.00 33.39 203 A 1 
ATOM 1508 O O   . ALA A 0 203 . -20.245  18.132  114.440  1.00 33.39 203 A 1 
ATOM 1509 N N   . VAL A 0 204 . -18.931  17.168  116.014  1.00 39.50 204 A 1 
ATOM 1510 C CA  . VAL A 0 204 . -19.914  16.651  117.010  1.00 39.50 204 A 1 
ATOM 1511 C C   . VAL A 0 204 . -20.691  15.336  116.728  1.00 39.50 204 A 1 
ATOM 1512 C CB  . VAL A 0 204 . -20.850  17.762  117.562  1.00 39.50 204 A 1 
ATOM 1513 O O   . VAL A 0 204 . -21.499  15.238  115.816  1.00 39.50 204 A 1 
ATOM 1514 C CG1 . VAL A 0 204 . -21.653  17.287  118.782  1.00 39.50 204 A 1 
ATOM 1515 C CG2 . VAL A 0 204 . -20.075  19.005  118.030  1.00 39.50 204 A 1 
ATOM 1516 N N   . ALA A 0 205 . -20.515  14.398  117.678  1.00 37.79 205 A 1 
ATOM 1517 C CA  . ALA A 0 205 . -21.370  13.266  118.092  1.00 37.79 205 A 1 
ATOM 1518 C C   . ALA A 0 205 . -21.591  12.049  117.162  1.00 37.79 205 A 1 
ATOM 1519 C CB  . ALA A 0 205 . -22.686  13.797  118.678  1.00 37.79 205 A 1 
ATOM 1520 O O   . ALA A 0 205 . -22.592  11.951  116.457  1.00 37.79 205 A 1 
ATOM 1521 N N   . GLN A 0 206 . -20.760  11.011  117.352  1.00 30.56 206 A 1 
ATOM 1522 C CA  . GLN A 0 206 . -21.114  9.617   117.048  1.00 30.56 206 A 1 
ATOM 1523 C C   . GLN A 0 206 . -20.416  8.639   118.027  1.00 30.56 206 A 1 
ATOM 1524 C CB  . GLN A 0 206 . -20.799  9.328   115.564  1.00 30.56 206 A 1 
ATOM 1525 O O   . GLN A 0 206 . -19.238  8.810   118.311  1.00 30.56 206 A 1 
ATOM 1526 C CG  . GLN A 0 206 . -21.527  8.085   115.019  1.00 30.56 206 A 1 
ATOM 1527 C CD  . GLN A 0 206 . -21.843  8.164   113.522  1.00 30.56 206 A 1 
ATOM 1528 N NE2 . GLN A 0 206 . -22.765  7.364   113.033  1.00 30.56 206 A 1 
ATOM 1529 O OE1 . GLN A 0 206 . -21.299  8.938   112.755  1.00 30.56 206 A 1 
ATOM 1530 N N   . GLN A 0 207 . -21.165  7.640   118.523  1.00 36.12 207 A 1 
ATOM 1531 C CA  . GLN A 0 207 . -20.754  6.394   119.219  1.00 36.12 207 A 1 
ATOM 1532 C C   . GLN A 0 207 . -19.807  6.420   120.454  1.00 36.12 207 A 1 
ATOM 1533 C CB  . GLN A 0 207 . -20.221  5.389   118.181  1.00 36.12 207 A 1 
ATOM 1534 O O   . GLN A 0 207 . -18.609  6.648   120.347  1.00 36.12 207 A 1 
ATOM 1535 C CG  . GLN A 0 207 . -21.329  4.846   117.265  1.00 36.12 207 A 1 
ATOM 1536 C CD  . GLN A 0 207 . -20.760  4.013   116.123  1.00 36.12 207 A 1 
ATOM 1537 N NE2 . GLN A 0 207 . -21.092  2.746   116.020  1.00 36.12 207 A 1 
ATOM 1538 O OE1 . GLN A 0 207 . -20.025  4.493   115.282  1.00 36.12 207 A 1 
ATOM 1539 N N   . ALA A 0 208 . -20.338  5.945   121.591  1.00 31.80 208 A 1 
ATOM 1540 C CA  . ALA A 0 208 . -19.662  5.144   122.633  1.00 31.80 208 A 1 
ATOM 1541 C C   . ALA A 0 208 . -20.759  4.272   123.307  1.00 31.80 208 A 1 
ATOM 1542 C CB  . ALA A 0 208 . -18.966  6.078   123.633  1.00 31.80 208 A 1 
ATOM 1543 O O   . ALA A 0 208 . -21.863  4.781   123.484  1.00 31.80 208 A 1 
ATOM 1544 N N   . TYR A 0 209 . -20.679  2.942   123.463  1.00 28.64 209 A 1 
ATOM 1545 C CA  . TYR A 0 209 . -19.730  2.017   124.127  1.00 28.64 209 A 1 
ATOM 1546 C C   . TYR A 0 209 . -20.084  1.683   125.597  1.00 28.64 209 A 1 
ATOM 1547 C CB  . TYR A 0 209 . -18.223  2.262   123.896  1.00 28.64 209 A 1 
ATOM 1548 O O   . TYR A 0 209 . -20.396  2.570   126.380  1.00 28.64 209 A 1 
ATOM 1549 C CG  . TYR A 0 209 . -17.595  1.304   122.896  1.00 28.64 209 A 1 
ATOM 1550 C CD1 . TYR A 0 209 . -16.894  0.174   123.359  1.00 28.64 209 A 1 
ATOM 1551 C CD2 . TYR A 0 209 . -17.737  1.516   121.510  1.00 28.64 209 A 1 
ATOM 1552 C CE1 . TYR A 0 209 . -16.344  -0.749  122.452  1.00 28.64 209 A 1 
ATOM 1553 C CE2 . TYR A 0 209 . -17.182  0.597   120.595  1.00 28.64 209 A 1 
ATOM 1554 O OH  . TYR A 0 209 . -15.960  -1.429  120.184  1.00 28.64 209 A 1 
ATOM 1555 C CZ  . TYR A 0 209 . -16.488  -0.539  121.065  1.00 28.64 209 A 1 
ATOM 1556 N N   . ASP A 0 210 . -20.012  0.378   125.901  1.00 28.84 210 A 1 
ATOM 1557 C CA  . ASP A 0 210 . -20.013  -0.325  127.202  1.00 28.84 210 A 1 
ATOM 1558 C C   . ASP A 0 210 . -21.173  -0.159  128.211  1.00 28.84 210 A 1 
ATOM 1559 C CB  . ASP A 0 210 . -18.649  -0.132  127.885  1.00 28.84 210 A 1 
ATOM 1560 O O   . ASP A 0 210 . -21.366  0.890   128.816  1.00 28.84 210 A 1 
ATOM 1561 C CG  . ASP A 0 210 . -17.499  -0.542  126.963  1.00 28.84 210 A 1 
ATOM 1562 O OD1 . ASP A 0 210 . -17.665  -1.563  126.255  1.00 28.84 210 A 1 
ATOM 1563 O OD2 . ASP A 0 210 . -16.484  0.186   126.930  1.00 28.84 210 A 1 
ATOM 1564 N N   . GLN A 0 211 . -21.839  -1.279  128.545  1.00 35.40 211 A 1 
ATOM 1565 C CA  . GLN A 0 211 . -21.565  -2.025  129.795  1.00 35.40 211 A 1 
ATOM 1566 C C   . GLN A 0 211 . -22.298  -3.388  129.852  1.00 35.40 211 A 1 
ATOM 1567 C CB  . GLN A 0 211 . -21.858  -1.191  131.065  1.00 35.40 211 A 1 
ATOM 1568 O O   . GLN A 0 211 . -23.190  -3.669  129.053  1.00 35.40 211 A 1 
ATOM 1569 C CG  . GLN A 0 211 . -20.593  -0.508  131.631  1.00 35.40 211 A 1 
ATOM 1570 C CD  . GLN A 0 211 . -19.491  -1.478  132.062  1.00 35.40 211 A 1 
ATOM 1571 N NE2 . GLN A 0 211 . -18.329  -0.980  132.421  1.00 35.40 211 A 1 
ATOM 1572 O OE1 . GLN A 0 211 . -19.641  -2.691  132.073  1.00 35.40 211 A 1 
ATOM 1573 N N   . GLN A 0 212 . -21.877  -4.269  130.768  1.00 29.52 212 A 1 
ATOM 1574 C CA  . GLN A 0 212 . -22.307  -5.677  130.862  1.00 29.52 212 A 1 
ATOM 1575 C C   . GLN A 0 212 . -23.574  -5.884  131.723  1.00 29.52 212 A 1 
ATOM 1576 C CB  . GLN A 0 212 . -21.146  -6.503  131.451  1.00 29.52 212 A 1 
ATOM 1577 O O   . GLN A 0 212 . -23.751  -5.217  132.739  1.00 29.52 212 A 1 
ATOM 1578 C CG  . GLN A 0 212 . -19.857  -6.474  130.609  1.00 29.52 212 A 1 
ATOM 1579 C CD  . GLN A 0 212 . -18.664  -7.072  131.353  1.00 29.52 212 A 1 
ATOM 1580 N NE2 . GLN A 0 212 . -17.857  -7.892  130.717  1.00 29.52 212 A 1 
ATOM 1581 O OE1 . GLN A 0 212 . -18.421  -6.824  132.520  1.00 29.52 212 A 1 
ATOM 1582 N N   . GLY A 0 213 . -24.413  -6.880  131.390  1.00 34.56 213 A 1 
ATOM 1583 C CA  . GLY A 0 213 . -25.582  -7.268  132.202  1.00 34.56 213 A 1 
ATOM 1584 C C   . GLY A 0 213 . -26.167  -8.641  131.835  1.00 34.56 213 A 1 
ATOM 1585 O O   . GLY A 0 213 . -26.610  -8.852  130.711  1.00 34.56 213 A 1 
ATOM 1586 N N   . TYR A 0 214 . -26.155  -9.584  132.782  1.00 29.96 214 A 1 
ATOM 1587 C CA  . TYR A 0 214 . -26.685  -10.952 132.636  1.00 29.96 214 A 1 
ATOM 1588 C C   . TYR A 0 214 . -28.228  -11.001 132.645  1.00 29.96 214 A 1 
ATOM 1589 C CB  . TYR A 0 214 . -26.211  -11.801 133.837  1.00 29.96 214 A 1 
ATOM 1590 O O   . TYR A 0 214 . -28.845  -10.261 133.404  1.00 29.96 214 A 1 
ATOM 1591 C CG  . TYR A 0 214 . -24.813  -12.396 133.795  1.00 29.96 214 A 1 
ATOM 1592 C CD1 . TYR A 0 214 . -24.663  -13.798 133.777  1.00 29.96 214 A 1 
ATOM 1593 C CD2 . TYR A 0 214 . -23.670  -11.575 133.877  1.00 29.96 214 A 1 
ATOM 1594 C CE1 . TYR A 0 214 . -23.383  -14.378 133.843  1.00 29.96 214 A 1 
ATOM 1595 C CE2 . TYR A 0 214 . -22.385  -12.152 133.940  1.00 29.96 214 A 1 
ATOM 1596 O OH  . TYR A 0 214 . -21.011  -14.126 134.009  1.00 29.96 214 A 1 
ATOM 1597 C CZ  . TYR A 0 214 . -22.241  -13.557 133.928  1.00 29.96 214 A 1 
ATOM 1598 N N   . GLY A 0 215 . -28.827  -12.006 131.981  1.00 31.33 215 A 1 
ATOM 1599 C CA  . GLY A 0 215 . -30.054  -12.643 132.501  1.00 31.33 215 A 1 
ATOM 1600 C C   . GLY A 0 215 . -31.208  -12.928 131.524  1.00 31.33 215 A 1 
ATOM 1601 O O   . GLY A 0 215 . -31.916  -12.024 131.118  1.00 31.33 215 A 1 
ATOM 1602 N N   . ALA A 0 216 . -31.403  -14.221 131.236  1.00 30.66 216 A 1 
ATOM 1603 C CA  . ALA A 0 216 . -32.672  -14.968 131.141  1.00 30.66 216 A 1 
ATOM 1604 C C   . ALA A 0 216 . -34.009  -14.310 130.680  1.00 30.66 216 A 1 
ATOM 1605 C CB  . ALA A 0 216 . -32.872  -15.609 132.525  1.00 30.66 216 A 1 
ATOM 1606 O O   . ALA A 0 216 . -34.526  -13.422 131.339  1.00 30.66 216 A 1 
ATOM 1607 N N   . GLU A 0 217 . -34.669  -15.000 129.725  1.00 34.17 217 A 1 
ATOM 1608 C CA  . GLU A 0 217 . -36.138  -15.247 129.658  1.00 34.17 217 A 1 
ATOM 1609 C C   . GLU A 0 217 . -37.112  -14.064 129.384  1.00 34.17 217 A 1 
ATOM 1610 C CB  . GLU A 0 217 . -36.529  -16.060 130.920  1.00 34.17 217 A 1 
ATOM 1611 O O   . GLU A 0 217 . -36.849  -12.928 129.738  1.00 34.17 217 A 1 
ATOM 1612 C CG  . GLU A 0 217 . -35.959  -17.488 130.846  1.00 34.17 217 A 1 
ATOM 1613 C CD  . GLU A 0 217 . -36.593  -18.463 131.846  1.00 34.17 217 A 1 
ATOM 1614 O OE1 . GLU A 0 217 . -36.922  -19.584 131.384  1.00 34.17 217 A 1 
ATOM 1615 O OE2 . GLU A 0 217 . -36.767  -18.113 133.027  1.00 34.17 217 A 1 
ATOM 1616 N N   . LYS A 0 218 . -38.310  -14.224 128.783  1.00 34.12 218 A 1 
ATOM 1617 C CA  . LYS A 0 218 . -38.928  -15.198 127.834  1.00 34.12 218 A 1 
ATOM 1618 C C   . LYS A 0 218 . -40.297  -14.616 127.384  1.00 34.12 218 A 1 
ATOM 1619 C CB  . LYS A 0 218 . -39.208  -16.568 128.496  1.00 34.12 218 A 1 
ATOM 1620 O O   . LYS A 0 218 . -40.804  -13.722 128.043  1.00 34.12 218 A 1 
ATOM 1621 C CG  . LYS A 0 218 . -38.499  -17.764 127.838  1.00 34.12 218 A 1 
ATOM 1622 C CD  . LYS A 0 218 . -38.809  -19.031 128.653  1.00 34.12 218 A 1 
ATOM 1623 C CE  . LYS A 0 218 . -37.874  -20.199 128.312  1.00 34.12 218 A 1 
ATOM 1624 N NZ  . LYS A 0 218 . -37.805  -21.158 129.444  1.00 34.12 218 A 1 
ATOM 1625 N N   . GLN A 0 219 . -40.932  -15.235 126.372  1.00 37.11 219 A 1 
ATOM 1626 C CA  . GLN A 0 219 . -42.327  -15.017 125.897  1.00 37.11 219 A 1 
ATOM 1627 C C   . GLN A 0 219 . -42.560  -13.669 125.156  1.00 37.11 219 A 1 
ATOM 1628 C CB  . GLN A 0 219 . -43.342  -15.267 127.041  1.00 37.11 219 A 1 
ATOM 1629 O O   . GLN A 0 219 . -42.171  -12.627 125.657  1.00 37.11 219 A 1 
ATOM 1630 C CG  . GLN A 0 219 . -43.313  -16.717 127.576  1.00 37.11 219 A 1 
ATOM 1631 C CD  . GLN A 0 219 . -43.896  -16.897 128.980  1.00 37.11 219 A 1 
ATOM 1632 N NE2 . GLN A 0 219 . -43.891  -18.100 129.511  1.00 37.11 219 A 1 
ATOM 1633 O OE1 . GLN A 0 219 . -44.365  -15.993 129.640  1.00 37.11 219 A 1 
ATOM 1634 N N   . ALA A 0 220 . -43.071  -13.547 123.916  1.00 36.31 220 A 1 
ATOM 1635 C CA  . ALA A 0 220 . -44.016  -14.277 123.033  1.00 36.31 220 A 1 
ATOM 1636 C C   . ALA A 0 220 . -45.377  -13.542 122.911  1.00 36.31 220 A 1 
ATOM 1637 C CB  . ALA A 0 220 . -44.207  -15.764 123.366  1.00 36.31 220 A 1 
ATOM 1638 O O   . ALA A 0 220 . -45.886  -13.050 123.907  1.00 36.31 220 A 1 
ATOM 1639 N N   . GLY A 0 221 . -46.031  -13.456 121.742  1.00 30.55 221 A 1 
ATOM 1640 C CA  . GLY A 0 221 . -45.626  -13.865 120.385  1.00 30.55 221 A 1 
ATOM 1641 C C   . GLY A 0 221 . -46.806  -13.928 119.385  1.00 30.55 221 A 1 
ATOM 1642 O O   . GLY A 0 221 . -47.952  -13.789 119.792  1.00 30.55 221 A 1 
ATOM 1643 N N   . ALA A 0 222 . -46.506  -14.233 118.109  1.00 30.13 222 A 1 
ATOM 1644 C CA  . ALA A 0 222 . -47.433  -14.639 117.023  1.00 30.13 222 A 1 
ATOM 1645 C C   . ALA A 0 222 . -48.490  -13.617 116.497  1.00 30.13 222 A 1 
ATOM 1646 C CB  . ALA A 0 222 . -48.079  -15.972 117.444  1.00 30.13 222 A 1 
ATOM 1647 O O   . ALA A 0 222 . -48.840  -12.666 117.177  1.00 30.13 222 A 1 
ATOM 1648 N N   . SER A 0 223 . -49.100  -13.760 115.300  1.00 32.92 223 A 1 
ATOM 1649 C CA  . SER A 0 223 . -48.587  -14.190 113.971  1.00 32.92 223 A 1 
ATOM 1650 C C   . SER A 0 223 . -49.635  -13.986 112.841  1.00 32.92 223 A 1 
ATOM 1651 C CB  . SER A 0 223 . -48.216  -15.683 113.904  1.00 32.92 223 A 1 
ATOM 1652 O O   . SER A 0 223 . -50.794  -14.328 113.034  1.00 32.92 223 A 1 
ATOM 1653 O OG  . SER A 0 223 . -49.328  -16.511 114.166  1.00 32.92 223 A 1 
ATOM 1654 N N   . LEU A 0 224 . -49.201  -13.576 111.635  1.00 30.63 224 A 1 
ATOM 1655 C CA  . LEU A 0 224 . -49.756  -13.908 110.294  1.00 30.63 224 A 1 
ATOM 1656 C C   . LEU A 0 224 . -51.302  -14.007 110.055  1.00 30.63 224 A 1 
ATOM 1657 C CB  . LEU A 0 224 . -49.137  -15.266 109.862  1.00 30.63 224 A 1 
ATOM 1658 O O   . LEU A 0 224 . -51.887  -15.036 110.388  1.00 30.63 224 A 1 
ATOM 1659 C CG  . LEU A 0 224 . -47.715  -15.262 109.277  1.00 30.63 224 A 1 
ATOM 1660 C CD1 . LEU A 0 224 . -46.639  -15.396 110.353  1.00 30.63 224 A 1 
ATOM 1661 C CD2 . LEU A 0 224 . -47.563  -16.448 108.318  1.00 30.63 224 A 1 
ATOM 1662 N N   . LYS A 0 225 . -51.895  -13.130 109.200  1.00 34.11 225 A 1 
ATOM 1663 C CA  . LYS A 0 225 . -52.421  -13.494 107.833  1.00 34.11 225 A 1 
ATOM 1664 C C   . LYS A 0 225 . -53.291  -12.447 107.072  1.00 34.11 225 A 1 
ATOM 1665 C CB  . LYS A 0 225 . -53.204  -14.840 107.809  1.00 34.11 225 A 1 
ATOM 1666 O O   . LYS A 0 225 . -54.507  -12.364 107.257  1.00 34.11 225 A 1 
ATOM 1667 C CG  . LYS A 0 225 . -52.311  -16.027 107.394  1.00 34.11 225 A 1 
ATOM 1668 C CD  . LYS A 0 225 . -52.712  -17.346 108.069  1.00 34.11 225 A 1 
ATOM 1669 C CE  . LYS A 0 225 . -51.699  -18.451 107.731  1.00 34.11 225 A 1 
ATOM 1670 N NZ  . LYS A 0 225 . -51.945  -19.686 108.522  1.00 34.11 225 A 1 
ATOM 1671 N N   . LYS A 0 226 . -52.692  -11.956 105.972  1.00 34.64 226 A 1 
ATOM 1672 C CA  . LYS A 0 226 . -53.253  -11.927 104.593  1.00 34.64 226 A 1 
ATOM 1673 C C   . LYS A 0 226 . -54.235  -10.801 104.184  1.00 34.64 226 A 1 
ATOM 1674 C CB  . LYS A 0 226 . -53.754  -13.347 104.233  1.00 34.64 226 A 1 
ATOM 1675 O O   . LYS A 0 226 . -55.442  -11.012 104.147  1.00 34.64 226 A 1 
ATOM 1676 C CG  . LYS A 0 226 . -53.875  -13.588 102.719  1.00 34.64 226 A 1 
ATOM 1677 C CD  . LYS A 0 226 . -54.257  -15.045 102.403  1.00 34.64 226 A 1 
ATOM 1678 C CE  . LYS A 0 226 . -54.227  -15.258 100.881  1.00 34.64 226 A 1 
ATOM 1679 N NZ  . LYS A 0 226 . -54.562  -16.649 100.473  1.00 34.64 226 A 1 
ATOM 1680 N N   . ALA A 0 227 . -53.635  -9.679  103.768  1.00 32.39 227 A 1 
ATOM 1681 C CA  . ALA A 0 227 . -53.871  -8.884  102.543  1.00 32.39 227 A 1 
ATOM 1682 C C   . ALA A 0 227 . -55.294  -8.742  101.948  1.00 32.39 227 A 1 
ATOM 1683 C CB  . ALA A 0 227 . -52.919  -9.433  101.465  1.00 32.39 227 A 1 
ATOM 1684 O O   . ALA A 0 227 . -55.833  -9.712  101.415  1.00 32.39 227 A 1 
ATOM 1685 N N   . ALA A 0 228 . -55.802  -7.495  101.895  1.00 36.64 228 A 1 
ATOM 1686 C CA  . ALA A 0 228 . -56.883  -7.052  100.992  1.00 36.64 228 A 1 
ATOM 1687 C C   . ALA A 0 228 . -57.017  -5.505  100.838  1.00 36.64 228 A 1 
ATOM 1688 C CB  . ALA A 0 228 . -58.220  -7.678  101.432  1.00 36.64 228 A 1 
ATOM 1689 O O   . ALA A 0 228 . -58.133  -5.001  100.762  1.00 36.64 228 A 1 
ATOM 1690 N N   . GLN A 0 229 . -55.925  -4.726  100.782  1.00 34.51 229 A 1 
ATOM 1691 C CA  . GLN A 0 229 . -56.000  -3.320  100.334  1.00 34.51 229 A 1 
ATOM 1692 C C   . GLN A 0 229 . -55.734  -3.255  98.826   1.00 34.51 229 A 1 
ATOM 1693 C CB  . GLN A 0 229 . -55.046  -2.412  101.134  1.00 34.51 229 A 1 
ATOM 1694 O O   . GLN A 0 229 . -54.600  -3.431  98.386   1.00 34.51 229 A 1 
ATOM 1695 C CG  . GLN A 0 229 . -55.697  -1.913  102.436  1.00 34.51 229 A 1 
ATOM 1696 C CD  . GLN A 0 229 . -54.742  -1.061  103.269  1.00 34.51 229 A 1 
ATOM 1697 N NE2 . GLN A 0 229 . -55.085  0.164   103.600  1.00 34.51 229 A 1 
ATOM 1698 O OE1 . GLN A 0 229 . -53.673  -1.500  103.650  1.00 34.51 229 A 1 
ATOM 1699 N N   . ARG A 0 230 . -56.786  -3.037  98.028   1.00 37.92 230 A 1 
ATOM 1700 C CA  . ARG A 0 230 . -56.650  -2.695  96.606   1.00 37.92 230 A 1 
ATOM 1701 C C   . ARG A 0 230 . -56.410  -1.194  96.487   1.00 37.92 230 A 1 
ATOM 1702 C CB  . ARG A 0 230 . -57.904  -3.093  95.801   1.00 37.92 230 A 1 
ATOM 1703 O O   . ARG A 0 230 . -57.311  -0.421  96.792   1.00 37.92 230 A 1 
ATOM 1704 C CG  . ARG A 0 230 . -57.833  -4.518  95.235   1.00 37.92 230 A 1 
ATOM 1705 C CD  . ARG A 0 230 . -59.056  -4.786  94.344   1.00 37.92 230 A 1 
ATOM 1706 N NE  . ARG A 0 230 . -58.883  -5.992  93.507   1.00 37.92 230 A 1 
ATOM 1707 N NH1 . ARG A 0 230 . -60.738  -5.690  92.183   1.00 37.92 230 A 1 
ATOM 1708 N NH2 . ARG A 0 230 . -59.324  -7.350  91.727   1.00 37.92 230 A 1 
ATOM 1709 C CZ  . ARG A 0 230 . -59.648  -6.340  92.485   1.00 37.92 230 A 1 
ATOM 1710 N N   . SER A 0 231 . -55.234  -0.811  95.995   1.00 32.18 231 A 1 
ATOM 1711 C CA  . SER A 0 231 . -55.116  0.466   95.291   1.00 32.18 231 A 1 
ATOM 1712 C C   . SER A 0 231 . -55.980  0.394   94.030   1.00 32.18 231 A 1 
ATOM 1713 C CB  . SER A 0 231 . -53.665  0.771   94.914   1.00 32.18 231 A 1 
ATOM 1714 O O   . SER A 0 231 . -56.016  -0.652  93.374   1.00 32.18 231 A 1 
ATOM 1715 O OG  . SER A 0 231 . -53.589  2.135   94.578   1.00 32.18 231 A 1 
ATOM 1716 N N   . MET A 0 232 . -56.693  1.470   93.716   1.00 30.39 232 A 1 
ATOM 1717 C CA  . MET A 0 232 . -57.454  1.612   92.477   1.00 30.39 232 A 1 
ATOM 1718 C C   . MET A 0 232 . -56.957  2.887   91.810   1.00 30.39 232 A 1 
ATOM 1719 C CB  . MET A 0 232 . -58.969  1.603   92.749   1.00 30.39 232 A 1 
ATOM 1720 O O   . MET A 0 232 . -57.175  3.975   92.332   1.00 30.39 232 A 1 
ATOM 1721 C CG  . MET A 0 232 . -59.398  0.217   93.263   1.00 30.39 232 A 1 
ATOM 1722 S SD  . MET A 0 232 . -61.181  -0.110  93.405   1.00 30.39 232 A 1 
ATOM 1723 C CE  . MET A 0 232 . -61.674  -0.046  91.660   1.00 30.39 232 A 1 
ATOM 1724 N N   . TYR A 0 233 . -56.203  2.699   90.730   1.00 35.66 233 A 1 
ATOM 1725 C CA  . TYR A 0 233 . -55.581  3.763   89.953   1.00 35.66 233 A 1 
ATOM 1726 C C   . TYR A 0 233 . -56.495  4.207   88.803   1.00 35.66 233 A 1 
ATOM 1727 C CB  . TYR A 0 233 . -54.210  3.294   89.435   1.00 35.66 233 A 1 
ATOM 1728 O O   . TYR A 0 233 . -57.391  3.472   88.381   1.00 35.66 233 A 1 
ATOM 1729 C CG  . TYR A 0 233 . -53.179  2.986   90.513   1.00 35.66 233 A 1 
ATOM 1730 C CD1 . TYR A 0 233 . -52.469  4.043   91.114   1.00 35.66 233 A 1 
ATOM 1731 C CD2 . TYR A 0 233 . -52.896  1.655   90.882   1.00 35.66 233 A 1 
ATOM 1732 C CE1 . TYR A 0 233 . -51.472  3.777   92.074   1.00 35.66 233 A 1 
ATOM 1733 C CE2 . TYR A 0 233 . -51.898  1.382   91.840   1.00 35.66 233 A 1 
ATOM 1734 O OH  . TYR A 0 233 . -50.238  2.179   93.371   1.00 35.66 233 A 1 
ATOM 1735 C CZ  . TYR A 0 233 . -51.180  2.444   92.429   1.00 35.66 233 A 1 
ATOM 1736 N N   . ASP A 0 234 . -56.217  5.410   88.333   1.00 36.47 234 A 1 
ATOM 1737 C CA  . ASP A 0 234 . -56.688  6.091   87.132   1.00 36.47 234 A 1 
ATOM 1738 C C   . ASP A 0 234 . -56.041  5.547   85.838   1.00 36.47 234 A 1 
ATOM 1739 C CB  . ASP A 0 234 . -56.391  7.597   87.325   1.00 36.47 234 A 1 
ATOM 1740 O O   . ASP A 0 234 . -55.017  4.863   85.894   1.00 36.47 234 A 1 
ATOM 1741 C CG  . ASP A 0 234 . -54.948  7.983   87.750   1.00 36.47 234 A 1 
ATOM 1742 O OD1 . ASP A 0 234 . -54.225  7.157   88.365   1.00 36.47 234 A 1 
ATOM 1743 O OD2 . ASP A 0 234 . -54.593  9.159   87.538   1.00 36.47 234 A 1 
ATOM 1744 N N   . ASN A 0 235 . -56.664  5.815   84.677   1.00 38.87 235 A 1 
ATOM 1745 C CA  . ASN A 0 235 . -56.068  5.699   83.329   1.00 38.87 235 A 1 
ATOM 1746 C C   . ASN A 0 235 . -57.051  6.180   82.232   1.00 38.87 235 A 1 
ATOM 1747 C CB  . ASN A 0 235 . -55.571  4.254   83.054   1.00 38.87 235 A 1 
ATOM 1748 O O   . ASN A 0 235 . -57.570  5.383   81.448   1.00 38.87 235 A 1 
ATOM 1749 C CG  . ASN A 0 235 . -54.067  4.074   83.186   1.00 38.87 235 A 1 
ATOM 1750 N ND2 . ASN A 0 235 . -53.631  2.841   83.303   1.00 38.87 235 A 1 
ATOM 1751 O OD1 . ASN A 0 235 . -53.246  4.976   83.103   1.00 38.87 235 A 1 
ATOM 1752 N N   . ASP A 0 236 . -57.286  7.490   82.146   1.00 40.83 236 A 1 
ATOM 1753 C CA  . ASP A 0 236 . -58.085  8.081   81.064   1.00 40.83 236 A 1 
ATOM 1754 C C   . ASP A 0 236 . -57.174  8.398   79.861   1.00 40.83 236 A 1 
ATOM 1755 C CB  . ASP A 0 236 . -58.878  9.293   81.587   1.00 40.83 236 A 1 
ATOM 1756 O O   . ASP A 0 236 . -56.572  9.467   79.763   1.00 40.83 236 A 1 
ATOM 1757 C CG  . ASP A 0 236 . -59.890  8.918   82.683   1.00 40.83 236 A 1 
ATOM 1758 O OD1 . ASP A 0 236 . -60.377  7.763   82.676   1.00 40.83 236 A 1 
ATOM 1759 O OD2 . ASP A 0 236 . -60.142  9.779   83.552   1.00 40.83 236 A 1 
ATOM 1760 N N   . GLU A 0 237 . -56.995  7.424   78.959   1.00 40.67 237 A 1 
ATOM 1761 C CA  . GLU A 0 237 . -55.996  7.496   77.880   1.00 40.67 237 A 1 
ATOM 1762 C C   . GLU A 0 237 . -56.536  7.048   76.507   1.00 40.67 237 A 1 
ATOM 1763 C CB  . GLU A 0 237 . -54.721  6.728   78.306   1.00 40.67 237 A 1 
ATOM 1764 O O   . GLU A 0 237 . -56.267  5.938   76.054   1.00 40.67 237 A 1 
ATOM 1765 C CG  . GLU A 0 237 . -53.556  6.906   77.313   1.00 40.67 237 A 1 
ATOM 1766 C CD  . GLU A 0 237 . -52.216  6.373   77.848   1.00 40.67 237 A 1 
ATOM 1767 O OE1 . GLU A 0 237 . -51.290  7.214   77.986   1.00 40.67 237 A 1 
ATOM 1768 O OE2 . GLU A 0 237 . -52.067  5.152   78.051   1.00 40.67 237 A 1 
ATOM 1769 N N   . TRP A 0 238 . -57.231  7.938   75.783   1.00 50.15 238 A 1 
ATOM 1770 C CA  . TRP A 0 238 . -57.271  7.879   74.312   1.00 50.15 238 A 1 
ATOM 1771 C C   . TRP A 0 238 . -57.623  9.219   73.643   1.00 50.15 238 A 1 
ATOM 1772 C CB  . TRP A 0 238 . -58.190  6.758   73.786   1.00 50.15 238 A 1 
ATOM 1773 O O   . TRP A 0 238 . -58.734  9.724   73.737   1.00 50.15 238 A 1 
ATOM 1774 C CG  . TRP A 0 238 . -59.639  6.801   74.157   1.00 50.15 238 A 1 
ATOM 1775 C CD1 . TRP A 0 238 . -60.142  6.562   75.389   1.00 50.15 238 A 1 
ATOM 1776 C CD2 . TRP A 0 238 . -60.795  7.055   73.297   1.00 50.15 238 A 1 
ATOM 1777 C CE2 . TRP A 0 238 . -61.977  6.938   74.088   1.00 50.15 238 A 1 
ATOM 1778 C CE3 . TRP A 0 238 . -60.965  7.362   71.927   1.00 50.15 238 A 1 
ATOM 1779 N NE1 . TRP A 0 238 . -61.519  6.656   75.356   1.00 50.15 238 A 1 
ATOM 1780 C CH2 . TRP A 0 238 . -63.396  7.401   72.181   1.00 50.15 238 A 1 
ATOM 1781 C CZ2 . TRP A 0 238 . -63.260  7.102   73.547   1.00 50.15 238 A 1 
ATOM 1782 C CZ3 . TRP A 0 238 . -62.250  7.535   71.374   1.00 50.15 238 A 1 
ATOM 1783 N N   . ALA A 0 239 . -56.687  9.736   72.847   1.00 48.89 239 A 1 
ATOM 1784 C CA  . ALA A 0 239 . -56.956  10.692  71.777   1.00 48.89 239 A 1 
ATOM 1785 C C   . ALA A 0 239 . -56.211  10.188  70.534   1.00 48.89 239 A 1 
ATOM 1786 C CB  . ALA A 0 239 . -56.521  12.098  72.212   1.00 48.89 239 A 1 
ATOM 1787 O O   . ALA A 0 239 . -54.981  10.171  70.509   1.00 48.89 239 A 1 
ATOM 1788 N N   . LYS A 0 240 . -56.942  9.690   69.530   1.00 49.05 240 A 1 
ATOM 1789 C CA  . LYS A 0 240 . -56.332  9.101   68.328   1.00 49.05 240 A 1 
ATOM 1790 C C   . LYS A 0 240 . -55.979  10.203  67.335   1.00 49.05 240 A 1 
ATOM 1791 C CB  . LYS A 0 240 . -57.231  8.021   67.709   1.00 49.05 240 A 1 
ATOM 1792 O O   . LYS A 0 240 . -56.855  10.754  66.675   1.00 49.05 240 A 1 
ATOM 1793 C CG  . LYS A 0 240 . -57.275  6.767   68.593   1.00 49.05 240 A 1 
ATOM 1794 C CD  . LYS A 0 240 . -58.088  5.656   67.921   1.00 49.05 240 A 1 
ATOM 1795 C CE  . LYS A 0 240 . -58.121  4.418   68.823   1.00 49.05 240 A 1 
ATOM 1796 N NZ  . LYS A 0 240 . -58.928  3.335   68.210   1.00 49.05 240 A 1 
ATOM 1797 N N   . GLN A 0 241 . -54.691  10.514  67.259   1.00 56.05 241 A 1 
ATOM 1798 C CA  . GLN A 0 241 . -54.133  11.477  66.317   1.00 56.05 241 A 1 
ATOM 1799 C C   . GLN A 0 241 . -54.368  11.014  64.870   1.00 56.05 241 A 1 
ATOM 1800 C CB  . GLN A 0 241 . -52.636  11.647  66.627   1.00 56.05 241 A 1 
ATOM 1801 O O   . GLN A 0 241 . -54.214  9.832   64.552   1.00 56.05 241 A 1 
ATOM 1802 C CG  . GLN A 0 241 . -52.399  12.333  67.987   1.00 56.05 241 A 1 
ATOM 1803 C CD  . GLN A 0 241 . -51.064  11.947  68.616   1.00 56.05 241 A 1 
ATOM 1804 N NE2 . GLN A 0 241 . -50.173  12.884  68.849   1.00 56.05 241 A 1 
ATOM 1805 O OE1 . GLN A 0 241 . -50.817  10.800  68.948   1.00 56.05 241 A 1 
ATOM 1806 N N   . ALA A 0 242 . -54.736  11.954  64.001   1.00 54.32 242 A 1 
ATOM 1807 C CA  . ALA A 0 242 . -54.663  11.786  62.557   1.00 54.32 242 A 1 
ATOM 1808 C C   . ALA A 0 242 . -53.330  12.371  62.074   1.00 54.32 242 A 1 
ATOM 1809 C CB  . ALA A 0 242 . -55.882  12.443  61.896   1.00 54.32 242 A 1 
ATOM 1810 O O   . ALA A 0 242 . -52.932  13.454  62.508   1.00 54.32 242 A 1 
ATOM 1811 N N   . TYR A 0 243 . -52.655  11.637  61.198   1.00 58.76 243 A 1 
ATOM 1812 C CA  . TYR A 0 243 . -51.392  12.023  60.580   1.00 58.76 243 A 1 
ATOM 1813 C C   . TYR A 0 243 . -51.570  11.985  59.066   1.00 58.76 243 A 1 
ATOM 1814 C CB  . TYR A 0 243 . -50.277  11.068  61.028   1.00 58.76 243 A 1 
ATOM 1815 O O   . TYR A 0 243 . -52.214  11.061  58.557   1.00 58.76 243 A 1 
ATOM 1816 C CG  . TYR A 0 243 . -49.872  11.216  62.483   1.00 58.76 243 A 1 
ATOM 1817 C CD1 . TYR A 0 243 . -48.984  12.248  62.840   1.00 58.76 243 A 1 
ATOM 1818 C CD2 . TYR A 0 243 . -50.350  10.324  63.466   1.00 58.76 243 A 1 
ATOM 1819 C CE1 . TYR A 0 243 . -48.558  12.386  64.173   1.00 58.76 243 A 1 
ATOM 1820 C CE2 . TYR A 0 243 . -49.920  10.454  64.802   1.00 58.76 243 A 1 
ATOM 1821 O OH  . TYR A 0 243 . -48.578  11.603  66.431   1.00 58.76 243 A 1 
ATOM 1822 C CZ  . TYR A 0 243 . -49.021  11.484  65.154   1.00 58.76 243 A 1 
ATOM 1823 N N   . GLY A 0 244 . -51.015  12.982  58.385   1.00 63.13 244 A 1 
ATOM 1824 C CA  . GLY A 0 244 . -50.673  12.898  56.974   1.00 63.13 244 A 1 
ATOM 1825 C C   . GLY A 0 244 . -49.165  12.743  56.799   1.00 63.13 244 A 1 
ATOM 1826 O O   . GLY A 0 244 . -48.396  12.907  57.755   1.00 63.13 244 A 1 
ATOM 1827 N N   . SER A 0 245 . -48.768  12.367  55.593   1.00 69.73 245 A 1 
ATOM 1828 C CA  . SER A 0 245 . -47.374  12.177  55.200   1.00 69.73 245 A 1 
ATOM 1829 C C   . SER A 0 245 . -47.295  12.060  53.685   1.00 69.73 245 A 1 
ATOM 1830 C CB  . SER A 0 245 . -46.810  10.892  55.819   1.00 69.73 245 A 1 
ATOM 1831 O O   . SER A 0 245 . -47.788  11.064  53.137   1.00 69.73 245 A 1 
ATOM 1832 O OG  . SER A 0 245 . -47.685  9.803   55.547   1.00 69.73 245 A 1 
ATOM 1833 N N   . ASP A 0 246 . -46.663  13.044  53.066   1.00 74.78 246 A 1 
ATOM 1834 C CA  . ASP A 0 246 . -46.097  12.931  51.724   1.00 74.78 246 A 1 
ATOM 1835 C C   . ASP A 0 246 . -44.850  12.009  51.801   1.00 74.78 246 A 1 
ATOM 1836 C CB  . ASP A 0 246 . -45.932  14.378  51.206   1.00 74.78 246 A 1 
ATOM 1837 O O   . ASP A 0 246 . -44.218  11.861  52.854   1.00 74.78 246 A 1 
ATOM 1838 C CG  . ASP A 0 246 . -45.104  14.625  49.945   1.00 74.78 246 A 1 
ATOM 1839 O OD1 . ASP A 0 246 . -44.490  13.666  49.433   1.00 74.78 246 A 1 
ATOM 1840 O OD2 . ASP A 0 246 . -45.082  15.810  49.537   1.00 74.78 246 A 1 
ATOM 1841 N N   . PHE A 0 247 . -44.599  11.258  50.730   1.00 74.59 247 A 1 
ATOM 1842 C CA  . PHE A 0 247 . -43.562  10.226  50.634   1.00 74.59 247 A 1 
ATOM 1843 C C   . PHE A 0 247 . -43.044  10.124  49.191   1.00 74.59 247 A 1 
ATOM 1844 C CB  . PHE A 0 247 . -44.090  8.876   51.156   1.00 74.59 247 A 1 
ATOM 1845 O O   . PHE A 0 247 . -43.057  9.053   48.581   1.00 74.59 247 A 1 
ATOM 1846 C CG  . PHE A 0 247 . -44.109  8.682   52.659   1.00 74.59 247 A 1 
ATOM 1847 C CD1 . PHE A 0 247 . -42.899  8.649   53.375   1.00 74.59 247 A 1 
ATOM 1848 C CD2 . PHE A 0 247 . -45.318  8.405   53.322   1.00 74.59 247 A 1 
ATOM 1849 C CE1 . PHE A 0 247 . -42.892  8.313   54.739   1.00 74.59 247 A 1 
ATOM 1850 C CE2 . PHE A 0 247 . -45.308  8.047   54.683   1.00 74.59 247 A 1 
ATOM 1851 C CZ  . PHE A 0 247 . -44.097  8.012   55.396   1.00 74.59 247 A 1 
ATOM 1852 N N   . ASP A 0 248 . -42.619  11.254  48.640   1.00 79.05 248 A 1 
ATOM 1853 C CA  . ASP A 0 248 . -42.027  11.358  47.311   1.00 79.05 248 A 1 
ATOM 1854 C C   . ASP A 0 248 . -40.590  10.784  47.301   1.00 79.05 248 A 1 
ATOM 1855 C CB  . ASP A 0 248 . -42.087  12.846  46.923   1.00 79.05 248 A 1 
ATOM 1856 O O   . ASP A 0 248 . -39.726  11.188  48.089   1.00 79.05 248 A 1 
ATOM 1857 C CG  . ASP A 0 248 . -42.119  13.110  45.424   1.00 79.05 248 A 1 
ATOM 1858 O OD1 . ASP A 0 248 . -42.922  12.514  44.682   1.00 79.05 248 A 1 
ATOM 1859 O OD2 . ASP A 0 248 . -41.317  13.949  44.948   1.00 79.05 248 A 1 
ATOM 1860 N N   . SER A 0 249 . -40.284  9.841   46.406   1.00 79.66 249 A 1 
ATOM 1861 C CA  . SER A 0 249 . -38.915  9.350   46.206   1.00 79.66 249 A 1 
ATOM 1862 C C   . SER A 0 249 . -38.567  9.215   44.728   1.00 79.66 249 A 1 
ATOM 1863 C CB  . SER A 0 249 . -38.628  8.086   47.026   1.00 79.66 249 A 1 
ATOM 1864 O O   . SER A 0 249 . -39.288  8.599   43.945   1.00 79.66 249 A 1 
ATOM 1865 O OG  . SER A 0 249 . -38.852  6.874   46.341   1.00 79.66 249 A 1 
ATOM 1866 N N   . ARG A 0 250 . -37.451  9.831   44.332   1.00 82.64 250 A 1 
ATOM 1867 C CA  . ARG A 0 250 . -37.006  9.917   42.940   1.00 82.64 250 A 1 
ATOM 1868 C C   . ARG A 0 250 . -35.530  9.584   42.858   1.00 82.64 250 A 1 
ATOM 1869 C CB  . ARG A 0 250 . -37.300  11.298  42.333   1.00 82.64 250 A 1 
ATOM 1870 O O   . ARG A 0 250 . -34.717  10.162  43.581   1.00 82.64 250 A 1 
ATOM 1871 C CG  . ARG A 0 250 . -38.707  11.814  42.656   1.00 82.64 250 A 1 
ATOM 1872 C CD  . ARG A 0 250 . -38.964  13.130  41.928   1.00 82.64 250 A 1 
ATOM 1873 N NE  . ARG A 0 250 . -40.157  13.784  42.483   1.00 82.64 250 A 1 
ATOM 1874 N NH1 . ARG A 0 250 . -41.054  14.669  40.582   1.00 82.64 250 A 1 
ATOM 1875 N NH2 . ARG A 0 250 . -42.134  14.849  42.536   1.00 82.64 250 A 1 
ATOM 1876 C CZ  . ARG A 0 250 . -41.105  14.440  41.862   1.00 82.64 250 A 1 
ATOM 1877 N N   . TYR A 0 251 . -35.187  8.671   41.969   1.00 86.17 251 A 1 
ATOM 1878 C CA  . TYR A 0 251 . -33.833  8.166   41.807   1.00 86.17 251 A 1 
ATOM 1879 C C   . TYR A 0 251 . -33.477  8.125   40.330   1.00 86.17 251 A 1 
ATOM 1880 C CB  . TYR A 0 251 . -33.739  6.776   42.453   1.00 86.17 251 A 1 
ATOM 1881 O O   . TYR A 0 251 . -34.332  7.843   39.493   1.00 86.17 251 A 1 
ATOM 1882 C CG  . TYR A 0 251 . -32.373  6.123   42.354   1.00 86.17 251 A 1 
ATOM 1883 C CD1 . TYR A 0 251 . -32.190  4.956   41.587   1.00 86.17 251 A 1 
ATOM 1884 C CD2 . TYR A 0 251 . -31.278  6.696   43.026   1.00 86.17 251 A 1 
ATOM 1885 C CE1 . TYR A 0 251 . -30.916  4.359   41.506   1.00 86.17 251 A 1 
ATOM 1886 C CE2 . TYR A 0 251 . -29.997  6.123   42.924   1.00 86.17 251 A 1 
ATOM 1887 O OH  . TYR A 0 251 . -28.577  4.382   42.092   1.00 86.17 251 A 1 
ATOM 1888 C CZ  . TYR A 0 251 . -29.815  4.946   42.169   1.00 86.17 251 A 1 
ATOM 1889 N N   . GLY A 0 252 . -32.213  8.352   39.999   1.00 83.65 252 A 1 
ATOM 1890 C CA  . GLY A 0 252 . -31.758  8.106   38.646   1.00 83.65 252 A 1 
ATOM 1891 C C   . GLY A 0 252 . -30.254  8.102   38.473   1.00 83.65 252 A 1 
ATOM 1892 O O   . GLY A 0 252 . -29.476  8.475   39.358   1.00 83.65 252 A 1 
ATOM 1893 N N   . LYS A 0 253 . -29.866  7.595   37.308   1.00 81.78 253 A 1 
ATOM 1894 C CA  . LYS A 0 253 . -28.496  7.305   36.907   1.00 81.78 253 A 1 
ATOM 1895 C C   . LYS A 0 253 . -28.365  7.587   35.420   1.00 81.78 253 A 1 
ATOM 1896 C CB  . LYS A 0 253 . -28.141  5.829   37.172   1.00 81.78 253 A 1 
ATOM 1897 O O   . LYS A 0 253 . -29.166  7.064   34.649   1.00 81.78 253 A 1 
ATOM 1898 C CG  . LYS A 0 253 . -28.810  5.210   38.413   1.00 81.78 253 A 1 
ATOM 1899 C CD  . LYS A 0 253 . -28.243  3.825   38.721   1.00 81.78 253 A 1 
ATOM 1900 C CE  . LYS A 0 253 . -26.808  3.997   39.226   1.00 81.78 253 A 1 
ATOM 1901 N NZ  . LYS A 0 253 . -26.568  3.221   40.454   1.00 81.78 253 A 1 
ATOM 1902 N N   . SER A 0 254 . -27.342  8.330   35.027   1.00 80.76 254 A 1 
ATOM 1903 C CA  . SER A 0 254 . -26.987  8.529   33.620   1.00 80.76 254 A 1 
ATOM 1904 C C   . SER A 0 254 . -25.501  8.250   33.414   1.00 80.76 254 A 1 
ATOM 1905 C CB  . SER A 0 254 . -27.408  9.918   33.121   1.00 80.76 254 A 1 
ATOM 1906 O O   . SER A 0 254 . -24.676  8.566   34.275   1.00 80.76 254 A 1 
ATOM 1907 O OG  . SER A 0 254 . -26.913  10.943  33.968   1.00 80.76 254 A 1 
ATOM 1908 N N   . TYR A 0 255 . -25.157  7.628   32.290   1.00 61.95 255 A 1 
ATOM 1909 C CA  . TYR A 0 255 . -23.782  7.339   31.881   1.00 61.95 255 A 1 
ATOM 1910 C C   . TYR A 0 255 . -23.619  7.665   30.397   1.00 61.95 255 A 1 
ATOM 1911 C CB  . TYR A 0 255 . -23.450  5.848   32.070   1.00 61.95 255 A 1 
ATOM 1912 O O   . TYR A 0 255 . -24.313  7.064   29.578   1.00 61.95 255 A 1 
ATOM 1913 C CG  . TYR A 0 255 . -23.415  5.289   33.479   1.00 61.95 255 A 1 
ATOM 1914 C CD1 . TYR A 0 255 . -22.185  5.143   34.148   1.00 61.95 255 A 1 
ATOM 1915 C CD2 . TYR A 0 255 . -24.595  4.795   34.063   1.00 61.95 255 A 1 
ATOM 1916 C CE1 . TYR A 0 255 . -22.131  4.484   35.393   1.00 61.95 255 A 1 
ATOM 1917 C CE2 . TYR A 0 255 . -24.549  4.128   35.302   1.00 61.95 255 A 1 
ATOM 1918 O OH  . TYR A 0 255 . -23.280  3.359   37.184   1.00 61.95 255 A 1 
ATOM 1919 C CZ  . TYR A 0 255 . -23.317  3.968   35.967   1.00 61.95 255 A 1 
ATOM 1920 N N   . ASP A 0 256 . -22.644  8.506   30.041   1.00 72.35 256 A 1 
ATOM 1921 C CA  . ASP A 0 256 . -22.279  8.747   28.640   1.00 72.35 256 A 1 
ATOM 1922 C C   . ASP A 0 256 . -20.820  8.361   28.380   1.00 72.35 256 A 1 
ATOM 1923 C CB  . ASP A 0 256 . -22.540  10.180  28.157   1.00 72.35 256 A 1 
ATOM 1924 O O   . ASP A 0 256 . -19.883  8.767   29.083   1.00 72.35 256 A 1 
ATOM 1925 C CG  . ASP A 0 256 . -23.748  10.854  28.795   1.00 72.35 256 A 1 
ATOM 1926 O OD1 . ASP A 0 256 . -24.869  10.592  28.315   1.00 72.35 256 A 1 
ATOM 1927 O OD2 . ASP A 0 256 . -23.497  11.679  29.709   1.00 72.35 256 A 1 
ATOM 1928 N N   . SER A 0 257 . -20.618  7.591   27.316   1.00 45.98 257 A 1 
ATOM 1929 C CA  . SER A 0 257 . -19.313  7.167   26.821   1.00 45.98 257 A 1 
ATOM 1930 C C   . SER A 0 257 . -19.077  7.671   25.393   1.00 45.98 257 A 1 
ATOM 1931 C CB  . SER A 0 257 . -19.125  5.660   27.008   1.00 45.98 257 A 1 
ATOM 1932 O O   . SER A 0 257 . -19.989  8.134   24.707   1.00 45.98 257 A 1 
ATOM 1933 O OG  . SER A 0 257 . -19.445  4.945   25.838   1.00 45.98 257 A 1 
ATOM 1934 N N   . VAL A 0 258 . -17.808  7.720   24.978   1.00 58.12 258 A 1 
ATOM 1935 C CA  . VAL A 0 258 . -17.352  8.762   24.041   1.00 58.12 258 A 1 
ATOM 1936 C C   . VAL A 0 258 . -16.518  8.185   22.881   1.00 58.12 258 A 1 
ATOM 1937 C CB  . VAL A 0 258 . -16.701  9.934   24.823   1.00 58.12 258 A 1 
ATOM 1938 O O   . VAL A 0 258 . -16.885  7.181   22.281   1.00 58.12 258 A 1 
ATOM 1939 C CG1 . VAL A 0 258 . -16.725  11.258  24.037   1.00 58.12 258 A 1 
ATOM 1940 C CG2 . VAL A 0 258 . -17.373  10.262  26.168   1.00 58.12 258 A 1 
ATOM 1941 N N   . GLN A 0 259 . -15.456  8.870   22.446   1.00 70.31 259 A 1 
ATOM 1942 C CA  . GLN A 0 259 . -14.955  8.779   21.072   1.00 70.31 259 A 1 
ATOM 1943 C C   . GLN A 0 259 . -13.467  8.450   21.007   1.00 70.31 259 A 1 
ATOM 1944 C CB  . GLN A 0 259 . -15.228  10.089  20.311   1.00 70.31 259 A 1 
ATOM 1945 O O   . GLN A 0 259 . -12.644  9.081   21.673   1.00 70.31 259 A 1 
ATOM 1946 C CG  . GLN A 0 259 . -16.723  10.366  20.101   1.00 70.31 259 A 1 
ATOM 1947 C CD  . GLN A 0 259 . -17.013  11.648  19.326   1.00 70.31 259 A 1 
ATOM 1948 N NE2 . GLN A 0 259 . -18.259  12.059  19.283   1.00 70.31 259 A 1 
ATOM 1949 O OE1 . GLN A 0 259 . -16.147  12.285  18.727   1.00 70.31 259 A 1 
ATOM 1950 N N   . ALA A 0 260 . -13.108  7.548   20.097   1.00 76.79 260 A 1 
ATOM 1951 C CA  . ALA A 0 260 . -11.725  7.259   19.733   1.00 76.79 260 A 1 
ATOM 1952 C C   . ALA A 0 260 . -11.526  7.492   18.234   1.00 76.79 260 A 1 
ATOM 1953 C CB  . ALA A 0 260 . -11.378  5.827   20.155   1.00 76.79 260 A 1 
ATOM 1954 O O   . ALA A 0 260 . -12.321  7.033   17.417   1.00 76.79 260 A 1 
ATOM 1955 N N   . ARG A 0 261 . -10.456  8.191   17.847   1.00 86.85 261 A 1 
ATOM 1956 C CA  . ARG A 0 261 . -10.073  8.374   16.439   1.00 86.85 261 A 1 
ATOM 1957 C C   . ARG A 0 261 . -8.584   8.100   16.271   1.00 86.85 261 A 1 
ATOM 1958 C CB  . ARG A 0 261 . -10.473  9.760   15.896   1.00 86.85 261 A 1 
ATOM 1959 O O   . ARG A 0 261 . -7.769   8.594   17.049   1.00 86.85 261 A 1 
ATOM 1960 C CG  . ARG A 0 261 . -11.920  10.162  16.238   1.00 86.85 261 A 1 
ATOM 1961 C CD  . ARG A 0 261 . -12.307  11.491  15.583   1.00 86.85 261 A 1 
ATOM 1962 N NE  . ARG A 0 261 . -13.574  12.014  16.139   1.00 86.85 261 A 1 
ATOM 1963 N NH1 . ARG A 0 261 . -13.842  13.786  14.707   1.00 86.85 261 A 1 
ATOM 1964 N NH2 . ARG A 0 261 . -15.312  13.464  16.354   1.00 86.85 261 A 1 
ATOM 1965 C CZ  . ARG A 0 261 . -14.236  13.081  15.733   1.00 86.85 261 A 1 
ATOM 1966 N N   . GLN A 0 262 . -8.244   7.324   15.253   1.00 85.57 262 A 1 
ATOM 1967 C CA  . GLN A 0 262 . -6.886   7.005   14.834   1.00 85.57 262 A 1 
ATOM 1968 C C   . GLN A 0 262 . -6.740   7.364   13.356   1.00 85.57 262 A 1 
ATOM 1969 C CB  . GLN A 0 262 . -6.598   5.522   15.122   1.00 85.57 262 A 1 
ATOM 1970 O O   . GLN A 0 262 . -7.598   7.011   12.548   1.00 85.57 262 A 1 
ATOM 1971 C CG  . GLN A 0 262 . -5.219   5.056   14.614   1.00 85.57 262 A 1 
ATOM 1972 C CD  . GLN A 0 262 . -4.838   3.662   15.110   1.00 85.57 262 A 1 
ATOM 1973 N NE2 . GLN A 0 262 . -4.004   2.937   14.408   1.00 85.57 262 A 1 
ATOM 1974 O OE1 . GLN A 0 262 . -5.212   3.214   16.187   1.00 85.57 262 A 1 
ATOM 1975 N N   . TYR A 0 263 . -5.656   8.054   13.023   1.00 89.39 263 A 1 
ATOM 1976 C CA  . TYR A 0 263 . -5.263   8.388   11.661   1.00 89.39 263 A 1 
ATOM 1977 C C   . TYR A 0 263 . -3.794   8.002   11.491   1.00 89.39 263 A 1 
ATOM 1978 C CB  . TYR A 0 263 . -5.492   9.880   11.376   1.00 89.39 263 A 1 
ATOM 1979 O O   . TYR A 0 263 . -2.906   8.626   12.080   1.00 89.39 263 A 1 
ATOM 1980 C CG  . TYR A 0 263 . -6.879   10.408  11.700   1.00 89.39 263 A 1 
ATOM 1981 C CD1 . TYR A 0 263 . -7.900   10.348  10.733   1.00 89.39 263 A 1 
ATOM 1982 C CD2 . TYR A 0 263 . -7.138   10.977  12.963   1.00 89.39 263 A 1 
ATOM 1983 C CE1 . TYR A 0 263 . -9.178   10.865  11.022   1.00 89.39 263 A 1 
ATOM 1984 C CE2 . TYR A 0 263 . -8.413   11.500  13.256   1.00 89.39 263 A 1 
ATOM 1985 O OH  . TYR A 0 263 . -10.668  11.954  12.551   1.00 89.39 263 A 1 
ATOM 1986 C CZ  . TYR A 0 263 . -9.434   11.446  12.283   1.00 89.39 263 A 1 
ATOM 1987 N N   . ASP A 0 264 . -3.558   6.971   10.694   1.00 88.77 264 A 1 
ATOM 1988 C CA  . ASP A 0 264 . -2.238   6.530   10.265   1.00 88.77 264 A 1 
ATOM 1989 C C   . ASP A 0 264 . -2.072   6.946   8.805    1.00 88.77 264 A 1 
ATOM 1990 C CB  . ASP A 0 264 . -2.073   5.012   10.442   1.00 88.77 264 A 1 
ATOM 1991 O O   . ASP A 0 264 . -3.013   6.839   8.016    1.00 88.77 264 A 1 
ATOM 1992 C CG  . ASP A 0 264 . -2.547   4.485   11.799   1.00 88.77 264 A 1 
ATOM 1993 O OD1 . ASP A 0 264 . -2.386   5.185   12.823   1.00 88.77 264 A 1 
ATOM 1994 O OD2 . ASP A 0 264 . -3.050   3.343   11.873   1.00 88.77 264 A 1 
ATOM 1995 N N   . ASN A 0 265 . -0.909   7.474   8.445    1.00 91.49 265 A 1 
ATOM 1996 C CA  . ASN A 0 265 . -0.683   7.976   7.098    1.00 91.49 265 A 1 
ATOM 1997 C C   . ASN A 0 265 . 0.794    7.849   6.726    1.00 91.49 265 A 1 
ATOM 1998 C CB  . ASN A 0 265 . -1.197   9.423   7.044    1.00 91.49 265 A 1 
ATOM 1999 O O   . ASN A 0 265 . 1.653    8.437   7.392    1.00 91.49 265 A 1 
ATOM 2000 C CG  . ASN A 0 265 . -1.320   9.911   5.621    1.00 91.49 265 A 1 
ATOM 2001 N ND2 . ASN A 0 265 . -0.796   11.075  5.338    1.00 91.49 265 A 1 
ATOM 2002 O OD1 . ASN A 0 265 . -1.911   9.267   4.776    1.00 91.49 265 A 1 
ATOM 2003 N N   . GLU A 0 266 . 1.077    7.071   5.690    1.00 93.27 266 A 1 
ATOM 2004 C CA  . GLU A 0 266 . 2.419    6.747   5.212    1.00 93.27 266 A 1 
ATOM 2005 C C   . GLU A 0 266 . 2.539    7.184   3.751    1.00 93.27 266 A 1 
ATOM 2006 C CB  . GLU A 0 266 . 2.741    5.251   5.425    1.00 93.27 266 A 1 
ATOM 2007 O O   . GLU A 0 266 . 1.693    6.844   2.930    1.00 93.27 266 A 1 
ATOM 2008 C CG  . GLU A 0 266 . 2.401    4.802   6.861    1.00 93.27 266 A 1 
ATOM 2009 C CD  . GLU A 0 266 . 3.014    3.470   7.309    1.00 93.27 266 A 1 
ATOM 2010 O OE1 . GLU A 0 266 . 2.475    2.871   8.275    1.00 93.27 266 A 1 
ATOM 2011 O OE2 . GLU A 0 266 . 4.187    3.171   6.983    1.00 93.27 266 A 1 
ATOM 2012 N N   . HIS A 0 267 . 3.569    7.967   3.447    1.00 91.97 267 A 1 
ATOM 2013 C CA  . HIS A 0 267 . 3.832    8.545   2.133    1.00 91.97 267 A 1 
ATOM 2014 C C   . HIS A 0 267 . 5.274    8.249   1.728    1.00 91.97 267 A 1 
ATOM 2015 C CB  . HIS A 0 267 . 3.623    10.067  2.174    1.00 91.97 267 A 1 
ATOM 2016 O O   . HIS A 0 267 . 6.194    8.428   2.532    1.00 91.97 267 A 1 
ATOM 2017 C CG  . HIS A 0 267 . 2.189    10.512  2.276    1.00 91.97 267 A 1 
ATOM 2018 C CD2 . HIS A 0 267 . 1.660    11.395  3.175    1.00 91.97 267 A 1 
ATOM 2019 N ND1 . HIS A 0 267 . 1.206    10.247  1.360    1.00 91.97 267 A 1 
ATOM 2020 C CE1 . HIS A 0 267 . 0.108    10.936  1.694    1.00 91.97 267 A 1 
ATOM 2021 N NE2 . HIS A 0 267 . 0.337    11.669  2.801    1.00 91.97 267 A 1 
ATOM 2022 N N   . TYR A 0 268 . 5.471    7.865   0.474    1.00 96.98 268 A 1 
ATOM 2023 C CA  . TYR A 0 268 . 6.765    7.757   -0.187   1.00 96.98 268 A 1 
ATOM 2024 C C   . TYR A 0 268 . 6.663    8.391   -1.573   1.00 96.98 268 A 1 
ATOM 2025 C CB  . TYR A 0 268 . 7.172    6.281   -0.278   1.00 96.98 268 A 1 
ATOM 2026 O O   . TYR A 0 268 . 5.718    8.111   -2.308   1.00 96.98 268 A 1 
ATOM 2027 C CG  . TYR A 0 268 . 8.392    6.024   -1.140   1.00 96.98 268 A 1 
ATOM 2028 C CD1 . TYR A 0 268 . 8.243    5.528   -2.452   1.00 96.98 268 A 1 
ATOM 2029 C CD2 . TYR A 0 268 . 9.676    6.307   -0.640   1.00 96.98 268 A 1 
ATOM 2030 C CE1 . TYR A 0 268 . 9.380    5.292   -3.250   1.00 96.98 268 A 1 
ATOM 2031 C CE2 . TYR A 0 268 . 10.812   6.070   -1.437   1.00 96.98 268 A 1 
ATOM 2032 O OH  . TYR A 0 268 . 11.767   5.320   -3.517   1.00 96.98 268 A 1 
ATOM 2033 C CZ  . TYR A 0 268 . 10.671   5.555   -2.744   1.00 96.98 268 A 1 
ATOM 2034 N N   . ALA A 0 269 . 7.633    9.221   -1.941   1.00 96.35 269 A 1 
ATOM 2035 C CA  . ALA A 0 269 . 7.751    9.742   -3.297   1.00 96.35 269 A 1 
ATOM 2036 C C   . ALA A 0 269 . 9.222    9.875   -3.689   1.00 96.35 269 A 1 
ATOM 2037 C CB  . ALA A 0 269 . 6.998    11.073  -3.414   1.00 96.35 269 A 1 
ATOM 2038 O O   . ALA A 0 269 . 10.018   10.416  -2.918   1.00 96.35 269 A 1 
ATOM 2039 N N   . ARG A 0 270 . 9.559    9.406   -4.892   1.00 97.88 270 A 1 
ATOM 2040 C CA  . ARG A 0 270 . 10.889   9.487   -5.498   1.00 97.88 270 A 1 
ATOM 2041 C C   . ARG A 0 270 . 10.779   9.979   -6.936   1.00 97.88 270 A 1 
ATOM 2042 C CB  . ARG A 0 270 . 11.582   8.119   -5.404   1.00 97.88 270 A 1 
ATOM 2043 O O   . ARG A 0 270 . 9.973    9.470   -7.710   1.00 97.88 270 A 1 
ATOM 2044 C CG  . ARG A 0 270 . 12.967   8.107   -6.076   1.00 97.88 270 A 1 
ATOM 2045 C CD  . ARG A 0 270 . 13.690   6.759   -5.944   1.00 97.88 270 A 1 
ATOM 2046 N NE  . ARG A 0 270 . 12.909   5.637   -6.504   1.00 97.88 270 A 1 
ATOM 2047 N NH1 . ARG A 0 270 . 13.362   5.960   -8.744   1.00 97.88 270 A 1 
ATOM 2048 N NH2 . ARG A 0 270 . 12.071   4.301   -8.168   1.00 97.88 270 A 1 
ATOM 2049 C CZ  . ARG A 0 270 . 12.788   5.310   -7.782   1.00 97.88 270 A 1 
ATOM 2050 N N   . GLU A 0 271 . 11.637   10.917  -7.298   1.00 97.32 271 A 1 
ATOM 2051 C CA  . GLU A 0 271 . 11.845   11.399  -8.658   1.00 97.32 271 A 1 
ATOM 2052 C C   . GLU A 0 271 . 13.331   11.243  -9.004   1.00 97.32 271 A 1 
ATOM 2053 C CB  . GLU A 0 271 . 11.324   12.843  -8.761   1.00 97.32 271 A 1 
ATOM 2054 O O   . GLU A 0 271 . 14.196   11.693  -8.255   1.00 97.32 271 A 1 
ATOM 2055 C CG  . GLU A 0 271 . 11.538   13.444  -10.156  1.00 97.32 271 A 1 
ATOM 2056 C CD  . GLU A 0 271 . 10.738   14.729  -10.431  1.00 97.32 271 A 1 
ATOM 2057 O OE1 . GLU A 0 271 . 10.921   15.267  -11.549  1.00 97.32 271 A 1 
ATOM 2058 O OE2 . GLU A 0 271 . 9.886    15.164  -9.634   1.00 97.32 271 A 1 
ATOM 2059 N N   . VAL A 0 272 . 13.627   10.574  -10.117  1.00 95.68 272 A 1 
ATOM 2060 C CA  . VAL A 0 272 . 14.979   10.382  -10.660  1.00 95.68 272 A 1 
ATOM 2061 C C   . VAL A 0 272 . 15.007   10.950  -12.067  1.00 95.68 272 A 1 
ATOM 2062 C CB  . VAL A 0 272 . 15.387   8.895   -10.677  1.00 95.68 272 A 1 
ATOM 2063 O O   . VAL A 0 272 . 14.123   10.636  -12.864  1.00 95.68 272 A 1 
ATOM 2064 C CG1 . VAL A 0 272 . 16.736   8.654   -11.372  1.00 95.68 272 A 1 
ATOM 2065 C CG2 . VAL A 0 272 . 15.513   8.351   -9.248   1.00 95.68 272 A 1 
ATOM 2066 N N   . ARG A 0 273 . 16.026   11.756  -12.364  1.00 94.25 273 A 1 
ATOM 2067 C CA  . ARG A 0 273 . 16.359   12.222  -13.712  1.00 94.25 273 A 1 
ATOM 2068 C C   . ARG A 0 273 . 17.824   11.936  -14.000  1.00 94.25 273 A 1 
ATOM 2069 C CB  . ARG A 0 273 . 16.079   13.713  -13.891  1.00 94.25 273 A 1 
ATOM 2070 O O   . ARG A 0 273 . 18.650   12.229  -13.134  1.00 94.25 273 A 1 
ATOM 2071 C CG  . ARG A 0 273 . 14.642   14.081  -13.523  1.00 94.25 273 A 1 
ATOM 2072 C CD  . ARG A 0 273 . 14.416   15.551  -13.851  1.00 94.25 273 A 1 
ATOM 2073 N NE  . ARG A 0 273 . 13.192   16.069  -13.212  1.00 94.25 273 A 1 
ATOM 2074 N NH1 . ARG A 0 273 . 13.043   17.973  -14.459  1.00 94.25 273 A 1 
ATOM 2075 N NH2 . ARG A 0 273 . 11.500   17.523  -12.892  1.00 94.25 273 A 1 
ATOM 2076 C CZ  . ARG A 0 273 . 12.589   17.191  -13.520  1.00 94.25 273 A 1 
ATOM 2077 N N   . ALA A 0 274 . 18.126   11.392  -15.167  1.00 91.70 274 A 1 
ATOM 2078 C CA  . ALA A 0 274 . 19.484   11.217  -15.666  1.00 91.70 274 A 1 
ATOM 2079 C C   . ALA A 0 274 . 19.551   11.673  -17.128  1.00 91.70 274 A 1 
ATOM 2080 C CB  . ALA A 0 274 . 19.921   9.760   -15.484  1.00 91.70 274 A 1 
ATOM 2081 O O   . ALA A 0 274 . 18.578   11.505  -17.852  1.00 91.70 274 A 1 
ATOM 2082 N N   . ASP A 0 275 . 20.687   12.249  -17.491  1.00 88.88 275 A 1 
ATOM 2083 C CA  . ASP A 0 275 . 20.972   12.975  -18.731  1.00 88.88 275 A 1 
ATOM 2084 C C   . ASP A 0 275 . 22.421   12.584  -19.110  1.00 88.88 275 A 1 
ATOM 2085 C CB  . ASP A 0 275 . 20.759   14.462  -18.359  1.00 88.88 275 A 1 
ATOM 2086 O O   . ASP A 0 275 . 23.305   12.643  -18.245  1.00 88.88 275 A 1 
ATOM 2087 C CG  . ASP A 0 275 . 21.142   15.530  -19.385  1.00 88.88 275 A 1 
ATOM 2088 O OD1 . ASP A 0 275 . 21.919   15.204  -20.302  1.00 88.88 275 A 1 
ATOM 2089 O OD2 . ASP A 0 275 . 20.727   16.693  -19.140  1.00 88.88 275 A 1 
ATOM 2090 N N   . ASP A 0 276 . 22.648   12.029  -20.309  1.00 91.13 276 A 1 
ATOM 2091 C CA  . ASP A 0 276 . 23.914   11.376  -20.720  1.00 91.13 276 A 1 
ATOM 2092 C C   . ASP A 0 276 . 24.291   11.680  -22.190  1.00 91.13 276 A 1 
ATOM 2093 C CB  . ASP A 0 276 . 23.872   9.875   -20.347  1.00 91.13 276 A 1 
ATOM 2094 O O   . ASP A 0 276 . 24.579   10.792  -23.001  1.00 91.13 276 A 1 
ATOM 2095 C CG  . ASP A 0 276 . 25.221   9.143   -20.365  1.00 91.13 276 A 1 
ATOM 2096 O OD1 . ASP A 0 276 . 26.164   9.463   -21.118  1.00 91.13 276 A 1 
ATOM 2097 O OD2 . ASP A 0 276 . 25.413   8.179   -19.579  1.00 91.13 276 A 1 
ATOM 2098 N N   . ASP A 0 277 . 24.292   12.979  -22.483  1.00 87.93 277 A 1 
ATOM 2099 C CA  . ASP A 0 277 . 24.842   13.679  -23.652  1.00 87.93 277 A 1 
ATOM 2100 C C   . ASP A 0 277 . 26.207   13.105  -24.118  1.00 87.93 277 A 1 
ATOM 2101 C CB  . ASP A 0 277 . 25.016   15.156  -23.193  1.00 87.93 277 A 1 
ATOM 2102 O O   . ASP A 0 277 . 27.185   13.112  -23.361  1.00 87.93 277 A 1 
ATOM 2103 C CG  . ASP A 0 277 . 24.439   16.249  -24.094  1.00 87.93 277 A 1 
ATOM 2104 O OD1 . ASP A 0 277 . 24.039   15.936  -25.234  1.00 87.93 277 A 1 
ATOM 2105 O OD2 . ASP A 0 277 . 24.536   17.428  -23.670  1.00 87.93 277 A 1 
ATOM 2106 N N   . GLN A 0 278 . 26.332   12.636  -25.368  1.00 88.66 278 A 1 
ATOM 2107 C CA  . GLN A 0 278 . 27.583   12.120  -25.964  1.00 88.66 278 A 1 
ATOM 2108 C C   . GLN A 0 278 . 27.769   12.605  -27.409  1.00 88.66 278 A 1 
ATOM 2109 C CB  . GLN A 0 278 . 27.590   10.577  -25.937  1.00 88.66 278 A 1 
ATOM 2110 O O   . GLN A 0 278 . 26.871   12.459  -28.231  1.00 88.66 278 A 1 
ATOM 2111 C CG  . GLN A 0 278 . 27.855   10.020  -24.533  1.00 88.66 278 A 1 
ATOM 2112 C CD  . GLN A 0 278 . 27.579   8.528   -24.416  1.00 88.66 278 A 1 
ATOM 2113 N NE2 . GLN A 0 278 . 26.790   8.121   -23.445  1.00 88.66 278 A 1 
ATOM 2114 O OE1 . GLN A 0 278 . 28.089   7.687   -25.146  1.00 88.66 278 A 1 
ATOM 2115 N N   . TRP A 0 279 . 28.958   13.112  -27.760  1.00 87.71 279 A 1 
ATOM 2116 C CA  . TRP A 0 279 . 29.231   13.612  -29.118  1.00 87.71 279 A 1 
ATOM 2117 C C   . TRP A 0 279 . 30.695   13.465  -29.558  1.00 87.71 279 A 1 
ATOM 2118 C CB  . TRP A 0 279 . 28.777   15.075  -29.230  1.00 87.71 279 A 1 
ATOM 2119 O O   . TRP A 0 279 . 31.617   13.420  -28.736  1.00 87.71 279 A 1 
ATOM 2120 C CG  . TRP A 0 279 . 29.573   16.062  -28.430  1.00 87.71 279 A 1 
ATOM 2121 C CD1 . TRP A 0 279 . 30.584   16.816  -28.914  1.00 87.71 279 A 1 
ATOM 2122 C CD2 . TRP A 0 279 . 29.432   16.431  -27.022  1.00 87.71 279 A 1 
ATOM 2123 C CE2 . TRP A 0 279 . 30.411   17.427  -26.720  1.00 87.71 279 A 1 
ATOM 2124 C CE3 . TRP A 0 279 . 28.565   16.051  -25.974  1.00 87.71 279 A 1 
ATOM 2125 N NE1 . TRP A 0 279 . 31.086   17.618  -27.909  1.00 87.71 279 A 1 
ATOM 2126 C CH2 . TRP A 0 279 . 29.662   17.586  -24.419  1.00 87.71 279 A 1 
ATOM 2127 C CZ2 . TRP A 0 279 . 30.535   18.000  -25.442  1.00 87.71 279 A 1 
ATOM 2128 C CZ3 . TRP A 0 279 . 28.680   16.618  -24.691  1.00 87.71 279 A 1 
ATOM 2129 N N   . ALA A 0 280 . 30.905   13.419  -30.873  1.00 89.57 280 A 1 
ATOM 2130 C CA  . ALA A 0 280 . 32.199   13.472  -31.544  1.00 89.57 280 A 1 
ATOM 2131 C C   . ALA A 0 280 . 32.099   14.267  -32.859  1.00 89.57 280 A 1 
ATOM 2132 C CB  . ALA A 0 280 . 32.702   12.044  -31.790  1.00 89.57 280 A 1 
ATOM 2133 O O   . ALA A 0 280 . 31.082   14.202  -33.547  1.00 89.57 280 A 1 
ATOM 2134 N N   . GLU A 0 281 . 33.163   14.992  -33.197  1.00 88.46 281 A 1 
ATOM 2135 C CA  . GLU A 0 281 . 33.333   15.744  -34.447  1.00 88.46 281 A 1 
ATOM 2136 C C   . GLU A 0 281 . 34.771   15.510  -34.953  1.00 88.46 281 A 1 
ATOM 2137 C CB  . GLU A 0 281 . 33.097   17.261  -34.224  1.00 88.46 281 A 1 
ATOM 2138 O O   . GLU A 0 281 . 35.713   15.583  -34.157  1.00 88.46 281 A 1 
ATOM 2139 C CG  . GLU A 0 281 . 31.713   17.664  -33.663  1.00 88.46 281 A 1 
ATOM 2140 C CD  . GLU A 0 281 . 31.570   19.172  -33.335  1.00 88.46 281 A 1 
ATOM 2141 O OE1 . GLU A 0 281 . 30.423   19.638  -33.148  1.00 88.46 281 A 1 
ATOM 2142 O OE2 . GLU A 0 281 . 32.593   19.886  -33.198  1.00 88.46 281 A 1 
ATOM 2143 N N   . ASP A 0 282 . 34.950   15.264  -36.250  1.00 85.86 282 A 1 
ATOM 2144 C CA  . ASP A 0 282 . 36.243   15.350  -36.950  1.00 85.86 282 A 1 
ATOM 2145 C C   . ASP A 0 282 . 36.130   16.432  -38.036  1.00 85.86 282 A 1 
ATOM 2146 C CB  . ASP A 0 282 . 36.671   13.977  -37.515  1.00 85.86 282 A 1 
ATOM 2147 O O   . ASP A 0 282 . 35.060   16.659  -38.598  1.00 85.86 282 A 1 
ATOM 2148 C CG  . ASP A 0 282 . 38.155   13.887  -37.929  1.00 85.86 282 A 1 
ATOM 2149 O OD1 . ASP A 0 282 . 38.816   14.952  -38.041  1.00 85.86 282 A 1 
ATOM 2150 O OD2 . ASP A 0 282 . 38.636   12.743  -38.102  1.00 85.86 282 A 1 
ATOM 2151 N N   . TYR A 0 283 . 37.211   17.151  -38.316  1.00 85.89 283 A 1 
ATOM 2152 C CA  . TYR A 0 283 . 37.260   18.153  -39.378  1.00 85.89 283 A 1 
ATOM 2153 C C   . TYR A 0 283 . 38.643   18.163  -40.016  1.00 85.89 283 A 1 
ATOM 2154 C CB  . TYR A 0 283 . 36.902   19.545  -38.834  1.00 85.89 283 A 1 
ATOM 2155 O O   . TYR A 0 283 . 39.590   18.744  -39.467  1.00 85.89 283 A 1 
ATOM 2156 C CG  . TYR A 0 283 . 36.994   20.640  -39.886  1.00 85.89 283 A 1 
ATOM 2157 C CD1 . TYR A 0 283 . 38.123   21.480  -39.939  1.00 85.89 283 A 1 
ATOM 2158 C CD2 . TYR A 0 283 . 35.993   20.755  -40.867  1.00 85.89 283 A 1 
ATOM 2159 C CE1 . TYR A 0 283 . 38.244   22.447  -40.957  1.00 85.89 283 A 1 
ATOM 2160 C CE2 . TYR A 0 283 . 36.105   21.715  -41.891  1.00 85.89 283 A 1 
ATOM 2161 O OH  . TYR A 0 283 . 37.344   23.497  -42.923  1.00 85.89 283 A 1 
ATOM 2162 C CZ  . TYR A 0 283 . 37.232   22.564  -41.934  1.00 85.89 283 A 1 
ATOM 2163 N N   . ASP A 0 284 . 38.741   17.593  -41.213  1.00 81.91 284 A 1 
ATOM 2164 C CA  . ASP A 0 284 . 39.998   17.477  -41.939  1.00 81.91 284 A 1 
ATOM 2165 C C   . ASP A 0 284 . 40.021   18.397  -43.170  1.00 81.91 284 A 1 
ATOM 2166 C CB  . ASP A 0 284 . 40.328   16.001  -42.220  1.00 81.91 284 A 1 
ATOM 2167 O O   . ASP A 0 284 . 39.048   18.573  -43.913  1.00 81.91 284 A 1 
ATOM 2168 C CG  . ASP A 0 284 . 41.830   15.756  -42.413  1.00 81.91 284 A 1 
ATOM 2169 O OD1 . ASP A 0 284 . 42.609   16.745  -42.501  1.00 81.91 284 A 1 
ATOM 2170 O OD2 . ASP A 0 284 . 42.232   14.584  -42.596  1.00 81.91 284 A 1 
ATOM 2171 N N   . ARG A 0 285 . 41.153   19.073  -43.387  1.00 78.34 285 A 1 
ATOM 2172 C CA  . ARG A 0 285 . 41.274   20.111  -44.418  1.00 78.34 285 A 1 
ATOM 2173 C C   . ARG A 0 285 . 42.602   20.079  -45.144  1.00 78.34 285 A 1 
ATOM 2174 C CB  . ARG A 0 285 . 40.978   21.484  -43.812  1.00 78.34 285 A 1 
ATOM 2175 O O   . ARG A 0 285 . 43.618   20.606  -44.679  1.00 78.34 285 A 1 
ATOM 2176 C CG  . ARG A 0 285 . 41.011   22.532  -44.930  1.00 78.34 285 A 1 
ATOM 2177 C CD  . ARG A 0 285 . 40.591   23.896  -44.412  1.00 78.34 285 A 1 
ATOM 2178 N NE  . ARG A 0 285 . 40.354   24.810  -45.544  1.00 78.34 285 A 1 
ATOM 2179 N NH1 . ARG A 0 285 . 39.434   26.474  -44.292  1.00 78.34 285 A 1 
ATOM 2180 N NH2 . ARG A 0 285 . 39.276   26.551  -46.525  1.00 78.34 285 A 1 
ATOM 2181 C CZ  . ARG A 0 285 . 39.699   25.945  -45.452  1.00 78.34 285 A 1 
ATOM 2182 N N   . TYR A 0 286 . 42.543   19.668  -46.405  1.00 69.13 286 A 1 
ATOM 2183 C CA  . TYR A 0 286 . 43.698   19.566  -47.290  1.00 69.13 286 A 1 
ATOM 2184 C C   . TYR A 0 286 . 43.755   20.700  -48.315  1.00 69.13 286 A 1 
ATOM 2185 C CB  . TYR A 0 286 . 43.687   18.191  -47.957  1.00 69.13 286 A 1 
ATOM 2186 O O   . TYR A 0 286 . 43.032   20.708  -49.311  1.00 69.13 286 A 1 
ATOM 2187 C CG  . TYR A 0 286 . 43.853   17.079  -46.950  1.00 69.13 286 A 1 
ATOM 2188 C CD1 . TYR A 0 286 . 45.137   16.790  -46.448  1.00 69.13 286 A 1 
ATOM 2189 C CD2 . TYR A 0 286 . 42.724   16.394  -46.459  1.00 69.13 286 A 1 
ATOM 2190 C CE1 . TYR A 0 286 . 45.292   15.814  -45.449  1.00 69.13 286 A 1 
ATOM 2191 C CE2 . TYR A 0 286 . 42.883   15.420  -45.458  1.00 69.13 286 A 1 
ATOM 2192 O OH  . TYR A 0 286 . 44.359   14.238  -43.947  1.00 69.13 286 A 1 
ATOM 2193 C CZ  . TYR A 0 286 . 44.166   15.141  -44.937  1.00 69.13 286 A 1 
ATOM 2194 N N   . THR A 0 287 . 44.700   21.634  -48.144  1.00 63.05 287 A 1 
ATOM 2195 C CA  . THR A 0 287 . 45.079   22.576  -49.217  1.00 63.05 287 A 1 
ATOM 2196 C C   . THR A 0 287 . 46.316   22.063  -49.960  1.00 63.05 287 A 1 
ATOM 2197 C CB  . THR A 0 287 . 45.306   23.993  -48.677  1.00 63.05 287 A 1 
ATOM 2198 O O   . THR A 0 287 . 47.447   22.197  -49.479  1.00 63.05 287 A 1 
ATOM 2199 C CG2 . THR A 0 287 . 45.562   25.002  -49.802  1.00 63.05 287 A 1 
ATOM 2200 O OG1 . THR A 0 287 . 44.156   24.456  -48.013  1.00 63.05 287 A 1 
ATOM 2201 N N   . ALA A 0 288 . 46.132   21.503  -51.160  1.00 56.86 288 A 1 
ATOM 2202 C CA  . ALA A 0 288 . 47.223   20.899  -51.932  1.00 56.86 288 A 1 
ATOM 2203 C C   . ALA A 0 288 . 48.080   21.957  -52.659  1.00 56.86 288 A 1 
ATOM 2204 C CB  . ALA A 0 288 . 46.670   19.809  -52.857  1.00 56.86 288 A 1 
ATOM 2205 O O   . ALA A 0 288 . 47.836   22.332  -53.808  1.00 56.86 288 A 1 
ATOM 2206 N N   . GLY A 0 289 . 49.112   22.449  -51.971  1.00 50.74 289 A 1 
ATOM 2207 C CA  . GLY A 0 289 . 50.045   23.444  -52.496  1.00 50.74 289 A 1 
ATOM 2208 C C   . GLY A 0 289 . 51.181   22.870  -53.354  1.00 50.74 289 A 1 
ATOM 2209 O O   . GLY A 0 289 . 52.097   22.248  -52.829  1.00 50.74 289 A 1 
ATOM 2210 N N   . HIS A 0 290 . 51.208   23.246  -54.638  1.00 49.48 290 A 1 
ATOM 2211 C CA  . HIS A 0 290 . 52.445   23.457  -55.420  1.00 49.48 290 A 1 
ATOM 2212 C C   . HIS A 0 290 . 53.326   22.226  -55.775  1.00 49.48 290 A 1 
ATOM 2213 C CB  . HIS A 0 290 . 53.237   24.601  -54.747  1.00 49.48 290 A 1 
ATOM 2214 O O   . HIS A 0 290 . 54.443   22.402  -56.268  1.00 49.48 290 A 1 
ATOM 2215 C CG  . HIS A 0 290 . 53.674   25.705  -55.670  1.00 49.48 290 A 1 
ATOM 2216 C CD2 . HIS A 0 290 . 53.037   26.897  -55.886  1.00 49.48 290 A 1 
ATOM 2217 N ND1 . HIS A 0 290 . 54.822   25.720  -56.414  1.00 49.48 290 A 1 
ATOM 2218 C CE1 . HIS A 0 290 . 54.868   26.887  -57.080  1.00 49.48 290 A 1 
ATOM 2219 N NE2 . HIS A 0 290 . 53.824   27.663  -56.751  1.00 49.48 290 A 1 
ATOM 2220 N N   . ASP A 0 291 . 52.840   20.989  -55.587  1.00 49.14 291 A 1 
ATOM 2221 C CA  . ASP A 0 291 . 53.579   19.743  -55.899  1.00 49.14 291 A 1 
ATOM 2222 C C   . ASP A 0 291 . 54.083   19.657  -57.358  1.00 49.14 291 A 1 
ATOM 2223 C CB  . ASP A 0 291 . 52.668   18.518  -55.666  1.00 49.14 291 A 1 
ATOM 2224 O O   . ASP A 0 291 . 55.124   19.057  -57.633  1.00 49.14 291 A 1 
ATOM 2225 C CG  . ASP A 0 291 . 52.567   18.009  -54.225  1.00 49.14 291 A 1 
ATOM 2226 O OD1 . ASP A 0 291 . 53.462   18.279  -53.389  1.00 49.14 291 A 1 
ATOM 2227 O OD2 . ASP A 0 291 . 51.599   17.264  -53.956  1.00 49.14 291 A 1 
ATOM 2228 N N   . GLN A 0 292 . 53.349   20.232  -58.318  1.00 49.62 292 A 1 
ATOM 2229 C CA  . GLN A 0 292 . 53.616   20.045  -59.751  1.00 49.62 292 A 1 
ATOM 2230 C C   . GLN A 0 292 . 54.686   21.001  -60.308  1.00 49.62 292 A 1 
ATOM 2231 C CB  . GLN A 0 292 . 52.293   20.106  -60.534  1.00 49.62 292 A 1 
ATOM 2232 O O   . GLN A 0 292 . 55.394   20.655  -61.257  1.00 49.62 292 A 1 
ATOM 2233 C CG  . GLN A 0 292 . 51.398   18.900  -60.183  1.00 49.62 292 A 1 
ATOM 2234 C CD  . GLN A 0 292 . 50.125   18.806  -61.019  1.00 49.62 292 A 1 
ATOM 2235 N NE2 . GLN A 0 292 . 49.535   17.635  -61.137  1.00 49.62 292 A 1 
ATOM 2236 O OE1 . GLN A 0 292 . 49.621   19.759  -61.581  1.00 49.62 292 A 1 
ATOM 2237 N N   . ASP A 0 293 . 54.878   22.170  -59.699  1.00 47.91 293 A 1 
ATOM 2238 C CA  . ASP A 0 293 . 55.858   23.172  -60.138  1.00 47.91 293 A 1 
ATOM 2239 C C   . ASP A 0 293 . 57.305   22.753  -59.844  1.00 47.91 293 A 1 
ATOM 2240 C CB  . ASP A 0 293 . 55.551   24.489  -59.433  1.00 47.91 293 A 1 
ATOM 2241 O O   . ASP A 0 293 . 58.227   23.100  -60.589  1.00 47.91 293 A 1 
ATOM 2242 C CG  . ASP A 0 293 . 54.115   24.926  -59.711  1.00 47.91 293 A 1 
ATOM 2243 O OD1 . ASP A 0 293 . 53.940   25.661  -60.705  1.00 47.91 293 A 1 
ATOM 2244 O OD2 . ASP A 0 293 . 53.230   24.457  -58.959  1.00 47.91 293 A 1 
ATOM 2245 N N   . TYR A 0 294 . 57.519   21.942  -58.800  1.00 45.06 294 A 1 
ATOM 2246 C CA  . TYR A 0 294 . 58.845   21.408  -58.471  1.00 45.06 294 A 1 
ATOM 2247 C C   . TYR A 0 294 . 59.392   20.504  -59.595  1.00 45.06 294 A 1 
ATOM 2248 C CB  . TYR A 0 294 . 58.787   20.687  -57.115  1.00 45.06 294 A 1 
ATOM 2249 O O   . TYR A 0 294 . 60.597   20.475  -59.852  1.00 45.06 294 A 1 
ATOM 2250 C CG  . TYR A 0 294 . 60.096   20.754  -56.347  1.00 45.06 294 A 1 
ATOM 2251 C CD1 . TYR A 0 294 . 61.100   19.789  -56.556  1.00 45.06 294 A 1 
ATOM 2252 C CD2 . TYR A 0 294 . 60.310   21.803  -55.431  1.00 45.06 294 A 1 
ATOM 2253 C CE1 . TYR A 0 294 . 62.316   19.872  -55.848  1.00 45.06 294 A 1 
ATOM 2254 C CE2 . TYR A 0 294 . 61.520   21.886  -54.716  1.00 45.06 294 A 1 
ATOM 2255 O OH  . TYR A 0 294 . 63.694   20.992  -54.233  1.00 45.06 294 A 1 
ATOM 2256 C CZ  . TYR A 0 294 . 62.526   20.918  -54.925  1.00 45.06 294 A 1 
ATOM 2257 N N   . GLY A 0 295 . 58.501   19.835  -60.339  1.00 48.31 295 A 1 
ATOM 2258 C CA  . GLY A 0 295 . 58.849   19.080  -61.547  1.00 48.31 295 A 1 
ATOM 2259 C C   . GLY A 0 295 . 59.249   19.960  -62.740  1.00 48.31 295 A 1 
ATOM 2260 O O   . GLY A 0 295 . 60.067   19.544  -63.564  1.00 48.31 295 A 1 
ATOM 2261 N N   . GLN A 0 296 . 58.735   21.191  -62.826  1.00 49.45 296 A 1 
ATOM 2262 C CA  . GLN A 0 296 . 59.026   22.109  -63.935  1.00 49.45 296 A 1 
ATOM 2263 C C   . GLN A 0 296 . 60.380   22.816  -63.775  1.00 49.45 296 A 1 
ATOM 2264 C CB  . GLN A 0 296 . 57.877   23.114  -64.119  1.00 49.45 296 A 1 
ATOM 2265 O O   . GLN A 0 296 . 61.061   23.065  -64.769  1.00 49.45 296 A 1 
ATOM 2266 C CG  . GLN A 0 296 . 56.538   22.414  -64.422  1.00 49.45 296 A 1 
ATOM 2267 C CD  . GLN A 0 296 . 55.444   23.378  -64.876  1.00 49.45 296 A 1 
ATOM 2268 N NE2 . GLN A 0 296 . 54.200   23.113  -64.545  1.00 49.45 296 A 1 
ATOM 2269 O OE1 . GLN A 0 296 . 55.682   24.360  -65.559  1.00 49.45 296 A 1 
ATOM 2270 N N   . ALA A 0 297 . 60.826   23.071  -62.541  1.00 47.03 297 A 1 
ATOM 2271 C CA  . ALA A 0 297 . 62.132   23.683  -62.276  1.00 47.03 297 A 1 
ATOM 2272 C C   . ALA A 0 297 . 63.329   22.723  -62.473  1.00 47.03 297 A 1 
ATOM 2273 C CB  . ALA A 0 297 . 62.098   24.256  -60.855  1.00 47.03 297 A 1 
ATOM 2274 O O   . ALA A 0 297 . 64.441   23.168  -62.761  1.00 47.03 297 A 1 
ATOM 2275 N N   . ALA A 0 298 . 63.128   21.408  -62.316  1.00 42.69 298 A 1 
ATOM 2276 C CA  . ALA A 0 298 . 64.216   20.426  -62.233  1.00 42.69 298 A 1 
ATOM 2277 C C   . ALA A 0 298 . 64.660   19.808  -63.579  1.00 42.69 298 A 1 
ATOM 2278 C CB  . ALA A 0 298 . 63.777   19.348  -61.234  1.00 42.69 298 A 1 
ATOM 2279 O O   . ALA A 0 298 . 65.722   19.185  -63.655  1.00 42.69 298 A 1 
ATOM 2280 N N   . SER A 0 299 . 63.873   19.956  -64.649  1.00 48.17 299 A 1 
ATOM 2281 C CA  . SER A 0 299 . 64.068   19.230  -65.918  1.00 48.17 299 A 1 
ATOM 2282 C C   . SER A 0 299 . 65.068   19.875  -66.894  1.00 48.17 299 A 1 
ATOM 2283 C CB  . SER A 0 299 . 62.704   19.012  -66.581  1.00 48.17 299 A 1 
ATOM 2284 O O   . SER A 0 299 . 65.525   19.219  -67.830  1.00 48.17 299 A 1 
ATOM 2285 O OG  . SER A 0 299 . 62.067   20.257  -66.781  1.00 48.17 299 A 1 
ATOM 2286 N N   . ALA A 0 300 . 65.479   21.126  -66.664  1.00 44.95 300 A 1 
ATOM 2287 C CA  . ALA A 0 300 . 66.328   21.891  -67.585  1.00 44.95 300 A 1 
ATOM 2288 C C   . ALA A 0 300 . 67.833   21.528  -67.567  1.00 44.95 300 A 1 
ATOM 2289 C CB  . ALA A 0 300 . 66.104   23.381  -67.293  1.00 44.95 300 A 1 
ATOM 2290 O O   . ALA A 0 300 . 68.598   22.063  -68.370  1.00 44.95 300 A 1 
ATOM 2291 N N   . GLN A 0 301 . 68.294   20.652  -66.662  1.00 36.63 301 A 1 
ATOM 2292 C CA  . GLN A 0 301 . 69.730   20.449  -66.415  1.00 36.63 301 A 1 
ATOM 2293 C C   . GLN A 0 301 . 70.151   18.972  -66.318  1.00 36.63 301 A 1 
ATOM 2294 C CB  . GLN A 0 301 . 70.150   21.281  -65.184  1.00 36.63 301 A 1 
ATOM 2295 O O   . GLN A 0 301 . 70.501   18.487  -65.239  1.00 36.63 301 A 1 
ATOM 2296 C CG  . GLN A 0 301 . 71.681   21.385  -65.039  1.00 36.63 301 A 1 
ATOM 2297 C CD  . GLN A 0 301 . 72.108   22.188  -63.813  1.00 36.63 301 A 1 
ATOM 2298 N NE2 . GLN A 0 301 . 73.136   21.775  -63.103  1.00 36.63 301 A 1 
ATOM 2299 O OE1 . GLN A 0 301 . 71.560   23.217  -63.474  1.00 36.63 301 A 1 
ATOM 2300 N N   . LYS A 0 302 . 70.259   18.270  -67.460  1.00 42.05 302 A 1 
ATOM 2301 C CA  . LYS A 0 302 . 71.202   17.136  -67.572  1.00 42.05 302 A 1 
ATOM 2302 C C   . LYS A 0 302 . 71.684   16.803  -68.994  1.00 42.05 302 A 1 
ATOM 2303 C CB  . LYS A 0 302 . 70.658   15.887  -66.833  1.00 42.05 302 A 1 
ATOM 2304 O O   . LYS A 0 302 . 70.973   16.238  -69.809  1.00 42.05 302 A 1 
ATOM 2305 C CG  . LYS A 0 302 . 71.563   15.512  -65.637  1.00 42.05 302 A 1 
ATOM 2306 C CD  . LYS A 0 302 . 70.809   14.712  -64.567  1.00 42.05 302 A 1 
ATOM 2307 C CE  . LYS A 0 302 . 71.661   14.587  -63.296  1.00 42.05 302 A 1 
ATOM 2308 N NZ  . LYS A 0 302 . 70.893   13.954  -62.192  1.00 42.05 302 A 1 
ATOM 2309 N N   . HIS A 0 303 . 72.988   17.024  -69.166  1.00 36.94 303 A 1 
ATOM 2310 C CA  . HIS A 0 303 . 73.930   16.094  -69.794  1.00 36.94 303 A 1 
ATOM 2311 C C   . HIS A 0 303 . 73.831   15.805  -71.308  1.00 36.94 303 A 1 
ATOM 2312 C CB  . HIS A 0 303 . 73.949   14.807  -68.950  1.00 36.94 303 A 1 
ATOM 2313 O O   . HIS A 0 303 . 73.218   14.836  -71.745  1.00 36.94 303 A 1 
ATOM 2314 C CG  . HIS A 0 303 . 75.099   13.900  -69.280  1.00 36.94 303 A 1 
ATOM 2315 C CD2 . HIS A 0 303 . 76.260   13.763  -68.569  1.00 36.94 303 A 1 
ATOM 2316 N ND1 . HIS A 0 303 . 75.173   13.048  -70.356  1.00 36.94 303 A 1 
ATOM 2317 C CE1 . HIS A 0 303 . 76.349   12.401  -70.292  1.00 36.94 303 A 1 
ATOM 2318 N NE2 . HIS A 0 303 . 77.053   12.822  -69.229  1.00 36.94 303 A 1 
ATOM 2319 N N   . ASN A 0 304 . 74.680   16.498  -72.075  1.00 40.97 304 A 1 
ATOM 2320 C CA  . ASN A 0 304 . 75.373   15.887  -73.214  1.00 40.97 304 A 1 
ATOM 2321 C C   . ASN A 0 304 . 76.874   16.220  -73.163  1.00 40.97 304 A 1 
ATOM 2322 C CB  . ASN A 0 304 . 74.677   16.256  -74.543  1.00 40.97 304 A 1 
ATOM 2323 O O   . ASN A 0 304 . 77.325   17.265  -73.630  1.00 40.97 304 A 1 
ATOM 2324 C CG  . ASN A 0 304 . 73.931   15.074  -75.145  1.00 40.97 304 A 1 
ATOM 2325 N ND2 . ASN A 0 304 . 72.829   15.307  -75.818  1.00 40.97 304 A 1 
ATOM 2326 O OD1 . ASN A 0 304 . 74.342   13.931  -75.048  1.00 40.97 304 A 1 
ATOM 2327 N N   . ILE A 0 305 . 77.654   15.329  -72.543  1.00 45.56 305 A 1 
ATOM 2328 C CA  . ILE A 0 305 . 79.119   15.391  -72.526  1.00 45.56 305 A 1 
ATOM 2329 C C   . ILE A 0 305 . 79.660   14.667  -73.766  1.00 45.56 305 A 1 
ATOM 2330 C CB  . ILE A 0 305 . 79.682   14.768  -71.217  1.00 45.56 305 A 1 
ATOM 2331 O O   . ILE A 0 305 . 79.521   13.451  -73.865  1.00 45.56 305 A 1 
ATOM 2332 C CG1 . ILE A 0 305 . 79.244   15.602  -69.988  1.00 45.56 305 A 1 
ATOM 2333 C CG2 . ILE A 0 305 . 81.221   14.647  -71.267  1.00 45.56 305 A 1 
ATOM 2334 C CD1 . ILE A 0 305 . 79.732   15.060  -68.635  1.00 45.56 305 A 1 
ATOM 2335 N N   . GLY A 0 306 . 80.377   15.377  -74.647  1.00 37.38 306 A 1 
ATOM 2336 C CA  . GLY A 0 306 . 81.384   14.739  -75.509  1.00 37.38 306 A 1 
ATOM 2337 C C   . GLY A 0 306 . 81.503   15.207  -76.966  1.00 37.38 306 A 1 
ATOM 2338 O O   . GLY A 0 306 . 80.677   14.874  -77.800  1.00 37.38 306 A 1 
ATOM 2339 N N   . LYS A 0 307 . 82.674   15.790  -77.274  1.00 38.87 307 A 1 
ATOM 2340 C CA  . LYS A 0 307 . 83.388   15.769  -78.575  1.00 38.87 307 A 1 
ATOM 2341 C C   . LYS A 0 307 . 82.768   16.485  -79.799  1.00 38.87 307 A 1 
ATOM 2342 C CB  . LYS A 0 307 . 83.712   14.306  -78.961  1.00 38.87 307 A 1 
ATOM 2343 O O   . LYS A 0 307 . 81.973   15.908  -80.526  1.00 38.87 307 A 1 
ATOM 2344 C CG  . LYS A 0 307 . 84.510   13.511  -77.916  1.00 38.87 307 A 1 
ATOM 2345 C CD  . LYS A 0 307 . 84.760   12.082  -78.419  1.00 38.87 307 A 1 
ATOM 2346 C CE  . LYS A 0 307 . 85.529   11.270  -77.369  1.00 38.87 307 A 1 
ATOM 2347 N NZ  . LYS A 0 307 . 85.751   9.870   -77.816  1.00 38.87 307 A 1 
ATOM 2348 N N   . GLY A 0 308 . 83.385   17.613  -80.182  1.00 34.83 308 A 1 
ATOM 2349 C CA  . GLY A 0 308 . 83.648   17.914  -81.605  1.00 34.83 308 A 1 
ATOM 2350 C C   . GLY A 0 308 . 83.424   19.360  -82.074  1.00 34.83 308 A 1 
ATOM 2351 O O   . GLY A 0 308 . 82.294   19.812  -82.141  1.00 34.83 308 A 1 
ATOM 2352 N N   . TRP A 0 309 . 84.510   20.039  -82.473  1.00 33.38 309 A 1 
ATOM 2353 C CA  . TRP A 0 309 . 84.548   21.120  -83.482  1.00 33.38 309 A 1 
ATOM 2354 C C   . TRP A 0 309 . 83.411   22.170  -83.482  1.00 33.38 309 A 1 
ATOM 2355 C CB  . TRP A 0 309 . 84.727   20.461  -84.858  1.00 33.38 309 A 1 
ATOM 2356 O O   . TRP A 0 309 . 82.564   22.181  -84.368  1.00 33.38 309 A 1 
ATOM 2357 C CG  . TRP A 0 309 . 85.986   19.656  -84.977  1.00 33.38 309 A 1 
ATOM 2358 C CD1 . TRP A 0 309 . 86.088   18.313  -84.858  1.00 33.38 309 A 1 
ATOM 2359 C CD2 . TRP A 0 309 . 87.338   20.141  -85.240  1.00 33.38 309 A 1 
ATOM 2360 C CE2 . TRP A 0 309 . 88.225   19.024  -85.237  1.00 33.38 309 A 1 
ATOM 2361 C CE3 . TRP A 0 309 . 87.899   21.412  -85.494  1.00 33.38 309 A 1 
ATOM 2362 N NE1 . TRP A 0 309 . 87.410   17.937  -85.001  1.00 33.38 309 A 1 
ATOM 2363 C CH2 . TRP A 0 309 . 90.131   20.440  -85.712  1.00 33.38 309 A 1 
ATOM 2364 C CZ2 . TRP A 0 309 . 89.603   19.161  -85.463  1.00 33.38 309 A 1 
ATOM 2365 C CZ3 . TRP A 0 309 . 89.280   21.560  -85.730  1.00 33.38 309 A 1 
ATOM 2366 N N   . GLY A 0 310 . 83.430   23.103  -82.524  1.00 38.10 310 A 1 
ATOM 2367 C CA  . GLY A 0 310 . 82.492   24.240  -82.485  1.00 38.10 310 A 1 
ATOM 2368 C C   . GLY A 0 310 . 83.082   25.568  -82.979  1.00 38.10 310 A 1 
ATOM 2369 O O   . GLY A 0 310 . 84.191   25.612  -83.511  1.00 38.10 310 A 1 
ATOM 2370 N N   . LEU A 0 311 . 82.397   26.684  -82.686  1.00 39.49 311 A 1 
ATOM 2371 C CA  . LEU A 0 311 . 83.032   28.007  -82.640  1.00 39.49 311 A 1 
ATOM 2372 C C   . LEU A 0 311 . 82.402   28.947  -81.586  1.00 39.49 311 A 1 
ATOM 2373 C CB  . LEU A 0 311 . 83.057   28.643  -84.048  1.00 39.49 311 A 1 
ATOM 2374 O O   . LEU A 0 311 . 81.273   29.396  -81.714  1.00 39.49 311 A 1 
ATOM 2375 C CG  . LEU A 0 311 . 84.133   29.737  -84.205  1.00 39.49 311 A 1 
ATOM 2376 C CD1 . LEU A 0 311 . 85.559   29.168  -84.214  1.00 39.49 311 A 1 
ATOM 2377 C CD2 . LEU A 0 311 . 83.940   30.497  -85.515  1.00 39.49 311 A 1 
ATOM 2378 N N   . LYS A 0 312 . 83.196   29.262  -80.555  1.00 40.12 312 A 1 
ATOM 2379 C CA  . LYS A 0 312 . 83.214   30.500  -79.741  1.00 40.12 312 A 1 
ATOM 2380 C C   . LYS A 0 312 . 81.878   31.161  -79.300  1.00 40.12 312 A 1 
ATOM 2381 C CB  . LYS A 0 312 . 84.125   31.530  -80.439  1.00 40.12 312 A 1 
ATOM 2382 O O   . LYS A 0 312 . 81.476   32.182  -79.838  1.00 40.12 312 A 1 
ATOM 2383 C CG  . LYS A 0 312 . 85.575   31.041  -80.603  1.00 40.12 312 A 1 
ATOM 2384 C CD  . LYS A 0 312 . 86.419   32.069  -81.366  1.00 40.12 312 A 1 
ATOM 2385 C CE  . LYS A 0 312 . 87.849   31.545  -81.554  1.00 40.12 312 A 1 
ATOM 2386 N NZ  . LYS A 0 312 . 88.670   32.481  -82.365  1.00 40.12 312 A 1 
ATOM 2387 N N   . LYS A 0 313 . 81.399   30.725  -78.125  1.00 35.81 313 A 1 
ATOM 2388 C CA  . LYS A 0 313 . 81.441   31.504  -76.856  1.00 35.81 313 A 1 
ATOM 2389 C C   . LYS A 0 313 . 80.837   32.933  -76.843  1.00 35.81 313 A 1 
ATOM 2390 C CB  . LYS A 0 313 . 82.925   31.535  -76.407  1.00 35.81 313 A 1 
ATOM 2391 O O   . LYS A 0 313 . 81.529   33.883  -77.199  1.00 35.81 313 A 1 
ATOM 2392 C CG  . LYS A 0 313 . 83.203   32.155  -75.027  1.00 35.81 313 A 1 
ATOM 2393 C CD  . LYS A 0 313 . 84.718   32.287  -74.788  1.00 35.81 313 A 1 
ATOM 2394 C CE  . LYS A 0 313 . 84.983   32.857  -73.388  1.00 35.81 313 A 1 
ATOM 2395 N NZ  . LYS A 0 313 . 86.431   33.060  -73.118  1.00 35.81 313 A 1 
ATOM 2396 N N   . GLY A 0 314 . 79.679   33.100  -76.186  1.00 36.64 314 A 1 
ATOM 2397 C CA  . GLY A 0 314 . 79.224   34.399  -75.655  1.00 36.64 314 A 1 
ATOM 2398 C C   . GLY A 0 314 . 77.835   34.393  -74.990  1.00 36.64 314 A 1 
ATOM 2399 O O   . GLY A 0 314 . 76.849   34.405  -75.704  1.00 36.64 314 A 1 
ATOM 2400 N N   . GLY A 0 315 . 77.783   34.410  -73.647  1.00 34.47 315 A 1 
ATOM 2401 C CA  . GLY A 0 315 . 76.637   34.840  -72.814  1.00 34.47 315 A 1 
ATOM 2402 C C   . GLY A 0 315 . 75.271   34.151  -72.995  1.00 34.47 315 A 1 
ATOM 2403 O O   . GLY A 0 315 . 74.496   34.538  -73.861  1.00 34.47 315 A 1 
ATOM 2404 N N   . ILE A 0 316 . 74.911   33.223  -72.094  1.00 34.01 316 A 1 
ATOM 2405 C CA  . ILE A 0 316 . 73.494   32.903  -71.826  1.00 34.01 316 A 1 
ATOM 2406 C C   . ILE A 0 316 . 73.068   33.725  -70.607  1.00 34.01 316 A 1 
ATOM 2407 C CB  . ILE A 0 316 . 73.220   31.387  -71.667  1.00 34.01 316 A 1 
ATOM 2408 O O   . ILE A 0 316 . 73.183   33.282  -69.465  1.00 34.01 316 A 1 
ATOM 2409 C CG1 . ILE A 0 316 . 73.607   30.640  -72.965  1.00 34.01 316 A 1 
ATOM 2410 C CG2 . ILE A 0 316 . 71.729   31.142  -71.341  1.00 34.01 316 A 1 
ATOM 2411 C CD1 . ILE A 0 316 . 73.387   29.121  -72.923  1.00 34.01 316 A 1 
ATOM 2412 N N   . ASP A 0 317 . 72.595   34.940  -70.864  1.00 38.41 317 A 1 
ATOM 2413 C CA  . ASP A 0 317 . 72.119   35.856  -69.829  1.00 38.41 317 A 1 
ATOM 2414 C C   . ASP A 0 317 . 70.653   35.540  -69.499  1.00 38.41 317 A 1 
ATOM 2415 C CB  . ASP A 0 317 . 72.348   37.316  -70.260  1.00 38.41 317 A 1 
ATOM 2416 O O   . ASP A 0 317 . 69.726   36.210  -69.952  1.00 38.41 317 A 1 
ATOM 2417 C CG  . ASP A 0 317 . 73.810   37.780  -70.165  1.00 38.41 317 A 1 
ATOM 2418 O OD1 . ASP A 0 317 . 74.713   36.937  -69.951  1.00 38.41 317 A 1 
ATOM 2419 O OD2 . ASP A 0 317 . 74.011   39.010  -70.257  1.00 38.41 317 A 1 
ATOM 2420 N N   . SER A 0 318 . 70.429   34.487  -68.707  1.00 40.59 318 A 1 
ATOM 2421 C CA  . SER A 0 318 . 69.097   34.072  -68.251  1.00 40.59 318 A 1 
ATOM 2422 C C   . SER A 0 318 . 68.505   35.081  -67.252  1.00 40.59 318 A 1 
ATOM 2423 C CB  . SER A 0 318 . 69.157   32.648  -67.680  1.00 40.59 318 A 1 
ATOM 2424 O O   . SER A 0 318 . 68.572   34.893  -66.035  1.00 40.59 318 A 1 
ATOM 2425 O OG  . SER A 0 318 . 70.070   32.583  -66.603  1.00 40.59 318 A 1 
ATOM 2426 N N   . LYS A 0 319 . 67.942   36.178  -67.771  1.00 36.97 319 A 1 
ATOM 2427 C CA  . LYS A 0 319 . 67.275   37.246  -67.012  1.00 36.97 319 A 1 
ATOM 2428 C C   . LYS A 0 319 . 65.928   37.626  -67.632  1.00 36.97 319 A 1 
ATOM 2429 C CB  . LYS A 0 319 . 68.178   38.493  -66.945  1.00 36.97 319 A 1 
ATOM 2430 O O   . LYS A 0 319 . 65.778   37.646  -68.845  1.00 36.97 319 A 1 
ATOM 2431 C CG  . LYS A 0 319 . 69.323   38.353  -65.931  1.00 36.97 319 A 1 
ATOM 2432 C CD  . LYS A 0 319 . 70.145   39.647  -65.880  1.00 36.97 319 A 1 
ATOM 2433 C CE  . LYS A 0 319 . 71.229   39.547  -64.802  1.00 36.97 319 A 1 
ATOM 2434 N NZ  . LYS A 0 319 . 72.119   40.734  -64.828  1.00 36.97 319 A 1 
ATOM 2435 N N   . ALA A 0 320 . 65.005   38.033  -66.758  1.00 35.01 320 A 1 
ATOM 2436 C CA  . ALA A 0 320 . 63.802   38.810  -67.064  1.00 35.01 320 A 1 
ATOM 2437 C C   . ALA A 0 320 . 62.766   38.188  -68.029  1.00 35.01 320 A 1 
ATOM 2438 C CB  . ALA A 0 320 . 64.223   40.237  -67.450  1.00 35.01 320 A 1 
ATOM 2439 O O   . ALA A 0 320 . 62.524   38.701  -69.116  1.00 35.01 320 A 1 
ATOM 2440 N N   . ALA A 0 321 . 62.036   37.176  -67.545  1.00 36.14 321 A 1 
ATOM 2441 C CA  . ALA A 0 321 . 60.643   36.942  -67.961  1.00 36.14 321 A 1 
ATOM 2442 C C   . ALA A 0 321 . 59.744   36.376  -66.836  1.00 36.14 321 A 1 
ATOM 2443 C CB  . ALA A 0 321 . 60.602   36.090  -69.236  1.00 36.14 321 A 1 
ATOM 2444 O O   . ALA A 0 321 . 58.677   35.835  -67.110  1.00 36.14 321 A 1 
ATOM 2445 N N   . SER A 0 322 . 60.124   36.532  -65.559  1.00 41.40 322 A 1 
ATOM 2446 C CA  . SER A 0 322 . 59.292   36.193  -64.388  1.00 41.40 322 A 1 
ATOM 2447 C C   . SER A 0 322 . 58.170   37.225  -64.177  1.00 41.40 322 A 1 
ATOM 2448 C CB  . SER A 0 322 . 60.181   36.032  -63.147  1.00 41.40 322 A 1 
ATOM 2449 O O   . SER A 0 322 . 58.030   37.823  -63.110  1.00 41.40 322 A 1 
ATOM 2450 O OG  . SER A 0 322 . 60.891   37.235  -62.912  1.00 41.40 322 A 1 
ATOM 2451 N N   . ALA A 0 323 . 57.413   37.498  -65.239  1.00 38.03 323 A 1 
ATOM 2452 C CA  . ALA A 0 323 . 56.425   38.562  -65.330  1.00 38.03 323 A 1 
ATOM 2453 C C   . ALA A 0 323 . 55.077   38.125  -64.741  1.00 38.03 323 A 1 
ATOM 2454 C CB  . ALA A 0 323 . 56.345   39.029  -66.790  1.00 38.03 323 A 1 
ATOM 2455 O O   . ALA A 0 323 . 54.109   37.948  -65.474  1.00 38.03 323 A 1 
ATOM 2456 N N   . GLN A 0 324 . 55.070   37.936  -63.417  1.00 36.43 324 A 1 
ATOM 2457 C CA  . GLN A 0 324 . 54.003   38.266  -62.459  1.00 36.43 324 A 1 
ATOM 2458 C C   . GLN A 0 324 . 52.599   38.548  -63.049  1.00 36.43 324 A 1 
ATOM 2459 C CB  . GLN A 0 324 . 54.551   39.425  -61.599  1.00 36.43 324 A 1 
ATOM 2460 O O   . GLN A 0 324 . 52.022   39.615  -62.839  1.00 36.43 324 A 1 
ATOM 2461 C CG  . GLN A 0 324 . 53.822   39.655  -60.264  1.00 36.43 324 A 1 
ATOM 2462 C CD  . GLN A 0 324 . 54.471   40.759  -59.427  1.00 36.43 324 A 1 
ATOM 2463 N NE2 . GLN A 0 324 . 53.875   41.135  -58.319  1.00 36.43 324 A 1 
ATOM 2464 O OE1 . GLN A 0 324 . 55.521   41.299  -59.734  1.00 36.43 324 A 1 
ATOM 2465 N N   . ARG A 0 325 . 52.012   37.582  -63.765  1.00 35.30 325 A 1 
ATOM 2466 C CA  . ARG A 0 325 . 50.577   37.571  -64.059  1.00 35.30 325 A 1 
ATOM 2467 C C   . ARG A 0 325 . 49.891   36.926  -62.871  1.00 35.30 325 A 1 
ATOM 2468 C CB  . ARG A 0 325 . 50.252   36.829  -65.367  1.00 35.30 325 A 1 
ATOM 2469 O O   . ARG A 0 325 . 49.949   35.710  -62.723  1.00 35.30 325 A 1 
ATOM 2470 C CG  . ARG A 0 325 . 50.478   37.703  -66.608  1.00 35.30 325 A 1 
ATOM 2471 C CD  . ARG A 0 325 . 49.923   36.995  -67.852  1.00 35.30 325 A 1 
ATOM 2472 N NE  . ARG A 0 325 . 50.087   37.808  -69.075  1.00 35.30 325 A 1 
ATOM 2473 N NH1 . ARG A 0 325 . 48.022   38.826  -69.106  1.00 35.30 325 A 1 
ATOM 2474 N NH2 . ARG A 0 325 . 49.481   39.232  -70.741  1.00 35.30 325 A 1 
ATOM 2475 C CZ  . ARG A 0 325 . 49.197   38.614  -69.629  1.00 35.30 325 A 1 
ATOM 2476 N N   . GLY A 0 326 . 49.260   37.750  -62.040  1.00 33.14 326 A 1 
ATOM 2477 C CA  . GLY A 0 326 . 48.302   37.263  -61.058  1.00 33.14 326 A 1 
ATOM 2478 C C   . GLY A 0 326 . 47.158   36.568  -61.788  1.00 33.14 326 A 1 
ATOM 2479 O O   . GLY A 0 326 . 46.357   37.224  -62.450  1.00 33.14 326 A 1 
ATOM 2480 N N   . GLY A 0 327 . 47.140   35.245  -61.707  1.00 37.11 327 A 1 
ATOM 2481 C CA  . GLY A 0 327 . 45.922   34.461  -61.757  1.00 37.11 327 A 1 
ATOM 2482 C C   . GLY A 0 327 . 45.782   33.830  -60.384  1.00 37.11 327 A 1 
ATOM 2483 O O   . GLY A 0 327 . 46.717   33.169  -59.926  1.00 37.11 327 A 1 
ATOM 2484 N N   . ASP A 0 328 . 44.650   34.052  -59.729  1.00 40.26 328 A 1 
ATOM 2485 C CA  . ASP A 0 328 . 44.259   33.310  -58.535  1.00 40.26 328 A 1 
ATOM 2486 C C   . ASP A 0 328 . 43.863   31.895  -58.973  1.00 40.26 328 A 1 
ATOM 2487 C CB  . ASP A 0 328 . 43.145   34.070  -57.797  1.00 40.26 328 A 1 
ATOM 2488 O O   . ASP A 0 328 . 42.688   31.567  -59.077  1.00 40.26 328 A 1 
ATOM 2489 C CG  . ASP A 0 328 . 43.641   35.440  -57.330  1.00 40.26 328 A 1 
ATOM 2490 O OD1 . ASP A 0 328 . 44.455   35.466  -56.378  1.00 40.26 328 A 1 
ATOM 2491 O OD2 . ASP A 0 328 . 43.263   36.447  -57.972  1.00 40.26 328 A 1 
ATOM 2492 N N   . TYR A 0 329 . 44.859   31.084  -59.347  1.00 44.66 329 A 1 
ATOM 2493 C CA  . TYR A 0 329 . 44.638   29.712  -59.793  1.00 44.66 329 A 1 
ATOM 2494 C C   . TYR A 0 329 . 44.012   28.915  -58.654  1.00 44.66 329 A 1 
ATOM 2495 C CB  . TYR A 0 329 . 45.943   29.067  -60.279  1.00 44.66 329 A 1 
ATOM 2496 O O   . TYR A 0 329 . 44.596   28.825  -57.569  1.00 44.66 329 A 1 
ATOM 2497 C CG  . TYR A 0 329 . 46.392   29.552  -61.643  1.00 44.66 329 A 1 
ATOM 2498 C CD1 . TYR A 0 329 . 45.800   29.014  -62.804  1.00 44.66 329 A 1 
ATOM 2499 C CD2 . TYR A 0 329 . 47.387   30.541  -61.755  1.00 44.66 329 A 1 
ATOM 2500 C CE1 . TYR A 0 329 . 46.201   29.465  -64.076  1.00 44.66 329 A 1 
ATOM 2501 C CE2 . TYR A 0 329 . 47.793   30.995  -63.025  1.00 44.66 329 A 1 
ATOM 2502 O OH  . TYR A 0 329 . 47.597   30.896  -65.410  1.00 44.66 329 A 1 
ATOM 2503 C CZ  . TYR A 0 329 . 47.199   30.455  -64.187  1.00 44.66 329 A 1 
ATOM 2504 N N   . ASP A 0 330 . 42.827   28.368  -58.926  1.00 49.02 330 A 1 
ATOM 2505 C CA  . ASP A 0 330 . 41.960   27.729  -57.942  1.00 49.02 330 A 1 
ATOM 2506 C C   . ASP A 0 330 . 42.742   26.675  -57.147  1.00 49.02 330 A 1 
ATOM 2507 C CB  . ASP A 0 330 . 40.724   27.143  -58.641  1.00 49.02 330 A 1 
ATOM 2508 O O   . ASP A 0 330 . 43.172   25.637  -57.665  1.00 49.02 330 A 1 
ATOM 2509 C CG  . ASP A 0 330 . 39.959   28.212  -59.432  1.00 49.02 330 A 1 
ATOM 2510 O OD1 . ASP A 0 330 . 39.448   29.159  -58.796  1.00 49.02 330 A 1 
ATOM 2511 O OD2 . ASP A 0 330 . 39.951   28.107  -60.682  1.00 49.02 330 A 1 
ATOM 2512 N N   . ARG A 0 331 . 42.993   26.991  -55.872  1.00 52.56 331 A 1 
ATOM 2513 C CA  . ARG A 0 331 . 43.702   26.097  -54.960  1.00 52.56 331 A 1 
ATOM 2514 C C   . ARG A 0 331 . 42.814   24.887  -54.743  1.00 52.56 331 A 1 
ATOM 2515 C CB  . ARG A 0 331 . 43.985   26.782  -53.614  1.00 52.56 331 A 1 
ATOM 2516 O O   . ARG A 0 331 . 41.722   25.047  -54.217  1.00 52.56 331 A 1 
ATOM 2517 C CG  . ARG A 0 331 . 45.123   27.807  -53.701  1.00 52.56 331 A 1 
ATOM 2518 C CD  . ARG A 0 331 . 45.329   28.507  -52.350  1.00 52.56 331 A 1 
ATOM 2519 N NE  . ARG A 0 331 . 44.262   29.492  -52.078  1.00 52.56 331 A 1 
ATOM 2520 N NH1 . ARG A 0 331 . 44.397   29.546  -49.782  1.00 52.56 331 A 1 
ATOM 2521 N NH2 . ARG A 0 331 . 42.931   30.854  -50.839  1.00 52.56 331 A 1 
ATOM 2522 C CZ  . ARG A 0 331 . 43.875   29.959  -50.905  1.00 52.56 331 A 1 
ATOM 2523 N N   . LYS A 0 332 . 43.321   23.696  -55.065  1.00 59.29 332 A 1 
ATOM 2524 C CA  . LYS A 0 332 . 42.709   22.437  -54.637  1.00 59.29 332 A 1 
ATOM 2525 C C   . LYS A 0 332 . 42.527   22.469  -53.121  1.00 59.29 332 A 1 
ATOM 2526 C CB  . LYS A 0 332 . 43.603   21.257  -55.017  1.00 59.29 332 A 1 
ATOM 2527 O O   . LYS A 0 332 . 43.518   22.421  -52.384  1.00 59.29 332 A 1 
ATOM 2528 C CG  . LYS A 0 332 . 43.658   20.999  -56.522  1.00 59.29 332 A 1 
ATOM 2529 C CD  . LYS A 0 332 . 44.543   19.777  -56.772  1.00 59.29 332 A 1 
ATOM 2530 C CE  . LYS A 0 332 . 44.613   19.502  -58.271  1.00 59.29 332 A 1 
ATOM 2531 N NZ  . LYS A 0 332 . 45.352   18.251  -58.546  1.00 59.29 332 A 1 
ATOM 2532 N N   . MET A 0 333 . 41.277   22.583  -52.698  1.00 62.62 333 A 1 
ATOM 2533 C CA  . MET A 0 333 . 40.846   22.358  -51.330  1.00 62.62 333 A 1 
ATOM 2534 C C   . MET A 0 333 . 39.980   21.106  -51.343  1.00 62.62 333 A 1 
ATOM 2535 C CB  . MET A 0 333 . 40.099   23.577  -50.762  1.00 62.62 333 A 1 
ATOM 2536 O O   . MET A 0 333 . 39.082   20.996  -52.177  1.00 62.62 333 A 1 
ATOM 2537 C CG  . MET A 0 333 . 40.995   24.821  -50.759  1.00 62.62 333 A 1 
ATOM 2538 S SD  . MET A 0 333 . 40.406   26.223  -49.767  1.00 62.62 333 A 1 
ATOM 2539 C CE  . MET A 0 333 . 41.502   27.489  -50.441  1.00 62.62 333 A 1 
ATOM 2540 N N   . ALA A 0 334 . 40.291   20.181  -50.446  1.00 70.44 334 A 1 
ATOM 2541 C CA  . ALA A 0 334 . 39.316   19.242  -49.918  1.00 70.44 334 A 1 
ATOM 2542 C C   . ALA A 0 334 . 39.030   19.652  -48.467  1.00 70.44 334 A 1 
ATOM 2543 C CB  . ALA A 0 334 . 39.826   17.806  -50.064  1.00 70.44 334 A 1 
ATOM 2544 O O   . ALA A 0 334 . 39.940   20.141  -47.778  1.00 70.44 334 A 1 
ATOM 2545 N N   . GLN A 0 335 . 37.779   19.521  -48.050  1.00 80.53 335 A 1 
ATOM 2546 C CA  . GLN A 0 335 . 37.346   19.590  -46.657  1.00 80.53 335 A 1 
ATOM 2547 C C   . GLN A 0 335 . 36.394   18.428  -46.434  1.00 80.53 335 A 1 
ATOM 2548 C CB  . GLN A 0 335 . 36.611   20.897  -46.340  1.00 80.53 335 A 1 
ATOM 2549 O O   . GLN A 0 335 . 35.517   18.218  -47.268  1.00 80.53 335 A 1 
ATOM 2550 C CG  . GLN A 0 335 . 37.518   22.133  -46.371  1.00 80.53 335 A 1 
ATOM 2551 C CD  . GLN A 0 335 . 36.738   23.425  -46.564  1.00 80.53 335 A 1 
ATOM 2552 N NE2 . GLN A 0 335 . 35.952   23.523  -47.614  1.00 80.53 335 A 1 
ATOM 2553 O OE1 . GLN A 0 335 . 36.894   24.407  -45.845  1.00 80.53 335 A 1 
ATOM 2554 N N   . ASP A 0 336 . 36.606   17.765  -45.317  1.00 81.02 336 A 1 
ATOM 2555 C CA  . ASP A 0 336 . 36.001   16.524  -44.860  1.00 81.02 336 A 1 
ATOM 2556 C C   . ASP A 0 336 . 35.516   16.808  -43.422  1.00 81.02 336 A 1 
ATOM 2557 C CB  . ASP A 0 336 . 37.136   15.490  -44.985  1.00 81.02 336 A 1 
ATOM 2558 O O   . ASP A 0 336 . 36.163   17.584  -42.698  1.00 81.02 336 A 1 
ATOM 2559 C CG  . ASP A 0 336 . 36.806   14.049  -44.616  1.00 81.02 336 A 1 
ATOM 2560 O OD1 . ASP A 0 336 . 35.766   13.858  -43.962  1.00 81.02 336 A 1 
ATOM 2561 O OD2 . ASP A 0 336 . 37.643   13.190  -44.992  1.00 81.02 336 A 1 
ATOM 2562 N N   . TRP A 0 337 . 34.333   16.326  -43.048  1.00 84.85 337 A 1 
ATOM 2563 C CA  . TRP A 0 337 . 33.716   16.591  -41.745  1.00 84.85 337 A 1 
ATOM 2564 C C   . TRP A 0 337 . 32.749   15.469  -41.371  1.00 84.85 337 A 1 
ATOM 2565 C CB  . TRP A 0 337 . 32.993   17.950  -41.751  1.00 84.85 337 A 1 
ATOM 2566 O O   . TRP A 0 337 . 31.662   15.378  -41.940  1.00 84.85 337 A 1 
ATOM 2567 C CG  . TRP A 0 337 . 32.326   18.335  -40.458  1.00 84.85 337 A 1 
ATOM 2568 C CD1 . TRP A 0 337 . 32.972   18.702  -39.330  1.00 84.85 337 A 1 
ATOM 2569 C CD2 . TRP A 0 337 . 30.911   18.263  -40.083  1.00 84.85 337 A 1 
ATOM 2570 C CE2 . TRP A 0 337 . 30.782   18.656  -38.715  1.00 84.85 337 A 1 
ATOM 2571 C CE3 . TRP A 0 337 . 29.729   17.851  -40.735  1.00 84.85 337 A 1 
ATOM 2572 N NE1 . TRP A 0 337 . 32.074   18.884  -38.298  1.00 84.85 337 A 1 
ATOM 2573 C CH2 . TRP A 0 337 . 28.389   18.296  -38.738  1.00 84.85 337 A 1 
ATOM 2574 C CZ2 . TRP A 0 337 . 29.548   18.692  -38.047  1.00 84.85 337 A 1 
ATOM 2575 C CZ3 . TRP A 0 337 . 28.485   17.872  -40.074  1.00 84.85 337 A 1 
ATOM 2576 N N   . ASP A 0 338 . 33.148   14.675  -40.380  1.00 88.68 338 A 1 
ATOM 2577 C CA  . ASP A 0 338 . 32.316   13.670  -39.722  1.00 88.68 338 A 1 
ATOM 2578 C C   . ASP A 0 338 . 31.736   14.250  -38.423  1.00 88.68 338 A 1 
ATOM 2579 C CB  . ASP A 0 338 . 33.151   12.419  -39.366  1.00 88.68 338 A 1 
ATOM 2580 O O   . ASP A 0 338 . 32.438   14.902  -37.638  1.00 88.68 338 A 1 
ATOM 2581 C CG  . ASP A 0 338 . 33.274   11.337  -40.447  1.00 88.68 338 A 1 
ATOM 2582 O OD1 . ASP A 0 338 . 32.322   11.183  -41.239  1.00 88.68 338 A 1 
ATOM 2583 O OD2 . ASP A 0 338 . 34.248   10.549  -40.353  1.00 88.68 338 A 1 
ATOM 2584 N N   . ALA A 0 339 . 30.483   13.920  -38.120  1.00 87.25 339 A 1 
ATOM 2585 C CA  . ALA A 0 339 . 29.901   14.105  -36.796  1.00 87.25 339 A 1 
ATOM 2586 C C   . ALA A 0 339 . 29.083   12.886  -36.360  1.00 87.25 339 A 1 
ATOM 2587 C CB  . ALA A 0 339 . 29.076   15.394  -36.770  1.00 87.25 339 A 1 
ATOM 2588 O O   . ALA A 0 339 . 28.389   12.253  -37.153  1.00 87.25 339 A 1 
ATOM 2589 N N   . TYR A 0 340 . 29.124   12.584  -35.064  1.00 91.20 340 A 1 
ATOM 2590 C CA  . TYR A 0 340 . 28.286   11.570  -34.424  1.00 91.20 340 A 1 
ATOM 2591 C C   . TYR A 0 340 . 27.814   12.074  -33.063  1.00 91.20 340 A 1 
ATOM 2592 C CB  . TYR A 0 340 . 29.060   10.248  -34.284  1.00 91.20 340 A 1 
ATOM 2593 O O   . TYR A 0 340 . 28.602   12.640  -32.299  1.00 91.20 340 A 1 
ATOM 2594 C CG  . TYR A 0 340 . 28.381   9.234   -33.375  1.00 91.20 340 A 1 
ATOM 2595 C CD1 . TYR A 0 340 . 28.693   9.207   -32.001  1.00 91.20 340 A 1 
ATOM 2596 C CD2 . TYR A 0 340 . 27.369   8.394   -33.879  1.00 91.20 340 A 1 
ATOM 2597 C CE1 . TYR A 0 340 . 27.985   8.358   -31.129  1.00 91.20 340 A 1 
ATOM 2598 C CE2 . TYR A 0 340 . 26.672   7.526   -33.014  1.00 91.20 340 A 1 
ATOM 2599 O OH  . TYR A 0 340 . 26.280   6.710   -30.783  1.00 91.20 340 A 1 
ATOM 2600 C CZ  . TYR A 0 340 . 26.970   7.517   -31.636  1.00 91.20 340 A 1 
ATOM 2601 N N   . GLY A 0 341 . 26.559   11.806  -32.715  1.00 90.28 341 A 1 
ATOM 2602 C CA  . GLY A 0 341 . 26.039   12.117  -31.391  1.00 90.28 341 A 1 
ATOM 2603 C C   . GLY A 0 341 . 24.957   11.165  -30.907  1.00 90.28 341 A 1 
ATOM 2604 O O   . GLY A 0 341 . 24.417   10.345  -31.657  1.00 90.28 341 A 1 
ATOM 2605 N N   . ARG A 0 342 . 24.711   11.242  -29.600  1.00 93.37 342 A 1 
ATOM 2606 C CA  . ARG A 0 342 . 23.696   10.477  -28.889  1.00 93.37 342 A 1 
ATOM 2607 C C   . ARG A 0 342 . 23.253   11.217  -27.631  1.00 93.37 342 A 1 
ATOM 2608 C CB  . ARG A 0 342 . 24.265   9.088   -28.579  1.00 93.37 342 A 1 
ATOM 2609 O O   . ARG A 0 342 . 24.097   11.524  -26.791  1.00 93.37 342 A 1 
ATOM 2610 C CG  . ARG A 0 342 . 23.270   8.173   -27.860  1.00 93.37 342 A 1 
ATOM 2611 C CD  . ARG A 0 342 . 23.829   6.749   -27.912  1.00 93.37 342 A 1 
ATOM 2612 N NE  . ARG A 0 342 . 22.878   5.777   -27.354  1.00 93.37 342 A 1 
ATOM 2613 N NH1 . ARG A 0 342 . 23.895   5.429   -25.340  1.00 93.37 342 A 1 
ATOM 2614 N NH2 . ARG A 0 342 . 21.991   4.393   -25.786  1.00 93.37 342 A 1 
ATOM 2615 C CZ  . ARG A 0 342 . 22.932   5.190   -26.183  1.00 93.37 342 A 1 
ATOM 2616 N N   . ASP A 0 343 . 21.952   11.433  -27.502  1.00 90.03 343 A 1 
ATOM 2617 C CA  . ASP A 0 343 . 21.284   11.949  -26.302  1.00 90.03 343 A 1 
ATOM 2618 C C   . ASP A 0 343 . 20.589   10.771  -25.584  1.00 90.03 343 A 1 
ATOM 2619 C CB  . ASP A 0 343 . 20.337   13.100  -26.699  1.00 90.03 343 A 1 
ATOM 2620 O O   . ASP A 0 343 . 20.266   9.758   -26.203  1.00 90.03 343 A 1 
ATOM 2621 C CG  . ASP A 0 343 . 19.848   13.964  -25.524  1.00 90.03 343 A 1 
ATOM 2622 O OD1 . ASP A 0 343 . 19.985   13.508  -24.364  1.00 90.03 343 A 1 
ATOM 2623 O OD2 . ASP A 0 343 . 19.342   15.077  -25.798  1.00 90.03 343 A 1 
ATOM 2624 N N   . GLN A 0 344 . 20.445   10.840  -24.263  1.00 92.35 344 A 1 
ATOM 2625 C CA  . GLN A 0 344 . 20.050   9.729   -23.388  1.00 92.35 344 A 1 
ATOM 2626 C C   . GLN A 0 344 . 19.312   10.266  -22.148  1.00 92.35 344 A 1 
ATOM 2627 C CB  . GLN A 0 344 . 21.312   8.926   -22.994  1.00 92.35 344 A 1 
ATOM 2628 O O   . GLN A 0 344 . 19.840   10.231  -21.031  1.00 92.35 344 A 1 
ATOM 2629 C CG  . GLN A 0 344 . 21.779   7.841   -23.977  1.00 92.35 344 A 1 
ATOM 2630 C CD  . GLN A 0 344 . 21.415   6.441   -23.503  1.00 92.35 344 A 1 
ATOM 2631 N NE2 . GLN A 0 344 . 20.159   6.064   -23.586  1.00 92.35 344 A 1 
ATOM 2632 O OE1 . GLN A 0 344 . 22.265   5.633   -23.116  1.00 92.35 344 A 1 
ATOM 2633 N N   . ASP A 0 345 . 18.086   10.756  -22.334  1.00 90.58 345 A 1 
ATOM 2634 C CA  . ASP A 0 345 . 17.261   11.305  -21.249  1.00 90.58 345 A 1 
ATOM 2635 C C   . ASP A 0 345 . 16.465   10.191  -20.528  1.00 90.58 345 A 1 
ATOM 2636 C CB  . ASP A 0 345 . 16.383   12.462  -21.785  1.00 90.58 345 A 1 
ATOM 2637 O O   . ASP A 0 345 . 15.904   9.273   -21.133  1.00 90.58 345 A 1 
ATOM 2638 C CG  . ASP A 0 345 . 15.933   13.480  -20.716  1.00 90.58 345 A 1 
ATOM 2639 O OD1 . ASP A 0 345 . 16.209   13.264  -19.509  1.00 90.58 345 A 1 
ATOM 2640 O OD2 . ASP A 0 345 . 15.223   14.456  -21.062  1.00 90.58 345 A 1 
ATOM 2641 N N   . PHE A 0 346 . 16.402   10.234  -19.198  1.00 94.67 346 A 1 
ATOM 2642 C CA  . PHE A 0 346 . 15.665   9.262   -18.382  1.00 94.67 346 A 1 
ATOM 2643 C C   . PHE A 0 346 . 14.976   9.943   -17.206  1.00 94.67 346 A 1 
ATOM 2644 C CB  . PHE A 0 346 . 16.604   8.153   -17.879  1.00 94.67 346 A 1 
ATOM 2645 O O   . PHE A 0 346 . 15.632   10.520  -16.339  1.00 94.67 346 A 1 
ATOM 2646 C CG  . PHE A 0 346 . 15.941   7.182   -16.910  1.00 94.67 346 A 1 
ATOM 2647 C CD1 . PHE A 0 346 . 15.998   7.404   -15.519  1.00 94.67 346 A 1 
ATOM 2648 C CD2 . PHE A 0 346 . 15.220   6.081   -17.405  1.00 94.67 346 A 1 
ATOM 2649 C CE1 . PHE A 0 346 . 15.337   6.533   -14.631  1.00 94.67 346 A 1 
ATOM 2650 C CE2 . PHE A 0 346 . 14.570   5.202   -16.520  1.00 94.67 346 A 1 
ATOM 2651 C CZ  . PHE A 0 346 . 14.626   5.427   -15.132  1.00 94.67 346 A 1 
ATOM 2652 N N   . HIS A 0 347 . 13.656   9.780   -17.085  1.00 96.94 347 A 1 
ATOM 2653 C CA  . HIS A 0 347 . 12.865   10.385  -16.012  1.00 96.94 347 A 1 
ATOM 2654 C C   . HIS A 0 347 . 11.863   9.399   -15.394  1.00 96.94 347 A 1 
ATOM 2655 C CB  . HIS A 0 347 . 12.190   11.658  -16.560  1.00 96.94 347 A 1 
ATOM 2656 O O   . HIS A 0 347 . 10.777   9.190   -15.927  1.00 96.94 347 A 1 
ATOM 2657 C CG  . HIS A 0 347 . 11.566   12.561  -15.515  1.00 96.94 347 A 1 
ATOM 2658 C CD2 . HIS A 0 347 . 11.548   12.355  -14.163  1.00 96.94 347 A 1 
ATOM 2659 N ND1 . HIS A 0 347 . 11.016   13.825  -15.766  1.00 96.94 347 A 1 
ATOM 2660 C CE1 . HIS A 0 347 . 10.805   14.385  -14.578  1.00 96.94 347 A 1 
ATOM 2661 N NE2 . HIS A 0 347 . 11.065   13.509  -13.600  1.00 96.94 347 A 1 
ATOM 2662 N N   . GLU A 0 348 . 12.158   8.867   -14.202  1.00 97.25 348 A 1 
ATOM 2663 C CA  . GLU A 0 348 . 11.195   8.090   -13.400  1.00 97.25 348 A 1 
ATOM 2664 C C   . GLU A 0 348 . 10.618   8.932   -12.248  1.00 97.25 348 A 1 
ATOM 2665 C CB  . GLU A 0 348 . 11.811   6.769   -12.882  1.00 97.25 348 A 1 
ATOM 2666 O O   . GLU A 0 348 . 11.346   9.586   -11.499  1.00 97.25 348 A 1 
ATOM 2667 C CG  . GLU A 0 348 . 10.729   5.786   -12.375  1.00 97.25 348 A 1 
ATOM 2668 C CD  . GLU A 0 348 . 11.263   4.561   -11.605  1.00 97.25 348 A 1 
ATOM 2669 O OE1 . GLU A 0 348 . 10.598   3.497   -11.611  1.00 97.25 348 A 1 
ATOM 2670 O OE2 . GLU A 0 348 . 12.268   4.699   -10.867  1.00 97.25 348 A 1 
ATOM 2671 N N   . LYS A 0 349 . 9.299    8.866   -12.052  1.00 97.40 349 A 1 
ATOM 2672 C CA  . LYS A 0 349 . 8.587    9.322   -10.850  1.00 97.40 349 A 1 
ATOM 2673 C C   . LYS A 0 349 . 7.824    8.144   -10.254  1.00 97.40 349 A 1 
ATOM 2674 C CB  . LYS A 0 349 . 7.609    10.460  -11.181  1.00 97.40 349 A 1 
ATOM 2675 O O   . LYS A 0 349 . 7.052    7.502   -10.960  1.00 97.40 349 A 1 
ATOM 2676 C CG  . LYS A 0 349 . 8.283    11.690  -11.802  1.00 97.40 349 A 1 
ATOM 2677 C CD  . LYS A 0 349 . 7.237    12.785  -12.061  1.00 97.40 349 A 1 
ATOM 2678 C CE  . LYS A 0 349 . 7.762    13.894  -12.981  1.00 97.40 349 A 1 
ATOM 2679 N NZ  . LYS A 0 349 . 8.024    13.387  -14.359  1.00 97.40 349 A 1 
ATOM 2680 N N   . VAL A 0 350 . 7.988    7.892   -8.959   1.00 96.23 350 A 1 
ATOM 2681 C CA  . VAL A 0 350 . 7.255    6.859   -8.212   1.00 96.23 350 A 1 
ATOM 2682 C C   . VAL A 0 350 . 6.664    7.468   -6.949   1.00 96.23 350 A 1 
ATOM 2683 C CB  . VAL A 0 350 . 8.154    5.655   -7.860   1.00 96.23 350 A 1 
ATOM 2684 O O   . VAL A 0 350 . 7.374    8.140   -6.203   1.00 96.23 350 A 1 
ATOM 2685 C CG1 . VAL A 0 350 . 7.360    4.540   -7.164   1.00 96.23 350 A 1 
ATOM 2686 C CG2 . VAL A 0 350 . 8.793    5.046   -9.112   1.00 96.23 350 A 1 
ATOM 2687 N N   . SER A 0 351 . 5.392    7.196   -6.668   1.00 96.03 351 A 1 
ATOM 2688 C CA  . SER A 0 351 . 4.740    7.548   -5.405   1.00 96.03 351 A 1 
ATOM 2689 C C   . SER A 0 351 . 3.937    6.383   -4.827   1.00 96.03 351 A 1 
ATOM 2690 C CB  . SER A 0 351 . 3.874    8.805   -5.543   1.00 96.03 351 A 1 
ATOM 2691 O O   . SER A 0 351 . 3.395    5.548   -5.554   1.00 96.03 351 A 1 
ATOM 2692 O OG  . SER A 0 351 . 2.859    8.638   -6.512   1.00 96.03 351 A 1 
ATOM 2693 N N   . TYR A 0 352 . 3.873    6.323   -3.498   1.00 96.33 352 A 1 
ATOM 2694 C CA  . TYR A 0 352 . 3.068    5.372   -2.739   1.00 96.33 352 A 1 
ATOM 2695 C C   . TYR A 0 352 . 2.473    6.053   -1.502   1.00 96.33 352 A 1 
ATOM 2696 C CB  . TYR A 0 352 . 3.914    4.153   -2.349   1.00 96.33 352 A 1 
ATOM 2697 O O   . TYR A 0 352 . 3.216    6.549   -0.651   1.00 96.33 352 A 1 
ATOM 2698 C CG  . TYR A 0 352 . 3.200    3.182   -1.425   1.00 96.33 352 A 1 
ATOM 2699 C CD1 . TYR A 0 352 . 3.375    3.272   -0.029   1.00 96.33 352 A 1 
ATOM 2700 C CD2 . TYR A 0 352 . 2.325    2.218   -1.960   1.00 96.33 352 A 1 
ATOM 2701 C CE1 . TYR A 0 352 . 2.695    2.383   0.827    1.00 96.33 352 A 1 
ATOM 2702 C CE2 . TYR A 0 352 . 1.639    1.331   -1.109   1.00 96.33 352 A 1 
ATOM 2703 O OH  . TYR A 0 352 . 1.174    0.543   1.107    1.00 96.33 352 A 1 
ATOM 2704 C CZ  . TYR A 0 352 . 1.829    1.407   0.287    1.00 96.33 352 A 1 
ATOM 2705 N N   . ASP A 0 353 . 1.146    6.018   -1.389   1.00 94.58 353 A 1 
ATOM 2706 C CA  . ASP A 0 353 . 0.383    6.600   -0.284   1.00 94.58 353 A 1 
ATOM 2707 C C   . ASP A 0 353 . -0.480   5.524   0.387    1.00 94.58 353 A 1 
ATOM 2708 C CB  . ASP A 0 353 . -0.529   7.739   -0.779   1.00 94.58 353 A 1 
ATOM 2709 O O   . ASP A 0 353 . -1.289   4.868   -0.269   1.00 94.58 353 A 1 
ATOM 2710 C CG  . ASP A 0 353 . 0.171    8.947   -1.406   1.00 94.58 353 A 1 
ATOM 2711 O OD1 . ASP A 0 353 . 1.369    9.165   -1.119   1.00 94.58 353 A 1 
ATOM 2712 O OD2 . ASP A 0 353 . -0.543   9.733   -2.065   1.00 94.58 353 A 1 
ATOM 2713 N N   . GLN A 0 354 . -0.371   5.379   1.707    1.00 94.29 354 A 1 
ATOM 2714 C CA  . GLN A 0 354 . -1.201   4.490   2.522    1.00 94.29 354 A 1 
ATOM 2715 C C   . GLN A 0 354 . -1.828   5.284   3.672    1.00 94.29 354 A 1 
ATOM 2716 C CB  . GLN A 0 354 . -0.360   3.291   2.988    1.00 94.29 354 A 1 
ATOM 2717 O O   . GLN A 0 354 . -1.160   5.640   4.645    1.00 94.29 354 A 1 
ATOM 2718 C CG  . GLN A 0 354 . -1.072   2.347   3.975    1.00 94.29 354 A 1 
ATOM 2719 C CD  . GLN A 0 354 . -0.196   1.138   4.292    1.00 94.29 354 A 1 
ATOM 2720 N NE2 . GLN A 0 354 . -0.350   0.014   3.634    1.00 94.29 354 A 1 
ATOM 2721 O OE1 . GLN A 0 354 . 0.638    1.156   5.182    1.00 94.29 354 A 1 
ATOM 2722 N N   . THR A 0 355 . -3.133   5.530   3.584    1.00 92.77 355 A 1 
ATOM 2723 C CA  . THR A 0 355 . -3.915   6.256   4.596    1.00 92.77 355 A 1 
ATOM 2724 C C   . THR A 0 355 . -4.881   5.300   5.281    1.00 92.77 355 A 1 
ATOM 2725 C CB  . THR A 0 355 . -4.701   7.424   3.981    1.00 92.77 355 A 1 
ATOM 2726 O O   . THR A 0 355 . -5.665   4.624   4.619    1.00 92.77 355 A 1 
ATOM 2727 C CG2 . THR A 0 355 . -5.334   8.315   5.053    1.00 92.77 355 A 1 
ATOM 2728 O OG1 . THR A 0 355 . -3.878   8.251   3.194    1.00 92.77 355 A 1 
ATOM 2729 N N   . ARG A 0 356 . -4.872   5.258   6.616    1.00 90.48 356 A 1 
ATOM 2730 C CA  . ARG A 0 356 . -5.779   4.428   7.421    1.00 90.48 356 A 1 
ATOM 2731 C C   . ARG A 0 356 . -6.423   5.265   8.520    1.00 90.48 356 A 1 
ATOM 2732 C CB  . ARG A 0 356 . -5.033   3.203   7.973    1.00 90.48 356 A 1 
ATOM 2733 O O   . ARG A 0 356 . -5.747   5.757   9.420    1.00 90.48 356 A 1 
ATOM 2734 C CG  . ARG A 0 356 . -4.442   2.328   6.853    1.00 90.48 356 A 1 
ATOM 2735 C CD  . ARG A 0 356 . -3.876   1.025   7.422    1.00 90.48 356 A 1 
ATOM 2736 N NE  . ARG A 0 356 . -3.489   0.090   6.346    1.00 90.48 356 A 1 
ATOM 2737 N NH1 . ARG A 0 356 . -1.499   -0.665  7.208    1.00 90.48 356 A 1 
ATOM 2738 N NH2 . ARG A 0 356 . -2.274   -1.523  5.310    1.00 90.48 356 A 1 
ATOM 2739 C CZ  . ARG A 0 356 . -2.432   -0.697  6.297    1.00 90.48 356 A 1 
ATOM 2740 N N   . ALA A 0 357 . -7.738   5.438   8.460    1.00 90.11 357 A 1 
ATOM 2741 C CA  . ALA A 0 357 . -8.515   6.243   9.396    1.00 90.11 357 A 1 
ATOM 2742 C C   . ALA A 0 357 . -9.595   5.390   10.067   1.00 90.11 357 A 1 
ATOM 2743 C CB  . ALA A 0 357 . -9.100   7.450   8.653    1.00 90.11 357 A 1 
ATOM 2744 O O   . ALA A 0 357 . -10.458  4.825   9.397    1.00 90.11 357 A 1 
ATOM 2745 N N   . LYS A 0 358 . -9.572   5.308   11.399   1.00 88.17 358 A 1 
ATOM 2746 C CA  . LYS A 0 358 . -10.526  4.514   12.187   1.00 88.17 358 A 1 
ATOM 2747 C C   . LYS A 0 358 . -11.145  5.396   13.263   1.00 88.17 358 A 1 
ATOM 2748 C CB  . LYS A 0 358 . -9.871   3.223   12.723   1.00 88.17 358 A 1 
ATOM 2749 O O   . LYS A 0 358 . -10.425  6.059   14.008   1.00 88.17 358 A 1 
ATOM 2750 C CG  . LYS A 0 358 . -9.211   2.430   11.574   1.00 88.17 358 A 1 
ATOM 2751 C CD  . LYS A 0 358 . -8.665   1.047   11.952   1.00 88.17 358 A 1 
ATOM 2752 C CE  . LYS A 0 358 . -7.719   0.547   10.842   1.00 88.17 358 A 1 
ATOM 2753 N NZ  . LYS A 0 358 . -8.399   -0.125  9.712    1.00 88.17 358 A 1 
ATOM 2754 N N   . ALA A 0 359 . -12.469  5.436   13.324   1.00 81.93 359 A 1 
ATOM 2755 C CA  . ALA A 0 359 . -13.232  6.275   14.237   1.00 81.93 359 A 1 
ATOM 2756 C C   . ALA A 0 359 . -14.321  5.455   14.930   1.00 81.93 359 A 1 
ATOM 2757 C CB  . ALA A 0 359 . -13.811  7.470   13.468   1.00 81.93 359 A 1 
ATOM 2758 O O   . ALA A 0 359 . -15.033  4.690   14.285   1.00 81.93 359 A 1 
ATOM 2759 N N   . TYR A 0 360 . -14.456  5.661   16.232   1.00 80.14 360 A 1 
ATOM 2760 C CA  . TYR A 0 360 . -15.460  5.058   17.095   1.00 80.14 360 A 1 
ATOM 2761 C C   . TYR A 0 360 . -16.129  6.166   17.912   1.00 80.14 360 A 1 
ATOM 2762 C CB  . TYR A 0 360 . -14.813  3.994   17.996   1.00 80.14 360 A 1 
ATOM 2763 O O   . TYR A 0 360 . -15.479  7.142   18.303   1.00 80.14 360 A 1 
ATOM 2764 C CG  . TYR A 0 360 . -14.058  2.910   17.241   1.00 80.14 360 A 1 
ATOM 2765 C CD1 . TYR A 0 360 . -14.732  1.754   16.801   1.00 80.14 360 A 1 
ATOM 2766 C CD2 . TYR A 0 360 . -12.684  3.069   16.965   1.00 80.14 360 A 1 
ATOM 2767 C CE1 . TYR A 0 360 . -14.036  0.758   16.089   1.00 80.14 360 A 1 
ATOM 2768 C CE2 . TYR A 0 360 . -11.983  2.076   16.255   1.00 80.14 360 A 1 
ATOM 2769 O OH  . TYR A 0 360 . -11.983  -0.049  15.139   1.00 80.14 360 A 1 
ATOM 2770 C CZ  . TYR A 0 360 . -12.661  0.916   15.817   1.00 80.14 360 A 1 
ATOM 2771 N N   . SER A 0 361 . -17.426  6.010   18.135   1.00 63.16 361 A 1 
ATOM 2772 C CA  . SER A 0 361 . -18.326  6.884   18.888   1.00 63.16 361 A 1 
ATOM 2773 C C   . SER A 0 361 . -19.294  5.928   19.591   1.00 63.16 361 A 1 
ATOM 2774 C CB  . SER A 0 361 . -19.027  7.804   17.874   1.00 63.16 361 A 1 
ATOM 2775 O O   . SER A 0 361 . -19.786  5.029   18.922   1.00 63.16 361 A 1 
ATOM 2776 O OG  . SER A 0 361 . -19.526  8.995   18.445   1.00 63.16 361 A 1 
ATOM 2777 N N   . ALA A 0 362 . -19.353  5.906   20.917   1.00 56.37 362 A 1 
ATOM 2778 C CA  . ALA A 0 362 . -20.116  6.801   21.794   1.00 56.37 362 A 1 
ATOM 2779 C C   . ALA A 0 362 . -21.541  6.282   22.024   1.00 56.37 362 A 1 
ATOM 2780 C CB  . ALA A 0 362 . -20.080  8.280   21.396   1.00 56.37 362 A 1 
ATOM 2781 O O   . ALA A 0 362 . -22.191  5.803   21.095   1.00 56.37 362 A 1 
ATOM 2782 N N   . GLU A 0 363 . -21.960  6.318   23.284   1.00 63.26 363 A 1 
ATOM 2783 C CA  . GLU A 0 363 . -23.058  5.524   23.842   1.00 63.26 363 A 1 
ATOM 2784 C C   . GLU A 0 363 . -23.627  6.264   25.060   1.00 63.26 363 A 1 
ATOM 2785 C CB  . GLU A 0 363 . -22.539  4.139   24.306   1.00 63.26 363 A 1 
ATOM 2786 O O   . GLU A 0 363 . -22.855  6.899   25.781   1.00 63.26 363 A 1 
ATOM 2787 C CG  . GLU A 0 363 . -21.635  3.381   23.308   1.00 63.26 363 A 1 
ATOM 2788 C CD  . GLU A 0 363 . -21.021  2.086   23.866   1.00 63.26 363 A 1 
ATOM 2789 O OE1 . GLU A 0 363 . -20.068  1.593   23.215   1.00 63.26 363 A 1 
ATOM 2790 O OE2 . GLU A 0 363 . -21.463  1.620   24.943   1.00 63.26 363 A 1 
ATOM 2791 N N   . SER A 0 364 . -24.925  6.154   25.325   1.00 76.13 364 A 1 
ATOM 2792 C CA  . SER A 0 364 . -25.587  6.721   26.507   1.00 76.13 364 A 1 
ATOM 2793 C C   . SER A 0 364 . -26.548  5.713   27.137   1.00 76.13 364 A 1 
ATOM 2794 C CB  . SER A 0 364 . -26.292  8.047   26.182   1.00 76.13 364 A 1 
ATOM 2795 O O   . SER A 0 364 . -27.188  4.933   26.433   1.00 76.13 364 A 1 
ATOM 2796 O OG  . SER A 0 364 . -27.052  7.974   24.986   1.00 76.13 364 A 1 
ATOM 2797 N N   . TYR A 0 365 . -26.639  5.720   28.466   1.00 74.45 365 A 1 
ATOM 2798 C CA  . TYR A 0 365 . -27.576  4.915   29.251   1.00 74.45 365 A 1 
ATOM 2799 C C   . TYR A 0 365 . -28.218  5.777   30.333   1.00 74.45 365 A 1 
ATOM 2800 C CB  . TYR A 0 365 . -26.846  3.737   29.918   1.00 74.45 365 A 1 
ATOM 2801 O O   . TYR A 0 365 . -27.492  6.358   31.143   1.00 74.45 365 A 1 
ATOM 2802 C CG  . TYR A 0 365 . -27.717  2.890   30.838   1.00 74.45 365 A 1 
ATOM 2803 C CD1 . TYR A 0 365 . -27.867  3.239   32.197   1.00 74.45 365 A 1 
ATOM 2804 C CD2 . TYR A 0 365 . -28.391  1.760   30.336   1.00 74.45 365 A 1 
ATOM 2805 C CE1 . TYR A 0 365 . -28.658  2.453   33.058   1.00 74.45 365 A 1 
ATOM 2806 C CE2 . TYR A 0 365 . -29.176  0.964   31.194   1.00 74.45 365 A 1 
ATOM 2807 O OH  . TYR A 0 365 . -30.020  0.497   33.390   1.00 74.45 365 A 1 
ATOM 2808 C CZ  . TYR A 0 365 . -29.303  1.303   32.559   1.00 74.45 365 A 1 
ATOM 2809 N N   . ASP A 0 366 . -29.545  5.745   30.419   1.00 83.31 366 A 1 
ATOM 2810 C CA  . ASP A 0 366 . -30.306  6.324   31.523   1.00 83.31 366 A 1 
ATOM 2811 C C   . ASP A 0 366 . -31.145  5.258   32.232   1.00 83.31 366 A 1 
ATOM 2812 C CB  . ASP A 0 366 . -31.222  7.461   31.063   1.00 83.31 366 A 1 
ATOM 2813 O O   . ASP A 0 366 . -31.712  4.351   31.617   1.00 83.31 366 A 1 
ATOM 2814 C CG  . ASP A 0 366 . -30.504  8.524   30.238   1.00 83.31 366 A 1 
ATOM 2815 O OD1 . ASP A 0 366 . -29.703  9.268   30.848   1.00 83.31 366 A 1 
ATOM 2816 O OD2 . ASP A 0 366 . -30.810  8.599   29.025   1.00 83.31 366 A 1 
ATOM 2817 N N   . GLU A 0 367 . -31.286  5.414   33.542   1.00 81.97 367 A 1 
ATOM 2818 C CA  . GLU A 0 367 . -32.267  4.712   34.362   1.00 81.97 367 A 1 
ATOM 2819 C C   . GLU A 0 367 . -32.828  5.680   35.399   1.00 81.97 367 A 1 
ATOM 2820 C CB  . GLU A 0 367 . -31.608  3.482   35.001   1.00 81.97 367 A 1 
ATOM 2821 O O   . GLU A 0 367 . -32.063  6.366   36.078   1.00 81.97 367 A 1 
ATOM 2822 C CG  . GLU A 0 367 . -32.491  2.768   36.037   1.00 81.97 367 A 1 
ATOM 2823 C CD  . GLU A 0 367 . -32.011  1.342   36.343   1.00 81.97 367 A 1 
ATOM 2824 O OE1 . GLU A 0 367 . -32.820  0.548   36.876   1.00 81.97 367 A 1 
ATOM 2825 O OE2 . GLU A 0 367 . -30.931  0.906   35.870   1.00 81.97 367 A 1 
ATOM 2826 N N   . TRP A 0 368 . -34.150  5.741   35.530   1.00 84.62 368 A 1 
ATOM 2827 C CA  . TRP A 0 368 . -34.829  6.633   36.465   1.00 84.62 368 A 1 
ATOM 2828 C C   . TRP A 0 368 . -36.097  6.001   37.040   1.00 84.62 368 A 1 
ATOM 2829 C CB  . TRP A 0 368 . -35.111  7.983   35.792   1.00 84.62 368 A 1 
ATOM 2830 O O   . TRP A 0 368 . -36.763  5.191   36.396   1.00 84.62 368 A 1 
ATOM 2831 C CG  . TRP A 0 368 . -35.881  7.926   34.506   1.00 84.62 368 A 1 
ATOM 2832 C CD1 . TRP A 0 368 . -35.335  7.869   33.269   1.00 84.62 368 A 1 
ATOM 2833 C CD2 . TRP A 0 368 . -37.328  7.881   34.305   1.00 84.62 368 A 1 
ATOM 2834 C CE2 . TRP A 0 368 . -37.587  7.833   32.902   1.00 84.62 368 A 1 
ATOM 2835 C CE3 . TRP A 0 368 . -38.449  7.856   35.166   1.00 84.62 368 A 1 
ATOM 2836 N NE1 . TRP A 0 368 . -36.335  7.816   32.319   1.00 84.62 368 A 1 
ATOM 2837 C CH2 . TRP A 0 368 . -39.981  7.739   33.265   1.00 84.62 368 A 1 
ATOM 2838 C CZ2 . TRP A 0 368 . -38.889  7.775   32.380   1.00 84.62 368 A 1 
ATOM 2839 C CZ3 . TRP A 0 368 . -39.758  7.782   34.653   1.00 84.62 368 A 1 
ATOM 2840 N N   . ASP A 0 369 . -36.416  6.392   38.269   1.00 84.31 369 A 1 
ATOM 2841 C CA  . ASP A 0 369 . -37.527  5.887   39.072   1.00 84.31 369 A 1 
ATOM 2842 C C   . ASP A 0 369 . -38.158  7.033   39.881   1.00 84.31 369 A 1 
ATOM 2843 C CB  . ASP A 0 369 . -37.006  4.762   39.985   1.00 84.31 369 A 1 
ATOM 2844 O O   . ASP A 0 369 . -37.478  7.995   40.260   1.00 84.31 369 A 1 
ATOM 2845 C CG  . ASP A 0 369 . -38.095  3.812   40.494   1.00 84.31 369 A 1 
ATOM 2846 O OD1 . ASP A 0 369 . -39.282  4.040   40.168   1.00 84.31 369 A 1 
ATOM 2847 O OD2 . ASP A 0 369 . -37.699  2.829   41.160   1.00 84.31 369 A 1 
ATOM 2848 N N   . ASN A 0 370 . -39.463  6.947   40.117   1.00 82.94 370 A 1 
ATOM 2849 C CA  . ASN A 0 370 . -40.283  7.956   40.783   1.00 82.94 370 A 1 
ATOM 2850 C C   . ASN A 0 370 . -41.469  7.256   41.468   1.00 82.94 370 A 1 
ATOM 2851 C CB  . ASN A 0 370 . -40.724  9.000   39.728   1.00 82.94 370 A 1 
ATOM 2852 O O   . ASN A 0 370 . -42.499  7.020   40.827   1.00 82.94 370 A 1 
ATOM 2853 C CG  . ASN A 0 370 . -41.544  10.161  40.281   1.00 82.94 370 A 1 
ATOM 2854 N ND2 . ASN A 0 370 . -42.738  9.909   40.767   1.00 82.94 370 A 1 
ATOM 2855 O OD1 . ASN A 0 370 . -41.139  11.318  40.217   1.00 82.94 370 A 1 
ATOM 2856 N N   . GLU A 0 371 . -41.348  6.985   42.766   1.00 81.37 371 A 1 
ATOM 2857 C CA  . GLU A 0 371 . -42.466  6.594   43.633   1.00 81.37 371 A 1 
ATOM 2858 C C   . GLU A 0 371 . -43.061  7.849   44.293   1.00 81.37 371 A 1 
ATOM 2859 C CB  . GLU A 0 371 . -42.026  5.582   44.715   1.00 81.37 371 A 1 
ATOM 2860 O O   . GLU A 0 371 . -42.342  8.607   44.940   1.00 81.37 371 A 1 
ATOM 2861 C CG  . GLU A 0 371 . -41.493  4.234   44.187   1.00 81.37 371 A 1 
ATOM 2862 C CD  . GLU A 0 371 . -41.317  3.169   45.298   1.00 81.37 371 A 1 
ATOM 2863 O OE1 . GLU A 0 371 . -41.498  1.961   45.005   1.00 81.37 371 A 1 
ATOM 2864 O OE2 . GLU A 0 371 . -41.044  3.536   46.467   1.00 81.37 371 A 1 
ATOM 2865 N N   . ASP A 0 372 . -44.369  8.043   44.156   1.00 78.07 372 A 1 
ATOM 2866 C CA  . ASP A 0 372 . -45.183  9.041   44.857   1.00 78.07 372 A 1 
ATOM 2867 C C   . ASP A 0 372 . -46.209  8.262   45.699   1.00 78.07 372 A 1 
ATOM 2868 C CB  . ASP A 0 372 . -45.828  9.968   43.813   1.00 78.07 372 A 1 
ATOM 2869 O O   . ASP A 0 372 . -46.948  7.414   45.190   1.00 78.07 372 A 1 
ATOM 2870 C CG  . ASP A 0 372 . -46.730  11.076  44.375   1.00 78.07 372 A 1 
ATOM 2871 O OD1 . ASP A 0 372 . -47.203  10.932  45.529   1.00 78.07 372 A 1 
ATOM 2872 O OD2 . ASP A 0 372 . -46.964  12.041  43.605   1.00 78.07 372 A 1 
ATOM 2873 N N   . ALA A 0 373 . -46.183  8.443   47.019   1.00 75.66 373 A 1 
ATOM 2874 C CA  . ALA A 0 373 . -46.886  7.563   47.953   1.00 75.66 373 A 1 
ATOM 2875 C C   . ALA A 0 373 . -47.675  8.337   49.019   1.00 75.66 373 A 1 
ATOM 2876 C CB  . ALA A 0 373 . -45.878  6.542   48.506   1.00 75.66 373 A 1 
ATOM 2877 O O   . ALA A 0 373 . -47.717  7.920   50.186   1.00 75.66 373 A 1 
ATOM 2878 N N   . ASP A 0 374 . -48.279  9.456   48.627   1.00 75.43 374 A 1 
ATOM 2879 C CA  . ASP A 0 374 . -48.970  10.402  49.507   1.00 75.43 374 A 1 
ATOM 2880 C C   . ASP A 0 374 . -50.086  9.763   50.368   1.00 75.43 374 A 1 
ATOM 2881 C CB  . ASP A 0 374 . -49.494  11.569  48.647   1.00 75.43 374 A 1 
ATOM 2882 O O   . ASP A 0 374 . -50.816  8.857   49.948   1.00 75.43 374 A 1 
ATOM 2883 C CG  . ASP A 0 374 . -49.875  12.798  49.475   1.00 75.43 374 A 1 
ATOM 2884 O OD1 . ASP A 0 374 . -49.375  12.902  50.620   1.00 75.43 374 A 1 
ATOM 2885 O OD2 . ASP A 0 374 . -50.780  13.554  49.054   1.00 75.43 374 A 1 
ATOM 2886 N N   . LYS A 0 375 . -50.229  10.200  51.627   1.00 66.58 375 A 1 
ATOM 2887 C CA  . LYS A 0 375 . -51.233  9.666   52.574   1.00 66.58 375 A 1 
ATOM 2888 C C   . LYS A 0 375 . -51.849  10.774  53.407   1.00 66.58 375 A 1 
ATOM 2889 C CB  . LYS A 0 375 . -50.628  8.596   53.500   1.00 66.58 375 A 1 
ATOM 2890 O O   . LYS A 0 375 . -51.174  11.430  54.198   1.00 66.58 375 A 1 
ATOM 2891 C CG  . LYS A 0 375 . -50.245  7.323   52.739   1.00 66.58 375 A 1 
ATOM 2892 C CD  . LYS A 0 375 . -49.470  6.332   53.617   1.00 66.58 375 A 1 
ATOM 2893 C CE  . LYS A 0 375 . -48.731  5.312   52.738   1.00 66.58 375 A 1 
ATOM 2894 N NZ  . LYS A 0 375 . -47.623  5.952   51.976   1.00 66.58 375 A 1 
ATOM 2895 N N   . TRP A 0 376 . -53.174  10.883  53.345   1.00 66.64 376 A 1 
ATOM 2896 C CA  . TRP A 0 376 . -53.940  11.893  54.073   1.00 66.64 376 A 1 
ATOM 2897 C C   . TRP A 0 376 . -54.994  11.268  55.002   1.00 66.64 376 A 1 
ATOM 2898 C CB  . TRP A 0 376 . -54.500  12.920  53.080   1.00 66.64 376 A 1 
ATOM 2899 O O   . TRP A 0 376 . -55.885  10.516  54.595   1.00 66.64 376 A 1 
ATOM 2900 C CG  . TRP A 0 376 . -55.205  12.388  51.870   1.00 66.64 376 A 1 
ATOM 2901 C CD1 . TRP A 0 376 . -54.617  12.117  50.680   1.00 66.64 376 A 1 
ATOM 2902 C CD2 . TRP A 0 376 . -56.629  12.129  51.681   1.00 66.64 376 A 1 
ATOM 2903 C CE2 . TRP A 0 376 . -56.837  11.725  50.327   1.00 66.64 376 A 1 
ATOM 2904 C CE3 . TRP A 0 376 . -57.770  12.216  52.511   1.00 66.64 376 A 1 
ATOM 2905 N NE1 . TRP A 0 376 . -55.573  11.702  49.773   1.00 66.64 376 A 1 
ATOM 2906 C CH2 . TRP A 0 376 . -59.231  11.541  50.673   1.00 66.64 376 A 1 
ATOM 2907 C CZ2 . TRP A 0 376 . -58.115  11.437  49.824   1.00 66.64 376 A 1 
ATOM 2908 C CZ3 . TRP A 0 376 . -59.058  11.924  52.017   1.00 66.64 376 A 1 
ATOM 2909 N N   . GLY A 0 377 . -54.896  11.587  56.297   1.00 58.76 377 A 1 
ATOM 2910 C CA  . GLY A 0 377 . -55.834  11.137  57.328   1.00 58.76 377 A 1 
ATOM 2911 C C   . GLY A 0 377 . -56.990  12.118  57.541   1.00 58.76 377 A 1 
ATOM 2912 O O   . GLY A 0 377 . -56.785  13.228  58.030   1.00 58.76 377 A 1 
ATOM 2913 N N   . ALA A 0 378 . -58.226  11.701  57.256   1.00 56.65 378 A 1 
ATOM 2914 C CA  . ALA A 0 378 . -59.413  12.528  57.475   1.00 56.65 378 A 1 
ATOM 2915 C C   . ALA A 0 378 . -59.895  12.447  58.941   1.00 56.65 378 A 1 
ATOM 2916 C CB  . ALA A 0 378 . -60.493  12.122  56.466   1.00 56.65 378 A 1 
ATOM 2917 O O   . ALA A 0 378 . -60.320  11.392  59.421   1.00 56.65 378 A 1 
ATOM 2918 N N   . GLN A 0 379 . -59.856  13.572  59.664   1.00 54.64 379 A 1 
ATOM 2919 C CA  . GLN A 0 379 . -60.211  13.636  61.087   1.00 54.64 379 A 1 
ATOM 2920 C C   . GLN A 0 379 . -61.709  13.928  61.309   1.00 54.64 379 A 1 
ATOM 2921 C CB  . GLN A 0 379 . -59.288  14.643  61.795   1.00 54.64 379 A 1 
ATOM 2922 O O   . GLN A 0 379 . -62.165  15.066  61.191   1.00 54.64 379 A 1 
ATOM 2923 C CG  . GLN A 0 379 . -59.422  14.563  63.326   1.00 54.64 379 A 1 
ATOM 2924 C CD  . GLN A 0 379 . -58.449  15.474  64.073   1.00 54.64 379 A 1 
ATOM 2925 N NE2 . GLN A 0 379 . -58.478  15.473  65.387   1.00 54.64 379 A 1 
ATOM 2926 O OE1 . GLN A 0 379 . -57.649  16.202  63.517   1.00 54.64 379 A 1 
ATOM 2927 N N   . ALA A 0 380 . -62.476  12.901  61.688   1.00 49.56 380 A 1 
ATOM 2928 C CA  . ALA A 0 380 . -63.896  13.010  62.039   1.00 49.56 380 A 1 
ATOM 2929 C C   . ALA A 0 380 . -64.122  13.129  63.562   1.00 49.56 380 A 1 
ATOM 2930 C CB  . ALA A 0 380 . -64.645  11.820  61.429   1.00 49.56 380 A 1 
ATOM 2931 O O   . ALA A 0 380 . -63.401  12.527  64.357   1.00 49.56 380 A 1 
ATOM 2932 N N   . TRP A 0 381 . -65.143  13.891  63.970   1.00 45.30 381 A 1 
ATOM 2933 C CA  . TRP A 0 381 . -65.461  14.181  65.376   1.00 45.30 381 A 1 
ATOM 2934 C C   . TRP A 0 381 . -66.599  13.271  65.884   1.00 45.30 381 A 1 
ATOM 2935 C CB  . TRP A 0 381 . -65.820  15.673  65.534   1.00 45.30 381 A 1 
ATOM 2936 O O   . TRP A 0 381 . -67.626  13.137  65.219   1.00 45.30 381 A 1 
ATOM 2937 C CG  . TRP A 0 381 . -64.745  16.704  65.285   1.00 45.30 381 A 1 
ATOM 2938 C CD1 . TRP A 0 381 . -63.933  16.784  64.202   1.00 45.30 381 A 1 
ATOM 2939 C CD2 . TRP A 0 381 . -64.386  17.859  66.118   1.00 45.30 381 A 1 
ATOM 2940 C CE2 . TRP A 0 381 . -63.343  18.587  65.467   1.00 45.30 381 A 1 
ATOM 2941 C CE3 . TRP A 0 381 . -64.837  18.371  67.356   1.00 45.30 381 A 1 
ATOM 2942 N NE1 . TRP A 0 381 . -63.100  17.879  64.312   1.00 45.30 381 A 1 
ATOM 2943 C CH2 . TRP A 0 381 . -63.255  20.234  67.239   1.00 45.30 381 A 1 
ATOM 2944 C CZ2 . TRP A 0 381 . -62.781  19.754  66.007   1.00 45.30 381 A 1 
ATOM 2945 C CZ3 . TRP A 0 381 . -64.280  19.542  67.911   1.00 45.30 381 A 1 
ATOM 2946 N N   . GLY A 0 382 . -66.442  12.677  67.073   1.00 49.43 382 A 1 
ATOM 2947 C CA  . GLY A 0 382 . -67.416  11.786  67.729   1.00 49.43 382 A 1 
ATOM 2948 C C   . GLY A 0 382 . -67.475  12.030  69.244   1.00 49.43 382 A 1 
ATOM 2949 O O   . GLY A 0 382 . -66.552  12.625  69.792   1.00 49.43 382 A 1 
ATOM 2950 N N   . LYS A 0 383 . -68.578  11.642  69.903   1.00 44.22 383 A 1 
ATOM 2951 C CA  . LYS A 0 383 . -68.942  12.123  71.253   1.00 44.22 383 A 1 
ATOM 2952 C C   . LYS A 0 383 . -68.497  11.255  72.439   1.00 44.22 383 A 1 
ATOM 2953 C CB  . LYS A 0 383 . -70.450  12.407  71.341   1.00 44.22 383 A 1 
ATOM 2954 O O   . LYS A 0 383 . -68.308  10.049  72.334   1.00 44.22 383 A 1 
ATOM 2955 C CG  . LYS A 0 383 . -70.812  13.753  70.703   1.00 44.22 383 A 1 
ATOM 2956 C CD  . LYS A 0 383 . -72.263  14.102  71.043   1.00 44.22 383 A 1 
ATOM 2957 C CE  . LYS A 0 383 . -72.593  15.496  70.512   1.00 44.22 383 A 1 
ATOM 2958 N NZ  . LYS A 0 383 . -73.957  15.900  70.924   1.00 44.22 383 A 1 
ATOM 2959 N N   . ASP A 0 384 . -68.447  11.950  73.566   1.00 32.51 384 A 1 
ATOM 2960 C CA  . ASP A 0 384 . -68.006  11.658  74.928   1.00 32.51 384 A 1 
ATOM 2961 C C   . ASP A 0 384 . -69.187  11.478  75.908   1.00 32.51 384 A 1 
ATOM 2962 C CB  . ASP A 0 384 . -67.144  12.871  75.357   1.00 32.51 384 A 1 
ATOM 2963 O O   . ASP A 0 384 . -70.182  12.200  75.799   1.00 32.51 384 A 1 
ATOM 2964 C CG  . ASP A 0 384 . -67.823  14.265  75.220   1.00 32.51 384 A 1 
ATOM 2965 O OD1 . ASP A 0 384 . -68.493  14.535  74.184   1.00 32.51 384 A 1 
ATOM 2966 O OD2 . ASP A 0 384 . -67.631  15.099  76.128   1.00 32.51 384 A 1 
ATOM 2967 N N   . ARG A 0 385 . -69.101  10.534  76.868   1.00 44.46 385 A 1 
ATOM 2968 C CA  . ARG A 0 385 . -70.042  10.391  78.008   1.00 44.46 385 A 1 
ATOM 2969 C C   . ARG A 0 385 . -69.458  9.601   79.192   1.00 44.46 385 A 1 
ATOM 2970 C CB  . ARG A 0 385 . -71.339  9.656   77.600   1.00 44.46 385 A 1 
ATOM 2971 O O   . ARG A 0 385 . -69.203  8.408   79.063   1.00 44.46 385 A 1 
ATOM 2972 C CG  . ARG A 0 385 . -72.274  10.439  76.667   1.00 44.46 385 A 1 
ATOM 2973 C CD  . ARG A 0 385 . -73.677  9.838   76.604   1.00 44.46 385 A 1 
ATOM 2974 N NE  . ARG A 0 385 . -74.392  10.008  77.883   1.00 44.46 385 A 1 
ATOM 2975 N NH1 . ARG A 0 385 . -76.415  9.184   77.199   1.00 44.46 385 A 1 
ATOM 2976 N NH2 . ARG A 0 385 . -76.141  9.849   79.319   1.00 44.46 385 A 1 
ATOM 2977 C CZ  . ARG A 0 385 . -75.644  9.682   78.127   1.00 44.46 385 A 1 
ATOM 2978 N N   . ASP A 0 386 . -69.458  10.205  80.378   1.00 37.82 386 A 1 
ATOM 2979 C CA  . ASP A 0 386 . -69.056  9.580   81.651   1.00 37.82 386 A 1 
ATOM 2980 C C   . ASP A 0 386 . -70.243  9.449   82.627   1.00 37.82 386 A 1 
ATOM 2981 C CB  . ASP A 0 386 . -67.877  10.338  82.307   1.00 37.82 386 A 1 
ATOM 2982 O O   . ASP A 0 386 . -71.191  10.240  82.591   1.00 37.82 386 A 1 
ATOM 2983 C CG  . ASP A 0 386 . -67.395  11.541  81.492   1.00 37.82 386 A 1 
ATOM 2984 O OD1 . ASP A 0 386 . -66.613  11.311  80.548   1.00 37.82 386 A 1 
ATOM 2985 O OD2 . ASP A 0 386 . -67.919  12.645  81.760   1.00 37.82 386 A 1 
ATOM 2986 N N   . VAL A 0 387 . -70.209  8.455   83.530   1.00 43.27 387 A 1 
ATOM 2987 C CA  . VAL A 0 387 . -71.160  8.332   84.658   1.00 43.27 387 A 1 
ATOM 2988 C C   . VAL A 0 387 . -70.474  7.752   85.899   1.00 43.27 387 A 1 
ATOM 2989 C CB  . VAL A 0 387 . -72.405  7.478   84.317   1.00 43.27 387 A 1 
ATOM 2990 O O   . VAL A 0 387 . -69.889  6.672   85.856   1.00 43.27 387 A 1 
ATOM 2991 C CG1 . VAL A 0 387 . -73.410  7.484   85.484   1.00 43.27 387 A 1 
ATOM 2992 C CG2 . VAL A 0 387 . -73.182  7.969   83.087   1.00 43.27 387 A 1 
ATOM 2993 N N   . LEU A 0 388 . -70.618  8.436   87.038   1.00 31.80 388 A 1 
ATOM 2994 C CA  . LEU A 0 388 . -70.029  8.068   88.328   1.00 31.80 388 A 1 
ATOM 2995 C C   . LEU A 0 388 . -71.098  7.948   89.431   1.00 31.80 388 A 1 
ATOM 2996 C CB  . LEU A 0 388 . -68.938  9.114   88.647   1.00 31.80 388 A 1 
ATOM 2997 O O   . LEU A 0 388 . -71.938  8.829   89.583   1.00 31.80 388 A 1 
ATOM 2998 C CG  . LEU A 0 388 . -68.236  8.942   90.013   1.00 31.80 388 A 1 
ATOM 2999 C CD1 . LEU A 0 388 . -66.720  9.063   89.881   1.00 31.80 388 A 1 
ATOM 3000 C CD2 . LEU A 0 388 . -68.704  9.996   91.021   1.00 31.80 388 A 1 
ATOM 3001 N N   . GLY A 0 389 . -70.992  6.904   90.267   1.00 30.97 389 A 1 
ATOM 3002 C CA  . GLY A 0 389 . -71.533  6.902   91.635   1.00 30.97 389 A 1 
ATOM 3003 C C   . GLY A 0 389 . -72.690  5.940   91.949   1.00 30.97 389 A 1 
ATOM 3004 O O   . GLY A 0 389 . -73.825  6.146   91.537   1.00 30.97 389 A 1 
ATOM 3005 N N   . ALA A 0 390 . -72.418  4.953   92.812   1.00 37.58 390 A 1 
ATOM 3006 C CA  . ALA A 0 390 . -73.418  4.250   93.625   1.00 37.58 390 A 1 
ATOM 3007 C C   . ALA A 0 390 . -72.746  3.663   94.884   1.00 37.58 390 A 1 
ATOM 3008 C CB  . ALA A 0 390 . -74.081  3.146   92.789   1.00 37.58 390 A 1 
ATOM 3009 O O   . ALA A 0 390 . -71.881  2.793   94.775   1.00 37.58 390 A 1 
ATOM 3010 N N   . SER A 0 391 . -73.105  4.135   96.083   1.00 34.33 391 A 1 
ATOM 3011 C CA  . SER A 0 391 . -72.427  3.764   97.336   1.00 34.33 391 A 1 
ATOM 3012 C C   . SER A 0 391 . -73.386  3.319   98.449   1.00 34.33 391 A 1 
ATOM 3013 C CB  . SER A 0 391 . -71.530  4.917   97.814   1.00 34.33 391 A 1 
ATOM 3014 O O   . SER A 0 391 . -74.406  3.949   98.692   1.00 34.33 391 A 1 
ATOM 3015 O OG  . SER A 0 391 . -72.270  6.107   97.996   1.00 34.33 391 A 1 
ATOM 3016 N N   . SER A 0 392 . -72.975  2.277   99.189   1.00 31.67 392 A 1 
ATOM 3017 C CA  . SER A 0 392 . -73.440  1.866   100.535  1.00 31.67 392 A 1 
ATOM 3018 C C   . SER A 0 392 . -74.940  1.585   100.782  1.00 31.67 392 A 1 
ATOM 3019 C CB  . SER A 0 392 . -72.934  2.879   101.577  1.00 31.67 392 A 1 
ATOM 3020 O O   . SER A 0 392 . -75.773  2.459   100.605  1.00 31.67 392 A 1 
ATOM 3021 O OG  . SER A 0 392 . -73.470  4.174   101.386  1.00 31.67 392 A 1 
ATOM 3022 N N   . TYR A 0 393 . -75.271  0.419   101.370  1.00 31.65 393 A 1 
ATOM 3023 C CA  . TYR A 0 393 . -75.771  0.311   102.766  1.00 31.65 393 A 1 
ATOM 3024 C C   . TYR A 0 393 . -76.147  -1.132  103.189  1.00 31.65 393 A 1 
ATOM 3025 C CB  . TYR A 0 393 . -76.999  1.211   103.065  1.00 31.65 393 A 1 
ATOM 3026 O O   . TYR A 0 393 . -76.661  -1.906  102.394  1.00 31.65 393 A 1 
ATOM 3027 C CG  . TYR A 0 393 . -76.697  2.294   104.090  1.00 31.65 393 A 1 
ATOM 3028 C CD1 . TYR A 0 393 . -76.965  2.067   105.455  1.00 31.65 393 A 1 
ATOM 3029 C CD2 . TYR A 0 393 . -76.121  3.516   103.689  1.00 31.65 393 A 1 
ATOM 3030 C CE1 . TYR A 0 393 . -76.657  3.057   106.410  1.00 31.65 393 A 1 
ATOM 3031 C CE2 . TYR A 0 393 . -75.805  4.504   104.640  1.00 31.65 393 A 1 
ATOM 3032 O OH  . TYR A 0 393 . -75.789  5.227   106.930  1.00 31.65 393 A 1 
ATOM 3033 C CZ  . TYR A 0 393 . -76.076  4.277   106.004  1.00 31.65 393 A 1 
ATOM 3034 N N   . GLY A 0 394 . -76.030  -1.424  104.496  1.00 34.81 394 A 1 
ATOM 3035 C CA  . GLY A 0 394 . -77.091  -2.145  105.231  1.00 34.81 394 A 1 
ATOM 3036 C C   . GLY A 0 394 . -76.937  -3.640  105.590  1.00 34.81 394 A 1 
ATOM 3037 O O   . GLY A 0 394 . -77.244  -4.500  104.781  1.00 34.81 394 A 1 
ATOM 3038 N N   . LYS A 0 395 . -76.686  -3.907  106.889  1.00 34.60 395 A 1 
ATOM 3039 C CA  . LYS A 0 395 . -76.955  -5.148  107.678  1.00 34.60 395 A 1 
ATOM 3040 C C   . LYS A 0 395 . -76.260  -6.452  107.211  1.00 34.60 395 A 1 
ATOM 3041 C CB  . LYS A 0 395 . -78.473  -5.357  107.833  1.00 34.60 395 A 1 
ATOM 3042 O O   . LYS A 0 395 . -76.527  -6.950  106.133  1.00 34.60 395 A 1 
ATOM 3043 C CG  . LYS A 0 395 . -79.160  -4.200  108.581  1.00 34.60 395 A 1 
ATOM 3044 C CD  . LYS A 0 395 . -80.676  -4.414  108.662  1.00 34.60 395 A 1 
ATOM 3045 C CE  . LYS A 0 395 . -81.334  -3.249  109.413  1.00 34.60 395 A 1 
ATOM 3046 N NZ  . LYS A 0 395 . -82.815  -3.361  109.406  1.00 34.60 395 A 1 
ATOM 3047 N N   . ALA A 0 396 . -75.329  -7.084  107.937  1.00 31.14 396 A 1 
ATOM 3048 C CA  . ALA A 0 396 . -75.155  -7.391  109.374  1.00 31.14 396 A 1 
ATOM 3049 C C   . ALA A 0 396 . -75.950  -8.613  109.888  1.00 31.14 396 A 1 
ATOM 3050 C CB  . ALA A 0 396 . -75.256  -6.183  110.319  1.00 31.14 396 A 1 
ATOM 3051 O O   . ALA A 0 396 . -77.166  -8.555  110.049  1.00 31.14 396 A 1 
ATOM 3052 N N   . ALA A 0 397 . -75.216  -9.684  110.223  1.00 31.25 397 A 1 
ATOM 3053 C CA  . ALA A 0 397 . -75.703  -10.886 110.904  1.00 31.25 397 A 1 
ATOM 3054 C C   . ALA A 0 397 . -74.592  -11.494 111.792  1.00 31.25 397 A 1 
ATOM 3055 C CB  . ALA A 0 397 . -76.228  -11.879 109.854  1.00 31.25 397 A 1 
ATOM 3056 O O   . ALA A 0 397 . -73.991  -12.513 111.463  1.00 31.25 397 A 1 
ATOM 3057 N N   . SER A 0 398 . -74.279  -10.840 112.914  1.00 33.64 398 A 1 
ATOM 3058 C CA  . SER A 0 398 . -73.383  -11.374 113.948  1.00 33.64 398 A 1 
ATOM 3059 C C   . SER A 0 398 . -74.194  -11.984 115.098  1.00 33.64 398 A 1 
ATOM 3060 C CB  . SER A 0 398 . -72.403  -10.296 114.439  1.00 33.64 398 A 1 
ATOM 3061 O O   . SER A 0 398 . -74.817  -11.277 115.887  1.00 33.64 398 A 1 
ATOM 3062 O OG  . SER A 0 398 . -73.046  -9.052  114.658  1.00 33.64 398 A 1 
ATOM 3063 N N   . SER A 0 399 . -74.170  -13.313 115.217  1.00 36.66 399 A 1 
ATOM 3064 C CA  . SER A 0 399 . -74.841  -14.057 116.293  1.00 36.66 399 A 1 
ATOM 3065 C C   . SER A 0 399 . -73.922  -15.149 116.844  1.00 36.66 399 A 1 
ATOM 3066 C CB  . SER A 0 399 . -76.169  -14.642 115.793  1.00 36.66 399 A 1 
ATOM 3067 O O   . SER A 0 399 . -73.784  -16.216 116.250  1.00 36.66 399 A 1 
ATOM 3068 O OG  . SER A 0 399 . -75.962  -15.497 114.687  1.00 36.66 399 A 1 
ATOM 3069 N N   . GLY A 0 400 . -73.257  -14.863 117.964  1.00 34.67 400 A 1 
ATOM 3070 C CA  . GLY A 0 400 . -72.410  -15.830 118.667  1.00 34.67 400 A 1 
ATOM 3071 C C   . GLY A 0 400 . -73.155  -16.634 119.740  1.00 34.67 400 A 1 
ATOM 3072 O O   . GLY A 0 400 . -74.375  -16.560 119.854  1.00 34.67 400 A 1 
ATOM 3073 N N   . LYS A 0 401 . -72.364  -17.294 120.599  1.00 31.82 401 A 1 
ATOM 3074 C CA  . LYS A 0 401 . -72.747  -18.093 121.783  1.00 31.82 401 A 1 
ATOM 3075 C C   . LYS A 0 401 . -73.274  -19.511 121.512  1.00 31.82 401 A 1 
ATOM 3076 C CB  . LYS A 0 401 . -73.690  -17.328 122.739  1.00 31.82 401 A 1 
ATOM 3077 O O   . LYS A 0 401 . -74.471  -19.762 121.521  1.00 31.82 401 A 1 
ATOM 3078 C CG  . LYS A 0 401 . -73.168  -15.947 123.150  1.00 31.82 401 A 1 
ATOM 3079 C CD  . LYS A 0 401 . -74.054  -15.333 124.239  1.00 31.82 401 A 1 
ATOM 3080 C CE  . LYS A 0 401 . -73.470  -13.972 124.632  1.00 31.82 401 A 1 
ATOM 3081 N NZ  . LYS A 0 401 . -74.112  -13.423 125.850  1.00 31.82 401 A 1 
ATOM 3082 N N   . TYR A 0 402 . -72.342  -20.462 121.540  1.00 33.63 402 A 1 
ATOM 3083 C CA  . TYR A 0 402 . -72.346  -21.420 122.650  1.00 33.63 402 A 1 
ATOM 3084 C C   . TYR A 0 402 . -71.068  -21.237 123.474  1.00 33.63 402 A 1 
ATOM 3085 C CB  . TYR A 0 402 . -72.543  -22.867 122.179  1.00 33.63 402 A 1 
ATOM 3086 O O   . TYR A 0 402 . -70.010  -20.925 122.932  1.00 33.63 402 A 1 
ATOM 3087 C CG  . TYR A 0 402 . -73.971  -23.340 122.367  1.00 33.63 402 A 1 
ATOM 3088 C CD1 . TYR A 0 402 . -74.372  -23.892 123.601  1.00 33.63 402 A 1 
ATOM 3089 C CD2 . TYR A 0 402 . -74.908  -23.179 121.329  1.00 33.63 402 A 1 
ATOM 3090 C CE1 . TYR A 0 402 . -75.709  -24.289 123.796  1.00 33.63 402 A 1 
ATOM 3091 C CE2 . TYR A 0 402 . -76.244  -23.584 121.518  1.00 33.63 402 A 1 
ATOM 3092 O OH  . TYR A 0 402 . -77.935  -24.522 122.937  1.00 33.63 402 A 1 
ATOM 3093 C CZ  . TYR A 0 402 . -76.646  -24.140 122.750  1.00 33.63 402 A 1 
ATOM 3094 N N   . GLY A 0 403 . -71.193  -21.370 124.788  1.00 36.40 403 A 1 
ATOM 3095 C CA  . GLY A 0 403 . -70.126  -21.226 125.773  1.00 36.40 403 A 1 
ATOM 3096 C C   . GLY A 0 403 . -70.707  -21.396 127.177  1.00 36.40 403 A 1 
ATOM 3097 O O   . GLY A 0 403 . -71.927  -21.431 127.317  1.00 36.40 403 A 1 
ATOM 3098 N N   . GLN A 0 404 . -69.836  -21.434 128.193  1.00 31.63 404 A 1 
ATOM 3099 C CA  . GLN A 0 404 . -70.139  -21.826 129.584  1.00 31.63 404 A 1 
ATOM 3100 C C   . GLN A 0 404 . -70.372  -23.347 129.756  1.00 31.63 404 A 1 
ATOM 3101 C CB  . GLN A 0 404 . -71.273  -20.969 130.199  1.00 31.63 404 A 1 
ATOM 3102 O O   . GLN A 0 404 . -70.903  -23.993 128.862  1.00 31.63 404 A 1 
ATOM 3103 C CG  . GLN A 0 404 . -71.083  -19.456 129.994  1.00 31.63 404 A 1 
ATOM 3104 C CD  . GLN A 0 404 . -72.108  -18.627 130.759  1.00 31.63 404 A 1 
ATOM 3105 N NE2 . GLN A 0 404 . -71.728  -18.003 131.851  1.00 31.63 404 A 1 
ATOM 3106 O OE1 . GLN A 0 404 . -73.259  -18.489 130.388  1.00 31.63 404 A 1 
ATOM 3107 N N   . TYR A 0 405 . -69.969  -23.988 130.860  1.00 32.01 405 A 1 
ATOM 3108 C CA  . TYR A 0 405 . -69.183  -23.528 132.024  1.00 32.01 405 A 1 
ATOM 3109 C C   . TYR A 0 405 . -68.417  -24.724 132.633  1.00 32.01 405 A 1 
ATOM 3110 C CB  . TYR A 0 405 . -70.121  -22.911 133.092  1.00 32.01 405 A 1 
ATOM 3111 O O   . TYR A 0 405 . -68.775  -25.871 132.381  1.00 32.01 405 A 1 
ATOM 3112 C CG  . TYR A 0 405 . -69.912  -21.472 133.565  1.00 32.01 405 A 1 
ATOM 3113 C CD1 . TYR A 0 405 . -70.597  -21.076 134.731  1.00 32.01 405 A 1 
ATOM 3114 C CD2 . TYR A 0 405 . -69.133  -20.513 132.873  1.00 32.01 405 A 1 
ATOM 3115 C CE1 . TYR A 0 405 . -70.541  -19.745 135.184  1.00 32.01 405 A 1 
ATOM 3116 C CE2 . TYR A 0 405 . -69.069  -19.179 133.327  1.00 32.01 405 A 1 
ATOM 3117 O OH  . TYR A 0 405 . -69.773  -17.499 134.902  1.00 32.01 405 A 1 
ATOM 3118 C CZ  . TYR A 0 405 . -69.784  -18.791 134.482  1.00 32.01 405 A 1 
ATOM 3119 N N   . GLY A 0 406 . -67.375  -24.463 133.430  1.00 34.58 406 A 1 
ATOM 3120 C CA  . GLY A 0 406 . -66.518  -25.512 134.012  1.00 34.58 406 A 1 
ATOM 3121 C C   . GLY A 0 406 . -65.345  -24.963 134.831  1.00 34.58 406 A 1 
ATOM 3122 O O   . GLY A 0 406 . -64.213  -25.400 134.662  1.00 34.58 406 A 1 
ATOM 3123 N N   . HIS A 0 407 . -65.609  -23.939 135.641  1.00 35.94 407 A 1 
ATOM 3124 C CA  . HIS A 0 407 . -64.656  -23.317 136.565  1.00 35.94 407 A 1 
ATOM 3125 C C   . HIS A 0 407 . -64.712  -24.039 137.926  1.00 35.94 407 A 1 
ATOM 3126 C CB  . HIS A 0 407 . -65.072  -21.838 136.667  1.00 35.94 407 A 1 
ATOM 3127 O O   . HIS A 0 407 . -65.776  -24.566 138.243  1.00 35.94 407 A 1 
ATOM 3128 C CG  . HIS A 0 407 . -64.159  -20.921 137.439  1.00 35.94 407 A 1 
ATOM 3129 C CD2 . HIS A 0 407 . -63.253  -20.042 136.908  1.00 35.94 407 A 1 
ATOM 3130 N ND1 . HIS A 0 407 . -64.232  -20.658 138.787  1.00 35.94 407 A 1 
ATOM 3131 C CE1 . HIS A 0 407 . -63.393  -19.646 139.062  1.00 35.94 407 A 1 
ATOM 3132 N NE2 . HIS A 0 407 . -62.763  -19.241 137.943  1.00 35.94 407 A 1 
ATOM 3133 N N   . ASP A 0 408 . -63.597  -24.076 138.678  1.00 31.64 408 A 1 
ATOM 3134 C CA  . ASP A 0 408 . -63.522  -23.925 140.155  1.00 31.64 408 A 1 
ATOM 3135 C C   . ASP A 0 408 . -62.247  -24.548 140.777  1.00 31.64 408 A 1 
ATOM 3136 C CB  . ASP A 0 408 . -64.776  -24.421 140.916  1.00 31.64 408 A 1 
ATOM 3137 O O   . ASP A 0 408 . -62.207  -25.743 141.090  1.00 31.64 408 A 1 
ATOM 3138 C CG  . ASP A 0 408 . -65.927  -23.397 140.946  1.00 31.64 408 A 1 
ATOM 3139 O OD1 . ASP A 0 408 . -65.772  -22.283 140.386  1.00 31.64 408 A 1 
ATOM 3140 O OD2 . ASP A 0 408 . -66.955  -23.682 141.606  1.00 31.64 408 A 1 
ATOM 3141 N N   . TYR A 0 409 . -61.263  -23.680 141.096  1.00 28.11 409 A 1 
ATOM 3142 C CA  . TYR A 0 409 . -60.118  -23.948 142.002  1.00 28.11 409 A 1 
ATOM 3143 C C   . TYR A 0 409 . -59.162  -25.077 141.548  1.00 28.11 409 A 1 
ATOM 3144 C CB  . TYR A 0 409 . -60.699  -24.309 143.385  1.00 28.11 409 A 1 
ATOM 3145 O O   . TYR A 0 409 . -59.375  -25.789 140.570  1.00 28.11 409 A 1 
ATOM 3146 C CG  . TYR A 0 409 . -60.462  -23.546 144.676  1.00 28.11 409 A 1 
ATOM 3147 C CD1 . TYR A 0 409 . -59.995  -24.256 145.806  1.00 28.11 409 A 1 
ATOM 3148 C CD2 . TYR A 0 409 . -61.103  -22.308 144.863  1.00 28.11 409 A 1 
ATOM 3149 C CE1 . TYR A 0 409 . -60.262  -23.791 147.106  1.00 28.11 409 A 1 
ATOM 3150 C CE2 . TYR A 0 409 . -61.395  -21.850 146.163  1.00 28.11 409 A 1 
ATOM 3151 O OH  . TYR A 0 409 . -61.412  -22.248 148.532  1.00 28.11 409 A 1 
ATOM 3152 C CZ  . TYR A 0 409 . -61.013  -22.615 147.286  1.00 28.11 409 A 1 
ATOM 3153 N N   . GLY A 0 410 . -58.135  -25.329 142.363  1.00 33.22 410 A 1 
ATOM 3154 C CA  . GLY A 0 410 . -57.776  -26.714 142.663  1.00 33.22 410 A 1 
ATOM 3155 C C   . GLY A 0 410 . -58.619  -27.191 143.849  1.00 33.22 410 A 1 
ATOM 3156 O O   . GLY A 0 410 . -58.130  -27.067 144.964  1.00 33.22 410 A 1 
ATOM 3157 N N   . GLN A 0 411 . -59.854  -27.687 143.607  1.00 31.55 411 A 1 
ATOM 3158 C CA  . GLN A 0 411 . -60.854  -28.158 144.609  1.00 31.55 411 A 1 
ATOM 3159 C C   . GLN A 0 411 . -61.775  -27.111 145.350  1.00 31.55 411 A 1 
ATOM 3160 C CB  . GLN A 0 411 . -60.102  -29.131 145.570  1.00 31.55 411 A 1 
ATOM 3161 O O   . GLN A 0 411 . -61.707  -27.111 146.573  1.00 31.55 411 A 1 
ATOM 3162 C CG  . GLN A 0 411 . -60.893  -30.116 146.439  1.00 31.55 411 A 1 
ATOM 3163 C CD  . GLN A 0 411 . -59.933  -30.844 147.383  1.00 31.55 411 A 1 
ATOM 3164 N NE2 . GLN A 0 411 . -59.262  -31.885 146.937  1.00 31.55 411 A 1 
ATOM 3165 O OE1 . GLN A 0 411 . -59.736  -30.491 148.531  1.00 31.55 411 A 1 
ATOM 3166 N N   . ALA A 0 412 . -62.638  -26.278 144.686  1.00 28.06 412 A 1 
ATOM 3167 C CA  . ALA A 0 412 . -63.879  -25.580 145.215  1.00 28.06 412 A 1 
ATOM 3168 C C   . ALA A 0 412 . -64.392  -24.234 144.554  1.00 28.06 412 A 1 
ATOM 3169 C CB  . ALA A 0 412 . -63.778  -25.281 146.725  1.00 28.06 412 A 1 
ATOM 3170 O O   . ALA A 0 412 . -63.644  -23.351 144.173  1.00 28.06 412 A 1 
ATOM 3171 N N   . TYR A 0 413 . -65.715  -24.007 144.572  1.00 41.76 413 A 1 
ATOM 3172 C CA  . TYR A 0 413 . -66.459  -22.723 144.740  1.00 41.76 413 A 1 
ATOM 3173 C C   . TYR A 0 413 . -66.184  -21.413 143.918  1.00 41.76 413 A 1 
ATOM 3174 C CB  . TYR A 0 413 . -66.573  -22.412 146.251  1.00 41.76 413 A 1 
ATOM 3175 O O   . TYR A 0 413 . -65.495  -20.504 144.385  1.00 41.76 413 A 1 
ATOM 3176 C CG  . TYR A 0 413 . -67.694  -23.159 146.958  1.00 41.76 413 A 1 
ATOM 3177 C CD1 . TYR A 0 413 . -68.836  -22.452 147.386  1.00 41.76 413 A 1 
ATOM 3178 C CD2 . TYR A 0 413 . -67.628  -24.554 147.151  1.00 41.76 413 A 1 
ATOM 3179 C CE1 . TYR A 0 413 . -69.913  -23.134 147.986  1.00 41.76 413 A 1 
ATOM 3180 C CE2 . TYR A 0 413 . -68.704  -25.241 147.742  1.00 41.76 413 A 1 
ATOM 3181 O OH  . TYR A 0 413 . -70.893  -25.204 148.710  1.00 41.76 413 A 1 
ATOM 3182 C CZ  . TYR A 0 413 . -69.851  -24.534 148.154  1.00 41.76 413 A 1 
ATOM 3183 N N   . ALA A 0 414 . -67.046  -21.218 142.898  1.00 43.62 414 A 1 
ATOM 3184 C CA  . ALA A 0 414 . -67.731  -19.994 142.402  1.00 43.62 414 A 1 
ATOM 3185 C C   . ALA A 0 414 . -66.930  -18.939 141.576  1.00 43.62 414 A 1 
ATOM 3186 C CB  . ALA A 0 414 . -68.542  -19.406 143.570  1.00 43.62 414 A 1 
ATOM 3187 O O   . ALA A 0 414 . -65.705  -18.914 141.592  1.00 43.62 414 A 1 
ATOM 3188 N N   . ALA A 0 415 . -67.537  -18.008 140.801  1.00 43.16 415 A 1 
ATOM 3189 C CA  . ALA A 0 415 . -68.945  -17.563 140.591  1.00 43.16 415 A 1 
ATOM 3190 C C   . ALA A 0 415 . -69.223  -17.257 139.072  1.00 43.16 415 A 1 
ATOM 3191 C CB  . ALA A 0 415 . -69.148  -16.332 141.492  1.00 43.16 415 A 1 
ATOM 3192 O O   . ALA A 0 415 . -68.386  -17.594 138.244  1.00 43.16 415 A 1 
ATOM 3193 N N   . GLY A 0 416 . -70.324  -16.684 138.531  1.00 45.65 416 A 1 
ATOM 3194 C CA  . GLY A 0 416 . -71.471  -15.872 139.020  1.00 45.65 416 A 1 
ATOM 3195 C C   . GLY A 0 416 . -71.207  -14.352 138.878  1.00 45.65 416 A 1 
ATOM 3196 O O   . GLY A 0 416 . -70.175  -13.900 139.350  1.00 45.65 416 A 1 
ATOM 3197 N N   . LYS A 0 417 . -72.031  -13.466 138.276  1.00 45.76 417 A 1 
ATOM 3198 C CA  . LYS A 0 417 . -73.464  -13.417 137.838  1.00 45.76 417 A 1 
ATOM 3199 C C   . LYS A 0 417 . -73.546  -12.779 136.406  1.00 45.76 417 A 1 
ATOM 3200 C CB  . LYS A 0 417 . -74.231  -12.530 138.847  1.00 45.76 417 A 1 
ATOM 3201 O O   . LYS A 0 417 . -72.498  -12.607 135.803  1.00 45.76 417 A 1 
ATOM 3202 C CG  . LYS A 0 417 . -73.959  -12.731 140.353  1.00 45.76 417 A 1 
ATOM 3203 C CD  . LYS A 0 417 . -74.603  -11.595 141.167  1.00 45.76 417 A 1 
ATOM 3204 C CE  . LYS A 0 417 . -74.185  -11.682 142.642  1.00 45.76 417 A 1 
ATOM 3205 N NZ  . LYS A 0 417 . -74.596  -10.475 143.406  1.00 45.76 417 A 1 
ATOM 3206 N N   . GLY A 0 418 . -74.647  -12.377 135.734  1.00 46.14 418 A 1 
ATOM 3207 C CA  . GLY A 0 418 . -76.117  -12.361 135.952  1.00 46.14 418 A 1 
ATOM 3208 C C   . GLY A 0 418 . -76.689  -11.035 136.513  1.00 46.14 418 A 1 
ATOM 3209 O O   . GLY A 0 418 . -76.197  -10.596 137.544  1.00 46.14 418 A 1 
ATOM 3210 N N   . LYS A 0 419 . -77.734  -10.351 135.995  1.00 43.94 419 A 1 
ATOM 3211 C CA  . LYS A 0 419 . -78.598  -10.354 134.767  1.00 43.94 419 A 1 
ATOM 3212 C C   . LYS A 0 419 . -79.218  -8.922  134.640  1.00 43.94 419 A 1 
ATOM 3213 C CB  . LYS A 0 419 . -79.726  -11.399 134.894  1.00 43.94 419 A 1 
ATOM 3214 O O   . LYS A 0 419 . -78.938  -8.107  135.509  1.00 43.94 419 A 1 
ATOM 3215 C CG  . LYS A 0 419 . -79.308  -12.811 134.460  1.00 43.94 419 A 1 
ATOM 3216 C CD  . LYS A 0 419 . -80.531  -13.613 133.995  1.00 43.94 419 A 1 
ATOM 3217 C CE  . LYS A 0 419 . -80.121  -15.029 133.582  1.00 43.94 419 A 1 
ATOM 3218 N NZ  . LYS A 0 419 . -81.213  -15.706 132.844  1.00 43.94 419 A 1 
ATOM 3219 N N   . GLY A 0 420 . -80.054  -8.494  133.676  1.00 45.70 420 A 1 
ATOM 3220 C CA  . GLY A 0 420 . -80.797  -9.103  132.545  1.00 45.70 420 A 1 
ATOM 3221 C C   . GLY A 0 420 . -81.038  -8.044  131.438  1.00 45.70 420 A 1 
ATOM 3222 O O   . GLY A 0 420 . -80.200  -7.163  131.306  1.00 45.70 420 A 1 
ATOM 3223 N N   . LEU A 0 421 . -82.084  -8.004  130.594  1.00 43.24 421 A 1 
ATOM 3224 C CA  . LEU A 0 421 . -83.294  -8.818  130.315  1.00 43.24 421 A 1 
ATOM 3225 C C   . LEU A 0 421 . -83.520  -8.849  128.761  1.00 43.24 421 A 1 
ATOM 3226 C CB  . LEU A 0 421 . -84.478  -8.188  131.091  1.00 43.24 421 A 1 
ATOM 3227 O O   . LEU A 0 421 . -82.745  -8.239  128.034  1.00 43.24 421 A 1 
ATOM 3228 C CG  . LEU A 0 421 . -84.863  -8.935  132.378  1.00 43.24 421 A 1 
ATOM 3229 C CD1 . LEU A 0 421 . -85.905  -8.131  133.154  1.00 43.24 421 A 1 
ATOM 3230 C CD2 . LEU A 0 421 . -85.458  -10.317 132.094  1.00 43.24 421 A 1 
ATOM 3231 N N   . GLY A 0 422 . -84.414  -9.622  128.124  1.00 46.60 422 A 1 
ATOM 3232 C CA  . GLY A 0 422 . -85.883  -9.637  128.263  1.00 46.60 422 A 1 
ATOM 3233 C C   . GLY A 0 422 . -86.499  -8.344  127.688  1.00 46.60 422 A 1 
ATOM 3234 O O   . GLY A 0 422 . -86.135  -7.272  128.153  1.00 46.60 422 A 1 
ATOM 3235 N N   . TYR A 0 423 . -87.393  -8.329  126.690  1.00 42.42 423 A 1 
ATOM 3236 C CA  . TYR A 0 423 . -88.135  -9.386  125.959  1.00 42.42 423 A 1 
ATOM 3237 C C   . TYR A 0 423 . -88.177  -9.001  124.448  1.00 42.42 423 A 1 
ATOM 3238 C CB  . TYR A 0 423 . -89.528  -9.509  126.606  1.00 42.42 423 A 1 
ATOM 3239 O O   . TYR A 0 423 . -87.392  -8.145  124.056  1.00 42.42 423 A 1 
ATOM 3240 C CG  . TYR A 0 423 . -89.495  -9.604  128.124  1.00 42.42 423 A 1 
ATOM 3241 C CD1 . TYR A 0 423 . -89.248  -10.841 128.750  1.00 42.42 423 A 1 
ATOM 3242 C CD2 . TYR A 0 423 . -89.642  -8.439  128.906  1.00 42.42 423 A 1 
ATOM 3243 C CE1 . TYR A 0 423 . -89.139  -10.911 130.153  1.00 42.42 423 A 1 
ATOM 3244 C CE2 . TYR A 0 423 . -89.532  -8.506  130.308  1.00 42.42 423 A 1 
ATOM 3245 O OH  . TYR A 0 423 . -89.158  -9.820  132.284  1.00 42.42 423 A 1 
ATOM 3246 C CZ  . TYR A 0 423 . -89.280  -9.745  130.934  1.00 42.42 423 A 1 
ATOM 3247 N N   . GLY A 0 424 . -88.975  -9.526  123.505  1.00 45.50 424 A 1 
ATOM 3248 C CA  . GLY A 0 424 . -90.090  -10.497 123.422  1.00 45.50 424 A 1 
ATOM 3249 C C   . GLY A 0 424 . -90.759  -10.342 122.028  1.00 45.50 424 A 1 
ATOM 3250 O O   . GLY A 0 424 . -90.270  -9.535  121.243  1.00 45.50 424 A 1 
ATOM 3251 N N   . ILE A 0 425 . -91.871  -10.968 121.616  1.00 40.18 425 A 1 
ATOM 3252 C CA  . ILE A 0 425 . -92.680  -12.154 122.004  1.00 40.18 425 A 1 
ATOM 3253 C C   . ILE A 0 425 . -93.728  -12.323 120.858  1.00 40.18 425 A 1 
ATOM 3254 C CB  . ILE A 0 425 . -93.345  -11.925 123.396  1.00 40.18 425 A 1 
ATOM 3255 O O   . ILE A 0 425 . -94.105  -11.319 120.261  1.00 40.18 425 A 1 
ATOM 3256 C CG1 . ILE A 0 425 . -92.557  -12.706 124.474  1.00 40.18 425 A 1 
ATOM 3257 C CG2 . ILE A 0 425 . -94.839  -12.296 123.488  1.00 40.18 425 A 1 
ATOM 3258 C CD1 . ILE A 0 425 . -92.776  -12.185 125.901  1.00 40.18 425 A 1 
ATOM 3259 N N   . GLY A 0 426 . -94.277  -13.487 120.481  1.00 45.09 426 A 1 
ATOM 3260 C CA  . GLY A 0 426 . -94.055  -14.873 120.920  1.00 45.09 426 A 1 
ATOM 3261 C C   . GLY A 0 426 . -93.122  -15.653 119.975  1.00 45.09 426 A 1 
ATOM 3262 O O   . GLY A 0 426 . -91.968  -15.261 119.843  1.00 45.09 426 A 1 
ATOM 3263 N N   . GLY A 0 427 . -93.497  -16.777 119.340  1.00 53.27 427 A 1 
ATOM 3264 C CA  . GLY A 0 427 . -94.802  -17.477 119.290  1.00 53.27 427 A 1 
ATOM 3265 C C   . GLY A 0 427 . -95.808  -16.862 118.294  1.00 53.27 427 A 1 
ATOM 3266 O O   . GLY A 0 427 . -95.755  -15.657 118.082  1.00 53.27 427 A 1 
ATOM 3267 N N   . ILE A 0 428 . -96.749  -17.588 117.661  1.00 44.01 428 A 1 
ATOM 3268 C CA  . ILE A 0 428 . -97.223  -19.000 117.752  1.00 44.01 428 A 1 
ATOM 3269 C C   . ILE A 0 428 . -97.712  -19.428 116.333  1.00 44.01 428 A 1 
ATOM 3270 C CB  . ILE A 0 428 . -98.412  -19.056 118.761  1.00 44.01 428 A 1 
ATOM 3271 O O   . ILE A 0 428 . -98.193  -18.569 115.605  1.00 44.01 428 A 1 
ATOM 3272 C CG1 . ILE A 0 428 . -97.934  -18.799 120.211  1.00 44.01 428 A 1 
ATOM 3273 C CG2 . ILE A 0 428 . -99.211  -20.373 118.707  1.00 44.01 428 A 1 
ATOM 3274 C CD1 . ILE A 0 428 . -99.047  -18.693 121.263  1.00 44.01 428 A 1 
ATOM 3275 N N   . GLY A 0 429 . -97.674  -20.683 115.847  1.00 44.93 429 A 1 
ATOM 3276 C CA  . GLY A 0 429 . -97.120  -21.940 116.385  1.00 44.93 429 A 1 
ATOM 3277 C C   . GLY A 0 429 . -98.095  -23.145 116.356  1.00 44.93 429 A 1 
ATOM 3278 O O   . GLY A 0 429 . -98.871  -23.297 117.292  1.00 44.93 429 A 1 
ATOM 3279 N N   . GLY A 0 430 . -98.026  -24.042 115.351  1.00 45.67 430 A 1 
ATOM 3280 C CA  . GLY A 0 430 . -98.865  -25.261 115.264  1.00 45.67 430 A 1 
ATOM 3281 C C   . GLY A 0 430 . -98.158  -26.507 114.687  1.00 45.67 430 A 1 
ATOM 3282 O O   . GLY A 0 430 . -97.849  -26.525 113.506  1.00 45.67 430 A 1 
ATOM 3283 N N   . TYR A 0 431 . -97.916  -27.510 115.554  1.00 42.65 431 A 1 
ATOM 3284 C CA  . TYR A 0 431 . -97.776  -28.982 115.339  1.00 42.65 431 A 1 
ATOM 3285 C C   . TYR A 0 431 . -97.267  -29.522 113.969  1.00 42.65 431 A 1 
ATOM 3286 C CB  . TYR A 0 431 . -99.125  -29.655 115.720  1.00 42.65 431 A 1 
ATOM 3287 O O   . TYR A 0 431 . -97.894  -29.287 112.949  1.00 42.65 431 A 1 
ATOM 3288 C CG  . TYR A 0 431 . -100.328 -28.721 115.856  1.00 42.65 431 A 1 
ATOM 3289 C CD1 . TYR A 0 431 . -100.697 -28.220 117.123  1.00 42.65 431 A 1 
ATOM 3290 C CD2 . TYR A 0 431 . -101.009 -28.275 114.706  1.00 42.65 431 A 1 
ATOM 3291 C CE1 . TYR A 0 431 . -101.730 -27.267 117.239  1.00 42.65 431 A 1 
ATOM 3292 C CE2 . TYR A 0 431 . -102.047 -27.329 114.820  1.00 42.65 431 A 1 
ATOM 3293 O OH  . TYR A 0 431 . -103.387 -25.883 116.181  1.00 42.65 431 A 1 
ATOM 3294 C CZ  . TYR A 0 431 . -102.406 -26.817 116.084  1.00 42.65 431 A 1 
ATOM 3295 N N   . GLY A 0 432 . -96.244  -30.390 113.850  1.00 41.84 432 A 1 
ATOM 3296 C CA  . GLY A 0 432 . -95.433  -31.190 114.801  1.00 41.84 432 A 1 
ATOM 3297 C C   . GLY A 0 432 . -94.770  -32.388 114.052  1.00 41.84 432 A 1 
ATOM 3298 O O   . GLY A 0 432 . -94.931  -32.479 112.843  1.00 41.84 432 A 1 
ATOM 3299 N N   . LYS A 0 433 . -94.064  -33.387 114.624  1.00 38.81 433 A 1 
ATOM 3300 C CA  . LYS A 0 433 . -93.429  -33.617 115.949  1.00 38.81 433 A 1 
ATOM 3301 C C   . LYS A 0 433 . -92.641  -34.968 115.916  1.00 38.81 433 A 1 
ATOM 3302 C CB  . LYS A 0 433 . -94.548  -33.676 117.017  1.00 38.81 433 A 1 
ATOM 3303 O O   . LYS A 0 433 . -93.270  -36.017 116.002  1.00 38.81 433 A 1 
ATOM 3304 C CG  . LYS A 0 433 . -94.111  -34.070 118.440  1.00 38.81 433 A 1 
ATOM 3305 C CD  . LYS A 0 433 . -95.343  -34.153 119.357  1.00 38.81 433 A 1 
ATOM 3306 C CE  . LYS A 0 433 . -94.966  -34.666 120.753  1.00 38.81 433 A 1 
ATOM 3307 N NZ  . LYS A 0 433 . -96.162  -34.810 121.624  1.00 38.81 433 A 1 
ATOM 3308 N N   . GLY A 0 434 . -91.299  -34.982 115.845  1.00 39.28 434 A 1 
ATOM 3309 C CA  . GLY A 0 434 . -90.464  -36.216 115.835  1.00 39.28 434 A 1 
ATOM 3310 C C   . GLY A 0 434 . -88.964  -35.945 116.109  1.00 39.28 434 A 1 
ATOM 3311 O O   . GLY A 0 434 . -88.548  -34.809 115.896  1.00 39.28 434 A 1 
ATOM 3312 N N   . PRO A 0 435 . -88.171  -36.879 116.692  1.00 48.30 435 A 1 
ATOM 3313 C CA  . PRO A 0 435 . -87.402  -36.477 117.882  1.00 48.30 435 A 1 
ATOM 3314 C C   . PRO A 0 435 . -85.880  -36.752 117.922  1.00 48.30 435 A 1 
ATOM 3315 C CB  . PRO A 0 435 . -88.095  -37.281 118.987  1.00 48.30 435 A 1 
ATOM 3316 O O   . PRO A 0 435 . -85.361  -37.609 117.210  1.00 48.30 435 A 1 
ATOM 3317 C CG  . PRO A 0 435 . -88.327  -38.640 118.319  1.00 48.30 435 A 1 
ATOM 3318 C CD  . PRO A 0 435 . -88.486  -38.301 116.832  1.00 48.30 435 A 1 
ATOM 3319 N N   . ARG A 0 436 . -85.266  -36.147 118.962  1.00 44.63 436 A 1 
ATOM 3320 C CA  . ARG A 0 436 . -83.932  -36.345 119.587  1.00 44.63 436 A 1 
ATOM 3321 C C   . ARG A 0 436 . -82.821  -35.376 119.152  1.00 44.63 436 A 1 
ATOM 3322 C CB  . ARG A 0 436 . -83.421  -37.800 119.513  1.00 44.63 436 A 1 
ATOM 3323 O O   . ARG A 0 436 . -82.438  -35.381 117.994  1.00 44.63 436 A 1 
ATOM 3324 C CG  . ARG A 0 436 . -84.359  -38.845 120.135  1.00 44.63 436 A 1 
ATOM 3325 C CD  . ARG A 0 436 . -83.816  -40.254 119.869  1.00 44.63 436 A 1 
ATOM 3326 N NE  . ARG A 0 436 . -84.735  -41.296 120.369  1.00 44.63 436 A 1 
ATOM 3327 N NH1 . ARG A 0 436 . -83.433  -43.115 119.850  1.00 44.63 436 A 1 
ATOM 3328 N NH2 . ARG A 0 436 . -85.433  -43.427 120.780  1.00 44.63 436 A 1 
ATOM 3329 C CZ  . ARG A 0 436 . -84.530  -42.602 120.331  1.00 44.63 436 A 1 
ATOM 3330 N N   . ASN A 0 437 . -82.177  -34.619 120.051  1.00 39.45 437 A 1 
ATOM 3331 C CA  . ASN A 0 437 . -82.559  -34.070 121.376  1.00 39.45 437 A 1 
ATOM 3332 C C   . ASN A 0 437 . -81.597  -32.883 121.661  1.00 39.45 437 A 1 
ATOM 3333 C CB  . ASN A 0 437 . -82.476  -35.151 122.486  1.00 39.45 437 A 1 
ATOM 3334 O O   . ASN A 0 437 . -80.440  -32.947 121.264  1.00 39.45 437 A 1 
ATOM 3335 C CG  . ASN A 0 437 . -83.827  -35.576 123.056  1.00 39.45 437 A 1 
ATOM 3336 N ND2 . ASN A 0 437 . -83.837  -36.505 123.980  1.00 39.45 437 A 1 
ATOM 3337 O OD1 . ASN A 0 437 . -84.890  -35.129 122.658  1.00 39.45 437 A 1 
ATOM 3338 N N   . ALA A 0 438 . -82.059  -31.717 122.132  1.00 34.89 438 A 1 
ATOM 3339 C CA  . ALA A 0 438 . -82.121  -31.309 123.553  1.00 34.89 438 A 1 
ATOM 3340 C C   . ALA A 0 438 . -80.786  -31.483 124.322  1.00 34.89 438 A 1 
ATOM 3341 C CB  . ALA A 0 438 . -83.298  -31.998 124.259  1.00 34.89 438 A 1 
ATOM 3342 O O   . ALA A 0 438 . -80.272  -32.595 124.375  1.00 34.89 438 A 1 
ATOM 3343 N N   . GLY A 0 439 . -80.202  -30.471 124.982  1.00 34.53 439 A 1 
ATOM 3344 C CA  . GLY A 0 439 . -80.581  -29.061 125.234  1.00 34.53 439 A 1 
ATOM 3345 C C   . GLY A 0 439 . -79.472  -28.378 126.080  1.00 34.53 439 A 1 
ATOM 3346 O O   . GLY A 0 439 . -78.408  -28.967 126.226  1.00 34.53 439 A 1 
ATOM 3347 N N   . ALA A 0 440 . -79.602  -27.185 126.676  1.00 36.15 440 A 1 
ATOM 3348 C CA  . ALA A 0 440 . -80.657  -26.164 126.655  1.00 36.15 440 A 1 
ATOM 3349 C C   . ALA A 0 440 . -80.082  -24.775 127.080  1.00 36.15 440 A 1 
ATOM 3350 C CB  . ALA A 0 440 . -81.771  -26.586 127.628  1.00 36.15 440 A 1 
ATOM 3351 O O   . ALA A 0 440 . -78.994  -24.709 127.639  1.00 36.15 440 A 1 
ATOM 3352 N N   . GLU A 0 441 . -80.807  -23.694 126.753  1.00 35.04 441 A 1 
ATOM 3353 C CA  . GLU A 0 441 . -81.131  -22.481 127.561  1.00 35.04 441 A 1 
ATOM 3354 C C   . GLU A 0 441 . -80.192  -22.073 128.738  1.00 35.04 441 A 1 
ATOM 3355 C CB  . GLU A 0 441 . -82.553  -22.728 128.110  1.00 35.04 441 A 1 
ATOM 3356 O O   . GLU A 0 441 . -79.889  -22.884 129.599  1.00 35.04 441 A 1 
ATOM 3357 C CG  . GLU A 0 441 . -83.613  -22.953 127.002  1.00 35.04 441 A 1 
ATOM 3358 C CD  . GLU A 0 441 . -84.882  -23.698 127.453  1.00 35.04 441 A 1 
ATOM 3359 O OE1 . GLU A 0 441 . -85.785  -23.811 126.596  1.00 35.04 441 A 1 
ATOM 3360 O OE2 . GLU A 0 441 . -84.931  -24.169 128.609  1.00 35.04 441 A 1 
ATOM 3361 N N   . GLY A 0 442 . -79.762  -20.818 128.969  1.00 37.77 442 A 1 
ATOM 3362 C CA  . GLY A 0 442 . -80.107  -19.468 128.469  1.00 37.77 442 A 1 
ATOM 3363 C C   . GLY A 0 442 . -79.390  -18.397 129.353  1.00 37.77 442 A 1 
ATOM 3364 O O   . GLY A 0 442 . -78.493  -18.745 130.108  1.00 37.77 442 A 1 
ATOM 3365 N N   . ALA A 0 443 . -79.686  -17.087 129.443  1.00 35.94 443 A 1 
ATOM 3366 C CA  . ALA A 0 443 . -80.596  -16.169 128.740  1.00 35.94 443 A 1 
ATOM 3367 C C   . ALA A 0 443 . -80.436  -14.704 129.289  1.00 35.94 443 A 1 
ATOM 3368 C CB  . ALA A 0 443 . -82.038  -16.659 128.976  1.00 35.94 443 A 1 
ATOM 3369 O O   . ALA A 0 443 . -80.936  -14.437 130.383  1.00 35.94 443 A 1 
ATOM 3370 N N   . TYR A 0 444 . -79.793  -13.791 128.526  1.00 38.15 444 A 1 
ATOM 3371 C CA  . TYR A 0 444 . -79.835  -12.287 128.555  1.00 38.15 444 A 1 
ATOM 3372 C C   . TYR A 0 444 . -79.386  -11.518 129.852  1.00 38.15 444 A 1 
ATOM 3373 C CB  . TYR A 0 444 . -81.213  -11.840 128.004  1.00 38.15 444 A 1 
ATOM 3374 O O   . TYR A 0 444 . -79.572  -12.025 130.954  1.00 38.15 444 A 1 
ATOM 3375 C CG  . TYR A 0 444 . -81.826  -12.784 126.979  1.00 38.15 444 A 1 
ATOM 3376 C CD1 . TYR A 0 444 . -81.226  -12.931 125.712  1.00 38.15 444 A 1 
ATOM 3377 C CD2 . TYR A 0 444 . -82.930  -13.585 127.330  1.00 38.15 444 A 1 
ATOM 3378 C CE1 . TYR A 0 444 . -81.693  -13.918 124.823  1.00 38.15 444 A 1 
ATOM 3379 C CE2 . TYR A 0 444 . -83.403  -14.569 126.439  1.00 38.15 444 A 1 
ATOM 3380 O OH  . TYR A 0 444 . -83.181  -15.726 124.342  1.00 38.15 444 A 1 
ATOM 3381 C CZ  . TYR A 0 444 . -82.771  -14.749 125.190  1.00 38.15 444 A 1 
ATOM 3382 N N   . ALA A 0 445 . -78.804  -10.293 129.841  1.00 36.84 445 A 1 
ATOM 3383 C CA  . ALA A 0 445 . -78.463  -9.327  128.766  1.00 36.84 445 A 1 
ATOM 3384 C C   . ALA A 0 445 . -77.479  -8.190  129.220  1.00 36.84 445 A 1 
ATOM 3385 C CB  . ALA A 0 445 . -79.764  -8.656  128.301  1.00 36.84 445 A 1 
ATOM 3386 O O   . ALA A 0 445 . -77.052  -8.190  130.369  1.00 36.84 445 A 1 
ATOM 3387 N N   . ALA A 0 446 . -77.244  -7.217  128.310  1.00 35.00 446 A 1 
ATOM 3388 C CA  . ALA A 0 446 . -76.800  -5.808  128.484  1.00 35.00 446 A 1 
ATOM 3389 C C   . ALA A 0 446 . -75.293  -5.383  128.470  1.00 35.00 446 A 1 
ATOM 3390 C CB  . ALA A 0 446 . -77.592  -5.137  129.618  1.00 35.00 446 A 1 
ATOM 3391 O O   . ALA A 0 446 . -74.470  -5.893  129.216  1.00 35.00 446 A 1 
ATOM 3392 N N   . GLN A 0 447 . -75.044  -4.326  127.664  1.00 34.83 447 A 1 
ATOM 3393 C CA  . GLN A 0 447 . -73.975  -3.289  127.634  1.00 34.83 447 A 1 
ATOM 3394 C C   . GLN A 0 447 . -72.493  -3.549  127.221  1.00 34.83 447 A 1 
ATOM 3395 C CB  . GLN A 0 447 . -74.063  -2.375  128.876  1.00 34.83 447 A 1 
ATOM 3396 O O   . GLN A 0 447 . -71.862  -4.531  127.581  1.00 34.83 447 A 1 
ATOM 3397 C CG  . GLN A 0 447 . -75.290  -1.443  128.831  1.00 34.83 447 A 1 
ATOM 3398 C CD  . GLN A 0 447 . -75.287  -0.377  129.927  1.00 34.83 447 A 1 
ATOM 3399 N NE2 . GLN A 0 447 . -76.188  0.580   129.877  1.00 34.83 447 A 1 
ATOM 3400 O OE1 . GLN A 0 447 . -74.481  -0.365  130.837  1.00 34.83 447 A 1 
ATOM 3401 N N   . ASN A 0 448 . -71.971  -2.517  126.522  1.00 36.85 448 A 1 
ATOM 3402 C CA  . ASN A 0 448 . -70.588  -2.039  126.284  1.00 36.85 448 A 1 
ATOM 3403 C C   . ASN A 0 448 . -69.534  -2.841  125.464  1.00 36.85 448 A 1 
ATOM 3404 C CB  . ASN A 0 448 . -70.010  -1.427  127.586  1.00 36.85 448 A 1 
ATOM 3405 O O   . ASN A 0 448 . -68.867  -3.725  125.977  1.00 36.85 448 A 1 
ATOM 3406 C CG  . ASN A 0 448 . -70.003  0.097   127.604  1.00 36.85 448 A 1 
ATOM 3407 N ND2 . ASN A 0 448 . -70.059  0.703   128.765  1.00 36.85 448 A 1 
ATOM 3408 O OD1 . ASN A 0 448 . -69.946  0.766   126.584  1.00 36.85 448 A 1 
ATOM 3409 N N   . SER A 0 449 . -69.314  -2.360  124.226  1.00 33.63 449 A 1 
ATOM 3410 C CA  . SER A 0 449 . -68.051  -1.816  123.656  1.00 33.63 449 A 1 
ATOM 3411 C C   . SER A 0 449 . -66.723  -2.610  123.564  1.00 33.63 449 A 1 
ATOM 3412 C CB  . SER A 0 449 . -67.775  -0.447  124.297  1.00 33.63 449 A 1 
ATOM 3413 O O   . SER A 0 449 . -66.334  -3.348  124.455  1.00 33.63 449 A 1 
ATOM 3414 O OG  . SER A 0 449 . -68.900  0.392   124.097  1.00 33.63 449 A 1 
ATOM 3415 N N   . LEU A 0 450 . -65.962  -2.235  122.516  1.00 32.63 450 A 1 
ATOM 3416 C CA  . LEU A 0 450 . -64.516  -2.421  122.247  1.00 32.63 450 A 1 
ATOM 3417 C C   . LEU A 0 450 . -64.026  -3.647  121.415  1.00 32.63 450 A 1 
ATOM 3418 C CB  . LEU A 0 450 . -63.656  -2.122  123.502  1.00 32.63 450 A 1 
ATOM 3419 O O   . LEU A 0 450 . -63.796  -4.726  121.938  1.00 32.63 450 A 1 
ATOM 3420 C CG  . LEU A 0 450 . -62.425  -1.236  123.218  1.00 32.63 450 A 1 
ATOM 3421 C CD1 . LEU A 0 450 . -62.823  0.234   123.031  1.00 32.63 450 A 1 
ATOM 3422 C CD2 . LEU A 0 450 . -61.432  -1.298  124.377  1.00 32.63 450 A 1 
ATOM 3423 N N   . TRP A 0 451 . -63.775  -3.365  120.122  1.00 30.20 451 A 1 
ATOM 3424 C CA  . TRP A 0 451 . -62.644  -3.777  119.250  1.00 30.20 451 A 1 
ATOM 3425 C C   . TRP A 0 451 . -62.358  -5.257  118.850  1.00 30.20 451 A 1 
ATOM 3426 C CB  . TRP A 0 451 . -61.362  -3.044  119.695  1.00 30.20 451 A 1 
ATOM 3427 O O   . TRP A 0 451 . -62.221  -6.145  119.674  1.00 30.20 451 A 1 
ATOM 3428 C CG  . TRP A 0 451 . -61.253  -1.595  119.283  1.00 30.20 451 A 1 
ATOM 3429 C CD1 . TRP A 0 451 . -62.184  -0.626  119.458  1.00 30.20 451 A 1 
ATOM 3430 C CD2 . TRP A 0 451 . -60.140  -0.934  118.596  1.00 30.20 451 A 1 
ATOM 3431 C CE2 . TRP A 0 451 . -60.501  0.423   118.335  1.00 30.20 451 A 1 
ATOM 3432 C CE3 . TRP A 0 451 . -58.863  -1.341  118.159  1.00 30.20 451 A 1 
ATOM 3433 N NE1 . TRP A 0 451 . -61.747  0.559   118.901  1.00 30.20 451 A 1 
ATOM 3434 C CH2 . TRP A 0 451 . -58.412  0.863   117.200  1.00 30.20 451 A 1 
ATOM 3435 C CZ2 . TRP A 0 451 . -59.665  1.315   117.648  1.00 30.20 451 A 1 
ATOM 3436 C CZ3 . TRP A 0 451 . -58.015  -0.460  117.461  1.00 30.20 451 A 1 
ATOM 3437 N N   . GLU A 0 452 . -62.146  -5.412  117.526  1.00 36.52 452 A 1 
ATOM 3438 C CA  . GLU A 0 452 . -61.305  -6.379  116.768  1.00 36.52 452 A 1 
ATOM 3439 C C   . GLU A 0 452 . -61.526  -7.915  116.863  1.00 36.52 452 A 1 
ATOM 3440 C CB  . GLU A 0 452 . -59.820  -6.004  116.922  1.00 36.52 452 A 1 
ATOM 3441 O O   . GLU A 0 452 . -61.648  -8.495  117.933  1.00 36.52 452 A 1 
ATOM 3442 C CG  . GLU A 0 452 . -59.547  -4.590  116.377  1.00 36.52 452 A 1 
ATOM 3443 C CD  . GLU A 0 452 . -58.052  -4.253  116.368  1.00 36.52 452 A 1 
ATOM 3444 O OE1 . GLU A 0 452 . -57.571  -3.854  115.285  1.00 36.52 452 A 1 
ATOM 3445 O OE2 . GLU A 0 452 . -57.413  -4.416  117.429  1.00 36.52 452 A 1 
ATOM 3446 N N   . GLY A 0 453 . -61.526  -8.622  115.708  1.00 33.37 453 A 1 
ATOM 3447 C CA  . GLY A 0 453 . -61.770  -10.082 115.709  1.00 33.37 453 A 1 
ATOM 3448 C C   . GLY A 0 453 . -61.867  -10.888 114.392  1.00 33.37 453 A 1 
ATOM 3449 O O   . GLY A 0 453 . -62.620  -11.852 114.363  1.00 33.37 453 A 1 
ATOM 3450 N N   . ALA A 0 454 . -61.091  -10.570 113.343  1.00 32.23 454 A 1 
ATOM 3451 C CA  . ALA A 0 454 . -60.811  -11.429 112.163  1.00 32.23 454 A 1 
ATOM 3452 C C   . ALA A 0 454 . -61.946  -11.825 111.165  1.00 32.23 454 A 1 
ATOM 3453 C CB  . ALA A 0 454 . -60.005  -12.656 112.620  1.00 32.23 454 A 1 
ATOM 3454 O O   . ALA A 0 454 . -63.123  -11.950 111.474  1.00 32.23 454 A 1 
ATOM 3455 N N   . SER A 0 455 . -61.544  -12.056 109.905  1.00 37.36 455 A 1 
ATOM 3456 C CA  . SER A 0 455 . -62.401  -12.299 108.726  1.00 37.36 455 A 1 
ATOM 3457 C C   . SER A 0 455 . -61.969  -13.521 107.893  1.00 37.36 455 A 1 
ATOM 3458 C CB  . SER A 0 455 . -62.320  -11.060 107.821  1.00 37.36 455 A 1 
ATOM 3459 O O   . SER A 0 455 . -60.779  -13.867 107.923  1.00 37.36 455 A 1 
ATOM 3460 O OG  . SER A 0 455 . -60.985  -10.853 107.364  1.00 37.36 455 A 1 
ATOM 3461 N N   . LYS A 0 456 . -62.897  -14.104 107.095  1.00 38.90 456 A 1 
ATOM 3462 C CA  . LYS A 0 456 . -62.713  -14.661 105.714  1.00 38.90 456 A 1 
ATOM 3463 C C   . LYS A 0 456 . -63.947  -15.448 105.207  1.00 38.90 456 A 1 
ATOM 3464 C CB  . LYS A 0 456 . -61.487  -15.600 105.629  1.00 38.90 456 A 1 
ATOM 3465 O O   . LYS A 0 456 . -64.508  -16.232 105.959  1.00 38.90 456 A 1 
ATOM 3466 C CG  . LYS A 0 456 . -60.214  -14.832 105.212  1.00 38.90 456 A 1 
ATOM 3467 C CD  . LYS A 0 456 . -58.934  -15.475 105.774  1.00 38.90 456 A 1 
ATOM 3468 C CE  . LYS A 0 456 . -57.759  -14.482 105.782  1.00 38.90 456 A 1 
ATOM 3469 N NZ  . LYS A 0 456 . -57.884  -13.492 106.885  1.00 38.90 456 A 1 
ATOM 3470 N N   . GLY A 0 457 . -64.295  -15.314 103.918  1.00 38.81 457 A 1 
ATOM 3471 C CA  . GLY A 0 457 . -65.317  -16.140 103.238  1.00 38.81 457 A 1 
ATOM 3472 C C   . GLY A 0 457 . -65.743  -15.605 101.857  1.00 38.81 457 A 1 
ATOM 3473 O O   . GLY A 0 457 . -66.485  -14.638 101.783  1.00 38.81 457 A 1 
ATOM 3474 N N   . TYR A 0 458 . -65.241  -16.219 100.780  1.00 41.22 458 A 1 
ATOM 3475 C CA  . TYR A 0 458 . -65.460  -15.901 99.351   1.00 41.22 458 A 1 
ATOM 3476 C C   . TYR A 0 458 . -66.948  -15.831 98.918   1.00 41.22 458 A 1 
ATOM 3477 C CB  . TYR A 0 458 . -64.777  -17.015 98.536   1.00 41.22 458 A 1 
ATOM 3478 O O   . TYR A 0 458 . -67.792  -16.461 99.541   1.00 41.22 458 A 1 
ATOM 3479 C CG  . TYR A 0 458 . -63.273  -17.145 98.724   1.00 41.22 458 A 1 
ATOM 3480 C CD1 . TYR A 0 458 . -62.405  -16.606 97.755   1.00 41.22 458 A 1 
ATOM 3481 C CD2 . TYR A 0 458 . -62.741  -17.846 99.828   1.00 41.22 458 A 1 
ATOM 3482 C CE1 . TYR A 0 458 . -61.010  -16.748 97.894   1.00 41.22 458 A 1 
ATOM 3483 C CE2 . TYR A 0 458 . -61.347  -17.983 99.974   1.00 41.22 458 A 1 
ATOM 3484 O OH  . TYR A 0 458 . -59.137  -17.611 99.135   1.00 41.22 458 A 1 
ATOM 3485 C CZ  . TYR A 0 458 . -60.480  -17.436 99.004   1.00 41.22 458 A 1 
ATOM 3486 N N   . GLY A 0 459 . -67.340  -15.167 97.821   1.00 35.03 459 A 1 
ATOM 3487 C CA  . GLY A 0 459 . -66.557  -14.409 96.831   1.00 35.03 459 A 1 
ATOM 3488 C C   . GLY A 0 459 . -66.826  -14.854 95.383   1.00 35.03 459 A 1 
ATOM 3489 O O   . GLY A 0 459 . -66.206  -15.805 94.919   1.00 35.03 459 A 1 
ATOM 3490 N N   . ALA A 0 460 . -67.703  -14.144 94.664   1.00 39.53 460 A 1 
ATOM 3491 C CA  . ALA A 0 460 . -67.992  -14.368 93.243   1.00 39.53 460 A 1 
ATOM 3492 C C   . ALA A 0 460 . -68.185  -13.023 92.522   1.00 39.53 460 A 1 
ATOM 3493 C CB  . ALA A 0 460 . -69.235  -15.263 93.122   1.00 39.53 460 A 1 
ATOM 3494 O O   . ALA A 0 460 . -69.186  -12.341 92.729   1.00 39.53 460 A 1 
ATOM 3495 N N   . ALA A 0 461 . -67.214  -12.624 91.698   1.00 32.82 461 A 1 
ATOM 3496 C CA  . ALA A 0 461 . -67.292  -11.398 90.909   1.00 32.82 461 A 1 
ATOM 3497 C C   . ALA A 0 461 . -67.866  -11.696 89.517   1.00 32.82 461 A 1 
ATOM 3498 C CB  . ALA A 0 461 . -65.897  -10.762 90.830   1.00 32.82 461 A 1 
ATOM 3499 O O   . ALA A 0 461 . -67.322  -12.532 88.797   1.00 32.82 461 A 1 
ATOM 3500 N N   . LYS A 0 462 . -68.914  -10.971 89.115   1.00 38.72 462 A 1 
ATOM 3501 C CA  . LYS A 0 462 . -69.230  -10.761 87.698   1.00 38.72 462 A 1 
ATOM 3502 C C   . LYS A 0 462 . -68.750  -9.368  87.317   1.00 38.72 462 A 1 
ATOM 3503 C CB  . LYS A 0 462 . -70.727  -10.950 87.404   1.00 38.72 462 A 1 
ATOM 3504 O O   . LYS A 0 462 . -69.341  -8.380  87.738   1.00 38.72 462 A 1 
ATOM 3505 C CG  . LYS A 0 462 . -71.086  -12.432 87.211   1.00 38.72 462 A 1 
ATOM 3506 C CD  . LYS A 0 462 . -72.478  -12.571 86.581   1.00 38.72 462 A 1 
ATOM 3507 C CE  . LYS A 0 462 . -72.742  -14.022 86.160   1.00 38.72 462 A 1 
ATOM 3508 N NZ  . LYS A 0 462 . -73.956  -14.122 85.310   1.00 38.72 462 A 1 
ATOM 3509 N N   . LEU A 0 463 . -67.654  -9.314  86.567   1.00 33.54 463 A 1 
ATOM 3510 C CA  . LEU A 0 463 . -67.254  -8.107  85.858   1.00 33.54 463 A 1 
ATOM 3511 C C   . LEU A 0 463 . -68.180  -7.968  84.644   1.00 33.54 463 A 1 
ATOM 3512 C CB  . LEU A 0 463 . -65.766  -8.154  85.460   1.00 33.54 463 A 1 
ATOM 3513 O O   . LEU A 0 463 . -68.509  -8.972  84.013   1.00 33.54 463 A 1 
ATOM 3514 C CG  . LEU A 0 463 . -64.782  -8.212  86.649   1.00 33.54 463 A 1 
ATOM 3515 C CD1 . LEU A 0 463 . -64.525  -9.636  87.164   1.00 33.54 463 A 1 
ATOM 3516 C CD2 . LEU A 0 463 . -63.421  -7.647  86.244   1.00 33.54 463 A 1 
ATOM 3517 N N   . GLY A 0 464 . -68.618  -6.742  84.373   1.00 32.26 464 A 1 
ATOM 3518 C CA  . GLY A 0 464 . -69.537  -6.395  83.291   1.00 32.26 464 A 1 
ATOM 3519 C C   . GLY A 0 464 . -69.000  -5.225  82.478   1.00 32.26 464 A 1 
ATOM 3520 O O   . GLY A 0 464 . -69.649  -4.190  82.397   1.00 32.26 464 A 1 
ATOM 3521 N N   . TYR A 0 465 . -67.795  -5.394  81.933   1.00 32.79 465 A 1 
ATOM 3522 C CA  . TYR A 0 465 . -67.456  -4.800  80.638   1.00 32.79 465 A 1 
ATOM 3523 C C   . TYR A 0 465 . -68.267  -5.565  79.565   1.00 32.79 465 A 1 
ATOM 3524 C CB  . TYR A 0 465 . -65.936  -4.919  80.410   1.00 32.79 465 A 1 
ATOM 3525 O O   . TYR A 0 465 . -68.715  -6.681  79.843   1.00 32.79 465 A 1 
ATOM 3526 C CG  . TYR A 0 465 . -65.055  -4.734  81.640   1.00 32.79 465 A 1 
ATOM 3527 C CD1 . TYR A 0 465 . -64.953  -3.469  82.251   1.00 32.79 465 A 1 
ATOM 3528 C CD2 . TYR A 0 465 . -64.315  -5.820  82.153   1.00 32.79 465 A 1 
ATOM 3529 C CE1 . TYR A 0 465 . -64.115  -3.284  83.368   1.00 32.79 465 A 1 
ATOM 3530 C CE2 . TYR A 0 465 . -63.474  -5.639  83.269   1.00 32.79 465 A 1 
ATOM 3531 O OH  . TYR A 0 465 . -62.554  -4.187  84.949   1.00 32.79 465 A 1 
ATOM 3532 C CZ  . TYR A 0 465 . -63.372  -4.370  83.878   1.00 32.79 465 A 1 
ATOM 3533 N N   . ASP A 0 466 . -68.514  -5.074  78.358   1.00 32.97 466 A 1 
ATOM 3534 C CA  . ASP A 0 466 . -68.041  -3.891  77.621   1.00 32.97 466 A 1 
ATOM 3535 C C   . ASP A 0 466 . -69.154  -3.410  76.650   1.00 32.97 466 A 1 
ATOM 3536 C CB  . ASP A 0 466 . -66.769  -4.291  76.832   1.00 32.97 466 A 1 
ATOM 3537 O O   . ASP A 0 466 . -70.241  -3.992  76.648   1.00 32.97 466 A 1 
ATOM 3538 C CG  . ASP A 0 466 . -66.774  -5.727  76.269   1.00 32.97 466 A 1 
ATOM 3539 O OD1 . ASP A 0 466 . -67.847  -6.194  75.821   1.00 32.97 466 A 1 
ATOM 3540 O OD2 . ASP A 0 466 . -65.700  -6.366  76.346   1.00 32.97 466 A 1 
ATOM 3541 N N   . ASN A 0 467 . -68.917  -2.330  75.881   1.00 35.26 467 A 1 
ATOM 3542 C CA  . ASN A 0 467 . -69.272  -2.149  74.449   1.00 35.26 467 A 1 
ATOM 3543 C C   . ASN A 0 467 . -69.210  -0.660  74.032   1.00 35.26 467 A 1 
ATOM 3544 C CB  . ASN A 0 467 . -70.619  -2.786  74.023   1.00 35.26 467 A 1 
ATOM 3545 O O   . ASN A 0 467 . -70.237  -0.013  73.824   1.00 35.26 467 A 1 
ATOM 3546 C CG  . ASN A 0 467 . -70.428  -4.214  73.543   1.00 35.26 467 A 1 
ATOM 3547 N ND2 . ASN A 0 467 . -70.866  -5.196  74.285   1.00 35.26 467 A 1 
ATOM 3548 O OD1 . ASN A 0 467 . -69.844  -4.464  72.504   1.00 35.26 467 A 1 
ATOM 3549 N N   . ASP A 0 468 . -68.000  -0.116  73.873   1.00 40.66 468 A 1 
ATOM 3550 C CA  . ASP A 0 468 . -67.804  1.237   73.334   1.00 40.66 468 A 1 
ATOM 3551 C C   . ASP A 0 468 . -67.746  1.217   71.798   1.00 40.66 468 A 1 
ATOM 3552 C CB  . ASP A 0 468 . -66.558  1.889   73.945   1.00 40.66 468 A 1 
ATOM 3553 O O   . ASP A 0 468 . -66.962  0.482   71.189   1.00 40.66 468 A 1 
ATOM 3554 C CG  . ASP A 0 468 . -66.705  2.063   75.458   1.00 40.66 468 A 1 
ATOM 3555 O OD1 . ASP A 0 468 . -67.724  2.659   75.872   1.00 40.66 468 A 1 
ATOM 3556 O OD2 . ASP A 0 468 . -65.818  1.559   76.181   1.00 40.66 468 A 1 
ATOM 3557 N N   . ALA A 0 469 . -68.585  2.029   71.149   1.00 41.31 469 A 1 
ATOM 3558 C CA  . ALA A 0 469 . -68.685  2.064   69.693   1.00 41.31 469 A 1 
ATOM 3559 C C   . ALA A 0 469 . -67.447  2.715   69.042   1.00 41.31 469 A 1 
ATOM 3560 C CB  . ALA A 0 469 . -69.998  2.739   69.283   1.00 41.31 469 A 1 
ATOM 3561 O O   . ALA A 0 469 . -66.988  3.790   69.424   1.00 41.31 469 A 1 
ATOM 3562 N N   . PHE A 0 470 . -66.912  2.053   68.017   1.00 50.87 470 A 1 
ATOM 3563 C CA  . PHE A 0 470 . -65.631  2.375   67.385   1.00 50.87 470 A 1 
ATOM 3564 C C   . PHE A 0 470 . -65.578  3.760   66.708   1.00 50.87 470 A 1 
ATOM 3565 C CB  . PHE A 0 470 . -65.271  1.251   66.387   1.00 50.87 470 A 1 
ATOM 3566 O O   . PHE A 0 470 . -66.343  4.066   65.794   1.00 50.87 470 A 1 
ATOM 3567 C CG  . PHE A 0 470 . -66.469  0.614   65.691   1.00 50.87 470 A 1 
ATOM 3568 C CD1 . PHE A 0 470 . -66.962  -0.624  66.147   1.00 50.87 470 A 1 
ATOM 3569 C CD2 . PHE A 0 470 . -67.185  1.314   64.699   1.00 50.87 470 A 1 
ATOM 3570 C CE1 . PHE A 0 470 . -68.163  -1.142  65.630   1.00 50.87 470 A 1 
ATOM 3571 C CE2 . PHE A 0 470 . -68.399  0.812   64.202   1.00 50.87 470 A 1 
ATOM 3572 C CZ  . PHE A 0 470 . -68.888  -0.420  64.666   1.00 50.87 470 A 1 
ATOM 3573 N N   . ALA A 0 471 . -64.548  4.546   67.030   1.00 49.28 471 A 1 
ATOM 3574 C CA  . ALA A 0 471 . -64.089  5.621   66.153   1.00 49.28 471 A 1 
ATOM 3575 C C   . ALA A 0 471 . -63.427  5.013   64.898   1.00 49.28 471 A 1 
ATOM 3576 C CB  . ALA A 0 471 . -63.138  6.537   66.935   1.00 49.28 471 A 1 
ATOM 3577 O O   . ALA A 0 471 . -62.372  4.380   64.995   1.00 49.28 471 A 1 
ATOM 3578 N N   . LYS A 0 472 . -64.050  5.188   63.726   1.00 49.68 472 A 1 
ATOM 3579 C CA  . LYS A 0 472 . -63.516  4.751   62.424   1.00 49.68 472 A 1 
ATOM 3580 C C   . LYS A 0 472 . -62.716  5.882   61.779   1.00 49.68 472 A 1 
ATOM 3581 C CB  . LYS A 0 472 . -64.655  4.270   61.505   1.00 49.68 472 A 1 
ATOM 3582 O O   . LYS A 0 472 . -63.282  6.906   61.415   1.00 49.68 472 A 1 
ATOM 3583 C CG  . LYS A 0 472 . -65.047  2.817   61.814   1.00 49.68 472 A 1 
ATOM 3584 C CD  . LYS A 0 472 . -66.322  2.394   61.070   1.00 49.68 472 A 1 
ATOM 3585 C CE  . LYS A 0 472 . -66.586  0.898   61.296   1.00 49.68 472 A 1 
ATOM 3586 N NZ  . LYS A 0 472 . -67.893  0.466   60.737   1.00 49.68 472 A 1 
ATOM 3587 N N   . GLN A 0 473 . -61.411  5.673   61.633   1.00 56.84 473 A 1 
ATOM 3588 C CA  . GLN A 0 473 . -60.536  6.539   60.844   1.00 56.84 473 A 1 
ATOM 3589 C C   . GLN A 0 473 . -60.772  6.273   59.349   1.00 56.84 473 A 1 
ATOM 3590 C CB  . GLN A 0 473 . -59.071  6.278   61.241   1.00 56.84 473 A 1 
ATOM 3591 O O   . GLN A 0 473 . -60.898  5.115   58.942   1.00 56.84 473 A 1 
ATOM 3592 C CG  . GLN A 0 473 . -58.763  6.729   62.683   1.00 56.84 473 A 1 
ATOM 3593 C CD  . GLN A 0 473 . -57.531  6.043   63.268   1.00 56.84 473 A 1 
ATOM 3594 N NE2 . GLN A 0 473 . -56.474  6.763   63.567   1.00 56.84 473 A 1 
ATOM 3595 O OE1 . GLN A 0 473 . -57.528  4.849   63.527   1.00 56.84 473 A 1 
ATOM 3596 N N   . ALA A 0 474 . -60.820  7.334   58.545   1.00 56.92 474 A 1 
ATOM 3597 C CA  . ALA A 0 474 . -60.800  7.253   57.090   1.00 56.92 474 A 1 
ATOM 3598 C C   . ALA A 0 474 . -59.445  7.768   56.589   1.00 56.92 474 A 1 
ATOM 3599 C CB  . ALA A 0 474 . -61.995  8.022   56.512   1.00 56.92 474 A 1 
ATOM 3600 O O   . ALA A 0 474 . -58.997  8.843   56.987   1.00 56.92 474 A 1 
ATOM 3601 N N   . TYR A 0 475 . -58.805  6.978   55.735   1.00 61.61 475 A 1 
ATOM 3602 C CA  . TYR A 0 475 . -57.521  7.286   55.117   1.00 61.61 475 A 1 
ATOM 3603 C C   . TYR A 0 475 . -57.711  7.314   53.604   1.00 61.61 475 A 1 
ATOM 3604 C CB  . TYR A 0 475 . -56.481  6.230   55.522   1.00 61.61 475 A 1 
ATOM 3605 O O   . TYR A 0 475 . -58.339  6.400   53.057   1.00 61.61 475 A 1 
ATOM 3606 C CG  . TYR A 0 475 . -56.087  6.261   56.989   1.00 61.61 475 A 1 
ATOM 3607 C CD1 . TYR A 0 475 . -55.100  7.171   57.411   1.00 61.61 475 A 1 
ATOM 3608 C CD2 . TYR A 0 475 . -56.674  5.376   57.918   1.00 61.61 475 A 1 
ATOM 3609 C CE1 . TYR A 0 475 . -54.684  7.193   58.755   1.00 61.61 475 A 1 
ATOM 3610 C CE2 . TYR A 0 475 . -56.261  5.395   59.266   1.00 61.61 475 A 1 
ATOM 3611 O OH  . TYR A 0 475 . -54.841  6.310   60.974   1.00 61.61 475 A 1 
ATOM 3612 C CZ  . TYR A 0 475 . -55.262  6.301   59.683   1.00 61.61 475 A 1 
ATOM 3613 N N   . GLY A 0 476 . -57.188  8.353   52.960   1.00 65.48 476 A 1 
ATOM 3614 C CA  . GLY A 0 476 . -56.856  8.325   51.542   1.00 65.48 476 A 1 
ATOM 3615 C C   . GLY A 0 476 . -55.378  7.995   51.348   1.00 65.48 476 A 1 
ATOM 3616 O O   . GLY A 0 476 . -54.569  8.162   52.267   1.00 65.48 476 A 1 
ATOM 3617 N N   . GLN A 0 477 . -55.057  7.492   50.165   1.00 71.69 477 A 1 
ATOM 3618 C CA  . GLN A 0 477 . -53.714  7.170   49.713   1.00 71.69 477 A 1 
ATOM 3619 C C   . GLN A 0 477 . -53.636  7.495   48.220   1.00 71.69 477 A 1 
ATOM 3620 C CB  . GLN A 0 477 . -53.433  5.677   49.988   1.00 71.69 477 A 1 
ATOM 3621 O O   . GLN A 0 477 . -54.411  6.922   47.454   1.00 71.69 477 A 1 
ATOM 3622 C CG  . GLN A 0 477 . -52.131  5.237   49.307   1.00 71.69 477 A 1 
ATOM 3623 C CD  . GLN A 0 477 . -51.714  3.790   49.505   1.00 71.69 477 A 1 
ATOM 3624 N NE2 . GLN A 0 477 . -50.546  3.464   48.999   1.00 71.69 477 A 1 
ATOM 3625 O OE1 . GLN A 0 477 . -52.391  2.941   50.084   1.00 71.69 477 A 1 
ATOM 3626 N N   . ASP A 0 478 . -52.682  8.336   47.838   1.00 75.72 478 A 1 
ATOM 3627 C CA  . ASP A 0 478 . -52.169  8.380   46.468   1.00 75.72 478 A 1 
ATOM 3628 C C   . ASP A 0 478 . -51.013  7.366   46.326   1.00 75.72 478 A 1 
ATOM 3629 C CB  . ASP A 0 478 . -51.776  9.815   46.074   1.00 75.72 478 A 1 
ATOM 3630 O O   . ASP A 0 478 . -50.454  6.882   47.325   1.00 75.72 478 A 1 
ATOM 3631 C CG  . ASP A 0 478 . -52.082  10.090  44.599   1.00 75.72 478 A 1 
ATOM 3632 O OD1 . ASP A 0 478 . -51.877  9.144   43.802   1.00 75.72 478 A 1 
ATOM 3633 O OD2 . ASP A 0 478 . -52.596  11.196  44.312   1.00 75.72 478 A 1 
ATOM 3634 N N   . ALA A 0 479 . -50.735  6.930   45.102   1.00 75.92 479 A 1 
ATOM 3635 C CA  . ALA A 0 479 . -49.828  5.812   44.833   1.00 75.92 479 A 1 
ATOM 3636 C C   . ALA A 0 479 . -49.372  5.780   43.364   1.00 75.92 479 A 1 
ATOM 3637 C CB  . ALA A 0 479 . -50.523  4.510   45.267   1.00 75.92 479 A 1 
ATOM 3638 O O   . ALA A 0 479 . -49.574  4.778   42.664   1.00 75.92 479 A 1 
ATOM 3639 N N   . ASP A 0 480 . -48.767  6.872   42.907   1.00 80.41 480 A 1 
ATOM 3640 C CA  . ASP A 0 480 . -48.231  6.990   41.555   1.00 80.41 480 A 1 
ATOM 3641 C C   . ASP A 0 480 . -46.811  6.399   41.478   1.00 80.41 480 A 1 
ATOM 3642 C CB  . ASP A 0 480 . -48.328  8.452   41.070   1.00 80.41 480 A 1 
ATOM 3643 O O   . ASP A 0 480 . -45.988  6.531   42.382   1.00 80.41 480 A 1 
ATOM 3644 C CG  . ASP A 0 480 . -48.724  8.573   39.596   1.00 80.41 480 A 1 
ATOM 3645 O OD1 . ASP A 0 480 . -49.540  7.768   39.107   1.00 80.41 480 A 1 
ATOM 3646 O OD2 . ASP A 0 480 . -48.165  9.443   38.889   1.00 80.41 480 A 1 
ATOM 3647 N N   . SER A 0 481 . -46.508  5.689   40.395   1.00 80.94 481 A 1 
ATOM 3648 C CA  . SER A 0 481 . -45.216  5.011   40.221   1.00 80.94 481 A 1 
ATOM 3649 C C   . SER A 0 481 . -44.783  5.064   38.762   1.00 80.94 481 A 1 
ATOM 3650 C CB  . SER A 0 481 . -45.267  3.579   40.785   1.00 80.94 481 A 1 
ATOM 3651 O O   . SER A 0 481 . -45.532  4.640   37.878   1.00 80.94 481 A 1 
ATOM 3652 O OG  . SER A 0 481 . -46.477  2.894   40.467   1.00 80.94 481 A 1 
ATOM 3653 N N   . ARG A 0 482 . -43.599  5.624   38.483   1.00 83.12 482 A 1 
ATOM 3654 C CA  . ARG A 0 482 . -43.092  5.805   37.112   1.00 83.12 482 A 1 
ATOM 3655 C C   . ARG A 0 482 . -41.623  5.439   37.014   1.00 83.12 482 A 1 
ATOM 3656 C CB  . ARG A 0 482 . -43.300  7.240   36.610   1.00 83.12 482 A 1 
ATOM 3657 O O   . ARG A 0 482 . -40.801  5.979   37.743   1.00 83.12 482 A 1 
ATOM 3658 C CG  . ARG A 0 482 . -44.751  7.712   36.734   1.00 83.12 482 A 1 
ATOM 3659 C CD  . ARG A 0 482 . -44.906  9.085   36.085   1.00 83.12 482 A 1 
ATOM 3660 N NE  . ARG A 0 482 . -46.200  9.680   36.461   1.00 83.12 482 A 1 
ATOM 3661 N NH1 . ARG A 0 482 . -45.577  11.883  36.464   1.00 83.12 482 A 1 
ATOM 3662 N NH2 . ARG A 0 482 . -47.614  11.310  37.143   1.00 83.12 482 A 1 
ATOM 3663 C CZ  . ARG A 0 482 . -46.462  10.949  36.677   1.00 83.12 482 A 1 
ATOM 3664 N N   . TYR A 0 483 . -41.314  4.588   36.050   1.00 84.98 483 A 1 
ATOM 3665 C CA  . TYR A 0 483 . -39.989  4.023   35.843   1.00 84.98 483 A 1 
ATOM 3666 C C   . TYR A 0 483 . -39.614  4.104   34.368   1.00 84.98 483 A 1 
ATOM 3667 C CB  . TYR A 0 483 . -40.017  2.572   36.334   1.00 84.98 483 A 1 
ATOM 3668 O O   . TYR A 0 483 . -40.468  3.904   33.499   1.00 84.98 483 A 1 
ATOM 3669 C CG  . TYR A 0 483 . -38.704  1.838   36.182   1.00 84.98 483 A 1 
ATOM 3670 C CD1 . TYR A 0 483 . -38.556  0.821   35.217   1.00 84.98 483 A 1 
ATOM 3671 C CD2 . TYR A 0 483 . -37.634  2.171   37.029   1.00 84.98 483 A 1 
ATOM 3672 C CE1 . TYR A 0 483 . -37.344  0.108   35.136   1.00 84.98 483 A 1 
ATOM 3673 C CE2 . TYR A 0 483 . -36.415  1.477   36.937   1.00 84.98 483 A 1 
ATOM 3674 O OH  . TYR A 0 483 . -35.122  -0.284  35.974   1.00 84.98 483 A 1 
ATOM 3675 C CZ  . TYR A 0 483 . -36.278  0.430   36.007   1.00 84.98 483 A 1 
ATOM 3676 N N   . GLY A 0 484 . -38.340  4.345   34.072   1.00 84.35 484 A 1 
ATOM 3677 C CA  . GLY A 0 484 . -37.859  4.343   32.699   1.00 84.35 484 A 1 
ATOM 3678 C C   . GLY A 0 484 . -36.379  4.033   32.557   1.00 84.35 484 A 1 
ATOM 3679 O O   . GLY A 0 484 . -35.566  4.284   33.448   1.00 84.35 484 A 1 
ATOM 3680 N N   . LYS A 0 485 . -36.044  3.468   31.398   1.00 82.83 485 A 1 
ATOM 3681 C CA  . LYS A 0 485 . -34.688  3.149   30.963   1.00 82.83 485 A 1 
ATOM 3682 C C   . LYS A 0 485 . -34.544  3.485   29.483   1.00 82.83 485 A 1 
ATOM 3683 C CB  . LYS A 0 485 . -34.354  1.663   31.188   1.00 82.83 485 A 1 
ATOM 3684 O O   . LYS A 0 485 . -35.413  3.104   28.698   1.00 82.83 485 A 1 
ATOM 3685 C CG  . LYS A 0 485 . -34.901  1.064   32.495   1.00 82.83 485 A 1 
ATOM 3686 C CD  . LYS A 0 485 . -34.321  -0.331  32.747   1.00 82.83 485 A 1 
ATOM 3687 C CE  . LYS A 0 485 . -32.881  -0.181  33.247   1.00 82.83 485 A 1 
ATOM 3688 N NZ  . LYS A 0 485 . -32.647  -0.869  34.534   1.00 82.83 485 A 1 
ATOM 3689 N N   . SER A 0 486 . -33.433  4.106   29.111   1.00 81.74 486 A 1 
ATOM 3690 C CA  . SER A 0 486 . -33.047  4.338   27.714   1.00 81.74 486 A 1 
ATOM 3691 C C   . SER A 0 486 . -31.596  3.916   27.488   1.00 81.74 486 A 1 
ATOM 3692 C CB  . SER A 0 486 . -33.319  5.783   27.251   1.00 81.74 486 A 1 
ATOM 3693 O O   . SER A 0 486 . -30.760  4.028   28.387   1.00 81.74 486 A 1 
ATOM 3694 O OG  . SER A 0 486 . -33.149  6.743   28.284   1.00 81.74 486 A 1 
ATOM 3695 N N   . TYR A 0 487 . -31.295  3.388   26.302   1.00 72.43 487 A 1 
ATOM 3696 C CA  . TYR A 0 487 . -29.932  3.073   25.873   1.00 72.43 487 A 1 
ATOM 3697 C C   . TYR A 0 487 . -29.770  3.335   24.377   1.00 72.43 487 A 1 
ATOM 3698 C CB  . TYR A 0 487 . -29.574  1.614   26.203   1.00 72.43 487 A 1 
ATOM 3699 O O   . TYR A 0 487 . -30.419  2.669   23.573   1.00 72.43 487 A 1 
ATOM 3700 C CG  . TYR A 0 487 . -28.175  1.214   25.751   1.00 72.43 487 A 1 
ATOM 3701 C CD1 . TYR A 0 487 . -27.986  0.382   24.629   1.00 72.43 487 A 1 
ATOM 3702 C CD2 . TYR A 0 487 . -27.054  1.736   26.420   1.00 72.43 487 A 1 
ATOM 3703 C CE1 . TYR A 0 487 . -26.681  0.058   24.201   1.00 72.43 487 A 1 
ATOM 3704 C CE2 . TYR A 0 487 . -25.748  1.428   25.990   1.00 72.43 487 A 1 
ATOM 3705 O OH  . TYR A 0 487 . -24.299  0.291   24.434   1.00 72.43 487 A 1 
ATOM 3706 C CZ  . TYR A 0 487 . -25.556  0.583   24.877   1.00 72.43 487 A 1 
ATOM 3707 N N   . ASP A 0 488 . -28.867  4.248   24.022   1.00 72.42 488 A 1 
ATOM 3708 C CA  . ASP A 0 488 . -28.556  4.637   22.642   1.00 72.42 488 A 1 
ATOM 3709 C C   . ASP A 0 488 . -27.063  4.445   22.372   1.00 72.42 488 A 1 
ATOM 3710 C CB  . ASP A 0 488 . -28.930  6.103   22.389   1.00 72.42 488 A 1 
ATOM 3711 O O   . ASP A 0 488 . -26.226  4.775   23.217   1.00 72.42 488 A 1 
ATOM 3712 C CG  . ASP A 0 488 . -30.424  6.395   22.510   1.00 72.42 488 A 1 
ATOM 3713 O OD1 . ASP A 0 488 . -31.210  5.596   21.958   1.00 72.42 488 A 1 
ATOM 3714 O OD2 . ASP A 0 488 . -30.750  7.462   23.074   1.00 72.42 488 A 1 
ATOM 3715 N N   . SER A 0 489 . -26.683  3.903   21.209   1.00 51.46 489 A 1 
ATOM 3716 C CA  . SER A 0 489 . -25.295  3.466   21.026   1.00 51.46 489 A 1 
ATOM 3717 C C   . SER A 0 489 . -24.746  3.410   19.594   1.00 51.46 489 A 1 
ATOM 3718 C CB  . SER A 0 489 . -25.116  2.119   21.738   1.00 51.46 489 A 1 
ATOM 3719 O O   . SER A 0 489 . -25.447  3.159   18.614   1.00 51.46 489 A 1 
ATOM 3720 O OG  . SER A 0 489 . -25.538  1.045   20.927   1.00 51.46 489 A 1 
ATOM 3721 N N   . VAL A 0 490 . -23.422  3.588   19.543   1.00 61.91 490 A 1 
ATOM 3722 C CA  . VAL A 0 490 . -22.444  3.149   18.535   1.00 61.91 490 A 1 
ATOM 3723 C C   . VAL A 0 490 . -22.513  3.757   17.124   1.00 61.91 490 A 1 
ATOM 3724 C CB  . VAL A 0 490 . -22.277  1.612   18.517   1.00 61.91 490 A 1 
ATOM 3725 O O   . VAL A 0 490 . -23.438  3.577   16.341   1.00 61.91 490 A 1 
ATOM 3726 C CG1 . VAL A 0 490 . -21.166  1.171   17.547   1.00 61.91 490 A 1 
ATOM 3727 C CG2 . VAL A 0 490 . -21.863  1.078   19.897   1.00 61.91 490 A 1 
ATOM 3728 N N   . SER A 0 491 . -21.388  4.349   16.715   1.00 74.46 491 A 1 
ATOM 3729 C CA  . SER A 0 491 . -20.965  4.491   15.316   1.00 74.46 491 A 1 
ATOM 3730 C C   . SER A 0 491 . -19.488  4.106   15.195   1.00 74.46 491 A 1 
ATOM 3731 C CB  . SER A 0 491 . -21.244  5.913   14.796   1.00 74.46 491 A 1 
ATOM 3732 O O   . SER A 0 491 . -18.622  4.757   15.787   1.00 74.46 491 A 1 
ATOM 3733 O OG  . SER A 0 491 . -20.265  6.347   13.858   1.00 74.46 491 A 1 
ATOM 3734 N N   . ALA A 0 492 . -19.182  3.109   14.367   1.00 80.18 492 A 1 
ATOM 3735 C CA  . ALA A 0 492 . -17.832  2.639   14.068   1.00 80.18 492 A 1 
ATOM 3736 C C   . ALA A 0 492 . -17.534  2.762   12.567   1.00 80.18 492 A 1 
ATOM 3737 C CB  . ALA A 0 492 . -17.683  1.198   14.567   1.00 80.18 492 A 1 
ATOM 3738 O O   . ALA A 0 492 . -18.299  2.299   11.722   1.00 80.18 492 A 1 
ATOM 3739 N N   . ARG A 0 493 . -16.407  3.389   12.216   1.00 87.23 493 A 1 
ATOM 3740 C CA  . ARG A 0 493 . -16.021  3.673   10.826   1.00 87.23 493 A 1 
ATOM 3741 C C   . ARG A 0 493 . -14.546  3.360   10.602   1.00 87.23 493 A 1 
ATOM 3742 C CB  . ARG A 0 493 . -16.385  5.126   10.452   1.00 87.23 493 A 1 
ATOM 3743 O O   . ARG A 0 493 . -13.701  3.795   11.381   1.00 87.23 493 A 1 
ATOM 3744 C CG  . ARG A 0 493 . -17.879  5.413   10.698   1.00 87.23 493 A 1 
ATOM 3745 C CD  . ARG A 0 493 . -18.344  6.789   10.223   1.00 87.23 493 A 1 
ATOM 3746 N NE  . ARG A 0 493 . -19.785  6.949   10.499   1.00 87.23 493 A 1 
ATOM 3747 N NH1 . ARG A 0 493 . -20.219  8.850   9.275    1.00 87.23 493 A 1 
ATOM 3748 N NH2 . ARG A 0 493 . -21.867  7.775   10.334   1.00 87.23 493 A 1 
ATOM 3749 C CZ  . ARG A 0 493 . -20.612  7.860   10.033   1.00 87.23 493 A 1 
ATOM 3750 N N   . SER A 0 494 . -14.232  2.633   9.534    1.00 86.98 494 A 1 
ATOM 3751 C CA  . SER A 0 494 . -12.863  2.339   9.091    1.00 86.98 494 A 1 
ATOM 3752 C C   . SER A 0 494 . -12.733  2.704   7.622    1.00 86.98 494 A 1 
ATOM 3753 C CB  . SER A 0 494 . -12.517  0.857   9.298    1.00 86.98 494 A 1 
ATOM 3754 O O   . SER A 0 494 . -13.582  2.323   6.823    1.00 86.98 494 A 1 
ATOM 3755 O OG  . SER A 0 494 . -11.130  0.602   9.097    1.00 86.98 494 A 1 
ATOM 3756 N N   . TYR A 0 495 . -11.664  3.408   7.281    1.00 89.33 495 A 1 
ATOM 3757 C CA  . TYR A 0 495 . -11.255  3.716   5.918    1.00 89.33 495 A 1 
ATOM 3758 C C   . TYR A 0 495 . -9.789   3.327   5.797    1.00 89.33 495 A 1 
ATOM 3759 C CB  . TYR A 0 495 . -11.441  5.210   5.620    1.00 89.33 495 A 1 
ATOM 3760 O O   . TYR A 0 495 . -8.972   3.783   6.596    1.00 89.33 495 A 1 
ATOM 3761 C CG  . TYR A 0 495 . -12.851  5.728   5.824    1.00 89.33 495 A 1 
ATOM 3762 C CD1 . TYR A 0 495 . -13.752  5.753   4.744    1.00 89.33 495 A 1 
ATOM 3763 C CD2 . TYR A 0 495 . -13.257  6.181   7.095    1.00 89.33 495 A 1 
ATOM 3764 C CE1 . TYR A 0 495 . -15.067  6.217   4.934    1.00 89.33 495 A 1 
ATOM 3765 C CE2 . TYR A 0 495 . -14.571  6.647   7.291    1.00 89.33 495 A 1 
ATOM 3766 O OH  . TYR A 0 495 . -16.750  7.099   6.398    1.00 89.33 495 A 1 
ATOM 3767 C CZ  . TYR A 0 495 . -15.479  6.657   6.208    1.00 89.33 495 A 1 
ATOM 3768 N N   . ASP A 0 496 . -9.454   2.494   4.828    1.00 90.00 496 A 1 
ATOM 3769 C CA  . ASP A 0 496 . -8.087   2.108   4.510    1.00 90.00 496 A 1 
ATOM 3770 C C   . ASP A 0 496 . -7.924   2.313   2.988    1.00 90.00 496 A 1 
ATOM 3771 C CB  . ASP A 0 496 . -7.827   0.667   5.017    1.00 90.00 496 A 1 
ATOM 3772 O O   . ASP A 0 496 . -8.692   1.763   2.206    1.00 90.00 496 A 1 
ATOM 3773 C CG  . ASP A 0 496 . -8.032   0.462   6.542    1.00 90.00 496 A 1 
ATOM 3774 O OD1 . ASP A 0 496 . -7.134   0.775   7.360    1.00 90.00 496 A 1 
ATOM 3775 O OD2 . ASP A 0 496 . -9.067   -0.087  6.997    1.00 90.00 496 A 1 
ATOM 3776 N N   . ASN A 0 497 . -6.991   3.171   2.570    1.00 91.73 497 A 1 
ATOM 3777 C CA  . ASN A 0 497 . -6.738   3.539   1.172    1.00 91.73 497 A 1 
ATOM 3778 C C   . ASN A 0 497 . -5.253   3.356   0.860    1.00 91.73 497 A 1 
ATOM 3779 C CB  . ASN A 0 497 . -7.189   4.996   0.925    1.00 91.73 497 A 1 
ATOM 3780 O O   . ASN A 0 497 . -4.410   3.911   1.573    1.00 91.73 497 A 1 
ATOM 3781 C CG  . ASN A 0 497 . -6.579   5.624   -0.327   1.00 91.73 497 A 1 
ATOM 3782 N ND2 . ASN A 0 497 . -5.339   6.058   -0.274   1.00 91.73 497 A 1 
ATOM 3783 O OD1 . ASN A 0 497 . -7.199   5.772   -1.357   1.00 91.73 497 A 1 
ATOM 3784 N N   . GLU A 0 498 . -4.945   2.677   -0.240   1.00 94.10 498 A 1 
ATOM 3785 C CA  . GLU A 0 498 . -3.585   2.437   -0.721   1.00 94.10 498 A 1 
ATOM 3786 C C   . GLU A 0 498 . -3.486   2.837   -2.197   1.00 94.10 498 A 1 
ATOM 3787 C CB  . GLU A 0 498 . -3.176   0.971   -0.460   1.00 94.10 498 A 1 
ATOM 3788 O O   . GLU A 0 498 . -4.218   2.318   -3.034   1.00 94.10 498 A 1 
ATOM 3789 C CG  . GLU A 0 498 . -3.278   0.677   1.049    1.00 94.10 498 A 1 
ATOM 3790 C CD  . GLU A 0 498 . -2.685   -0.645  1.542    1.00 94.10 498 A 1 
ATOM 3791 O OE1 . GLU A 0 498 . -2.884   -0.918  2.754    1.00 94.10 498 A 1 
ATOM 3792 O OE2 . GLU A 0 498 . -1.860   -1.271  0.846    1.00 94.10 498 A 1 
ATOM 3793 N N   . LYS A 0 499 . -2.598   3.782   -2.515   1.00 94.28 499 A 1 
ATOM 3794 C CA  . LYS A 0 499 . -2.345   4.288   -3.871   1.00 94.28 499 A 1 
ATOM 3795 C C   . LYS A 0 499 . -0.884   4.062   -4.232   1.00 94.28 499 A 1 
ATOM 3796 C CB  . LYS A 0 499 . -2.682   5.784   -3.973   1.00 94.28 499 A 1 
ATOM 3797 O O   . LYS A 0 499 . 0.002    4.310   -3.418   1.00 94.28 499 A 1 
ATOM 3798 C CG  . LYS A 0 499 . -4.181   6.095   -3.852   1.00 94.28 499 A 1 
ATOM 3799 C CD  . LYS A 0 499 . -4.402   7.594   -3.590   1.00 94.28 499 A 1 
ATOM 3800 C CE  . LYS A 0 499 . -5.894   7.896   -3.405   1.00 94.28 499 A 1 
ATOM 3801 N NZ  . LYS A 0 499 . -6.577   8.159   -4.688   1.00 94.28 499 A 1 
ATOM 3802 N N   . TYR A 0 500 . -0.637   3.652   -5.465   1.00 96.76 500 A 1 
ATOM 3803 C CA  . TYR A 0 500 . 0.679    3.579   -6.085   1.00 96.76 500 A 1 
ATOM 3804 C C   . TYR A 0 500 . 0.604    4.216   -7.469   1.00 96.76 500 A 1 
ATOM 3805 C CB  . TYR A 0 500 . 1.129    2.115   -6.170   1.00 96.76 500 A 1 
ATOM 3806 O O   . TYR A 0 500 . -0.339   3.960   -8.218   1.00 96.76 500 A 1 
ATOM 3807 C CG  . TYR A 0 500 . 2.372    1.881   -7.011   1.00 96.76 500 A 1 
ATOM 3808 C CD1 . TYR A 0 500 . 2.253    1.450   -8.348   1.00 96.76 500 A 1 
ATOM 3809 C CD2 . TYR A 0 500 . 3.646    2.111   -6.459   1.00 96.76 500 A 1 
ATOM 3810 C CE1 . TYR A 0 500 . 3.407    1.222   -9.124   1.00 96.76 500 A 1 
ATOM 3811 C CE2 . TYR A 0 500 . 4.802    1.879   -7.229   1.00 96.76 500 A 1 
ATOM 3812 O OH  . TYR A 0 500 . 5.801    1.178   -9.295   1.00 96.76 500 A 1 
ATOM 3813 C CZ  . TYR A 0 500 . 4.684    1.426   -8.561   1.00 96.76 500 A 1 
ATOM 3814 N N   . ALA A 0 501 . 1.607    5.010   -7.825   1.00 96.14 501 A 1 
ATOM 3815 C CA  . ALA A 0 501 . 1.793    5.480   -9.188   1.00 96.14 501 A 1 
ATOM 3816 C C   . ALA A 0 501 . 3.268    5.401   -9.581   1.00 96.14 501 A 1 
ATOM 3817 C CB  . ALA A 0 501 . 1.219    6.893   -9.338   1.00 96.14 501 A 1 
ATOM 3818 O O   . ALA A 0 501 . 4.161    5.678   -8.775   1.00 96.14 501 A 1 
ATOM 3819 N N   . ARG A 0 502 . 3.511    5.054   -10.841  1.00 97.51 502 A 1 
ATOM 3820 C CA  . ARG A 0 502 . 4.802    5.150   -11.507  1.00 97.51 502 A 1 
ATOM 3821 C C   . ARG A 0 502 . 4.599    5.730   -12.897  1.00 97.51 502 A 1 
ATOM 3822 C CB  . ARG A 0 502 . 5.488    3.780   -11.545  1.00 97.51 502 A 1 
ATOM 3823 O O   . ARG A 0 502 . 3.892    5.151   -13.712  1.00 97.51 502 A 1 
ATOM 3824 C CG  . ARG A 0 502 . 6.740    3.811   -12.436  1.00 97.51 502 A 1 
ATOM 3825 C CD  . ARG A 0 502 . 7.598    2.562   -12.272  1.00 97.51 502 A 1 
ATOM 3826 N NE  . ARG A 0 502 . 6.912    1.328   -12.714  1.00 97.51 502 A 1 
ATOM 3827 N NH1 . ARG A 0 502 . 8.780    0.022   -12.645  1.00 97.51 502 A 1 
ATOM 3828 N NH2 . ARG A 0 502 . 6.842    -0.850  -13.340  1.00 97.51 502 A 1 
ATOM 3829 C CZ  . ARG A 0 502 . 7.508    0.171   -12.893  1.00 97.51 502 A 1 
ATOM 3830 N N   . TRP A 0 503 . 5.285    6.829   -13.169  1.00 97.11 503 A 1 
ATOM 3831 C CA  . TRP A 0 503 . 5.460    7.355   -14.516  1.00 97.11 503 A 1 
ATOM 3832 C C   . TRP A 0 503 . 6.946    7.290   -14.864  1.00 97.11 503 A 1 
ATOM 3833 C CB  . TRP A 0 503 . 4.869    8.763   -14.604  1.00 97.11 503 A 1 
ATOM 3834 O O   . TRP A 0 503 . 7.788    7.637   -14.035  1.00 97.11 503 A 1 
ATOM 3835 C CG  . TRP A 0 503 . 5.051    9.440   -15.925  1.00 97.11 503 A 1 
ATOM 3836 C CD1 . TRP A 0 503 . 4.208    9.376   -16.982  1.00 97.11 503 A 1 
ATOM 3837 C CD2 . TRP A 0 503 . 6.179    10.249  -16.368  1.00 97.11 503 A 1 
ATOM 3838 C CE2 . TRP A 0 503 . 5.925    10.694  -17.701  1.00 97.11 503 A 1 
ATOM 3839 C CE3 . TRP A 0 503 . 7.418    10.599  -15.787  1.00 97.11 503 A 1 
ATOM 3840 N NE1 . TRP A 0 503 . 4.717    10.114  -18.037  1.00 97.11 503 A 1 
ATOM 3841 C CH2 . TRP A 0 503 . 8.056    11.840  -17.795  1.00 97.11 503 A 1 
ATOM 3842 C CZ2 . TRP A 0 503 . 6.832    11.504  -18.397  1.00 97.11 503 A 1 
ATOM 3843 C CZ3 . TRP A 0 503 . 8.354    11.361  -16.509  1.00 97.11 503 A 1 
ATOM 3844 N N   . LEU A 0 504 . 7.267    6.824   -16.061  1.00 95.35 504 A 1 
ATOM 3845 C CA  . LEU A 0 504 . 8.624    6.696   -16.574  1.00 95.35 504 A 1 
ATOM 3846 C C   . LEU A 0 504 . 8.643    7.195   -18.015  1.00 95.35 504 A 1 
ATOM 3847 C CB  . LEU A 0 504 . 9.074    5.230   -16.412  1.00 95.35 504 A 1 
ATOM 3848 O O   . LEU A 0 504 . 7.803    6.777   -18.810  1.00 95.35 504 A 1 
ATOM 3849 C CG  . LEU A 0 504 . 10.465   4.874   -16.981  1.00 95.35 504 A 1 
ATOM 3850 C CD1 . LEU A 0 504 . 11.011   3.665   -16.211  1.00 95.35 504 A 1 
ATOM 3851 C CD2 . LEU A 0 504 . 10.426   4.462   -18.458  1.00 95.35 504 A 1 
ATOM 3852 N N   . GLN A 0 505 . 9.616    8.039   -18.331  1.00 93.60 505 A 1 
ATOM 3853 C CA  . GLN A 0 505 . 10.046   8.324   -19.693  1.00 93.60 505 A 1 
ATOM 3854 C C   . GLN A 0 505 . 11.511   7.902   -19.844  1.00 93.60 505 A 1 
ATOM 3855 C CB  . GLN A 0 505 . 9.791    9.799   -20.027  1.00 93.60 505 A 1 
ATOM 3856 O O   . GLN A 0 505 . 12.292   8.041   -18.896  1.00 93.60 505 A 1 
ATOM 3857 C CG  . GLN A 0 505 . 10.063   10.130  -21.503  1.00 93.60 505 A 1 
ATOM 3858 C CD  . GLN A 0 505 . 9.660    11.551  -21.897  1.00 93.60 505 A 1 
ATOM 3859 N NE2 . GLN A 0 505 . 9.881    11.907  -23.141  1.00 93.60 505 A 1 
ATOM 3860 O OE1 . GLN A 0 505 . 9.122    12.334  -21.113  1.00 93.60 505 A 1 
ATOM 3861 N N   . ALA A 0 506 . 11.862   7.365   -21.004  1.00 93.25 506 A 1 
ATOM 3862 C CA  . ALA A 0 506 . 13.234   7.173   -21.447  1.00 93.25 506 A 1 
ATOM 3863 C C   . ALA A 0 506 . 13.323   7.560   -22.925  1.00 93.25 506 A 1 
ATOM 3864 C CB  . ALA A 0 506 . 13.657   5.720   -21.202  1.00 93.25 506 A 1 
ATOM 3865 O O   . ALA A 0 506 . 12.390   7.275   -23.675  1.00 93.25 506 A 1 
ATOM 3866 N N   . ASP A 0 507 . 14.429   8.188   -23.295  1.00 90.09 507 A 1 
ATOM 3867 C CA  . ASP A 0 507 . 14.739   8.691   -24.630  1.00 90.09 507 A 1 
ATOM 3868 C C   . ASP A 0 507 . 16.179   8.267   -25.000  1.00 90.09 507 A 1 
ATOM 3869 C CB  . ASP A 0 507 . 14.539   10.219  -24.623  1.00 90.09 507 A 1 
ATOM 3870 O O   . ASP A 0 507 . 17.017   8.037   -24.116  1.00 90.09 507 A 1 
ATOM 3871 C CG  . ASP A 0 507 . 14.179   10.787  -25.994  1.00 90.09 507 A 1 
ATOM 3872 O OD1 . ASP A 0 507 . 14.487   10.091  -26.988  1.00 90.09 507 A 1 
ATOM 3873 O OD2 . ASP A 0 507 . 13.555   11.875  -25.997  1.00 90.09 507 A 1 
ATOM 3874 N N   . ASP A 0 508 . 16.459   8.065   -26.286  1.00 92.43 508 A 1 
ATOM 3875 C CA  . ASP A 0 508 . 17.750   7.543   -26.782  1.00 92.43 508 A 1 
ATOM 3876 C C   . ASP A 0 508 . 17.968   7.937   -28.254  1.00 92.43 508 A 1 
ATOM 3877 C CB  . ASP A 0 508 . 17.859   6.024   -26.501  1.00 92.43 508 A 1 
ATOM 3878 O O   . ASP A 0 508 . 18.044   7.096   -29.156  1.00 92.43 508 A 1 
ATOM 3879 C CG  . ASP A 0 508 . 19.209   5.377   -26.839  1.00 92.43 508 A 1 
ATOM 3880 O OD1 . ASP A 0 508 . 20.214   6.060   -27.120  1.00 92.43 508 A 1 
ATOM 3881 O OD2 . ASP A 0 508 . 19.365   4.145   -26.642  1.00 92.43 508 A 1 
ATOM 3882 N N   . ASP A 0 509 . 18.015   9.250   -28.471  1.00 89.83 509 A 1 
ATOM 3883 C CA  . ASP A 0 509 . 18.243   9.904   -29.757  1.00 89.83 509 A 1 
ATOM 3884 C C   . ASP A 0 509 . 19.677   9.625   -30.253  1.00 89.83 509 A 1 
ATOM 3885 C CB  . ASP A 0 509 . 17.977   11.423  -29.583  1.00 89.83 509 A 1 
ATOM 3886 O O   . ASP A 0 509 . 20.647   9.770   -29.508  1.00 89.83 509 A 1 
ATOM 3887 C CG  . ASP A 0 509 . 17.086   12.074  -30.653  1.00 89.83 509 A 1 
ATOM 3888 O OD1 . ASP A 0 509 . 16.726   11.385  -31.636  1.00 89.83 509 A 1 
ATOM 3889 O OD2 . ASP A 0 509 . 16.829   13.294  -30.522  1.00 89.83 509 A 1 
ATOM 3890 N N   . GLN A 0 510 . 19.849   9.233   -31.516  1.00 90.11 510 A 1 
ATOM 3891 C CA  . GLN A 0 510 . 21.152   8.949   -32.134  1.00 90.11 510 A 1 
ATOM 3892 C C   . GLN A 0 510 . 21.258   9.601   -33.513  1.00 90.11 510 A 1 
ATOM 3893 C CB  . GLN A 0 510 . 21.380   7.435   -32.304  1.00 90.11 510 A 1 
ATOM 3894 O O   . GLN A 0 510 . 20.336   9.474   -34.317  1.00 90.11 510 A 1 
ATOM 3895 C CG  . GLN A 0 510 . 21.125   6.560   -31.066  1.00 90.11 510 A 1 
ATOM 3896 C CD  . GLN A 0 510 . 21.795   5.199   -31.219  1.00 90.11 510 A 1 
ATOM 3897 N NE2 . GLN A 0 510 . 23.098   5.133   -31.029  1.00 90.11 510 A 1 
ATOM 3898 O OE1 . GLN A 0 510 . 21.218   4.179   -31.584  1.00 90.11 510 A 1 
ATOM 3899 N N   . TRP A 0 511 . 22.405   10.198  -33.849  1.00 88.73 511 A 1 
ATOM 3900 C CA  . TRP A 0 511 . 22.637   10.777  -35.179  1.00 88.73 511 A 1 
ATOM 3901 C C   . TRP A 0 511 . 24.085   10.649  -35.666  1.00 88.73 511 A 1 
ATOM 3902 C CB  . TRP A 0 511 . 22.173   12.241  -35.204  1.00 88.73 511 A 1 
ATOM 3903 O O   . TRP A 0 511 . 25.026   10.527  -34.877  1.00 88.73 511 A 1 
ATOM 3904 C CG  . TRP A 0 511 . 22.943   13.185  -34.333  1.00 88.73 511 A 1 
ATOM 3905 C CD1 . TRP A 0 511 . 23.963   13.975  -34.742  1.00 88.73 511 A 1 
ATOM 3906 C CD2 . TRP A 0 511 . 22.768   13.461  -32.907  1.00 88.73 511 A 1 
ATOM 3907 C CE2 . TRP A 0 511 . 23.721   14.450  -32.520  1.00 88.73 511 A 1 
ATOM 3908 C CE3 . TRP A 0 511 . 21.895   12.987  -31.902  1.00 88.73 511 A 1 
ATOM 3909 N NE1 . TRP A 0 511 . 24.430   14.717  -33.674  1.00 88.73 511 A 1 
ATOM 3910 C CH2 . TRP A 0 511 . 22.937   14.430  -30.226  1.00 88.73 511 A 1 
ATOM 3911 C CZ2 . TRP A 0 511 . 23.812   14.936  -31.205  1.00 88.73 511 A 1 
ATOM 3912 C CZ3 . TRP A 0 511 . 21.981   13.461  -30.579  1.00 88.73 511 A 1 
ATOM 3913 N N   . ALA A 0 512 . 24.253   10.690  -36.987  1.00 91.55 512 A 1 
ATOM 3914 C CA  . ALA A 0 512 . 25.530   10.831  -37.675  1.00 91.55 512 A 1 
ATOM 3915 C C   . ALA A 0 512 . 25.369   11.683  -38.947  1.00 91.55 512 A 1 
ATOM 3916 C CB  . ALA A 0 512 . 26.092   9.441   -38.000  1.00 91.55 512 A 1 
ATOM 3917 O O   . ALA A 0 512 . 24.350   11.572  -39.633  1.00 91.55 512 A 1 
ATOM 3918 N N   . GLU A 0 513 . 26.378   12.493  -39.265  1.00 90.25 513 A 1 
ATOM 3919 C CA  . GLU A 0 513 . 26.476   13.309  -40.485  1.00 90.25 513 A 1 
ATOM 3920 C C   . GLU A 0 513 . 27.888   13.183  -41.091  1.00 90.25 513 A 1 
ATOM 3921 C CB  . GLU A 0 513 . 26.162   14.796  -40.201  1.00 90.25 513 A 1 
ATOM 3922 O O   . GLU A 0 513 . 28.867   13.151  -40.348  1.00 90.25 513 A 1 
ATOM 3923 C CG  . GLU A 0 513 . 24.731   15.073  -39.696  1.00 90.25 513 A 1 
ATOM 3924 C CD  . GLU A 0 513 . 24.390   16.576  -39.573  1.00 90.25 513 A 1 
ATOM 3925 O OE1 . GLU A 0 513 . 23.443   16.905  -38.820  1.00 90.25 513 A 1 
ATOM 3926 O OE2 . GLU A 0 513 . 25.022   17.414  -40.264  1.00 90.25 513 A 1 
ATOM 3927 N N   . ASP A 0 514 . 27.973   13.142  -42.422  1.00 87.61 514 A 1 
ATOM 3928 C CA  . ASP A 0 514 . 29.191   13.093  -43.252  1.00 87.61 514 A 1 
ATOM 3929 C C   . ASP A 0 514 . 29.109   14.240  -44.283  1.00 87.61 514 A 1 
ATOM 3930 C CB  . ASP A 0 514 . 29.270   11.690  -43.904  1.00 87.61 514 A 1 
ATOM 3931 O O   . ASP A 0 514 . 28.062   14.452  -44.908  1.00 87.61 514 A 1 
ATOM 3932 C CG  . ASP A 0 514 . 30.351   11.446  -44.980  1.00 87.61 514 A 1 
ATOM 3933 O OD1 . ASP A 0 514 . 30.921   12.425  -45.519  1.00 87.61 514 A 1 
ATOM 3934 O OD2 . ASP A 0 514 . 30.525   10.257  -45.348  1.00 87.61 514 A 1 
ATOM 3935 N N   . TYR A 0 515 . 30.180   15.027  -44.441  1.00 86.54 515 A 1 
ATOM 3936 C CA  . TYR A 0 515 . 30.264   16.119  -45.417  1.00 86.54 515 A 1 
ATOM 3937 C C   . TYR A 0 515 . 31.636   16.211  -46.109  1.00 86.54 515 A 1 
ATOM 3938 C CB  . TYR A 0 515 . 29.879   17.448  -44.745  1.00 86.54 515 A 1 
ATOM 3939 O O   . TYR A 0 515 . 32.510   17.003  -45.733  1.00 86.54 515 A 1 
ATOM 3940 C CG  . TYR A 0 515 . 29.899   18.642  -45.688  1.00 86.54 515 A 1 
ATOM 3941 C CD1 . TYR A 0 515 . 30.994   19.526  -45.669  1.00 86.54 515 A 1 
ATOM 3942 C CD2 . TYR A 0 515 . 28.886   18.808  -46.648  1.00 86.54 515 A 1 
ATOM 3943 C CE1 . TYR A 0 515 . 31.103   20.542  -46.634  1.00 86.54 515 A 1 
ATOM 3944 C CE2 . TYR A 0 515 . 28.968   19.842  -47.602  1.00 86.54 515 A 1 
ATOM 3945 O OH  . TYR A 0 515 . 30.252   21.651  -48.564  1.00 86.54 515 A 1 
ATOM 3946 C CZ  . TYR A 0 515 . 30.092   20.694  -47.607  1.00 86.54 515 A 1 
ATOM 3947 N N   . ASP A 0 516 . 31.786   15.486  -47.215  1.00 83.27 516 A 1 
ATOM 3948 C CA  . ASP A 0 516 . 32.912   15.645  -48.138  1.00 83.27 516 A 1 
ATOM 3949 C C   . ASP A 0 516 . 32.700   16.839  -49.106  1.00 83.27 516 A 1 
ATOM 3950 C CB  . ASP A 0 516 . 33.178   14.301  -48.850  1.00 83.27 516 A 1 
ATOM 3951 O O   . ASP A 0 516 . 31.601   17.122  -49.602  1.00 83.27 516 A 1 
ATOM 3952 C CG  . ASP A 0 516 . 34.638   14.070  -49.269  1.00 83.27 516 A 1 
ATOM 3953 O OD1 . ASP A 0 516 . 35.458   15.018  -49.152  1.00 83.27 516 A 1 
ATOM 3954 O OD2 . ASP A 0 516 . 34.935   12.991  -49.839  1.00 83.27 516 A 1 
ATOM 3955 N N   . SER A 0 517 . 33.760   17.598  -49.410  1.00 81.03 517 A 1 
ATOM 3956 C CA  . SER A 0 517 . 33.696   18.698  -50.388  1.00 81.03 517 A 1 
ATOM 3957 C C   . SER A 0 517 . 35.026   18.991  -51.080  1.00 81.03 517 A 1 
ATOM 3958 C CB  . SER A 0 517 . 33.100   19.962  -49.755  1.00 81.03 517 A 1 
ATOM 3959 O O   . SER A 0 517 . 36.047   19.279  -50.449  1.00 81.03 517 A 1 
ATOM 3960 O OG  . SER A 0 517 . 33.909   20.477  -48.711  1.00 81.03 517 A 1 
ATOM 3961 N N   . TYR A 0 518 . 35.013   18.995  -52.419  1.00 71.88 518 A 1 
ATOM 3962 C CA  . TYR A 0 518 . 36.226   19.022  -53.239  1.00 71.88 518 A 1 
ATOM 3963 C C   . TYR A 0 518 . 36.200   20.053  -54.385  1.00 71.88 518 A 1 
ATOM 3964 C CB  . TYR A 0 518 . 36.526   17.594  -53.738  1.00 71.88 518 A 1 
ATOM 3965 O O   . TYR A 0 518 . 35.304   20.084  -55.231  1.00 71.88 518 A 1 
ATOM 3966 C CG  . TYR A 0 518 . 35.503   16.994  -54.694  1.00 71.88 518 A 1 
ATOM 3967 C CD1 . TYR A 0 518 . 34.441   16.206  -54.206  1.00 71.88 518 A 1 
ATOM 3968 C CD2 . TYR A 0 518 . 35.613   17.233  -56.079  1.00 71.88 518 A 1 
ATOM 3969 C CE1 . TYR A 0 518 . 33.480   15.676  -55.092  1.00 71.88 518 A 1 
ATOM 3970 C CE2 . TYR A 0 518 . 34.655   16.713  -56.968  1.00 71.88 518 A 1 
ATOM 3971 O OH  . TYR A 0 518 . 32.660   15.465  -57.362  1.00 71.88 518 A 1 
ATOM 3972 C CZ  . TYR A 0 518 . 33.584   15.933  -56.475  1.00 71.88 518 A 1 
ATOM 3973 N N   . ASP A 0 519 . 37.274   20.845  -54.490  1.00 63.40 519 A 1 
ATOM 3974 C CA  . ASP A 0 519 . 37.584   21.698  -55.649  1.00 63.40 519 A 1 
ATOM 3975 C C   . ASP A 0 519 . 38.615   21.007  -56.567  1.00 63.40 519 A 1 
ATOM 3976 C CB  . ASP A 0 519 . 38.080   23.089  -55.192  1.00 63.40 519 A 1 
ATOM 3977 O O   . ASP A 0 519 . 39.832   21.041  -56.330  1.00 63.40 519 A 1 
ATOM 3978 C CG  . ASP A 0 519 . 36.988   24.166  -55.118  1.00 63.40 519 A 1 
ATOM 3979 O OD1 . ASP A 0 519 . 36.093   24.151  -55.996  1.00 63.40 519 A 1 
ATOM 3980 O OD2 . ASP A 0 519 . 37.133   25.074  -54.270  1.00 63.40 519 A 1 
ATOM 3981 N N   . SER A 0 520 . 38.158   20.385  -57.665  1.00 56.79 520 A 1 
ATOM 3982 C CA  . SER A 0 520 . 39.042   19.652  -58.593  1.00 56.79 520 A 1 
ATOM 3983 C C   . SER A 0 520 . 39.813   20.578  -59.555  1.00 56.79 520 A 1 
ATOM 3984 C CB  . SER A 0 520 . 38.341   18.465  -59.272  1.00 56.79 520 A 1 
ATOM 3985 O O   . SER A 0 520 . 39.559   20.673  -60.759  1.00 56.79 520 A 1 
ATOM 3986 O OG  . SER A 0 520 . 37.398   18.856  -60.243  1.00 56.79 520 A 1 
ATOM 3987 N N   . GLY A 0 521 . 40.834   21.254  -59.023  1.00 52.24 521 A 1 
ATOM 3988 C CA  . GLY A 0 521 . 41.733   22.124  -59.788  1.00 52.24 521 A 1 
ATOM 3989 C C   . GLY A 0 521 . 42.464   21.407  -60.940  1.00 52.24 521 A 1 
ATOM 3990 O O   . GLY A 0 521 . 43.460   20.715  -60.719  1.00 52.24 521 A 1 
ATOM 3991 N N   . MET A 0 522 . 41.970   21.602  -62.170  1.00 49.24 522 A 1 
ATOM 3992 C CA  . MET A 0 522 . 42.608   21.389  -63.491  1.00 49.24 522 A 1 
ATOM 3993 C C   . MET A 0 522 . 43.297   20.035  -63.804  1.00 49.24 522 A 1 
ATOM 3994 C CB  . MET A 0 522 . 43.520   22.586  -63.836  1.00 49.24 522 A 1 
ATOM 3995 O O   . MET A 0 522 . 43.967   19.920  -64.830  1.00 49.24 522 A 1 
ATOM 3996 C CG  . MET A 0 522 . 42.746   23.903  -63.964  1.00 49.24 522 A 1 
ATOM 3997 S SD  . MET A 0 522 . 43.714   25.246  -64.706  1.00 49.24 522 A 1 
ATOM 3998 C CE  . MET A 0 522 . 42.446   26.541  -64.715  1.00 49.24 522 A 1 
ATOM 3999 N N   . ALA A 0 523 . 43.136   18.988  -62.991  1.00 48.41 523 A 1 
ATOM 4000 C CA  . ALA A 0 523 . 43.890   17.736  -63.160  1.00 48.41 523 A 1 
ATOM 4001 C C   . ALA A 0 523 . 43.532   16.950  -64.443  1.00 48.41 523 A 1 
ATOM 4002 C CB  . ALA A 0 523 . 43.678   16.882  -61.904  1.00 48.41 523 A 1 
ATOM 4003 O O   . ALA A 0 523 . 44.407   16.512  -65.191  1.00 48.41 523 A 1 
ATOM 4004 N N   . ASP A 0 524 . 42.237   16.797  -64.714  1.00 47.61 524 A 1 
ATOM 4005 C CA  . ASP A 0 524 . 41.713   15.773  -65.628  1.00 47.61 524 A 1 
ATOM 4006 C C   . ASP A 0 524 . 41.770   16.138  -67.125  1.00 47.61 524 A 1 
ATOM 4007 C CB  . ASP A 0 524 . 40.288   15.422  -65.157  1.00 47.61 524 A 1 
ATOM 4008 O O   . ASP A 0 524 . 41.466   15.316  -67.999  1.00 47.61 524 A 1 
ATOM 4009 C CG  . ASP A 0 524 . 40.177   13.953  -64.765  1.00 47.61 524 A 1 
ATOM 4010 O OD1 . ASP A 0 524 . 41.095   13.479  -64.062  1.00 47.61 524 A 1 
ATOM 4011 O OD2 . ASP A 0 524 . 39.223   13.322  -65.276  1.00 47.61 524 A 1 
ATOM 4012 N N   . ALA A 0 525 . 42.169   17.371  -67.443  1.00 45.65 525 A 1 
ATOM 4013 C CA  . ALA A 0 525 . 42.242   17.873  -68.814  1.00 45.65 525 A 1 
ATOM 4014 C C   . ALA A 0 525 . 43.533   17.446  -69.540  1.00 45.65 525 A 1 
ATOM 4015 C CB  . ALA A 0 525 . 42.083   19.397  -68.767  1.00 45.65 525 A 1 
ATOM 4016 O O   . ALA A 0 525 . 43.499   17.150  -70.734  1.00 45.65 525 A 1 
ATOM 4017 N N   . TYR A 0 526 . 44.674   17.382  -68.841  1.00 48.52 526 A 1 
ATOM 4018 C CA  . TYR A 0 526 . 45.979   17.205  -69.499  1.00 48.52 526 A 1 
ATOM 4019 C C   . TYR A 0 526 . 46.332   15.736  -69.794  1.00 48.52 526 A 1 
ATOM 4020 C CB  . TYR A 0 526 . 47.069   17.928  -68.692  1.00 48.52 526 A 1 
ATOM 4021 O O   . TYR A 0 526 . 47.004   15.442  -70.783  1.00 48.52 526 A 1 
ATOM 4022 C CG  . TYR A 0 526 . 48.146   18.537  -69.573  1.00 48.52 526 A 1 
ATOM 4023 C CD1 . TYR A 0 526 . 49.369   17.871  -69.781  1.00 48.52 526 A 1 
ATOM 4024 C CD2 . TYR A 0 526 . 47.900   19.769  -70.211  1.00 48.52 526 A 1 
ATOM 4025 C CE1 . TYR A 0 526 . 50.348   18.439  -70.621  1.00 48.52 526 A 1 
ATOM 4026 C CE2 . TYR A 0 526 . 48.874   20.340  -71.052  1.00 48.52 526 A 1 
ATOM 4027 O OH  . TYR A 0 526 . 51.043   20.219  -72.072  1.00 48.52 526 A 1 
ATOM 4028 C CZ  . TYR A 0 526 . 50.101   19.673  -71.258  1.00 48.52 526 A 1 
ATOM 4029 N N   . GLY A 0 527 . 45.822   14.789  -68.996  1.00 49.52 527 A 1 
ATOM 4030 C CA  . GLY A 0 527 . 46.086   13.351  -69.168  1.00 49.52 527 A 1 
ATOM 4031 C C   . GLY A 0 527 . 45.550   12.748  -70.476  1.00 49.52 527 A 1 
ATOM 4032 O O   . GLY A 0 527 . 46.058   11.730  -70.939  1.00 49.52 527 A 1 
ATOM 4033 N N   . ARG A 0 528 . 44.564   13.392  -71.117  1.00 48.64 528 A 1 
ATOM 4034 C CA  . ARG A 0 528 . 43.956   12.943  -72.385  1.00 48.64 528 A 1 
ATOM 4035 C C   . ARG A 0 528 . 44.660   13.476  -73.647  1.00 48.64 528 A 1 
ATOM 4036 C CB  . ARG A 0 528 . 42.436   13.219  -72.344  1.00 48.64 528 A 1 
ATOM 4037 O O   . ARG A 0 528 . 44.243   13.143  -74.752  1.00 48.64 528 A 1 
ATOM 4038 C CG  . ARG A 0 528 . 41.708   12.152  -71.502  1.00 48.64 528 A 1 
ATOM 4039 C CD  . ARG A 0 528 . 40.207   12.431  -71.302  1.00 48.64 528 A 1 
ATOM 4040 N NE  . ARG A 0 528 . 39.955   13.280  -70.116  1.00 48.64 528 A 1 
ATOM 4041 N NH1 . ARG A 0 528 . 38.086   12.224  -69.244  1.00 48.64 528 A 1 
ATOM 4042 N NH2 . ARG A 0 528 . 39.141   13.781  -68.068  1.00 48.64 528 A 1 
ATOM 4043 C CZ  . ARG A 0 528 . 39.054   13.091  -69.162  1.00 48.64 528 A 1 
ATOM 4044 N N   . GLY A 0 529 . 45.736   14.259  -73.503  1.00 47.67 529 A 1 
ATOM 4045 C CA  . GLY A 0 529 . 46.498   14.831  -74.625  1.00 47.67 529 A 1 
ATOM 4046 C C   . GLY A 0 529 . 47.664   13.980  -75.159  1.00 47.67 529 A 1 
ATOM 4047 O O   . GLY A 0 529 . 48.215   14.309  -76.207  1.00 47.67 529 A 1 
ATOM 4048 N N   . ALA A 0 530 . 48.063   12.905  -74.468  1.00 39.91 530 A 1 
ATOM 4049 C CA  . ALA A 0 530 . 49.243   12.106  -74.815  1.00 39.91 530 A 1 
ATOM 4050 C C   . ALA A 0 530 . 48.864   10.773  -75.490  1.00 39.91 530 A 1 
ATOM 4051 C CB  . ALA A 0 530 . 50.088   11.910  -73.550  1.00 39.91 530 A 1 
ATOM 4052 O O   . ALA A 0 530 . 48.342   9.859   -74.853  1.00 39.91 530 A 1 
ATOM 4053 N N   . SER A 0 531 . 49.147   10.639  -76.788  1.00 43.67 531 A 1 
ATOM 4054 C CA  . SER A 0 531 . 48.814   9.438   -77.565  1.00 43.67 531 A 1 
ATOM 4055 C C   . SER A 0 531 . 49.679   8.229   -77.182  1.00 43.67 531 A 1 
ATOM 4056 C CB  . SER A 0 531 . 48.949   9.730   -79.064  1.00 43.67 531 A 1 
ATOM 4057 O O   . SER A 0 531 . 50.874   8.194   -77.485  1.00 43.67 531 A 1 
ATOM 4058 O OG  . SER A 0 531 . 50.262   10.160  -79.365  1.00 43.67 531 A 1 
ATOM 4059 N N   . VAL A 0 532 . 49.068   7.207   -76.579  1.00 40.23 532 A 1 
ATOM 4060 C CA  . VAL A 0 532 . 49.729   5.932   -76.257  1.00 40.23 532 A 1 
ATOM 4061 C C   . VAL A 0 532 . 50.020   5.140   -77.538  1.00 40.23 532 A 1 
ATOM 4062 C CB  . VAL A 0 532 . 48.873   5.101   -75.276  1.00 40.23 532 A 1 
ATOM 4063 O O   . VAL A 0 532 . 49.102   4.706   -78.233  1.00 40.23 532 A 1 
ATOM 4064 C CG1 . VAL A 0 532 . 49.493   3.730   -74.969  1.00 40.23 532 A 1 
ATOM 4065 C CG2 . VAL A 0 532 . 48.695   5.833   -73.940  1.00 40.23 532 A 1 
ATOM 4066 N N   . TRP A 0 533 . 51.301   4.895   -77.823  1.00 33.17 533 A 1 
ATOM 4067 C CA  . TRP A 0 533 . 51.722   3.854   -78.768  1.00 33.17 533 A 1 
ATOM 4068 C C   . TRP A 0 533 . 51.556   2.467   -78.125  1.00 33.17 533 A 1 
ATOM 4069 C CB  . TRP A 0 533 . 53.171   4.102   -79.231  1.00 33.17 533 A 1 
ATOM 4070 O O   . TRP A 0 533 . 51.835   2.300   -76.939  1.00 33.17 533 A 1 
ATOM 4071 C CG  . TRP A 0 533 . 53.338   4.482   -80.674  1.00 33.17 533 A 1 
ATOM 4072 C CD1 . TRP A 0 533 . 52.776   5.556   -81.275  1.00 33.17 533 A 1 
ATOM 4073 C CD2 . TRP A 0 533 . 54.133   3.819   -81.708  1.00 33.17 533 A 1 
ATOM 4074 C CE2 . TRP A 0 533 . 53.993   4.551   -82.926  1.00 33.17 533 A 1 
ATOM 4075 C CE3 . TRP A 0 533 . 54.962   2.675   -81.741  1.00 33.17 533 A 1 
ATOM 4076 N NE1 . TRP A 0 533 . 53.155   5.598   -82.604  1.00 33.17 533 A 1 
ATOM 4077 C CH2 . TRP A 0 533 . 55.451   3.022   -84.113  1.00 33.17 533 A 1 
ATOM 4078 C CZ2 . TRP A 0 533 . 54.636   4.168   -84.115  1.00 33.17 533 A 1 
ATOM 4079 C CZ3 . TRP A 0 533 . 55.614   2.281   -82.928  1.00 33.17 533 A 1 
ATOM 4080 N N   . LYS A 0 534 . 51.119   1.467   -78.903  1.00 43.80 534 A 1 
ATOM 4081 C CA  . LYS A 0 534 . 51.085   0.053   -78.490  1.00 43.80 534 A 1 
ATOM 4082 C C   . LYS A 0 534 . 51.883   -0.820  -79.454  1.00 43.80 534 A 1 
ATOM 4083 C CB  . LYS A 0 534 . 49.645   -0.476  -78.344  1.00 43.80 534 A 1 
ATOM 4084 O O   . LYS A 0 534 . 51.781   -0.674  -80.670  1.00 43.80 534 A 1 
ATOM 4085 C CG  . LYS A 0 534 . 49.044   -0.177  -76.963  1.00 43.80 534 A 1 
ATOM 4086 C CD  . LYS A 0 534 . 47.734   -0.952  -76.751  1.00 43.80 534 A 1 
ATOM 4087 C CE  . LYS A 0 534 . 47.239   -0.758  -75.312  1.00 43.80 534 A 1 
ATOM 4088 N NZ  . LYS A 0 534 . 46.011   -1.548  -75.032  1.00 43.80 534 A 1 
ATOM 4089 N N   . ASP A 0 535 . 52.639   -1.749  -78.884  1.00 38.24 535 A 1 
ATOM 4090 C CA  . ASP A 0 535 . 53.662   -2.524  -79.584  1.00 38.24 535 A 1 
ATOM 4091 C C   . ASP A 0 535 . 53.055   -3.610  -80.490  1.00 38.24 535 A 1 
ATOM 4092 C CB  . ASP A 0 535 . 54.623   -3.170  -78.565  1.00 38.24 535 A 1 
ATOM 4093 O O   . ASP A 0 535 . 52.499   -4.605  -80.021  1.00 38.24 535 A 1 
ATOM 4094 C CG  . ASP A 0 535 . 55.154   -2.247  -77.462  1.00 38.24 535 A 1 
ATOM 4095 O OD1 . ASP A 0 535 . 55.033   -1.010  -77.604  1.00 38.24 535 A 1 
ATOM 4096 O OD2 . ASP A 0 535 . 55.661   -2.814  -76.472  1.00 38.24 535 A 1 
ATOM 4097 N N   . ALA A 0 536 . 53.213   -3.470  -81.808  1.00 41.30 536 A 1 
ATOM 4098 C CA  . ALA A 0 536 . 52.790   -4.484  -82.773  1.00 41.30 536 A 1 
ATOM 4099 C C   . ALA A 0 536 . 53.902   -5.526  -83.020  1.00 41.30 536 A 1 
ATOM 4100 C CB  . ALA A 0 536 . 52.314   -3.779  -84.049  1.00 41.30 536 A 1 
ATOM 4101 O O   . ALA A 0 536 . 54.721   -5.386  -83.930  1.00 41.30 536 A 1 
ATOM 4102 N N   . GLN A 0 537 . 53.936   -6.599  -82.222  1.00 39.94 537 A 1 
ATOM 4103 C CA  . GLN A 0 537 . 54.841   -7.730  -82.467  1.00 39.94 537 A 1 
ATOM 4104 C C   . GLN A 0 537 . 54.395   -8.557  -83.691  1.00 39.94 537 A 1 
ATOM 4105 C CB  . GLN A 0 537 . 54.940   -8.638  -81.228  1.00 39.94 537 A 1 
ATOM 4106 O O   . GLN A 0 537 . 53.400   -9.274  -83.634  1.00 39.94 537 A 1 
ATOM 4107 C CG  . GLN A 0 537 . 55.664   -7.997  -80.033  1.00 39.94 537 A 1 
ATOM 4108 C CD  . GLN A 0 537 . 55.916   -8.993  -78.898  1.00 39.94 537 A 1 
ATOM 4109 N NE2 . GLN A 0 537 . 56.654   -8.613  -77.880  1.00 39.94 537 A 1 
ATOM 4110 O OE1 . GLN A 0 537 . 55.491   -10.137 -78.909  1.00 39.94 537 A 1 
ATOM 4111 N N   . GLY A 0 538 . 55.171   -8.528  -84.781  1.00 41.03 538 A 1 
ATOM 4112 C CA  . GLY A 0 538 . 54.937   -9.359  -85.971  1.00 41.03 538 A 1 
ATOM 4113 C C   . GLY A 0 538 . 56.218   -9.590  -86.777  1.00 41.03 538 A 1 
ATOM 4114 O O   . GLY A 0 538 . 56.897   -8.641  -87.157  1.00 41.03 538 A 1 
ATOM 4115 N N   . LYS A 0 539 . 56.588   -10.855 -87.022  1.00 36.48 539 A 1 
ATOM 4116 C CA  . LYS A 0 539 . 57.853   -11.224 -87.690  1.00 36.48 539 A 1 
ATOM 4117 C C   . LYS A 0 539 . 57.687   -11.286 -89.215  1.00 36.48 539 A 1 
ATOM 4118 C CB  . LYS A 0 539 . 58.367   -12.579 -87.162  1.00 36.48 539 A 1 
ATOM 4119 O O   . LYS A 0 539 . 56.867   -12.057 -89.701  1.00 36.48 539 A 1 
ATOM 4120 C CG  . LYS A 0 539 . 58.715   -12.589 -85.663  1.00 36.48 539 A 1 
ATOM 4121 C CD  . LYS A 0 539 . 59.121   -14.001 -85.207  1.00 36.48 539 A 1 
ATOM 4122 C CE  . LYS A 0 539 . 59.398   -14.017 -83.697  1.00 36.48 539 A 1 
ATOM 4123 N NZ  . LYS A 0 539 . 59.645   -15.391 -83.187  1.00 36.48 539 A 1 
ATOM 4124 N N   . GLY A 0 540 . 58.536   -10.579 -89.965  1.00 35.90 540 A 1 
ATOM 4125 C CA  . GLY A 0 540 . 58.629   -10.674 -91.429  1.00 35.90 540 A 1 
ATOM 4126 C C   . GLY A 0 540 . 59.928   -10.056 -91.961  1.00 35.90 540 A 1 
ATOM 4127 O O   . GLY A 0 540 . 60.375   -9.032  -91.454  1.00 35.90 540 A 1 
ATOM 4128 N N   . TRP A 0 541 . 60.570   -10.687 -92.949  1.00 33.03 541 A 1 
ATOM 4129 C CA  . TRP A 0 541 . 61.874   -10.256 -93.480  1.00 33.03 541 A 1 
ATOM 4130 C C   . TRP A 0 541 . 61.722   -9.312  -94.687  1.00 33.03 541 A 1 
ATOM 4131 C CB  . TRP A 0 541 . 62.698   -11.487 -93.904  1.00 33.03 541 A 1 
ATOM 4132 O O   . TRP A 0 541 . 61.207   -9.737  -95.717  1.00 33.03 541 A 1 
ATOM 4133 C CG  . TRP A 0 541 . 63.357   -12.305 -92.831  1.00 33.03 541 A 1 
ATOM 4134 C CD1 . TRP A 0 541 . 62.729   -13.078 -91.916  1.00 33.03 541 A 1 
ATOM 4135 C CD2 . TRP A 0 541 . 64.789   -12.508 -92.603  1.00 33.03 541 A 1 
ATOM 4136 C CE2 . TRP A 0 541 . 64.952   -13.424 -91.521  1.00 33.03 541 A 1 
ATOM 4137 C CE3 . TRP A 0 541 . 65.969   -12.027 -93.215  1.00 33.03 541 A 1 
ATOM 4138 N NE1 . TRP A 0 541 . 63.665   -13.732 -91.137  1.00 33.03 541 A 1 
ATOM 4139 C CH2 . TRP A 0 541 . 67.366   -13.338 -91.696  1.00 33.03 541 A 1 
ATOM 4140 C CZ2 . TRP A 0 541 . 66.213   -13.839 -91.066  1.00 33.03 541 A 1 
ATOM 4141 C CZ3 . TRP A 0 541 . 67.242   -12.435 -92.767  1.00 33.03 541 A 1 
ATOM 4142 N N   . GLY A 0 542 . 62.254   -8.081  -94.622  1.00 37.10 542 A 1 
ATOM 4143 C CA  . GLY A 0 542 . 62.363   -7.223  -95.817  1.00 37.10 542 A 1 
ATOM 4144 C C   . GLY A 0 542 . 62.704   -5.743  -95.584  1.00 37.10 542 A 1 
ATOM 4145 O O   . GLY A 0 542 . 61.805   -4.935  -95.420  1.00 37.10 542 A 1 
ATOM 4146 N N   . LYS A 0 543 . 64.002   -5.395  -95.635  1.00 34.06 543 A 1 
ATOM 4147 C CA  . LYS A 0 543 . 64.600   -4.045  -95.833  1.00 34.06 543 A 1 
ATOM 4148 C C   . LYS A 0 543 . 63.731   -2.791  -95.534  1.00 34.06 543 A 1 
ATOM 4149 C CB  . LYS A 0 543 . 65.072   -3.925  -97.299  1.00 34.06 543 A 1 
ATOM 4150 O O   . LYS A 0 543 . 63.027   -2.311  -96.417  1.00 34.06 543 A 1 
ATOM 4151 C CG  . LYS A 0 543 . 66.285   -4.779  -97.689  1.00 34.06 543 A 1 
ATOM 4152 C CD  . LYS A 0 543 . 66.656   -4.463  -99.148  1.00 34.06 543 A 1 
ATOM 4153 C CE  . LYS A 0 543 . 67.949   -5.168  -99.572  1.00 34.06 543 A 1 
ATOM 4154 N NZ  . LYS A 0 543 . 68.309   -4.831  -100.974 1.00 34.06 543 A 1 
ATOM 4155 N N   . GLY A 0 544 . 63.977   -2.123  -94.401  1.00 38.48 544 A 1 
ATOM 4156 C CA  . GLY A 0 544 . 63.601   -0.710  -94.209  1.00 38.48 544 A 1 
ATOM 4157 C C   . GLY A 0 544 . 63.774   -0.204  -92.765  1.00 38.48 544 A 1 
ATOM 4158 O O   . GLY A 0 544 . 63.129   -0.752  -91.876  1.00 38.48 544 A 1 
ATOM 4159 N N   . PRO A 0 545 . 64.626   0.806   -92.485  1.00 38.27 545 A 1 
ATOM 4160 C CA  . PRO A 0 545 . 64.800   1.332   -91.132  1.00 38.27 545 A 1 
ATOM 4161 C C   . PRO A 0 545 . 63.790   2.441   -90.779  1.00 38.27 545 A 1 
ATOM 4162 C CB  . PRO A 0 545 . 66.247   1.828   -91.078  1.00 38.27 545 A 1 
ATOM 4163 O O   . PRO A 0 545 . 63.824   3.530   -91.339  1.00 38.27 545 A 1 
ATOM 4164 C CG  . PRO A 0 545 . 66.507   2.296   -92.510  1.00 38.27 545 A 1 
ATOM 4165 C CD  . PRO A 0 545 . 65.644   1.363   -93.368  1.00 38.27 545 A 1 
ATOM 4166 N N   . ILE A 0 546 . 62.932   2.129   -89.806  1.00 33.67 546 A 1 
ATOM 4167 C CA  . ILE A 0 546 . 62.347   2.994   -88.761  1.00 33.67 546 A 1 
ATOM 4168 C C   . ILE A 0 546 . 62.434   4.523   -88.978  1.00 33.67 546 A 1 
ATOM 4169 C CB  . ILE A 0 546 . 63.005   2.646   -87.391  1.00 33.67 546 A 1 
ATOM 4170 O O   . ILE A 0 546 . 63.470   5.130   -88.708  1.00 33.67 546 A 1 
ATOM 4171 C CG1 . ILE A 0 546 . 63.020   1.124   -87.091  1.00 33.67 546 A 1 
ATOM 4172 C CG2 . ILE A 0 546 . 62.296   3.393   -86.239  1.00 33.67 546 A 1 
ATOM 4173 C CD1 . ILE A 0 546 . 63.841   0.736   -85.852  1.00 33.67 546 A 1 
ATOM 4174 N N   . LYS A 0 547 . 61.277   5.160   -89.212  1.00 36.54 547 A 1 
ATOM 4175 C CA  . LYS A 0 547 . 60.848   6.339   -88.432  1.00 36.54 547 A 1 
ATOM 4176 C C   . LYS A 0 547 . 59.324   6.502   -88.503  1.00 36.54 547 A 1 
ATOM 4177 C CB  . LYS A 0 547 . 61.565   7.627   -88.892  1.00 36.54 547 A 1 
ATOM 4178 O O   . LYS A 0 547 . 58.765   6.541   -89.593  1.00 36.54 547 A 1 
ATOM 4179 C CG  . LYS A 0 547 . 61.828   8.545   -87.688  1.00 36.54 547 A 1 
ATOM 4180 C CD  . LYS A 0 547 . 62.542   9.834   -88.108  1.00 36.54 547 A 1 
ATOM 4181 C CE  . LYS A 0 547 . 62.719   10.756  -86.894  1.00 36.54 547 A 1 
ATOM 4182 N NZ  . LYS A 0 547 . 63.052   12.139  -87.311  1.00 36.54 547 A 1 
ATOM 4183 N N   . GLY A 0 548 . 58.661   6.569   -87.350  1.00 33.16 548 A 1 
ATOM 4184 C CA  . GLY A 0 548 . 57.253   6.953   -87.244  1.00 33.16 548 A 1 
ATOM 4185 C C   . GLY A 0 548 . 57.174   8.374   -86.704  1.00 33.16 548 A 1 
ATOM 4186 O O   . GLY A 0 548 . 57.499   8.592   -85.541  1.00 33.16 548 A 1 
ATOM 4187 N N   . GLU A 0 549 . 56.795   9.332   -87.544  1.00 37.39 549 A 1 
ATOM 4188 C CA  . GLU A 0 549 . 56.664   10.740  -87.160  1.00 37.39 549 A 1 
ATOM 4189 C C   . GLU A 0 549 . 55.179   11.091  -87.021  1.00 37.39 549 A 1 
ATOM 4190 C CB  . GLU A 0 549 . 57.412   11.646  -88.159  1.00 37.39 549 A 1 
ATOM 4191 O O   . GLU A 0 549 . 54.431   11.079  -87.996  1.00 37.39 549 A 1 
ATOM 4192 C CG  . GLU A 0 549 . 58.931   11.417  -88.061  1.00 37.39 549 A 1 
ATOM 4193 C CD  . GLU A 0 549 . 59.764   12.243  -89.051  1.00 37.39 549 A 1 
ATOM 4194 O OE1 . GLU A 0 549 . 60.843   12.716  -88.618  1.00 37.39 549 A 1 
ATOM 4195 O OE2 . GLU A 0 549 . 59.440   12.268  -90.253  1.00 37.39 549 A 1 
ATOM 4196 N N   . ILE A 0 550 . 54.755   11.385  -85.790  1.00 37.47 550 A 1 
ATOM 4197 C CA  . ILE A 0 550 . 53.487   12.055  -85.490  1.00 37.47 550 A 1 
ATOM 4198 C C   . ILE A 0 550 . 53.880   13.414  -84.917  1.00 37.47 550 A 1 
ATOM 4199 C CB  . ILE A 0 550 . 52.600   11.222  -84.532  1.00 37.47 550 A 1 
ATOM 4200 O O   . ILE A 0 550 . 54.314   13.501  -83.771  1.00 37.47 550 A 1 
ATOM 4201 C CG1 . ILE A 0 550 . 52.238   9.858   -85.169  1.00 37.47 550 A 1 
ATOM 4202 C CG2 . ILE A 0 550 . 51.324   12.010  -84.176  1.00 37.47 550 A 1 
ATOM 4203 C CD1 . ILE A 0 550 . 51.408   8.934   -84.266  1.00 37.47 550 A 1 
ATOM 4204 N N   . ASP A 0 551 . 53.789   14.452  -85.745  1.00 39.12 551 A 1 
ATOM 4205 C CA  . ASP A 0 551 . 54.278   15.796  -85.435  1.00 39.12 551 A 1 
ATOM 4206 C C   . ASP A 0 551 . 53.191   16.835  -85.754  1.00 39.12 551 A 1 
ATOM 4207 C CB  . ASP A 0 551 . 55.593   16.039  -86.199  1.00 39.12 551 A 1 
ATOM 4208 O O   . ASP A 0 551 . 52.890   17.112  -86.916  1.00 39.12 551 A 1 
ATOM 4209 C CG  . ASP A 0 551 . 56.341   17.289  -85.721  1.00 39.12 551 A 1 
ATOM 4210 O OD1 . ASP A 0 551 . 55.933   17.857  -84.679  1.00 39.12 551 A 1 
ATOM 4211 O OD2 . ASP A 0 551 . 57.339   17.645  -86.385  1.00 39.12 551 A 1 
ATOM 4212 N N   . ALA A 0 552 . 52.521   17.326  -84.708  1.00 40.40 552 A 1 
ATOM 4213 C CA  . ALA A 0 552 . 51.406   18.276  -84.800  1.00 40.40 552 A 1 
ATOM 4214 C C   . ALA A 0 552 . 51.169   19.023  -83.470  1.00 40.40 552 A 1 
ATOM 4215 C CB  . ALA A 0 552 . 50.146   17.539  -85.286  1.00 40.40 552 A 1 
ATOM 4216 O O   . ALA A 0 552 . 50.033   19.173  -83.013  1.00 40.40 552 A 1 
ATOM 4217 N N   . ALA A 0 553 . 52.240   19.473  -82.811  1.00 34.33 553 A 1 
ATOM 4218 C CA  . ALA A 0 553 . 52.114   20.286  -81.603  1.00 34.33 553 A 1 
ATOM 4219 C C   . ALA A 0 553 . 51.466   21.656  -81.895  1.00 34.33 553 A 1 
ATOM 4220 C CB  . ALA A 0 553 . 53.492   20.426  -80.944  1.00 34.33 553 A 1 
ATOM 4221 O O   . ALA A 0 553 . 51.655   22.247  -82.957  1.00 34.33 553 A 1 
ATOM 4222 N N   . SER A 0 554 . 50.763   22.202  -80.898  1.00 39.28 554 A 1 
ATOM 4223 C CA  . SER A 0 554 . 50.256   23.585  -80.848  1.00 39.28 554 A 1 
ATOM 4224 C C   . SER A 0 554 . 49.411   24.071  -82.042  1.00 39.28 554 A 1 
ATOM 4225 C CB  . SER A 0 554 . 51.395   24.574  -80.536  1.00 39.28 554 A 1 
ATOM 4226 O O   . SER A 0 554 . 49.894   24.743  -82.953  1.00 39.28 554 A 1 
ATOM 4227 O OG  . SER A 0 554 . 52.460   24.471  -81.457  1.00 39.28 554 A 1 
ATOM 4228 N N   . LYS A 0 555 . 48.086   23.916  -81.934  1.00 39.88 555 A 1 
ATOM 4229 C CA  . LYS A 0 555 . 47.141   24.891  -82.503  1.00 39.88 555 A 1 
ATOM 4230 C C   . LYS A 0 555 . 46.171   25.335  -81.409  1.00 39.88 555 A 1 
ATOM 4231 C CB  . LYS A 0 555 . 46.465   24.321  -83.761  1.00 39.88 555 A 1 
ATOM 4232 O O   . LYS A 0 555 . 45.530   24.500  -80.782  1.00 39.88 555 A 1 
ATOM 4233 C CG  . LYS A 0 555 . 46.047   25.461  -84.705  1.00 39.88 555 A 1 
ATOM 4234 C CD  . LYS A 0 555 . 45.568   24.921  -86.058  1.00 39.88 555 A 1 
ATOM 4235 C CE  . LYS A 0 555 . 45.364   26.073  -87.049  1.00 39.88 555 A 1 
ATOM 4236 N NZ  . LYS A 0 555 . 44.959   25.563  -88.383  1.00 39.88 555 A 1 
ATOM 4237 N N   . ALA A 0 556 . 46.133   26.636  -81.125  1.00 36.93 556 A 1 
ATOM 4238 C CA  . ALA A 0 556 . 45.474   27.172  -79.936  1.00 36.93 556 A 1 
ATOM 4239 C C   . ALA A 0 556 . 43.941   27.076  -80.024  1.00 36.93 556 A 1 
ATOM 4240 C CB  . ALA A 0 556 . 45.950   28.615  -79.721  1.00 36.93 556 A 1 
ATOM 4241 O O   . ALA A 0 556 . 43.312   27.815  -80.781  1.00 36.93 556 A 1 
ATOM 4242 N N   . GLY A 0 557 . 43.351   26.183  -79.227  1.00 38.42 557 A 1 
ATOM 4243 C CA  . GLY A 0 557 . 41.912   26.129  -78.985  1.00 38.42 557 A 1 
ATOM 4244 C C   . GLY A 0 557 . 41.546   26.919  -77.730  1.00 38.42 557 A 1 
ATOM 4245 O O   . GLY A 0 557 . 42.025   26.605  -76.643  1.00 38.42 557 A 1 
ATOM 4246 N N   . TYR A 0 558 . 40.683   27.926  -77.869  1.00 34.75 558 A 1 
ATOM 4247 C CA  . TYR A 0 558 . 39.996   28.540  -76.729  1.00 34.75 558 A 1 
ATOM 4248 C C   . TYR A 0 558 . 38.977   27.530  -76.176  1.00 34.75 558 A 1 
ATOM 4249 C CB  . TYR A 0 558 . 39.302   29.846  -77.166  1.00 34.75 558 A 1 
ATOM 4250 O O   . TYR A 0 558 . 37.881   27.403  -76.712  1.00 34.75 558 A 1 
ATOM 4251 C CG  . TYR A 0 558 . 40.063   31.133  -76.899  1.00 34.75 558 A 1 
ATOM 4252 C CD1 . TYR A 0 558 . 39.584   32.028  -75.920  1.00 34.75 558 A 1 
ATOM 4253 C CD2 . TYR A 0 558 . 41.197   31.474  -77.664  1.00 34.75 558 A 1 
ATOM 4254 C CE1 . TYR A 0 558 . 40.220   33.267  -75.715  1.00 34.75 558 A 1 
ATOM 4255 C CE2 . TYR A 0 558 . 41.837   32.714  -77.460  1.00 34.75 558 A 1 
ATOM 4256 O OH  . TYR A 0 558 . 41.945   34.821  -76.318  1.00 34.75 558 A 1 
ATOM 4257 C CZ  . TYR A 0 558 . 41.343   33.615  -76.494  1.00 34.75 558 A 1 
ATOM 4258 N N   . ALA A 0 559 . 39.349   26.804  -75.122  1.00 38.83 559 A 1 
ATOM 4259 C CA  . ALA A 0 559 . 38.478   25.861  -74.423  1.00 38.83 559 A 1 
ATOM 4260 C C   . ALA A 0 559 . 38.717   25.965  -72.909  1.00 38.83 559 A 1 
ATOM 4261 C CB  . ALA A 0 559 . 38.716   24.451  -74.981  1.00 38.83 559 A 1 
ATOM 4262 O O   . ALA A 0 559 . 39.505   25.215  -72.330  1.00 38.83 559 A 1 
ATOM 4263 N N   . GLY A 0 560 . 38.066   26.947  -72.276  1.00 40.23 560 A 1 
ATOM 4264 C CA  . GLY A 0 560 . 38.100   27.136  -70.825  1.00 40.23 560 A 1 
ATOM 4265 C C   . GLY A 0 560 . 37.411   25.971  -70.122  1.00 40.23 560 A 1 
ATOM 4266 O O   . GLY A 0 560 . 36.206   26.009  -69.903  1.00 40.23 560 A 1 
ATOM 4267 N N   . THR A 0 561 . 38.180   24.930  -69.811  1.00 43.96 561 A 1 
ATOM 4268 C CA  . THR A 0 561 . 37.695   23.714  -69.153  1.00 43.96 561 A 1 
ATOM 4269 C C   . THR A 0 561 . 37.804   23.931  -67.647  1.00 43.96 561 A 1 
ATOM 4270 C CB  . THR A 0 561 . 38.482   22.481  -69.627  1.00 43.96 561 A 1 
ATOM 4271 O O   . THR A 0 561 . 38.867   23.728  -67.063  1.00 43.96 561 A 1 
ATOM 4272 C CG2 . THR A 0 561 . 37.808   21.178  -69.201  1.00 43.96 561 A 1 
ATOM 4273 O OG1 . THR A 0 561 . 38.558   22.462  -71.040  1.00 43.96 561 A 1 
ATOM 4274 N N   . TRP A 0 562 . 36.735   24.456  -67.049  1.00 45.52 562 A 1 
ATOM 4275 C CA  . TRP A 0 562 . 36.674   24.763  -65.618  1.00 45.52 562 A 1 
ATOM 4276 C C   . TRP A 0 562 . 36.756   23.474  -64.784  1.00 45.52 562 A 1 
ATOM 4277 C CB  . TRP A 0 562 . 35.404   25.577  -65.313  1.00 45.52 562 A 1 
ATOM 4278 O O   . TRP A 0 562 . 36.317   22.414  -65.233  1.00 45.52 562 A 1 
ATOM 4279 C CG  . TRP A 0 562 . 35.308   26.917  -65.995  1.00 45.52 562 A 1 
ATOM 4280 C CD1 . TRP A 0 562 . 34.904   27.121  -67.270  1.00 45.52 562 A 1 
ATOM 4281 C CD2 . TRP A 0 562 . 35.580   28.251  -65.455  1.00 45.52 562 A 1 
ATOM 4282 C CE2 . TRP A 0 562 . 35.335   29.216  -66.480  1.00 45.52 562 A 1 
ATOM 4283 C CE3 . TRP A 0 562 . 36.002   28.747  -64.201  1.00 45.52 562 A 1 
ATOM 4284 N NE1 . TRP A 0 562 . 34.943   28.468  -67.569  1.00 45.52 562 A 1 
ATOM 4285 C CH2 . TRP A 0 562 . 35.915   31.053  -65.011  1.00 45.52 562 A 1 
ATOM 4286 C CZ2 . TRP A 0 562 . 35.492   30.595  -66.271  1.00 45.52 562 A 1 
ATOM 4287 C CZ3 . TRP A 0 562 . 36.170   30.129  -63.981  1.00 45.52 562 A 1 
ATOM 4288 N N   . GLY A 0 563 . 37.335   23.560  -63.583  1.00 51.63 563 A 1 
ATOM 4289 C CA  . GLY A 0 563 . 37.346   22.439  -62.638  1.00 51.63 563 A 1 
ATOM 4290 C C   . GLY A 0 563 . 35.929   22.073  -62.193  1.00 51.63 563 A 1 
ATOM 4291 O O   . GLY A 0 563 . 35.051   22.938  -62.165  1.00 51.63 563 A 1 
ATOM 4292 N N   . LYS A 0 564 . 35.707   20.801  -61.845  1.00 58.18 564 A 1 
ATOM 4293 C CA  . LYS A 0 564 . 34.462   20.383  -61.186  1.00 58.18 564 A 1 
ATOM 4294 C C   . LYS A 0 564 . 34.571   20.692  -59.697  1.00 58.18 564 A 1 
ATOM 4295 C CB  . LYS A 0 564 . 34.169   18.886  -61.390  1.00 58.18 564 A 1 
ATOM 4296 O O   . LYS A 0 564 . 35.549   20.262  -59.081  1.00 58.18 564 A 1 
ATOM 4297 C CG  . LYS A 0 564 . 34.135   18.437  -62.858  1.00 58.18 564 A 1 
ATOM 4298 C CD  . LYS A 0 564 . 33.513   17.038  -62.945  1.00 58.18 564 A 1 
ATOM 4299 C CE  . LYS A 0 564 . 33.449   16.545  -64.393  1.00 58.18 564 A 1 
ATOM 4300 N NZ  . LYS A 0 564 . 32.341   15.576  -64.563  1.00 58.18 564 A 1 
ATOM 4301 N N   . SER A 0 565 . 33.583   21.365  -59.130  1.00 63.86 565 A 1 
ATOM 4302 C CA  . SER A 0 565 . 33.387   21.381  -57.683  1.00 63.86 565 A 1 
ATOM 4303 C C   . SER A 0 565 . 32.224   20.463  -57.318  1.00 63.86 565 A 1 
ATOM 4304 C CB  . SER A 0 565 . 33.246   22.804  -57.141  1.00 63.86 565 A 1 
ATOM 4305 O O   . SER A 0 565 . 31.222   20.390  -58.042  1.00 63.86 565 A 1 
ATOM 4306 O OG  . SER A 0 565 . 32.264   23.551  -57.835  1.00 63.86 565 A 1 
ATOM 4307 N N   . GLY A 0 566 . 32.395   19.721  -56.231  1.00 69.99 566 A 1 
ATOM 4308 C CA  . GLY A 0 566 . 31.389   18.823  -55.676  1.00 69.99 566 A 1 
ATOM 4309 C C   . GLY A 0 566 . 31.335   18.944  -54.160  1.00 69.99 566 A 1 
ATOM 4310 O O   . GLY A 0 566 . 32.325   19.328  -53.533  1.00 69.99 566 A 1 
ATOM 4311 N N   . SER A 0 567 . 30.168   18.651  -53.608  1.00 79.49 567 A 1 
ATOM 4312 C CA  . SER A 0 567 . 29.985   18.347  -52.195  1.00 79.49 567 A 1 
ATOM 4313 C C   . SER A 0 567 . 28.936   17.257  -52.072  1.00 79.49 567 A 1 
ATOM 4314 C CB  . SER A 0 567 . 29.551   19.572  -51.383  1.00 79.49 567 A 1 
ATOM 4315 O O   . SER A 0 567 . 27.859   17.378  -52.668  1.00 79.49 567 A 1 
ATOM 4316 O OG  . SER A 0 567 . 28.310   20.076  -51.870  1.00 79.49 567 A 1 
ATOM 4317 N N   . ASP A 0 568 . 29.267   16.253  -51.296  1.00 79.50 568 A 1 
ATOM 4318 C CA  . ASP A 0 568 . 28.414   15.172  -50.844  1.00 79.50 568 A 1 
ATOM 4319 C C   . ASP A 0 568 . 27.795   15.631  -49.496  1.00 79.50 568 A 1 
ATOM 4320 C CB  . ASP A 0 568 . 29.290   13.891  -50.795  1.00 79.50 568 A 1 
ATOM 4321 O O   . ASP A 0 568 . 28.230   16.638  -48.925  1.00 79.50 568 A 1 
ATOM 4322 C CG  . ASP A 0 568 . 30.250   13.736  -52.013  1.00 79.50 568 A 1 
ATOM 4323 O OD1 . ASP A 0 568 . 31.248   14.494  -52.114  1.00 79.50 568 A 1 
ATOM 4324 O OD2 . ASP A 0 568 . 29.960   12.943  -52.948  1.00 79.50 568 A 1 
ATOM 4325 N N   . TRP A 0 569 . 26.729   14.990  -49.022  1.00 84.02 569 A 1 
ATOM 4326 C CA  . TRP A 0 569 . 26.267   15.114  -47.631  1.00 84.02 569 A 1 
ATOM 4327 C C   . TRP A 0 569 . 25.334   13.948  -47.344  1.00 84.02 569 A 1 
ATOM 4328 C CB  . TRP A 0 569 . 25.533   16.437  -47.337  1.00 84.02 569 A 1 
ATOM 4329 O O   . TRP A 0 569 . 24.252   13.886  -47.936  1.00 84.02 569 A 1 
ATOM 4330 C CG  . TRP A 0 569 . 25.050   16.602  -45.918  1.00 84.02 569 A 1 
ATOM 4331 C CD1 . TRP A 0 569 . 25.835   16.821  -44.837  1.00 84.02 569 A 1 
ATOM 4332 C CD2 . TRP A 0 569 . 23.698   16.439  -45.377  1.00 84.02 569 A 1 
ATOM 4333 C CE2 . TRP A 0 569 . 23.740   16.664  -43.966  1.00 84.02 569 A 1 
ATOM 4334 C CE3 . TRP A 0 569 . 22.447   16.078  -45.926  1.00 84.02 569 A 1 
ATOM 4335 N NE1 . TRP A 0 569 . 25.066   16.897  -43.688  1.00 84.02 569 A 1 
ATOM 4336 C CH2 . TRP A 0 569 . 21.370   16.239  -43.736  1.00 84.02 569 A 1 
ATOM 4337 C CZ2 . TRP A 0 569 . 22.601   16.584  -43.153  1.00 84.02 569 A 1 
ATOM 4338 C CZ3 . TRP A 0 569 . 21.297   15.983  -45.117  1.00 84.02 569 A 1 
ATOM 4339 N N   . ASP A 0 570 . 25.762   13.062  -46.455  1.00 86.42 570 A 1 
ATOM 4340 C CA  . ASP A 0 570 . 24.994   11.899  -46.023  1.00 86.42 570 A 1 
ATOM 4341 C C   . ASP A 0 570 . 24.679   12.050  -44.529  1.00 86.42 570 A 1 
ATOM 4342 C CB  . ASP A 0 570 . 25.749   10.589  -46.338  1.00 86.42 570 A 1 
ATOM 4343 O O   . ASP A 0 570 . 25.501   12.521  -43.742  1.00 86.42 570 A 1 
ATOM 4344 C CG  . ASP A 0 570 . 25.698   10.129  -47.810  1.00 86.42 570 A 1 
ATOM 4345 O OD1 . ASP A 0 570 . 25.059   10.806  -48.651  1.00 86.42 570 A 1 
ATOM 4346 O OD2 . ASP A 0 570 . 26.251   9.038   -48.095  1.00 86.42 570 A 1 
ATOM 4347 N N   . ALA A 0 571 . 23.474   11.655  -44.123  1.00 85.42 571 A 1 
ATOM 4348 C CA  . ALA A 0 571 . 23.051   11.715  -42.727  1.00 85.42 571 A 1 
ATOM 4349 C C   . ALA A 0 571 . 22.186   10.512  -42.350  1.00 85.42 571 A 1 
ATOM 4350 C CB  . ALA A 0 571 . 22.331   13.044  -42.472  1.00 85.42 571 A 1 
ATOM 4351 O O   . ALA A 0 571 . 21.451   9.966   -43.176  1.00 85.42 571 A 1 
ATOM 4352 N N   . TYR A 0 572 . 22.245   10.114  -41.082  1.00 89.46 572 A 1 
ATOM 4353 C CA  . TYR A 0 572 . 21.432   9.046   -40.501  1.00 89.46 572 A 1 
ATOM 4354 C C   . TYR A 0 572 . 21.030   9.412   -39.075  1.00 89.46 572 A 1 
ATOM 4355 C CB  . TYR A 0 572 . 22.217   7.723   -40.529  1.00 89.46 572 A 1 
ATOM 4356 O O   . TYR A 0 572 . 21.846   9.942   -38.319  1.00 89.46 572 A 1 
ATOM 4357 C CG  . TYR A 0 572 . 21.605   6.615   -39.685  1.00 89.46 572 A 1 
ATOM 4358 C CD1 . TYR A 0 572 . 22.005   6.464   -38.342  1.00 89.46 572 A 1 
ATOM 4359 C CD2 . TYR A 0 572 . 20.584   5.800   -40.208  1.00 89.46 572 A 1 
ATOM 4360 C CE1 . TYR A 0 572 . 21.378   5.509   -37.519  1.00 89.46 572 A 1 
ATOM 4361 C CE2 . TYR A 0 572 . 19.966   4.829   -39.394  1.00 89.46 572 A 1 
ATOM 4362 O OH  . TYR A 0 572 . 19.757   3.767   -37.248  1.00 89.46 572 A 1 
ATOM 4363 C CZ  . TYR A 0 572 . 20.358   4.689   -38.046  1.00 89.46 572 A 1 
ATOM 4364 N N   . GLY A 0 573 . 19.815   9.047   -38.669  1.00 88.52 573 A 1 
ATOM 4365 C CA  . GLY A 0 573 . 19.407   9.164   -37.276  1.00 88.52 573 A 1 
ATOM 4366 C C   . GLY A 0 573 . 18.327   8.181   -36.845  1.00 88.52 573 A 1 
ATOM 4367 O O   . GLY A 0 573 . 17.684   7.512   -37.664  1.00 88.52 573 A 1 
ATOM 4368 N N   . ARG A 0 574 . 18.167   8.080   -35.524  1.00 91.44 574 A 1 
ATOM 4369 C CA  . ARG A 0 574 . 17.233   7.180   -34.852  1.00 91.44 574 A 1 
ATOM 4370 C C   . ARG A 0 574 . 16.745   7.767   -33.529  1.00 91.44 574 A 1 
ATOM 4371 C CB  . ARG A 0 574 . 17.929   5.833   -34.641  1.00 91.44 574 A 1 
ATOM 4372 O O   . ARG A 0 574 . 17.569   8.106   -32.694  1.00 91.44 574 A 1 
ATOM 4373 C CG  . ARG A 0 574 . 17.031   4.825   -33.921  1.00 91.44 574 A 1 
ATOM 4374 C CD  . ARG A 0 574 . 17.700   3.454   -33.985  1.00 91.44 574 A 1 
ATOM 4375 N NE  . ARG A 0 574 . 16.817   2.430   -33.417  1.00 91.44 574 A 1 
ATOM 4376 N NH1 . ARG A 0 574 . 18.041   1.875   -31.558  1.00 91.44 574 A 1 
ATOM 4377 N NH2 . ARG A 0 574 . 16.084   0.889   -31.952  1.00 91.44 574 A 1 
ATOM 4378 C CZ  . ARG A 0 574 . 16.998   1.729   -32.328  1.00 91.44 574 A 1 
ATOM 4379 N N   . ASP A 0 575 . 15.430   7.777   -33.359  1.00 88.30 575 A 1 
ATOM 4380 C CA  . ASP A 0 575 . 14.672   8.196   -32.171  1.00 88.30 575 A 1 
ATOM 4381 C C   . ASP A 0 575 . 14.148   6.927   -31.456  1.00 88.30 575 A 1 
ATOM 4382 C CB  . ASP A 0 575 . 13.571   9.149   -32.689  1.00 88.30 575 A 1 
ATOM 4383 O O   . ASP A 0 575 . 13.842   5.925   -32.114  1.00 88.30 575 A 1 
ATOM 4384 C CG  . ASP A 0 575 . 12.517   9.651   -31.690  1.00 88.30 575 A 1 
ATOM 4385 O OD1 . ASP A 0 575 . 12.230   8.928   -30.707  1.00 88.30 575 A 1 
ATOM 4386 O OD2 . ASP A 0 575 . 11.896   10.694  -32.009  1.00 88.30 575 A 1 
ATOM 4387 N N   . GLN A 0 576 . 14.103   6.913   -30.120  1.00 90.22 576 A 1 
ATOM 4388 C CA  . GLN A 0 576 . 13.831   5.726   -29.287  1.00 90.22 576 A 1 
ATOM 4389 C C   . GLN A 0 576 . 12.903   6.014   -28.080  1.00 90.22 576 A 1 
ATOM 4390 C CB  . GLN A 0 576 . 15.182   5.101   -28.872  1.00 90.22 576 A 1 
ATOM 4391 O O   . GLN A 0 576 . 13.041   5.386   -27.024  1.00 90.22 576 A 1 
ATOM 4392 C CG  . GLN A 0 576 . 15.825   4.124   -29.870  1.00 90.22 576 A 1 
ATOM 4393 C CD  . GLN A 0 576 . 15.515   2.668   -29.534  1.00 90.22 576 A 1 
ATOM 4394 N NE2 . GLN A 0 576 . 14.264   2.268   -29.588  1.00 90.22 576 A 1 
ATOM 4395 O OE1 . GLN A 0 576 . 16.383   1.821   -29.309  1.00 90.22 576 A 1 
ATOM 4396 N N   . ASP A 0 577 . 11.938   6.926   -28.233  1.00 88.32 577 A 1 
ATOM 4397 C CA  . ASP A 0 577 . 10.992   7.340   -27.178  1.00 88.32 577 A 1 
ATOM 4398 C C   . ASP A 0 577 . 10.243   6.162   -26.493  1.00 88.32 577 A 1 
ATOM 4399 C CB  . ASP A 0 577 . 10.011   8.363   -27.796  1.00 88.32 577 A 1 
ATOM 4400 O O   . ASP A 0 577 . 9.685    5.270   -27.145  1.00 88.32 577 A 1 
ATOM 4401 C CG  . ASP A 0 577 . 9.157    9.161   -26.792  1.00 88.32 577 A 1 
ATOM 4402 O OD1 . ASP A 0 577 . 9.462    9.157   -25.573  1.00 88.32 577 A 1 
ATOM 4403 O OD2 . ASP A 0 577 . 8.110    9.723   -27.207  1.00 88.32 577 A 1 
ATOM 4404 N N   . LEU A 0 578 . 10.174   6.162   -25.153  1.00 92.79 578 A 1 
ATOM 4405 C CA  . LEU A 0 578 . 9.450    5.187   -24.317  1.00 92.79 578 A 1 
ATOM 4406 C C   . LEU A 0 578 . 8.746    5.873   -23.132  1.00 92.79 578 A 1 
ATOM 4407 C CB  . LEU A 0 578 . 10.440   4.101   -23.833  1.00 92.79 578 A 1 
ATOM 4408 O O   . LEU A 0 578 . 9.378    6.211   -22.132  1.00 92.79 578 A 1 
ATOM 4409 C CG  . LEU A 0 578 . 9.888    3.094   -22.796  1.00 92.79 578 A 1 
ATOM 4410 C CD1 . LEU A 0 578 . 8.760    2.216   -23.342  1.00 92.79 578 A 1 
ATOM 4411 C CD2 . LEU A 0 578 . 10.992   2.153   -22.309  1.00 92.79 578 A 1 
ATOM 4412 N N   . GLU A 0 579 . 7.408    5.945   -23.158  1.00 94.60 579 A 1 
ATOM 4413 C CA  . GLU A 0 579 . 6.586    6.405   -22.022  1.00 94.60 579 A 1 
ATOM 4414 C C   . GLU A 0 579 . 5.823    5.236   -21.374  1.00 94.60 579 A 1 
ATOM 4415 C CB  . GLU A 0 579 . 5.604    7.525   -22.436  1.00 94.60 579 A 1 
ATOM 4416 O O   . GLU A 0 579 . 5.058    4.524   -22.032  1.00 94.60 579 A 1 
ATOM 4417 C CG  . GLU A 0 579 . 4.948    8.206   -21.211  1.00 94.60 579 A 1 
ATOM 4418 C CD  . GLU A 0 579 . 3.651    8.984   -21.511  1.00 94.60 579 A 1 
ATOM 4419 O OE1 . GLU A 0 579 . 3.321    9.931   -20.760  1.00 94.60 579 A 1 
ATOM 4420 O OE2 . GLU A 0 579 . 2.842    8.576   -22.391  1.00 94.60 579 A 1 
ATOM 4421 N N   . VAL A 0 580 . 5.937    5.085   -20.053  1.00 94.77 580 A 1 
ATOM 4422 C CA  . VAL A 0 580 . 5.158    4.141   -19.238  1.00 94.77 580 A 1 
ATOM 4423 C C   . VAL A 0 580 . 4.435    4.890   -18.119  1.00 94.77 580 A 1 
ATOM 4424 C CB  . VAL A 0 580 . 6.053    3.022   -18.672  1.00 94.77 580 A 1 
ATOM 4425 O O   . VAL A 0 580 . 5.063    5.509   -17.268  1.00 94.77 580 A 1 
ATOM 4426 C CG1 . VAL A 0 580 . 5.237    2.015   -17.848  1.00 94.77 580 A 1 
ATOM 4427 C CG2 . VAL A 0 580 . 6.771    2.241   -19.781  1.00 94.77 580 A 1 
ATOM 4428 N N   . ASP A 0 581 . 3.109    4.780   -18.090  1.00 95.00 581 A 1 
ATOM 4429 C CA  . ASP A 0 581 . 2.228    5.364   -17.072  1.00 95.00 581 A 1 
ATOM 4430 C C   . ASP A 0 581 . 1.440    4.231   -16.393  1.00 95.00 581 A 1 
ATOM 4431 C CB  . ASP A 0 581 . 1.344    6.422   -17.754  1.00 95.00 581 A 1 
ATOM 4432 O O   . ASP A 0 581 . 0.657    3.522   -17.032  1.00 95.00 581 A 1 
ATOM 4433 C CG  . ASP A 0 581 . 0.318    7.109   -16.846  1.00 95.00 581 A 1 
ATOM 4434 O OD1 . ASP A 0 581 . 0.487    7.076   -15.608  1.00 95.00 581 A 1 
ATOM 4435 O OD2 . ASP A 0 581 . -0.633   7.683   -17.431  1.00 95.00 581 A 1 
ATOM 4436 N N   . GLU A 0 582 . 1.711    4.000   -15.111  1.00 94.08 582 A 1 
ATOM 4437 C CA  . GLU A 0 582 . 1.189    2.900   -14.300  1.00 94.08 582 A 1 
ATOM 4438 C C   . GLU A 0 582 . 0.611    3.433   -12.987  1.00 94.08 582 A 1 
ATOM 4439 C CB  . GLU A 0 582 . 2.307    1.883   -13.998  1.00 94.08 582 A 1 
ATOM 4440 O O   . GLU A 0 582 . 1.274    4.155   -12.244  1.00 94.08 582 A 1 
ATOM 4441 C CG  . GLU A 0 582 . 2.633    0.967   -15.187  1.00 94.08 582 A 1 
ATOM 4442 C CD  . GLU A 0 582 . 3.861    0.069   -14.950  1.00 94.08 582 A 1 
ATOM 4443 O OE1 . GLU A 0 582 . 4.354    -0.551  -15.927  1.00 94.08 582 A 1 
ATOM 4444 O OE2 . GLU A 0 582 . 4.305    -0.085  -13.790  1.00 94.08 582 A 1 
ATOM 4445 N N   . SER A 0 583 . -0.611   3.028   -12.645  1.00 94.04 583 A 1 
ATOM 4446 C CA  . SER A 0 583 . -1.224   3.351   -11.356  1.00 94.04 583 A 1 
ATOM 4447 C C   . SER A 0 583 . -2.083   2.212   -10.814  1.00 94.04 583 A 1 
ATOM 4448 C CB  . SER A 0 583 . -2.003   4.671   -11.417  1.00 94.04 583 A 1 
ATOM 4449 O O   . SER A 0 583 . -2.641   1.398   -11.553  1.00 94.04 583 A 1 
ATOM 4450 O OG  . SER A 0 583 . -2.869   4.718   -12.532  1.00 94.04 583 A 1 
ATOM 4451 N N   . TYR A 0 584 . -2.156   2.156   -9.488   1.00 95.47 584 A 1 
ATOM 4452 C CA  . TYR A 0 584 . -2.958   1.218   -8.717   1.00 95.47 584 A 1 
ATOM 4453 C C   . TYR A 0 584 . -3.582   1.949   -7.529   1.00 95.47 584 A 1 
ATOM 4454 C CB  . TYR A 0 584 . -2.076   0.050   -8.260   1.00 95.47 584 A 1 
ATOM 4455 O O   . TYR A 0 584 . -2.901   2.708   -6.837   1.00 95.47 584 A 1 
ATOM 4456 C CG  . TYR A 0 584 . -2.753   -0.909  -7.300   1.00 95.47 584 A 1 
ATOM 4457 C CD1 . TYR A 0 584 . -2.664   -0.698  -5.908   1.00 95.47 584 A 1 
ATOM 4458 C CD2 . TYR A 0 584 . -3.490   -1.997  -7.802   1.00 95.47 584 A 1 
ATOM 4459 C CE1 . TYR A 0 584 . -3.298   -1.585  -5.016   1.00 95.47 584 A 1 
ATOM 4460 C CE2 . TYR A 0 584 . -4.108   -2.896  -6.914   1.00 95.47 584 A 1 
ATOM 4461 O OH  . TYR A 0 584 . -4.594   -3.589  -4.685   1.00 95.47 584 A 1 
ATOM 4462 C CZ  . TYR A 0 584 . -4.009   -2.696  -5.522   1.00 95.47 584 A 1 
ATOM 4463 N N   . GLU A 0 585 . -4.861   1.711   -7.272   1.00 93.86 585 A 1 
ATOM 4464 C CA  . GLU A 0 585 . -5.589   2.286   -6.145   1.00 93.86 585 A 1 
ATOM 4465 C C   . GLU A 0 585 . -6.526   1.241   -5.544   1.00 93.86 585 A 1 
ATOM 4466 C CB  . GLU A 0 585 . -6.325   3.553   -6.610   1.00 93.86 585 A 1 
ATOM 4467 O O   . GLU A 0 585 . -7.314   0.632   -6.259   1.00 93.86 585 A 1 
ATOM 4468 C CG  . GLU A 0 585 . -7.178   4.209   -5.510   1.00 93.86 585 A 1 
ATOM 4469 C CD  . GLU A 0 585 . -7.545   5.667   -5.826   1.00 93.86 585 A 1 
ATOM 4470 O OE1 . GLU A 0 585 . -8.397   6.254   -5.117   1.00 93.86 585 A 1 
ATOM 4471 O OE2 . GLU A 0 585 . -6.820   6.350   -6.590   1.00 93.86 585 A 1 
ATOM 4472 N N   . ALA A 0 586 . -6.443   1.045   -4.231   1.00 92.93 586 A 1 
ATOM 4473 C CA  . ALA A 0 586 . -7.332   0.182   -3.468   1.00 92.93 586 A 1 
ATOM 4474 C C   . ALA A 0 586 . -7.957   0.988   -2.325   1.00 92.93 586 A 1 
ATOM 4475 C CB  . ALA A 0 586 . -6.547   -1.040  -2.981   1.00 92.93 586 A 1 
ATOM 4476 O O   . ALA A 0 586 . -7.250   1.441   -1.419   1.00 92.93 586 A 1 
ATOM 4477 N N   . THR A 0 587 . -9.277   1.175   -2.364   1.00 91.41 587 A 1 
ATOM 4478 C CA  . THR A 0 587 . -10.047  1.885   -1.334   1.00 91.41 587 A 1 
ATOM 4479 C C   . THR A 0 587 . -11.026  0.940   -0.652   1.00 91.41 587 A 1 
ATOM 4480 C CB  . THR A 0 587 . -10.786  3.103   -1.912   1.00 91.41 587 A 1 
ATOM 4481 O O   . THR A 0 587 . -11.989  0.473   -1.257   1.00 91.41 587 A 1 
ATOM 4482 C CG2 . THR A 0 587 . -11.734  3.763   -0.903   1.00 91.41 587 A 1 
ATOM 4483 O OG1 . THR A 0 587 . -9.859   4.113   -2.222   1.00 91.41 587 A 1 
ATOM 4484 N N   . TRP A 0 588 . -10.832  0.744   0.651    1.00 88.56 588 A 1 
ATOM 4485 C CA  . TRP A 0 588 . -11.727  -0.011  1.519    1.00 88.56 588 A 1 
ATOM 4486 C C   . TRP A 0 588 . -12.386  0.915   2.538    1.00 88.56 588 A 1 
ATOM 4487 C CB  . TRP A 0 588 . -10.929  -1.115  2.216    1.00 88.56 588 A 1 
ATOM 4488 O O   . TRP A 0 588 . -11.710  1.631   3.281    1.00 88.56 588 A 1 
ATOM 4489 C CG  . TRP A 0 588 . -11.734  -2.178  2.898    1.00 88.56 588 A 1 
ATOM 4490 C CD1 . TRP A 0 588 . -12.745  -2.855  2.312    1.00 88.56 588 A 1 
ATOM 4491 C CD2 . TRP A 0 588 . -11.464  -2.871  4.153    1.00 88.56 588 A 1 
ATOM 4492 C CE2 . TRP A 0 588 . -12.287  -4.036  4.204    1.00 88.56 588 A 1 
ATOM 4493 C CE3 . TRP A 0 588 . -10.529  -2.704  5.197    1.00 88.56 588 A 1 
ATOM 4494 N NE1 . TRP A 0 588 . -13.084  -3.949  3.078    1.00 88.56 588 A 1 
ATOM 4495 C CH2 . TRP A 0 588 . -11.182  -4.827  6.216    1.00 88.56 588 A 1 
ATOM 4496 C CZ2 . TRP A 0 588 . -12.134  -5.019  5.198    1.00 88.56 588 A 1 
ATOM 4497 C CZ3 . TRP A 0 588 . -10.395  -3.661  6.222    1.00 88.56 588 A 1 
ATOM 4498 N N   . ALA A 0 589 . -13.714  0.887   2.622    1.00 89.56 589 A 1 
ATOM 4499 C CA  . ALA A 0 589 . -14.459  1.655   3.615    1.00 89.56 589 A 1 
ATOM 4500 C C   . ALA A 0 589 . -15.549  0.809   4.271    1.00 89.56 589 A 1 
ATOM 4501 C CB  . ALA A 0 589 . -15.016  2.929   2.973    1.00 89.56 589 A 1 
ATOM 4502 O O   . ALA A 0 589 . -16.302  0.101   3.605    1.00 89.56 589 A 1 
ATOM 4503 N N   . LYS A 0 590 . -15.679  0.917   5.593    1.00 86.77 590 A 1 
ATOM 4504 C CA  . LYS A 0 590 . -16.739  0.277   6.379    1.00 86.77 590 A 1 
ATOM 4505 C C   . LYS A 0 590 . -17.364  1.265   7.350    1.00 86.77 590 A 1 
ATOM 4506 C CB  . LYS A 0 590 . -16.200  -0.961  7.112    1.00 86.77 590 A 1 
ATOM 4507 O O   . LYS A 0 590 . -16.637  1.966   8.056    1.00 86.77 590 A 1 
ATOM 4508 C CG  . LYS A 0 590 . -15.912  -2.095  6.121    1.00 86.77 590 A 1 
ATOM 4509 C CD  . LYS A 0 590 . -15.510  -3.382  6.840    1.00 86.77 590 A 1 
ATOM 4510 C CE  . LYS A 0 590 . -15.474  -4.501  5.799    1.00 86.77 590 A 1 
ATOM 4511 N NZ  . LYS A 0 590 . -15.100  -5.792  6.415    1.00 86.77 590 A 1 
ATOM 4512 N N   . SER A 0 591 . -18.693  1.276   7.422    1.00 82.42 591 A 1 
ATOM 4513 C CA  . SER A 0 591 . -19.448  1.941   8.488    1.00 82.42 591 A 1 
ATOM 4514 C C   . SER A 0 591 . -20.420  0.963   9.139    1.00 82.42 591 A 1 
ATOM 4515 C CB  . SER A 0 591 . -20.139  3.235   8.017    1.00 82.42 591 A 1 
ATOM 4516 O O   . SER A 0 591 . -21.023  0.130   8.463    1.00 82.42 591 A 1 
ATOM 4517 O OG  . SER A 0 591 . -21.475  3.074   7.569    1.00 82.42 591 A 1 
ATOM 4518 N N   . TYR A 0 592 . -20.552  1.078   10.453   1.00 72.79 592 A 1 
ATOM 4519 C CA  . TYR A 0 592 . -21.564  0.427   11.272   1.00 72.79 592 A 1 
ATOM 4520 C C   . TYR A 0 592 . -22.138  1.511   12.178   1.00 72.79 592 A 1 
ATOM 4521 C CB  . TYR A 0 592 . -20.936  -0.705  12.098   1.00 72.79 592 A 1 
ATOM 4522 O O   . TYR A 0 592 . -21.369  2.195   12.856   1.00 72.79 592 A 1 
ATOM 4523 C CG  . TYR A 0 592 . -20.279  -1.800  11.278   1.00 72.79 592 A 1 
ATOM 4524 C CD1 . TYR A 0 592 . -21.042  -2.899  10.843   1.00 72.79 592 A 1 
ATOM 4525 C CD2 . TYR A 0 592 . -18.912  -1.717  10.948   1.00 72.79 592 A 1 
ATOM 4526 C CE1 . TYR A 0 592 . -20.444  -3.916  10.075   1.00 72.79 592 A 1 
ATOM 4527 C CE2 . TYR A 0 592 . -18.306  -2.733  10.183   1.00 72.79 592 A 1 
ATOM 4528 O OH  . TYR A 0 592 . -18.500  -4.819  8.999    1.00 72.79 592 A 1 
ATOM 4529 C CZ  . TYR A 0 592 . -19.074  -3.832  9.742    1.00 72.79 592 A 1 
ATOM 4530 N N   . ASP A 0 593 . -23.450  1.704   12.161   1.00 63.93 593 A 1 
ATOM 4531 C CA  . ASP A 0 593 . -24.108  2.826   12.825   1.00 63.93 593 A 1 
ATOM 4532 C C   . ASP A 0 593 . -25.429  2.377   13.497   1.00 63.93 593 A 1 
ATOM 4533 C CB  . ASP A 0 593 . -24.351  3.958   11.792   1.00 63.93 593 A 1 
ATOM 4534 O O   . ASP A 0 593 . -26.255  1.724   12.857   1.00 63.93 593 A 1 
ATOM 4535 C CG  . ASP A 0 593 . -23.098  4.532   11.084   1.00 63.93 593 A 1 
ATOM 4536 O OD1 . ASP A 0 593 . -22.469  5.476   11.625   1.00 63.93 593 A 1 
ATOM 4537 O OD2 . ASP A 0 593 . -22.790  4.150   9.924    1.00 63.93 593 A 1 
ATOM 4538 N N   . ALA A 0 594 . -25.614  2.833   14.742   1.00 56.45 594 A 1 
ATOM 4539 C CA  . ALA A 0 594 . -26.832  2.968   15.550   1.00 56.45 594 A 1 
ATOM 4540 C C   . ALA A 0 594 . -27.548  1.710   16.090   1.00 56.45 594 A 1 
ATOM 4541 C CB  . ALA A 0 594 . -27.799  3.922   14.837   1.00 56.45 594 A 1 
ATOM 4542 O O   . ALA A 0 594 . -28.015  0.864   15.334   1.00 56.45 594 A 1 
ATOM 4543 N N   . GLU A 0 595 . -27.783  1.691   17.404   1.00 57.20 595 A 1 
ATOM 4544 C CA  . GLU A 0 595 . -28.821  0.908   18.100   1.00 57.20 595 A 1 
ATOM 4545 C C   . GLU A 0 595 . -29.463  1.780   19.196   1.00 57.20 595 A 1 
ATOM 4546 C CB  . GLU A 0 595 . -28.233  -0.381  18.718   1.00 57.20 595 A 1 
ATOM 4547 O O   . GLU A 0 595 . -28.740  2.523   19.862   1.00 57.20 595 A 1 
ATOM 4548 C CG  . GLU A 0 595 . -27.683  -1.358  17.663   1.00 57.20 595 A 1 
ATOM 4549 C CD  . GLU A 0 595 . -27.181  -2.711  18.209   1.00 57.20 595 A 1 
ATOM 4550 O OE1 . GLU A 0 595 . -26.863  -3.581  17.360   1.00 57.20 595 A 1 
ATOM 4551 O OE2 . GLU A 0 595 . -27.121  -2.903  19.444   1.00 57.20 595 A 1 
ATOM 4552 N N   . SER A 0 596 . -30.785  1.694   19.391   1.00 71.99 596 A 1 
ATOM 4553 C CA  . SER A 0 596 . -31.537  2.431   20.424   1.00 71.99 596 A 1 
ATOM 4554 C C   . SER A 0 596 . -32.630  1.574   21.080   1.00 71.99 596 A 1 
ATOM 4555 C CB  . SER A 0 596 . -32.135  3.727   19.856   1.00 71.99 596 A 1 
ATOM 4556 O O   . SER A 0 596 . -33.284  0.765   20.409   1.00 71.99 596 A 1 
ATOM 4557 O OG  . SER A 0 596 . -32.901  3.498   18.685   1.00 71.99 596 A 1 
ATOM 4558 N N   . TYR A 0 597 . -32.846  1.754   22.386   1.00 66.15 597 A 1 
ATOM 4559 C CA  . TYR A 0 597 . -33.816  1.016   23.204   1.00 66.15 597 A 1 
ATOM 4560 C C   . TYR A 0 597 . -34.484  1.906   24.256   1.00 66.15 597 A 1 
ATOM 4561 C CB  . TYR A 0 597 . -33.108  -0.146  23.925   1.00 66.15 597 A 1 
ATOM 4562 O O   . TYR A 0 597 . -33.782  2.550   25.033   1.00 66.15 597 A 1 
ATOM 4563 C CG  . TYR A 0 597 . -33.955  -0.875  24.965   1.00 66.15 597 A 1 
ATOM 4564 C CD1 . TYR A 0 597 . -33.568  -0.928  26.321   1.00 66.15 597 A 1 
ATOM 4565 C CD2 . TYR A 0 597 . -35.154  -1.490  24.572   1.00 66.15 597 A 1 
ATOM 4566 C CE1 . TYR A 0 597 . -34.338  -1.658  27.255   1.00 66.15 597 A 1 
ATOM 4567 C CE2 . TYR A 0 597 . -35.931  -2.206  25.498   1.00 66.15 597 A 1 
ATOM 4568 O OH  . TYR A 0 597 . -36.195  -3.158  27.665   1.00 66.15 597 A 1 
ATOM 4569 C CZ  . TYR A 0 597 . -35.502  -2.334  26.829   1.00 66.15 597 A 1 
ATOM 4570 N N   . ASP A 0 598 . -35.814  1.813   24.366   1.00 81.38 598 A 1 
ATOM 4571 C CA  . ASP A 0 598 . -36.586  2.359   25.490   1.00 81.38 598 A 1 
ATOM 4572 C C   . ASP A 0 598 . -37.366  1.255   26.224   1.00 81.38 598 A 1 
ATOM 4573 C CB  . ASP A 0 598 . -37.616  3.411   25.051   1.00 81.38 598 A 1 
ATOM 4574 O O   . ASP A 0 598 . -37.992  0.388   25.602   1.00 81.38 598 A 1 
ATOM 4575 C CG  . ASP A 0 598 . -37.123  4.482   24.082   1.00 81.38 598 A 1 
ATOM 4576 O OD1 . ASP A 0 598 . -36.293  5.314   24.498   1.00 81.38 598 A 1 
ATOM 4577 O OD2 . ASP A 0 598 . -37.703  4.514   22.969   1.00 81.38 598 A 1 
ATOM 4578 N N   . GLU A 0 599 . -37.451  1.364   27.549   1.00 79.29 599 A 1 
ATOM 4579 C CA  . GLU A 0 599 . -38.458  0.706   28.388   1.00 79.29 599 A 1 
ATOM 4580 C C   . GLU A 0 599 . -39.019  1.706   29.392   1.00 79.29 599 A 1 
ATOM 4581 C CB  . GLU A 0 599 . -37.854  -0.518  29.096   1.00 79.29 599 A 1 
ATOM 4582 O O   . GLU A 0 599 . -38.256  2.385   30.072   1.00 79.29 599 A 1 
ATOM 4583 C CG  . GLU A 0 599 . -38.768  -1.162  30.162   1.00 79.29 599 A 1 
ATOM 4584 C CD  . GLU A 0 599 . -38.417  -2.631  30.472   1.00 79.29 599 A 1 
ATOM 4585 O OE1 . GLU A 0 599 . -39.356  -3.424  30.735   1.00 79.29 599 A 1 
ATOM 4586 O OE2 . GLU A 0 599 . -37.285  -3.099  30.194   1.00 79.29 599 A 1 
ATOM 4587 N N   . TRP A 0 600 . -40.342  1.778   29.521   1.00 84.78 600 A 1 
ATOM 4588 C CA  . TRP A 0 600 . -40.987  2.635   30.514   1.00 84.78 600 A 1 
ATOM 4589 C C   . TRP A 0 600 . -42.284  2.028   31.044   1.00 84.78 600 A 1 
ATOM 4590 C CB  . TRP A 0 600 . -41.210  4.038   29.933   1.00 84.78 600 A 1 
ATOM 4591 O O   . TRP A 0 600 . -43.008  1.341   30.319   1.00 84.78 600 A 1 
ATOM 4592 C CG  . TRP A 0 600 . -41.963  4.103   28.637   1.00 84.78 600 A 1 
ATOM 4593 C CD1 . TRP A 0 600 . -41.403  4.071   27.407   1.00 84.78 600 A 1 
ATOM 4594 C CD2 . TRP A 0 600 . -43.401  4.213   28.415   1.00 84.78 600 A 1 
ATOM 4595 C CE2 . TRP A 0 600 . -43.639  4.263   27.007   1.00 84.78 600 A 1 
ATOM 4596 C CE3 . TRP A 0 600 . -44.528  4.280   29.259   1.00 84.78 600 A 1 
ATOM 4597 N NE1 . TRP A 0 600 . -42.384  4.163   26.441   1.00 84.78 600 A 1 
ATOM 4598 C CH2 . TRP A 0 600 . -46.031  4.433   27.337   1.00 84.78 600 A 1 
ATOM 4599 C CZ2 . TRP A 0 600 . -44.930  4.369   26.466   1.00 84.78 600 A 1 
ATOM 4600 C CZ3 . TRP A 0 600 . -45.826  4.396   28.728   1.00 84.78 600 A 1 
ATOM 4601 N N   . ASP A 0 601 . -42.578  2.318   32.309   1.00 83.89 601 A 1 
ATOM 4602 C CA  . ASP A 0 601 . -43.832  1.989   32.986   1.00 83.89 601 A 1 
ATOM 4603 C C   . ASP A 0 601 . -44.355  3.215   33.750   1.00 83.89 601 A 1 
ATOM 4604 C CB  . ASP A 0 601 . -43.652  0.766   33.909   1.00 83.89 601 A 1 
ATOM 4605 O O   . ASP A 0 601 . -43.592  4.028   34.275   1.00 83.89 601 A 1 
ATOM 4606 C CG  . ASP A 0 601 . -44.975  0.079   34.296   1.00 83.89 601 A 1 
ATOM 4607 O OD1 . ASP A 0 601 . -46.040  0.471   33.758   1.00 83.89 601 A 1 
ATOM 4608 O OD2 . ASP A 0 601 . -44.917  -0.881  35.097   1.00 83.89 601 A 1 
ATOM 4609 N N   . ASN A 0 602 . -45.674  3.354   33.795   1.00 80.85 602 A 1 
ATOM 4610 C CA  . ASN A 0 602 . -46.398  4.414   34.485   1.00 80.85 602 A 1 
ATOM 4611 C C   . ASN A 0 602 . -47.666  3.800   35.070   1.00 80.85 602 A 1 
ATOM 4612 C CB  . ASN A 0 602 . -46.711  5.548   33.489   1.00 80.85 602 A 1 
ATOM 4613 O O   . ASN A 0 602 . -48.598  3.480   34.323   1.00 80.85 602 A 1 
ATOM 4614 C CG  . ASN A 0 602 . -47.633  6.621   34.055   1.00 80.85 602 A 1 
ATOM 4615 N ND2 . ASN A 0 602 . -48.903  6.339   34.243   1.00 80.85 602 A 1 
ATOM 4616 O OD1 . ASN A 0 602 . -47.232  7.743   34.301   1.00 80.85 602 A 1 
ATOM 4617 N N   . LYS A 0 603 . -47.728  3.701   36.393   1.00 78.48 603 A 1 
ATOM 4618 C CA  . LYS A 0 603 . -48.799  3.036   37.124   1.00 78.48 603 A 1 
ATOM 4619 C C   . LYS A 0 603 . -49.355  3.950   38.221   1.00 78.48 603 A 1 
ATOM 4620 C CB  . LYS A 0 603 . -48.227  1.714   37.640   1.00 78.48 603 A 1 
ATOM 4621 O O   . LYS A 0 603 . -48.683  4.213   39.217   1.00 78.48 603 A 1 
ATOM 4622 C CG  . LYS A 0 603 . -49.264  0.903   38.420   1.00 78.48 603 A 1 
ATOM 4623 C CD  . LYS A 0 603 . -48.574  -0.231  39.197   1.00 78.48 603 A 1 
ATOM 4624 C CE  . LYS A 0 603 . -49.219  -0.419  40.570   1.00 78.48 603 A 1 
ATOM 4625 N NZ  . LYS A 0 603 . -49.074  0.814   41.389   1.00 78.48 603 A 1 
ATOM 4626 N N   . ASP A 0 604 . -50.607  4.323   38.007   1.00 75.90 604 A 1 
ATOM 4627 C CA  . ASP A 0 604 . -51.508  5.157   38.807   1.00 75.90 604 A 1 
ATOM 4628 C C   . ASP A 0 604 . -52.438  4.203   39.588   1.00 75.90 604 A 1 
ATOM 4629 C CB  . ASP A 0 604 . -52.204  6.067   37.764   1.00 75.90 604 A 1 
ATOM 4630 O O   . ASP A 0 604 . -53.065  3.320   38.991   1.00 75.90 604 A 1 
ATOM 4631 C CG  . ASP A 0 604 . -53.482  6.821   38.147   1.00 75.90 604 A 1 
ATOM 4632 O OD1 . ASP A 0 604 . -54.109  6.478   39.173   1.00 75.90 604 A 1 
ATOM 4633 O OD2 . ASP A 0 604 . -53.903  7.646   37.295   1.00 75.90 604 A 1 
ATOM 4634 N N   . ASP A 0 605 . -52.436  4.284   40.926   1.00 74.51 605 A 1 
ATOM 4635 C CA  . ASP A 0 605 . -53.042  3.291   41.841   1.00 74.51 605 A 1 
ATOM 4636 C C   . ASP A 0 605 . -53.944  3.941   42.926   1.00 74.51 605 A 1 
ATOM 4637 C CB  . ASP A 0 605 . -51.913  2.400   42.425   1.00 74.51 605 A 1 
ATOM 4638 O O   . ASP A 0 605 . -54.125  3.362   44.007   1.00 74.51 605 A 1 
ATOM 4639 C CG  . ASP A 0 605 . -52.201  0.891   42.489   1.00 74.51 605 A 1 
ATOM 4640 O OD1 . ASP A 0 605 . -52.068  0.225   41.439   1.00 74.51 605 A 1 
ATOM 4641 O OD2 . ASP A 0 605 . -52.380  0.325   43.603   1.00 74.51 605 A 1 
ATOM 4642 N N   . ASP A 0 606 . -54.469  5.142   42.636   1.00 73.86 606 A 1 
ATOM 4643 C CA  . ASP A 0 606 . -55.120  6.118   43.539   1.00 73.86 606 A 1 
ATOM 4644 C C   . ASP A 0 606 . -56.346  5.574   44.326   1.00 73.86 606 A 1 
ATOM 4645 C CB  . ASP A 0 606 . -55.393  7.402   42.711   1.00 73.86 606 A 1 
ATOM 4646 O O   . ASP A 0 606 . -57.168  4.783   43.837   1.00 73.86 606 A 1 
ATOM 4647 C CG  . ASP A 0 606 . -56.251  8.499   43.364   1.00 73.86 606 A 1 
ATOM 4648 O OD1 . ASP A 0 606 . -56.355  8.522   44.616   1.00 73.86 606 A 1 
ATOM 4649 O OD2 . ASP A 0 606 . -56.922  9.256   42.625   1.00 73.86 606 A 1 
ATOM 4650 N N   . ARG A 0 607 . -56.456  5.951   45.616   1.00 64.25 607 A 1 
ATOM 4651 C CA  . ARG A 0 607 . -57.446  5.437   46.588   1.00 64.25 607 A 1 
ATOM 4652 C C   . ARG A 0 607 . -57.941  6.489   47.574   1.00 64.25 607 A 1 
ATOM 4653 C CB  . ARG A 0 607 . -56.864  4.276   47.400   1.00 64.25 607 A 1 
ATOM 4654 O O   . ARG A 0 607 . -57.332  6.770   48.609   1.00 64.25 607 A 1 
ATOM 4655 C CG  . ARG A 0 607 . -56.324  3.175   46.506   1.00 64.25 607 A 1 
ATOM 4656 C CD  . ARG A 0 607 . -55.825  2.010   47.338   1.00 64.25 607 A 1 
ATOM 4657 N NE  . ARG A 0 607 . -55.072  1.106   46.463   1.00 64.25 607 A 1 
ATOM 4658 N NH1 . ARG A 0 607 . -54.301  -0.280  48.102   1.00 64.25 607 A 1 
ATOM 4659 N NH2 . ARG A 0 607 . -53.610  -0.551  45.979   1.00 64.25 607 A 1 
ATOM 4660 C CZ  . ARG A 0 607 . -54.340  0.088   46.846   1.00 64.25 607 A 1 
ATOM 4661 N N   . TRP A 0 608 . -59.180  6.920   47.384   1.00 64.90 608 A 1 
ATOM 4662 C CA  . TRP A 0 608 . -59.795  7.965   48.199   1.00 64.90 608 A 1 
ATOM 4663 C C   . TRP A 0 608 . -60.947  7.462   49.095   1.00 64.90 608 A 1 
ATOM 4664 C CB  . TRP A 0 608 . -60.140  9.134   47.279   1.00 64.90 608 A 1 
ATOM 4665 O O   . TRP A 0 608 . -61.877  6.757   48.682   1.00 64.90 608 A 1 
ATOM 4666 C CG  . TRP A 0 608 . -60.781  8.782   45.972   1.00 64.90 608 A 1 
ATOM 4667 C CD1 . TRP A 0 608 . -60.133  8.371   44.853   1.00 64.90 608 A 1 
ATOM 4668 C CD2 . TRP A 0 608 . -62.165  8.975   45.579   1.00 64.90 608 A 1 
ATOM 4669 C CE2 . TRP A 0 608 . -62.277  8.716   44.180   1.00 64.90 608 A 1 
ATOM 4670 C CE3 . TRP A 0 608 . -63.303  9.463   46.256   1.00 64.90 608 A 1 
ATOM 4671 N NE1 . TRP A 0 608 . -61.032  8.240   43.810   1.00 64.90 608 A 1 
ATOM 4672 C CH2 . TRP A 0 608 . -64.537  9.589   44.160   1.00 64.90 608 A 1 
ATOM 4673 C CZ2 . TRP A 0 608 . -63.451  9.015   43.472   1.00 64.90 608 A 1 
ATOM 4674 C CZ3 . TRP A 0 608 . -64.480  9.776   45.553   1.00 64.90 608 A 1 
ATOM 4675 N N   . GLY A 0 609 . -60.882  7.836   50.379   1.00 56.89 609 A 1 
ATOM 4676 C CA  . GLY A 0 609 . -61.785  7.374   51.439   1.00 56.89 609 A 1 
ATOM 4677 C C   . GLY A 0 609 . -63.093  8.168   51.555   1.00 56.89 609 A 1 
ATOM 4678 O O   . GLY A 0 609 . -63.249  8.974   52.471   1.00 56.89 609 A 1 
ATOM 4679 N N   . ALA A 0 610 . -64.062  7.922   50.669   1.00 52.87 610 A 1 
ATOM 4680 C CA  . ALA A 0 610 . -65.359  8.611   50.678   1.00 52.87 610 A 1 
ATOM 4681 C C   . ALA A 0 610 . -66.400  7.958   51.621   1.00 52.87 610 A 1 
ATOM 4682 C CB  . ALA A 0 610 . -65.867  8.705   49.234   1.00 52.87 610 A 1 
ATOM 4683 O O   . ALA A 0 610 . -66.987  6.917   51.319   1.00 52.87 610 A 1 
ATOM 4684 N N   . GLN A 0 611 . -66.705  8.596   52.758   1.00 52.15 611 A 1 
ATOM 4685 C CA  . GLN A 0 611 . -67.698  8.085   53.716   1.00 52.15 611 A 1 
ATOM 4686 C C   . GLN A 0 611 . -69.139  8.513   53.366   1.00 52.15 611 A 1 
ATOM 4687 C CB  . GLN A 0 611 . -67.278  8.467   55.146   1.00 52.15 611 A 1 
ATOM 4688 O O   . GLN A 0 611 . -69.552  9.645   53.618   1.00 52.15 611 A 1 
ATOM 4689 C CG  . GLN A 0 611 . -68.160  7.775   56.201   1.00 52.15 611 A 1 
ATOM 4690 C CD  . GLN A 0 611 . -67.658  7.957   57.632   1.00 52.15 611 A 1 
ATOM 4691 N NE2 . GLN A 0 611 . -68.428  7.561   58.622   1.00 52.15 611 A 1 
ATOM 4692 O OE1 . GLN A 0 611 . -66.575  8.433   57.908   1.00 52.15 611 A 1 
ATOM 4693 N N   . ALA A 0 612 . -69.937  7.582   52.833   1.00 46.78 612 A 1 
ATOM 4694 C CA  . ALA A 0 612 . -71.375  7.768   52.616   1.00 46.78 612 A 1 
ATOM 4695 C C   . ALA A 0 612 . -72.180  7.719   53.937   1.00 46.78 612 A 1 
ATOM 4696 C CB  . ALA A 0 612 . -71.862  6.729   51.598   1.00 46.78 612 A 1 
ATOM 4697 O O   . ALA A 0 612 . -71.863  6.949   54.844   1.00 46.78 612 A 1 
ATOM 4698 N N   . TRP A 0 613 . -73.232  8.540   54.051   1.00 41.55 613 A 1 
ATOM 4699 C CA  . TRP A 0 613 . -73.968  8.769   55.306   1.00 41.55 613 A 1 
ATOM 4700 C C   . TRP A 0 613 . -75.193  7.839   55.458   1.00 41.55 613 A 1 
ATOM 4701 C CB  . TRP A 0 613 . -74.380  10.252  55.405   1.00 41.55 613 A 1 
ATOM 4702 O O   . TRP A 0 613 . -75.997  7.711   54.535   1.00 41.55 613 A 1 
ATOM 4703 C CG  . TRP A 0 613 . -73.299  11.289  55.592   1.00 41.55 613 A 1 
ATOM 4704 C CD1 . TRP A 0 613 . -72.108  11.347  54.949   1.00 41.55 613 A 1 
ATOM 4705 C CD2 . TRP A 0 613 . -73.309  12.460  56.478   1.00 41.55 613 A 1 
ATOM 4706 C CE2 . TRP A 0 613 . -72.083  13.175  56.310   1.00 41.55 613 A 1 
ATOM 4707 C CE3 . TRP A 0 613 . -74.229  12.991  57.411   1.00 41.55 613 A 1 
ATOM 4708 N NE1 . TRP A 0 613 . -71.389  12.445  55.373   1.00 41.55 613 A 1 
ATOM 4709 C CH2 . TRP A 0 613 . -72.723  14.844  57.941   1.00 41.55 613 A 1 
ATOM 4710 C CZ2 . TRP A 0 613 . -71.786  14.346  57.021   1.00 41.55 613 A 1 
ATOM 4711 C CZ3 . TRP A 0 613 . -73.941  14.167  58.135   1.00 41.55 613 A 1 
ATOM 4712 N N   . GLY A 0 614 . -75.375  7.250   56.647   1.00 47.62 614 A 1 
ATOM 4713 C CA  . GLY A 0 614 . -76.494  6.368   57.031   1.00 47.62 614 A 1 
ATOM 4714 C C   . GLY A 0 614 . -76.813  6.482   58.533   1.00 47.62 614 A 1 
ATOM 4715 O O   . GLY A 0 614 . -75.991  7.008   59.277   1.00 47.62 614 A 1 
ATOM 4716 N N   . LYS A 0 615 . -78.019  6.076   58.968   1.00 37.78 615 A 1 
ATOM 4717 C CA  . LYS A 0 615 . -78.636  6.528   60.239   1.00 37.78 615 A 1 
ATOM 4718 C C   . LYS A 0 615 . -78.670  5.528   61.409   1.00 37.78 615 A 1 
ATOM 4719 C CB  . LYS A 0 615 . -80.042  7.096   59.971   1.00 37.78 615 A 1 
ATOM 4720 O O   . LYS A 0 615 . -78.502  4.326   61.250   1.00 37.78 615 A 1 
ATOM 4721 C CG  . LYS A 0 615 . -79.981  8.496   59.350   1.00 37.78 615 A 1 
ATOM 4722 C CD  . LYS A 0 615 . -81.351  9.170   59.462   1.00 37.78 615 A 1 
ATOM 4723 C CE  . LYS A 0 615 . -81.260  10.607  58.950   1.00 37.78 615 A 1 
ATOM 4724 N NZ  . LYS A 0 615 . -82.484  11.366  59.295   1.00 37.78 615 A 1 
ATOM 4725 N N   . ASP A 0 616 . -78.954  6.118   62.565   1.00 35.25 616 A 1 
ATOM 4726 C CA  . ASP A 0 616 . -78.906  5.701   63.967   1.00 35.25 616 A 1 
ATOM 4727 C C   . ASP A 0 616 . -80.300  5.500   64.611   1.00 35.25 616 A 1 
ATOM 4728 C CB  . ASP A 0 616 . -78.143  6.825   64.713   1.00 35.25 616 A 1 
ATOM 4729 O O   . ASP A 0 616 . -81.272  6.136   64.193   1.00 35.25 616 A 1 
ATOM 4730 C CG  . ASP A 0 616 . -78.684  8.273   64.523   1.00 35.25 616 A 1 
ATOM 4731 O OD1 . ASP A 0 616 . -79.183  8.622   63.418   1.00 35.25 616 A 1 
ATOM 4732 O OD2 . ASP A 0 616 . -78.524  9.076   65.464   1.00 35.25 616 A 1 
ATOM 4733 N N   . ARG A 0 617 . -80.407  4.636   65.644   1.00 39.41 617 A 1 
ATOM 4734 C CA  . ARG A 0 617 . -81.578  4.508   66.551   1.00 39.41 617 A 1 
ATOM 4735 C C   . ARG A 0 617 . -81.210  3.906   67.919   1.00 39.41 617 A 1 
ATOM 4736 C CB  . ARG A 0 617 . -82.670  3.600   65.947   1.00 39.41 617 A 1 
ATOM 4737 O O   . ARG A 0 617 . -80.606  2.840   67.966   1.00 39.41 617 A 1 
ATOM 4738 C CG  . ARG A 0 617 . -83.381  4.181   64.716   1.00 39.41 617 A 1 
ATOM 4739 C CD  . ARG A 0 617 . -84.651  3.408   64.358   1.00 39.41 617 A 1 
ATOM 4740 N NE  . ARG A 0 617 . -85.688  3.564   65.396   1.00 39.41 617 A 1 
ATOM 4741 N NH1 . ARG A 0 617 . -87.257  2.188   64.456   1.00 39.41 617 A 1 
ATOM 4742 N NH2 . ARG A 0 617 . -87.657  3.132   66.444   1.00 39.41 617 A 1 
ATOM 4743 C CZ  . ARG A 0 617 . -86.861  2.966   65.425   1.00 39.41 617 A 1 
ATOM 4744 N N   . ASP A 0 618 . -81.692  4.510   69.008   1.00 39.93 618 A 1 
ATOM 4745 C CA  . ASP A 0 618 . -81.456  4.060   70.395   1.00 39.93 618 A 1 
ATOM 4746 C C   . ASP A 0 618 . -82.653  3.308   71.017   1.00 39.93 618 A 1 
ATOM 4747 C CB  . ASP A 0 618 . -81.132  5.260   71.309   1.00 39.93 618 A 1 
ATOM 4748 O O   . ASP A 0 618 . -83.805  3.511   70.618   1.00 39.93 618 A 1 
ATOM 4749 C CG  . ASP A 0 618 . -80.510  6.453   70.587   1.00 39.93 618 A 1 
ATOM 4750 O OD1 . ASP A 0 618 . -79.295  6.394   70.316   1.00 39.93 618 A 1 
ATOM 4751 O OD2 . ASP A 0 618 . -81.285  7.395   70.305   1.00 39.93 618 A 1 
ATOM 4752 N N   . LEU A 0 619 . -82.409  2.533   72.089   1.00 39.26 619 A 1 
ATOM 4753 C CA  . LEU A 0 619 . -83.431  2.204   73.097   1.00 39.26 619 A 1 
ATOM 4754 C C   . LEU A 0 619 . -82.818  1.916   74.485   1.00 39.26 619 A 1 
ATOM 4755 C CB  . LEU A 0 619 . -84.311  1.034   72.608   1.00 39.26 619 A 1 
ATOM 4756 O O   . LEU A 0 619 . -81.744  1.332   74.588   1.00 39.26 619 A 1 
ATOM 4757 C CG  . LEU A 0 619 . -85.663  0.916   73.339   1.00 39.26 619 A 1 
ATOM 4758 C CD1 . LEU A 0 619 . -86.556  2.147   73.141   1.00 39.26 619 A 1 
ATOM 4759 C CD2 . LEU A 0 619 . -86.430  -0.297  72.812   1.00 39.26 619 A 1 
ATOM 4760 N N   . TYR A 0 620 . -83.503  2.321   75.563   1.00 33.00 620 A 1 
ATOM 4761 C CA  . TYR A 0 620 . -82.960  2.341   76.931   1.00 33.00 620 A 1 
ATOM 4762 C C   . TYR A 0 620 . -83.999  1.942   77.998   1.00 33.00 620 A 1 
ATOM 4763 C CB  . TYR A 0 620 . -82.427  3.764   77.195   1.00 33.00 620 A 1 
ATOM 4764 O O   . TYR A 0 620 . -85.078  2.525   78.051   1.00 33.00 620 A 1 
ATOM 4765 C CG  . TYR A 0 620 . -81.984  4.082   78.616   1.00 33.00 620 A 1 
ATOM 4766 C CD1 . TYR A 0 620 . -82.923  4.556   79.555   1.00 33.00 620 A 1 
ATOM 4767 C CD2 . TYR A 0 620 . -80.628  3.967   78.983   1.00 33.00 620 A 1 
ATOM 4768 C CE1 . TYR A 0 620 . -82.513  4.920   80.853   1.00 33.00 620 A 1 
ATOM 4769 C CE2 . TYR A 0 620 . -80.213  4.334   80.280   1.00 33.00 620 A 1 
ATOM 4770 O OH  . TYR A 0 620 . -80.746  5.186   82.458   1.00 33.00 620 A 1 
ATOM 4771 C CZ  . TYR A 0 620 . -81.152  4.816   81.215   1.00 33.00 620 A 1 
ATOM 4772 N N   . GLY A 0 621 . -83.606  1.031   78.900   1.00 32.52 621 A 1 
ATOM 4773 C CA  . GLY A 0 621 . -84.061  0.953   80.300   1.00 32.52 621 A 1 
ATOM 4774 C C   . GLY A 0 621 . -85.427  0.320   80.636   1.00 32.52 621 A 1 
ATOM 4775 O O   . GLY A 0 621 . -86.471  0.856   80.290   1.00 32.52 621 A 1 
ATOM 4776 N N   . ALA A 0 622 . -85.409  -0.740  81.461   1.00 37.24 622 A 1 
ATOM 4777 C CA  . ALA A 0 622 . -86.416  -1.061  82.494   1.00 37.24 622 A 1 
ATOM 4778 C C   . ALA A 0 622 . -85.906  -2.203  83.406   1.00 37.24 622 A 1 
ATOM 4779 C CB  . ALA A 0 622 . -87.755  -1.471  81.865   1.00 37.24 622 A 1 
ATOM 4780 O O   . ALA A 0 622 . -85.143  -3.054  82.950   1.00 37.24 622 A 1 
ATOM 4781 N N   . SER A 0 623 . -86.320  -2.256  84.680   1.00 33.80 623 A 1 
ATOM 4782 C CA  . SER A 0 623 . -85.848  -3.268  85.642   1.00 33.80 623 A 1 
ATOM 4783 C C   . SER A 0 623 . -86.914  -3.749  86.640   1.00 33.80 623 A 1 
ATOM 4784 C CB  . SER A 0 623 . -84.630  -2.736  86.416   1.00 33.80 623 A 1 
ATOM 4785 O O   . SER A 0 623 . -87.777  -2.990  87.067   1.00 33.80 623 A 1 
ATOM 4786 O OG  . SER A 0 623 . -84.944  -1.541  87.106   1.00 33.80 623 A 1 
ATOM 4787 N N   . SER A 0 624 . -86.728  -4.994  87.104   1.00 30.67 624 A 1 
ATOM 4788 C CA  . SER A 0 624 . -87.236  -5.600  88.357   1.00 30.67 624 A 1 
ATOM 4789 C C   . SER A 0 624 . -88.744  -5.889  88.567   1.00 30.67 624 A 1 
ATOM 4790 C CB  . SER A 0 624 . -86.620  -4.913  89.589   1.00 30.67 624 A 1 
ATOM 4791 O O   . SER A 0 624 . -89.623  -5.165  88.132   1.00 30.67 624 A 1 
ATOM 4792 O OG  . SER A 0 624 . -86.811  -3.515  89.605   1.00 30.67 624 A 1 
ATOM 4793 N N   . GLU A 0 625 . -88.963  -6.967  89.340   1.00 30.54 625 A 1 
ATOM 4794 C CA  . GLU A 0 625 . -90.180  -7.440  90.040   1.00 30.54 625 A 1 
ATOM 4795 C C   . GLU A 0 625 . -91.405  -7.998  89.266   1.00 30.54 625 A 1 
ATOM 4796 C CB  . GLU A 0 625 . -90.625  -6.469  91.151   1.00 30.54 625 A 1 
ATOM 4797 O O   . GLU A 0 625 . -92.110  -7.307  88.545   1.00 30.54 625 A 1 
ATOM 4798 C CG  . GLU A 0 625 . -89.516  -6.171  92.179   1.00 30.54 625 A 1 
ATOM 4799 C CD  . GLU A 0 625 . -90.034  -6.092  93.627   1.00 30.54 625 A 1 
ATOM 4800 O OE1 . GLU A 0 625 . -89.304  -6.592  94.512   1.00 30.54 625 A 1 
ATOM 4801 O OE2 . GLU A 0 625 . -91.163  -5.596  93.843   1.00 30.54 625 A 1 
ATOM 4802 N N   . GLY A 0 626 . -91.782  -9.241  89.622   1.00 31.09 626 A 1 
ATOM 4803 C CA  . GLY A 0 626 . -93.123  -9.469  90.192   1.00 31.09 626 A 1 
ATOM 4804 C C   . GLY A 0 626 . -94.240  -10.101 89.340   1.00 31.09 626 A 1 
ATOM 4805 O O   . GLY A 0 626 . -95.256  -9.457  89.102   1.00 31.09 626 A 1 
ATOM 4806 N N   . ALA A 0 627 . -94.171  -11.406 89.039   1.00 37.65 627 A 1 
ATOM 4807 C CA  . ALA A 0 627 . -95.351  -12.214 88.665   1.00 37.65 627 A 1 
ATOM 4808 C C   . ALA A 0 627 . -95.305  -13.624 89.301   1.00 37.65 627 A 1 
ATOM 4809 C CB  . ALA A 0 627 . -95.501  -12.248 87.140   1.00 37.65 627 A 1 
ATOM 4810 O O   . ALA A 0 627 . -94.230  -14.109 89.653   1.00 37.65 627 A 1 
ATOM 4811 N N   . ARG A 0 628 . -96.471  -14.255 89.528   1.00 35.17 628 A 1 
ATOM 4812 C CA  . ARG A 0 628 . -96.650  -15.407 90.446   1.00 35.17 628 A 1 
ATOM 4813 C C   . ARG A 0 628 . -96.950  -16.752 89.764   1.00 35.17 628 A 1 
ATOM 4814 C CB  . ARG A 0 628 . -97.725  -15.068 91.496   1.00 35.17 628 A 1 
ATOM 4815 O O   . ARG A 0 628 . -97.235  -16.823 88.576   1.00 35.17 628 A 1 
ATOM 4816 C CG  . ARG A 0 628 . -97.178  -14.196 92.634   1.00 35.17 628 A 1 
ATOM 4817 C CD  . ARG A 0 628 . -98.301  -13.925 93.643   1.00 35.17 628 A 1 
ATOM 4818 N NE  . ARG A 0 628 . -97.802  -13.238 94.852   1.00 35.17 628 A 1 
ATOM 4819 N NH1 . ARG A 0 628 . -99.743  -12.140 95.411   1.00 35.17 628 A 1 
ATOM 4820 N NH2 . ARG A 0 628 . -97.945  -11.935 96.713   1.00 35.17 628 A 1 
ATOM 4821 C CZ  . ARG A 0 628 . -98.498  -12.445 95.648   1.00 35.17 628 A 1 
ATOM 4822 N N   . ALA A 0 629 . -96.862  -17.810 90.571   1.00 30.23 629 A 1 
ATOM 4823 C CA  . ALA A 0 629 . -96.962  -19.217 90.195   1.00 30.23 629 A 1 
ATOM 4824 C C   . ALA A 0 629 . -98.396  -19.773 90.023   1.00 30.23 629 A 1 
ATOM 4825 C CB  . ALA A 0 629 . -96.227  -20.008 91.289   1.00 30.23 629 A 1 
ATOM 4826 O O   . ALA A 0 629 . -99.346  -19.252 90.599   1.00 30.23 629 A 1 
ATOM 4827 N N   . SER A 0 630 . -98.445  -20.921 89.329   1.00 34.92 630 A 1 
ATOM 4828 C CA  . SER A 0 630 . -99.329  -22.096 89.512   1.00 34.92 630 A 1 
ATOM 4829 C C   . SER A 0 630 . -100.861 -21.980 89.418   1.00 34.92 630 A 1 
ATOM 4830 C CB  . SER A 0 630 . -98.978  -22.825 90.819   1.00 34.92 630 A 1 
ATOM 4831 O O   . SER A 0 630 . -101.502 -21.500 90.344   1.00 34.92 630 A 1 
ATOM 4832 O OG  . SER A 0 630 . -99.237  -22.004 91.940   1.00 34.92 630 A 1 
ATOM 4833 N N   . GLU A 0 631 . -101.417 -22.662 88.409   1.00 34.24 631 A 1 
ATOM 4834 C CA  . GLU A 0 631 . -102.690 -23.419 88.403   1.00 34.24 631 A 1 
ATOM 4835 C C   . GLU A 0 631 . -102.611 -24.442 87.239   1.00 34.24 631 A 1 
ATOM 4836 C CB  . GLU A 0 631 . -103.904 -22.482 88.211   1.00 34.24 631 A 1 
ATOM 4837 O O   . GLU A 0 631 . -101.982 -24.142 86.225   1.00 34.24 631 A 1 
ATOM 4838 C CG  . GLU A 0 631 . -104.669 -22.266 89.529   1.00 34.24 631 A 1 
ATOM 4839 C CD  . GLU A 0 631 . -105.874 -21.317 89.405   1.00 34.24 631 A 1 
ATOM 4840 O OE1 . GLU A 0 631 . -106.792 -21.458 90.246   1.00 34.24 631 A 1 
ATOM 4841 O OE2 . GLU A 0 631 . -105.889 -20.472 88.481   1.00 34.24 631 A 1 
ATOM 4842 N N   . GLY A 0 632 . -103.166 -25.660 87.279   1.00 36.01 632 A 1 
ATOM 4843 C CA  . GLY A 0 632 . -103.821 -26.419 88.357   1.00 36.01 632 A 1 
ATOM 4844 C C   . GLY A 0 632 . -104.165 -27.851 87.874   1.00 36.01 632 A 1 
ATOM 4845 O O   . GLY A 0 632 . -104.290 -28.078 86.671   1.00 36.01 632 A 1 
ATOM 4846 N N   . ASP A 0 633 . -104.282 -28.829 88.780   1.00 32.19 633 A 1 
ATOM 4847 C CA  . ASP A 0 633 . -104.283 -30.274 88.455   1.00 32.19 633 A 1 
ATOM 4848 C C   . ASP A 0 633 . -105.551 -30.833 87.772   1.00 32.19 633 A 1 
ATOM 4849 C CB  . ASP A 0 633 . -104.091 -31.088 89.747   1.00 32.19 633 A 1 
ATOM 4850 O O   . ASP A 0 633 . -106.662 -30.336 87.999   1.00 32.19 633 A 1 
ATOM 4851 C CG  . ASP A 0 633 . -102.935 -30.569 90.591   1.00 32.19 633 A 1 
ATOM 4852 O OD1 . ASP A 0 633 . -101.787 -30.959 90.298   1.00 32.19 633 A 1 
ATOM 4853 O OD2 . ASP A 0 633 . -103.225 -29.725 91.469   1.00 32.19 633 A 1 
ATOM 4854 N N   . LYS A 0 634 . -105.392 -31.976 87.066   1.00 37.63 634 A 1 
ATOM 4855 C CA  . LYS A 0 634 . -106.239 -33.192 87.217   1.00 37.63 634 A 1 
ATOM 4856 C C   . LYS A 0 634 . -105.700 -34.436 86.491   1.00 37.63 634 A 1 
ATOM 4857 C CB  . LYS A 0 634 . -107.700 -32.941 86.789   1.00 37.63 634 A 1 
ATOM 4858 O O   . LYS A 0 634 . -105.201 -34.363 85.372   1.00 37.63 634 A 1 
ATOM 4859 C CG  . LYS A 0 634 . -108.580 -32.660 88.024   1.00 37.63 634 A 1 
ATOM 4860 C CD  . LYS A 0 634 . -109.561 -31.506 87.793   1.00 37.63 634 A 1 
ATOM 4861 C CE  . LYS A 0 634 . -109.973 -30.925 89.150   1.00 37.63 634 A 1 
ATOM 4862 N NZ  . LYS A 0 634 . -110.311 -29.489 89.024   1.00 37.63 634 A 1 
ATOM 4863 N N   . ASP A 0 635 . -105.866 -35.590 87.135   1.00 37.36 635 A 1 
ATOM 4864 C CA  . ASP A 0 635 . -105.296 -36.891 86.757   1.00 37.36 635 A 1 
ATOM 4865 C C   . ASP A 0 635 . -106.214 -37.766 85.880   1.00 37.36 635 A 1 
ATOM 4866 C CB  . ASP A 0 635 . -105.011 -37.714 88.033   1.00 37.36 635 A 1 
ATOM 4867 O O   . ASP A 0 635 . -107.436 -37.755 86.056   1.00 37.36 635 A 1 
ATOM 4868 C CG  . ASP A 0 635 . -104.597 -36.892 89.250   1.00 37.36 635 A 1 
ATOM 4869 O OD1 . ASP A 0 635 . -103.395 -36.930 89.573   1.00 37.36 635 A 1 
ATOM 4870 O OD2 . ASP A 0 635 . -105.518 -36.273 89.837   1.00 37.36 635 A 1 
ATOM 4871 N N   . LYS A 0 636 . -105.618 -38.679 85.086   1.00 37.48 636 A 1 
ATOM 4872 C CA  . LYS A 0 636 . -105.711 -40.149 85.310   1.00 37.48 636 A 1 
ATOM 4873 C C   . LYS A 0 636 . -104.888 -40.985 84.311   1.00 37.48 636 A 1 
ATOM 4874 C CB  . LYS A 0 636 . -107.172 -40.647 85.362   1.00 37.48 636 A 1 
ATOM 4875 O O   . LYS A 0 636 . -104.601 -40.560 83.200   1.00 37.48 636 A 1 
ATOM 4876 C CG  . LYS A 0 636 . -107.605 -40.763 86.836   1.00 37.48 636 A 1 
ATOM 4877 C CD  . LYS A 0 636 . -109.122 -40.757 87.017   1.00 37.48 636 A 1 
ATOM 4878 C CE  . LYS A 0 636 . -109.419 -40.704 88.520   1.00 37.48 636 A 1 
ATOM 4879 N NZ  . LYS A 0 636 . -110.872 -40.587 88.782   1.00 37.48 636 A 1 
ATOM 4880 N N   . ALA A 0 637 . -104.487 -42.179 84.753   1.00 37.61 637 A 1 
ATOM 4881 C CA  . ALA A 0 637 . -103.520 -43.068 84.097   1.00 37.61 637 A 1 
ATOM 4882 C C   . ALA A 0 637 . -104.134 -44.089 83.109   1.00 37.61 637 A 1 
ATOM 4883 C CB  . ALA A 0 637 . -102.794 -43.816 85.227   1.00 37.61 637 A 1 
ATOM 4884 O O   . ALA A 0 637 . -105.312 -44.418 83.231   1.00 37.61 637 A 1 
ATOM 4885 N N   . GLY A 0 638 . -103.301 -44.709 82.250   1.00 35.66 638 A 1 
ATOM 4886 C CA  . GLY A 0 638 . -103.580 -46.068 81.739   1.00 35.66 638 A 1 
ATOM 4887 C C   . GLY A 0 638 . -102.988 -46.499 80.379   1.00 35.66 638 A 1 
ATOM 4888 O O   . GLY A 0 638 . -103.518 -46.139 79.343   1.00 35.66 638 A 1 
ATOM 4889 N N   . TYR A 0 639 . -101.981 -47.385 80.417   1.00 33.58 639 A 1 
ATOM 4890 C CA  . TYR A 0 639 . -101.705 -48.501 79.477   1.00 33.58 639 A 1 
ATOM 4891 C C   . TYR A 0 639 . -101.570 -48.317 77.932   1.00 33.58 639 A 1 
ATOM 4892 C CB  . TYR A 0 639 . -102.652 -49.668 79.816   1.00 33.58 639 A 1 
ATOM 4893 O O   . TYR A 0 639 . -102.537 -48.308 77.187   1.00 33.58 639 A 1 
ATOM 4894 C CG  . TYR A 0 639 . -102.158 -50.511 80.978   1.00 33.58 639 A 1 
ATOM 4895 C CD1 . TYR A 0 639 . -101.414 -51.678 80.715   1.00 33.58 639 A 1 
ATOM 4896 C CD2 . TYR A 0 639 . -102.401 -50.120 82.310   1.00 33.58 639 A 1 
ATOM 4897 C CE1 . TYR A 0 639 . -100.901 -52.446 81.776   1.00 33.58 639 A 1 
ATOM 4898 C CE2 . TYR A 0 639 . -101.887 -50.886 83.377   1.00 33.58 639 A 1 
ATOM 4899 O OH  . TYR A 0 639 . -100.634 -52.799 84.125   1.00 33.58 639 A 1 
ATOM 4900 C CZ  . TYR A 0 639 . -101.134 -52.051 83.108   1.00 33.58 639 A 1 
ATOM 4901 N N   . ALA A 0 640 . -100.311 -48.442 77.478   1.00 37.32 640 A 1 
ATOM 4902 C CA  . ALA A 0 640 . -99.784  -49.493 76.572   1.00 37.32 640 A 1 
ATOM 4903 C C   . ALA A 0 640 . -100.190 -49.653 75.068   1.00 37.32 640 A 1 
ATOM 4904 C CB  . ALA A 0 640 . -99.884  -50.840 77.307   1.00 37.32 640 A 1 
ATOM 4905 O O   . ALA A 0 640 . -101.252 -50.158 74.733   1.00 37.32 640 A 1 
ATOM 4906 N N   . ALA A 0 641 . -99.151  -49.507 74.220   1.00 35.18 641 A 1 
ATOM 4907 C CA  . ALA A 0 641 . -98.681  -50.445 73.168   1.00 35.18 641 A 1 
ATOM 4908 C C   . ALA A 0 641 . -99.259  -50.498 71.715   1.00 35.18 641 A 1 
ATOM 4909 C CB  . ALA A 0 641 . -98.541  -51.854 73.769   1.00 35.18 641 A 1 
ATOM 4910 O O   . ALA A 0 641 . -100.381 -50.917 71.473   1.00 35.18 641 A 1 
ATOM 4911 N N   . ALA A 0 642 . -98.317  -50.308 70.763   1.00 37.55 642 A 1 
ATOM 4912 C CA  . ALA A 0 642 . -98.132  -50.968 69.445   1.00 37.55 642 A 1 
ATOM 4913 C C   . ALA A 0 642 . -99.019  -50.652 68.201   1.00 37.55 642 A 1 
ATOM 4914 C CB  . ALA A 0 642 . -98.029  -52.486 69.673   1.00 37.55 642 A 1 
ATOM 4915 O O   . ALA A 0 642 . -100.231 -50.807 68.230   1.00 37.55 642 A 1 
ATOM 4916 N N   . GLY A 0 643 . -98.364  -50.427 67.033   1.00 37.88 643 A 1 
ATOM 4917 C CA  . GLY A 0 643 . -98.831  -51.014 65.749   1.00 37.88 643 A 1 
ATOM 4918 C C   . GLY A 0 643 . -98.837  -50.218 64.413   1.00 37.88 643 A 1 
ATOM 4919 O O   . GLY A 0 643 . -99.917  -49.945 63.915   1.00 37.88 643 A 1 
ATOM 4920 N N   . ALA A 0 644 . -97.679  -50.059 63.735   1.00 38.51 644 A 1 
ATOM 4921 C CA  . ALA A 0 644 . -97.513  -49.983 62.247   1.00 38.51 644 A 1 
ATOM 4922 C C   . ALA A 0 644 . -98.199  -48.806 61.447   1.00 38.51 644 A 1 
ATOM 4923 C CB  . ALA A 0 644 . -97.837  -51.396 61.726   1.00 38.51 644 A 1 
ATOM 4924 O O   . ALA A 0 644 . -98.926  -48.019 62.030   1.00 38.51 644 A 1 
ATOM 4925 N N   . TYR A 0 645 . -97.990  -48.540 60.131   1.00 38.28 645 A 1 
ATOM 4926 C CA  . TYR A 0 645 . -97.135  -49.142 59.074   1.00 38.28 645 A 1 
ATOM 4927 C C   . TYR A 0 645 . -96.754  -48.153 57.908   1.00 38.28 645 A 1 
ATOM 4928 C CB  . TYR A 0 645 . -97.855  -50.396 58.498   1.00 38.28 645 A 1 
ATOM 4929 O O   . TYR A 0 645 . -97.597  -47.363 57.515   1.00 38.28 645 A 1 
ATOM 4930 C CG  . TYR A 0 645 . -98.648  -50.270 57.203   1.00 38.28 645 A 1 
ATOM 4931 C CD1 . TYR A 0 645 . -99.706  -49.346 57.093   1.00 38.28 645 A 1 
ATOM 4932 C CD2 . TYR A 0 645 . -98.360  -51.122 56.119   1.00 38.28 645 A 1 
ATOM 4933 C CE1 . TYR A 0 645 . -100.407 -49.207 55.880   1.00 38.28 645 A 1 
ATOM 4934 C CE2 . TYR A 0 645 . -99.054  -50.986 54.901   1.00 38.28 645 A 1 
ATOM 4935 O OH  . TYR A 0 645 . -100.705 -49.869 53.587   1.00 38.28 645 A 1 
ATOM 4936 C CZ  . TYR A 0 645 . -100.065 -50.012 54.775   1.00 38.28 645 A 1 
ATOM 4937 N N   . LYS A 0 646 . -95.523  -48.280 57.340   1.00 40.43 646 A 1 
ATOM 4938 C CA  . LYS A 0 646 . -94.989  -47.995 55.948   1.00 40.43 646 A 1 
ATOM 4939 C C   . LYS A 0 646 . -95.264  -46.619 55.242   1.00 40.43 646 A 1 
ATOM 4940 C CB  . LYS A 0 646 . -95.363  -49.194 55.052   1.00 40.43 646 A 1 
ATOM 4941 O O   . LYS A 0 646 . -96.225  -45.948 55.561   1.00 40.43 646 A 1 
ATOM 4942 C CG  . LYS A 0 646 . -94.944  -50.558 55.630   1.00 40.43 646 A 1 
ATOM 4943 C CD  . LYS A 0 646 . -95.210  -51.690 54.629   1.00 40.43 646 A 1 
ATOM 4944 C CE  . LYS A 0 646 . -95.029  -53.056 55.303   1.00 40.43 646 A 1 
ATOM 4945 N NZ  . LYS A 0 646 . -95.416  -54.165 54.394   1.00 40.43 646 A 1 
ATOM 4946 N N   . GLN A 0 647 . -94.502  -46.101 54.246   1.00 40.65 647 A 1 
ATOM 4947 C CA  . GLN A 0 647 . -93.405  -46.566 53.340   1.00 40.65 647 A 1 
ATOM 4948 C C   . GLN A 0 647 . -92.672  -45.335 52.692   1.00 40.65 647 A 1 
ATOM 4949 C CB  . GLN A 0 647 . -94.078  -47.354 52.189   1.00 40.65 647 A 1 
ATOM 4950 O O   . GLN A 0 647 . -93.275  -44.273 52.655   1.00 40.65 647 A 1 
ATOM 4951 C CG  . GLN A 0 647 . -93.254  -48.534 51.651   1.00 40.65 647 A 1 
ATOM 4952 C CD  . GLN A 0 647 . -94.137  -49.603 51.012   1.00 40.65 647 A 1 
ATOM 4953 N NE2 . GLN A 0 647 . -94.905  -49.279 49.994   1.00 40.65 647 A 1 
ATOM 4954 O OE1 . GLN A 0 647 . -94.157  -50.750 51.427   1.00 40.65 647 A 1 
ATOM 4955 N N   . GLY A 0 648 . -91.465  -45.344 52.079   1.00 39.77 648 A 1 
ATOM 4956 C CA  . GLY A 0 648 . -90.385  -46.354 52.044   1.00 39.77 648 A 1 
ATOM 4957 C C   . GLY A 0 648 . -89.406  -46.416 50.822   1.00 39.77 648 A 1 
ATOM 4958 O O   . GLY A 0 648 . -88.923  -47.518 50.566   1.00 39.77 648 A 1 
ATOM 4959 N N   . LYS A 0 649 . -89.107  -45.352 50.031   1.00 40.30 649 A 1 
ATOM 4960 C CA  . LYS A 0 649 . -88.208  -45.400 48.822   1.00 40.30 649 A 1 
ATOM 4961 C C   . LYS A 0 649 . -87.524  -44.041 48.468   1.00 40.30 649 A 1 
ATOM 4962 C CB  . LYS A 0 649 . -89.064  -45.811 47.594   1.00 40.30 649 A 1 
ATOM 4963 O O   . LYS A 0 649 . -88.188  -43.035 48.662   1.00 40.30 649 A 1 
ATOM 4964 C CG  . LYS A 0 649 . -89.388  -47.314 47.497   1.00 40.30 649 A 1 
ATOM 4965 C CD  . LYS A 0 649 . -90.019  -47.667 46.141   1.00 40.30 649 A 1 
ATOM 4966 C CE  . LYS A 0 649 . -90.428  -49.147 46.089   1.00 40.30 649 A 1 
ATOM 4967 N NZ  . LYS A 0 649 . -91.086  -49.490 44.799   1.00 40.30 649 A 1 
ATOM 4968 N N   . LYS A 0 650 . -86.316  -43.924 47.854   1.00 39.75 650 A 1 
ATOM 4969 C CA  . LYS A 0 650 . -85.115  -44.816 47.741   1.00 39.75 650 A 1 
ATOM 4970 C C   . LYS A 0 650 . -83.900  -44.121 47.026   1.00 39.75 650 A 1 
ATOM 4971 C CB  . LYS A 0 650 . -85.454  -46.076 46.900   1.00 39.75 650 A 1 
ATOM 4972 O O   . LYS A 0 650 . -84.083  -43.697 45.896   1.00 39.75 650 A 1 
ATOM 4973 C CG  . LYS A 0 650 . -84.808  -47.357 47.440   1.00 39.75 650 A 1 
ATOM 4974 C CD  . LYS A 0 650 . -84.972  -48.510 46.436   1.00 39.75 650 A 1 
ATOM 4975 C CE  . LYS A 0 650 . -84.407  -49.812 47.023   1.00 39.75 650 A 1 
ATOM 4976 N NZ  . LYS A 0 650 . -84.175  -50.847 45.980   1.00 39.75 650 A 1 
ATOM 4977 N N   . GLY A 0 651 . -82.672  -44.182 47.585   1.00 39.05 651 A 1 
ATOM 4978 C CA  . GLY A 0 651 . -81.350  -44.079 46.883   1.00 39.05 651 A 1 
ATOM 4979 C C   . GLY A 0 651 . -80.897  -42.714 46.294   1.00 39.05 651 A 1 
ATOM 4980 O O   . GLY A 0 651 . -81.731  -41.843 46.106   1.00 39.05 651 A 1 
ATOM 4981 N N   . ALA A 0 652 . -79.612  -42.464 45.966   1.00 38.31 652 A 1 
ATOM 4982 C CA  . ALA A 0 652 . -78.358  -43.230 46.171   1.00 38.31 652 A 1 
ATOM 4983 C C   . ALA A 0 652 . -77.083  -42.321 46.112   1.00 38.31 652 A 1 
ATOM 4984 C CB  . ALA A 0 652 . -78.272  -44.340 45.112   1.00 38.31 652 A 1 
ATOM 4985 O O   . ALA A 0 652 . -77.182  -41.142 45.791   1.00 38.31 652 A 1 
ATOM 4986 N N   . TYR A 0 653 . -75.902  -42.871 46.445   1.00 34.53 653 A 1 
ATOM 4987 C CA  . TYR A 0 653 . -74.585  -42.196 46.578   1.00 34.53 653 A 1 
ATOM 4988 C C   . TYR A 0 653 . -73.805  -41.995 45.254   1.00 34.53 653 A 1 
ATOM 4989 C CB  . TYR A 0 653 . -73.697  -43.065 47.504   1.00 34.53 653 A 1 
ATOM 4990 O O   . TYR A 0 653 . -73.999  -42.755 44.308   1.00 34.53 653 A 1 
ATOM 4991 C CG  . TYR A 0 653 . -73.505  -42.593 48.933   1.00 34.53 653 A 1 
ATOM 4992 C CD1 . TYR A 0 653 . -72.200  -42.376 49.425   1.00 34.53 653 A 1
[truncated: 103,425 more chars]
