# Supplementary material for: Self-assembling proteins compose the chemically resistant shell biomaterial of planktonic tintinnid ciliates
Source: Nat Commun. 2026 Jun 13;17:7507. doi: 10.1038/s41467-026-74402-4 (PMC13408134; doi:10.1038/s41467-026-74402-4)
Supplement: Supplementary file 6 — Supplementary Data 16 [file 41467_2026_74402_MOESM6_ESM.zip › AF2_structure_models/Tara_Unigene_42.cif]

data_0
#
_entry.id   0
#
_struct_asym.id          A
_struct_asym.entity_id   0
#
_entity_poly.entity_id        0
_entity_poly.type             polypeptide(L)
_entity_poly.pdbx_strand_id   A
#
_entity.id     0
_entity.type   polymer
#
loop_
_entity_poly_seq.entity_id
_entity_poly_seq.num
_entity_poly_seq.mon_id
0 1   MET 
0 2   LYS 
0 3   LEU 
0 4   ALA 
0 5   PHE 
0 6   ALA 
0 7   ALA 
0 8   ALA 
0 9   LEU 
0 10  VAL 
0 11  ALA 
0 12  ALA 
0 13  ALA 
0 14  SER 
0 15  ALA 
0 16  SER 
0 17  TRP 
0 18  GLN 
0 19  GLY 
0 20  GLY 
0 21  TYR 
0 22  GLY 
0 23  TYR 
0 24  GLY 
0 25  ALA 
0 26  PRO 
0 27  LEU 
0 28  LYS 
0 29  GLY 
0 30  GLY 
0 31  TYR 
0 32  GLY 
0 33  ARG 
0 34  LYS 
0 35  GLY 
0 36  GLN 
0 37  TYR 
0 38  ALA 
0 39  LYS 
0 40  LEU 
0 41  THR 
0 42  TYR 
0 43  GLN 
0 44  PRO 
0 45  VAL 
0 46  THR 
0 47  LYS 
0 48  VAL 
0 49  VAL 
0 50  GLN 
0 51  ARG 
0 52  ALA 
0 53  ALA 
0 54  SER 
0 55  ALA 
0 56  ASP 
0 57  ASN 
0 58  ALA 
0 59  SER 
0 60  ALA 
0 61  GLY 
0 62  TYR 
0 63  GLY 
0 64  ARG 
0 65  GLN 
0 66  ALA 
0 67  GLU 
0 68  LYS 
0 69  ARG 
0 70  VAL 
0 71  ALA 
0 72  GLN 
0 73  ASP 
0 74  TRP 
0 75  ASP 
0 76  ALA 
0 77  TRP 
0 78  GLY 
0 79  ARG 
0 80  ASP 
0 81  GLN 
0 82  ASP 
0 83  LEU 
0 84  ALA 
0 85  ILE 
0 86  ASP 
0 87  GLU 
0 88  SER 
0 89  TYR 
0 90  GLY 
0 91  LYS 
0 92  THR 
0 93  HIS 
0 94  ALA 
0 95  LYS 
0 96  SER 
0 97  TYR 
0 98  ALA 
0 99  ALA 
0 100 GLU 
0 101 SER 
0 102 TYR 
0 103 ASP 
0 104 GLU 
0 105 TRP 
0 106 ASP 
0 107 ASN 
0 108 LYS 
0 109 ASP 
0 110 ASP 
0 111 ASP 
0 112 LYS 
0 113 TRP 
0 114 GLY 
0 115 ALA 
0 116 GLN 
0 117 ALA 
0 118 TRP 
0 119 GLY 
0 120 LYS 
0 121 ASP 
0 122 ARG 
0 123 ASP 
0 124 MET 
0 125 SER 
0 126 ALA 
0 127 ALA 
0 128 SER 
0 129 SER 
0 130 LYS 
0 131 VAL 
0 132 GLY 
0 133 ALA 
0 134 ALA 
0 135 SER 
0 136 GLN 
0 137 LEU 
0 138 HIS 
0 139 LYS 
0 140 ASP 
0 141 ALA 
0 142 TYR 
0 143 GLY 
0 144 ASP 
0 145 ALA 
0 146 GLY 
0 147 TYR 
0 148 GLY 
0 149 ALA 
0 150 ALA 
0 151 ALA 
0 152 ALA 
0 153 ALA 
0 154 LYS 
0 155 LYS 
0 156 GLN 
0 157 GLN 
0 158 LYS 
0 159 GLY 
0 160 TYR 
0 161 SER 
0 162 GLY 
0 163 HIS 
0 164 LEU 
0 165 VAL 
0 166 GLN 
0 167 GLY 
0 168 TYR 
0 169 GLY 
0 170 GLY 
0 171 LYS 
0 172 GLN 
0 173 LEU 
0 174 GLY 
0 175 TYR 
0 176 GLY 
0 177 LYS 
0 178 GLY 
0 179 TYR 
0 180 GLY 
0 181 LEU 
0 182 LYS 
0 183 GLY 
0 184 GLY 
0 185 HIS 
0 186 GLY 
0 187 TYR 
0 188 GLY 
0 189 GLY 
0 190 GLN 
0 191 HIS 
0 192 ALA 
0 193 LEU 
0 194 GLY 
0 195 TYR 
0 196 ALA 
0 197 GLY 
0 198 GLY 
0 199 TYR 
0 200 GLY 
0 201 LYS 
0 202 GLN 
0 203 ALA 
0 204 VAL 
0 205 ALA 
0 206 GLN 
0 207 GLN 
0 208 ALA 
0 209 TYR 
0 210 ASP 
0 211 GLN 
0 212 GLN 
0 213 GLY 
0 214 TYR 
0 215 GLY 
0 216 ALA 
0 217 GLU 
0 218 LYS 
0 219 GLN 
0 220 ALA 
0 221 GLY 
0 222 ALA 
0 223 SER 
0 224 LEU 
0 225 LYS 
0 226 LYS 
0 227 ALA 
0 228 ALA 
0 229 GLN 
0 230 ARG 
0 231 SER 
0 232 MET 
0 233 TYR 
0 234 ASP 
0 235 ASN 
0 236 ASP 
0 237 GLU 
0 238 TRP 
0 239 ALA 
0 240 LYS 
0 241 GLN 
0 242 ALA 
0 243 TYR 
0 244 GLY 
0 245 SER 
0 246 ASP 
0 247 PHE 
0 248 ASP 
0 249 SER 
0 250 ARG 
0 251 TYR 
0 252 GLY 
0 253 LYS 
0 254 SER 
0 255 TYR 
0 256 ASP 
0 257 SER 
0 258 VAL 
0 259 GLN 
0 260 ALA 
0 261 ARG 
0 262 GLN 
0 263 TYR 
0 264 ASP 
0 265 ASN 
0 266 GLU 
0 267 HIS 
0 268 TYR 
0 269 ALA 
0 270 ARG 
0 271 GLU 
0 272 VAL 
0 273 ARG 
0 274 ALA 
0 275 ASP 
0 276 ASP 
0 277 ASP 
0 278 GLN 
0 279 TRP 
0 280 ALA 
0 281 GLU 
0 282 ASP 
0 283 TYR 
0 284 ASP 
0 285 ARG 
0 286 TYR 
0 287 THR 
0 288 ALA 
0 289 GLY 
0 290 HIS 
0 291 ASP 
0 292 GLN 
0 293 ASP 
0 294 TYR 
0 295 GLY 
0 296 GLN 
0 297 ALA 
0 298 ALA 
0 299 SER 
0 300 ALA 
0 301 GLN 
0 302 LYS 
0 303 HIS 
0 304 ASN 
0 305 ILE 
0 306 GLY 
0 307 LYS 
0 308 GLY 
0 309 TRP 
0 310 GLY 
0 311 LEU 
0 312 LYS 
0 313 LYS 
0 314 GLY 
0 315 GLY 
0 316 ILE 
0 317 ASP 
0 318 SER 
0 319 LYS 
0 320 ALA 
0 321 ALA 
0 322 SER 
0 323 ALA 
0 324 GLN 
0 325 ARG 
0 326 GLY 
0 327 GLY 
0 328 ASP 
0 329 TYR 
0 330 ASP 
0 331 ARG 
0 332 LYS 
0 333 MET 
0 334 ALA 
0 335 GLN 
0 336 ASP 
0 337 TRP 
0 338 ASP 
0 339 ALA 
0 340 TYR 
0 341 GLY 
0 342 ARG 
0 343 ASP 
0 344 GLN 
0 345 ASP 
0 346 PHE 
0 347 HIS 
0 348 GLU 
0 349 LYS 
0 350 VAL 
0 351 SER 
0 352 TYR 
0 353 ASP 
0 354 GLN 
0 355 THR 
0 356 ARG 
0 357 ALA 
0 358 LYS 
0 359 ALA 
0 360 TYR 
0 361 SER 
0 362 ALA 
0 363 GLU 
0 364 SER 
0 365 TYR 
0 366 ASP 
0 367 GLU 
0 368 TRP 
0 369 ASP 
0 370 ASN 
0 371 GLU 
0 372 ASP 
0 373 ALA 
0 374 ASP 
0 375 LYS 
0 376 TRP 
0 377 GLY 
0 378 ALA 
0 379 GLN 
0 380 ALA 
0 381 TRP 
0 382 GLY 
0 383 LYS 
0 384 ASP 
0 385 ARG 
0 386 ASP 
0 387 VAL 
0 388 LEU 
0 389 GLY 
0 390 ALA 
0 391 SER 
0 392 SER 
0 393 TYR 
0 394 GLY 
0 395 LYS 
0 396 ALA 
0 397 ALA 
0 398 SER 
0 399 SER 
0 400 GLY 
0 401 LYS 
0 402 TYR 
0 403 GLY 
0 404 GLN 
0 405 TYR 
0 406 GLY 
0 407 HIS 
0 408 ASP 
0 409 TYR 
0 410 GLY 
0 411 GLN 
0 412 ALA 
0 413 TYR 
0 414 ALA 
0 415 ALA 
0 416 GLY 
0 417 LYS 
0 418 GLY 
0 419 LYS 
0 420 GLY 
0 421 LEU 
0 422 GLY 
0 423 TYR 
0 424 GLY 
0 425 ILE 
0 426 GLY 
0 427 GLY 
0 428 ILE 
0 429 GLY 
0 430 GLY 
0 431 TYR 
0 432 GLY 
0 433 LYS 
0 434 GLY 
0 435 PRO 
0 436 ARG 
0 437 ASN 
0 438 ALA 
0 439 GLY 
0 440 ALA 
0 441 GLU 
0 442 GLY 
0 443 ALA 
0 444 TYR 
0 445 ALA 
0 446 ALA 
0 447 GLN 
0 448 ASN 
0 449 SER 
0 450 LEU 
0 451 TRP 
0 452 GLU 
0 453 GLY 
0 454 ALA 
0 455 SER 
0 456 LYS 
0 457 GLY 
0 458 TYR 
0 459 GLY 
0 460 ALA 
0 461 ALA 
0 462 LYS 
0 463 LEU 
0 464 GLY 
0 465 TYR 
0 466 ASP 
0 467 ASN 
0 468 ASP 
0 469 ALA 
0 470 PHE 
0 471 ALA 
0 472 LYS 
0 473 GLN 
0 474 ALA 
0 475 TYR 
0 476 GLY 
0 477 GLN 
0 478 ASP 
0 479 ALA 
0 480 ASP 
0 481 SER 
0 482 ARG 
0 483 TYR 
0 484 GLY 
0 485 LYS 
0 486 SER 
0 487 TYR 
0 488 ASP 
0 489 SER 
0 490 VAL 
0 491 SER 
0 492 ALA 
0 493 ARG 
0 494 SER 
0 495 TYR 
0 496 ASP 
0 497 ASN 
0 498 GLU 
0 499 LYS 
0 500 TYR 
0 501 ALA 
0 502 ARG 
0 503 TRP 
0 504 LEU 
0 505 GLN 
0 506 ALA 
0 507 ASP 
0 508 ASP 
0 509 ASP 
0 510 GLN 
0 511 TRP 
0 512 ALA 
0 513 GLU 
0 514 ASP 
0 515 TYR 
0 516 ASP 
0 517 SER 
0 518 TYR 
0 519 ASP 
0 520 SER 
0 521 GLY 
0 522 MET 
0 523 ALA 
0 524 ASP 
0 525 ALA 
0 526 TYR 
0 527 GLY 
0 528 ARG 
0 529 GLY 
0 530 ALA 
0 531 SER 
0 532 VAL 
0 533 TRP 
0 534 THR 
0 535 ASP 
0 536 THR 
0 537 LYS 
0 538 GLY 
0 539 LYS 
0 540 LEU 
0 541 GLY 
0 542 VAL 
0 543 GLY 
0 544 TYR 
0 545 GLY 
0 546 VAL 
0 547 GLY 
0 548 LEU 
0 549 GLY 
0 550 LYS 
0 551 GLY 
0 552 LYS 
0 553 GLY 
0 554 GLU 
0 555 LEU 
0 556 ASP 
0 557 ALA 
0 558 ALA 
0 559 SER 
0 560 LYS 
0 561 GLN 
0 562 GLY 
0 563 ARG 
0 564 ALA 
0 565 GLY 
0 566 THR 
0 567 TRP 
0 568 GLY 
0 569 LYS 
0 570 SER 
0 571 GLY 
0 572 SER 
0 573 ASP 
0 574 TRP 
0 575 ASP 
0 576 ALA 
0 577 TYR 
0 578 GLY 
0 579 ARG 
0 580 ASP 
0 581 GLN 
0 582 ASP 
0 583 LEU 
0 584 GLU 
0 585 VAL 
0 586 ASP 
0 587 GLU 
0 588 SER 
0 589 TYR 
0 590 GLU 
0 591 ALA 
0 592 THR 
0 593 TRP 
0 594 ALA 
0 595 LYS 
0 596 SER 
0 597 TYR 
0 598 ASP 
0 599 ALA 
0 600 GLU 
0 601 SER 
0 602 TYR 
0 603 ASP 
0 604 GLU 
0 605 TRP 
0 606 ASP 
0 607 ASN 
0 608 LYS 
0 609 ASP 
0 610 ASP 
0 611 ASP 
0 612 ARG 
0 613 TRP 
0 614 GLY 
0 615 ALA 
0 616 GLN 
0 617 ALA 
0 618 TRP 
0 619 GLY 
0 620 LYS 
0 621 ASP 
0 622 ARG 
0 623 ASP 
0 624 LEU 
0 625 TYR 
0 626 GLY 
0 627 ALA 
0 628 SER 
0 629 SER 
0 630 GLU 
0 631 GLY 
0 632 GLY 
0 633 ARG 
0 634 ALA 
0 635 SER 
0 636 GLU 
0 637 GLY 
0 638 ASP 
0 639 ARG 
0 640 ASP 
0 641 VAL 
0 642 ALA 
0 643 GLY 
0 644 TYR 
0 645 GLY 
0 646 ALA 
0 647 GLN 
0 648 GLY 
0 649 ALA 
0 650 TYR 
0 651 GLY 
0 652 ALA 
0 653 SER 
0 654 ALA 
0 655 GLN 
0 656 LYS 
0 657 GLY 
0 658 TYR 
0 659 GLY 
0 660 ALA 
0 661 TYR 
0 662 GLY 
0 663 ALA 
0 664 GLY 
0 665 SER 
0 666 LEU 
0 667 GLY 
0 668 TYR 
0 669 GLY 
0 670 GLY 
0 671 TYR 
0 672 GLY 
0 673 GLY 
0 674 LYS 
0 675 GLY 
0 676 TYR 
0 677 ALA 
0 678 GLY 
0 679 TYR 
0 680 GLY 
0 681 ALA 
0 682 GLY 
0 683 ALA 
0 684 TYR 
0 685 GLY 
0 686 GLY 
0 687 TYR 
0 688 GLY 
0 689 LYS 
0 690 GLN 
0 691 ALA 
0 692 SER 
0 693 TYR 
0 694 GLY 
0 695 ALA 
0 696 ALA 
0 697 GLY 
0 698 ALA 
0 699 GLY 
0 700 ALA 
0 701 ALA 
0 702 LYS 
0 703 ALA 
0 704 LYS 
0 705 ASP 
0 706 ALA 
0 707 GLY 
0 708 ALA 
0 709 SER 
0 710 ILE 
0 711 ALA 
0 712 ARG 
0 713 ALA 
0 714 ALA 
0 715 ALA 
0 716 VAL 
0 717 GLY 
0 718 ALA 
0 719 TYR 
0 720 ASP 
0 721 ASN 
0 722 ASP 
0 723 GLU 
0 724 TRP 
0 725 ALA 
0 726 LYS 
0 727 GLN 
0 728 ALA 
0 729 TYR 
0 730 GLY 
0 731 ARG 
0 732 ASP 
0 733 PHE 
0 734 ASP 
0 735 SER 
0 736 ARG 
0 737 TYR 
0 738 GLY 
0 739 LYS 
0 740 SER 
0 741 TYR 
0 742 ASP 
0 743 SER 
0 744 VAL 
0 745 ALA 
0 746 ALA 
0 747 ASN 
0 748 SER 
0 749 TYR 
0 750 ASP 
0 751 ASP 
0 752 GLU 
0 753 GLN 
0 754 TYR 
0 755 ALA 
0 756 ARG 
0 757 LYS 
0 758 VAL 
0 759 ARG 
0 760 ALA 
0 761 ASP 
0 762 ASP 
0 763 ASP 
0 764 GLN 
0 765 TRP 
0 766 ALA 
0 767 GLU 
0 768 ASP 
0 769 TYR 
0 770 ASP 
0 771 ARG 
0 772 ARG 
0 773 GLU 
0 774 GLU 
0 775 LYS 
0 776 ASP 
0 777 THR 
0 778 ASP 
0 779 ALA 
0 780 TYR 
0 781 ALA 
0 782 ALA 
0 783 GLY 
0 784 ALA 
0 785 SER 
0 786 ARG 
0 787 GLU 
0 788 TYR 
0 789 GLN 
0 790 GLN 
0 791 PRO 
0 792 THR 
0 793 ILE 
0 794 LYS 
0 795 LYS 
0 796 THR 
0 797 ALA 
0 798 TYR 
0 799 VAL 
0 800 PRO 
0 801 HIS 
0 802 VAL 
0 803 GLN 
0 804 HIS 
0 805 GLY 
0 806 SER 
0 807 TYR 
0 808 GLY 
0 809 SER 
0 810 TYR 
0 811 GLY 
0 812 GLY 
0 813 TYR 
0 814 GLY 
0 815 GLN 
0 816 GLY 
0 817 LYS 
0 818 TRP 
#
loop_
_chem_comp.id
_chem_comp.type
_chem_comp.name
ALA 'L-peptide linking' ALANINE         
ARG 'L-peptide linking' ARGININE        
ASN 'L-peptide linking' ASPARAGINE      
ASP 'L-peptide linking' 'ASPARTIC ACID' 
CYS 'L-peptide linking' CYSTEINE        
GLN 'L-peptide linking' GLUTAMINE       
GLU 'L-peptide linking' 'GLUTAMIC ACID' 
HIS 'L-peptide linking' HISTIDINE       
ILE 'L-peptide linking' ISOLEUCINE      
LEU 'L-peptide linking' LEUCINE         
LYS 'L-peptide linking' LYSINE          
MET 'L-peptide linking' METHIONINE      
PHE 'L-peptide linking' PHENYLALANINE   
PRO 'L-peptide linking' PROLINE         
SER 'L-peptide linking' SERINE          
THR 'L-peptide linking' THREONINE       
TRP 'L-peptide linking' TRYPTOPHAN      
TYR 'L-peptide linking' TYROSINE        
VAL 'L-peptide linking' VALINE          
GLY 'peptide linking'   GLYCINE         
#
loop_
_atom_site.group_PDB
_atom_site.id
_atom_site.type_symbol
_atom_site.label_atom_id
_atom_site.label_alt_id
_atom_site.label_comp_id
_atom_site.label_asym_id
_atom_site.label_entity_id
_atom_site.label_seq_id
_atom_site.pdbx_PDB_ins_code
_atom_site.Cartn_x
_atom_site.Cartn_y
_atom_site.Cartn_z
_atom_site.occupancy
_atom_site.B_iso_or_equiv
_atom_site.auth_seq_id
_atom_site.auth_asym_id
_atom_site.pdbx_PDB_model_num
ATOM 1    N N   . MET A 0 1   . -4.498   19.871  30.559   1.00 39.78 1   A 1 
ATOM 2    C CA  . MET A 0 1   . -3.297   19.962  29.683   1.00 39.78 1   A 1 
ATOM 3    C C   . MET A 0 1   . -3.732   19.977  28.210   1.00 39.78 1   A 1 
ATOM 4    C CB  . MET A 0 1   . -2.320   18.810  29.965   1.00 39.78 1   A 1 
ATOM 5    O O   . MET A 0 1   . -4.921   19.811  27.976   1.00 39.78 1   A 1 
ATOM 6    C CG  . MET A 0 1   . -1.729   18.835  31.382   1.00 39.78 1   A 1 
ATOM 7    S SD  . MET A 0 1   . -2.761   18.079  32.661   1.00 39.78 1   A 1 
ATOM 8    C CE  . MET A 0 1   . -1.603   18.089  34.062   1.00 39.78 1   A 1 
ATOM 9    N N   . LYS A 0 2   . -2.845   20.209  27.223   1.00 30.43 2   A 1 
ATOM 10   C CA  . LYS A 0 2   . -3.223   20.296  25.790   1.00 30.43 2   A 1 
ATOM 11   C C   . LYS A 0 2   . -2.455   19.296  24.912   1.00 30.43 2   A 1 
ATOM 12   C CB  . LYS A 0 2   . -3.029   21.730  25.250   1.00 30.43 2   A 1 
ATOM 13   O O   . LYS A 0 2   . -1.268   19.487  24.679   1.00 30.43 2   A 1 
ATOM 14   C CG  . LYS A 0 2   . -4.045   22.736  25.813   1.00 30.43 2   A 1 
ATOM 15   C CD  . LYS A 0 2   . -3.903   24.117  25.151   1.00 30.43 2   A 1 
ATOM 16   C CE  . LYS A 0 2   . -4.977   25.066  25.699   1.00 30.43 2   A 1 
ATOM 17   N NZ  . LYS A 0 2   . -4.893   26.420  25.097   1.00 30.43 2   A 1 
ATOM 18   N N   . LEU A 0 3   . -3.163   18.297  24.385   1.00 35.12 3   A 1 
ATOM 19   C CA  . LEU A 0 3   . -2.738   17.407  23.294   1.00 35.12 3   A 1 
ATOM 20   C C   . LEU A 0 3   . -3.713   17.641  22.116   1.00 35.12 3   A 1 
ATOM 21   C CB  . LEU A 0 3   . -2.729   15.951  23.823   1.00 35.12 3   A 1 
ATOM 22   O O   . LEU A 0 3   . -4.926   17.587  22.321   1.00 35.12 3   A 1 
ATOM 23   C CG  . LEU A 0 3   . -1.587   15.641  24.819   1.00 35.12 3   A 1 
ATOM 24   C CD1 . LEU A 0 3   . -1.844   14.333  25.566   1.00 35.12 3   A 1 
ATOM 25   C CD2 . LEU A 0 3   . -0.232   15.516  24.117   1.00 35.12 3   A 1 
ATOM 26   N N   . ALA A 0 4   . -3.234   18.037  20.928   1.00 36.90 4   A 1 
ATOM 27   C CA  . ALA A 0 4   . -4.085   18.680  19.908   1.00 36.90 4   A 1 
ATOM 28   C C   . ALA A 0 4   . -3.554   18.548  18.457   1.00 36.90 4   A 1 
ATOM 29   C CB  . ALA A 0 4   . -4.190   20.171  20.278   1.00 36.90 4   A 1 
ATOM 30   O O   . ALA A 0 4   . -2.549   19.168  18.129   1.00 36.90 4   A 1 
ATOM 31   N N   . PHE A 0 5   . -4.203   17.826  17.534   1.00 32.45 5   A 1 
ATOM 32   C CA  . PHE A 0 5   . -5.078   16.667  17.767   1.00 32.45 5   A 1 
ATOM 33   C C   . PHE A 0 5   . -6.368   16.665  16.908   1.00 32.45 5   A 1 
ATOM 34   C CB  . PHE A 0 5   . -4.245   15.395  17.576   1.00 32.45 5   A 1 
ATOM 35   O O   . PHE A 0 5   . -7.380   17.190  17.370   1.00 32.45 5   A 1 
ATOM 36   C CG  . PHE A 0 5   . -2.909   15.353  18.298   1.00 32.45 5   A 1 
ATOM 37   C CD1 . PHE A 0 5   . -2.824   14.883  19.622   1.00 32.45 5   A 1 
ATOM 38   C CD2 . PHE A 0 5   . -1.738   15.745  17.620   1.00 32.45 5   A 1 
ATOM 39   C CE1 . PHE A 0 5   . -1.570   14.785  20.252   1.00 32.45 5   A 1 
ATOM 40   C CE2 . PHE A 0 5   . -0.489   15.652  18.252   1.00 32.45 5   A 1 
ATOM 41   C CZ  . PHE A 0 5   . -0.403   15.167  19.567   1.00 32.45 5   A 1 
ATOM 42   N N   . ALA A 0 6   . -6.356   16.058  15.714   1.00 35.90 6   A 1 
ATOM 43   C CA  . ALA A 0 6   . -7.424   16.033  14.697   1.00 35.90 6   A 1 
ATOM 44   C C   . ALA A 0 6   . -7.425   14.681  13.932   1.00 35.90 6   A 1 
ATOM 45   C CB  . ALA A 0 6   . -7.148   17.205  13.750   1.00 35.90 6   A 1 
ATOM 46   O O   . ALA A 0 6   . -6.453   13.947  14.075   1.00 35.90 6   A 1 
ATOM 47   N N   . ALA A 0 7   . -8.459   14.336  13.136   1.00 31.51 7   A 1 
ATOM 48   C CA  . ALA A 0 7   . -8.454   13.120  12.289   1.00 31.51 7   A 1 
ATOM 49   C C   . ALA A 0 7   . -9.366   13.098  11.063   1.00 31.51 7   A 1 
ATOM 50   C CB  . ALA A 0 7   . -8.802   11.880  13.099   1.00 31.51 7   A 1 
ATOM 51   O O   . ALA A 0 7   . -10.258  13.927  10.896   1.00 31.51 7   A 1 
ATOM 52   N N   . ALA A 0 8   . -9.159   11.999  10.339   1.00 34.51 8   A 1 
ATOM 53   C CA  . ALA A 0 8   . -9.738   11.477  9.123    1.00 34.51 8   A 1 
ATOM 54   C C   . ALA A 0 8   . -9.734   12.420  7.945    1.00 34.51 8   A 1 
ATOM 55   C CB  . ALA A 0 8   . -11.082  10.803  9.306    1.00 34.51 8   A 1 
ATOM 56   O O   . ALA A 0 8   . -10.531  13.354  7.863    1.00 34.51 8   A 1 
ATOM 57   N N   . LEU A 0 9   . -8.885   12.000  7.020    1.00 30.32 9   A 1 
ATOM 58   C CA  . LEU A 0 9   . -8.872   12.287  5.612    1.00 30.32 9   A 1 
ATOM 59   C C   . LEU A 0 9   . -9.081   10.933  4.919    1.00 30.32 9   A 1 
ATOM 60   C CB  . LEU A 0 9   . -7.521   12.946  5.300    1.00 30.32 9   A 1 
ATOM 61   O O   . LEU A 0 9   . -8.149   10.370  4.371    1.00 30.32 9   A 1 
ATOM 62   C CG  . LEU A 0 9   . -7.293   13.183  3.793    1.00 30.32 9   A 1 
ATOM 63   C CD1 . LEU A 0 9   . -7.287   14.680  3.497    1.00 30.32 9   A 1 
ATOM 64   C CD2 . LEU A 0 9   . -5.964   12.584  3.335    1.00 30.32 9   A 1 
ATOM 65   N N   . VAL A 0 10  . -10.297  10.394  5.032    1.00 33.68 10  A 1 
ATOM 66   C CA  . VAL A 0 10  . -10.868  9.399   4.107    1.00 33.68 10  A 1 
ATOM 67   C C   . VAL A 0 10  . -12.378  9.677   4.037    1.00 33.68 10  A 1 
ATOM 68   C CB  . VAL A 0 10  . -10.569  7.924   4.473    1.00 33.68 10  A 1 
ATOM 69   O O   . VAL A 0 10  . -12.898  10.491  4.807    1.00 33.68 10  A 1 
ATOM 70   C CG1 . VAL A 0 10  . -10.829  6.959   3.312    1.00 33.68 10  A 1 
ATOM 71   C CG2 . VAL A 0 10  . -9.161   7.691   5.020    1.00 33.68 10  A 1 
ATOM 72   N N   . ALA A 0 11  . -13.065  9.022   3.101    1.00 33.57 11  A 1 
ATOM 73   C CA  . ALA A 0 11  . -14.319  9.435   2.471    1.00 33.57 11  A 1 
ATOM 74   C C   . ALA A 0 11  . -14.208  10.729  1.658    1.00 33.57 11  A 1 
ATOM 75   C CB  . ALA A 0 11  . -15.527  9.401   3.409    1.00 33.57 11  A 1 
ATOM 76   O O   . ALA A 0 11  . -14.686  11.792  2.053    1.00 33.57 11  A 1 
ATOM 77   N N   . ALA A 0 12  . -13.698  10.550  0.442    1.00 32.58 12  A 1 
ATOM 78   C CA  . ALA A 0 12  . -14.173  11.266  -0.739   1.00 32.58 12  A 1 
ATOM 79   C C   . ALA A 0 12  . -14.570  10.292  -1.878   1.00 32.58 12  A 1 
ATOM 80   C CB  . ALA A 0 12  . -13.137  12.322  -1.139   1.00 32.58 12  A 1 
ATOM 81   O O   . ALA A 0 12  . -14.513  10.656  -3.046   1.00 32.58 12  A 1 
ATOM 82   N N   . ALA A 0 13  . -14.978  9.060   -1.543   1.00 34.55 13  A 1 
ATOM 83   C CA  . ALA A 0 13  . -15.457  8.078   -2.518   1.00 34.55 13  A 1 
ATOM 84   C C   . ALA A 0 13  . -16.834  8.455   -3.103   1.00 34.55 13  A 1 
ATOM 85   C CB  . ALA A 0 13  . -15.492  6.690   -1.863   1.00 34.55 13  A 1 
ATOM 86   O O   . ALA A 0 13  . -17.682  9.032   -2.416   1.00 34.55 13  A 1 
ATOM 87   N N   . SER A 0 14  . -17.078  8.023   -4.344   1.00 35.48 14  A 1 
ATOM 88   C CA  . SER A 0 14  . -18.343  8.094   -5.103   1.00 35.48 14  A 1 
ATOM 89   C C   . SER A 0 14  . -18.897  9.493   -5.460   1.00 35.48 14  A 1 
ATOM 90   C CB  . SER A 0 14  . -19.406  7.167   -4.482   1.00 35.48 14  A 1 
ATOM 91   O O   . SER A 0 14  . -19.703  10.081  -4.740   1.00 35.48 14  A 1 
ATOM 92   O OG  . SER A 0 14  . -19.849  7.597   -3.210   1.00 35.48 14  A 1 
ATOM 93   N N   . ALA A 0 15  . -18.574  9.971   -6.670   1.00 34.14 15  A 1 
ATOM 94   C CA  . ALA A 0 15  . -19.307  11.045  -7.352   1.00 34.14 15  A 1 
ATOM 95   C C   . ALA A 0 15  . -19.326  10.862  -8.890   1.00 34.14 15  A 1 
ATOM 96   C CB  . ALA A 0 15  . -18.730  12.405  -6.931   1.00 34.14 15  A 1 
ATOM 97   O O   . ALA A 0 15  . -18.490  11.408  -9.599   1.00 34.14 15  A 1 
ATOM 98   N N   . SER A 0 16  . -20.324  10.116  -9.386   1.00 36.37 16  A 1 
ATOM 99   C CA  . SER A 0 16  . -20.836  10.076  -10.780  1.00 36.37 16  A 1 
ATOM 100  C C   . SER A 0 16  . -19.861  9.907   -11.967  1.00 36.37 16  A 1 
ATOM 101  C CB  . SER A 0 16  . -21.732  11.292  -11.052  1.00 36.37 16  A 1 
ATOM 102  O O   . SER A 0 16  . -19.116  10.811  -12.330  1.00 36.37 16  A 1 
ATOM 103  O OG  . SER A 0 16  . -21.042  12.501  -10.814  1.00 36.37 16  A 1 
ATOM 104  N N   . TRP A 0 17  . -20.036  8.809   -12.714  1.00 28.52 17  A 1 
ATOM 105  C CA  . TRP A 0 17  . -19.579  8.676   -14.105  1.00 28.52 17  A 1 
ATOM 106  C C   . TRP A 0 17  . -20.112  9.796   -15.019  1.00 28.52 17  A 1 
ATOM 107  C CB  . TRP A 0 17  . -20.148  7.372   -14.701  1.00 28.52 17  A 1 
ATOM 108  O O   . TRP A 0 17  . -21.326  9.917   -15.174  1.00 28.52 17  A 1 
ATOM 109  C CG  . TRP A 0 17  . -19.438  6.072   -14.508  1.00 28.52 17  A 1 
ATOM 110  C CD1 . TRP A 0 17  . -18.640  5.703   -13.481  1.00 28.52 17  A 1 
ATOM 111  C CD2 . TRP A 0 17  . -19.468  4.934   -15.423  1.00 28.52 17  A 1 
ATOM 112  C CE2 . TRP A 0 17  . -18.649  3.899   -14.888  1.00 28.52 17  A 1 
ATOM 113  C CE3 . TRP A 0 17  . -20.099  4.685   -16.665  1.00 28.52 17  A 1 
ATOM 114  N NE1 . TRP A 0 17  . -18.175  4.418   -13.701  1.00 28.52 17  A 1 
ATOM 115  C CH2 . TRP A 0 17  . -19.091  2.464   -16.791  1.00 28.52 17  A 1 
ATOM 116  C CZ2 . TRP A 0 17  . -18.458  2.679   -15.554  1.00 28.52 17  A 1 
ATOM 117  C CZ3 . TRP A 0 17  . -19.912  3.465   -17.343  1.00 28.52 17  A 1 
ATOM 118  N N   . GLN A 0 18  . -19.223  10.462  -15.763  1.00 36.03 18  A 1 
ATOM 119  C CA  . GLN A 0 18  . -19.369  10.702  -17.210  1.00 36.03 18  A 1 
ATOM 120  C C   . GLN A 0 18  . -18.015  11.139  -17.801  1.00 36.03 18  A 1 
ATOM 121  C CB  . GLN A 0 18  . -20.514  11.691  -17.529  1.00 36.03 18  A 1 
ATOM 122  O O   . GLN A 0 18  . -17.285  11.908  -17.184  1.00 36.03 18  A 1 
ATOM 123  C CG  . GLN A 0 18  . -21.683  10.929  -18.189  1.00 36.03 18  A 1 
ATOM 124  C CD  . GLN A 0 18  . -23.003  11.695  -18.255  1.00 36.03 18  A 1 
ATOM 125  N NE2 . GLN A 0 18  . -23.878  11.344  -19.173  1.00 36.03 18  A 1 
ATOM 126  O OE1 . GLN A 0 18  . -23.308  12.601  -17.501  1.00 36.03 18  A 1 
ATOM 127  N N   . GLY A 0 19  . -17.632  10.570  -18.949  1.00 30.63 19  A 1 
ATOM 128  C CA  . GLY A 0 19  . -16.235  10.564  -19.405  1.00 30.63 19  A 1 
ATOM 129  C C   . GLY A 0 19  . -15.803  11.734  -20.297  1.00 30.63 19  A 1 
ATOM 130  O O   . GLY A 0 19  . -16.621  12.387  -20.942  1.00 30.63 19  A 1 
ATOM 131  N N   . GLY A 0 20  . -14.485  11.921  -20.393  1.00 32.72 20  A 1 
ATOM 132  C CA  . GLY A 0 20  . -13.823  12.808  -21.350  1.00 32.72 20  A 1 
ATOM 133  C C   . GLY A 0 20  . -12.299  12.754  -21.200  1.00 32.72 20  A 1 
ATOM 134  O O   . GLY A 0 20  . -11.788  12.903  -20.096  1.00 32.72 20  A 1 
ATOM 135  N N   . TYR A 0 21  . -11.571  12.542  -22.300  1.00 32.43 21  A 1 
ATOM 136  C CA  . TYR A 0 21  . -10.113  12.726  -22.330  1.00 32.43 21  A 1 
ATOM 137  C C   . TYR A 0 21  . -9.795   14.223  -22.176  1.00 32.43 21  A 1 
ATOM 138  C CB  . TYR A 0 21  . -9.531   12.217  -23.664  1.00 32.43 21  A 1 
ATOM 139  O O   . TYR A 0 21  . -10.371  15.041  -22.894  1.00 32.43 21  A 1 
ATOM 140  C CG  . TYR A 0 21  . -9.266   10.723  -23.786  1.00 32.43 21  A 1 
ATOM 141  C CD1 . TYR A 0 21  . -7.938   10.260  -23.912  1.00 32.43 21  A 1 
ATOM 142  C CD2 . TYR A 0 21  . -10.331  9.803   -23.855  1.00 32.43 21  A 1 
ATOM 143  C CE1 . TYR A 0 21  . -7.674   8.891   -24.112  1.00 32.43 21  A 1 
ATOM 144  C CE2 . TYR A 0 21  . -10.071  8.432   -24.051  1.00 32.43 21  A 1 
ATOM 145  O OH  . TYR A 0 21  . -8.506   6.653   -24.397  1.00 32.43 21  A 1 
ATOM 146  C CZ  . TYR A 0 21  . -8.744   7.973   -24.186  1.00 32.43 21  A 1 
ATOM 147  N N   . GLY A 0 22  . -8.864   14.591  -21.292  1.00 36.01 22  A 1 
ATOM 148  C CA  . GLY A 0 22  . -8.462   15.990  -21.115  1.00 36.01 22  A 1 
ATOM 149  C C   . GLY A 0 22  . -7.202   16.159  -20.269  1.00 36.01 22  A 1 
ATOM 150  O O   . GLY A 0 22  . -7.170   15.765  -19.108  1.00 36.01 22  A 1 
ATOM 151  N N   . TYR A 0 23  . -6.169   16.770  -20.851  1.00 31.84 23  A 1 
ATOM 152  C CA  . TYR A 0 23  . -4.941   17.151  -20.151  1.00 31.84 23  A 1 
ATOM 153  C C   . TYR A 0 23  . -5.146   18.404  -19.278  1.00 31.84 23  A 1 
ATOM 154  C CB  . TYR A 0 23  . -3.833   17.442  -21.182  1.00 31.84 23  A 1 
ATOM 155  O O   . TYR A 0 23  . -5.688   19.399  -19.750  1.00 31.84 23  A 1 
ATOM 156  C CG  . TYR A 0 23  . -2.892   16.299  -21.519  1.00 31.84 23  A 1 
ATOM 157  C CD1 . TYR A 0 23  . -1.534   16.403  -21.158  1.00 31.84 23  A 1 
ATOM 158  C CD2 . TYR A 0 23  . -3.337   15.187  -22.263  1.00 31.84 23  A 1 
ATOM 159  C CE1 . TYR A 0 23  . -0.612   15.425  -21.568  1.00 31.84 23  A 1 
ATOM 160  C CE2 . TYR A 0 23  . -2.417   14.198  -22.669  1.00 31.84 23  A 1 
ATOM 161  O OH  . TYR A 0 23  . -0.138   13.437  -22.788  1.00 31.84 23  A 1 
ATOM 162  C CZ  . TYR A 0 23  . -1.050   14.332  -22.338  1.00 31.84 23  A 1 
ATOM 163  N N   . GLY A 0 24  . -4.586   18.378  -18.062  1.00 33.51 24  A 1 
ATOM 164  C CA  . GLY A 0 24  . -3.948   19.526  -17.398  1.00 33.51 24  A 1 
ATOM 165  C C   . GLY A 0 24  . -4.804   20.699  -16.885  1.00 33.51 24  A 1 
ATOM 166  O O   . GLY A 0 24  . -5.199   21.574  -17.649  1.00 33.51 24  A 1 
ATOM 167  N N   . ALA A 0 25  . -4.900   20.835  -15.553  1.00 37.68 25  A 1 
ATOM 168  C CA  . ALA A 0 25  . -5.010   22.135  -14.868  1.00 37.68 25  A 1 
ATOM 169  C C   . ALA A 0 25  . -4.669   22.032  -13.357  1.00 37.68 25  A 1 
ATOM 170  C CB  . ALA A 0 25  . -6.433   22.700  -15.030  1.00 37.68 25  A 1 
ATOM 171  O O   . ALA A 0 25  . -5.469   21.483  -12.599  1.00 37.68 25  A 1 
ATOM 172  N N   . PRO A 0 26  . -3.537   22.579  -12.866  1.00 41.82 26  A 1 
ATOM 173  C CA  . PRO A 0 26  . -3.265   22.660  -11.429  1.00 41.82 26  A 1 
ATOM 174  C C   . PRO A 0 26  . -4.009   23.837  -10.768  1.00 41.82 26  A 1 
ATOM 175  C CB  . PRO A 0 26  . -1.744   22.782  -11.312  1.00 41.82 26  A 1 
ATOM 176  O O   . PRO A 0 26  . -4.036   24.958  -11.284  1.00 41.82 26  A 1 
ATOM 177  C CG  . PRO A 0 26  . -1.360   23.528  -12.591  1.00 41.82 26  A 1 
ATOM 178  C CD  . PRO A 0 26  . -2.384   23.048  -13.624  1.00 41.82 26  A 1 
ATOM 179  N N   . LEU A 0 27  . -4.597   23.597  -9.591   1.00 39.11 27  A 1 
ATOM 180  C CA  . LEU A 0 27  . -5.353   24.602  -8.831   1.00 39.11 27  A 1 
ATOM 181  C C   . LEU A 0 27  . -4.455   25.628  -8.118   1.00 39.11 27  A 1 
ATOM 182  C CB  . LEU A 0 27  . -6.308   23.901  -7.845   1.00 39.11 27  A 1 
ATOM 183  O O   . LEU A 0 27  . -3.330   25.349  -7.709   1.00 39.11 27  A 1 
ATOM 184  C CG  . LEU A 0 27  . -7.616   23.413  -8.496   1.00 39.11 27  A 1 
ATOM 185  C CD1 . LEU A 0 27  . -8.337   22.452  -7.553   1.00 39.11 27  A 1 
ATOM 186  C CD2 . LEU A 0 27  . -8.568   24.581  -8.787   1.00 39.11 27  A 1 
ATOM 187  N N   . LYS A 0 28  . -4.991   26.841  -7.924   1.00 34.62 28  A 1 
ATOM 188  C CA  . LYS A 0 28  . -4.260   28.011  -7.414   1.00 34.62 28  A 1 
ATOM 189  C C   . LYS A 0 28  . -4.823   28.493  -6.072   1.00 34.62 28  A 1 
ATOM 190  C CB  . LYS A 0 28  . -4.300   29.083  -8.518   1.00 34.62 28  A 1 
ATOM 191  O O   . LYS A 0 28  . -5.784   29.256  -6.045   1.00 34.62 28  A 1 
ATOM 192  C CG  . LYS A 0 28  . -3.411   30.306  -8.248   1.00 34.62 28  A 1 
ATOM 193  C CD  . LYS A 0 28  . -3.510   31.262  -9.446   1.00 34.62 28  A 1 
ATOM 194  C CE  . LYS A 0 28  . -2.552   32.448  -9.311   1.00 34.62 28  A 1 
ATOM 195  N NZ  . LYS A 0 28  . -2.579   33.288  -10.535  1.00 34.62 28  A 1 
ATOM 196  N N   . GLY A 0 29  . -4.192   28.103  -4.963   1.00 38.07 29  A 1 
ATOM 197  C CA  . GLY A 0 29  . -4.547   28.572  -3.614   1.00 38.07 29  A 1 
ATOM 198  C C   . GLY A 0 29  . -3.679   27.941  -2.523   1.00 38.07 29  A 1 
ATOM 199  O O   . GLY A 0 29  . -3.987   26.856  -2.050   1.00 38.07 29  A 1 
ATOM 200  N N   . GLY A 0 30  . -2.575   28.596  -2.146   1.00 37.37 30  A 1 
ATOM 201  C CA  . GLY A 0 30  . -1.535   27.996  -1.297   1.00 37.37 30  A 1 
ATOM 202  C C   . GLY A 0 30  . -1.404   28.575  0.117    1.00 37.37 30  A 1 
ATOM 203  O O   . GLY A 0 30  . -1.727   29.735  0.369    1.00 37.37 30  A 1 
ATOM 204  N N   . TYR A 0 31  . -0.821   27.773  1.013    1.00 40.43 31  A 1 
ATOM 205  C CA  . TYR A 0 31  . -0.326   28.153  2.342    1.00 40.43 31  A 1 
ATOM 206  C C   . TYR A 0 31  . 0.954    27.353  2.669    1.00 40.43 31  A 1 
ATOM 207  C CB  . TYR A 0 31  . -1.397   27.858  3.413    1.00 40.43 31  A 1 
ATOM 208  O O   . TYR A 0 31  . 1.095    26.227  2.212    1.00 40.43 31  A 1 
ATOM 209  C CG  . TYR A 0 31  . -2.517   28.878  3.529    1.00 40.43 31  A 1 
ATOM 210  C CD1 . TYR A 0 31  . -2.321   30.048  4.292    1.00 40.43 31  A 1 
ATOM 211  C CD2 . TYR A 0 31  . -3.762   28.647  2.911    1.00 40.43 31  A 1 
ATOM 212  C CE1 . TYR A 0 31  . -3.359   30.991  4.427    1.00 40.43 31  A 1 
ATOM 213  C CE2 . TYR A 0 31  . -4.803   29.586  3.046    1.00 40.43 31  A 1 
ATOM 214  O OH  . TYR A 0 31  . -5.608   31.668  3.922    1.00 40.43 31  A 1 
ATOM 215  C CZ  . TYR A 0 31  . -4.603   30.761  3.799    1.00 40.43 31  A 1 
ATOM 216  N N   . GLY A 0 32  . 1.846    27.882  3.525    1.00 34.46 32  A 1 
ATOM 217  C CA  . GLY A 0 32  . 2.718    27.009  4.345    1.00 34.46 32  A 1 
ATOM 218  C C   . GLY A 0 32  . 4.212    26.842  3.998    1.00 34.46 32  A 1 
ATOM 219  O O   . GLY A 0 32  . 4.701    25.725  4.008    1.00 34.46 32  A 1 
ATOM 220  N N   . ARG A 0 33  . 4.956    27.938  3.779    1.00 33.72 33  A 1 
ATOM 221  C CA  . ARG A 0 33  . 6.443    28.066  3.846    1.00 33.72 33  A 1 
ATOM 222  C C   . ARG A 0 33  . 7.278    26.805  4.228    1.00 33.72 33  A 1 
ATOM 223  C CB  . ARG A 0 33  . 6.821    29.114  4.924    1.00 33.72 33  A 1 
ATOM 224  O O   . ARG A 0 33  . 7.294    26.437  5.403    1.00 33.72 33  A 1 
ATOM 225  C CG  . ARG A 0 33  . 6.037    30.427  5.013    1.00 33.72 33  A 1 
ATOM 226  C CD  . ARG A 0 33  . 6.617    31.221  6.198    1.00 33.72 33  A 1 
ATOM 227  N NE  . ARG A 0 33  . 5.688    32.252  6.695    1.00 33.72 33  A 1 
ATOM 228  N NH1 . ARG A 0 33  . 7.224    33.524  7.841    1.00 33.72 33  A 1 
ATOM 229  N NH2 . ARG A 0 33  . 5.063    34.063  7.925    1.00 33.72 33  A 1 
ATOM 230  C CZ  . ARG A 0 33  . 5.996    33.269  7.481    1.00 33.72 33  A 1 
ATOM 231  N N   . LYS A 0 34  . 8.194    26.377  3.344    1.00 32.08 34  A 1 
ATOM 232  C CA  . LYS A 0 34  . 9.674    26.383  3.539    1.00 32.08 34  A 1 
ATOM 233  C C   . LYS A 0 34  . 10.376   25.632  2.397    1.00 32.08 34  A 1 
ATOM 234  C CB  . LYS A 0 34  . 10.114   25.704  4.855    1.00 32.08 34  A 1 
ATOM 235  O O   . LYS A 0 34  . 10.048   24.487  2.145    1.00 32.08 34  A 1 
ATOM 236  C CG  . LYS A 0 34  . 10.358   26.705  5.998    1.00 32.08 34  A 1 
ATOM 237  C CD  . LYS A 0 34  . 10.677   25.923  7.275    1.00 32.08 34  A 1 
ATOM 238  C CE  . LYS A 0 34  . 10.975   26.851  8.455    1.00 32.08 34  A 1 
ATOM 239  N NZ  . LYS A 0 34  . 11.385   26.053  9.637    1.00 32.08 34  A 1 
ATOM 240  N N   . GLY A 0 35  . 11.370   26.264  1.771    1.00 34.40 35  A 1 
ATOM 241  C CA  . GLY A 0 35  . 12.145   25.670  0.674    1.00 34.40 35  A 1 
ATOM 242  C C   . GLY A 0 35  . 12.645   26.737  -0.295   1.00 34.40 35  A 1 
ATOM 243  O O   . GLY A 0 35  . 12.080   26.912  -1.368   1.00 34.40 35  A 1 
ATOM 244  N N   . GLN A 0 36  . 13.669   27.505  0.094    1.00 28.31 36  A 1 
ATOM 245  C CA  . GLN A 0 36  . 14.371   28.383  -0.850   1.00 28.31 36  A 1 
ATOM 246  C C   . GLN A 0 36  . 15.451   27.583  -1.576   1.00 28.31 36  A 1 
ATOM 247  C CB  . GLN A 0 36  . 14.945   29.641  -0.173   1.00 28.31 36  A 1 
ATOM 248  O O   . GLN A 0 36  . 16.639   27.741  -1.301   1.00 28.31 36  A 1 
ATOM 249  C CG  . GLN A 0 36  . 13.878   30.694  0.139    1.00 28.31 36  A 1 
ATOM 250  C CD  . GLN A 0 36  . 14.519   32.020  0.538    1.00 28.31 36  A 1 
ATOM 251  N NE2 . GLN A 0 36  . 14.395   33.059  -0.259   1.00 28.31 36  A 1 
ATOM 252  O OE1 . GLN A 0 36  . 15.137   32.154  1.579    1.00 28.31 36  A 1 
ATOM 253  N N   . TYR A 0 37  . 15.030   26.740  -2.514   1.00 36.14 37  A 1 
ATOM 254  C CA  . TYR A 0 37  . 15.934   26.252  -3.545   1.00 36.14 37  A 1 
ATOM 255  C C   . TYR A 0 37  . 16.248   27.440  -4.452   1.00 36.14 37  A 1 
ATOM 256  C CB  . TYR A 0 37  . 15.318   25.052  -4.272   1.00 36.14 37  A 1 
ATOM 257  O O   . TYR A 0 37  . 15.379   27.961  -5.156   1.00 36.14 37  A 1 
ATOM 258  C CG  . TYR A 0 37  . 15.139   23.873  -3.335   1.00 36.14 37  A 1 
ATOM 259  C CD1 . TYR A 0 37  . 16.197   22.962  -3.137   1.00 36.14 37  A 1 
ATOM 260  C CD2 . TYR A 0 37  . 13.935   23.722  -2.618   1.00 36.14 37  A 1 
ATOM 261  C CE1 . TYR A 0 37  . 16.049   21.893  -2.232   1.00 36.14 37  A 1 
ATOM 262  C CE2 . TYR A 0 37  . 13.799   22.674  -1.689   1.00 36.14 37  A 1 
ATOM 263  O OH  . TYR A 0 37  . 14.685   20.735  -0.617   1.00 36.14 37  A 1 
ATOM 264  C CZ  . TYR A 0 37  . 14.848   21.751  -1.503   1.00 36.14 37  A 1 
ATOM 265  N N   . ALA A 0 38  . 17.475   27.951  -4.351   1.00 36.21 38  A 1 
ATOM 266  C CA  . ALA A 0 38  . 17.955   28.955  -5.283   1.00 36.21 38  A 1 
ATOM 267  C C   . ALA A 0 38  . 17.950   28.327  -6.679   1.00 36.21 38  A 1 
ATOM 268  C CB  . ALA A 0 38  . 19.351   29.425  -4.859   1.00 36.21 38  A 1 
ATOM 269  O O   . ALA A 0 38  . 18.459   27.222  -6.850   1.00 36.21 38  A 1 
ATOM 270  N N   . LYS A 0 39  . 17.369   29.021  -7.663   1.00 32.01 39  A 1 
ATOM 271  C CA  . LYS A 0 39  . 17.362   28.562  -9.053   1.00 32.01 39  A 1 
ATOM 272  C C   . LYS A 0 39  . 18.810   28.419  -9.524   1.00 32.01 39  A 1 
ATOM 273  C CB  . LYS A 0 39  . 16.547   29.547  -9.918   1.00 32.01 39  A 1 
ATOM 274  O O   . LYS A 0 39  . 19.432   29.433  -9.855   1.00 32.01 39  A 1 
ATOM 275  C CG  . LYS A 0 39  . 16.431   29.069  -11.374  1.00 32.01 39  A 1 
ATOM 276  C CD  . LYS A 0 39  . 15.654   30.049  -12.265  1.00 32.01 39  A 1 
ATOM 277  C CE  . LYS A 0 39  . 15.559   29.427  -13.665  1.00 32.01 39  A 1 
ATOM 278  N NZ  . LYS A 0 39  . 14.872   30.297  -14.651  1.00 32.01 39  A 1 
ATOM 279  N N   . LEU A 0 40  . 19.331   27.188  -9.567   1.00 35.87 40  A 1 
ATOM 280  C CA  . LEU A 0 40  . 20.530   26.900  -10.344  1.00 35.87 40  A 1 
ATOM 281  C C   . LEU A 0 40  . 20.193   27.301  -11.774  1.00 35.87 40  A 1 
ATOM 282  C CB  . LEU A 0 40  . 20.986   25.429  -10.245  1.00 35.87 40  A 1 
ATOM 283  O O   . LEU A 0 40  . 19.310   26.746  -12.421  1.00 35.87 40  A 1 
ATOM 284  C CG  . LEU A 0 40  . 22.095   25.211  -9.198   1.00 35.87 40  A 1 
ATOM 285  C CD1 . LEU A 0 40  . 21.546   25.242  -7.770   1.00 35.87 40  A 1 
ATOM 286  C CD2 . LEU A 0 40  . 22.801   23.877  -9.421   1.00 35.87 40  A 1 
ATOM 287  N N   . THR A 0 41  . 20.827   28.377  -12.209  1.00 28.74 41  A 1 
ATOM 288  C CA  . THR A 0 41  . 20.781   28.796  -13.597  1.00 28.74 41  A 1 
ATOM 289  C C   . THR A 0 41  . 22.027   28.179  -14.187  1.00 28.74 41  A 1 
ATOM 290  C CB  . THR A 0 41  . 20.746   30.328  -13.704  1.00 28.74 41  A 1 
ATOM 291  O O   . THR A 0 41  . 23.107   28.738  -13.994  1.00 28.74 41  A 1 
ATOM 292  C CG2 . THR A 0 41  . 20.463   30.790  -15.131  1.00 28.74 41  A 1 
ATOM 293  O OG1 . THR A 0 41  . 19.710   30.828  -12.878  1.00 28.74 41  A 1 
ATOM 294  N N   . TYR A 0 42  . 21.890   27.002  -14.806  1.00 34.22 42  A 1 
ATOM 295  C CA  . TYR A 0 42  . 22.982   26.424  -15.580  1.00 34.22 42  A 1 
ATOM 296  C C   . TYR A 0 42  . 23.384   27.489  -16.606  1.00 34.22 42  A 1 
ATOM 297  C CB  . TYR A 0 42  . 22.580   25.072  -16.197  1.00 34.22 42  A 1 
ATOM 298  O O   . TYR A 0 42  . 22.588   27.972  -17.416  1.00 34.22 42  A 1 
ATOM 299  C CG  . TYR A 0 42  . 23.725   24.272  -16.811  1.00 34.22 42  A 1 
ATOM 300  C CD1 . TYR A 0 42  . 24.082   24.484  -18.156  1.00 34.22 42  A 1 
ATOM 301  C CD2 . TYR A 0 42  . 24.360   23.235  -16.087  1.00 34.22 42  A 1 
ATOM 302  C CE1 . TYR A 0 42  . 25.070   23.679  -18.759  1.00 34.22 42  A 1 
ATOM 303  C CE2 . TYR A 0 42  . 25.341   22.421  -16.700  1.00 34.22 42  A 1 
ATOM 304  O OH  . TYR A 0 42  . 26.669   21.921  -18.682  1.00 34.22 42  A 1 
ATOM 305  C CZ  . TYR A 0 42  . 25.705   22.643  -18.045  1.00 34.22 42  A 1 
ATOM 306  N N   . GLN A 0 43  . 24.597   27.995  -16.441  1.00 33.04 43  A 1 
ATOM 307  C CA  . GLN A 0 43  . 25.271   28.791  -17.443  1.00 33.04 43  A 1 
ATOM 308  C C   . GLN A 0 43  . 26.226   27.791  -18.066  1.00 33.04 43  A 1 
ATOM 309  C CB  . GLN A 0 43  . 26.006   29.977  -16.792  1.00 33.04 43  A 1 
ATOM 310  O O   . GLN A 0 43  . 27.157   27.409  -17.353  1.00 33.04 43  A 1 
ATOM 311  C CG  . GLN A 0 43  . 25.067   31.082  -16.285  1.00 33.04 43  A 1 
ATOM 312  C CD  . GLN A 0 43  . 24.453   31.890  -17.421  1.00 33.04 43  A 1 
ATOM 313  N NE2 . GLN A 0 43  . 23.372   31.433  -18.018  1.00 33.04 43  A 1 
ATOM 314  O OE1 . GLN A 0 43  . 24.933   32.951  -17.787  1.00 33.04 43  A 1 
ATOM 315  N N   . PRO A 0 44  . 25.995   27.332  -19.311  1.00 38.29 44  A 1 
ATOM 316  C CA  . PRO A 0 44  . 26.914   26.410  -19.953  1.00 38.29 44  A 1 
ATOM 317  C C   . PRO A 0 44  . 28.278   27.085  -19.984  1.00 38.29 44  A 1 
ATOM 318  C CB  . PRO A 0 44  . 26.339   26.128  -21.348  1.00 38.29 44  A 1 
ATOM 319  O O   . PRO A 0 44  . 28.514   28.029  -20.742  1.00 38.29 44  A 1 
ATOM 320  C CG  . PRO A 0 44  . 25.437   27.326  -21.627  1.00 38.29 44  A 1 
ATOM 321  C CD  . PRO A 0 44  . 24.933   27.709  -20.236  1.00 38.29 44  A 1 
ATOM 322  N N   . VAL A 0 45  . 29.187   26.632  -19.118  1.00 32.12 45  A 1 
ATOM 323  C CA  . VAL A 0 45  . 30.587   27.043  -19.178  1.00 32.12 45  A 1 
ATOM 324  C C   . VAL A 0 45  . 31.222   26.183  -20.253  1.00 32.12 45  A 1 
ATOM 325  C CB  . VAL A 0 45  . 31.324   27.025  -17.824  1.00 32.12 45  A 1 
ATOM 326  O O   . VAL A 0 45  . 32.115   25.377  -19.989  1.00 32.12 45  A 1 
ATOM 327  C CG1 . VAL A 0 45  . 32.716   27.675  -17.951  1.00 32.12 45  A 1 
ATOM 328  C CG2 . VAL A 0 45  . 30.573   27.838  -16.761  1.00 32.12 45  A 1 
ATOM 329  N N   . THR A 0 46  . 30.778   26.416  -21.493  1.00 33.47 46  A 1 
ATOM 330  C CA  . THR A 0 46  . 31.575   26.137  -22.673  1.00 33.47 46  A 1 
ATOM 331  C C   . THR A 0 46  . 32.887   26.879  -22.460  1.00 33.47 46  A 1 
ATOM 332  C CB  . THR A 0 46  . 30.896   26.597  -23.980  1.00 33.47 46  A 1 
ATOM 333  O O   . THR A 0 46  . 33.017   28.079  -22.737  1.00 33.47 46  A 1 
ATOM 334  C CG2 . THR A 0 46  . 29.624   25.817  -24.288  1.00 33.47 46  A 1 
ATOM 335  O OG1 . THR A 0 46  . 30.563   27.966  -23.913  1.00 33.47 46  A 1 
ATOM 336  N N   . LYS A 0 47  . 33.885   26.171  -21.928  1.00 38.61 47  A 1 
ATOM 337  C CA  . LYS A 0 47  . 35.275   26.517  -22.173  1.00 38.61 47  A 1 
ATOM 338  C C   . LYS A 0 47  . 35.420   26.373  -23.673  1.00 38.61 47  A 1 
ATOM 339  C CB  . LYS A 0 47  . 36.229   25.560  -21.452  1.00 38.61 47  A 1 
ATOM 340  O O   . LYS A 0 47  . 35.689   25.276  -24.145  1.00 38.61 47  A 1 
ATOM 341  C CG  . LYS A 0 47  . 36.312   25.799  -19.944  1.00 38.61 47  A 1 
ATOM 342  C CD  . LYS A 0 47  . 37.254   24.741  -19.365  1.00 38.61 47  A 1 
ATOM 343  C CE  . LYS A 0 47  . 37.325   24.841  -17.844  1.00 38.61 47  A 1 
ATOM 344  N NZ  . LYS A 0 47  . 37.922   23.606  -17.283  1.00 38.61 47  A 1 
ATOM 345  N N   . VAL A 0 48  . 35.176   27.472  -24.391  1.00 35.22 48  A 1 
ATOM 346  C CA  . VAL A 0 48  . 35.438   27.586  -25.822  1.00 35.22 48  A 1 
ATOM 347  C C   . VAL A 0 48  . 36.824   27.005  -26.012  1.00 35.22 48  A 1 
ATOM 348  C CB  . VAL A 0 48  . 35.398   29.057  -26.284  1.00 35.22 48  A 1 
ATOM 349  O O   . VAL A 0 48  . 37.793   27.580  -25.502  1.00 35.22 48  A 1 
ATOM 350  C CG1 . VAL A 0 48  . 35.736   29.186  -27.775  1.00 35.22 48  A 1 
ATOM 351  C CG2 . VAL A 0 48  . 34.016   29.679  -26.050  1.00 35.22 48  A 1 
ATOM 352  N N   . VAL A 0 49  . 36.895   25.824  -26.633  1.00 40.14 49  A 1 
ATOM 353  C CA  . VAL A 0 49  . 38.158   25.131  -26.859  1.00 40.14 49  A 1 
ATOM 354  C C   . VAL A 0 49  . 38.996   26.132  -27.628  1.00 40.14 49  A 1 
ATOM 355  C CB  . VAL A 0 49  . 37.957   23.809  -27.627  1.00 40.14 49  A 1 
ATOM 356  O O   . VAL A 0 49  . 38.607   26.546  -28.720  1.00 40.14 49  A 1 
ATOM 357  C CG1 . VAL A 0 49  . 39.303   23.152  -27.956  1.00 40.14 49  A 1 
ATOM 358  C CG2 . VAL A 0 49  . 37.142   22.819  -26.785  1.00 40.14 49  A 1 
ATOM 359  N N   . GLN A 0 50  . 40.057   26.651  -26.999  1.00 32.41 50  A 1 
ATOM 360  C CA  . GLN A 0 50  . 40.807   27.758  -27.580  1.00 32.41 50  A 1 
ATOM 361  C C   . GLN A 0 50  . 41.404   27.251  -28.882  1.00 32.41 50  A 1 
ATOM 362  C CB  . GLN A 0 50  . 41.915   28.275  -26.650  1.00 32.41 50  A 1 
ATOM 363  O O   . GLN A 0 50  . 42.378   26.499  -28.841  1.00 32.41 50  A 1 
ATOM 364  C CG  . GLN A 0 50  . 41.402   29.157  -25.508  1.00 32.41 50  A 1 
ATOM 365  C CD  . GLN A 0 50  . 42.553   29.933  -24.873  1.00 32.41 50  A 1 
ATOM 366  N NE2 . GLN A 0 50  . 42.546   31.248  -24.934  1.00 32.41 50  A 1 
ATOM 367  O OE1 . GLN A 0 50  . 43.499   29.390  -24.330  1.00 32.41 50  A 1 
ATOM 368  N N   . ARG A 0 51  . 40.781   27.638  -30.005  1.00 38.80 51  A 1 
ATOM 369  C CA  . ARG A 0 51  . 41.089   27.131  -31.342  1.00 38.80 51  A 1 
ATOM 370  C C   . ARG A 0 51  . 42.599   27.150  -31.514  1.00 38.80 51  A 1 
ATOM 371  C CB  . ARG A 0 51  . 40.369   27.989  -32.394  1.00 38.80 51  A 1 
ATOM 372  O O   . ARG A 0 51  . 43.189   28.233  -31.469  1.00 38.80 51  A 1 
ATOM 373  C CG  . ARG A 0 51  . 40.347   27.273  -33.749  1.00 38.80 51  A 1 
ATOM 374  C CD  . ARG A 0 51  . 39.673   28.136  -34.820  1.00 38.80 51  A 1 
ATOM 375  N NE  . ARG A 0 51  . 39.162   27.293  -35.915  1.00 38.80 51  A 1 
ATOM 376  N NH1 . ARG A 0 51  . 38.953   28.897  -37.544  1.00 38.80 51  A 1 
ATOM 377  N NH2 . ARG A 0 51  . 38.187   26.822  -37.905  1.00 38.80 51  A 1 
ATOM 378  C CZ  . ARG A 0 51  . 38.774   27.675  -37.116  1.00 38.80 51  A 1 
ATOM 379  N N   . ALA A 0 52  . 43.197   25.957  -31.585  1.00 38.78 52  A 1 
ATOM 380  C CA  . ALA A 0 52  . 44.619   25.762  -31.323  1.00 38.78 52  A 1 
ATOM 381  C C   . ALA A 0 52  . 45.429   26.757  -32.159  1.00 38.78 52  A 1 
ATOM 382  C CB  . ALA A 0 52  . 44.988   24.305  -31.622  1.00 38.78 52  A 1 
ATOM 383  O O   . ALA A 0 52  . 45.308   26.753  -33.382  1.00 38.78 52  A 1 
ATOM 384  N N   . ALA A 0 53  . 46.143   27.666  -31.479  1.00 38.44 53  A 1 
ATOM 385  C CA  . ALA A 0 53  . 46.443   29.004  -31.997  1.00 38.44 53  A 1 
ATOM 386  C C   . ALA A 0 53  . 47.027   28.972  -33.420  1.00 38.44 53  A 1 
ATOM 387  C CB  . ALA A 0 53  . 47.363   29.722  -30.999  1.00 38.44 53  A 1 
ATOM 388  O O   . ALA A 0 53  . 48.225   28.750  -33.612  1.00 38.44 53  A 1 
ATOM 389  N N   . SER A 0 54  . 46.159   29.185  -34.416  1.00 42.70 54  A 1 
ATOM 390  C CA  . SER A 0 54  . 46.465   28.991  -35.832  1.00 42.70 54  A 1 
ATOM 391  C C   . SER A 0 54  . 47.416   30.093  -36.281  1.00 42.70 54  A 1 
ATOM 392  C CB  . SER A 0 54  . 45.173   28.953  -36.660  1.00 42.70 54  A 1 
ATOM 393  O O   . SER A 0 54  . 46.978   31.198  -36.594  1.00 42.70 54  A 1 
ATOM 394  O OG  . SER A 0 54  . 44.416   30.137  -36.487  1.00 42.70 54  A 1 
ATOM 395  N N   . ALA A 0 55  . 48.715   29.799  -36.208  1.00 39.50 55  A 1 
ATOM 396  C CA  . ALA A 0 55  . 49.756   30.790  -35.962  1.00 39.50 55  A 1 
ATOM 397  C C   . ALA A 0 55  . 49.652   32.054  -36.832  1.00 39.50 55  A 1 
ATOM 398  C CB  . ALA A 0 55  . 51.119   30.103  -36.129  1.00 39.50 55  A 1 
ATOM 399  O O   . ALA A 0 55  . 49.958   32.018  -38.030  1.00 39.50 55  A 1 
ATOM 400  N N   . ASP A 0 56  . 49.315   33.173  -36.179  1.00 37.99 56  A 1 
ATOM 401  C CA  . ASP A 0 56  . 49.325   34.527  -36.733  1.00 37.99 56  A 1 
ATOM 402  C C   . ASP A 0 56  . 50.736   34.911  -37.207  1.00 37.99 56  A 1 
ATOM 403  C CB  . ASP A 0 56  . 48.806   35.544  -35.692  1.00 37.99 56  A 1 
ATOM 404  O O   . ASP A 0 56  . 51.478   35.641  -36.550  1.00 37.99 56  A 1 
ATOM 405  C CG  . ASP A 0 56  . 47.283   35.635  -35.620  1.00 37.99 56  A 1 
ATOM 406  O OD1 . ASP A 0 56  . 46.677   35.810  -36.700  1.00 37.99 56  A 1 
ATOM 407  O OD2 . ASP A 0 56  . 46.763   35.598  -34.484  1.00 37.99 56  A 1 
ATOM 408  N N   . ASN A 0 57  . 51.106   34.471  -38.412  1.00 41.99 57  A 1 
ATOM 409  C CA  . ASN A 0 57  . 52.247   34.995  -39.167  1.00 41.99 57  A 1 
ATOM 410  C C   . ASN A 0 57  . 51.908   36.373  -39.768  1.00 41.99 57  A 1 
ATOM 411  C CB  . ASN A 0 57  . 52.766   33.950  -40.167  1.00 41.99 57  A 1 
ATOM 412  O O   . ASN A 0 57  . 52.138   36.662  -40.945  1.00 41.99 57  A 1 
ATOM 413  C CG  . ASN A 0 57  . 53.736   32.995  -39.503  1.00 41.99 57  A 1 
ATOM 414  N ND2 . ASN A 0 57  . 53.295   31.822  -39.120  1.00 41.99 57  A 1 
ATOM 415  O OD1 . ASN A 0 57  . 54.904   33.287  -39.321  1.00 41.99 57  A 1 
ATOM 416  N N   . ALA A 0 58  . 51.346   37.239  -38.927  1.00 30.50 58  A 1 
ATOM 417  C CA  . ALA A 0 58  . 51.215   38.653  -39.183  1.00 30.50 58  A 1 
ATOM 418  C C   . ALA A 0 58  . 52.596   39.307  -39.000  1.00 30.50 58  A 1 
ATOM 419  C CB  . ALA A 0 58  . 50.136   39.218  -38.251  1.00 30.50 58  A 1 
ATOM 420  O O   . ALA A 0 58  . 53.081   39.470  -37.882  1.00 30.50 58  A 1 
ATOM 421  N N   . SER A 0 59  . 53.183   39.738  -40.123  1.00 35.27 59  A 1 
ATOM 422  C CA  . SER A 0 59  . 54.481   40.427  -40.279  1.00 35.27 59  A 1 
ATOM 423  C C   . SER A 0 59  . 55.749   39.557  -40.433  1.00 35.27 59  A 1 
ATOM 424  C CB  . SER A 0 59  . 54.664   41.572  -39.265  1.00 35.27 59  A 1 
ATOM 425  O O   . SER A 0 59  . 55.830   38.429  -39.970  1.00 35.27 59  A 1 
ATOM 426  O OG  . SER A 0 59  . 55.147   41.109  -38.026  1.00 35.27 59  A 1 
ATOM 427  N N   . ALA A 0 60  . 56.742   40.147  -41.122  1.00 34.01 60  A 1 
ATOM 428  C CA  . ALA A 0 60  . 58.106   39.660  -41.401  1.00 34.01 60  A 1 
ATOM 429  C C   . ALA A 0 60  . 58.269   38.380  -42.269  1.00 34.01 60  A 1 
ATOM 430  C CB  . ALA A 0 60  . 58.891   39.602  -40.082  1.00 34.01 60  A 1 
ATOM 431  O O   . ALA A 0 60  . 58.434   37.279  -41.759  1.00 34.01 60  A 1 
ATOM 432  N N   . GLY A 0 61  . 58.375   38.535  -43.603  1.00 36.57 61  A 1 
ATOM 433  C CA  . GLY A 0 61  . 58.671   37.398  -44.499  1.00 36.57 61  A 1 
ATOM 434  C C   . GLY A 0 61  . 58.798   37.698  -46.003  1.00 36.57 61  A 1 
ATOM 435  O O   . GLY A 0 61  . 58.167   37.028  -46.815  1.00 36.57 61  A 1 
ATOM 436  N N   . TYR A 0 62  . 59.578   38.706  -46.414  1.00 32.31 62  A 1 
ATOM 437  C CA  . TYR A 0 62  . 59.737   39.046  -47.841  1.00 32.31 62  A 1 
ATOM 438  C C   . TYR A 0 62  . 60.605   38.010  -48.597  1.00 32.31 62  A 1 
ATOM 439  C CB  . TYR A 0 62  . 60.265   40.493  -47.997  1.00 32.31 62  A 1 
ATOM 440  O O   . TYR A 0 62  . 61.833   38.094  -48.589  1.00 32.31 62  A 1 
ATOM 441  C CG  . TYR A 0 62  . 59.355   41.438  -48.767  1.00 32.31 62  A 1 
ATOM 442  C CD1 . TYR A 0 62  . 59.564   41.679  -50.141  1.00 32.31 62  A 1 
ATOM 443  C CD2 . TYR A 0 62  . 58.326   42.121  -48.088  1.00 32.31 62  A 1 
ATOM 444  C CE1 . TYR A 0 62  . 58.758   42.612  -50.826  1.00 32.31 62  A 1 
ATOM 445  C CE2 . TYR A 0 62  . 57.518   43.052  -48.770  1.00 32.31 62  A 1 
ATOM 446  O OH  . TYR A 0 62  . 56.977   44.216  -50.801  1.00 32.31 62  A 1 
ATOM 447  C CZ  . TYR A 0 62  . 57.738   43.305  -50.141  1.00 32.31 62  A 1 
ATOM 448  N N   . GLY A 0 63  . 59.967   37.063  -49.298  1.00 32.83 63  A 1 
ATOM 449  C CA  . GLY A 0 63  . 60.601   36.212  -50.318  1.00 32.83 63  A 1 
ATOM 450  C C   . GLY A 0 63  . 60.310   34.708  -50.200  1.00 32.83 63  A 1 
ATOM 451  O O   . GLY A 0 63  . 60.456   34.131  -49.131  1.00 32.83 63  A 1 
ATOM 452  N N   . ARG A 0 64  . 60.005   34.071  -51.346  1.00 38.32 64  A 1 
ATOM 453  C CA  . ARG A 0 64  . 59.608   32.650  -51.527  1.00 38.32 64  A 1 
ATOM 454  C C   . ARG A 0 64  . 58.205   32.290  -51.003  1.00 38.32 64  A 1 
ATOM 455  C CB  . ARG A 0 64  . 60.669   31.661  -50.995  1.00 38.32 64  A 1 
ATOM 456  O O   . ARG A 0 64  . 58.057   31.540  -50.048  1.00 38.32 64  A 1 
ATOM 457  C CG  . ARG A 0 64  . 62.106   31.907  -51.468  1.00 38.32 64  A 1 
ATOM 458  C CD  . ARG A 0 64  . 63.002   30.797  -50.903  1.00 38.32 64  A 1 
ATOM 459  N NE  . ARG A 0 64  . 64.434   31.136  -51.010  1.00 38.32 64  A 1 
ATOM 460  N NH1 . ARG A 0 64  . 64.929   30.015  -52.956  1.00 38.32 64  A 1 
ATOM 461  N NH2 . ARG A 0 64  . 66.547   31.072  -51.837  1.00 38.32 64  A 1 
ATOM 462  C CZ  . ARG A 0 64  . 65.290   30.740  -51.934  1.00 38.32 64  A 1 
ATOM 463  N N   . GLN A 0 65  . 57.171   32.755  -51.707  1.00 40.77 65  A 1 
ATOM 464  C CA  . GLN A 0 65  . 55.818   32.186  -51.626  1.00 40.77 65  A 1 
ATOM 465  C C   . GLN A 0 65  . 55.644   31.107  -52.708  1.00 40.77 65  A 1 
ATOM 466  C CB  . GLN A 0 65  . 54.762   33.298  -51.743  1.00 40.77 65  A 1 
ATOM 467  O O   . GLN A 0 65  . 55.035   31.345  -53.746  1.00 40.77 65  A 1 
ATOM 468  C CG  . GLN A 0 65  . 54.721   34.211  -50.511  1.00 40.77 65  A 1 
ATOM 469  C CD  . GLN A 0 65  . 53.750   35.367  -50.722  1.00 40.77 65  A 1 
ATOM 470  N NE2 . GLN A 0 65  . 52.744   35.525  -49.891  1.00 40.77 65  A 1 
ATOM 471  O OE1 . GLN A 0 65  . 53.888   36.158  -51.639  1.00 40.77 65  A 1 
ATOM 472  N N   . ALA A 0 66  . 56.232   29.937  -52.474  1.00 40.57 66  A 1 
ATOM 473  C CA  . ALA A 0 66  . 55.975   28.709  -53.226  1.00 40.57 66  A 1 
ATOM 474  C C   . ALA A 0 66  . 55.605   27.602  -52.225  1.00 40.57 66  A 1 
ATOM 475  C CB  . ALA A 0 66  . 57.211   28.353  -54.065  1.00 40.57 66  A 1 
ATOM 476  O O   . ALA A 0 66  . 55.979   27.712  -51.059  1.00 40.57 66  A 1 
ATOM 477  N N   . GLU A 0 67  . 54.895   26.569  -52.688  1.00 49.43 67  A 1 
ATOM 478  C CA  . GLU A 0 67  . 54.706   25.290  -51.976  1.00 49.43 67  A 1 
ATOM 479  C C   . GLU A 0 67  . 54.116   25.417  -50.552  1.00 49.43 67  A 1 
ATOM 480  C CB  . GLU A 0 67  . 56.031   24.503  -52.007  1.00 49.43 67  A 1 
ATOM 481  O O   . GLU A 0 67  . 54.813   25.324  -49.541  1.00 49.43 67  A 1 
ATOM 482  C CG  . GLU A 0 67  . 56.461   24.111  -53.436  1.00 49.43 67  A 1 
ATOM 483  C CD  . GLU A 0 67  . 57.975   23.867  -53.554  1.00 49.43 67  A 1 
ATOM 484  O OE1 . GLU A 0 67  . 58.533   24.230  -54.618  1.00 49.43 67  A 1 
ATOM 485  O OE2 . GLU A 0 67  . 58.592   23.373  -52.583  1.00 49.43 67  A 1 
ATOM 486  N N   . LYS A 0 68  . 52.787   25.574  -50.462  1.00 51.97 68  A 1 
ATOM 487  C CA  . LYS A 0 68  . 52.020   25.264  -49.242  1.00 51.97 68  A 1 
ATOM 488  C C   . LYS A 0 68  . 50.716   24.546  -49.580  1.00 51.97 68  A 1 
ATOM 489  C CB  . LYS A 0 68  . 51.745   26.514  -48.382  1.00 51.97 68  A 1 
ATOM 490  O O   . LYS A 0 68  . 49.729   25.187  -49.932  1.00 51.97 68  A 1 
ATOM 491  C CG  . LYS A 0 68  . 52.997   26.996  -47.632  1.00 51.97 68  A 1 
ATOM 492  C CD  . LYS A 0 68  . 52.637   27.928  -46.470  1.00 51.97 68  A 1 
ATOM 493  C CE  . LYS A 0 68  . 53.910   28.286  -45.697  1.00 51.97 68  A 1 
ATOM 494  N NZ  . LYS A 0 68  . 53.593   28.970  -44.418  1.00 51.97 68  A 1 
ATOM 495  N N   . ARG A 0 69  . 50.708   23.221  -49.403  1.00 56.50 69  A 1 
ATOM 496  C CA  . ARG A 0 69  . 49.481   22.491  -49.053  1.00 56.50 69  A 1 
ATOM 497  C C   . ARG A 0 69  . 49.030   22.968  -47.676  1.00 56.50 69  A 1 
ATOM 498  C CB  . ARG A 0 69  . 49.718   20.971  -49.012  1.00 56.50 69  A 1 
ATOM 499  O O   . ARG A 0 69  . 49.875   23.216  -46.815  1.00 56.50 69  A 1 
ATOM 500  C CG  . ARG A 0 69  . 50.165   20.412  -50.363  1.00 56.50 69  A 1 
ATOM 501  C CD  . ARG A 0 69  . 50.402   18.899  -50.308  1.00 56.50 69  A 1 
ATOM 502  N NE  . ARG A 0 69  . 50.998   18.485  -51.581  1.00 56.50 69  A 1 
ATOM 503  N NH1 . ARG A 0 69  . 49.655   16.729  -52.230  1.00 56.50 69  A 1 
ATOM 504  N NH2 . ARG A 0 69  . 50.993   17.776  -53.697  1.00 56.50 69  A 1 
ATOM 505  C CZ  . ARG A 0 69  . 50.540   17.652  -52.487  1.00 56.50 69  A 1 
ATOM 506  N N   . VAL A 0 70  . 47.725   23.084  -47.477  1.00 61.36 70  A 1 
ATOM 507  C CA  . VAL A 0 70  . 47.139   23.331  -46.157  1.00 61.36 70  A 1 
ATOM 508  C C   . VAL A 0 70  . 46.094   22.250  -45.941  1.00 61.36 70  A 1 
ATOM 509  C CB  . VAL A 0 70  . 46.552   24.752  -46.037  1.00 61.36 70  A 1 
ATOM 510  O O   . VAL A 0 70  . 45.103   22.219  -46.664  1.00 61.36 70  A 1 
ATOM 511  C CG1 . VAL A 0 70  . 45.953   24.989  -44.645  1.00 61.36 70  A 1 
ATOM 512  C CG2 . VAL A 0 70  . 47.633   25.822  -46.267  1.00 61.36 70  A 1 
ATOM 513  N N   . ALA A 0 71  . 46.373   21.361  -44.994  1.00 66.59 71  A 1 
ATOM 514  C CA  . ALA A 0 71  . 45.383   20.497  -44.369  1.00 66.59 71  A 1 
ATOM 515  C C   . ALA A 0 71  . 45.009   21.117  -43.015  1.00 66.59 71  A 1 
ATOM 516  C CB  . ALA A 0 71  . 45.950   19.080  -44.232  1.00 66.59 71  A 1 
ATOM 517  O O   . ALA A 0 71  . 45.859   21.771  -42.393  1.00 66.59 71  A 1 
ATOM 518  N N   . GLN A 0 72  . 43.762   20.951  -42.594  1.00 74.73 72  A 1 
ATOM 519  C CA  . GLN A 0 72  . 43.292   21.258  -41.248  1.00 74.73 72  A 1 
ATOM 520  C C   . GLN A 0 72  . 42.291   20.165  -40.863  1.00 74.73 72  A 1 
ATOM 521  C CB  . GLN A 0 72  . 42.618   22.653  -41.183  1.00 74.73 72  A 1 
ATOM 522  O O   . GLN A 0 72  . 41.170   20.232  -41.350  1.00 74.73 72  A 1 
ATOM 523  C CG  . GLN A 0 72  . 43.434   23.814  -41.769  1.00 74.73 72  A 1 
ATOM 524  C CD  . GLN A 0 72  . 42.826   25.172  -41.430  1.00 74.73 72  A 1 
ATOM 525  N NE2 . GLN A 0 72  . 43.167   25.728  -40.288  1.00 74.73 72  A 1 
ATOM 526  O OE1 . GLN A 0 72  . 42.062   25.782  -42.170  1.00 74.73 72  A 1 
ATOM 527  N N   . ASP A 0 73  . 42.707   19.217  -40.023  1.00 80.11 73  A 1 
ATOM 528  C CA  . ASP A 0 73  . 41.797   18.331  -39.286  1.00 80.11 73  A 1 
ATOM 529  C C   . ASP A 0 73  . 41.390   18.982  -37.949  1.00 80.11 73  A 1 
ATOM 530  C CB  . ASP A 0 73  . 42.398   16.915  -39.131  1.00 80.11 73  A 1 
ATOM 531  O O   . ASP A 0 73  . 42.048   19.929  -37.474  1.00 80.11 73  A 1 
ATOM 532  C CG  . ASP A 0 73  . 43.731   16.852  -38.365  1.00 80.11 73  A 1 
ATOM 533  O OD1 . ASP A 0 73  . 43.781   17.268  -37.186  1.00 80.11 73  A 1 
ATOM 534  O OD2 . ASP A 0 73  . 44.765   16.495  -38.987  1.00 80.11 73  A 1 
ATOM 535  N N   . TRP A 0 74  . 40.264   18.540  -37.384  1.00 78.74 74  A 1 
ATOM 536  C CA  . TRP A 0 74  . 39.775   18.970  -36.076  1.00 78.74 74  A 1 
ATOM 537  C C   . TRP A 0 74  . 38.748   17.986  -35.490  1.00 78.74 74  A 1 
ATOM 538  C CB  . TRP A 0 74  . 39.168   20.384  -36.186  1.00 78.74 74  A 1 
ATOM 539  O O   . TRP A 0 74  . 37.556   18.111  -35.752  1.00 78.74 74  A 1 
ATOM 540  C CG  . TRP A 0 74  . 38.616   20.932  -34.903  1.00 78.74 74  A 1 
ATOM 541  C CD1 . TRP A 0 74  . 39.354   21.303  -33.834  1.00 78.74 74  A 1 
ATOM 542  C CD2 . TRP A 0 74  . 37.222   20.990  -34.465  1.00 78.74 74  A 1 
ATOM 543  C CE2 . TRP A 0 74  . 37.194   21.452  -33.115  1.00 78.74 74  A 1 
ATOM 544  C CE3 . TRP A 0 74  . 35.987   20.627  -35.038  1.00 78.74 74  A 1 
ATOM 545  N NE1 . TRP A 0 74  . 38.521   21.614  -32.776  1.00 78.74 74  A 1 
ATOM 546  C CH2 . TRP A 0 74  . 34.793   21.220  -32.991  1.00 78.74 74  A 1 
ATOM 547  C CZ2 . TRP A 0 74  . 36.005   21.586  -32.382  1.00 78.74 74  A 1 
ATOM 548  C CZ3 . TRP A 0 74  . 34.791   20.734  -34.309  1.00 78.74 74  A 1 
ATOM 549  N N   . ASP A 0 75  . 39.204   17.085  -34.618  1.00 88.91 75  A 1 
ATOM 550  C CA  . ASP A 0 75  . 38.315   16.235  -33.817  1.00 88.91 75  A 1 
ATOM 551  C C   . ASP A 0 75  . 37.691   17.003  -32.630  1.00 88.91 75  A 1 
ATOM 552  C CB  . ASP A 0 75  . 39.023   14.983  -33.236  1.00 88.91 75  A 1 
ATOM 553  O O   . ASP A 0 75  . 38.374   17.749  -31.906  1.00 88.91 75  A 1 
ATOM 554  C CG  . ASP A 0 75  . 40.241   14.398  -33.969  1.00 88.91 75  A 1 
ATOM 555  O OD1 . ASP A 0 75  . 40.393   14.598  -35.187  1.00 88.91 75  A 1 
ATOM 556  O OD2 . ASP A 0 75  . 41.089   13.807  -33.251  1.00 88.91 75  A 1 
ATOM 557  N N   . ALA A 0 76  . 36.432   16.695  -32.314  1.00 85.99 76  A 1 
ATOM 558  C CA  . ALA A 0 76  . 35.816   16.957  -31.018  1.00 85.99 76  A 1 
ATOM 559  C C   . ALA A 0 76  . 34.960   15.776  -30.531  1.00 85.99 76  A 1 
ATOM 560  C CB  . ALA A 0 76  . 35.014   18.260  -31.079  1.00 85.99 76  A 1 
ATOM 561  O O   . ALA A 0 76  . 34.299   15.082  -31.293  1.00 85.99 76  A 1 
ATOM 562  N N   . TRP A 0 77  . 34.949   15.569  -29.214  1.00 90.93 77  A 1 
ATOM 563  C CA  . TRP A 0 77  . 34.082   14.610  -28.531  1.00 90.93 77  A 1 
ATOM 564  C C   . TRP A 0 77  . 33.714   15.152  -27.151  1.00 90.93 77  A 1 
ATOM 565  C CB  . TRP A 0 77  . 34.772   13.239  -28.422  1.00 90.93 77  A 1 
ATOM 566  O O   . TRP A 0 77  . 34.546   15.785  -26.486  1.00 90.93 77  A 1 
ATOM 567  C CG  . TRP A 0 77  . 34.126   12.301  -27.445  1.00 90.93 77  A 1 
ATOM 568  C CD1 . TRP A 0 77  . 32.933   11.693  -27.624  1.00 90.93 77  A 1 
ATOM 569  C CD2 . TRP A 0 77  . 34.529   11.985  -26.076  1.00 90.93 77  A 1 
ATOM 570  C CE2 . TRP A 0 77  . 33.512   11.182  -25.478  1.00 90.93 77  A 1 
ATOM 571  C CE3 . TRP A 0 77  . 35.627   12.344  -25.261  1.00 90.93 77  A 1 
ATOM 572  N NE1 . TRP A 0 77  . 32.562   11.039  -26.466  1.00 90.93 77  A 1 
ATOM 573  C CH2 . TRP A 0 77  . 34.698   11.112  -23.365  1.00 90.93 77  A 1 
ATOM 574  C CZ2 . TRP A 0 77  . 33.586   10.748  -24.145  1.00 90.93 77  A 1 
ATOM 575  C CZ3 . TRP A 0 77  . 35.715   11.909  -23.922  1.00 90.93 77  A 1 
ATOM 576  N N   . GLY A 0 78  . 32.489   14.883  -26.707  1.00 88.22 78  A 1 
ATOM 577  C CA  . GLY A 0 78  . 32.013   15.263  -25.388  1.00 88.22 78  A 1 
ATOM 578  C C   . GLY A 0 78  . 30.936   14.343  -24.828  1.00 88.22 78  A 1 
ATOM 579  O O   . GLY A 0 78  . 30.381   13.478  -25.508  1.00 88.22 78  A 1 
ATOM 580  N N   . ARG A 0 79  . 30.708   14.532  -23.529  1.00 93.55 79  A 1 
ATOM 581  C CA  . ARG A 0 79  . 29.629   13.936  -22.751  1.00 93.55 79  A 1 
ATOM 582  C C   . ARG A 0 79  . 29.386   14.800  -21.518  1.00 93.55 79  A 1 
ATOM 583  C CB  . ARG A 0 79  . 30.008   12.496  -22.374  1.00 93.55 79  A 1 
ATOM 584  O O   . ARG A 0 79  . 30.365   15.088  -20.818  1.00 93.55 79  A 1 
ATOM 585  C CG  . ARG A 0 79  . 28.922   11.767  -21.572  1.00 93.55 79  A 1 
ATOM 586  C CD  . ARG A 0 79  . 29.341   10.304  -21.416  1.00 93.55 79  A 1 
ATOM 587  N NE  . ARG A 0 79  . 28.230   9.470   -20.945  1.00 93.55 79  A 1 
ATOM 588  N NH1 . ARG A 0 79  . 29.224   8.389   -19.197  1.00 93.55 79  A 1 
ATOM 589  N NH2 . ARG A 0 79  . 27.176   7.811   -19.849  1.00 93.55 79  A 1 
ATOM 590  C CZ  . ARG A 0 79  . 28.223   8.546   -20.015  1.00 93.55 79  A 1 
ATOM 591  N N   . ASP A 0 80  . 28.144   15.177  -21.241  1.00 87.77 80  A 1 
ATOM 592  C CA  . ASP A 0 80  . 27.740   15.658  -19.911  1.00 87.77 80  A 1 
ATOM 593  C C   . ASP A 0 80  . 26.948   14.545  -19.196  1.00 87.77 80  A 1 
ATOM 594  C CB  . ASP A 0 80  . 27.043   17.045  -19.962  1.00 87.77 80  A 1 
ATOM 595  O O   . ASP A 0 80  . 26.576   13.546  -19.810  1.00 87.77 80  A 1 
ATOM 596  C CG  . ASP A 0 80  . 27.354   17.928  -18.726  1.00 87.77 80  A 1 
ATOM 597  O OD1 . ASP A 0 80  . 27.820   17.363  -17.704  1.00 87.77 80  A 1 
ATOM 598  O OD2 . ASP A 0 80  . 27.255   19.182  -18.802  1.00 87.77 80  A 1 
ATOM 599  N N   . GLN A 0 81  . 26.808   14.629  -17.874  1.00 92.62 81  A 1 
ATOM 600  C CA  . GLN A 0 81  . 26.011   13.671  -17.095  1.00 92.62 81  A 1 
ATOM 601  C C   . GLN A 0 81  . 25.462   14.341  -15.833  1.00 92.62 81  A 1 
ATOM 602  C CB  . GLN A 0 81  . 26.815   12.417  -16.687  1.00 92.62 81  A 1 
ATOM 603  O O   . GLN A 0 81  . 26.162   14.402  -14.813  1.00 92.62 81  A 1 
ATOM 604  C CG  . GLN A 0 81  . 27.076   11.386  -17.795  1.00 92.62 81  A 1 
ATOM 605  C CD  . GLN A 0 81  . 27.341   10.012  -17.191  1.00 92.62 81  A 1 
ATOM 606  N NE2 . GLN A 0 81  . 26.380   9.117   -17.182  1.00 92.62 81  A 1 
ATOM 607  O OE1 . GLN A 0 81  . 28.422   9.677   -16.713  1.00 92.62 81  A 1 
ATOM 608  N N   . ASP A 0 82  . 24.209   14.792  -15.874  1.00 90.67 82  A 1 
ATOM 609  C CA  . ASP A 0 82  . 23.541   15.408  -14.725  1.00 90.67 82  A 1 
ATOM 610  C C   . ASP A 0 82  . 22.584   14.416  -14.032  1.00 90.67 82  A 1 
ATOM 611  C CB  . ASP A 0 82  . 22.911   16.776  -15.100  1.00 90.67 82  A 1 
ATOM 612  O O   . ASP A 0 82  . 21.954   13.556  -14.648  1.00 90.67 82  A 1 
ATOM 613  C CG  . ASP A 0 82  . 23.472   17.983  -14.308  1.00 90.67 82  A 1 
ATOM 614  O OD1 . ASP A 0 82  . 24.100   17.771  -13.238  1.00 90.67 82  A 1 
ATOM 615  O OD2 . ASP A 0 82  . 23.187   19.150  -14.671  1.00 90.67 82  A 1 
ATOM 616  N N   . LEU A 0 83  . 22.501   14.495  -12.699  1.00 93.85 83  A 1 
ATOM 617  C CA  . LEU A 0 83  . 21.669   13.608  -11.874  1.00 93.85 83  A 1 
ATOM 618  C C   . LEU A 0 83  . 21.055   14.385  -10.709  1.00 93.85 83  A 1 
ATOM 619  C CB  . LEU A 0 83  . 22.502   12.400  -11.392  1.00 93.85 83  A 1 
ATOM 620  O O   . LEU A 0 83  . 21.747   14.782  -9.766   1.00 93.85 83  A 1 
ATOM 621  C CG  . LEU A 0 83  . 21.774   11.445  -10.419  1.00 93.85 83  A 1 
ATOM 622  C CD1 . LEU A 0 83  . 20.569   10.737  -11.036  1.00 93.85 83  A 1 
ATOM 623  C CD2 . LEU A 0 83  . 22.737   10.361  -9.928   1.00 93.85 83  A 1 
ATOM 624  N N   . ALA A 0 84  . 19.733   14.538  -10.731  1.00 94.53 84  A 1 
ATOM 625  C CA  . ALA A 0 84  . 18.965   15.167  -9.664   1.00 94.53 84  A 1 
ATOM 626  C C   . ALA A 0 84  . 18.072   14.141  -8.958   1.00 94.53 84  A 1 
ATOM 627  C CB  . ALA A 0 84  . 18.171   16.345  -10.239  1.00 94.53 84  A 1 
ATOM 628  O O   . ALA A 0 84  . 17.295   13.432  -9.592   1.00 94.53 84  A 1 
ATOM 629  N N   . ILE A 0 85  . 18.151   14.093  -7.627   1.00 95.79 85  A 1 
ATOM 630  C CA  . ILE A 0 85  . 17.268   13.279  -6.786   1.00 95.79 85  A 1 
ATOM 631  C C   . ILE A 0 85  . 16.694   14.169  -5.684   1.00 95.79 85  A 1 
ATOM 632  C CB  . ILE A 0 85  . 17.990   12.032  -6.216   1.00 95.79 85  A 1 
ATOM 633  O O   . ILE A 0 85  . 17.450   14.729  -4.887   1.00 95.79 85  A 1 
ATOM 634  C CG1 . ILE A 0 85  . 18.668   11.215  -7.346   1.00 95.79 85  A 1 
ATOM 635  C CG2 . ILE A 0 85  . 16.985   11.183  -5.409   1.00 95.79 85  A 1 
ATOM 636  C CD1 . ILE A 0 85  . 19.330   9.904   -6.902   1.00 95.79 85  A 1 
ATOM 637  N N   . ASP A 0 86  . 15.368   14.272  -5.623   1.00 94.10 86  A 1 
ATOM 638  C CA  . ASP A 0 86  . 14.640   14.778  -4.457   1.00 94.10 86  A 1 
ATOM 639  C C   . ASP A 0 86  . 13.893   13.601  -3.821   1.00 94.10 86  A 1 
ATOM 640  C CB  . ASP A 0 86  . 13.715   15.952  -4.840   1.00 94.10 86  A 1 
ATOM 641  O O   . ASP A 0 86  . 13.191   12.856  -4.504   1.00 94.10 86  A 1 
ATOM 642  C CG  . ASP A 0 86  . 13.244   16.788  -3.635   1.00 94.10 86  A 1 
ATOM 643  O OD1 . ASP A 0 86  . 13.578   16.431  -2.479   1.00 94.10 86  A 1 
ATOM 644  O OD2 . ASP A 0 86  . 12.593   17.833  -3.866   1.00 94.10 86  A 1 
ATOM 645  N N   . GLU A 0 87  . 14.072   13.384  -2.522   1.00 94.53 87  A 1 
ATOM 646  C CA  . GLU A 0 87  . 13.431   12.291  -1.793   1.00 94.53 87  A 1 
ATOM 647  C C   . GLU A 0 87  . 12.984   12.776  -0.415   1.00 94.53 87  A 1 
ATOM 648  C CB  . GLU A 0 87  . 14.334   11.044  -1.722   1.00 94.53 87  A 1 
ATOM 649  O O   . GLU A 0 87  . 13.752   13.342  0.368    1.00 94.53 87  A 1 
ATOM 650  C CG  . GLU A 0 87  . 13.596   9.863   -1.066   1.00 94.53 87  A 1 
ATOM 651  C CD  . GLU A 0 87  . 14.362   8.535   -1.169   1.00 94.53 87  A 1 
ATOM 652  O OE1 . GLU A 0 87  . 13.747   7.548   -1.646   1.00 94.53 87  A 1 
ATOM 653  O OE2 . GLU A 0 87  . 15.526   8.482   -0.718   1.00 94.53 87  A 1 
ATOM 654  N N   . SER A 0 88  . 11.711   12.542  -0.113   1.00 92.02 88  A 1 
ATOM 655  C CA  . SER A 0 88  . 11.055   13.023  1.093    1.00 92.02 88  A 1 
ATOM 656  C C   . SER A 0 88  . 10.215   11.927  1.742    1.00 92.02 88  A 1 
ATOM 657  C CB  . SER A 0 88  . 10.236   14.279  0.782    1.00 92.02 88  A 1 
ATOM 658  O O   . SER A 0 88  . 9.567    11.116  1.080    1.00 92.02 88  A 1 
ATOM 659  O OG  . SER A 0 88  . 9.115    13.980  -0.019   1.00 92.02 88  A 1 
ATOM 660  N N   . TYR A 0 89  . 10.228   11.917  3.072    1.00 93.05 89  A 1 
ATOM 661  C CA  . TYR A 0 89  . 9.454    10.998  3.896    1.00 93.05 89  A 1 
ATOM 662  C C   . TYR A 0 89  . 8.901    11.742  5.112    1.00 93.05 89  A 1 
ATOM 663  C CB  . TYR A 0 89  . 10.332   9.806   4.293    1.00 93.05 89  A 1 
ATOM 664  O O   . TYR A 0 89  . 9.631    12.459  5.805    1.00 93.05 89  A 1 
ATOM 665  C CG  . TYR A 0 89  . 9.718    8.912   5.352    1.00 93.05 89  A 1 
ATOM 666  C CD1 . TYR A 0 89  . 10.161   9.013   6.684    1.00 93.05 89  A 1 
ATOM 667  C CD2 . TYR A 0 89  . 8.699    8.000   5.014    1.00 93.05 89  A 1 
ATOM 668  C CE1 . TYR A 0 89  . 9.619    8.174   7.674    1.00 93.05 89  A 1 
ATOM 669  C CE2 . TYR A 0 89  . 8.147    7.162   6.004    1.00 93.05 89  A 1 
ATOM 670  O OH  . TYR A 0 89  . 8.154    6.396   8.288    1.00 93.05 89  A 1 
ATOM 671  C CZ  . TYR A 0 89  . 8.622    7.236   7.329    1.00 93.05 89  A 1 
ATOM 672  N N   . GLY A 0 90  . 7.607    11.577  5.379    1.00 85.39 90  A 1 
ATOM 673  C CA  . GLY A 0 90  . 6.898    12.238  6.471    1.00 85.39 90  A 1 
ATOM 674  C C   . GLY A 0 90  . 5.974    11.273  7.204    1.00 85.39 90  A 1 
ATOM 675  O O   . GLY A 0 90  . 5.245    10.516  6.578    1.00 85.39 90  A 1 
ATOM 676  N N   . LYS A 0 91  . 5.974    11.314  8.541    1.00 87.29 91  A 1 
ATOM 677  C CA  . LYS A 0 91  . 5.132    10.450  9.382    1.00 87.29 91  A 1 
ATOM 678  C C   . LYS A 0 91  . 4.547    11.217  10.565   1.00 87.29 91  A 1 
ATOM 679  C CB  . LYS A 0 91  . 5.949    9.217   9.798    1.00 87.29 91  A 1 
ATOM 680  O O   . LYS A 0 91  . 5.273    11.908  11.278   1.00 87.29 91  A 1 
ATOM 681  C CG  . LYS A 0 91  . 5.134    8.217   10.635   1.00 87.29 91  A 1 
ATOM 682  C CD  . LYS A 0 91  . 5.726    6.806   10.519   1.00 87.29 91  A 1 
ATOM 683  C CE  . LYS A 0 91  . 4.810    5.766   11.170   1.00 87.29 91  A 1 
ATOM 684  N NZ  . LYS A 0 91  . 4.960    4.446   10.516   1.00 87.29 91  A 1 
ATOM 685  N N   . THR A 0 92  . 3.238    11.091  10.771   1.00 80.27 92  A 1 
ATOM 686  C CA  . THR A 0 92  . 2.455    11.762  11.824   1.00 80.27 92  A 1 
ATOM 687  C C   . THR A 0 92  . 1.522    10.757  12.513   1.00 80.27 92  A 1 
ATOM 688  C CB  . THR A 0 92  . 1.641    12.923  11.226   1.00 80.27 92  A 1 
ATOM 689  O O   . THR A 0 92  . 0.940    9.915   11.841   1.00 80.27 92  A 1 
ATOM 690  C CG2 . THR A 0 92  . 0.896    13.748  12.276   1.00 80.27 92  A 1 
ATOM 691  O OG1 . THR A 0 92  . 2.491    13.828  10.559   1.00 80.27 92  A 1 
ATOM 692  N N   . HIS A 0 93  . 1.379    10.854  13.841   1.00 70.79 93  A 1 
ATOM 693  C CA  . HIS A 0 93  . 0.608    9.941   14.710   1.00 70.79 93  A 1 
ATOM 694  C C   . HIS A 0 93  . 0.012    10.728  15.900   1.00 70.79 93  A 1 
ATOM 695  C CB  . HIS A 0 93  . 1.570    8.849   15.207   1.00 70.79 93  A 1 
ATOM 696  O O   . HIS A 0 93  . 0.756    11.484  16.538   1.00 70.79 93  A 1 
ATOM 697  C CG  . HIS A 0 93  . 0.997    7.995   16.306   1.00 70.79 93  A 1 
ATOM 698  C CD2 . HIS A 0 93  . 1.164    8.156   17.654   1.00 70.79 93  A 1 
ATOM 699  N ND1 . HIS A 0 93  . 0.109    6.967   16.142   1.00 70.79 93  A 1 
ATOM 700  C CE1 . HIS A 0 93  . -0.274   6.530   17.345   1.00 70.79 93  A 1 
ATOM 701  N NE2 . HIS A 0 93  . 0.352    7.224   18.313   1.00 70.79 93  A 1 
ATOM 702  N N   . ALA A 0 94  . -1.308   10.663  16.164   1.00 52.02 94  A 1 
ATOM 703  C CA  . ALA A 0 94  . -1.988   11.832  16.751   1.00 52.02 94  A 1 
ATOM 704  C C   . ALA A 0 94  . -3.431   11.682  17.349   1.00 52.02 94  A 1 
ATOM 705  C CB  . ALA A 0 94  . -1.975   12.889  15.622   1.00 52.02 94  A 1 
ATOM 706  O O   . ALA A 0 94  . -4.335   12.358  16.851   1.00 52.02 94  A 1 
ATOM 707  N N   . LYS A 0 95  . -3.661   10.958  18.477   1.00 59.39 95  A 1 
ATOM 708  C CA  . LYS A 0 95  . -4.541   11.366  19.642   1.00 59.39 95  A 1 
ATOM 709  C C   . LYS A 0 95  . -4.912   10.244  20.633   1.00 59.39 95  A 1 
ATOM 710  C CB  . LYS A 0 95  . -5.921   11.903  19.192   1.00 59.39 95  A 1 
ATOM 711  O O   . LYS A 0 95  . -5.289   9.148   20.236   1.00 59.39 95  A 1 
ATOM 712  C CG  . LYS A 0 95  . -6.958   12.305  20.259   1.00 59.39 95  A 1 
ATOM 713  C CD  . LYS A 0 95  . -8.140   13.151  19.788   1.00 59.39 95  A 1 
ATOM 714  C CE  . LYS A 0 95  . -7.670   14.565  19.457   1.00 59.39 95  A 1 
ATOM 715  N NZ  . LYS A 0 95  . -8.775   15.400  18.954   1.00 59.39 95  A 1 
ATOM 716  N N   . SER A 0 96  . -5.129   10.658  21.886   1.00 50.85 96  A 1 
ATOM 717  C CA  . SER A 0 96  . -6.285   10.228  22.701   1.00 50.85 96  A 1 
ATOM 718  C C   . SER A 0 96  . -7.009   11.433  23.338   1.00 50.85 96  A 1 
ATOM 719  C CB  . SER A 0 96  . -5.827   9.259   23.790   1.00 50.85 96  A 1 
ATOM 720  O O   . SER A 0 96  . -6.346   12.324  23.871   1.00 50.85 96  A 1 
ATOM 721  O OG  . SER A 0 96  . -4.835   9.875   24.591   1.00 50.85 96  A 1 
ATOM 722  N N   . TYR A 0 97  . -8.345   11.457  23.318   1.00 62.98 97  A 1 
ATOM 723  C CA  . TYR A 0 97  . -9.190   12.159  24.295   1.00 62.98 97  A 1 
ATOM 724  C C   . TYR A 0 97  . -10.023  11.125  25.049   1.00 62.98 97  A 1 
ATOM 725  C CB  . TYR A 0 97  . -10.129  13.201  23.647   1.00 62.98 97  A 1 
ATOM 726  O O   . TYR A 0 97  . -10.483  10.157  24.444   1.00 62.98 97  A 1 
ATOM 727  C CG  . TYR A 0 97  . -9.506   14.467  23.078   1.00 62.98 97  A 1 
ATOM 728  C CD1 . TYR A 0 97  . -8.253   14.918  23.531   1.00 62.98 97  A 1 
ATOM 729  C CD2 . TYR A 0 97  . -10.216  15.236  22.130   1.00 62.98 97  A 1 
ATOM 730  C CE1 . TYR A 0 97  . -7.662   16.056  22.971   1.00 62.98 97  A 1 
ATOM 731  C CE2 . TYR A 0 97  . -9.641   16.409  21.593   1.00 62.98 97  A 1 
ATOM 732  O OH  . TYR A 0 97  . -7.682   17.799  21.350   1.00 62.98 97  A 1 
ATOM 733  C CZ  . TYR A 0 97  . -8.334   16.786  21.976   1.00 62.98 97  A 1 
ATOM 734  N N   . ALA A 0 98  . -10.200  11.367  26.343   1.00 60.55 98  A 1 
ATOM 735  C CA  . ALA A 0 98  . -11.103  10.658  27.232   1.00 60.55 98  A 1 
ATOM 736  C C   . ALA A 0 98  . -11.712  11.684  28.201   1.00 60.55 98  A 1 
ATOM 737  C CB  . ALA A 0 98  . -10.341  9.551   27.971   1.00 60.55 98  A 1 
ATOM 738  O O   . ALA A 0 98  . -11.029  12.642  28.585   1.00 60.55 98  A 1 
ATOM 739  N N   . ALA A 0 99  . -12.973  11.487  28.557   1.00 76.09 99  A 1 
ATOM 740  C CA  . ALA A 0 99  . -13.692  12.179  29.615   1.00 76.09 99  A 1 
ATOM 741  C C   . ALA A 0 99  . -14.575  11.152  30.331   1.00 76.09 99  A 1 
ATOM 742  C CB  . ALA A 0 99  . -14.518  13.323  29.015   1.00 76.09 99  A 1 
ATOM 743  O O   . ALA A 0 99  . -15.075  10.232  29.686   1.00 76.09 99  A 1 
ATOM 744  N N   . GLU A 0 100 . -14.723  11.315  31.641   1.00 75.50 100 A 1 
ATOM 745  C CA  . GLU A 0 100 . -15.479  10.443  32.541   1.00 75.50 100 A 1 
ATOM 746  C C   . GLU A 0 100 . -16.201  11.360  33.544   1.00 75.50 100 A 1 
ATOM 747  C CB  . GLU A 0 100 . -14.511  9.474   33.264   1.00 75.50 100 A 1 
ATOM 748  O O   . GLU A 0 100 . -15.555  12.238  34.131   1.00 75.50 100 A 1 
ATOM 749  C CG  . GLU A 0 100 . -13.913  8.381   32.349   1.00 75.50 100 A 1 
ATOM 750  C CD  . GLU A 0 100 . -12.647  7.691   32.902   1.00 75.50 100 A 1 
ATOM 751  O OE1 . GLU A 0 100 . -11.905  7.107   32.072   1.00 75.50 100 A 1 
ATOM 752  O OE2 . GLU A 0 100 . -12.356  7.796   34.116   1.00 75.50 100 A 1 
ATOM 753  N N   . SER A 0 101 . -17.510  11.180  33.719   1.00 79.68 101 A 1 
ATOM 754  C CA  . SER A 0 101 . -18.334  11.811  34.762   1.00 79.68 101 A 1 
ATOM 755  C C   . SER A 0 101 . -18.938  10.734  35.661   1.00 79.68 101 A 1 
ATOM 756  C CB  . SER A 0 101 . -19.451  12.737  34.224   1.00 79.68 101 A 1 
ATOM 757  O O   . SER A 0 101 . -19.242  9.630   35.212   1.00 79.68 101 A 1 
ATOM 758  O OG  . SER A 0 101 . -19.649  12.669  32.827   1.00 79.68 101 A 1 
ATOM 759  N N   . TYR A 0 102 . -19.104  11.065  36.939   1.00 78.67 102 A 1 
ATOM 760  C CA  . TYR A 0 102 . -19.924  10.303  37.872   1.00 78.67 102 A 1 
ATOM 761  C C   . TYR A 0 102 . -20.605  11.284  38.815   1.00 78.67 102 A 1 
ATOM 762  C CB  . TYR A 0 102 . -19.095  9.289   38.669   1.00 78.67 102 A 1 
ATOM 763  O O   . TYR A 0 102 . -19.924  11.917  39.628   1.00 78.67 102 A 1 
ATOM 764  C CG  . TYR A 0 102 . -19.895  8.596   39.763   1.00 78.67 102 A 1 
ATOM 765  C CD1 . TYR A 0 102 . -19.515  8.697   41.118   1.00 78.67 102 A 1 
ATOM 766  C CD2 . TYR A 0 102 . -21.056  7.879   39.423   1.00 78.67 102 A 1 
ATOM 767  C CE1 . TYR A 0 102 . -20.250  8.019   42.115   1.00 78.67 102 A 1 
ATOM 768  C CE2 . TYR A 0 102 . -21.784  7.198   40.413   1.00 78.67 102 A 1 
ATOM 769  O OH  . TYR A 0 102 . -22.029  6.499   42.685   1.00 78.67 102 A 1 
ATOM 770  C CZ  . TYR A 0 102 . -21.367  7.234   41.754   1.00 78.67 102 A 1 
ATOM 771  N N   . ASP A 0 103 . -21.924  11.385  38.699   1.00 85.40 103 A 1 
ATOM 772  C CA  . ASP A 0 103 . -22.747  12.252  39.530   1.00 85.40 103 A 1 
ATOM 773  C C   . ASP A 0 103 . -23.709  11.388  40.359   1.00 85.40 103 A 1 
ATOM 774  C CB  . ASP A 0 103 . -23.475  13.293  38.655   1.00 85.40 103 A 1 
ATOM 775  O O   . ASP A 0 103 . -24.449  10.569  39.817   1.00 85.40 103 A 1 
ATOM 776  C CG  . ASP A 0 103 . -22.542  14.342  38.018   1.00 85.40 103 A 1 
ATOM 777  O OD1 . ASP A 0 103 . -21.552  14.746  38.676   1.00 85.40 103 A 1 
ATOM 778  O OD2 . ASP A 0 103 . -22.847  14.811  36.899   1.00 85.40 103 A 1 
ATOM 779  N N   . GLU A 0 104 . -23.709  11.580  41.681   1.00 84.33 104 A 1 
ATOM 780  C CA  . GLU A 0 104 . -24.772  11.100  42.575   1.00 84.33 104 A 1 
ATOM 781  C C   . GLU A 0 104 . -25.651  12.280  42.980   1.00 84.33 104 A 1 
ATOM 782  C CB  . GLU A 0 104 . -24.235  10.434  43.856   1.00 84.33 104 A 1 
ATOM 783  O O   . GLU A 0 104 . -25.139  13.341  43.353   1.00 84.33 104 A 1 
ATOM 784  C CG  . GLU A 0 104 . -23.424  9.163   43.593   1.00 84.33 104 A 1 
ATOM 785  C CD  . GLU A 0 104 . -23.205  8.294   44.847   1.00 84.33 104 A 1 
ATOM 786  O OE1 . GLU A 0 104 . -22.078  7.749   44.986   1.00 84.33 104 A 1 
ATOM 787  O OE2 . GLU A 0 104 . -24.167  8.085   45.626   1.00 84.33 104 A 1 
ATOM 788  N N   . TRP A 0 105 . -26.966  12.087  42.970   1.00 84.95 105 A 1 
ATOM 789  C CA  . TRP A 0 105 . -27.926  13.092  43.410   1.00 84.95 105 A 1 
ATOM 790  C C   . TRP A 0 105 . -28.993  12.478  44.319   1.00 84.95 105 A 1 
ATOM 791  C CB  . TRP A 0 105 . -28.501  13.835  42.198   1.00 84.95 105 A 1 
ATOM 792  O O   . TRP A 0 105 . -29.478  11.376  44.090   1.00 84.95 105 A 1 
ATOM 793  C CG  . TRP A 0 105 . -29.106  12.994  41.114   1.00 84.95 105 A 1 
ATOM 794  C CD1 . TRP A 0 105 . -28.442  12.473  40.055   1.00 84.95 105 A 1 
ATOM 795  C CD2 . TRP A 0 105 . -30.493  12.564  40.964   1.00 84.95 105 A 1 
ATOM 796  C CE2 . TRP A 0 105 . -30.604  11.809  39.757   1.00 84.95 105 A 1 
ATOM 797  C CE3 . TRP A 0 105 . -31.668  12.727  41.732   1.00 84.95 105 A 1 
ATOM 798  N NE1 . TRP A 0 105 . -29.322  11.777  39.250   1.00 84.95 105 A 1 
ATOM 799  C CH2 . TRP A 0 105 . -32.968  11.429  40.119   1.00 84.95 105 A 1 
ATOM 800  C CZ2 . TRP A 0 105 . -31.819  11.254  39.328   1.00 84.95 105 A 1 
ATOM 801  C CZ3 . TRP A 0 105 . -32.889  12.166  41.314   1.00 84.95 105 A 1 
ATOM 802  N N   . ASP A 0 106 . -29.336  13.210  45.377   1.00 83.84 106 A 1 
ATOM 803  C CA  . ASP A 0 106 . -30.310  12.833  46.400   1.00 83.84 106 A 1 
ATOM 804  C C   . ASP A 0 106 . -31.171  14.063  46.710   1.00 83.84 106 A 1 
ATOM 805  C CB  . ASP A 0 106 . -29.560  12.331  47.653   1.00 83.84 106 A 1 
ATOM 806  O O   . ASP A 0 106 . -30.650  15.089  47.154   1.00 83.84 106 A 1 
ATOM 807  C CG  . ASP A 0 106 . -30.484  11.905  48.801   1.00 83.84 106 A 1 
ATOM 808  O OD1 . ASP A 0 106 . -31.694  11.690  48.577   1.00 83.84 106 A 1 
ATOM 809  O OD2 . ASP A 0 106 . -30.010  11.730  49.952   1.00 83.84 106 A 1 
ATOM 810  N N   . ASN A 0 107 . -32.472  13.973  46.446   1.00 82.06 107 A 1 
ATOM 811  C CA  . ASN A 0 107 . -33.457  14.998  46.763   1.00 82.06 107 A 1 
ATOM 812  C C   . ASN A 0 107 . -34.508  14.415  47.707   1.00 82.06 107 A 1 
ATOM 813  C CB  . ASN A 0 107 . -34.084  15.537  45.470   1.00 82.06 107 A 1 
ATOM 814  O O   . ASN A 0 107 . -35.184  13.449  47.357   1.00 82.06 107 A 1 
ATOM 815  C CG  . ASN A 0 107 . -35.032  16.682  45.775   1.00 82.06 107 A 1 
ATOM 816  N ND2 . ASN A 0 107 . -36.320  16.439  45.855   1.00 82.06 107 A 1 
ATOM 817  O OD1 . ASN A 0 107 . -34.603  17.801  45.993   1.00 82.06 107 A 1 
ATOM 818  N N   . LYS A 0 108 . -34.667  15.031  48.879   1.00 78.90 108 A 1 
ATOM 819  C CA  . LYS A 0 108 . -35.674  14.669  49.879   1.00 78.90 108 A 1 
ATOM 820  C C   . LYS A 0 108 . -36.543  15.881  50.176   1.00 78.90 108 A 1 
ATOM 821  C CB  . LYS A 0 108 . -34.996  14.150  51.158   1.00 78.90 108 A 1 
ATOM 822  O O   . LYS A 0 108 . -36.011  16.872  50.675   1.00 78.90 108 A 1 
ATOM 823  C CG  . LYS A 0 108 . -34.365  12.771  50.939   1.00 78.90 108 A 1 
ATOM 824  C CD  . LYS A 0 108 . -33.590  12.306  52.179   1.00 78.90 108 A 1 
ATOM 825  C CE  . LYS A 0 108 . -33.187  10.834  52.043   1.00 78.90 108 A 1 
ATOM 826  N NZ  . LYS A 0 108 . -32.287  10.600  50.889   1.00 78.90 108 A 1 
ATOM 827  N N   . ASP A 0 109 . -37.839  15.771  49.904   1.00 71.78 109 A 1 
ATOM 828  C CA  . ASP A 0 109 . -38.855  16.639  50.499   1.00 71.78 109 A 1 
ATOM 829  C C   . ASP A 0 109 . -39.505  15.886  51.664   1.00 71.78 109 A 1 
ATOM 830  C CB  . ASP A 0 109 . -39.861  17.187  49.465   1.00 71.78 109 A 1 
ATOM 831  O O   . ASP A 0 109 . -39.861  14.710  51.581   1.00 71.78 109 A 1 
ATOM 832  C CG  . ASP A 0 109 . -39.589  18.660  49.104   1.00 71.78 109 A 1 
ATOM 833  O OD1 . ASP A 0 109 . -39.255  19.450  50.021   1.00 71.78 109 A 1 
ATOM 834  O OD2 . ASP A 0 109 . -39.639  18.989  47.894   1.00 71.78 109 A 1 
ATOM 835  N N   . ASP A 0 110 . -39.526  16.552  52.811   1.00 74.52 110 A 1 
ATOM 836  C CA  . ASP A 0 110 . -39.731  15.949  54.130   1.00 74.52 110 A 1 
ATOM 837  C C   . ASP A 0 110 . -40.657  16.868  54.954   1.00 74.52 110 A 1 
ATOM 838  C CB  . ASP A 0 110 . -38.333  15.693  54.753   1.00 74.52 110 A 1 
ATOM 839  O O   . ASP A 0 110 . -40.502  17.026  56.176   1.00 74.52 110 A 1 
ATOM 840  C CG  . ASP A 0 110 . -38.204  14.502  55.718   1.00 74.52 110 A 1 
ATOM 841  O OD1 . ASP A 0 110 . -39.224  14.046  56.298   1.00 74.52 110 A 1 
ATOM 842  O OD2 . ASP A 0 110 . -37.046  14.098  55.979   1.00 74.52 110 A 1 
ATOM 843  N N   . ASP A 0 111 . -41.579  17.563  54.280   1.00 73.59 111 A 1 
ATOM 844  C CA  . ASP A 0 111 . -42.469  18.556  54.865   1.00 73.59 111 A 1 
ATOM 845  C C   . ASP A 0 111 . -43.681  17.958  55.600   1.00 73.59 111 A 1 
ATOM 846  C CB  . ASP A 0 111 . -42.749  19.753  53.930   1.00 73.59 111 A 1 
ATOM 847  O O   . ASP A 0 111 . -43.937  16.749  55.637   1.00 73.59 111 A 1 
ATOM 848  C CG  . ASP A 0 111 . -43.244  19.476  52.506   1.00 73.59 111 A 1 
ATOM 849  O OD1 . ASP A 0 111 . -42.716  18.527  51.892   1.00 73.59 111 A 1 
ATOM 850  O OD2 . ASP A 0 111 . -44.034  20.331  52.038   1.00 73.59 111 A 1 
ATOM 851  N N   . LYS A 0 112 . -44.245  18.803  56.475   1.00 64.19 112 A 1 
ATOM 852  C CA  . LYS A 0 112 . -45.155  18.410  57.565   1.00 64.19 112 A 1 
ATOM 853  C C   . LYS A 0 112 . -46.087  19.566  57.888   1.00 64.19 112 A 1 
ATOM 854  C CB  . LYS A 0 112 . -44.373  17.946  58.824   1.00 64.19 112 A 1 
ATOM 855  O O   . LYS A 0 112 . -45.740  20.468  58.657   1.00 64.19 112 A 1 
ATOM 856  C CG  . LYS A 0 112 . -43.519  16.713  58.501   1.00 64.19 112 A 1 
ATOM 857  C CD  . LYS A 0 112 . -42.664  16.071  59.591   1.00 64.19 112 A 1 
ATOM 858  C CE  . LYS A 0 112 . -41.934  14.822  59.026   1.00 64.19 112 A 1 
ATOM 859  N NZ  . LYS A 0 112 . -41.399  14.987  57.639   1.00 64.19 112 A 1 
ATOM 860  N N   . TRP A 0 113 . -47.297  19.525  57.344   1.00 65.81 113 A 1 
ATOM 861  C CA  . TRP A 0 113 . -48.339  20.515  57.602   1.00 65.81 113 A 1 
ATOM 862  C C   . TRP A 0 113 . -49.355  20.031  58.648   1.00 65.81 113 A 1 
ATOM 863  C CB  . TRP A 0 113 . -48.972  20.962  56.281   1.00 65.81 113 A 1 
ATOM 864  O O   . TRP A 0 113 . -49.820  18.891  58.666   1.00 65.81 113 A 1 
ATOM 865  C CG  . TRP A 0 113 . -49.302  19.866  55.321   1.00 65.81 113 A 1 
ATOM 866  C CD1 . TRP A 0 113 . -48.457  19.378  54.388   1.00 65.81 113 A 1 
ATOM 867  C CD2 . TRP A 0 113 . -50.539  19.102  55.164   1.00 65.81 113 A 1 
ATOM 868  C CE2 . TRP A 0 113 . -50.365  18.171  54.095   1.00 65.81 113 A 1 
ATOM 869  C CE3 . TRP A 0 113 . -51.794  19.108  55.816   1.00 65.81 113 A 1 
ATOM 870  N NE1 . TRP A 0 113 . -49.074  18.381  53.674   1.00 65.81 113 A 1 
ATOM 871  C CH2 . TRP A 0 113 . -52.626  17.343  54.341   1.00 65.81 113 A 1 
ATOM 872  C CZ2 . TRP A 0 113 . -51.384  17.302  53.684   1.00 65.81 113 A 1 
ATOM 873  C CZ3 . TRP A 0 113 . -52.828  18.240  55.408   1.00 65.81 113 A 1 
ATOM 874  N N   . GLY A 0 114 . -49.726  20.932  59.560   1.00 56.40 114 A 1 
ATOM 875  C CA  . GLY A 0 114 . -50.655  20.644  60.653   1.00 56.40 114 A 1 
ATOM 876  C C   . GLY A 0 114 . -51.530  21.846  60.989   1.00 56.40 114 A 1 
ATOM 877  O O   . GLY A 0 114 . -51.067  22.987  61.005   1.00 56.40 114 A 1 
ATOM 878  N N   . ALA A 0 115 . -52.808  21.594  61.272   1.00 51.34 115 A 1 
ATOM 879  C CA  . ALA A 0 115 . -53.760  22.643  61.625   1.00 51.34 115 A 1 
ATOM 880  C C   . ALA A 0 115 . -53.455  23.263  63.006   1.00 51.34 115 A 1 
ATOM 881  C CB  . ALA A 0 115 . -55.179  22.070  61.539   1.00 51.34 115 A 1 
ATOM 882  O O   . ALA A 0 115 . -53.041  22.572  63.942   1.00 51.34 115 A 1 
ATOM 883  N N   . GLN A 0 116 . -53.697  24.572  63.150   1.00 49.20 116 A 1 
ATOM 884  C CA  . GLN A 0 116 . -53.478  25.303  64.406   1.00 49.20 116 A 1 
ATOM 885  C C   . GLN A 0 116 . -54.313  24.724  65.565   1.00 49.20 116 A 1 
ATOM 886  C CB  . GLN A 0 116 . -53.817  26.794  64.234   1.00 49.20 116 A 1 
ATOM 887  O O   . GLN A 0 116 . -55.502  24.454  65.408   1.00 49.20 116 A 1 
ATOM 888  C CG  . GLN A 0 116 . -52.873  27.550  63.287   1.00 49.20 116 A 1 
ATOM 889  C CD  . GLN A 0 116 . -53.269  29.020  63.190   1.00 49.20 116 A 1 
ATOM 890  N NE2 . GLN A 0 116 . -52.782  29.878  64.061   1.00 49.20 116 A 1 
ATOM 891  O OE1 . GLN A 0 116 . -54.059  29.428  62.360   1.00 49.20 116 A 1 
ATOM 892  N N   . ALA A 0 117 . -53.709  24.602  66.752   1.00 47.87 117 A 1 
ATOM 893  C CA  . ALA A 0 117 . -54.333  24.026  67.947   1.00 47.87 117 A 1 
ATOM 894  C C   . ALA A 0 117 . -54.196  24.939  69.181   1.00 47.87 117 A 1 
ATOM 895  C CB  . ALA A 0 117 . -53.727  22.639  68.188   1.00 47.87 117 A 1 
ATOM 896  O O   . ALA A 0 117 . -53.260  25.733  69.275   1.00 47.87 117 A 1 
ATOM 897  N N   . TRP A 0 118 . -55.139  24.831  70.125   1.00 42.09 118 A 1 
ATOM 898  C CA  . TRP A 0 118 . -55.229  25.662  71.335   1.00 42.09 118 A 1 
ATOM 899  C C   . TRP A 0 118 . -55.267  24.791  72.609   1.00 42.09 118 A 1 
ATOM 900  C CB  . TRP A 0 118 . -56.503  26.538  71.286   1.00 42.09 118 A 1 
ATOM 901  O O   . TRP A 0 118 . -56.190  24.003  72.771   1.00 42.09 118 A 1 
ATOM 902  C CG  . TRP A 0 118 . -56.561  27.748  70.387   1.00 42.09 118 A 1 
ATOM 903  C CD1 . TRP A 0 118 . -56.087  27.854  69.123   1.00 42.09 118 A 1 
ATOM 904  C CD2 . TRP A 0 118 . -57.210  29.035  70.661   1.00 42.09 118 A 1 
ATOM 905  C CE2 . TRP A 0 118 . -57.077  29.873  69.512   1.00 42.09 118 A 1 
ATOM 906  C CE3 . TRP A 0 118 . -57.915  29.576  71.761   1.00 42.09 118 A 1 
ATOM 907  N NE1 . TRP A 0 118 . -56.380  29.102  68.609   1.00 42.09 118 A 1 
ATOM 908  C CH2 . TRP A 0 118 . -58.296  31.678  70.570   1.00 42.09 118 A 1 
ATOM 909  C CZ2 . TRP A 0 118 . -57.605  31.172  69.456   1.00 42.09 118 A 1 
ATOM 910  C CZ3 . TRP A 0 118 . -58.450  30.880  71.718   1.00 42.09 118 A 1 
ATOM 911  N N   . GLY A 0 119 . -54.301  25.002  73.515   1.00 39.22 119 A 1 
ATOM 912  C CA  . GLY A 0 119 . -54.409  24.879  74.984   1.00 39.22 119 A 1 
ATOM 913  C C   . GLY A 0 119 . -54.784  23.545  75.664   1.00 39.22 119 A 1 
ATOM 914  O O   . GLY A 0 119 . -55.925  23.100  75.591   1.00 39.22 119 A 1 
ATOM 915  N N   . LYS A 0 120 . -53.878  23.035  76.517   1.00 46.04 120 A 1 
ATOM 916  C CA  . LYS A 0 120 . -54.239  22.508  77.850   1.00 46.04 120 A 1 
ATOM 917  C C   . LYS A 0 120 . -53.058  22.557  78.833   1.00 46.04 120 A 1 
ATOM 918  C CB  . LYS A 0 120 . -54.854  21.093  77.778   1.00 46.04 120 A 1 
ATOM 919  O O   . LYS A 0 120 . -51.900  22.525  78.421   1.00 46.04 120 A 1 
ATOM 920  C CG  . LYS A 0 120 . -56.020  21.016  78.777   1.00 46.04 120 A 1 
ATOM 921  C CD  . LYS A 0 120 . -56.672  19.635  78.854   1.00 46.04 120 A 1 
ATOM 922  C CE  . LYS A 0 120 . -57.738  19.692  79.953   1.00 46.04 120 A 1 
ATOM 923  N NZ  . LYS A 0 120 . -58.323  18.364  80.235   1.00 46.04 120 A 1 
ATOM 924  N N   . ASP A 0 121 . -53.374  22.648  80.117   1.00 34.71 121 A 1 
ATOM 925  C CA  . ASP A 0 121 . -52.498  22.943  81.250   1.00 34.71 121 A 1 
ATOM 926  C C   . ASP A 0 121 . -52.757  21.994  82.442   1.00 34.71 121 A 1 
ATOM 927  C CB  . ASP A 0 121 . -52.640  24.437  81.631   1.00 34.71 121 A 1 
ATOM 928  O O   . ASP A 0 121 . -53.858  21.468  82.609   1.00 34.71 121 A 1 
ATOM 929  C CG  . ASP A 0 121 . -54.067  25.032  81.736   1.00 34.71 121 A 1 
ATOM 930  O OD1 . ASP A 0 121 . -55.024  24.474  81.144   1.00 34.71 121 A 1 
ATOM 931  O OD2 . ASP A 0 121 . -54.162  26.131  82.325   1.00 34.71 121 A 1 
ATOM 932  N N   . ARG A 0 122 . -51.717  21.722  83.250   1.00 40.39 122 A 1 
ATOM 933  C CA  . ARG A 0 122 . -51.784  20.887  84.467   1.00 40.39 122 A 1 
ATOM 934  C C   . ARG A 0 122 . -50.753  21.326  85.512   1.00 40.39 122 A 1 
ATOM 935  C CB  . ARG A 0 122 . -51.546  19.395  84.146   1.00 40.39 122 A 1 
ATOM 936  O O   . ARG A 0 122 . -49.555  21.357  85.229   1.00 40.39 122 A 1 
ATOM 937  C CG  . ARG A 0 122 . -52.696  18.656  83.433   1.00 40.39 122 A 1 
ATOM 938  C CD  . ARG A 0 122 . -52.373  17.153  83.394   1.00 40.39 122 A 1 
ATOM 939  N NE  . ARG A 0 122 . -53.437  16.322  82.787   1.00 40.39 122 A 1 
ATOM 940  N NH1 . ARG A 0 122 . -53.785  14.820  84.509   1.00 40.39 122 A 1 
ATOM 941  N NH2 . ARG A 0 122 . -54.687  14.432  82.551   1.00 40.39 122 A 1 
ATOM 942  C CZ  . ARG A 0 122 . -53.962  15.214  83.280   1.00 40.39 122 A 1 
ATOM 943  N N   . ASP A 0 123 . -51.206  21.557  86.739   1.00 39.28 123 A 1 
ATOM 944  C CA  . ASP A 0 123 . -50.406  22.053  87.861   1.00 39.28 123 A 1 
ATOM 945  C C   . ASP A 0 123 . -50.637  21.244  89.155   1.00 39.28 123 A 1 
ATOM 946  C CB  . ASP A 0 123 . -50.668  23.562  88.054   1.00 39.28 123 A 1 
ATOM 947  O O   . ASP A 0 123 . -51.737  21.176  89.690   1.00 39.28 123 A 1 
ATOM 948  C CG  . ASP A 0 123 . -52.153  23.962  88.113   1.00 39.28 123 A 1 
ATOM 949  O OD1 . ASP A 0 123 . -52.844  23.746  87.093   1.00 39.28 123 A 1 
ATOM 950  O OD2 . ASP A 0 123 . -52.555  24.520  89.158   1.00 39.28 123 A 1 
ATOM 951  N N   . MET A 0 124 . -49.573  20.630  89.694   1.00 35.47 124 A 1 
ATOM 952  C CA  . MET A 0 124 . -49.554  20.022  91.036   1.00 35.47 124 A 1 
ATOM 953  C C   . MET A 0 124 . -48.161  20.105  91.678   1.00 35.47 124 A 1 
ATOM 954  C CB  . MET A 0 124 . -50.044  18.562  91.023   1.00 35.47 124 A 1 
ATOM 955  O O   . MET A 0 124 . -47.136  20.167  90.999   1.00 35.47 124 A 1 
ATOM 956  C CG  . MET A 0 124 . -51.574  18.431  90.988   1.00 35.47 124 A 1 
ATOM 957  S SD  . MET A 0 124 . -52.199  16.969  91.867   1.00 35.47 124 A 1 
ATOM 958  C CE  . MET A 0 124 . -52.257  17.630  93.555   1.00 35.47 124 A 1 
ATOM 959  N N   . SER A 0 125 . -48.119  20.121  93.013   1.00 29.65 125 A 1 
ATOM 960  C CA  . SER A 0 125 . -46.971  20.579  93.804   1.00 29.65 125 A 1 
ATOM 961  C C   . SER A 0 125 . -46.275  19.474  94.615   1.00 29.65 125 A 1 
ATOM 962  C CB  . SER A 0 125 . -47.448  21.719  94.717   1.00 29.65 125 A 1 
ATOM 963  O O   . SER A 0 125 . -46.887  18.839  95.468   1.00 29.65 125 A 1 
ATOM 964  O OG  . SER A 0 125 . -48.631  21.368  95.418   1.00 29.65 125 A 1 
ATOM 965  N N   . ALA A 0 126 . -44.961  19.296  94.401   1.00 33.70 126 A 1 
ATOM 966  C CA  . ALA A 0 126 . -44.064  18.574  95.327   1.00 33.70 126 A 1 
ATOM 967  C C   . ALA A 0 126 . -42.552  18.786  95.075   1.00 33.70 126 A 1 
ATOM 968  C CB  . ALA A 0 126 . -44.353  17.066  95.265   1.00 33.70 126 A 1 
ATOM 969  O O   . ALA A 0 126 . -41.768  18.668  96.014   1.00 33.70 126 A 1 
ATOM 970  N N   . ALA A 0 127 . -42.122  19.085  93.841   1.00 36.20 127 A 1 
ATOM 971  C CA  . ALA A 0 127 . -40.704  19.201  93.471   1.00 36.20 127 A 1 
ATOM 972  C C   . ALA A 0 127 . -40.420  20.526  92.743   1.00 36.20 127 A 1 
ATOM 973  C CB  . ALA A 0 127 . -40.322  17.985  92.618   1.00 36.20 127 A 1 
ATOM 974  O O   . ALA A 0 127 . -41.152  20.894  91.827   1.00 36.20 127 A 1 
ATOM 975  N N   . SER A 0 128 . -39.374  21.253  93.150   1.00 36.69 128 A 1 
ATOM 976  C CA  . SER A 0 128 . -39.134  22.634  92.712   1.00 36.69 128 A 1 
ATOM 977  C C   . SER A 0 128 . -37.717  22.889  92.180   1.00 36.69 128 A 1 
ATOM 978  C CB  . SER A 0 128 . -39.481  23.608  93.850   1.00 36.69 128 A 1 
ATOM 979  O O   . SER A 0 128 . -36.728  22.754  92.898   1.00 36.69 128 A 1 
ATOM 980  O OG  . SER A 0 128 . -38.832  23.265  95.062   1.00 36.69 128 A 1 
ATOM 981  N N   . SER A 0 129 . -37.653  23.429  90.953   1.00 34.03 129 A 1 
ATOM 982  C CA  . SER A 0 129 . -36.474  24.052  90.311   1.00 34.03 129 A 1 
ATOM 983  C C   . SER A 0 129 . -35.317  23.093  89.919   1.00 34.03 129 A 1 
ATOM 984  C CB  . SER A 0 129 . -36.052  25.257  91.163   1.00 34.03 129 A 1 
ATOM 985  O O   . SER A 0 129 . -35.168  22.032  90.508   1.00 34.03 129 A 1 
ATOM 986  O OG  . SER A 0 129 . -35.219  24.884  92.243   1.00 34.03 129 A 1 
ATOM 987  N N   . LYS A 0 130 . -34.475  23.366  88.904   1.00 33.17 130 A 1 
ATOM 988  C CA  . LYS A 0 130 . -34.231  24.586  88.098   1.00 33.17 130 A 1 
ATOM 989  C C   . LYS A 0 130 . -34.009  24.271  86.603   1.00 33.17 130 A 1 
ATOM 990  C CB  . LYS A 0 130 . -32.909  25.236  88.572   1.00 33.17 130 A 1 
ATOM 991  O O   . LYS A 0 130 . -33.356  23.284  86.312   1.00 33.17 130 A 1 
ATOM 992  C CG  . LYS A 0 130 . -33.008  26.030  89.873   1.00 33.17 130 A 1 
ATOM 993  C CD  . LYS A 0 130 . -31.690  26.719  90.233   1.00 33.17 130 A 1 
ATOM 994  C CE  . LYS A 0 130 . -31.898  27.515  91.525   1.00 33.17 130 A 1 
ATOM 995  N NZ  . LYS A 0 130 . -30.655  28.209  91.940   1.00 33.17 130 A 1 
ATOM 996  N N   . VAL A 0 131 . -34.427  25.216  85.741   1.00 34.17 131 A 1 
ATOM 997  C CA  . VAL A 0 131 . -33.791  25.697  84.477   1.00 34.17 131 A 1 
ATOM 998  C C   . VAL A 0 131 . -33.336  24.646  83.429   1.00 34.17 131 A 1 
ATOM 999  C CB  . VAL A 0 131 . -32.628  26.659  84.828   1.00 34.17 131 A 1 
ATOM 1000 O O   . VAL A 0 131 . -32.472  23.831  83.711   1.00 34.17 131 A 1 
ATOM 1001 C CG1 . VAL A 0 131 . -31.934  27.263  83.600   1.00 34.17 131 A 1 
ATOM 1002 C CG2 . VAL A 0 131 . -33.121  27.856  85.666   1.00 34.17 131 A 1 
ATOM 1003 N N   . GLY A 0 132 . -33.775  24.706  82.162   1.00 39.49 132 A 1 
ATOM 1004 C CA  . GLY A 0 132 . -34.655  25.705  81.532   1.00 39.49 132 A 1 
ATOM 1005 C C   . GLY A 0 132 . -34.995  25.437  80.050   1.00 39.49 132 A 1 
ATOM 1006 O O   . GLY A 0 132 . -34.551  24.450  79.476   1.00 39.49 132 A 1 
ATOM 1007 N N   . ALA A 0 133 . -35.819  26.335  79.490   1.00 33.57 133 A 1 
ATOM 1008 C CA  . ALA A 0 133 . -36.400  26.369  78.132   1.00 33.57 133 A 1 
ATOM 1009 C C   . ALA A 0 133 . -35.390  26.158  76.971   1.00 33.57 133 A 1 
ATOM 1010 C CB  . ALA A 0 133 . -37.063  27.750  78.026   1.00 33.57 133 A 1 
ATOM 1011 O O   . ALA A 0 133 . -34.212  26.446  77.150   1.00 33.57 133 A 1 
ATOM 1012 N N   . ALA A 0 134 . -35.737  25.644  75.777   1.00 29.97 134 A 1 
ATOM 1013 C CA  . ALA A 0 134 . -36.947  25.758  74.926   1.00 29.97 134 A 1 
ATOM 1014 C C   . ALA A 0 134 . -37.062  27.090  74.133   1.00 29.97 134 A 1 
ATOM 1015 C CB  . ALA A 0 134 . -38.240  25.321  75.638   1.00 29.97 134 A 1 
ATOM 1016 O O   . ALA A 0 134 . -36.512  28.103  74.556   1.00 29.97 134 A 1 
ATOM 1017 N N   . SER A 0 135 . -37.821  27.077  73.016   1.00 33.47 135 A 1 
ATOM 1018 C CA  . SER A 0 135 . -37.971  28.133  71.975   1.00 33.47 135 A 1 
ATOM 1019 C C   . SER A 0 135 . -36.824  28.163  70.920   1.00 33.47 135 A 1 
ATOM 1020 C CB  . SER A 0 135 . -38.355  29.480  72.621   1.00 33.47 135 A 1 
ATOM 1021 O O   . SER A 0 135 . -35.665  28.018  71.284   1.00 33.47 135 A 1 
ATOM 1022 O OG  . SER A 0 135 . -37.225  30.205  73.038   1.00 33.47 135 A 1 
ATOM 1023 N N   . GLN A 0 136 . -37.116  28.009  69.611   1.00 34.03 136 A 1 
ATOM 1024 C CA  . GLN A 0 136 . -37.496  29.026  68.587   1.00 34.03 136 A 1 
ATOM 1025 C C   . GLN A 0 136 . -36.260  29.628  67.857   1.00 34.03 136 A 1 
ATOM 1026 C CB  . GLN A 0 136 . -38.398  30.128  69.168   1.00 34.03 136 A 1 
ATOM 1027 O O   . GLN A 0 136 . -35.271  29.911  68.516   1.00 34.03 136 A 1 
ATOM 1028 C CG  . GLN A 0 136 . -39.878  29.732  69.292   1.00 34.03 136 A 1 
ATOM 1029 C CD  . GLN A 0 136 . -40.739  30.810  69.949   1.00 34.03 136 A 1 
ATOM 1030 N NE2 . GLN A 0 136 . -42.033  30.601  70.034   1.00 34.03 136 A 1 
ATOM 1031 O OE1 . GLN A 0 136 . -40.286  31.840  70.414   1.00 34.03 136 A 1 
ATOM 1032 N N   . LEU A 0 137 . -36.211  29.864  66.531   1.00 36.29 137 A 1 
ATOM 1033 C CA  . LEU A 0 137 . -37.168  29.662  65.419   1.00 36.29 137 A 1 
ATOM 1034 C C   . LEU A 0 137 . -36.479  29.122  64.139   1.00 36.29 137 A 1 
ATOM 1035 C CB  . LEU A 0 137 . -37.798  31.004  64.962   1.00 36.29 137 A 1 
ATOM 1036 O O   . LEU A 0 137 . -35.290  29.345  63.928   1.00 36.29 137 A 1 
ATOM 1037 C CG  . LEU A 0 137 . -38.770  31.721  65.906   1.00 36.29 137 A 1 
ATOM 1038 C CD1 . LEU A 0 137 . -38.061  32.825  66.698   1.00 36.29 137 A 1 
ATOM 1039 C CD2 . LEU A 0 137 . -39.902  32.384  65.122   1.00 36.29 137 A 1 
ATOM 1040 N N   . HIS A 0 138 . -37.305  28.533  63.264   1.00 32.23 138 A 1 
ATOM 1041 C CA  . HIS A 0 138 . -37.356  28.713  61.797   1.00 32.23 138 A 1 
ATOM 1042 C C   . HIS A 0 138 . -36.400  29.750  61.171   1.00 32.23 138 A 1 
ATOM 1043 C CB  . HIS A 0 138 . -38.793  29.189  61.453   1.00 32.23 138 A 1 
ATOM 1044 O O   . HIS A 0 138 . -36.394  30.918  61.579   1.00 32.23 138 A 1 
ATOM 1045 C CG  . HIS A 0 138 . -39.548  28.361  60.451   1.00 32.23 138 A 1 
ATOM 1046 C CD2 . HIS A 0 138 . -40.299  27.261  60.763   1.00 32.23 138 A 1 
ATOM 1047 N ND1 . HIS A 0 138 . -39.817  28.664  59.129   1.00 32.23 138 A 1 
ATOM 1048 C CE1 . HIS A 0 138 . -40.696  27.757  58.671   1.00 32.23 138 A 1 
ATOM 1049 N NE2 . HIS A 0 138 . -41.032  26.895  59.641   1.00 32.23 138 A 1 
ATOM 1050 N N   . LYS A 0 139 . -35.757  29.371  60.057   1.00 35.25 139 A 1 
ATOM 1051 C CA  . LYS A 0 139 . -35.582  30.265  58.903   1.00 35.25 139 A 1 
ATOM 1052 C C   . LYS A 0 139 . -35.316  29.490  57.613   1.00 35.25 139 A 1 
ATOM 1053 C CB  . LYS A 0 139 . -34.485  31.313  59.143   1.00 35.25 139 A 1 
ATOM 1054 O O   . LYS A 0 139 . -34.516  28.564  57.595   1.00 35.25 139 A 1 
ATOM 1055 C CG  . LYS A 0 139 . -35.119  32.702  59.026   1.00 35.25 139 A 1 
ATOM 1056 C CD  . LYS A 0 139 . -34.095  33.800  59.287   1.00 35.25 139 A 1 
ATOM 1057 C CE  . LYS A 0 139 . -34.831  35.138  59.253   1.00 35.25 139 A 1 
ATOM 1058 N NZ  . LYS A 0 139 . -33.880  36.261  59.391   1.00 35.25 139 A 1 
ATOM 1059 N N   . ASP A 0 140 . -36.010  29.915  56.572   1.00 31.49 140 A 1 
ATOM 1060 C CA  . ASP A 0 140 . -36.246  29.182  55.333   1.00 31.49 140 A 1 
ATOM 1061 C C   . ASP A 0 140 . -35.304  29.587  54.185   1.00 31.49 140 A 1 
ATOM 1062 C CB  . ASP A 0 140 . -37.704  29.472  54.920   1.00 31.49 140 A 1 
ATOM 1063 O O   . ASP A 0 140 . -34.627  30.614  54.254   1.00 31.49 140 A 1 
ATOM 1064 C CG  . ASP A 0 140 . -38.685  29.302  56.082   1.00 31.49 140 A 1 
ATOM 1065 O OD1 . ASP A 0 140 . -39.308  28.233  56.152   1.00 31.49 140 A 1 
ATOM 1066 O OD2 . ASP A 0 140 . -38.755  30.212  56.953   1.00 31.49 140 A 1 
ATOM 1067 N N   . ALA A 0 141 . -35.434  28.837  53.085   1.00 30.94 141 A 1 
ATOM 1068 C CA  . ALA A 0 141 . -35.148  29.211  51.697   1.00 30.94 141 A 1 
ATOM 1069 C C   . ALA A 0 141 . -33.687  29.262  51.188   1.00 30.94 141 A 1 
ATOM 1070 C CB  . ALA A 0 141 . -35.936  30.478  51.327   1.00 30.94 141 A 1 
ATOM 1071 O O   . ALA A 0 141 . -32.783  29.851  51.773   1.00 30.94 141 A 1 
ATOM 1072 N N   . TYR A 0 142 . -33.545  28.688  49.984   1.00 34.06 142 A 1 
ATOM 1073 C CA  . TYR A 0 142 . -32.594  28.997  48.905   1.00 34.06 142 A 1 
ATOM 1074 C C   . TYR A 0 142 . -31.736  30.270  49.089   1.00 34.06 142 A 1 
ATOM 1075 C CB  . TYR A 0 142 . -33.435  29.176  47.620   1.00 34.06 142 A 1 
ATOM 1076 O O   . TYR A 0 142 . -32.266  31.382  49.099   1.00 34.06 142 A 1 
ATOM 1077 C CG  . TYR A 0 142 . -33.655  27.935  46.774   1.00 34.06 142 A 1 
ATOM 1078 C CD1 . TYR A 0 142 . -33.000  27.837  45.529   1.00 34.06 142 A 1 
ATOM 1079 C CD2 . TYR A 0 142 . -34.532  26.909  47.184   1.00 34.06 142 A 1 
ATOM 1080 C CE1 . TYR A 0 142 . -33.211  26.721  44.697   1.00 34.06 142 A 1 
ATOM 1081 C CE2 . TYR A 0 142 . -34.743  25.790  46.354   1.00 34.06 142 A 1 
ATOM 1082 O OH  . TYR A 0 142 . -34.300  24.616  44.315   1.00 34.06 142 A 1 
ATOM 1083 C CZ  . TYR A 0 142 . -34.085  25.694  45.110   1.00 34.06 142 A 1 
ATOM 1084 N N   . GLY A 0 143 . -30.401  30.129  49.083   1.00 27.96 143 A 1 
ATOM 1085 C CA  . GLY A 0 143 . -29.492  31.282  49.137   1.00 27.96 143 A 1 
ATOM 1086 C C   . GLY A 0 143 . -28.003  30.989  48.895   1.00 27.96 143 A 1 
ATOM 1087 O O   . GLY A 0 143 . -27.279  30.691  49.834   1.00 27.96 143 A 1 
ATOM 1088 N N   . ASP A 0 144 . -27.578  31.145  47.637   1.00 29.24 144 A 1 
ATOM 1089 C CA  . ASP A 0 144 . -26.249  31.584  47.153   1.00 29.24 144 A 1 
ATOM 1090 C C   . ASP A 0 144 . -24.965  31.241  47.955   1.00 29.24 144 A 1 
ATOM 1091 C CB  . ASP A 0 144 . -26.331  33.100  46.901   1.00 29.24 144 A 1 
ATOM 1092 O O   . ASP A 0 144 . -24.642  31.864  48.967   1.00 29.24 144 A 1 
ATOM 1093 C CG  . ASP A 0 144 . -25.106  33.670  46.172   1.00 29.24 144 A 1 
ATOM 1094 O OD1 . ASP A 0 144 . -24.375  32.879  45.520   1.00 29.24 144 A 1 
ATOM 1095 O OD2 . ASP A 0 144 . -24.943  34.909  46.231   1.00 29.24 144 A 1 
ATOM 1096 N N   . ALA A 0 145 . -24.140  30.345  47.393   1.00 32.52 145 A 1 
ATOM 1097 C CA  . ALA A 0 145 . -22.730  30.169  47.770   1.00 32.52 145 A 1 
ATOM 1098 C C   . ALA A 0 145 . -21.849  29.655  46.601   1.00 32.52 145 A 1 
ATOM 1099 C CB  . ALA A 0 145 . -22.652  29.269  49.015   1.00 32.52 145 A 1 
ATOM 1100 O O   . ALA A 0 145 . -21.000  28.786  46.798   1.00 32.52 145 A 1 
ATOM 1101 N N   . GLY A 0 146 . -22.062  30.151  45.370   1.00 30.78 146 A 1 
ATOM 1102 C CA  . GLY A 0 146 . -21.453  29.566  44.154   1.00 30.78 146 A 1 
ATOM 1103 C C   . GLY A 0 146 . -20.590  30.488  43.280   1.00 30.78 146 A 1 
ATOM 1104 O O   . GLY A 0 146 . -19.631  30.022  42.666   1.00 30.78 146 A 1 
ATOM 1105 N N   . TYR A 0 147 . -20.884  31.793  43.214   1.00 29.75 147 A 1 
ATOM 1106 C CA  . TYR A 0 147 . -20.226  32.715  42.273   1.00 29.75 147 A 1 
ATOM 1107 C C   . TYR A 0 147 . -19.758  34.025  42.936   1.00 29.75 147 A 1 
ATOM 1108 C CB  . TYR A 0 147 . -21.143  32.972  41.054   1.00 29.75 147 A 1 
ATOM 1109 O O   . TYR A 0 147 . -20.500  34.994  43.036   1.00 29.75 147 A 1 
ATOM 1110 C CG  . TYR A 0 147 . -20.779  32.196  39.796   1.00 29.75 147 A 1 
ATOM 1111 C CD1 . TYR A 0 147 . -19.908  32.767  38.845   1.00 29.75 147 A 1 
ATOM 1112 C CD2 . TYR A 0 147 . -21.338  30.926  39.555   1.00 29.75 147 A 1 
ATOM 1113 C CE1 . TYR A 0 147 . -19.604  32.078  37.653   1.00 29.75 147 A 1 
ATOM 1114 C CE2 . TYR A 0 147 . -21.038  30.234  38.365   1.00 29.75 147 A 1 
ATOM 1115 O OH  . TYR A 0 147 . -19.899  30.145  36.257   1.00 29.75 147 A 1 
ATOM 1116 C CZ  . TYR A 0 147 . -20.175  30.809  37.410   1.00 29.75 147 A 1 
ATOM 1117 N N   . GLY A 0 148 . -18.458  34.102  43.255   1.00 28.75 148 A 1 
ATOM 1118 C CA  . GLY A 0 148 . -17.729  35.378  43.337   1.00 28.75 148 A 1 
ATOM 1119 C C   . GLY A 0 148 . -17.271  35.856  44.723   1.00 28.75 148 A 1 
ATOM 1120 O O   . GLY A 0 148 . -17.947  36.636  45.379   1.00 28.75 148 A 1 
ATOM 1121 N N   . ALA A 0 149 . -16.023  35.533  45.090   1.00 34.19 149 A 1 
ATOM 1122 C CA  . ALA A 0 149 . -15.323  36.130  46.244   1.00 34.19 149 A 1 
ATOM 1123 C C   . ALA A 0 149 . -13.902  36.663  45.920   1.00 34.19 149 A 1 
ATOM 1124 C CB  . ALA A 0 149 . -15.352  35.133  47.409   1.00 34.19 149 A 1 
ATOM 1125 O O   . ALA A 0 149 . -13.099  36.937  46.812   1.00 34.19 149 A 1 
ATOM 1126 N N   . ALA A 0 150 . -13.565  36.854  44.639   1.00 31.34 150 A 1 
ATOM 1127 C CA  . ALA A 0 150 . -12.250  37.337  44.197   1.00 31.34 150 A 1 
ATOM 1128 C C   . ALA A 0 150 . -12.146  38.882  44.191   1.00 31.34 150 A 1 
ATOM 1129 C CB  . ALA A 0 150 . -11.919  36.686  42.846   1.00 31.34 150 A 1 
ATOM 1130 O O   . ALA A 0 150 . -11.949  39.498  43.145   1.00 31.34 150 A 1 
ATOM 1131 N N   . ALA A 0 151 . -12.278  39.521  45.362   1.00 36.27 151 A 1 
ATOM 1132 C CA  . ALA A 0 151 . -12.401  40.986  45.484   1.00 36.27 151 A 1 
ATOM 1133 C C   . ALA A 0 151 . -11.324  41.689  46.350   1.00 36.27 151 A 1 
ATOM 1134 C CB  . ALA A 0 151 . -13.837  41.311  45.916   1.00 36.27 151 A 1 
ATOM 1135 O O   . ALA A 0 151 . -11.500  42.849  46.717   1.00 36.27 151 A 1 
ATOM 1136 N N   . ALA A 0 152 . -10.193  41.034  46.658   1.00 34.36 152 A 1 
ATOM 1137 C CA  . ALA A 0 152 . -9.157   41.588  47.553   1.00 34.36 152 A 1 
ATOM 1138 C C   . ALA A 0 152 . -7.693   41.515  47.047   1.00 34.36 152 A 1 
ATOM 1139 C CB  . ALA A 0 152 . -9.338   40.964  48.943   1.00 34.36 152 A 1 
ATOM 1140 O O   . ALA A 0 152 . -6.775   41.814  47.808   1.00 34.36 152 A 1 
ATOM 1141 N N   . ALA A 0 153 . -7.438   41.180  45.773   1.00 37.37 153 A 1 
ATOM 1142 C CA  . ALA A 0 153 . -6.076   41.095  45.218   1.00 37.37 153 A 1 
ATOM 1143 C C   . ALA A 0 153 . -5.947   41.791  43.845   1.00 37.37 153 A 1 
ATOM 1144 C CB  . ALA A 0 153 . -5.653   39.620  45.185   1.00 37.37 153 A 1 
ATOM 1145 O O   . ALA A 0 153 . -6.107   41.186  42.787   1.00 37.37 153 A 1 
ATOM 1146 N N   . LYS A 0 154 . -5.647   43.097  43.845   1.00 31.30 154 A 1 
ATOM 1147 C CA  . LYS A 0 154 . -5.432   43.874  42.610   1.00 31.30 154 A 1 
ATOM 1148 C C   . LYS A 0 154 . -4.069   43.562  41.971   1.00 31.30 154 A 1 
ATOM 1149 C CB  . LYS A 0 154 . -5.492   45.389  42.903   1.00 31.30 154 A 1 
ATOM 1150 O O   . LYS A 0 154 . -3.060   44.001  42.521   1.00 31.30 154 A 1 
ATOM 1151 C CG  . LYS A 0 154 . -6.866   45.940  43.308   1.00 31.30 154 A 1 
ATOM 1152 C CD  . LYS A 0 154 . -6.749   47.439  43.643   1.00 31.30 154 A 1 
ATOM 1153 C CE  . LYS A 0 154 . -8.115   48.009  44.050   1.00 31.30 154 A 1 
ATOM 1154 N NZ  . LYS A 0 154 . -8.024   49.420  44.509   1.00 31.30 154 A 1 
ATOM 1155 N N   . LYS A 0 155 . -4.055   43.000  40.750   1.00 34.35 155 A 1 
ATOM 1156 C CA  . LYS A 0 155 . -3.342   43.572  39.574   1.00 34.35 155 A 1 
ATOM 1157 C C   . LYS A 0 155 . -3.546   42.780  38.266   1.00 34.35 155 A 1 
ATOM 1158 C CB  . LYS A 0 155 . -1.821   43.724  39.831   1.00 34.35 155 A 1 
ATOM 1159 O O   . LYS A 0 155 . -3.332   41.582  38.214   1.00 34.35 155 A 1 
ATOM 1160 C CG  . LYS A 0 155 . -1.450   45.184  40.166   1.00 34.35 155 A 1 
ATOM 1161 C CD  . LYS A 0 155 . -0.042   45.281  40.763   1.00 34.35 155 A 1 
ATOM 1162 C CE  . LYS A 0 155 . 0.268    46.725  41.175   1.00 34.35 155 A 1 
ATOM 1163 N NZ  . LYS A 0 155 . 1.639    46.840  41.732   1.00 34.35 155 A 1 
ATOM 1164 N N   . GLN A 0 156 . -3.860   43.524  37.200   1.00 33.52 156 A 1 
ATOM 1165 C CA  . GLN A 0 156 . -3.460   43.274  35.799   1.00 33.52 156 A 1 
ATOM 1166 C C   . GLN A 0 156 . -3.885   41.950  35.122   1.00 33.52 156 A 1 
ATOM 1167 C CB  . GLN A 0 156 . -1.973   43.639  35.622   1.00 33.52 156 A 1 
ATOM 1168 O O   . GLN A 0 156 . -3.072   41.167  34.654   1.00 33.52 156 A 1 
ATOM 1169 C CG  . GLN A 0 156 . -1.766   45.148  35.853   1.00 33.52 156 A 1 
ATOM 1170 C CD  . GLN A 0 156 . -0.300   45.554  35.871   1.00 33.52 156 A 1 
ATOM 1171 N NE2 . GLN A 0 156 . 0.149    46.360  34.936   1.00 33.52 156 A 1 
ATOM 1172 O OE1 . GLN A 0 156 . 0.448    45.212  36.771   1.00 33.52 156 A 1 
ATOM 1173 N N   . GLN A 0 157 . -5.200   41.779  34.970   1.00 31.04 157 A 1 
ATOM 1174 C CA  . GLN A 0 157 . -5.902   42.018  33.691   1.00 31.04 157 A 1 
ATOM 1175 C C   . GLN A 0 157 . -5.165   41.691  32.357   1.00 31.04 157 A 1 
ATOM 1176 C CB  . GLN A 0 157 . -6.338   43.506  33.690   1.00 31.04 157 A 1 
ATOM 1177 O O   . GLN A 0 157 . -4.138   42.290  32.054   1.00 31.04 157 A 1 
ATOM 1178 C CG  . GLN A 0 157 . -7.630   43.818  32.915   1.00 31.04 157 A 1 
ATOM 1179 C CD  . GLN A 0 157 . -7.870   45.321  32.731   1.00 31.04 157 A 1 
ATOM 1180 N NE2 . GLN A 0 157 . -9.072   45.731  32.392   1.00 31.04 157 A 1 
ATOM 1181 O OE1 . GLN A 0 157 . -6.994   46.157  32.869   1.00 31.04 157 A 1 
ATOM 1182 N N   . LYS A 0 158 . -5.882   40.972  31.466   1.00 29.84 158 A 1 
ATOM 1183 C CA  . LYS A 0 158 . -5.807   41.011  29.977   1.00 29.84 158 A 1 
ATOM 1184 C C   . LYS A 0 158 . -4.709   40.175  29.276   1.00 29.84 158 A 1 
ATOM 1185 C CB  . LYS A 0 158 . -5.771   42.492  29.522   1.00 29.84 158 A 1 
ATOM 1186 O O   . LYS A 0 158 . -3.558   40.583  29.206   1.00 29.84 158 A 1 
ATOM 1187 C CG  . LYS A 0 158 . -6.439   42.789  28.174   1.00 29.84 158 A 1 
ATOM 1188 C CD  . LYS A 0 158 . -6.382   44.304  27.912   1.00 29.84 158 A 1 
ATOM 1189 C CE  . LYS A 0 158 . -7.210   44.690  26.680   1.00 29.84 158 A 1 
ATOM 1190 N NZ  . LYS A 0 158 . -7.153   46.151  26.416   1.00 29.84 158 A 1 
ATOM 1191 N N   . GLY A 0 159 . -5.113   39.092  28.594   1.00 28.04 159 A 1 
ATOM 1192 C CA  . GLY A 0 159 . -4.281   38.429  27.572   1.00 28.04 159 A 1 
ATOM 1193 C C   . GLY A 0 159 . -4.768   37.046  27.113   1.00 28.04 159 A 1 
ATOM 1194 O O   . GLY A 0 159 . -4.680   36.082  27.863   1.00 28.04 159 A 1 
ATOM 1195 N N   . TYR A 0 160 . -5.218   36.931  25.858   1.00 34.52 160 A 1 
ATOM 1196 C CA  . TYR A 0 160 . -5.269   35.650  25.131   1.00 34.52 160 A 1 
ATOM 1197 C C   . TYR A 0 160 . -3.837   35.239  24.740   1.00 34.52 160 A 1 
ATOM 1198 C CB  . TYR A 0 160 . -6.066   35.820  23.816   1.00 34.52 160 A 1 
ATOM 1199 O O   . TYR A 0 160 . -3.147   36.046  24.123   1.00 34.52 160 A 1 
ATOM 1200 C CG  . TYR A 0 160 . -7.526   35.402  23.787   1.00 34.52 160 A 1 
ATOM 1201 C CD1 . TYR A 0 160 . -7.920   34.328  22.961   1.00 34.52 160 A 1 
ATOM 1202 C CD2 . TYR A 0 160 . -8.505   36.150  24.472   1.00 34.52 160 A 1 
ATOM 1203 C CE1 . TYR A 0 160 . -9.283   34.012  22.809   1.00 34.52 160 A 1 
ATOM 1204 C CE2 . TYR A 0 160 . -9.872   35.834  24.322   1.00 34.52 160 A 1 
ATOM 1205 O OH  . TYR A 0 160 . -11.574  34.465  23.302   1.00 34.52 160 A 1 
ATOM 1206 C CZ  . TYR A 0 160 . -10.263  34.768  23.481   1.00 34.52 160 A 1 
ATOM 1207 N N   . SER A 0 161 . -3.423   33.992  24.996   1.00 27.12 161 A 1 
ATOM 1208 C CA  . SER A 0 161 . -2.451   33.258  24.157   1.00 27.12 161 A 1 
ATOM 1209 C C   . SER A 0 161 . -2.404   31.765  24.527   1.00 27.12 161 A 1 
ATOM 1210 C CB  . SER A 0 161 . -1.032   33.841  24.229   1.00 27.12 161 A 1 
ATOM 1211 O O   . SER A 0 161 . -3.003   31.341  25.516   1.00 27.12 161 A 1 
ATOM 1212 O OG  . SER A 0 161 . -0.315   33.393  23.092   1.00 27.12 161 A 1 
ATOM 1213 N N   . GLY A 0 162 . -1.709   30.950  23.727   1.00 30.20 162 A 1 
ATOM 1214 C CA  . GLY A 0 162 . -1.584   29.503  23.914   1.00 30.20 162 A 1 
ATOM 1215 C C   . GLY A 0 162 . -0.172   29.016  24.267   1.00 30.20 162 A 1 
ATOM 1216 O O   . GLY A 0 162 . 0.808    29.406  23.642   1.00 30.20 162 A 1 
ATOM 1217 N N   . HIS A 0 163 . -0.109   28.072  25.208   1.00 28.52 163 A 1 
ATOM 1218 C CA  . HIS A 0 163 . 0.923    27.035  25.370   1.00 28.52 163 A 1 
ATOM 1219 C C   . HIS A 0 163 . 0.185    25.744  25.801   1.00 28.52 163 A 1 
ATOM 1220 C CB  . HIS A 0 163 . 1.990    27.468  26.392   1.00 28.52 163 A 1 
ATOM 1221 O O   . HIS A 0 163 . -0.836   25.837  26.486   1.00 28.52 163 A 1 
ATOM 1222 C CG  . HIS A 0 163 . 3.275    27.947  25.760   1.00 28.52 163 A 1 
ATOM 1223 C CD2 . HIS A 0 163 . 4.545    27.621  26.159   1.00 28.52 163 A 1 
ATOM 1224 N ND1 . HIS A 0 163 . 3.399    28.742  24.642   1.00 28.52 163 A 1 
ATOM 1225 C CE1 . HIS A 0 163 . 4.708    28.886  24.375   1.00 28.52 163 A 1 
ATOM 1226 N NE2 . HIS A 0 163 . 5.446    28.234  25.284   1.00 28.52 163 A 1 
ATOM 1227 N N   . LEU A 0 164 . 0.509    24.519  25.375   1.00 30.15 164 A 1 
ATOM 1228 C CA  . LEU A 0 164 . 1.644    23.997  24.596   1.00 30.15 164 A 1 
ATOM 1229 C C   . LEU A 0 164 . 2.959    23.851  25.388   1.00 30.15 164 A 1 
ATOM 1230 C CB  . LEU A 0 164 . 1.738    24.635  23.189   1.00 30.15 164 A 1 
ATOM 1231 O O   . LEU A 0 164 . 3.897    24.617  25.232   1.00 30.15 164 A 1 
ATOM 1232 C CG  . LEU A 0 164 . 1.888    23.606  22.051   1.00 30.15 164 A 1 
ATOM 1233 C CD1 . LEU A 0 164 . 1.825    24.321  20.703   1.00 30.15 164 A 1 
ATOM 1234 C CD2 . LEU A 0 164 . 3.192    22.812  22.130   1.00 30.15 164 A 1 
ATOM 1235 N N   . VAL A 0 165 . 2.975    22.818  26.235   1.00 35.97 165 A 1 
ATOM 1236 C CA  . VAL A 0 165 . 4.132    22.166  26.877   1.00 35.97 165 A 1 
ATOM 1237 C C   . VAL A 0 165 . 3.751    20.671  26.849   1.00 35.97 165 A 1 
ATOM 1238 C CB  . VAL A 0 165 . 4.324    22.708  28.316   1.00 35.97 165 A 1 
ATOM 1239 O O   . VAL A 0 165 . 2.707    20.328  27.402   1.00 35.97 165 A 1 
ATOM 1240 C CG1 . VAL A 0 165 . 5.406    21.967  29.103   1.00 35.97 165 A 1 
ATOM 1241 C CG2 . VAL A 0 165 . 4.703    24.195  28.320   1.00 35.97 165 A 1 
ATOM 1242 N N   . GLN A 0 166 . 4.309    19.795  26.001   1.00 32.16 166 A 1 
ATOM 1243 C CA  . GLN A 0 166 . 5.715    19.372  25.830   1.00 32.16 166 A 1 
ATOM 1244 C C   . GLN A 0 166 . 6.225    18.594  27.060   1.00 32.16 166 A 1 
ATOM 1245 C CB  . GLN A 0 166 . 6.652    20.523  25.420   1.00 32.16 166 A 1 
ATOM 1246 O O   . GLN A 0 166 . 6.198    19.113  28.163   1.00 32.16 166 A 1 
ATOM 1247 C CG  . GLN A 0 166 . 8.023    20.027  24.924   1.00 32.16 166 A 1 
ATOM 1248 C CD  . GLN A 0 166 . 8.973    21.169  24.562   1.00 32.16 166 A 1 
ATOM 1249 N NE2 . GLN A 0 166 . 10.141   20.874  24.034   1.00 32.16 166 A 1 
ATOM 1250 O OE1 . GLN A 0 166 . 8.698    22.341  24.743   1.00 32.16 166 A 1 
ATOM 1251 N N   . GLY A 0 167 . 6.713    17.359  26.953   1.00 30.61 167 A 1 
ATOM 1252 C CA  . GLY A 0 167 . 6.803    16.452  25.803   1.00 30.61 167 A 1 
ATOM 1253 C C   . GLY A 0 167 . 7.281    15.072  26.281   1.00 30.61 167 A 1 
ATOM 1254 O O   . GLY A 0 167 . 7.799    14.960  27.391   1.00 30.61 167 A 1 
ATOM 1255 N N   . TYR A 0 168 . 7.082    14.017  25.488   1.00 32.56 168 A 1 
ATOM 1256 C CA  . TYR A 0 168 . 7.413    12.648  25.908   1.00 32.56 168 A 1 
ATOM 1257 C C   . TYR A 0 168 . 8.924    12.457  26.126   1.00 32.56 168 A 1 
ATOM 1258 C CB  . TYR A 0 168 . 6.883    11.627  24.887   1.00 32.56 168 A 1 
ATOM 1259 O O   . TYR A 0 168 . 9.731    12.790  25.261   1.00 32.56 168 A 1 
ATOM 1260 C CG  . TYR A 0 168 . 5.421    11.249  25.061   1.00 32.56 168 A 1 
ATOM 1261 C CD1 . TYR A 0 168 . 5.080    9.965   25.536   1.00 32.56 168 A 1 
ATOM 1262 C CD2 . TYR A 0 168 . 4.402    12.163  24.727   1.00 32.56 168 A 1 
ATOM 1263 C CE1 . TYR A 0 168 . 3.729    9.592   25.673   1.00 32.56 168 A 1 
ATOM 1264 C CE2 . TYR A 0 168 . 3.050    11.797  24.875   1.00 32.56 168 A 1 
ATOM 1265 O OH  . TYR A 0 168 . 1.401    10.169  25.462   1.00 32.56 168 A 1 
ATOM 1266 C CZ  . TYR A 0 168 . 2.710    10.511  25.342   1.00 32.56 168 A 1 
ATOM 1267 N N   . GLY A 0 169 . 9.293    11.856  27.261   1.00 30.81 169 A 1 
ATOM 1268 C CA  . GLY A 0 169 . 10.657   11.428  27.577   1.00 30.81 169 A 1 
ATOM 1269 C C   . GLY A 0 169 . 10.640   10.040  28.214   1.00 30.81 169 A 1 
ATOM 1270 O O   . GLY A 0 169 . 10.312   9.899   29.388   1.00 30.81 169 A 1 
ATOM 1271 N N   . GLY A 0 170 . 10.950   9.003   27.434   1.00 31.06 170 A 1 
ATOM 1272 C CA  . GLY A 0 170 . 10.873   7.614   27.889   1.00 31.06 170 A 1 
ATOM 1273 C C   . GLY A 0 170 . 12.096   7.151   28.690   1.00 31.06 170 A 1 
ATOM 1274 O O   . GLY A 0 170 . 13.213   7.182   28.175   1.00 31.06 170 A 1 
ATOM 1275 N N   . LYS A 0 171 . 11.858   6.679   29.921   1.00 35.91 171 A 1 
ATOM 1276 C CA  . LYS A 0 171 . 12.630   5.691   30.715   1.00 35.91 171 A 1 
ATOM 1277 C C   . LYS A 0 171 . 11.777   5.369   31.958   1.00 35.91 171 A 1 
ATOM 1278 C CB  . LYS A 0 171 . 14.012   6.255   31.109   1.00 35.91 171 A 1 
ATOM 1279 O O   . LYS A 0 171 . 11.378   6.292   32.650   1.00 35.91 171 A 1 
ATOM 1280 C CG  . LYS A 0 171 . 15.122   5.722   30.182   1.00 35.91 171 A 1 
ATOM 1281 C CD  . LYS A 0 171 . 16.297   6.699   30.056   1.00 35.91 171 A 1 
ATOM 1282 C CE  . LYS A 0 171 . 17.294   6.151   29.029   1.00 35.91 171 A 1 
ATOM 1283 N NZ  . LYS A 0 171 . 18.438   7.073   28.824   1.00 35.91 171 A 1 
ATOM 1284 N N   . GLN A 0 172 . 11.247   4.156   32.145   1.00 29.77 172 A 1 
ATOM 1285 C CA  . GLN A 0 172 . 11.922   2.880   32.453   1.00 29.77 172 A 1 
ATOM 1286 C C   . GLN A 0 172 . 12.425   2.831   33.912   1.00 29.77 172 A 1 
ATOM 1287 C CB  . GLN A 0 172 . 13.003   2.501   31.420   1.00 29.77 172 A 1 
ATOM 1288 O O   . GLN A 0 172 . 13.153   3.726   34.326   1.00 29.77 172 A 1 
ATOM 1289 C CG  . GLN A 0 172 . 13.473   1.037   31.516   1.00 29.77 172 A 1 
ATOM 1290 C CD  . GLN A 0 172 . 14.635   0.716   30.572   1.00 29.77 172 A 1 
ATOM 1291 N NE2 . GLN A 0 172 . 14.978   -0.543  30.402   1.00 29.77 172 A 1 
ATOM 1292 O OE1 . GLN A 0 172 . 15.270   1.577   29.988   1.00 29.77 172 A 1 
ATOM 1293 N N   . LEU A 0 173 . 12.104   1.728   34.618   1.00 34.99 173 A 1 
ATOM 1294 C CA  . LEU A 0 173 . 12.323   1.442   36.059   1.00 34.99 173 A 1 
ATOM 1295 C C   . LEU A 0 173 . 11.319   2.150   37.008   1.00 34.99 173 A 1 
ATOM 1296 C CB  . LEU A 0 173 . 13.787   1.723   36.485   1.00 34.99 173 A 1 
ATOM 1297 O O   . LEU A 0 173 . 11.121   3.351   36.894   1.00 34.99 173 A 1 
ATOM 1298 C CG  . LEU A 0 173 . 14.899   1.174   35.566   1.00 34.99 173 A 1 
ATOM 1299 C CD1 . LEU A 0 173 . 16.255   1.752   35.966   1.00 34.99 173 A 1 
ATOM 1300 C CD2 . LEU A 0 173 . 14.979   -0.351  35.630   1.00 34.99 173 A 1 
ATOM 1301 N N   . GLY A 0 174 . 10.675   1.482   37.979   1.00 31.56 174 A 1 
ATOM 1302 C CA  . GLY A 0 174 . 10.602   0.037   38.266   1.00 31.56 174 A 1 
ATOM 1303 C C   . GLY A 0 174 . 9.895    -0.285  39.605   1.00 31.56 174 A 1 
ATOM 1304 O O   . GLY A 0 174 . 9.784    0.599   40.446   1.00 31.56 174 A 1 
ATOM 1305 N N   . TYR A 0 175 . 9.512    -1.560  39.813   1.00 39.80 175 A 1 
ATOM 1306 C CA  . TYR A 0 175 . 8.825    -2.129  41.008   1.00 39.80 175 A 1 
ATOM 1307 C C   . TYR A 0 175 . 7.373    -1.622  41.240   1.00 39.80 175 A 1 
ATOM 1308 C CB  . TYR A 0 175 . 9.733    -2.012  42.251   1.00 39.80 175 A 1 
ATOM 1309 O O   . TYR A 0 175 . 7.047    -0.499  40.887   1.00 39.80 175 A 1 
ATOM 1310 C CG  . TYR A 0 175 . 11.087   -2.692  42.105   1.00 39.80 175 A 1 
ATOM 1311 C CD1 . TYR A 0 175 . 11.240   -4.035  42.500   1.00 39.80 175 A 1 
ATOM 1312 C CD2 . TYR A 0 175 . 12.186   -1.992  41.564   1.00 39.80 175 A 1 
ATOM 1313 C CE1 . TYR A 0 175 . 12.478   -4.686  42.332   1.00 39.80 175 A 1 
ATOM 1314 C CE2 . TYR A 0 175 . 13.424   -2.642  41.385   1.00 39.80 175 A 1 
ATOM 1315 O OH  . TYR A 0 175 . 14.754   -4.636  41.598   1.00 39.80 175 A 1 
ATOM 1316 C CZ  . TYR A 0 175 . 13.569   -3.994  41.767   1.00 39.80 175 A 1 
ATOM 1317 N N   . GLY A 0 176 . 6.394    -2.389  41.756   1.00 36.50 176 A 1 
ATOM 1318 C CA  . GLY A 0 176 . 6.391    -3.713  42.416   1.00 36.50 176 A 1 
ATOM 1319 C C   . GLY A 0 176 . 6.384    -3.587  43.955   1.00 36.50 176 A 1 
ATOM 1320 O O   . GLY A 0 176 . 7.122    -2.765  44.474   1.00 36.50 176 A 1 
ATOM 1321 N N   . LYS A 0 177 . 5.653    -4.367  44.772   1.00 34.91 177 A 1 
ATOM 1322 C CA  . LYS A 0 177 . 4.823    -5.578  44.563   1.00 34.91 177 A 1 
ATOM 1323 C C   . LYS A 0 177 . 4.070    -5.912  45.884   1.00 34.91 177 A 1 
ATOM 1324 C CB  . LYS A 0 177 . 5.822    -6.711  44.239   1.00 34.91 177 A 1 
ATOM 1325 O O   . LYS A 0 177 . 4.713    -5.909  46.927   1.00 34.91 177 A 1 
ATOM 1326 C CG  . LYS A 0 177 . 5.280    -8.146  44.129   1.00 34.91 177 A 1 
ATOM 1327 C CD  . LYS A 0 177 . 6.483    -9.100  44.003   1.00 34.91 177 A 1 
ATOM 1328 C CE  . LYS A 0 177 . 6.042    -10.546 43.770   1.00 34.91 177 A 1 
ATOM 1329 N NZ  . LYS A 0 177 . 7.191    -11.486 43.752   1.00 34.91 177 A 1 
ATOM 1330 N N   . GLY A 0 178 . 2.780    -6.273  45.855   1.00 36.58 178 A 1 
ATOM 1331 C CA  . GLY A 0 178 . 1.986    -6.732  47.029   1.00 36.58 178 A 1 
ATOM 1332 C C   . GLY A 0 178 . 0.481    -6.492  46.808   1.00 36.58 178 A 1 
ATOM 1333 O O   . GLY A 0 178 . 0.134    -5.393  46.406   1.00 36.58 178 A 1 
ATOM 1334 N N   . TYR A 0 179 . -0.457   -7.451  46.857   1.00 37.12 179 A 1 
ATOM 1335 C CA  . TYR A 0 179 . -0.793   -8.469  47.882   1.00 37.12 179 A 1 
ATOM 1336 C C   . TYR A 0 179 . -1.211   -7.842  49.229   1.00 37.12 179 A 1 
ATOM 1337 C CB  . TYR A 0 179 . 0.283    -9.544  48.119   1.00 37.12 179 A 1 
ATOM 1338 O O   . TYR A 0 179 . -0.455   -7.048  49.772   1.00 37.12 179 A 1 
ATOM 1339 C CG  . TYR A 0 179 . 1.021    -10.125 46.926   1.00 37.12 179 A 1 
ATOM 1340 C CD1 . TYR A 0 179 . 0.364    -10.433 45.718   1.00 37.12 179 A 1 
ATOM 1341 C CD2 . TYR A 0 179 . 2.401    -10.376 47.054   1.00 37.12 179 A 1 
ATOM 1342 C CE1 . TYR A 0 179 . 1.095    -10.946 44.627   1.00 37.12 179 A 1 
ATOM 1343 C CE2 . TYR A 0 179 . 3.133    -10.891 45.973   1.00 37.12 179 A 1 
ATOM 1344 O OH  . TYR A 0 179 . 3.200    -11.635 43.693   1.00 37.12 179 A 1 
ATOM 1345 C CZ  . TYR A 0 179 . 2.485    -11.163 44.750   1.00 37.12 179 A 1 
ATOM 1346 N N   . GLY A 0 180 . -2.341   -8.199  49.854   1.00 32.57 180 A 1 
ATOM 1347 C CA  . GLY A 0 180 . -3.399   -9.149  49.468   1.00 32.57 180 A 1 
ATOM 1348 C C   . GLY A 0 180 . -4.422   -9.346  50.608   1.00 32.57 180 A 1 
ATOM 1349 O O   . GLY A 0 180 . -4.192   -8.886  51.722   1.00 32.57 180 A 1 
ATOM 1350 N N   . LEU A 0 181 . -5.552   -10.015 50.346   1.00 34.76 181 A 1 
ATOM 1351 C CA  . LEU A 0 181 . -6.645   -10.202 51.321   1.00 34.76 181 A 1 
ATOM 1352 C C   . LEU A 0 181 . -6.210   -10.956 52.596   1.00 34.76 181 A 1 
ATOM 1353 C CB  . LEU A 0 181 . -7.784   -11.048 50.702   1.00 34.76 181 A 1 
ATOM 1354 O O   . LEU A 0 181 . -5.633   -12.040 52.479   1.00 34.76 181 A 1 
ATOM 1355 C CG  . LEU A 0 181 . -8.727   -10.390 49.681   1.00 34.76 181 A 1 
ATOM 1356 C CD1 . LEU A 0 181 . -8.043   -10.058 48.355   1.00 34.76 181 A 1 
ATOM 1357 C CD2 . LEU A 0 181 . -9.873   -11.364 49.389   1.00 34.76 181 A 1 
ATOM 1358 N N   . LYS A 0 182 . -6.676   -10.498 53.774   1.00 31.29 182 A 1 
ATOM 1359 C CA  . LYS A 0 182 . -7.433   -11.322 54.755   1.00 31.29 182 A 1 
ATOM 1360 C C   . LYS A 0 182 . -7.875   -10.549 56.010   1.00 31.29 182 A 1 
ATOM 1361 C CB  . LYS A 0 182 . -6.608   -12.536 55.241   1.00 31.29 182 A 1 
ATOM 1362 O O   . LYS A 0 182 . -7.029   -9.968  56.667   1.00 31.29 182 A 1 
ATOM 1363 C CG  . LYS A 0 182 . -7.135   -13.833 54.612   1.00 31.29 182 A 1 
ATOM 1364 C CD  . LYS A 0 182 . -6.240   -15.018 54.977   1.00 31.29 182 A 1 
ATOM 1365 C CE  . LYS A 0 182 . -6.802   -16.283 54.322   1.00 31.29 182 A 1 
ATOM 1366 N NZ  . LYS A 0 182 . -5.986   -17.475 54.654   1.00 31.29 182 A 1 
ATOM 1367 N N   . GLY A 0 183 . -9.151   -10.714 56.394   1.00 30.46 183 A 1 
ATOM 1368 C CA  . GLY A 0 183 . -9.680   -10.573 57.769   1.00 30.46 183 A 1 
ATOM 1369 C C   . GLY A 0 183 . -9.687   -9.157  58.381   1.00 30.46 183 A 1 
ATOM 1370 O O   . GLY A 0 183 . -8.638   -8.557  58.541   1.00 30.46 183 A 1 
ATOM 1371 N N   . GLY A 0 184 . -10.806  -8.560  58.805   1.00 30.66 184 A 1 
ATOM 1372 C CA  . GLY A 0 184 . -12.198  -9.028  58.862   1.00 30.66 184 A 1 
ATOM 1373 C C   . GLY A 0 184 . -12.674  -9.295  60.297   1.00 30.66 184 A 1 
ATOM 1374 O O   . GLY A 0 184 . -12.043  -10.069 61.008   1.00 30.66 184 A 1 
ATOM 1375 N N   . HIS A 0 185 . -13.833  -8.721  60.652   1.00 29.51 185 A 1 
ATOM 1376 C CA  . HIS A 0 185 . -14.424  -8.610  62.002   1.00 29.51 185 A 1 
ATOM 1377 C C   . HIS A 0 185 . -13.634  -7.706  62.982   1.00 29.51 185 A 1 
ATOM 1378 C CB  . HIS A 0 185 . -14.743  -9.984  62.623   1.00 29.51 185 A 1 
ATOM 1379 O O   . HIS A 0 185 . -12.415  -7.777  63.058   1.00 29.51 185 A 1 
ATOM 1380 C CG  . HIS A 0 185 . -15.661  -10.844 61.790   1.00 29.51 185 A 1 
ATOM 1381 C CD2 . HIS A 0 185 . -16.994  -11.069 62.008   1.00 29.51 185 A 1 
ATOM 1382 N ND1 . HIS A 0 185 . -15.307  -11.561 60.671   1.00 29.51 185 A 1 
ATOM 1383 C CE1 . HIS A 0 185 . -16.404  -12.186 60.212   1.00 29.51 185 A 1 
ATOM 1384 N NE2 . HIS A 0 185 . -17.455  -11.919 60.999   1.00 29.51 185 A 1 
ATOM 1385 N N   . GLY A 0 186 . -14.283  -6.848  63.777   1.00 28.83 186 A 1 
ATOM 1386 C CA  . GLY A 0 186 . -15.716  -6.530  63.805   1.00 28.83 186 A 1 
ATOM 1387 C C   . GLY A 0 186 . -16.145  -5.759  65.063   1.00 28.83 186 A 1 
ATOM 1388 O O   . GLY A 0 186 . -15.314  -5.414  65.894   1.00 28.83 186 A 1 
ATOM 1389 N N   . TYR A 0 187 . -17.457  -5.517  65.155   1.00 29.05 187 A 1 
ATOM 1390 C CA  . TYR A 0 187 . -18.280  -5.130  66.317   1.00 29.05 187 A 1 
ATOM 1391 C C   . TYR A 0 187 . -17.611  -5.229  67.712   1.00 29.05 187 A 1 
ATOM 1392 C CB  . TYR A 0 187 . -19.506  -6.066  66.305   1.00 29.05 187 A 1 
ATOM 1393 O O   . TYR A 0 187 . -17.063  -6.270  68.060   1.00 29.05 187 A 1 
ATOM 1394 C CG  . TYR A 0 187 . -20.223  -6.177  64.967   1.00 29.05 187 A 1 
ATOM 1395 C CD1 . TYR A 0 187 . -21.320  -5.340  64.690   1.00 29.05 187 A 1 
ATOM 1396 C CD2 . TYR A 0 187 . -19.795  -7.115  64.002   1.00 29.05 187 A 1 
ATOM 1397 C CE1 . TYR A 0 187 . -21.985  -5.429  63.451   1.00 29.05 187 A 1 
ATOM 1398 C CE2 . TYR A 0 187 . -20.445  -7.193  62.755   1.00 29.05 187 A 1 
ATOM 1399 O OH  . TYR A 0 187 . -22.174  -6.448  61.280   1.00 29.05 187 A 1 
ATOM 1400 C CZ  . TYR A 0 187 . -21.545  -6.353  62.479   1.00 29.05 187 A 1 
ATOM 1401 N N   . GLY A 0 188 . -17.715  -4.244  68.611   1.00 29.15 188 A 1 
ATOM 1402 C CA  . GLY A 0 188 . -18.513  -3.009  68.595   1.00 29.15 188 A 1 
ATOM 1403 C C   . GLY A 0 188 . -18.066  -2.041  69.712   1.00 29.15 188 A 1 
ATOM 1404 O O   . GLY A 0 188 . -17.022  -2.235  70.319   1.00 29.15 188 A 1 
ATOM 1405 N N   . GLY A 0 189 . -18.804  -0.987  70.064   1.00 30.67 189 A 1 
ATOM 1406 C CA  . GLY A 0 189 . -20.269  -0.901  70.024   1.00 30.67 189 A 1 
ATOM 1407 C C   . GLY A 0 189 . -20.938  -1.593  71.225   1.00 30.67 189 A 1 
ATOM 1408 O O   . GLY A 0 189 . -22.139  -1.837  71.197   1.00 30.67 189 A 1 
ATOM 1409 N N   . GLN A 0 190 . -20.174  -1.956  72.264   1.00 31.48 190 A 1 
ATOM 1410 C CA  . GLN A 0 190 . -20.689  -2.680  73.427   1.00 31.48 190 A 1 
ATOM 1411 C C   . GLN A 0 190 . -21.125  -1.762  74.579   1.00 31.48 190 A 1 
ATOM 1412 C CB  . GLN A 0 190 . -19.684  -3.742  73.905   1.00 31.48 190 A 1 
ATOM 1413 O O   . GLN A 0 190 . -20.306  -1.142  75.243   1.00 31.48 190 A 1 
ATOM 1414 C CG  . GLN A 0 190 . -19.730  -4.998  73.020   1.00 31.48 190 A 1 
ATOM 1415 C CD  . GLN A 0 190 . -18.988  -6.186  73.631   1.00 31.48 190 A 1 
ATOM 1416 N NE2 . GLN A 0 190 . -19.325  -7.398  73.250   1.00 31.48 190 A 1 
ATOM 1417 O OE1 . GLN A 0 190 . -18.104  -6.065  74.458   1.00 31.48 190 A 1 
ATOM 1418 N N   . HIS A 0 191 . -22.436  -1.803  74.825   1.00 27.06 191 A 1 
ATOM 1419 C CA  . HIS A 0 191 . -23.072  -2.061  76.123   1.00 27.06 191 A 1 
ATOM 1420 C C   . HIS A 0 191 . -22.779  -1.185  77.356   1.00 27.06 191 A 1 
ATOM 1421 C CB  . HIS A 0 191 . -22.925  -3.552  76.474   1.00 27.06 191 A 1 
ATOM 1422 O O   . HIS A 0 191 . -21.660  -1.021  77.832   1.00 27.06 191 A 1 
ATOM 1423 C CG  . HIS A 0 191 . -24.088  -4.370  75.990   1.00 27.06 191 A 1 
ATOM 1424 C CD2 . HIS A 0 191 . -24.412  -4.668  74.694   1.00 27.06 191 A 1 
ATOM 1425 N ND1 . HIS A 0 191 . -25.072  -4.897  76.792   1.00 27.06 191 A 1 
ATOM 1426 C CE1 . HIS A 0 191 . -25.968  -5.506  75.998   1.00 27.06 191 A 1 
ATOM 1427 N NE2 . HIS A 0 191 . -25.609  -5.389  74.710   1.00 27.06 191 A 1 
ATOM 1428 N N   . ALA A 0 192 . -23.879  -0.787  77.999   1.00 31.52 192 A 1 
ATOM 1429 C CA  . ALA A 0 192 . -23.916  -0.448  79.417   1.00 31.52 192 A 1 
ATOM 1430 C C   . ALA A 0 192 . -23.912  -1.711  80.319   1.00 31.52 192 A 1 
ATOM 1431 C CB  . ALA A 0 192 . -25.168  0.418   79.639   1.00 31.52 192 A 1 
ATOM 1432 O O   . ALA A 0 192 . -24.067  -2.832  79.835   1.00 31.52 192 A 1 
ATOM 1433 N N   . LEU A 0 193 . -23.871  -1.471  81.640   1.00 27.93 193 A 1 
ATOM 1434 C CA  . LEU A 0 193 . -24.008  -2.408  82.777   1.00 27.93 193 A 1 
ATOM 1435 C C   . LEU A 0 193 . -22.773  -3.243  83.205   1.00 27.93 193 A 1 
ATOM 1436 C CB  . LEU A 0 193 . -25.257  -3.315  82.650   1.00 27.93 193 A 1 
ATOM 1437 O O   . LEU A 0 193 . -22.555  -4.345  82.723   1.00 27.93 193 A 1 
ATOM 1438 C CG  . LEU A 0 193 . -26.613  -2.586  82.555   1.00 27.93 193 A 1 
ATOM 1439 C CD1 . LEU A 0 193 . -27.287  -2.788  81.197   1.00 27.93 193 A 1 
ATOM 1440 C CD2 . LEU A 0 193 . -27.578  -3.107  83.623   1.00 27.93 193 A 1 
ATOM 1441 N N   . GLY A 0 194 . -22.150  -2.818  84.316   1.00 29.73 194 A 1 
ATOM 1442 C CA  . GLY A 0 194 . -22.098  -3.658  85.530   1.00 29.73 194 A 1 
ATOM 1443 C C   . GLY A 0 194 . -20.825  -4.462  85.884   1.00 29.73 194 A 1 
ATOM 1444 O O   . GLY A 0 194 . -20.310  -5.233  85.094   1.00 29.73 194 A 1 
ATOM 1445 N N   . TYR A 0 195 . -20.449  -4.373  87.171   1.00 29.17 195 A 1 
ATOM 1446 C CA  . TYR A 0 195 . -19.697  -5.357  87.986   1.00 29.17 195 A 1 
ATOM 1447 C C   . TYR A 0 195 . -18.219  -5.730  87.672   1.00 29.17 195 A 1 
ATOM 1448 C CB  . TYR A 0 195 . -20.573  -6.598  88.235   1.00 29.17 195 A 1 
ATOM 1449 O O   . TYR A 0 195 . -17.919  -6.682  86.968   1.00 29.17 195 A 1 
ATOM 1450 C CG  . TYR A 0 195 . -21.688  -6.352  89.238   1.00 29.17 195 A 1 
ATOM 1451 C CD1 . TYR A 0 195 . -21.441  -6.555  90.611   1.00 29.17 195 A 1 
ATOM 1452 C CD2 . TYR A 0 195 . -22.955  -5.906  88.812   1.00 29.17 195 A 1 
ATOM 1453 C CE1 . TYR A 0 195 . -22.454  -6.314  91.559   1.00 29.17 195 A 1 
ATOM 1454 C CE2 . TYR A 0 195 . -23.969  -5.656  89.758   1.00 29.17 195 A 1 
ATOM 1455 O OH  . TYR A 0 195 . -24.704  -5.628  92.040   1.00 29.17 195 A 1 
ATOM 1456 C CZ  . TYR A 0 195 . -23.722  -5.862  91.132   1.00 29.17 195 A 1 
ATOM 1457 N N   . ALA A 0 196 . -17.318  -5.068  88.416   1.00 31.02 196 A 1 
ATOM 1458 C CA  . ALA A 0 196 . -16.232  -5.624  89.257   1.00 31.02 196 A 1 
ATOM 1459 C C   . ALA A 0 196 . -15.236  -6.711  88.746   1.00 31.02 196 A 1 
ATOM 1460 C CB  . ALA A 0 196 . -16.877  -6.083  90.576   1.00 31.02 196 A 1 
ATOM 1461 O O   . ALA A 0 196 . -15.584  -7.877  88.586   1.00 31.02 196 A 1 
ATOM 1462 N N   . GLY A 0 197 . -13.931  -6.374  88.759   1.00 37.37 197 A 1 
ATOM 1463 C CA  . GLY A 0 197 . -12.799  -7.325  88.749   1.00 37.37 197 A 1 
ATOM 1464 C C   . GLY A 0 197 . -11.417  -6.642  88.865   1.00 37.37 197 A 1 
ATOM 1465 O O   . GLY A 0 197 . -11.213  -5.585  88.279   1.00 37.37 197 A 1 
ATOM 1466 N N   . GLY A 0 198 . -10.475  -7.207  89.642   1.00 36.49 198 A 1 
ATOM 1467 C CA  . GLY A 0 198 . -9.068   -6.741  89.755   1.00 36.49 198 A 1 
ATOM 1468 C C   . GLY A 0 198 . -8.127   -7.387  88.714   1.00 36.49 198 A 1 
ATOM 1469 O O   . GLY A 0 198 . -8.569   -8.242  87.958   1.00 36.49 198 A 1 
ATOM 1470 N N   . TYR A 0 199 . -6.819   -7.091  88.630   1.00 35.71 199 A 1 
ATOM 1471 C CA  . TYR A 0 199 . -5.897   -6.501  89.620   1.00 35.71 199 A 1 
ATOM 1472 C C   . TYR A 0 199 . -4.678   -5.784  88.984   1.00 35.71 199 A 1 
ATOM 1473 C CB  . TYR A 0 199 . -5.251   -7.648  90.432   1.00 35.71 199 A 1 
ATOM 1474 O O   . TYR A 0 199 . -4.046   -6.342  88.096   1.00 35.71 199 A 1 
ATOM 1475 C CG  . TYR A 0 199 . -6.071   -8.315  91.513   1.00 35.71 199 A 1 
ATOM 1476 C CD1 . TYR A 0 199 . -5.831   -7.986  92.863   1.00 35.71 199 A 1 
ATOM 1477 C CD2 . TYR A 0 199 . -6.985   -9.335  91.188   1.00 35.71 199 A 1 
ATOM 1478 C CE1 . TYR A 0 199 . -6.509   -8.668  93.889   1.00 35.71 199 A 1 
ATOM 1479 C CE2 . TYR A 0 199 . -7.675   -10.010 92.213   1.00 35.71 199 A 1 
ATOM 1480 O OH  . TYR A 0 199 . -8.093   -10.348 94.546   1.00 35.71 199 A 1 
ATOM 1481 C CZ  . TYR A 0 199 . -7.435   -9.683  93.563   1.00 35.71 199 A 1 
ATOM 1482 N N   . GLY A 0 200 . -4.217   -4.692  89.620   1.00 40.23 200 A 1 
ATOM 1483 C CA  . GLY A 0 200 . -2.787   -4.322  89.750   1.00 40.23 200 A 1 
ATOM 1484 C C   . GLY A 0 200 . -2.076   -3.655  88.549   1.00 40.23 200 A 1 
ATOM 1485 O O   . GLY A 0 200 . -2.398   -3.920  87.404   1.00 40.23 200 A 1 
ATOM 1486 N N   . LYS A 0 201 . -1.049   -2.809  88.750   1.00 37.96 201 A 1 
ATOM 1487 C CA  . LYS A 0 201 . -0.358   -2.440  90.006   1.00 37.96 201 A 1 
ATOM 1488 C C   . LYS A 0 201 . 0.508    -1.167  89.832   1.00 37.96 201 A 1 
ATOM 1489 C CB  . LYS A 0 201 . 0.584    -3.615  90.376   1.00 37.96 201 A 1 
ATOM 1490 O O   . LYS A 0 201 . 1.316    -1.150  88.918   1.00 37.96 201 A 1 
ATOM 1491 C CG  . LYS A 0 201 . 0.413    -4.175  91.793   1.00 37.96 201 A 1 
ATOM 1492 C CD  . LYS A 0 201 . 1.404    -5.336  91.971   1.00 37.96 201 A 1 
ATOM 1493 C CE  . LYS A 0 201 . 1.557    -5.735  93.439   1.00 37.96 201 A 1 
ATOM 1494 N NZ  . LYS A 0 201 . 2.713    -6.649  93.607   1.00 37.96 201 A 1 
ATOM 1495 N N   . GLN A 0 202 . 0.451    -0.249  90.816   1.00 39.08 202 A 1 
ATOM 1496 C CA  . GLN A 0 202 . 1.544    0.663   91.262   1.00 39.08 202 A 1 
ATOM 1497 C C   . GLN A 0 202 . 2.032    1.758   90.265   1.00 39.08 202 A 1 
ATOM 1498 C CB  . GLN A 0 202 . 2.679    -0.240  91.812   1.00 39.08 202 A 1 
ATOM 1499 O O   . GLN A 0 202 . 2.040    1.544   89.066   1.00 39.08 202 A 1 
ATOM 1500 C CG  . GLN A 0 202 . 2.262    -0.871  93.157   1.00 39.08 202 A 1 
ATOM 1501 C CD  . GLN A 0 202 . 3.135    -2.039  93.619   1.00 39.08 202 A 1 
ATOM 1502 N NE2 . GLN A 0 202 . 3.611    -2.018  94.843   1.00 39.08 202 A 1 
ATOM 1503 O OE1 . GLN A 0 202 . 3.339    -3.036  92.945   1.00 39.08 202 A 1 
ATOM 1504 N N   . ALA A 0 203 . 2.489    2.958   90.663   1.00 37.00 203 A 1 
ATOM 1505 C CA  . ALA A 0 203 . 2.630    3.676   91.953   1.00 37.00 203 A 1 
ATOM 1506 C C   . ALA A 0 203 . 3.063    5.150   91.635   1.00 37.00 203 A 1 
ATOM 1507 C CB  . ALA A 0 203 . 3.711    2.935   92.760   1.00 37.00 203 A 1 
ATOM 1508 O O   . ALA A 0 203 . 3.564    5.367   90.538   1.00 37.00 203 A 1 
ATOM 1509 N N   . VAL A 0 204 . 2.973    6.210   92.464   1.00 35.19 204 A 1 
ATOM 1510 C CA  . VAL A 0 204 . 2.454    6.481   93.834   1.00 35.19 204 A 1 
ATOM 1511 C C   . VAL A 0 204 . 2.289    8.022   94.019   1.00 35.19 204 A 1 
ATOM 1512 C CB  . VAL A 0 204 . 3.430    5.881   94.893   1.00 35.19 204 A 1 
ATOM 1513 O O   . VAL A 0 204 . 2.732    8.766   93.152   1.00 35.19 204 A 1 
ATOM 1514 C CG1 . VAL A 0 204 . 4.132    6.793   95.910   1.00 35.19 204 A 1 
ATOM 1515 C CG2 . VAL A 0 204 . 2.706    4.785   95.687   1.00 35.19 204 A 1 
ATOM 1516 N N   . ALA A 0 205 . 1.757    8.473   95.172   1.00 38.93 205 A 1 
ATOM 1517 C CA  . ALA A 0 205 . 1.750    9.855   95.723   1.00 38.93 205 A 1 
ATOM 1518 C C   . ALA A 0 205 . 0.551    10.767  95.323   1.00 38.93 205 A 1 
ATOM 1519 C CB  . ALA A 0 205 . 3.128    10.521  95.536   1.00 38.93 205 A 1 
ATOM 1520 O O   . ALA A 0 205 . 0.143    10.767  94.170   1.00 38.93 205 A 1 
ATOM 1521 N N   . GLN A 0 206 . -0.065   11.555  96.229   1.00 37.86 206 A 1 
ATOM 1522 C CA  . GLN A 0 206 . 0.201    11.732  97.675   1.00 37.86 206 A 1 
ATOM 1523 C C   . GLN A 0 206 . -1.044   12.178  98.489   1.00 37.86 206 A 1 
ATOM 1524 C CB  . GLN A 0 206 . 1.339    12.767  97.849   1.00 37.86 206 A 1 
ATOM 1525 O O   . GLN A 0 206 . -1.836   12.957  97.983   1.00 37.86 206 A 1 
ATOM 1526 C CG  . GLN A 0 206 . 2.361    12.340  98.921   1.00 37.86 206 A 1 
ATOM 1527 C CD  . GLN A 0 206 . 3.774    12.894  98.721   1.00 37.86 206 A 1 
ATOM 1528 N NE2 . GLN A 0 206 . 4.643    12.746  99.694   1.00 37.86 206 A 1 
ATOM 1529 O OE1 . GLN A 0 206 . 4.161    13.398  97.684   1.00 37.86 206 A 1 
ATOM 1530 N N   . GLN A 0 207 . -1.150   11.692  99.743   1.00 36.53 207 A 1 
ATOM 1531 C CA  . GLN A 0 207 . -1.929   12.184  100.918  1.00 36.53 207 A 1 
ATOM 1532 C C   . GLN A 0 207 . -3.388   12.684  100.698  1.00 36.53 207 A 1 
ATOM 1533 C CB  . GLN A 0 207 . -1.073   13.240  101.643  1.00 36.53 207 A 1 
ATOM 1534 O O   . GLN A 0 207 . -3.592   13.711  100.070  1.00 36.53 207 A 1 
ATOM 1535 C CG  . GLN A 0 207 . 0.135    12.592  102.348  1.00 36.53 207 A 1 
ATOM 1536 C CD  . GLN A 0 207 . 1.232    13.589  102.713  1.00 36.53 207 A 1 
ATOM 1537 N NE2 . GLN A 0 207 . 1.706    13.598  103.938  1.00 36.53 207 A 1 
ATOM 1538 O OE1 . GLN A 0 207 . 1.739    14.329  101.892  1.00 36.53 207 A 1 
ATOM 1539 N N   . ALA A 0 208 . -4.485   12.064  101.167  1.00 31.07 208 A 1 
ATOM 1540 C CA  . ALA A 0 208 . -4.833   11.238  102.348  1.00 31.07 208 A 1 
ATOM 1541 C C   . ALA A 0 208 . -5.176   12.000  103.653  1.00 31.07 208 A 1 
ATOM 1542 C CB  . ALA A 0 208 . -3.871   10.068  102.611  1.00 31.07 208 A 1 
ATOM 1543 O O   . ALA A 0 208 . -4.286   12.586  104.263  1.00 31.07 208 A 1 
ATOM 1544 N N   . TYR A 0 209 . -6.436   11.870  104.110  1.00 36.73 209 A 1 
ATOM 1545 C CA  . TYR A 0 209 . -6.813   11.554  105.505  1.00 36.73 209 A 1 
ATOM 1546 C C   . TYR A 0 209 . -8.309   11.158  105.614  1.00 36.73 209 A 1 
ATOM 1547 C CB  . TYR A 0 209 . -6.478   12.692  106.496  1.00 36.73 209 A 1 
ATOM 1548 O O   . TYR A 0 209 . -9.190   11.998  105.451  1.00 36.73 209 A 1 
ATOM 1549 C CG  . TYR A 0 209 . -5.527   12.236  107.592  1.00 36.73 209 A 1 
ATOM 1550 C CD1 . TYR A 0 209 . -6.018   11.506  108.693  1.00 36.73 209 A 1 
ATOM 1551 C CD2 . TYR A 0 209 . -4.146   12.488  107.480  1.00 36.73 209 A 1 
ATOM 1552 C CE1 . TYR A 0 209 . -5.130   11.028  109.678  1.00 36.73 209 A 1 
ATOM 1553 C CE2 . TYR A 0 209 . -3.253   12.004  108.455  1.00 36.73 209 A 1 
ATOM 1554 O OH  . TYR A 0 209 . -2.878   10.801  110.492  1.00 36.73 209 A 1 
ATOM 1555 C CZ  . TYR A 0 209 . -3.744   11.272  109.555  1.00 36.73 209 A 1 
ATOM 1556 N N   . ASP A 0 210 . -8.587   9.881   105.895  1.00 32.04 210 A 1 
ATOM 1557 C CA  . ASP A 0 210 . -9.919   9.342   106.241  1.00 32.04 210 A 1 
ATOM 1558 C C   . ASP A 0 210 . -10.215  9.461   107.756  1.00 32.04 210 A 1 
ATOM 1559 C CB  . ASP A 0 210 . -9.960   7.852   105.848  1.00 32.04 210 A 1 
ATOM 1560 O O   . ASP A 0 210 . -9.355   9.924   108.505  1.00 32.04 210 A 1 
ATOM 1561 C CG  . ASP A 0 210 . -9.675   7.610   104.368  1.00 32.04 210 A 1 
ATOM 1562 O OD1 . ASP A 0 210 . -10.639  7.709   103.580  1.00 32.04 210 A 1 
ATOM 1563 O OD2 . ASP A 0 210 . -8.498   7.315   104.056  1.00 32.04 210 A 1 
ATOM 1564 N N   . GLN A 0 211 . -11.387  8.983   108.221  1.00 36.99 211 A 1 
ATOM 1565 C CA  . GLN A 0 211 . -11.542  8.002   109.332  1.00 36.99 211 A 1 
ATOM 1566 C C   . GLN A 0 211 . -13.027  7.748   109.718  1.00 36.99 211 A 1 
ATOM 1567 C CB  . GLN A 0 211 . -10.815  8.424   110.636  1.00 36.99 211 A 1 
ATOM 1568 O O   . GLN A 0 211 . -13.753  8.703   109.953  1.00 36.99 211 A 1 
ATOM 1569 C CG  . GLN A 0 211 . -9.356   7.949   110.820  1.00 36.99 211 A 1 
ATOM 1570 C CD  . GLN A 0 211 . -9.148   6.447   110.973  1.00 36.99 211 A 1 
ATOM 1571 N NE2 . GLN A 0 211 . -8.005   6.043   111.485  1.00 36.99 211 A 1 
ATOM 1572 O OE1 . GLN A 0 211 . -9.960   5.601   110.629  1.00 36.99 211 A 1 
ATOM 1573 N N   . GLN A 0 212 . -13.390  6.460   109.910  1.00 32.23 212 A 1 
ATOM 1574 C CA  . GLN A 0 212 . -14.426  5.883   110.825  1.00 32.23 212 A 1 
ATOM 1575 C C   . GLN A 0 212 . -15.909  6.357   110.753  1.00 32.23 212 A 1 
ATOM 1576 C CB  . GLN A 0 212 . -13.880  5.994   112.262  1.00 32.23 212 A 1 
ATOM 1577 O O   . GLN A 0 212 . -16.204  7.514   110.505  1.00 32.23 212 A 1 
ATOM 1578 C CG  . GLN A 0 212 . -12.665  5.070   112.488  1.00 32.23 212 A 1 
ATOM 1579 C CD  . GLN A 0 212 . -11.615  5.599   113.468  1.00 32.23 212 A 1 
ATOM 1580 N NE2 . GLN A 0 212 . -10.504  4.914   113.608  1.00 32.23 212 A 1 
ATOM 1581 O OE1 . GLN A 0 212 . -11.746  6.611   114.130  1.00 32.23 212 A 1 
ATOM 1582 N N   . GLY A 0 213 . -16.943  5.537   111.018  1.00 35.70 213 A 1 
ATOM 1583 C CA  . GLY A 0 213 . -17.096  4.094   111.323  1.00 35.70 213 A 1 
ATOM 1584 C C   . GLY A 0 213 . -18.609  3.730   111.296  1.00 35.70 213 A 1 
ATOM 1585 O O   . GLY A 0 213 . -19.435  4.616   111.474  1.00 35.70 213 A 1 
ATOM 1586 N N   . TYR A 0 214 . -19.070  2.551   110.850  1.00 28.53 214 A 1 
ATOM 1587 C CA  . TYR A 0 214 . -19.085  1.217   111.500  1.00 28.53 214 A 1 
ATOM 1588 C C   . TYR A 0 214 . -19.941  1.087   112.791  1.00 28.53 214 A 1 
ATOM 1589 C CB  . TYR A 0 214 . -17.683  0.599   111.658  1.00 28.53 214 A 1 
ATOM 1590 O O   . TYR A 0 214 . -19.709  1.797   113.761  1.00 28.53 214 A 1 
ATOM 1591 C CG  . TYR A 0 214 . -17.294  -0.358  110.543  1.00 28.53 214 A 1 
ATOM 1592 C CD1 . TYR A 0 214 . -17.731  -1.699  110.587  1.00 28.53 214 A 1 
ATOM 1593 C CD2 . TYR A 0 214 . -16.488  0.080   109.475  1.00 28.53 214 A 1 
ATOM 1594 C CE1 . TYR A 0 214 . -17.356  -2.599  109.571  1.00 28.53 214 A 1 
ATOM 1595 C CE2 . TYR A 0 214 . -16.106  -0.819  108.459  1.00 28.53 214 A 1 
ATOM 1596 O OH  . TYR A 0 214 . -16.170  -3.039  107.537  1.00 28.53 214 A 1 
ATOM 1597 C CZ  . TYR A 0 214 . -16.539  -2.162  108.507  1.00 28.53 214 A 1 
ATOM 1598 N N   . GLY A 0 215 . -20.867  0.109   112.814  1.00 28.69 215 A 1 
ATOM 1599 C CA  . GLY A 0 215 . -21.808  -0.224  113.917  1.00 28.69 215 A 1 
ATOM 1600 C C   . GLY A 0 215 . -23.256  -0.340  113.390  1.00 28.69 215 A 1 
ATOM 1601 O O   . GLY A 0 215 . -23.636  0.461   112.547  1.00 28.69 215 A 1 
ATOM 1602 N N   . ALA A 0 216 . -24.070  -1.378  113.646  1.00 28.80 216 A 1 
ATOM 1603 C CA  . ALA A 0 216 . -24.523  -1.968  114.925  1.00 28.80 216 A 1 
ATOM 1604 C C   . ALA A 0 216 . -25.394  -0.977  115.739  1.00 28.80 216 A 1 
ATOM 1605 C CB  . ALA A 0 216 . -23.370  -2.621  115.699  1.00 28.80 216 A 1 
ATOM 1606 O O   . ALA A 0 216 . -25.044  0.189   115.828  1.00 28.80 216 A 1 
ATOM 1607 N N   . GLU A 0 217 . -26.553  -1.339  116.312  1.00 36.82 217 A 1 
ATOM 1608 C CA  . GLU A 0 217 . -26.920  -2.623  116.943  1.00 36.82 217 A 1 
ATOM 1609 C C   . GLU A 0 217 . -28.357  -3.135  116.643  1.00 36.82 217 A 1 
ATOM 1610 C CB  . GLU A 0 217 . -26.802  -2.439  118.469  1.00 36.82 217 A 1 
ATOM 1611 O O   . GLU A 0 217 . -29.151  -2.504  115.949  1.00 36.82 217 A 1 
ATOM 1612 C CG  . GLU A 0 217 . -25.392  -2.087  118.952  1.00 36.82 217 A 1 
ATOM 1613 C CD  . GLU A 0 217 . -25.364  -2.055  120.480  1.00 36.82 217 A 1 
ATOM 1614 O OE1 . GLU A 0 217 . -24.673  -2.927  121.052  1.00 36.82 217 A 1 
ATOM 1615 O OE2 . GLU A 0 217 . -26.092  -1.216  121.053  1.00 36.82 217 A 1 
ATOM 1616 N N   . LYS A 0 218 . -28.702  -4.310  117.201  1.00 31.48 218 A 1 
ATOM 1617 C CA  . LYS A 0 218 . -30.063  -4.883  117.231  1.00 31.48 218 A 1 
ATOM 1618 C C   . LYS A 0 218 . -30.840  -4.376  118.453  1.00 31.48 218 A 1 
ATOM 1619 C CB  . LYS A 0 218 . -30.001  -6.418  117.394  1.00 31.48 218 A 1 
ATOM 1620 O O   . LYS A 0 218 . -30.303  -4.451  119.555  1.00 31.48 218 A 1 
ATOM 1621 C CG  . LYS A 0 218 . -29.191  -7.227  116.372  1.00 31.48 218 A 1 
ATOM 1622 C CD  . LYS A 0 218 . -29.053  -8.668  116.899  1.00 31.48 218 A 1 
ATOM 1623 C CE  . LYS A 0 218 . -28.216  -9.536  115.956  1.00 31.48 218 A 1 
ATOM 1624 N NZ  . LYS A 0 218 . -27.921  -10.863 116.557  1.00 31.48 218 A 1 
ATOM 1625 N N   . GLN A 0 219 . -32.140  -4.095  118.315  1.00 32.59 219 A 1 
ATOM 1626 C CA  . GLN A 0 219 . -33.123  -4.306  119.396  1.00 32.59 219 A 1 
ATOM 1627 C C   . GLN A 0 219 . -34.566  -4.424  118.859  1.00 32.59 219 A 1 
ATOM 1628 C CB  . GLN A 0 219 . -32.955  -3.255  120.518  1.00 32.59 219 A 1 
ATOM 1629 O O   . GLN A 0 219 . -34.831  -4.097  117.704  1.00 32.59 219 A 1 
ATOM 1630 C CG  . GLN A 0 219 . -32.448  -3.927  121.813  1.00 32.59 219 A 1 
ATOM 1631 C CD  . GLN A 0 219 . -31.695  -2.965  122.724  1.00 32.59 219 A 1 
ATOM 1632 N NE2 . GLN A 0 219 . -30.413  -3.163  122.940  1.00 32.59 219 A 1 
ATOM 1633 O OE1 . GLN A 0 219 . -32.254  -2.028  123.259  1.00 32.59 219 A 1 
ATOM 1634 N N   . ALA A 0 220 . -35.472  -5.006  119.654  1.00 30.59 220 A 1 
ATOM 1635 C CA  . ALA A 0 220 . -36.791  -5.489  119.212  1.00 30.59 220 A 1 
ATOM 1636 C C   . ALA A 0 220 . -37.956  -4.539  119.575  1.00 30.59 220 A 1 
ATOM 1637 C CB  . ALA A 0 220 . -36.997  -6.893  119.799  1.00 30.59 220 A 1 
ATOM 1638 O O   . ALA A 0 220 . -37.853  -3.782  120.535  1.00 30.59 220 A 1 
ATOM 1639 N N   . GLY A 0 221 . -39.085  -4.608  118.844  1.00 30.17 221 A 1 
ATOM 1640 C CA  . GLY A 0 221 . -40.189  -3.633  118.994  1.00 30.17 221 A 1 
ATOM 1641 C C   . GLY A 0 221 . -41.562  -3.999  118.392  1.00 30.17 221 A 1 
ATOM 1642 O O   . GLY A 0 221 . -42.197  -3.154  117.778  1.00 30.17 221 A 1 
ATOM 1643 N N   . ALA A 0 222 . -41.996  -5.257  118.525  1.00 29.48 222 A 1 
ATOM 1644 C CA  . ALA A 0 222 . -43.373  -5.776  118.361  1.00 29.48 222 A 1 
ATOM 1645 C C   . ALA A 0 222 . -44.478  -4.908  117.674  1.00 29.48 222 A 1 
ATOM 1646 C CB  . ALA A 0 222 . -43.834  -6.230  119.754  1.00 29.48 222 A 1 
ATOM 1647 O O   . ALA A 0 222 . -45.262  -4.226  118.324  1.00 29.48 222 A 1 
ATOM 1648 N N   . SER A 0 223 . -44.624  -5.087  116.356  1.00 35.06 223 A 1 
ATOM 1649 C CA  . SER A 0 223 . -45.870  -5.439  115.626  1.00 35.06 223 A 1 
ATOM 1650 C C   . SER A 0 223 . -47.289  -4.968  116.059  1.00 35.06 223 A 1 
ATOM 1651 C CB  . SER A 0 223 . -45.935  -6.971  115.538  1.00 35.06 223 A 1 
ATOM 1652 O O   . SER A 0 223 . -47.739  -5.200  117.176  1.00 35.06 223 A 1 
ATOM 1653 O OG  . SER A 0 223 . -46.072  -7.526  116.832  1.00 35.06 223 A 1 
ATOM 1654 N N   . LEU A 0 224 . -48.092  -4.682  115.013  1.00 32.29 224 A 1 
ATOM 1655 C CA  . LEU A 0 224 . -49.538  -4.986  114.840  1.00 32.29 224 A 1 
ATOM 1656 C C   . LEU A 0 224 . -50.622  -3.952  115.256  1.00 32.29 224 A 1 
ATOM 1657 C CB  . LEU A 0 224 . -49.883  -6.416  115.358  1.00 32.29 224 A 1 
ATOM 1658 O O   . LEU A 0 224 . -51.103  -3.949  116.387  1.00 32.29 224 A 1 
ATOM 1659 C CG  . LEU A 0 224 . -50.529  -7.324  114.302  1.00 32.29 224 A 1 
ATOM 1660 C CD1 . LEU A 0 224 . -49.445  -7.993  113.454  1.00 32.29 224 A 1 
ATOM 1661 C CD2 . LEU A 0 224 . -51.376  -8.418  114.950  1.00 32.29 224 A 1 
ATOM 1662 N N   . LYS A 0 225 . -51.195  -3.232  114.263  1.00 37.54 225 A 1 
ATOM 1663 C CA  . LYS A 0 225 . -52.631  -2.833  114.275  1.00 37.54 225 A 1 
ATOM 1664 C C   . LYS A 0 225 . -53.300  -2.570  112.898  1.00 37.54 225 A 1 
ATOM 1665 C CB  . LYS A 0 225 . -52.908  -1.732  115.333  1.00 37.54 225 A 1 
ATOM 1666 O O   . LYS A 0 225 . -53.863  -1.518  112.641  1.00 37.54 225 A 1 
ATOM 1667 C CG  . LYS A 0 225 . -54.033  -2.209  116.274  1.00 37.54 225 A 1 
ATOM 1668 C CD  . LYS A 0 225 . -54.219  -1.283  117.479  1.00 37.54 225 A 1 
ATOM 1669 C CE  . LYS A 0 225 . -55.202  -1.915  118.472  1.00 37.54 225 A 1 
ATOM 1670 N NZ  . LYS A 0 225 . -55.305  -1.109  119.714  1.00 37.54 225 A 1 
ATOM 1671 N N   . LYS A 0 226 . -53.282  -3.597  112.041  1.00 37.03 226 A 1 
ATOM 1672 C CA  . LYS A 0 226 . -54.359  -4.013  111.103  1.00 37.03 226 A 1 
ATOM 1673 C C   . LYS A 0 226 . -55.162  -2.945  110.292  1.00 37.03 226 A 1 
ATOM 1674 C CB  . LYS A 0 226 . -55.287  -4.958  111.902  1.00 37.03 226 A 1 
ATOM 1675 O O   . LYS A 0 226 . -56.277  -2.606  110.659  1.00 37.03 226 A 1 
ATOM 1676 C CG  . LYS A 0 226 . -56.132  -5.896  111.024  1.00 37.03 226 A 1 
ATOM 1677 C CD  . LYS A 0 226 . -56.912  -6.895  111.896  1.00 37.03 226 A 1 
ATOM 1678 C CE  . LYS A 0 226 . -57.642  -7.920  111.018  1.00 37.03 226 A 1 
ATOM 1679 N NZ  . LYS A 0 226 . -58.368  -8.932  111.831  1.00 37.03 226 A 1 
ATOM 1680 N N   . ALA A 0 227 . -54.657  -2.661  109.084  1.00 33.79 227 A 1 
ATOM 1681 C CA  . ALA A 0 227 . -55.370  -2.609  107.783  1.00 33.79 227 A 1 
ATOM 1682 C C   . ALA A 0 227 . -56.405  -1.501  107.396  1.00 33.79 227 A 1 
ATOM 1683 C CB  . ALA A 0 227 . -55.940  -4.009  107.498  1.00 33.79 227 A 1 
ATOM 1684 O O   . ALA A 0 227 . -57.535  -1.484  107.866  1.00 33.79 227 A 1 
ATOM 1685 N N   . ALA A 0 228 . -56.043  -0.782  106.314  1.00 33.28 228 A 1 
ATOM 1686 C CA  . ALA A 0 228 . -56.830  -0.481  105.092  1.00 33.28 228 A 1 
ATOM 1687 C C   . ALA A 0 228 . -58.001  0.548   105.066  1.00 33.28 228 A 1 
ATOM 1688 C CB  . ALA A 0 228 . -57.230  -1.815  104.437  1.00 33.28 228 A 1 
ATOM 1689 O O   . ALA A 0 228 . -59.161  0.180   105.218  1.00 33.28 228 A 1 
ATOM 1690 N N   . GLN A 0 229 . -57.695  1.781   104.619  1.00 39.25 229 A 1 
ATOM 1691 C CA  . GLN A 0 229 . -58.561  2.748   103.892  1.00 39.25 229 A 1 
ATOM 1692 C C   . GLN A 0 229 . -57.633  3.607   102.988  1.00 39.25 229 A 1 
ATOM 1693 C CB  . GLN A 0 229 . -59.328  3.642   104.893  1.00 39.25 229 A 1 
ATOM 1694 O O   . GLN A 0 229 . -56.686  4.189   103.500  1.00 39.25 229 A 1 
ATOM 1695 C CG  . GLN A 0 229 . -60.725  3.097   105.246  1.00 39.25 229 A 1 
ATOM 1696 C CD  . GLN A 0 229 . -61.409  3.858   106.381  1.00 39.25 229 A 1 
ATOM 1697 N NE2 . GLN A 0 229 . -62.702  4.091   106.302  1.00 39.25 229 A 1 
ATOM 1698 O OE1 . GLN A 0 229 . -60.820  4.232   107.378  1.00 39.25 229 A 1 
ATOM 1699 N N   . ARG A 0 230 . -57.625  3.452   101.652  1.00 35.54 230 A 1 
ATOM 1700 C CA  . ARG A 0 230 . -58.421  4.139   100.597  1.00 35.54 230 A 1 
ATOM 1701 C C   . ARG A 0 230 . -58.247  5.673   100.493  1.00 35.54 230 A 1 
ATOM 1702 C CB  . ARG A 0 230 . -59.912  3.728   100.562  1.00 35.54 230 A 1 
ATOM 1703 O O   . ARG A 0 230 . -58.683  6.400   101.374  1.00 35.54 230 A 1 
ATOM 1704 C CG  . ARG A 0 230 . -60.207  2.728   99.428   1.00 35.54 230 A 1 
ATOM 1705 C CD  . ARG A 0 230 . -61.714  2.510   99.231   1.00 35.54 230 A 1 
ATOM 1706 N NE  . ARG A 0 230 . -61.984  1.556   98.134   1.00 35.54 230 A 1 
ATOM 1707 N NH1 . ARG A 0 230 . -64.223  2.006   97.844   1.00 35.54 230 A 1 
ATOM 1708 N NH2 . ARG A 0 230 . -63.231  0.490   96.549   1.00 35.54 230 A 1 
ATOM 1709 C CZ  . ARG A 0 230 . -63.140  1.356   97.520   1.00 35.54 230 A 1 
ATOM 1710 N N   . SER A 0 231 . -57.726  6.117   99.342   1.00 34.32 231 A 1 
ATOM 1711 C CA  . SER A 0 231 . -57.837  7.466   98.747   1.00 34.32 231 A 1 
ATOM 1712 C C   . SER A 0 231 . -58.071  7.311   97.226   1.00 34.32 231 A 1 
ATOM 1713 C CB  . SER A 0 231 . -56.589  8.309   99.028   1.00 34.32 231 A 1 
ATOM 1714 O O   . SER A 0 231 . -57.932  6.192   96.723   1.00 34.32 231 A 1 
ATOM 1715 O OG  . SER A 0 231 . -56.891  9.652   98.718   1.00 34.32 231 A 1 
ATOM 1716 N N   . MET A 0 232 . -58.497  8.361   96.512   1.00 29.47 232 A 1 
ATOM 1717 C CA  . MET A 0 232 . -59.038  8.295   95.134   1.00 29.47 232 A 1 
ATOM 1718 C C   . MET A 0 232 . -58.534  9.463   94.254   1.00 29.47 232 A 1 
ATOM 1719 C CB  . MET A 0 232 . -60.583  8.248   95.198   1.00 29.47 232 A 1 
ATOM 1720 O O   . MET A 0 232 . -58.062  10.456  94.800   1.00 29.47 232 A 1 
ATOM 1721 C CG  . MET A 0 232 . -61.091  6.981   95.916   1.00 29.47 232 A 1 
ATOM 1722 S SD  . MET A 0 232 . -62.881  6.817   96.193   1.00 29.47 232 A 1 
ATOM 1723 C CE  . MET A 0 232 . -63.485  6.736   94.485   1.00 29.47 232 A 1 
ATOM 1724 N N   . TYR A 0 233 . -58.624  9.327   92.921   1.00 31.49 233 A 1 
ATOM 1725 C CA  . TYR A 0 233 . -58.080  10.254  91.906   1.00 31.49 233 A 1 
ATOM 1726 C C   . TYR A 0 233 . -59.101  10.582  90.795   1.00 31.49 233 A 1 
ATOM 1727 C CB  . TYR A 0 233 . -56.853  9.621   91.221   1.00 31.49 233 A 1 
ATOM 1728 O O   . TYR A 0 233 . -60.004  9.782   90.543   1.00 31.49 233 A 1 
ATOM 1729 C CG  . TYR A 0 233 . -55.644  9.327   92.089   1.00 31.49 233 A 1 
ATOM 1730 C CD1 . TYR A 0 233 . -54.762  10.370  92.428   1.00 31.49 233 A 1 
ATOM 1731 C CD2 . TYR A 0 233 . -55.348  8.003   92.475   1.00 31.49 233 A 1 
ATOM 1732 C CE1 . TYR A 0 233 . -53.582  10.097  93.146   1.00 31.49 233 A 1 
ATOM 1733 C CE2 . TYR A 0 233 . -54.172  7.725   93.200   1.00 31.49 233 A 1 
ATOM 1734 O OH  . TYR A 0 233 . -52.142  8.500   94.212   1.00 31.49 233 A 1 
ATOM 1735 C CZ  . TYR A 0 233 . -53.285  8.771   93.530   1.00 31.49 233 A 1 
ATOM 1736 N N   . ASP A 0 234 . -58.878  11.697  90.099   1.00 35.41 234 A 1 
ATOM 1737 C CA  . ASP A 0 234 . -59.546  12.228  88.898   1.00 35.41 234 A 1 
ATOM 1738 C C   . ASP A 0 234 . -58.569  12.337  87.690   1.00 35.41 234 A 1 
ATOM 1739 C CB  . ASP A 0 234 . -60.201  13.584  89.252   1.00 35.41 234 A 1 
ATOM 1740 O O   . ASP A 0 234 . -57.355  12.196  87.862   1.00 35.41 234 A 1 
ATOM 1741 C CG  . ASP A 0 234 . -59.340  14.582  90.060   1.00 35.41 234 A 1 
ATOM 1742 O OD1 . ASP A 0 234 . -58.151  14.292  90.337   1.00 35.41 234 A 1 
ATOM 1743 O OD2 . ASP A 0 234 . -59.920  15.606  90.481   1.00 35.41 234 A 1 
ATOM 1744 N N   . ASN A 0 235 . -59.075  12.474  86.446   1.00 40.75 235 A 1 
ATOM 1745 C CA  . ASN A 0 235 . -58.254  12.613  85.218   1.00 40.75 235 A 1 
ATOM 1746 C C   . ASN A 0 235 . -59.090  12.865  83.934   1.00 40.75 235 A 1 
ATOM 1747 C CB  . ASN A 0 235 . -57.427  11.315  85.008   1.00 40.75 235 A 1 
ATOM 1748 O O   . ASN A 0 235 . -59.750  11.936  83.472   1.00 40.75 235 A 1 
ATOM 1749 C CG  . ASN A 0 235 . -55.935  11.518  85.169   1.00 40.75 235 A 1 
ATOM 1750 N ND2 . ASN A 0 235 . -55.263  10.604  85.827   1.00 40.75 235 A 1 
ATOM 1751 O OD1 . ASN A 0 235 . -55.334  12.457  84.662   1.00 40.75 235 A 1 
ATOM 1752 N N   . ASP A 0 236 . -58.953  14.033  83.283   1.00 42.53 236 A 1 
ATOM 1753 C CA  . ASP A 0 236 . -59.717  14.390  82.064   1.00 42.53 236 A 1 
ATOM 1754 C C   . ASP A 0 236 . -58.822  14.777  80.866   1.00 42.53 236 A 1 
ATOM 1755 C CB  . ASP A 0 236 . -60.662  15.570  82.359   1.00 42.53 236 A 1 
ATOM 1756 O O   . ASP A 0 236 . -58.113  15.781  80.930   1.00 42.53 236 A 1 
ATOM 1757 C CG  . ASP A 0 236 . -61.776  15.270  83.364   1.00 42.53 236 A 1 
ATOM 1758 O OD1 . ASP A 0 236 . -62.146  14.085  83.506   1.00 42.53 236 A 1 
ATOM 1759 O OD2 . ASP A 0 236 . -62.244  16.255  83.972   1.00 42.53 236 A 1 
ATOM 1760 N N   . GLU A 0 237 . -58.879  14.035  79.746   1.00 42.29 237 A 1 
ATOM 1761 C CA  . GLU A 0 237 . -58.187  14.303  78.456   1.00 42.29 237 A 1 
ATOM 1762 C C   . GLU A 0 237 . -58.595  13.258  77.379   1.00 42.29 237 A 1 
ATOM 1763 C CB  . GLU A 0 237 . -56.660  14.287  78.695   1.00 42.29 237 A 1 
ATOM 1764 O O   . GLU A 0 237 . -59.106  12.201  77.735   1.00 42.29 237 A 1 
ATOM 1765 C CG  . GLU A 0 237 . -56.027  15.692  78.605   1.00 42.29 237 A 1 
ATOM 1766 C CD  . GLU A 0 237 . -55.001  15.911  79.724   1.00 42.29 237 A 1 
ATOM 1767 O OE1 . GLU A 0 237 . -54.142  15.030  79.940   1.00 42.29 237 A 1 
ATOM 1768 O OE2 . GLU A 0 237 . -55.116  16.913  80.463   1.00 42.29 237 A 1 
ATOM 1769 N N   . TRP A 0 238 . -58.400  13.416  76.057   1.00 54.61 238 A 1 
ATOM 1770 C CA  . TRP A 0 238 . -57.651  14.403  75.252   1.00 54.61 238 A 1 
ATOM 1771 C C   . TRP A 0 238 . -58.218  14.512  73.816   1.00 54.61 238 A 1 
ATOM 1772 C CB  . TRP A 0 238 . -56.164  13.992  75.124   1.00 54.61 238 A 1 
ATOM 1773 O O   . TRP A 0 238 . -58.571  13.496  73.211   1.00 54.61 238 A 1 
ATOM 1774 C CG  . TRP A 0 238 . -55.816  12.540  74.892   1.00 54.61 238 A 1 
ATOM 1775 C CD1 . TRP A 0 238 . -56.028  11.529  75.769   1.00 54.61 238 A 1 
ATOM 1776 C CD2 . TRP A 0 238 . -55.060  11.939  73.791   1.00 54.61 238 A 1 
ATOM 1777 C CE2 . TRP A 0 238 . -54.832  10.560  74.094   1.00 54.61 238 A 1 
ATOM 1778 C CE3 . TRP A 0 238 . -54.492  12.426  72.593   1.00 54.61 238 A 1 
ATOM 1779 N NE1 . TRP A 0 238 . -55.486  10.356  75.286   1.00 54.61 238 A 1 
ATOM 1780 C CH2 . TRP A 0 238 . -53.465  10.254  72.120   1.00 54.61 238 A 1 
ATOM 1781 C CZ2 . TRP A 0 238 . -54.061  9.720   73.275   1.00 54.61 238 A 1 
ATOM 1782 C CZ3 . TRP A 0 238 . -53.692  11.599  71.777   1.00 54.61 238 A 1 
ATOM 1783 N N   . ALA A 0 239 . -58.232  15.720  73.230   1.00 47.66 239 A 1 
ATOM 1784 C CA  . ALA A 0 239 . -58.534  15.929  71.804   1.00 47.66 239 A 1 
ATOM 1785 C C   . ALA A 0 239 . -57.317  15.586  70.918   1.00 47.66 239 A 1 
ATOM 1786 C CB  . ALA A 0 239 . -59.012  17.372  71.587   1.00 47.66 239 A 1 
ATOM 1787 O O   . ALA A 0 239 . -56.176  15.797  71.327   1.00 47.66 239 A 1 
ATOM 1788 N N   . LYS A 0 240 . -57.546  15.060  69.705   1.00 49.05 240 A 1 
ATOM 1789 C CA  . LYS A 0 240 . -56.478  14.673  68.763   1.00 49.05 240 A 1 
ATOM 1790 C C   . LYS A 0 240 . -56.392  15.616  67.570   1.00 49.05 240 A 1 
ATOM 1791 C CB  . LYS A 0 240 . -56.657  13.230  68.269   1.00 49.05 240 A 1 
ATOM 1792 O O   . LYS A 0 240 . -57.389  15.866  66.900   1.00 49.05 240 A 1 
ATOM 1793 C CG  . LYS A 0 240 . -56.242  12.225  69.344   1.00 49.05 240 A 1 
ATOM 1794 C CD  . LYS A 0 240 . -56.354  10.789  68.814   1.00 49.05 240 A 1 
ATOM 1795 C CE  . LYS A 0 240 . -55.869  9.740   69.818   1.00 49.05 240 A 1 
ATOM 1796 N NZ  . LYS A 0 240 . -56.490  9.921   71.155   1.00 49.05 240 A 1 
ATOM 1797 N N   . GLN A 0 241 . -55.177  16.066  67.281   1.00 55.10 241 A 1 
ATOM 1798 C CA  . GLN A 0 241 . -54.832  16.723  66.024   1.00 55.10 241 A 1 
ATOM 1799 C C   . GLN A 0 241 . -54.778  15.694  64.882   1.00 55.10 241 A 1 
ATOM 1800 C CB  . GLN A 0 241 . -53.486  17.445  66.197   1.00 55.10 241 A 1 
ATOM 1801 O O   . GLN A 0 241 . -54.450  14.524  65.097   1.00 55.10 241 A 1 
ATOM 1802 C CG  . GLN A 0 241 . -53.597  18.646  67.155   1.00 55.10 241 A 1 
ATOM 1803 C CD  . GLN A 0 241 . -52.283  18.926  67.872   1.00 55.10 241 A 1 
ATOM 1804 N NE2 . GLN A 0 241 . -51.579  19.981  67.534   1.00 55.10 241 A 1 
ATOM 1805 O OE1 . GLN A 0 241 . -51.881  18.200  68.765   1.00 55.10 241 A 1 
ATOM 1806 N N   . ALA A 0 242 . -55.076  16.151  63.668   1.00 54.47 242 A 1 
ATOM 1807 C CA  . ALA A 0 242 . -54.685  15.482  62.434   1.00 54.47 242 A 1 
ATOM 1808 C C   . ALA A 0 242 . -53.454  16.204  61.865   1.00 54.47 242 A 1 
ATOM 1809 C CB  . ALA A 0 242 . -55.871  15.454  61.462   1.00 54.47 242 A 1 
ATOM 1810 O O   . ALA A 0 242 . -53.341  17.426  61.984   1.00 54.47 242 A 1 
ATOM 1811 N N   . TYR A 0 243 . -52.549  15.434  61.272   1.00 57.71 243 A 1 
ATOM 1812 C CA  . TYR A 0 243 . -51.339  15.910  60.611   1.00 57.71 243 A 1 
ATOM 1813 C C   . TYR A 0 243 . -51.338  15.361  59.187   1.00 57.71 243 A 1 
ATOM 1814 C CB  . TYR A 0 243 . -50.097  15.438  61.382   1.00 57.71 243 A 1 
ATOM 1815 O O   . TYR A 0 243 . -51.720  14.202  58.994   1.00 57.71 243 A 1 
ATOM 1816 C CG  . TYR A 0 243 . -49.906  16.099  62.735   1.00 57.71 243 A 1 
ATOM 1817 C CD1 . TYR A 0 243 . -49.183  17.304  62.812   1.00 57.71 243 A 1 
ATOM 1818 C CD2 . TYR A 0 243 . -50.429  15.514  63.908   1.00 57.71 243 A 1 
ATOM 1819 C CE1 . TYR A 0 243 . -48.971  17.924  64.057   1.00 57.71 243 A 1 
ATOM 1820 C CE2 . TYR A 0 243 . -50.222  16.133  65.157   1.00 57.71 243 A 1 
ATOM 1821 O OH  . TYR A 0 243 . -49.264  17.925  66.434   1.00 57.71 243 A 1 
ATOM 1822 C CZ  . TYR A 0 243 . -49.489  17.336  65.231   1.00 57.71 243 A 1 
ATOM 1823 N N   . GLY A 0 244 . -50.940  16.194  58.231   1.00 61.64 244 A 1 
ATOM 1824 C CA  . GLY A 0 244 . -50.443  15.738  56.942   1.00 61.64 244 A 1 
ATOM 1825 C C   . GLY A 0 244 . -48.925  15.597  56.995   1.00 61.64 244 A 1 
ATOM 1826 O O   . GLY A 0 244 . -48.268  16.160  57.880   1.00 61.64 244 A 1 
ATOM 1827 N N   . SER A 0 245 . -48.379  14.806  56.084   1.00 68.57 245 A 1 
ATOM 1828 C CA  . SER A 0 245 . -46.937  14.688  55.903   1.00 68.57 245 A 1 
ATOM 1829 C C   . SER A 0 245 . -46.633  14.168  54.510   1.00 68.57 245 A 1 
ATOM 1830 C CB  . SER A 0 245 . -46.314  13.758  56.944   1.00 68.57 245 A 1 
ATOM 1831 O O   . SER A 0 245 . -46.928  13.006  54.204   1.00 68.57 245 A 1 
ATOM 1832 O OG  . SER A 0 245 . -46.931  12.485  56.880   1.00 68.57 245 A 1 
ATOM 1833 N N   . ASP A 0 246 . -46.018  15.054  53.758   1.00 72.20 246 A 1 
ATOM 1834 C CA  . ASP A 0 246 . -45.411  14.890  52.455   1.00 72.20 246 A 1 
ATOM 1835 C C   . ASP A 0 246 . -44.073  14.150  52.660   1.00 72.20 246 A 1 
ATOM 1836 C CB  . ASP A 0 246 . -45.243  16.297  51.825   1.00 72.20 246 A 1 
ATOM 1837 O O   . ASP A 0 246 . -43.384  14.345  53.671   1.00 72.20 246 A 1 
ATOM 1838 C CG  . ASP A 0 246 . -46.160  17.396  52.424   1.00 72.20 246 A 1 
ATOM 1839 O OD1 . ASP A 0 246 . -45.955  17.786  53.608   1.00 72.20 246 A 1 
ATOM 1840 O OD2 . ASP A 0 246 . -47.187  17.762  51.803   1.00 72.20 246 A 1 
ATOM 1841 N N   . PHE A 0 247 . -43.735  13.216  51.771   1.00 73.17 247 A 1 
ATOM 1842 C CA  . PHE A 0 247 . -42.529  12.389  51.896   1.00 73.17 247 A 1 
ATOM 1843 C C   . PHE A 0 247 . -42.053  11.942  50.513   1.00 73.17 247 A 1 
ATOM 1844 C CB  . PHE A 0 247 . -42.794  11.177  52.807   1.00 73.17 247 A 1 
ATOM 1845 O O   . PHE A 0 247 . -42.296  10.809  50.094   1.00 73.17 247 A 1 
ATOM 1846 C CG  . PHE A 0 247 . -42.843  11.435  54.303   1.00 73.17 247 A 1 
ATOM 1847 C CD1 . PHE A 0 247 . -41.683  11.835  54.990   1.00 73.17 247 A 1 
ATOM 1848 C CD2 . PHE A 0 247 . -44.027  11.192  55.022   1.00 73.17 247 A 1 
ATOM 1849 C CE1 . PHE A 0 247 . -41.693  11.947  56.392   1.00 73.17 247 A 1 
ATOM 1850 C CE2 . PHE A 0 247 . -44.027  11.268  56.428   1.00 73.17 247 A 1 
ATOM 1851 C CZ  . PHE A 0 247 . -42.863  11.657  57.114   1.00 73.17 247 A 1 
ATOM 1852 N N   . ASP A 0 248 . -41.367  12.851  49.834   1.00 77.49 248 A 1 
ATOM 1853 C CA  . ASP A 0 248 . -40.789  12.657  48.510   1.00 77.49 248 A 1 
ATOM 1854 C C   . ASP A 0 248 . -39.308  12.295  48.658   1.00 77.49 248 A 1 
ATOM 1855 C CB  . ASP A 0 248 . -40.955  13.960  47.703   1.00 77.49 248 A 1 
ATOM 1856 O O   . ASP A 0 248 . -38.536  13.047  49.262   1.00 77.49 248 A 1 
ATOM 1857 C CG  . ASP A 0 248 . -41.782  13.765  46.440   1.00 77.49 248 A 1 
ATOM 1858 O OD1 . ASP A 0 248 . -42.950  13.363  46.552   1.00 77.49 248 A 1 
ATOM 1859 O OD2 . ASP A 0 248 . -41.227  14.024  45.343   1.00 77.49 248 A 1 
ATOM 1860 N N   . SER A 0 249 . -38.858  11.182  48.080   1.00 78.93 249 A 1 
ATOM 1861 C CA  . SER A 0 249 . -37.424  10.914  47.951   1.00 78.93 249 A 1 
ATOM 1862 C C   . SER A 0 249 . -37.062  10.450  46.549   1.00 78.93 249 A 1 
ATOM 1863 C CB  . SER A 0 249 . -36.904  10.005  49.066   1.00 78.93 249 A 1 
ATOM 1864 O O   . SER A 0 249 . -37.653  9.520   46.003   1.00 78.93 249 A 1 
ATOM 1865 O OG  . SER A 0 249 . -37.045  8.630   48.803   1.00 78.93 249 A 1 
ATOM 1866 N N   . ARG A 0 250 . -36.089  11.137  45.948   1.00 83.18 250 A 1 
ATOM 1867 C CA  . ARG A 0 250 . -35.632  10.897  44.579   1.00 83.18 250 A 1 
ATOM 1868 C C   . ARG A 0 250 . -34.119  10.796  44.589   1.00 83.18 250 A 1 
ATOM 1869 C CB  . ARG A 0 250 . -36.145  11.983  43.619   1.00 83.18 250 A 1 
ATOM 1870 O O   . ARG A 0 250 . -33.438  11.756  44.952   1.00 83.18 250 A 1 
ATOM 1871 C CG  . ARG A 0 250 . -37.642  12.271  43.808   1.00 83.18 250 A 1 
ATOM 1872 C CD  . ARG A 0 250 . -38.169  13.210  42.727   1.00 83.18 250 A 1 
ATOM 1873 N NE  . ARG A 0 250 . -39.508  13.708  43.081   1.00 83.18 250 A 1 
ATOM 1874 N NH1 . ARG A 0 250 . -39.982  14.827  41.145   1.00 83.18 250 A 1 
ATOM 1875 N NH2 . ARG A 0 250 . -41.473  14.777  42.810   1.00 83.18 250 A 1 
ATOM 1876 C CZ  . ARG A 0 250 . -40.315  14.432  42.343   1.00 83.18 250 A 1 
ATOM 1877 N N   . TYR A 0 251 . -33.605  9.637   44.213   1.00 87.09 251 A 1 
ATOM 1878 C CA  . TYR A 0 251 . -32.177  9.350   44.188   1.00 87.09 251 A 1 
ATOM 1879 C C   . TYR A 0 251 . -31.768  8.913   42.791   1.00 87.09 251 A 1 
ATOM 1880 C CB  . TYR A 0 251 . -31.837  8.285   45.241   1.00 87.09 251 A 1 
ATOM 1881 O O   . TYR A 0 251 . -32.523  8.228   42.102   1.00 87.09 251 A 1 
ATOM 1882 C CG  . TYR A 0 251 . -30.381  7.840   45.241   1.00 87.09 251 A 1 
ATOM 1883 C CD1 . TYR A 0 251 . -30.030  6.570   44.747   1.00 87.09 251 A 1 
ATOM 1884 C CD2 . TYR A 0 251 . -29.372  8.709   45.702   1.00 87.09 251 A 1 
ATOM 1885 C CE1 . TYR A 0 251 . -28.680  6.167   44.732   1.00 87.09 251 A 1 
ATOM 1886 C CE2 . TYR A 0 251 . -28.016  8.319   45.669   1.00 87.09 251 A 1 
ATOM 1887 O OH  . TYR A 0 251 . -26.368  6.616   45.176   1.00 87.09 251 A 1 
ATOM 1888 C CZ  . TYR A 0 251 . -27.665  7.039   45.189   1.00 87.09 251 A 1 
ATOM 1889 N N   . GLY A 0 252 . -30.550  9.248   42.391   1.00 85.19 252 A 1 
ATOM 1890 C CA  . GLY A 0 252 . -29.987  8.678   41.186   1.00 85.19 252 A 1 
ATOM 1891 C C   . GLY A 0 252 . -28.483  8.806   41.075   1.00 85.19 252 A 1 
ATOM 1892 O O   . GLY A 0 252 . -27.809  9.499   41.843   1.00 85.19 252 A 1 
ATOM 1893 N N   . LYS A 0 253 . -27.974  8.087   40.083   1.00 86.48 253 A 1 
ATOM 1894 C CA  . LYS A 0 253 . -26.583  8.067   39.655   1.00 86.48 253 A 1 
ATOM 1895 C C   . LYS A 0 253 . -26.549  8.148   38.143   1.00 86.48 253 A 1 
ATOM 1896 C CB  . LYS A 0 253 . -25.901  6.760   40.057   1.00 86.48 253 A 1 
ATOM 1897 O O   . LYS A 0 253 . -27.313  7.428   37.506   1.00 86.48 253 A 1 
ATOM 1898 C CG  . LYS A 0 253 . -26.000  6.420   41.542   1.00 86.48 253 A 1 
ATOM 1899 C CD  . LYS A 0 253 . -25.259  5.102   41.757   1.00 86.48 253 A 1 
ATOM 1900 C CE  . LYS A 0 253 . -25.649  4.522   43.109   1.00 86.48 253 A 1 
ATOM 1901 N NZ  . LYS A 0 253 . -25.870  3.066   42.977   1.00 86.48 253 A 1 
ATOM 1902 N N   . SER A 0 254 . -25.618  8.911   37.594   1.00 85.08 254 A 1 
ATOM 1903 C CA  . SER A 0 254 . -25.222  8.800   36.191   1.00 85.08 254 A 1 
ATOM 1904 C C   . SER A 0 254 . -23.715  8.578   36.095   1.00 85.08 254 A 1 
ATOM 1905 C CB  . SER A 0 254 . -25.684  10.009  35.371   1.00 85.08 254 A 1 
ATOM 1906 O O   . SER A 0 254 . -22.928  9.168   36.841   1.00 85.08 254 A 1 
ATOM 1907 O OG  . SER A 0 254 . -25.158  11.214  35.898   1.00 85.08 254 A 1 
ATOM 1908 N N   . TYR A 0 255 . -23.306  7.701   35.183   1.00 79.41 255 A 1 
ATOM 1909 C CA  . TYR A 0 255 . -21.918  7.521   34.765   1.00 79.41 255 A 1 
ATOM 1910 C C   . TYR A 0 255 . -21.838  7.776   33.265   1.00 79.41 255 A 1 
ATOM 1911 C CB  . TYR A 0 255 . -21.439  6.084   35.030   1.00 79.41 255 A 1 
ATOM 1912 O O   . TYR A 0 255 . -22.348  6.956   32.506   1.00 79.41 255 A 1 
ATOM 1913 C CG  . TYR A 0 255 . -21.326  5.628   36.467   1.00 79.41 255 A 1 
ATOM 1914 C CD1 . TYR A 0 255 . -20.076  5.649   37.114   1.00 79.41 255 A 1 
ATOM 1915 C CD2 . TYR A 0 255 . -22.451  5.088   37.115   1.00 79.41 255 A 1 
ATOM 1916 C CE1 . TYR A 0 255 . -19.947  5.116   38.411   1.00 79.41 255 A 1 
ATOM 1917 C CE2 . TYR A 0 255 . -22.323  4.522   38.396   1.00 79.41 255 A 1 
ATOM 1918 O OH  . TYR A 0 255 . -20.960  4.061   40.315   1.00 79.41 255 A 1 
ATOM 1919 C CZ  . TYR A 0 255 . -21.071  4.541   39.047   1.00 79.41 255 A 1 
ATOM 1920 N N   . ASP A 0 256 . -21.151  8.831   32.827   1.00 82.78 256 A 1 
ATOM 1921 C CA  . ASP A 0 256 . -20.848  9.022   31.405   1.00 82.78 256 A 1 
ATOM 1922 C C   . ASP A 0 256 . -19.367  8.769   31.136   1.00 82.78 256 A 1 
ATOM 1923 C CB  . ASP A 0 256 . -21.220  10.407  30.856   1.00 82.78 256 A 1 
ATOM 1924 O O   . ASP A 0 256 . -18.492  9.166   31.910   1.00 82.78 256 A 1 
ATOM 1925 C CG  . ASP A 0 256 . -22.416  11.070  31.526   1.00 82.78 256 A 1 
ATOM 1926 O OD1 . ASP A 0 256 . -23.554  10.706  31.173   1.00 82.78 256 A 1 
ATOM 1927 O OD2 . ASP A 0 256 . -22.146  11.996  32.331   1.00 82.78 256 A 1 
ATOM 1928 N N   . SER A 0 257 . -19.056  8.201   29.975   1.00 79.75 257 A 1 
ATOM 1929 C CA  . SER A 0 257 . -17.715  8.259   29.406   1.00 79.75 257 A 1 
ATOM 1930 C C   . SER A 0 257 . -17.756  8.637   27.930   1.00 79.75 257 A 1 
ATOM 1931 C CB  . SER A 0 257 . -16.927  6.973   29.677   1.00 79.75 257 A 1 
ATOM 1932 O O   . SER A 0 257 . -18.671  8.273   27.195   1.00 79.75 257 A 1 
ATOM 1933 O OG  . SER A 0 257 . -17.130  5.993   28.680   1.00 79.75 257 A 1 
ATOM 1934 N N   . VAL A 0 258 . -16.746  9.381   27.476   1.00 79.15 258 A 1 
ATOM 1935 C CA  . VAL A 0 258 . -16.577  9.761   26.067   1.00 79.15 258 A 1 
ATOM 1936 C C   . VAL A 0 258 . -15.115  9.621   25.678   1.00 79.15 258 A 1 
ATOM 1937 C CB  . VAL A 0 258 . -17.070  11.196  25.785   1.00 79.15 258 A 1 
ATOM 1938 O O   . VAL A 0 258 . -14.236  10.211  26.309   1.00 79.15 258 A 1 
ATOM 1939 C CG1 . VAL A 0 258 . -16.929  11.546  24.294   1.00 79.15 258 A 1 
ATOM 1940 C CG2 . VAL A 0 258 . -18.539  11.404  26.168   1.00 79.15 258 A 1 
ATOM 1941 N N   . GLN A 0 259 . -14.832  8.902   24.592   1.00 66.29 259 A 1 
ATOM 1942 C CA  . GLN A 0 259 . -13.482  8.752   24.049   1.00 66.29 259 A 1 
ATOM 1943 C C   . GLN A 0 259 . -13.421  9.104   22.560   1.00 66.29 259 A 1 
ATOM 1944 C CB  . GLN A 0 259 . -12.923  7.348   24.321   1.00 66.29 259 A 1 
ATOM 1945 O O   . GLN A 0 259 . -14.319  8.800   21.782   1.00 66.29 259 A 1 
ATOM 1946 C CG  . GLN A 0 259 . -12.985  6.960   25.809   1.00 66.29 259 A 1 
ATOM 1947 C CD  . GLN A 0 259 . -12.211  5.688   26.134   1.00 66.29 259 A 1 
ATOM 1948 N NE2 . GLN A 0 259 . -12.579  4.997   27.188   1.00 66.29 259 A 1 
ATOM 1949 O OE1 . GLN A 0 259 . -11.242  5.323   25.468   1.00 66.29 259 A 1 
ATOM 1950 N N   . ALA A 0 260 . -12.319  9.731   22.137   1.00 62.40 260 A 1 
ATOM 1951 C CA  . ALA A 0 260 . -12.069  10.058  20.731   1.00 62.40 260 A 1 
ATOM 1952 C C   . ALA A 0 260 . -10.585  9.885   20.376   1.00 62.40 260 A 1 
ATOM 1953 C CB  . ALA A 0 260 . -12.569  11.480  20.444   1.00 62.40 260 A 1 
ATOM 1954 O O   . ALA A 0 260 . -9.711   10.428  21.058   1.00 62.40 260 A 1 
ATOM 1955 N N   . ARG A 0 261 . -10.279  9.145   19.303   1.00 61.04 261 A 1 
ATOM 1956 C CA  . ARG A 0 261 . -8.912   8.743   18.897   1.00 61.04 261 A 1 
ATOM 1957 C C   . ARG A 0 261 . -8.705   8.964   17.392   1.00 61.04 261 A 1 
ATOM 1958 C CB  . ARG A 0 261 . -8.641   7.290   19.327   1.00 61.04 261 A 1 
ATOM 1959 O O   . ARG A 0 261 . -9.666   8.893   16.625   1.00 61.04 261 A 1 
ATOM 1960 C CG  . ARG A 0 261 . -8.903   7.054   20.830   1.00 61.04 261 A 1 
ATOM 1961 C CD  . ARG A 0 261 . -8.478   5.646   21.254   1.00 61.04 261 A 1 
ATOM 1962 N NE  . ARG A 0 261 . -8.897   5.329   22.638   1.00 61.04 261 A 1 
ATOM 1963 N NH1 . ARG A 0 261 . -7.604   3.451   22.910   1.00 61.04 261 A 1 
ATOM 1964 N NH2 . ARG A 0 261 . -9.009   4.050   24.522   1.00 61.04 261 A 1 
ATOM 1965 C CZ  . ARG A 0 261 . -8.503   4.287   23.350   1.00 61.04 261 A 1 
ATOM 1966 N N   . GLN A 0 262 . -7.508   9.412   17.000   1.00 46.58 262 A 1 
ATOM 1967 C CA  . GLN A 0 262 . -7.308   10.267  15.815   1.00 46.58 262 A 1 
ATOM 1968 C C   . GLN A 0 262 . -5.872   10.159  15.180   1.00 46.58 262 A 1 
ATOM 1969 C CB  . GLN A 0 262 . -7.789   11.696  16.213   1.00 46.58 262 A 1 
ATOM 1970 O O   . GLN A 0 262 . -5.101   9.328   15.645   1.00 46.58 262 A 1 
ATOM 1971 C CG  . GLN A 0 262 . -9.327   11.860  16.308   1.00 46.58 262 A 1 
ATOM 1972 C CD  . GLN A 0 262 . -9.820   13.288  16.083   1.00 46.58 262 A 1 
ATOM 1973 N NE2 . GLN A 0 262 . -10.914  13.504  15.389   1.00 46.58 262 A 1 
ATOM 1974 O OE1 . GLN A 0 262 . -9.267   14.262  16.564   1.00 46.58 262 A 1 
ATOM 1975 N N   . TYR A 0 263 . -5.563   10.919  14.099   1.00 62.79 263 A 1 
ATOM 1976 C CA  . TYR A 0 263 . -4.759   10.547  12.890   1.00 62.79 263 A 1 
ATOM 1977 C C   . TYR A 0 263 . -3.519   9.653   13.059   1.00 62.79 263 A 1 
ATOM 1978 C CB  . TYR A 0 263 . -4.171   11.799  12.177   1.00 62.79 263 A 1 
ATOM 1979 O O   . TYR A 0 263 . -2.620   10.001  13.820   1.00 62.79 263 A 1 
ATOM 1980 C CG  . TYR A 0 263 . -5.053   12.679  11.318   1.00 62.79 263 A 1 
ATOM 1981 C CD1 . TYR A 0 263 . -5.692   12.156  10.179   1.00 62.79 263 A 1 
ATOM 1982 C CD2 . TYR A 0 263 . -5.129   14.062  11.585   1.00 62.79 263 A 1 
ATOM 1983 C CE1 . TYR A 0 263 . -6.495   13.000  9.390    1.00 62.79 263 A 1 
ATOM 1984 C CE2 . TYR A 0 263 . -5.981   14.894  10.834   1.00 62.79 263 A 1 
ATOM 1985 O OH  . TYR A 0 263 . -7.618   15.095  9.091    1.00 62.79 263 A 1 
ATOM 1986 C CZ  . TYR A 0 263 . -6.701   14.347  9.754    1.00 62.79 263 A 1 
ATOM 1987 N N   . ASP A 0 264 . -3.371   8.720   12.116   1.00 73.90 264 A 1 
ATOM 1988 C CA  . ASP A 0 264 . -2.090   8.294   11.539   1.00 73.90 264 A 1 
ATOM 1989 C C   . ASP A 0 264 . -1.993   8.752   10.075   1.00 73.90 264 A 1 
ATOM 1990 C CB  . ASP A 0 264 . -1.931   6.772   11.652   1.00 73.90 264 A 1 
ATOM 1991 O O   . ASP A 0 264 . -2.996   8.792   9.358    1.00 73.90 264 A 1 
ATOM 1992 C CG  . ASP A 0 264 . -1.744   6.319   13.096   1.00 73.90 264 A 1 
ATOM 1993 O OD1 . ASP A 0 264 . -1.245   7.137   13.896   1.00 73.90 264 A 1 
ATOM 1994 O OD2 . ASP A 0 264 . -2.045   5.151   13.418   1.00 73.90 264 A 1 
ATOM 1995 N N   . ASN A 0 265 . -0.801   9.160   9.639    1.00 83.88 265 A 1 
ATOM 1996 C CA  . ASN A 0 265 . -0.577   9.698   8.299    1.00 83.88 265 A 1 
ATOM 1997 C C   . ASN A 0 265 . 0.896    9.560   7.882    1.00 83.88 265 A 1 
ATOM 1998 C CB  . ASN A 0 265 . -1.036   11.166  8.312    1.00 83.88 265 A 1 
ATOM 1999 O O   . ASN A 0 265 . 1.783    10.067  8.579    1.00 83.88 265 A 1 
ATOM 2000 C CG  . ASN A 0 265 . -1.083   11.763  6.926    1.00 83.88 265 A 1 
ATOM 2001 N ND2 . ASN A 0 265 . -0.572   12.956  6.772    1.00 83.88 265 A 1 
ATOM 2002 O OD1 . ASN A 0 265 . -1.609   11.185  5.995    1.00 83.88 265 A 1 
ATOM 2003 N N   . GLU A 0 266 . 1.151    8.893   6.761    1.00 86.97 266 A 1 
ATOM 2004 C CA  . GLU A 0 266 . 2.476    8.547   6.241    1.00 86.97 266 A 1 
ATOM 2005 C C   . GLU A 0 266 . 2.582    8.951   4.767    1.00 86.97 266 A 1 
ATOM 2006 C CB  . GLU A 0 266 . 2.787    7.048   6.442    1.00 86.97 266 A 1 
ATOM 2007 O O   . GLU A 0 266 . 1.672    8.701   3.982    1.00 86.97 266 A 1 
ATOM 2008 C CG  . GLU A 0 266 . 2.518    6.611   7.893    1.00 86.97 266 A 1 
ATOM 2009 C CD  . GLU A 0 266 . 3.165    5.288   8.314    1.00 86.97 266 A 1 
ATOM 2010 O OE1 . GLU A 0 266 . 2.648    4.669   9.276    1.00 86.97 266 A 1 
ATOM 2011 O OE2 . GLU A 0 266 . 4.345    5.023   7.979    1.00 86.97 266 A 1 
ATOM 2012 N N   . HIS A 0 267 . 3.693    9.591   4.412    1.00 86.79 267 A 1 
ATOM 2013 C CA  . HIS A 0 267 . 3.964    10.156  3.095    1.00 86.79 267 A 1 
ATOM 2014 C C   . HIS A 0 267 . 5.367    9.758   2.646    1.00 86.79 267 A 1 
ATOM 2015 C CB  . HIS A 0 267 . 3.888    11.690  3.157    1.00 86.79 267 A 1 
ATOM 2016 O O   . HIS A 0 267 . 6.325    9.882   3.416    1.00 86.79 267 A 1 
ATOM 2017 C CG  . HIS A 0 267 . 2.538    12.243  3.525    1.00 86.79 267 A 1 
ATOM 2018 C CD2 . HIS A 0 267 . 2.253    13.138  4.517    1.00 86.79 267 A 1 
ATOM 2019 N ND1 . HIS A 0 267 . 1.380    12.039  2.828    1.00 86.79 267 A 1 
ATOM 2020 C CE1 . HIS A 0 267 . 0.413    12.781  3.377    1.00 86.79 267 A 1 
ATOM 2021 N NE2 . HIS A 0 267 . 0.901    13.494  4.413    1.00 86.79 267 A 1 
ATOM 2022 N N   . TYR A 0 268 . 5.497    9.360   1.388    1.00 94.01 268 A 1 
ATOM 2023 C CA  . TYR A 0 268 . 6.761    9.180   0.688    1.00 94.01 268 A 1 
ATOM 2024 C C   . TYR A 0 268 . 6.643    9.783   -0.709   1.00 94.01 268 A 1 
ATOM 2025 C CB  . TYR A 0 268 . 7.105    7.687   0.624    1.00 94.01 268 A 1 
ATOM 2026 O O   . TYR A 0 268 . 5.675    9.513   -1.416   1.00 94.01 268 A 1 
ATOM 2027 C CG  . TYR A 0 268 . 8.299    7.363   -0.255   1.00 94.01 268 A 1 
ATOM 2028 C CD1 . TYR A 0 268 . 8.109    6.838   -1.550   1.00 94.01 268 A 1 
ATOM 2029 C CD2 . TYR A 0 268 . 9.602    7.610   0.217    1.00 94.01 268 A 1 
ATOM 2030 C CE1 . TYR A 0 268 . 9.222    6.532   -2.359   1.00 94.01 268 A 1 
ATOM 2031 C CE2 . TYR A 0 268 . 10.714   7.304   -0.590   1.00 94.01 268 A 1 
ATOM 2032 O OH  . TYR A 0 268 . 11.605   6.449   -2.655   1.00 94.01 268 A 1 
ATOM 2033 C CZ  . TYR A 0 268 . 10.531   6.756   -1.878   1.00 94.01 268 A 1 
ATOM 2034 N N   . ALA A 0 269 . 7.628    10.575  -1.120   1.00 94.83 269 A 1 
ATOM 2035 C CA  . ALA A 0 269 . 7.740    11.041  -2.495   1.00 94.83 269 A 1 
ATOM 2036 C C   . ALA A 0 269 . 9.208    11.089  -2.918   1.00 94.83 269 A 1 
ATOM 2037 C CB  . ALA A 0 269 . 7.043    12.399  -2.649   1.00 94.83 269 A 1 
ATOM 2038 O O   . ALA A 0 269 . 10.041   11.628  -2.186   1.00 94.83 269 A 1 
ATOM 2039 N N   . ARG A 0 270 . 9.501    10.549  -4.101   1.00 97.25 270 A 1 
ATOM 2040 C CA  . ARG A 0 270 . 10.819   10.549  -4.737   1.00 97.25 270 A 1 
ATOM 2041 C C   . ARG A 0 270 . 10.689   10.997  -6.186   1.00 97.25 270 A 1 
ATOM 2042 C CB  . ARG A 0 270 . 11.456   9.156   -4.612   1.00 97.25 270 A 1 
ATOM 2043 O O   . ARG A 0 270 . 9.871    10.464  -6.929   1.00 97.25 270 A 1 
ATOM 2044 C CG  . ARG A 0 270 . 12.824   9.061   -5.313   1.00 97.25 270 A 1 
ATOM 2045 C CD  . ARG A 0 270 . 13.488   7.685   -5.155   1.00 97.25 270 A 1 
ATOM 2046 N NE  . ARG A 0 270 . 12.657   6.586   -5.694   1.00 97.25 270 A 1 
ATOM 2047 N NH1 . ARG A 0 270 . 13.210   6.799   -7.918   1.00 97.25 270 A 1 
ATOM 2048 N NH2 . ARG A 0 270 . 11.754   5.275   -7.349   1.00 97.25 270 A 1 
ATOM 2049 C CZ  . ARG A 0 270 . 12.548   6.227   -6.964   1.00 97.25 270 A 1 
ATOM 2050 N N   . GLU A 0 271 . 11.535   11.929  -6.588   1.00 97.22 271 A 1 
ATOM 2051 C CA  . GLU A 0 271 . 11.708   12.374  -7.964   1.00 97.22 271 A 1 
ATOM 2052 C C   . GLU A 0 271 . 13.174   12.165  -8.357   1.00 97.22 271 A 1 
ATOM 2053 C CB  . GLU A 0 271 . 11.222   13.829  -8.086   1.00 97.22 271 A 1 
ATOM 2054 O O   . GLU A 0 271 . 14.076   12.600  -7.642   1.00 97.22 271 A 1 
ATOM 2055 C CG  . GLU A 0 271 . 11.379   14.373  -9.511   1.00 97.22 271 A 1 
ATOM 2056 C CD  . GLU A 0 271 . 10.595   15.665  -9.799   1.00 97.22 271 A 1 
ATOM 2057 O OE1 . GLU A 0 271 . 10.896   16.274  -10.855  1.00 97.22 271 A 1 
ATOM 2058 O OE2 . GLU A 0 271 . 9.622    16.013  -9.103   1.00 97.22 271 A 1 
ATOM 2059 N N   . VAL A 0 272 . 13.411   11.469  -9.468   1.00 96.00 272 A 1 
ATOM 2060 C CA  . VAL A 0 272 . 14.738   11.230  -10.051  1.00 96.00 272 A 1 
ATOM 2061 C C   . VAL A 0 272 . 14.734   11.771  -11.470  1.00 96.00 272 A 1 
ATOM 2062 C CB  . VAL A 0 272 . 15.109   9.733   -10.052  1.00 96.00 272 A 1 
ATOM 2063 O O   . VAL A 0 272 . 13.822   11.456  -12.233  1.00 96.00 272 A 1 
ATOM 2064 C CG1 . VAL A 0 272 . 16.437   9.452   -10.772  1.00 96.00 272 A 1 
ATOM 2065 C CG2 . VAL A 0 272 . 15.251   9.211   -8.617   1.00 96.00 272 A 1 
ATOM 2066 N N   . ARG A 0 273 . 15.756   12.553  -11.813  1.00 94.79 273 A 1 
ATOM 2067 C CA  . ARG A 0 273 . 16.064   12.971  -13.182  1.00 94.79 273 A 1 
ATOM 2068 C C   . ARG A 0 273 . 17.507   12.623  -13.507  1.00 94.79 273 A 1 
ATOM 2069 C CB  . ARG A 0 273 . 15.834   14.465  -13.400  1.00 94.79 273 A 1 
ATOM 2070 O O   . ARG A 0 273 . 18.368   12.894  -12.668  1.00 94.79 273 A 1 
ATOM 2071 C CG  . ARG A 0 273 . 14.424   14.897  -12.999  1.00 94.79 273 A 1 
ATOM 2072 C CD  . ARG A 0 273 . 14.247   16.367  -13.353  1.00 94.79 273 A 1 
ATOM 2073 N NE  . ARG A 0 273 . 13.074   16.946  -12.678  1.00 94.79 273 A 1 
ATOM 2074 N NH1 . ARG A 0 273 . 12.955   18.835  -13.955  1.00 94.79 273 A 1 
ATOM 2075 N NH2 . ARG A 0 273 . 11.454   18.468  -12.323  1.00 94.79 273 A 1 
ATOM 2076 C CZ  . ARG A 0 273 . 12.504   18.085  -12.988  1.00 94.79 273 A 1 
ATOM 2077 N N   . ALA A 0 274 . 17.754   12.056  -14.676  1.00 92.59 274 A 1 
ATOM 2078 C CA  . ALA A 0 274 . 19.088   11.839  -15.216  1.00 92.59 274 A 1 
ATOM 2079 C C   . ALA A 0 274 . 19.120   12.276  -16.684  1.00 92.59 274 A 1 
ATOM 2080 C CB  . ALA A 0 274 . 19.494   10.373  -15.031  1.00 92.59 274 A 1 
ATOM 2081 O O   . ALA A 0 274 . 18.119   12.132  -17.373  1.00 92.59 274 A 1 
ATOM 2082 N N   . ASP A 0 275 . 20.262   12.812  -17.090  1.00 90.64 275 A 1 
ATOM 2083 C CA  . ASP A 0 275 . 20.533   13.506  -18.351  1.00 90.64 275 A 1 
ATOM 2084 C C   . ASP A 0 275 . 21.957   13.066  -18.767  1.00 90.64 275 A 1 
ATOM 2085 C CB  . ASP A 0 275 . 20.377   15.006  -18.011  1.00 90.64 275 A 1 
ATOM 2086 O O   . ASP A 0 275 . 22.859   13.063  -17.919  1.00 90.64 275 A 1 
ATOM 2087 C CG  . ASP A 0 275 . 20.792   16.031  -19.068  1.00 90.64 275 A 1 
ATOM 2088 O OD1 . ASP A 0 275 . 21.519   15.646  -20.004  1.00 90.64 275 A 1 
ATOM 2089 O OD2 . ASP A 0 275 . 20.456   17.219  -18.828  1.00 90.64 275 A 1 
ATOM 2090 N N   . ASP A 0 276 . 22.140   12.547  -19.989  1.00 92.02 276 A 1 
ATOM 2091 C CA  . ASP A 0 276 . 23.361   11.838  -20.441  1.00 92.02 276 A 1 
ATOM 2092 C C   . ASP A 0 276 . 23.703   12.139  -21.918  1.00 92.02 276 A 1 
ATOM 2093 C CB  . ASP A 0 276 . 23.238   10.339  -20.093  1.00 92.02 276 A 1 
ATOM 2094 O O   . ASP A 0 276 . 23.981   11.251  -22.730  1.00 92.02 276 A 1 
ATOM 2095 C CG  . ASP A 0 276 . 24.532   9.519   -20.091  1.00 92.02 276 A 1 
ATOM 2096 O OD1 . ASP A 0 276 . 25.490   9.704   -20.876  1.00 92.02 276 A 1 
ATOM 2097 O OD2 . ASP A 0 276 . 24.649   8.602   -19.240  1.00 92.02 276 A 1 
ATOM 2098 N N   . ASP A 0 277 . 23.677   13.436  -22.214  1.00 88.83 277 A 1 
ATOM 2099 C CA  . ASP A 0 277 . 24.159   14.150  -23.402  1.00 88.83 277 A 1 
ATOM 2100 C C   . ASP A 0 277 . 25.506   13.595  -23.940  1.00 88.83 277 A 1 
ATOM 2101 C CB  . ASP A 0 277 . 24.316   15.617  -22.911  1.00 88.83 277 A 1 
ATOM 2102 O O   . ASP A 0 277 . 26.514   13.595  -23.224  1.00 88.83 277 A 1 
ATOM 2103 C CG  . ASP A 0 277 . 23.953   16.732  -23.887  1.00 88.83 277 A 1 
ATOM 2104 O OD1 . ASP A 0 277 . 23.582   16.425  -25.039  1.00 88.83 277 A 1 
ATOM 2105 O OD2 . ASP A 0 277 . 24.156   17.908  -23.492  1.00 88.83 277 A 1 
ATOM 2106 N N   . GLN A 0 278 . 25.575   13.131  -25.197  1.00 89.71 278 A 1 
ATOM 2107 C CA  . GLN A 0 278 . 26.787   12.586  -25.847  1.00 89.71 278 A 1 
ATOM 2108 C C   . GLN A 0 278 . 26.936   13.072  -27.295  1.00 89.71 278 A 1 
ATOM 2109 C CB  . GLN A 0 278 . 26.754   11.044  -25.839  1.00 89.71 278 A 1 
ATOM 2110 O O   . GLN A 0 278 . 26.002   12.965  -28.083  1.00 89.71 278 A 1 
ATOM 2111 C CG  . GLN A 0 278 . 27.058   10.475  -24.451  1.00 89.71 278 A 1 
ATOM 2112 C CD  . GLN A 0 278 . 26.835   8.973   -24.340  1.00 89.71 278 A 1 
ATOM 2113 N NE2 . GLN A 0 278 . 26.124   8.530   -23.328  1.00 89.71 278 A 1 
ATOM 2114 O OE1 . GLN A 0 278 . 27.342   8.158   -25.101  1.00 89.71 278 A 1 
ATOM 2115 N N   . TRP A 0 279 . 28.132   13.529  -27.691  1.00 88.48 279 A 1 
ATOM 2116 C CA  . TRP A 0 279 . 28.369   14.028  -29.056  1.00 88.48 279 A 1 
ATOM 2117 C C   . TRP A 0 279 . 29.808   13.838  -29.560  1.00 88.48 279 A 1 
ATOM 2118 C CB  . TRP A 0 279 . 27.964   15.507  -29.139  1.00 88.48 279 A 1 
ATOM 2119 O O   . TRP A 0 279 . 30.761   13.756  -28.776  1.00 88.48 279 A 1 
ATOM 2120 C CG  . TRP A 0 279 . 28.828   16.455  -28.363  1.00 88.48 279 A 1 
ATOM 2121 C CD1 . TRP A 0 279 . 29.843   17.181  -28.883  1.00 88.48 279 A 1 
ATOM 2122 C CD2 . TRP A 0 279 . 28.764   16.808  -26.946  1.00 88.48 279 A 1 
ATOM 2123 C CE2 . TRP A 0 279 . 29.791   17.763  -26.674  1.00 88.48 279 A 1 
ATOM 2124 C CE3 . TRP A 0 279 . 27.929   16.445  -25.866  1.00 88.48 279 A 1 
ATOM 2125 N NE1 . TRP A 0 279 . 30.419   17.948  -27.891  1.00 88.48 279 A 1 
ATOM 2126 C CH2 . TRP A 0 279 . 29.145   17.918  -24.342  1.00 88.48 279 A 1 
ATOM 2127 C CZ2 . TRP A 0 279 . 29.990   18.315  -25.396  1.00 88.48 279 A 1 
ATOM 2128 C CZ3 . TRP A 0 279 . 28.117   16.990  -24.582  1.00 88.48 279 A 1 
ATOM 2129 N N   . ALA A 0 280 . 29.966   13.801  -30.883  1.00 89.94 280 A 1 
ATOM 2130 C CA  . ALA A 0 280 . 31.236   13.824  -31.601  1.00 89.94 280 A 1 
ATOM 2131 C C   . ALA A 0 280 . 31.116   14.620  -32.915  1.00 89.94 280 A 1 
ATOM 2132 C CB  . ALA A 0 280 . 31.697   12.384  -31.861  1.00 89.94 280 A 1 
ATOM 2133 O O   . ALA A 0 280 . 30.069   14.601  -33.557  1.00 89.94 280 A 1 
ATOM 2134 N N   . GLU A 0 281 . 32.198   15.293  -33.304  1.00 88.69 281 A 1 
ATOM 2135 C CA  . GLU A 0 281 . 32.348   16.036  -34.563  1.00 88.69 281 A 1 
ATOM 2136 C C   . GLU A 0 281 . 33.757   15.749  -35.126  1.00 88.69 281 A 1 
ATOM 2137 C CB  . GLU A 0 281 . 32.173   17.560  -34.336  1.00 88.69 281 A 1 
ATOM 2138 O O   . GLU A 0 281 . 34.733   15.793  -34.371  1.00 88.69 281 A 1 
ATOM 2139 C CG  . GLU A 0 281 . 30.816   18.013  -33.747  1.00 88.69 281 A 1 
ATOM 2140 C CD  . GLU A 0 281 . 30.732   19.524  -33.414  1.00 88.69 281 A 1 
ATOM 2141 O OE1 . GLU A 0 281 . 29.618   20.010  -33.113  1.00 88.69 281 A 1 
ATOM 2142 O OE2 . GLU A 0 281 . 31.773   20.223  -33.386  1.00 88.69 281 A 1 
ATOM 2143 N N   . ASP A 0 282 . 33.879   15.489  -36.427  1.00 86.85 282 A 1 
ATOM 2144 C CA  . ASP A 0 282 . 35.146   15.507  -37.179  1.00 86.85 282 A 1 
ATOM 2145 C C   . ASP A 0 282 . 35.036   16.574  -38.279  1.00 86.85 282 A 1 
ATOM 2146 C CB  . ASP A 0 282 . 35.490   14.111  -37.744  1.00 86.85 282 A 1 
ATOM 2147 O O   . ASP A 0 282 . 33.952   16.836  -38.795  1.00 86.85 282 A 1 
ATOM 2148 C CG  . ASP A 0 282 . 36.964   13.939  -38.166  1.00 86.85 282 A 1 
ATOM 2149 O OD1 . ASP A 0 282 . 37.640   14.968  -38.418  1.00 86.85 282 A 1 
ATOM 2150 O OD2 . ASP A 0 282 . 37.431   12.776  -38.186  1.00 86.85 282 A 1 
ATOM 2151 N N   . TYR A 0 283 . 36.133   17.241  -38.624  1.00 86.60 283 A 1 
ATOM 2152 C CA  . TYR A 0 283 . 36.157   18.257  -39.672  1.00 86.60 283 A 1 
ATOM 2153 C C   . TYR A 0 283 . 37.519   18.277  -40.367  1.00 86.60 283 A 1 
ATOM 2154 C CB  . TYR A 0 283 . 35.813   19.636  -39.078  1.00 86.60 283 A 1 
ATOM 2155 O O   . TYR A 0 283 . 38.478   18.862  -39.848  1.00 86.60 283 A 1 
ATOM 2156 C CG  . TYR A 0 283 . 35.797   20.739  -40.122  1.00 86.60 283 A 1 
ATOM 2157 C CD1 . TYR A 0 283 . 36.961   21.493  -40.356  1.00 86.60 283 A 1 
ATOM 2158 C CD2 . TYR A 0 283 . 34.671   20.910  -40.949  1.00 86.60 283 A 1 
ATOM 2159 C CE1 . TYR A 0 283 . 37.024   22.366  -41.454  1.00 86.60 283 A 1 
ATOM 2160 C CE2 . TYR A 0 283 . 34.708   21.807  -42.030  1.00 86.60 283 A 1 
ATOM 2161 O OH  . TYR A 0 283 . 36.036   23.250  -43.419  1.00 86.60 283 A 1 
ATOM 2162 C CZ  . TYR A 0 283 . 35.900   22.504  -42.297  1.00 86.60 283 A 1 
ATOM 2163 N N   . ASP A 0 284 . 37.590   17.725  -41.579  1.00 83.95 284 A 1 
ATOM 2164 C CA  . ASP A 0 284 . 38.796   17.759  -42.406  1.00 83.95 284 A 1 
ATOM 2165 C C   . ASP A 0 284 . 38.663   18.788  -43.544  1.00 83.95 284 A 1 
ATOM 2166 C CB  . ASP A 0 284 . 39.233   16.346  -42.856  1.00 83.95 284 A 1 
ATOM 2167 O O   . ASP A 0 284 . 37.613   19.028  -44.147  1.00 83.95 284 A 1 
ATOM 2168 C CG  . ASP A 0 284 . 40.724   16.253  -43.248  1.00 83.95 284 A 1 
ATOM 2169 O OD1 . ASP A 0 284 . 41.428   17.301  -43.243  1.00 83.95 284 A 1 
ATOM 2170 O OD2 . ASP A 0 284 . 41.187   15.162  -43.655  1.00 83.95 284 A 1 
ATOM 2171 N N   . ARG A 0 285 . 39.766   19.471  -43.854  1.00 79.93 285 A 1 
ATOM 2172 C CA  . ARG A 0 285 . 39.839   20.467  -44.928  1.00 79.93 285 A 1 
ATOM 2173 C C   . ARG A 0 285 . 41.168   20.377  -45.647  1.00 79.93 285 A 1 
ATOM 2174 C CB  . ARG A 0 285 . 39.554   21.871  -44.374  1.00 79.93 285 A 1 
ATOM 2175 O O   . ARG A 0 285 . 42.194   20.882  -45.178  1.00 79.93 285 A 1 
ATOM 2176 C CG  . ARG A 0 285 . 39.735   22.950  -45.459  1.00 79.93 285 A 1 
ATOM 2177 C CD  . ARG A 0 285 . 39.499   24.364  -44.929  1.00 79.93 285 A 1 
ATOM 2178 N NE  . ARG A 0 285 . 38.078   24.761  -44.947  1.00 79.93 285 A 1 
ATOM 2179 N NH1 . ARG A 0 285 . 38.338   26.746  -43.847  1.00 79.93 285 A 1 
ATOM 2180 N NH2 . ARG A 0 285 . 36.303   26.108  -44.487  1.00 79.93 285 A 1 
ATOM 2181 C CZ  . ARG A 0 285 . 37.576   25.865  -44.433  1.00 79.93 285 A 1 
ATOM 2182 N N   . TYR A 0 286 . 41.115   19.907  -46.887  1.00 72.63 286 A 1 
ATOM 2183 C CA  . TYR A 0 286 . 42.268   19.799  -47.766  1.00 72.63 286 A 1 
ATOM 2184 C C   . TYR A 0 286 . 42.291   20.892  -48.847  1.00 72.63 286 A 1 
ATOM 2185 C CB  . TYR A 0 286 . 42.301   18.390  -48.358  1.00 72.63 286 A 1 
ATOM 2186 O O   . TYR A 0 286 . 41.456   20.938  -49.749  1.00 72.63 286 A 1 
ATOM 2187 C CG  . TYR A 0 286 . 43.513   18.179  -49.235  1.00 72.63 286 A 1 
ATOM 2188 C CD1 . TYR A 0 286 . 43.379   18.179  -50.635  1.00 72.63 286 A 1 
ATOM 2189 C CD2 . TYR A 0 286 . 44.779   18.041  -48.639  1.00 72.63 286 A 1 
ATOM 2190 C CE1 . TYR A 0 286 . 44.518   18.040  -51.448  1.00 72.63 286 A 1 
ATOM 2191 C CE2 . TYR A 0 286 . 45.924   17.919  -49.444  1.00 72.63 286 A 1 
ATOM 2192 O OH  . TYR A 0 286 . 46.902   17.841  -51.622  1.00 72.63 286 A 1 
ATOM 2193 C CZ  . TYR A 0 286 . 45.788   17.924  -50.850  1.00 72.63 286 A 1 
ATOM 2194 N N   . THR A 0 287 . 43.305   21.765  -48.819  1.00 65.24 287 A 1 
ATOM 2195 C CA  . THR A 0 287 . 43.618   22.704  -49.914  1.00 65.24 287 A 1 
ATOM 2196 C C   . THR A 0 287 . 44.884   22.272  -50.654  1.00 65.24 287 A 1 
ATOM 2197 C CB  . THR A 0 287 . 43.771   24.140  -49.400  1.00 65.24 287 A 1 
ATOM 2198 O O   . THR A 0 287 . 45.994   22.305  -50.105  1.00 65.24 287 A 1 
ATOM 2199 C CG2 . THR A 0 287 . 44.024   25.149  -50.525  1.00 65.24 287 A 1 
ATOM 2200 O OG1 . THR A 0 287 . 42.591   24.571  -48.770  1.00 65.24 287 A 1 
ATOM 2201 N N   . ALA A 0 288 . 44.740   21.933  -51.938  1.00 58.72 288 A 1 
ATOM 2202 C CA  . ALA A 0 288 . 45.843   21.454  -52.763  1.00 58.72 288 A 1 
ATOM 2203 C C   . ALA A 0 288 . 46.822   22.579  -53.156  1.00 58.72 288 A 1 
ATOM 2204 C CB  . ALA A 0 288 . 45.278   20.750  -54.000  1.00 58.72 288 A 1 
ATOM 2205 O O   . ALA A 0 288 . 46.471   23.532  -53.856  1.00 58.72 288 A 1 
ATOM 2206 N N   . GLY A 0 289 . 48.087   22.425  -52.759  1.00 52.95 289 A 1 
ATOM 2207 C CA  . GLY A 0 289 . 49.218   23.166  -53.323  1.00 52.95 289 A 1 
ATOM 2208 C C   . GLY A 0 289 . 49.620   22.614  -54.698  1.00 52.95 289 A 1 
ATOM 2209 O O   . GLY A 0 289 . 49.589   21.403  -54.920  1.00 52.95 289 A 1 
ATOM 2210 N N   . HIS A 0 290 . 50.015   23.498  -55.619  1.00 48.93 290 A 1 
ATOM 2211 C CA  . HIS A 0 290 . 50.317   23.213  -57.036  1.00 48.93 290 A 1 
ATOM 2212 C C   . HIS A 0 290 . 51.690   22.509  -57.242  1.00 48.93 290 A 1 
ATOM 2213 C CB  . HIS A 0 290 . 50.137   24.542  -57.806  1.00 48.93 290 A 1 
ATOM 2214 O O   . HIS A 0 290 . 52.487   22.863  -58.114  1.00 48.93 290 A 1 
ATOM 2215 C CG  . HIS A 0 290 . 50.131   24.474  -59.318  1.00 48.93 290 A 1 
ATOM 2216 C CD2 . HIS A 0 290 . 49.113   24.840  -60.159  1.00 48.93 290 A 1 
ATOM 2217 N ND1 . HIS A 0 290 . 51.211   24.179  -60.114  1.00 48.93 290 A 1 
ATOM 2218 C CE1 . HIS A 0 290 . 50.857   24.348  -61.397  1.00 48.93 290 A 1 
ATOM 2219 N NE2 . HIS A 0 290 . 49.589   24.770  -61.474  1.00 48.93 290 A 1 
ATOM 2220 N N   . ASP A 0 291 . 52.011   21.513  -56.414  1.00 46.90 291 A 1 
ATOM 2221 C CA  . ASP A 0 291 . 53.370   20.951  -56.339  1.00 46.90 291 A 1 
ATOM 2222 C C   . ASP A 0 291 . 53.680   19.954  -57.474  1.00 46.90 291 A 1 
ATOM 2223 C CB  . ASP A 0 291 . 53.601   20.251  -54.992  1.00 46.90 291 A 1 
ATOM 2224 O O   . ASP A 0 291 . 54.840   19.750  -57.831  1.00 46.90 291 A 1 
ATOM 2225 C CG  . ASP A 0 291 . 53.087   20.989  -53.753  1.00 46.90 291 A 1 
ATOM 2226 O OD1 . ASP A 0 291 . 53.123   22.238  -53.688  1.00 46.90 291 A 1 
ATOM 2227 O OD2 . ASP A 0 291 . 52.580   20.246  -52.883  1.00 46.90 291 A 1 
ATOM 2228 N N   . GLN A 0 292 . 52.658   19.298  -58.039  1.00 48.00 292 A 1 
ATOM 2229 C CA  . GLN A 0 292 . 52.850   18.183  -58.980  1.00 48.00 292 A 1 
ATOM 2230 C C   . GLN A 0 292 . 52.948   18.631  -60.447  1.00 48.00 292 A 1 
ATOM 2231 C CB  . GLN A 0 292 . 51.775   17.109  -58.737  1.00 48.00 292 A 1 
ATOM 2232 O O   . GLN A 0 292 . 53.733   18.055  -61.204  1.00 48.00 292 A 1 
ATOM 2233 C CG  . GLN A 0 292 . 52.068   16.362  -57.419  1.00 48.00 292 A 1 
ATOM 2234 C CD  . GLN A 0 292 . 51.036   15.300  -57.049  1.00 48.00 292 A 1 
ATOM 2235 N NE2 . GLN A 0 292 . 51.322   14.454  -56.083  1.00 48.00 292 A 1 
ATOM 2236 O OE1 . GLN A 0 292 . 49.946   15.220  -57.574  1.00 48.00 292 A 1 
ATOM 2237 N N   . ASP A 0 293 . 52.246   19.697  -60.837  1.00 46.21 293 A 1 
ATOM 2238 C CA  . ASP A 0 293 . 52.218   20.173  -62.228  1.00 46.21 293 A 1 
ATOM 2239 C C   . ASP A 0 293 . 53.434   21.034  -62.606  1.00 46.21 293 A 1 
ATOM 2240 C CB  . ASP A 0 293 . 50.900   20.914  -62.468  1.00 46.21 293 A 1 
ATOM 2241 O O   . ASP A 0 293 . 53.826   21.084  -63.772  1.00 46.21 293 A 1 
ATOM 2242 C CG  . ASP A 0 293 . 49.715   19.976  -62.251  1.00 46.21 293 A 1 
ATOM 2243 O OD1 . ASP A 0 293 . 49.682   18.940  -62.951  1.00 46.21 293 A 1 
ATOM 2244 O OD2 . ASP A 0 293 . 48.925   20.265  -61.328  1.00 46.21 293 A 1 
ATOM 2245 N N   . TYR A 0 294 . 54.103   21.665  -61.631  1.00 44.83 294 A 1 
ATOM 2246 C CA  . TYR A 0 294 . 55.329   22.434  -61.896  1.00 44.83 294 A 1 
ATOM 2247 C C   . TYR A 0 294 . 56.586   21.544  -61.998  1.00 44.83 294 A 1 
ATOM 2248 C CB  . TYR A 0 294 . 55.478   23.558  -60.856  1.00 44.83 294 A 1 
ATOM 2249 O O   . TYR A 0 294 . 57.566   21.914  -62.647  1.00 44.83 294 A 1 
ATOM 2250 C CG  . TYR A 0 294 . 56.084   24.827  -61.433  1.00 44.83 294 A 1 
ATOM 2251 C CD1 . TYR A 0 294 . 57.474   25.047  -61.380  1.00 44.83 294 A 1 
ATOM 2252 C CD2 . TYR A 0 294 . 55.247   25.777  -62.051  1.00 44.83 294 A 1 
ATOM 2253 C CE1 . TYR A 0 294 . 58.028   26.215  -61.942  1.00 44.83 294 A 1 
ATOM 2254 C CE2 . TYR A 0 294 . 55.795   26.945  -62.616  1.00 44.83 294 A 1 
ATOM 2255 O OH  . TYR A 0 294 . 57.720   28.289  -63.112  1.00 44.83 294 A 1 
ATOM 2256 C CZ  . TYR A 0 294 . 57.186   27.165  -62.563  1.00 44.83 294 A 1 
ATOM 2257 N N   . GLY A 0 295 . 56.566   20.348  -61.394  1.00 44.45 295 A 1 
ATOM 2258 C CA  . GLY A 0 295 . 57.705   19.421  -61.385  1.00 44.45 295 A 1 
ATOM 2259 C C   . GLY A 0 295 . 57.915   18.653  -62.698  1.00 44.45 295 A 1 
ATOM 2260 O O   . GLY A 0 295 . 59.057   18.402  -63.097  1.00 44.45 295 A 1 
ATOM 2261 N N   . GLN A 0 296 . 56.834   18.303  -63.405  1.00 48.11 296 A 1 
ATOM 2262 C CA  . GLN A 0 296 . 56.909   17.441  -64.598  1.00 48.11 296 A 1 
ATOM 2263 C C   . GLN A 0 296 . 57.512   18.134  -65.832  1.00 48.11 296 A 1 
ATOM 2264 C CB  . GLN A 0 296 . 55.534   16.827  -64.902  1.00 48.11 296 A 1 
ATOM 2265 O O   . GLN A 0 296 . 58.013   17.461  -66.731  1.00 48.11 296 A 1 
ATOM 2266 C CG  . GLN A 0 296 . 55.102   15.865  -63.783  1.00 48.11 296 A 1 
ATOM 2267 C CD  . GLN A 0 296 . 53.864   15.049  -64.141  1.00 48.11 296 A 1 
ATOM 2268 N NE2 . GLN A 0 296 . 52.928   14.901  -63.232  1.00 48.11 296 A 1 
ATOM 2269 O OE1 . GLN A 0 296 . 53.737   14.507  -65.226  1.00 48.11 296 A 1 
ATOM 2270 N N   . ALA A 0 297 . 57.572   19.467  -65.850  1.00 45.24 297 A 1 
ATOM 2271 C CA  . ALA A 0 297 . 58.247   20.225  -66.903  1.00 45.24 297 A 1 
ATOM 2272 C C   . ALA A 0 297 . 59.793   20.226  -66.792  1.00 45.24 297 A 1 
ATOM 2273 C CB  . ALA A 0 297 . 57.670   21.648  -66.890  1.00 45.24 297 A 1 
ATOM 2274 O O   . ALA A 0 297 . 60.457   20.764  -67.679  1.00 45.24 297 A 1 
ATOM 2275 N N   . ALA A 0 298 . 60.382   19.684  -65.709  1.00 36.84 298 A 1 
ATOM 2276 C CA  . ALA A 0 298 . 61.716   20.114  -65.267  1.00 36.84 298 A 1 
ATOM 2277 C C   . ALA A 0 298 . 62.737   19.032  -64.825  1.00 36.84 298 A 1 
ATOM 2278 C CB  . ALA A 0 298 . 61.508   21.198  -64.197  1.00 36.84 298 A 1 
ATOM 2279 O O   . ALA A 0 298 . 63.763   19.408  -64.254  1.00 36.84 298 A 1 
ATOM 2280 N N   . SER A 0 299 . 62.574   17.720  -65.093  1.00 40.35 299 A 1 
ATOM 2281 C CA  . SER A 0 299 . 63.691   16.761  -64.859  1.00 40.35 299 A 1 
ATOM 2282 C C   . SER A 0 299 . 63.684   15.426  -65.644  1.00 40.35 299 A 1 
ATOM 2283 C CB  . SER A 0 299 . 63.846   16.475  -63.351  1.00 40.35 299 A 1 
ATOM 2284 O O   . SER A 0 299 . 62.872   14.550  -65.383  1.00 40.35 299 A 1 
ATOM 2285 O OG  . SER A 0 299 . 62.681   15.952  -62.753  1.00 40.35 299 A 1 
ATOM 2286 N N   . ALA A 0 300 . 64.672   15.230  -66.542  1.00 43.83 300 A 1 
ATOM 2287 C CA  . ALA A 0 300 . 65.102   13.930  -67.119  1.00 43.83 300 A 1 
ATOM 2288 C C   . ALA A 0 300 . 66.391   14.083  -67.991  1.00 43.83 300 A 1 
ATOM 2289 C CB  . ALA A 0 300 . 63.966   13.320  -67.962  1.00 43.83 300 A 1 
ATOM 2290 O O   . ALA A 0 300 . 66.341   14.067  -69.213  1.00 43.83 300 A 1 
ATOM 2291 N N   . GLN A 0 301 . 67.550   14.498  -67.468  1.00 37.52 301 A 1 
ATOM 2292 C CA  . GLN A 0 301 . 68.530   13.731  -66.674  1.00 37.52 301 A 1 
ATOM 2293 C C   . GLN A 0 301 . 69.496   12.790  -67.468  1.00 37.52 301 A 1 
ATOM 2294 C CB  . GLN A 0 301 . 67.889   13.045  -65.444  1.00 37.52 301 A 1 
ATOM 2295 O O   . GLN A 0 301 . 69.108   11.731  -67.938  1.00 37.52 301 A 1 
ATOM 2296 C CG  . GLN A 0 301 . 68.988   12.442  -64.557  1.00 37.52 301 A 1 
ATOM 2297 C CD  . GLN A 0 301 . 68.538   11.756  -63.276  1.00 37.52 301 A 1 
ATOM 2298 N NE2 . GLN A 0 301 . 67.644   10.798  -63.332  1.00 37.52 301 A 1 
ATOM 2299 O OE1 . GLN A 0 301 . 69.114   11.969  -62.219  1.00 37.52 301 A 1 
ATOM 2300 N N   . LYS A 0 302 . 70.805   13.120  -67.390  1.00 40.71 302 A 1 
ATOM 2301 C CA  . LYS A 0 302 . 72.033   12.270  -67.487  1.00 40.71 302 A 1 
ATOM 2302 C C   . LYS A 0 302 . 72.546   11.703  -68.844  1.00 40.71 302 A 1 
ATOM 2303 C CB  . LYS A 0 302 . 72.023   11.180  -66.386  1.00 40.71 302 A 1 
ATOM 2304 O O   . LYS A 0 302 . 72.216   10.605  -69.259  1.00 40.71 302 A 1 
ATOM 2305 C CG  . LYS A 0 302 . 72.388   11.751  -65.002  1.00 40.71 302 A 1 
ATOM 2306 C CD  . LYS A 0 302 . 72.075   10.778  -63.853  1.00 40.71 302 A 1 
ATOM 2307 C CE  . LYS A 0 302 . 72.296   11.467  -62.495  1.00 40.71 302 A 1 
ATOM 2308 N NZ  . LYS A 0 302 . 71.483   10.857  -61.410  1.00 40.71 302 A 1 
ATOM 2309 N N   . HIS A 0 303 . 73.625   12.354  -69.314  1.00 33.43 303 A 1 
ATOM 2310 C CA  . HIS A 0 303 . 75.007   11.809  -69.313  1.00 33.43 303 A 1 
ATOM 2311 C C   . HIS A 0 303 . 75.418   10.686  -70.303  1.00 33.43 303 A 1 
ATOM 2312 C CB  . HIS A 0 303 . 75.342   11.408  -67.856  1.00 33.43 303 A 1 
ATOM 2313 O O   . HIS A 0 303 . 75.180   9.511   -70.034  1.00 33.43 303 A 1 
ATOM 2314 C CG  . HIS A 0 303 . 76.755   10.966  -67.580  1.00 33.43 303 A 1 
ATOM 2315 C CD2 . HIS A 0 303 . 77.719   11.679  -66.923  1.00 33.43 303 A 1 
ATOM 2316 N ND1 . HIS A 0 303 . 77.270   9.714   -67.819  1.00 33.43 303 A 1 
ATOM 2317 C CE1 . HIS A 0 303 . 78.525   9.679   -67.338  1.00 33.43 303 A 1 
ATOM 2318 N NE2 . HIS A 0 303 . 78.845   10.863  -66.793  1.00 33.43 303 A 1 
ATOM 2319 N N   . ASN A 0 304 . 76.258   11.023  -71.305  1.00 42.32 304 A 1 
ATOM 2320 C CA  . ASN A 0 304 . 77.592   10.398  -71.493  1.00 42.32 304 A 1 
ATOM 2321 C C   . ASN A 0 304 . 78.488   11.064  -72.579  1.00 42.32 304 A 1 
ATOM 2322 C CB  . ASN A 0 304 . 77.483   8.883   -71.785  1.00 42.32 304 A 1 
ATOM 2323 O O   . ASN A 0 304 . 78.062   11.281  -73.704  1.00 42.32 304 A 1 
ATOM 2324 C CG  . ASN A 0 304 . 77.840   8.046   -70.566  1.00 42.32 304 A 1 
ATOM 2325 N ND2 . ASN A 0 304 . 76.951   7.220   -70.072  1.00 42.32 304 A 1 
ATOM 2326 O OD1 . ASN A 0 304 . 78.919   8.157   -70.011  1.00 42.32 304 A 1 
ATOM 2327 N N   . ILE A 0 305 . 79.758   11.299  -72.215  1.00 42.32 305 A 1 
ATOM 2328 C CA  . ILE A 0 305 . 81.012   11.165  -73.005  1.00 42.32 305 A 1 
ATOM 2329 C C   . ILE A 0 305 . 81.090   11.708  -74.462  1.00 42.32 305 A 1 
ATOM 2330 C CB  . ILE A 0 305 . 81.473   9.678   -72.929  1.00 42.32 305 A 1 
ATOM 2331 O O   . ILE A 0 305 . 80.624   11.079  -75.404  1.00 42.32 305 A 1 
ATOM 2332 C CG1 . ILE A 0 305 . 81.719   9.239   -71.461  1.00 42.32 305 A 1 
ATOM 2333 C CG2 . ILE A 0 305 . 82.762   9.403   -73.735  1.00 42.32 305 A 1 
ATOM 2334 C CD1 . ILE A 0 305 . 81.809   7.718   -71.270  1.00 42.32 305 A 1 
ATOM 2335 N N   . GLY A 0 306 . 81.988   12.690  -74.672  1.00 36.42 306 A 1 
ATOM 2336 C CA  . GLY A 0 306 . 83.182   12.415  -75.502  1.00 36.42 306 A 1 
ATOM 2337 C C   . GLY A 0 306 . 83.505   13.272  -76.742  1.00 36.42 306 A 1 
ATOM 2338 O O   . GLY A 0 306 . 82.952   13.058  -77.809  1.00 36.42 306 A 1 
ATOM 2339 N N   . LYS A 0 307 . 84.593   14.058  -76.632  1.00 38.27 307 A 1 
ATOM 2340 C CA  . LYS A 0 307 . 85.510   14.527  -77.707  1.00 38.27 307 A 1 
ATOM 2341 C C   . LYS A 0 307 . 84.974   15.441  -78.838  1.00 38.27 307 A 1 
ATOM 2342 C CB  . LYS A 0 307 . 86.220   13.318  -78.363  1.00 38.27 307 A 1 
ATOM 2343 O O   . LYS A 0 307 . 84.413   14.967  -79.816  1.00 38.27 307 A 1 
ATOM 2344 C CG  . LYS A 0 307 . 87.063   12.450  -77.416  1.00 38.27 307 A 1 
ATOM 2345 C CD  . LYS A 0 307 . 87.758   11.329  -78.206  1.00 38.27 307 A 1 
ATOM 2346 C CE  . LYS A 0 307 . 88.615   10.459  -77.276  1.00 38.27 307 A 1 
ATOM 2347 N NZ  . LYS A 0 307 . 89.295   9.364   -78.015  1.00 38.27 307 A 1 
ATOM 2348 N N   . GLY A 0 308 . 85.481   16.684  -78.853  1.00 33.42 308 A 1 
ATOM 2349 C CA  . GLY A 0 308 . 86.158   17.199  -80.061  1.00 33.42 308 A 1 
ATOM 2350 C C   . GLY A 0 308 . 85.837   18.624  -80.537  1.00 33.42 308 A 1 
ATOM 2351 O O   . GLY A 0 308 . 84.947   18.787  -81.351  1.00 33.42 308 A 1 
ATOM 2352 N N   . TRP A 0 309 . 86.679   19.593  -80.137  1.00 33.51 309 A 1 
ATOM 2353 C CA  . TRP A 0 309 . 87.034   20.840  -80.860  1.00 33.51 309 A 1 
ATOM 2354 C C   . TRP A 0 309 . 85.932   21.816  -81.337  1.00 33.51 309 A 1 
ATOM 2355 C CB  . TRP A 0 309 . 87.919   20.455  -82.058  1.00 33.51 309 A 1 
ATOM 2356 O O   . TRP A 0 309 . 85.182   21.493  -82.248  1.00 33.51 309 A 1 
ATOM 2357 C CG  . TRP A 0 309 . 89.195   19.761  -81.701  1.00 33.51 309 A 1 
ATOM 2358 C CD1 . TRP A 0 309 . 89.407   18.425  -81.706  1.00 33.51 309 A 1 
ATOM 2359 C CD2 . TRP A 0 309 . 90.460   20.368  -81.304  1.00 33.51 309 A 1 
ATOM 2360 C CE2 . TRP A 0 309 . 91.396   19.325  -81.035  1.00 33.51 309 A 1 
ATOM 2361 C CE3 . TRP A 0 309 . 90.913   21.698  -81.162  1.00 33.51 309 A 1 
ATOM 2362 N NE1 . TRP A 0 309 . 90.702   18.163  -81.301  1.00 33.51 309 A 1 
ATOM 2363 C CH2 . TRP A 0 309 . 93.129   20.923  -80.485  1.00 33.51 309 A 1 
ATOM 2364 C CZ2 . TRP A 0 309 . 92.710   19.588  -80.624  1.00 33.51 309 A 1 
ATOM 2365 C CZ3 . TRP A 0 309 . 92.234   21.973  -80.759  1.00 33.51 309 A 1 
ATOM 2366 N N   . GLY A 0 310 . 85.975   23.093  -80.893  1.00 37.10 310 A 1 
ATOM 2367 C CA  . GLY A 0 310 . 85.431   24.150  -81.775  1.00 37.10 310 A 1 
ATOM 2368 C C   . GLY A 0 310 . 85.009   25.558  -81.315  1.00 37.10 310 A 1 
ATOM 2369 O O   . GLY A 0 310 . 84.391   26.198  -82.150  1.00 37.10 310 A 1 
ATOM 2370 N N   . LEU A 0 311 . 85.350   26.092  -80.123  1.00 38.10 311 A 1 
ATOM 2371 C CA  . LEU A 0 311 . 85.047   27.497  -79.692  1.00 38.10 311 A 1 
ATOM 2372 C C   . LEU A 0 311 . 83.531   27.842  -79.520  1.00 38.10 311 A 1 
ATOM 2373 C CB  . LEU A 0 311 . 85.722   28.520  -80.656  1.00 38.10 311 A 1 
ATOM 2374 O O   . LEU A 0 311 . 82.678   27.267  -80.172  1.00 38.10 311 A 1 
ATOM 2375 C CG  . LEU A 0 311 . 87.234   28.775  -80.527  1.00 38.10 311 A 1 
ATOM 2376 C CD1 . LEU A 0 311 . 88.109   27.553  -80.791  1.00 38.10 311 A 1 
ATOM 2377 C CD2 . LEU A 0 311 . 87.649   29.877  -81.506  1.00 38.10 311 A 1 
ATOM 2378 N N   . LYS A 0 312 . 83.096   28.795  -78.673  1.00 40.30 312 A 1 
ATOM 2379 C CA  . LYS A 0 312 . 83.682   29.415  -77.459  1.00 40.30 312 A 1 
ATOM 2380 C C   . LYS A 0 312 . 82.541   29.965  -76.565  1.00 40.30 312 A 1 
ATOM 2381 C CB  . LYS A 0 312 . 84.625   30.589  -77.819  1.00 40.30 312 A 1 
ATOM 2382 O O   . LYS A 0 312 . 81.651   30.627  -77.071  1.00 40.30 312 A 1 
ATOM 2383 C CG  . LYS A 0 312 . 86.056   30.413  -77.281  1.00 40.30 312 A 1 
ATOM 2384 C CD  . LYS A 0 312 . 86.980   31.507  -77.847  1.00 40.30 312 A 1 
ATOM 2385 C CE  . LYS A 0 312 . 88.454   31.264  -77.493  1.00 40.30 312 A 1 
ATOM 2386 N NZ  . LYS A 0 312 . 89.341   32.267  -78.141  1.00 40.30 312 A 1 
ATOM 2387 N N   . LYS A 0 313 . 82.631   29.710  -75.249  1.00 35.86 313 A 1 
ATOM 2388 C CA  . LYS A 0 313 . 81.869   30.270  -74.098  1.00 35.86 313 A 1 
ATOM 2389 C C   . LYS A 0 313 . 80.827   31.394  -74.340  1.00 35.86 313 A 1 
ATOM 2390 C CB  . LYS A 0 313 . 82.886   30.907  -73.125  1.00 35.86 313 A 1 
ATOM 2391 O O   . LYS A 0 313 . 81.214   32.477  -74.766  1.00 35.86 313 A 1 
ATOM 2392 C CG  . LYS A 0 313 . 83.800   29.951  -72.348  1.00 35.86 313 A 1 
ATOM 2393 C CD  . LYS A 0 313 . 84.672   30.788  -71.393  1.00 35.86 313 A 1 
ATOM 2394 C CE  . LYS A 0 313 . 85.426   29.915  -70.384  1.00 35.86 313 A 1 
ATOM 2395 N NZ  . LYS A 0 313 . 86.129   30.740  -69.365  1.00 35.86 313 A 1 
ATOM 2396 N N   . GLY A 0 314 . 79.634   31.240  -73.744  1.00 35.31 314 A 1 
ATOM 2397 C CA  . GLY A 0 314 . 78.866   32.377  -73.194  1.00 35.31 314 A 1 
ATOM 2398 C C   . GLY A 0 314 . 77.375   32.128  -72.907  1.00 35.31 314 A 1 
ATOM 2399 O O   . GLY A 0 314 . 76.589   32.224  -73.832  1.00 35.31 314 A 1 
ATOM 2400 N N   . GLY A 0 315 . 77.005   31.893  -71.636  1.00 34.20 315 A 1 
ATOM 2401 C CA  . GLY A 0 315 . 75.641   32.074  -71.085  1.00 34.20 315 A 1 
ATOM 2402 C C   . GLY A 0 315 . 74.513   31.158  -71.597  1.00 34.20 315 A 1 
ATOM 2403 O O   . GLY A 0 315 . 74.035   31.318  -72.713  1.00 34.20 315 A 1 
ATOM 2404 N N   . ILE A 0 316 . 74.005   30.260  -70.740  1.00 31.49 316 A 1 
ATOM 2405 C CA  . ILE A 0 316 . 72.645   29.709  -70.898  1.00 31.49 316 A 1 
ATOM 2406 C C   . ILE A 0 316 . 71.730   30.526  -69.983  1.00 31.49 316 A 1 
ATOM 2407 C CB  . ILE A 0 316 . 72.566   28.181  -70.653  1.00 31.49 316 A 1 
ATOM 2408 O O   . ILE A 0 316 . 71.549   30.210  -68.810  1.00 31.49 316 A 1 
ATOM 2409 C CG1 . ILE A 0 316 . 73.458   27.438  -71.676  1.00 31.49 316 A 1 
ATOM 2410 C CG2 . ILE A 0 316 . 71.105   27.693  -70.768  1.00 31.49 316 A 1 
ATOM 2411 C CD1 . ILE A 0 316 . 73.456   25.908  -71.543  1.00 31.49 316 A 1 
ATOM 2412 N N   . ASP A 0 317 . 71.193   31.611  -70.533  1.00 36.20 317 A 1 
ATOM 2413 C CA  . ASP A 0 317 . 70.338   32.567  -69.833  1.00 36.20 317 A 1 
ATOM 2414 C C   . ASP A 0 317 . 68.862   32.315  -70.182  1.00 36.20 317 A 1 
ATOM 2415 C CB  . ASP A 0 317 . 70.809   33.999  -70.147  1.00 36.20 317 A 1 
ATOM 2416 O O   . ASP A 0 317 . 68.239   33.066  -70.931  1.00 36.20 317 A 1 
ATOM 2417 C CG  . ASP A 0 317 . 71.972   34.450  -69.259  1.00 36.20 317 A 1 
ATOM 2418 O OD1 . ASP A 0 317 . 73.071   33.858  -69.341  1.00 36.20 317 A 1 
ATOM 2419 O OD2 . ASP A 0 317 . 71.740   35.409  -68.481  1.00 36.20 317 A 1 
ATOM 2420 N N   . SER A 0 318 . 68.283   31.243  -69.634  1.00 38.35 318 A 1 
ATOM 2421 C CA  . SER A 0 318 . 66.847   30.952  -69.748  1.00 38.35 318 A 1 
ATOM 2422 C C   . SER A 0 318 . 66.025   31.983  -68.958  1.00 38.35 318 A 1 
ATOM 2423 C CB  . SER A 0 318 . 66.567   29.517  -69.278  1.00 38.35 318 A 1 
ATOM 2424 O O   . SER A 0 318 . 65.787   31.815  -67.761  1.00 38.35 318 A 1 
ATOM 2425 O OG  . SER A 0 318 . 67.073   29.318  -67.973  1.00 38.35 318 A 1 
ATOM 2426 N N   . LYS A 0 319 . 65.631   33.081  -69.615  1.00 39.27 319 A 1 
ATOM 2427 C CA  . LYS A 0 319 . 64.950   34.235  -69.004  1.00 39.27 319 A 1 
ATOM 2428 C C   . LYS A 0 319 . 63.658   34.612  -69.740  1.00 39.27 319 A 1 
ATOM 2429 C CB  . LYS A 0 319 . 65.913   35.439  -68.962  1.00 39.27 319 A 1 
ATOM 2430 O O   . LYS A 0 319 . 63.633   34.662  -70.961  1.00 39.27 319 A 1 
ATOM 2431 C CG  . LYS A 0 319 . 66.959   35.315  -67.843  1.00 39.27 319 A 1 
ATOM 2432 C CD  . LYS A 0 319 . 68.014   36.427  -67.932  1.00 39.27 319 A 1 
ATOM 2433 C CE  . LYS A 0 319 . 68.966   36.329  -66.735  1.00 39.27 319 A 1 
ATOM 2434 N NZ  . LYS A 0 319 . 70.247   37.027  -66.993  1.00 39.27 319 A 1 
ATOM 2435 N N   . ALA A 0 320 . 62.651   34.986  -68.944  1.00 35.31 320 A 1 
ATOM 2436 C CA  . ALA A 0 320 . 61.437   35.722  -69.321  1.00 35.31 320 A 1 
ATOM 2437 C C   . ALA A 0 320 . 60.470   35.052  -70.328  1.00 35.31 320 A 1 
ATOM 2438 C CB  . ALA A 0 320 . 61.836   37.155  -69.710  1.00 35.31 320 A 1 
ATOM 2439 O O   . ALA A 0 320 . 60.378   35.458  -71.482  1.00 35.31 320 A 1 
ATOM 2440 N N   . ALA A 0 321 . 59.649   34.111  -69.839  1.00 34.14 321 A 1 
ATOM 2441 C CA  . ALA A 0 321 . 58.487   33.573  -70.566  1.00 34.14 321 A 1 
ATOM 2442 C C   . ALA A 0 321 . 57.248   33.336  -69.662  1.00 34.14 321 A 1 
ATOM 2443 C CB  . ALA A 0 321 . 58.920   32.323  -71.347  1.00 34.14 321 A 1 
ATOM 2444 O O   . ALA A 0 321 . 56.520   32.367  -69.841  1.00 34.14 321 A 1 
ATOM 2445 N N   . SER A 0 322 . 57.007   34.204  -68.669  1.00 44.21 322 A 1 
ATOM 2446 C CA  . SER A 0 322 . 55.876   34.077  -67.723  1.00 44.21 322 A 1 
ATOM 2447 C C   . SER A 0 322 . 55.395   35.439  -67.187  1.00 44.21 322 A 1 
ATOM 2448 C CB  . SER A 0 322 . 56.243   33.100  -66.596  1.00 44.21 322 A 1 
ATOM 2449 O O   . SER A 0 322 . 55.344   35.684  -65.981  1.00 44.21 322 A 1 
ATOM 2450 O OG  . SER A 0 322 . 57.347   33.593  -65.859  1.00 44.21 322 A 1 
ATOM 2451 N N   . ALA A 0 323 . 55.093   36.375  -68.092  1.00 39.71 323 A 1 
ATOM 2452 C CA  . ALA A 0 323 . 54.700   37.740  -67.743  1.00 39.71 323 A 1 
ATOM 2453 C C   . ALA A 0 323 . 53.206   37.872  -67.361  1.00 39.71 323 A 1 
ATOM 2454 C CB  . ALA A 0 323 . 55.123   38.684  -68.877  1.00 39.71 323 A 1 
ATOM 2455 O O   . ALA A 0 323 . 52.373   38.260  -68.174  1.00 39.71 323 A 1 
ATOM 2456 N N   . GLN A 0 324 . 52.914   37.640  -66.078  1.00 34.45 324 A 1 
ATOM 2457 C CA  . GLN A 0 324 . 52.053   38.523  -65.271  1.00 34.45 324 A 1 
ATOM 2458 C C   . GLN A 0 324 . 50.622   38.830  -65.793  1.00 34.45 324 A 1 
ATOM 2459 C CB  . GLN A 0 324 . 52.883   39.798  -65.000  1.00 34.45 324 A 1 
ATOM 2460 O O   . GLN A 0 324 . 50.319   39.968  -66.151  1.00 34.45 324 A 1 
ATOM 2461 C CG  . GLN A 0 324 . 52.347   40.714  -63.889  1.00 34.45 324 A 1 
ATOM 2462 C CD  . GLN A 0 324 . 53.174   41.991  -63.738  1.00 34.45 324 A 1 
ATOM 2463 N NE2 . GLN A 0 324 . 52.800   42.872  -62.838  1.00 34.45 324 A 1 
ATOM 2464 O OE1 . GLN A 0 324 . 54.166   42.230  -64.408  1.00 34.45 324 A 1 
ATOM 2465 N N   . ARG A 0 325 . 49.695   37.862  -65.700  1.00 32.53 325 A 1 
ATOM 2466 C CA  . ARG A 0 325 . 48.239   38.084  -65.503  1.00 32.53 325 A 1 
ATOM 2467 C C   . ARG A 0 325 . 47.624   36.890  -64.762  1.00 32.53 325 A 1 
ATOM 2468 C CB  . ARG A 0 325 . 47.471   38.262  -66.831  1.00 32.53 325 A 1 
ATOM 2469 O O   . ARG A 0 325 . 48.073   35.774  -64.979  1.00 32.53 325 A 1 
ATOM 2470 C CG  . ARG A 0 325 . 47.613   39.653  -67.461  1.00 32.53 325 A 1 
ATOM 2471 C CD  . ARG A 0 325 . 46.588   39.872  -68.579  1.00 32.53 325 A 1 
ATOM 2472 N NE  . ARG A 0 325 . 46.876   41.121  -69.311  1.00 32.53 325 A 1 
ATOM 2473 N NH1 . ARG A 0 325 . 45.300   42.495  -68.347  1.00 32.53 325 A 1 
ATOM 2474 N NH2 . ARG A 0 325 . 46.706   43.318  -69.868  1.00 32.53 325 A 1 
ATOM 2475 C CZ  . ARG A 0 325 . 46.292   42.298  -69.170  1.00 32.53 325 A 1 
ATOM 2476 N N   . GLY A 0 326 . 46.578   37.134  -63.967  1.00 36.15 326 A 1 
ATOM 2477 C CA  . GLY A 0 326 . 45.769   36.080  -63.338  1.00 36.15 326 A 1 
ATOM 2478 C C   . GLY A 0 326 . 46.253   35.639  -61.956  1.00 36.15 326 A 1 
ATOM 2479 O O   . GLY A 0 326 . 46.719   34.518  -61.795  1.00 36.15 326 A 1 
ATOM 2480 N N   . GLY A 0 327 . 46.103   36.510  -60.954  1.00 35.07 327 A 1 
ATOM 2481 C CA  . GLY A 0 327 . 45.821   36.015  -59.603  1.00 35.07 327 A 1 
ATOM 2482 C C   . GLY A 0 327 . 44.388   35.469  -59.532  1.00 35.07 327 A 1 
ATOM 2483 O O   . GLY A 0 327 . 43.619   35.655  -60.473  1.00 35.07 327 A 1 
ATOM 2484 N N   . ASP A 0 328 . 44.053   34.839  -58.409  1.00 44.48 328 A 1 
ATOM 2485 C CA  . ASP A 0 328 . 42.692   34.442  -58.002  1.00 44.48 328 A 1 
ATOM 2486 C C   . ASP A 0 328 . 42.042   33.234  -58.716  1.00 44.48 328 A 1 
ATOM 2487 C CB  . ASP A 0 328 . 41.767   35.678  -57.903  1.00 44.48 328 A 1 
ATOM 2488 O O   . ASP A 0 328 . 40.901   32.908  -58.405  1.00 44.48 328 A 1 
ATOM 2489 C CG  . ASP A 0 328 . 42.430   36.884  -57.217  1.00 44.48 328 A 1 
ATOM 2490 O OD1 . ASP A 0 328 . 43.253   36.664  -56.295  1.00 44.48 328 A 1 
ATOM 2491 O OD2 . ASP A 0 328 . 42.165   38.027  -57.655  1.00 44.48 328 A 1 
ATOM 2492 N N   . TYR A 0 329 . 42.753   32.509  -59.590  1.00 43.82 329 A 1 
ATOM 2493 C CA  . TYR A 0 329 . 42.210   31.310  -60.257  1.00 43.82 329 A 1 
ATOM 2494 C C   . TYR A 0 329 . 42.419   30.011  -59.453  1.00 43.82 329 A 1 
ATOM 2495 C CB  . TYR A 0 329 . 42.718   31.206  -61.704  1.00 43.82 329 A 1 
ATOM 2496 O O   . TYR A 0 329 . 43.521   29.469  -59.383  1.00 43.82 329 A 1 
ATOM 2497 C CG  . TYR A 0 329 . 42.081   32.243  -62.611  1.00 43.82 329 A 1 
ATOM 2498 C CD1 . TYR A 0 329 . 40.862   31.958  -63.258  1.00 43.82 329 A 1 
ATOM 2499 C CD2 . TYR A 0 329 . 42.646   33.528  -62.713  1.00 43.82 329 A 1 
ATOM 2500 C CE1 . TYR A 0 329 . 40.203   32.961  -63.997  1.00 43.82 329 A 1 
ATOM 2501 C CE2 . TYR A 0 329 . 41.976   34.543  -63.421  1.00 43.82 329 A 1 
ATOM 2502 O OH  . TYR A 0 329 . 40.086   35.254  -64.710  1.00 43.82 329 A 1 
ATOM 2503 C CZ  . TYR A 0 329 . 40.748   34.260  -64.060  1.00 43.82 329 A 1 
ATOM 2504 N N   . ASP A 0 330 . 41.311   29.524  -58.891  1.00 51.93 330 A 1 
ATOM 2505 C CA  . ASP A 0 330 . 40.916   28.113  -58.762  1.00 51.93 330 A 1 
ATOM 2506 C C   . ASP A 0 330 . 41.915   27.138  -58.102  1.00 51.93 330 A 1 
ATOM 2507 C CB  . ASP A 0 330 . 40.388   27.623  -60.120  1.00 51.93 330 A 1 
ATOM 2508 O O   . ASP A 0 330 . 42.530   26.280  -58.742  1.00 51.93 330 A 1 
ATOM 2509 C CG  . ASP A 0 330 . 39.457   28.622  -60.816  1.00 51.93 330 A 1 
ATOM 2510 O OD1 . ASP A 0 330 . 38.755   29.389  -60.121  1.00 51.93 330 A 1 
ATOM 2511 O OD2 . ASP A 0 330 . 39.505   28.649  -62.063  1.00 51.93 330 A 1 
ATOM 2512 N N   . ARG A 0 331 . 42.009   27.208  -56.768  1.00 54.80 331 A 1 
ATOM 2513 C CA  . ARG A 0 331 . 42.628   26.155  -55.941  1.00 54.80 331 A 1 
ATOM 2514 C C   . ARG A 0 331 . 41.659   24.982  -55.796  1.00 54.80 331 A 1 
ATOM 2515 C CB  . ARG A 0 331 . 42.958   26.694  -54.539  1.00 54.80 331 A 1 
ATOM 2516 O O   . ARG A 0 331 . 40.522   25.214  -55.408  1.00 54.80 331 A 1 
ATOM 2517 C CG  . ARG A 0 331 . 44.100   27.718  -54.542  1.00 54.80 331 A 1 
ATOM 2518 C CD  . ARG A 0 331 . 44.321   28.298  -53.137  1.00 54.80 331 A 1 
ATOM 2519 N NE  . ARG A 0 331 . 43.258   29.256  -52.764  1.00 54.80 331 A 1 
ATOM 2520 N NH1 . ARG A 0 331 . 43.552   29.213  -50.485  1.00 54.80 331 A 1 
ATOM 2521 N NH2 . ARG A 0 331 . 41.989   30.535  -51.373  1.00 54.80 331 A 1 
ATOM 2522 C CZ  . ARG A 0 331 . 42.944   29.665  -51.547  1.00 54.80 331 A 1 
ATOM 2523 N N   . LYS A 0 332 . 42.121   23.741  -55.994  1.00 62.13 332 A 1 
ATOM 2524 C CA  . LYS A 0 332 . 41.326   22.563  -55.607  1.00 62.13 332 A 1 
ATOM 2525 C C   . LYS A 0 332 . 41.165   22.536  -54.085  1.00 62.13 332 A 1 
ATOM 2526 C CB  . LYS A 0 332 . 41.914   21.238  -56.124  1.00 62.13 332 A 1 
ATOM 2527 O O   . LYS A 0 332 . 42.171   22.604  -53.366  1.00 62.13 332 A 1 
ATOM 2528 C CG  . LYS A 0 332 . 42.054   21.176  -57.652  1.00 62.13 332 A 1 
ATOM 2529 C CD  . LYS A 0 332 . 42.524   19.785  -58.105  1.00 62.13 332 A 1 
ATOM 2530 C CE  . LYS A 0 332 . 42.783   19.786  -59.616  1.00 62.13 332 A 1 
ATOM 2531 N NZ  . LYS A 0 332 . 43.157   18.443  -60.118  1.00 62.13 332 A 1 
ATOM 2532 N N   . MET A 0 333 . 39.925   22.446  -53.622  1.00 65.52 333 A 1 
ATOM 2533 C CA  . MET A 0 333 . 39.568   22.320  -52.209  1.00 65.52 333 A 1 
ATOM 2534 C C   . MET A 0 333 . 38.646   21.120  -52.027  1.00 65.52 333 A 1 
ATOM 2535 C CB  . MET A 0 333 . 38.891   23.595  -51.678  1.00 65.52 333 A 1 
ATOM 2536 O O   . MET A 0 333 . 37.776   20.893  -52.866  1.00 65.52 333 A 1 
ATOM 2537 C CG  . MET A 0 333 . 39.822   24.809  -51.729  1.00 65.52 333 A 1 
ATOM 2538 S SD  . MET A 0 333 . 39.189   26.271  -50.860  1.00 65.52 333 A 1 
ATOM 2539 C CE  . MET A 0 333 . 40.433   27.463  -51.380  1.00 65.52 333 A 1 
ATOM 2540 N N   . ALA A 0 334 . 38.846   20.390  -50.937  1.00 74.46 334 A 1 
ATOM 2541 C CA  . ALA A 0 334 . 37.891   19.438  -50.391  1.00 74.46 334 A 1 
ATOM 2542 C C   . ALA A 0 334 . 37.649   19.779  -48.913  1.00 74.46 334 A 1 
ATOM 2543 C CB  . ALA A 0 334 . 38.399   18.008  -50.599  1.00 74.46 334 A 1 
ATOM 2544 O O   . ALA A 0 334 . 38.556   20.300  -48.245  1.00 74.46 334 A 1 
ATOM 2545 N N   . GLN A 0 335 . 36.434   19.543  -48.436  1.00 82.37 335 A 1 
ATOM 2546 C CA  . GLN A 0 335 . 36.041   19.637  -47.032  1.00 82.37 335 A 1 
ATOM 2547 C C   . GLN A 0 335 . 35.091   18.492  -46.732  1.00 82.37 335 A 1 
ATOM 2548 C CB  . GLN A 0 335 . 35.303   20.939  -46.718  1.00 82.37 335 A 1 
ATOM 2549 O O   . GLN A 0 335 . 34.214   18.224  -47.549  1.00 82.37 335 A 1 
ATOM 2550 C CG  . GLN A 0 335 . 36.115   22.200  -46.999  1.00 82.37 335 A 1 
ATOM 2551 C CD  . GLN A 0 335 . 35.215   23.417  -47.058  1.00 82.37 335 A 1 
ATOM 2552 N NE2 . GLN A 0 335 . 34.305   23.483  -48.003  1.00 82.37 335 A 1 
ATOM 2553 O OE1 . GLN A 0 335 . 35.367   24.365  -46.302  1.00 82.37 335 A 1 
ATOM 2554 N N   . ASP A 0 336 . 35.283   17.912  -45.565  1.00 81.94 336 A 1 
ATOM 2555 C CA  . ASP A 0 336 . 34.691   16.675  -45.079  1.00 81.94 336 A 1 
ATOM 2556 C C   . ASP A 0 336 . 34.254   16.955  -43.627  1.00 81.94 336 A 1 
ATOM 2557 C CB  . ASP A 0 336 . 35.815   15.629  -45.205  1.00 81.94 336 A 1 
ATOM 2558 O O   . ASP A 0 336 . 34.949   17.703  -42.920  1.00 81.94 336 A 1 
ATOM 2559 C CG  . ASP A 0 336 . 35.389   14.174  -45.071  1.00 81.94 336 A 1 
ATOM 2560 O OD1 . ASP A 0 336 . 34.300   13.959  -44.512  1.00 81.94 336 A 1 
ATOM 2561 O OD2 . ASP A 0 336 . 36.184   13.324  -45.547  1.00 81.94 336 A 1 
ATOM 2562 N N   . TRP A 0 337 . 33.080   16.487  -43.209  1.00 85.11 337 A 1 
ATOM 2563 C CA  . TRP A 0 337 . 32.517   16.775  -41.884  1.00 85.11 337 A 1 
ATOM 2564 C C   . TRP A 0 337 . 31.539   15.682  -41.454  1.00 85.11 337 A 1 
ATOM 2565 C CB  . TRP A 0 337 . 31.820   18.149  -41.880  1.00 85.11 337 A 1 
ATOM 2566 O O   . TRP A 0 337 . 30.440   15.596  -41.997  1.00 85.11 337 A 1 
ATOM 2567 C CG  . TRP A 0 337 . 31.186   18.560  -40.576  1.00 85.11 337 A 1 
ATOM 2568 C CD1 . TRP A 0 337 . 31.855   18.897  -39.452  1.00 85.11 337 A 1 
ATOM 2569 C CD2 . TRP A 0 337 . 29.774   18.551  -40.186  1.00 85.11 337 A 1 
ATOM 2570 C CE2 . TRP A 0 337 . 29.673   18.959  -38.820  1.00 85.11 337 A 1 
ATOM 2571 C CE3 . TRP A 0 337 . 28.571   18.184  -40.824  1.00 85.11 337 A 1 
ATOM 2572 N NE1 . TRP A 0 337 . 30.976   19.131  -38.415  1.00 85.11 337 A 1 
ATOM 2573 C CH2 . TRP A 0 337 . 27.268   18.701  -38.820  1.00 85.11 337 A 1 
ATOM 2574 C CZ2 . TRP A 0 337 . 28.448   19.054  -38.142  1.00 85.11 337 A 1 
ATOM 2575 C CZ3 . TRP A 0 337 . 27.336   18.262  -40.153  1.00 85.11 337 A 1 
ATOM 2576 N N   . ASP A 0 338 . 31.937   14.916  -40.441  1.00 88.48 338 A 1 
ATOM 2577 C CA  . ASP A 0 338 . 31.091   13.949  -39.743  1.00 88.48 338 A 1 
ATOM 2578 C C   . ASP A 0 338 . 30.561   14.567  -38.440  1.00 88.48 338 A 1 
ATOM 2579 C CB  . ASP A 0 338 . 31.887   12.678  -39.378  1.00 88.48 338 A 1 
ATOM 2580 O O   . ASP A 0 338 . 31.300   15.221  -37.692  1.00 88.48 338 A 1 
ATOM 2581 C CG  . ASP A 0 338 . 32.072   11.636  -40.487  1.00 88.48 338 A 1 
ATOM 2582 O OD1 . ASP A 0 338 . 31.116   11.434  -41.261  1.00 88.48 338 A 1 
ATOM 2583 O OD2 . ASP A 0 338 . 33.102   10.921  -40.429  1.00 88.48 338 A 1 
ATOM 2584 N N   . ALA A 0 339 . 29.314   14.263  -38.088  1.00 88.19 339 A 1 
ATOM 2585 C CA  . ALA A 0 339 . 28.770   14.496  -36.755  1.00 88.19 339 A 1 
ATOM 2586 C C   . ALA A 0 339 . 27.942   13.303  -36.264  1.00 88.19 339 A 1 
ATOM 2587 C CB  . ALA A 0 339 . 27.963   15.796  -36.752  1.00 88.19 339 A 1 
ATOM 2588 O O   . ALA A 0 339 . 27.227   12.658  -37.027  1.00 88.19 339 A 1 
ATOM 2589 N N   . TYR A 0 340 . 27.999   13.035  -34.960  1.00 91.67 340 A 1 
ATOM 2590 C CA  . TYR A 0 340 . 27.160   12.047  -34.278  1.00 91.67 340 A 1 
ATOM 2591 C C   . TYR A 0 340 . 26.723   12.586  -32.917  1.00 91.67 340 A 1 
ATOM 2592 C CB  . TYR A 0 340 . 27.917   10.717  -34.125  1.00 91.67 340 A 1 
ATOM 2593 O O   . TYR A 0 340 . 27.536   13.154  -32.183  1.00 91.67 340 A 1 
ATOM 2594 C CG  . TYR A 0 340 . 27.243   9.725   -33.187  1.00 91.67 340 A 1 
ATOM 2595 C CD1 . TYR A 0 340 . 27.575   9.719   -31.817  1.00 91.67 340 A 1 
ATOM 2596 C CD2 . TYR A 0 340 . 26.220   8.881   -33.660  1.00 91.67 340 A 1 
ATOM 2597 C CE1 . TYR A 0 340 . 26.877   8.887   -30.921  1.00 91.67 340 A 1 
ATOM 2598 C CE2 . TYR A 0 340 . 25.532   8.029   -32.773  1.00 91.67 340 A 1 
ATOM 2599 O OH  . TYR A 0 340 . 25.169   7.252   -30.524  1.00 91.67 340 A 1 
ATOM 2600 C CZ  . TYR A 0 340 . 25.850   8.042   -31.399  1.00 91.67 340 A 1 
ATOM 2601 N N   . GLY A 0 341 . 25.469   12.346  -32.539  1.00 90.93 341 A 1 
ATOM 2602 C CA  . GLY A 0 341 . 24.957   12.695  -31.221  1.00 90.93 341 A 1 
ATOM 2603 C C   . GLY A 0 341 . 23.944   11.700  -30.671  1.00 90.93 341 A 1 
ATOM 2604 O O   . GLY A 0 341 . 23.383   10.870  -31.393  1.00 90.93 341 A 1 
ATOM 2605 N N   . ARG A 0 342 . 23.769   11.760  -29.351  1.00 93.89 342 A 1 
ATOM 2606 C CA  . ARG A 0 342 . 22.779   10.999  -28.598  1.00 93.89 342 A 1 
ATOM 2607 C C   . ARG A 0 342 . 22.398   11.733  -27.316  1.00 93.89 342 A 1 
ATOM 2608 C CB  . ARG A 0 342 . 23.333   9.597   -28.324  1.00 93.89 342 A 1 
ATOM 2609 O O   . ARG A 0 342 . 23.282   12.036  -26.517  1.00 93.89 342 A 1 
ATOM 2610 C CG  . ARG A 0 342 . 22.384   8.719   -27.501  1.00 93.89 342 A 1 
ATOM 2611 C CD  . ARG A 0 342 . 22.872   7.272   -27.596  1.00 93.89 342 A 1 
ATOM 2612 N NE  . ARG A 0 342 . 21.929   6.343   -26.964  1.00 93.89 342 A 1 
ATOM 2613 N NH1 . ARG A 0 342 . 22.999   6.073   -24.962  1.00 93.89 342 A 1 
ATOM 2614 N NH2 . ARG A 0 342 . 21.101   4.999   -25.334  1.00 93.89 342 A 1 
ATOM 2615 C CZ  . ARG A 0 342 . 22.020   5.797   -25.776  1.00 93.89 342 A 1 
ATOM 2616 N N   . ASP A 0 343 . 21.105   11.943  -27.118  1.00 90.42 343 A 1 
ATOM 2617 C CA  . ASP A 0 343 . 20.500   12.459  -25.884  1.00 90.42 343 A 1 
ATOM 2618 C C   . ASP A 0 343 . 19.815   11.292  -25.140  1.00 90.42 343 A 1 
ATOM 2619 C CB  . ASP A 0 343 . 19.558   13.632  -26.228  1.00 90.42 343 A 1 
ATOM 2620 O O   . ASP A 0 343 . 19.480   10.272  -25.740  1.00 90.42 343 A 1 
ATOM 2621 C CG  . ASP A 0 343 . 19.171   14.514  -25.029  1.00 90.42 343 A 1 
ATOM 2622 O OD1 . ASP A 0 343 . 19.370   14.061  -23.877  1.00 90.42 343 A 1 
ATOM 2623 O OD2 . ASP A 0 343 . 18.682   15.641  -25.276  1.00 90.42 343 A 1 
ATOM 2624 N N   . GLN A 0 344 . 19.688   11.378  -23.817  1.00 92.67 344 A 1 
ATOM 2625 C CA  . GLN A 0 344 . 19.308   10.281  -22.920  1.00 92.67 344 A 1 
ATOM 2626 C C   . GLN A 0 344 . 18.621   10.835  -21.657  1.00 92.67 344 A 1 
ATOM 2627 C CB  . GLN A 0 344 . 20.573   9.465   -22.571  1.00 92.67 344 A 1 
ATOM 2628 O O   . GLN A 0 344 . 19.169   10.766  -20.551  1.00 92.67 344 A 1 
ATOM 2629 C CG  . GLN A 0 344 . 20.958   8.338   -23.536  1.00 92.67 344 A 1 
ATOM 2630 C CD  . GLN A 0 344 . 20.537   6.966   -23.030  1.00 92.67 344 A 1 
ATOM 2631 N NE2 . GLN A 0 344 . 19.262   6.655   -23.054  1.00 92.67 344 A 1 
ATOM 2632 O OE1 . GLN A 0 344 . 21.363   6.115   -22.684  1.00 92.67 344 A 1 
ATOM 2633 N N   . ASP A 0 345 . 17.416   11.382  -21.811  1.00 91.96 345 A 1 
ATOM 2634 C CA  . ASP A 0 345 . 16.646   11.958  -20.703  1.00 91.96 345 A 1 
ATOM 2635 C C   . ASP A 0 345 . 15.848   10.870  -19.946  1.00 91.96 345 A 1 
ATOM 2636 C CB  . ASP A 0 345 . 15.781   13.134  -21.214  1.00 91.96 345 A 1 
ATOM 2637 O O   . ASP A 0 345 . 15.230   9.972   -20.524  1.00 91.96 345 A 1 
ATOM 2638 C CG  . ASP A 0 345 . 15.395   14.168  -20.135  1.00 91.96 345 A 1 
ATOM 2639 O OD1 . ASP A 0 345 . 15.714   13.953  -18.938  1.00 91.96 345 A 1 
ATOM 2640 O OD2 . ASP A 0 345 . 14.691   15.155  -20.459  1.00 91.96 345 A 1 
ATOM 2641 N N   . PHE A 0 346 . 15.846   10.915  -18.614  1.00 95.46 346 A 1 
ATOM 2642 C CA  . PHE A 0 346 . 15.108   9.974   -17.764  1.00 95.46 346 A 1 
ATOM 2643 C C   . PHE A 0 346 . 14.477   10.689  -16.578  1.00 95.46 346 A 1 
ATOM 2644 C CB  . PHE A 0 346 . 16.031   8.846   -17.274  1.00 95.46 346 A 1 
ATOM 2645 O O   . PHE A 0 346 . 15.178   11.254  -15.739  1.00 95.46 346 A 1 
ATOM 2646 C CG  . PHE A 0 346 . 15.378   7.913   -16.262  1.00 95.46 346 A 1 
ATOM 2647 C CD1 . PHE A 0 346 . 15.501   8.155   -14.879  1.00 95.46 346 A 1 
ATOM 2648 C CD2 . PHE A 0 346 . 14.601   6.830   -16.708  1.00 95.46 346 A 1 
ATOM 2649 C CE1 . PHE A 0 346 . 14.851   7.322   -13.949  1.00 95.46 346 A 1 
ATOM 2650 C CE2 . PHE A 0 346 . 13.961   5.987   -15.782  1.00 95.46 346 A 1 
ATOM 2651 C CZ  . PHE A 0 346 . 14.083   6.232   -14.402  1.00 95.46 346 A 1 
ATOM 2652 N N   . HIS A 0 347 . 13.156   10.571  -16.412  1.00 97.16 347 A 1 
ATOM 2653 C CA  . HIS A 0 347 . 12.420   11.213  -15.321  1.00 97.16 347 A 1 
ATOM 2654 C C   . HIS A 0 347 . 11.421   10.265  -14.644  1.00 97.16 347 A 1 
ATOM 2655 C CB  . HIS A 0 347 . 11.752   12.493  -15.862  1.00 97.16 347 A 1 
ATOM 2656 O O   . HIS A 0 347 . 10.307   10.075  -15.122  1.00 97.16 347 A 1 
ATOM 2657 C CG  . HIS A 0 347 . 11.204   13.434  -14.808  1.00 97.16 347 A 1 
ATOM 2658 C CD2 . HIS A 0 347 . 11.260   13.264  -13.452  1.00 97.16 347 A 1 
ATOM 2659 N ND1 . HIS A 0 347 . 10.686   14.710  -15.060  1.00 97.16 347 A 1 
ATOM 2660 C CE1 . HIS A 0 347 . 10.582   15.314  -13.879  1.00 97.16 347 A 1 
ATOM 2661 N NE2 . HIS A 0 347 . 10.865   14.454  -12.894  1.00 97.16 347 A 1 
ATOM 2662 N N   . GLU A 0 348 . 11.756   9.746   -13.456  1.00 97.48 348 A 1 
ATOM 2663 C CA  . GLU A 0 348 . 10.809   9.016   -12.594  1.00 97.48 348 A 1 
ATOM 2664 C C   . GLU A 0 348 . 10.273   9.918   -11.468  1.00 97.48 348 A 1 
ATOM 2665 C CB  . GLU A 0 348 . 11.433   7.723   -12.023  1.00 97.48 348 A 1 
ATOM 2666 O O   . GLU A 0 348 . 11.028   10.596  -10.770  1.00 97.48 348 A 1 
ATOM 2667 C CG  . GLU A 0 348 . 10.363   6.765   -11.449  1.00 97.48 348 A 1 
ATOM 2668 C CD  . GLU A 0 348 . 10.908   5.601   -10.599  1.00 97.48 348 A 1 
ATOM 2669 O OE1 . GLU A 0 348 . 10.143   4.651   -10.313  1.00 97.48 348 A 1 
ATOM 2670 O OE2 . GLU A 0 348 . 12.039   5.693   -10.066  1.00 97.48 348 A 1 
ATOM 2671 N N   . LYS A 0 349 . 8.960    9.873   -11.228  1.00 97.30 349 A 1 
ATOM 2672 C CA  . LYS A 0 349 . 8.298    10.383  -10.020  1.00 97.30 349 A 1 
ATOM 2673 C C   . LYS A 0 349 . 7.523    9.247   -9.364   1.00 97.30 349 A 1 
ATOM 2674 C CB  . LYS A 0 349 . 7.343    11.538  -10.355  1.00 97.30 349 A 1 
ATOM 2675 O O   . LYS A 0 349 . 6.652    8.658   -9.997   1.00 97.30 349 A 1 
ATOM 2676 C CG  . LYS A 0 349 . 8.040    12.740  -11.004  1.00 97.30 349 A 1 
ATOM 2677 C CD  . LYS A 0 349 . 7.019    13.853  -11.281  1.00 97.30 349 A 1 
ATOM 2678 C CE  . LYS A 0 349 . 7.559    14.925  -12.234  1.00 97.30 349 A 1 
ATOM 2679 N NZ  . LYS A 0 349 . 7.817    14.374  -13.595  1.00 97.30 349 A 1 
ATOM 2680 N N   . VAL A 0 350 . 7.783    8.981   -8.088   1.00 95.71 350 A 1 
ATOM 2681 C CA  . VAL A 0 350 . 7.039    8.019   -7.264   1.00 95.71 350 A 1 
ATOM 2682 C C   . VAL A 0 350 . 6.477    8.730   -6.043   1.00 95.71 350 A 1 
ATOM 2683 C CB  . VAL A 0 350 . 7.909    6.820   -6.841   1.00 95.71 350 A 1 
ATOM 2684 O O   . VAL A 0 350 . 7.187    9.478   -5.377   1.00 95.71 350 A 1 
ATOM 2685 C CG1 . VAL A 0 350 . 7.102    5.786   -6.041   1.00 95.71 350 A 1 
ATOM 2686 C CG2 . VAL A 0 350 . 8.470    6.101   -8.067   1.00 95.71 350 A 1 
ATOM 2687 N N   . SER A 0 351 . 5.217    8.460   -5.715   1.00 94.21 351 A 1 
ATOM 2688 C CA  . SER A 0 351 . 4.580    8.914   -4.478   1.00 94.21 351 A 1 
ATOM 2689 C C   . SER A 0 351 . 3.752    7.802   -3.839   1.00 94.21 351 A 1 
ATOM 2690 C CB  . SER A 0 351 . 3.749    10.178  -4.714   1.00 94.21 351 A 1 
ATOM 2691 O O   . SER A 0 351 . 3.195    6.948   -4.531   1.00 94.21 351 A 1 
ATOM 2692 O OG  . SER A 0 351 . 2.766    9.958   -5.704   1.00 94.21 351 A 1 
ATOM 2693 N N   . TYR A 0 352 . 3.701    7.806   -2.510   1.00 93.05 352 A 1 
ATOM 2694 C CA  . TYR A 0 352 . 2.885    6.918   -1.694   1.00 93.05 352 A 1 
ATOM 2695 C C   . TYR A 0 352 . 2.353    7.689   -0.482   1.00 93.05 352 A 1 
ATOM 2696 C CB  . TYR A 0 352 . 3.703    5.688   -1.278   1.00 93.05 352 A 1 
ATOM 2697 O O   . TYR A 0 352 . 3.138    8.203   0.317    1.00 93.05 352 A 1 
ATOM 2698 C CG  . TYR A 0 352 . 3.045    4.820   -0.220   1.00 93.05 352 A 1 
ATOM 2699 C CD1 . TYR A 0 352 . 3.309    5.060   1.144    1.00 93.05 352 A 1 
ATOM 2700 C CD2 . TYR A 0 352 . 2.161    3.788   -0.592   1.00 93.05 352 A 1 
ATOM 2701 C CE1 . TYR A 0 352 . 2.712    4.259   2.136    1.00 93.05 352 A 1 
ATOM 2702 C CE2 . TYR A 0 352 . 1.572    2.975   0.396    1.00 93.05 352 A 1 
ATOM 2703 O OH  . TYR A 0 352 . 1.312    2.404   2.714    1.00 93.05 352 A 1 
ATOM 2704 C CZ  . TYR A 0 352 . 1.855    3.203   1.760    1.00 93.05 352 A 1 
ATOM 2705 N N   . ASP A 0 353 . 1.029    7.730   -0.340   1.00 89.75 353 A 1 
ATOM 2706 C CA  . ASP A 0 353 . 0.321    8.385   0.761    1.00 89.75 353 A 1 
ATOM 2707 C C   . ASP A 0 353 . -0.600   7.381   1.461    1.00 89.75 353 A 1 
ATOM 2708 C CB  . ASP A 0 353 . -0.520   9.572   0.257    1.00 89.75 353 A 1 
ATOM 2709 O O   . ASP A 0 353 . -1.451   6.753   0.831    1.00 89.75 353 A 1 
ATOM 2710 C CG  . ASP A 0 353 . 0.266    10.810  -0.176   1.00 89.75 353 A 1 
ATOM 2711 O OD1 . ASP A 0 353 . 1.393    11.007  0.329    1.00 89.75 353 A 1 
ATOM 2712 O OD2 . ASP A 0 353 . -0.332   11.637  -0.899   1.00 89.75 353 A 1 
ATOM 2713 N N   . GLN A 0 354 . -0.485   7.270   2.782    1.00 87.91 354 A 1 
ATOM 2714 C CA  . GLN A 0 354 . -1.312   6.398   3.613    1.00 87.91 354 A 1 
ATOM 2715 C C   . GLN A 0 354 . -1.870   7.180   4.801    1.00 87.91 354 A 1 
ATOM 2716 C CB  . GLN A 0 354 . -0.470   5.190   4.036    1.00 87.91 354 A 1 
ATOM 2717 O O   . GLN A 0 354 . -1.117   7.728   5.604    1.00 87.91 354 A 1 
ATOM 2718 C CG  . GLN A 0 354 . -1.148   4.247   5.042    1.00 87.91 354 A 1 
ATOM 2719 C CD  . GLN A 0 354 . -0.272   3.021   5.273    1.00 87.91 354 A 1 
ATOM 2720 N NE2 . GLN A 0 354 . -0.739   1.820   5.042    1.00 87.91 354 A 1 
ATOM 2721 O OE1 . GLN A 0 354 . 0.895    3.110   5.618    1.00 87.91 354 A 1 
ATOM 2722 N N   . THR A 0 355 . -3.193   7.206   4.958    1.00 84.79 355 A 1 
ATOM 2723 C CA  . THR A 0 355 . -3.861   7.962   6.028    1.00 84.79 355 A 1 
ATOM 2724 C C   . THR A 0 355 . -4.923   7.107   6.709    1.00 84.79 355 A 1 
ATOM 2725 C CB  . THR A 0 355 . -4.480   9.270   5.510    1.00 84.79 355 A 1 
ATOM 2726 O O   . THR A 0 355 . -5.803   6.564   6.047    1.00 84.79 355 A 1 
ATOM 2727 C CG2 . THR A 0 355 . -4.786   10.222  6.668    1.00 84.79 355 A 1 
ATOM 2728 O OG1 . THR A 0 355 . -3.635   9.969   4.624    1.00 84.79 355 A 1 
ATOM 2729 N N   . ARG A 0 356 . -4.848   6.992   8.040    1.00 76.55 356 A 1 
ATOM 2730 C CA  . ARG A 0 356 . -5.645   6.064   8.864    1.00 76.55 356 A 1 
ATOM 2731 C C   . ARG A 0 356 . -6.203   6.766   10.102   1.00 76.55 356 A 1 
ATOM 2732 C CB  . ARG A 0 356 . -4.781   4.854   9.240    1.00 76.55 356 A 1 
ATOM 2733 O O   . ARG A 0 356 . -5.566   7.692   10.619   1.00 76.55 356 A 1 
ATOM 2734 C CG  . ARG A 0 356 . -4.277   4.073   8.011    1.00 76.55 356 A 1 
ATOM 2735 C CD  . ARG A 0 356 . -3.752   2.715   8.475    1.00 76.55 356 A 1 
ATOM 2736 N NE  . ARG A 0 356 . -3.381   1.833   7.352    1.00 76.55 356 A 1 
ATOM 2737 N NH1 . ARG A 0 356 . -2.513   0.152   8.639    1.00 76.55 356 A 1 
ATOM 2738 N NH2 . ARG A 0 356 . -2.734   -0.159  6.448    1.00 76.55 356 A 1 
ATOM 2739 C CZ  . ARG A 0 356 . -2.874   0.622   7.476    1.00 76.55 356 A 1 
ATOM 2740 N N   . ALA A 0 357 . -7.438   6.470   10.525   1.00 58.80 357 A 1 
ATOM 2741 C CA  . ALA A 0 357 . -8.173   7.475   11.305   1.00 58.80 357 A 1 
ATOM 2742 C C   . ALA A 0 357 . -9.347   7.036   12.229   1.00 58.80 357 A 1 
ATOM 2743 C CB  . ALA A 0 357 . -8.535   8.587   10.306   1.00 58.80 357 A 1 
ATOM 2744 O O   . ALA A 0 357 . -9.225   6.123   13.036   1.00 58.80 357 A 1 
ATOM 2745 N N   . LYS A 0 358 . -10.376  7.903   12.304   1.00 67.14 358 A 1 
ATOM 2746 C CA  . LYS A 0 358 . -11.228  8.224   13.470   1.00 67.14 358 A 1 
ATOM 2747 C C   . LYS A 0 358 . -11.808  7.003   14.192   1.00 67.14 358 A 1 
ATOM 2748 C CB  . LYS A 0 358 . -12.419  9.106   13.024   1.00 67.14 358 A 1 
ATOM 2749 O O   . LYS A 0 358 . -12.483  6.182   13.584   1.00 67.14 358 A 1 
ATOM 2750 C CG  . LYS A 0 358 . -12.083  10.595  12.849   1.00 67.14 358 A 1 
ATOM 2751 C CD  . LYS A 0 358 . -13.129  11.361  12.014   1.00 67.14 358 A 1 
ATOM 2752 C CE  . LYS A 0 358 . -12.830  12.869  11.962   1.00 67.14 358 A 1 
ATOM 2753 N NZ  . LYS A 0 358 . -12.942  13.458  10.596   1.00 67.14 358 A 1 
ATOM 2754 N N   . ALA A 0 359 . -11.747  7.049   15.521   1.00 65.01 359 A 1 
ATOM 2755 C CA  . ALA A 0 359 . -12.675  6.341   16.398   1.00 65.01 359 A 1 
ATOM 2756 C C   . ALA A 0 359 . -13.299  7.299   17.423   1.00 65.01 359 A 1 
ATOM 2757 C CB  . ALA A 0 359 . -11.951  5.170   17.071   1.00 65.01 359 A 1 
ATOM 2758 O O   . ALA A 0 359 . -12.611  8.165   17.974   1.00 65.01 359 A 1 
ATOM 2759 N N   . TYR A 0 360 . -14.585  7.100   17.697   1.00 71.96 360 A 1 
ATOM 2760 C CA  . TYR A 0 360 . -15.342  7.702   18.790   1.00 71.96 360 A 1 
ATOM 2761 C C   . TYR A 0 360 . -16.081  6.603   19.557   1.00 71.96 360 A 1 
ATOM 2762 C CB  . TYR A 0 360 . -16.353  8.729   18.257   1.00 71.96 360 A 1 
ATOM 2763 O O   . TYR A 0 360 . -16.561  5.642   18.947   1.00 71.96 360 A 1 
ATOM 2764 C CG  . TYR A 0 360 . -15.739  9.860   17.459   1.00 71.96 360 A 1 
ATOM 2765 C CD1 . TYR A 0 360 . -15.336  11.047  18.099   1.00 71.96 360 A 1 
ATOM 2766 C CD2 . TYR A 0 360 . -15.573  9.718   16.071   1.00 71.96 360 A 1 
ATOM 2767 C CE1 . TYR A 0 360 . -14.753  12.090  17.355   1.00 71.96 360 A 1 
ATOM 2768 C CE2 . TYR A 0 360 . -14.986  10.752  15.325   1.00 71.96 360 A 1 
ATOM 2769 O OH  . TYR A 0 360 . -13.997  12.946  15.244   1.00 71.96 360 A 1 
ATOM 2770 C CZ  . TYR A 0 360 . -14.566  11.937  15.962   1.00 71.96 360 A 1 
ATOM 2771 N N   . SER A 0 361 . -16.207  6.771   20.867   1.00 66.10 361 A 1 
ATOM 2772 C CA  . SER A 0 361 . -17.219  6.098   21.678   1.00 66.10 361 A 1 
ATOM 2773 C C   . SER A 0 361 . -17.802  7.067   22.702   1.00 66.10 361 A 1 
ATOM 2774 C CB  . SER A 0 361 . -16.696  4.823   22.355   1.00 66.10 361 A 1 
ATOM 2775 O O   . SER A 0 361 . -17.107  7.979   23.160   1.00 66.10 361 A 1 
ATOM 2776 O OG  . SER A 0 361 . -15.621  5.071   23.243   1.00 66.10 361 A 1 
ATOM 2777 N N   . ALA A 0 362 . -19.066  6.869   23.046   1.00 81.44 362 A 1 
ATOM 2778 C CA  . ALA A 0 362 . -19.674  7.385   24.259   1.00 81.44 362 A 1 
ATOM 2779 C C   . ALA A 0 362 . -20.529  6.281   24.888   1.00 81.44 362 A 1 
ATOM 2780 C CB  . ALA A 0 362 . -20.473  8.659   23.964   1.00 81.44 362 A 1 
ATOM 2781 O O   . ALA A 0 362 . -21.087  5.452   24.168   1.00 81.44 362 A 1 
ATOM 2782 N N   . GLU A 0 363 . -20.581  6.264   26.211   1.00 77.97 363 A 1 
ATOM 2783 C CA  . GLU A 0 363 . -21.301  5.290   27.031   1.00 77.97 363 A 1 
ATOM 2784 C C   . GLU A 0 363 . -21.928  6.063   28.196   1.00 77.97 363 A 1 
ATOM 2785 C CB  . GLU A 0 363 . -20.319  4.220   27.563   1.00 77.97 363 A 1 
ATOM 2786 O O   . GLU A 0 363 . -21.215  6.842   28.831   1.00 77.97 363 A 1 
ATOM 2787 C CG  . GLU A 0 363 . -19.671  3.344   26.471   1.00 77.97 363 A 1 
ATOM 2788 C CD  . GLU A 0 363 . -18.452  2.545   26.968   1.00 77.97 363 A 1 
ATOM 2789 O OE1 . GLU A 0 363 . -17.440  2.502   26.218   1.00 77.97 363 A 1 
ATOM 2790 O OE2 . GLU A 0 363 . -18.516  1.983   28.085   1.00 77.97 363 A 1 
ATOM 2791 N N   . SER A 0 364 . -23.212  5.861   28.484   1.00 84.27 364 A 1 
ATOM 2792 C CA  . SER A 0 364 . -23.882  6.382   29.682   1.00 84.27 364 A 1 
ATOM 2793 C C   . SER A 0 364 . -24.621  5.264   30.417   1.00 84.27 364 A 1 
ATOM 2794 C CB  . SER A 0 364 . -24.790  7.588   29.388   1.00 84.27 364 A 1 
ATOM 2795 O O   . SER A 0 364 . -25.184  4.366   29.793   1.00 84.27 364 A 1 
ATOM 2796 O OG  . SER A 0 364 . -25.631  7.371   28.273   1.00 84.27 364 A 1 
ATOM 2797 N N   . TYR A 0 365 . -24.592  5.295   31.750   1.00 81.13 365 A 1 
ATOM 2798 C CA  . TYR A 0 365 . -25.340  4.382   32.617   1.00 81.13 365 A 1 
ATOM 2799 C C   . TYR A 0 365 . -26.013  5.161   33.740   1.00 81.13 365 A 1 
ATOM 2800 C CB  . TYR A 0 365 . -24.417  3.301   33.202   1.00 81.13 365 A 1 
ATOM 2801 O O   . TYR A 0 365 . -25.321  5.726   34.593   1.00 81.13 365 A 1 
ATOM 2802 C CG  . TYR A 0 365 . -25.113  2.336   34.155   1.00 81.13 365 A 1 
ATOM 2803 C CD1 . TYR A 0 365 . -24.876  2.413   35.541   1.00 81.13 365 A 1 
ATOM 2804 C CD2 . TYR A 0 365 . -26.024  1.382   33.663   1.00 81.13 365 A 1 
ATOM 2805 C CE1 . TYR A 0 365 . -25.534  1.540   36.429   1.00 81.13 365 A 1 
ATOM 2806 C CE2 . TYR A 0 365 . -26.679  0.497   34.544   1.00 81.13 365 A 1 
ATOM 2807 O OH  . TYR A 0 365 . -27.083  -0.253  36.806   1.00 81.13 365 A 1 
ATOM 2808 C CZ  . TYR A 0 365 . -26.442  0.579   35.934   1.00 81.13 365 A 1 
ATOM 2809 N N   . ASP A 0 366 . -27.342  5.127   33.769   1.00 86.88 366 A 1 
ATOM 2810 C CA  . ASP A 0 366 . -28.145  5.770   34.801   1.00 86.88 366 A 1 
ATOM 2811 C C   . ASP A 0 366 . -28.826  4.731   35.696   1.00 86.88 366 A 1 
ATOM 2812 C CB  . ASP A 0 366 . -29.182  6.732   34.211   1.00 86.88 366 A 1 
ATOM 2813 O O   . ASP A 0 366 . -29.346  3.714   35.231   1.00 86.88 366 A 1 
ATOM 2814 C CG  . ASP A 0 366 . -28.604  7.651   33.136   1.00 86.88 366 A 1 
ATOM 2815 O OD1 . ASP A 0 366 . -27.769  8.509   33.502   1.00 86.88 366 A 1 
ATOM 2816 O OD2 . ASP A 0 366 . -29.020  7.479   31.965   1.00 86.88 366 A 1 
ATOM 2817 N N   . GLU A 0 367 . -28.883  5.020   36.993   1.00 84.64 367 A 1 
ATOM 2818 C CA  . GLU A 0 367 . -29.808  4.394   37.941   1.00 84.64 367 A 1 
ATOM 2819 C C   . GLU A 0 367 . -30.638  5.505   38.578   1.00 84.64 367 A 1 
ATOM 2820 C CB  . GLU A 0 367 . -29.072  3.614   39.053   1.00 84.64 367 A 1 
ATOM 2821 O O   . GLU A 0 367 . -30.065  6.491   39.040   1.00 84.64 367 A 1 
ATOM 2822 C CG  . GLU A 0 367 . -28.092  2.554   38.539   1.00 84.64 367 A 1 
ATOM 2823 C CD  . GLU A 0 367 . -27.517  1.649   39.645   1.00 84.64 367 A 1 
ATOM 2824 O OE1 . GLU A 0 367 . -27.405  0.427   39.370   1.00 84.64 367 A 1 
ATOM 2825 O OE2 . GLU A 0 367 . -27.160  2.118   40.757   1.00 84.64 367 A 1 
ATOM 2826 N N   . TRP A 0 368 . -31.957  5.351   38.660   1.00 87.30 368 A 1 
ATOM 2827 C CA  . TRP A 0 368 . -32.810  6.301   39.373   1.00 87.30 368 A 1 
ATOM 2828 C C   . TRP A 0 368 . -33.949  5.610   40.121   1.00 87.30 368 A 1 
ATOM 2829 C CB  . TRP A 0 368 . -33.305  7.402   38.426   1.00 87.30 368 A 1 
ATOM 2830 O O   . TRP A 0 368 . -34.440  4.554   39.721   1.00 87.30 368 A 1 
ATOM 2831 C CG  . TRP A 0 368 . -34.051  6.945   37.209   1.00 87.30 368 A 1 
ATOM 2832 C CD1 . TRP A 0 368 . -33.504  6.736   35.989   1.00 87.30 368 A 1 
ATOM 2833 C CD2 . TRP A 0 368 . -35.469  6.621   37.073   1.00 87.30 368 A 1 
ATOM 2834 C CE2 . TRP A 0 368 . -35.717  6.250   35.716   1.00 87.30 368 A 1 
ATOM 2835 C CE3 . TRP A 0 368 . -36.569  6.588   37.960   1.00 87.30 368 A 1 
ATOM 2836 N NE1 . TRP A 0 368 . -34.482  6.329   35.104   1.00 87.30 368 A 1 
ATOM 2837 C CH2 . TRP A 0 368 . -38.060  5.835   36.175   1.00 87.30 368 A 1 
ATOM 2838 C CZ2 . TRP A 0 368 . -36.990  5.870   35.263   1.00 87.30 368 A 1 
ATOM 2839 C CZ3 . TRP A 0 368 . -37.847  6.197   37.518   1.00 87.30 368 A 1 
ATOM 2840 N N   . ASP A 0 369 . -34.345  6.225   41.230   1.00 85.61 369 A 1 
ATOM 2841 C CA  . ASP A 0 369 . -35.385  5.762   42.141   1.00 85.61 369 A 1 
ATOM 2842 C C   . ASP A 0 369 . -36.210  6.963   42.631   1.00 85.61 369 A 1 
ATOM 2843 C CB  . ASP A 0 369 . -34.737  4.996   43.309   1.00 85.61 369 A 1 
ATOM 2844 O O   . ASP A 0 369 . -35.678  8.062   42.822   1.00 85.61 369 A 1 
ATOM 2845 C CG  . ASP A 0 369 . -35.638  3.887   43.858   1.00 85.61 369 A 1 
ATOM 2846 O OD1 . ASP A 0 369 . -36.875  4.071   43.835   1.00 85.61 369 A 1 
ATOM 2847 O OD2 . ASP A 0 369 . -35.066  2.838   44.238   1.00 85.61 369 A 1 
ATOM 2848 N N   . ASN A 0 370 . -37.512  6.761   42.805   1.00 84.96 370 A 1 
ATOM 2849 C CA  . ASN A 0 370 . -38.484  7.766   43.220   1.00 84.96 370 A 1 
ATOM 2850 C C   . ASN A 0 370 . -39.526  7.091   44.123   1.00 84.96 370 A 1 
ATOM 2851 C CB  . ASN A 0 370 . -39.102  8.404   41.956   1.00 84.96 370 A 1 
ATOM 2852 O O   . ASN A 0 370 . -40.462  6.461   43.620   1.00 84.96 370 A 1 
ATOM 2853 C CG  . ASN A 0 370 . -40.156  9.470   42.235   1.00 84.96 370 A 1 
ATOM 2854 N ND2 . ASN A 0 370 . -41.303  9.101   42.757   1.00 84.96 370 A 1 
ATOM 2855 O OD1 . ASN A 0 370 . -39.972  10.639  41.929   1.00 84.96 370 A 1 
ATOM 2856 N N   . GLU A 0 371 . -39.393  7.278   45.434   1.00 82.16 371 A 1 
ATOM 2857 C CA  . GLU A 0 371 . -40.425  6.951   46.421   1.00 82.16 371 A 1 
ATOM 2858 C C   . GLU A 0 371 . -41.253  8.211   46.720   1.00 82.16 371 A 1 
ATOM 2859 C CB  . GLU A 0 371 . -39.814  6.385   47.723   1.00 82.16 371 A 1 
ATOM 2860 O O   . GLU A 0 371 . -40.709  9.223   47.162   1.00 82.16 371 A 1 
ATOM 2861 C CG  . GLU A 0 371 . -39.005  5.080   47.569   1.00 82.16 371 A 1 
ATOM 2862 C CD  . GLU A 0 371 . -38.572  4.454   48.919   1.00 82.16 371 A 1 
ATOM 2863 O OE1 . GLU A 0 371 . -38.212  3.252   48.935   1.00 82.16 371 A 1 
ATOM 2864 O OE2 . GLU A 0 371 . -38.626  5.141   49.969   1.00 82.16 371 A 1 
ATOM 2865 N N   . ASP A 0 372 . -42.562  8.130   46.501   1.00 77.89 372 A 1 
ATOM 2866 C CA  . ASP A 0 372 . -43.585  9.100   46.902   1.00 77.89 372 A 1 
ATOM 2867 C C   . ASP A 0 372 . -44.464  8.408   47.960   1.00 77.89 372 A 1 
ATOM 2868 C CB  . ASP A 0 372 . -44.357  9.529   45.641   1.00 77.89 372 A 1 
ATOM 2869 O O   . ASP A 0 372 . -44.969  7.300   47.752   1.00 77.89 372 A 1 
ATOM 2870 C CG  . ASP A 0 372 . -45.507  10.522  45.863   1.00 77.89 372 A 1 
ATOM 2871 O OD1 . ASP A 0 372 . -46.024  10.588  47.005   1.00 77.89 372 A 1 
ATOM 2872 O OD2 . ASP A 0 372 . -45.883  11.157  44.847   1.00 77.89 372 A 1 
ATOM 2873 N N   . ALA A 0 373 . -44.563  8.991   49.155   1.00 75.98 373 A 1 
ATOM 2874 C CA  . ALA A 0 373 . -45.163  8.333   50.314   1.00 75.98 373 A 1 
ATOM 2875 C C   . ALA A 0 373 . -46.144  9.236   51.075   1.00 75.98 373 A 1 
ATOM 2876 C CB  . ALA A 0 373 . -44.034  7.741   51.172   1.00 75.98 373 A 1 
ATOM 2877 O O   . ALA A 0 373 . -46.162  9.233   52.315   1.00 75.98 373 A 1 
ATOM 2878 N N   . ASP A 0 374 . -46.943  10.004  50.342   1.00 74.00 374 A 1 
ATOM 2879 C CA  . ASP A 0 374 . -47.839  11.038  50.857   1.00 74.00 374 A 1 
ATOM 2880 C C   . ASP A 0 374 . -48.869  10.539  51.899   1.00 74.00 374 A 1 
ATOM 2881 C CB  . ASP A 0 374 . -48.519  11.715  49.648   1.00 74.00 374 A 1 
ATOM 2882 O O   . ASP A 0 374 . -49.384  9.415   51.841   1.00 74.00 374 A 1 
ATOM 2883 C CG  . ASP A 0 374 . -48.857  13.178  49.907   1.00 74.00 374 A 1 
ATOM 2884 O OD1 . ASP A 0 374 . -48.113  13.796  50.698   1.00 74.00 374 A 1 
ATOM 2885 O OD2 . ASP A 0 374 . -49.938  13.629  49.463   1.00 74.00 374 A 1 
ATOM 2886 N N   . LYS A 0 375 . -49.179  11.353  52.921   1.00 67.35 375 A 1 
ATOM 2887 C CA  . LYS A 0 375 . -50.139  10.985  53.991   1.00 67.35 375 A 1 
ATOM 2888 C C   . LYS A 0 375 . -51.015  12.157  54.399   1.00 67.35 375 A 1 
ATOM 2889 C CB  . LYS A 0 375 . -49.422  10.431  55.236   1.00 67.35 375 A 1 
ATOM 2890 O O   . LYS A 0 375 . -50.531  13.162  54.917   1.00 67.35 375 A 1 
ATOM 2891 C CG  . LYS A 0 375 . -48.648  9.138   54.958   1.00 67.35 375 A 1 
ATOM 2892 C CD  . LYS A 0 375 . -47.770  8.718   56.145   1.00 67.35 375 A 1 
ATOM 2893 C CE  . LYS A 0 375 . -46.714  7.699   55.687   1.00 67.35 375 A 1 
ATOM 2894 N NZ  . LYS A 0 375 . -45.713  8.317   54.777   1.00 67.35 375 A 1 
ATOM 2895 N N   . TRP A 0 376 . -52.330  11.965  54.314   1.00 66.12 376 A 1 
ATOM 2896 C CA  . TRP A 0 376 . -53.330  12.972  54.670   1.00 66.12 376 A 1 
ATOM 2897 C C   . TRP A 0 376 . -54.317  12.459  55.730   1.00 66.12 376 A 1 
ATOM 2898 C CB  . TRP A 0 376 . -54.000  13.493  53.391   1.00 66.12 376 A 1 
ATOM 2899 O O   . TRP A 0 376 . -54.909  11.382  55.623   1.00 66.12 376 A 1 
ATOM 2900 C CG  . TRP A 0 376 . -54.480  12.462  52.411   1.00 66.12 376 A 1 
ATOM 2901 C CD1 . TRP A 0 376 . -53.768  11.997  51.356   1.00 66.12 376 A 1 
ATOM 2902 C CD2 . TRP A 0 376 . -55.778  11.794  52.338   1.00 66.12 376 A 1 
ATOM 2903 C CE2 . TRP A 0 376 . -55.791  10.957  51.181   1.00 66.12 376 A 1 
ATOM 2904 C CE3 . TRP A 0 376 . -56.954  11.826  53.124   1.00 66.12 376 A 1 
ATOM 2905 N NE1 . TRP A 0 376 . -54.530  11.094  50.640   1.00 66.12 376 A 1 
ATOM 2906 C CH2 . TRP A 0 376 . -58.077  10.267  51.613   1.00 66.12 376 A 1 
ATOM 2907 C CZ2 . TRP A 0 376 . -56.920  10.208  50.814   1.00 66.12 376 A 1 
ATOM 2908 C CZ3 . TRP A 0 376 . -58.090  11.069  52.770   1.00 66.12 376 A 1 
ATOM 2909 N N   . GLY A 0 377 . -54.500  13.239  56.800   1.00 58.59 377 A 1 
ATOM 2910 C CA  . GLY A 0 377 . -55.369  12.894  57.931   1.00 58.59 377 A 1 
ATOM 2911 C C   . GLY A 0 377 . -56.717  13.620  57.906   1.00 58.59 377 A 1 
ATOM 2912 O O   . GLY A 0 377 . -56.764  14.849  57.935   1.00 58.59 377 A 1 
ATOM 2913 N N   . ALA A 0 378 . -57.826  12.877  57.945   1.00 56.85 378 A 1 
ATOM 2914 C CA  . ALA A 0 378 . -59.165  13.454  58.056   1.00 56.85 378 A 1 
ATOM 2915 C C   . ALA A 0 378 . -59.491  13.873  59.507   1.00 56.85 378 A 1 
ATOM 2916 C CB  . ALA A 0 378 . -60.192  12.470  57.487   1.00 56.85 378 A 1 
ATOM 2917 O O   . ALA A 0 378 . -59.269  13.126  60.466   1.00 56.85 378 A 1 
ATOM 2918 N N   . GLN A 0 379 . -60.051  15.074  59.678   1.00 53.45 379 A 1 
ATOM 2919 C CA  . GLN A 0 379 . -60.338  15.667  60.988   1.00 53.45 379 A 1 
ATOM 2920 C C   . GLN A 0 379 . -61.649  15.130  61.598   1.00 53.45 379 A 1 
ATOM 2921 C CB  . GLN A 0 379 . -60.335  17.197  60.833   1.00 53.45 379 A 1 
ATOM 2922 O O   . GLN A 0 379 . -62.699  15.164  60.960   1.00 53.45 379 A 1 
ATOM 2923 C CG  . GLN A 0 379 . -60.396  17.943  62.175   1.00 53.45 379 A 1 
ATOM 2924 C CD  . GLN A 0 379 . -60.297  19.461  62.020   1.00 53.45 379 A 1 
ATOM 2925 N NE2 . GLN A 0 379 . -60.351  20.206  63.102   1.00 53.45 379 A 1 
ATOM 2926 O OE1 . GLN A 0 379 . -60.176  20.020  60.946   1.00 53.45 379 A 1 
ATOM 2927 N N   . ALA A 0 380 . -61.607  14.681  62.859   1.00 49.12 380 A 1 
ATOM 2928 C CA  . ALA A 0 380 . -62.747  14.087  63.571   1.00 49.12 380 A 1 
ATOM 2929 C C   . ALA A 0 380 . -62.906  14.640  65.003   1.00 49.12 380 A 1 
ATOM 2930 C CB  . ALA A 0 380 . -62.587  12.561  63.560   1.00 49.12 380 A 1 
ATOM 2931 O O   . ALA A 0 380 . -61.933  15.062  65.628   1.00 49.12 380 A 1 
ATOM 2932 N N   . TRP A 0 381 . -64.139  14.624  65.521   1.00 46.17 381 A 1 
ATOM 2933 C CA  . TRP A 0 381 . -64.532  15.190  66.822   1.00 46.17 381 A 1 
ATOM 2934 C C   . TRP A 0 381 . -64.818  14.064  67.841   1.00 46.17 381 A 1 
ATOM 2935 C CB  . TRP A 0 381 . -65.746  16.126  66.633   1.00 46.17 381 A 1 
ATOM 2936 O O   . TRP A 0 381 . -65.262  12.985  67.451   1.00 46.17 381 A 1 
ATOM 2937 C CG  . TRP A 0 381 . -65.588  17.325  65.725   1.00 46.17 381 A 1 
ATOM 2938 C CD1 . TRP A 0 381 . -65.287  17.291  64.404   1.00 46.17 381 A 1 
ATOM 2939 C CD2 . TRP A 0 381 . -65.801  18.745  66.031   1.00 46.17 381 A 1 
ATOM 2940 C CE2 . TRP A 0 381 . -65.586  19.508  64.841   1.00 46.17 381 A 1 
ATOM 2941 C CE3 . TRP A 0 381 . -66.176  19.471  67.185   1.00 46.17 381 A 1 
ATOM 2942 N NE1 . TRP A 0 381 . -65.258  18.571  63.888   1.00 46.17 381 A 1 
ATOM 2943 C CH2 . TRP A 0 381 . -66.099  21.590  65.963   1.00 46.17 381 A 1 
ATOM 2944 C CZ2 . TRP A 0 381 . -65.726  20.903  64.795   1.00 46.17 381 A 1 
ATOM 2945 C CZ3 . TRP A 0 381 . -66.323  20.873  67.152   1.00 46.17 381 A 1 
ATOM 2946 N N   . GLY A 0 382 . -64.554  14.294  69.135   1.00 49.64 382 A 1 
ATOM 2947 C CA  . GLY A 0 382 . -64.643  13.282  70.208   1.00 49.64 382 A 1 
ATOM 2948 C C   . GLY A 0 382 . -65.675  13.599  71.301   1.00 49.64 382 A 1 
ATOM 2949 O O   . GLY A 0 382 . -66.141  14.732  71.393   1.00 49.64 382 A 1 
ATOM 2950 N N   . LYS A 0 383 . -66.022  12.593  72.118   1.00 47.06 383 A 1 
ATOM 2951 C CA  . LYS A 0 383 . -67.126  12.612  73.102   1.00 47.06 383 A 1 
ATOM 2952 C C   . LYS A 0 383 . -66.635  12.402  74.552   1.00 47.06 383 A 1 
ATOM 2953 C CB  . LYS A 0 383 . -68.183  11.571  72.666   1.00 47.06 383 A 1 
ATOM 2954 O O   . LYS A 0 383 . -65.506  11.964  74.771   1.00 47.06 383 A 1 
ATOM 2955 C CG  . LYS A 0 383 . -69.634  11.965  72.993   1.00 47.06 383 A 1 
ATOM 2956 C CD  . LYS A 0 383 . -70.596  10.808  72.675   1.00 47.06 383 A 1 
ATOM 2957 C CE  . LYS A 0 383 . -71.998  11.052  73.248   1.00 47.06 383 A 1 
ATOM 2958 N NZ  . LYS A 0 383 . -72.803  9.795   73.264   1.00 47.06 383 A 1 
ATOM 2959 N N   . ASP A 0 384 . -67.494  12.738  75.507   1.00 38.79 384 A 1 
ATOM 2960 C CA  . ASP A 0 384 . -67.325  12.787  76.968   1.00 38.79 384 A 1 
ATOM 2961 C C   . ASP A 0 384 . -67.740  11.486  77.696   1.00 38.79 384 A 1 
ATOM 2962 C CB  . ASP A 0 384 . -68.097  14.024  77.492   1.00 38.79 384 A 1 
ATOM 2963 O O   . ASP A 0 384 . -68.233  10.543  77.072   1.00 38.79 384 A 1 
ATOM 2964 C CG  . ASP A 0 384 . -69.486  14.290  76.864   1.00 38.79 384 A 1 
ATOM 2965 O OD1 . ASP A 0 384 . -70.043  13.393  76.186   1.00 38.79 384 A 1 
ATOM 2966 O OD2 . ASP A 0 384 . -69.944  15.445  76.975   1.00 38.79 384 A 1 
ATOM 2967 N N   . ARG A 0 385 . -67.487  11.388  79.020   1.00 40.26 385 A 1 
ATOM 2968 C CA  . ARG A 0 385 . -67.867  10.205  79.825   1.00 40.26 385 A 1 
ATOM 2969 C C   . ARG A 0 385 . -68.054  10.470  81.332   1.00 40.26 385 A 1 
ATOM 2970 C CB  . ARG A 0 385 . -66.883  9.046   79.553   1.00 40.26 385 A 1 
ATOM 2971 O O   . ARG A 0 385 . -67.208  10.109  82.155   1.00 40.26 385 A 1 
ATOM 2972 C CG  . ARG A 0 385 . -67.660  7.724   79.614   1.00 40.26 385 A 1 
ATOM 2973 C CD  . ARG A 0 385 . -66.740  6.505   79.613   1.00 40.26 385 A 1 
ATOM 2974 N NE  . ARG A 0 385 . -66.190  6.272   80.960   1.00 40.26 385 A 1 
ATOM 2975 N NH1 . ARG A 0 385 . -65.458  4.134   80.595   1.00 40.26 385 A 1 
ATOM 2976 N NH2 . ARG A 0 385 . -65.394  4.995   82.660   1.00 40.26 385 A 1 
ATOM 2977 C CZ  . ARG A 0 385 . -65.680  5.139   81.397   1.00 40.26 385 A 1 
ATOM 2978 N N   . ASP A 0 386 . -69.195  11.047  81.692   1.00 44.15 386 A 1 
ATOM 2979 C CA  . ASP A 0 386 . -69.551  11.393  83.075   1.00 44.15 386 A 1 
ATOM 2980 C C   . ASP A 0 386 . -69.730  10.172  83.999   1.00 44.15 386 A 1 
ATOM 2981 C CB  . ASP A 0 386 . -70.856  12.208  83.092   1.00 44.15 386 A 1 
ATOM 2982 O O   . ASP A 0 386 . -70.417  9.208   83.666   1.00 44.15 386 A 1 
ATOM 2983 C CG  . ASP A 0 386 . -70.745  13.601  82.468   1.00 44.15 386 A 1 
ATOM 2984 O OD1 . ASP A 0 386 . -69.601  14.068  82.284   1.00 44.15 386 A 1 
ATOM 2985 O OD2 . ASP A 0 386 . -71.823  14.194  82.248   1.00 44.15 386 A 1 
ATOM 2986 N N   . VAL A 0 387 . -69.199  10.248  85.226   1.00 37.46 387 A 1 
ATOM 2987 C CA  . VAL A 0 387 . -69.507  9.298   86.316   1.00 37.46 387 A 1 
ATOM 2988 C C   . VAL A 0 387 . -70.123  10.061  87.490   1.00 37.46 387 A 1 
ATOM 2989 C CB  . VAL A 0 387 . -68.288  8.439   86.715   1.00 37.46 387 A 1 
ATOM 2990 O O   . VAL A 0 387 . -69.452  10.405  88.465   1.00 37.46 387 A 1 
ATOM 2991 C CG1 . VAL A 0 387 . -68.657  7.395   87.785   1.00 37.46 387 A 1 
ATOM 2992 C CG2 . VAL A 0 387 . -67.733  7.657   85.515   1.00 37.46 387 A 1 
ATOM 2993 N N   . LEU A 0 388 . -71.422  10.355  87.388   1.00 37.23 388 A 1 
ATOM 2994 C CA  . LEU A 0 388 . -72.149  11.105  88.414   1.00 37.23 388 A 1 
ATOM 2995 C C   . LEU A 0 388 . -72.472  10.224  89.641   1.00 37.23 388 A 1 
ATOM 2996 C CB  . LEU A 0 388 . -73.391  11.776  87.797   1.00 37.23 388 A 1 
ATOM 2997 O O   . LEU A 0 388 . -72.886  9.072   89.520   1.00 37.23 388 A 1 
ATOM 2998 C CG  . LEU A 0 388 . -73.735  13.111  88.483   1.00 37.23 388 A 1 
ATOM 2999 C CD1 . LEU A 0 388 . -72.811  14.242  88.020   1.00 37.23 388 A 1 
ATOM 3000 C CD2 . LEU A 0 388 . -75.173  13.522  88.174   1.00 37.23 388 A 1 
ATOM 3001 N N   . GLY A 0 389 . -72.249  10.759  90.844   1.00 29.83 389 A 1 
ATOM 3002 C CA  . GLY A 0 389 . -72.206  9.967   92.079   1.00 29.83 389 A 1 
ATOM 3003 C C   . GLY A 0 389 . -73.537  9.777   92.822   1.00 29.83 389 A 1 
ATOM 3004 O O   . GLY A 0 389 . -74.458  10.583  92.724   1.00 29.83 389 A 1 
ATOM 3005 N N   . ALA A 0 390 . -73.580  8.748   93.676   1.00 35.19 390 A 1 
ATOM 3006 C CA  . ALA A 0 390 . -74.632  8.533   94.672   1.00 35.19 390 A 1 
ATOM 3007 C C   . ALA A 0 390 . -74.066  8.715   96.093   1.00 35.19 390 A 1 
ATOM 3008 C CB  . ALA A 0 390 . -75.249  7.146   94.451   1.00 35.19 390 A 1 
ATOM 3009 O O   . ALA A 0 390 . -73.303  7.882   96.588   1.00 35.19 390 A 1 
ATOM 3010 N N   . SER A 0 391 . -74.418  9.823   96.746   1.00 34.54 391 A 1 
ATOM 3011 C CA  . SER A 0 391 . -73.950  10.161  98.092   1.00 34.54 391 A 1 
ATOM 3012 C C   . SER A 0 391 . -74.829  9.560   99.202   1.00 34.54 391 A 1 
ATOM 3013 C CB  . SER A 0 391 . -73.764  11.679  98.224   1.00 34.54 391 A 1 
ATOM 3014 O O   . SER A 0 391 . -75.978  9.172   99.010   1.00 34.54 391 A 1 
ATOM 3015 O OG  . SER A 0 391 . -74.952  12.363  97.888   1.00 34.54 391 A 1 
ATOM 3016 N N   . SER A 0 392 . -74.229  9.454   100.386  1.00 28.86 392 A 1 
ATOM 3017 C CA  . SER A 0 392 . -74.773  8.953   101.656  1.00 28.86 392 A 1 
ATOM 3018 C C   . SER A 0 392 . -76.282  9.125   101.918  1.00 28.86 392 A 1 
ATOM 3019 C CB  . SER A 0 392 . -74.062  9.749   102.761  1.00 28.86 392 A 1 
ATOM 3020 O O   . SER A 0 392 . -76.763  10.254  101.960  1.00 28.86 392 A 1 
ATOM 3021 O OG  . SER A 0 392 . -74.217  11.141  102.538  1.00 28.86 392 A 1 
ATOM 3022 N N   . TYR A 0 393 . -76.952  8.058   102.378  1.00 29.95 393 A 1 
ATOM 3023 C CA  . TYR A 0 393 . -77.860  8.163   103.533  1.00 29.95 393 A 1 
ATOM 3024 C C   . TYR A 0 393 . -77.876  6.875   104.374  1.00 29.95 393 A 1 
ATOM 3025 C CB  . TYR A 0 393 . -79.268  8.656   103.156  1.00 29.95 393 A 1 
ATOM 3026 O O   . TYR A 0 393 . -77.635  5.779   103.871  1.00 29.95 393 A 1 
ATOM 3027 C CG  . TYR A 0 393 . -79.668  9.848   104.012  1.00 29.95 393 A 1 
ATOM 3028 C CD1 . TYR A 0 393 . -80.288  9.659   105.264  1.00 29.95 393 A 1 
ATOM 3029 C CD2 . TYR A 0 393 . -79.328  11.149  103.592  1.00 29.95 393 A 1 
ATOM 3030 C CE1 . TYR A 0 393 . -80.552  10.770  106.093  1.00 29.95 393 A 1 
ATOM 3031 C CE2 . TYR A 0 393 . -79.586  12.260  104.416  1.00 29.95 393 A 1 
ATOM 3032 O OH  . TYR A 0 393 . -80.448  13.134  106.478  1.00 29.95 393 A 1 
ATOM 3033 C CZ  . TYR A 0 393 . -80.197  12.070  105.673  1.00 29.95 393 A 1 
ATOM 3034 N N   . GLY A 0 394 . -78.035  7.020   105.692  1.00 30.89 394 A 1 
ATOM 3035 C CA  . GLY A 0 394 . -77.531  6.033   106.653  1.00 30.89 394 A 1 
ATOM 3036 C C   . GLY A 0 394 . -78.526  4.998   107.186  1.00 30.89 394 A 1 
ATOM 3037 O O   . GLY A 0 394 . -79.737  5.210   107.224  1.00 30.89 394 A 1 
ATOM 3038 N N   . LYS A 0 395 . -77.970  3.916   107.749  1.00 34.78 395 A 1 
ATOM 3039 C CA  . LYS A 0 395 . -78.627  3.137   108.809  1.00 34.78 395 A 1 
ATOM 3040 C C   . LYS A 0 395 . -77.600  2.561   109.791  1.00 34.78 395 A 1 
ATOM 3041 C CB  . LYS A 0 395 . -79.563  2.077   108.193  1.00 34.78 395 A 1 
ATOM 3042 O O   . LYS A 0 395 . -77.062  1.477   109.592  1.00 34.78 395 A 1 
ATOM 3043 C CG  . LYS A 0 395 . -80.785  1.869   109.100  1.00 34.78 395 A 1 
ATOM 3044 C CD  . LYS A 0 395 . -81.847  0.992   108.425  1.00 34.78 395 A 1 
ATOM 3045 C CE  . LYS A 0 395 . -83.143  1.034   109.242  1.00 34.78 395 A 1 
ATOM 3046 N NZ  . LYS A 0 395 . -84.236  0.286   108.571  1.00 34.78 395 A 1 
ATOM 3047 N N   . ALA A 0 396 . -77.313  3.312   110.853  1.00 29.62 396 A 1 
ATOM 3048 C CA  . ALA A 0 396 . -76.532  2.819   111.985  1.00 29.62 396 A 1 
ATOM 3049 C C   . ALA A 0 396 . -77.413  1.952   112.902  1.00 29.62 396 A 1 
ATOM 3050 C CB  . ALA A 0 396 . -75.929  4.013   112.735  1.00 29.62 396 A 1 
ATOM 3051 O O   . ALA A 0 396 . -78.569  2.293   113.148  1.00 29.62 396 A 1 
ATOM 3052 N N   . ALA A 0 397 . -76.866  0.855   113.430  1.00 31.71 397 A 1 
ATOM 3053 C CA  . ALA A 0 397 . -77.547  -0.008  114.397  1.00 31.71 397 A 1 
ATOM 3054 C C   . ALA A 0 397 . -76.533  -0.618  115.382  1.00 31.71 397 A 1 
ATOM 3055 C CB  . ALA A 0 397 . -78.351  -1.071  113.631  1.00 31.71 397 A 1 
ATOM 3056 O O   . ALA A 0 397 . -76.019  -1.715  115.175  1.00 31.71 397 A 1 
ATOM 3057 N N   . SER A 0 398 . -76.201  0.123   116.442  1.00 36.19 398 A 1 
ATOM 3058 C CA  . SER A 0 398 . -75.239  -0.299  117.466  1.00 36.19 398 A 1 
ATOM 3059 C C   . SER A 0 398 . -75.922  -0.730  118.771  1.00 36.19 398 A 1 
ATOM 3060 C CB  . SER A 0 398 . -74.229  0.823   117.730  1.00 36.19 398 A 1 
ATOM 3061 O O   . SER A 0 398 . -76.386  0.109   119.541  1.00 36.19 398 A 1 
ATOM 3062 O OG  . SER A 0 398 . -74.896  1.997   118.150  1.00 36.19 398 A 1 
ATOM 3063 N N   . SER A 0 399 . -75.887  -2.030  119.059  1.00 36.83 399 A 1 
ATOM 3064 C CA  . SER A 0 399 . -76.185  -2.649  120.362  1.00 36.83 399 A 1 
ATOM 3065 C C   . SER A 0 399 . -75.410  -3.976  120.424  1.00 36.83 399 A 1 
ATOM 3066 C CB  . SER A 0 399 . -77.696  -2.902  120.503  1.00 36.83 399 A 1 
ATOM 3067 O O   . SER A 0 399 . -75.488  -4.742  119.472  1.00 36.83 399 A 1 
ATOM 3068 O OG  . SER A 0 399 . -78.204  -3.613  119.389  1.00 36.83 399 A 1 
ATOM 3069 N N   . GLY A 0 400 . -74.600  -4.323  121.429  1.00 36.50 400 A 1 
ATOM 3070 C CA  . GLY A 0 400 . -74.566  -3.867  122.824  1.00 36.50 400 A 1 
ATOM 3071 C C   . GLY A 0 400 . -75.472  -4.760  123.689  1.00 36.50 400 A 1 
ATOM 3072 O O   . GLY A 0 400 . -76.612  -4.975  123.305  1.00 36.50 400 A 1 
ATOM 3073 N N   . LYS A 0 401 . -75.058  -5.286  124.852  1.00 35.04 401 A 1 
ATOM 3074 C CA  . LYS A 0 401 . -73.769  -5.209  125.584  1.00 35.04 401 A 1 
ATOM 3075 C C   . LYS A 0 401 . -73.777  -6.288  126.712  1.00 35.04 401 A 1 
ATOM 3076 C CB  . LYS A 0 401 . -73.653  -3.780  126.167  1.00 35.04 401 A 1 
ATOM 3077 O O   . LYS A 0 401 . -74.807  -6.923  126.889  1.00 35.04 401 A 1 
ATOM 3078 C CG  . LYS A 0 401 . -72.223  -3.225  126.249  1.00 35.04 401 A 1 
ATOM 3079 C CD  . LYS A 0 401 . -72.254  -1.825  126.886  1.00 35.04 401 A 1 
ATOM 3080 C CE  . LYS A 0 401 . -70.868  -1.170  126.873  1.00 35.04 401 A 1 
ATOM 3081 N NZ  . LYS A 0 401 . -70.888  0.149   127.555  1.00 35.04 401 A 1 
ATOM 3082 N N   . TYR A 0 402 . -72.704  -6.397  127.516  1.00 34.94 402 A 1 
ATOM 3083 C CA  . TYR A 0 402 . -72.543  -7.271  128.718  1.00 34.94 402 A 1 
ATOM 3084 C C   . TYR A 0 402 . -72.422  -8.795  128.458  1.00 34.94 402 A 1 
ATOM 3085 C CB  . TYR A 0 402 . -73.653  -7.011  129.760  1.00 34.94 402 A 1 
ATOM 3086 O O   . TYR A 0 402 . -73.141  -9.335  127.632  1.00 34.94 402 A 1 
ATOM 3087 C CG  . TYR A 0 402 . -73.835  -5.561  130.168  1.00 34.94 402 A 1 
ATOM 3088 C CD1 . TYR A 0 402 . -73.041  -5.029  131.200  1.00 34.94 402 A 1 
ATOM 3089 C CD2 . TYR A 0 402 . -74.802  -4.755  129.536  1.00 34.94 402 A 1 
ATOM 3090 C CE1 . TYR A 0 402 . -73.190  -3.682  131.583  1.00 34.94 402 A 1 
ATOM 3091 C CE2 . TYR A 0 402 . -74.934  -3.398  129.893  1.00 34.94 402 A 1 
ATOM 3092 O OH  . TYR A 0 402 . -74.246  -1.552  131.259  1.00 34.94 402 A 1 
ATOM 3093 C CZ  . TYR A 0 402 . -74.128  -2.862  130.918  1.00 34.94 402 A 1 
ATOM 3094 N N   . GLY A 0 403 . -71.563  -9.575  129.135  1.00 36.80 403 A 1 
ATOM 3095 C CA  . GLY A 0 403 . -70.302  -9.241  129.828  1.00 36.80 403 A 1 
ATOM 3096 C C   . GLY A 0 403 . -70.284  -9.291  131.371  1.00 36.80 403 A 1 
ATOM 3097 O O   . GLY A 0 403 . -70.828  -8.391  132.005  1.00 36.80 403 A 1 
ATOM 3098 N N   . GLN A 0 404 . -69.544  -10.256 131.945  1.00 34.88 404 A 1 
ATOM 3099 C CA  . GLN A 0 404 . -68.939  -10.246 133.299  1.00 34.88 404 A 1 
ATOM 3100 C C   . GLN A 0 404 . -67.760  -11.261 133.339  1.00 34.88 404 A 1 
ATOM 3101 C CB  . GLN A 0 404 . -70.016  -10.526 134.376  1.00 34.88 404 A 1 
ATOM 3102 O O   . GLN A 0 404 . -67.895  -12.343 132.783  1.00 34.88 404 A 1 
ATOM 3103 C CG  . GLN A 0 404 . -70.255  -9.262  135.224  1.00 34.88 404 A 1 
ATOM 3104 C CD  . GLN A 0 404 . -71.361  -9.372  136.269  1.00 34.88 404 A 1 
ATOM 3105 N NE2 . GLN A 0 404 . -71.370  -8.493  137.249  1.00 34.88 404 A 1 
ATOM 3106 O OE1 . GLN A 0 404 . -72.242  -10.212 136.238  1.00 34.88 404 A 1 
ATOM 3107 N N   . TYR A 0 405 . -66.535  -10.826 133.688  1.00 35.48 405 A 1 
ATOM 3108 C CA  . TYR A 0 405 . -65.807  -11.027 134.973  1.00 35.48 405 A 1 
ATOM 3109 C C   . TYR A 0 405 . -65.213  -12.441 135.212  1.00 35.48 405 A 1 
ATOM 3110 C CB  . TYR A 0 405 . -66.626  -10.579 136.197  1.00 35.48 405 A 1 
ATOM 3111 O O   . TYR A 0 405 . -65.912  -13.426 135.021  1.00 35.48 405 A 1 
ATOM 3112 C CG  . TYR A 0 405 . -66.342  -9.173  136.687  1.00 35.48 405 A 1 
ATOM 3113 C CD1 . TYR A 0 405 . -65.634  -8.990  137.892  1.00 35.48 405 A 1 
ATOM 3114 C CD2 . TYR A 0 405 . -66.792  -8.053  135.961  1.00 35.48 405 A 1 
ATOM 3115 C CE1 . TYR A 0 405 . -65.395  -7.693  138.384  1.00 35.48 405 A 1 
ATOM 3116 C CE2 . TYR A 0 405 . -66.572  -6.754  136.460  1.00 35.48 405 A 1 
ATOM 3117 O OH  . TYR A 0 405 . -65.664  -5.319  138.147  1.00 35.48 405 A 1 
ATOM 3118 C CZ  . TYR A 0 405 . -65.875  -6.573  137.673  1.00 35.48 405 A 1 
ATOM 3119 N N   . GLY A 0 406 . -63.968  -12.611 135.694  1.00 35.38 406 A 1 
ATOM 3120 C CA  . GLY A 0 406 . -62.880  -11.634 135.926  1.00 35.38 406 A 1 
ATOM 3121 C C   . GLY A 0 406 . -61.810  -12.114 136.939  1.00 35.38 406 A 1 
ATOM 3122 O O   . GLY A 0 406 . -62.176  -12.788 137.895  1.00 35.38 406 A 1 
ATOM 3123 N N   . HIS A 0 407 . -60.525  -11.783 136.710  1.00 35.38 407 A 1 
ATOM 3124 C CA  . HIS A 0 407 . -59.366  -11.817 137.646  1.00 35.38 407 A 1 
ATOM 3125 C C   . HIS A 0 407 . -58.069  -11.411 136.884  1.00 35.38 407 A 1 
ATOM 3126 C CB  . HIS A 0 407 . -59.158  -13.237 138.232  1.00 35.38 407 A 1 
ATOM 3127 O O   . HIS A 0 407 . -58.011  -11.619 135.674  1.00 35.38 407 A 1 
ATOM 3128 C CG  . HIS A 0 407 . -59.338  -13.307 139.730  1.00 35.38 407 A 1 
ATOM 3129 C CD2 . HIS A 0 407 . -60.419  -13.800 140.412  1.00 35.38 407 A 1 
ATOM 3130 N ND1 . HIS A 0 407 . -58.435  -12.877 140.674  1.00 35.38 407 A 1 
ATOM 3131 C CE1 . HIS A 0 407 . -58.965  -13.086 141.889  1.00 35.38 407 A 1 
ATOM 3132 N NE2 . HIS A 0 407 . -60.168  -13.672 141.784  1.00 35.38 407 A 1 
ATOM 3133 N N   . ASP A 0 408 . -56.953  -11.001 137.509  1.00 37.24 408 A 1 
ATOM 3134 C CA  . ASP A 0 408 . -56.695  -9.684  138.140  1.00 37.24 408 A 1 
ATOM 3135 C C   . ASP A 0 408 . -55.172  -9.345  138.110  1.00 37.24 408 A 1 
ATOM 3136 C CB  . ASP A 0 408 . -57.225  -9.638  139.591  1.00 37.24 408 A 1 
ATOM 3137 O O   . ASP A 0 408 . -54.375  -10.201 137.734  1.00 37.24 408 A 1 
ATOM 3138 C CG  . ASP A 0 408 . -58.587  -8.953  139.707  1.00 37.24 408 A 1 
ATOM 3139 O OD1 . ASP A 0 408 . -58.774  -7.927  139.014  1.00 37.24 408 A 1 
ATOM 3140 O OD2 . ASP A 0 408 . -59.414  -9.449  140.496  1.00 37.24 408 A 1 
ATOM 3141 N N   . TYR A 0 409 . -54.782  -8.131  138.556  1.00 36.43 409 A 1 
ATOM 3142 C CA  . TYR A 0 409 . -53.409  -7.551  138.661  1.00 36.43 409 A 1 
ATOM 3143 C C   . TYR A 0 409 . -52.668  -7.199  137.338  1.00 36.43 409 A 1 
ATOM 3144 C CB  . TYR A 0 409 . -52.500  -8.398  139.584  1.00 36.43 409 A 1 
ATOM 3145 O O   . TYR A 0 409 . -52.682  -7.967  136.386  1.00 36.43 409 A 1 
ATOM 3146 C CG  . TYR A 0 409 . -52.688  -8.183  141.076  1.00 36.43 409 A 1 
ATOM 3147 C CD1 . TYR A 0 409 . -51.723  -7.459  141.804  1.00 36.43 409 A 1 
ATOM 3148 C CD2 . TYR A 0 409 . -53.804  -8.726  141.741  1.00 36.43 409 A 1 
ATOM 3149 C CE1 . TYR A 0 409 . -51.881  -7.260  143.190  1.00 36.43 409 A 1 
ATOM 3150 C CE2 . TYR A 0 409 . -53.975  -8.517  143.124  1.00 36.43 409 A 1 
ATOM 3151 O OH  . TYR A 0 409 . -53.177  -7.588  145.185  1.00 36.43 409 A 1 
ATOM 3152 C CZ  . TYR A 0 409 . -53.014  -7.784  143.850  1.00 36.43 409 A 1 
ATOM 3153 N N   . GLY A 0 410 . -51.944  -6.068  137.213  1.00 36.51 410 A 1 
ATOM 3154 C CA  . GLY A 0 410 . -51.862  -4.869  138.077  1.00 36.51 410 A 1 
ATOM 3155 C C   . GLY A 0 410 . -50.714  -3.884  137.719  1.00 36.51 410 A 1 
ATOM 3156 O O   . GLY A 0 410 . -49.656  -4.334  137.302  1.00 36.51 410 A 1 
ATOM 3157 N N   . GLN A 0 411 . -50.908  -2.569  137.976  1.00 39.41 411 A 1 
ATOM 3158 C CA  . GLN A 0 411 . -49.927  -1.438  137.892  1.00 39.41 411 A 1 
ATOM 3159 C C   . GLN A 0 411 . -49.379  -1.045  136.484  1.00 39.41 411 A 1 
ATOM 3160 C CB  . GLN A 0 411 . -48.779  -1.679  138.899  1.00 39.41 411 A 1 
ATOM 3161 O O   . GLN A 0 411 . -49.323  -1.884  135.598  1.00 39.41 411 A 1 
ATOM 3162 C CG  . GLN A 0 411 . -49.256  -1.682  140.364  1.00 39.41 411 A 1 
ATOM 3163 C CD  . GLN A 0 411 . -48.113  -1.705  141.379  1.00 39.41 411 A 1 
ATOM 3164 N NE2 . GLN A 0 411 . -48.384  -2.011  142.628  1.00 39.41 411 A 1 
ATOM 3165 O OE1 . GLN A 0 411 . -46.966  -1.415  141.095  1.00 39.41 411 A 1 
ATOM 3166 N N   . ALA A 0 412 . -48.938  0.196   136.179  1.00 36.02 412 A 1 
ATOM 3167 C CA  . ALA A 0 412 . -49.162  1.551   136.745  1.00 36.02 412 A 1 
ATOM 3168 C C   . ALA A 0 412 . -48.702  2.665   135.740  1.00 36.02 412 A 1 
ATOM 3169 C CB  . ALA A 0 412 . -48.411  1.712   138.079  1.00 36.02 412 A 1 
ATOM 3170 O O   . ALA A 0 412 . -48.098  2.346   134.723  1.00 36.02 412 A 1 
ATOM 3171 N N   . TYR A 0 413 . -48.937  3.954   136.072  1.00 38.95 413 A 1 
ATOM 3172 C CA  . TYR A 0 413 . -48.639  5.208   135.314  1.00 38.95 413 A 1 
ATOM 3173 C C   . TYR A 0 413 . -49.436  5.412   133.990  1.00 38.95 413 A 1 
ATOM 3174 C CB  . TYR A 0 413 . -47.119  5.424   135.147  1.00 38.95 413 A 1 
ATOM 3175 O O   . TYR A 0 413 . -49.583  4.476   133.219  1.00 38.95 413 A 1 
ATOM 3176 C CG  . TYR A 0 413 . -46.393  5.809   136.429  1.00 38.95 413 A 1 
ATOM 3177 C CD1 . TYR A 0 413 . -46.005  7.148   136.646  1.00 38.95 413 A 1 
ATOM 3178 C CD2 . TYR A 0 413 . -46.109  4.837   137.409  1.00 38.95 413 A 1 
ATOM 3179 C CE1 . TYR A 0 413 . -45.373  7.521   137.849  1.00 38.95 413 A 1 
ATOM 3180 C CE2 . TYR A 0 413 . -45.489  5.207   138.618  1.00 38.95 413 A 1 
ATOM 3181 O OH  . TYR A 0 413 . -44.532  6.902   140.015  1.00 38.95 413 A 1 
ATOM 3182 C CZ  . TYR A 0 413 . -45.124  6.550   138.844  1.00 38.95 413 A 1 
ATOM 3183 N N   . ALA A 0 414 . -50.095  6.534   133.631  1.00 37.74 414 A 1 
ATOM 3184 C CA  . ALA A 0 414 . -50.078  7.990   133.941  1.00 37.74 414 A 1 
ATOM 3185 C C   . ALA A 0 414 . -49.388  8.853   132.844  1.00 37.74 414 A 1 
ATOM 3186 C CB  . ALA A 0 414 . -49.561  8.322   135.349  1.00 37.74 414 A 1 
ATOM 3187 O O   . ALA A 0 414 . -48.277  8.528   132.451  1.00 37.74 414 A 1 
ATOM 3188 N N   . ALA A 0 415 . -49.945  9.977   132.342  1.00 38.24 415 A 1 
ATOM 3189 C CA  . ALA A 0 415 . -51.298  10.550  132.509  1.00 38.24 415 A 1 
ATOM 3190 C C   . ALA A 0 415 . -51.661  11.663  131.476  1.00 38.24 415 A 1 
ATOM 3191 C CB  . ALA A 0 415 . -51.401  11.188  133.906  1.00 38.24 415 A 1 
ATOM 3192 O O   . ALA A 0 415 . -50.824  12.494  131.146  1.00 38.24 415 A 1 
ATOM 3193 N N   . GLY A 0 416 . -52.960  11.788  131.136  1.00 39.97 416 A 1 
ATOM 3194 C CA  . GLY A 0 416 . -53.621  13.044  130.694  1.00 39.97 416 A 1 
ATOM 3195 C C   . GLY A 0 416 . -53.677  13.371  129.180  1.00 39.97 416 A 1 
ATOM 3196 O O   . GLY A 0 416 . -52.894  12.836  128.412  1.00 39.97 416 A 1 
ATOM 3197 N N   . LYS A 0 417 . -54.574  14.259  128.691  1.00 39.94 417 A 1 
ATOM 3198 C CA  . LYS A 0 417 . -55.794  14.864  129.304  1.00 39.94 417 A 1 
ATOM 3199 C C   . LYS A 0 417 . -56.669  15.627  128.262  1.00 39.94 417 A 1 
ATOM 3200 C CB  . LYS A 0 417 . -55.369  15.874  130.397  1.00 39.94 417 A 1 
ATOM 3201 O O   . LYS A 0 417 . -56.113  16.306  127.414  1.00 39.94 417 A 1 
ATOM 3202 C CG  . LYS A 0 417 . -56.294  15.882  131.625  1.00 39.94 417 A 1 
ATOM 3203 C CD  . LYS A 0 417 . -55.743  16.862  132.675  1.00 39.94 417 A 1 
ATOM 3204 C CE  . LYS A 0 417 . -56.528  16.822  133.993  1.00 39.94 417 A 1 
ATOM 3205 N NZ  . LYS A 0 417 . -55.913  17.718  135.009  1.00 39.94 417 A 1 
ATOM 3206 N N   . GLY A 0 418 . -58.007  15.638  128.426  1.00 40.91 418 A 1 
ATOM 3207 C CA  . GLY A 0 418 . -58.980  16.513  127.704  1.00 40.91 418 A 1 
ATOM 3208 C C   . GLY A 0 418 . -59.851  15.765  126.668  1.00 40.91 418 A 1 
ATOM 3209 O O   . GLY A 0 418 . -59.287  15.180  125.759  1.00 40.91 418 A 1 
ATOM 3210 N N   . LYS A 0 419 . -61.175  15.539  126.828  1.00 40.30 419 A 1 
ATOM 3211 C CA  . LYS A 0 419 . -62.384  16.413  126.989  1.00 40.30 419 A 1 
ATOM 3212 C C   . LYS A 0 419 . -62.876  17.014  125.652  1.00 40.30 419 A 1 
ATOM 3213 C CB  . LYS A 0 419 . -62.252  17.530  128.041  1.00 40.30 419 A 1 
ATOM 3214 O O   . LYS A 0 419 . -62.074  17.642  124.984  1.00 40.30 419 A 1 
ATOM 3215 C CG  . LYS A 0 419 . -62.287  17.056  129.503  1.00 40.30 419 A 1 
ATOM 3216 C CD  . LYS A 0 419 . -62.412  18.276  130.433  1.00 40.30 419 A 1 
ATOM 3217 C CE  . LYS A 0 419 . -62.638  17.861  131.892  1.00 40.30 419 A 1 
ATOM 3218 N NZ  . LYS A 0 419 . -63.021  19.028  132.732  1.00 40.30 419 A 1 
ATOM 3219 N N   . GLY A 0 420 . -64.155  16.931  125.243  1.00 40.46 420 A 1 
ATOM 3220 C CA  . GLY A 0 420 . -65.396  16.335  125.814  1.00 40.46 420 A 1 
ATOM 3221 C C   . GLY A 0 420 . -66.396  15.981  124.677  1.00 40.46 420 A 1 
ATOM 3222 O O   . GLY A 0 420 . -65.921  15.670  123.596  1.00 40.46 420 A 1 
ATOM 3223 N N   . LEU A 0 421 . -67.739  16.020  124.780  1.00 40.73 421 A 1 
ATOM 3224 C CA  . LEU A 0 421 . -68.714  16.179  125.888  1.00 40.73 421 A 1 
ATOM 3225 C C   . LEU A 0 421 . -70.158  15.856  125.361  1.00 40.73 421 A 1 
ATOM 3226 C CB  . LEU A 0 421 . -68.662  17.633  126.421  1.00 40.73 421 A 1 
ATOM 3227 O O   . LEU A 0 421 . -70.331  15.751  124.154  1.00 40.73 421 A 1 
ATOM 3228 C CG  . LEU A 0 421 . -68.448  17.740  127.941  1.00 40.73 421 A 1 
ATOM 3229 C CD1 . LEU A 0 421 . -68.300  19.207  128.342  1.00 40.73 421 A 1 
ATOM 3230 C CD2 . LEU A 0 421 . -69.597  17.137  128.756  1.00 40.73 421 A 1 
ATOM 3231 N N   . GLY A 0 422 . -71.186  15.760  126.230  1.00 40.09 422 A 1 
ATOM 3232 C CA  . GLY A 0 422 . -72.629  15.656  125.863  1.00 40.09 422 A 1 
ATOM 3233 C C   . GLY A 0 422 . -73.168  14.214  125.700  1.00 40.09 422 A 1 
ATOM 3234 O O   . GLY A 0 422 . -72.862  13.565  124.712  1.00 40.09 422 A 1 
ATOM 3235 N N   . TYR A 0 423 . -73.782  13.562  126.701  1.00 37.94 423 A 1 
ATOM 3236 C CA  . TYR A 0 423 . -75.176  13.674  127.213  1.00 37.94 423 A 1 
ATOM 3237 C C   . TYR A 0 423 . -76.294  13.350  126.190  1.00 37.94 423 A 1 
ATOM 3238 C CB  . TYR A 0 423 . -75.475  14.993  127.946  1.00 37.94 423 A 1 
ATOM 3239 O O   . TYR A 0 423 . -76.322  13.950  125.126  1.00 37.94 423 A 1 
ATOM 3240 C CG  . TYR A 0 423 . -74.935  15.067  129.361  1.00 37.94 423 A 1 
ATOM 3241 C CD1 . TYR A 0 423 . -75.724  14.590  130.427  1.00 37.94 423 A 1 
ATOM 3242 C CD2 . TYR A 0 423 . -73.671  15.631  129.621  1.00 37.94 423 A 1 
ATOM 3243 C CE1 . TYR A 0 423 . -75.248  14.670  131.749  1.00 37.94 423 A 1 
ATOM 3244 C CE2 . TYR A 0 423 . -73.193  15.719  130.943  1.00 37.94 423 A 1 
ATOM 3245 O OH  . TYR A 0 423 . -73.540  15.327  133.289  1.00 37.94 423 A 1 
ATOM 3246 C CZ  . TYR A 0 423 . -73.985  15.239  132.010  1.00 37.94 423 A 1 
ATOM 3247 N N   . GLY A 0 424 . -77.278  12.480  126.484  1.00 40.41 424 A 1 
ATOM 3248 C CA  . GLY A 0 424 . -77.463  11.597  127.657  1.00 40.41 424 A 1 
ATOM 3249 C C   . GLY A 0 424 . -78.910  11.074  127.823  1.00 40.41 424 A 1 
ATOM 3250 O O   . GLY A 0 424 . -79.787  11.524  127.099  1.00 40.41 424 A 1 
ATOM 3251 N N   . ILE A 0 425 . -79.145  10.213  128.838  1.00 37.05 425 A 1 
ATOM 3252 C CA  . ILE A 0 425 . -80.463  9.669   129.291  1.00 37.05 425 A 1 
ATOM 3253 C C   . ILE A 0 425 . -81.095  8.665   128.287  1.00 37.05 425 A 1 
ATOM 3254 C CB  . ILE A 0 425 . -81.428  10.833  129.681  1.00 37.05 425 A 1 
ATOM 3255 O O   . ILE A 0 425 . -81.029  8.877   127.086  1.00 37.05 425 A 1 
ATOM 3256 C CG1 . ILE A 0 425 . -80.755  11.870  130.624  1.00 37.05 425 A 1 
ATOM 3257 C CG2 . ILE A 0 425 . -82.716  10.303  130.338  1.00 37.05 425 A 1 
ATOM 3258 C CD1 . ILE A 0 425 . -81.577  13.143  130.868  1.00 37.05 425 A 1 
ATOM 3259 N N   . GLY A 0 426 . -81.717  7.532   128.651  1.00 39.49 426 A 1 
ATOM 3260 C CA  . GLY A 0 426 . -81.991  6.835   129.929  1.00 39.49 426 A 1 
ATOM 3261 C C   . GLY A 0 426 . -83.235  5.928   129.738  1.00 39.49 426 A 1 
ATOM 3262 O O   . GLY A 0 426 . -84.029  6.210   128.852  1.00 39.49 426 A 1 
ATOM 3263 N N   . GLY A 0 427 . -83.500  4.831   130.459  1.00 36.07 427 A 1 
ATOM 3264 C CA  . GLY A 0 427 . -82.819  4.105   131.543  1.00 36.07 427 A 1 
ATOM 3265 C C   . GLY A 0 427 . -83.719  2.935   132.025  1.00 36.07 427 A 1 
ATOM 3266 O O   . GLY A 0 427 . -84.782  2.742   131.448  1.00 36.07 427 A 1 
ATOM 3267 N N   . ILE A 0 428 . -83.347  2.229   133.113  1.00 38.00 428 A 1 
ATOM 3268 C CA  . ILE A 0 428 . -84.131  1.152   133.794  1.00 38.00 428 A 1 
ATOM 3269 C C   . ILE A 0 428 . -84.252  -0.167  132.973  1.00 38.00 428 A 1 
ATOM 3270 C CB  . ILE A 0 428 . -85.530  1.676   134.251  1.00 38.00 428 A 1 
ATOM 3271 O O   . ILE A 0 428 . -84.543  -0.134  131.787  1.00 38.00 428 A 1 
ATOM 3272 C CG1 . ILE A 0 428 . -85.493  3.076   134.926  1.00 38.00 428 A 1 
ATOM 3273 C CG2 . ILE A 0 428 . -86.197  0.669   135.207  1.00 38.00 428 A 1 
ATOM 3274 C CD1 . ILE A 0 428 . -86.872  3.734   135.082  1.00 38.00 428 A 1 
ATOM 3275 N N   . GLY A 0 429 . -84.057  -1.391  133.493  1.00 35.68 429 A 1 
ATOM 3276 C CA  . GLY A 0 429 . -83.594  -1.858  134.815  1.00 35.68 429 A 1 
ATOM 3277 C C   . GLY A 0 429 . -84.426  -3.047  135.346  1.00 35.68 429 A 1 
ATOM 3278 O O   . GLY A 0 429 . -85.606  -2.861  135.612  1.00 35.68 429 A 1 
ATOM 3279 N N   . GLY A 0 430 . -83.851  -4.250  135.530  1.00 38.45 430 A 1 
ATOM 3280 C CA  . GLY A 0 430 . -84.621  -5.425  135.998  1.00 38.45 430 A 1 
ATOM 3281 C C   . GLY A 0 430 . -83.798  -6.675  136.366  1.00 38.45 430 A 1 
ATOM 3282 O O   . GLY A 0 430 . -83.134  -7.270  135.530  1.00 38.45 430 A 1 
ATOM 3283 N N   . TYR A 0 431 . -83.853  -7.058  137.639  1.00 34.03 431 A 1 
ATOM 3284 C CA  . TYR A 0 431 . -82.976  -7.976  138.381  1.00 34.03 431 A 1 
ATOM 3285 C C   . TYR A 0 431 . -83.511  -9.430  138.485  1.00 34.03 431 A 1 
ATOM 3286 C CB  . TYR A 0 431 . -82.851  -7.381  139.805  1.00 34.03 431 A 1 
ATOM 3287 O O   . TYR A 0 431 . -84.712  -9.641  138.370  1.00 34.03 431 A 1 
ATOM 3288 C CG  . TYR A 0 431 . -82.763  -5.858  139.870  1.00 34.03 431 A 1 
ATOM 3289 C CD1 . TYR A 0 431 . -81.505  -5.226  139.858  1.00 34.03 431 A 1 
ATOM 3290 C CD2 . TYR A 0 431 . -83.939  -5.074  139.869  1.00 34.03 431 A 1 
ATOM 3291 C CE1 . TYR A 0 431 . -81.418  -3.821  139.815  1.00 34.03 431 A 1 
ATOM 3292 C CE2 . TYR A 0 431 . -83.855  -3.670  139.788  1.00 34.03 431 A 1 
ATOM 3293 O OH  . TYR A 0 431 . -82.514  -1.689  139.673  1.00 34.03 431 A 1 
ATOM 3294 C CZ  . TYR A 0 431 . -82.594  -3.042  139.759  1.00 34.03 431 A 1 
ATOM 3295 N N   . GLY A 0 432 . -82.651  -10.399 138.860  1.00 41.85 432 A 1 
ATOM 3296 C CA  . GLY A 0 432 . -83.028  -11.742 139.382  1.00 41.85 432 A 1 
ATOM 3297 C C   . GLY A 0 432 . -82.589  -12.917 138.484  1.00 41.85 432 A 1 
ATOM 3298 O O   . GLY A 0 432 . -83.003  -12.989 137.338  1.00 41.85 432 A 1 
ATOM 3299 N N   . LYS A 0 433 . -81.642  -13.803 138.848  1.00 35.35 433 A 1 
ATOM 3300 C CA  . LYS A 0 433 . -81.610  -14.827 139.931  1.00 35.35 433 A 1 
ATOM 3301 C C   . LYS A 0 433 . -82.804  -15.806 139.901  1.00 35.35 433 A 1 
ATOM 3302 C CB  . LYS A 0 433 . -81.353  -14.274 141.350  1.00 35.35 433 A 1 
ATOM 3303 O O   . LYS A 0 433 . -83.910  -15.421 140.253  1.00 35.35 433 A 1 
ATOM 3304 C CG  . LYS A 0 433 . -79.908  -13.787 141.563  1.00 35.35 433 A 1 
ATOM 3305 C CD  . LYS A 0 433 . -79.615  -13.516 143.051  1.00 35.35 433 A 1 
ATOM 3306 C CE  . LYS A 0 433 . -78.123  -13.216 143.263  1.00 35.35 433 A 1 
ATOM 3307 N NZ  . LYS A 0 433 . -77.790  -13.020 144.699  1.00 35.35 433 A 1 
ATOM 3308 N N   . GLY A 0 434 . -82.553  -17.070 139.530  1.00 32.52 434 A 1 
ATOM 3309 C CA  . GLY A 0 434 . -83.558  -18.153 139.453  1.00 32.52 434 A 1 
ATOM 3310 C C   . GLY A 0 434 . -83.491  -19.174 140.605  1.00 32.52 434 A 1 
ATOM 3311 O O   . GLY A 0 434 . -82.773  -18.937 141.580  1.00 32.52 434 A 1 
ATOM 3312 N N   . PRO A 0 435 . -84.220  -20.311 140.512  1.00 40.81 435 A 1 
ATOM 3313 C CA  . PRO A 0 435 . -83.860  -21.503 141.303  1.00 40.81 435 A 1 
ATOM 3314 C C   . PRO A 0 435 . -84.157  -22.911 140.697  1.00 40.81 435 A 1 
ATOM 3315 C CB  . PRO A 0 435 . -84.716  -21.319 142.560  1.00 40.81 435 A 1 
ATOM 3316 O O   . PRO A 0 435 . -85.233  -23.146 140.164  1.00 40.81 435 A 1 
ATOM 3317 C CG  . PRO A 0 435 . -86.029  -20.745 142.014  1.00 40.81 435 A 1 
ATOM 3318 C CD  . PRO A 0 435 . -85.667  -20.171 140.636  1.00 40.81 435 A 1 
ATOM 3319 N N   . ARG A 0 436 . -83.276  -23.877 141.034  1.00 45.05 436 A 1 
ATOM 3320 C CA  . ARG A 0 436 . -83.523  -25.324 141.342  1.00 45.05 436 A 1 
ATOM 3321 C C   . ARG A 0 436 . -83.845  -26.335 140.210  1.00 45.05 436 A 1 
ATOM 3322 C CB  . ARG A 0 436 . -84.524  -25.438 142.513  1.00 45.05 436 A 1 
ATOM 3323 O O   . ARG A 0 436 . -84.545  -26.043 139.255  1.00 45.05 436 A 1 
ATOM 3324 C CG  . ARG A 0 436 . -83.951  -24.845 143.814  1.00 45.05 436 A 1 
ATOM 3325 C CD  . ARG A 0 436 . -85.037  -24.497 144.841  1.00 45.05 436 A 1 
ATOM 3326 N NE  . ARG A 0 436 . -84.490  -23.615 145.895  1.00 45.05 436 A 1 
ATOM 3327 N NH1 . ARG A 0 436 . -86.463  -23.086 146.945  1.00 45.05 436 A 1 
ATOM 3328 N NH2 . ARG A 0 436 . -84.557  -22.179 147.662  1.00 45.05 436 A 1 
ATOM 3329 C CZ  . ARG A 0 436 . -85.171  -22.967 146.825  1.00 45.05 436 A 1 
ATOM 3330 N N   . ASN A 0 437 . -83.334  -27.565 140.397  1.00 34.87 437 A 1 
ATOM 3331 C CA  . ASN A 0 437 . -83.398  -28.725 139.485  1.00 34.87 437 A 1 
ATOM 3332 C C   . ASN A 0 437 . -84.262  -29.880 140.033  1.00 34.87 437 A 1 
ATOM 3333 C CB  . ASN A 0 437 . -81.973  -29.297 139.291  1.00 34.87 437 A 1 
ATOM 3334 O O   . ASN A 0 437 . -84.229  -30.142 141.236  1.00 34.87 437 A 1 
ATOM 3335 C CG  . ASN A 0 437 . -81.099  -28.542 138.314  1.00 34.87 437 A 1 
ATOM 3336 N ND2 . ASN A 0 437 . -79.819  -28.429 138.582  1.00 34.87 437 A 1 
ATOM 3337 O OD1 . ASN A 0 437 . -81.537  -28.074 137.284  1.00 34.87 437 A 1 
ATOM 3338 N N   . ALA A 0 438 . -84.895  -30.632 139.122  1.00 36.75 438 A 1 
ATOM 3339 C CA  . ALA A 0 438 . -85.326  -32.037 139.242  1.00 36.75 438 A 1 
ATOM 3340 C C   . ALA A 0 438 . -85.537  -32.616 137.813  1.00 36.75 438 A 1 
ATOM 3341 C CB  . ALA A 0 438 . -86.614  -32.113 140.077  1.00 36.75 438 A 1 
ATOM 3342 O O   . ALA A 0 438 . -85.716  -31.839 136.880  1.00 36.75 438 A 1 
ATOM 3343 N N   . GLY A 0 439 . -85.519  -33.929 137.548  1.00 33.57 439 A 1 
ATOM 3344 C CA  . GLY A 0 439 . -85.276  -35.053 138.460  1.00 33.57 439 A 1 
ATOM 3345 C C   . GLY A 0 439 . -84.995  -36.384 137.736  1.00 33.57 439 A 1 
ATOM 3346 O O   . GLY A 0 439 . -83.834  -36.765 137.605  1.00 33.57 439 A 1 
ATOM 3347 N N   . ALA A 0 440 . -86.040  -37.103 137.306  1.00 33.97 440 A 1 
ATOM 3348 C CA  . ALA A 0 440 . -85.975  -38.510 136.878  1.00 33.97 440 A 1 
ATOM 3349 C C   . ALA A 0 440 . -87.052  -38.847 135.811  1.00 33.97 440 A 1 
ATOM 3350 C CB  . ALA A 0 440 . -86.149  -39.358 138.147  1.00 33.97 440 A 1 
ATOM 3351 O O   . ALA A 0 440 . -88.028  -38.111 135.701  1.00 33.97 440 A 1 
ATOM 3352 N N   . GLU A 0 441 . -86.938  -39.906 135.002  1.00 33.28 441 A 1 
ATOM 3353 C CA  . GLU A 0 441 . -85.933  -40.989 134.970  1.00 33.28 441 A 1 
ATOM 3354 C C   . GLU A 0 441 . -85.156  -40.976 133.626  1.00 33.28 441 A 1 
ATOM 3355 C CB  . GLU A 0 441 . -86.642  -42.347 135.166  1.00 33.28 441 A 1 
ATOM 3356 O O   . GLU A 0 441 . -85.772  -40.890 132.570  1.00 33.28 441 A 1 
ATOM 3357 C CG  . GLU A 0 441 . -87.234  -42.502 136.580  1.00 33.28 441 A 1 
ATOM 3358 C CD  . GLU A 0 441 . -88.056  -43.781 136.804  1.00 33.28 441 A 1 
ATOM 3359 O OE1 . GLU A 0 441 . -88.357  -44.043 137.990  1.00 33.28 441 A 1 
ATOM 3360 O OE2 . GLU A 0 441 . -88.379  -44.473 135.813  1.00 33.28 441 A 1 
ATOM 3361 N N   . GLY A 0 442 . -83.817  -41.032 133.567  1.00 34.73 442 A 1 
ATOM 3362 C CA  . GLY A 0 442 . -82.838  -41.140 134.654  1.00 34.73 442 A 1 
ATOM 3363 C C   . GLY A 0 442 . -81.522  -40.380 134.408  1.00 34.73 442 A 1 
ATOM 3364 O O   . GLY A 0 442 . -80.635  -40.891 133.738  1.00 34.73 442 A 1 
ATOM 3365 N N   . ALA A 0 443 . -81.391  -39.235 135.096  1.00 32.59 443 A 1 
ATOM 3366 C CA  . ALA A 0 443 . -80.157  -38.511 135.456  1.00 32.59 443 A 1 
ATOM 3367 C C   . ALA A 0 443 . -79.327  -37.772 134.364  1.00 32.59 443 A 1 
ATOM 3368 C CB  . ALA A 0 443 . -79.308  -39.424 136.354  1.00 32.59 443 A 1 
ATOM 3369 O O   . ALA A 0 443 . -79.374  -38.101 133.189  1.00 32.59 443 A 1 
ATOM 3370 N N   . TYR A 0 444 . -78.593  -36.733 134.823  1.00 31.75 444 A 1 
ATOM 3371 C CA  . TYR A 0 444 . -77.552  -35.900 134.159  1.00 31.75 444 A 1 
ATOM 3372 C C   . TYR A 0 444 . -77.769  -35.525 132.665  1.00 31.75 444 A 1 
ATOM 3373 C CB  . TYR A 0 444 . -76.154  -36.493 134.440  1.00 31.75 444 A 1 
ATOM 3374 O O   . TYR A 0 444 . -77.625  -36.339 131.769  1.00 31.75 444 A 1 
ATOM 3375 C CG  . TYR A 0 444 . -75.950  -37.952 134.061  1.00 31.75 444 A 1 
ATOM 3376 C CD1 . TYR A 0 444 . -76.137  -38.970 135.017  1.00 31.75 444 A 1 
ATOM 3377 C CD2 . TYR A 0 444 . -75.581  -38.293 132.746  1.00 31.75 444 A 1 
ATOM 3378 C CE1 . TYR A 0 444 . -76.029  -40.323 134.640  1.00 31.75 444 A 1 
ATOM 3379 C CE2 . TYR A 0 444 . -75.472  -39.642 132.363  1.00 31.75 444 A 1 
ATOM 3380 O OH  . TYR A 0 444 . -75.638  -41.965 132.939  1.00 31.75 444 A 1 
ATOM 3381 C CZ  . TYR A 0 444 . -75.717  -40.660 133.307  1.00 31.75 444 A 1 
ATOM 3382 N N   . ALA A 0 445 . -78.055  -34.287 132.242  1.00 32.48 445 A 1 
ATOM 3383 C CA  . ALA A 0 445 . -77.855  -32.940 132.796  1.00 32.48 445 A 1 
ATOM 3384 C C   . ALA A 0 445 . -76.383  -32.522 133.040  1.00 32.48 445 A 1 
ATOM 3385 C CB  . ALA A 0 445 . -78.810  -32.644 133.967  1.00 32.48 445 A 1 
ATOM 3386 O O   . ALA A 0 445 . -75.892  -32.613 134.162  1.00 32.48 445 A 1 
ATOM 3387 N N   . ALA A 0 446 . -75.718  -31.983 132.005  1.00 28.73 446 A 1 
ATOM 3388 C CA  . ALA A 0 446 . -74.534  -31.113 132.112  1.00 28.73 446 A 1 
ATOM 3389 C C   . ALA A 0 446 . -74.317  -30.276 130.829  1.00 28.73 446 A 1 
ATOM 3390 C CB  . ALA A 0 446 . -73.283  -31.954 132.404  1.00 28.73 446 A 1 
ATOM 3391 O O   . ALA A 0 446 . -74.729  -30.680 129.744  1.00 28.73 446 A 1 
ATOM 3392 N N   . GLN A 0 447 . -73.649  -29.123 130.947  1.00 32.30 447 A 1 
ATOM 3393 C CA  . GLN A 0 447 . -73.207  -28.290 129.818  1.00 32.30 447 A 1 
ATOM 3394 C C   . GLN A 0 447 . -71.723  -28.549 129.513  1.00 32.30 447 A 1 
ATOM 3395 C CB  . GLN A 0 447 . -73.357  -26.795 130.166  1.00 32.30 447 A 1 
ATOM 3396 O O   . GLN A 0 447 . -70.906  -28.474 130.425  1.00 32.30 447 A 1 
ATOM 3397 C CG  . GLN A 0 447 . -74.783  -26.316 130.473  1.00 32.30 447 A 1 
ATOM 3398 C CD  . GLN A 0 447 . -74.758  -24.935 131.126  1.00 32.30 447 A 1 
ATOM 3399 N NE2 . GLN A 0 447 . -75.224  -23.896 130.469  1.00 32.30 447 A 1 
ATOM 3400 O OE1 . GLN A 0 447 . -74.309  -24.759 132.245  1.00 32.30 447 A 1 
ATOM 3401 N N   . ASN A 0 448 . -71.371  -28.770 128.245  1.00 29.96 448 A 1 
ATOM 3402 C CA  . ASN A 0 448 . -70.051  -28.514 127.640  1.00 29.96 448 A 1 
ATOM 3403 C C   . ASN A 0 448 . -70.232  -28.654 126.109  1.00 29.96 448 A 1 
ATOM 3404 C CB  . ASN A 0 448 . -68.999  -29.500 128.201  1.00 29.96 448 A 1 
ATOM 3405 O O   . ASN A 0 448 . -70.864  -29.617 125.693  1.00 29.96 448 A 1 
ATOM 3406 C CG  . ASN A 0 448 . -68.170  -28.905 129.335  1.00 29.96 448 A 1 
ATOM 3407 N ND2 . ASN A 0 448 . -67.739  -29.704 130.281  1.00 29.96 448 A 1 
ATOM 3408 O OD1 . ASN A 0 448 . -67.843  -27.725 129.355  1.00 29.96 448 A 1 
ATOM 3409 N N   . SER A 0 449 . -69.941  -27.695 125.220  1.00 29.08 449 A 1 
ATOM 3410 C CA  . SER A 0 449 . -68.784  -26.795 125.007  1.00 29.08 449 A 1 
ATOM 3411 C C   . SER A 0 449 . -67.827  -27.324 123.919  1.00 29.08 449 A 1 
ATOM 3412 C CB  . SER A 0 449 . -68.043  -26.319 126.267  1.00 29.08 449 A 1 
ATOM 3413 O O   . SER A 0 449 . -67.818  -28.511 123.625  1.00 29.08 449 A 1 
ATOM 3414 O OG  . SER A 0 449 . -67.229  -27.336 126.794  1.00 29.08 449 A 1 
ATOM 3415 N N   . LEU A 0 450 . -67.044  -26.401 123.342  1.00 28.52 450 A 1 
ATOM 3416 C CA  . LEU A 0 450 . -65.955  -26.585 122.363  1.00 28.52 450 A 1 
ATOM 3417 C C   . LEU A 0 450 . -66.297  -26.938 120.883  1.00 28.52 450 A 1 
ATOM 3418 C CB  . LEU A 0 450 . -64.837  -27.492 122.937  1.00 28.52 450 A 1 
ATOM 3419 O O   . LEU A 0 450 . -66.825  -27.992 120.563  1.00 28.52 450 A 1 
ATOM 3420 C CG  . LEU A 0 450 . -63.823  -26.800 123.873  1.00 28.52 450 A 1 
ATOM 3421 C CD1 . LEU A 0 450 . -64.410  -26.319 125.198  1.00 28.52 450 A 1 
ATOM 3422 C CD2 . LEU A 0 450 . -62.676  -27.758 124.189  1.00 28.52 450 A 1 
ATOM 3423 N N   . TRP A 0 451 . -65.792  -26.049 120.009  1.00 30.15 451 A 1 
ATOM 3424 C CA  . TRP A 0 451 . -65.031  -26.301 118.761  1.00 30.15 451 A 1 
ATOM 3425 C C   . TRP A 0 451 . -65.721  -26.388 117.374  1.00 30.15 451 A 1 
ATOM 3426 C CB  . TRP A 0 451 . -63.910  -27.334 118.971  1.00 30.15 451 A 1 
ATOM 3427 O O   . TRP A 0 451 . -66.320  -27.382 116.993  1.00 30.15 451 A 1 
ATOM 3428 C CG  . TRP A 0 451 . -62.716  -26.855 119.761  1.00 30.15 451 A 1 
ATOM 3429 C CD1 . TRP A 0 451 . -62.720  -25.939 120.758  1.00 30.15 451 A 1 
ATOM 3430 C CD2 . TRP A 0 451 . -61.306  -27.204 119.575  1.00 30.15 451 A 1 
ATOM 3431 C CE2 . TRP A 0 451 . -60.528  -26.492 120.539  1.00 30.15 451 A 1 
ATOM 3432 C CE3 . TRP A 0 451 . -60.595  -28.019 118.670  1.00 30.15 451 A 1 
ATOM 3433 N NE1 . TRP A 0 451 . -61.444  -25.750 121.243  1.00 30.15 451 A 1 
ATOM 3434 C CH2 . TRP A 0 451 . -58.459  -27.409 119.699  1.00 30.15 451 A 1 
ATOM 3435 C CZ2 . TRP A 0 451 . -59.133  -26.592 120.620  1.00 30.15 451 A 1 
ATOM 3436 C CZ3 . TRP A 0 451 . -59.190  -28.116 118.727  1.00 30.15 451 A 1 
ATOM 3437 N N   . GLU A 0 452 . -65.504  -25.302 116.610  1.00 36.17 452 A 1 
ATOM 3438 C CA  . GLU A 0 452 . -64.830  -25.233 115.288  1.00 36.17 452 A 1 
ATOM 3439 C C   . GLU A 0 452 . -65.306  -26.077 114.078  1.00 36.17 452 A 1 
ATOM 3440 C CB  . GLU A 0 452 . -63.311  -25.417 115.484  1.00 36.17 452 A 1 
ATOM 3441 O O   . GLU A 0 452 . -65.350  -27.300 114.119  1.00 36.17 452 A 1 
ATOM 3442 C CG  . GLU A 0 452 . -62.693  -24.318 116.368  1.00 36.17 452 A 1 
ATOM 3443 C CD  . GLU A 0 452 . -61.176  -24.451 116.572  1.00 36.17 452 A 1 
ATOM 3444 O OE1 . GLU A 0 452 . -60.620  -23.493 117.157  1.00 36.17 452 A 1 
ATOM 3445 O OE2 . GLU A 0 452 . -60.592  -25.456 116.116  1.00 36.17 452 A 1 
ATOM 3446 N N   . GLY A 0 453 . -65.495  -25.421 112.914  1.00 33.08 453 A 1 
ATOM 3447 C CA  . GLY A 0 453 . -65.614  -26.125 111.624  1.00 33.08 453 A 1 
ATOM 3448 C C   . GLY A 0 453 . -66.009  -25.295 110.384  1.00 33.08 453 A 1 
ATOM 3449 O O   . GLY A 0 453 . -67.186  -25.192 110.068  1.00 33.08 453 A 1 
ATOM 3450 N N   . ALA A 0 454 . -65.011  -24.831 109.615  1.00 32.85 454 A 1 
ATOM 3451 C CA  . ALA A 0 454 . -65.095  -24.397 108.200  1.00 32.85 454 A 1 
ATOM 3452 C C   . ALA A 0 454 . -65.968  -23.166 107.811  1.00 32.85 454 A 1 
ATOM 3453 C CB  . ALA A 0 454 . -65.387  -25.631 107.331  1.00 32.85 454 A 1 
ATOM 3454 O O   . ALA A 0 454 . -66.733  -22.611 108.593  1.00 32.85 454 A 1 
ATOM 3455 N N   . SER A 0 455 . -65.757  -22.656 106.584  1.00 38.77 455 A 1 
ATOM 3456 C CA  . SER A 0 455 . -66.385  -21.430 106.045  1.00 38.77 455 A 1 
ATOM 3457 C C   . SER A 0 455 . -66.248  -21.299 104.512  1.00 38.77 455 A 1 
ATOM 3458 C CB  . SER A 0 455 . -65.734  -20.194 106.696  1.00 38.77 455 A 1 
ATOM 3459 O O   . SER A 0 455 . -65.396  -21.968 103.928  1.00 38.77 455 A 1 
ATOM 3460 O OG  . SER A 0 455 . -64.346  -20.129 106.413  1.00 38.77 455 A 1 
ATOM 3461 N N   . LYS A 0 456 . -67.005  -20.341 103.928  1.00 38.20 456 A 1 
ATOM 3462 C CA  . LYS A 0 456 . -66.887  -19.653 102.605  1.00 38.20 456 A 1 
ATOM 3463 C C   . LYS A 0 456 . -68.031  -19.890 101.601  1.00 38.20 456 A 1 
ATOM 3464 C CB  . LYS A 0 456 . -65.538  -19.859 101.885  1.00 38.20 456 A 1 
ATOM 3465 O O   . LYS A 0 456 . -68.451  -21.010 101.354  1.00 38.20 456 A 1 
ATOM 3466 C CG  . LYS A 0 456 . -64.338  -19.237 102.616  1.00 38.20 456 A 1 
ATOM 3467 C CD  . LYS A 0 456 . -63.038  -19.640 101.912  1.00 38.20 456 A 1 
ATOM 3468 C CE  . LYS A 0 456 . -61.830  -19.036 102.633  1.00 38.20 456 A 1 
ATOM 3469 N NZ  . LYS A 0 456 . -60.560  -19.460 101.991  1.00 38.20 456 A 1 
ATOM 3470 N N   . GLY A 0 457 . -68.448  -18.786 100.972  1.00 39.99 457 A 1 
ATOM 3471 C CA  . GLY A 0 457 . -69.415  -18.689 99.870   1.00 39.99 457 A 1 
ATOM 3472 C C   . GLY A 0 457 . -69.864  -17.229 99.719   1.00 39.99 457 A 1 
ATOM 3473 O O   . GLY A 0 457 . -70.684  -16.766 100.503  1.00 39.99 457 A 1 
ATOM 3474 N N   . TYR A 0 458 . -69.261  -16.470 98.797   1.00 37.12 458 A 1 
ATOM 3475 C CA  . TYR A 0 458 . -69.357  -14.999 98.736   1.00 37.12 458 A 1 
ATOM 3476 C C   . TYR A 0 458 . -69.954  -14.503 97.409   1.00 37.12 458 A 1 
ATOM 3477 C CB  . TYR A 0 458 . -67.951  -14.375 98.909   1.00 37.12 458 A 1 
ATOM 3478 O O   . TYR A 0 458 . -69.522  -14.952 96.357   1.00 37.12 458 A 1 
ATOM 3479 C CG  . TYR A 0 458 . -67.702  -13.588 100.185  1.00 37.12 458 A 1 
ATOM 3480 C CD1 . TYR A 0 458 . -67.950  -12.200 100.223  1.00 37.12 458 A 1 
ATOM 3481 C CD2 . TYR A 0 458 . -67.131  -14.226 101.303  1.00 37.12 458 A 1 
ATOM 3482 C CE1 . TYR A 0 458 . -67.617  -11.453 101.371  1.00 37.12 458 A 1 
ATOM 3483 C CE2 . TYR A 0 458 . -66.797  -13.483 102.453  1.00 37.12 458 A 1 
ATOM 3484 O OH  . TYR A 0 458 . -66.694  -11.366 103.583  1.00 37.12 458 A 1 
ATOM 3485 C CZ  . TYR A 0 458 . -67.034  -12.091 102.485  1.00 37.12 458 A 1 
ATOM 3486 N N   . GLY A 0 459 . -70.815  -13.480 97.495   1.00 35.29 459 A 1 
ATOM 3487 C CA  . GLY A 0 459 . -70.877  -12.353 96.549   1.00 35.29 459 A 1 
ATOM 3488 C C   . GLY A 0 459 . -71.441  -12.580 95.137   1.00 35.29 459 A 1 
ATOM 3489 O O   . GLY A 0 459 . -70.839  -13.250 94.310   1.00 35.29 459 A 1 
ATOM 3490 N N   . ALA A 0 460 . -72.523  -11.866 94.812   1.00 40.06 460 A 1 
ATOM 3491 C CA  . ALA A 0 460 . -72.985  -11.657 93.437   1.00 40.06 460 A 1 
ATOM 3492 C C   . ALA A 0 460 . -73.533  -10.226 93.266   1.00 40.06 460 A 1 
ATOM 3493 C CB  . ALA A 0 460 . -74.012  -12.741 93.079   1.00 40.06 460 A 1 
ATOM 3494 O O   . ALA A 0 460 . -74.737  -9.994  93.347   1.00 40.06 460 A 1 
ATOM 3495 N N   . ALA A 0 461 . -72.639  -9.257  93.055   1.00 36.37 461 A 1 
ATOM 3496 C CA  . ALA A 0 461 . -72.997  -7.894  92.662   1.00 36.37 461 A 1 
ATOM 3497 C C   . ALA A 0 461 . -72.690  -7.718  91.168   1.00 36.37 461 A 1 
ATOM 3498 C CB  . ALA A 0 461 . -72.235  -6.896  93.545   1.00 36.37 461 A 1 
ATOM 3499 O O   . ALA A 0 461 . -71.530  -7.814  90.769   1.00 36.37 461 A 1 
ATOM 3500 N N   . LYS A 0 462 . -73.716  -7.490  90.341   1.00 41.54 462 A 1 
ATOM 3501 C CA  . LYS A 0 462 . -73.537  -7.177  88.917   1.00 41.54 462 A 1 
ATOM 3502 C C   . LYS A 0 462 . -73.362  -5.669  88.744   1.00 41.54 462 A 1 
ATOM 3503 C CB  . LYS A 0 462 . -74.726  -7.677  88.076   1.00 41.54 462 A 1 
ATOM 3504 O O   . LYS A 0 462 . -74.286  -4.922  89.052   1.00 41.54 462 A 1 
ATOM 3505 C CG  . LYS A 0 462 . -74.736  -9.200  87.857   1.00 41.54 462 A 1 
ATOM 3506 C CD  . LYS A 0 462 . -75.805  -9.573  86.816   1.00 41.54 462 A 1 
ATOM 3507 C CE  . LYS A 0 462 . -75.728  -11.054 86.421   1.00 41.54 462 A 1 
ATOM 3508 N NZ  . LYS A 0 462 . -76.603  -11.347 85.254   1.00 41.54 462 A 1 
ATOM 3509 N N   . LEU A 0 463 . -72.214  -5.244  88.219   1.00 36.98 463 A 1 
ATOM 3510 C CA  . LEU A 0 463 . -72.127  -3.961  87.522   1.00 36.98 463 A 1 
ATOM 3511 C C   . LEU A 0 463 . -72.735  -4.131  86.124   1.00 36.98 463 A 1 
ATOM 3512 C CB  . LEU A 0 463 . -70.675  -3.452  87.428   1.00 36.98 463 A 1 
ATOM 3513 O O   . LEU A 0 463 . -72.479  -5.139  85.464   1.00 36.98 463 A 1 
ATOM 3514 C CG  . LEU A 0 463 . -70.081  -2.988  88.774   1.00 36.98 463 A 1 
ATOM 3515 C CD1 . LEU A 0 463 . -69.210  -4.071  89.419   1.00 36.98 463 A 1 
ATOM 3516 C CD2 . LEU A 0 463 . -69.215  -1.742  88.591   1.00 36.98 463 A 1 
ATOM 3517 N N   . GLY A 0 464 . -73.532  -3.155  85.697   1.00 34.95 464 A 1 
ATOM 3518 C CA  . GLY A 0 464 . -73.764  -2.884  84.280   1.00 34.95 464 A 1 
ATOM 3519 C C   . GLY A 0 464 . -72.754  -1.837  83.816   1.00 34.95 464 A 1 
ATOM 3520 O O   . GLY A 0 464 . -72.374  -0.979  84.613   1.00 34.95 464 A 1 
ATOM 3521 N N   . TYR A 0 465 . -72.316  -1.932  82.564   1.00 37.38 465 A 1 
ATOM 3522 C CA  . TYR A 0 465 . -71.417  -0.973  81.929   1.00 37.38 465 A 1 
ATOM 3523 C C   . TYR A 0 465 . -72.038  -0.516  80.611   1.00 37.38 465 A 1 
ATOM 3524 C CB  . TYR A 0 465 . -70.043  -1.607  81.658   1.00 37.38 465 A 1 
ATOM 3525 O O   . TYR A 0 465 . -72.420  -1.351  79.792   1.00 37.38 465 A 1 
ATOM 3526 C CG  . TYR A 0 465 . -69.228  -1.981  82.883   1.00 37.38 465 A 1 
ATOM 3527 C CD1 . TYR A 0 465 . -68.398  -1.017  83.486   1.00 37.38 465 A 1 
ATOM 3528 C CD2 . TYR A 0 465 . -69.252  -3.299  83.380   1.00 37.38 465 A 1 
ATOM 3529 C CE1 . TYR A 0 465 . -67.573  -1.372  84.572   1.00 37.38 465 A 1 
ATOM 3530 C CE2 . TYR A 0 465 . -68.433  -3.659  84.467   1.00 37.38 465 A 1 
ATOM 3531 O OH  . TYR A 0 465 . -66.771  -3.050  86.087   1.00 37.38 465 A 1 
ATOM 3532 C CZ  . TYR A 0 465 . -67.585  -2.699  85.056   1.00 37.38 465 A 1 
ATOM 3533 N N   . ASP A 0 466 . -72.105  0.792   80.424   1.00 38.71 466 A 1 
ATOM 3534 C CA  . ASP A 0 466 . -72.296  1.482   79.157   1.00 38.71 466 A 1 
ATOM 3535 C C   . ASP A 0 466 . -70.948  1.607   78.417   1.00 38.71 466 A 1 
ATOM 3536 C CB  . ASP A 0 466 . -73.001  2.835   79.400   1.00 38.71 466 A 1 
ATOM 3537 O O   . ASP A 0 466 . -69.904  1.854   79.023   1.00 38.71 466 A 1 
ATOM 3538 C CG  . ASP A 0 466 . -72.523  3.696   80.594   1.00 38.71 466 A 1 
ATOM 3539 O OD1 . ASP A 0 466 . -71.693  3.236   81.420   1.00 38.71 466 A 1 
ATOM 3540 O OD2 . ASP A 0 466 . -73.072  4.808   80.727   1.00 38.71 466 A 1 
ATOM 3541 N N   . ASN A 0 467 . -70.952  1.365   77.102   1.00 43.61 467 A 1 
ATOM 3542 C CA  . ASN A 0 467 . -69.740  1.196   76.284   1.00 43.61 467 A 1 
ATOM 3543 C C   . ASN A 0 467 . -69.766  2.066   75.006   1.00 43.61 467 A 1 
ATOM 3544 C CB  . ASN A 0 467 . -69.497  -0.311  76.017   1.00 43.61 467 A 1 
ATOM 3545 O O   . ASN A 0 467 . -69.467  1.586   73.913   1.00 43.61 467 A 1 
ATOM 3546 C CG  . ASN A 0 467 . -68.713  -1.041  77.098   1.00 43.61 467 A 1 
ATOM 3547 N ND2 . ASN A 0 467 . -68.953  -2.322  77.251   1.00 43.61 467 A 1 
ATOM 3548 O OD1 . ASN A 0 467 . -67.824  -0.532  77.761   1.00 43.61 467 A 1 
ATOM 3549 N N   . ASP A 0 468 . -70.078  3.358   75.141   1.00 43.34 468 A 1 
ATOM 3550 C CA  . ASP A 0 468 . -69.920  4.355   74.067   1.00 43.34 468 A 1 
ATOM 3551 C C   . ASP A 0 468 . -68.433  4.466   73.652   1.00 43.34 468 A 1 
ATOM 3552 C CB  . ASP A 0 468 . -70.454  5.736   74.520   1.00 43.34 468 A 1 
ATOM 3553 O O   . ASP A 0 468 . -67.624  5.110   74.325   1.00 43.34 468 A 1 
ATOM 3554 C CG  . ASP A 0 468 . -71.951  5.972   74.274   1.00 43.34 468 A 1 
ATOM 3555 O OD1 . ASP A 0 468 . -72.716  4.994   74.383   1.00 43.34 468 A 1 
ATOM 3556 O OD2 . ASP A 0 468 . -72.301  7.147   73.965   1.00 43.34 468 A 1 
ATOM 3557 N N   . ALA A 0 469 . -68.051  3.833   72.536   1.00 45.66 469 A 1 
ATOM 3558 C CA  . ALA A 0 469 . -66.657  3.710   72.095   1.00 45.66 469 A 1 
ATOM 3559 C C   . ALA A 0 469 . -66.390  4.370   70.725   1.00 45.66 469 A 1 
ATOM 3560 C CB  . ALA A 0 469 . -66.256  2.231   72.151   1.00 45.66 469 A 1 
ATOM 3561 O O   . ALA A 0 469 . -66.431  3.720   69.686   1.00 45.66 469 A 1 
ATOM 3562 N N   . PHE A 0 470 . -66.096  5.675   70.769   1.00 53.51 470 A 1 
ATOM 3563 C CA  . PHE A 0 470 . -65.375  6.508   69.785   1.00 53.51 470 A 1 
ATOM 3564 C C   . PHE A 0 470 . -65.154  5.977   68.344   1.00 53.51 470 A 1 
ATOM 3565 C CB  . PHE A 0 470 . -64.030  6.943   70.404   1.00 53.51 470 A 1 
ATOM 3566 O O   . PHE A 0 470 . -64.393  5.041   68.089   1.00 53.51 470 A 1 
ATOM 3567 C CG  . PHE A 0 470 . -63.154  5.820   70.948   1.00 53.51 470 A 1 
ATOM 3568 C CD1 . PHE A 0 470 . -63.306  5.396   72.283   1.00 53.51 470 A 1 
ATOM 3569 C CD2 . PHE A 0 470 . -62.195  5.194   70.128   1.00 53.51 470 A 1 
ATOM 3570 C CE1 . PHE A 0 470 . -62.531  4.335   72.783   1.00 53.51 470 A 1 
ATOM 3571 C CE2 . PHE A 0 470 . -61.415  4.135   70.629   1.00 53.51 470 A 1 
ATOM 3572 C CZ  . PHE A 0 470 . -61.588  3.701   71.956   1.00 53.51 470 A 1 
ATOM 3573 N N   . ALA A 0 471 . -65.664  6.729   67.361   1.00 50.18 471 A 1 
ATOM 3574 C CA  . ALA A 0 471 . -65.197  6.638   65.977   1.00 50.18 471 A 1 
ATOM 3575 C C   . ALA A 0 471 . -63.708  7.032   65.870   1.00 50.18 471 A 1 
ATOM 3576 C CB  . ALA A 0 471 . -66.087  7.514   65.086   1.00 50.18 471 A 1 
ATOM 3577 O O   . ALA A 0 471 . -63.244  7.953   66.545   1.00 50.18 471 A 1 
ATOM 3578 N N   . LYS A 0 472 . -62.949  6.330   65.021   1.00 49.64 472 A 1 
ATOM 3579 C CA  . LYS A 0 472 . -61.507  6.557   64.821   1.00 49.64 472 A 1 
ATOM 3580 C C   . LYS A 0 472 . -61.243  7.449   63.610   1.00 49.64 472 A 1 
ATOM 3581 C CB  . LYS A 0 472 . -60.764  5.218   64.698   1.00 49.64 472 A 1 
ATOM 3582 O O   . LYS A 0 472 . -62.001  7.430   62.645   1.00 49.64 472 A 1 
ATOM 3583 C CG  . LYS A 0 472 . -60.789  4.427   66.014   1.00 49.64 472 A 1 
ATOM 3584 C CD  . LYS A 0 472 . -60.140  3.053   65.819   1.00 49.64 472 A 1 
ATOM 3585 C CE  . LYS A 0 472 . -60.256  2.236   67.109   1.00 49.64 472 A 1 
ATOM 3586 N NZ  . LYS A 0 472 . -59.871  0.822   66.875   1.00 49.64 472 A 1 
ATOM 3587 N N   . GLN A 0 473 . -60.136  8.187   63.667   1.00 56.74 473 A 1 
ATOM 3588 C CA  . GLN A 0 473 . -59.619  8.997   62.561   1.00 56.74 473 A 1 
ATOM 3589 C C   . GLN A 0 473 . -59.413  8.135   61.306   1.00 56.74 473 A 1 
ATOM 3590 C CB  . GLN A 0 473 . -58.283  9.630   62.989   1.00 56.74 473 A 1 
ATOM 3591 O O   . GLN A 0 473 . -58.903  7.014   61.399   1.00 56.74 473 A 1 
ATOM 3592 C CG  . GLN A 0 473 . -58.438  10.653  64.128   1.00 56.74 473 A 1 
ATOM 3593 C CD  . GLN A 0 473 . -57.151  10.795  64.932   1.00 56.74 473 A 1 
ATOM 3594 N NE2 . GLN A 0 473 . -56.368  11.825  64.703   1.00 56.74 473 A 1 
ATOM 3595 O OE1 . GLN A 0 473 . -56.854  9.978   65.793   1.00 56.74 473 A 1 
ATOM 3596 N N   . ALA A 0 474 . -59.788  8.670   60.145   1.00 55.62 474 A 1 
ATOM 3597 C CA  . ALA A 0 474 . -59.412  8.111   58.855   1.00 55.62 474 A 1 
ATOM 3598 C C   . ALA A 0 474 . -58.118  8.783   58.381   1.00 55.62 474 A 1 
ATOM 3599 C CB  . ALA A 0 474 . -60.571  8.265   57.862   1.00 55.62 474 A 1 
ATOM 3600 O O   . ALA A 0 474 . -57.988  10.005  58.438   1.00 55.62 474 A 1 
ATOM 3601 N N   . TYR A 0 475 . -57.178  7.967   57.920   1.00 59.67 475 A 1 
ATOM 3602 C CA  . TYR A 0 475 . -55.957  8.400   57.255   1.00 59.67 475 A 1 
ATOM 3603 C C   . TYR A 0 475 . -55.995  7.831   55.843   1.00 59.67 475 A 1 
ATOM 3604 C CB  . TYR A 0 475 . -54.727  7.899   58.024   1.00 59.67 475 A 1 
ATOM 3605 O O   . TYR A 0 475 . -56.285  6.641   55.687   1.00 59.67 475 A 1 
ATOM 3606 C CG  . TYR A 0 475 . -54.525  8.548   59.381   1.00 59.67 475 A 1 
ATOM 3607 C CD1 . TYR A 0 475 . -53.726  9.703   59.481   1.00 59.67 475 A 1 
ATOM 3608 C CD2 . TYR A 0 475 . -55.120  8.001   60.538   1.00 59.67 475 A 1 
ATOM 3609 C CE1 . TYR A 0 475 . -53.508  10.308  60.732   1.00 59.67 475 A 1 
ATOM 3610 C CE2 . TYR A 0 475 . -54.908  8.606   61.793   1.00 59.67 475 A 1 
ATOM 3611 O OH  . TYR A 0 475 . -53.880  10.337  63.101   1.00 59.67 475 A 1 
ATOM 3612 C CZ  . TYR A 0 475 . -54.099  9.759   61.891   1.00 59.67 475 A 1 
ATOM 3613 N N   . GLY A 0 476 . -55.737  8.677   54.852   1.00 64.55 476 A 1 
ATOM 3614 C CA  . GLY A 0 476 . -55.313  8.229   53.536   1.00 64.55 476 A 1 
ATOM 3615 C C   . GLY A 0 476 . -53.793  8.117   53.489   1.00 64.55 476 A 1 
ATOM 3616 O O   . GLY A 0 476 . -53.086  8.786   54.249   1.00 64.55 476 A 1 
ATOM 3617 N N   . GLN A 0 477 . -53.309  7.248   52.615   1.00 71.09 477 A 1 
ATOM 3618 C CA  . GLN A 0 477 . -51.906  7.154   52.248   1.00 71.09 477 A 1 
ATOM 3619 C C   . GLN A 0 477 . -51.834  7.008   50.728   1.00 71.09 477 A 1 
ATOM 3620 C CB  . GLN A 0 477 . -51.246  5.967   52.985   1.00 71.09 477 A 1 
ATOM 3621 O O   . GLN A 0 477 . -52.453  6.084   50.206   1.00 71.09 477 A 1 
ATOM 3622 C CG  . GLN A 0 477 . -49.842  5.738   52.416   1.00 71.09 477 A 1 
ATOM 3623 C CD  . GLN A 0 477 . -48.966  4.695   53.078   1.00 71.09 477 A 1 
ATOM 3624 N NE2 . GLN A 0 477 . -47.745  4.592   52.604   1.00 71.09 477 A 1 
ATOM 3625 O OE1 . GLN A 0 477 . -49.344  3.919   53.954   1.00 71.09 477 A 1 
ATOM 3626 N N   . ASP A 0 478 . -51.044  7.859   50.083   1.00 74.94 478 A 1 
ATOM 3627 C CA  . ASP A 0 478 . -50.500  7.592   48.752   1.00 74.94 478 A 1 
ATOM 3628 C C   . ASP A 0 478 . -49.154  6.848   48.899   1.00 74.94 478 A 1 
ATOM 3629 C CB  . ASP A 0 478 . -50.389  8.896   47.944   1.00 74.94 478 A 1 
ATOM 3630 O O   . ASP A 0 478 . -48.527  6.845   49.972   1.00 74.94 478 A 1 
ATOM 3631 C CG  . ASP A 0 478 . -50.632  8.658   46.451   1.00 74.94 478 A 1 
ATOM 3632 O OD1 . ASP A 0 478 . -50.197  7.580   45.983   1.00 74.94 478 A 1 
ATOM 3633 O OD2 . ASP A 0 478 . -51.312  9.513   45.837   1.00 74.94 478 A 1 
ATOM 3634 N N   . ALA A 0 479 . -48.760  6.097   47.879   1.00 76.19 479 A 1 
ATOM 3635 C CA  . ALA A 0 479 . -47.601  5.210   47.934   1.00 76.19 479 A 1 
ATOM 3636 C C   . ALA A 0 479 . -47.142  4.827   46.523   1.00 76.19 479 A 1 
ATOM 3637 C CB  . ALA A 0 479 . -47.961  3.974   48.780   1.00 76.19 479 A 1 
ATOM 3638 O O   . ALA A 0 479 . -47.304  3.678   46.106   1.00 76.19 479 A 1 
ATOM 3639 N N   . ASP A 0 480 . -46.572  5.781   45.798   1.00 80.32 480 A 1 
ATOM 3640 C CA  . ASP A 0 480 . -46.091  5.562   44.440   1.00 80.32 480 A 1 
ATOM 3641 C C   . ASP A 0 480 . -44.574  5.310   44.438   1.00 80.32 480 A 1 
ATOM 3642 C CB  . ASP A 0 480 . -46.561  6.708   43.528   1.00 80.32 480 A 1 
ATOM 3643 O O   . ASP A 0 480 . -43.796  5.963   45.133   1.00 80.32 480 A 1 
ATOM 3644 C CG  . ASP A 0 480 . -46.748  6.265   42.075   1.00 80.32 480 A 1 
ATOM 3645 O OD1 . ASP A 0 480 . -47.178  5.122   41.817   1.00 80.32 480 A 1 
ATOM 3646 O OD2 . ASP A 0 480 . -46.396  7.046   41.163   1.00 80.32 480 A 1 
ATOM 3647 N N   . SER A 0 481 . -44.131  4.306   43.687   1.00 81.73 481 A 1 
ATOM 3648 C CA  . SER A 0 481 . -42.729  3.868   43.675   1.00 81.73 481 A 1 
ATOM 3649 C C   . SER A 0 481 . -42.278  3.577   42.251   1.00 81.73 481 A 1 
ATOM 3650 C CB  . SER A 0 481 . -42.513  2.685   44.630   1.00 81.73 481 A 1 
ATOM 3651 O O   . SER A 0 481 . -42.896  2.773   41.549   1.00 81.73 481 A 1 
ATOM 3652 O OG  . SER A 0 481 . -43.491  1.664   44.477   1.00 81.73 481 A 1 
ATOM 3653 N N   . ARG A 0 482 . -41.228  4.266   41.790   1.00 84.58 482 A 1 
ATOM 3654 C CA  . ARG A 0 482 . -40.768  4.200   40.395   1.00 84.58 482 A 1 
ATOM 3655 C C   . ARG A 0 482 . -39.255  4.056   40.327   1.00 84.58 482 A 1 
ATOM 3656 C CB  . ARG A 0 482 . -41.247  5.420   39.592   1.00 84.58 482 A 1 
ATOM 3657 O O   . ARG A 0 482 . -38.529  4.929   40.790   1.00 84.58 482 A 1 
ATOM 3658 C CG  . ARG A 0 482 . -42.753  5.695   39.733   1.00 84.58 482 A 1 
ATOM 3659 C CD  . ARG A 0 482 . -43.165  6.836   38.804   1.00 84.58 482 A 1 
ATOM 3660 N NE  . ARG A 0 482 . -44.530  7.302   39.100   1.00 84.58 482 A 1 
ATOM 3661 N NH1 . ARG A 0 482 . -44.412  9.343   38.073   1.00 84.58 482 A 1 
ATOM 3662 N NH2 . ARG A 0 482 . -46.255  8.770   39.182   1.00 84.58 482 A 1 
ATOM 3663 C CZ  . ARG A 0 482 . -45.063  8.459   38.778   1.00 84.58 482 A 1 
ATOM 3664 N N   . TYR A 0 483 . -38.807  2.981   39.695   1.00 87.02 483 A 1 
ATOM 3665 C CA  . TYR A 0 483 . -37.402  2.617   39.552   1.00 87.02 483 A 1 
ATOM 3666 C C   . TYR A 0 483 . -37.029  2.521   38.077   1.00 87.02 483 A 1 
ATOM 3667 C CB  . TYR A 0 483 . -37.167  1.275   40.254   1.00 87.02 483 A 1 
ATOM 3668 O O   . TYR A 0 483 . -37.813  2.005   37.274   1.00 87.02 483 A 1 
ATOM 3669 C CG  . TYR A 0 483 . -35.722  0.817   40.246   1.00 87.02 483 A 1 
ATOM 3670 C CD1 . TYR A 0 483 . -35.297  -0.266  39.448   1.00 87.02 483 A 1 
ATOM 3671 C CD2 . TYR A 0 483 . -34.800  1.485   41.067   1.00 87.02 483 A 1 
ATOM 3672 C CE1 . TYR A 0 483 . -33.955  -0.699  39.503   1.00 87.02 483 A 1 
ATOM 3673 C CE2 . TYR A 0 483 . -33.463  1.067   41.124   1.00 87.02 483 A 1 
ATOM 3674 O OH  . TYR A 0 483 . -31.749  -0.450  40.472   1.00 87.02 483 A 1 
ATOM 3675 C CZ  . TYR A 0 483 . -33.041  -0.035  40.354   1.00 87.02 483 A 1 
ATOM 3676 N N   . GLY A 0 484 . -35.816  2.941   37.727   1.00 86.94 484 A 1 
ATOM 3677 C CA  . GLY A 0 484 . -35.310  2.798   36.371   1.00 86.94 484 A 1 
ATOM 3678 C C   . GLY A 0 484 . -33.800  2.638   36.264   1.00 86.94 484 A 1 
ATOM 3679 O O   . GLY A 0 484 . -33.020  3.056   37.123   1.00 86.94 484 A 1 
ATOM 3680 N N   . LYS A 0 485 . -33.405  2.017   35.155   1.00 87.68 485 A 1 
ATOM 3681 C CA  . LYS A 0 485 . -32.036  1.934   34.656   1.00 87.68 485 A 1 
ATOM 3682 C C   . LYS A 0 485 . -32.037  2.201   33.161   1.00 87.68 485 A 1 
ATOM 3683 C CB  . LYS A 0 485 . -31.444  0.541   34.885   1.00 87.68 485 A 1 
ATOM 3684 O O   . LYS A 0 485 . -32.851  1.605   32.457   1.00 87.68 485 A 1 
ATOM 3685 C CG  . LYS A 0 485 . -31.332  0.142   36.357   1.00 87.68 485 A 1 
ATOM 3686 C CD  . LYS A 0 485 . -30.795  -1.292  36.410   1.00 87.68 485 A 1 
ATOM 3687 C CE  . LYS A 0 485 . -30.583  -1.765  37.842   1.00 87.68 485 A 1 
ATOM 3688 N NZ  . LYS A 0 485 . -29.470  -1.020  38.459   1.00 87.68 485 A 1 
ATOM 3689 N N   . SER A 0 486 . -31.082  2.991   32.694   1.00 86.40 486 A 1 
ATOM 3690 C CA  . SER A 0 486 . -30.749  3.132   31.273   1.00 86.40 486 A 1 
ATOM 3691 C C   . SER A 0 486 . -29.266  2.839   31.062   1.00 86.40 486 A 1 
ATOM 3692 C CB  . SER A 0 486 . -31.161  4.501   30.695   1.00 86.40 486 A 1 
ATOM 3693 O O   . SER A 0 486 . -28.425  3.200   31.884   1.00 86.40 486 A 1 
ATOM 3694 O OG  . SER A 0 486 . -31.102  5.554   31.646   1.00 86.40 486 A 1 
ATOM 3695 N N   . TYR A 0 487 . -28.939  2.159   29.967   1.00 83.80 487 A 1 
ATOM 3696 C CA  . TYR A 0 487 . -27.583  2.062   29.436   1.00 83.80 487 A 1 
ATOM 3697 C C   . TYR A 0 487 . -27.617  2.395   27.951   1.00 83.80 487 A 1 
ATOM 3698 C CB  . TYR A 0 487 . -26.986  0.664   29.655   1.00 83.80 487 A 1 
ATOM 3699 O O   . TYR A 0 487 . -28.190  1.629   27.180   1.00 83.80 487 A 1 
ATOM 3700 C CG  . TYR A 0 487 . -25.591  0.512   29.064   1.00 83.80 487 A 1 
ATOM 3701 C CD1 . TYR A 0 487 . -25.399  -0.144  27.831   1.00 83.80 487 A 1 
ATOM 3702 C CD2 . TYR A 0 487 . -24.491  1.101   29.714   1.00 83.80 487 A 1 
ATOM 3703 C CE1 . TYR A 0 487 . -24.108  -0.228  27.266   1.00 83.80 487 A 1 
ATOM 3704 C CE2 . TYR A 0 487 . -23.201  1.029   29.153   1.00 83.80 487 A 1 
ATOM 3705 O OH  . TYR A 0 487 . -21.763  0.295   27.373   1.00 83.80 487 A 1 
ATOM 3706 C CZ  . TYR A 0 487 . -23.007  0.362   27.924   1.00 83.80 487 A 1 
ATOM 3707 N N   . ASP A 0 488 . -26.972  3.490   27.559   1.00 84.24 488 A 1 
ATOM 3708 C CA  . ASP A 0 488 . -26.778  3.849   26.157   1.00 84.24 488 A 1 
ATOM 3709 C C   . ASP A 0 488 . -25.300  3.720   25.794   1.00 84.24 488 A 1 
ATOM 3710 C CB  . ASP A 0 488 . -27.265  5.274   25.857   1.00 84.24 488 A 1 
ATOM 3711 O O   . ASP A 0 488 . -24.408  4.125   26.544   1.00 84.24 488 A 1 
ATOM 3712 C CG  . ASP A 0 488 . -28.778  5.468   25.957   1.00 84.24 488 A 1 
ATOM 3713 O OD1 . ASP A 0 488 . -29.508  4.616   25.406   1.00 84.24 488 A 1 
ATOM 3714 O OD2 . ASP A 0 488 . -29.184  6.525   26.488   1.00 84.24 488 A 1 
ATOM 3715 N N   . SER A 0 489 . -25.017  3.220   24.595   1.00 82.47 489 A 1 
ATOM 3716 C CA  . SER A 0 489 . -23.691  3.314   23.997   1.00 82.47 489 A 1 
ATOM 3717 C C   . SER A 0 489 . -23.768  3.677   22.519   1.00 82.47 489 A 1 
ATOM 3718 C CB  . SER A 0 489 . -22.869  2.046   24.244   1.00 82.47 489 A 1 
ATOM 3719 O O   . SER A 0 489 . -24.665  3.259   21.787   1.00 82.47 489 A 1 
ATOM 3720 O OG  . SER A 0 489 . -23.222  1.008   23.355   1.00 82.47 489 A 1 
ATOM 3721 N N   . VAL A 0 490 . -22.798  4.469   22.065   1.00 81.91 490 A 1 
ATOM 3722 C CA  . VAL A 0 490 . -22.612  4.807   20.652   1.00 81.91 490 A 1 
ATOM 3723 C C   . VAL A 0 490 . -21.135  4.745   20.287   1.00 81.91 490 A 1 
ATOM 3724 C CB  . VAL A 0 490 . -23.229  6.173   20.274   1.00 81.91 490 A 1 
ATOM 3725 O O   . VAL A 0 490 . -20.284  5.315   20.969   1.00 81.91 490 A 1 
ATOM 3726 C CG1 . VAL A 0 490 . -24.759  6.148   20.344   1.00 81.91 490 A 1 
ATOM 3727 C CG2 . VAL A 0 490 . -22.745  7.350   21.133   1.00 81.91 490 A 1 
ATOM 3728 N N   . SER A 0 491 . -20.803  4.103   19.168   1.00 72.89 491 A 1 
ATOM 3729 C CA  . SER A 0 491 . -19.469  4.145   18.569   1.00 72.89 491 A 1 
ATOM 3730 C C   . SER A 0 491 . -19.551  4.538   17.097   1.00 72.89 491 A 1 
ATOM 3731 C CB  . SER A 0 491 . -18.706  2.827   18.779   1.00 72.89 491 A 1 
ATOM 3732 O O   . SER A 0 491 . -20.468  4.172   16.370   1.00 72.89 491 A 1 
ATOM 3733 O OG  . SER A 0 491 . -17.299  3.005   18.578   1.00 72.89 491 A 1 
ATOM 3734 N N   . ALA A 0 492 . -18.567  5.307   16.643   1.00 67.61 492 A 1 
ATOM 3735 C CA  . ALA A 0 492 . -18.394  5.624   15.232   1.00 67.61 492 A 1 
ATOM 3736 C C   . ALA A 0 492 . -16.911  5.499   14.898   1.00 67.61 492 A 1 
ATOM 3737 C CB  . ALA A 0 492 . -18.965  7.019   14.947   1.00 67.61 492 A 1 
ATOM 3738 O O   . ALA A 0 492 . -16.078  6.220   15.461   1.00 67.61 492 A 1 
ATOM 3739 N N   . ARG A 0 493 . -16.561  4.570   14.009   1.00 67.38 493 A 1 
ATOM 3740 C CA  . ARG A 0 493 . -15.170  4.265   13.644   1.00 67.38 493 A 1 
ATOM 3741 C C   . ARG A 0 493 . -15.047  4.221   12.144   1.00 67.38 493 A 1 
ATOM 3742 C CB  . ARG A 0 493 . -14.703  2.927   14.212   1.00 67.38 493 A 1 
ATOM 3743 O O   . ARG A 0 493 . -15.975  3.813   11.464   1.00 67.38 493 A 1 
ATOM 3744 C CG  . ARG A 0 493 . -14.987  2.776   15.705   1.00 67.38 493 A 1 
ATOM 3745 C CD  . ARG A 0 493 . -14.459  1.419   16.150   1.00 67.38 493 A 1 
ATOM 3746 N NE  . ARG A 0 493 . -14.975  1.084   17.481   1.00 67.38 493 A 1 
ATOM 3747 N NH1 . ARG A 0 493 . -14.182  -1.069  17.539   1.00 67.38 493 A 1 
ATOM 3748 N NH2 . ARG A 0 493 . -15.462  -0.294  19.205   1.00 67.38 493 A 1 
ATOM 3749 C CZ  . ARG A 0 493 . -14.865  -0.089  18.069   1.00 67.38 493 A 1 
ATOM 3750 N N   . SER A 0 494 . -13.948  4.711   11.596   1.00 48.95 494 A 1 
ATOM 3751 C CA  . SER A 0 494 . -13.884  4.913   10.157   1.00 48.95 494 A 1 
ATOM 3752 C C   . SER A 0 494 . -12.498  5.345   9.704    1.00 48.95 494 A 1 
ATOM 3753 C CB  . SER A 0 494 . -14.882  6.033   9.826    1.00 48.95 494 A 1 
ATOM 3754 O O   . SER A 0 494 . -11.839  6.085   10.434   1.00 48.95 494 A 1 
ATOM 3755 O OG  . SER A 0 494 . -15.028  6.201   8.442    1.00 48.95 494 A 1 
ATOM 3756 N N   . TYR A 0 495 . -12.219  5.073   8.422    1.00 68.11 495 A 1 
ATOM 3757 C CA  . TYR A 0 495 . -11.304  5.800   7.533    1.00 68.11 495 A 1 
ATOM 3758 C C   . TYR A 0 495 . -9.861   5.266   7.467    1.00 68.11 495 A 1 
ATOM 3759 C CB  . TYR A 0 495 . -11.378  7.319   7.832    1.00 68.11 495 A 1 
ATOM 3760 O O   . TYR A 0 495 . -9.013   5.723   8.232    1.00 68.11 495 A 1 
ATOM 3761 C CG  . TYR A 0 495 . -12.750  7.970   7.772    1.00 68.11 495 A 1 
ATOM 3762 C CD1 . TYR A 0 495 . -13.557  7.868   6.625    1.00 68.11 495 A 1 
ATOM 3763 C CD2 . TYR A 0 495 . -13.253  8.636   8.907    1.00 68.11 495 A 1 
ATOM 3764 C CE1 . TYR A 0 495 . -14.827  8.467   6.613    1.00 68.11 495 A 1 
ATOM 3765 C CE2 . TYR A 0 495 . -14.517  9.258   8.888    1.00 68.11 495 A 1 
ATOM 3766 O OH  . TYR A 0 495 . -16.564  9.699   7.700    1.00 68.11 495 A 1 
ATOM 3767 C CZ  . TYR A 0 495 . -15.308  9.180   7.724    1.00 68.11 495 A 1 
ATOM 3768 N N   . ASP A 0 496 . -9.591   4.430   6.454    1.00 76.54 496 A 1 
ATOM 3769 C CA  . ASP A 0 496 . -8.253   4.063   5.958    1.00 76.54 496 A 1 
ATOM 3770 C C   . ASP A 0 496 . -8.146   4.321   4.432    1.00 76.54 496 A 1 
ATOM 3771 C CB  . ASP A 0 496 . -7.951   2.591   6.289    1.00 76.54 496 A 1 
ATOM 3772 O O   . ASP A 0 496 . -9.005   3.887   3.666    1.00 76.54 496 A 1 
ATOM 3773 C CG  . ASP A 0 496 . -7.895   2.318   7.797    1.00 76.54 496 A 1 
ATOM 3774 O OD1 . ASP A 0 496 . -7.103   3.002   8.485    1.00 76.54 496 A 1 
ATOM 3775 O OD2 . ASP A 0 496 . -8.623   1.421   8.273    1.00 76.54 496 A 1 
ATOM 3776 N N   . ASN A 0 497 . -7.123   5.064   3.988    1.00 83.67 497 A 1 
ATOM 3777 C CA  . ASN A 0 497 . -6.834   5.384   2.579    1.00 83.67 497 A 1 
ATOM 3778 C C   . ASN A 0 497 . -5.375   5.082   2.259    1.00 83.67 497 A 1 
ATOM 3779 C CB  . ASN A 0 497 . -7.123   6.871   2.286    1.00 83.67 497 A 1 
ATOM 3780 O O   . ASN A 0 497 . -4.488   5.522   2.996    1.00 83.67 497 A 1 
ATOM 3781 C CG  . ASN A 0 497 . -6.553   7.399   0.974    1.00 83.67 497 A 1 
ATOM 3782 N ND2 . ASN A 0 497 . -5.275   7.705   0.924    1.00 83.67 497 A 1 
ATOM 3783 O OD1 . ASN A 0 497 . -7.247   7.602   -0.003   1.00 83.67 497 A 1 
ATOM 3784 N N   . GLU A 0 498 . -5.129   4.468   1.106    1.00 87.35 498 A 1 
ATOM 3785 C CA  . GLU A 0 498 . -3.797   4.204   0.563    1.00 87.35 498 A 1 
ATOM 3786 C C   . GLU A 0 498 . -3.755   4.627   -0.908   1.00 87.35 498 A 1 
ATOM 3787 C CB  . GLU A 0 498 . -3.438   2.720   0.778    1.00 87.35 498 A 1 
ATOM 3788 O O   . GLU A 0 498 . -4.609   4.238   -1.699   1.00 87.35 498 A 1 
ATOM 3789 C CG  . GLU A 0 498 . -3.229   2.479   2.283    1.00 87.35 498 A 1 
ATOM 3790 C CD  . GLU A 0 498 . -2.979   1.038   2.728    1.00 87.35 498 A 1 
ATOM 3791 O OE1 . GLU A 0 498 . -3.060   0.844   3.971    1.00 87.35 498 A 1 
ATOM 3792 O OE2 . GLU A 0 498 . -2.609   0.170   1.915    1.00 87.35 498 A 1 
ATOM 3793 N N   . LYS A 0 499 . -2.778   5.459   -1.274   1.00 90.08 499 A 1 
ATOM 3794 C CA  . LYS A 0 499 . -2.546   5.957   -2.634   1.00 90.08 499 A 1 
ATOM 3795 C C   . LYS A 0 499 . -1.108   5.664   -3.030   1.00 90.08 499 A 1 
ATOM 3796 C CB  . LYS A 0 499 . -2.802   7.470   -2.713   1.00 90.08 499 A 1 
ATOM 3797 O O   . LYS A 0 499 . -0.190   5.895   -2.247   1.00 90.08 499 A 1 
ATOM 3798 C CG  . LYS A 0 499 . -4.285   7.850   -2.615   1.00 90.08 499 A 1 
ATOM 3799 C CD  . LYS A 0 499 . -4.429   9.347   -2.293   1.00 90.08 499 A 1 
ATOM 3800 C CE  . LYS A 0 499 . -5.906   9.722   -2.139   1.00 90.08 499 A 1 
ATOM 3801 N NZ  . LYS A 0 499 . -6.554   9.973   -3.441   1.00 90.08 499 A 1 
ATOM 3802 N N   . TYR A 0 500 . -0.916   5.222   -4.260   1.00 94.24 500 A 1 
ATOM 3803 C CA  . TYR A 0 500 . 0.376    5.074   -4.913   1.00 94.24 500 A 1 
ATOM 3804 C C   . TYR A 0 500 . 0.286    5.666   -6.316   1.00 94.24 500 A 1 
ATOM 3805 C CB  . TYR A 0 500 . 0.763    3.591   -4.958   1.00 94.24 500 A 1 
ATOM 3806 O O   . TYR A 0 500 . -0.687   5.423   -7.029   1.00 94.24 500 A 1 
ATOM 3807 C CG  . TYR A 0 500 . 1.971    3.281   -5.823   1.00 94.24 500 A 1 
ATOM 3808 C CD1 . TYR A 0 500 . 1.805    2.807   -7.141   1.00 94.24 500 A 1 
ATOM 3809 C CD2 . TYR A 0 500 . 3.265    3.483   -5.307   1.00 94.24 500 A 1 
ATOM 3810 C CE1 . TYR A 0 500 . 2.932    2.506   -7.932   1.00 94.24 500 A 1 
ATOM 3811 C CE2 . TYR A 0 500 . 4.392    3.179   -6.092   1.00 94.24 500 A 1 
ATOM 3812 O OH  . TYR A 0 500 . 5.328    2.366   -8.137   1.00 94.24 500 A 1 
ATOM 3813 C CZ  . TYR A 0 500 . 4.228    2.680   -7.402   1.00 94.24 500 A 1 
ATOM 3814 N N   . ALA A 0 501 . 1.311    6.402   -6.730   1.00 94.37 501 A 1 
ATOM 3815 C CA  . ALA A 0 501 . 1.479    6.794   -8.121   1.00 94.37 501 A 1 
ATOM 3816 C C   . ALA A 0 501 . 2.948    6.695   -8.532   1.00 94.37 501 A 1 
ATOM 3817 C CB  . ALA A 0 501 . 0.897    8.195   -8.348   1.00 94.37 501 A 1 
ATOM 3818 O O   . ALA A 0 501 . 3.835    7.121   -7.788   1.00 94.37 501 A 1 
ATOM 3819 N N   . ARG A 0 502 . 3.190    6.175   -9.736   1.00 97.01 502 A 1 
ATOM 3820 C CA  . ARG A 0 502 . 4.462    6.241   -10.451  1.00 97.01 502 A 1 
ATOM 3821 C C   . ARG A 0 502 . 4.209    6.794   -11.845  1.00 97.01 502 A 1 
ATOM 3822 C CB  . ARG A 0 502 . 5.144    4.866   -10.499  1.00 97.01 502 A 1 
ATOM 3823 O O   . ARG A 0 502 . 3.499    6.177   -12.630  1.00 97.01 502 A 1 
ATOM 3824 C CG  . ARG A 0 502 . 6.412    4.883   -11.379  1.00 97.01 502 A 1 
ATOM 3825 C CD  . ARG A 0 502 . 7.158    3.546   -11.357  1.00 97.01 502 A 1 
ATOM 3826 N NE  . ARG A 0 502 . 6.375    2.468   -12.005  1.00 97.01 502 A 1 
ATOM 3827 N NH1 . ARG A 0 502 . 6.906    0.769   -10.563  1.00 97.01 502 A 1 
ATOM 3828 N NH2 . ARG A 0 502 . 5.552    0.354   -12.269  1.00 97.01 502 A 1 
ATOM 3829 C CZ  . ARG A 0 502 . 6.276    1.211   -11.614  1.00 97.01 502 A 1 
ATOM 3830 N N   . TRP A 0 503 . 4.859    7.904   -12.155  1.00 96.97 503 A 1 
ATOM 3831 C CA  . TRP A 0 503 . 5.006    8.395   -13.518  1.00 96.97 503 A 1 
ATOM 3832 C C   . TRP A 0 503 . 6.479    8.277   -13.911  1.00 96.97 503 A 1 
ATOM 3833 C CB  . TRP A 0 503 . 4.452    9.817   -13.619  1.00 96.97 503 A 1 
ATOM 3834 O O   . TRP A 0 503 . 7.357    8.587   -13.105  1.00 96.97 503 A 1 
ATOM 3835 C CG  . TRP A 0 503 . 4.604    10.463  -14.960  1.00 96.97 503 A 1 
ATOM 3836 C CD1 . TRP A 0 503 . 3.720    10.407  -15.983  1.00 96.97 503 A 1 
ATOM 3837 C CD2 . TRP A 0 503 . 5.738    11.230  -15.460  1.00 96.97 503 A 1 
ATOM 3838 C CE2 . TRP A 0 503 . 5.446    11.661  -16.790  1.00 96.97 503 A 1 
ATOM 3839 C CE3 . TRP A 0 503 . 7.006    11.555  -14.931  1.00 96.97 503 A 1 
ATOM 3840 N NE1 . TRP A 0 503 . 4.211    11.110  -17.070  1.00 96.97 503 A 1 
ATOM 3841 C CH2 . TRP A 0 503 . 7.599    12.749  -16.982  1.00 96.97 503 A 1 
ATOM 3842 C CZ2 . TRP A 0 503 . 6.346    12.436  -17.533  1.00 96.97 503 A 1 
ATOM 3843 C CZ3 . TRP A 0 503 . 7.933    12.280  -15.700  1.00 96.97 503 A 1 
ATOM 3844 N N   . LEU A 0 504 . 6.748    7.803   -15.118  1.00 95.53 504 A 1 
ATOM 3845 C CA  . LEU A 0 504 . 8.082    7.629   -15.676  1.00 95.53 504 A 1 
ATOM 3846 C C   . LEU A 0 504 . 8.064    8.106   -17.125  1.00 95.53 504 A 1 
ATOM 3847 C CB  . LEU A 0 504 . 8.496    6.153   -15.508  1.00 95.53 504 A 1 
ATOM 3848 O O   . LEU A 0 504 . 7.186    7.699   -17.883  1.00 95.53 504 A 1 
ATOM 3849 C CG  . LEU A 0 504 . 9.849    5.745   -16.133  1.00 95.53 504 A 1 
ATOM 3850 C CD1 . LEU A 0 504 . 10.390   4.532   -15.367  1.00 95.53 504 A 1 
ATOM 3851 C CD2 . LEU A 0 504 . 9.733    5.311   -17.599  1.00 95.53 504 A 1 
ATOM 3852 N N   . GLN A 0 505 . 9.048    8.918   -17.489  1.00 94.56 505 A 1 
ATOM 3853 C CA  . GLN A 0 505 . 9.434    9.171   -18.871  1.00 94.56 505 A 1 
ATOM 3854 C C   . GLN A 0 505 . 10.880   8.706   -19.071  1.00 94.56 505 A 1 
ATOM 3855 C CB  . GLN A 0 505 . 9.205    10.647  -19.219  1.00 94.56 505 A 1 
ATOM 3856 O O   . GLN A 0 505 . 11.697   8.827   -18.152  1.00 94.56 505 A 1 
ATOM 3857 C CG  . GLN A 0 505 . 9.436    10.954  -20.708  1.00 94.56 505 A 1 
ATOM 3858 C CD  . GLN A 0 505 . 9.045    12.377  -21.107  1.00 94.56 505 A 1 
ATOM 3859 N NE2 . GLN A 0 505 . 9.223    12.714  -22.364  1.00 94.56 505 A 1 
ATOM 3860 O OE1 . GLN A 0 505 . 8.553    13.180  -20.313  1.00 94.56 505 A 1 
ATOM 3861 N N   . ALA A 0 506 . 11.173   8.153   -20.239  1.00 93.95 506 A 1 
ATOM 3862 C CA  . ALA A 0 506 . 12.522   7.925   -20.733  1.00 93.95 506 A 1 
ATOM 3863 C C   . ALA A 0 506 . 12.565   8.303   -22.216  1.00 93.95 506 A 1 
ATOM 3864 C CB  . ALA A 0 506 . 12.921   6.463   -20.497  1.00 93.95 506 A 1 
ATOM 3865 O O   . ALA A 0 506 . 11.593   8.050   -22.925  1.00 93.95 506 A 1 
ATOM 3866 N N   . ASP A 0 507 . 13.677   8.892   -22.631  1.00 91.46 507 A 1 
ATOM 3867 C CA  . ASP A 0 507 . 13.952   9.389   -23.975  1.00 91.46 507 A 1 
ATOM 3868 C C   . ASP A 0 507 . 15.367   8.930   -24.395  1.00 91.46 507 A 1 
ATOM 3869 C CB  . ASP A 0 507 . 13.792   10.921  -23.960  1.00 91.46 507 A 1 
ATOM 3870 O O   . ASP A 0 507 . 16.229   8.683   -23.539  1.00 91.46 507 A 1 
ATOM 3871 C CG  . ASP A 0 507 . 13.357   11.490  -25.308  1.00 91.46 507 A 1 
ATOM 3872 O OD1 . ASP A 0 507 . 13.636   10.805  -26.318  1.00 91.46 507 A 1 
ATOM 3873 O OD2 . ASP A 0 507 . 12.707   12.562  -25.274  1.00 91.46 507 A 1 
ATOM 3874 N N   . ASP A 0 508 . 15.600   8.713   -25.688  1.00 92.87 508 A 1 
ATOM 3875 C CA  . ASP A 0 508 . 16.857   8.149   -26.225  1.00 92.87 508 A 1 
ATOM 3876 C C   . ASP A 0 508 . 17.030   8.514   -27.711  1.00 92.87 508 A 1 
ATOM 3877 C CB  . ASP A 0 508 . 16.940   6.632   -25.923  1.00 92.87 508 A 1 
ATOM 3878 O O   . ASP A 0 508 . 17.057   7.657   -28.600  1.00 92.87 508 A 1 
ATOM 3879 C CG  . ASP A 0 508 . 18.266   5.944   -26.271  1.00 92.87 508 A 1 
ATOM 3880 O OD1 . ASP A 0 508 . 19.259   6.580   -26.675  1.00 92.87 508 A 1 
ATOM 3881 O OD2 . ASP A 0 508 . 18.413   4.730   -25.979  1.00 92.87 508 A 1 
ATOM 3882 N N   . ASP A 0 509 . 17.093   9.822   -27.952  1.00 90.04 509 A 1 
ATOM 3883 C CA  . ASP A 0 509 . 17.300   10.453  -29.254  1.00 90.04 509 A 1 
ATOM 3884 C C   . ASP A 0 509 . 18.714   10.140  -29.788  1.00 90.04 509 A 1 
ATOM 3885 C CB  . ASP A 0 509 . 17.078   11.979  -29.090  1.00 90.04 509 A 1 
ATOM 3886 O O   . ASP A 0 509 . 19.708   10.278  -29.075  1.00 90.04 509 A 1 
ATOM 3887 C CG  . ASP A 0 509 . 16.063   12.621  -30.047  1.00 90.04 509 A 1 
ATOM 3888 O OD1 . ASP A 0 509 . 15.600   11.931  -30.984  1.00 90.04 509 A 1 
ATOM 3889 O OD2 . ASP A 0 509 . 15.824   13.841  -29.886  1.00 90.04 509 A 1 
ATOM 3890 N N   . GLN A 0 510 . 18.840   9.738   -31.054  1.00 90.80 510 A 1 
ATOM 3891 C CA  . GLN A 0 510 . 20.117   9.456   -31.725  1.00 90.80 510 A 1 
ATOM 3892 C C   . GLN A 0 510 . 20.158   10.087  -33.118  1.00 90.80 510 A 1 
ATOM 3893 C CB  . GLN A 0 510 . 20.346   7.942   -31.885  1.00 90.80 510 A 1 
ATOM 3894 O O   . GLN A 0 510 . 19.191   9.970   -33.869  1.00 90.80 510 A 1 
ATOM 3895 C CG  . GLN A 0 510 . 20.286   7.115   -30.594  1.00 90.80 510 A 1 
ATOM 3896 C CD  . GLN A 0 510 . 20.956   5.759   -30.793  1.00 90.80 510 A 1 
ATOM 3897 N NE2 . GLN A 0 510 . 22.274   5.718   -30.825  1.00 90.80 510 A 1 
ATOM 3898 O OE1 . GLN A 0 510 . 20.349   4.711   -30.983  1.00 90.80 510 A 1 
ATOM 3899 N N   . TRP A 0 511 . 21.293   10.664  -33.521  1.00 88.41 511 A 1 
ATOM 3900 C CA  . TRP A 0 511 . 21.464   11.229  -34.866  1.00 88.41 511 A 1 
ATOM 3901 C C   . TRP A 0 511 . 22.905   11.153  -35.384  1.00 88.41 511 A 1 
ATOM 3902 C CB  . TRP A 0 511 . 20.950   12.677  -34.885  1.00 88.41 511 A 1 
ATOM 3903 O O   . TRP A 0 511 . 23.862   11.073  -34.609  1.00 88.41 511 A 1 
ATOM 3904 C CG  . TRP A 0 511 . 21.686   13.639  -34.000  1.00 88.41 511 A 1 
ATOM 3905 C CD1 . TRP A 0 511 . 22.703   14.439  -34.393  1.00 88.41 511 A 1 
ATOM 3906 C CD2 . TRP A 0 511 . 21.483   13.916  -32.577  1.00 88.41 511 A 1 
ATOM 3907 C CE2 . TRP A 0 511 . 22.427   14.909  -32.175  1.00 88.41 511 A 1 
ATOM 3908 C CE3 . TRP A 0 511 . 20.601   13.437  -31.582  1.00 88.41 511 A 1 
ATOM 3909 N NE1 . TRP A 0 511 . 23.146   15.186  -33.320  1.00 88.41 511 A 1 
ATOM 3910 C CH2 . TRP A 0 511 . 21.627   14.874  -29.889  1.00 88.41 511 A 1 
ATOM 3911 C CZ2 . TRP A 0 511 . 22.508   15.387  -30.857  1.00 88.41 511 A 1 
ATOM 3912 C CZ3 . TRP A 0 511 . 20.677   13.906  -30.256  1.00 88.41 511 A 1 
ATOM 3913 N N   . ALA A 0 512 . 23.062   11.211  -36.707  1.00 90.90 512 A 1 
ATOM 3914 C CA  . ALA A 0 512 . 24.332   11.487  -37.373  1.00 90.90 512 A 1 
ATOM 3915 C C   . ALA A 0 512 . 24.133   12.244  -38.696  1.00 90.90 512 A 1 
ATOM 3916 C CB  . ALA A 0 512 . 25.091   10.180  -37.620  1.00 90.90 512 A 1 
ATOM 3917 O O   . ALA A 0 512 . 23.095   12.096  -39.346  1.00 90.90 512 A 1 
ATOM 3918 N N   . GLU A 0 513 . 25.152   13.002  -39.097  1.00 90.28 513 A 1 
ATOM 3919 C CA  . GLU A 0 513 . 25.239   13.739  -40.364  1.00 90.28 513 A 1 
ATOM 3920 C C   . GLU A 0 513 . 26.636   13.541  -40.986  1.00 90.28 513 A 1 
ATOM 3921 C CB  . GLU A 0 513 . 24.963   15.245  -40.148  1.00 90.28 513 A 1 
ATOM 3922 O O   . GLU A 0 513 . 27.627   13.510  -40.258  1.00 90.28 513 A 1 
ATOM 3923 C CG  . GLU A 0 513 . 23.564   15.572  -39.585  1.00 90.28 513 A 1 
ATOM 3924 C CD  . GLU A 0 513 . 23.270   17.084  -39.465  1.00 90.28 513 A 1 
ATOM 3925 O OE1 . GLU A 0 513 . 22.349   17.444  -38.693  1.00 90.28 513 A 1 
ATOM 3926 O OE2 . GLU A 0 513 . 23.920   17.900  -40.164  1.00 90.28 513 A 1 
ATOM 3927 N N   . ASP A 0 514 . 26.700   13.434  -42.314  1.00 87.44 514 A 1 
ATOM 3928 C CA  . ASP A 0 514 . 27.904   13.364  -43.163  1.00 87.44 514 A 1 
ATOM 3929 C C   . ASP A 0 514 . 27.794   14.489  -44.214  1.00 87.44 514 A 1 
ATOM 3930 C CB  . ASP A 0 514 . 27.977   11.949  -43.792  1.00 87.44 514 A 1 
ATOM 3931 O O   . ASP A 0 514 . 26.739   14.659  -44.835  1.00 87.44 514 A 1 
ATOM 3932 C CG  . ASP A 0 514 . 29.045   11.691  -44.879  1.00 87.44 514 A 1 
ATOM 3933 O OD1 . ASP A 0 514 . 29.570   12.663  -45.474  1.00 87.44 514 A 1 
ATOM 3934 O OD2 . ASP A 0 514 . 29.255   10.492  -45.195  1.00 87.44 514 A 1 
ATOM 3935 N N   . TYR A 0 515 . 28.843   15.300  -44.395  1.00 86.86 515 A 1 
ATOM 3936 C CA  . TYR A 0 515 . 28.907   16.355  -45.413  1.00 86.86 515 A 1 
ATOM 3937 C C   . TYR A 0 515 . 30.255   16.389  -46.161  1.00 86.86 515 A 1 
ATOM 3938 C CB  . TYR A 0 515 . 28.576   17.717  -44.777  1.00 86.86 515 A 1 
ATOM 3939 O O   . TYR A 0 515 . 31.190   17.104  -45.783  1.00 86.86 515 A 1 
ATOM 3940 C CG  . TYR A 0 515 . 28.605   18.875  -45.763  1.00 86.86 515 A 1 
ATOM 3941 C CD1 . TYR A 0 515 . 29.739   19.705  -45.824  1.00 86.86 515 A 1 
ATOM 3942 C CD2 . TYR A 0 515 . 27.555   19.058  -46.682  1.00 86.86 515 A 1 
ATOM 3943 C CE1 . TYR A 0 515 . 29.850   20.683  -46.827  1.00 86.86 515 A 1 
ATOM 3944 C CE2 . TYR A 0 515 . 27.642   20.055  -47.674  1.00 86.86 515 A 1 
ATOM 3945 O OH  . TYR A 0 515 . 28.963   21.764  -48.756  1.00 86.86 515 A 1 
ATOM 3946 C CZ  . TYR A 0 515 . 28.804   20.851  -47.759  1.00 86.86 515 A 1 
ATOM 3947 N N   . ASP A 0 516 . 30.319   15.704  -47.304  1.00 83.82 516 A 1 
ATOM 3948 C CA  . ASP A 0 516 . 31.437   15.777  -48.255  1.00 83.82 516 A 1 
ATOM 3949 C C   . ASP A 0 516 . 31.248   16.927  -49.270  1.00 83.82 516 A 1 
ATOM 3950 C CB  . ASP A 0 516 . 31.636   14.406  -48.935  1.00 83.82 516 A 1 
ATOM 3951 O O   . ASP A 0 516 . 30.167   17.155  -49.821  1.00 83.82 516 A 1 
ATOM 3952 C CG  . ASP A 0 516 . 32.900   14.300  -49.814  1.00 83.82 516 A 1 
ATOM 3953 O OD1 . ASP A 0 516 . 33.737   15.239  -49.818  1.00 83.82 516 A 1 
ATOM 3954 O OD2 . ASP A 0 516 . 33.011   13.328  -50.602  1.00 83.82 516 A 1 
ATOM 3955 N N   . SER A 0 517 . 32.305   17.685  -49.579  1.00 82.20 517 A 1 
ATOM 3956 C CA  . SER A 0 517 . 32.258   18.745  -50.593  1.00 82.20 517 A 1 
ATOM 3957 C C   . SER A 0 517 . 33.586   19.017  -51.301  1.00 82.20 517 A 1 
ATOM 3958 C CB  . SER A 0 517 . 31.681   20.029  -49.990  1.00 82.20 517 A 1 
ATOM 3959 O O   . SER A 0 517 . 34.634   19.225  -50.686  1.00 82.20 517 A 1 
ATOM 3960 O OG  . SER A 0 517 . 32.519   20.554  -48.975  1.00 82.20 517 A 1 
ATOM 3961 N N   . TYR A 0 518 . 33.533   19.129  -52.634  1.00 74.90 518 A 1 
ATOM 3962 C CA  . TYR A 0 518 . 34.709   19.314  -53.488  1.00 74.90 518 A 1 
ATOM 3963 C C   . TYR A 0 518 . 34.547   20.432  -54.532  1.00 74.90 518 A 1 
ATOM 3964 C CB  . TYR A 0 518 . 35.092   17.973  -54.141  1.00 74.90 518 A 1 
ATOM 3965 O O   . TYR A 0 518 . 33.514   20.579  -55.189  1.00 74.90 518 A 1 
ATOM 3966 C CG  . TYR A 0 518 . 34.073   17.411  -55.121  1.00 74.90 518 A 1 
ATOM 3967 C CD1 . TYR A 0 518 . 33.088   16.507  -54.674  1.00 74.90 518 A 1 
ATOM 3968 C CD2 . TYR A 0 518 . 34.088   17.815  -56.472  1.00 74.90 518 A 1 
ATOM 3969 C CE1 . TYR A 0 518 . 32.109   16.025  -55.564  1.00 74.90 518 A 1 
ATOM 3970 C CE2 . TYR A 0 518 . 33.105   17.345  -57.364  1.00 74.90 518 A 1 
ATOM 3971 O OH  . TYR A 0 518 . 31.136   16.039  -57.771  1.00 74.90 518 A 1 
ATOM 3972 C CZ  . TYR A 0 518 . 32.107   16.452  -56.908  1.00 74.90 518 A 1 
ATOM 3973 N N   . ASP A 0 519 . 35.634   21.173  -54.773  1.00 65.13 519 A 1 
ATOM 3974 C CA  . ASP A 0 519 . 35.806   22.070  -55.922  1.00 65.13 519 A 1 
ATOM 3975 C C   . ASP A 0 519 . 37.024   21.636  -56.754  1.00 65.13 519 A 1 
ATOM 3976 C CB  . ASP A 0 519 . 35.900   23.541  -55.472  1.00 65.13 519 A 1 
ATOM 3977 O O   . ASP A 0 519 . 38.182   21.735  -56.326  1.00 65.13 519 A 1 
ATOM 3978 C CG  . ASP A 0 519 . 35.926   24.540  -56.645  1.00 65.13 519 A 1 
ATOM 3979 O OD1 . ASP A 0 519 . 35.953   24.099  -57.820  1.00 65.13 519 A 1 
ATOM 3980 O OD2 . ASP A 0 519 . 35.927   25.761  -56.367  1.00 65.13 519 A 1 
ATOM 3981 N N   . SER A 0 520 . 36.772   21.151  -57.974  1.00 59.43 520 A 1 
ATOM 3982 C CA  . SER A 0 520 . 37.820   20.816  -58.942  1.00 59.43 520 A 1 
ATOM 3983 C C   . SER A 0 520 . 38.208   22.027  -59.801  1.00 59.43 520 A 1 
ATOM 3984 C CB  . SER A 0 520 . 37.493   19.548  -59.739  1.00 59.43 520 A 1 
ATOM 3985 O O   . SER A 0 520 . 37.827   22.162  -60.967  1.00 59.43 520 A 1 
ATOM 3986 O OG  . SER A 0 520 . 36.328   19.662  -60.523  1.00 59.43 520 A 1 
ATOM 3987 N N   . GLY A 0 521 . 39.036   22.894  -59.214  1.00 54.54 521 A 1 
ATOM 3988 C CA  . GLY A 0 521 . 39.626   24.051  -59.891  1.00 54.54 521 A 1 
ATOM 3989 C C   . GLY A 0 521 . 40.363   23.717  -61.203  1.00 54.54 521 A 1 
ATOM 3990 O O   . GLY A 0 521 . 40.912   22.623  -61.368  1.00 54.54 521 A 1 
ATOM 3991 N N   . MET A 0 522 . 40.398   24.683  -62.135  1.00 50.55 522 A 1 
ATOM 3992 C CA  . MET A 0 522 . 40.628   24.517  -63.591  1.00 50.55 522 A 1 
ATOM 3993 C C   . MET A 0 522 . 41.960   23.878  -64.065  1.00 50.55 522 A 1 
ATOM 3994 C CB  . MET A 0 522 . 40.460   25.889  -64.283  1.00 50.55 522 A 1 
ATOM 3995 O O   . MET A 0 522 . 42.184   23.767  -65.275  1.00 50.55 522 A 1 
ATOM 3996 C CG  . MET A 0 522 . 39.027   26.429  -64.278  1.00 50.55 522 A 1 
ATOM 3997 S SD  . MET A 0 522 . 38.831   27.923  -65.299  1.00 50.55 522 A 1 
ATOM 3998 C CE  . MET A 0 522 . 37.317   28.588  -64.556  1.00 50.55 522 A 1 
ATOM 3999 N N   . ALA A 0 523 . 42.855   23.447  -63.172  1.00 48.86 523 A 1 
ATOM 4000 C CA  . ALA A 0 523 . 44.203   22.965  -63.501  1.00 48.86 523 A 1 
ATOM 4001 C C   . ALA A 0 523 . 44.230   21.833  -64.555  1.00 48.86 523 A 1 
ATOM 4002 C CB  . ALA A 0 523 . 44.873   22.521  -62.194  1.00 48.86 523 A 1 
ATOM 4003 O O   . ALA A 0 523 . 45.001   21.886  -65.520  1.00 48.86 523 A 1 
ATOM 4004 N N   . ASP A 0 524 . 43.334   20.846  -64.437  1.00 47.28 524 A 1 
ATOM 4005 C CA  . ASP A 0 524 . 43.374   19.614  -65.246  1.00 47.28 524 A 1 
ATOM 4006 C C   . ASP A 0 524 . 42.992   19.828  -66.726  1.00 47.28 524 A 1 
ATOM 4007 C CB  . ASP A 0 524 . 42.493   18.519  -64.614  1.00 47.28 524 A 1 
ATOM 4008 O O   . ASP A 0 524 . 43.034   18.887  -67.532  1.00 47.28 524 A 1 
ATOM 4009 C CG  . ASP A 0 524 . 42.883   18.126  -63.189  1.00 47.28 524 A 1 
ATOM 4010 O OD1 . ASP A 0 524 . 43.958   18.534  -62.708  1.00 47.28 524 A 1 
ATOM 4011 O OD2 . ASP A 0 524 . 42.089   17.434  -62.521  1.00 47.28 524 A 1 
ATOM 4012 N N   . ALA A 0 525 . 42.604   21.047  -67.111  1.00 45.77 525 A 1 
ATOM 4013 C CA  . ALA A 0 525 . 42.347   21.425  -68.497  1.00 45.77 525 A 1 
ATOM 4014 C C   . ALA A 0 525 . 43.639   21.752  -69.272  1.00 45.77 525 A 1 
ATOM 4015 C CB  . ALA A 0 525 . 41.365   22.603  -68.495  1.00 45.77 525 A 1 
ATOM 4016 O O   . ALA A 0 525 . 43.732   21.444  -70.461  1.00 45.77 525 A 1 
ATOM 4017 N N   . TYR A 0 526 . 44.655   22.339  -68.624  1.00 46.79 526 A 1 
ATOM 4018 C CA  . TYR A 0 526 . 45.825   22.879  -69.334  1.00 46.79 526 A 1 
ATOM 4019 C C   . TYR A 0 526 . 46.843   21.794  -69.731  1.00 46.79 526 A 1 
ATOM 4020 C CB  . TYR A 0 526 . 46.456   24.011  -68.505  1.00 46.79 526 A 1 
ATOM 4021 O O   . TYR A 0 526 . 47.421   21.843  -70.817  1.00 46.79 526 A 1 
ATOM 4022 C CG  . TYR A 0 526 . 47.118   25.086  -69.352  1.00 46.79 526 A 1 
ATOM 4023 C CD1 . TYR A 0 526 . 48.502   25.048  -69.609  1.00 46.79 526 A 1 
ATOM 4024 C CD2 . TYR A 0 526 . 46.334   26.126  -69.891  1.00 46.79 526 A 1 
ATOM 4025 C CE1 . TYR A 0 526 . 49.103   26.049  -70.399  1.00 46.79 526 A 1 
ATOM 4026 C CE2 . TYR A 0 526 . 46.929   27.127  -70.684  1.00 46.79 526 A 1 
ATOM 4027 O OH  . TYR A 0 526 . 48.892   28.056  -71.702  1.00 46.79 526 A 1 
ATOM 4028 C CZ  . TYR A 0 526 . 48.315   27.090  -70.938  1.00 46.79 526 A 1 
ATOM 4029 N N   . GLY A 0 527 . 47.020   20.762  -68.896  1.00 50.22 527 A 1 
ATOM 4030 C CA  . GLY A 0 527 . 47.986   19.680  -69.141  1.00 50.22 527 A 1 
ATOM 4031 C C   . GLY A 0 527 . 47.641   18.748  -70.314  1.00 50.22 527 A 1 
ATOM 4032 O O   . GLY A 0 527 . 48.533   18.138  -70.900  1.00 50.22 527 A 1 
ATOM 4033 N N   . ARG A 0 528 . 46.362   18.651  -70.706  1.00 49.66 528 A 1 
ATOM 4034 C CA  . ARG A 0 528 . 45.888   17.709  -71.744  1.00 49.66 528 A 1 
ATOM 4035 C C   . ARG A 0 528 . 45.934   18.257  -73.180  1.00 49.66 528 A 1 
ATOM 4036 C CB  . ARG A 0 528 . 44.520   17.124  -71.335  1.00 49.66 528 A 1 
ATOM 4037 O O   . ARG A 0 528 . 45.590   17.537  -74.113  1.00 49.66 528 A 1 
ATOM 4038 C CG  . ARG A 0 528 . 44.703   16.084  -70.212  1.00 49.66 528 A 1 
ATOM 4039 C CD  . ARG A 0 528 . 43.394   15.431  -69.750  1.00 49.66 528 A 1 
ATOM 4040 N NE  . ARG A 0 528 . 42.634   16.294  -68.826  1.00 49.66 528 A 1 
ATOM 4041 N NH1 . ARG A 0 528 . 41.278   14.692  -67.863  1.00 49.66 528 A 1 
ATOM 4042 N NH2 . ARG A 0 528 . 41.134   16.818  -67.221  1.00 49.66 528 A 1 
ATOM 4043 C CZ  . ARG A 0 528 . 41.687   15.925  -67.981  1.00 49.66 528 A 1 
ATOM 4044 N N   . GLY A 0 529 . 46.407   19.491  -73.375  1.00 46.56 529 A 1 
ATOM 4045 C CA  . GLY A 0 529 . 46.604   20.095  -74.702  1.00 46.56 529 A 1 
ATOM 4046 C C   . GLY A 0 529 . 47.881   19.662  -75.443  1.00 46.56 529 A 1 
ATOM 4047 O O   . GLY A 0 529 . 48.035   19.985  -76.620  1.00 46.56 529 A 1 
ATOM 4048 N N   . ALA A 0 530 . 48.803   18.947  -74.786  1.00 42.50 530 A 1 
ATOM 4049 C CA  . ALA A 0 530 . 50.072   18.505  -75.369  1.00 42.50 530 A 1 
ATOM 4050 C C   . ALA A 0 530 . 50.016   17.027  -75.802  1.00 42.50 530 A 1 
ATOM 4051 C CB  . ALA A 0 530 . 51.197   18.788  -74.366  1.00 42.50 530 A 1 
ATOM 4052 O O   . ALA A 0 530 . 49.738   16.135  -75.003  1.00 42.50 530 A 1 
ATOM 4053 N N   . SER A 0 531 . 50.288   16.753  -77.080  1.00 44.88 531 A 1 
ATOM 4054 C CA  . SER A 0 531 . 50.111   15.424  -77.679  1.00 44.88 531 A 1 
ATOM 4055 C C   . SER A 0 531 . 51.134   14.388  -77.194  1.00 44.88 531 A 1 
ATOM 4056 C CB  . SER A 0 531 . 50.179   15.533  -79.206  1.00 44.88 531 A 1 
ATOM 4057 O O   . SER A 0 531 . 52.327   14.507  -77.481  1.00 44.88 531 A 1 
ATOM 4058 O OG  . SER A 0 531 . 51.416   16.100  -79.595  1.00 44.88 531 A 1 
ATOM 4059 N N   . VAL A 0 532 . 50.655   13.314  -76.562  1.00 41.22 532 A 1 
ATOM 4060 C CA  . VAL A 0 532 . 51.451   12.113  -76.264  1.00 41.22 532 A 1 
ATOM 4061 C C   . VAL A 0 532 . 51.744   11.340  -77.556  1.00 41.22 532 A 1 
ATOM 4062 C CB  . VAL A 0 532 . 50.725   11.220  -75.235  1.00 41.22 532 A 1 
ATOM 4063 O O   . VAL A 0 532 . 50.831   11.012  -78.311  1.00 41.22 532 A 1 
ATOM 4064 C CG1 . VAL A 0 532 . 51.475   9.909   -74.964  1.00 41.22 532 A 1 
ATOM 4065 C CG2 . VAL A 0 532 . 50.564   11.948  -73.895  1.00 41.22 532 A 1 
ATOM 4066 N N   . TRP A 0 533 . 53.015   11.002  -77.793  1.00 34.19 533 A 1 
ATOM 4067 C CA  . TRP A 0 533 . 53.447   10.150  -78.908  1.00 34.19 533 A 1 
ATOM 4068 C C   . TRP A 0 533 . 53.815   8.757   -78.383  1.00 34.19 533 A 1 
ATOM 4069 C CB  . TRP A 0 533 . 54.611   10.829  -79.648  1.00 34.19 533 A 1 
ATOM 4070 O O   . TRP A 0 533 . 54.655   8.638   -77.492  1.00 34.19 533 A 1 
ATOM 4071 C CG  . TRP A 0 533 . 54.961   10.273  -80.999  1.00 34.19 533 A 1 
ATOM 4072 C CD1 . TRP A 0 533 . 54.118   10.221  -82.056  1.00 34.19 533 A 1 
ATOM 4073 C CD2 . TRP A 0 533 . 56.240   9.750   -81.488  1.00 34.19 533 A 1 
ATOM 4074 C CE2 . TRP A 0 533 . 56.092   9.413   -82.869  1.00 34.19 533 A 1 
ATOM 4075 C CE3 . TRP A 0 533 . 57.515   9.536   -80.916  1.00 34.19 533 A 1 
ATOM 4076 N NE1 . TRP A 0 533 . 54.775   9.702   -83.154  1.00 34.19 533 A 1 
ATOM 4077 C CH2 . TRP A 0 533 . 58.402   8.708   -83.041  1.00 34.19 533 A 1 
ATOM 4078 C CZ2 . TRP A 0 533 . 57.147   8.905   -83.643  1.00 34.19 533 A 1 
ATOM 4079 C CZ3 . TRP A 0 533 . 58.582   9.021   -81.682  1.00 34.19 533 A 1 
ATOM 4080 N N   . THR A 0 534 . 53.191   7.704   -78.917  1.00 44.94 534 A 1 
ATOM 4081 C CA  . THR A 0 534 . 53.464   6.305   -78.544  1.00 44.94 534 A 1 
ATOM 4082 C C   . THR A 0 534 . 53.904   5.485   -79.756  1.00 44.94 534 A 1 
ATOM 4083 C CB  . THR A 0 534 . 52.275   5.634   -77.826  1.00 44.94 534 A 1 
ATOM 4084 O O   . THR A 0 534 . 53.324   5.575   -80.837  1.00 44.94 534 A 1 
ATOM 4085 C CG2 . THR A 0 534 . 52.207   6.035   -76.353  1.00 44.94 534 A 1 
ATOM 4086 O OG1 . THR A 0 534 . 51.036   5.990   -78.393  1.00 44.94 534 A 1 
ATOM 4087 N N   . ASP A 0 535 . 54.958   4.687   -79.576  1.00 34.38 535 A 1 
ATOM 4088 C CA  . ASP A 0 535 . 55.478   3.754   -80.581  1.00 34.38 535 A 1 
ATOM 4089 C C   . ASP A 0 535 . 54.601   2.498   -80.644  1.00 34.38 535 A 1 
ATOM 4090 C CB  . ASP A 0 535 . 56.938   3.401   -80.230  1.00 34.38 535 A 1 
ATOM 4091 O O   . ASP A 0 535 . 54.371   1.842   -79.625  1.00 34.38 535 A 1 
ATOM 4092 C CG  . ASP A 0 535 . 57.572   2.273   -81.070  1.00 34.38 535 A 1 
ATOM 4093 O OD1 . ASP A 0 535 . 57.001   1.883   -82.119  1.00 34.38 535 A 1 
ATOM 4094 O OD2 . ASP A 0 535 . 58.648   1.793   -80.651  1.00 34.38 535 A 1 
ATOM 4095 N N   . THR A 0 536 . 54.140   2.115   -81.840  1.00 41.39 536 A 1 
ATOM 4096 C CA  . THR A 0 536 . 53.732   0.726   -82.092  1.00 41.39 536 A 1 
ATOM 4097 C C   . THR A 0 536 . 53.873   0.319   -83.564  1.00 41.39 536 A 1 
ATOM 4098 C CB  . THR A 0 536 . 52.288   0.430   -81.621  1.00 41.39 536 A 1 
ATOM 4099 O O   . THR A 0 536 . 52.944   0.493   -84.353  1.00 41.39 536 A 1 
ATOM 4100 C CG2 . THR A 0 536 . 52.091   -1.071  -81.391  1.00 41.39 536 A 1 
ATOM 4101 O OG1 . THR A 0 536 . 51.958   1.015   -80.391  1.00 41.39 536 A 1 
ATOM 4102 N N   . LYS A 0 537 . 54.978   -0.356  -83.918  1.00 39.58 537 A 1 
ATOM 4103 C CA  . LYS A 0 537 . 54.952   -1.735  -84.480  1.00 39.58 537 A 1 
ATOM 4104 C C   . LYS A 0 537 . 56.345   -2.241  -84.857  1.00 39.58 537 A 1 
ATOM 4105 C CB  . LYS A 0 537 . 54.038   -1.884  -85.722  1.00 39.58 537 A 1 
ATOM 4106 O O   . LYS A 0 537 . 57.097   -1.578  -85.559  1.00 39.58 537 A 1 
ATOM 4107 C CG  . LYS A 0 537 . 52.681   -2.482  -85.315  1.00 39.58 537 A 1 
ATOM 4108 C CD  . LYS A 0 537 . 51.651   -2.451  -86.445  1.00 39.58 537 A 1 
ATOM 4109 C CE  . LYS A 0 537 . 50.313   -2.963  -85.895  1.00 39.58 537 A 1 
ATOM 4110 N NZ  . LYS A 0 537 . 49.224   -2.842  -86.894  1.00 39.58 537 A 1 
ATOM 4111 N N   . GLY A 0 538 . 56.646   -3.480  -84.470  1.00 41.30 538 A 1 
ATOM 4112 C CA  . GLY A 0 538 . 57.909   -4.138  -84.805  1.00 41.30 538 A 1 
ATOM 4113 C C   . GLY A 0 538 . 57.785   -5.340  -85.748  1.00 41.30 538 A 1 
ATOM 4114 O O   . GLY A 0 538 . 56.734   -5.966  -85.841  1.00 41.30 538 A 1 
ATOM 4115 N N   . LYS A 0 539 . 58.959   -5.716  -86.281  1.00 41.51 539 A 1 
ATOM 4116 C CA  . LYS A 0 539 . 59.409   -7.065  -86.695  1.00 41.51 539 A 1 
ATOM 4117 C C   . LYS A 0 539 . 59.043   -7.637  -88.088  1.00 41.51 539 A 1 
ATOM 4118 C CB  . LYS A 0 539 . 59.113   -8.092  -85.579  1.00 41.51 539 A 1 
ATOM 4119 O O   . LYS A 0 539 . 57.902   -7.961  -88.372  1.00 41.51 539 A 1 
ATOM 4120 C CG  . LYS A 0 539 . 59.959   -7.857  -84.318  1.00 41.51 539 A 1 
ATOM 4121 C CD  . LYS A 0 539 . 59.683   -8.928  -83.255  1.00 41.51 539 A 1 
ATOM 4122 C CE  . LYS A 0 539 . 60.583   -8.699  -82.033  1.00 41.51 539 A 1 
ATOM 4123 N NZ  . LYS A 0 539 . 60.300   -9.672  -80.947  1.00 41.51 539 A 1 
ATOM 4124 N N   . LEU A 0 540 . 60.139   -7.988  -88.789  1.00 39.31 540 A 1 
ATOM 4125 C CA  . LEU A 0 540 . 60.370   -9.146  -89.685  1.00 39.31 540 A 1 
ATOM 4126 C C   . LEU A 0 540 . 59.762   -9.129  -91.111  1.00 39.31 540 A 1 
ATOM 4127 C CB  . LEU A 0 540 . 60.055   -10.455 -88.921  1.00 39.31 540 A 1 
ATOM 4128 O O   . LEU A 0 540 . 58.558   -9.241  -91.288  1.00 39.31 540 A 1 
ATOM 4129 C CG  . LEU A 0 540 . 60.956   -10.722 -87.696  1.00 39.31 540 A 1 
ATOM 4130 C CD1 . LEU A 0 540 . 60.331   -11.771 -86.776  1.00 39.31 540 A 1 
ATOM 4131 C CD2 . LEU A 0 540 . 62.344   -11.216 -88.106  1.00 39.31 540 A 1 
ATOM 4132 N N   . GLY A 0 541 . 60.635   -9.098  -92.138  1.00 40.49 541 A 1 
ATOM 4133 C CA  . GLY A 0 541 . 60.246   -9.124  -93.565  1.00 40.49 541 A 1 
ATOM 4134 C C   . GLY A 0 541 . 61.407   -8.996  -94.579  1.00 40.49 541 A 1 
ATOM 4135 O O   . GLY A 0 541 . 61.427   -8.069  -95.373  1.00 40.49 541 A 1 
ATOM 4136 N N   . VAL A 0 542 . 62.396   -9.894  -94.500  1.00 36.14 542 A 1 
ATOM 4137 C CA  . VAL A 0 542 . 63.619   -10.059 -95.340  1.00 36.14 542 A 1 
ATOM 4138 C C   . VAL A 0 542 . 63.577   -9.536  -96.802  1.00 36.14 542 A 1 
ATOM 4139 C CB  . VAL A 0 542 . 63.909   -11.583 -95.420  1.00 36.14 542 A 1 
ATOM 4140 O O   . VAL A 0 542 . 62.717   -9.962  -97.565  1.00 36.14 542 A 1 
ATOM 4141 C CG1 . VAL A 0 542 . 65.205   -11.921 -96.171  1.00 36.14 542 A 1 
ATOM 4142 C CG2 . VAL A 0 542 . 64.019   -12.229 -94.026  1.00 36.14 542 A 1 
ATOM 4143 N N   . GLY A 0 543 . 64.617   -8.802  -97.259  1.00 37.94 543 A 1 
ATOM 4144 C CA  . GLY A 0 543 . 64.975   -8.755  -98.699  1.00 37.94 543 A 1 
ATOM 4145 C C   . GLY A 0 543 . 65.811   -7.568  -99.231  1.00 37.94 543 A 1 
ATOM 4146 O O   . GLY A 0 543 . 65.253   -6.536  -99.563  1.00 37.94 543 A 1 
ATOM 4147 N N   . TYR A 0 544 . 67.130   -7.759  -99.393  1.00 36.44 544 A 1 
ATOM 4148 C CA  . TYR A 0 544 . 68.065   -7.062  -100.316 1.00 36.44 544 A 1 
ATOM 4149 C C   . TYR A 0 544 . 67.873   -5.563  -100.681 1.00 36.44 544 A 1 
ATOM 4150 C CB  . TYR A 0 544 . 68.171   -7.889  -101.610 1.00 36.44 544 A 1 
ATOM 4151 O O   . TYR A 0 544 . 67.108   -5.213  -101.575 1.00 36.44 544 A 1 
ATOM 4152 C CG  . TYR A 0 544 . 68.901   -9.204  -101.428 1.00 36.44 544 A 1 
ATOM 4153 C CD1 . TYR A 0 544 . 70.293   -9.261  -101.637 1.00 36.44 544 A 1 
ATOM 4154 C CD2 . TYR A 0 544 . 68.200   -10.359 -101.030 1.00 36.44 544 A 1 
ATOM 4155 C CE1 . TYR A 0 544 . 70.990   -10.468 -101.440 1.00 36.44 544 A 1 
ATOM 4156 C CE2 . TYR A 0 544 . 68.895   -11.564 -100.820 1.00 36.44 544 A 1 
ATOM 4157 O OH  . TYR A 0 544 . 70.952   -12.789 -100.821 1.00 36.44 544 A 1 
ATOM 4158 C CZ  . TYR A 0 544 . 70.289   -11.622 -101.025 1.00 36.44 544 A 1 
ATOM 4159 N N   . GLY A 0 545 . 68.752   -4.699  -100.151 1.00 40.55 545 A 1 
ATOM 4160 C CA  . GLY A 0 545 . 68.997   -3.341  -100.667 1.00 40.55 545 A 1 
ATOM 4161 C C   . GLY A 0 545 . 69.997   -2.566  -99.798  1.00 40.55 545 A 1 
ATOM 4162 O O   . GLY A 0 545 . 69.690   -2.248  -98.654  1.00 40.55 545 A 1 
ATOM 4163 N N   . VAL A 0 546 . 71.212   -2.295  -100.293 1.00 34.12 546 A 1 
ATOM 4164 C CA  . VAL A 0 546 . 72.310   -1.733  -99.473  1.00 34.12 546 A 1 
ATOM 4165 C C   . VAL A 0 546 . 72.479   -0.230  -99.718  1.00 34.12 546 A 1 
ATOM 4166 C CB  . VAL A 0 546 . 73.646   -2.477  -99.708  1.00 34.12 546 A 1 
ATOM 4167 O O   . VAL A 0 546 . 72.848   0.173   -100.816 1.00 34.12 546 A 1 
ATOM 4168 C CG1 . VAL A 0 546 . 74.717   -2.007  -98.712  1.00 34.12 546 A 1 
ATOM 4169 C CG2 . VAL A 0 546 . 73.502   -3.997  -99.543  1.00 34.12 546 A 1 
ATOM 4170 N N   . GLY A 0 547 . 72.277   0.598   -98.686  1.00 39.94 547 A 1 
ATOM 4171 C CA  . GLY A 0 547 . 72.522   2.045   -98.764  1.00 39.94 547 A 1 
ATOM 4172 C C   . GLY A 0 547 . 72.206   2.806   -97.471  1.00 39.94 547 A 1 
ATOM 4173 O O   . GLY A 0 547 . 71.070   3.205   -97.246  1.00 39.94 547 A 1 
ATOM 4174 N N   . LEU A 0 548 . 73.213   3.041   -96.623  1.00 37.89 548 A 1 
ATOM 4175 C CA  . LEU A 0 548 . 73.075   3.863   -95.411  1.00 37.89 548 A 1 
ATOM 4176 C C   . LEU A 0 548 . 73.241   5.359   -95.736  1.00 37.89 548 A 1 
ATOM 4177 C CB  . LEU A 0 548 . 74.096   3.400   -94.349  1.00 37.89 548 A 1 
ATOM 4178 O O   . LEU A 0 548 . 74.363   5.840   -95.880  1.00 37.89 548 A 1 
ATOM 4179 C CG  . LEU A 0 548 . 73.670   2.152   -93.556  1.00 37.89 548 A 1 
ATOM 4180 C CD1 . LEU A 0 548 . 74.870   1.577   -92.802  1.00 37.89 548 A 1 
ATOM 4181 C CD2 . LEU A 0 548 . 72.589   2.482   -92.523  1.00 37.89 548 A 1 
ATOM 4182 N N   . GLY A 0 549 . 72.131   6.101   -95.797  1.00 39.51 549 A 1 
ATOM 4183 C CA  . GLY A 0 549 . 72.102   7.566   -95.928  1.00 39.51 549 A 1 
ATOM 4184 C C   . GLY A 0 549 . 71.319   8.228   -94.787  1.00 39.51 549 A 1 
ATOM 4185 O O   . GLY A 0 549 . 70.302   7.696   -94.351  1.00 39.51 549 A 1 
ATOM 4186 N N   . LYS A 0 550 . 71.787   9.382   -94.283  1.00 38.57 550 A 1 
ATOM 4187 C CA  . LYS A 0 550 . 71.146   10.131  -93.181  1.00 38.57 550 A 1 
ATOM 4188 C C   . LYS A 0 550 . 70.541   11.464  -93.645  1.00 38.57 550 A 1 
ATOM 4189 C CB  . LYS A 0 550 . 72.154   10.433  -92.053  1.00 38.57 550 A 1 
ATOM 4190 O O   . LYS A 0 550 . 71.270   12.320  -94.135  1.00 38.57 550 A 1 
ATOM 4191 C CG  . LYS A 0 550 . 72.565   9.240   -91.177  1.00 38.57 550 A 1 
ATOM 4192 C CD  . LYS A 0 550 . 73.478   9.736   -90.039  1.00 38.57 550 A 1 
ATOM 4193 C CE  . LYS A 0 550 . 73.851   8.598   -89.082  1.00 38.57 550 A 1 
ATOM 4194 N NZ  . LYS A 0 550 . 74.693   9.078   -87.956  1.00 38.57 550 A 1 
ATOM 4195 N N   . GLY A 0 551 . 69.270   11.681  -93.312  1.00 38.48 551 A 1 
ATOM 4196 C CA  . GLY A 0 551 . 68.607   12.979  -93.093  1.00 38.48 551 A 1 
ATOM 4197 C C   . GLY A 0 551 . 67.469   12.729  -92.088  1.00 38.48 551 A 1 
ATOM 4198 O O   . GLY A 0 551 . 66.858   11.669  -92.160  1.00 38.48 551 A 1 
ATOM 4199 N N   . LYS A 0 552 . 67.251   13.491  -91.007  1.00 39.59 552 A 1 
ATOM 4200 C CA  . LYS A 0 552 . 67.076   14.954  -90.861  1.00 39.59 552 A 1 
ATOM 4201 C C   . LYS A 0 552 . 65.915   15.496  -91.717  1.00 39.59 552 A 1 
ATOM 4202 C CB  . LYS A 0 552 . 68.341   15.798  -91.101  1.00 39.59 552 A 1 
ATOM 4203 O O   . LYS A 0 552 . 66.005   15.383  -92.932  1.00 39.59 552 A 1 
ATOM 4204 C CG  . LYS A 0 552 . 69.472   15.607  -90.078  1.00 39.59 552 A 1 
ATOM 4205 C CD  . LYS A 0 552 . 70.437   16.800  -90.179  1.00 39.59 552 A 1 
ATOM 4206 C CE  . LYS A 0 552 . 71.461   16.826  -89.039  1.00 39.59 552 A 1 
ATOM 4207 N NZ  . LYS A 0 552 . 71.979   18.204  -88.837  1.00 39.59 552 A 1 
ATOM 4208 N N   . GLY A 0 553 . 64.874   16.122  -91.158  1.00 34.93 553 A 1 
ATOM 4209 C CA  . GLY A 0 553 . 64.517   16.298  -89.736  1.00 34.93 553 A 1 
ATOM 4210 C C   . GLY A 0 553 . 63.654   17.544  -89.474  1.00 34.93 553 A 1 
ATOM 4211 O O   . GLY A 0 553 . 63.563   18.400  -90.344  1.00 34.93 553 A 1 
ATOM 4212 N N   . GLU A 0 554 . 63.128   17.637  -88.244  1.00 39.43 554 A 1 
ATOM 4213 C CA  . GLU A 0 554 . 62.495   18.818  -87.609  1.00 39.43 554 A 1 
ATOM 4214 C C   . GLU A 0 554 . 61.051   19.187  -88.054  1.00 39.43 554 A 1 
ATOM 4215 C CB  . GLU A 0 554 . 63.519   19.976  -87.498  1.00 39.43 554 A 1 
ATOM 4216 O O   . GLU A 0 554 . 60.572   18.771  -89.107  1.00 39.43 554 A 1 
ATOM 4217 C CG  . GLU A 0 554 . 64.629   19.588  -86.486  1.00 39.43 554 A 1 
ATOM 4218 C CD  . GLU A 0 554 . 66.008   20.257  -86.652  1.00 39.43 554 A 1 
ATOM 4219 O OE1 . GLU A 0 554 . 66.826   20.085  -85.718  1.00 39.43 554 A 1 
ATOM 4220 O OE2 . GLU A 0 554 . 66.323   20.796  -87.736  1.00 39.43 554 A 1 
ATOM 4221 N N   . LEU A 0 555 . 60.313   19.854  -87.148  1.00 35.20 555 A 1 
ATOM 4222 C CA  . LEU A 0 555 . 58.856   20.108  -87.179  1.00 35.20 555 A 1 
ATOM 4223 C C   . LEU A 0 555 . 58.557   21.611  -87.347  1.00 35.20 555 A 1 
ATOM 4224 C CB  . LEU A 0 555 . 58.183   19.684  -85.847  1.00 35.20 555 A 1 
ATOM 4225 O O   . LEU A 0 555 . 59.431   22.423  -87.056  1.00 35.20 555 A 1 
ATOM 4226 C CG  . LEU A 0 555 . 58.307   18.231  -85.351  1.00 35.20 555 A 1 
ATOM 4227 C CD1 . LEU A 0 555 . 59.604   17.968  -84.578  1.00 35.20 555 A 1 
ATOM 4228 C CD2 . LEU A 0 555 . 57.159   17.934  -84.380  1.00 35.20 555 A 1 
ATOM 4229 N N   . ASP A 0 556 . 57.305   21.983  -87.659  1.00 41.46 556 A 1 
ATOM 4230 C CA  . ASP A 0 556 . 56.802   23.343  -87.385  1.00 41.46 556 A 1 
ATOM 4231 C C   . ASP A 0 556 . 55.262   23.432  -87.187  1.00 41.46 556 A 1 
ATOM 4232 C CB  . ASP A 0 556 . 57.274   24.315  -88.491  1.00 41.46 556 A 1 
ATOM 4233 O O   . ASP A 0 556 . 54.509   22.548  -87.598  1.00 41.46 556 A 1 
ATOM 4234 C CG  . ASP A 0 556 . 57.327   25.784  -88.038  1.00 41.46 556 A 1 
ATOM 4235 O OD1 . ASP A 0 556 . 57.085   26.051  -86.836  1.00 41.46 556 A 1 
ATOM 4236 O OD2 . ASP A 0 556 . 57.566   26.642  -88.913  1.00 41.46 556 A 1 
ATOM 4237 N N   . ALA A 0 557 . 54.821   24.553  -86.600  1.00 41.41 557 A 1 
ATOM 4238 C CA  . ALA A 0 557 . 53.488   25.171  -86.662  1.00 41.41 557 A 1 
ATOM 4239 C C   . ALA A 0 557 . 52.281   24.491  -85.964  1.00 41.41 557 A 1 
ATOM 4240 C CB  . ALA A 0 557 . 53.217   25.612  -88.107  1.00 41.41 557 A 1 
ATOM 4241 O O   . ALA A 0 557 . 51.233   24.248  -86.572  1.00 41.41 557 A 1 
ATOM 4242 N N   . ALA A 0 558 . 52.341   24.340  -84.636  1.00 33.78 558 A 1 
ATOM 4243 C CA  . ALA A 0 558 . 51.144   24.135  -83.808  1.00 33.78 558 A 1 
ATOM 4244 C C   . ALA A 0 558 . 50.342   25.450  -83.628  1.00 33.78 558 A 1 
ATOM 4245 C CB  . ALA A 0 558 . 51.576   23.539  -82.461  1.00 33.78 558 A 1 
ATOM 4246 O O   . ALA A 0 558 . 50.753   26.328  -82.873  1.00 33.78 558 A 1 
ATOM 4247 N N   . SER A 0 559 . 49.199   25.610  -84.319  1.00 42.10 559 A 1 
ATOM 4248 C CA  . SER A 0 559 . 48.316   26.791  -84.145  1.00 42.10 559 A 1 
ATOM 4249 C C   . SER A 0 559 . 46.861   26.617  -84.646  1.00 42.10 559 A 1 
ATOM 4250 C CB  . SER A 0 559 . 48.968   28.033  -84.785  1.00 42.10 559 A 1 
ATOM 4251 O O   . SER A 0 559 . 46.239   27.571  -85.113  1.00 42.10 559 A 1 
ATOM 4252 O OG  . SER A 0 559 . 48.598   29.205  -84.086  1.00 42.10 559 A 1 
ATOM 4253 N N   . LYS A 0 560 . 46.292   25.397  -84.626  1.00 38.15 560 A 1 
ATOM 4254 C CA  . LYS A 0 560 . 44.932   25.131  -85.161  1.00 38.15 560 A 1 
ATOM 4255 C C   . LYS A 0 560 . 44.101   24.115  -84.361  1.00 38.15 560 A 1 
ATOM 4256 C CB  . LYS A 0 560 . 44.985   24.764  -86.661  1.00 38.15 560 A 1 
ATOM 4257 O O   . LYS A 0 560 . 43.694   23.091  -84.895  1.00 38.15 560 A 1 
ATOM 4258 C CG  . LYS A 0 560 . 45.222   25.975  -87.571  1.00 38.15 560 A 1 
ATOM 4259 C CD  . LYS A 0 560 . 44.973   25.600  -89.035  1.00 38.15 560 A 1 
ATOM 4260 C CE  . LYS A 0 560 . 45.114   26.847  -89.909  1.00 38.15 560 A 1 
ATOM 4261 N NZ  . LYS A 0 560 . 44.935   26.520  -91.344  1.00 38.15 560 A 1 
ATOM 4262 N N   . GLN A 0 561 . 43.776   24.452  -83.116  1.00 39.92 561 A 1 
ATOM 4263 C CA  . GLN A 0 561 . 42.638   23.903  -82.362  1.00 39.92 561 A 1 
ATOM 4264 C C   . GLN A 0 561 . 42.282   24.894  -81.234  1.00 39.92 561 A 1 
ATOM 4265 C CB  . GLN A 0 561 . 42.983   22.506  -81.798  1.00 39.92 561 A 1 
ATOM 4266 O O   . GLN A 0 561 . 43.178   25.509  -80.673  1.00 39.92 561 A 1 
ATOM 4267 C CG  . GLN A 0 561 . 42.317   21.357  -82.589  1.00 39.92 561 A 1 
ATOM 4268 C CD  . GLN A 0 561 . 43.127   20.059  -82.634  1.00 39.92 561 A 1 
ATOM 4269 N NE2 . GLN A 0 561 . 42.580   19.001  -83.191  1.00 39.92 561 A 1 
ATOM 4270 O OE1 . GLN A 0 561 . 44.258   19.954  -82.197  1.00 39.92 561 A 1 
ATOM 4271 N N   . GLY A 0 562 . 41.022   25.148  -80.869  1.00 37.53 562 A 1 
ATOM 4272 C CA  . GLY A 0 562 . 39.773   24.656  -81.462  1.00 37.53 562 A 1 
ATOM 4273 C C   . GLY A 0 562 . 38.831   24.019  -80.443  1.00 37.53 562 A 1 
ATOM 4274 O O   . GLY A 0 562 . 38.678   22.808  -80.473  1.00 37.53 562 A 1 
ATOM 4275 N N   . ARG A 0 563 . 38.194   24.842  -79.594  1.00 36.87 563 A 1 
ATOM 4276 C CA  . ARG A 0 563 . 37.076   24.487  -78.690  1.00 36.87 563 A 1 
ATOM 4277 C C   . ARG A 0 563 . 37.227   23.147  -77.938  1.00 36.87 563 A 1 
ATOM 4278 C CB  . ARG A 0 563 . 35.731   24.505  -79.446  1.00 36.87 563 A 1 
ATOM 4279 O O   . ARG A 0 563 . 36.528   22.185  -78.239  1.00 36.87 563 A 1 
ATOM 4280 C CG  . ARG A 0 563 . 35.365   25.807  -80.169  1.00 36.87 563 A 1 
ATOM 4281 C CD  . ARG A 0 563 . 33.946   25.653  -80.740  1.00 36.87 563 A 1 
ATOM 4282 N NE  . ARG A 0 563 . 33.644   26.647  -81.789  1.00 36.87 563 A 1 
ATOM 4283 N NH1 . ARG A 0 563 . 32.781   28.310  -80.453  1.00 36.87 563 A 1 
ATOM 4284 N NH2 . ARG A 0 563 . 32.797   28.564  -82.669  1.00 36.87 563 A 1 
ATOM 4285 C CZ  . ARG A 0 563 . 33.081   27.831  -81.628  1.00 36.87 563 A 1 
ATOM 4286 N N   . ALA A 0 564 . 38.052   23.129  -76.895  1.00 39.02 564 A 1 
ATOM 4287 C CA  . ALA A 0 564 . 37.796   22.262  -75.745  1.00 39.02 564 A 1 
ATOM 4288 C C   . ALA A 0 564 . 37.083   23.115  -74.684  1.00 39.02 564 A 1 
ATOM 4289 C CB  . ALA A 0 564 . 39.117   21.661  -75.251  1.00 39.02 564 A 1 
ATOM 4290 O O   . ALA A 0 564 . 37.571   24.198  -74.363  1.00 39.02 564 A 1 
ATOM 4291 N N   . GLY A 0 565 . 35.913   22.680  -74.207  1.00 41.58 565 A 1 
ATOM 4292 C CA  . GLY A 0 565 . 35.189   23.373  -73.135  1.00 41.58 565 A 1 
ATOM 4293 C C   . GLY A 0 565 . 35.920   23.233  -71.799  1.00 41.58 565 A 1 
ATOM 4294 O O   . GLY A 0 565 . 36.491   22.177  -71.521  1.00 41.58 565 A 1 
ATOM 4295 N N   . THR A 0 566 . 35.919   24.287  -70.984  1.00 44.94 566 A 1 
ATOM 4296 C CA  . THR A 0 566 . 36.586   24.294  -69.674  1.00 44.94 566 A 1 
ATOM 4297 C C   . THR A 0 566 . 35.611   23.837  -68.596  1.00 44.94 566 A 1 
ATOM 4298 C CB  . THR A 0 566 . 37.140   25.685  -69.324  1.00 44.94 566 A 1 
ATOM 4299 O O   . THR A 0 566 . 34.673   24.560  -68.272  1.00 44.94 566 A 1 
ATOM 4300 C CG2 . THR A 0 566 . 38.094   25.630  -68.132  1.00 44.94 566 A 1 
ATOM 4301 O OG1 . THR A 0 566 . 37.885   26.215  -70.398  1.00 44.94 566 A 1 
ATOM 4302 N N   . TRP A 0 567 . 35.842   22.652  -68.033  1.00 45.18 567 A 1 
ATOM 4303 C CA  . TRP A 0 567 . 35.032   22.094  -66.950  1.00 45.18 567 A 1 
ATOM 4304 C C   . TRP A 0 567 . 35.758   22.297  -65.619  1.00 45.18 567 A 1 
ATOM 4305 C CB  . TRP A 0 567 . 34.754   20.599  -67.195  1.00 45.18 567 A 1 
ATOM 4306 O O   . TRP A 0 567 . 36.817   21.707  -65.410  1.00 45.18 567 A 1 
ATOM 4307 C CG  . TRP A 0 567 . 34.076   20.235  -68.484  1.00 45.18 567 A 1 
ATOM 4308 C CD1 . TRP A 0 567 . 34.658   20.265  -69.704  1.00 45.18 567 A 1 
ATOM 4309 C CD2 . TRP A 0 567 . 32.716   19.738  -68.709  1.00 45.18 567 A 1 
ATOM 4310 C CE2 . TRP A 0 567 . 32.544   19.521  -70.111  1.00 45.18 567 A 1 
ATOM 4311 C CE3 . TRP A 0 567 . 31.614   19.436  -67.880  1.00 45.18 567 A 1 
ATOM 4312 N NE1 . TRP A 0 567 . 33.753   19.872  -70.667  1.00 45.18 567 A 1 
ATOM 4313 C CH2 . TRP A 0 567 . 30.272   18.757  -69.810  1.00 45.18 567 A 1 
ATOM 4314 C CZ2 . TRP A 0 567 . 31.348   19.044  -70.666  1.00 45.18 567 A 1 
ATOM 4315 C CZ3 . TRP A 0 567 . 30.410   18.948  -68.425  1.00 45.18 567 A 1 
ATOM 4316 N N   . GLY A 0 568 . 35.177   23.099  -64.730  1.00 53.56 568 A 1 
ATOM 4317 C CA  . GLY A 0 568 . 35.337   22.916  -63.288  1.00 53.56 568 A 1 
ATOM 4318 C C   . GLY A 0 568 . 34.077   22.221  -62.781  1.00 53.56 568 A 1 
ATOM 4319 O O   . GLY A 0 568 . 32.977   22.648  -63.140  1.00 53.56 568 A 1 
ATOM 4320 N N   . LYS A 0 569 . 34.227   21.135  -62.021  1.00 61.59 569 A 1 
ATOM 4321 C CA  . LYS A 0 569 . 33.113   20.444  -61.355  1.00 61.59 569 A 1 
ATOM 4322 C C   . LYS A 0 569 . 33.171   20.761  -59.866  1.00 61.59 569 A 1 
ATOM 4323 C CB  . LYS A 0 569 . 33.177   18.920  -61.572  1.00 61.59 569 A 1 
ATOM 4324 O O   . LYS A 0 569 . 34.167   20.426  -59.222  1.00 61.59 569 A 1 
ATOM 4325 C CG  . LYS A 0 569 . 32.906   18.456  -63.010  1.00 61.59 569 A 1 
ATOM 4326 C CD  . LYS A 0 569 . 33.222   16.954  -63.116  1.00 61.59 569 A 1 
ATOM 4327 C CE  . LYS A 0 569 . 32.811   16.346  -64.462  1.00 61.59 569 A 1 
ATOM 4328 N NZ  . LYS A 0 569 . 31.364   16.031  -64.505  1.00 61.59 569 A 1 
ATOM 4329 N N   . SER A 0 570 . 32.107   21.343  -59.339  1.00 67.12 570 A 1 
ATOM 4330 C CA  . SER A 0 570 . 31.877   21.458  -57.900  1.00 67.12 570 A 1 
ATOM 4331 C C   . SER A 0 570 . 30.693   20.581  -57.511  1.00 67.12 570 A 1 
ATOM 4332 C CB  . SER A 0 570 . 31.674   22.919  -57.486  1.00 67.12 570 A 1 
ATOM 4333 O O   . SER A 0 570 . 29.701   20.526  -58.246  1.00 67.12 570 A 1 
ATOM 4334 O OG  . SER A 0 570 . 30.744   23.569  -58.339  1.00 67.12 570 A 1 
ATOM 4335 N N   . GLY A 0 571 . 30.798   19.900  -56.378  1.00 74.94 571 A 1 
ATOM 4336 C CA  . GLY A 0 571 . 29.717   19.099  -55.819  1.00 74.94 571 A 1 
ATOM 4337 C C   . GLY A 0 571 . 29.793   19.030  -54.302  1.00 74.94 571 A 1 
ATOM 4338 O O   . GLY A 0 571 . 30.835   19.329  -53.717  1.00 74.94 571 A 1 
ATOM 4339 N N   . SER A 0 572 . 28.674   18.658  -53.701  1.00 81.03 572 A 1 
ATOM 4340 C CA  . SER A 0 572 . 28.553   18.303  -52.292  1.00 81.03 572 A 1 
ATOM 4341 C C   . SER A 0 572 . 27.581   17.138  -52.169  1.00 81.03 572 A 1 
ATOM 4342 C CB  . SER A 0 572 . 28.067   19.484  -51.442  1.00 81.03 572 A 1 
ATOM 4343 O O   . SER A 0 572 . 26.548   17.161  -52.843  1.00 81.03 572 A 1 
ATOM 4344 O OG  . SER A 0 572 . 26.823   19.975  -51.925  1.00 81.03 572 A 1 
ATOM 4345 N N   . ASP A 0 573 . 27.906   16.180  -51.318  1.00 80.86 573 A 1 
ATOM 4346 C CA  . ASP A 0 573 . 26.976   15.176  -50.806  1.00 80.86 573 A 1 
ATOM 4347 C C   . ASP A 0 573 . 26.530   15.597  -49.395  1.00 80.86 573 A 1 
ATOM 4348 C CB  . ASP A 0 573 . 27.613   13.767  -50.877  1.00 80.86 573 A 1 
ATOM 4349 O O   . ASP A 0 573 . 27.163   16.445  -48.759  1.00 80.86 573 A 1 
ATOM 4350 C CG  . ASP A 0 573 . 27.160   13.002  -52.134  1.00 80.86 573 A 1 
ATOM 4351 O OD1 . ASP A 0 573 . 25.931   12.920  -52.337  1.00 80.86 573 A 1 
ATOM 4352 O OD2 . ASP A 0 573 . 28.005   12.598  -52.982  1.00 80.86 573 A 1 
ATOM 4353 N N   . TRP A 0 574 . 25.391   15.078  -48.943  1.00 83.83 574 A 1 
ATOM 4354 C CA  . TRP A 0 574 . 24.943   15.199  -47.556  1.00 83.83 574 A 1 
ATOM 4355 C C   . TRP A 0 574 . 24.007   14.040  -47.236  1.00 83.83 574 A 1 
ATOM 4356 C CB  . TRP A 0 574 . 24.239   16.541  -47.298  1.00 83.83 574 A 1 
ATOM 4357 O O   . TRP A 0 574 . 22.929   13.955  -47.830  1.00 83.83 574 A 1 
ATOM 4358 C CG  . TRP A 0 574 . 23.776   16.759  -45.882  1.00 83.83 574 A 1 
ATOM 4359 C CD1 . TRP A 0 574 . 24.579   17.001  -44.821  1.00 83.83 574 A 1 
ATOM 4360 C CD2 . TRP A 0 574 . 22.430   16.638  -45.320  1.00 83.83 574 A 1 
ATOM 4361 C CE2 . TRP A 0 574 . 22.494   16.905  -43.917  1.00 83.83 574 A 1 
ATOM 4362 C CE3 . TRP A 0 574 . 21.166   16.284  -45.843  1.00 83.83 574 A 1 
ATOM 4363 N NE1 . TRP A 0 574 . 23.828   17.127  -43.666  1.00 83.83 574 A 1 
ATOM 4364 C CH2 . TRP A 0 574 . 20.120   16.530  -43.645  1.00 83.83 574 A 1 
ATOM 4365 C CZ2 . TRP A 0 574 . 21.365   16.867  -43.087  1.00 83.83 574 A 1 
ATOM 4366 C CZ3 . TRP A 0 574 . 20.024   16.238  -45.018  1.00 83.83 574 A 1 
ATOM 4367 N N   . ASP A 0 575 . 24.428   13.185  -46.312  1.00 86.73 575 A 1 
ATOM 4368 C CA  . ASP A 0 575 . 23.643   12.070  -45.784  1.00 86.73 575 A 1 
ATOM 4369 C C   . ASP A 0 575 . 23.356   12.331  -44.299  1.00 86.73 575 A 1 
ATOM 4370 C CB  . ASP A 0 575 . 24.379   10.723  -45.983  1.00 86.73 575 A 1 
ATOM 4371 O O   . ASP A 0 575 . 24.196   12.851  -43.563  1.00 86.73 575 A 1 
ATOM 4372 C CG  . ASP A 0 575 . 24.162   10.023  -47.339  1.00 86.73 575 A 1 
ATOM 4373 O OD1 . ASP A 0 575 . 23.244   10.416  -48.093  1.00 86.73 575 A 1 
ATOM 4374 O OD2 . ASP A 0 575 . 24.858   9.006   -47.586  1.00 86.73 575 A 1 
ATOM 4375 N N   . ALA A 0 576 . 22.170   11.950  -43.829  1.00 86.22 576 A 1 
ATOM 4376 C CA  . ALA A 0 576 . 21.814   12.038  -42.414  1.00 86.22 576 A 1 
ATOM 4377 C C   . ALA A 0 576 . 20.911   10.880  -41.988  1.00 86.22 576 A 1 
ATOM 4378 C CB  . ALA A 0 576 . 21.161   13.398  -42.142  1.00 86.22 576 A 1 
ATOM 4379 O O   . ALA A 0 576 . 20.118   10.371  -42.783  1.00 86.22 576 A 1 
ATOM 4380 N N   . TYR A 0 577 . 20.984   10.481  -40.717  1.00 89.95 577 A 1 
ATOM 4381 C CA  . TYR A 0 577 . 20.015   9.565   -40.112  1.00 89.95 577 A 1 
ATOM 4382 C C   . TYR A 0 577 . 19.715   9.934   -38.662  1.00 89.95 577 A 1 
ATOM 4383 C CB  . TYR A 0 577 . 20.462   8.093   -40.243  1.00 89.95 577 A 1 
ATOM 4384 O O   . TYR A 0 577 . 20.551   10.516  -37.971  1.00 89.95 577 A 1 
ATOM 4385 C CG  . TYR A 0 577 . 21.418   7.583   -39.172  1.00 89.95 577 A 1 
ATOM 4386 C CD1 . TYR A 0 577 . 22.809   7.633   -39.379  1.00 89.95 577 A 1 
ATOM 4387 C CD2 . TYR A 0 577 . 20.912   7.072   -37.957  1.00 89.95 577 A 1 
ATOM 4388 C CE1 . TYR A 0 577 . 23.692   7.195   -38.372  1.00 89.95 577 A 1 
ATOM 4389 C CE2 . TYR A 0 577 . 21.790   6.656   -36.938  1.00 89.95 577 A 1 
ATOM 4390 O OH  . TYR A 0 577 . 24.040   6.371   -36.145  1.00 89.95 577 A 1 
ATOM 4391 C CZ  . TYR A 0 577 . 23.184   6.734   -37.138  1.00 89.95 577 A 1 
ATOM 4392 N N   . GLY A 0 578 . 18.550   9.512   -38.174  1.00 88.93 578 A 1 
ATOM 4393 C CA  . GLY A 0 578 . 18.237   9.592   -36.754  1.00 88.93 578 A 1 
ATOM 4394 C C   . GLY A 0 578 . 17.142   8.640   -36.293  1.00 88.93 578 A 1 
ATOM 4395 O O   . GLY A 0 578 . 16.489   7.955   -37.092  1.00 88.93 578 A 1 
ATOM 4396 N N   . ARG A 0 579 . 16.992   8.568   -34.970  1.00 92.17 579 A 1 
ATOM 4397 C CA  . ARG A 0 579 . 16.060   7.693   -34.262  1.00 92.17 579 A 1 
ATOM 4398 C C   . ARG A 0 579 . 15.629   8.309   -32.931  1.00 92.17 579 A 1 
ATOM 4399 C CB  . ARG A 0 579 . 16.734   6.333   -34.057  1.00 92.17 579 A 1 
ATOM 4400 O O   . ARG A 0 579 . 16.489   8.657   -32.137  1.00 92.17 579 A 1 
ATOM 4401 C CG  . ARG A 0 579 . 15.840   5.354   -33.293  1.00 92.17 579 A 1 
ATOM 4402 C CD  . ARG A 0 579 . 16.459   3.961   -33.380  1.00 92.17 579 A 1 
ATOM 4403 N NE  . ARG A 0 579 . 15.580   2.971   -32.746  1.00 92.17 579 A 1 
ATOM 4404 N NH1 . ARG A 0 579 . 16.809   2.552   -30.853  1.00 92.17 579 A 1 
ATOM 4405 N NH2 . ARG A 0 579 . 14.854   1.541   -31.166  1.00 92.17 579 A 1 
ATOM 4406 C CZ  . ARG A 0 579 . 15.764   2.354   -31.606  1.00 92.17 579 A 1 
ATOM 4407 N N   . ASP A 0 580 . 14.322   8.338   -32.707  1.00 88.97 580 A 1 
ATOM 4408 C CA  . ASP A 0 580 . 13.616   8.803   -31.502  1.00 88.97 580 A 1 
ATOM 4409 C C   . ASP A 0 580 . 13.080   7.564   -30.742  1.00 88.97 580 A 1 
ATOM 4410 C CB  . ASP A 0 580 . 12.527   9.780   -31.999  1.00 88.97 580 A 1 
ATOM 4411 O O   . ASP A 0 580 . 12.745   6.550   -31.366  1.00 88.97 580 A 1 
ATOM 4412 C CG  . ASP A 0 580 . 11.521   10.332  -30.975  1.00 88.97 580 A 1 
ATOM 4413 O OD1 . ASP A 0 580 . 11.244   9.636   -29.970  1.00 88.97 580 A 1 
ATOM 4414 O OD2 . ASP A 0 580 . 10.913   11.381  -31.297  1.00 88.97 580 A 1 
ATOM 4415 N N   . GLN A 0 581 . 13.056   7.588   -29.405  1.00 91.31 581 A 1 
ATOM 4416 C CA  . GLN A 0 581 . 12.790   6.427   -28.536  1.00 91.31 581 A 1 
ATOM 4417 C C   . GLN A 0 581 . 11.901   6.750   -27.309  1.00 91.31 581 A 1 
ATOM 4418 C CB  . GLN A 0 581 . 14.144   5.795   -28.143  1.00 91.31 581 A 1 
ATOM 4419 O O   . GLN A 0 581 . 12.059   6.137   -26.248  1.00 91.31 581 A 1 
ATOM 4420 C CG  . GLN A 0 581 . 14.734   4.775   -29.128  1.00 91.31 581 A 1 
ATOM 4421 C CD  . GLN A 0 581 . 14.370   3.340   -28.759  1.00 91.31 581 A 1 
ATOM 4422 N NE2 . GLN A 0 581 . 13.105   2.987   -28.783  1.00 91.31 581 A 1 
ATOM 4423 O OE1 . GLN A 0 581 . 15.210   2.465   -28.536  1.00 91.31 581 A 1 
ATOM 4424 N N   . ASP A 0 582 . 10.942   7.669   -27.451  1.00 89.72 582 A 1 
ATOM 4425 C CA  . ASP A 0 582 . 10.031   8.104   -26.376  1.00 89.72 582 A 1 
ATOM 4426 C C   . ASP A 0 582 . 9.303    6.939   -25.646  1.00 89.72 582 A 1 
ATOM 4427 C CB  . ASP A 0 582 . 9.031    9.117   -26.982  1.00 89.72 582 A 1 
ATOM 4428 O O   . ASP A 0 582 . 8.703    6.051   -26.264  1.00 89.72 582 A 1 
ATOM 4429 C CG  . ASP A 0 582 . 8.212    9.933   -25.965  1.00 89.72 582 A 1 
ATOM 4430 O OD1 . ASP A 0 582 . 8.557    9.950   -24.757  1.00 89.72 582 A 1 
ATOM 4431 O OD2 . ASP A 0 582 . 7.150    10.485  -26.353  1.00 89.72 582 A 1 
ATOM 4432 N N   . LEU A 0 583 . 9.301    6.946   -24.304  1.00 93.72 583 A 1 
ATOM 4433 C CA  . LEU A 0 583 . 8.593    5.996   -23.427  1.00 93.72 583 A 1 
ATOM 4434 C C   . LEU A 0 583 . 7.952    6.712   -22.227  1.00 93.72 583 A 1 
ATOM 4435 C CB  . LEU A 0 583 . 9.576    4.894   -22.966  1.00 93.72 583 A 1 
ATOM 4436 O O   . LEU A 0 583 . 8.631    7.061   -21.262  1.00 93.72 583 A 1 
ATOM 4437 C CG  . LEU A 0 583 . 9.058    3.935   -21.867  1.00 93.72 583 A 1 
ATOM 4438 C CD1 . LEU A 0 583 . 7.840    3.112   -22.296  1.00 93.72 583 A 1 
ATOM 4439 C CD2 . LEU A 0 583 . 10.148   2.945   -21.454  1.00 93.72 583 A 1 
ATOM 4440 N N   . GLU A 0 584 . 6.616    6.796   -22.195  1.00 95.18 584 A 1 
ATOM 4441 C CA  . GLU A 0 584 . 5.853    7.298   -21.038  1.00 95.18 584 A 1 
ATOM 4442 C C   . GLU A 0 584 . 5.070    6.167   -20.346  1.00 95.18 584 A 1 
ATOM 4443 C CB  . GLU A 0 584 . 4.904    8.448   -21.439  1.00 95.18 584 A 1 
ATOM 4444 O O   . GLU A 0 584 . 4.246    5.482   -20.961  1.00 95.18 584 A 1 
ATOM 4445 C CG  . GLU A 0 584 . 4.317    9.174   -20.206  1.00 95.18 584 A 1 
ATOM 4446 C CD  . GLU A 0 584 . 3.018    9.956   -20.474  1.00 95.18 584 A 1 
ATOM 4447 O OE1 . GLU A 0 584 . 2.729    10.932  -19.742  1.00 95.18 584 A 1 
ATOM 4448 O OE2 . GLU A 0 584 . 2.168    9.520   -21.299  1.00 95.18 584 A 1 
ATOM 4449 N N   . VAL A 0 585 . 5.241    6.020   -19.030  1.00 95.56 585 A 1 
ATOM 4450 C CA  . VAL A 0 585 . 4.463    5.113   -18.174  1.00 95.56 585 A 1 
ATOM 4451 C C   . VAL A 0 585 . 3.808    5.897   -17.039  1.00 95.56 585 A 1 
ATOM 4452 C CB  . VAL A 0 585 . 5.334    3.966   -17.625  1.00 95.56 585 A 1 
ATOM 4453 O O   . VAL A 0 585 . 4.487    6.487   -16.206  1.00 95.56 585 A 1 
ATOM 4454 C CG1 . VAL A 0 585 . 4.505    2.996   -16.769  1.00 95.56 585 A 1 
ATOM 4455 C CG2 . VAL A 0 585 . 5.985    3.150   -18.750  1.00 95.56 585 A 1 
ATOM 4456 N N   . ASP A 0 586 . 2.480    5.847   -16.970  1.00 94.84 586 A 1 
ATOM 4457 C CA  . ASP A 0 586 . 1.661    6.477   -15.929  1.00 94.84 586 A 1 
ATOM 4458 C C   . ASP A 0 586 . 0.862    5.385   -15.199  1.00 94.84 586 A 1 
ATOM 4459 C CB  . ASP A 0 586 . 0.789    7.556   -16.594  1.00 94.84 586 A 1 
ATOM 4460 O O   . ASP A 0 586 . 0.019    4.703   -15.791  1.00 94.84 586 A 1 
ATOM 4461 C CG  . ASP A 0 586 . -0.152   8.311   -15.650  1.00 94.84 586 A 1 
ATOM 4462 O OD1 . ASP A 0 586 . 0.090    8.305   -14.423  1.00 94.84 586 A 1 
ATOM 4463 O OD2 . ASP A 0 586 . -1.111   8.910   -16.195  1.00 94.84 586 A 1 
ATOM 4464 N N   . GLU A 0 587 . 1.184    5.156   -13.927  1.00 93.39 587 A 1 
ATOM 4465 C CA  . GLU A 0 587 . 0.617    4.114   -13.072  1.00 93.39 587 A 1 
ATOM 4466 C C   . GLU A 0 587 . 0.103    4.707   -11.761  1.00 93.39 587 A 1 
ATOM 4467 C CB  . GLU A 0 587 . 1.665    3.026   -12.772  1.00 93.39 587 A 1 
ATOM 4468 O O   . GLU A 0 587 . 0.839    5.374   -11.036  1.00 93.39 587 A 1 
ATOM 4469 C CG  . GLU A 0 587 . 1.829    2.053   -13.943  1.00 93.39 587 A 1 
ATOM 4470 C CD  . GLU A 0 587 . 2.852    0.949   -13.654  1.00 93.39 587 A 1 
ATOM 4471 O OE1 . GLU A 0 587 . 3.744    0.691   -14.501  1.00 93.39 587 A 1 
ATOM 4472 O OE2 . GLU A 0 587 . 2.756    0.274   -12.609  1.00 93.39 587 A 1 
ATOM 4473 N N   . SER A 0 588 . -1.143   4.403   -11.401  1.00 91.94 588 A 1 
ATOM 4474 C CA  . SER A 0 588 . -1.719   4.778   -10.110  1.00 91.94 588 A 1 
ATOM 4475 C C   . SER A 0 588 . -2.583   3.672   -9.512   1.00 91.94 588 A 1 
ATOM 4476 C CB  . SER A 0 588 . -2.479   6.107   -10.193  1.00 91.94 588 A 1 
ATOM 4477 O O   . SER A 0 588 . -3.214   2.877   -10.213  1.00 91.94 588 A 1 
ATOM 4478 O OG  . SER A 0 588 . -3.433   6.094   -11.235  1.00 91.94 588 A 1 
ATOM 4479 N N   . TYR A 0 589 . -2.585   3.627   -8.184   1.00 91.45 589 A 1 
ATOM 4480 C CA  . TYR A 0 589 . -3.407   2.753   -7.361   1.00 91.45 589 A 1 
ATOM 4481 C C   . TYR A 0 589 . -3.977   3.565   -6.197   1.00 91.45 589 A 1 
ATOM 4482 C CB  . TYR A 0 589 . -2.571   1.565   -6.873   1.00 91.45 589 A 1 
ATOM 4483 O O   . TYR A 0 589 . -3.246   4.308   -5.540   1.00 91.45 589 A 1 
ATOM 4484 C CG  . TYR A 0 589 . -3.248   0.704   -5.825   1.00 91.45 589 A 1 
ATOM 4485 C CD1 . TYR A 0 589 . -3.052   0.975   -4.454   1.00 91.45 589 A 1 
ATOM 4486 C CD2 . TYR A 0 589 . -4.084   -0.358  -6.220   1.00 91.45 589 A 1 
ATOM 4487 C CE1 . TYR A 0 589 . -3.670   0.170   -3.478   1.00 91.45 589 A 1 
ATOM 4488 C CE2 . TYR A 0 589 . -4.691   -1.174  -5.246   1.00 91.45 589 A 1 
ATOM 4489 O OH  . TYR A 0 589 . -5.045   -1.733  -2.952   1.00 91.45 589 A 1 
ATOM 4490 C CZ  . TYR A 0 589 . -4.479   -0.917  -3.877   1.00 91.45 589 A 1 
ATOM 4491 N N   . GLU A 0 590 . -5.267   3.416   -5.927   1.00 88.21 590 A 1 
ATOM 4492 C CA  . GLU A 0 590 . -5.945   4.050   -4.798   1.00 88.21 590 A 1 
ATOM 4493 C C   . GLU A 0 590 . -6.916   3.062   -4.156   1.00 88.21 590 A 1 
ATOM 4494 C CB  . GLU A 0 590 . -6.630   5.345   -5.265   1.00 88.21 590 A 1 
ATOM 4495 O O   . GLU A 0 590 . -7.727   2.454   -4.847   1.00 88.21 590 A 1 
ATOM 4496 C CG  . GLU A 0 590 . -7.422   6.053   -4.150   1.00 88.21 590 A 1 
ATOM 4497 C CD  . GLU A 0 590 . -7.735   7.524   -4.467   1.00 88.21 590 A 1 
ATOM 4498 O OE1 . GLU A 0 590 . -8.509   8.167   -3.716   1.00 88.21 590 A 1 
ATOM 4499 O OE2 . GLU A 0 590 . -7.027   8.158   -5.286   1.00 88.21 590 A 1 
ATOM 4500 N N   . ALA A 0 591 . -6.839   2.921   -2.836   1.00 83.74 591 A 1 
ATOM 4501 C CA  . ALA A 0 591 . -7.762   2.140   -2.026   1.00 83.74 591 A 1 
ATOM 4502 C C   . ALA A 0 591 . -8.343   3.024   -0.914   1.00 83.74 591 A 1 
ATOM 4503 C CB  . ALA A 0 591 . -7.038   0.903   -1.486   1.00 83.74 591 A 1 
ATOM 4504 O O   . ALA A 0 591 . -7.601   3.715   -0.208   1.00 83.74 591 A 1 
ATOM 4505 N N   . THR A 0 592 . -9.666   3.018   -0.749   1.00 82.01 592 A 1 
ATOM 4506 C CA  . THR A 0 592 . -10.383  3.815   0.258    1.00 82.01 592 A 1 
ATOM 4507 C C   . THR A 0 592 . -11.447  2.974   0.966    1.00 82.01 592 A 1 
ATOM 4508 C CB  . THR A 0 592 . -10.957  5.097   -0.389   1.00 82.01 592 A 1 
ATOM 4509 O O   . THR A 0 592 . -12.469  2.621   0.386    1.00 82.01 592 A 1 
ATOM 4510 C CG2 . THR A 0 592 . -12.280  5.625   0.178    1.00 82.01 592 A 1 
ATOM 4511 O OG1 . THR A 0 592 . -10.060  6.165   -0.173   1.00 82.01 592 A 1 
ATOM 4512 N N   . TRP A 0 593 . -11.252  2.735   2.267    1.00 69.82 593 A 1 
ATOM 4513 C CA  . TRP A 0 593 . -12.203  2.039   3.141    1.00 69.82 593 A 1 
ATOM 4514 C C   . TRP A 0 593 . -12.731  2.993   4.223    1.00 69.82 593 A 1 
ATOM 4515 C CB  . TRP A 0 593 . -11.535  0.780   3.719    1.00 69.82 593 A 1 
ATOM 4516 O O   . TRP A 0 593 . -11.990  3.783   4.824    1.00 69.82 593 A 1 
ATOM 4517 C CG  . TRP A 0 593 . -12.379  -0.220  4.469    1.00 69.82 593 A 1 
ATOM 4518 C CD1 . TRP A 0 593 . -13.718  -0.194  4.675    1.00 69.82 593 A 1 
ATOM 4519 C CD2 . TRP A 0 593 . -11.941  -1.495  5.040    1.00 69.82 593 A 1 
ATOM 4520 C CE2 . TRP A 0 593 . -13.068  -2.155  5.618    1.00 69.82 593 A 1 
ATOM 4521 C CE3 . TRP A 0 593 . -10.711  -2.184  5.087    1.00 69.82 593 A 1 
ATOM 4522 N NE1 . TRP A 0 593 . -14.117  -1.297  5.394    1.00 69.82 593 A 1 
ATOM 4523 C CH2 . TRP A 0 593 . -11.742  -4.077  6.243    1.00 69.82 593 A 1 
ATOM 4524 C CZ2 . TRP A 0 593 . -12.983  -3.419  6.219    1.00 69.82 593 A 1 
ATOM 4525 C CZ3 . TRP A 0 593 . -10.612  -3.460  5.677    1.00 69.82 593 A 1 
ATOM 4526 N N   . ALA A 0 594 . -14.041  2.966   4.482    1.00 58.30 594 A 1 
ATOM 4527 C CA  . ALA A 0 594 . -14.679  3.831   5.465    1.00 58.30 594 A 1 
ATOM 4528 C C   . ALA A 0 594 . -15.771  3.155   6.332    1.00 58.30 594 A 1 
ATOM 4529 C CB  . ALA A 0 594 . -15.190  5.070   4.710    1.00 58.30 594 A 1 
ATOM 4530 O O   . ALA A 0 594 . -16.180  2.020   6.124    1.00 58.30 594 A 1 
ATOM 4531 N N   . LYS A 0 595 . -16.194  3.940   7.331    1.00 67.24 595 A 1 
ATOM 4532 C CA  . LYS A 0 595 . -17.433  3.980   8.131    1.00 67.24 595 A 1 
ATOM 4533 C C   . LYS A 0 595 . -18.004  2.671   8.688    1.00 67.24 595 A 1 
ATOM 4534 C CB  . LYS A 0 595 . -18.509  4.780   7.375    1.00 67.24 595 A 1 
ATOM 4535 O O   . LYS A 0 595 . -18.652  1.908   7.978    1.00 67.24 595 A 1 
ATOM 4536 C CG  . LYS A 0 595 . -18.086  6.240   7.120    1.00 67.24 595 A 1 
ATOM 4537 C CD  . LYS A 0 595 . -19.056  6.974   6.186    1.00 67.24 595 A 1 
ATOM 4538 C CE  . LYS A 0 595 . -18.298  8.050   5.399    1.00 67.24 595 A 1 
ATOM 4539 N NZ  . LYS A 0 595 . -19.140  8.674   4.351    1.00 67.24 595 A 1 
ATOM 4540 N N   . SER A 0 596 . -17.944  2.578   10.016   1.00 60.91 596 A 1 
ATOM 4541 C CA  . SER A 0 596 . -18.915  1.934   10.898   1.00 60.91 596 A 1 
ATOM 4542 C C   . SER A 0 596 . -19.605  2.963   11.803   1.00 60.91 596 A 1 
ATOM 4543 C CB  . SER A 0 596 . -18.272  0.814   11.739   1.00 60.91 596 A 1 
ATOM 4544 O O   . SER A 0 596 . -19.005  3.963   12.223   1.00 60.91 596 A 1 
ATOM 4545 O OG  . SER A 0 596 . -17.590  1.280   12.891   1.00 60.91 596 A 1 
ATOM 4546 N N   . TYR A 0 597 . -20.866  2.692   12.116   1.00 66.67 597 A 1 
ATOM 4547 C CA  . TYR A 0 597 . -21.658  3.361   13.143   1.00 66.67 597 A 1 
ATOM 4548 C C   . TYR A 0 597 . -22.415  2.286   13.904   1.00 66.67 597 A 1 
ATOM 4549 C CB  . TYR A 0 597 . -22.677  4.327   12.528   1.00 66.67 597 A 1 
ATOM 4550 O O   . TYR A 0 597 . -23.102  1.483   13.278   1.00 66.67 597 A 1 
ATOM 4551 C CG  . TYR A 0 597 . -22.097  5.501   11.774   1.00 66.67 597 A 1 
ATOM 4552 C CD1 . TYR A 0 597 . -21.874  6.719   12.441   1.00 66.67 597 A 1 
ATOM 4553 C CD2 . TYR A 0 597 . -21.822  5.384   10.399   1.00 66.67 597 A 1 
ATOM 4554 C CE1 . TYR A 0 597 . -21.380  7.829   11.731   1.00 66.67 597 A 1 
ATOM 4555 C CE2 . TYR A 0 597 . -21.323  6.488   9.684    1.00 66.67 597 A 1 
ATOM 4556 O OH  . TYR A 0 597 . -20.639  8.789   9.662    1.00 66.67 597 A 1 
ATOM 4557 C CZ  . TYR A 0 597 . -21.104  7.711   10.350   1.00 66.67 597 A 1 
ATOM 4558 N N   . ASP A 0 598 . -22.319  2.308   15.223   1.00 63.19 598 A 1 
ATOM 4559 C CA  . ASP A 0 598 . -22.917  1.326   16.115   1.00 63.19 598 A 1 
ATOM 4560 C C   . ASP A 0 598 . -23.599  2.088   17.263   1.00 63.19 598 A 1 
ATOM 4561 C CB  . ASP A 0 598 . -21.822  0.361   16.610   1.00 63.19 598 A 1 
ATOM 4562 O O   . ASP A 0 598 . -23.016  3.023   17.819   1.00 63.19 598 A 1 
ATOM 4563 C CG  . ASP A 0 598 . -21.005  -0.274  15.467   1.00 63.19 598 A 1 
ATOM 4564 O OD1 . ASP A 0 598 . -21.529  -1.197  14.803   1.00 63.19 598 A 1 
ATOM 4565 O OD2 . ASP A 0 598 . -19.839  0.162   15.257   1.00 63.19 598 A 1 
ATOM 4566 N N   . ALA A 0 599 . -24.835  1.729   17.593   1.00 79.64 599 A 1 
ATOM 4567 C CA  . ALA A 0 599 . -25.597  2.283   18.707   1.00 79.64 599 A 1 
ATOM 4568 C C   . ALA A 0 599 . -26.391  1.167   19.391   1.00 79.64 599 A 1 
ATOM 4569 C CB  . ALA A 0 599 . -26.521  3.393   18.190   1.00 79.64 599 A 1 
ATOM 4570 O O   . ALA A 0 599 . -26.991  0.339   18.703   1.00 79.64 599 A 1 
ATOM 4571 N N   . GLU A 0 600 . -26.410  1.162   20.720   1.00 73.21 600 A 1 
ATOM 4572 C CA  . GLU A 0 600 . -27.130  0.195   21.555   1.00 73.21 600 A 1 
ATOM 4573 C C   . GLU A 0 600 . -27.764  0.936   22.737   1.00 73.21 600 A 1 
ATOM 4574 C CB  . GLU A 0 600 . -26.177  -0.902  22.080   1.00 73.21 600 A 1 
ATOM 4575 O O   . GLU A 0 600 . -27.085  1.746   23.367   1.00 73.21 600 A 1 
ATOM 4576 C CG  . GLU A 0 600 . -25.432  -1.678  20.976   1.00 73.21 600 A 1 
ATOM 4577 C CD  . GLU A 0 600 . -24.573  -2.851  21.492   1.00 73.21 600 A 1 
ATOM 4578 O OE1 . GLU A 0 600 . -24.216  -3.712  20.651   1.00 73.21 600 A 1 
ATOM 4579 O OE2 . GLU A 0 600 . -24.262  -2.907  22.704   1.00 73.21 600 A 1 
ATOM 4580 N N   . SER A 0 601 . -29.026  0.646   23.052   1.00 82.86 601 A 1 
ATOM 4581 C CA  . SER A 0 601 . -29.696  1.118   24.268   1.00 82.86 601 A 1 
ATOM 4582 C C   . SER A 0 601 . -30.362  -0.036  25.021   1.00 82.86 601 A 1 
ATOM 4583 C CB  . SER A 0 601 . -30.699  2.239   23.978   1.00 82.86 601 A 1 
ATOM 4584 O O   . SER A 0 601 . -30.822  -1.017  24.424   1.00 82.86 601 A 1 
ATOM 4585 O OG  . SER A 0 601 . -31.778  1.786   23.181   1.00 82.86 601 A 1 
ATOM 4586 N N   . TYR A 0 602 . -30.409  0.073   26.348   1.00 77.37 602 A 1 
ATOM 4587 C CA  . TYR A 0 602 . -31.097  -0.862  27.232   1.00 77.37 602 A 1 
ATOM 4588 C C   . TYR A 0 602 . -31.802  -0.141  28.378   1.00 77.37 602 A 1 
ATOM 4589 C CB  . TYR A 0 602 . -30.108  -1.890  27.805   1.00 77.37 602 A 1 
ATOM 4590 O O   . TYR A 0 602 . -31.142  0.517   29.180   1.00 77.37 602 A 1 
ATOM 4591 C CG  . TYR A 0 602 . -30.731  -2.844  28.813   1.00 77.37 602 A 1 
ATOM 4592 C CD1 . TYR A 0 602 . -30.188  -3.017  30.103   1.00 77.37 602 A 1 
ATOM 4593 C CD2 . TYR A 0 602 . -31.886  -3.555  28.453   1.00 77.37 602 A 1 
ATOM 4594 C CE1 . TYR A 0 602 . -30.759  -3.955  30.991   1.00 77.37 602 A 1 
ATOM 4595 C CE2 . TYR A 0 602 . -32.478  -4.465  29.339   1.00 77.37 602 A 1 
ATOM 4596 O OH  . TYR A 0 602 . -32.390  -5.697  31.367   1.00 77.37 602 A 1 
ATOM 4597 C CZ  . TYR A 0 602 . -31.887  -4.705  30.587   1.00 77.37 602 A 1 
ATOM 4598 N N   . ASP A 0 603 . -33.110  -0.368  28.513   1.00 86.34 603 A 1 
ATOM 4599 C CA  . ASP A 0 603 . -33.903  0.120   29.642   1.00 86.34 603 A 1 
ATOM 4600 C C   . ASP A 0 603 . -34.392  -1.036  30.528   1.00 86.34 603 A 1 
ATOM 4601 C CB  . ASP A 0 603 . -35.117  0.946   29.192   1.00 86.34 603 A 1 
ATOM 4602 O O   . ASP A 0 603 . -34.919  -2.043  30.038   1.00 86.34 603 A 1 
ATOM 4603 C CG  . ASP A 0 603 . -34.863  1.887   28.016   1.00 86.34 603 A 1 
ATOM 4604 O OD1 . ASP A 0 603 . -34.108  2.863   28.187   1.00 86.34 603 A 1 
ATOM 4605 O OD2 . ASP A 0 603 . -35.510  1.635   26.969   1.00 86.34 603 A 1 
ATOM 4606 N N   . GLU A 0 604 . -34.338  -0.843  31.846   1.00 84.67 604 A 1 
ATOM 4607 C CA  . GLU A 0 604 . -35.214  -1.519  32.810   1.00 84.67 604 A 1 
ATOM 4608 C C   . GLU A 0 604 . -36.052  -0.466  33.530   1.00 84.67 604 A 1 
ATOM 4609 C CB  . GLU A 0 604 . -34.442  -2.324  33.875   1.00 84.67 604 A 1 
ATOM 4610 O O   . GLU A 0 604 . -35.504  0.537   33.981   1.00 84.67 604 A 1 
ATOM 4611 C CG  . GLU A 0 604 . -33.420  -3.319  33.319   1.00 84.67 604 A 1 
ATOM 4612 C CD  . GLU A 0 604 . -32.925  -4.345  34.357   1.00 84.67 604 A 1 
ATOM 4613 O OE1 . GLU A 0 604 . -32.577  -5.478  33.933   1.00 84.67 604 A 1 
ATOM 4614 O OE2 . GLU A 0 604 . -32.944  -4.088  35.576   1.00 84.67 604 A 1 
ATOM 4615 N N   . TRP A 0 605 . -37.351  -0.696  33.710   1.00 87.30 605 A 1 
ATOM 4616 C CA  . TRP A 0 605 . -38.168  0.159   34.573   1.00 87.30 605 A 1 
ATOM 4617 C C   . TRP A 0 605 . -39.283  -0.612  35.276   1.00 87.30 605 A 1 
ATOM 4618 C CB  . TRP A 0 605 . -38.701  1.367   33.790   1.00 87.30 605 A 1 
ATOM 4619 O O   . TRP A 0 605 . -39.826  -1.587  34.749   1.00 87.30 605 A 1 
ATOM 4620 C CG  . TRP A 0 605 . -39.456  1.066   32.531   1.00 87.30 605 A 1 
ATOM 4621 C CD1 . TRP A 0 605 . -38.907  0.962   31.301   1.00 87.30 605 A 1 
ATOM 4622 C CD2 . TRP A 0 605 . -40.888  0.853   32.349   1.00 87.30 605 A 1 
ATOM 4623 C CE2 . TRP A 0 605 . -41.139  0.644   30.958   1.00 87.30 605 A 1 
ATOM 4624 C CE3 . TRP A 0 605 . -42.003  0.827   33.213   1.00 87.30 605 A 1 
ATOM 4625 N NE1 . TRP A 0 605 . -39.892  0.709   30.368   1.00 87.30 605 A 1 
ATOM 4626 C CH2 . TRP A 0 605 . -43.519  0.399   31.343   1.00 87.30 605 A 1 
ATOM 4627 C CZ2 . TRP A 0 605 . -42.430  0.419   30.453   1.00 87.30 605 A 1 
ATOM 4628 C CZ3 . TRP A 0 605 . -43.302  0.611   32.715   1.00 87.30 605 A 1 
ATOM 4629 N N   . ASP A 0 606 . -39.622  -0.152  36.477   1.00 86.21 606 A 1 
ATOM 4630 C CA  . ASP A 0 606 . -40.768  -0.606  37.259   1.00 86.21 606 A 1 
ATOM 4631 C C   . ASP A 0 606 . -41.507  0.607   37.838   1.00 86.21 606 A 1 
ATOM 4632 C CB  . ASP A 0 606 . -40.321  -1.592  38.355   1.00 86.21 606 A 1 
ATOM 4633 O O   . ASP A 0 606 . -40.892  1.586   38.260   1.00 86.21 606 A 1 
ATOM 4634 C CG  . ASP A 0 606 . -41.466  -2.451  38.921   1.00 86.21 606 A 1 
ATOM 4635 O OD1 . ASP A 0 606 . -42.581  -2.428  38.343   1.00 86.21 606 A 1 
ATOM 4636 O OD2 . ASP A 0 606 . -41.199  -3.196  39.890   1.00 86.21 606 A 1 
ATOM 4637 N N   . ASN A 0 607 . -42.834  0.554   37.841   1.00 84.47 607 A 1 
ATOM 4638 C CA  . ASN A 0 607 . -43.711  1.579   38.403   1.00 84.47 607 A 1 
ATOM 4639 C C   . ASN A 0 607 . -44.823  0.871   39.165   1.00 84.47 607 A 1 
ATOM 4640 C CB  . ASN A 0 607 . -44.245  2.476   37.267   1.00 84.47 607 A 1 
ATOM 4641 O O   . ASN A 0 607 . -45.662  0.203   38.551   1.00 84.47 607 A 1 
ATOM 4642 C CG  . ASN A 0 607 . -45.342  3.459   37.666   1.00 84.47 607 A 1 
ATOM 4643 N ND2 . ASN A 0 607 . -46.495  3.015   38.120   1.00 84.47 607 A 1 
ATOM 4644 O OD1 . ASN A 0 607 . -45.198  4.654   37.492   1.00 84.47 607 A 1 
ATOM 4645 N N   . LYS A 0 608 . -44.876  1.079   40.475   1.00 80.49 608 A 1 
ATOM 4646 C CA  . LYS A 0 608 . -45.805  0.426   41.387   1.00 80.49 608 A 1 
ATOM 4647 C C   . LYS A 0 608 . -46.549  1.464   42.234   1.00 80.49 608 A 1 
ATOM 4648 C CB  . LYS A 0 608 . -44.996  -0.586  42.201   1.00 80.49 608 A 1 
ATOM 4649 O O   . LYS A 0 608 . -45.935  2.180   43.022   1.00 80.49 608 A 1 
ATOM 4650 C CG  . LYS A 0 608 . -45.843  -1.252  43.283   1.00 80.49 608 A 1 
ATOM 4651 C CD  . LYS A 0 608 . -44.966  -2.172  44.143   1.00 80.49 608 A 1 
ATOM 4652 C CE  . LYS A 0 608 . -45.652  -2.441  45.482   1.00 80.49 608 A 1 
ATOM 4653 N NZ  . LYS A 0 608 . -45.763  -1.187  46.262   1.00 80.49 608 A 1 
ATOM 4654 N N   . ASP A 0 609 . -47.863  1.427   42.069   1.00 77.11 609 A 1 
ATOM 4655 C CA  . ASP A 0 609 . -48.910  2.319   42.567   1.00 77.11 609 A 1 
ATOM 4656 C C   . ASP A 0 609 . -49.718  1.535   43.628   1.00 77.11 609 A 1 
ATOM 4657 C CB  . ASP A 0 609 . -49.689  2.716   41.290   1.00 77.11 609 A 1 
ATOM 4658 O O   . ASP A 0 609 . -50.317  0.500   43.319   1.00 77.11 609 A 1 
ATOM 4659 C CG  . ASP A 0 609 . -51.030  3.440   41.431   1.00 77.11 609 A 1 
ATOM 4660 O OD1 . ASP A 0 609 . -51.596  3.451   42.545   1.00 77.11 609 A 1 
ATOM 4661 O OD2 . ASP A 0 609 . -51.522  3.874   40.357   1.00 77.11 609 A 1 
ATOM 4662 N N   . ASP A 0 610 . -49.620  1.955   44.899   1.00 76.37 610 A 1 
ATOM 4663 C CA  . ASP A 0 610 . -50.121  1.257   46.106   1.00 76.37 610 A 1 
ATOM 4664 C C   . ASP A 0 610 . -51.194  2.090   46.874   1.00 76.37 610 A 1 
ATOM 4665 C CB  . ASP A 0 610 . -48.908  0.856   46.998   1.00 76.37 610 A 1 
ATOM 4666 O O   . ASP A 0 610 . -51.316  1.979   48.110   1.00 76.37 610 A 1 
ATOM 4667 C CG  . ASP A 0 610 . -48.511  -0.623  47.053   1.00 76.37 610 A 1 
ATOM 4668 O OD1 . ASP A 0 610 . -48.631  -1.376  46.066   1.00 76.37 610 A 1 
ATOM 4669 O OD2 . ASP A 0 610 . -47.852  -1.010  48.053   1.00 76.37 610 A 1 
ATOM 4670 N N   . ASP A 0 611 . -51.937  2.945   46.151   1.00 73.97 611 A 1 
ATOM 4671 C CA  . ASP A 0 611 . -52.842  3.994   46.665   1.00 73.97 611 A 1 
ATOM 4672 C C   . ASP A 0 611 . -53.942  3.469   47.623   1.00 73.97 611 A 1 
ATOM 4673 C CB  . ASP A 0 611 . -53.409  4.816   45.483   1.00 73.97 611 A 1 
ATOM 4674 O O   . ASP A 0 611 . -54.579  2.422   47.431   1.00 73.97 611 A 1 
ATOM 4675 C CG  . ASP A 0 611 . -54.323  5.996   45.869   1.00 73.97 611 A 1 
ATOM 4676 O OD1 . ASP A 0 611 . -54.361  6.368   47.071   1.00 73.97 611 A 1 
ATOM 4677 O OD2 . ASP A 0 611 . -55.116  6.451   45.012   1.00 73.97 611 A 1 
ATOM 4678 N N   . ARG A 0 612 . -54.144  4.197   48.732   1.00 64.20 612 A 1 
ATOM 4679 C CA  . ARG A 0 612 . -54.970  3.821   49.893   1.00 64.20 612 A 1 
ATOM 4680 C C   . ARG A 0 612 . -55.737  5.003   50.488   1.00 64.20 612 A 1 
ATOM 4681 C CB  . ARG A 0 612 . -54.082  3.096   50.920   1.00 64.20 612 A 1 
ATOM 4682 O O   . ARG A 0 612 . -55.501  5.439   51.622   1.00 64.20 612 A 1 
ATOM 4683 C CG  . ARG A 0 612 . -53.941  1.629   50.508   1.00 64.20 612 A 1 
ATOM 4684 C CD  . ARG A 0 612 . -53.093  0.803   51.466   1.00 64.20 612 A 1 
ATOM 4685 N NE  . ARG A 0 612 . -51.671  1.103   51.260   1.00 64.20 612 A 1 
ATOM 4686 N NH1 . ARG A 0 612 . -51.145  1.891   53.356   1.00 64.20 612 A 1 
ATOM 4687 N NH2 . ARG A 0 612 . -49.587  1.808   51.769   1.00 64.20 612 A 1 
ATOM 4688 C CZ  . ARG A 0 612 . -50.812  1.584   52.132   1.00 64.20 612 A 1 
ATOM 4689 N N   . TRP A 0 613 . -56.768  5.444   49.777   1.00 64.72 613 A 1 
ATOM 4690 C CA  . TRP A 0 613 . -57.739  6.437   50.244   1.00 64.72 613 A 1 
ATOM 4691 C C   . TRP A 0 613 . -58.736  5.886   51.291   1.00 64.72 613 A 1 
ATOM 4692 C CB  . TRP A 0 613 . -58.432  7.076   49.031   1.00 64.72 613 A 1 
ATOM 4693 O O   . TRP A 0 613 . -59.403  4.858   51.123   1.00 64.72 613 A 1 
ATOM 4694 C CG  . TRP A 0 613 . -58.953  6.123   47.997   1.00 64.72 613 A 1 
ATOM 4695 C CD1 . TRP A 0 613 . -58.206  5.570   47.013   1.00 64.72 613 A 1 
ATOM 4696 C CD2 . TRP A 0 613 . -60.310  5.622   47.788   1.00 64.72 613 A 1 
ATOM 4697 C CE2 . TRP A 0 613 . -60.298  4.733   46.672   1.00 64.72 613 A 1 
ATOM 4698 C CE3 . TRP A 0 613 . -61.556  5.841   48.420   1.00 64.72 613 A 1 
ATOM 4699 N NE1 . TRP A 0 613 . -58.983  4.713   46.267   1.00 64.72 613 A 1 
ATOM 4700 C CH2 . TRP A 0 613 . -62.681  4.324   46.866   1.00 64.72 613 A 1 
ATOM 4701 C CZ2 . TRP A 0 613 . -61.456  4.084   46.218   1.00 64.72 613 A 1 
ATOM 4702 C CZ3 . TRP A 0 613 . -62.731  5.205   47.963   1.00 64.72 613 A 1 
ATOM 4703 N N   . GLY A 0 614 . -58.882  6.608   52.408   1.00 57.21 614 A 1 
ATOM 4704 C CA  . GLY A 0 614 . -59.794  6.251   53.502   1.00 57.21 614 A 1 
ATOM 4705 C C   . GLY A 0 614 . -61.211  6.807   53.315   1.00 57.21 614 A 1 
ATOM 4706 O O   . GLY A 0 614 . -61.445  7.983   53.588   1.00 57.21 614 A 1 
ATOM 4707 N N   . ALA A 0 615 . -62.179  5.968   52.924   1.00 53.38 615 A 1 
ATOM 4708 C CA  . ALA A 0 615 . -63.567  6.379   52.691   1.00 53.38 615 A 1 
ATOM 4709 C C   . ALA A 0 615 . -64.547  5.968   53.810   1.00 53.38 615 A 1 
ATOM 4710 C CB  . ALA A 0 615 . -64.022  5.876   51.320   1.00 53.38 615 A 1 
ATOM 4711 O O   . ALA A 0 615 . -64.497  4.881   54.393   1.00 53.38 615 A 1 
ATOM 4712 N N   . GLN A 0 616 . -65.513  6.848   54.086   1.00 53.18 616 A 1 
ATOM 4713 C CA  . GLN A 0 616 . -66.517  6.655   55.134   1.00 53.18 616 A 1 
ATOM 4714 C C   . GLN A 0 616 . -67.814  6.045   54.569   1.00 53.18 616 A 1 
ATOM 4715 C CB  . GLN A 0 616 . -66.704  7.989   55.875   1.00 53.18 616 A 1 
ATOM 4716 O O   . GLN A 0 616 . -68.750  6.760   54.209   1.00 53.18 616 A 1 
ATOM 4717 C CG  . GLN A 0 616 . -67.510  7.821   57.172   1.00 53.18 616 A 1 
ATOM 4718 C CD  . GLN A 0 616 . -67.562  9.095   58.014   1.00 53.18 616 A 1 
ATOM 4719 N NE2 . GLN A 0 616 . -68.289  9.089   59.109   1.00 53.18 616 A 1 
ATOM 4720 O OE1 . GLN A 0 616 . -66.964  10.115  57.726   1.00 53.18 616 A 1 
ATOM 4721 N N   . ALA A 0 617 . -67.870  4.711   54.493   1.00 48.78 617 A 1 
ATOM 4722 C CA  . ALA A 0 617 . -69.062  3.954   54.095   1.00 48.78 617 A 1 
ATOM 4723 C C   . ALA A 0 617 . -69.989  3.620   55.288   1.00 48.78 617 A 1 
ATOM 4724 C CB  . ALA A 0 617 . -68.626  2.697   53.337   1.00 48.78 617 A 1 
ATOM 4725 O O   . ALA A 0 617 . -69.556  3.568   56.438   1.00 48.78 617 A 1 
ATOM 4726 N N   . TRP A 0 618 . -71.278  3.394   55.009   1.00 42.35 618 A 1 
ATOM 4727 C CA  . TRP A 0 618 . -72.353  3.259   56.008   1.00 42.35 618 A 1 
ATOM 4728 C C   . TRP A 0 618 . -73.085  1.904   55.838   1.00 42.35 618 A 1 
ATOM 4729 C CB  . TRP A 0 618 . -73.328  4.453   55.866   1.00 42.35 618 A 1 
ATOM 4730 O O   . TRP A 0 618 . -73.377  1.514   54.707   1.00 42.35 618 A 1 
ATOM 4731 C CG  . TRP A 0 618 . -72.814  5.860   56.092   1.00 42.35 618 A 1 
ATOM 4732 C CD1 . TRP A 0 618 . -71.773  6.455   55.459   1.00 42.35 618 A 1 
ATOM 4733 C CD2 . TRP A 0 618 . -73.377  6.912   56.950   1.00 42.35 618 A 1 
ATOM 4734 C CE2 . TRP A 0 618 . -72.595  8.100   56.802   1.00 42.35 618 A 1 
ATOM 4735 C CE3 . TRP A 0 618 . -74.485  6.991   57.824   1.00 42.35 618 A 1 
ATOM 4736 N NE1 . TRP A 0 618 . -71.617  7.753   55.898   1.00 42.35 618 A 1 
ATOM 4737 C CH2 . TRP A 0 618 . -73.997  9.332   58.343   1.00 42.35 618 A 1 
ATOM 4738 C CZ2 . TRP A 0 618 . -72.887  9.292   57.482   1.00 42.35 618 A 1 
ATOM 4739 C CZ3 . TRP A 0 618 . -74.792  8.183   58.511   1.00 42.35 618 A 1 
ATOM 4740 N N   . GLY A 0 619 . -73.397  1.177   56.926   1.00 48.29 619 A 1 
ATOM 4741 C CA  . GLY A 0 619 . -74.026  -0.163  56.882   1.00 48.29 619 A 1 
ATOM 4742 C C   . GLY A 0 619 . -74.430  -0.735  58.261   1.00 48.29 619 A 1 
ATOM 4743 O O   . GLY A 0 619 . -74.057  -0.166  59.278   1.00 48.29 619 A 1 
ATOM 4744 N N   . LYS A 0 620 . -75.193  -1.848  58.287   1.00 40.71 620 A 1 
ATOM 4745 C CA  . LYS A 0 620 . -75.978  -2.362  59.449   1.00 40.71 620 A 1 
ATOM 4746 C C   . LYS A 0 620 . -75.627  -3.792  59.907   1.00 40.71 620 A 1 
ATOM 4747 C CB  . LYS A 0 620 . -77.473  -2.367  59.066   1.00 40.71 620 A 1 
ATOM 4748 O O   . LYS A 0 620 . -75.218  -4.600  59.077   1.00 40.71 620 A 1 
ATOM 4749 C CG  . LYS A 0 620 . -78.057  -0.960  58.976   1.00 40.71 620 A 1 
ATOM 4750 C CD  . LYS A 0 620 . -79.525  -0.943  58.533   1.00 40.71 620 A 1 
ATOM 4751 C CE  . LYS A 0 620 . -79.977  0.513   58.669   1.00 40.71 620 A 1 
ATOM 4752 N NZ  . LYS A 0 620 . -81.397  0.739   58.342   1.00 40.71 620 A 1 
ATOM 4753 N N   . ASP A 0 621 . -75.927  -4.135  61.167   1.00 42.12 621 A 1 
ATOM 4754 C CA  . ASP A 0 621 . -76.033  -5.509  61.721   1.00 42.12 621 A 1 
ATOM 4755 C C   . ASP A 0 621 . -77.066  -5.627  62.884   1.00 42.12 621 A 1 
ATOM 4756 C CB  . ASP A 0 621 . -74.649  -6.106  62.050   1.00 42.12 621 A 1 
ATOM 4757 O O   . ASP A 0 621 . -77.805  -4.671  63.136   1.00 42.12 621 A 1 
ATOM 4758 C CG  . ASP A 0 621 . -73.625  -5.157  62.667   1.00 42.12 621 A 1 
ATOM 4759 O OD1 . ASP A 0 621 . -74.006  -4.237  63.413   1.00 42.12 621 A 1 
ATOM 4760 O OD2 . ASP A 0 621 . -72.427  -5.324  62.331   1.00 42.12 621 A 1 
ATOM 4761 N N   . ARG A 0 622 . -77.274  -6.843  63.443   1.00 36.60 622 A 1 
ATOM 4762 C CA  . ARG A 0 622 . -78.393  -7.233  64.349   1.00 36.60 622 A 1 
ATOM 4763 C C   . ARG A 0 622 . -78.084  -8.514  65.165   1.00 36.60 622 A 1 
ATOM 4764 C CB  . ARG A 0 622 . -79.666  -7.560  63.528   1.00 36.60 622 A 1 
ATOM 4765 O O   . ARG A 0 622 . -78.002  -9.587  64.564   1.00 36.60 622 A 1 
ATOM 4766 C CG  . ARG A 0 622 . -80.256  -6.446  62.653   1.00 36.60 622 A 1 
ATOM 4767 C CD  . ARG A 0 622 . -81.416  -6.968  61.796   1.00 36.60 622 A 1 
ATOM 4768 N NE  . ARG A 0 622 . -82.620  -7.271  62.594   1.00 36.60 622 A 1 
ATOM 4769 N NH1 . ARG A 0 622 . -83.599  -8.755  61.138   1.00 36.60 622 A 1 
ATOM 4770 N NH2 . ARG A 0 622 . -84.669  -8.163  63.007   1.00 36.60 622 A 1 
ATOM 4771 C CZ  . ARG A 0 622 . -83.618  -8.060  62.244   1.00 36.60 622 A 1 
ATOM 4772 N N   . ASP A 0 623 . -78.101  -8.453  66.502   1.00 47.02 623 A 1 
ATOM 4773 C CA  . ASP A 0 623 . -77.680  -9.565  67.390   1.00 47.02 623 A 1 
ATOM 4774 C C   . ASP A 0 623 . -78.743  -9.964  68.457   1.00 47.02 623 A 1 
ATOM 4775 C CB  . ASP A 0 623 . -76.327  -9.202  68.034   1.00 47.02 623 A 1 
ATOM 4776 O O   . ASP A 0 623 . -79.667  -9.206  68.750   1.00 47.02 623 A 1 
ATOM 4777 C CG  . ASP A 0 623 . -75.129  -9.338  67.076   1.00 47.02 623 A 1 
ATOM 4778 O OD1 . ASP A 0 623 . -75.222  -8.863  65.921   1.00 47.02 623 A 1 
ATOM 4779 O OD2 . ASP A 0 623 . -74.133  -9.958  67.513   1.00 47.02 623 A 1 
ATOM 4780 N N   . LEU A 0 624 . -78.654  -11.184 69.025   1.00 41.36 624 A 1 
ATOM 4781 C CA  . LEU A 0 624 . -79.609  -11.753 70.010   1.00 41.36 624 A 1 
ATOM 4782 C C   . LEU A 0 624 . -78.949  -12.817 70.919   1.00 41.36 624 A 1 
ATOM 4783 C CB  . LEU A 0 624 . -80.794  -12.377 69.234   1.00 41.36 624 A 1 
ATOM 4784 O O   . LEU A 0 624 . -78.153  -13.620 70.438   1.00 41.36 624 A 1 
ATOM 4785 C CG  . LEU A 0 624 . -81.840  -13.134 70.081   1.00 41.36 624 A 1 
ATOM 4786 C CD1 . LEU A 0 624 . -82.580  -12.222 71.062   1.00 41.36 624 A 1 
ATOM 4787 C CD2 . LEU A 0 624 . -82.879  -13.790 69.170   1.00 41.36 624 A 1 
ATOM 4788 N N   . TYR A 0 625 . -79.333  -12.905 72.206   1.00 33.83 625 A 1 
ATOM 4789 C CA  . TYR A 0 625 . -78.711  -13.825 73.179   1.00 33.83 625 A 1 
ATOM 4790 C C   . TYR A 0 625 . -79.684  -14.682 74.031   1.00 33.83 625 A 1 
ATOM 4791 C CB  . TYR A 0 625 . -77.772  -13.006 74.081   1.00 33.83 625 A 1 
ATOM 4792 O O   . TYR A 0 625 . -80.372  -14.173 74.911   1.00 33.83 625 A 1 
ATOM 4793 C CG  . TYR A 0 625 . -76.914  -13.843 75.014   1.00 33.83 625 A 1 
ATOM 4794 C CD1 . TYR A 0 625 . -77.355  -14.129 76.321   1.00 33.83 625 A 1 
ATOM 4795 C CD2 . TYR A 0 625 . -75.673  -14.336 74.568   1.00 33.83 625 A 1 
ATOM 4796 C CE1 . TYR A 0 625 . -76.553  -14.902 77.184   1.00 33.83 625 A 1 
ATOM 4797 C CE2 . TYR A 0 625 . -74.865  -15.106 75.428   1.00 33.83 625 A 1 
ATOM 4798 O OH  . TYR A 0 625 . -74.527  -16.124 77.576   1.00 33.83 625 A 1 
ATOM 4799 C CZ  . TYR A 0 625 . -75.305  -15.386 76.741   1.00 33.83 625 A 1 
ATOM 4800 N N   . GLY A 0 626 . -79.613  -16.012 73.854   1.00 33.84 626 A 1 
ATOM 4801 C CA  . GLY A 0 626 . -79.570  -16.996 74.958   1.00 33.84 626 A 1 
ATOM 4802 C C   . GLY A 0 626 . -80.859  -17.610 75.551   1.00 33.84 626 A 1 
ATOM 4803 O O   . GLY A 0 626 . -81.404  -17.082 76.513   1.00 33.84 626 A 1 
ATOM 4804 N N   . ALA A 0 627 . -81.212  -18.838 75.127   1.00 34.35 627 A 1 
ATOM 4805 C CA  . ALA A 0 627 . -81.828  -19.903 75.956   1.00 34.35 627 A 1 
ATOM 4806 C C   . ALA A 0 627 . -81.766  -21.274 75.231   1.00 34.35 627 A 1 
ATOM 4807 C CB  . ALA A 0 627 . -83.283  -19.562 76.309   1.00 34.35 627 A 1 
ATOM 4808 O O   . ALA A 0 627 . -81.634  -21.306 74.010   1.00 34.35 627 A 1 
ATOM 4809 N N   . SER A 0 628 . -81.852  -22.406 75.948   1.00 31.86 628 A 1 
ATOM 4810 C CA  . SER A 0 628 . -81.600  -23.755 75.394   1.00 31.86 628 A 1 
ATOM 4811 C C   . SER A 0 628 . -82.580  -24.847 75.855   1.00 31.86 628 A 1 
ATOM 4812 C CB  . SER A 0 628 . -80.174  -24.190 75.768   1.00 31.86 628 A 1 
ATOM 4813 O O   . SER A 0 628 . -83.050  -24.825 76.992   1.00 31.86 628 A 1 
ATOM 4814 O OG  . SER A 0 628 . -79.985  -24.190 77.175   1.00 31.86 628 A 1 
ATOM 4815 N N   . SER A 0 629 . -82.843  -25.848 74.998   1.00 32.65 629 A 1 
ATOM 4816 C CA  . SER A 0 629 . -82.884  -27.291 75.347   1.00 32.65 629 A 1 
ATOM 4817 C C   . SER A 0 629 . -83.140  -28.201 74.123   1.00 32.65 629 A 1 
ATOM 4818 C CB  . SER A 0 629 . -83.860  -27.667 76.482   1.00 32.65 629 A 1 
ATOM 4819 O O   . SER A 0 629 . -83.699  -27.775 73.123   1.00 32.65 629 A 1 
ATOM 4820 O OG  . SER A 0 629 . -84.937  -26.771 76.622   1.00 32.65 629 A 1 
ATOM 4821 N N   . GLU A 0 630 . -82.644  -29.436 74.241   1.00 30.92 630 A 1 
ATOM 4822 C CA  . GLU A 0 630 . -82.723  -30.643 73.389   1.00 30.92 630 A 1 
ATOM 4823 C C   . GLU A 0 630 . -83.494  -30.635 72.044   1.00 30.92 630 A 1 
ATOM 4824 C CB  . GLU A 0 630 . -83.240  -31.806 74.254   1.00 30.92 630 A 1 
ATOM 4825 O O   . GLU A 0 630 . -84.712  -30.490 71.984   1.00 30.92 630 A 1 
ATOM 4826 C CG  . GLU A 0 630 . -82.367  -32.008 75.506   1.00 30.92 630 A 1 
ATOM 4827 C CD  . GLU A 0 630 . -82.645  -33.332 76.227   1.00 30.92 630 A 1 
ATOM 4828 O OE1 . GLU A 0 630 . -81.661  -33.899 76.752   1.00 30.92 630 A 1 
ATOM 4829 O OE2 . GLU A 0 630 . -83.821  -33.756 76.261   1.00 30.92 630 A 1 
ATOM 4830 N N   . GLY A 0 631 . -82.772  -30.974 70.965   1.00 34.05 631 A 1 
ATOM 4831 C CA  . GLY A 0 631 . -83.318  -31.235 69.624   1.00 34.05 631 A 1 
ATOM 4832 C C   . GLY A 0 631 . -82.231  -31.148 68.547   1.00 34.05 631 A 1 
ATOM 4833 O O   . GLY A 0 631 . -82.074  -30.113 67.915   1.00 34.05 631 A 1 
ATOM 4834 N N   . GLY A 0 632 . -81.403  -32.190 68.400   1.00 29.47 632 A 1 
ATOM 4835 C CA  . GLY A 0 632 . -80.173  -32.122 67.592   1.00 29.47 632 A 1 
ATOM 4836 C C   . GLY A 0 632 . -80.347  -32.270 66.069   1.00 29.47 632 A 1 
ATOM 4837 O O   . GLY A 0 632 . -81.384  -32.739 65.605   1.00 29.47 632 A 1 
ATOM 4838 N N   . ARG A 0 633 . -79.237  -32.014 65.343   1.00 30.49 633 A 1 
ATOM 4839 C CA  . ARG A 0 633 . -79.052  -31.929 63.865   1.00 30.49 633 A 1 
ATOM 4840 C C   . ARG A 0 633 . -79.399  -30.543 63.281   1.00 30.49 633 A 1 
ATOM 4841 C CB  . ARG A 0 633 . -79.822  -33.033 63.105   1.00 30.49 633 A 1 
ATOM 4842 O O   . ARG A 0 633 . -80.433  -29.997 63.626   1.00 30.49 633 A 1 
ATOM 4843 C CG  . ARG A 0 633 . -79.483  -34.466 63.543   1.00 30.49 633 A 1 
ATOM 4844 C CD  . ARG A 0 633 . -80.425  -35.451 62.844   1.00 30.49 633 A 1 
ATOM 4845 N NE  . ARG A 0 633 . -80.095  -36.848 63.186   1.00 30.49 633 A 1 
ATOM 4846 N NH1 . ARG A 0 633 . -81.339  -37.856 61.541   1.00 30.49 633 A 1 
ATOM 4847 N NH2 . ARG A 0 633 . -80.114  -39.110 62.923   1.00 30.49 633 A 1 
ATOM 4848 C CZ  . ARG A 0 633 . -80.517  -37.927 62.552   1.00 30.49 633 A 1 
ATOM 4849 N N   . ALA A 0 634 . -78.609  -29.957 62.374   1.00 31.55 634 A 1 
ATOM 4850 C CA  . ALA A 0 634 . -77.249  -30.289 61.914   1.00 31.55 634 A 1 
ATOM 4851 C C   . ALA A 0 634 . -76.562  -29.060 61.267   1.00 31.55 634 A 1 
ATOM 4852 C CB  . ALA A 0 634 . -77.307  -31.432 60.886   1.00 31.55 634 A 1 
ATOM 4853 O O   . ALA A 0 634 . -77.233  -28.086 60.950   1.00 31.55 634 A 1 
ATOM 4854 N N   . SER A 0 635 . -75.239  -29.161 61.077   1.00 35.87 635 A 1 
ATOM 4855 C CA  . SER A 0 635 . -74.414  -28.482 60.053   1.00 35.87 635 A 1 
ATOM 4856 C C   . SER A 0 635 . -74.774  -27.051 59.618   1.00 35.87 635 A 1 
ATOM 4857 C CB  . SER A 0 635 . -74.302  -29.369 58.805   1.00 35.87 635 A 1 
ATOM 4858 O O   . SER A 0 635 . -75.584  -26.829 58.724   1.00 35.87 635 A 1 
ATOM 4859 O OG  . SER A 0 635 . -75.586  -29.705 58.322   1.00 35.87 635 A 1 
ATOM 4860 N N   . GLU A 0 636 . -74.001  -26.105 60.144   1.00 31.53 636 A 1 
ATOM 4861 C CA  . GLU A 0 636 . -73.164  -25.200 59.341   1.00 31.53 636 A 1 
ATOM 4862 C C   . GLU A 0 636 . -73.101  -25.519 57.820   1.00 31.53 636 A 1 
ATOM 4863 C CB  . GLU A 0 636 . -71.772  -25.332 59.995   1.00 31.53 636 A 1 
ATOM 4864 O O   . GLU A 0 636 . -72.493  -26.511 57.416   1.00 31.53 636 A 1 
ATOM 4865 C CG  . GLU A 0 636 . -70.639  -24.449 59.459   1.00 31.53 636 A 1 
ATOM 4866 C CD  . GLU A 0 636 . -69.377  -24.598 60.335   1.00 31.53 636 A 1 
ATOM 4867 O OE1 . GLU A 0 636 . -68.676  -23.579 60.514   1.00 31.53 636 A 1 
ATOM 4868 O OE2 . GLU A 0 636 . -69.135  -25.720 60.841   1.00 31.53 636 A 1 
ATOM 4869 N N   . GLY A 0 637 . -73.671  -24.634 56.987   1.00 29.49 637 A 1 
ATOM 4870 C CA  . GLY A 0 637 . -73.284  -24.456 55.579   1.00 29.49 637 A 1 
ATOM 4871 C C   . GLY A 0 637 . -74.194  -25.014 54.470   1.00 29.49 637 A 1 
ATOM 4872 O O   . GLY A 0 637 . -73.870  -26.045 53.884   1.00 29.49 637 A 1 
ATOM 4873 N N   . ASP A 0 638 . -75.175  -24.211 54.039   1.00 32.77 638 A 1 
ATOM 4874 C CA  . ASP A 0 638 . -75.586  -24.094 52.624   1.00 32.77 638 A 1 
ATOM 4875 C C   . ASP A 0 638 . -75.136  -22.690 52.153   1.00 32.77 638 A 1 
ATOM 4876 C CB  . ASP A 0 638 . -77.108  -24.277 52.464   1.00 32.77 638 A 1 
ATOM 4877 O O   . ASP A 0 638 . -75.506  -21.706 52.790   1.00 32.77 638 A 1 
ATOM 4878 C CG  . ASP A 0 638 . -77.570  -25.739 52.541   1.00 32.77 638 A 1 
ATOM 4879 O OD1 . ASP A 0 638 . -76.894  -26.598 51.926   1.00 32.77 638 A 1 
ATOM 4880 O OD2 . ASP A 0 638 . -78.618  -25.983 53.182   1.00 32.77 638 A 1 
ATOM 4881 N N   . ARG A 0 639 . -74.208  -22.451 51.211   1.00 35.18 639 A 1 
ATOM 4882 C CA  . ARG A 0 639 . -73.799  -23.070 49.926   1.00 35.18 639 A 1 
ATOM 4883 C C   . ARG A 0 639 . -74.646  -22.671 48.715   1.00 35.18 639 A 1 
ATOM 4884 C CB  . ARG A 0 639 . -73.575  -24.591 49.922   1.00 35.18 639 A 1 
ATOM 4885 O O   . ARG A 0 639 . -75.525  -23.411 48.304   1.00 35.18 639 A 1 
ATOM 4886 C CG  . ARG A 0 639 . -72.418  -25.067 50.798   1.00 35.18 639 A 1 
ATOM 4887 C CD  . ARG A 0 639 . -72.317  -26.587 50.652   1.00 35.18 639 A 1 
ATOM 4888 N NE  . ARG A 0 639 . -71.022  -27.095 51.135   1.00 35.18 639 A 1 
ATOM 4889 N NH1 . ARG A 0 639 . -71.447  -29.302 50.707   1.00 35.18 639 A 1 
ATOM 4890 N NH2 . ARG A 0 639 . -69.469  -28.701 51.562   1.00 35.18 639 A 1 
ATOM 4891 C CZ  . ARG A 0 639 . -70.651  -28.360 51.131   1.00 35.18 639 A 1 
ATOM 4892 N N   . ASP A 0 640 . -74.193  -21.614 48.040   1.00 36.82 640 A 1 
ATOM 4893 C CA  . ASP A 0 640 . -74.426  -21.391 46.605   1.00 36.82 640 A 1 
ATOM 4894 C C   . ASP A 0 640 . -73.088  -21.186 45.862   1.00 36.82 640 A 1 
ATOM 4895 C CB  . ASP A 0 640 . -75.465  -20.275 46.369   1.00 36.82 640 A 1 
ATOM 4896 O O   . ASP A 0 640 . -72.740  -20.102 45.401   1.00 36.82 640 A 1 
ATOM 4897 C CG  . ASP A 0 640 . -76.869  -20.833 46.104   1.00 36.82 640 A 1 
ATOM 4898 O OD1 . ASP A 0 640 . -76.962  -21.792 45.303   1.00 36.82 640 A 1 
ATOM 4899 O OD2 . ASP A 0 640 . -77.831  -20.251 46.651   1.00 36.82 640 A 1 
ATOM 4900 N N   . VAL A 0 641 . -72.302  -22.268 45.762   1.00 32.76 641 A 1 
ATOM 4901 C CA  . VAL A 0 641 . -71.193  -22.410 44.796   1.00 32.76 641 A 1 
ATOM 4902 C C   . VAL A 0 641 . -71.229  -23.833 44.227   1.00 32.76 641 A 1 
ATOM 4903 C CB  . VAL A 0 641 . -69.799  -22.084 45.394   1.00 32.76 641 A 1 
ATOM 4904 O O   . VAL A 0 641 . -70.558  -24.726 44.744   1.00 32.76 641 A 1 
ATOM 4905 C CG1 . VAL A 0 641 . -68.689  -22.221 44.334   1.00 32.76 641 A 1 
ATOM 4906 C CG2 . VAL A 0 641 . -69.695  -20.652 45.931   1.00 32.76 641 A 1 
ATOM 4907 N N   . ALA A 0 642 . -72.038  -24.065 43.184   1.00 35.13 642 A 1 
ATOM 4908 C CA  . ALA A 0 642 . -72.075  -25.344 42.455   1.00 35.13 642 A 1 
ATOM 4909 C C   . ALA A 0 642 . -72.714  -25.268 41.043   1.00 35.13 642 A 1 
ATOM 4910 C CB  . ALA A 0 642 . -72.760  -26.416 43.323   1.00 35.13 642 A 1 
ATOM 4911 O O   . ALA A 0 642 . -73.572  -26.078 40.698   1.00 35.13 642 A 1 
ATOM 4912 N N   . GLY A 0 643 . -72.276  -24.341 40.184   1.00 36.84 643 A 1 
ATOM 4913 C CA  . GLY A 0 643 . -72.577  -24.376 38.740   1.00 36.84 643 A 1 
ATOM 4914 C C   . GLY A 0 643 . -71.547  -25.212 37.970   1.00 36.84 643 A 1 
ATOM 4915 O O   . GLY A 0 643 . -70.690  -24.649 37.298   1.00 36.84 643 A 1 
ATOM 4916 N N   . TYR A 0 644 . -71.548  -26.537 38.142   1.00 32.80 644 A 1 
ATOM 4917 C CA  . TYR A 0 644 . -70.418  -27.402 37.758   1.00 32.80 644 A 1 
ATOM 4918 C C   . TYR A 0 644 . -70.496  -27.956 36.320   1.00 32.80 644 A 1 
ATOM 4919 C CB  . TYR A 0 644 . -70.290  -28.553 38.776   1.00 32.80 644 A 1 
ATOM 4920 O O   . TYR A 0 644 . -71.505  -28.545 35.938   1.00 32.80 644 A 1 
ATOM 4921 C CG  . TYR A 0 644 . -68.895  -28.774 39.333   1.00 32.80 644 A 1 
ATOM 4922 C CD1 . TYR A 0 644 . -67.980  -29.623 38.676   1.00 32.80 644 A 1 
ATOM 4923 C CD2 . TYR A 0 644 . -68.532  -28.161 40.549   1.00 32.80 644 A 1 
ATOM 4924 C CE1 . TYR A 0 644 . -66.715  -29.870 39.247   1.00 32.80 644 A 1 
ATOM 4925 C CE2 . TYR A 0 644 . -67.270  -28.406 41.121   1.00 32.80 644 A 1 
ATOM 4926 O OH  . TYR A 0 644 . -65.149  -29.526 41.030   1.00 32.80 644 A 1 
ATOM 4927 C CZ  . TYR A 0 644 . -66.361  -29.269 40.473   1.00 32.80 644 A 1 
ATOM 4928 N N   . GLY A 0 645 . -69.379  -27.896 35.583   1.00 36.54 645 A 1 
ATOM 4929 C CA  . GLY A 0 645 . -69.128  -28.698 34.373   1.00 36.54 645 A 1 
ATOM 4930 C C   . GLY A 0 645 . -68.546  -27.915 33.182   1.00 36.54 645 A 1 
ATOM 4931 O O   . GLY A 0 645 . -68.922  -26.773 32.960   1.00 36.54 645 A 1 
ATOM 4932 N N   . ALA A 0 646 . -67.649  -28.476 32.363   1.00 36.63 646 A 1 
ATOM 4933 C CA  . ALA A 0 646 . -66.893  -29.726 32.509   1.00 36.63 646 A 1 
ATOM 4934 C C   . ALA A 0 646 . -65.686  -29.741 31.542   1.00 36.63 646 A 1 
ATOM 4935 C CB  . ALA A 0 646 . -67.805  -30.921 32.178   1.00 36.63 646 A 1 
ATOM 4936 O O   . ALA A 0 646 . -65.827  -29.262 30.424   1.00 36.63 646 A 1 
ATOM 4937 N N   . GLN A 0 647 . -64.579  -30.395 31.940   1.00 40.04 647 A 1 
ATOM 4938 C CA  . GLN A 0 647 . -63.418  -30.763 31.089   1.00 40.04 647 A 1 
ATOM 4939 C C   . GLN A 0 647 . -62.626  -29.566 30.482   1.00 40.04 647 A 1 
ATOM 4940 C CB  . GLN A 0 647 . -63.886  -31.780 30.018   1.00 40.04 647 A 1 
ATOM 4941 O O   . GLN A 0 647 . -63.135  -28.467 30.337   1.00 40.04 647 A 1 
ATOM 4942 C CG  . GLN A 0 647 . -64.468  -33.084 30.614   1.00 40.04 647 A 1 
ATOM 4943 C CD  . GLN A 0 647 . -65.406  -33.850 29.676   1.00 40.04 647 A 1 
ATOM 4944 N NE2 . GLN A 0 647 . -65.518  -35.152 29.819   1.00 40.04 647 A 1 
ATOM 4945 O OE1 . GLN A 0 647 . -66.098  -33.315 28.832   1.00 40.04 647 A 1 
ATOM 4946 N N   . GLY A 0 648 . -61.340  -29.678 30.129   1.00 37.09 648 A 1 
ATOM 4947 C CA  . GLY A 0 648 . -60.366  -30.739 30.400   1.00 37.09 648 A 1 
ATOM 4948 C C   . GLY A 0 648 . -59.147  -30.671 29.461   1.00 37.09 648 A 1 
ATOM 4949 O O   . GLY A 0 648 . -59.317  -30.478 28.268   1.00 37.09 648 A 1 
ATOM 4950 N N   . ALA A 0 649 . -57.945  -30.885 30.011   1.00 32.99 649 A 1 
ATOM 4951 C CA  . ALA A 0 649 . -56.742  -31.423 29.348   1.00 32.99 649 A 1 
ATOM 4952 C C   . ALA A 0 649 . -56.266  -30.855 27.975   1.00 32.99 649 A 1 
ATOM 4953 C CB  . ALA A 0 649 . -56.918  -32.948 29.294   1.00 32.99 649 A 1 
ATOM 4954 O O   . ALA A 0 649 . -56.768  -31.224 26.923   1.00 32.99 649 A 1 
ATOM 4955 N N   . TYR A 0 650 . -55.174  -30.077 28.029   1.00 31.86 650 A 1 
ATOM 4956 C CA  . TYR A 0 650 . -54.035  -29.971 27.081   1.00 31.86 650 A 1 
ATOM 4957 C C   . TYR A 0 650 . -54.224  -30.356 25.590   1.00 31.86 650 A 1 
ATOM 4958 C CB  . TYR A 0 650 . -52.821  -30.758 27.647   1.00 31.86 650 A 1 
ATOM 4959 O O   . TYR A 0 650 . -54.410  -31.524 25.256   1.00 31.86 650 A 1 
ATOM 4960 C CG  . TYR A 0 650 . -52.918  -31.194 29.100   1.00 31.86 650 A 1 
ATOM 4961 C CD1 . TYR A 0 650 . -52.553  -30.311 30.133   1.00 31.86 650 A 1 
ATOM 4962 C CD2 . TYR A 0 650 . -53.443  -32.464 29.413   1.00 31.86 650 A 1 
ATOM 4963 C CE1 . TYR A 0 650 . -52.735  -30.684 31.479   1.00 31.86 650 A 1 
ATOM 4964 C CE2 . TYR A 0 650 . -53.640  -32.836 30.757   1.00 31.86 650 A 1 
ATOM 4965 O OH  . TYR A 0 650 . -53.508  -32.296 33.086   1.00 31.86 650 A 1 
ATOM 4966 C CZ  . TYR A 0 650 . -53.292  -31.944 31.792   1.00 31.86 650 A 1 
ATOM 4967 N N   . GLY A 0 651 . -53.953  -29.420 24.668   1.00 33.48 651 A 1 
ATOM 4968 C CA  . GLY A 0 651 . -53.775  -29.739 23.242   1.00 33.48 651 A 1 
ATOM 4969 C C   . GLY A 0 651 . -53.489  -28.518 22.361   1.00 33.48 651 A 1 
ATOM 4970 O O   . GLY A 0 651 . -54.107  -27.472 22.527   1.00 33.48 651 A 1 
ATOM 4971 N N   . ALA A 0 652 . -52.535  -28.639 21.435   1.00 32.43 652 A 1 
ATOM 4972 C CA  . ALA A 0 652 . -52.110  -27.553 20.550   1.00 32.43 652 A 1 
ATOM 4973 C C   . ALA A 0 652 . -52.977  -27.417 19.278   1.00 32.43 652 A 1 
ATOM 4974 C CB  . ALA A 0 652 . -50.637  -27.790 20.186   1.00 32.43 652 A 1 
ATOM 4975 O O   . ALA A 0 652 . -53.539  -28.396 18.800   1.00 32.43 652 A 1 
ATOM 4976 N N   . SER A 0 653 . -52.953  -26.215 18.683   1.00 33.39 653 A 1 
ATOM 4977 C CA  . SER A 0 653 . -53.228  -25.898 17.262   1.00 33.39 653 A 1 
ATOM 4978 C C   . SER A 0 653 . -54.556  -26.354 16.619   1.00 33.39 653 A 1 
ATOM 4979 C CB  . SER A 0 653 . -52.056  -26.382 16.388   1.00 33.39 653 A 1 
ATOM 4980 O O   . SER A 0 653 . -54.740  -27.534 16.345   1.00 33.39 653 A 1 
ATOM 4981 O OG  . SER A 0 653 . -51.890  -27.785 16.450   1.00 33.39 653 A 1 
ATOM 4982 N N   . ALA A 0 654 . -55.365  -25.401 16.122   1.00 34.06 654 A 1 
ATOM 4983 C CA  . ALA A 0 654 . -55.285  -24.972 14.707   1.00 34.06 654 A 1 
ATOM 4984 C C   . ALA A 0 654 . -56.491  -24.121 14.230   1.00 34.06 654 A 1 
ATOM 4985 C CB  . ALA A 0 654 . -55.172  -26.183 13.759   1.00 34.06 654 A 1 
ATOM 4986 O O   . ALA A 0 654 . -57.591  -24.640 14.096   1.00 34.06 654 A 1 
ATOM 4987 N N   . GLN A 0 655 . -56.246  -22.858 13.846   1.00 39.03 655 A 1 
ATOM 4988 C CA  . GLN A 0 655 . -56.886  -22.120 12.727   1.00 39.03 655 A 1 
ATOM 4989 C C   . GLN A 0 655 . -56.205  -20.735 12.629   1.00 39.03 655 A 1 
ATOM 4990 C CB  . GLN A 0 655 . -58.419  -21.977 12.906   1.00 39.03 655 A 1 
ATOM 4991 O O   . GLN A 0 655 . -56.229  -19.972 13.584   1.00 39.03 655 A 1 
ATOM 4992 C CG  . GLN A 0 655 . -59.180  -22.920 11.950   1.00 39.03 655 A 1
[truncated: 102,255 more chars]
