# Supplementary material for: Self-assembling proteins compose the chemically resistant shell biomaterial of planktonic tintinnid ciliates
Source: Nat Commun. 2026 Jun 13;17:7507. doi: 10.1038/s41467-026-74402-4 (PMC13408134; doi:10.1038/s41467-026-74402-4)
Supplement: Supplementary file 6 — Supplementary Data 16 [file 41467_2026_74402_MOESM6_ESM.zip › AF2_structure_models/Tara_Unigene_43.cif]

data_0
#
_entry.id   0
#
_struct_asym.id          A
_struct_asym.entity_id   0
#
_entity_poly.entity_id        0
_entity_poly.type             polypeptide(L)
_entity_poly.pdbx_strand_id   A
#
_entity.id     0
_entity.type   polymer
#
loop_
_entity_poly_seq.entity_id
_entity_poly_seq.num
_entity_poly_seq.mon_id
0 1   MET 
0 2   LYS 
0 3   SER 
0 4   PHE 
0 5   THR 
0 6   PHE 
0 7   ALA 
0 8   LEU 
0 9   LEU 
0 10  ALA 
0 11  ALA 
0 12  ALA 
0 13  VAL 
0 14  GLN 
0 15  ALA 
0 16  GLY 
0 17  ALA 
0 18  SER 
0 19  LEU 
0 20  GLY 
0 21  GLY 
0 22  HIS 
0 23  GLY 
0 24  HIS 
0 25  GLY 
0 26  HIS 
0 27  GLY 
0 28  LEU 
0 29  VAL 
0 30  GLY 
0 31  GLY 
0 32  TYR 
0 33  GLY 
0 34  GLY 
0 35  TYR 
0 36  GLY 
0 37  GLY 
0 38  TYR 
0 39  GLY 
0 40  GLY 
0 41  TYR 
0 42  GLY 
0 43  GLN 
0 44  SER 
0 45  LYS 
0 46  GLY 
0 47  TYR 
0 48  GLY 
0 49  GLY 
0 50  TYR 
0 51  THR 
0 52  LYS 
0 53  VAL 
0 54  ASP 
0 55  TYR 
0 56  VAL 
0 57  PRO 
0 58  HIS 
0 59  THR 
0 60  LYS 
0 61  VAL 
0 62  VAL 
0 63  GLN 
0 64  PRO 
0 65  GLN 
0 66  ALA 
0 67  ARG 
0 68  ALA 
0 69  GLU 
0 70  LYS 
0 71  ALA 
0 72  SER 
0 73  LYS 
0 74  GLY 
0 75  TYR 
0 76  GLY 
0 77  GLN 
0 78  ASP 
0 79  TYR 
0 80  THR 
0 81  LYS 
0 82  LYS 
0 83  THR 
0 84  THR 
0 85  THR 
0 86  ASP 
0 87  TRP 
0 88  ASP 
0 89  ALA 
0 90  TRP 
0 91  GLY 
0 92  ARG 
0 93  ASP 
0 94  GLN 
0 95  ASP 
0 96  LEU 
0 97  ALA 
0 98  ILE 
0 99  ASP 
0 100 GLU 
0 101 SER 
0 102 TYR 
0 103 GLY 
0 104 ASN 
0 105 THR 
0 106 ARG 
0 107 ALA 
0 108 LYS 
0 109 SER 
0 110 TYR 
0 111 ARG 
0 112 ALA 
0 113 GLU 
0 114 SER 
0 115 TYR 
0 116 ASP 
0 117 GLU 
0 118 TRP 
0 119 ASP 
0 120 ASN 
0 121 GLN 
0 122 ASP 
0 123 LYS 
0 124 ASP 
0 125 ASP 
0 126 HIS 
0 127 GLY 
0 128 ALA 
0 129 GLN 
0 130 ALA 
0 131 TRP 
0 132 GLY 
0 133 ARG 
0 134 ASP 
0 135 GLN 
0 136 ASP 
0 137 LYS 
0 138 TYR 
0 139 GLY 
0 140 ALA 
0 141 SER 
0 142 SER 
0 143 GLN 
0 144 GLU 
0 145 TYR 
0 146 ASP 
0 147 ALA 
0 148 SER 
0 149 ARG 
0 150 ASP 
0 151 ASP 
0 152 TYR 
0 153 ASP 
0 154 GLN 
0 155 ALA 
0 156 GLY 
0 157 LYS 
0 158 ALA 
0 159 TYR 
0 160 GLY 
0 161 ALA 
0 162 GLN 
0 163 ALA 
0 164 GLN 
0 165 GLY 
0 166 SER 
0 167 TYR 
0 168 GLY 
0 169 LYS 
0 170 ALA 
0 171 GLN 
0 172 GLY 
0 173 TYR 
0 174 GLY 
0 175 HIS 
0 176 GLY 
0 177 ALA 
0 178 TYR 
0 179 GLY 
0 180 HIS 
0 181 VAL 
0 182 THR 
0 183 HIS 
0 184 GLY 
0 185 GLY 
0 186 HIS 
0 187 GLY 
0 188 HIS 
0 189 GLY 
0 190 TRP 
0 191 GLY 
0 192 LYS 
0 193 GLN 
0 194 ALA 
0 195 PRO 
0 196 VAL 
0 197 SER 
0 198 HIS 
0 199 GLY 
0 200 TYR 
0 201 GLY 
0 202 HIS 
0 203 SER 
0 204 ALA 
0 205 HIS 
0 206 GLY 
0 207 LYS 
0 208 VAL 
0 209 VAL 
0 210 ALA 
0 211 LYS 
0 212 GLY 
0 213 SER 
0 214 TYR 
0 215 GLY 
0 216 ALA 
0 217 LYS 
0 218 GLN 
0 219 ALA 
0 220 GLY 
0 221 GLU 
0 222 ALA 
0 223 TYR 
0 224 GLY 
0 225 ALA 
0 226 GLN 
0 227 ASP 
0 228 GLN 
0 229 MET 
0 230 LYS 
0 231 ALA 
0 232 SER 
0 233 TRP 
0 234 GLN 
0 235 GLY 
0 236 ALA 
0 237 ALA 
0 238 GLN 
0 239 LYS 
0 240 LYS 
0 241 ALA 
0 242 TYR 
0 243 ASP 
0 244 ASN 
0 245 ASP 
0 246 ALA 
0 247 TRP 
0 248 ALA 
0 249 LYS 
0 250 GLN 
0 251 ALA 
0 252 TYR 
0 253 GLY 
0 254 ARG 
0 255 ASP 
0 256 THR 
0 257 ASP 
0 258 SER 
0 259 ARG 
0 260 TRP 
0 261 GLY 
0 262 LYS 
0 263 SER 
0 264 TYR 
0 265 ASP 
0 266 SER 
0 267 VAL 
0 268 GLU 
0 269 ALA 
0 270 ARG 
0 271 SER 
0 272 TYR 
0 273 ASP 
0 274 ASN 
0 275 GLU 
0 276 HIS 
0 277 TYR 
0 278 ALA 
0 279 ARG 
0 280 GLU 
0 281 VAL 
0 282 ARG 
0 283 ALA 
0 284 ASP 
0 285 ASP 
0 286 ASP 
0 287 GLN 
0 288 TRP 
0 289 ALA 
0 290 GLU 
0 291 ASP 
0 292 ARG 
0 293 ASP 
0 294 THR 
0 295 TRP 
0 296 GLY 
0 297 ARG 
0 298 GLY 
0 299 ASP 
0 300 TYR 
0 301 ASP 
0 302 GLU 
0 303 TYR 
0 304 GLY 
0 305 ARG 
0 306 ALA 
0 307 ALA 
0 308 SER 
0 309 ALA 
0 310 SER 
0 311 LYS 
0 312 GLU 
0 313 THR 
0 314 ASN 
0 315 HIS 
0 316 SER 
0 317 LEU 
0 318 ASP 
0 319 LYS 
0 320 LYS 
0 321 ALA 
0 322 ALA 
0 323 SER 
0 324 GLN 
0 325 ALA 
0 326 LYS 
0 327 ASP 
0 328 ARG 
0 329 SER 
0 330 TYR 
0 331 TRP 
0 332 GLY 
0 333 GLY 
0 334 GLU 
0 335 ARG 
0 336 SER 
0 337 ASP 
0 338 TRP 
0 339 ASP 
0 340 ALA 
0 341 TRP 
0 342 GLY 
0 343 ARG 
0 344 ASP 
0 345 GLN 
0 346 ASP 
0 347 PHE 
0 348 HIS 
0 349 GLU 
0 350 LYS 
0 351 VAL 
0 352 SER 
0 353 PHE 
0 354 ASP 
0 355 ASN 
0 356 THR 
0 357 ARG 
0 358 ALA 
0 359 LYS 
0 360 GLY 
0 361 TYR 
0 362 ALA 
0 363 ALA 
0 364 GLU 
0 365 SER 
0 366 TYR 
0 367 ASP 
0 368 GLU 
0 369 TRP 
0 370 ASP 
0 371 ASN 
0 372 GLN 
0 373 ASP 
0 374 ALA 
0 375 ASP 
0 376 LYS 
0 377 TRP 
0 378 GLY 
0 379 ALA 
0 380 GLN 
0 381 ALA 
0 382 TRP 
0 383 GLY 
0 384 GLN 
0 385 ASP 
0 386 ARG 
0 387 ASP 
0 388 ILE 
0 389 TYR 
0 390 GLY 
0 391 ALA 
0 392 SER 
0 393 SER 
0 394 SER 
0 395 SER 
0 396 GLY 
0 397 LYS 
0 398 ALA 
0 399 SER 
0 400 ALA 
0 401 GLY 
0 402 LYS 
0 403 TYR 
0 404 GLY 
0 405 ARG 
0 406 ALA 
0 407 GLY 
0 408 HIS 
0 409 GLN 
0 410 GLY 
0 411 GLY 
0 412 ALA 
0 413 TYR 
0 414 GLY 
0 415 THR 
0 416 GLY 
0 417 TYR 
0 418 GLY 
0 419 LYS 
0 420 ASN 
0 421 ALA 
0 422 ALA 
0 423 ALA 
0 424 GLY 
0 425 SER 
0 426 ARG 
0 427 ALA 
0 428 GLY 
0 429 SER 
0 430 VAL 
0 431 TRP 
0 432 GLU 
0 433 GLY 
0 434 ALA 
0 435 SER 
0 436 ALA 
0 437 ALA 
0 438 ARG 
0 439 LYS 
0 440 ALA 
0 441 GLN 
0 442 VAL 
0 443 ALA 
0 444 GLY 
0 445 TYR 
0 446 ASP 
0 447 ASN 
0 448 ASP 
0 449 ASP 
0 450 TRP 
0 451 ALA 
0 452 LYS 
0 453 GLN 
0 454 ALA 
0 455 TYR 
0 456 GLY 
0 457 GLU 
0 458 ASP 
0 459 SER 
0 460 ASP 
0 461 SER 
0 462 ARG 
0 463 TRP 
0 464 GLY 
0 465 LYS 
0 466 SER 
0 467 TYR 
0 468 ASP 
0 469 ALA 
0 470 VAL 
0 471 LYS 
0 472 ALA 
0 473 ARG 
0 474 SER 
0 475 TYR 
0 476 GLU 
0 477 ASN 
0 478 THR 
0 479 GLU 
0 480 TYR 
0 481 ALA 
0 482 ARG 
0 483 TRP 
0 484 LEU 
0 485 GLN 
0 486 ALA 
0 487 ASP 
0 488 ASP 
0 489 ASP 
0 490 GLN 
0 491 TRP 
0 492 ALA 
0 493 GLU 
0 494 ASP 
0 495 TYR 
0 496 ASP 
0 497 ARG 
0 498 TYR 
0 499 THR 
0 500 ASP 
0 501 GLY 
0 502 ASP 
0 503 TYR 
0 504 ASP 
0 505 ASP 
0 506 TYR 
0 507 GLY 
0 508 LYS 
0 509 ALA 
0 510 ALA 
0 511 SER 
0 512 VAL 
0 513 TRP 
0 514 ALA 
0 515 LYS 
0 516 ASP 
0 517 GLY 
0 518 LYS 
0 519 LYS 
0 520 GLY 
0 521 TRP 
0 522 GLY 
0 523 GLY 
0 524 TYR 
0 525 GLY 
0 526 ARG 
0 527 ILE 
0 528 GLY 
0 529 GLY 
0 530 HIS 
0 531 SER 
0 532 ASP 
0 533 ALA 
0 534 ALA 
0 535 SER 
0 536 ALA 
0 537 ALA 
0 538 LYS 
0 539 GLY 
0 540 SER 
0 541 HIS 
0 542 TYR 
0 543 ASP 
0 544 ARG 
0 545 THR 
0 546 SER 
0 547 GLY 
0 548 SER 
0 549 ASP 
0 550 TRP 
0 551 ASP 
0 552 ALA 
0 553 TYR 
0 554 GLY 
0 555 ARG 
0 556 ASP 
0 557 GLN 
0 558 ASP 
0 559 LEU 
0 560 GLU 
0 561 VAL 
0 562 ASP 
0 563 GLU 
0 564 SER 
0 565 TYR 
0 566 LYS 
0 567 GLN 
0 568 THR 
0 569 TRP 
0 570 ALA 
0 571 LYS 
0 572 SER 
0 573 TYR 
0 574 ASP 
0 575 ALA 
0 576 GLU 
0 577 SER 
0 578 TYR 
0 579 ASP 
0 580 GLU 
0 581 TRP 
0 582 ASP 
0 583 ASN 
0 584 LYS 
0 585 ASP 
0 586 ALA 
0 587 ASP 
0 588 LYS 
0 589 TRP 
0 590 GLY 
0 591 ALA 
0 592 GLN 
0 593 ALA 
0 594 TRP 
0 595 GLY 
0 596 SER 
0 597 ASP 
0 598 GLU 
0 599 ASP 
0 600 VAL 
0 601 ALA 
0 602 GLY 
0 603 ALA 
0 604 SER 
0 605 SER 
0 606 TYR 
0 607 GLY 
0 608 ALA 
0 609 ARG 
0 610 ALA 
0 611 SER 
0 612 ALA 
0 613 GLY 
0 614 ASP 
0 615 LEU 
0 616 ASP 
0 617 LYS 
0 618 LYS 
0 619 ALA 
0 620 TYR 
0 621 GLY 
0 622 ASP 
0 623 GLY 
0 624 ALA 
0 625 TYR 
0 626 GLY 
0 627 ALA 
0 628 GLN 
0 629 GLY 
0 630 TYR 
0 631 GLY 
0 632 LYS 
0 633 ALA 
0 634 TYR 
0 635 GLY 
0 636 GLY 
0 637 ALA 
0 638 TYR 
0 639 GLY 
0 640 SER 
0 641 ALA 
0 642 ILE 
0 643 GLY 
0 644 GLY 
0 645 TYR 
0 646 GLY 
0 647 HIS 
0 648 GLY 
0 649 ALA 
0 650 GLY 
0 651 ALA 
0 652 TYR 
0 653 GLY 
0 654 ALA 
0 655 GLY 
0 656 TYR 
0 657 GLY 
0 658 LYS 
0 659 ALA 
0 660 TYR 
0 661 GLY 
0 662 GLY 
0 663 LYS 
0 664 ALA 
0 665 TYR 
0 666 GLY 
0 667 ALA 
0 668 TYR 
0 669 GLY 
0 670 GLN 
0 671 GLY 
0 672 LYS 
0 673 ALA 
0 674 SER 
0 675 HIS 
0 676 GLN 
0 677 ASP 
0 678 TYR 
0 679 GLN 
0 680 ALA 
0 681 SER 
0 682 GLU 
0 683 GLY 
0 684 GLY 
0 685 ALA 
0 686 ALA 
0 687 ALA 
0 688 ARG 
0 689 ALA 
0 690 GLY 
0 691 TYR 
0 692 ASP 
0 693 ASN 
0 694 ASP 
0 695 ALA 
0 696 TRP 
0 697 ALA 
0 698 LYS 
0 699 GLN 
0 700 ALA 
0 701 SER 
0 702 GLY 
0 703 SER 
0 704 ASP 
0 705 PHE 
0 706 ASP 
0 707 SER 
0 708 ARG 
0 709 TRP 
0 710 GLY 
0 711 LYS 
0 712 SER 
0 713 TYR 
0 714 ASP 
0 715 PHE 
0 716 VAL 
0 717 ASN 
0 718 ALA 
0 719 ASN 
0 720 GLU 
0 721 TYR 
0 722 ASP 
0 723 ASP 
0 724 GLU 
0 725 GLN 
0 726 TYR 
0 727 ALA 
0 728 ARG 
0 729 LYS 
0 730 VAL 
0 731 ARG 
0 732 ALA 
0 733 ASP 
0 734 ASP 
0 735 ASP 
0 736 GLN 
0 737 TRP 
0 738 ALA 
0 739 GLU 
0 740 ASP 
0 741 TYR 
0 742 ASP 
0 743 LEU 
0 744 PHE 
0 745 GLN 
0 746 TYR 
0 747 LYS 
0 748 ASP 
0 749 VAL 
0 750 ASP 
0 751 GLN 
0 752 TYR 
0 753 GLY 
0 754 ALA 
0 755 ALA 
0 756 ALA 
0 757 SER 
0 758 ALA 
0 759 GLU 
0 760 SER 
0 761 ALA 
0 762 GLN 
0 763 PRO 
0 764 LYS 
0 765 VAL 
0 766 THR 
0 767 LYS 
0 768 THR 
0 769 THR 
0 770 TYR 
0 771 SER 
0 772 PRO 
0 773 VAL 
0 774 VAL 
0 775 SER 
0 776 TYR 
0 777 GLY 
0 778 GLY 
0 779 TYR 
0 780 GLY 
0 781 TYR 
0 782 GLY 
0 783 LYS 
0 784 GLY 
0 785 TYR 
0 786 GLY 
0 787 LYS 
0 788 GLY 
0 789 ALA 
0 790 SER 
0 791 TYR 
0 792 GLY 
0 793 ARG 
0 794 GLY 
0 795 TRP 
#
loop_
_chem_comp.id
_chem_comp.type
_chem_comp.name
ALA 'L-peptide linking' ALANINE         
ARG 'L-peptide linking' ARGININE        
ASN 'L-peptide linking' ASPARAGINE      
ASP 'L-peptide linking' 'ASPARTIC ACID' 
CYS 'L-peptide linking' CYSTEINE        
GLN 'L-peptide linking' GLUTAMINE       
GLU 'L-peptide linking' 'GLUTAMIC ACID' 
HIS 'L-peptide linking' HISTIDINE       
ILE 'L-peptide linking' ISOLEUCINE      
LEU 'L-peptide linking' LEUCINE         
LYS 'L-peptide linking' LYSINE          
MET 'L-peptide linking' METHIONINE      
PHE 'L-peptide linking' PHENYLALANINE   
PRO 'L-peptide linking' PROLINE         
SER 'L-peptide linking' SERINE          
THR 'L-peptide linking' THREONINE       
TRP 'L-peptide linking' TRYPTOPHAN      
TYR 'L-peptide linking' TYROSINE        
VAL 'L-peptide linking' VALINE          
GLY 'peptide linking'   GLYCINE         
#
loop_
_atom_site.group_PDB
_atom_site.id
_atom_site.type_symbol
_atom_site.label_atom_id
_atom_site.label_alt_id
_atom_site.label_comp_id
_atom_site.label_asym_id
_atom_site.label_entity_id
_atom_site.label_seq_id
_atom_site.pdbx_PDB_ins_code
_atom_site.Cartn_x
_atom_site.Cartn_y
_atom_site.Cartn_z
_atom_site.occupancy
_atom_site.B_iso_or_equiv
_atom_site.auth_seq_id
_atom_site.auth_asym_id
_atom_site.pdbx_PDB_model_num
ATOM 1    N N   . MET A 0 1   . 20.022   -11.276 -11.864  1.00 32.64 1   A 1 
ATOM 2    C CA  . MET A 0 1   . 20.130   -12.356 -12.875  1.00 32.64 1   A 1 
ATOM 3    C C   . MET A 0 1   . 18.753   -12.943 -13.199  1.00 32.64 1   A 1 
ATOM 4    C CB  . MET A 0 1   . 21.077   -13.482 -12.414  1.00 32.64 1   A 1 
ATOM 5    O O   . MET A 0 1   . 18.417   -14.017 -12.715  1.00 32.64 1   A 1 
ATOM 6    C CG  . MET A 0 1   . 22.557   -13.101 -12.380  1.00 32.64 1   A 1 
ATOM 7    S SD  . MET A 0 1   . 23.562   -14.429 -11.668  1.00 32.64 1   A 1 
ATOM 8    C CE  . MET A 0 1   . 25.228   -13.760 -11.926  1.00 32.64 1   A 1 
ATOM 9    N N   . LYS A 0 2   . 17.961   -12.245 -14.015  1.00 35.51 2   A 1 
ATOM 10   C CA  . LYS A 0 2   . 16.875   -12.804 -14.838  1.00 35.51 2   A 1 
ATOM 11   C C   . LYS A 0 2   . 16.832   -11.927 -16.086  1.00 35.51 2   A 1 
ATOM 12   C CB  . LYS A 0 2   . 15.503   -12.769 -14.132  1.00 35.51 2   A 1 
ATOM 13   O O   . LYS A 0 2   . 16.717   -10.717 -15.939  1.00 35.51 2   A 1 
ATOM 14   C CG  . LYS A 0 2   . 15.348   -13.807 -13.008  1.00 35.51 2   A 1 
ATOM 15   C CD  . LYS A 0 2   . 13.897   -13.882 -12.518  1.00 35.51 2   A 1 
ATOM 16   C CE  . LYS A 0 2   . 13.763   -14.915 -11.392  1.00 35.51 2   A 1 
ATOM 17   N NZ  . LYS A 0 2   . 12.376   -14.951 -10.860  1.00 35.51 2   A 1 
ATOM 18   N N   . SER A 0 3   . 17.032   -12.505 -17.261  1.00 33.04 3   A 1 
ATOM 19   C CA  . SER A 0 3   . 16.998   -11.786 -18.534  1.00 33.04 3   A 1 
ATOM 20   C C   . SER A 0 3   . 15.580   -11.799 -19.099  1.00 33.04 3   A 1 
ATOM 21   C CB  . SER A 0 3   . 18.002   -12.389 -19.530  1.00 33.04 3   A 1 
ATOM 22   O O   . SER A 0 3   . 14.912   -12.832 -19.069  1.00 33.04 3   A 1 
ATOM 23   O OG  . SER A 0 3   . 18.144   -13.792 -19.355  1.00 33.04 3   A 1 
ATOM 24   N N   . PHE A 0 4   . 15.143   -10.661 -19.632  1.00 45.06 4   A 1 
ATOM 25   C CA  . PHE A 0 4   . 13.962   -10.567 -20.484  1.00 45.06 4   A 1 
ATOM 26   C C   . PHE A 0 4   . 14.405   -10.461 -21.943  1.00 45.06 4   A 1 
ATOM 27   C CB  . PHE A 0 4   . 13.074   -9.396  -20.043  1.00 45.06 4   A 1 
ATOM 28   O O   . PHE A 0 4   . 15.477   -9.937  -22.238  1.00 45.06 4   A 1 
ATOM 29   C CG  . PHE A 0 4   . 12.261   -9.709  -18.801  1.00 45.06 4   A 1 
ATOM 30   C CD1 . PHE A 0 4   . 11.016   -10.353 -18.930  1.00 45.06 4   A 1 
ATOM 31   C CD2 . PHE A 0 4   . 12.740   -9.367  -17.522  1.00 45.06 4   A 1 
ATOM 32   C CE1 . PHE A 0 4   . 10.249   -10.647 -17.788  1.00 45.06 4   A 1 
ATOM 33   C CE2 . PHE A 0 4   . 11.972   -9.658  -16.379  1.00 45.06 4   A 1 
ATOM 34   C CZ  . PHE A 0 4   . 10.725   -10.296 -16.513  1.00 45.06 4   A 1 
ATOM 35   N N   . THR A 0 5   . 13.596   -11.002 -22.846  1.00 45.09 5   A 1 
ATOM 36   C CA  . THR A 0 5   . 13.783   -10.909 -24.298  1.00 45.09 5   A 1 
ATOM 37   C C   . THR A 0 5   . 12.564   -10.195 -24.854  1.00 45.09 5   A 1 
ATOM 38   C CB  . THR A 0 5   . 13.944   -12.292 -24.976  1.00 45.09 5   A 1 
ATOM 39   O O   . THR A 0 5   . 11.447   -10.673 -24.659  1.00 45.09 5   A 1 
ATOM 40   C CG2 . THR A 0 5   . 15.214   -12.346 -25.822  1.00 45.09 5   A 1 
ATOM 41   O OG1 . THR A 0 5   . 14.063   -13.345 -24.040  1.00 45.09 5   A 1 
ATOM 42   N N   . PHE A 0 6   . 12.765   -9.055  -25.511  1.00 43.05 6   A 1 
ATOM 43   C CA  . PHE A 0 6   . 11.697   -8.385  -26.247  1.00 43.05 6   A 1 
ATOM 44   C C   . PHE A 0 6   . 11.488   -9.056  -27.608  1.00 43.05 6   A 1 
ATOM 45   C CB  . PHE A 0 6   . 11.984   -6.881  -26.360  1.00 43.05 6   A 1 
ATOM 46   O O   . PHE A 0 6   . 12.419   -9.609  -28.195  1.00 43.05 6   A 1 
ATOM 47   C CG  . PHE A 0 6   . 11.481   -6.096  -25.162  1.00 43.05 6   A 1 
ATOM 48   C CD1 . PHE A 0 6   . 10.218   -5.474  -25.217  1.00 43.05 6   A 1 
ATOM 49   C CD2 . PHE A 0 6   . 12.262   -5.984  -23.995  1.00 43.05 6   A 1 
ATOM 50   C CE1 . PHE A 0 6   . 9.742    -4.741  -24.116  1.00 43.05 6   A 1 
ATOM 51   C CE2 . PHE A 0 6   . 11.784   -5.251  -22.893  1.00 43.05 6   A 1 
ATOM 52   C CZ  . PHE A 0 6   . 10.525   -4.628  -22.955  1.00 43.05 6   A 1 
ATOM 53   N N   . ALA A 0 7   . 10.252   -9.005  -28.097  1.00 48.75 7   A 1 
ATOM 54   C CA  . ALA A 0 7   . 9.880    -9.401  -29.447  1.00 48.75 7   A 1 
ATOM 55   C C   . ALA A 0 7   . 9.094    -8.239  -30.063  1.00 48.75 7   A 1 
ATOM 56   C CB  . ALA A 0 7   . 9.078    -10.708 -29.390  1.00 48.75 7   A 1 
ATOM 57   O O   . ALA A 0 7   . 8.025    -7.890  -29.566  1.00 48.75 7   A 1 
ATOM 58   N N   . LEU A 0 8   . 9.662    -7.622  -31.098  1.00 40.04 8   A 1 
ATOM 59   C CA  . LEU A 0 8   . 9.135    -6.411  -31.726  1.00 40.04 8   A 1 
ATOM 60   C C   . LEU A 0 8   . 8.079    -6.792  -32.778  1.00 40.04 8   A 1 
ATOM 61   C CB  . LEU A 0 8   . 10.342   -5.605  -32.256  1.00 40.04 8   A 1 
ATOM 62   O O   . LEU A 0 8   . 8.277    -7.734  -33.549  1.00 40.04 8   A 1 
ATOM 63   C CG  . LEU A 0 8   . 10.120   -4.086  -32.414  1.00 40.04 8   A 1 
ATOM 64   C CD1 . LEU A 0 8   . 11.472   -3.374  -32.390  1.00 40.04 8   A 1 
ATOM 65   C CD2 . LEU A 0 8   . 9.423    -3.731  -33.727  1.00 40.04 8   A 1 
ATOM 66   N N   . LEU A 0 9   . 6.942    -6.090  -32.787  1.00 44.13 9   A 1 
ATOM 67   C CA  . LEU A 0 9   . 5.813    -6.347  -33.685  1.00 44.13 9   A 1 
ATOM 68   C C   . LEU A 0 9   . 5.392    -5.044  -34.382  1.00 44.13 9   A 1 
ATOM 69   C CB  . LEU A 0 9   . 4.659    -6.977  -32.878  1.00 44.13 9   A 1 
ATOM 70   O O   . LEU A 0 9   . 4.563    -4.302  -33.865  1.00 44.13 9   A 1 
ATOM 71   C CG  . LEU A 0 9   . 3.542    -7.515  -33.796  1.00 44.13 9   A 1 
ATOM 72   C CD1 . LEU A 0 9   . 3.738    -9.010  -34.063  1.00 44.13 9   A 1 
ATOM 73   C CD2 . LEU A 0 9   . 2.160    -7.324  -33.172  1.00 44.13 9   A 1 
ATOM 74   N N   . ALA A 0 10  . 5.962    -4.776  -35.556  1.00 39.32 10  A 1 
ATOM 75   C CA  . ALA A 0 10  . 5.687    -3.554  -36.310  1.00 39.32 10  A 1 
ATOM 76   C C   . ALA A 0 10  . 4.238    -3.492  -36.835  1.00 39.32 10  A 1 
ATOM 77   C CB  . ALA A 0 10  . 6.707    -3.442  -37.449  1.00 39.32 10  A 1 
ATOM 78   O O   . ALA A 0 10  . 3.714    -4.473  -37.374  1.00 39.32 10  A 1 
ATOM 79   N N   . ALA A 0 11  . 3.620    -2.312  -36.741  1.00 44.17 11  A 1 
ATOM 80   C CA  . ALA A 0 11  . 2.311    -2.005  -37.310  1.00 44.17 11  A 1 
ATOM 81   C C   . ALA A 0 11  . 2.362    -0.638  -38.010  1.00 44.17 11  A 1 
ATOM 82   C CB  . ALA A 0 11  . 1.262    -2.045  -36.191  1.00 44.17 11  A 1 
ATOM 83   O O   . ALA A 0 11  . 2.507    0.389   -37.361  1.00 44.17 11  A 1 
ATOM 84   N N   . ALA A 0 12  . 2.248    -0.623  -39.339  1.00 38.35 12  A 1 
ATOM 85   C CA  . ALA A 0 12  . 2.356    0.609   -40.118  1.00 38.35 12  A 1 
ATOM 86   C C   . ALA A 0 12  . 1.076    1.462   -40.044  1.00 38.35 12  A 1 
ATOM 87   C CB  . ALA A 0 12  . 2.715    0.248   -41.565  1.00 38.35 12  A 1 
ATOM 88   O O   . ALA A 0 12  . -0.028   0.958   -40.275  1.00 38.35 12  A 1 
ATOM 89   N N   . VAL A 0 13  . 1.240    2.768   -39.822  1.00 39.84 13  A 1 
ATOM 90   C CA  . VAL A 0 13  . 0.204    3.797   -40.002  1.00 39.84 13  A 1 
ATOM 91   C C   . VAL A 0 13  . 0.602    4.691   -41.179  1.00 39.84 13  A 1 
ATOM 92   C CB  . VAL A 0 13  . -0.043   4.582   -38.696  1.00 39.84 13  A 1 
ATOM 93   O O   . VAL A 0 13  . 1.780    4.903   -41.443  1.00 39.84 13  A 1 
ATOM 94   C CG1 . VAL A 0 13  . -1.081   5.702   -38.871  1.00 39.84 13  A 1 
ATOM 95   C CG2 . VAL A 0 13  . -0.583   3.639   -37.611  1.00 39.84 13  A 1 
ATOM 96   N N   . GLN A 0 14  . -0.383   5.168   -41.942  1.00 37.58 14  A 1 
ATOM 97   C CA  . GLN A 0 14  . -0.164   5.835   -43.225  1.00 37.58 14  A 1 
ATOM 98   C C   . GLN A 0 14  . -0.760   7.248   -43.220  1.00 37.58 14  A 1 
ATOM 99   C CB  . GLN A 0 14  . -0.735   4.929   -44.329  1.00 37.58 14  A 1 
ATOM 100  O O   . GLN A 0 14  . -1.977   7.415   -43.316  1.00 37.58 14  A 1 
ATOM 101  C CG  . GLN A 0 14  . -0.394   5.435   -45.736  1.00 37.58 14  A 1 
ATOM 102  C CD  . GLN A 0 14  . -0.789   4.460   -46.843  1.00 37.58 14  A 1 
ATOM 103  N NE2 . GLN A 0 14  . -0.372   4.721   -48.062  1.00 37.58 14  A 1 
ATOM 104  O OE1 . GLN A 0 14  . -1.467   3.460   -46.667  1.00 37.58 14  A 1 
ATOM 105  N N   . ALA A 0 15  . 0.102    8.262   -43.138  1.00 42.56 15  A 1 
ATOM 106  C CA  . ALA A 0 15  . -0.260   9.671   -43.290  1.00 42.56 15  A 1 
ATOM 107  C C   . ALA A 0 15  . -0.052   10.154  -44.739  1.00 42.56 15  A 1 
ATOM 108  C CB  . ALA A 0 15  . 0.545    10.492  -42.276  1.00 42.56 15  A 1 
ATOM 109  O O   . ALA A 0 15  . 0.672    9.535   -45.522  1.00 42.56 15  A 1 
ATOM 110  N N   . GLY A 0 16  . -0.681   11.270  -45.117  1.00 37.39 16  A 1 
ATOM 111  C CA  . GLY A 0 16  . -0.434   11.883  -46.421  1.00 37.39 16  A 1 
ATOM 112  C C   . GLY A 0 16  . -1.259   13.133  -46.720  1.00 37.39 16  A 1 
ATOM 113  O O   . GLY A 0 16  . -2.357   13.305  -46.195  1.00 37.39 16  A 1 
ATOM 114  N N   . ALA A 0 17  . -0.727   13.929  -47.658  1.00 38.32 17  A 1 
ATOM 115  C CA  . ALA A 0 17  . -1.271   15.169  -48.230  1.00 38.32 17  A 1 
ATOM 116  C C   . ALA A 0 17  . -1.292   16.410  -47.297  1.00 38.32 17  A 1 
ATOM 117  C CB  . ALA A 0 17  . -2.643   14.859  -48.865  1.00 38.32 17  A 1 
ATOM 118  O O   . ALA A 0 17  . -1.587   16.302  -46.117  1.00 38.32 17  A 1 
ATOM 119  N N   . SER A 0 18  . -1.078   17.648  -47.776  1.00 36.28 18  A 1 
ATOM 120  C CA  . SER A 0 18  . -0.504   18.153  -49.050  1.00 36.28 18  A 1 
ATOM 121  C C   . SER A 0 18  . -0.418   19.699  -49.023  1.00 36.28 18  A 1 
ATOM 122  C CB  . SER A 0 18  . -1.382   17.788  -50.260  1.00 36.28 18  A 1 
ATOM 123  O O   . SER A 0 18  . -1.007   20.305  -48.134  1.00 36.28 18  A 1 
ATOM 124  O OG  . SER A 0 18  . -2.717   18.198  -50.049  1.00 36.28 18  A 1 
ATOM 125  N N   . LEU A 0 19  . 0.157    20.307  -50.082  1.00 35.04 19  A 1 
ATOM 126  C CA  . LEU A 0 19  . 0.184    21.758  -50.406  1.00 35.04 19  A 1 
ATOM 127  C C   . LEU A 0 19  . 1.190    22.565  -49.557  1.00 35.04 19  A 1 
ATOM 128  C CB  . LEU A 0 19  . -1.231   22.386  -50.309  1.00 35.04 19  A 1 
ATOM 129  O O   . LEU A 0 19  . 1.258    22.390  -48.352  1.00 35.04 19  A 1 
ATOM 130  C CG  . LEU A 0 19  . -2.374   21.650  -51.043  1.00 35.04 19  A 1 
ATOM 131  C CD1 . LEU A 0 19  . -3.707   21.839  -50.317  1.00 35.04 19  A 1 
ATOM 132  C CD2 . LEU A 0 19  . -2.526   22.168  -52.473  1.00 35.04 19  A 1 
ATOM 133  N N   . GLY A 0 20  . 1.972    23.512  -50.087  1.00 36.08 20  A 1 
ATOM 134  C CA  . GLY A 0 20  . 2.191    24.006  -51.459  1.00 36.08 20  A 1 
ATOM 135  C C   . GLY A 0 20  . 2.979    25.334  -51.363  1.00 36.08 20  A 1 
ATOM 136  O O   . GLY A 0 20  . 2.794    26.072  -50.407  1.00 36.08 20  A 1 
ATOM 137  N N   . GLY A 0 21  . 3.891    25.733  -52.251  1.00 34.52 21  A 1 
ATOM 138  C CA  . GLY A 0 21  . 4.084    25.375  -53.654  1.00 34.52 21  A 1 
ATOM 139  C C   . GLY A 0 21  . 3.829    26.604  -54.538  1.00 34.52 21  A 1 
ATOM 140  O O   . GLY A 0 21  . 2.670    26.926  -54.788  1.00 34.52 21  A 1 
ATOM 141  N N   . HIS A 0 22  . 4.886    27.287  -55.002  1.00 36.56 22  A 1 
ATOM 142  C CA  . HIS A 0 22  . 4.874    28.279  -56.098  1.00 36.56 22  A 1 
ATOM 143  C C   . HIS A 0 22  . 6.308    28.567  -56.580  1.00 36.56 22  A 1 
ATOM 144  C CB  . HIS A 0 22  . 4.216    29.611  -55.671  1.00 36.56 22  A 1 
ATOM 145  O O   . HIS A 0 22  . 7.213    28.699  -55.763  1.00 36.56 22  A 1 
ATOM 146  C CG  . HIS A 0 22  . 2.875    29.840  -56.326  1.00 36.56 22  A 1 
ATOM 147  C CD2 . HIS A 0 22  . 2.590    30.660  -57.385  1.00 36.56 22  A 1 
ATOM 148  N ND1 . HIS A 0 22  . 1.711    29.196  -55.995  1.00 36.56 22  A 1 
ATOM 149  C CE1 . HIS A 0 22  . 0.745    29.610  -56.827  1.00 36.56 22  A 1 
ATOM 150  N NE2 . HIS A 0 22  . 1.233    30.509  -57.697  1.00 36.56 22  A 1 
ATOM 151  N N   . GLY A 0 23  . 6.513    28.735  -57.891  1.00 32.10 23  A 1 
ATOM 152  C CA  . GLY A 0 23  . 7.805    29.152  -58.448  1.00 32.10 23  A 1 
ATOM 153  C C   . GLY A 0 23  . 7.728    29.535  -59.929  1.00 32.10 23  A 1 
ATOM 154  O O   . GLY A 0 23  . 7.015    28.888  -60.688  1.00 32.10 23  A 1 
ATOM 155  N N   . HIS A 0 24  . 8.465    30.581  -60.319  1.00 37.96 24  A 1 
ATOM 156  C CA  . HIS A 0 24  . 8.741    31.103  -61.676  1.00 37.96 24  A 1 
ATOM 157  C C   . HIS A 0 24  . 9.994    32.015  -61.560  1.00 37.96 24  A 1 
ATOM 158  C CB  . HIS A 0 24  . 7.558    31.958  -62.194  1.00 37.96 24  A 1 
ATOM 159  O O   . HIS A 0 24  . 10.222   32.575  -60.492  1.00 37.96 24  A 1 
ATOM 160  C CG  . HIS A 0 24  . 6.405    31.248  -62.880  1.00 37.96 24  A 1 
ATOM 161  C CD2 . HIS A 0 24  . 5.320    31.857  -63.453  1.00 37.96 24  A 1 
ATOM 162  N ND1 . HIS A 0 24  . 6.228    29.895  -63.055  1.00 37.96 24  A 1 
ATOM 163  C CE1 . HIS A 0 24  . 5.065    29.696  -63.694  1.00 37.96 24  A 1 
ATOM 164  N NE2 . HIS A 0 24  . 4.476    30.869  -63.971  1.00 37.96 24  A 1 
ATOM 165  N N   . GLY A 0 25  . 10.831   32.265  -62.575  1.00 33.05 25  A 1 
ATOM 166  C CA  . GLY A 0 25  . 10.864   31.720  -63.939  1.00 33.05 25  A 1 
ATOM 167  C C   . GLY A 0 25  . 11.449   32.714  -64.966  1.00 33.05 25  A 1 
ATOM 168  O O   . GLY A 0 25  . 10.707   33.553  -65.459  1.00 33.05 25  A 1 
ATOM 169  N N   . HIS A 0 26  . 12.734   32.557  -65.334  1.00 33.09 26  A 1 
ATOM 170  C CA  . HIS A 0 26  . 13.497   33.290  -66.383  1.00 33.09 26  A 1 
ATOM 171  C C   . HIS A 0 26  . 13.676   34.829  -66.256  1.00 33.09 26  A 1 
ATOM 172  C CB  . HIS A 0 26  . 12.962   32.936  -67.784  1.00 33.09 26  A 1 
ATOM 173  O O   . HIS A 0 26  . 12.763   35.560  -65.893  1.00 33.09 26  A 1 
ATOM 174  C CG  . HIS A 0 26  . 13.232   31.518  -68.218  1.00 33.09 26  A 1 
ATOM 175  C CD2 . HIS A 0 26  . 12.440   30.427  -67.984  1.00 33.09 26  A 1 
ATOM 176  N ND1 . HIS A 0 26  . 14.310   31.084  -68.961  1.00 33.09 26  A 1 
ATOM 177  C CE1 . HIS A 0 26  . 14.174   29.761  -69.158  1.00 33.09 26  A 1 
ATOM 178  N NE2 . HIS A 0 26  . 13.046   29.321  -68.584  1.00 33.09 26  A 1 
ATOM 179  N N   . GLY A 0 27  . 14.848   35.355  -66.664  1.00 35.96 27  A 1 
ATOM 180  C CA  . GLY A 0 27  . 15.076   36.812  -66.782  1.00 35.96 27  A 1 
ATOM 181  C C   . GLY A 0 27  . 16.531   37.258  -67.018  1.00 35.96 27  A 1 
ATOM 182  O O   . GLY A 0 27  . 17.231   37.620  -66.082  1.00 35.96 27  A 1 
ATOM 183  N N   . LEU A 0 28  . 16.986   37.250  -68.274  1.00 32.58 28  A 1 
ATOM 184  C CA  . LEU A 0 28  . 18.339   37.629  -68.725  1.00 32.58 28  A 1 
ATOM 185  C C   . LEU A 0 28  . 18.815   39.064  -68.362  1.00 32.58 28  A 1 
ATOM 186  C CB  . LEU A 0 28  . 18.343   37.487  -70.266  1.00 32.58 28  A 1 
ATOM 187  O O   . LEU A 0 28  . 18.088   40.029  -68.564  1.00 32.58 28  A 1 
ATOM 188  C CG  . LEU A 0 28  . 18.647   36.069  -70.780  1.00 32.58 28  A 1 
ATOM 189  C CD1 . LEU A 0 28  . 18.094   35.891  -72.193  1.00 32.58 28  A 1 
ATOM 190  C CD2 . LEU A 0 28  . 20.155   35.811  -70.827  1.00 32.58 28  A 1 
ATOM 191  N N   . VAL A 0 29  . 20.121   39.170  -68.060  1.00 34.94 29  A 1 
ATOM 192  C CA  . VAL A 0 29  . 21.041   40.318  -68.297  1.00 34.94 29  A 1 
ATOM 193  C C   . VAL A 0 29  . 20.903   41.605  -67.450  1.00 34.94 29  A 1 
ATOM 194  C CB  . VAL A 0 29  . 21.138   40.641  -69.813  1.00 34.94 29  A 1 
ATOM 195  O O   . VAL A 0 29  . 20.106   42.489  -67.736  1.00 34.94 29  A 1 
ATOM 196  C CG1 . VAL A 0 29  . 22.029   41.849  -70.156  1.00 34.94 29  A 1 
ATOM 197  C CG2 . VAL A 0 29  . 21.754   39.459  -70.580  1.00 34.94 29  A 1 
ATOM 198  N N   . GLY A 0 30  . 21.908   41.803  -66.580  1.00 34.49 30  A 1 
ATOM 199  C CA  . GLY A 0 30  . 22.734   43.027  -66.559  1.00 34.49 30  A 1 
ATOM 200  C C   . GLY A 0 30  . 22.370   44.159  -65.583  1.00 34.49 30  A 1 
ATOM 201  O O   . GLY A 0 30  . 21.294   44.736  -65.657  1.00 34.49 30  A 1 
ATOM 202  N N   . GLY A 0 31  . 23.342   44.578  -64.754  1.00 37.47 31  A 1 
ATOM 203  C CA  . GLY A 0 31  . 23.289   45.855  -64.017  1.00 37.47 31  A 1 
ATOM 204  C C   . GLY A 0 31  . 23.755   45.797  -62.558  1.00 37.47 31  A 1 
ATOM 205  O O   . GLY A 0 31  . 22.943   45.695  -61.645  1.00 37.47 31  A 1 
ATOM 206  N N   . TYR A 0 32  . 25.062   45.928  -62.313  1.00 35.45 32  A 1 
ATOM 207  C CA  . TYR A 0 32  . 25.614   46.130  -60.963  1.00 35.45 32  A 1 
ATOM 208  C C   . TYR A 0 32  . 25.146   47.494  -60.408  1.00 35.45 32  A 1 
ATOM 209  C CB  . TYR A 0 32  . 27.156   46.064  -61.014  1.00 35.45 32  A 1 
ATOM 210  O O   . TYR A 0 32  . 25.385   48.505  -61.069  1.00 35.45 32  A 1 
ATOM 211  C CG  . TYR A 0 32  . 27.740   45.049  -61.986  1.00 35.45 32  A 1 
ATOM 212  C CD1 . TYR A 0 32  . 27.981   43.724  -61.577  1.00 35.45 32  A 1 
ATOM 213  C CD2 . TYR A 0 32  . 28.026   45.438  -63.312  1.00 35.45 32  A 1 
ATOM 214  C CE1 . TYR A 0 32  . 28.498   42.787  -62.493  1.00 35.45 32  A 1 
ATOM 215  C CE2 . TYR A 0 32  . 28.532   44.500  -64.234  1.00 35.45 32  A 1 
ATOM 216  O OH  . TYR A 0 32  . 29.253   42.252  -64.699  1.00 35.45 32  A 1 
ATOM 217  C CZ  . TYR A 0 32  . 28.768   43.170  -63.823  1.00 35.45 32  A 1 
ATOM 218  N N   . GLY A 0 33  . 24.479   47.548  -59.240  1.00 35.19 33  A 1 
ATOM 219  C CA  . GLY A 0 33  . 23.713   48.761  -58.869  1.00 35.19 33  A 1 
ATOM 220  C C   . GLY A 0 33  . 23.529   49.159  -57.394  1.00 35.19 33  A 1 
ATOM 221  O O   . GLY A 0 33  . 23.306   50.337  -57.164  1.00 35.19 33  A 1 
ATOM 222  N N   . GLY A 0 34  . 23.666   48.259  -56.411  1.00 35.62 34  A 1 
ATOM 223  C CA  . GLY A 0 34  . 23.908   48.606  -54.993  1.00 35.62 34  A 1 
ATOM 224  C C   . GLY A 0 34  . 22.819   49.322  -54.147  1.00 35.62 34  A 1 
ATOM 225  O O   . GLY A 0 34  . 22.429   50.449  -54.410  1.00 35.62 34  A 1 
ATOM 226  N N   . TYR A 0 35  . 22.485   48.688  -53.012  1.00 33.47 35  A 1 
ATOM 227  C CA  . TYR A 0 35  . 22.209   49.274  -51.676  1.00 33.47 35  A 1 
ATOM 228  C C   . TYR A 0 35  . 21.201   50.441  -51.468  1.00 33.47 35  A 1 
ATOM 229  C CB  . TYR A 0 35  . 23.549   49.571  -50.955  1.00 33.47 35  A 1 
ATOM 230  O O   . TYR A 0 35  . 21.457   51.592  -51.808  1.00 33.47 35  A 1 
ATOM 231  C CG  . TYR A 0 35  . 24.698   50.085  -51.819  1.00 33.47 35  A 1 
ATOM 232  C CD1 . TYR A 0 35  . 25.789   49.238  -52.111  1.00 33.47 35  A 1 
ATOM 233  C CD2 . TYR A 0 35  . 24.647   51.370  -52.396  1.00 33.47 35  A 1 
ATOM 234  C CE1 . TYR A 0 35  . 26.798   49.660  -52.998  1.00 33.47 35  A 1 
ATOM 235  C CE2 . TYR A 0 35  . 25.643   51.789  -53.298  1.00 33.47 35  A 1 
ATOM 236  O OH  . TYR A 0 35  . 27.654   51.309  -54.514  1.00 33.47 35  A 1 
ATOM 237  C CZ  . TYR A 0 35  . 26.716   50.928  -53.609  1.00 33.47 35  A 1 
ATOM 238  N N   . GLY A 0 36  . 20.171   50.186  -50.640  1.00 32.31 36  A 1 
ATOM 239  C CA  . GLY A 0 36  . 19.565   51.218  -49.775  1.00 32.31 36  A 1 
ATOM 240  C C   . GLY A 0 36  . 18.114   50.980  -49.324  1.00 32.31 36  A 1 
ATOM 241  O O   . GLY A 0 36  . 17.196   51.271  -50.082  1.00 32.31 36  A 1 
ATOM 242  N N   . GLY A 0 37  . 17.886   50.558  -48.068  1.00 32.75 37  A 1 
ATOM 243  C CA  . GLY A 0 37  . 16.529   50.489  -47.494  1.00 32.75 37  A 1 
ATOM 244  C C   . GLY A 0 37  . 16.428   50.125  -45.998  1.00 32.75 37  A 1 
ATOM 245  O O   . GLY A 0 37  . 16.906   49.077  -45.588  1.00 32.75 37  A 1 
ATOM 246  N N   . TYR A 0 38  . 15.823   51.032  -45.215  1.00 37.60 38  A 1 
ATOM 247  C CA  . TYR A 0 38  . 14.917   50.846  -44.050  1.00 37.60 38  A 1 
ATOM 248  C C   . TYR A 0 38  . 14.712   49.417  -43.457  1.00 37.60 38  A 1 
ATOM 249  C CB  . TYR A 0 38  . 13.550   51.418  -44.506  1.00 37.60 38  A 1 
ATOM 250  O O   . TYR A 0 38  . 14.435   48.477  -44.186  1.00 37.60 38  A 1 
ATOM 251  C CG  . TYR A 0 38  . 13.144   51.022  -45.928  1.00 37.60 38  A 1 
ATOM 252  C CD1 . TYR A 0 38  . 13.439   51.868  -47.021  1.00 37.60 38  A 1 
ATOM 253  C CD2 . TYR A 0 38  . 12.584   49.752  -46.170  1.00 37.60 38  A 1 
ATOM 254  C CE1 . TYR A 0 38  . 13.248   51.411  -48.341  1.00 37.60 38  A 1 
ATOM 255  C CE2 . TYR A 0 38  . 12.387   49.295  -47.486  1.00 37.60 38  A 1 
ATOM 256  O OH  . TYR A 0 38  . 12.586   49.673  -49.850  1.00 37.60 38  A 1 
ATOM 257  C CZ  . TYR A 0 38  . 12.737   50.118  -48.576  1.00 37.60 38  A 1 
ATOM 258  N N   . GLY A 0 39  . 14.697   49.160  -42.138  1.00 34.67 39  A 1 
ATOM 259  C CA  . GLY A 0 39  . 15.031   49.974  -40.956  1.00 34.67 39  A 1 
ATOM 260  C C   . GLY A 0 39  . 13.846   50.392  -40.059  1.00 34.67 39  A 1 
ATOM 261  O O   . GLY A 0 39  . 13.028   51.200  -40.488  1.00 34.67 39  A 1 
ATOM 262  N N   . GLY A 0 40  . 13.835   49.961  -38.781  1.00 33.84 40  A 1 
ATOM 263  C CA  . GLY A 0 40  . 13.175   50.701  -37.685  1.00 33.84 40  A 1 
ATOM 264  C C   . GLY A 0 40  . 12.420   49.914  -36.593  1.00 33.84 40  A 1 
ATOM 265  O O   . GLY A 0 40  . 11.279   49.519  -36.802  1.00 33.84 40  A 1 
ATOM 266  N N   . TYR A 0 41  . 12.977   49.864  -35.373  1.00 38.14 41  A 1 
ATOM 267  C CA  . TYR A 0 41  . 12.210   49.855  -34.111  1.00 38.14 41  A 1 
ATOM 268  C C   . TYR A 0 41  . 13.006   50.498  -32.950  1.00 38.14 41  A 1 
ATOM 269  C CB  . TYR A 0 41  . 11.659   48.461  -33.736  1.00 38.14 41  A 1 
ATOM 270  O O   . TYR A 0 41  . 14.228   50.388  -32.888  1.00 38.14 41  A 1 
ATOM 271  C CG  . TYR A 0 41  . 12.429   47.233  -34.197  1.00 38.14 41  A 1 
ATOM 272  C CD1 . TYR A 0 41  . 12.037   46.578  -35.381  1.00 38.14 41  A 1 
ATOM 273  C CD2 . TYR A 0 41  . 13.475   46.702  -33.416  1.00 38.14 41  A 1 
ATOM 274  C CE1 . TYR A 0 41  . 12.688   45.399  -35.789  1.00 38.14 41  A 1 
ATOM 275  C CE2 . TYR A 0 41  . 14.125   45.515  -33.817  1.00 38.14 41  A 1 
ATOM 276  O OH  . TYR A 0 41  . 14.340   43.718  -35.409  1.00 38.14 41  A 1 
ATOM 277  C CZ  . TYR A 0 41  . 13.728   44.862  -35.006  1.00 38.14 41  A 1 
ATOM 278  N N   . GLY A 0 42  . 12.306   51.208  -32.052  1.00 38.73 42  A 1 
ATOM 279  C CA  . GLY A 0 42  . 12.813   51.722  -30.760  1.00 38.73 42  A 1 
ATOM 280  C C   . GLY A 0 42  . 12.154   50.978  -29.578  1.00 38.73 42  A 1 
ATOM 281  O O   . GLY A 0 42  . 11.633   49.893  -29.786  1.00 38.73 42  A 1 
ATOM 282  N N   . GLN A 0 43  . 12.064   51.469  -28.331  1.00 35.73 43  A 1 
ATOM 283  C CA  . GLN A 0 43  . 12.458   52.752  -27.720  1.00 35.73 43  A 1 
ATOM 284  C C   . GLN A 0 43  . 12.358   52.666  -26.168  1.00 35.73 43  A 1 
ATOM 285  C CB  . GLN A 0 43  . 11.441   53.823  -28.191  1.00 35.73 43  A 1 
ATOM 286  O O   . GLN A 0 43  . 11.247   52.581  -25.654  1.00 35.73 43  A 1 
ATOM 287  C CG  . GLN A 0 43  . 11.579   55.210  -27.534  1.00 35.73 43  A 1 
ATOM 288  C CD  . GLN A 0 43  . 10.274   55.992  -27.631  1.00 35.73 43  A 1 
ATOM 289  N NE2 . GLN A 0 43  . 9.439    55.967  -26.615  1.00 35.73 43  A 1 
ATOM 290  O OE1 . GLN A 0 43  . 9.979    56.639  -28.616  1.00 35.73 43  A 1 
ATOM 291  N N   . SER A 0 44  . 13.455   52.813  -25.406  1.00 38.92 44  A 1 
ATOM 292  C CA  . SER A 0 44  . 13.470   53.203  -23.964  1.00 38.92 44  A 1 
ATOM 293  C C   . SER A 0 44  . 14.931   53.470  -23.534  1.00 38.92 44  A 1 
ATOM 294  C CB  . SER A 0 44  . 12.897   52.083  -23.084  1.00 38.92 44  A 1 
ATOM 295  O O   . SER A 0 44  . 15.785   52.673  -23.896  1.00 38.92 44  A 1 
ATOM 296  O OG  . SER A 0 44  . 12.688   52.605  -21.790  1.00 38.92 44  A 1 
ATOM 297  N N   . LYS A 0 45  . 15.400   54.586  -22.944  1.00 36.15 45  A 1 
ATOM 298  C CA  . LYS A 0 45  . 14.995   55.437  -21.792  1.00 36.15 45  A 1 
ATOM 299  C C   . LYS A 0 45  . 15.202   54.830  -20.386  1.00 36.15 45  A 1 
ATOM 300  C CB  . LYS A 0 45  . 13.665   56.204  -21.950  1.00 36.15 45  A 1 
ATOM 301  O O   . LYS A 0 45  . 14.252   54.541  -19.672  1.00 36.15 45  A 1 
ATOM 302  C CG  . LYS A 0 45  . 13.800   57.442  -22.855  1.00 36.15 45  A 1 
ATOM 303  C CD  . LYS A 0 45  . 12.649   58.430  -22.612  1.00 36.15 45  A 1 
ATOM 304  C CE  . LYS A 0 45  . 12.872   59.721  -23.409  1.00 36.15 45  A 1 
ATOM 305  N NZ  . LYS A 0 45  . 11.813   60.721  -23.124  1.00 36.15 45  A 1 
ATOM 306  N N   . GLY A 0 46  . 16.466   54.812  -19.945  1.00 38.83 46  A 1 
ATOM 307  C CA  . GLY A 0 46  . 16.888   54.722  -18.536  1.00 38.83 46  A 1 
ATOM 308  C C   . GLY A 0 46  . 17.932   55.801  -18.191  1.00 38.83 46  A 1 
ATOM 309  O O   . GLY A 0 46  . 18.598   56.312  -19.091  1.00 38.83 46  A 1 
ATOM 310  N N   . TYR A 0 47  . 18.055   56.183  -16.914  1.00 34.10 47  A 1 
ATOM 311  C CA  . TYR A 0 47  . 18.954   57.253  -16.436  1.00 34.10 47  A 1 
ATOM 312  C C   . TYR A 0 47  . 20.206   56.696  -15.735  1.00 34.10 47  A 1 
ATOM 313  C CB  . TYR A 0 47  . 18.213   58.177  -15.448  1.00 34.10 47  A 1 
ATOM 314  O O   . TYR A 0 47  . 20.122   55.718  -15.000  1.00 34.10 47  A 1 
ATOM 315  C CG  . TYR A 0 47  . 17.280   59.223  -16.038  1.00 34.10 47  A 1 
ATOM 316  C CD1 . TYR A 0 47  . 17.637   60.588  -15.994  1.00 34.10 47  A 1 
ATOM 317  C CD2 . TYR A 0 47  . 16.020   58.848  -16.542  1.00 34.10 47  A 1 
ATOM 318  C CE1 . TYR A 0 47  . 16.738   61.574  -16.445  1.00 34.10 47  A 1 
ATOM 319  C CE2 . TYR A 0 47  . 15.120   59.830  -17.002  1.00 34.10 47  A 1 
ATOM 320  O OH  . TYR A 0 47  . 14.597   62.140  -17.376  1.00 34.10 47  A 1 
ATOM 321  C CZ  . TYR A 0 47  . 15.474   61.194  -16.948  1.00 34.10 47  A 1 
ATOM 322  N N   . GLY A 0 48  . 21.342   57.387  -15.873  1.00 38.91 48  A 1 
ATOM 323  C CA  . GLY A 0 48  . 22.571   57.136  -15.106  1.00 38.91 48  A 1 
ATOM 324  C C   . GLY A 0 48  . 23.785   57.759  -15.798  1.00 38.91 48  A 1 
ATOM 325  O O   . GLY A 0 48  . 23.955   57.578  -16.996  1.00 38.91 48  A 1 
ATOM 326  N N   . GLY A 0 49  . 24.604   58.541  -15.088  1.00 35.14 49  A 1 
ATOM 327  C CA  . GLY A 0 49  . 25.695   59.317  -15.696  1.00 35.14 49  A 1 
ATOM 328  C C   . GLY A 0 49  . 26.889   58.463  -16.135  1.00 35.14 49  A 1 
ATOM 329  O O   . GLY A 0 49  . 27.835   58.300  -15.369  1.00 35.14 49  A 1 
ATOM 330  N N   . TYR A 0 50  . 26.859   57.938  -17.361  1.00 37.96 50  A 1 
ATOM 331  C CA  . TYR A 0 50  . 27.948   57.148  -17.943  1.00 37.96 50  A 1 
ATOM 332  C C   . TYR A 0 50  . 29.154   58.003  -18.370  1.00 37.96 50  A 1 
ATOM 333  C CB  . TYR A 0 50  . 27.424   56.258  -19.085  1.00 37.96 50  A 1 
ATOM 334  O O   . TYR A 0 50  . 29.031   59.160  -18.778  1.00 37.96 50  A 1 
ATOM 335  C CG  . TYR A 0 50  . 26.371   56.889  -19.981  1.00 37.96 50  A 1 
ATOM 336  C CD1 . TYR A 0 50  . 25.008   56.664  -19.710  1.00 37.96 50  A 1 
ATOM 337  C CD2 . TYR A 0 50  . 26.744   57.709  -21.063  1.00 37.96 50  A 1 
ATOM 338  C CE1 . TYR A 0 50  . 24.015   57.277  -20.493  1.00 37.96 50  A 1 
ATOM 339  C CE2 . TYR A 0 50  . 25.752   58.310  -21.866  1.00 37.96 50  A 1 
ATOM 340  O OH  . TYR A 0 50  . 23.424   58.693  -22.332  1.00 37.96 50  A 1 
ATOM 341  C CZ  . TYR A 0 50  . 24.385   58.100  -21.575  1.00 37.96 50  A 1 
ATOM 342  N N   . THR A 0 51  . 30.343   57.404  -18.287  1.00 44.61 51  A 1 
ATOM 343  C CA  . THR A 0 51  . 31.610   57.995  -18.732  1.00 44.61 51  A 1 
ATOM 344  C C   . THR A 0 51  . 31.576   58.332  -20.222  1.00 44.61 51  A 1 
ATOM 345  C CB  . THR A 0 51  . 32.790   57.042  -18.455  1.00 44.61 51  A 1 
ATOM 346  O O   . THR A 0 51  . 31.084   57.561  -21.047  1.00 44.61 51  A 1 
ATOM 347  C CG2 . THR A 0 51  . 33.251   57.122  -17.002  1.00 44.61 51  A 1 
ATOM 348  O OG1 . THR A 0 51  . 32.419   55.701  -18.682  1.00 44.61 51  A 1 
ATOM 349  N N   . LYS A 0 52  . 32.153   59.481  -20.600  1.00 45.32 52  A 1 
ATOM 350  C CA  . LYS A 0 52  . 32.323   59.847  -22.010  1.00 45.32 52  A 1 
ATOM 351  C C   . LYS A 0 52  . 33.472   59.032  -22.608  1.00 45.32 52  A 1 
ATOM 352  C CB  . LYS A 0 52  . 32.486   61.369  -22.152  1.00 45.32 52  A 1 
ATOM 353  O O   . LYS A 0 52  . 34.635   59.423  -22.527  1.00 45.32 52  A 1 
ATOM 354  C CG  . LYS A 0 52  . 32.417   61.819  -23.622  1.00 45.32 52  A 1 
ATOM 355  C CD  . LYS A 0 52  . 32.359   63.352  -23.692  1.00 45.32 52  A 1 
ATOM 356  C CE  . LYS A 0 52  . 32.239   63.906  -25.117  1.00 45.32 52  A 1 
ATOM 357  N NZ  . LYS A 0 52  . 33.471   63.685  -25.903  1.00 45.32 52  A 1 
ATOM 358  N N   . VAL A 0 53  . 33.126   57.876  -23.169  1.00 53.97 53  A 1 
ATOM 359  C CA  . VAL A 0 53  . 34.032   57.052  -23.976  1.00 53.97 53  A 1 
ATOM 360  C C   . VAL A 0 53  . 34.211   57.736  -25.327  1.00 53.97 53  A 1 
ATOM 361  C CB  . VAL A 0 53  . 33.501   55.612  -24.135  1.00 53.97 53  A 1 
ATOM 362  O O   . VAL A 0 53  . 33.341   57.663  -26.193  1.00 53.97 53  A 1 
ATOM 363  C CG1 . VAL A 0 53  . 34.461   54.758  -24.975  1.00 53.97 53  A 1 
ATOM 364  C CG2 . VAL A 0 53  . 33.346   54.933  -22.767  1.00 53.97 53  A 1 
ATOM 365  N N   . ASP A 0 54  . 35.339   58.420  -25.500  1.00 60.56 54  A 1 
ATOM 366  C CA  . ASP A 0 54  . 35.717   58.981  -26.792  1.00 60.56 54  A 1 
ATOM 367  C C   . ASP A 0 54  . 36.462   57.914  -27.603  1.00 60.56 54  A 1 
ATOM 368  C CB  . ASP A 0 54  . 36.499   60.297  -26.610  1.00 60.56 54  A 1 
ATOM 369  O O   . ASP A 0 54  . 37.549   57.463  -27.239  1.00 60.56 54  A 1 
ATOM 370  C CG  . ASP A 0 54  . 35.559   61.486  -26.375  1.00 60.56 54  A 1 
ATOM 371  O OD1 . ASP A 0 54  . 34.503   61.562  -27.045  1.00 60.56 54  A 1 
ATOM 372  O OD2 . ASP A 0 54  . 35.850   62.393  -25.558  1.00 60.56 54  A 1 
ATOM 373  N N   . TYR A 0 55  . 35.854   57.476  -28.705  1.00 66.34 55  A 1 
ATOM 374  C CA  . TYR A 0 55  . 36.432   56.470  -29.593  1.00 66.34 55  A 1 
ATOM 375  C C   . TYR A 0 55  . 37.479   57.103  -30.511  1.00 66.34 55  A 1 
ATOM 376  C CB  . TYR A 0 55  . 35.320   55.796  -30.403  1.00 66.34 55  A 1 
ATOM 377  O O   . TYR A 0 55  . 37.139   57.831  -31.445  1.00 66.34 55  A 1 
ATOM 378  C CG  . TYR A 0 55  . 34.411   54.906  -29.584  1.00 66.34 55  A 1 
ATOM 379  C CD1 . TYR A 0 55  . 34.828   53.602  -29.252  1.00 66.34 55  A 1 
ATOM 380  C CD2 . TYR A 0 55  . 33.149   55.372  -29.164  1.00 66.34 55  A 1 
ATOM 381  C CE1 . TYR A 0 55  . 33.975   52.756  -28.520  1.00 66.34 55  A 1 
ATOM 382  C CE2 . TYR A 0 55  . 32.295   54.529  -28.428  1.00 66.34 55  A 1 
ATOM 383  O OH  . TYR A 0 55  . 31.890   52.389  -27.410  1.00 66.34 55  A 1 
ATOM 384  C CZ  . TYR A 0 55  . 32.706   53.216  -28.112  1.00 66.34 55  A 1 
ATOM 385  N N   . VAL A 0 56  . 38.760   56.803  -30.284  1.00 74.87 56  A 1 
ATOM 386  C CA  . VAL A 0 56  . 39.850   57.305  -31.133  1.00 74.87 56  A 1 
ATOM 387  C C   . VAL A 0 56  . 40.025   56.386  -32.353  1.00 74.87 56  A 1 
ATOM 388  C CB  . VAL A 0 56  . 41.151   57.498  -30.335  1.00 74.87 56  A 1 
ATOM 389  O O   . VAL A 0 56  . 40.301   55.194  -32.181  1.00 74.87 56  A 1 
ATOM 390  C CG1 . VAL A 0 56  . 42.323   57.910  -31.238  1.00 74.87 56  A 1 
ATOM 391  C CG2 . VAL A 0 56  . 40.958   58.622  -29.307  1.00 74.87 56  A 1 
ATOM 392  N N   . PRO A 0 57  . 39.883   56.901  -33.594  1.00 74.27 57  A 1 
ATOM 393  C CA  . PRO A 0 57  . 40.003   56.098  -34.806  1.00 74.27 57  A 1 
ATOM 394  C C   . PRO A 0 57  . 41.473   55.876  -35.190  1.00 74.27 57  A 1 
ATOM 395  C CB  . PRO A 0 57  . 39.228   56.876  -35.874  1.00 74.27 57  A 1 
ATOM 396  O O   . PRO A 0 57  . 42.119   56.722  -35.811  1.00 74.27 57  A 1 
ATOM 397  C CG  . PRO A 0 57  . 39.406   58.336  -35.456  1.00 74.27 57  A 1 
ATOM 398  C CD  . PRO A 0 57  . 39.445   58.253  -33.931  1.00 74.27 57  A 1 
ATOM 399  N N   . HIS A 0 58  . 42.005   54.694  -34.892  1.00 69.83 58  A 1 
ATOM 400  C CA  . HIS A 0 58  . 43.322   54.278  -35.367  1.00 69.83 58  A 1 
ATOM 401  C C   . HIS A 0 58  . 43.209   53.676  -36.768  1.00 69.83 58  A 1 
ATOM 402  C CB  . HIS A 0 58  . 43.982   53.328  -34.365  1.00 69.83 58  A 1 
ATOM 403  O O   . HIS A 0 58  . 42.947   52.483  -36.935  1.00 69.83 58  A 1 
ATOM 404  C CG  . HIS A 0 58  . 44.232   53.986  -33.037  1.00 69.83 58  A 1 
ATOM 405  C CD2 . HIS A 0 58  . 43.393   53.956  -31.959  1.00 69.83 58  A 1 
ATOM 406  N ND1 . HIS A 0 58  . 45.314   54.767  -32.689  1.00 69.83 58  A 1 
ATOM 407  C CE1 . HIS A 0 58  . 45.141   55.168  -31.418  1.00 69.83 58  A 1 
ATOM 408  N NE2 . HIS A 0 58  . 43.996   54.677  -30.924  1.00 69.83 58  A 1 
ATOM 409  N N   . THR A 0 59  . 43.424   54.509  -37.787  1.00 71.19 59  A 1 
ATOM 410  C CA  . THR A 0 59  . 43.519   54.057  -39.182  1.00 71.19 59  A 1 
ATOM 411  C C   . THR A 0 59  . 44.875   53.399  -39.414  1.00 71.19 59  A 1 
ATOM 412  C CB  . THR A 0 59  . 43.327   55.218  -40.168  1.00 71.19 59  A 1 
ATOM 413  O O   . THR A 0 59  . 45.906   54.070  -39.368  1.00 71.19 59  A 1 
ATOM 414  C CG2 . THR A 0 59  . 43.284   54.739  -41.620  1.00 71.19 59  A 1 
ATOM 415  O OG1 . THR A 0 59  . 42.095   55.851  -39.927  1.00 71.19 59  A 1 
ATOM 416  N N   . LYS A 0 60  . 44.887   52.092  -39.688  1.00 69.55 60  A 1 
ATOM 417  C CA  . LYS A 0 60  . 46.096   51.349  -40.069  1.00 69.55 60  A 1 
ATOM 418  C C   . LYS A 0 60  . 46.000   50.943  -41.538  1.00 69.55 60  A 1 
ATOM 419  C CB  . LYS A 0 60  . 46.296   50.140  -39.137  1.00 69.55 60  A 1 
ATOM 420  O O   . LYS A 0 60  . 44.963   50.448  -41.980  1.00 69.55 60  A 1 
ATOM 421  C CG  . LYS A 0 60  . 46.518   50.561  -37.671  1.00 69.55 60  A 1 
ATOM 422  C CD  . LYS A 0 60  . 46.676   49.341  -36.751  1.00 69.55 60  A 1 
ATOM 423  C CE  . LYS A 0 60  . 46.784   49.784  -35.284  1.00 69.55 60  A 1 
ATOM 424  N NZ  . LYS A 0 60  . 46.817   48.622  -34.356  1.00 69.55 60  A 1 
ATOM 425  N N   . VAL A 0 61  . 47.080   51.141  -42.294  1.00 69.59 61  A 1 
ATOM 426  C CA  . VAL A 0 61  . 47.228   50.539  -43.628  1.00 69.59 61  A 1 
ATOM 427  C C   . VAL A 0 61  . 47.450   49.046  -43.410  1.00 69.59 61  A 1 
ATOM 428  C CB  . VAL A 0 61  . 48.395   51.177  -44.410  1.00 69.59 61  A 1 
ATOM 429  O O   . VAL A 0 61  . 48.486   48.664  -42.875  1.00 69.59 61  A 1 
ATOM 430  C CG1 . VAL A 0 61  . 48.610   50.504  -45.769  1.00 69.59 61  A 1 
ATOM 431  C CG2 . VAL A 0 61  . 48.123   52.665  -44.671  1.00 69.59 61  A 1 
ATOM 432  N N   . VAL A 0 62  . 46.461   48.225  -43.767  1.00 66.06 62  A 1 
ATOM 433  C CA  . VAL A 0 62  . 46.567   46.756  -43.668  1.00 66.06 62  A 1 
ATOM 434  C C   . VAL A 0 62  . 47.254   46.188  -44.904  1.00 66.06 62  A 1 
ATOM 435  C CB  . VAL A 0 62  . 45.209   46.043  -43.471  1.00 66.06 62  A 1 
ATOM 436  O O   . VAL A 0 62  . 47.938   45.178  -44.812  1.00 66.06 62  A 1 
ATOM 437  C CG1 . VAL A 0 62  . 45.314   45.025  -42.330  1.00 66.06 62  A 1 
ATOM 438  C CG2 . VAL A 0 62  . 44.041   46.971  -43.138  1.00 66.06 62  A 1 
ATOM 439  N N   . GLN A 0 63  . 47.108   46.872  -46.042  1.00 56.36 63  A 1 
ATOM 440  C CA  . GLN A 0 63  . 47.717   46.497  -47.310  1.00 56.36 63  A 1 
ATOM 441  C C   . GLN A 0 63  . 48.305   47.752  -47.981  1.00 56.36 63  A 1 
ATOM 442  C CB  . GLN A 0 63  . 46.640   45.806  -48.151  1.00 56.36 63  A 1 
ATOM 443  O O   . GLN A 0 63  . 47.551   48.651  -48.375  1.00 56.36 63  A 1 
ATOM 444  C CG  . GLN A 0 63  . 47.204   44.977  -49.313  1.00 56.36 63  A 1 
ATOM 445  C CD  . GLN A 0 63  . 46.105   44.156  -49.988  1.00 56.36 63  A 1 
ATOM 446  N NE2 . GLN A 0 63  . 46.435   43.278  -50.907  1.00 56.36 63  A 1 
ATOM 447  O OE1 . GLN A 0 63  . 44.931   44.282  -49.695  1.00 56.36 63  A 1 
ATOM 448  N N   . PRO A 0 64  . 49.643   47.892  -48.059  1.00 59.10 64  A 1 
ATOM 449  C CA  . PRO A 0 64  . 50.269   49.005  -48.763  1.00 59.10 64  A 1 
ATOM 450  C C   . PRO A 0 64  . 50.096   48.853  -50.280  1.00 59.10 64  A 1 
ATOM 451  C CB  . PRO A 0 64  . 51.738   48.987  -48.330  1.00 59.10 64  A 1 
ATOM 452  O O   . PRO A 0 64  . 50.070   47.747  -50.812  1.00 59.10 64  A 1 
ATOM 453  C CG  . PRO A 0 64  . 51.998   47.506  -48.052  1.00 59.10 64  A 1 
ATOM 454  C CD  . PRO A 0 64  . 50.659   47.003  -47.510  1.00 59.10 64  A 1 
ATOM 455  N N   . GLN A 0 65  . 50.014   49.981  -50.987  1.00 49.12 65  A 1 
ATOM 456  C CA  . GLN A 0 65  . 49.905   50.000  -52.445  1.00 49.12 65  A 1 
ATOM 457  C C   . GLN A 0 65  . 51.202   49.476  -53.081  1.00 49.12 65  A 1 
ATOM 458  C CB  . GLN A 0 65  . 49.578   51.434  -52.889  1.00 49.12 65  A 1 
ATOM 459  O O   . GLN A 0 65  . 52.249   50.121  -52.987  1.00 49.12 65  A 1 
ATOM 460  C CG  . GLN A 0 65  . 49.350   51.559  -54.404  1.00 49.12 65  A 1 
ATOM 461  C CD  . GLN A 0 65  . 49.048   52.992  -54.837  1.00 49.12 65  A 1 
ATOM 462  N NE2 . GLN A 0 65  . 48.775   53.212  -56.104  1.00 49.12 65  A 1 
ATOM 463  O OE1 . GLN A 0 65  . 49.056   53.937  -54.060  1.00 49.12 65  A 1 
ATOM 464  N N   . ALA A 0 66  . 51.132   48.318  -53.737  1.00 47.70 66  A 1 
ATOM 465  C CA  . ALA A 0 66  . 52.267   47.738  -54.442  1.00 47.70 66  A 1 
ATOM 466  C C   . ALA A 0 66  . 52.646   48.585  -55.671  1.00 47.70 66  A 1 
ATOM 467  C CB  . ALA A 0 66  . 51.933   46.289  -54.819  1.00 47.70 66  A 1 
ATOM 468  O O   . ALA A 0 66  . 51.791   48.947  -56.479  1.00 47.70 66  A 1 
ATOM 469  N N   . ARG A 0 67  . 53.942   48.878  -55.834  1.00 44.37 67  A 1 
ATOM 470  C CA  . ARG A 0 67  . 54.497   49.394  -57.093  1.00 44.37 67  A 1 
ATOM 471  C C   . ARG A 0 67  . 54.972   48.230  -57.952  1.00 44.37 67  A 1 
ATOM 472  C CB  . ARG A 0 67  . 55.681   50.335  -56.847  1.00 44.37 67  A 1 
ATOM 473  O O   . ARG A 0 67  . 55.765   47.418  -57.483  1.00 44.37 67  A 1 
ATOM 474  C CG  . ARG A 0 67  . 55.285   51.748  -56.409  1.00 44.37 67  A 1 
ATOM 475  C CD  . ARG A 0 67  . 56.570   52.579  -56.426  1.00 44.37 67  A 1 
ATOM 476  N NE  . ARG A 0 67  . 56.335   54.010  -56.185  1.00 44.37 67  A 1 
ATOM 477  N NH1 . ARG A 0 67  . 58.232   54.723  -57.282  1.00 44.37 67  A 1 
ATOM 478  N NH2 . ARG A 0 67  . 56.868   56.213  -56.309  1.00 44.37 67  A 1 
ATOM 479  C CZ  . ARG A 0 67  . 57.147   54.969  -56.592  1.00 44.37 67  A 1 
ATOM 480  N N   . ALA A 0 68  . 54.577   48.212  -59.221  1.00 41.11 68  A 1 
ATOM 481  C CA  . ALA A 0 68  . 55.071   47.267  -60.220  1.00 41.11 68  A 1 
ATOM 482  C C   . ALA A 0 68  . 56.484   47.647  -60.725  1.00 41.11 68  A 1 
ATOM 483  C CB  . ALA A 0 68  . 54.015   47.154  -61.329  1.00 41.11 68  A 1 
ATOM 484  O O   . ALA A 0 68  . 56.690   47.908  -61.906  1.00 41.11 68  A 1 
ATOM 485  N N   . GLU A 0 69  . 57.472   47.708  -59.825  1.00 39.26 69  A 1 
ATOM 486  C CA  . GLU A 0 69  . 58.873   48.009  -60.155  1.00 39.26 69  A 1 
ATOM 487  C C   . GLU A 0 69  . 59.829   46.980  -59.520  1.00 39.26 69  A 1 
ATOM 488  C CB  . GLU A 0 69  . 59.262   49.442  -59.718  1.00 39.26 69  A 1 
ATOM 489  O O   . GLU A 0 69  . 59.861   46.838  -58.300  1.00 39.26 69  A 1 
ATOM 490  C CG  . GLU A 0 69  . 58.535   50.568  -60.476  1.00 39.26 69  A 1 
ATOM 491  C CD  . GLU A 0 69  . 59.044   51.973  -60.088  1.00 39.26 69  A 1 
ATOM 492  O OE1 . GLU A 0 69  . 59.464   52.720  -60.996  1.00 39.26 69  A 1 
ATOM 493  O OE2 . GLU A 0 69  . 59.006   52.332  -58.878  1.00 39.26 69  A 1 
ATOM 494  N N   . LYS A 0 70  . 60.691   46.376  -60.361  1.00 41.36 70  A 1 
ATOM 495  C CA  . LYS A 0 70  . 61.784   45.405  -60.083  1.00 41.36 70  A 1 
ATOM 496  C C   . LYS A 0 70  . 61.419   43.914  -60.077  1.00 41.36 70  A 1 
ATOM 497  C CB  . LYS A 0 70  . 62.611   45.747  -58.832  1.00 41.36 70  A 1 
ATOM 498  O O   . LYS A 0 70  . 60.918   43.358  -59.107  1.00 41.36 70  A 1 
ATOM 499  C CG  . LYS A 0 70  . 63.265   47.128  -58.932  1.00 41.36 70  A 1 
ATOM 500  C CD  . LYS A 0 70  . 63.931   47.494  -57.608  1.00 41.36 70  A 1 
ATOM 501  C CE  . LYS A 0 70  . 64.607   48.854  -57.780  1.00 41.36 70  A 1 
ATOM 502  N NZ  . LYS A 0 70  . 65.107   49.368  -56.485  1.00 41.36 70  A 1 
ATOM 503  N N   . ALA A 0 71  . 61.858   43.245  -61.141  1.00 32.21 71  A 1 
ATOM 504  C CA  . ALA A 0 71  . 62.007   41.797  -61.199  1.00 32.21 71  A 1 
ATOM 505  C C   . ALA A 0 71  . 63.159   41.276  -60.307  1.00 32.21 71  A 1 
ATOM 506  C CB  . ALA A 0 71  . 62.237   41.416  -62.669  1.00 32.21 71  A 1 
ATOM 507  O O   . ALA A 0 71  . 64.095   42.000  -59.961  1.00 32.21 71  A 1 
ATOM 508  N N   . SER A 0 72  . 63.119   39.968  -60.027  1.00 41.38 72  A 1 
ATOM 509  C CA  . SER A 0 72  . 64.276   39.121  -59.685  1.00 41.38 72  A 1 
ATOM 510  C C   . SER A 0 72  . 65.190   39.571  -58.527  1.00 41.38 72  A 1 
ATOM 511  C CB  . SER A 0 72  . 65.076   38.778  -60.956  1.00 41.38 72  A 1 
ATOM 512  O O   . SER A 0 72  . 66.396   39.739  -58.725  1.00 41.38 72  A 1 
ATOM 513  O OG  . SER A 0 72  . 65.660   39.929  -61.530  1.00 41.38 72  A 1 
ATOM 514  N N   . LYS A 0 73  . 64.652   39.673  -57.301  1.00 37.69 73  A 1 
ATOM 515  C CA  . LYS A 0 73  . 65.382   39.357  -56.045  1.00 37.69 73  A 1 
ATOM 516  C C   . LYS A 0 73  . 64.424   39.262  -54.846  1.00 37.69 73  A 1 
ATOM 517  C CB  . LYS A 0 73  . 66.548   40.350  -55.795  1.00 37.69 73  A 1 
ATOM 518  O O   . LYS A 0 73  . 64.252   40.217  -54.099  1.00 37.69 73  A 1 
ATOM 519  C CG  . LYS A 0 73  . 67.898   39.628  -55.961  1.00 37.69 73  A 1 
ATOM 520  C CD  . LYS A 0 73  . 69.065   40.608  -56.106  1.00 37.69 73  A 1 
ATOM 521  C CE  . LYS A 0 73  . 70.341   39.808  -56.394  1.00 37.69 73  A 1 
ATOM 522  N NZ  . LYS A 0 73  . 71.509   40.694  -56.621  1.00 37.69 73  A 1 
ATOM 523  N N   . GLY A 0 74  . 63.795   38.097  -54.690  1.00 37.18 74  A 1 
ATOM 524  C CA  . GLY A 0 74  . 62.787   37.865  -53.649  1.00 37.18 74  A 1 
ATOM 525  C C   . GLY A 0 74  . 62.147   36.475  -53.688  1.00 37.18 74  A 1 
ATOM 526  O O   . GLY A 0 74  . 60.952   36.367  -53.464  1.00 37.18 74  A 1 
ATOM 527  N N   . TYR A 0 75  . 62.912   35.421  -54.002  1.00 34.22 75  A 1 
ATOM 528  C CA  . TYR A 0 75  . 62.429   34.029  -53.951  1.00 34.22 75  A 1 
ATOM 529  C C   . TYR A 0 75  . 62.350   33.546  -52.484  1.00 34.22 75  A 1 
ATOM 530  C CB  . TYR A 0 75  . 63.270   33.136  -54.895  1.00 34.22 75  A 1 
ATOM 531  O O   . TYR A 0 75  . 63.141   32.718  -52.034  1.00 34.22 75  A 1 
ATOM 532  C CG  . TYR A 0 75  . 62.539   32.681  -56.148  1.00 34.22 75  A 1 
ATOM 533  C CD1 . TYR A 0 75  . 61.865   31.443  -56.148  1.00 34.22 75  A 1 
ATOM 534  C CD2 . TYR A 0 75  . 62.536   33.478  -57.311  1.00 34.22 75  A 1 
ATOM 535  C CE1 . TYR A 0 75  . 61.206   30.995  -57.309  1.00 34.22 75  A 1 
ATOM 536  C CE2 . TYR A 0 75  . 61.868   33.036  -58.473  1.00 34.22 75  A 1 
ATOM 537  O OH  . TYR A 0 75  . 60.567   31.341  -59.586  1.00 34.22 75  A 1 
ATOM 538  C CZ  . TYR A 0 75  . 61.205   31.788  -58.473  1.00 34.22 75  A 1 
ATOM 539  N N   . GLY A 0 76  . 61.438   34.152  -51.719  1.00 34.86 76  A 1 
ATOM 540  C CA  . GLY A 0 76  . 61.016   33.712  -50.389  1.00 34.86 76  A 1 
ATOM 541  C C   . GLY A 0 76  . 59.864   32.716  -50.509  1.00 34.86 76  A 1 
ATOM 542  O O   . GLY A 0 76  . 59.026   32.846  -51.396  1.00 34.86 76  A 1 
ATOM 543  N N   . GLN A 0 77  . 59.860   31.688  -49.663  1.00 36.71 77  A 1 
ATOM 544  C CA  . GLN A 0 77  . 58.984   30.521  -49.794  1.00 36.71 77  A 1 
ATOM 545  C C   . GLN A 0 77  . 57.563   30.754  -49.254  1.00 36.71 77  A 1 
ATOM 546  C CB  . GLN A 0 77  . 59.659   29.314  -49.122  1.00 36.71 77  A 1 
ATOM 547  O O   . GLN A 0 77  . 57.146   30.096  -48.300  1.00 36.71 77  A 1 
ATOM 548  C CG  . GLN A 0 77  . 60.892   28.807  -49.880  1.00 36.71 77  A 1 
ATOM 549  C CD  . GLN A 0 77  . 61.550   27.618  -49.185  1.00 36.71 77  A 1 
ATOM 550  N NE2 . GLN A 0 77  . 62.407   26.887  -49.862  1.00 36.71 77  A 1 
ATOM 551  O OE1 . GLN A 0 77  . 61.330   27.304  -48.030  1.00 36.71 77  A 1 
ATOM 552  N N   . ASP A 0 78  . 56.794   31.619  -49.913  1.00 38.36 78  A 1 
ATOM 553  C CA  . ASP A 0 78  . 55.335   31.664  -49.752  1.00 38.36 78  A 1 
ATOM 554  C C   . ASP A 0 78  . 54.700   30.487  -50.517  1.00 38.36 78  A 1 
ATOM 555  C CB  . ASP A 0 78  . 54.775   33.047  -50.138  1.00 38.36 78  A 1 
ATOM 556  O O   . ASP A 0 78  . 53.994   30.652  -51.508  1.00 38.36 78  A 1 
ATOM 557  C CG  . ASP A 0 78  . 55.184   34.166  -49.168  1.00 38.36 78  A 1 
ATOM 558  O OD1 . ASP A 0 78  . 55.476   33.863  -47.987  1.00 38.36 78  A 1 
ATOM 559  O OD2 . ASP A 0 78  . 55.220   35.335  -49.616  1.00 38.36 78  A 1 
ATOM 560  N N   . TYR A 0 79  . 55.006   29.259  -50.078  1.00 39.66 79  A 1 
ATOM 561  C CA  . TYR A 0 79  . 54.293   28.069  -50.536  1.00 39.66 79  A 1 
ATOM 562  C C   . TYR A 0 79  . 52.849   28.147  -50.032  1.00 39.66 79  A 1 
ATOM 563  C CB  . TYR A 0 79  . 54.935   26.771  -50.005  1.00 39.66 79  A 1 
ATOM 564  O O   . TYR A 0 79  . 52.615   28.035  -48.824  1.00 39.66 79  A 1 
ATOM 565  C CG  . TYR A 0 79  . 56.342   26.432  -50.466  1.00 39.66 79  A 1 
ATOM 566  C CD1 . TYR A 0 79  . 56.605   26.154  -51.822  1.00 39.66 79  A 1 
ATOM 567  C CD2 . TYR A 0 79  . 57.369   26.298  -49.512  1.00 39.66 79  A 1 
ATOM 568  C CE1 . TYR A 0 79  . 57.901   25.768  -52.226  1.00 39.66 79  A 1 
ATOM 569  C CE2 . TYR A 0 79  . 58.657   25.893  -49.906  1.00 39.66 79  A 1 
ATOM 570  O OH  . TYR A 0 79  . 60.186   25.279  -51.640  1.00 39.66 79  A 1 
ATOM 571  C CZ  . TYR A 0 79  . 58.929   25.640  -51.267  1.00 39.66 79  A 1 
ATOM 572  N N   . THR A 0 80  . 51.881   28.248  -50.942  1.00 47.61 80  A 1 
ATOM 573  C CA  . THR A 0 80  . 50.497   27.848  -50.669  1.00 47.61 80  A 1 
ATOM 574  C C   . THR A 0 80  . 50.524   26.362  -50.320  1.00 47.61 80  A 1 
ATOM 575  C CB  . THR A 0 80  . 49.547   28.123  -51.855  1.00 47.61 80  A 1 
ATOM 576  O O   . THR A 0 80  . 50.753   25.501  -51.170  1.00 47.61 80  A 1 
ATOM 577  C CG2 . THR A 0 80  . 48.407   29.047  -51.427  1.00 47.61 80  A 1 
ATOM 578  O OG1 . THR A 0 80  . 50.207   28.762  -52.929  1.00 47.61 80  A 1 
ATOM 579  N N   . LYS A 0 81  . 50.434   26.064  -49.022  1.00 53.28 81  A 1 
ATOM 580  C CA  . LYS A 0 81  . 50.548   24.699  -48.501  1.00 53.28 81  A 1 
ATOM 581  C C   . LYS A 0 81  . 49.313   23.900  -48.910  1.00 53.28 81  A 1 
ATOM 582  C CB  . LYS A 0 81  . 50.699   24.718  -46.969  1.00 53.28 81  A 1 
ATOM 583  O O   . LYS A 0 81  . 48.249   24.477  -49.110  1.00 53.28 81  A 1 
ATOM 584  C CG  . LYS A 0 81  . 51.931   25.506  -46.495  1.00 53.28 81  A 1 
ATOM 585  C CD  . LYS A 0 81  . 51.988   25.556  -44.967  1.00 53.28 81  A 1 
ATOM 586  C CE  . LYS A 0 81  . 53.122   26.481  -44.520  1.00 53.28 81  A 1 
ATOM 587  N NZ  . LYS A 0 81  . 53.052   26.731  -43.061  1.00 53.28 81  A 1 
ATOM 588  N N   . LYS A 0 82  . 49.436   22.569  -48.921  1.00 55.58 82  A 1 
ATOM 589  C CA  . LYS A 0 82  . 48.258   21.724  -48.694  1.00 55.58 82  A 1 
ATOM 590  C C   . LYS A 0 82  . 47.627   22.165  -47.375  1.00 55.58 82  A 1 
ATOM 591  C CB  . LYS A 0 82  . 48.637   20.246  -48.563  1.00 55.58 82  A 1 
ATOM 592  O O   . LYS A 0 82  . 48.336   22.197  -46.364  1.00 55.58 82  A 1 
ATOM 593  C CG  . LYS A 0 82  . 49.230   19.613  -49.826  1.00 55.58 82  A 1 
ATOM 594  C CD  . LYS A 0 82  . 49.473   18.135  -49.501  1.00 55.58 82  A 1 
ATOM 595  C CE  . LYS A 0 82  . 49.998   17.341  -50.694  1.00 55.58 82  A 1 
ATOM 596  N NZ  . LYS A 0 82  . 50.064   15.904  -50.328  1.00 55.58 82  A 1 
ATOM 597  N N   . THR A 0 83  . 46.352   22.513  -47.394  1.00 61.36 83  A 1 
ATOM 598  C CA  . THR A 0 83  . 45.552   22.637  -46.179  1.00 61.36 83  A 1 
ATOM 599  C C   . THR A 0 83  . 44.919   21.282  -45.921  1.00 61.36 83  A 1 
ATOM 600  C CB  . THR A 0 83  . 44.510   23.761  -46.275  1.00 61.36 83  A 1 
ATOM 601  O O   . THR A 0 83  . 44.243   20.729  -46.785  1.00 61.36 83  A 1 
ATOM 602  C CG2 . THR A 0 83  . 45.171   25.105  -45.959  1.00 61.36 83  A 1 
ATOM 603  O OG1 . THR A 0 83  . 43.985   23.871  -47.576  1.00 61.36 83  A 1 
ATOM 604  N N   . THR A 0 84  . 45.220   20.734  -44.752  1.00 70.65 84  A 1 
ATOM 605  C CA  . THR A 0 84  . 44.565   19.553  -44.206  1.00 70.65 84  A 1 
ATOM 606  C C   . THR A 0 84  . 44.221   19.884  -42.767  1.00 70.65 84  A 1 
ATOM 607  C CB  . THR A 0 84  . 45.429   18.291  -44.320  1.00 70.65 84  A 1 
ATOM 608  O O   . THR A 0 84  . 45.108   20.333  -42.033  1.00 70.65 84  A 1 
ATOM 609  C CG2 . THR A 0 84  . 44.724   17.058  -43.760  1.00 70.65 84  A 1 
ATOM 610  O OG1 . THR A 0 84  . 45.714   18.059  -45.689  1.00 70.65 84  A 1 
ATOM 611  N N   . THR A 0 85  . 42.955   19.735  -42.407  1.00 79.32 85  A 1 
ATOM 612  C CA  . THR A 0 85  . 42.465   19.827  -41.031  1.00 79.32 85  A 1 
ATOM 613  C C   . THR A 0 85  . 41.666   18.569  -40.768  1.00 79.32 85  A 1 
ATOM 614  C CB  . THR A 0 85  . 41.552   21.049  -40.797  1.00 79.32 85  A 1 
ATOM 615  O O   . THR A 0 85  . 40.717   18.357  -41.503  1.00 79.32 85  A 1 
ATOM 616  C CG2 . THR A 0 85  . 42.264   22.378  -41.064  1.00 79.32 85  A 1 
ATOM 617  O OG1 . THR A 0 85  . 40.420   21.037  -41.635  1.00 79.32 85  A 1 
ATOM 618  N N   . ASP A 0 86  . 42.029   17.806  -39.745  1.00 83.84 86  A 1 
ATOM 619  C CA  . ASP A 0 86  . 41.152   16.807  -39.135  1.00 83.84 86  A 1 
ATOM 620  C C   . ASP A 0 86  . 40.793   17.306  -37.722  1.00 83.84 86  A 1 
ATOM 621  C CB  . ASP A 0 86  . 41.734   15.378  -39.247  1.00 83.84 86  A 1 
ATOM 622  O O   . ASP A 0 86  . 41.539   18.114  -37.136  1.00 83.84 86  A 1 
ATOM 623  C CG  . ASP A 0 86  . 42.927   15.020  -38.352  1.00 83.84 86  A 1 
ATOM 624  O OD1 . ASP A 0 86  . 42.820   15.184  -37.120  1.00 83.84 86  A 1 
ATOM 625  O OD2 . ASP A 0 86  . 44.000   14.635  -38.891  1.00 83.84 86  A 1 
ATOM 626  N N   . TRP A 0 87  . 39.594   16.968  -37.245  1.00 84.11 87  A 1 
ATOM 627  C CA  . TRP A 0 87  . 39.053   17.473  -35.983  1.00 84.11 87  A 1 
ATOM 628  C C   . TRP A 0 87  . 38.061   16.480  -35.380  1.00 84.11 87  A 1 
ATOM 629  C CB  . TRP A 0 87  . 38.391   18.851  -36.194  1.00 84.11 87  A 1 
ATOM 630  O O   . TRP A 0 87  . 36.873   16.546  -35.667  1.00 84.11 87  A 1 
ATOM 631  C CG  . TRP A 0 87  . 37.971   19.576  -34.940  1.00 84.11 87  A 1 
ATOM 632  C CD1 . TRP A 0 87  . 38.792   20.331  -34.178  1.00 84.11 87  A 1 
ATOM 633  C CD2 . TRP A 0 87  . 36.666   19.621  -34.268  1.00 84.11 87  A 1 
ATOM 634  C CE2 . TRP A 0 87  . 36.762   20.500  -33.145  1.00 84.11 87  A 1 
ATOM 635  C CE3 . TRP A 0 87  . 35.413   19.008  -34.460  1.00 84.11 87  A 1 
ATOM 636  N NE1 . TRP A 0 87  . 38.090   20.868  -33.115  1.00 84.11 87  A 1 
ATOM 637  C CH2 . TRP A 0 87  . 34.421   20.232  -32.593  1.00 84.11 87  A 1 
ATOM 638  C CZ2 . TRP A 0 87  . 35.670   20.812  -32.317  1.00 84.11 87  A 1 
ATOM 639  C CZ3 . TRP A 0 87  . 34.308   19.322  -33.653  1.00 84.11 87  A 1 
ATOM 640  N N   . ASP A 0 88  . 38.545   15.623  -34.481  1.00 91.92 88  A 1 
ATOM 641  C CA  . ASP A 0 88  . 37.676   14.841  -33.601  1.00 91.92 88  A 1 
ATOM 642  C C   . ASP A 0 88  . 37.070   15.720  -32.487  1.00 91.92 88  A 1 
ATOM 643  C CB  . ASP A 0 88  . 38.453   13.723  -32.879  1.00 91.92 88  A 1 
ATOM 644  O O   . ASP A 0 88  . 37.788   16.458  -31.793  1.00 91.92 88  A 1 
ATOM 645  C CG  . ASP A 0 88  . 39.325   12.795  -33.727  1.00 91.92 88  A 1 
ATOM 646  O OD1 . ASP A 0 88  . 38.769   11.859  -34.333  1.00 91.92 88  A 1 
ATOM 647  O OD2 . ASP A 0 88  . 40.567   12.907  -33.575  1.00 91.92 88  A 1 
ATOM 648  N N   . ALA A 0 89  . 35.790   15.516  -32.180  1.00 89.38 89  A 1 
ATOM 649  C CA  . ALA A 0 89  . 35.209   15.849  -30.883  1.00 89.38 89  A 1 
ATOM 650  C C   . ALA A 0 89  . 34.234   14.762  -30.410  1.00 89.38 89  A 1 
ATOM 651  C CB  . ALA A 0 89  . 34.543   17.223  -30.953  1.00 89.38 89  A 1 
ATOM 652  O O   . ALA A 0 89  . 33.498   14.181  -31.197  1.00 89.38 89  A 1 
ATOM 653  N N   . TRP A 0 90  . 34.205   14.501  -29.102  1.00 93.29 90  A 1 
ATOM 654  C CA  . TRP A 0 90  . 33.204   13.638  -28.474  1.00 93.29 90  A 1 
ATOM 655  C C   . TRP A 0 90  . 32.897   14.120  -27.059  1.00 93.29 90  A 1 
ATOM 656  C CB  . TRP A 0 90  . 33.649   12.167  -28.477  1.00 93.29 90  A 1 
ATOM 657  O O   . TRP A 0 90  . 33.755   14.713  -26.393  1.00 93.29 90  A 1 
ATOM 658  C CG  . TRP A 0 90  . 34.769   11.813  -27.541  1.00 93.29 90  A 1 
ATOM 659  C CD1 . TRP A 0 90  . 36.082   12.011  -27.788  1.00 93.29 90  A 1 
ATOM 660  C CD2 . TRP A 0 90  . 34.698   11.212  -26.209  1.00 93.29 90  A 1 
ATOM 661  C CE2 . TRP A 0 90  . 36.026   11.081  -25.702  1.00 93.29 90  A 1 
ATOM 662  C CE3 . TRP A 0 90  . 33.649   10.764  -25.376  1.00 93.29 90  A 1 
ATOM 663  N NE1 . TRP A 0 90  . 36.829   11.587  -26.706  1.00 93.29 90  A 1 
ATOM 664  C CH2 . TRP A 0 90  . 35.231   10.096  -23.635  1.00 93.29 90  A 1 
ATOM 665  C CZ2 . TRP A 0 90  . 36.301   10.533  -24.437  1.00 93.29 90  A 1 
ATOM 666  C CZ3 . TRP A 0 90  . 33.910   10.212  -24.106  1.00 93.29 90  A 1 
ATOM 667  N N   . GLY A 0 91  . 31.685   13.837  -26.594  1.00 91.01 91  A 1 
ATOM 668  C CA  . GLY A 0 91  . 31.207   14.228  -25.280  1.00 91.01 91  A 1 
ATOM 669  C C   . GLY A 0 91  . 30.228   13.228  -24.677  1.00 91.01 91  A 1 
ATOM 670  O O   . GLY A 0 91  . 29.658   12.373  -25.354  1.00 91.01 91  A 1 
ATOM 671  N N   . ARG A 0 92  . 30.076   13.349  -23.360  1.00 95.27 92  A 1 
ATOM 672  C CA  . ARG A 0 92  . 28.997   12.760  -22.573  1.00 95.27 92  A 1 
ATOM 673  C C   . ARG A 0 92  . 28.775   13.635  -21.349  1.00 95.27 92  A 1 
ATOM 674  C CB  . ARG A 0 92  . 29.346   11.320  -22.173  1.00 95.27 92  A 1 
ATOM 675  O O   . ARG A 0 92  . 29.763   13.924  -20.666  1.00 95.27 92  A 1 
ATOM 676  C CG  . ARG A 0 92  . 28.244   10.662  -21.327  1.00 95.27 92  A 1 
ATOM 677  C CD  . ARG A 0 92  . 28.638   9.214   -21.041  1.00 95.27 92  A 1 
ATOM 678  N NE  . ARG A 0 92  . 27.515   8.441   -20.501  1.00 95.27 92  A 1 
ATOM 679  N NH1 . ARG A 0 92  . 28.472   6.374   -20.625  1.00 95.27 92  A 1 
ATOM 680  N NH2 . ARG A 0 92  . 26.329   6.543   -20.088  1.00 95.27 92  A 1 
ATOM 681  C CZ  . ARG A 0 92  . 27.439   7.134   -20.394  1.00 95.27 92  A 1 
ATOM 682  N N   . ASP A 0 93  . 27.535   14.007  -21.067  1.00 89.09 93  A 1 
ATOM 683  C CA  . ASP A 0 93  . 27.144   14.524  -19.753  1.00 89.09 93  A 1 
ATOM 684  C C   . ASP A 0 93  . 26.276   13.484  -19.030  1.00 89.09 93  A 1 
ATOM 685  C CB  . ASP A 0 93  . 26.517   15.933  -19.838  1.00 89.09 93  A 1 
ATOM 686  O O   . ASP A 0 93  . 25.784   12.549  -19.658  1.00 89.09 93  A 1 
ATOM 687  C CG  . ASP A 0 93  . 26.974   16.820  -18.664  1.00 89.09 93  A 1 
ATOM 688  O OD1 . ASP A 0 93  . 27.266   16.255  -17.579  1.00 89.09 93  A 1 
ATOM 689  O OD2 . ASP A 0 93  . 27.178   18.041  -18.870  1.00 89.09 93  A 1 
ATOM 690  N N   . GLN A 0 94  . 26.200   13.554  -17.700  1.00 94.14 94  A 1 
ATOM 691  C CA  . GLN A 0 94  . 25.453   12.587  -16.883  1.00 94.14 94  A 1 
ATOM 692  C C   . GLN A 0 94  . 24.900   13.248  -15.619  1.00 94.14 94  A 1 
ATOM 693  C CB  . GLN A 0 94  . 26.325   11.379  -16.469  1.00 94.14 94  A 1 
ATOM 694  O O   . GLN A 0 94  . 25.602   13.315  -14.601  1.00 94.14 94  A 1 
ATOM 695  C CG  . GLN A 0 94  . 26.845   10.501  -17.612  1.00 94.14 94  A 1 
ATOM 696  C CD  . GLN A 0 94  . 26.989   9.047   -17.186  1.00 94.14 94  A 1 
ATOM 697  N NE2 . GLN A 0 94  . 25.978   8.249   -17.429  1.00 94.14 94  A 1 
ATOM 698  O OE1 . GLN A 0 94  . 27.988   8.592   -16.638  1.00 94.14 94  A 1 
ATOM 699  N N   . ASP A 0 95  . 23.640   13.679  -15.649  1.00 90.63 95  A 1 
ATOM 700  C CA  . ASP A 0 95  . 22.986   14.308  -14.499  1.00 90.63 95  A 1 
ATOM 701  C C   . ASP A 0 95  . 22.028   13.339  -13.779  1.00 90.63 95  A 1 
ATOM 702  C CB  . ASP A 0 95  . 22.370   15.680  -14.877  1.00 90.63 95  A 1 
ATOM 703  O O   . ASP A 0 95  . 21.413   12.448  -14.368  1.00 90.63 95  A 1 
ATOM 704  C CG  . ASP A 0 95  . 22.893   16.860  -14.027  1.00 90.63 95  A 1 
ATOM 705  O OD1 . ASP A 0 95  . 23.466   16.612  -12.934  1.00 90.63 95  A 1 
ATOM 706  O OD2 . ASP A 0 95  . 22.640   18.033  -14.388  1.00 90.63 95  A 1 
ATOM 707  N N   . LEU A 0 96  . 21.932   13.467  -12.450  1.00 94.96 96  A 1 
ATOM 708  C CA  . LEU A 0 96  . 21.115   12.587  -11.604  1.00 94.96 96  A 1 
ATOM 709  C C   . LEU A 0 96  . 20.541   13.355  -10.411  1.00 94.96 96  A 1 
ATOM 710  C CB  . LEU A 0 96  . 21.952   11.369  -11.155  1.00 94.96 96  A 1 
ATOM 711  O O   . LEU A 0 96  . 21.251   13.679  -9.454   1.00 94.96 96  A 1 
ATOM 712  C CG  . LEU A 0 96  . 21.235   10.404  -10.184  1.00 94.96 96  A 1 
ATOM 713  C CD1 . LEU A 0 96  . 20.012   9.719   -10.793  1.00 94.96 96  A 1 
ATOM 714  C CD2 . LEU A 0 96  . 22.198   9.301   -9.737   1.00 94.96 96  A 1 
ATOM 715  N N   . ALA A 0 97  . 19.227   13.566  -10.422  1.00 95.85 97  A 1 
ATOM 716  C CA  . ALA A 0 97  . 18.487   14.171  -9.321   1.00 95.85 97  A 1 
ATOM 717  C C   . ALA A 0 97  . 17.608   13.128  -8.620   1.00 95.85 97  A 1 
ATOM 718  C CB  . ALA A 0 97  . 17.687   15.368  -9.844   1.00 95.85 97  A 1 
ATOM 719  O O   . ALA A 0 97  . 16.838   12.410  -9.256   1.00 95.85 97  A 1 
ATOM 720  N N   . ILE A 0 98  . 17.693   13.067  -7.289   1.00 96.96 98  A 1 
ATOM 721  C CA  . ILE A 0 98  . 16.829   12.226  -6.453   1.00 96.96 98  A 1 
ATOM 722  C C   . ILE A 0 98  . 16.289   13.077  -5.305   1.00 96.96 98  A 1 
ATOM 723  C CB  . ILE A 0 98  . 17.563   10.961  -5.939   1.00 96.96 98  A 1 
ATOM 724  O O   . ILE A 0 98  . 17.068   13.588  -4.499   1.00 96.96 98  A 1 
ATOM 725  C CG1 . ILE A 0 98  . 18.196   10.165  -7.108   1.00 96.96 98  A 1 
ATOM 726  C CG2 . ILE A 0 98  . 16.578   10.093  -5.124   1.00 96.96 98  A 1 
ATOM 727  C CD1 . ILE A 0 98  . 18.904   8.864   -6.707   1.00 96.96 98  A 1 
ATOM 728  N N   . ASP A 0 99  . 14.966   13.187  -5.214   1.00 96.17 99  A 1 
ATOM 729  C CA  . ASP A 0 99  . 14.262   13.646  -4.015   1.00 96.17 99  A 1 
ATOM 730  C C   . ASP A 0 99  . 13.543   12.440  -3.396   1.00 96.17 99  A 1 
ATOM 731  C CB  . ASP A 0 99  . 13.314   14.815  -4.347   1.00 96.17 99  A 1 
ATOM 732  O O   . ASP A 0 99  . 12.883   11.671  -4.095   1.00 96.17 99  A 1 
ATOM 733  C CG  . ASP A 0 99  . 12.808   15.570  -3.105   1.00 96.17 99  A 1 
ATOM 734  O OD1 . ASP A 0 99  . 13.111   15.134  -1.968   1.00 96.17 99  A 1 
ATOM 735  O OD2 . ASP A 0 99  . 12.140   16.612  -3.292   1.00 96.17 99  A 1 
ATOM 736  N N   . GLU A 0 100 . 13.701   12.224  -2.093   1.00 96.06 100 A 1 
ATOM 737  C CA  . GLU A 0 100 . 13.078   11.110  -1.378   1.00 96.06 100 A 1 
ATOM 738  C C   . GLU A 0 100 . 12.665   11.552  0.027    1.00 96.06 100 A 1 
ATOM 739  C CB  . GLU A 0 100 . 13.986   9.863   -1.370   1.00 96.06 100 A 1 
ATOM 740  O O   . GLU A 0 100 . 13.471   12.020  0.835    1.00 96.06 100 A 1 
ATOM 741  C CG  . GLU A 0 100 . 13.277   8.659   -0.724   1.00 96.06 100 A 1 
ATOM 742  C CD  . GLU A 0 100 . 14.018   7.328   -0.938   1.00 96.06 100 A 1 
ATOM 743  O OE1 . GLU A 0 100 . 13.377   6.385   -1.468   1.00 96.06 100 A 1 
ATOM 744  O OE2 . GLU A 0 100 . 15.190   7.217   -0.518   1.00 96.06 100 A 1 
ATOM 745  N N   . SER A 0 101 . 11.381   11.380  0.328    1.00 94.69 101 A 1 
ATOM 746  C CA  . SER A 0 101 . 10.746   11.838  1.556    1.00 94.69 101 A 1 
ATOM 747  C C   . SER A 0 101 . 9.961    10.711  2.223    1.00 94.69 101 A 1 
ATOM 748  C CB  . SER A 0 101 . 9.870    13.064  1.275    1.00 94.69 101 A 1 
ATOM 749  O O   . SER A 0 101 . 9.264    9.926   1.579    1.00 94.69 101 A 1 
ATOM 750  O OG  . SER A 0 101 . 8.730    12.715  0.518    1.00 94.69 101 A 1 
ATOM 751  N N   . TYR A 0 102 . 10.059   10.645  3.549    1.00 95.22 102 A 1 
ATOM 752  C CA  . TYR A 0 102 . 9.331    9.688   4.374    1.00 95.22 102 A 1 
ATOM 753  C C   . TYR A 0 102 . 8.818    10.376  5.639    1.00 95.22 102 A 1 
ATOM 754  C CB  . TYR A 0 102 . 10.232   8.491   4.694    1.00 95.22 102 A 1 
ATOM 755  O O   . TYR A 0 102 . 9.588    10.967  6.400    1.00 95.22 102 A 1 
ATOM 756  C CG  . TYR A 0 102 . 9.627    7.531   5.698    1.00 95.22 102 A 1 
ATOM 757  C CD1 . TYR A 0 102 . 10.073   7.548   7.033    1.00 95.22 102 A 1 
ATOM 758  C CD2 . TYR A 0 102 . 8.599    6.651   5.309    1.00 95.22 102 A 1 
ATOM 759  C CE1 . TYR A 0 102 . 9.524    6.658   7.973    1.00 95.22 102 A 1 
ATOM 760  C CE2 . TYR A 0 102 . 8.037    5.764   6.248    1.00 95.22 102 A 1 
ATOM 761  O OH  . TYR A 0 102 . 8.007    4.885   8.486    1.00 95.22 102 A 1 
ATOM 762  C CZ  . TYR A 0 102 . 8.513    5.757   7.575    1.00 95.22 102 A 1 
ATOM 763  N N   . GLY A 0 103 . 7.510    10.291  5.868    1.00 90.89 103 A 1 
ATOM 764  C CA  . GLY A 0 103 . 6.822    10.865  7.018    1.00 90.89 103 A 1 
ATOM 765  C C   . GLY A 0 103 . 6.008    9.806   7.748    1.00 90.89 103 A 1 
ATOM 766  O O   . GLY A 0 103 . 5.235    9.079   7.135    1.00 90.89 103 A 1 
ATOM 767  N N   . ASN A 0 104 . 6.149    9.733   9.072    1.00 91.73 104 A 1 
ATOM 768  C CA  . ASN A 0 104 . 5.374    8.822   9.911    1.00 91.73 104 A 1 
ATOM 769  C C   . ASN A 0 104 . 4.812    9.597   11.108   1.00 91.73 104 A 1 
ATOM 770  C CB  . ASN A 0 104 . 6.269    7.630   10.289   1.00 91.73 104 A 1 
ATOM 771  O O   . ASN A 0 104 . 5.530    9.902   12.062   1.00 91.73 104 A 1 
ATOM 772  C CG  . ASN A 0 104 . 5.458    6.445   10.775   1.00 91.73 104 A 1 
ATOM 773  N ND2 . ASN A 0 104 . 5.678    5.295   10.187   1.00 91.73 104 A 1 
ATOM 774  O OD1 . ASN A 0 104 . 4.637    6.534   11.675   1.00 91.73 104 A 1 
ATOM 775  N N   . THR A 0 105 . 3.539    9.975   11.020   1.00 87.90 105 A 1 
ATOM 776  C CA  . THR A 0 105 . 2.841    10.775  12.033   1.00 87.90 105 A 1 
ATOM 777  C C   . THR A 0 105 . 1.879    9.888   12.804   1.00 87.90 105 A 1 
ATOM 778  C CB  . THR A 0 105 . 2.087    11.948  11.392   1.00 87.90 105 A 1 
ATOM 779  O O   . THR A 0 105 . 1.044    9.227   12.202   1.00 87.90 105 A 1 
ATOM 780  C CG2 . THR A 0 105 . 1.336    12.802  12.417   1.00 87.90 105 A 1 
ATOM 781  O OG1 . THR A 0 105 . 3.010    12.791  10.747   1.00 87.90 105 A 1 
ATOM 782  N N   . ARG A 0 106 . 1.972    9.885   14.139   1.00 83.95 106 A 1 
ATOM 783  C CA  . ARG A 0 106 . 1.126    9.062   15.020   1.00 83.95 106 A 1 
ATOM 784  C C   . ARG A 0 106 . 0.603    9.900   16.184   1.00 83.95 106 A 1 
ATOM 785  C CB  . ARG A 0 106 . 1.903    7.816   15.479   1.00 83.95 106 A 1 
ATOM 786  O O   . ARG A 0 106 . 1.357    10.244  17.094   1.00 83.95 106 A 1 
ATOM 787  C CG  . ARG A 0 106 . 2.399    6.975   14.288   1.00 83.95 106 A 1 
ATOM 788  C CD  . ARG A 0 106 . 2.934    5.617   14.744   1.00 83.95 106 A 1 
ATOM 789  N NE  . ARG A 0 106 . 3.454    4.841   13.605   1.00 83.95 106 A 1 
ATOM 790  N NH1 . ARG A 0 106 . 4.179    3.002   14.751   1.00 83.95 106 A 1 
ATOM 791  N NH2 . ARG A 0 106 . 4.228    2.977   12.537   1.00 83.95 106 A 1 
ATOM 792  C CZ  . ARG A 0 106 . 3.950    3.621   13.627   1.00 83.95 106 A 1 
ATOM 793  N N   . ALA A 0 107 . -0.676   10.260  16.140   1.00 78.66 107 A 1 
ATOM 794  C CA  . ALA A 0 107 . -1.317   11.228  17.023   1.00 78.66 107 A 1 
ATOM 795  C C   . ALA A 0 107 . -2.400   10.597  17.915   1.00 78.66 107 A 1 
ATOM 796  C CB  . ALA A 0 107 . -1.859   12.390  16.185   1.00 78.66 107 A 1 
ATOM 797  O O   . ALA A 0 107 . -3.278   9.852   17.476   1.00 78.66 107 A 1 
ATOM 798  N N   . LYS A 0 108 . -2.330   10.936  19.206   1.00 75.16 108 A 1 
ATOM 799  C CA  . LYS A 0 108 . -3.178   10.444  20.303   1.00 75.16 108 A 1 
ATOM 800  C C   . LYS A 0 108 . -3.392   11.595  21.308   1.00 75.16 108 A 1 
ATOM 801  C CB  . LYS A 0 108 . -2.489   9.240   20.992   1.00 75.16 108 A 1 
ATOM 802  O O   . LYS A 0 108 . -2.557   12.487  21.369   1.00 75.16 108 A 1 
ATOM 803  C CG  . LYS A 0 108 . -2.123   8.106   20.014   1.00 75.16 108 A 1 
ATOM 804  C CD  . LYS A 0 108 . -1.465   6.889   20.674   1.00 75.16 108 A 1 
ATOM 805  C CE  . LYS A 0 108 . -1.094   5.923   19.540   1.00 75.16 108 A 1 
ATOM 806  N NZ  . LYS A 0 108 . -0.540   4.640   20.032   1.00 75.16 108 A 1 
ATOM 807  N N   . SER A 0 109 . -4.372   11.580  22.207   1.00 56.59 109 A 1 
ATOM 808  C CA  . SER A 0 109 . -5.816   11.729  21.940   1.00 56.59 109 A 1 
ATOM 809  C C   . SER A 0 109 . -6.567   12.056  23.257   1.00 56.59 109 A 1 
ATOM 810  C CB  . SER A 0 109 . -6.390   10.505  21.236   1.00 56.59 109 A 1 
ATOM 811  O O   . SER A 0 109 . -5.910   12.205  24.294   1.00 56.59 109 A 1 
ATOM 812  O OG  . SER A 0 109 . -6.002   9.274   21.826   1.00 56.59 109 A 1 
ATOM 813  N N   . TYR A 0 110 . -7.907   12.180  23.261   1.00 55.64 110 A 1 
ATOM 814  C CA  . TYR A 0 110 . -8.666   12.809  24.366   1.00 55.64 110 A 1 
ATOM 815  C C   . TYR A 0 110 . -9.820   11.950  24.925   1.00 55.64 110 A 1 
ATOM 816  C CB  . TYR A 0 110 . -9.153   14.192  23.909   1.00 55.64 110 A 1 
ATOM 817  O O   . TYR A 0 110 . -10.391  11.128  24.217   1.00 55.64 110 A 1 
ATOM 818  C CG  . TYR A 0 110 . -8.028   15.034  23.333   1.00 55.64 110 A 1 
ATOM 819  C CD1 . TYR A 0 110 . -7.122   15.686  24.193   1.00 55.64 110 A 1 
ATOM 820  C CD2 . TYR A 0 110 . -7.826   15.069  21.938   1.00 55.64 110 A 1 
ATOM 821  C CE1 . TYR A 0 110 . -6.008   16.365  23.661   1.00 55.64 110 A 1 
ATOM 822  C CE2 . TYR A 0 110 . -6.710   15.740  21.405   1.00 55.64 110 A 1 
ATOM 823  O OH  . TYR A 0 110 . -4.718   17.020  21.743   1.00 55.64 110 A 1 
ATOM 824  C CZ  . TYR A 0 110 . -5.799   16.386  22.264   1.00 55.64 110 A 1 
ATOM 825  N N   . ARG A 0 111 . -10.100  12.094  26.229   1.00 59.58 111 A 1 
ATOM 826  C CA  . ARG A 0 111 . -11.212  11.482  26.995   1.00 59.58 111 A 1 
ATOM 827  C C   . ARG A 0 111 . -11.458  12.474  28.180   1.00 59.58 111 A 1 
ATOM 828  C CB  . ARG A 0 111 . -10.817  10.020  27.437   1.00 59.58 111 A 1 
ATOM 829  O O   . ARG A 0 111 . -10.448  12.777  28.830   1.00 59.58 111 A 1 
ATOM 830  C CG  . ARG A 0 111 . -11.758  8.792   27.719   1.00 59.58 111 A 1 
ATOM 831  C CD  . ARG A 0 111 . -11.328  7.988   28.998   1.00 59.58 111 A 1 
ATOM 832  N NE  . ARG A 0 111 . -12.053  6.818   29.569   1.00 59.58 111 A 1 
ATOM 833  N NH1 . ARG A 0 111 . -11.351  7.016   31.825   1.00 59.58 111 A 1 
ATOM 834  N NH2 . ARG A 0 111 . -12.697  5.422   31.311   1.00 59.58 111 A 1 
ATOM 835  C CZ  . ARG A 0 111 . -12.021  6.433   30.865   1.00 59.58 111 A 1 
ATOM 836  N N   . ALA A 0 112 . -12.671  12.991  28.458   1.00 75.44 112 A 1 
ATOM 837  C CA  . ALA A 0 112 . -13.037  13.626  29.757   1.00 75.44 112 A 1 
ATOM 838  C C   . ALA A 0 112 . -14.204  12.913  30.520   1.00 75.44 112 A 1 
ATOM 839  C CB  . ALA A 0 112 . -13.364  15.104  29.507   1.00 75.44 112 A 1 
ATOM 840  O O   . ALA A 0 112 . -15.174  12.517  29.879   1.00 75.44 112 A 1 
ATOM 841  N N   . GLU A 0 113 . -14.107  12.750  31.860   1.00 76.95 113 A 1 
ATOM 842  C CA  . GLU A 0 113 . -15.170  12.217  32.760   1.00 76.95 113 A 1 
ATOM 843  C C   . GLU A 0 113 . -15.542  13.201  33.875   1.00 76.95 113 A 1 
ATOM 844  C CB  . GLU A 0 113 . -14.862  10.837  33.422   1.00 76.95 113 A 1 
ATOM 845  O O   . GLU A 0 113 . -14.676  13.911  34.394   1.00 76.95 113 A 1 
ATOM 846  C CG  . GLU A 0 113 . -13.550  10.671  34.232   1.00 76.95 113 A 1 
ATOM 847  C CD  . GLU A 0 113 . -12.888  9.259   34.238   1.00 76.95 113 A 1 
ATOM 848  O OE1 . GLU A 0 113 . -13.293  8.338   33.486   1.00 76.95 113 A 1 
ATOM 849  O OE2 . GLU A 0 113 . -11.803  9.128   34.840   1.00 76.95 113 A 1 
ATOM 850  N N   . SER A 0 114 . -16.813  13.168  34.272   1.00 81.03 114 A 1 
ATOM 851  C CA  . SER A 0 114 . -17.377  13.733  35.498   1.00 81.03 114 A 1 
ATOM 852  C C   . SER A 0 114 . -18.113  12.654  36.303   1.00 81.03 114 A 1 
ATOM 853  C CB  . SER A 0 114 . -18.300  14.925  35.188   1.00 81.03 114 A 1 
ATOM 854  O O   . SER A 0 114 . -18.428  11.571  35.807   1.00 81.03 114 A 1 
ATOM 855  O OG  . SER A 0 114 . -19.219  14.634  34.159   1.00 81.03 114 A 1 
ATOM 856  N N   . TYR A 0 115 . -18.348  12.950  37.579   1.00 79.34 115 A 1 
ATOM 857  C CA  . TYR A 0 115 . -19.210  12.176  38.462   1.00 79.34 115 A 1 
ATOM 858  C C   . TYR A 0 115 . -19.818  13.133  39.475   1.00 79.34 115 A 1 
ATOM 859  C CB  . TYR A 0 115 . -18.420  11.085  39.194   1.00 79.34 115 A 1 
ATOM 860  O O   . TYR A 0 115 . -19.075  13.754  40.241   1.00 79.34 115 A 1 
ATOM 861  C CG  . TYR A 0 115 . -19.195  10.425  40.323   1.00 79.34 115 A 1 
ATOM 862  C CD1 . TYR A 0 115 . -18.710  10.471  41.645   1.00 79.34 115 A 1 
ATOM 863  C CD2 . TYR A 0 115 . -20.419  9.785   40.055   1.00 79.34 115 A 1 
ATOM 864  C CE1 . TYR A 0 115 . -19.404  9.806   42.674   1.00 79.34 115 A 1 
ATOM 865  C CE2 . TYR A 0 115 . -21.112  9.112   41.076   1.00 79.34 115 A 1 
ATOM 866  O OH  . TYR A 0 115 . -21.190  8.379   43.362   1.00 79.34 115 A 1 
ATOM 867  C CZ  . TYR A 0 115 . -20.584  9.090   42.379   1.00 79.34 115 A 1 
ATOM 868  N N   . ASP A 0 116 . -21.141  13.222  39.478   1.00 85.43 116 A 1 
ATOM 869  C CA  . ASP A 0 116 . -21.888  14.109  40.359   1.00 85.43 116 A 1 
ATOM 870  C C   . ASP A 0 116 . -22.796  13.279  41.280   1.00 85.43 116 A 1 
ATOM 871  C CB  . ASP A 0 116 . -22.635  15.161  39.516   1.00 85.43 116 A 1 
ATOM 872  O O   . ASP A 0 116 . -23.501  12.376  40.832   1.00 85.43 116 A 1 
ATOM 873  C CG  . ASP A 0 116 . -21.678  16.143  38.809   1.00 85.43 116 A 1 
ATOM 874  O OD1 . ASP A 0 116 . -20.745  16.644  39.483   1.00 85.43 116 A 1 
ATOM 875  O OD2 . ASP A 0 116 . -21.878  16.438  37.610   1.00 85.43 116 A 1 
ATOM 876  N N   . GLU A 0 117 . -22.778  13.583  42.582   1.00 83.41 117 A 1 
ATOM 877  C CA  . GLU A 0 117 . -23.760  13.101  43.564   1.00 83.41 117 A 1 
ATOM 878  C C   . GLU A 0 117 . -24.573  14.292  44.071   1.00 83.41 117 A 1 
ATOM 879  C CB  . GLU A 0 117 . -23.119  12.412  44.792   1.00 83.41 117 A 1 
ATOM 880  O O   . GLU A 0 117 . -23.994  15.322  44.429   1.00 83.41 117 A 1 
ATOM 881  C CG  . GLU A 0 117 . -22.161  11.255  44.479   1.00 83.41 117 A 1 
ATOM 882  C CD  . GLU A 0 117 . -21.886  10.311  45.673   1.00 83.41 117 A 1 
ATOM 883  O OE1 . GLU A 0 117 . -20.895  9.542   45.609   1.00 83.41 117 A 1 
ATOM 884  O OE2 . GLU A 0 117 . -22.766  10.083  46.534   1.00 83.41 117 A 1 
ATOM 885  N N   . TRP A 0 118 . -25.892  14.145  44.175   1.00 84.45 118 A 1 
ATOM 886  C CA  . TRP A 0 118 . -26.761  15.156  44.772   1.00 84.45 118 A 1 
ATOM 887  C C   . TRP A 0 118 . -27.810  14.527  45.695   1.00 84.45 118 A 1 
ATOM 888  C CB  . TRP A 0 118 . -27.363  16.043  43.674   1.00 84.45 118 A 1 
ATOM 889  O O   . TRP A 0 118 . -28.312  13.435  45.444   1.00 84.45 118 A 1 
ATOM 890  C CG  . TRP A 0 118 . -28.113  15.350  42.576   1.00 84.45 118 A 1 
ATOM 891  C CD1 . TRP A 0 118 . -27.576  14.875  41.428   1.00 84.45 118 A 1 
ATOM 892  C CD2 . TRP A 0 118 . -29.540  15.049  42.501   1.00 84.45 118 A 1 
ATOM 893  C CE2 . TRP A 0 118 . -29.801  14.402  41.255   1.00 84.45 118 A 1 
ATOM 894  C CE3 . TRP A 0 118 . -30.639  15.249  43.366   1.00 84.45 118 A 1 
ATOM 895  N NE1 . TRP A 0 118 . -28.568  14.318  40.644   1.00 84.45 118 A 1 
ATOM 896  C CH2 . TRP A 0 118 . -32.157  14.189  41.769   1.00 84.45 118 A 1 
ATOM 897  C CZ2 . TRP A 0 118 . -31.086  13.979  40.883   1.00 84.45 118 A 1 
ATOM 898  C CZ3 . TRP A 0 118 . -31.932  14.827  43.002   1.00 84.45 118 A 1 
ATOM 899  N N   . ASP A 0 119 . -28.117  15.228  46.785   1.00 84.20 119 A 1 
ATOM 900  C CA  . ASP A 0 119 . -29.123  14.879  47.793   1.00 84.20 119 A 1 
ATOM 901  C C   . ASP A 0 119 . -29.857  16.169  48.185   1.00 84.20 119 A 1 
ATOM 902  C CB  . ASP A 0 119 . -28.442  14.228  49.017   1.00 84.20 119 A 1 
ATOM 903  O O   . ASP A 0 119 . -29.220  17.181  48.492   1.00 84.20 119 A 1 
ATOM 904  C CG  . ASP A 0 119 . -29.410  13.754  50.115   1.00 84.20 119 A 1 
ATOM 905  O OD1 . ASP A 0 119 . -30.631  13.692  49.871   1.00 84.20 119 A 1 
ATOM 906  O OD2 . ASP A 0 119 . -28.931  13.447  51.234   1.00 84.20 119 A 1 
ATOM 907  N N   . ASN A 0 120 . -31.184  16.142  48.149   1.00 81.20 120 A 1 
ATOM 908  C CA  . ASN A 0 120 . -32.070  17.217  48.562   1.00 81.20 120 A 1 
ATOM 909  C C   . ASN A 0 120 . -33.161  16.632  49.459   1.00 81.20 120 A 1 
ATOM 910  C CB  . ASN A 0 120 . -32.655  17.915  47.327   1.00 81.20 120 A 1 
ATOM 911  O O   . ASN A 0 120 . -34.064  15.939  48.989   1.00 81.20 120 A 1 
ATOM 912  C CG  . ASN A 0 120 . -33.558  19.064  47.738   1.00 81.20 120 A 1 
ATOM 913  N ND2 . ASN A 0 120 . -34.834  18.821  47.936   1.00 81.20 120 A 1 
ATOM 914  O OD1 . ASN A 0 120 . -33.107  20.181  47.923   1.00 81.20 120 A 1 
ATOM 915  N N   . GLN A 0 121 . -33.087  16.945  50.748   1.00 78.60 121 A 1 
ATOM 916  C CA  . GLN A 0 121 . -34.039  16.479  51.745   1.00 78.60 121 A 1 
ATOM 917  C C   . GLN A 0 121 . -34.835  17.661  52.289   1.00 78.60 121 A 1 
ATOM 918  C CB  . GLN A 0 121 . -33.294  15.782  52.888   1.00 78.60 121 A 1 
ATOM 919  O O   . GLN A 0 121 . -34.245  18.530  52.931   1.00 78.60 121 A 1 
ATOM 920  C CG  . GLN A 0 121 . -32.377  14.632  52.455   1.00 78.60 121 A 1 
ATOM 921  C CD  . GLN A 0 121 . -31.758  13.904  53.642   1.00 78.60 121 A 1 
ATOM 922  N NE2 . GLN A 0 121 . -30.637  13.250  53.448   1.00 78.60 121 A 1 
ATOM 923  O OE1 . GLN A 0 121 . -32.276  13.906  54.762   1.00 78.60 121 A 1 
ATOM 924  N N   . ASP A 0 122 . -36.150  17.642  52.099   1.00 71.47 122 A 1 
ATOM 925  C CA  . ASP A 0 122 . -37.078  18.590  52.712   1.00 71.47 122 A 1 
ATOM 926  C C   . ASP A 0 122 . -37.803  17.945  53.906   1.00 71.47 122 A 1 
ATOM 927  C CB  . ASP A 0 122 . -38.031  19.185  51.661   1.00 71.47 122 A 1 
ATOM 928  O O   . ASP A 0 122 . -37.959  16.719  53.965   1.00 71.47 122 A 1 
ATOM 929  C CG  . ASP A 0 122 . -38.144  20.697  51.856   1.00 71.47 122 A 1 
ATOM 930  O OD1 . ASP A 0 122 . -38.151  21.101  53.043   1.00 71.47 122 A 1 
ATOM 931  O OD2 . ASP A 0 122 . -38.080  21.429  50.840   1.00 71.47 122 A 1 
ATOM 932  N N   . LYS A 0 123 . -38.117  18.735  54.943   1.00 72.54 123 A 1 
ATOM 933  C CA  . LYS A 0 123 . -38.592  18.230  56.257   1.00 72.54 123 A 1 
ATOM 934  C C   . LYS A 0 123 . -39.437  19.259  57.024   1.00 72.54 123 A 1 
ATOM 935  C CB  . LYS A 0 123 . -37.417  17.704  57.128   1.00 72.54 123 A 1 
ATOM 936  O O   . LYS A 0 123 . -39.131  19.574  58.179   1.00 72.54 123 A 1 
ATOM 937  C CG  . LYS A 0 123 . -36.773  16.430  56.568   1.00 72.54 123 A 1 
ATOM 938  C CD  . LYS A 0 123 . -35.821  15.693  57.514   1.00 72.54 123 A 1 
ATOM 939  C CE  . LYS A 0 123 . -35.532  14.289  56.954   1.00 72.54 123 A 1 
ATOM 940  N NZ  . LYS A 0 123 . -35.004  14.322  55.567   1.00 72.54 123 A 1 
ATOM 941  N N   . ASP A 0 124 . -40.501  19.759  56.405   1.00 72.12 124 A 1 
ATOM 942  C CA  . ASP A 0 124 . -41.335  20.823  56.972   1.00 72.12 124 A 1 
ATOM 943  C C   . ASP A 0 124 . -42.481  20.300  57.877   1.00 72.12 124 A 1 
ATOM 944  C CB  . ASP A 0 124 . -41.776  21.802  55.860   1.00 72.12 124 A 1 
ATOM 945  O O   . ASP A 0 124 . -43.552  19.857  57.447   1.00 72.12 124 A 1 
ATOM 946  C CG  . ASP A 0 124 . -40.876  23.053  55.736   1.00 72.12 124 A 1 
ATOM 947  O OD1 . ASP A 0 124 . -39.799  23.098  56.380   1.00 72.12 124 A 1 
ATOM 948  O OD2 . ASP A 0 124 . -41.349  24.041  55.125   1.00 72.12 124 A 1 
ATOM 949  N N   . ASP A 0 125 . -42.260  20.409  59.195   1.00 64.12 125 A 1 
ATOM 950  C CA  . ASP A 0 125 . -43.261  20.171  60.249   1.00 64.12 125 A 1 
ATOM 951  C C   . ASP A 0 125 . -44.292  21.320  60.310   1.00 64.12 125 A 1 
ATOM 952  C CB  . ASP A 0 125 . -42.567  19.983  61.622   1.00 64.12 125 A 1 
ATOM 953  O O   . ASP A 0 125 . -44.110  22.321  61.014   1.00 64.12 125 A 1 
ATOM 954  C CG  . ASP A 0 125 . -42.185  18.541  61.973   1.00 64.12 125 A 1 
ATOM 955  O OD1 . ASP A 0 125 . -42.847  17.589  61.511   1.00 64.12 125 A 1 
ATOM 956  O OD2 . ASP A 0 125 . -41.306  18.311  62.836   1.00 64.12 125 A 1 
ATOM 957  N N   . HIS A 0 126 . -45.419  21.173  59.609   1.00 65.38 126 A 1 
ATOM 958  C CA  . HIS A 0 126 . -46.458  22.202  59.524   1.00 65.38 126 A 1 
ATOM 959  C C   . HIS A 0 126 . -47.572  22.031  60.587   1.00 65.38 126 A 1 
ATOM 960  C CB  . HIS A 0 126 . -46.934  22.333  58.069   1.00 65.38 126 A 1 
ATOM 961  O O   . HIS A 0 126 . -48.430  21.145  60.540   1.00 65.38 126 A 1 
ATOM 962  C CG  . HIS A 0 126 . -47.437  21.066  57.425   1.00 65.38 126 A 1 
ATOM 963  C CD2 . HIS A 0 126 . -48.714  20.589  57.500   1.00 65.38 126 A 1 
ATOM 964  N ND1 . HIS A 0 126 . -46.749  20.239  56.559   1.00 65.38 126 A 1 
ATOM 965  C CE1 . HIS A 0 126 . -47.603  19.299  56.110   1.00 65.38 126 A 1 
ATOM 966  N NE2 . HIS A 0 126 . -48.812  19.464  56.683   1.00 65.38 126 A 1 
ATOM 967  N N   . GLY A 0 127 . -47.574  22.917  61.592   1.00 54.38 127 A 1 
ATOM 968  C CA  . GLY A 0 127 . -48.512  22.887  62.725   1.00 54.38 127 A 1 
ATOM 969  C C   . GLY A 0 127 . -49.761  23.767  62.560   1.00 54.38 127 A 1 
ATOM 970  O O   . GLY A 0 127 . -49.661  24.967  62.303   1.00 54.38 127 A 1 
ATOM 971  N N   . ALA A 0 128 . -50.950  23.205  62.810   1.00 51.46 128 A 1 
ATOM 972  C CA  . ALA A 0 128 . -52.209  23.960  62.851   1.00 51.46 128 A 1 
ATOM 973  C C   . ALA A 0 128 . -52.277  24.941  64.050   1.00 51.46 128 A 1 
ATOM 974  C CB  . ALA A 0 128 . -53.378  22.967  62.838   1.00 51.46 128 A 1 
ATOM 975  O O   . ALA A 0 128 . -51.755  24.673  65.136   1.00 51.46 128 A 1 
ATOM 976  N N   . GLN A 0 129 . -52.927  26.100  63.874   1.00 50.06 129 A 1 
ATOM 977  C CA  . GLN A 0 129 . -52.775  27.238  64.794   1.00 50.06 129 A 1 
ATOM 978  C C   . GLN A 0 129 . -53.547  27.152  66.136   1.00 50.06 129 A 1 
ATOM 979  C CB  . GLN A 0 129 . -53.086  28.568  64.079   1.00 50.06 129 A 1 
ATOM 980  O O   . GLN A 0 129 . -54.729  27.485  66.220   1.00 50.06 129 A 1 
ATOM 981  C CG  . GLN A 0 129 . -52.050  28.956  63.013   1.00 50.06 129 A 1 
ATOM 982  C CD  . GLN A 0 129 . -52.293  30.376  62.506   1.00 50.06 129 A 1 
ATOM 983  N NE2 . GLN A 0 129 . -51.481  31.343  62.877   1.00 50.06 129 A 1 
ATOM 984  O OE1 . GLN A 0 129 . -53.241  30.662  61.798   1.00 50.06 129 A 1 
ATOM 985  N N   . ALA A 0 130 . -52.758  26.972  67.205   1.00 47.17 130 A 1 
ATOM 986  C CA  . ALA A 0 130 . -52.787  27.768  68.450   1.00 47.17 130 A 1 
ATOM 987  C C   . ALA A 0 130 . -53.826  27.475  69.572   1.00 47.17 130 A 1 
ATOM 988  C CB  . ALA A 0 130 . -52.739  29.259  68.050   1.00 47.17 130 A 1 
ATOM 989  O O   . ALA A 0 130 . -54.655  26.575  69.496   1.00 47.17 130 A 1 
ATOM 990  N N   . TRP A 0 131 . -53.723  28.307  70.628   1.00 39.51 131 A 1 
ATOM 991  C CA  . TRP A 0 131 . -54.531  28.420  71.863   1.00 39.51 131 A 1 
ATOM 992  C C   . TRP A 0 131 . -54.299  27.351  72.955   1.00 39.51 131 A 1 
ATOM 993  C CB  . TRP A 0 131 . -56.017  28.646  71.537   1.00 39.51 131 A 1 
ATOM 994  O O   . TRP A 0 131 . -54.937  26.303  72.984   1.00 39.51 131 A 1 
ATOM 995  C CG  . TRP A 0 131 . -56.304  29.674  70.479   1.00 39.51 131 A 1 
ATOM 996  C CD1 . TRP A 0 131 . -56.457  29.394  69.165   1.00 39.51 131 A 1 
ATOM 997  C CD2 . TRP A 0 131 . -56.465  31.125  70.597   1.00 39.51 131 A 1 
ATOM 998  C CE2 . TRP A 0 131 . -56.710  31.655  69.292   1.00 39.51 131 A 1 
ATOM 999  C CE3 . TRP A 0 131 . -56.429  32.052  71.665   1.00 39.51 131 A 1 
ATOM 1000 N NE1 . TRP A 0 131 . -56.683  30.557  68.461   1.00 39.51 131 A 1 
ATOM 1001 C CH2 . TRP A 0 131 . -56.874  33.916  70.144   1.00 39.51 131 A 1 
ATOM 1002 C CZ2 . TRP A 0 131 . -56.912  33.024  69.059   1.00 39.51 131 A 1 
ATOM 1003 C CZ3 . TRP A 0 131 . -56.632  33.430  71.442   1.00 39.51 131 A 1 
ATOM 1004 N N   . GLY A 0 132 . -53.432  27.669  73.928   1.00 43.16 132 A 1 
ATOM 1005 C CA  . GLY A 0 132 . -53.224  26.897  75.166   1.00 43.16 132 A 1 
ATOM 1006 C C   . GLY A 0 132 . -53.753  27.606  76.423   1.00 43.16 132 A 1 
ATOM 1007 O O   . GLY A 0 132 . -54.051  28.801  76.385   1.00 43.16 132 A 1 
ATOM 1008 N N   . ARG A 0 133 . -53.851  26.878  77.547   1.00 42.50 133 A 1 
ATOM 1009 C CA  . ARG A 0 133 . -54.195  27.431  78.872   1.00 42.50 133 A 1 
ATOM 1010 C C   . ARG A 0 133 . -53.310  26.879  79.994   1.00 42.50 133 A 1 
ATOM 1011 C CB  . ARG A 0 133 . -55.699  27.269  79.190   1.00 42.50 133 A 1 
ATOM 1012 O O   . ARG A 0 133 . -52.611  25.884  79.824   1.00 42.50 133 A 1 
ATOM 1013 C CG  . ARG A 0 133 . -56.361  28.647  79.377   1.00 42.50 133 A 1 
ATOM 1014 C CD  . ARG A 0 133 . -57.713  28.582  80.097   1.00 42.50 133 A 1 
ATOM 1015 N NE  . ARG A 0 133 . -58.742  27.877  79.301   1.00 42.50 133 A 1 
ATOM 1016 N NH1 . ARG A 0 133 . -60.393  29.479  79.347   1.00 42.50 133 A 1 
ATOM 1017 N NH2 . ARG A 0 133 . -60.762  27.542  78.305   1.00 42.50 133 A 1 
ATOM 1018 C CZ  . ARG A 0 133 . -59.955  28.303  78.990   1.00 42.50 133 A 1 
ATOM 1019 N N   . ASP A 0 134 . -53.341  27.589  81.108   1.00 35.76 134 A 1 
ATOM 1020 C CA  . ASP A 0 134 . -52.434  27.563  82.249   1.00 35.76 134 A 1 
ATOM 1021 C C   . ASP A 0 134 . -52.846  26.594  83.380   1.00 35.76 134 A 1 
ATOM 1022 C CB  . ASP A 0 134 . -52.230  29.024  82.735   1.00 35.76 134 A 1 
ATOM 1023 O O   . ASP A 0 134 . -54.010  26.226  83.522   1.00 35.76 134 A 1 
ATOM 1024 C CG  . ASP A 0 134 . -53.474  29.944  82.872   1.00 35.76 134 A 1 
ATOM 1025 O OD1 . ASP A 0 134 . -54.498  29.734  82.173   1.00 35.76 134 A 1 
ATOM 1026 O OD2 . ASP A 0 134 . -53.346  30.945  83.608   1.00 35.76 134 A 1 
ATOM 1027 N N   . GLN A 0 135 . -51.865  26.173  84.194   1.00 38.32 135 A 1 
ATOM 1028 C CA  . GLN A 0 135 . -52.078  25.487  85.478   1.00 38.32 135 A 1 
ATOM 1029 C C   . GLN A 0 135 . -51.182  26.097  86.563   1.00 38.32 135 A 1 
ATOM 1030 C CB  . GLN A 0 135 . -51.807  23.972  85.398   1.00 38.32 135 A 1 
ATOM 1031 O O   . GLN A 0 135 . -49.954  26.000  86.518   1.00 38.32 135 A 1 
ATOM 1032 C CG  . GLN A 0 135 . -52.962  23.154  84.798   1.00 38.32 135 A 1 
ATOM 1033 C CD  . GLN A 0 135 . -52.859  21.652  85.093   1.00 38.32 135 A 1 
ATOM 1034 N NE2 . GLN A 0 135 . -53.849  20.878  84.701   1.00 38.32 135 A 1 
ATOM 1035 O OE1 . GLN A 0 135 . -51.920  21.143  85.703   1.00 38.32 135 A 1 
ATOM 1036 N N   . ASP A 0 136 . -51.805  26.685  87.576   1.00 39.91 136 A 1 
ATOM 1037 C CA  . ASP A 0 136 . -51.163  27.372  88.688   1.00 39.91 136 A 1 
ATOM 1038 C C   . ASP A 0 136 . -50.759  26.414  89.826   1.00 39.91 136 A 1 
ATOM 1039 C CB  . ASP A 0 136 . -52.048  28.552  89.144   1.00 39.91 136 A 1 
ATOM 1040 O O   . ASP A 0 136 . -51.584  25.800  90.502   1.00 39.91 136 A 1 
ATOM 1041 C CG  . ASP A 0 136 . -53.543  28.236  89.337   1.00 39.91 136 A 1 
ATOM 1042 O OD1 . ASP A 0 136 . -54.174  27.766  88.362   1.00 39.91 136 A 1 
ATOM 1043 O OD2 . ASP A 0 136 . -54.046  28.511  90.450   1.00 39.91 136 A 1 
ATOM 1044 N N   . LYS A 0 137 . -49.444  26.297  90.080   1.00 38.24 137 A 1 
ATOM 1045 C CA  . LYS A 0 137 . -48.886  25.575  91.240   1.00 38.24 137 A 1 
ATOM 1046 C C   . LYS A 0 137 . -47.971  26.474  92.067   1.00 38.24 137 A 1 
ATOM 1047 C CB  . LYS A 0 137 . -48.241  24.242  90.814   1.00 38.24 137 A 1 
ATOM 1048 O O   . LYS A 0 137 . -46.889  26.876  91.653   1.00 38.24 137 A 1 
ATOM 1049 C CG  . LYS A 0 137 . -49.343  23.174  90.711   1.00 38.24 137 A 1 
ATOM 1050 C CD  . LYS A 0 137 . -48.884  21.823  90.152   1.00 38.24 137 A 1 
ATOM 1051 C CE  . LYS A 0 137 . -50.114  20.898  90.146   1.00 38.24 137 A 1 
ATOM 1052 N NZ  . LYS A 0 137 . -50.067  19.866  89.079   1.00 38.24 137 A 1 
ATOM 1053 N N   . TYR A 0 138 . -48.444  26.782  93.269   1.00 30.44 138 A 1 
ATOM 1054 C CA  . TYR A 0 138 . -47.877  27.760  94.192   1.00 30.44 138 A 1 
ATOM 1055 C C   . TYR A 0 138 . -46.810  27.143  95.118   1.00 30.44 138 A 1 
ATOM 1056 C CB  . TYR A 0 138 . -49.076  28.324  94.976   1.00 30.44 138 A 1 
ATOM 1057 O O   . TYR A 0 138 . -47.111  26.204  95.854   1.00 30.44 138 A 1 
ATOM 1058 C CG  . TYR A 0 138 . -48.794  29.394  96.011   1.00 30.44 138 A 1 
ATOM 1059 C CD1 . TYR A 0 138 . -48.545  29.031  97.350   1.00 30.44 138 A 1 
ATOM 1060 C CD2 . TYR A 0 138 . -48.890  30.754  95.658   1.00 30.44 138 A 1 
ATOM 1061 C CE1 . TYR A 0 138 . -48.407  30.024  98.339   1.00 30.44 138 A 1 
ATOM 1062 C CE2 . TYR A 0 138 . -48.750  31.751  96.642   1.00 30.44 138 A 1 
ATOM 1063 O OH  . TYR A 0 138 . -48.411  32.349  98.939   1.00 30.44 138 A 1 
ATOM 1064 C CZ  . TYR A 0 138 . -48.519  31.388  97.985   1.00 30.44 138 A 1 
ATOM 1065 N N   . GLY A 0 139 . -45.603  27.729  95.167   1.00 32.56 139 A 1 
ATOM 1066 C CA  . GLY A 0 139 . -44.764  27.668  96.378   1.00 32.56 139 A 1 
ATOM 1067 C C   . GLY A 0 139 . -43.385  26.986  96.344   1.00 32.56 139 A 1 
ATOM 1068 O O   . GLY A 0 139 . -43.045  26.346  97.337   1.00 32.56 139 A 1 
ATOM 1069 N N   . ALA A 0 140 . -42.554  27.162  95.305   1.00 35.50 140 A 1 
ATOM 1070 C CA  . ALA A 0 140 . -41.092  26.976  95.422   1.00 35.50 140 A 1 
ATOM 1071 C C   . ALA A 0 140 . -40.289  27.814  94.394   1.00 35.50 140 A 1 
ATOM 1072 C CB  . ALA A 0 140 . -40.740  25.485  95.301   1.00 35.50 140 A 1 
ATOM 1073 O O   . ALA A 0 140 . -40.373  27.581  93.194   1.00 35.50 140 A 1 
ATOM 1074 N N   . SER A 0 141 . -39.499  28.779  94.875   1.00 34.81 141 A 1 
ATOM 1075 C CA  . SER A 0 141 . -38.467  29.544  94.138   1.00 34.81 141 A 1 
ATOM 1076 C C   . SER A 0 141 . -37.200  28.703  93.890   1.00 34.81 141 A 1 
ATOM 1077 C CB  . SER A 0 141 . -38.081  30.733  95.032   1.00 34.81 141 A 1 
ATOM 1078 O O   . SER A 0 141 . -36.948  27.795  94.678   1.00 34.81 141 A 1 
ATOM 1079 O OG  . SER A 0 141 . -37.777  30.276  96.343   1.00 34.81 141 A 1 
ATOM 1080 N N   . SER A 0 142 . -36.288  28.975  92.949   1.00 32.84 142 A 1 
ATOM 1081 C CA  . SER A 0 142 . -36.149  29.914  91.805   1.00 32.84 142 A 1 
ATOM 1082 C C   . SER A 0 142 . -34.979  29.371  90.940   1.00 32.84 142 A 1 
ATOM 1083 C CB  . SER A 0 142 . -35.848  31.344  92.275   1.00 32.84 142 A 1 
ATOM 1084 O O   . SER A 0 142 . -34.233  28.532  91.437   1.00 32.84 142 A 1 
ATOM 1085 O OG  . SER A 0 142 . -34.877  31.404  93.309   1.00 32.84 142 A 1 
ATOM 1086 N N   . GLN A 0 143 . -34.768  29.689  89.656   1.00 31.56 143 A 1 
ATOM 1087 C CA  . GLN A 0 143 . -34.272  30.949  89.063   1.00 31.56 143 A 1 
ATOM 1088 C C   . GLN A 0 143 . -33.993  30.670  87.561   1.00 31.56 143 A 1 
ATOM 1089 C CB  . GLN A 0 143 . -32.901  31.304  89.709   1.00 31.56 143 A 1 
ATOM 1090 O O   . GLN A 0 143 . -33.650  29.533  87.265   1.00 31.56 143 A 1 
ATOM 1091 C CG  . GLN A 0 143 . -32.834  32.675  90.393   1.00 31.56 143 A 1 
ATOM 1092 C CD  . GLN A 0 143 . -31.713  32.714  91.428   1.00 31.56 143 A 1 
ATOM 1093 N NE2 . GLN A 0 143 . -30.612  33.372  91.162   1.00 31.56 143 A 1 
ATOM 1094 O OE1 . GLN A 0 143 . -31.831  32.147  92.505   1.00 31.56 143 A 1 
ATOM 1095 N N   . GLU A 0 144 . -34.028  31.696  86.691   1.00 32.77 144 A 1 
ATOM 1096 C CA  . GLU A 0 144 . -33.301  31.795  85.390   1.00 32.77 144 A 1 
ATOM 1097 C C   . GLU A 0 144 . -33.577  30.722  84.284   1.00 32.77 144 A 1 
ATOM 1098 C CB  . GLU A 0 144 . -31.790  31.936  85.710   1.00 32.77 144 A 1 
ATOM 1099 O O   . GLU A 0 144 . -33.496  29.526  84.521   1.00 32.77 144 A 1 
ATOM 1100 C CG  . GLU A 0 144 . -31.444  33.245  86.462   1.00 32.77 144 A 1 
ATOM 1101 C CD  . GLU A 0 144 . -30.315  33.133  87.500   1.00 32.77 144 A 1 
ATOM 1102 O OE1 . GLU A 0 144 . -30.402  33.884  88.502   1.00 32.77 144 A 1 
ATOM 1103 O OE2 . GLU A 0 144 . -29.372  32.339  87.314   1.00 32.77 144 A 1 
ATOM 1104 N N   . TYR A 0 145 . -33.845  31.050  83.008   1.00 36.51 145 A 1 
ATOM 1105 C CA  . TYR A 0 145 . -34.017  32.341  82.310   1.00 36.51 145 A 1 
ATOM 1106 C C   . TYR A 0 145 . -34.831  32.137  81.004   1.00 36.51 145 A 1 
ATOM 1107 C CB  . TYR A 0 145 . -32.631  32.916  81.949   1.00 36.51 145 A 1 
ATOM 1108 O O   . TYR A 0 145 . -34.821  31.039  80.448   1.00 36.51 145 A 1 
ATOM 1109 C CG  . TYR A 0 145 . -32.516  34.429  82.021   1.00 36.51 145 A 1 
ATOM 1110 C CD1 . TYR A 0 145 . -32.451  35.216  80.856   1.00 36.51 145 A 1 
ATOM 1111 C CD2 . TYR A 0 145 . -32.411  35.050  83.278   1.00 36.51 145 A 1 
ATOM 1112 C CE1 . TYR A 0 145 . -32.285  36.612  80.950   1.00 36.51 145 A 1 
ATOM 1113 C CE2 . TYR A 0 145 . -32.218  36.438  83.383   1.00 36.51 145 A 1 
ATOM 1114 O OH  . TYR A 0 145 . -31.962  38.566  82.313   1.00 36.51 145 A 1 
ATOM 1115 C CZ  . TYR A 0 145 . -32.155  37.224  82.213   1.00 36.51 145 A 1 
ATOM 1116 N N   . ASP A 0 146 . -35.489  33.181  80.488   1.00 28.65 146 A 1 
ATOM 1117 C CA  . ASP A 0 146 . -36.083  33.197  79.136   1.00 28.65 146 A 1 
ATOM 1118 C C   . ASP A 0 146 . -35.013  33.266  78.029   1.00 28.65 146 A 1 
ATOM 1119 C CB  . ASP A 0 146 . -36.958  34.453  78.960   1.00 28.65 146 A 1 
ATOM 1120 O O   . ASP A 0 146 . -33.966  33.873  78.242   1.00 28.65 146 A 1 
ATOM 1121 C CG  . ASP A 0 146 . -38.162  34.505  79.893   1.00 28.65 146 A 1 
ATOM 1122 O OD1 . ASP A 0 146 . -39.144  33.792  79.595   1.00 28.65 146 A 1 
ATOM 1123 O OD2 . ASP A 0 146 . -38.089  35.271  80.882   1.00 28.65 146 A 1 
ATOM 1124 N N   . ALA A 0 147 . -35.316  32.785  76.815   1.00 29.45 147 A 1 
ATOM 1125 C CA  . ALA A 0 147 . -34.923  33.456  75.562   1.00 29.45 147 A 1 
ATOM 1126 C C   . ALA A 0 147 . -35.531  32.785  74.316   1.00 29.45 147 A 1 
ATOM 1127 C CB  . ALA A 0 147 . -33.396  33.500  75.371   1.00 29.45 147 A 1 
ATOM 1128 O O   . ALA A 0 147 . -35.231  31.636  74.004   1.00 29.45 147 A 1 
ATOM 1129 N N   . SER A 0 148 . -36.296  33.550  73.537   1.00 36.02 148 A 1 
ATOM 1130 C CA  . SER A 0 148 . -36.527  33.294  72.110   1.00 36.02 148 A 1 
ATOM 1131 C C   . SER A 0 148 . -35.432  33.964  71.270   1.00 36.02 148 A 1 
ATOM 1132 C CB  . SER A 0 148 . -37.880  33.897  71.707   1.00 36.02 148 A 1 
ATOM 1133 O O   . SER A 0 148 . -35.229  35.164  71.457   1.00 36.02 148 A 1 
ATOM 1134 O OG  . SER A 0 148 . -37.918  35.272  72.059   1.00 36.02 148 A 1 
ATOM 1135 N N   . ARG A 0 149 . -34.802  33.238  70.336   1.00 31.00 149 A 1 
ATOM 1136 C CA  . ARG A 0 149 . -34.110  33.714  69.109   1.00 31.00 149 A 1 
ATOM 1137 C C   . ARG A 0 149 . -34.033  32.529  68.129   1.00 31.00 149 A 1 
ATOM 1138 C CB  . ARG A 0 149 . -32.713  34.286  69.417   1.00 31.00 149 A 1 
ATOM 1139 O O   . ARG A 0 149 . -33.991  31.393  68.595   1.00 31.00 149 A 1 
ATOM 1140 C CG  . ARG A 0 149 . -32.791  35.703  70.009   1.00 31.00 149 A 1 
ATOM 1141 C CD  . ARG A 0 149 . -31.594  36.597  69.689   1.00 31.00 149 A 1 
ATOM 1142 N NE  . ARG A 0 149 . -31.903  37.461  68.549   1.00 31.00 149 A 1 
ATOM 1143 N NH1 . ARG A 0 149 . -30.243  39.022  68.756   1.00 31.00 149 A 1 
ATOM 1144 N NH2 . ARG A 0 149 . -31.709  39.083  67.040   1.00 31.00 149 A 1 
ATOM 1145 C CZ  . ARG A 0 149 . -31.278  38.529  68.130   1.00 31.00 149 A 1 
ATOM 1146 N N   . ASP A 0 150 . -34.298  32.713  66.836   1.00 33.49 150 A 1 
ATOM 1147 C CA  . ASP A 0 150 . -33.390  33.215  65.773   1.00 33.49 150 A 1 
ATOM 1148 C C   . ASP A 0 150 . -32.138  32.300  65.645   1.00 33.49 150 A 1 
ATOM 1149 C CB  . ASP A 0 150 . -33.046  34.728  65.824   1.00 33.49 150 A 1 
ATOM 1150 O O   . ASP A 0 150 . -31.575  31.891  66.656   1.00 33.49 150 A 1 
ATOM 1151 C CG  . ASP A 0 150 . -34.128  35.749  66.217   1.00 33.49 150 A 1 
ATOM 1152 O OD1 . ASP A 0 150 . -35.335  35.431  66.180   1.00 33.49 150 A 1 
ATOM 1153 O OD2 . ASP A 0 150 . -33.723  36.885  66.596   1.00 33.49 150 A 1 
ATOM 1154 N N   . ASP A 0 151 . -31.671  31.881  64.463   1.00 33.15 151 A 1 
ATOM 1155 C CA  . ASP A 0 151 . -31.596  32.634  63.203   1.00 33.15 151 A 1 
ATOM 1156 C C   . ASP A 0 151 . -31.987  31.847  61.928   1.00 33.15 151 A 1 
ATOM 1157 C CB  . ASP A 0 151 . -30.144  33.127  63.033   1.00 33.15 151 A 1 
ATOM 1158 O O   . ASP A 0 151 . -31.762  30.643  61.800   1.00 33.15 151 A 1 
ATOM 1159 C CG  . ASP A 0 151 . -29.781  34.321  63.920   1.00 33.15 151 A 1 
ATOM 1160 O OD1 . ASP A 0 151 . -30.479  35.355  63.812   1.00 33.15 151 A 1 
ATOM 1161 O OD2 . ASP A 0 151 . -28.782  34.231  64.672   1.00 33.15 151 A 1 
ATOM 1162 N N   . TYR A 0 152 . -32.508  32.607  60.958   1.00 29.83 152 A 1 
ATOM 1163 C CA  . TYR A 0 152 . -32.546  32.315  59.516   1.00 29.83 152 A 1 
ATOM 1164 C C   . TYR A 0 152 . -31.157  32.551  58.866   1.00 29.83 152 A 1 
ATOM 1165 C CB  . TYR A 0 152 . -33.581  33.272  58.870   1.00 29.83 152 A 1 
ATOM 1166 O O   . TYR A 0 152 . -30.267  33.121  59.486   1.00 29.83 152 A 1 
ATOM 1167 C CG  . TYR A 0 152 . -34.894  32.669  58.401   1.00 29.83 152 A 1 
ATOM 1168 C CD1 . TYR A 0 152 . -35.171  32.586  57.020   1.00 29.83 152 A 1 
ATOM 1169 C CD2 . TYR A 0 152 . -35.873  32.278  59.336   1.00 29.83 152 A 1 
ATOM 1170 C CE1 . TYR A 0 152 . -36.421  32.114  56.573   1.00 29.83 152 A 1 
ATOM 1171 C CE2 . TYR A 0 152 . -37.130  31.820  58.892   1.00 29.83 152 A 1 
ATOM 1172 O OH  . TYR A 0 152 . -38.625  31.303  57.094   1.00 29.83 152 A 1 
ATOM 1173 C CZ  . TYR A 0 152 . -37.407  31.738  57.511   1.00 29.83 152 A 1 
ATOM 1174 N N   . ASP A 0 153 . -31.020  32.220  57.576   1.00 31.88 153 A 1 
ATOM 1175 C CA  . ASP A 0 153 . -29.984  32.716  56.646   1.00 31.88 153 A 1 
ATOM 1176 C C   . ASP A 0 153 . -28.491  32.572  57.032   1.00 31.88 153 A 1 
ATOM 1177 C CB  . ASP A 0 153 . -30.277  34.179  56.243   1.00 31.88 153 A 1 
ATOM 1178 O O   . ASP A 0 153 . -27.894  33.407  57.714   1.00 31.88 153 A 1 
ATOM 1179 C CG  . ASP A 0 153 . -31.419  34.349  55.239   1.00 31.88 153 A 1 
ATOM 1180 O OD1 . ASP A 0 153 . -31.661  33.392  54.472   1.00 31.88 153 A 1 
ATOM 1181 O OD2 . ASP A 0 153 . -31.985  35.464  55.195   1.00 31.88 153 A 1 
ATOM 1182 N N   . GLN A 0 154 . -27.800  31.633  56.369   1.00 35.74 154 A 1 
ATOM 1183 C CA  . GLN A 0 154 . -26.358  31.778  56.093   1.00 35.74 154 A 1 
ATOM 1184 C C   . GLN A 0 154 . -25.985  31.541  54.619   1.00 35.74 154 A 1 
ATOM 1185 C CB  . GLN A 0 154 . -25.488  31.037  57.125   1.00 35.74 154 A 1 
ATOM 1186 O O   . GLN A 0 154 . -24.927  31.007  54.286   1.00 35.74 154 A 1 
ATOM 1187 C CG  . GLN A 0 154 . -24.089  31.686  57.200   1.00 35.74 154 A 1 
ATOM 1188 C CD  . GLN A 0 154 . -23.302  31.286  58.438   1.00 35.74 154 A 1 
ATOM 1189 N NE2 . GLN A 0 154 . -23.744  31.681  59.611   1.00 35.74 154 A 1 
ATOM 1190 O OE1 . GLN A 0 154 . -22.259  30.655  58.378   1.00 35.74 154 A 1 
ATOM 1191 N N   . ALA A 0 155 . -26.831  32.017  53.704   1.00 31.92 155 A 1 
ATOM 1192 C CA  . ALA A 0 155 . -26.475  32.148  52.296   1.00 31.92 155 A 1 
ATOM 1193 C C   . ALA A 0 155 . -25.723  33.474  52.035   1.00 31.92 155 A 1 
ATOM 1194 C CB  . ALA A 0 155 . -27.754  32.004  51.460   1.00 31.92 155 A 1 
ATOM 1195 O O   . ALA A 0 155 . -26.340  34.505  51.768   1.00 31.92 155 A 1 
ATOM 1196 N N   . GLY A 0 156 . -24.379  33.467  52.044   1.00 32.72 156 A 1 
ATOM 1197 C CA  . GLY A 0 156 . -23.626  34.533  51.362   1.00 32.72 156 A 1 
ATOM 1198 C C   . GLY A 0 156 . -22.189  34.864  51.795   1.00 32.72 156 A 1 
ATOM 1199 O O   . GLY A 0 156 . -21.918  35.184  52.944   1.00 32.72 156 A 1 
ATOM 1200 N N   . LYS A 0 157 . -21.334  35.020  50.768   1.00 34.00 157 A 1 
ATOM 1201 C CA  . LYS A 0 157 . -20.134  35.892  50.699   1.00 34.00 157 A 1 
ATOM 1202 C C   . LYS A 0 157 . -18.882  35.498  51.509   1.00 34.00 157 A 1 
ATOM 1203 C CB  . LYS A 0 157 . -20.523  37.356  50.997   1.00 34.00 157 A 1 
ATOM 1204 O O   . LYS A 0 157 . -18.578  36.098  52.535   1.00 34.00 157 A 1 
ATOM 1205 C CG  . LYS A 0 157 . -21.580  37.944  50.053   1.00 34.00 157 A 1 
ATOM 1206 C CD  . LYS A 0 157 . -22.080  39.285  50.602   1.00 34.00 157 A 1 
ATOM 1207 C CE  . LYS A 0 157 . -23.185  39.835  49.696   1.00 34.00 157 A 1 
ATOM 1208 N NZ  . LYS A 0 157 . -23.956  40.907  50.371   1.00 34.00 157 A 1 
ATOM 1209 N N   . ALA A 0 158 . -18.020  34.689  50.885   1.00 37.70 158 A 1 
ATOM 1210 C CA  . ALA A 0 158 . -16.567  34.724  51.109   1.00 37.70 158 A 1 
ATOM 1211 C C   . ALA A 0 158 . -15.788  34.478  49.793   1.00 37.70 158 A 1 
ATOM 1212 C CB  . ALA A 0 158 . -16.195  33.739  52.226   1.00 37.70 158 A 1 
ATOM 1213 O O   . ALA A 0 158 . -15.310  33.382  49.523   1.00 37.70 158 A 1 
ATOM 1214 N N   . TYR A 0 159 . -15.690  35.504  48.942   1.00 34.95 159 A 1 
ATOM 1215 C CA  . TYR A 0 159 . -14.892  35.489  47.703   1.00 34.95 159 A 1 
ATOM 1216 C C   . TYR A 0 159 . -13.468  36.005  47.987   1.00 34.95 159 A 1 
ATOM 1217 C CB  . TYR A 0 159 . -15.573  36.401  46.652   1.00 34.95 159 A 1 
ATOM 1218 O O   . TYR A 0 159 . -13.342  37.040  48.642   1.00 34.95 159 A 1 
ATOM 1219 C CG  . TYR A 0 159 . -15.937  35.778  45.314   1.00 34.95 159 A 1 
ATOM 1220 C CD1 . TYR A 0 159 . -15.083  35.921  44.201   1.00 34.95 159 A 1 
ATOM 1221 C CD2 . TYR A 0 159 . -17.189  35.150  45.157   1.00 34.95 159 A 1 
ATOM 1222 C CE1 . TYR A 0 159 . -15.490  35.454  42.934   1.00 34.95 159 A 1 
ATOM 1223 C CE2 . TYR A 0 159 . -17.599  34.683  43.893   1.00 34.95 159 A 1 
ATOM 1224 O OH  . TYR A 0 159 . -17.144  34.419  41.545   1.00 34.95 159 A 1 
ATOM 1225 C CZ  . TYR A 0 159 . -16.751  34.842  42.775   1.00 34.95 159 A 1 
ATOM 1226 N N   . GLY A 0 160 . -12.422  35.401  47.402   1.00 33.21 160 A 1 
ATOM 1227 C CA  . GLY A 0 160 . -11.172  36.131  47.128   1.00 33.21 160 A 1 
ATOM 1228 C C   . GLY A 0 160 . -9.831   35.394  47.272   1.00 33.21 160 A 1 
ATOM 1229 O O   . GLY A 0 160 . -9.409   35.103  48.383   1.00 33.21 160 A 1 
ATOM 1230 N N   . ALA A 0 161 . -9.107   35.322  46.142   1.00 37.34 161 A 1 
ATOM 1231 C CA  . ALA A 0 161 . -7.636   35.296  46.013   1.00 37.34 161 A 1 
ATOM 1232 C C   . ALA A 0 161 . -6.843   34.056  46.517   1.00 37.34 161 A 1 
ATOM 1233 C CB  . ALA A 0 161 . -7.112   36.615  46.617   1.00 37.34 161 A 1 
ATOM 1234 O O   . ALA A 0 161 . -7.226   33.394  47.468   1.00 37.34 161 A 1 
ATOM 1235 N N   . GLN A 0 162 . -5.664   33.707  45.973   1.00 33.08 162 A 1 
ATOM 1236 C CA  . GLN A 0 162 . -5.025   34.000  44.668   1.00 33.08 162 A 1 
ATOM 1237 C C   . GLN A 0 162 . -3.726   33.173  44.544   1.00 33.08 162 A 1 
ATOM 1238 C CB  . GLN A 0 162 . -4.644   35.495  44.555   1.00 33.08 162 A 1 
ATOM 1239 O O   . GLN A 0 162 . -2.827   33.344  45.363   1.00 33.08 162 A 1 
ATOM 1240 C CG  . GLN A 0 162 . -3.699   35.885  43.402   1.00 33.08 162 A 1 
ATOM 1241 C CD  . GLN A 0 162 . -3.381   37.381  43.407   1.00 33.08 162 A 1 
ATOM 1242 N NE2 . GLN A 0 162 . -2.322   37.803  42.754   1.00 33.08 162 A 1 
ATOM 1243 O OE1 . GLN A 0 162 . -4.071   38.205  43.982   1.00 33.08 162 A 1 
ATOM 1244 N N   . ALA A 0 163 . -3.560   32.375  43.482   1.00 34.72 163 A 1 
ATOM 1245 C CA  . ALA A 0 163 . -2.247   31.881  43.037   1.00 34.72 163 A 1 
ATOM 1246 C C   . ALA A 0 163 . -2.295   31.455  41.556   1.00 34.72 163 A 1 
ATOM 1247 C CB  . ALA A 0 163 . -1.797   30.705  43.918   1.00 34.72 163 A 1 
ATOM 1248 O O   . ALA A 0 163 . -3.110   30.619  41.181   1.00 34.72 163 A 1 
ATOM 1249 N N   . GLN A 0 164 . -1.424   32.017  40.712   1.00 34.59 164 A 1 
ATOM 1250 C CA  . GLN A 0 164 . -1.295   31.643  39.297   1.00 34.59 164 A 1 
ATOM 1251 C C   . GLN A 0 164 . 0.034    30.925  39.039   1.00 34.59 164 A 1 
ATOM 1252 C CB  . GLN A 0 164 . -1.348   32.885  38.388   1.00 34.59 164 A 1 
ATOM 1253 O O   . GLN A 0 164 . 1.075    31.403  39.477   1.00 34.59 164 A 1 
ATOM 1254 C CG  . GLN A 0 164 . -2.706   33.591  38.321   1.00 34.59 164 A 1 
ATOM 1255 C CD  . GLN A 0 164 . -2.588   34.874  37.503   1.00 34.59 164 A 1 
ATOM 1256 N NE2 . GLN A 0 164 . -2.867   34.853  36.218   1.00 34.59 164 A 1 
ATOM 1257 O OE1 . GLN A 0 164 . -2.204   35.916  38.005   1.00 34.59 164 A 1 
ATOM 1258 N N   . GLY A 0 165 . -0.014   29.877  38.211   1.00 32.49 165 A 1 
ATOM 1259 C CA  . GLY A 0 165 . 1.105    29.424  37.379   1.00 32.49 165 A 1 
ATOM 1260 C C   . GLY A 0 165 . 2.174    28.542  38.038   1.00 32.49 165 A 1 
ATOM 1261 O O   . GLY A 0 165 . 2.901    28.963  38.929   1.00 32.49 165 A 1 
ATOM 1262 N N   . SER A 0 166 . 2.407    27.365  37.455   1.00 32.67 166 A 1 
ATOM 1263 C CA  . SER A 0 166 . 3.496    27.228  36.474   1.00 32.67 166 A 1 
ATOM 1264 C C   . SER A 0 166 . 3.338    25.933  35.661   1.00 32.67 166 A 1 
ATOM 1265 C CB  . SER A 0 166 . 4.882    27.287  37.126   1.00 32.67 166 A 1 
ATOM 1266 O O   . SER A 0 166 . 2.514    25.079  35.979   1.00 32.67 166 A 1 
ATOM 1267 O OG  . SER A 0 166 . 5.839    27.594  36.128   1.00 32.67 166 A 1 
ATOM 1268 N N   . TYR A 0 167 . 4.092    25.811  34.574   1.00 30.56 167 A 1 
ATOM 1269 C CA  . TYR A 0 167 . 3.891    24.836  33.499   1.00 30.56 167 A 1 
ATOM 1270 C C   . TYR A 0 167 . 4.920    23.696  33.530   1.00 30.56 167 A 1 
ATOM 1271 C CB  . TYR A 0 167 . 3.889    25.564  32.132   1.00 30.56 167 A 1 
ATOM 1272 O O   . TYR A 0 167 . 6.125    23.928  33.523   1.00 30.56 167 A 1 
ATOM 1273 C CG  . TYR A 0 167 . 4.524    26.945  32.168   1.00 30.56 167 A 1 
ATOM 1274 C CD1 . TYR A 0 167 . 3.701    28.086  32.247   1.00 30.56 167 A 1 
ATOM 1275 C CD2 . TYR A 0 167 . 5.920    27.071  32.319   1.00 30.56 167 A 1 
ATOM 1276 C CE1 . TYR A 0 167 . 4.267    29.346  32.514   1.00 30.56 167 A 1 
ATOM 1277 C CE2 . TYR A 0 167 . 6.489    28.331  32.586   1.00 30.56 167 A 1 
ATOM 1278 O OH  . TYR A 0 167 . 6.194    30.676  33.008   1.00 30.56 167 A 1 
ATOM 1279 C CZ  . TYR A 0 167 . 5.659    29.467  32.701   1.00 30.56 167 A 1 
ATOM 1280 N N   . GLY A 0 168 . 4.417    22.461  33.435   1.00 31.99 168 A 1 
ATOM 1281 C CA  . GLY A 0 168 . 5.119    21.338  32.808   1.00 31.99 168 A 1 
ATOM 1282 C C   . GLY A 0 168 . 6.161    20.573  33.633   1.00 31.99 168 A 1 
ATOM 1283 O O   . GLY A 0 168 . 7.357    20.852  33.557   1.00 31.99 168 A 1 
ATOM 1284 N N   . LYS A 0 169 . 5.749    19.432  34.207   1.00 32.02 169 A 1 
ATOM 1285 C CA  . LYS A 0 169 . 6.535    18.196  34.043   1.00 32.02 169 A 1 
ATOM 1286 C C   . LYS A 0 169 . 5.661    16.938  34.037   1.00 32.02 169 A 1 
ATOM 1287 C CB  . LYS A 0 169 . 7.697    18.103  35.051   1.00 32.02 169 A 1 
ATOM 1288 O O   . LYS A 0 169 . 4.735    16.807  34.823   1.00 32.02 169 A 1 
ATOM 1289 C CG  . LYS A 0 169 . 8.964    17.678  34.291   1.00 32.02 169 A 1 
ATOM 1290 C CD  . LYS A 0 169 . 10.196   17.596  35.193   1.00 32.02 169 A 1 
ATOM 1291 C CE  . LYS A 0 169 . 11.415   17.271  34.323   1.00 32.02 169 A 1 
ATOM 1292 N NZ  . LYS A 0 169 . 12.645   17.128  35.138   1.00 32.02 169 A 1 
ATOM 1293 N N   . ALA A 0 170 . 5.964    16.054  33.092   1.00 34.32 170 A 1 
ATOM 1294 C CA  . ALA A 0 170 . 5.168    14.902  32.681   1.00 34.32 170 A 1 
ATOM 1295 C C   . ALA A 0 170 . 4.893    13.844  33.766   1.00 34.32 170 A 1 
ATOM 1296 C CB  . ALA A 0 170 . 5.957    14.242  31.540   1.00 34.32 170 A 1 
ATOM 1297 O O   . ALA A 0 170 . 5.813    13.468  34.489   1.00 34.32 170 A 1 
ATOM 1298 N N   . GLN A 0 171 . 3.707    13.223  33.697   1.00 33.07 171 A 1 
ATOM 1299 C CA  . GLN A 0 171 . 3.561    11.801  33.332   1.00 33.07 171 A 1 
ATOM 1300 C C   . GLN A 0 171 . 2.099    11.451  32.966   1.00 33.07 171 A 1 
ATOM 1301 C CB  . GLN A 0 171 . 4.085    10.875  34.453   1.00 33.07 171 A 1 
ATOM 1302 O O   . GLN A 0 171 . 1.177    12.024  33.526   1.00 33.07 171 A 1 
ATOM 1303 C CG  . GLN A 0 171 . 5.457    10.289  34.066   1.00 33.07 171 A 1 
ATOM 1304 C CD  . GLN A 0 171 . 6.153    9.524   35.188   1.00 33.07 171 A 1 
ATOM 1305 N NE2 . GLN A 0 171 . 7.202    8.791   34.884   1.00 33.07 171 A 1 
ATOM 1306 O OE1 . GLN A 0 171 . 5.795    9.551   36.350   1.00 33.07 171 A 1 
ATOM 1307 N N   . GLY A 0 172 . 1.907    10.507  32.032   1.00 33.59 172 A 1 
ATOM 1308 C CA  . GLY A 0 172 . 0.647    9.766   31.829   1.00 33.59 172 A 1 
ATOM 1309 C C   . GLY A 0 172 . -0.582   10.532  31.308   1.00 33.59 172 A 1 
ATOM 1310 O O   . GLY A 0 172 . -1.503   10.796  32.069   1.00 33.59 172 A 1 
ATOM 1311 N N   . TYR A 0 173 . -0.678   10.773  29.993   1.00 32.94 173 A 1 
ATOM 1312 C CA  . TYR A 0 173 . -1.955   11.157  29.363   1.00 32.94 173 A 1 
ATOM 1313 C C   . TYR A 0 173 . -2.895   9.943   29.237   1.00 32.94 173 A 1 
ATOM 1314 C CB  . TYR A 0 173 . -1.728   11.854  28.007   1.00 32.94 173 A 1 
ATOM 1315 O O   . TYR A 0 173 . -2.935   9.276   28.204   1.00 32.94 173 A 1 
ATOM 1316 C CG  . TYR A 0 173 . -1.641   13.365  28.090   1.00 32.94 173 A 1 
ATOM 1317 C CD1 . TYR A 0 173 . -2.784   14.150  27.833   1.00 32.94 173 A 1 
ATOM 1318 C CD2 . TYR A 0 173 . -0.421   13.987  28.414   1.00 32.94 173 A 1 
ATOM 1319 C CE1 . TYR A 0 173 . -2.706   15.554  27.892   1.00 32.94 173 A 1 
ATOM 1320 C CE2 . TYR A 0 173 . -0.337   15.392  28.473   1.00 32.94 173 A 1 
ATOM 1321 O OH  . TYR A 0 173 . -1.407   17.533  28.253   1.00 32.94 173 A 1 
ATOM 1322 C CZ  . TYR A 0 173 . -1.482   16.177  28.209   1.00 32.94 173 A 1 
ATOM 1323 N N   . GLY A 0 174 . -3.662   9.678   30.294   1.00 35.07 174 A 1 
ATOM 1324 C CA  . GLY A 0 174 . -4.835   8.803   30.291   1.00 35.07 174 A 1 
ATOM 1325 C C   . GLY A 0 174 . -5.997   9.556   30.937   1.00 35.07 174 A 1 
ATOM 1326 O O   . GLY A 0 174 . -5.924   9.902   32.104   1.00 35.07 174 A 1 
ATOM 1327 N N   . HIS A 0 175 . -6.959   10.015  30.139   1.00 36.16 175 A 1 
ATOM 1328 C CA  . HIS A 0 175 . -8.187   9.269   29.832   1.00 36.16 175 A 1 
ATOM 1329 C C   . HIS A 0 175 . -9.262   9.556   30.936   1.00 36.16 175 A 1 
ATOM 1330 C CB  . HIS A 0 175 . -7.955   7.724   29.579   1.00 36.16 175 A 1 
ATOM 1331 O O   . HIS A 0 175 . -9.249   8.822   31.908   1.00 36.16 175 A 1 
ATOM 1332 C CG  . HIS A 0 175 . -8.074   7.135   28.167   1.00 36.16 175 A 1 
ATOM 1333 C CD2 . HIS A 0 175 . -7.113   7.158   27.196   1.00 36.16 175 A 1 
ATOM 1334 N ND1 . HIS A 0 175 . -9.045   6.257   27.693   1.00 36.16 175 A 1 
ATOM 1335 C CE1 . HIS A 0 175 . -8.725   5.851   26.460   1.00 36.16 175 A 1 
ATOM 1336 N NE2 . HIS A 0 175 . -7.534   6.369   26.121   1.00 36.16 175 A 1 
ATOM 1337 N N   . GLY A 0 176 . -10.231  10.493  30.800   1.00 39.43 176 A 1 
ATOM 1338 C CA  . GLY A 0 176 . -11.542  10.426  31.528   1.00 39.43 176 A 1 
ATOM 1339 C C   . GLY A 0 176 . -12.793  10.086  30.655   1.00 39.43 176 A 1 
ATOM 1340 O O   . GLY A 0 176 . -12.875  10.651  29.598   1.00 39.43 176 A 1 
ATOM 1341 N N   . ALA A 0 177 . -13.634  9.080   30.908   1.00 37.02 177 A 1 
ATOM 1342 C CA  . ALA A 0 177 . -14.979  8.827   30.327   1.00 37.02 177 A 1 
ATOM 1343 C C   . ALA A 0 177 . -15.481  7.446   30.761   1.00 37.02 177 A 1 
ATOM 1344 C CB  . ALA A 0 177 . -15.055  8.804   28.793   1.00 37.02 177 A 1 
ATOM 1345 O O   . ALA A 0 177 . -14.865  6.456   30.396   1.00 37.02 177 A 1 
ATOM 1346 N N   . TYR A 0 178 . -16.620  7.374   31.425   1.00 40.08 178 A 1 
ATOM 1347 C CA  . TYR A 0 178 . -17.423  6.194   31.713   1.00 40.08 178 A 1 
ATOM 1348 C C   . TYR A 0 178 . -16.848  5.160   32.706   1.00 40.08 178 A 1 
ATOM 1349 C CB  . TYR A 0 178 . -18.106  5.571   30.473   1.00 40.08 178 A 1 
ATOM 1350 O O   . TYR A 0 178 . -15.684  4.758   32.649   1.00 40.08 178 A 1 
ATOM 1351 C CG  . TYR A 0 178 . -17.292  5.358   29.197   1.00 40.08 178 A 1 
ATOM 1352 C CD1 . TYR A 0 178 . -17.540  6.143   28.053   1.00 40.08 178 A 1 
ATOM 1353 C CD2 . TYR A 0 178 . -16.289  4.372   29.141   1.00 40.08 178 A 1 
ATOM 1354 C CE1 . TYR A 0 178 . -16.741  6.029   26.904   1.00 40.08 178 A 1 
ATOM 1355 C CE2 . TYR A 0 178 . -15.461  4.267   28.003   1.00 40.08 178 A 1 
ATOM 1356 O OH  . TYR A 0 178 . -14.846  5.079   25.815   1.00 40.08 178 A 1 
ATOM 1357 C CZ  . TYR A 0 178 . -15.677  5.111   26.890   1.00 40.08 178 A 1 
ATOM 1358 N N   . GLY A 0 179 . -17.668  4.679   33.649   1.00 40.79 179 A 1 
ATOM 1359 C CA  . GLY A 0 179 . -19.072  5.100   33.832   1.00 40.79 179 A 1 
ATOM 1360 C C   . GLY A 0 179 . -20.038  4.118   34.464   1.00 40.79 179 A 1 
ATOM 1361 O O   . GLY A 0 179 . -21.224  4.417   34.495   1.00 40.79 179 A 1 
ATOM 1362 N N   . HIS A 0 180 . -19.588  2.972   34.983   1.00 37.03 180 A 1 
ATOM 1363 C CA  . HIS A 0 180 . -20.437  2.222   35.906   1.00 37.03 180 A 1 
ATOM 1364 C C   . HIS A 0 180 . -19.671  1.473   36.999   1.00 37.03 180 A 1 
ATOM 1365 C CB  . HIS A 0 180 . -21.456  1.339   35.159   1.00 37.03 180 A 1 
ATOM 1366 O O   . HIS A 0 180 . -18.440  1.450   37.042   1.00 37.03 180 A 1 
ATOM 1367 C CG  . HIS A 0 180 . -22.676  1.138   36.021   1.00 37.03 180 A 1 
ATOM 1368 C CD2 . HIS A 0 180 . -23.478  2.146   36.460   1.00 37.03 180 A 1 
ATOM 1369 N ND1 . HIS A 0 180 . -22.997  -0.025  36.726   1.00 37.03 180 A 1 
ATOM 1370 C CE1 . HIS A 0 180 . -24.025  0.301   37.524   1.00 37.03 180 A 1 
ATOM 1371 N NE2 . HIS A 0 180 . -24.323  1.602   37.395   1.00 37.03 180 A 1 
ATOM 1372 N N   . VAL A 0 181 . -20.439  0.922   37.936   1.00 38.80 181 A 1 
ATOM 1373 C CA  . VAL A 0 181 . -20.055  0.538   39.290   1.00 38.80 181 A 1 
ATOM 1374 C C   . VAL A 0 181 . -20.075  -0.980  39.451   1.00 38.80 181 A 1 
ATOM 1375 C CB  . VAL A 0 181 . -21.044  1.193   40.285   1.00 38.80 181 A 1 
ATOM 1376 O O   . VAL A 0 181 . -21.072  -1.638  39.169   1.00 38.80 181 A 1 
ATOM 1377 C CG1 . VAL A 0 181 . -20.826  0.740   41.737   1.00 38.80 181 A 1 
ATOM 1378 C CG2 . VAL A 0 181 . -20.939  2.723   40.252   1.00 38.80 181 A 1 
ATOM 1379 N N   . THR A 0 182 . -19.031  -1.539  40.066   1.00 32.76 182 A 1 
ATOM 1380 C CA  . THR A 0 182 . -19.114  -2.860  40.711   1.00 32.76 182 A 1 
ATOM 1381 C C   . THR A 0 182 . -19.016  -2.706  42.225   1.00 32.76 182 A 1 
ATOM 1382 C CB  . THR A 0 182 . -18.077  -3.858  40.180   1.00 32.76 182 A 1 
ATOM 1383 O O   . THR A 0 182 . -17.926  -2.542  42.777   1.00 32.76 182 A 1 
ATOM 1384 C CG2 . THR A 0 182 . -18.292  -4.177  38.702   1.00 32.76 182 A 1 
ATOM 1385 O OG1 . THR A 0 182 . -16.768  -3.367  40.352   1.00 32.76 182 A 1 
ATOM 1386 N N   . HIS A 0 183 . -20.161  -2.756  42.906   1.00 36.90 183 A 1 
ATOM 1387 C CA  . HIS A 0 183 . -20.241  -2.767  44.367   1.00 36.90 183 A 1 
ATOM 1388 C C   . HIS A 0 183 . -20.136  -4.190  44.944   1.00 36.90 183 A 1 
ATOM 1389 C CB  . HIS A 0 183 . -21.532  -2.061  44.834   1.00 36.90 183 A 1 
ATOM 1390 O O   . HIS A 0 183 . -20.429  -5.179  44.275   1.00 36.90 183 A 1 
ATOM 1391 C CG  . HIS A 0 183 . -21.354  -0.675  45.413   1.00 36.90 183 A 1 
ATOM 1392 C CD2 . HIS A 0 183 . -22.325  0.290   45.474   1.00 36.90 183 A 1 
ATOM 1393 N ND1 . HIS A 0 183 . -20.241  -0.163  46.053   1.00 36.90 183 A 1 
ATOM 1394 C CE1 . HIS A 0 183 . -20.540  1.076   46.480   1.00 36.90 183 A 1 
ATOM 1395 N NE2 . HIS A 0 183 . -21.801  1.386   46.162   1.00 36.90 183 A 1 
ATOM 1396 N N   . GLY A 0 184 . -19.781  -4.270  46.231   1.00 34.85 184 A 1 
ATOM 1397 C CA  . GLY A 0 184 . -19.699  -5.511  47.007   1.00 34.85 184 A 1 
ATOM 1398 C C   . GLY A 0 184 . -18.264  -6.044  47.151   1.00 34.85 184 A 1 
ATOM 1399 O O   . GLY A 0 184 . -17.578  -6.282  46.169   1.00 34.85 184 A 1 
ATOM 1400 N N   . GLY A 0 185 . -17.746  -6.286  48.356   1.00 35.58 185 A 1 
ATOM 1401 C CA  . GLY A 0 185 . -18.353  -6.149  49.684   1.00 35.58 185 A 1 
ATOM 1402 C C   . GLY A 0 185 . -17.609  -7.000  50.722   1.00 35.58 185 A 1 
ATOM 1403 O O   . GLY A 0 185 . -16.640  -7.673  50.379   1.00 35.58 185 A 1 
ATOM 1404 N N   . HIS A 0 186 . -18.135  -7.044  51.953   1.00 37.53 186 A 1 
ATOM 1405 C CA  . HIS A 0 186 . -17.534  -7.637  53.168   1.00 37.53 186 A 1 
ATOM 1406 C C   . HIS A 0 186 . -16.374  -6.808  53.776   1.00 37.53 186 A 1 
ATOM 1407 C CB  . HIS A 0 186 . -17.112  -9.112  52.982   1.00 37.53 186 A 1 
ATOM 1408 O O   . HIS A 0 186 . -15.500  -6.332  53.065   1.00 37.53 186 A 1 
ATOM 1409 C CG  . HIS A 0 186 . -18.101  -10.005 52.273   1.00 37.53 186 A 1 
ATOM 1410 C CD2 . HIS A 0 186 . -18.949  -10.915 52.843   1.00 37.53 186 A 1 
ATOM 1411 N ND1 . HIS A 0 186 . -18.255  -10.110 50.910   1.00 37.53 186 A 1 
ATOM 1412 C CE1 . HIS A 0 186 . -19.192  -11.041 50.664   1.00 37.53 186 A 1 
ATOM 1413 N NE2 . HIS A 0 186 . -19.641  -11.564 51.816   1.00 37.53 186 A 1 
ATOM 1414 N N   . GLY A 0 187 . -16.290  -6.626  55.101   1.00 34.93 187 A 1 
ATOM 1415 C CA  . GLY A 0 187 . -17.268  -6.999  56.131   1.00 34.93 187 A 1 
ATOM 1416 C C   . GLY A 0 187 . -16.796  -6.750  57.575   1.00 34.93 187 A 1 
ATOM 1417 O O   . GLY A 0 187 . -15.614  -6.561  57.826   1.00 34.93 187 A 1 
ATOM 1418 N N   . HIS A 0 188 . -17.761  -6.769  58.503   1.00 32.18 188 A 1 
ATOM 1419 C CA  . HIS A 0 188 . -17.672  -6.926  59.972   1.00 32.18 188 A 1 
ATOM 1420 C C   . HIS A 0 188 . -16.395  -6.483  60.738   1.00 32.18 188 A 1 
ATOM 1421 C CB  . HIS A 0 188 . -17.962  -8.400  60.306   1.00 32.18 188 A 1 
ATOM 1422 O O   . HIS A 0 188 . -15.378  -7.171  60.724   1.00 32.18 188 A 1 
ATOM 1423 C CG  . HIS A 0 188 . -19.247  -8.945  59.732   1.00 32.18 188 A 1 
ATOM 1424 C CD2 . HIS A 0 188 . -19.376  -10.102 59.009   1.00 32.18 188 A 1 
ATOM 1425 N ND1 . HIS A 0 188 . -20.508  -8.400  59.851   1.00 32.18 188 A 1 
ATOM 1426 C CE1 . HIS A 0 188 . -21.372  -9.208  59.213   1.00 32.18 188 A 1 
ATOM 1427 N NE2 . HIS A 0 188 . -20.725  -10.258 58.689   1.00 32.18 188 A 1 
ATOM 1428 N N   . GLY A 0 189 . -16.522  -5.466  61.608   1.00 33.16 189 A 1 
ATOM 1429 C CA  . GLY A 0 189 . -15.510  -5.115  62.622   1.00 33.16 189 A 1 
ATOM 1430 C C   . GLY A 0 189 . -16.123  -4.578  63.926   1.00 33.16 189 A 1 
ATOM 1431 O O   . GLY A 0 189 . -16.668  -3.482  63.949   1.00 33.16 189 A 1 
ATOM 1432 N N   . TRP A 0 190 . -16.055  -5.352  65.017   1.00 28.33 190 A 1 
ATOM 1433 C CA  . TRP A 0 190 . -16.646  -5.012  66.327   1.00 28.33 190 A 1 
ATOM 1434 C C   . TRP A 0 190 . -15.687  -4.218  67.242   1.00 28.33 190 A 1 
ATOM 1435 C CB  . TRP A 0 190 . -17.013  -6.307  67.079   1.00 28.33 190 A 1 
ATOM 1436 O O   . TRP A 0 190 . -14.546  -4.632  67.428   1.00 28.33 190 A 1 
ATOM 1437 C CG  . TRP A 0 190 . -18.185  -7.132  66.631   1.00 28.33 190 A 1 
ATOM 1438 C CD1 . TRP A 0 190 . -18.312  -7.776  65.447   1.00 28.33 190 A 1 
ATOM 1439 C CD2 . TRP A 0 190 . -19.370  -7.500  67.409   1.00 28.33 190 A 1 
ATOM 1440 C CE2 . TRP A 0 190 . -20.170  -8.387  66.629   1.00 28.33 190 A 1 
ATOM 1441 C CE3 . TRP A 0 190 . -19.840  -7.186  68.706   1.00 28.33 190 A 1 
ATOM 1442 N NE1 . TRP A 0 190 . -19.487  -8.506  65.438   1.00 28.33 190 A 1 
ATOM 1443 C CH2 . TRP A 0 190 . -21.807  -8.603  68.401   1.00 28.33 190 A 1 
ATOM 1444 C CZ2 . TRP A 0 190 . -21.369  -8.937  67.108   1.00 28.33 190 A 1 
ATOM 1445 C CZ3 . TRP A 0 190 . -21.044  -7.729  69.196   1.00 28.33 190 A 1 
ATOM 1446 N N   . GLY A 0 191 . -16.185  -3.199  67.959   1.00 33.56 191 A 1 
ATOM 1447 C CA  . GLY A 0 191 . -15.513  -2.582  69.127   1.00 33.56 191 A 1 
ATOM 1448 C C   . GLY A 0 191 . -15.877  -1.098  69.316   1.00 33.56 191 A 1 
ATOM 1449 O O   . GLY A 0 191 . -15.869  -0.366  68.343   1.00 33.56 191 A 1 
ATOM 1450 N N   . LYS A 0 192 . -16.373  -0.625  70.476   1.00 33.93 192 A 1 
ATOM 1451 C CA  . LYS A 0 192 . -15.690  -0.417  71.787   1.00 33.93 192 A 1 
ATOM 1452 C C   . LYS A 0 192 . -14.739  0.813   71.771   1.00 33.93 192 A 1 
ATOM 1453 C CB  . LYS A 0 192 . -15.004  -1.700  72.295   1.00 33.93 192 A 1 
ATOM 1454 O O   . LYS A 0 192 . -14.014  0.979   70.807   1.00 33.93 192 A 1 
ATOM 1455 C CG  . LYS A 0 192 . -15.982  -2.737  72.873   1.00 33.93 192 A 1 
ATOM 1456 C CD  . LYS A 0 192 . -15.215  -3.981  73.346   1.00 33.93 192 A 1 
ATOM 1457 C CE  . LYS A 0 192 . -16.093  -4.889  74.212   1.00 33.93 192 A 1 
ATOM 1458 N NZ  . LYS A 0 192 . -15.301  -6.021  74.752   1.00 33.93 192 A 1 
ATOM 1459 N N   . GLN A 0 193 . -14.652  1.678   72.799   1.00 35.91 193 A 1 
ATOM 1460 C CA  . GLN A 0 193 . -15.072  1.529   74.208   1.00 35.91 193 A 1 
ATOM 1461 C C   . GLN A 0 193 . -15.148  2.869   74.996   1.00 35.91 193 A 1 
ATOM 1462 C CB  . GLN A 0 193 . -13.995  0.651   74.903   1.00 35.91 193 A 1 
ATOM 1463 O O   . GLN A 0 193 . -14.184  3.625   74.973   1.00 35.91 193 A 1 
ATOM 1464 C CG  . GLN A 0 193 . -14.558  -0.495  75.755   1.00 35.91 193 A 1 
ATOM 1465 C CD  . GLN A 0 193 . -13.527  -1.603  75.983   1.00 35.91 193 A 1 
ATOM 1466 N NE2 . GLN A 0 193 . -13.407  -2.135  77.177   1.00 35.91 193 A 1 
ATOM 1467 O OE1 . GLN A 0 193 . -12.849  -2.076  75.090   1.00 35.91 193 A 1 
ATOM 1468 N N   . ALA A 0 194 . -16.177  3.024   75.852   1.00 36.74 194 A 1 
ATOM 1469 C CA  . ALA A 0 194 . -16.176  3.842   77.093   1.00 36.74 194 A 1 
ATOM 1470 C C   . ALA A 0 194 . -16.027  5.395   76.923   1.00 36.74 194 A 1 
ATOM 1471 C CB  . ALA A 0 194 . -15.181  3.154   78.050   1.00 36.74 194 A 1 
ATOM 1472 O O   . ALA A 0 194 . -15.975  5.850   75.784   1.00 36.74 194 A 1 
ATOM 1473 N N   . PRO A 0 195 . -16.028  6.244   77.990   1.00 44.68 195 A 1 
ATOM 1474 C CA  . PRO A 0 195 . -15.892  5.968   79.429   1.00 44.68 195 A 1 
ATOM 1475 C C   . PRO A 0 195 . -17.203  5.637   80.167   1.00 44.68 195 A 1 
ATOM 1476 C CB  . PRO A 0 195 . -15.251  7.225   80.022   1.00 44.68 195 A 1 
ATOM 1477 O O   . PRO A 0 195 . -18.247  6.244   79.955   1.00 44.68 195 A 1 
ATOM 1478 C CG  . PRO A 0 195 . -15.846  8.341   79.173   1.00 44.68 195 A 1 
ATOM 1479 C CD  . PRO A 0 195 . -15.961  7.693   77.792   1.00 44.68 195 A 1 
ATOM 1480 N N   . VAL A 0 196 . -17.107  4.711   81.125   1.00 35.73 196 A 1 
ATOM 1481 C CA  . VAL A 0 196 . -18.095  4.522   82.201   1.00 35.73 196 A 1 
ATOM 1482 C C   . VAL A 0 196 . -17.668  5.376   83.399   1.00 35.73 196 A 1 
ATOM 1483 C CB  . VAL A 0 196 . -18.206  3.028   82.581   1.00 35.73 196 A 1 
ATOM 1484 O O   . VAL A 0 196 . -16.478  5.461   83.695   1.00 35.73 196 A 1 
ATOM 1485 C CG1 . VAL A 0 196 . -19.097  2.764   83.803   1.00 35.73 196 A 1 
ATOM 1486 C CG2 . VAL A 0 196 . -18.786  2.216   81.415   1.00 35.73 196 A 1 
ATOM 1487 N N   . SER A 0 197 . -18.630  5.972   84.109   1.00 35.99 197 A 1 
ATOM 1488 C CA  . SER A 0 197 . -18.406  6.695   85.372   1.00 35.99 197 A 1 
ATOM 1489 C C   . SER A 0 197 . -17.595  5.870   86.382   1.00 35.99 197 A 1 
ATOM 1490 C CB  . SER A 0 197 . -19.773  7.024   85.988   1.00 35.99 197 A 1 
ATOM 1491 O O   . SER A 0 197 . -18.018  4.763   86.719   1.00 35.99 197 A 1 
ATOM 1492 O OG  . SER A 0 197 . -19.634  7.588   87.277   1.00 35.99 197 A 1 
ATOM 1493 N N   . HIS A 0 198 . -16.472  6.405   86.886   1.00 30.54 198 A 1 
ATOM 1494 C CA  . HIS A 0 198 . -15.738  5.866   88.042   1.00 30.54 198 A 1 
ATOM 1495 C C   . HIS A 0 198 . -14.822  6.908   88.724   1.00 30.54 198 A 1 
ATOM 1496 C CB  . HIS A 0 198 . -14.894  4.634   87.634   1.00 30.54 198 A 1 
ATOM 1497 O O   . HIS A 0 198 . -13.801  7.295   88.167   1.00 30.54 198 A 1 
ATOM 1498 C CG  . HIS A 0 198 . -15.437  3.331   88.169   1.00 30.54 198 A 1 
ATOM 1499 C CD2 . HIS A 0 198 . -14.950  2.591   89.212   1.00 30.54 198 A 1 
ATOM 1500 N ND1 . HIS A 0 198 . -16.559  2.688   87.714   1.00 30.54 198 A 1 
ATOM 1501 C CE1 . HIS A 0 198 . -16.754  1.592   88.460   1.00 30.54 198 A 1 
ATOM 1502 N NE2 . HIS A 0 198 . -15.794  1.489   89.393   1.00 30.54 198 A 1 
ATOM 1503 N N   . GLY A 0 199 . -15.114  7.216   89.994   1.00 30.54 199 A 1 
ATOM 1504 C CA  . GLY A 0 199 . -14.096  7.447   91.034   1.00 30.54 199 A 1 
ATOM 1505 C C   . GLY A 0 199 . -13.435  8.832   91.176   1.00 30.54 199 A 1 
ATOM 1506 O O   . GLY A 0 199 . -13.219  9.555   90.216   1.00 30.54 199 A 1 
ATOM 1507 N N   . TYR A 0 200 . -13.024  9.108   92.424   1.00 34.85 200 A 1 
ATOM 1508 C CA  . TYR A 0 200 . -12.299  10.284  92.946   1.00 34.85 200 A 1 
ATOM 1509 C C   . TYR A 0 200 . -13.077  11.621  93.037   1.00 34.85 200 A 1 
ATOM 1510 C CB  . TYR A 0 200 . -10.932  10.457  92.268   1.00 34.85 200 A 1 
ATOM 1511 O O   . TYR A 0 200 . -13.575  12.134  92.049   1.00 34.85 200 A 1 
ATOM 1512 C CG  . TYR A 0 200 . -9.998   9.286   92.499   1.00 34.85 200 A 1 
ATOM 1513 C CD1 . TYR A 0 200 . -9.305   9.177   93.721   1.00 34.85 200 A 1 
ATOM 1514 C CD2 . TYR A 0 200 . -9.840   8.300   91.507   1.00 34.85 200 A 1 
ATOM 1515 C CE1 . TYR A 0 200 . -8.448   8.084   93.953   1.00 34.85 200 A 1 
ATOM 1516 C CE2 . TYR A 0 200 . -8.985   7.205   91.735   1.00 34.85 200 A 1 
ATOM 1517 O OH  . TYR A 0 200 . -7.458   6.041   93.172   1.00 34.85 200 A 1 
ATOM 1518 C CZ  . TYR A 0 200 . -8.286   7.097   92.956   1.00 34.85 200 A 1 
ATOM 1519 N N   . GLY A 0 201 . -13.183  12.293  94.195   1.00 29.53 201 A 1 
ATOM 1520 C CA  . GLY A 0 201 . -12.877  11.862  95.572   1.00 29.53 201 A 1 
ATOM 1521 C C   . GLY A 0 201 . -12.000  12.810  96.401   1.00 29.53 201 A 1 
ATOM 1522 O O   . GLY A 0 201 . -10.947  12.395  96.880   1.00 29.53 201 A 1 
ATOM 1523 N N   . HIS A 0 202 . -12.460  14.041  96.638   1.00 33.34 202 A 1 
ATOM 1524 C CA  . HIS A 0 202 . -12.055  14.897  97.768   1.00 33.34 202 A 1 
ATOM 1525 C C   . HIS A 0 202 . -13.311  15.652  98.257   1.00 33.34 202 A 1 
ATOM 1526 C CB  . HIS A 0 202 . -10.901  15.837  97.363   1.00 33.34 202 A 1 
ATOM 1527 O O   . HIS A 0 202 . -14.090  16.102  97.429   1.00 33.34 202 A 1 
ATOM 1528 C CG  . HIS A 0 202 . -9.570   15.425  97.949   1.00 33.34 202 A 1 
ATOM 1529 C CD2 . HIS A 0 202 . -8.690   16.232  98.620   1.00 33.34 202 A 1 
ATOM 1530 N ND1 . HIS A 0 202 . -9.067   14.146  98.010   1.00 33.34 202 A 1 
ATOM 1531 C CE1 . HIS A 0 202 . -7.918   14.177  98.703   1.00 33.34 202 A 1 
ATOM 1532 N NE2 . HIS A 0 202 . -7.655   15.427  99.111   1.00 33.34 202 A 1 
ATOM 1533 N N   . SER A 0 203 . -13.700  15.669  99.538   1.00 29.94 203 A 1 
ATOM 1534 C CA  . SER A 0 203 . -12.974  15.964  100.792  1.00 29.94 203 A 1 
ATOM 1535 C C   . SER A 0 203 . -12.910  17.465  101.102  1.00 29.94 203 A 1 
ATOM 1536 C CB  . SER A 0 203 . -11.575  15.342  100.903  1.00 29.94 203 A 1 
ATOM 1537 O O   . SER A 0 203 . -12.028  18.151  100.596  1.00 29.94 203 A 1 
ATOM 1538 O OG  . SER A 0 203 . -11.045  15.580  102.191  1.00 29.94 203 A 1 
ATOM 1539 N N   . ALA A 0 204 . -13.808  17.940  101.980  1.00 34.78 204 A 1 
ATOM 1540 C CA  . ALA A 0 204 . -13.506  18.925  103.029  1.00 34.78 204 A 1 
ATOM 1541 C C   . ALA A 0 204 . -14.681  19.122  104.018  1.00 34.78 204 A 1 
ATOM 1542 C CB  . ALA A 0 204 . -13.112  20.290  102.445  1.00 34.78 204 A 1 
ATOM 1543 O O   . ALA A 0 204 . -15.842  19.223  103.639  1.00 34.78 204 A 1 
ATOM 1544 N N   . HIS A 0 205 . -14.320  19.199  105.299  1.00 34.03 205 A 1 
ATOM 1545 C CA  . HIS A 0 205 . -15.014  19.728  106.488  1.00 34.03 205 A 1 
ATOM 1546 C C   . HIS A 0 205 . -16.186  20.725  106.263  1.00 34.03 205 A 1 
ATOM 1547 C CB  . HIS A 0 205 . -13.916  20.460  107.285  1.00 34.03 205 A 1 
ATOM 1548 O O   . HIS A 0 205 . -16.080  21.625  105.442  1.00 34.03 205 A 1 
ATOM 1549 C CG  . HIS A 0 205 . -12.652  19.649  107.462  1.00 34.03 205 A 1 
ATOM 1550 C CD2 . HIS A 0 205 . -11.583  19.587  106.603  1.00 34.03 205 A 1 
ATOM 1551 N ND1 . HIS A 0 205 . -12.411  18.746  108.470  1.00 34.03 205 A 1 
ATOM 1552 C CE1 . HIS A 0 205 . -11.236  18.145  108.220  1.00 34.03 205 A 1 
ATOM 1553 N NE2 . HIS A 0 205 . -10.702  18.620  107.088  1.00 34.03 205 A 1 
ATOM 1554 N N   . GLY A 0 206 . -17.280  20.739  107.041  1.00 29.99 206 A 1 
ATOM 1555 C CA  . GLY A 0 206 . -17.586  20.026  108.294  1.00 29.99 206 A 1 
ATOM 1556 C C   . GLY A 0 206 . -17.487  20.901  109.562  1.00 29.99 206 A 1 
ATOM 1557 O O   . GLY A 0 206 . -16.460  20.874  110.236  1.00 29.99 206 A 1 
ATOM 1558 N N   . LYS A 0 207 . -18.562  21.638  109.903  1.00 39.77 207 A 1 
ATOM 1559 C CA  . LYS A 0 207 . -18.836  22.396  111.158  1.00 39.77 207 A 1 
ATOM 1560 C C   . LYS A 0 207 . -20.362  22.676  111.251  1.00 39.77 207 A 1 
ATOM 1561 C CB  . LYS A 0 207 . -18.092  23.755  111.138  1.00 39.77 207 A 1 
ATOM 1562 O O   . LYS A 0 207 . -20.980  22.757  110.201  1.00 39.77 207 A 1 
ATOM 1563 C CG  . LYS A 0 207 . -16.587  23.685  111.464  1.00 39.77 207 A 1 
ATOM 1564 C CD  . LYS A 0 207 . -16.033  25.055  111.885  1.00 39.77 207 A 1 
ATOM 1565 C CE  . LYS A 0 207 . -14.554  24.932  112.275  1.00 39.77 207 A 1 
ATOM 1566 N NZ  . LYS A 0 207 . -13.956  26.255  112.591  1.00 39.77 207 A 1 
ATOM 1567 N N   . VAL A 0 208 . -21.040  22.867  112.397  1.00 36.00 208 A 1 
ATOM 1568 C CA  . VAL A 0 208 . -20.685  22.678  113.821  1.00 36.00 208 A 1 
ATOM 1569 C C   . VAL A 0 208 . -21.920  22.268  114.661  1.00 36.00 208 A 1 
ATOM 1570 C CB  . VAL A 0 208 . -20.000  23.941  114.425  1.00 36.00 208 A 1 
ATOM 1571 O O   . VAL A 0 208 . -23.015  22.794  114.512  1.00 36.00 208 A 1 
ATOM 1572 C CG1 . VAL A 0 208 . -20.572  24.500  115.738  1.00 36.00 208 A 1 
ATOM 1573 C CG2 . VAL A 0 208 . -18.526  23.641  114.728  1.00 36.00 208 A 1 
ATOM 1574 N N   . VAL A 0 209 . -21.659  21.336  115.577  1.00 32.38 209 A 1 
ATOM 1575 C CA  . VAL A 0 209 . -22.343  20.902  116.817  1.00 32.38 209 A 1 
ATOM 1576 C C   . VAL A 0 209 . -23.290  21.889  117.549  1.00 32.38 209 A 1 
ATOM 1577 C CB  . VAL A 0 209 . -21.182  20.597  117.806  1.00 32.38 209 A 1 
ATOM 1578 O O   . VAL A 0 209 . -22.840  22.954  117.955  1.00 32.38 209 A 1 
ATOM 1579 C CG1 . VAL A 0 209 . -21.640  20.061  119.168  1.00 32.38 209 A 1 
ATOM 1580 C CG2 . VAL A 0 209 . -20.169  19.583  117.239  1.00 32.38 209 A 1 
ATOM 1581 N N   . ALA A 0 210 . -24.496  21.419  117.936  1.00 39.24 210 A 1 
ATOM 1582 C CA  . ALA A 0 210 . -25.113  21.542  119.289  1.00 39.24 210 A 1 
ATOM 1583 C C   . ALA A 0 210 . -26.424  20.707  119.369  1.00 39.24 210 A 1 
ATOM 1584 C CB  . ALA A 0 210 . -25.415  23.008  119.631  1.00 39.24 210 A 1 
ATOM 1585 O O   . ALA A 0 210 . -27.326  20.916  118.573  1.00 39.24 210 A 1 
ATOM 1586 N N   . LYS A 0 211 . -26.537  19.616  120.148  1.00 33.48 211 A 1 
ATOM 1587 C CA  . LYS A 0 211 . -26.789  19.502  121.612  1.00 33.48 211 A 1 
ATOM 1588 C C   . LYS A 0 211 . -28.134  20.074  122.118  1.00 33.48 211 A 1 
ATOM 1589 C CB  . LYS A 0 211 . -25.622  20.000  122.493  1.00 33.48 211 A 1 
ATOM 1590 O O   . LYS A 0 211 . -28.232  21.260  122.397  1.00 33.48 211 A 1 
ATOM 1591 C CG  . LYS A 0 211 . -24.566  18.922  122.785  1.00 33.48 211 A 1 
ATOM 1592 C CD  . LYS A 0 211 . -23.594  19.415  123.870  1.00 33.48 211 A 1 
ATOM 1593 C CE  . LYS A 0 211 . -22.647  18.293  124.315  1.00 33.48 211 A 1 
ATOM 1594 N NZ  . LYS A 0 211 . -21.726  18.750  125.387  1.00 33.48 211 A 1 
ATOM 1595 N N   . GLY A 0 212 . -29.088  19.180  122.414  1.00 40.70 212 A 1 
ATOM 1596 C CA  . GLY A 0 212 . -30.286  19.441  123.235  1.00 40.70 212 A 1 
ATOM 1597 C C   . GLY A 0 212 . -31.169  18.188  123.361  1.00 40.70 212 A 1 
ATOM 1598 O O   . GLY A 0 212 . -31.805  17.807  122.389  1.00 40.70 212 A 1 
ATOM 1599 N N   . SER A 0 213 . -31.160  17.496  124.511  1.00 30.07 213 A 1 
ATOM 1600 C CA  . SER A 0 213 . -31.823  16.183  124.670  1.00 30.07 213 A 1 
ATOM 1601 C C   . SER A 0 213 . -32.202  15.869  126.126  1.00 30.07 213 A 1 
ATOM 1602 C CB  . SER A 0 213 . -30.894  15.082  124.126  1.00 30.07 213 A 1 
ATOM 1603 O O   . SER A 0 213 . -31.349  15.440  126.906  1.00 30.07 213 A 1 
ATOM 1604 O OG  . SER A 0 213 . -31.316  13.791  124.519  1.00 30.07 213 A 1 
ATOM 1605 N N   . TYR A 0 214 . -33.481  16.036  126.473  1.00 33.38 214 A 1 
ATOM 1606 C CA  . TYR A 0 214 . -34.124  15.627  127.737  1.00 33.38 214 A 1 
ATOM 1607 C C   . TYR A 0 214 . -35.651  15.827  127.606  1.00 33.38 214 A 1 
ATOM 1608 C CB  . TYR A 0 214 . -33.567  16.465  128.914  1.00 33.38 214 A 1 
ATOM 1609 O O   . TYR A 0 214 . -36.062  16.810  127.002  1.00 33.38 214 A 1 
ATOM 1610 C CG  . TYR A 0 214 . -33.165  17.905  128.598  1.00 33.38 214 A 1 
ATOM 1611 C CD1 . TYR A 0 214 . -31.801  18.246  128.465  1.00 33.38 214 A 1 
ATOM 1612 C CD2 . TYR A 0 214 . -34.147  18.899  128.416  1.00 33.38 214 A 1 
ATOM 1613 C CE1 . TYR A 0 214 . -31.422  19.564  128.137  1.00 33.38 214 A 1 
ATOM 1614 C CE2 . TYR A 0 214 . -33.774  20.215  128.084  1.00 33.38 214 A 1 
ATOM 1615 O OH  . TYR A 0 214 . -32.064  21.824  127.618  1.00 33.38 214 A 1 
ATOM 1616 C CZ  . TYR A 0 214 . -32.413  20.551  127.942  1.00 33.38 214 A 1 
ATOM 1617 N N   . GLY A 0 215 . -36.561  14.988  128.118  1.00 43.52 215 A 1 
ATOM 1618 C CA  . GLY A 0 215 . -36.505  13.614  128.658  1.00 43.52 215 A 1 
ATOM 1619 C C   . GLY A 0 215 . -37.912  12.973  128.498  1.00 43.52 215 A 1 
ATOM 1620 O O   . GLY A 0 215 . -38.860  13.708  128.248  1.00 43.52 215 A 1 
ATOM 1621 N N   . ALA A 0 216 . -38.163  11.657  128.483  1.00 32.52 216 A 1 
ATOM 1622 C CA  . ALA A 0 216 . -37.573  10.483  129.153  1.00 32.52 216 A 1 
ATOM 1623 C C   . ALA A 0 216 . -38.110  10.206  130.581  1.00 32.52 216 A 1 
ATOM 1624 C CB  . ALA A 0 216 . -36.039  10.463  129.067  1.00 32.52 216 A 1 
ATOM 1625 O O   . ALA A 0 216 . -38.316  11.151  131.337  1.00 32.52 216 A 1 
ATOM 1626 N N   . LYS A 0 217 . -38.187  8.900   130.939  1.00 39.07 217 A 1 
ATOM 1627 C CA  . LYS A 0 217 . -38.534  8.250   132.243  1.00 39.07 217 A 1 
ATOM 1628 C C   . LYS A 0 217 . -40.005  7.816   132.462  1.00 39.07 217 A 1 
ATOM 1629 C CB  . LYS A 0 217 . -38.066  9.100   133.446  1.00 39.07 217 A 1 
ATOM 1630 O O   . LYS A 0 217 . -40.896  8.531   132.033  1.00 39.07 217 A 1 
ATOM 1631 C CG  . LYS A 0 217 . -36.554  9.368   133.439  1.00 39.07 217 A 1 
ATOM 1632 C CD  . LYS A 0 217 . -36.115  9.916   134.796  1.00 39.07 217 A 1 
ATOM 1633 C CE  . LYS A 0 217 . -34.608  10.166  134.780  1.00 39.07 217 A 1 
ATOM 1634 N NZ  . LYS A 0 217 . -34.137  10.633  136.106  1.00 39.07 217 A 1 
ATOM 1635 N N   . GLN A 0 218 . -40.326  6.732   133.201  1.00 29.31 218 A 1 
ATOM 1636 C CA  . GLN A 0 218 . -39.679  5.404   133.417  1.00 29.31 218 A 1 
ATOM 1637 C C   . GLN A 0 218 . -40.581  4.475   134.284  1.00 29.31 218 A 1 
ATOM 1638 C CB  . GLN A 0 218 . -38.305  5.500   134.132  1.00 29.31 218 A 1 
ATOM 1639 O O   . GLN A 0 218 . -41.412  4.985   135.024  1.00 29.31 218 A 1 
ATOM 1640 C CG  . GLN A 0 218 . -37.163  4.896   133.294  1.00 29.31 218 A 1 
ATOM 1641 C CD  . GLN A 0 218 . -35.766  5.254   133.808  1.00 29.31 218 A 1 
ATOM 1642 N NE2 . GLN A 0 218 . -34.771  4.445   133.521  1.00 29.31 218 A 1 
ATOM 1643 O OE1 . GLN A 0 218 . -35.524  6.277   134.432  1.00 29.31 218 A 1 
ATOM 1644 N N   . ALA A 0 219 . -40.290  3.159   134.273  1.00 33.30 219 A 1 
ATOM 1645 C CA  . ALA A 0 219 . -40.780  2.084   135.172  1.00 33.30 219 A 1 
ATOM 1646 C C   . ALA A 0 219 . -42.270  1.650   135.060  1.00 33.30 219 A 1 
ATOM 1647 C CB  . ALA A 0 219 . -40.359  2.391   136.619  1.00 33.30 219 A 1 
ATOM 1648 O O   . ALA A 0 219 . -43.139  2.470   134.796  1.00 33.30 219 A 1 
ATOM 1649 N N   . GLY A 0 220 . -42.613  0.363   135.251  1.00 35.64 220 A 1 
ATOM 1650 C CA  . GLY A 0 220 . -41.744  -0.816  135.450  1.00 35.64 220 A 1 
ATOM 1651 C C   . GLY A 0 220 . -42.507  -2.146  135.645  1.00 35.64 220 A 1 
ATOM 1652 O O   . GLY A 0 220 . -43.724  -2.122  135.771  1.00 35.64 220 A 1 
ATOM 1653 N N   . GLU A 0 221 . -41.747  -3.255  135.716  1.00 38.23 221 A 1 
ATOM 1654 C CA  . GLU A 0 221 . -42.130  -4.609  136.211  1.00 38.23 221 A 1 
ATOM 1655 C C   . GLU A 0 221 . -43.143  -5.446  135.367  1.00 38.23 221 A 1 
ATOM 1656 C CB  . GLU A 0 221 . -42.518  -4.495  137.707  1.00 38.23 221 A 1 
ATOM 1657 O O   . GLU A 0 221 . -44.071  -4.902  134.785  1.00 38.23 221 A 1 
ATOM 1658 C CG  . GLU A 0 221 . -41.307  -4.054  138.559  1.00 38.23 221 A 1 
ATOM 1659 C CD  . GLU A 0 221 . -41.629  -3.680  140.014  1.00 38.23 221 A 1 
ATOM 1660 O OE1 . GLU A 0 221 . -40.694  -3.157  140.663  1.00 38.23 221 A 1 
ATOM 1661 O OE2 . GLU A 0 221 . -42.771  -3.912  140.466  1.00 38.23 221 A 1 
ATOM 1662 N N   . ALA A 0 222 . -43.047  -6.786  135.229  1.00 35.95 222 A 1 
ATOM 1663 C CA  . ALA A 0 222 . -41.955  -7.746  135.498  1.00 35.95 222 A 1 
ATOM 1664 C C   . ALA A 0 222 . -42.200  -9.145  134.837  1.00 35.95 222 A 1 
ATOM 1665 C CB  . ALA A 0 222 . -41.830  -7.946  137.019  1.00 35.95 222 A 1 
ATOM 1666 O O   . ALA A 0 222 . -43.310  -9.653  134.923  1.00 35.95 222 A 1 
ATOM 1667 N N   . TYR A 0 223 . -41.135  -9.792  134.311  1.00 34.21 223 A 1 
ATOM 1668 C CA  . TYR A 0 223 . -40.975  -11.238 133.955  1.00 34.21 223 A 1 
ATOM 1669 C C   . TYR A 0 223 . -41.917  -11.906 132.905  1.00 34.21 223 A 1 
ATOM 1670 C CB  . TYR A 0 223 . -40.874  -12.076 135.246  1.00 34.21 223 A 1 
ATOM 1671 O O   . TYR A 0 223 . -43.094  -11.588 132.822  1.00 34.21 223 A 1 
ATOM 1672 C CG  . TYR A 0 223 . -39.481  -12.110 135.857  1.00 34.21 223 A 1 
ATOM 1673 C CD1 . TYR A 0 223 . -38.693  -13.273 135.738  1.00 34.21 223 A 1 
ATOM 1674 C CD2 . TYR A 0 223 . -38.961  -10.985 136.528  1.00 34.21 223 A 1 
ATOM 1675 C CE1 . TYR A 0 223 . -37.393  -13.306 136.276  1.00 34.21 223 A 1 
ATOM 1676 C CE2 . TYR A 0 223 . -37.661  -11.012 137.069  1.00 34.21 223 A 1 
ATOM 1677 O OH  . TYR A 0 223 . -35.617  -12.214 137.455  1.00 34.21 223 A 1 
ATOM 1678 C CZ  . TYR A 0 223 . -36.873  -12.176 136.940  1.00 34.21 223 A 1 
ATOM 1679 N N   . GLY A 0 224 . -41.418  -12.880 132.103  1.00 36.66 224 A 1 
ATOM 1680 C CA  . GLY A 0 224 . -42.299  -13.617 131.156  1.00 36.66 224 A 1 
ATOM 1681 C C   . GLY A 0 224 . -41.758  -14.726 130.215  1.00 36.66 224 A 1 
ATOM 1682 O O   . GLY A 0 224 . -42.517  -15.639 129.942  1.00 36.66 224 A 1 
ATOM 1683 N N   . ALA A 0 225 . -40.493  -14.697 129.763  1.00 32.63 225 A 1 
ATOM 1684 C CA  . ALA A 0 225 . -39.774  -15.769 129.018  1.00 32.63 225 A 1 
ATOM 1685 C C   . ALA A 0 225 . -40.296  -16.330 127.645  1.00 32.63 225 A 1 
ATOM 1686 C CB  . ALA A 0 225 . -39.469  -16.918 129.993  1.00 32.63 225 A 1 
ATOM 1687 O O   . ALA A 0 225 . -41.405  -16.822 127.513  1.00 32.63 225 A 1 
ATOM 1688 N N   . GLN A 0 226 . -39.347  -16.418 126.692  1.00 33.33 226 A 1 
ATOM 1689 C CA  . GLN A 0 226 . -39.161  -17.440 125.626  1.00 33.33 226 A 1 
ATOM 1690 C C   . GLN A 0 226 . -39.961  -17.487 124.285  1.00 33.33 226 A 1 
ATOM 1691 C CB  . GLN A 0 226 . -39.015  -18.844 126.247  1.00 33.33 226 A 1 
ATOM 1692 O O   . GLN A 0 226 . -41.178  -17.574 124.225  1.00 33.33 226 A 1 
ATOM 1693 C CG  . GLN A 0 226 . -37.627  -19.027 126.880  1.00 33.33 226 A 1 
ATOM 1694 C CD  . GLN A 0 226 . -37.416  -20.435 127.416  1.00 33.33 226 A 1 
ATOM 1695 N NE2 . GLN A 0 226 . -37.005  -21.363 126.586  1.00 33.33 226 A 1 
ATOM 1696 O OE1 . GLN A 0 226 . -37.595  -20.711 128.590  1.00 33.33 226 A 1 
ATOM 1697 N N   . ASP A 0 227 . -39.147  -17.576 123.216  1.00 31.62 227 A 1 
ATOM 1698 C CA  . ASP A 0 227 . -39.227  -18.413 121.994  1.00 31.62 227 A 1 
ATOM 1699 C C   . ASP A 0 227 . -40.257  -18.221 120.837  1.00 31.62 227 A 1 
ATOM 1700 C CB  . ASP A 0 227 . -39.014  -19.896 122.360  1.00 31.62 227 A 1 
ATOM 1701 O O   . ASP A 0 227 . -41.391  -18.674 120.871  1.00 31.62 227 A 1 
ATOM 1702 C CG  . ASP A 0 227 . -37.574  -20.160 122.816  1.00 31.62 227 A 1 
ATOM 1703 O OD1 . ASP A 0 227 . -36.657  -19.817 122.033  1.00 31.62 227 A 1 
ATOM 1704 O OD2 . ASP A 0 227 . -37.367  -20.668 123.938  1.00 31.62 227 A 1 
ATOM 1705 N N   . GLN A 0 228 . -39.699  -17.756 119.701  1.00 31.36 228 A 1 
ATOM 1706 C CA  . GLN A 0 228 . -39.746  -18.355 118.340  1.00 31.36 228 A 1 
ATOM 1707 C C   . GLN A 0 228 . -41.028  -18.378 117.441  1.00 31.36 228 A 1 
ATOM 1708 C CB  . GLN A 0 228 . -39.079  -19.750 118.376  1.00 31.36 228 A 1 
ATOM 1709 O O   . GLN A 0 228 . -42.053  -18.960 117.753  1.00 31.36 228 A 1 
ATOM 1710 C CG  . GLN A 0 228 . -37.582  -19.718 118.735  1.00 31.36 228 A 1 
ATOM 1711 C CD  . GLN A 0 228 . -36.959  -21.112 118.781  1.00 31.36 228 A 1 
ATOM 1712 N NE2 . GLN A 0 228 . -36.274  -21.464 119.843  1.00 31.36 228 A 1 
ATOM 1713 O OE1 . GLN A 0 228 . -37.057  -21.889 117.842  1.00 31.36 228 A 1 
ATOM 1714 N N   . MET A 0 229 . -40.816  -17.935 116.181  1.00 30.48 229 A 1 
ATOM 1715 C CA  . MET A 0 229 . -41.515  -18.253 114.900  1.00 30.48 229 A 1 
ATOM 1716 C C   . MET A 0 229 . -42.892  -17.634 114.491  1.00 30.48 229 A 1 
ATOM 1717 C CB  . MET A 0 229 . -41.539  -19.775 114.629  1.00 30.48 229 A 1 
ATOM 1718 O O   . MET A 0 229 . -43.941  -18.002 114.990  1.00 30.48 229 A 1 
ATOM 1719 C CG  . MET A 0 229 . -40.154  -20.425 114.508  1.00 30.48 229 A 1 
ATOM 1720 S SD  . MET A 0 229 . -40.061  -21.842 113.371  1.00 30.48 229 A 1 
ATOM 1721 C CE  . MET A 0 229 . -38.474  -22.528 113.932  1.00 30.48 229 A 1 
ATOM 1722 N N   . LYS A 0 230 . -42.851  -16.903 113.350  1.00 29.78 230 A 1 
ATOM 1723 C CA  . LYS A 0 230 . -43.737  -16.959 112.140  1.00 29.78 230 A 1 
ATOM 1724 C C   . LYS A 0 230 . -45.249  -16.543 112.160  1.00 29.78 230 A 1 
ATOM 1725 C CB  . LYS A 0 230 . -43.615  -18.368 111.507  1.00 29.78 230 A 1 
ATOM 1726 O O   . LYS A 0 230 . -46.085  -17.232 112.718  1.00 29.78 230 A 1 
ATOM 1727 C CG  . LYS A 0 230 . -42.215  -18.746 110.981  1.00 29.78 230 A 1 
ATOM 1728 C CD  . LYS A 0 230 . -42.185  -20.221 110.546  1.00 29.78 230 A 1 
ATOM 1729 C CE  . LYS A 0 230 . -40.795  -20.630 110.040  1.00 29.78 230 A 1 
ATOM 1730 N NZ  . LYS A 0 230 . -40.687  -22.102 109.876  1.00 29.78 230 A 1 
ATOM 1731 N N   . ALA A 0 231 . -45.573  -15.598 111.246  1.00 29.01 231 A 1 
ATOM 1732 C CA  . ALA A 0 231 . -46.693  -15.587 110.252  1.00 29.01 231 A 1 
ATOM 1733 C C   . ALA A 0 231 . -48.072  -14.846 110.445  1.00 29.01 231 A 1 
ATOM 1734 C CB  . ALA A 0 231 . -46.886  -16.996 109.666  1.00 29.01 231 A 1 
ATOM 1735 O O   . ALA A 0 231 . -48.917  -15.218 111.247  1.00 29.01 231 A 1 
ATOM 1736 N N   . SER A 0 232 . -48.342  -13.923 109.489  1.00 32.28 232 A 1 
ATOM 1737 C CA  . SER A 0 232 . -49.554  -13.744 108.617  1.00 32.28 232 A 1 
ATOM 1738 C C   . SER A 0 232 . -50.917  -13.076 109.015  1.00 32.28 232 A 1 
ATOM 1739 C CB  . SER A 0 232 . -49.835  -15.035 107.828  1.00 32.28 232 A 1 
ATOM 1740 O O   . SER A 0 232 . -51.825  -13.747 109.483  1.00 32.28 232 A 1 
ATOM 1741 O OG  . SER A 0 232 . -50.160  -16.120 108.667  1.00 32.28 232 A 1 
ATOM 1742 N N   . TRP A 0 233 . -51.119  -11.828 108.525  1.00 30.54 233 A 1 
ATOM 1743 C CA  . TRP A 0 233 . -52.056  -11.361 107.439  1.00 30.54 233 A 1 
ATOM 1744 C C   . TRP A 0 233 . -53.608  -11.115 107.579  1.00 30.54 233 A 1 
ATOM 1745 C CB  . TRP A 0 233 . -51.740  -12.136 106.137  1.00 30.54 233 A 1 
ATOM 1746 O O   . TRP A 0 233 . -54.342  -11.919 108.140  1.00 30.54 233 A 1 
ATOM 1747 C CG  . TRP A 0 233 . -51.644  -11.313 104.887  1.00 30.54 233 A 1 
ATOM 1748 C CD1 . TRP A 0 233 . -50.805  -10.263 104.721  1.00 30.54 233 A 1 
ATOM 1749 C CD2 . TRP A 0 233 . -52.334  -11.471 103.603  1.00 30.54 233 A 1 
ATOM 1750 C CE2 . TRP A 0 233 . -51.930  -10.404 102.744  1.00 30.54 233 A 1 
ATOM 1751 C CE3 . TRP A 0 233 . -53.230  -12.420 103.058  1.00 30.54 233 A 1 
ATOM 1752 N NE1 . TRP A 0 233 . -50.978  -9.721  103.465  1.00 30.54 233 A 1 
ATOM 1753 C CH2 . TRP A 0 233 . -53.372  -11.167 100.959  1.00 30.54 233 A 1 
ATOM 1754 C CZ2 . TRP A 0 233 . -52.450  -10.232 101.455  1.00 30.54 233 A 1 
ATOM 1755 C CZ3 . TRP A 0 233 . -53.741  -12.271 101.749  1.00 30.54 233 A 1 
ATOM 1756 N N   . GLN A 0 234 . -54.099  -10.083 106.834  1.00 36.13 234 A 1 
ATOM 1757 C CA  . GLN A 0 234 . -55.497  -9.572  106.567  1.00 36.13 234 A 1 
ATOM 1758 C C   . GLN A 0 234 . -56.182  -8.717  107.670  1.00 36.13 234 A 1 
ATOM 1759 C CB  . GLN A 0 234 . -56.451  -10.685 106.069  1.00 36.13 234 A 1 
ATOM 1760 O O   . GLN A 0 234 . -55.966  -8.986  108.841  1.00 36.13 234 A 1 
ATOM 1761 C CG  . GLN A 0 234 . -55.892  -11.462 104.868  1.00 36.13 234 A 1 
ATOM 1762 C CD  . GLN A 0 234 . -56.862  -12.433 104.186  1.00 36.13 234 A 1 
ATOM 1763 N NE2 . GLN A 0 234 . -56.359  -13.230 103.271  1.00 36.13 234 A 1 
ATOM 1764 O OE1 . GLN A 0 234 . -58.074  -12.480 104.373  1.00 36.13 234 A 1 
ATOM 1765 N N   . GLY A 0 235 . -57.050  -7.707  107.418  1.00 35.93 235 A 1 
ATOM 1766 C CA  . GLY A 0 235 . -57.616  -7.001  106.223  1.00 35.93 235 A 1 
ATOM 1767 C C   . GLY A 0 235 . -58.803  -6.089  106.687  1.00 35.93 235 A 1 
ATOM 1768 O O   . GLY A 0 235 . -59.349  -6.387  107.741  1.00 35.93 235 A 1 
ATOM 1769 N N   . ALA A 0 236 . -59.281  -4.984  106.076  1.00 38.83 236 A 1 
ATOM 1770 C CA  . ALA A 0 236 . -59.504  -4.580  104.669  1.00 38.83 236 A 1 
ATOM 1771 C C   . ALA A 0 236 . -59.544  -3.018  104.482  1.00 38.83 236 A 1 
ATOM 1772 C CB  . ALA A 0 236 . -60.857  -5.197  104.269  1.00 38.83 236 A 1 
ATOM 1773 O O   . ALA A 0 236 . -59.153  -2.299  105.396  1.00 38.83 236 A 1 
ATOM 1774 N N   . ALA A 0 237 . -59.968  -2.481  103.315  1.00 37.84 237 A 1 
ATOM 1775 C CA  . ALA A 0 237 . -59.768  -1.067  102.903  1.00 37.84 237 A 1 
ATOM 1776 C C   . ALA A 0 237 . -60.825  -0.503  101.908  1.00 37.84 237 A 1 
ATOM 1777 C CB  . ALA A 0 237 . -58.387  -1.008  102.230  1.00 37.84 237 A 1 
ATOM 1778 O O   . ALA A 0 237 . -61.592  -1.298  101.376  1.00 37.84 237 A 1 
ATOM 1779 N N   . GLN A 0 238 . -60.803  0.827   101.640  1.00 39.25 238 A 1 
ATOM 1780 C CA  . GLN A 0 238 . -61.291  1.615   100.458  1.00 39.25 238 A 1 
ATOM 1781 C C   . GLN A 0 238 . -61.597  3.084   100.873  1.00 39.25 238 A 1 
ATOM 1782 C CB  . GLN A 0 238 . -62.587  1.032   99.844   1.00 39.25 238 A 1 
ATOM 1783 O O   . GLN A 0 238 . -62.023  3.294   102.003  1.00 39.25 238 A 1 
ATOM 1784 C CG  . GLN A 0 238 . -62.314  0.017   98.714   1.00 39.25 238 A 1 
ATOM 1785 C CD  . GLN A 0 238 . -63.552  -0.775  98.289   1.00 39.25 238 A 1 
ATOM 1786 N NE2 . GLN A 0 238 . -63.513  -1.438  97.153   1.00 39.25 238 A 1 
ATOM 1787 O OE1 . GLN A 0 238 . -64.576  -0.824  98.945   1.00 39.25 238 A 1 
ATOM 1788 N N   . LYS A 0 239 . -61.475  4.146   100.051  1.00 36.45 239 A 1 
ATOM 1789 C CA  . LYS A 0 239 . -60.606  4.471   98.887   1.00 36.45 239 A 1 
ATOM 1790 C C   . LYS A 0 239 . -60.566  6.023   98.764   1.00 36.45 239 A 1 
ATOM 1791 C CB  . LYS A 0 239 . -61.155  3.849   97.577   1.00 36.45 239 A 1 
ATOM 1792 O O   . LYS A 0 239 . -61.561  6.664   99.088   1.00 36.45 239 A 1 
ATOM 1793 C CG  . LYS A 0 239 . -60.105  3.708   96.449   1.00 36.45 239 A 1 
ATOM 1794 C CD  . LYS A 0 239 . -60.722  3.235   95.111   1.00 36.45 239 A 1 
ATOM 1795 C CE  . LYS A 0 239 . -59.666  3.065   93.997   1.00 36.45 239 A 1 
ATOM 1796 N NZ  . LYS A 0 239 . -60.264  2.854   92.643   1.00 36.45 239 A 1 
ATOM 1797 N N   . LYS A 0 240 . -59.457  6.634   98.318   1.00 36.25 240 A 1 
ATOM 1798 C CA  . LYS A 0 240 . -59.401  8.066   97.919   1.00 36.25 240 A 1 
ATOM 1799 C C   . LYS A 0 240 . -59.729  8.226   96.425   1.00 36.25 240 A 1 
ATOM 1800 C CB  . LYS A 0 240 . -58.003  8.677   98.158   1.00 36.25 240 A 1 
ATOM 1801 O O   . LYS A 0 240 . -59.472  7.297   95.662   1.00 36.25 240 A 1 
ATOM 1802 C CG  . LYS A 0 240 . -57.659  9.111   99.594   1.00 36.25 240 A 1 
ATOM 1803 C CD  . LYS A 0 240 . -56.353  9.927   99.537   1.00 36.25 240 A 1 
ATOM 1804 C CE  . LYS A 0 240 . -55.920  10.524  100.879  1.00 36.25 240 A 1 
ATOM 1805 N NZ  . LYS A 0 240 . -54.768  11.445  100.688  1.00 36.25 240 A 1 
ATOM 1806 N N   . ALA A 0 241 . -60.167  9.419   96.027   1.00 30.98 241 A 1 
ATOM 1807 C CA  . ALA A 0 241 . -60.130  9.925   94.653   1.00 30.98 241 A 1 
ATOM 1808 C C   . ALA A 0 241 . -59.709  11.411  94.669   1.00 30.98 241 A 1 
ATOM 1809 C CB  . ALA A 0 241 . -61.499  9.716   93.995   1.00 30.98 241 A 1 
ATOM 1810 O O   . ALA A 0 241 . -59.935  12.088  95.674   1.00 30.98 241 A 1 
ATOM 1811 N N   . TYR A 0 242 . -59.076  11.869  93.589   1.00 33.97 242 A 1 
ATOM 1812 C CA  . TYR A 0 242 . -58.700  13.260  93.312   1.00 33.97 242 A 1 
ATOM 1813 C C   . TYR A 0 242 . -58.924  13.520  91.816   1.00 33.97 242 A 1 
ATOM 1814 C CB  . TYR A 0 242 . -57.217  13.525  93.634   1.00 33.97 242 A 1 
ATOM 1815 O O   . TYR A 0 242 . -58.735  12.612  91.009   1.00 33.97 242 A 1 
ATOM 1816 C CG  . TYR A 0 242 . -56.809  13.523  95.097   1.00 33.97 242 A 1 
ATOM 1817 C CD1 . TYR A 0 242 . -57.113  14.634  95.905   1.00 33.97 242 A 1 
ATOM 1818 C CD2 . TYR A 0 242 . -56.038  12.465  95.620   1.00 33.97 242 A 1 
ATOM 1819 C CE1 . TYR A 0 242 . -56.653  14.693  97.234   1.00 33.97 242 A 1 
ATOM 1820 C CE2 . TYR A 0 242 . -55.570  12.518  96.949   1.00 33.97 242 A 1 
ATOM 1821 O OH  . TYR A 0 242 . -55.438  13.705  99.044   1.00 33.97 242 A 1 
ATOM 1822 C CZ  . TYR A 0 242 . -55.882  13.633  97.757   1.00 33.97 242 A 1 
ATOM 1823 N N   . ASP A 0 243 . -59.288  14.748  91.485   1.00 33.26 243 A 1 
ATOM 1824 C CA  . ASP A 0 243 . -59.498  15.338  90.162   1.00 33.26 243 A 1 
ATOM 1825 C C   . ASP A 0 243 . -58.208  15.996  89.626   1.00 33.26 243 A 1 
ATOM 1826 C CB  . ASP A 0 243 . -60.685  16.334  90.251   1.00 33.26 243 A 1 
ATOM 1827 O O   . ASP A 0 243 . -57.418  16.521  90.410   1.00 33.26 243 A 1 
ATOM 1828 C CG  . ASP A 0 243 . -60.792  17.248  91.504   1.00 33.26 243 A 1 
ATOM 1829 O OD1 . ASP A 0 243 . -60.036  17.074  92.497   1.00 33.26 243 A 1 
ATOM 1830 O OD2 . ASP A 0 243 . -61.729  18.073  91.526   1.00 33.26 243 A 1 
ATOM 1831 N N   . ASN A 0 244 . -57.942  15.918  88.312   1.00 36.33 244 A 1 
ATOM 1832 C CA  . ASN A 0 244 . -56.831  16.591  87.605   1.00 36.33 244 A 1 
ATOM 1833 C C   . ASN A 0 244 . -57.079  16.532  86.080   1.00 36.33 244 A 1 
ATOM 1834 C CB  . ASN A 0 244 . -55.460  15.926  87.908   1.00 36.33 244 A 1 
ATOM 1835 O O   . ASN A 0 244 . -56.614  15.600  85.421   1.00 36.33 244 A 1 
ATOM 1836 C CG  . ASN A 0 244 . -54.692  16.494  89.087   1.00 36.33 244 A 1 
ATOM 1837 N ND2 . ASN A 0 244 . -54.756  15.860  90.229   1.00 36.33 244 A 1 
ATOM 1838 O OD1 . ASN A 0 244 . -53.971  17.478  89.006   1.00 36.33 244 A 1 
ATOM 1839 N N   . ASP A 0 245 . -57.759  17.533  85.516   1.00 37.20 245 A 1 
ATOM 1840 C CA  . ASP A 0 245 . -58.171  17.500  84.106   1.00 37.20 245 A 1 
ATOM 1841 C C   . ASP A 0 245 . -57.256  18.327  83.183   1.00 37.20 245 A 1 
ATOM 1842 C CB  . ASP A 0 245 . -59.648  17.894  83.962   1.00 37.20 245 A 1 
ATOM 1843 O O   . ASP A 0 245 . -56.935  19.491  83.435   1.00 37.20 245 A 1 
ATOM 1844 C CG  . ASP A 0 245 . -60.595  16.997  84.774   1.00 37.20 245 A 1 
ATOM 1845 O OD1 . ASP A 0 245 . -60.242  15.820  85.017   1.00 37.20 245 A 1 
ATOM 1846 O OD2 . ASP A 0 245 . -61.646  17.524  85.193   1.00 37.20 245 A 1 
ATOM 1847 N N   . ALA A 0 246 . -56.844  17.684  82.091   1.00 40.28 246 A 1 
ATOM 1848 C CA  . ALA A 0 246 . -56.202  18.198  80.877   1.00 40.28 246 A 1 
ATOM 1849 C C   . ALA A 0 246 . -56.347  17.067  79.821   1.00 40.28 246 A 1 
ATOM 1850 C CB  . ALA A 0 246 . -54.742  18.555  81.203   1.00 40.28 246 A 1 
ATOM 1851 O O   . ALA A 0 246 . -56.628  15.932  80.198   1.00 40.28 246 A 1 
ATOM 1852 N N   . TRP A 0 247 . -56.156  17.203  78.508   1.00 51.49 247 A 1 
ATOM 1853 C CA  . TRP A 0 247 . -55.442  18.169  77.667   1.00 51.49 247 A 1 
ATOM 1854 C C   . TRP A 0 247 . -55.970  18.006  76.225   1.00 51.49 247 A 1 
ATOM 1855 C CB  . TRP A 0 247 . -53.927  17.839  77.673   1.00 51.49 247 A 1 
ATOM 1856 O O   . TRP A 0 247 . -56.351  16.904  75.829   1.00 51.49 247 A 1 
ATOM 1857 C CG  . TRP A 0 247 . -53.556  16.378  77.756   1.00 51.49 247 A 1 
ATOM 1858 C CD1 . TRP A 0 247 . -53.641  15.616  78.873   1.00 51.49 247 A 1 
ATOM 1859 C CD2 . TRP A 0 247 . -53.031  15.481  76.723   1.00 51.49 247 A 1 
ATOM 1860 C CE2 . TRP A 0 247 . -52.910  14.170  77.283   1.00 51.49 247 A 1 
ATOM 1861 C CE3 . TRP A 0 247 . -52.600  15.639  75.388   1.00 51.49 247 A 1 
ATOM 1862 N NE1 . TRP A 0 247 . -53.329  14.308  78.584   1.00 51.49 247 A 1 
ATOM 1863 C CH2 . TRP A 0 247 . -51.950  13.280  75.253   1.00 51.49 247 A 1 
ATOM 1864 C CZ2 . TRP A 0 247 . -52.413  13.075  76.562   1.00 51.49 247 A 1 
ATOM 1865 C CZ3 . TRP A 0 247 . -52.034  14.561  74.677   1.00 51.49 247 A 1 
ATOM 1866 N N   . ALA A 0 248 . -55.966  19.067  75.413   1.00 47.10 248 A 1 
ATOM 1867 C CA  . ALA A 0 248 . -56.302  18.951  73.990   1.00 47.10 248 A 1 
ATOM 1868 C C   . ALA A 0 248 . -55.113  18.388  73.187   1.00 47.10 248 A 1 
ATOM 1869 C CB  . ALA A 0 248 . -56.773  20.311  73.462   1.00 47.10 248 A 1 
ATOM 1870 O O   . ALA A 0 248 . -53.966  18.769  73.423   1.00 47.10 248 A 1 
ATOM 1871 N N   . LYS A 0 249 . -55.380  17.501  72.220   1.00 48.90 249 A 1 
ATOM 1872 C CA  . LYS A 0 249 . -54.359  16.955  71.310   1.00 48.90 249 A 1 
ATOM 1873 C C   . LYS A 0 249 . -54.235  17.816  70.058   1.00 48.90 249 A 1 
ATOM 1874 C CB  . LYS A 0 249 . -54.681  15.498  70.944   1.00 48.90 249 A 1 
ATOM 1875 O O   . LYS A 0 249 . -55.207  17.990  69.327   1.00 48.90 249 A 1 
ATOM 1876 C CG  . LYS A 0 249 . -54.261  14.558  72.077   1.00 48.90 249 A 1 
ATOM 1877 C CD  . LYS A 0 249 . -54.722  13.123  71.822   1.00 48.90 249 A 1 
ATOM 1878 C CE  . LYS A 0 249 . -54.276  12.237  72.988   1.00 48.90 249 A 1 
ATOM 1879 N NZ  . LYS A 0 249 . -54.836  10.871  72.852   1.00 48.90 249 A 1 
ATOM 1880 N N   . GLN A 0 250 . -53.028  18.307  69.800   1.00 53.50 250 A 1 
ATOM 1881 C CA  . GLN A 0 250 . -52.677  18.949  68.536   1.00 53.50 250 A 1 
ATOM 1882 C C   . GLN A 0 250 . -52.670  17.914  67.401   1.00 53.50 250 A 1 
ATOM 1883 C CB  . GLN A 0 250 . -51.309  19.638  68.675   1.00 53.50 250 A 1 
ATOM 1884 O O   . GLN A 0 250 . -52.232  16.775  67.586   1.00 53.50 250 A 1 
ATOM 1885 C CG  . GLN A 0 250 . -51.378  20.857  69.610   1.00 53.50 250 A 1 
ATOM 1886 C CD  . GLN A 0 250 . -49.998  21.281  70.095   1.00 53.50 250 A 1 
ATOM 1887 N NE2 . GLN A 0 250 . -49.350  22.223  69.448   1.00 53.50 250 A 1 
ATOM 1888 O OE1 . GLN A 0 250 . -49.485  20.766  71.073   1.00 53.50 250 A 1 
ATOM 1889 N N   . ALA A 0 251 . -53.141  18.325  66.226   1.00 53.09 251 A 1 
ATOM 1890 C CA  . ALA A 0 251 . -52.845  17.650  64.972   1.00 53.09 251 A 1 
ATOM 1891 C C   . ALA A 0 251 . -51.601  18.315  64.369   1.00 53.09 251 A 1 
ATOM 1892 C CB  . ALA A 0 251 . -54.071  17.719  64.055   1.00 53.09 251 A 1 
ATOM 1893 O O   . ALA A 0 251 . -51.574  19.534  64.194   1.00 53.09 251 A 1 
ATOM 1894 N N   . TYR A 0 252 . -50.579  17.511  64.096   1.00 56.62 252 A 1 
ATOM 1895 C CA  . TYR A 0 252 . -49.393  17.918  63.352   1.00 56.62 252 A 1 
ATOM 1896 C C   . TYR A 0 252 . -49.521  17.355  61.945   1.00 56.62 252 A 1 
ATOM 1897 C CB  . TYR A 0 252 . -48.129  17.394  64.044   1.00 56.62 252 A 1 
ATOM 1898 O O   . TYR A 0 252 . -49.855  16.174  61.807   1.00 56.62 252 A 1 
ATOM 1899 C CG  . TYR A 0 252 . -47.825  18.076  65.363   1.00 56.62 252 A 1 
ATOM 1900 C CD1 . TYR A 0 252 . -46.987  19.206  65.373   1.00 56.62 252 A 1 
ATOM 1901 C CD2 . TYR A 0 252 . -48.367  17.586  66.569   1.00 56.62 252 A 1 
ATOM 1902 C CE1 . TYR A 0 252 . -46.675  19.844  66.587   1.00 56.62 252 A 1 
ATOM 1903 C CE2 . TYR A 0 252 . -48.058  18.223  67.787   1.00 56.62 252 A 1 
ATOM 1904 O OH  . TYR A 0 252 . -46.881  19.944  68.971   1.00 56.62 252 A 1 
ATOM 1905 C CZ  . TYR A 0 252 . -47.207  19.348  67.796   1.00 56.62 252 A 1 
ATOM 1906 N N   . GLY A 0 253 . -49.282  18.194  60.941   1.00 60.50 253 A 1 
ATOM 1907 C CA  . GLY A 0 253 . -48.930  17.719  59.616   1.00 60.50 253 A 1 
ATOM 1908 C C   . GLY A 0 253 . -47.411  17.661  59.462   1.00 60.50 253 A 1 
ATOM 1909 O O   . GLY A 0 253 . -46.686  18.310  60.224   1.00 60.50 253 A 1 
ATOM 1910 N N   . ARG A 0 254 . -46.937  16.847  58.522   1.00 67.91 254 A 1 
ATOM 1911 C CA  . ARG A 0 254 . -45.521  16.725  58.173   1.00 67.91 254 A 1 
ATOM 1912 C C   . ARG A 0 254 . -45.377  16.476  56.683   1.00 67.91 254 A 1 
ATOM 1913 C CB  . ARG A 0 254 . -44.869  15.594  58.979   1.00 67.91 254 A 1 
ATOM 1914 O O   . ARG A 0 254 . -45.831  15.439  56.208   1.00 67.91 254 A 1 
ATOM 1915 C CG  . ARG A 0 254 . -43.442  15.301  58.480   1.00 67.91 254 A 1 
ATOM 1916 C CD  . ARG A 0 254 . -42.699  14.355  59.416   1.00 67.91 254 A 1 
ATOM 1917 N NE  . ARG A 0 254 . -42.413  15.049  60.678   1.00 67.91 254 A 1 
ATOM 1918 N NH1 . ARG A 0 254 . -41.333  13.411  61.829   1.00 67.91 254 A 1 
ATOM 1919 N NH2 . ARG A 0 254 . -41.535  15.464  62.709   1.00 67.91 254 A 1 
ATOM 1920 C CZ  . ARG A 0 254 . -41.766  14.636  61.736   1.00 67.91 254 A 1 
ATOM 1921 N N   . ASP A 0 255 . -44.661  17.385  56.042   1.00 72.07 255 A 1 
ATOM 1922 C CA  . ASP A 0 255 . -44.050  17.201  54.732   1.00 72.07 255 A 1 
ATOM 1923 C C   . ASP A 0 255 . -42.690  16.493  54.935   1.00 72.07 255 A 1 
ATOM 1924 C CB  . ASP A 0 255 . -43.940  18.599  54.105   1.00 72.07 255 A 1 
ATOM 1925 O O   . ASP A 0 255 . -41.967  16.783  55.899   1.00 72.07 255 A 1 
ATOM 1926 C CG  . ASP A 0 255 . -43.442  18.620  52.660   1.00 72.07 255 A 1 
ATOM 1927 O OD1 . ASP A 0 255 . -42.622  17.734  52.321   1.00 72.07 255 A 1 
ATOM 1928 O OD2 . ASP A 0 255 . -43.844  19.570  51.952   1.00 72.07 255 A 1 
ATOM 1929 N N   . THR A 0 256 . -42.365  15.507  54.093   1.00 72.93 256 A 1 
ATOM 1930 C CA  . THR A 0 256 . -41.093  14.764  54.171   1.00 72.93 256 A 1 
ATOM 1931 C C   . THR A 0 256 . -40.548  14.352  52.798   1.00 72.93 256 A 1 
ATOM 1932 C CB  . THR A 0 256 . -41.111  13.588  55.189   1.00 72.93 256 A 1 
ATOM 1933 O O   . THR A 0 256 . -40.178  13.198  52.582   1.00 72.93 256 A 1 
ATOM 1934 C CG2 . THR A 0 256 . -40.225  13.916  56.394   1.00 72.93 256 A 1 
ATOM 1935 O OG1 . THR A 0 256 . -42.367  13.239  55.739   1.00 72.93 256 A 1 
ATOM 1936 N N   . ASP A 0 257 . -40.476  15.306  51.877   1.00 78.61 257 A 1 
ATOM 1937 C CA  . ASP A 0 257 . -39.914  15.117  50.538   1.00 78.61 257 A 1 
ATOM 1938 C C   . ASP A 0 257 . -38.402  14.767  50.553   1.00 78.61 257 A 1 
ATOM 1939 C CB  . ASP A 0 257 . -40.218  16.400  49.747   1.00 78.61 257 A 1 
ATOM 1940 O O   . ASP A 0 257 . -37.596  15.330  51.304   1.00 78.61 257 A 1 
ATOM 1941 C CG  . ASP A 0 257 . -40.205  16.238  48.232   1.00 78.61 257 A 1 
ATOM 1942 O OD1 . ASP A 0 257 . -40.195  15.107  47.705   1.00 78.61 257 A 1 
ATOM 1943 O OD2 . ASP A 0 257 . -40.101  17.270  47.535   1.00 78.61 257 A 1 
ATOM 1944 N N   . SER A 0 258 . -37.962  13.825  49.716   1.00 80.33 258 A 1 
ATOM 1945 C CA  . SER A 0 258 . -36.536  13.484  49.588   1.00 80.33 258 A 1 
ATOM 1946 C C   . SER A 0 258 . -36.158  13.026  48.186   1.00 80.33 258 A 1 
ATOM 1947 C CB  . SER A 0 258 . -36.114  12.462  50.647   1.00 80.33 258 A 1 
ATOM 1948 O O   . SER A 0 258 . -36.791  12.147  47.604   1.00 80.33 258 A 1 
ATOM 1949 O OG  . SER A 0 258 . -36.874  11.277  50.586   1.00 80.33 258 A 1 
ATOM 1950 N N   . ARG A 0 259 . -35.111  13.643  47.629   1.00 84.15 259 A 1 
ATOM 1951 C CA  . ARG A 0 259 . -34.707  13.480  46.229   1.00 84.15 259 A 1 
ATOM 1952 C C   . ARG A 0 259 . -33.196  13.358  46.130   1.00 84.15 259 A 1 
ATOM 1953 C CB  . ARG A 0 259 . -35.231  14.648  45.377   1.00 84.15 259 A 1 
ATOM 1954 O O   . ARG A 0 259 . -32.474  14.239  46.588   1.00 84.15 259 A 1 
ATOM 1955 C CG  . ARG A 0 259 . -36.718  14.943  45.625   1.00 84.15 259 A 1 
ATOM 1956 C CD  . ARG A 0 259 . -37.233  16.009  44.665   1.00 84.15 259 A 1 
ATOM 1957 N NE  . ARG A 0 259 . -38.573  16.463  45.066   1.00 84.15 259 A 1 
ATOM 1958 N NH1 . ARG A 0 259 . -38.817  18.129  43.518   1.00 84.15 259 A 1 
ATOM 1959 N NH2 . ARG A 0 259 . -40.444  17.734  44.982   1.00 84.15 259 A 1 
ATOM 1960 C CZ  . ARG A 0 259 . -39.273  17.432  44.522   1.00 84.15 259 A 1 
ATOM 1961 N N   . TRP A 0 260 . -32.715  12.292  45.512   1.00 87.84 260 A 1 
ATOM 1962 C CA  . TRP A 0 260 . -31.291  11.986  45.397   1.00 87.84 260 A 1 
ATOM 1963 C C   . TRP A 0 260 . -30.977  11.470  44.001   1.00 87.84 260 A 1 
ATOM 1964 C CB  . TRP A 0 260 . -30.917  10.964  46.478   1.00 87.84 260 A 1 
ATOM 1965 O O   . TRP A 0 260 . -31.813  10.817  43.375   1.00 87.84 260 A 1 
ATOM 1966 C CG  . TRP A 0 260 . -29.587  10.279  46.355   1.00 87.84 260 A 1 
ATOM 1967 C CD1 . TRP A 0 260 . -28.427  10.689  46.910   1.00 87.84 260 A 1 
ATOM 1968 C CD2 . TRP A 0 260 . -29.275  9.026   45.674   1.00 87.84 260 A 1 
ATOM 1969 C CE2 . TRP A 0 260 . -27.927  8.667   45.977   1.00 87.84 260 A 1 
ATOM 1970 C CE3 . TRP A 0 260 . -30.015  8.132   44.873   1.00 87.84 260 A 1 
ATOM 1971 N NE1 . TRP A 0 260 . -27.436  9.753   46.677   1.00 87.84 260 A 1 
ATOM 1972 C CH2 . TRP A 0 260 . -28.147  6.560   44.793   1.00 87.84 260 A 1 
ATOM 1973 C CZ2 . TRP A 0 260 . -27.382  7.428   45.592   1.00 87.84 260 A 1 
ATOM 1974 C CZ3 . TRP A 0 260 . -29.454  6.921   44.427   1.00 87.84 260 A 1 
ATOM 1975 N N   . GLY A 0 261 . -29.759  11.708  43.529   1.00 86.61 261 A 1 
ATOM 1976 C CA  . GLY A 0 261 . -29.312  11.115  42.283   1.00 86.61 261 A 1 
ATOM 1977 C C   . GLY A 0 261 . -27.817  11.195  42.035   1.00 86.61 261 A 1 
ATOM 1978 O O   . GLY A 0 261 . -27.048  11.810  42.781   1.00 86.61 261 A 1 
ATOM 1979 N N   . LYS A 0 262 . -27.416  10.496  40.974   1.00 86.80 262 A 1 
ATOM 1980 C CA  . LYS A 0 262 . -26.036  10.298  40.538   1.00 86.80 262 A 1 
ATOM 1981 C C   . LYS A 0 262 . -25.963  10.270  39.022   1.00 86.80 262 A 1 
ATOM 1982 C CB  . LYS A 0 262 . -25.499  8.972   41.096   1.00 86.80 262 A 1 
ATOM 1983 O O   . LYS A 0 262 . -26.733  9.522   38.426   1.00 86.80 262 A 1 
ATOM 1984 C CG  . LYS A 0 262 . -25.439  9.048   42.618   1.00 86.80 262 A 1 
ATOM 1985 C CD  . LYS A 0 262 . -24.629  7.919   43.243   1.00 86.80 262 A 1 
ATOM 1986 C CE  . LYS A 0 262 . -24.334  8.430   44.648   1.00 86.80 262 A 1 
ATOM 1987 N NZ  . LYS A 0 262 . -23.258  7.684   45.322   1.00 86.80 262 A 1 
ATOM 1988 N N   . SER A 0 263 . -25.011  10.995  38.436   1.00 86.58 263 A 1 
ATOM 1989 C CA  . SER A 0 263 . -24.665  10.861  37.015   1.00 86.58 263 A 1 
ATOM 1990 C C   . SER A 0 263 . -23.167  10.606  36.811   1.00 86.58 263 A 1 
ATOM 1991 C CB  . SER A 0 263 . -25.174  12.029  36.157   1.00 86.58 263 A 1 
ATOM 1992 O O   . SER A 0 263 . -22.329  11.046  37.604   1.00 86.58 263 A 1 
ATOM 1993 O OG  . SER A 0 263 . -24.350  13.172  36.268   1.00 86.58 263 A 1 
ATOM 1994 N N   . TYR A 0 264 . -22.824  9.866   35.755   1.00 81.37 264 A 1 
ATOM 1995 C CA  . TYR A 0 264 . -21.450  9.605   35.307   1.00 81.37 264 A 1 
ATOM 1996 C C   . TYR A 0 264 . -21.295  9.998   33.828   1.00 81.37 264 A 1 
ATOM 1997 C CB  . TYR A 0 264 . -21.091  8.119   35.505   1.00 81.37 264 A 1 
ATOM 1998 O O   . TYR A 0 264 . -21.475  9.160   32.945   1.00 81.37 264 A 1 
ATOM 1999 C CG  . TYR A 0 264 . -20.817  7.641   36.920   1.00 81.37 264 A 1 
ATOM 2000 C CD1 . TYR A 0 264 . -19.530  7.784   37.473   1.00 81.37 264 A 1 
ATOM 2001 C CD2 . TYR A 0 264 . -21.819  6.970   37.646   1.00 81.37 264 A 1 
ATOM 2002 C CE1 . TYR A 0 264 . -19.245  7.259   38.749   1.00 81.37 264 A 1 
ATOM 2003 C CE2 . TYR A 0 264 . -21.541  6.435   38.919   1.00 81.37 264 A 1 
ATOM 2004 O OH  . TYR A 0 264 . -19.992  6.121   40.726   1.00 81.37 264 A 1 
ATOM 2005 C CZ  . TYR A 0 264 . -20.254  6.585   39.475   1.00 81.37 264 A 1 
ATOM 2006 N N   . ASP A 0 265 . -20.935  11.256  33.554   1.00 84.30 265 A 1 
ATOM 2007 C CA  . ASP A 0 265 . -20.920  11.832  32.197   1.00 84.30 265 A 1 
ATOM 2008 C C   . ASP A 0 265 . -19.521  11.974  31.592   1.00 84.30 265 A 1 
ATOM 2009 C CB  . ASP A 0 265 . -21.670  13.159  32.157   1.00 84.30 265 A 1 
ATOM 2010 O O   . ASP A 0 265 . -18.505  12.057  32.289   1.00 84.30 265 A 1 
ATOM 2011 C CG  . ASP A 0 265 . -23.129  12.937  32.514   1.00 84.30 265 A 1 
ATOM 2012 O OD1 . ASP A 0 265 . -23.777  12.230  31.714   1.00 84.30 265 A 1 
ATOM 2013 O OD2 . ASP A 0 265 . -23.539  13.461  33.575   1.00 84.30 265 A 1 
ATOM 2014 N N   . SER A 0 266 . -19.441  11.804  30.263   1.00 79.78 266 A 1 
ATOM 2015 C CA  . SER A 0 266 . -18.293  11.047  29.769   1.00 79.78 266 A 1 
ATOM 2016 C C   . SER A 0 266 . -18.133  10.964  28.234   1.00 79.78 266 A 1 
ATOM 2017 C CB  . SER A 0 266 . -18.445  9.678   30.440   1.00 79.78 266 A 1 
ATOM 2018 O O   . SER A 0 266 . -19.058  10.596  27.509   1.00 79.78 266 A 1 
ATOM 2019 O OG  . SER A 0 266 . -18.416  8.626   29.543   1.00 79.78 266 A 1 
ATOM 2020 N N   . VAL A 0 267 . -16.934  11.292  27.718   1.00 79.64 267 A 1 
ATOM 2021 C CA  . VAL A 0 267 . -16.616  11.314  26.267   1.00 79.64 267 A 1 
ATOM 2022 C C   . VAL A 0 267 . -15.161  10.940  25.935   1.00 79.64 267 A 1 
ATOM 2023 C CB  . VAL A 0 267 . -16.915  12.702  25.650   1.00 79.64 267 A 1 
ATOM 2024 O O   . VAL A 0 267 . -14.244  11.415  26.593   1.00 79.64 267 A 1 
ATOM 2025 C CG1 . VAL A 0 267 . -18.406  13.050  25.665   1.00 79.64 267 A 1 
ATOM 2026 C CG2 . VAL A 0 267 . -16.171  13.869  26.325   1.00 79.64 267 A 1 
ATOM 2027 N N   . GLU A 0 268 . -14.925  10.178  24.860   1.00 59.62 268 A 1 
ATOM 2028 C CA  . GLU A 0 268 . -13.637  9.694   24.324   1.00 59.62 268 A 1 
ATOM 2029 C C   . GLU A 0 268 . -13.529  9.911   22.790   1.00 59.62 268 A 1 
ATOM 2030 C CB  . GLU A 0 268 . -13.464  8.199   24.686   1.00 59.62 268 A 1 
ATOM 2031 O O   . GLU A 0 268 . -14.468  9.641   22.045   1.00 59.62 268 A 1 
ATOM 2032 C CG  . GLU A 0 268 . -12.094  7.664   24.233   1.00 59.62 268 A 1 
ATOM 2033 C CD  . GLU A 0 268 . -11.684  6.262   24.727   1.00 59.62 268 A 1 
ATOM 2034 O OE1 . GLU A 0 268 . -10.928  5.617   23.967   1.00 59.62 268 A 1 
ATOM 2035 O OE2 . GLU A 0 268 . -11.922  5.910   25.906   1.00 59.62 268 A 1 
ATOM 2036 N N   . ALA A 0 269 . -12.378  10.381  22.279   1.00 60.44 269 A 1 
ATOM 2037 C CA  . ALA A 0 269 . -12.161  10.671  20.847   1.00 60.44 269 A 1 
ATOM 2038 C C   . ALA A 0 269 . -10.692  10.449  20.411   1.00 60.44 269 A 1 
ATOM 2039 C CB  . ALA A 0 269 . -12.602  12.120  20.600   1.00 60.44 269 A 1 
ATOM 2040 O O   . ALA A 0 269 . -9.816   11.267  20.737   1.00 60.44 269 A 1 
ATOM 2041 N N   . ARG A 0 270 . -10.377  9.318   19.743   1.00 55.76 270 A 1 
ATOM 2042 C CA  . ARG A 0 270 . -9.014   8.744   19.717   1.00 55.76 270 A 1 
ATOM 2043 C C   . ARG A 0 270 . -8.523   7.981   18.462   1.00 55.76 270 A 1 
ATOM 2044 C CB  . ARG A 0 270 . -8.842   7.831   20.959   1.00 55.76 270 A 1 
ATOM 2045 O O   . ARG A 0 270 . -8.877   6.826   18.252   1.00 55.76 270 A 1 
ATOM 2046 C CG  . ARG A 0 270 . -9.153   8.531   22.296   1.00 55.76 270 A 1 
ATOM 2047 C CD  . ARG A 0 270 . -8.480   7.907   23.514   1.00 55.76 270 A 1 
ATOM 2048 N NE  . ARG A 0 270 . -8.487   8.865   24.636   1.00 55.76 270 A 1 
ATOM 2049 N NH1 . ARG A 0 270 . -6.244   9.370   24.699   1.00 55.76 270 A 1 
ATOM 2050 N NH2 . ARG A 0 270 . -7.581   10.245  26.218   1.00 55.76 270 A 1 
ATOM 2051 C CZ  . ARG A 0 270 . -7.448   9.471   25.179   1.00 55.76 270 A 1 
ATOM 2052 N N   . SER A 0 271 . -7.478   8.570   17.854   1.00 72.47 271 A 1 
ATOM 2053 C CA  . SER A 0 271 . -6.316   7.987   17.127   1.00 72.47 271 A 1 
ATOM 2054 C C   . SER A 0 271 . -6.209   8.355   15.642   1.00 72.47 271 A 1 
ATOM 2055 C CB  . SER A 0 271 . -6.133   6.469   17.302   1.00 72.47 271 A 1 
ATOM 2056 O O   . SER A 0 271 . -7.108   8.082   14.857   1.00 72.47 271 A 1 
ATOM 2057 O OG  . SER A 0 271 . -4.758   6.125   17.184   1.00 72.47 271 A 1 
ATOM 2058 N N   . TYR A 0 272 . -5.059   8.902   15.244   1.00 84.05 272 A 1 
ATOM 2059 C CA  . TYR A 0 272 . -4.718   9.175   13.845   1.00 84.05 272 A 1 
ATOM 2060 C C   . TYR A 0 272 . -3.285   8.724   13.573   1.00 84.05 272 A 1 
ATOM 2061 C CB  . TYR A 0 272 . -4.855   10.671  13.524   1.00 84.05 272 A 1 
ATOM 2062 O O   . TYR A 0 272 . -2.364   9.178   14.249   1.00 84.05 272 A 1 
ATOM 2063 C CG  . TYR A 0 272 . -6.223   11.266  13.783   1.00 84.05 272 A 1 
ATOM 2064 C CD1 . TYR A 0 272 . -7.155   11.356  12.733   1.00 84.05 272 A 1 
ATOM 2065 C CD2 . TYR A 0 272 . -6.560   11.732  15.071   1.00 84.05 272 A 1 
ATOM 2066 C CE1 . TYR A 0 272 . -8.432   11.895  12.972   1.00 84.05 272 A 1 
ATOM 2067 C CE2 . TYR A 0 272 . -7.843   12.258  15.318   1.00 84.05 272 A 1 
ATOM 2068 O OH  . TYR A 0 272 . -10.026  12.830  14.485   1.00 84.05 272 A 1 
ATOM 2069 C CZ  . TYR A 0 272 . -8.782   12.334  14.264   1.00 84.05 272 A 1 
ATOM 2070 N N   . ASP A 0 273 . -3.087   7.881   12.572   1.00 84.09 273 A 1 
ATOM 2071 C CA  . ASP A 0 273 . -1.781   7.443   12.095   1.00 84.09 273 A 1 
ATOM 2072 C C   . ASP A 0 273 . -1.703   7.740   10.584   1.00 84.09 273 A 1 
ATOM 2073 C CB  . ASP A 0 273 . -1.568   5.957   12.453   1.00 84.09 273 A 1 
ATOM 2074 O O   . ASP A 0 273 . -2.649   7.456   9.852    1.00 84.09 273 A 1 
ATOM 2075 C CG  . ASP A 0 273 . -1.621   5.671   13.970   1.00 84.09 273 A 1 
ATOM 2076 O OD1 . ASP A 0 273 . -0.632   5.983   14.679   1.00 84.09 273 A 1 
ATOM 2077 O OD2 . ASP A 0 273 . -2.632   5.100   14.449   1.00 84.09 273 A 1 
ATOM 2078 N N   . ASN A 0 274 . -0.616   8.350   10.105   1.00 90.45 274 A 1 
ATOM 2079 C CA  . ASN A 0 274 . -0.384   8.599   8.679    1.00 90.45 274 A 1 
ATOM 2080 C C   . ASN A 0 274 . 1.065    8.295   8.311    1.00 90.45 274 A 1 
ATOM 2081 C CB  . ASN A 0 274 . -0.750   10.041  8.288    1.00 90.45 274 A 1 
ATOM 2082 O O   . ASN A 0 274 . 1.991    8.880   8.881    1.00 90.45 274 A 1 
ATOM 2083 C CG  . ASN A 0 274 . -0.900   10.162  6.777    1.00 90.45 274 A 1 
ATOM 2084 N ND2 . ASN A 0 274 . 0.137    10.454  6.024    1.00 90.45 274 A 1 
ATOM 2085 O OD1 . ASN A 0 274 . -1.979   9.947   6.264    1.00 90.45 274 A 1 
ATOM 2086 N N   . GLU A 0 275 . 1.249    7.421   7.331    1.00 91.95 275 A 1 
ATOM 2087 C CA  . GLU A 0 275 . 2.555    7.033   6.808    1.00 91.95 275 A 1 
ATOM 2088 C C   . GLU A 0 275 . 2.611    7.412   5.325    1.00 91.95 275 A 1 
ATOM 2089 C CB  . GLU A 0 275 . 2.820    5.539   7.082    1.00 91.95 275 A 1 
ATOM 2090 O O   . GLU A 0 275 . 1.873    6.849   4.525    1.00 91.95 275 A 1 
ATOM 2091 C CG  . GLU A 0 275 . 2.573    5.178   8.559    1.00 91.95 275 A 1 
ATOM 2092 C CD  . GLU A 0 275 . 2.962    3.740   8.917    1.00 91.95 275 A 1 
ATOM 2093 O OE1 . GLU A 0 275 . 3.563    3.564   10.010   1.00 91.95 275 A 1 
ATOM 2094 O OE2 . GLU A 0 275 . 2.634    2.812   8.148    1.00 91.95 275 A 1 
ATOM 2095 N N   . HIS A 0 276 . 3.453    8.391   4.990    1.00 91.03 276 A 1 
ATOM 2096 C CA  . HIS A 0 276 . 3.650    8.931   3.642    1.00 91.03 276 A 1 
ATOM 2097 C C   . HIS A 0 276 . 5.069    8.612   3.170    1.00 91.03 276 A 1 
ATOM 2098 C CB  . HIS A 0 276 . 3.417    10.453  3.644    1.00 91.03 276 A 1 
ATOM 2099 O O   . HIS A 0 276 . 6.040    8.853   3.894    1.00 91.03 276 A 1 
ATOM 2100 C CG  . HIS A 0 276 . 3.868    11.167  2.384    1.00 91.03 276 A 1 
ATOM 2101 C CD2 . HIS A 0 276 . 3.074    11.646  1.373    1.00 91.03 276 A 1 
ATOM 2102 N ND1 . HIS A 0 276 . 5.168    11.506  2.064    1.00 91.03 276 A 1 
ATOM 2103 C CE1 . HIS A 0 276 . 5.156    12.172  0.899    1.00 91.03 276 A 1 
ATOM 2104 N NE2 . HIS A 0 276 . 3.902    12.298  0.448    1.00 91.03 276 A 1 
ATOM 2105 N N   . TYR A 0 277 . 5.199    8.156   1.932    1.00 96.11 277 A 1 
ATOM 2106 C CA  . TYR A 0 277 . 6.455    8.033   1.204    1.00 96.11 277 A 1 
ATOM 2107 C C   . TYR A 0 277 . 6.290    8.667   -0.175   1.00 96.11 277 A 1 
ATOM 2108 C CB  . TYR A 0 277 . 6.834    6.551   1.098    1.00 96.11 277 A 1 
ATOM 2109 O O   . TYR A 0 277 . 5.322    8.371   -0.869   1.00 96.11 277 A 1 
ATOM 2110 C CG  . TYR A 0 277 . 7.987    6.260   0.154    1.00 96.11 277 A 1 
ATOM 2111 C CD1 . TYR A 0 277 . 7.735    5.789   -1.151   1.00 96.11 277 A 1 
ATOM 2112 C CD2 . TYR A 0 277 . 9.312    6.475   0.577    1.00 96.11 277 A 1 
ATOM 2113 C CE1 . TYR A 0 277 . 8.808    5.500   -2.019   1.00 96.11 277 A 1 
ATOM 2114 C CE2 . TYR A 0 277 . 10.384   6.185   -0.288   1.00 96.11 277 A 1 
ATOM 2115 O OH  . TYR A 0 277 . 11.175   5.398   -2.423   1.00 96.11 277 A 1 
ATOM 2116 C CZ  . TYR A 0 277 . 10.139   5.690   -1.588   1.00 96.11 277 A 1 
ATOM 2117 N N   . ALA A 0 278 . 7.247    9.491   -0.594   1.00 96.56 278 A 1 
ATOM 2118 C CA  . ALA A 0 278 . 7.339    9.931   -1.981   1.00 96.56 278 A 1 
ATOM 2119 C C   . ALA A 0 278 . 8.798    9.988   -2.429   1.00 96.56 278 A 1 
ATOM 2120 C CB  . ALA A 0 278 . 6.623    11.273  -2.174   1.00 96.56 278 A 1 
ATOM 2121 O O   . ALA A 0 278 . 9.651    10.480  -1.688   1.00 96.56 278 A 1 
ATOM 2122 N N   . ARG A 0 279 . 9.065    9.513   -3.645   1.00 98.02 279 A 1 
ATOM 2123 C CA  . ARG A 0 279 . 10.366   9.566   -4.312   1.00 98.02 279 A 1 
ATOM 2124 C C   . ARG A 0 279 . 10.198   10.060  -5.741   1.00 98.02 279 A 1 
ATOM 2125 C CB  . ARG A 0 279 . 11.042   8.186   -4.253   1.00 98.02 279 A 1 
ATOM 2126 O O   . ARG A 0 279 . 9.359    9.547   -6.477   1.00 98.02 279 A 1 
ATOM 2127 C CG  . ARG A 0 279 . 12.359   8.137   -5.049   1.00 98.02 279 A 1 
ATOM 2128 C CD  . ARG A 0 279 . 13.071   6.779   -4.972   1.00 98.02 279 A 1 
ATOM 2129 N NE  . ARG A 0 279 . 12.217   5.657   -5.418   1.00 98.02 279 A 1 
ATOM 2130 N NH1 . ARG A 0 279 . 12.401   5.897   -7.718   1.00 98.02 279 A 1 
ATOM 2131 N NH2 . ARG A 0 279 . 11.187   4.276   -6.923   1.00 98.02 279 A 1 
ATOM 2132 C CZ  . ARG A 0 279 . 11.950   5.292   -6.663   1.00 98.02 279 A 1 
ATOM 2133 N N   . GLU A 0 280 . 11.048   10.990  -6.142   1.00 97.98 280 A 1 
ATOM 2134 C CA  . GLU A 0 280 . 11.214   11.440  -7.518   1.00 97.98 280 A 1 
ATOM 2135 C C   . GLU A 0 280 . 12.670   11.207  -7.937   1.00 97.98 280 A 1 
ATOM 2136 C CB  . GLU A 0 280 . 10.752   12.903  -7.634   1.00 97.98 280 A 1 
ATOM 2137 O O   . GLU A 0 280 . 13.595   11.580  -7.220   1.00 97.98 280 A 1 
ATOM 2138 C CG  . GLU A 0 280 . 10.865   13.419  -9.073   1.00 97.98 280 A 1 
ATOM 2139 C CD  . GLU A 0 280 . 10.070   14.703  -9.357   1.00 97.98 280 A 1 
ATOM 2140 O OE1 . GLU A 0 280 . 10.452   15.391  -10.335  1.00 97.98 280 A 1 
ATOM 2141 O OE2 . GLU A 0 280 . 8.985    14.934  -8.789   1.00 97.98 280 A 1 
ATOM 2142 N N   . VAL A 0 281 . 12.874   10.555  -9.080   1.00 97.43 281 A 1 
ATOM 2143 C CA  . VAL A 0 281 . 14.185   10.307  -9.693   1.00 97.43 281 A 1 
ATOM 2144 C C   . VAL A 0 281 . 14.157   10.873  -11.101  1.00 97.43 281 A 1 
ATOM 2145 C CB  . VAL A 0 281 . 14.527   8.803   -9.733   1.00 97.43 281 A 1 
ATOM 2146 O O   . VAL A 0 281 . 13.238   10.558  -11.855  1.00 97.43 281 A 1 
ATOM 2147 C CG1 . VAL A 0 281 . 15.844   8.515   -10.469  1.00 97.43 281 A 1 
ATOM 2148 C CG2 . VAL A 0 281 . 14.664   8.231   -8.315   1.00 97.43 281 A 1 
ATOM 2149 N N   . ARG A 0 282 . 15.168   11.670  -11.446  1.00 96.19 282 A 1 
ATOM 2150 C CA  . ARG A 0 282 . 15.463   12.103  -12.814  1.00 96.19 282 A 1 
ATOM 2151 C C   . ARG A 0 282 . 16.896   11.732  -13.162  1.00 96.19 282 A 1 
ATOM 2152 C CB  . ARG A 0 282 . 15.254   13.605  -13.010  1.00 96.19 282 A 1 
ATOM 2153 O O   . ARG A 0 282 . 17.771   11.948  -12.322  1.00 96.19 282 A 1 
ATOM 2154 C CG  . ARG A 0 282 . 13.848   14.048  -12.609  1.00 96.19 282 A 1 
ATOM 2155 C CD  . ARG A 0 282 . 13.673   15.527  -12.933  1.00 96.19 282 A 1 
ATOM 2156 N NE  . ARG A 0 282 . 12.540   16.107  -12.195  1.00 96.19 282 A 1 
ATOM 2157 N NH1 . ARG A 0 282 . 12.580   18.157  -13.202  1.00 96.19 282 A 1 
ATOM 2158 N NH2 . ARG A 0 282 . 11.067   17.700  -11.604  1.00 96.19 282 A 1 
ATOM 2159 C CZ  . ARG A 0 282 . 12.071   17.323  -12.339  1.00 96.19 282 A 1 
ATOM 2160 N N   . ALA A 0 283 . 17.121   11.191  -14.348  1.00 94.00 283 A 1 
ATOM 2161 C CA  . ALA A 0 283 . 18.446   10.934  -14.890  1.00 94.00 283 A 1 
ATOM 2162 C C   . ALA A 0 283 . 18.487   11.353  -16.362  1.00 94.00 283 A 1 
ATOM 2163 C CB  . ALA A 0 283 . 18.813   9.459   -14.691  1.00 94.00 283 A 1 
ATOM 2164 O O   . ALA A 0 283 . 17.490   11.203  -17.056  1.00 94.00 283 A 1 
ATOM 2165 N N   . ASP A 0 284 . 19.639   11.864  -16.772  1.00 91.68 284 A 1 
ATOM 2166 C CA  . ASP A 0 284 . 19.934   12.496  -18.059  1.00 91.68 284 A 1 
ATOM 2167 C C   . ASP A 0 284 . 21.338   11.995  -18.472  1.00 91.68 284 A 1 
ATOM 2168 C CB  . ASP A 0 284 . 19.840   14.014  -17.796  1.00 91.68 284 A 1 
ATOM 2169 O O   . ASP A 0 284 . 22.229   11.908  -17.616  1.00 91.68 284 A 1 
ATOM 2170 C CG  . ASP A 0 284 . 20.264   14.945  -18.931  1.00 91.68 284 A 1 
ATOM 2171 O OD1 . ASP A 0 284 . 20.809   14.437  -19.932  1.00 91.68 284 A 1 
ATOM 2172 O OD2 . ASP A 0 284 . 20.100   16.171  -18.711  1.00 91.68 284 A 1 
ATOM 2173 N N   . ASP A 0 285 . 21.514   11.531  -19.716  1.00 93.32 285 A 1 
ATOM 2174 C CA  . ASP A 0 285 . 22.709   10.787  -20.171  1.00 93.32 285 A 1 
ATOM 2175 C C   . ASP A 0 285 . 23.108   11.085  -21.638  1.00 93.32 285 A 1 
ATOM 2176 C CB  . ASP A 0 285 . 22.536   9.289   -19.837  1.00 93.32 285 A 1 
ATOM 2177 O O   . ASP A 0 285 . 23.502   10.189  -22.400  1.00 93.32 285 A 1 
ATOM 2178 C CG  . ASP A 0 285 . 23.777   8.431   -20.082  1.00 93.32 285 A 1 
ATOM 2179 O OD1 . ASP A 0 285 . 24.917   8.897   -19.874  1.00 93.32 285 A 1 
ATOM 2180 O OD2 . ASP A 0 285 . 23.691   7.197   -20.296  1.00 93.32 285 A 1 
ATOM 2181 N N   . ASP A 0 286 . 23.009   12.371  -21.975  1.00 90.29 286 A 1 
ATOM 2182 C CA  . ASP A 0 286 . 23.477   13.090  -23.168  1.00 90.29 286 A 1 
ATOM 2183 C C   . ASP A 0 286 . 24.820   12.560  -23.739  1.00 90.29 286 A 1 
ATOM 2184 C CB  . ASP A 0 286 . 23.598   14.563  -22.696  1.00 90.29 286 A 1 
ATOM 2185 O O   . ASP A 0 286 . 25.846   12.543  -23.047  1.00 90.29 286 A 1 
ATOM 2186 C CG  . ASP A 0 286 . 23.470   15.645  -23.767  1.00 90.29 286 A 1 
ATOM 2187 O OD1 . ASP A 0 286 . 23.197   15.295  -24.935  1.00 90.29 286 A 1 
ATOM 2188 O OD2 . ASP A 0 286 . 23.756   16.821  -23.431  1.00 90.29 286 A 1 
ATOM 2189 N N   . GLN A 0 287 . 24.856   12.121  -25.006  1.00 92.02 287 A 1 
ATOM 2190 C CA  . GLN A 0 287 . 26.039   11.575  -25.704  1.00 92.02 287 A 1 
ATOM 2191 C C   . GLN A 0 287 . 26.148   12.100  -27.141  1.00 92.02 287 A 1 
ATOM 2192 C CB  . GLN A 0 287 . 25.984   10.032  -25.718  1.00 92.02 287 A 1 
ATOM 2193 O O   . GLN A 0 287 . 25.170   12.099  -27.880  1.00 92.02 287 A 1 
ATOM 2194 C CG  . GLN A 0 287 . 26.466   9.455   -24.384  1.00 92.02 287 A 1 
ATOM 2195 C CD  . GLN A 0 287 . 26.075   8.003   -24.151  1.00 92.02 287 A 1 
ATOM 2196 N NE2 . GLN A 0 287 . 25.227   7.773   -23.174  1.00 92.02 287 A 1 
ATOM 2197 O OE1 . GLN A 0 287 . 26.565   7.061   -24.765  1.00 92.02 287 A 1 
ATOM 2198 N N   . TRP A 0 288 . 27.354   12.487  -27.578  1.00 91.40 288 A 1 
ATOM 2199 C CA  . TRP A 0 288 . 27.577   12.999  -28.940  1.00 91.40 288 A 1 
ATOM 2200 C C   . TRP A 0 288 . 29.023   12.842  -29.431  1.00 91.40 288 A 1 
ATOM 2201 C CB  . TRP A 0 288 . 27.156   14.477  -29.004  1.00 91.40 288 A 1 
ATOM 2202 O O   . TRP A 0 288 . 29.967   12.774  -28.635  1.00 91.40 288 A 1 
ATOM 2203 C CG  . TRP A 0 288 . 27.903   15.400  -28.088  1.00 91.40 288 A 1 
ATOM 2204 C CD1 . TRP A 0 288 . 27.539   15.703  -26.822  1.00 91.40 288 A 1 
ATOM 2205 C CD2 . TRP A 0 288 . 29.118   16.167  -28.349  1.00 91.40 288 A 1 
ATOM 2206 C CE2 . TRP A 0 288 . 29.456   16.895  -27.168  1.00 91.40 288 A 1 
ATOM 2207 C CE3 . TRP A 0 288 . 29.956   16.339  -29.473  1.00 91.40 288 A 1 
ATOM 2208 N NE1 . TRP A 0 288 . 28.451   16.582  -26.272  1.00 91.40 288 A 1 
ATOM 2209 C CH2 . TRP A 0 288 . 31.408   17.863  -28.234  1.00 91.40 288 A 1 
ATOM 2210 C CZ2 . TRP A 0 288 . 30.587   17.726  -27.099  1.00 91.40 288 A 1 
ATOM 2211 C CZ3 . TRP A 0 288 . 31.085   17.178  -29.420  1.00 91.40 288 A 1 
ATOM 2212 N N   . ALA A 0 289 . 29.208   12.849  -30.754  1.00 93.76 289 A 1 
ATOM 2213 C CA  . ALA A 0 289 . 30.494   13.087  -31.405  1.00 93.76 289 A 1 
ATOM 2214 C C   . ALA A 0 289 . 30.342   13.808  -32.758  1.00 93.76 289 A 1 
ATOM 2215 C CB  . ALA A 0 289 . 31.254   11.765  -31.569  1.00 93.76 289 A 1 
ATOM 2216 O O   . ALA A 0 289 . 29.298   13.736  -33.400  1.00 93.76 289 A 1 
ATOM 2217 N N   . GLU A 0 290 . 31.418   14.468  -33.185  1.00 92.56 290 A 1 
ATOM 2218 C CA  . GLU A 0 290 . 31.593   15.077  -34.506  1.00 92.56 290 A 1 
ATOM 2219 C C   . GLU A 0 290 . 33.001   14.741  -35.035  1.00 92.56 290 A 1 
ATOM 2220 C CB  . GLU A 0 290 . 31.489   16.612  -34.429  1.00 92.56 290 A 1 
ATOM 2221 O O   . GLU A 0 290 . 33.964   14.794  -34.264  1.00 92.56 290 A 1 
ATOM 2222 C CG  . GLU A 0 290 . 30.156   17.241  -33.983  1.00 92.56 290 A 1 
ATOM 2223 C CD  . GLU A 0 290 . 30.194   18.785  -34.069  1.00 92.56 290 A 1 
ATOM 2224 O OE1 . GLU A 0 290 . 29.219   19.469  -33.697  1.00 92.56 290 A 1 
ATOM 2225 O OE2 . GLU A 0 290 . 31.169   19.371  -34.607  1.00 92.56 290 A 1 
ATOM 2226 N N   . ASP A 0 291 . 33.142   14.495  -36.338  1.00 90.63 291 A 1 
ATOM 2227 C CA  . ASP A 0 291 . 34.424   14.561  -37.063  1.00 90.63 291 A 1 
ATOM 2228 C C   . ASP A 0 291 . 34.309   15.617  -38.172  1.00 90.63 291 A 1 
ATOM 2229 C CB  . ASP A 0 291 . 34.834   13.185  -37.624  1.00 90.63 291 A 1 
ATOM 2230 O O   . ASP A 0 291 . 33.254   15.745  -38.786  1.00 90.63 291 A 1 
ATOM 2231 C CG  . ASP A 0 291 . 36.279   13.137  -38.164  1.00 90.63 291 A 1 
ATOM 2232 O OD1 . ASP A 0 291 . 36.959   14.197  -38.177  1.00 90.63 291 A 1 
ATOM 2233 O OD2 . ASP A 0 291 . 36.721   12.025  -38.529  1.00 90.63 291 A 1 
ATOM 2234 N N   . ARG A 0 292 . 35.355   16.416  -38.422  1.00 89.76 292 A 1 
ATOM 2235 C CA  . ARG A 0 292 . 35.385   17.395  -39.527  1.00 89.76 292 A 1 
ATOM 2236 C C   . ARG A 0 292 . 36.729   17.369  -40.262  1.00 89.76 292 A 1 
ATOM 2237 C CB  . ARG A 0 292 . 35.009   18.830  -39.074  1.00 89.76 292 A 1 
ATOM 2238 O O   . ARG A 0 292 . 37.677   18.049  -39.848  1.00 89.76 292 A 1 
ATOM 2239 C CG  . ARG A 0 292 . 33.994   18.995  -37.921  1.00 89.76 292 A 1 
ATOM 2240 C CD  . ARG A 0 292 . 33.217   20.313  -38.042  1.00 89.76 292 A 1 
ATOM 2241 N NE  . ARG A 0 292 . 32.066   20.402  -37.111  1.00 89.76 292 A 1 
ATOM 2242 N NH1 . ARG A 0 292 . 30.393   20.791  -38.649  1.00 89.76 292 A 1 
ATOM 2243 N NH2 . ARG A 0 292 . 29.908   20.792  -36.490  1.00 89.76 292 A 1 
ATOM 2244 C CZ  . ARG A 0 292 . 30.807   20.672  -37.419  1.00 89.76 292 A 1 
ATOM 2245 N N   . ASP A 0 293 . 36.796   16.677  -41.397  1.00 87.40 293 A 1 
ATOM 2246 C CA  . ASP A 0 293 . 37.995   16.629  -42.244  1.00 87.40 293 A 1 
ATOM 2247 C C   . ASP A 0 293 . 37.906   17.647  -43.404  1.00 87.40 293 A 1 
ATOM 2248 C CB  . ASP A 0 293 . 38.323   15.186  -42.686  1.00 87.40 293 A 1 
ATOM 2249 O O   . ASP A 0 293 . 36.848   17.897  -43.984  1.00 87.40 293 A 1 
ATOM 2250 C CG  . ASP A 0 293 . 39.839   14.896  -42.753  1.00 87.40 293 A 1 
ATOM 2251 O OD1 . ASP A 0 293 . 40.628   15.825  -43.074  1.00 87.40 293 A 1 
ATOM 2252 O OD2 . ASP A 0 293 . 40.264   13.732  -42.581  1.00 87.40 293 A 1 
ATOM 2253 N N   . THR A 0 294 . 39.017   18.296  -43.770  1.00 82.25 294 A 1 
ATOM 2254 C CA  . THR A 0 294 . 39.079   19.140  -44.980  1.00 82.25 294 A 1 
ATOM 2255 C C   . THR A 0 294 . 40.405   18.997  -45.711  1.00 82.25 294 A 1 
ATOM 2256 C CB  . THR A 0 294 . 38.748   20.639  -44.776  1.00 82.25 294 A 1 
ATOM 2257 O O   . THR A 0 294 . 41.483   19.077  -45.119  1.00 82.25 294 A 1 
ATOM 2258 C CG2 . THR A 0 294 . 37.554   20.951  -43.875  1.00 82.25 294 A 1 
ATOM 2259 O OG1 . THR A 0 294 . 39.831   21.410  -44.290  1.00 82.25 294 A 1 
ATOM 2260 N N   . TRP A 0 295 . 40.349   18.868  -47.040  1.00 74.58 295 A 1 
ATOM 2261 C CA  . TRP A 0 295 . 41.513   18.682  -47.905  1.00 74.58 295 A 1 
ATOM 2262 C C   . TRP A 0 295 . 41.525   19.676  -49.072  1.00 74.58 295 A 1 
ATOM 2263 C CB  . TRP A 0 295 . 41.567   17.233  -48.409  1.00 74.58 295 A 1 
ATOM 2264 O O   . TRP A 0 295 . 40.844   19.502  -50.082  1.00 74.58 295 A 1 
ATOM 2265 C CG  . TRP A 0 295 . 41.465   16.161  -47.367  1.00 74.58 295 A 1 
ATOM 2266 C CD1 . TRP A 0 295 . 42.346   15.909  -46.371  1.00 74.58 295 A 1 
ATOM 2267 C CD2 . TRP A 0 295 . 40.339   15.261  -47.122  1.00 74.58 295 A 1 
ATOM 2268 C CE2 . TRP A 0 295 . 40.679   14.395  -46.045  1.00 74.58 295 A 1 
ATOM 2269 C CE3 . TRP A 0 295 . 39.045   15.122  -47.667  1.00 74.58 295 A 1 
ATOM 2270 N NE1 . TRP A 0 295 . 41.858   14.902  -45.556  1.00 74.58 295 A 1 
ATOM 2271 C CH2 . TRP A 0 295 . 38.536   13.284  -46.141  1.00 74.58 295 A 1 
ATOM 2272 C CZ2 . TRP A 0 295 . 39.820   13.389  -45.590  1.00 74.58 295 A 1 
ATOM 2273 C CZ3 . TRP A 0 295 . 38.148   14.156  -47.170  1.00 74.58 295 A 1 
ATOM 2274 N N   . GLY A 0 296 . 42.381   20.695  -48.972  1.00 65.53 296 A 1 
ATOM 2275 C CA  . GLY A 0 296 . 42.636   21.662  -50.041  1.00 65.53 296 A 1 
ATOM 2276 C C   . GLY A 0 296 . 43.962   21.414  -50.766  1.00 65.53 296 A 1 
ATOM 2277 O O   . GLY A 0 296 . 45.033   21.327  -50.146  1.00 65.53 296 A 1 
ATOM 2278 N N   . ARG A 0 297 . 43.925   21.362  -52.104  1.00 60.53 297 A 1 
ATOM 2279 C CA  . ARG A 0 297 . 45.121   21.431  -52.961  1.00 60.53 297 A 1 
ATOM 2280 C C   . ARG A 0 297 . 45.049   22.617  -53.916  1.00 60.53 297 A 1 
ATOM 2281 C CB  . ARG A 0 297 . 45.322   20.139  -53.759  1.00 60.53 297 A 1 
ATOM 2282 O O   . ARG A 0 297 . 44.318   22.584  -54.898  1.00 60.53 297 A 1 
ATOM 2283 C CG  . ARG A 0 297 . 45.696   18.943  -52.878  1.00 60.53 297 A 1 
ATOM 2284 C CD  . ARG A 0 297 . 46.359   17.882  -53.760  1.00 60.53 297 A 1 
ATOM 2285 N NE  . ARG A 0 297 . 46.522   16.602  -53.050  1.00 60.53 297 A 1 
ATOM 2286 N NH1 . ARG A 0 297 . 47.986   15.666  -54.541  1.00 60.53 297 A 1 
ATOM 2287 N NH2 . ARG A 0 297 . 47.115   14.415  -52.897  1.00 60.53 297 A 1 
ATOM 2288 C CZ  . ARG A 0 297 . 47.207   15.569  -53.497  1.00 60.53 297 A 1 
ATOM 2289 N N   . GLY A 0 298 . 45.890   23.619  -53.666  1.00 55.01 298 A 1 
ATOM 2290 C CA  . GLY A 0 298 . 46.138   24.700  -54.619  1.00 55.01 298 A 1 
ATOM 2291 C C   . GLY A 0 298 . 46.964   24.250  -55.831  1.00 55.01 298 A 1 
ATOM 2292 O O   . GLY A 0 298 . 47.836   23.381  -55.715  1.00 55.01 298 A 1 
ATOM 2293 N N   . ASP A 0 299 . 46.705   24.885  -56.975  1.00 50.01 299 A 1 
ATOM 2294 C CA  . ASP A 0 299 . 47.322   24.587  -58.272  1.00 50.01 299 A 1 
ATOM 2295 C C   . ASP A 0 299 . 48.858   24.667  -58.233  1.00 50.01 299 A 1 
ATOM 2296 C CB  . ASP A 0 299 . 46.779   25.552  -59.339  1.00 50.01 299 A 1 
ATOM 2297 O O   . ASP A 0 299 . 49.453   25.719  -57.980  1.00 50.01 299 A 1 
ATOM 2298 C CG  . ASP A 0 299 . 45.271   25.416  -59.554  1.00 50.01 299 A 1 
ATOM 2299 O OD1 . ASP A 0 299 . 44.814   24.257  -59.625  1.00 50.01 299 A 1 
ATOM 2300 O OD2 . ASP A 0 299 . 44.608   26.475  -59.633  1.00 50.01 299 A 1 
ATOM 2301 N N   . TYR A 0 300 . 49.523   23.544  -58.515  1.00 50.82 300 A 1 
ATOM 2302 C CA  . TYR A 0 300 . 50.984   23.442  -58.477  1.00 50.82 300 A 1 
ATOM 2303 C C   . TYR A 0 300 . 51.602   23.700  -59.858  1.00 50.82 300 A 1 
ATOM 2304 C CB  . TYR A 0 300 . 51.422   22.130  -57.801  1.00 50.82 300 A 1 
ATOM 2305 O O   . TYR A 0 300 . 51.953   22.780  -60.596  1.00 50.82 300 A 1 
ATOM 2306 C CG  . TYR A 0 300 . 52.281   22.382  -56.578  1.00 50.82 300 A 1 
ATOM 2307 C CD1 . TYR A 0 300 . 53.674   22.546  -56.710  1.00 50.82 300 A 1 
ATOM 2308 C CD2 . TYR A 0 300 . 51.669   22.531  -55.319  1.00 50.82 300 A 1 
ATOM 2309 C CE1 . TYR A 0 300 . 54.460   22.841  -55.578  1.00 50.82 300 A 1 
ATOM 2310 C CE2 . TYR A 0 300 . 52.451   22.814  -54.183  1.00 50.82 300 A 1 
ATOM 2311 O OH  . TYR A 0 300 . 54.601   23.249  -53.214  1.00 50.82 300 A 1 
ATOM 2312 C CZ  . TYR A 0 300 . 53.846   22.969  -54.310  1.00 50.82 300 A 1 
ATOM 2313 N N   . ASP A 0 301 . 51.739   24.979  -60.205  1.00 46.49 301 A 1 
ATOM 2314 C CA  . ASP A 0 301 . 52.175   25.410  -61.535  1.00 46.49 301 A 1 
ATOM 2315 C C   . ASP A 0 301 . 53.669   25.096  -61.813  1.00 46.49 301 A 1 
ATOM 2316 C CB  . ASP A 0 301 . 51.794   26.891  -61.724  1.00 46.49 301 A 1 
ATOM 2317 O O   . ASP A 0 301 . 54.588   25.848  -61.465  1.00 46.49 301 A 1 
ATOM 2318 C CG  . ASP A 0 301 . 51.806   27.324  -63.192  1.00 46.49 301 A 1 
ATOM 2319 O OD1 . ASP A 0 301 . 52.104   26.462  -64.054  1.00 46.49 301 A 1 
ATOM 2320 O OD2 . ASP A 0 301 . 51.577   28.527  -63.442  1.00 46.49 301 A 1 
ATOM 2321 N N   . GLU A 0 302 . 53.944   23.947  -62.449  1.00 48.61 302 A 1 
ATOM 2322 C CA  . GLU A 0 302 . 55.306   23.483  -62.773  1.00 48.61 302 A 1 
ATOM 2323 C C   . GLU A 0 302 . 55.975   24.285  -63.925  1.00 48.61 302 A 1 
ATOM 2324 C CB  . GLU A 0 302 . 55.357   21.929  -62.892  1.00 48.61 302 A 1 
ATOM 2325 O O   . GLU A 0 302 . 57.126   24.013  -64.293  1.00 48.61 302 A 1 
ATOM 2326 C CG  . GLU A 0 302 . 56.800   21.379  -63.002  1.00 48.61 302 A 1 
ATOM 2327 C CD  . GLU A 0 302 . 57.102   19.957  -62.463  1.00 48.61 302 A 1 
ATOM 2328 O OE1 . GLU A 0 302 . 58.319   19.647  -62.352  1.00 48.61 302 A 1 
ATOM 2329 O OE2 . GLU A 0 302 . 56.187   19.197  -62.077  1.00 48.61 302 A 1 
ATOM 2330 N N   . TYR A 0 303 . 55.344   25.365  -64.421  1.00 47.88 303 A 1 
ATOM 2331 C CA  . TYR A 0 303 . 55.914   26.310  -65.401  1.00 47.88 303 A 1 
ATOM 2332 C C   . TYR A 0 303 . 57.335   26.804  -65.056  1.00 47.88 303 A 1 
ATOM 2333 C CB  . TYR A 0 303 . 54.978   27.525  -65.565  1.00 47.88 303 A 1 
ATOM 2334 O O   . TYR A 0 303 . 58.135   27.100  -65.947  1.00 47.88 303 A 1 
ATOM 2335 C CG  . TYR A 0 303 . 54.393   27.644  -66.958  1.00 47.88 303 A 1 
ATOM 2336 C CD1 . TYR A 0 303 . 55.118   28.316  -67.960  1.00 47.88 303 A 1 
ATOM 2337 C CD2 . TYR A 0 303 . 53.149   27.059  -67.260  1.00 47.88 303 A 1 
ATOM 2338 C CE1 . TYR A 0 303 . 54.603   28.403  -69.268  1.00 47.88 303 A 1 
ATOM 2339 C CE2 . TYR A 0 303 . 52.634   27.131  -68.569  1.00 47.88 303 A 1 
ATOM 2340 O OH  . TYR A 0 303 . 52.872   27.872  -70.841  1.00 47.88 303 A 1 
ATOM 2341 C CZ  . TYR A 0 303 . 53.360   27.802  -69.574  1.00 47.88 303 A 1 
ATOM 2342 N N   . GLY A 0 304 . 57.693   26.855  -63.767  1.00 46.22 304 A 1 
ATOM 2343 C CA  . GLY A 0 304 . 59.030   27.247  -63.308  1.00 46.22 304 A 1 
ATOM 2344 C C   . GLY A 0 304 . 60.154   26.225  -63.559  1.00 46.22 304 A 1 
ATOM 2345 O O   . GLY A 0 304 . 61.326   26.610  -63.587  1.00 46.22 304 A 1 
ATOM 2346 N N   . ARG A 0 305 . 59.857   24.928  -63.741  1.00 48.95 305 A 1 
ATOM 2347 C CA  . ARG A 0 305 . 60.895   23.870  -63.792  1.00 48.95 305 A 1 
ATOM 2348 C C   . ARG A 0 305 . 61.407   23.558  -65.196  1.00 48.95 305 A 1 
ATOM 2349 C CB  . ARG A 0 305 . 60.421   22.611  -63.050  1.00 48.95 305 A 1 
ATOM 2350 O O   . ARG A 0 305 . 62.574   23.202  -65.338  1.00 48.95 305 A 1 
ATOM 2351 C CG  . ARG A 0 305 . 60.369   22.871  -61.534  1.00 48.95 305 A 1 
ATOM 2352 C CD  . ARG A 0 305 . 59.910   21.638  -60.756  1.00 48.95 305 A 1 
ATOM 2353 N NE  . ARG A 0 305 . 60.078   21.820  -59.302  1.00 48.95 305 A 1 
ATOM 2354 N NH1 . ARG A 0 305 . 60.988   19.769  -58.836  1.00 48.95 305 A 1 
ATOM 2355 N NH2 . ARG A 0 305 . 60.591   21.210  -57.174  1.00 48.95 305 A 1 
ATOM 2356 C CZ  . ARG A 0 305 . 60.553   20.935  -58.448  1.00 48.95 305 A 1 
ATOM 2357 N N   . ALA A 0 306 . 60.611   23.790  -66.238  1.00 47.32 306 A 1 
ATOM 2358 C CA  . ALA A 0 306 . 61.065   23.655  -67.627  1.00 47.32 306 A 1 
ATOM 2359 C C   . ALA A 0 306 . 62.062   24.758  -68.060  1.00 47.32 306 A 1 
ATOM 2360 C CB  . ALA A 0 306 . 59.824   23.630  -68.527  1.00 47.32 306 A 1 
ATOM 2361 O O   . ALA A 0 306 . 62.809   24.583  -69.023  1.00 47.32 306 A 1 
ATOM 2362 N N   . ALA A 0 307 . 62.095   25.892  -67.350  1.00 43.89 307 A 1 
ATOM 2363 C CA  . ALA A 0 307 . 62.807   27.105  -67.760  1.00 43.89 307 A 1 
ATOM 2364 C C   . ALA A 0 307 . 64.286   27.201  -67.314  1.00 43.89 307 A 1 
ATOM 2365 C CB  . ALA A 0 307 . 61.983   28.300  -67.263  1.00 43.89 307 A 1 
ATOM 2366 O O   . ALA A 0 307 . 64.958   28.172  -67.656  1.00 43.89 307 A 1 
ATOM 2367 N N   . SER A 0 308 . 64.810   26.235  -66.546  1.00 45.60 308 A 1 
ATOM 2368 C CA  . SER A 0 308 . 66.099   26.358  -65.832  1.00 45.60 308 A 1 
ATOM 2369 C C   . SER A 0 308 . 67.228   25.423  -66.310  1.00 45.60 308 A 1 
ATOM 2370 C CB  . SER A 0 308 . 65.870   26.338  -64.313  1.00 45.60 308 A 1 
ATOM 2371 O O   . SER A 0 308 . 68.183   25.163  -65.578  1.00 45.60 308 A 1 
ATOM 2372 O OG  . SER A 0 308 . 65.112   25.217  -63.908  1.00 45.60 308 A 1 
ATOM 2373 N N   . ALA A 0 309 . 67.191   24.972  -67.569  1.00 42.28 309 A 1 
ATOM 2374 C CA  . ALA A 0 309 . 68.333   24.313  -68.214  1.00 42.28 309 A 1 
ATOM 2375 C C   . ALA A 0 309 . 69.342   25.355  -68.749  1.00 42.28 309 A 1 
ATOM 2376 C CB  . ALA A 0 309 . 67.814   23.374  -69.310  1.00 42.28 309 A 1 
ATOM 2377 O O   . ALA A 0 309 . 69.034   26.113  -69.671  1.00 42.28 309 A 1 
ATOM 2378 N N   . SER A 0 310 . 70.547   25.405  -68.173  1.00 43.87 310 A 1 
ATOM 2379 C CA  . SER A 0 310 . 71.555   26.429  -68.484  1.00 43.87 310 A 1 
ATOM 2380 C C   . SER A 0 310 . 72.098   26.342  -69.920  1.00 43.87 310 A 1 
ATOM 2381 C CB  . SER A 0 310 . 72.691   26.415  -67.453  1.00 43.87 310 A 1 
ATOM 2382 O O   . SER A 0 310 . 72.316   25.268  -70.481  1.00 43.87 310 A 1 
ATOM 2383 O OG  . SER A 0 310 . 73.228   25.117  -67.307  1.00 43.87 310 A 1 
ATOM 2384 N N   . LYS A 0 311 . 72.321   27.513  -70.526  1.00 37.04 311 A 1 
ATOM 2385 C CA  . LYS A 0 311 . 72.677   27.683  -71.940  1.00 37.04 311 A 1 
ATOM 2386 C C   . LYS A 0 311 . 74.109   28.203  -72.089  1.00 37.04 311 A 1 
ATOM 2387 C CB  . LYS A 0 311 . 71.633   28.625  -72.577  1.00 37.04 311 A 1 
ATOM 2388 O O   . LYS A 0 311 . 74.289   29.378  -72.385  1.00 37.04 311 A 1 
ATOM 2389 C CG  . LYS A 0 311 . 71.809   28.862  -74.092  1.00 37.04 311 A 1 
ATOM 2390 C CD  . LYS A 0 311 . 71.025   30.112  -74.514  1.00 37.04 311 A 1 
ATOM 2391 C CE  . LYS A 0 311 . 71.326   30.485  -75.968  1.00 37.04 311 A 1 
ATOM 2392 N NZ  . LYS A 0 311 . 70.640   31.746  -76.345  1.00 37.04 311 A 1 
ATOM 2393 N N   . GLU A 0 312 . 75.115   27.338  -71.950  1.00 41.38 312 A 1 
ATOM 2394 C CA  . GLU A 0 312 . 76.463   27.640  -72.458  1.00 41.38 312 A 1 
ATOM 2395 C C   . GLU A 0 312 . 77.346   26.393  -72.660  1.00 41.38 312 A 1 
ATOM 2396 C CB  . GLU A 0 312 . 77.156   28.718  -71.586  1.00 41.38 312 A 1 
ATOM 2397 O O   . GLU A 0 312 . 77.214   25.394  -71.960  1.00 41.38 312 A 1 
ATOM 2398 C CG  . GLU A 0 312 . 77.542   29.944  -72.442  1.00 41.38 312 A 1 
ATOM 2399 C CD  . GLU A 0 312 . 77.596   31.262  -71.653  1.00 41.38 312 A 1 
ATOM 2400 O OE1 . GLU A 0 312 . 77.202   32.292  -72.250  1.00 41.38 312 A 1 
ATOM 2401 O OE2 . GLU A 0 312 . 78.046   31.238  -70.487  1.00 41.38 312 A 1 
ATOM 2402 N N   . THR A 0 313 . 78.255   26.474  -73.642  1.00 38.81 313 A 1 
ATOM 2403 C CA  . THR A 0 313 . 79.346   25.518  -73.955  1.00 38.81 313 A 1 
ATOM 2404 C C   . THR A 0 313 . 78.998   24.041  -74.240  1.00 38.81 313 A 1 
ATOM 2405 C CB  . THR A 0 313 . 80.521   25.617  -72.960  1.00 38.81 313 A 1 
ATOM 2406 O O   . THR A 0 313 . 79.040   23.185  -73.370  1.00 38.81 313 A 1 
ATOM 2407 C CG2 . THR A 0 313 . 81.421   26.806  -73.299  1.00 38.81 313 A 1 
ATOM 2408 O OG1 . THR A 0 313 . 80.092   25.791  -71.634  1.00 38.81 313 A 1 
ATOM 2409 N N   . ASN A 0 314 . 78.836   23.750  -75.537  1.00 40.30 314 A 1 
ATOM 2410 C CA  . ASN A 0 314 . 79.462   22.644  -76.290  1.00 40.30 314 A 1 
ATOM 2411 C C   . ASN A 0 314 . 79.413   21.175  -75.787  1.00 40.30 314 A 1 
ATOM 2412 C CB  . ASN A 0 314 . 80.910   23.066  -76.614  1.00 40.30 314 A 1 
ATOM 2413 O O   . ASN A 0 314 . 80.109   20.782  -74.862  1.00 40.30 314 A 1 
ATOM 2414 C CG  . ASN A 0 314 . 80.992   24.269  -77.536  1.00 40.30 314 A 1 
ATOM 2415 N ND2 . ASN A 0 314 . 82.138   24.896  -77.633  1.00 40.30 314 A 1 
ATOM 2416 O OD1 . ASN A 0 314 . 80.029   24.672  -78.165  1.00 40.30 314 A 1 
ATOM 2417 N N   . HIS A 0 315 . 78.788   20.338  -76.631  1.00 37.16 315 A 1 
ATOM 2418 C CA  . HIS A 0 315 . 78.880   18.869  -76.734  1.00 37.16 315 A 1 
ATOM 2419 C C   . HIS A 0 315 . 78.244   17.997  -75.627  1.00 37.16 315 A 1 
ATOM 2420 C CB  . HIS A 0 315 . 80.311   18.412  -77.074  1.00 37.16 315 A 1 
ATOM 2421 O O   . HIS A 0 315 . 78.725   17.886  -74.510  1.00 37.16 315 A 1 
ATOM 2422 C CG  . HIS A 0 315 . 80.849   19.003  -78.354  1.00 37.16 315 A 1 
ATOM 2423 C CD2 . HIS A 0 315 . 81.881   19.896  -78.463  1.00 37.16 315 A 1 
ATOM 2424 N ND1 . HIS A 0 315 . 80.391   18.758  -79.632  1.00 37.16 315 A 1 
ATOM 2425 C CE1 . HIS A 0 315 . 81.117   19.503  -80.483  1.00 37.16 315 A 1 
ATOM 2426 N NE2 . HIS A 0 315 . 82.030   20.221  -79.815  1.00 37.16 315 A 1 
ATOM 2427 N N   . SER A 0 316 . 77.241   17.215  -76.053  1.00 37.14 316 A 1 
ATOM 2428 C CA  . SER A 0 316 . 76.784   15.967  -75.418  1.00 37.14 316 A 1 
ATOM 2429 C C   . SER A 0 316 . 76.238   16.050  -73.982  1.00 37.14 316 A 1 
ATOM 2430 C CB  . SER A 0 316 . 77.860   14.884  -75.569  1.00 37.14 316 A 1 
ATOM 2431 O O   . SER A 0 316 . 76.715   15.353  -73.088  1.00 37.14 316 A 1 
ATOM 2432 O OG  . SER A 0 316 . 77.307   13.627  -75.248  1.00 37.14 316 A 1 
ATOM 2433 N N   . LEU A 0 317 . 75.136   16.785  -73.793  1.00 39.66 317 A 1 
ATOM 2434 C CA  . LEU A 0 317 . 74.222   16.547  -72.669  1.00 39.66 317 A 1 
ATOM 2435 C C   . LEU A 0 317 . 72.990   15.769  -73.138  1.00 39.66 317 A 1 
ATOM 2436 C CB  . LEU A 0 317 . 73.859   17.860  -71.959  1.00 39.66 317 A 1 
ATOM 2437 O O   . LEU A 0 317 . 72.272   16.184  -74.051  1.00 39.66 317 A 1 
ATOM 2438 C CG  . LEU A 0 317 . 75.037   18.501  -71.200  1.00 39.66 317 A 1 
ATOM 2439 C CD1 . LEU A 0 317 . 74.561   19.809  -70.569  1.00 39.66 317 A 1 
ATOM 2440 C CD2 . LEU A 0 317 . 75.584   17.609  -70.081  1.00 39.66 317 A 1 
ATOM 2441 N N   . ASP A 0 318 . 72.762   14.622  -72.506  1.00 38.91 318 A 1 
ATOM 2442 C CA  . ASP A 0 318 . 71.701   13.689  -72.861  1.00 38.91 318 A 1 
ATOM 2443 C C   . ASP A 0 318 . 70.342   14.222  -72.365  1.00 38.91 318 A 1 
ATOM 2444 C CB  . ASP A 0 318 . 72.078   12.294  -72.307  1.00 38.91 318 A 1 
ATOM 2445 O O   . ASP A 0 318 . 70.042   14.192  -71.171  1.00 38.91 318 A 1 
ATOM 2446 C CG  . ASP A 0 318 . 71.605   11.147  -73.199  1.00 38.91 318 A 1 
ATOM 2447 O OD1 . ASP A 0 318 . 70.742   11.379  -74.076  1.00 38.91 318 A 1 
ATOM 2448 O OD2 . ASP A 0 318 . 72.056   9.993   -73.038  1.00 38.91 318 A 1 
ATOM 2449 N N   . LYS A 0 319 . 69.485   14.718  -73.272  1.00 45.78 319 A 1 
ATOM 2450 C CA  . LYS A 0 319 . 68.179   15.334  -72.928  1.00 45.78 319 A 1 
ATOM 2451 C C   . LYS A 0 319 . 67.147   14.364  -72.312  1.00 45.78 319 A 1 
ATOM 2452 C CB  . LYS A 0 319 . 67.594   16.091  -74.138  1.00 45.78 319 A 1 
ATOM 2453 O O   . LYS A 0 319 . 66.016   14.760  -72.043  1.00 45.78 319 A 1 
ATOM 2454 C CG  . LYS A 0 319 . 68.329   17.409  -74.437  1.00 45.78 319 A 1 
ATOM 2455 C CD  . LYS A 0 319 . 67.526   18.252  -75.441  1.00 45.78 319 A 1 
ATOM 2456 C CE  . LYS A 0 319 . 68.155   19.638  -75.628  1.00 45.78 319 A 1 
ATOM 2457 N NZ  . LYS A 0 319 . 67.269   20.531  -76.419  1.00 45.78 319 A 1 
ATOM 2458 N N   . LYS A 0 320 . 67.529   13.110  -72.049  1.00 47.37 320 A 1 
ATOM 2459 C CA  . LYS A 0 320 . 66.684   12.057  -71.461  1.00 47.37 320 A 1 
ATOM 2460 C C   . LYS A 0 320 . 66.274   12.314  -70.002  1.00 47.37 320 A 1 
ATOM 2461 C CB  . LYS A 0 320 . 67.398   10.700  -71.578  1.00 47.37 320 A 1 
ATOM 2462 O O   . LYS A 0 320 . 65.343   11.676  -69.530  1.00 47.37 320 A 1 
ATOM 2463 C CG  . LYS A 0 320 . 67.664   10.261  -73.029  1.00 47.37 320 A 1 
ATOM 2464 C CD  . LYS A 0 320 . 68.231   8.831   -73.036  1.00 47.37 320 A 1 
ATOM 2465 C CE  . LYS A 0 320 . 68.754   8.366   -74.401  1.00 47.37 320 A 1 
ATOM 2466 N NZ  . LYS A 0 320 . 70.131   8.855   -74.652  1.00 47.37 320 A 1 
ATOM 2467 N N   . ALA A 0 321 . 66.923   13.244  -69.296  1.00 47.58 321 A 1 
ATOM 2468 C CA  . ALA A 0 321 . 66.578   13.579  -67.908  1.00 47.58 321 A 1 
ATOM 2469 C C   . ALA A 0 321 . 65.312   14.454  -67.761  1.00 47.58 321 A 1 
ATOM 2470 C CB  . ALA A 0 321 . 67.800   14.247  -67.266  1.00 47.58 321 A 1 
ATOM 2471 O O   . ALA A 0 321 . 64.718   14.485  -66.689  1.00 47.58 321 A 1 
ATOM 2472 N N   . ALA A 0 322 . 64.881   15.154  -68.818  1.00 47.09 322 A 1 
ATOM 2473 C CA  . ALA A 0 322 . 63.781   16.126  -68.747  1.00 47.09 322 A 1 
ATOM 2474 C C   . ALA A 0 322 . 62.370   15.518  -68.899  1.00 47.09 322 A 1 
ATOM 2475 C CB  . ALA A 0 322 . 64.048   17.212  -69.798  1.00 47.09 322 A 1 
ATOM 2476 O O   . ALA A 0 322 . 61.384   16.225  -68.733  1.00 47.09 322 A 1 
ATOM 2477 N N   . SER A 0 323 . 62.261   14.228  -69.239  1.00 52.32 323 A 1 
ATOM 2478 C CA  . SER A 0 323 . 60.995   13.547  -69.577  1.00 52.32 323 A 1 
ATOM 2479 C C   . SER A 0 323 . 60.776   12.234  -68.809  1.00 52.32 323 A 1 
ATOM 2480 C CB  . SER A 0 323 . 60.882   13.354  -71.096  1.00 52.32 323 A 1 
ATOM 2481 O O   . SER A 0 323 . 60.002   11.384  -69.232  1.00 52.32 323 A 1 
ATOM 2482 O OG  . SER A 0 323 . 62.081   12.818  -71.635  1.00 52.32 323 A 1 
ATOM 2483 N N   . GLN A 0 324 . 61.443   12.062  -67.660  1.00 45.57 324 A 1 
ATOM 2484 C CA  . GLN A 0 324 . 61.234   10.924  -66.745  1.00 45.57 324 A 1 
ATOM 2485 C C   . GLN A 0 324 . 60.473   11.300  -65.461  1.00 45.57 324 A 1 
ATOM 2486 C CB  . GLN A 0 324 . 62.557   10.187  -66.476  1.00 45.57 324 A 1 
ATOM 2487 O O   . GLN A 0 324 . 60.461   10.541  -64.491  1.00 45.57 324 A 1 
ATOM 2488 C CG  . GLN A 0 324 . 63.052   9.460   -67.735  1.00 45.57 324 A 1 
ATOM 2489 C CD  . GLN A 0 324 . 64.177   8.466   -67.460  1.00 45.57 324 A 1 
ATOM 2490 N NE2 . GLN A 0 324 . 64.557   7.678   -68.441  1.00 45.57 324 A 1 
ATOM 2491 O OE1 . GLN A 0 324 . 64.729   8.345   -66.380  1.00 45.57 324 A 1 
ATOM 2492 N N   . ALA A 0 325 . 59.797   12.451  -65.452  1.00 45.67 325 A 1 
ATOM 2493 C CA  . ALA A 0 325 . 58.810   12.784  -64.432  1.00 45.67 325 A 1 
ATOM 2494 C C   . ALA A 0 325 . 57.529   11.960  -64.663  1.00 45.67 325 A 1 
ATOM 2495 C CB  . ALA A 0 325 . 58.576   14.301  -64.443  1.00 45.67 325 A 1 
ATOM 2496 O O   . ALA A 0 325 . 56.565   12.455  -65.236  1.00 45.67 325 A 1 
ATOM 2497 N N   . LYS A 0 326 . 57.552   10.692  -64.234  1.00 41.95 326 A 1 
ATOM 2498 C CA  . LYS A 0 326 . 56.383   9.805   -64.219  1.00 41.95 326 A 1 
ATOM 2499 C C   . LYS A 0 326 . 55.159   10.488  -63.608  1.00 41.95 326 A 1 
ATOM 2500 C CB  . LYS A 0 326 . 56.663   8.570   -63.352  1.00 41.95 326 A 1 
ATOM 2501 O O   . LYS A 0 326 . 55.258   11.006  -62.495  1.00 41.95 326 A 1 
ATOM 2502 C CG  . LYS A 0 326 . 57.499   7.479   -64.026  1.00 41.95 326 A 1 
ATOM 2503 C CD  . LYS A 0 326 . 57.415   6.240   -63.128  1.00 41.95 326 A 1 
ATOM 2504 C CE  . LYS A 0 326 . 58.053   5.014   -63.772  1.00 41.95 326 A 1 
ATOM 2505 N NZ  . LYS A 0 326 . 57.606   3.795   -63.058  1.00 41.95 326 A 1 
ATOM 2506 N N   . ASP A 0 327 . 54.036   10.370  -64.311  1.00 42.98 327 A 1 
ATOM 2507 C CA  . ASP A 0 327 . 52.734   9.951   -63.773  1.00 42.98 327 A 1 
ATOM 2508 C C   . ASP A 0 327 . 52.296   10.640  -62.465  1.00 42.98 327 A 1 
ATOM 2509 C CB  . ASP A 0 327 . 52.676   8.404   -63.723  1.00 42.98 327 A 1 
ATOM 2510 O O   . ASP A 0 327 . 51.764   10.008  -61.553  1.00 42.98 327 A 1 
ATOM 2511 C CG  . ASP A 0 327 . 53.401   7.703   -64.890  1.00 42.98 327 A 1 
ATOM 2512 O OD1 . ASP A 0 327 . 53.387   8.251   -66.016  1.00 42.98 327 A 1 
ATOM 2513 O OD2 . ASP A 0 327 . 54.106   6.697   -64.622  1.00 42.98 327 A 1 
ATOM 2514 N N   . ARG A 0 328 . 52.540   11.951  -62.348  1.00 45.83 328 A 1 
ATOM 2515 C CA  . ARG A 0 328 . 52.053   12.770  -61.233  1.00 45.83 328 A 1 
ATOM 2516 C C   . ARG A 0 328 . 50.784   13.496  -61.641  1.00 45.83 328 A 1 
ATOM 2517 C CB  . ARG A 0 328 . 53.148   13.701  -60.688  1.00 45.83 328 A 1 
ATOM 2518 O O   . ARG A 0 328 . 50.831   14.642  -62.075  1.00 45.83 328 A 1 
ATOM 2519 C CG  . ARG A 0 328 . 53.942   12.959  -59.606  1.00 45.83 328 A 1 
ATOM 2520 C CD  . ARG A 0 328 . 54.987   13.851  -58.937  1.00 45.83 328 A 1 
ATOM 2521 N NE  . ARG A 0 328 . 56.168   14.024  -59.796  1.00 45.83 328 A 1 
ATOM 2522 N NH1 . ARG A 0 328 . 57.602   14.751  -58.165  1.00 45.83 328 A 1 
ATOM 2523 N NH2 . ARG A 0 328 . 58.333   14.517  -60.266  1.00 45.83 328 A 1 
ATOM 2524 C CZ  . ARG A 0 328 . 57.360   14.428  -59.406  1.00 45.83 328 A 1 
ATOM 2525 N N   . SER A 0 329 . 49.660   12.812  -61.460  1.00 45.97 329 A 1 
ATOM 2526 C CA  . SER A 0 329 . 48.337   13.428  -61.465  1.00 45.97 329 A 1 
ATOM 2527 C C   . SER A 0 329 . 48.273   14.484  -60.358  1.00 45.97 329 A 1 
ATOM 2528 C CB  . SER A 0 329 . 47.249   12.366  -61.253  1.00 45.97 329 A 1 
ATOM 2529 O O   . SER A 0 329 . 48.369   14.161  -59.169  1.00 45.97 329 A 1 
ATOM 2530 O OG  . SER A 0 329 . 47.461   11.269  -62.123  1.00 45.97 329 A 1 
ATOM 2531 N N   . TYR A 0 330 . 48.149   15.752  -60.743  1.00 50.60 330 A 1 
ATOM 2532 C CA  . TYR A 0 330 . 47.897   16.852  -59.819  1.00 50.60 330 A 1 
ATOM 2533 C C   . TYR A 0 330 . 46.393   17.119  -59.786  1.00 50.60 330 A 1 
ATOM 2534 C CB  . TYR A 0 330 . 48.699   18.099  -60.220  1.00 50.60 330 A 1 
ATOM 2535 O O   . TYR A 0 330 . 45.839   17.653  -60.738  1.00 50.60 330 A 1 
ATOM 2536 C CG  . TYR A 0 330 . 50.177   18.044  -59.868  1.00 50.60 330 A 1 
ATOM 2537 C CD1 . TYR A 0 330 . 50.620   18.488  -58.605  1.00 50.60 330 A 1 
ATOM 2538 C CD2 . TYR A 0 330 . 51.115   17.604  -60.821  1.00 50.60 330 A 1 
ATOM 2539 C CE1 . TYR A 0 330 . 51.998   18.500  -58.299  1.00 50.60 330 A 1 
ATOM 2540 C CE2 . TYR A 0 330 . 52.492   17.640  -60.532  1.00 50.60 330 A 1 
ATOM 2541 O OH  . TYR A 0 330 . 54.275   18.177  -59.030  1.00 50.60 330 A 1 
ATOM 2542 C CZ  . TYR A 0 330 . 52.937   18.096  -59.274  1.00 50.60 330 A 1 
ATOM 2543 N N   . TRP A 0 331 . 45.753   16.731  -58.686  1.00 48.16 331 A 1 
ATOM 2544 C CA  . TRP A 0 331 . 44.401   17.170  -58.345  1.00 48.16 331 A 1 
ATOM 2545 C C   . TRP A 0 331 . 44.474   18.572  -57.727  1.00 48.16 331 A 1 
ATOM 2546 C CB  . TRP A 0 331 . 43.777   16.145  -57.392  1.00 48.16 331 A 1 
ATOM 2547 O O   . TRP A 0 331 . 45.287   18.785  -56.817  1.00 48.16 331 A 1 
ATOM 2548 C CG  . TRP A 0 331 . 42.373   16.432  -56.965  1.00 48.16 331 A 1 
ATOM 2549 C CD1 . TRP A 0 331 . 41.263   16.182  -57.698  1.00 48.16 331 A 1 
ATOM 2550 C CD2 . TRP A 0 331 . 41.892   17.010  -55.707  1.00 48.16 331 A 1 
ATOM 2551 C CE2 . TRP A 0 331 . 40.471   17.092  -55.761  1.00 48.16 331 A 1 
ATOM 2552 C CE3 . TRP A 0 331 . 42.513   17.481  -54.528  1.00 48.16 331 A 1 
ATOM 2553 N NE1 . TRP A 0 331 . 40.147   16.566  -56.986  1.00 48.16 331 A 1 
ATOM 2554 C CH2 . TRP A 0 331 . 40.349   18.061  -53.552  1.00 48.16 331 A 1 
ATOM 2555 C CZ2 . TRP A 0 331 . 39.703   17.619  -54.717  1.00 48.16 331 A 1 
ATOM 2556 C CZ3 . TRP A 0 331 . 41.750   17.994  -53.459  1.00 48.16 331 A 1 
ATOM 2557 N N   . GLY A 0 332 . 43.663   19.496  -58.243  1.00 55.56 332 A 1 
ATOM 2558 C CA  . GLY A 0 332 . 43.458   20.846  -57.722  1.00 55.56 332 A 1 
ATOM 2559 C C   . GLY A 0 332 . 41.977   21.025  -57.399  1.00 55.56 332 A 1 
ATOM 2560 O O   . GLY A 0 332 . 41.133   20.846  -58.275  1.00 55.56 332 A 1 
ATOM 2561 N N   . GLY A 0 333 . 41.674   21.305  -56.136  1.00 63.83 333 A 1 
ATOM 2562 C CA  . GLY A 0 333 . 40.316   21.242  -55.604  1.00 63.83 333 A 1 
ATOM 2563 C C   . GLY A 0 333 . 40.282   21.329  -54.081  1.00 63.83 333 A 1 
ATOM 2564 O O   . GLY A 0 333 . 41.324   21.296  -53.411  1.00 63.83 333 A 1 
ATOM 2565 N N   . GLU A 0 334 . 39.070   21.443  -53.550  1.00 70.99 334 A 1 
ATOM 2566 C CA  . GLU A 0 334 . 38.761   21.442  -52.120  1.00 70.99 334 A 1 
ATOM 2567 C C   . GLU A 0 334 . 37.689   20.377  -51.852  1.00 70.99 334 A 1 
ATOM 2568 C CB  . GLU A 0 334 . 38.324   22.847  -51.646  1.00 70.99 334 A 1 
ATOM 2569 O O   . GLU A 0 334 . 36.678   20.316  -52.558  1.00 70.99 334 A 1 
ATOM 2570 C CG  . GLU A 0 334 . 39.453   23.889  -51.797  1.00 70.99 334 A 1 
ATOM 2571 C CD  . GLU A 0 334 . 39.088   25.334  -51.399  1.00 70.99 334 A 1 
ATOM 2572 O OE1 . GLU A 0 334 . 40.039   26.152  -51.324  1.00 70.99 334 A 1 
ATOM 2573 O OE2 . GLU A 0 334 . 37.892   25.653  -51.215  1.00 70.99 334 A 1 
ATOM 2574 N N   . ARG A 0 335 . 37.938   19.525  -50.856  1.00 80.11 335 A 1 
ATOM 2575 C CA  . ARG A 0 335 . 36.995   18.543  -50.303  1.00 80.11 335 A 1 
ATOM 2576 C C   . ARG A 0 335 . 36.825   18.812  -48.811  1.00 80.11 335 A 1 
ATOM 2577 C CB  . ARG A 0 335 . 37.486   17.108  -50.566  1.00 80.11 335 A 1 
ATOM 2578 O O   . ARG A 0 335 . 37.794   19.226  -48.168  1.00 80.11 335 A 1 
ATOM 2579 C CG  . ARG A 0 335 . 37.239   16.673  -52.014  1.00 80.11 335 A 1 
ATOM 2580 C CD  . ARG A 0 335 . 37.972   15.371  -52.363  1.00 80.11 335 A 1 
ATOM 2581 N NE  . ARG A 0 335 . 37.757   15.013  -53.782  1.00 80.11 335 A 1 
ATOM 2582 N NH1 . ARG A 0 335 . 36.161   13.366  -53.501  1.00 80.11 335 A 1 
ATOM 2583 N NH2 . ARG A 0 335 . 36.692   14.080  -55.544  1.00 80.11 335 A 1 
ATOM 2584 C CZ  . ARG A 0 335 . 36.878   14.149  -54.260  1.00 80.11 335 A 1 
ATOM 2585 N N   . SER A 0 336 . 35.630   18.604  -48.285  1.00 84.11 336 A 1 
ATOM 2586 C CA  . SER A 0 336 . 35.317   18.699  -46.861  1.00 84.11 336 A 1 
ATOM 2587 C C   . SER A 0 336 . 34.279   17.653  -46.506  1.00 84.11 336 A 1 
ATOM 2588 C CB  . SER A 0 336 . 34.784   20.082  -46.478  1.00 84.11 336 A 1 
ATOM 2589 O O   . SER A 0 336 . 33.296   17.537  -47.228  1.00 84.11 336 A 1 
ATOM 2590 O OG  . SER A 0 336 . 33.648   20.423  -47.253  1.00 84.11 336 A 1 
ATOM 2591 N N   . ASP A 0 337 . 34.521   16.982  -45.398  1.00 85.63 337 A 1 
ATOM 2592 C CA  . ASP A 0 337 . 33.853   15.784  -44.908  1.00 85.63 337 A 1 
ATOM 2593 C C   . ASP A 0 337 . 33.355   16.097  -43.483  1.00 85.63 337 A 1 
ATOM 2594 C CB  . ASP A 0 337 . 34.936   14.690  -44.969  1.00 85.63 337 A 1 
ATOM 2595 O O   . ASP A 0 337 . 34.020   16.856  -42.757  1.00 85.63 337 A 1 
ATOM 2596 C CG  . ASP A 0 337 . 34.436   13.257  -44.851  1.00 85.63 337 A 1 
ATOM 2597 O OD1 . ASP A 0 337 . 33.341   13.098  -44.286  1.00 85.63 337 A 1 
ATOM 2598 O OD2 . ASP A 0 337 . 35.186   12.375  -45.343  1.00 85.63 337 A 1 
ATOM 2599 N N   . TRP A 0 338 . 32.166   15.631  -43.103  1.00 88.73 338 A 1 
ATOM 2600 C CA  . TRP A 0 338 . 31.582   15.938  -41.795  1.00 88.73 338 A 1 
ATOM 2601 C C   . TRP A 0 338 . 30.605   14.862  -41.318  1.00 88.73 338 A 1 
ATOM 2602 C CB  . TRP A 0 338 . 30.885   17.315  -41.804  1.00 88.73 338 A 1 
ATOM 2603 O O   . TRP A 0 338 . 29.450   14.856  -41.734  1.00 88.73 338 A 1 
ATOM 2604 C CG  . TRP A 0 338 . 30.290   17.677  -40.472  1.00 88.73 338 A 1 
ATOM 2605 C CD1 . TRP A 0 338 . 31.030   17.768  -39.358  1.00 88.73 338 A 1 
ATOM 2606 C CD2 . TRP A 0 338 . 28.900   17.718  -40.012  1.00 88.73 338 A 1 
ATOM 2607 C CE2 . TRP A 0 338 . 28.899   17.895  -38.592  1.00 88.73 338 A 1 
ATOM 2608 C CE3 . TRP A 0 338 . 27.642   17.555  -40.620  1.00 88.73 338 A 1 
ATOM 2609 N NE1 . TRP A 0 338 . 30.227   17.809  -38.240  1.00 88.73 338 A 1 
ATOM 2610 C CH2 . TRP A 0 338 . 26.486   17.882  -38.490  1.00 88.73 338 A 1 
ATOM 2611 C CZ2 . TRP A 0 338 . 27.723   18.019  -37.838  1.00 88.73 338 A 1 
ATOM 2612 C CZ3 . TRP A 0 338 . 26.454   17.635  -39.872  1.00 88.73 338 A 1 
ATOM 2613 N N   . ASP A 0 339 . 31.061   14.042  -40.374  1.00 91.80 339 A 1 
ATOM 2614 C CA  . ASP A 0 339 . 30.230   13.110  -39.612  1.00 91.80 339 A 1 
ATOM 2615 C C   . ASP A 0 339 . 29.735   13.763  -38.310  1.00 91.80 339 A 1 
ATOM 2616 C CB  . ASP A 0 339 . 31.037   11.851  -39.236  1.00 91.80 339 A 1 
ATOM 2617 O O   . ASP A 0 339 . 30.479   14.466  -37.610  1.00 91.80 339 A 1 
ATOM 2618 C CG  . ASP A 0 339 . 31.146   10.762  -40.309  1.00 91.80 339 A 1 
ATOM 2619 O OD1 . ASP A 0 339 . 30.138   10.527  -41.002  1.00 91.80 339 A 1 
ATOM 2620 O OD2 . ASP A 0 339 . 32.180   10.051  -40.293  1.00 91.80 339 A 1 
ATOM 2621 N N   . ALA A 0 340 . 28.513   13.426  -37.901  1.00 91.56 340 A 1 
ATOM 2622 C CA  . ALA A 0 340 . 28.043   13.588  -36.531  1.00 91.56 340 A 1 
ATOM 2623 C C   . ALA A 0 340 . 27.122   12.444  -36.099  1.00 91.56 340 A 1 
ATOM 2624 C CB  . ALA A 0 340 . 27.356   14.946  -36.379  1.00 91.56 340 A 1 
ATOM 2625 O O   . ALA A 0 340 . 26.356   11.897  -36.888  1.00 91.56 340 A 1 
ATOM 2626 N N   . TRP A 0 341 . 27.146   12.115  -34.807  1.00 93.77 341 A 1 
ATOM 2627 C CA  . TRP A 0 341 . 26.124   11.269  -34.187  1.00 93.77 341 A 1 
ATOM 2628 C C   . TRP A 0 341 . 25.846   11.713  -32.755  1.00 93.77 341 A 1 
ATOM 2629 C CB  . TRP A 0 341 . 26.507   9.779   -34.246  1.00 93.77 341 A 1 
ATOM 2630 O O   . TRP A 0 341 . 26.708   12.297  -32.091  1.00 93.77 341 A 1 
ATOM 2631 C CG  . TRP A 0 341 . 27.504   9.318   -33.224  1.00 93.77 341 A 1 
ATOM 2632 C CD1 . TRP A 0 341 . 28.844   9.430   -33.339  1.00 93.77 341 A 1 
ATOM 2633 C CD2 . TRP A 0 341 . 27.263   8.741   -31.900  1.00 93.77 341 A 1 
ATOM 2634 C CE2 . TRP A 0 341 . 28.522   8.551   -31.255  1.00 93.77 341 A 1 
ATOM 2635 C CE3 . TRP A 0 341 . 26.110   8.393   -31.162  1.00 93.77 341 A 1 
ATOM 2636 N NE1 . TRP A 0 341 . 29.450   8.962   -32.189  1.00 93.77 341 A 1 
ATOM 2637 C CH2 . TRP A 0 341 . 27.463   7.739   -29.233  1.00 93.77 341 A 1 
ATOM 2638 C CZ2 . TRP A 0 341 . 28.634   8.061   -29.943  1.00 93.77 341 A 1 
ATOM 2639 C CZ3 . TRP A 0 341 . 26.207   7.899   -29.846  1.00 93.77 341 A 1 
ATOM 2640 N N   . GLY A 0 342 . 24.656   11.394  -32.260  1.00 93.11 342 A 1 
ATOM 2641 C CA  . GLY A 0 342 . 24.308   11.620  -30.867  1.00 93.11 342 A 1 
ATOM 2642 C C   . GLY A 0 342 . 23.168   10.747  -30.367  1.00 93.11 342 A 1 
ATOM 2643 O O   . GLY A 0 342 . 22.572   9.961   -31.112  1.00 93.11 342 A 1 
ATOM 2644 N N   . ARG A 0 343 . 22.949   10.838  -29.057  1.00 94.94 343 A 1 
ATOM 2645 C CA  . ARG A 0 343 . 21.936   10.100  -28.316  1.00 94.94 343 A 1 
ATOM 2646 C C   . ARG A 0 343 . 21.576   10.831  -27.025  1.00 94.94 343 A 1 
ATOM 2647 C CB  . ARG A 0 343 . 22.469   8.689   -28.050  1.00 94.94 343 A 1 
ATOM 2648 O O   . ARG A 0 343 . 22.463   11.080  -26.212  1.00 94.94 343 A 1 
ATOM 2649 C CG  . ARG A 0 343 . 21.513   7.821   -27.227  1.00 94.94 343 A 1 
ATOM 2650 C CD  . ARG A 0 343 . 22.012   6.377   -27.306  1.00 94.94 343 A 1 
ATOM 2651 N NE  . ARG A 0 343 . 21.056   5.459   -26.681  1.00 94.94 343 A 1 
ATOM 2652 N NH1 . ARG A 0 343 . 22.103   5.118   -24.684  1.00 94.94 343 A 1 
ATOM 2653 N NH2 . ARG A 0 343 . 20.157   4.136   -25.082  1.00 94.94 343 A 1 
ATOM 2654 C CZ  . ARG A 0 343 . 21.117   4.896   -25.503  1.00 94.94 343 A 1 
ATOM 2655 N N   . ASP A 0 344 . 20.290   11.087  -26.834  1.00 91.70 344 A 1 
ATOM 2656 C CA  . ASP A 0 344 . 19.696   11.610  -25.598  1.00 91.70 344 A 1 
ATOM 2657 C C   . ASP A 0 344 . 19.009   10.449  -24.841  1.00 91.70 344 A 1 
ATOM 2658 C CB  . ASP A 0 344 . 18.765   12.791  -25.943  1.00 91.70 344 A 1 
ATOM 2659 O O   . ASP A 0 344 . 18.681   9.417   -25.429  1.00 91.70 344 A 1 
ATOM 2660 C CG  . ASP A 0 344 . 18.423   13.698  -24.751  1.00 91.70 344 A 1 
ATOM 2661 O OD1 . ASP A 0 344 . 18.556   13.219  -23.600  1.00 91.70 344 A 1 
ATOM 2662 O OD2 . ASP A 0 344 . 18.034   14.861  -25.002  1.00 91.70 344 A 1 
ATOM 2663 N N   . GLN A 0 345 . 18.887   10.540  -23.518  1.00 93.62 345 A 1 
ATOM 2664 C CA  . GLN A 0 345 . 18.559   9.429   -22.614  1.00 93.62 345 A 1 
ATOM 2665 C C   . GLN A 0 345 . 17.841   9.924   -21.341  1.00 93.62 345 A 1 
ATOM 2666 C CB  . GLN A 0 345 . 19.858   8.656   -22.285  1.00 93.62 345 A 1 
ATOM 2667 O O   . GLN A 0 345 . 18.299   9.689   -20.218  1.00 93.62 345 A 1 
ATOM 2668 C CG  . GLN A 0 345 . 20.254   7.521   -23.235  1.00 93.62 345 A 1 
ATOM 2669 C CD  . GLN A 0 345 . 19.663   6.180   -22.817  1.00 93.62 345 A 1 
ATOM 2670 N NE2 . GLN A 0 345 . 18.365   5.998   -22.910  1.00 93.62 345 A 1 
ATOM 2671 O OE1 . GLN A 0 345 . 20.377   5.229   -22.482  1.00 93.62 345 A 1 
ATOM 2672 N N   . ASP A 0 346 . 16.707   10.602  -21.503  1.00 92.47 346 A 1 
ATOM 2673 C CA  . ASP A 0 346 . 15.938   11.148  -20.379  1.00 92.47 346 A 1 
ATOM 2674 C C   . ASP A 0 346 . 15.155   10.047  -19.620  1.00 92.47 346 A 1 
ATOM 2675 C CB  . ASP A 0 346 . 15.054   12.316  -20.873  1.00 92.47 346 A 1 
ATOM 2676 O O   . ASP A 0 346 . 14.553   9.135   -20.196  1.00 92.47 346 A 1 
ATOM 2677 C CG  . ASP A 0 346 . 14.699   13.351  -19.789  1.00 92.47 346 A 1 
ATOM 2678 O OD1 . ASP A 0 346 . 15.013   13.113  -18.595  1.00 92.47 346 A 1 
ATOM 2679 O OD2 . ASP A 0 346 . 14.023   14.356  -20.111  1.00 92.47 346 A 1 
ATOM 2680 N N   . PHE A 0 347 . 15.144   10.099  -18.288  1.00 96.00 347 A 1 
ATOM 2681 C CA  . PHE A 0 347 . 14.407   9.161   -17.433  1.00 96.00 347 A 1 
ATOM 2682 C C   . PHE A 0 347 . 13.812   9.867   -16.220  1.00 96.00 347 A 1 
ATOM 2683 C CB  . PHE A 0 347 . 15.319   8.009   -16.976  1.00 96.00 347 A 1 
ATOM 2684 O O   . PHE A 0 347 . 14.538   10.400  -15.382  1.00 96.00 347 A 1 
ATOM 2685 C CG  . PHE A 0 347 . 14.667   7.076   -15.962  1.00 96.00 347 A 1 
ATOM 2686 C CD1 . PHE A 0 347 . 14.823   7.295   -14.578  1.00 96.00 347 A 1 
ATOM 2687 C CD2 . PHE A 0 347 . 13.851   6.020   -16.406  1.00 96.00 347 A 1 
ATOM 2688 C CE1 . PHE A 0 347 . 14.166   6.468   -13.647  1.00 96.00 347 A 1 
ATOM 2689 C CE2 . PHE A 0 347 . 13.204   5.185   -15.478  1.00 96.00 347 A 1 
ATOM 2690 C CZ  . PHE A 0 347 . 13.360   5.407   -14.097  1.00 96.00 347 A 1 
ATOM 2691 N N   . HIS A 0 348 . 12.493   9.762   -16.030  1.00 97.66 348 A 1 
ATOM 2692 C CA  . HIS A 0 348 . 11.785   10.393  -14.915  1.00 97.66 348 A 1 
ATOM 2693 C C   . HIS A 0 348 . 10.793   9.436   -14.241  1.00 97.66 348 A 1 
ATOM 2694 C CB  . HIS A 0 348 . 11.106   11.677  -15.431  1.00 97.66 348 A 1 
ATOM 2695 O O   . HIS A 0 348 . 9.696    9.216   -14.743  1.00 97.66 348 A 1 
ATOM 2696 C CG  . HIS A 0 348 . 10.607   12.627  -14.363  1.00 97.66 348 A 1 
ATOM 2697 C CD2 . HIS A 0 348 . 10.676   12.455  -13.008  1.00 97.66 348 A 1 
ATOM 2698 N ND1 . HIS A 0 348 . 10.115   13.914  -14.608  1.00 97.66 348 A 1 
ATOM 2699 C CE1 . HIS A 0 348 . 10.024   14.515  -13.427  1.00 97.66 348 A 1 
ATOM 2700 N NE2 . HIS A 0 348 . 10.301   13.650  -12.445  1.00 97.66 348 A 1 
ATOM 2701 N N   . GLU A 0 349 . 11.113   8.926   -13.044  1.00 97.85 349 A 1 
ATOM 2702 C CA  . GLU A 0 349 . 10.160   8.173   -12.207  1.00 97.85 349 A 1 
ATOM 2703 C C   . GLU A 0 349 . 9.701    8.995   -10.993  1.00 97.85 349 A 1 
ATOM 2704 C CB  . GLU A 0 349 . 10.715   6.794   -11.786  1.00 97.85 349 A 1 
ATOM 2705 O O   . GLU A 0 349 . 10.511   9.508   -10.222  1.00 97.85 349 A 1 
ATOM 2706 C CG  . GLU A 0 349 . 9.626    5.931   -11.113  1.00 97.85 349 A 1 
ATOM 2707 C CD  . GLU A 0 349 . 10.119   4.568   -10.601  1.00 97.85 349 A 1 
ATOM 2708 O OE1 . GLU A 0 349 . 9.597    3.527   -11.074  1.00 97.85 349 A 1 
ATOM 2709 O OE2 . GLU A 0 349 . 10.935   4.551   -9.642   1.00 97.85 349 A 1 
ATOM 2710 N N   . LYS A 0 350 . 8.386    9.048   -10.770  1.00 97.90 350 A 1 
ATOM 2711 C CA  . LYS A 0 350 . 7.745    9.506   -9.532   1.00 97.90 350 A 1 
ATOM 2712 C C   . LYS A 0 350 . 6.998    8.340   -8.892   1.00 97.90 350 A 1 
ATOM 2713 C CB  . LYS A 0 350 . 6.780    10.666  -9.819   1.00 97.90 350 A 1 
ATOM 2714 O O   . LYS A 0 350 . 6.195    7.689   -9.554   1.00 97.90 350 A 1 
ATOM 2715 C CG  . LYS A 0 350 . 7.474    11.907  -10.399  1.00 97.90 350 A 1 
ATOM 2716 C CD  . LYS A 0 350 . 6.463    13.050  -10.568  1.00 97.90 350 A 1 
ATOM 2717 C CE  . LYS A 0 350 . 7.050    14.263  -11.299  1.00 97.90 350 A 1 
ATOM 2718 N NZ  . LYS A 0 350 . 7.146    14.030  -12.764  1.00 97.90 350 A 1 
ATOM 2719 N N   . VAL A 0 351 . 7.209    8.104   -7.601   1.00 97.06 351 A 1 
ATOM 2720 C CA  . VAL A 0 351 . 6.464    7.128   -6.791   1.00 97.06 351 A 1 
ATOM 2721 C C   . VAL A 0 351 . 5.932    7.821   -5.545   1.00 97.06 351 A 1 
ATOM 2722 C CB  . VAL A 0 351 . 7.338    5.925   -6.377   1.00 97.06 351 A 1 
ATOM 2723 O O   . VAL A 0 351 . 6.702    8.478   -4.848   1.00 97.06 351 A 1 
ATOM 2724 C CG1 . VAL A 0 351 . 6.513    4.861   -5.637   1.00 97.06 351 A 1 
ATOM 2725 C CG2 . VAL A 0 351 . 7.977    5.229   -7.581   1.00 97.06 351 A 1 
ATOM 2726 N N   . SER A 0 352 . 4.659    7.623   -5.213   1.00 96.31 352 A 1 
ATOM 2727 C CA  . SER A 0 352 . 4.105    7.967   -3.902   1.00 96.31 352 A 1 
ATOM 2728 C C   . SER A 0 352 . 3.314    6.813   -3.289   1.00 96.31 352 A 1 
ATOM 2729 C CB  . SER A 0 352 . 3.285    9.261   -3.935   1.00 96.31 352 A 1 
ATOM 2730 O O   . SER A 0 352 . 2.786    5.940   -3.982   1.00 96.31 352 A 1 
ATOM 2731 O OG  . SER A 0 352 . 2.088    9.105   -4.671   1.00 96.31 352 A 1 
ATOM 2732 N N   . PHE A 0 353 . 3.263    6.800   -1.962   1.00 95.52 353 A 1 
ATOM 2733 C CA  . PHE A 0 353 . 2.490    5.869   -1.155   1.00 95.52 353 A 1 
ATOM 2734 C C   . PHE A 0 353 . 2.000    6.578   0.110    1.00 95.52 353 A 1 
ATOM 2735 C CB  . PHE A 0 353 . 3.356    4.650   -0.811   1.00 95.52 353 A 1 
ATOM 2736 O O   . PHE A 0 353 . 2.811    7.104   0.873    1.00 95.52 353 A 1 
ATOM 2737 C CG  . PHE A 0 353 . 2.723    3.708   0.195    1.00 95.52 353 A 1 
ATOM 2738 C CD1 . PHE A 0 353 . 3.009    3.842   1.568    1.00 95.52 353 A 1 
ATOM 2739 C CD2 . PHE A 0 353 . 1.816    2.724   -0.235   1.00 95.52 353 A 1 
ATOM 2740 C CE1 . PHE A 0 353 . 2.401    2.987   2.504    1.00 95.52 353 A 1 
ATOM 2741 C CE2 . PHE A 0 353 . 1.214    1.863   0.698    1.00 95.52 353 A 1 
ATOM 2742 C CZ  . PHE A 0 353 . 1.507    1.993   2.067    1.00 95.52 353 A 1 
ATOM 2743 N N   . ASP A 0 354 . 0.694    6.539   0.354    1.00 94.49 354 A 1 
ATOM 2744 C CA  . ASP A 0 354 . 0.049    7.082   1.548    1.00 94.49 354 A 1 
ATOM 2745 C C   . ASP A 0 354 . -0.778   5.999   2.247    1.00 94.49 354 A 1 
ATOM 2746 C CB  . ASP A 0 354 . -0.827   8.297   1.201    1.00 94.49 354 A 1 
ATOM 2747 O O   . ASP A 0 354 . -1.545   5.272   1.622    1.00 94.49 354 A 1 
ATOM 2748 C CG  . ASP A 0 354 . -0.057   9.611   1.337    1.00 94.49 354 A 1 
ATOM 2749 O OD1 . ASP A 0 354 . 0.267    9.967   2.500    1.00 94.49 354 A 1 
ATOM 2750 O OD2 . ASP A 0 354 . 0.177    10.264  0.298    1.00 94.49 354 A 1 
ATOM 2751 N N   . ASN A 0 355 . -0.638   5.907   3.566    1.00 92.61 355 A 1 
ATOM 2752 C CA  . ASN A 0 355 . -1.355   4.980   4.438    1.00 92.61 355 A 1 
ATOM 2753 C C   . ASN A 0 355 . -1.922   5.772   5.625    1.00 92.61 355 A 1 
ATOM 2754 C CB  . ASN A 0 355 . -0.373   3.856   4.818    1.00 92.61 355 A 1 
ATOM 2755 O O   . ASN A 0 355 . -1.254   5.952   6.649    1.00 92.61 355 A 1 
ATOM 2756 C CG  . ASN A 0 355 . -0.826   2.940   5.944    1.00 92.61 355 A 1 
ATOM 2757 N ND2 . ASN A 0 355 . 0.072    2.497   6.797    1.00 92.61 355 A 1 
ATOM 2758 O OD1 . ASN A 0 355 . -1.976   2.546   6.082    1.00 92.61 355 A 1 
ATOM 2759 N N   . THR A 0 356 . -3.149   6.273   5.472    1.00 91.14 356 A 1 
ATOM 2760 C CA  . THR A 0 356 . -3.874   7.059   6.481    1.00 91.14 356 A 1 
ATOM 2761 C C   . THR A 0 356 . -4.831   6.166   7.258    1.00 91.14 356 A 1 
ATOM 2762 C CB  . THR A 0 356 . -4.709   8.190   5.856    1.00 91.14 356 A 1 
ATOM 2763 O O   . THR A 0 356 . -5.661   5.475   6.671    1.00 91.14 356 A 1 
ATOM 2764 C CG2 . THR A 0 356 . -5.194   9.193   6.906    1.00 91.14 356 A 1 
ATOM 2765 O OG1 . THR A 0 356 . -4.012   8.910   4.875    1.00 91.14 356 A 1 
ATOM 2766 N N   . ARG A 0 357 . -4.795   6.216   8.591    1.00 86.90 357 A 1 
ATOM 2767 C CA  . ARG A 0 357 . -5.725   5.489   9.466    1.00 86.90 357 A 1 
ATOM 2768 C C   . ARG A 0 357 . -6.240   6.414   10.556   1.00 86.90 357 A 1 
ATOM 2769 C CB  . ARG A 0 357 . -5.059   4.230   10.043   1.00 86.90 357 A 1 
ATOM 2770 O O   . ARG A 0 357 . -5.462   6.980   11.318   1.00 86.90 357 A 1 
ATOM 2771 C CG  . ARG A 0 357 . -4.511   3.342   8.919    1.00 86.90 357 A 1 
ATOM 2772 C CD  . ARG A 0 357 . -3.925   2.034   9.434    1.00 86.90 357 A 1 
ATOM 2773 N NE  . ARG A 0 357 . -3.184   1.404   8.337    1.00 86.90 357 A 1 
ATOM 2774 N NH1 . ARG A 0 357 . -3.724   -0.791  8.695    1.00 86.90 357 A 1 
ATOM 2775 N NH2 . ARG A 0 357 . -2.349   -0.202  7.020    1.00 86.90 357 A 1 
ATOM 2776 C CZ  . ARG A 0 357 . -3.084   0.132   8.040    1.00 86.90 357 A 1 
ATOM 2777 N N   . ALA A 0 358 . -7.554   6.562   10.645   1.00 84.89 358 A 1 
ATOM 2778 C CA  . ALA A 0 358 . -8.215   7.427   11.613   1.00 84.89 358 A 1 
ATOM 2779 C C   . ALA A 0 358 . -9.315   6.665   12.356   1.00 84.89 358 A 1 
ATOM 2780 C CB  . ALA A 0 358 . -8.735   8.680   10.903   1.00 84.89 358 A 1 
ATOM 2781 O O   . ALA A 0 358 . -10.142  5.974   11.762   1.00 84.89 358 A 1 
ATOM 2782 N N   . LYS A 0 359 . -9.312   6.789   13.679   1.00 78.39 359 A 1 
ATOM 2783 C CA  . LYS A 0 359 . -10.288  6.229   14.620   1.00 78.39 359 A 1 
ATOM 2784 C C   . LYS A 0 359 . -10.619  7.390   15.573   1.00 78.39 359 A 1 
ATOM 2785 C CB  . LYS A 0 359 . -9.742   4.912   15.240   1.00 78.39 359 A 1 
ATOM 2786 O O   . LYS A 0 359 . -9.814   8.288   15.794   1.00 78.39 359 A 1 
ATOM 2787 C CG  . LYS A 0 359 . -9.186   3.997   14.118   1.00 78.39 359 A 1 
ATOM 2788 C CD  . LYS A 0 359 . -8.879   2.519   14.394   1.00 78.39 359 A 1 
ATOM 2789 C CE  . LYS A 0 359 . -8.260   1.968   13.087   1.00 78.39 359 A 1 
ATOM 2790 N NZ  . LYS A 0 359 . -8.658   0.577   12.767   1.00 78.39 359 A 1 
ATOM 2791 N N   . GLY A 0 360 . -11.837  7.582   16.029   1.00 55.19 360 A 1 
ATOM 2792 C CA  . GLY A 0 360 . -12.661  6.633   16.753   1.00 55.19 360 A 1 
ATOM 2793 C C   . GLY A 0 360 . -13.247  7.430   17.913   1.00 55.19 360 A 1 
ATOM 2794 O O   . GLY A 0 360 . -12.583  8.322   18.441   1.00 55.19 360 A 1 
ATOM 2795 N N   . TYR A 0 361 . -14.503  7.198   18.248   1.00 68.30 361 A 1 
ATOM 2796 C CA  . TYR A 0 361 . -15.258  8.008   19.197   1.00 68.30 361 A 1 
ATOM 2797 C C   . TYR A 0 361 . -16.085  7.092   20.081   1.00 68.30 361 A 1 
ATOM 2798 C CB  . TYR A 0 361 . -16.159  9.000   18.445   1.00 68.30 361 A 1 
ATOM 2799 O O   . TYR A 0 361 . -16.607  6.087   19.600   1.00 68.30 361 A 1 
ATOM 2800 C CG  . TYR A 0 361 . -15.404  10.060  17.664   1.00 68.30 361 A 1 
ATOM 2801 C CD1 . TYR A 0 361 . -15.158  11.316  18.249   1.00 68.30 361 A 1 
ATOM 2802 C CD2 . TYR A 0 361 . -14.917  9.778   16.372   1.00 68.30 361 A 1 
ATOM 2803 C CE1 . TYR A 0 361 . -14.423  12.291  17.548   1.00 68.30 361 A 1 
ATOM 2804 C CE2 . TYR A 0 361 . -14.159  10.739  15.677   1.00 68.30 361 A 1 
ATOM 2805 O OH  . TYR A 0 361 . -13.186  12.928  15.595   1.00 68.30 361 A 1 
ATOM 2806 C CZ  . TYR A 0 361 . -13.912  11.997  16.266   1.00 68.30 361 A 1 
ATOM 2807 N N   . ALA A 0 362 . -16.220  7.461   21.346   1.00 64.89 362 A 1 
ATOM 2808 C CA  . ALA A 0 362 . -17.122  6.831   22.289   1.00 64.89 362 A 1 
ATOM 2809 C C   . ALA A 0 362 . -17.653  7.887   23.264   1.00 64.89 362 A 1 
ATOM 2810 C CB  . ALA A 0 362 . -16.398  5.681   22.996   1.00 64.89 362 A 1 
ATOM 2811 O O   . ALA A 0 362 . -16.936  8.809   23.638   1.00 64.89 362 A 1 
ATOM 2812 N N   . ALA A 0 363 . -18.900  7.767   23.678   1.00 81.44 363 A 1 
ATOM 2813 C CA  . ALA A 0 363 . -19.467  8.481   24.810   1.00 81.44 363 A 1 
ATOM 2814 C C   . ALA A 0 363 . -20.453  7.536   25.486   1.00 81.44 363 A 1 
ATOM 2815 C CB  . ALA A 0 363 . -20.135  9.776   24.337   1.00 81.44 363 A 1 
ATOM 2816 O O   . ALA A 0 363 . -21.076  6.717   24.811   1.00 81.44 363 A 1 
ATOM 2817 N N   . GLU A 0 364 . -20.558  7.626   26.801   1.00 80.23 364 A 1 
ATOM 2818 C CA  . GLU A 0 364 . -21.542  6.875   27.577   1.00 80.23 364 A 1 
ATOM 2819 C C   . GLU A 0 364 . -21.923  7.721   28.792   1.00 80.23 364 A 1 
ATOM 2820 C CB  . GLU A 0 364 . -21.035  5.492   28.055   1.00 80.23 364 A 1 
ATOM 2821 O O   . GLU A 0 364 . -21.050  8.396   29.347   1.00 80.23 364 A 1 
ATOM 2822 C CG  . GLU A 0 364 . -20.267  4.609   27.052   1.00 80.23 364 A 1 
ATOM 2823 C CD  . GLU A 0 364 . -19.523  3.428   27.705   1.00 80.23 364 A 1 
ATOM 2824 O OE1 . GLU A 0 364 . -18.684  2.821   26.992   1.00 80.23 364 A 1 
ATOM 2825 O OE2 . GLU A 0 364 . -19.834  3.036   28.853   1.00 80.23 364 A 1 
ATOM 2826 N N   . SER A 0 365 . -23.181  7.664   29.204   1.00 85.67 365 A 1 
ATOM 2827 C CA  . SER A 0 365 . -23.700  8.261   30.436   1.00 85.67 365 A 1 
ATOM 2828 C C   . SER A 0 365 . -24.420  7.192   31.253   1.00 85.67 365 A 1 
ATOM 2829 C CB  . SER A 0 365 . -24.630  9.451   30.147   1.00 85.67 365 A 1 
ATOM 2830 O O   . SER A 0 365 . -24.951  6.228   30.706   1.00 85.67 365 A 1 
ATOM 2831 O OG  . SER A 0 365 . -25.604  9.101   29.185   1.00 85.67 365 A 1 
ATOM 2832 N N   . TYR A 0 366 . -24.437  7.350   32.574   1.00 81.98 366 A 1 
ATOM 2833 C CA  . TYR A 0 366 . -25.313  6.590   33.465   1.00 81.98 366 A 1 
ATOM 2834 C C   . TYR A 0 366 . -25.941  7.548   34.459   1.00 81.98 366 A 1 
ATOM 2835 C CB  . TYR A 0 366 . -24.539  5.505   34.230   1.00 81.98 366 A 1 
ATOM 2836 O O   . TYR A 0 366 . -25.197  8.255   35.140   1.00 81.98 366 A 1 
ATOM 2837 C CG  . TYR A 0 366 . -25.344  4.818   35.329   1.00 81.98 366 A 1 
ATOM 2838 C CD1 . TYR A 0 366 . -25.351  5.343   36.638   1.00 81.98 366 A 1 
ATOM 2839 C CD2 . TYR A 0 366 . -26.084  3.653   35.050   1.00 81.98 366 A 1 
ATOM 2840 C CE1 . TYR A 0 366 . -26.037  4.682   37.674   1.00 81.98 366 A 1 
ATOM 2841 C CE2 . TYR A 0 366 . -26.781  2.989   36.081   1.00 81.98 366 A 1 
ATOM 2842 O OH  . TYR A 0 366 . -27.275  2.773   38.427   1.00 81.98 366 A 1 
ATOM 2843 C CZ  . TYR A 0 366 . -26.743  3.495   37.399   1.00 81.98 366 A 1 
ATOM 2844 N N   . ASP A 0 367 . -27.260  7.475   34.610   1.00 86.71 367 A 1 
ATOM 2845 C CA  . ASP A 0 367 . -27.998  8.158   35.664   1.00 86.71 367 A 1 
ATOM 2846 C C   . ASP A 0 367 . -28.693  7.158   36.589   1.00 86.71 367 A 1 
ATOM 2847 C CB  . ASP A 0 367 . -29.036  9.138   35.113   1.00 86.71 367 A 1 
ATOM 2848 O O   . ASP A 0 367 . -29.182  6.104   36.176   1.00 86.71 367 A 1 
ATOM 2849 C CG  . ASP A 0 367 . -28.468  10.079  34.058   1.00 86.71 367 A 1 
ATOM 2850 O OD1 . ASP A 0 367 . -27.705  10.983  34.466   1.00 86.71 367 A 1 
ATOM 2851 O OD2 . ASP A 0 367 . -28.837  9.889   32.874   1.00 86.71 367 A 1 
ATOM 2852 N N   . GLU A 0 368 . -28.798  7.531   37.857   1.00 86.37 368 A 1 
ATOM 2853 C CA  . GLU A 0 368 . -29.631  6.876   38.859   1.00 86.37 368 A 1 
ATOM 2854 C C   . GLU A 0 368 . -30.248  7.944   39.754   1.00 86.37 368 A 1 
ATOM 2855 C CB  . GLU A 0 368 . -28.769  5.873   39.639   1.00 86.37 368 A 1 
ATOM 2856 O O   . GLU A 0 368 . -29.531  8.806   40.259   1.00 86.37 368 A 1 
ATOM 2857 C CG  . GLU A 0 368 . -29.395  5.323   40.931   1.00 86.37 368 A 1 
ATOM 2858 C CD  . GLU A 0 368 . -28.688  4.052   41.437   1.00 86.37 368 A 1 
ATOM 2859 O OE1 . GLU A 0 368 . -29.320  3.274   42.191   1.00 86.37 368 A 1 
ATOM 2860 O OE2 . GLU A 0 368 . -27.628  3.648   40.895   1.00 86.37 368 A 1 
ATOM 2861 N N   . TRP A 0 369 . -31.563  7.898   39.959   1.00 87.90 369 A 1 
ATOM 2862 C CA  . TRP A 0 369 . -32.282  8.877   40.772   1.00 87.90 369 A 1 
ATOM 2863 C C   . TRP A 0 369 . -33.441  8.244   41.545   1.00 87.90 369 A 1 
ATOM 2864 C CB  . TRP A 0 369 . -32.746  10.047  39.892   1.00 87.90 369 A 1 
ATOM 2865 O O   . TRP A 0 369 . -34.057  7.281   41.093   1.00 87.90 369 A 1 
ATOM 2866 C CG  . TRP A 0 369 . -33.562  9.684   38.685   1.00 87.90 369 A 1 
ATOM 2867 C CD1 . TRP A 0 369 . -33.070  9.451   37.446   1.00 87.90 369 A 1 
ATOM 2868 C CD2 . TRP A 0 369 . -35.007  9.487   38.580   1.00 87.90 369 A 1 
ATOM 2869 C CE2 . TRP A 0 369 . -35.321  9.156   37.227   1.00 87.90 369 A 1 
ATOM 2870 C CE3 . TRP A 0 369 . -36.085  9.547   39.493   1.00 87.90 369 A 1 
ATOM 2871 N NE1 . TRP A 0 369 . -34.101  9.141   36.582   1.00 87.90 369 A 1 
ATOM 2872 C CH2 . TRP A 0 369 . -37.682  8.966   37.736   1.00 87.90 369 A 1 
ATOM 2873 C CZ2 . TRP A 0 369 . -36.635  8.904   36.800   1.00 87.90 369 A 1 
ATOM 2874 C CZ3 . TRP A 0 369 . -37.405  9.291   39.076   1.00 87.90 369 A 1 
ATOM 2875 N N   . ASP A 0 370 . -33.730  8.801   42.719   1.00 86.32 370 A 1 
ATOM 2876 C CA  . ASP A 0 370 . -34.832  8.425   43.607   1.00 86.32 370 A 1 
ATOM 2877 C C   . ASP A 0 370 . -35.542  9.695   44.105   1.00 86.32 370 A 1 
ATOM 2878 C CB  . ASP A 0 370 . -34.293  7.578   44.778   1.00 86.32 370 A 1 
ATOM 2879 O O   . ASP A 0 370 . -34.900  10.709  44.387   1.00 86.32 370 A 1 
ATOM 2880 C CG  . ASP A 0 370 . -35.366  6.776   45.534   1.00 86.32 370 A 1 
ATOM 2881 O OD1 . ASP A 0 370 . -36.569  6.912   45.231   1.00 86.32 370 A 1 
ATOM 2882 O OD2 . ASP A 0 370 . -34.978  5.994   46.432   1.00 86.32 370 A 1 
ATOM 2883 N N   . ASN A 0 371 . -36.865  9.638   44.197   1.00 85.14 371 A 1 
ATOM 2884 C CA  . ASN A 0 371 . -37.758  10.687  44.671   1.00 85.14 371 A 1 
ATOM 2885 C C   . ASN A 0 371 . -38.828  10.023  45.544   1.00 85.14 371 A 1 
ATOM 2886 C CB  . ASN A 0 371 . -38.360  11.415  43.453   1.00 85.14 371 A 1 
ATOM 2887 O O   . ASN A 0 371 . -39.753  9.392   45.022   1.00 85.14 371 A 1 
ATOM 2888 C CG  . ASN A 0 371 . -39.365  12.500  43.816   1.00 85.14 371 A 1 
ATOM 2889 N ND2 . ASN A 0 371 . -40.530  12.151  44.312   1.00 85.14 371 A 1 
ATOM 2890 O OD1 . ASN A 0 371 . -39.118  13.676  43.608   1.00 85.14 371 A 1 
ATOM 2891 N N   . GLN A 0 372 . -38.719  10.195  46.857   1.00 81.87 372 A 1 
ATOM 2892 C CA  . GLN A 0 372 . -39.663  9.676   47.841   1.00 81.87 372 A 1 
ATOM 2893 C C   . GLN A 0 372 . -40.395  10.852  48.490   1.00 81.87 372 A 1 
ATOM 2894 C CB  . GLN A 0 372 . -38.938  8.800   48.878   1.00 81.87 372 A 1 
ATOM 2895 O O   . GLN A 0 372 . -39.792  11.624  49.237   1.00 81.87 372 A 1 
ATOM 2896 C CG  . GLN A 0 372 . -38.162  7.637   48.238   1.00 81.87 372 A 1 
ATOM 2897 C CD  . GLN A 0 372 . -37.402  6.774   49.243   1.00 81.87 372 A 1 
ATOM 2898 N NE2 . GLN A 0 372 . -36.431  6.011   48.796   1.00 81.87 372 A 1 
ATOM 2899 O OE1 . GLN A 0 372 . -37.656  6.726   50.440   1.00 81.87 372 A 1 
ATOM 2900 N N   . ASP A 0 373 . -41.684  10.945  48.186   1.00 78.32 373 A 1 
ATOM 2901 C CA  . ASP A 0 373 . -42.666  11.832  48.799   1.00 78.32 373 A 1 
ATOM 2902 C C   . ASP A 0 373 . -43.399  11.049  49.910   1.00 78.32 373 A 1 
ATOM 2903 C CB  . ASP A 0 373 . -43.603  12.347  47.694   1.00 78.32 373 A 1 
ATOM 2904 O O   . ASP A 0 373 . -43.594  9.828   49.828   1.00 78.32 373 A 1 
ATOM 2905 C CG  . ASP A 0 373 . -44.421  13.576  48.091   1.00 78.32 373 A 1 
ATOM 2906 O OD1 . ASP A 0 373 . -44.698  13.708  49.307   1.00 78.32 373 A 1 
ATOM 2907 O OD2 . ASP A 0 373 . -44.748  14.354  47.164   1.00 78.32 373 A 1 
ATOM 2908 N N   . ALA A 0 374 . -43.735  11.716  51.010   1.00 76.16 374 A 1 
ATOM 2909 C CA  . ALA A 0 374 . -44.189  11.068  52.241   1.00 76.16 374 A 1 
ATOM 2910 C C   . ALA A 0 374 . -45.062  11.996  53.099   1.00 76.16 374 A 1 
ATOM 2911 C CB  . ALA A 0 374 . -42.956  10.532  52.991   1.00 76.16 374 A 1 
ATOM 2912 O O   . ALA A 0 374 . -44.860  12.090  54.318   1.00 76.16 374 A 1 
ATOM 2913 N N   . ASP A 0 375 . -45.991  12.701  52.457   1.00 74.90 375 A 1 
ATOM 2914 C CA  . ASP A 0 375 . -46.804  13.752  53.066   1.00 74.90 375 A 1 
ATOM 2915 C C   . ASP A 0 375 . -47.885  13.216  54.032   1.00 74.90 375 A 1 
ATOM 2916 C CB  . ASP A 0 375 . -47.383  14.647  51.951   1.00 74.90 375 A 1 
ATOM 2917 O O   . ASP A 0 375 . -48.550  12.199  53.797   1.00 74.90 375 A 1 
ATOM 2918 C CG  . ASP A 0 375 . -47.709  16.070  52.418   1.00 74.90 375 A 1 
ATOM 2919 O OD1 . ASP A 0 375 . -47.222  16.454  53.510   1.00 74.90 375 A 1 
ATOM 2920 O OD2 . ASP A 0 375 . -48.521  16.746  51.747   1.00 74.90 375 A 1 
ATOM 2921 N N   . LYS A 0 376 . -48.059  13.879  55.183   1.00 66.61 376 A 1 
ATOM 2922 C CA  . LYS A 0 376 . -48.955  13.411  56.263   1.00 66.61 376 A 1 
ATOM 2923 C C   . LYS A 0 376 . -49.776  14.542  56.844   1.00 66.61 376 A 1 
ATOM 2924 C CB  . LYS A 0 376 . -48.174  12.675  57.370   1.00 66.61 376 A 1 
ATOM 2925 O O   . LYS A 0 376 . -49.291  15.298  57.684   1.00 66.61 376 A 1 
ATOM 2926 C CG  . LYS A 0 376 . -47.356  11.542  56.756   1.00 66.61 376 A 1 
ATOM 2927 C CD  . LYS A 0 376 . -46.789  10.517  57.731   1.00 66.61 376 A 1 
ATOM 2928 C CE  . LYS A 0 376 . -45.858  9.678   56.846   1.00 66.61 376 A 1 
ATOM 2929 N NZ  . LYS A 0 376 . -45.888  8.238   57.172   1.00 66.61 376 A 1 
ATOM 2930 N N   . TRP A 0 377 . -51.065  14.582  56.512   1.00 66.40 377 A 1 
ATOM 2931 C CA  . TRP A 0 377 . -52.026  15.517  57.099   1.00 66.40 377 A 1 
ATOM 2932 C C   . TRP A 0 377 . -52.843  14.911  58.257   1.00 66.40 377 A 1 
ATOM 2933 C CB  . TRP A 0 377 . -52.893  16.155  56.003   1.00 66.40 377 A 1 
ATOM 2934 O O   . TRP A 0 377 . -53.360  13.790  58.203   1.00 66.40 377 A 1 
ATOM 2935 C CG  . TRP A 0 377 . -53.424  15.265  54.915   1.00 66.40 377 A 1 
ATOM 2936 C CD1 . TRP A 0 377 . -54.123  14.118  55.079   1.00 66.40 377 A 1 
ATOM 2937 C CD2 . TRP A 0 377 . -53.273  15.430  53.467   1.00 66.40 377 A 1 
ATOM 2938 C CE2 . TRP A 0 377 . -53.910  14.331  52.818   1.00 66.40 377 A 1 
ATOM 2939 C CE3 . TRP A 0 377 . -52.626  16.369  52.634   1.00 66.40 377 A 1 
ATOM 2940 N NE1 . TRP A 0 377 . -54.400  13.562  53.844   1.00 66.40 377 A 1 
ATOM 2941 C CH2 . TRP A 0 377 . -53.251  15.108  50.631   1.00 66.40 377 A 1 
ATOM 2942 C CZ2 . TRP A 0 377 . -53.913  14.161  51.428   1.00 66.40 377 A 1 
ATOM 2943 C CZ3 . TRP A 0 377 . -52.615  16.207  51.235   1.00 66.40 377 A 1 
ATOM 2944 N N   . GLY A 0 378 . -53.012  15.693  59.327   1.00 57.37 378 A 1 
ATOM 2945 C CA  . GLY A 0 378 . -53.878  15.357  60.460   1.00 57.37 378 A 1 
ATOM 2946 C C   . GLY A 0 378 . -55.264  15.997  60.336   1.00 57.37 378 A 1 
ATOM 2947 O O   . GLY A 0 378 . -55.396  17.213  60.462   1.00 57.37 378 A 1 
ATOM 2948 N N   . ALA A 0 379 . -56.315  15.193  60.159   1.00 54.91 379 A 1 
ATOM 2949 C CA  . ALA A 0 379 . -57.691  15.681  60.077   1.00 54.91 379 A 1 
ATOM 2950 C C   . ALA A 0 379 . -58.315  15.852  61.478   1.00 54.91 379 A 1 
ATOM 2951 C CB  . ALA A 0 379 . -58.501  14.758  59.161   1.00 54.91 379 A 1 
ATOM 2952 O O   . ALA A 0 379 . -58.372  14.919  62.287   1.00 54.91 379 A 1 
ATOM 2953 N N   . GLN A 0 380 . -58.803  17.061  61.776   1.00 53.58 380 A 1 
ATOM 2954 C CA  . GLN A 0 380 . -59.260  17.446  63.115   1.00 53.58 380 A 1 
ATOM 2955 C C   . GLN A 0 380 . -60.786  17.297  63.271   1.00 53.58 380 A 1 
ATOM 2956 C CB  . GLN A 0 380 . -58.736  18.862  63.415   1.00 53.58 380 A 1 
ATOM 2957 O O   . GLN A 0 380 . -61.564  18.088  62.737   1.00 53.58 380 A 1 
ATOM 2958 C CG  . GLN A 0 380 . -58.762  19.192  64.915   1.00 53.58 380 A 1 
ATOM 2959 C CD  . GLN A 0 380 . -58.111  20.537  65.239   1.00 53.58 380 A 1 
ATOM 2960 N NE2 . GLN A 0 380 . -57.799  20.802  66.488   1.00 53.58 380 A 1 
ATOM 2961 O OE1 . GLN A 0 380 . -57.872  21.383  64.397   1.00 53.58 380 A 1 
ATOM 2962 N N   . ALA A 0 381 . -61.218  16.283  64.027   1.00 50.23 381 A 1 
ATOM 2963 C CA  . ALA A 0 381 . -62.629  15.960  64.268   1.00 50.23 381 A 1 
ATOM 2964 C C   . ALA A 0 381 . -63.117  16.403  65.663   1.00 50.23 381 A 1 
ATOM 2965 C CB  . ALA A 0 381 . -62.835  14.459  64.028   1.00 50.23 381 A 1 
ATOM 2966 O O   . ALA A 0 381 . -62.349  16.433  66.624   1.00 50.23 381 A 1 
ATOM 2967 N N   . TRP A 0 382 . -64.413  16.717  65.772   1.00 44.22 382 A 1 
ATOM 2968 C CA  . TRP A 0 382 . -65.059  17.242  66.983   1.00 44.22 382 A 1 
ATOM 2969 C C   . TRP A 0 382 . -66.024  16.199  67.576   1.00 44.22 382 A 1 
ATOM 2970 C CB  . TRP A 0 382 . -65.805  18.550  66.652   1.00 44.22 382 A 1 
ATOM 2971 O O   . TRP A 0 382 . -66.802  15.595  66.838   1.00 44.22 382 A 1 
ATOM 2972 C CG  . TRP A 0 382 . -65.001  19.711  66.122   1.00 44.22 382 A 1 
ATOM 2973 C CD1 . TRP A 0 382 . -64.327  19.740  64.947   1.00 44.22 382 A 1 
ATOM 2974 C CD2 . TRP A 0 382 . -64.817  21.045  66.704   1.00 44.22 382 A 1 
ATOM 2975 C CE2 . TRP A 0 382 . -64.004  21.820  65.820   1.00 44.22 382 A 1 
ATOM 2976 C CE3 . TRP A 0 382 . -65.255  21.685  67.887   1.00 44.22 382 A 1 
ATOM 2977 N NE1 . TRP A 0 382 . -63.722  20.967  64.777   1.00 44.22 382 A 1 
ATOM 2978 C CH2 . TRP A 0 382 . -64.099  23.753  67.275   1.00 44.22 382 A 1 
ATOM 2979 C CZ2 . TRP A 0 382 . -63.645  23.149  66.090   1.00 44.22 382 A 1 
ATOM 2980 C CZ3 . TRP A 0 382 . -64.902  23.021  68.169   1.00 44.22 382 A 1 
ATOM 2981 N N   . GLY A 0 383 . -66.014  16.015  68.900   1.00 49.14 383 A 1 
ATOM 2982 C CA  . GLY A 0 383 . -66.907  15.107  69.636   1.00 49.14 383 A 1 
ATOM 2983 C C   . GLY A 0 383 . -67.289  15.689  71.002   1.00 49.14 383 A 1 
ATOM 2984 O O   . GLY A 0 383 . -66.534  16.493  71.544   1.00 49.14 383 A 1 
ATOM 2985 N N   . GLN A 0 384 . -68.471  15.339  71.520   1.00 43.59 384 A 1 
ATOM 2986 C CA  . GLN A 0 384 . -69.060  15.971  72.711   1.00 43.59 384 A 1 
ATOM 2987 C C   . GLN A 0 384 . -68.810  15.225  74.027   1.00 43.59 384 A 1 
ATOM 2988 C CB  . GLN A 0 384 . -70.568  16.218  72.516   1.00 43.59 384 A 1 
ATOM 2989 O O   . GLN A 0 384 . -68.727  14.001  74.084   1.00 43.59 384 A 1 
ATOM 2990 C CG  . GLN A 0 384 . -70.824  17.537  71.776   1.00 43.59 384 A 1 
ATOM 2991 C CD  . GLN A 0 384 . -72.305  17.893  71.663   1.00 43.59 384 A 1 
ATOM 2992 N NE2 . GLN A 0 384 . -72.620  19.150  71.440   1.00 43.59 384 A 1 
ATOM 2993 O OE1 . GLN A 0 384 . -73.211  17.078  71.737   1.00 43.59 384 A 1 
ATOM 2994 N N   . ASP A 0 385 . -68.773  16.025  75.083   1.00 33.47 385 A 1 
ATOM 2995 C CA  . ASP A 0 385 . -68.743  15.707  76.502   1.00 33.47 385 A 1 
ATOM 2996 C C   . ASP A 0 385 . -70.132  15.321  77.052   1.00 33.47 385 A 1 
ATOM 2997 C CB  . ASP A 0 385 . -68.143  16.922  77.255   1.00 33.47 385 A 1 
ATOM 2998 O O   . ASP A 0 385 . -71.152  15.891  76.661   1.00 33.47 385 A 1 
ATOM 2999 C CG  . ASP A 0 385 . -68.657  18.342  76.884   1.00 33.47 385 A 1 
ATOM 3000 O OD1 . ASP A 0 385 . -69.302  18.532  75.821   1.00 33.47 385 A 1 
ATOM 3001 O OD2 . ASP A 0 385 . -68.299  19.279  77.629   1.00 33.47 385 A 1 
ATOM 3002 N N   . ARG A 0 386 . -70.188  14.342  77.975   1.00 39.84 386 A 1 
ATOM 3003 C CA  . ARG A 0 386 . -71.405  13.988  78.738   1.00 39.84 386 A 1 
ATOM 3004 C C   . ARG A 0 386 . -71.103  13.533  80.168   1.00 39.84 386 A 1 
ATOM 3005 C CB  . ARG A 0 386 . -72.262  12.930  78.015   1.00 39.84 386 A 1 
ATOM 3006 O O   . ARG A 0 386 . -71.069  12.342  80.475   1.00 39.84 386 A 1 
ATOM 3007 C CG  . ARG A 0 386 . -72.821  13.408  76.669   1.00 39.84 386 A 1 
ATOM 3008 C CD  . ARG A 0 386 . -74.004  12.556  76.207   1.00 39.84 386 A 1 
ATOM 3009 N NE  . ARG A 0 386 . -75.268  13.053  76.788   1.00 39.84 386 A 1 
ATOM 3010 N NH1 . ARG A 0 386 . -76.625  11.371  76.035   1.00 39.84 386 A 1 
ATOM 3011 N NH2 . ARG A 0 386 . -77.521  13.132  77.085   1.00 39.84 386 A 1 
ATOM 3012 C CZ  . ARG A 0 386 . -76.462  12.517  76.636   1.00 39.84 386 A 1 
ATOM 3013 N N   . ASP A 0 387 . -70.965  14.495  81.064   1.00 36.61 387 A 1 
ATOM 3014 C CA  . ASP A 0 387 . -71.035  14.291  82.507   1.00 36.61 387 A 1 
ATOM 3015 C C   . ASP A 0 387 . -72.425  13.786  82.958   1.00 36.61 387 A 1 
ATOM 3016 C CB  . ASP A 0 387 . -70.608  15.583  83.233   1.00 36.61 387 A 1 
ATOM 3017 O O   . ASP A 0 387 . -73.473  14.259  82.516   1.00 36.61 387 A 1 
ATOM 3018 C CG  . ASP A 0 387 . -71.242  16.865  82.667   1.00 36.61 387 A 1 
ATOM 3019 O OD1 . ASP A 0 387 . -70.914  17.199  81.507   1.00 36.61 387 A 1 
ATOM 3020 O OD2 . ASP A 0 387 . -72.042  17.490  83.399   1.00 36.61 387 A 1 
ATOM 3021 N N   . ILE A 0 388 . -72.444  12.803  83.870   1.00 38.46 388 A 1 
ATOM 3022 C CA  . ILE A 0 388 . -73.671  12.286  84.504   1.00 38.46 388 A 1 
ATOM 3023 C C   . ILE A 0 388 . -73.570  12.466  86.022   1.00 38.46 388 A 1 
ATOM 3024 C CB  . ILE A 0 388 . -74.028  10.847  84.049   1.00 38.46 388 A 1 
ATOM 3025 O O   . ILE A 0 388 . -73.261  11.547  86.782   1.00 38.46 388 A 1 
ATOM 3026 C CG1 . ILE A 0 388 . -74.147  10.786  82.506   1.00 38.46 388 A 1 
ATOM 3027 C CG2 . ILE A 0 388 . -75.360  10.402  84.697   1.00 38.46 388 A 1 
ATOM 3028 C CD1 . ILE A 0 388 . -74.588  9.432   81.933   1.00 38.46 388 A 1 
ATOM 3029 N N   . TYR A 0 389 . -73.866  13.685  86.469   1.00 31.99 389 A 1 
ATOM 3030 C CA  . TYR A 0 389 . -74.041  14.033  87.877   1.00 31.99 389 A 1 
ATOM 3031 C C   . TYR A 0 389 . -75.528  14.275  88.178   1.00 31.99 389 A 1 
ATOM 3032 C CB  . TYR A 0 389 . -73.191  15.274  88.187   1.00 31.99 389 A 1 
ATOM 3033 O O   . TYR A 0 389 . -76.148  15.135  87.559   1.00 31.99 389 A 1 
ATOM 3034 C CG  . TYR A 0 389 . -73.199  15.694  89.646   1.00 31.99 389 A 1 
ATOM 3035 C CD1 . TYR A 0 389 . -74.239  16.501  90.148   1.00 31.99 389 A 1 
ATOM 3036 C CD2 . TYR A 0 389 . -72.142  15.305  90.490   1.00 31.99 389 A 1 
ATOM 3037 C CE1 . TYR A 0 389 . -74.226  16.915  91.495   1.00 31.99 389 A 1 
ATOM 3038 C CE2 . TYR A 0 389 . -72.114  15.729  91.832   1.00 31.99 389 A 1 
ATOM 3039 O OH  . TYR A 0 389 . -73.127  16.954  93.629   1.00 31.99 389 A 1 
ATOM 3040 C CZ  . TYR A 0 389 . -73.157  16.537  92.335   1.00 31.99 389 A 1 
ATOM 3041 N N   . GLY A 0 390 . -76.112  13.579  89.165   1.00 30.48 390 A 1 
ATOM 3042 C CA  . GLY A 0 390 . -77.452  13.942  89.656   1.00 30.48 390 A 1 
ATOM 3043 C C   . GLY A 0 390 . -78.303  12.826  90.265   1.00 30.48 390 A 1 
ATOM 3044 O O   . GLY A 0 390 . -79.190  12.291  89.611   1.00 30.48 390 A 1 
ATOM 3045 N N   . ALA A 0 391 . -78.116  12.552  91.559   1.00 32.37 391 A 1 
ATOM 3046 C CA  . ALA A 0 391 . -79.091  11.821  92.386   1.00 32.37 391 A 1 
ATOM 3047 C C   . ALA A 0 391 . -79.013  12.254  93.868   1.00 32.37 391 A 1 
ATOM 3048 C CB  . ALA A 0 391 . -78.919  10.307  92.187   1.00 32.37 391 A 1 
ATOM 3049 O O   . ALA A 0 391 . -78.994  11.434  94.787   1.00 32.37 391 A 1 
ATOM 3050 N N   . SER A 0 392 . -78.883  13.560  94.117   1.00 32.58 392 A 1 
ATOM 3051 C CA  . SER A 0 392 . -78.607  14.111  95.443   1.00 32.58 392 A 1 
ATOM 3052 C C   . SER A 0 392 . -79.870  14.446  96.253   1.00 32.58 392 A 1 
ATOM 3053 C CB  . SER A 0 392 . -77.664  15.322  95.328   1.00 32.58 392 A 1 
ATOM 3054 O O   . SER A 0 392 . -80.613  15.374  95.948   1.00 32.58 392 A 1 
ATOM 3055 O OG  . SER A 0 392 . -78.049  16.174  94.268   1.00 32.58 392 A 1 
ATOM 3056 N N   . SER A 0 393 . -79.981  13.802  97.422   1.00 29.78 393 A 1 
ATOM 3057 C CA  . SER A 0 393 . -80.726  14.265  98.610   1.00 29.78 393 A 1 
ATOM 3058 C C   . SER A 0 393 . -82.272  14.203  98.617   1.00 29.78 393 A 1 
ATOM 3059 C CB  . SER A 0 393 . -80.216  15.661  99.013   1.00 29.78 393 A 1 
ATOM 3060 O O   . SER A 0 393 . -82.933  13.920  97.625   1.00 29.78 393 A 1 
ATOM 3061 O OG  . SER A 0 393 . -80.874  16.676  98.288   1.00 29.78 393 A 1 
ATOM 3062 N N   . SER A 0 394 . -82.824  14.523  99.798   1.00 33.30 394 A 1 
ATOM 3063 C CA  . SER A 0 394 . -84.250  14.628  100.174  1.00 33.30 394 A 1 
ATOM 3064 C C   . SER A 0 394 . -85.065  13.321  100.311  1.00 33.30 394 A 1 
ATOM 3065 C CB  . SER A 0 394 . -84.979  15.672  99.317   1.00 33.30 394 A 1 
ATOM 3066 O O   . SER A 0 394 . -84.783  12.317  99.673   1.00 33.30 394 A 1 
ATOM 3067 O OG  . SER A 0 394 . -85.317  15.150  98.055   1.00 33.30 394 A 1 
ATOM 3068 N N   . SER A 0 395 . -86.133  13.301  101.119  1.00 28.16 395 A 1 
ATOM 3069 C CA  . SER A 0 395 . -86.136  13.265  102.601  1.00 28.16 395 A 1 
ATOM 3070 C C   . SER A 0 395 . -87.556  12.992  103.147  1.00 28.16 395 A 1 
ATOM 3071 C CB  . SER A 0 395 . -85.610  14.559  103.252  1.00 28.16 395 A 1 
ATOM 3072 O O   . SER A 0 395 . -88.537  13.504  102.623  1.00 28.16 395 A 1 
ATOM 3073 O OG  . SER A 0 395 . -86.204  15.716  102.701  1.00 28.16 395 A 1 
ATOM 3074 N N   . GLY A 0 396 . -87.682  12.218  104.235  1.00 33.91 396 A 1 
ATOM 3075 C CA  . GLY A 0 396 . -88.975  11.896  104.877  1.00 33.91 396 A 1 
ATOM 3076 C C   . GLY A 0 396 . -88.935  10.511  105.535  1.00 33.91 396 A 1 
ATOM 3077 O O   . GLY A 0 396 . -89.004  9.517   104.829  1.00 33.91 396 A 1 
ATOM 3078 N N   . LYS A 0 397 . -88.595  10.324  106.820  1.00 29.53 397 A 1 
ATOM 3079 C CA  . LYS A 0 397 . -89.187  10.811  108.094  1.00 29.53 397 A 1 
ATOM 3080 C C   . LYS A 0 397 . -90.612  10.296  108.370  1.00 29.53 397 A 1 
ATOM 3081 C CB  . LYS A 0 397 . -89.074  12.324  108.373  1.00 29.53 397 A 1 
ATOM 3082 O O   . LYS A 0 397 . -91.443  10.256  107.479  1.00 29.53 397 A 1 
ATOM 3083 C CG  . LYS A 0 397 . -87.643  12.818  108.638  1.00 29.53 397 A 1 
ATOM 3084 C CD  . LYS A 0 397 . -87.673  14.270  109.145  1.00 29.53 397 A 1 
ATOM 3085 C CE  . LYS A 0 397 . -86.280  14.739  109.583  1.00 29.53 397 A 1 
ATOM 3086 N NZ  . LYS A 0 397 . -86.304  16.141  110.078  1.00 29.53 397 A 1 
ATOM 3087 N N   . ALA A 0 398 . -90.851  10.009  109.659  1.00 28.79 398 A 1 
ATOM 3088 C CA  . ALA A 0 398 . -92.017  9.355   110.276  1.00 28.79 398 A 1 
ATOM 3089 C C   . ALA A 0 398 . -92.193  7.865   109.884  1.00 28.79 398 A 1 
ATOM 3090 C CB  . ALA A 0 398 . -93.280  10.205  110.094  1.00 28.79 398 A 1 
ATOM 3091 O O   . ALA A 0 398 . -92.295  7.553   108.710  1.00 28.79 398 A 1 
ATOM 3092 N N   . SER A 0 399 . -92.136  6.838   110.745  1.00 30.77 399 A 1 
ATOM 3093 C CA  . SER A 0 399 . -92.315  6.622   112.202  1.00 30.77 399 A 1 
ATOM 3094 C C   . SER A 0 399 . -93.735  6.260   112.671  1.00 30.77 399 A 1 
ATOM 3095 C CB  . SER A 0 399 . -91.671  7.652   113.146  1.00 30.77 399 A 1 
ATOM 3096 O O   . SER A 0 399 . -94.620  7.105   112.656  1.00 30.77 399 A 1 
ATOM 3097 O OG  . SER A 0 399 . -92.532  8.742   113.422  1.00 30.77 399 A 1 
ATOM 3098 N N   . ALA A 0 400 . -93.843  5.057   113.256  1.00 26.67 400 A 1 
ATOM 3099 C CA  . ALA A 0 400 . -94.920  4.530   114.110  1.00 26.67 400 A 1 
ATOM 3100 C C   . ALA A 0 400 . -96.309  4.255   113.479  1.00 26.67 400 A 1 
ATOM 3101 C CB  . ALA A 0 400 . -95.016  5.376   115.389  1.00 26.67 400 A 1 
ATOM 3102 O O   . ALA A 0 400 . -97.012  5.151   113.034  1.00 26.67 400 A 1 
ATOM 3103 N N   . GLY A 0 401 . -96.754  2.994   113.578  1.00 31.04 401 A 1 
ATOM 3104 C CA  . GLY A 0 401 . -98.125  2.564   113.275  1.00 31.04 401 A 1 
ATOM 3105 C C   . GLY A 0 401 . -98.289  1.041   113.360  1.00 31.04 401 A 1 
ATOM 3106 O O   . GLY A 0 401 . -97.723  0.314   112.552  1.00 31.04 401 A 1 
ATOM 3107 N N   . LYS A 0 402 . -99.040  0.540   114.351  1.00 30.08 402 A 1 
ATOM 3108 C CA  . LYS A 0 402 . -99.436  -0.880  114.474  1.00 30.08 402 A 1 
ATOM 3109 C C   . LYS A 0 402 . -100.916 -1.063  114.101  1.00 30.08 402 A 1 
ATOM 3110 C CB  . LYS A 0 402 . -99.209  -1.397  115.916  1.00 30.08 402 A 1 
ATOM 3111 O O   . LYS A 0 402 . -101.687 -0.115  114.203  1.00 30.08 402 A 1 
ATOM 3112 C CG  . LYS A 0 402 . -97.798  -1.911  116.242  1.00 30.08 402 A 1 
ATOM 3113 C CD  . LYS A 0 402 . -97.810  -2.553  117.644  1.00 30.08 402 A 1 
ATOM 3114 C CE  . LYS A 0 402 . -96.461  -3.190  117.999  1.00 30.08 402 A 1 
ATOM 3115 N NZ  . LYS A 0 402 . -96.506  -3.852  119.329  1.00 30.08 402 A 1 
ATOM 3116 N N   . TYR A 0 403 . -101.282 -2.332  113.883  1.00 29.86 403 A 1 
ATOM 3117 C CA  . TYR A 0 403 . -102.636 -2.922  113.859  1.00 29.86 403 A 1 
ATOM 3118 C C   . TYR A 0 403 . -103.376 -2.908  112.508  1.00 29.86 403 A 1 
ATOM 3119 C CB  . TYR A 0 403 . -103.510 -2.422  115.025  1.00 29.86 403 A 1 
ATOM 3120 O O   . TYR A 0 403 . -103.521 -1.875  111.869  1.00 29.86 403 A 1 
ATOM 3121 C CG  . TYR A 0 403 . -102.853 -2.533  116.392  1.00 29.86 403 A 1 
ATOM 3122 C CD1 . TYR A 0 403 . -102.600 -3.806  116.938  1.00 29.86 403 A 1 
ATOM 3123 C CD2 . TYR A 0 403 . -102.480 -1.376  117.107  1.00 29.86 403 A 1 
ATOM 3124 C CE1 . TYR A 0 403 . -101.957 -3.926  118.184  1.00 29.86 403 A 1 
ATOM 3125 C CE2 . TYR A 0 403 . -101.850 -1.491  118.362  1.00 29.86 403 A 1 
ATOM 3126 O OH  . TYR A 0 403 . -100.952 -2.890  120.096  1.00 29.86 403 A 1 
ATOM 3127 C CZ  . TYR A 0 403 . -101.583 -2.769  118.899  1.00 29.86 403 A 1 
ATOM 3128 N N   . GLY A 0 404 . -103.865 -4.087  112.097  1.00 30.07 404 A 1 
ATOM 3129 C CA  . GLY A 0 404 . -104.588 -4.311  110.835  1.00 30.07 404 A 1 
ATOM 3130 C C   . GLY A 0 404 . -106.019 -4.840  111.021  1.00 30.07 404 A 1 
ATOM 3131 O O   . GLY A 0 404 . -106.536 -4.853  112.137  1.00 30.07 404 A 1 
ATOM 3132 N N   . ARG A 0 405 . -106.633 -5.301  109.921  1.00 35.71 405 A 1 
ATOM 3133 C CA  . ARG A 0 405 . -107.890 -6.086  109.787  1.00 35.71 405 A 1 
ATOM 3134 C C   . ARG A 0 405 . -107.751 -6.912  108.487  1.00 35.71 405 A 1 
ATOM 3135 C CB  . ARG A 0 405 . -109.107 -5.135  109.722  1.00 35.71 405 A 1 
ATOM 3136 O O   . ARG A 0 405 . -107.174 -6.399  107.540  1.00 35.71 405 A 1 
ATOM 3137 C CG  . ARG A 0 405 . -109.532 -4.601  111.103  1.00 35.71 405 A 1 
ATOM 3138 C CD  . ARG A 0 405 . -110.803 -3.738  111.031  1.00 35.71 405 A 1 
ATOM 3139 N NE  . ARG A 0 405 . -110.729 -2.578  111.947  1.00 35.71 405 A 1 
ATOM 3140 N NH1 . ARG A 0 405 . -111.662 -3.498  113.838  1.00 35.71 405 A 1 
ATOM 3141 N NH2 . ARG A 0 405 . -110.987 -1.371  113.856  1.00 35.71 405 A 1 
ATOM 3142 C CZ  . ARG A 0 405 . -111.125 -2.493  113.205  1.00 35.71 405 A 1 
ATOM 3143 N N   . ALA A 0 406 . -107.967 -8.232  108.464  1.00 36.21 406 A 1 
ATOM 3144 C CA  . ALA A 0 406 . -109.247 -8.966  108.401  1.00 36.21 406 A 1 
ATOM 3145 C C   . ALA A 0 406 . -110.042 -8.730  107.088  1.00 36.21 406 A 1 
ATOM 3146 C CB  . ALA A 0 406 . -110.097 -8.740  109.661  1.00 36.21 406 A 1 
ATOM 3147 O O   . ALA A 0 406 . -110.348 -7.582  106.792  1.00 36.21 406 A 1 
ATOM 3148 N N   . GLY A 0 407 . -110.446 -9.748  106.305  1.00 34.94 407 A 1 
ATOM 3149 C CA  . GLY A 0 407 . -110.129 -11.195 106.353  1.00 34.94 407 A 1 
ATOM 3150 C C   . GLY A 0 407 . -111.164 -12.089 105.627  1.00 34.94 407 A 1 
ATOM 3151 O O   . GLY A 0 407 . -112.327 -11.721 105.578  1.00 34.94 407 A 1 
ATOM 3152 N N   . HIS A 0 408 . -110.748 -13.254 105.104  1.00 37.87 408 A 1 
ATOM 3153 C CA  . HIS A 0 408 . -111.536 -14.383 104.534  1.00 37.87 408 A 1 
ATOM 3154 C C   . HIS A 0 408 . -110.558 -15.591 104.378  1.00 37.87 408 A 1 
ATOM 3155 C CB  . HIS A 0 408 . -112.094 -14.003 103.135  1.00 37.87 408 A 1 
ATOM 3156 O O   . HIS A 0 408 . -109.368 -15.338 104.218  1.00 37.87 408 A 1 
ATOM 3157 C CG  . HIS A 0 408 . -113.511 -13.458 103.088  1.00 37.87 408 A 1 
ATOM 3158 C CD2 . HIS A 0 408 . -113.898 -12.143 103.135  1.00 37.87 408 A 1 
ATOM 3159 N ND1 . HIS A 0 408 . -114.658 -14.185 102.846  1.00 37.87 408 A 1 
ATOM 3160 C CE1 . HIS A 0 408 . -115.698 -13.340 102.786  1.00 37.87 408 A 1 
ATOM 3161 N NE2 . HIS A 0 408 . -115.286 -12.079 102.965  1.00 37.87 408 A 1 
ATOM 3162 N N   . GLN A 0 409 . -110.900 -16.893 104.370  1.00 39.08 409 A 1 
ATOM 3163 C CA  . GLN A 0 409 . -112.074 -17.669 104.826  1.00 39.08 409 A 1 
ATOM 3164 C C   . GLN A 0 409 . -111.721 -19.189 104.782  1.00 39.08 409 A 1 
ATOM 3165 C CB  . GLN A 0 409 . -113.260 -17.372 103.891  1.00 39.08 409 A 1 
ATOM 3166 O O   . GLN A 0 409 . -111.160 -19.632 103.787  1.00 39.08 409 A 1 
ATOM 3167 C CG  . GLN A 0 409 . -114.564 -18.139 104.178  1.00 39.08 409 A 1 
ATOM 3168 C CD  . GLN A 0 409 . -115.712 -17.673 103.278  1.00 39.08 409 A 1 
ATOM 3169 N NE2 . GLN A 0 409 . -116.898 -18.221 103.411  1.00 39.08 409 A 1 
ATOM 3170 O OE1 . GLN A 0 409 . -115.580 -16.786 102.453  1.00 39.08 409 A 1 
ATOM 3171 N N   . GLY A 0 410 . -112.073 -19.999 105.799  1.00 36.98 410 A 1 
ATOM 3172 C CA  . GLY A 0 410 . -111.904 -21.479 105.797  1.00 36.98 410 A 1 
ATOM 3173 C C   . GLY A 0 410 . -110.943 -22.060 106.861  1.00 36.98 410 A 1 
ATOM 3174 O O   . GLY A 0 410 . -110.098 -21.343 107.385  1.00 36.98 410 A 1 
ATOM 3175 N N   . GLY A 0 411 . -111.096 -23.349 107.216  1.00 35.01 411 A 1 
ATOM 3176 C CA  . GLY A 0 411 . -110.279 -24.087 108.215  1.00 35.01 411 A 1 
ATOM 3177 C C   . GLY A 0 411 . -109.682 -25.401 107.659  1.00 35.01 411 A 1 
ATOM 3178 O O   . GLY A 0 411 . -109.795 -25.635 106.463  1.00 35.01 411 A 1 
ATOM 3179 N N   . ALA A 0 412 . -109.072 -26.311 108.440  1.00 38.81 412 A 1 
ATOM 3180 C CA  . ALA A 0 412 . -108.935 -26.410 109.907  1.00 38.81 412 A 1 
ATOM 3181 C C   . ALA A 0 412 . -107.764 -27.355 110.345  1.00 38.81 412 A 1 
ATOM 3182 C CB  . ALA A 0 412 . -110.270 -26.963 110.443  1.00 38.81 412 A 1 
ATOM 3183 O O   . ALA A 0 412 . -107.183 -28.016 109.497  1.00 38.81 412 A 1 
ATOM 3184 N N   . TYR A 0 413 . -107.503 -27.437 111.670  1.00 39.68 413 A 1 
ATOM 3185 C CA  . TYR A 0 413 . -106.661 -28.393 112.457  1.00 39.68 413 A 1 
ATOM 3186 C C   . TYR A 0 413 . -105.134 -28.542 112.154  1.00 39.68 413 A 1 
ATOM 3187 C CB  . TYR A 0 413 . -107.373 -29.762 112.581  1.00 39.68 413 A 1 
ATOM 3188 O O   . TYR A 0 413 . -104.728 -28.645 111.009  1.00 39.68 413 A 1 
ATOM 3189 C CG  . TYR A 0 413 . -107.490 -30.610 111.319  1.00 39.68 413 A 1 
ATOM 3190 C CD1 . TYR A 0 413 . -108.686 -30.619 110.570  1.00 39.68 413 A 1 
ATOM 3191 C CD2 . TYR A 0 413 . -106.408 -31.415 110.904  1.00 39.68 413 A 1 
ATOM 3192 C CE1 . TYR A 0 413 . -108.783 -31.387 109.392  1.00 39.68 413 A 1 
ATOM 3193 C CE2 . TYR A 0 413 . -106.503 -32.189 109.730  1.00 39.68 413 A 1 
ATOM 3194 O OH  . TYR A 0 413 . -107.780 -32.890 107.819  1.00 39.68 413 A 1 
ATOM 3195 C CZ  . TYR A 0 413 . -107.688 -32.164 108.964  1.00 39.68 413 A 1 
ATOM 3196 N N   . GLY A 0 414 . -104.209 -28.625 113.138  1.00 43.62 414 A 1 
ATOM 3197 C CA  . GLY A 0 414 . -104.294 -28.330 114.588  1.00 43.62 414 A 1 
ATOM 3198 C C   . GLY A 0 414 . -103.067 -28.755 115.456  1.00 43.62 414 A 1 
ATOM 3199 O O   . GLY A 0 414 . -102.509 -29.818 115.226  1.00 43.62 414 A 1 
ATOM 3200 N N   . THR A 0 415 . -102.753 -27.963 116.507  1.00 37.72 415 A 1 
ATOM 3201 C CA  . THR A 0 415 . -102.063 -28.319 117.799  1.00 37.72 415 A 1 
ATOM 3202 C C   . THR A 0 415 . -100.554 -28.714 117.813  1.00 37.72 415 A 1 
ATOM 3203 C CB  . THR A 0 415 . -102.887 -29.411 118.514  1.00 37.72 415 A 1 
ATOM 3204 O O   . THR A 0 415 . -100.129 -29.525 117.008  1.00 37.72 415 A 1 
ATOM 3205 C CG2 . THR A 0 415 . -102.558 -29.575 119.999  1.00 37.72 415 A 1 
ATOM 3206 O OG1 . THR A 0 415 . -104.263 -29.087 118.476  1.00 37.72 415 A 1 
ATOM 3207 N N   . GLY A 0 416 . -99.682  -28.273 118.753  1.00 39.39 416 A 1 
ATOM 3208 C CA  . GLY A 0 416 . -99.772  -27.197 119.775  1.00 39.39 416 A 1 
ATOM 3209 C C   . GLY A 0 416 . -98.768  -27.271 120.974  1.00 39.39 416 A 1 
ATOM 3210 O O   . GLY A 0 416 . -98.417  -28.362 121.394  1.00 39.39 416 A 1 
ATOM 3211 N N   . TYR A 0 417 . -98.420  -26.099 121.559  1.00 34.79 417 A 1 
ATOM 3212 C CA  . TYR A 0 417 . -97.878  -25.786 122.928  1.00 34.79 417 A 1 
ATOM 3213 C C   . TYR A 0 417 . -96.544  -26.396 123.468  1.00 34.79 417 A 1 
ATOM 3214 C CB  . TYR A 0 417 . -98.999  -25.994 123.961  1.00 34.79 417 A 1 
ATOM 3215 O O   . TYR A 0 417 . -96.234  -27.546 123.208  1.00 34.79 417 A 1 
ATOM 3216 C CG  . TYR A 0 417 . -100.191 -25.077 123.765  1.00 34.79 417 A 1 
ATOM 3217 C CD1 . TYR A 0 417 . -100.177 -23.783 124.323  1.00 34.79 417 A 1 
ATOM 3218 C CD2 . TYR A 0 417 . -101.295 -25.502 122.999  1.00 34.79 417 A 1 
ATOM 3219 C CE1 . TYR A 0 417 . -101.258 -22.907 124.104  1.00 34.79 417 A 1 
ATOM 3220 C CE2 . TYR A 0 417 . -102.373 -24.627 122.773  1.00 34.79 417 A 1 
ATOM 3221 O OH  . TYR A 0 417 . -103.396 -22.487 123.088  1.00 34.79 417 A 1 
ATOM 3222 C CZ  . TYR A 0 417 . -102.356 -23.328 123.321  1.00 34.79 417 A 1 
ATOM 3223 N N   . GLY A 0 418 . -95.742  -25.714 124.323  1.00 44.08 418 A 1 
ATOM 3224 C CA  . GLY A 0 418 . -95.720  -24.288 124.749  1.00 44.08 418 A 1 
ATOM 3225 C C   . GLY A 0 418 . -95.053  -23.979 126.129  1.00 44.08 418 A 1 
ATOM 3226 O O   . GLY A 0 418 . -94.825  -24.899 126.904  1.00 44.08 418 A 1 
ATOM 3227 N N   . LYS A 0 419 . -94.886  -22.670 126.460  1.00 41.48 419 A 1 
ATOM 3228 C CA  . LYS A 0 419 . -94.537  -22.018 127.776  1.00 41.48 419 A 1 
ATOM 3229 C C   . LYS A 0 419 . -93.043  -22.028 128.223  1.00 41.48 419 A 1 
ATOM 3230 C CB  . LYS A 0 419 . -95.508  -22.510 128.871  1.00 41.48 419 A 1 
ATOM 3231 O O   . LYS A 0 419 . -92.411  -23.067 128.157  1.00 41.48 419 A 1 
ATOM 3232 C CG  . LYS A 0 419 . -96.944  -22.029 128.601  1.00 41.48 419 A 1 
ATOM 3233 C CD  . LYS A 0 419 . -97.908  -22.491 129.699  1.00 41.48 419 A 1 
ATOM 3234 C CE  . LYS A 0 419 . -99.326  -21.995 129.390  1.00 41.48 419 A 1 
ATOM 3235 N NZ  . LYS A 0 419 . -100.298 -22.458 130.413  1.00 41.48 419 A 1 
ATOM 3236 N N   . ASN A 0 420 . -92.374  -20.882 128.494  1.00 44.01 420 A 1 
ATOM 3237 C CA  . ASN A 0 420 . -92.424  -19.869 129.606  1.00 44.01 420 A 1 
ATOM 3238 C C   . ASN A 0 420 . -91.586  -20.307 130.842  1.00 44.01 420 A 1 
ATOM 3239 C CB  . ASN A 0 420 . -93.850  -19.446 130.021  1.00 44.01 420 A 1 
ATOM 3240 O O   . ASN A 0 420 . -91.582  -21.493 131.131  1.00 44.01 420 A 1 
ATOM 3241 C CG  . ASN A 0 420 . -94.687  -18.734 128.980  1.00 44.01 420 A 1 
ATOM 3242 N ND2 . ASN A 0 420 . -95.882  -18.331 129.343  1.00 44.01 420 A 1 
ATOM 3243 O OD1 . ASN A 0 420 . -94.310  -18.521 127.846  1.00 44.01 420 A 1 
ATOM 3244 N N   . ALA A 0 421 . -90.889  -19.483 131.653  1.00 38.30 421 A 1 
ATOM 3245 C CA  . ALA A 0 421 . -90.709  -18.020 131.874  1.00 38.30 421 A 1 
ATOM 3246 C C   . ALA A 0 421 . -89.330  -17.812 132.602  1.00 38.30 421 A 1 
ATOM 3247 C CB  . ALA A 0 421 . -91.839  -17.601 132.837  1.00 38.30 421 A 1 
ATOM 3248 O O   . ALA A 0 421 . -88.733  -18.817 132.967  1.00 38.30 421 A 1 
ATOM 3249 N N   . ALA A 0 422 . -88.772  -16.665 133.030  1.00 36.75 422 A 1 
ATOM 3250 C CA  . ALA A 0 422 . -88.739  -15.215 132.744  1.00 36.75 422 A 1 
ATOM 3251 C C   . ALA A 0 422 . -87.977  -14.517 133.927  1.00 36.75 422 A 1 
ATOM 3252 C CB  . ALA A 0 422 . -90.141  -14.603 132.626  1.00 36.75 422 A 1 
ATOM 3253 O O   . ALA A 0 422 . -87.901  -15.097 135.005  1.00 36.75 422 A 1 
ATOM 3254 N N   . ALA A 0 423 . -87.528  -13.257 133.758  1.00 36.95 423 A 1 
ATOM 3255 C CA  . ALA A 0 423 . -86.926  -12.339 134.769  1.00 36.95 423 A 1 
ATOM 3256 C C   . ALA A 0 423 . -85.488  -12.641 135.293  1.00 36.95 423 A 1 
ATOM 3257 C CB  . ALA A 0 423 . -87.932  -12.088 135.905  1.00 36.95 423 A 1 
ATOM 3258 O O   . ALA A 0 423 . -85.102  -13.795 135.421  1.00 36.95 423 A 1 
ATOM 3259 N N   . GLY A 0 424 . -84.677  -11.598 135.599  1.00 34.65 424 A 1 
ATOM 3260 C CA  . GLY A 0 424 . -83.270  -11.798 136.040  1.00 34.65 424 A 1 
ATOM 3261 C C   . GLY A 0 424 . -82.414  -10.606 136.546  1.00 34.65 424 A 1 
ATOM 3262 O O   . GLY A 0 424 . -81.704  -10.788 137.522  1.00 34.65 424 A 1 
ATOM 3263 N N   . SER A 0 425 . -82.514  -9.389  135.981  1.00 34.48 425 A 1 
ATOM 3264 C CA  . SER A 0 425 . -81.860  -8.129  136.456  1.00 34.48 425 A 1 
ATOM 3265 C C   . SER A 0 425 . -80.314  -7.946  136.433  1.00 34.48 425 A 1 
ATOM 3266 C CB  . SER A 0 425 . -82.333  -7.773  137.876  1.00 34.48 425 A 1 
ATOM 3267 O O   . SER A 0 425 . -79.573  -8.660  137.087  1.00 34.48 425 A 1 
ATOM 3268 O OG  . SER A 0 425 . -83.673  -7.323  137.862  1.00 34.48 425 A 1 
ATOM 3269 N N   . ARG A 0 426 . -79.908  -6.780  135.885  1.00 34.19 426 A 1 
ATOM 3270 C CA  . ARG A 0 426 . -78.781  -5.880  136.277  1.00 34.19 426 A 1 
ATOM 3271 C C   . ARG A 0 426 . -77.298  -6.271  136.045  1.00 34.19 426 A 1 
ATOM 3272 C CB  . ARG A 0 426 . -78.951  -5.427  137.741  1.00 34.19 426 A 1 
ATOM 3273 O O   . ARG A 0 426 . -76.740  -7.099  136.742  1.00 34.19 426 A 1 
ATOM 3274 C CG  . ARG A 0 426 . -80.166  -4.516  137.964  1.00 34.19 426 A 1 
ATOM 3275 C CD  . ARG A 0 426 . -80.352  -4.251  139.462  1.00 34.19 426 A 1 
ATOM 3276 N NE  . ARG A 0 426 . -81.545  -3.421  139.718  1.00 34.19 426 A 1 
ATOM 3277 N NH1 . ARG A 0 426 . -81.494  -3.529  142.013  1.00 34.19 426 A 1 
ATOM 3278 N NH2 . ARG A 0 426 . -83.105  -2.367  141.003  1.00 34.19 426 A 1 
ATOM 3279 C CZ  . ARG A 0 426 . -82.039  -3.111  140.905  1.00 34.19 426 A 1 
ATOM 3280 N N   . ALA A 0 427 . -76.660  -5.430  135.219  1.00 32.07 427 A 1 
ATOM 3281 C CA  . ALA A 0 427 . -75.326  -4.814  135.372  1.00 32.07 427 A 1 
ATOM 3282 C C   . ALA A 0 427 . -74.085  -5.693  135.671  1.00 32.07 427 A 1 
ATOM 3283 C CB  . ALA A 0 427 . -75.450  -3.661  136.382  1.00 32.07 427 A 1 
ATOM 3284 O O   . ALA A 0 427 . -73.845  -6.099  136.802  1.00 32.07 427 A 1 
ATOM 3285 N N   . GLY A 0 428 . -73.203  -5.803  134.671  1.00 33.69 428 A 1 
ATOM 3286 C CA  . GLY A 0 428 . -71.824  -6.295  134.778  1.00 33.69 428 A 1 
ATOM 3287 C C   . GLY A 0 428 . -71.007  -5.853  133.554  1.00 33.69 428 A 1 
ATOM 3288 O O   . GLY A 0 428 . -71.583  -5.600  132.497  1.00 33.69 428 A 1 
ATOM 3289 N N   . SER A 0 429 . -69.693  -5.696  133.705  1.00 33.03 429 A 1 
ATOM 3290 C CA  . SER A 0 429 . -68.767  -5.153  132.696  1.00 33.03 429 A 1 
ATOM 3291 C C   . SER A 0 429 . -67.710  -6.184  132.250  1.00 33.03 429 A 1 
ATOM 3292 C CB  . SER A 0 429 . -68.111  -3.883  133.275  1.00 33.03 429 A 1 
ATOM 3293 O O   . SER A 0 429 . -67.577  -7.225  132.882  1.00 33.03 429 A 1 
ATOM 3294 O OG  . SER A 0 429 . -67.635  -4.092  134.596  1.00 33.03 429 A 1 
ATOM 3295 N N   . VAL A 0 430 . -66.905  -5.816  131.234  1.00 32.09 430 A 1 
ATOM 3296 C CA  . VAL A 0 430 . -65.588  -6.402  130.848  1.00 32.09 430 A 1 
ATOM 3297 C C   . VAL A 0 430 . -65.571  -7.596  129.844  1.00 32.09 430 A 1 
ATOM 3298 C CB  . VAL A 0 430 . -64.684  -6.641  132.097  1.00 32.09 430 A 1 
ATOM 3299 O O   . VAL A 0 430 . -65.856  -8.724  130.208  1.00 32.09 430 A 1 
ATOM 3300 C CG1 . VAL A 0 430 . -63.235  -6.976  131.739  1.00 32.09 430 A 1 
ATOM 3301 C CG2 . VAL A 0 430 . -64.592  -5.399  133.006  1.00 32.09 430 A 1 
ATOM 3302 N N   . TRP A 0 431 . -65.103  -7.289  128.613  1.00 30.20 431 A 1 
ATOM 3303 C CA  . TRP A 0 431 . -64.241  -8.064  127.666  1.00 30.20 431 A 1 
ATOM 3304 C C   . TRP A 0 431 . -64.693  -9.314  126.839  1.00 30.20 431 A 1 
ATOM 3305 C CB  . TRP A 0 431 . -62.854  -8.295  128.305  1.00 30.20 431 A 1 
ATOM 3306 O O   . TRP A 0 431 . -65.568  -10.081 127.214  1.00 30.20 431 A 1 
ATOM 3307 C CG  . TRP A 0 431 . -61.880  -7.144  128.271  1.00 30.20 431 A 1 
ATOM 3308 C CD1 . TRP A 0 431 . -62.157  -5.831  128.463  1.00 30.20 431 A 1 
ATOM 3309 C CD2 . TRP A 0 431 . -60.445  -7.198  127.982  1.00 30.20 431 A 1 
ATOM 3310 C CE2 . TRP A 0 431 . -59.932  -5.866  127.956  1.00 30.20 431 A 1 
ATOM 3311 C CE3 . TRP A 0 431 . -59.522  -8.233  127.727  1.00 30.20 431 A 1 
ATOM 3312 N NE1 . TRP A 0 431 . -61.011  -5.078  128.292  1.00 30.20 431 A 1 
ATOM 3313 C CH2 . TRP A 0 431 . -57.716  -6.630  127.355  1.00 30.20 431 A 1 
ATOM 3314 C CZ2 . TRP A 0 431 . -58.596  -5.573  127.644  1.00 30.20 431 A 1 
ATOM 3315 C CZ3 . TRP A 0 431 . -58.180  -7.956  127.407  1.00 30.20 431 A 1 
ATOM 3316 N N   . GLU A 0 432 . -63.956  -9.471  125.712  1.00 37.49 432 A 1 
ATOM 3317 C CA  . GLU A 0 432 . -63.500  -10.685 124.967  1.00 37.49 432 A 1 
ATOM 3318 C C   . GLU A 0 432 . -64.318  -11.448 123.877  1.00 37.49 432 A 1 
ATOM 3319 C CB  . GLU A 0 432 . -62.720  -11.631 125.903  1.00 37.49 432 A 1 
ATOM 3320 O O   . GLU A 0 432 . -65.508  -11.704 124.003  1.00 37.49 432 A 1 
ATOM 3321 C CG  . GLU A 0 432 . -61.261  -11.154 126.004  1.00 37.49 432 A 1 
ATOM 3322 C CD  . GLU A 0 432 . -60.478  -11.767 127.171  1.00 37.49 432 A 1 
ATOM 3323 O OE1 . GLU A 0 432 . -59.303  -12.119 126.932  1.00 37.49 432 A 1 
ATOM 3324 O OE2 . GLU A 0 432 . -61.024  -11.796 128.294  1.00 37.49 432 A 1 
ATOM 3325 N N   . GLY A 0 433 . -63.588  -11.867 122.810  1.00 32.95 433 A 1 
ATOM 3326 C CA  . GLY A 0 433 . -63.965  -12.818 121.723  1.00 32.95 433 A 1 
ATOM 3327 C C   . GLY A 0 433 . -64.789  -12.239 120.548  1.00 32.95 433 A 1 
ATOM 3328 O O   . GLY A 0 433 . -65.901  -11.786 120.772  1.00 32.95 433 A 1 
ATOM 3329 N N   . ALA A 0 434 . -64.400  -12.157 119.258  1.00 33.15 434 A 1 
ATOM 3330 C CA  . ALA A 0 434 . -63.398  -12.800 118.371  1.00 33.15 434 A 1 
ATOM 3331 C C   . ALA A 0 434 . -63.686  -14.279 117.985  1.00 33.15 434 A 1 
ATOM 3332 C CB  . ALA A 0 434 . -61.962  -12.546 118.859  1.00 33.15 434 A 1 
ATOM 3333 O O   . ALA A 0 434 . -63.951  -15.080 118.870  1.00 33.15 434 A 1 
ATOM 3334 N N   . SER A 0 435 . -63.605  -14.738 116.716  1.00 42.48 435 A 1 
ATOM 3335 C CA  . SER A 0 435 . -63.404  -14.051 115.407  1.00 42.48 435 A 1 
ATOM 3336 C C   . SER A 0 435 . -64.097  -14.793 114.213  1.00 42.48 435 A 1 
ATOM 3337 C CB  . SER A 0 435 . -61.910  -13.791 115.159  1.00 42.48 435 A 1 
ATOM 3338 O O   . SER A 0 435 . -65.077  -15.492 114.452  1.00 42.48 435 A 1 
ATOM 3339 O OG  . SER A 0 435 . -61.179  -14.992 115.075  1.00 42.48 435 A 1 
ATOM 3340 N N   . ALA A 0 436 . -63.711  -14.584 112.933  1.00 41.90 436 A 1 
ATOM 3341 C CA  . ALA A 0 436 . -64.629  -14.700 111.763  1.00 41.90 436 A 1 
ATOM 3342 C C   . ALA A 0 436 . -64.038  -15.231 110.416  1.00 41.90 436 A 1 
ATOM 3343 C CB  . ALA A 0 436 . -65.230  -13.304 111.516  1.00 41.90 436 A 1 
ATOM 3344 O O   . ALA A 0 436 . -62.837  -15.122 110.165  1.00 41.90 436 A 1 
ATOM 3345 N N   . ALA A 0 437 . -64.908  -15.706 109.496  1.00 41.05 437 A 1 
ATOM 3346 C CA  . ALA A 0 437 . -64.616  -16.116 108.098  1.00 41.05 437 A 1 
ATOM 3347 C C   . ALA A 0 437 . -65.783  -15.705 107.139  1.00 41.05 437 A 1 
ATOM 3348 C CB  . ALA A 0 437 . -64.397  -17.639 108.103  1.00 41.05 437 A 1 
ATOM 3349 O O   . ALA A 0 437 . -66.927  -15.983 107.474  1.00 41.05 437 A 1 
ATOM 3350 N N   . ARG A 0 438 . -65.622  -14.871 106.082  1.00 42.45 438 A 1 
ATOM 3351 C CA  . ARG A 0 438 . -65.042  -15.066 104.708  1.00 42.45 438 A 1 
ATOM 3352 C C   . ARG A 0 438 . -65.998  -15.752 103.691  1.00 42.45 438 A 1 
ATOM 3353 C CB  . ARG A 0 438 . -63.696  -15.816 104.743  1.00 42.45 438 A 1 
ATOM 3354 O O   . ARG A 0 438 . -66.620  -16.731 104.061  1.00 42.45 438 A 1 
ATOM 3355 C CG  . ARG A 0 438 . -62.492  -14.986 105.210  1.00 42.45 438 A 1 
ATOM 3356 C CD  . ARG A 0 438 . -61.229  -15.853 105.100  1.00 42.45 438 A 1 
ATOM 3357 N NE  . ARG A 0 438 . -60.070  -15.248 105.784  1.00 42.45 438 A 1 
ATOM 3358 N NH1 . ARG A 0 438 . -58.420  -16.540 104.828  1.00 42.45 438 A 1 
ATOM 3359 N NH2 . ARG A 0 438 . -57.905  -15.149 106.492  1.00 42.45 438 A 1 
ATOM 3360 C CZ  . ARG A 0 438 . -58.809  -15.642 105.694  1.00 42.45 438 A 1 
ATOM 3361 N N   . LYS A 0 439 . -66.086  -15.384 102.393  1.00 42.53 439 A 1 
ATOM 3362 C CA  . LYS A 0 439 . -65.633  -14.196 101.603  1.00 42.53 439 A 1 
ATOM 3363 C C   . LYS A 0 439 . -66.225  -14.250 100.165  1.00 42.53 439 A 1 
ATOM 3364 C CB  . LYS A 0 439 . -64.090  -14.209 101.431  1.00 42.53 439 A 1 
ATOM 3365 O O   . LYS A 0 439 . -66.138  -15.310 99.560   1.00 42.53 439 A 1 
ATOM 3366 C CG  . LYS A 0 439 . -63.400  -12.903 101.845  1.00 42.53 439 A 1 
ATOM 3367 C CD  . LYS A 0 439 . -61.871  -13.030 101.702  1.00 42.53 439 A 1 
ATOM 3368 C CE  . LYS A 0 439 . -61.194  -11.708 102.090  1.00 42.53 439 A 1 
ATOM 3369 N NZ  . LYS A 0 439 . -59.710  -11.794 102.075  1.00 42.53 439 A 1 
ATOM 3370 N N   . ALA A 0 440 . -66.687  -13.130 99.591   1.00 43.39 440 A 1 
ATOM 3371 C CA  . ALA A 0 440 . -66.794  -12.890 98.133   1.00 43.39 440 A 1 
ATOM 3372 C C   . ALA A 0 440 . -67.017  -11.386 97.846   1.00 43.39 440 A 1 
ATOM 3373 C CB  . ALA A 0 440 . -67.945  -13.709 97.524   1.00 43.39 440 A 1 
ATOM 3374 O O   . ALA A 0 440 . -67.732  -10.730 98.599   1.00 43.39 440 A 1 
ATOM 3375 N N   . GLN A 0 441 . -66.415  -10.838 96.784   1.00 35.92 441 A 1 
ATOM 3376 C CA  . GLN A 0 441 . -66.630  -9.465  96.290   1.00 35.92 441 A 1 
ATOM 3377 C C   . GLN A 0 441 . -66.652  -9.482  94.755   1.00 35.92 441 A 1 
ATOM 3378 C CB  . GLN A 0 441 . -65.515  -8.504  96.759   1.00 35.92 441 A 1 
ATOM 3379 O O   . GLN A 0 441 . -65.931  -10.273 94.152   1.00 35.92 441 A 1 
ATOM 3380 C CG  . GLN A 0 441 . -65.572  -8.143  98.251   1.00 35.92 441 A 1 
ATOM 3381 C CD  . GLN A 0 441 . -64.426  -7.216  98.655   1.00 35.92 441 A 1 
ATOM 3382 N NE2 . GLN A 0 441 . -64.610  -5.913  98.627   1.00 35.92 441 A 1 
ATOM 3383 O OE1 . GLN A 0 441 . -63.344  -7.657  99.015   1.00 35.92 441 A 1 
ATOM 3384 N N   . VAL A 0 442 . -67.428  -8.585  94.144   1.00 43.95 442 A 1 
ATOM 3385 C CA  . VAL A 0 442 . -67.400  -8.287  92.702   1.00 43.95 442 A 1 
ATOM 3386 C C   . VAL A 0 442 . -67.139  -6.790  92.543   1.00 43.95 442 A 1 
ATOM 3387 C CB  . VAL A 0 442 . -68.711  -8.711  92.002   1.00 43.95 442 A 1 
ATOM 3388 O O   . VAL A 0 442 . -67.681  -5.993  93.311   1.00 43.95 442 A 1 
ATOM 3389 C CG1 . VAL A 0 442 . -68.720  -8.359  90.509   1.00 43.95 442 A 1 
ATOM 3390 C CG2 . VAL A 0 442 . -68.929  -10.226 92.118   1.00 43.95 442 A 1 
ATOM 3391 N N   . ALA A 0 443 . -66.302  -6.420  91.576   1.00 34.47 443 A 1 
ATOM 3392 C CA  . ALA A 0 443 . -66.026  -5.039  91.198   1.00 34.47 443 A 1 
ATOM 3393 C C   . ALA A 0 443 . -66.268  -4.876  89.691   1.00 34.47 443 A 1 
ATOM 3394 C CB  . ALA A 0 443 . -64.588  -4.683  91.598   1.00 34.47 443 A 1 
ATOM 3395 O O   . ALA A 0 443 . -65.805  -5.706  88.910   1.00 34.47 443 A 1 
ATOM 3396 N N   . GLY A 0 444 . -67.003  -3.828  89.317   1.00 38.46 444 A 1 
ATOM 3397 C CA  . GLY A 0 444 . -67.050  -3.287  87.958   1.00 38.46 444 A 1 
ATOM 3398 C C   . GLY A 0 444 . -66.099  -2.094  87.854   1.00 38.46 444 A 1 
ATOM 3399 O O   . GLY A 0 444 . -65.771  -1.491  88.881   1.00 38.46 444 A 1 
ATOM 3400 N N   . TYR A 0 445 . -65.633  -1.811  86.643   1.00 33.42 445 A 1 
ATOM 3401 C CA  . TYR A 0 445 . -64.515  -0.907  86.369   1.00 33.42 445 A 1 
ATOM 3402 C C   . TYR A 0 445 . -64.963  0.376   85.644   1.00 33.42 445 A 1 
ATOM 3403 C CB  . TYR A 0 445 . -63.422  -1.727  85.649   1.00 33.42 445 A 1 
ATOM 3404 O O   . TYR A 0 445 . -66.143  0.721   85.641   1.00 33.42 445 A 1 
ATOM 3405 C CG  . TYR A 0 445 . -62.610  -2.594  86.596   1.00 33.42 445 A 1 
ATOM 3406 C CD1 . TYR A 0 445 . -61.400  -2.099  87.118   1.00 33.42 445 A 1 
ATOM 3407 C CD2 . TYR A 0 445 . -63.058  -3.880  86.956   1.00 33.42 445 A 1 
ATOM 3408 C CE1 . TYR A 0 445 . -60.626  -2.894  87.985   1.00 33.42 445 A 1 
ATOM 3409 C CE2 . TYR A 0 445 . -62.296  -4.675  87.834   1.00 33.42 445 A 1 
ATOM 3410 O OH  . TYR A 0 445 . -60.314  -4.959  89.163   1.00 33.42 445 A 1 
ATOM 3411 C CZ  . TYR A 0 445 . -61.074  -4.186  88.340   1.00 33.42 445 A 1 
ATOM 3412 N N   . ASP A 0 446 . -63.977  1.107   85.145   1.00 32.57 446 A 1 
ATOM 3413 C CA  . ASP A 0 446 . -64.013  2.393   84.459   1.00 32.57 446 A 1 
ATOM 3414 C C   . ASP A 0 446 . -64.480  2.237   82.994   1.00 32.57 446 A 1 
ATOM 3415 C CB  . ASP A 0 446 . -62.600  3.048   84.550   1.00 32.57 446 A 1 
ATOM 3416 O O   . ASP A 0 446 . -64.105  1.275   82.324   1.00 32.57 446 A 1 
ATOM 3417 C CG  . ASP A 0 446 . -61.527  2.230   85.317   1.00 32.57 446 A 1 
ATOM 3418 O OD1 . ASP A 0 446 . -61.233  1.078   84.912   1.00 32.57 446 A 1 
ATOM 3419 O OD2 . ASP A 0 446 . -61.091  2.666   86.412   1.00 32.57 446 A 1 
ATOM 3420 N N   . ASN A 0 447 . -65.265  3.199   82.491   1.00 38.97 447 A 1 
ATOM 3421 C CA  . ASN A 0 447 . -65.670  3.302   81.082   1.00 38.97 447 A 1 
ATOM 3422 C C   . ASN A 0 447 . -65.129  4.623   80.500   1.00 38.97 447 A 1 
ATOM 3423 C CB  . ASN A 0 447 . -67.208  3.205   80.932   1.00 38.97 447 A 1 
ATOM 3424 O O   . ASN A 0 447 . -65.857  5.613   80.426   1.00 38.97 447 A 1 
ATOM 3425 C CG  . ASN A 0 447 . -67.790  1.801   80.869   1.00 38.97 447 A 1 
ATOM 3426 N ND2 . ASN A 0 447 . -68.965  1.666   80.296   1.00 38.97 447 A 1 
ATOM 3427 O OD1 . ASN A 0 447 . -67.242  0.815   81.327   1.00 38.97 447 A 1 
ATOM 3428 N N   . ASP A 0 448 . -63.856  4.631   80.103   1.00 40.32 448 A 1 
ATOM 3429 C CA  . ASP A 0 448 . -63.221  5.776   79.441   1.00 40.32 448 A 1 
ATOM 3430 C C   . ASP A 0 448 . -63.413  5.676   77.916   1.00 40.32 448 A 1 
ATOM 3431 C CB  . ASP A 0 448 . -61.727  5.854   79.811   1.00 40.32 448 A 1 
ATOM 3432 O O   . ASP A 0 448 . -62.764  4.867   77.247   1.00 40.32 448 A 1 
ATOM 3433 C CG  . ASP A 0 448 . -61.433  6.180   81.284   1.00 40.32 448 A 1 
ATOM 3434 O OD1 . ASP A 0 448 . -62.321  6.725   81.978   1.00 40.32 448 A 1 
ATOM 3435 O OD2 . ASP A 0 448 . -60.288  5.891   81.704   1.00 40.32 448 A 1 
ATOM 3436 N N   . ASP A 0 449 . -64.311  6.492   77.360   1.00 38.76 449 A 1 
ATOM 3437 C CA  . ASP A 0 449 . -64.579  6.558   75.917   1.00 38.76 449 A 1 
ATOM 3438 C C   . ASP A 0 449 . -63.674  7.605   75.237   1.00 38.76 449 A 1 
ATOM 3439 C CB  . ASP A 0 449 . -66.078  6.804   75.679   1.00 38.76 449 A 1 
ATOM 3440 O O   . ASP A 0 449 . -63.468  8.700   75.768   1.00 38.76 449 A 1 
ATOM 3441 C CG  . ASP A 0 449 . -66.522  6.495   74.244   1.00 38.76 449 A 1 
ATOM 3442 O OD1 . ASP A 0 449 . -65.688  5.972   73.464   1.00 38.76 449 A 1 
ATOM 3443 O OD2 . ASP A 0 449 . -67.699  6.787   73.940   1.00 38.76 449 A 1 
ATOM 3444 N N   . TRP A 0 450 . -63.072  7.273   74.087   1.00 52.15 450 A 1 
ATOM 3445 C CA  . TRP A 0 450 . -61.942  8.037   73.536   1.00 52.15 450 A 1 
ATOM 3446 C C   . TRP A 0 450 . -62.003  8.276   72.025   1.00 52.15 450 A 1 
ATOM 3447 C CB  . TRP A 0 450 . -60.599  7.423   73.963   1.00 52.15 450 A 1 
ATOM 3448 O O   . TRP A 0 450 . -61.927  7.363   71.198   1.00 52.15 450 A 1 
ATOM 3449 C CG  . TRP A 0 450 . -60.327  5.995   73.588   1.00 52.15 450 A 1 
ATOM 3450 C CD1 . TRP A 0 450 . -60.836  4.925   74.236   1.00 52.15 450 A 1 
ATOM 3451 C CD2 . TRP A 0 450 . -59.437  5.449   72.560   1.00 52.15 450 A 1 
ATOM 3452 C CE2 . TRP A 0 450 . -59.435  4.025   72.678   1.00 52.15 450 A 1 
ATOM 3453 C CE3 . TRP A 0 450 . -58.599  6.006   71.567   1.00 52.15 450 A 1 
ATOM 3454 N NE1 . TRP A 0 450 . -60.333  3.762   73.691   1.00 52.15 450 A 1 
ATOM 3455 C CH2 . TRP A 0 450 . -57.759  3.795   70.941   1.00 52.15 450 A 1 
ATOM 3456 C CZ2 . TRP A 0 450 . -58.620  3.202   71.881   1.00 52.15 450 A 1 
ATOM 3457 C CZ3 . TRP A 0 450 . -57.760  5.193   70.778   1.00 52.15 450 A 1 
ATOM 3458 N N   . ALA A 0 451 . -62.029  9.562   71.662   1.00 48.63 451 A 1 
ATOM 3459 C CA  . ALA A 0 451 . -61.941  10.016  70.282   1.00 48.63 451 A 1 
ATOM 3460 C C   . ALA A 0 451 . -60.602  9.616   69.633   1.00 48.63 451 A 1 
ATOM 3461 C CB  . ALA A 0 451 . -62.165  11.533  70.242   1.00 48.63 451 A 1 
ATOM 3462 O O   . ALA A 0 451 . -59.520  9.819   70.194   1.00 48.63 451 A 1 
ATOM 3463 N N   . LYS A 0 452 . -60.684  9.083   68.410   1.00 48.52 452 A 1 
ATOM 3464 C CA  . LYS A 0 452 . -59.536  8.724   67.569   1.00 48.52 452 A 1 
ATOM 3465 C C   . LYS A 0 452 . -59.305  9.802   66.518   1.00 48.52 452 A 1 
ATOM 3466 C CB  . LYS A 0 452 . -59.764  7.348   66.928   1.00 48.52 452 A 1 
ATOM 3467 O O   . LYS A 0 452 . -60.242  10.231  65.851   1.00 48.52 452 A 1 
ATOM 3468 C CG  . LYS A 0 452 . -59.593  6.240   67.974   1.00 48.52 452 A 1 
ATOM 3469 C CD  . LYS A 0 452 . -60.188  4.912   67.504   1.00 48.52 452 A 1 
ATOM 3470 C CE  . LYS A 0 452 . -60.045  3.892   68.637   1.00 48.52 452 A 1 
ATOM 3471 N NZ  . LYS A 0 452 . -60.934  2.726   68.431   1.00 48.52 452 A 1 
ATOM 3472 N N   . GLN A 0 453 . -58.051  10.215  66.374   1.00 56.21 453 A 1 
ATOM 3473 C CA  . GLN A 0 453 . -57.610  11.104  65.301   1.00 56.21 453 A 1 
ATOM 3474 C C   . GLN A 0 453 . -57.718  10.375  63.954   1.00 56.21 453 A 1 
ATOM 3475 C CB  . GLN A 0 453 . -56.168  11.556  65.594   1.00 56.21 453 A 1 
ATOM 3476 O O   . GLN A 0 453 . -57.412  9.183   63.871   1.00 56.21 453 A 1 
ATOM 3477 C CG  . GLN A 0 453 . -56.101  12.500  66.809   1.00 56.21 453 A 1 
ATOM 3478 C CD  . GLN A 0 453 . -54.725  12.524  67.469   1.00 56.21 453 A 1 
ATOM 3479 N NE2 . GLN A 0 453 . -53.948  13.570  67.297   1.00 56.21 453 A 1 
ATOM 3480 O OE1 . GLN A 0 453 . -54.360  11.624  68.213   1.00 56.21 453 A 1 
ATOM 3481 N N   . ALA A 0 454 . -58.142  11.089  62.912   1.00 55.93 454 A 1 
ATOM 3482 C CA  . ALA A 0 454 . -58.059  10.612  61.540   1.00 55.93 454 A 1 
ATOM 3483 C C   . ALA A 0 454 . -56.779  11.178  60.912   1.00 55.93 454 A 1 
ATOM 3484 C CB  . ALA A 0 454 . -59.336  11.001  60.785   1.00 55.93 454 A 1 
ATOM 3485 O O   . ALA A 0 454 . -56.572  12.390  60.894   1.00 55.93 454 A 1 
ATOM 3486 N N   . TYR A 0 455 . -55.923  10.289  60.423   1.00 59.01 455 A 1 
ATOM 3487 C CA  . TYR A 0 455 . -54.725  10.637  59.669   1.00 59.01 455 A 1 
ATOM 3488 C C   . TYR A 0 455 . -54.949  10.251  58.211   1.00 59.01 455 A 1 
ATOM 3489 C CB  . TYR A 0 455 . -53.506  9.924   60.266   1.00 59.01 455 A 1 
ATOM 3490 O O   . TYR A 0 455 . -55.546  9.204   57.945   1.00 59.01 455 A 1 
ATOM 3491 C CG  . TYR A 0 455 . -53.127  10.417  61.650   1.00 59.01 455 A 1 
ATOM 3492 C CD1 . TYR A 0 455 . -52.297  11.547  61.771   1.00 59.01 455 A 1 
ATOM 3493 C CD2 . TYR A 0 455 . -53.594  9.758   62.806   1.00 59.01 455 A 1 
ATOM 3494 C CE1 . TYR A 0 455 . -51.916  12.013  63.042   1.00 59.01 455 A 1 
ATOM 3495 C CE2 . TYR A 0 455 . -53.214  10.220  64.082   1.00 59.01 455 A 1 
ATOM 3496 O OH  . TYR A 0 455 . -51.982  11.784  65.425   1.00 59.01 455 A 1 
ATOM 3497 C CZ  . TYR A 0 455 . -52.371  11.345  64.199   1.00 59.01 455 A 1 
ATOM 3498 N N   . GLY A 0 456 . -54.485  11.097  57.298   1.00 63.78 456 A 1 
ATOM 3499 C CA  . GLY A 0 456 . -54.195  10.692  55.929   1.00 63.78 456 A 1 
ATOM 3500 C C   . GLY A 0 456 . -52.685  10.612  55.723   1.00 63.78 456 A 1 
ATOM 3501 O O   . GLY A 0 456 . -51.917  11.158  56.518   1.00 63.78 456 A 1 
ATOM 3502 N N   . GLU A 0 457 . -52.282  9.877   54.700   1.00 70.60 457 A 1 
ATOM 3503 C CA  . GLU A 0 457 . -50.888  9.589   54.382   1.00 70.60 457 A 1 
ATOM 3504 C C   . GLU A 0 457 . -50.770  9.401   52.869   1.00 70.60 457 A 1 
ATOM 3505 C CB  . GLU A 0 457 . -50.473  8.330   55.166   1.00 70.60 457 A 1 
ATOM 3506 O O   . GLU A 0 457 . -51.092  8.324   52.355   1.00 70.60 457 A 1 
ATOM 3507 C CG  . GLU A 0 457 . -49.032  7.868   54.921   1.00 70.60 457 A 1 
ATOM 3508 C CD  . GLU A 0 457 . -48.751  6.593   55.721   1.00 70.60 457 A 1 
ATOM 3509 O OE1 . GLU A 0 457 . -47.985  6.673   56.715   1.00 70.60 457 A 1 
ATOM 3510 O OE2 . GLU A 0 457 . -49.305  5.533   55.344   1.00 70.60 457 A 1 
ATOM 3511 N N   . ASP A 0 458 . -50.315  10.453  52.196   1.00 74.76 458 A 1 
ATOM 3512 C CA  . ASP A 0 458 . -49.786  10.362  50.839   1.00 74.76 458 A 1 
ATOM 3513 C C   . ASP A 0 458 . -48.401  9.685   50.919   1.00 74.76 458 A 1 
ATOM 3514 C CB  . ASP A 0 458 . -49.749  11.767  50.207   1.00 74.76 458 A 1 
ATOM 3515 O O   . ASP A 0 458 . -47.731  9.702   51.962   1.00 74.76 458 A 1 
ATOM 3516 C CG  . ASP A 0 458 . -49.689  11.749  48.674   1.00 74.76 458 A 1 
ATOM 3517 O OD1 . ASP A 0 458 . -49.178  10.738  48.135   1.00 74.76 458 A 1 
ATOM 3518 O OD2 . ASP A 0 458 . -50.175  12.730  48.068   1.00 74.76 458 A 1 
ATOM 3519 N N   . SER A 0 459 . -47.999  8.975   49.869   1.00 75.81 459 A 1 
ATOM 3520 C CA  . SER A 0 459 . -46.703  8.298   49.820   1.00 75.81 459 A 1 
ATOM 3521 C C   . SER A 0 459 . -46.365  7.905   48.387   1.00 75.81 459 A 1 
ATOM 3522 C CB  . SER A 0 459 . -46.688  7.075   50.750   1.00 75.81 459 A 1 
ATOM 3523 O O   . SER A 0 459 . -46.564  6.759   47.973   1.00 75.81 459 A 1 
ATOM 3524 O OG  . SER A 0 459 . -45.358  6.642   50.989   1.00 75.81 459 A 1 
ATOM 3525 N N   . ASP A 0 460 . -45.840  8.865   47.639   1.00 81.09 460 A 1 
ATOM 3526 C CA  . ASP A 0 460 . -45.451  8.684   46.248   1.00 81.09 460 A 1 
ATOM 3527 C C   . ASP A 0 460 . -43.955  8.331   46.151   1.00 81.09 460 A 1 
ATOM 3528 C CB  . ASP A 0 460 . -45.860  9.938   45.458   1.00 81.09 460 A 1 
ATOM 3529 O O   . ASP A 0 460 . -43.102  8.924   46.810   1.00 81.09 460 A 1 
ATOM 3530 C CG  . ASP A 0 460 . -46.161  9.634   43.995   1.00 81.09 460 A 1 
ATOM 3531 O OD1 . ASP A 0 460 . -46.848  8.641   43.691   1.00 81.09 460 A 1 
ATOM 3532 O OD2 . ASP A 0 460 . -45.652  10.369  43.120   1.00 81.09 460 A 1 
ATOM 3533 N N   . SER A 0 461 . -43.596  7.331   45.345   1.00 82.11 461 A 1 
ATOM 3534 C CA  . SER A 0 461 . -42.197  6.901   45.191   1.00 82.11 461 A 1 
ATOM 3535 C C   . SER A 0 461 . -41.845  6.665   43.731   1.00 82.11 461 A 1 
ATOM 3536 C CB  . SER A 0 461 . -41.874  5.690   46.074   1.00 82.11 461 A 1 
ATOM 3537 O O   . SER A 0 461 . -42.463  5.841   43.050   1.00 82.11 461 A 1 
ATOM 3538 O OG  . SER A 0 461 . -42.698  4.576   45.771   1.00 82.11 461 A 1 
ATOM 3539 N N   . ARG A 0 462 . -40.839  7.398   43.245   1.00 85.05 462 A 1 
ATOM 3540 C CA  . ARG A 0 462 . -40.414  7.398   41.844   1.00 85.05 462 A 1 
ATOM 3541 C C   . ARG A 0 462 . -38.906  7.234   41.764   1.00 85.05 462 A 1 
ATOM 3542 C CB  . ARG A 0 462 . -40.875  8.678   41.129   1.00 85.05 462 A 1 
ATOM 3543 O O   . ARG A 0 462 . -38.168  8.080   42.252   1.00 85.05 462 A 1 
ATOM 3544 C CG  . ARG A 0 462 . -42.366  8.975   41.335   1.00 85.05 462 A 1 
ATOM 3545 C CD  . ARG A 0 462 . -42.795  10.165  40.478   1.00 85.05 462 A 1 
ATOM 3546 N NE  . ARG A 0 462 . -44.136  10.620  40.862   1.00 85.05 462 A 1 
ATOM 3547 N NH1 . ARG A 0 462 . -44.175  12.637  39.783   1.00 85.05 462 A 1 
ATOM 3548 N NH2 . ARG A 0 462 . -45.884  12.032  41.083   1.00 85.05 462 A 1 
ATOM 3549 C CZ  . ARG A 0 462 . -44.729  11.754  40.565   1.00 85.05 462 A 1 
ATOM 3550 N N   . TRP A 0 463 . -38.458  6.170   41.118   1.00 87.64 463 A 1 
ATOM 3551 C CA  . TRP A 0 463 . -37.043  5.853   40.950   1.00 87.64 463 A 1 
ATOM 3552 C C   . TRP A 0 463 . -36.767  5.497   39.496   1.00 87.64 463 A 1 
ATOM 3553 C CB  . TRP A 0 463 . -36.665  4.723   41.913   1.00 87.64 463 A 1 
ATOM 3554 O O   . TRP A 0 463 . -37.601  4.869   38.837   1.00 87.64 463 A 1 
ATOM 3555 C CG  . TRP A 0 463 . -35.333  4.064   41.712   1.00 87.64 463 A 1 
ATOM 3556 C CD1 . TRP A 0 463 . -34.168  4.434   42.287   1.00 87.64 463 A 1 
ATOM 3557 C CD2 . TRP A 0 463 . -35.024  2.870   40.934   1.00 87.64 463 A 1 
ATOM 3558 C CE2 . TRP A 0 463 . -33.669  2.502   41.186   1.00 87.64 463 A 1 
ATOM 3559 C CE3 . TRP A 0 463 . -35.776  2.026   40.089   1.00 87.64 463 A 1 
ATOM 3560 N NE1 . TRP A 0 463 . -33.173  3.530   41.964   1.00 87.64 463 A 1 
ATOM 3561 C CH2 . TRP A 0 463 . -33.896  0.482   39.861   1.00 87.64 463 A 1 
ATOM 3562 C CZ2 . TRP A 0 463 . -33.121  1.304   40.699   1.00 87.64 463 A 1 
ATOM 3563 C CZ3 . TRP A 0 463 . -35.218  0.850   39.556   1.00 87.64 463 A 1 
ATOM 3564 N N   . GLY A 0 464 . -35.597  5.884   38.998   1.00 87.58 464 A 1 
ATOM 3565 C CA  . GLY A 0 464 . -35.220  5.643   37.616   1.00 87.58 464 A 1 
ATOM 3566 C C   . GLY A 0 464 . -33.725  5.489   37.400   1.00 87.58 464 A 1 
ATOM 3567 O O   . GLY A 0 464 . -32.893  5.936   38.194   1.00 87.58 464 A 1 
ATOM 3568 N N   . LYS A 0 465 . -33.409  4.825   36.292   1.00 87.43 465 A 1 
ATOM 3569 C CA  . LYS A 0 465 . -32.071  4.595   35.766   1.00 87.43 465 A 1 
ATOM 3570 C C   . LYS A 0 465 . -32.073  4.737   34.260   1.00 87.43 465 A 1 
ATOM 3571 C CB  . LYS A 0 465 . -31.574  3.192   36.134   1.00 87.43 465 A 1 
ATOM 3572 O O   . LYS A 0 465 . -32.928  4.144   33.604   1.00 87.43 465 A 1 
ATOM 3573 C CG  . LYS A 0 465 . -31.394  3.124   37.643   1.00 87.43 465 A 1 
ATOM 3574 C CD  . LYS A 0 465 . -30.603  1.902   38.095   1.00 87.43 465 A 1 
ATOM 3575 C CE  . LYS A 0 465 . -30.226  2.309   39.507   1.00 87.43 465 A 1 
ATOM 3576 N NZ  . LYS A 0 465 . -29.272  1.410   40.175   1.00 87.43 465 A 1 
ATOM 3577 N N   . SER A 0 466 . -31.075  5.440   33.748   1.00 87.10 466 A 1 
ATOM 3578 C CA  . SER A 0 466 . -30.754  5.509   32.324   1.00 87.10 466 A 1 
ATOM 3579 C C   . SER A 0 466 . -29.290  5.136   32.107   1.00 87.10 466 A 1 
ATOM 3580 C CB  . SER A 0 466 . -31.113  6.869   31.693   1.00 87.10 466 A 1 
ATOM 3581 O O   . SER A 0 466 . -28.431  5.409   32.946   1.00 87.10 466 A 1 
ATOM 3582 O OG  . SER A 0 466 . -30.995  7.954   32.599   1.00 87.10 466 A 1 
ATOM 3583 N N   . TYR A 0 467 . -29.000  4.484   30.986   1.00 84.55 467 A 1 
ATOM 3584 C CA  . TYR A 0 467 . -27.645  4.324   30.464   1.00 84.55 467 A 1 
ATOM 3585 C C   . TYR A 0 467 . -27.690  4.498   28.953   1.00 84.55 467 A 1 
ATOM 3586 C CB  . TYR A 0 467 . -27.060  2.955   30.845   1.00 84.55 467 A 1 
ATOM 3587 O O   . TYR A 0 467 . -28.328  3.693   28.277   1.00 84.55 467 A 1 
ATOM 3588 C CG  . TYR A 0 467 . -25.724  2.626   30.188   1.00 84.55 467 A 1 
ATOM 3589 C CD1 . TYR A 0 467 . -25.682  1.837   29.021   1.00 84.55 467 A 1 
ATOM 3590 C CD2 . TYR A 0 467 . -24.524  3.130   30.725   1.00 84.55 467 A 1 
ATOM 3591 C CE1 . TYR A 0 467 . -24.447  1.530   28.414   1.00 84.55 467 A 1 
ATOM 3592 C CE2 . TYR A 0 467 . -23.285  2.838   30.115   1.00 84.55 467 A 1 
ATOM 3593 O OH  . TYR A 0 467 . -22.059  1.726   28.362   1.00 84.55 467 A 1 
ATOM 3594 C CZ  . TYR A 0 467 . -23.245  2.030   28.959   1.00 84.55 467 A 1 
ATOM 3595 N N   . ASP A 0 468 . -26.996  5.508   28.439   1.00 83.86 468 A 1 
ATOM 3596 C CA  . ASP A 0 468 . -26.800  5.706   27.004   1.00 83.86 468 A 1 
ATOM 3597 C C   . ASP A 0 468 . -25.345  5.409   26.645   1.00 83.86 468 A 1 
ATOM 3598 C CB  . ASP A 0 468 . -27.158  7.136   26.572   1.00 83.86 468 A 1 
ATOM 3599 O O   . ASP A 0 468 . -24.424  5.756   27.384   1.00 83.86 468 A 1 
ATOM 3600 C CG  . ASP A 0 468 . -28.650  7.464   26.645   1.00 83.86 468 A 1 
ATOM 3601 O OD1 . ASP A 0 468 . -29.442  6.657   26.109   1.00 83.86 468 A 1 
ATOM 3602 O OD2 . ASP A 0 468 . -28.972  8.574   27.124   1.00 83.86 468 A 1 
ATOM 3603 N N   . ALA A 0 469 . -25.116  4.823   25.473   1.00 79.57 469 A 1 
ATOM 3604 C CA  . ALA A 0 469 . -23.793  4.615   24.903   1.00 79.57 469 A 1 
ATOM 3605 C C   . ALA A 0 469 . -23.804  4.859   23.392   1.00 79.57 469 A 1 
ATOM 3606 C CB  . ALA A 0 469 . -23.316  3.201   25.242   1.00 79.57 469 A 1 
ATOM 3607 O O   . ALA A 0 469 . -24.642  4.336   22.663   1.00 79.57 469 A 1 
ATOM 3608 N N   . VAL A 0 470 . -22.827  5.610   22.883   1.00 81.04 470 A 1 
ATOM 3609 C CA  . VAL A 0 470 . -22.627  5.833   21.444   1.00 81.04 470 A 1 
ATOM 3610 C C   . VAL A 0 470 . -21.158  5.662   21.084   1.00 81.04 470 A 1 
ATOM 3611 C CB  . VAL A 0 470 . -23.181  7.193   20.970   1.00 81.04 470 A 1 
ATOM 3612 O O   . VAL A 0 470 . -20.282  6.269   21.697   1.00 81.04 470 A 1 
ATOM 3613 C CG1 . VAL A 0 470 . -24.706  7.249   21.099   1.00 81.04 470 A 1 
ATOM 3614 C CG2 . VAL A 0 470 . -22.610  8.410   21.707   1.00 81.04 470 A 1 
ATOM 3615 N N   . LYS A 0 471 . -20.858  4.826   20.087   1.00 65.72 471 A 1 
ATOM 3616 C CA  . LYS A 0 471 . -19.489  4.501   19.654   1.00 65.72 471 A 1 
ATOM 3617 C C   . LYS A 0 471 . -19.399  4.542   18.132   1.00 65.72 471 A 1 
ATOM 3618 C CB  . LYS A 0 471 . -19.035  3.158   20.263   1.00 65.72 471 A 1 
ATOM 3619 O O   . LYS A 0 471 . -20.362  4.239   17.438   1.00 65.72 471 A 1 
ATOM 3620 C CG  . LYS A 0 471 . -19.021  3.233   21.802   1.00 65.72 471 A 1 
ATOM 3621 C CD  . LYS A 0 471 . -18.464  1.985   22.494   1.00 65.72 471 A 1 
ATOM 3622 C CE  . LYS A 0 471 . -18.365  2.258   24.005   1.00 65.72 471 A 1 
ATOM 3623 N NZ  . LYS A 0 471 . -19.311  1.459   24.821   1.00 65.72 471 A 1 
ATOM 3624 N N   . ALA A 0 472 . -18.295  5.037   17.571   1.00 50.22 472 A 1 
ATOM 3625 C CA  . ALA A 0 472 . -18.231  5.264   16.127   1.00 50.22 472 A 1 
ATOM 3626 C C   . ALA A 0 472 . -16.825  5.458   15.537   1.00 50.22 472 A 1 
ATOM 3627 C CB  . ALA A 0 472 . -19.090  6.502   15.794   1.00 50.22 472 A 1 
ATOM 3628 O O   . ALA A 0 472 . -15.940  6.051   16.147   1.00 50.22 472 A 1 
ATOM 3629 N N   . ARG A 0 473 . -16.745  5.158   14.234   1.00 71.99 473 A 1 
ATOM 3630 C CA  . ARG A 0 473 . -15.744  5.588   13.236   1.00 71.99 473 A 1 
ATOM 3631 C C   . ARG A 0 473 . -14.407  4.835   13.251   1.00 71.99 473 A 1 
ATOM 3632 C CB  . ARG A 0 473 . -15.560  7.121   13.183   1.00 71.99 473 A 1 
ATOM 3633 O O   . ARG A 0 473 . -13.574  4.983   14.137   1.00 71.99 473 A 1 
ATOM 3634 C CG  . ARG A 0 473 . -16.892  7.885   13.268   1.00 71.99 473 A 1 
ATOM 3635 C CD  . ARG A 0 473 . -16.777  9.383   12.987   1.00 71.99 473 A 1 
ATOM 3636 N NE  . ARG A 0 473 . -17.992  10.074  13.466   1.00 71.99 473 A 1 
ATOM 3637 N NH1 . ARG A 0 473 . -18.082  11.772  11.922   1.00 71.99 473 A 1 
ATOM 3638 N NH2 . ARG A 0 473 . -19.653  11.630  13.501   1.00 71.99 473 A 1 
ATOM 3639 C CZ  . ARG A 0 473 . -18.569  11.148  12.959   1.00 71.99 473 A 1 
ATOM 3640 N N   . SER A 0 474 . -14.167  4.116   12.162   1.00 78.24 474 A 1 
ATOM 3641 C CA  . SER A 0 474 . -12.852  3.720   11.671   1.00 78.24 474 A 1 
ATOM 3642 C C   . SER A 0 474 . -12.760  4.117   10.200   1.00 78.24 474 A 1 
ATOM 3643 C CB  . SER A 0 474 . -12.636  2.210   11.839   1.00 78.24 474 A 1 
ATOM 3644 O O   . SER A 0 474 . -13.737  3.974   9.471    1.00 78.24 474 A 1 
ATOM 3645 O OG  . SER A 0 474 . -11.272  1.966   12.119   1.00 78.24 474 A 1 
ATOM 3646 N N   . TYR A 0 475 . -11.611  4.626   9.784    1.00 83.71 475 A 1 
ATOM 3647 C CA  . TYR A 0 475 . -11.279  4.991   8.413    1.00 83.71 475 A 1 
ATOM 3648 C C   . TYR A 0 475 . -9.857   4.508   8.149    1.00 83.71 475 A 1 
ATOM 3649 C CB  . TYR A 0 475 . -11.392  6.514   8.261    1.00 83.71 475 A 1 
ATOM 3650 O O   . TYR A 0 475 . -8.957   4.817   8.933    1.00 83.71 475 A 1 
ATOM 3651 C CG  . TYR A 0 475 . -10.906  7.069   6.934    1.00 83.71 475 A 1 
ATOM 3652 C CD1 . TYR A 0 475 . -9.567   7.488   6.779    1.00 83.71 475 A 1 
ATOM 3653 C CD2 . TYR A 0 475 . -11.804  7.179   5.856    1.00 83.71 475 A 1 
ATOM 3654 C CE1 . TYR A 0 475 . -9.134   8.037   5.555    1.00 83.71 475 A 1 
ATOM 3655 C CE2 . TYR A 0 475 . -11.376  7.733   4.636    1.00 83.71 475 A 1 
ATOM 3656 O OH  . TYR A 0 475 . -9.659   8.707   3.297    1.00 83.71 475 A 1 
ATOM 3657 C CZ  . TYR A 0 475 . -10.045  8.169   4.483    1.00 83.71 475 A 1 
ATOM 3658 N N   . GLU A 0 476 . -9.653   3.750   7.081    1.00 85.08 476 A 1 
ATOM 3659 C CA  . GLU A 0 476 . -8.337   3.327   6.607    1.00 85.08 476 A 1 
ATOM 3660 C C   . GLU A 0 476 . -8.274   3.584   5.097    1.00 85.08 476 A 1 
ATOM 3661 C CB  . GLU A 0 476 . -8.025   1.864   7.012    1.00 85.08 476 A 1 
ATOM 3662 O O   . GLU A 0 476 . -9.183   3.211   4.362    1.00 85.08 476 A 1 
ATOM 3663 C CG  . GLU A 0 476 . -8.075   1.696   8.547    1.00 85.08 476 A 1 
ATOM 3664 C CD  . GLU A 0 476 . -7.455   0.418   9.143    1.00 85.08 476 A 1 
ATOM 3665 O OE1 . GLU A 0 476 . -7.874   0.073   10.277   1.00 85.08 476 A 1 
ATOM 3666 O OE2 . GLU A 0 476 . -6.432   -0.105  8.642    1.00 85.08 476 A 1 
ATOM 3667 N N   . ASN A 0 477 . -7.227   4.270   4.646    1.00 89.67 477 A 1 
ATOM 3668 C CA  . ASN A 0 477 . -7.026   4.658   3.256    1.00 89.67 477 A 1 
ATOM 3669 C C   . ASN A 0 477 . -5.589   4.339   2.856    1.00 89.67 477 A 1 
ATOM 3670 C CB  . ASN A 0 477 . -7.347   6.149   3.102    1.00 89.67 477 A 1 
ATOM 3671 O O   . ASN A 0 477 . -4.656   4.797   3.516    1.00 89.67 477 A 1 
ATOM 3672 C CG  . ASN A 0 477 . -7.328   6.602   1.654    1.00 89.67 477 A 1 
ATOM 3673 N ND2 . ASN A 0 477 . -6.575   7.629   1.335    1.00 89.67 477 A 1 
ATOM 3674 O OD1 . ASN A 0 477 . -8.029   6.049   0.828    1.00 89.67 477 A 1 
ATOM 3675 N N   . THR A 0 478 . -5.423   3.549   1.801    1.00 91.93 478 A 1 
ATOM 3676 C CA  . THR A 0 478 . -4.120   3.223   1.217    1.00 91.93 478 A 1 
ATOM 3677 C C   . THR A 0 478 . -4.107   3.681   -0.230   1.00 91.93 478 A 1 
ATOM 3678 C CB  . THR A 0 478 . -3.810   1.724   1.315    1.00 91.93 478 A 1 
ATOM 3679 O O   . THR A 0 478 . -4.892   3.192   -1.038   1.00 91.93 478 A 1 
ATOM 3680 C CG2 . THR A 0 478 . -2.400   1.393   0.828    1.00 91.93 478 A 1 
ATOM 3681 O OG1 . THR A 0 478 . -3.889   1.314   2.662    1.00 91.93 478 A 1 
ATOM 3682 N N   . GLU A 0 479 . -3.213   4.601   -0.564   1.00 93.80 479 A 1 
ATOM 3683 C CA  . GLU A 0 479 . -3.014   5.097   -1.921   1.00 93.80 479 A 1 
ATOM 3684 C C   . GLU A 0 479 . -1.589   4.804   -2.376   1.00 93.80 479 A 1 
ATOM 3685 C CB  . GLU A 0 479 . -3.347   6.594   -2.032   1.00 93.80 479 A 1 
ATOM 3686 O O   . GLU A 0 479 . -0.636   4.886   -1.604   1.00 93.80 479 A 1 
ATOM 3687 C CG  . GLU A 0 479 . -4.805   6.874   -1.638   1.00 93.80 479 A 1 
ATOM 3688 C CD  . GLU A 0 479 . -5.259   8.311   -1.923   1.00 93.80 479 A 1 
ATOM 3689 O OE1 . GLU A 0 479 . -6.172   8.790   -1.215   1.00 93.80 479 A 1 
ATOM 3690 O OE2 . GLU A 0 479 . -4.816   8.909   -2.932   1.00 93.80 479 A 1 
ATOM 3691 N N   . TYR A 0 480 . -1.447   4.459   -3.647   1.00 96.14 480 A 1 
ATOM 3692 C CA  . TYR A 0 480 . -0.177   4.267   -4.324   1.00 96.14 480 A 1 
ATOM 3693 C C   . TYR A 0 480 . -0.279   4.874   -5.718   1.00 96.14 480 A 1 
ATOM 3694 C CB  . TYR A 0 480 . 0.149    2.771   -4.385   1.00 96.14 480 A 1 
ATOM 3695 O O   . TYR A 0 480 . -1.255   4.634   -6.433   1.00 96.14 480 A 1 
ATOM 3696 C CG  . TYR A 0 480 . 1.329    2.421   -5.270   1.00 96.14 480 A 1 
ATOM 3697 C CD1 . TYR A 0 480 . 1.118    1.944   -6.580   1.00 96.14 480 A 1 
ATOM 3698 C CD2 . TYR A 0 480 . 2.639    2.597   -4.788   1.00 96.14 480 A 1 
ATOM 3699 C CE1 . TYR A 0 480 . 2.217    1.609   -7.395   1.00 96.14 480 A 1 
ATOM 3700 C CE2 . TYR A 0 480 . 3.740    2.259   -5.595   1.00 96.14 480 A 1 
ATOM 3701 O OH  . TYR A 0 480 . 4.592    1.390   -7.657   1.00 96.14 480 A 1 
ATOM 3702 C CZ  . TYR A 0 480 . 3.528    1.752   -6.896   1.00 96.14 480 A 1 
ATOM 3703 N N   . ALA A 0 481 . 0.736    5.631   -6.115   1.00 96.31 481 A 1 
ATOM 3704 C CA  . ALA A 0 481 . 0.880    6.112   -7.477   1.00 96.31 481 A 1 
ATOM 3705 C C   . ALA A 0 481 . 2.320    5.914   -7.947   1.00 96.31 481 A 1 
ATOM 3706 C CB  . ALA A 0 481 . 0.428    7.574   -7.566   1.00 96.31 481 A 1 
ATOM 3707 O O   . ALA A 0 481 . 3.275    6.105   -7.192   1.00 96.31 481 A 1 
ATOM 3708 N N   . ARG A 0 482 . 2.471    5.558   -9.218   1.00 97.73 482 A 1 
ATOM 3709 C CA  . ARG A 0 482 . 3.738    5.535   -9.927   1.00 97.73 482 A 1 
ATOM 3710 C C   . ARG A 0 482 . 3.537    6.083   -11.327  1.00 97.73 482 A 1 
ATOM 3711 C CB  . ARG A 0 482 . 4.317    4.121   -9.928   1.00 97.73 482 A 1 
ATOM 3712 O O   . ARG A 0 482 . 2.765    5.537   -12.105  1.00 97.73 482 A 1 
ATOM 3713 C CG  . ARG A 0 482 . 5.680    4.092   -10.630  1.00 97.73 482 A 1 
ATOM 3714 C CD  . ARG A 0 482 . 6.351    2.733   -10.423  1.00 97.73 482 A 1 
ATOM 3715 N NE  . ARG A 0 482 . 5.984    1.808   -11.501  1.00 97.73 482 A 1 
ATOM 3716 N NH1 . ARG A 0 482 . 7.911    2.022   -12.755  1.00 97.73 482 A 1 
ATOM 3717 N NH2 . ARG A 0 482 . 6.097    0.978   -13.574  1.00 97.73 482 A 1 
ATOM 3718 C CZ  . ARG A 0 482 . 6.680    1.607   -12.598  1.00 97.73 482 A 1 
ATOM 3719 N N   . TRP A 0 483 . 4.276    7.133   -11.638  1.00 97.69 483 A 1 
ATOM 3720 C CA  . TRP A 0 483 . 4.389    7.670   -12.983  1.00 97.69 483 A 1 
ATOM 3721 C C   . TRP A 0 483 . 5.842    7.534   -13.433  1.00 97.69 483 A 1 
ATOM 3722 C CB  . TRP A 0 483 . 3.867    9.105   -13.006  1.00 97.69 483 A 1 
ATOM 3723 O O   . TRP A 0 483 . 6.755    7.801   -12.653  1.00 97.69 483 A 1 
ATOM 3724 C CG  . TRP A 0 483 . 3.980    9.769   -14.336  1.00 97.69 483 A 1 
ATOM 3725 C CD1 . TRP A 0 483 . 3.093    9.673   -15.351  1.00 97.69 483 A 1 
ATOM 3726 C CD2 . TRP A 0 483 . 5.082    10.574  -14.844  1.00 97.69 483 A 1 
ATOM 3727 C CE2 . TRP A 0 483 . 4.777    10.971  -16.180  1.00 97.69 483 A 1 
ATOM 3728 C CE3 . TRP A 0 483 . 6.333    10.960  -14.316  1.00 97.69 483 A 1 
ATOM 3729 N NE1 . TRP A 0 483 . 3.558    10.380  -16.443  1.00 97.69 483 A 1 
ATOM 3730 C CH2 . TRP A 0 483 . 6.889    12.131  -16.389  1.00 97.69 483 A 1 
ATOM 3731 C CZ2 . TRP A 0 483 . 5.654    11.755  -16.942  1.00 97.69 483 A 1 
ATOM 3732 C CZ3 . TRP A 0 483 . 7.228    11.721  -15.087  1.00 97.69 483 A 1 
ATOM 3733 N N   . LEU A 0 484 . 6.057    7.081   -14.660  1.00 96.34 484 A 1 
ATOM 3734 C CA  . LEU A 0 484 . 7.371    6.887   -15.259  1.00 96.34 484 A 1 
ATOM 3735 C C   . LEU A 0 484 . 7.330    7.403   -16.693  1.00 96.34 484 A 1 
ATOM 3736 C CB  . LEU A 0 484 . 7.750    5.396   -15.144  1.00 96.34 484 A 1 
ATOM 3737 O O   . LEU A 0 484 . 6.447    7.004   -17.447  1.00 96.34 484 A 1 
ATOM 3738 C CG  . LEU A 0 484 . 9.086    4.981   -15.802  1.00 96.34 484 A 1 
ATOM 3739 C CD1 . LEU A 0 484 . 9.576    3.690   -15.132  1.00 96.34 484 A 1 
ATOM 3740 C CD2 . LEU A 0 484 . 8.960    4.643   -17.293  1.00 96.34 484 A 1 
ATOM 3741 N N   . GLN A 0 485 . 8.307    8.224   -17.054  1.00 95.35 485 A 1 
ATOM 3742 C CA  . GLN A 0 485 . 8.678    8.512   -18.434  1.00 95.35 485 A 1 
ATOM 3743 C C   . GLN A 0 485 . 10.114   8.027   -18.670  1.00 95.35 485 A 1 
ATOM 3744 C CB  . GLN A 0 485 . 8.472    10.004  -18.726  1.00 95.35 485 A 1 
ATOM 3745 O O   . GLN A 0 485 . 10.940   8.069   -17.753  1.00 95.35 485 A 1 
ATOM 3746 C CG  . GLN A 0 485 . 8.677    10.358  -20.208  1.00 95.35 485 A 1 
ATOM 3747 C CD  . GLN A 0 485 . 8.296    11.798  -20.547  1.00 95.35 485 A 1 
ATOM 3748 N NE2 . GLN A 0 485 . 8.473    12.188  -21.788  1.00 95.35 485 A 1 
ATOM 3749 O OE1 . GLN A 0 485 . 7.813    12.571  -19.721  1.00 95.35 485 A 1 
ATOM 3750 N N   . ALA A 0 486 . 10.390   7.529   -19.868  1.00 94.45 486 A 1 
ATOM 3751 C CA  . ALA A 0 486 . 11.729   7.253   -20.365  1.00 94.45 486 A 1 
ATOM 3752 C C   . ALA A 0 486 . 11.783   7.604   -21.855  1.00 94.45 486 A 1 
ATOM 3753 C CB  . ALA A 0 486 . 12.078   5.781   -20.113  1.00 94.45 486 A 1 
ATOM 3754 O O   . ALA A 0 486 . 10.806   7.354   -22.560  1.00 94.45 486 A 1 
ATOM 3755 N N   . ASP A 0 487 . 12.913   8.147   -22.285  1.00 91.92 487 A 1 
ATOM 3756 C CA  . ASP A 0 487 . 13.197   8.601   -23.644  1.00 91.92 487 A 1 
ATOM 3757 C C   . ASP A 0 487 . 14.594   8.092   -24.077  1.00 91.92 487 A 1 
ATOM 3758 C CB  . ASP A 0 487 . 13.072   10.137  -23.670  1.00 91.92 487 A 1 
ATOM 3759 O O   . ASP A 0 487 . 15.450   7.781   -23.237  1.00 91.92 487 A 1 
ATOM 3760 C CG  . ASP A 0 487 . 12.681   10.685  -25.042  1.00 91.92 487 A 1 
ATOM 3761 O OD1 . ASP A 0 487 . 12.906   9.943   -26.027  1.00 91.92 487 A 1 
ATOM 3762 O OD2 . ASP A 0 487 . 12.119   11.804  -25.051  1.00 91.92 487 A 1 
ATOM 3763 N N   . ASP A 0 488 . 14.815   7.903   -25.378  1.00 93.08 488 A 1 
ATOM 3764 C CA  . ASP A 0 488 . 16.055   7.338   -25.953  1.00 93.08 488 A 1 
ATOM 3765 C C   . ASP A 0 488 . 16.189   7.750   -27.429  1.00 93.08 488 A 1 
ATOM 3766 C CB  . ASP A 0 488 . 16.120   5.810   -25.699  1.00 93.08 488 A 1 
ATOM 3767 O O   . ASP A 0 488 . 16.172   6.918   -28.343  1.00 93.08 488 A 1 
ATOM 3768 C CG  . ASP A 0 488 . 17.381   5.058   -26.163  1.00 93.08 488 A 1 
ATOM 3769 O OD1 . ASP A 0 488 . 18.352   5.598   -26.738  1.00 93.08 488 A 1 
ATOM 3770 O OD2 . ASP A 0 488 . 17.507   3.849   -25.845  1.00 93.08 488 A 1 
ATOM 3771 N N   . ASP A 0 489 . 16.273   9.065   -27.626  1.00 90.92 489 A 1 
ATOM 3772 C CA  . ASP A 0 489 . 16.444   9.741   -28.911  1.00 90.92 489 A 1 
ATOM 3773 C C   . ASP A 0 489 . 17.839   9.441   -29.496  1.00 90.92 489 A 1 
ATOM 3774 C CB  . ASP A 0 489 . 16.220   11.259  -28.693  1.00 90.92 489 A 1 
ATOM 3775 O O   . ASP A 0 489 . 18.845   9.471   -28.785  1.00 90.92 489 A 1 
ATOM 3776 C CG  . ASP A 0 489 . 15.383   11.965  -29.770  1.00 90.92 489 A 1 
ATOM 3777 O OD1 . ASP A 0 489 . 14.988   11.297  -30.754  1.00 90.92 489 A 1 
ATOM 3778 O OD2 . ASP A 0 489 . 15.199   13.197  -29.637  1.00 90.92 489 A 1 
ATOM 3779 N N   . GLN A 0 490 . 17.935   9.127   -30.789  1.00 91.37 490 A 1 
ATOM 3780 C CA  . GLN A 0 490 . 19.186   8.752   -31.471  1.00 91.37 490 A 1 
ATOM 3781 C C   . GLN A 0 490 . 19.254   9.383   -32.857  1.00 91.37 490 A 1 
ATOM 3782 C CB  . GLN A 0 490 . 19.300   7.220   -31.613  1.00 91.37 490 A 1 
ATOM 3783 O O   . GLN A 0 490 . 18.290   9.291   -33.614  1.00 91.37 490 A 1 
ATOM 3784 C CG  . GLN A 0 490 . 19.342   6.522   -30.252  1.00 91.37 490 A 1 
ATOM 3785 C CD  . GLN A 0 490 . 19.485   5.008   -30.284  1.00 91.37 490 A 1 
ATOM 3786 N NE2 . GLN A 0 490 . 19.401   4.397   -29.125  1.00 91.37 490 A 1 
ATOM 3787 O OE1 . GLN A 0 490 . 19.655   4.327   -31.291  1.00 91.37 490 A 1 
ATOM 3788 N N   . TRP A 0 491 . 20.405   9.941   -33.239  1.00 90.42 491 A 1 
ATOM 3789 C CA  . TRP A 0 491 . 20.593   10.546  -34.563  1.00 90.42 491 A 1 
ATOM 3790 C C   . TRP A 0 491 . 22.015   10.383  -35.116  1.00 90.42 491 A 1 
ATOM 3791 C CB  . TRP A 0 491 . 20.187   12.026  -34.524  1.00 90.42 491 A 1 
ATOM 3792 O O   . TRP A 0 491 . 22.984   10.222  -34.368  1.00 90.42 491 A 1 
ATOM 3793 C CG  . TRP A 0 491 . 21.032   12.900  -33.648  1.00 90.42 491 A 1 
ATOM 3794 C CD1 . TRP A 0 491 . 22.078   13.649  -34.064  1.00 90.42 491 A 1 
ATOM 3795 C CD2 . TRP A 0 491 . 20.924   13.124  -32.207  1.00 90.42 491 A 1 
ATOM 3796 C CE2 . TRP A 0 491 . 21.958   14.027  -31.814  1.00 90.42 491 A 1 
ATOM 3797 C CE3 . TRP A 0 491 . 20.054   12.669  -31.192  1.00 90.42 491 A 1 
ATOM 3798 N NE1 . TRP A 0 491 . 22.633   14.309  -32.985  1.00 90.42 491 A 1 
ATOM 3799 C CH2 . TRP A 0 491 . 21.254   13.959  -29.497  1.00 90.42 491 A 1 
ATOM 3800 C CZ2 . TRP A 0 491 . 22.130   14.444  -30.484  1.00 90.42 491 A 1 
ATOM 3801 C CZ3 . TRP A 0 491 . 20.217   13.080  -29.856  1.00 90.42 491 A 1 
ATOM 3802 N N   . ALA A 0 492 . 22.132   10.447  -36.442  1.00 93.59 492 A 1 
ATOM 3803 C CA  . ALA A 0 492 . 23.384   10.557  -37.184  1.00 93.59 492 A 1 
ATOM 3804 C C   . ALA A 0 492 . 23.195   11.400  -38.460  1.00 93.59 492 A 1 
ATOM 3805 C CB  . ALA A 0 492 . 23.910   9.153   -37.507  1.00 93.59 492 A 1 
ATOM 3806 O O   . ALA A 0 492 . 22.135   11.337  -39.085  1.00 93.59 492 A 1 
ATOM 3807 N N   . GLU A 0 493 . 24.228   12.153  -38.839  1.00 92.54 493 A 1 
ATOM 3808 C CA  . GLU A 0 493 . 24.311   12.977  -40.054  1.00 92.54 493 A 1 
ATOM 3809 C C   . GLU A 0 493 . 25.694   12.797  -40.715  1.00 92.54 493 A 1 
ATOM 3810 C CB  . GLU A 0 493 . 24.088   14.475  -39.732  1.00 92.54 493 A 1 
ATOM 3811 O O   . GLU A 0 493 . 26.703   12.752  -40.010  1.00 92.54 493 A 1 
ATOM 3812 C CG  . GLU A 0 493 . 22.691   14.827  -39.181  1.00 92.54 493 A 1 
ATOM 3813 C CD  . GLU A 0 493 . 22.477   16.339  -38.934  1.00 92.54 493 A 1 
ATOM 3814 O OE1 . GLU A 0 493 . 21.578   16.683  -38.132  1.00 92.54 493 A 1 
ATOM 3815 O OE2 . GLU A 0 493 . 23.178   17.179  -39.552  1.00 92.54 493 A 1 
ATOM 3816 N N   . ASP A 0 494 . 25.732   12.736  -42.047  1.00 90.39 494 A 1 
ATOM 3817 C CA  . ASP A 0 494 . 26.927   12.718  -42.914  1.00 90.39 494 A 1 
ATOM 3818 C C   . ASP A 0 494 . 26.798   13.878  -43.923  1.00 90.39 494 A 1 
ATOM 3819 C CB  . ASP A 0 494 . 27.022   11.334  -43.601  1.00 90.39 494 A 1 
ATOM 3820 O O   . ASP A 0 494 . 25.729   14.076  -44.507  1.00 90.39 494 A 1 
ATOM 3821 C CG  . ASP A 0 494 . 28.129   11.143  -44.663  1.00 90.39 494 A 1 
ATOM 3822 O OD1 . ASP A 0 494 . 28.701   12.150  -45.146  1.00 90.39 494 A 1 
ATOM 3823 O OD2 . ASP A 0 494 . 28.346   9.968   -45.051  1.00 90.39 494 A 1 
ATOM 3824 N N   . TYR A 0 495 . 27.849   14.685  -44.115  1.00 90.17 495 A 1 
ATOM 3825 C CA  . TYR A 0 495 . 27.882   15.770  -45.103  1.00 90.17 495 A 1 
ATOM 3826 C C   . TYR A 0 495 . 29.200   15.854  -45.898  1.00 90.17 495 A 1 
ATOM 3827 C CB  . TYR A 0 495 . 27.547   17.110  -44.423  1.00 90.17 495 A 1 
ATOM 3828 O O   . TYR A 0 495 . 30.060   16.708  -45.634  1.00 90.17 495 A 1 
ATOM 3829 C CG  . TYR A 0 495 . 27.398   18.253  -45.409  1.00 90.17 495 A 1 
ATOM 3830 C CD1 . TYR A 0 495 . 28.380   19.257  -45.507  1.00 90.17 495 A 1 
ATOM 3831 C CD2 . TYR A 0 495 . 26.343   18.218  -46.329  1.00 90.17 495 A 1 
ATOM 3832 C CE1 . TYR A 0 495 . 28.319   20.202  -46.551  1.00 90.17 495 A 1 
ATOM 3833 C CE2 . TYR A 0 495 . 26.271   19.146  -47.376  1.00 90.17 495 A 1 
ATOM 3834 O OH  . TYR A 0 495 . 27.223   20.965  -48.574  1.00 90.17 495 A 1 
ATOM 3835 C CZ  . TYR A 0 495 . 27.271   20.127  -47.499  1.00 90.17 495 A 1 
ATOM 3836 N N   . ASP A 0 496 . 29.327   15.042  -46.950  1.00 86.56 496 A 1 
ATOM 3837 C CA  . ASP A 0 496 . 30.408   15.166  -47.937  1.00 86.56 496 A 1 
ATOM 3838 C C   . ASP A 0 496 . 30.203   16.374  -48.885  1.00 86.56 496 A 1 
ATOM 3839 C CB  . ASP A 0 496 . 30.618   13.837  -48.701  1.00 86.56 496 A 1 
ATOM 3840 O O   . ASP A 0 496 . 29.110   16.690  -49.368  1.00 86.56 496 A 1 
ATOM 3841 C CG  . ASP A 0 496 . 31.931   13.763  -49.518  1.00 86.56 496 A 1 
ATOM 3842 O OD1 . ASP A 0 496 . 32.751   14.718  -49.477  1.00 86.56 496 A 1 
ATOM 3843 O OD2 . ASP A 0 496 . 32.118   12.802  -50.303  1.00 86.56 496 A 1 
ATOM 3844 N N   . ARG A 0 497 . 31.287   17.078  -49.219  1.00 84.50 497 A 1 
ATOM 3845 C CA  . ARG A 0 497 . 31.311   18.152  -50.219  1.00 84.50 497 A 1 
ATOM 3846 C C   . ARG A 0 497 . 32.630   18.170  -50.972  1.00 84.50 497 A 1 
ATOM 3847 C CB  . ARG A 0 497 . 31.026   19.496  -49.539  1.00 84.50 497 A 1 
ATOM 3848 O O   . ARG A 0 497 . 33.707   18.328  -50.397  1.00 84.50 497 A 1 
ATOM 3849 C CG  . ARG A 0 497 . 31.084   20.681  -50.522  1.00 84.50 497 A 1 
ATOM 3850 C CD  . ARG A 0 497 . 31.105   22.020  -49.788  1.00 84.50 497 A 1 
ATOM 3851 N NE  . ARG A 0 497 . 29.830   22.295  -49.109  1.00 84.50 497 A 1 
ATOM 3852 N NH1 . ARG A 0 497 . 30.544   24.075  -47.867  1.00 84.50 497 A 1 
ATOM 3853 N NH2 . ARG A 0 497 . 28.444   23.338  -47.654  1.00 84.50 497 A 1 
ATOM 3854 C CZ  . ARG A 0 497 . 29.608   23.240  -48.222  1.00 84.50 497 A 1 
ATOM 3855 N N   . TYR A 0 498 . 32.538   18.213  -52.298  1.00 77.21 498 A 1 
ATOM 3856 C CA  . TYR A 0 498 . 33.691   18.237  -53.192  1.00 77.21 498 A 1 
ATOM 3857 C C   . TYR A 0 498 . 33.602   19.327  -54.267  1.00 77.21 498 A 1 
ATOM 3858 C CB  . TYR A 0 498 . 33.899   16.839  -53.794  1.00 77.21 498 A 1 
ATOM 3859 O O   . TYR A 0 498 . 32.549   19.658  -54.813  1.00 77.21 498 A 1 
ATOM 3860 C CG  . TYR A 0 498 . 32.702   16.304  -54.549  1.00 77.21 498 A 1 
ATOM 3861 C CD1 . TYR A 0 498 . 31.676   15.644  -53.842  1.00 77.21 498 A 1 
ATOM 3862 C CD2 . TYR A 0 498 . 32.612   16.470  -55.944  1.00 77.21 498 A 1 
ATOM 3863 C CE1 . TYR A 0 498 . 30.539   15.178  -54.523  1.00 77.21 498 A 1 
ATOM 3864 C CE2 . TYR A 0 498 . 31.477   15.998  -56.629  1.00 77.21 498 A 1 
ATOM 3865 O OH  . TYR A 0 498 . 29.342   14.927  -56.581  1.00 77.21 498 A 1 
ATOM 3866 C CZ  . TYR A 0 498 . 30.440   15.358  -55.916  1.00 77.21 498 A 1 
ATOM 3867 N N   . THR A 0 499 . 34.767   19.873  -54.611  1.00 67.09 499 A 1 
ATOM 3868 C CA  . THR A 0 499 . 34.985   20.700  -55.801  1.00 67.09 499 A 1 
ATOM 3869 C C   . THR A 0 499 . 36.093   20.074  -56.639  1.00 67.09 499 A 1 
ATOM 3870 C CB  . THR A 0 499 . 35.294   22.164  -55.451  1.00 67.09 499 A 1 
ATOM 3871 O O   . THR A 0 499 . 37.280   20.212  -56.338  1.00 67.09 499 A 1 
ATOM 3872 C CG2 . THR A 0 499 . 34.092   22.885  -54.846  1.00 67.09 499 A 1 
ATOM 3873 O OG1 . THR A 0 499 . 36.339   22.300  -54.520  1.00 67.09 499 A 1 
ATOM 3874 N N   . ASP A 0 500 . 35.704   19.366  -57.697  1.00 61.79 500 A 1 
ATOM 3875 C CA  . ASP A 0 500 . 36.636   18.719  -58.613  1.00 61.79 500 A 1 
ATOM 3876 C C   . ASP A 0 500 . 36.908   19.622  -59.824  1.00 61.79 500 A 1 
ATOM 3877 C CB  . ASP A 0 500 . 36.151   17.311  -58.995  1.00 61.79 500 A 1 
ATOM 3878 O O   . ASP A 0 500 . 36.028   19.963  -60.622  1.00 61.79 500 A 1 
ATOM 3879 C CG  . ASP A 0 500 . 36.360   16.289  -57.866  1.00 61.79 500 A 1 
ATOM 3880 O OD1 . ASP A 0 500 . 37.461   16.242  -57.260  1.00 61.79 500 A 1 
ATOM 3881 O OD2 . ASP A 0 500 . 35.442   15.503  -57.575  1.00 61.79 500 A 1 
ATOM 3882 N N   . GLY A 0 501 . 38.173   20.027  -59.958  1.00 56.68 501 A 1 
ATOM 3883 C CA  . GLY A 0 501 . 38.712   20.612  -61.180  1.00 56.68 501 A 1 
ATOM 3884 C C   . GLY A 0 501 . 39.122   19.514  -62.157  1.00 56.68 501 A 1 
ATOM 3885 O O   . GLY A 0 501 . 40.310   19.205  -62.262  1.00 56.68 501 A 1 
ATOM 3886 N N   . ASP A 0 502 . 38.152   18.916  -62.852  1.00 52.69 502 A 1 
ATOM 3887 C CA  . ASP A 0 502 . 38.418   17.827  -63.794  1.00 52.69 502 A 1 
ATOM 3888 C C   . ASP A 0 502 . 39.331   18.267  -64.952  1.00 52.69 502 A 1 
ATOM 3889 C CB  . ASP A 0 502 . 37.112   17.191  -64.306  1.00 52.69 502 A 1 
ATOM 3890 O O   . ASP A 0 502 . 39.173   19.326  -65.562  1.00 52.69 502 A 1 
ATOM 3891 C CG  . ASP A 0 502 . 36.664   16.001  -63.451  1.00 52.69 502 A 1 
ATOM 3892 O OD1 . ASP A 0 502 . 37.557   15.190  -63.106  1.00 52.69 502 A 1 
ATOM 3893 O OD2 . ASP A 0 502 . 35.443   15.895  -63.208  1.00 52.69 502 A 1 
ATOM 3894 N N   . TYR A 0 503 . 40.333   17.433  -65.249  1.00 51.08 503 A 1 
ATOM 3895 C CA  . TYR A 0 503 . 41.469   17.787  -66.115  1.00 51.08 503 A 1 
ATOM 3896 C C   . TYR A 0 503 . 41.700   16.777  -67.254  1.00 51.08 503 A 1 
ATOM 3897 C CB  . TYR A 0 503 . 42.707   18.000  -65.228  1.00 51.08 503 A 1 
ATOM 3898 O O   . TYR A 0 503 . 42.787   16.685  -67.832  1.00 51.08 503 A 1 
ATOM 3899 C CG  . TYR A 0 503 . 43.797   18.832  -65.876  1.00 51.08 503 A 1 
ATOM 3900 C CD1 . TYR A 0 503 . 44.974   18.227  -66.357  1.00 51.08 503 A 1 
ATOM 3901 C CD2 . TYR A 0 503 . 43.618   20.223  -65.998  1.00 51.08 503 A 1 
ATOM 3902 C CE1 . TYR A 0 503 . 45.974   19.013  -66.960  1.00 51.08 503 A 1 
ATOM 3903 C CE2 . TYR A 0 503 . 44.610   21.012  -66.609  1.00 51.08 503 A 1 
ATOM 3904 O OH  . TYR A 0 503 . 46.748   21.161  -67.687  1.00 51.08 503 A 1 
ATOM 3905 C CZ  . TYR A 0 503 . 45.789   20.404  -67.093  1.00 51.08 503 A 1 
ATOM 3906 N N   . ASP A 0 504 . 40.683   15.974  -67.566  1.00 52.50 504 A 1 
ATOM 3907 C CA  . ASP A 0 504 . 40.870   14.645  -68.158  1.00 52.50 504 A 1 
ATOM 3908 C C   . ASP A 0 504 . 41.366   14.628  -69.624  1.00 52.50 504 A 1 
ATOM 3909 C CB  . ASP A 0 504 . 39.582   13.831  -67.942  1.00 52.50 504 A 1 
ATOM 3910 O O   . ASP A 0 504 . 41.772   13.587  -70.138  1.00 52.50 504 A 1 
ATOM 3911 C CG  . ASP A 0 504 . 39.875   12.334  -68.042  1.00 52.50 504 A 1 
ATOM 3912 O OD1 . ASP A 0 504 . 40.693   11.851  -67.228  1.00 52.50 504 A 1 
ATOM 3913 O OD2 . ASP A 0 504 . 39.387   11.708  -69.018  1.00 52.50 504 A 1 
ATOM 3914 N N   . ASP A 0 505 . 41.415   15.773  -70.315  1.00 49.33 505 A 1 
ATOM 3915 C CA  . ASP A 0 505 . 41.783   15.854  -71.740  1.00 49.33 505 A 1 
ATOM 3916 C C   . ASP A 0 505 . 43.208   16.352  -72.049  1.00 49.33 505 A 1 
ATOM 3917 C CB  . ASP A 0 505 . 40.707   16.652  -72.505  1.00 49.33 505 A 1 
ATOM 3918 O O   . ASP A 0 505 . 43.716   16.081  -73.144  1.00 49.33 505 A 1 
ATOM 3919 C CG  . ASP A 0 505 . 39.667   15.769  -73.216  1.00 49.33 505 A 1 
ATOM 3920 O OD1 . ASP A 0 505 . 39.658   14.532  -73.000  1.00 49.33 505 A 1 
ATOM 3921 O OD2 . ASP A 0 505 . 38.933   16.329  -74.056  1.00 49.33 505 A 1 
ATOM 3922 N N   . TYR A 0 506 . 43.921   17.006  -71.121  1.00 48.61 506 A 1 
ATOM 3923 C CA  . TYR A 0 506 . 45.227   17.615  -71.454  1.00 48.61 506 A 1 
ATOM 3924 C C   . TYR A 0 506 . 46.321   16.578  -71.798  1.00 48.61 506 A 1 
ATOM 3925 C CB  . TYR A 0 506 . 45.678   18.575  -70.343  1.00 48.61 506 A 1 
ATOM 3926 O O   . TYR A 0 506 . 47.283   16.879  -72.507  1.00 48.61 506 A 1 
ATOM 3927 C CG  . TYR A 0 506 . 46.530   19.731  -70.848  1.00 48.61 506 A 1 
ATOM 3928 C CD1 . TYR A 0 506 . 47.938   19.668  -70.805  1.00 48.61 506 A 1 
ATOM 3929 C CD2 . TYR A 0 506 . 45.898   20.877  -71.369  1.00 48.61 506 A 1 
ATOM 3930 C CE1 . TYR A 0 506 . 48.710   20.749  -71.280  1.00 48.61 506 A 1 
ATOM 3931 C CE2 . TYR A 0 506 . 46.664   21.960  -71.842  1.00 48.61 506 A 1 
ATOM 3932 O OH  . TYR A 0 506 . 48.812   22.943  -72.253  1.00 48.61 506 A 1 
ATOM 3933 C CZ  . TYR A 0 506 . 48.073   21.896  -71.797  1.00 48.61 506 A 1 
ATOM 3934 N N   . GLY A 0 507 . 46.160   15.325  -71.354  1.00 49.52 507 A 1 
ATOM 3935 C CA  . GLY A 0 507 . 47.070   14.219  -71.675  1.00 49.52 507 A 1 
ATOM 3936 C C   . GLY A 0 507 . 46.903   13.623  -73.083  1.00 49.52 507 A 1 
ATOM 3937 O O   . GLY A 0 507 . 47.819   12.967  -73.580  1.00 49.52 507 A 1 
ATOM 3938 N N   . LYS A 0 508 . 45.763   13.842  -73.756  1.00 49.34 508 A 1 
ATOM 3939 C CA  . LYS A 0 508 . 45.378   13.098  -74.977  1.00 49.34 508 A 1 
ATOM 3940 C C   . LYS A 0 508 . 45.967   13.681  -76.279  1.00 49.34 508 A 1 
ATOM 3941 C CB  . LYS A 0 508 . 43.837   12.924  -75.002  1.00 49.34 508 A 1 
ATOM 3942 O O   . LYS A 0 508 . 45.797   13.101  -77.349  1.00 49.34 508 A 1 
ATOM 3943 C CG  . LYS A 0 508 . 43.304   12.099  -73.802  1.00 49.34 508 A 1 
ATOM 3944 C CD  . LYS A 0 508 . 41.766   12.091  -73.678  1.00 49.34 508 A 1 
ATOM 3945 C CE  . LYS A 0 508 . 41.317   11.566  -72.291  1.00 49.34 508 A 1 
ATOM 3946 N NZ  . LYS A 0 508 . 40.018   12.123  -71.813  1.00 49.34 508 A 1 
ATOM 3947 N N   . ALA A 0 509 . 46.705   14.795  -76.208  1.00 47.20 509 A 1 
ATOM 3948 C CA  . ALA A 0 509 . 47.190   15.552  -77.373  1.00 47.20 509 A 1 
ATOM 3949 C C   . ALA A 0 509 . 48.566   15.124  -77.950  1.00 47.20 509 A 1 
ATOM 3950 C CB  . ALA A 0 509 . 47.167   17.039  -76.995  1.00 47.20 509 A 1 
ATOM 3951 O O   . ALA A 0 509 . 48.979   15.638  -78.992  1.00 47.20 509 A 1 
ATOM 3952 N N   . ALA A 0 510 . 49.299   14.205  -77.309  1.00 42.67 510 A 1 
ATOM 3953 C CA  . ALA A 0 510 . 50.655   13.809  -77.720  1.00 42.67 510 A 1 
ATOM 3954 C C   . ALA A 0 510 . 50.656   12.585  -78.667  1.00 42.67 510 A 1 
ATOM 3955 C CB  . ALA A 0 510 . 51.498   13.602  -76.455  1.00 42.67 510 A 1 
ATOM 3956 O O   . ALA A 0 510 . 50.690   11.437  -78.224  1.00 42.67 510 A 1 
ATOM 3957 N N   . SER A 0 511 . 50.619   12.818  -79.985  1.00 45.63 511 A 1 
ATOM 3958 C CA  . SER A 0 511 . 50.434   11.756  -80.990  1.00 45.63 511 A 1 
ATOM 3959 C C   . SER A 0 511 . 51.610   10.767  -81.122  1.00 45.63 511 A 1 
ATOM 3960 C CB  . SER A 0 511 . 50.049   12.348  -82.356  1.00 45.63 511 A 1 
ATOM 3961 O O   . SER A 0 511 . 52.782   11.137  -81.202  1.00 45.63 511 A 1 
ATOM 3962 O OG  . SER A 0 511 . 51.036   13.214  -82.882  1.00 45.63 511 A 1 
ATOM 3963 N N   . VAL A 0 512 . 51.284   9.470   -81.208  1.00 42.19 512 A 1 
ATOM 3964 C CA  . VAL A 0 512 . 52.253   8.371   -81.384  1.00 42.19 512 A 1 
ATOM 3965 C C   . VAL A 0 512 . 52.574   8.139   -82.866  1.00 42.19 512 A 1 
ATOM 3966 C CB  . VAL A 0 512 . 51.745   7.071   -80.722  1.00 42.19 512 A 1 
ATOM 3967 O O   . VAL A 0 512 . 51.681   7.924   -83.683  1.00 42.19 512 A 1 
ATOM 3968 C CG1 . VAL A 0 512 . 52.679   5.874   -80.964  1.00 42.19 512 A 1 
ATOM 3969 C CG2 . VAL A 0 512 . 51.616   7.238   -79.202  1.00 42.19 512 A 1 
ATOM 3970 N N   . TRP A 0 513 . 53.867   8.089   -83.195  1.00 37.48 513 A 1 
ATOM 3971 C CA  . TRP A 0 513 . 54.421   7.714   -84.506  1.00 37.48 513 A 1 
ATOM 3972 C C   . TRP A 0 513 . 54.570   6.170   -84.589  1.00 37.48 513 A 1 
ATOM 3973 C CB  . TRP A 0 513 . 55.739   8.515   -84.648  1.00 37.48 513 A 1 
ATOM 3974 O O   . TRP A 0 513 . 55.370   5.581   -83.854  1.00 37.48 513 A 1 
ATOM 3975 C CG  . TRP A 0 513 . 56.596   8.309   -85.862  1.00 37.48 513 A 1 
ATOM 3976 C CD1 . TRP A 0 513 . 57.109   7.121   -86.239  1.00 37.48 513 A 1 
ATOM 3977 C CD2 . TRP A 0 513 . 57.084   9.277   -86.855  1.00 37.48 513 A 1 
ATOM 3978 C CE2 . TRP A 0 513 . 57.834   8.567   -87.844  1.00 37.48 513 A 1 
ATOM 3979 C CE3 . TRP A 0 513 . 56.979   10.673  -87.036  1.00 37.48 513 A 1 
ATOM 3980 N NE1 . TRP A 0 513 . 57.802   7.265   -87.415  1.00 37.48 513 A 1 
ATOM 3981 C CH2 . TRP A 0 513 . 58.300   10.577  -89.096  1.00 37.48 513 A 1 
ATOM 3982 C CZ2 . TRP A 0 513 . 58.420   9.185   -88.958  1.00 37.48 513 A 1 
ATOM 3983 C CZ3 . TRP A 0 513 . 57.588   11.315  -88.133  1.00 37.48 513 A 1 
ATOM 3984 N N   . ALA A 0 514 . 53.798   5.486   -85.451  1.00 46.19 514 A 1 
ATOM 3985 C CA  . ALA A 0 514 . 53.539   4.032   -85.381  1.00 46.19 514 A 1 
ATOM 3986 C C   . ALA A 0 514 . 54.109   3.196   -86.560  1.00 46.19 514 A 1 
ATOM 3987 C CB  . ALA A 0 514 . 52.029   3.831   -85.210  1.00 46.19 514 A 1 
ATOM 3988 O O   . ALA A 0 514 . 53.616   3.217   -87.683  1.00 46.19 514 A 1 
ATOM 3989 N N   . LYS A 0 515 . 55.162   2.417   -86.280  1.00 35.87 515 A 1 
ATOM 3990 C CA  . LYS A 0 515 . 56.136   1.815   -87.223  1.00 35.87 515 A 1 
ATOM 3991 C C   . LYS A 0 515 . 55.630   0.916   -88.382  1.00 35.87 515 A 1 
ATOM 3992 C CB  . LYS A 0 515 . 57.214   1.122   -86.365  1.00 35.87 515 A 1 
ATOM 3993 O O   . LYS A 0 515 . 55.653   -0.308  -88.275  1.00 35.87 515 A 1 
ATOM 3994 C CG  . LYS A 0 515 . 58.250   2.128   -85.834  1.00 35.87 515 A 1 
ATOM 3995 C CD  . LYS A 0 515 . 59.268   1.429   -84.922  1.00 35.87 515 A 1 
ATOM 3996 C CE  . LYS A 0 515 . 60.371   2.381   -84.437  1.00 35.87 515 A 1 
ATOM 3997 N NZ  . LYS A 0 515 . 61.463   2.561   -85.426  1.00 35.87 515 A 1 
ATOM 3998 N N   . ASP A 0 516 . 55.433   1.526   -89.555  1.00 46.08 516 A 1 
ATOM 3999 C CA  . ASP A 0 516 . 55.178   0.873   -90.864  1.00 46.08 516 A 1 
ATOM 4000 C C   . ASP A 0 516 . 56.437   0.608   -91.736  1.00 46.08 516 A 1 
ATOM 4001 C CB  . ASP A 0 516 . 54.201   1.770   -91.652  1.00 46.08 516 A 1 
ATOM 4002 O O   . ASP A 0 516 . 57.367   1.422   -91.736  1.00 46.08 516 A 1 
ATOM 4003 C CG  . ASP A 0 516 . 52.934   1.047   -92.096  1.00 46.08 516 A 1 
ATOM 4004 O OD1 . ASP A 0 516 . 52.993   -0.200  -92.207  1.00 46.08 516 A 1 
ATOM 4005 O OD2 . ASP A 0 516 . 51.956   1.768   -92.371  1.00 46.08 516 A 1 
ATOM 4006 N N   . GLY A 0 517 . 56.520   -0.477  -92.534  1.00 42.47 517 A 1 
ATOM 4007 C CA  . GLY A 0 517 . 57.708   -0.661  -93.401  1.00 42.47 517 A 1 
ATOM 4008 C C   . GLY A 0 517 . 57.846   -1.875  -94.340  1.00 42.47 517 A 1 
ATOM 4009 O O   . GLY A 0 517 . 56.995   -2.755  -94.419  1.00 42.47 517 A 1 
ATOM 4010 N N   . LYS A 0 518 . 59.034   -1.935  -94.987  1.00 36.92 518 A 1 
ATOM 4011 C CA  . LYS A 0 518 . 59.432   -2.748  -96.175  1.00 36.92 518 A 1 
ATOM 4012 C C   . LYS A 0 518 . 58.833   -2.161  -97.486  1.00 36.92 518 A 1 
ATOM 4013 C CB  . LYS A 0 518 . 59.158   -4.259  -95.954  1.00 36.92 518 A 1 
ATOM 4014 O O   . LYS A 0 518 . 57.769   -1.572  -97.443  1.00 36.92 518 A 1 
ATOM 4015 C CG  . LYS A 0 518 . 59.742   -4.839  -94.648  1.00 36.92 518 A 1 
ATOM 4016 C CD  . LYS A 0 518 . 59.297   -6.294  -94.416  1.00 36.92 518 A 1 
ATOM 4017 C CE  . LYS A 0 518 . 59.846   -6.820  -93.080  1.00 36.92 518 A 1 
ATOM 4018 N NZ  . LYS A 0 518 . 59.247   -8.128  -92.701  1.00 36.92 518 A 1 
ATOM 4019 N N   . LYS A 0 519 . 59.459   -2.248  -98.675  1.00 38.22 519 A 1 
ATOM 4020 C CA  . LYS A 0 519 . 60.488   -3.194  -99.163  1.00 38.22 519 A 1 
ATOM 4021 C C   . LYS A 0 519 . 61.234   -2.650  -100.418 1.00 38.22 519 A 1 
ATOM 4022 C CB  . LYS A 0 519 . 59.685   -4.458  -99.559  1.00 38.22 519 A 1 
ATOM 4023 O O   . LYS A 0 519 . 60.581   -2.373  -101.414 1.00 38.22 519 A 1 
ATOM 4024 C CG  . LYS A 0 519 . 60.438   -5.794  -99.599  1.00 38.22 519 A 1 
ATOM 4025 C CD  . LYS A 0 519 . 59.412   -6.881  -99.975  1.00 38.22 519 A 1 
ATOM 4026 C CE  . LYS A 0 519 . 59.980   -8.303  -99.965  1.00 38.22 519 A 1 
ATOM 4027 N NZ  . LYS A 0 519 . 58.953   -9.284  -100.411 1.00 38.22 519 A 1 
ATOM 4028 N N   . GLY A 0 520 . 62.577   -2.626  -100.419 1.00 36.04 520 A 1 
ATOM 4029 C CA  . GLY A 0 520 . 63.426   -2.292  -101.595 1.00 36.04 520 A 1 
ATOM 4030 C C   . GLY A 0 520 . 63.545   -0.785  -101.912 1.00 36.04 520 A 1 
ATOM 4031 O O   . GLY A 0 520 . 62.680   -0.020  -101.517 1.00 36.04 520 A 1 
ATOM 4032 N N   . TRP A 0 521 . 64.597   -0.273  -102.568 1.00 32.24 521 A 1 
ATOM 4033 C CA  . TRP A 0 521 . 65.813   -0.888  -103.138 1.00 32.24 521 A 1 
ATOM 4034 C C   . TRP A 0 521 . 67.035   -0.015  -102.768 1.00 32.24 521 A 1 
ATOM 4035 C CB  . TRP A 0 521 . 65.631   -0.968  -104.672 1.00 32.24 521 A 1 
ATOM 4036 O O   . TRP A 0 521 . 67.035   1.175   -103.054 1.00 32.24 521 A 1 
ATOM 4037 C CG  . TRP A 0 521 . 66.657   -1.691  -105.509 1.00 32.24 521 A 1 
ATOM 4038 C CD1 . TRP A 0 521 . 66.808   -3.034  -105.567 1.00 32.24 521 A 1 
ATOM 4039 C CD2 . TRP A 0 521 . 67.560   -1.155  -106.540 1.00 32.24 521 A 1 
ATOM 4040 C CE2 . TRP A 0 521 . 68.204   -2.250  -107.195 1.00 32.24 521 A 1 
ATOM 4041 C CE3 . TRP A 0 521 . 67.872   0.137   -107.022 1.00 32.24 521 A 1 
ATOM 4042 N NE1 . TRP A 0 521 . 67.733   -3.366  -106.540 1.00 32.24 521 A 1 
ATOM 4043 C CH2 . TRP A 0 521 . 69.368   -0.782  -108.729 1.00 32.24 521 A 1 
ATOM 4044 C CZ2 . TRP A 0 521 . 69.089   -2.081  -108.272 1.00 32.24 521 A 1 
ATOM 4045 C CZ3 . TRP A 0 521 . 68.764   0.321   -108.099 1.00 32.24 521 A 1 
ATOM 4046 N N   . GLY A 0 522 . 68.065   -0.585  -102.124 1.00 34.46 522 A 1 
ATOM 4047 C CA  . GLY A 0 522 . 69.365   0.084   -101.918 1.00 34.46 522 A 1 
ATOM 4048 C C   . GLY A 0 522 . 69.434   1.247   -100.908 1.00 34.46 522 A 1 
ATOM 4049 O O   . GLY A 0 522 . 69.819   2.348   -101.282 1.00 34.46 522 A 1 
ATOM 4050 N N   . GLY A 0 523 . 69.160   1.015   -99.617  1.00 34.77 523 A 1 
ATOM 4051 C CA  . GLY A 0 523 . 69.412   2.010   -98.557  1.00 34.77 523 A 1 
ATOM 4052 C C   . GLY A 0 523 . 69.193   1.461   -97.141  1.00 34.77 523 A 1 
ATOM 4053 O O   . GLY A 0 523 . 68.231   0.733   -96.903  1.00 34.77 523 A 1 
ATOM 4054 N N   . TYR A 0 524 . 70.090   1.773   -96.199  1.00 36.02 524 A 1 
ATOM 4055 C CA  . TYR A 0 524 . 70.027   1.266   -94.820  1.00 36.02 524 A 1 
ATOM 4056 C C   . TYR A 0 524 . 69.097   2.119   -93.942  1.00 36.02 524 A 1 
ATOM 4057 C CB  . TYR A 0 524 . 71.434   1.214   -94.196  1.00 36.02 524 A 1 
ATOM 4058 O O   . TYR A 0 524 . 69.387   3.279   -93.671  1.00 36.02 524 A 1 
ATOM 4059 C CG  . TYR A 0 524 . 72.374   0.159   -94.755  1.00 36.02 524 A 1 
ATOM 4060 C CD1 . TYR A 0 524 . 72.524   -1.077  -94.094  1.00 36.02 524 A 1 
ATOM 4061 C CD2 . TYR A 0 524 . 73.149   0.439   -95.898  1.00 36.02 524 A 1 
ATOM 4062 C CE1 . TYR A 0 524 . 73.445   -2.029  -94.575  1.00 36.02 524 A 1 
ATOM 4063 C CE2 . TYR A 0 524 . 74.068   -0.511  -96.384  1.00 36.02 524 A 1 
ATOM 4064 O OH  . TYR A 0 524 . 75.115   -2.664  -96.168  1.00 36.02 524 A 1 
ATOM 4065 C CZ  . TYR A 0 524 . 74.221   -1.746  -95.718  1.00 36.02 524 A 1 
ATOM 4066 N N   . GLY A 0 525 . 68.014   1.528   -93.434  1.00 38.38 525 A 1 
ATOM 4067 C CA  . GLY A 0 525 . 67.104   2.162   -92.472  1.00 38.38 525 A 1 
ATOM 4068 C C   . GLY A 0 525 . 65.932   1.246   -92.116  1.00 38.38 525 A 1 
ATOM 4069 O O   . GLY A 0 525 . 65.566   0.373   -92.904  1.00 38.38 525 A 1 
ATOM 4070 N N   . ARG A 0 526 . 65.352   1.385   -90.915  1.00 33.47 526 A 1 
ATOM 4071 C CA  . ARG A 0 526 . 64.238   0.531   -90.458  1.00 33.47 526 A 1 
ATOM 4072 C C   . ARG A 0 526 . 63.174   1.332   -89.691  1.00 33.47 526 A 1 
ATOM 4073 C CB  . ARG A 0 526 . 64.786   -0.670  -89.635  1.00 33.47 526 A 1 
ATOM 4074 O O   . ARG A 0 526 . 63.423   1.713   -88.554  1.00 33.47 526 A 1 
ATOM 4075 C CG  . ARG A 0 526 . 64.520   -2.022  -90.325  1.00 33.47 526 A 1 
ATOM 4076 C CD  . ARG A 0 526 . 64.821   -3.246  -89.437  1.00 33.47 526 A 1 
ATOM 4077 N NE  . ARG A 0 526 . 66.267   -3.503  -89.258  1.00 33.47 526 A 1 
ATOM 4078 N NH1 . ARG A 0 526 . 66.099   -5.530  -88.173  1.00 33.47 526 A 1 
ATOM 4079 N NH2 . ARG A 0 526 . 68.111   -4.690  -88.617  1.00 33.47 526 A 1 
ATOM 4080 C CZ  . ARG A 0 526 . 66.815   -4.568  -88.688  1.00 33.47 526 A 1 
ATOM 4081 N N   . ILE A 0 527 . 61.985   1.442   -90.306  1.00 38.68 527 A 1 
ATOM 4082 C CA  . ILE A 0 527 . 60.656   1.773   -89.737  1.00 38.68 527 A 1 
ATOM 4083 C C   . ILE A 0 527 . 60.563   3.155   -89.029  1.00 38.68 527 A 1 
ATOM 4084 C CB  . ILE A 0 527 . 60.113   0.589   -88.858  1.00 38.68 527 A 1 
ATOM 4085 O O   . ILE A 0 527 . 61.218   3.341   -88.009  1.00 38.68 527 A 1 
ATOM 4086 C CG1 . ILE A 0 527 . 60.920   -0.739  -88.708  1.00 38.68 527 A 1 
ATOM 4087 C CG2 . ILE A 0 527 . 58.765   0.177   -89.435  1.00 38.68 527 A 1 
ATOM 4088 C CD1 . ILE A 0 527 . 61.675   -0.856  -87.379  1.00 38.68 527 A 1 
ATOM 4089 N N   . GLY A 0 528 . 59.784   4.172   -89.435  1.00 33.49 528 A 1 
ATOM 4090 C CA  . GLY A 0 528 . 58.558   4.241   -90.270  1.00 33.49 528 A 1 
ATOM 4091 C C   . GLY A 0 528 . 57.346   4.727   -89.435  1.00 33.49 528 A 1 
ATOM 4092 O O   . GLY A 0 528 . 57.468   4.658   -88.216  1.00 33.49 528 A 1 
ATOM 4093 N N   . GLY A 0 529 . 56.226   5.198   -90.022  1.00 32.34 529 A 1 
ATOM 4094 C CA  . GLY A 0 529 . 54.922   5.379   -89.321  1.00 32.34 529 A 1 
ATOM 4095 C C   . GLY A 0 529 . 54.411   6.783   -88.915  1.00 32.34 529 A 1 
ATOM 4096 O O   . GLY A 0 529 . 54.573   7.157   -87.762  1.00 32.34 529 A 1 
ATOM 4097 N N   . HIS A 0 530 . 53.726   7.528   -89.791  1.00 38.25 530 A 1 
ATOM 4098 C CA  . HIS A 0 530 . 53.265   8.913   -89.521  1.00 38.25 530 A 1 
ATOM 4099 C C   . HIS A 0 530 . 51.865   9.048   -88.877  1.00 38.25 530 A 1 
ATOM 4100 C CB  . HIS A 0 530 . 53.308   9.723   -90.827  1.00 38.25 530 A 1 
ATOM 4101 O O   . HIS A 0 530 . 50.967   8.276   -89.208  1.00 38.25 530 A 1 
ATOM 4102 C CG  . HIS A 0 530 . 54.547   10.563  -90.969  1.00 38.25 530 A 1 
ATOM 4103 C CD2 . HIS A 0 530 . 55.639   10.309  -91.750  1.00 38.25 530 A 1 
ATOM 4104 N ND1 . HIS A 0 530 . 54.740   11.801  -90.411  1.00 38.25 530 A 1 
ATOM 4105 C CE1 . HIS A 0 530 . 55.894   12.298  -90.867  1.00 38.25 530 A 1 
ATOM 4106 N NE2 . HIS A 0 530 . 56.497   11.414  -91.684  1.00 38.25 530 A 1 
ATOM 4107 N N   . SER A 0 531 . 51.678   10.097  -88.055  1.00 36.80 531 A 1 
ATOM 4108 C CA  . SER A 0 531 . 50.430   10.451  -87.342  1.00 36.80 531 A 1 
ATOM 4109 C C   . SER A 0 531 . 50.333   11.980  -87.124  1.00 36.80 531 A 1 
ATOM 4110 C CB  . SER A 0 531 . 50.357   9.757   -85.970  1.00 36.80 531 A 1 
ATOM 4111 O O   . SER A 0 531 . 50.475   12.478  -86.001  1.00 36.80 531 A 1 
ATOM 4112 O OG  . SER A 0 531 . 50.403   8.348   -86.044  1.00 36.80 531 A 1 
ATOM 4113 N N   . ASP A 0 532 . 50.120   12.745  -88.199  1.00 41.58 532 A 1 
ATOM 4114 C CA  . ASP A 0 532 . 50.386   14.195  -88.224  1.00 41.58 532 A 1 
ATOM 4115 C C   . ASP A 0 532 . 49.094   15.036  -88.296  1.00 41.58 532 A 1 
ATOM 4116 C CB  . ASP A 0 532 . 51.343   14.533  -89.386  1.00 41.58 532 A 1 
ATOM 4117 O O   . ASP A 0 532 . 48.634   15.399  -89.377  1.00 41.58 532 A 1 
ATOM 4118 C CG  . ASP A 0 532 . 52.766   13.979  -89.240  1.00 41.58 532 A 1 
ATOM 4119 O OD1 . ASP A 0 532 . 52.958   12.908  -88.617  1.00 41.58 532 A 1 
ATOM 4120 O OD2 . ASP A 0 532 . 53.690   14.571  -89.838  1.00 41.58 532 A 1 
ATOM 4121 N N   . ALA A 0 533 . 48.508   15.370  -87.137  1.00 41.29 533 A 1 
ATOM 4122 C CA  . ALA A 0 533 . 47.338   16.266  -87.037  1.00 41.29 533 A 1 
ATOM 4123 C C   . ALA A 0 533 . 47.269   17.093  -85.725  1.00 41.29 533 A 1 
ATOM 4124 C CB  . ALA A 0 533 . 46.064   15.439  -87.267  1.00 41.29 533 A 1 
ATOM 4125 O O   . ALA A 0 533 . 46.205   17.573  -85.333  1.00 41.29 533 A 1 
ATOM 4126 N N   . ALA A 0 534 . 48.394   17.265  -85.023  1.00 39.94 534 A 1 
ATOM 4127 C CA  . ALA A 0 534 . 48.463   17.793  -83.653  1.00 39.94 534 A 1 
ATOM 4128 C C   . ALA A 0 534 . 48.309   19.333  -83.538  1.00 39.94 534 A 1 
ATOM 4129 C CB  . ALA A 0 534 . 49.759   17.263  -83.020  1.00 39.94 534 A 1 
ATOM 4130 O O   . ALA A 0 534 . 49.185   20.017  -83.009  1.00 39.94 534 A 1 
ATOM 4131 N N   . SER A 0 535 . 47.239   19.925  -84.086  1.00 47.09 535 A 1 
ATOM 4132 C CA  . SER A 0 535 . 47.019   21.392  -84.051  1.00 47.09 535 A 1 
ATOM 4133 C C   . SER A 0 535 . 45.549   21.851  -84.066  1.00 47.09 535 A 1 
ATOM 4134 C CB  . SER A 0 535 . 47.793   22.081  -85.187  1.00 47.09 535 A 1 
ATOM 4135 O O   . SER A 0 535 . 45.281   23.033  -84.265  1.00 47.09 535 A 1 
ATOM 4136 O OG  . SER A 0 535 . 49.178   21.800  -85.109  1.00 47.09 535 A 1 
ATOM 4137 N N   . ALA A 0 536 . 44.581   20.956  -83.847  1.00 43.57 536 A 1 
ATOM 4138 C CA  . ALA A 0 536 . 43.146   21.272  -83.883  1.00 43.57 536 A 1 
ATOM 4139 C C   . ALA A 0 536 . 42.536   21.569  -82.493  1.00 43.57 536 A 1 
ATOM 4140 C CB  . ALA A 0 536 . 42.421   20.167  -84.664  1.00 43.57 536 A 1 
ATOM 4141 O O   . ALA A 0 536 . 41.437   21.117  -82.187  1.00 43.57 536 A 1 
ATOM 4142 N N   . ALA A 0 537 . 43.239   22.327  -81.644  1.00 44.69 537 A 1 
ATOM 4143 C CA  . ALA A 0 537 . 42.762   22.697  -80.308  1.00 44.69 537 A 1 
ATOM 4144 C C   . ALA A 0 537 . 41.600   23.712  -80.381  1.00 44.69 537 A 1 
ATOM 4145 C CB  . ALA A 0 537 . 43.953   23.204  -79.483  1.00 44.69 537 A 1 
ATOM 4146 O O   . ALA A 0 537 . 41.809   24.926  -80.376  1.00 44.69 537 A 1 
ATOM 4147 N N   . LYS A 0 538 . 40.364   23.208  -80.468  1.00 43.10 538 A 1 
ATOM 4148 C CA  . LYS A 0 538 . 39.125   23.989  -80.366  1.00 43.10 538 A 1 
ATOM 4149 C C   . LYS A 0 538 . 38.263   23.462  -79.220  1.00 43.10 538 A 1 
ATOM 4150 C CB  . LYS A 0 538 . 38.326   23.924  -81.679  1.00 43.10 538 A 1 
ATOM 4151 O O   . LYS A 0 538 . 37.628   22.430  -79.382  1.00 43.10 538 A 1 
ATOM 4152 C CG  . LYS A 0 538 . 38.841   24.876  -82.764  1.00 43.10 538 A 1 
ATOM 4153 C CD  . LYS A 0 538 . 37.789   24.971  -83.877  1.00 43.10 538 A 1 
ATOM 4154 C CE  . LYS A 0 538 . 38.150   26.065  -84.883  1.00 43.10 538 A 1 
ATOM 4155 N NZ  . LYS A 0 538 . 37.005   26.337  -85.785  1.00 43.10 538 A 1 
ATOM 4156 N N   . GLY A 0 539 . 38.201   24.220  -78.126  1.00 44.04 539 A 1 
ATOM 4157 C CA  . GLY A 0 539 . 37.174   24.058  -77.093  1.00 44.04 539 A 1 
ATOM 4158 C C   . GLY A 0 539 . 37.285   22.793  -76.242  1.00 44.04 539 A 1 
ATOM 4159 O O   . GLY A 0 539 . 36.335   22.026  -76.187  1.00 44.04 539 A 1 
ATOM 4160 N N   . SER A 0 540 . 38.404   22.595  -75.540  1.00 43.87 540 A 1 
ATOM 4161 C CA  . SER A 0 540 . 38.349   21.838  -74.283  1.00 43.87 540 A 1 
ATOM 4162 C C   . SER A 0 540 . 37.642   22.720  -73.250  1.00 43.87 540 A 1 
ATOM 4163 C CB  . SER A 0 540 . 39.757   21.452  -73.808  1.00 43.87 540 A 1 
ATOM 4164 O O   . SER A 0 540 . 38.168   23.782  -72.901  1.00 43.87 540 A 1 
ATOM 4165 O OG  . SER A 0 540 . 40.573   22.608  -73.704  1.00 43.87 540 A 1 
ATOM 4166 N N   . HIS A 0 541 . 36.440   22.331  -72.831  1.00 45.69 541 A 1 
ATOM 4167 C CA  . HIS A 0 541 . 35.691   23.046  -71.799  1.00 45.69 541 A 1 
ATOM 4168 C C   . HIS A 0 541 . 36.391   22.889  -70.435  1.00 45.69 541 A 1 
ATOM 4169 C CB  . HIS A 0 541 . 34.222   22.589  -71.811  1.00 45.69 541 A 1 
ATOM 4170 O O   . HIS A 0 541 . 37.102   21.913  -70.204  1.00 45.69 541 A 1 
ATOM 4171 C CG  . HIS A 0 541 . 33.434   23.151  -72.977  1.00 45.69 541 A 1 
ATOM 4172 C CD2 . HIS A 0 541 . 33.604   22.886  -74.311  1.00 45.69 541 A 1 
ATOM 4173 N ND1 . HIS A 0 541 . 32.418   24.073  -72.885  1.00 45.69 541 A 1 
ATOM 4174 C CE1 . HIS A 0 541 . 32.003   24.374  -74.126  1.00 45.69 541 A 1 
ATOM 4175 N NE2 . HIS A 0 541 . 32.710   23.684  -75.041  1.00 45.69 541 A 1 
ATOM 4176 N N   . TYR A 0 542 . 36.252   23.894  -69.567  1.00 48.60 542 A 1 
ATOM 4177 C CA  . TYR A 0 542 . 36.807   23.894  -68.207  1.00 48.60 542 A 1 
ATOM 4178 C C   . TYR A 0 542 . 35.668   23.719  -67.210  1.00 48.60 542 A 1 
ATOM 4179 C CB  . TYR A 0 542 . 37.610   25.172  -67.924  1.00 48.60 542 A 1 
ATOM 4180 O O   . TYR A 0 542 . 35.285   24.664  -66.512  1.00 48.60 542 A 1 
ATOM 4181 C CG  . TYR A 0 542 . 38.980   25.237  -68.563  1.00 48.60 542 A 1 
ATOM 4182 C CD1 . TYR A 0 542 . 40.047   24.505  -68.005  1.00 48.60 542 A 1 
ATOM 4183 C CD2 . TYR A 0 542 . 39.198   26.066  -69.678  1.00 48.60 542 A 1 
ATOM 4184 C CE1 . TYR A 0 542 . 41.340   24.620  -68.549  1.00 48.60 542 A 1 
ATOM 4185 C CE2 . TYR A 0 542 . 40.488   26.182  -70.228  1.00 48.60 542 A 1 
ATOM 4186 O OH  . TYR A 0 542 . 42.810   25.583  -70.185  1.00 48.60 542 A 1 
ATOM 4187 C CZ  . TYR A 0 542 . 41.562   25.461  -69.658  1.00 48.60 542 A 1 
ATOM 4188 N N   . ASP A 0 543 . 35.111   22.517  -67.188  1.00 51.11 543 A 1 
ATOM 4189 C CA  . ASP A 0 543 . 33.988   22.195  -66.324  1.00 51.11 543 A 1 
ATOM 4190 C C   . ASP A 0 543 . 34.502   22.073  -64.886  1.00 51.11 543 A 1 
ATOM 4191 C CB  . ASP A 0 543 . 33.253   20.951  -66.851  1.00 51.11 543 A 1 
ATOM 4192 O O   . ASP A 0 543 . 35.391   21.281  -64.577  1.00 51.11 543 A 1 
ATOM 4193 C CG  . ASP A 0 543 . 32.739   21.146  -68.290  1.00 51.11 543 A 1 
ATOM 4194 O OD1 . ASP A 0 543 . 32.532   22.316  -68.696  1.00 51.11 543 A 1 
ATOM 4195 O OD2 . ASP A 0 543 . 32.607   20.131  -69.008  1.00 51.11 543 A 1 
ATOM 4196 N N   . ARG A 0 544 . 33.986   22.933  -64.004  1.00 54.65 544 A 1 
ATOM 4197 C CA  . ARG A 0 544 . 34.197   22.816  -62.560  1.00 54.65 544 A 1 
ATOM 4198 C C   . ARG A 0 544 . 32.973   22.137  -61.987  1.00 54.65 544 A 1 
ATOM 4199 C CB  . ARG A 0 544 . 34.438   24.176  -61.902  1.00 54.65 544 A 1 
ATOM 4200 O O   . ARG A 0 544 . 31.921   22.774  -61.901  1.00 54.65 544 A 1 
ATOM 4201 C CG  . ARG A 0 544 . 35.735   24.821  -62.390  1.00 54.65 544 A 1 
ATOM 4202 C CD  . ARG A 0 544 . 35.979   26.095  -61.583  1.00 54.65 544 A 1 
ATOM 4203 N NE  . ARG A 0 544 . 37.110   26.856  -62.133  1.00 54.65 544 A 1 
ATOM 4204 N NH1 . ARG A 0 544 . 37.323   28.351  -60.411  1.00 54.65 544 A 1 
ATOM 4205 N NH2 . ARG A 0 544 . 38.735   28.442  -62.143  1.00 54.65 544 A 1 
ATOM 4206 C CZ  . ARG A 0 544 . 37.711   27.882  -61.565  1.00 54.65 544 A 1 
ATOM 4207 N N   . THR A 0 545 . 33.128   20.875  -61.622  1.00 61.80 545 A 1 
ATOM 4208 C CA  . THR A 0 545 . 32.079   20.095  -60.976  1.00 61.80 545 A 1 
ATOM 4209 C C   . THR A 0 545 . 32.141   20.381  -59.482  1.00 61.80 545 A 1 
ATOM 4210 C CB  . THR A 0 545 . 32.248   18.597  -61.271  1.00 61.80 545 A 1 
ATOM 4211 O O   . THR A 0 545 . 33.191   20.234  -58.856  1.00 61.80 545 A 1 
ATOM 4212 C CG2 . THR A 0 545 . 31.006   17.803  -60.870  1.00 61.80 545 A 1 
ATOM 4213 O OG1 . THR A 0 545 . 32.432   18.399  -62.657  1.00 61.80 545 A 1 
ATOM 4214 N N   . SER A 0 546 . 31.033   20.824  -58.900  1.00 69.08 546 A 1 
ATOM 4215 C CA  . SER A 0 546 . 30.903   20.946  -57.448  1.00 69.08 546 A 1 
ATOM 4216 C C   . SER A 0 546 . 29.661   20.208  -56.994  1.00 69.08 546 A 1 
ATOM 4217 C CB  . SER A 0 546 . 30.873   22.410  -57.002  1.00 69.08 546 A 1 
ATOM 4218 O O   . SER A 0 546 . 28.577   20.496  -57.510  1.00 69.08 546 A 1 
ATOM 4219 O OG  . SER A 0 546 . 29.842   23.134  -57.645  1.00 69.08 546 A 1 
ATOM 4220 N N   . GLY A 0 547 . 29.829   19.294  -56.047  1.00 77.65 547 A 1 
ATOM 4221 C CA  . GLY A 0 547 . 28.741   18.543  -55.442  1.00 77.65 547 A 1 
ATOM 4222 C C   . GLY A 0 547 . 28.797   18.594  -53.920  1.00 77.65 547 A 1 
ATOM 4223 O O   . GLY A 0 547 . 29.837   18.902  -53.331  1.00 77.65 547 A 1 
ATOM 4224 N N   . SER A 0 548 . 27.666   18.296  -53.298  1.00 82.60 548 A 1 
ATOM 4225 C CA  . SER A 0 548 . 27.613   17.820  -51.921  1.00 82.60 548 A 1 
ATOM 4226 C C   . SER A 0 548 . 26.580   16.720  -51.797  1.00 82.60 548 A 1 
ATOM 4227 C CB  . SER A 0 548 . 27.316   18.930  -50.912  1.00 82.60 548 A 1 
ATOM 4228 O O   . SER A 0 548 . 25.556   16.780  -52.480  1.00 82.60 548 A 1 
ATOM 4229 O OG  . SER A 0 548 . 26.092   19.605  -51.173  1.00 82.60 548 A 1 
ATOM 4230 N N   . ASP A 0 549 . 26.874   15.785  -50.913  1.00 82.91 549 A 1 
ATOM 4231 C CA  . ASP A 0 549 . 25.994   14.721  -50.454  1.00 82.91 549 A 1 
ATOM 4232 C C   . ASP A 0 549 . 25.452   15.099  -49.063  1.00 82.91 549 A 1 
ATOM 4233 C CB  . ASP A 0 549 . 26.798   13.404  -50.448  1.00 82.91 549 A 1 
ATOM 4234 O O   . ASP A 0 549 . 26.023   15.979  -48.407  1.00 82.91 549 A 1 
ATOM 4235 C CG  . ASP A 0 549 . 25.975   12.229  -50.970  1.00 82.91 549 A 1 
ATOM 4236 O OD1 . ASP A 0 549 . 24.748   12.269  -50.738  1.00 82.91 549 A 1 
ATOM 4237 O OD2 . ASP A 0 549 . 26.573   11.380  -51.678  1.00 82.91 549 A 1 
ATOM 4238 N N   . TRP A 0 550 . 24.343   14.506  -48.626  1.00 87.40 550 A 1 
ATOM 4239 C CA  . TRP A 0 550 . 23.875   14.624  -47.236  1.00 87.40 550 A 1 
ATOM 4240 C C   . TRP A 0 550 . 22.927   13.478  -46.896  1.00 87.40 550 A 1 
ATOM 4241 C CB  . TRP A 0 550 . 23.177   15.969  -46.952  1.00 87.40 550 A 1 
ATOM 4242 O O   . TRP A 0 550 . 21.805   13.440  -47.409  1.00 87.40 550 A 1 
ATOM 4243 C CG  . TRP A 0 550 . 22.819   16.218  -45.504  1.00 87.40 550 A 1 
ATOM 4244 C CD1 . TRP A 0 550 . 23.689   16.397  -44.484  1.00 87.40 550 A 1 
ATOM 4245 C CD2 . TRP A 0 550 . 21.506   16.175  -44.861  1.00 87.40 550 A 1 
ATOM 4246 C CE2 . TRP A 0 550 . 21.657   16.424  -43.464  1.00 87.40 550 A 1 
ATOM 4247 C CE3 . TRP A 0 550 . 20.205   15.886  -45.313  1.00 87.40 550 A 1 
ATOM 4248 N NE1 . TRP A 0 550 . 23.014   16.553  -43.287  1.00 87.40 550 A 1 
ATOM 4249 C CH2 . TRP A 0 550 . 19.284   16.168  -43.069  1.00 87.40 550 A 1 
ATOM 4250 C CZ2 . TRP A 0 550 . 20.572   16.438  -42.576  1.00 87.40 550 A 1 
ATOM 4251 C CZ3 . TRP A 0 550 . 19.103   15.887  -44.435  1.00 87.40 550 A 1 
ATOM 4252 N N   . ASP A 0 551 . 23.376   12.600  -46.006  1.00 88.29 551 A 1 
ATOM 4253 C CA  . ASP A 0 551 . 22.596   11.498  -45.448  1.00 88.29 551 A 1 
ATOM 4254 C C   . ASP A 0 551 . 22.290   11.794  -43.972  1.00 88.29 551 A 1 
ATOM 4255 C CB  . ASP A 0 551 . 23.354   10.156  -45.600  1.00 88.29 551 A 1 
ATOM 4256 O O   . ASP A 0 551 . 23.131   12.306  -43.228  1.00 88.29 551 A 1 
ATOM 4257 C CG  . ASP A 0 551 . 23.006   9.311   -46.841  1.00 88.29 551 A 1 
ATOM 4258 O OD1 . ASP A 0 551 . 21.984   9.593   -47.506  1.00 88.29 551 A 1 
ATOM 4259 O OD2 . ASP A 0 551 . 23.695   8.281   -47.049  1.00 88.29 551 A 1 
ATOM 4260 N N   . ALA A 0 552 . 21.089   11.437  -43.518  1.00 87.82 552 A 1 
ATOM 4261 C CA  . ALA A 0 552 . 20.713   11.525  -42.109  1.00 87.82 552 A 1 
ATOM 4262 C C   . ALA A 0 552 . 19.802   10.368  -41.685  1.00 87.82 552 A 1 
ATOM 4263 C CB  . ALA A 0 552 . 20.074   12.892  -41.837  1.00 87.82 552 A 1 
ATOM 4264 O O   . ALA A 0 552 . 19.007   9.851   -42.471  1.00 87.82 552 A 1 
ATOM 4265 N N   . TYR A 0 553 . 19.885   9.970   -40.417  1.00 91.10 553 A 1 
ATOM 4266 C CA  . TYR A 0 553 . 19.040   8.939   -39.811  1.00 91.10 553 A 1 
ATOM 4267 C C   . TYR A 0 553 . 18.744   9.276   -38.351  1.00 91.10 553 A 1 
ATOM 4268 C CB  . TYR A 0 553 . 19.730   7.565   -39.928  1.00 91.10 553 A 1 
ATOM 4269 O O   . TYR A 0 553 . 19.626   9.754   -37.637  1.00 91.10 553 A 1 
ATOM 4270 C CG  . TYR A 0 553 . 19.128   6.479   -39.048  1.00 91.10 553 A 1 
ATOM 4271 C CD1 . TYR A 0 553 . 19.621   6.294   -37.741  1.00 91.10 553 A 1 
ATOM 4272 C CD2 . TYR A 0 553 . 18.021   5.727   -39.488  1.00 91.10 553 A 1 
ATOM 4273 C CE1 . TYR A 0 553 . 18.999   5.384   -36.868  1.00 91.10 553 A 1 
ATOM 4274 C CE2 . TYR A 0 553 . 17.402   4.800   -38.625  1.00 91.10 553 A 1 
ATOM 4275 O OH  . TYR A 0 553 . 17.282   3.775   -36.446  1.00 91.10 553 A 1 
ATOM 4276 C CZ  . TYR A 0 553 . 17.884   4.639   -37.308  1.00 91.10 553 A 1 
ATOM 4277 N N   . GLY A 0 554 . 17.549   8.925   -37.872  1.00 90.02 554 A 1 
ATOM 4278 C CA  . GLY A 0 554 . 17.254   8.975   -36.447  1.00 90.02 554 A 1 
ATOM 4279 C C   . GLY A 0 554 . 16.134   8.054   -35.978  1.00 90.02 554 A 1 
ATOM 4280 O O   . GLY A 0 554 . 15.443   7.399   -36.769  1.00 90.02 554 A 1 
ATOM 4281 N N   . ARG A 0 555 . 16.005   7.969   -34.652  1.00 92.12 555 A 1 
ATOM 4282 C CA  . ARG A 0 555 . 15.050   7.117   -33.944  1.00 92.12 555 A 1 
ATOM 4283 C C   . ARG A 0 555 . 14.675   7.692   -32.577  1.00 92.12 555 A 1 
ATOM 4284 C CB  . ARG A 0 555 . 15.660   5.719   -33.813  1.00 92.12 555 A 1 
ATOM 4285 O O   . ARG A 0 555 . 15.564   7.951   -31.781  1.00 92.12 555 A 1 
ATOM 4286 C CG  . ARG A 0 555 . 14.765   4.746   -33.037  1.00 92.12 555 A 1 
ATOM 4287 C CD  . ARG A 0 555 . 15.314   3.333   -33.230  1.00 92.12 555 A 1 
ATOM 4288 N NE  . ARG A 0 555 . 14.425   2.335   -32.626  1.00 92.12 555 A 1 
ATOM 4289 N NH1 . ARG A 0 555 . 15.676   1.842   -30.767  1.00 92.12 555 A 1 
ATOM 4290 N NH2 . ARG A 0 555 . 13.690   0.893   -31.056  1.00 92.12 555 A 1 
ATOM 4291 C CZ  . ARG A 0 555 . 14.612   1.686   -31.503  1.00 92.12 555 A 1 
ATOM 4292 N N   . ASP A 0 556 . 13.374   7.767   -32.331  1.00 89.26 556 A 1 
ATOM 4293 C CA  . ASP A 0 556 . 12.700   8.203   -31.098  1.00 89.26 556 A 1 
ATOM 4294 C C   . ASP A 0 556 . 12.156   6.952   -30.364  1.00 89.26 556 A 1 
ATOM 4295 C CB  . ASP A 0 556 . 11.616   9.211   -31.543  1.00 89.26 556 A 1 
ATOM 4296 O O   . ASP A 0 556 . 11.793   5.959   -31.007  1.00 89.26 556 A 1 
ATOM 4297 C CG  . ASP A 0 556 . 10.640   9.745   -30.482  1.00 89.26 556 A 1 
ATOM 4298 O OD1 . ASP A 0 556 . 10.366   9.018   -29.498  1.00 89.26 556 A 1 
ATOM 4299 O OD2 . ASP A 0 556 . 10.054   10.820  -30.753  1.00 89.26 556 A 1 
ATOM 4300 N N   . GLN A 0 557 . 12.158   6.942   -29.027  1.00 91.01 557 A 1 
ATOM 4301 C CA  . GLN A 0 557 . 11.876   5.766   -28.186  1.00 91.01 557 A 1 
ATOM 4302 C C   . GLN A 0 557 . 11.010   6.079   -26.941  1.00 91.01 557 A 1 
ATOM 4303 C CB  . GLN A 0 557 . 13.221   5.096   -27.829  1.00 91.01 557 A 1 
ATOM 4304 O O   . GLN A 0 557 . 11.158   5.422   -25.904  1.00 91.01 557 A 1 
ATOM 4305 C CG  . GLN A 0 557 . 13.786   4.110   -28.863  1.00 91.01 557 A 1 
ATOM 4306 C CD  . GLN A 0 557 . 13.372   2.670   -28.577  1.00 91.01 557 A 1 
ATOM 4307 N NE2 . GLN A 0 557 . 12.095   2.363   -28.625  1.00 91.01 557 A 1 
ATOM 4308 O OE1 . GLN A 0 557 . 14.184   1.757   -28.403  1.00 91.01 557 A 1 
ATOM 4309 N N   . ASP A 0 558 . 10.083   7.036   -27.045  1.00 89.31 558 A 1 
ATOM 4310 C CA  . ASP A 0 558 . 9.188    7.469   -25.957  1.00 89.31 558 A 1 
ATOM 4311 C C   . ASP A 0 558 . 8.460    6.305   -25.226  1.00 89.31 558 A 1 
ATOM 4312 C CB  . ASP A 0 558 . 8.184    8.490   -26.543  1.00 89.31 558 A 1 
ATOM 4313 O O   . ASP A 0 558 . 7.875    5.405   -25.841  1.00 89.31 558 A 1 
ATOM 4314 C CG  . ASP A 0 558 . 7.364    9.282   -25.508  1.00 89.31 558 A 1 
ATOM 4315 O OD1 . ASP A 0 558 . 7.731    9.297   -24.307  1.00 89.31 558 A 1 
ATOM 4316 O OD2 . ASP A 0 558 . 6.279    9.805   -25.871  1.00 89.31 558 A 1 
ATOM 4317 N N   . LEU A 0 559 . 8.444    6.324   -23.885  1.00 93.97 559 A 1 
ATOM 4318 C CA  . LEU A 0 559 . 7.718    5.386   -23.014  1.00 93.97 559 A 1 
ATOM 4319 C C   . LEU A 0 559 . 7.134    6.101   -21.787  1.00 93.97 559 A 1 
ATOM 4320 C CB  . LEU A 0 559 . 8.666    4.239   -22.590  1.00 93.97 559 A 1 
ATOM 4321 O O   . LEU A 0 559 . 7.853    6.426   -20.844  1.00 93.97 559 A 1 
ATOM 4322 C CG  . LEU A 0 559 . 8.106    3.275   -21.518  1.00 93.97 559 A 1 
ATOM 4323 C CD1 . LEU A 0 559 . 6.885    2.480   -21.990  1.00 93.97 559 A 1 
ATOM 4324 C CD2 . LEU A 0 559 . 9.168    2.256   -21.097  1.00 93.97 559 A 1 
ATOM 4325 N N   . GLU A 0 560 . 5.802    6.200   -21.705  1.00 95.77 560 A 1 
ATOM 4326 C CA  . GLU A 0 560 . 5.096    6.754   -20.540  1.00 95.77 560 A 1 
ATOM 4327 C C   . GLU A 0 560 . 4.185    5.710   -19.863  1.00 95.77 560 A 1 
ATOM 4328 C CB  . GLU A 0 560 . 4.315    8.027   -20.914  1.00 95.77 560 A 1 
ATOM 4329 O O   . GLU A 0 560 . 3.301    5.113   -20.486  1.00 95.77 560 A 1 
ATOM 4330 C CG  . GLU A 0 560 . 4.062    8.921   -19.685  1.00 95.77 560 A 1 
ATOM 4331 C CD  . GLU A 0 560 . 2.789    9.755   -19.845  1.00 95.77 560 A 1 
ATOM 4332 O OE1 . GLU A 0 560 . 1.740    9.370   -19.270  1.00 95.77 560 A 1 
ATOM 4333 O OE2 . GLU A 0 560 . 2.728    10.739  -20.619  1.00 95.77 560 A 1 
ATOM 4334 N N   . VAL A 0 561 . 4.351    5.518   -18.553  1.00 96.06 561 A 1 
ATOM 4335 C CA  . VAL A 0 561 . 3.568    4.598   -17.715  1.00 96.06 561 A 1 
ATOM 4336 C C   . VAL A 0 561 . 2.965    5.351   -16.532  1.00 96.06 561 A 1 
ATOM 4337 C CB  . VAL A 0 561 . 4.435    3.420   -17.226  1.00 96.06 561 A 1 
ATOM 4338 O O   . VAL A 0 561 . 3.687    5.910   -15.714  1.00 96.06 561 A 1 
ATOM 4339 C CG1 . VAL A 0 561 . 3.625    2.443   -16.361  1.00 96.06 561 A 1 
ATOM 4340 C CG2 . VAL A 0 561 . 5.037    2.618   -18.389  1.00 96.06 561 A 1 
ATOM 4341 N N   . ASP A 0 562 . 1.641    5.298   -16.400  1.00 95.98 562 A 1 
ATOM 4342 C CA  . ASP A 0 562 . 0.874    5.871   -15.287  1.00 95.98 562 A 1 
ATOM 4343 C C   . ASP A 0 562 . 0.104    4.740   -14.586  1.00 95.98 562 A 1 
ATOM 4344 C CB  . ASP A 0 562 . -0.024   6.993   -15.841  1.00 95.98 562 A 1 
ATOM 4345 O O   . ASP A 0 562 . -0.743   4.073   -15.186  1.00 95.98 562 A 1 
ATOM 4346 C CG  . ASP A 0 562 . -0.950   7.669   -14.822  1.00 95.98 562 A 1 
ATOM 4347 O OD1 . ASP A 0 562 . -0.741   7.494   -13.602  1.00 95.98 562 A 1 
ATOM 4348 O OD2 . ASP A 0 562 . -1.888   8.356   -15.295  1.00 95.98 562 A 1 
ATOM 4349 N N   . GLU A 0 563 . 0.460    4.460   -13.335  1.00 95.20 563 A 1 
ATOM 4350 C CA  . GLU A 0 563 . -0.029   3.359   -12.504  1.00 95.20 563 A 1 
ATOM 4351 C C   . GLU A 0 563 . -0.544   3.917   -11.173  1.00 95.20 563 A 1 
ATOM 4352 C CB  . GLU A 0 563 . 1.116    2.352   -12.251  1.00 95.20 563 A 1 
ATOM 4353 O O   . GLU A 0 563 . 0.197    4.559   -10.434  1.00 95.20 563 A 1 
ATOM 4354 C CG  . GLU A 0 563 . 1.380    1.430   -13.452  1.00 95.20 563 A 1 
ATOM 4355 C CD  . GLU A 0 563 . 2.712    0.657   -13.412  1.00 95.20 563 A 1 
ATOM 4356 O OE1 . GLU A 0 563 . 2.944    -0.138  -14.355  1.00 95.20 563 A 1 
ATOM 4357 O OE2 . GLU A 0 563 . 3.542    0.802   -12.488  1.00 95.20 563 A 1 
ATOM 4358 N N   . SER A 0 564 . -1.795   3.637   -10.808  1.00 94.04 564 A 1 
ATOM 4359 C CA  . SER A 0 564 . -2.328   4.016   -9.496   1.00 94.04 564 A 1 
ATOM 4360 C C   . SER A 0 564 . -3.253   2.963   -8.893   1.00 94.04 564 A 1 
ATOM 4361 C CB  . SER A 0 564 . -2.976   5.407   -9.524   1.00 94.04 564 A 1 
ATOM 4362 O O   . SER A 0 564 . -3.951   2.222   -9.586   1.00 94.04 564 A 1 
ATOM 4363 O OG  . SER A 0 564 . -3.957   5.517   -10.535  1.00 94.04 564 A 1 
ATOM 4364 N N   . TYR A 0 565 . -3.231   2.898   -7.565   1.00 94.05 565 A 1 
ATOM 4365 C CA  . TYR A 0 565 . -4.073   2.049   -6.732   1.00 94.05 565 A 1 
ATOM 4366 C C   . TYR A 0 565 . -4.593   2.878   -5.559   1.00 94.05 565 A 1 
ATOM 4367 C CB  . TYR A 0 565 . -3.268   0.836   -6.249   1.00 94.05 565 A 1 
ATOM 4368 O O   . TYR A 0 565 . -3.824   3.608   -4.930   1.00 94.05 565 A 1 
ATOM 4369 C CG  . TYR A 0 565 . -3.946   -0.006  -5.181   1.00 94.05 565 A 1 
ATOM 4370 C CD1 . TYR A 0 565 . -3.758   0.295   -3.815   1.00 94.05 565 A 1 
ATOM 4371 C CD2 . TYR A 0 565 . -4.755   -1.097  -5.552   1.00 94.05 565 A 1 
ATOM 4372 C CE1 . TYR A 0 565 . -4.352   -0.511  -2.822   1.00 94.05 565 A 1 
ATOM 4373 C CE2 . TYR A 0 565 . -5.334   -1.914  -4.561   1.00 94.05 565 A 1 
ATOM 4374 O OH  . TYR A 0 565 . -5.658   -2.461  -2.258   1.00 94.05 565 A 1 
ATOM 4375 C CZ  . TYR A 0 565 . -5.125   -1.633  -3.196   1.00 94.05 565 A 1 
ATOM 4376 N N   . LYS A 0 566 . -5.881   2.758   -5.244   1.00 92.16 566 A 1 
ATOM 4377 C CA  . LYS A 0 566 . -6.484   3.338   -4.040   1.00 92.16 566 A 1 
ATOM 4378 C C   . LYS A 0 566 . -7.397   2.319   -3.385   1.00 92.16 566 A 1 
ATOM 4379 C CB  . LYS A 0 566 . -7.253   4.633   -4.344   1.00 92.16 566 A 1 
ATOM 4380 O O   . LYS A 0 566 . -8.141   1.632   -4.075   1.00 92.16 566 A 1 
ATOM 4381 C CG  . LYS A 0 566 . -6.379   5.681   -5.046   1.00 92.16 566 A 1 
ATOM 4382 C CD  . LYS A 0 566 . -7.021   7.066   -4.984   1.00 92.16 566 A 1 
ATOM 4383 C CE  . LYS A 0 566 . -6.102   8.064   -5.694   1.00 92.16 566 A 1 
ATOM 4384 N NZ  . LYS A 0 566 . -6.225   9.413   -5.101   1.00 92.16 566 A 1 
ATOM 4385 N N   . GLN A 0 567 . -7.358   2.256   -2.064   1.00 89.48 567 A 1 
ATOM 4386 C CA  . GLN A 0 567 . -8.256   1.439   -1.265   1.00 89.48 567 A 1 
ATOM 4387 C C   . GLN A 0 567 . -8.727   2.243   -0.061   1.00 89.48 567 A 1 
ATOM 4388 C CB  . GLN A 0 567 . -7.538   0.149   -0.868   1.00 89.48 567 A 1 
ATOM 4389 O O   . GLN A 0 567 . -7.914   2.603   0.792    1.00 89.48 567 A 1 
ATOM 4390 C CG  . GLN A 0 567 . -8.439   -0.799  -0.067   1.00 89.48 567 A 1 
ATOM 4391 C CD  . GLN A 0 567 . -7.762   -2.149  0.127    1.00 89.48 567 A 1 
ATOM 4392 N NE2 . GLN A 0 567 . -8.461   -3.236  -0.106   1.00 89.48 567 A 1 
ATOM 4393 O OE1 . GLN A 0 567 . -6.581   -2.244  0.448    1.00 89.48 567 A 1 
ATOM 4394 N N   . THR A 0 568 . -10.028  2.510   0.014    1.00 88.44 568 A 1 
ATOM 4395 C CA  . THR A 0 568 . -10.647  3.298   1.082    1.00 88.44 568 A 1 
ATOM 4396 C C   . THR A 0 568 . -11.713  2.466   1.785    1.00 88.44 568 A 1 
ATOM 4397 C CB  . THR A 0 568 . -11.263  4.602   0.549    1.00 88.44 568 A 1 
ATOM 4398 O O   . THR A 0 568 . -12.726  2.099   1.195    1.00 88.44 568 A 1 
ATOM 4399 C CG2 . THR A 0 568 . -11.644  5.545   1.692    1.00 88.44 568 A 1 
ATOM 4400 O OG1 . THR A 0 568 . -10.382  5.320   -0.287   1.00 88.44 568 A 1 
ATOM 4401 N N   . TRP A 0 569 . -11.513  2.215   3.077    1.00 82.93 569 A 1 
ATOM 4402 C CA  . TRP A 0 569 . -12.434  1.464   3.925    1.00 82.93 569 A 1 
ATOM 4403 C C   . TRP A 0 569 . -12.896  2.320   5.103    1.00 82.93 569 A 1 
ATOM 4404 C CB  . TRP A 0 569 . -11.752  0.179   4.388    1.00 82.93 569 A 1 
ATOM 4405 O O   . TRP A 0 569 . -12.081  2.904   5.823    1.00 82.93 569 A 1 
ATOM 4406 C CG  . TRP A 0 569 . -12.566  -0.700  5.287    1.00 82.93 569 A 1 
ATOM 4407 C CD1 . TRP A 0 569 . -13.518  -1.567  4.879    1.00 82.93 569 A 1 
ATOM 4408 C CD2 . TRP A 0 569 . -12.466  -0.866  6.732    1.00 82.93 569 A 1 
ATOM 4409 C CE2 . TRP A 0 569 . -13.296  -1.963  7.113    1.00 82.93 569 A 1 
ATOM 4410 C CE3 . TRP A 0 569 . -11.712  -0.235  7.748    1.00 82.93 569 A 1 
ATOM 4411 N NE1 . TRP A 0 569 . -13.984  -2.296  5.957    1.00 82.93 569 A 1 
ATOM 4412 C CH2 . TRP A 0 569 . -12.511  -1.832  9.411    1.00 82.93 569 A 1 
ATOM 4413 C CZ2 . TRP A 0 569 . -13.283  -2.472  8.424    1.00 82.93 569 A 1 
ATOM 4414 C CZ3 . TRP A 0 569 . -11.743  -0.702  9.077    1.00 82.93 569 A 1 
ATOM 4415 N N   . ALA A 0 570 . -14.207  2.391   5.331    1.00 82.39 570 A 1 
ATOM 4416 C CA  . ALA A 0 570 . -14.781  3.162   6.429    1.00 82.39 570 A 1 
ATOM 4417 C C   . ALA A 0 570 . -15.914  2.409   7.136    1.00 82.39 570 A 1 
ATOM 4418 C CB  . ALA A 0 570 . -15.222  4.539   5.916    1.00 82.39 570 A 1 
ATOM 4419 O O   . ALA A 0 570 . -16.870  1.957   6.509    1.00 82.39 570 A 1 
ATOM 4420 N N   . LYS A 0 571 . -15.845  2.337   8.469    1.00 77.89 571 A 1 
ATOM 4421 C CA  . LYS A 0 571 . -16.882  1.757   9.340    1.00 77.89 571 A 1 
ATOM 4422 C C   . LYS A 0 571 . -17.379  2.746   10.361   1.00 77.89 571 A 1 
ATOM 4423 C CB  . LYS A 0 571 . -16.385  0.498   10.057   1.00 77.89 571 A 1 
ATOM 4424 O O   . LYS A 0 571 . -16.593  3.522   10.901   1.00 77.89 571 A 1 
ATOM 4425 C CG  . LYS A 0 571 . -16.308  -0.632  9.043    1.00 77.89 571 A 1 
ATOM 4426 C CD  . LYS A 0 571 . -16.368  -2.021  9.689    1.00 77.89 571 A 1 
ATOM 4427 C CE  . LYS A 0 571 . -16.555  -2.879  8.454    1.00 77.89 571 A 1 
ATOM 4428 N NZ  . LYS A 0 571 . -16.812  -4.319  8.640    1.00 77.89 571 A 1 
ATOM 4429 N N   . SER A 0 572 . -18.672  2.716   10.670   1.00 57.71 572 A 1 
ATOM 4430 C CA  . SER A 0 572 . -19.231  3.686   11.608   1.00 57.71 572 A 1 
ATOM 4431 C C   . SER A 0 572 . -20.574  3.309   12.238   1.00 57.71 572 A 1 
ATOM 4432 C CB  . SER A 0 572 . -19.335  5.043   10.900   1.00 57.71 572 A 1 
ATOM 4433 O O   . SER A 0 572 . -21.431  2.718   11.584   1.00 57.71 572 A 1 
ATOM 4434 O OG  . SER A 0 572 . -20.104  4.954   9.716    1.00 57.71 572 A 1 
ATOM 4435 N N   . TYR A 0 573 . -20.726  3.810   13.468   1.00 53.97 573 A 1 
ATOM 4436 C CA  . TYR A 0 573 . -21.931  3.952   14.288   1.00 53.97 573 A 1 
ATOM 4437 C C   . TYR A 0 573 . -22.485  2.690   14.951   1.00 53.97 573 A 1 
ATOM 4438 C CB  . TYR A 0 573 . -23.005  4.777   13.568   1.00 53.97 573 A 1 
ATOM 4439 O O   . TYR A 0 573 . -23.066  1.822   14.310   1.00 53.97 573 A 1 
ATOM 4440 C CG  . TYR A 0 573 . -22.465  6.066   12.979   1.00 53.97 573 A 1 
ATOM 4441 C CD1 . TYR A 0 573 . -21.986  7.082   13.829   1.00 53.97 573 A 1 
ATOM 4442 C CD2 . TYR A 0 573 . -22.377  6.216   11.584   1.00 53.97 573 A 1 
ATOM 4443 C CE1 . TYR A 0 573 . -21.379  8.228   13.282   1.00 53.97 573 A 1 
ATOM 4444 C CE2 . TYR A 0 573 . -21.781  7.364   11.032   1.00 53.97 573 A 1 
ATOM 4445 O OH  . TYR A 0 573 . -20.651  9.450   11.345   1.00 53.97 573 A 1 
ATOM 4446 C CZ  . TYR A 0 573 . -21.266  8.364   11.882   1.00 53.97 573 A 1 
ATOM 4447 N N   . ASP A 0 574 . -22.389  2.718   16.273   1.00 47.09 574 A 1 
ATOM 4448 C CA  . ASP A 0 574 . -23.058  1.905   17.269   1.00 47.09 574 A 1 
ATOM 4449 C C   . ASP A 0 574 . -23.736  2.888   18.246   1.00 47.09 574 A 1 
ATOM 4450 C CB  . ASP A 0 574 . -22.026  1.038   18.017   1.00 47.09 574 A 1 
ATOM 4451 O O   . ASP A 0 574 . -23.134  3.894   18.641   1.00 47.09 574 A 1 
ATOM 4452 C CG  . ASP A 0 574 . -21.033  0.286   17.114   1.00 47.09 574 A 1 
ATOM 4453 O OD1 . ASP A 0 574 . -21.279  -0.913  16.850   1.00 47.09 574 A 1 
ATOM 4454 O OD2 . ASP A 0 574 . -19.998  0.888   16.732   1.00 47.09 574 A 1 
ATOM 4455 N N   . ALA A 0 575 . -24.980  2.629   18.629   1.00 77.86 575 A 1 
ATOM 4456 C CA  . ALA A 0 575 . -25.698  3.353   19.672   1.00 77.86 575 A 1 
ATOM 4457 C C   . ALA A 0 575 . -26.567  2.370   20.460   1.00 77.86 575 A 1 
ATOM 4458 C CB  . ALA A 0 575 . -26.538  4.473   19.047   1.00 77.86 575 A 1 
ATOM 4459 O O   . ALA A 0 575 . -27.173  1.482   19.860   1.00 77.86 575 A 1 
ATOM 4460 N N   . GLU A 0 576 . -26.624  2.531   21.775   1.00 73.75 576 A 1 
ATOM 4461 C CA  . GLU A 0 576 . -27.349  1.684   22.722   1.00 73.75 576 A 1 
ATOM 4462 C C   . GLU A 0 576 . -27.958  2.583   23.806   1.00 73.75 576 A 1 
ATOM 4463 C CB  . GLU A 0 576 . -26.393  0.653   23.367   1.00 73.75 576 A 1 
ATOM 4464 O O   . GLU A 0 576 . -27.302  3.524   24.252   1.00 73.75 576 A 1 
ATOM 4465 C CG  . GLU A 0 576 . -25.704  -0.282  22.352   1.00 73.75 576 A 1 
ATOM 4466 C CD  . GLU A 0 576 . -24.726  -1.303  22.968   1.00 73.75 576 A 1 
ATOM 4467 O OE1 . GLU A 0 576 . -24.421  -2.297  22.264   1.00 73.75 576 A 1 
ATOM 4468 O OE2 . GLU A 0 576 . -24.229  -1.088  24.098   1.00 73.75 576 A 1 
ATOM 4469 N N   . SER A 0 577 . -29.182  2.292   24.243   1.00 82.86 577 A 1 
ATOM 4470 C CA  . SER A 0 577 . -29.784  2.904   25.430   1.00 82.86 577 A 1 
ATOM 4471 C C   . SER A 0 577 . -30.511  1.866   26.286   1.00 82.86 577 A 1 
ATOM 4472 C CB  . SER A 0 577 . -30.712  4.072   25.074   1.00 82.86 577 A 1 
ATOM 4473 O O   . SER A 0 577 . -30.984  0.836   25.792   1.00 82.86 577 A 1 
ATOM 4474 O OG  . SER A 0 577 . -31.863  3.630   24.379   1.00 82.86 577 A 1 
ATOM 4475 N N   . TYR A 0 578 . -30.595  2.135   27.586   1.00 76.37 578 A 1 
ATOM 4476 C CA  . TYR A 0 578 . -31.381  1.384   28.561   1.00 76.37 578 A 1 
ATOM 4477 C C   . TYR A 0 578 . -32.100  2.345   29.495   1.00 76.37 578 A 1 
ATOM 4478 C CB  . TYR A 0 578 . -30.471  0.478   29.403   1.00 76.37 578 A 1 
ATOM 4479 O O   . TYR A 0 578 . -31.443  3.183   30.107   1.00 76.37 578 A 1 
ATOM 4480 C CG  . TYR A 0 578 . -31.178  -0.253  30.540   1.00 76.37 578 A 1 
ATOM 4481 C CD1 . TYR A 0 578 . -30.824  -0.022  31.885   1.00 76.37 578 A 1 
ATOM 4482 C CD2 . TYR A 0 578 . -32.212  -1.159  30.251   1.00 76.37 578 A 1 
ATOM 4483 C CE1 . TYR A 0 578 . -31.459  -0.739  32.923   1.00 76.37 578 A 1 
ATOM 4484 C CE2 . TYR A 0 578 . -32.836  -1.893  31.276   1.00 76.37 578 A 1 
ATOM 4485 O OH  . TYR A 0 578 . -33.008  -2.460  33.599   1.00 76.37 578 A 1 
ATOM 4486 C CZ  . TYR A 0 578 . -32.444  -1.702  32.615   1.00 76.37 578 A 1 
ATOM 4487 N N   . ASP A 0 579 . -33.400  2.130   29.693   1.00 85.50 579 A 1 
ATOM 4488 C CA  . ASP A 0 579 . -34.142  2.743   30.793   1.00 85.50 579 A 1 
ATOM 4489 C C   . ASP A 0 579 . -34.722  1.664   31.709   1.00 85.50 579 A 1 
ATOM 4490 C CB  . ASP A 0 579 . -35.292  3.645   30.327   1.00 85.50 579 A 1 
ATOM 4491 O O   . ASP A 0 579 . -35.256  0.649   31.252   1.00 85.50 579 A 1 
ATOM 4492 C CG  . ASP A 0 579 . -34.980  4.542   29.133   1.00 85.50 579 A 1 
ATOM 4493 O OD1 . ASP A 0 579 . -34.228  5.520   29.308   1.00 85.50 579 A 1 
ATOM 4494 O OD2 . ASP A 0 579 . -35.603  4.273   28.076   1.00 85.50 579 A 1 
ATOM 4495 N N   . GLU A 0 580 . -34.724  1.934   33.008   1.00 85.06 580 A 1 
ATOM 4496 C CA  . GLU A 0 580 . -35.550  1.250   33.998   1.00 85.06 580 A 1 
ATOM 4497 C C   . GLU A 0 580 . -36.146  2.279   34.949   1.00 85.06 580 A 1 
ATOM 4498 C CB  . GLU A 0 580 . -34.726  0.179   34.728   1.00 85.06 580 A 1 
ATOM 4499 O O   . GLU A 0 580 . -35.423  3.096   35.507   1.00 85.06 580 A 1 
ATOM 4500 C CG  . GLU A 0 580 . -35.304  -0.279  36.078   1.00 85.06 580 A 1 
ATOM 4501 C CD  . GLU A 0 580 . -34.661  -1.576  36.593   1.00 85.06 580 A 1 
ATOM 4502 O OE1 . GLU A 0 580 . -35.386  -2.404  37.196   1.00 85.06 580 A 1 
ATOM 4503 O OE2 . GLU A 0 580 . -33.531  -1.939  36.184   1.00 85.06 580 A 1 
ATOM 4504 N N   . TRP A 0 581 . -37.459  2.232   35.157   1.00 87.67 581 A 1 
ATOM 4505 C CA  . TRP A 0 581 . -38.143  3.156   36.057   1.00 87.67 581 A 1 
ATOM 4506 C C   . TRP A 0 581 . -39.319  2.492   36.766   1.00 87.67 581 A 1 
ATOM 4507 C CB  . TRP A 0 581 . -38.565  4.417   35.290   1.00 87.67 581 A 1 
ATOM 4508 O O   . TRP A 0 581 . -39.946  1.566   36.246   1.00 87.67 581 A 1 
ATOM 4509 C CG  . TRP A 0 581 . -39.399  4.180   34.067   1.00 87.67 581 A 1 
ATOM 4510 C CD1 . TRP A 0 581 . -38.919  4.031   32.812   1.00 87.67 581 A 1 
ATOM 4511 C CD2 . TRP A 0 581 . -40.849  4.055   33.958   1.00 87.67 581 A 1 
ATOM 4512 C CE2 . TRP A 0 581 . -41.181  3.837   32.586   1.00 87.67 581 A 1 
ATOM 4513 C CE3 . TRP A 0 581 . -41.919  4.111   34.877   1.00 87.67 581 A 1 
ATOM 4514 N NE1 . TRP A 0 581 . -39.964  3.828   31.934   1.00 87.67 581 A 1 
ATOM 4515 C CH2 . TRP A 0 581 . -43.549  3.742   33.093   1.00 87.67 581 A 1 
ATOM 4516 C CZ2 . TRP A 0 581 . -42.507  3.679   32.151   1.00 87.67 581 A 1 
ATOM 4517 C CZ3 . TRP A 0 581 . -43.252  3.966   34.450   1.00 87.67 581 A 1 
ATOM 4518 N N   . ASP A 0 582 . -39.613  2.983   37.965   1.00 85.79 582 A 1 
ATOM 4519 C CA  . ASP A 0 582 . -40.709  2.547   38.823   1.00 85.79 582 A 1 
ATOM 4520 C C   . ASP A 0 582 . -41.385  3.770   39.452   1.00 85.79 582 A 1 
ATOM 4521 C CB  . ASP A 0 582 . -40.158  1.595   39.897   1.00 85.79 582 A 1 
ATOM 4522 O O   . ASP A 0 582 . -40.713  4.676   39.943   1.00 85.79 582 A 1 
ATOM 4523 C CG  . ASP A 0 582 . -41.243  0.891   40.718   1.00 85.79 582 A 1 
ATOM 4524 O OD1 . ASP A 0 582 . -42.400  0.785   40.261   1.00 85.79 582 A 1 
ATOM 4525 O OD2 . ASP A 0 582 . -40.910  0.437   41.838   1.00 85.79 582 A 1 
ATOM 4526 N N   . ASN A 0 583 . -42.713  3.793   39.432   1.00 84.77 583 A 1 
ATOM 4527 C CA  . ASN A 0 583 . -43.567  4.834   39.990   1.00 84.77 583 A 1 
ATOM 4528 C C   . ASN A 0 583 . -44.683  4.148   40.779   1.00 84.77 583 A 1 
ATOM 4529 C CB  . ASN A 0 583 . -44.110  5.690   38.828   1.00 84.77 583 A 1 
ATOM 4530 O O   . ASN A 0 583 . -45.609  3.598   40.170   1.00 84.77 583 A 1 
ATOM 4531 C CG  . ASN A 0 583 . -45.091  6.772   39.259   1.00 84.77 583 A 1 
ATOM 4532 N ND2 . ASN A 0 583 . -46.291  6.425   39.667   1.00 84.77 583 A 1 
ATOM 4533 O OD1 . ASN A 0 583 . -44.796  7.949   39.186   1.00 84.77 583 A 1 
ATOM 4534 N N   . LYS A 0 584 . -44.626  4.208   42.112   1.00 80.30 584 A 1 
ATOM 4535 C CA  . LYS A 0 584 . -45.709  3.747   42.990   1.00 80.30 584 A 1 
ATOM 4536 C C   . LYS A 0 584 . -46.362  4.939   43.668   1.00 80.30 584 A 1 
ATOM 4537 C CB  . LYS A 0 584 . -45.238  2.761   44.062   1.00 80.30 584 A 1 
ATOM 4538 O O   . LYS A 0 584 . -45.691  5.660   44.400   1.00 80.30 584 A 1 
ATOM 4539 C CG  . LYS A 0 584 . -44.341  1.630   43.557   1.00 80.30 584 A 1 
ATOM 4540 C CD  . LYS A 0 584 . -43.900  0.787   44.767   1.00 80.30 584 A 1 
ATOM 4541 C CE  . LYS A 0 584 . -42.557  0.093   44.545   1.00 80.30 584 A 1 
ATOM 4542 N NZ  . LYS A 0 584 . -41.484  1.087   44.308   1.00 80.30 584 A 1 
ATOM 4543 N N   . ASP A 0 585 . -47.659  5.024   43.451   1.00 77.52 585 A 1 
ATOM 4544 C CA  . ASP A 0 585 . -48.635  5.908   44.072   1.00 77.52 585 A 1 
ATOM 4545 C C   . ASP A 0 585 . -49.379  5.046   45.114   1.00 77.52 585 A 1 
ATOM 4546 C CB  . ASP A 0 585 . -49.481  6.421   42.889   1.00 77.52 585 A 1 
ATOM 4547 O O   . ASP A 0 585 . -49.812  3.928   44.801   1.00 77.52 585 A 1 
ATOM 4548 C CG  . ASP A 0 585 . -50.780  7.161   43.200   1.00 77.52 585 A 1 
ATOM 4549 O OD1 . ASP A 0 585 . -51.304  6.988   44.321   1.00 77.52 585 A 1 
ATOM 4550 O OD2 . ASP A 0 585 . -51.298  7.773   42.233   1.00 77.52 585 A 1 
ATOM 4551 N N   . ALA A 0 586 . -49.406  5.478   46.380   1.00 74.33 586 A 1 
ATOM 4552 C CA  . ALA A 0 586 . -49.880  4.675   47.519   1.00 74.33 586 A 1 
ATOM 4553 C C   . ALA A 0 586 . -50.736  5.481   48.516   1.00 74.33 586 A 1 
ATOM 4554 C CB  . ALA A 0 586 . -48.680  3.962   48.162   1.00 74.33 586 A 1 
ATOM 4555 O O   . ALA A 0 586 . -50.620  5.330   49.746   1.00 74.33 586 A 1 
ATOM 4556 N N   . ASP A 0 587 . -51.578  6.340   47.947   1.00 72.92 587 A 1 
ATOM 4557 C CA  . ASP A 0 587 . -52.420  7.332   48.606   1.00 72.92 587 A 1 
ATOM 4558 C C   . ASP A 0 587 . -53.412  6.721   49.628   1.00 72.92 587 A 1 
ATOM 4559 C CB  . ASP A 0 587 . -53.127  8.116   47.483   1.00 72.92 587 A 1 
ATOM 4560 O O   . ASP A 0 587 . -54.056  5.689   49.395   1.00 72.92 587 A 1 
ATOM 4561 C CG  . ASP A 0 587 . -53.672  9.478   47.899   1.00 72.92 587 A 1 
ATOM 4562 O OD1 . ASP A 0 587 . -53.534  9.809   49.102   1.00 72.92 587 A 1 
ATOM 4563 O OD2 . ASP A 0 587 . -54.360  10.112  47.066   1.00 72.92 587 A 1 
ATOM 4564 N N   . LYS A 0 588 . -53.542  7.347   50.808   1.00 63.50 588 A 1 
ATOM 4565 C CA  . LYS A 0 588 . -54.426  6.903   51.908   1.00 63.50 588 A 1 
ATOM 4566 C C   . LYS A 0 588 . -55.171  8.072   52.541   1.00 63.50 588 A 1 
ATOM 4567 C CB  . LYS A 0 588 . -53.638  6.130   52.981   1.00 63.50 588 A 1 
ATOM 4568 O O   . LYS A 0 588 . -54.675  8.742   53.451   1.00 63.50 588 A 1 
ATOM 4569 C CG  . LYS A 0 588 . -53.243  4.719   52.532   1.00 63.50 588 A 1 
ATOM 4570 C CD  . LYS A 0 588 . -52.290  4.043   53.534   1.00 63.50 588 A 1 
ATOM 4571 C CE  . LYS A 0 588 . -50.890  3.907   52.926   1.00 63.50 588 A 1 
ATOM 4572 N NZ  . LYS A 0 588 . -50.231  5.223   52.740   1.00 63.50 588 A 1 
ATOM 4573 N N   . TRP A 0 589 . -56.435  8.234   52.165   1.00 64.93 589 A 1 
ATOM 4574 C CA  . TRP A 0 589 . -57.347  9.227   52.735   1.00 64.93 589 A 1 
ATOM 4575 C C   . TRP A 0 589 . -58.339  8.613   53.740   1.00 64.93 589 A 1 
ATOM 4576 C CB  . TRP A 0 589 . -58.031  10.006  51.606   1.00 64.93 589 A 1 
ATOM 4577 O O   . TRP A 0 589 . -59.041  7.629   53.484   1.00 64.93 589 A 1 
ATOM 4578 C CG  . TRP A 0 589 . -58.539  9.169   50.474   1.00 64.93 589 A 1 
ATOM 4579 C CD1 . TRP A 0 589 . -57.796  8.782   49.413   1.00 64.93 589 A 1 
ATOM 4580 C CD2 . TRP A 0 589 . -59.869  8.603   50.256   1.00 64.93 589 A 1 
ATOM 4581 C CE2 . TRP A 0 589 . -59.849  7.863   49.039   1.00 64.93 589 A 1 
ATOM 4582 C CE3 . TRP A 0 589 . -61.092  8.640   50.961   1.00 64.93 589 A 1 
ATOM 4583 N NE1 . TRP A 0 589 . -58.559  7.990   48.588   1.00 64.93 589 A 1 
ATOM 4584 C CH2 . TRP A 0 589 . -62.185  7.266   49.257   1.00 64.93 589 A 1 
ATOM 4585 C CZ2 . TRP A 0 589 . -60.978  7.196   48.542   1.00 64.93 589 A 1 
ATOM 4586 C CZ3 . TRP A 0 589 . -62.241  7.987   50.464   1.00 64.93 589 A 1 
ATOM 4587 N N   . GLY A 0 590 . -58.431  9.230   54.921   1.00 55.86 590 A 1 
ATOM 4588 C CA  . GLY A 0 590 . -59.382  8.843   55.962   1.00 55.86 590 A 1 
ATOM 4589 C C   . GLY A 0 590 . -60.767  9.454   55.738   1.00 55.86 590 A 1 
ATOM 4590 O O   . GLY A 0 590 . -60.972  10.628  56.041   1.00 55.86 590 A 1 
ATOM 4591 N N   . ALA A 0 591 . -61.737  8.659   55.276   1.00 52.29 591 A 1 
ATOM 4592 C CA  . ALA A 0 591 . -63.125  9.088   55.095   1.00 52.29 591 A 1 
ATOM 4593 C C   . ALA A 0 591 . -64.087  8.542   56.168   1.00 52.29 591 A 1 
ATOM 4594 C CB  . ALA A 0 591 . -63.582  8.744   53.675   1.00 52.29 591 A 1 
ATOM 4595 O O   . ALA A 0 591 . -63.835  7.559   56.872   1.00 52.29 591 A 1 
ATOM 4596 N N   . GLN A 0 592 . -65.243  9.199   56.278   1.00 51.69 592 A 1 
ATOM 4597 C CA  . GLN A 0 592 . -66.280  8.899   57.263   1.00 51.69 592 A 1 
ATOM 4598 C C   . GLN A 0 592 . -67.545  8.368   56.573   1.00 51.69 592 A 1 
ATOM 4599 C CB  . GLN A 0 592 . -66.519  10.169  58.095   1.00 51.69 592 A 1 
ATOM 4600 O O   . GLN A 0 592 . -68.296  9.129   55.963   1.00 51.69 592 A 1 
ATOM 4601 C CG  . GLN A 0 592 . -67.492  9.940   59.261   1.00 51.69 592 A 1 
ATOM 4602 C CD  . GLN A 0 592 . -67.641  11.168  60.159   1.00 51.69 592 A 1 
ATOM 4603 N NE2 . GLN A 0 592 . -68.590  11.171  61.067   1.00 51.69 592 A 1 
ATOM 4604 O OE1 . GLN A 0 592 . -66.925  12.149  60.077   1.00 51.69 592 A 1 
ATOM 4605 N N   . ALA A 0 593 . -67.804  7.061   56.694   1.00 48.81 593 A 1 
ATOM 4606 C CA  . ALA A 0 593 . -68.986  6.407   56.130   1.00 48.81 593 A 1 
ATOM 4607 C C   . ALA A 0 593 . -69.971  5.976   57.229   1.00 48.81 593 A 1 
ATOM 4608 C CB  . ALA A 0 593 . -68.553  5.232   55.250   1.00 48.81 593 A 1 
ATOM 4609 O O   . ALA A 0 593 . -69.591  5.378   58.234   1.00 48.81 593 A 1 
ATOM 4610 N N   . TRP A 0 594 . -71.258  6.253   57.022   1.00 42.44 594 A 1 
ATOM 4611 C CA  . TRP A 0 594 . -72.322  6.018   58.003   1.00 42.44 594 A 1 
ATOM 4612 C C   . TRP A 0 594 . -73.139  4.761   57.645   1.00 42.44 594 A 1 
ATOM 4613 C CB  . TRP A 0 594 . -73.198  7.279   58.095   1.00 42.44 594 A 1 
ATOM 4614 O O   . TRP A 0 594 . -73.383  4.498   56.468   1.00 42.44 594 A 1 
ATOM 4615 C CG  . TRP A 0 594 . -72.518  8.559   58.518   1.00 42.44 594 A 1 
ATOM 4616 C CD1 . TRP A 0 594 . -71.655  9.290   57.770   1.00 42.44 594 A 1 
ATOM 4617 C CD2 . TRP A 0 594 . -72.671  9.304   59.770   1.00 42.44 594 A 1 
ATOM 4618 C CE2 . TRP A 0 594 . -71.877  10.490  59.697   1.00 42.44 594 A 1 
ATOM 4619 C CE3 . TRP A 0 594 . -73.409  9.106   60.959   1.00 42.44 594 A 1 
ATOM 4620 N NE1 . TRP A 0 594 . -71.266  10.419  58.465   1.00 42.44 594 A 1 
ATOM 4621 C CH2 . TRP A 0 594 . -72.576  11.204  61.901   1.00 42.44 594 A 1 
ATOM 4622 C CZ2 . TRP A 0 594 . -71.829  11.433  60.734   1.00 42.44 594 A 1 
ATOM 4623 C CZ3 . TRP A 0 594 . -73.360  10.042  62.012   1.00 42.44 594 A 1 
ATOM 4624 N N   . GLY A 0 595 . -73.587  3.986   58.641   1.00 49.13 595 A 1 
ATOM 4625 C CA  . GLY A 0 595 . -74.416  2.784   58.442   1.00 49.13 595 A 1 
ATOM 4626 C C   . GLY A 0 595 . -74.941  2.190   59.759   1.00 49.13 595 A 1 
ATOM 4627 O O   . GLY A 0 595 . -74.341  2.432   60.802   1.00 49.13 595 A 1 
ATOM 4628 N N   . SER A 0 596 . -76.044  1.432   59.708   1.00 39.12 596 A 1 
ATOM 4629 C CA  . SER A 0 596 . -76.846  1.000   60.873   1.00 39.12 596 A 1 
ATOM 4630 C C   . SER A 0 596 . -77.419  -0.413  60.699   1.00 39.12 596 A 1 
ATOM 4631 C CB  . SER A 0 596 . -78.020  1.979   61.035   1.00 39.12 596 A 1 
ATOM 4632 O O   . SER A 0 596 . -77.687  -0.824  59.570   1.00 39.12 596 A 1 
ATOM 4633 O OG  . SER A 0 596 . -78.733  1.830   62.247   1.00 39.12 596 A 1 
ATOM 4634 N N   . ASP A 0 597 . -77.674  -1.100  61.814   1.00 46.99 597 A 1 
ATOM 4635 C CA  . ASP A 0 597 . -78.336  -2.407  61.932   1.00 46.99 597 A 1 
ATOM 4636 C C   . ASP A 0 597 . -79.343  -2.424  63.118   1.00 46.99 597 A 1 
ATOM 4637 C CB  . ASP A 0 597 . -77.315  -3.581  61.990   1.00 46.99 597 A 1 
ATOM 4638 O O   . ASP A 0 597 . -79.229  -1.622  64.045   1.00 46.99 597 A 1 
ATOM 4639 C CG  . ASP A 0 597 . -75.818  -3.283  62.268   1.00 46.99 597 A 1 
ATOM 4640 O OD1 . ASP A 0 597 . -75.472  -2.337  63.015   1.00 46.99 597 A 1 
ATOM 4641 O OD2 . ASP A 0 597 . -74.972  -4.001  61.683   1.00 46.99 597 A 1 
ATOM 4642 N N   . GLU A 0 598 . -80.356  -3.303  63.071   1.00 39.91 598 A 1 
ATOM 4643 C CA  . GLU A 0 598 . -81.391  -3.506  64.110   1.00 39.91 598 A 1 
ATOM 4644 C C   . GLU A 0 598 . -81.486  -4.997  64.488   1.00 39.91 598 A 1 
ATOM 4645 C CB  . GLU A 0 598 . -82.800  -3.092  63.622   1.00 39.91 598 A 1 
ATOM 4646 O O   . GLU A 0 598 . -81.568  -5.840  63.596   1.00 39.91 598 A 1 
ATOM 4647 C CG  . GLU A 0 598 . -83.094  -1.592  63.493   1.00 39.91 598 A 1 
ATOM 4648 C CD  . GLU A 0 598 . -84.576  -1.352  63.128   1.00 39.91 598 A 1 
ATOM 4649 O OE1 . GLU A 0 598 . -85.290  -0.703  63.930   1.00 39.91 598 A 1 
ATOM 4650 O OE2 . GLU A 0 598 . -85.004  -1.819  62.046   1.00 39.91 598 A 1 
ATOM 4651 N N   . ASP A 0 599 . -81.580  -5.323  65.785   1.00 51.11 599 A 1 
ATOM 4652 C CA  . ASP A 0 599 . -81.782  -6.696  66.283   1.00 51.11 599 A 1 
ATOM 4653 C C   . ASP A 0 599 . -82.976  -6.796  67.256   1.00 51.11 599 A 1 
ATOM 4654 C CB  . ASP A 0 599 . -80.488  -7.241  66.928   1.00 51.11 599 A 1 
ATOM 4655 O O   . ASP A 0 599 . -83.176  -5.948  68.128   1.00 51.11 599 A 1 
ATOM 4656 C CG  . ASP A 0 599 . -79.685  -8.195  66.030   1.00 51.11 599 A 1 
ATOM 4657 O OD1 . ASP A 0 599 . -80.325  -8.972  65.282   1.00 51.11 599 A 1 
ATOM 4658 O OD2 . ASP A 0 599 . -78.447  -8.242  66.197   1.00 51.11 599 A 1 
ATOM 4659 N N   . VAL A 0 600 . -83.782  -7.860  67.121   1.00 40.03 600 A 1 
ATOM 4660 C CA  . VAL A 0 600 . -85.050  -8.060  67.856   1.00 40.03 600 A 1 
ATOM 4661 C C   . VAL A 0 600 . -85.023  -9.351  68.680   1.00 40.03 600 A 1 
ATOM 4662 C CB  . VAL A 0 600 . -86.260  -8.035  66.897   1.00 40.03 600 A 1 
ATOM 4663 O O   . VAL A 0 600 . -84.735  -10.433 68.172   1.00 40.03 600 A 1 
ATOM 4664 C CG1 . VAL A 0 600 . -87.589  -8.324  67.616   1.00 40.03 600 A 1 
ATOM 4665 C CG2 . VAL A 0 600 . -86.404  -6.666  66.220   1.00 40.03 600 A 1 
ATOM 4666 N N   . ALA A 0 601 . -85.380  -9.261  69.964   1.00 33.52 601 A 1 
ATOM 4667 C CA  . ALA A 0 601 . -85.249  -10.366 70.914   1.00 33.52 601 A 1 
ATOM 4668 C C   . ALA A 0 601 . -86.521  -11.225 71.086   1.00 33.52 601 A 1 
ATOM 4669 C CB  . ALA A 0 601 . -84.788  -9.781  72.256   1.00 33.52 601 A 1 
ATOM 4670 O O   . ALA A 0 601 . -87.601  -10.701 71.356   1.00 33.52 601 A 1 
ATOM 4671 N N   . GLY A 0 602 . -86.355  -12.559 71.103   1.00 33.69 602 A 1 
ATOM 4672 C CA  . GLY A 0 602 . -87.216  -13.451 71.902   1.00 33.69 602 A 1 
ATOM 4673 C C   . GLY A 0 602 . -87.925  -14.621 71.201   1.00 33.69 602 A 1 
ATOM 4674 O O   . GLY A 0 602 . -89.147  -14.617 71.088   1.00 33.69 602 A 1 
ATOM 4675 N N   . ALA A 0 603 . -87.198  -15.695 70.872   1.00 38.21 603 A 1 
ATOM 4676 C CA  . ALA A 0 603 . -87.752  -17.051 70.723   1.00 38.21 603 A 1 
ATOM 4677 C C   . ALA A 0 603 . -86.657  -18.113 70.961   1.00 38.21 603 A 1 
ATOM 4678 C CB  . ALA A 0 603 . -88.404  -17.216 69.343   1.00 38.21 603 A 1 
ATOM 4679 O O   . ALA A 0 603 . -85.471  -17.790 70.963   1.00 38.21 603 A 1 
ATOM 4680 N N   . SER A 0 604 . -87.033  -19.377 71.184   1.00 34.61 604 A 1 
ATOM 4681 C CA  . SER A 0 604 . -86.089  -20.464 71.501   1.00 34.61 604 A 1 
ATOM 4682 C C   . SER A 0 604 . -86.237  -21.684 70.580   1.00 34.61 604 A 1 
ATOM 4683 C CB  . SER A 0 604 . -86.211  -20.853 72.983   1.00 34.61 604 A 1 
ATOM 4684 O O   . SER A 0 604 . -87.243  -21.825 69.888   1.00 34.61 604 A 1 
ATOM 4685 O OG  . SER A 0 604 . -87.459  -21.451 73.272   1.00 34.61 604 A 1 
ATOM 4686 N N   . SER A 0 605 . -85.252  -22.591 70.660   1.00 36.28 605 A 1 
ATOM 4687 C CA  . SER A 0 605 . -85.163  -23.944 70.066   1.00 36.28 605 A 1 
ATOM 4688 C C   . SER A 0 605 . -84.545  -24.107 68.653   1.00 36.28 605 A 1 
ATOM 4689 C CB  . SER A 0 605 . -86.447  -24.768 70.286   1.00 36.28 605 A 1 
ATOM 4690 O O   . SER A 0 605 . -85.083  -23.681 67.643   1.00 36.28 605 A 1 
ATOM 4691 O OG  . SER A 0 605 . -87.501  -24.414 69.424   1.00 36.28 605 A 1 
ATOM 4692 N N   . TYR A 0 606 . -83.396  -24.806 68.639   1.00 32.38 606 A 1 
ATOM 4693 C CA  . TYR A 0 606 . -82.819  -25.676 67.593   1.00 32.38 606 A 1 
ATOM 4694 C C   . TYR A 0 606 . -82.934  -25.303 66.093   1.00 32.38 606 A 1 
ATOM 4695 C CB  . TYR A 0 606 . -83.357  -27.101 67.828   1.00 32.38 606 A 1 
ATOM 4696 O O   . TYR A 0 606 . -83.913  -25.649 65.439   1.00 32.38 606 A 1 
ATOM 4697 C CG  . TYR A 0 606 . -82.859  -27.751 69.107   1.00 32.38 606 A 1 
ATOM 4698 C CD1 . TYR A 0 606 . -81.657  -28.484 69.091   1.00 32.38 606 A 1 
ATOM 4699 C CD2 . TYR A 0 606 . -83.587  -27.627 70.307   1.00 32.38 606 A 1 
ATOM 4700 C CE1 . TYR A 0 606 . -81.176  -29.083 70.271   1.00 32.38 606 A 1 
ATOM 4701 C CE2 . TYR A 0 606 . -83.105  -28.214 71.492   1.00 32.38 606 A 1 
ATOM 4702 O OH  . TYR A 0 606 . -81.439  -29.517 72.617   1.00 32.38 606 A 1 
ATOM 4703 C CZ  . TYR A 0 606 . -81.899  -28.945 71.475   1.00 32.38 606 A 1 
ATOM 4704 N N   . GLY A 0 607 . -81.836  -24.811 65.488   1.00 37.38 607 A 1 
ATOM 4705 C CA  . GLY A 0 607 . -81.702  -24.775 64.017   1.00 37.38 607 A 1 
ATOM 4706 C C   . GLY A 0 607 . -80.548  -23.941 63.435   1.00 37.38 607 A 1 
ATOM 4707 O O   . GLY A 0 607 . -80.795  -23.019 62.668   1.00 37.38 607 A 1 
ATOM 4708 N N   . ALA A 0 608 . -79.284  -24.221 63.772   1.00 34.96 608 A 1 
ATOM 4709 C CA  . ALA A 0 608 . -78.158  -23.378 63.336   1.00 34.96 608 A 1 
ATOM 4710 C C   . ALA A 0 608 . -77.673  -23.644 61.888   1.00 34.96 608 A 1 
ATOM 4711 C CB  . ALA A 0 608 . -77.017  -23.526 64.352   1.00 34.96 608 A 1 
ATOM 4712 O O   . ALA A 0 608 . -77.001  -24.648 61.643   1.00 34.96 608 A 1 
ATOM 4713 N N   . ARG A 0 609 . -77.960  -22.708 60.965   1.00 36.17 609 A 1 
ATOM 4714 C CA  . ARG A 0 609 . -77.158  -22.280 59.782   1.00 36.17 609 A 1 
ATOM 4715 C C   . ARG A 0 609 . -77.929  -21.149 59.065   1.00 36.17 609 A 1 
ATOM 4716 C CB  . ARG A 0 609 . -76.905  -23.452 58.808   1.00 36.17 609 A 1 
ATOM 4717 O O   . ARG A 0 609 . -79.070  -21.376 58.694   1.00 36.17 609 A 1 
ATOM 4718 C CG  . ARG A 0 609 . -75.503  -24.061 59.001   1.00 36.17 609 A 1 
ATOM 4719 C CD  . ARG A 0 609 . -75.449  -25.506 58.493   1.00 36.17 609 A 1 
ATOM 4720 N NE  . ARG A 0 609 . -74.126  -26.111 58.746   1.00 36.17 609 A 1 
ATOM 4721 N NH1 . ARG A 0 609 . -74.498  -28.120 57.703   1.00 36.17 609 A 1 
ATOM 4722 N NH2 . ARG A 0 609 . -72.522  -27.725 58.664   1.00 36.17 609 A 1 
ATOM 4723 C CZ  . ARG A 0 609 . -73.724  -27.312 58.372   1.00 36.17 609 A 1 
ATOM 4724 N N   . ALA A 0 610 . -77.481  -19.894 58.991   1.00 31.37 610 A 1 
ATOM 4725 C CA  . ALA A 0 610 . -76.214  -19.321 58.500   1.00 31.37 610 A 1 
ATOM 4726 C C   . ALA A 0 610 . -76.188  -19.044 56.980   1.00 31.37 610 A 1 
ATOM 4727 C CB  . ALA A 0 610 . -74.952  -20.044 58.997   1.00 31.37 610 A 1 
ATOM 4728 O O   . ALA A 0 610 . -75.625  -19.831 56.225   1.00 31.37 610 A 1 
ATOM 4729 N N   . SER A 0 611 . -76.727  -17.882 56.582   1.00 39.57 611 A 1 
ATOM 4730 C CA  . SER A 0 611 . -76.181  -17.025 55.510   1.00 39.57 611 A 1 
ATOM 4731 C C   . SER A 0 611 . -76.890  -15.657 55.480   1.00 39.57 611 A 1 
ATOM 4732 C CB  . SER A 0 611 . -76.248  -17.679 54.115   1.00 39.57 611 A 1 
ATOM 4733 O O   . SER A 0 611 . -77.845  -15.463 54.732   1.00 39.57 611 A 1 
ATOM 4734 O OG  . SER A 0 611 . -77.569  -18.025 53.756   1.00 39.57 611 A 1 
ATOM 4735 N N   . ALA A 0 612 . -76.420  -14.688 56.273   1.00 33.25 612 A 1 
ATOM 4736 C CA  . ALA A 0 612 . -76.653  -13.280 55.947   1.00 33.25 612 A 1 
ATOM 4737 C C   . ALA A 0 612 . -75.689  -12.938 54.799   1.00 33.25 612 A 1 
ATOM 4738 C CB  . ALA A 0 612 . -76.436  -12.420 57.200   1.00 33.25 612 A 1 
ATOM 4739 O O   . ALA A 0 612 . -74.479  -12.892 55.016   1.00 33.25 612 A 1 
ATOM 4740 N N   . GLY A 0 613 . -76.201  -12.851 53.567   1.00 34.38 613 A 1 
ATOM 4741 C CA  . GLY A 0 613 . -75.349  -12.917 52.371   1.00 34.38 613 A 1 
ATOM 4742 C C   . GLY A 0 613 . -75.961  -12.412 51.064   1.00 34.38 613 A 1 
ATOM 4743 O O   . GLY A 0 613 . -75.393  -12.685 50.015   1.00 34.38 613 A 1 
ATOM 4744 N N   . ASP A 0 614 . -77.068  -11.668 51.123   1.00 32.82 614 A 1 
ATOM 4745 C CA  . ASP A 0 614 . -77.679  -10.981 49.975   1.00 32.82 614 A 1 
ATOM 4746 C C   . ASP A 0 614 . -77.713  -9.466  50.247   1.00 32.82 614 A 1 
ATOM 4747 C CB  . ASP A 0 614 . -79.075  -11.560 49.665   1.00 32.82 614 A 1 
ATOM 4748 O O   . ASP A 0 614 . -78.757  -8.889  50.551   1.00 32.82 614 A 1 
ATOM 4749 C CG  . ASP A 0 614 . -79.035  -12.868 48.869   1.00 32.82 614 A 1 
ATOM 4750 O OD1 . ASP A 0 614 . -78.388  -12.879 47.798   1.00 32.82 614 A 1 
ATOM 4751 O OD2 . ASP A 0 614 . -79.703  -13.834 49.307   1.00 32.82 614 A 1 
ATOM 4752 N N   . LEU A 0 615 . -76.545  -8.815  50.183   1.00 39.87 615 A 1 
ATOM 4753 C CA  . LEU A 0 615 . -76.441  -7.351  50.183   1.00 39.87 615 A 1 
ATOM 4754 C C   . LEU A 0 615 . -76.083  -6.853  48.783   1.00 39.87 615 A 1 
ATOM 4755 C CB  . LEU A 0 615 . -75.470  -6.847  51.272   1.00 39.87 615 A 1 
ATOM 4756 O O   . LEU A 0 615 . -74.942  -6.962  48.333   1.00 39.87 615 A 1 
ATOM 4757 C CG  . LEU A 0 615 . -76.178  -6.427  52.575   1.00 39.87 615 A 1 
ATOM 4758 C CD1 . LEU A 0 615 . -75.134  -6.118  53.649   1.00 39.87 615 A 1 
ATOM 4759 C CD2 . LEU A 0 615 . -77.035  -5.166  52.401   1.00 39.87 615 A 1 
ATOM 4760 N N   . ASP A 0 616 . -77.085  -6.289  48.113   1.00 35.39 616 A 1 
ATOM 4761 C CA  . ASP A 0 616 . -76.955  -5.618  46.822   1.00 35.39 616 A 1 
ATOM 4762 C C   . ASP A 0 616 . -75.949  -4.455  46.908   1.00 35.39 616 A 1 
ATOM 4763 C CB  . ASP A 0 616 . -78.353  -5.143  46.381   1.00 35.39 616 A 1 
ATOM 4764 O O   . ASP A 0 616 . -76.168  -3.464  47.607   1.00 35.39 616 A 1 
ATOM 4765 C CG  . ASP A 0 616 . -78.391  -4.485  44.993   1.00 35.39 616 A 1 
ATOM 4766 O OD1 . ASP A 0 616 . -77.346  -4.473  44.296   1.00 35.39 616 A 1 
ATOM 4767 O OD2 . ASP A 0 616 . -79.487  -4.016  44.611   1.00 35.39 616 A 1 
ATOM 4768 N N   . LYS A 0 617 . -74.832  -4.579  46.182   1.00 38.06 617 A 1 
ATOM 4769 C CA  . LYS A 0 617 . -73.872  -3.494  45.938   1.00 38.06 617 A 1 
ATOM 4770 C C   . LYS A 0 617 . -73.537  -3.369  44.456   1.00 38.06 617 A 1 
ATOM 4771 C CB  . LYS A 0 617 . -72.638  -3.590  46.855   1.00 38.06 617 A 1 
ATOM 4772 O O   . LYS A 0 617 . -72.396  -3.502  44.021   1.00 38.06 617 A 1 
ATOM 4773 C CG  . LYS A 0 617 . -72.896  -2.881  48.194   1.00 38.06 617 A 1 
ATOM 4774 C CD  . LYS A 0 617 . -71.575  -2.554  48.900   1.00 38.06 617 A 1 
ATOM 4775 C CE  . LYS A 0 617 . -71.841  -1.664  50.119   1.00 38.06 617 A 1 
ATOM 4776 N NZ  . LYS A 0 617 . -70.573  -1.170  50.711   1.00 38.06 617 A 1 
ATOM 4777 N N   . LYS A 0 618 . -74.560  -3.043  43.673   1.00 33.73 618 A 1 
ATOM 4778 C CA  . LYS A 0 618 . -74.434  -2.599  42.282   1.00 33.73 618 A 1 
ATOM 4779 C C   . LYS A 0 618 . -73.888  -1.157  42.177   1.00 33.73 618 A 1 
ATOM 4780 C CB  . LYS A 0 618 . -75.811  -2.813  41.644   1.00 33.73 618 A 1 
ATOM 4781 O O   . LYS A 0 618 . -74.599  -0.253  41.745   1.00 33.73 618 A 1 
ATOM 4782 C CG  . LYS A 0 618 . -75.786  -2.766  40.115   1.00 33.73 618 A 1 
ATOM 4783 C CD  . LYS A 0 618 . -77.196  -3.087  39.623   1.00 33.73 618 A 1 
ATOM 4784 C CE  . LYS A 0 618 . -77.230  -3.144  38.099   1.00 33.73 618 A 1 
ATOM 4785 N NZ  . LYS A 0 618 . -78.590  -3.502  37.639   1.00 33.73 618 A 1 
ATOM 4786 N N   . ALA A 0 619 . -72.629  -0.948  42.572   1.00 36.63 619 A 1 
ATOM 4787 C CA  . ALA A 0 619 . -71.895  0.318   42.425   1.00 36.63 619 A 1 
ATOM 4788 C C   . ALA A 0 619 . -70.836  0.170   41.309   1.00 36.63 619 A 1 
ATOM 4789 C CB  . ALA A 0 619 . -71.289  0.697   43.782   1.00 36.63 619 A 1 
ATOM 4790 O O   . ALA A 0 619 . -69.957  -0.675  41.421   1.00 36.63 619 A 1 
ATOM 4791 N N   . TYR A 0 620 . -71.013  0.743   40.113   1.00 29.86 620 A 1 
ATOM 4792 C CA  . TYR A 0 620 . -70.782  2.152   39.734   1.00 29.86 620 A 1 
ATOM 4793 C C   . TYR A 0 620 . -69.319  2.599   39.900   1.00 29.86 620 A 1 
ATOM 4794 C CB  . TYR A 0 620 . -71.801  3.165   40.297   1.00 29.86 620 A 1 
ATOM 4795 O O   . TYR A 0 620 . -68.883  2.917   41.000   1.00 29.86 620 A 1 
ATOM 4796 C CG  . TYR A 0 620 . -72.639  3.815   39.217   1.00 29.86 620 A 1 
ATOM 4797 C CD1 . TYR A 0 620 . -72.160  4.954   38.540   1.00 29.86 620 A 1 
ATOM 4798 C CD2 . TYR A 0 620 . -73.884  3.256   38.869   1.00 29.86 620 A 1 
ATOM 4799 C CE1 . TYR A 0 620 . -72.927  5.537   37.513   1.00 29.86 620 A 1 
ATOM 4800 C CE2 . TYR A 0 620 . -74.655  3.840   37.846   1.00 29.86 620 A 1 
ATOM 4801 O OH  . TYR A 0 620 . -74.923  5.534   36.176   1.00 29.86 620 A 1 
ATOM 4802 C CZ  . TYR A 0 620 . -74.177  4.980   37.166   1.00 29.86 620 A 1 
ATOM 4803 N N   . GLY A 0 621 . -68.594  2.624   38.776   1.00 36.37 621 A 1 
ATOM 4804 C CA  . GLY A 0 621 . -67.165  2.950   38.686   1.00 36.37 621 A 1 
ATOM 4805 C C   . GLY A 0 621 . -66.593  2.736   37.276   1.00 36.37 621 A 1 
ATOM 4806 O O   . GLY A 0 621 . -65.439  2.353   37.140   1.00 36.37 621 A 1 
ATOM 4807 N N   . ASP A 0 622 . -67.413  2.908   36.231   1.00 32.57 622 A 1 
ATOM 4808 C CA  . ASP A 0 622 . -66.967  2.830   34.833   1.00 32.57 622 A 1 
ATOM 4809 C C   . ASP A 0 622 . -66.613  4.241   34.337   1.00 32.57 622 A 1 
ATOM 4810 C CB  . ASP A 0 622 . -68.043  2.145   33.972   1.00 32.57 622 A 1 
ATOM 4811 O O   . ASP A 0 622 . -67.410  5.173   34.481   1.00 32.57 622 A 1 
ATOM 4812 C CG  . ASP A 0 622 . -67.592  1.845   32.534   1.00 32.57 622 A 1 
ATOM 4813 O OD1 . ASP A 0 622 . -66.404  2.085   32.216   1.00 32.57 622 A 1 
ATOM 4814 O OD2 . ASP A 0 622 . -68.456  1.353   31.772   1.00 32.57 622 A 1 
ATOM 4815 N N   . GLY A 0 623 . -65.398  4.403   33.813   1.00 38.76 623 A 1 
ATOM 4816 C CA  . GLY A 0 623 . -64.779  5.708   33.569   1.00 38.76 623 A 1 
ATOM 4817 C C   . GLY A 0 623 . -63.576  5.678   32.624   1.00 38.76 623 A 1 
ATOM 4818 O O   . GLY A 0 623 . -62.715  6.550   32.705   1.00 38.76 623 A 1 
ATOM 4819 N N   . ALA A 0 624 . -63.485  4.679   31.743   1.00 34.66 624 A 1 
ATOM 4820 C CA  . ALA A 0 624 . -62.371  4.543   30.806   1.00 34.66 624 A 1 
ATOM 4821 C C   . ALA A 0 624 . -62.469  5.560   29.644   1.00 34.66 624 A 1 
ATOM 4822 C CB  . ALA A 0 624 . -62.324  3.084   30.331   1.00 34.66 624 A 1 
ATOM 4823 O O   . ALA A 0 624 . -63.089  5.288   28.614   1.00 34.66 624 A 1 
ATOM 4824 N N   . TYR A 0 625 . -61.837  6.731   29.795   1.00 38.78 625 A 1 
ATOM 4825 C CA  . TYR A 0 625 . -61.867  7.818   28.806   1.00 38.78 625 A 1 
ATOM 4826 C C   . TYR A 0 625 . -60.471  8.208   28.290   1.00 38.78 625 A 1 
ATOM 4827 C CB  . TYR A 0 625 . -62.568  9.051   29.401   1.00 38.78 625 A 1 
ATOM 4828 O O   . TYR A 0 625 . -59.705  8.861   28.988   1.00 38.78 625 A 1 
ATOM 4829 C CG  . TYR A 0 625 . -64.021  8.853   29.790   1.00 38.78 625 A 1 
ATOM 4830 C CD1 . TYR A 0 625 . -65.017  8.764   28.797   1.00 38.78 625 A 1 
ATOM 4831 C CD2 . TYR A 0 625 . -64.377  8.783   31.150   1.00 38.78 625 A 1 
ATOM 4832 C CE1 . TYR A 0 625 . -66.366  8.594   29.166   1.00 38.78 625 A 1 
ATOM 4833 C CE2 . TYR A 0 625 . -65.722  8.609   31.522   1.00 38.78 625 A 1 
ATOM 4834 O OH  . TYR A 0 625 . -68.016  8.318   30.886   1.00 38.78 625 A 1 
ATOM 4835 C CZ  . TYR A 0 625 . -66.718  8.506   30.529   1.00 38.78 625 A 1 
ATOM 4836 N N   . GLY A 0 626 . -60.204  7.922   27.010   1.00 35.36 626 A 1 
ATOM 4837 C CA  . GLY A 0 626 . -59.058  8.467   26.265   1.00 35.36 626 A 1 
ATOM 4838 C C   . GLY A 0 626 . -57.762  7.636   26.358   1.00 35.36 626 A 1 
ATOM 4839 O O   . GLY A 0 626 . -57.355  7.238   27.437   1.00 35.36 626 A 1 
ATOM 4840 N N   . ALA A 0 627 . -57.055  7.341   25.263   1.00 38.67 627 A 1 
ATOM 4841 C CA  . ALA A 0 627 . -57.407  7.554   23.858   1.00 38.67 627 A 1 
ATOM 4842 C C   . ALA A 0 627 . -56.781  6.475   22.956   1.00 38.67 627 A 1 
ATOM 4843 C CB  . ALA A 0 627 . -56.942  8.955   23.430   1.00 38.67 627 A 1 
ATOM 4844 O O   . ALA A 0 627 . -55.585  6.211   23.025   1.00 38.67 627 A 1 
ATOM 4845 N N   . GLN A 0 628 . -57.579  5.892   22.054   1.00 33.77 628 A 1 
ATOM 4846 C CA  . GLN A 0 628 . -57.061  5.105   20.931   1.00 33.77 628 A 1 
ATOM 4847 C C   . GLN A 0 628 . -56.860  6.023   19.718   1.00 33.77 628 A 1 
ATOM 4848 C CB  . GLN A 0 628 . -58.013  3.951   20.576   1.00 33.77 628 A 1 
ATOM 4849 O O   . GLN A 0 628 . -57.828  6.560   19.180   1.00 33.77 628 A 1 
ATOM 4850 C CG  . GLN A 0 628 . -58.078  2.854   21.647   1.00 33.77 628 A 1 
ATOM 4851 C CD  . GLN A 0 628 . -58.927  1.677   21.175   1.00 33.77 628 A 1 
ATOM 4852 N NE2 . GLN A 0 628 . -58.365  0.495   21.047   1.00 33.77 628 A 1 
ATOM 4853 O OE1 . GLN A 0 628 . -60.104  1.795   20.880   1.00 33.77 628 A 1 
ATOM 4854 N N   . GLY A 0 629 . -55.620  6.170   19.256   1.00 34.35 629 A 1 
ATOM 4855 C CA  . GLY A 0 629 . -55.277  6.931   18.055   1.00 34.35 629 A 1 
ATOM 4856 C C   . GLY A 0 629 . -53.869  6.583   17.580   1.00 34.35 629 A 1 
ATOM 4857 O O   . GLY A 0 629 . -52.951  6.576   18.389   1.00 34.35 629 A 1 
ATOM 4858 N N   . TYR A 0 630 . -53.721  6.312   16.276   1.00 35.09 630 A 1 
ATOM 4859 C CA  . TYR A 0 630 . -52.556  5.656   15.646   1.00 35.09 630 A 1 
ATOM 4860 C C   . TYR A 0 630 . -52.318  4.203   16.132   1.00 35.09 630 A 1 
ATOM 4861 C CB  . TYR A 0 630 . -51.291  6.531   15.738   1.00 35.09 630 A 1 
ATOM 4862 O O   . TYR A 0 630 . -52.575  3.858   17.276   1.00 35.09 630 A 1 
ATOM 4863 C CG  . TYR A 0 630 . -51.450  7.916   15.134   1.00 35.09 630 A 1 
ATOM 4864 C CD1 . TYR A 0 630 . -51.129  8.131   13.779   1.00 35.09 630 A 1 
ATOM 4865 C CD2 . TYR A 0 630 . -51.923  8.985   15.921   1.00 35.09 630 A 1 
ATOM 4866 C CE1 . TYR A 0 630 . -51.297  9.408   13.208   1.00 35.09 630 A 1 
ATOM 4867 C CE2 . TYR A 0 630 . -52.095  10.263  15.354   1.00 35.09 630 A 1 
ATOM 4868 O OH  . TYR A 0 630 . -51.943  11.702  13.436   1.00 35.09 630 A 1 
ATOM 4869 C CZ  . TYR A 0 630 . -51.782  10.474  13.994   1.00 35.09 630 A 1 
ATOM 4870 N N   . GLY A 0 631 . -51.885  3.259   15.293   1.00 39.04 631 A 1 
ATOM 4871 C CA  . GLY A 0 631 . -51.750  3.269   13.833   1.00 39.04 631 A 1 
ATOM 4872 C C   . GLY A 0 631 . -51.741  1.827   13.300   1.00 39.04 631 A 1 
ATOM 4873 O O   . GLY A 0 631 . -51.248  0.921   13.965   1.00 39.04 631 A 1 
ATOM 4874 N N   . LYS A 0 632 . -52.342  1.572   12.130   1.00 34.67 632 A 1 
ATOM 4875 C CA  . LYS A 0 632 . -52.421  0.216   11.549   1.00 34.67 632 A 1 
ATOM 4876 C C   . LYS A 0 632 . -51.138  -0.186  10.806   1.00 34.67 632 A 1 
ATOM 4877 C CB  . LYS A 0 632 . -53.623  0.100   10.587   1.00 34.67 632 A 1 
ATOM 4878 O O   . LYS A 0 632 . -50.474  0.661   10.228   1.00 34.67 632 A 1 
ATOM 4879 C CG  . LYS A 0 632 . -54.921  -0.358  11.266   1.00 34.67 632 A 1 
ATOM 4880 C CD  . LYS A 0 632 . -56.007  -0.572  10.199   1.00 34.67 632 A 1 
ATOM 4881 C CE  . LYS A 0 632 . -57.293  -1.119  10.824   1.00 34.67 632 A 1 
ATOM 4882 N NZ  . LYS A 0 632 . -58.351  -1.313  9.801    1.00 34.67 632 A 1 
ATOM 4883 N N   . ALA A 0 633 . -50.990  -1.509  10.668   1.00 35.17 633 A 1 
ATOM 4884 C CA  . ALA A 0 633 . -50.166  -2.244  9.699    1.00 35.17 633 A 1 
ATOM 4885 C C   . ALA A 0 633 . -48.672  -2.440  10.033   1.00 35.17 633 A 1 
ATOM 4886 C CB  . ALA A 0 633 . -50.419  -1.735  8.269    1.00 35.17 633 A 1 
ATOM 4887 O O   . ALA A 0 633 . -47.805  -1.681  9.616    1.00 35.17 633 A 1 
ATOM 4888 N N   . TYR A 0 634 . -48.382  -3.591  10.652   1.00 32.99 634 A 1 
ATOM 4889 C CA  . TYR A 0 634 . -47.085  -4.266  10.545   1.00 32.99 634 A 1 
ATOM 4890 C C   . TYR A 0 634 . -46.763  -4.560  9.067    1.00 32.99 634 A 1 
ATOM 4891 C CB  . TYR A 0 634 . -47.134  -5.596  11.326   1.00 32.99 634 A 1 
ATOM 4892 O O   . TYR A 0 634 . -47.376  -5.438  8.458    1.00 32.99 634 A 1 
ATOM 4893 C CG  . TYR A 0 634 . -46.677  -5.537  12.770   1.00 32.99 634 A 1 
ATOM 4894 C CD1 . TYR A 0 634 . -45.481  -6.185  13.142   1.00 32.99 634 A 1 
ATOM 4895 C CD2 . TYR A 0 634 . -47.445  -4.870  13.745   1.00 32.99 634 A 1 
ATOM 4896 C CE1 . TYR A 0 634 . -45.048  -6.166  14.481   1.00 32.99 634 A 1 
ATOM 4897 C CE2 . TYR A 0 634 . -47.017  -4.855  15.087   1.00 32.99 634 A 1 
ATOM 4898 O OH  . TYR A 0 634 . -45.416  -5.475  16.753   1.00 32.99 634 A 1 
ATOM 4899 C CZ  . TYR A 0 634 . -45.818  -5.499  15.457   1.00 32.99 634 A 1 
ATOM 4900 N N   . GLY A 0 635 . -45.787  -3.851  8.500    1.00 35.72 635 A 1 
ATOM 4901 C CA  . GLY A 0 635 . -45.240  -4.090  7.160    1.00 35.72 635 A 1 
ATOM 4902 C C   . GLY A 0 635 . -44.001  -4.989  7.180    1.00 35.72 635 A 1 
ATOM 4903 O O   . GLY A 0 635 . -42.921  -4.546  6.805    1.00 35.72 635 A 1 
ATOM 4904 N N   . GLY A 0 636 . -44.122  -6.234  7.651    1.00 35.03 636 A 1 
ATOM 4905 C CA  . GLY A 0 636 . -42.982  -7.157  7.769    1.00 35.03 636 A 1 
ATOM 4906 C C   . GLY A 0 636 . -42.510  -7.706  6.417    1.00 35.03 636 A 1 
ATOM 4907 O O   . GLY A 0 636 . -43.013  -8.740  5.982    1.00 35.03 636 A 1 
ATOM 4908 N N   . ALA A 0 637 . -41.567  -7.024  5.751    1.00 31.74 637 A 1 
ATOM 4909 C CA  . ALA A 0 637 . -41.131  -7.372  4.391    1.00 31.74 637 A 1 
ATOM 4910 C C   . ALA A 0 637 . -39.646  -7.073  4.055    1.00 31.74 637 A 1 
ATOM 4911 C CB  . ALA A 0 637 . -42.108  -6.730  3.392    1.00 31.74 637 A 1 
ATOM 4912 O O   . ALA A 0 637 . -39.346  -6.468  3.029    1.00 31.74 637 A 1 
ATOM 4913 N N   . TYR A 0 638 . -38.710  -7.572  4.866    1.00 36.70 638 A 1 
ATOM 4914 C CA  . TYR A 0 638 . -37.381  -8.033  4.418    1.00 36.70 638 A 1 
ATOM 4915 C C   . TYR A 0 638 . -36.953  -9.197  5.340    1.00 36.70 638 A 1 
ATOM 4916 C CB  . TYR A 0 638 . -36.357  -6.880  4.361    1.00 36.70 638 A 1 
ATOM 4917 O O   . TYR A 0 638 . -37.418  -9.270  6.472    1.00 36.70 638 A 1 
ATOM 4918 C CG  . TYR A 0 638 . -35.907  -6.299  5.689    1.00 36.70 638 A 1 
ATOM 4919 C CD1 . TYR A 0 638 . -36.699  -5.335  6.344    1.00 36.70 638 A 1 
ATOM 4920 C CD2 . TYR A 0 638 . -34.673  -6.691  6.249    1.00 36.70 638 A 1 
ATOM 4921 C CE1 . TYR A 0 638 . -36.270  -4.781  7.566    1.00 36.70 638 A 1 
ATOM 4922 C CE2 . TYR A 0 638 . -34.238  -6.132  7.467    1.00 36.70 638 A 1 
ATOM 4923 O OH  . TYR A 0 638 . -34.641  -4.637  9.308    1.00 36.70 638 A 1 
ATOM 4924 C CZ  . TYR A 0 638 . -35.041  -5.179  8.130    1.00 36.70 638 A 1 
ATOM 4925 N N   . GLY A 0 639 . -36.162  -10.198 4.949    1.00 39.87 639 A 1 
ATOM 4926 C CA  . GLY A 0 639 . -35.377  -10.406 3.727    1.00 39.87 639 A 1 
ATOM 4927 C C   . GLY A 0 639 . -34.028  -11.034 4.122    1.00 39.87 639 A 1 
ATOM 4928 O O   . GLY A 0 639 . -33.074  -10.296 4.295    1.00 39.87 639 A 1 
ATOM 4929 N N   . SER A 0 640 . -33.992  -12.308 4.550    1.00 37.21 640 A 1 
ATOM 4930 C CA  . SER A 0 640 . -33.650  -13.498 3.724    1.00 37.21 640 A 1 
ATOM 4931 C C   . SER A 0 640 . -32.132  -13.635 3.467    1.00 37.21 640 A 1 
ATOM 4932 C CB  . SER A 0 640 . -34.439  -13.494 2.408    1.00 37.21 640 A 1 
ATOM 4933 O O   . SER A 0 640 . -31.510  -12.650 3.102    1.00 37.21 640 A 1 
ATOM 4934 O OG  . SER A 0 640 . -34.585  -14.797 1.890    1.00 37.21 640 A 1 
ATOM 4935 N N   . ALA A 0 641 . -31.446  -14.783 3.599    1.00 38.92 641 A 1 
ATOM 4936 C CA  . ALA A 0 641 . -31.795  -16.185 3.936    1.00 38.92 641 A 1 
ATOM 4937 C C   . ALA A 0 641 . -30.690  -16.769 4.887    1.00 38.92 641 A 1 
ATOM 4938 C CB  . ALA A 0 641 . -31.944  -16.919 2.597    1.00 38.92 641 A 1 
ATOM 4939 O O   . ALA A 0 641 . -29.983  -15.971 5.487    1.00 38.92 641 A 1 
ATOM 4940 N N   . ILE A 0 642 . -30.423  -18.062 5.169    1.00 41.78 642 A 1 
ATOM 4941 C CA  . ILE A 0 642 . -30.773  -19.426 4.683    1.00 41.78 642 A 1 
ATOM 4942 C C   . ILE A 0 642 . -30.769  -20.352 5.940    1.00 41.78 642 A 1 
ATOM 4943 C CB  . ILE A 0 642 . -29.659  -19.930 3.703    1.00 41.78 642 A 1 
ATOM 4944 O O   . ILE A 0 642 . -29.988  -20.105 6.850    1.00 41.78 642 A 1 
ATOM 4945 C CG1 . ILE A 0 642 . -29.347  -18.975 2.524    1.00 41.78 642 A 1 
ATOM 4946 C CG2 . ILE A 0 642 . -29.983  -21.328 3.138    1.00 41.78 642 A 1 
ATOM 4947 C CD1 . ILE A 0 642 . -28.082  -19.315 1.721    1.00 41.78 642 A 1 
ATOM 4948 N N   . GLY A 0 643 . -31.525  -21.449 6.116    1.00 39.84 643 A 1 
ATOM 4949 C CA  . GLY A 0 643 . -32.535  -22.111 5.268    1.00 39.84 643 A 1 
ATOM 4950 C C   . GLY A 0 643 . -32.531  -23.663 5.333    1.00 39.84 643 A 1 
ATOM 4951 O O   . GLY A 0 643 . -32.768  -24.309 4.316    1.00 39.84 643 A 1 
ATOM 4952 N N   . GLY A 0 644 . -32.206  -24.286 6.480    1.00 39.57 644 A 1 
ATOM 4953 C CA  . GLY A 0 644 . -31.828  -25.714 6.591    1.00 39.57 644 A 1 
ATOM 4954 C C   . GLY A 0 644 . -32.889  -26.719 7.096    1.00 39.57 644 A 1 
ATOM 4955 O O   . GLY A 0 644 . -32.812  -27.146 8.238    1.00 39.57 644 A 1 
ATOM 4956 N N   . TYR A 0 645 . -33.823  -27.118 6.222    1.00 41.03 645 A 1 
ATOM 4957 C CA  . TYR A 0 645 . -34.593  -28.392 6.159    1.00 41.03 645 A 1 
ATOM 4958 C C   . TYR A 0 645 . -34.952  -29.228 7.424    1.00 41.03 645 A 1 
ATOM 4959 C CB  . TYR A 0 645 . -33.875  -29.319 5.163    1.00 41.03 645 A 1 
ATOM 4960 O O   . TYR A 0 645 . -34.090  -29.817 8.069    1.00 41.03 645 A 1 
ATOM 4961 C CG  . TYR A 0 645 . -33.898  -28.808 3.738    1.00 41.03 645 A 1 
ATOM 4962 C CD1 . TYR A 0 645 . -34.952  -29.182 2.882    1.00 41.03 645 A 1 
ATOM 4963 C CD2 . TYR A 0 645 . -32.896  -27.929 3.280    1.00 41.03 645 A 1 
ATOM 4964 C CE1 . TYR A 0 645 . -35.011  -28.669 1.573    1.00 41.03 645 A 1 
ATOM 4965 C CE2 . TYR A 0 645 . -32.959  -27.403 1.976    1.00 41.03 645 A 1 
ATOM 4966 O OH  . TYR A 0 645 . -34.094  -27.270 -0.138   1.00 41.03 645 A 1 
ATOM 4967 C CZ  . TYR A 0 645 . -34.020  -27.773 1.121    1.00 41.03 645 A 1 
ATOM 4968 N N   . GLY A 0 646 . -36.258  -29.504 7.613    1.00 40.59 646 A 1 
ATOM 4969 C CA  . GLY A 0 646 . -36.766  -30.606 8.462    1.00 40.59 646 A 1 
ATOM 4970 C C   . GLY A 0 646 . -38.301  -30.792 8.444    1.00 40.59 646 A 1 
ATOM 4971 O O   . GLY A 0 646 . -39.035  -29.908 8.873    1.00 40.59 646 A 1 
ATOM 4972 N N   . HIS A 0 647 . -38.803  -31.938 7.959    1.00 37.09 647 A 1 
ATOM 4973 C CA  . HIS A 0 647 . -40.237  -32.326 7.956    1.00 37.09 647 A 1 
ATOM 4974 C C   . HIS A 0 647 . -40.661  -32.983 9.299    1.00 37.09 647 A 1 
ATOM 4975 C CB  . HIS A 0 647 . -40.476  -33.323 6.802    1.00 37.09 647 A 1 
ATOM 4976 O O   . HIS A 0 647 . -39.797  -33.449 10.032   1.00 37.09 647 A 1 
ATOM 4977 C CG  . HIS A 0 647 . -40.174  -32.821 5.407    1.00 37.09 647 A 1 
ATOM 4978 C CD2 . HIS A 0 647 . -38.977  -32.916 4.747    1.00 37.09 647 A 1 
ATOM 4979 N ND1 . HIS A 0 647 . -41.081  -32.292 4.514    1.00 37.09 647 A 1 
ATOM 4980 C CE1 . HIS A 0 647 . -40.442  -32.064 3.353    1.00 37.09 647 A 1 
ATOM 4981 N NE2 . HIS A 0 647 . -39.156  -32.428 3.449    1.00 37.09 647 A 1 
ATOM 4982 N N   . GLY A 0 648 . -41.941  -33.151 9.677    1.00 40.17 648 A 1 
ATOM 4983 C CA  . GLY A 0 648 . -43.215  -32.689 9.094    1.00 40.17 648 A 1 
ATOM 4984 C C   . GLY A 0 648 . -44.412  -33.643 9.361    1.00 40.17 648 A 1 
ATOM 4985 O O   . GLY A 0 648 . -44.239  -34.851 9.301    1.00 40.17 648 A 1 
ATOM 4986 N N   . ALA A 0 649 . -45.616  -33.075 9.569    1.00 39.42 649 A 1 
ATOM 4987 C CA  . ALA A 0 649 . -46.977  -33.670 9.496    1.00 39.42 649 A 1 
ATOM 4988 C C   . ALA A 0 649 . -47.407  -34.875 10.391   1.00 39.42 649 A 1 
ATOM 4989 C CB  . ALA A 0 649 . -47.278  -33.980 8.020    1.00 39.42 649 A 1 
ATOM 4990 O O   . ALA A 0 649 . -46.726  -35.889 10.464   1.00 39.42 649 A 1 
ATOM 4991 N N   . GLY A 0 650 . -48.664  -34.851 10.892   1.00 39.72 650 A 1 
ATOM 4992 C CA  . GLY A 0 650 . -49.481  -36.087 10.947   1.00 39.72 650 A 1 
ATOM 4993 C C   . GLY A 0 650 . -50.565  -36.296 12.034   1.00 39.72 650 A 1 
ATOM 4994 O O   . GLY A 0 650 . -50.270  -36.810 13.103   1.00 39.72 650 A 1 
ATOM 4995 N N   . ALA A 0 651 . -51.839  -36.145 11.636   1.00 38.66 651 A 1
[truncated: 93,363 more chars]
