# Supplementary material for: Self-assembling proteins compose the chemically resistant shell biomaterial of planktonic tintinnid ciliates
Source: Nat Commun. 2026 Jun 13;17:7507. doi: 10.1038/s41467-026-74402-4 (PMC13408134; doi:10.1038/s41467-026-74402-4)
Supplement: Supplementary file 6 — Supplementary Data 16 [file 41467_2026_74402_MOESM6_ESM.zip › AF2_structure_models/Tara_Unigene_44.cif]

data_0
#
_entry.id   0
#
_struct_asym.id          A
_struct_asym.entity_id   0
#
_entity_poly.entity_id        0
_entity_poly.type             polypeptide(L)
_entity_poly.pdbx_strand_id   A
#
_entity.id     0
_entity.type   polymer
#
loop_
_entity_poly_seq.entity_id
_entity_poly_seq.num
_entity_poly_seq.mon_id
0 1   MET 
0 2   LYS 
0 3   SER 
0 4   PHE 
0 5   ALA 
0 6   PHE 
0 7   ALA 
0 8   ALA 
0 9   ALA 
0 10  LEU 
0 11  VAL 
0 12  ALA 
0 13  VAL 
0 14  CYS 
0 15  ASN 
0 16  ALA 
0 17  VAL 
0 18  ASP 
0 19  ILE 
0 20  GLU 
0 21  SER 
0 22  PHE 
0 23  GLY 
0 24  TYR 
0 25  GLY 
0 26  LYS 
0 27  GLY 
0 28  GLY 
0 29  HIS 
0 30  ILE 
0 31  VAL 
0 32  ASN 
0 33  LYS 
0 34  THR 
0 35  THR 
0 36  VAL 
0 37  LYS 
0 38  HIS 
0 39  SER 
0 40  LYS 
0 41  PRO 
0 42  GLU 
0 43  SER 
0 44  LYS 
0 45  GLN 
0 46  ALA 
0 47  ALA 
0 48  SER 
0 49  GLN 
0 50  ALA 
0 51  TYR 
0 52  GLY 
0 53  ALA 
0 54  ASP 
0 55  TYR 
0 56  GLN 
0 57  LYS 
0 58  ALA 
0 59  SER 
0 60  ALA 
0 61  SER 
0 62  ASP 
0 63  TRP 
0 64  ASP 
0 65  ALA 
0 66  TRP 
0 67  GLY 
0 68  ARG 
0 69  ASP 
0 70  GLN 
0 71  ASP 
0 72  LEU 
0 73  SER 
0 74  ILE 
0 75  SER 
0 76  GLU 
0 77  SER 
0 78  TYR 
0 79  GLY 
0 80  LYS 
0 81  THR 
0 82  ASN 
0 83  ALA 
0 84  LYS 
0 85  SER 
0 86  TYR 
0 87  ALA 
0 88  ALA 
0 89  GLU 
0 90  SER 
0 91  TYR 
0 92  ASP 
0 93  GLU 
0 94  TRP 
0 95  ASP 
0 96  ASN 
0 97  GLN 
0 98  ASP 
0 99  ASN 
0 100 ASP 
0 101 LYS 
0 102 TRP 
0 103 GLY 
0 104 ALA 
0 105 GLN 
0 106 ALA 
0 107 TRP 
0 108 GLY 
0 109 LYS 
0 110 ASP 
0 111 ARG 
0 112 ASP 
0 113 VAL 
0 114 TYR 
0 115 GLY 
0 116 ALA 
0 117 SER 
0 118 SER 
0 119 TYR 
0 120 GLY 
0 121 LYS 
0 122 ALA 
0 123 ALA 
0 124 SER 
0 125 ALA 
0 126 ALA 
0 127 ASN 
0 128 ALA 
0 129 GLY 
0 130 ARG 
0 131 TYR 
0 132 GLY 
0 133 TYR 
0 134 GLY 
0 135 GLY 
0 136 SER 
0 137 GLY 
0 138 LYS 
0 139 GLY 
0 140 GLY 
0 141 LEU 
0 142 GLY 
0 143 GLY 
0 144 LEU 
0 145 GLY 
0 146 ALA 
0 147 HIS 
0 148 GLY 
0 149 LYS 
0 150 GLY 
0 151 ALA 
0 152 ALA 
0 153 GLY 
0 154 GLY 
0 155 GLN 
0 156 ALA 
0 157 ALA 
0 158 GLN 
0 159 SER 
0 160 TRP 
0 161 LYS 
0 162 GLY 
0 163 ALA 
0 164 SER 
0 165 ALA 
0 166 GLN 
0 167 HIS 
0 168 GLY 
0 169 ALA 
0 170 ALA 
0 171 LYS 
0 172 GLY 
0 173 GLY 
0 174 TYR 
0 175 ASP 
0 176 ASN 
0 177 ASP 
0 178 VAL 
0 179 TRP 
0 180 ALA 
0 181 LYS 
0 182 GLN 
0 183 ALA 
0 184 TYR 
0 185 GLY 
0 186 SER 
0 187 ASP 
0 188 PHE 
0 189 ASP 
0 190 SER 
0 191 ARG 
0 192 TRP 
0 193 GLY 
0 194 LYS 
0 195 SER 
0 196 TYR 
0 197 ASP 
0 198 SER 
0 199 VAL 
0 200 ASP 
0 201 ALA 
0 202 LYS 
0 203 SER 
0 204 TYR 
0 205 ASP 
0 206 GLY 
0 207 GLU 
0 208 TRP 
0 209 TYR 
0 210 ALA 
0 211 ARG 
0 212 SER 
0 213 VAL 
0 214 ARG 
0 215 ALA 
0 216 ASP 
0 217 ASP 
0 218 ASP 
0 219 GLN 
0 220 TRP 
0 221 ALA 
0 222 GLU 
0 223 ASP 
0 224 TYR 
0 225 ASP 
0 226 LYS 
0 227 TYR 
0 228 ASP 
0 229 ALA 
0 230 GLY 
0 231 ASP 
0 232 ALA 
0 233 ASP 
0 234 SER 
0 235 TYR 
0 236 GLY 
0 237 LYS 
0 238 ALA 
0 239 ALA 
0 240 SER 
0 241 GLY 
0 242 ALA 
0 243 VAL 
0 244 TRP 
0 245 ARG 
0 246 ASN 
0 247 ASN 
0 248 GLY 
0 249 GLY 
0 250 HIS 
0 251 GLY 
0 252 TRP 
0 253 GLY 
0 254 LYS 
0 255 LYS 
0 256 ALA 
0 257 GLY 
0 258 GLY 
0 259 ASP 
0 260 ALA 
0 261 LYS 
0 262 ALA 
0 263 ALA 
0 264 SER 
0 265 ALA 
0 266 ALA 
0 267 GLY 
0 268 GLY 
0 269 ALA 
0 270 GLY 
0 271 TYR 
0 272 TRP 
0 273 GLY 
0 274 LYS 
0 275 SER 
0 276 GLY 
0 277 SER 
0 278 ASP 
0 279 TRP 
0 280 ASP 
0 281 ALA 
0 282 TRP 
0 283 GLY 
0 284 ARG 
0 285 ASP 
0 286 GLN 
0 287 ASP 
0 288 TYR 
0 289 LYS 
0 290 GLU 
0 291 ASP 
0 292 VAL 
0 293 SER 
0 294 TYR 
0 295 ASP 
0 296 LYS 
0 297 VAL 
0 298 GLN 
0 299 ALA 
0 300 LYS 
0 301 ALA 
0 302 TYR 
0 303 SER 
0 304 ALA 
0 305 GLU 
0 306 SER 
0 307 TYR 
0 308 ASP 
0 309 GLU 
0 310 TRP 
0 311 ASP 
0 312 ASN 
0 313 LYS 
0 314 ASP 
0 315 ASP 
0 316 ASP 
0 317 LYS 
0 318 TRP 
0 319 GLY 
0 320 ALA 
0 321 GLN 
0 322 ALA 
0 323 TRP 
0 324 GLY 
0 325 LYS 
0 326 ASP 
0 327 ARG 
0 328 ASP 
0 329 VAL 
0 330 TYR 
0 331 GLY 
0 332 ALA 
0 333 SER 
0 334 SER 
0 335 TYR 
0 336 GLY 
0 337 GLN 
0 338 ALA 
0 339 ALA 
0 340 SER 
0 341 ALA 
0 342 GLN 
0 343 ASP 
0 344 TRP 
0 345 GLN 
0 346 GLY 
0 347 ALA 
0 348 GLY 
0 349 ARG 
0 350 ALA 
0 351 ALA 
0 352 ALA 
0 353 GLY 
0 354 LYS 
0 355 SER 
0 356 HIS 
0 357 GLY 
0 358 GLY 
0 359 TYR 
0 360 GLY 
0 361 HIS 
0 362 ALA 
0 363 ASN 
0 364 LYS 
0 365 GLY 
0 366 ALA 
0 367 SER 
0 368 TYR 
0 369 GLY 
0 370 LYS 
0 371 VAL 
0 372 ASN 
0 373 ARG 
0 374 ASP 
0 375 TRP 
0 376 ARG 
0 377 GLY 
0 378 ALA 
0 379 SER 
0 380 ASN 
0 381 ASP 
0 382 THR 
0 383 GLN 
0 384 ALA 
0 385 ALA 
0 386 ARG 
0 387 GLY 
0 388 ALA 
0 389 TYR 
0 390 ASP 
0 391 ASN 
0 392 ASP 
0 393 GLU 
0 394 TRP 
0 395 ALA 
0 396 LYS 
0 397 GLN 
0 398 ALA 
0 399 TYR 
0 400 GLY 
0 401 SER 
0 402 ASP 
0 403 PHE 
0 404 ASP 
0 405 SER 
0 406 ARG 
0 407 TRP 
0 408 GLY 
0 409 LYS 
0 410 SER 
0 411 TYR 
0 412 ASP 
0 413 SER 
0 414 VAL 
0 415 SER 
0 416 ALA 
0 417 LYS 
0 418 SER 
0 419 TYR 
0 420 ASP 
0 421 ASN 
0 422 GLU 
0 423 SER 
0 424 TYR 
0 425 ALA 
0 426 ARG 
0 427 ALA 
0 428 VAL 
0 429 GLN 
0 430 ALA 
0 431 ASP 
0 432 ASP 
0 433 ASP 
0 434 GLN 
0 435 TRP 
0 436 ALA 
0 437 GLU 
0 438 ASP 
0 439 TYR 
0 440 ASP 
0 441 ARG 
0 442 TYR 
0 443 ASP 
0 444 ALA 
0 445 ARG 
0 446 ASP 
0 447 ALA 
0 448 ASN 
0 449 SER 
0 450 ARG 
0 451 GLY 
0 452 ALA 
0 453 ALA 
0 454 ALA 
0 455 SER 
0 456 LYS 
0 457 TRP 
0 458 ALA 
0 459 LYS 
0 460 GLU 
0 461 ASN 
0 462 PRO 
0 463 ARG 
0 464 HIS 
0 465 PHE 
0 466 GLY 
0 467 ASN 
0 468 ALA 
0 469 HIS 
0 470 GLY 
0 471 GLY 
0 472 PHE 
0 473 GLY 
0 474 LYS 
0 475 GLY 
0 476 GLY 
0 477 TYR 
0 478 GLY 
0 479 GLY 
0 480 TYR 
0 481 SER 
0 482 HIS 
0 483 GLY 
0 484 VAL 
0 485 GLN 
0 486 LYS 
0 487 GLY 
0 488 GLY 
0 489 GLU 
0 490 TRP 
0 491 ASP 
0 492 GLY 
0 493 ALA 
0 494 SER 
0 495 LYS 
0 496 ALA 
0 497 ALA 
0 498 HIS 
0 499 ALA 
0 500 GLY 
0 501 TYR 
0 502 GLY 
0 503 GLY 
0 504 LYS 
0 505 SER 
0 506 GLY 
0 507 SER 
0 508 ASP 
0 509 TRP 
0 510 ASP 
0 511 ALA 
0 512 TRP 
0 513 GLY 
0 514 ARG 
0 515 ASP 
0 516 GLN 
0 517 ASP 
0 518 LEU 
0 519 SER 
0 520 ILE 
0 521 LYS 
0 522 GLU 
0 523 SER 
0 524 TYR 
0 525 ASP 
0 526 ARG 
0 527 THR 
0 528 TRP 
0 529 ALA 
0 530 LYS 
0 531 SER 
0 532 TYR 
0 533 ASP 
0 534 ALA 
0 535 GLU 
0 536 SER 
0 537 TYR 
0 538 ASP 
0 539 GLU 
0 540 TRP 
0 541 ASP 
0 542 ASN 
0 543 LYS 
0 544 ASP 
0 545 ASP 
0 546 ASP 
0 547 LYS 
0 548 TRP 
0 549 GLY 
0 550 ALA 
0 551 GLN 
0 552 ALA 
0 553 TRP 
0 554 GLY 
0 555 LYS 
0 556 ASP 
0 557 ARG 
0 558 ASP 
0 559 GLN 
0 560 TYR 
0 561 GLY 
0 562 ALA 
0 563 SER 
0 564 SER 
0 565 GLN 
0 566 ASP 
0 567 TRP 
0 568 ASN 
0 569 ALA 
0 570 SER 
0 571 GLN 
0 572 GLY 
0 573 ASP 
0 574 TYR 
0 575 ASN 
0 576 GLN 
0 577 ALA 
0 578 ALA 
0 579 LYS 
0 580 ALA 
0 581 VAL 
0 582 ALA 
0 583 PRO 
0 584 LYS 
0 585 LYS 
0 586 GLN 
0 587 HIS 
0 588 HIS 
0 589 GLY 
0 590 TYR 
0 591 GLY 
0 592 HIS 
0 593 ALA 
0 594 PRO 
0 595 HIS 
0 596 SER 
0 597 GLY 
0 598 TYR 
0 599 ALA 
0 600 HIS 
0 601 HIS 
0 602 GLY 
0 603 HIS 
0 604 HIS 
0 605 GLY 
0 606 HIS 
0 607 HIS 
0 608 VAL 
0 609 GLY 
0 610 TYR 
0 611 GLY 
0 612 LYS 
0 613 GLY 
0 614 HIS 
0 615 VAL 
0 616 LYS 
0 617 GLN 
0 618 ASP 
0 619 LYS 
0 620 GLY 
0 621 LYS 
0 622 ILE 
0 623 ALA 
0 624 LYS 
0 625 GLY 
0 626 ALA 
0 627 HIS 
0 628 GLN 
0 629 GLU 
0 630 ARG 
0 631 GLU 
0 632 ALA 
0 633 SER 
0 634 GLY 
0 635 LYS 
0 636 TRP 
0 637 ALA 
0 638 ALA 
0 639 GLN 
0 640 GLN 
0 641 SER 
0 642 GLY 
0 643 TYR 
0 644 ASP 
0 645 ASN 
0 646 ASP 
0 647 GLU 
0 648 TRP 
0 649 ALA 
0 650 LYS 
0 651 GLN 
0 652 ALA 
0 653 TYR 
0 654 GLY 
0 655 SER 
0 656 ASP 
0 657 SER 
0 658 ASP 
0 659 SER 
0 660 ARG 
0 661 TRP 
0 662 GLY 
0 663 LYS 
0 664 SER 
0 665 TYR 
0 666 ASP 
0 667 SER 
0 668 VAL 
0 669 ALA 
0 670 ALA 
0 671 LYS 
0 672 SER 
0 673 TYR 
0 674 ASP 
0 675 ASP 
0 676 GLU 
0 677 GLN 
0 678 TYR 
0 679 ALA 
0 680 ARG 
0 681 LYS 
0 682 ILE 
0 683 TRP 
0 684 ALA 
0 685 ASP 
0 686 ASP 
0 687 ASP 
0 688 GLN 
0 689 TRP 
0 690 ALA 
0 691 GLU 
0 692 ASP 
0 693 TYR 
0 694 ASP 
0 695 ARG 
0 696 TYR 
0 697 GLN 
0 698 THR 
0 699 ARG 
0 700 ASP 
0 701 ALA 
0 702 ALA 
0 703 SER 
0 704 HIS 
0 705 LYS 
0 706 LYS 
0 707 ALA 
0 708 ALA 
0 709 SER 
0 710 SER 
0 711 HIS 
0 712 ASP 
0 713 LYS 
0 714 THR 
0 715 GLY 
0 716 ALA 
0 717 LYS 
0 718 THR 
0 719 THR 
0 720 TYR 
0 721 THR 
0 722 VAL 
0 723 THR 
0 724 PRO 
0 725 VAL 
0 726 LYS 
0 727 VAL 
0 728 GLY 
0 729 GLY 
0 730 TYR 
0 731 GLY 
0 732 GLY 
0 733 HIS 
0 734 GLY 
0 735 GLY 
0 736 TYR 
0 737 GLY 
0 738 ASN 
0 739 GLN 
0 740 GLY 
0 741 LEU 
0 742 SER 
0 743 SER 
0 744 TYR 
0 745 GLY 
0 746 ASN 
0 747 ASN 
0 748 GLY 
0 749 TYR 
0 750 GLY 
0 751 LYS 
0 752 TRP 
#
loop_
_chem_comp.id
_chem_comp.type
_chem_comp.name
ALA 'L-peptide linking' ALANINE         
ARG 'L-peptide linking' ARGININE        
ASN 'L-peptide linking' ASPARAGINE      
ASP 'L-peptide linking' 'ASPARTIC ACID' 
CYS 'L-peptide linking' CYSTEINE        
GLN 'L-peptide linking' GLUTAMINE       
GLU 'L-peptide linking' 'GLUTAMIC ACID' 
HIS 'L-peptide linking' HISTIDINE       
ILE 'L-peptide linking' ISOLEUCINE      
LEU 'L-peptide linking' LEUCINE         
LYS 'L-peptide linking' LYSINE          
MET 'L-peptide linking' METHIONINE      
PHE 'L-peptide linking' PHENYLALANINE   
PRO 'L-peptide linking' PROLINE         
SER 'L-peptide linking' SERINE          
THR 'L-peptide linking' THREONINE       
TRP 'L-peptide linking' TRYPTOPHAN      
TYR 'L-peptide linking' TYROSINE        
VAL 'L-peptide linking' VALINE          
GLY 'peptide linking'   GLYCINE         
#
loop_
_atom_site.group_PDB
_atom_site.id
_atom_site.type_symbol
_atom_site.label_atom_id
_atom_site.label_alt_id
_atom_site.label_comp_id
_atom_site.label_asym_id
_atom_site.label_entity_id
_atom_site.label_seq_id
_atom_site.pdbx_PDB_ins_code
_atom_site.Cartn_x
_atom_site.Cartn_y
_atom_site.Cartn_z
_atom_site.occupancy
_atom_site.B_iso_or_equiv
_atom_site.auth_seq_id
_atom_site.auth_asym_id
_atom_site.pdbx_PDB_model_num
ATOM 1    N N   . MET A 0 1   . 4.213    7.487   21.411   1.00 52.68 1   A 1 
ATOM 2    C CA  . MET A 0 1   . 4.513    7.518   19.963   1.00 52.68 1   A 1 
ATOM 3    C C   . MET A 0 1   . 5.731    6.648   19.716   1.00 52.68 1   A 1 
ATOM 4    C CB  . MET A 0 1   . 4.786    8.954   19.494   1.00 52.68 1   A 1 
ATOM 5    O O   . MET A 0 1   . 6.696    6.777   20.460   1.00 52.68 1   A 1 
ATOM 6    C CG  . MET A 0 1   . 3.521    9.818   19.539   1.00 52.68 1   A 1 
ATOM 7    S SD  . MET A 0 1   . 3.851    11.559  19.199   1.00 52.68 1   A 1 
ATOM 8    C CE  . MET A 0 1   . 2.177    12.244  19.341   1.00 52.68 1   A 1 
ATOM 9    N N   . LYS A 0 2   . 5.679    5.737   18.743   1.00 44.46 2   A 1 
ATOM 10   C CA  . LYS A 0 2   . 6.868    5.040   18.232   1.00 44.46 2   A 1 
ATOM 11   C C   . LYS A 0 2   . 7.011    5.447   16.770   1.00 44.46 2   A 1 
ATOM 12   C CB  . LYS A 0 2   . 6.738    3.511   18.385   1.00 44.46 2   A 1 
ATOM 13   O O   . LYS A 0 2   . 6.099    5.176   15.991   1.00 44.46 2   A 1 
ATOM 14   C CG  . LYS A 0 2   . 6.824    3.031   19.844   1.00 44.46 2   A 1 
ATOM 15   C CD  . LYS A 0 2   . 6.680    1.502   19.926   1.00 44.46 2   A 1 
ATOM 16   C CE  . LYS A 0 2   . 6.782    1.019   21.380   1.00 44.46 2   A 1 
ATOM 17   N NZ  . LYS A 0 2   . 6.602    -0.453  21.485   1.00 44.46 2   A 1 
ATOM 18   N N   . SER A 0 3   . 8.098    6.132   16.440   1.00 47.21 3   A 1 
ATOM 19   C CA  . SER A 0 3   . 8.455    6.508   15.075   1.00 47.21 3   A 1 
ATOM 20   C C   . SER A 0 3   . 9.777    5.844   14.707   1.00 47.21 3   A 1 
ATOM 21   C CB  . SER A 0 3   . 8.514    8.031   14.898   1.00 47.21 3   A 1 
ATOM 22   O O   . SER A 0 3   . 10.715   5.827   15.504   1.00 47.21 3   A 1 
ATOM 23   O OG  . SER A 0 3   . 9.301    8.639   15.908   1.00 47.21 3   A 1 
ATOM 24   N N   . PHE A 0 4   . 9.840    5.277   13.508   1.00 48.07 4   A 1 
ATOM 25   C CA  . PHE A 0 4   . 11.079   4.797   12.905   1.00 48.07 4   A 1 
ATOM 26   C C   . PHE A 0 4   . 11.192   5.459   11.542   1.00 48.07 4   A 1 
ATOM 27   C CB  . PHE A 0 4   . 11.084   3.266   12.800   1.00 48.07 4   A 1 
ATOM 28   O O   . PHE A 0 4   . 10.240   5.400   10.768   1.00 48.07 4   A 1 
ATOM 29   C CG  . PHE A 0 4   . 11.071   2.557   14.140   1.00 48.07 4   A 1 
ATOM 30   C CD1 . PHE A 0 4   . 12.273   2.348   14.841   1.00 48.07 4   A 1 
ATOM 31   C CD2 . PHE A 0 4   . 9.854    2.120   14.696   1.00 48.07 4   A 1 
ATOM 32   C CE1 . PHE A 0 4   . 12.260   1.701   16.089   1.00 48.07 4   A 1 
ATOM 33   C CE2 . PHE A 0 4   . 9.839    1.471   15.944   1.00 48.07 4   A 1 
ATOM 34   C CZ  . PHE A 0 4   . 11.043   1.260   16.640   1.00 48.07 4   A 1 
ATOM 35   N N   . ALA A 0 5   . 12.324   6.104   11.282   1.00 54.89 5   A 1 
ATOM 36   C CA  . ALA A 0 5   . 12.648   6.696   9.996    1.00 54.89 5   A 1 
ATOM 37   C C   . ALA A 0 5   . 14.023   6.184   9.562    1.00 54.89 5   A 1 
ATOM 38   C CB  . ALA A 0 5   . 12.581   8.225   10.091   1.00 54.89 5   A 1 
ATOM 39   O O   . ALA A 0 5   . 14.965   6.181   10.357   1.00 54.89 5   A 1 
ATOM 40   N N   . PHE A 0 6   . 14.119   5.731   8.321    1.00 47.86 6   A 1 
ATOM 41   C CA  . PHE A 0 6   . 15.354   5.350   7.655    1.00 47.86 6   A 1 
ATOM 42   C C   . PHE A 0 6   . 15.539   6.278   6.458    1.00 47.86 6   A 1 
ATOM 43   C CB  . PHE A 0 6   . 15.279   3.876   7.243    1.00 47.86 6   A 1 
ATOM 44   O O   . PHE A 0 6   . 14.579   6.543   5.739    1.00 47.86 6   A 1 
ATOM 45   C CG  . PHE A 0 6   . 16.498   3.387   6.486    1.00 47.86 6   A 1 
ATOM 46   C CD1 . PHE A 0 6   . 16.466   3.293   5.081    1.00 47.86 6   A 1 
ATOM 47   C CD2 . PHE A 0 6   . 17.670   3.040   7.184    1.00 47.86 6   A 1 
ATOM 48   C CE1 . PHE A 0 6   . 17.594   2.834   4.381    1.00 47.86 6   A 1 
ATOM 49   C CE2 . PHE A 0 6   . 18.801   2.587   6.482    1.00 47.86 6   A 1 
ATOM 50   C CZ  . PHE A 0 6   . 18.760   2.477   5.081    1.00 47.86 6   A 1 
ATOM 51   N N   . ALA A 0 7   . 16.754   6.781   6.268    1.00 48.85 7   A 1 
ATOM 52   C CA  . ALA A 0 7   . 17.140   7.563   5.105    1.00 48.85 7   A 1 
ATOM 53   C C   . ALA A 0 7   . 18.524   7.091   4.654    1.00 48.85 7   A 1 
ATOM 54   C CB  . ALA A 0 7   . 17.110   9.058   5.449    1.00 48.85 7   A 1 
ATOM 55   O O   . ALA A 0 7   . 19.443   7.014   5.474    1.00 48.85 7   A 1 
ATOM 56   N N   . ALA A 0 8   . 18.664   6.771   3.374    1.00 41.05 8   A 1 
ATOM 57   C CA  . ALA A 0 8   . 19.919   6.388   2.747    1.00 41.05 8   A 1 
ATOM 58   C C   . ALA A 0 8   . 20.150   7.252   1.507    1.00 41.05 8   A 1 
ATOM 59   C CB  . ALA A 0 8   . 19.890   4.893   2.412    1.00 41.05 8   A 1 
ATOM 60   O O   . ALA A 0 8   . 19.222   7.506   0.743    1.00 41.05 8   A 1 
ATOM 61   N N   . ALA A 0 9   . 21.393   7.691   1.322    1.00 45.82 9   A 1 
ATOM 62   C CA  . ALA A 0 9   . 21.834   8.374   0.118    1.00 45.82 9   A 1 
ATOM 63   C C   . ALA A 0 9   . 23.093   7.681   -0.420   1.00 45.82 9   A 1 
ATOM 64   C CB  . ALA A 0 9   . 22.042   9.865   0.406    1.00 45.82 9   A 1 
ATOM 65   O O   . ALA A 0 9   . 24.041   7.468   0.341    1.00 45.82 9   A 1 
ATOM 66   N N   . LEU A 0 10  . 23.102   7.327   -1.704   1.00 54.16 10  A 1 
ATOM 67   C CA  . LEU A 0 10  . 24.267   6.814   -2.426   1.00 54.16 10  A 1 
ATOM 68   C C   . LEU A 0 10  . 24.609   7.804   -3.537   1.00 54.16 10  A 1 
ATOM 69   C CB  . LEU A 0 10  . 23.961   5.414   -2.996   1.00 54.16 10  A 1 
ATOM 70   O O   . LEU A 0 10  . 23.728   8.158   -4.311   1.00 54.16 10  A 1 
ATOM 71   C CG  . LEU A 0 10  . 25.116   4.789   -3.807   1.00 54.16 10  A 1 
ATOM 72   C CD1 . LEU A 0 10  . 26.294   4.400   -2.908   1.00 54.16 10  A 1 
ATOM 73   C CD2 . LEU A 0 10  . 24.630   3.534   -4.529   1.00 54.16 10  A 1 
ATOM 74   N N   . VAL A 0 11  . 25.873   8.215   -3.613   1.00 59.31 11  A 1 
ATOM 75   C CA  . VAL A 0 11  . 26.416   8.989   -4.735   1.00 59.31 11  A 1 
ATOM 76   C C   . VAL A 0 11  . 27.644   8.248   -5.254   1.00 59.31 11  A 1 
ATOM 77   C CB  . VAL A 0 11  . 26.741   10.444  -4.342   1.00 59.31 11  A 1 
ATOM 78   O O   . VAL A 0 11  . 28.558   7.978   -4.472   1.00 59.31 11  A 1 
ATOM 79   C CG1 . VAL A 0 11  . 27.271   11.238  -5.541   1.00 59.31 11  A 1 
ATOM 80   C CG2 . VAL A 0 11  . 25.497   11.171  -3.810   1.00 59.31 11  A 1 
ATOM 81   N N   . ALA A 0 12  . 27.656   7.889   -6.534   1.00 45.22 12  A 1 
ATOM 82   C CA  . ALA A 0 12  . 28.798   7.292   -7.221   1.00 45.22 12  A 1 
ATOM 83   C C   . ALA A 0 12  . 29.150   8.149   -8.442   1.00 45.22 12  A 1 
ATOM 84   C CB  . ALA A 0 12  . 28.473   5.840   -7.595   1.00 45.22 12  A 1 
ATOM 85   O O   . ALA A 0 12  . 28.246   8.546   -9.161   1.00 45.22 12  A 1 
ATOM 86   N N   . VAL A 0 13  . 30.442   8.428   -8.624   1.00 47.80 13  A 1 
ATOM 87   C CA  . VAL A 0 13  . 31.008   9.247   -9.710   1.00 47.80 13  A 1 
ATOM 88   C C   . VAL A 0 13  . 32.175   8.456   -10.300  1.00 47.80 13  A 1 
ATOM 89   C CB  . VAL A 0 13  . 31.505   10.610  -9.173   1.00 47.80 13  A 1 
ATOM 90   O O   . VAL A 0 13  . 33.073   8.059   -9.545   1.00 47.80 13  A 1 
ATOM 91   C CG1 . VAL A 0 13  . 32.198   11.457  -10.248  1.00 47.80 13  A 1 
ATOM 92   C CG2 . VAL A 0 13  . 30.395   11.417  -8.481   1.00 47.80 13  A 1 
ATOM 93   N N   . CYS A 0 14  . 32.176   8.179   -11.602  1.00 45.92 14  A 1 
ATOM 94   C CA  . CYS A 0 14  . 33.249   7.457   -12.294  1.00 45.92 14  A 1 
ATOM 95   C C   . CYS A 0 14  . 33.666   8.196   -13.566  1.00 45.92 14  A 1 
ATOM 96   C CB  . CYS A 0 14  . 32.798   6.025   -12.626  1.00 45.92 14  A 1 
ATOM 97   O O   . CYS A 0 14  . 32.906   8.255   -14.516  1.00 45.92 14  A 1 
ATOM 98   S SG  . CYS A 0 14  . 32.821   5.002   -11.126  1.00 45.92 14  A 1 
ATOM 99   N N   . ASN A 0 15  . 34.909   8.683   -13.599  1.00 49.27 15  A 1 
ATOM 100  C CA  . ASN A 0 15  . 35.505   9.321   -14.773  1.00 49.27 15  A 1 
ATOM 101  C C   . ASN A 0 15  . 36.611   8.423   -15.350  1.00 49.27 15  A 1 
ATOM 102  C CB  . ASN A 0 15  . 36.066   10.689  -14.351  1.00 49.27 15  A 1 
ATOM 103  O O   . ASN A 0 15  . 37.549   8.069   -14.624  1.00 49.27 15  A 1 
ATOM 104  C CG  . ASN A 0 15  . 35.020   11.785  -14.265  1.00 49.27 15  A 1 
ATOM 105  N ND2 . ASN A 0 15  . 34.173   11.820  -13.274  1.00 49.27 15  A 1 
ATOM 106  O OD1 . ASN A 0 15  . 35.025   12.681  -15.071  1.00 49.27 15  A 1 
ATOM 107  N N   . ALA A 0 16  . 36.540   8.085   -16.639  1.00 52.60 16  A 1 
ATOM 108  C CA  . ALA A 0 16  . 37.627   7.439   -17.377  1.00 52.60 16  A 1 
ATOM 109  C C   . ALA A 0 16  . 38.006   8.290   -18.597  1.00 52.60 16  A 1 
ATOM 110  C CB  . ALA A 0 16  . 37.222   6.010   -17.762  1.00 52.60 16  A 1 
ATOM 111  O O   . ALA A 0 16  . 37.147   8.630   -19.403  1.00 52.60 16  A 1 
ATOM 112  N N   . VAL A 0 17  . 39.293   8.631   -18.712  1.00 46.81 17  A 1 
ATOM 113  C CA  . VAL A 0 17  . 39.879   9.351   -19.853  1.00 46.81 17  A 1 
ATOM 114  C C   . VAL A 0 17  . 41.181   8.641   -20.211  1.00 46.81 17  A 1 
ATOM 115  C CB  . VAL A 0 17  . 40.154   10.836  -19.519  1.00 46.81 17  A 1 
ATOM 116  O O   . VAL A 0 17  . 42.084   8.584   -19.372  1.00 46.81 17  A 1 
ATOM 117  C CG1 . VAL A 0 17  . 40.725   11.587  -20.729  1.00 46.81 17  A 1 
ATOM 118  C CG2 . VAL A 0 17  . 38.895   11.584  -19.061  1.00 46.81 17  A 1 
ATOM 119  N N   . ASP A 0 18  . 41.286   8.115   -21.428  1.00 45.63 18  A 1 
ATOM 120  C CA  . ASP A 0 18  . 42.528   7.563   -21.980  1.00 45.63 18  A 1 
ATOM 121  C C   . ASP A 0 18  . 42.979   8.473   -23.133  1.00 45.63 18  A 1 
ATOM 122  C CB  . ASP A 0 18  . 42.338   6.092   -22.409  1.00 45.63 18  A 1 
ATOM 123  O O   . ASP A 0 18  . 42.211   8.785   -24.039  1.00 45.63 18  A 1 
ATOM 124  C CG  . ASP A 0 18  . 42.985   5.025   -21.517  1.00 45.63 18  A 1 
ATOM 125  O OD1 . ASP A 0 18  . 43.950   5.345   -20.782  1.00 45.63 18  A 1 
ATOM 126  O OD2 . ASP A 0 18  . 42.511   3.865   -21.572  1.00 45.63 18  A 1 
ATOM 127  N N   . ILE A 0 19  . 44.226   8.944   -23.057  1.00 43.32 19  A 1 
ATOM 128  C CA  . ILE A 0 19  . 44.854   9.831   -24.046  1.00 43.32 19  A 1 
ATOM 129  C C   . ILE A 0 19  . 46.000   9.044   -24.691  1.00 43.32 19  A 1 
ATOM 130  C CB  . ILE A 0 19  . 45.364   11.141  -23.379  1.00 43.32 19  A 1 
ATOM 131  O O   . ILE A 0 19  . 47.022   8.817   -24.034  1.00 43.32 19  A 1 
ATOM 132  C CG1 . ILE A 0 19  . 44.240   11.909  -22.642  1.00 43.32 19  A 1 
ATOM 133  C CG2 . ILE A 0 19  . 46.036   12.050  -24.428  1.00 43.32 19  A 1 
ATOM 134  C CD1 . ILE A 0 19  . 44.720   13.121  -21.828  1.00 43.32 19  A 1 
ATOM 135  N N   . GLU A 0 20  . 45.878   8.655   -25.961  1.00 40.38 20  A 1 
ATOM 136  C CA  . GLU A 0 20  . 46.951   7.996   -26.721  1.00 40.38 20  A 1 
ATOM 137  C C   . GLU A 0 20  . 47.468   8.905   -27.851  1.00 40.38 20  A 1 
ATOM 138  C CB  . GLU A 0 20  . 46.509   6.614   -27.273  1.00 40.38 20  A 1 
ATOM 139  O O   . GLU A 0 20  . 46.884   8.941   -28.915  1.00 40.38 20  A 1 
ATOM 140  C CG  . GLU A 0 20  . 46.513   5.495   -26.214  1.00 40.38 20  A 1 
ATOM 141  C CD  . GLU A 0 20  . 46.496   4.061   -26.793  1.00 40.38 20  A 1 
ATOM 142  O OE1 . GLU A 0 20  . 47.082   3.168   -26.128  1.00 40.38 20  A 1 
ATOM 143  O OE2 . GLU A 0 20  . 45.971   3.838   -27.903  1.00 40.38 20  A 1 
ATOM 144  N N   . SER A 0 21  . 48.590   9.627   -27.652  1.00 39.23 21  A 1 
ATOM 145  C CA  . SER A 0 21  . 49.539   10.014  -28.730  1.00 39.23 21  A 1 
ATOM 146  C C   . SER A 0 21  . 50.762   10.801  -28.191  1.00 39.23 21  A 1 
ATOM 147  C CB  . SER A 0 21  . 48.810   10.727  -29.893  1.00 39.23 21  A 1 
ATOM 148  O O   . SER A 0 21  . 50.668   11.742  -27.401  1.00 39.23 21  A 1 
ATOM 149  O OG  . SER A 0 21  . 49.611   11.613  -30.644  1.00 39.23 21  A 1 
ATOM 150  N N   . PHE A 0 22  . 51.972   10.343  -28.550  1.00 33.90 22  A 1 
ATOM 151  C CA  . PHE A 0 22  . 53.286   10.755  -28.019  1.00 33.90 22  A 1 
ATOM 152  C C   . PHE A 0 22  . 53.916   11.902  -28.844  1.00 33.90 22  A 1 
ATOM 153  C CB  . PHE A 0 22  . 54.231   9.519   -28.010  1.00 33.90 22  A 1 
ATOM 154  O O   . PHE A 0 22  . 54.294   11.701  -29.995  1.00 33.90 22  A 1 
ATOM 155  C CG  . PHE A 0 22  . 54.673   8.978   -26.659  1.00 33.90 22  A 1 
ATOM 156  C CD1 . PHE A 0 22  . 55.956   9.277   -26.156  1.00 33.90 22  A 1 
ATOM 157  C CD2 . PHE A 0 22  . 53.839   8.100   -25.944  1.00 33.90 22  A 1 
ATOM 158  C CE1 . PHE A 0 22  . 56.396   8.713   -24.942  1.00 33.90 22  A 1 
ATOM 159  C CE2 . PHE A 0 22  . 54.276   7.534   -24.732  1.00 33.90 22  A 1 
ATOM 160  C CZ  . PHE A 0 22  . 55.554   7.839   -24.230  1.00 33.90 22  A 1 
ATOM 161  N N   . GLY A 0 23  . 54.181   13.068  -28.227  1.00 34.93 23  A 1 
ATOM 162  C CA  . GLY A 0 23  . 54.899   14.180  -28.878  1.00 34.93 23  A 1 
ATOM 163  C C   . GLY A 0 23  . 55.237   15.392  -27.988  1.00 34.93 23  A 1 
ATOM 164  O O   . GLY A 0 23  . 54.708   16.471  -28.192  1.00 34.93 23  A 1 
ATOM 165  N N   . TYR A 0 24  . 56.126   15.222  -26.999  1.00 30.15 24  A 1 
ATOM 166  C CA  . TYR A 0 24  . 56.890   16.253  -26.249  1.00 30.15 24  A 1 
ATOM 167  C C   . TYR A 0 24  . 56.311   17.694  -26.107  1.00 30.15 24  A 1 
ATOM 168  C CB  . TYR A 0 24  . 58.343   16.289  -26.788  1.00 30.15 24  A 1 
ATOM 169  O O   . TYR A 0 24  . 56.593   18.584  -26.907  1.00 30.15 24  A 1 
ATOM 170  C CG  . TYR A 0 24  . 59.377   15.697  -25.847  1.00 30.15 24  A 1 
ATOM 171  C CD1 . TYR A 0 24  . 60.065   16.526  -24.938  1.00 30.15 24  A 1 
ATOM 172  C CD2 . TYR A 0 24  . 59.659   14.319  -25.893  1.00 30.15 24  A 1 
ATOM 173  C CE1 . TYR A 0 24  . 61.038   15.978  -24.078  1.00 30.15 24  A 1 
ATOM 174  C CE2 . TYR A 0 24  . 60.628   13.767  -25.035  1.00 30.15 24  A 1 
ATOM 175  O OH  . TYR A 0 24  . 62.263   14.060  -23.308  1.00 30.15 24  A 1 
ATOM 176  C CZ  . TYR A 0 24  . 61.321   14.594  -24.129  1.00 30.15 24  A 1 
ATOM 177  N N   . GLY A 0 25  . 55.697   17.991  -24.952  1.00 32.81 25  A 1 
ATOM 178  C CA  . GLY A 0 25  . 55.467   19.361  -24.463  1.00 32.81 25  A 1 
ATOM 179  C C   . GLY A 0 25  . 54.811   19.392  -23.077  1.00 32.81 25  A 1 
ATOM 180  O O   . GLY A 0 25  . 53.679   18.971  -22.916  1.00 32.81 25  A 1 
ATOM 181  N N   . LYS A 0 26  . 55.537   19.849  -22.048  1.00 31.85 26  A 1 
ATOM 182  C CA  . LYS A 0 26  . 55.139   19.839  -20.624  1.00 31.85 26  A 1 
ATOM 183  C C   . LYS A 0 26  . 53.853   20.631  -20.304  1.00 31.85 26  A 1 
ATOM 184  C CB  . LYS A 0 26  . 56.249   20.510  -19.793  1.00 31.85 26  A 1 
ATOM 185  O O   . LYS A 0 26  . 53.814   21.822  -20.597  1.00 31.85 26  A 1 
ATOM 186  C CG  . LYS A 0 26  . 57.550   19.723  -19.602  1.00 31.85 26  A 1 
ATOM 187  C CD  . LYS A 0 26  . 58.422   20.499  -18.602  1.00 31.85 26  A 1 
ATOM 188  C CE  . LYS A 0 26  . 59.669   19.704  -18.214  1.00 31.85 26  A 1 
ATOM 189  N NZ  . LYS A 0 26  . 60.385   20.355  -17.089  1.00 31.85 26  A 1 
ATOM 190  N N   . GLY A 0 27  . 52.985   20.064  -19.454  1.00 34.77 27  A 1 
ATOM 191  C CA  . GLY A 0 27  . 52.184   20.821  -18.469  1.00 34.77 27  A 1 
ATOM 192  C C   . GLY A 0 27  . 50.752   20.312  -18.275  1.00 34.77 27  A 1 
ATOM 193  O O   . GLY A 0 27  . 49.943   20.451  -19.175  1.00 34.77 27  A 1 
ATOM 194  N N   . GLY A 0 28  . 50.459   19.735  -17.103  1.00 30.55 28  A 1 
ATOM 195  C CA  . GLY A 0 28  . 49.220   19.010  -16.794  1.00 30.55 28  A 1 
ATOM 196  C C   . GLY A 0 28  . 47.955   19.847  -16.551  1.00 30.55 28  A 1 
ATOM 197  O O   . GLY A 0 28  . 48.012   21.019  -16.181  1.00 30.55 28  A 1 
ATOM 198  N N   . HIS A 0 29  . 46.817   19.173  -16.731  1.00 29.89 29  A 1 
ATOM 199  C CA  . HIS A 0 29  . 45.452   19.652  -16.514  1.00 29.89 29  A 1 
ATOM 200  C C   . HIS A 0 29  . 45.070   19.686  -15.023  1.00 29.89 29  A 1 
ATOM 201  C CB  . HIS A 0 29  . 44.479   18.729  -17.283  1.00 29.89 29  A 1 
ATOM 202  O O   . HIS A 0 29  . 45.195   18.690  -14.315  1.00 29.89 29  A 1 
ATOM 203  C CG  . HIS A 0 29  . 44.022   19.275  -18.611  1.00 29.89 29  A 1 
ATOM 204  C CD2 . HIS A 0 29  . 44.793   19.532  -19.713  1.00 29.89 29  A 1 
ATOM 205  N ND1 . HIS A 0 29  . 42.723   19.595  -18.943  1.00 29.89 29  A 1 
ATOM 206  C CE1 . HIS A 0 29  . 42.715   20.040  -20.211  1.00 29.89 29  A 1 
ATOM 207  N NE2 . HIS A 0 29  . 43.961   20.052  -20.705  1.00 29.89 29  A 1 
ATOM 208  N N   . ILE A 0 30  . 44.527   20.823  -14.573  1.00 31.81 30  A 1 
ATOM 209  C CA  . ILE A 0 30  . 43.542   20.909  -13.485  1.00 31.81 30  A 1 
ATOM 210  C C   . ILE A 0 30  . 42.431   21.827  -13.999  1.00 31.81 30  A 1 
ATOM 211  C CB  . ILE A 0 30  . 44.134   21.423  -12.146  1.00 31.81 30  A 1 
ATOM 212  O O   . ILE A 0 30  . 42.669   23.002  -14.282  1.00 31.81 30  A 1 
ATOM 213  C CG1 . ILE A 0 30  . 45.227   20.465  -11.616  1.00 31.81 30  A 1 
ATOM 214  C CG2 . ILE A 0 30  . 43.015   21.593  -11.093  1.00 31.81 30  A 1 
ATOM 215  C CD1 . ILE A 0 30  . 45.898   20.909  -10.309  1.00 31.81 30  A 1 
ATOM 216  N N   . VAL A 0 31  . 41.225   21.282  -14.123  1.00 30.82 31  A 1 
ATOM 217  C CA  . VAL A 0 31  . 39.991   21.988  -14.486  1.00 30.82 31  A 1 
ATOM 218  C C   . VAL A 0 31  . 39.681   23.057  -13.435  1.00 30.82 31  A 1 
ATOM 219  C CB  . VAL A 0 31  . 38.798   21.000  -14.638  1.00 30.82 31  A 1 
ATOM 220  O O   . VAL A 0 31  . 39.307   22.735  -12.313  1.00 30.82 31  A 1 
ATOM 221  C CG1 . VAL A 0 31  . 38.378   20.895  -16.105  1.00 30.82 31  A 1 
ATOM 222  C CG2 . VAL A 0 31  . 39.072   19.574  -14.125  1.00 30.82 31  A 1 
ATOM 223  N N   . ASN A 0 32  . 39.890   24.335  -13.774  1.00 29.68 32  A 1 
ATOM 224  C CA  . ASN A 0 32  . 39.330   25.499  -13.078  1.00 29.68 32  A 1 
ATOM 225  C C   . ASN A 0 32  . 39.339   26.742  -13.998  1.00 29.68 32  A 1 
ATOM 226  C CB  . ASN A 0 32  . 40.072   25.768  -11.750  1.00 29.68 32  A 1 
ATOM 227  O O   . ASN A 0 32  . 40.367   27.146  -14.545  1.00 29.68 32  A 1 
ATOM 228  C CG  . ASN A 0 32  . 39.437   25.035  -10.575  1.00 29.68 32  A 1 
ATOM 229  N ND2 . ASN A 0 32  . 40.182   24.244  -9.841   1.00 29.68 32  A 1 
ATOM 230  O OD1 . ASN A 0 32  . 38.265   25.203  -10.286  1.00 29.68 32  A 1 
ATOM 231  N N   . LYS A 0 33  . 38.160   27.356  -14.144  1.00 25.77 33  A 1 
ATOM 232  C CA  . LYS A 0 33  . 37.824   28.574  -14.909  1.00 25.77 33  A 1 
ATOM 233  C C   . LYS A 0 33  . 38.941   29.635  -14.919  1.00 25.77 33  A 1 
ATOM 234  C CB  . LYS A 0 33  . 36.545   29.104  -14.229  1.00 25.77 33  A 1 
ATOM 235  O O   . LYS A 0 33  . 39.180   30.276  -13.898  1.00 25.77 33  A 1 
ATOM 236  C CG  . LYS A 0 33  . 35.863   30.318  -14.875  1.00 25.77 33  A 1 
ATOM 237  C CD  . LYS A 0 33  . 34.581   30.627  -14.082  1.00 25.77 33  A 1 
ATOM 238  C CE  . LYS A 0 33  . 33.757   31.748  -14.722  1.00 25.77 33  A 1 
ATOM 239  N NZ  . LYS A 0 33  . 32.431   31.876  -14.061  1.00 25.77 33  A 1 
ATOM 240  N N   . THR A 0 34  . 39.572   29.889  -16.074  1.00 25.69 34  A 1 
ATOM 241  C CA  . THR A 0 34  . 40.613   30.930  -16.207  1.00 25.69 34  A 1 
ATOM 242  C C   . THR A 0 34  . 40.413   31.817  -17.441  1.00 25.69 34  A 1 
ATOM 243  C CB  . THR A 0 34  . 42.031   30.334  -16.191  1.00 25.69 34  A 1 
ATOM 244  O O   . THR A 0 34  . 40.425   31.363  -18.579  1.00 25.69 34  A 1 
ATOM 245  C CG2 . THR A 0 34  . 43.094   31.431  -16.059  1.00 25.69 34  A 1 
ATOM 246  O OG1 . THR A 0 34  . 42.213   29.513  -15.061  1.00 25.69 34  A 1 
ATOM 247  N N   . THR A 0 35  . 40.272   33.122  -17.203  1.00 24.38 35  A 1 
ATOM 248  C CA  . THR A 0 35  . 40.245   34.193  -18.209  1.00 24.38 35  A 1 
ATOM 249  C C   . THR A 0 35  . 41.648   34.409  -18.789  1.00 24.38 35  A 1 
ATOM 250  C CB  . THR A 0 35  . 39.766   35.501  -17.542  1.00 24.38 35  A 1 
ATOM 251  O O   . THR A 0 35  . 42.532   34.890  -18.079  1.00 24.38 35  A 1 
ATOM 252  C CG2 . THR A 0 35  . 39.301   36.553  -18.547  1.00 24.38 35  A 1 
ATOM 253  O OG1 . THR A 0 35  . 38.684   35.262  -16.669  1.00 24.38 35  A 1 
ATOM 254  N N   . VAL A 0 36  . 41.880   34.111  -20.071  1.00 30.55 36  A 1 
ATOM 255  C CA  . VAL A 0 36  . 43.198   34.313  -20.704  1.00 30.55 36  A 1 
ATOM 256  C C   . VAL A 0 36  . 43.264   35.674  -21.406  1.00 30.55 36  A 1 
ATOM 257  C CB  . VAL A 0 36  . 43.585   33.147  -21.640  1.00 30.55 36  A 1 
ATOM 258  O O   . VAL A 0 36  . 42.599   35.918  -22.412  1.00 30.55 36  A 1 
ATOM 259  C CG1 . VAL A 0 36  . 45.033   33.303  -22.128  1.00 30.55 36  A 1 
ATOM 260  C CG2 . VAL A 0 36  . 43.483   31.797  -20.916  1.00 30.55 36  A 1 
ATOM 261  N N   . LYS A 0 37  . 44.100   36.582  -20.885  1.00 26.91 37  A 1 
ATOM 262  C CA  . LYS A 0 37  . 44.554   37.779  -21.611  1.00 26.91 37  A 1 
ATOM 263  C C   . LYS A 0 37  . 45.684   37.383  -22.564  1.00 26.91 37  A 1 
ATOM 264  C CB  . LYS A 0 37  . 45.037   38.877  -20.645  1.00 26.91 37  A 1 
ATOM 265  O O   . LYS A 0 37  . 46.730   36.928  -22.117  1.00 26.91 37  A 1 
ATOM 266  C CG  . LYS A 0 37  . 43.893   39.623  -19.942  1.00 26.91 37  A 1 
ATOM 267  C CD  . LYS A 0 37  . 44.442   40.822  -19.154  1.00 26.91 37  A 1 
ATOM 268  C CE  . LYS A 0 37  . 43.297   41.605  -18.502  1.00 26.91 37  A 1 
ATOM 269  N NZ  . LYS A 0 37  . 43.801   42.768  -17.730  1.00 26.91 37  A 1 
ATOM 270  N N   . HIS A 0 38  . 45.500   37.620  -23.861  1.00 28.99 38  A 1 
ATOM 271  C CA  . HIS A 0 38  . 46.553   37.483  -24.868  1.00 28.99 38  A 1 
ATOM 272  C C   . HIS A 0 38  . 47.668   38.523  -24.646  1.00 28.99 38  A 1 
ATOM 273  C CB  . HIS A 0 38  . 45.939   37.648  -26.271  1.00 28.99 38  A 1 
ATOM 274  O O   . HIS A 0 38  . 47.466   39.715  -24.882  1.00 28.99 38  A 1 
ATOM 275  C CG  . HIS A 0 38  . 45.351   36.385  -26.845  1.00 28.99 38  A 1 
ATOM 276  C CD2 . HIS A 0 38  . 46.033   35.462  -27.592  1.00 28.99 38  A 1 
ATOM 277  N ND1 . HIS A 0 38  . 44.040   35.958  -26.777  1.00 28.99 38  A 1 
ATOM 278  C CE1 . HIS A 0 38  . 43.943   34.807  -27.467  1.00 28.99 38  A 1 
ATOM 279  N NE2 . HIS A 0 38  . 45.133   34.477  -27.985  1.00 28.99 38  A 1 
ATOM 280  N N   . SER A 0 39  . 48.862   38.081  -24.248  1.00 29.42 39  A 1 
ATOM 281  C CA  . SER A 0 39  . 50.101   38.868  -24.340  1.00 29.42 39  A 1 
ATOM 282  C C   . SER A 0 39  . 51.013   38.280  -25.421  1.00 29.42 39  A 1 
ATOM 283  C CB  . SER A 0 39  . 50.808   38.969  -22.983  1.00 29.42 39  A 1 
ATOM 284  O O   . SER A 0 39  . 51.359   37.103  -25.368  1.00 29.42 39  A 1 
ATOM 285  O OG  . SER A 0 39  . 50.985   37.700  -22.393  1.00 29.42 39  A 1 
ATOM 286  N N   . LYS A 0 40  . 51.383   39.107  -26.409  1.00 29.33 40  A 1 
ATOM 287  C CA  . LYS A 0 40  . 52.284   38.773  -27.530  1.00 29.33 40  A 1 
ATOM 288  C C   . LYS A 0 40  . 53.660   38.304  -27.030  1.00 29.33 40  A 1 
ATOM 289  C CB  . LYS A 0 40  . 52.534   40.031  -28.385  1.00 29.33 40  A 1 
ATOM 290  O O   . LYS A 0 40  . 54.232   39.004  -26.197  1.00 29.33 40  A 1 
ATOM 291  C CG  . LYS A 0 40  . 51.367   40.437  -29.291  1.00 29.33 40  A 1 
ATOM 292  C CD  . LYS A 0 40  . 51.679   41.776  -29.978  1.00 29.33 40  A 1 
ATOM 293  C CE  . LYS A 0 40  . 50.564   42.124  -30.970  1.00 29.33 40  A 1 
ATOM 294  N NZ  . LYS A 0 40  . 50.682   43.518  -31.462  1.00 29.33 40  A 1 
ATOM 295  N N   . PRO A 0 41  . 54.259   37.244  -27.598  1.00 33.86 41  A 1 
ATOM 296  C CA  . PRO A 0 41  . 55.687   37.018  -27.448  1.00 33.86 41  A 1 
ATOM 297  C C   . PRO A 0 41  . 56.480   37.865  -28.457  1.00 33.86 41  A 1 
ATOM 298  C CB  . PRO A 0 41  . 55.882   35.512  -27.590  1.00 33.86 41  A 1 
ATOM 299  O O   . PRO A 0 41  . 56.278   37.799  -29.671  1.00 33.86 41  A 1 
ATOM 300  C CG  . PRO A 0 41  . 54.726   35.079  -28.492  1.00 33.86 41  A 1 
ATOM 301  C CD  . PRO A 0 41  . 53.625   36.121  -28.270  1.00 33.86 41  A 1 
ATOM 302  N N   . GLU A 0 42  . 57.363   38.695  -27.906  1.00 31.00 42  A 1 
ATOM 303  C CA  . GLU A 0 42  . 58.360   39.513  -28.589  1.00 31.00 42  A 1 
ATOM 304  C C   . GLU A 0 42  . 59.374   38.684  -29.390  1.00 31.00 42  A 1 
ATOM 305  C CB  . GLU A 0 42  . 59.127   40.354  -27.553  1.00 31.00 42  A 1 
ATOM 306  O O   . GLU A 0 42  . 59.773   37.575  -29.033  1.00 31.00 42  A 1 
ATOM 307  C CG  . GLU A 0 42  . 58.325   41.553  -27.031  1.00 31.00 42  A 1 
ATOM 308  C CD  . GLU A 0 42  . 59.042   42.277  -25.880  1.00 31.00 42  A 1 
ATOM 309  O OE1 . GLU A 0 42  . 59.043   43.529  -25.898  1.00 31.00 42  A 1 
ATOM 310  O OE2 . GLU A 0 42  . 59.564   41.573  -24.987  1.00 31.00 42  A 1 
ATOM 311  N N   . SER A 0 43  . 59.835   39.311  -30.468  1.00 31.55 43  A 1 
ATOM 312  C CA  . SER A 0 43  . 60.931   38.925  -31.348  1.00 31.55 43  A 1 
ATOM 313  C C   . SER A 0 43  . 62.224   38.554  -30.612  1.00 31.55 43  A 1 
ATOM 314  C CB  . SER A 0 43  . 61.226   40.152  -32.223  1.00 31.55 43  A 1 
ATOM 315  O O   . SER A 0 43  . 62.771   39.373  -29.872  1.00 31.55 43  A 1 
ATOM 316  O OG  . SER A 0 43  . 61.396   41.305  -31.412  1.00 31.55 43  A 1 
ATOM 317  N N   . LYS A 0 44  . 62.810   37.397  -30.943  1.00 36.53 44  A 1 
ATOM 318  C CA  . LYS A 0 44  . 64.251   37.163  -30.781  1.00 36.53 44  A 1 
ATOM 319  C C   . LYS A 0 44  . 64.906   36.913  -32.134  1.00 36.53 44  A 1 
ATOM 320  C CB  . LYS A 0 44  . 64.553   36.064  -29.752  1.00 36.53 44  A 1 
ATOM 321  O O   . LYS A 0 44  . 64.790   35.847  -32.726  1.00 36.53 44  A 1 
ATOM 322  C CG  . LYS A 0 44  . 64.387   36.609  -28.324  1.00 36.53 44  A 1 
ATOM 323  C CD  . LYS A 0 44  . 64.974   35.648  -27.285  1.00 36.53 44  A 1 
ATOM 324  C CE  . LYS A 0 44  . 64.835   36.267  -25.890  1.00 36.53 44  A 1 
ATOM 325  N NZ  . LYS A 0 44  . 65.435   35.400  -24.847  1.00 36.53 44  A 1 
ATOM 326  N N   . GLN A 0 45  . 65.609   37.945  -32.589  1.00 32.32 45  A 1 
ATOM 327  C CA  . GLN A 0 45  . 66.685   37.865  -33.565  1.00 32.32 45  A 1 
ATOM 328  C C   . GLN A 0 45  . 67.801   36.972  -33.001  1.00 32.32 45  A 1 
ATOM 329  C CB  . GLN A 0 45  . 67.236   39.290  -33.782  1.00 32.32 45  A 1 
ATOM 330  O O   . GLN A 0 45  . 68.363   37.277  -31.952  1.00 32.32 45  A 1 
ATOM 331  C CG  . GLN A 0 45  . 66.284   40.220  -34.557  1.00 32.32 45  A 1 
ATOM 332  C CD  . GLN A 0 45  . 66.619   41.705  -34.392  1.00 32.32 45  A 1 
ATOM 333  N NE2 . GLN A 0 45  . 66.302   42.538  -35.358  1.00 32.32 45  A 1 
ATOM 334  O OE1 . GLN A 0 45  . 67.135   42.157  -33.387  1.00 32.32 45  A 1 
ATOM 335  N N   . ALA A 0 46  . 68.155   35.908  -33.715  1.00 34.38 46  A 1 
ATOM 336  C CA  . ALA A 0 46  . 69.456   35.259  -33.599  1.00 34.38 46  A 1 
ATOM 337  C C   . ALA A 0 46  . 69.975   35.022  -35.020  1.00 34.38 46  A 1 
ATOM 338  C CB  . ALA A 0 46  . 69.356   33.990  -32.750  1.00 34.38 46  A 1 
ATOM 339  O O   . ALA A 0 46  . 69.499   34.161  -35.755  1.00 34.38 46  A 1 
ATOM 340  N N   . ALA A 0 47  . 70.891   35.899  -35.421  1.00 27.37 47  A 1 
ATOM 341  C CA  . ALA A 0 47  . 71.566   35.906  -36.702  1.00 27.37 47  A 1 
ATOM 342  C C   . ALA A 0 47  . 72.740   34.910  -36.710  1.00 27.37 47  A 1 
ATOM 343  C CB  . ALA A 0 47  . 72.034   37.345  -36.961  1.00 27.37 47  A 1 
ATOM 344  O O   . ALA A 0 47  . 73.497   34.836  -35.747  1.00 27.37 47  A 1 
ATOM 345  N N   . SER A 0 48  . 72.896   34.225  -37.848  1.00 35.58 48  A 1 
ATOM 346  C CA  . SER A 0 48  . 74.112   33.588  -38.381  1.00 35.58 48  A 1 
ATOM 347  C C   . SER A 0 48  . 74.886   32.603  -37.489  1.00 35.58 48  A 1 
ATOM 348  C CB  . SER A 0 48  . 75.068   34.668  -38.917  1.00 35.58 48  A 1 
ATOM 349  O O   . SER A 0 48  . 75.693   33.033  -36.674  1.00 35.58 48  A 1 
ATOM 350  O OG  . SER A 0 48  . 75.507   35.537  -37.892  1.00 35.58 48  A 1 
ATOM 351  N N   . GLN A 0 49  . 74.748   31.299  -37.768  1.00 31.55 49  A 1 
ATOM 352  C CA  . GLN A 0 49  . 75.837   30.316  -37.980  1.00 31.55 49  A 1 
ATOM 353  C C   . GLN A 0 49  . 75.300   28.882  -37.823  1.00 31.55 49  A 1 
ATOM 354  C CB  . GLN A 0 49  . 77.044   30.484  -37.024  1.00 31.55 49  A 1 
ATOM 355  O O   . GLN A 0 49  . 75.111   28.430  -36.703  1.00 31.55 49  A 1 
ATOM 356  C CG  . GLN A 0 49  . 78.128   31.421  -37.589  1.00 31.55 49  A 1 
ATOM 357  C CD  . GLN A 0 49  . 79.258   31.693  -36.599  1.00 31.55 49  A 1 
ATOM 358  N NE2 . GLN A 0 49  . 80.114   32.653  -36.876  1.00 31.55 49  A 1 
ATOM 359  O OE1 . GLN A 0 49  . 79.435   31.043  -35.585  1.00 31.55 49  A 1 
ATOM 360  N N   . ALA A 0 50  . 75.076   28.183  -38.944  1.00 30.15 50  A 1 
ATOM 361  C CA  . ALA A 0 50  . 75.329   26.745  -39.149  1.00 30.15 50  A 1 
ATOM 362  C C   . ALA A 0 50  . 74.587   26.268  -40.408  1.00 30.15 50  A 1 
ATOM 363  C CB  . ALA A 0 50  . 74.940   25.861  -37.955  1.00 30.15 50  A 1 
ATOM 364  O O   . ALA A 0 50  . 73.375   26.088  -40.424  1.00 30.15 50  A 1 
ATOM 365  N N   . TYR A 0 51  . 75.342   26.074  -41.486  1.00 31.59 51  A 1 
ATOM 366  C CA  . TYR A 0 51  . 74.905   25.397  -42.702  1.00 31.59 51  A 1 
ATOM 367  C C   . TYR A 0 51  . 74.854   23.890  -42.396  1.00 31.59 51  A 1 
ATOM 368  C CB  . TYR A 0 51  . 75.907   25.783  -43.807  1.00 31.59 51  A 1 
ATOM 369  O O   . TYR A 0 51  . 75.845   23.185  -42.565  1.00 31.59 51  A 1 
ATOM 370  C CG  . TYR A 0 51  . 75.470   25.552  -45.240  1.00 31.59 51  A 1 
ATOM 371  C CD1 . TYR A 0 51  . 75.783   24.347  -45.899  1.00 31.59 51  A 1 
ATOM 372  C CD2 . TYR A 0 51  . 74.823   26.589  -45.940  1.00 31.59 51  A 1 
ATOM 373  C CE1 . TYR A 0 51  . 75.462   24.185  -47.263  1.00 31.59 51  A 1 
ATOM 374  C CE2 . TYR A 0 51  . 74.505   26.433  -47.301  1.00 31.59 51  A 1 
ATOM 375  O OH  . TYR A 0 51  . 74.530   25.096  -49.285  1.00 31.59 51  A 1 
ATOM 376  C CZ  . TYR A 0 51  . 74.828   25.233  -47.967  1.00 31.59 51  A 1 
ATOM 377  N N   . GLY A 0 52  . 73.737   23.418  -41.845  1.00 30.87 52  A 1 
ATOM 378  C CA  . GLY A 0 52  . 73.554   22.030  -41.430  1.00 30.87 52  A 1 
ATOM 379  C C   . GLY A 0 52  . 72.083   21.644  -41.468  1.00 30.87 52  A 1 
ATOM 380  O O   . GLY A 0 52  . 71.362   21.930  -40.533  1.00 30.87 52  A 1 
ATOM 381  N N   . ALA A 0 53  . 71.665   21.038  -42.579  1.00 34.08 53  A 1 
ATOM 382  C CA  . ALA A 0 53  . 70.558   20.087  -42.708  1.00 34.08 53  A 1 
ATOM 383  C C   . ALA A 0 53  . 69.431   20.113  -41.644  1.00 34.08 53  A 1 
ATOM 384  C CB  . ALA A 0 53  . 71.198   18.695  -42.840  1.00 34.08 53  A 1 
ATOM 385  O O   . ALA A 0 53  . 69.188   19.098  -40.994  1.00 34.08 53  A 1 
ATOM 386  N N   . ASP A 0 54  . 68.660   21.198  -41.552  1.00 33.77 54  A 1 
ATOM 387  C CA  . ASP A 0 54  . 67.313   21.127  -40.976  1.00 33.77 54  A 1 
ATOM 388  C C   . ASP A 0 54  . 66.374   20.536  -42.037  1.00 33.77 54  A 1 
ATOM 389  C CB  . ASP A 0 54  . 66.849   22.487  -40.428  1.00 33.77 54  A 1 
ATOM 390  O O   . ASP A 0 54  . 65.734   21.237  -42.822  1.00 33.77 54  A 1 
ATOM 391  C CG  . ASP A 0 54  . 67.507   22.868  -39.094  1.00 33.77 54  A 1 
ATOM 392  O OD1 . ASP A 0 54  . 67.930   21.952  -38.352  1.00 33.77 54  A 1 
ATOM 393  O OD2 . ASP A 0 54  . 67.544   24.087  -38.815  1.00 33.77 54  A 1 
ATOM 394  N N   . TYR A 0 55  . 66.351   19.202  -42.101  1.00 37.54 55  A 1 
ATOM 395  C CA  . TYR A 0 55  . 65.294   18.427  -42.751  1.00 37.54 55  A 1 
ATOM 396  C C   . TYR A 0 55  . 63.959   18.808  -42.085  1.00 37.54 55  A 1 
ATOM 397  C CB  . TYR A 0 55  . 65.589   16.914  -42.588  1.00 37.54 55  A 1 
ATOM 398  O O   . TYR A 0 55  . 63.570   18.208  -41.083  1.00 37.54 55  A 1 
ATOM 399  C CG  . TYR A 0 55  . 66.092   16.173  -43.813  1.00 37.54 55  A 1 
ATOM 400  C CD1 . TYR A 0 55  . 65.181   15.452  -44.611  1.00 37.54 55  A 1 
ATOM 401  C CD2 . TYR A 0 55  . 67.468   16.134  -44.110  1.00 37.54 55  A 1 
ATOM 402  C CE1 . TYR A 0 55  . 65.642   14.684  -45.698  1.00 37.54 55  A 1 
ATOM 403  C CE2 . TYR A 0 55  . 67.934   15.371  -45.201  1.00 37.54 55  A 1 
ATOM 404  O OH  . TYR A 0 55  . 67.464   13.892  -47.037  1.00 37.54 55  A 1 
ATOM 405  C CZ  . TYR A 0 55  . 67.019   14.641  -45.993  1.00 37.54 55  A 1 
ATOM 406  N N   . GLN A 0 56  . 63.243   19.804  -42.614  1.00 41.94 56  A 1 
ATOM 407  C CA  . GLN A 0 56  . 61.835   20.015  -42.272  1.00 41.94 56  A 1 
ATOM 408  C C   . GLN A 0 56  . 61.031   18.859  -42.880  1.00 41.94 56  A 1 
ATOM 409  C CB  . GLN A 0 56  . 61.343   21.406  -42.711  1.00 41.94 56  A 1 
ATOM 410  O O   . GLN A 0 56  . 60.567   18.920  -44.018  1.00 41.94 56  A 1 
ATOM 411  C CG  . GLN A 0 56  . 61.853   22.514  -41.774  1.00 41.94 56  A 1 
ATOM 412  C CD  . GLN A 0 56  . 61.169   23.859  -42.018  1.00 41.94 56  A 1 
ATOM 413  N NE2 . GLN A 0 56  . 60.941   24.643  -40.987  1.00 41.94 56  A 1 
ATOM 414  O OE1 . GLN A 0 56  . 60.831   24.243  -43.126  1.00 41.94 56  A 1 
ATOM 415  N N   . LYS A 0 57  . 60.981   17.748  -42.136  1.00 46.23 57  A 1 
ATOM 416  C CA  . LYS A 0 57  . 60.153   16.572  -42.414  1.00 46.23 57  A 1 
ATOM 417  C C   . LYS A 0 57  . 58.686   16.998  -42.519  1.00 46.23 57  A 1 
ATOM 418  C CB  . LYS A 0 57  . 60.317   15.541  -41.282  1.00 46.23 57  A 1 
ATOM 419  O O   . LYS A 0 57  . 58.274   17.923  -41.823  1.00 46.23 57  A 1 
ATOM 420  C CG  . LYS A 0 57  . 61.681   14.831  -41.277  1.00 46.23 57  A 1 
ATOM 421  C CD  . LYS A 0 57  . 61.699   13.768  -40.171  1.00 46.23 57  A 1 
ATOM 422  C CE  . LYS A 0 57  . 62.974   12.921  -40.210  1.00 46.23 57  A 1 
ATOM 423  N NZ  . LYS A 0 57  . 62.867   11.788  -39.256  1.00 46.23 57  A 1 
ATOM 424  N N   . ALA A 0 58  . 57.922   16.299  -43.362  1.00 50.43 58  A 1 
ATOM 425  C CA  . ALA A 0 58  . 56.463   16.332  -43.324  1.00 50.43 58  A 1 
ATOM 426  C C   . ALA A 0 58  . 55.996   16.263  -41.860  1.00 50.43 58  A 1 
ATOM 427  C CB  . ALA A 0 58  . 55.932   15.148  -44.144  1.00 50.43 58  A 1 
ATOM 428  O O   . ALA A 0 58  . 56.454   15.397  -41.111  1.00 50.43 58  A 1 
ATOM 429  N N   . SER A 0 59  . 55.178   17.230  -41.451  1.00 53.16 59  A 1 
ATOM 430  C CA  . SER A 0 59  . 54.607   17.279  -40.110  1.00 53.16 59  A 1 
ATOM 431  C C   . SER A 0 59  . 53.220   16.666  -40.212  1.00 53.16 59  A 1 
ATOM 432  C CB  . SER A 0 59  . 54.562   18.721  -39.592  1.00 53.16 59  A 1 
ATOM 433  O O   . SER A 0 59  . 52.361   17.228  -40.889  1.00 53.16 59  A 1 
ATOM 434  O OG  . SER A 0 59  . 54.246   18.759  -38.215  1.00 53.16 59  A 1 
ATOM 435  N N   . ALA A 0 60  . 53.040   15.512  -39.582  1.00 61.39 60  A 1 
ATOM 436  C CA  . ALA A 0 60  . 51.739   14.910  -39.341  1.00 61.39 60  A 1 
ATOM 437  C C   . ALA A 0 60  . 51.486   14.948  -37.830  1.00 61.39 60  A 1 
ATOM 438  C CB  . ALA A 0 60  . 51.699   13.495  -39.929  1.00 61.39 60  A 1 
ATOM 439  O O   . ALA A 0 60  . 52.420   14.712  -37.056  1.00 61.39 60  A 1 
ATOM 440  N N   . SER A 0 61  . 50.275   15.311  -37.430  1.00 67.79 61  A 1 
ATOM 441  C CA  . SER A 0 61  . 49.776   15.147  -36.066  1.00 67.79 61  A 1 
ATOM 442  C C   . SER A 0 61  . 48.465   14.387  -36.141  1.00 67.79 61  A 1 
ATOM 443  C CB  . SER A 0 61  . 49.576   16.482  -35.342  1.00 67.79 61  A 1 
ATOM 444  O O   . SER A 0 61  . 47.656   14.716  -36.999  1.00 67.79 61  A 1 
ATOM 445  O OG  . SER A 0 61  . 48.746   17.359  -36.075  1.00 67.79 61  A 1 
ATOM 446  N N   . ASP A 0 62  . 48.339   13.424  -35.247  1.00 75.19 62  A 1 
ATOM 447  C CA  . ASP A 0 62  . 47.251   12.467  -35.088  1.00 75.19 62  A 1 
ATOM 448  C C   . ASP A 0 62  . 46.943   12.511  -33.580  1.00 75.19 62  A 1 
ATOM 449  C CB  . ASP A 0 62  . 47.791   11.125  -35.622  1.00 75.19 62  A 1 
ATOM 450  O O   . ASP A 0 62  . 47.869   12.408  -32.744  1.00 75.19 62  A 1 
ATOM 451  C CG  . ASP A 0 62  . 47.000   9.873   -35.258  1.00 75.19 62  A 1 
ATOM 452  O OD1 . ASP A 0 62  . 46.055   10.014  -34.472  1.00 75.19 62  A 1 
ATOM 453  O OD2 . ASP A 0 62  . 47.544   8.787   -35.597  1.00 75.19 62  A 1 
ATOM 454  N N   . TRP A 0 63  . 45.709   12.886  -33.251  1.00 74.55 63  A 1 
ATOM 455  C CA  . TRP A 0 63  . 45.249   13.116  -31.889  1.00 74.55 63  A 1 
ATOM 456  C C   . TRP A 0 63  . 43.884   12.474  -31.679  1.00 74.55 63  A 1 
ATOM 457  C CB  . TRP A 0 63  . 45.204   14.619  -31.564  1.00 74.55 63  A 1 
ATOM 458  O O   . TRP A 0 63  . 42.881   12.993  -32.151  1.00 74.55 63  A 1 
ATOM 459  C CG  . TRP A 0 63  . 44.763   14.943  -30.162  1.00 74.55 63  A 1 
ATOM 460  C CD1 . TRP A 0 63  . 45.563   14.925  -29.073  1.00 74.55 63  A 1 
ATOM 461  C CD2 . TRP A 0 63  . 43.412   15.206  -29.657  1.00 74.55 63  A 1 
ATOM 462  C CE2 . TRP A 0 63  . 43.487   15.378  -28.241  1.00 74.55 63  A 1 
ATOM 463  C CE3 . TRP A 0 63  . 42.127   15.287  -30.233  1.00 74.55 63  A 1 
ATOM 464  N NE1 . TRP A 0 63  . 44.817   15.181  -27.938  1.00 74.55 63  A 1 
ATOM 465  C CH2 . TRP A 0 63  . 41.104   15.741  -28.061  1.00 74.55 63  A 1 
ATOM 466  C CZ2 . TRP A 0 63  . 42.364   15.652  -27.444  1.00 74.55 63  A 1 
ATOM 467  C CZ3 . TRP A 0 63  . 40.992   15.545  -29.445  1.00 74.55 63  A 1 
ATOM 468  N N   . ASP A 0 64  . 43.883   11.432  -30.855  1.00 84.56 64  A 1 
ATOM 469  C CA  . ASP A 0 64  . 42.682   10.750  -30.393  1.00 84.56 64  A 1 
ATOM 470  C C   . ASP A 0 64  . 42.344   11.133  -28.947  1.00 84.56 64  A 1 
ATOM 471  C CB  . ASP A 0 64  . 42.908   9.236   -30.455  1.00 84.56 64  A 1 
ATOM 472  O O   . ASP A 0 64  . 43.220   11.180  -28.064  1.00 84.56 64  A 1 
ATOM 473  C CG  . ASP A 0 64  . 43.127   8.691   -31.863  1.00 84.56 64  A 1 
ATOM 474  O OD1 . ASP A 0 64  . 42.358   9.108   -32.741  1.00 84.56 64  A 1 
ATOM 475  O OD2 . ASP A 0 64  . 43.974   7.771   -31.976  1.00 84.56 64  A 1 
ATOM 476  N N   . ALA A 0 65  . 41.054   11.306  -28.663  1.00 80.27 65  A 1 
ATOM 477  C CA  . ALA A 0 65  . 40.532   11.356  -27.305  1.00 80.27 65  A 1 
ATOM 478  C C   . ALA A 0 65  . 39.200   10.623  -27.176  1.00 80.27 65  A 1 
ATOM 479  C CB  . ALA A 0 65  . 40.396   12.810  -26.856  1.00 80.27 65  A 1 
ATOM 480  O O   . ALA A 0 65  . 38.317   10.735  -28.017  1.00 80.27 65  A 1 
ATOM 481  N N   . TRP A 0 66  . 39.021   9.924   -26.057  1.00 84.92 66  A 1 
ATOM 482  C CA  . TRP A 0 66  . 37.735   9.357   -25.671  1.00 84.92 66  A 1 
ATOM 483  C C   . TRP A 0 66  . 37.516   9.496   -24.167  1.00 84.92 66  A 1 
ATOM 484  C CB  . TRP A 0 66  . 37.635   7.901   -26.137  1.00 84.92 66  A 1 
ATOM 485  O O   . TRP A 0 66  . 38.470   9.545   -23.378  1.00 84.92 66  A 1 
ATOM 486  C CG  . TRP A 0 66  . 38.453   6.922   -25.355  1.00 84.92 66  A 1 
ATOM 487  C CD1 . TRP A 0 66  . 39.777   6.704   -25.506  1.00 84.92 66  A 1 
ATOM 488  C CD2 . TRP A 0 66  . 38.021   6.049   -24.267  1.00 84.92 66  A 1 
ATOM 489  C CE2 . TRP A 0 66  . 39.148   5.307   -23.812  1.00 84.92 66  A 1 
ATOM 490  C CE3 . TRP A 0 66  . 36.792   5.821   -23.609  1.00 84.92 66  A 1 
ATOM 491  N NE1 . TRP A 0 66  . 40.181   5.725   -24.625  1.00 84.92 66  A 1 
ATOM 492  C CH2 . TRP A 0 66  . 37.834   4.196   -22.109  1.00 84.92 66  A 1 
ATOM 493  C CZ2 . TRP A 0 66  . 39.069   4.394   -22.748  1.00 84.92 66  A 1 
ATOM 494  C CZ3 . TRP A 0 66  . 36.698   4.904   -22.543  1.00 84.92 66  A 1 
ATOM 495  N N   . GLY A 0 67  . 36.252   9.564   -23.762  1.00 80.98 67  A 1 
ATOM 496  C CA  . GLY A 0 67  . 35.886   9.690   -22.360  1.00 80.98 67  A 1 
ATOM 497  C C   . GLY A 0 67  . 34.518   9.111   -22.034  1.00 80.98 67  A 1 
ATOM 498  O O   . GLY A 0 67  . 33.678   8.891   -22.909  1.00 80.98 67  A 1 
ATOM 499  N N   . ARG A 0 68  . 34.334   8.830   -20.743  1.00 88.60 68  A 1 
ATOM 500  C CA  . ARG A 0 68  . 33.045   8.484   -20.146  1.00 88.60 68  A 1 
ATOM 501  C C   . ARG A 0 68  . 32.938   9.088   -18.752  1.00 88.60 68  A 1 
ATOM 502  C CB  . ARG A 0 68  . 32.867   6.960   -20.122  1.00 88.60 68  A 1 
ATOM 503  O O   . ARG A 0 68  . 33.859   8.891   -17.946  1.00 88.60 68  A 1 
ATOM 504  C CG  . ARG A 0 68  . 31.471   6.558   -19.631  1.00 88.60 68  A 1 
ATOM 505  C CD  . ARG A 0 68  . 31.321   5.039   -19.674  1.00 88.60 68  A 1 
ATOM 506  N NE  . ARG A 0 68  . 29.915   4.650   -19.522  1.00 88.60 68  A 1 
ATOM 507  N NH1 . ARG A 0 68  . 30.157   2.408   -19.876  1.00 88.60 68  A 1 
ATOM 508  N NH2 . ARG A 0 68  . 28.114   3.274   -19.639  1.00 88.60 68  A 1 
ATOM 509  C CZ  . ARG A 0 68  . 29.399   3.452   -19.671  1.00 88.60 68  A 1 
ATOM 510  N N   . ASP A 0 69  . 31.822   9.746   -18.473  1.00 83.69 69  A 1 
ATOM 511  C CA  . ASP A 0 69  . 31.451   10.203  -17.134  1.00 83.69 69  A 1 
ATOM 512  C C   . ASP A 0 69  . 30.166   9.505   -16.695  1.00 83.69 69  A 1 
ATOM 513  C CB  . ASP A 0 69  . 31.330   11.734  -17.068  1.00 83.69 69  A 1 
ATOM 514  O O   . ASP A 0 69  . 29.248   9.334   -17.487  1.00 83.69 69  A 1 
ATOM 515  C CG  . ASP A 0 69  . 31.390   12.272  -15.630  1.00 83.69 69  A 1 
ATOM 516  O OD1 . ASP A 0 69  . 31.773   11.493  -14.714  1.00 83.69 69  A 1 
ATOM 517  O OD2 . ASP A 0 69  . 31.253   13.499  -15.447  1.00 83.69 69  A 1 
ATOM 518  N N   . GLN A 0 70  . 30.145   9.012   -15.459  1.00 88.03 70  A 1 
ATOM 519  C CA  . GLN A 0 70  . 29.002   8.279   -14.922  1.00 88.03 70  A 1 
ATOM 520  C C   . GLN A 0 70  . 28.696   8.736   -13.510  1.00 88.03 70  A 1 
ATOM 521  C CB  . GLN A 0 70  . 29.219   6.760   -14.912  1.00 88.03 70  A 1 
ATOM 522  O O   . GLN A 0 70  . 29.428   8.399   -12.567  1.00 88.03 70  A 1 
ATOM 523  C CG  . GLN A 0 70  . 29.695   6.181   -16.237  1.00 88.03 70  A 1 
ATOM 524  C CD  . GLN A 0 70  . 29.387   4.698   -16.287  1.00 88.03 70  A 1 
ATOM 525  N NE2 . GLN A 0 70  . 28.297   4.343   -16.917  1.00 88.03 70  A 1 
ATOM 526  O OE1 . GLN A 0 70  . 30.081   3.846   -15.740  1.00 88.03 70  A 1 
ATOM 527  N N   . ASP A 0 71  . 27.555   9.391   -13.365  1.00 86.30 71  A 1 
ATOM 528  C CA  . ASP A 0 71  . 27.055   9.894   -12.102  1.00 86.30 71  A 1 
ATOM 529  C C   . ASP A 0 71  . 25.768   9.171   -11.714  1.00 86.30 71  A 1 
ATOM 530  C CB  . ASP A 0 71  . 26.888   11.418  -12.183  1.00 86.30 71  A 1 
ATOM 531  O O   . ASP A 0 71  . 24.809   9.078   -12.469  1.00 86.30 71  A 1 
ATOM 532  C CG  . ASP A 0 71  . 28.192   12.195  -11.978  1.00 86.30 71  A 1 
ATOM 533  O OD1 . ASP A 0 71  . 29.190   11.567  -11.551  1.00 86.30 71  A 1 
ATOM 534  O OD2 . ASP A 0 71  . 28.121   13.441  -11.957  1.00 86.30 71  A 1 
ATOM 535  N N   . LEU A 0 72  . 25.727   8.639   -10.493  1.00 90.10 72  A 1 
ATOM 536  C CA  . LEU A 0 72  . 24.555   7.973   -9.929   1.00 90.10 72  A 1 
ATOM 537  C C   . LEU A 0 72  . 24.248   8.557   -8.557   1.00 90.10 72  A 1 
ATOM 538  C CB  . LEU A 0 72  . 24.797   6.455   -9.876   1.00 90.10 72  A 1 
ATOM 539  O O   . LEU A 0 72  . 25.075   8.490   -7.648   1.00 90.10 72  A 1 
ATOM 540  C CG  . LEU A 0 72  . 23.672   5.648   -9.197   1.00 90.10 72  A 1 
ATOM 541  C CD1 . LEU A 0 72  . 22.370   5.651   -9.997   1.00 90.10 72  A 1 
ATOM 542  C CD2 . LEU A 0 72  . 24.111   4.194   -9.019   1.00 90.10 72  A 1 
ATOM 543  N N   . SER A 0 73  . 23.024   9.043   -8.374   1.00 91.44 73  A 1 
ATOM 544  C CA  . SER A 0 73  . 22.500   9.516   -7.097   1.00 91.44 73  A 1 
ATOM 545  C C   . SER A 0 73  . 21.200   8.805   -6.753   1.00 91.44 73  A 1 
ATOM 546  C CB  . SER A 0 73  . 22.311   11.027  -7.132   1.00 91.44 73  A 1 
ATOM 547  O O   . SER A 0 73  . 20.240   8.813   -7.522   1.00 91.44 73  A 1 
ATOM 548  O OG  . SER A 0 73  . 21.900   11.514  -5.865   1.00 91.44 73  A 1 
ATOM 549  N N   . ILE A 0 74  . 21.157   8.189   -5.577   1.00 92.45 74  A 1 
ATOM 550  C CA  . ILE A 0 74  . 19.965   7.531   -5.046   1.00 92.45 74  A 1 
ATOM 551  C C   . ILE A 0 74  . 19.679   8.119   -3.676   1.00 92.45 74  A 1 
ATOM 552  C CB  . ILE A 0 74  . 20.123   5.996   -4.996   1.00 92.45 74  A 1 
ATOM 553  O O   . ILE A 0 74  . 20.538   8.080   -2.800   1.00 92.45 74  A 1 
ATOM 554  C CG1 . ILE A 0 74  . 20.484   5.441   -6.395   1.00 92.45 74  A 1 
ATOM 555  C CG2 . ILE A 0 74  . 18.829   5.359   -4.445   1.00 92.45 74  A 1 
ATOM 556  C CD1 . ILE A 0 74  . 20.720   3.927   -6.436   1.00 92.45 74  A 1 
ATOM 557  N N   . SER A 0 75  . 18.466   8.621   -3.479   1.00 90.22 75  A 1 
ATOM 558  C CA  . SER A 0 75  . 17.939   9.043   -2.184   1.00 90.22 75  A 1 
ATOM 559  C C   . SER A 0 75  . 16.717   8.200   -1.865   1.00 90.22 75  A 1 
ATOM 560  C CB  . SER A 0 75  . 17.582   10.526  -2.228   1.00 90.22 75  A 1 
ATOM 561  O O   . SER A 0 75  . 15.752   8.202   -2.623   1.00 90.22 75  A 1 
ATOM 562  O OG  . SER A 0 75  . 17.124   10.967  -0.962   1.00 90.22 75  A 1 
ATOM 563  N N   . GLU A 0 76  . 16.747   7.466   -0.760   1.00 92.29 76  A 1 
ATOM 564  C CA  . GLU A 0 76  . 15.660   6.588   -0.341   1.00 92.29 76  A 1 
ATOM 565  C C   . GLU A 0 76  . 15.304   6.857   1.117    1.00 92.29 76  A 1 
ATOM 566  C CB  . GLU A 0 76  . 16.044   5.125   -0.599   1.00 92.29 76  A 1 
ATOM 567  O O   . GLU A 0 76  . 16.176   6.977   1.980    1.00 92.29 76  A 1 
ATOM 568  C CG  . GLU A 0 76  . 14.881   4.163   -0.319   1.00 92.29 76  A 1 
ATOM 569  C CD  . GLU A 0 76  . 15.178   2.738   -0.809   1.00 92.29 76  A 1 
ATOM 570  O OE1 . GLU A 0 76  . 14.231   2.099   -1.327   1.00 92.29 76  A 1 
ATOM 571  O OE2 . GLU A 0 76  . 16.333   2.287   -0.656   1.00 92.29 76  A 1 
ATOM 572  N N   . SER A 0 77  . 14.010   6.954   1.403    1.00 90.58 77  A 1 
ATOM 573  C CA  . SER A 0 77  . 13.500   7.177   2.746    1.00 90.58 77  A 1 
ATOM 574  C C   . SER A 0 77  . 12.267   6.335   3.025    1.00 90.58 77  A 1 
ATOM 575  C CB  . SER A 0 77  . 13.247   8.664   3.000    1.00 90.58 77  A 1 
ATOM 576  O O   . SER A 0 77  . 11.424   6.111   2.159    1.00 90.58 77  A 1 
ATOM 577  O OG  . SER A 0 77  . 12.175   9.144   2.218    1.00 90.58 77  A 1 
ATOM 578  N N   . TYR A 0 78  . 12.170   5.874   4.266    1.00 93.28 78  A 1 
ATOM 579  C CA  . TYR A 0 78  . 11.036   5.124   4.781    1.00 93.28 78  A 1 
ATOM 580  C C   . TYR A 0 78  . 10.713   5.619   6.182    1.00 93.28 78  A 1 
ATOM 581  C CB  . TYR A 0 78  . 11.365   3.627   4.791    1.00 93.28 78  A 1 
ATOM 582  O O   . TYR A 0 78  . 11.617   5.779   7.006    1.00 93.28 78  A 1 
ATOM 583  C CG  . TYR A 0 78  . 10.324   2.787   5.505    1.00 93.28 78  A 1 
ATOM 584  C CD1 . TYR A 0 78  . 10.513   2.432   6.856    1.00 93.28 78  A 1 
ATOM 585  C CD2 . TYR A 0 78  . 9.147    2.404   4.835    1.00 93.28 78  A 1 
ATOM 586  C CE1 . TYR A 0 78  . 9.538    1.672   7.529    1.00 93.28 78  A 1 
ATOM 587  C CE2 . TYR A 0 78  . 8.169    1.643   5.503    1.00 93.28 78  A 1 
ATOM 588  O OH  . TYR A 0 78  . 7.448    0.512   7.500    1.00 93.28 78  A 1 
ATOM 589  C CZ  . TYR A 0 78  . 8.368    1.270   6.847    1.00 93.28 78  A 1 
ATOM 590  N N   . GLY A 0 79  . 9.434    5.815   6.483    1.00 88.98 79  A 1 
ATOM 591  C CA  . GLY A 0 79  . 9.003    6.145   7.828    1.00 88.98 79  A 1 
ATOM 592  C C   . GLY A 0 79  . 7.667    5.534   8.201    1.00 88.98 79  A 1 
ATOM 593  O O   . GLY A 0 79  . 6.791    5.314   7.370    1.00 88.98 79  A 1 
ATOM 594  N N   . LYS A 0 80  . 7.531    5.238   9.493    1.00 91.15 80  A 1 
ATOM 595  C CA  . LYS A 0 80  . 6.311    4.691   10.082   1.00 91.15 80  A 1 
ATOM 596  C C   . LYS A 0 80  . 6.035    5.340   11.427   1.00 91.15 80  A 1 
ATOM 597  C CB  . LYS A 0 80  . 6.430    3.164   10.160   1.00 91.15 80  A 1 
ATOM 598  O O   . LYS A 0 80  . 6.924    5.413   12.278   1.00 91.15 80  A 1 
ATOM 599  C CG  . LYS A 0 80  . 5.197    2.513   10.803   1.00 91.15 80  A 1 
ATOM 600  C CD  . LYS A 0 80  . 5.214    1.003   10.557   1.00 91.15 80  A 1 
ATOM 601  C CE  . LYS A 0 80  . 3.961    0.359   11.156   1.00 91.15 80  A 1 
ATOM 602  N NZ  . LYS A 0 80  . 3.663    -0.920  10.477   1.00 91.15 80  A 1 
ATOM 603  N N   . THR A 0 81  . 4.792    5.755   11.635   1.00 87.74 81  A 1 
ATOM 604  C CA  . THR A 0 81  . 4.289    6.342   12.877   1.00 87.74 81  A 1 
ATOM 605  C C   . THR A 0 81  . 3.049    5.599   13.340   1.00 87.74 81  A 1 
ATOM 606  C CB  . THR A 0 81  . 3.977    7.833   12.697   1.00 87.74 81  A 1 
ATOM 607  O O   . THR A 0 81  . 2.125    5.386   12.566   1.00 87.74 81  A 1 
ATOM 608  C CG2 . THR A 0 81  . 3.482    8.499   13.983   1.00 87.74 81  A 1 
ATOM 609  O OG1 . THR A 0 81  . 5.169    8.490   12.351   1.00 87.74 81  A 1 
ATOM 610  N N   . ASN A 0 82  . 3.025    5.241   14.623   1.00 87.93 82  A 1 
ATOM 611  C CA  . ASN A 0 82  . 1.834    4.756   15.315   1.00 87.93 82  A 1 
ATOM 612  C C   . ASN A 0 82  . 1.618    5.601   16.576   1.00 87.93 82  A 1 
ATOM 613  C CB  . ASN A 0 82  . 2.001    3.258   15.610   1.00 87.93 82  A 1 
ATOM 614  O O   . ASN A 0 82  . 2.505    5.714   17.443   1.00 87.93 82  A 1 
ATOM 615  C CG  . ASN A 0 82  . 0.785    2.635   16.285   1.00 87.93 82  A 1 
ATOM 616  N ND2 . ASN A 0 82  . 0.182    1.651   15.678   1.00 87.93 82  A 1 
ATOM 617  O OD1 . ASN A 0 82  . 0.396    2.969   17.394   1.00 87.93 82  A 1 
ATOM 618  N N   . ALA A 0 83  . 0.440    6.206   16.672   1.00 86.01 83  A 1 
ATOM 619  C CA  . ALA A 0 83  . 0.009    6.997   17.808   1.00 86.01 83  A 1 
ATOM 620  C C   . ALA A 0 83  . -1.363   6.520   18.283   1.00 86.01 83  A 1 
ATOM 621  C CB  . ALA A 0 83  . 0.019    8.481   17.427   1.00 86.01 83  A 1 
ATOM 622  O O   . ALA A 0 83  . -2.291   6.363   17.498   1.00 86.01 83  A 1 
ATOM 623  N N   . LYS A 0 84  . -1.489   6.315   19.593   1.00 89.08 84  A 1 
ATOM 624  C CA  . LYS A 0 84  . -2.750   5.997   20.263   1.00 89.08 84  A 1 
ATOM 625  C C   . LYS A 0 84  . -2.918   6.948   21.435   1.00 89.08 84  A 1 
ATOM 626  C CB  . LYS A 0 84  . -2.783   4.531   20.725   1.00 89.08 84  A 1 
ATOM 627  O O   . LYS A 0 84  . -1.946   7.186   22.156   1.00 89.08 84  A 1 
ATOM 628  C CG  . LYS A 0 84  . -2.649   3.548   19.552   1.00 89.08 84  A 1 
ATOM 629  C CD  . LYS A 0 84  . -2.793   2.099   20.025   1.00 89.08 84  A 1 
ATOM 630  C CE  . LYS A 0 84  . -2.600   1.168   18.825   1.00 89.08 84  A 1 
ATOM 631  N NZ  . LYS A 0 84  . -2.853   -0.249  19.184   1.00 89.08 84  A 1 
ATOM 632  N N   . SER A 0 85  . -4.121   7.465   21.622   1.00 85.86 85  A 1 
ATOM 633  C CA  . SER A 0 85  . -4.501   8.267   22.779   1.00 85.86 85  A 1 
ATOM 634  C C   . SER A 0 85  . -5.821   7.762   23.333   1.00 85.86 85  A 1 
ATOM 635  C CB  . SER A 0 85  . -4.604   9.754   22.428   1.00 85.86 85  A 1 
ATOM 636  O O   . SER A 0 85  . -6.747   7.500   22.566   1.00 85.86 85  A 1 
ATOM 637  O OG  . SER A 0 85  . -5.558   9.969   21.412   1.00 85.86 85  A 1 
ATOM 638  N N   . TYR A 0 86  . -5.884   7.675   24.655   1.00 85.70 86  A 1 
ATOM 639  C CA  . TYR A 0 86  . -7.085   7.363   25.413   1.00 85.70 86  A 1 
ATOM 640  C C   . TYR A 0 86  . -7.263   8.474   26.441   1.00 85.70 86  A 1 
ATOM 641  C CB  . TYR A 0 86  . -6.941   5.995   26.093   1.00 85.70 86  A 1 
ATOM 642  O O   . TYR A 0 86  . -6.293   8.834   27.113   1.00 85.70 86  A 1 
ATOM 643  C CG  . TYR A 0 86  . -6.580   4.864   25.148   1.00 85.70 86  A 1 
ATOM 644  C CD1 . TYR A 0 86  . -7.583   4.237   24.386   1.00 85.70 86  A 1 
ATOM 645  C CD2 . TYR A 0 86  . -5.240   4.446   25.030   1.00 85.70 86  A 1 
ATOM 646  C CE1 . TYR A 0 86  . -7.252   3.184   23.510   1.00 85.70 86  A 1 
ATOM 647  C CE2 . TYR A 0 86  . -4.904   3.387   24.167   1.00 85.70 86  A 1 
ATOM 648  O OH  . TYR A 0 86  . -5.575   1.704   22.613   1.00 85.70 86  A 1 
ATOM 649  C CZ  . TYR A 0 86  . -5.914   2.753   23.410   1.00 85.70 86  A 1 
ATOM 650  N N   . ALA A 0 87  . -8.465   9.019   26.534   1.00 83.33 87  A 1 
ATOM 651  C CA  . ALA A 0 87  . -8.860   9.976   27.552   1.00 83.33 87  A 1 
ATOM 652  C C   . ALA A 0 87  . -10.220  9.550   28.113   1.00 83.33 87  A 1 
ATOM 653  C CB  . ALA A 0 87  . -8.884   11.381  26.941   1.00 83.33 87  A 1 
ATOM 654  O O   . ALA A 0 87  . -11.063  9.068   27.362   1.00 83.33 87  A 1 
ATOM 655  N N   . ALA A 0 88  . -10.383  9.698   29.424   1.00 81.56 88  A 1 
ATOM 656  C CA  . ALA A 0 88  . -11.641  9.538   30.140   1.00 81.56 88  A 1 
ATOM 657  C C   . ALA A 0 88  . -11.689  10.630  31.217   1.00 81.56 88  A 1 
ATOM 658  C CB  . ALA A 0 88  . -11.729  8.128   30.737   1.00 81.56 88  A 1 
ATOM 659  O O   . ALA A 0 88  . -10.663  10.871  31.864   1.00 81.56 88  A 1 
ATOM 660  N N   . GLU A 0 89  . -12.819  11.316  31.373   1.00 77.03 89  A 1 
ATOM 661  C CA  . GLU A 0 89  . -12.946  12.425  32.333   1.00 77.03 89  A 1 
ATOM 662  C C   . GLU A 0 89  . -13.079  11.946  33.780   1.00 77.03 89  A 1 
ATOM 663  C CB  . GLU A 0 89  . -14.121  13.330  31.944   1.00 77.03 89  A 1 
ATOM 664  O O   . GLU A 0 89  . -12.407  12.475  34.670   1.00 77.03 89  A 1 
ATOM 665  C CG  . GLU A 0 89  . -13.719  14.256  30.790   1.00 77.03 89  A 1 
ATOM 666  C CD  . GLU A 0 89  . -14.833  15.236  30.397   1.00 77.03 89  A 1 
ATOM 667  O OE1 . GLU A 0 89  . -14.479  16.353  29.953   1.00 77.03 89  A 1 
ATOM 668  O OE2 . GLU A 0 89  . -16.021  14.852  30.484   1.00 77.03 89  A 1 
ATOM 669  N N   . SER A 0 90  . -13.872  10.903  34.010   1.00 79.42 90  A 1 
ATOM 670  C CA  . SER A 0 90  . -13.982  10.246  35.307   1.00 79.42 90  A 1 
ATOM 671  C C   . SER A 0 90  . -14.321  8.765   35.138   1.00 79.42 90  A 1 
ATOM 672  C CB  . SER A 0 90  . -15.002  10.968  36.195   1.00 79.42 90  A 1 
ATOM 673  O O   . SER A 0 90  . -14.707  8.303   34.060   1.00 79.42 90  A 1 
ATOM 674  O OG  . SER A 0 90  . -16.288  10.502  35.904   1.00 79.42 90  A 1 
ATOM 675  N N   . TYR A 0 91  . -14.092  8.011   36.206   1.00 76.63 91  A 1 
ATOM 676  C CA  . TYR A 0 91  . -14.501  6.624   36.321   1.00 76.63 91  A 1 
ATOM 677  C C   . TYR A 0 91  . -14.978  6.400   37.743   1.00 76.63 91  A 1 
ATOM 678  C CB  . TYR A 0 91  . -13.335  5.682   36.007   1.00 76.63 91  A 1 
ATOM 679  O O   . TYR A 0 91  . -14.158  6.418   38.667   1.00 76.63 91  A 1 
ATOM 680  C CG  . TYR A 0 91  . -13.693  4.227   36.236   1.00 76.63 91  A 1 
ATOM 681  C CD1 . TYR A 0 91  . -13.096  3.468   37.264   1.00 76.63 91  A 1 
ATOM 682  C CD2 . TYR A 0 91  . -14.689  3.651   35.433   1.00 76.63 91  A 1 
ATOM 683  C CE1 . TYR A 0 91  . -13.422  2.101   37.406   1.00 76.63 91  A 1 
ATOM 684  C CE2 . TYR A 0 91  . -15.008  2.295   35.563   1.00 76.63 91  A 1 
ATOM 685  O OH  . TYR A 0 91  . -14.626  0.185   36.533   1.00 76.63 91  A 1 
ATOM 686  C CZ  . TYR A 0 91  . -14.353  1.512   36.519   1.00 76.63 91  A 1 
ATOM 687  N N   . ASP A 0 92  . -16.273  6.158   37.890   1.00 81.50 92  A 1 
ATOM 688  C CA  . ASP A 0 92  . -16.888  5.908   39.182   1.00 81.50 92  A 1 
ATOM 689  C C   . ASP A 0 92  . -17.409  4.467   39.228   1.00 81.50 92  A 1 
ATOM 690  C CB  . ASP A 0 92  . -17.964  6.966   39.477   1.00 81.50 92  A 1 
ATOM 691  O O   . ASP A 0 92  . -18.124  4.007   38.340   1.00 81.50 92  A 1 
ATOM 692  C CG  . ASP A 0 92  . -17.407  8.375   39.761   1.00 81.50 92  A 1 
ATOM 693  O OD1 . ASP A 0 92  . -16.202  8.497   40.093   1.00 81.50 92  A 1 
ATOM 694  O OD2 . ASP A 0 92  . -18.220  9.325   39.773   1.00 81.50 92  A 1 
ATOM 695  N N   . GLU A 0 93  . -17.040  3.739   40.284   1.00 82.21 93  A 1 
ATOM 696  C CA  . GLU A 0 93  . -17.677  2.476   40.662   1.00 82.21 93  A 1 
ATOM 697  C C   . GLU A 0 93  . -18.362  2.671   42.011   1.00 82.21 93  A 1 
ATOM 698  C CB  . GLU A 0 93  . -16.693  1.298   40.794   1.00 82.21 93  A 1 
ATOM 699  O O   . GLU A 0 93  . -17.754  3.190   42.954   1.00 82.21 93  A 1 
ATOM 700  C CG  . GLU A 0 93  . -15.774  1.001   39.602   1.00 82.21 93  A 1 
ATOM 701  C CD  . GLU A 0 93  . -15.049  -0.362  39.729   1.00 82.21 93  A 1 
ATOM 702  O OE1 . GLU A 0 93  . -14.385  -0.810  38.761   1.00 82.21 93  A 1 
ATOM 703  O OE2 . GLU A 0 93  . -15.184  -1.064  40.748   1.00 82.21 93  A 1 
ATOM 704  N N   . TRP A 0 94  . -19.601  2.211   42.132   1.00 82.93 94  A 1 
ATOM 705  C CA  . TRP A 0 94  . -20.349  2.284   43.379   1.00 82.93 94  A 1 
ATOM 706  C C   . TRP A 0 94  . -21.091  0.977   43.654   1.00 82.93 94  A 1 
ATOM 707  C CB  . TRP A 0 94  . -21.251  3.523   43.365   1.00 82.93 94  A 1 
ATOM 708  O O   . TRP A 0 94  . -21.541  0.284   42.747   1.00 82.93 94  A 1 
ATOM 709  C CG  . TRP A 0 94  . -22.168  3.650   42.189   1.00 82.93 94  A 1 
ATOM 710  C CD1 . TRP A 0 94  . -21.889  4.274   41.021   1.00 82.93 94  A 1 
ATOM 711  C CD2 . TRP A 0 94  . -23.516  3.122   42.044   1.00 82.93 94  A 1 
ATOM 712  C CE2 . TRP A 0 94  . -24.010  3.482   40.755   1.00 82.93 94  A 1 
ATOM 713  C CE3 . TRP A 0 94  . -24.363  2.366   42.878   1.00 82.93 94  A 1 
ATOM 714  N NE1 . TRP A 0 94  . -22.974  4.180   40.172   1.00 82.93 94  A 1 
ATOM 715  C CH2 . TRP A 0 94  . -26.109  2.352   41.166   1.00 82.93 94  A 1 
ATOM 716  C CZ2 . TRP A 0 94  . -25.289  3.111   40.314   1.00 82.93 94  A 1 
ATOM 717  C CZ3 . TRP A 0 94  . -25.644  1.992   42.444   1.00 82.93 94  A 1 
ATOM 718  N N   . ASP A 0 95  . -21.179  0.636   44.936   1.00 83.44 95  A 1 
ATOM 719  C CA  . ASP A 0 95  . -21.852  -0.549  45.467   1.00 83.44 95  A 1 
ATOM 720  C C   . ASP A 0 95  . -22.596  -0.121  46.737   1.00 83.44 95  A 1 
ATOM 721  C CB  . ASP A 0 95  . -20.812  -1.648  45.763   1.00 83.44 95  A 1 
ATOM 722  O O   . ASP A 0 95  . -21.987  0.427   47.664   1.00 83.44 95  A 1 
ATOM 723  C CG  . ASP A 0 95  . -21.409  -2.991  46.217   1.00 83.44 95  A 1 
ATOM 724  O OD1 . ASP A 0 95  . -22.647  -3.103  46.336   1.00 83.44 95  A 1 
ATOM 725  O OD2 . ASP A 0 95  . -20.604  -3.918  46.474   1.00 83.44 95  A 1 
ATOM 726  N N   . ASN A 0 96  . -23.910  -0.318  46.761   1.00 79.50 96  A 1 
ATOM 727  C CA  . ASN A 0 96  . -24.772  -0.054  47.898   1.00 79.50 96  A 1 
ATOM 728  C C   . ASN A 0 96  . -25.529  -1.327  48.271   1.00 79.50 96  A 1 
ATOM 729  C CB  . ASN A 0 96  . -25.728  1.109   47.597   1.00 79.50 96  A 1 
ATOM 730  O O   . ASN A 0 96  . -26.355  -1.822  47.506   1.00 79.50 96  A 1 
ATOM 731  C CG  . ASN A 0 96  . -26.526  1.467   48.839   1.00 79.50 96  A 1 
ATOM 732  N ND2 . ASN A 0 96  . -27.813  1.688   48.723   1.00 79.50 96  A 1 
ATOM 733  O OD1 . ASN A 0 96  . -25.994  1.550   49.933   1.00 79.50 96  A 1 
ATOM 734  N N   . GLN A 0 97  . -25.264  -1.813  49.477   1.00 79.73 97  A 1 
ATOM 735  C CA  . GLN A 0 97  . -25.935  -2.965  50.060   1.00 79.73 97  A 1 
ATOM 736  C C   . GLN A 0 97  . -26.825  -2.475  51.200   1.00 79.73 97  A 1 
ATOM 737  C CB  . GLN A 0 97  . -24.883  -3.969  50.557   1.00 79.73 97  A 1 
ATOM 738  O O   . GLN A 0 97  . -26.296  -2.042  52.229   1.00 79.73 97  A 1 
ATOM 739  C CG  . GLN A 0 97  . -24.022  -4.533  49.421   1.00 79.73 97  A 1 
ATOM 740  C CD  . GLN A 0 97  . -22.975  -5.538  49.889   1.00 79.73 97  A 1 
ATOM 741  N NE2 . GLN A 0 97  . -22.357  -6.225  48.958   1.00 79.73 97  A 1 
ATOM 742  O OE1 . GLN A 0 97  . -22.662  -5.717  51.062   1.00 79.73 97  A 1 
ATOM 743  N N   . ASP A 0 98  . -28.142  -2.570  51.033   1.00 68.16 98  A 1 
ATOM 744  C CA  . ASP A 0 98  . -29.107  -2.368  52.112   1.00 68.16 98  A 1 
ATOM 745  C C   . ASP A 0 98  . -29.571  -3.733  52.621   1.00 68.16 98  A 1 
ATOM 746  C CB  . ASP A 0 98  . -30.281  -1.465  51.697   1.00 68.16 98  A 1 
ATOM 747  O O   . ASP A 0 98  . -29.991  -4.598  51.860   1.00 68.16 98  A 1 
ATOM 748  C CG  . ASP A 0 98  . -30.776  -0.585  52.853   1.00 68.16 98  A 1 
ATOM 749  O OD1 . ASP A 0 98  . -30.340  -0.827  54.011   1.00 68.16 98  A 1 
ATOM 750  O OD2 . ASP A 0 98  . -31.406  0.454   52.548   1.00 68.16 98  A 1 
ATOM 751  N N   . ASN A 0 99  . -29.356  -3.982  53.908   1.00 76.56 99  A 1 
ATOM 752  C CA  . ASN A 0 99  . -29.614  -5.283  54.530   1.00 76.56 99  A 1 
ATOM 753  C C   . ASN A 0 99  . -30.331  -5.065  55.858   1.00 76.56 99  A 1 
ATOM 754  C CB  . ASN A 0 99  . -28.311  -6.079  54.741   1.00 76.56 99  A 1 
ATOM 755  O O   . ASN A 0 99  . -29.819  -5.437  56.931   1.00 76.56 99  A 1 
ATOM 756  C CG  . ASN A 0 99  . -27.596  -6.517  53.484   1.00 76.56 99  A 1 
ATOM 757  N ND2 . ASN A 0 99  . -26.497  -5.896  53.157   1.00 76.56 99  A 1 
ATOM 758  O OD1 . ASN A 0 99  . -27.884  -7.524  52.874   1.00 76.56 99  A 1 
ATOM 759  N N   . ASP A 0 100 . -31.462  -4.383  55.817   1.00 74.45 100 A 1 
ATOM 760  C CA  . ASP A 0 100 . -32.283  -4.186  56.983   1.00 74.45 100 A 1 
ATOM 761  C C   . ASP A 0 100 . -33.018  -5.466  57.404   1.00 74.45 100 A 1 
ATOM 762  C CB  . ASP A 0 100 . -33.109  -2.881  56.951   1.00 74.45 100 A 1 
ATOM 763  O O   . ASP A 0 100 . -33.050  -6.530  56.775   1.00 74.45 100 A 1 
ATOM 764  C CG  . ASP A 0 100 . -33.772  -2.436  55.643   1.00 74.45 100 A 1 
ATOM 765  O OD1 . ASP A 0 100 . -33.365  -2.930  54.572   1.00 74.45 100 A 1 
ATOM 766  O OD2 . ASP A 0 100 . -34.596  -1.501  55.793   1.00 74.45 100 A 1 
ATOM 767  N N   . LYS A 0 101 . -33.431  -5.427  58.666   1.00 68.70 101 A 1 
ATOM 768  C CA  . LYS A 0 101 . -34.225  -6.469  59.297   1.00 68.70 101 A 1 
ATOM 769  C C   . LYS A 0 101 . -35.166  -5.782  60.241   1.00 68.70 101 A 1 
ATOM 770  C CB  . LYS A 0 101 . -33.367  -7.491  60.056   1.00 68.70 101 A 1 
ATOM 771  O O   . LYS A 0 101 . -34.733  -5.095  61.172   1.00 68.70 101 A 1 
ATOM 772  C CG  . LYS A 0 101 . -32.521  -8.327  59.099   1.00 68.70 101 A 1 
ATOM 773  C CD  . LYS A 0 101 . -31.806  -9.470  59.808   1.00 68.70 101 A 1 
ATOM 774  C CE  . LYS A 0 101 . -31.013  -10.169 58.708   1.00 68.70 101 A 1 
ATOM 775  N NZ  . LYS A 0 101 . -30.169  -11.256 59.243   1.00 68.70 101 A 1 
ATOM 776  N N   . TRP A 0 102 . -36.445  -6.055  60.076   1.00 67.22 102 A 1 
ATOM 777  C CA  . TRP A 0 102 . -37.467  -5.515  60.947   1.00 67.22 102 A 1 
ATOM 778  C C   . TRP A 0 102 . -38.377  -6.626  61.467   1.00 67.22 102 A 1 
ATOM 779  C CB  . TRP A 0 102 . -38.176  -4.361  60.237   1.00 67.22 102 A 1 
ATOM 780  O O   . TRP A 0 102 . -38.627  -7.656  60.841   1.00 67.22 102 A 1 
ATOM 781  C CG  . TRP A 0 102 . -38.731  -4.696  58.895   1.00 67.22 102 A 1 
ATOM 782  C CD1 . TRP A 0 102 . -38.077  -4.593  57.714   1.00 67.22 102 A 1 
ATOM 783  C CD2 . TRP A 0 102 . -40.069  -5.169  58.569   1.00 67.22 102 A 1 
ATOM 784  C CE2 . TRP A 0 102 . -40.157  -5.335  57.154   1.00 67.22 102 A 1 
ATOM 785  C CE3 . TRP A 0 102 . -41.222  -5.452  59.341   1.00 67.22 102 A 1 
ATOM 786  N NE1 . TRP A 0 102 . -38.912  -4.964  56.686   1.00 67.22 102 A 1 
ATOM 787  C CH2 . TRP A 0 102 . -42.470  -6.040  57.327   1.00 67.22 102 A 1 
ATOM 788  C CZ2 . TRP A 0 102 . -41.338  -5.767  56.537   1.00 67.22 102 A 1 
ATOM 789  C CZ3 . TRP A 0 102 . -42.413  -5.882  58.725   1.00 67.22 102 A 1 
ATOM 790  N N   . GLY A 0 103 . -38.830  -6.439  62.703   1.00 57.98 103 A 1 
ATOM 791  C CA  . GLY A 0 103 . -39.764  -7.336  63.366   1.00 57.98 103 A 1 
ATOM 792  C C   . GLY A 0 103 . -41.005  -6.561  63.770   1.00 57.98 103 A 1 
ATOM 793  O O   . GLY A 0 103 . -40.905  -5.536  64.448   1.00 57.98 103 A 1 
ATOM 794  N N   . ALA A 0 104 . -42.181  -7.060  63.401   1.00 53.07 104 A 1 
ATOM 795  C CA  . ALA A 0 104 . -43.434  -6.526  63.914   1.00 53.07 104 A 1 
ATOM 796  C C   . ALA A 0 104 . -43.694  -7.116  65.311   1.00 53.07 104 A 1 
ATOM 797  C CB  . ALA A 0 104 . -44.555  -6.814  62.911   1.00 53.07 104 A 1 
ATOM 798  O O   . ALA A 0 104 . -43.968  -8.308  65.459   1.00 53.07 104 A 1 
ATOM 799  N N   . GLN A 0 105 . -43.603  -6.290  66.358   1.00 53.05 105 A 1 
ATOM 800  C CA  . GLN A 0 105 . -43.912  -6.700  67.729   1.00 53.05 105 A 1 
ATOM 801  C C   . GLN A 0 105 . -45.351  -6.295  68.082   1.00 53.05 105 A 1 
ATOM 802  C CB  . GLN A 0 105 . -42.836  -6.163  68.691   1.00 53.05 105 A 1 
ATOM 803  O O   . GLN A 0 105 . -45.598  -5.200  68.587   1.00 53.05 105 A 1 
ATOM 804  C CG  . GLN A 0 105 . -42.854  -6.915  70.031   1.00 53.05 105 A 1 
ATOM 805  C CD  . GLN A 0 105 . -41.751  -6.477  70.992   1.00 53.05 105 A 1 
ATOM 806  N NE2 . GLN A 0 105 . -41.930  -6.683  72.278   1.00 53.05 105 A 1 
ATOM 807  O OE1 . GLN A 0 105 . -40.710  -5.955  70.638   1.00 53.05 105 A 1 
ATOM 808  N N   . ALA A 0 106 . -46.314  -7.178  67.811   1.00 47.44 106 A 1 
ATOM 809  C CA  . ALA A 0 106 . -47.707  -6.964  68.195   1.00 47.44 106 A 1 
ATOM 810  C C   . ALA A 0 106 . -47.967  -7.483  69.619   1.00 47.44 106 A 1 
ATOM 811  C CB  . ALA A 0 106 . -48.634  -7.593  67.151   1.00 47.44 106 A 1 
ATOM 812  O O   . ALA A 0 106 . -47.682  -8.635  69.941   1.00 47.44 106 A 1 
ATOM 813  N N   . TRP A 0 107 . -48.514  -6.621  70.476   1.00 45.27 107 A 1 
ATOM 814  C CA  . TRP A 0 107 . -48.926  -6.968  71.835   1.00 45.27 107 A 1 
ATOM 815  C C   . TRP A 0 107 . -50.417  -7.318  71.826   1.00 45.27 107 A 1 
ATOM 816  C CB  . TRP A 0 107 . -48.634  -5.795  72.788   1.00 45.27 107 A 1 
ATOM 817  O O   . TRP A 0 107 . -51.251  -6.425  71.686   1.00 45.27 107 A 1 
ATOM 818  C CG  . TRP A 0 107 . -47.190  -5.472  73.052   1.00 45.27 107 A 1 
ATOM 819  C CD1 . TRP A 0 107 . -46.274  -5.105  72.124   1.00 45.27 107 A 1 
ATOM 820  C CD2 . TRP A 0 107 . -46.484  -5.442  74.332   1.00 45.27 107 A 1 
ATOM 821  C CE2 . TRP A 0 107 . -45.133  -5.048  74.095   1.00 45.27 107 A 1 
ATOM 822  C CE3 . TRP A 0 107 . -46.850  -5.712  75.671   1.00 45.27 107 A 1 
ATOM 823  N NE1 . TRP A 0 107 . -45.059  -4.864  72.732   1.00 45.27 107 A 1 
ATOM 824  C CH2 . TRP A 0 107 . -44.592  -5.190  76.450   1.00 45.27 107 A 1 
ATOM 825  C CZ2 . TRP A 0 107 . -44.195  -4.917  75.129   1.00 45.27 107 A 1 
ATOM 826  C CZ3 . TRP A 0 107 . -45.914  -5.588  76.719   1.00 45.27 107 A 1 
ATOM 827  N N   . GLY A 0 108 . -50.753  -8.595  72.008   1.00 48.03 108 A 1 
ATOM 828  C CA  . GLY A 0 108 . -52.094  -9.001  72.426   1.00 48.03 108 A 1 
ATOM 829  C C   . GLY A 0 108 . -52.247  -8.740  73.924   1.00 48.03 108 A 1 
ATOM 830  O O   . GLY A 0 108 . -51.436  -9.205  74.724   1.00 48.03 108 A 1 
ATOM 831  N N   . LYS A 0 109 . -53.229  -7.925  74.308   1.00 43.78 109 A 1 
ATOM 832  C CA  . LYS A 0 109 . -53.637  -7.720  75.702   1.00 43.78 109 A 1 
ATOM 833  C C   . LYS A 0 109 . -55.152  -7.804  75.757   1.00 43.78 109 A 1 
ATOM 834  C CB  . LYS A 0 109 . -53.164  -6.356  76.251   1.00 43.78 109 A 1 
ATOM 835  O O   . LYS A 0 109 . -55.828  -6.838  75.409   1.00 43.78 109 A 1 
ATOM 836  C CG  . LYS A 0 109 . -51.930  -6.442  77.155   1.00 43.78 109 A 1 
ATOM 837  C CD  . LYS A 0 109 . -51.664  -5.057  77.760   1.00 43.78 109 A 1 
ATOM 838  C CE  . LYS A 0 109 . -50.443  -5.098  78.678   1.00 43.78 109 A 1 
ATOM 839  N NZ  . LYS A 0 109 . -50.155  -3.750  79.223   1.00 43.78 109 A 1 
ATOM 840  N N   . ASP A 0 110 . -55.668  -8.903  76.263   1.00 38.22 110 A 1 
ATOM 841  C CA  . ASP A 0 110 . -56.972  -8.958  76.892   1.00 38.22 110 A 1 
ATOM 842  C C   . ASP A 0 110 . -56.753  -8.842  78.410   1.00 38.22 110 A 1 
ATOM 843  C CB  . ASP A 0 110 . -57.711  -10.221 76.439   1.00 38.22 110 A 1 
ATOM 844  O O   . ASP A 0 110 . -55.983  -9.566  79.037   1.00 38.22 110 A 1 
ATOM 845  C CG  . ASP A 0 110 . -57.053  -11.522 76.908   1.00 38.22 110 A 1 
ATOM 846  O OD1 . ASP A 0 110 . -55.798  -11.563 76.942   1.00 38.22 110 A 1 
ATOM 847  O OD2 . ASP A 0 110 . -57.833  -12.427 77.255   1.00 38.22 110 A 1 
ATOM 848  N N   . ARG A 0 111 . -57.323  -7.811  79.035   1.00 40.06 111 A 1 
ATOM 849  C CA  . ARG A 0 111 . -57.374  -7.761  80.498   1.00 40.06 111 A 1 
ATOM 850  C C   . ARG A 0 111 . -58.598  -7.006  80.955   1.00 40.06 111 A 1 
ATOM 851  C CB  . ARG A 0 111 . -56.067  -7.227  81.128   1.00 40.06 111 A 1 
ATOM 852  O O   . ARG A 0 111 . -58.642  -5.774  80.914   1.00 40.06 111 A 1 
ATOM 853  C CG  . ARG A 0 111 . -55.508  -8.282  82.098   1.00 40.06 111 A 1 
ATOM 854  C CD  . ARG A 0 111 . -54.230  -7.829  82.807   1.00 40.06 111 A 1 
ATOM 855  N NE  . ARG A 0 111 . -54.519  -6.880  83.901   1.00 40.06 111 A 1 
ATOM 856  N NH1 . ARG A 0 111 . -52.465  -6.981  84.911   1.00 40.06 111 A 1 
ATOM 857  N NH2 . ARG A 0 111 . -54.098  -5.767  85.841   1.00 40.06 111 A 1 
ATOM 858  C CZ  . ARG A 0 111 . -53.695  -6.544  84.875   1.00 40.06 111 A 1 
ATOM 859  N N   . ASP A 0 112 . -59.543  -7.784  81.454   1.00 40.41 112 A 1 
ATOM 860  C CA  . ASP A 0 112 . -60.682  -7.297  82.205   1.00 40.41 112 A 1 
ATOM 861  C C   . ASP A 0 112 . -60.241  -6.684  83.552   1.00 40.41 112 A 1 
ATOM 862  C CB  . ASP A 0 112 . -61.725  -8.414  82.328   1.00 40.41 112 A 1 
ATOM 863  O O   . ASP A 0 112 . -59.134  -6.887  84.059   1.00 40.41 112 A 1 
ATOM 864  C CG  . ASP A 0 112 . -62.252  -8.868  80.958   1.00 40.41 112 A 1 
ATOM 865  O OD1 . ASP A 0 112 . -62.336  -7.999  80.060   1.00 40.41 112 A 1 
ATOM 866  O OD2 . ASP A 0 112 . -62.605  -10.058 80.865   1.00 40.41 112 A 1 
ATOM 867  N N   . VAL A 0 113 . -61.101  -5.815  84.074   1.00 37.08 113 A 1 
ATOM 868  C CA  . VAL A 0 113 . -60.770  -4.516  84.683   1.00 37.08 113 A 1 
ATOM 869  C C   . VAL A 0 113 . -60.745  -4.534  86.230   1.00 37.08 113 A 1 
ATOM 870  C CB  . VAL A 0 113 . -61.813  -3.499  84.129   1.00 37.08 113 A 1 
ATOM 871  O O   . VAL A 0 113 . -61.302  -5.414  86.872   1.00 37.08 113 A 1 
ATOM 872  C CG1 . VAL A 0 113 . -61.625  -2.034  84.555   1.00 37.08 113 A 1 
ATOM 873  C CG2 . VAL A 0 113 . -61.805  -3.464  82.589   1.00 37.08 113 A 1 
ATOM 874  N N   . TYR A 0 114 . -60.218  -3.439  86.803   1.00 28.79 114 A 1 
ATOM 875  C CA  . TYR A 0 114 . -60.658  -2.764  88.046   1.00 28.79 114 A 1 
ATOM 876  C C   . TYR A 0 114 . -59.875  -3.027  89.351   1.00 28.79 114 A 1 
ATOM 877  C CB  . TYR A 0 114 . -62.188  -2.864  88.256   1.00 28.79 114 A 1 
ATOM 878  O O   . TYR A 0 114 . -59.967  -4.084  89.963   1.00 28.79 114 A 1 
ATOM 879  C CG  . TYR A 0 114 . -62.812  -1.639  88.898   1.00 28.79 114 A 1 
ATOM 880  C CD1 . TYR A 0 114 . -63.128  -1.639  90.270   1.00 28.79 114 A 1 
ATOM 881  C CD2 . TYR A 0 114 . -63.105  -0.506  88.112   1.00 28.79 114 A 1 
ATOM 882  C CE1 . TYR A 0 114 . -63.741  -0.513  90.855   1.00 28.79 114 A 1 
ATOM 883  C CE2 . TYR A 0 114 . -63.708  0.625   88.694   1.00 28.79 114 A 1 
ATOM 884  O OH  . TYR A 0 114 . -64.624  1.711   90.619   1.00 28.79 114 A 1 
ATOM 885  C CZ  . TYR A 0 114 . -64.032  0.621   90.065   1.00 28.79 114 A 1 
ATOM 886  N N   . GLY A 0 115 . -59.205  -1.971  89.846   1.00 29.64 115 A 1 
ATOM 887  C CA  . GLY A 0 115 . -58.856  -1.800  91.264   1.00 29.64 115 A 1 
ATOM 888  C C   . GLY A 0 115 . -57.365  -1.618  91.595   1.00 29.64 115 A 1 
ATOM 889  O O   . GLY A 0 115 . -56.590  -2.560  91.513   1.00 29.64 115 A 1 
ATOM 890  N N   . ALA A 0 116 . -57.036  -0.429  92.117   1.00 36.34 116 A 1 
ATOM 891  C CA  . ALA A 0 116 . -55.860  -0.064  92.927   1.00 36.34 116 A 1 
ATOM 892  C C   . ALA A 0 116 . -54.581  0.476   92.232   1.00 36.34 116 A 1 
ATOM 893  C CB  . ALA A 0 116 . -55.584  -1.102  94.022   1.00 36.34 116 A 1 
ATOM 894  O O   . ALA A 0 116 . -53.907  -0.159  91.431   1.00 36.34 116 A 1 
ATOM 895  N N   . SER A 0 117 . -54.273  1.707   92.642   1.00 29.59 117 A 1 
ATOM 896  C CA  . SER A 0 117 . -53.203  2.647   92.298   1.00 29.59 117 A 1 
ATOM 897  C C   . SER A 0 117 . -51.777  2.243   92.702   1.00 29.59 117 A 1 
ATOM 898  C CB  . SER A 0 117 . -53.522  3.891   93.145   1.00 29.59 117 A 1 
ATOM 899  O O   . SER A 0 117 . -51.604  1.761   93.816   1.00 29.59 117 A 1 
ATOM 900  O OG  . SER A 0 117 . -53.641  3.516   94.515   1.00 29.59 117 A 1 
ATOM 901  N N   . SER A 0 118 . -50.765  2.658   91.918   1.00 37.72 118 A 1 
ATOM 902  C CA  . SER A 0 118 . -49.607  3.451   92.402   1.00 37.72 118 A 1 
ATOM 903  C C   . SER A 0 118 . -48.585  3.769   91.291   1.00 37.72 118 A 1 
ATOM 904  C CB  . SER A 0 118 . -48.835  2.797   93.563   1.00 37.72 118 A 1 
ATOM 905  O O   . SER A 0 118 . -47.953  2.870   90.751   1.00 37.72 118 A 1 
ATOM 906  O OG  . SER A 0 118 . -48.379  1.507   93.229   1.00 37.72 118 A 1 
ATOM 907  N N   . TYR A 0 119 . -48.436  5.068   91.003   1.00 27.45 119 A 1 
ATOM 908  C CA  . TYR A 0 119 . -47.199  5.832   90.753   1.00 27.45 119 A 1 
ATOM 909  C C   . TYR A 0 119 . -45.922  5.110   90.261   1.00 27.45 119 A 1 
ATOM 910  C CB  . TYR A 0 119 . -46.869  6.582   92.065   1.00 27.45 119 A 1 
ATOM 911  O O   . TYR A 0 119 . -45.340  4.313   90.991   1.00 27.45 119 A 1 
ATOM 912  C CG  . TYR A 0 119 . -47.276  8.041   92.085   1.00 27.45 119 A 1 
ATOM 913  C CD1 . TYR A 0 119 . -46.289  9.032   91.922   1.00 27.45 119 A 1 
ATOM 914  C CD2 . TYR A 0 119 . -48.621  8.412   92.283   1.00 27.45 119 A 1 
ATOM 915  C CE1 . TYR A 0 119 . -46.640  10.394  91.952   1.00 27.45 119 A 1 
ATOM 916  C CE2 . TYR A 0 119 . -48.975  9.775   92.308   1.00 27.45 119 A 1 
ATOM 917  O OH  . TYR A 0 119 . -48.336  12.078  92.177   1.00 27.45 119 A 1 
ATOM 918  C CZ  . TYR A 0 119 . -47.987  10.767  92.145   1.00 27.45 119 A 1 
ATOM 919  N N   . GLY A 0 120 . -45.354  5.590   89.141   1.00 35.62 120 A 1 
ATOM 920  C CA  . GLY A 0 120 . -43.895  5.591   88.951   1.00 35.62 120 A 1 
ATOM 921  C C   . GLY A 0 120 . -43.371  5.415   87.521   1.00 35.62 120 A 1 
ATOM 922  O O   . GLY A 0 120 . -43.314  4.302   87.022   1.00 35.62 120 A 1 
ATOM 923  N N   . LYS A 0 121 . -42.831  6.513   86.973   1.00 34.93 121 A 1 
ATOM 924  C CA  . LYS A 0 121 . -41.885  6.640   85.841   1.00 34.93 121 A 1 
ATOM 925  C C   . LYS A 0 121 . -42.413  6.618   84.401   1.00 34.93 121 A 1 
ATOM 926  C CB  . LYS A 0 121 . -40.643  5.750   86.008   1.00 34.93 121 A 1 
ATOM 927  O O   . LYS A 0 121 . -42.490  5.598   83.730   1.00 34.93 121 A 1 
ATOM 928  C CG  . LYS A 0 121 . -39.681  6.329   87.052   1.00 34.93 121 A 1 
ATOM 929  C CD  . LYS A 0 121 . -38.354  5.567   87.017   1.00 34.93 121 A 1 
ATOM 930  C CE  . LYS A 0 121 . -37.332  6.251   87.929   1.00 34.93 121 A 1 
ATOM 931  N NZ  . LYS A 0 121 . -36.010  5.586   87.831   1.00 34.93 121 A 1 
ATOM 932  N N   . ALA A 0 122 . -42.569  7.848   83.913   1.00 29.34 122 A 1 
ATOM 933  C CA  . ALA A 0 122 . -42.266  8.260   82.552   1.00 29.34 122 A 1 
ATOM 934  C C   . ALA A 0 122 . -40.846  7.837   82.118   1.00 29.34 122 A 1 
ATOM 935  C CB  . ALA A 0 122 . -42.373  9.794   82.532   1.00 29.34 122 A 1 
ATOM 936  O O   . ALA A 0 122 . -39.887  8.007   82.874   1.00 29.34 122 A 1 
ATOM 937  N N   . ALA A 0 123 . -40.721  7.363   80.881   1.00 31.59 123 A 1 
ATOM 938  C CA  . ALA A 0 123 . -39.469  7.301   80.137   1.00 31.59 123 A 1 
ATOM 939  C C   . ALA A 0 123 . -39.748  7.735   78.690   1.00 31.59 123 A 1 
ATOM 940  C CB  . ALA A 0 123 . -38.856  5.900   80.251   1.00 31.59 123 A 1 
ATOM 941  O O   . ALA A 0 123 . -40.057  6.928   77.821   1.00 31.59 123 A 1 
ATOM 942  N N   . SER A 0 124 . -39.691  9.048   78.465   1.00 31.96 124 A 1 
ATOM 943  C CA  . SER A 0 124 . -39.472  9.650   77.154   1.00 31.96 124 A 1 
ATOM 944  C C   . SER A 0 124 . -38.008  9.446   76.758   1.00 31.96 124 A 1 
ATOM 945  C CB  . SER A 0 124 . -39.754  11.158  77.247   1.00 31.96 124 A 1 
ATOM 946  O O   . SER A 0 124 . -37.123  9.883   77.495   1.00 31.96 124 A 1 
ATOM 947  O OG  . SER A 0 124 . -39.006  11.721  78.316   1.00 31.96 124 A 1 
ATOM 948  N N   . ALA A 0 125 . -37.743  8.856   75.599   1.00 36.08 125 A 1 
ATOM 949  C CA  . ALA A 0 125 . -36.455  8.988   74.926   1.00 36.08 125 A 1 
ATOM 950  C C   . ALA A 0 125 . -36.703  9.099   73.420   1.00 36.08 125 A 1 
ATOM 951  C CB  . ALA A 0 125 . -35.527  7.834   75.318   1.00 36.08 125 A 1 
ATOM 952  O O   . ALA A 0 125 . -36.888  8.109   72.719   1.00 36.08 125 A 1 
ATOM 953  N N   . ALA A 0 126 . -36.767  10.347  72.965   1.00 34.32 126 A 1 
ATOM 954  C CA  . ALA A 0 126 . -36.681  10.723  71.569   1.00 34.32 126 A 1 
ATOM 955  C C   . ALA A 0 126 . -35.212  10.675  71.106   1.00 34.32 126 A 1 
ATOM 956  C CB  . ALA A 0 126 . -37.272  12.135  71.431   1.00 34.32 126 A 1 
ATOM 957  O O   . ALA A 0 126 . -34.326  11.110  71.835   1.00 34.32 126 A 1 
ATOM 958  N N   . ASN A 0 127 . -35.019  10.169  69.886   1.00 29.31 127 A 1 
ATOM 959  C CA  . ASN A 0 127 . -34.107  10.633  68.834   1.00 29.31 127 A 1 
ATOM 960  C C   . ASN A 0 127 . -32.676  11.092  69.202   1.00 29.31 127 A 1 
ATOM 961  C CB  . ASN A 0 127 . -34.865  11.727  68.030   1.00 29.31 127 A 1 
ATOM 962  O O   . ASN A 0 127 . -32.483  12.185  69.729   1.00 29.31 127 A 1 
ATOM 963  C CG  . ASN A 0 127 . -35.092  11.378  66.572   1.00 29.31 127 A 1 
ATOM 964  N ND2 . ASN A 0 127 . -35.926  12.119  65.883   1.00 29.31 127 A 1 
ATOM 965  O OD1 . ASN A 0 127 . -34.534  10.442  66.036   1.00 29.31 127 A 1 
ATOM 966  N N   . ALA A 0 128 . -31.665  10.339  68.751   1.00 35.61 128 A 1 
ATOM 967  C CA  . ALA A 0 128 . -30.355  10.881  68.372   1.00 35.61 128 A 1 
ATOM 968  C C   . ALA A 0 128 . -29.612  9.893   67.454   1.00 35.61 128 A 1 
ATOM 969  C CB  . ALA A 0 128 . -29.510  11.202  69.615   1.00 35.61 128 A 1 
ATOM 970  O O   . ALA A 0 128 . -29.070  8.891   67.915   1.00 35.61 128 A 1 
ATOM 971  N N   . GLY A 0 129 . -29.577  10.187  66.152   1.00 31.35 129 A 1 
ATOM 972  C CA  . GLY A 0 129 . -28.697  9.500   65.213   1.00 31.35 129 A 1 
ATOM 973  C C   . GLY A 0 129 . -27.228  9.869   65.432   1.00 31.35 129 A 1 
ATOM 974  O O   . GLY A 0 129 . -26.911  11.031  65.702   1.00 31.35 129 A 1 
ATOM 975  N N   . ARG A 0 130 . -26.331  8.892   65.261   1.00 35.90 130 A 1 
ATOM 976  C CA  . ARG A 0 130 . -25.001  9.103   64.673   1.00 35.90 130 A 1 
ATOM 977  C C   . ARG A 0 130 . -24.317  7.770   64.340   1.00 35.90 130 A 1 
ATOM 978  C CB  . ARG A 0 130 . -24.085  9.967   65.574   1.00 35.90 130 A 1 
ATOM 979  O O   . ARG A 0 130 . -24.120  6.935   65.213   1.00 35.90 130 A 1 
ATOM 980  C CG  . ARG A 0 130 . -23.387  11.036  64.719   1.00 35.90 130 A 1 
ATOM 981  C CD  . ARG A 0 130 . -22.517  11.987  65.549   1.00 35.90 130 A 1 
ATOM 982  N NE  . ARG A 0 130 . -23.244  13.207  65.961   1.00 35.90 130 A 1 
ATOM 983  N NH1 . ARG A 0 130 . -21.401  14.400  66.627   1.00 35.90 130 A 1 
ATOM 984  N NH2 . ARG A 0 130 . -23.400  15.392  66.605   1.00 35.90 130 A 1 
ATOM 985  C CZ  . ARG A 0 130 . -22.684  14.323  66.396   1.00 35.90 130 A 1 
ATOM 986  N N   . TYR A 0 131 . -23.958  7.651   63.064   1.00 32.33 131 A 1 
ATOM 987  C CA  . TYR A 0 131 . -22.862  6.880   62.468   1.00 32.33 131 A 1 
ATOM 988  C C   . TYR A 0 131 . -21.728  6.451   63.420   1.00 32.33 131 A 1 
ATOM 989  C CB  . TYR A 0 131 . -22.223  7.822   61.422   1.00 32.33 131 A 1 
ATOM 990  O O   . TYR A 0 131 . -21.252  7.268   64.210   1.00 32.33 131 A 1 
ATOM 991  C CG  . TYR A 0 131 . -22.585  7.556   59.980   1.00 32.33 131 A 1 
ATOM 992  C CD1 . TYR A 0 131 . -21.610  7.005   59.126   1.00 32.33 131 A 1 
ATOM 993  C CD2 . TYR A 0 131 . -23.858  7.891   59.475   1.00 32.33 131 A 1 
ATOM 994  C CE1 . TYR A 0 131 . -21.901  6.781   57.768   1.00 32.33 131 A 1 
ATOM 995  C CE2 . TYR A 0 131 . -24.147  7.671   58.115   1.00 32.33 131 A 1 
ATOM 996  O OH  . TYR A 0 131 . -23.472  6.920   55.953   1.00 32.33 131 A 1 
ATOM 997  C CZ  . TYR A 0 131 . -23.172  7.117   57.260   1.00 32.33 131 A 1 
ATOM 998  N N   . GLY A 0 132 . -21.172  5.251   63.190   1.00 34.46 132 A 1 
ATOM 999  C CA  . GLY A 0 132 . -19.761  4.973   63.497   1.00 34.46 132 A 1 
ATOM 1000 C C   . GLY A 0 132 . -19.404  3.545   63.926   1.00 34.46 132 A 1 
ATOM 1001 O O   . GLY A 0 132 . -19.332  3.270   65.114   1.00 34.46 132 A 1 
ATOM 1002 N N   . TYR A 0 133 . -19.107  2.692   62.941   1.00 31.02 133 A 1 
ATOM 1003 C CA  . TYR A 0 133 . -17.916  1.827   62.839   1.00 31.02 133 A 1 
ATOM 1004 C C   . TYR A 0 133 . -17.418  1.006   64.060   1.00 31.02 133 A 1 
ATOM 1005 C CB  . TYR A 0 133 . -16.775  2.696   62.269   1.00 31.02 133 A 1 
ATOM 1006 O O   . TYR A 0 133 . -16.895  1.548   65.030   1.00 31.02 133 A 1 
ATOM 1007 C CG  . TYR A 0 133 . -15.851  1.989   61.301   1.00 31.02 133 A 1 
ATOM 1008 C CD1 . TYR A 0 133 . -14.611  1.478   61.732   1.00 31.02 133 A 1 
ATOM 1009 C CD2 . TYR A 0 133 . -16.222  1.890   59.946   1.00 31.02 133 A 1 
ATOM 1010 C CE1 . TYR A 0 133 . -13.737  0.877   60.802   1.00 31.02 133 A 1 
ATOM 1011 C CE2 . TYR A 0 133 . -15.354  1.288   59.018   1.00 31.02 133 A 1 
ATOM 1012 O OH  . TYR A 0 133 . -13.272  0.221   58.533   1.00 31.02 133 A 1 
ATOM 1013 C CZ  . TYR A 0 133 . -14.108  0.786   59.441   1.00 31.02 133 A 1 
ATOM 1014 N N   . GLY A 0 134 . -17.363  -0.323  63.879   1.00 35.08 134 A 1 
ATOM 1015 C CA  . GLY A 0 134 . -16.327  -1.194  64.459   1.00 35.08 134 A 1 
ATOM 1016 C C   . GLY A 0 134 . -16.751  -2.094  65.627   1.00 35.08 134 A 1 
ATOM 1017 O O   . GLY A 0 134 . -17.265  -1.631  66.638   1.00 35.08 134 A 1 
ATOM 1018 N N   . GLY A 0 135 . -16.457  -3.397  65.534   1.00 35.05 135 A 1 
ATOM 1019 C CA  . GLY A 0 135 . -16.642  -4.300  66.672   1.00 35.05 135 A 1 
ATOM 1020 C C   . GLY A 0 135 . -16.312  -5.767  66.418   1.00 35.05 135 A 1 
ATOM 1021 O O   . GLY A 0 135 . -17.190  -6.617  66.510   1.00 35.05 135 A 1 
ATOM 1022 N N   . SER A 0 136 . -15.044  -6.079  66.143   1.00 38.80 136 A 1 
ATOM 1023 C CA  . SER A 0 136 . -14.531  -7.449  66.227   1.00 38.80 136 A 1 
ATOM 1024 C C   . SER A 0 136 . -13.920  -7.696  67.613   1.00 38.80 136 A 1 
ATOM 1025 C CB  . SER A 0 136 . -13.509  -7.710  65.110   1.00 38.80 136 A 1 
ATOM 1026 O O   . SER A 0 136 . -12.984  -7.009  68.003   1.00 38.80 136 A 1 
ATOM 1027 O OG  . SER A 0 136 . -13.622  -9.042  64.649   1.00 38.80 136 A 1 
ATOM 1028 N N   . GLY A 0 137 . -14.429  -8.712  68.316   1.00 37.90 137 A 1 
ATOM 1029 C CA  . GLY A 0 137 . -13.591  -9.717  68.979   1.00 37.90 137 A 1 
ATOM 1030 C C   . GLY A 0 137 . -13.060  -9.492  70.406   1.00 37.90 137 A 1 
ATOM 1031 O O   . GLY A 0 137 . -12.044  -8.841  70.596   1.00 37.90 137 A 1 
ATOM 1032 N N   . LYS A 0 138 . -13.630  -10.300 71.323   1.00 37.53 138 A 1 
ATOM 1033 C CA  . LYS A 0 138 . -13.034  -10.947 72.526   1.00 37.53 138 A 1 
ATOM 1034 C C   . LYS A 0 138 . -12.689  -10.016 73.702   1.00 37.53 138 A 1 
ATOM 1035 C CB  . LYS A 0 138 . -11.833  -11.817 72.102   1.00 37.53 138 A 1 
ATOM 1036 O O   . LYS A 0 138 . -11.842  -9.151  73.596   1.00 37.53 138 A 1 
ATOM 1037 C CG  . LYS A 0 138 . -12.227  -12.945 71.131   1.00 37.53 138 A 1 
ATOM 1038 C CD  . LYS A 0 138 . -11.032  -13.856 70.823   1.00 37.53 138 A 1 
ATOM 1039 C CE  . LYS A 0 138 . -11.470  -14.999 69.898   1.00 37.53 138 A 1 
ATOM 1040 N NZ  . LYS A 0 138 . -10.352  -15.933 69.613   1.00 37.53 138 A 1 
ATOM 1041 N N   . GLY A 0 139 . -13.353  -10.132 74.857   1.00 37.31 139 A 1 
ATOM 1042 C CA  . GLY A 0 139 . -13.274  -11.259 75.806   1.00 37.31 139 A 1 
ATOM 1043 C C   . GLY A 0 139 . -12.224  -10.910 76.875   1.00 37.31 139 A 1 
ATOM 1044 O O   . GLY A 0 139 . -11.176  -10.399 76.529   1.00 37.31 139 A 1 
ATOM 1045 N N   . GLY A 0 140 . -12.369  -11.088 78.180   1.00 34.52 140 A 1 
ATOM 1046 C CA  . GLY A 0 140 . -13.422  -11.532 79.073   1.00 34.52 140 A 1 
ATOM 1047 C C   . GLY A 0 140 . -12.882  -11.390 80.511   1.00 34.52 140 A 1 
ATOM 1048 O O   . GLY A 0 140 . -11.687  -11.192 80.703   1.00 34.52 140 A 1 
ATOM 1049 N N   . LEU A 0 141 . -13.781  -11.575 81.482   1.00 31.19 141 A 1 
ATOM 1050 C CA  . LEU A 0 141 . -13.551  -12.050 82.859   1.00 31.19 141 A 1 
ATOM 1051 C C   . LEU A 0 141 . -12.801  -11.193 83.905   1.00 31.19 141 A 1 
ATOM 1052 C CB  . LEU A 0 141 . -12.961  -13.472 82.810   1.00 31.19 141 A 1 
ATOM 1053 O O   . LEU A 0 141 . -11.633  -10.855 83.774   1.00 31.19 141 A 1 
ATOM 1054 C CG  . LEU A 0 141 . -14.011  -14.533 82.432   1.00 31.19 141 A 1 
ATOM 1055 C CD1 . LEU A 0 141 . -13.501  -15.452 81.325   1.00 31.19 141 A 1 
ATOM 1056 C CD2 . LEU A 0 141 . -14.373  -15.377 83.655   1.00 31.19 141 A 1 
ATOM 1057 N N   . GLY A 0 142 . -13.476  -11.090 85.061   1.00 35.84 142 A 1 
ATOM 1058 C CA  . GLY A 0 142 . -12.913  -10.882 86.403   1.00 35.84 142 A 1 
ATOM 1059 C C   . GLY A 0 142 . -13.191  -9.478  86.944   1.00 35.84 142 A 1 
ATOM 1060 O O   . GLY A 0 142 . -12.780  -8.506  86.338   1.00 35.84 142 A 1 
ATOM 1061 N N   . GLY A 0 143 . -13.885  -9.243  88.056   1.00 33.86 143 A 1 
ATOM 1062 C CA  . GLY A 0 143 . -14.234  -10.084 89.195   1.00 33.86 143 A 1 
ATOM 1063 C C   . GLY A 0 143 . -14.039  -9.255  90.476   1.00 33.86 143 A 1 
ATOM 1064 O O   . GLY A 0 143 . -13.069  -8.511  90.554   1.00 33.86 143 A 1 
ATOM 1065 N N   . LEU A 0 144 . -14.918  -9.464  91.470   1.00 31.90 144 A 1 
ATOM 1066 C CA  . LEU A 0 144 . -14.807  -9.045  92.889   1.00 31.90 144 A 1 
ATOM 1067 C C   . LEU A 0 144 . -15.016  -7.537  93.151   1.00 31.90 144 A 1 
ATOM 1068 C CB  . LEU A 0 144 . -13.459  -9.536  93.465   1.00 31.90 144 A 1 
ATOM 1069 O O   . LEU A 0 144 . -14.519  -6.701  92.419   1.00 31.90 144 A 1 
ATOM 1070 C CG  . LEU A 0 144 . -13.139  -11.031 93.217   1.00 31.90 144 A 1 
ATOM 1071 C CD1 . LEU A 0 144 . -11.795  -11.223 92.512   1.00 31.90 144 A 1 
ATOM 1072 C CD2 . LEU A 0 144 . -13.100  -11.794 94.538   1.00 31.90 144 A 1 
ATOM 1073 N N   . GLY A 0 145 . -15.714  -7.051  94.176   1.00 36.34 145 A 1 
ATOM 1074 C CA  . GLY A 0 145 . -16.368  -7.583  95.374   1.00 36.34 145 A 1 
ATOM 1075 C C   . GLY A 0 145 . -17.036  -6.367  96.058   1.00 36.34 145 A 1 
ATOM 1076 O O   . GLY A 0 145 . -16.584  -5.243  95.884   1.00 36.34 145 A 1 
ATOM 1077 N N   . ALA A 0 146 . -18.246  -6.508  96.599   1.00 33.77 146 A 1 
ATOM 1078 C CA  . ALA A 0 146 . -18.510  -6.628  98.040   1.00 33.77 146 A 1 
ATOM 1079 C C   . ALA A 0 146 . -18.306  -5.338  98.877   1.00 33.77 146 A 1 
ATOM 1080 C CB  . ALA A 0 146 . -17.787  -7.845  98.633   1.00 33.77 146 A 1 
ATOM 1081 O O   . ALA A 0 146 . -17.296  -4.659  98.765   1.00 33.77 146 A 1 
ATOM 1082 N N   . HIS A 0 147 . -19.255  -5.118  99.802   1.00 35.61 147 A 1 
ATOM 1083 C CA  . HIS A 0 147 . -19.409  -4.025  100.786  1.00 35.61 147 A 1 
ATOM 1084 C C   . HIS A 0 147 . -20.124  -2.768  100.264  1.00 35.61 147 A 1 
ATOM 1085 C CB  . HIS A 0 147 . -18.100  -3.693  101.520  1.00 35.61 147 A 1 
ATOM 1086 O O   . HIS A 0 147 . -19.817  -2.250  99.208   1.00 35.61 147 A 1 
ATOM 1087 C CG  . HIS A 0 147 . -17.524  -4.879  102.245  1.00 35.61 147 A 1 
ATOM 1088 C CD2 . HIS A 0 147 . -16.519  -5.703  101.814  1.00 35.61 147 A 1 
ATOM 1089 N ND1 . HIS A 0 147 . -17.947  -5.352  103.467  1.00 35.61 147 A 1 
ATOM 1090 C CE1 . HIS A 0 147 . -17.215  -6.437  103.766  1.00 35.61 147 A 1 
ATOM 1091 N NE2 . HIS A 0 147 . -16.343  -6.697  102.784  1.00 35.61 147 A 1 
ATOM 1092 N N   . GLY A 0 148 . -21.105  -2.192  100.950  1.00 35.30 148 A 1 
ATOM 1093 C CA  . GLY A 0 148 . -21.584  -2.402  102.310  1.00 35.30 148 A 1 
ATOM 1094 C C   . GLY A 0 148 . -22.526  -1.246  102.663  1.00 35.30 148 A 1 
ATOM 1095 O O   . GLY A 0 148 . -22.347  -0.124  102.204  1.00 35.30 148 A 1 
ATOM 1096 N N   . LYS A 0 149 . -23.571  -1.562  103.426  1.00 31.07 149 A 1 
ATOM 1097 C CA  . LYS A 0 149 . -24.698  -0.701  103.804  1.00 31.07 149 A 1 
ATOM 1098 C C   . LYS A 0 149 . -24.328  0.433   104.777  1.00 31.07 149 A 1 
ATOM 1099 C CB  . LYS A 0 149 . -25.734  -1.584  104.519  1.00 31.07 149 A 1 
ATOM 1100 O O   . LYS A 0 149 . -23.532  0.221   105.682  1.00 31.07 149 A 1 
ATOM 1101 C CG  . LYS A 0 149 . -26.373  -2.692  103.670  1.00 31.07 149 A 1 
ATOM 1102 C CD  . LYS A 0 149 . -27.411  -3.431  104.529  1.00 31.07 149 A 1 
ATOM 1103 C CE  . LYS A 0 149 . -28.199  -4.451  103.702  1.00 31.07 149 A 1 
ATOM 1104 N NZ  . LYS A 0 149 . -29.281  -5.081  104.502  1.00 31.07 149 A 1 
ATOM 1105 N N   . GLY A 0 150 . -25.094  1.524   104.706  1.00 37.08 150 A 1 
ATOM 1106 C CA  . GLY A 0 150 . -25.454  2.433   105.812  1.00 37.08 150 A 1 
ATOM 1107 C C   . GLY A 0 150 . -26.563  3.369   105.303  1.00 37.08 150 A 1 
ATOM 1108 O O   . GLY A 0 150 . -26.313  4.098   104.357  1.00 37.08 150 A 1 
ATOM 1109 N N   . ALA A 0 151 . -27.854  3.311   105.658  1.00 33.07 151 A 1 
ATOM 1110 C CA  . ALA A 0 151 . -28.577  3.122   106.923  1.00 33.07 151 A 1 
ATOM 1111 C C   . ALA A 0 151 . -28.293  4.213   107.972  1.00 33.07 151 A 1 
ATOM 1112 C CB  . ALA A 0 151 . -28.468  1.692   107.481  1.00 33.07 151 A 1 
ATOM 1113 O O   . ALA A 0 151 . -27.239  4.162   108.594  1.00 33.07 151 A 1 
ATOM 1114 N N   . ALA A 0 152 . -29.251  5.134   108.195  1.00 33.82 152 A 1 
ATOM 1115 C CA  . ALA A 0 152 . -29.890  5.397   109.504  1.00 33.82 152 A 1 
ATOM 1116 C C   . ALA A 0 152 . -30.685  6.730   109.572  1.00 33.82 152 A 1 
ATOM 1117 C CB  . ALA A 0 152 . -28.870  5.398   110.654  1.00 33.82 152 A 1 
ATOM 1118 O O   . ALA A 0 152 . -30.167  7.777   109.202  1.00 33.82 152 A 1 
ATOM 1119 N N   . GLY A 0 153 . -31.890  6.671   110.173  1.00 35.76 153 A 1 
ATOM 1120 C CA  . GLY A 0 153 . -32.573  7.779   110.878  1.00 35.76 153 A 1 
ATOM 1121 C C   . GLY A 0 153 . -33.928  8.210   110.282  1.00 35.76 153 A 1 
ATOM 1122 O O   . GLY A 0 153 . -33.948  8.773   109.203  1.00 35.76 153 A 1 
ATOM 1123 N N   . GLY A 0 154 . -35.100  8.015   110.903  1.00 35.90 154 A 1 
ATOM 1124 C CA  . GLY A 0 154 . -35.423  7.464   112.217  1.00 35.90 154 A 1 
ATOM 1125 C C   . GLY A 0 154 . -36.943  7.433   112.495  1.00 35.90 154 A 1 
ATOM 1126 O O   . GLY A 0 154 . -37.714  8.094   111.811  1.00 35.90 154 A 1 
ATOM 1127 N N   . GLN A 0 155 . -37.291  6.680   113.553  1.00 39.28 155 A 1 
ATOM 1128 C CA  . GLN A 0 155 . -38.507  6.736   114.399  1.00 39.28 155 A 1 
ATOM 1129 C C   . GLN A 0 155 . -39.823  6.164   113.825  1.00 39.28 155 A 1 
ATOM 1130 C CB  . GLN A 0 155 . -38.705  8.181   114.902  1.00 39.28 155 A 1 
ATOM 1131 O O   . GLN A 0 155 . -40.227  6.498   112.726  1.00 39.28 155 A 1 
ATOM 1132 C CG  . GLN A 0 155 . -37.521  8.707   115.742  1.00 39.28 155 A 1 
ATOM 1133 C CD  . GLN A 0 155 . -37.327  10.220  115.655  1.00 39.28 155 A 1 
ATOM 1134 N NE2 . GLN A 0 155 . -36.856  10.857  116.703  1.00 39.28 155 A 1 
ATOM 1135 O OE1 . GLN A 0 155 . -37.534  10.858  114.642  1.00 39.28 155 A 1 
ATOM 1136 N N   . ALA A 0 156 . -40.631  5.361   114.526  1.00 38.05 156 A 1 
ATOM 1137 C CA  . ALA A 0 156 . -40.551  4.615   115.791  1.00 38.05 156 A 1 
ATOM 1138 C C   . ALA A 0 156 . -41.829  3.730   115.826  1.00 38.05 156 A 1 
ATOM 1139 C CB  . ALA A 0 156 . -40.546  5.593   116.976  1.00 38.05 156 A 1 
ATOM 1140 O O   . ALA A 0 156 . -42.926  4.233   115.629  1.00 38.05 156 A 1 
ATOM 1141 N N   . ALA A 0 157 . -41.712  2.401   115.791  1.00 33.59 157 A 1 
ATOM 1142 C CA  . ALA A 0 157 . -41.846  1.498   116.941  1.00 33.59 157 A 1 
ATOM 1143 C C   . ALA A 0 157 . -43.246  1.444   117.596  1.00 33.59 157 A 1 
ATOM 1144 C CB  . ALA A 0 157 . -40.735  1.764   117.970  1.00 33.59 157 A 1 
ATOM 1145 O O   . ALA A 0 157 . -43.574  2.299   118.405  1.00 33.59 157 A 1 
ATOM 1146 N N   . GLN A 0 158 . -43.982  0.343   117.375  1.00 37.73 158 A 1 
ATOM 1147 C CA  . GLN A 0 158 . -44.462  -0.498  118.480  1.00 37.73 158 A 1 
ATOM 1148 C C   . GLN A 0 158 . -44.886  -1.906  118.013  1.00 37.73 158 A 1 
ATOM 1149 C CB  . GLN A 0 158 . -45.540  0.185   119.347  1.00 37.73 158 A 1 
ATOM 1150 O O   . GLN A 0 158 . -45.753  -2.118  117.177  1.00 37.73 158 A 1 
ATOM 1151 C CG  . GLN A 0 158 . -44.929  0.597   120.705  1.00 37.73 158 A 1 
ATOM 1152 C CD  . GLN A 0 158 . -45.852  1.436   121.581  1.00 37.73 158 A 1 
ATOM 1153 N NE2 . GLN A 0 158 . -45.574  1.529   122.863  1.00 37.73 158 A 1 
ATOM 1154 O OE1 . GLN A 0 158 . -46.834  2.015   121.160  1.00 37.73 158 A 1 
ATOM 1155 N N   . SER A 0 159 . -44.175  -2.860  118.597  1.00 30.17 159 A 1 
ATOM 1156 C CA  . SER A 0 159 . -44.313  -4.312  118.659  1.00 30.17 159 A 1 
ATOM 1157 C C   . SER A 0 159 . -45.729  -4.863  118.924  1.00 30.17 159 A 1 
ATOM 1158 C CB  . SER A 0 159 . -43.442  -4.656  119.880  1.00 30.17 159 A 1 
ATOM 1159 O O   . SER A 0 159 . -46.420  -4.314  119.772  1.00 30.17 159 A 1 
ATOM 1160 O OG  . SER A 0 159 . -43.806  -3.827  120.988  1.00 30.17 159 A 1 
ATOM 1161 N N   . TRP A 0 160 . -46.068  -6.043  118.378  1.00 33.33 160 A 1 
ATOM 1162 C CA  . TRP A 0 160 . -46.224  -7.307  119.136  1.00 33.33 160 A 1 
ATOM 1163 C C   . TRP A 0 160 . -46.440  -8.518  118.203  1.00 33.33 160 A 1 
ATOM 1164 C CB  . TRP A 0 160 . -47.294  -7.259  120.254  1.00 33.33 160 A 1 
ATOM 1165 O O   . TRP A 0 160 . -46.899  -8.410  117.073  1.00 33.33 160 A 1 
ATOM 1166 C CG  . TRP A 0 160 . -46.746  -7.092  121.654  1.00 33.33 160 A 1 
ATOM 1167 C CD1 . TRP A 0 160 . -45.764  -6.244  122.016  1.00 33.33 160 A 1 
ATOM 1168 C CD2 . TRP A 0 160 . -47.148  -7.719  122.914  1.00 33.33 160 A 1 
ATOM 1169 C CE2 . TRP A 0 160 . -46.361  -7.167  123.976  1.00 33.33 160 A 1 
ATOM 1170 C CE3 . TRP A 0 160 . -48.109  -8.683  123.278  1.00 33.33 160 A 1 
ATOM 1171 N NE1 . TRP A 0 160 . -45.524  -6.274  123.364  1.00 33.33 160 A 1 
ATOM 1172 C CH2 . TRP A 0 160 . -47.488  -8.491  125.640  1.00 33.33 160 A 1 
ATOM 1173 C CZ2 . TRP A 0 160 . -46.518  -7.533  125.316  1.00 33.33 160 A 1 
ATOM 1174 C CZ3 . TRP A 0 160 . -48.275  -9.065  124.624  1.00 33.33 160 A 1 
ATOM 1175 N N   . LYS A 0 161 . -45.994  -9.670  118.702  1.00 35.95 161 A 1 
ATOM 1176 C CA  . LYS A 0 161 . -45.783  -10.968 118.053  1.00 35.95 161 A 1 
ATOM 1177 C C   . LYS A 0 161 . -47.083  -11.718 117.703  1.00 35.95 161 A 1 
ATOM 1178 C CB  . LYS A 0 161 . -45.024  -11.835 119.079  1.00 35.95 161 A 1 
ATOM 1179 O O   . LYS A 0 161 . -48.012  -11.708 118.497  1.00 35.95 161 A 1 
ATOM 1180 C CG  . LYS A 0 161 . -43.615  -11.366 119.482  1.00 35.95 161 A 1 
ATOM 1181 C CD  . LYS A 0 161 . -43.148  -12.152 120.720  1.00 35.95 161 A 1 
ATOM 1182 C CE  . LYS A 0 161 . -41.678  -11.872 121.051  1.00 35.95 161 A 1 
ATOM 1183 N NZ  . LYS A 0 161 . -41.248  -12.588 122.282  1.00 35.95 161 A 1 
ATOM 1184 N N   . GLY A 0 162 . -47.016  -12.551 116.657  1.00 29.90 162 A 1 
ATOM 1185 C CA  . GLY A 0 162 . -47.530  -13.931 116.713  1.00 29.90 162 A 1 
ATOM 1186 C C   . GLY A 0 162 . -48.847  -14.254 115.994  1.00 29.90 162 A 1 
ATOM 1187 O O   . GLY A 0 162 . -49.893  -14.267 116.626  1.00 29.90 162 A 1 
ATOM 1188 N N   . ALA A 0 163 . -48.766  -14.664 114.722  1.00 33.45 163 A 1 
ATOM 1189 C CA  . ALA A 0 163 . -49.639  -15.689 114.128  1.00 33.45 163 A 1 
ATOM 1190 C C   . ALA A 0 163 . -48.951  -16.282 112.884  1.00 33.45 163 A 1 
ATOM 1191 C CB  . ALA A 0 163 . -51.029  -15.131 113.803  1.00 33.45 163 A 1 
ATOM 1192 O O   . ALA A 0 163 . -49.052  -15.785 111.766  1.00 33.45 163 A 1 
ATOM 1193 N N   . SER A 0 164 . -48.167  -17.326 113.125  1.00 34.57 164 A 1 
ATOM 1194 C CA  . SER A 0 164 . -47.493  -18.154 112.133  1.00 34.57 164 A 1 
ATOM 1195 C C   . SER A 0 164 . -48.471  -19.029 111.338  1.00 34.57 164 A 1 
ATOM 1196 C CB  . SER A 0 164 . -46.524  -19.071 112.892  1.00 34.57 164 A 1 
ATOM 1197 O O   . SER A 0 164 . -49.288  -19.716 111.940  1.00 34.57 164 A 1 
ATOM 1198 O OG  . SER A 0 164 . -47.219  -19.714 113.949  1.00 34.57 164 A 1 
ATOM 1199 N N   . ALA A 0 165 . -48.259  -19.067 110.018  1.00 30.93 165 A 1 
ATOM 1200 C CA  . ALA A 0 165 . -48.115  -20.269 109.185  1.00 30.93 165 A 1 
ATOM 1201 C C   . ALA A 0 165 . -49.223  -21.348 109.184  1.00 30.93 165 A 1 
ATOM 1202 C CB  . ALA A 0 165 . -46.755  -20.899 109.535  1.00 30.93 165 A 1 
ATOM 1203 O O   . ALA A 0 165 . -49.388  -22.057 110.171  1.00 30.93 165 A 1 
ATOM 1204 N N   . GLN A 0 166 . -49.825  -21.597 108.005  1.00 32.08 166 A 1 
ATOM 1205 C CA  . GLN A 0 166 . -49.757  -22.886 107.270  1.00 32.08 166 A 1 
ATOM 1206 C C   . GLN A 0 166 . -50.676  -22.919 106.018  1.00 32.08 166 A 1 
ATOM 1207 C CB  . GLN A 0 166 . -50.046  -24.112 108.174  1.00 32.08 166 A 1 
ATOM 1208 O O   . GLN A 0 166 . -51.890  -22.843 106.134  1.00 32.08 166 A 1 
ATOM 1209 C CG  . GLN A 0 166 . -48.730  -24.682 108.751  1.00 32.08 166 A 1 
ATOM 1210 C CD  . GLN A 0 166 . -48.883  -25.700 109.882  1.00 32.08 166 A 1 
ATOM 1211 N NE2 . GLN A 0 166 . -47.830  -26.429 110.182  1.00 32.08 166 A 1 
ATOM 1212 O OE1 . GLN A 0 166 . -49.911  -25.897 110.519  1.00 32.08 166 A 1 
ATOM 1213 N N   . HIS A 0 167 . -50.043  -23.047 104.840  1.00 30.73 167 A 1 
ATOM 1214 C CA  . HIS A 0 167 . -50.422  -23.792 103.619  1.00 30.73 167 A 1 
ATOM 1215 C C   . HIS A 0 167 . -51.902  -24.038 103.237  1.00 30.73 167 A 1 
ATOM 1216 C CB  . HIS A 0 167 . -49.697  -25.151 103.675  1.00 30.73 167 A 1 
ATOM 1217 O O   . HIS A 0 167 . -52.633  -24.722 103.944  1.00 30.73 167 A 1 
ATOM 1218 C CG  . HIS A 0 167 . -48.291  -25.104 103.141  1.00 30.73 167 A 1 
ATOM 1219 C CD2 . HIS A 0 167 . -47.151  -24.765 103.818  1.00 30.73 167 A 1 
ATOM 1220 N ND1 . HIS A 0 167 . -47.918  -25.424 101.855  1.00 30.73 167 A 1 
ATOM 1221 C CE1 . HIS A 0 167 . -46.588  -25.276 101.757  1.00 30.73 167 A 1 
ATOM 1222 N NE2 . HIS A 0 167 . -46.080  -24.866 102.930  1.00 30.73 167 A 1 
ATOM 1223 N N   . GLY A 0 168 . -52.255  -23.677 101.992  1.00 33.95 168 A 1 
ATOM 1224 C CA  . GLY A 0 168 . -53.433  -24.195 101.279  1.00 33.95 168 A 1 
ATOM 1225 C C   . GLY A 0 168 . -53.580  -23.630 99.862   1.00 33.95 168 A 1 
ATOM 1226 O O   . GLY A 0 168 . -54.394  -22.745 99.633   1.00 33.95 168 A 1 
ATOM 1227 N N   . ALA A 0 169 . -52.761  -24.109 98.924   1.00 31.81 169 A 1 
ATOM 1228 C CA  . ALA A 0 169 . -52.837  -23.773 97.503   1.00 31.81 169 A 1 
ATOM 1229 C C   . ALA A 0 169 . -54.195  -24.183 96.896   1.00 31.81 169 A 1 
ATOM 1230 C CB  . ALA A 0 169 . -51.682  -24.507 96.803   1.00 31.81 169 A 1 
ATOM 1231 O O   . ALA A 0 169 . -54.561  -25.352 96.970   1.00 31.81 169 A 1 
ATOM 1232 N N   . ALA A 0 170 . -54.904  -23.257 96.247   1.00 36.30 170 A 1 
ATOM 1233 C CA  . ALA A 0 170 . -56.056  -23.568 95.401   1.00 36.30 170 A 1 
ATOM 1234 C C   . ALA A 0 170 . -55.913  -22.813 94.073   1.00 36.30 170 A 1 
ATOM 1235 C CB  . ALA A 0 170 . -57.358  -23.272 96.152   1.00 36.30 170 A 1 
ATOM 1236 O O   . ALA A 0 170 . -56.113  -21.603 93.993   1.00 36.30 170 A 1 
ATOM 1237 N N   . LYS A 0 171 . -55.454  -23.567 93.068   1.00 36.87 171 A 1 
ATOM 1238 C CA  . LYS A 0 171 . -55.182  -23.170 91.684   1.00 36.87 171 A 1 
ATOM 1239 C C   . LYS A 0 171 . -56.428  -22.554 91.045   1.00 36.87 171 A 1 
ATOM 1240 C CB  . LYS A 0 171 . -54.806  -24.434 90.881   1.00 36.87 171 A 1 
ATOM 1241 O O   . LYS A 0 171 . -57.399  -23.267 90.809   1.00 36.87 171 A 1 
ATOM 1242 C CG  . LYS A 0 171 . -53.430  -25.042 91.188   1.00 36.87 171 A 1 
ATOM 1243 C CD  . LYS A 0 171 . -53.277  -26.365 90.417   1.00 36.87 171 A 1 
ATOM 1244 C CE  . LYS A 0 171 . -51.860  -26.936 90.534   1.00 36.87 171 A 1 
ATOM 1245 N NZ  . LYS A 0 171 . -51.735  -28.219 89.795   1.00 36.87 171 A 1 
ATOM 1246 N N   . GLY A 0 172 . -56.371  -21.269 90.709   1.00 35.73 172 A 1 
ATOM 1247 C CA  . GLY A 0 172 . -57.203  -20.755 89.632   1.00 35.73 172 A 1 
ATOM 1248 C C   . GLY A 0 172 . -56.632  -21.263 88.313   1.00 35.73 172 A 1 
ATOM 1249 O O   . GLY A 0 172 . -55.466  -21.010 88.007   1.00 35.73 172 A 1 
ATOM 1250 N N   . GLY A 0 173 . -57.417  -22.072 87.604   1.00 31.15 173 A 1 
ATOM 1251 C CA  . GLY A 0 173 . -57.157  -22.402 86.210   1.00 31.15 173 A 1 
ATOM 1252 C C   . GLY A 0 173 . -57.472  -21.162 85.393   1.00 31.15 173 A 1 
ATOM 1253 O O   . GLY A 0 173 . -58.621  -20.954 85.030   1.00 31.15 173 A 1 
ATOM 1254 N N   . TYR A 0 174 . -56.469  -20.309 85.235   1.00 35.40 174 A 1 
ATOM 1255 C CA  . TYR A 0 174 . -56.492  -19.166 84.340   1.00 35.40 174 A 1 
ATOM 1256 C C   . TYR A 0 174 . -55.516  -19.504 83.215   1.00 35.40 174 A 1 
ATOM 1257 C CB  . TYR A 0 174 . -56.081  -17.888 85.092   1.00 35.40 174 A 1 
ATOM 1258 O O   . TYR A 0 174 . -54.322  -19.689 83.476   1.00 35.40 174 A 1 
ATOM 1259 C CG  . TYR A 0 174 . -56.795  -17.626 86.410   1.00 35.40 174 A 1 
ATOM 1260 C CD1 . TYR A 0 174 . -58.147  -17.236 86.421   1.00 35.40 174 A 1 
ATOM 1261 C CD2 . TYR A 0 174 . -56.092  -17.747 87.625   1.00 35.40 174 A 1 
ATOM 1262 C CE1 . TYR A 0 174 . -58.804  -16.991 87.642   1.00 35.40 174 A 1 
ATOM 1263 C CE2 . TYR A 0 174 . -56.732  -17.460 88.846   1.00 35.40 174 A 1 
ATOM 1264 O OH  . TYR A 0 174 . -58.734  -16.903 90.042   1.00 35.40 174 A 1 
ATOM 1265 C CZ  . TYR A 0 174 . -58.100  -17.110 88.857   1.00 35.40 174 A 1 
ATOM 1266 N N   . ASP A 0 175 . -56.026  -19.627 82.003   1.00 33.54 175 A 1 
ATOM 1267 C CA  . ASP A 0 175 . -55.286  -19.635 80.745   1.00 33.54 175 A 1 
ATOM 1268 C C   . ASP A 0 175 . -54.723  -18.231 80.475   1.00 33.54 175 A 1 
ATOM 1269 C CB  . ASP A 0 175 . -56.195  -20.155 79.614   1.00 33.54 175 A 1 
ATOM 1270 O O   . ASP A 0 175 . -55.164  -17.479 79.619   1.00 33.54 175 A 1 
ATOM 1271 C CG  . ASP A 0 175 . -57.580  -19.487 79.517   1.00 33.54 175 A 1 
ATOM 1272 O OD1 . ASP A 0 175 . -57.915  -18.652 80.397   1.00 33.54 175 A 1 
ATOM 1273 O OD2 . ASP A 0 175 . -58.371  -19.967 78.682   1.00 33.54 175 A 1 
ATOM 1274 N N   . ASN A 0 176 . -53.715  -17.843 81.260   1.00 36.09 176 A 1 
ATOM 1275 C CA  . ASN A 0 176 . -52.908  -16.657 80.979   1.00 36.09 176 A 1 
ATOM 1276 C C   . ASN A 0 176 . -51.865  -16.991 79.903   1.00 36.09 176 A 1 
ATOM 1277 C CB  . ASN A 0 176 . -52.245  -16.130 82.261   1.00 36.09 176 A 1 
ATOM 1278 O O   . ASN A 0 176 . -50.662  -17.036 80.192   1.00 36.09 176 A 1 
ATOM 1279 C CG  . ASN A 0 176 . -53.206  -15.482 83.228   1.00 36.09 176 A 1 
ATOM 1280 N ND2 . ASN A 0 176 . -53.296  -15.991 84.431   1.00 36.09 176 A 1 
ATOM 1281 O OD1 . ASN A 0 176 . -53.832  -14.472 82.981   1.00 36.09 176 A 1 
ATOM 1282 N N   . ASP A 0 177 . -52.308  -17.233 78.676   1.00 42.99 177 A 1 
ATOM 1283 C CA  . ASP A 0 177 . -51.405  -17.522 77.571   1.00 42.99 177 A 1 
ATOM 1284 C C   . ASP A 0 177 . -50.854  -16.212 77.000   1.00 42.99 177 A 1 
ATOM 1285 C CB  . ASP A 0 177 . -52.071  -18.436 76.536   1.00 42.99 177 A 1 
ATOM 1286 O O   . ASP A 0 177 . -51.323  -15.661 76.010   1.00 42.99 177 A 1 
ATOM 1287 C CG  . ASP A 0 177 . -52.314  -19.860 77.053   1.00 42.99 177 A 1 
ATOM 1288 O OD1 . ASP A 0 177 . -51.784  -20.215 78.137   1.00 42.99 177 A 1 
ATOM 1289 O OD2 . ASP A 0 177 . -52.946  -20.628 76.303   1.00 42.99 177 A 1 
ATOM 1290 N N   . VAL A 0 178 . -49.793  -15.703 77.629   1.00 38.90 178 A 1 
ATOM 1291 C CA  . VAL A 0 178 . -48.928  -14.701 77.000   1.00 38.90 178 A 1 
ATOM 1292 C C   . VAL A 0 178 . -48.088  -15.424 75.957   1.00 38.90 178 A 1 
ATOM 1293 C CB  . VAL A 0 178 . -48.050  -13.953 78.021   1.00 38.90 178 A 1 
ATOM 1294 O O   . VAL A 0 178 . -47.006  -15.929 76.258   1.00 38.90 178 A 1 
ATOM 1295 C CG1 . VAL A 0 178 . -47.147  -12.912 77.336   1.00 38.90 178 A 1 
ATOM 1296 C CG2 . VAL A 0 178 . -48.914  -13.207 79.046   1.00 38.90 178 A 1 
ATOM 1297 N N   . TRP A 0 179 . -48.571  -15.483 74.722   1.00 54.08 179 A 1 
ATOM 1298 C CA  . TRP A 0 179 . -47.755  -15.936 73.605   1.00 54.08 179 A 1 
ATOM 1299 C C   . TRP A 0 179 . -47.307  -14.745 72.762   1.00 54.08 179 A 1 
ATOM 1300 C CB  . TRP A 0 179 . -48.446  -17.064 72.837   1.00 54.08 179 A 1 
ATOM 1301 O O   . TRP A 0 179 . -48.095  -13.929 72.293   1.00 54.08 179 A 1 
ATOM 1302 C CG  . TRP A 0 179 . -49.781  -16.765 72.240   1.00 54.08 179 A 1 
ATOM 1303 C CD1 . TRP A 0 179 . -50.978  -16.914 72.851   1.00 54.08 179 A 1 
ATOM 1304 C CD2 . TRP A 0 179 . -50.087  -16.254 70.913   1.00 54.08 179 A 1 
ATOM 1305 C CE2 . TRP A 0 179 . -51.502  -16.217 70.751   1.00 54.08 179 A 1 
ATOM 1306 C CE3 . TRP A 0 179 . -49.310  -15.746 69.857   1.00 54.08 179 A 1 
ATOM 1307 N NE1 . TRP A 0 179 . -51.994  -16.603 71.972   1.00 54.08 179 A 1 
ATOM 1308 C CH2 . TRP A 0 179 . -51.315  -15.260 68.551   1.00 54.08 179 A 1 
ATOM 1309 C CZ2 . TRP A 0 179 . -52.115  -15.786 69.570   1.00 54.08 179 A 1 
ATOM 1310 C CZ3 . TRP A 0 179 . -49.924  -15.220 68.706   1.00 54.08 179 A 1 
ATOM 1311 N N   . ALA A 0 180 . -45.996  -14.647 72.562   1.00 44.18 180 A 1 
ATOM 1312 C CA  . ALA A 0 180 . -45.419  -13.806 71.530   1.00 44.18 180 A 1 
ATOM 1313 C C   . ALA A 0 180 . -45.257  -14.673 70.276   1.00 44.18 180 A 1 
ATOM 1314 C CB  . ALA A 0 180 . -44.090  -13.235 72.043   1.00 44.18 180 A 1 
ATOM 1315 O O   . ALA A 0 180 . -44.474  -15.622 70.292   1.00 44.18 180 A 1 
ATOM 1316 N N   . LYS A 0 181 . -45.975  -14.366 69.190   1.00 48.86 181 A 1 
ATOM 1317 C CA  . LYS A 0 181 . -45.570  -14.821 67.850   1.00 48.86 181 A 1 
ATOM 1318 C C   . LYS A 0 181 . -44.899  -13.645 67.163   1.00 48.86 181 A 1 
ATOM 1319 C CB  . LYS A 0 181 . -46.719  -15.416 67.019   1.00 48.86 181 A 1 
ATOM 1320 O O   . LYS A 0 181 . -45.463  -12.559 67.084   1.00 48.86 181 A 1 
ATOM 1321 C CG  . LYS A 0 181 . -47.133  -16.815 67.523   1.00 48.86 181 A 1 
ATOM 1322 C CD  . LYS A 0 181 . -48.427  -17.354 66.878   1.00 48.86 181 A 1 
ATOM 1323 C CE  . LYS A 0 181 . -49.083  -18.416 67.783   1.00 48.86 181 A 1 
ATOM 1324 N NZ  . LYS A 0 181 . -50.568  -18.408 67.700   1.00 48.86 181 A 1 
ATOM 1325 N N   . GLN A 0 182 . -43.660  -13.870 66.751   1.00 56.47 182 A 1 
ATOM 1326 C CA  . GLN A 0 182 . -42.836  -12.905 66.040   1.00 56.47 182 A 1 
ATOM 1327 C C   . GLN A 0 182 . -43.012  -13.160 64.540   1.00 56.47 182 A 1 
ATOM 1328 C CB  . GLN A 0 182 . -41.376  -13.067 66.505   1.00 56.47 182 A 1 
ATOM 1329 O O   . GLN A 0 182 . -42.839  -14.293 64.086   1.00 56.47 182 A 1 
ATOM 1330 C CG  . GLN A 0 182 . -41.176  -12.659 67.980   1.00 56.47 182 A 1 
ATOM 1331 C CD  . GLN A 0 182 . -39.924  -13.257 68.621   1.00 56.47 182 A 1 
ATOM 1332 N NE2 . GLN A 0 182 . -39.187  -12.497 69.402   1.00 56.47 182 A 1 
ATOM 1333 O OE1 . GLN A 0 182 . -39.613  -14.428 68.498   1.00 56.47 182 A 1 
ATOM 1334 N N   . ALA A 0 183 . -43.372  -12.126 63.783   1.00 55.92 183 A 1 
ATOM 1335 C CA  . ALA A 0 183 . -43.223  -12.105 62.333   1.00 55.92 183 A 1 
ATOM 1336 C C   . ALA A 0 183 . -41.954  -11.310 62.007   1.00 55.92 183 A 1 
ATOM 1337 C CB  . ALA A 0 183 . -44.485  -11.526 61.682   1.00 55.92 183 A 1 
ATOM 1338 O O   . ALA A 0 183 . -41.741  -10.223 62.552   1.00 55.92 183 A 1 
ATOM 1339 N N   . TYR A 0 184 . -41.105  -11.885 61.162   1.00 60.31 184 A 1 
ATOM 1340 C CA  . TYR A 0 184 . -39.851  -11.289 60.723   1.00 60.31 184 A 1 
ATOM 1341 C C   . TYR A 0 184 . -39.970  -10.969 59.238   1.00 60.31 184 A 1 
ATOM 1342 C CB  . TYR A 0 184 . -38.690  -12.252 61.005   1.00 60.31 184 A 1 
ATOM 1343 O O   . TYR A 0 184 . -40.350  -11.852 58.466   1.00 60.31 184 A 1 
ATOM 1344 C CG  . TYR A 0 184 . -38.444  -12.508 62.481   1.00 60.31 184 A 1 
ATOM 1345 C CD1 . TYR A 0 184 . -37.713  -11.566 63.227   1.00 60.31 184 A 1 
ATOM 1346 C CD2 . TYR A 0 184 . -38.944  -13.669 63.105   1.00 60.31 184 A 1 
ATOM 1347 C CE1 . TYR A 0 184 . -37.459  -11.788 64.592   1.00 60.31 184 A 1 
ATOM 1348 C CE2 . TYR A 0 184 . -38.691  -13.898 64.472   1.00 60.31 184 A 1 
ATOM 1349 O OH  . TYR A 0 184 . -37.668  -13.177 66.520   1.00 60.31 184 A 1 
ATOM 1350 C CZ  . TYR A 0 184 . -37.941  -12.960 65.211   1.00 60.31 184 A 1 
ATOM 1351 N N   . GLY A 0 185 . -39.668  -9.725  58.880   1.00 62.12 185 A 1 
ATOM 1352 C CA  . GLY A 0 185 . -39.361  -9.321  57.515   1.00 62.12 185 A 1 
ATOM 1353 C C   . GLY A 0 185 . -37.854  -9.121  57.365   1.00 62.12 185 A 1 
ATOM 1354 O O   . GLY A 0 185 . -37.138  -8.931  58.357   1.00 62.12 185 A 1 
ATOM 1355 N N   . SER A 0 186 . -37.371  -9.224  56.140   1.00 71.31 186 A 1 
ATOM 1356 C CA  . SER A 0 186 . -36.007  -8.875  55.767   1.00 71.31 186 A 1 
ATOM 1357 C C   . SER A 0 186 . -36.027  -8.288  54.374   1.00 71.31 186 A 1 
ATOM 1358 C CB  . SER A 0 186 . -35.079  -10.090 55.781   1.00 71.31 186 A 1 
ATOM 1359 O O   . SER A 0 186 . -36.574  -8.921  53.475   1.00 71.31 186 A 1 
ATOM 1360 O OG  . SER A 0 186 . -35.560  -11.123 54.934   1.00 71.31 186 A 1 
ATOM 1361 N N   . ASP A 0 187 . -35.393  -7.145  54.254   1.00 73.82 187 A 1 
ATOM 1362 C CA  . ASP A 0 187 . -35.158  -6.363  53.059   1.00 73.82 187 A 1 
ATOM 1363 C C   . ASP A 0 187 . -33.691  -6.555  52.669   1.00 73.82 187 A 1 
ATOM 1364 C CB  . ASP A 0 187 . -35.550  -4.882  53.276   1.00 73.82 187 A 1 
ATOM 1365 O O   . ASP A 0 187 . -32.776  -6.474  53.500   1.00 73.82 187 A 1 
ATOM 1366 C CG  . ASP A 0 187 . -35.771  -4.423  54.733   1.00 73.82 187 A 1 
ATOM 1367 O OD1 . ASP A 0 187 . -35.159  -4.959  55.698   1.00 73.82 187 A 1 
ATOM 1368 O OD2 . ASP A 0 187 . -36.734  -3.664  54.981   1.00 73.82 187 A 1 
ATOM 1369 N N   . PHE A 0 188 . -33.472  -6.961  51.423   1.00 75.94 188 A 1 
ATOM 1370 C CA  . PHE A 0 188 . -32.145  -7.282  50.907   1.00 75.94 188 A 1 
ATOM 1371 C C   . PHE A 0 188 . -31.976  -6.639  49.537   1.00 75.94 188 A 1 
ATOM 1372 C CB  . PHE A 0 188 . -31.917  -8.802  50.867   1.00 75.94 188 A 1 
ATOM 1373 O O   . PHE A 0 188 . -32.101  -7.301  48.506   1.00 75.94 188 A 1 
ATOM 1374 C CG  . PHE A 0 188 . -31.800  -9.514  52.201   1.00 75.94 188 A 1 
ATOM 1375 C CD1 . PHE A 0 188 . -30.767  -9.185  53.093   1.00 75.94 188 A 1 
ATOM 1376 C CD2 . PHE A 0 188 . -32.708  -10.531 52.537   1.00 75.94 188 A 1 
ATOM 1377 C CE1 . PHE A 0 188 . -30.629  -9.868  54.314   1.00 75.94 188 A 1 
ATOM 1378 C CE2 . PHE A 0 188 . -32.567  -11.230 53.749   1.00 75.94 188 A 1 
ATOM 1379 C CZ  . PHE A 0 188 . -31.531  -10.897 54.641   1.00 75.94 188 A 1 
ATOM 1380 N N   . ASP A 0 189 . -31.612  -5.362  49.557   1.00 77.50 189 A 1 
ATOM 1381 C CA  . ASP A 0 189 . -31.346  -4.593  48.353   1.00 77.50 189 A 1 
ATOM 1382 C C   . ASP A 0 189 . -29.847  -4.569  48.058   1.00 77.50 189 A 1 
ATOM 1383 C CB  . ASP A 0 189 . -31.888  -3.164  48.464   1.00 77.50 189 A 1 
ATOM 1384 O O   . ASP A 0 189 . -29.011  -4.218  48.898   1.00 77.50 189 A 1 
ATOM 1385 C CG  . ASP A 0 189 . -33.410  -3.053  48.457   1.00 77.50 189 A 1 
ATOM 1386 O OD1 . ASP A 0 189 . -34.052  -4.085  48.196   1.00 77.50 189 A 1 
ATOM 1387 O OD2 . ASP A 0 189 . -33.864  -1.888  48.571   1.00 77.50 189 A 1 
ATOM 1388 N N   . SER A 0 190 . -29.478  -4.874  46.818   1.00 79.04 190 A 1 
ATOM 1389 C CA  . SER A 0 190 . -28.132  -4.618  46.314   1.00 79.04 190 A 1 
ATOM 1390 C C   . SER A 0 190 . -28.192  -3.799  45.039   1.00 79.04 190 A 1 
ATOM 1391 C CB  . SER A 0 190 . -27.325  -5.906  46.144   1.00 79.04 190 A 1 
ATOM 1392 O O   . SER A 0 190 . -28.832  -4.197  44.066   1.00 79.04 190 A 1 
ATOM 1393 O OG  . SER A 0 190 . -27.853  -6.751  45.146   1.00 79.04 190 A 1 
ATOM 1394 N N   . ARG A 0 191 . -27.493  -2.664  45.041   1.00 81.90 191 A 1 
ATOM 1395 C CA  . ARG A 0 191 . -27.361  -1.776  43.890   1.00 81.90 191 A 1 
ATOM 1396 C C   . ARG A 0 191 . -25.904  -1.551  43.581   1.00 81.90 191 A 1 
ATOM 1397 C CB  . ARG A 0 191 . -28.049  -0.437  44.140   1.00 81.90 191 A 1 
ATOM 1398 O O   . ARG A 0 191 . -25.159  -1.084  44.436   1.00 81.90 191 A 1 
ATOM 1399 C CG  . ARG A 0 191 . -29.537  -0.621  44.354   1.00 81.90 191 A 1 
ATOM 1400 C CD  . ARG A 0 191 . -30.214  0.735   44.508   1.00 81.90 191 A 1 
ATOM 1401 N NE  . ARG A 0 191 . -31.660  0.543   44.626   1.00 81.90 191 A 1 
ATOM 1402 N NH1 . ARG A 0 191 . -32.259  2.735   44.878   1.00 81.90 191 A 1 
ATOM 1403 N NH2 . ARG A 0 191 . -33.793  1.107   45.104   1.00 81.90 191 A 1 
ATOM 1404 C CZ  . ARG A 0 191 . -32.565  1.463   44.866   1.00 81.90 191 A 1 
ATOM 1405 N N   . TRP A 0 192 . -25.518  -1.807  42.349   1.00 86.38 192 A 1 
ATOM 1406 C CA  . TRP A 0 192 . -24.163  -1.570  41.891   1.00 86.38 192 A 1 
ATOM 1407 C C   . TRP A 0 192 . -24.187  -0.839  40.562   1.00 86.38 192 A 1 
ATOM 1408 C CB  . TRP A 0 192 . -23.434  -2.907  41.815   1.00 86.38 192 A 1 
ATOM 1409 O O   . TRP A 0 192 . -25.079  -1.057  39.744   1.00 86.38 192 A 1 
ATOM 1410 C CG  . TRP A 0 192 . -22.083  -2.841  41.190   1.00 86.38 192 A 1 
ATOM 1411 C CD1 . TRP A 0 192 . -20.919  -2.613  41.834   1.00 86.38 192 A 1 
ATOM 1412 C CD2 . TRP A 0 192 . -21.746  -2.983  39.783   1.00 86.38 192 A 1 
ATOM 1413 C CE2 . TRP A 0 192 . -20.328  -2.979  39.670   1.00 86.38 192 A 1 
ATOM 1414 C CE3 . TRP A 0 192 . -22.493  -3.165  38.601   1.00 86.38 192 A 1 
ATOM 1415 N NE1 . TRP A 0 192 . -19.874  -2.669  40.936   1.00 86.38 192 A 1 
ATOM 1416 C CH2 . TRP A 0 192 . -20.456  -3.471  37.300   1.00 86.38 192 A 1 
ATOM 1417 C CZ2 . TRP A 0 192 . -19.690  -3.305  38.468   1.00 86.38 192 A 1 
ATOM 1418 C CZ3 . TRP A 0 192 . -21.854  -3.372  37.367   1.00 86.38 192 A 1 
ATOM 1419 N N   . GLY A 0 193 . -23.184  -0.004  40.323   1.00 82.93 193 A 1 
ATOM 1420 C CA  . GLY A 0 193 . -23.017  0.605   39.020   1.00 82.93 193 A 1 
ATOM 1421 C C   . GLY A 0 193 . -21.610  1.090   38.737   1.00 82.93 193 A 1 
ATOM 1422 O O   . GLY A 0 193 . -20.766  1.246   39.625   1.00 82.93 193 A 1 
ATOM 1423 N N   . LYS A 0 194 . -21.377  1.302   37.448   1.00 85.28 194 A 1 
ATOM 1424 C CA  . LYS A 0 194 . -20.167  1.856   36.863   1.00 85.28 194 A 1 
ATOM 1425 C C   . LYS A 0 194 . -20.549  2.929   35.876   1.00 85.28 194 A 1 
ATOM 1426 C CB  . LYS A 0 194 . -19.380  0.774   36.128   1.00 85.28 194 A 1 
ATOM 1427 O O   . LYS A 0 194 . -21.362  2.662   34.996   1.00 85.28 194 A 1 
ATOM 1428 C CG  . LYS A 0 194 . -18.804  -0.199  37.139   1.00 85.28 194 A 1 
ATOM 1429 C CD  . LYS A 0 194 . -17.912  -1.218  36.440   1.00 85.28 194 A 1 
ATOM 1430 C CE  . LYS A 0 194 . -17.026  -1.759  37.545   1.00 85.28 194 A 1 
ATOM 1431 N NZ  . LYS A 0 194 . -16.250  -2.938  37.134   1.00 85.28 194 A 1 
ATOM 1432 N N   . SER A 0 195 . -19.911  4.079   35.987   1.00 81.95 195 A 1 
ATOM 1433 C CA  . SER A 0 195 . -20.049  5.146   35.012   1.00 81.95 195 A 1 
ATOM 1434 C C   . SER A 0 195 . -18.681  5.586   34.505   1.00 81.95 195 A 1 
ATOM 1435 C CB  . SER A 0 195 . -20.899  6.298   35.547   1.00 81.95 195 A 1 
ATOM 1436 O O   . SER A 0 195 . -17.708  5.690   35.261   1.00 81.95 195 A 1 
ATOM 1437 O OG  . SER A 0 195 . -20.361  6.813   36.746   1.00 81.95 195 A 1 
ATOM 1438 N N   . TYR A 0 196 . -18.594  5.812   33.200   1.00 78.92 196 A 1 
ATOM 1439 C CA  . TYR A 0 196 . -17.564  6.653   32.615   1.00 78.92 196 A 1 
ATOM 1440 C C   . TYR A 0 196 . -18.249  7.932   32.159   1.00 78.92 196 A 1 
ATOM 1441 C CB  . TYR A 0 196 . -16.856  5.975   31.432   1.00 78.92 196 A 1 
ATOM 1442 O O   . TYR A 0 196 . -19.208  7.867   31.391   1.00 78.92 196 A 1 
ATOM 1443 C CG  . TYR A 0 196 . -16.097  4.703   31.759   1.00 78.92 196 A 1 
ATOM 1444 C CD1 . TYR A 0 196 . -14.736  4.746   32.107   1.00 78.92 196 A 1 
ATOM 1445 C CD2 . TYR A 0 196 . -16.761  3.470   31.705   1.00 78.92 196 A 1 
ATOM 1446 C CE1 . TYR A 0 196 . -14.053  3.552   32.418   1.00 78.92 196 A 1 
ATOM 1447 C CE2 . TYR A 0 196 . -16.097  2.271   32.020   1.00 78.92 196 A 1 
ATOM 1448 O OH  . TYR A 0 196 . -14.097  1.178   32.768   1.00 78.92 196 A 1 
ATOM 1449 C CZ  . TYR A 0 196 . -14.739  2.316   32.389   1.00 78.92 196 A 1 
ATOM 1450 N N   . ASP A 0 197 . -17.710  9.075   32.569   1.00 77.03 197 A 1 
ATOM 1451 C CA  . ASP A 0 197 . -17.956  10.320  31.842   1.00 77.03 197 A 1 
ATOM 1452 C C   . ASP A 0 197 . -17.269  10.237  30.464   1.00 77.03 197 A 1 
ATOM 1453 C CB  . ASP A 0 197 . -17.453  11.511  32.673   1.00 77.03 197 A 1 
ATOM 1454 O O   . ASP A 0 197 . -16.808  9.170   30.045   1.00 77.03 197 A 1 
ATOM 1455 C CG  . ASP A 0 197 . -18.230  11.762  33.968   1.00 77.03 197 A 1 
ATOM 1456 O OD1 . ASP A 0 197 . -19.398  11.346  34.079   1.00 77.03 197 A 1 
ATOM 1457 O OD2 . ASP A 0 197 . -17.619  12.395  34.864   1.00 77.03 197 A 1 
ATOM 1458 N N   . SER A 0 198 . -17.160  11.349  29.739   1.00 79.36 198 A 1 
ATOM 1459 C CA  . SER A 0 198 . -16.756  11.306  28.335   1.00 79.36 198 A 1 
ATOM 1460 C C   . SER A 0 198 . -15.455  10.524  28.090   1.00 79.36 198 A 1 
ATOM 1461 C CB  . SER A 0 198 . -16.720  12.705  27.726   1.00 79.36 198 A 1 
ATOM 1462 O O   . SER A 0 198 . -14.425  10.727  28.745   1.00 79.36 198 A 1 
ATOM 1463 O OG  . SER A 0 198 . -15.655  13.472  28.235   1.00 79.36 198 A 1 
ATOM 1464 N N   . VAL A 0 199 . -15.517  9.587   27.139   1.00 81.15 199 A 1 
ATOM 1465 C CA  . VAL A 0 199 . -14.411  8.713   26.735   1.00 81.15 199 A 1 
ATOM 1466 C C   . VAL A 0 199 . -14.041  9.011   25.291   1.00 81.15 199 A 1 
ATOM 1467 C CB  . VAL A 0 199 . -14.735  7.215   26.913   1.00 81.15 199 A 1 
ATOM 1468 O O   . VAL A 0 199 . -14.871  8.915   24.393   1.00 81.15 199 A 1 
ATOM 1469 C CG1 . VAL A 0 199 . -13.500  6.348   26.610   1.00 81.15 199 A 1 
ATOM 1470 C CG2 . VAL A 0 199 . -15.189  6.875   28.334   1.00 81.15 199 A 1 
ATOM 1471 N N   . ASP A 0 200 . -12.762  9.285   25.046   1.00 86.05 200 A 1 
ATOM 1472 C CA  . ASP A 0 200 . -12.186  9.531   23.725   1.00 86.05 200 A 1 
ATOM 1473 C C   . ASP A 0 200 . -11.037  8.549   23.461   1.00 86.05 200 A 1 
ATOM 1474 C CB  . ASP A 0 200 . -11.656  10.971  23.643   1.00 86.05 200 A 1 
ATOM 1475 O O   . ASP A 0 200 . -10.018  8.538   24.159   1.00 86.05 200 A 1 
ATOM 1476 C CG  . ASP A 0 200 . -12.601  11.974  22.985   1.00 86.05 200 A 1 
ATOM 1477 O OD1 . ASP A 0 200 . -12.550  12.038  21.727   1.00 86.05 200 A 1 
ATOM 1478 O OD2 . ASP A 0 200 . -13.104  12.862  23.687   1.00 86.05 200 A 1 
ATOM 1479 N N   . ALA A 0 201 . -11.141  7.770   22.387   1.00 86.23 201 A 1 
ATOM 1480 C CA  . ALA A 0 201 . -10.077  6.899   21.904   1.00 86.23 201 A 1 
ATOM 1481 C C   . ALA A 0 201 . -9.728   7.245   20.455   1.00 86.23 201 A 1 
ATOM 1482 C CB  . ALA A 0 201 . -10.495  5.438   22.083   1.00 86.23 201 A 1 
ATOM 1483 O O   . ALA A 0 201 . -10.547  7.107   19.549   1.00 86.23 201 A 1 
ATOM 1484 N N   . LYS A 0 202 . -8.487   7.673   20.214   1.00 90.11 202 A 1 
ATOM 1485 C CA  . LYS A 0 202 . -7.998   8.044   18.876   1.00 90.11 202 A 1 
ATOM 1486 C C   . LYS A 0 202 . -6.748   7.238   18.541   1.00 90.11 202 A 1 
ATOM 1487 C CB  . LYS A 0 202 . -7.791   9.569   18.756   1.00 90.11 202 A 1 
ATOM 1488 O O   . LYS A 0 202 . -5.856   7.084   19.377   1.00 90.11 202 A 1 
ATOM 1489 C CG  . LYS A 0 202 . -9.101   10.361  18.932   1.00 90.11 202 A 1 
ATOM 1490 C CD  . LYS A 0 202 . -8.927   11.857  19.251   1.00 90.11 202 A 1 
ATOM 1491 C CE  . LYS A 0 202 . -10.347  12.437  19.401   1.00 90.11 202 A 1 
ATOM 1492 N NZ  . LYS A 0 202 . -10.515  13.444  20.476   1.00 90.11 202 A 1 
ATOM 1493 N N   . SER A 0 203 . -6.668   6.730   17.318   1.00 89.29 203 A 1 
ATOM 1494 C CA  . SER A 0 203 . -5.486   6.060   16.781   1.00 89.29 203 A 1 
ATOM 1495 C C   . SER A 0 203 . -5.137   6.608   15.409   1.00 89.29 203 A 1 
ATOM 1496 C CB  . SER A 0 203 . -5.654   4.540   16.725   1.00 89.29 203 A 1 
ATOM 1497 O O   . SER A 0 203 . -6.005   6.674   14.542   1.00 89.29 203 A 1 
ATOM 1498 O OG  . SER A 0 203 . -6.640   4.151   15.795   1.00 89.29 203 A 1 
ATOM 1499 N N   . TYR A 0 204 . -3.867   6.939   15.220   1.00 89.70 204 A 1 
ATOM 1500 C CA  . TYR A 0 204 . -3.310   7.442   13.974   1.00 89.70 204 A 1 
ATOM 1501 C C   . TYR A 0 204 . -2.129   6.565   13.577   1.00 89.70 204 A 1 
ATOM 1502 C CB  . TYR A 0 204 . -2.872   8.902   14.137   1.00 89.70 204 A 1 
ATOM 1503 O O   . TYR A 0 204 . -1.175   6.414   14.347   1.00 89.70 204 A 1 
ATOM 1504 C CG  . TYR A 0 204 . -3.948   9.823   14.673   1.00 89.70 204 A 1 
ATOM 1505 C CD1 . TYR A 0 204 . -4.875   10.402  13.787   1.00 89.70 204 A 1 
ATOM 1506 C CD2 . TYR A 0 204 . -4.028   10.088  16.054   1.00 89.70 204 A 1 
ATOM 1507 C CE1 . TYR A 0 204 . -5.875   11.260  14.279   1.00 89.70 204 A 1 
ATOM 1508 C CE2 . TYR A 0 204 . -5.023   10.950  16.551   1.00 89.70 204 A 1 
ATOM 1509 O OH  . TYR A 0 204 . -6.896   12.387  16.130   1.00 89.70 204 A 1 
ATOM 1510 C CZ  . TYR A 0 204 . -5.946   11.540  15.658   1.00 89.70 204 A 1 
ATOM 1511 N N   . ASP A 0 205 . -2.199   6.018   12.375   1.00 89.36 205 A 1 
ATOM 1512 C CA  . ASP A 0 205 . -1.148   5.238   11.746   1.00 89.36 205 A 1 
ATOM 1513 C C   . ASP A 0 205 . -0.754   5.922   10.436   1.00 89.36 205 A 1 
ATOM 1514 C CB  . ASP A 0 205 . -1.613   3.789   11.544   1.00 89.36 205 A 1 
ATOM 1515 O O   . ASP A 0 205 . -1.609   6.342   9.660    1.00 89.36 205 A 1 
ATOM 1516 C CG  . ASP A 0 205 . -1.771   3.040   12.871   1.00 89.36 205 A 1 
ATOM 1517 O OD1 . ASP A 0 205 . -0.815   3.090   13.682   1.00 89.36 205 A 1 
ATOM 1518 O OD2 . ASP A 0 205 . -2.792   2.349   13.089   1.00 89.36 205 A 1 
ATOM 1519 N N   . GLY A 0 206 . 0.546    6.067   10.210   1.00 91.77 206 A 1 
ATOM 1520 C CA  . GLY A 0 206 . 1.093    6.664   8.997    1.00 91.77 206 A 1 
ATOM 1521 C C   . GLY A 0 206 . 2.323    5.899   8.545    1.00 91.77 206 A 1 
ATOM 1522 O O   . GLY A 0 206 . 3.204    5.620   9.359    1.00 91.77 206 A 1 
ATOM 1523 N N   . GLU A 0 207 . 2.385    5.563   7.268    1.00 93.07 207 A 1 
ATOM 1524 C CA  . GLU A 0 207 . 3.515    4.922   6.604    1.00 93.07 207 A 1 
ATOM 1525 C C   . GLU A 0 207 . 3.831    5.716   5.340    1.00 93.07 207 A 1 
ATOM 1526 C CB  . GLU A 0 207 . 3.193    3.451   6.278    1.00 93.07 207 A 1 
ATOM 1527 O O   . GLU A 0 207 . 2.920    6.069   4.599    1.00 93.07 207 A 1 
ATOM 1528 C CG  . GLU A 0 207 . 3.104    2.599   7.555    1.00 93.07 207 A 1 
ATOM 1529 C CD  . GLU A 0 207 . 2.753    1.119   7.329    1.00 93.07 207 A 1 
ATOM 1530 O OE1 . GLU A 0 207 . 2.817    0.366   8.337    1.00 93.07 207 A 1 
ATOM 1531 O OE2 . GLU A 0 207 . 2.416    0.702   6.204    1.00 93.07 207 A 1 
ATOM 1532 N N   . TRP A 0 208 . 5.105    6.019   5.112    1.00 92.67 208 A 1 
ATOM 1533 C CA  . TRP A 0 208 . 5.554    6.736   3.924    1.00 92.67 208 A 1 
ATOM 1534 C C   . TRP A 0 208 . 6.861    6.153   3.405    1.00 92.67 208 A 1 
ATOM 1535 C CB  . TRP A 0 208 . 5.680    8.236   4.194    1.00 92.67 208 A 1 
ATOM 1536 O O   . TRP A 0 208 . 7.732    5.725   4.170    1.00 92.67 208 A 1 
ATOM 1537 C CG  . TRP A 0 208 . 6.624    8.625   5.284    1.00 92.67 208 A 1 
ATOM 1538 C CD1 . TRP A 0 208 . 7.937    8.896   5.124    1.00 92.67 208 A 1 
ATOM 1539 C CD2 . TRP A 0 208 . 6.337    8.807   6.699    1.00 92.67 208 A 1 
ATOM 1540 C CE2 . TRP A 0 208 . 7.538    9.225   7.343    1.00 92.67 208 A 1 
ATOM 1541 C CE3 . TRP A 0 208 . 5.181    8.677   7.499    1.00 92.67 208 A 1 
ATOM 1542 N NE1 . TRP A 0 208 . 8.484    9.253   6.339    1.00 92.67 208 A 1 
ATOM 1543 C CH2 . TRP A 0 208 . 6.416    9.396   9.480    1.00 92.67 208 A 1 
ATOM 1544 C CZ2 . TRP A 0 208 . 7.589    9.507   8.716    1.00 92.67 208 A 1 
ATOM 1545 C CZ3 . TRP A 0 208 . 5.215    8.971   8.876    1.00 92.67 208 A 1 
ATOM 1546 N N   . TYR A 0 209 . 6.997    6.151   2.089    1.00 96.05 209 A 1 
ATOM 1547 C CA  . TYR A 0 209 . 8.172    5.716   1.359    1.00 96.05 209 A 1 
ATOM 1548 C C   . TYR A 0 209 . 8.420    6.687   0.212    1.00 96.05 209 A 1 
ATOM 1549 C CB  . TYR A 0 209 . 7.959    4.289   0.845    1.00 96.05 209 A 1 
ATOM 1550 O O   . TYR A 0 209 . 7.493    7.037   -0.515   1.00 96.05 209 A 1 
ATOM 1551 C CG  . TYR A 0 209 . 9.032    3.817   -0.115   1.00 96.05 209 A 1 
ATOM 1552 C CD1 . TYR A 0 209 . 8.832    3.895   -1.508   1.00 96.05 209 A 1 
ATOM 1553 C CD2 . TYR A 0 209 . 10.249   3.331   0.394    1.00 96.05 209 A 1 
ATOM 1554 C CE1 . TYR A 0 209 . 9.841    3.457   -2.391   1.00 96.05 209 A 1 
ATOM 1555 C CE2 . TYR A 0 209 . 11.253   2.889   -0.484   1.00 96.05 209 A 1 
ATOM 1556 O OH  . TYR A 0 209 . 12.023   2.494   -2.722   1.00 96.05 209 A 1 
ATOM 1557 C CZ  . TYR A 0 209 . 11.052   2.941   -1.879   1.00 96.05 209 A 1 
ATOM 1558 N N   . ALA A 0 210 . 9.668    7.100   0.028    1.00 95.96 210 A 1 
ATOM 1559 C CA  . ALA A 0 210 . 10.067   7.896   -1.121   1.00 95.96 210 A 1 
ATOM 1560 C C   . ALA A 0 210 . 11.446   7.461   -1.612   1.00 95.96 210 A 1 
ATOM 1561 C CB  . ALA A 0 210 . 10.015   9.387   -0.769   1.00 95.96 210 A 1 
ATOM 1562 O O   . ALA A 0 210 . 12.365   7.311   -0.806   1.00 95.96 210 A 1 
ATOM 1563 N N   . ARG A 0 211 . 11.595   7.295   -2.926   1.00 96.52 211 A 1 
ATOM 1564 C CA  . ARG A 0 211 . 12.859   6.985   -3.596   1.00 96.52 211 A 1 
ATOM 1565 C C   . ARG A 0 211 . 13.025   7.885   -4.811   1.00 96.52 211 A 1 
ATOM 1566 C CB  . ARG A 0 211 . 12.915   5.491   -3.948   1.00 96.52 211 A 1 
ATOM 1567 O O   . ARG A 0 211 . 12.121   7.971   -5.629   1.00 96.52 211 A 1 
ATOM 1568 C CG  . ARG A 0 211 . 14.212   5.084   -4.671   1.00 96.52 211 A 1 
ATOM 1569 C CD  . ARG A 0 211 . 14.352   3.561   -4.847   1.00 96.52 211 A 1 
ATOM 1570 N NE  . ARG A 0 211 . 13.261   2.973   -5.659   1.00 96.52 211 A 1 
ATOM 1571 N NH1 . ARG A 0 211 . 14.253   3.040   -7.750   1.00 96.52 211 A 1 
ATOM 1572 N NH2 . ARG A 0 211 . 12.167   2.429   -7.608   1.00 96.52 211 A 1 
ATOM 1573 C CZ  . ARG A 0 211 . 13.238   2.805   -6.975   1.00 96.52 211 A 1 
ATOM 1574 N N   . SER A 0 212 . 14.184   8.516   -4.921   1.00 95.49 212 A 1 
ATOM 1575 C CA  . SER A 0 212 . 14.609   9.302   -6.074   1.00 95.49 212 A 1 
ATOM 1576 C C   . SER A 0 212 . 15.909   8.708   -6.596   1.00 95.49 212 A 1 
ATOM 1577 C CB  . SER A 0 212 . 14.786   10.768  -5.681   1.00 95.49 212 A 1 
ATOM 1578 O O   . SER A 0 212 . 16.842   8.494   -5.819   1.00 95.49 212 A 1 
ATOM 1579 O OG  . SER A 0 212 . 14.988   11.577  -6.819   1.00 95.49 212 A 1 
ATOM 1580 N N   . VAL A 0 213 . 15.954   8.400   -7.885   1.00 95.10 213 A 1 
ATOM 1581 C CA  . VAL A 0 213 . 17.138   7.927   -8.603   1.00 95.10 213 A 1 
ATOM 1582 C C   . VAL A 0 213 . 17.444   8.935   -9.694   1.00 95.10 213 A 1 
ATOM 1583 C CB  . VAL A 0 213 . 16.925   6.525   -9.205   1.00 95.10 213 A 1 
ATOM 1584 O O   . VAL A 0 213 . 16.532   9.362   -10.397  1.00 95.10 213 A 1 
ATOM 1585 C CG1 . VAL A 0 213 . 18.163   6.030   -9.966   1.00 95.10 213 A 1 
ATOM 1586 C CG2 . VAL A 0 213 . 16.594   5.496   -8.115   1.00 95.10 213 A 1 
ATOM 1587 N N   . ARG A 0 214 . 18.717   9.293   -9.839   1.00 93.69 214 A 1 
ATOM 1588 C CA  . ARG A 0 214 . 19.259   10.029  -10.979  1.00 93.69 214 A 1 
ATOM 1589 C C   . ARG A 0 214 . 20.505   9.319   -11.465  1.00 93.69 214 A 1 
ATOM 1590 C CB  . ARG A 0 214 . 19.586   11.476  -10.612  1.00 93.69 214 A 1 
ATOM 1591 O O   . ARG A 0 214 . 21.346   8.987   -10.631  1.00 93.69 214 A 1 
ATOM 1592 C CG  . ARG A 0 214 . 18.322   12.231  -10.208  1.00 93.69 214 A 1 
ATOM 1593 C CD  . ARG A 0 214 . 18.667   13.688  -9.938   1.00 93.69 214 A 1 
ATOM 1594 N NE  . ARG A 0 214 . 17.498   14.382  -9.379   1.00 93.69 214 A 1 
ATOM 1595 N NH1 . ARG A 0 214 . 18.539   16.380  -8.998   1.00 93.69 214 A 1 
ATOM 1596 N NH2 . ARG A 0 214 . 16.362   16.133  -8.500   1.00 93.69 214 A 1 
ATOM 1597 C CZ  . ARG A 0 214 . 17.472   15.628  -8.960   1.00 93.69 214 A 1 
ATOM 1598 N N   . ALA A 0 215 . 20.587   9.071   -12.758  1.00 91.25 215 A 1 
ATOM 1599 C CA  . ALA A 0 215 . 21.769   8.556   -13.416  1.00 91.25 215 A 1 
ATOM 1600 C C   . ALA A 0 215 . 22.043   9.415   -14.650  1.00 91.25 215 A 1 
ATOM 1601 C CB  . ALA A 0 215 . 21.585   7.074   -13.750  1.00 91.25 215 A 1 
ATOM 1602 O O   . ALA A 0 215 . 21.093   9.741   -15.350  1.00 91.25 215 A 1 
ATOM 1603 N N   . ASP A 0 216 . 23.303   9.758   -14.849  1.00 89.20 216 A 1 
ATOM 1604 C CA  . ASP A 0 216 . 23.819   10.613  -15.915  1.00 89.20 216 A 1 
ATOM 1605 C C   . ASP A 0 216 . 25.053   9.890   -16.482  1.00 89.20 216 A 1 
ATOM 1606 C CB  . ASP A 0 216 . 24.116   11.974  -15.268  1.00 89.20 216 A 1 
ATOM 1607 O O   . ASP A 0 216 . 25.934   9.486   -15.711  1.00 89.20 216 A 1 
ATOM 1608 C CG  . ASP A 0 216 . 24.779   12.991  -16.187  1.00 89.20 216 A 1 
ATOM 1609 O OD1 . ASP A 0 216 . 24.605   12.836  -17.402  1.00 89.20 216 A 1 
ATOM 1610 O OD2 . ASP A 0 216 . 25.409   13.913  -15.613  1.00 89.20 216 A 1 
ATOM 1611 N N   . ASP A 0 217 . 25.032   9.553   -17.772  1.00 90.57 217 A 1 
ATOM 1612 C CA  . ASP A 0 217 . 26.037   8.713   -18.440  1.00 90.57 217 A 1 
ATOM 1613 C C   . ASP A 0 217 . 26.441   9.319   -19.788  1.00 90.57 217 A 1 
ATOM 1614 C CB  . ASP A 0 217 . 25.550   7.248   -18.532  1.00 90.57 217 A 1 
ATOM 1615 O O   . ASP A 0 217 . 25.914   8.956   -20.841  1.00 90.57 217 A 1 
ATOM 1616 C CG  . ASP A 0 217 . 26.528   6.234   -19.163  1.00 90.57 217 A 1 
ATOM 1617 O OD1 . ASP A 0 217 . 27.764   6.307   -18.979  1.00 90.57 217 A 1 
ATOM 1618 O OD2 . ASP A 0 217 . 26.111   5.121   -19.570  1.00 90.57 217 A 1 
ATOM 1619 N N   . ASP A 0 218 . 27.435   10.201  -19.720  1.00 87.79 218 A 1 
ATOM 1620 C CA  . ASP A 0 218 . 28.053   10.868  -20.859  1.00 87.79 218 A 1 
ATOM 1621 C C   . ASP A 0 218 . 29.126   9.990   -21.506  1.00 87.79 218 A 1 
ATOM 1622 C CB  . ASP A 0 218 . 28.730   12.166  -20.407  1.00 87.79 218 A 1 
ATOM 1623 O O   . ASP A 0 218 . 30.029   9.462   -20.842  1.00 87.79 218 A 1 
ATOM 1624 C CG  . ASP A 0 218 . 27.779   13.309  -20.075  1.00 87.79 218 A 1 
ATOM 1625 O OD1 . ASP A 0 218 . 26.797   13.437  -20.828  1.00 87.79 218 A 1 
ATOM 1626 O OD2 . ASP A 0 218 . 28.188   14.134  -19.223  1.00 87.79 218 A 1 
ATOM 1627 N N   . GLN A 0 219 . 29.104   9.901   -22.833  1.00 88.99 219 A 1 
ATOM 1628 C CA  . GLN A 0 219 . 30.148   9.281   -23.642  1.00 88.99 219 A 1 
ATOM 1629 C C   . GLN A 0 219 . 30.533   10.184  -24.812  1.00 88.99 219 A 1 
ATOM 1630 C CB  . GLN A 0 219 . 29.706   7.906   -24.170  1.00 88.99 219 A 1 
ATOM 1631 O O   . GLN A 0 219 . 29.671   10.741  -25.487  1.00 88.99 219 A 1 
ATOM 1632 C CG  . GLN A 0 219 . 29.074   6.995   -23.107  1.00 88.99 219 A 1 
ATOM 1633 C CD  . GLN A 0 219 . 29.119   5.536   -23.531  1.00 88.99 219 A 1 
ATOM 1634 N NE2 . GLN A 0 219 . 30.195   4.841   -23.219  1.00 88.99 219 A 1 
ATOM 1635 O OE1 . GLN A 0 219 . 28.260   4.982   -24.202  1.00 88.99 219 A 1 
ATOM 1636 N N   . TRP A 0 220 . 31.828   10.279  -25.105  1.00 85.06 220 A 1 
ATOM 1637 C CA  . TRP A 0 220 . 32.312   11.029  -26.265  1.00 85.06 220 A 1 
ATOM 1638 C C   . TRP A 0 220 . 33.625   10.465  -26.810  1.00 85.06 220 A 1 
ATOM 1639 C CB  . TRP A 0 220 . 32.462   12.513  -25.898  1.00 85.06 220 A 1 
ATOM 1640 O O   . TRP A 0 220 . 34.419   9.869   -26.070  1.00 85.06 220 A 1 
ATOM 1641 C CG  . TRP A 0 220 . 33.503   12.810  -24.862  1.00 85.06 220 A 1 
ATOM 1642 C CD1 . TRP A 0 220 . 34.784   13.153  -25.124  1.00 85.06 220 A 1 
ATOM 1643 C CD2 . TRP A 0 220 . 33.383   12.775  -23.406  1.00 85.06 220 A 1 
ATOM 1644 C CE2 . TRP A 0 220 . 34.655   13.104  -22.845  1.00 85.06 220 A 1 
ATOM 1645 C CE3 . TRP A 0 220 . 32.335   12.506  -22.500  1.00 85.06 220 A 1 
ATOM 1646 N NE1 . TRP A 0 220 . 35.470   13.319  -23.938  1.00 85.06 220 A 1 
ATOM 1647 C CH2 . TRP A 0 220 . 33.810   12.875  -20.586  1.00 85.06 220 A 1 
ATOM 1648 C CZ2 . TRP A 0 220 . 34.878   13.156  -21.459  1.00 85.06 220 A 1 
ATOM 1649 C CZ3 . TRP A 0 220 . 32.546   12.553  -21.109  1.00 85.06 220 A 1 
ATOM 1650 N N   . ALA A 0 221 . 33.874   10.692  -28.099  1.00 86.81 221 A 1 
ATOM 1651 C CA  . ALA A 0 221 . 35.204   10.609  -28.683  1.00 86.81 221 A 1 
ATOM 1652 C C   . ALA A 0 221 . 35.411   11.659  -29.779  1.00 86.81 221 A 1 
ATOM 1653 C CB  . ALA A 0 221 . 35.498   9.200   -29.207  1.00 86.81 221 A 1 
ATOM 1654 O O   . ALA A 0 221 . 34.461   12.098  -30.425  1.00 86.81 221 A 1 
ATOM 1655 N N   . GLU A 0 222 . 36.672   12.022  -29.974  1.00 86.94 222 A 1 
ATOM 1656 C CA  . GLU A 0 222 . 37.152   12.977  -30.967  1.00 86.94 222 A 1 
ATOM 1657 C C   . GLU A 0 222 . 38.423   12.404  -31.616  1.00 86.94 222 A 1 
ATOM 1658 C CB  . GLU A 0 222 . 37.458   14.329  -30.291  1.00 86.94 222 A 1 
ATOM 1659 O O   . GLU A 0 222 . 39.291   11.888  -30.905  1.00 86.94 222 A 1 
ATOM 1660 C CG  . GLU A 0 222 . 36.245   15.031  -29.646  1.00 86.94 222 A 1 
ATOM 1661 C CD  . GLU A 0 222 . 36.602   16.338  -28.903  1.00 86.94 222 A 1 
ATOM 1662 O OE1 . GLU A 0 222 . 35.668   17.024  -28.425  1.00 86.94 222 A 1 
ATOM 1663 O OE2 . GLU A 0 222 . 37.804   16.675  -28.761  1.00 86.94 222 A 1 
ATOM 1664 N N   . ASP A 0 223 . 38.527   12.522  -32.937  1.00 83.86 223 A 1 
ATOM 1665 C CA  . ASP A 0 223 . 39.703   12.207  -33.757  1.00 83.86 223 A 1 
ATOM 1666 C C   . ASP A 0 223 . 40.090   13.470  -34.545  1.00 83.86 223 A 1 
ATOM 1667 C CB  . ASP A 0 223 . 39.405   11.002  -34.668  1.00 83.86 223 A 1 
ATOM 1668 O O   . ASP A 0 223 . 39.235   14.241  -34.989  1.00 83.86 223 A 1 
ATOM 1669 C CG  . ASP A 0 223 . 40.599   10.507  -35.500  1.00 83.86 223 A 1 
ATOM 1670 O OD1 . ASP A 0 223 . 41.697   11.095  -35.357  1.00 83.86 223 A 1 
ATOM 1671 O OD2 . ASP A 0 223 . 40.384   9.541   -36.271  1.00 83.86 223 A 1 
ATOM 1672 N N   . TYR A 0 224 . 41.386   13.749  -34.644  1.00 84.05 224 A 1 
ATOM 1673 C CA  . TYR A 0 224 . 41.905   14.912  -35.350  1.00 84.05 224 A 1 
ATOM 1674 C C   . TYR A 0 224 . 43.208   14.592  -36.072  1.00 84.05 224 A 1 
ATOM 1675 C CB  . TYR A 0 224 . 42.101   16.090  -34.378  1.00 84.05 224 A 1 
ATOM 1676 O O   . TYR A 0 224 . 44.303   14.708  -35.493  1.00 84.05 224 A 1 
ATOM 1677 C CG  . TYR A 0 224 . 42.572   17.364  -35.066  1.00 84.05 224 A 1 
ATOM 1678 C CD1 . TYR A 0 224 . 43.885   17.849  -34.894  1.00 84.05 224 A 1 
ATOM 1679 C CD2 . TYR A 0 224 . 41.708   18.013  -35.959  1.00 84.05 224 A 1 
ATOM 1680 C CE1 . TYR A 0 224 . 44.321   18.990  -35.603  1.00 84.05 224 A 1 
ATOM 1681 C CE2 . TYR A 0 224 . 42.127   19.145  -36.674  1.00 84.05 224 A 1 
ATOM 1682 O OH  . TYR A 0 224 . 43.833   20.708  -37.237  1.00 84.05 224 A 1 
ATOM 1683 C CZ  . TYR A 0 224 . 43.437   19.632  -36.499  1.00 84.05 224 A 1 
ATOM 1684 N N   . ASP A 0 225 . 43.111   14.360  -37.380  1.00 80.25 225 A 1 
ATOM 1685 C CA  . ASP A 0 225 . 44.281   14.274  -38.231  1.00 80.25 225 A 1 
ATOM 1686 C C   . ASP A 0 225 . 44.640   15.612  -38.867  1.00 80.25 225 A 1 
ATOM 1687 C CB  . ASP A 0 225 . 44.151   13.189  -39.302  1.00 80.25 225 A 1 
ATOM 1688 O O   . ASP A 0 225 . 43.837   16.381  -39.396  1.00 80.25 225 A 1 
ATOM 1689 C CG  . ASP A 0 225 . 44.388   11.771  -38.788  1.00 80.25 225 A 1 
ATOM 1690 O OD1 . ASP A 0 225 . 45.296   11.684  -37.925  1.00 80.25 225 A 1 
ATOM 1691 O OD2 . ASP A 0 225 . 44.083   10.824  -39.546  1.00 80.25 225 A 1 
ATOM 1692 N N   . LYS A 0 226 . 45.942   15.888  -38.913  1.00 77.80 226 A 1 
ATOM 1693 C CA  . LYS A 0 226 . 46.495   16.986  -39.703  1.00 77.80 226 A 1 
ATOM 1694 C C   . LYS A 0 226 . 47.753   16.546  -40.415  1.00 77.80 226 A 1 
ATOM 1695 C CB  . LYS A 0 226 . 46.673   18.211  -38.807  1.00 77.80 226 A 1 
ATOM 1696 O O   . LYS A 0 226 . 48.780   16.257  -39.800  1.00 77.80 226 A 1 
ATOM 1697 C CG  . LYS A 0 226 . 47.302   19.389  -39.555  1.00 77.80 226 A 1 
ATOM 1698 C CD  . LYS A 0 226 . 47.300   20.635  -38.662  1.00 77.80 226 A 1 
ATOM 1699 C CE  . LYS A 0 226 . 47.982   21.797  -39.384  1.00 77.80 226 A 1 
ATOM 1700 N NZ  . LYS A 0 226 . 49.444   21.597  -39.387  1.00 77.80 226 A 1 
ATOM 1701 N N   . TYR A 0 227 . 47.724   16.638  -41.739  1.00 69.04 227 A 1 
ATOM 1702 C CA  . TYR A 0 227 . 48.852   16.326  -42.602  1.00 69.04 227 A 1 
ATOM 1703 C C   . TYR A 0 227 . 49.307   17.564  -43.374  1.00 69.04 227 A 1 
ATOM 1704 C CB  . TYR A 0 227 . 48.511   15.130  -43.502  1.00 69.04 227 A 1 
ATOM 1705 O O   . TYR A 0 227 . 48.572   18.166  -44.155  1.00 69.04 227 A 1 
ATOM 1706 C CG  . TYR A 0 227 . 47.203   15.242  -44.265  1.00 69.04 227 A 1 
ATOM 1707 C CD1 . TYR A 0 227 . 46.004   14.808  -43.663  1.00 69.04 227 A 1 
ATOM 1708 C CD2 . TYR A 0 227 . 47.181   15.779  -45.568  1.00 69.04 227 A 1 
ATOM 1709 C CE1 . TYR A 0 227 . 44.782   14.917  -44.351  1.00 69.04 227 A 1 
ATOM 1710 C CE2 . TYR A 0 227 . 45.960   15.877  -46.264  1.00 69.04 227 A 1 
ATOM 1711 O OH  . TYR A 0 227 . 43.590   15.564  -46.339  1.00 69.04 227 A 1 
ATOM 1712 C CZ  . TYR A 0 227 . 44.759   15.446  -45.655  1.00 69.04 227 A 1 
ATOM 1713 N N   . ASP A 0 228 . 50.575   17.935  -43.195  1.00 62.06 228 A 1 
ATOM 1714 C CA  . ASP A 0 228 . 51.242   18.920  -44.039  1.00 62.06 228 A 1 
ATOM 1715 C C   . ASP A 0 228 . 52.182   18.212  -45.021  1.00 62.06 228 A 1 
ATOM 1716 C CB  . ASP A 0 228 . 51.962   19.976  -43.181  1.00 62.06 228 A 1 
ATOM 1717 O O   . ASP A 0 228 . 53.272   17.752  -44.655  1.00 62.06 228 A 1 
ATOM 1718 C CG  . ASP A 0 228 . 51.020   21.075  -42.674  1.00 62.06 228 A 1 
ATOM 1719 O OD1 . ASP A 0 228 . 50.263   21.613  -43.516  1.00 62.06 228 A 1 
ATOM 1720 O OD2 . ASP A 0 228 . 51.131   21.480  -41.488  1.00 62.06 228 A 1 
ATOM 1721 N N   . ALA A 0 229 . 51.798   18.174  -46.302  1.00 53.12 229 A 1 
ATOM 1722 C CA  . ALA A 0 229 . 52.706   17.779  -47.374  1.00 53.12 229 A 1 
ATOM 1723 C C   . ALA A 0 229 . 53.758   18.881  -47.593  1.00 53.12 229 A 1 
ATOM 1724 C CB  . ALA A 0 229 . 51.919   17.426  -48.641  1.00 53.12 229 A 1 
ATOM 1725 O O   . ALA A 0 229 . 53.636   19.750  -48.459  1.00 53.12 229 A 1 
ATOM 1726 N N   . GLY A 0 230 . 54.812   18.854  -46.777  1.00 48.37 230 A 1 
ATOM 1727 C CA  . GLY A 0 230 . 56.040   19.584  -47.057  1.00 48.37 230 A 1 
ATOM 1728 C C   . GLY A 0 230 . 56.666   19.079  -48.361  1.00 48.37 230 A 1 
ATOM 1729 O O   . GLY A 0 230 . 56.725   17.874  -48.591  1.00 48.37 230 A 1 
ATOM 1730 N N   . ASP A 0 231 . 57.167   20.007  -49.181  1.00 48.34 231 A 1 
ATOM 1731 C CA  . ASP A 0 231 . 57.867   19.862  -50.480  1.00 48.34 231 A 1 
ATOM 1732 C C   . ASP A 0 231 . 59.150   18.970  -50.438  1.00 48.34 231 A 1 
ATOM 1733 C CB  . ASP A 0 231 . 58.196   21.309  -50.966  1.00 48.34 231 A 1 
ATOM 1734 O O   . ASP A 0 231 . 60.079   19.138  -51.232  1.00 48.34 231 A 1 
ATOM 1735 C CG  . ASP A 0 231 . 57.458   21.826  -52.212  1.00 48.34 231 A 1 
ATOM 1736 O OD1 . ASP A 0 231 . 56.943   21.005  -53.001  1.00 48.34 231 A 1 
ATOM 1737 O OD2 . ASP A 0 231 . 57.496   23.072  -52.412  1.00 48.34 231 A 1 
ATOM 1738 N N   . ALA A 0 232 . 59.266   18.046  -49.481  1.00 42.51 232 A 1 
ATOM 1739 C CA  . ALA A 0 232 . 60.507   17.383  -49.099  1.00 42.51 232 A 1 
ATOM 1740 C C   . ALA A 0 232 . 61.018   16.369  -50.139  1.00 42.51 232 A 1 
ATOM 1741 C CB  . ALA A 0 232 . 60.298   16.750  -47.716  1.00 42.51 232 A 1 
ATOM 1742 O O   . ALA A 0 232 . 62.228   16.181  -50.253  1.00 42.51 232 A 1 
ATOM 1743 N N   . ASP A 0 233 . 60.139   15.763  -50.945  1.00 44.99 233 A 1 
ATOM 1744 C CA  . ASP A 0 233 . 60.539   14.714  -51.900  1.00 44.99 233 A 1 
ATOM 1745 C C   . ASP A 0 233 . 60.832   15.243  -53.322  1.00 44.99 233 A 1 
ATOM 1746 C CB  . ASP A 0 233 . 59.510   13.564  -51.852  1.00 44.99 233 A 1 
ATOM 1747 O O   . ASP A 0 233 . 61.446   14.559  -54.149  1.00 44.99 233 A 1 
ATOM 1748 C CG  . ASP A 0 233 . 60.167   12.188  -51.676  1.00 44.99 233 A 1 
ATOM 1749 O OD1 . ASP A 0 233 . 61.170   12.084  -50.939  1.00 44.99 233 A 1 
ATOM 1750 O OD2 . ASP A 0 233 . 59.717   11.227  -52.351  1.00 44.99 233 A 1 
ATOM 1751 N N   . SER A 0 234 . 60.481   16.505  -53.595  1.00 43.21 234 A 1 
ATOM 1752 C CA  . SER A 0 234 . 60.670   17.160  -54.898  1.00 43.21 234 A 1 
ATOM 1753 C C   . SER A 0 234 . 62.122   17.592  -55.149  1.00 43.21 234 A 1 
ATOM 1754 C CB  . SER A 0 234 . 59.739   18.376  -54.995  1.00 43.21 234 A 1 
ATOM 1755 O O   . SER A 0 234 . 62.548   17.693  -56.301  1.00 43.21 234 A 1 
ATOM 1756 O OG  . SER A 0 234 . 58.401   17.994  -54.748  1.00 43.21 234 A 1 
ATOM 1757 N N   . TYR A 0 235 . 62.915   17.817  -54.093  1.00 44.18 235 A 1 
ATOM 1758 C CA  . TYR A 0 235 . 64.294   18.317  -54.215  1.00 44.18 235 A 1 
ATOM 1759 C C   . TYR A 0 235 . 65.372   17.213  -54.254  1.00 44.18 235 A 1 
ATOM 1760 C CB  . TYR A 0 235 . 64.560   19.391  -53.144  1.00 44.18 235 A 1 
ATOM 1761 O O   . TYR A 0 235 . 66.500   17.477  -54.667  1.00 44.18 235 A 1 
ATOM 1762 C CG  . TYR A 0 235 . 64.832   20.764  -53.736  1.00 44.18 235 A 1 
ATOM 1763 C CD1 . TYR A 0 235 . 66.154   21.156  -54.023  1.00 44.18 235 A 1 
ATOM 1764 C CD2 . TYR A 0 235 . 63.763   21.633  -54.031  1.00 44.18 235 A 1 
ATOM 1765 C CE1 . TYR A 0 235 . 66.412   22.420  -54.590  1.00 44.18 235 A 1 
ATOM 1766 C CE2 . TYR A 0 235 . 64.016   22.895  -54.605  1.00 44.18 235 A 1 
ATOM 1767 O OH  . TYR A 0 235 . 65.585   24.510  -55.432  1.00 44.18 235 A 1 
ATOM 1768 C CZ  . TYR A 0 235 . 65.340   23.291  -54.882  1.00 44.18 235 A 1 
ATOM 1769 N N   . GLY A 0 236 . 65.040   15.966  -53.888  1.00 44.78 236 A 1 
ATOM 1770 C CA  . GLY A 0 236 . 65.991   14.840  -53.850  1.00 44.78 236 A 1 
ATOM 1771 C C   . GLY A 0 236 . 66.049   13.976  -55.119  1.00 44.78 236 A 1 
ATOM 1772 O O   . GLY A 0 236 . 67.040   13.284  -55.352  1.00 44.78 236 A 1 
ATOM 1773 N N   . LYS A 0 237 . 65.018   14.016  -55.976  1.00 46.31 237 A 1 
ATOM 1774 C CA  . LYS A 0 237 . 64.875   13.094  -57.126  1.00 46.31 237 A 1 
ATOM 1775 C C   . LYS A 0 237 . 65.373   13.634  -58.473  1.00 46.31 237 A 1 
ATOM 1776 C CB  . LYS A 0 237 . 63.435   12.549  -57.172  1.00 46.31 237 A 1 
ATOM 1777 O O   . LYS A 0 237 . 65.459   12.870  -59.429  1.00 46.31 237 A 1 
ATOM 1778 C CG  . LYS A 0 237 . 63.239   11.451  -56.110  1.00 46.31 237 A 1 
ATOM 1779 C CD  . LYS A 0 237 . 61.783   10.975  -56.028  1.00 46.31 237 A 1 
ATOM 1780 C CE  . LYS A 0 237 . 61.663   9.812   -55.032  1.00 46.31 237 A 1 
ATOM 1781 N NZ  . LYS A 0 237 . 60.283   9.660   -54.508  1.00 46.31 237 A 1 
ATOM 1782 N N   . ALA A 0 238 . 65.805   14.896  -58.543  1.00 43.81 238 A 1 
ATOM 1783 C CA  . ALA A 0 238 . 66.549   15.433  -59.693  1.00 43.81 238 A 1 
ATOM 1784 C C   . ALA A 0 238 . 68.069   15.146  -59.626  1.00 43.81 238 A 1 
ATOM 1785 C CB  . ALA A 0 238 . 66.230   16.925  -59.835  1.00 43.81 238 A 1 
ATOM 1786 O O   . ALA A 0 238 . 68.803   15.474  -60.556  1.00 43.81 238 A 1 
ATOM 1787 N N   . ALA A 0 239 . 68.540   14.502  -58.549  1.00 39.30 239 A 1 
ATOM 1788 C CA  . ALA A 0 239 . 69.940   14.151  -58.318  1.00 39.30 239 A 1 
ATOM 1789 C C   . ALA A 0 239 . 70.120   12.636  -58.070  1.00 39.30 239 A 1 
ATOM 1790 C CB  . ALA A 0 239 . 70.482   15.039  -57.188  1.00 39.30 239 A 1 
ATOM 1791 O O   . ALA A 0 239 . 70.762   12.221  -57.108  1.00 39.30 239 A 1 
ATOM 1792 N N   . SER A 0 240 . 69.545   11.775  -58.921  1.00 44.48 240 A 1 
ATOM 1793 C CA  . SER A 0 240 . 69.810   10.331  -58.856  1.00 44.48 240 A 1 
ATOM 1794 C C   . SER A 0 240 . 71.220   10.024  -59.364  1.00 44.48 240 A 1 
ATOM 1795 C CB  . SER A 0 240 . 68.759   9.514   -59.609  1.00 44.48 240 A 1 
ATOM 1796 O O   . SER A 0 240 . 71.537   10.214  -60.541  1.00 44.48 240 A 1 
ATOM 1797 O OG  . SER A 0 240 . 68.756   9.861   -60.976  1.00 44.48 240 A 1 
ATOM 1798 N N   . GLY A 0 241 . 72.054   9.557   -58.439  1.00 41.30 241 A 1 
ATOM 1799 C CA  . GLY A 0 241 . 73.461   9.268   -58.630  1.00 41.30 241 A 1 
ATOM 1800 C C   . GLY A 0 241 . 73.777   8.191   -59.667  1.00 41.30 241 A 1 
ATOM 1801 O O   . GLY A 0 241 . 73.085   7.185   -59.827  1.00 41.30 241 A 1 
ATOM 1802 N N   . ALA A 0 242 . 74.925   8.393   -60.307  1.00 35.92 242 A 1 
ATOM 1803 C CA  . ALA A 0 242 . 75.691   7.354   -60.965  1.00 35.92 242 A 1 
ATOM 1804 C C   . ALA A 0 242 . 76.164   6.331   -59.916  1.00 35.92 242 A 1 
ATOM 1805 C CB  . ALA A 0 242 . 76.857   8.035   -61.697  1.00 35.92 242 A 1 
ATOM 1806 O O   . ALA A 0 242 . 77.202   6.499   -59.282  1.00 35.92 242 A 1 
ATOM 1807 N N   . VAL A 0 243 . 75.393   5.262   -59.725  1.00 39.47 243 A 1 
ATOM 1808 C CA  . VAL A 0 243 . 75.857   4.046   -59.053  1.00 39.47 243 A 1 
ATOM 1809 C C   . VAL A 0 243 . 76.153   3.015   -60.125  1.00 39.47 243 A 1 
ATOM 1810 C CB  . VAL A 0 243 . 74.821   3.498   -58.047  1.00 39.47 243 A 1 
ATOM 1811 O O   . VAL A 0 243 . 75.229   2.524   -60.760  1.00 39.47 243 A 1 
ATOM 1812 C CG1 . VAL A 0 243 . 75.281   2.165   -57.427  1.00 39.47 243 A 1 
ATOM 1813 C CG2 . VAL A 0 243 . 74.590   4.493   -56.905  1.00 39.47 243 A 1 
ATOM 1814 N N   . TRP A 0 244 . 77.417   2.613   -60.262  1.00 34.94 244 A 1 
ATOM 1815 C CA  . TRP A 0 244 . 77.734   1.240   -60.649  1.00 34.94 244 A 1 
ATOM 1816 C C   . TRP A 0 244 . 79.038   0.756   -59.995  1.00 34.94 244 A 1 
ATOM 1817 C CB  . TRP A 0 244 . 77.651   1.026   -62.168  1.00 34.94 244 A 1 
ATOM 1818 O O   . TRP A 0 244 . 80.139   0.938   -60.496  1.00 34.94 244 A 1 
ATOM 1819 C CG  . TRP A 0 244 . 76.661   -0.035  -62.561  1.00 34.94 244 A 1 
ATOM 1820 C CD1 . TRP A 0 244 . 75.318   0.119   -62.649  1.00 34.94 244 A 1 
ATOM 1821 C CD2 . TRP A 0 244 . 76.926   -1.399  -62.994  1.00 34.94 244 A 1 
ATOM 1822 C CE2 . TRP A 0 244 . 75.691   -1.978  -63.407  1.00 34.94 244 A 1 
ATOM 1823 C CE3 . TRP A 0 244 . 78.095   -2.174  -63.152  1.00 34.94 244 A 1 
ATOM 1824 N NE1 . TRP A 0 244 . 74.734   -1.042  -63.105  1.00 34.94 244 A 1 
ATOM 1825 C CH2 . TRP A 0 244 . 76.818   -3.940  -64.224  1.00 34.94 244 A 1 
ATOM 1826 C CZ2 . TRP A 0 244 . 75.630   -3.212  -64.047  1.00 34.94 244 A 1 
ATOM 1827 C CZ3 . TRP A 0 244 . 78.040   -3.443  -63.751  1.00 34.94 244 A 1 
ATOM 1828 N N   . ARG A 0 245 . 78.845   0.166   -58.809  1.00 42.13 245 A 1 
ATOM 1829 C CA  . ARG A 0 245 . 79.434   -1.086  -58.296  1.00 42.13 245 A 1 
ATOM 1830 C C   . ARG A 0 245 . 80.949   -1.317  -58.452  1.00 42.13 245 A 1 
ATOM 1831 C CB  . ARG A 0 245 . 78.618   -2.275  -58.830  1.00 42.13 245 A 1 
ATOM 1832 O O   . ARG A 0 245 . 81.445   -1.859  -59.429  1.00 42.13 245 A 1 
ATOM 1833 C CG  . ARG A 0 245 . 77.150   -2.202  -58.374  1.00 42.13 245 A 1 
ATOM 1834 C CD  . ARG A 0 245 . 76.350   -3.399  -58.886  1.00 42.13 245 A 1 
ATOM 1835 N NE  . ARG A 0 245 . 74.907   -3.212  -58.643  1.00 42.13 245 A 1 
ATOM 1836 N NH1 . ARG A 0 245 . 74.198   -5.178  -59.589  1.00 42.13 245 A 1 
ATOM 1837 N NH2 . ARG A 0 245 . 72.695   -3.737  -58.789  1.00 42.13 245 A 1 
ATOM 1838 C CZ  . ARG A 0 245 . 73.944   -4.042  -59.004  1.00 42.13 245 A 1 
ATOM 1839 N N   . ASN A 0 246 . 81.611   -1.028  -57.337  1.00 36.15 246 A 1 
ATOM 1840 C CA  . ASN A 0 246 . 82.695   -1.758  -56.674  1.00 36.15 246 A 1 
ATOM 1841 C C   . ASN A 0 246 . 82.837   -3.257  -57.072  1.00 36.15 246 A 1 
ATOM 1842 C CB  . ASN A 0 246 . 82.316   -1.625  -55.168  1.00 36.15 246 A 1 
ATOM 1843 O O   . ASN A 0 246 . 81.930   -4.035  -56.785  1.00 36.15 246 A 1 
ATOM 1844 C CG  . ASN A 0 246 . 83.476   -1.554  -54.202  1.00 36.15 246 A 1 
ATOM 1845 N ND2 . ASN A 0 246 . 83.192   -1.425  -52.926  1.00 36.15 246 A 1 
ATOM 1846 O OD1 . ASN A 0 246 . 84.632   -1.562  -54.577  1.00 36.15 246 A 1 
ATOM 1847 N N   . ASN A 0 247 . 83.965   -3.666  -57.674  1.00 40.61 247 A 1 
ATOM 1848 C CA  . ASN A 0 247 . 84.837   -4.746  -57.167  1.00 40.61 247 A 1 
ATOM 1849 C C   . ASN A 0 247 . 86.154   -4.813  -57.975  1.00 40.61 247 A 1 
ATOM 1850 C CB  . ASN A 0 247 . 84.171   -6.145  -57.147  1.00 40.61 247 A 1 
ATOM 1851 O O   . ASN A 0 247 . 86.139   -4.906  -59.202  1.00 40.61 247 A 1 
ATOM 1852 C CG  . ASN A 0 247 . 84.715   -7.020  -56.027  1.00 40.61 247 A 1 
ATOM 1853 N ND2 . ASN A 0 247 . 84.284   -8.257  -55.944  1.00 40.61 247 A 1 
ATOM 1854 O OD1 . ASN A 0 247 . 85.506   -6.610  -55.195  1.00 40.61 247 A 1 
ATOM 1855 N N   . GLY A 0 248 . 87.291   -4.751  -57.279  1.00 34.34 248 A 1 
ATOM 1856 C CA  . GLY A 0 248 . 88.635   -4.774  -57.858  1.00 34.34 248 A 1 
ATOM 1857 C C   . GLY A 0 248 . 89.068   -6.146  -58.390  1.00 34.34 248 A 1 
ATOM 1858 O O   . GLY A 0 248 . 88.569   -7.186  -57.974  1.00 34.34 248 A 1 
ATOM 1859 N N   . GLY A 0 249 . 90.040   -6.143  -59.305  1.00 35.97 249 A 1 
ATOM 1860 C CA  . GLY A 0 249 . 90.716   -7.357  -59.777  1.00 35.97 249 A 1 
ATOM 1861 C C   . GLY A 0 249 . 91.291   -7.199  -61.180  1.00 35.97 249 A 1 
ATOM 1862 O O   . GLY A 0 249 . 90.573   -7.260  -62.173  1.00 35.97 249 A 1 
ATOM 1863 N N   . HIS A 0 250 . 92.592   -6.934  -61.251  1.00 35.18 250 A 1 
ATOM 1864 C CA  . HIS A 0 250 . 93.332   -6.591  -62.462  1.00 35.18 250 A 1 
ATOM 1865 C C   . HIS A 0 250 . 93.414   -7.752  -63.467  1.00 35.18 250 A 1 
ATOM 1866 C CB  . HIS A 0 250 . 94.725   -6.098  -62.052  1.00 35.18 250 A 1 
ATOM 1867 O O   . HIS A 0 250 . 93.635   -8.905  -63.115  1.00 35.18 250 A 1 
ATOM 1868 C CG  . HIS A 0 250 . 94.732   -4.786  -61.302  1.00 35.18 250 A 1 
ATOM 1869 C CD2 . HIS A 0 250 . 95.816   -3.965  -61.142  1.00 35.18 250 A 1 
ATOM 1870 N ND1 . HIS A 0 250 . 93.663   -4.154  -60.696  1.00 35.18 250 A 1 
ATOM 1871 C CE1 . HIS A 0 250 . 94.095   -2.989  -60.187  1.00 35.18 250 A 1 
ATOM 1872 N NE2 . HIS A 0 250 . 95.399   -2.832  -60.442  1.00 35.18 250 A 1 
ATOM 1873 N N   . GLY A 0 251 . 93.232   -7.402  -64.736  1.00 33.13 251 A 1 
ATOM 1874 C CA  . GLY A 0 251 . 93.034   -8.291  -65.886  1.00 33.13 251 A 1 
ATOM 1875 C C   . GLY A 0 251 . 92.122   -7.568  -66.875  1.00 33.13 251 A 1 
ATOM 1876 O O   . GLY A 0 251 . 91.062   -8.080  -67.220  1.00 33.13 251 A 1 
ATOM 1877 N N   . TRP A 0 252 . 92.488   -6.294  -67.112  1.00 39.19 252 A 1 
ATOM 1878 C CA  . TRP A 0 252 . 91.653   -5.101  -67.345  1.00 39.19 252 A 1 
ATOM 1879 C C   . TRP A 0 252 . 90.144   -5.376  -67.152  1.00 39.19 252 A 1 
ATOM 1880 C CB  . TRP A 0 252 . 92.109   -4.415  -68.641  1.00 39.19 252 A 1 
ATOM 1881 O O   . TRP A 0 252 . 89.382   -5.544  -68.098  1.00 39.19 252 A 1 
ATOM 1882 C CG  . TRP A 0 252 . 93.563   -3.992  -68.608  1.00 39.19 252 A 1 
ATOM 1883 C CD1 . TRP A 0 252 . 94.607   -4.731  -69.056  1.00 39.19 252 A 1 
ATOM 1884 C CD2 . TRP A 0 252 . 94.163   -2.759  -68.081  1.00 39.19 252 A 1 
ATOM 1885 C CE2 . TRP A 0 252 . 95.582   -2.836  -68.239  1.00 39.19 252 A 1 
ATOM 1886 C CE3 . TRP A 0 252 . 93.655   -1.580  -67.489  1.00 39.19 252 A 1 
ATOM 1887 N NE1 . TRP A 0 252 . 95.794   -4.058  -68.836  1.00 39.19 252 A 1 
ATOM 1888 C CH2 . TRP A 0 252 . 95.908   -0.652  -67.252  1.00 39.19 252 A 1 
ATOM 1889 C CZ2 . TRP A 0 252 . 96.449   -1.809  -67.835  1.00 39.19 252 A 1 
ATOM 1890 C CZ3 . TRP A 0 252 . 94.516   -0.541  -67.081  1.00 39.19 252 A 1 
ATOM 1891 N N   . GLY A 0 253 . 89.791   -5.560  -65.870  1.00 41.50 253 A 1 
ATOM 1892 C CA  . GLY A 0 253 . 88.818   -6.516  -65.329  1.00 41.50 253 A 1 
ATOM 1893 C C   . GLY A 0 253 . 87.363   -6.413  -65.789  1.00 41.50 253 A 1 
ATOM 1894 O O   . GLY A 0 253 . 86.685   -5.406  -65.618  1.00 41.50 253 A 1 
ATOM 1895 N N   . LYS A 0 254 . 86.887   -7.555  -66.290  1.00 33.72 254 A 1 
ATOM 1896 C CA  . LYS A 0 254 . 85.497   -7.952  -66.545  1.00 33.72 254 A 1 
ATOM 1897 C C   . LYS A 0 254 . 84.571   -7.679  -65.341  1.00 33.72 254 A 1 
ATOM 1898 C CB  . LYS A 0 254 . 85.503   -9.479  -66.789  1.00 33.72 254 A 1 
ATOM 1899 O O   . LYS A 0 254 . 84.902   -8.087  -64.234  1.00 33.72 254 A 1 
ATOM 1900 C CG  . LYS A 0 254 . 86.399   -10.010 -67.919  1.00 33.72 254 A 1 
ATOM 1901 C CD  . LYS A 0 254 . 86.275   -11.542 -68.010  1.00 33.72 254 A 1 
ATOM 1902 C CE  . LYS A 0 254 . 87.141   -12.076 -69.158  1.00 33.72 254 A 1 
ATOM 1903 N NZ  . LYS A 0 254 . 86.939   -13.530 -69.394  1.00 33.72 254 A 1 
ATOM 1904 N N   . LYS A 0 255 . 83.321   -7.269  -65.584  1.00 34.67 255 A 1 
ATOM 1905 C CA  . LYS A 0 255 . 82.178   -8.201  -65.709  1.00 34.67 255 A 1 
ATOM 1906 C C   . LYS A 0 255 . 80.841   -7.472  -65.880  1.00 34.67 255 A 1 
ATOM 1907 C CB  . LYS A 0 255 . 82.048   -9.179  -64.516  1.00 34.67 255 A 1 
ATOM 1908 O O   . LYS A 0 255 . 80.548   -6.476  -65.232  1.00 34.67 255 A 1 
ATOM 1909 C CG  . LYS A 0 255 . 82.821   -10.490 -64.756  1.00 34.67 255 A 1 
ATOM 1910 C CD  . LYS A 0 255 . 82.524   -11.547 -63.691  1.00 34.67 255 A 1 
ATOM 1911 C CE  . LYS A 0 255 . 83.390   -12.791 -63.932  1.00 34.67 255 A 1 
ATOM 1912 N NZ  . LYS A 0 255 . 83.084   -13.859 -62.947  1.00 34.67 255 A 1 
ATOM 1913 N N   . ALA A 0 256 . 80.045   -8.073  -66.759  1.00 32.44 256 A 1 
ATOM 1914 C CA  . ALA A 0 256 . 78.611   -7.911  -66.927  1.00 32.44 256 A 1 
ATOM 1915 C C   . ALA A 0 256 . 77.839   -7.915  -65.599  1.00 32.44 256 A 1 
ATOM 1916 C CB  . ALA A 0 256 . 78.166   -9.113  -67.772  1.00 32.44 256 A 1 
ATOM 1917 O O   . ALA A 0 256 . 78.242   -8.586  -64.648  1.00 32.44 256 A 1 
ATOM 1918 N N   . GLY A 0 257 . 76.686   -7.244  -65.574  1.00 31.55 257 A 1 
ATOM 1919 C CA  . GLY A 0 257 . 75.805   -7.321  -64.412  1.00 31.55 257 A 1 
ATOM 1920 C C   . GLY A 0 257 . 74.649   -6.329  -64.348  1.00 31.55 257 A 1 
ATOM 1921 O O   . GLY A 0 257 . 74.473   -5.731  -63.295  1.00 31.55 257 A 1 
ATOM 1922 N N   . GLY A 0 258 . 73.847   -6.177  -65.405  1.00 33.49 258 A 1 
ATOM 1923 C CA  . GLY A 0 258 . 72.452   -5.775  -65.200  1.00 33.49 258 A 1 
ATOM 1924 C C   . GLY A 0 258 . 71.930   -4.696  -66.130  1.00 33.49 258 A 1 
ATOM 1925 O O   . GLY A 0 258 . 72.179   -3.508  -65.934  1.00 33.49 258 A 1 
ATOM 1926 N N   . ASP A 0 259 . 71.120   -5.145  -67.080  1.00 31.86 259 A 1 
ATOM 1927 C CA  . ASP A 0 259 . 70.026   -4.391  -67.664  1.00 31.86 259 A 1 
ATOM 1928 C C   . ASP A 0 259 . 69.209   -3.688  -66.569  1.00 31.86 259 A 1 
ATOM 1929 C CB  . ASP A 0 259 . 69.126   -5.387  -68.415  1.00 31.86 259 A 1 
ATOM 1930 O O   . ASP A 0 259 . 68.470   -4.320  -65.819  1.00 31.86 259 A 1 
ATOM 1931 C CG  . ASP A 0 259 . 69.897   -6.121  -69.507  1.00 31.86 259 A 1 
ATOM 1932 O OD1 . ASP A 0 259 . 70.181   -5.462  -70.531  1.00 31.86 259 A 1 
ATOM 1933 O OD2 . ASP A 0 259 . 70.233   -7.305  -69.284  1.00 31.86 259 A 1 
ATOM 1934 N N   . ALA A 0 260 . 69.307   -2.364  -66.504  1.00 36.10 260 A 1 
ATOM 1935 C CA  . ALA A 0 260 . 68.258   -1.525  -65.944  1.00 36.10 260 A 1 
ATOM 1936 C C   . ALA A 0 260 . 67.591   -0.769  -67.097  1.00 36.10 260 A 1 
ATOM 1937 C CB  . ALA A 0 260 . 68.797   -0.657  -64.804  1.00 36.10 260 A 1 
ATOM 1938 O O   . ALA A 0 260 . 67.656   0.453   -67.208  1.00 36.10 260 A 1 
ATOM 1939 N N   . LYS A 0 261 . 66.905   -1.531  -67.960  1.00 34.72 261 A 1 
ATOM 1940 C CA  . LYS A 0 261 . 65.615   -1.079  -68.482  1.00 34.72 261 A 1 
ATOM 1941 C C   . LYS A 0 261 . 64.687   -0.920  -67.270  1.00 34.72 261 A 1 
ATOM 1942 C CB  . LYS A 0 261 . 65.019   -2.108  -69.464  1.00 34.72 261 A 1 
ATOM 1943 O O   . LYS A 0 261 . 64.013   -1.864  -66.883  1.00 34.72 261 A 1 
ATOM 1944 C CG  . LYS A 0 261 . 65.592   -2.075  -70.886  1.00 34.72 261 A 1 
ATOM 1945 C CD  . LYS A 0 261 . 64.820   -3.090  -71.746  1.00 34.72 261 A 1 
ATOM 1946 C CE  . LYS A 0 261 . 65.301   -3.086  -73.199  1.00 34.72 261 A 1 
ATOM 1947 N NZ  . LYS A 0 261 . 64.556   -4.085  -74.007  1.00 34.72 261 A 1 
ATOM 1948 N N   . ALA A 0 262 . 64.693   0.252   -66.653  1.00 31.96 262 A 1 
ATOM 1949 C CA  . ALA A 0 262 . 63.659   0.691   -65.724  1.00 31.96 262 A 1 
ATOM 1950 C C   . ALA A 0 262 . 63.284   2.109   -66.173  1.00 31.96 262 A 1 
ATOM 1951 C CB  . ALA A 0 262 . 64.181   0.596   -64.285  1.00 31.96 262 A 1 
ATOM 1952 O O   . ALA A 0 262 . 64.076   3.035   -66.080  1.00 31.96 262 A 1 
ATOM 1953 N N   . ALA A 0 263 . 62.209   2.259   -66.942  1.00 32.06 263 A 1 
ATOM 1954 C CA  . ALA A 0 263 . 60.899   2.487   -66.342  1.00 32.06 263 A 1 
ATOM 1955 C C   . ALA A 0 263 . 60.867   3.780   -65.501  1.00 32.06 263 A 1 
ATOM 1956 C CB  . ALA A 0 263 . 60.379   1.237   -65.616  1.00 32.06 263 A 1 
ATOM 1957 O O   . ALA A 0 263 . 60.629   3.756   -64.304  1.00 32.06 263 A 1 
ATOM 1958 N N   . SER A 0 264 . 61.069   4.927   -66.149  1.00 36.52 264 A 1 
ATOM 1959 C CA  . SER A 0 264 . 60.361   6.162   -65.784  1.00 36.52 264 A 1 
ATOM 1960 C C   . SER A 0 264 . 59.594   6.727   -66.985  1.00 36.52 264 A 1 
ATOM 1961 C CB  . SER A 0 264 . 61.247   7.165   -65.041  1.00 36.52 264 A 1 
ATOM 1962 O O   . SER A 0 264 . 59.417   7.927   -67.147  1.00 36.52 264 A 1 
ATOM 1963 O OG  . SER A 0 264 . 62.461   7.381   -65.728  1.00 36.52 264 A 1 
ATOM 1964 N N   . ALA A 0 265 . 59.027   5.825   -67.795  1.00 31.61 265 A 1 
ATOM 1965 C CA  . ALA A 0 265 . 57.623   5.984   -68.156  1.00 31.61 265 A 1 
ATOM 1966 C C   . ALA A 0 265 . 56.806   5.652   -66.893  1.00 31.61 265 A 1 
ATOM 1967 C CB  . ALA A 0 265 . 57.294   5.078   -69.352  1.00 31.61 265 A 1 
ATOM 1968 O O   . ALA A 0 265 . 56.325   4.538   -66.725  1.00 31.61 265 A 1 
ATOM 1969 N N   . ALA A 0 266 . 56.759   6.588   -65.950  1.00 33.93 266 A 1 
ATOM 1970 C CA  . ALA A 0 266 . 55.887   6.549   -64.787  1.00 33.93 266 A 1 
ATOM 1971 C C   . ALA A 0 266 . 55.042   7.829   -64.911  1.00 33.93 266 A 1 
ATOM 1972 C CB  . ALA A 0 266 . 56.764   6.480   -63.522  1.00 33.93 266 A 1 
ATOM 1973 O O   . ALA A 0 266 . 55.573   8.916   -64.758  1.00 33.93 266 A 1 
ATOM 1974 N N   . GLY A 0 267 . 53.744   7.815   -65.223  1.00 33.49 267 A 1 
ATOM 1975 C CA  . GLY A 0 267 . 52.768   6.777   -64.887  1.00 33.49 267 A 1 
ATOM 1976 C C   . GLY A 0 267 . 52.597   6.602   -63.369  1.00 33.49 267 A 1 
ATOM 1977 O O   . GLY A 0 267 . 51.669   5.937   -62.933  1.00 33.49 267 A 1 
ATOM 1978 N N   . GLY A 0 268 . 53.480   7.203   -62.565  1.00 28.16 268 A 1 
ATOM 1979 C CA  . GLY A 0 268 . 53.562   7.049   -61.123  1.00 28.16 268 A 1 
ATOM 1980 C C   . GLY A 0 268 . 53.009   8.285   -60.444  1.00 28.16 268 A 1 
ATOM 1981 O O   . GLY A 0 268 . 53.721   9.271   -60.304  1.00 28.16 268 A 1 
ATOM 1982 N N   . ALA A 0 269 . 51.732   8.176   -60.089  1.00 32.81 269 A 1 
ATOM 1983 C CA  . ALA A 0 269 . 51.094   8.743   -58.910  1.00 32.81 269 A 1 
ATOM 1984 C C   . ALA A 0 269 . 51.389   10.228  -58.620  1.00 32.81 269 A 1 
ATOM 1985 C CB  . ALA A 0 269 . 51.421   7.795   -57.746  1.00 32.81 269 A 1 
ATOM 1986 O O   . ALA A 0 269 . 52.448   10.584  -58.109  1.00 32.81 269 A 1 
ATOM 1987 N N   . GLY A 0 270 . 50.394   11.082  -58.898  1.00 33.94 270 A 1 
ATOM 1988 C CA  . GLY A 0 270 . 50.336   12.490  -58.493  1.00 33.94 270 A 1 
ATOM 1989 C C   . GLY A 0 270 . 50.290   12.651  -56.973  1.00 33.94 270 A 1 
ATOM 1990 O O   . GLY A 0 270 . 49.267   13.041  -56.416  1.00 33.94 270 A 1 
ATOM 1991 N N   . TYR A 0 271 . 51.398   12.318  -56.313  1.00 37.22 271 A 1 
ATOM 1992 C CA  . TYR A 0 271 . 51.533   12.349  -54.871  1.00 37.22 271 A 1 
ATOM 1993 C C   . TYR A 0 271 . 51.968   13.751  -54.390  1.00 37.22 271 A 1 
ATOM 1994 C CB  . TYR A 0 271 . 52.383   11.158  -54.351  1.00 37.22 271 A 1 
ATOM 1995 O O   . TYR A 0 271 . 53.147   14.079  -54.360  1.00 37.22 271 A 1 
ATOM 1996 C CG  . TYR A 0 271 . 51.567   10.009  -53.746  1.00 37.22 271 A 1 
ATOM 1997 C CD1 . TYR A 0 271 . 51.624   9.720   -52.363  1.00 37.22 271 A 1 
ATOM 1998 C CD2 . TYR A 0 271 . 50.679   9.278   -54.552  1.00 37.22 271 A 1 
ATOM 1999 C CE1 . TYR A 0 271 . 50.756   8.770   -51.787  1.00 37.22 271 A 1 
ATOM 2000 C CE2 . TYR A 0 271 . 49.866   8.268   -53.996  1.00 37.22 271 A 1 
ATOM 2001 O OH  . TYR A 0 271 . 49.050   7.097   -52.077  1.00 37.22 271 A 1 
ATOM 2002 C CZ  . TYR A 0 271 . 49.885   8.025   -52.607  1.00 37.22 271 A 1 
ATOM 2003 N N   . TRP A 0 272 . 50.934   14.541  -54.072  1.00 43.25 272 A 1 
ATOM 2004 C CA  . TRP A 0 272 . 50.744   15.474  -52.943  1.00 43.25 272 A 1 
ATOM 2005 C C   . TRP A 0 272 . 51.684   16.671  -52.736  1.00 43.25 272 A 1 
ATOM 2006 C CB  . TRP A 0 272 . 50.524   14.688  -51.637  1.00 43.25 272 A 1 
ATOM 2007 O O   . TRP A 0 272 . 52.770   16.566  -52.181  1.00 43.25 272 A 1 
ATOM 2008 C CG  . TRP A 0 272 . 49.611   13.513  -51.802  1.00 43.25 272 A 1 
ATOM 2009 C CD1 . TRP A 0 272 . 50.028   12.298  -52.169  1.00 43.25 272 A 1 
ATOM 2010 C CD2 . TRP A 0 272 . 48.188   13.341  -51.556  1.00 43.25 272 A 1 
ATOM 2011 C CE2 . TRP A 0 272 . 47.783   12.063  -52.048  1.00 43.25 272 A 1 
ATOM 2012 C CE3 . TRP A 0 272 . 47.231   14.072  -50.840  1.00 43.25 272 A 1 
ATOM 2013 N NE1 . TRP A 0 272 . 48.958   11.469  -52.436  1.00 43.25 272 A 1 
ATOM 2014 C CH2 . TRP A 0 272 . 45.527   12.369  -51.251  1.00 43.25 272 A 1 
ATOM 2015 C CZ2 . TRP A 0 272 . 46.465   11.600  -51.957  1.00 43.25 272 A 1 
ATOM 2016 C CZ3 . TRP A 0 272 . 45.923   13.583  -50.665  1.00 43.25 272 A 1 
ATOM 2017 N N   . GLY A 0 273 . 51.123   17.852  -53.015  1.00 49.36 273 A 1 
ATOM 2018 C CA  . GLY A 0 273 . 51.285   19.058  -52.195  1.00 49.36 273 A 1 
ATOM 2019 C C   . GLY A 0 273 . 49.968   19.427  -51.498  1.00 49.36 273 A 1 
ATOM 2020 O O   . GLY A 0 273 . 49.606   20.604  -51.483  1.00 49.36 273 A 1 
ATOM 2021 N N   . LYS A 0 274 . 49.195   18.429  -51.034  1.00 55.57 274 A 1 
ATOM 2022 C CA  . LYS A 0 274 . 47.958   18.693  -50.287  1.00 55.57 274 A 1 
ATOM 2023 C C   . LYS A 0 274 . 48.295   18.770  -48.802  1.00 55.57 274 A 1 
ATOM 2024 C CB  . LYS A 0 274 . 46.820   17.691  -50.548  1.00 55.57 274 A 1 
ATOM 2025 O O   . LYS A 0 274 . 48.823   17.807  -48.253  1.00 55.57 274 A 1 
ATOM 2026 C CG  . LYS A 0 274 . 46.653   17.212  -52.002  1.00 55.57 274 A 1 
ATOM 2027 C CD  . LYS A 0 274 . 45.300   16.498  -52.152  1.00 55.57 274 A 1 
ATOM 2028 C CE  . LYS A 0 274 . 45.219   15.550  -53.354  1.00 55.57 274 A 1 
ATOM 2029 N NZ  . LYS A 0 274 . 44.069   14.623  -53.189  1.00 55.57 274 A 1 
ATOM 2030 N N   . SER A 0 275 . 48.020   19.918  -48.202  1.00 63.00 275 A 1 
ATOM 2031 C CA  . SER A 0 275 . 47.834   19.998  -46.756  1.00 63.00 275 A 1 
ATOM 2032 C C   . SER A 0 275 . 46.349   19.805  -46.489  1.00 63.00 275 A 1 
ATOM 2033 C CB  . SER A 0 275 . 48.289   21.342  -46.183  1.00 63.00 275 A 1 
ATOM 2034 O O   . SER A 0 275 . 45.529   20.333  -47.245  1.00 63.00 275 A 1 
ATOM 2035 O OG  . SER A 0 275 . 49.700   21.479  -46.172  1.00 63.00 275 A 1 
ATOM 2036 N N   . GLY A 0 276 . 46.010   19.073  -45.443  1.00 71.02 276 A 1 
ATOM 2037 C CA  . GLY A 0 276 . 44.631   18.896  -45.024  1.00 71.02 276 A 1 
ATOM 2038 C C   . GLY A 0 276 . 44.537   18.550  -43.550  1.00 71.02 276 A 1 
ATOM 2039 O O   . GLY A 0 276 . 45.553   18.291  -42.897  1.00 71.02 276 A 1 
ATOM 2040 N N   . SER A 0 277 . 43.320   18.631  -43.045  1.00 79.91 277 A 1 
ATOM 2041 C CA  . SER A 0 277 . 42.942   18.142  -41.729  1.00 79.91 277 A 1 
ATOM 2042 C C   . SER A 0 277 . 41.582   17.482  -41.838  1.00 79.91 277 A 1 
ATOM 2043 C CB  . SER A 0 277 . 42.882   19.270  -40.690  1.00 79.91 277 A 1 
ATOM 2044 O O   . SER A 0 277 . 40.733   18.067  -42.514  1.00 79.91 277 A 1 
ATOM 2045 O OG  . SER A 0 277 . 42.008   20.314  -41.112  1.00 79.91 277 A 1 
ATOM 2046 N N   . ASP A 0 278 . 41.402   16.355  -41.170  1.00 80.00 278 A 1 
ATOM 2047 C CA  . ASP A 0 278 . 40.082   15.824  -40.847  1.00 80.00 278 A 1 
ATOM 2048 C C   . ASP A 0 278 . 39.829   16.016  -39.348  1.00 80.00 278 A 1 
ATOM 2049 C CB  . ASP A 0 278 . 39.880   14.388  -41.361  1.00 80.00 278 A 1 
ATOM 2050 O O   . ASP A 0 278 . 40.741   16.345  -38.574  1.00 80.00 278 A 1 
ATOM 2051 C CG  . ASP A 0 278 . 40.686   13.315  -40.639  1.00 80.00 278 A 1 
ATOM 2052 O OD1 . ASP A 0 278 . 40.846   13.448  -39.407  1.00 80.00 278 A 1 
ATOM 2053 O OD2 . ASP A 0 278 . 41.259   12.478  -41.381  1.00 80.00 278 A 1 
ATOM 2054 N N   . TRP A 0 279 . 38.563   15.973  -38.973  1.00 83.51 279 A 1 
ATOM 2055 C CA  . TRP A 0 279 . 38.140   15.999  -37.590  1.00 83.51 279 A 1 
ATOM 2056 C C   . TRP A 0 279 . 36.830   15.240  -37.496  1.00 83.51 279 A 1 
ATOM 2057 C CB  . TRP A 0 279 . 37.968   17.442  -37.105  1.00 83.51 279 A 1 
ATOM 2058 O O   . TRP A 0 279 . 35.836   15.691  -38.064  1.00 83.51 279 A 1 
ATOM 2059 C CG  . TRP A 0 279 . 37.488   17.565  -35.692  1.00 83.51 279 A 1 
ATOM 2060 C CD1 . TRP A 0 279 . 38.228   17.353  -34.582  1.00 83.51 279 A 1 
ATOM 2061 C CD2 . TRP A 0 279 . 36.118   17.730  -35.217  1.00 83.51 279 A 1 
ATOM 2062 C CE2 . TRP A 0 279 . 36.127   17.709  -33.790  1.00 83.51 279 A 1 
ATOM 2063 C CE3 . TRP A 0 279 . 34.863   17.835  -35.850  1.00 83.51 279 A 1 
ATOM 2064 N NE1 . TRP A 0 279 . 37.438   17.461  -33.455  1.00 83.51 279 A 1 
ATOM 2065 C CH2 . TRP A 0 279 . 33.730   17.995  -33.691  1.00 83.51 279 A 1 
ATOM 2066 C CZ2 . TRP A 0 279 . 34.961   17.858  -33.026  1.00 83.51 279 A 1 
ATOM 2067 C CZ3 . TRP A 0 279 . 33.686   17.968  -35.094  1.00 83.51 279 A 1 
ATOM 2068 N N   . ASP A 0 280 . 36.839   14.149  -36.745  1.00 86.88 280 A 1 
ATOM 2069 C CA  . ASP A 0 280 . 35.655   13.346  -36.481  1.00 86.88 280 A 1 
ATOM 2070 C C   . ASP A 0 280 . 35.286   13.460  -35.004  1.00 86.88 280 A 1 
ATOM 2071 C CB  . ASP A 0 280 . 35.878   11.878  -36.875  1.00 86.88 280 A 1 
ATOM 2072 O O   . ASP A 0 280 . 36.146   13.456  -34.120  1.00 86.88 280 A 1 
ATOM 2073 C CG  . ASP A 0 280 . 36.107   11.646  -38.372  1.00 86.88 280 A 1 
ATOM 2074 O OD1 . ASP A 0 280 . 35.528   12.413  -39.165  1.00 86.88 280 A 1 
ATOM 2075 O OD2 . ASP A 0 280 . 36.739   10.618  -38.708  1.00 86.88 280 A 1 
ATOM 2076 N N   . ALA A 0 281 . 33.992   13.518  -34.705  1.00 85.38 281 A 1 
ATOM 2077 C CA  . ALA A 0 281 . 33.503   13.440  -33.338  1.00 85.38 281 A 1 
ATOM 2078 C C   . ALA A 0 281 . 32.215   12.637  -33.249  1.00 85.38 281 A 1 
ATOM 2079 C CB  . ALA A 0 281 . 33.326   14.845  -32.765  1.00 85.38 281 A 1 
ATOM 2080 O O   . ALA A 0 281 . 31.360   12.685  -34.129  1.00 85.38 281 A 1 
ATOM 2081 N N   . TRP A 0 282 . 32.045   11.928  -32.139  1.00 89.76 282 A 1 
ATOM 2082 C CA  . TRP A 0 282 . 30.777   11.298  -31.800  1.00 89.76 282 A 1 
ATOM 2083 C C   . TRP A 0 282 . 30.530   11.375  -30.301  1.00 89.76 282 A 1 
ATOM 2084 C CB  . TRP A 0 282 . 30.724   9.855   -32.318  1.00 89.76 282 A 1 
ATOM 2085 O O   . TRP A 0 282 . 31.466   11.404  -29.498  1.00 89.76 282 A 1 
ATOM 2086 C CG  . TRP A 0 282 . 31.419   8.841   -31.463  1.00 89.76 282 A 1 
ATOM 2087 C CD1 . TRP A 0 282 . 32.749   8.617   -31.432  1.00 89.76 282 A 1 
ATOM 2088 C CD2 . TRP A 0 282 . 30.841   7.966   -30.448  1.00 89.76 282 A 1 
ATOM 2089 C CE2 . TRP A 0 282 . 31.896   7.228   -29.833  1.00 89.76 282 A 1 
ATOM 2090 C CE3 . TRP A 0 282 . 29.535   7.746   -29.962  1.00 89.76 282 A 1 
ATOM 2091 N NE1 . TRP A 0 282 . 33.032   7.649   -30.488  1.00 89.76 282 A 1 
ATOM 2092 C CH2 . TRP A 0 282 . 30.356   6.121   -28.330  1.00 89.76 282 A 1 
ATOM 2093 C CZ2 . TRP A 0 282 . 31.670   6.317   -28.790  1.00 89.76 282 A 1 
ATOM 2094 C CZ3 . TRP A 0 282 . 29.294   6.833   -28.918  1.00 89.76 282 A 1 
ATOM 2095 N N   . GLY A 0 283 . 29.260   11.374  -29.916  1.00 89.51 283 A 1 
ATOM 2096 C CA  . GLY A 0 283 . 28.888   11.362  -28.515  1.00 89.51 283 A 1 
ATOM 2097 C C   . GLY A 0 283 . 27.509   10.790  -28.257  1.00 89.51 283 A 1 
ATOM 2098 O O   . GLY A 0 283 . 26.721   10.529  -29.175  1.00 89.51 283 A 1 
ATOM 2099 N N   . ARG A 0 284 . 27.276   10.529  -26.975  1.00 92.59 284 A 1 
ATOM 2100 C CA  . ARG A 0 284 . 26.018   10.051  -26.435  1.00 92.59 284 A 1 
ATOM 2101 C C   . ARG A 0 284 . 25.833   10.569  -25.016  1.00 92.59 284 A 1 
ATOM 2102 C CB  . ARG A 0 284 . 26.002   8.525   -26.491  1.00 92.59 284 A 1 
ATOM 2103 O O   . ARG A 0 284 . 26.737   10.387  -24.207  1.00 92.59 284 A 1 
ATOM 2104 C CG  . ARG A 0 284 . 24.657   7.965   -26.030  1.00 92.59 284 A 1 
ATOM 2105 C CD  . ARG A 0 284 . 24.662   6.466   -26.291  1.00 92.59 284 A 1 
ATOM 2106 N NE  . ARG A 0 284 . 23.311   5.918   -26.138  1.00 92.59 284 A 1 
ATOM 2107 N NH1 . ARG A 0 284 . 23.851   4.200   -24.742  1.00 92.59 284 A 1 
ATOM 2108 N NH2 . ARG A 0 284 . 21.712   4.578   -25.305  1.00 92.59 284 A 1 
ATOM 2109 C CZ  . ARG A 0 284 . 22.966   4.887   -25.414  1.00 92.59 284 A 1 
ATOM 2110 N N   . ASP A 0 285 . 24.674   11.135  -24.732  1.00 90.25 285 A 1 
ATOM 2111 C CA  . ASP A 0 285 . 24.272   11.608  -23.405  1.00 90.25 285 A 1 
ATOM 2112 C C   . ASP A 0 285 . 23.038   10.804  -22.985  1.00 90.25 285 A 1 
ATOM 2113 C CB  . ASP A 0 285 . 24.058   13.131  -23.456  1.00 90.25 285 A 1 
ATOM 2114 O O   . ASP A 0 285 . 22.067   10.696  -23.736  1.00 90.25 285 A 1 
ATOM 2115 C CG  . ASP A 0 285 . 23.510   13.761  -22.168  1.00 90.25 285 A 1 
ATOM 2116 O OD1 . ASP A 0 285 . 23.199   12.995  -21.228  1.00 90.25 285 A 1 
ATOM 2117 O OD2 . ASP A 0 285 . 23.379   15.010  -22.172  1.00 90.25 285 A 1 
ATOM 2118 N N   . GLN A 0 286 . 23.133   10.130  -21.839  1.00 92.47 286 A 1 
ATOM 2119 C CA  . GLN A 0 286 . 22.062   9.301   -21.307  1.00 92.47 286 A 1 
ATOM 2120 C C   . GLN A 0 286 . 21.650   9.748   -19.915  1.00 92.47 286 A 1 
ATOM 2121 C CB  . GLN A 0 286 . 22.463   7.834   -21.248  1.00 92.47 286 A 1 
ATOM 2122 O O   . GLN A 0 286 . 22.260   9.385   -18.904  1.00 92.47 286 A 1 
ATOM 2123 C CG  . GLN A 0 286 . 22.749   7.179   -22.592  1.00 92.47 286 A 1 
ATOM 2124 C CD  . GLN A 0 286 . 22.499   5.694   -22.429  1.00 92.47 286 A 1 
ATOM 2125 N NE2 . GLN A 0 286 . 21.270   5.260   -22.600  1.00 92.47 286 A 1 
ATOM 2126 O OE1 . GLN A 0 286 . 23.347   4.858   -22.149  1.00 92.47 286 A 1 
ATOM 2127 N N   . ASP A 0 287 . 20.491   10.377  -19.867  1.00 92.55 287 A 1 
ATOM 2128 C CA  . ASP A 0 287 . 19.948   10.973  -18.668  1.00 92.55 287 A 1 
ATOM 2129 C C   . ASP A 0 287 . 18.764   10.135  -18.163  1.00 92.55 287 A 1 
ATOM 2130 C CB  . ASP A 0 287 . 19.571   12.425  -19.012  1.00 92.55 287 A 1 
ATOM 2131 O O   . ASP A 0 287 . 17.806   9.839   -18.880  1.00 92.55 287 A 1 
ATOM 2132 C CG  . ASP A 0 287 . 20.235   13.501  -18.164  1.00 92.55 287 A 1 
ATOM 2133 O OD1 . ASP A 0 287 . 20.797   13.140  -17.105  1.00 92.55 287 A 1 
ATOM 2134 O OD2 . ASP A 0 287 . 19.837   14.678  -18.338  1.00 92.55 287 A 1 
ATOM 2135 N N   . TYR A 0 288 . 18.777   9.724   -16.896  1.00 95.43 288 A 1 
ATOM 2136 C CA  . TYR A 0 288 . 17.685   8.963   -16.282  1.00 95.43 288 A 1 
ATOM 2137 C C   . TYR A 0 288 . 17.311   9.521   -14.921  1.00 95.43 288 A 1 
ATOM 2138 C CB  . TYR A 0 288 . 18.030   7.472   -16.175  1.00 95.43 288 A 1 
ATOM 2139 O O   . TYR A 0 288 . 18.140   9.665   -14.023  1.00 95.43 288 A 1 
ATOM 2140 C CG  . TYR A 0 288 . 16.960   6.630   -15.486  1.00 95.43 288 A 1 
ATOM 2141 C CD1 . TYR A 0 288 . 17.026   6.380   -14.100  1.00 95.43 288 A 1 
ATOM 2142 C CD2 . TYR A 0 288 . 15.888   6.112   -16.235  1.00 95.43 288 A 1 
ATOM 2143 C CE1 . TYR A 0 288 . 16.038   5.594   -13.468  1.00 95.43 288 A 1 
ATOM 2144 C CE2 . TYR A 0 288 . 14.903   5.317   -15.614  1.00 95.43 288 A 1 
ATOM 2145 O OH  . TYR A 0 288 . 14.046   4.247   -13.644  1.00 95.43 288 A 1 
ATOM 2146 C CZ  . TYR A 0 288 . 14.982   5.046   -14.232  1.00 95.43 288 A 1 
ATOM 2147 N N   . LYS A 0 289 . 16.010   9.713   -14.693  1.00 96.20 289 A 1 
ATOM 2148 C CA  . LYS A 0 289 . 15.478   9.972   -13.356  1.00 96.20 289 A 1 
ATOM 2149 C C   . LYS A 0 289 . 14.188   9.235   -13.072  1.00 96.20 289 A 1 
ATOM 2150 C CB  . LYS A 0 289 . 15.399   11.474  -13.084  1.00 96.20 289 A 1 
ATOM 2151 O O   . LYS A 0 289 . 13.281   9.165   -13.899  1.00 96.20 289 A 1 
ATOM 2152 C CG  . LYS A 0 289 . 14.320   12.181  -13.910  1.00 96.20 289 A 1 
ATOM 2153 C CD  . LYS A 0 289 . 14.812   13.588  -14.251  1.00 96.20 289 A 1 
ATOM 2154 C CE  . LYS A 0 289 . 13.725   14.369  -14.957  1.00 96.20 289 A 1 
ATOM 2155 N NZ  . LYS A 0 289 . 14.202   14.999  -16.215  1.00 96.20 289 A 1 
ATOM 2156 N N   . GLU A 0 290 . 14.090   8.728   -11.852  1.00 97.40 290 A 1 
ATOM 2157 C CA  . GLU A 0 290 . 12.892   8.080   -11.337  1.00 97.40 290 A 1 
ATOM 2158 C C   . GLU A 0 290 . 12.589   8.586   -9.932   1.00 97.40 290 A 1 
ATOM 2159 C CB  . GLU A 0 290 . 13.042   6.549   -11.396  1.00 97.40 290 A 1 
ATOM 2160 O O   . GLU A 0 290 . 13.388   8.401   -9.019   1.00 97.40 290 A 1 
ATOM 2161 C CG  . GLU A 0 290 . 11.833   5.810   -10.800  1.00 97.40 290 A 1 
ATOM 2162 C CD  . GLU A 0 290 . 11.947   4.274   -10.837  1.00 97.40 290 A 1 
ATOM 2163 O OE1 . GLU A 0 290 . 10.973   3.622   -11.298  1.00 97.40 290 A 1 
ATOM 2164 O OE2 . GLU A 0 290 . 12.929   3.708   -10.290  1.00 97.40 290 A 1 
ATOM 2165 N N   . ASP A 0 291 . 11.403   9.159   -9.756   1.00 97.13 291 A 1 
ATOM 2166 C CA  . ASP A 0 291 . 10.843   9.504   -8.457   1.00 97.13 291 A 1 
ATOM 2167 C C   . ASP A 0 291 . 9.668    8.570   -8.158   1.00 97.13 291 A 1 
ATOM 2168 C CB  . ASP A 0 291 . 10.417   10.979  -8.423   1.00 97.13 291 A 1 
ATOM 2169 O O   . ASP A 0 291 . 8.746    8.432   -8.962   1.00 97.13 291 A 1 
ATOM 2170 C CG  . ASP A 0 291 . 11.597   11.955  -8.487   1.00 97.13 291 A 1 
ATOM 2171 O OD1 . ASP A 0 291 . 12.573   11.758  -7.724   1.00 97.13 291 A 1 
ATOM 2172 O OD2 . ASP A 0 291 . 11.493   12.950  -9.238   1.00 97.13 291 A 1 
ATOM 2173 N N   . VAL A 0 292 . 9.687    7.926   -6.995   1.00 96.55 292 A 1 
ATOM 2174 C CA  . VAL A 0 292 . 8.617    7.064   -6.486   1.00 96.55 292 A 1 
ATOM 2175 C C   . VAL A 0 292 . 8.243    7.535   -5.092   1.00 96.55 292 A 1 
ATOM 2176 C CB  . VAL A 0 292 . 9.034    5.579   -6.454   1.00 96.55 292 A 1 
ATOM 2177 O O   . VAL A 0 292 . 9.114    7.673   -4.237   1.00 96.55 292 A 1 
ATOM 2178 C CG1 . VAL A 0 292 . 7.890    4.681   -5.960   1.00 96.55 292 A 1 
ATOM 2179 C CG2 . VAL A 0 292 . 9.436    5.072   -7.841   1.00 96.55 292 A 1 
ATOM 2180 N N   . SER A 0 293 . 6.954    7.721   -4.836   1.00 96.31 293 A 1 
ATOM 2181 C CA  . SER A 0 293 . 6.421    8.001   -3.505   1.00 96.31 293 A 1 
ATOM 2182 C C   . SER A 0 293 . 5.216    7.120   -3.206   1.00 96.31 293 A 1 
ATOM 2183 C CB  . SER A 0 293 . 6.083    9.484   -3.332   1.00 96.31 293 A 1 
ATOM 2184 O O   . SER A 0 293 . 4.397    6.842   -4.081   1.00 96.31 293 A 1 
ATOM 2185 O OG  . SER A 0 293 . 5.103    9.902   -4.259   1.00 96.31 293 A 1 
ATOM 2186 N N   . TYR A 0 294 . 5.102    6.694   -1.957   1.00 96.75 294 A 1 
ATOM 2187 C CA  . TYR A 0 294 . 3.968    5.951   -1.436   1.00 96.75 294 A 1 
ATOM 2188 C C   . TYR A 0 294 . 3.646    6.461   -0.039   1.00 96.75 294 A 1 
ATOM 2189 C CB  . TYR A 0 294 . 4.295    4.455   -1.418   1.00 96.75 294 A 1 
ATOM 2190 O O   . TYR A 0 294 . 4.532    6.472   0.812    1.00 96.75 294 A 1 
ATOM 2191 C CG  . TYR A 0 294 . 3.261    3.607   -0.708   1.00 96.75 294 A 1 
ATOM 2192 C CD1 . TYR A 0 294 . 3.395    3.327   0.667    1.00 96.75 294 A 1 
ATOM 2193 C CD2 . TYR A 0 294 . 2.149    3.125   -1.420   1.00 96.75 294 A 1 
ATOM 2194 C CE1 . TYR A 0 294 . 2.430    2.538   1.322    1.00 96.75 294 A 1 
ATOM 2195 C CE2 . TYR A 0 294 . 1.183    2.334   -0.770   1.00 96.75 294 A 1 
ATOM 2196 O OH  . TYR A 0 294 . 0.418    1.245   1.231    1.00 96.75 294 A 1 
ATOM 2197 C CZ  . TYR A 0 294 . 1.328    2.032   0.601    1.00 96.75 294 A 1 
ATOM 2198 N N   . ASP A 0 295 . 2.389    6.814   0.206    1.00 94.93 295 A 1 
ATOM 2199 C CA  . ASP A 0 295 . 1.900    7.215   1.518    1.00 94.93 295 A 1 
ATOM 2200 C C   . ASP A 0 295 . 0.642    6.432   1.870    1.00 94.93 295 A 1 
ATOM 2201 C CB  . ASP A 0 295 . 1.617    8.720   1.600    1.00 94.93 295 A 1 
ATOM 2202 O O   . ASP A 0 295 . -0.259   6.242   1.055    1.00 94.93 295 A 1 
ATOM 2203 C CG  . ASP A 0 295 . 2.831    9.596   1.295    1.00 94.93 295 A 1 
ATOM 2204 O OD1 . ASP A 0 295 . 3.871    9.384   1.955    1.00 94.93 295 A 1 
ATOM 2205 O OD2 . ASP A 0 295 . 2.690    10.520  0.465    1.00 94.93 295 A 1 
ATOM 2206 N N   . LYS A 0 296 . 0.552    6.012   3.126    1.00 95.11 296 A 1 
ATOM 2207 C CA  . LYS A 0 296 . -0.624   5.368   3.688    1.00 95.11 296 A 1 
ATOM 2208 C C   . LYS A 0 296 . -0.916   5.944   5.056    1.00 95.11 296 A 1 
ATOM 2209 C CB  . LYS A 0 296 . -0.403   3.860   3.709    1.00 95.11 296 A 1 
ATOM 2210 O O   . LYS A 0 296 . -0.079   5.896   5.955    1.00 95.11 296 A 1 
ATOM 2211 C CG  . LYS A 0 296 . -1.619   3.130   4.283    1.00 95.11 296 A 1 
ATOM 2212 C CD  . LYS A 0 296 . -1.372   1.635   4.155    1.00 95.11 296 A 1 
ATOM 2213 C CE  . LYS A 0 296 . -2.536   0.848   4.736    1.00 95.11 296 A 1 
ATOM 2214 N NZ  . LYS A 0 296 . -2.330   -0.576  4.418    1.00 95.11 296 A 1 
ATOM 2215 N N   . VAL A 0 297 . -2.123   6.461   5.232    1.00 93.41 297 A 1 
ATOM 2216 C CA  . VAL A 0 297 . -2.582   7.071   6.477    1.00 93.41 297 A 1 
ATOM 2217 C C   . VAL A 0 297 . -3.887   6.422   6.892    1.00 93.41 297 A 1 
ATOM 2218 C CB  . VAL A 0 297 . -2.723   8.597   6.339    1.00 93.41 297 A 1 
ATOM 2219 O O   . VAL A 0 297 . -4.811   6.305   6.096    1.00 93.41 297 A 1 
ATOM 2220 C CG1 . VAL A 0 297 . -3.191   9.233   7.656    1.00 93.41 297 A 1 
ATOM 2221 C CG2 . VAL A 0 297 . -1.381   9.241   5.961    1.00 93.41 297 A 1 
ATOM 2222 N N   . GLN A 0 298 . -3.967   6.014   8.151    1.00 92.09 298 A 1 
ATOM 2223 C CA  . GLN A 0 298 . -5.173   5.467   8.753    1.00 92.09 298 A 1 
ATOM 2224 C C   . GLN A 0 298 . -5.450   6.205   10.057   1.00 92.09 298 A 1 
ATOM 2225 C CB  . GLN A 0 298 . -5.048   3.953   8.972    1.00 92.09 298 A 1 
ATOM 2226 O O   . GLN A 0 298 . -4.562   6.392   10.890   1.00 92.09 298 A 1 
ATOM 2227 C CG  . GLN A 0 298 . -4.612   3.212   7.699    1.00 92.09 298 A 1 
ATOM 2228 C CD  . GLN A 0 298 . -4.827   1.713   7.810    1.00 92.09 298 A 1 
ATOM 2229 N NE2 . GLN A 0 298 . -5.980   1.228   7.420    1.00 92.09 298 A 1 
ATOM 2230 O OE1 . GLN A 0 298 . -3.973   0.947   8.232    1.00 92.09 298 A 1 
ATOM 2231 N N   . ALA A 0 299 . -6.690   6.623   10.259   1.00 92.39 299 A 1 
ATOM 2232 C CA  . ALA A 0 299 . -7.126   7.296   11.467   1.00 92.39 299 A 1 
ATOM 2233 C C   . ALA A 0 299 . -8.443   6.696   11.939   1.00 92.39 299 A 1 
ATOM 2234 C CB  . ALA A 0 299 . -7.223   8.803   11.217   1.00 92.39 299 A 1 
ATOM 2235 O O   . ALA A 0 299 . -9.394   6.578   11.174   1.00 92.39 299 A 1 
ATOM 2236 N N   . LYS A 0 300 . -8.511   6.342   13.220   1.00 92.00 300 A 1 
ATOM 2237 C CA  . LYS A 0 300 . -9.741   5.882   13.867   1.00 92.00 300 A 1 
ATOM 2238 C C   . LYS A 0 300 . -9.980   6.711   15.109   1.00 92.00 300 A 1 
ATOM 2239 C CB  . LYS A 0 300 . -9.715   4.379   14.173   1.00 92.00 300 A 1 
ATOM 2240 O O   . LYS A 0 300 . -9.052   6.956   15.876   1.00 92.00 300 A 1 
ATOM 2241 C CG  . LYS A 0 300 . -9.512   3.553   12.898   1.00 92.00 300 A 1 
ATOM 2242 C CD  . LYS A 0 300 . -9.374   2.059   13.188   1.00 92.00 300 A 1 
ATOM 2243 C CE  . LYS A 0 300 . -9.186   1.370   11.834   1.00 92.00 300 A 1 
ATOM 2244 N NZ  . LYS A 0 300 . -8.832   -0.059  11.976   1.00 92.00 300 A 1 
ATOM 2245 N N   . ALA A 0 301 . -11.214  7.133   15.297   1.00 89.69 301 A 1 
ATOM 2246 C CA  . ALA A 0 301 . -11.662  7.850   16.470   1.00 89.69 301 A 1 
ATOM 2247 C C   . ALA A 0 301 . -12.960  7.219   16.960   1.00 89.69 301 A 1 
ATOM 2248 C CB  . ALA A 0 301 . -11.820  9.335   16.131   1.00 89.69 301 A 1 
ATOM 2249 O O   . ALA A 0 301 . -13.855  6.950   16.163   1.00 89.69 301 A 1 
ATOM 2250 N N   . TYR A 0 302 . -13.037  7.003   18.261   1.00 87.05 302 A 1 
ATOM 2251 C CA  . TYR A 0 302 . -14.233  6.601   18.976   1.00 87.05 302 A 1 
ATOM 2252 C C   . TYR A 0 302 . -14.430  7.595   20.111   1.00 87.05 302 A 1 
ATOM 2253 C CB  . TYR A 0 302 . -14.080  5.173   19.510   1.00 87.05 302 A 1 
ATOM 2254 O O   . TYR A 0 302 . -13.468  7.898   20.819   1.00 87.05 302 A 1 
ATOM 2255 C CG  . TYR A 0 302 . -13.834  4.133   18.436   1.00 87.05 302 A 1 
ATOM 2256 C CD1 . TYR A 0 302 . -14.927  3.535   17.784   1.00 87.05 302 A 1 
ATOM 2257 C CD2 . TYR A 0 302 . -12.518  3.778   18.082   1.00 87.05 302 A 1 
ATOM 2258 C CE1 . TYR A 0 302 . -14.710  2.576   16.777   1.00 87.05 302 A 1 
ATOM 2259 C CE2 . TYR A 0 302 . -12.293  2.818   17.077   1.00 87.05 302 A 1 
ATOM 2260 O OH  . TYR A 0 302 . -13.174  1.282   15.462   1.00 87.05 302 A 1 
ATOM 2261 C CZ  . TYR A 0 302 . -13.394  2.216   16.425   1.00 87.05 302 A 1 
ATOM 2262 N N   . SER A 0 303 . -15.645  8.095   20.270   1.00 85.05 303 A 1 
ATOM 2263 C CA  . SER A 0 303 . -16.032  8.929   21.399   1.00 85.05 303 A 1 
ATOM 2264 C C   . SER A 0 303 . -17.393  8.498   21.928   1.00 85.05 303 A 1 
ATOM 2265 C CB  . SER A 0 303 . -16.008  10.418  21.040   1.00 85.05 303 A 1 
ATOM 2266 O O   . SER A 0 303 . -18.273  8.168   21.132   1.00 85.05 303 A 1 
ATOM 2267 O OG  . SER A 0 303 . -16.894  10.704  19.974   1.00 85.05 303 A 1 
ATOM 2268 N N   . ALA A 0 304 . -17.551  8.513   23.246   1.00 84.47 304 A 1 
ATOM 2269 C CA  . ALA A 0 304 . -18.827  8.351   23.935   1.00 84.47 304 A 1 
ATOM 2270 C C   . ALA A 0 304 . -18.944  9.442   25.008   1.00 84.47 304 A 1 
ATOM 2271 C CB  . ALA A 0 304 . -18.915  6.940   24.528   1.00 84.47 304 A 1 
ATOM 2272 O O   . ALA A 0 304 . -17.958  9.694   25.697   1.00 84.47 304 A 1 
ATOM 2273 N N   . GLU A 0 305 . -20.094  10.106  25.128   1.00 80.06 305 A 1 
ATOM 2274 C CA  . GLU A 0 305 . -20.298  11.170  26.132   1.00 80.06 305 A 1 
ATOM 2275 C C   . GLU A 0 305 . -20.451  10.633  27.554   1.00 80.06 305 A 1 
ATOM 2276 C CB  . GLU A 0 305 . -21.517  12.026  25.766   1.00 80.06 305 A 1 
ATOM 2277 O O   . GLU A 0 305 . -19.921  11.229  28.488   1.00 80.06 305 A 1 
ATOM 2278 C CG  . GLU A 0 305 . -21.111  13.163  24.819   1.00 80.06 305 A 1 
ATOM 2279 C CD  . GLU A 0 305 . -22.298  14.032  24.377   1.00 80.06 305 A 1 
ATOM 2280 O OE1 . GLU A 0 305 . -22.048  15.187  23.957   1.00 80.06 305 A 1 
ATOM 2281 O OE2 . GLU A 0 305 . -23.436  13.510  24.328   1.00 80.06 305 A 1 
ATOM 2282 N N   . SER A 0 306 . -21.111  9.492   27.706   1.00 79.29 306 A 1 
ATOM 2283 C CA  . SER A 0 306 . -21.143  8.741   28.951   1.00 79.29 306 A 1 
ATOM 2284 C C   . SER A 0 306 . -21.346  7.259   28.650   1.00 79.29 306 A 1 
ATOM 2285 C CB  . SER A 0 306 . -22.239  9.264   29.887   1.00 79.29 306 A 1 
ATOM 2286 O O   . SER A 0 306 . -21.822  6.875   27.573   1.00 79.29 306 A 1 
ATOM 2287 O OG  . SER A 0 306 . -23.485  8.821   29.413   1.00 79.29 306 A 1 
ATOM 2288 N N   . TYR A 0 307 . -20.944  6.421   29.591   1.00 77.42 307 A 1 
ATOM 2289 C CA  . TYR A 0 307 . -21.335  5.023   29.646   1.00 77.42 307 A 1 
ATOM 2290 C C   . TYR A 0 307 . -21.760  4.714   31.062   1.00 77.42 307 A 1 
ATOM 2291 C CB  . TYR A 0 307 . -20.171  4.111   29.251   1.00 77.42 307 A 1 
ATOM 2292 O O   . TYR A 0 307 . -20.912  4.764   31.949   1.00 77.42 307 A 1 
ATOM 2293 C CG  . TYR A 0 307 . -20.422  2.633   29.525   1.00 77.42 307 A 1 
ATOM 2294 C CD1 . TYR A 0 307 . -19.955  2.004   30.697   1.00 77.42 307 A 1 
ATOM 2295 C CD2 . TYR A 0 307 . -21.209  1.889   28.637   1.00 77.42 307 A 1 
ATOM 2296 C CE1 . TYR A 0 307 . -20.114  0.619   30.890   1.00 77.42 307 A 1 
ATOM 2297 C CE2 . TYR A 0 307 . -21.373  0.501   28.814   1.00 77.42 307 A 1 
ATOM 2298 O OH  . TYR A 0 307 . -20.928  -1.492  30.079   1.00 77.42 307 A 1 
ATOM 2299 C CZ  . TYR A 0 307 . -20.792  -0.145  29.921   1.00 77.42 307 A 1 
ATOM 2300 N N   . ASP A 0 308 . -23.007  4.304   31.241   1.00 81.83 308 A 1 
ATOM 2301 C CA  . ASP A 0 308 . -23.515  3.829   32.517   1.00 81.83 308 A 1 
ATOM 2302 C C   . ASP A 0 308 . -23.859  2.346   32.413   1.00 81.83 308 A 1 
ATOM 2303 C CB  . ASP A 0 308 . -24.723  4.656   32.971   1.00 81.83 308 A 1 
ATOM 2304 O O   . ASP A 0 308 . -24.527  1.897   31.484   1.00 81.83 308 A 1 
ATOM 2305 C CG  . ASP A 0 308 . -24.397  6.126   33.248   1.00 81.83 308 A 1 
ATOM 2306 O OD1 . ASP A 0 308 . -23.269  6.394   33.718   1.00 81.83 308 A 1 
ATOM 2307 O OD2 . ASP A 0 308 . -25.323  6.949   33.085   1.00 81.83 308 A 1 
ATOM 2308 N N   . GLU A 0 309 . -23.419  1.568   33.393   1.00 85.42 309 A 1 
ATOM 2309 C CA  . GLU A 0 309 . -23.822  0.184   33.611   1.00 85.42 309 A 1 
ATOM 2310 C C   . GLU A 0 309 . -24.280  0.052   35.056   1.00 85.42 309 A 1 
ATOM 2311 C CB  . GLU A 0 309 . -22.659  -0.763  33.277   1.00 85.42 309 A 1 
ATOM 2312 O O   . GLU A 0 309 . -23.542  0.405   35.972   1.00 85.42 309 A 1 
ATOM 2313 C CG  . GLU A 0 309 . -22.962  -2.248  33.548   1.00 85.42 309 A 1 
ATOM 2314 C CD  . GLU A 0 309 . -21.871  -3.206  33.023   1.00 85.42 309 A 1 
ATOM 2315 O OE1 . GLU A 0 309 . -22.127  -4.436  32.959   1.00 85.42 309 A 1 
ATOM 2316 O OE2 . GLU A 0 309 . -20.845  -2.758  32.454   1.00 85.42 309 A 1 
ATOM 2317 N N   . TRP A 0 310 . -25.484  -0.460  35.280   1.00 84.70 310 A 1 
ATOM 2318 C CA  . TRP A 0 310 . -26.052  -0.575  36.617   1.00 84.70 310 A 1 
ATOM 2319 C C   . TRP A 0 310 . -26.856  -1.861  36.779   1.00 84.70 310 A 1 
ATOM 2320 C CB  . TRP A 0 310 . -26.871  0.681   36.943   1.00 84.70 310 A 1 
ATOM 2321 O O   . TRP A 0 310 . -27.427  -2.391  35.827   1.00 84.70 310 A 1 
ATOM 2322 C CG  . TRP A 0 310 . -27.954  1.011   35.962   1.00 84.70 310 A 1 
ATOM 2323 C CD1 . TRP A 0 310 . -27.824  1.814   34.881   1.00 84.70 310 A 1 
ATOM 2324 C CD2 . TRP A 0 310 . -29.328  0.525   35.933   1.00 84.70 310 A 1 
ATOM 2325 C CE2 . TRP A 0 310 . -29.984  1.088   34.797   1.00 84.70 310 A 1 
ATOM 2326 C CE3 . TRP A 0 310 . -30.080  -0.345  36.751   1.00 84.70 310 A 1 
ATOM 2327 N NE1 . TRP A 0 310 . -29.018  1.867   34.192   1.00 84.70 310 A 1 
ATOM 2328 C CH2 . TRP A 0 310 . -32.042  -0.076  35.320   1.00 84.70 310 A 1 
ATOM 2329 C CZ2 . TRP A 0 310 . -31.321  0.798   34.486   1.00 84.70 310 A 1 
ATOM 2330 C CZ3 . TRP A 0 310 . -31.421  -0.638  36.451   1.00 84.70 310 A 1 
ATOM 2331 N N   . ASP A 0 311 . -26.887  -2.351  38.011   1.00 85.39 311 A 1 
ATOM 2332 C CA  . ASP A 0 311 . -27.621  -3.530  38.451   1.00 85.39 311 A 1 
ATOM 2333 C C   . ASP A 0 311 . -28.334  -3.198  39.768   1.00 85.39 311 A 1 
ATOM 2334 C CB  . ASP A 0 311 . -26.650  -4.709  38.602   1.00 85.39 311 A 1 
ATOM 2335 O O   . ASP A 0 311 . -27.752  -2.592  40.672   1.00 85.39 311 A 1 
ATOM 2336 C CG  . ASP A 0 311 . -27.383  -6.050  38.697   1.00 85.39 311 A 1 
ATOM 2337 O OD1 . ASP A 0 311 . -27.662  -6.489  39.833   1.00 85.39 311 A 1 
ATOM 2338 O OD2 . ASP A 0 311 . -27.608  -6.655  37.625   1.00 85.39 311 A 1 
ATOM 2339 N N   . ASN A 0 312 . -29.610  -3.551  39.861   1.00 83.60 312 A 1 
ATOM 2340 C CA  . ASN A 0 312 . -30.439  -3.415  41.049   1.00 83.60 312 A 1 
ATOM 2341 C C   . ASN A 0 312 . -31.149  -4.737  41.294   1.00 83.60 312 A 1 
ATOM 2342 C CB  . ASN A 0 312 . -31.442  -2.264  40.873   1.00 83.60 312 A 1 
ATOM 2343 O O   . ASN A 0 312 . -31.931  -5.191  40.458   1.00 83.60 312 A 1 
ATOM 2344 C CG  . ASN A 0 312 . -32.435  -2.186  42.027   1.00 83.60 312 A 1 
ATOM 2345 N ND2 . ASN A 0 312 . -33.708  -2.356  41.789   1.00 83.60 312 A 1 
ATOM 2346 O OD1 . ASN A 0 312 . -32.093  -1.942  43.167   1.00 83.60 312 A 1 
ATOM 2347 N N   . LYS A 0 313 . -30.917  -5.300  42.469   1.00 82.07 313 A 1 
ATOM 2348 C CA  . LYS A 0 313 . -31.572  -6.504  42.944   1.00 82.07 313 A 1 
ATOM 2349 C C   . LYS A 0 313 . -32.282  -6.195  44.251   1.00 82.07 313 A 1 
ATOM 2350 C CB  . LYS A 0 313 . -30.514  -7.587  43.095   1.00 82.07 313 A 1 
ATOM 2351 O O   . LYS A 0 313 . -31.647  -5.665  45.158   1.00 82.07 313 A 1 
ATOM 2352 C CG  . LYS A 0 313 . -31.173  -8.949  43.233   1.00 82.07 313 A 1 
ATOM 2353 C CD  . LYS A 0 313 . -30.085  -9.993  43.442   1.00 82.07 313 A 1 
ATOM 2354 C CE  . LYS A 0 313 . -30.784  -11.344 43.406   1.00 82.07 313 A 1 
ATOM 2355 N NZ  . LYS A 0 313 . -30.307  -12.189 44.502   1.00 82.07 313 A 1 
ATOM 2356 N N   . ASP A 0 314 . -33.556  -6.527  44.296   1.00 76.90 314 A 1 
ATOM 2357 C CA  . ASP A 0 314 . -34.473  -6.326  45.410   1.00 76.90 314 A 1 
ATOM 2358 C C   . ASP A 0 314 . -35.013  -7.720  45.777   1.00 76.90 314 A 1 
ATOM 2359 C CB  . ASP A 0 314 . -35.505  -5.288  44.940   1.00 76.90 314 A 1 
ATOM 2360 O O   . ASP A 0 314 . -35.676  -8.387  44.979   1.00 76.90 314 A 1 
ATOM 2361 C CG  . ASP A 0 314 . -36.696  -5.049  45.868   1.00 76.90 314 A 1 
ATOM 2362 O OD1 . ASP A 0 314 . -36.866  -5.838  46.819   1.00 76.90 314 A 1 
ATOM 2363 O OD2 . ASP A 0 314 . -37.435  -4.085  45.540   1.00 76.90 314 A 1 
ATOM 2364 N N   . ASP A 0 315 . -34.558  -8.228  46.925   1.00 79.81 315 A 1 
ATOM 2365 C CA  . ASP A 0 315 . -34.847  -9.576  47.429   1.00 79.81 315 A 1 
ATOM 2366 C C   . ASP A 0 315 . -35.653  -9.503  48.742   1.00 79.81 315 A 1 
ATOM 2367 C CB  . ASP A 0 315 . -33.558  -10.404 47.627   1.00 79.81 315 A 1 
ATOM 2368 O O   . ASP A 0 315 . -35.278  -10.093 49.774   1.00 79.81 315 A 1 
ATOM 2369 C CG  . ASP A 0 315 . -32.788  -10.937 46.416   1.00 79.81 315 A 1 
ATOM 2370 O OD1 . ASP A 0 315 . -33.323  -11.212 45.321   1.00 79.81 315 A 1 
ATOM 2371 O OD2 . ASP A 0 315 . -31.616  -11.349 46.631   1.00 79.81 315 A 1 
ATOM 2372 N N   . ASP A 0 316 . -36.764  -8.784  48.711   1.00 75.37 316 A 1 
ATOM 2373 C CA  . ASP A 0 316 . -37.617  -8.584  49.867   1.00 75.37 316 A 1 
ATOM 2374 C C   . ASP A 0 316 . -38.330  -9.868  50.342   1.00 75.37 316 A 1 
ATOM 2375 C CB  . ASP A 0 316 . -38.577  -7.413  49.596   1.00 75.37 316 A 1 
ATOM 2376 O O   . ASP A 0 316 . -38.667  -10.826 49.627   1.00 75.37 316 A 1 
ATOM 2377 C CG  . ASP A 0 316 . -38.010  -6.021  49.851   1.00 75.37 316 A 1 
ATOM 2378 O OD1 . ASP A 0 316 . -36.883  -5.965  50.397   1.00 75.37 316 A 1 
ATOM 2379 O OD2 . ASP A 0 316 . -38.816  -5.064  49.763   1.00 75.37 316 A 1 
ATOM 2380 N N   . LYS A 0 317 . -38.509  -9.938  51.663   1.00 69.05 317 A 1 
ATOM 2381 C CA  . LYS A 0 317 . -39.311  -10.961 52.334   1.00 69.05 317 A 1 
ATOM 2382 C C   . LYS A 0 317 . -40.094  -10.338 53.452   1.00 69.05 317 A 1 
ATOM 2383 C CB  . LYS A 0 317 . -38.456  -12.096 52.896   1.00 69.05 317 A 1 
ATOM 2384 O O   . LYS A 0 317 . -39.544  -9.749  54.382   1.00 69.05 317 A 1 
ATOM 2385 C CG  . LYS A 0 317 . -37.810  -12.893 51.771   1.00 69.05 317 A 1 
ATOM 2386 C CD  . LYS A 0 317 . -36.991  -14.047 52.326   1.00 69.05 317 A 1 
ATOM 2387 C CE  . LYS A 0 317 . -36.364  -14.695 51.098   1.00 69.05 317 A 1 
ATOM 2388 N NZ  . LYS A 0 317 . -35.206  -15.525 51.470   1.00 69.05 317 A 1 
ATOM 2389 N N   . TRP A 0 318 . -41.382  -10.628 53.470   1.00 66.64 318 A 1 
ATOM 2390 C CA  . TRP A 0 318 . -42.269  -10.113 54.493   1.00 66.64 318 A 1 
ATOM 2391 C C   . TRP A 0 318 . -43.173  -11.207 55.052   1.00 66.64 318 A 1 
ATOM 2392 C CB  . TRP A 0 318 . -43.003  -8.885  53.954   1.00 66.64 318 A 1 
ATOM 2393 O O   . TRP A 0 318 . -43.646  -12.119 54.368   1.00 66.64 318 A 1 
ATOM 2394 C CG  . TRP A 0 318 . -43.755  -9.074  52.676   1.00 66.64 318 A 1 
ATOM 2395 C CD1 . TRP A 0 318 . -43.206  -9.253  51.450   1.00 66.64 318 A 1 
ATOM 2396 C CD2 . TRP A 0 318 . -45.185  -8.927  52.446   1.00 66.64 318 A 1 
ATOM 2397 C CE2 . TRP A 0 318 . -45.436  -9.086  51.049   1.00 66.64 318 A 1 
ATOM 2398 C CE3 . TRP A 0 318 . -46.282  -8.598  53.276   1.00 66.64 318 A 1 
ATOM 2399 N NE1 . TRP A 0 318 . -44.191  -9.283  50.490   1.00 66.64 318 A 1 
ATOM 2400 C CH2 . TRP A 0 318 . -47.797  -8.632  51.361   1.00 66.64 318 A 1 
ATOM 2401 C CZ2 . TRP A 0 318 . -46.723  -8.954  50.511   1.00 66.64 318 A 1 
ATOM 2402 C CZ3 . TRP A 0 318 . -47.576  -8.447  52.739   1.00 66.64 318 A 1 
ATOM 2403 N N   . GLY A 0 319 . -43.390  -11.123 56.364   1.00 61.86 319 A 1 
ATOM 2404 C CA  . GLY A 0 319 . -44.370  -11.923 57.082   1.00 61.86 319 A 1 
ATOM 2405 C C   . GLY A 0 319 . -45.596  -11.076 57.395   1.00 61.86 319 A 1 
ATOM 2406 O O   . GLY A 0 319 . -45.496  -10.103 58.141   1.00 61.86 319 A 1 
ATOM 2407 N N   . ALA A 0 320 . -46.760  -11.464 56.883   1.00 56.31 320 A 1 
ATOM 2408 C CA  . ALA A 0 320 . -48.033  -10.860 57.259   1.00 56.31 320 A 1 
ATOM 2409 C C   . ALA A 0 320 . -48.706  -11.695 58.362   1.00 56.31 320 A 1 
ATOM 2410 C CB  . ALA A 0 320 . -48.905  -10.683 56.012   1.00 56.31 320 A 1 
ATOM 2411 O O   . ALA A 0 320 . -48.807  -12.923 58.269   1.00 56.31 320 A 1 
ATOM 2412 N N   . GLN A 0 321 . -49.186  -11.023 59.413   1.00 56.81 321 A 1 
ATOM 2413 C CA  . GLN A 0 321 . -49.941  -11.643 60.504   1.00 56.81 321 A 1 
ATOM 2414 C C   . GLN A 0 321 . -51.323  -10.993 60.604   1.00 56.81 321 A 1 
ATOM 2415 C CB  . GLN A 0 321 . -49.135  -11.561 61.813   1.00 56.81 321 A 1 
ATOM 2416 O O   . GLN A 0 321 . -51.437  -9.799  60.879   1.00 56.81 321 A 1 
ATOM 2417 C CG  . GLN A 0 321 . -49.804  -12.349 62.954   1.00 56.81 321 A 1 
ATOM 2418 C CD  . GLN A 0 321 . -48.964  -12.389 64.230   1.00 56.81 321 A 1 
ATOM 2419 N NE2 . GLN A 0 321 . -49.580  -12.465 65.391   1.00 56.81 321 A 1 
ATOM 2420 O OE1 . GLN A 0 321 . -47.745  -12.380 64.224   1.00 56.81 321 A 1 
ATOM 2421 N N   . ALA A 0 322 . -52.372  -11.791 60.403   1.00 50.97 322 A 1 
ATOM 2422 C CA  . ALA A 0 322 . -53.758  -11.366 60.552   1.00 50.97 322 A 1 
ATOM 2423 C C   . ALA A 0 322 . -54.394  -12.025 61.784   1.00 50.97 322 A 1 
ATOM 2424 C CB  . ALA A 0 322 . -54.523  -11.658 59.257   1.00 50.97 322 A 1 
ATOM 2425 O O   . ALA A 0 322 . -54.163  -13.203 62.065   1.00 50.97 322 A 1 
ATOM 2426 N N   . TRP A 0 323 . -55.195  -11.246 62.511   1.00 47.74 323 A 1 
ATOM 2427 C CA  . TRP A 0 323 . -55.992  -11.710 63.644   1.00 47.74 323 A 1 
ATOM 2428 C C   . TRP A 0 323 . -57.391  -12.066 63.138   1.00 47.74 323 A 1 
ATOM 2429 C CB  . TRP A 0 323 . -56.034  -10.623 64.731   1.00 47.74 323 A 1 
ATOM 2430 O O   . TRP A 0 323 . -58.096  -11.193 62.626   1.00 47.74 323 A 1 
ATOM 2431 C CG  . TRP A 0 323 . -54.705  -10.246 65.318   1.00 47.74 323 A 1 
ATOM 2432 C CD1 . TRP A 0 323 . -53.795  -9.415  64.758   1.00 47.74 323 A 1 
ATOM 2433 C CD2 . TRP A 0 323 . -54.107  -10.700 66.572   1.00 47.74 323 A 1 
ATOM 2434 C CE2 . TRP A 0 323 . -52.810  -10.112 66.693   1.00 47.74 323 A 1 
ATOM 2435 C CE3 . TRP A 0 323 . -54.525  -11.549 67.619   1.00 47.74 323 A 1 
ATOM 2436 N NE1 . TRP A 0 323 . -52.676  -9.335  65.562   1.00 47.74 323 A 1 
ATOM 2437 C CH2 . TRP A 0 323 . -52.410  -11.227 68.803   1.00 47.74 323 A 1 
ATOM 2438 C CZ2 . TRP A 0 323 . -51.963  -10.367 67.783   1.00 47.74 323 A 1 
ATOM 2439 C CZ3 . TRP A 0 323 . -53.688  -11.808 68.721   1.00 47.74 323 A 1 
ATOM 2440 N N   . GLY A 0 324 . -57.784  -13.333 63.258   1.00 50.99 324 A 1 
ATOM 2441 C CA  . GLY A 0 324 . -59.182  -13.743 63.147   1.00 50.99 324 A 1 
ATOM 2442 C C   . GLY A 0 324 . -59.824  -13.676 64.528   1.00 50.99 324 A 1 
ATOM 2443 O O   . GLY A 0 324 . -59.216  -14.125 65.492   1.00 50.99 324 A 1 
ATOM 2444 N N   . LYS A 0 325 . -61.020  -13.090 64.629   1.00 49.52 325 A 1 
ATOM 2445 C CA  . LYS A 0 325 . -61.857  -13.182 65.830   1.00 49.52 325 A 1 
ATOM 2446 C C   . LYS A 0 325 . -63.066  -14.033 65.500   1.00 49.52 325 A 1 
ATOM 2447 C CB  . LYS A 0 325 . -62.308  -11.801 66.329   1.00 49.52 325 A 1 
ATOM 2448 O O   . LYS A 0 325 . -63.895  -13.595 64.702   1.00 49.52 325 A 1 
ATOM 2449 C CG  . LYS A 0 325 . -61.171  -11.045 67.015   1.00 49.52 325 A 1 
ATOM 2450 C CD  . LYS A 0 325 . -61.687  -9.774  67.692   1.00 49.52 325 A 1 
ATOM 2451 C CE  . LYS A 0 325 . -60.496  -9.162  68.428   1.00 49.52 325 A 1 
ATOM 2452 N NZ  . LYS A 0 325 . -60.904  -8.071  69.338   1.00 49.52 325 A 1 
ATOM 2453 N N   . ASP A 0 326 . -63.199  -15.176 66.151   1.00 42.23 326 A 1 
ATOM 2454 C CA  . ASP A 0 326 . -64.509  -15.755 66.393   1.00 42.23 326 A 1 
ATOM 2455 C C   . ASP A 0 326 . -65.242  -14.846 67.400   1.00 42.23 326 A 1 
ATOM 2456 C CB  . ASP A 0 326 . -64.386  -17.230 66.823   1.00 42.23 326 A 1 
ATOM 2457 O O   . ASP A 0 326 . -64.703  -14.376 68.401   1.00 42.23 326 A 1 
ATOM 2458 C CG  . ASP A 0 326 . -63.498  -17.505 68.049   1.00 42.23 326 A 1 
ATOM 2459 O OD1 . ASP A 0 326 . -62.770  -16.577 68.475   1.00 42.23 326 A 1 
ATOM 2460 O OD2 . ASP A 0 326 . -63.513  -18.658 68.517   1.00 42.23 326 A 1 
ATOM 2461 N N   . ARG A 0 327 . -66.468  -14.434 67.070   1.00 43.85 327 A 1 
ATOM 2462 C CA  . ARG A 0 327 . -67.310  -13.661 67.993   1.00 43.85 327 A 1 
ATOM 2463 C C   . ARG A 0 327 . -68.610  -14.401 68.187   1.00 43.85 327 A 1 
ATOM 2464 C CB  . ARG A 0 327 . -67.551  -12.210 67.535   1.00 43.85 327 A 1 
ATOM 2465 O O   . ARG A 0 327 . -69.549  -14.211 67.413   1.00 43.85 327 A 1 
ATOM 2466 C CG  . ARG A 0 327 . -66.348  -11.293 67.787   1.00 43.85 327 A 1 
ATOM 2467 C CD  . ARG A 0 327 . -66.663  -9.833  67.416   1.00 43.85 327 A 1 
ATOM 2468 N NE  . ARG A 0 327 . -67.372  -9.100  68.491   1.00 43.85 327 A 1 
ATOM 2469 N NH1 . ARG A 0 327 . -67.889  -7.222  67.279   1.00 43.85 327 A 1 
ATOM 2470 N NH2 . ARG A 0 327 . -68.378  -7.294  69.458   1.00 43.85 327 A 1 
ATOM 2471 C CZ  . ARG A 0 327 . -67.877  -7.881  68.406   1.00 43.85 327 A 1 
ATOM 2472 N N   . ASP A 0 328 . -68.698  -15.107 69.301   1.00 44.21 328 A 1 
ATOM 2473 C CA  . ASP A 0 328 . -69.978  -15.495 69.864   1.00 44.21 328 A 1 
ATOM 2474 C C   . ASP A 0 328 . -70.733  -14.238 70.305   1.00 44.21 328 A 1 
ATOM 2475 C CB  . ASP A 0 328 . -69.772  -16.479 71.017   1.00 44.21 328 A 1 
ATOM 2476 O O   . ASP A 0 328 . -70.392  -13.539 71.265   1.00 44.21 328 A 1 
ATOM 2477 C CG  . ASP A 0 328 . -69.419  -17.888 70.543   1.00 44.21 328 A 1 
ATOM 2478 O OD1 . ASP A 0 328 . -69.471  -18.114 69.314   1.00 44.21 328 A 1 
ATOM 2479 O OD2 . ASP A 0 328 . -69.259  -18.721 71.457   1.00 44.21 328 A 1 
ATOM 2480 N N   . VAL A 0 329 . -71.775  -13.896 69.551   1.00 40.24 329 A 1 
ATOM 2481 C CA  . VAL A 0 329 . -72.646  -12.759 69.851   1.00 40.24 329 A 1 
ATOM 2482 C C   . VAL A 0 329 . -73.585  -13.147 70.999   1.00 40.24 329 A 1 
ATOM 2483 C CB  . VAL A 0 329 . -73.395  -12.289 68.585   1.00 40.24 329 A 1 
ATOM 2484 O O   . VAL A 0 329 . -74.670  -13.680 70.773   1.00 40.24 329 A 1 
ATOM 2485 C CG1 . VAL A 0 329 . -74.309  -11.088 68.878   1.00 40.24 329 A 1 
ATOM 2486 C CG2 . VAL A 0 329 . -72.414  -11.846 67.487   1.00 40.24 329 A 1 
ATOM 2487 N N   . TYR A 0 330 . -73.203  -12.849 72.246   1.00 35.85 330 A 1 
ATOM 2488 C CA  . TYR A 0 330 . -74.133  -12.902 73.380   1.00 35.85 330 A 1 
ATOM 2489 C C   . TYR A 0 330 . -75.111  -11.717 73.336   1.00 35.85 330 A 1 
ATOM 2490 C CB  . TYR A 0 330 . -73.403  -12.997 74.726   1.00 35.85 330 A 1 
ATOM 2491 O O   . TYR A 0 330 . -74.721  -10.546 73.305   1.00 35.85 330 A 1 
ATOM 2492 C CG  . TYR A 0 330 . -74.340  -13.246 75.902   1.00 35.85 330 A 1 
ATOM 2493 C CD1 . TYR A 0 330 . -74.780  -12.172 76.700   1.00 35.85 330 A 1 
ATOM 2494 C CD2 . TYR A 0 330 . -74.789  -14.552 76.182   1.00 35.85 330 A 1 
ATOM 2495 C CE1 . TYR A 0 330 . -75.656  -12.401 77.780   1.00 35.85 330 A 1 
ATOM 2496 C CE2 . TYR A 0 330 . -75.664  -14.787 77.262   1.00 35.85 330 A 1 
ATOM 2497 O OH  . TYR A 0 330 . -76.943  -13.933 79.106   1.00 35.85 330 A 1 
ATOM 2498 C CZ  . TYR A 0 330 . -76.097  -13.712 78.065   1.00 35.85 330 A 1 
ATOM 2499 N N   . GLY A 0 331 . -76.403  -12.045 73.335   1.00 34.44 331 A 1 
ATOM 2500 C CA  . GLY A 0 331 . -77.518  -11.109 73.282   1.00 34.44 331 A 1 
ATOM 2501 C C   . GLY A 0 331 . -77.560  -10.130 74.459   1.00 34.44 331 A 1 
ATOM 2502 O O   . GLY A 0 331 . -77.700  -10.519 75.613   1.00 34.44 331 A 1 
ATOM 2503 N N   . ALA A 0 332 . -77.460  -8.851  74.099   1.00 34.03 332 A 1 
ATOM 2504 C CA  . ALA A 0 332 . -78.138  -7.673  74.645   1.00 34.03 332 A 1 
ATOM 2505 C C   . ALA A 0 332 . -78.624  -7.702  76.116   1.00 34.03 332 A 1 
ATOM 2506 C CB  . ALA A 0 332 . -79.280  -7.326  73.683   1.00 34.03 332 A 1 
ATOM 2507 O O   . ALA A 0 332 . -79.552  -8.402  76.509   1.00 34.03 332 A 1 
ATOM 2508 N N   . SER A 0 333 . -78.029  -6.798  76.889   1.00 30.26 333 A 1 
ATOM 2509 C CA  . SER A 0 333 . -78.275  -6.447  78.285   1.00 30.26 333 A 1 
ATOM 2510 C C   . SER A 0 333 . -79.649  -5.822  78.592   1.00 30.26 333 A 1 
ATOM 2511 C CB  . SER A 0 333 . -77.195  -5.413  78.644   1.00 30.26 333 A 1 
ATOM 2512 O O   . SER A 0 333 . -80.184  -5.044  77.810   1.00 30.26 333 A 1 
ATOM 2513 O OG  . SER A 0 333 . -77.181  -4.346  77.703   1.00 30.26 333 A 1 
ATOM 2514 N N   . SER A 0 334 . -80.125  -6.016  79.830   1.00 37.78 334 A 1 
ATOM 2515 C CA  . SER A 0 334 . -80.698  -4.931  80.648   1.00 37.78 334 A 1 
ATOM 2516 C C   . SER A 0 334 . -80.666  -5.291  82.143   1.00 37.78 334 A 1 
ATOM 2517 C CB  . SER A 0 334 . -82.119  -4.526  80.220   1.00 37.78 334 A 1 
ATOM 2518 O O   . SER A 0 334 . -81.414  -6.146  82.612   1.00 37.78 334 A 1 
ATOM 2519 O OG  . SER A 0 334 . -83.043  -5.578  80.385   1.00 37.78 334 A 1 
ATOM 2520 N N   . TYR A 0 335 . -79.780  -4.624  82.885   1.00 28.64 335 A 1 
ATOM 2521 C CA  . TYR A 0 335 . -79.742  -4.565  84.351   1.00 28.64 335 A 1 
ATOM 2522 C C   . TYR A 0 335 . -81.032  -3.935  84.907   1.00 28.64 335 A 1 
ATOM 2523 C CB  . TYR A 0 335 . -78.554  -3.663  84.757   1.00 28.64 335 A 1 
ATOM 2524 O O   . TYR A 0 335 . -81.462  -2.902  84.399   1.00 28.64 335 A 1 
ATOM 2525 C CG  . TYR A 0 335 . -77.300  -4.365  85.238   1.00 28.64 335 A 1 
ATOM 2526 C CD1 . TYR A 0 335 . -76.991  -4.352  86.613   1.00 28.64 335 A 1 
ATOM 2527 C CD2 . TYR A 0 335 . -76.413  -4.968  84.325   1.00 28.64 335 A 1 
ATOM 2528 C CE1 . TYR A 0 335 . -75.802  -4.941  87.080   1.00 28.64 335 A 1 
ATOM 2529 C CE2 . TYR A 0 335 . -75.221  -5.559  84.790   1.00 28.64 335 A 1 
ATOM 2530 O OH  . TYR A 0 335 . -73.761  -6.112  86.607   1.00 28.64 335 A 1 
ATOM 2531 C CZ  . TYR A 0 335 . -74.913  -5.545  86.166   1.00 28.64 335 A 1 
ATOM 2532 N N   . GLY A 0 336 . -81.587  -4.463  86.005   1.00 34.82 336 A 1 
ATOM 2533 C CA  . GLY A 0 336 . -82.638  -3.753  86.742   1.00 34.82 336 A 1 
ATOM 2534 C C   . GLY A 0 336 . -83.355  -4.547  87.834   1.00 34.82 336 A 1 
ATOM 2535 O O   . GLY A 0 336 . -84.379  -5.153  87.574   1.00 34.82 336 A 1 
ATOM 2536 N N   . GLN A 0 337 . -82.843  -4.429  89.061   1.00 35.05 337 A 1 
ATOM 2537 C CA  . GLN A 0 337 . -83.539  -4.548  90.353   1.00 35.05 337 A 1 
ATOM 2538 C C   . GLN A 0 337 . -84.230  -5.854  90.801   1.00 35.05 337 A 1 
ATOM 2539 C CB  . GLN A 0 337 . -84.465  -3.349  90.593   1.00 35.05 337 A 1 
ATOM 2540 O O   . GLN A 0 337 . -85.050  -6.481  90.145   1.00 35.05 337 A 1 
ATOM 2541 C CG  . GLN A 0 337 . -83.694  -2.065  90.938   1.00 35.05 337 A 1 
ATOM 2542 C CD  . GLN A 0 337 . -84.561  -1.045  91.671   1.00 35.05 337 A 1 
ATOM 2543 N NE2 . GLN A 0 337 . -83.983  0.023   92.174   1.00 35.05 337 A 1 
ATOM 2544 O OE1 . GLN A 0 337 . -85.758  -1.177  91.836   1.00 35.05 337 A 1 
ATOM 2545 N N   . ALA A 0 338 . -83.905  -6.167  92.055   1.00 29.69 338 A 1 
ATOM 2546 C CA  . ALA A 0 338 . -84.461  -7.174  92.939   1.00 29.69 338 A 1 
ATOM 2547 C C   . ALA A 0 338 . -85.974  -7.055  93.180   1.00 29.69 338 A 1 
ATOM 2548 C CB  . ALA A 0 338 . -83.744  -6.936  94.278   1.00 29.69 338 A 1 
ATOM 2549 O O   . ALA A 0 338 . -86.465  -5.953  93.389   1.00 29.69 338 A 1 
ATOM 2550 N N   . ALA A 0 339 . -86.660  -8.192  93.327   1.00 29.81 339 A 1 
ATOM 2551 C CA  . ALA A 0 339 . -87.591  -8.451  94.432   1.00 29.81 339 A 1 
ATOM 2552 C C   . ALA A 0 339 . -88.162  -9.872  94.340   1.00 29.81 339 A 1 
ATOM 2553 C CB  . ALA A 0 339 . -88.752  -7.449  94.494   1.00 29.81 339 A 1 
ATOM 2554 O O   . ALA A 0 339 . -88.627  -10.336 93.304   1.00 29.81 339 A 1 
ATOM 2555 N N   . SER A 0 340 . -88.127  -10.552 95.476   1.00 31.58 340 A 1 
ATOM 2556 C CA  . SER A 0 340 . -88.803  -11.805 95.773   1.00 31.58 340 A 1 
ATOM 2557 C C   . SER A 0 340 . -90.333  -11.669 95.828   1.00 31.58 340 A 1 
ATOM 2558 C CB  . SER A 0 340 . -88.317  -12.221 97.168   1.00 31.58 340 A 1 
ATOM 2559 O O   . SER A 0 340 . -90.827  -10.686 96.373   1.00 31.58 340 A 1 
ATOM 2560 O OG  . SER A 0 340 . -88.513  -11.146 98.077   1.00 31.58 340 A 1 
ATOM 2561 N N   . ALA A 0 341 . -91.008  -12.770 95.471   1.00 30.64 341 A 1 
ATOM 2562 C CA  . ALA A 0 341 . -92.309  -13.256 95.963   1.00 30.64 341 A 1 
ATOM 2563 C C   . ALA A 0 341 . -93.627  -12.864 95.238   1.00 30.64 341 A 1 
ATOM 2564 C CB  . ALA A 0 341 . -92.404  -13.097 97.492   1.00 30.64 341 A 1 
ATOM 2565 O O   . ALA A 0 341 . -94.065  -11.723 95.266   1.00 30.64 341 A 1 
ATOM 2566 N N   . GLN A 0 342 . -94.303  -13.938 94.787   1.00 31.40 342 A 1 
ATOM 2567 C CA  . GLN A 0 342 . -95.752  -14.238 94.819   1.00 31.40 342 A 1 
ATOM 2568 C C   . GLN A 0 342 . -96.724  -13.763 93.709   1.00 31.40 342 A 1 
ATOM 2569 C CB  . GLN A 0 342 . -96.333  -14.026 96.230   1.00 31.40 342 A 1 
ATOM 2570 O O   . GLN A 0 342 . -96.845  -12.588 93.396   1.00 31.40 342 A 1 
ATOM 2571 C CG  . GLN A 0 342 . -95.944  -15.170 97.180   1.00 31.40 342 A 1 
ATOM 2572 C CD  . GLN A 0 342 . -96.427  -14.952 98.611   1.00 31.40 342 A 1 
ATOM 2573 N NE2 . GLN A 0 342 . -96.795  -16.000 99.315   1.00 31.40 342 A 1 
ATOM 2574 O OE1 . GLN A 0 342 . -96.454  -13.861 99.149   1.00 31.40 342 A 1 
ATOM 2575 N N   . ASP A 0 343 . -97.458  -14.769 93.204   1.00 31.53 343 A 1 
ATOM 2576 C CA  . ASP A 0 343 . -98.772  -14.835 92.530   1.00 31.53 343 A 1 
ATOM 2577 C C   . ASP A 0 343 . -99.641  -13.568 92.391   1.00 31.53 343 A 1 
ATOM 2578 C CB  . ASP A 0 343 . -99.647  -15.820 93.346   1.00 31.53 343 A 1 
ATOM 2579 O O   . ASP A 0 343 . -99.899  -12.892 93.385   1.00 31.53 343 A 1 
ATOM 2580 C CG  . ASP A 0 343 . -99.185  -17.276 93.335   1.00 31.53 343 A 1 
ATOM 2581 O OD1 . ASP A 0 343 . -98.510  -17.659 92.357   1.00 31.53 343 A 1 
ATOM 2582 O OD2 . ASP A 0 343 . -99.520  -17.992 94.304   1.00 31.53 343 A 1 
ATOM 2583 N N   . TRP A 0 344 . -100.319 -13.421 91.229   1.00 33.54 344 A 1 
ATOM 2584 C CA  . TRP A 0 344 . -101.753 -13.045 91.186   1.00 33.54 344 A 1 
ATOM 2585 C C   . TRP A 0 344 . -102.514 -13.374 89.863   1.00 33.54 344 A 1 
ATOM 2586 C CB  . TRP A 0 344 . -101.976 -11.576 91.600   1.00 33.54 344 A 1 
ATOM 2587 O O   . TRP A 0 344 . -102.360 -12.706 88.849   1.00 33.54 344 A 1 
ATOM 2588 C CG  . TRP A 0 344 . -103.023 -11.413 92.665   1.00 33.54 344 A 1 
ATOM 2589 C CD1 . TRP A 0 344 . -102.859 -11.700 93.977   1.00 33.54 344 A 1 
ATOM 2590 C CD2 . TRP A 0 344 . -104.389 -10.920 92.536   1.00 33.54 344 A 1 
ATOM 2591 C CE2 . TRP A 0 344 . -105.002 -10.939 93.826   1.00 33.54 344 A 1 
ATOM 2592 C CE3 . TRP A 0 344 . -105.169 -10.450 91.459   1.00 33.54 344 A 1 
ATOM 2593 N NE1 . TRP A 0 344 . -104.024 -11.428 94.666   1.00 33.54 344 A 1 
ATOM 2594 C CH2 . TRP A 0 344 . -107.074 -10.061 92.939   1.00 33.54 344 A 1 
ATOM 2595 C CZ2 . TRP A 0 344 . -106.321 -10.513 94.037   1.00 33.54 344 A 1 
ATOM 2596 C CZ3 . TRP A 0 344 . -106.498 -10.031 91.656   1.00 33.54 344 A 1 
ATOM 2597 N N   . GLN A 0 345 . -103.344 -14.428 89.925   1.00 36.61 345 A 1 
ATOM 2598 C CA  . GLN A 0 345 . -104.779 -14.594 89.556   1.00 36.61 345 A 1 
ATOM 2599 C C   . GLN A 0 345 . -105.437 -14.125 88.225   1.00 36.61 345 A 1 
ATOM 2600 C CB  . GLN A 0 345 . -105.647 -14.067 90.712   1.00 36.61 345 A 1 
ATOM 2601 O O   . GLN A 0 345 . -105.457 -12.950 87.877   1.00 36.61 345 A 1 
ATOM 2602 C CG  . GLN A 0 345 . -105.334 -14.730 92.063   1.00 36.61 345 A 1 
ATOM 2603 C CD  . GLN A 0 345 . -106.188 -14.202 93.208   1.00 36.61 345 A 1 
ATOM 2604 N NE2 . GLN A 0 345 . -105.873 -14.572 94.429   1.00 36.61 345 A 1 
ATOM 2605 O OE1 . GLN A 0 345 . -107.170 -13.500 93.048   1.00 36.61 345 A 1 
ATOM 2606 N N   . GLY A 0 346 . -106.233 -15.064 87.665   1.00 37.16 346 A 1 
ATOM 2607 C CA  . GLY A 0 346 . -107.507 -14.894 86.921   1.00 37.16 346 A 1 
ATOM 2608 C C   . GLY A 0 346 . -107.764 -16.080 85.957   1.00 37.16 346 A 1 
ATOM 2609 O O   . GLY A 0 346 . -106.881 -16.380 85.173   1.00 37.16 346 A 1 
ATOM 2610 N N   . ALA A 0 347 . -108.872 -16.842 85.892   1.00 37.42 347 A 1 
ATOM 2611 C CA  . ALA A 0 347 . -110.221 -16.817 86.475   1.00 37.42 347 A 1 
ATOM 2612 C C   . ALA A 0 347 . -110.944 -18.186 86.229   1.00 37.42 347 A 1 
ATOM 2613 C CB  . ALA A 0 347 . -110.994 -15.715 85.732   1.00 37.42 347 A 1 
ATOM 2614 O O   . ALA A 0 347 . -110.613 -18.864 85.262   1.00 37.42 347 A 1 
ATOM 2615 N N   . GLY A 0 348 . -111.987 -18.549 87.012   1.00 39.44 348 A 1 
ATOM 2616 C CA  . GLY A 0 348 . -113.117 -19.371 86.494   1.00 39.44 348 A 1 
ATOM 2617 C C   . GLY A 0 348 . -113.600 -20.660 87.212   1.00 39.44 348 A 1 
ATOM 2618 O O   . GLY A 0 348 . -113.392 -21.748 86.704   1.00 39.44 348 A 1 
ATOM 2619 N N   . ARG A 0 349 . -114.379 -20.500 88.299   1.00 37.19 349 A 1 
ATOM 2620 C CA  . ARG A 0 349 . -115.591 -21.261 88.746   1.00 37.19 349 A 1 
ATOM 2621 C C   . ARG A 0 349 . -115.627 -22.814 88.903   1.00 37.19 349 A 1 
ATOM 2622 C CB  . ARG A 0 349 . -116.800 -20.821 87.891   1.00 37.19 349 A 1 
ATOM 2623 O O   . ARG A 0 349 . -115.771 -23.552 87.943   1.00 37.19 349 A 1 
ATOM 2624 C CG  . ARG A 0 349 . -117.205 -19.356 88.120   1.00 37.19 349 A 1 
ATOM 2625 C CD  . ARG A 0 349 . -118.490 -19.018 87.353   1.00 37.19 349 A 1 
ATOM 2626 N NE  . ARG A 0 349 . -118.789 -17.571 87.413   1.00 37.19 349 A 1 
ATOM 2627 N NH1 . ARG A 0 349 . -120.482 -17.587 88.976   1.00 37.19 349 A 1 
ATOM 2628 N NH2 . ARG A 0 349 . -119.820 -15.656 88.081   1.00 37.19 349 A 1 
ATOM 2629 C CZ  . ARG A 0 349 . -119.693 -16.951 88.155   1.00 37.19 349 A 1 
ATOM 2630 N N   . ALA A 0 350 . -115.870 -23.190 90.172   1.00 38.55 350 A 1 
ATOM 2631 C CA  . ALA A 0 350 . -117.005 -23.985 90.703   1.00 38.55 350 A 1 
ATOM 2632 C C   . ALA A 0 350 . -116.908 -25.519 90.943   1.00 38.55 350 A 1 
ATOM 2633 C CB  . ALA A 0 350 . -118.329 -23.588 90.027   1.00 38.55 350 A 1 
ATOM 2634 O O   . ALA A 0 350 . -116.953 -26.328 90.030   1.00 38.55 350 A 1 
ATOM 2635 N N   . ALA A 0 351 . -117.033 -25.836 92.246   1.00 36.99 351 A 1 
ATOM 2636 C CA  . ALA A 0 351 . -117.885 -26.859 92.882   1.00 36.99 351 A 1 
ATOM 2637 C C   . ALA A 0 351 . -117.389 -28.314 93.108   1.00 36.99 351 A 1 
ATOM 2638 C CB  . ALA A 0 351 . -119.314 -26.785 92.325   1.00 36.99 351 A 1 
ATOM 2639 O O   . ALA A 0 351 . -117.467 -29.174 92.246   1.00 36.99 351 A 1 
ATOM 2640 N N   . ALA A 0 352 . -117.120 -28.562 94.403   1.00 39.57 352 A 1 
ATOM 2641 C CA  . ALA A 0 352 . -117.635 -29.655 95.248   1.00 39.57 352 A 1 
ATOM 2642 C C   . ALA A 0 352 . -116.975 -31.057 95.250   1.00 39.57 352 A 1 
ATOM 2643 C CB  . ALA A 0 352 . -119.165 -29.740 95.103   1.00 39.57 352 A 1 
ATOM 2644 O O   . ALA A 0 352 . -117.202 -31.874 94.370   1.00 39.57 352 A 1 
ATOM 2645 N N   . GLY A 0 353 . -116.388 -31.396 96.414   1.00 38.46 353 A 1 
ATOM 2646 C CA  . GLY A 0 353 . -116.795 -32.594 97.172   1.00 38.46 353 A 1 
ATOM 2647 C C   . GLY A 0 353 . -115.732 -33.653 97.510   1.00 38.46 353 A 1 
ATOM 2648 O O   . GLY A 0 353 . -115.458 -34.488 96.669   1.00 38.46 353 A 1 
ATOM 2649 N N   . LYS A 0 354 . -115.282 -33.651 98.788   1.00 41.12 354 A 1 
ATOM 2650 C CA  . LYS A 0 354 . -115.094 -34.789 99.748   1.00 41.12 354 A 1 
ATOM 2651 C C   . LYS A 0 354 . -114.325 -36.058 99.287   1.00 41.12 354 A 1 
ATOM 2652 C CB  . LYS A 0 354 . -116.502 -35.193 100.239  1.00 41.12 354 A 1 
ATOM 2653 O O   . LYS A 0 354 . -114.568 -36.572 98.217   1.00 41.12 354 A 1 
ATOM 2654 C CG  . LYS A 0 354 . -117.152 -34.161 101.181  1.00 41.12 354 A 1 
ATOM 2655 C CD  . LYS A 0 354 . -118.543 -34.640 101.621  1.00 41.12 354 A 1 
ATOM 2656 C CE  . LYS A 0 354 . -119.197 -33.657 102.602  1.00 41.12 354 A 1 
ATOM 2657 N NZ  . LYS A 0 354 . -120.519 -34.155 103.062  1.00 41.12 354 A 1 
ATOM 2658 N N   . SER A 0 355 . -113.510 -36.764 100.078  1.00 38.03 355 A 1 
ATOM 2659 C CA  . SER A 0 355 . -113.080 -36.704 101.485  1.00 38.03 355 A 1 
ATOM 2660 C C   . SER A 0 355 . -112.116 -37.877 101.785  1.00 38.03 355 A 1 
ATOM 2661 C CB  . SER A 0 355 . -114.271 -36.922 102.426  1.00 38.03 355 A 1 
ATOM 2662 O O   . SER A 0 355 . -112.243 -38.909 101.137  1.00 38.03 355 A 1 
ATOM 2663 O OG  . SER A 0 355 . -114.898 -38.169 102.206  1.00 38.03 355 A 1 
ATOM 2664 N N   . HIS A 0 356 . -111.337 -37.744 102.873  1.00 37.66 356 A 1 
ATOM 2665 C CA  . HIS A 0 356 . -110.755 -38.795 103.749  1.00 37.66 356 A 1 
ATOM 2666 C C   . HIS A 0 356 . -109.628 -39.694 103.176  1.00 37.66 356 A 1 
ATOM 2667 C CB  . HIS A 0 356 . -111.890 -39.636 104.373  1.00 37.66 356 A 1 
ATOM 2668 O O   . HIS A 0 356 . -109.741 -40.206 102.078  1.00 37.66 356 A 1 
ATOM 2669 C CG  . HIS A 0 356 . -112.952 -38.832 105.093  1.00 37.66 356 A 1 
ATOM 2670 C CD2 . HIS A 0 356 . -114.312 -38.953 104.960  1.00 37.66 356 A 1 
ATOM 2671 N ND1 . HIS A 0 356 . -112.732 -37.829 106.012  1.00 37.66 356 A 1 
ATOM 2672 C CE1 . HIS A 0 356 . -113.923 -37.342 106.397  1.00 37.66 356 A 1 
ATOM 2673 N NE2 . HIS A 0 356 . -114.916 -37.976 105.763  1.00 37.66 356 A 1 
ATOM 2674 N N   . GLY A 0 357 . -108.529 -39.998 103.880  1.00 36.97 357 A 1 
ATOM 2675 C CA  . GLY A 0 357 . -108.072 -39.611 105.217  1.00 36.97 357 A 1 
ATOM 2676 C C   . GLY A 0 357 . -106.859 -40.442 105.695  1.00 36.97 357 A 1 
ATOM 2677 O O   . GLY A 0 357 . -106.629 -41.534 105.193  1.00 36.97 357 A 1 
ATOM 2678 N N   . GLY A 0 358 . -106.160 -39.907 106.709  1.00 35.37 358 A 1 
ATOM 2679 C CA  . GLY A 0 358 . -105.323 -40.592 107.715  1.00 35.37 358 A 1 
ATOM 2680 C C   . GLY A 0 358 . -103.904 -41.043 107.347  1.00 35.37 358 A 1 
ATOM 2681 O O   . GLY A 0 358 . -103.631 -41.379 106.208  1.00 35.37 358 A 1 
ATOM 2682 N N   . TYR A 0 359 . -102.938 -41.146 108.267  1.00 33.35 359 A 1 
ATOM 2683 C CA  . TYR A 0 359 . -102.734 -40.674 109.652  1.00 33.35 359 A 1 
ATOM 2684 C C   . TYR A 0 359 . -101.314 -41.139 110.062  1.00 33.35 359 A 1 
ATOM 2685 C CB  . TYR A 0 359 . -103.738 -41.312 110.650  1.00 33.35 359 A 1 
ATOM 2686 O O   . TYR A 0 359 . -100.897 -42.220 109.660  1.00 33.35 359 A 1 
ATOM 2687 C CG  . TYR A 0 359 . -104.759 -40.376 111.286  1.00 33.35 359 A 1 
ATOM 2688 C CD1 . TYR A 0 359 . -104.395 -39.544 112.366  1.00 33.35 359 A 1 
ATOM 2689 C CD2 . TYR A 0 359 . -106.101 -40.394 110.856  1.00 33.35 359 A 1 
ATOM 2690 C CE1 . TYR A 0 359 . -105.357 -38.714 112.979  1.00 33.35 359 A 1 
ATOM 2691 C CE2 . TYR A 0 359 . -107.052 -39.531 111.427  1.00 33.35 359 A 1 
ATOM 2692 O OH  . TYR A 0 359 . -107.622 -37.896 113.071  1.00 33.35 359 A 1 
ATOM 2693 C CZ  . TYR A 0 359 . -106.685 -38.695 112.498  1.00 33.35 359 A 1 
ATOM 2694 N N   . GLY A 0 360 . -100.638 -40.394 110.947  1.00 38.02 360 A 1 
ATOM 2695 C CA  . GLY A 0 360 . -99.657  -40.945 111.903  1.00 38.02 360 A 1 
ATOM 2696 C C   . GLY A 0 360 . -98.186  -40.582 111.666  1.00 38.02 360 A 1 
ATOM 2697 O O   . GLY A 0 360 . -97.589  -41.086 110.730  1.00 38.02 360 A 1 
ATOM 2698 N N   . HIS A 0 361 . -97.604  -39.607 112.385  1.00 33.39 361 A 1 
ATOM 2699 C CA  . HIS A 0 361 . -97.035  -39.671 113.759  1.00 33.39 361 A 1 
ATOM 2700 C C   . HIS A 0 361 . -95.606  -40.259 113.776  1.00 33.39 361 A 1 
ATOM 2701 C CB  . HIS A 0 361 . -97.922  -40.433 114.775  1.00 33.39 361 A 1 
ATOM 2702 O O   . HIS A 0 361 . -95.364  -41.253 113.116  1.00 33.39 361 A 1 
ATOM 2703 C CG  . HIS A 0 361 . -99.206  -39.755 115.188  1.00 33.39 361 A 1 
ATOM 2704 C CD2 . HIS A 0 361 . -100.458 -40.313 115.196  1.00 33.39 361 A 1 
ATOM 2705 N ND1 . HIS A 0 361 . -99.339  -38.473 115.671  1.00 33.39 361 A 1 
ATOM 2706 C CE1 . HIS A 0 361 . -100.642 -38.251 115.910  1.00 33.39 361 A 1 
ATOM 2707 N NE2 . HIS A 0 361 . -101.365 -39.338 115.615  1.00 33.39 361 A 1 
ATOM 2708 N N   . ALA A 0 362 . -94.615  -39.831 114.559  1.00 37.26 362 A 1 
ATOM 2709 C CA  . ALA A 0 362 . -94.309  -38.696 115.438  1.00 37.26 362 A 1 
ATOM 2710 C C   . ALA A 0 362 . -92.971  -39.063 116.137  1.00 37.26 362 A 1 
ATOM 2711 C CB  . ALA A 0 362 . -95.380  -38.522 116.530  1.00 37.26 362 A 1 
ATOM 2712 O O   . ALA A 0 362 . -92.619  -40.239 116.170  1.00 37.26 362 A 1 
ATOM 2713 N N   . ASN A 0 363 . -92.356  -38.091 116.829  1.00 43.24 363 A 1 
ATOM 2714 C CA  . ASN A 0 363 . -91.375  -38.249 117.925  1.00 43.24 363 A 1 
ATOM 2715 C C   . ASN A 0 363 . -89.924  -38.602 117.552  1.00 43.24 363 A 1 
ATOM 2716 C CB  . ASN A 0 363 . -91.937  -39.232 118.982  1.00 43.24 363 A 1 
ATOM 2717 O O   . ASN A 0 363 . -89.675  -39.441 116.707  1.00 43.24 363 A 1 
ATOM 2718 C CG  . ASN A 0 363 . -93.067  -38.659 119.806  1.00 43.24 363 A 1 
ATOM 2719 N ND2 . ASN A 0 363 . -94.005  -39.482 120.204  1.00 43.24 363 A 1 
ATOM 2720 O OD1 . ASN A 0 363 . -93.114  -37.483 120.135  1.00 43.24 363 A 1 
ATOM 2721 N N   . LYS A 0 364 . -88.888  -38.104 118.232  1.00 35.82 364 A 1 
ATOM 2722 C CA  . LYS A 0 364 . -88.656  -37.006 119.197  1.00 35.82 364 A 1 
ATOM 2723 C C   . LYS A 0 364 . -87.171  -37.127 119.570  1.00 35.82 364 A 1 
ATOM 2724 C CB  . LYS A 0 364 . -89.428  -37.170 120.533  1.00 35.82 364 A 1 
ATOM 2725 O O   . LYS A 0 364 . -86.659  -38.238 119.641  1.00 35.82 364 A 1 
ATOM 2726 C CG  . LYS A 0 364 . -90.394  -36.024 120.867  1.00 35.82 364 A 1 
ATOM 2727 C CD  . LYS A 0 364 . -91.091  -36.319 122.208  1.00 35.82 364 A 1 
ATOM 2728 C CE  . LYS A 0 364 . -92.265  -35.367 122.456  1.00 35.82 364 A 1 
ATOM 2729 N NZ  . LYS A 0 364 . -92.874  -35.598 123.791  1.00 35.82 364 A 1 
ATOM 2730 N N   . GLY A 0 365 . -86.573  -36.017 119.989  1.00 35.61 365 A 1 
ATOM 2731 C CA  . GLY A 0 365 . -85.443  -36.020 120.923  1.00 35.61 365 A 1 
ATOM 2732 C C   . GLY A 0 365 . -84.128  -35.604 120.268  1.00 35.61 365 A 1 
ATOM 2733 O O   . GLY A 0 365 . -83.628  -36.298 119.401  1.00 35.61 365 A 1 
ATOM 2734 N N   . ALA A 0 366 . -83.633  -34.397 120.553  1.00 34.22 366 A 1 
ATOM 2735 C CA  . ALA A 0 366 . -82.870  -34.072 121.770  1.00 34.22 366 A 1 
ATOM 2736 C C   . ALA A 0 366 . -81.368  -34.357 121.535  1.00 34.22 366 A 1 
ATOM 2737 C CB  . ALA A 0 366 . -83.431  -34.802 123.016  1.00 34.22 366 A 1 
ATOM 2738 O O   . ALA A 0 366 . -81.026  -35.436 121.092  1.00 34.22 366 A 1 
ATOM 2739 N N   . SER A 0 367 . -80.401  -33.492 121.831  1.00 32.95 367 A 1 
ATOM 2740 C CA  . SER A 0 367 . -80.412  -32.192 122.486  1.00 32.95 367 A 1 
ATOM 2741 C C   . SER A 0 367 . -78.970  -31.633 122.534  1.00 32.95 367 A 1 
ATOM 2742 C CB  . SER A 0 367 . -80.926  -32.405 123.909  1.00 32.95 367 A 1 
ATOM 2743 O O   . SER A 0 367 . -78.022  -32.398 122.419  1.00 32.95 367 A 1 
ATOM 2744 O OG  . SER A 0 367 . -81.143  -31.178 124.552  1.00 32.95 367 A 1 
ATOM 2745 N N   . TYR A 0 368 . -78.872  -30.313 122.742  1.00 30.60 368 A 1 
ATOM 2746 C CA  . TYR A 0 368 . -77.823  -29.526 123.425  1.00 30.60 368 A 1 
ATOM 2747 C C   . TYR A 0 368 . -76.336  -29.519 122.979  1.00 30.60 368 A 1 
ATOM 2748 C CB  . TYR A 0 368 . -77.946  -29.715 124.955  1.00 30.60 368 A 1 
ATOM 2749 O O   . TYR A 0 368 . -75.709  -30.532 122.716  1.00 30.60 368 A 1 
ATOM 2750 C CG  . TYR A 0 368 . -77.637  -31.109 125.489  1.00 30.60 368 A 1 
ATOM 2751 C CD1 . TYR A 0 368 . -78.657  -31.905 126.037  1.00 30.60 368 A 1 
ATOM 2752 C CD2 . TYR A 0 368 . -76.327  -31.619 125.483  1.00 30.60 368 A 1 
ATOM 2753 C CE1 . TYR A 0 368 . -78.435  -33.253 126.366  1.00 30.60 368 A 1 
ATOM 2754 C CE2 . TYR A 0 368 . -76.074  -32.944 125.884  1.00 30.60 368 A 1 
ATOM 2755 O OH  . TYR A 0 368 . -76.919  -35.074 126.620  1.00 30.60 368 A 1 
ATOM 2756 C CZ  . TYR A 0 368 . -77.138  -33.781 126.275  1.00 30.60 368 A 1 
ATOM 2757 N N   . GLY A 0 369 . -75.744  -28.314 123.088  1.00 38.77 369 A 1 
ATOM 2758 C CA  . GLY A 0 369 . -74.317  -28.070 123.384  1.00 38.77 369 A 1 
ATOM 2759 C C   . GLY A 0 369 . -73.442  -27.768 122.165  1.00 38.77 369 A 1 
ATOM 2760 O O   . GLY A 0 369 . -72.829  -28.660 121.607  1.00 38.77 369 A 1 
ATOM 2761 N N   . LYS A 0 370 . -73.439  -26.558 121.597  1.00 31.56 370 A 1 
ATOM 2762 C CA  . LYS A 0 370 . -72.727  -25.348 122.060  1.00 31.56 370 A 1 
ATOM 2763 C C   . LYS A 0 370 . -71.216  -25.554 122.316  1.00 31.56 370 A 1 
ATOM 2764 C CB  . LYS A 0 370 . -73.434  -24.620 123.232  1.00 31.56 370 A 1 
ATOM 2765 O O   . LYS A 0 370 . -70.831  -26.288 123.212  1.00 31.56 370 A 1 
ATOM 2766 C CG  . LYS A 0 370 . -73.406  -23.086 123.047  1.00 31.56 370 A 1 
ATOM 2767 C CD  . LYS A 0 370 . -73.765  -22.289 124.314  1.00 31.56 370 A 1 
ATOM 2768 C CE  . LYS A 0 370 . -73.978  -20.809 123.949  1.00 31.56 370 A 1 
ATOM 2769 N NZ  . LYS A 0 370 . -74.061  -19.927 125.141  1.00 31.56 370 A 1 
ATOM 2770 N N   . VAL A 0 371 . -70.461  -24.699 121.614  1.00 31.39 371 A 1 
ATOM 2771 C CA  . VAL A 0 371 . -69.135  -24.088 121.859  1.00 31.39 371 A 1 
ATOM 2772 C C   . VAL A 0 371 . -67.813  -24.820 121.567  1.00 31.39 371 A 1 
ATOM 2773 C CB  . VAL A 0 371 . -69.015  -23.255 123.164  1.00 31.39 371 A 1 
ATOM 2774 O O   . VAL A 0 371 . -67.426  -25.763 122.235  1.00 31.39 371 A 1 
ATOM 2775 C CG1 . VAL A 0 371 . -69.448  -21.804 122.918  1.00 31.39 371 A 1 
ATOM 2776 C CG2 . VAL A 0 371 . -69.751  -23.771 124.403  1.00 31.39 371 A 1 
ATOM 2777 N N   . ASN A 0 372 . -67.056  -24.101 120.720  1.00 35.32 372 A 1 
ATOM 2778 C CA  . ASN A 0 372 . -65.607  -23.862 120.691  1.00 35.32 372 A 1 
ATOM 2779 C C   . ASN A 0 372 . -64.681  -24.901 120.044  1.00 35.32 372 A 1 
ATOM 2780 C CB  . ASN A 0 372 . -65.077  -23.381 122.061  1.00 35.32 372 A 1 
ATOM 2781 O O   . ASN A 0 372 . -64.423  -25.953 120.606  1.00 35.32 372 A 1 
ATOM 2782 C CG  . ASN A 0 372 . -64.899  -21.880 122.179  1.00 35.32 372 A 1 
ATOM 2783 N ND2 . ASN A 0 372 . -65.075  -21.340 123.362  1.00 35.32 372 A 1 
ATOM 2784 O OD1 . ASN A 0 372 . -64.575  -21.164 121.242  1.00 35.32 372 A 1 
ATOM 2785 N N   . ARG A 0 373 . -64.103  -24.452 118.913  1.00 33.05 373 A 1 
ATOM 2786 C CA  . ARG A 0 373 . -62.665  -24.443 118.586  1.00 33.05 373 A 1 
ATOM 2787 C C   . ARG A 0 373 . -61.872  -25.665 119.048  1.00 33.05 373 A 1 
ATOM 2788 C CB  . ARG A 0 373 . -62.022  -23.168 119.184  1.00 33.05 373 A 1 
ATOM 2789 O O   . ARG A 0 373 . -61.554  -25.764 120.224  1.00 33.05 373 A 1 
ATOM 2790 C CG  . ARG A 0 373 . -62.268  -21.902 118.351  1.00 33.05 373 A 1 
ATOM 2791 C CD  . ARG A 0 373 . -61.531  -20.686 118.933  1.00 33.05 373 A 1 
ATOM 2792 N NE  . ARG A 0 373 . -62.192  -20.191 120.153  1.00 33.05 373 A 1 
ATOM 2793 N NH1 . ARG A 0 373 . -61.220  -18.116 120.289  1.00 33.05 373 A 1 
ATOM 2794 N NH2 . ARG A 0 373 . -62.744  -18.757 121.800  1.00 33.05 373 A 1 
ATOM 2795 C CZ  . ARG A 0 373 . -62.039  -19.022 120.740  1.00 33.05 373 A 1 
ATOM 2796 N N   . ASP A 0 374 . -61.443  -26.495 118.098  1.00 30.41 374 A 1 
ATOM 2797 C CA  . ASP A 0 374 . -60.083  -26.437 117.540  1.00 30.41 374 A 1 
ATOM 2798 C C   . ASP A 0 374 . -59.727  -27.721 116.753  1.00 30.41 374 A 1 
ATOM 2799 C CB  . ASP A 0 374 . -59.019  -26.110 118.630  1.00 30.41 374 A 1 
ATOM 2800 O O   . ASP A 0 374 . -59.995  -28.829 117.195  1.00 30.41 374 A 1 
ATOM 2801 C CG  . ASP A 0 374 . -58.661  -24.607 118.687  1.00 30.41 374 A 1 
ATOM 2802 O OD1 . ASP A 0 374 . -58.862  -23.914 117.660  1.00 30.41 374 A 1 
ATOM 2803 O OD2 . ASP A 0 374 . -58.175  -24.139 119.737  1.00 30.41 374 A 1 
ATOM 2804 N N   . TRP A 0 375 . -59.057  -27.523 115.607  1.00 30.47 375 A 1 
ATOM 2805 C CA  . TRP A 0 375 . -58.127  -28.445 114.921  1.00 30.47 375 A 1 
ATOM 2806 C C   . TRP A 0 375 . -58.620  -29.570 113.966  1.00 30.47 375 A 1 
ATOM 2807 C CB  . TRP A 0 375 . -57.054  -28.937 115.903  1.00 30.47 375 A 1 
ATOM 2808 O O   . TRP A 0 375 . -58.969  -30.667 114.372  1.00 30.47 375 A 1 
ATOM 2809 C CG  . TRP A 0 375 . -56.004  -27.925 116.258  1.00 30.47 375 A 1 
ATOM 2810 C CD1 . TRP A 0 375 . -56.193  -26.658 116.696  1.00 30.47 375 A 1 
ATOM 2811 C CD2 . TRP A 0 375 . -54.565  -28.051 116.095  1.00 30.47 375 A 1 
ATOM 2812 C CE2 . TRP A 0 375 . -53.947  -26.827 116.490  1.00 30.47 375 A 1 
ATOM 2813 C CE3 . TRP A 0 375 . -53.724  -29.068 115.603  1.00 30.47 375 A 1 
ATOM 2814 N NE1 . TRP A 0 375 . -54.986  -26.044 116.929  1.00 30.47 375 A 1 
ATOM 2815 C CH2 . TRP A 0 375 . -51.762  -27.633 115.855  1.00 30.47 375 A 1 
ATOM 2816 C CZ2 . TRP A 0 375 . -52.570  -26.607 116.371  1.00 30.47 375 A 1 
ATOM 2817 C CZ3 . TRP A 0 375 . -52.337  -28.862 115.484  1.00 30.47 375 A 1 
ATOM 2818 N N   . ARG A 0 376 . -58.398  -29.289 112.664  1.00 37.48 376 A 1 
ATOM 2819 C CA  . ARG A 0 376 . -57.744  -30.107 111.602  1.00 37.48 376 A 1 
ATOM 2820 C C   . ARG A 0 376 . -58.321  -31.479 111.189  1.00 37.48 376 A 1 
ATOM 2821 C CB  . ARG A 0 376 . -56.245  -30.293 111.936  1.00 37.48 376 A 1 
ATOM 2822 O O   . ARG A 0 376 . -58.222  -32.445 111.932  1.00 37.48 376 A 1 
ATOM 2823 C CG  . ARG A 0 376 . -55.446  -28.993 112.113  1.00 37.48 376 A 1 
ATOM 2824 C CD  . ARG A 0 376 . -53.948  -29.290 112.264  1.00 37.48 376 A 1 
ATOM 2825 N NE  . ARG A 0 376 . -53.215  -28.097 112.731  1.00 37.48 376 A 1 
ATOM 2826 N NH1 . ARG A 0 376 . -51.351  -28.222 111.388  1.00 37.48 376 A 1 
ATOM 2827 N NH2 . ARG A 0 376 . -51.601  -26.490 112.727  1.00 37.48 376 A 1 
ATOM 2828 C CZ  . ARG A 0 376 . -52.066  -27.622 112.292  1.00 37.48 376 A 1 
ATOM 2829 N N   . GLY A 0 377 . -58.636  -31.604 109.887  1.00 30.52 377 A 1 
ATOM 2830 C CA  . GLY A 0 377 . -58.428  -32.851 109.126  1.00 30.52 377 A 1 
ATOM 2831 C C   . GLY A 0 377 . -59.352  -33.117 107.922  1.00 30.52 377 A 1 
ATOM 2832 O O   . GLY A 0 377 . -60.525  -33.393 108.117  1.00 30.52 377 A 1 
ATOM 2833 N N   . ALA A 0 378 . -58.746  -33.169 106.725  1.00 30.18 378 A 1 
ATOM 2834 C CA  . ALA A 0 378 . -59.079  -34.022 105.564  1.00 30.18 378 A 1 
ATOM 2835 C C   . ALA A 0 378 . -60.141  -33.586 104.518  1.00 30.18 378 A 1 
ATOM 2836 C CB  . ALA A 0 378 . -59.241  -35.475 106.026  1.00 30.18 378 A 1 
ATOM 2837 O O   . ALA A 0 378 . -61.337  -33.818 104.636  1.00 30.18 378 A 1 
ATOM 2838 N N   . SER A 0 379 . -59.616  -33.052 103.413  1.00 37.38 379 A 1 
ATOM 2839 C CA  . SER A 0 379 . -60.141  -32.980 102.039  1.00 37.38 379 A 1 
ATOM 2840 C C   . SER A 0 379 . -60.353  -34.351 101.363  1.00 37.38 379 A 1 
ATOM 2841 C CB  . SER A 0 379 . -59.031  -32.261 101.240  1.00 37.38 379 A 1 
ATOM 2842 O O   . SER A 0 379 . -59.439  -35.165 101.477  1.00 37.38 379 A 1 
ATOM 2843 O OG  . SER A 0 379 . -57.737  -32.719 101.637  1.00 37.38 379 A 1 
ATOM 2844 N N   . ASN A 0 380 . -61.443  -34.552 100.588  1.00 36.36 380 A 1 
ATOM 2845 C CA  . ASN A 0 380 . -61.440  -35.125 99.214   1.00 36.36 380 A 1 
ATOM 2846 C C   . ASN A 0 380 . -62.838  -35.183 98.528   1.00 36.36 380 A 1 
ATOM 2847 C CB  . ASN A 0 380 . -60.822  -36.546 99.145   1.00 36.36 380 A 1 
ATOM 2848 O O   . ASN A 0 380 . -63.834  -35.360 99.220   1.00 36.36 380 A 1 
ATOM 2849 C CG  . ASN A 0 380 . -59.820  -36.690 98.009   1.00 36.36 380 A 1 
ATOM 2850 N ND2 . ASN A 0 380 . -59.105  -37.786 97.964   1.00 36.36 380 A 1 
ATOM 2851 O OD1 . ASN A 0 380 . -59.627  -35.816 97.176   1.00 36.36 380 A 1 
ATOM 2852 N N   . ASP A 0 381 . -62.832  -35.137 97.181   1.00 40.23 381 A 1 
ATOM 2853 C CA  . ASP A 0 381 . -63.864  -35.539 96.176   1.00 40.23 381 A 1 
ATOM 2854 C C   . ASP A 0 381 . -64.960  -34.509 95.778   1.00 40.23 381 A 1 
ATOM 2855 C CB  . ASP A 0 381 . -64.406  -36.945 96.500   1.00 40.23 381 A 1 
ATOM 2856 O O   . ASP A 0 381 . -65.854  -34.249 96.574   1.00 40.23 381 A 1 
ATOM 2857 C CG  . ASP A 0 381 . -63.292  -38.004 96.575   1.00 40.23 381 A 1 
ATOM 2858 O OD1 . ASP A 0 381 . -62.198  -37.758 96.009   1.00 40.23 381 A 1 
ATOM 2859 O OD2 . ASP A 0 381 . -63.528  -39.061 97.199   1.00 40.23 381 A 1 
ATOM 2860 N N   . THR A 0 382 . -65.041  -33.807 94.621   1.00 41.07 382 A 1 
ATOM 2861 C CA  . THR A 0 382 . -64.581  -33.847 93.192   1.00 41.07 382 A 1 
ATOM 2862 C C   . THR A 0 382 . -65.753  -34.102 92.199   1.00 41.07 382 A 1 
ATOM 2863 C CB  . THR A 0 382 . -63.351  -34.727 92.865   1.00 41.07 382 A 1 
ATOM 2864 O O   . THR A 0 382 . -66.558  -34.990 92.438   1.00 41.07 382 A 1 
ATOM 2865 C CG2 . THR A 0 382 . -62.776  -34.470 91.469   1.00 41.07 382 A 1 
ATOM 2866 O OG1 . THR A 0 382 . -62.263  -34.414 93.694   1.00 41.07 382 A 1 
ATOM 2867 N N   . GLN A 0 383 . -65.772  -33.349 91.069   1.00 43.94 383 A 1 
ATOM 2868 C CA  . GLN A 0 383 . -66.576  -33.451 89.807   1.00 43.94 383 A 1 
ATOM 2869 C C   . GLN A 0 383 . -68.004  -32.846 89.767   1.00 43.94 383 A 1 
ATOM 2870 C CB  . GLN A 0 383 . -66.586  -34.901 89.278   1.00 43.94 383 A 1 
ATOM 2871 O O   . GLN A 0 383 . -68.824  -33.129 90.623   1.00 43.94 383 A 1 
ATOM 2872 C CG  . GLN A 0 383 . -65.274  -35.298 88.578   1.00 43.94 383 A 1 
ATOM 2873 C CD  . GLN A 0 383 . -64.823  -36.735 88.841   1.00 43.94 383 A 1 
ATOM 2874 N NE2 . GLN A 0 383 . -63.605  -37.077 88.485   1.00 43.94 383 A 1 
ATOM 2875 O OE1 . GLN A 0 383 . -65.532  -37.584 89.346   1.00 43.94 383 A 1 
ATOM 2876 N N   . ALA A 0 384 . -68.453  -32.071 88.764   1.00 40.77 384 A 1 
ATOM 2877 C CA  . ALA A 0 384 . -67.868  -31.531 87.529   1.00 40.77 384 A 1 
ATOM 2878 C C   . ALA A 0 384 . -68.801  -30.418 86.971   1.00 40.77 384 A 1 
ATOM 2879 C CB  . ALA A 0 384 . -67.759  -32.663 86.494   1.00 40.77 384 A 1 
ATOM 2880 O O   . ALA A 0 384 . -69.992  -30.658 86.769   1.00 40.77 384 A 1 
ATOM 2881 N N   . ALA A 0 385 . -68.273  -29.216 86.707   1.00 40.08 385 A 1 
ATOM 2882 C CA  . ALA A 0 385 . -68.972  -28.123 86.025   1.00 40.08 385 A 1 
ATOM 2883 C C   . ALA A 0 385 . -68.753  -28.242 84.504   1.00 40.08 385 A 1 
ATOM 2884 C CB  . ALA A 0 385 . -68.467  -26.785 86.589   1.00 40.08 385 A 1 
ATOM 2885 O O   . ALA A 0 385 . -67.623  -28.162 84.032   1.00 40.08 385 A 1 
ATOM 2886 N N   . ARG A 0 386 . -69.830  -28.480 83.746   1.00 39.33 386 A 1 
ATOM 2887 C CA  . ARG A 0 386 . -69.848  -28.545 82.274   1.00 39.33 386 A 1 
ATOM 2888 C C   . ARG A 0 386 . -70.066  -27.137 81.701   1.00 39.33 386 A 1 
ATOM 2889 C CB  . ARG A 0 386 . -70.965  -29.512 81.818   1.00 39.33 386 A 1 
ATOM 2890 O O   . ARG A 0 386 . -71.211  -26.715 81.581   1.00 39.33 386 A 1 
ATOM 2891 C CG  . ARG A 0 386 . -70.571  -30.996 81.867   1.00 39.33 386 A 1 
ATOM 2892 C CD  . ARG A 0 386 . -71.809  -31.895 81.702   1.00 39.33 386 A 1 
ATOM 2893 N NE  . ARG A 0 386 . -71.470  -33.221 81.140   1.00 39.33 386 A 1 
ATOM 2894 N NH1 . ARG A 0 386 . -73.584  -34.114 81.203   1.00 39.33 386 A 1 
ATOM 2895 N NH2 . ARG A 0 386 . -71.930  -35.294 80.298   1.00 39.33 386 A 1 
ATOM 2896 C CZ  . ARG A 0 386 . -72.325  -34.201 80.887   1.00 39.33 386 A 1 
ATOM 2897 N N   . GLY A 0 387 . -68.987  -26.435 81.366   1.00 41.08 387 A 1 
ATOM 2898 C CA  . GLY A 0 387 . -68.989  -25.264 80.483   1.00 41.08 387 A 1 
ATOM 2899 C C   . GLY A 0 387 . -68.140  -25.599 79.261   1.00 41.08 387 A 1 
ATOM 2900 O O   . GLY A 0 387 . -66.943  -25.814 79.410   1.00 41.08 387 A 1 
ATOM 2901 N N   . ALA A 0 388 . -68.776  -25.757 78.103   1.00 32.12 388 A 1 
ATOM 2902 C CA  . ALA A 0 388 . -68.106  -25.932 76.819   1.00 32.12 388 A 1 
ATOM 2903 C C   . ALA A 0 388 . -68.040  -24.546 76.171   1.00 32.12 388 A 1 
ATOM 2904 C CB  . ALA A 0 388 . -68.895  -26.952 75.982   1.00 32.12 388 A 1 
ATOM 2905 O O   . ALA A 0 388 . -69.087  -24.023 75.795   1.00 32.12 388 A 1 
ATOM 2906 N N   . TYR A 0 389 . -66.850  -23.952 76.152   1.00 42.55 389 A 1 
ATOM 2907 C CA  . TYR A 0 389 . -66.543  -22.690 75.486   1.00 42.55 389 A 1 
ATOM 2908 C C   . TYR A 0 389 . -65.173  -22.868 74.827   1.00 42.55 389 A 1 
ATOM 2909 C CB  . TYR A 0 389 . -66.516  -21.527 76.499   1.00 42.55 389 A 1 
ATOM 2910 O O   . TYR A 0 389 . -64.191  -23.103 75.531   1.00 42.55 389 A 1 
ATOM 2911 C CG  . TYR A 0 389 . -67.801  -21.304 77.278   1.00 42.55 389 A 1 
ATOM 2912 C CD1 . TYR A 0 389 . -68.913  -20.728 76.635   1.00 42.55 389 A 1 
ATOM 2913 C CD2 . TYR A 0 389 . -67.884  -21.664 78.638   1.00 42.55 389 A 1 
ATOM 2914 C CE1 . TYR A 0 389 . -70.110  -20.517 77.344   1.00 42.55 389 A 1 
ATOM 2915 C CE2 . TYR A 0 389 . -69.080  -21.456 79.355   1.00 42.55 389 A 1 
ATOM 2916 O OH  . TYR A 0 389 . -71.355  -20.686 79.384   1.00 42.55 389 A 1 
ATOM 2917 C CZ  . TYR A 0 389 . -70.194  -20.884 78.704   1.00 42.55 389 A 1 
ATOM 2918 N N   . ASP A 0 390 . -65.137  -22.827 73.504   1.00 37.84 390 A 1 
ATOM 2919 C CA  . ASP A 0 390 . -63.964  -22.755 72.641   1.00 37.84 390 A 1 
ATOM 2920 C C   . ASP A 0 390 . -63.916  -21.349 72.030   1.00 37.84 390 A 1 
ATOM 2921 C CB  . ASP A 0 390 . -63.997  -23.880 71.579   1.00 37.84 390 A 1 
ATOM 2922 O O   . ASP A 0 390 . -64.515  -21.087 71.000   1.00 37.84 390 A 1 
ATOM 2923 C CG  . ASP A 0 390 . -65.320  -24.096 70.811   1.00 37.84 390 A 1 
ATOM 2924 O OD1 . ASP A 0 390 . -66.376  -23.565 71.236   1.00 37.84 390 A 1 
ATOM 2925 O OD2 . ASP A 0 390 . -65.323  -25.002 69.945   1.00 37.84 390 A 1 
ATOM 2926 N N   . ASN A 0 391 . -63.236  -20.421 72.710   1.00 43.27 391 A 1 
ATOM 2927 C CA  . ASN A 0 391 . -62.819  -19.149 72.112   1.00 43.27 391 A 1 
ATOM 2928 C C   . ASN A 0 391 . -61.396  -19.352 71.576   1.00 43.27 391 A 1 
ATOM 2929 C CB  . ASN A 0 391 . -62.848  -18.023 73.164   1.00 43.27 391 A 1 
ATOM 2930 O O   . ASN A 0 391 . -60.423  -19.041 72.270   1.00 43.27 391 A 1 
ATOM 2931 C CG  . ASN A 0 391 . -64.205  -17.429 73.479   1.00 43.27 391 A 1 
ATOM 2932 N ND2 . ASN A 0 391 . -64.293  -16.714 74.577   1.00 43.27 391 A 1 
ATOM 2933 O OD1 . ASN A 0 391 . -65.195  -17.517 72.781   1.00 43.27 391 A 1 
ATOM 2934 N N   . ASP A 0 392 . -61.260  -19.925 70.384   1.00 47.05 392 A 1 
ATOM 2935 C CA  . ASP A 0 392 . -59.947  -20.196 69.803   1.00 47.05 392 A 1 
ATOM 2936 C C   . ASP A 0 392 . -59.497  -19.001 68.949   1.00 47.05 392 A 1 
ATOM 2937 C CB  . ASP A 0 392 . -59.930  -21.535 69.039   1.00 47.05 392 A 1 
ATOM 2938 O O   . ASP A 0 392 . -59.691  -18.948 67.733   1.00 47.05 392 A 1 
ATOM 2939 C CG  . ASP A 0 392 . -59.770  -22.790 69.918   1.00 47.05 392 A 1 
ATOM 2940 O OD1 . ASP A 0 392 . -59.408  -22.672 71.112   1.00 47.05 392 A 1 
ATOM 2941 O OD2 . ASP A 0 392 . -59.874  -23.900 69.345   1.00 47.05 392 A 1 
ATOM 2942 N N   . GLU A 0 393 . -58.792  -18.051 69.571   1.00 48.37 393 A 1 
ATOM 2943 C CA  . GLU A 0 393 . -58.082  -16.997 68.839   1.00 48.37 393 A 1 
ATOM 2944 C C   . GLU A 0 393 . -56.803  -17.585 68.215   1.00 48.37 393 A 1 
ATOM 2945 C CB  . GLU A 0 393 . -57.843  -15.751 69.718   1.00 48.37 393 A 1 
ATOM 2946 O O   . GLU A 0 393 . -55.703  -17.570 68.782   1.00 48.37 393 A 1 
ATOM 2947 C CG  . GLU A 0 393 . -57.570  -14.499 68.857   1.00 48.37 393 A 1 
ATOM 2948 C CD  . GLU A 0 393 . -57.420  -13.190 69.661   1.00 48.37 393 A 1 
ATOM 2949 O OE1 . GLU A 0 393 . -57.789  -12.109 69.125   1.00 48.37 393 A 1 
ATOM 2950 O OE2 . GLU A 0 393 . -56.857  -13.229 70.776   1.00 48.37 393 A 1 
ATOM 2951 N N   . TRP A 0 394 . -56.929  -18.163 67.022   1.00 57.42 394 A 1 
ATOM 2952 C CA  . TRP A 0 394 . -55.778  -18.682 66.294   1.00 57.42 394 A 1 
ATOM 2953 C C   . TRP A 0 394 . -55.130  -17.594 65.429   1.00 57.42 394 A 1 
ATOM 2954 C CB  . TRP A 0 394 . -56.129  -19.972 65.546   1.00 57.42 394 A 1 
ATOM 2955 O O   . TRP A 0 394 . -55.774  -16.851 64.693   1.00 57.42 394 A 1 
ATOM 2956 C CG  . TRP A 0 394 . -57.210  -19.875 64.520   1.00 57.42 394 A 1 
ATOM 2957 C CD1 . TRP A 0 394 . -58.527  -20.073 64.743   1.00 57.42 394 A 1 
ATOM 2958 C CD2 . TRP A 0 394 . -57.110  -19.481 63.124   1.00 57.42 394 A 1 
ATOM 2959 C CE2 . TRP A 0 394 . -58.407  -19.529 62.535   1.00 57.42 394 A 1 
ATOM 2960 C CE3 . TRP A 0 394 . -56.065  -18.975 62.333   1.00 57.42 394 A 1 
ATOM 2961 N NE1 . TRP A 0 394 . -59.233  -19.893 63.571   1.00 57.42 394 A 1 
ATOM 2962 C CH2 . TRP A 0 394 . -57.599  -18.591 60.468   1.00 57.42 394 A 1 
ATOM 2963 C CZ2 . TRP A 0 394 . -58.647  -19.159 61.204   1.00 57.42 394 A 1 
ATOM 2964 C CZ3 . TRP A 0 394 . -56.325  -18.479 61.044   1.00 57.42 394 A 1 
ATOM 2965 N N   . ALA A 0 395 . -53.798  -17.542 65.459   1.00 49.92 395 A 1 
ATOM 2966 C CA  . ALA A 0 395 . -53.009  -16.764 64.505   1.00 49.92 395 A 1 
ATOM 2967 C C   . ALA A 0 395 . -52.386  -17.694 63.467   1.00 49.92 395 A 1 
ATOM 2968 C CB  . ALA A 0 395 . -51.965  -15.925 65.240   1.00 49.92 395 A 1 
ATOM 2969 O O   . ALA A 0 395 . -51.662  -18.624 63.835   1.00 49.92 395 A 1 
ATOM 2970 N N   . LYS A 0 396 . -52.632  -17.418 62.181   1.00 54.44 396 A 1 
ATOM 2971 C CA  . LYS A 0 396 . -51.904  -18.024 61.055   1.00 54.44 396 A 1 
ATOM 2972 C C   . LYS A 0 396 . -50.907  -17.013 60.492   1.00 54.44 396 A 1 
ATOM 2973 C CB  . LYS A 0 396 . -52.855  -18.557 59.964   1.00 54.44 396 A 1 
ATOM 2974 O O   . LYS A 0 396 . -51.196  -15.824 60.405   1.00 54.44 396 A 1 
ATOM 2975 C CG  . LYS A 0 396 . -53.494  -19.910 60.345   1.00 54.44 396 A 1 
ATOM 2976 C CD  . LYS A 0 396 . -54.610  -20.383 59.383   1.00 54.44 396 A 1 
ATOM 2977 C CE  . LYS A 0 396 . -55.530  -21.414 60.073   1.00 54.44 396 A 1 
ATOM 2978 N NZ  . LYS A 0 396 . -56.918  -21.421 59.537   1.00 54.44 396 A 1 
ATOM 2979 N N   . GLN A 0 397 . -49.733  -17.516 60.125   1.00 60.20 397 A 1 
ATOM 2980 C CA  . GLN A 0 397 . -48.676  -16.761 59.455   1.00 60.20 397 A 1 
ATOM 2981 C C   . GLN A 0 397 . -48.802  -16.966 57.938   1.00 60.20 397 A 1 
ATOM 2982 C CB  . GLN A 0 397 . -47.305  -17.223 59.986   1.00 60.20 397 A 1 
ATOM 2983 O O   . GLN A 0 397 . -49.017  -18.095 57.481   1.00 60.20 397 A 1 
ATOM 2984 C CG  . GLN A 0 397 . -47.094  -16.867 61.471   1.00 60.20 397 A 1 
ATOM 2985 C CD  . GLN A 0 397 . -45.844  -17.508 62.073   1.00 60.20 397 A 1 
ATOM 2986 N NE2 . GLN A 0 397 . -45.118  -16.809 62.919   1.00 60.20 397 A 1 
ATOM 2987 O OE1 . GLN A 0 397 . -45.527  -18.662 61.843   1.00 60.20 397 A 1 
ATOM 2988 N N   . ALA A 0 398 . -48.663  -15.888 57.169   1.00 58.82 398 A 1 
ATOM 2989 C CA  . ALA A 0 398 . -48.454  -15.930 55.726   1.00 58.82 398 A 1 
ATOM 2990 C C   . ALA A 0 398 . -47.100  -15.284 55.409   1.00 58.82 398 A 1 
ATOM 2991 C CB  . ALA A 0 398 . -49.625  -15.246 55.011   1.00 58.82 398 A 1 
ATOM 2992 O O   . ALA A 0 398 . -46.742  -14.269 56.005   1.00 58.82 398 A 1 
ATOM 2993 N N   . TYR A 0 399 . -46.350  -15.899 54.497   1.00 62.59 399 A 1 
ATOM 2994 C CA  . TYR A 0 399 . -45.044  -15.420 54.051   1.00 62.59 399 A 1 
ATOM 2995 C C   . TYR A 0 399 . -45.136  -15.082 52.565   1.00 62.59 399 A 1 
ATOM 2996 C CB  . TYR A 0 399 . -43.968  -16.480 54.329   1.00 62.59 399 A 1 
ATOM 2997 O O   . TYR A 0 399 . -45.627  -15.909 51.790   1.00 62.59 399 A 1 
ATOM 2998 C CG  . TYR A 0 399 . -43.708  -16.730 55.805   1.00 62.59 399 A 1 
ATOM 2999 C CD1 . TYR A 0 399 . -42.821  -15.887 56.501   1.00 62.59 399 A 1 
ATOM 3000 C CD2 . TYR A 0 399 . -44.352  -17.785 56.483   1.00 62.59 399 A 1 
ATOM 3001 C CE1 . TYR A 0 399 . -42.569  -16.098 57.869   1.00 62.59 399 A 1 
ATOM 3002 C CE2 . TYR A 0 399 . -44.108  -17.997 57.855   1.00 62.59 399 A 1 
ATOM 3003 O OH  . TYR A 0 399 . -42.975  -17.355 59.869   1.00 62.59 399 A 1 
ATOM 3004 C CZ  . TYR A 0 399 . -43.214  -17.154 58.547   1.00 62.59 399 A 1 
ATOM 3005 N N   . GLY A 0 400 . -44.691  -13.881 52.207   1.00 65.62 400 A 1 
ATOM 3006 C CA  . GLY A 0 400 . -44.454  -13.443 50.836   1.00 65.62 400 A 1 
ATOM 3007 C C   . GLY A 0 400 . -42.960  -13.237 50.584   1.00 65.62 400 A 1 
ATOM 3008 O O   . GLY A 0 400 . -42.167  -13.161 51.528   1.00 65.62 400 A 1 
ATOM 3009 N N   . SER A 0 401 . -42.591  -13.204 49.313   1.00 73.54 401 A 1 
ATOM 3010 C CA  . SER A 0 401 . -41.270  -12.835 48.821   1.00 73.54 401 A 1 
ATOM 3011 C C   . SER A 0 401 . -41.409  -12.144 47.474   1.00 73.54 401 A 1 
ATOM 3012 C CB  . SER A 0 401 . -40.366  -14.059 48.656   1.00 73.54 401 A 1 
ATOM 3013 O O   . SER A 0 401 . -42.081  -12.681 46.592   1.00 73.54 401 A 1 
ATOM 3014 O OG  . SER A 0 401 . -40.941  -15.004 47.762   1.00 73.54 401 A 1 
ATOM 3015 N N   . ASP A 0 402 . -40.731  -11.030 47.345   1.00 74.39 402 A 1 
ATOM 3016 C CA  . ASP A 0 402 . -40.563  -10.163 46.192   1.00 74.39 402 A 1 
ATOM 3017 C C   . ASP A 0 402 . -39.156  -10.452 45.666   1.00 74.39 402 A 1 
ATOM 3018 C CB  . ASP A 0 402 . -40.715  -8.663  46.565   1.00 74.39 402 A 1 
ATOM 3019 O O   . ASP A 0 402 . -38.207  -10.570 46.444   1.00 74.39 402 A 1 
ATOM 3020 C CG  . ASP A 0 402 . -41.216  -8.311  47.981   1.00 74.39 402 A 1 
ATOM 3021 O OD1 . ASP A 0 402 . -40.917  -9.030  48.972   1.00 74.39 402 A 1 
ATOM 3022 O OD2 . ASP A 0 402 . -42.041  -7.381  48.106   1.00 74.39 402 A 1 
ATOM 3023 N N   . PHE A 0 403 . -39.022  -10.684 44.364   1.00 79.39 403 A 1 
ATOM 3024 C CA  . PHE A 0 403 . -37.716  -10.938 43.758   1.00 79.39 403 A 1 
ATOM 3025 C C   . PHE A 0 403 . -37.615  -10.157 42.459   1.00 79.39 403 A 1 
ATOM 3026 C CB  . PHE A 0 403 . -37.474  -12.439 43.540   1.00 79.39 403 A 1 
ATOM 3027 O O   . PHE A 0 403 . -37.919  -10.671 41.379   1.00 79.39 403 A 1 
ATOM 3028 C CG  . PHE A 0 403 . -37.324  -13.282 44.791   1.00 79.39 403 A 1 
ATOM 3029 C CD1 . PHE A 0 403 . -36.255  -13.060 45.675   1.00 79.39 403 A 1 
ATOM 3030 C CD2 . PHE A 0 403 . -38.260  -14.293 45.068   1.00 79.39 403 A 1 
ATOM 3031 C CE1 . PHE A 0 403 . -36.119  -13.841 46.836   1.00 79.39 403 A 1 
ATOM 3032 C CE2 . PHE A 0 403 . -38.116  -15.093 46.216   1.00 79.39 403 A 1 
ATOM 3033 C CZ  . PHE A 0 403 . -37.049  -14.863 47.105   1.00 79.39 403 A 1 
ATOM 3034 N N   . ASP A 0 404 . -37.120  -8.937  42.583   1.00 79.10 404 A 1 
ATOM 3035 C CA  . ASP A 0 404 . -36.968  -7.998  41.490   1.00 79.10 404 A 1 
ATOM 3036 C C   . ASP A 0 404 . -35.494  -7.885  41.099   1.00 79.10 404 A 1 
ATOM 3037 C CB  . ASP A 0 404 . -37.589  -6.649  41.890   1.00 79.10 404 A 1 
ATOM 3038 O O   . ASP A 0 404 . -34.593  -7.710  41.919   1.00 79.10 404 A 1 
ATOM 3039 C CG  . ASP A 0 404 . -39.077  -6.527  41.565   1.00 79.10 404 A 1 
ATOM 3040 O OD1 . ASP A 0 404 . -39.672  -7.556  41.189   1.00 79.10 404 A 1 
ATOM 3041 O OD2 . ASP A 0 404 . -39.538  -5.359  41.517   1.00 79.10 404 A 1 
ATOM 3042 N N   . SER A 0 405 . -35.216  -7.979  39.801   1.00 81.44 405 A 1 
ATOM 3043 C CA  . SER A 0 405 . -33.886  -7.720  39.252   1.00 81.44 405 A 1 
ATOM 3044 C C   . SER A 0 405 . -33.977  -6.833  38.023   1.00 81.44 405 A 1 
ATOM 3045 C CB  . SER A 0 405 . -33.102  -9.011  39.003   1.00 81.44 405 A 1 
ATOM 3046 O O   . SER A 0 405 . -34.739  -7.089  37.089   1.00 81.44 405 A 1 
ATOM 3047 O OG  . SER A 0 405 . -33.848  -9.932  38.234   1.00 81.44 405 A 1 
ATOM 3048 N N   . ARG A 0 406 . -33.190  -5.761  38.035   1.00 82.45 406 A 1 
ATOM 3049 C CA  . ARG A 0 406 . -33.098  -4.779  36.961   1.00 82.45 406 A 1 
ATOM 3050 C C   . ARG A 0 406 . -31.653  -4.537  36.622   1.00 82.45 406 A 1 
ATOM 3051 C CB  . ARG A 0 406 . -33.755  -3.459  37.358   1.00 82.45 406 A 1 
ATOM 3052 O O   . ARG A 0 406 . -30.851  -4.256  37.504   1.00 82.45 406 A 1 
ATOM 3053 C CG  . ARG A 0 406 . -35.252  -3.634  37.545   1.00 82.45 406 A 1 
ATOM 3054 C CD  . ARG A 0 406 . -35.904  -2.299  37.886   1.00 82.45 406 A 1 
ATOM 3055 N NE  . ARG A 0 406 . -37.346  -2.497  38.047   1.00 82.45 406 A 1 
ATOM 3056 N NH1 . ARG A 0 406 . -37.889  -0.412  38.802   1.00 82.45 406 A 1 
ATOM 3057 N NH2 . ARG A 0 406 . -39.402  -2.073  38.879   1.00 82.45 406 A 1 
ATOM 3058 C CZ  . ARG A 0 406 . -38.209  -1.657  38.567   1.00 82.45 406 A 1 
ATOM 3059 N N   . TRP A 0 407 . -31.354  -4.563  35.341   1.00 86.96 407 A 1 
ATOM 3060 C CA  . TRP A 0 407 . -30.028  -4.256  34.846   1.00 86.96 407 A 1 
ATOM 3061 C C   . TRP A 0 407 . -30.134  -3.355  33.627   1.00 86.96 407 A 1 
ATOM 3062 C CB  . TRP A 0 407 . -29.299  -5.562  34.561   1.00 86.96 407 A 1 
ATOM 3063 O O   . TRP A 0 407 . -31.052  -3.501  32.815   1.00 86.96 407 A 1 
ATOM 3064 C CG  . TRP A 0 407 . -27.977  -5.394  33.899   1.00 86.96 407 A 1 
ATOM 3065 C CD1 . TRP A 0 407 . -26.782  -5.286  34.517   1.00 86.96 407 A 1 
ATOM 3066 C CD2 . TRP A 0 407 . -27.709  -5.317  32.476   1.00 86.96 407 A 1 
ATOM 3067 C CE2 . TRP A 0 407 . -26.299  -5.303  32.294   1.00 86.96 407 A 1 
ATOM 3068 C CE3 . TRP A 0 407 . -28.518  -5.325  31.322   1.00 86.96 407 A 1 
ATOM 3069 N NE1 . TRP A 0 407 . -25.779  -5.202  33.569   1.00 86.96 407 A 1 
ATOM 3070 C CH2 . TRP A 0 407 . -26.555  -5.433  29.885   1.00 86.96 407 A 1 
ATOM 3071 C CZ2 . TRP A 0 407 . -25.730  -5.446  31.024   1.00 86.96 407 A 1 
ATOM 3072 C CZ3 . TRP A 0 407 . -27.946  -5.348  30.041   1.00 86.96 407 A 1 
ATOM 3073 N N   . GLY A 0 408 . -29.191  -2.433  33.491   1.00 84.64 408 A 1 
ATOM 3074 C CA  . GLY A 0 408 . -29.153  -1.508  32.374   1.00 84.64 408 A 1 
ATOM 3075 C C   . GLY A 0 408 . -27.740  -1.143  31.960   1.00 84.64 408 A 1 
ATOM 3076 O O   . GLY A 0 408 . -26.829  -1.052  32.783   1.00 84.64 408 A 1 
ATOM 3077 N N   . LYS A 0 409 . -27.589  -0.913  30.659   1.00 86.26 409 A 1 
ATOM 3078 C CA  . LYS A 0 409 . -26.451  -0.266  30.022   1.00 86.26 409 A 1 
ATOM 3079 C C   . LYS A 0 409 . -26.948  0.849   29.136   1.00 86.26 409 A 1 
ATOM 3080 C CB  . LYS A 0 409 . -25.653  -1.253  29.173   1.00 86.26 409 A 1 
ATOM 3081 O O   . LYS A 0 409 . -27.767  0.589   28.257   1.00 86.26 409 A 1 
ATOM 3082 C CG  . LYS A 0 409 . -24.851  -2.137  30.101   1.00 86.26 409 A 1 
ATOM 3083 C CD  . LYS A 0 409 . -23.973  -3.114  29.321   1.00 86.26 409 A 1 
ATOM 3084 C CE  . LYS A 0 409 . -23.168  -3.672  30.467   1.00 86.26 409 A 1 
ATOM 3085 N NZ  . LYS A 0 409 . -22.270  -4.798  30.187   1.00 86.26 409 A 1 
ATOM 3086 N N   . SER A 0 410 . -26.408  2.037   29.316   1.00 82.82 410 A 1 
ATOM 3087 C CA  . SER A 0 410 . -26.659  3.165   28.434   1.00 82.82 410 A 1 
ATOM 3088 C C   . SER A 0 410 . -25.341  3.761   27.984   1.00 82.82 410 A 1 
ATOM 3089 C CB  . SER A 0 410 . -27.595  4.197   29.068   1.00 82.82 410 A 1 
ATOM 3090 O O   . SER A 0 410 . -24.383  3.872   28.746   1.00 82.82 410 A 1 
ATOM 3091 O OG  . SER A 0 410 . -27.182  4.544   30.372   1.00 82.82 410 A 1 
ATOM 3092 N N   . TYR A 0 411 . -25.289  4.114   26.712   1.00 79.94 411 A 1 
ATOM 3093 C CA  . TYR A 0 411 . -24.339  5.086   26.215   1.00 79.94 411 A 1 
ATOM 3094 C C   . TYR A 0 411 . -25.158  6.302   25.819   1.00 79.94 411 A 1 
ATOM 3095 C CB  . TYR A 0 411 . -23.545  4.546   25.020   1.00 79.94 411 A 1 
ATOM 3096 O O   . TYR A 0 411 . -26.155  6.150   25.106   1.00 79.94 411 A 1 
ATOM 3097 C CG  . TYR A 0 411 . -22.669  3.332   25.279   1.00 79.94 411 A 1 
ATOM 3098 C CD1 . TYR A 0 411 . -21.274  3.470   25.384   1.00 79.94 411 A 1 
ATOM 3099 C CD2 . TYR A 0 411 . -23.253  2.061   25.404   1.00 79.94 411 A 1 
ATOM 3100 C CE1 . TYR A 0 411 . -20.464  2.333   25.583   1.00 79.94 411 A 1 
ATOM 3101 C CE2 . TYR A 0 411 . -22.454  0.911   25.552   1.00 79.94 411 A 1 
ATOM 3102 O OH  . TYR A 0 411 . -20.280  -0.037  25.911   1.00 79.94 411 A 1 
ATOM 3103 C CZ  . TYR A 0 411 . -21.055  1.050   25.652   1.00 79.94 411 A 1 
ATOM 3104 N N   . ASP A 0 412 . -24.707  7.486   26.220   1.00 78.37 412 A 1 
ATOM 3105 C CA  . ASP A 0 412 . -25.170  8.719   25.588   1.00 78.37 412 A 1 
ATOM 3106 C C   . ASP A 0 412 . -24.633  8.769   24.145   1.00 78.37 412 A 1 
ATOM 3107 C CB  . ASP A 0 412 . -24.768  9.932   26.448   1.00 78.37 412 A 1 
ATOM 3108 O O   . ASP A 0 412 . -24.443  7.735   23.491   1.00 78.37 412 A 1 
ATOM 3109 C CG  . ASP A 0 412 . -25.569  10.063  27.746   1.00 78.37 412 A 1 
ATOM 3110 O OD1 . ASP A 0 412 . -26.710  9.560   27.807   1.00 78.37 412 A 1 
ATOM 3111 O OD2 . ASP A 0 412 . -25.035  10.721  28.670   1.00 78.37 412 A 1 
ATOM 3112 N N   . SER A 0 413 . -24.372  9.951   23.592   1.00 80.69 413 A 1 
ATOM 3113 C CA  . SER A 0 413 . -23.984  10.018  22.192   1.00 80.69 413 A 1 
ATOM 3114 C C   . SER A 0 413 . -22.684  9.246   21.926   1.00 80.69 413 A 1 
ATOM 3115 C CB  . SER A 0 413 . -23.962  11.449  21.673   1.00 80.69 413 A 1 
ATOM 3116 O O   . SER A 0 413 . -21.662  9.428   22.592   1.00 80.69 413 A 1 
ATOM 3117 O OG  . SER A 0 413 . -22.860  12.172  22.159   1.00 80.69 413 A 1 
ATOM 3118 N N   . VAL A 0 414 . -22.726  8.352   20.936   1.00 82.62 414 A 1 
ATOM 3119 C CA  . VAL A 0 414 . -21.585  7.555   20.477   1.00 82.62 414 A 1 
ATOM 3120 C C   . VAL A 0 414 . -21.233  7.983   19.062   1.00 82.62 414 A 1 
ATOM 3121 C CB  . VAL A 0 414 . -21.844  6.036   20.546   1.00 82.62 414 A 1 
ATOM 3122 O O   . VAL A 0 414 . -22.077  7.960   18.167   1.00 82.62 414 A 1 
ATOM 3123 C CG1 . VAL A 0 414 . -20.573  5.249   20.183   1.00 82.62 414 A 1 
ATOM 3124 C CG2 . VAL A 0 414 . -22.272  5.579   21.942   1.00 82.62 414 A 1 
ATOM 3125 N N   . SER A 0 415 . -19.965  8.320   18.830   1.00 86.79 415 A 1 
ATOM 3126 C CA  . SER A 0 415 . -19.431  8.626   17.502   1.00 86.79 415 A 1 
ATOM 3127 C C   . SER A 0 415 . -18.219  7.753   17.205   1.00 86.79 415 A 1 
ATOM 3128 C CB  . SER A 0 415 . -19.089  10.111  17.369   1.00 86.79 415 A 1 
ATOM 3129 O O   . SER A 0 415 . -17.281  7.652   17.994   1.00 86.79 415 A 1 
ATOM 3130 O OG  . SER A 0 415 . -18.749  10.441  16.030   1.00 86.79 415 A 1 
ATOM 3131 N N   . ALA A 0 416 . -18.213  7.126   16.035   1.00 88.17 416 A 1 
ATOM 3132 C CA  . ALA A 0 416 . -17.097  6.347   15.528   1.00 88.17 416 A 1 
ATOM 3133 C C   . ALA A 0 416 . -16.750  6.817   14.120   1.00 88.17 416 A 1 
ATOM 3134 C CB  . ALA A 0 416 . -17.445  4.857   15.576   1.00 88.17 416 A 1 
ATOM 3135 O O   . ALA A 0 416 . -17.588  6.793   13.222   1.00 88.17 416 A 1 
ATOM 3136 N N   . LYS A 0 417 . -15.502  7.226   13.904   1.00 91.17 417 A 1 
ATOM 3137 C CA  . LYS A 0 417 . -15.000  7.723   12.619   1.00 91.17 417 A 1 
ATOM 3138 C C   . LYS A 0 417 . -13.752  6.946   12.225   1.00 91.17 417 A 1 
ATOM 3139 C CB  . LYS A 0 417 . -14.764  9.241   12.688   1.00 91.17 417 A 1 
ATOM 3140 O O   . LYS A 0 417 . -12.853  6.762   13.041   1.00 91.17 417 A 1 
ATOM 3141 C CG  . LYS A 0 417 . -16.080  10.003  12.923   1.00 91.17 417 A 1 
ATOM 3142 C CD  . LYS A 0 417 . -15.889  11.498  13.203   1.00 91.17 417 A 1 
ATOM 3143 C CE  . LYS A 0 417 . -17.281  12.072  13.499   1.00 91.17 417 A 1 
ATOM 3144 N NZ  . LYS A 0 417 . -17.244  13.392  14.169   1.00 91.17 417 A 1 
ATOM 3145 N N   . SER A 0 418 . -13.687  6.500   10.978   1.00 90.07 418 A 1 
ATOM 3146 C CA  . SER A 0 418 . -12.529  5.829   10.388   1.00 90.07 418 A 1 
ATOM 3147 C C   . SER A 0 418 . -12.208  6.493   9.061    1.00 90.07 418 A 1 
ATOM 3148 C CB  . SER A 0 418 . -12.803  4.336   10.189   1.00 90.07 418 A 1 
ATOM 3149 O O   . SER A 0 418 . -13.098  6.650   8.231    1.00 90.07 418 A 1 
ATOM 3150 O OG  . SER A 0 418 . -11.621  3.615   9.874    1.00 90.07 418 A 1 
ATOM 3151 N N   . TYR A 0 419 . -10.950  6.855   8.864    1.00 91.82 419 A 1 
ATOM 3152 C CA  . TYR A 0 419 . -10.429  7.439   7.638    1.00 91.82 419 A 1 
ATOM 3153 C C   . TYR A 0 419 . -9.218   6.628   7.211    1.00 91.82 419 A 1 
ATOM 3154 C CB  . TYR A 0 419 . -10.029  8.901   7.863    1.00 91.82 419 A 1 
ATOM 3155 O O   . TYR A 0 419 . -8.326   6.404   8.023    1.00 91.82 419 A 1 
ATOM 3156 C CG  . TYR A 0 419 . -11.129  9.770   8.432    1.00 91.82 419 A 1 
ATOM 3157 C CD1 . TYR A 0 419 . -12.062  10.367  7.567    1.00 91.82 419 A 1 
ATOM 3158 C CD2 . TYR A 0 419 . -11.219  9.973   9.823    1.00 91.82 419 A 1 
ATOM 3159 C CE1 . TYR A 0 419 . -13.091  11.173  8.088    1.00 91.82 419 A 1 
ATOM 3160 C CE2 . TYR A 0 419 . -12.235  10.791  10.349   1.00 91.82 419 A 1 
ATOM 3161 O OH  . TYR A 0 419 . -14.144  12.190  9.986    1.00 91.82 419 A 1 
ATOM 3162 C CZ  . TYR A 0 419 . -13.173  11.389  9.478    1.00 91.82 419 A 1 
ATOM 3163 N N   . ASP A 0 420 . -9.184   6.216   5.956    1.00 92.36 420 A 1 
ATOM 3164 C CA  . ASP A 0 420 . -8.056   5.533   5.347    1.00 92.36 420 A 1 
ATOM 3165 C C   . ASP A 0 420 . -7.713   6.259   4.044    1.00 92.36 420 A 1 
ATOM 3166 C CB  . ASP A 0 420 . -8.389   4.048   5.125    1.00 92.36 420 A 1 
ATOM 3167 O O   . ASP A 0 420 . -8.597   6.589   3.255    1.00 92.36 420 A 1 
ATOM 3168 C CG  . ASP A 0 420 . -8.563   3.251   6.427    1.00 92.36 420 A 1 
ATOM 3169 O OD1 . ASP A 0 420 . -7.730   3.394   7.348    1.00 92.36 420 A 1 
ATOM 3170 O OD2 . ASP A 0 420 . -9.462   2.387   6.510    1.00 92.36 420 A 1 
ATOM 3171 N N   . ASN A 0 421 . -6.433   6.530   3.826    1.00 93.17 421 A 1 
ATOM 3172 C CA  . ASN A 0 421 . -5.924   7.106   2.593    1.00 93.17 421 A 1 
ATOM 3173 C C   . ASN A 0 421 . -4.664   6.364   2.164    1.00 93.17 421 A 1 
ATOM 3174 C CB  . ASN A 0 421 . -5.664   8.606   2.771    1.00 93.17 421 A 1 
ATOM 3175 O O   . ASN A 0 421 . -3.795   6.097   2.992    1.00 93.17 421 A 1 
ATOM 3176 C CG  . ASN A 0 421 . -5.332   9.230   1.430    1.00 93.17 421 A 1 
ATOM 3177 N ND2 . ASN A 0 421 . -4.104   9.620   1.184    1.00 93.17 421 A 1 
ATOM 3178 O OD1 . ASN A 0 421 . -6.192   9.341   0.579    1.00 93.17 421 A 1 
ATOM 3179 N N   . GLU A 0 422 . -4.556   6.059   0.882    1.00 94.40 422 A 1 
ATOM 3180 C CA  . GLU A 0 422 . -3.398   5.406   0.290    1.00 94.40 422 A 1 
ATOM 3181 C C   . GLU A 0 422 . -3.101   6.055   -1.058   1.00 94.40 422 A 1 
ATOM 3182 C CB  . GLU A 0 422 . -3.685   3.903   0.190    1.00 94.40 422 A 1 
ATOM 3183 O O   . GLU A 0 422 . -3.960   6.066   -1.934   1.00 94.40 422 A 1 
ATOM 3184 C CG  . GLU A 0 422 . -2.464   3.070   -0.222   1.00 94.40 422 A 1 
ATOM 3185 C CD  . GLU A 0 422 . -2.698   1.565   -0.008   1.00 94.40 422 A 1 
ATOM 3186 O OE1 . GLU A 0 422 . -1.727   0.781   -0.094   1.00 94.40 422 A 1 
ATOM 3187 O OE2 . GLU A 0 422 . -3.836   1.153   0.320    1.00 94.40 422 A 1 
ATOM 3188 N N   . SER A 0 423 . -1.903   6.608   -1.207   1.00 93.88 423 A 1 
ATOM 3189 C CA  . SER A 0 423 . -1.459   7.317   -2.403   1.00 93.88 423 A 1 
ATOM 3190 C C   . SER A 0 423 . -0.132   6.758   -2.891   1.00 93.88 423 A 1 
ATOM 3191 C CB  . SER A 0 423 . -1.385   8.828   -2.165   1.00 93.88 423 A 1 
ATOM 3192 O O   . SER A 0 423 . 0.774    6.475   -2.111   1.00 93.88 423 A 1 
ATOM 3193 O OG  . SER A 0 423 . -0.641   9.159   -1.010   1.00 93.88 423 A 1 
ATOM 3194 N N   . TYR A 0 424 . -0.011   6.608   -4.200   1.00 97.04 424 A 1 
ATOM 3195 C CA  . TYR A 0 424 . 1.186    6.171   -4.898   1.00 97.04 424 A 1 
ATOM 3196 C C   . TYR A 0 424 . 1.427    7.108   -6.072   1.00 97.04 424 A 1 
ATOM 3197 C CB  . TYR A 0 424 . 1.015    4.723   -5.369   1.00 97.04 424 A 1 
ATOM 3198 O O   . TYR A 0 424 . 0.505    7.404   -6.828   1.00 97.04 424 A 1 
ATOM 3199 C CG  . TYR A 0 424 . 2.108    4.243   -6.305   1.00 97.04 424 A 1 
ATOM 3200 C CD1 . TYR A 0 424 . 1.912    4.264   -7.702   1.00 97.04 424 A 1 
ATOM 3201 C CD2 . TYR A 0 424 . 3.333    3.803   -5.773   1.00 97.04 424 A 1 
ATOM 3202 C CE1 . TYR A 0 424 . 2.932    3.817   -8.565   1.00 97.04 424 A 1 
ATOM 3203 C CE2 . TYR A 0 424 . 4.352    3.349   -6.630   1.00 97.04 424 A 1 
ATOM 3204 O OH  . TYR A 0 424 . 5.126    2.877   -8.842   1.00 97.04 424 A 1 
ATOM 3205 C CZ  . TYR A 0 424 . 4.148    3.347   -8.026   1.00 97.04 424 A 1 
ATOM 3206 N N   . ALA A 0 425 . 2.667    7.541   -6.258   1.00 96.81 425 A 1 
ATOM 3207 C CA  . ALA A 0 425 . 3.070    8.275   -7.443   1.00 96.81 425 A 1 
ATOM 3208 C C   . ALA A 0 425 . 4.426    7.784   -7.940   1.00 96.81 425 A 1 
ATOM 3209 C CB  . ALA A 0 425 . 3.048    9.782   -7.171   1.00 96.81 425 A 1 
ATOM 3210 O O   . ALA A 0 425 . 5.321    7.458   -7.158   1.00 96.81 425 A 1 
ATOM 3211 N N   . ARG A 0 426 . 4.570    7.746   -9.262   1.00 97.69 426 A 1 
ATOM 3212 C CA  . ARG A 0 426 . 5.805    7.410   -9.955   1.00 97.69 426 A 1 
ATOM 3213 C C   . ARG A 0 426 . 5.992    8.326   -11.150  1.00 97.69 426 A 1 
ATOM 3214 C CB  . ARG A 0 426 . 5.790    5.926   -10.328  1.00 97.69 426 A 1 
ATOM 3215 O O   . ARG A 0 426 . 5.110    8.434   -12.000  1.00 97.69 426 A 1 
ATOM 3216 C CG  . ARG A 0 426 . 7.031    5.518   -11.128  1.00 97.69 426 A 1 
ATOM 3217 C CD  . ARG A 0 426 . 7.086    3.996   -11.252  1.00 97.69 426 A 1 
ATOM 3218 N NE  . ARG A 0 426 . 8.280    3.575   -11.990  1.00 97.69 426 A 1 
ATOM 3219 N NH1 . ARG A 0 426 . 7.378    3.289   -14.089  1.00 97.69 426 A 1 
ATOM 3220 N NH2 . ARG A 0 426 . 9.564    2.895   -13.676  1.00 97.69 426 A 1 
ATOM 3221 C CZ  . ARG A 0 426 . 8.388    3.253   -13.258  1.00 97.69 426 A 1 
ATOM 3222 N N   . ALA A 0 427 . 7.154    8.950   -11.233  1.00 96.97 427 A 1 
ATOM 3223 C CA  . ALA A 0 427 . 7.585    9.718   -12.385  1.00 96.97 427 A 1 
ATOM 3224 C C   . ALA A 0 427 . 8.901    9.144   -12.901  1.00 96.97 427 A 1 
ATOM 3225 C CB  . ALA A 0 427 . 7.688    11.198  -12.009  1.00 96.97 427 A 1 
ATOM 3226 O O   . ALA A 0 427 . 9.824    8.930   -12.125  1.00 96.97 427 A 1 
ATOM 3227 N N   . VAL A 0 428 . 8.976    8.898   -14.203  1.00 97.06 428 A 1 
ATOM 3228 C CA  . VAL A 0 428 . 10.197   8.500   -14.903  1.00 97.06 428 A 1 
ATOM 3229 C C   . VAL A 0 428 . 10.452   9.516   -15.994  1.00 97.06 428 A 1 
ATOM 3230 C CB  . VAL A 0 428 . 10.095   7.093   -15.507  1.00 97.06 428 A 1 
ATOM 3231 O O   . VAL A 0 428 . 9.512    9.911   -16.692  1.00 97.06 428 A 1 
ATOM 3232 C CG1 . VAL A 0 428 . 11.381   6.660   -16.223  1.00 97.06 428 A 1 
ATOM 3233 C CG2 . VAL A 0 428 . 9.797    6.051   -14.431  1.00 97.06 428 A 1 
ATOM 3234 N N   . GLN A 0 429 . 11.702   9.929   -16.145  1.00 95.02 429 A 1 
ATOM 3235 C CA  . GLN A 0 429 . 12.173   10.576  -17.359  1.00 95.02 429 A 1 
ATOM 3236 C C   . GLN A 0 429 . 13.462   9.891   -17.796  1.00 95.02 429 A 1 
ATOM 3237 C CB  . GLN A 0 429 . 12.317   12.098  -17.209  1.00 95.02 429 A 1 
ATOM 3238 O O   . GLN A 0 429 . 14.305   9.601   -16.949  1.00 95.02 429 A 1 
ATOM 3239 C CG  . GLN A 0 429 . 11.041   12.738  -16.624  1.00 95.02 429 A 1 
ATOM 3240 C CD  . GLN A 0 429 . 11.078   14.254  -16.505  1.00 95.02 429 A 1 
ATOM 3241 N NE2 . GLN A 0 429 . 11.090   14.989  -17.586  1.00 95.02 429 A 1 
ATOM 3242 O OE1 . GLN A 0 429 . 11.090   14.827  -15.429  1.00 95.02 429 A 1 
ATOM 3243 N N   . ALA A 0 430 . 13.555   9.598   -19.081  1.00 94.19 430 A 1 
ATOM 3244 C CA  . ALA A 0 430 . 14.760   9.120   -19.726  1.00 94.19 430 A 1 
ATOM 3245 C C   . ALA A 0 430 . 14.984   9.981   -20.968  1.00 94.19 430 A 1 
ATOM 3246 C CB  . ALA A 0 430 . 14.626   7.630   -20.054  1.00 94.19 430 A 1 
ATOM 3247 O O   . ALA A 0 430 . 14.003   10.293  -21.641  1.00 94.19 430 A 1 
ATOM 3248 N N   . ASP A 0 431 . 16.228   10.349  -21.201  1.00 91.77 431 A 1 
ATOM 3249 C CA  . ASP A 0 431 . 16.700   11.158  -22.316  1.00 91.77 431 A 1 
ATOM 3250 C C   . ASP A 0 431 . 17.944   10.456  -22.879  1.00 91.77 431 A 1 
ATOM 3251 C CB  . ASP A 0 431 . 16.986   12.564  -21.777  1.00 91.77 431 A 1 
ATOM 3252 O O   . ASP A 0 431 . 18.736   9.895   -22.113  1.00 91.77 431 A 1 
ATOM 3253 C CG  . ASP A 0 431 . 17.291   13.590  -22.857  1.00 91.77 431 A 1 
ATOM 3254 O OD1 . ASP A 0 431 . 16.944   13.286  -24.013  1.00 91.77 431 A 1 
ATOM 3255 O OD2 . ASP A 0 431 . 17.752   14.678  -22.450  1.00 91.77 431 A 1 
ATOM 3256 N N   . ASP A 0 432 . 18.037   10.334  -24.197  1.00 92.94 432 A 1 
ATOM 3257 C CA  . ASP A 0 432 . 19.119   9.604   -24.870  1.00 92.94 432 A 1 
ATOM 3258 C C   . ASP A 0 432 . 19.445   10.304  -26.183  1.00 92.94 432 A 1 
ATOM 3259 C CB  . ASP A 0 432 . 18.775   8.108   -25.030  1.00 92.94 432 A 1 
ATOM 3260 O O   . ASP A 0 432 . 18.866   10.005  -27.234  1.00 92.94 432 A 1 
ATOM 3261 C CG  . ASP A 0 432 . 19.836   7.216   -25.710  1.00 92.94 432 A 1 
ATOM 3262 O OD1 . ASP A 0 432 . 21.058   7.476   -25.685  1.00 92.94 432 A 1 
ATOM 3263 O OD2 . ASP A 0 432 . 19.508   6.059   -26.076  1.00 92.94 432 A 1 
ATOM 3264 N N   . ASP A 0 433 . 20.389   11.230  -26.081  1.00 89.88 433 A 1 
ATOM 3265 C CA  . ASP A 0 433 . 20.925   11.999  -27.188  1.00 89.88 433 A 1 
ATOM 3266 C C   . ASP A 0 433 . 22.106   11.265  -27.809  1.00 89.88 433 A 1 
ATOM 3267 C CB  . ASP A 0 433 . 21.371   13.385  -26.707  1.00 89.88 433 A 1 
ATOM 3268 O O   . ASP A 0 433 . 23.002   10.768  -27.128  1.00 89.88 433 A 1 
ATOM 3269 C CG  . ASP A 0 433 . 20.234   14.389  -26.537  1.00 89.88 433 A 1 
ATOM 3270 O OD1 . ASP A 0 433 . 19.259   14.262  -27.308  1.00 89.88 433 A 1 
ATOM 3271 O OD2 . ASP A 0 433 . 20.461   15.378  -25.804  1.00 89.88 433 A 1 
ATOM 3272 N N   . GLN A 0 434 . 22.143   11.225  -29.136  1.00 90.37 434 A 1 
ATOM 3273 C CA  . GLN A 0 434 . 23.260   10.703  -29.912  1.00 90.37 434 A 1 
ATOM 3274 C C   . GLN A 0 434 . 23.612   11.678  -31.025  1.00 90.37 434 A 1 
ATOM 3275 C CB  . GLN A 0 434 . 22.934   9.325   -30.511  1.00 90.37 434 A 1 
ATOM 3276 O O   . GLN A 0 434 . 22.726   12.189  -31.712  1.00 90.37 434 A 1 
ATOM 3277 C CG  . GLN A 0 434 . 22.364   8.326   -29.497  1.00 90.37 434 A 1 
ATOM 3278 C CD  . GLN A 0 434 . 22.435   6.899   -30.018  1.00 90.37 434 A 1 
ATOM 3279 N NE2 . GLN A 0 434 . 23.436   6.149   -29.606  1.00 90.37 434 A 1 
ATOM 3280 O OE1 . GLN A 0 434 . 21.650   6.426   -30.833  1.00 90.37 434 A 1 
ATOM 3281 N N   . TRP A 0 435 . 24.905   11.877  -31.268  1.00 86.90 435 A 1 
ATOM 3282 C CA  . TRP A 0 435 . 25.373   12.704  -32.377  1.00 86.90 435 A 1 
ATOM 3283 C C   . TRP A 0 435 . 26.699   12.209  -32.949  1.00 86.90 435 A 1 
ATOM 3284 C CB  . TRP A 0 435 . 25.474   14.170  -31.933  1.00 86.90 435 A 1 
ATOM 3285 O O   . TRP A 0 435 . 27.490   11.557  -32.262  1.00 86.90 435 A 1 
ATOM 3286 C CG  . TRP A 0 435 . 26.499   14.446  -30.877  1.00 86.90 435 A 1 
ATOM 3287 C CD1 . TRP A 0 435 . 27.765   14.867  -31.104  1.00 86.90 435 A 1 
ATOM 3288 C CD2 . TRP A 0 435 . 26.373   14.313  -29.427  1.00 86.90 435 A 1 
ATOM 3289 C CE2 . TRP A 0 435 . 27.620   14.675  -28.834  1.00 86.90 435 A 1 
ATOM 3290 C CE3 . TRP A 0 435 . 25.333   13.930  -28.551  1.00 86.90 435 A 1 
ATOM 3291 N NE1 . TRP A 0 435 . 28.433   14.993  -29.902  1.00 86.90 435 A 1 
ATOM 3292 C CH2 . TRP A 0 435 . 26.774   14.257  -26.605  1.00 86.90 435 A 1 
ATOM 3293 C CZ2 . TRP A 0 435 . 27.828   14.653  -27.446  1.00 86.90 435 A 1 
ATOM 3294 C CZ3 . TRP A 0 435 . 25.532   13.900  -27.159  1.00 86.90 435 A 1 
ATOM 3295 N N   . ALA A 0 436 . 26.949   12.551  -34.212  1.00 89.46 436 A 1 
ATOM 3296 C CA  . ALA A 0 436 . 28.288   12.546  -34.780  1.00 89.46 436 A 1 
ATOM 3297 C C   . ALA A 0 436 . 28.467   13.670  -35.805  1.00 89.46 436 A 1 
ATOM 3298 C CB  . ALA A 0 436 . 28.630   11.182  -35.389  1.00 89.46 436 A 1 
ATOM 3299 O O   . ALA A 0 436 . 27.506   14.096  -36.450  1.00 89.46 436 A 1 
ATOM 3300 N N   . GLU A 0 437 . 29.710   14.103  -35.956  1.00 89.31 437 A 1 
ATOM 3301 C CA  . GLU A 0 437 . 30.156   15.154  -36.864  1.00 89.31 437 A 1 
ATOM 3302 C C   . GLU A 0 437 . 31.434   14.691  -37.582  1.00 89.31 437 A 1 
ATOM 3303 C CB  . GLU A 0 437 . 30.412   16.458  -36.081  1.00 89.31 437 A 1 
ATOM 3304 O O   . GLU A 0 437 . 32.281   14.045  -36.967  1.00 89.31 437 A 1 
ATOM 3305 C CG  . GLU A 0 437 . 29.176   17.006  -35.338  1.00 89.31 437 A 1 
ATOM 3306 C CD  . GLU A 0 437 . 29.410   18.355  -34.625  1.00 89.31 437 A 1 
ATOM 3307 O OE1 . GLU A 0 437 . 28.433   18.885  -34.045  1.00 89.31 437 A 1 
ATOM 3308 O OE2 . GLU A 0 437 . 30.533   18.909  -34.680  1.00 89.31 437 A 1 
ATOM 3309 N N   . ASP A 0 438 . 31.560   15.035  -38.861  1.00 85.28 438 A 1 
ATOM 3310 C CA  . ASP A 0 438 . 32.751   14.856  -39.702  1.00 85.28 438 A 1 
ATOM 3311 C C   . ASP A 0 438 . 33.070   16.215  -40.339  1.00 85.28 438 A 1 
ATOM 3312 C CB  . ASP A 0 438 . 32.491   13.753  -40.748  1.00 85.28 438 A 1 
ATOM 3313 O O   . ASP A 0 438 . 32.191   16.889  -40.890  1.00 85.28 438 A 1 
ATOM 3314 C CG  . ASP A 0 438 . 33.588   13.569  -41.816  1.00 85.28 438 A 1 
ATOM 3315 O OD1 . ASP A 0 438 . 34.642   14.240  -41.742  1.00 85.28 438 A 1 
ATOM 3316 O OD2 . ASP A 0 438 . 33.315   12.804  -42.773  1.00 85.28 438 A 1 
ATOM 3317 N N   . TYR A 0 439 . 34.313   16.671  -40.203  1.00 85.12 439 A 1 
ATOM 3318 C CA  . TYR A 0 439 . 34.786   17.918  -40.782  1.00 85.12 439 A 1 
ATOM 3319 C C   . TYR A 0 439 . 36.107   17.752  -41.521  1.00 85.12 439 A 1 
ATOM 3320 C CB  . TYR A 0 439 . 34.901   19.013  -39.725  1.00 85.12 439 A 1 
ATOM 3321 O O   . TYR A 0 439 . 37.201   17.725  -40.950  1.00 85.12 439 A 1 
ATOM 3322 C CG  . TYR A 0 439 . 35.370   20.335  -40.312  1.00 85.12 439 A 1 
ATOM 3323 C CD1 . TYR A 0 439 . 36.693   20.750  -40.095  1.00 85.12 439 A 1 
ATOM 3324 C CD2 . TYR A 0 439 . 34.527   21.097  -41.143  1.00 85.12 439 A 1 
ATOM 3325 C CE1 . TYR A 0 439 . 37.162   21.943  -40.665  1.00 85.12 439 A 1 
ATOM 3326 C CE2 . TYR A 0 439 . 34.979   22.302  -41.716  1.00 85.12 439 A 1 
ATOM 3327 O OH  . TYR A 0 439 . 36.807   23.892  -41.950  1.00 85.12 439 A 1 
ATOM 3328 C CZ  . TYR A 0 439 . 36.300   22.723  -41.466  1.00 85.12 439 A 1 
ATOM 3329 N N   . ASP A 0 440 . 36.005   17.872  -42.833  1.00 82.22 440 A 1 
ATOM 3330 C CA  . ASP A 0 440 . 37.099   17.680  -43.755  1.00 82.22 440 A 1 
ATOM 3331 C C   . ASP A 0 440 . 37.594   19.031  -44.287  1.00 82.22 440 A 1 
ATOM 3332 C CB  . ASP A 0 440 . 36.592   16.750  -44.870  1.00 82.22 440 A 1 
ATOM 3333 O O   . ASP A 0 440 . 36.828   19.901  -44.716  1.00 82.22 440 A 1 
ATOM 3334 C CG  . ASP A 0 440 . 37.364   15.451  -45.039  1.00 82.22 440 A 1 
ATOM 3335 O OD1 . ASP A 0 440 . 38.503   15.391  -44.521  1.00 82.22 440 A 1 
ATOM 3336 O OD2 . ASP A 0 440 . 36.991   14.696  -45.964  1.00 82.22 440 A 1 
ATOM 3337 N N   . ARG A 0 441 . 38.911   19.252  -44.321  1.00 80.11 441 A 1 
ATOM 3338 C CA  . ARG A 0 441 . 39.506   20.446  -44.943  1.00 80.11 441 A 1 
ATOM 3339 C C   . ARG A 0 441 . 40.713   20.083  -45.783  1.00 80.11 441 A 1 
ATOM 3340 C CB  . ARG A 0 441 . 39.856   21.478  -43.866  1.00 80.11 441 A 1 
ATOM 3341 O O   . ARG A 0 441 . 41.702   19.550  -45.289  1.00 80.11 441 A 1 
ATOM 3342 C CG  . ARG A 0 441 . 40.408   22.772  -44.487  1.00 80.11 441 A 1 
ATOM 3343 C CD  . ARG A 0 441 . 41.116   23.634  -43.444  1.00 80.11 441 A 1 
ATOM 3344 N NE  . ARG A 0 441 . 40.313   24.813  -43.086  1.00 80.11 441 A 1 
ATOM 3345 N NH1 . ARG A 0 441 . 41.973   26.388  -43.251  1.00 80.11 441 A 1 
ATOM 3346 N NH2 . ARG A 0 441 . 39.954   26.962  -42.477  1.00 80.11 441 A 1 
ATOM 3347 C CZ  . ARG A 0 441 . 40.751   26.044  -42.944  1.00 80.11 441 A 1 
ATOM 3348 N N   . TYR A 0 442 . 40.729   20.555  -47.028  1.00 72.47 442 A 1 
ATOM 3349 C CA  . TYR A 0 442 . 41.865   20.374  -47.928  1.00 72.47 442 A 1 
ATOM 3350 C C   . TYR A 0 442 . 42.298   21.669  -48.625  1.00 72.47 442 A 1 
ATOM 3351 C CB  . TYR A 0 442 . 41.552   19.250  -48.922  1.00 72.47 442 A 1 
ATOM 3352 O O   . TYR A 0 442 . 41.496   22.456  -49.131  1.00 72.47 442 A 1 
ATOM 3353 C CG  . TYR A 0 442 . 40.331   19.507  -49.783  1.00 72.47 442 A 1 
ATOM 3354 C CD1 . TYR A 0 442 . 39.062   19.089  -49.337  1.00 72.47 442 A 1 
ATOM 3355 C CD2 . TYR A 0 442 . 40.461   20.198  -51.004  1.00 72.47 442 A 1 
ATOM 3356 C CE1 . TYR A 0 442 . 37.917   19.365  -50.103  1.00 72.47 442 A 1 
ATOM 3357 C CE2 . TYR A 0 442 . 39.318   20.472  -51.777  1.00 72.47 442 A 1 
ATOM 3358 O OH  . TYR A 0 442 . 36.954   20.341  -52.067  1.00 72.47 442 A 1 
ATOM 3359 C CZ  . TYR A 0 442 . 38.048   20.053  -51.324  1.00 72.47 442 A 1 
ATOM 3360 N N   . ASP A 0 443 . 43.615   21.845  -48.733  1.00 64.48 443 A 1 
ATOM 3361 C CA  . ASP A 0 443 . 44.262   22.881  -49.532  1.00 64.48 443 A 1 
ATOM 3362 C C   . ASP A 0 443 . 45.080   22.232  -50.658  1.00 64.48 443 A 1 
ATOM 3363 C CB  . ASP A 0 443 . 45.154   23.771  -48.647  1.00 64.48 443 A 1 
ATOM 3364 O O   . ASP A 0 443 . 46.179   21.709  -50.454  1.00 64.48 443 A 1 
ATOM 3365 C CG  . ASP A 0 443 . 44.410   24.848  -47.847  1.00 64.48 443 A 1 
ATOM 3366 O OD1 . ASP A 0 443 . 43.354   25.326  -48.322  1.00 64.48 443 A 1 
ATOM 3367 O OD2 . ASP A 0 443 . 45.002   25.333  -46.855  1.00 64.48 443 A 1 
ATOM 3368 N N   . ALA A 0 444 . 44.584   22.310  -51.893  1.00 57.52 444 A 1 
ATOM 3369 C CA  . ALA A 0 444 . 45.345   21.924  -53.073  1.00 57.52 444 A 1 
ATOM 3370 C C   . ALA A 0 444 . 46.200   23.105  -53.548  1.00 57.52 444 A 1 
ATOM 3371 C CB  . ALA A 0 444 . 44.389   21.406  -54.156  1.00 57.52 444 A 1 
ATOM 3372 O O   . ALA A 0 444 . 45.712   24.002  -54.236  1.00 57.52 444 A 1 
ATOM 3373 N N   . ARG A 0 445 . 47.500   23.116  -53.230  1.00 53.10 445 A 1 
ATOM 3374 C CA  . ARG A 0 445 . 48.445   24.055  -53.860  1.00 53.10 445 A 1 
ATOM 3375 C C   . ARG A 0 445 . 48.810   23.550  -55.257  1.00 53.10 445 A 1 
ATOM 3376 C CB  . ARG A 0 445 . 49.689   24.257  -52.980  1.00 53.10 445 A 1 
ATOM 3377 O O   . ARG A 0 445 . 49.490   22.538  -55.397  1.00 53.10 445 A 1 
ATOM 3378 C CG  . ARG A 0 445 . 49.350   24.992  -51.676  1.00 53.10 445 A 1 
ATOM 3379 C CD  . ARG A 0 445 . 50.618   25.245  -50.856  1.00 53.10 445 A 1 
ATOM 3380 N NE  . ARG A 0 445 . 50.283   25.785  -49.527  1.00 53.10 445 A 1 
ATOM 3381 N NH1 . ARG A 0 445 . 52.407   26.343  -48.865  1.00 53.10 445 A 1 
ATOM 3382 N NH2 . ARG A 0 445 . 50.701   26.560  -47.434  1.00 53.10 445 A 1 
ATOM 3383 C CZ  . ARG A 0 445 . 51.129   26.234  -48.620  1.00 53.10 445 A 1 
ATOM 3384 N N   . ASP A 0 446 . 48.389   24.267  -56.299  1.00 49.33 446 A 1 
ATOM 3385 C CA  . ASP A 0 446 . 48.716   23.910  -57.683  1.00 49.33 446 A 1 
ATOM 3386 C C   . ASP A 0 446 . 50.229   24.042  -57.963  1.00 49.33 446 A 1 
ATOM 3387 C CB  . ASP A 0 446 . 47.873   24.740  -58.682  1.00 49.33 446 A 1 
ATOM 3388 O O   . ASP A 0 446 . 50.812   25.134  -57.946  1.00 49.33 446 A 1 
ATOM 3389 C CG  . ASP A 0 446 . 46.727   23.969  -59.355  1.00 49.33 446 A 1 
ATOM 3390 O OD1 . ASP A 0 446 . 46.764   22.719  -59.349  1.00 49.33 446 A 1 
ATOM 3391 O OD2 . ASP A 0 446 . 45.870   24.648  -59.956  1.00 49.33 446 A 1 
ATOM 3392 N N   . ALA A 0 447 . 50.862   22.908  -58.286  1.00 44.50 447 A 1 
ATOM 3393 C CA  . ALA A 0 447 . 52.297   22.750  -58.556  1.00 44.50 447 A 1 
ATOM 3394 C C   . ALA A 0 447 . 52.809   23.503  -59.806  1.00 44.50 447 A 1 
ATOM 3395 C CB  . ALA A 0 447 . 52.580   21.244  -58.658  1.00 44.50 447 A 1 
ATOM 3396 O O   . ALA A 0 447 . 54.011   23.525  -60.084  1.00 44.50 447 A 1 
ATOM 3397 N N   . ASN A 0 448 . 51.934   24.162  -60.571  1.00 46.17 448 A 1 
ATOM 3398 C CA  . ASN A 0 448 . 52.314   24.812  -61.829  1.00 46.17 448 A 1 
ATOM 3399 C C   . ASN A 0 448 . 52.969   26.196  -61.658  1.00 46.17 448 A 1 
ATOM 3400 C CB  . ASN A 0 448 . 51.104   24.819  -62.783  1.00 46.17 448 A 1 
ATOM 3401 O O   . ASN A 0 448 . 53.420   26.801  -62.628  1.00 46.17 448 A 1 
ATOM 3402 C CG  . ASN A 0 448 . 51.387   24.147  -64.118  1.00 46.17 448 A 1 
ATOM 3403 N ND2 . ASN A 0 448 . 50.391   24.064  -64.966  1.00 46.17 448 A 1 
ATOM 3404 O OD1 . ASN A 0 448 . 52.470   23.676  -64.426  1.00 46.17 448 A 1 
ATOM 3405 N N   . SER A 0 449 . 53.070   26.700  -60.427  1.00 41.60 449 A 1 
ATOM 3406 C CA  . SER A 0 449 . 53.652   28.015  -60.132  1.00 41.60 449 A 1 
ATOM 3407 C C   . SER A 0 449 . 55.186   28.017  -59.999  1.00 41.60 449 A 1 
ATOM 3408 C CB  . SER A 0 449 . 52.945   28.624  -58.915  1.00 41.60 449 A 1 
ATOM 3409 O O   . SER A 0 449 . 55.789   29.089  -60.035  1.00 41.60 449 A 1 
ATOM 3410 O OG  . SER A 0 449 . 52.863   27.692  -57.852  1.00 41.60 449 A 1 
ATOM 3411 N N   . ARG A 0 450 . 55.850   26.847  -59.922  1.00 43.12 450 A 1 
ATOM 3412 C CA  . ARG A 0 450 . 57.328   26.746  -59.825  1.00 43.12 450 A 1 
ATOM 3413 C C   . ARG A 0 450 . 58.030   26.063  -61.010  1.00 43.12 450 A 1 
ATOM 3414 C CB  . ARG A 0 450 . 57.730   26.133  -58.470  1.00 43.12 450 A 1 
ATOM 3415 O O   . ARG A 0 450 . 59.243   26.193  -61.139  1.00 43.12 450 A 1 
ATOM 3416 C CG  . ARG A 0 450 . 57.521   27.118  -57.305  1.00 43.12 450 A 1 
ATOM 3417 C CD  . ARG A 0 450 . 58.055   26.518  -55.997  1.00 43.12 450 A 1 
ATOM 3418 N NE  . ARG A 0 450 . 57.942   27.457  -54.864  1.00 43.12 450 A 1 
ATOM 3419 N NH1 . ARG A 0 450 . 58.631   25.990  -53.223  1.00 43.12 450 A 1 
ATOM 3420 N NH2 . ARG A 0 450 . 58.122   28.091  -52.681  1.00 43.12 450 A 1 
ATOM 3421 C CZ  . ARG A 0 450 . 58.236   27.174  -53.603  1.00 43.12 450 A 1 
ATOM 3422 N N   . GLY A 0 451 . 57.295   25.427  -61.927  1.00 44.82 451 A 1 
ATOM 3423 C CA  . GLY A 0 451 . 57.853   24.800  -63.141  1.00 44.82 451 A 1 
ATOM 3424 C C   . GLY A 0 451 . 58.184   25.763  -64.295  1.00 44.82 451 A 1 
ATOM 3425 O O   . GLY A 0 451 . 58.813   25.360  -65.271  1.00 44.82 451 A 1 
ATOM 3426 N N   . ALA A 0 452 . 57.798   27.040  -64.202  1.00 43.71 452 A 1 
ATOM 3427 C CA  . ALA A 0 452 . 57.951   28.020  -65.284  1.00 43.71 452 A 1 
ATOM 3428 C C   . ALA A 0 452 . 59.318   28.745  -65.322  1.00 43.71 452 A 1 
ATOM 3429 C CB  . ALA A 0 452 . 56.760   28.986  -65.225  1.00 43.71 452 A 1 
ATOM 3430 O O   . ALA A 0 452 . 59.499   29.661  -66.123  1.00 43.71 452 A 1 
ATOM 3431 N N   . ALA A 0 453 . 60.287   28.348  -64.485  1.00 40.52 453 A 1 
ATOM 3432 C CA  . ALA A 0 453 . 61.588   29.018  -64.355  1.00 40.52 453 A 1 
ATOM 3433 C C   . ALA A 0 453 . 62.804   28.227  -64.896  1.00 40.52 453 A 1 
ATOM 3434 C CB  . ALA A 0 453 . 61.761   29.454  -62.893  1.00 40.52 453 A 1 
ATOM 3435 O O   . ALA A 0 453 . 63.928   28.707  -64.773  1.00 40.52 453 A 1 
ATOM 3436 N N   . ALA A 0 454 . 62.623   27.056  -65.522  1.00 37.17 454 A 1 
ATOM 3437 C CA  . ALA A 0 454 . 63.732   26.249  -66.055  1.00 37.17 454 A 1 
ATOM 3438 C C   . ALA A 0 454 . 63.666   26.126  -67.592  1.00 37.17 454 A 1 
ATOM 3439 C CB  . ALA A 0 454 . 63.753   24.900  -65.326  1.00 37.17 454 A 1 
ATOM 3440 O O   . ALA A 0 454 . 62.899   25.338  -68.148  1.00 37.17 454 A 1 
ATOM 3441 N N   . SER A 0 455 . 64.469   26.931  -68.291  1.00 42.36 455 A 1 
ATOM 3442 C CA  . SER A 0 455 . 64.628   26.936  -69.750  1.00 42.36 455 A 1 
ATOM 3443 C C   . SER A 0 455 . 65.102   25.575  -70.286  1.00 42.36 455 A 1 
ATOM 3444 C CB  . SER A 0 455 . 65.604   28.056  -70.160  1.00 42.36 455 A 1 
ATOM 3445 O O   . SER A 0 455 . 66.163   25.068  -69.929  1.00 42.36 455 A 1 
ATOM 3446 O OG  . SER A 0 455 . 66.657   28.187  -69.220  1.00 42.36 455 A 1 
ATOM 3447 N N   . LYS A 0 456 . 64.308   24.983  -71.190  1.00 38.93 456 A 1 
ATOM 3448 C CA  . LYS A 0 456 . 64.629   23.744  -71.919  1.00 38.93 456 A 1 
ATOM 3449 C C   . LYS A 0 456 . 65.871   23.912  -72.807  1.00 38.93 456 A 1 
ATOM 3450 C CB  . LYS A 0 456 . 63.435   23.315  -72.794  1.00 38.93 456 A 1 
ATOM 3451 O O   . LYS A 0 456 . 65.927   24.815  -73.636  1.00 38.93 456 A 1 
ATOM 3452 C CG  . LYS A 0 456 . 62.297   22.637  -72.016  1.00 38.93 456 A 1 
ATOM 3453 C CD  . LYS A 0 456 . 61.205   22.147  -72.982  1.00 38.93 456 A 1 
ATOM 3454 C CE  . LYS A 0 456 . 60.150   21.325  -72.231  1.00 38.93 456 A 1 
ATOM 3455 N NZ  . LYS A 0 456 . 59.096   20.807  -73.141  1.00 38.93 456 A 1 
ATOM 3456 N N   . TRP A 0 457 . 66.803   22.964  -72.705  1.00 33.94 457 A 1 
ATOM 3457 C CA  . TRP A 0 457 . 67.908   22.752  -73.646  1.00 33.94 457 A 1 
ATOM 3458 C C   . TRP A 0 457 . 67.471   21.740  -74.719  1.00 33.94 457 A 1 
ATOM 3459 C CB  . TRP A 0 457 . 69.135   22.273  -72.849  1.00 33.94 457 A 1 
ATOM 3460 O O   . TRP A 0 457 . 67.174   20.591  -74.396  1.00 33.94 457 A 1 
ATOM 3461 C CG  . TRP A 0 457 . 70.461   22.326  -73.547  1.00 33.94 457 A 1 
ATOM 3462 C CD1 . TRP A 0 457 . 71.156   23.459  -73.796  1.00 33.94 457 A 1 
ATOM 3463 C CD2 . TRP A 0 457 . 71.315   21.229  -74.004  1.00 33.94 457 A 1 
ATOM 3464 C CE2 . TRP A 0 457 . 72.535   21.784  -74.499  1.00 33.94 457 A 1 
ATOM 3465 C CE3 . TRP A 0 457 . 71.200   19.822  -74.024  1.00 33.94 457 A 1 
ATOM 3466 N NE1 . TRP A 0 457 . 72.371   23.147  -74.372  1.00 33.94 457 A 1 
ATOM 3467 C CH2 . TRP A 0 457 . 73.460   19.591  -74.927  1.00 33.94 457 A 1 
ATOM 3468 C CZ2 . TRP A 0 457 . 73.596   20.989  -74.958  1.00 33.94 457 A 1 
ATOM 3469 C CZ3 . TRP A 0 457 . 72.259   19.011  -74.480  1.00 33.94 457 A 1 
ATOM 3470 N N   . ALA A 0 458 . 67.400   22.156  -75.987  1.00 36.87 458 A 1 
ATOM 3471 C CA  . ALA A 0 458 . 67.111   21.280  -77.124  1.00 36.87 458 A 1 
ATOM 3472 C C   . ALA A 0 458 . 68.381   21.083  -77.965  1.00 36.87 458 A 1 
ATOM 3473 C CB  . ALA A 0 458 . 65.950   21.862  -77.943  1.00 36.87 458 A 1 
ATOM 3474 O O   . ALA A 0 458 . 68.951   22.048  -78.472  1.00 36.87 458 A 1 
ATOM 3475 N N   . LYS A 0 459 . 68.814   19.827  -78.120  1.00 36.44 459 A 1 
ATOM 3476 C CA  . LYS A 0 459 . 69.851   19.417  -79.072  1.00 36.44 459 A 1 
ATOM 3477 C C   . LYS A 0 459 . 69.204   18.518  -80.122  1.00 36.44 459 A 1 
ATOM 3478 C CB  . LYS A 0 459 . 71.025   18.765  -78.323  1.00 36.44 459 A 1 
ATOM 3479 O O   . LYS A 0 459 . 68.677   17.458  -79.790  1.00 36.44 459 A 1 
ATOM 3480 C CG  . LYS A 0 459 . 72.277   18.638  -79.206  1.00 36.44 459 A 1 
ATOM 3481 C CD  . LYS A 0 459 . 73.478   18.190  -78.364  1.00 36.44 459 A 1 
ATOM 3482 C CE  . LYS A 0 459 . 74.763   18.181  -79.198  1.00 36.44 459 A 1 
ATOM 3483 N NZ  . LYS A 0 459 . 75.949   17.889  -78.353  1.00 36.44 459 A 1 
ATOM 3484 N N   . GLU A 0 460 . 69.208   18.993  -81.363  1.00 36.18 460 A 1 
ATOM 3485 C CA  . GLU A 0 460 . 68.614   18.335  -82.525  1.00 36.18 460 A 1 
ATOM 3486 C C   . GLU A 0 460 . 69.301   17.006  -82.870  1.00 36.18 460 A 1 
ATOM 3487 C CB  . GLU A 0 460 . 68.624   19.282  -83.733  1.00 36.18 460 A 1 
ATOM 3488 O O   . GLU A 0 460 . 70.507   16.809  -82.712  1.00 36.18 460 A 1 
ATOM 3489 C CG  . GLU A 0 460 . 67.568   20.391  -83.597  1.00 36.18 460 A 1 
ATOM 3490 C CD  . GLU A 0 460 . 67.632   21.421  -84.735  1.00 36.18 460 A 1 
ATOM 3491 O OE1 . GLU A 0 460 . 66.584   22.055  -84.985  1.00 36.18 460 A 1 
ATOM 3492 O OE2 . GLU A 0 460 . 68.728   21.580  -85.318  1.00 36.18 460 A 1 
ATOM 3493 N N   . ASN A 0 461 . 68.460   16.087  -83.331  1.00 35.14 461 A 1 
ATOM 3494 C CA  . ASN A 0 461 . 68.698   14.673  -83.572  1.00 35.14 461 A 1 
ATOM 3495 C C   . ASN A 0 461 . 69.289   14.446  -84.983  1.00 35.14 461 A 1 
ATOM 3496 C CB  . ASN A 0 461 . 67.297   14.047  -83.401  1.00 35.14 461 A 1 
ATOM 3497 O O   . ASN A 0 461 . 68.691   14.911  -85.955  1.00 35.14 461 A 1 
ATOM 3498 C CG  . ASN A 0 461 . 67.258   12.541  -83.279  1.00 35.14 461 A 1 
ATOM 3499 N ND2 . ASN A 0 461 . 66.119   12.007  -82.903  1.00 35.14 461 A 1 
ATOM 3500 O OD1 . ASN A 0 461 . 68.224   11.832  -83.490  1.00 35.14 461 A 1 
ATOM 3501 N N   . PRO A 0 462 . 70.411   13.722  -85.158  1.00 36.78 462 A 1 
ATOM 3502 C CA  . PRO A 0 462 . 70.901   13.346  -86.476  1.00 36.78 462 A 1 
ATOM 3503 C C   . PRO A 0 462 . 70.379   11.955  -86.863  1.00 36.78 462 A 1 
ATOM 3504 C CB  . PRO A 0 462 . 72.425   13.374  -86.328  1.00 36.78 462 A 1 
ATOM 3505 O O   . PRO A 0 462 . 70.695   10.985  -86.177  1.00 36.78 462 A 1 
ATOM 3506 C CG  . PRO A 0 462 . 72.657   12.935  -84.877  1.00 36.78 462 A 1 
ATOM 3507 C CD  . PRO A 0 462 . 71.366   13.316  -84.138  1.00 36.78 462 A 1 
ATOM 3508 N N   . ARG A 0 463 . 69.648   11.854  -87.988  1.00 35.50 463 A 1 
ATOM 3509 C CA  . ARG A 0 463 . 69.640   10.743  -88.979  1.00 35.50 463 A 1 
ATOM 3510 C C   . ARG A 0 463 . 68.288   10.624  -89.692  1.00 35.50 463 A 1 
ATOM 3511 C CB  . ARG A 0 463 . 69.984   9.354   -88.382  1.00 35.50 463 A 1 
ATOM 3512 O O   . ARG A 0 463 . 67.336   10.065  -89.152  1.00 35.50 463 A 1 
ATOM 3513 C CG  . ARG A 0 463 . 71.503   9.118   -88.297  1.00 35.50 463 A 1 
ATOM 3514 C CD  . ARG A 0 463 . 71.845   8.012   -87.296  1.00 35.50 463 A 1 
ATOM 3515 N NE  . ARG A 0 463 . 73.285   7.688   -87.352  1.00 35.50 463 A 1 
ATOM 3516 N NH1 . ARG A 0 463 . 73.436   6.600   -85.337  1.00 35.50 463 A 1 
ATOM 3517 N NH2 . ARG A 0 463 . 75.253   6.807   -86.620  1.00 35.50 463 A 1 
ATOM 3518 C CZ  . ARG A 0 463 . 73.981   7.036   -86.438  1.00 35.50 463 A 1 
ATOM 3519 N N   . HIS A 0 464 . 68.266   10.980  -90.973  1.00 38.23 464 A 1 
ATOM 3520 C CA  . HIS A 0 464 . 67.537   10.169  -91.942  1.00 38.23 464 A 1 
ATOM 3521 C C   . HIS A 0 464 . 68.303   10.079  -93.264  1.00 38.23 464 A 1 
ATOM 3522 C CB  . HIS A 0 464 . 66.070   10.591  -92.100  1.00 38.23 464 A 1 
ATOM 3523 O O   . HIS A 0 464 . 68.951   11.025  -93.701  1.00 38.23 464 A 1 
ATOM 3524 C CG  . HIS A 0 464 . 65.170   9.383   -92.019  1.00 38.23 464 A 1 
ATOM 3525 C CD2 . HIS A 0 464 . 64.509   8.765   -93.047  1.00 38.23 464 A 1 
ATOM 3526 N ND1 . HIS A 0 464 . 64.943   8.641   -90.881  1.00 38.23 464 A 1 
ATOM 3527 C CE1 . HIS A 0 464 . 64.149   7.607   -91.210  1.00 38.23 464 A 1 
ATOM 3528 N NE2 . HIS A 0 464 . 63.875   7.634   -92.522  1.00 38.23 464 A 1 
ATOM 3529 N N   . PHE A 0 465 . 68.293   8.865   -93.799  1.00 39.48 465 A 1 
ATOM 3530 C CA  . PHE A 0 465 . 69.072   8.334   -94.908  1.00 39.48 465 A 1 
ATOM 3531 C C   . PHE A 0 465 . 68.488   8.738   -96.271  1.00 39.48 465 A 1 
ATOM 3532 C CB  . PHE A 0 465 . 69.004   6.801   -94.769  1.00 39.48 465 A 1 
ATOM 3533 O O   . PHE A 0 465 . 67.283   8.947   -96.371  1.00 39.48 465 A 1 
ATOM 3534 C CG  . PHE A 0 465 . 69.737   6.193   -93.582  1.00 39.48 465 A 1 
ATOM 3535 C CD1 . PHE A 0 465 . 70.964   5.542   -93.805  1.00 39.48 465 A 1 
ATOM 3536 C CD2 . PHE A 0 465 . 69.190   6.213   -92.281  1.00 39.48 465 A 1 
ATOM 3537 C CE1 . PHE A 0 465 . 71.645   4.924   -92.743  1.00 39.48 465 A 1 
ATOM 3538 C CE2 . PHE A 0 465 . 69.879   5.607   -91.214  1.00 39.48 465 A 1 
ATOM 3539 C CZ  . PHE A 0 465 . 71.105   4.958   -91.446  1.00 39.48 465 A 1 
ATOM 3540 N N   . GLY A 0 466 . 69.308   8.711   -97.332  1.00 39.55 466 A 1 
ATOM 3541 C CA  . GLY A 0 466 . 68.803   8.504   -98.698  1.00 39.55 466 A 1 
ATOM 3542 C C   . GLY A 0 466 . 69.556   9.231   -99.812  1.00 39.55 466 A 1 
ATOM 3543 O O   . GLY A 0 466 . 69.292   10.392  -100.088 1.00 39.55 466 A 1 
ATOM 3544 N N   . ASN A 0 467 . 70.464   8.508   -100.470 1.00 34.55 467 A 1 
ATOM 3545 C CA  . ASN A 0 467 . 71.138   8.841   -101.732 1.00 34.55 467 A 1 
ATOM 3546 C C   . ASN A 0 467 . 70.178   9.271   -102.860 1.00 34.55 467 A 1 
ATOM 3547 C CB  . ASN A 0 467 . 71.822   7.539   -102.222 1.00 34.55 467 A 1 
ATOM 3548 O O   . ASN A 0 467 . 69.179   8.594   -103.079 1.00 34.55 467 A 1 
ATOM 3549 C CG  . ASN A 0 467 . 73.268   7.351   -101.829 1.00 34.55 467 A 1 
ATOM 3550 N ND2 . ASN A 0 467 . 73.795   6.166   -102.034 1.00 34.55 467 A 1 
ATOM 3551 O OD1 . ASN A 0 467 . 73.952   8.254   -101.389 1.00 34.55 467 A 1 
ATOM 3552 N N   . ALA A 0 468 . 70.584   10.252  -103.678 1.00 37.19 468 A 1 
ATOM 3553 C CA  . ALA A 0 468 . 71.008   10.049  -105.079 1.00 37.19 468 A 1 
ATOM 3554 C C   . ALA A 0 468 . 70.816   11.309  -105.956 1.00 37.19 468 A 1 
ATOM 3555 C CB  . ALA A 0 468 . 70.312   8.856   -105.763 1.00 37.19 468 A 1 
ATOM 3556 O O   . ALA A 0 468 . 69.704   11.740  -106.222 1.00 37.19 468 A 1 
ATOM 3557 N N   . HIS A 0 469 . 71.946   11.799  -106.477 1.00 35.82 469 A 1 
ATOM 3558 C CA  . HIS A 0 469 . 72.139   12.375  -107.816 1.00 35.82 469 A 1 
ATOM 3559 C C   . HIS A 0 469 . 71.348   13.618  -108.283 1.00 35.82 469 A 1 
ATOM 3560 C CB  . HIS A 0 469 . 72.074   11.238  -108.850 1.00 35.82 469 A 1 
ATOM 3561 O O   . HIS A 0 469 . 70.250   13.523  -108.808 1.00 35.82 469 A 1 
ATOM 3562 C CG  . HIS A 0 469 . 73.311   10.380  -108.822 1.00 35.82 469 A 1 
ATOM 3563 C CD2 . HIS A 0 469 . 73.523   9.243   -108.090 1.00 35.82 469 A 1 
ATOM 3564 N ND1 . HIS A 0 469 . 74.474   10.641  -109.510 1.00 35.82 469 A 1 
ATOM 3565 C CE1 . HIS A 0 469 . 75.365   9.687   -109.200 1.00 35.82 469 A 1 
ATOM 3566 N NE2 . HIS A 0 469 . 74.835   8.821   -108.325 1.00 35.82 469 A 1 
ATOM 3567 N N   . GLY A 0 470 . 72.080   14.742  -108.333 1.00 34.33 470 A 1 
ATOM 3568 C CA  . GLY A 0 470 . 72.441   15.392  -109.605 1.00 34.33 470 A 1 
ATOM 3569 C C   . GLY A 0 470 . 71.467   16.422  -110.189 1.00 34.33 470 A 1 
ATOM 3570 O O   . GLY A 0 470 . 70.368   16.086  -110.603 1.00 34.33 470 A 1 
ATOM 3571 N N   . GLY A 0 471 . 71.932   17.665  -110.362 1.00 35.90 471 A 1 
ATOM 3572 C CA  . GLY A 0 471 . 71.253   18.623  -111.240 1.00 35.90 471 A 1 
ATOM 3573 C C   . GLY A 0 471 . 71.581   20.082  -110.956 1.00 35.90 471 A 1 
ATOM 3574 O O   . GLY A 0 471 . 70.954   20.719  -110.123 1.00 35.90 471 A 1 
ATOM 3575 N N   . PHE A 0 472 . 72.579   20.598  -111.664 1.00 35.97 472 A 1 
ATOM 3576 C CA  . PHE A 0 472 . 73.024   21.989  -111.688 1.00 35.97 472 A 1 
ATOM 3577 C C   . PHE A 0 472 . 71.930   22.968  -112.156 1.00 35.97 472 A 1 
ATOM 3578 C CB  . PHE A 0 472 . 74.177   22.055  -112.709 1.00 35.97 472 A 1 
ATOM 3579 O O   . PHE A 0 472 . 71.187   22.644  -113.076 1.00 35.97 472 A 1 
ATOM 3580 C CG  . PHE A 0 472 . 75.473   21.372  -112.309 1.00 35.97 472 A 1 
ATOM 3581 C CD1 . PHE A 0 472 . 76.565   22.163  -111.909 1.00 35.97 472 A 1 
ATOM 3582 C CD2 . PHE A 0 472 . 75.617   19.970  -112.372 1.00 35.97 472 A 1 
ATOM 3583 C CE1 . PHE A 0 472 . 77.786   21.563  -111.559 1.00 35.97 472 A 1 
ATOM 3584 C CE2 . PHE A 0 472 . 76.836   19.369  -112.008 1.00 35.97 472 A 1 
ATOM 3585 C CZ  . PHE A 0 472 . 77.919   20.166  -111.602 1.00 35.97 472 A 1 
ATOM 3586 N N   . GLY A 0 473 . 71.971   24.221  -111.675 1.00 36.29 473 A 1 
ATOM 3587 C CA  . GLY A 0 473 . 71.684   25.366  -112.558 1.00 36.29 473 A 1 
ATOM 3588 C C   . GLY A 0 473 . 70.799   26.506  -112.041 1.00 36.29 473 A 1 
ATOM 3589 O O   . GLY A 0 473 . 69.617   26.543  -112.332 1.00 36.29 473 A 1 
ATOM 3590 N N   . LYS A 0 474 . 71.456   27.492  -111.412 1.00 35.44 474 A 1 
ATOM 3591 C CA  . LYS A 0 474 . 71.313   28.963  -111.560 1.00 35.44 474 A 1 
ATOM 3592 C C   . LYS A 0 474 . 69.938   29.672  -111.517 1.00 35.44 474 A 1 
ATOM 3593 C CB  . LYS A 0 474 . 72.024   29.408  -112.854 1.00 35.44 474 A 1 
ATOM 3594 O O   . LYS A 0 474 . 69.153   29.604  -112.452 1.00 35.44 474 A 1 
ATOM 3595 C CG  . LYS A 0 474 . 73.549   29.508  -112.724 1.00 35.44 474 A 1 
ATOM 3596 C CD  . LYS A 0 474 . 74.115   30.259  -113.938 1.00 35.44 474 A 1 
ATOM 3597 C CE  . LYS A 0 474 . 75.613   30.531  -113.768 1.00 35.44 474 A 1 
ATOM 3598 N NZ  . LYS A 0 474 . 76.113   31.452  -114.820 1.00 35.44 474 A 1 
ATOM 3599 N N   . GLY A 0 475 . 69.877   30.632  -110.583 1.00 38.30 475 A 1 
ATOM 3600 C CA  . GLY A 0 475 . 69.191   31.936  -110.688 1.00 38.30 475 A 1 
ATOM 3601 C C   . GLY A 0 475 . 68.421   32.267  -109.402 1.00 38.30 475 A 1 
ATOM 3602 O O   . GLY A 0 475 . 67.596   31.474  -108.991 1.00 38.30 475 A 1 
ATOM 3603 N N   . GLY A 0 476 . 68.613   33.360  -108.667 1.00 36.00 476 A 1 
ATOM 3604 C CA  . GLY A 0 476 . 69.421   34.554  -108.854 1.00 36.00 476 A 1 
ATOM 3605 C C   . GLY A 0 476 . 68.942   35.655  -107.885 1.00 36.00 476 A 1 
ATOM 3606 O O   . GLY A 0 476 . 67.814   36.105  -108.002 1.00 36.00 476 A 1 
ATOM 3607 N N   . TYR A 0 477 . 69.850   36.080  -106.997 1.00 34.83 477 A 1 
ATOM 3608 C CA  . TYR A 0 477 . 70.083   37.446  -106.472 1.00 34.83 477 A 1 
ATOM 3609 C C   . TYR A 0 477 . 69.106   38.115  -105.474 1.00 34.83 477 A 1 
ATOM 3610 C CB  . TYR A 0 477 . 70.459   38.396  -107.624 1.00 34.83 477 A 1 
ATOM 3611 O O   . TYR A 0 477 . 67.978   38.465  -105.796 1.00 34.83 477 A 1 
ATOM 3612 C CG  . TYR A 0 477 . 71.170   37.711  -108.779 1.00 34.83 477 A 1 
ATOM 3613 C CD1 . TYR A 0 477 . 72.495   37.255  -108.635 1.00 34.83 477 A 1 
ATOM 3614 C CD2 . TYR A 0 477 . 70.448   37.418  -109.953 1.00 34.83 477 A 1 
ATOM 3615 C CE1 . TYR A 0 477 . 73.093   36.498  -109.661 1.00 34.83 477 A 1 
ATOM 3616 C CE2 . TYR A 0 477 . 71.036   36.648  -110.973 1.00 34.83 477 A 1 
ATOM 3617 O OH  . TYR A 0 477 . 72.931   35.436  -111.803 1.00 34.83 477 A 1 
ATOM 3618 C CZ  . TYR A 0 477 . 72.358   36.186  -110.826 1.00 34.83 477 A 1 
ATOM 3619 N N   . GLY A 0 478 . 69.673   38.420  -104.293 1.00 39.42 478 A 1 
ATOM 3620 C CA  . GLY A 0 478 . 69.193   39.323  -103.232 1.00 39.42 478 A 1 
ATOM 3621 C C   . GLY A 0 478 . 69.516   38.734  -101.848 1.00 39.42 478 A 1 
ATOM 3622 O O   . GLY A 0 478 . 68.675   38.053  -101.284 1.00 39.42 478 A 1 
ATOM 3623 N N   . GLY A 0 479 . 70.763   38.720  -101.344 1.00 35.18 479 A 1 
ATOM 3624 C CA  . GLY A 0 479 . 71.538   39.879  -100.848 1.00 35.18 479 A 1 
ATOM 3625 C C   . GLY A 0 479 . 70.987   40.295  -99.466  1.00 35.18 479 A 1 
ATOM 3626 O O   . GLY A 0 479 . 69.846   40.719  -99.415  1.00 35.18 479 A 1 
ATOM 3627 N N   . TYR A 0 480 . 71.656   40.210  -98.306  1.00 40.66 480 A 1 
ATOM 3628 C CA  . TYR A 0 480 . 73.083   40.315  -97.988  1.00 40.66 480 A 1 
ATOM 3629 C C   . TYR A 0 480 . 73.426   39.715  -96.599  1.00 40.66 480 A 1 
ATOM 3630 C CB  . TYR A 0 480 . 73.438   41.816  -97.941  1.00 40.66 480 A 1 
ATOM 3631 O O   . TYR A 0 480 . 72.675   39.883  -95.647  1.00 40.66 480 A 1 
ATOM 3632 C CG  . TYR A 0 480 . 73.256   42.541  -99.261  1.00 40.66 480 A 1 
ATOM 3633 C CD1 . TYR A 0 480 . 74.320   42.579  -100.182 1.00 40.66 480 A 1 
ATOM 3634 C CD2 . TYR A 0 480 . 72.021   43.137  -99.590  1.00 40.66 480 A 1 
ATOM 3635 C CE1 . TYR A 0 480 . 74.144   43.185  -101.440 1.00 40.66 480 A 1 
ATOM 3636 C CE2 . TYR A 0 480 . 71.832   43.715  -100.858 1.00 40.66 480 A 1 
ATOM 3637 O OH  . TYR A 0 480 . 72.708   44.298  -103.009 1.00 40.66 480 A 1 
ATOM 3638 C CZ  . TYR A 0 480 . 72.893   43.742  -101.784 1.00 40.66 480 A 1 
ATOM 3639 N N   . SER A 0 481 . 74.629   39.122  -96.533  1.00 37.50 481 A 1 
ATOM 3640 C CA  . SER A 0 481 . 75.632   39.075  -95.440  1.00 37.50 481 A 1 
ATOM 3641 C C   . SER A 0 481 . 75.291   38.402  -94.094  1.00 37.50 481 A 1 
ATOM 3642 C CB  . SER A 0 481 . 76.200   40.481  -95.230  1.00 37.50 481 A 1 
ATOM 3643 O O   . SER A 0 481 . 74.614   38.980  -93.257  1.00 37.50 481 A 1 
ATOM 3644 O OG  . SER A 0 481 . 77.553   40.372  -94.848  1.00 37.50 481 A 1 
ATOM 3645 N N   . HIS A 0 482 . 75.681   37.143  -93.840  1.00 31.66 482 A 1 
ATOM 3646 C CA  . HIS A 0 482 . 77.006   36.639  -93.395  1.00 31.66 482 A 1 
ATOM 3647 C C   . HIS A 0 482 . 77.593   37.293  -92.131  1.00 31.66 482 A 1 
ATOM 3648 C CB  . HIS A 0 482 . 78.078   36.523  -94.499  1.00 31.66 482 A 1 
ATOM 3649 O O   . HIS A 0 482 . 77.993   38.454  -92.160  1.00 31.66 482 A 1 
ATOM 3650 C CG  . HIS A 0 482 . 78.138   35.157  -95.131  1.00 31.66 482 A 1 
ATOM 3651 C CD2 . HIS A 0 482 . 77.569   34.775  -96.315  1.00 31.66 482 A 1 
ATOM 3652 N ND1 . HIS A 0 482 . 78.789   34.056  -94.619  1.00 31.66 482 A 1 
ATOM 3653 C CE1 . HIS A 0 482 . 78.611   33.034  -95.473  1.00 31.66 482 A 1 
ATOM 3654 N NE2 . HIS A 0 482 . 77.875   33.427  -96.522  1.00 31.66 482 A 1 
ATOM 3655 N N   . GLY A 0 483 . 77.754   36.482  -91.072  1.00 36.66 483 A 1 
ATOM 3656 C CA  . GLY A 0 483 . 78.442   36.882  -89.842  1.00 36.66 483 A 1 
ATOM 3657 C C   . GLY A 0 483 . 78.537   35.822  -88.730  1.00 36.66 483 A 1 
ATOM 3658 O O   . GLY A 0 483 . 77.999   36.039  -87.662  1.00 36.66 483 A 1 
ATOM 3659 N N   . VAL A 0 484 . 79.255   34.720  -88.986  1.00 37.96 484 A 1 
ATOM 3660 C CA  . VAL A 0 484 . 80.148   34.000  -88.041  1.00 37.96 484 A 1 
ATOM 3661 C C   . VAL A 0 484 . 79.573   33.323  -86.771  1.00 37.96 484 A 1 
ATOM 3662 C CB  . VAL A 0 484 . 81.378   34.873  -87.700  1.00 37.96 484 A 1 
ATOM 3663 O O   . VAL A 0 484 . 79.051   33.933  -85.850  1.00 37.96 484 A 1 
ATOM 3664 C CG1 . VAL A 0 484 . 82.510   34.049  -87.075  1.00 37.96 484 A 1 
ATOM 3665 C CG2 . VAL A 0 484 . 81.979   35.535  -88.955  1.00 37.96 484 A 1 
ATOM 3666 N N   . GLN A 0 485 . 79.835   32.014  -86.699  1.00 33.57 485 A 1 
ATOM 3667 C CA  . GLN A 0 485 . 79.738   31.130  -85.535  1.00 33.57 485 A 1 
ATOM 3668 C C   . GLN A 0 485 . 80.637   31.580  -84.364  1.00 33.57 485 A 1 
ATOM 3669 C CB  . GLN A 0 485 . 80.248   29.742  -85.981  1.00 33.57 485 A 1 
ATOM 3670 O O   . GLN A 0 485 . 81.840   31.748  -84.548  1.00 33.57 485 A 1 
ATOM 3671 C CG  . GLN A 0 485 . 79.429   29.050  -87.085  1.00 33.57 485 A 1 
ATOM 3672 C CD  . GLN A 0 485 . 80.160   27.852  -87.694  1.00 33.57 485 A 1 
ATOM 3673 N NE2 . GLN A 0 485 . 79.453   26.834  -88.131  1.00 33.57 485 A 1 
ATOM 3674 O OE1 . GLN A 0 485 . 81.372   27.814  -87.822  1.00 33.57 485 A 1 
ATOM 3675 N N   . LYS A 0 486 . 80.082   31.656  -83.150  1.00 34.30 486 A 1 
ATOM 3676 C CA  . LYS A 0 486 . 80.743   31.444  -81.841  1.00 34.30 486 A 1 
ATOM 3677 C C   . LYS A 0 486 . 79.624   31.438  -80.791  1.00 34.30 486 A 1 
ATOM 3678 C CB  . LYS A 0 486 . 81.788   32.542  -81.553  1.00 34.30 486 A 1 
ATOM 3679 O O   . LYS A 0 486 . 78.726   32.257  -80.873  1.00 34.30 486 A 1 
ATOM 3680 C CG  . LYS A 0 486 . 83.222   31.989  -81.659  1.00 34.30 486 A 1 
ATOM 3681 C CD  . LYS A 0 486 . 84.254   33.109  -81.498  1.00 34.30 486 A 1 
ATOM 3682 C CE  . LYS A 0 486 . 85.676   32.544  -81.592  1.00 34.30 486 A 1 
ATOM 3683 N NZ  . LYS A 0 486 . 86.687   33.603  -81.350  1.00 34.30 486 A 1 
ATOM 3684 N N   . GLY A 0 487 . 79.504   30.409  -79.956  1.00 29.04 487 A 1 
ATOM 3685 C CA  . GLY A 0 487 . 80.253   30.330  -78.699  1.00 29.04 487 A 1 
ATOM 3686 C C   . GLY A 0 487 . 79.415   31.023  -77.620  1.00 29.04 487 A 1 
ATOM 3687 O O   . GLY A 0 487 . 79.177   32.214  -77.737  1.00 29.04 487 A 1 
ATOM 3688 N N   . GLY A 0 488 . 78.863   30.248  -76.683  1.00 29.23 488 A 1 
ATOM 3689 C CA  . GLY A 0 488 . 77.714   30.650  -75.868  1.00 29.23 488 A 1 
ATOM 3690 C C   . GLY A 0 488 . 77.934   31.782  -74.868  1.00 29.23 488 A 1 
ATOM 3691 O O   . GLY A 0 488 . 79.060   32.090  -74.513  1.00 29.23 488 A 1 
ATOM 3692 N N   . GLU A 0 489 . 76.816   32.316  -74.381  1.00 33.59 489 A 1 
ATOM 3693 C CA  . GLU A 0 489 . 76.678   33.022  -73.106  1.00 33.59 489 A 1 
ATOM 3694 C C   . GLU A 0 489 . 75.177   33.152  -72.803  1.00 33.59 489 A 1 
ATOM 3695 C CB  . GLU A 0 489 . 77.394   34.389  -73.125  1.00 33.59 489 A 1 
ATOM 3696 O O   . GLU A 0 489 . 74.389   33.579  -73.648  1.00 33.59 489 A 1 
ATOM 3697 C CG  . GLU A 0 489 . 78.562   34.386  -72.117  1.00 33.59 489 A 1 
ATOM 3698 C CD  . GLU A 0 489 . 79.600   35.504  -72.328  1.00 33.59 489 A 1 
ATOM 3699 O OE1 . GLU A 0 489 . 80.484   35.626  -71.449  1.00 33.59 489 A 1 
ATOM 3700 O OE2 . GLU A 0 489 . 79.553   36.195  -73.372  1.00 33.59 489 A 1 
ATOM 3701 N N   . TRP A 0 490 . 74.778   32.688  -71.621  1.00 31.09 490 A 1 
ATOM 3702 C CA  . TRP A 0 490 . 73.460   32.906  -71.033  1.00 31.09 490 A 1 
ATOM 3703 C C   . TRP A 0 490 . 73.523   34.185  -70.200  1.00 31.09 490 A 1 
ATOM 3704 C CB  . TRP A 0 490 . 73.117   31.736  -70.093  1.00 31.09 490 A 1 
ATOM 3705 O O   . TRP A 0 490 . 74.466   34.320  -69.433  1.00 31.09 490 A 1 
ATOM 3706 C CG  . TRP A 0 490 . 72.857   30.401  -70.719  1.00 31.09 490 A 1 
ATOM 3707 C CD1 . TRP A 0 490 . 73.788   29.468  -71.024  1.00 31.09 490 A 1 
ATOM 3708 C CD2 . TRP A 0 490 . 71.570   29.810  -71.065  1.00 31.09 490 A 1 
ATOM 3709 C CE2 . TRP A 0 490 . 71.798   28.504  -71.590  1.00 31.09 490 A 1 
ATOM 3710 C CE3 . TRP A 0 490 . 70.230   30.247  -70.980  1.00 31.09 490 A 1 
ATOM 3711 N NE1 . TRP A 0 490 . 73.168   28.347  -71.542  1.00 31.09 490 A 1 
ATOM 3712 C CH2 . TRP A 0 490 . 69.425   28.140  -71.919  1.00 31.09 490 A 1 
ATOM 3713 C CZ2 . TRP A 0 490 . 70.748   27.672  -72.009  1.00 31.09 490 A 1 
ATOM 3714 C CZ3 . TRP A 0 490 . 69.169   29.427  -71.408  1.00 31.09 490 A 1 
ATOM 3715 N N   . ASP A 0 491 . 72.529   35.068  -70.317  1.00 33.92 491 A 1 
ATOM 3716 C CA  . ASP A 0 491 . 71.936   35.809  -69.191  1.00 33.92 491 A 1 
ATOM 3717 C C   . ASP A 0 491 . 70.815   36.737  -69.682  1.00 33.92 491 A 1 
ATOM 3718 C CB  . ASP A 0 491 . 72.962   36.625  -68.368  1.00 33.92 491 A 1 
ATOM 3719 O O   . ASP A 0 491 . 70.939   37.415  -70.701  1.00 33.92 491 A 1 
ATOM 3720 C CG  . ASP A 0 491 . 73.391   35.926  -67.066  1.00 33.92 491 A 1 
ATOM 3721 O OD1 . ASP A 0 491 . 72.623   35.051  -66.592  1.00 33.92 491 A 1 
ATOM 3722 O OD2 . ASP A 0 491 . 74.406   36.363  -66.482  1.00 33.92 491 A 1 
ATOM 3723 N N   . GLY A 0 492 . 69.692   36.766  -68.958  1.00 35.98 492 A 1 
ATOM 3724 C CA  . GLY A 0 492 . 68.560   37.634  -69.301  1.00 35.98 492 A 1 
ATOM 3725 C C   . GLY A 0 492 . 67.260   37.308  -68.572  1.00 35.98 492 A 1 
ATOM 3726 O O   . GLY A 0 492 . 66.233   37.075  -69.201  1.00 35.98 492 A 1 
ATOM 3727 N N   . ALA A 0 493 . 67.334   37.264  -67.244  1.00 30.31 493 A 1 
ATOM 3728 C CA  . ALA A 0 493 . 66.261   36.978  -66.303  1.00 30.31 493 A 1 
ATOM 3729 C C   . ALA A 0 493 . 65.014   37.894  -66.420  1.00 30.31 493 A 1 
ATOM 3730 C CB  . ALA A 0 493 . 66.905   37.087  -64.912  1.00 30.31 493 A 1 
ATOM 3731 O O   . ALA A 0 493 . 65.109   39.099  -66.642  1.00 30.31 493 A 1 
ATOM 3732 N N   . SER A 0 494 . 63.849   37.300  -66.136  1.00 36.49 494 A 1 
ATOM 3733 C CA  . SER A 0 494 . 62.710   37.928  -65.443  1.00 36.49 494 A 1 
ATOM 3734 C C   . SER A 0 494 . 62.014   39.130  -66.106  1.00 36.49 494 A 1 
ATOM 3735 C CB  . SER A 0 494 . 63.137   38.281  -64.009  1.00 36.49 494 A 1 
ATOM 3736 O O   . SER A 0 494 . 62.182   40.274  -65.686  1.00 36.49 494 A 1 
ATOM 3737 O OG  . SER A 0 494 . 63.782   37.180  -63.403  1.00 36.49 494 A 1 
ATOM 3738 N N   . LYS A 0 495 . 61.082   38.876  -67.037  1.00 39.43 495 A 1 
ATOM 3739 C CA  . LYS A 0 495 . 60.005   39.833  -67.370  1.00 39.43 495 A 1 
ATOM 3740 C C   . LYS A 0 495 . 58.628   39.155  -67.453  1.00 39.43 495 A 1 
ATOM 3741 C CB  . LYS A 0 495 . 60.374   40.696  -68.601  1.00 39.43 495 A 1 
ATOM 3742 O O   . LYS A 0 495 . 58.183   38.725  -68.507  1.00 39.43 495 A 1 
ATOM 3743 C CG  . LYS A 0 495 . 60.587   42.168  -68.199  1.00 39.43 495 A 1 
ATOM 3744 C CD  . LYS A 0 495 . 61.001   43.033  -69.396  1.00 39.43 495 A 1 
ATOM 3745 C CE  . LYS A 0 495 . 61.248   44.479  -68.948  1.00 39.43 495 A 1 
ATOM 3746 N NZ  . LYS A 0 495 . 61.732   45.321  -70.070  1.00 39.43 495 A 1 
ATOM 3747 N N   . ALA A 0 496 . 57.982   39.097  -66.286  1.00 32.85 496 A 1 
ATOM 3748 C CA  . ALA A 0 496 . 56.556   39.357  -66.055  1.00 32.85 496 A 1 
ATOM 3749 C C   . ALA A 0 496 . 55.511   38.704  -66.991  1.00 32.85 496 A 1 
ATOM 3750 C CB  . ALA A 0 496 . 56.392   40.885  -65.975  1.00 32.85 496 A 1 
ATOM 3751 O O   . ALA A 0 496 . 54.866   39.395  -67.778  1.00 32.85 496 A 1 
ATOM 3752 N N   . ALA A 0 497 . 55.232   37.410  -66.807  1.00 33.06 497 A 1 
ATOM 3753 C CA  . ALA A 0 497 . 54.046   36.765  -67.375  1.00 33.06 497 A 1 
ATOM 3754 C C   . ALA A 0 497 . 53.310   35.905  -66.323  1.00 33.06 497 A 1 
ATOM 3755 C CB  . ALA A 0 497 . 54.456   35.985  -68.632  1.00 33.06 497 A 1 
ATOM 3756 O O   . ALA A 0 497 . 53.728   34.801  -66.002  1.00 33.06 497 A 1 
ATOM 3757 N N   . HIS A 0 498 . 52.209   36.450  -65.791  1.00 35.05 498 A 1 
ATOM 3758 C CA  . HIS A 0 498 . 51.016   35.730  -65.309  1.00 35.05 498 A 1 
ATOM 3759 C C   . HIS A 0 498 . 51.179   34.585  -64.270  1.00 35.05 498 A 1 
ATOM 3760 C CB  . HIS A 0 498 . 50.150   35.366  -66.541  1.00 35.05 498 A 1 
ATOM 3761 O O   . HIS A 0 498 . 50.749   33.457  -64.495  1.00 35.05 498 A 1 
ATOM 3762 C CG  . HIS A 0 498 . 48.836   36.099  -66.566  1.00 35.05 498 A 1 
ATOM 3763 C CD2 . HIS A 0 498 . 48.451   37.056  -67.466  1.00 35.05 498 A 1 
ATOM 3764 N ND1 . HIS A 0 498 . 47.788   35.916  -65.693  1.00 35.05 498 A 1 
ATOM 3765 C CE1 . HIS A 0 498 . 46.796   36.745  -66.058  1.00 35.05 498 A 1 
ATOM 3766 N NE2 . HIS A 0 498 . 47.160   37.472  -67.127  1.00 35.05 498 A 1 
ATOM 3767 N N   . ALA A 0 499 . 51.692   34.881  -63.071  1.00 35.10 499 A 1 
ATOM 3768 C CA  . ALA A 0 499 . 51.651   33.967  -61.915  1.00 35.10 499 A 1 
ATOM 3769 C C   . ALA A 0 499 . 50.338   34.110  -61.108  1.00 35.10 499 A 1 
ATOM 3770 C CB  . ALA A 0 499 . 52.909   34.196  -61.065  1.00 35.10 499 A 1 
ATOM 3771 O O   . ALA A 0 499 . 50.341   34.631  -59.996  1.00 35.10 499 A 1 
ATOM 3772 N N   . GLY A 0 500 . 49.203   33.710  -61.693  1.00 37.29 500 A 1 
ATOM 3773 C CA  . GLY A 0 500 . 47.865   33.882  -61.102  1.00 37.29 500 A 1 
ATOM 3774 C C   . GLY A 0 500 . 47.028   32.606  -60.985  1.00 37.29 500 A 1 
ATOM 3775 O O   . GLY A 0 500 . 45.812   32.705  -61.062  1.00 37.29 500 A 1 
ATOM 3776 N N   . TYR A 0 501 . 47.644   31.431  -60.849  1.00 40.60 501 A 1 
ATOM 3777 C CA  . TYR A 0 501 . 46.922   30.156  -60.746  1.00 40.60 501 A 1 
ATOM 3778 C C   . TYR A 0 501 . 46.761   29.773  -59.269  1.00 40.60 501 A 1 
ATOM 3779 C CB  . TYR A 0 501 . 47.628   29.102  -61.610  1.00 40.60 501 A 1 
ATOM 3780 O O   . TYR A 0 501 . 47.735   29.421  -58.603  1.00 40.60 501 A 1 
ATOM 3781 C CG  . TYR A 0 501 . 47.511   29.408  -63.096  1.00 40.60 501 A 1 
ATOM 3782 C CD1 . TYR A 0 501 . 46.337   29.048  -63.785  1.00 40.60 501 A 1 
ATOM 3783 C CD2 . TYR A 0 501 . 48.539   30.094  -63.775  1.00 40.60 501 A 1 
ATOM 3784 C CE1 . TYR A 0 501 . 46.190   29.362  -65.150  1.00 40.60 501 A 1 
ATOM 3785 C CE2 . TYR A 0 501 . 48.395   30.416  -65.140  1.00 40.60 501 A 1 
ATOM 3786 O OH  . TYR A 0 501 . 47.080   30.345  -67.149  1.00 40.60 501 A 1 
ATOM 3787 C CZ  . TYR A 0 501 . 47.219   30.044  -65.830  1.00 40.60 501 A 1 
ATOM 3788 N N   . GLY A 0 502 . 45.551   29.987  -58.742  1.00 43.62 502 A 1 
ATOM 3789 C CA  . GLY A 0 502 . 45.198   29.821  -57.333  1.00 43.62 502 A 1 
ATOM 3790 C C   . GLY A 0 502 . 44.822   28.380  -57.000  1.00 43.62 502 A 1 
ATOM 3791 O O   . GLY A 0 502 . 44.032   27.770  -57.708  1.00 43.62 502 A 1 
ATOM 3792 N N   . GLY A 0 503 . 45.378   27.859  -55.908  1.00 49.56 503 A 1 
ATOM 3793 C CA  . GLY A 0 503 . 45.027   26.542  -55.386  1.00 49.56 503 A 1 
ATOM 3794 C C   . GLY A 0 503 . 43.542   26.408  -55.037  1.00 49.56 503 A 1 
ATOM 3795 O O   . GLY A 0 503 . 42.922   27.384  -54.605  1.00 49.56 503 A 1 
ATOM 3796 N N   . LYS A 0 504 . 42.982   25.208  -55.228  1.00 57.71 504 A 1 
ATOM 3797 C CA  . LYS A 0 504 . 41.613   24.866  -54.814  1.00 57.71 504 A 1 
ATOM 3798 C C   . LYS A 0 504 . 41.625   24.575  -53.315  1.00 57.71 504 A 1 
ATOM 3799 C CB  . LYS A 0 504 . 41.078   23.658  -55.604  1.00 57.71 504 A 1 
ATOM 3800 O O   . LYS A 0 504 . 42.343   23.678  -52.886  1.00 57.71 504 A 1 
ATOM 3801 C CG  . LYS A 0 504 . 40.982   23.918  -57.114  1.00 57.71 504 A 1 
ATOM 3802 C CD  . LYS A 0 504 . 40.434   22.678  -57.829  1.00 57.71 504 A 1 
ATOM 3803 C CE  . LYS A 0 504 . 40.360   22.928  -59.337  1.00 57.71 504 A 1 
ATOM 3804 N NZ  . LYS A 0 504 . 39.770   21.759  -60.032  1.00 57.71 504 A 1 
ATOM 3805 N N   . SER A 0 505 . 40.865   25.339  -52.543  1.00 64.00 505 A 1 
ATOM 3806 C CA  . SER A 0 505 . 40.636   25.094  -51.117  1.00 64.00 505 A 1 
ATOM 3807 C C   . SER A 0 505 . 39.166   24.739  -50.937  1.00 64.00 505 A 1 
ATOM 3808 C CB  . SER A 0 505 . 41.029   26.329  -50.303  1.00 64.00 505 A 1 
ATOM 3809 O O   . SER A 0 505 . 38.308   25.387  -51.553  1.00 64.00 505 A 1 
ATOM 3810 O OG  . SER A 0 505 . 40.906   26.119  -48.916  1.00 64.00 505 A 1 
ATOM 3811 N N   . GLY A 0 506 . 38.883   23.706  -50.154  1.00 70.50 506 A 1 
ATOM 3812 C CA  . GLY A 0 506 . 37.525   23.279  -49.846  1.00 70.50 506 A 1 
ATOM 3813 C C   . GLY A 0 506 . 37.417   22.737  -48.428  1.00 70.50 506 A 1 
ATOM 3814 O O   . GLY A 0 506 . 38.428   22.384  -47.815  1.00 70.50 506 A 1 
ATOM 3815 N N   . SER A 0 507 . 36.193   22.738  -47.918  1.00 79.40 507 A 1 
ATOM 3816 C CA  . SER A 0 507 . 35.816   22.046  -46.692  1.00 79.40 507 A 1 
ATOM 3817 C C   . SER A 0 507 . 34.511   21.296  -46.905  1.00 79.40 507 A 1 
ATOM 3818 C CB  . SER A 0 507 . 35.694   22.997  -45.495  1.00 79.40 507 A 1 
ATOM 3819 O O   . SER A 0 507 . 33.653   21.810  -47.628  1.00 79.40 507 A 1 
ATOM 3820 O OG  . SER A 0 507 . 34.708   23.997  -45.727  1.00 79.40 507 A 1 
ATOM 3821 N N   . ASP A 0 508 . 34.393   20.155  -46.254  1.00 78.45 508 A 1 
ATOM 3822 C CA  . ASP A 0 508 . 33.211   19.300  -46.197  1.00 78.45 508 A 1 
ATOM 3823 C C   . ASP A 0 508 . 32.792   19.179  -44.723  1.00 78.45 508 A 1 
ATOM 3824 C CB  . ASP A 0 508 . 33.565   17.950  -46.837  1.00 78.45 508 A 1 
ATOM 3825 O O   . ASP A 0 508 . 33.658   19.224  -43.846  1.00 78.45 508 A 1 
ATOM 3826 C CG  . ASP A 0 508 . 32.344   17.125  -47.224  1.00 78.45 508 A 1 
ATOM 3827 O OD1 . ASP A 0 508 . 31.242   17.573  -46.843  1.00 78.45 508 A 1 
ATOM 3828 O OD2 . ASP A 0 508 . 32.554   16.186  -48.030  1.00 78.45 508 A 1 
ATOM 3829 N N   . TRP A 0 509 . 31.494   19.181  -44.440  1.00 81.25 509 A 1 
ATOM 3830 C CA  . TRP A 0 509 . 30.980   19.069  -43.076  1.00 81.25 509 A 1 
ATOM 3831 C C   . TRP A 0 509 . 29.675   18.294  -43.085  1.00 81.25 509 A 1 
ATOM 3832 C CB  . TRP A 0 509 . 30.774   20.439  -42.411  1.00 81.25 509 A 1 
ATOM 3833 O O   . TRP A 0 509 . 28.671   18.800  -43.592  1.00 81.25 509 A 1 
ATOM 3834 C CG  . TRP A 0 509 . 30.329   20.375  -40.972  1.00 81.25 509 A 1 
ATOM 3835 C CD1 . TRP A 0 509 . 31.105   20.028  -39.921  1.00 81.25 509 A 1 
ATOM 3836 C CD2 . TRP A 0 509 . 28.978   20.463  -40.421  1.00 81.25 509 A 1 
ATOM 3837 C CE2 . TRP A 0 509 . 29.039   20.255  -39.008  1.00 81.25 509 A 1 
ATOM 3838 C CE3 . TRP A 0 509 . 27.696   20.632  -40.986  1.00 81.25 509 A 1 
ATOM 3839 N NE1 . TRP A 0 509 . 30.364   19.996  -38.755  1.00 81.25 509 A 1 
ATOM 3840 C CH2 . TRP A 0 509 . 26.644   20.479  -38.783  1.00 81.25 509 A 1 
ATOM 3841 C CZ2 . TRP A 0 509 . 27.901   20.273  -38.190  1.00 81.25 509 A 1 
ATOM 3842 C CZ3 . TRP A 0 509 . 26.548   20.649  -40.175  1.00 81.25 509 A 1 
ATOM 3843 N N   . ASP A 0 510 . 29.698   17.126  -42.463  1.00 85.16 510 A 1 
ATOM 3844 C CA  . ASP A 0 510 . 28.550   16.248  -42.308  1.00 85.16 510 A 1 
ATOM 3845 C C   . ASP A 0 510 . 28.228   16.082  -40.821  1.00 85.16 510 A 1 
ATOM 3846 C CB  . ASP A 0 510 . 28.831   14.892  -42.976  1.00 85.16 510 A 1 
ATOM 3847 O O   . ASP A 0 510 . 29.120   15.978  -39.978  1.00 85.16 510 A 1 
ATOM 3848 C CG  . ASP A 0 510 . 28.799   14.921  -44.510  1.00 85.16 510 A 1 
ATOM 3849 O OD1 . ASP A 0 510 . 28.013   15.726  -45.061  1.00 85.16 510 A 1 
ATOM 3850 O OD2 . ASP A 0 510 . 29.416   14.015  -45.117  1.00 85.16 510 A 1 
ATOM 3851 N N   . ALA A 0 511 . 26.942   16.040  -40.478  1.00 82.64 511 A 1 
ATOM 3852 C CA  . ALA A 0 511 . 26.500   15.776  -39.113  1.00 82.64 511 A 1 
ATOM 3853 C C   . ALA A 0 511 . 25.210   14.961  -39.085  1.00 82.64 511 A 1 
ATOM 3854 C CB  . ALA A 0 511 . 26.346   17.095  -38.352  1.00 82.64 511 A 1 
ATOM 3855 O O   . ALA A 0 511 . 24.335   15.109  -39.940  1.00 82.64 511 A 1 
ATOM 3856 N N   . TRP A 0 512 . 25.050   14.123  -38.068  1.00 87.88 512 A 1 
ATOM 3857 C CA  . TRP A 0 512 . 23.796   13.422  -37.806  1.00 87.88 512 A 1 
ATOM 3858 C C   . TRP A 0 512 . 23.535   13.310  -36.311  1.00 87.88 512 A 1 
ATOM 3859 C CB  . TRP A 0 512 . 23.784   12.051  -38.495  1.00 87.88 512 A 1 
ATOM 3860 O O   . TRP A 0 512 . 24.461   13.342  -35.502  1.00 87.88 512 A 1 
ATOM 3861 C CG  . TRP A 0 512 . 24.643   11.000  -37.862  1.00 87.88 512 A 1 
ATOM 3862 C CD1 . TRP A 0 512 . 25.979   10.879  -38.017  1.00 87.88 512 A 1 
ATOM 3863 C CD2 . TRP A 0 512 . 24.256   9.962   -36.909  1.00 87.88 512 A 1 
ATOM 3864 C CE2 . TRP A 0 512 . 25.425   9.238   -36.532  1.00 87.88 512 A 1 
ATOM 3865 C CE3 . TRP A 0 512 . 23.040   9.584   -36.295  1.00 87.88 512 A 1 
ATOM 3866 N NE1 . TRP A 0 512 . 26.436   9.817   -37.264  1.00 87.88 512 A 1 
ATOM 3867 C CH2 . TRP A 0 512 . 24.174   7.854   -34.992  1.00 87.88 512 A 1 
ATOM 3868 C CZ2 . TRP A 0 512 . 25.399   8.200   -35.589  1.00 87.88 512 A 1 
ATOM 3869 C CZ3 . TRP A 0 512 . 23.000   8.542   -35.349  1.00 87.88 512 A 1 
ATOM 3870 N N   . GLY A 0 513 . 22.265   13.171  -35.942  1.00 86.41 513 A 1 
ATOM 3871 C CA  . GLY A 0 513 . 21.888   12.980  -34.550  1.00 86.41 513 A 1 
ATOM 3872 C C   . GLY A 0 513 . 20.515   12.358  -34.365  1.00 86.41 513 A 1 
ATOM 3873 O O   . GLY A 0 513 . 19.724   12.228  -35.309  1.00 86.41 513 A 1 
ATOM 3874 N N   . ARG A 0 514 . 20.275   11.926  -33.131  1.00 91.10 514 A 1 
ATOM 3875 C CA  . ARG A 0 514 . 19.038   11.313  -32.667  1.00 91.10 514 A 1 
ATOM 3876 C C   . ARG A 0 514 . 18.789   11.703  -31.215  1.00 91.10 514 A 1 
ATOM 3877 C CB  . ARG A 0 514 . 19.152   9.796   -32.822  1.00 91.10 514 A 1 
ATOM 3878 O O   . ARG A 0 514 . 19.708   11.579  -30.420  1.00 91.10 514 A 1 
ATOM 3879 C CG  . ARG A 0 514 . 17.864   9.091   -32.397  1.00 91.10 514 A 1 
ATOM 3880 C CD  . ARG A 0 514 . 18.023   7.605   -32.687  1.00 91.10 514 A 1 
ATOM 3881 N NE  . ARG A 0 514 . 16.724   6.927   -32.596  1.00 91.10 514 A 1 
ATOM 3882 N NH1 . ARG A 0 514 . 17.462   5.080   -31.470  1.00 91.10 514 A 1 
ATOM 3883 N NH2 . ARG A 0 514 . 15.276   5.370   -31.874  1.00 91.10 514 A 1 
ATOM 3884 C CZ  . ARG A 0 514 . 16.498   5.783   -32.003  1.00 91.10 514 A 1 
ATOM 3885 N N   . ASP A 0 515 . 17.563   12.087  -30.906  1.00 89.07 515 A 1 
ATOM 3886 C CA  . ASP A 0 515 . 17.101   12.496  -29.575  1.00 89.07 515 A 1 
ATOM 3887 C C   . ASP A 0 515 . 15.924   11.588  -29.195  1.00 89.07 515 A 1 
ATOM 3888 C CB  . ASP A 0 515 . 16.741   13.991  -29.647  1.00 89.07 515 A 1 
ATOM 3889 O O   . ASP A 0 515 . 14.948   11.482  -29.947  1.00 89.07 515 A 1 
ATOM 3890 C CG  . ASP A 0 515 . 15.976   14.568  -28.446  1.00 89.07 515 A 1 
ATOM 3891 O OD1 . ASP A 0 515 . 15.533   13.776  -27.584  1.00 89.07 515 A 1 
ATOM 3892 O OD2 . ASP A 0 515 . 15.696   15.791  -28.517  1.00 89.07 515 A 1 
ATOM 3893 N N   . GLN A 0 516 . 16.052   10.861  -28.080  1.00 91.93 516 A 1 
ATOM 3894 C CA  . GLN A 0 516 . 15.028   9.943   -27.588  1.00 91.93 516 A 1 
ATOM 3895 C C   . GLN A 0 516 . 14.526   10.295  -26.187  1.00 91.93 516 A 1 
ATOM 3896 C CB  . GLN A 0 516 . 15.505   8.492   -27.621  1.00 91.93 516 A 1 
ATOM 3897 O O   . GLN A 0 516 . 14.885   9.672   -25.182  1.00 91.93 516 A 1 
ATOM 3898 C CG  . GLN A 0 516 . 15.918   7.958   -28.991  1.00 91.93 516 A 1 
ATOM 3899 C CD  . GLN A 0 516 . 15.845   6.441   -28.957  1.00 91.93 516 A 1 
ATOM 3900 N NE2 . GLN A 0 516 . 14.665   5.876   -29.088  1.00 91.93 516 A 1 
ATOM 3901 O OE1 . GLN A 0 516 . 16.792   5.679   -28.840  1.00 91.93 516 A 1 
ATOM 3902 N N   . ASP A 0 517 . 13.540   11.173  -26.159  1.00 90.33 517 A 1 
ATOM 3903 C CA  . ASP A 0 517 . 12.821   11.554  -24.957  1.00 90.33 517 A 1 
ATOM 3904 C C   . ASP A 0 517 . 11.752   10.531  -24.522  1.00 90.33 517 A 1 
ATOM 3905 C CB  . ASP A 0 517 . 12.154   12.904  -25.235  1.00 90.33 517 A 1 
ATOM 3906 O O   . ASP A 0 517 . 10.883   10.102  -25.289  1.00 90.33 517 A 1 
ATOM 3907 C CG  . ASP A 0 517 . 12.910   14.114  -24.711  1.00 90.33 517 A 1 
ATOM 3908 O OD1 . ASP A 0 517 . 13.401   13.964  -23.569  1.00 90.33 517 A 1 
ATOM 3909 O OD2 . ASP A 0 517 . 12.534   15.226  -25.150  1.00 90.33 517 A 1 
ATOM 3910 N N   . LEU A 0 518 . 11.703   10.210  -23.225  1.00 93.46 518 A 1 
ATOM 3911 C CA  . LEU A 0 518 . 10.616   9.454   -22.594  1.00 93.46 518 A 1 
ATOM 3912 C C   . LEU A 0 518 . 10.232   10.064  -21.246  1.00 93.46 518 A 1 
ATOM 3913 C CB  . LEU A 0 518 . 11.025   7.976   -22.450  1.00 93.46 518 A 1 
ATOM 3914 O O   . LEU A 0 518 . 11.035   10.154  -20.324  1.00 93.46 518 A 1 
ATOM 3915 C CG  . LEU A 0 518 . 9.999    7.077   -21.728  1.00 93.46 518 A 1 
ATOM 3916 C CD1 . LEU A 0 518 . 8.702    6.889   -22.519  1.00 93.46 518 A 1 
ATOM 3917 C CD2 . LEU A 0 518 . 10.586   5.687   -21.478  1.00 93.46 518 A 1 
ATOM 3918 N N   . SER A 0 519 . 8.945    10.356  -21.049  1.00 95.47 519 A 1 
ATOM 3919 C CA  . SER A 0 519 . 8.391    10.730  -19.746  1.00 95.47 519 A 1 
ATOM 3920 C C   . SER A 0 519 . 7.147    9.922   -19.400  1.00 95.47 519 A 1 
ATOM 3921 C CB  . SER A 0 519 . 8.114    12.232  -19.673  1.00 95.47 519 A 1 
ATOM 3922 O O   . SER A 0 519 . 6.169    9.883   -20.145  1.00 95.47 519 A 1 
ATOM 3923 O OG  . SER A 0 519 . 7.718    12.572  -18.349  1.00 95.47 519 A 1 
ATOM 3924 N N   . ILE A 0 520 . 7.151    9.314   -18.215  1.00 95.70 520 A 1 
ATOM 3925 C CA  . ILE A 0 520 . 6.017    8.570   -17.667  1.00 95.70 520 A 1 
ATOM 3926 C C   . ILE A 0 520 . 5.641    9.184   -16.326  1.00 95.70 520 A 1 
ATOM 3927 C CB  . ILE A 0 520 . 6.327    7.062   -17.545  1.00 95.70 520 A 1 
ATOM 3928 O O   . ILE A 0 520 . 6.488    9.342   -15.454  1.00 95.70 520 A 1 
ATOM 3929 C CG1 . ILE A 0 520 . 6.765    6.481   -18.911  1.00 95.70 520 A 1 
ATOM 3930 C CG2 . ILE A 0 520 . 5.096    6.317   -16.985  1.00 95.70 520 A 1 
ATOM 3931 C CD1 . ILE A 0 520 . 7.220    5.019   -18.860  1.00 95.70 520 A 1 
ATOM 3932 N N   . LYS A 0 521 . 4.360    9.496   -16.141  1.00 95.77 521 A 1 
ATOM 3933 C CA  . LYS A 0 521 . 3.789    9.906   -14.854  1.00 95.77 521 A 1 
ATOM 3934 C C   . LYS A 0 521 . 2.615    9.010   -14.532  1.00 95.77 521 A 1 
ATOM 3935 C CB  . LYS A 0 521 . 3.383    11.384  -14.875  1.00 95.77 521 A 1 
ATOM 3936 O O   . LYS A 0 521 . 1.694    8.883   -15.336  1.00 95.77 521 A 1 
ATOM 3937 C CG  . LYS A 0 521 . 4.634    12.261  -14.959  1.00 95.77 521 A 1 
ATOM 3938 C CD  . LYS A 0 521 . 4.294    13.747  -15.039  1.00 95.77 521 A 1 
ATOM 3939 C CE  . LYS A 0 521 . 5.634    14.461  -15.203  1.00 95.77 521 A 1 
ATOM 3940 N NZ  . LYS A 0 521 . 5.465    15.875  -15.571  1.00 95.77 521 A 1 
ATOM 3941 N N   . GLU A 0 522 . 2.659    8.390   -13.370  1.00 94.53 522 A 1 
ATOM 3942 C CA  . GLU A 0 522 . 1.639    7.485   -12.875  1.00 94.53 522 A 1 
ATOM 3943 C C   . GLU A 0 522 . 1.277    7.867   -11.445  1.00 94.53 522 A 1 
ATOM 3944 C CB  . GLU A 0 522 . 2.148    6.045   -13.003  1.00 94.53 522 A 1 
ATOM 3945 O O   . GLU A 0 522 . 2.160    8.119   -10.629  1.00 94.53 522 A 1 
ATOM 3946 C CG  . GLU A 0 522 . 1.137    5.020   -12.483  1.00 94.53 522 A 1 
ATOM 3947 C CD  . GLU A 0 522 . 1.423    3.619   -13.025  1.00 94.53 522 A 1 
ATOM 3948 O OE1 . GLU A 0 522 . 0.436    2.923   -13.361  1.00 94.53 522 A 1 
ATOM 3949 O OE2 . GLU A 0 522 . 2.593    3.251   -13.257  1.00 94.53 522 A 1 
ATOM 3950 N N   . SER A 0 523 . -0.015   7.915   -11.147  1.00 93.90 523 A 1 
ATOM 3951 C CA  . SER A 0 523 . -0.513   8.120   -9.796   1.00 93.90 523 A 1 
ATOM 3952 C C   . SER A 0 523 . -1.729   7.246   -9.522   1.00 93.90 523 A 1 
ATOM 3953 C CB  . SER A 0 523 . -0.790   9.599   -9.503   1.00 93.90 523 A 1 
ATOM 3954 O O   . SER A 0 523 . -2.535   6.955   -10.411  1.00 93.90 523 A 1 
ATOM 3955 O OG  . SER A 0 523 . -1.849   10.106  -10.291  1.00 93.90 523 A 1 
ATOM 3956 N N   . TYR A 0 524 . -1.844   6.820   -8.275   1.00 95.43 524 A 1 
ATOM 3957 C CA  . TYR A 0 524 . -2.973   6.080   -7.744   1.00 95.43 524 A 1 
ATOM 3958 C C   . TYR A 0 524 . -3.308   6.652   -6.376   1.00 95.43 524 A 1 
ATOM 3959 C CB  . TYR A 0 524 . -2.622   4.591   -7.659   1.00 95.43 524 A 1 
ATOM 3960 O O   . TYR A 0 524 . -2.430   6.711   -5.522   1.00 95.43 524 A 1 
ATOM 3961 C CG  . TYR A 0 524 . -3.653   3.767   -6.916   1.00 95.43 524 A 1 
ATOM 3962 C CD1 . TYR A 0 524 . -3.562   3.614   -5.517   1.00 95.43 524 A 1 
ATOM 3963 C CD2 . TYR A 0 524 . -4.730   3.199   -7.620   1.00 95.43 524 A 1 
ATOM 3964 C CE1 . TYR A 0 524 . -4.545   2.888   -4.822   1.00 95.43 524 A 1 
ATOM 3965 C CE2 . TYR A 0 524 . -5.703   2.451   -6.932   1.00 95.43 524 A 1 
ATOM 3966 O OH  . TYR A 0 524 . -6.547   1.573   -4.870   1.00 95.43 524 A 1 
ATOM 3967 C CZ  . TYR A 0 524 . -5.611   2.296   -5.534   1.00 95.43 524 A 1 
ATOM 3968 N N   . ASP A 0 525 . -4.562   7.024   -6.166   1.00 92.81 525 A 1 
ATOM 3969 C CA  . ASP A 0 525 . -5.051   7.543   -4.895   1.00 92.81 525 A 1 
ATOM 3970 C C   . ASP A 0 525 . -6.318   6.791   -4.504   1.00 92.81 525 A 1 
ATOM 3971 C CB  . ASP A 0 525 . -5.311   9.054   -4.982   1.00 92.81 525 A 1 
ATOM 3972 O O   . ASP A 0 525 . -7.213   6.581   -5.321   1.00 92.81 525 A 1 
ATOM 3973 C CG  . ASP A 0 525 . -4.032   9.867   -5.200   1.00 92.81 525 A 1 
ATOM 3974 O OD1 . ASP A 0 525 . -3.077   9.668   -4.419   1.00 92.81 525 A 1 
ATOM 3975 O OD2 . ASP A 0 525 . -4.020   10.710  -6.127   1.00 92.81 525 A 1 
ATOM 3976 N N   . ARG A 0 526 . -6.402   6.386   -3.242   1.00 93.89 526 A 1 
ATOM 3977 C CA  . ARG A 0 526 . -7.592   5.776   -2.663   1.00 93.89 526 A 1 
ATOM 3978 C C   . ARG A 0 526 . -7.892   6.400   -1.320   1.00 93.89 526 A 1 
ATOM 3979 C CB  . ARG A 0 526 . -7.409   4.264   -2.571   1.00 93.89 526 A 1 
ATOM 3980 O O   . ARG A 0 526 . -7.074   6.317   -0.404   1.00 93.89 526 A 1 
ATOM 3981 C CG  . ARG A 0 526 . -8.596   3.615   -1.843   1.00 93.89 526 A 1 
ATOM 3982 C CD  . ARG A 0 526 . -8.511   2.101   -1.929   1.00 93.89 526 A 1 
ATOM 3983 N NE  . ARG A 0 526 . -7.345   1.569   -1.192   1.00 93.89 526 A 1 
ATOM 3984 N NH1 . ARG A 0 526 . -7.813   -0.594  -1.695   1.00 93.89 526 A 1 
ATOM 3985 N NH2 . ARG A 0 526 . -6.019   -0.138  -0.453   1.00 93.89 526 A 1 
ATOM 3986 C CZ  . ARG A 0 526 . -7.059   0.289   -1.103   1.00 93.89 526 A 1 
ATOM 3987 N N   . THR A 0 527 . -9.099   6.921   -1.173   1.00 92.58 527 A 1 
ATOM 3988 C CA  . THR A 0 527 . -9.594   7.501   0.070    1.00 92.58 527 A 1 
ATOM 3989 C C   . THR A 0 527 . -10.892  6.825   0.477    1.00 92.58 527 A 1 
ATOM 3990 C CB  . THR A 0 527 . -9.815   9.011   -0.065   1.00 92.58 527 A 1 
ATOM 3991 O O   . THR A 0 527 . -11.847  6.745   -0.289   1.00 92.58 527 A 1 
ATOM 3992 C CG2 . THR A 0 527 . -10.205  9.649   1.270    1.00 92.58 527 A 1 
ATOM 3993 O OG1 . THR A 0 527 . -8.667   9.688   -0.519   1.00 92.58 527 A 1 
ATOM 3994 N N   . TRP A 0 528 . -10.955  6.399   1.731    1.00 90.35 528 A 1 
ATOM 3995 C CA  . TRP A 0 528 . -12.145  5.818   2.323    1.00 90.35 528 A 1 
ATOM 3996 C C   . TRP A 0 528 . -12.447  6.462   3.666    1.00 90.35 528 A 1 
ATOM 3997 C CB  . TRP A 0 528 . -11.944  4.321   2.467    1.00 90.35 528 A 1 
ATOM 3998 O O   . TRP A 0 528 . -11.561  6.660   4.498    1.00 90.35 528 A 1 
ATOM 3999 C CG  . TRP A 0 528 . -13.122  3.587   3.002    1.00 90.35 528 A 1 
ATOM 4000 C CD1 . TRP A 0 528 . -14.250  3.343   2.305    1.00 90.35 528 A 1 
ATOM 4001 C CD2 . TRP A 0 528 . -13.237  2.847   4.247    1.00 90.35 528 A 1 
ATOM 4002 C CE2 . TRP A 0 528 . -14.354  1.982   4.118    1.00 90.35 528 A 1 
ATOM 4003 C CE3 . TRP A 0 528 . -12.429  2.691   5.390    1.00 90.35 528 A 1 
ATOM 4004 N NE1 . TRP A 0 528 . -15.008  2.411   2.977    1.00 90.35 528 A 1 
ATOM 4005 C CH2 . TRP A 0 528 . -13.711  0.756   6.119    1.00 90.35 528 A 1 
ATOM 4006 C CZ2 . TRP A 0 528 . -14.508  0.880   4.967    1.00 90.35 528 A 1 
ATOM 4007 C CZ3 . TRP A 0 528 . -12.690  1.691   6.344    1.00 90.35 528 A 1 
ATOM 4008 N N   . ALA A 0 529 . -13.716  6.770   3.904    1.00 91.14 529 A 1 
ATOM 4009 C CA  . ALA A 0 529 . -14.163  7.325   5.170    1.00 91.14 529 A 1 
ATOM 4010 C C   . ALA A 0 529 . -15.469  6.676   5.610    1.00 91.14 529 A 1 
ATOM 4011 C CB  . ALA A 0 529 . -14.274  8.848   5.057    1.00 91.14 529 A 1 
ATOM 4012 O O   . ALA A 0 529 . -16.411  6.545   4.830    1.00 91.14 529 A 1 
ATOM 4013 N N   . LYS A 0 530 . -15.552  6.311   6.886    1.00 90.85 530 A 1 
ATOM 4014 C CA  . LYS A 0 530 . -16.773  5.831   7.529    1.00 90.85 530 A 1 
ATOM 4015 C C   . LYS A 0 530 . -17.034  6.611   8.799    1.00 90.85 530 A 1 
ATOM 4016 C CB  . LYS A 0 530 . -16.682  4.331   7.818    1.00 90.85 530 A 1 
ATOM 4017 O O   . LYS A 0 530 . -16.121  6.796   9.599    1.00 90.85 530 A 1 
ATOM 4018 C CG  . LYS A 0 530 . -16.850  3.515   6.534    1.00 90.85 530 A 1 
ATOM 4019 C CD  . LYS A 0 530 . -16.933  2.029   6.877    1.00 90.85 530 A 1 
ATOM 4020 C CE  . LYS A 0 530 . -17.370  1.253   5.635    1.00 90.85 530 A 1 
ATOM 4021 N NZ  . LYS A 0 530 . -17.235  -0.210  5.840    1.00 90.85 530 A 1 
ATOM 4022 N N   . SER A 0 531 . -18.281  7.010   9.003    1.00 87.45 531 A 1 
ATOM 4023 C CA  . SER A 0 531 . -18.745  7.541   10.278   1.00 87.45 531 A 1 
ATOM 4024 C C   . SER A 0 531 . -20.027  6.850   10.717   1.00 87.45 531 A 1 
ATOM 4025 C CB  . SER A 0 531 . -18.888  9.065   10.257   1.00 87.45 531 A 1 
ATOM 4026 O O   . SER A 0 531 . -20.899  6.562   9.895    1.00 87.45 531 A 1 
ATOM 4027 O OG  . SER A 0 531 . -19.990  9.496   9.486    1.00 87.45 531 A 1 
ATOM 4028 N N   . TYR A 0 532 . -20.126  6.612   12.015   1.00 85.01 532 A 1 
ATOM 4029 C CA  . TYR A 0 532 . -21.329  6.183   12.705   1.00 85.01 532 A 1 
ATOM 4030 C C   . TYR A 0 532 . -21.552  7.141   13.859   1.00 85.01 532 A 1 
ATOM 4031 C CB  . TYR A 0 532 . -21.173  4.755   13.230   1.00 85.01 532 A 1 
ATOM 4032 O O   . TYR A 0 532 . -20.632  7.363   14.639   1.00 85.01 532 A 1 
ATOM 4033 C CG  . TYR A 0 532 . -21.023  3.723   12.137   1.00 85.01 532 A 1 
ATOM 4034 C CD1 . TYR A 0 532 . -22.171  3.136   11.575   1.00 85.01 532 A 1 
ATOM 4035 C CD2 . TYR A 0 532 . -19.742  3.365   11.677   1.00 85.01 532 A 1 
ATOM 4036 C CE1 . TYR A 0 532 . -22.042  2.179   10.553   1.00 85.01 532 A 1 
ATOM 4037 C CE2 . TYR A 0 532 . -19.606  2.404   10.660   1.00 85.01 532 A 1 
ATOM 4038 O OH  . TYR A 0 532 . -20.618  0.861   9.139    1.00 85.01 532 A 1 
ATOM 4039 C CZ  . TYR A 0 532 . -20.760  1.810   10.101   1.00 85.01 532 A 1 
ATOM 4040 N N   . ASP A 0 533 . -22.754  7.682   13.953   1.00 84.27 533 A 1 
ATOM 4041 C CA  . ASP A 0 533 . -23.186  8.527   15.053   1.00 84.27 533 A 1 
ATOM 4042 C C   . ASP A 0 533 . -24.525  7.973   15.566   1.00 84.27 533 A 1 
ATOM 4043 C CB  . ASP A 0 533 . -23.275  9.993   14.585   1.00 84.27 533 A 1 
ATOM 4044 O O   . ASP A 0 533 . -25.409  7.661   14.761   1.00 84.27 533 A 1 
ATOM 4045 C CG  . ASP A 0 533 . -21.958  10.547  14.004   1.00 84.27 533 A 1 
ATOM 4046 O OD1 . ASP A 0 533 . -20.940  10.611  14.734   1.00 84.27 533 A 1 
ATOM 4047 O OD2 . ASP A 0 533 . -21.937  10.944  12.810   1.00 84.27 533 A 1 
ATOM 4048 N N   . ALA A 0 534 . -24.655  7.813   16.879   1.00 83.43 534 A 1 
ATOM 4049 C CA  . ALA A 0 534 . -25.895  7.464   17.568   1.00 83.43 534 A 1 
ATOM 4050 C C   . ALA A 0 534 . -26.084  8.425   18.745   1.00 83.43 534 A 1 
ATOM 4051 C CB  . ALA A 0 534 . -25.840  5.999   18.024   1.00 83.43 534 A 1 
ATOM 4052 O O   . ALA A 0 534 . -25.121  8.684   19.458   1.00 83.43 534 A 1 
ATOM 4053 N N   . GLU A 0 535 . -27.286  8.971   18.935   1.00 77.91 535 A 1 
ATOM 4054 C CA  . GLU A 0 535 . -27.559  9.918   20.035   1.00 77.91 535 A 1 
ATOM 4055 C C   . GLU A 0 535 . -27.661  9.241   21.405   1.00 77.91 535 A 1 
ATOM 4056 C CB  . GLU A 0 535 . -28.843  10.707  19.740   1.00 77.91 535 A 1 
ATOM 4057 O O   . GLU A 0 535 . -27.273  9.839   22.401   1.00 77.91 535 A 1 
ATOM 4058 C CG  . GLU A 0 535 . -28.589  11.829  18.723   1.00 77.91 535 A 1 
ATOM 4059 C CD  . GLU A 0 535 . -29.870  12.573  18.315   1.00 77.91 535 A 1 
ATOM 4060 O OE1 . GLU A 0 535 . -29.763  13.740  17.872   1.00 77.91 535 A 1 
ATOM 4061 O OE2 . GLU A 0 535 . -30.947  11.929  18.259   1.00 77.91 535 A 1 
ATOM 4062 N N   . SER A 0 536 . -28.135  7.998   21.440   1.00 78.12 536 A 1 
ATOM 4063 C CA  . SER A 0 536 . -28.138  7.148   22.628   1.00 78.12 536 A 1 
ATOM 4064 C C   . SER A 0 536 . -28.192  5.677   22.213   1.00 78.12 536 A 1 
ATOM 4065 C CB  . SER A 0 536 . -29.328  7.483   23.535   1.00 78.12 536 A 1 
ATOM 4066 O O   . SER A 0 536 . -28.679  5.327   21.124   1.00 78.12 536 A 1 
ATOM 4067 O OG  . SER A 0 536 . -30.518  7.068   22.896   1.00 78.12 536 A 1 
ATOM 4068 N N   . TYR A 0 537 . -27.676  4.805   23.072   1.00 76.51 537 A 1 
ATOM 4069 C CA  . TYR A 0 537 . -27.887  3.364   22.997   1.00 76.51 537 A 1 
ATOM 4070 C C   . TYR A 0 537 . -28.219  2.832   24.383   1.00 76.51 537 A 1 
ATOM 4071 C CB  . TYR A 0 537 . -26.652  2.648   22.429   1.00 76.51 537 A 1 
ATOM 4072 O O   . TYR A 0 537 . -27.340  2.793   25.239   1.00 76.51 537 A 1 
ATOM 4073 C CG  . TYR A 0 537 . -26.738  1.127   22.515   1.00 76.51 537 A 1 
ATOM 4074 C CD1 . TYR A 0 537 . -25.939  0.406   23.419   1.00 76.51 537 A 1 
ATOM 4075 C CD2 . TYR A 0 537 . -27.687  0.428   21.752   1.00 76.51 537 A 1 
ATOM 4076 C CE1 . TYR A 0 537 . -26.060  -0.991  23.557   1.00 76.51 537 A 1 
ATOM 4077 C CE2 . TYR A 0 537 . -27.778  -0.976  21.836   1.00 76.51 537 A 1 
ATOM 4078 O OH  . TYR A 0 537 . -27.101  -3.049  22.845   1.00 76.51 537 A 1 
ATOM 4079 C CZ  . TYR A 0 537 . -26.971  -1.693  22.743   1.00 76.51 537 A 1 
ATOM 4080 N N   . ASP A 0 538 . -29.444  2.340   24.548   1.00 81.64 538 A 1 
ATOM 4081 C CA  . ASP A 0 538 . -29.913  1.750   25.798   1.00 81.64 538 A 1 
ATOM 4082 C C   . ASP A 0 538 . -30.186  0.255   25.621   1.00 81.64 538 A 1 
ATOM 4083 C CB  . ASP A 0 538 . -31.174  2.452   26.310   1.00 81.64 538 A 1 
ATOM 4084 O O   . ASP A 0 538 . -30.882  -0.179  24.694   1.00 81.64 538 A 1 
ATOM 4085 C CG  . ASP A 0 538 . -30.996  3.943   26.588   1.00 81.64 538 A 1 
ATOM 4086 O OD1 . ASP A 0 538 . -29.903  4.324   27.052   1.00 81.64 538 A 1 
ATOM 4087 O OD2 . ASP A 0 538 . -32.000  4.655   26.363   1.00 81.64 538 A 1 
ATOM 4088 N N   . GLU A 0 539 . -29.682  -0.544  26.554   1.00 85.75 539 A 1 
ATOM 4089 C CA  . GLU A 0 539 . -29.975  -1.963  26.706   1.00 85.75 539 A 1 
ATOM 4090 C C   . GLU A 0 539 . -30.362  -2.231  28.158   1.00 85.75 539 A 1 
ATOM 4091 C CB  . GLU A 0 539 . -28.764  -2.797  26.257   1.00 85.75 539 A 1 
ATOM 4092 O O   . GLU A 0 539 . -29.587  -1.956  29.066   1.00 85.75 539 A 1 
ATOM 4093 C CG  . GLU A 0 539 . -29.044  -4.310  26.284   1.00 85.75 539 A 1 
ATOM 4094 C CD  . GLU A 0 539 . -27.914  -5.171  25.681   1.00 85.75 539 A 1 
ATOM 4095 O OE1 . GLU A 0 539 . -28.128  -6.402  25.528   1.00 85.75 539 A 1 
ATOM 4096 O OE2 . GLU A 0 539 . -26.949  -4.641  25.081   1.00 85.75 539 A 1 
ATOM 4097 N N   . TRP A 0 540 . -31.554  -2.771  28.392   1.00 85.68 540 A 1 
ATOM 4098 C CA  . TRP A 0 540 . -32.055  -2.993  29.748   1.00 85.68 540 A 1 
ATOM 4099 C C   . TRP A 0 540 . -32.854  -4.288  29.859   1.00 85.68 540 A 1 
ATOM 4100 C CB  . TRP A 0 540 . -32.855  -1.769  30.214   1.00 85.68 540 A 1 
ATOM 4101 O O   . TRP A 0 540 . -33.460  -4.759  28.891   1.00 85.68 540 A 1 
ATOM 4102 C CG  . TRP A 0 540 . -33.986  -1.368  29.318   1.00 85.68 540 A 1 
ATOM 4103 C CD1 . TRP A 0 540 . -33.907  -0.472  28.308   1.00 85.68 540 A 1 
ATOM 4104 C CD2 . TRP A 0 540 . -35.362  -1.849  29.320   1.00 85.68 540 A 1 
ATOM 4105 C CE2 . TRP A 0 540 . -36.070  -1.192  28.268   1.00 85.68 540 A 1 
ATOM 4106 C CE3 . TRP A 0 540 . -36.083  -2.774  30.105   1.00 85.68 540 A 1 
ATOM 4107 N NE1 . TRP A 0 540 . -35.133  -0.362  27.685   1.00 85.68 540 A 1 
ATOM 4108 C CH2 . TRP A 0 540 . -38.116  -2.370  28.814   1.00 85.68 540 A 1 
ATOM 4109 C CZ2 . TRP A 0 540 . -37.428  -1.442  28.010   1.00 85.68 540 A 1 
ATOM 4110 C CZ3 . TRP A 0 540 . -37.443  -3.031  29.858   1.00 85.68 540 A 1 
ATOM 4111 N N   . ASP A 0 541 . -32.843  -4.856  31.061   1.00 86.13 541 A 1 
ATOM 4112 C CA  . ASP A 0 541 . -33.591  -6.046  31.453   1.00 86.13 541 A 1 
ATOM 4113 C C   . ASP A 0 541 . -34.288  -5.791  32.797   1.00 86.13 541 A 1 
ATOM 4114 C CB  . ASP A 0 541 . -32.651  -7.265  31.506   1.00 86.13 541 A 1 
ATOM 4115 O O   . ASP A 0 541 . -33.708  -5.201  33.710   1.00 86.13 541 A 1 
ATOM 4116 C CG  . ASP A 0 541 . -33.382  -8.617  31.507   1.00 86.13 541 A 1 
ATOM 4117 O OD1 . ASP A 0 541 . -34.634  -8.629  31.489   1.00 86.13 541 A 1 
ATOM 4118 O OD2 . ASP A 0 541 . -32.681  -9.653  31.427   1.00 86.13 541 A 1 
ATOM 4119 N N   . ASN A 0 542 . -35.545  -6.210  32.901   1.00 83.84 542 A 1 
ATOM 4120 C CA  . ASN A 0 542 . -36.362  -6.162  34.106   1.00 83.84 542 A 1 
ATOM 4121 C C   . ASN A 0 542 . -37.038  -7.516  34.283   1.00 83.84 542 A 1 
ATOM 4122 C CB  . ASN A 0 542 . -37.404  -5.036  34.003   1.00 83.84 542 A 1 
ATOM 4123 O O   . ASN A 0 542 . -37.826  -7.934  33.430   1.00 83.84 542 A 1 
ATOM 4124 C CG  . ASN A 0 542 . -38.333  -5.008  35.212   1.00 83.84 542 A 1 
ATOM 4125 N ND2 . ASN A 0 542 . -39.597  -5.313  35.068   1.00 83.84 542 A 1 
ATOM 4126 O OD1 . ASN A 0 542 . -37.943  -4.688  36.316   1.00 83.84 542 A 1 
ATOM 4127 N N   . LYS A 0 543 . -36.761  -8.160  35.408   1.00 81.39 543 A 1 
ATOM 4128 C CA  . LYS A 0 543 . -37.340  -9.435  35.799   1.00 81.39 543 A 1 
ATOM 4129 C C   . LYS A 0 543 . -37.954  -9.287  37.179   1.00 81.39 543 A 1 
ATOM 4130 C CB  . LYS A 0 543 . -36.238  -10.484 35.716   1.00 81.39 543 A 1 
ATOM 4131 O O   . LYS A 0 543 . -37.241  -8.969  38.125   1.00 81.39 543 A 1 
ATOM 4132 C CG  . LYS A 0 543 . -36.707  -11.882 36.121   1.00 81.39 543 A 1 
ATOM 4133 C CD  . LYS A 0 543 . -35.613  -12.869 35.707   1.00 81.39 543 A 1 
ATOM 4134 C CE  . LYS A 0 543 . -36.057  -14.307 35.939   1.00 81.39 543 A 1 
ATOM 4135 N NZ  . LYS A 0 543 . -35.729  -14.722 37.306   1.00 81.39 543 A 1 
ATOM 4136 N N   . ASP A 0 544 . -39.251  -9.519  37.224   1.00 77.57 544 A 1 
ATOM 4137 C CA  . ASP A 0 544 . -40.135  -9.380  38.375   1.00 77.57 544 A 1 
ATOM 4138 C C   . ASP A 0 544 . -40.705  -10.778 38.656   1.00 77.57 544 A 1 
ATOM 4139 C CB  . ASP A 0 544 . -41.164  -8.303  37.987   1.00 77.57 544 A 1 
ATOM 4140 O O   . ASP A 0 544 . -41.337  -11.383 37.783   1.00 77.57 544 A 1 
ATOM 4141 C CG  . ASP A 0 544 . -42.385  -8.152  38.895   1.00 77.57 544 A 1 
ATOM 4142 O OD1 . ASP A 0 544 . -42.535  -8.972  39.819   1.00 77.57 544 A 1 
ATOM 4143 O OD2 . ASP A 0 544 . -43.214  -7.279  38.522   1.00 77.57 544 A 1 
ATOM 4144 N N   . ASP A 0 545 . -40.351  -11.348 39.810   1.00 77.71 545 A 1 
ATOM 4145 C CA  . ASP A 0 545 . -40.705  -12.707 40.231   1.00 77.71 545 A 1 
ATOM 4146 C C   . ASP A 0 545 . -41.422  -12.706 41.598   1.00 77.71 545 A 1 
ATOM 4147 C CB  . ASP A 0 545 . -39.469  -13.635 40.252   1.00 77.71 545 A 1 
ATOM 4148 O O   . ASP A 0 545 . -40.989  -13.368 42.557   1.00 77.71 545 A 1 
ATOM 4149 C CG  . ASP A 0 545 . -38.898  -14.128 38.922   1.00 77.71 545 A 1 
ATOM 4150 O OD1 . ASP A 0 545 . -39.619  -14.375 37.930   1.00 77.71 545 A 1 
ATOM 4151 O OD2 . ASP A 0 545 . -37.699  -14.513 38.934   1.00 77.71 545 A 1 
ATOM 4152 N N   . ASP A 0 546 . -42.559  -12.020 41.688   1.00 73.89 546 A 1 
ATOM 4153 C CA  . ASP A 0 546 . -43.322  -11.942 42.929   1.00 73.89 546 A 1 
ATOM 4154 C C   . ASP A 0 546 . -43.983  -13.260 43.355   1.00 73.89 546 A 1 
ATOM 4155 C CB  . ASP A 0 546 . -44.387  -10.841 42.880   1.00 73.89 546 A 1 
ATOM 4156 O O   . ASP A 0 546 . -44.612  -14.027 42.605   1.00 73.89 546 A 1 
ATOM 4157 C CG  . ASP A 0 546 . -43.842  -9.418  42.942   1.00 73.89 546 A 1 
ATOM 4158 O OD1 . ASP A 0 546 . -42.725  -9.298  43.493   1.00 73.89 546 A 1 
ATOM 4159 O OD2 . ASP A 0 546 . -44.671  -8.501  42.728   1.00 73.89 546 A 1 
ATOM 4160 N N   . LYS A 0 547 . -43.923  -13.500 44.665   1.00 65.60 547 A 1 
ATOM 4161 C CA  . LYS A 0 547 . -44.705  -14.521 45.360   1.00 65.60 547 A 1 
ATOM 4162 C C   . LYS A 0 547 . -45.352  -13.924 46.584   1.00 65.60 547 A 1 
ATOM 4163 C CB  . LYS A 0 547 . -43.833  -15.703 45.767   1.00 65.60 547 A 1 
ATOM 4164 O O   . LYS A 0 547 . -44.728  -13.723 47.620   1.00 65.60 547 A 1 
ATOM 4165 C CG  . LYS A 0 547 . -43.309  -16.446 44.547   1.00 65.60 547 A 1 
ATOM 4166 C CD  . LYS A 0 547 . -42.397  -17.572 45.009   1.00 65.60 547 A 1 
ATOM 4167 C CE  . LYS A 0 547 . -41.827  -18.200 43.745   1.00 65.60 547 A 1 
ATOM 4168 N NZ  . LYS A 0 547 . -40.614  -18.975 44.059   1.00 65.60 547 A 1 
ATOM 4169 N N   . TRP A 0 548 . -46.659  -13.781 46.533   1.00 64.85 548 A 1 
ATOM 4170 C CA  . TRP A 0 548 . -47.432  -13.349 47.683   1.00 64.85 548 A 1 
ATOM 4171 C C   . TRP A 0 548 . -48.210  -14.522 48.285   1.00 64.85 548 A 1 
ATOM 4172 C CB  . TRP A 0 548 . -48.273  -12.138 47.288   1.00 64.85 548 A 1 
ATOM 4173 O O   . TRP A 0 548 . -48.852  -15.328 47.602   1.00 64.85 548 A 1 
ATOM 4174 C CG  . TRP A 0 548 . -49.000  -12.280 45.992   1.00 64.85 548 A 1 
ATOM 4175 C CD1 . TRP A 0 548 . -48.523  -11.926 44.776   1.00 64.85 548 A 1 
ATOM 4176 C CD2 . TRP A 0 548 . -50.332  -12.810 45.761   1.00 64.85 548 A 1 
ATOM 4177 C CE2 . TRP A 0 548 . -50.622  -12.707 44.368   1.00 64.85 548 A 1 
ATOM 4178 C CE3 . TRP A 0 548 . -51.323  -13.365 46.597   1.00 64.85 548 A 1 
ATOM 4179 N NE1 . TRP A 0 548 . -49.472  -12.184 43.809   1.00 64.85 548 A 1 
ATOM 4180 C CH2 . TRP A 0 548 . -52.843  -13.618 44.702   1.00 64.85 548 A 1 
ATOM 4181 C CZ2 . TRP A 0 548 . -51.863  -13.095 43.842   1.00 64.85 548 A 1 
ATOM 4182 C CZ3 . TRP A 0 548 . -52.566  -13.769 46.070   1.00 64.85 548 A 1 
ATOM 4183 N N   . GLY A 0 549 . -48.166  -14.617 49.613   1.00 58.67 549 A 1 
ATOM 4184 C CA  . GLY A 0 549 . -49.105  -15.424 50.379   1.00 58.67 549 A 1 
ATOM 4185 C C   . GLY A 0 549 . -50.324  -14.577 50.729   1.00 58.67 549 A 1 
ATOM 4186 O O   . GLY A 0 549 . -50.233  -13.731 51.613   1.00 58.67 549 A 1 
ATOM 4187 N N   . ALA A 0 550 . -51.473  -14.816 50.093   1.00 54.30 550 A 1 
ATOM 4188 C CA  . ALA A 0 550 . -52.736  -14.214 50.524   1.00 54.30 550 A 1 
ATOM 4189 C C   . ALA A 0 550 . -53.622  -15.254 51.209   1.00 54.30 550 A 1 
ATOM 4190 C CB  . ALA A 0 550 . -53.476  -13.537 49.372   1.00 54.30 550 A 1 
ATOM 4191 O O   . ALA A 0 550 . -53.726  -16.409 50.792   1.00 54.30 550 A 1 
ATOM 4192 N N   . GLN A 0 551 . -54.324  -14.834 52.257   1.00 55.34 551 A 1 
ATOM 4193 C CA  . GLN A 0 551 . -55.408  -15.629 52.821   1.00 55.34 551 A 1 
ATOM 4194 C C   . GLN A 0 551 . -56.714  -15.247 52.131   1.00 55.34 551 A 1 
ATOM 4195 C CB  . GLN A 0 551 . -55.467  -15.472 54.342   1.00 55.34 551 A 1 
ATOM 4196 O O   . GLN A 0 551 . -57.227  -14.142 52.301   1.00 55.34 551 A 1 
ATOM 4197 C CG  . GLN A 0 551 . -54.292  -16.199 55.008   1.00 55.34 551 A 1 
ATOM 4198 C CD  . GLN A 0 551 . -54.409  -16.150 56.523   1.00 55.34 551 A 1 
ATOM 4199 N NE2 . GLN A 0 551 . -54.661  -17.259 57.183   1.00 55.34 551 A 1 
ATOM 4200 O OE1 . GLN A 0 551 . -54.307  -15.116 57.152   1.00 55.34 551 A 1 
ATOM 4201 N N   . ALA A 0 552 . -57.258  -16.180 51.351   1.00 50.81 552 A 1 
ATOM 4202 C CA  . ALA A 0 552 . -58.608  -16.059 50.828   1.00 50.81 552 A 1 
ATOM 4203 C C   . ALA A 0 552 . -59.605  -16.416 51.943   1.00 50.81 552 A 1 
ATOM 4204 C CB  . ALA A 0 552 . -58.749  -16.945 49.585   1.00 50.81 552 A 1 
ATOM 4205 O O   . ALA A 0 552 . -59.562  -17.522 52.488   1.00 50.81 552 A 1 
ATOM 4206 N N   . TRP A 0 553 . -60.494  -15.478 52.279   1.00 49.12 553 A 1 
ATOM 4207 C CA  . TRP A 0 553 . -61.577  -15.694 53.239   1.00 49.12 553 A 1 
ATOM 4208 C C   . TRP A 0 553 . -62.749  -16.373 52.528   1.00 49.12 553 A 1 
ATOM 4209 C CB  . TRP A 0 553 . -61.991  -14.363 53.884   1.00 49.12 553 A 1 
ATOM 4210 O O   . TRP A 0 553 . -63.407  -15.767 51.681   1.00 49.12 553 A 1 
ATOM 4211 C CG  . TRP A 0 553 . -60.969  -13.754 54.797   1.00 49.12 553 A 1 
ATOM 4212 C CD1 . TRP A 0 553 . -59.818  -13.153 54.412   1.00 49.12 553 A 1 
ATOM 4213 C CD2 . TRP A 0 553 . -60.972  -13.703 56.260   1.00 49.12 553 A 1 
ATOM 4214 C CE2 . TRP A 0 553 . -59.777  -13.050 56.690   1.00 49.12 553 A 1 
ATOM 4215 C CE3 . TRP A 0 553 . -61.856  -14.147 57.269   1.00 49.12 553 A 1 
ATOM 4216 N NE1 . TRP A 0 553 . -59.114  -12.738 55.523   1.00 49.12 553 A 1 
ATOM 4217 C CH2 . TRP A 0 553 . -60.372  -13.303 59.019   1.00 49.12 553 A 1 
ATOM 4218 C CZ2 . TRP A 0 553 . -59.469  -12.849 58.043   1.00 49.12 553 A 1 
ATOM 4219 C CZ3 . TRP A 0 553 . -61.560  -13.947 58.630   1.00 49.12 553 A 1 
ATOM 4220 N N   . GLY A 0 554 . -62.996  -17.641 52.856   1.00 52.30 554 A 1 
ATOM 4221 C CA  . GLY A 0 554 . -64.221  -18.338 52.483   1.00 52.30 554 A 1 
ATOM 4222 C C   . GLY A 0 554 . -65.253  -18.188 53.597   1.00 52.30 554 A 1 
ATOM 4223 O O   . GLY A 0 554 . -64.920  -18.374 54.760   1.00 52.30 554 A 1 
ATOM 4224 N N   . LYS A 0 555 . -66.497  -17.854 53.246   1.00 52.53 555 A 1 
ATOM 4225 C CA  . LYS A 0 555 . -67.648  -18.021 54.142   1.00 52.53 555 A 1 
ATOM 4226 C C   . LYS A 0 555 . -68.387  -19.264 53.683   1.00 52.53 555 A 1 
ATOM 4227 C CB  . LYS A 0 555 . -68.568  -16.787 54.118   1.00 52.53 555 A 1 
ATOM 4228 O O   . LYS A 0 555 . -68.914  -19.247 52.568   1.00 52.53 555 A 1 
ATOM 4229 C CG  . LYS A 0 555 . -67.858  -15.563 54.699   1.00 52.53 555 A 1 
ATOM 4230 C CD  . LYS A 0 555 . -68.773  -14.340 54.824   1.00 52.53 555 A 1 
ATOM 4231 C CE  . LYS A 0 555 . -67.883  -13.246 55.416   1.00 52.53 555 A 1 
ATOM 4232 N NZ  . LYS A 0 555 . -68.635  -12.137 56.035   1.00 52.53 555 A 1 
ATOM 4233 N N   . ASP A 0 556 . -68.440  -20.312 54.493   1.00 44.56 556 A 1 
ATOM 4234 C CA  . ASP A 0 556 . -69.569  -21.221 54.378   1.00 44.56 556 A 1 
ATOM 4235 C C   . ASP A 0 556 . -70.809  -20.517 54.959   1.00 44.56 556 A 1 
ATOM 4236 C CB  . ASP A 0 556 . -69.264  -22.615 54.948   1.00 44.56 556 A 1 
ATOM 4237 O O   . ASP A 0 556 . -70.754  -19.650 55.830   1.00 44.56 556 A 1 
ATOM 4238 C CG  . ASP A 0 556 . -68.782  -22.644 56.397   1.00 44.56 556 A 1 
ATOM 4239 O OD1 . ASP A 0 556 . -68.989  -21.628 57.093   1.00 44.56 556 A 1 
ATOM 4240 O OD2 . ASP A 0 556 . -68.161  -23.675 56.720   1.00 44.56 556 A 1 
ATOM 4241 N N   . ARG A 0 557 . -71.960  -20.738 54.334   1.00 46.16 557 A 1 
ATOM 4242 C CA  . ARG A 0 557 . -73.249  -20.325 54.886   1.00 46.16 557 A 1 
ATOM 4243 C C   . ARG A 0 557 . -74.146  -21.525 54.750   1.00 46.16 557 A 1 
ATOM 4244 C CB  . ARG A 0 557 . -73.866  -19.107 54.179   1.00 46.16 557 A 1 
ATOM 4245 O O   . ARG A 0 557 . -74.700  -21.753 53.672   1.00 46.16 557 A 1 
ATOM 4246 C CG  . ARG A 0 557 . -73.254  -17.763 54.580   1.00 46.16 557 A 1 
ATOM 4247 C CD  . ARG A 0 557 . -74.141  -16.641 54.019   1.00 46.16 557 A 1 
ATOM 4248 N NE  . ARG A 0 557 . -73.434  -15.350 53.991   1.00 46.16 557 A 1 
ATOM 4249 N NH1 . ARG A 0 557 . -75.187  -14.053 53.276   1.00 46.16 557 A 1 
ATOM 4250 N NH2 . ARG A 0 557 . -73.153  -13.154 53.467   1.00 46.16 557 A 1 
ATOM 4251 C CZ  . ARG A 0 557 . -73.927  -14.196 53.584   1.00 46.16 557 A 1 
ATOM 4252 N N   . ASP A 0 558 . -74.315  -22.243 55.843   1.00 46.97 558 A 1 
ATOM 4253 C CA  . ASP A 0 558 . -75.278  -23.324 55.913   1.00 46.97 558 A 1 
ATOM 4254 C C   . ASP A 0 558 . -76.693  -22.734 55.914   1.00 46.97 558 A 1 
ATOM 4255 C CB  . ASP A 0 558 . -74.962  -24.212 57.120   1.00 46.97 558 A 1 
ATOM 4256 O O   . ASP A 0 558 . -77.256  -22.332 56.934   1.00 46.97 558 A 1 
ATOM 4257 C CG  . ASP A 0 558 . -73.749  -25.120 56.882   1.00 46.97 558 A 1 
ATOM 4258 O OD1 . ASP A 0 558 . -73.210  -25.100 55.748   1.00 46.97 558 A 1 
ATOM 4259 O OD2 . ASP A 0 558 . -73.487  -25.915 57.801   1.00 46.97 558 A 1 
ATOM 4260 N N   . GLN A 0 559 . -77.285  -22.619 54.721   1.00 43.18 559 A 1 
ATOM 4261 C CA  . GLN A 0 559 . -78.689  -22.242 54.577   1.00 43.18 559 A 1 
ATOM 4262 C C   . GLN A 0 559 . -79.598  -23.409 54.994   1.00 43.18 559 A 1 
ATOM 4263 C CB  . GLN A 0 559 . -79.016  -21.759 53.154   1.00 43.18 559 A 1 
ATOM 4264 O O   . GLN A 0 559 . -79.781  -24.382 54.264   1.00 43.18 559 A 1 
ATOM 4265 C CG  . GLN A 0 559 . -78.722  -20.265 52.945   1.00 43.18 559 A 1 
ATOM 4266 C CD  . GLN A 0 559 . -79.380  -19.700 51.685   1.00 43.18 559 A 1 
ATOM 4267 N NE2 . GLN A 0 559 . -79.218  -18.423 51.413   1.00 43.18 559 A 1 
ATOM 4268 O OE1 . GLN A 0 559 . -80.066  -20.357 50.923   1.00 43.18 559 A 1 
ATOM 4269 N N   . TYR A 0 560 . -80.222  -23.270 56.165   1.00 36.05 560 A 1 
ATOM 4270 C CA  . TYR A 0 560 . -81.275  -24.150 56.675   1.00 36.05 560 A 1 
ATOM 4271 C C   . TYR A 0 560 . -82.551  -24.057 55.811   1.00 36.05 560 A 1 
ATOM 4272 C CB  . TYR A 0 560 . -81.551  -23.747 58.138   1.00 36.05 560 A 1 
ATOM 4273 O O   . TYR A 0 560 . -83.145  -22.985 55.698   1.00 36.05 560 A 1 
ATOM 4274 C CG  . TYR A 0 560 . -82.311  -24.758 58.980   1.00 36.05 560 A 1 
ATOM 4275 C CD1 . TYR A 0 560 . -83.710  -24.671 59.129   1.00 36.05 560 A 1 
ATOM 4276 C CD2 . TYR A 0 560 . -81.594  -25.754 59.670   1.00 36.05 560 A 1 
ATOM 4277 C CE1 . TYR A 0 560 . -84.389  -25.582 59.967   1.00 36.05 560 A 1 
ATOM 4278 C CE2 . TYR A 0 560 . -82.266  -26.664 60.508   1.00 36.05 560 A 1 
ATOM 4279 O OH  . TYR A 0 560 . -84.314  -27.452 61.474   1.00 36.05 560 A 1 
ATOM 4280 C CZ  . TYR A 0 560 . -83.666  -26.577 60.659   1.00 36.05 560 A 1 
ATOM 4281 N N   . GLY A 0 561 . -83.021  -25.189 55.265   1.00 36.62 561 A 1 
ATOM 4282 C CA  . GLY A 0 561 . -84.436  -25.359 54.895   1.00 36.62 561 A 1 
ATOM 4283 C C   . GLY A 0 561 . -84.828  -25.634 53.434   1.00 36.62 561 A 1 
ATOM 4284 O O   . GLY A 0 561 . -85.997  -25.428 53.119   1.00 36.62 561 A 1 
ATOM 4285 N N   . ALA A 0 562 . -83.957  -26.125 52.543   1.00 35.07 562 A 1 
ATOM 4286 C CA  . ALA A 0 562 . -84.371  -26.459 51.168   1.00 35.07 562 A 1 
ATOM 4287 C C   . ALA A 0 562 . -84.058  -27.915 50.776   1.00 35.07 562 A 1 
ATOM 4288 C CB  . ALA A 0 562 . -83.789  -25.423 50.203   1.00 35.07 562 A 1 
ATOM 4289 O O   . ALA A 0 562 . -82.967  -28.257 50.330   1.00 35.07 562 A 1 
ATOM 4290 N N   . SER A 0 563 . -85.053  -28.792 50.924   1.00 34.52 563 A 1 
ATOM 4291 C CA  . SER A 0 563 . -85.089  -30.098 50.264   1.00 34.52 563 A 1 
ATOM 4292 C C   . SER A 0 563 . -85.294  -29.931 48.751   1.00 34.52 563 A 1 
ATOM 4293 C CB  . SER A 0 563 . -86.245  -30.924 50.844   1.00 34.52 563 A 1 
ATOM 4294 O O   . SER A 0 563 . -86.219  -29.225 48.368   1.00 34.52 563 A 1 
ATOM 4295 O OG  . SER A 0 563 . -87.473  -30.234 50.685   1.00 34.52 563 A 1 
ATOM 4296 N N   . SER A 0 564 . -84.527  -30.687 47.952   1.00 39.57 564 A 1 
ATOM 4297 C CA  . SER A 0 564 . -84.609  -30.933 46.492   1.00 39.57 564 A 1 
ATOM 4298 C C   . SER A 0 564 . -83.604  -30.186 45.598   1.00 39.57 564 A 1 
ATOM 4299 C CB  . SER A 0 564 . -86.036  -30.916 45.904   1.00 39.57 564 A 1 
ATOM 4300 O O   . SER A 0 564 . -83.778  -29.010 45.320   1.00 39.57 564 A 1 
ATOM 4301 O OG  . SER A 0 564 . -86.488  -29.634 45.529   1.00 39.57 564 A 1 
ATOM 4302 N N   . GLN A 0 565 . -82.608  -30.952 45.121   1.00 32.43 565 A 1 
ATOM 4303 C CA  . GLN A 0 565 . -82.082  -30.991 43.742   1.00 32.43 565 A 1 
ATOM 4304 C C   . GLN A 0 565 . -81.785  -29.625 43.086   1.00 32.43 565 A 1 
ATOM 4305 C CB  . GLN A 0 565 . -83.069  -31.826 42.881   1.00 32.43 565 A 1 
ATOM 4306 O O   . GLN A 0 565 . -82.716  -29.036 42.568   1.00 32.43 565 A 1 
ATOM 4307 C CG  . GLN A 0 565 . -83.298  -33.265 43.393   1.00 32.43 565 A 1 
ATOM 4308 C CD  . GLN A 0 565 . -84.439  -34.012 42.699   1.00 32.43 565 A 1 
ATOM 4309 N NE2 . GLN A 0 565 . -84.860  -35.138 43.237   1.00 32.43 565 A 1 
ATOM 4310 O OE1 . GLN A 0 565 . -84.990  -33.638 41.683   1.00 32.43 565 A 1 
ATOM 4311 N N   . ASP A 0 566 . -80.518  -29.160 43.123   1.00 37.11 566 A 1 
ATOM 4312 C CA  . ASP A 0 566 . -79.834  -28.306 42.101   1.00 37.11 566 A 1 
ATOM 4313 C C   . ASP A 0 566 . -78.494  -27.683 42.602   1.00 37.11 566 A 1 
ATOM 4314 C CB  . ASP A 0 566 . -80.759  -27.241 41.448   1.00 37.11 566 A 1 
ATOM 4315 O O   . ASP A 0 566 . -78.106  -26.574 42.243   1.00 37.11 566 A 1 
ATOM 4316 C CG  . ASP A 0 566 . -81.636  -27.800 40.310   1.00 37.11 566 A 1 
ATOM 4317 O OD1 . ASP A 0 566 . -81.279  -28.874 39.761   1.00 37.11 566 A 1 
ATOM 4318 O OD2 . ASP A 0 566 . -82.620  -27.116 39.947   1.00 37.11 566 A 1 
ATOM 4319 N N   . TRP A 0 567 . -77.725  -28.391 43.440   1.00 35.97 567 A 1 
ATOM 4320 C CA  . TRP A 0 567 . -76.501  -27.866 44.084   1.00 35.97 567 A 1 
ATOM 4321 C C   . TRP A 0 567 . -75.200  -28.167 43.307   1.00 35.97 567 A 1 
ATOM 4322 C CB  . TRP A 0 567 . -76.483  -28.285 45.570   1.00 35.97 567 A 1 
ATOM 4323 O O   . TRP A 0 567 . -74.250  -28.709 43.867   1.00 35.97 567 A 1 
ATOM 4324 C CG  . TRP A 0 567 . -76.599  -27.144 46.530   1.00 35.97 567 A 1 
ATOM 4325 C CD1 . TRP A 0 567 . -77.751  -26.512 46.849   1.00 35.97 567 A 1 
ATOM 4326 C CD2 . TRP A 0 567 . -75.549  -26.483 47.305   1.00 35.97 567 A 1 
ATOM 4327 C CE2 . TRP A 0 567 . -76.158  -25.471 48.107   1.00 35.97 567 A 1 
ATOM 4328 C CE3 . TRP A 0 567 . -74.150  -26.638 47.421   1.00 35.97 567 A 1 
ATOM 4329 N NE1 . TRP A 0 567 . -77.496  -25.530 47.784   1.00 35.97 567 A 1 
ATOM 4330 C CH2 . TRP A 0 567 . -74.041  -24.861 49.101   1.00 35.97 567 A 1 
ATOM 4331 C CZ2 . TRP A 0 567 . -75.428  -24.670 48.995   1.00 35.97 567 A 1 
ATOM 4332 C CZ3 . TRP A 0 567 . -73.405  -25.837 48.311   1.00 35.97 567 A 1 
ATOM 4333 N N   . ASN A 0 568 . -75.144  -27.874 41.999   1.00 37.06 568 A 1 
ATOM 4334 C CA  . ASN A 0 568 . -73.951  -28.202 41.194   1.00 37.06 568 A 1 
ATOM 4335 C C   . ASN A 0 568 . -73.594  -27.214 40.059   1.00 37.06 568 A 1 
ATOM 4336 C CB  . ASN A 0 568 . -74.058  -29.667 40.710   1.00 37.06 568 A 1 
ATOM 4337 O O   . ASN A 0 568 . -73.302  -27.652 38.949   1.00 37.06 568 A 1 
ATOM 4338 C CG  . ASN A 0 568 . -72.694  -30.309 40.506   1.00 37.06 568 A 1 
ATOM 4339 N ND2 . ASN A 0 568 . -72.600  -31.321 39.676   1.00 37.06 568 A 1 
ATOM 4340 O OD1 . ASN A 0 568 . -71.700  -29.956 41.115   1.00 37.06 568 A 1 
ATOM 4341 N N   . ALA A 0 569 . -73.606  -25.895 40.303   1.00 35.40 569 A 1 
ATOM 4342 C CA  . ALA A 0 569 . -73.372  -24.906 39.233   1.00 35.40 569 A 1 
ATOM 4343 C C   . ALA A 0 569 . -72.353  -23.772 39.503   1.00 35.40 569 A 1 
ATOM 4344 C CB  . ALA A 0 569 . -74.734  -24.371 38.766   1.00 35.40 569 A 1 
ATOM 4345 O O   . ALA A 0 569 . -72.235  -22.900 38.651   1.00 35.40 569 A 1 
ATOM 4346 N N   . SER A 0 570 . -71.592  -23.733 40.610   1.00 38.65 570 A 1 
ATOM 4347 C CA  . SER A 0 570 . -70.695  -22.572 40.852   1.00 38.65 570 A 1 
ATOM 4348 C C   . SER A 0 570 . -69.352  -22.850 41.549   1.00 38.65 570 A 1 
ATOM 4349 C CB  . SER A 0 570 . -71.471  -21.438 41.538   1.00 38.65 570 A 1 
ATOM 4350 O O   . SER A 0 570 . -68.858  -22.000 42.285   1.00 38.65 570 A 1 
ATOM 4351 O OG  . SER A 0 570 . -71.593  -21.685 42.923   1.00 38.65 570 A 1 
ATOM 4352 N N   . GLN A 0 571 . -68.741  -24.019 41.340   1.00 38.38 571 A 1 
ATOM 4353 C CA  . GLN A 0 571 . -67.451  -24.388 41.964   1.00 38.38 571 A 1 
ATOM 4354 C C   . GLN A 0 571 . -66.323  -24.683 40.952   1.00 38.38 571 A 1 
ATOM 4355 C CB  . GLN A 0 571 . -67.679  -25.518 42.993   1.00 38.38 571 A 1 
ATOM 4356 O O   . GLN A 0 571 . -65.377  -25.395 41.272   1.00 38.38 571 A 1 
ATOM 4357 C CG  . GLN A 0 571 . -68.238  -24.998 44.331   1.00 38.38 571 A 1 
ATOM 4358 C CD  . GLN A 0 571 . -67.199  -24.314 45.226   1.00 38.38 571 A 1 
ATOM 4359 N NE2 . GLN A 0 571 . -67.627  -23.576 46.227   1.00 38.38 571 A 1 
ATOM 4360 O OE1 . GLN A 0 571 . -65.996  -24.442 45.076   1.00 38.38 571 A 1 
ATOM 4361 N N   . GLY A 0 572 . -66.374  -24.142 39.730   1.00 37.03 572 A 1 
ATOM 4362 C CA  . GLY A 0 572 . -65.333  -24.411 38.732   1.00 37.03 572 A 1 
ATOM 4363 C C   . GLY A 0 572 . -65.096  -23.273 37.751   1.00 37.03 572 A 1 
ATOM 4364 O O   . GLY A 0 572 . -65.608  -23.352 36.649   1.00 37.03 572 A 1 
ATOM 4365 N N   . ASP A 0 573 . -64.300  -22.269 38.138   1.00 36.04 573 A 1 
ATOM 4366 C CA  . ASP A 0 573 . -63.749  -21.258 37.207   1.00 36.04 573 A 1 
ATOM 4367 C C   . ASP A 0 573 . -62.321  -20.771 37.560   1.00 36.04 573 A 1 
ATOM 4368 C CB  . ASP A 0 573 . -64.742  -20.088 37.017   1.00 36.04 573 A 1 
ATOM 4369 O O   . ASP A 0 573 . -61.797  -19.844 36.951   1.00 36.04 573 A 1 
ATOM 4370 C CG  . ASP A 0 573 . -65.674  -20.251 35.804   1.00 36.04 573 A 1 
ATOM 4371 O OD1 . ASP A 0 573 . -65.282  -20.925 34.824   1.00 36.04 573 A 1 
ATOM 4372 O OD2 . ASP A 0 573 . -66.766  -19.642 35.850   1.00 36.04 573 A 1 
ATOM 4373 N N   . TYR A 0 574 . -61.619  -21.432 38.487   1.00 34.93 574 A 1 
ATOM 4374 C CA  . TYR A 0 574 . -60.204  -21.157 38.785   1.00 34.93 574 A 1 
ATOM 4375 C C   . TYR A 0 574 . -59.393  -22.449 38.608   1.00 34.93 574 A 1 
ATOM 4376 C CB  . TYR A 0 574 . -60.069  -20.554 40.201   1.00 34.93 574 A 1 
ATOM 4377 O O   . TYR A 0 574 . -59.402  -23.276 39.514   1.00 34.93 574 A 1 
ATOM 4378 C CG  . TYR A 0 574 . -59.931  -19.041 40.242   1.00 34.93 574 A 1 
ATOM 4379 C CD1 . TYR A 0 574 . -58.647  -18.462 40.325   1.00 34.93 574 A 1 
ATOM 4380 C CD2 . TYR A 0 574 . -61.069  -18.212 40.211   1.00 34.93 574 A 1 
ATOM 4381 C CE1 . TYR A 0 574 . -58.499  -17.062 40.380   1.00 34.93 574 A 1 
ATOM 4382 C CE2 . TYR A 0 574 . -60.925  -16.810 40.271   1.00 34.93 574 A 1 
ATOM 4383 O OH  . TYR A 0 574 . -59.508  -14.882 40.411   1.00 34.93 574 A 1 
ATOM 4384 C CZ  . TYR A 0 574 . -59.640  -16.233 40.355   1.00 34.93 574 A 1 
ATOM 4385 N N   . ASN A 0 575 . -58.775  -22.647 37.424   1.00 39.46 575 A 1 
ATOM 4386 C CA  . ASN A 0 575 . -57.562  -23.473 37.149   1.00 39.46 575 A 1 
ATOM 4387 C C   . ASN A 0 575 . -57.471  -24.128 35.741   1.00 39.46 575 A 1 
ATOM 4388 C CB  . ASN A 0 575 . -57.225  -24.509 38.262   1.00 39.46 575 A 1 
ATOM 4389 O O   . ASN A 0 575 . -57.065  -25.285 35.636   1.00 39.46 575 A 1 
ATOM 4390 C CG  . ASN A 0 575 . -56.576  -23.881 39.480   1.00 39.46 575 A 1 
ATOM 4391 N ND2 . ASN A 0 575 . -56.553  -24.571 40.595   1.00 39.46 575 A 1 
ATOM 4392 O OD1 . ASN A 0 575 . -56.027  -22.796 39.433   1.00 39.46 575 A 1 
ATOM 4393 N N   . GLN A 0 576 . -57.765  -23.434 34.627   1.00 36.28 576 A 1 
ATOM 4394 C CA  . GLN A 0 576 . -57.490  -23.999 33.280   1.00 36.28 576 A 1 
ATOM 4395 C C   . GLN A 0 576 . -56.786  -23.100 32.237   1.00 36.28 576 A 1 
ATOM 4396 C CB  . GLN A 0 576 . -58.733  -24.733 32.715   1.00 36.28 576 A 1 
ATOM 4397 O O   . GLN A 0 576 . -56.652  -23.520 31.093   1.00 36.28 576 A 1 
ATOM 4398 C CG  . GLN A 0 576 . -58.713  -26.229 33.085   1.00 36.28 576 A 1 
ATOM 4399 C CD  . GLN A 0 576 . -59.682  -27.083 32.273   1.00 36.28 576 A 1 
ATOM 4400 N NE2 . GLN A 0 576 . -60.288  -28.084 32.873   1.00 36.28 576 A 1 
ATOM 4401 O OE1 . GLN A 0 576 . -59.891  -26.912 31.085   1.00 36.28 576 A 1 
ATOM 4402 N N   . ALA A 0 577 . -56.225  -21.935 32.586   1.00 35.66 577 A 1 
ATOM 4403 C CA  . ALA A 0 577 . -55.625  -21.036 31.579   1.00 35.66 577 A 1 
ATOM 4404 C C   . ALA A 0 577 . -54.084  -21.097 31.403   1.00 35.66 577 A 1 
ATOM 4405 C CB  . ALA A 0 577 . -56.150  -19.617 31.817   1.00 35.66 577 A 1 
ATOM 4406 O O   . ALA A 0 577 . -53.540  -20.301 30.648   1.00 35.66 577 A 1 
ATOM 4407 N N   . ALA A 0 578 . -53.355  -22.031 32.031   1.00 37.01 578 A 1 
ATOM 4408 C CA  . ALA A 0 578 . -51.878  -21.990 32.067   1.00 37.01 578 A 1 
ATOM 4409 C C   . ALA A 0 578 . -51.117  -23.053 31.234   1.00 37.01 578 A 1 
ATOM 4410 C CB  . ALA A 0 578 . -51.425  -21.926 33.532   1.00 37.01 578 A 1 
ATOM 4411 O O   . ALA A 0 578 . -49.942  -23.295 31.504   1.00 37.01 578 A 1 
ATOM 4412 N N   . LYS A 0 579 . -51.712  -23.706 30.218   1.00 35.29 579 A 1 
ATOM 4413 C CA  . LYS A 0 579 . -50.959  -24.612 29.310   1.00 35.29 579 A 1 
ATOM 4414 C C   . LYS A 0 579 . -51.506  -24.667 27.877   1.00 35.29 579 A 1 
ATOM 4415 C CB  . LYS A 0 579 . -50.880  -26.047 29.888   1.00 35.29 579 A 1 
ATOM 4416 O O   . LYS A 0 579 . -52.371  -25.490 27.602   1.00 35.29 579 A 1 
ATOM 4417 C CG  . LYS A 0 579 . -49.805  -26.222 30.970   1.00 35.29 579 A 1 
ATOM 4418 C CD  . LYS A 0 579 . -49.579  -27.690 31.339   1.00 35.29 579 A 1 
ATOM 4419 C CE  . LYS A 0 579 . -48.454  -27.749 32.378   1.00 35.29 579 A 1 
ATOM 4420 N NZ  . LYS A 0 579 . -48.256  -29.120 32.906   1.00 35.29 579 A 1 
ATOM 4421 N N   . ALA A 0 580 . -50.936  -23.845 26.989   1.00 38.64 580 A 1 
ATOM 4422 C CA  . ALA A 0 580 . -50.755  -23.998 25.525   1.00 38.64 580 A 1 
ATOM 4423 C C   . ALA A 0 580 . -50.511  -22.568 24.978   1.00 38.64 580 A 1 
ATOM 4424 C CB  . ALA A 0 580 . -51.992  -24.649 24.870   1.00 38.64 580 A 1 
ATOM 4425 O O   . ALA A 0 580 . -51.357  -21.713 25.175   1.00 38.64 580 A 1 
ATOM 4426 N N   . VAL A 0 581 . -49.393  -22.157 24.371   1.00 40.06 581 A 1 
ATOM 4427 C CA  . VAL A 0 581 . -48.749  -22.646 23.143   1.00 40.06 581 A 1 
ATOM 4428 C C   . VAL A 0 581 . -47.389  -21.925 23.003   1.00 40.06 581 A 1 
ATOM 4429 C CB  . VAL A 0 581 . -49.646  -22.271 21.928   1.00 40.06 581 A 1 
ATOM 4430 O O   . VAL A 0 581 . -47.300  -20.717 23.200   1.00 40.06 581 A 1 
ATOM 4431 C CG1 . VAL A 0 581 . -48.952  -22.384 20.568   1.00 40.06 581 A 1 
ATOM 4432 C CG2 . VAL A 0 581 . -50.895  -23.157 21.840   1.00 40.06 581 A 1 
ATOM 4433 N N   . ALA A 0 582 . -46.342  -22.672 22.645   1.00 39.90 582 A 1 
ATOM 4434 C CA  . ALA A 0 582 . -44.991  -22.197 22.319   1.00 39.90 582 A 1 
ATOM 4435 C C   . ALA A 0 582 . -44.924  -21.455 20.950   1.00 39.90 582 A 1 
ATOM 4436 C CB  . ALA A 0 582 . -44.085  -23.439 22.386   1.00 39.90 582 A 1 
ATOM 4437 O O   . ALA A 0 582 . -45.839  -21.580 20.136   1.00 39.90 582 A 1 
ATOM 4438 N N   . PRO A 0 583 . -43.853  -20.693 20.653   1.00 41.06 583 A 1 
ATOM 4439 C CA  . PRO A 0 583 . -43.921  -19.461 19.867   1.00 41.06 583 A 1 
ATOM 4440 C C   . PRO A 0 583 . -43.768  -19.663 18.352   1.00 41.06 583 A 1 
ATOM 4441 C CB  . PRO A 0 583 . -42.777  -18.605 20.427   1.00 41.06 583 A 1 
ATOM 4442 O O   . PRO A 0 583 . -42.977  -20.488 17.891   1.00 41.06 583 A 1 
ATOM 4443 C CG  . PRO A 0 583 . -41.703  -19.642 20.757   1.00 41.06 583 A 1 
ATOM 4444 C CD  . PRO A 0 583 . -42.521  -20.841 21.222   1.00 41.06 583 A 1 
ATOM 4445 N N   . LYS A 0 584 . -44.424  -18.808 17.555   1.00 38.40 584 A 1 
ATOM 4446 C CA  . LYS A 0 584 . -44.004  -18.503 16.178   1.00 38.40 584 A 1 
ATOM 4447 C C   . LYS A 0 584 . -44.034  -16.996 15.922   1.00 38.40 584 A 1 
ATOM 4448 C CB  . LYS A 0 584 . -44.814  -19.283 15.126   1.00 38.40 584 A 1 
ATOM 4449 O O   . LYS A 0 584 . -45.061  -16.344 16.050   1.00 38.40 584 A 1 
ATOM 4450 C CG  . LYS A 0 584 . -44.120  -20.606 14.761   1.00 38.40 584 A 1 
ATOM 4451 C CD  . LYS A 0 584 . -44.810  -21.294 13.578   1.00 38.40 584 A 1 
ATOM 4452 C CE  . LYS A 0 584 . -44.046  -22.567 13.198   1.00 38.40 584 A 1 
ATOM 4453 N NZ  . LYS A 0 584 . -44.714  -23.283 12.083   1.00 38.40 584 A 1 
ATOM 4454 N N   . LYS A 0 585 . -42.849  -16.495 15.563   1.00 40.20 585 A 1 
ATOM 4455 C CA  . LYS A 0 585 . -42.506  -15.144 15.108   1.00 40.20 585 A 1 
ATOM 4456 C C   . LYS A 0 585 . -43.464  -14.639 14.017   1.00 40.20 585 A 1 
ATOM 4457 C CB  . LYS A 0 585 . -41.093  -15.213 14.481   1.00 40.20 585 A 1 
ATOM 4458 O O   . LYS A 0 585 . -43.730  -15.396 13.091   1.00 40.20 585 A 1 
ATOM 4459 C CG  . LYS A 0 585 . -39.946  -15.674 15.397   1.00 40.20 585 A 1 
ATOM 4460 C CD  . LYS A 0 585 . -38.631  -15.784 14.601   1.00 40.20 585 A 1 
ATOM 4461 C CE  . LYS A 0 585 . -37.453  -16.100 15.534   1.00 40.20 585 A 1 
ATOM 4462 N NZ  . LYS A 0 585 . -36.152  -16.134 14.815   1.00 40.20 585 A 1 
ATOM 4463 N N   . GLN A 0 586 . -43.833  -13.355 14.068   1.00 40.06 586 A 1 
ATOM 4464 C CA  . GLN A 0 586 . -43.546  -12.319 13.049   1.00 40.06 586 A 1 
ATOM 4465 C C   . GLN A 0 586 . -44.538  -11.138 13.130   1.00 40.06 586 A 1 
ATOM 4466 C CB  . GLN A 0 586 . -43.475  -12.846 11.592   1.00 40.06 586 A 1 
ATOM 4467 O O   . GLN A 0 586 . -45.739  -11.319 12.995   1.00 40.06 586 A 1 
ATOM 4468 C CG  . GLN A 0 586 . -42.063  -13.372 11.260   1.00 40.06 586 A 1 
ATOM 4469 C CD  . GLN A 0 586 . -41.941  -14.049 9.898    1.00 40.06 586 A 1 
ATOM 4470 N NE2 . GLN A 0 586 . -40.845  -13.852 9.197    1.00 40.06 586 A 1 
ATOM 4471 O OE1 . GLN A 0 586 . -42.785  -14.801 9.450    1.00 40.06 586 A 1 
ATOM 4472 N N   . HIS A 0 587 . -43.968  -9.939  13.315   1.00 36.86 587 A 1 
ATOM 4473 C CA  . HIS A 0 587 . -44.403  -8.615  12.836   1.00 36.86 587 A 1 
ATOM 4474 C C   . HIS A 0 587 . -45.868  -8.178  13.047   1.00 36.86 587 A 1 
ATOM 4475 C CB  . HIS A 0 587 . -43.969  -8.465  11.367   1.00 36.86 587 A 1 
ATOM 4476 O O   . HIS A 0 587 . -46.757  -8.528  12.279   1.00 36.86 587 A 1 
ATOM 4477 C CG  . HIS A 0 587 . -42.535  -8.021  11.213   1.00 36.86 587 A 1 
ATOM 4478 C CD2 . HIS A 0 587 . -41.406  -8.692  11.598   1.00 36.86 587 A 1 
ATOM 4479 N ND1 . HIS A 0 587 . -42.126  -6.816  10.691   1.00 36.86 587 A 1 
ATOM 4480 C CE1 . HIS A 0 587 . -40.786  -6.760  10.762   1.00 36.86 587 A 1 
ATOM 4481 N NE2 . HIS A 0 587 . -40.304  -7.889  11.306   1.00 36.86 587 A 1 
ATOM 4482 N N   . HIS A 0 588 . -46.078  -7.278  14.017   1.00 34.66 588 A 1 
ATOM 4483 C CA  . HIS A 0 588 . -47.285  -6.456  14.137   1.00 34.66 588 A 1 
ATOM 4484 C C   . HIS A 0 588 . -47.071  -5.071  13.515   1.00 34.66 588 A 1 
ATOM 4485 C CB  . HIS A 0 588 . -47.702  -6.318  15.611   1.00 34.66 588 A 1 
ATOM 4486 O O   . HIS A 0 588 . -46.146  -4.352  13.885   1.00 34.66 588 A 1 
ATOM 4487 C CG  . HIS A 0 588 . -48.622  -7.418  16.067   1.00 34.66 588 A 1 
ATOM 4488 C CD2 . HIS A 0 588 . -49.940  -7.282  16.413   1.00 34.66 588 A 1 
ATOM 4489 N ND1 . HIS A 0 588 . -48.314  -8.754  16.163   1.00 34.66 588 A 1 
ATOM 4490 C CE1 . HIS A 0 588 . -49.417  -9.406  16.565   1.00 34.66 588 A 1 
ATOM 4491 N NE2 . HIS A 0 588 . -50.436  -8.550  16.725   1.00 34.66 588 A 1 
ATOM 4492 N N   . GLY A 0 589 . -47.982  -4.694  12.617   1.00 37.27 589 A 1 
ATOM 4493 C CA  . GLY A 0 589 . -48.256  -3.321  12.209   1.00 37.27 589 A 1 
ATOM 4494 C C   . GLY A 0 589 . -49.764  -3.061  12.306   1.00 37.27 589 A 1 
ATOM 4495 O O   . GLY A 0 589 . -50.536  -3.762  11.666   1.00 37.27 589 A 1 
ATOM 4496 N N   . TYR A 0 590 . -50.124  -2.083  13.143   1.00 37.39 590 A 1 
ATOM 4497 C CA  . TYR A 0 590 . -51.343  -1.255  13.209   1.00 37.39 590 A 1 
ATOM 4498 C C   . TYR A 0 590 . -52.755  -1.845  12.965   1.00 37.39 590 A 1 
ATOM 4499 C CB  . TYR A 0 590 . -51.128  -0.027  12.310   1.00 37.39 590 A 1 
ATOM 4500 O O   . TYR A 0 590 . -53.098  -2.261  11.868   1.00 37.39 590 A 1 
ATOM 4501 C CG  . TYR A 0 590 . -50.075  0.932   12.833   1.00 37.39 590 A 1 
ATOM 4502 C CD1 . TYR A 0 590 . -50.449  1.951   13.732   1.00 37.39 590 A 1 
ATOM 4503 C CD2 . TYR A 0 590 . -48.727  0.800   12.443   1.00 37.39 590 A 1 
ATOM 4504 C CE1 . TYR A 0 590 . -49.481  2.838   14.242   1.00 37.39 590 A 1 
ATOM 4505 C CE2 . TYR A 0 590 . -47.757  1.683   12.955   1.00 37.39 590 A 1 
ATOM 4506 O OH  . TYR A 0 590 . -47.188  3.553   14.332   1.00 37.39 590 A 1 
ATOM 4507 C CZ  . TYR A 0 590 . -48.131  2.704   13.852   1.00 37.39 590 A 1 
ATOM 4508 N N   . GLY A 0 591 . -53.656  -1.579  13.927   1.00 40.30 591 A 1 
ATOM 4509 C CA  . GLY A 0 591 . -54.885  -0.826  13.624   1.00 40.30 591 A 1 
ATOM 4510 C C   . GLY A 0 591 . -56.237  -1.561  13.535   1.00 40.30 591 A 1 
ATOM 4511 O O   . GLY A 0 591 . -56.578  -2.131  12.513   1.00 40.30 591 A 1 
ATOM 4512 N N   . HIS A 0 592 . -57.068  -1.304  14.554   1.00 36.76 592 A 1 
ATOM 4513 C CA  . HIS A 0 592 . -58.496  -0.933  14.473   1.00 36.76 592 A 1 
ATOM 4514 C C   . HIS A 0 592 . -59.625  -1.995  14.313   1.00 36.76 592 A 1 
ATOM 4515 C CB  . HIS A 0 592 . -58.675  0.271   13.522   1.00 36.76 592 A 1 
ATOM 4516 O O   . HIS A 0 592 . -59.865  -2.546  13.248   1.00 36.76 592 A 1 
ATOM 4517 C CG  . HIS A 0 592 . -59.622  1.320   14.048   1.00 36.76 592 A 1 
ATOM 4518 C CD2 . HIS A 0 592 . -60.891  1.583   13.608   1.00 36.76 592 A 1 
ATOM 4519 N ND1 . HIS A 0 592 . -59.347  2.225   15.051   1.00 36.76 592 A 1 
ATOM 4520 C CE1 . HIS A 0 592 . -60.429  3.001   15.222   1.00 36.76 592 A 1 
ATOM 4521 N NE2 . HIS A 0 592 . -61.400  2.639   14.372   1.00 36.76 592 A 1 
ATOM 4522 N N   . ALA A 0 593 . -60.427  -2.047  15.390   1.00 40.21 593 A 1 
ATOM 4523 C CA  . ALA A 0 593 . -61.890  -2.202  15.514   1.00 40.21 593 A 1 
ATOM 4524 C C   . ALA A 0 593 . -62.604  -3.579  15.366   1.00 40.21 593 A 1 
ATOM 4525 C CB  . ALA A 0 593 . -62.610  -1.079  14.763   1.00 40.21 593 A 1 
ATOM 4526 O O   . ALA A 0 593 . -62.274  -4.370  14.487   1.00 40.21 593 A 1 
ATOM 4527 N N   . PRO A 0 594 . -63.633  -3.856  16.215   1.00 39.27 594 A 1 
ATOM 4528 C CA  . PRO A 0 594 . -64.254  -5.175  16.376   1.00 39.27 594 A 1 
ATOM 4529 C C   . PRO A 0 594 . -65.625  -5.304  15.682   1.00 39.27 594 A 1 
ATOM 4530 C CB  . PRO A 0 594 . -64.415  -5.299  17.895   1.00 39.27 594 A 1 
ATOM 4531 O O   . PRO A 0 594 . -66.382  -4.336  15.597   1.00 39.27 594 A 1 
ATOM 4532 C CG  . PRO A 0 594 . -64.840  -3.887  18.306   1.00 39.27 594 A 1 
ATOM 4533 C CD  . PRO A 0 594 . -64.162  -2.985  17.274   1.00 39.27 594 A 1 
ATOM 4534 N N   . HIS A 0 595 . -66.012  -6.522  15.282   1.00 37.51 595 A 1 
ATOM 4535 C CA  . HIS A 0 595 . -67.419  -6.830  15.006   1.00 37.51 595 A 1 
ATOM 4536 C C   . HIS A 0 595 . -67.801  -8.294  15.282   1.00 37.51 595 A 1 
ATOM 4537 C CB  . HIS A 0 595 . -67.829  -6.393  13.591   1.00 37.51 595 A 1 
ATOM 4538 O O   . HIS A 0 595 . -67.079  -9.231  14.955   1.00 37.51 595 A 1 
ATOM 4539 C CG  . HIS A 0 595 . -69.252  -5.893  13.554   1.00 37.51 595 A 1 
ATOM 4540 C CD2 . HIS A 0 595 . -69.675  -4.640  13.915   1.00 37.51 595 A 1 
ATOM 4541 N ND1 . HIS A 0 595 . -70.369  -6.614  13.198   1.00 37.51 595 A 1 
ATOM 4542 C CE1 . HIS A 0 595 . -71.436  -5.804  13.313   1.00 37.51 595 A 1 
ATOM 4543 N NE2 . HIS A 0 595 . -71.066  -4.596  13.764   1.00 37.51 595 A 1 
ATOM 4544 N N   . SER A 0 596 . -68.976  -8.428  15.897   1.00 34.63 596 A 1 
ATOM 4545 C CA  . SER A 0 596 . -69.702  -9.631  16.316   1.00 34.63 596 A 1 
ATOM 4546 C C   . SER A 0 596 . -70.292  -10.423 15.135   1.00 34.63 596 A 1 
ATOM 4547 C CB  . SER A 0 596 . -70.830  -9.112  17.222   1.00 34.63 596 A 1 
ATOM 4548 O O   . SER A 0 596 . -70.685  -9.823  14.132   1.00 34.63 596 A 1 
ATOM 4549 O OG  . SER A 0 596 . -71.714  -10.124 17.645   1.00 34.63 596 A 1 
ATOM 4550 N N   . GLY A 0 597 . -70.418  -11.751 15.275   1.00 38.82 597 A 1 
ATOM 4551 C CA  . GLY A 0 597 . -71.111  -12.626 14.319   1.00 38.82 597 A 1 
ATOM 4552 C C   . GLY A 0 597 . -71.251  -14.080 14.798   1.00 38.82 597 A 1 
ATOM 4553 O O   . GLY A 0 597 . -70.271  -14.725 15.143   1.00 38.82 597 A 1 
ATOM 4554 N N   . TYR A 0 598 . -72.493  -14.561 14.832   1.00 37.32 598 A 1 
ATOM 4555 C CA  . TYR A 0 598 . -73.030  -15.770 15.471   1.00 37.32 598 A 1 
ATOM 4556 C C   . TYR A 0 598 . -72.712  -17.134 14.807   1.00 37.32 598 A 1 
ATOM 4557 C CB  . TYR A 0 598 . -74.562  -15.589 15.472   1.00 37.32 598 A 1 
ATOM 4558 O O   . TYR A 0 598 . -72.604  -17.229 13.591   1.00 37.32 598 A 1 
ATOM 4559 C CG  . TYR A 0 598 . -75.162  -14.877 16.669   1.00 37.32 598 A 1 
ATOM 4560 C CD1 . TYR A 0 598 . -75.936  -15.624 17.577   1.00 37.32 598 A 1 
ATOM 4561 C CD2 . TYR A 0 598 . -75.009  -13.487 16.856   1.00 37.32 598 A 1 
ATOM 4562 C CE1 . TYR A 0 598 . -76.558  -14.992 18.667   1.00 37.32 598 A 1 
ATOM 4563 C CE2 . TYR A 0 598 . -75.631  -12.850 17.950   1.00 37.32 598 A 1 
ATOM 4564 O OH  . TYR A 0 598 . -77.025  -13.008 19.908   1.00 37.32 598 A 1 
ATOM 4565 C CZ  . TYR A 0 598 . -76.409  -13.605 18.856   1.00 37.32 598 A 1 
ATOM 4566 N N   . ALA A 0 599 . -72.684  -18.169 15.667   1.00 35.39 599 A 1 
ATOM 4567 C CA  . ALA A 0 599 . -73.242  -19.542 15.599   1.00 35.39 599 A 1 
ATOM 4568 C C   . ALA A 0 599 . -73.446  -20.291 14.255   1.00 35.39 599 A 1 
ATOM 4569 C CB  . ALA A 0 599 . -74.589  -19.498 16.343   1.00 35.39 599 A 1 
ATOM 4570 O O   . ALA A 0 599 . -74.043  -19.750 13.336   1.00 35.39 599 A 1 
ATOM 4571 N N   . HIS A 0 600 . -73.132  -21.605 14.227   1.00 37.59 600 A 1 
ATOM 4572 C CA  . HIS A 0 600 . -74.092  -22.730 14.046   1.00 37.59 600 A 1 
ATOM 4573 C C   . HIS A 0 600 . -73.421  -24.111 13.782   1.00 37.59 600 A 1 
ATOM 4574 C CB  . HIS A 0 600 . -75.141  -22.474 12.933   1.00 37.59 600 A 1 
ATOM 4575 O O   . HIS A 0 600 . -72.549  -24.212 12.932   1.00 37.59 600 A 1 
ATOM 4576 C CG  . HIS A 0 600 . -76.464  -21.977 13.478   1.00 37.59 600 A 1 
ATOM 4577 C CD2 . HIS A 0 600 . -76.917  -20.686 13.578   1.00 37.59 600 A 1 
ATOM 4578 N ND1 . HIS A 0 600 . -77.471  -22.781 13.955   1.00 37.59 600 A 1 
ATOM 4579 C CE1 . HIS A 0 600 . -78.491  -22.004 14.348   1.00 37.59 600 A 1 
ATOM 4580 N NE2 . HIS A 0 600 . -78.195  -20.716 14.149   1.00 37.59 600 A 1 
ATOM 4581 N N   . HIS A 0 601 . -73.961  -25.158 14.446   1.00 40.05 601 A 1 
ATOM 4582 C CA  . HIS A 0 601 . -74.114  -26.589 14.044   1.00 40.05 601 A 1 
ATOM 4583 C C   . HIS A 0 601 . -72.867  -27.473 13.754   1.00 40.05 601 A 1 
ATOM 4584 C CB  . HIS A 0 601 . -75.116  -26.637 12.876   1.00 40.05 601 A 1 
ATOM 4585 O O   . HIS A 0 601 . -71.896  -27.018 13.182   1.00 40.05 601 A 1 
ATOM 4586 C CG  . HIS A 0 601 . -76.492  -26.102 13.206   1.00 40.05 601 A 1 
ATOM 4587 C CD2 . HIS A 0 601 . -77.425  -25.656 12.307   1.00 40.05 601 A 1 
ATOM 4588 N ND1 . HIS A 0 601 . -77.090  -26.078 14.450   1.00 40.05 601 A 1 
ATOM 4589 C CE1 . HIS A 0 601 . -78.358  -25.665 14.303   1.00 40.05 601 A 1 
ATOM 4590 N NE2 . HIS A 0 601 . -78.594  -25.365 13.020   1.00 40.05 601 A 1 
ATOM 4591 N N   . GLY A 0 602 . -72.802  -28.785 14.044   1.00 38.83 602 A 1 
ATOM 4592 C CA  . GLY A 0 602 . -73.734  -29.765 14.612   1.00 38.83 602 A 1 
ATOM 4593 C C   . GLY A 0 602 . -73.183  -31.217 14.519   1.00 38.83 602 A 1 
ATOM 4594 O O   . GLY A 0 602 . -72.453  -31.541 13.595   1.00 38.83 602 A 1 
ATOM 4595 N N   . HIS A 0 603 . -73.592  -32.052 15.488   1.00 36.04 603 A 1 
ATOM 4596 C CA  . HIS A 0 603 . -73.973  -33.487 15.449   1.00 36.04 603 A 1 
ATOM 4597 C C   . HIS A 0 603 . -73.044  -34.695 15.104   1.00 36.04 603 A 1 
ATOM 4598 C CB  . HIS A 0 603 . -75.309  -33.603 14.698   1.00 36.04 603 A 1 
ATOM 4599 O O   . HIS A 0 603 . -72.480  -34.800 14.024   1.00 36.04 603 A 1 
ATOM 4600 C CG  . HIS A 0 603 . -76.447  -32.976 15.461   1.00 36.04 603 A 1 
ATOM 4601 C CD2 . HIS A 0 603 . -77.154  -31.860 15.109   1.00 36.04 603 A 1 
ATOM 4602 N ND1 . HIS A 0 603 . -76.937  -33.400 16.678   1.00 36.04 603 A 1 
ATOM 4603 C CE1 . HIS A 0 603 . -77.912  -32.557 17.051   1.00 36.04 603 A 1 
ATOM 4604 N NE2 . HIS A 0 603 . -78.070  -31.596 16.132   1.00 36.04 603 A 1 
ATOM 4605 N N   . HIS A 0 604 . -73.190  -35.711 15.994   1.00 37.15 604 A 1 
ATOM 4606 C CA  . HIS A 0 604 . -73.186  -37.199 15.837   1.00 37.15 604 A 1 
ATOM 4607 C C   . HIS A 0 604 . -71.834  -37.953 15.840   1.00 37.15 604 A 1 
ATOM 4608 C CB  . HIS A 0 604 . -74.091  -37.621 14.665   1.00 37.15 604 A 1 
ATOM 4609 O O   . HIS A 0 604 . -70.877  -37.490 15.247   1.00 37.15 604 A 1 
ATOM 4610 C CG  . HIS A 0 604 . -75.565  -37.341 14.856   1.00 37.15 604 A 1 
ATOM 4611 C CD2 . HIS A 0 604 . -76.542  -37.495 13.909   1.00 37.15 604 A 1 
ATOM 4612 N ND1 . HIS A 0 604 . -76.196  -36.951 16.020   1.00 37.15 604 A 1 
ATOM 4613 C CE1 . HIS A 0 604 . -77.514  -36.866 15.775   1.00 37.15 604 A 1 
ATOM 4614 N NE2 . HIS A 0 604 . -77.771  -37.198 14.505   1.00 37.15 604 A 1 
ATOM 4615 N N   . GLY A 0 605 . -71.646  -39.134 16.465   1.00 39.64 605 A 1 
ATOM 4616 C CA  . GLY A 0 605 . -72.512  -40.132 17.134   1.00 39.64 605 A 1 
ATOM 4617 C C   . GLY A 0 605 . -71.663  -41.093 18.022   1.00 39.64 605 A 1 
ATOM 4618 O O   . GLY A 0 605 . -70.451  -41.142 17.870   1.00 39.64 605 A 1 
ATOM 4619 N N   . HIS A 0 606 . -72.179  -41.655 19.128   1.00 37.40 606 A 1 
ATOM 4620 C CA  . HIS A 0 606 . -72.929  -42.926 19.293   1.00 37.40 606 A 1 
ATOM 4621 C C   . HIS A 0 606 . -72.065  -44.199 19.518   1.00 37.40 606 A 1 
ATOM 4622 C CB  . HIS A 0 606 . -73.991  -43.133 18.183   1.00 37.40 606 A 1 
ATOM 4623 O O   . HIS A 0 606 . -71.443  -44.675 18.579   1.00 37.40 606 A 1 
ATOM 4624 C CG  . HIS A 0 606 . -75.370  -43.505 18.667   1.00 37.40 606 A 1 
ATOM 4625 C CD2 . HIS A 0 606 . -76.305  -44.230 17.976   1.00 37.40 606 A 1 
ATOM 4626 N ND1 . HIS A 0 606 . -76.001  -42.996 19.781   1.00 37.40 606 A 1 
ATOM 4627 C CE1 . HIS A 0 606 . -77.275  -43.413 19.768   1.00 37.40 606 A 1 
ATOM 4628 N NE2 . HIS A 0 606 . -77.506  -44.173 18.690   1.00 37.40 606 A 1 
ATOM 4629 N N   . HIS A 0 607 . -72.104  -44.801 20.725   1.00 37.85 607 A 1 
ATOM 4630 C CA  . HIS A 0 607 . -72.375  -46.243 20.936   1.00 37.85 607 A 1 
ATOM 4631 C C   . HIS A 0 607 . -72.771  -46.543 22.405   1.00 37.85 607 A 1 
ATOM 4632 C CB  . HIS A 0 607 . -71.267  -47.196 20.433   1.00 37.85 607 A 1 
ATOM 4633 O O   . HIS A 0 607 . -72.389  -45.823 23.323   1.00 37.85 607 A 1 
ATOM 4634 C CG  . HIS A 0 607 . -70.261  -47.652 21.452   1.00 37.85 607 A 1 
ATOM 4635 C CD2 . HIS A 0 607 . -70.267  -48.844 22.129   1.00 37.85 607 A 1 
ATOM 4636 N ND1 . HIS A 0 607 . -69.120  -46.982 21.819   1.00 37.85 607 A 1 
ATOM 4637 C CE1 . HIS A 0 607 . -68.455  -47.748 22.700   1.00 37.85 607 A 1 
ATOM 4638 N NE2 . HIS A 0 607 . -69.117  -48.893 22.920   1.00 37.85 607 A 1 
ATOM 4639 N N   . VAL A 0 608 . -73.600  -47.579 22.583   1.00 41.77 608 A 1 
ATOM 4640 C CA  . VAL A 0 608 . -74.456  -47.920 23.738   1.00 41.77 608 A 1 
ATOM 4641 C C   . VAL A 0 608 . -74.098  -49.319 24.273   1.00 41.77 608 A 1 
ATOM 4642 C CB  . VAL A 0 608 . -75.931  -47.913 23.249   1.00 41.77 608 A 1 
ATOM 4643 O O   . VAL A 0 608 . -73.756  -50.189 23.479   1.00 41.77 608 A 1 
ATOM 4644 C CG1 . VAL A 0 608 . -76.941  -48.398 24.295   1.00 41.77 608 A 1 
ATOM 4645 C CG2 . VAL A 0 608 . -76.386  -46.517 22.799   1.00 41.77 608 A 1 
ATOM 4646 N N   . GLY A 0 609 . -74.279  -49.572 25.580   1.00 46.15 609 A 1 
ATOM 4647 C CA  . GLY A 0 609 . -74.293  -50.913 26.194   1.00 46.15 609 A 1 
ATOM 4648 C C   . GLY A 0 609 . -75.312  -51.012 27.344   1.00 46.15 609 A 1 
ATOM 4649 O O   . GLY A 0 609 . -75.266  -50.229 28.283   1.00 46.15 609 A 1 
ATOM 4650 N N   . TYR A 0 610 . -76.267  -51.940 27.213   1.00 38.91 610 A 1 
ATOM 4651 C CA  . TYR A 0 610 . -77.557  -52.078 27.917   1.00 38.91 610 A 1 
ATOM 4652 C C   . TYR A 0 610 . -77.526  -52.847 29.258   1.00 38.91 610 A 1 
ATOM 4653 C CB  . TYR A 0 610 . -78.483  -52.871 26.968   1.00 38.91 610 A 1 
ATOM 4654 O O   . TYR A 0 610 . -76.704  -53.736 29.445   1.00 38.91 610 A 1 
ATOM 4655 C CG  . TYR A 0 610 . -79.301  -52.069 25.976   1.00 38.91 610 A 1 
ATOM 4656 C CD1 . TYR A 0 610 . -80.702  -52.026 26.119   1.00 38.91 610 A 1 
ATOM 4657 C CD2 . TYR A 0 610 . -78.690  -51.437 24.878   1.00 38.91 610 A 1 
ATOM 4658 C CE1 . TYR A 0 610 . -81.491  -51.336 25.181   1.00 38.91 610 A 1 
ATOM 4659 C CE2 . TYR A 0 610 . -79.475  -50.734 23.943   1.00 38.91 610 A 1 
ATOM 4660 O OH  . TYR A 0 610 . -81.627  -50.008 23.186   1.00 38.91 610 A 1 
ATOM 4661 C CZ  . TYR A 0 610 . -80.875  -50.679 24.096   1.00 38.91 610 A 1 
ATOM 4662 N N   . GLY A 0 611 . -78.557  -52.635 30.098   1.00 41.91 611 A 1 
ATOM 4663 C CA  . GLY A 0 611 . -78.988  -53.582 31.145   1.00 41.91 611 A 1 
ATOM 4664 C C   . GLY A 0 611 . -80.152  -53.092 32.029   1.00 41.91 611 A 1 
ATOM 4665 O O   . GLY A 0 611 . -79.921  -52.559 33.106   1.00 41.91 611 A 1 
ATOM 4666 N N   . LYS A 0 612 . -81.404  -53.258 31.567   1.00 39.36 612 A 1 
ATOM 4667 C CA  . LYS A 0 612 . -82.686  -52.867 32.207   1.00 39.36 612 A 1 
ATOM 4668 C C   . LYS A 0 612 . -83.353  -54.028 32.968   1.00 39.36 612 A 1 
ATOM 4669 C CB  . LYS A 0 612 . -83.690  -52.438 31.103   1.00 39.36 612 A 1 
ATOM 4670 O O   . LYS A 0 612 . -83.389  -55.137 32.446   1.00 39.36 612 A 1 
ATOM 4671 C CG  . LYS A 0 612 . -83.936  -50.934 30.932   1.00 39.36 612 A 1 
ATOM 4672 C CD  . LYS A 0 612 . -85.037  -50.731 29.873   1.00 39.36 612 A 1 
ATOM 4673 C CE  . LYS A 0 612 . -85.373  -49.250 29.677   1.00 39.36 612 A 1 
ATOM 4674 N NZ  . LYS A 0 612 . -86.436  -49.067 28.655   1.00 39.36 612 A 1 
ATOM 4675 N N   . GLY A 0 613 . -84.096  -53.700 34.033   1.00 41.24 613 A 1 
ATOM 4676 C CA  . GLY A 0 613 . -85.416  -54.289 34.331   1.00 41.24 613 A 1 
ATOM 4677 C C   . GLY A 0 613 . -85.718  -54.524 35.819   1.00 41.24 613 A 1 
ATOM 4678 O O   . GLY A 0 613 . -84.801  -54.716 36.598   1.00 41.24 613 A 1 
ATOM 4679 N N   . HIS A 0 614 . -86.954  -54.585 36.322   1.00 38.65 614 A 1 
ATOM 4680 C CA  . HIS A 0 614 . -88.274  -54.070 35.932   1.00 38.65 614 A 1 
ATOM 4681 C C   . HIS A 0 614 . -89.280  -54.613 36.994   1.00 38.65 614 A 1 
ATOM 4682 C CB  . HIS A 0 614 . -88.674  -54.531 34.499   1.00 38.65 614 A 1 
ATOM 4683 O O   . HIS A 0 614 . -89.449  -55.817 37.090   1.00 38.65 614 A 1 
ATOM 4684 C CG  . HIS A 0 614 . -88.756  -53.430 33.449   1.00 38.65 614 A 1 
ATOM 4685 C CD2 . HIS A 0 614 . -88.084  -53.407 32.254   1.00 38.65 614 A 1 
ATOM 4686 N ND1 . HIS A 0 614 . -89.498  -52.267 33.497   1.00 38.65 614 A 1 
ATOM 4687 C CE1 . HIS A 0 614 . -89.256  -51.560 32.380   1.00 38.65 614 A 1 
ATOM 4688 N NE2 . HIS A 0 614 . -88.382  -52.206 31.595   1.00 38.65 614 A 1 
ATOM 4689 N N   . VAL A 0 615 . -89.972  -53.715 37.717   1.00 37.68 615 A 1 
ATOM 4690 C CA  . VAL A 0 615 . -91.394  -53.753 38.177   1.00 37.68 615 A 1 
ATOM 4691 C C   . VAL A 0 615 . -91.953  -54.774 39.221   1.00 37.68 615 A 1 
ATOM 4692 C CB  . VAL A 0 615 . -92.381  -53.670 36.976   1.00 37.68 615 A 1 
ATOM 4693 O O   . VAL A 0 615 . -91.738  -55.973 39.138   1.00 37.68 615 A 1 
ATOM 4694 C CG1 . VAL A 0 615 . -93.452  -52.592 37.214   1.00 37.68 615 A 1 
ATOM 4695 C CG2 . VAL A 0 615 . -91.807  -53.268 35.614   1.00 37.68 615 A 1 
ATOM 4696 N N   . LYS A 0 616 . -92.881  -54.224 40.045   1.00 40.87 616 A 1 
ATOM 4697 C CA  . LYS A 0 616 . -94.061  -54.783 40.781   1.00 40.87 616 A 1 
ATOM 4698 C C   . LYS A 0 616 . -93.793  -55.471 42.131   1.00 40.87 616 A 1 
ATOM 4699 C CB  . LYS A 0 616 . -94.980  -55.617 39.865   1.00 40.87 616 A 1 
ATOM 4700 O O   . LYS A 0 616 . -93.119  -56.480 42.202   1.00 40.87 616 A 1 
ATOM 4701 C CG  . LYS A 0 616 . -95.486  -54.788 38.679   1.00 40.87 616 A 1 
ATOM 4702 C CD  . LYS A 0 616 . -96.591  -55.433 37.849   1.00 40.87 616 A 1 
ATOM 4703 C CE  . LYS A 0 616 . -96.883  -54.524 36.646   1.00 40.87 616 A 1 
ATOM 4704 N NZ  . LYS A 0 616 . -97.889  -55.132 35.744   1.00 40.87 616 A 1 
ATOM 4705 N N   . GLN A 0 617 . -94.170  -54.847 43.255   1.00 36.05 617 A 1 
ATOM 4706 C CA  . GLN A 0 617 . -95.517  -54.789 43.865   1.00 36.05 617 A 1 
ATOM 4707 C C   . GLN A 0 617 . -95.960  -56.155 44.402   1.00 36.05 617 A 1 
ATOM 4708 C CB  . GLN A 0 617 . -96.595  -54.123 42.970   1.00 36.05 617 A 1 
ATOM 4709 O O   . GLN A 0 617 . -96.559  -56.914 43.658   1.00 36.05 617 A 1 
ATOM 4710 C CG  . GLN A 0 617 . -97.906  -53.795 43.719   1.00 36.05 617 A 1 
ATOM 4711 C CD  . GLN A 0 617 . -98.985  -53.164 42.830   1.00 36.05 617 A 1 
ATOM 4712 N NE2 . GLN A 0 617 . -99.962  -52.491 43.402   1.00 36.05 617 A 1 
ATOM 4713 O OE1 . GLN A 0 617 . -98.979  -53.241 41.613   1.00 36.05 617 A 1 
ATOM 4714 N N   . ASP A 0 618 . -95.752  -56.409 45.701   1.00 38.30 618 A 1 
ATOM 4715 C CA  . ASP A 0 618 . -96.729  -57.177 46.471   1.00 38.30 618 A 1 
ATOM 4716 C C   . ASP A 0 618 . -96.666  -56.965 47.990   1.00 38.30 618 A 1 
ATOM 4717 C CB  . ASP A 0 618 . -96.754  -58.675 46.105   1.00 38.30 618 A 1 
ATOM 4718 O O   . ASP A 0 618 . -95.633  -56.660 48.584   1.00 38.30 618 A 1 
ATOM 4719 C CG  . ASP A 0 618 . -98.077  -59.043 45.414   1.00 38.30 618 A 1 
ATOM 4720 O OD1 . ASP A 0 618 . -99.113  -58.444 45.809   1.00 38.30 618 A 1 
ATOM 4721 O OD2 . ASP A 0 618 . -98.058  -59.939 44.545   1.00 38.30 618 A 1 
ATOM 4722 N N   . LYS A 0 619 . -97.857  -57.065 48.581   1.00 37.62 619 A 1 
ATOM 4723 C CA  . LYS A 0 619 . -98.226  -56.791 49.973   1.00 37.62 619 A 1 
ATOM 4724 C C   . LYS A 0 619 . -97.946  -57.990 50.888   1.00 37.62 619 A 1 
ATOM 4725 C CB  . LYS A 0 619 . -99.746  -56.535 50.005   1.00 37.62 619 A 1 
ATOM 4726 O O   . LYS A 0 619 . -98.283  -59.115 50.544   1.00 37.62 619 A 1 
ATOM 4727 C CG  . LYS A 0 619 . -100.241 -55.245 49.333   1.00 37.62 619 A 1 
ATOM 4728 C CD  . LYS A 0 619 . -101.775 -55.291 49.226   1.00 37.62 619 A 1 
ATOM 4729 C CE  . LYS A 0 619 . -102.338 -53.960 48.718   1.00 37.62 619 A 1 
ATOM 4730 N NZ  . LYS A 0 619 . -103.791 -54.058 48.423   1.00 37.62 619 A 1 
ATOM 4731 N N   . GLY A 0 620 . -97.556  -57.722 52.137   1.00 36.05 620 A 1 
ATOM 4732 C CA  . GLY A 0 620 . -97.708  -58.654 53.268   1.00 36.05 620 A 1 
ATOM 4733 C C   . GLY A 0 620 . -96.680  -58.397 54.374   1.00 36.05 620 A 1 
ATOM 4734 O O   . GLY A 0 620 . -95.506  -58.623 54.148   1.00 36.05 620 A 1 
ATOM 4735 N N   . LYS A 0 621 . -97.057  -57.767 55.505   1.00 39.41 621 A 1 
ATOM 4736 C CA  . LYS A 0 621 . -97.441  -58.437 56.780   1.00 39.41 621 A 1 
ATOM 4737 C C   . LYS A 0 621 . -96.219  -59.116 57.450   1.00 39.41 621 A 1 
ATOM 4738 C CB  . LYS A 0 621 . -98.581  -59.448 56.500   1.00 39.41 621 A 1 
ATOM 4739 O O   . LYS A 0 621 . -95.649  -59.988 56.828   1.00 39.41 621 A 1 
ATOM 4740 C CG  . LYS A 0 621 . -99.968  -58.805 56.348   1.00 39.41 621 A 1 
ATOM 4741 C CD  . LYS A 0 621 . -101.052 -59.891 56.270   1.00 39.41 621 A 1 
ATOM 4742 C CE  . LYS A 0 621 . -102.431 -59.283 55.985   1.00 39.41 621 A 1 
ATOM 4743 N NZ  . LYS A 0 621 . -103.503 -60.311 56.045   1.00 39.41 621 A 1 
ATOM 4744 N N   . ILE A 0 622 . -95.740  -58.871 58.679   1.00 35.84 622 A 1 
ATOM 4745 C CA  . ILE A 0 622 . -96.248  -58.464 60.014   1.00 35.84 622 A 1 
ATOM 4746 C C   . ILE A 0 622 . -94.958  -58.278 60.871   1.00 35.84 622 A 1 
ATOM 4747 C CB  . ILE A 0 622 . -97.077  -59.666 60.557   1.00 35.84 622 A 1 
ATOM 4748 O O   . ILE A 0 622 . -94.063  -59.103 60.745   1.00 35.84 622 A 1 
ATOM 4749 C CG1 . ILE A 0 622 . -98.521  -59.667 60.017   1.00 35.84 622 A 1 
ATOM 4750 C CG2 . ILE A 0 622 . -97.181  -59.766 62.086   1.00 35.84 622 A 1 
ATOM 4751 C CD1 . ILE A 0 622 . -99.050  -61.088 59.758   1.00 35.84 622 A 1 
ATOM 4752 N N   . ALA A 0 623 . -94.717  -57.212 61.645   1.00 36.65 623 A 1 
ATOM 4753 C CA  . ALA A 0 623 . -95.101  -57.032 63.059   1.00 36.65 623 A 1 
ATOM 4754 C C   . ALA A 0 623 . -94.716  -55.590 63.484   1.00 36.65 623 A 1 
ATOM 4755 C CB  . ALA A 0 623 . -94.304  -58.037 63.913   1.00 36.65 623 A 1 
ATOM 4756 O O   . ALA A 0 623 . -93.583  -55.179 63.270   1.00 36.65 623 A 1 
ATOM 4757 N N   . LYS A 0 624 . -95.676  -54.719 63.838   1.00 34.87 624 A 1 
ATOM 4758 C CA  . LYS A 0 624 . -96.162  -54.402 65.208   1.00 34.87 624 A 1 
ATOM 4759 C C   . LYS A 0 624 . -95.056  -53.855 66.142   1.00 34.87 624 A 1 
ATOM 4760 C CB  . LYS A 0 624 . -96.910  -55.577 65.871   1.00 34.87 624 A 1 
ATOM 4761 O O   . LYS A 0 624 . -94.143  -54.592 66.466   1.00 34.87 624 A 1 
ATOM 4762 C CG  . LYS A 0 624 . -98.430  -55.531 65.654   1.00 34.87 624 A 1 
ATOM 4763 C CD  . LYS A 0 624 . -99.116  -56.620 66.493   1.00 34.87 624 A 1 
ATOM 4764 C CE  . LYS A 0 624 . -100.643 -56.509 66.403   1.00 34.87 624 A 1 
ATOM 4765 N NZ  . LYS A 0 624 . -101.314 -57.527 67.254   1.00 34.87 624 A 1 
ATOM 4766 N N   . GLY A 0 625 . -95.129  -52.631 66.670   1.00 30.75 625 A 1 
ATOM 4767 C CA  . GLY A 0 625 . -96.252  -51.698 66.676   1.00 30.75 625 A 1 
ATOM 4768 C C   . GLY A 0 625 . -95.891  -50.281 67.125   1.00 30.75 625 A 1 
ATOM 4769 O O   . GLY A 0 625 . -94.902  -50.045 67.807   1.00 30.75 625 A 1 
ATOM 4770 N N   . ALA A 0 626 . -96.752  -49.358 66.706   1.00 32.30 626 A 1 
ATOM 4771 C CA  . ALA A 0 626 . -96.905  -48.025 67.255   1.00 32.30 626 A 1 
ATOM 4772 C C   . ALA A 0 626 . -97.814  -48.091 68.491   1.00 32.30 626 A 1 
ATOM 4773 C CB  . ALA A 0 626 . -97.547  -47.159 66.160   1.00 32.30 626 A 1 
ATOM 4774 O O   . ALA A 0 626 . -98.826  -48.794 68.453   1.00 32.30 626 A 1 
ATOM 4775 N N   . HIS A 0 627 . -97.513  -47.321 69.536   1.00 32.80 627 A 1 
ATOM 4776 C CA  . HIS A 0 627 . -98.558  -46.737 70.371   1.00 32.80 627 A 1 
ATOM 4777 C C   . HIS A 0 627 . -98.042  -45.505 71.111   1.00 32.80 627 A 1 
ATOM 4778 C CB  . HIS A 0 627 . -99.194  -47.746 71.341   1.00 32.80 627 A 1 
ATOM 4779 O O   . HIS A 0 627 . -97.002  -45.531 71.762   1.00 32.80 627 A 1 
ATOM 4780 C CG  . HIS A 0 627 . -100.697 -47.619 71.322   1.00 32.80 627 A 1 
ATOM 4781 C CD2 . HIS A 0 627 . -101.551 -48.266 70.469   1.00 32.80 627 A 1 
ATOM 4782 N ND1 . HIS A 0 627 . -101.454 -46.758 72.084   1.00 32.80 627 A 1 
ATOM 4783 C CE1 . HIS A 0 627 . -102.739 -46.906 71.714   1.00 32.80 627 A 1 
ATOM 4784 N NE2 . HIS A 0 627 . -102.849 -47.815 70.728   1.00 32.80 627 A 1 
ATOM 4785 N N   . GLN A 0 628 . -98.809  -44.429 70.968   1.00 34.29 628 A 1 
ATOM 4786 C CA  . GLN A 0 628 . -98.805  -43.259 71.827   1.00 34.29 628 A 1 
ATOM 4787 C C   . GLN A 0 628 . -98.995  -43.693 73.281   1.00 34.29 628 A 1 
ATOM 4788 C CB  . GLN A 0 628 . -100.018 -42.402 71.427   1.00 34.29 628 A 1 
ATOM 4789 O O   . GLN A 0 628 . -99.908  -44.470 73.559   1.00 34.29 628 A 1 
ATOM 4790 C CG  . GLN A 0 628 . -99.891  -41.746 70.041   1.00 34.29 628 A 1 
ATOM 4791 C CD  . GLN A 0 628 . -101.237 -41.389 69.408   1.00 34.29 628 A 1 
ATOM 4792 N NE2 . GLN A 0 628 . -101.257 -40.494 68.446   1.00 34.29 628 A 1 
ATOM 4793 O OE1 . GLN A 0 628 . -102.284 -41.931 69.712   1.00 34.29 628 A 1 
ATOM 4794 N N   . GLU A 0 629 . -98.137  -43.178 74.157   1.00 30.01 629 A 1 
ATOM 4795 C CA  . GLU A 0 629 . -98.383  -42.734 75.535   1.00 30.01 629 A 1 
ATOM 4796 C C   . GLU A 0 629 . -97.089  -42.833 76.346   1.00 30.01 629 A 1 
ATOM 4797 C CB  . GLU A 0 629 . -99.487  -43.503 76.296   1.00 30.01 629 A 1 
ATOM 4798 O O   . GLU A 0 629 . -96.291  -43.748 76.168   1.00 30.01 629 A 1 
ATOM 4799 C CG  . GLU A 0 629 . -100.859 -42.825 76.139   1.00 30.01 629 A 1 
ATOM 4800 C CD  . GLU A 0 629 . -101.985 -43.573 76.869   1.00 30.01 629 A 1 
ATOM 4801 O OE1 . GLU A 0 629 . -103.142 -43.119 76.757   1.00 30.01 629 A 1 
ATOM 4802 O OE2 . GLU A 0 629 . -101.686 -44.554 77.600   1.00 30.01 629 A 1 
ATOM 4803 N N   . ARG A 0 630 . -96.994  -41.951 77.342   1.00 36.59 630 A 1 
ATOM 4804 C CA  . ARG A 0 630 . -96.234  -42.157 78.577   1.00 36.59 630 A 1 
ATOM 4805 C C   . ARG A 0 630 . -94.724  -41.900 78.520   1.00 36.59 630 A 1 
ATOM 4806 C CB  . ARG A 0 630 . -96.623  -43.513 79.207   1.00 36.59 630 A 1 
ATOM 4807 O O   . ARG A 0 630 . -93.898  -42.771 78.293   1.00 36.59 630 A 1 
ATOM 4808 C CG  . ARG A 0 630 . -97.235  -43.334 80.597   1.00 36.59 630 A 1 
ATOM 4809 C CD  . ARG A 0 630 . -97.892  -44.634 81.058   1.00 36.59 630 A 1 
ATOM 4810 N NE  . ARG A 0 630 . -99.184  -44.869 80.371   1.00 36.59 630 A 1 
ATOM 4811 N NH1 . ARG A 0 630 . -100.409 -45.459 82.213   1.00 36.59 630 A 1 
ATOM 4812 N NH2 . ARG A 0 630 . -101.404 -45.341 80.217   1.00 36.59 630 A 1 
ATOM 4813 C CZ  . ARG A 0 630 . -100.323 -45.223 80.932   1.00 36.59 630 A 1 
ATOM 4814 N N   . GLU A 0 631 . -94.405  -40.652 78.854   1.00 32.42 631 A 1 
ATOM 4815 C CA  . GLU A 0 631 . -93.597  -40.357 80.044   1.00 32.42 631 A 1 
ATOM 4816 C C   . GLU A 0 631 . -92.294  -41.158 80.190   1.00 32.42 631 A 1 
ATOM 4817 C CB  . GLU A 0 631 . -94.469  -40.491 81.306   1.00 32.42 631 A 1 
ATOM 4818 O O   . GLU A 0 631 . -92.178  -42.082 80.988   1.00 32.42 631 A 1 
ATOM 4819 C CG  . GLU A 0 631 . -95.649  -39.505 81.343   1.00 32.42 631 A 1 
ATOM 4820 C CD  . GLU A 0 631 . -96.655  -39.802 82.468   1.00 32.42 631 A 1 
ATOM 4821 O OE1 . GLU A 0 631 . -97.532  -38.937 82.675   1.00 32.42 631 A 1 
ATOM 4822 O OE2 . GLU A 0 631 . -96.595  -40.905 83.059   1.00 32.42 631 A 1 
ATOM 4823 N N   . ALA A 0 632 . -91.255  -40.679 79.513   1.00 28.27 632 A 1 
ATOM 4824 C CA  . ALA A 0 632 . -89.905  -40.719 80.060   1.00 28.27 632 A 1 
ATOM 4825 C C   . ALA A 0 632 . -89.285  -39.319 79.962   1.00 28.27 632 A 1 
ATOM 4826 C CB  . ALA A 0 632 . -89.092  -41.849 79.424   1.00 28.27 632 A 1 
ATOM 4827 O O   . ALA A 0 632 . -88.241  -39.102 79.354   1.00 28.27 632 A 1 
ATOM 4828 N N   . SER A 0 633 . -89.941  -38.342 80.599   1.00 34.38 633 A 1 
ATOM 4829 C CA  . SER A 0 633 . -89.261  -37.162 81.131   1.00 34.38 633 A 1 
ATOM 4830 C C   . SER A 0 633 . -88.332  -37.626 82.256   1.00 34.38 633 A 1 
ATOM 4831 C CB  . SER A 0 633 . -90.274  -36.120 81.619   1.00 34.38 633 A 1 
ATOM 4832 O O   . SER A 0 633 . -88.660  -37.568 83.439   1.00 34.38 633 A 1 
ATOM 4833 O OG  . SER A 0 633 . -91.128  -36.687 82.591   1.00 34.38 633 A 1 
ATOM 4834 N N   . GLY A 0 634 . -87.175  -38.143 81.865   1.00 34.33 634 A 1 
ATOM 4835 C CA  . GLY A 0 634 . -86.097  -38.565 82.741   1.00 34.33 634 A 1 
ATOM 4836 C C   . GLY A 0 634 . -84.801  -38.048 82.151   1.00 34.33 634 A 1 
ATOM 4837 O O   . GLY A 0 634 . -84.115  -38.800 81.482   1.00 34.33 634 A 1 
ATOM 4838 N N   . LYS A 0 635 . -84.588  -36.735 82.326   1.00 31.06 635 A 1 
ATOM 4839 C CA  . LYS A 0 635 . -83.333  -35.959 82.344   1.00 31.06 635 A 1 
ATOM 4840 C C   . LYS A 0 635 . -82.104  -36.629 81.672   1.00 31.06 635 A 1 
ATOM 4841 C CB  . LYS A 0 635 . -83.040  -35.628 83.830   1.00 31.06 635 A 1 
ATOM 4842 O O   . LYS A 0 635 . -81.752  -37.732 82.058   1.00 31.06 635 A 1 
ATOM 4843 C CG  . LYS A 0 635 . -84.133  -34.813 84.556   1.00 31.06 635 A 1 
ATOM 4844 C CD  . LYS A 0 635 . -83.803  -34.614 86.046   1.00 31.06 635 A 1 
ATOM 4845 C CE  . LYS A 0 635 . -84.858  -33.723 86.720   1.00 31.06 635 A 1 
ATOM 4846 N NZ  . LYS A 0 635 . -84.569  -33.508 88.162   1.00 31.06 635 A 1 
ATOM 4847 N N   . TRP A 0 636 . -81.370  -35.863 80.842   1.00 34.77 636 A 1 
ATOM 4848 C CA  . TRP A 0 636 . -79.980  -36.095 80.347   1.00 34.77 636 A 1 
ATOM 4849 C C   . TRP A 0 636 . -79.750  -36.450 78.851   1.00 34.77 636 A 1 
ATOM 4850 C CB  . TRP A 0 636 . -79.102  -36.951 81.298   1.00 34.77 636 A 1 
ATOM 4851 O O   . TRP A 0 636 . -78.936  -37.316 78.554   1.00 34.77 636 A 1 
ATOM 4852 C CG  . TRP A 0 636 . -78.830  -36.411 82.674   1.00 34.77 636 A 1 
ATOM 4853 C CD1 . TRP A 0 636 . -79.668  -36.371 83.738   1.00 34.77 636 A 1 
ATOM 4854 C CD2 . TRP A 0 636 . -77.541  -35.995 83.211   1.00 34.77 636 A 1 
ATOM 4855 C CE2 . TRP A 0 636 . -77.719  -35.592 84.568   1.00 34.77 636 A 1 
ATOM 4856 C CE3 . TRP A 0 636 . -76.222  -36.010 82.715   1.00 34.77 636 A 1 
ATOM 4857 N NE1 . TRP A 0 636 . -79.047  -35.805 84.825   1.00 34.77 636 A 1 
ATOM 4858 C CH2 . TRP A 0 636 . -75.362  -35.192 84.854   1.00 34.77 636 A 1 
ATOM 4859 C CZ2 . TRP A 0 636 . -76.662  -35.170 85.379   1.00 34.77 636 A 1 
ATOM 4860 C CZ3 . TRP A 0 636 . -75.143  -35.633 83.538   1.00 34.77 636 A 1 
ATOM 4861 N N   . ALA A 0 637 . -80.339  -35.720 77.888   1.00 35.23 637 A 1 
ATOM 4862 C CA  . ALA A 0 637 . -79.778  -35.654 76.515   1.00 35.23 637 A 1 
ATOM 4863 C C   . ALA A 0 637 . -79.904  -34.275 75.825   1.00 35.23 637 A 1 
ATOM 4864 C CB  . ALA A 0 637 . -80.324  -36.802 75.657   1.00 35.23 637 A 1 
ATOM 4865 O O   . ALA A 0 637 . -79.819  -34.165 74.607   1.00 35.23 637 A 1 
ATOM 4866 N N   . ALA A 0 638 . -80.070  -33.201 76.604   1.00 34.12 638 A 1 
ATOM 4867 C CA  . ALA A 0 638 . -79.772  -31.846 76.147   1.00 34.12 638 A 1 
ATOM 4868 C C   . ALA A 0 638 . -78.258  -31.626 76.287   1.00 34.12 638 A 1 
ATOM 4869 C CB  . ALA A 0 638 . -80.608  -30.844 76.958   1.00 34.12 638 A 1 
ATOM 4870 O O   . ALA A 0 638 . -77.804  -31.136 77.318   1.00 34.12 638 A 1 
ATOM 4871 N N   . GLN A 0 639 . -77.472  -32.089 75.314   1.00 33.93 639 A 1 
ATOM 4872 C CA  . GLN A 0 639 . -76.062  -31.723 75.175   1.00 33.93 639 A 1 
ATOM 4873 C C   . GLN A 0 639 . -75.526  -32.143 73.800   1.00 33.93 639 A 1 
ATOM 4874 C CB  . GLN A 0 639 . -75.197  -32.349 76.296   1.00 33.93 639 A 1 
ATOM 4875 O O   . GLN A 0 639 . -75.519  -33.325 73.480   1.00 33.93 639 A 1 
ATOM 4876 C CG  . GLN A 0 639 . -74.558  -31.263 77.178   1.00 33.93 639 A 1 
ATOM 4877 C CD  . GLN A 0 639 . -73.611  -31.844 78.210   1.00 33.93 639 A 1 
ATOM 4878 N NE2 . GLN A 0 639 . -72.539  -31.155 78.536   1.00 33.93 639 A 1 
ATOM 4879 O OE1 . GLN A 0 639 . -73.820  -32.913 78.756   1.00 33.93 639 A 1 
ATOM 4880 N N   . GLN A 0 640 . -75.000  -31.154 73.073   1.00 35.08 640 A 1 
ATOM 4881 C CA  . GLN A 0 640 . -73.901  -31.285 72.108   1.00 35.08 640 A 1 
ATOM 4882 C C   . GLN A 0 640 . -74.225  -31.884 70.729   1.00 35.08 640 A 1 
ATOM 4883 C CB  . GLN A 0 640 . -72.683  -31.946 72.789   1.00 35.08 640 A 1 
ATOM 4884 O O   . GLN A 0 640 . -73.928  -33.036 70.443   1.00 35.08 640 A 1 
ATOM 4885 C CG  . GLN A 0 640 . -72.203  -31.115 73.988   1.00 35.08 640 A 1 
ATOM 4886 C CD  . GLN A 0 640 . -70.992  -31.693 74.704   1.00 35.08 640 A 1 
ATOM 4887 N NE2 . GLN A 0 640 . -70.239  -30.870 75.400   1.00 35.08 640 A 1 
ATOM 4888 O OE1 . GLN A 0 640 . -70.720  -32.878 74.713   1.00 35.08 640 A 1 
ATOM 4889 N N   . SER A 0 641 . -74.714  -31.034 69.826   1.00 34.17 641 A 1 
ATOM 4890 C CA  . SER A 0 641 . -74.193  -30.998 68.453   1.00 34.17 641 A 1 
ATOM 4891 C C   . SER A 0 641 . -73.991  -29.519 68.130   1.00 34.17 641 A 1 
ATOM 4892 C CB  . SER A 0 641 . -75.125  -31.705 67.462   1.00 34.17 641 A 1 
ATOM 4893 O O   . SER A 0 641 . -74.964  -28.813 67.868   1.00 34.17 641 A 1 
ATOM 4894 O OG  . SER A 0 641 . -74.426  -32.036 66.279   1.00 34.17 641 A 1 
ATOM 4895 N N   . GLY A 0 642 . -72.766  -29.031 68.347   1.00 33.51 642 A 1 
ATOM 4896 C CA  . GLY A 0 642 . -72.372  -27.657 68.042   1.00 33.51 642 A 1 
ATOM 4897 C C   . GLY A 0 642 . -72.407  -27.469 66.533   1.00 33.51 642 A 1 
ATOM 4898 O O   . GLY A 0 642 . -71.876  -28.304 65.810   1.00 33.51 642 A 1 
ATOM 4899 N N   . TYR A 0 643 . -73.128  -26.451 66.084   1.00 39.66 643 A 1 
ATOM 4900 C CA  . TYR A 0 643 . -73.142  -26.037 64.689   1.00 39.66 643 A 1 
ATOM 4901 C C   . TYR A 0 643 . -71.932  -25.122 64.490   1.00 39.66 643 A 1 
ATOM 4902 C CB  . TYR A 0 643 . -74.472  -25.328 64.387   1.00 39.66 643 A 1 
ATOM 4903 O O   . TYR A 0 643 . -71.851  -24.089 65.155   1.00 39.66 643 A 1 
ATOM 4904 C CG  . TYR A 0 643 . -75.713  -26.191 64.568   1.00 39.66 643 A 1 
ATOM 4905 C CD1 . TYR A 0 643 . -76.104  -27.070 63.541   1.00 39.66 643 A 1 
ATOM 4906 C CD2 . TYR A 0 643 . -76.476  -26.117 65.752   1.00 39.66 643 A 1 
ATOM 4907 C CE1 . TYR A 0 643 . -77.255  -27.868 63.687   1.00 39.66 643 A 1 
ATOM 4908 C CE2 . TYR A 0 643 . -77.626  -26.916 65.907   1.00 39.66 643 A 1 
ATOM 4909 O OH  . TYR A 0 643 . -79.131  -28.559 65.019   1.00 39.66 643 A 1 
ATOM 4910 C CZ  . TYR A 0 643 . -78.017  -27.792 64.870   1.00 39.66 643 A 1 
ATOM 4911 N N   . ASP A 0 644 . -71.006  -25.524 63.631   1.00 40.33 644 A 1 
ATOM 4912 C CA  . ASP A 0 644 . -69.796  -24.805 63.250   1.00 40.33 644 A 1 
ATOM 4913 C C   . ASP A 0 644 . -70.089  -23.932 62.016   1.00 40.33 644 A 1 
ATOM 4914 C CB  . ASP A 0 644 . -68.640  -25.818 63.058   1.00 40.33 644 A 1 
ATOM 4915 O O   . ASP A 0 644 . -70.204  -24.409 60.895   1.00 40.33 644 A 1 
ATOM 4916 C CG  . ASP A 0 644 . -68.892  -27.039 62.148   1.00 40.33 644 A 1 
ATOM 4917 O OD1 . ASP A 0 644 . -70.067  -27.293 61.782   1.00 40.33 644 A 1 
ATOM 4918 O OD2 . ASP A 0 644 . -67.955  -27.853 61.970   1.00 40.33 644 A 1 
ATOM 4919 N N   . ASN A 0 645 . -70.283  -22.622 62.218   1.00 42.70 645 A 1 
ATOM 4920 C CA  . ASN A 0 645 . -70.210  -21.657 61.113   1.00 42.70 645 A 1 
ATOM 4921 C C   . ASN A 0 645 . -68.734  -21.276 60.936   1.00 42.70 645 A 1 
ATOM 4922 C CB  . ASN A 0 645 . -71.079  -20.415 61.392   1.00 42.70 645 A 1 
ATOM 4923 O O   . ASN A 0 645 . -68.305  -20.222 61.418   1.00 42.70 645 A 1 
ATOM 4924 C CG  . ASN A 0 645 . -72.573  -20.630 61.280   1.00 42.70 645 A 1 
ATOM 4925 N ND2 . ASN A 0 645 . -73.321  -20.154 62.248   1.00 42.70 645 A 1 
ATOM 4926 O OD1 . ASN A 0 645 . -73.131  -21.127 60.318   1.00 42.70 645 A 1 
ATOM 4927 N N   . ASP A 0 646 . -67.953  -22.155 60.317   1.00 50.13 646 A 1 
ATOM 4928 C CA  . ASP A 0 646 . -66.506  -21.999 60.237   1.00 50.13 646 A 1 
ATOM 4929 C C   . ASP A 0 646 . -66.096  -20.993 59.150   1.00 50.13 646 A 1 
ATOM 4930 C CB  . ASP A 0 646 . -65.828  -23.365 60.032   1.00 50.13 646 A 1 
ATOM 4931 O O   . ASP A 0 646 . -66.006  -21.294 57.958   1.00 50.13 646 A 1 
ATOM 4932 C CG  . ASP A 0 646 . -65.734  -24.225 61.296   1.00 50.13 646 A 1 
ATOM 4933 O OD1 . ASP A 0 646 . -65.995  -23.691 62.398   1.00 50.13 646 A 1 
ATOM 4934 O OD2 . ASP A 0 646 . -65.260  -25.373 61.142   1.00 50.13 646 A 1 
ATOM 4935 N N   . GLU A 0 647 . -65.683  -19.791 59.567   1.00 50.30 647 A 1 
ATOM 4936 C CA  . GLU A 0 647 . -64.784  -18.975 58.743   1.00 50.30 647 A 1 
ATOM 4937 C C   . GLU A 0 647 . -63.397  -19.639 58.707   1.00 50.30 647 A 1 
ATOM 4938 C CB  . GLU A 0 647 . -64.723  -17.498 59.195   1.00 50.30 647 A 1 
ATOM 4939 O O   . GLU A 0 647 . -62.489  -19.337 59.486   1.00 50.30 647 A 1 
ATOM 4940 C CG  . GLU A 0 647 . -65.802  -16.635 58.508   1.00 50.30 647 A 1 
ATOM 4941 C CD  . GLU A 0 647 . -65.678  -15.115 58.753   1.00 50.30 647 A 1 
ATOM 4942 O OE1 . GLU A 0 647 . -66.391  -14.347 58.043   1.00 50.30 647 A 1 
ATOM 4943 O OE2 . GLU A 0 647 . -64.878  -14.685 59.611   1.00 50.30 647 A 1 
ATOM 4944 N N   . TRP A 0 648 . -63.200  -20.571 57.775   1.00 58.98 648 A 1 
ATOM 4945 C CA  . TRP A 0 648 . -61.889  -21.163 57.550   1.00 58.98 648 A 1 
ATOM 4946 C C   . TRP A 0 648 . -61.054  -20.299 56.595   1.00 58.98 648 A 1 
ATOM 4947 C CB  . TRP A 0 648 . -62.003  -22.637 57.144   1.00 58.98 648 A 1 
ATOM 4948 O O   . TRP A 0 648 . -61.465  -19.913 55.500   1.00 58.98 648 A 1 
ATOM 4949 C CG  . TRP A 0 648 . -62.777  -22.924 55.899   1.00 58.98 648 A 1 
ATOM 4950 C CD1 . TRP A 0 648 . -64.101  -23.182 55.844   1.00 58.98 648 A 1 
ATOM 4951 C CD2 . TRP A 0 648 . -62.328  -22.895 54.517   1.00 58.98 648 A 1 
ATOM 4952 C CE2 . TRP A 0 648 . -63.438  -23.177 53.664   1.00 58.98 648 A 1 
ATOM 4953 C CE3 . TRP A 0 648 . -61.122  -22.527 53.899   1.00 58.98 648 A 1 
ATOM 4954 N NE1 . TRP A 0 648 . -64.488  -23.365 54.535   1.00 58.98 648 A 1 
ATOM 4955 C CH2 . TRP A 0 648 . -62.170  -22.640 51.687   1.00 58.98 648 A 1 
ATOM 4956 C CZ2 . TRP A 0 648 . -63.346  -23.135 52.264   1.00 58.98 648 A 1 
ATOM 4957 C CZ3 . TRP A 0 648 . -61.089  -22.303 52.515   1.00 58.98 648 A 1 
ATOM 4958 N N   . ALA A 0 649 . -59.806  -20.037 56.984   1.00 51.80 649 A 1 
ATOM 4959 C CA  . ALA A 0 649 . -58.802  -19.470 56.089   1.00 51.80 649 A 1 
ATOM 4960 C C   . ALA A 0 649 . -58.003  -20.590 55.406   1.00 51.80 649 A 1 
ATOM 4961 C CB  . ALA A 0 649 . -57.895  -18.519 56.872   1.00 51.80 649 A 1 
ATOM 4962 O O   . ALA A 0 649 . -57.335  -21.369 56.101   1.00 51.80 649 A 1 
ATOM 4963 N N   . LYS A 0 650 . -58.010  -20.637 54.064   1.00 55.21 650 A 1 
ATOM 4964 C CA  . LYS A 0 650 . -57.004  -21.377 53.274   1.00 55.21 650 A 1 
ATOM 4965 C C   . LYS A 0 650 . -55.815  -20.465 52.990   1.00 55.21 650 A 1 
ATOM 4966 C CB  . LYS A 0 650 . -57.568  -21.949 51.954   1.00 55.21 650 A 1 
ATOM 4967 O O   . LYS A 0 650 . -55.985  -19.294 52.658   1.00 55.21 650 A 1 
ATOM 4968 C CG  . LYS A 0 650 . -58.169  -23.357 52.135   1.00 55.21 650 A 1 
ATOM 4969 C CD  . LYS A 0 650 . -58.985  -23.852 50.917   1.00 55.21 650 A 1 
ATOM 4970 C CE  . LYS A 0 650 . -59.939  -24.983 51.351   1.00 55.21 650 A 1 
ATOM 4971 N NZ  . LYS A 0 650 . -61.087  -25.163 50.426   1.00 55.21 650 A 1 
ATOM 4972 N N   . GLN A 0 651 . -54.613  -21.027 53.091   1.00 57.51 651 A 1 
ATOM 4973 C CA  . GLN A 0 651 . -53.415  -20.416 52.520   1.00 57.51 651 A 1 
ATOM 4974 C C   . GLN A 0 651 . -53.523  -20.518 50.994   1.00 57.51 651 A 1 
ATOM 4975 C CB  . GLN A 0 651 . -52.160  -21.135 53.046   1.00 57.51 651 A 1 
ATOM 4976 O O   . GLN A 0 651 . -53.616  -21.626 50.463   1.00 57.51 651 A 1 
ATOM 4977 C CG  . GLN A 0 651 . -51.908  -20.862 54.540   1.00 57.51 651 A 1 
ATOM 4978 C CD  . GLN A 0 651 . -50.752  -21.687 55.102   1.00 57.51 651 A 1 
ATOM 4979 N NE2 . GLN A 0 651 . -49.884  -21.110 55.906   1.00 57.51 651 A 1 
ATOM 4980 O OE1 . GLN A 0 651 . -50.638  -22.878 54.869   1.00 57.51 651 A 1 
ATOM 4981 N N   . ALA A 0 652 . -53.551  -19.382 50.301   1.00 56.16 652 A 1 
ATOM 4982 C CA  . ALA A 0 652 . -53.392  -19.326 48.857   1.00 56.16 652 A 1 
ATOM 4983 C C   . ALA A 0 652 . -52.011  -18.734 48.558   1.00 56.16 652 A 1 
ATOM 4984 C CB  . ALA A 0 652 . -54.549  -18.537 48.232   1.00 56.16 652 A 1 
ATOM 4985 O O   . ALA A 0 652 . -51.678  -17.641 49.012   1.00 56.16 652 A 1 
ATOM 4986 N N   . TYR A 0 653 . -51.203  -19.488 47.820   1.00 61.00 653 A 1 
ATOM 4987 C CA  . TYR A 0 653 . -49.925  -19.017 47.303   1.00 61.00 653 A 1 
ATOM 4988 C C   . TYR A 0 653 . -50.146  -18.584 45.857   1.00 61.00 653 A 1 
ATOM 4989 C CB  . TYR A 0 653 . -48.867  -20.118 47.448   1.00 61.00 653 A 1 
ATOM 4990 O O   . TYR A 0 653 . -50.518  -19.412 45.022   1.00 61.00 653 A 1 
ATOM 4991 C CG  . TYR A 0 653 . -48.520  -20.432 48.893   1.00 61.00 653 A 1 
ATOM 4992 C CD1 . TYR A 0 653 . -47.603  -19.610 49.577   1.00 61.00 653 A 1 
ATOM 4993 C CD2 . TYR A 0 653 . -49.126  -21.515 49.562   1.00 61.00 653 A 1 
ATOM 4994 C CE1 . TYR A 0 653 . -47.278  -19.874 50.920   1.00 61.00 653 A 1 
ATOM 4995 C CE2 . TYR A 0 653 . -48.808  -21.781 50.909   1.00 61.00 653 A 1 
ATOM 4996 O OH  . TYR A 0 653 . -47.568  -21.219 52.884   1.00 61.00 653 A 1 
ATOM 4997 C CZ  . TYR A 0 653 . -47.880  -20.963 51.587   1.00 61.00 653 A 1 
ATOM 4998 N N   . GLY A 0 654 . -49.981  -17.289 45.599   1.00 61.16 654 A 1 
ATOM 4999 C CA  . GLY A 0 654 . -49.927  -16.724 44.257   1.00 61.16 654 A 1 
ATOM 5000 C C   . GLY A 0 654 . -48.479  -16.618 43.790   1.00 61.16 654 A 1 
ATOM 5001 O O   . GLY A 0 654 . -47.564  -16.486 44.601   1.00 61.16 654 A 1
[truncated: 66,297 more chars]
