# Supplementary material for: Self-assembling proteins compose the chemically resistant shell biomaterial of planktonic tintinnid ciliates
Source: Nat Commun. 2026 Jun 13;17:7507. doi: 10.1038/s41467-026-74402-4 (PMC13408134; doi:10.1038/s41467-026-74402-4)
Supplement: Supplementary file 6 — Supplementary Data 16 [file 41467_2026_74402_MOESM6_ESM.zip › AF2_structure_models/Tara_Unigene_45.cif]

data_0
#
_entry.id   0
#
_struct_asym.id          A
_struct_asym.entity_id   0
#
_entity_poly.entity_id        0
_entity_poly.type             polypeptide(L)
_entity_poly.pdbx_strand_id   A
#
_entity.id     0
_entity.type   polymer
#
loop_
_entity_poly_seq.entity_id
_entity_poly_seq.num
_entity_poly_seq.mon_id
0 1   MET 
0 2   LYS 
0 3   SER 
0 4   PHE 
0 5   ALA 
0 6   VAL 
0 7   ALA 
0 8   LEU 
0 9   LEU 
0 10  ALA 
0 11  ALA 
0 12  THR 
0 13  THR 
0 14  SER 
0 15  ALA 
0 16  SER 
0 17  ILE 
0 18  LEU 
0 19  GLY 
0 20  GLY 
0 21  HIS 
0 22  LYS 
0 23  SER 
0 24  ILE 
0 25  GLY 
0 26  LEU 
0 27  LYS 
0 28  GLY 
0 29  GLY 
0 30  TYR 
0 31  GLY 
0 32  ALA 
0 33  ALA 
0 34  ALA 
0 35  GLY 
0 36  TYR 
0 37  GLY 
0 38  ALA 
0 39  ALA 
0 40  ALA 
0 41  GLY 
0 42  TYR 
0 43  GLY 
0 44  GLY 
0 45  TYR 
0 46  THR 
0 47  LYS 
0 48  VAL 
0 49  ASP 
0 50  TYR 
0 51  VAL 
0 52  PRO 
0 53  HIS 
0 54  THR 
0 55  LYS 
0 56  VAL 
0 57  VAL 
0 58  GLN 
0 59  PRO 
0 60  ALA 
0 61  LYS 
0 62  SER 
0 63  ALA 
0 64  GLU 
0 65  ALA 
0 66  ALA 
0 67  SER 
0 68  LYS 
0 69  GLY 
0 70  TYR 
0 71  GLY 
0 72  SER 
0 73  ASP 
0 74  TYR 
0 75  SER 
0 76  LYS 
0 77  LYS 
0 78  THR 
0 79  THR 
0 80  THR 
0 81  ASP 
0 82  TRP 
0 83  ASP 
0 84  ALA 
0 85  TRP 
0 86  GLY 
0 87  ARG 
0 88  ASP 
0 89  GLN 
0 90  ASP 
0 91  LEU 
0 92  ALA 
0 93  ILE 
0 94  ASP 
0 95  GLU 
0 96  SER 
0 97  TYR 
0 98  GLY 
0 99  ARG 
0 100 THR 
0 101 ASN 
0 102 ALA 
0 103 LYS 
0 104 SER 
0 105 TYR 
0 106 ARG 
0 107 ALA 
0 108 GLU 
0 109 SER 
0 110 TYR 
0 111 ASP 
0 112 GLU 
0 113 TRP 
0 114 ASP 
0 115 ASN 
0 116 GLN 
0 117 ASP 
0 118 ASP 
0 119 ASP 
0 120 GLN 
0 121 TRP 
0 122 GLY 
0 123 GLY 
0 124 GLN 
0 125 GLY 
0 126 TRP 
0 127 GLY 
0 128 ARG 
0 129 ASP 
0 130 TYR 
0 131 ASP 
0 132 TYR 
0 133 THR 
0 134 GLY 
0 135 LYS 
0 136 SER 
0 137 SER 
0 138 LYS 
0 139 GLU 
0 140 TYR 
0 141 ASP 
0 142 ALA 
0 143 SER 
0 144 ALA 
0 145 ASP 
0 146 ALA 
0 147 GLN 
0 148 LYS 
0 149 GLY 
0 150 LYS 
0 151 LYS 
0 152 LEU 
0 153 ALA 
0 154 THR 
0 155 ASP 
0 156 VAL 
0 157 ALA 
0 158 SER 
0 159 TRP 
0 160 ASP 
0 161 GLY 
0 162 ALA 
0 163 ALA 
0 164 GLN 
0 165 THR 
0 166 ALA 
0 167 GLY 
0 168 TYR 
0 169 ASP 
0 170 ASN 
0 171 ASP 
0 172 ALA 
0 173 TRP 
0 174 ALA 
0 175 LYS 
0 176 GLN 
0 177 ALA 
0 178 TYR 
0 179 GLY 
0 180 LYS 
0 181 ASP 
0 182 TYR 
0 183 ASP 
0 184 ASN 
0 185 ARG 
0 186 TRP 
0 187 GLY 
0 188 LYS 
0 189 SER 
0 190 TYR 
0 191 ASP 
0 192 SER 
0 193 VAL 
0 194 GLU 
0 195 ALA 
0 196 ARG 
0 197 ASN 
0 198 TYR 
0 199 ALA 
0 200 ASN 
0 201 GLU 
0 202 HIS 
0 203 TYR 
0 204 ALA 
0 205 ARG 
0 206 GLU 
0 207 VAL 
0 208 ARG 
0 209 ALA 
0 210 ASP 
0 211 ASP 
0 212 ASP 
0 213 GLN 
0 214 TRP 
0 215 ALA 
0 216 GLU 
0 217 ASP 
0 218 ARG 
0 219 ASP 
0 220 GLY 
0 221 VAL 
0 222 TYR 
0 223 LYS 
0 224 GLY 
0 225 ASP 
0 226 TYR 
0 227 ASP 
0 228 GLN 
0 229 TYR 
0 230 GLY 
0 231 ARG 
0 232 ALA 
0 233 ALA 
0 234 SER 
0 235 ALA 
0 236 GLN 
0 237 LYS 
0 238 SER 
0 239 THR 
0 240 GLY 
0 241 HIS 
0 242 SER 
0 243 LEU 
0 244 ASP 
0 245 ARG 
0 246 SER 
0 247 ALA 
0 248 ALA 
0 249 SER 
0 250 LYS 
0 251 GLY 
0 252 GLN 
0 253 GLY 
0 254 SER 
0 255 ASN 
0 256 TYR 
0 257 TRP 
0 258 ALA 
0 259 GLY 
0 260 THR 
0 261 ALA 
0 262 ASN 
0 263 ASP 
0 264 TRP 
0 265 ASP 
0 266 ALA 
0 267 TRP 
0 268 GLY 
0 269 ARG 
0 270 ASP 
0 271 GLN 
0 272 ASP 
0 273 PHE 
0 274 HIS 
0 275 GLU 
0 276 LYS 
0 277 VAL 
0 278 SER 
0 279 TYR 
0 280 ASP 
0 281 ASP 
0 282 THR 
0 283 TRP 
0 284 ALA 
0 285 LYS 
0 286 SER 
0 287 TYR 
0 288 ALA 
0 289 ALA 
0 290 GLU 
0 291 SER 
0 292 TYR 
0 293 ASP 
0 294 GLU 
0 295 TRP 
0 296 ASP 
0 297 ASN 
0 298 ARG 
0 299 ASP 
0 300 ALA 
0 301 ASP 
0 302 LYS 
0 303 TRP 
0 304 GLY 
0 305 GLY 
0 306 GLN 
0 307 ALA 
0 308 TRP 
0 309 GLY 
0 310 LYS 
0 311 ASP 
0 312 LYS 
0 313 ASP 
0 314 ILE 
0 315 TYR 
0 316 GLY 
0 317 ALA 
0 318 SER 
0 319 SER 
0 320 TYR 
0 321 GLY 
0 322 ASN 
0 323 LYS 
0 324 ALA 
0 325 SER 
0 326 SER 
0 327 LYS 
0 328 LYS 
0 329 VAL 
0 330 THR 
0 331 ASN 
0 332 ASP 
0 333 LYS 
0 334 TYR 
0 335 GLY 
0 336 LYS 
0 337 VAL 
0 338 TYR 
0 339 GLY 
0 340 ALA 
0 341 GLY 
0 342 GLY 
0 343 HIS 
0 344 GLY 
0 345 HIS 
0 346 GLY 
0 347 TYR 
0 348 GLY 
0 349 LYS 
0 350 GLY 
0 351 TYR 
0 352 GLY 
0 353 ALA 
0 354 GLN 
0 355 TYR 
0 356 GLY 
0 357 THR 
0 358 ALA 
0 359 SER 
0 360 SER 
0 361 THR 
0 362 TRP 
0 363 ALA 
0 364 GLY 
0 365 ALA 
0 366 SER 
0 367 ALA 
0 368 ALA 
0 369 GLU 
0 370 THR 
0 371 ALA 
0 372 SER 
0 373 GLN 
0 374 ALA 
0 375 GLY 
0 376 TYR 
0 377 ASP 
0 378 ASN 
0 379 ASP 
0 380 SER 
0 381 TRP 
0 382 ALA 
0 383 LYS 
0 384 GLN 
0 385 ALA 
0 386 TYR 
0 387 GLY 
0 388 GLN 
0 389 ASP 
0 390 GLN 
0 391 ASP 
0 392 ALA 
0 393 ARG 
0 394 TRP 
0 395 GLY 
0 396 LYS 
0 397 SER 
0 398 TYR 
0 399 ASP 
0 400 SER 
0 401 VAL 
0 402 SER 
0 403 ALA 
0 404 ARG 
0 405 SER 
0 406 TYR 
0 407 ASP 
0 408 ASN 
0 409 LYS 
0 410 LYS 
0 411 TYR 
0 412 ALA 
0 413 ARG 
0 414 TRP 
0 415 LEU 
0 416 GLN 
0 417 ALA 
0 418 ASP 
0 419 ASP 
0 420 ASP 
0 421 GLN 
0 422 TRP 
0 423 ALA 
0 424 GLU 
0 425 ASP 
0 426 TYR 
0 427 ASP 
0 428 SER 
0 429 ARG 
0 430 ILE 
0 431 GLU 
0 432 GLY 
0 433 ASP 
0 434 ALA 
0 435 ASN 
0 436 GLN 
0 437 TYR 
0 438 GLY 
0 439 LYS 
0 440 ALA 
0 441 ALA 
0 442 SER 
0 443 VAL 
0 444 TRP 
0 445 THR 
0 446 LYS 
0 447 GLN 
0 448 GLN 
0 449 GLY 
0 450 LYS 
0 451 GLY 
0 452 TRP 
0 453 ALA 
0 454 LYS 
0 455 GLY 
0 456 PRO 
0 457 ILE 
0 458 GLY 
0 459 GLY 
0 460 HIS 
0 461 ALA 
0 462 ASP 
0 463 ALA 
0 464 ALA 
0 465 SER 
0 466 ARG 
0 467 ALA 
0 468 GLY 
0 469 ALA 
0 470 GLN 
0 471 HIS 
0 472 TYR 
0 473 ASP 
0 474 ASP 
0 475 MET 
0 476 THR 
0 477 GLY 
0 478 SER 
0 479 ASP 
0 480 TRP 
0 481 ASP 
0 482 ALA 
0 483 TYR 
0 484 GLY 
0 485 ARG 
0 486 ASP 
0 487 GLN 
0 488 ASP 
0 489 LEU 
0 490 GLU 
0 491 VAL 
0 492 ASP 
0 493 GLU 
0 494 SER 
0 495 TYR 
0 496 GLU 
0 497 GLN 
0 498 THR 
0 499 TRP 
0 500 ALA 
0 501 LYS 
0 502 SER 
0 503 TYR 
0 504 ASP 
0 505 ALA 
0 506 GLU 
0 507 SER 
0 508 TYR 
0 509 ASP 
0 510 GLU 
0 511 TRP 
0 512 ASP 
0 513 ASN 
0 514 LEU 
0 515 ASP 
0 516 LYS 
0 517 ASP 
0 518 LYS 
0 519 TRP 
0 520 GLY 
0 521 GLY 
0 522 GLN 
0 523 ALA 
0 524 TRP 
0 525 GLY 
0 526 ARG 
0 527 ASP 
0 528 LEU 
0 529 ASP 
0 530 ILE 
0 531 ILE 
0 532 GLY 
0 533 ALA 
0 534 SER 
0 535 SER 
0 536 TYR 
0 537 GLY 
0 538 ALA 
0 539 ARG 
0 540 ALA 
0 541 SER 
0 542 ALA 
0 543 GLY 
0 544 ASP 
0 545 LYS 
0 546 ASP 
0 547 LYS 
0 548 LYS 
0 549 THR 
0 550 TYR 
0 551 GLY 
0 552 GLY 
0 553 GLN 
0 554 GLN 
0 555 GLY 
0 556 ALA 
0 557 GLY 
0 558 TYR 
0 559 GLY 
0 560 TYR 
0 561 ALA 
0 562 GLN 
0 563 SER 
0 564 TYR 
0 565 GLY 
0 566 LYS 
0 567 GLY 
0 568 TYR 
0 569 GLY 
0 570 HIS 
0 571 ALA 
0 572 GLY 
0 573 HIS 
0 574 GLY 
0 575 VAL 
0 576 VAL 
0 577 GLY 
0 578 ALA 
0 579 LYS 
0 580 GLY 
0 581 GLY 
0 582 TRP 
0 583 GLY 
0 584 LYS 
0 585 GLN 
0 586 GLY 
0 587 VAL 
0 588 ALA 
0 589 ALA 
0 590 GLY 
0 591 TYR 
0 592 GLY 
0 593 LYS 
0 594 ALA 
0 595 GLY 
0 596 TYR 
0 597 GLY 
0 598 TYR 
0 599 GLN 
0 600 GLY 
0 601 GLY 
0 602 ALA 
0 603 ALA 
0 604 TYR 
0 605 GLY 
0 606 ALA 
0 607 VAL 
0 608 HIS 
0 609 GLN 
0 610 GLN 
0 611 LYS 
0 612 ALA 
0 613 TYR 
0 614 GLY 
0 615 GLY 
0 616 LYS 
0 617 SER 
0 618 SER 
0 619 ALA 
0 620 ALA 
0 621 ASP 
0 622 TYR 
0 623 GLN 
0 624 ALA 
0 625 SER 
0 626 ALA 
0 627 GLY 
0 628 ALA 
0 629 ALA 
0 630 ALA 
0 631 ALA 
0 632 VAL 
0 633 SER 
0 634 GLY 
0 635 THR 
0 636 ASP 
0 637 ALA 
0 638 ASP 
0 639 ALA 
0 640 TRP 
0 641 ALA 
0 642 LYS 
0 643 GLN 
0 644 ALA 
0 645 TYR 
0 646 GLY 
0 647 SER 
0 648 ASP 
0 649 TYR 
0 650 ASP 
0 651 SER 
0 652 ARG 
0 653 TRP 
0 654 GLY 
0 655 LYS 
0 656 SER 
0 657 TYR 
0 658 ASP 
0 659 PHE 
0 660 VAL 
0 661 ASN 
0 662 ALA 
0 663 ASN 
0 664 GLU 
0 665 TYR 
0 666 ASP 
0 667 ASP 
0 668 GLU 
0 669 GLN 
0 670 TYR 
0 671 ALA 
0 672 ARG 
0 673 LYS 
0 674 VAL 
0 675 ARG 
0 676 ALA 
0 677 ASP 
0 678 ASP 
0 679 ASP 
0 680 GLN 
0 681 TRP 
0 682 ALA 
0 683 GLU 
0 684 ASP 
0 685 TYR 
0 686 ASP 
0 687 VAL 
0 688 TRP 
0 689 SER 
0 690 VAL 
0 691 ARG 
0 692 ASP 
0 693 THR 
0 694 ASN 
0 695 ALA 
0 696 TYR 
0 697 GLY 
0 698 ALA 
0 699 ALA 
0 700 ALA 
0 701 SER 
0 702 LYS 
0 703 GLU 
0 704 SER 
0 705 ALA 
0 706 GLN 
0 707 PRO 
0 708 LYS 
0 709 VAL 
0 710 THR 
0 711 LYS 
0 712 THR 
0 713 THR 
0 714 TYR 
0 715 SER 
0 716 PRO 
0 717 VAL 
0 718 VAL 
0 719 SER 
0 720 HIS 
0 721 LYS 
0 722 SER 
0 723 TYR 
0 724 GLY 
0 725 TYR 
0 726 GLY 
0 727 ARG 
0 728 GLY 
0 729 TYR 
0 730 GLY 
0 731 GLY 
0 732 TYR 
0 733 GLY 
0 734 ALA 
0 735 THR 
0 736 GLY 
0 737 GLY 
0 738 TYR 
0 739 GLY 
0 740 SER 
0 741 ALA 
0 742 ILE 
0 743 GLY 
0 744 SER 
0 745 GLY 
0 746 TYR 
0 747 LYS 
0 748 TRP 
#
loop_
_chem_comp.id
_chem_comp.type
_chem_comp.name
ALA 'L-peptide linking' ALANINE         
ARG 'L-peptide linking' ARGININE        
ASN 'L-peptide linking' ASPARAGINE      
ASP 'L-peptide linking' 'ASPARTIC ACID' 
CYS 'L-peptide linking' CYSTEINE        
GLN 'L-peptide linking' GLUTAMINE       
GLU 'L-peptide linking' 'GLUTAMIC ACID' 
HIS 'L-peptide linking' HISTIDINE       
ILE 'L-peptide linking' ISOLEUCINE      
LEU 'L-peptide linking' LEUCINE         
LYS 'L-peptide linking' LYSINE          
MET 'L-peptide linking' METHIONINE      
PHE 'L-peptide linking' PHENYLALANINE   
PRO 'L-peptide linking' PROLINE         
SER 'L-peptide linking' SERINE          
THR 'L-peptide linking' THREONINE       
TRP 'L-peptide linking' TRYPTOPHAN      
TYR 'L-peptide linking' TYROSINE        
VAL 'L-peptide linking' VALINE          
GLY 'peptide linking'   GLYCINE         
#
loop_
_atom_site.group_PDB
_atom_site.id
_atom_site.type_symbol
_atom_site.label_atom_id
_atom_site.label_alt_id
_atom_site.label_comp_id
_atom_site.label_asym_id
_atom_site.label_entity_id
_atom_site.label_seq_id
_atom_site.pdbx_PDB_ins_code
_atom_site.Cartn_x
_atom_site.Cartn_y
_atom_site.Cartn_z
_atom_site.occupancy
_atom_site.B_iso_or_equiv
_atom_site.auth_seq_id
_atom_site.auth_asym_id
_atom_site.pdbx_PDB_model_num
ATOM 1    N N   . MET A 0 1   . 16.861  1.583   -64.546  1.00 38.11 1   A 1 
ATOM 2    C CA  . MET A 0 1   . 15.643  1.423   -63.710  1.00 38.11 1   A 1 
ATOM 3    C C   . MET A 0 1   . 15.082  2.809   -63.367  1.00 38.11 1   A 1 
ATOM 4    C CB  . MET A 0 1   . 15.929  0.532   -62.492  1.00 38.11 1   A 1 
ATOM 5    O O   . MET A 0 1   . 15.542  3.764   -63.979  1.00 38.11 1   A 1 
ATOM 6    C CG  . MET A 0 1   . 16.109  -0.939  -62.904  1.00 38.11 1   A 1 
ATOM 7    S SD  . MET A 0 1   . 17.822  -1.487  -63.072  1.00 38.11 1   A 1 
ATOM 8    C CE  . MET A 0 1   . 17.578  -3.262  -63.380  1.00 38.11 1   A 1 
ATOM 9    N N   . LYS A 0 2   . 14.042  2.944   -62.527  1.00 35.79 2   A 1 
ATOM 10   C CA  . LYS A 0 2   . 13.334  4.228   -62.328  1.00 35.79 2   A 1 
ATOM 11   C C   . LYS A 0 2   . 14.147  5.202   -61.463  1.00 35.79 2   A 1 
ATOM 12   C CB  . LYS A 0 2   . 11.955  4.005   -61.680  1.00 35.79 2   A 1 
ATOM 13   O O   . LYS A 0 2   . 14.262  4.991   -60.265  1.00 35.79 2   A 1 
ATOM 14   C CG  . LYS A 0 2   . 10.941  3.280   -62.579  1.00 35.79 2   A 1 
ATOM 15   C CD  . LYS A 0 2   . 9.610   3.132   -61.825  1.00 35.79 2   A 1 
ATOM 16   C CE  . LYS A 0 2   . 8.562   2.383   -62.657  1.00 35.79 2   A 1 
ATOM 17   N NZ  . LYS A 0 2   . 7.317   2.173   -61.873  1.00 35.79 2   A 1 
ATOM 18   N N   . SER A 0 3   . 14.658  6.266   -62.071  1.00 37.81 3   A 1 
ATOM 19   C CA  . SER A 0 3   . 15.293  7.395   -61.387  1.00 37.81 3   A 1 
ATOM 20   C C   . SER A 0 3   . 14.245  8.364   -60.830  1.00 37.81 3   A 1 
ATOM 21   C CB  . SER A 0 3   . 16.192  8.135   -62.388  1.00 37.81 3   A 1 
ATOM 22   O O   . SER A 0 3   . 13.426  8.876   -61.598  1.00 37.81 3   A 1 
ATOM 23   O OG  . SER A 0 3   . 15.445  8.439   -63.557  1.00 37.81 3   A 1 
ATOM 24   N N   . PHE A 0 4   . 14.307  8.664   -59.534  1.00 43.68 4   A 1 
ATOM 25   C CA  . PHE A 0 4   . 13.671  9.850   -58.958  1.00 43.68 4   A 1 
ATOM 26   C C   . PHE A 0 4   . 14.701  10.978  -58.861  1.00 43.68 4   A 1 
ATOM 27   C CB  . PHE A 0 4   . 13.043  9.526   -57.596  1.00 43.68 4   A 1 
ATOM 28   O O   . PHE A 0 4   . 15.864  10.729  -58.566  1.00 43.68 4   A 1 
ATOM 29   C CG  . PHE A 0 4   . 11.679  8.872   -57.706  1.00 43.68 4   A 1 
ATOM 30   C CD1 . PHE A 0 4   . 10.526  9.675   -57.788  1.00 43.68 4   A 1 
ATOM 31   C CD2 . PHE A 0 4   . 11.555  7.470   -57.724  1.00 43.68 4   A 1 
ATOM 32   C CE1 . PHE A 0 4   . 9.254   9.082   -57.881  1.00 43.68 4   A 1 
ATOM 33   C CE2 . PHE A 0 4   . 10.283  6.875   -57.813  1.00 43.68 4   A 1 
ATOM 34   C CZ  . PHE A 0 4   . 9.132   7.681   -57.890  1.00 43.68 4   A 1 
ATOM 35   N N   . ALA A 0 5   . 14.269  12.211  -59.119  1.00 37.69 5   A 1 
ATOM 36   C CA  . ALA A 0 5   . 15.079  13.409  -58.947  1.00 37.69 5   A 1 
ATOM 37   C C   . ALA A 0 5   . 14.374  14.336  -57.953  1.00 37.69 5   A 1 
ATOM 38   C CB  . ALA A 0 5   . 15.299  14.073  -60.313  1.00 37.69 5   A 1 
ATOM 39   O O   . ALA A 0 5   . 13.206  14.678  -58.155  1.00 37.69 5   A 1 
ATOM 40   N N   . VAL A 0 6   . 15.078  14.740  -56.897  1.00 39.17 6   A 1 
ATOM 41   C CA  . VAL A 0 6   . 14.601  15.743  -55.940  1.00 39.17 6   A 1 
ATOM 42   C C   . VAL A 0 6   . 15.130  17.104  -56.381  1.00 39.17 6   A 1 
ATOM 43   C CB  . VAL A 0 6   . 15.015  15.389  -54.497  1.00 39.17 6   A 1 
ATOM 44   O O   . VAL A 0 6   . 16.336  17.308  -56.478  1.00 39.17 6   A 1 
ATOM 45   C CG1 . VAL A 0 6   . 14.545  16.459  -53.503  1.00 39.17 6   A 1 
ATOM 46   C CG2 . VAL A 0 6   . 14.393  14.050  -54.074  1.00 39.17 6   A 1 
ATOM 47   N N   . ALA A 0 7   . 14.224  18.035  -56.678  1.00 41.23 7   A 1 
ATOM 48   C CA  . ALA A 0 7   . 14.569  19.400  -57.059  1.00 41.23 7   A 1 
ATOM 49   C C   . ALA A 0 7   . 14.292  20.350  -55.887  1.00 41.23 7   A 1 
ATOM 50   C CB  . ALA A 0 7   . 13.796  19.774  -58.330  1.00 41.23 7   A 1 
ATOM 51   O O   . ALA A 0 7   . 13.136  20.593  -55.539  1.00 41.23 7   A 1 
ATOM 52   N N   . LEU A 0 8   . 15.352  20.900  -55.291  1.00 32.44 8   A 1 
ATOM 53   C CA  . LEU A 0 8   . 15.246  21.891  -54.223  1.00 32.44 8   A 1 
ATOM 54   C C   . LEU A 0 8   . 14.730  23.224  -54.797  1.00 32.44 8   A 1 
ATOM 55   C CB  . LEU A 0 8   . 16.627  22.039  -53.554  1.00 32.44 8   A 1 
ATOM 56   O O   . LEU A 0 8   . 15.435  23.889  -55.557  1.00 32.44 8   A 1 
ATOM 57   C CG  . LEU A 0 8   . 16.584  22.840  -52.239  1.00 32.44 8   A 1 
ATOM 58   C CD1 . LEU A 0 8   . 16.071  21.978  -51.083  1.00 32.44 8   A 1 
ATOM 59   C CD2 . LEU A 0 8   . 17.978  23.348  -51.878  1.00 32.44 8   A 1 
ATOM 60   N N   . LEU A 0 9   . 13.511  23.631  -54.429  1.00 37.11 9   A 1 
ATOM 61   C CA  . LEU A 0 9   . 12.921  24.904  -54.853  1.00 37.11 9   A 1 
ATOM 62   C C   . LEU A 0 9   . 12.676  25.819  -53.647  1.00 37.11 9   A 1 
ATOM 63   C CB  . LEU A 0 9   . 11.638  24.648  -55.667  1.00 37.11 9   A 1 
ATOM 64   O O   . LEU A 0 9   . 11.764  25.596  -52.856  1.00 37.11 9   A 1 
ATOM 65   C CG  . LEU A 0 9   . 11.174  25.908  -56.427  1.00 37.11 9   A 1 
ATOM 66   C CD1 . LEU A 0 9   . 11.992  26.123  -57.705  1.00 37.11 9   A 1 
ATOM 67   C CD2 . LEU A 0 9   . 9.705   25.792  -56.829  1.00 37.11 9   A 1 
ATOM 68   N N   . ALA A 0 10  . 13.470  26.883  -53.531  1.00 33.73 10  A 1 
ATOM 69   C CA  . ALA A 0 10  . 13.290  27.890  -52.491  1.00 33.73 10  A 1 
ATOM 70   C C   . ALA A 0 10  . 12.149  28.863  -52.844  1.00 33.73 10  A 1 
ATOM 71   C CB  . ALA A 0 10  . 14.623  28.616  -52.275  1.00 33.73 10  A 1 
ATOM 72   O O   . ALA A 0 10  . 12.227  29.582  -53.841  1.00 33.73 10  A 1 
ATOM 73   N N   . ALA A 0 11  . 11.123  28.937  -51.993  1.00 37.26 11  A 1 
ATOM 74   C CA  . ALA A 0 11  . 10.088  29.967  -52.056  1.00 37.26 11  A 1 
ATOM 75   C C   . ALA A 0 11  . 9.599   30.328  -50.645  1.00 37.26 11  A 1 
ATOM 76   C CB  . ALA A 0 11  . 8.938   29.478  -52.947  1.00 37.26 11  A 1 
ATOM 77   O O   . ALA A 0 11  . 9.044   29.497  -49.933  1.00 37.26 11  A 1 
ATOM 78   N N   . THR A 0 12  . 9.791   31.582  -50.237  1.00 33.02 12  A 1 
ATOM 79   C CA  . THR A 0 12  . 9.239   32.117  -48.987  1.00 33.02 12  A 1 
ATOM 80   C C   . THR A 0 12  . 7.791   32.561  -49.186  1.00 33.02 12  A 1 
ATOM 81   C CB  . THR A 0 12  . 10.073  33.303  -48.471  1.00 33.02 12  A 1 
ATOM 82   O O   . THR A 0 12  . 7.480   33.319  -50.105  1.00 33.02 12  A 1 
ATOM 83   C CG2 . THR A 0 12  . 11.387  32.851  -47.839  1.00 33.02 12  A 1 
ATOM 84   O OG1 . THR A 0 12  . 10.427  34.183  -49.516  1.00 33.02 12  A 1 
ATOM 85   N N   . THR A 0 13  . 6.879   32.142  -48.309  1.00 38.22 13  A 1 
ATOM 86   C CA  . THR A 0 13  . 5.588   32.821  -48.088  1.00 38.22 13  A 1 
ATOM 87   C C   . THR A 0 13  . 4.993   32.414  -46.740  1.00 38.22 13  A 1 
ATOM 88   C CB  . THR A 0 13  . 4.545   32.616  -49.214  1.00 38.22 13  A 1 
ATOM 89   O O   . THR A 0 13  . 5.426   31.439  -46.132  1.00 38.22 13  A 1 
ATOM 90   C CG2 . THR A 0 13  . 4.113   33.972  -49.778  1.00 38.22 13  A 1 
ATOM 91   O OG1 . THR A 0 13  . 5.031   31.895  -50.316  1.00 38.22 13  A 1 
ATOM 92   N N   . SER A 0 14  . 4.048   33.206  -46.234  1.00 33.07 14  A 1 
ATOM 93   C CA  . SER A 0 14  . 3.626   33.165  -44.830  1.00 33.07 14  A 1 
ATOM 94   C C   . SER A 0 14  . 2.237   32.559  -44.611  1.00 33.07 14  A 1 
ATOM 95   C CB  . SER A 0 14  . 3.622   34.584  -44.244  1.00 33.07 14  A 1 
ATOM 96   O O   . SER A 0 14  . 1.359   32.695  -45.457  1.00 33.07 14  A 1 
ATOM 97   O OG  . SER A 0 14  . 4.847   35.253  -44.484  1.00 33.07 14  A 1 
ATOM 98   N N   . ALA A 0 15  . 2.034   32.103  -43.370  1.00 32.00 15  A 1 
ATOM 99   C CA  . ALA A 0 15  . 0.763   31.936  -42.658  1.00 32.00 15  A 1 
ATOM 100  C C   . ALA A 0 15  . -0.120  30.701  -42.945  1.00 32.00 15  A 1 
ATOM 101  C CB  . ALA A 0 15  . -0.048  33.243  -42.694  1.00 32.00 15  A 1 
ATOM 102  O O   . ALA A 0 15  . -0.546  30.437  -44.061  1.00 32.00 15  A 1 
ATOM 103  N N   . SER A 0 16  . -0.520  30.079  -41.824  1.00 29.29 16  A 1 
ATOM 104  C CA  . SER A 0 16  . -1.732  29.274  -41.584  1.00 29.29 16  A 1 
ATOM 105  C C   . SER A 0 16  . -2.008  28.031  -42.441  1.00 29.29 16  A 1 
ATOM 106  C CB  . SER A 0 16  . -2.980  30.173  -41.579  1.00 29.29 16  A 1 
ATOM 107  O O   . SER A 0 16  . -2.321  28.144  -43.618  1.00 29.29 16  A 1 
ATOM 108  O OG  . SER A 0 16  . -3.139  30.867  -42.799  1.00 29.29 16  A 1 
ATOM 109  N N   . ILE A 0 17  . -2.128  26.881  -41.762  1.00 34.13 17  A 1 
ATOM 110  C CA  . ILE A 0 17  . -3.335  26.027  -41.753  1.00 34.13 17  A 1 
ATOM 111  C C   . ILE A 0 17  . -3.258  25.071  -40.542  1.00 34.13 17  A 1 
ATOM 112  C CB  . ILE A 0 17  . -3.535  25.291  -43.114  1.00 34.13 17  A 1 
ATOM 113  O O   . ILE A 0 17  . -2.304  24.312  -40.407  1.00 34.13 17  A 1 
ATOM 114  C CG1 . ILE A 0 17  . -4.529  26.075  -44.011  1.00 34.13 17  A 1 
ATOM 115  C CG2 . ILE A 0 17  . -4.067  23.847  -43.008  1.00 34.13 17  A 1 
ATOM 116  C CD1 . ILE A 0 17  . -4.209  25.946  -45.506  1.00 34.13 17  A 1 
ATOM 117  N N   . LEU A 0 18  . -4.271  25.089  -39.665  1.00 32.61 18  A 1 
ATOM 118  C CA  . LEU A 0 18  . -4.584  23.942  -38.797  1.00 32.61 18  A 1 
ATOM 119  C C   . LEU A 0 18  . -5.407  22.967  -39.653  1.00 32.61 18  A 1 
ATOM 120  C CB  . LEU A 0 18  . -5.391  24.370  -37.550  1.00 32.61 18  A 1 
ATOM 121  O O   . LEU A 0 18  . -6.433  23.379  -40.194  1.00 32.61 18  A 1 
ATOM 122  C CG  . LEU A 0 18  . -4.572  24.833  -36.330  1.00 32.61 18  A 1 
ATOM 123  C CD1 . LEU A 0 18  . -3.911  26.196  -36.539  1.00 32.61 18  A 1 
ATOM 124  C CD2 . LEU A 0 18  . -5.492  24.937  -35.110  1.00 32.61 18  A 1 
ATOM 125  N N   . GLY A 0 19  . -4.950  21.718  -39.821  1.00 34.25 19  A 1 
ATOM 126  C CA  . GLY A 0 19  . -5.339  20.915  -40.996  1.00 34.25 19  A 1 
ATOM 127  C C   . GLY A 0 19  . -5.691  19.432  -40.816  1.00 34.25 19  A 1 
ATOM 128  O O   . GLY A 0 19  . -6.037  18.811  -41.811  1.00 34.25 19  A 1 
ATOM 129  N N   . GLY A 0 20  . -5.658  18.871  -39.602  1.00 31.32 20  A 1 
ATOM 130  C CA  . GLY A 0 20  . -6.313  17.595  -39.259  1.00 31.32 20  A 1 
ATOM 131  C C   . GLY A 0 20  . -5.770  16.291  -39.874  1.00 31.32 20  A 1 
ATOM 132  O O   . GLY A 0 20  . -6.109  15.921  -40.996  1.00 31.32 20  A 1 
ATOM 133  N N   . HIS A 0 21  . -5.103  15.480  -39.048  1.00 35.74 21  A 1 
ATOM 134  C CA  . HIS A 0 21  . -5.144  14.020  -39.202  1.00 35.74 21  A 1 
ATOM 135  C C   . HIS A 0 21  . -6.425  13.451  -38.570  1.00 35.74 21  A 1 
ATOM 136  C CB  . HIS A 0 21  . -3.860  13.372  -38.654  1.00 35.74 21  A 1 
ATOM 137  O O   . HIS A 0 21  . -6.958  14.009  -37.611  1.00 35.74 21  A 1 
ATOM 138  C CG  . HIS A 0 21  . -2.870  13.049  -39.747  1.00 35.74 21  A 1 
ATOM 139  C CD2 . HIS A 0 21  . -2.604  13.805  -40.860  1.00 35.74 21  A 1 
ATOM 140  N ND1 . HIS A 0 21  . -2.123  11.897  -39.857  1.00 35.74 21  A 1 
ATOM 141  C CE1 . HIS A 0 21  . -1.431  11.957  -41.008  1.00 35.74 21  A 1 
ATOM 142  N NE2 . HIS A 0 21  . -1.713  13.093  -41.663  1.00 35.74 21  A 1 
ATOM 143  N N   . LYS A 0 22  . -6.944  12.351  -39.130  1.00 33.14 22  A 1 
ATOM 144  C CA  . LYS A 0 22  . -8.158  11.670  -38.652  1.00 33.14 22  A 1 
ATOM 145  C C   . LYS A 0 22  . -7.814  10.296  -38.084  1.00 33.14 22  A 1 
ATOM 146  C CB  . LYS A 0 22  . -9.172  11.485  -39.795  1.00 33.14 22  A 1 
ATOM 147  O O   . LYS A 0 22  . -7.477  9.398   -38.850  1.00 33.14 22  A 1 
ATOM 148  C CG  . LYS A 0 22  . -9.831  12.771  -40.304  1.00 33.14 22  A 1 
ATOM 149  C CD  . LYS A 0 22  . -10.803 12.398  -41.433  1.00 33.14 22  A 1 
ATOM 150  C CE  . LYS A 0 22  . -11.497 13.641  -41.991  1.00 33.14 22  A 1 
ATOM 151  N NZ  . LYS A 0 22  . -12.363 13.292  -43.144  1.00 33.14 22  A 1 
ATOM 152  N N   . SER A 0 23  . -8.030  10.102  -36.789  1.00 38.97 23  A 1 
ATOM 153  C CA  . SER A 0 23  . -8.006  8.789   -36.139  1.00 38.97 23  A 1 
ATOM 154  C C   . SER A 0 23  . -9.315  8.541   -35.378  1.00 38.97 23  A 1 
ATOM 155  C CB  . SER A 0 23  . -6.760  8.616   -35.254  1.00 38.97 23  A 1 
ATOM 156  O O   . SER A 0 23  . -9.658  9.240   -34.434  1.00 38.97 23  A 1 
ATOM 157  O OG  . SER A 0 23  . -6.380  9.833   -34.646  1.00 38.97 23  A 1 
ATOM 158  N N   . ILE A 0 24  . -10.069 7.564   -35.891  1.00 40.36 24  A 1 
ATOM 159  C CA  . ILE A 0 24  . -10.983 6.629   -35.206  1.00 40.36 24  A 1 
ATOM 160  C C   . ILE A 0 24  . -11.527 7.093   -33.837  1.00 40.36 24  A 1 
ATOM 161  C CB  . ILE A 0 24  . -10.268 5.254   -35.099  1.00 40.36 24  A 1 
ATOM 162  O O   . ILE A 0 24  . -10.851 6.999   -32.819  1.00 40.36 24  A 1 
ATOM 163  C CG1 . ILE A 0 24  . -9.764  4.772   -36.490  1.00 40.36 24  A 1 
ATOM 164  C CG2 . ILE A 0 24  . -11.207 4.196   -34.487  1.00 40.36 24  A 1 
ATOM 165  C CD1 . ILE A 0 24  . -8.892  3.513   -36.451  1.00 40.36 24  A 1 
ATOM 166  N N   . GLY A 0 25  . -12.801 7.496   -33.798  1.00 29.50 25  A 1 
ATOM 167  C CA  . GLY A 0 25  . -13.504 7.803   -32.548  1.00 29.50 25  A 1 
ATOM 168  C C   . GLY A 0 25  . -14.237 6.599   -31.944  1.00 29.50 25  A 1 
ATOM 169  O O   . GLY A 0 25  . -14.903 5.850   -32.659  1.00 29.50 25  A 1 
ATOM 170  N N   . LEU A 0 26  . -14.198 6.486   -30.614  1.00 38.06 26  A 1 
ATOM 171  C CA  . LEU A 0 26  . -15.063 5.629   -29.790  1.00 38.06 26  A 1 
ATOM 172  C C   . LEU A 0 26  . -15.859 6.498   -28.797  1.00 38.06 26  A 1 
ATOM 173  C CB  . LEU A 0 26  . -14.210 4.535   -29.109  1.00 38.06 26  A 1 
ATOM 174  O O   . LEU A 0 26  . -15.449 7.613   -28.480  1.00 38.06 26  A 1 
ATOM 175  C CG  . LEU A 0 26  . -14.178 3.226   -29.922  1.00 38.06 26  A 1 
ATOM 176  C CD1 . LEU A 0 26  . -12.998 2.349   -29.512  1.00 38.06 26  A 1 
ATOM 177  C CD2 . LEU A 0 26  . -15.464 2.421   -29.703  1.00 38.06 26  A 1 
ATOM 178  N N   . LYS A 0 27  . -17.037 6.030   -28.357  1.00 33.10 27  A 1 
ATOM 179  C CA  . LYS A 0 27  . -17.995 6.813   -27.549  1.00 33.10 27  A 1 
ATOM 180  C C   . LYS A 0 27  . -18.225 6.228   -26.150  1.00 33.10 27  A 1 
ATOM 181  C CB  . LYS A 0 27  . -19.359 6.916   -28.256  1.00 33.10 27  A 1 
ATOM 182  O O   . LYS A 0 27  . -18.611 5.073   -26.026  1.00 33.10 27  A 1 
ATOM 183  C CG  . LYS A 0 27  . -19.462 8.002   -29.335  1.00 33.10 27  A 1 
ATOM 184  C CD  . LYS A 0 27  . -20.921 8.066   -29.817  1.00 33.10 27  A 1 
ATOM 185  C CE  . LYS A 0 27  . -21.151 9.224   -30.791  1.00 33.10 27  A 1 
ATOM 186  N NZ  . LYS A 0 27  . -22.580 9.303   -31.188  1.00 33.10 27  A 1 
ATOM 187  N N   . GLY A 0 28  . -18.138 7.107   -25.155  1.00 35.32 28  A 1 
ATOM 188  C CA  . GLY A 0 28  . -18.526 6.980   -23.741  1.00 35.32 28  A 1 
ATOM 189  C C   . GLY A 0 28  . -18.011 8.252   -23.045  1.00 35.32 28  A 1 
ATOM 190  O O   . GLY A 0 28  . -16.955 8.737   -23.429  1.00 35.32 28  A 1 
ATOM 191  N N   . GLY A 0 29  . -18.716 8.946   -22.148  1.00 32.67 29  A 1 
ATOM 192  C CA  . GLY A 0 29  . -19.720 8.465   -21.194  1.00 32.67 29  A 1 
ATOM 193  C C   . GLY A 0 29  . -18.977 7.975   -19.946  1.00 32.67 29  A 1 
ATOM 194  O O   . GLY A 0 29  . -18.293 6.969   -20.057  1.00 32.67 29  A 1 
ATOM 195  N N   . TYR A 0 30  . -19.026 8.627   -18.776  1.00 42.41 30  A 1 
ATOM 196  C CA  . TYR A 0 30  . -20.008 9.605   -18.270  1.00 42.41 30  A 1 
ATOM 197  C C   . TYR A 0 30  . -19.398 10.548  -17.212  1.00 42.41 30  A 1 
ATOM 198  C CB  . TYR A 0 30  . -21.155 8.842   -17.563  1.00 42.41 30  A 1 
ATOM 199  O O   . TYR A 0 30  . -18.359 10.239  -16.641  1.00 42.41 30  A 1 
ATOM 200  C CG  . TYR A 0 30  . -21.625 7.588   -18.269  1.00 42.41 30  A 1 
ATOM 201  C CD1 . TYR A 0 30  . -22.650 7.656   -19.229  1.00 42.41 30  A 1 
ATOM 202  C CD2 . TYR A 0 30  . -20.962 6.368   -18.024  1.00 42.41 30  A 1 
ATOM 203  C CE1 . TYR A 0 30  . -22.976 6.512   -19.983  1.00 42.41 30  A 1 
ATOM 204  C CE2 . TYR A 0 30  . -21.272 5.229   -18.788  1.00 42.41 30  A 1 
ATOM 205  O OH  . TYR A 0 30  . -22.554 4.226   -20.551  1.00 42.41 30  A 1 
ATOM 206  C CZ  . TYR A 0 30  . -22.273 5.305   -19.778  1.00 42.41 30  A 1 
ATOM 207  N N   . GLY A 0 31  . -20.146 11.600  -16.850  1.00 36.10 31  A 1 
ATOM 208  C CA  . GLY A 0 31  . -20.157 12.149  -15.482  1.00 36.10 31  A 1 
ATOM 209  C C   . GLY A 0 31  . -19.500 13.520  -15.314  1.00 36.10 31  A 1 
ATOM 210  O O   . GLY A 0 31  . -18.505 13.811  -15.966  1.00 36.10 31  A 1 
ATOM 211  N N   . ALA A 0 32  . -20.070 14.384  -14.462  1.00 32.53 32  A 1 
ATOM 212  C CA  . ALA A 0 32  . -19.590 15.759  -14.289  1.00 32.53 32  A 1 
ATOM 213  C C   . ALA A 0 32  . -19.754 16.316  -12.862  1.00 32.53 32  A 1 
ATOM 214  C CB  . ALA A 0 32  . -20.320 16.664  -15.295  1.00 32.53 32  A 1 
ATOM 215  O O   . ALA A 0 32  . -20.822 16.207  -12.263  1.00 32.53 32  A 1 
ATOM 216  N N   . ALA A 0 33  . -18.712 17.014  -12.402  1.00 38.95 33  A 1 
ATOM 217  C CA  . ALA A 0 33  . -18.705 18.052  -11.367  1.00 38.95 33  A 1 
ATOM 218  C C   . ALA A 0 33  . -17.602 19.064  -11.777  1.00 38.95 33  A 1 
ATOM 219  C CB  . ALA A 0 33  . -18.445 17.398  -10.003  1.00 38.95 33  A 1 
ATOM 220  O O   . ALA A 0 33  . -16.565 18.635  -12.271  1.00 38.95 33  A 1 
ATOM 221  N N   . ALA A 0 34  . -17.739 20.396  -11.786  1.00 38.42 34  A 1 
ATOM 222  C CA  . ALA A 0 34  . -18.468 21.344  -10.931  1.00 38.42 34  A 1 
ATOM 223  C C   . ALA A 0 34  . -17.843 21.495  -9.522   1.00 38.42 34  A 1 
ATOM 224  C CB  . ALA A 0 34  . -19.984 21.097  -10.919  1.00 38.42 34  A 1 
ATOM 225  O O   . ALA A 0 34  . -18.097 20.670  -8.657   1.00 38.42 34  A 1 
ATOM 226  N N   . GLY A 0 35  . -17.046 22.528  -9.215   1.00 33.09 35  A 1 
ATOM 227  C CA  . GLY A 0 35  . -16.405 23.515  -10.101  1.00 33.09 35  A 1 
ATOM 228  C C   . GLY A 0 35  . -16.151 24.870  -9.426   1.00 33.09 35  A 1 
ATOM 229  O O   . GLY A 0 35  . -17.098 25.543  -9.028   1.00 33.09 35  A 1 
ATOM 230  N N   . TYR A 0 36  . -14.887 25.305  -9.373   1.00 36.86 36  A 1 
ATOM 231  C CA  . TYR A 0 36  . -14.468 26.616  -8.854   1.00 36.86 36  A 1 
ATOM 232  C C   . TYR A 0 36  . -13.328 27.173  -9.720   1.00 36.86 36  A 1 
ATOM 233  C CB  . TYR A 0 36  . -14.023 26.491  -7.385   1.00 36.86 36  A 1 
ATOM 234  O O   . TYR A 0 36  . -12.394 26.444  -10.040  1.00 36.86 36  A 1 
ATOM 235  C CG  . TYR A 0 36  . -15.048 25.833  -6.477   1.00 36.86 36  A 1 
ATOM 236  C CD1 . TYR A 0 36  . -16.144 26.573  -5.991   1.00 36.86 36  A 1 
ATOM 237  C CD2 . TYR A 0 36  . -14.933 24.462  -6.171   1.00 36.86 36  A 1 
ATOM 238  C CE1 . TYR A 0 36  . -17.135 25.941  -5.214   1.00 36.86 36  A 1 
ATOM 239  C CE2 . TYR A 0 36  . -15.925 23.826  -5.401   1.00 36.86 36  A 1 
ATOM 240  O OH  . TYR A 0 36  . -17.991 23.937  -4.199   1.00 36.86 36  A 1 
ATOM 241  C CZ  . TYR A 0 36  . -17.030 24.562  -4.927   1.00 36.86 36  A 1 
ATOM 242  N N   . GLY A 0 37  . -13.401 28.446  -10.123  1.00 37.83 37  A 1 
ATOM 243  C CA  . GLY A 0 37  . -12.425 29.033  -11.055  1.00 37.83 37  A 1 
ATOM 244  C C   . GLY A 0 37  . -12.848 30.394  -11.609  1.00 37.83 37  A 1 
ATOM 245  O O   . GLY A 0 37  . -13.110 30.532  -12.801  1.00 37.83 37  A 1 
ATOM 246  N N   . ALA A 0 38  . -12.968 31.402  -10.741  1.00 39.25 38  A 1 
ATOM 247  C CA  . ALA A 0 38  . -13.281 32.768  -11.165  1.00 39.25 38  A 1 
ATOM 248  C C   . ALA A 0 38  . -12.071 33.431  -11.854  1.00 39.25 38  A 1 
ATOM 249  C CB  . ALA A 0 38  . -13.781 33.571  -9.958   1.00 39.25 38  A 1 
ATOM 250  O O   . ALA A 0 38  . -10.932 33.270  -11.423  1.00 39.25 38  A 1 
ATOM 251  N N   . ALA A 0 39  . -12.317 34.188  -12.927  1.00 35.27 39  A 1 
ATOM 252  C CA  . ALA A 0 39  . -11.256 34.743  -13.765  1.00 35.27 39  A 1 
ATOM 253  C C   . ALA A 0 39  . -10.535 35.946  -13.126  1.00 35.27 39  A 1 
ATOM 254  C CB  . ALA A 0 39  . -11.858 35.113  -15.127  1.00 35.27 39  A 1 
ATOM 255  O O   . ALA A 0 39  . -11.177 36.910  -12.710  1.00 35.27 39  A 1 
ATOM 256  N N   . ALA A 0 40  . -9.198  35.936  -13.161  1.00 41.15 40  A 1 
ATOM 257  C CA  . ALA A 0 40  . -8.355  37.060  -12.752  1.00 41.15 40  A 1 
ATOM 258  C C   . ALA A 0 40  . -7.140  37.238  -13.688  1.00 41.15 40  A 1 
ATOM 259  C CB  . ALA A 0 40  . -7.954  36.865  -11.283  1.00 41.15 40  A 1 
ATOM 260  O O   . ALA A 0 40  . -6.057  36.730  -13.431  1.00 41.15 40  A 1 
ATOM 261  N N   . GLY A 0 41  . -7.337  37.992  -14.775  1.00 35.38 41  A 1 
ATOM 262  C CA  . GLY A 0 41  . -6.283  38.724  -15.492  1.00 35.38 41  A 1 
ATOM 263  C C   . GLY A 0 41  . -5.055  37.952  -15.998  1.00 35.38 41  A 1 
ATOM 264  O O   . GLY A 0 41  . -3.973  38.087  -15.433  1.00 35.38 41  A 1 
ATOM 265  N N   . TYR A 0 42  . -5.159  37.317  -17.172  1.00 35.61 42  A 1 
ATOM 266  C CA  . TYR A 0 42  . -3.966  37.077  -17.994  1.00 35.61 42  A 1 
ATOM 267  C C   . TYR A 0 42  . -3.339  38.425  -18.382  1.00 35.61 42  A 1 
ATOM 268  C CB  . TYR A 0 42  . -4.294  36.233  -19.236  1.00 35.61 42  A 1 
ATOM 269  O O   . TYR A 0 42  . -3.936  39.211  -19.124  1.00 35.61 42  A 1 
ATOM 270  C CG  . TYR A 0 42  . -4.345  34.746  -18.948  1.00 35.61 42  A 1 
ATOM 271  C CD1 . TYR A 0 42  . -3.148  34.001  -18.920  1.00 35.61 42  A 1 
ATOM 272  C CD2 . TYR A 0 42  . -5.573  34.114  -18.673  1.00 35.61 42  A 1 
ATOM 273  C CE1 . TYR A 0 42  . -3.174  32.628  -18.605  1.00 35.61 42  A 1 
ATOM 274  C CE2 . TYR A 0 42  . -5.602  32.742  -18.360  1.00 35.61 42  A 1 
ATOM 275  O OH  . TYR A 0 42  . -4.449  30.679  -18.002  1.00 35.61 42  A 1 
ATOM 276  C CZ  . TYR A 0 42  . -4.404  31.998  -18.319  1.00 35.61 42  A 1 
ATOM 277  N N   . GLY A 0 43  . -2.148  38.700  -17.844  1.00 39.94 43  A 1 
ATOM 278  C CA  . GLY A 0 43  . -1.376  39.908  -18.132  1.00 39.94 43  A 1 
ATOM 279  C C   . GLY A 0 43  . -1.055  40.048  -19.622  1.00 39.94 43  A 1 
ATOM 280  O O   . GLY A 0 43  . -0.963  39.061  -20.350  1.00 39.94 43  A 1 
ATOM 281  N N   . GLY A 0 44  . -0.911  41.291  -20.090  1.00 37.60 44  A 1 
ATOM 282  C CA  . GLY A 0 44  . -0.764  41.589  -21.516  1.00 37.60 44  A 1 
ATOM 283  C C   . GLY A 0 44  . 0.425   40.870  -22.157  1.00 37.60 44  A 1 
ATOM 284  O O   . GLY A 0 44  . 1.565   41.065  -21.741  1.00 37.60 44  A 1 
ATOM 285  N N   . TYR A 0 45  . 0.154   40.079  -23.198  1.00 38.93 45  A 1 
ATOM 286  C CA  . TYR A 0 45  . 1.176   39.344  -23.937  1.00 38.93 45  A 1 
ATOM 287  C C   . TYR A 0 45  . 2.226   40.293  -24.534  1.00 38.93 45  A 1 
ATOM 288  C CB  . TYR A 0 45  . 0.525   38.447  -25.009  1.00 38.93 45  A 1 
ATOM 289  O O   . TYR A 0 45  . 1.912   41.262  -25.234  1.00 38.93 45  A 1 
ATOM 290  C CG  . TYR A 0 45  . -0.384  39.159  -26.001  1.00 38.93 45  A 1 
ATOM 291  C CD1 . TYR A 0 45  . -1.763  39.275  -25.734  1.00 38.93 45  A 1 
ATOM 292  C CD2 . TYR A 0 45  . 0.147   39.709  -27.186  1.00 38.93 45  A 1 
ATOM 293  C CE1 . TYR A 0 45  . -2.605  39.961  -26.631  1.00 38.93 45  A 1 
ATOM 294  C CE2 . TYR A 0 45  . -0.689  40.400  -28.084  1.00 38.93 45  A 1 
ATOM 295  O OH  . TYR A 0 45  . -2.875  41.200  -28.669  1.00 38.93 45  A 1 
ATOM 296  C CZ  . TYR A 0 45  . -2.065  40.531  -27.805  1.00 38.93 45  A 1 
ATOM 297  N N   . THR A 0 46  . 3.499   39.994  -24.293  1.00 45.85 46  A 1 
ATOM 298  C CA  . THR A 0 46  . 4.627   40.664  -24.939  1.00 45.85 46  A 1 
ATOM 299  C C   . THR A 0 46  . 4.688   40.243  -26.402  1.00 45.85 46  A 1 
ATOM 300  C CB  . THR A 0 46  . 5.951   40.345  -24.218  1.00 45.85 46  A 1 
ATOM 301  O O   . THR A 0 46  . 5.226   39.194  -26.750  1.00 45.85 46  A 1 
ATOM 302  C CG2 . THR A 0 46  . 6.164   41.287  -23.035  1.00 45.85 46  A 1 
ATOM 303  O OG1 . THR A 0 46  . 5.936   39.035  -23.699  1.00 45.85 46  A 1 
ATOM 304  N N   . LYS A 0 47  . 4.145   41.072  -27.301  1.00 46.45 47  A 1 
ATOM 305  C CA  . LYS A 0 47  . 4.333   40.865  -28.740  1.00 46.45 47  A 1 
ATOM 306  C C   . LYS A 0 47  . 5.787   41.173  -29.106  1.00 46.45 47  A 1 
ATOM 307  C CB  . LYS A 0 47  . 3.305   41.658  -29.559  1.00 46.45 47  A 1 
ATOM 308  O O   . LYS A 0 47  . 6.150   42.333  -29.318  1.00 46.45 47  A 1 
ATOM 309  C CG  . LYS A 0 47  . 3.339   41.204  -31.028  1.00 46.45 47  A 1 
ATOM 310  C CD  . LYS A 0 47  . 2.229   41.886  -31.837  1.00 46.45 47  A 1 
ATOM 311  C CE  . LYS A 0 47  . 2.147   41.357  -33.275  1.00 46.45 47  A 1 
ATOM 312  N NZ  . LYS A 0 47  . 3.345   41.718  -34.064  1.00 46.45 47  A 1 
ATOM 313  N N   . VAL A 0 48  . 6.597   40.117  -29.148  1.00 59.38 48  A 1 
ATOM 314  C CA  . VAL A 0 48  . 7.952   40.124  -29.700  1.00 59.38 48  A 1 
ATOM 315  C C   . VAL A 0 48  . 7.835   40.242  -31.215  1.00 59.38 48  A 1 
ATOM 316  C CB  . VAL A 0 48  . 8.734   38.854  -29.298  1.00 59.38 48  A 1 
ATOM 317  O O   . VAL A 0 48  . 7.382   39.318  -31.888  1.00 59.38 48  A 1 
ATOM 318  C CG1 . VAL A 0 48  . 10.161  38.884  -29.863  1.00 59.38 48  A 1 
ATOM 319  C CG2 . VAL A 0 48  . 8.839   38.730  -27.771  1.00 59.38 48  A 1 
ATOM 320  N N   . ASP A 0 49  . 8.214   41.398  -31.752  1.00 64.58 49  A 1 
ATOM 321  C CA  . ASP A 0 49  . 8.342   41.606  -33.189  1.00 64.58 49  A 1 
ATOM 322  C C   . ASP A 0 49  . 9.817   41.473  -33.584  1.00 64.58 49  A 1 
ATOM 323  C CB  . ASP A 0 49  . 7.689   42.941  -33.599  1.00 64.58 49  A 1 
ATOM 324  O O   . ASP A 0 49  . 10.670  42.247  -33.151  1.00 64.58 49  A 1 
ATOM 325  C CG  . ASP A 0 49  . 6.196   42.757  -33.896  1.00 64.58 49  A 1 
ATOM 326  O OD1 . ASP A 0 49  . 5.858   41.828  -34.662  1.00 64.58 49  A 1 
ATOM 327  O OD2 . ASP A 0 49  . 5.317   43.506  -33.398  1.00 64.58 49  A 1 
ATOM 328  N N   . TYR A 0 50  . 10.130  40.459  -34.390  1.00 69.87 50  A 1 
ATOM 329  C CA  . TYR A 0 50  . 11.490  40.183  -34.853  1.00 69.87 50  A 1 
ATOM 330  C C   . TYR A 0 50  . 11.871  41.136  -35.989  1.00 69.87 50  A 1 
ATOM 331  C CB  . TYR A 0 50  . 11.601  38.717  -35.288  1.00 69.87 50  A 1 
ATOM 332  O O   . TYR A 0 50  . 11.382  41.009  -37.113  1.00 69.87 50  A 1 
ATOM 333  C CG  . TYR A 0 50  . 11.545  37.725  -34.144  1.00 69.87 50  A 1 
ATOM 334  C CD1 . TYR A 0 50  . 12.727  37.370  -33.461  1.00 69.87 50  A 1 
ATOM 335  C CD2 . TYR A 0 50  . 10.316  37.151  -33.768  1.00 69.87 50  A 1 
ATOM 336  C CE1 . TYR A 0 50  . 12.684  36.424  -32.418  1.00 69.87 50  A 1 
ATOM 337  C CE2 . TYR A 0 50  . 10.269  36.216  -32.718  1.00 69.87 50  A 1 
ATOM 338  O OH  . TYR A 0 50  . 11.387  34.928  -31.048  1.00 69.87 50  A 1 
ATOM 339  C CZ  . TYR A 0 50  . 11.452  35.843  -32.048  1.00 69.87 50  A 1 
ATOM 340  N N   . VAL A 0 51  . 12.770  42.084  -35.717  1.00 77.21 51  A 1 
ATOM 341  C CA  . VAL A 0 51  . 13.238  43.053  -36.717  1.00 77.21 51  A 1 
ATOM 342  C C   . VAL A 0 51  . 14.450  42.486  -37.471  1.00 77.21 51  A 1 
ATOM 343  C CB  . VAL A 0 51  . 13.524  44.425  -36.079  1.00 77.21 51  A 1 
ATOM 344  O O   . VAL A 0 51  . 15.475  42.204  -36.844  1.00 77.21 51  A 1 
ATOM 345  C CG1 . VAL A 0 51  . 14.105  45.418  -37.096  1.00 77.21 51  A 1 
ATOM 346  C CG2 . VAL A 0 51  . 12.216  45.030  -35.549  1.00 77.21 51  A 1 
ATOM 347  N N   . PRO A 0 52  . 14.381  42.319  -38.809  1.00 77.67 52  A 1 
ATOM 348  C CA  . PRO A 0 52  . 15.489  41.792  -39.602  1.00 77.67 52  A 1 
ATOM 349  C C   . PRO A 0 52  . 16.571  42.856  -39.834  1.00 77.67 52  A 1 
ATOM 350  C CB  . PRO A 0 52  . 14.853  41.314  -40.913  1.00 77.67 52  A 1 
ATOM 351  O O   . PRO A 0 52  . 16.409  43.780  -40.634  1.00 77.67 52  A 1 
ATOM 352  C CG  . PRO A 0 52  . 13.642  42.229  -41.084  1.00 77.67 52  A 1 
ATOM 353  C CD  . PRO A 0 52  . 13.199  42.492  -39.646  1.00 77.67 52  A 1 
ATOM 354  N N   . HIS A 0 53  . 17.724  42.700  -39.184  1.00 75.11 53  A 1 
ATOM 355  C CA  . HIS A 0 53  . 18.906  43.523  -39.429  1.00 75.11 53  A 1 
ATOM 356  C C   . HIS A 0 53  . 19.817  42.858  -40.462  1.00 75.11 53  A 1 
ATOM 357  C CB  . HIS A 0 53  . 19.641  43.816  -38.119  1.00 75.11 53  A 1 
ATOM 358  O O   . HIS A 0 53  . 20.659  42.021  -40.135  1.00 75.11 53  A 1 
ATOM 359  C CG  . HIS A 0 53  . 18.821  44.634  -37.161  1.00 75.11 53  A 1 
ATOM 360  C CD2 . HIS A 0 53  . 18.013  44.143  -36.175  1.00 75.11 53  A 1 
ATOM 361  N ND1 . HIS A 0 53  . 18.728  46.008  -37.120  1.00 75.11 53  A 1 
ATOM 362  C CE1 . HIS A 0 53  . 17.902  46.335  -36.112  1.00 75.11 53  A 1 
ATOM 363  N NE2 . HIS A 0 53  . 17.462  45.232  -35.493  1.00 75.11 53  A 1 
ATOM 364  N N   . THR A 0 54  . 19.666  43.256  -41.723  1.00 75.25 54  A 1 
ATOM 365  C CA  . THR A 0 54  . 20.523  42.804  -42.826  1.00 75.25 54  A 1 
ATOM 366  C C   . THR A 0 54  . 21.826  43.600  -42.858  1.00 75.25 54  A 1 
ATOM 367  C CB  . THR A 0 54  . 19.772  42.901  -44.160  1.00 75.25 54  A 1 
ATOM 368  O O   . THR A 0 54  . 21.828  44.788  -43.185  1.00 75.25 54  A 1 
ATOM 369  C CG2 . THR A 0 54  . 20.560  42.298  -45.318  1.00 75.25 54  A 1 
ATOM 370  O OG1 . THR A 0 54  . 18.580  42.156  -44.060  1.00 75.25 54  A 1 
ATOM 371  N N   . LYS A 0 55  . 22.951  42.948  -42.549  1.00 74.62 55  A 1 
ATOM 372  C CA  . LYS A 0 55  . 24.299  43.531  -42.630  1.00 74.62 55  A 1 
ATOM 373  C C   . LYS A 0 55  . 25.039  42.981  -43.846  1.00 74.62 55  A 1 
ATOM 374  C CB  . LYS A 0 55  . 25.074  43.270  -41.328  1.00 74.62 55  A 1 
ATOM 375  O O   . LYS A 0 55  . 24.971  41.788  -44.134  1.00 74.62 55  A 1 
ATOM 376  C CG  . LYS A 0 55  . 24.485  44.057  -40.144  1.00 74.62 55  A 1 
ATOM 377  C CD  . LYS A 0 55  . 25.185  43.696  -38.827  1.00 74.62 55  A 1 
ATOM 378  C CE  . LYS A 0 55  . 24.532  44.450  -37.659  1.00 74.62 55  A 1 
ATOM 379  N NZ  . LYS A 0 55  . 24.978  43.920  -36.344  1.00 74.62 55  A 1 
ATOM 380  N N   . VAL A 0 56  . 25.769  43.848  -44.546  1.00 72.44 56  A 1 
ATOM 381  C CA  . VAL A 0 56  . 26.725  43.430  -45.581  1.00 72.44 56  A 1 
ATOM 382  C C   . VAL A 0 56  . 27.944  42.860  -44.864  1.00 72.44 56  A 1 
ATOM 383  C CB  . VAL A 0 56  . 27.109  44.600  -46.510  1.00 72.44 56  A 1 
ATOM 384  O O   . VAL A 0 56  . 28.697  43.614  -44.255  1.00 72.44 56  A 1 
ATOM 385  C CG1 . VAL A 0 56  . 28.052  44.137  -47.625  1.00 72.44 56  A 1 
ATOM 386  C CG2 . VAL A 0 56  . 25.862  45.204  -47.170  1.00 72.44 56  A 1 
ATOM 387  N N   . VAL A 0 57  . 28.101  41.538  -44.900  1.00 67.69 57  A 1 
ATOM 388  C CA  . VAL A 0 57  . 29.263  40.844  -44.322  1.00 67.69 57  A 1 
ATOM 389  C C   . VAL A 0 57  . 30.441  40.922  -45.288  1.00 67.69 57  A 1 
ATOM 390  C CB  . VAL A 0 57  . 28.918  39.384  -43.973  1.00 67.69 57  A 1 
ATOM 391  O O   . VAL A 0 57  . 31.576  41.103  -44.862  1.00 67.69 57  A 1 
ATOM 392  C CG1 . VAL A 0 57  . 30.096  38.639  -43.336  1.00 67.69 57  A 1 
ATOM 393  C CG2 . VAL A 0 57  . 27.757  39.332  -42.972  1.00 67.69 57  A 1 
ATOM 394  N N   . GLN A 0 58  . 30.158  40.882  -46.594  1.00 60.20 58  A 1 
ATOM 395  C CA  . GLN A 0 58  . 31.161  41.023  -47.641  1.00 60.20 58  A 1 
ATOM 396  C C   . GLN A 0 58  . 30.683  42.022  -48.711  1.00 60.20 58  A 1 
ATOM 397  C CB  . GLN A 0 58  . 31.442  39.634  -48.218  1.00 60.20 58  A 1 
ATOM 398  O O   . GLN A 0 58  . 29.655  41.788  -49.358  1.00 60.20 58  A 1 
ATOM 399  C CG  . GLN A 0 58  . 32.739  39.594  -49.032  1.00 60.20 58  A 1 
ATOM 400  C CD  . GLN A 0 58  . 33.025  38.193  -49.560  1.00 60.20 58  A 1 
ATOM 401  N NE2 . GLN A 0 58  . 33.945  38.073  -50.486  1.00 60.20 58  A 1 
ATOM 402  O OE1 . GLN A 0 58  . 32.422  37.211  -49.168  1.00 60.20 58  A 1 
ATOM 403  N N   . PRO A 0 59  . 31.376  43.162  -48.905  1.00 63.13 59  A 1 
ATOM 404  C CA  . PRO A 0 59  . 31.051  44.088  -49.981  1.00 63.13 59  A 1 
ATOM 405  C C   . PRO A 0 59  . 31.451  43.487  -51.334  1.00 63.13 59  A 1 
ATOM 406  C CB  . PRO A 0 59  . 31.822  45.372  -49.659  1.00 63.13 59  A 1 
ATOM 407  O O   . PRO A 0 59  . 32.554  42.961  -51.483  1.00 63.13 59  A 1 
ATOM 408  C CG  . PRO A 0 59  . 33.051  44.865  -48.903  1.00 63.13 59  A 1 
ATOM 409  C CD  . PRO A 0 59  . 32.529  43.640  -48.151  1.00 63.13 59  A 1 
ATOM 410  N N   . ALA A 0 60  . 30.575  43.611  -52.334  1.00 54.83 60  A 1 
ATOM 411  C CA  . ALA A 0 60  . 30.920  43.274  -53.713  1.00 54.83 60  A 1 
ATOM 412  C C   . ALA A 0 60  . 32.073  44.176  -54.183  1.00 54.83 60  A 1 
ATOM 413  C CB  . ALA A 0 60  . 29.676  43.413  -54.598  1.00 54.83 60  A 1 
ATOM 414  O O   . ALA A 0 60  . 31.989  45.402  -54.074  1.00 54.83 60  A 1 
ATOM 415  N N   . LYS A 0 61  . 33.158  43.568  -54.671  1.00 51.12 61  A 1 
ATOM 416  C CA  . LYS A 0 61  . 34.422  44.251  -54.966  1.00 51.12 61  A 1 
ATOM 417  C C   . LYS A 0 61  . 34.860  43.933  -56.394  1.00 51.12 61  A 1 
ATOM 418  C CB  . LYS A 0 61  . 35.449  43.818  -53.901  1.00 51.12 61  A 1 
ATOM 419  O O   . LYS A 0 61  . 35.176  42.786  -56.693  1.00 51.12 61  A 1 
ATOM 420  C CG  . LYS A 0 61  . 36.706  44.700  -53.877  1.00 51.12 61  A 1 
ATOM 421  C CD  . LYS A 0 61  . 37.660  44.229  -52.768  1.00 51.12 61  A 1 
ATOM 422  C CE  . LYS A 0 61  . 38.872  45.162  -52.662  1.00 51.12 61  A 1 
ATOM 423  N NZ  . LYS A 0 61  . 39.847  44.667  -51.656  1.00 51.12 61  A 1 
ATOM 424  N N   . SER A 0 62  . 34.879  44.941  -57.266  1.00 45.27 62  A 1 
ATOM 425  C CA  . SER A 0 62  . 35.481  44.829  -58.598  1.00 45.27 62  A 1 
ATOM 426  C C   . SER A 0 62  . 37.005  44.706  -58.481  1.00 45.27 62  A 1 
ATOM 427  C CB  . SER A 0 62  . 35.076  46.008  -59.494  1.00 45.27 62  A 1 
ATOM 428  O O   . SER A 0 62  . 37.639  45.358  -57.647  1.00 45.27 62  A 1 
ATOM 429  O OG  . SER A 0 62  . 35.217  47.242  -58.817  1.00 45.27 62  A 1 
ATOM 430  N N   . ALA A 0 63  . 37.603  43.840  -59.298  1.00 42.32 63  A 1 
ATOM 431  C CA  . ALA A 0 63  . 39.013  43.458  -59.197  1.00 42.32 63  A 1 
ATOM 432  C C   . ALA A 0 63  . 39.950  44.365  -60.026  1.00 42.32 63  A 1 
ATOM 433  C CB  . ALA A 0 63  . 39.132  41.960  -59.510  1.00 42.32 63  A 1 
ATOM 434  O O   . ALA A 0 63  . 40.822  43.882  -60.743  1.00 42.32 63  A 1 
ATOM 435  N N   . GLU A 0 64  . 39.793  45.688  -59.918  1.00 35.81 64  A 1 
ATOM 436  C CA  . GLU A 0 64  . 40.540  46.684  -60.710  1.00 35.81 64  A 1 
ATOM 437  C C   . GLU A 0 64  . 41.547  47.500  -59.870  1.00 35.81 64  A 1 
ATOM 438  C CB  . GLU A 0 64  . 39.577  47.561  -61.527  1.00 35.81 64  A 1 
ATOM 439  O O   . GLU A 0 64  . 41.542  48.729  -59.859  1.00 35.81 64  A 1 
ATOM 440  C CG  . GLU A 0 64  . 38.844  46.766  -62.616  1.00 35.81 64  A 1 
ATOM 441  C CD  . GLU A 0 64  . 38.028  47.717  -63.498  1.00 35.81 64  A 1 
ATOM 442  O OE1 . GLU A 0 64  . 38.393  47.871  -64.686  1.00 35.81 64  A 1 
ATOM 443  O OE2 . GLU A 0 64  . 37.070  48.311  -62.949  1.00 35.81 64  A 1 
ATOM 444  N N   . ALA A 0 65  . 42.441  46.811  -59.149  1.00 40.04 65  A 1 
ATOM 445  C CA  . ALA A 0 65  . 43.657  47.403  -58.571  1.00 40.04 65  A 1 
ATOM 446  C C   . ALA A 0 65  . 44.748  46.319  -58.409  1.00 40.04 65  A 1 
ATOM 447  C CB  . ALA A 0 65  . 43.317  48.077  -57.233  1.00 40.04 65  A 1 
ATOM 448  O O   . ALA A 0 65  . 44.640  45.445  -57.556  1.00 40.04 65  A 1 
ATOM 449  N N   . ALA A 0 66  . 45.751  46.233  -59.286  1.00 31.89 66  A 1 
ATOM 450  C CA  . ALA A 0 66  . 46.911  47.137  -59.381  1.00 31.89 66  A 1 
ATOM 451  C C   . ALA A 0 66  . 47.941  47.005  -58.230  1.00 31.89 66  A 1 
ATOM 452  C CB  . ALA A 0 66  . 46.514  48.580  -59.721  1.00 31.89 66  A 1 
ATOM 453  O O   . ALA A 0 66  . 48.242  47.959  -57.518  1.00 31.89 66  A 1 
ATOM 454  N N   . SER A 0 67  . 48.515  45.804  -58.094  1.00 40.50 67  A 1 
ATOM 455  C CA  . SER A 0 67  . 49.917  45.540  -57.706  1.00 40.50 67  A 1 
ATOM 456  C C   . SER A 0 67  . 50.667  46.600  -56.864  1.00 40.50 67  A 1 
ATOM 457  C CB  . SER A 0 67  . 50.718  45.235  -58.986  1.00 40.50 67  A 1 
ATOM 458  O O   . SER A 0 67  . 51.494  47.350  -57.394  1.00 40.50 67  A 1 
ATOM 459  O OG  . SER A 0 67  . 50.725  46.358  -59.847  1.00 40.50 67  A 1 
ATOM 460  N N   . LYS A 0 68  . 50.491  46.589  -55.534  1.00 37.31 68  A 1 
ATOM 461  C CA  . LYS A 0 68  . 51.494  47.102  -54.576  1.00 37.31 68  A 1 
ATOM 462  C C   . LYS A 0 68  . 51.265  46.539  -53.168  1.00 37.31 68  A 1 
ATOM 463  C CB  . LYS A 0 68  . 51.503  48.649  -54.576  1.00 37.31 68  A 1 
ATOM 464  O O   . LYS A 0 68  . 50.309  46.911  -52.503  1.00 37.31 68  A 1 
ATOM 465  C CG  . LYS A 0 68  . 52.876  49.177  -55.026  1.00 37.31 68  A 1 
ATOM 466  C CD  . LYS A 0 68  . 52.842  50.689  -55.270  1.00 37.31 68  A 1 
ATOM 467  C CE  . LYS A 0 68  . 54.201  51.147  -55.809  1.00 37.31 68  A 1 
ATOM 468  N NZ  . LYS A 0 68  . 54.192  52.595  -56.129  1.00 37.31 68  A 1 
ATOM 469  N N   . GLY A 0 69  . 52.150  45.640  -52.733  1.00 39.80 69  A 1 
ATOM 470  C CA  . GLY A 0 69  . 52.041  44.953  -51.436  1.00 39.80 69  A 1 
ATOM 471  C C   . GLY A 0 69  . 52.902  43.691  -51.303  1.00 39.80 69  A 1 
ATOM 472  O O   . GLY A 0 69  . 52.521  42.769  -50.595  1.00 39.80 69  A 1 
ATOM 473  N N   . TYR A 0 70  . 54.031  43.599  -52.016  1.00 35.97 70  A 1 
ATOM 474  C CA  . TYR A 0 70  . 54.922  42.436  -51.927  1.00 35.97 70  A 1 
ATOM 475  C C   . TYR A 0 70  . 55.774  42.528  -50.652  1.00 35.97 70  A 1 
ATOM 476  C CB  . TYR A 0 70  . 55.781  42.318  -53.203  1.00 35.97 70  A 1 
ATOM 477  O O   . TYR A 0 70  . 56.687  43.351  -50.587  1.00 35.97 70  A 1 
ATOM 478  C CG  . TYR A 0 70  . 55.473  41.085  -54.030  1.00 35.97 70  A 1 
ATOM 479  C CD1 . TYR A 0 70  . 56.198  39.894  -53.817  1.00 35.97 70  A 1 
ATOM 480  C CD2 . TYR A 0 70  . 54.457  41.124  -55.005  1.00 35.97 70  A 1 
ATOM 481  C CE1 . TYR A 0 70  . 55.913  38.744  -54.580  1.00 35.97 70  A 1 
ATOM 482  C CE2 . TYR A 0 70  . 54.179  39.979  -55.777  1.00 35.97 70  A 1 
ATOM 483  O OH  . TYR A 0 70  . 54.617  37.694  -56.315  1.00 35.97 70  A 1 
ATOM 484  C CZ  . TYR A 0 70  . 54.905  38.789  -55.568  1.00 35.97 70  A 1 
ATOM 485  N N   . GLY A 0 71  . 55.469  41.697  -49.652  1.00 34.97 71  A 1 
ATOM 486  C CA  . GLY A 0 71  . 56.123  41.740  -48.340  1.00 34.97 71  A 1 
ATOM 487  C C   . GLY A 0 71  . 55.907  40.481  -47.497  1.00 34.97 71  A 1 
ATOM 488  O O   . GLY A 0 71  . 55.133  40.508  -46.555  1.00 34.97 71  A 1 
ATOM 489  N N   . SER A 0 72  . 56.624  39.405  -47.837  1.00 35.23 72  A 1 
ATOM 490  C CA  . SER A 0 72  . 57.057  38.340  -46.907  1.00 35.23 72  A 1 
ATOM 491  C C   . SER A 0 72  . 56.034  37.741  -45.915  1.00 35.23 72  A 1 
ATOM 492  C CB  . SER A 0 72  . 58.331  38.802  -46.174  1.00 35.23 72  A 1 
ATOM 493  O O   . SER A 0 72  . 56.223  37.857  -44.710  1.00 35.23 72  A 1 
ATOM 494  O OG  . SER A 0 72  . 58.095  39.984  -45.438  1.00 35.23 72  A 1 
ATOM 495  N N   . ASP A 0 73  . 55.053  36.983  -46.418  1.00 39.50 73  A 1 
ATOM 496  C CA  . ASP A 0 73  . 54.244  36.027  -45.621  1.00 39.50 73  A 1 
ATOM 497  C C   . ASP A 0 73  . 54.159  34.628  -46.292  1.00 39.50 73  A 1 
ATOM 498  C CB  . ASP A 0 73  . 52.866  36.643  -45.282  1.00 39.50 73  A 1 
ATOM 499  O O   . ASP A 0 73  . 53.254  33.831  -46.056  1.00 39.50 73  A 1 
ATOM 500  C CG  . ASP A 0 73  . 52.690  36.943  -43.785  1.00 39.50 73  A 1 
ATOM 501  O OD1 . ASP A 0 73  . 53.029  36.060  -42.955  1.00 39.50 73  A 1 
ATOM 502  O OD2 . ASP A 0 73  . 52.158  38.035  -43.486  1.00 39.50 73  A 1 
ATOM 503  N N   . TYR A 0 74  . 55.119  34.316  -47.174  1.00 36.61 74  A 1 
ATOM 504  C CA  . TYR A 0 74  . 55.120  33.138  -48.057  1.00 36.61 74  A 1 
ATOM 505  C C   . TYR A 0 74  . 55.536  31.818  -47.369  1.00 36.61 74  A 1 
ATOM 506  C CB  . TYR A 0 74  . 55.932  33.442  -49.333  1.00 36.61 74  A 1 
ATOM 507  O O   . TYR A 0 74  . 56.430  31.116  -47.843  1.00 36.61 74  A 1 
ATOM 508  C CG  . TYR A 0 74  . 55.198  34.286  -50.356  1.00 36.61 74  A 1 
ATOM 509  C CD1 . TYR A 0 74  . 54.366  33.652  -51.300  1.00 36.61 74  A 1 
ATOM 510  C CD2 . TYR A 0 74  . 55.351  35.686  -50.381  1.00 36.61 74  A 1 
ATOM 511  C CE1 . TYR A 0 74  . 53.694  34.413  -52.275  1.00 36.61 74  A 1 
ATOM 512  C CE2 . TYR A 0 74  . 54.672  36.453  -51.350  1.00 36.61 74  A 1 
ATOM 513  O OH  . TYR A 0 74  . 53.207  36.543  -53.254  1.00 36.61 74  A 1 
ATOM 514  C CZ  . TYR A 0 74  . 53.845  35.813  -52.302  1.00 36.61 74  A 1 
ATOM 515  N N   . SER A 0 75  . 54.869  31.452  -46.272  1.00 44.94 75  A 1 
ATOM 516  C CA  . SER A 0 75  . 54.877  30.079  -45.743  1.00 44.94 75  A 1 
ATOM 517  C C   . SER A 0 75  . 53.755  29.813  -44.731  1.00 44.94 75  A 1 
ATOM 518  C CB  . SER A 0 75  . 56.226  29.724  -45.088  1.00 44.94 75  A 1 
ATOM 519  O O   . SER A 0 75  . 53.791  30.318  -43.612  1.00 44.94 75  A 1 
ATOM 520  O OG  . SER A 0 75  . 56.641  30.677  -44.126  1.00 44.94 75  A 1 
ATOM 521  N N   . LYS A 0 76  . 52.815  28.926  -45.087  1.00 51.94 76  A 1 
ATOM 522  C CA  . LYS A 0 76  . 52.089  28.029  -44.166  1.00 51.94 76  A 1 
ATOM 523  C C   . LYS A 0 76  . 51.527  26.831  -44.949  1.00 51.94 76  A 1 
ATOM 524  C CB  . LYS A 0 76  . 50.940  28.753  -43.413  1.00 51.94 76  A 1 
ATOM 525  O O   . LYS A 0 76  . 50.757  27.017  -45.884  1.00 51.94 76  A 1 
ATOM 526  C CG  . LYS A 0 76  . 51.364  29.400  -42.072  1.00 51.94 76  A 1 
ATOM 527  C CD  . LYS A 0 76  . 51.201  30.931  -42.057  1.00 51.94 76  A 1 
ATOM 528  C CE  . LYS A 0 76  . 52.004  31.569  -40.913  1.00 51.94 76  A 1 
ATOM 529  N NZ  . LYS A 0 76  . 51.993  33.057  -41.001  1.00 51.94 76  A 1 
ATOM 530  N N   . LYS A 0 77  . 51.901  25.610  -44.543  1.00 54.80 77  A 1 
ATOM 531  C CA  . LYS A 0 77  . 50.942  24.492  -44.504  1.00 54.80 77  A 1 
ATOM 532  C C   . LYS A 0 77  . 50.020  24.858  -43.347  1.00 54.80 77  A 1 
ATOM 533  C CB  . LYS A 0 77  . 51.666  23.151  -44.213  1.00 54.80 77  A 1 
ATOM 534  O O   . LYS A 0 77  . 50.537  25.053  -42.247  1.00 54.80 77  A 1 
ATOM 535  C CG  . LYS A 0 77  . 50.721  21.928  -44.098  1.00 54.80 77  A 1 
ATOM 536  C CD  . LYS A 0 77  . 51.242  20.826  -43.146  1.00 54.80 77  A 1 
ATOM 537  C CE  . LYS A 0 77  . 50.272  19.625  -43.127  1.00 54.80 77  A 1 
ATOM 538  N NZ  . LYS A 0 77  . 50.349  18.790  -41.893  1.00 54.80 77  A 1 
ATOM 539  N N   . THR A 0 78  . 48.725  24.994  -43.581  1.00 61.47 78  A 1 
ATOM 540  C CA  . THR A 0 78  . 47.778  25.201  -42.487  1.00 61.47 78  A 1 
ATOM 541  C C   . THR A 0 78  . 47.232  23.831  -42.126  1.00 61.47 78  A 1 
ATOM 542  C CB  . THR A 0 78  . 46.681  26.202  -42.867  1.00 61.47 78  A 1 
ATOM 543  O O   . THR A 0 78  . 46.381  23.308  -42.833  1.00 61.47 78  A 1 
ATOM 544  C CG2 . THR A 0 78  . 45.725  26.482  -41.710  1.00 61.47 78  A 1 
ATOM 545  O OG1 . THR A 0 78  . 47.261  27.444  -43.213  1.00 61.47 78  A 1 
ATOM 546  N N   . THR A 0 79  . 47.785  23.230  -41.073  1.00 68.22 79  A 1 
ATOM 547  C CA  . THR A 0 79  . 47.048  22.208  -40.326  1.00 68.22 79  A 1 
ATOM 548  C C   . THR A 0 79  . 46.175  22.937  -39.318  1.00 68.22 79  A 1 
ATOM 549  C CB  . THR A 0 79  . 47.967  21.175  -39.658  1.00 68.22 79  A 1 
ATOM 550  O O   . THR A 0 79  . 46.679  23.806  -38.600  1.00 68.22 79  A 1 
ATOM 551  C CG2 . THR A 0 79  . 47.270  20.255  -38.663  1.00 68.22 79  A 1 
ATOM 552  O OG1 . THR A 0 79  . 48.413  20.284  -40.652  1.00 68.22 79  A 1 
ATOM 553  N N   . THR A 0 80  . 44.889  22.621  -39.326  1.00 77.20 80  A 1 
ATOM 554  C CA  . THR A 0 80  . 43.971  22.808  -38.202  1.00 77.20 80  A 1 
ATOM 555  C C   . THR A 0 80  . 43.773  21.456  -37.546  1.00 77.20 80  A 1 
ATOM 556  C CB  . THR A 0 80  . 42.611  23.357  -38.648  1.00 77.20 80  A 1 
ATOM 557  O O   . THR A 0 80  . 43.701  20.472  -38.259  1.00 77.20 80  A 1 
ATOM 558  C CG2 . THR A 0 80  . 42.728  24.834  -39.026  1.00 77.20 80  A 1 
ATOM 559  O OG1 . THR A 0 80  . 42.130  22.682  -39.785  1.00 77.20 80  A 1 
ATOM 560  N N   . ASP A 0 81  . 43.730  21.466  -36.227  1.00 80.94 81  A 1 
ATOM 561  C CA  . ASP A 0 81  . 43.714  20.349  -35.283  1.00 80.94 81  A 1 
ATOM 562  C C   . ASP A 0 81  . 42.897  20.946  -34.116  1.00 80.94 81  A 1 
ATOM 563  C CB  . ASP A 0 81  . 45.206  19.986  -35.028  1.00 80.94 81  A 1 
ATOM 564  O O   . ASP A 0 81  . 43.124  22.117  -33.751  1.00 80.94 81  A 1 
ATOM 565  C CG  . ASP A 0 81  . 45.683  19.502  -33.650  1.00 80.94 81  A 1 
ATOM 566  O OD1 . ASP A 0 81  . 44.950  19.666  -32.658  1.00 80.94 81  A 1 
ATOM 567  O OD2 . ASP A 0 81  . 46.897  19.174  -33.584  1.00 80.94 81  A 1 
ATOM 568  N N   . TRP A 0 82  . 41.822  20.270  -33.701  1.00 81.00 82  A 1 
ATOM 569  C CA  . TRP A 0 82  . 40.833  20.815  -32.764  1.00 81.00 82  A 1 
ATOM 570  C C   . TRP A 0 82  . 40.091  19.696  -32.030  1.00 81.00 82  A 1 
ATOM 571  C CB  . TRP A 0 82  . 39.843  21.740  -33.507  1.00 81.00 82  A 1 
ATOM 572  O O   . TRP A 0 82  . 39.078  19.204  -32.514  1.00 81.00 82  A 1 
ATOM 573  C CG  . TRP A 0 82  . 38.835  22.477  -32.661  1.00 81.00 82  A 1 
ATOM 574  C CD1 . TRP A 0 82  . 39.079  23.637  -32.013  1.00 81.00 82  A 1 
ATOM 575  C CD2 . TRP A 0 82  . 37.450  22.124  -32.319  1.00 81.00 82  A 1 
ATOM 576  C CE2 . TRP A 0 82  . 36.907  23.160  -31.497  1.00 81.00 82  A 1 
ATOM 577  C CE3 . TRP A 0 82  . 36.596  21.035  -32.589  1.00 81.00 82  A 1 
ATOM 578  N NE1 . TRP A 0 82  . 37.952  24.041  -31.323  1.00 81.00 82  A 1 
ATOM 579  C CH2 . TRP A 0 82  . 34.763  22.051  -31.328  1.00 81.00 82  A 1 
ATOM 580  C CZ2 . TRP A 0 82  . 35.588  23.144  -31.011  1.00 81.00 82  A 1 
ATOM 581  C CZ3 . TRP A 0 82  . 35.280  20.998  -32.098  1.00 81.00 82  A 1 
ATOM 582  N N   . ASP A 0 83  . 40.559  19.374  -30.824  1.00 89.51 83  A 1 
ATOM 583  C CA  . ASP A 0 83  . 39.791  18.586  -29.862  1.00 89.51 83  A 1 
ATOM 584  C C   . ASP A 0 83  . 38.656  19.422  -29.237  1.00 89.51 83  A 1 
ATOM 585  C CB  . ASP A 0 83  . 40.665  18.111  -28.685  1.00 89.51 83  A 1 
ATOM 586  O O   . ASP A 0 83  . 38.869  20.559  -28.783  1.00 89.51 83  A 1 
ATOM 587  C CG  . ASP A 0 83  . 42.010  17.464  -29.017  1.00 89.51 83  A 1 
ATOM 588  O OD1 . ASP A 0 83  . 42.016  16.273  -29.380  1.00 89.51 83  A 1 
ATOM 589  O OD2 . ASP A 0 83  . 43.034  18.126  -28.713  1.00 89.51 83  A 1 
ATOM 590  N N   . ALA A 0 84  . 37.492  18.806  -29.042  1.00 85.83 84  A 1 
ATOM 591  C CA  . ALA A 0 84  . 36.528  19.204  -28.024  1.00 85.83 84  A 1 
ATOM 592  C C   . ALA A 0 84  . 35.960  17.982  -27.294  1.00 85.83 84  A 1 
ATOM 593  C CB  . ALA A 0 84  . 35.427  20.061  -28.653  1.00 85.83 84  A 1 
ATOM 594  O O   . ALA A 0 84  . 35.693  16.944  -27.887  1.00 85.83 84  A 1 
ATOM 595  N N   . TRP A 0 85  . 35.737  18.120  -25.989  1.00 91.30 85  A 1 
ATOM 596  C CA  . TRP A 0 85  . 35.012  17.142  -25.180  1.00 91.30 85  A 1 
ATOM 597  C C   . TRP A 0 85  . 34.231  17.863  -24.086  1.00 91.30 85  A 1 
ATOM 598  C CB  . TRP A 0 85  . 35.966  16.093  -24.589  1.00 91.30 85  A 1 
ATOM 599  O O   . TRP A 0 85  . 34.617  18.955  -23.649  1.00 91.30 85  A 1 
ATOM 600  C CG  . TRP A 0 85  . 36.933  16.595  -23.556  1.00 91.30 85  A 1 
ATOM 601  C CD1 . TRP A 0 85  . 38.099  17.221  -23.823  1.00 91.30 85  A 1 
ATOM 602  C CD2 . TRP A 0 85  . 36.839  16.529  -22.098  1.00 91.30 85  A 1 
ATOM 603  C CE2 . TRP A 0 85  . 37.999  17.151  -21.543  1.00 91.30 85  A 1 
ATOM 604  C CE3 . TRP A 0 85  . 35.896  16.005  -21.187  1.00 91.30 85  A 1 
ATOM 605  N NE1 . TRP A 0 85  . 38.729  17.558  -22.641  1.00 91.30 85  A 1 
ATOM 606  C CH2 . TRP A 0 85  . 37.254  16.709  -19.279  1.00 91.30 85  A 1 
ATOM 607  C CZ2 . TRP A 0 85  . 38.214  17.245  -20.158  1.00 91.30 85  A 1 
ATOM 608  C CZ3 . TRP A 0 85  . 36.100  16.092  -19.795  1.00 91.30 85  A 1 
ATOM 609  N N   . GLY A 0 86  . 33.143  17.252  -23.636  1.00 88.77 86  A 1 
ATOM 610  C CA  . GLY A 0 86  . 32.294  17.810  -22.598  1.00 88.77 86  A 1 
ATOM 611  C C   . GLY A 0 86  . 31.465  16.765  -21.871  1.00 88.77 86  A 1 
ATOM 612  O O   . GLY A 0 86  . 31.388  15.599  -22.258  1.00 88.77 86  A 1 
ATOM 613  N N   . ARG A 0 87  . 30.902  17.221  -20.757  1.00 93.99 87  A 1 
ATOM 614  C CA  . ARG A 0 87  . 29.906  16.526  -19.956  1.00 93.99 87  A 1 
ATOM 615  C C   . ARG A 0 87  . 29.100  17.577  -19.210  1.00 93.99 87  A 1 
ATOM 616  C CB  . ARG A 0 87  . 30.594  15.551  -18.991  1.00 93.99 87  A 1 
ATOM 617  O O   . ARG A 0 87  . 29.725  18.437  -18.578  1.00 93.99 87  A 1 
ATOM 618  C CG  . ARG A 0 87  . 29.603  14.785  -18.101  1.00 93.99 87  A 1 
ATOM 619  C CD  . ARG A 0 87  . 30.381  13.781  -17.250  1.00 93.99 87  A 1 
ATOM 620  N NE  . ARG A 0 87  . 29.492  12.810  -16.603  1.00 93.99 87  A 1 
ATOM 621  N NH1 . ARG A 0 87  . 31.079  11.323  -15.908  1.00 93.99 87  A 1 
ATOM 622  N NH2 . ARG A 0 87  . 28.936  10.811  -15.672  1.00 93.99 87  A 1 
ATOM 623  C CZ  . ARG A 0 87  . 29.829  11.663  -16.057  1.00 93.99 87  A 1 
ATOM 624  N N   . ASP A 0 88  . 27.780  17.493  -19.252  1.00 88.20 88  A 1 
ATOM 625  C CA  . ASP A 0 88  . 26.914  18.195  -18.302  1.00 88.20 88  A 1 
ATOM 626  C C   . ASP A 0 88  . 26.297  17.177  -17.331  1.00 88.20 88  A 1 
ATOM 627  C CB  . ASP A 0 88  . 25.895  19.115  -19.007  1.00 88.20 88  A 1 
ATOM 628  O O   . ASP A 0 88  . 26.318  15.978  -17.600  1.00 88.20 88  A 1 
ATOM 629  C CG  . ASP A 0 88  . 25.704  20.435  -18.235  1.00 88.20 88  A 1 
ATOM 630  O OD1 . ASP A 0 88  . 25.880  20.421  -16.990  1.00 88.20 88  A 1 
ATOM 631  O OD2 . ASP A 0 88  . 25.521  21.495  -18.883  1.00 88.20 88  A 1 
ATOM 632  N N   . GLN A 0 89  . 25.881  17.626  -16.147  1.00 93.54 89  A 1 
ATOM 633  C CA  . GLN A 0 89  . 25.338  16.750  -15.099  1.00 93.54 89  A 1 
ATOM 634  C C   . GLN A 0 89  . 24.282  17.485  -14.269  1.00 93.54 89  A 1 
ATOM 635  C CB  . GLN A 0 89  . 26.441  16.212  -14.159  1.00 93.54 89  A 1 
ATOM 636  O O   . GLN A 0 89  . 24.613  18.092  -13.241  1.00 93.54 89  A 1 
ATOM 637  C CG  . GLN A 0 89  . 27.493  15.306  -14.809  1.00 93.54 89  A 1 
ATOM 638  C CD  . GLN A 0 89  . 28.014  14.254  -13.838  1.00 93.54 89  A 1 
ATOM 639  N NE2 . GLN A 0 89  . 27.472  13.061  -13.889  1.00 93.54 89  A 1 
ATOM 640  O OE1 . GLN A 0 89  . 28.901  14.469  -13.019  1.00 93.54 89  A 1 
ATOM 641  N N   . ASP A 0 90  . 23.017  17.412  -14.680  1.00 89.88 90  A 1 
ATOM 642  C CA  . ASP A 0 90  . 21.913  18.046  -13.959  1.00 89.88 90  A 1 
ATOM 643  C C   . ASP A 0 90  . 21.194  17.037  -13.041  1.00 89.88 90  A 1 
ATOM 644  C CB  . ASP A 0 90  . 20.986  18.837  -14.919  1.00 89.88 90  A 1 
ATOM 645  O O   . ASP A 0 90  . 20.996  15.867  -13.367  1.00 89.88 90  A 1 
ATOM 646  C CG  . ASP A 0 90  . 20.805  20.328  -14.551  1.00 89.88 90  A 1 
ATOM 647  O OD1 . ASP A 0 90  . 21.208  20.737  -13.431  1.00 89.88 90  A 1 
ATOM 648  O OD2 . ASP A 0 90  . 20.159  21.073  -15.325  1.00 89.88 90  A 1 
ATOM 649  N N   . LEU A 0 91  . 20.822  17.477  -11.834  1.00 94.97 91  A 1 
ATOM 650  C CA  . LEU A 0 91  . 20.170  16.633  -10.823  1.00 94.97 91  A 1 
ATOM 651  C C   . LEU A 0 91  . 19.099  17.422  -10.070  1.00 94.97 91  A 1 
ATOM 652  C CB  . LEU A 0 91  . 21.228  16.033  -9.872   1.00 94.97 91  A 1 
ATOM 653  O O   . LEU A 0 91  . 19.397  18.288  -9.242   1.00 94.97 91  A 1 
ATOM 654  C CG  . LEU A 0 91  . 20.654  15.185  -8.716   1.00 94.97 91  A 1 
ATOM 655  C CD1 . LEU A 0 91  . 19.925  13.926  -9.186   1.00 94.97 91  A 1 
ATOM 656  C CD2 . LEU A 0 91  . 21.780  14.739  -7.780   1.00 94.97 91  A 1 
ATOM 657  N N   . ALA A 0 92  . 17.838  17.062  -10.298  1.00 95.75 92  A 1 
ATOM 658  C CA  . ALA A 0 92  . 16.683  17.629  -9.618   1.00 95.75 92  A 1 
ATOM 659  C C   . ALA A 0 92  . 16.020  16.580  -8.715   1.00 95.75 92  A 1 
ATOM 660  C CB  . ALA A 0 92  . 15.724  18.205  -10.664  1.00 95.75 92  A 1 
ATOM 661  O O   . ALA A 0 92  . 15.577  15.531  -9.178   1.00 95.75 92  A 1 
ATOM 662  N N   . ILE A 0 93  . 15.906  16.888  -7.422   1.00 97.08 93  A 1 
ATOM 663  C CA  . ILE A 0 93  . 15.177  16.070  -6.448   1.00 97.08 93  A 1 
ATOM 664  C C   . ILE A 0 93  . 14.111  16.944  -5.788   1.00 97.08 93  A 1 
ATOM 665  C CB  . ILE A 0 93  . 16.125  15.417  -5.413   1.00 97.08 93  A 1 
ATOM 666  O O   . ILE A 0 93  . 14.443  17.939  -5.142   1.00 97.08 93  A 1 
ATOM 667  C CG1 . ILE A 0 93  . 17.260  14.633  -6.119   1.00 97.08 93  A 1 
ATOM 668  C CG2 . ILE A 0 93  . 15.305  14.515  -4.466   1.00 97.08 93  A 1 
ATOM 669  C CD1 . ILE A 0 93  . 18.225  13.894  -5.183   1.00 97.08 93  A 1 
ATOM 670  N N   . ASP A 0 94  . 12.846  16.556  -5.933   1.00 96.50 94  A 1 
ATOM 671  C CA  . ASP A 0 94  . 11.734  17.060  -5.124   1.00 96.50 94  A 1 
ATOM 672  C C   . ASP A 0 94  . 11.305  15.936  -4.172   1.00 96.50 94  A 1 
ATOM 673  C CB  . ASP A 0 94  . 10.591  17.565  -6.026   1.00 96.50 94  A 1 
ATOM 674  O O   . ASP A 0 94  . 11.050  14.812  -4.604   1.00 96.50 94  A 1 
ATOM 675  C CG  . ASP A 0 94  . 9.559   18.432  -5.286   1.00 96.50 94  A 1 
ATOM 676  O OD1 . ASP A 0 94  . 9.620   18.508  -4.036   1.00 96.50 94  A 1 
ATOM 677  O OD2 . ASP A 0 94  . 8.728   19.061  -5.981   1.00 96.50 94  A 1 
ATOM 678  N N   . GLU A 0 95  . 11.284  16.195  -2.868   1.00 97.06 95  A 1 
ATOM 679  C CA  . GLU A 0 95  . 10.939  15.201  -1.851   1.00 97.06 95  A 1 
ATOM 680  C C   . GLU A 0 95  . 10.068  15.835  -0.766   1.00 97.06 95  A 1 
ATOM 681  C CB  . GLU A 0 95  . 12.199  14.517  -1.284   1.00 97.06 95  A 1 
ATOM 682  O O   . GLU A 0 95  . 10.410  16.851  -0.157   1.00 97.06 95  A 1 
ATOM 683  C CG  . GLU A 0 95  . 11.834  13.396  -0.295   1.00 97.06 95  A 1 
ATOM 684  C CD  . GLU A 0 95  . 13.035  12.523  0.103    1.00 97.06 95  A 1 
ATOM 685  O OE1 . GLU A 0 95  . 12.926  11.281  -0.055   1.00 97.06 95  A 1 
ATOM 686  O OE2 . GLU A 0 95  . 14.033  13.076  0.615    1.00 97.06 95  A 1 
ATOM 687  N N   . SER A 0 96  . 8.921   15.208  -0.513   1.00 96.35 96  A 1 
ATOM 688  C CA  . SER A 0 96  . 7.888   15.704  0.385    1.00 96.35 96  A 1 
ATOM 689  C C   . SER A 0 96  . 7.435   14.619  1.360    1.00 96.35 96  A 1 
ATOM 690  C CB  . SER A 0 96  . 6.719   16.280  -0.424   1.00 96.35 96  A 1 
ATOM 691  O O   . SER A 0 96  . 7.191   13.471  0.990    1.00 96.35 96  A 1 
ATOM 692  O OG  . SER A 0 96  . 6.021   15.268  -1.120   1.00 96.35 96  A 1 
ATOM 693  N N   . TYR A 0 97  . 7.292   15.000  2.629    1.00 97.14 97  A 1 
ATOM 694  C CA  . TYR A 0 97  . 6.744   14.154  3.685    1.00 97.14 97  A 1 
ATOM 695  C C   . TYR A 0 97  . 5.717   14.945  4.495    1.00 97.14 97  A 1 
ATOM 696  C CB  . TYR A 0 97  . 7.872   13.609  4.570    1.00 97.14 97  A 1 
ATOM 697  O O   . TYR A 0 97  . 6.010   16.029  5.007    1.00 97.14 97  A 1 
ATOM 698  C CG  . TYR A 0 97  . 7.372   12.808  5.761    1.00 97.14 97  A 1 
ATOM 699  C CD1 . TYR A 0 97  . 7.312   13.401  7.038    1.00 97.14 97  A 1 
ATOM 700  C CD2 . TYR A 0 97  . 6.925   11.483  5.586    1.00 97.14 97  A 1 
ATOM 701  C CE1 . TYR A 0 97  . 6.825   12.666  8.136    1.00 97.14 97  A 1 
ATOM 702  C CE2 . TYR A 0 97  . 6.430   10.746  6.683    1.00 97.14 97  A 1 
ATOM 703  O OH  . TYR A 0 97  . 5.903   10.651  9.043    1.00 97.14 97  A 1 
ATOM 704  C CZ  . TYR A 0 97  . 6.384   11.335  7.965    1.00 97.14 97  A 1 
ATOM 705  N N   . GLY A 0 98  . 4.511   14.399  4.622    1.00 94.70 98  A 1 
ATOM 706  C CA  . GLY A 0 98  . 3.403   14.995  5.358    1.00 94.70 98  A 1 
ATOM 707  C C   . GLY A 0 98  . 2.798   13.997  6.336    1.00 94.70 98  A 1 
ATOM 708  O O   . GLY A 0 98  . 2.386   12.911  5.943    1.00 94.70 98  A 1 
ATOM 709  N N   . ARG A 0 99  . 2.690   14.381  7.613    1.00 95.62 99  A 1 
ATOM 710  C CA  . ARG A 0 99  . 2.049   13.570  8.657    1.00 95.62 99  A 1 
ATOM 711  C C   . ARG A 0 99  . 0.951   14.353  9.362    1.00 95.62 99  A 1 
ATOM 712  C CB  . ARG A 0 99  . 3.112   13.031  9.623    1.00 95.62 99  A 1 
ATOM 713  O O   . ARG A 0 99  . 1.229   15.274  10.127   1.00 95.62 99  A 1 
ATOM 714  C CG  . ARG A 0 99  . 2.477   12.146  10.705   1.00 95.62 99  A 1 
ATOM 715  C CD  . ARG A 0 99  . 3.543   11.447  11.554   1.00 95.62 99  A 1 
ATOM 716  N NE  . ARG A 0 99  . 3.052   10.171  12.096   1.00 95.62 99  A 1 
ATOM 717  N NH1 . ARG A 0 99  . 4.669   9.821   13.685   1.00 95.62 99  A 1 
ATOM 718  N NH2 . ARG A 0 99  . 3.318   8.152   13.062   1.00 95.62 99  A 1 
ATOM 719  C CZ  . ARG A 0 99  . 3.677   9.394   12.955   1.00 95.62 99  A 1 
ATOM 720  N N   . THR A 0 100 . -0.294  13.936  9.162    1.00 93.78 100 A 1 
ATOM 721  C CA  . THR A 0 100 . -1.470  14.482  9.850    1.00 93.78 100 A 1 
ATOM 722  C C   . THR A 0 100 . -1.928  13.515  10.933   1.00 93.78 100 A 1 
ATOM 723  C CB  . THR A 0 100 . -2.604  14.770  8.858    1.00 93.78 100 A 1 
ATOM 724  O O   . THR A 0 100 . -2.087  12.329  10.673   1.00 93.78 100 A 1 
ATOM 725  C CG2 . THR A 0 100 . -3.846  15.362  9.527    1.00 93.78 100 A 1 
ATOM 726  O OG1 . THR A 0 100 . -2.163  15.738  7.939    1.00 93.78 100 A 1 
ATOM 727  N N   . ASN A 0 101 . -2.172  14.018  12.145   1.00 94.75 101 A 1 
ATOM 728  C CA  . ASN A 0 101 . -2.810  13.274  13.233   1.00 94.75 101 A 1 
ATOM 729  C C   . ASN A 0 101 . -3.906  14.150  13.850   1.00 94.75 101 A 1 
ATOM 730  C CB  . ASN A 0 101 . -1.767  12.880  14.294   1.00 94.75 101 A 1 
ATOM 731  O O   . ASN A 0 101 . -3.604  15.196  14.423   1.00 94.75 101 A 1 
ATOM 732  C CG  . ASN A 0 101 . -0.915  11.695  13.888   1.00 94.75 101 A 1 
ATOM 733  N ND2 . ASN A 0 101 . 0.225   11.916  13.282   1.00 94.75 101 A 1 
ATOM 734  O OD1 . ASN A 0 101 . -1.246  10.557  14.160   1.00 94.75 101 A 1 
ATOM 735  N N   . ALA A 0 102 . -5.161  13.719  13.760   1.00 92.97 102 A 1 
ATOM 736  C CA  . ALA A 0 102 . -6.320  14.412  14.310   1.00 92.97 102 A 1 
ATOM 737  C C   . ALA A 0 102 . -7.082  13.494  15.274   1.00 92.97 102 A 1 
ATOM 738  C CB  . ALA A 0 102 . -7.198  14.916  13.159   1.00 92.97 102 A 1 
ATOM 739  O O   . ALA A 0 102 . -7.343  12.330  14.973   1.00 92.97 102 A 1 
ATOM 740  N N   . LYS A 0 103 . -7.445  14.025  16.444   1.00 94.77 103 A 1 
ATOM 741  C CA  . LYS A 0 103 . -8.230  13.332  17.473   1.00 94.77 103 A 1 
ATOM 742  C C   . LYS A 0 103 . -9.322  14.265  17.969   1.00 94.77 103 A 1 
ATOM 743  C CB  . LYS A 0 103 . -7.331  12.874  18.635   1.00 94.77 103 A 1 
ATOM 744  O O   . LYS A 0 103 . -9.022  15.395  18.345   1.00 94.77 103 A 1 
ATOM 745  C CG  . LYS A 0 103 . -6.416  11.724  18.204   1.00 94.77 103 A 1 
ATOM 746  C CD  . LYS A 0 103 . -5.434  11.300  19.301   1.00 94.77 103 A 1 
ATOM 747  C CE  . LYS A 0 103 . -4.562  10.179  18.726   1.00 94.77 103 A 1 
ATOM 748  N NZ  . LYS A 0 103 . -3.490  9.748   19.652   1.00 94.77 103 A 1 
ATOM 749  N N   . SER A 0 104 . -10.559 13.788  17.993   1.00 89.45 104 A 1 
ATOM 750  C CA  . SER A 0 104 . -11.704 14.515  18.540   1.00 89.45 104 A 1 
ATOM 751  C C   . SER A 0 104 . -12.468 13.627  19.508   1.00 89.45 104 A 1 
ATOM 752  C CB  . SER A 0 104 . -12.632 15.022  17.429   1.00 89.45 104 A 1 
ATOM 753  O O   . SER A 0 104 . -12.763 12.477  19.186   1.00 89.45 104 A 1 
ATOM 754  O OG  . SER A 0 104 . -13.156 13.953  16.669   1.00 89.45 104 A 1 
ATOM 755  N N   . TYR A 0 105 . -12.824 14.193  20.655   1.00 90.82 105 A 1 
ATOM 756  C CA  . TYR A 0 105 . -13.705 13.579  21.637   1.00 90.82 105 A 1 
ATOM 757  C C   . TYR A 0 105 . -14.890 14.518  21.855   1.00 90.82 105 A 1 
ATOM 758  C CB  . TYR A 0 105 . -12.947 13.300  22.942   1.00 90.82 105 A 1 
ATOM 759  O O   . TYR A 0 105 . -14.693 15.719  22.050   1.00 90.82 105 A 1 
ATOM 760  C CG  . TYR A 0 105 . -11.659 12.514  22.766   1.00 90.82 105 A 1 
ATOM 761  C CD1 . TYR A 0 105 . -11.690 11.109  22.679   1.00 90.82 105 A 1 
ATOM 762  C CD2 . TYR A 0 105 . -10.430 13.196  22.680   1.00 90.82 105 A 1 
ATOM 763  C CE1 . TYR A 0 105 . -10.493 10.384  22.512   1.00 90.82 105 A 1 
ATOM 764  C CE2 . TYR A 0 105 . -9.231  12.478  22.520   1.00 90.82 105 A 1 
ATOM 765  O OH  . TYR A 0 105 . -8.092  10.386  22.312   1.00 90.82 105 A 1 
ATOM 766  C CZ  . TYR A 0 105 . -9.261  11.069  22.439   1.00 90.82 105 A 1 
ATOM 767  N N   . ARG A 0 106 . -16.100 13.970  21.807   1.00 84.33 106 A 1 
ATOM 768  C CA  . ARG A 0 106 . -17.369 14.627  22.123   1.00 84.33 106 A 1 
ATOM 769  C C   . ARG A 0 106 . -18.051 13.773  23.184   1.00 84.33 106 A 1 
ATOM 770  C CB  . ARG A 0 106 . -18.196 14.744  20.830   1.00 84.33 106 A 1 
ATOM 771  O O   . ARG A 0 106 . -18.041 12.551  23.074   1.00 84.33 106 A 1 
ATOM 772  C CG  . ARG A 0 106 . -19.545 15.466  20.982   1.00 84.33 106 A 1 
ATOM 773  C CD  . ARG A 0 106 . -20.264 15.470  19.623   1.00 84.33 106 A 1 
ATOM 774  N NE  . ARG A 0 106 . -21.501 16.272  19.641   1.00 84.33 106 A 1 
ATOM 775  N NH1 . ARG A 0 106 . -23.048 14.640  20.211   1.00 84.33 106 A 1 
ATOM 776  N NH2 . ARG A 0 106 . -23.699 16.716  19.846   1.00 84.33 106 A 1 
ATOM 777  C CZ  . ARG A 0 106 . -22.732 15.858  19.884   1.00 84.33 106 A 1 
ATOM 778  N N   . ALA A 0 107 . -18.597 14.409  24.207   1.00 84.06 107 A 1 
ATOM 779  C CA  . ALA A 0 107 . -19.386 13.754  25.237   1.00 84.06 107 A 1 
ATOM 780  C C   . ALA A 0 107 . -20.527 14.690  25.630   1.00 84.06 107 A 1 
ATOM 781  C CB  . ALA A 0 107 . -18.492 13.394  26.430   1.00 84.06 107 A 1 
ATOM 782  O O   . ALA A 0 107 . -20.302 15.894  25.780   1.00 84.06 107 A 1 
ATOM 783  N N   . GLU A 0 108 . -21.723 14.137  25.760   1.00 76.16 108 A 1 
ATOM 784  C CA  . GLU A 0 108 . -22.943 14.808  26.208   1.00 76.16 108 A 1 
ATOM 785  C C   . GLU A 0 108 . -23.649 13.865  27.191   1.00 76.16 108 A 1 
ATOM 786  C CB  . GLU A 0 108 . -23.832 15.192  25.005   1.00 76.16 108 A 1 
ATOM 787  O O   . GLU A 0 108 . -23.468 12.654  27.103   1.00 76.16 108 A 1 
ATOM 788  C CG  . GLU A 0 108 . -23.087 16.136  24.042   1.00 76.16 108 A 1 
ATOM 789  C CD  . GLU A 0 108 . -23.892 16.599  22.825   1.00 76.16 108 A 1 
ATOM 790  O OE1 . GLU A 0 108 . -23.583 17.707  22.315   1.00 76.16 108 A 1 
ATOM 791  O OE2 . GLU A 0 108 . -24.648 15.800  22.223   1.00 76.16 108 A 1 
ATOM 792  N N   . SER A 0 109 . -24.382 14.409  28.158   1.00 66.40 109 A 1 
ATOM 793  C CA  . SER A 0 109 . -24.925 13.655  29.297   1.00 66.40 109 A 1 
ATOM 794  C C   . SER A 0 109 . -26.051 14.443  29.948   1.00 66.40 109 A 1 
ATOM 795  C CB  . SER A 0 109 . -23.815 13.428  30.344   1.00 66.40 109 A 1 
ATOM 796  O O   . SER A 0 109 . -25.766 15.572  30.361   1.00 66.40 109 A 1 
ATOM 797  O OG  . SER A 0 109 . -23.221 14.663  30.730   1.00 66.40 109 A 1 
ATOM 798  N N   . TYR A 0 110 . -27.271 13.899  30.040   1.00 48.22 110 A 1 
ATOM 799  C CA  . TYR A 0 110 . -28.360 14.402  30.897   1.00 48.22 110 A 1 
ATOM 800  C C   . TYR A 0 110 . -29.603 13.492  30.854   1.00 48.22 110 A 1 
ATOM 801  C CB  . TYR A 0 110 . -28.747 15.845  30.490   1.00 48.22 110 A 1 
ATOM 802  O O   . TYR A 0 110 . -30.074 13.131  29.779   1.00 48.22 110 A 1 
ATOM 803  C CG  . TYR A 0 110 . -28.457 16.938  31.512   1.00 48.22 110 A 1 
ATOM 804  C CD1 . TYR A 0 110 . -29.255 18.097  31.500   1.00 48.22 110 A 1 
ATOM 805  C CD2 . TYR A 0 110 . -27.456 16.803  32.502   1.00 48.22 110 A 1 
ATOM 806  C CE1 . TYR A 0 110 . -29.097 19.084  32.490   1.00 48.22 110 A 1 
ATOM 807  C CE2 . TYR A 0 110 . -27.308 17.773  33.506   1.00 48.22 110 A 1 
ATOM 808  O OH  . TYR A 0 110 . -28.037 19.811  34.521   1.00 48.22 110 A 1 
ATOM 809  C CZ  . TYR A 0 110 . -28.148 18.904  33.514   1.00 48.22 110 A 1 
ATOM 810  N N   . ASP A 0 111 . -30.275 13.188  31.967   1.00 55.90 111 A 1 
ATOM 811  C CA  . ASP A 0 111 . -30.444 14.004  33.182   1.00 55.90 111 A 1 
ATOM 812  C C   . ASP A 0 111 . -30.908 13.142  34.390   1.00 55.90 111 A 1 
ATOM 813  C CB  . ASP A 0 111 . -31.515 15.066  32.842   1.00 55.90 111 A 1 
ATOM 814  O O   . ASP A 0 111 . -31.014 11.921  34.266   1.00 55.90 111 A 1 
ATOM 815  C CG  . ASP A 0 111 . -31.303 16.409  33.542   1.00 55.90 111 A 1 
ATOM 816  O OD1 . ASP A 0 111 . -30.586 16.427  34.570   1.00 55.90 111 A 1 
ATOM 817  O OD2 . ASP A 0 111 . -31.875 17.404  33.040   1.00 55.90 111 A 1 
ATOM 818  N N   . GLU A 0 112 . -31.240 13.745  35.544   1.00 55.96 112 A 1 
ATOM 819  C CA  . GLU A 0 112 . -31.908 13.055  36.673   1.00 55.96 112 A 1 
ATOM 820  C C   . GLU A 0 112 . -33.048 13.872  37.322   1.00 55.96 112 A 1 
ATOM 821  C CB  . GLU A 0 112 . -30.917 12.668  37.793   1.00 55.96 112 A 1 
ATOM 822  O O   . GLU A 0 112 . -32.861 15.037  37.670   1.00 55.96 112 A 1 
ATOM 823  C CG  . GLU A 0 112 . -29.692 11.828  37.386   1.00 55.96 112 A 1 
ATOM 824  C CD  . GLU A 0 112 . -29.032 11.091  38.571   1.00 55.96 112 A 1 
ATOM 825  O OE1 . GLU A 0 112 . -28.260 10.133  38.330   1.00 55.96 112 A 1 
ATOM 826  O OE2 . GLU A 0 112 . -29.461 11.221  39.745   1.00 55.96 112 A 1 
ATOM 827  N N   . TRP A 0 113 . -34.208 13.251  37.591   1.00 66.41 113 A 1 
ATOM 828  C CA  . TRP A 0 113 . -35.351 13.897  38.262   1.00 66.41 113 A 1 
ATOM 829  C C   . TRP A 0 113 . -36.112 12.980  39.243   1.00 66.41 113 A 1 
ATOM 830  C CB  . TRP A 0 113 . -36.289 14.508  37.206   1.00 66.41 113 A 1 
ATOM 831  O O   . TRP A 0 113 . -36.268 11.783  39.014   1.00 66.41 113 A 1 
ATOM 832  C CG  . TRP A 0 113 . -36.772 13.600  36.111   1.00 66.41 113 A 1 
ATOM 833  C CD1 . TRP A 0 113 . -36.117 13.360  34.952   1.00 66.41 113 A 1 
ATOM 834  C CD2 . TRP A 0 113 . -38.000 12.809  36.040   1.00 66.41 113 A 1 
ATOM 835  C CE2 . TRP A 0 113 . -38.018 12.111  34.793   1.00 66.41 113 A 1 
ATOM 836  C CE3 . TRP A 0 113 . -39.098 12.603  36.905   1.00 66.41 113 A 1 
ATOM 837  N NE1 . TRP A 0 113 . -36.842 12.478  34.175   1.00 66.41 113 A 1 
ATOM 838  C CH2 . TRP A 0 113 . -40.138 11.065  35.312   1.00 66.41 113 A 1 
ATOM 839  C CZ2 . TRP A 0 113 . -39.065 11.252  34.425   1.00 66.41 113 A 1 
ATOM 840  C CZ3 . TRP A 0 113 . -40.155 11.747  36.542   1.00 66.41 113 A 1 
ATOM 841  N N   . ASP A 0 114 . -36.613 13.560  40.342   1.00 67.31 114 A 1 
ATOM 842  C CA  . ASP A 0 114 . -37.426 12.912  41.391   1.00 67.31 114 A 1 
ATOM 843  C C   . ASP A 0 114 . -38.592 13.834  41.795   1.00 67.31 114 A 1 
ATOM 844  C CB  . ASP A 0 114 . -36.547 12.592  42.622   1.00 67.31 114 A 1 
ATOM 845  O O   . ASP A 0 114 . -38.386 15.023  42.050   1.00 67.31 114 A 1 
ATOM 846  C CG  . ASP A 0 114 . -37.271 11.819  43.740   1.00 67.31 114 A 1 
ATOM 847  O OD1 . ASP A 0 114 . -38.314 11.192  43.465   1.00 67.31 114 A 1 
ATOM 848  O OD2 . ASP A 0 114 . -36.775 11.836  44.893   1.00 67.31 114 A 1 
ATOM 849  N N   . ASN A 0 115 . -39.808 13.294  41.862   1.00 66.51 115 A 1 
ATOM 850  C CA  . ASN A 0 115 . -41.028 13.989  42.258   1.00 66.51 115 A 1 
ATOM 851  C C   . ASN A 0 115 . -41.845 13.126  43.232   1.00 66.51 115 A 1 
ATOM 852  C CB  . ASN A 0 115 . -41.836 14.374  41.008   1.00 66.51 115 A 1 
ATOM 853  O O   . ASN A 0 115 . -42.523 12.175  42.832   1.00 66.51 115 A 1 
ATOM 854  C CG  . ASN A 0 115 . -43.081 15.153  41.393   1.00 66.51 115 A 1 
ATOM 855  N ND2 . ASN A 0 115 . -44.203 14.497  41.576   1.00 66.51 115 A 1 
ATOM 856  O OD1 . ASN A 0 115 . -43.038 16.355  41.589   1.00 66.51 115 A 1 
ATOM 857  N N   . GLN A 0 116 . -41.804 13.514  44.505   1.00 62.11 116 A 1 
ATOM 858  C CA  . GLN A 0 116 . -42.536 12.892  45.606   1.00 62.11 116 A 1 
ATOM 859  C C   . GLN A 0 116 . -43.725 13.784  45.993   1.00 62.11 116 A 1 
ATOM 860  C CB  . GLN A 0 116 . -41.586 12.697  46.808   1.00 62.11 116 A 1 
ATOM 861  O O   . GLN A 0 116 . -43.515 14.849  46.582   1.00 62.11 116 A 1 
ATOM 862  C CG  . GLN A 0 116 . -40.349 11.833  46.508   1.00 62.11 116 A 1 
ATOM 863  C CD  . GLN A 0 116 . -39.326 11.826  47.646   1.00 62.11 116 A 1 
ATOM 864  N NE2 . GLN A 0 116 . -38.072 11.580  47.341   1.00 62.11 116 A 1 
ATOM 865  O OE1 . GLN A 0 116 . -39.610 12.056  48.823   1.00 62.11 116 A 1 
ATOM 866  N N   . ASP A 0 117 . -44.948 13.339  45.708   1.00 60.80 117 A 1 
ATOM 867  C CA  . ASP A 0 117 . -46.168 13.857  46.332   1.00 60.80 117 A 1 
ATOM 868  C C   . ASP A 0 117 . -46.616 12.882  47.432   1.00 60.80 117 A 1 
ATOM 869  C CB  . ASP A 0 117 . -47.265 14.188  45.298   1.00 60.80 117 A 1 
ATOM 870  O O   . ASP A 0 117 . -46.590 11.658  47.295   1.00 60.80 117 A 1 
ATOM 871  C CG  . ASP A 0 117 . -47.395 15.690  44.997   1.00 60.80 117 A 1 
ATOM 872  O OD1 . ASP A 0 117 . -47.152 16.517  45.915   1.00 60.80 117 A 1 
ATOM 873  O OD2 . ASP A 0 117 . -47.670 16.019  43.818   1.00 60.80 117 A 1 
ATOM 874  N N   . ASP A 0 118 . -46.885 13.443  48.604   1.00 60.27 118 A 1 
ATOM 875  C CA  . ASP A 0 118 . -46.900 12.723  49.885   1.00 60.27 118 A 1 
ATOM 876  C C   . ASP A 0 118 . -47.930 13.374  50.833   1.00 60.27 118 A 1 
ATOM 877  C CB  . ASP A 0 118 . -45.449 12.711  50.424   1.00 60.27 118 A 1 
ATOM 878  O O   . ASP A 0 118 . -47.731 13.456  52.056   1.00 60.27 118 A 1 
ATOM 879  C CG  . ASP A 0 118 . -45.098 11.591  51.417   1.00 60.27 118 A 1 
ATOM 880  O OD1 . ASP A 0 118 . -45.360 10.403  51.154   1.00 60.27 118 A 1 
ATOM 881  O OD2 . ASP A 0 118 . -44.386 11.886  52.411   1.00 60.27 118 A 1 
ATOM 882  N N   . ASP A 0 119 . -48.989 13.943  50.244   1.00 62.72 119 A 1 
ATOM 883  C CA  . ASP A 0 119 . -50.009 14.734  50.915   1.00 62.72 119 A 1 
ATOM 884  C C   . ASP A 0 119 . -51.087 13.893  51.621   1.00 62.72 119 A 1 
ATOM 885  C CB  . ASP A 0 119 . -50.526 15.886  50.025   1.00 62.72 119 A 1 
ATOM 886  O O   . ASP A 0 119 . -51.117 12.659  51.607   1.00 62.72 119 A 1 
ATOM 887  C CG  . ASP A 0 119 . -51.160 15.509  48.683   1.00 62.72 119 A 1 
ATOM 888  O OD1 . ASP A 0 119 . -50.518 14.719  47.960   1.00 62.72 119 A 1 
ATOM 889  O OD2 . ASP A 0 119 . -52.212 16.123  48.387   1.00 62.72 119 A 1 
ATOM 890  N N   . GLN A 0 120 . -51.832 14.579  52.492   1.00 55.68 120 A 1 
ATOM 891  C CA  . GLN A 0 120 . -52.674 13.960  53.518   1.00 55.68 120 A 1 
ATOM 892  C C   . GLN A 0 120 . -53.875 14.857  53.820   1.00 55.68 120 A 1 
ATOM 893  C CB  . GLN A 0 120 . -51.856 13.661  54.800   1.00 55.68 120 A 1 
ATOM 894  O O   . GLN A 0 120 . -53.884 15.605  54.804   1.00 55.68 120 A 1 
ATOM 895  C CG  . GLN A 0 120 . -50.674 12.719  54.532   1.00 55.68 120 A 1 
ATOM 896  C CD  . GLN A 0 120 . -49.931 12.214  55.755   1.00 55.68 120 A 1 
ATOM 897  N NE2 . GLN A 0 120 . -48.650 11.966  55.609   1.00 55.68 120 A 1 
ATOM 898  O OE1 . GLN A 0 120 . -50.482 11.844  56.785   1.00 55.68 120 A 1 
ATOM 899  N N   . TRP A 0 121 . -54.912 14.784  52.987   1.00 59.77 121 A 1 
ATOM 900  C CA  . TRP A 0 121 . -56.150 15.527  53.217   1.00 59.77 121 A 1 
ATOM 901  C C   . TRP A 0 121 . -57.070 14.816  54.225   1.00 59.77 121 A 1 
ATOM 902  C CB  . TRP A 0 121 . -56.828 15.890  51.893   1.00 59.77 121 A 1 
ATOM 903  O O   . TRP A 0 121 . -57.663 13.760  53.989   1.00 59.77 121 A 1 
ATOM 904  C CG  . TRP A 0 121 . -56.947 14.797  50.885   1.00 59.77 121 A 1 
ATOM 905  C CD1 . TRP A 0 121 . -55.967 14.430  50.032   1.00 59.77 121 A 1 
ATOM 906  C CD2 . TRP A 0 121 . -58.093 13.953  50.548   1.00 59.77 121 A 1 
ATOM 907  C CE2 . TRP A 0 121 . -57.717 13.081  49.481   1.00 59.77 121 A 1 
ATOM 908  C CE3 . TRP A 0 121 . -59.421 13.849  51.020   1.00 59.77 121 A 1 
ATOM 909  N NE1 . TRP A 0 121 . -56.408 13.407  49.232   1.00 59.77 121 A 1 
ATOM 910  C CH2 . TRP A 0 121 . -59.923 12.095  49.390   1.00 59.77 121 A 1 
ATOM 911  C CZ2 . TRP A 0 121 . -58.605 12.161  48.910   1.00 59.77 121 A 1 
ATOM 912  C CZ3 . TRP A 0 121 . -60.329 12.936  50.445   1.00 59.77 121 A 1 
ATOM 913  N N   . GLY A 0 122 . -57.209 15.436  55.398   1.00 50.70 122 A 1 
ATOM 914  C CA  . GLY A 0 122 . -58.198 15.055  56.405   1.00 50.70 122 A 1 
ATOM 915  C C   . GLY A 0 122 . -59.583 15.628  56.091   1.00 50.70 122 A 1 
ATOM 916  O O   . GLY A 0 122 . -59.713 16.799  55.734   1.00 50.70 122 A 1 
ATOM 917  N N   . GLY A 0 123 . -60.633 14.823  56.282   1.00 49.43 123 A 1 
ATOM 918  C CA  . GLY A 0 123 . -62.019 15.280  56.150   1.00 49.43 123 A 1 
ATOM 919  C C   . GLY A 0 123 . -62.340 16.469  57.071   1.00 49.43 123 A 1 
ATOM 920  O O   . GLY A 0 123 . -62.026 16.452  58.261   1.00 49.43 123 A 1 
ATOM 921  N N   . GLN A 0 124 . -62.976 17.493  56.498   1.00 44.02 124 A 1 
ATOM 922  C CA  . GLN A 0 124 . -63.231 18.821  57.071   1.00 44.02 124 A 1 
ATOM 923  C C   . GLN A 0 124 . -63.751 18.805  58.530   1.00 44.02 124 A 1 
ATOM 924  C CB  . GLN A 0 124 . -64.226 19.500  56.107   1.00 44.02 124 A 1 
ATOM 925  O O   . GLN A 0 124 . -64.900 18.446  58.789   1.00 44.02 124 A 1 
ATOM 926  C CG  . GLN A 0 124 . -64.444 21.000  56.335   1.00 44.02 124 A 1 
ATOM 927  C CD  . GLN A 0 124 . -65.359 21.597  55.262   1.00 44.02 124 A 1 
ATOM 928  N NE2 . GLN A 0 124 . -65.045 22.758  54.731   1.00 44.02 124 A 1 
ATOM 929  O OE1 . GLN A 0 124 . -66.377 21.047  54.880   1.00 44.02 124 A 1 
ATOM 930  N N   . GLY A 0 125 . -62.931 19.268  59.484   1.00 40.61 125 A 1 
ATOM 931  C CA  . GLY A 0 125 . -63.268 19.338  60.913   1.00 40.61 125 A 1 
ATOM 932  C C   . GLY A 0 125 . -62.659 20.562  61.607   1.00 40.61 125 A 1 
ATOM 933  O O   . GLY A 0 125 . -61.486 20.872  61.424   1.00 40.61 125 A 1 
ATOM 934  N N   . TRP A 0 126 . -63.459 21.286  62.394   1.00 38.79 126 A 1 
ATOM 935  C CA  . TRP A 0 126 . -63.084 22.595  62.948   1.00 38.79 126 A 1 
ATOM 936  C C   . TRP A 0 126 . -62.249 22.469  64.236   1.00 38.79 126 A 1 
ATOM 937  C CB  . TRP A 0 126 . -64.353 23.434  63.202   1.00 38.79 126 A 1 
ATOM 938  O O   . TRP A 0 126 . -62.812 22.379  65.327   1.00 38.79 126 A 1 
ATOM 939  C CG  . TRP A 0 126 . -65.118 23.940  62.011   1.00 38.79 126 A 1 
ATOM 940  C CD1 . TRP A 0 126 . -65.681 23.183  61.040   1.00 38.79 126 A 1 
ATOM 941  C CD2 . TRP A 0 126 . -65.459 25.325  61.674   1.00 38.79 126 A 1 
ATOM 942  C CE2 . TRP A 0 126 . -66.238 25.323  60.477   1.00 38.79 126 A 1 
ATOM 943  C CE3 . TRP A 0 126 . -65.196 26.585  62.260   1.00 38.79 126 A 1 
ATOM 944  N NE1 . TRP A 0 126 . -66.331 23.994  60.130   1.00 38.79 126 A 1 
ATOM 945  C CH2 . TRP A 0 126 . -66.447 27.735  60.501   1.00 38.79 126 A 1 
ATOM 946  C CZ2 . TRP A 0 126 . -66.730 26.500  59.893   1.00 38.79 126 A 1 
ATOM 947  C CZ3 . TRP A 0 126 . -65.682 27.775  61.681   1.00 38.79 126 A 1 
ATOM 948  N N   . GLY A 0 127 . -60.915 22.527  64.135   1.00 40.43 127 A 1 
ATOM 949  C CA  . GLY A 0 127 . -60.046 22.729  65.305   1.00 40.43 127 A 1 
ATOM 950  C C   . GLY A 0 127 . -58.614 22.211  65.158   1.00 40.43 127 A 1 
ATOM 951  O O   . GLY A 0 127 . -58.340 21.079  65.549   1.00 40.43 127 A 1 
ATOM 952  N N   . ARG A 0 128 . -57.697 23.087  64.718   1.00 37.94 128 A 1 
ATOM 953  C CA  . ARG A 0 128 . -56.308 22.783  64.314   1.00 37.94 128 A 1 
ATOM 954  C C   . ARG A 0 128 . -56.233 21.920  63.058   1.00 37.94 128 A 1 
ATOM 955  C CB  . ARG A 0 128 . -55.436 22.224  65.451   1.00 37.94 128 A 1 
ATOM 956  O O   . ARG A 0 128 . -55.903 20.737  63.094   1.00 37.94 128 A 1 
ATOM 957  C CG  . ARG A 0 128 . -55.260 23.215  66.607   1.00 37.94 128 A 1 
ATOM 958  C CD  . ARG A 0 128 . -54.500 22.561  67.765   1.00 37.94 128 A 1 
ATOM 959  N NE  . ARG A 0 128 . -55.331 21.533  68.425   1.00 37.94 128 A 1 
ATOM 960  N NH1 . ARG A 0 128 . -54.091 21.304  70.338   1.00 37.94 128 A 1 
ATOM 961  N NH2 . ARG A 0 128 . -55.996 20.156  70.106   1.00 37.94 128 A 1 
ATOM 962  C CZ  . ARG A 0 128 . -55.136 21.004  69.617   1.00 37.94 128 A 1 
ATOM 963  N N   . ASP A 0 129 . -56.473 22.591  61.945   1.00 39.12 129 A 1 
ATOM 964  C CA  . ASP A 0 129 . -55.579 22.480  60.803   1.00 39.12 129 A 1 
ATOM 965  C C   . ASP A 0 129 . -54.107 22.449  61.266   1.00 39.12 129 A 1 
ATOM 966  C CB  . ASP A 0 129 . -55.853 23.623  59.790   1.00 39.12 129 A 1 
ATOM 967  O O   . ASP A 0 129 . -53.643 23.310  62.011   1.00 39.12 129 A 1 
ATOM 968  C CG  . ASP A 0 129 . -56.154 25.047  60.328   1.00 39.12 129 A 1 
ATOM 969  O OD1 . ASP A 0 129 . -56.474 25.212  61.536   1.00 39.12 129 A 1 
ATOM 970  O OD2 . ASP A 0 129 . -56.222 25.962  59.481   1.00 39.12 129 A 1 
ATOM 971  N N   . TYR A 0 130 . -53.400 21.396  60.859   1.00 38.54 130 A 1 
ATOM 972  C CA  . TYR A 0 130 . -51.944 21.368  60.802   1.00 38.54 130 A 1 
ATOM 973  C C   . TYR A 0 130 . -51.582 21.458  59.324   1.00 38.54 130 A 1 
ATOM 974  C CB  . TYR A 0 130 . -51.375 20.108  61.476   1.00 38.54 130 A 1 
ATOM 975  O O   . TYR A 0 130 . -51.457 20.441  58.640   1.00 38.54 130 A 1 
ATOM 976  C CG  . TYR A 0 130 . -51.129 20.247  62.967   1.00 38.54 130 A 1 
ATOM 977  C CD1 . TYR A 0 130 . -49.884 20.724  63.424   1.00 38.54 130 A 1 
ATOM 978  C CD2 . TYR A 0 130 . -52.132 19.900  63.892   1.00 38.54 130 A 1 
ATOM 979  C CE1 . TYR A 0 130 . -49.636 20.849  64.804   1.00 38.54 130 A 1 
ATOM 980  C CE2 . TYR A 0 130 . -51.887 20.016  65.275   1.00 38.54 130 A 1 
ATOM 981  O OH  . TYR A 0 130 . -50.404 20.627  67.065   1.00 38.54 130 A 1 
ATOM 982  C CZ  . TYR A 0 130 . -50.640 20.494  65.731   1.00 38.54 130 A 1 
ATOM 983  N N   . ASP A 0 131 . -51.454 22.686  58.834   1.00 43.56 131 A 1 
ATOM 984  C CA  . ASP A 0 131 . -50.900 23.017  57.529   1.00 43.56 131 A 1 
ATOM 985  C C   . ASP A 0 131 . -49.402 22.683  57.514   1.00 43.56 131 A 1 
ATOM 986  C CB  . ASP A 0 131 . -51.233 24.479  57.163   1.00 43.56 131 A 1 
ATOM 987  O O   . ASP A 0 131 . -48.524 23.532  57.649   1.00 43.56 131 A 1 
ATOM 988  C CG  . ASP A 0 131 . -50.772 25.550  58.171   1.00 43.56 131 A 1 
ATOM 989  O OD1 . ASP A 0 131 . -50.878 25.299  59.397   1.00 43.56 131 A 1 
ATOM 990  O OD2 . ASP A 0 131 . -50.381 26.644  57.704   1.00 43.56 131 A 1 
ATOM 991  N N   . TYR A 0 132 . -49.097 21.391  57.375   1.00 36.42 132 A 1 
ATOM 992  C CA  . TYR A 0 132 . -47.736 20.887  57.232   1.00 36.42 132 A 1 
ATOM 993  C C   . TYR A 0 132 . -47.197 21.257  55.841   1.00 36.42 132 A 1 
ATOM 994  C CB  . TYR A 0 132 . -47.669 19.386  57.594   1.00 36.42 132 A 1 
ATOM 995  O O   . TYR A 0 132 . -47.116 20.433  54.932   1.00 36.42 132 A 1 
ATOM 996  C CG  . TYR A 0 132 . -46.665 19.087  58.693   1.00 36.42 132 A 1 
ATOM 997  C CD1 . TYR A 0 132 . -45.296 18.966  58.385   1.00 36.42 132 A 1 
ATOM 998  C CD2 . TYR A 0 132 . -47.101 18.961  60.026   1.00 36.42 132 A 1 
ATOM 999  C CE1 . TYR A 0 132 . -44.361 18.718  59.410   1.00 36.42 132 A 1 
ATOM 1000 C CE2 . TYR A 0 132 . -46.170 18.710  61.054   1.00 36.42 132 A 1 
ATOM 1001 O OH  . TYR A 0 132 . -43.899 18.351  61.738   1.00 36.42 132 A 1 
ATOM 1002 C CZ  . TYR A 0 132 . -44.799 18.590  60.747   1.00 36.42 132 A 1 
ATOM 1003 N N   . THR A 0 133 . -46.842 22.533  55.665   1.00 34.99 133 A 1 
ATOM 1004 C CA  . THR A 0 133 . -46.261 23.092  54.439   1.00 34.99 133 A 1 
ATOM 1005 C C   . THR A 0 133 . -44.870 22.507  54.191   1.00 34.99 133 A 1 
ATOM 1006 C CB  . THR A 0 133 . -46.192 24.630  54.493   1.00 34.99 133 A 1 
ATOM 1007 O O   . THR A 0 133 . -43.849 23.109  54.537   1.00 34.99 133 A 1 
ATOM 1008 C CG2 . THR A 0 133 . -47.568 25.290  54.481   1.00 34.99 133 A 1 
ATOM 1009 O OG1 . THR A 0 133 . -45.501 25.053  55.646   1.00 34.99 133 A 1 
ATOM 1010 N N   . GLY A 0 134 . -44.819 21.306  53.618   1.00 38.20 134 A 1 
ATOM 1011 C CA  . GLY A 0 134 . -43.562 20.643  53.304   1.00 38.20 134 A 1 
ATOM 1012 C C   . GLY A 0 134 . -43.700 19.198  52.846   1.00 38.20 134 A 1 
ATOM 1013 O O   . GLY A 0 134 . -43.445 18.298  53.645   1.00 38.20 134 A 1 
ATOM 1014 N N   . LYS A 0 135 . -43.963 19.006  51.544   1.00 39.59 135 A 1 
ATOM 1015 C CA  . LYS A 0 135 . -43.305 17.942  50.764   1.00 39.59 135 A 1 
ATOM 1016 C C   . LYS A 0 135 . -43.376 18.122  49.245   1.00 39.59 135 A 1 
ATOM 1017 C CB  . LYS A 0 135 . -43.799 16.550  51.205   1.00 39.59 135 A 1 
ATOM 1018 O O   . LYS A 0 135 . -42.335 17.980  48.615   1.00 39.59 135 A 1 
ATOM 1019 C CG  . LYS A 0 135 . -42.626 15.778  51.835   1.00 39.59 135 A 1 
ATOM 1020 C CD  . LYS A 0 135 . -43.078 14.810  52.931   1.00 39.59 135 A 1 
ATOM 1021 C CE  . LYS A 0 135 . -41.998 13.749  53.176   1.00 39.59 135 A 1 
ATOM 1022 N NZ  . LYS A 0 135 . -41.922 12.804  52.032   1.00 39.59 135 A 1 
ATOM 1023 N N   . SER A 0 136 . -44.522 18.537  48.706   1.00 38.81 136 A 1 
ATOM 1024 C CA  . SER A 0 136 . -44.715 18.821  47.274   1.00 38.81 136 A 1 
ATOM 1025 C C   . SER A 0 136 . -43.642 19.773  46.713   1.00 38.81 136 A 1 
ATOM 1026 C CB  . SER A 0 136 . -46.110 19.431  47.061   1.00 38.81 136 A 1 
ATOM 1027 O O   . SER A 0 136 . -43.476 20.882  47.232   1.00 38.81 136 A 1 
ATOM 1028 O OG  . SER A 0 136 . -46.206 20.643  47.802   1.00 38.81 136 A 1 
ATOM 1029 N N   . SER A 0 137 . -42.933 19.317  45.676   1.00 37.77 137 A 1 
ATOM 1030 C CA  . SER A 0 137 . -41.999 20.046  44.795   1.00 37.77 137 A 1 
ATOM 1031 C C   . SER A 0 137 . -41.249 21.260  45.388   1.00 37.77 137 A 1 
ATOM 1032 C CB  . SER A 0 137 . -42.724 20.449  43.501   1.00 37.77 137 A 1 
ATOM 1033 O O   . SER A 0 137 . -41.755 22.385  45.408   1.00 37.77 137 A 1 
ATOM 1034 O OG  . SER A 0 137 . -43.722 21.412  43.769   1.00 37.77 137 A 1 
ATOM 1035 N N   . LYS A 0 138 . -39.973 21.070  45.744   1.00 34.93 138 A 1 
ATOM 1036 C CA  . LYS A 0 138 . -38.972 22.150  45.692   1.00 34.93 138 A 1 
ATOM 1037 C C   . LYS A 0 138 . -38.025 21.887  44.537   1.00 34.93 138 A 1 
ATOM 1038 C CB  . LYS A 0 138 . -38.179 22.262  46.998   1.00 34.93 138 A 1 
ATOM 1039 O O   . LYS A 0 138 . -37.380 20.841  44.530   1.00 34.93 138 A 1 
ATOM 1040 C CG  . LYS A 0 138 . -38.935 23.107  48.021   1.00 34.93 138 A 1 
ATOM 1041 C CD  . LYS A 0 138 . -38.041 23.380  49.230   1.00 34.93 138 A 1 
ATOM 1042 C CE  . LYS A 0 138 . -38.773 24.357  50.147   1.00 34.93 138 A 1 
ATOM 1043 N NZ  . LYS A 0 138 . -37.949 24.681  51.331   1.00 34.93 138 A 1 
ATOM 1044 N N   . GLU A 0 139 . -37.913 22.835  43.611   1.00 35.63 139 A 1 
ATOM 1045 C CA  . GLU A 0 139 . -36.967 22.735  42.505   1.00 35.63 139 A 1 
ATOM 1046 C C   . GLU A 0 139 . -35.528 22.665  43.043   1.00 35.63 139 A 1 
ATOM 1047 C CB  . GLU A 0 139 . -37.138 23.908  41.519   1.00 35.63 139 A 1 
ATOM 1048 O O   . GLU A 0 139 . -35.043 23.583  43.711   1.00 35.63 139 A 1 
ATOM 1049 C CG  . GLU A 0 139 . -38.563 24.063  40.944   1.00 35.63 139 A 1 
ATOM 1050 C CD  . GLU A 0 139 . -39.409 25.138  41.653   1.00 35.63 139 A 1 
ATOM 1051 O OE1 . GLU A 0 139 . -40.220 25.795  40.959   1.00 35.63 139 A 1 
ATOM 1052 O OE2 . GLU A 0 139 . -39.263 25.285  42.893   1.00 35.63 139 A 1 
ATOM 1053 N N   . TYR A 0 140 . -34.834 21.559  42.770   1.00 38.74 140 A 1 
ATOM 1054 C CA  . TYR A 0 140 . -33.413 21.408  43.078   1.00 38.74 140 A 1 
ATOM 1055 C C   . TYR A 0 140 . -32.579 21.987  41.924   1.00 38.74 140 A 1 
ATOM 1056 C CB  . TYR A 0 140 . -33.090 19.953  43.483   1.00 38.74 140 A 1 
ATOM 1057 O O   . TYR A 0 140 . -31.961 21.257  41.156   1.00 38.74 140 A 1 
ATOM 1058 C CG  . TYR A 0 140 . -32.697 19.813  44.944   1.00 38.74 140 A 1 
ATOM 1059 C CD1 . TYR A 0 140 . -31.355 20.004  45.327   1.00 38.74 140 A 1 
ATOM 1060 C CD2 . TYR A 0 140 . -33.668 19.503  45.916   1.00 38.74 140 A 1 
ATOM 1061 C CE1 . TYR A 0 140 . -30.977 19.870  46.678   1.00 38.74 140 A 1 
ATOM 1062 C CE2 . TYR A 0 140 . -33.296 19.369  47.270   1.00 38.74 140 A 1 
ATOM 1063 O OH  . TYR A 0 140 . -31.577 19.414  48.953   1.00 38.74 140 A 1 
ATOM 1064 C CZ  . TYR A 0 140 . -31.949 19.548  47.650   1.00 38.74 140 A 1 
ATOM 1065 N N   . ASP A 0 141 . -32.586 23.320  41.802   1.00 36.67 141 A 1 
ATOM 1066 C CA  . ASP A 0 141 . -31.798 24.060  40.807   1.00 36.67 141 A 1 
ATOM 1067 C C   . ASP A 0 141 . -30.319 23.629  40.836   1.00 36.67 141 A 1 
ATOM 1068 C CB  . ASP A 0 141 . -31.873 25.582  41.067   1.00 36.67 141 A 1 
ATOM 1069 O O   . ASP A 0 141 . -29.563 23.974  41.750   1.00 36.67 141 A 1 
ATOM 1070 C CG  . ASP A 0 141 . -33.010 26.325  40.360   1.00 36.67 141 A 1 
ATOM 1071 O OD1 . ASP A 0 141 . -33.419 25.875  39.269   1.00 36.67 141 A 1 
ATOM 1072 O OD2 . ASP A 0 141 . -33.379 27.403  40.881   1.00 36.67 141 A 1 
ATOM 1073 N N   . ALA A 0 142 . -29.876 22.926  39.791   1.00 37.49 142 A 1 
ATOM 1074 C CA  . ALA A 0 142 . -28.497 22.457  39.652   1.00 37.49 142 A 1 
ATOM 1075 C C   . ALA A 0 142 . -27.483 23.585  39.340   1.00 37.49 142 A 1 
ATOM 1076 C CB  . ALA A 0 142 . -28.476 21.329  38.611   1.00 37.49 142 A 1 
ATOM 1077 O O   . ALA A 0 142 . -26.291 23.320  39.167   1.00 37.49 142 A 1 
ATOM 1078 N N   . SER A 0 143 . -27.919 24.852  39.274   1.00 35.04 143 A 1 
ATOM 1079 C CA  . SER A 0 143 . -27.077 25.986  38.874   1.00 35.04 143 A 1 
ATOM 1080 C C   . SER A 0 143 . -27.380 27.302  39.611   1.00 35.04 143 A 1 
ATOM 1081 C CB  . SER A 0 143 . -27.169 26.172  37.350   1.00 35.04 143 A 1 
ATOM 1082 O O   . SER A 0 143 . -28.091 28.163  39.093   1.00 35.04 143 A 1 
ATOM 1083 O OG  . SER A 0 143 . -28.471 26.529  36.934   1.00 35.04 143 A 1 
ATOM 1084 N N   . ALA A 0 144 . -26.754 27.532  40.773   1.00 34.85 144 A 1 
ATOM 1085 C CA  . ALA A 0 144 . -26.622 28.884  41.335   1.00 34.85 144 A 1 
ATOM 1086 C C   . ALA A 0 144 . -25.389 29.056  42.244   1.00 34.85 144 A 1 
ATOM 1087 C CB  . ALA A 0 144 . -27.904 29.266  42.088   1.00 34.85 144 A 1 
ATOM 1088 O O   . ALA A 0 144 . -25.328 28.545  43.363   1.00 34.85 144 A 1 
ATOM 1089 N N   . ASP A 0 145 . -24.432 29.875  41.803   1.00 37.17 145 A 1 
ATOM 1090 C CA  . ASP A 0 145 . -23.297 30.316  42.620   1.00 37.17 145 A 1 
ATOM 1091 C C   . ASP A 0 145 . -23.760 31.408  43.614   1.00 37.17 145 A 1 
ATOM 1092 C CB  . ASP A 0 145 . -22.143 30.740  41.687   1.00 37.17 145 A 1 
ATOM 1093 O O   . ASP A 0 145 . -23.721 32.608  43.335   1.00 37.17 145 A 1 
ATOM 1094 C CG  . ASP A 0 145 . -20.750 30.565  42.304   1.00 37.17 145 A 1 
ATOM 1095 O OD1 . ASP A 0 145 . -20.661 30.356  43.539   1.00 37.17 145 A 1 
ATOM 1096 O OD2 . ASP A 0 145 . -19.774 30.653  41.527   1.00 37.17 145 A 1 
ATOM 1097 N N   . ALA A 0 146 . -24.309 30.982  44.760   1.00 36.48 146 A 1 
ATOM 1098 C CA  . ALA A 0 146 . -25.058 31.845  45.689   1.00 36.48 146 A 1 
ATOM 1099 C C   . ALA A 0 146 . -24.498 31.903  47.130   1.00 36.48 146 A 1 
ATOM 1100 C CB  . ALA A 0 146 . -26.542 31.465  45.619   1.00 36.48 146 A 1 
ATOM 1101 O O   . ALA A 0 146 . -25.191 32.317  48.069   1.00 36.48 146 A 1 
ATOM 1102 N N   . GLN A 0 147 . -23.222 31.556  47.350   1.00 37.75 147 A 1 
ATOM 1103 C CA  . GLN A 0 147 . -22.571 31.802  48.646   1.00 37.75 147 A 1 
ATOM 1104 C C   . GLN A 0 147 . -22.346 33.307  48.909   1.00 37.75 147 A 1 
ATOM 1105 C CB  . GLN A 0 147 . -21.227 31.058  48.784   1.00 37.75 147 A 1 
ATOM 1106 O O   . GLN A 0 147 . -21.250 33.812  48.661   1.00 37.75 147 A 1 
ATOM 1107 C CG  . GLN A 0 147 . -21.317 29.559  49.103   1.00 37.75 147 A 1 
ATOM 1108 C CD  . GLN A 0 147 . -20.014 29.011  49.703   1.00 37.75 147 A 1 
ATOM 1109 N NE2 . GLN A 0 147 . -19.813 27.714  49.677   1.00 37.75 147 A 1 
ATOM 1110 O OE1 . GLN A 0 147 . -19.177 29.721  50.247   1.00 37.75 147 A 1 
ATOM 1111 N N   . LYS A 0 148 . -23.342 34.002  49.495   1.00 36.72 148 A 1 
ATOM 1112 C CA  . LYS A 0 148 . -23.195 34.964  50.630   1.00 36.72 148 A 1 
ATOM 1113 C C   . LYS A 0 148 . -24.491 35.726  50.977   1.00 36.72 148 A 1 
ATOM 1114 C CB  . LYS A 0 148 . -22.020 35.959  50.439   1.00 36.72 148 A 1 
ATOM 1115 O O   . LYS A 0 148 . -24.630 36.911  50.704   1.00 36.72 148 A 1 
ATOM 1116 C CG  . LYS A 0 148 . -20.713 35.414  51.054   1.00 36.72 148 A 1 
ATOM 1117 C CD  . LYS A 0 148 . -19.483 35.907  50.282   1.00 36.72 148 A 1 
ATOM 1118 C CE  . LYS A 0 148 . -18.252 35.092  50.694   1.00 36.72 148 A 1 
ATOM 1119 N NZ  . LYS A 0 148 . -17.203 35.153  49.649   1.00 36.72 148 A 1 
ATOM 1120 N N   . GLY A 0 149 . -25.366 35.044  51.716   1.00 34.40 149 A 1 
ATOM 1121 C CA  . GLY A 0 149 . -26.067 35.554  52.906   1.00 34.40 149 A 1 
ATOM 1122 C C   . GLY A 0 149 . -26.985 36.788  52.832   1.00 34.40 149 A 1 
ATOM 1123 O O   . GLY A 0 149 . -26.542 37.907  52.588   1.00 34.40 149 A 1 
ATOM 1124 N N   . LYS A 0 150 . -28.216 36.615  53.342   1.00 39.57 150 A 1 
ATOM 1125 C CA  . LYS A 0 150 . -28.844 37.557  54.297   1.00 39.57 150 A 1 
ATOM 1126 C C   . LYS A 0 150 . -30.030 36.941  55.061   1.00 39.57 150 A 1 
ATOM 1127 C CB  . LYS A 0 150 . -29.246 38.877  53.597   1.00 39.57 150 A 1 
ATOM 1128 O O   . LYS A 0 150 . -31.171 37.009  54.634   1.00 39.57 150 A 1 
ATOM 1129 C CG  . LYS A 0 150 . -28.323 40.042  54.006   1.00 39.57 150 A 1 
ATOM 1130 C CD  . LYS A 0 150 . -28.426 41.169  52.976   1.00 39.57 150 A 1 
ATOM 1131 C CE  . LYS A 0 150 . -27.381 42.255  53.240   1.00 39.57 150 A 1 
ATOM 1132 N NZ  . LYS A 0 150 . -27.416 43.275  52.162   1.00 39.57 150 A 1 
ATOM 1133 N N   . LYS A 0 151 . -29.719 36.400  56.243   1.00 34.76 151 A 1 
ATOM 1134 C CA  . LYS A 0 151 . -30.501 36.488  57.493   1.00 34.76 151 A 1 
ATOM 1135 C C   . LYS A 0 151 . -32.016 36.788  57.361   1.00 34.76 151 A 1 
ATOM 1136 C CB  . LYS A 0 151 . -29.796 37.569  58.346   1.00 34.76 151 A 1 
ATOM 1137 O O   . LYS A 0 151 . -32.413 37.947  57.469   1.00 34.76 151 A 1 
ATOM 1138 C CG  . LYS A 0 151 . -30.294 37.671  59.797   1.00 34.76 151 A 1 
ATOM 1139 C CD  . LYS A 0 151 . -29.709 38.917  60.480   1.00 34.76 151 A 1 
ATOM 1140 C CE  . LYS A 0 151 . -30.189 38.971  61.935   1.00 34.76 151 A 1 
ATOM 1141 N NZ  . LYS A 0 151 . -29.754 40.212  62.624   1.00 34.76 151 A 1 
ATOM 1142 N N   . LEU A 0 152 . -32.841 35.740  57.357   1.00 40.60 152 A 1 
ATOM 1143 C CA  . LEU A 0 152 . -34.047 35.712  58.197   1.00 40.60 152 A 1 
ATOM 1144 C C   . LEU A 0 152 . -33.675 34.877  59.437   1.00 40.60 152 A 1 
ATOM 1145 C CB  . LEU A 0 152 . -35.270 35.173  57.427   1.00 40.60 152 A 1 
ATOM 1146 O O   . LEU A 0 152 . -33.160 33.774  59.304   1.00 40.60 152 A 1 
ATOM 1147 C CG  . LEU A 0 152 . -36.032 36.268  56.648   1.00 40.60 152 A 1 
ATOM 1148 C CD1 . LEU A 0 152 . -35.308 36.707  55.373   1.00 40.60 152 A 1 
ATOM 1149 C CD2 . LEU A 0 152 . -37.420 35.768  56.253   1.00 40.60 152 A 1 
ATOM 1150 N N   . ALA A 0 153 . -33.578 35.473  60.625   1.00 40.38 153 A 1 
ATOM 1151 C CA  . ALA A 0 153 . -34.683 35.951  61.468   1.00 40.38 153 A 1 
ATOM 1152 C C   . ALA A 0 153 . -35.241 34.794  62.313   1.00 40.38 153 A 1 
ATOM 1153 C CB  . ALA A 0 153 . -35.739 36.783  60.729   1.00 40.38 153 A 1 
ATOM 1154 O O   . ALA A 0 153 . -36.176 34.098  61.947   1.00 40.38 153 A 1 
ATOM 1155 N N   . THR A 0 154 . -34.571 34.581  63.444   1.00 31.40 154 A 1 
ATOM 1156 C CA  . THR A 0 154 . -34.949 33.652  64.507   1.00 31.40 154 A 1 
ATOM 1157 C C   . THR A 0 154 . -36.163 34.169  65.276   1.00 31.40 154 A 1 
ATOM 1158 C CB  . THR A 0 154 . -33.786 33.549  65.516   1.00 31.40 154 A 1 
ATOM 1159 O O   . THR A 0 154 . -36.011 35.130  66.028   1.00 31.40 154 A 1 
ATOM 1160 C CG2 . THR A 0 154 . -32.596 32.754  64.990   1.00 31.40 154 A 1 
ATOM 1161 O OG1 . THR A 0 154 . -33.312 34.848  65.823   1.00 31.40 154 A 1 
ATOM 1162 N N   . ASP A 0 155 . -37.291 33.467  65.200   1.00 38.44 155 A 1 
ATOM 1163 C CA  . ASP A 0 155 . -38.392 33.585  66.168   1.00 38.44 155 A 1 
ATOM 1164 C C   . ASP A 0 155 . -38.612 32.243  66.885   1.00 38.44 155 A 1 
ATOM 1165 C CB  . ASP A 0 155 . -39.644 34.214  65.532   1.00 38.44 155 A 1 
ATOM 1166 O O   . ASP A 0 155 . -39.654 31.598  66.808   1.00 38.44 155 A 1 
ATOM 1167 C CG  . ASP A 0 155 . -39.546 35.746  65.515   1.00 38.44 155 A 1 
ATOM 1168 O OD1 . ASP A 0 155 . -39.280 36.317  66.599   1.00 38.44 155 A 1 
ATOM 1169 O OD2 . ASP A 0 155 . -39.729 36.340  64.430   1.00 38.44 155 A 1 
ATOM 1170 N N   . VAL A 0 156 . -37.578 31.808  67.615   1.00 33.61 156 A 1 
ATOM 1171 C CA  . VAL A 0 156 . -37.650 30.668  68.546   1.00 33.61 156 A 1 
ATOM 1172 C C   . VAL A 0 156 . -38.338 31.142  69.833   1.00 33.61 156 A 1 
ATOM 1173 C CB  . VAL A 0 156 . -36.266 30.026  68.792   1.00 33.61 156 A 1 
ATOM 1174 O O   . VAL A 0 156 . -37.705 31.353  70.868   1.00 33.61 156 A 1 
ATOM 1175 C CG1 . VAL A 0 156 . -36.400 28.712  69.575   1.00 33.61 156 A 1 
ATOM 1176 C CG2 . VAL A 0 156 . -35.545 29.694  67.476   1.00 33.61 156 A 1 
ATOM 1177 N N   . ALA A 0 157 . -39.641 31.404  69.734   1.00 32.02 157 A 1 
ATOM 1178 C CA  . ALA A 0 157 . -40.405 32.151  70.726   1.00 32.02 157 A 1 
ATOM 1179 C C   . ALA A 0 157 . -41.311 31.255  71.592   1.00 32.02 157 A 1 
ATOM 1180 C CB  . ALA A 0 157 . -41.162 33.270  69.998   1.00 32.02 157 A 1 
ATOM 1181 O O   . ALA A 0 157 . -42.504 31.139  71.345   1.00 32.02 157 A 1 
ATOM 1182 N N   . SER A 0 158 . -40.737 30.725  72.678   1.00 33.37 158 A 1 
ATOM 1183 C CA  . SER A 0 158 . -41.438 30.274  73.896   1.00 33.37 158 A 1 
ATOM 1184 C C   . SER A 0 158 . -42.500 29.163  73.772   1.00 33.37 158 A 1 
ATOM 1185 C CB  . SER A 0 158 . -42.070 31.497  74.575   1.00 33.37 158 A 1 
ATOM 1186 O O   . SER A 0 158 . -43.641 29.420  73.406   1.00 33.37 158 A 1 
ATOM 1187 O OG  . SER A 0 158 . -42.500 31.176  75.882   1.00 33.37 158 A 1 
ATOM 1188 N N   . TRP A 0 159 . -42.183 27.978  74.310   1.00 34.91 159 A 1 
ATOM 1189 C CA  . TRP A 0 159 . -42.910 27.454  75.484   1.00 34.91 159 A 1 
ATOM 1190 C C   . TRP A 0 159 . -42.075 26.382  76.211   1.00 34.91 159 A 1 
ATOM 1191 C CB  . TRP A 0 159 . -44.359 27.004  75.167   1.00 34.91 159 A 1 
ATOM 1192 O O   . TRP A 0 159 . -42.297 25.180  76.078   1.00 34.91 159 A 1 
ATOM 1193 C CG  . TRP A 0 159 . -45.410 27.754  75.945   1.00 34.91 159 A 1 
ATOM 1194 C CD1 . TRP A 0 159 . -45.681 29.072  75.812   1.00 34.91 159 A 1 
ATOM 1195 C CD2 . TRP A 0 159 . -46.353 27.267  76.956   1.00 34.91 159 A 1 
ATOM 1196 C CE2 . TRP A 0 159 . -47.162 28.364  77.387   1.00 34.91 159 A 1 
ATOM 1197 C CE3 . TRP A 0 159 . -46.625 26.012  77.544   1.00 34.91 159 A 1 
ATOM 1198 N NE1 . TRP A 0 159 . -46.699 29.440  76.665   1.00 34.91 159 A 1 
ATOM 1199 C CH2 . TRP A 0 159 . -48.433 26.962  78.893   1.00 34.91 159 A 1 
ATOM 1200 C CZ2 . TRP A 0 159 . -48.187 28.227  78.335   1.00 34.91 159 A 1 
ATOM 1201 C CZ3 . TRP A 0 159 . -47.651 25.860  78.499   1.00 34.91 159 A 1 
ATOM 1202 N N   . ASP A 0 160 . -41.085 26.828  76.990   1.00 33.73 160 A 1 
ATOM 1203 C CA  . ASP A 0 160 . -40.468 25.981  78.018   1.00 33.73 160 A 1 
ATOM 1204 C C   . ASP A 0 160 . -41.382 25.997  79.256   1.00 33.73 160 A 1 
ATOM 1205 C CB  . ASP A 0 160 . -39.034 26.449  78.317   1.00 33.73 160 A 1 
ATOM 1206 O O   . ASP A 0 160 . -41.579 27.039  79.884   1.00 33.73 160 A 1 
ATOM 1207 C CG  . ASP A 0 160 . -38.292 25.512  79.283   1.00 33.73 160 A 1 
ATOM 1208 O OD1 . ASP A 0 160 . -38.782 24.378  79.501   1.00 33.73 160 A 1 
ATOM 1209 O OD2 . ASP A 0 160 . -37.228 25.938  79.785   1.00 33.73 160 A 1 
ATOM 1210 N N   . GLY A 0 161 . -42.047 24.872  79.525   1.00 38.24 161 A 1 
ATOM 1211 C CA  . GLY A 0 161 . -43.257 24.839  80.356   1.00 38.24 161 A 1 
ATOM 1212 C C   . GLY A 0 161 . -43.683 23.430  80.766   1.00 38.24 161 A 1 
ATOM 1213 O O   . GLY A 0 161 . -44.843 23.051  80.613   1.00 38.24 161 A 1 
ATOM 1214 N N   . ALA A 0 162 . -42.732 22.623  81.235   1.00 33.74 162 A 1 
ATOM 1215 C CA  . ALA A 0 162 . -42.986 21.242  81.639   1.00 33.74 162 A 1 
ATOM 1216 C C   . ALA A 0 162 . -43.854 21.105  82.917   1.00 33.74 162 A 1 
ATOM 1217 C CB  . ALA A 0 162 . -41.629 20.537  81.788   1.00 33.74 162 A 1 
ATOM 1218 O O   . ALA A 0 162 . -43.931 22.007  83.746   1.00 33.74 162 A 1 
ATOM 1219 N N   . ALA A 0 163 . -44.384 19.887  83.101   1.00 35.84 163 A 1 
ATOM 1220 C CA  . ALA A 0 163 . -45.058 19.331  84.288   1.00 35.84 163 A 1 
ATOM 1221 C C   . ALA A 0 163 . -46.588 19.535  84.464   1.00 35.84 163 A 1 
ATOM 1222 C CB  . ALA A 0 163 . -44.259 19.610  85.572   1.00 35.84 163 A 1 
ATOM 1223 O O   . ALA A 0 163 . -47.072 20.505  85.031   1.00 35.84 163 A 1 
ATOM 1224 N N   . GLN A 0 164 . -47.311 18.453  84.141   1.00 34.32 164 A 1 
ATOM 1225 C CA  . GLN A 0 164 . -48.396 17.850  84.941   1.00 34.32 164 A 1 
ATOM 1226 C C   . GLN A 0 164 . -49.613 18.705  85.365   1.00 34.32 164 A 1 
ATOM 1227 C CB  . GLN A 0 164 . -47.789 17.192  86.200   1.00 34.32 164 A 1 
ATOM 1228 O O   . GLN A 0 164 . -49.614 19.349  86.410   1.00 34.32 164 A 1 
ATOM 1229 C CG  . GLN A 0 164 . -46.797 16.050  85.924   1.00 34.32 164 A 1 
ATOM 1230 C CD  . GLN A 0 164 . -46.229 15.447  87.209   1.00 34.32 164 A 1 
ATOM 1231 N NE2 . GLN A 0 164 . -45.668 14.260  87.150   1.00 34.32 164 A 1 
ATOM 1232 O OE1 . GLN A 0 164 . -46.263 16.013  88.287   1.00 34.32 164 A 1 
ATOM 1233 N N   . THR A 0 165 . -50.759 18.457  84.718   1.00 36.94 165 A 1 
ATOM 1234 C CA  . THR A 0 165 . -51.985 17.959  85.392   1.00 36.94 165 A 1 
ATOM 1235 C C   . THR A 0 165 . -52.909 17.334  84.342   1.00 36.94 165 A 1 
ATOM 1236 C CB  . THR A 0 165 . -52.769 19.047  86.163   1.00 36.94 165 A 1 
ATOM 1237 O O   . THR A 0 165 . -53.521 18.052  83.559   1.00 36.94 165 A 1 
ATOM 1238 C CG2 . THR A 0 165 . -54.114 18.553  86.710   1.00 36.94 165 A 1 
ATOM 1239 O OG1 . THR A 0 165 . -52.071 19.434  87.321   1.00 36.94 165 A 1 
ATOM 1240 N N   . ALA A 0 166 . -53.038 16.005  84.331   1.00 34.31 166 A 1 
ATOM 1241 C CA  . ALA A 0 166 . -54.064 15.326  83.539   1.00 34.31 166 A 1 
ATOM 1242 C C   . ALA A 0 166 . -55.405 15.348  84.295   1.00 34.31 166 A 1 
ATOM 1243 C CB  . ALA A 0 166 . -53.598 13.902  83.210   1.00 34.31 166 A 1 
ATOM 1244 O O   . ALA A 0 166 . -55.452 15.024  85.483   1.00 34.31 166 A 1 
ATOM 1245 N N   . GLY A 0 167 . -56.488 15.730  83.617   1.00 35.68 167 A 1 
ATOM 1246 C CA  . GLY A 0 167 . -57.835 15.787  84.186   1.00 35.68 167 A 1 
ATOM 1247 C C   . GLY A 0 167 . -58.888 15.709  83.086   1.00 35.68 167 A 1 
ATOM 1248 O O   . GLY A 0 167 . -59.025 16.651  82.317   1.00 35.68 167 A 1 
ATOM 1249 N N   . TYR A 0 168 . -59.570 14.568  83.026   1.00 30.20 168 A 1 
ATOM 1250 C CA  . TYR A 0 168 . -60.475 14.125  81.961   1.00 30.20 168 A 1 
ATOM 1251 C C   . TYR A 0 168 . -61.646 15.077  81.651   1.00 30.20 168 A 1 
ATOM 1252 C CB  . TYR A 0 168 . -61.080 12.769  82.387   1.00 30.20 168 A 1 
ATOM 1253 O O   . TYR A 0 168 . -62.356 15.489  82.568   1.00 30.20 168 A 1 
ATOM 1254 C CG  . TYR A 0 168 . -60.133 11.766  83.027   1.00 30.20 168 A 1 
ATOM 1255 C CD1 . TYR A 0 168 . -59.541 10.760  82.242   1.00 30.20 168 A 1 
ATOM 1256 C CD2 . TYR A 0 168 . -59.875 11.817  84.415   1.00 30.20 168 A 1 
ATOM 1257 C CE1 . TYR A 0 168 . -58.690 9.809   82.838   1.00 30.20 168 A 1 
ATOM 1258 C CE2 . TYR A 0 168 . -59.008 10.880  85.011   1.00 30.20 168 A 1 
ATOM 1259 O OH  . TYR A 0 168 . -57.596 8.949   84.791   1.00 30.20 168 A 1 
ATOM 1260 C CZ  . TYR A 0 168 . -58.418 9.868   84.220   1.00 30.20 168 A 1 
ATOM 1261 N N   . ASP A 0 169 . -61.945 15.249  80.364   1.00 36.18 169 A 1 
ATOM 1262 C CA  . ASP A 0 169 . -63.091 14.559  79.748   1.00 36.18 169 A 1 
ATOM 1263 C C   . ASP A 0 169 . -62.560 13.478  78.771   1.00 36.18 169 A 1 
ATOM 1264 C CB  . ASP A 0 169 . -64.103 15.554  79.151   1.00 36.18 169 A 1 
ATOM 1265 O O   . ASP A 0 169 . -61.339 13.306  78.670   1.00 36.18 169 A 1 
ATOM 1266 C CG  . ASP A 0 169 . -63.501 16.582  78.191   1.00 36.18 169 A 1 
ATOM 1267 O OD1 . ASP A 0 169 . -62.655 16.177  77.364   1.00 36.18 169 A 1 
ATOM 1268 O OD2 . ASP A 0 169 . -63.875 17.771  78.318   1.00 36.18 169 A 1 
ATOM 1269 N N   . ASN A 0 170 . -63.424 12.618  78.208   1.00 34.58 170 A 1 
ATOM 1270 C CA  . ASN A 0 170 . -62.974 11.360  77.580   1.00 34.58 170 A 1 
ATOM 1271 C C   . ASN A 0 170 . -63.922 10.803  76.489   1.00 34.58 170 A 1 
ATOM 1272 C CB  . ASN A 0 170 . -62.692 10.332  78.700   1.00 34.58 170 A 1 
ATOM 1273 O O   . ASN A 0 170 . -64.109 9.588   76.383   1.00 34.58 170 A 1 
ATOM 1274 C CG  . ASN A 0 170 . -61.766 9.209   78.262   1.00 34.58 170 A 1 
ATOM 1275 N ND2 . ASN A 0 170 . -61.971 8.015   78.765   1.00 34.58 170 A 1 
ATOM 1276 O OD1 . ASN A 0 170 . -60.811 9.376   77.525   1.00 34.58 170 A 1 
ATOM 1277 N N   . ASP A 0 171 . -64.520 11.675  75.675   1.00 44.02 171 A 1 
ATOM 1278 C CA  . ASP A 0 171 . -65.554 11.314  74.686   1.00 44.02 171 A 1 
ATOM 1279 C C   . ASP A 0 171 . -64.945 10.827  73.351   1.00 44.02 171 A 1 
ATOM 1280 C CB  . ASP A 0 171 . -66.572 12.461  74.551   1.00 44.02 171 A 1 
ATOM 1281 O O   . ASP A 0 171 . -65.145 11.386  72.272   1.00 44.02 171 A 1 
ATOM 1282 C CG  . ASP A 0 171 . -67.366 12.721  75.844   1.00 44.02 171 A 1 
ATOM 1283 O OD1 . ASP A 0 171 . -67.332 11.858  76.754   1.00 44.02 171 A 1 
ATOM 1284 O OD2 . ASP A 0 171 . -67.997 13.796  75.920   1.00 44.02 171 A 1 
ATOM 1285 N N   . ALA A 0 172 . -64.140 9.765   73.429   1.00 33.88 172 A 1 
ATOM 1286 C CA  . ALA A 0 172 . -63.249 9.326   72.356   1.00 33.88 172 A 1 
ATOM 1287 C C   . ALA A 0 172 . -63.790 8.139   71.527   1.00 33.88 172 A 1 
ATOM 1288 C CB  . ALA A 0 172 . -61.882 9.032   72.994   1.00 33.88 172 A 1 
ATOM 1289 O O   . ALA A 0 172 . -63.409 6.994   71.768   1.00 33.88 172 A 1 
ATOM 1290 N N   . TRP A 0 173 . -64.628 8.391   70.506   1.00 45.52 173 A 1 
ATOM 1291 C CA  . TRP A 0 173 . -64.931 7.373   69.468   1.00 45.52 173 A 1 
ATOM 1292 C C   . TRP A 0 173 . -65.320 7.878   68.059   1.00 45.52 173 A 1 
ATOM 1293 C CB  . TRP A 0 173 . -65.917 6.314   69.997   1.00 45.52 173 A 1 
ATOM 1294 O O   . TRP A 0 173 . -65.682 7.069   67.200   1.00 45.52 173 A 1 
ATOM 1295 C CG  . TRP A 0 173 . -67.271 6.770   70.436   1.00 45.52 173 A 1 
ATOM 1296 C CD1 . TRP A 0 173 . -67.547 7.377   71.613   1.00 45.52 173 A 1 
ATOM 1297 C CD2 . TRP A 0 173 . -68.558 6.588   69.767   1.00 45.52 173 A 1 
ATOM 1298 C CE2 . TRP A 0 173 . -69.582 7.085   70.628   1.00 45.52 173 A 1 
ATOM 1299 C CE3 . TRP A 0 173 . -68.967 6.039   68.531   1.00 45.52 173 A 1 
ATOM 1300 N NE1 . TRP A 0 173 . -68.908 7.584   71.721   1.00 45.52 173 A 1 
ATOM 1301 C CH2 . TRP A 0 173 . -71.316 6.450   69.066   1.00 45.52 173 A 1 
ATOM 1302 C CZ2 . TRP A 0 173 . -70.941 7.016   70.295   1.00 45.52 173 A 1 
ATOM 1303 C CZ3 . TRP A 0 173 . -70.331 5.973   68.183   1.00 45.52 173 A 1 
ATOM 1304 N N   . ALA A 0 174 . -65.174 9.172   67.751   1.00 46.66 174 A 1 
ATOM 1305 C CA  . ALA A 0 174 . -65.350 9.688   66.388   1.00 46.66 174 A 1 
ATOM 1306 C C   . ALA A 0 174 . -64.180 9.265   65.469   1.00 46.66 174 A 1 
ATOM 1307 C CB  . ALA A 0 174 . -65.536 11.211  66.452   1.00 46.66 174 A 1 
ATOM 1308 O O   . ALA A 0 174 . -63.151 9.934   65.393   1.00 46.66 174 A 1 
ATOM 1309 N N   . LYS A 0 175 . -64.322 8.128   64.773   1.00 46.90 175 A 1 
ATOM 1310 C CA  . LYS A 0 175 . -63.294 7.599   63.859   1.00 46.90 175 A 1 
ATOM 1311 C C   . LYS A 0 175 . -63.192 8.443   62.586   1.00 46.90 175 A 1 
ATOM 1312 C CB  . LYS A 0 175 . -63.585 6.137   63.496   1.00 46.90 175 A 1 
ATOM 1313 O O   . LYS A 0 175 . -63.991 8.277   61.666   1.00 46.90 175 A 1 
ATOM 1314 C CG  . LYS A 0 175 . -63.500 5.174   64.686   1.00 46.90 175 A 1 
ATOM 1315 C CD  . LYS A 0 175 . -63.690 3.752   64.153   1.00 46.90 175 A 1 
ATOM 1316 C CE  . LYS A 0 175 . -63.702 2.713   65.272   1.00 46.90 175 A 1 
ATOM 1317 N NZ  . LYS A 0 175 . -63.929 1.367   64.690   1.00 46.90 175 A 1 
ATOM 1318 N N   . GLN A 0 176 . -62.191 9.318   62.526   1.00 51.76 176 A 1 
ATOM 1319 C CA  . GLN A 0 176 . -61.877 10.095  61.327   1.00 51.76 176 A 1 
ATOM 1320 C C   . GLN A 0 176 . -61.500 9.170   60.155   1.00 51.76 176 A 1 
ATOM 1321 C CB  . GLN A 0 176 . -60.763 11.115  61.632   1.00 51.76 176 A 1 
ATOM 1322 O O   . GLN A 0 176 . -60.777 8.185   60.325   1.00 51.76 176 A 1 
ATOM 1323 C CG  . GLN A 0 176 . -61.214 12.171  62.658   1.00 51.76 176 A 1 
ATOM 1324 C CD  . GLN A 0 176 . -60.120 13.188  62.974   1.00 51.76 176 A 1 
ATOM 1325 N NE2 . GLN A 0 176 . -60.232 14.416  62.519   1.00 51.76 176 A 1 
ATOM 1326 O OE1 . GLN A 0 176 . -59.141 12.899  63.640   1.00 51.76 176 A 1 
ATOM 1327 N N   . ALA A 0 177 . -62.005 9.496   58.965   1.00 51.82 177 A 1 
ATOM 1328 C CA  . ALA A 0 177 . -61.508 8.960   57.706   1.00 51.82 177 A 1 
ATOM 1329 C C   . ALA A 0 177 . -60.415 9.904   57.182   1.00 51.82 177 A 1 
ATOM 1330 C CB  . ALA A 0 177 . -62.680 8.797   56.729   1.00 51.82 177 A 1 
ATOM 1331 O O   . ALA A 0 177 . -60.597 11.122  57.187   1.00 51.82 177 A 1 
ATOM 1332 N N   . TYR A 0 178 . -59.289 9.339   56.753   1.00 55.07 178 A 1 
ATOM 1333 C CA  . TYR A 0 178 . -58.169 10.077  56.173   1.00 55.07 178 A 1 
ATOM 1334 C C   . TYR A 0 178 . -58.032 9.669   54.707   1.00 55.07 178 A 1 
ATOM 1335 C CB  . TYR A 0 178 . -56.876 9.784   56.955   1.00 55.07 178 A 1 
ATOM 1336 O O   . TYR A 0 178 . -57.984 8.467   54.433   1.00 55.07 178 A 1 
ATOM 1337 C CG  . TYR A 0 178 . -56.912 10.169  58.425   1.00 55.07 178 A 1 
ATOM 1338 C CD1 . TYR A 0 178 . -56.594 11.485  58.818   1.00 55.07 178 A 1 
ATOM 1339 C CD2 . TYR A 0 178 . -57.258 9.212   59.400   1.00 55.07 178 A 1 
ATOM 1340 C CE1 . TYR A 0 178 . -56.630 11.848  60.181   1.00 55.07 178 A 1 
ATOM 1341 C CE2 . TYR A 0 178 . -57.280 9.567   60.762   1.00 55.07 178 A 1 
ATOM 1342 O OH  . TYR A 0 178 . -57.022 11.199  62.476   1.00 55.07 178 A 1 
ATOM 1343 C CZ  . TYR A 0 178 . -56.969 10.883  61.156   1.00 55.07 178 A 1 
ATOM 1344 N N   . GLY A 0 179 . -57.975 10.649  53.802   1.00 58.32 179 A 1 
ATOM 1345 C CA  . GLY A 0 179 . -57.400 10.459  52.474   1.00 58.32 179 A 1 
ATOM 1346 C C   . GLY A 0 179 . -55.875 10.412  52.582   1.00 58.32 179 A 1 
ATOM 1347 O O   . GLY A 0 179 . -55.305 11.025  53.495   1.00 58.32 179 A 1 
ATOM 1348 N N   . LYS A 0 180 . -55.226 9.629   51.717   1.00 66.07 180 A 1 
ATOM 1349 C CA  . LYS A 0 180 . -53.765 9.587   51.584   1.00 66.07 180 A 1 
ATOM 1350 C C   . LYS A 0 180 . -53.360 9.324   50.137   1.00 66.07 180 A 1 
ATOM 1351 C CB  . LYS A 0 180 . -53.135 8.517   52.488   1.00 66.07 180 A 1 
ATOM 1352 O O   . LYS A 0 180 . -53.519 8.203   49.653   1.00 66.07 180 A 1 
ATOM 1353 C CG  . LYS A 0 180 . -53.405 8.722   53.981   1.00 66.07 180 A 1 
ATOM 1354 C CD  . LYS A 0 180 . -52.643 7.712   54.856   1.00 66.07 180 A 1 
ATOM 1355 C CE  . LYS A 0 180 . -51.987 8.417   56.044   1.00 66.07 180 A 1 
ATOM 1356 N NZ  . LYS A 0 180 . -50.939 9.344   55.559   1.00 66.07 180 A 1 
ATOM 1357 N N   . ASP A 0 181 . -52.814 10.352  49.528   1.00 63.37 181 A 1 
ATOM 1358 C CA  . ASP A 0 181 . -52.125 10.403  48.244   1.00 63.37 181 A 1 
ATOM 1359 C C   . ASP A 0 181 . -50.680 9.907   48.448   1.00 63.37 181 A 1 
ATOM 1360 C CB  . ASP A 0 181 . -52.146 11.867  47.752   1.00 63.37 181 A 1 
ATOM 1361 O O   . ASP A 0 181 . -50.147 10.026  49.555   1.00 63.37 181 A 1 
ATOM 1362 C CG  . ASP A 0 181 . -53.377 12.647  48.250   1.00 63.37 181 A 1 
ATOM 1363 O OD1 . ASP A 0 181 . -53.395 13.019  49.456   1.00 63.37 181 A 1 
ATOM 1364 O OD2 . ASP A 0 181 . -54.410 12.664  47.540   1.00 63.37 181 A 1 
ATOM 1365 N N   . TYR A 0 182 . -50.057 9.297   47.433   1.00 66.48 182 A 1 
ATOM 1366 C CA  . TYR A 0 182 . -48.690 8.751   47.538   1.00 66.48 182 A 1 
ATOM 1367 C C   . TYR A 0 182 . -47.983 8.641   46.170   1.00 66.48 182 A 1 
ATOM 1368 C CB  . TYR A 0 182 . -48.704 7.412   48.316   1.00 66.48 182 A 1 
ATOM 1369 O O   . TYR A 0 182 . -47.307 7.649   45.876   1.00 66.48 182 A 1 
ATOM 1370 C CG  . TYR A 0 182 . -48.738 7.527   49.831   1.00 66.48 182 A 1 
ATOM 1371 C CD1 . TYR A 0 182 . -47.721 8.239   50.492   1.00 66.48 182 A 1 
ATOM 1372 C CD2 . TYR A 0 182 . -49.798 6.968   50.572   1.00 66.48 182 A 1 
ATOM 1373 C CE1 . TYR A 0 182 . -47.775 8.430   51.881   1.00 66.48 182 A 1 
ATOM 1374 C CE2 . TYR A 0 182 . -49.830 7.111   51.976   1.00 66.48 182 A 1 
ATOM 1375 O OH  . TYR A 0 182 . -48.859 8.116   53.965   1.00 66.48 182 A 1 
ATOM 1376 C CZ  . TYR A 0 182 . -48.834 7.879   52.623   1.00 66.48 182 A 1 
ATOM 1377 N N   . ASP A 0 183 . -48.127 9.666   45.337   1.00 66.98 183 A 1 
ATOM 1378 C CA  . ASP A 0 183 . -47.510 9.770   44.014   1.00 66.98 183 A 1 
ATOM 1379 C C   . ASP A 0 183 . -45.979 9.820   44.088   1.00 66.98 183 A 1 
ATOM 1380 C CB  . ASP A 0 183 . -48.011 11.042  43.322   1.00 66.98 183 A 1 
ATOM 1381 O O   . ASP A 0 183 . -45.381 10.738  44.646   1.00 66.98 183 A 1 
ATOM 1382 C CG  . ASP A 0 183 . -49.297 10.823  42.545   1.00 66.98 183 A 1 
ATOM 1383 O OD1 . ASP A 0 183 . -50.226 10.236  43.129   1.00 66.98 183 A 1 
ATOM 1384 O OD2 . ASP A 0 183 . -49.296 11.253  41.364   1.00 66.98 183 A 1 
ATOM 1385 N N   . ASN A 0 184 . -45.310 8.852   43.468   1.00 66.87 184 A 1 
ATOM 1386 C CA  . ASN A 0 184 . -43.853 8.845   43.352   1.00 66.87 184 A 1 
ATOM 1387 C C   . ASN A 0 184 . -43.466 8.656   41.883   1.00 66.87 184 A 1 
ATOM 1388 C CB  . ASN A 0 184 . -43.273 7.774   44.290   1.00 66.87 184 A 1 
ATOM 1389 O O   . ASN A 0 184 . -43.718 7.600   41.300   1.00 66.87 184 A 1 
ATOM 1390 C CG  . ASN A 0 184 . -43.338 8.187   45.753   1.00 66.87 184 A 1 
ATOM 1391 N ND2 . ASN A 0 184 . -44.480 8.108   46.393   1.00 66.87 184 A 1 
ATOM 1392 O OD1 . ASN A 0 184 . -42.335 8.526   46.360   1.00 66.87 184 A 1 
ATOM 1393 N N   . ARG A 0 185 . -42.865 9.692   41.290   1.00 68.63 185 A 1 
ATOM 1394 C CA  . ARG A 0 185 . -42.477 9.751   39.875   1.00 68.63 185 A 1 
ATOM 1395 C C   . ARG A 0 185 . -41.017 10.159  39.742   1.00 68.63 185 A 1 
ATOM 1396 C CB  . ARG A 0 185 . -43.416 10.711  39.126   1.00 68.63 185 A 1 
ATOM 1397 O O   . ARG A 0 185 . -40.628 11.208  40.238   1.00 68.63 185 A 1 
ATOM 1398 C CG  . ARG A 0 185 . -44.697 9.981   38.715   1.00 68.63 185 A 1 
ATOM 1399 C CD  . ARG A 0 185 . -45.709 10.889  38.000   1.00 68.63 185 A 1 
ATOM 1400 N NE  . ARG A 0 185 . -46.692 11.486  38.929   1.00 68.63 185 A 1 
ATOM 1401 N NH1 . ARG A 0 185 . -46.883 13.561  37.967   1.00 68.63 185 A 1 
ATOM 1402 N NH2 . ARG A 0 185 . -48.146 13.045  39.720   1.00 68.63 185 A 1 
ATOM 1403 C CZ  . ARG A 0 185 . -47.235 12.687  38.870   1.00 68.63 185 A 1 
ATOM 1404 N N   . TRP A 0 186 . -40.221 9.345   39.067   1.00 72.56 186 A 1 
ATOM 1405 C CA  . TRP A 0 186 . -38.767 9.497   38.987   1.00 72.56 186 A 1 
ATOM 1406 C C   . TRP A 0 186 . -38.258 9.031   37.625   1.00 72.56 186 A 1 
ATOM 1407 C CB  . TRP A 0 186 . -38.155 8.681   40.134   1.00 72.56 186 A 1 
ATOM 1408 O O   . TRP A 0 186 . -38.835 8.118   37.034   1.00 72.56 186 A 1 
ATOM 1409 C CG  . TRP A 0 186 . -36.676 8.455   40.102   1.00 72.56 186 A 1 
ATOM 1410 C CD1 . TRP A 0 186 . -35.744 9.262   40.647   1.00 72.56 186 A 1 
ATOM 1411 C CD2 . TRP A 0 186 . -35.941 7.335   39.527   1.00 72.56 186 A 1 
ATOM 1412 C CE2 . TRP A 0 186 . -34.555 7.496   39.828   1.00 72.56 186 A 1 
ATOM 1413 C CE3 . TRP A 0 186 . -36.315 6.185   38.804   1.00 72.56 186 A 1 
ATOM 1414 N NE1 . TRP A 0 186 . -34.489 8.714   40.477   1.00 72.56 186 A 1 
ATOM 1415 C CH2 . TRP A 0 186 . -34.008 5.387   38.764   1.00 72.56 186 A 1 
ATOM 1416 C CZ2 . TRP A 0 186 . -33.598 6.527   39.476   1.00 72.56 186 A 1 
ATOM 1417 C CZ3 . TRP A 0 186 . -35.363 5.220   38.433   1.00 72.56 186 A 1 
ATOM 1418 N N   . GLY A 0 187 . -37.169 9.616   37.133   1.00 71.85 187 A 1 
ATOM 1419 C CA  . GLY A 0 187 . -36.554 9.174   35.888   1.00 71.85 187 A 1 
ATOM 1420 C C   . GLY A 0 187 . -35.213 9.826   35.581   1.00 71.85 187 A 1 
ATOM 1421 O O   . GLY A 0 187 . -34.772 10.749  36.269   1.00 71.85 187 A 1 
ATOM 1422 N N   . LYS A 0 188 . -34.535 9.270   34.577   1.00 56.25 188 A 1 
ATOM 1423 C CA  . LYS A 0 188 . -33.157 9.573   34.169   1.00 56.25 188 A 1 
ATOM 1424 C C   . LYS A 0 188 . -32.982 9.361   32.668   1.00 56.25 188 A 1 
ATOM 1425 C CB  . LYS A 0 188 . -32.168 8.682   34.939   1.00 56.25 188 A 1 
ATOM 1426 O O   . LYS A 0 188 . -33.748 8.587   32.091   1.00 56.25 188 A 1 
ATOM 1427 C CG  . LYS A 0 188 . -32.303 8.901   36.448   1.00 56.25 188 A 1 
ATOM 1428 C CD  . LYS A 0 188 . -31.165 8.287   37.248   1.00 56.25 188 A 1 
ATOM 1429 C CE  . LYS A 0 188 . -31.307 8.866   38.653   1.00 56.25 188 A 1 
ATOM 1430 N NZ  . LYS A 0 188 . -30.112 8.582   39.470   1.00 56.25 188 A 1 
ATOM 1431 N N   . SER A 0 189 . -32.007 10.031  32.051   1.00 53.42 189 A 1 
ATOM 1432 C CA  . SER A 0 189 . -31.884 10.035  30.585   1.00 53.42 189 A 1 
ATOM 1433 C C   . SER A 0 189 . -30.466 10.154  30.000   1.00 53.42 189 A 1 
ATOM 1434 C CB  . SER A 0 189 . -32.853 11.074  29.988   1.00 53.42 189 A 1 
ATOM 1435 O O   . SER A 0 189 . -29.486 10.327  30.723   1.00 53.42 189 A 1 
ATOM 1436 O OG  . SER A 0 189 . -32.624 12.380  30.477   1.00 53.42 189 A 1 
ATOM 1437 N N   . TYR A 0 190 . -30.410 10.030  28.669   1.00 57.06 190 A 1 
ATOM 1438 C CA  . TYR A 0 190 . -29.246 9.843   27.791   1.00 57.06 190 A 1 
ATOM 1439 C C   . TYR A 0 190 . -27.910 10.561  28.074   1.00 57.06 190 A 1 
ATOM 1440 C CB  . TYR A 0 190 . -29.672 10.177  26.351   1.00 57.06 190 A 1 
ATOM 1441 O O   . TYR A 0 190 . -27.787 11.790  28.066   1.00 57.06 190 A 1 
ATOM 1442 C CG  . TYR A 0 190 . -30.419 9.045   25.685   1.00 57.06 190 A 1 
ATOM 1443 C CD1 . TYR A 0 190 . -29.688 7.964   25.160   1.00 57.06 190 A 1 
ATOM 1444 C CD2 . TYR A 0 190 . -31.825 9.030   25.650   1.00 57.06 190 A 1 
ATOM 1445 C CE1 . TYR A 0 190 . -30.361 6.843   24.638   1.00 57.06 190 A 1 
ATOM 1446 C CE2 . TYR A 0 190 . -32.502 7.913   25.127   1.00 57.06 190 A 1 
ATOM 1447 O OH  . TYR A 0 190 . -32.428 5.721   24.167   1.00 57.06 190 A 1 
ATOM 1448 C CZ  . TYR A 0 190 . -31.772 6.811   24.637   1.00 57.06 190 A 1 
ATOM 1449 N N   . ASP A 0 191 . -26.854 9.745   28.040   1.00 79.25 191 A 1 
ATOM 1450 C CA  . ASP A 0 191 . -25.498 10.097  27.622   1.00 79.25 191 A 1 
ATOM 1451 C C   . ASP A 0 191 . -25.262 9.801   26.125   1.00 79.25 191 A 1 
ATOM 1452 C CB  . ASP A 0 191 . -24.441 9.349   28.464   1.00 79.25 191 A 1 
ATOM 1453 O O   . ASP A 0 191 . -25.869 8.911   25.525   1.00 79.25 191 A 1 
ATOM 1454 C CG  . ASP A 0 191 . -24.521 9.553   29.982   1.00 79.25 191 A 1 
ATOM 1455 O OD1 . ASP A 0 191 . -24.782 10.700  30.407   1.00 79.25 191 A 1 
ATOM 1456 O OD2 . ASP A 0 191 . -24.167 8.600   30.715   1.00 79.25 191 A 1 
ATOM 1457 N N   . SER A 0 192 . -24.300 10.504  25.522   1.00 86.18 192 A 1 
ATOM 1458 C CA  . SER A 0 192 . -23.647 10.103  24.271   1.00 86.18 192 A 1 
ATOM 1459 C C   . SER A 0 192 . -22.147 10.386  24.314   1.00 86.18 192 A 1 
ATOM 1460 C CB  . SER A 0 192 . -24.286 10.754  23.036   1.00 86.18 192 A 1 
ATOM 1461 O O   . SER A 0 192 . -21.694 11.400  24.851   1.00 86.18 192 A 1 
ATOM 1462 O OG  . SER A 0 192 . -24.023 12.145  22.970   1.00 86.18 192 A 1 
ATOM 1463 N N   . VAL A 0 193 . -21.350 9.503   23.716   1.00 87.93 193 A 1 
ATOM 1464 C CA  . VAL A 0 193 . -19.896 9.648   23.598   1.00 87.93 193 A 1 
ATOM 1465 C C   . VAL A 0 193 . -19.434 9.313   22.188   1.00 87.93 193 A 1 
ATOM 1466 C CB  . VAL A 0 193 . -19.127 8.819   24.648   1.00 87.93 193 A 1 
ATOM 1467 O O   . VAL A 0 193 . -19.746 8.259   21.645   1.00 87.93 193 A 1 
ATOM 1468 C CG1 . VAL A 0 193 . -19.297 9.413   26.050   1.00 87.93 193 A 1 
ATOM 1469 C CG2 . VAL A 0 193 . -19.514 7.335   24.702   1.00 87.93 193 A 1 
ATOM 1470 N N   . GLU A 0 194 . -18.627 10.192  21.598   1.00 90.59 194 A 1 
ATOM 1471 C CA  . GLU A 0 194 . -17.980 9.958   20.311   1.00 90.59 194 A 1 
ATOM 1472 C C   . GLU A 0 194 . -16.478 10.255  20.387   1.00 90.59 194 A 1 
ATOM 1473 C CB  . GLU A 0 194 . -18.676 10.746  19.189   1.00 90.59 194 A 1 
ATOM 1474 O O   . GLU A 0 194 . -16.047 11.345  20.766   1.00 90.59 194 A 1 
ATOM 1475 C CG  . GLU A 0 194 . -18.043 10.381  17.842   1.00 90.59 194 A 1 
ATOM 1476 C CD  . GLU A 0 194 . -18.693 11.072  16.647   1.00 90.59 194 A 1 
ATOM 1477 O OE1 . GLU A 0 194 . -18.824 10.403  15.597   1.00 90.59 194 A 1 
ATOM 1478 O OE2 . GLU A 0 194 . -18.837 12.313  16.636   1.00 90.59 194 A 1 
ATOM 1479 N N   . ALA A 0 195 . -15.666 9.289   19.965   1.00 90.35 195 A 1 
ATOM 1480 C CA  . ALA A 0 195 . -14.222 9.401   19.835   1.00 90.35 195 A 1 
ATOM 1481 C C   . ALA A 0 195 . -13.806 9.083   18.394   1.00 90.35 195 A 1 
ATOM 1482 C CB  . ALA A 0 195 . -13.569 8.458   20.854   1.00 90.35 195 A 1 
ATOM 1483 O O   . ALA A 0 195 . -13.945 7.945   17.943   1.00 90.35 195 A 1 
ATOM 1484 N N   . ARG A 0 196 . -13.248 10.064  17.676   1.00 93.84 196 A 1 
ATOM 1485 C CA  . ARG A 0 196 . -12.671 9.880   16.332   1.00 93.84 196 A 1 
ATOM 1486 C C   . ARG A 0 196 . -11.162 10.110  16.364   1.00 93.84 196 A 1 
ATOM 1487 C CB  . ARG A 0 196 . -13.345 10.769  15.268   1.00 93.84 196 A 1 
ATOM 1488 O O   . ARG A 0 196 . -10.677 11.046  16.999   1.00 93.84 196 A 1 
ATOM 1489 C CG  . ARG A 0 196 . -14.884 10.724  15.246   1.00 93.84 196 A 1 
ATOM 1490 C CD  . ARG A 0 196 . -15.426 11.610  14.113   1.00 93.84 196 A 1 
ATOM 1491 N NE  . ARG A 0 196 . -16.898 11.623  14.092   1.00 93.84 196 A 1 
ATOM 1492 N NH1 . ARG A 0 196 . -17.303 13.397  12.688   1.00 93.84 196 A 1 
ATOM 1493 N NH2 . ARG A 0 196 . -18.993 12.372  13.722   1.00 93.84 196 A 1 
ATOM 1494 C CZ  . ARG A 0 196 . -17.720 12.466  13.500   1.00 93.84 196 A 1 
ATOM 1495 N N   . ASN A 0 197 . -10.424 9.274   15.647   1.00 93.76 197 A 1 
ATOM 1496 C CA  . ASN A 0 197 . -8.983  9.356   15.448   1.00 93.76 197 A 1 
ATOM 1497 C C   . ASN A 0 197 . -8.672  9.138   13.964   1.00 93.76 197 A 1 
ATOM 1498 C CB  . ASN A 0 197 . -8.307  8.302   16.341   1.00 93.76 197 A 1 
ATOM 1499 O O   . ASN A 0 197 . -9.079  8.126   13.400   1.00 93.76 197 A 1 
ATOM 1500 C CG  . ASN A 0 197 . -6.814  8.203   16.085   1.00 93.76 197 A 1 
ATOM 1501 N ND2 . ASN A 0 197 . -6.353  7.153   15.454   1.00 93.76 197 A 1 
ATOM 1502 O OD1 . ASN A 0 197 . -6.035  9.065   16.446   1.00 93.76 197 A 1 
ATOM 1503 N N   . TYR A 0 198 . -7.928  10.058  13.361   1.00 95.36 198 A 1 
ATOM 1504 C CA  . TYR A 0 198 . -7.506  10.026  11.963   1.00 95.36 198 A 1 
ATOM 1505 C C   . TYR A 0 198 . -6.000  10.272  11.885   1.00 95.36 198 A 1 
ATOM 1506 C CB  . TYR A 0 198 . -8.291  11.089  11.182   1.00 95.36 198 A 1 
ATOM 1507 O O   . TYR A 0 198 . -5.498  11.245  12.454   1.00 95.36 198 A 1 
ATOM 1508 C CG  . TYR A 0 198 . -7.892  11.228  9.725    1.00 95.36 198 A 1 
ATOM 1509 C CD1 . TYR A 0 198 . -6.851  12.103  9.349    1.00 95.36 198 A 1 
ATOM 1510 C CD2 . TYR A 0 198 . -8.564  10.475  8.744    1.00 95.36 198 A 1 
ATOM 1511 C CE1 . TYR A 0 198 . -6.483  12.226  7.993    1.00 95.36 198 A 1 
ATOM 1512 C CE2 . TYR A 0 198 . -8.206  10.605  7.390    1.00 95.36 198 A 1 
ATOM 1513 O OH  . TYR A 0 198 . -6.855  11.587  5.693    1.00 95.36 198 A 1 
ATOM 1514 C CZ  . TYR A 0 198 . -7.168  11.478  7.009    1.00 95.36 198 A 1 
ATOM 1515 N N   . ALA A 0 199 . -5.289  9.406   11.176   1.00 95.45 199 A 1 
ATOM 1516 C CA  . ALA A 0 199 . -3.886  9.552   10.830   1.00 95.45 199 A 1 
ATOM 1517 C C   . ALA A 0 199 . -3.727  9.428   9.309    1.00 95.45 199 A 1 
ATOM 1518 C CB  . ALA A 0 199 . -3.064  8.509   11.596   1.00 95.45 199 A 1 
ATOM 1519 O O   . ALA A 0 199 . -4.363  8.576   8.693    1.00 95.45 199 A 1 
ATOM 1520 N N   . ASN A 0 200 . -2.882  10.268  8.716    1.00 95.50 200 A 1 
ATOM 1521 C CA  . ASN A 0 200 . -2.421  10.096  7.341    1.00 95.50 200 A 1 
ATOM 1522 C C   . ASN A 0 200 . -0.932  10.409  7.263    1.00 95.50 200 A 1 
ATOM 1523 C CB  . ASN A 0 200 . -3.223  10.968  6.363    1.00 95.50 200 A 1 
ATOM 1524 O O   . ASN A 0 200 . -0.512  11.485  7.704    1.00 95.50 200 A 1 
ATOM 1525 C CG  . ASN A 0 200 . -3.087  10.473  4.929    1.00 95.50 200 A 1 
ATOM 1526 N ND2 . ASN A 0 200 . -2.040  10.798  4.203    1.00 95.50 200 A 1 
ATOM 1527 O OD1 . ASN A 0 200 . -3.965  9.780   4.458    1.00 95.50 200 A 1 
ATOM 1528 N N   . GLU A 0 201 . -0.163  9.506   6.673    1.00 96.57 201 A 1 
ATOM 1529 C CA  . GLU A 0 201 . 1.245   9.697   6.340    1.00 96.57 201 A 1 
ATOM 1530 C C   . GLU A 0 201 . 1.410   9.596   4.828    1.00 96.57 201 A 1 
ATOM 1531 C CB  . GLU A 0 201 . 2.119   8.708   7.133    1.00 96.57 201 A 1 
ATOM 1532 O O   . GLU A 0 201 . 1.143   8.553   4.249    1.00 96.57 201 A 1 
ATOM 1533 C CG  . GLU A 0 201 . 2.176   9.215   8.576    1.00 96.57 201 A 1 
ATOM 1534 C CD  . GLU A 0 201 . 2.935   8.330   9.563    1.00 96.57 201 A 1 
ATOM 1535 O OE1 . GLU A 0 201 . 2.314   7.990   10.602   1.00 96.57 201 A 1 
ATOM 1536 O OE2 . GLU A 0 201 . 4.182   8.270   9.488    1.00 96.57 201 A 1 
ATOM 1537 N N   . HIS A 0 202 . 1.811   10.705  4.207    1.00 94.28 202 A 1 
ATOM 1538 C CA  . HIS A 0 202 . 2.061   10.831  2.775    1.00 94.28 202 A 1 
ATOM 1539 C C   . HIS A 0 202 . 3.552   11.076  2.551    1.00 94.28 202 A 1 
ATOM 1540 C CB  . HIS A 0 202 . 1.228   11.988  2.201    1.00 94.28 202 A 1 
ATOM 1541 O O   . HIS A 0 202 . 4.136   11.989  3.146    1.00 94.28 202 A 1 
ATOM 1542 C CG  . HIS A 0 202 . 1.563   12.350  0.770    1.00 94.28 202 A 1 
ATOM 1543 C CD2 . HIS A 0 202 . 0.824   12.064  -0.349   1.00 94.28 202 A 1 
ATOM 1544 N ND1 . HIS A 0 202 . 2.658   13.079  0.353    1.00 94.28 202 A 1 
ATOM 1545 C CE1 . HIS A 0 202 . 2.576   13.236  -0.977   1.00 94.28 202 A 1 
ATOM 1546 N NE2 . HIS A 0 202 . 1.466   12.654  -1.449   1.00 94.28 202 A 1 
ATOM 1547 N N   . TYR A 0 203 . 4.149   10.318  1.644    1.00 97.85 203 A 1 
ATOM 1548 C CA  . TYR A 0 203 . 5.494   10.517  1.124    1.00 97.85 203 A 1 
ATOM 1549 C C   . TYR A 0 203 . 5.429   10.570  -0.400   1.00 97.85 203 A 1 
ATOM 1550 C CB  . TYR A 0 203 . 6.393   9.373   1.608    1.00 97.85 203 A 1 
ATOM 1551 O O   . TYR A 0 203 . 4.821   9.697   -1.014   1.00 97.85 203 A 1 
ATOM 1552 C CG  . TYR A 0 203 . 7.763   9.332   0.959    1.00 97.85 203 A 1 
ATOM 1553 C CD1 . TYR A 0 203 . 8.026   8.427   -0.092   1.00 97.85 203 A 1 
ATOM 1554 C CD2 . TYR A 0 203 . 8.771   10.210  1.400    1.00 97.85 203 A 1 
ATOM 1555 C CE1 . TYR A 0 203 . 9.306   8.380   -0.677   1.00 97.85 203 A 1 
ATOM 1556 C CE2 . TYR A 0 203 . 10.050  10.160  0.816    1.00 97.85 203 A 1 
ATOM 1557 O OH  . TYR A 0 203 . 11.562  9.181   -0.780   1.00 97.85 203 A 1 
ATOM 1558 C CZ  . TYR A 0 203 . 10.325  9.240   -0.218   1.00 97.85 203 A 1 
ATOM 1559 N N   . ALA A 0 204 . 6.079   11.554  -1.014   1.00 97.44 204 A 1 
ATOM 1560 C CA  . ALA A 0 204 . 6.314   11.549  -2.452   1.00 97.44 204 A 1 
ATOM 1561 C C   . ALA A 0 204 . 7.701   12.101  -2.774   1.00 97.44 204 A 1 
ATOM 1562 C CB  . ALA A 0 204 . 5.204   12.312  -3.183   1.00 97.44 204 A 1 
ATOM 1563 O O   . ALA A 0 204 . 8.104   13.122  -2.213   1.00 97.44 204 A 1 
ATOM 1564 N N   . ARG A 0 205 . 8.401   11.437  -3.694   1.00 98.27 205 A 1 
ATOM 1565 C CA  . ARG A 0 205 . 9.718   11.823  -4.201   1.00 98.27 205 A 1 
ATOM 1566 C C   . ARG A 0 205 . 9.740   11.730  -5.721   1.00 98.27 205 A 1 
ATOM 1567 C CB  . ARG A 0 205 . 10.801  10.947  -3.547   1.00 98.27 205 A 1 
ATOM 1568 O O   . ARG A 0 205 . 9.376   10.699  -6.281   1.00 98.27 205 A 1 
ATOM 1569 C CG  . ARG A 0 205 . 12.207  11.227  -4.111   1.00 98.27 205 A 1 
ATOM 1570 C CD  . ARG A 0 205 . 13.315  10.414  -3.425   1.00 98.27 205 A 1 
ATOM 1571 N NE  . ARG A 0 205 . 13.065  8.958   -3.454   1.00 98.27 205 A 1 
ATOM 1572 N NH1 . ARG A 0 205 . 13.682  8.517   -5.638   1.00 98.27 205 A 1 
ATOM 1573 N NH2 . ARG A 0 205 . 12.972  6.872   -4.406   1.00 98.27 205 A 1 
ATOM 1574 C CZ  . ARG A 0 205 . 13.242  8.139   -4.479   1.00 98.27 205 A 1 
ATOM 1575 N N   . GLU A 0 206 . 10.230  12.777  -6.365   1.00 98.15 206 A 1 
ATOM 1576 C CA  . GLU A 0 206 . 10.574  12.815  -7.780   1.00 98.15 206 A 1 
ATOM 1577 C C   . GLU A 0 206 . 12.081  13.073  -7.913   1.00 98.15 206 A 1 
ATOM 1578 C CB  . GLU A 0 206 . 9.710   13.868  -8.497   1.00 98.15 206 A 1 
ATOM 1579 O O   . GLU A 0 206 . 12.606  14.023  -7.336   1.00 98.15 206 A 1 
ATOM 1580 C CG  . GLU A 0 206 . 10.011  13.900  -10.000  1.00 98.15 206 A 1 
ATOM 1581 C CD  . GLU A 0 206 . 9.048   14.760  -10.831  1.00 98.15 206 A 1 
ATOM 1582 O OE1 . GLU A 0 206 . 9.513   15.238  -11.897  1.00 98.15 206 A 1 
ATOM 1583 O OE2 . GLU A 0 206 . 7.830   14.791  -10.553  1.00 98.15 206 A 1 
ATOM 1584 N N   . VAL A 0 207 . 12.778  12.218  -8.659   1.00 97.42 207 A 1 
ATOM 1585 C CA  . VAL A 0 207 . 14.195  12.368  -9.014   1.00 97.42 207 A 1 
ATOM 1586 C C   . VAL A 0 207 . 14.289  12.438  -10.528  1.00 97.42 207 A 1 
ATOM 1587 C CB  . VAL A 0 207 . 15.049  11.200  -8.480   1.00 97.42 207 A 1 
ATOM 1588 O O   . VAL A 0 207 . 13.779  11.548  -11.204  1.00 97.42 207 A 1 
ATOM 1589 C CG1 . VAL A 0 207 . 16.513  11.286  -8.932   1.00 97.42 207 A 1 
ATOM 1590 C CG2 . VAL A 0 207 . 15.047  11.180  -6.946   1.00 97.42 207 A 1 
ATOM 1591 N N   . ARG A 0 208 . 14.956  13.472  -11.037  1.00 95.87 208 A 1 
ATOM 1592 C CA  . ARG A 0 208 . 15.422  13.577  -12.420  1.00 95.87 208 A 1 
ATOM 1593 C C   . ARG A 0 208 . 16.932  13.761  -12.430  1.00 95.87 208 A 1 
ATOM 1594 C CB  . ARG A 0 208 . 14.710  14.711  -13.166  1.00 95.87 208 A 1 
ATOM 1595 O O   . ARG A 0 208 . 17.426  14.595  -11.670  1.00 95.87 208 A 1 
ATOM 1596 C CG  . ARG A 0 208 . 13.313  14.250  -13.589  1.00 95.87 208 A 1 
ATOM 1597 C CD  . ARG A 0 208 . 12.546  15.340  -14.340  1.00 95.87 208 A 1 
ATOM 1598 N NE  . ARG A 0 208 . 11.886  16.287  -13.413  1.00 95.87 208 A 1 
ATOM 1599 N NH1 . ARG A 0 208 . 12.843  18.216  -14.209  1.00 95.87 208 A 1 
ATOM 1600 N NH2 . ARG A 0 208 . 11.531  18.271  -12.392  1.00 95.87 208 A 1 
ATOM 1601 C CZ  . ARG A 0 208 . 12.092  17.586  -13.346  1.00 95.87 208 A 1 
ATOM 1602 N N   . ALA A 0 209 . 17.630  12.989  -13.248  1.00 94.19 209 A 1 
ATOM 1603 C CA  . ALA A 0 209 . 19.059  13.118  -13.487  1.00 94.19 209 A 1 
ATOM 1604 C C   . ALA A 0 209 . 19.332  13.029  -14.992  1.00 94.19 209 A 1 
ATOM 1605 C CB  . ALA A 0 209 . 19.819  12.051  -12.692  1.00 94.19 209 A 1 
ATOM 1606 O O   . ALA A 0 209 . 18.681  12.247  -15.673  1.00 94.19 209 A 1 
ATOM 1607 N N   . ASP A 0 210 . 20.273  13.841  -15.447  1.00 90.80 210 A 1 
ATOM 1608 C CA  . ASP A 0 210 . 20.632  14.111  -16.840  1.00 90.80 210 A 1 
ATOM 1609 C C   . ASP A 0 210 . 22.176  14.129  -16.883  1.00 90.80 210 A 1 
ATOM 1610 C CB  . ASP A 0 210 . 19.952  15.457  -17.173  1.00 90.80 210 A 1 
ATOM 1611 O O   . ASP A 0 210 . 22.800  14.746  -16.009  1.00 90.80 210 A 1 
ATOM 1612 C CG  . ASP A 0 210 . 20.274  16.094  -18.525  1.00 90.80 210 A 1 
ATOM 1613 O OD1 . ASP A 0 210 . 21.250  15.651  -19.163  1.00 90.80 210 A 1 
ATOM 1614 O OD2 . ASP A 0 210 . 19.570  17.088  -18.835  1.00 90.80 210 A 1 
ATOM 1615 N N   . ASP A 0 211 . 22.802  13.351  -17.775  1.00 92.41 211 A 1 
ATOM 1616 C CA  . ASP A 0 211 . 24.252  13.054  -17.759  1.00 92.41 211 A 1 
ATOM 1617 C C   . ASP A 0 211 . 24.889  13.006  -19.169  1.00 92.41 211 A 1 
ATOM 1618 C CB  . ASP A 0 211 . 24.515  11.818  -16.871  1.00 92.41 211 A 1 
ATOM 1619 O O   . ASP A 0 211 . 25.729  12.149  -19.483  1.00 92.41 211 A 1 
ATOM 1620 C CG  . ASP A 0 211 . 25.994  11.493  -16.661  1.00 92.41 211 A 1 
ATOM 1621 O OD1 . ASP A 0 211 . 26.814  12.413  -16.455  1.00 92.41 211 A 1 
ATOM 1622 O OD2 . ASP A 0 211 . 26.394  10.317  -16.484  1.00 92.41 211 A 1 
ATOM 1623 N N   . ASP A 0 212 . 24.468  13.978  -19.979  1.00 88.97 212 A 1 
ATOM 1624 C CA  . ASP A 0 212 . 24.962  14.409  -21.294  1.00 88.97 212 A 1 
ATOM 1625 C C   . ASP A 0 212 . 26.505  14.321  -21.436  1.00 88.97 212 A 1 
ATOM 1626 C CB  . ASP A 0 212 . 24.467  15.875  -21.433  1.00 88.97 212 A 1 
ATOM 1627 O O   . ASP A 0 212 . 27.252  14.925  -20.658  1.00 88.97 212 A 1 
ATOM 1628 C CG  . ASP A 0 212 . 24.144  16.364  -22.845  1.00 88.97 212 A 1 
ATOM 1629 O OD1 . ASP A 0 212 . 24.294  15.570  -23.799  1.00 88.97 212 A 1 
ATOM 1630 O OD2 . ASP A 0 212 . 23.842  17.576  -22.975  1.00 88.97 212 A 1 
ATOM 1631 N N   . GLN A 0 213 . 27.023  13.581  -22.428  1.00 90.29 213 A 1 
ATOM 1632 C CA  . GLN A 0 213 . 28.461  13.385  -22.700  1.00 90.29 213 A 1 
ATOM 1633 C C   . GLN A 0 213 . 28.769  13.452  -24.200  1.00 90.29 213 A 1 
ATOM 1634 C CB  . GLN A 0 213 . 28.928  12.023  -22.141  1.00 90.29 213 A 1 
ATOM 1635 O O   . GLN A 0 213 . 28.114  12.789  -24.997  1.00 90.29 213 A 1 
ATOM 1636 C CG  . GLN A 0 213 . 29.168  12.092  -20.631  1.00 90.29 213 A 1 
ATOM 1637 C CD  . GLN A 0 213 . 29.259  10.733  -19.951  1.00 90.29 213 A 1 
ATOM 1638 N NE2 . GLN A 0 213 . 28.343  10.465  -19.047  1.00 90.29 213 A 1 
ATOM 1639 O OE1 . GLN A 0 213 . 30.167  9.933   -20.160  1.00 90.29 213 A 1 
ATOM 1640 N N   . TRP A 0 214 . 29.816  14.186  -24.600  1.00 89.65 214 A 1 
ATOM 1641 C CA  . TRP A 0 214 . 30.177  14.331  -26.019  1.00 89.65 214 A 1 
ATOM 1642 C C   . TRP A 0 214 . 31.671  14.574  -26.272  1.00 89.65 214 A 1 
ATOM 1643 C CB  . TRP A 0 214 . 29.340  15.457  -26.646  1.00 89.65 214 A 1 
ATOM 1644 O O   . TRP A 0 214 . 32.393  15.111  -25.423  1.00 89.65 214 A 1 
ATOM 1645 C CG  . TRP A 0 214 . 29.656  16.839  -26.156  1.00 89.65 214 A 1 
ATOM 1646 C CD1 . TRP A 0 214 . 30.497  17.706  -26.761  1.00 89.65 214 A 1 
ATOM 1647 C CD2 . TRP A 0 214 . 29.154  17.528  -24.968  1.00 89.65 214 A 1 
ATOM 1648 C CE2 . TRP A 0 214 . 29.747  18.827  -24.919  1.00 89.65 214 A 1 
ATOM 1649 C CE3 . TRP A 0 214 . 28.246  17.203  -23.937  1.00 89.65 214 A 1 
ATOM 1650 N NE1 . TRP A 0 214 . 30.560  18.878  -26.034  1.00 89.65 214 A 1 
ATOM 1651 C CH2 . TRP A 0 214 . 28.566  19.383  -22.877  1.00 89.65 214 A 1 
ATOM 1652 C CZ2 . TRP A 0 214 . 29.467  19.748  -23.895  1.00 89.65 214 A 1 
ATOM 1653 C CZ3 . TRP A 0 214 . 27.957  18.116  -22.906  1.00 89.65 214 A 1 
ATOM 1654 N N   . ALA A 0 215 . 32.118  14.233  -27.483  1.00 90.99 215 A 1 
ATOM 1655 C CA  . ALA A 0 215 . 33.422  14.574  -28.041  1.00 90.99 215 A 1 
ATOM 1656 C C   . ALA A 0 215 . 33.348  14.850  -29.556  1.00 90.99 215 A 1 
ATOM 1657 C CB  . ALA A 0 215 . 34.413  13.447  -27.728  1.00 90.99 215 A 1 
ATOM 1658 O O   . ALA A 0 215 . 32.529  14.268  -30.264  1.00 90.99 215 A 1 
ATOM 1659 N N   . GLU A 0 216 . 34.232  15.721  -30.043  1.00 89.31 216 A 1 
ATOM 1660 C CA  . GLU A 0 216 . 34.480  16.010  -31.462  1.00 89.31 216 A 1 
ATOM 1661 C C   . GLU A 0 216 . 36.000  16.144  -31.691  1.00 89.31 216 A 1 
ATOM 1662 C CB  . GLU A 0 216 . 33.825  17.345  -31.885  1.00 89.31 216 A 1 
ATOM 1663 O O   . GLU A 0 216 . 36.665  16.829  -30.910  1.00 89.31 216 A 1 
ATOM 1664 C CG  . GLU A 0 216 . 32.288  17.454  -31.835  1.00 89.31 216 A 1 
ATOM 1665 C CD  . GLU A 0 216 . 31.783  18.839  -32.307  1.00 89.31 216 A 1 
ATOM 1666 O OE1 . GLU A 0 216 . 30.658  19.251  -31.955  1.00 89.31 216 A 1 
ATOM 1667 O OE2 . GLU A 0 216 . 32.481  19.528  -33.096  1.00 89.31 216 A 1 
ATOM 1668 N N   . ASP A 0 217 . 36.536  15.585  -32.779  1.00 87.39 217 A 1 
ATOM 1669 C CA  . ASP A 0 217 . 37.872  15.916  -33.319  1.00 87.39 217 A 1 
ATOM 1670 C C   . ASP A 0 217 . 37.716  16.443  -34.754  1.00 87.39 217 A 1 
ATOM 1671 C CB  . ASP A 0 217 . 38.834  14.712  -33.248  1.00 87.39 217 A 1 
ATOM 1672 O O   . ASP A 0 217 . 36.838  15.999  -35.483  1.00 87.39 217 A 1 
ATOM 1673 C CG  . ASP A 0 217 . 40.301  15.058  -33.581  1.00 87.39 217 A 1 
ATOM 1674 O OD1 . ASP A 0 217 . 40.587  16.240  -33.907  1.00 87.39 217 A 1 
ATOM 1675 O OD2 . ASP A 0 217 . 41.151  14.146  -33.485  1.00 87.39 217 A 1 
ATOM 1676 N N   . ARG A 0 218 . 38.509  17.436  -35.168  1.00 86.47 218 A 1 
ATOM 1677 C CA  . ARG A 0 218 . 38.398  18.127  -36.469  1.00 86.47 218 A 1 
ATOM 1678 C C   . ARG A 0 218 . 39.780  18.400  -37.077  1.00 86.47 218 A 1 
ATOM 1679 C CB  . ARG A 0 218 . 37.568  19.423  -36.306  1.00 86.47 218 A 1 
ATOM 1680 O O   . ARG A 0 218 . 40.252  19.546  -37.045  1.00 86.47 218 A 1 
ATOM 1681 C CG  . ARG A 0 218 . 36.097  19.186  -35.942  1.00 86.47 218 A 1 
ATOM 1682 C CD  . ARG A 0 218 . 35.279  20.479  -35.820  1.00 86.47 218 A 1 
ATOM 1683 N NE  . ARG A 0 218 . 33.875  20.218  -35.430  1.00 86.47 218 A 1 
ATOM 1684 N NH1 . ARG A 0 218 . 33.070  19.368  -37.413  1.00 86.47 218 A 1 
ATOM 1685 N NH2 . ARG A 0 218 . 31.727  19.525  -35.651  1.00 86.47 218 A 1 
ATOM 1686 C CZ  . ARG A 0 218 . 32.901  19.718  -36.169  1.00 86.47 218 A 1 
ATOM 1687 N N   . ASP A 0 219 . 40.412  17.388  -37.675  1.00 83.61 219 A 1 
ATOM 1688 C CA  . ASP A 0 219 . 41.703  17.549  -38.364  1.00 83.61 219 A 1 
ATOM 1689 C C   . ASP A 0 219 . 41.524  18.071  -39.811  1.00 83.61 219 A 1 
ATOM 1690 C CB  . ASP A 0 219 . 42.606  16.296  -38.230  1.00 83.61 219 A 1 
ATOM 1691 O O   . ASP A 0 219 . 40.542  17.818  -40.517  1.00 83.61 219 A 1 
ATOM 1692 C CG  . ASP A 0 219 . 44.114  16.571  -38.438  1.00 83.61 219 A 1 
ATOM 1693 O OD1 . ASP A 0 219 . 44.521  17.756  -38.519  1.00 83.61 219 A 1 
ATOM 1694 O OD2 . ASP A 0 219 . 44.914  15.626  -38.636  1.00 83.61 219 A 1 
ATOM 1695 N N   . GLY A 0 220 . 42.466  18.893  -40.275  1.00 78.54 220 A 1 
ATOM 1696 C CA  . GLY A 0 220 . 42.311  19.644  -41.523  1.00 78.54 220 A 1 
ATOM 1697 C C   . GLY A 0 220 . 43.627  20.084  -42.144  1.00 78.54 220 A 1 
ATOM 1698 O O   . GLY A 0 220 . 44.306  20.995  -41.667  1.00 78.54 220 A 1 
ATOM 1699 N N   . VAL A 0 221 . 43.984  19.487  -43.282  1.00 72.09 221 A 1 
ATOM 1700 C CA  . VAL A 0 221 . 45.242  19.734  -43.998  1.00 72.09 221 A 1 
ATOM 1701 C C   . VAL A 0 221 . 45.012  20.628  -45.215  1.00 72.09 221 A 1 
ATOM 1702 C CB  . VAL A 0 221 . 45.967  18.414  -44.326  1.00 72.09 221 A 1 
ATOM 1703 O O   . VAL A 0 221 . 44.890  20.176  -46.354  1.00 72.09 221 A 1 
ATOM 1704 C CG1 . VAL A 0 221 . 47.304  18.677  -45.043  1.00 72.09 221 A 1 
ATOM 1705 C CG2 . VAL A 0 221 . 46.300  17.647  -43.038  1.00 72.09 221 A 1 
ATOM 1706 N N   . TYR A 0 222 . 45.050  21.939  -44.981  1.00 61.25 222 A 1 
ATOM 1707 C CA  . TYR A 0 222 . 44.942  22.966  -46.016  1.00 61.25 222 A 1 
ATOM 1708 C C   . TYR A 0 222 . 46.319  23.334  -46.583  1.00 61.25 222 A 1 
ATOM 1709 C CB  . TYR A 0 222 . 44.206  24.187  -45.460  1.00 61.25 222 A 1 
ATOM 1710 O O   . TYR A 0 222 . 47.203  23.869  -45.897  1.00 61.25 222 A 1 
ATOM 1711 C CG  . TYR A 0 222 . 42.754  23.913  -45.143  1.00 61.25 222 A 1 
ATOM 1712 C CD1 . TYR A 0 222 . 41.765  24.178  -46.110  1.00 61.25 222 A 1 
ATOM 1713 C CD2 . TYR A 0 222 . 42.398  23.348  -43.900  1.00 61.25 222 A 1 
ATOM 1714 C CE1 . TYR A 0 222 . 40.418  23.891  -45.829  1.00 61.25 222 A 1 
ATOM 1715 C CE2 . TYR A 0 222 . 41.055  23.023  -43.636  1.00 61.25 222 A 1 
ATOM 1716 O OH  . TYR A 0 222 . 38.765  22.982  -44.378  1.00 61.25 222 A 1 
ATOM 1717 C CZ  . TYR A 0 222 . 40.063  23.300  -44.600  1.00 61.25 222 A 1 
ATOM 1718 N N   . LYS A 0 223 . 46.507  23.075  -47.880  1.00 57.87 223 A 1 
ATOM 1719 C CA  . LYS A 0 223 . 47.794  23.233  -48.570  1.00 57.87 223 A 1 
ATOM 1720 C C   . LYS A 0 223 . 47.613  23.928  -49.921  1.00 57.87 223 A 1 
ATOM 1721 C CB  . LYS A 0 223 . 48.413  21.834  -48.675  1.00 57.87 223 A 1 
ATOM 1722 O O   . LYS A 0 223 . 47.399  23.283  -50.937  1.00 57.87 223 A 1 
ATOM 1723 C CG  . LYS A 0 223 . 49.898  21.872  -49.047  1.00 57.87 223 A 1 
ATOM 1724 C CD  . LYS A 0 223 . 50.380  20.424  -49.119  1.00 57.87 223 A 1 
ATOM 1725 C CE  . LYS A 0 223 . 51.876  20.334  -49.396  1.00 57.87 223 A 1 
ATOM 1726 N NZ  . LYS A 0 223 . 52.253  18.907  -49.499  1.00 57.87 223 A 1 
ATOM 1727 N N   . GLY A 0 224 . 47.696  25.259  -49.913  1.00 50.37 224 A 1 
ATOM 1728 C CA  . GLY A 0 224 . 47.470  26.085  -51.105  1.00 50.37 224 A 1 
ATOM 1729 C C   . GLY A 0 224 . 48.443  25.816  -52.263  1.00 50.37 224 A 1 
ATOM 1730 O O   . GLY A 0 224 . 49.599  25.445  -52.042  1.00 50.37 224 A 1 
ATOM 1731 N N   . ASP A 0 225 . 47.958  26.052  -53.487  1.00 48.42 225 A 1 
ATOM 1732 C CA  . ASP A 0 225 . 48.615  25.715  -54.757  1.00 48.42 225 A 1 
ATOM 1733 C C   . ASP A 0 225 . 50.085  26.157  -54.829  1.00 48.42 225 A 1 
ATOM 1734 C CB  . ASP A 0 225 . 47.851  26.345  -55.932  1.00 48.42 225 A 1 
ATOM 1735 O O   . ASP A 0 225 . 50.426  27.343  -54.753  1.00 48.42 225 A 1 
ATOM 1736 C CG  . ASP A 0 225 . 46.413  25.844  -56.045  1.00 48.42 225 A 1 
ATOM 1737 O OD1 . ASP A 0 225 . 46.236  24.611  -55.997  1.00 48.42 225 A 1 
ATOM 1738 O OD2 . ASP A 0 225 . 45.520  26.712  -56.167  1.00 48.42 225 A 1 
ATOM 1739 N N   . TYR A 0 226 . 50.982  25.188  -55.013  1.00 46.34 226 A 1 
ATOM 1740 C CA  . TYR A 0 226 . 52.418  25.429  -54.918  1.00 46.34 226 A 1 
ATOM 1741 C C   . TYR A 0 226 . 53.033  25.893  -56.256  1.00 46.34 226 A 1 
ATOM 1742 C CB  . TYR A 0 226 . 53.103  24.192  -54.307  1.00 46.34 226 A 1 
ATOM 1743 O O   . TYR A 0 226 . 52.987  25.205  -57.272  1.00 46.34 226 A 1 
ATOM 1744 C CG  . TYR A 0 226 . 54.478  24.448  -53.707  1.00 46.34 226 A 1 
ATOM 1745 C CD1 . TYR A 0 226 . 55.629  23.898  -54.305  1.00 46.34 226 A 1 
ATOM 1746 C CD2 . TYR A 0 226 . 54.601  25.222  -52.536  1.00 46.34 226 A 1 
ATOM 1747 C CE1 . TYR A 0 226 . 56.902  24.153  -53.757  1.00 46.34 226 A 1 
ATOM 1748 C CE2 . TYR A 0 226 . 55.872  25.473  -51.979  1.00 46.34 226 A 1 
ATOM 1749 O OH  . TYR A 0 226 . 58.257  25.190  -52.072  1.00 46.34 226 A 1 
ATOM 1750 C CZ  . TYR A 0 226 . 57.027  24.944  -52.597  1.00 46.34 226 A 1 
ATOM 1751 N N   . ASP A 0 227 . 53.716  27.042  -56.212  1.00 47.57 227 A 1 
ATOM 1752 C CA  . ASP A 0 227 . 54.842  27.413  -57.094  1.00 47.57 227 A 1 
ATOM 1753 C C   . ASP A 0 227 . 54.563  27.734  -58.588  1.00 47.57 227 A 1 
ATOM 1754 C CB  . ASP A 0 227 . 55.972  26.382  -56.883  1.00 47.57 227 A 1 
ATOM 1755 O O   . ASP A 0 227 . 55.504  27.933  -59.365  1.00 47.57 227 A 1 
ATOM 1756 C CG  . ASP A 0 227 . 57.396  26.935  -56.895  1.00 47.57 227 A 1 
ATOM 1757 O OD1 . ASP A 0 227 . 57.598  28.161  -57.025  1.00 47.57 227 A 1 
ATOM 1758 O OD2 . ASP A 0 227 . 58.328  26.098  -56.790  1.00 47.57 227 A 1 
ATOM 1759 N N   . GLN A 0 228 . 53.300  27.875  -59.018  1.00 46.46 228 A 1 
ATOM 1760 C CA  . GLN A 0 228 . 52.980  28.082  -60.447  1.00 46.46 228 A 1 
ATOM 1761 C C   . GLN A 0 228 . 53.501  29.417  -61.041  1.00 46.46 228 A 1 
ATOM 1762 C CB  . GLN A 0 228 . 51.468  27.886  -60.691  1.00 46.46 228 A 1 
ATOM 1763 O O   . GLN A 0 228 . 53.800  29.483  -62.233  1.00 46.46 228 A 1 
ATOM 1764 C CG  . GLN A 0 228 . 51.216  27.230  -62.062  1.00 46.46 228 A 1 
ATOM 1765 C CD  . GLN A 0 228 . 49.735  27.150  -62.424  1.00 46.46 228 A 1 
ATOM 1766 N NE2 . GLN A 0 228 . 49.112  25.993  -62.362  1.00 46.46 228 A 1 
ATOM 1767 O OE1 . GLN A 0 228 . 49.123  28.138  -62.789  1.00 46.46 228 A 1 
ATOM 1768 N N   . TYR A 0 229 . 53.681  30.470  -60.228  1.00 44.41 229 A 1 
ATOM 1769 C CA  . TYR A 0 229 . 54.165  31.791  -60.684  1.00 44.41 229 A 1 
ATOM 1770 C C   . TYR A 0 229 . 55.664  32.064  -60.445  1.00 44.41 229 A 1 
ATOM 1771 C CB  . TYR A 0 229 . 53.278  32.909  -60.101  1.00 44.41 229 A 1 
ATOM 1772 O O   . TYR A 0 229 . 56.207  33.018  -61.004  1.00 44.41 229 A 1 
ATOM 1773 C CG  . TYR A 0 229 . 52.383  33.558  -61.141  1.00 44.41 229 A 1 
ATOM 1774 C CD1 . TYR A 0 229 . 52.842  34.675  -61.868  1.00 44.41 229 A 1 
ATOM 1775 C CD2 . TYR A 0 229 . 51.112  33.017  -61.414  1.00 44.41 229 A 1 
ATOM 1776 C CE1 . TYR A 0 229 . 52.029  35.257  -62.862  1.00 44.41 229 A 1 
ATOM 1777 C CE2 . TYR A 0 229 . 50.297  33.594  -62.407  1.00 44.41 229 A 1 
ATOM 1778 O OH  . TYR A 0 229 . 49.968  35.265  -64.096  1.00 44.41 229 A 1 
ATOM 1779 C CZ  . TYR A 0 229 . 50.752  34.714  -63.133  1.00 44.41 229 A 1 
ATOM 1780 N N   . GLY A 0 230 . 56.359  31.250  -59.638  1.00 45.85 230 A 1 
ATOM 1781 C CA  . GLY A 0 230 . 57.758  31.503  -59.259  1.00 45.85 230 A 1 
ATOM 1782 C C   . GLY A 0 230 . 58.783  31.103  -60.328  1.00 45.85 230 A 1 
ATOM 1783 O O   . GLY A 0 230 . 59.794  31.779  -60.526  1.00 45.85 230 A 1 
ATOM 1784 N N   . ARG A 0 231 . 58.523  30.007  -61.053  1.00 48.62 231 A 1 
ATOM 1785 C CA  . ARG A 0 231 . 59.540  29.325  -61.881  1.00 48.62 231 A 1 
ATOM 1786 C C   . ARG A 0 231 . 59.723  29.866  -63.304  1.00 48.62 231 A 1 
ATOM 1787 C CB  . ARG A 0 231 . 59.282  27.809  -61.870  1.00 48.62 231 A 1 
ATOM 1788 O O   . ARG A 0 231 . 60.656  29.452  -63.984  1.00 48.62 231 A 1 
ATOM 1789 C CG  . ARG A 0 231 . 59.377  27.244  -60.445  1.00 48.62 231 A 1 
ATOM 1790 C CD  . ARG A 0 231 . 59.410  25.714  -60.440  1.00 48.62 231 A 1 
ATOM 1791 N NE  . ARG A 0 231 . 59.511  25.245  -59.056  1.00 48.62 231 A 1 
ATOM 1792 N NH1 . ARG A 0 231 . 60.580  23.224  -59.285  1.00 48.62 231 A 1 
ATOM 1793 N NH2 . ARG A 0 231 . 59.951  23.978  -57.267  1.00 48.62 231 A 1 
ATOM 1794 C CZ  . ARG A 0 231 . 60.022  24.146  -58.551  1.00 48.62 231 A 1 
ATOM 1795 N N   . ALA A 0 232 . 58.878  30.792  -63.757  1.00 45.83 232 A 1 
ATOM 1796 C CA  . ALA A 0 232 . 58.890  31.293  -65.138  1.00 45.83 232 A 1 
ATOM 1797 C C   . ALA A 0 232 . 59.758  32.553  -65.373  1.00 45.83 232 A 1 
ATOM 1798 C CB  . ALA A 0 232 . 57.431  31.514  -65.563  1.00 45.83 232 A 1 
ATOM 1799 O O   . ALA A 0 232 . 59.961  32.951  -66.519  1.00 45.83 232 A 1 
ATOM 1800 N N   . ALA A 0 233 . 60.260  33.206  -64.316  1.00 40.39 233 A 1 
ATOM 1801 C CA  . ALA A 0 233 . 60.755  34.590  -64.394  1.00 40.39 233 A 1 
ATOM 1802 C C   . ALA A 0 233 . 62.289  34.770  -64.517  1.00 40.39 233 A 1 
ATOM 1803 C CB  . ALA A 0 233 . 60.187  35.339  -63.181  1.00 40.39 233 A 1 
ATOM 1804 O O   . ALA A 0 233 . 62.761  35.874  -64.788  1.00 40.39 233 A 1 
ATOM 1805 N N   . SER A 0 234 . 63.099  33.725  -64.325  1.00 45.05 234 A 1 
ATOM 1806 C CA  . SER A 0 234 . 64.555  33.832  -64.094  1.00 45.05 234 A 1 
ATOM 1807 C C   . SER A 0 234 . 65.441  33.666  -65.347  1.00 45.05 234 A 1 
ATOM 1808 C CB  . SER A 0 234 . 64.953  32.908  -62.935  1.00 45.05 234 A 1 
ATOM 1809 O O   . SER A 0 234 . 66.479  33.008  -65.310  1.00 45.05 234 A 1 
ATOM 1810 O OG  . SER A 0 234 . 64.445  31.605  -63.146  1.00 45.05 234 A 1 
ATOM 1811 N N   . ALA A 0 235 . 65.073  34.303  -66.466  1.00 36.07 235 A 1 
ATOM 1812 C CA  . ALA A 0 235 . 65.780  34.189  -67.755  1.00 36.07 235 A 1 
ATOM 1813 C C   . ALA A 0 235 . 66.333  35.527  -68.305  1.00 36.07 235 A 1 
ATOM 1814 C CB  . ALA A 0 235 . 64.877  33.434  -68.742  1.00 36.07 235 A 1 
ATOM 1815 O O   . ALA A 0 235 . 66.255  35.801  -69.507  1.00 36.07 235 A 1 
ATOM 1816 N N   . GLN A 0 236 . 66.903  36.387  -67.449  1.00 40.76 236 A 1 
ATOM 1817 C CA  . GLN A 0 236 . 67.388  37.715  -67.859  1.00 40.76 236 A 1 
ATOM 1818 C C   . GLN A 0 236 . 68.717  37.677  -68.648  1.00 40.76 236 A 1 
ATOM 1819 C CB  . GLN A 0 236 . 67.401  38.698  -66.675  1.00 40.76 236 A 1 
ATOM 1820 O O   . GLN A 0 236 . 69.798  37.933  -68.124  1.00 40.76 236 A 1 
ATOM 1821 C CG  . GLN A 0 236 . 67.539  40.143  -67.191  1.00 40.76 236 A 1 
ATOM 1822 C CD  . GLN A 0 236 . 67.381  41.178  -66.086  1.00 40.76 236 A 1 
ATOM 1823 N NE2 . GLN A 0 236 . 68.414  41.918  -65.748  1.00 40.76 236 A 1 
ATOM 1824 O OE1 . GLN A 0 236 . 66.321  41.355  -65.518  1.00 40.76 236 A 1 
ATOM 1825 N N   . LYS A 0 237 . 68.589  37.380  -69.945  1.00 33.89 237 A 1 
ATOM 1826 C CA  . LYS A 0 237 . 69.413  37.812  -71.093  1.00 33.89 237 A 1 
ATOM 1827 C C   . LYS A 0 237 . 70.765  38.485  -70.759  1.00 33.89 237 A 1 
ATOM 1828 C CB  . LYS A 0 237 . 68.504  38.744  -71.922  1.00 33.89 237 A 1 
ATOM 1829 O O   . LYS A 0 237 . 70.831  39.701  -70.599  1.00 33.89 237 A 1 
ATOM 1830 C CG  . LYS A 0 237 . 68.973  38.994  -73.363  1.00 33.89 237 A 1 
ATOM 1831 C CD  . LYS A 0 237 . 67.954  39.911  -74.060  1.00 33.89 237 A 1 
ATOM 1832 C CE  . LYS A 0 237 . 68.228  40.036  -75.562  1.00 33.89 237 A 1 
ATOM 1833 N NZ  . LYS A 0 237 . 67.223  40.915  -76.214  1.00 33.89 237 A 1 
ATOM 1834 N N   . SER A 0 238 . 71.851  37.710  -70.811  1.00 36.83 238 A 1 
ATOM 1835 C CA  . SER A 0 238 . 73.232  38.215  -70.881  1.00 36.83 238 A 1 
ATOM 1836 C C   . SER A 0 238 . 73.922  37.726  -72.160  1.00 36.83 238 A 1 
ATOM 1837 C CB  . SER A 0 238 . 74.026  37.818  -69.635  1.00 36.83 238 A 1 
ATOM 1838 O O   . SER A 0 238 . 73.716  36.590  -72.590  1.00 36.83 238 A 1 
ATOM 1839 O OG  . SER A 0 238 . 75.294  38.439  -69.688  1.00 36.83 238 A 1 
ATOM 1840 N N   . THR A 0 239 . 74.706  38.593  -72.802  1.00 34.01 239 A 1 
ATOM 1841 C CA  . THR A 0 239 . 75.385  38.326  -74.080  1.00 34.01 239 A 1 
ATOM 1842 C C   . THR A 0 239 . 76.863  38.010  -73.875  1.00 34.01 239 A 1 
ATOM 1843 C CB  . THR A 0 239 . 75.274  39.527  -75.036  1.00 34.01 239 A 1 
ATOM 1844 O O   . THR A 0 239 . 77.651  38.917  -73.619  1.00 34.01 239 A 1 
ATOM 1845 C CG2 . THR A 0 239 . 73.890  39.643  -75.669  1.00 34.01 239 A 1 
ATOM 1846 O OG1 . THR A 0 239 . 75.528  40.731  -74.351  1.00 34.01 239 A 1 
ATOM 1847 N N   . GLY A 0 240 . 77.258  36.751  -74.075  1.00 34.65 240 A 1 
ATOM 1848 C CA  . GLY A 0 240 . 78.669  36.365  -74.142  1.00 34.65 240 A 1 
ATOM 1849 C C   . GLY A 0 240 . 78.905  34.870  -73.926  1.00 34.65 240 A 1 
ATOM 1850 O O   . GLY A 0 240 . 78.452  34.313  -72.939  1.00 34.65 240 A 1 
ATOM 1851 N N   . HIS A 0 241 . 79.615  34.249  -74.869  1.00 37.52 241 A 1 
ATOM 1852 C CA  . HIS A 0 241 . 80.411  33.019  -74.738  1.00 37.52 241 A 1 
ATOM 1853 C C   . HIS A 0 241 . 79.922  31.871  -73.821  1.00 37.52 241 A 1 
ATOM 1854 C CB  . HIS A 0 241 . 81.857  33.426  -74.415  1.00 37.52 241 A 1 
ATOM 1855 O O   . HIS A 0 241 . 80.250  31.808  -72.648  1.00 37.52 241 A 1 
ATOM 1856 C CG  . HIS A 0 241 . 82.435  34.297  -75.502  1.00 37.52 241 A 1 
ATOM 1857 C CD2 . HIS A 0 241 . 82.401  35.665  -75.554  1.00 37.52 241 A 1 
ATOM 1858 N ND1 . HIS A 0 241 . 82.962  33.858  -76.696  1.00 37.52 241 A 1 
ATOM 1859 C CE1 . HIS A 0 241 . 83.233  34.936  -77.451  1.00 37.52 241 A 1 
ATOM 1860 N NE2 . HIS A 0 241 . 82.887  36.058  -76.803  1.00 37.52 241 A 1 
ATOM 1861 N N   . SER A 0 242 . 79.344  30.856  -74.476  1.00 33.75 242 A 1 
ATOM 1862 C CA  . SER A 0 242 . 79.821  29.457  -74.437  1.00 33.75 242 A 1 
ATOM 1863 C C   . SER A 0 242 . 79.974  28.730  -73.083  1.00 33.75 242 A 1 
ATOM 1864 C CB  . SER A 0 242 . 81.152  29.400  -75.201  1.00 33.75 242 A 1 
ATOM 1865 O O   . SER A 0 242 . 80.974  28.908  -72.399  1.00 33.75 242 A 1 
ATOM 1866 O OG  . SER A 0 242 . 81.523  28.071  -75.481  1.00 33.75 242 A 1 
ATOM 1867 N N   . LEU A 0 243 . 79.116  27.712  -72.883  1.00 34.98 243 A 1 
ATOM 1868 C CA  . LEU A 0 243 . 79.127  26.702  -71.799  1.00 34.98 243 A 1 
ATOM 1869 C C   . LEU A 0 243 . 78.724  27.265  -70.413  1.00 34.98 243 A 1 
ATOM 1870 C CB  . LEU A 0 243 . 80.474  25.937  -71.758  1.00 34.98 243 A 1 
ATOM 1871 O O   . LEU A 0 243 . 79.011  28.408  -70.096  1.00 34.98 243 A 1 
ATOM 1872 C CG  . LEU A 0 243 . 80.980  25.375  -73.102  1.00 34.98 243 A 1 
ATOM 1873 C CD1 . LEU A 0 243 . 82.444  24.956  -72.995  1.00 34.98 243 A 1 
ATOM 1874 C CD2 . LEU A 0 243 . 80.156  24.175  -73.571  1.00 34.98 243 A 1 
ATOM 1875 N N   . ASP A 0 244 . 78.018  26.544  -69.541  1.00 35.87 244 A 1 
ATOM 1876 C CA  . ASP A 0 244 . 77.425  25.201  -69.631  1.00 35.87 244 A 1 
ATOM 1877 C C   . ASP A 0 244 . 75.968  25.266  -69.120  1.00 35.87 244 A 1 
ATOM 1878 C CB  . ASP A 0 244 . 78.283  24.217  -68.814  1.00 35.87 244 A 1 
ATOM 1879 O O   . ASP A 0 244 . 75.676  25.946  -68.138  1.00 35.87 244 A 1 
ATOM 1880 C CG  . ASP A 0 244 . 77.884  22.751  -69.004  1.00 35.87 244 A 1 
ATOM 1881 O OD1 . ASP A 0 244 . 76.826  22.500  -69.632  1.00 35.87 244 A 1 
ATOM 1882 O OD2 . ASP A 0 244 . 78.624  21.882  -68.512  1.00 35.87 244 A 1 
ATOM 1883 N N   . ARG A 0 245 . 75.021  24.601  -69.796  1.00 40.60 245 A 1 
ATOM 1884 C CA  . ARG A 0 245 . 73.570  24.762  -69.553  1.00 40.60 245 A 1 
ATOM 1885 C C   . ARG A 0 245 . 72.974  23.657  -68.669  1.00 40.60 245 A 1 
ATOM 1886 C CB  . ARG A 0 245 . 72.824  24.988  -70.883  1.00 40.60 245 A 1 
ATOM 1887 O O   . ARG A 0 245 . 71.785  23.366  -68.760  1.00 40.60 245 A 1 
ATOM 1888 C CG  . ARG A 0 245 . 71.663  25.983  -70.698  1.00 40.60 245 A 1 
ATOM 1889 C CD  . ARG A 0 245 . 70.803  26.161  -71.958  1.00 40.60 245 A 1 
ATOM 1890 N NE  . ARG A 0 245 . 71.593  26.620  -73.121  1.00 40.60 245 A 1 
ATOM 1891 N NH1 . ARG A 0 245 . 69.868  27.499  -74.358  1.00 40.60 245 A 1 
ATOM 1892 N NH2 . ARG A 0 245 . 71.931  27.469  -75.205  1.00 40.60 245 A 1 
ATOM 1893 C CZ  . ARG A 0 245 . 71.127  27.193  -74.217  1.00 40.60 245 A 1 
ATOM 1894 N N   . SER A 0 246 . 73.811  23.046  -67.833  1.00 40.62 246 A 1 
ATOM 1895 C CA  . SER A 0 246 . 73.576  21.718  -67.244  1.00 40.62 246 A 1 
ATOM 1896 C C   . SER A 0 246 . 73.251  21.708  -65.738  1.00 40.62 246 A 1 
ATOM 1897 C CB  . SER A 0 246 . 74.784  20.823  -67.563  1.00 40.62 246 A 1 
ATOM 1898 O O   . SER A 0 246 . 73.179  20.637  -65.142  1.00 40.62 246 A 1 
ATOM 1899 O OG  . SER A 0 246 . 74.967  20.762  -68.966  1.00 40.62 246 A 1 
ATOM 1900 N N   . ALA A 0 247 . 73.061  22.878  -65.108  1.00 39.52 247 A 1 
ATOM 1901 C CA  . ALA A 0 247 . 73.060  23.032  -63.643  1.00 39.52 247 A 1 
ATOM 1902 C C   . ALA A 0 247 . 71.809  23.708  -63.029  1.00 39.52 247 A 1 
ATOM 1903 C CB  . ALA A 0 247 . 74.366  23.740  -63.251  1.00 39.52 247 A 1 
ATOM 1904 O O   . ALA A 0 247 . 71.861  24.161  -61.888  1.00 39.52 247 A 1 
ATOM 1905 N N   . ALA A 0 248 . 70.684  23.789  -63.749  1.00 36.65 248 A 1 
ATOM 1906 C CA  . ALA A 0 248 . 69.439  24.386  -63.245  1.00 36.65 248 A 1 
ATOM 1907 C C   . ALA A 0 248 . 68.308  23.346  -63.131  1.00 36.65 248 A 1 
ATOM 1908 C CB  . ALA A 0 248 . 69.060  25.582  -64.127  1.00 36.65 248 A 1 
ATOM 1909 O O   . ALA A 0 248 . 68.097  22.557  -64.046  1.00 36.65 248 A 1 
ATOM 1910 N N   . SER A 0 249 . 67.610  23.356  -61.989  1.00 45.76 249 A 1 
ATOM 1911 C CA  . SER A 0 249 . 66.374  22.608  -61.674  1.00 45.76 249 A 1 
ATOM 1912 C C   . SER A 0 249 . 66.347  21.074  -61.834  1.00 45.76 249 A 1 
ATOM 1913 C CB  . SER A 0 249 . 65.130  23.281  -62.276  1.00 45.76 249 A 1 
ATOM 1914 O O   . SER A 0 249 . 65.275  20.488  -61.698  1.00 45.76 249 A 1 
ATOM 1915 O OG  . SER A 0 249 . 65.148  23.253  -63.686  1.00 45.76 249 A 1 
ATOM 1916 N N   . LYS A 0 250 . 67.489  20.379  -61.963  1.00 40.27 250 A 1 
ATOM 1917 C CA  . LYS A 0 250 . 67.561  18.903  -61.820  1.00 40.27 250 A 1 
ATOM 1918 C C   . LYS A 0 250 . 67.499  18.436  -60.350  1.00 40.27 250 A 1 
ATOM 1919 C CB  . LYS A 0 250 . 68.750  18.323  -62.613  1.00 40.27 250 A 1 
ATOM 1920 O O   . LYS A 0 250 . 68.298  17.611  -59.914  1.00 40.27 250 A 1 
ATOM 1921 C CG  . LYS A 0 250 . 68.502  16.845  -62.974  1.00 40.27 250 A 1 
ATOM 1922 C CD  . LYS A 0 250 . 69.701  16.217  -63.694  1.00 40.27 250 A 1 
ATOM 1923 C CE  . LYS A 0 250 . 69.342  14.787  -64.121  1.00 40.27 250 A 1 
ATOM 1924 N NZ  . LYS A 0 250 . 70.477  14.112  -64.799  1.00 40.27 250 A 1 
ATOM 1925 N N   . GLY A 0 251 . 66.564  18.988  -59.578  1.00 38.66 251 A 1 
ATOM 1926 C CA  . GLY A 0 251 . 66.203  18.456  -58.265  1.00 38.66 251 A 1 
ATOM 1927 C C   . GLY A 0 251 . 65.307  17.232  -58.433  1.00 38.66 251 A 1 
ATOM 1928 O O   . GLY A 0 251 . 64.445  17.222  -59.311  1.00 38.66 251 A 1 
ATOM 1929 N N   . GLN A 0 252 . 65.493  16.205  -57.603  1.00 37.94 252 A 1 
ATOM 1930 C CA  . GLN A 0 252 . 64.491  15.148  -57.485  1.00 37.94 252 A 1 
ATOM 1931 C C   . GLN A 0 252 . 63.204  15.785  -56.959  1.00 37.94 252 A 1 
ATOM 1932 C CB  . GLN A 0 252 . 64.970  14.038  -56.534  1.00 37.94 252 A 1 
ATOM 1933 O O   . GLN A 0 252 . 63.187  16.319  -55.851  1.00 37.94 252 A 1 
ATOM 1934 C CG  . GLN A 0 252 . 66.102  13.196  -57.137  1.00 37.94 252 A 1 
ATOM 1935 C CD  . GLN A 0 252 . 66.665  12.219  -56.113  1.00 37.94 252 A 1 
ATOM 1936 N NE2 . GLN A 0 252 . 66.131  11.023  -55.998  1.00 37.94 252 A 1 
ATOM 1937 O OE1 . GLN A 0 252 . 67.600  12.521  -55.396  1.00 37.94 252 A 1 
ATOM 1938 N N   . GLY A 0 253 . 62.139  15.748  -57.756  1.00 39.89 253 A 1 
ATOM 1939 C CA  . GLY A 0 253 . 60.809  16.023  -57.239  1.00 39.89 253 A 1 
ATOM 1940 C C   . GLY A 0 253 . 60.434  14.891  -56.296  1.00 39.89 253 A 1 
ATOM 1941 O O   . GLY A 0 253 . 60.120  13.800  -56.763  1.00 39.89 253 A 1 
ATOM 1942 N N   . SER A 0 254 . 60.479  15.137  -54.986  1.00 38.19 254 A 1 
ATOM 1943 C CA  . SER A 0 254 . 59.684  14.345  -54.046  1.00 38.19 254 A 1 
ATOM 1944 C C   . SER A 0 254 . 58.236  14.353  -54.529  1.00 38.19 254 A 1 
ATOM 1945 C CB  . SER A 0 254 . 59.736  14.937  -52.634  1.00 38.19 254 A 1 
ATOM 1946 O O   . SER A 0 254 . 57.774  15.381  -55.030  1.00 38.19 254 A 1 
ATOM 1947 O OG  . SER A 0 254 . 61.062  14.927  -52.143  1.00 38.19 254 A 1 
ATOM 1948 N N   . ASN A 0 255 . 57.519  13.239  -54.376  1.00 41.35 255 A 1 
ATOM 1949 C CA  . ASN A 0 255 . 56.101  13.164  -54.725  1.00 41.35 255 A 1 
ATOM 1950 C C   . ASN A 0 255 . 55.307  14.091  -53.789  1.00 41.35 255 A 1 
ATOM 1951 C CB  . ASN A 0 255 . 55.619  11.702  -54.658  1.00 41.35 255 A 1 
ATOM 1952 O O   . ASN A 0 255 . 54.893  13.696  -52.701  1.00 41.35 255 A 1 
ATOM 1953 C CG  . ASN A 0 255 . 56.166  10.806  -55.757  1.00 41.35 255 A 1 
ATOM 1954 N ND2 . ASN A 0 255 . 55.851  9.534   -55.710  1.00 41.35 255 A 1 
ATOM 1955 O OD1 . ASN A 0 255 . 56.876  11.212  -56.661  1.00 41.35 255 A 1 
ATOM 1956 N N   . TYR A 0 256 . 55.154  15.353  -54.187  1.00 45.30 256 A 1 
ATOM 1957 C CA  . TYR A 0 256 . 54.440  16.360  -53.420  1.00 45.30 256 A 1 
ATOM 1958 C C   . TYR A 0 256 . 52.941  16.164  -53.609  1.00 45.30 256 A 1 
ATOM 1959 C CB  . TYR A 0 256 . 54.903  17.776  -53.804  1.00 45.30 256 A 1 
ATOM 1960 O O   . TYR A 0 256 . 52.353  16.689  -54.549  1.00 45.30 256 A 1 
ATOM 1961 C CG  . TYR A 0 256 . 56.128  18.249  -53.042  1.00 45.30 256 A 1 
ATOM 1962 C CD1 . TYR A 0 256 . 55.985  18.695  -51.714  1.00 45.30 256 A 1 
ATOM 1963 C CD2 . TYR A 0 256 . 57.397  18.251  -53.650  1.00 45.30 256 A 1 
ATOM 1964 C CE1 . TYR A 0 256 . 57.106  19.140  -50.987  1.00 45.30 256 A 1 
ATOM 1965 C CE2 . TYR A 0 256 . 58.523  18.696  -52.929  1.00 45.30 256 A 1 
ATOM 1966 O OH  . TYR A 0 256 . 59.469  19.563  -50.907  1.00 45.30 256 A 1 
ATOM 1967 C CZ  . TYR A 0 256 . 58.379  19.140  -51.599  1.00 45.30 256 A 1 
ATOM 1968 N N   . TRP A 0 257 . 52.329  15.437  -52.675  1.00 46.23 257 A 1 
ATOM 1969 C CA  . TRP A 0 257 . 50.880  15.433  -52.505  1.00 46.23 257 A 1 
ATOM 1970 C C   . TRP A 0 257 . 50.392  16.880  -52.335  1.00 46.23 257 A 1 
ATOM 1971 C CB  . TRP A 0 257 . 50.506  14.540  -51.308  1.00 46.23 257 A 1 
ATOM 1972 O O   . TRP A 0 257 . 50.911  17.606  -51.477  1.00 46.23 257 A 1 
ATOM 1973 C CG  . TRP A 0 257 . 49.454  13.524  -51.611  1.00 46.23 257 A 1 
ATOM 1974 C CD1 . TRP A 0 257 . 49.623  12.423  -52.384  1.00 46.23 257 A 1 
ATOM 1975 C CD2 . TRP A 0 257 . 48.054  13.500  -51.183  1.00 46.23 257 A 1 
ATOM 1976 C CE2 . TRP A 0 257 . 47.437  12.341  -51.741  1.00 46.23 257 A 1 
ATOM 1977 C CE3 . TRP A 0 257 . 47.236  14.342  -50.393  1.00 46.23 257 A 1 
ATOM 1978 N NE1 . TRP A 0 257 . 48.428  11.736  -52.475  1.00 46.23 257 A 1 
ATOM 1979 C CH2 . TRP A 0 257 . 45.307  12.878  -50.741  1.00 46.23 257 A 1 
ATOM 1980 C CZ2 . TRP A 0 257 . 46.092  12.025  -51.529  1.00 46.23 257 A 1 
ATOM 1981 C CZ3 . TRP A 0 257 . 45.878  14.032  -50.176  1.00 46.23 257 A 1 
ATOM 1982 N N   . ALA A 0 258 . 49.458  17.309  -53.181  1.00 52.46 258 A 1 
ATOM 1983 C CA  . ALA A 0 258 . 48.926  18.674  -53.231  1.00 52.46 258 A 1 
ATOM 1984 C C   . ALA A 0 258 . 47.415  18.727  -52.943  1.00 52.46 258 A 1 
ATOM 1985 C CB  . ALA A 0 258 . 49.303  19.299  -54.581  1.00 52.46 258 A 1 
ATOM 1986 O O   . ALA A 0 258 . 46.780  19.746  -53.189  1.00 52.46 258 A 1 
ATOM 1987 N N   . GLY A 0 259 . 46.848  17.629  -52.439  1.00 57.79 259 A 1 
ATOM 1988 C CA  . GLY A 0 259 . 45.455  17.578  -52.024  1.00 57.79 259 A 1 
ATOM 1989 C C   . GLY A 0 259 . 45.164  18.363  -50.745  1.00 57.79 259 A 1 
ATOM 1990 O O   . GLY A 0 259 . 46.072  18.708  -49.982  1.00 57.79 259 A 1 
ATOM 1991 N N   . THR A 0 260 . 43.874  18.611  -50.530  1.00 64.81 260 A 1 
ATOM 1992 C CA  . THR A 0 260 . 43.306  19.010  -49.235  1.00 64.81 260 A 1 
ATOM 1993 C C   . THR A 0 260 . 42.614  17.791  -48.640  1.00 64.81 260 A 1 
ATOM 1994 C CB  . THR A 0 260 . 42.318  20.176  -49.392  1.00 64.81 260 A 1 
ATOM 1995 O O   . THR A 0 260 . 41.906  17.089  -49.363  1.00 64.81 260 A 1 
ATOM 1996 C CG2 . THR A 0 260 . 41.712  20.669  -48.078  1.00 64.81 260 A 1 
ATOM 1997 O OG1 . THR A 0 260 . 43.005  21.265  -49.975  1.00 64.81 260 A 1 
ATOM 1998 N N   . ALA A 0 261 . 42.827  17.551  -47.352  1.00 71.76 261 A 1 
ATOM 1999 C CA  . ALA A 0 261 . 42.103  16.549  -46.579  1.00 71.76 261 A 1 
ATOM 2000 C C   . ALA A 0 261 . 41.431  17.239  -45.388  1.00 71.76 261 A 1 
ATOM 2001 C CB  . ALA A 0 261 . 43.062  15.432  -46.149  1.00 71.76 261 A 1 
ATOM 2002 O O   . ALA A 0 261 . 42.038  18.142  -44.805  1.00 71.76 261 A 1 
ATOM 2003 N N   . ASN A 0 262 . 40.211  16.831  -45.058  1.00 79.74 262 A 1 
ATOM 2004 C CA  . ASN A 0 262 . 39.581  17.093  -43.764  1.00 79.74 262 A 1 
ATOM 2005 C C   . ASN A 0 262 . 39.080  15.765  -43.214  1.00 79.74 262 A 1 
ATOM 2006 C CB  . ASN A 0 262 . 38.408  18.082  -43.847  1.00 79.74 262 A 1 
ATOM 2007 O O   . ASN A 0 262 . 38.736  14.890  -44.005  1.00 79.74 262 A 1 
ATOM 2008 C CG  . ASN A 0 262 . 38.661  19.275  -44.732  1.00 79.74 262 A 1 
ATOM 2009 N ND2 . ASN A 0 262 . 38.213  19.219  -45.966  1.00 79.74 262 A 1 
ATOM 2010 O OD1 . ASN A 0 262 . 39.237  20.278  -44.342  1.00 79.74 262 A 1 
ATOM 2011 N N   . ASP A 0 263 . 39.018  15.700  -41.900  1.00 81.05 263 A 1 
ATOM 2012 C CA  . ASP A 0 263 . 38.758  14.526  -41.082  1.00 81.05 263 A 1 
ATOM 2013 C C   . ASP A 0 263 . 37.825  14.999  -39.947  1.00 81.05 263 A 1 
ATOM 2014 C CB  . ASP A 0 263 . 40.149  14.078  -40.600  1.00 81.05 263 A 1 
ATOM 2015 O O   . ASP A 0 263 . 37.975  16.139  -39.472  1.00 81.05 263 A 1 
ATOM 2016 C CG  . ASP A 0 263 . 40.225  12.675  -40.019  1.00 81.05 263 A 1 
ATOM 2017 O OD1 . ASP A 0 263 . 39.180  12.228  -39.519  1.00 81.05 263 A 1 
ATOM 2018 O OD2 . ASP A 0 263 . 41.344  12.108  -40.098  1.00 81.05 263 A 1 
ATOM 2019 N N   . TRP A 0 264 . 36.797  14.228  -39.593  1.00 84.22 264 A 1 
ATOM 2020 C CA  . TRP A 0 264 . 35.837  14.617  -38.557  1.00 84.22 264 A 1 
ATOM 2021 C C   . TRP A 0 264 . 35.214  13.414  -37.845  1.00 84.22 264 A 1 
ATOM 2022 C CB  . TRP A 0 264 . 34.733  15.538  -39.120  1.00 84.22 264 A 1 
ATOM 2023 O O   . TRP A 0 264 . 34.232  12.852  -38.323  1.00 84.22 264 A 1 
ATOM 2024 C CG  . TRP A 0 264 . 33.726  15.955  -38.082  1.00 84.22 264 A 1 
ATOM 2025 C CD1 . TRP A 0 264 . 34.071  16.502  -36.905  1.00 84.22 264 A 1 
ATOM 2026 C CD2 . TRP A 0 264 . 32.313  15.609  -37.923  1.00 84.22 264 A 1 
ATOM 2027 C CE2 . TRP A 0 264 . 31.873  16.073  -36.643  1.00 84.22 264 A 1 
ATOM 2028 C CE3 . TRP A 0 264 . 31.382  14.870  -38.678  1.00 84.22 264 A 1 
ATOM 2029 N NE1 . TRP A 0 264 . 33.005  16.561  -36.041  1.00 84.22 264 A 1 
ATOM 2030 C CH2 . TRP A 0 264 . 29.665  15.159  -36.955  1.00 84.22 264 A 1 
ATOM 2031 C CZ2 . TRP A 0 264 . 30.566  15.896  -36.170  1.00 84.22 264 A 1 
ATOM 2032 C CZ3 . TRP A 0 264 . 30.079  14.643  -38.194  1.00 84.22 264 A 1 
ATOM 2033 N N   . ASP A 0 265 . 35.733  13.131  -36.652  1.00 88.20 265 A 1 
ATOM 2034 C CA  . ASP A 0 265 . 35.125  12.232  -35.674  1.00 88.20 265 A 1 
ATOM 2035 C C   . ASP A 0 265 . 34.151  12.996  -34.757  1.00 88.20 265 A 1 
ATOM 2036 C CB  . ASP A 0 265 . 36.214  11.589  -34.792  1.00 88.20 265 A 1 
ATOM 2037 O O   . ASP A 0 265 . 34.425  14.116  -34.293  1.00 88.20 265 A 1 
ATOM 2038 C CG  . ASP A 0 265 . 36.917  10.356  -35.371  1.00 88.20 265 A 1 
ATOM 2039 O OD1 . ASP A 0 265 . 36.221  9.533   -36.000  1.00 88.20 265 A 1 
ATOM 2040 O OD2 . ASP A 0 265 . 38.104  10.157  -35.015  1.00 88.20 265 A 1 
ATOM 2041 N N   . ALA A 0 266 . 33.055  12.340  -34.381  1.00 87.76 266 A 1 
ATOM 2042 C CA  . ALA A 0 266 . 32.249  12.704  -33.221  1.00 87.76 266 A 1 
ATOM 2043 C C   . ALA A 0 266 . 31.683  11.473  -32.505  1.00 87.76 266 A 1 
ATOM 2044 C CB  . ALA A 0 266 . 31.137  13.664  -33.647  1.00 87.76 266 A 1 
ATOM 2045 O O   . ALA A 0 266 . 31.336  10.471  -33.125  1.00 87.76 266 A 1 
ATOM 2046 N N   . TRP A 0 267 . 31.523  11.569  -31.186  1.00 91.66 267 A 1 
ATOM 2047 C CA  . TRP A 0 267 . 30.778  10.594  -30.386  1.00 91.66 267 A 1 
ATOM 2048 C C   . TRP A 0 267 . 29.988  11.316  -29.295  1.00 91.66 267 A 1 
ATOM 2049 C CB  . TRP A 0 267 . 31.712  9.481   -29.849  1.00 91.66 267 A 1 
ATOM 2050 O O   . TRP A 0 267 . 30.453  12.314  -28.739  1.00 91.66 267 A 1 
ATOM 2051 C CG  . TRP A 0 267 . 31.719  9.226   -28.366  1.00 91.66 267 A 1 
ATOM 2052 C CD1 . TRP A 0 267 . 30.684  8.735   -27.646  1.00 91.66 267 A 1 
ATOM 2053 C CD2 . TRP A 0 267 . 32.791  9.461   -27.399  1.00 91.66 267 A 1 
ATOM 2054 C CE2 . TRP A 0 267 . 32.291  9.184   -26.091  1.00 91.66 267 A 1 
ATOM 2055 C CE3 . TRP A 0 267 . 34.135  9.887   -27.493  1.00 91.66 267 A 1 
ATOM 2056 N NE1 . TRP A 0 267 . 30.997  8.756   -26.302  1.00 91.66 267 A 1 
ATOM 2057 C CH2 . TRP A 0 267 . 34.397  9.806   -25.065  1.00 91.66 267 A 1 
ATOM 2058 C CZ2 . TRP A 0 267 . 33.069  9.361   -24.935  1.00 91.66 267 A 1 
ATOM 2059 C CZ3 . TRP A 0 267 . 34.930  10.058  -26.342  1.00 91.66 267 A 1 
ATOM 2060 N N   . GLY A 0 268 . 28.807  10.801  -28.963  1.00 90.52 268 A 1 
ATOM 2061 C CA  . GLY A 0 268 . 28.064  11.243  -27.790  1.00 90.52 268 A 1 
ATOM 2062 C C   . GLY A 0 268 . 27.293  10.132  -27.090  1.00 90.52 268 A 1 
ATOM 2063 O O   . GLY A 0 268 . 27.234  8.986   -27.549  1.00 90.52 268 A 1 
ATOM 2064 N N   . ARG A 0 269 . 26.775  10.481  -25.914  1.00 93.53 269 A 1 
ATOM 2065 C CA  . ARG A 0 269 . 25.919  9.649   -25.078  1.00 93.53 269 A 1 
ATOM 2066 C C   . ARG A 0 269 . 25.019  10.530  -24.218  1.00 93.53 269 A 1 
ATOM 2067 C CB  . ARG A 0 269 . 26.795  8.725   -24.224  1.00 93.53 269 A 1 
ATOM 2068 O O   . ARG A 0 269 . 25.534  11.375  -23.490  1.00 93.53 269 A 1 
ATOM 2069 C CG  . ARG A 0 269 . 25.980  7.840   -23.275  1.00 93.53 269 A 1 
ATOM 2070 C CD  . ARG A 0 269 . 26.921  6.831   -22.618  1.00 93.53 269 A 1 
ATOM 2071 N NE  . ARG A 0 269 . 26.168  5.789   -21.904  1.00 93.53 269 A 1 
ATOM 2072 N NH1 . ARG A 0 269 . 27.198  5.886   -19.876  1.00 93.53 269 A 1 
ATOM 2073 N NH2 . ARG A 0 269 . 25.616  4.370   -20.214  1.00 93.53 269 A 1 
ATOM 2074 C CZ  . ARG A 0 269 . 26.349  5.331   -20.688  1.00 93.53 269 A 1 
ATOM 2075 N N   . ASP A 0 270 . 23.723  10.265  -24.262  1.00 90.46 270 A 1 
ATOM 2076 C CA  . ASP A 0 270 . 22.704  10.838  -23.379  1.00 90.46 270 A 1 
ATOM 2077 C C   . ASP A 0 270 . 22.302  9.773   -22.334  1.00 90.46 270 A 1 
ATOM 2078 C CB  . ASP A 0 270 . 21.538  11.372  -24.234  1.00 90.46 270 A 1 
ATOM 2079 O O   . ASP A 0 270 . 22.461  8.572   -22.561  1.00 90.46 270 A 1 
ATOM 2080 C CG  . ASP A 0 270 . 20.603  12.342  -23.497  1.00 90.46 270 A 1 
ATOM 2081 O OD1 . ASP A 0 270 . 20.619  12.321  -22.244  1.00 90.46 270 A 1 
ATOM 2082 O OD2 . ASP A 0 270 . 19.885  13.091  -24.198  1.00 90.46 270 A 1 
ATOM 2083 N N   . GLN A 0 271 . 21.885  10.189  -21.141  1.00 92.81 271 A 1 
ATOM 2084 C CA  . GLN A 0 271 . 21.721  9.347   -19.948  1.00 92.81 271 A 1 
ATOM 2085 C C   . GLN A 0 271 . 20.587  9.895   -19.055  1.00 92.81 271 A 1 
ATOM 2086 C CB  . GLN A 0 271 . 23.068  9.282   -19.186  1.00 92.81 271 A 1 
ATOM 2087 O O   . GLN A 0 271 . 20.814  10.261  -17.898  1.00 92.81 271 A 1 
ATOM 2088 C CG  . GLN A 0 271 . 24.143  8.310   -19.694  1.00 92.81 271 A 1 
ATOM 2089 C CD  . GLN A 0 271 . 24.156  6.981   -18.950  1.00 92.81 271 A 1 
ATOM 2090 N NE2 . GLN A 0 271 . 23.169  6.142   -19.170  1.00 92.81 271 A 1 
ATOM 2091 O OE1 . GLN A 0 271 . 25.114  6.623   -18.258  1.00 92.81 271 A 1 
ATOM 2092 N N   . ASP A 0 272 . 19.366  9.964   -19.584  1.00 91.96 272 A 1 
ATOM 2093 C CA  . ASP A 0 272 . 18.206  10.515  -18.871  1.00 91.96 272 A 1 
ATOM 2094 C C   . ASP A 0 272 . 17.618  9.505   -17.856  1.00 91.96 272 A 1 
ATOM 2095 C CB  . ASP A 0 272 . 17.172  11.044  -19.891  1.00 91.96 272 A 1 
ATOM 2096 O O   . ASP A 0 272 . 17.470  8.307   -18.117  1.00 91.96 272 A 1 
ATOM 2097 C CG  . ASP A 0 272 . 16.212  12.116  -19.340  1.00 91.96 272 A 1 
ATOM 2098 O OD1 . ASP A 0 272 . 16.292  12.443  -18.130  1.00 91.96 272 A 1 
ATOM 2099 O OD2 . ASP A 0 272 . 15.314  12.569  -20.091  1.00 91.96 272 A 1 
ATOM 2100 N N   . PHE A 0 273 . 17.269  9.962   -16.652  1.00 95.90 273 A 1 
ATOM 2101 C CA  . PHE A 0 273 . 16.697  9.129   -15.589  1.00 95.90 273 A 1 
ATOM 2102 C C   . PHE A 0 273 . 15.600  9.869   -14.830  1.00 95.90 273 A 1 
ATOM 2103 C CB  . PHE A 0 273 . 17.798  8.665   -14.621  1.00 95.90 273 A 1 
ATOM 2104 O O   . PHE A 0 273 . 15.852  10.887  -14.185  1.00 95.90 273 A 1 
ATOM 2105 C CG  . PHE A 0 273 . 17.281  7.895   -13.412  1.00 95.90 273 A 1 
ATOM 2106 C CD1 . PHE A 0 273 . 16.944  8.571   -12.221  1.00 95.90 273 A 1 
ATOM 2107 C CD2 . PHE A 0 273 . 17.101  6.503   -13.491  1.00 95.90 273 A 1 
ATOM 2108 C CE1 . PHE A 0 273 . 16.422  7.861   -11.122  1.00 95.90 273 A 1 
ATOM 2109 C CE2 . PHE A 0 273 . 16.599  5.790   -12.387  1.00 95.90 273 A 1 
ATOM 2110 C CZ  . PHE A 0 273 . 16.255  6.467   -11.203  1.00 95.90 273 A 1 
ATOM 2111 N N   . HIS A 0 274 . 14.392  9.298   -14.784  1.00 97.71 274 A 1 
ATOM 2112 C CA  . HIS A 0 274 . 13.243  9.878   -14.086  1.00 97.71 274 A 1 
ATOM 2113 C C   . HIS A 0 274 . 12.533  8.848   -13.199  1.00 97.71 274 A 1 
ATOM 2114 C CB  . HIS A 0 274 . 12.297  10.512  -15.126  1.00 97.71 274 A 1 
ATOM 2115 O O   . HIS A 0 274 . 11.769  8.021   -13.687  1.00 97.71 274 A 1 
ATOM 2116 C CG  . HIS A 0 274 . 11.271  11.484  -14.579  1.00 97.71 274 A 1 
ATOM 2117 C CD2 . HIS A 0 274 . 11.093  11.848  -13.272  1.00 97.71 274 A 1 
ATOM 2118 N ND1 . HIS A 0 274 . 10.457  12.307  -15.366  1.00 97.71 274 A 1 
ATOM 2119 C CE1 . HIS A 0 274 . 9.903   13.193  -14.544  1.00 97.71 274 A 1 
ATOM 2120 N NE2 . HIS A 0 274 . 10.237  12.927  -13.277  1.00 97.71 274 A 1 
ATOM 2121 N N   . GLU A 0 275 . 12.697  8.930   -11.874  1.00 98.04 275 A 1 
ATOM 2122 C CA  . GLU A 0 275 . 11.899  8.149   -10.913  1.00 98.04 275 A 1 
ATOM 2123 C C   . GLU A 0 275 . 10.877  9.031   -10.181  1.00 98.04 275 A 1 
ATOM 2124 C CB  . GLU A 0 275 . 12.779  7.359   -9.921   1.00 98.04 275 A 1 
ATOM 2125 O O   . GLU A 0 275 . 11.210  10.083  -9.637   1.00 98.04 275 A 1 
ATOM 2126 C CG  . GLU A 0 275 . 11.920  6.391   -9.080   1.00 98.04 275 A 1 
ATOM 2127 C CD  . GLU A 0 275 . 12.690  5.607   -8.008   1.00 98.04 275 A 1 
ATOM 2128 O OE1 . GLU A 0 275 . 12.600  4.357   -8.025   1.00 98.04 275 A 1 
ATOM 2129 O OE2 . GLU A 0 275 . 13.258  6.248   -7.086   1.00 98.04 275 A 1 
ATOM 2130 N N   . LYS A 0 276 . 9.635   8.553   -10.088  1.00 98.04 276 A 1 
ATOM 2131 C CA  . LYS A 0 276 . 8.580   9.064   -9.207   1.00 98.04 276 A 1 
ATOM 2132 C C   . LYS A 0 276 . 8.133   7.961   -8.258   1.00 98.04 276 A 1 
ATOM 2133 C CB  . LYS A 0 276 . 7.399   9.563   -10.047  1.00 98.04 276 A 1 
ATOM 2134 O O   . LYS A 0 276 . 7.688   6.908   -8.706   1.00 98.04 276 A 1 
ATOM 2135 C CG  . LYS A 0 276 . 7.737   10.880  -10.751  1.00 98.04 276 A 1 
ATOM 2136 C CD  . LYS A 0 276 . 6.639   11.253  -11.747  1.00 98.04 276 A 1 
ATOM 2137 C CE  . LYS A 0 276 . 6.993   12.602  -12.377  1.00 98.04 276 A 1 
ATOM 2138 N NZ  . LYS A 0 276 . 7.006   12.537  -13.856  1.00 98.04 276 A 1 
ATOM 2139 N N   . VAL A 0 277 . 8.192   8.216   -6.955   1.00 97.71 277 A 1 
ATOM 2140 C CA  . VAL A 0 277 . 7.681   7.332   -5.898   1.00 97.71 277 A 1 
ATOM 2141 C C   . VAL A 0 277 . 6.645   8.082   -5.073   1.00 97.71 277 A 1 
ATOM 2142 C CB  . VAL A 0 277 . 8.805   6.811   -4.978   1.00 97.71 277 A 1 
ATOM 2143 O O   . VAL A 0 277 . 6.877   9.225   -4.686   1.00 97.71 277 A 1 
ATOM 2144 C CG1 . VAL A 0 277 . 8.277   5.759   -3.991   1.00 97.71 277 A 1 
ATOM 2145 C CG2 . VAL A 0 277 . 9.936   6.157   -5.774   1.00 97.71 277 A 1 
ATOM 2146 N N   . SER A 0 278 . 5.536   7.427   -4.743   1.00 97.21 278 A 1 
ATOM 2147 C CA  . SER A 0 278 . 4.573   7.897   -3.745   1.00 97.21 278 A 1 
ATOM 2148 C C   . SER A 0 278 . 4.134   6.765   -2.816   1.00 97.21 278 A 1 
ATOM 2149 C CB  . SER A 0 278 . 3.375   8.587   -4.403   1.00 97.21 278 A 1 
ATOM 2150 O O   . SER A 0 278 . 4.096   5.598   -3.212   1.00 97.21 278 A 1 
ATOM 2151 O OG  . SER A 0 278 . 2.723   7.707   -5.294   1.00 97.21 278 A 1 
ATOM 2152 N N   . TYR A 0 279 . 3.829   7.118   -1.570   1.00 97.26 279 A 1 
ATOM 2153 C CA  . TYR A 0 279 . 3.293   6.236   -0.539   1.00 97.26 279 A 1 
ATOM 2154 C C   . TYR A 0 279 . 2.301   7.010   0.336    1.00 97.26 279 A 1 
ATOM 2155 C CB  . TYR A 0 279 . 4.440   5.655   0.302    1.00 97.26 279 A 1 
ATOM 2156 O O   . TYR A 0 279 . 2.650   8.062   0.870    1.00 97.26 279 A 1 
ATOM 2157 C CG  . TYR A 0 279 . 3.993   4.788   1.468    1.00 97.26 279 A 1 
ATOM 2158 C CD1 . TYR A 0 279 . 3.885   5.333   2.765    1.00 97.26 279 A 1 
ATOM 2159 C CD2 . TYR A 0 279 . 3.664   3.438   1.251    1.00 97.26 279 A 1 
ATOM 2160 C CE1 . TYR A 0 279 . 3.454   4.527   3.840    1.00 97.26 279 A 1 
ATOM 2161 C CE2 . TYR A 0 279 . 3.229   2.633   2.322    1.00 97.26 279 A 1 
ATOM 2162 O OH  . TYR A 0 279 . 2.645   2.371   4.620    1.00 97.26 279 A 1 
ATOM 2163 C CZ  . TYR A 0 279 . 3.106   3.174   3.618    1.00 97.26 279 A 1 
ATOM 2164 N N   . ASP A 0 280 . 1.098   6.470   0.512    1.00 96.86 280 A 1 
ATOM 2165 C CA  . ASP A 0 280 . 0.077   6.967   1.439    1.00 96.86 280 A 1 
ATOM 2166 C C   . ASP A 0 280 . -0.306  5.858   2.426    1.00 96.86 280 A 1 
ATOM 2167 C CB  . ASP A 0 280 . -1.181  7.447   0.692    1.00 96.86 280 A 1 
ATOM 2168 O O   . ASP A 0 280 . -0.578  4.729   2.020    1.00 96.86 280 A 1 
ATOM 2169 C CG  . ASP A 0 280 . -1.201  8.951   0.412    1.00 96.86 280 A 1 
ATOM 2170 O OD1 . ASP A 0 280 . -1.195  9.733   1.397    1.00 96.86 280 A 1 
ATOM 2171 O OD2 . ASP A 0 280 . -1.320  9.311   -0.780   1.00 96.86 280 A 1 
ATOM 2172 N N   . ASP A 0 281 . -0.387  6.201   3.710    1.00 97.33 281 A 1 
ATOM 2173 C CA  . ASP A 0 281 . -0.867  5.344   4.798    1.00 97.33 281 A 1 
ATOM 2174 C C   . ASP A 0 281 . -1.957  6.097   5.571    1.00 97.33 281 A 1 
ATOM 2175 C CB  . ASP A 0 281 . 0.326   4.952   5.681    1.00 97.33 281 A 1 
ATOM 2176 O O   . ASP A 0 281 . -1.677  7.020   6.346    1.00 97.33 281 A 1 
ATOM 2177 C CG  . ASP A 0 281 . 0.124   3.714   6.558    1.00 97.33 281 A 1 
ATOM 2178 O OD1 . ASP A 0 281 . -1.023  3.380   6.928    1.00 97.33 281 A 1 
ATOM 2179 O OD2 . ASP A 0 281 . 1.160   3.067   6.850    1.00 97.33 281 A 1 
ATOM 2180 N N   . THR A 0 282 . -3.216  5.756   5.299    1.00 96.08 282 A 1 
ATOM 2181 C CA  . THR A 0 282 . -4.405  6.388   5.878    1.00 96.08 282 A 1 
ATOM 2182 C C   . THR A 0 282 . -5.055  5.445   6.881    1.00 96.08 282 A 1 
ATOM 2183 C CB  . THR A 0 282 . -5.453  6.760   4.814    1.00 96.08 282 A 1 
ATOM 2184 O O   . THR A 0 282 . -5.581  4.396   6.515    1.00 96.08 282 A 1 
ATOM 2185 C CG2 . THR A 0 282 . -6.501  7.723   5.379    1.00 96.08 282 A 1 
ATOM 2186 O OG1 . THR A 0 282 . -4.908  7.351   3.661    1.00 96.08 282 A 1 
ATOM 2187 N N   . TRP A 0 283 . -5.123  5.852   8.146    1.00 94.76 283 A 1 
ATOM 2188 C CA  . TRP A 0 283 . -5.759  5.083   9.214    1.00 94.76 283 A 1 
ATOM 2189 C C   . TRP A 0 283 . -6.805  5.920   9.945    1.00 94.76 283 A 1 
ATOM 2190 C CB  . TRP A 0 283 . -4.688  4.558   10.167   1.00 94.76 283 A 1 
ATOM 2191 O O   . TRP A 0 283 . -6.503  6.976   10.506   1.00 94.76 283 A 1 
ATOM 2192 C CG  . TRP A 0 283 . -5.174  4.056   11.494   1.00 94.76 283 A 1 
ATOM 2193 C CD1 . TRP A 0 283 . -5.202  4.784   12.632   1.00 94.76 283 A 1 
ATOM 2194 C CD2 . TRP A 0 283 . -5.610  2.715   11.867   1.00 94.76 283 A 1 
ATOM 2195 C CE2 . TRP A 0 283 . -5.747  2.669   13.285   1.00 94.76 283 A 1 
ATOM 2196 C CE3 . TRP A 0 283 . -5.815  1.511   11.167   1.00 94.76 283 A 1 
ATOM 2197 N NE1 . TRP A 0 283 . -5.552  3.973   13.695   1.00 94.76 283 A 1 
ATOM 2198 C CH2 . TRP A 0 283 . -6.124  0.276   13.249   1.00 94.76 283 A 1 
ATOM 2199 C CZ2 . TRP A 0 283 . -5.964  1.469   13.981   1.00 94.76 283 A 1 
ATOM 2200 C CZ3 . TRP A 0 283 . -6.083  0.308   11.845   1.00 94.76 283 A 1 
ATOM 2201 N N   . ALA A 0 284 . -8.036  5.420   10.012   1.00 95.97 284 A 1 
ATOM 2202 C CA  . ALA A 0 284 . -9.117  6.049   10.757   1.00 95.97 284 A 1 
ATOM 2203 C C   . ALA A 0 284 . -9.798  5.061   11.709   1.00 95.97 284 A 1 
ATOM 2204 C CB  . ALA A 0 284 . -10.097 6.716   9.786    1.00 95.97 284 A 1 
ATOM 2205 O O   . ALA A 0 284 . -10.039 3.901   11.382   1.00 95.97 284 A 1 
ATOM 2206 N N   . LYS A 0 285 . -10.157 5.550   12.897   1.00 95.77 285 A 1 
ATOM 2207 C CA  . LYS A 0 285 . -11.022 4.857   13.853   1.00 95.77 285 A 1 
ATOM 2208 C C   . LYS A 0 285 . -12.053 5.809   14.429   1.00 95.77 285 A 1 
ATOM 2209 C CB  . LYS A 0 285 . -10.202 4.195   14.973   1.00 95.77 285 A 1 
ATOM 2210 O O   . LYS A 0 285 . -11.698 6.904   14.864   1.00 95.77 285 A 1 
ATOM 2211 C CG  . LYS A 0 285 . -9.671  2.842   14.496   1.00 95.77 285 A 1 
ATOM 2212 C CD  . LYS A 0 285 . -9.012  2.044   15.621   1.00 95.77 285 A 1 
ATOM 2213 C CE  . LYS A 0 285 . -8.881  0.612   15.100   1.00 95.77 285 A 1 
ATOM 2214 N NZ  . LYS A 0 285 . -8.144  -0.271  16.029   1.00 95.77 285 A 1 
ATOM 2215 N N   . SER A 0 286 . -13.302 5.369   14.496   1.00 93.87 286 A 1 
ATOM 2216 C CA  . SER A 0 286 . -14.355 6.046   15.247   1.00 93.87 286 A 1 
ATOM 2217 C C   . SER A 0 286 . -15.071 5.071   16.169   1.00 93.87 286 A 1 
ATOM 2218 C CB  . SER A 0 286 . -15.346 6.770   14.330   1.00 93.87 286 A 1 
ATOM 2219 O O   . SER A 0 286 . -15.393 3.954   15.770   1.00 93.87 286 A 1 
ATOM 2220 O OG  . SER A 0 286 . -16.055 5.863   13.509   1.00 93.87 286 A 1 
ATOM 2221 N N   . TYR A 0 287 . -15.363 5.528   17.376   1.00 93.35 287 A 1 
ATOM 2222 C CA  . TYR A 0 287 . -16.249 4.871   18.325   1.00 93.35 287 A 1 
ATOM 2223 C C   . TYR A 0 287 . -17.342 5.871   18.687   1.00 93.35 287 A 1 
ATOM 2224 C CB  . TYR A 0 287 . -15.459 4.433   19.566   1.00 93.35 287 A 1 
ATOM 2225 O O   . TYR A 0 287 . -17.024 7.009   19.028   1.00 93.35 287 A 1 
ATOM 2226 C CG  . TYR A 0 287 . -14.281 3.521   19.272   1.00 93.35 287 A 1 
ATOM 2227 C CD1 . TYR A 0 287 . -14.482 2.133   19.168   1.00 93.35 287 A 1 
ATOM 2228 C CD2 . TYR A 0 287 . -12.991 4.062   19.097   1.00 93.35 287 A 1 
ATOM 2229 C CE1 . TYR A 0 287 . -13.395 1.279   18.903   1.00 93.35 287 A 1 
ATOM 2230 C CE2 . TYR A 0 287 . -11.898 3.212   18.829   1.00 93.35 287 A 1 
ATOM 2231 O OH  . TYR A 0 287 . -11.056 0.977   18.501   1.00 93.35 287 A 1 
ATOM 2232 C CZ  . TYR A 0 287 . -12.100 1.818   18.738   1.00 93.35 287 A 1 
ATOM 2233 N N   . ALA A 0 288 . -18.595 5.453   18.602   1.00 90.95 288 A 1 
ATOM 2234 C CA  . ALA A 0 288 . -19.760 6.173   19.092   1.00 90.95 288 A 1 
ATOM 2235 C C   . ALA A 0 288 . -20.553 5.236   20.010   1.00 90.95 288 A 1 
ATOM 2236 C CB  . ALA A 0 288 . -20.590 6.675   17.904   1.00 90.95 288 A 1 
ATOM 2237 O O   . ALA A 0 288 . -20.618 4.036   19.730   1.00 90.95 288 A 1 
ATOM 2238 N N   . ALA A 0 289 . -21.126 5.768   21.083   1.00 88.95 289 A 1 
ATOM 2239 C CA  . ALA A 0 289 . -22.113 5.083   21.910   1.00 88.95 289 A 1 
ATOM 2240 C C   . ALA A 0 289 . -23.113 6.095   22.482   1.00 88.95 289 A 1 
ATOM 2241 C CB  . ALA A 0 289 . -21.411 4.286   23.017   1.00 88.95 289 A 1 
ATOM 2242 O O   . ALA A 0 289 . -22.738 7.237   22.759   1.00 88.95 289 A 1 
ATOM 2243 N N   . GLU A 0 290 . -24.365 5.681   22.638   1.00 84.08 290 A 1 
ATOM 2244 C CA  . GLU A 0 290 . -25.501 6.503   23.075   1.00 84.08 290 A 1 
ATOM 2245 C C   . GLU A 0 290 . -26.337 5.650   24.046   1.00 84.08 290 A 1 
ATOM 2246 C CB  . GLU A 0 290 . -26.319 6.942   21.837   1.00 84.08 290 A 1 
ATOM 2247 O O   . GLU A 0 290 . -26.643 4.512   23.707   1.00 84.08 290 A 1 
ATOM 2248 C CG  . GLU A 0 290 . -25.503 7.777   20.821   1.00 84.08 290 A 1 
ATOM 2249 C CD  . GLU A 0 290 . -26.161 7.956   19.443   1.00 84.08 290 A 1 
ATOM 2250 O OE1 . GLU A 0 290 . -25.928 9.031   18.835   1.00 84.08 290 A 1 
ATOM 2251 O OE2 . GLU A 0 290 . -26.793 6.990   18.950   1.00 84.08 290 A 1 
ATOM 2252 N N   . SER A 0 291 . -26.625 6.132   25.263   1.00 78.44 291 A 1 
ATOM 2253 C CA  . SER A 0 291 . -27.150 5.318   26.389   1.00 78.44 291 A 1 
ATOM 2254 C C   . SER A 0 291 . -27.486 6.192   27.613   1.00 78.44 291 A 1 
ATOM 2255 C CB  . SER A 0 291 . -26.039 4.351   26.849   1.00 78.44 291 A 1 
ATOM 2256 O O   . SER A 0 291 . -26.626 6.968   28.005   1.00 78.44 291 A 1 
ATOM 2257 O OG  . SER A 0 291 . -24.826 5.040   27.136   1.00 78.44 291 A 1 
ATOM 2258 N N   . TYR A 0 292 . -28.605 6.116   28.339   1.00 55.59 292 A 1 
ATOM 2259 C CA  . TYR A 0 292 . -29.875 5.406   28.139   1.00 55.59 292 A 1 
ATOM 2260 C C   . TYR A 0 292 . -30.980 6.122   28.963   1.00 55.59 292 A 1 
ATOM 2261 C CB  . TYR A 0 292 . -29.704 3.914   28.516   1.00 55.59 292 A 1 
ATOM 2262 O O   . TYR A 0 292 . -30.665 7.016   29.751   1.00 55.59 292 A 1 
ATOM 2263 C CG  . TYR A 0 292 . -30.142 3.409   29.893   1.00 55.59 292 A 1 
ATOM 2264 C CD1 . TYR A 0 292 . -29.991 4.177   31.069   1.00 55.59 292 A 1 
ATOM 2265 C CD2 . TYR A 0 292 . -30.688 2.113   29.985   1.00 55.59 292 A 1 
ATOM 2266 C CE1 . TYR A 0 292 . -30.464 3.690   32.305   1.00 55.59 292 A 1 
ATOM 2267 C CE2 . TYR A 0 292 . -31.117 1.601   31.224   1.00 55.59 292 A 1 
ATOM 2268 O OH  . TYR A 0 292 . -31.476 1.912   33.573   1.00 55.59 292 A 1 
ATOM 2269 C CZ  . TYR A 0 292 . -31.028 2.399   32.383   1.00 55.59 292 A 1 
ATOM 2270 N N   . ASP A 0 293 . -32.241 5.708   28.844   1.00 69.20 293 A 1 
ATOM 2271 C CA  . ASP A 0 293 . -33.397 6.260   29.567   1.00 69.20 293 A 1 
ATOM 2272 C C   . ASP A 0 293 . -34.004 5.263   30.576   1.00 69.20 293 A 1 
ATOM 2273 C CB  . ASP A 0 293 . -34.479 6.703   28.565   1.00 69.20 293 A 1 
ATOM 2274 O O   . ASP A 0 293 . -34.141 4.068   30.306   1.00 69.20 293 A 1 
ATOM 2275 C CG  . ASP A 0 293 . -34.316 8.101   27.958   1.00 69.20 293 A 1 
ATOM 2276 O OD1 . ASP A 0 293 . -33.296 8.778   28.207   1.00 69.20 293 A 1 
ATOM 2277 O OD2 . ASP A 0 293 . -35.256 8.501   27.234   1.00 69.20 293 A 1 
ATOM 2278 N N   . GLU A 0 294 . -34.463 5.768   31.725   1.00 73.75 294 A 1 
ATOM 2279 C CA  . GLU A 0 294 . -35.174 5.013   32.768   1.00 73.75 294 A 1 
ATOM 2280 C C   . GLU A 0 294 . -36.248 5.879   33.443   1.00 73.75 294 A 1 
ATOM 2281 C CB  . GLU A 0 294 . -34.152 4.469   33.792   1.00 73.75 294 A 1 
ATOM 2282 O O   . GLU A 0 294 . -36.004 7.042   33.750   1.00 73.75 294 A 1 
ATOM 2283 C CG  . GLU A 0 294 . -34.766 4.011   35.130   1.00 73.75 294 A 1 
ATOM 2284 C CD  . GLU A 0 294 . -33.829 3.138   35.986   1.00 73.75 294 A 1 
ATOM 2285 O OE1 . GLU A 0 294 . -34.347 2.302   36.769   1.00 73.75 294 A 1 
ATOM 2286 O OE2 . GLU A 0 294 . -32.603 3.067   35.739   1.00 73.75 294 A 1 
ATOM 2287 N N   . TRP A 0 295 . -37.425 5.317   33.734   1.00 77.34 295 A 1 
ATOM 2288 C CA  . TRP A 0 295 . -38.480 6.007   34.486   1.00 77.34 295 A 1 
ATOM 2289 C C   . TRP A 0 295 . -39.356 5.055   35.313   1.00 77.34 295 A 1 
ATOM 2290 C CB  . TRP A 0 295 . -39.326 6.861   33.530   1.00 77.34 295 A 1 
ATOM 2291 O O   . TRP A 0 295 . -39.596 3.908   34.939   1.00 77.34 295 A 1 
ATOM 2292 C CG  . TRP A 0 295 . -39.899 6.130   32.353   1.00 77.34 295 A 1 
ATOM 2293 C CD1 . TRP A 0 295 . -39.280 5.967   31.162   1.00 77.34 295 A 1 
ATOM 2294 C CD2 . TRP A 0 295 . -41.166 5.413   32.245   1.00 77.34 295 A 1 
ATOM 2295 C CE2 . TRP A 0 295 . -41.250 4.840   30.939   1.00 77.34 295 A 1 
ATOM 2296 C CE3 . TRP A 0 295 . -42.245 5.171   33.124   1.00 77.34 295 A 1 
ATOM 2297 N NE1 . TRP A 0 295 . -40.071 5.208   30.324   1.00 77.34 295 A 1 
ATOM 2298 C CH2 . TRP A 0 295 . -43.404 3.845   31.430   1.00 77.34 295 A 1 
ATOM 2299 C CZ2 . TRP A 0 295 . -42.349 4.070   30.528   1.00 77.34 295 A 1 
ATOM 2300 C CZ3 . TRP A 0 295 . -43.352 4.399   32.722   1.00 77.34 295 A 1 
ATOM 2301 N N   . ASP A 0 296 . -39.858 5.563   36.438   1.00 78.53 296 A 1 
ATOM 2302 C CA  . ASP A 0 296 . -40.720 4.889   37.410   1.00 78.53 296 A 1 
ATOM 2303 C C   . ASP A 0 296 . -41.894 5.808   37.788   1.00 78.53 296 A 1 
ATOM 2304 C CB  . ASP A 0 296 . -39.883 4.528   38.649   1.00 78.53 296 A 1 
ATOM 2305 O O   . ASP A 0 296 . -41.717 7.004   38.033   1.00 78.53 296 A 1 
ATOM 2306 C CG  . ASP A 0 296 . -40.653 3.735   39.709   1.00 78.53 296 A 1 
ATOM 2307 O OD1 . ASP A 0 296 . -40.749 4.223   40.857   1.00 78.53 296 A 1 
ATOM 2308 O OD2 . ASP A 0 296 . -41.108 2.607   39.434   1.00 78.53 296 A 1 
ATOM 2309 N N   . ASN A 0 297 . -43.099 5.247   37.843   1.00 74.12 297 A 1 
ATOM 2310 C CA  . ASN A 0 297 . -44.328 5.910   38.264   1.00 74.12 297 A 1 
ATOM 2311 C C   . ASN A 0 297 . -45.119 4.975   39.180   1.00 74.12 297 A 1 
ATOM 2312 C CB  . ASN A 0 297 . -45.149 6.298   37.023   1.00 74.12 297 A 1 
ATOM 2313 O O   . ASN A 0 297 . -45.561 3.905   38.755   1.00 74.12 297 A 1 
ATOM 2314 C CG  . ASN A 0 297 . -46.519 6.835   37.405   1.00 74.12 297 A 1 
ATOM 2315 N ND2 . ASN A 0 297 . -47.581 6.108   37.165   1.00 74.12 297 A 1 
ATOM 2316 O OD1 . ASN A 0 297 . -46.650 7.907   37.957   1.00 74.12 297 A 1 
ATOM 2317 N N   . ARG A 0 298 . -45.337 5.398   40.423   1.00 72.11 298 A 1 
ATOM 2318 C CA  . ARG A 0 298 . -46.150 4.687   41.412   1.00 72.11 298 A 1 
ATOM 2319 C C   . ARG A 0 298 . -47.240 5.604   41.943   1.00 72.11 298 A 1 
ATOM 2320 C CB  . ARG A 0 298 . -45.241 4.156   42.531   1.00 72.11 298 A 1 
ATOM 2321 O O   . ARG A 0 298 . -46.931 6.605   42.586   1.00 72.11 298 A 1 
ATOM 2322 C CG  . ARG A 0 298 . -44.492 2.896   42.074   1.00 72.11 298 A 1 
ATOM 2323 C CD  . ARG A 0 298 . -43.448 2.436   43.099   1.00 72.11 298 A 1 
ATOM 2324 N NE  . ARG A 0 298 . -42.195 3.199   42.963   1.00 72.11 298 A 1 
ATOM 2325 N NH1 . ARG A 0 298 . -41.896 4.001   45.100   1.00 72.11 298 A 1 
ATOM 2326 N NH2 . ARG A 0 298 . -40.444 4.513   43.490   1.00 72.11 298 A 1 
ATOM 2327 C CZ  . ARG A 0 298 . -41.518 3.889   43.857   1.00 72.11 298 A 1 
ATOM 2328 N N   . ASP A 0 299 . -48.479 5.205   41.697   1.00 67.90 299 A 1 
ATOM 2329 C CA  . ASP A 0 299 . -49.673 5.673   42.391   1.00 67.90 299 A 1 
ATOM 2330 C C   . ASP A 0 299 . -49.967 4.697   43.550   1.00 67.90 299 A 1 
ATOM 2331 C CB  . ASP A 0 299 . -50.829 5.789   41.383   1.00 67.90 299 A 1 
ATOM 2332 O O   . ASP A 0 299 . -49.661 3.497   43.496   1.00 67.90 299 A 1 
ATOM 2333 C CG  . ASP A 0 299 . -51.997 6.644   41.892   1.00 67.90 299 A 1 
ATOM 2334 O OD1 . ASP A 0 299 . -52.291 6.555   43.113   1.00 67.90 299 A 1 
ATOM 2335 O OD2 . ASP A 0 299 . -52.571 7.362   41.046   1.00 67.90 299 A 1 
ATOM 2336 N N   . ALA A 0 300 . -50.487 5.214   44.657   1.00 68.75 300 A 1 
ATOM 2337 C CA  . ALA A 0 300 . -50.827 4.422   45.834   1.00 68.75 300 A 1 
ATOM 2338 C C   . ALA A 0 300 . -51.914 5.089   46.696   1.00 68.75 300 A 1 
ATOM 2339 C CB  . ALA A 0 300 . -49.534 4.086   46.602   1.00 68.75 300 A 1 
ATOM 2340 O O   . ALA A 0 300 . -51.857 5.000   47.937   1.00 68.75 300 A 1 
ATOM 2341 N N   . ASP A 0 301 . -52.877 5.735   46.036   1.00 68.43 301 A 1 
ATOM 2342 C CA  . ASP A 0 301 . -54.101 6.316   46.595   1.00 68.43 301 A 1 
ATOM 2343 C C   . ASP A 0 301 . -54.772 5.457   47.689   1.00 68.43 301 A 1 
ATOM 2344 C CB  . ASP A 0 301 . -55.051 6.653   45.423   1.00 68.43 301 A 1 
ATOM 2345 O O   . ASP A 0 301 . -54.728 4.217   47.716   1.00 68.43 301 A 1 
ATOM 2346 C CG  . ASP A 0 301 . -56.551 6.453   45.689   1.00 68.43 301 A 1 
ATOM 2347 O OD1 . ASP A 0 301 . -56.992 5.317   46.011   1.00 68.43 301 A 1 
ATOM 2348 O OD2 . ASP A 0 301 . -57.274 7.472   45.703   1.00 68.43 301 A 1 
ATOM 2349 N N   . LYS A 0 302 . -55.387 6.152   48.658   1.00 62.79 302 A 1 
ATOM 2350 C CA  . LYS A 0 302 . -56.268 5.577   49.687   1.00 62.79 302 A 1 
ATOM 2351 C C   . LYS A 0 302 . -57.357 6.573   50.061   1.00 62.79 302 A 1 
ATOM 2352 C CB  . LYS A 0 302 . -55.479 5.157   50.949   1.00 62.79 302 A 1 
ATOM 2353 O O   . LYS A 0 302 . -57.154 7.421   50.935   1.00 62.79 302 A 1 
ATOM 2354 C CG  . LYS A 0 302 . -54.368 4.168   50.611   1.00 62.79 302 A 1 
ATOM 2355 C CD  . LYS A 0 302 . -53.507 3.694   51.778   1.00 62.79 302 A 1 
ATOM 2356 C CE  . LYS A 0 302 . -52.348 2.862   51.197   1.00 62.79 302 A 1 
ATOM 2357 N NZ  . LYS A 0 302 . -51.495 3.659   50.266   1.00 62.79 302 A 1 
ATOM 2358 N N   . TRP A 0 303 . -58.547 6.421   49.489   1.00 63.36 303 A 1 
ATOM 2359 C CA  . TRP A 0 303 . -59.732 7.188   49.883   1.00 63.36 303 A 1 
ATOM 2360 C C   . TRP A 0 303 . -60.588 6.460   50.933   1.00 63.36 303 A 1 
ATOM 2361 C CB  . TRP A 0 303 . -60.533 7.617   48.650   1.00 63.36 303 A 1 
ATOM 2362 O O   . TRP A 0 303 . -60.969 5.292   50.799   1.00 63.36 303 A 1 
ATOM 2363 C CG  . TRP A 0 303 . -60.872 6.539   47.670   1.00 63.36 303 A 1 
ATOM 2364 C CD1 . TRP A 0 303 . -60.027 6.078   46.729   1.00 63.36 303 A 1 
ATOM 2365 C CD2 . TRP A 0 303 . -62.120 5.820   47.444   1.00 63.36 303 A 1 
ATOM 2366 C CE2 . TRP A 0 303 . -61.948 4.960   46.313   1.00 63.36 303 A 1 
ATOM 2367 C CE3 . TRP A 0 303 . -63.388 5.826   48.063   1.00 63.36 303 A 1 
ATOM 2368 N NE1 . TRP A 0 303 . -60.639 5.142   45.934   1.00 63.36 303 A 1 
ATOM 2369 C CH2 . TRP A 0 303 . -64.239 4.197   46.450   1.00 63.36 303 A 1 
ATOM 2370 C CZ2 . TRP A 0 303 . -62.984 4.158   45.818   1.00 63.36 303 A 1 
ATOM 2371 C CZ3 . TRP A 0 303 . -64.438 5.024   47.572   1.00 63.36 303 A 1 
ATOM 2372 N N   . GLY A 0 304 . -60.923 7.178   52.009   1.00 57.63 304 A 1 
ATOM 2373 C CA  . GLY A 0 304 . -61.809 6.701   53.073   1.00 57.63 304 A 1 
ATOM 2374 C C   . GLY A 0 304 . -63.268 7.103   52.841   1.00 57.63 304 A 1 
ATOM 2375 O O   . GLY A 0 304 . -63.629 8.266   53.009   1.00 57.63 304 A 1 
ATOM 2376 N N   . GLY A 0 305 . -64.133 6.139   52.525   1.00 55.17 305 A 1 
ATOM 2377 C CA  . GLY A 0 305 . -65.572 6.360   52.364   1.00 55.17 305 A 1 
ATOM 2378 C C   . GLY A 0 305 . -66.279 6.561   53.709   1.00 55.17 305 A 1 
ATOM 2379 O O   . GLY A 0 305 . -66.492 5.602   54.457   1.00 55.17 305 A 1 
ATOM 2380 N N   . GLN A 0 306 . -66.665 7.802   54.025   1.00 53.40 306 A 1 
ATOM 2381 C CA  . GLN A 0 306 . -67.289 8.155   55.305   1.00 53.40 306 A 1 
ATOM 2382 C C   . GLN A 0 306 . -68.826 8.041   55.270   1.00 53.40 306 A 1 
ATOM 2383 C CB  . GLN A 0 306 . -66.796 9.543   55.752   1.00 53.40 306 A 1 
ATOM 2384 O O   . GLN A 0 306 . -69.530 8.923   54.778   1.00 53.40 306 A 1 
ATOM 2385 C CG  . GLN A 0 306 . -67.179 9.830   57.215   1.00 53.40 306 A 1 
ATOM 2386 C CD  . GLN A 0 306 . -66.602 11.139  57.750   1.00 53.40 306 A 1 
ATOM 2387 N NE2 . GLN A 0 306 . -66.736 11.405  59.030   1.00 53.40 306 A 1 
ATOM 2388 O OE1 . GLN A 0 306 . -66.020 11.949  57.055   1.00 53.40 306 A 1 
ATOM 2389 N N   . ALA A 0 307 . -69.359 6.964   55.855   1.00 48.45 307 A 1 
ATOM 2390 C CA  . ALA A 0 307 . -70.794 6.781   56.091   1.00 48.45 307 A 1 
ATOM 2391 C C   . ALA A 0 307 . -71.237 7.375   57.445   1.00 48.45 307 A 1 
ATOM 2392 C CB  . ALA A 0 307 . -71.130 5.291   55.964   1.00 48.45 307 A 1 
ATOM 2393 O O   . ALA A 0 307 . -70.490 7.349   58.424   1.00 48.45 307 A 1 
ATOM 2394 N N   . TRP A 0 308 . -72.463 7.904   57.508   1.00 45.48 308 A 1 
ATOM 2395 C CA  . TRP A 0 308 . -72.985 8.637   58.669   1.00 45.48 308 A 1 
ATOM 2396 C C   . TRP A 0 308 . -73.732 7.701   59.639   1.00 45.48 308 A 1 
ATOM 2397 C CB  . TRP A 0 308 . -73.884 9.794   58.190   1.00 45.48 308 A 1 
ATOM 2398 O O   . TRP A 0 308 . -74.592 6.929   59.220   1.00 45.48 308 A 1 
ATOM 2399 C CG  . TRP A 0 308 . -73.236 10.937  57.444   1.00 45.48 308 A 1 
ATOM 2400 C CD1 . TRP A 0 308 . -72.351 10.843  56.420   1.00 45.48 308 A 1 
ATOM 2401 C CD2 . TRP A 0 308 . -73.441 12.377  57.639   1.00 45.48 308 A 1 
ATOM 2402 C CE2 . TRP A 0 308 . -72.638 13.087  56.694   1.00 45.48 308 A 1 
ATOM 2403 C CE3 . TRP A 0 308 . -74.222 13.160  58.521   1.00 45.48 308 A 1 
ATOM 2404 N NE1 . TRP A 0 308 . -71.992 12.101  55.985   1.00 45.48 308 A 1 
ATOM 2405 C CH2 . TRP A 0 308 . -73.394 15.233  57.519   1.00 45.48 308 A 1 
ATOM 2406 C CZ2 . TRP A 0 308 . -72.608 14.488  56.625   1.00 45.48 308 A 1 
ATOM 2407 C CZ3 . TRP A 0 308 . -74.198 14.569  58.463   1.00 45.48 308 A 1 
ATOM 2408 N N   . GLY A 0 309 . -73.439 7.796   60.940   1.00 49.77 309 A 1 
ATOM 2409 C CA  . GLY A 0 309 . -74.049 6.999   62.017   1.00 49.77 309 A 1 
ATOM 2410 C C   . GLY A 0 309 . -73.988 7.740   63.360   1.00 49.77 309 A 1 
ATOM 2411 O O   . GLY A 0 309 . -73.159 8.632   63.522   1.00 49.77 309 A 1 
ATOM 2412 N N   . LYS A 0 310 . -74.909 7.432   64.284   1.00 46.42 310 A 1 
ATOM 2413 C CA  . LYS A 0 310 . -75.265 8.317   65.410   1.00 46.42 310 A 1 
ATOM 2414 C C   . LYS A 0 310 . -74.555 8.065   66.752   1.00 46.42 310 A 1 
ATOM 2415 C CB  . LYS A 0 310 . -76.801 8.378   65.563   1.00 46.42 310 A 1 
ATOM 2416 O O   . LYS A 0 310 . -73.890 7.059   66.967   1.00 46.42 310 A 1 
ATOM 2417 C CG  . LYS A 0 310 . -77.357 9.679   64.965   1.00 46.42 310 A 1 
ATOM 2418 C CD  . LYS A 0 310 . -78.853 9.845   65.273   1.00 46.42 310 A 1 
ATOM 2419 C CE  . LYS A 0 310 . -79.240 11.326  65.325   1.00 46.42 310 A 1 
ATOM 2420 N NZ  . LYS A 0 310 . -78.907 11.885  66.661   1.00 46.42 310 A 1 
ATOM 2421 N N   . ASP A 0 311 . -74.745 9.064   67.606   1.00 44.24 311 A 1 
ATOM 2422 C CA  . ASP A 0 311 . -74.284 9.331   68.969   1.00 44.24 311 A 1 
ATOM 2423 C C   . ASP A 0 311 . -74.933 8.452   70.071   1.00 44.24 311 A 1 
ATOM 2424 C CB  . ASP A 0 311 . -74.486 10.856  69.228   1.00 44.24 311 A 1 
ATOM 2425 O O   . ASP A 0 311 . -75.981 7.843   69.857   1.00 44.24 311 A 1 
ATOM 2426 C CG  . ASP A 0 311 . -75.732 11.589  68.627   1.00 44.24 311 A 1 
ATOM 2427 O OD1 . ASP A 0 311 . -76.563 11.017  67.867   1.00 44.24 311 A 1 
ATOM 2428 O OD2 . ASP A 0 311 . -75.835 12.816  68.818   1.00 44.24 311 A 1 
ATOM 2429 N N   . LYS A 0 312 . -74.304 8.388   71.264   1.00 40.31 312 A 1 
ATOM 2430 C CA  . LYS A 0 312 . -74.821 7.713   72.478   1.00 40.31 312 A 1 
ATOM 2431 C C   . LYS A 0 312 . -74.799 8.642   73.697   1.00 40.31 312 A 1 
ATOM 2432 C CB  . LYS A 0 312 . -74.019 6.443   72.850   1.00 40.31 312 A 1 
ATOM 2433 O O   . LYS A 0 312 . -73.727 9.088   74.099   1.00 40.31 312 A 1 
ATOM 2434 C CG  . LYS A 0 312 . -74.298 5.209   71.981   1.00 40.31 312 A 1 
ATOM 2435 C CD  . LYS A 0 312 . -73.915 3.910   72.723   1.00 40.31 312 A 1 
ATOM 2436 C CE  . LYS A 0 312 . -74.314 2.703   71.867   1.00 40.31 312 A 1 
ATOM 2437 N NZ  . LYS A 0 312 . -74.367 1.419   72.616   1.00 40.31 312 A 1 
ATOM 2438 N N   . ASP A 0 313 . -75.951 8.812   74.342   1.00 45.63 313 A 1 
ATOM 2439 C CA  . ASP A 0 313 . -76.096 9.533   75.612   1.00 45.63 313 A 1 
ATOM 2440 C C   . ASP A 0 313 . -75.953 8.581   76.817   1.00 45.63 313 A 1 
ATOM 2441 C CB  . ASP A 0 313 . -77.470 10.225  75.671   1.00 45.63 313 A 1 
ATOM 2442 O O   . ASP A 0 313 . -76.573 7.517   76.846   1.00 45.63 313 A 1 
ATOM 2443 C CG  . ASP A 0 313 . -77.700 11.277  74.581   1.00 45.63 313 A 1 
ATOM 2444 O OD1 . ASP A 0 313 . -76.731 11.990  74.249   1.00 45.63 313 A 1 
ATOM 2445 O OD2 . ASP A 0 313 . -78.865 11.386  74.135   1.00 45.63 313 A 1 
ATOM 2446 N N   . ILE A 0 314 . -75.198 8.967   77.855   1.00 41.43 314 A 1 
ATOM 2447 C CA  . ILE A 0 314 . -75.112 8.217   79.125   1.00 41.43 314 A 1 
ATOM 2448 C C   . ILE A 0 314 . -75.774 9.019   80.251   1.00 41.43 314 A 1 
ATOM 2449 C CB  . ILE A 0 314 . -73.659 7.800   79.461   1.00 41.43 314 A 1 
ATOM 2450 O O   . ILE A 0 314 . -75.341 10.119  80.589   1.00 41.43 314 A 1 
ATOM 2451 C CG1 . ILE A 0 314 . -73.098 6.876   78.352   1.00 41.43 314 A 1 
ATOM 2452 C CG2 . ILE A 0 314 . -73.604 7.092   80.834   1.00 41.43 314 A 1 
ATOM 2453 C CD1 . ILE A 0 314 . -71.655 6.400   78.575   1.00 41.43 314 A 1 
ATOM 2454 N N   . TYR A 0 315 . -76.802 8.442   80.881   1.00 33.46 315 A 1 
ATOM 2455 C CA  . TYR A 0 315 . -77.612 9.097   81.912   1.00 33.46 315 A 1 
ATOM 2456 C C   . TYR A 0 315 . -77.705 8.259   83.201   1.00 33.46 315 A 1 
ATOM 2457 C CB  . TYR A 0 315 . -79.002 9.380   81.318   1.00 33.46 315 A 1 
ATOM 2458 O O   . TYR A 0 315 . -77.992 7.067   83.150   1.00 33.46 315 A 1 
ATOM 2459 C CG  . TYR A 0 315 . -79.916 10.231  82.182   1.00 33.46 315 A 1 
ATOM 2460 C CD1 . TYR A 0 315 . -80.780 9.623   83.115   1.00 33.46 315 A 1 
ATOM 2461 C CD2 . TYR A 0 315 . -79.926 11.630  82.023   1.00 33.46 315 A 1 
ATOM 2462 C CE1 . TYR A 0 315 . -81.655 10.415  83.886   1.00 33.46 315 A 1 
ATOM 2463 C CE2 . TYR A 0 315 . -80.805 12.424  82.786   1.00 33.46 315 A 1 
ATOM 2464 O OH  . TYR A 0 315 . -82.530 12.578  84.447   1.00 33.46 315 A 1 
ATOM 2465 C CZ  . TYR A 0 315 . -81.674 11.815  83.717   1.00 33.46 315 A 1 
ATOM 2466 N N   . GLY A 0 316 . -77.553 8.900   84.370   1.00 34.91 316 A 1 
ATOM 2467 C CA  . GLY A 0 316 . -78.131 8.386   85.625   1.00 34.91 316 A 1 
ATOM 2468 C C   . GLY A 0 316 . -77.238 7.619   86.618   1.00 34.91 316 A 1 
ATOM 2469 O O   . GLY A 0 316 . -77.720 6.669   87.228   1.00 34.91 316 A 1 
ATOM 2470 N N   . ALA A 0 317 . -75.989 8.035   86.868   1.00 36.43 317 A 1 
ATOM 2471 C CA  . ALA A 0 317 . -75.136 7.439   87.916   1.00 36.43 317 A 1 
ATOM 2472 C C   . ALA A 0 317 . -74.684 8.457   88.989   1.00 36.43 317 A 1 
ATOM 2473 C CB  . ALA A 0 317 . -73.967 6.708   87.242   1.00 36.43 317 A 1 
ATOM 2474 O O   . ALA A 0 317 . -73.564 8.965   88.956   1.00 36.43 317 A 1 
ATOM 2475 N N   . SER A 0 318 . -75.546 8.755   89.971   1.00 33.35 318 A 1 
ATOM 2476 C CA  . SER A 0 318 . -75.242 9.685   91.074   1.00 33.35 318 A 1 
ATOM 2477 C C   . SER A 0 318 . -75.327 9.026   92.456   1.00 33.35 318 A 1 
ATOM 2478 C CB  . SER A 0 318 . -76.164 10.912  91.002   1.00 33.35 318 A 1 
ATOM 2479 O O   . SER A 0 318 . -76.423 8.809   92.976   1.00 33.35 318 A 1 
ATOM 2480 O OG  . SER A 0 318 . -77.519 10.547  91.178   1.00 33.35 318 A 1 
ATOM 2481 N N   . SER A 0 319 . -74.185 8.787   93.110   1.00 40.18 319 A 1 
ATOM 2482 C CA  . SER A 0 319 . -74.146 8.393   94.526   1.00 40.18 319 A 1 
ATOM 2483 C C   . SER A 0 319 . -72.949 8.998   95.264   1.00 40.18 319 A 1 
ATOM 2484 C CB  . SER A 0 319 . -74.179 6.869   94.690   1.00 40.18 319 A 1 
ATOM 2485 O O   . SER A 0 319 . -71.795 8.688   94.984   1.00 40.18 319 A 1 
ATOM 2486 O OG  . SER A 0 319 . -73.057 6.266   94.086   1.00 40.18 319 A 1 
ATOM 2487 N N   . TYR A 0 320 . -73.270 9.858   96.229   1.00 30.75 320 A 1 
ATOM 2488 C CA  . TYR A 0 320 . -72.394 10.476  97.226   1.00 30.75 320 A 1 
ATOM 2489 C C   . TYR A 0 320 . -71.234 9.587   97.723   1.00 30.75 320 A 1 
ATOM 2490 C CB  . TYR A 0 320 . -73.283 10.762  98.457   1.00 30.75 320 A 1 
ATOM 2491 O O   . TYR A 0 320 . -71.455 8.429   98.066   1.00 30.75 320 A 1 
ATOM 2492 C CG  . TYR A 0 320 . -74.139 12.017  98.423   1.00 30.75 320 A 1 
ATOM 2493 C CD1 . TYR A 0 320 . -73.900 13.023  99.381   1.00 30.75 320 A 1 
ATOM 2494 C CD2 . TYR A 0 320 . -75.193 12.172  97.498   1.00 30.75 320 A 1 
ATOM 2495 C CE1 . TYR A 0 320 . -74.689 14.187  99.406   1.00 30.75 320 A 1 
ATOM 2496 C CE2 . TYR A 0 320 . -75.978 13.342  97.514   1.00 30.75 320 A 1 
ATOM 2497 O OH  . TYR A 0 320 . -76.489 15.475  98.480   1.00 30.75 320 A 1 
ATOM 2498 C CZ  . TYR A 0 320 . -75.727 14.351  98.465   1.00 30.75 320 A 1 
ATOM 2499 N N   . GLY A 0 321 . -70.087 10.205  98.050   1.00 34.28 321 A 1 
ATOM 2500 C CA  . GLY A 0 321 . -69.696 10.060  99.459   1.00 34.28 321 A 1 
ATOM 2501 C C   . GLY A 0 321 . -68.244 9.987   99.920   1.00 34.28 321 A 1 
ATOM 2502 O O   . GLY A 0 321 . -68.090 9.895   101.134  1.00 34.28 321 A 1 
ATOM 2503 N N   . ASN A 0 322 . -67.184 10.100  99.102   1.00 35.70 322 A 1 
ATOM 2504 C CA  . ASN A 0 322 . -65.924 10.617  99.675   1.00 35.70 322 A 1 
ATOM 2505 C C   . ASN A 0 322 . -64.951 11.305  98.705   1.00 35.70 322 A 1 
ATOM 2506 C CB  . ASN A 0 322 . -65.212 9.580   100.575  1.00 35.70 322 A 1 
ATOM 2507 O O   . ASN A 0 322 . -64.948 11.066  97.503   1.00 35.70 322 A 1 
ATOM 2508 C CG  . ASN A 0 322 . -64.890 10.184  101.937  1.00 35.70 322 A 1 
ATOM 2509 N ND2 . ASN A 0 322 . -64.852 9.386   102.977  1.00 35.70 322 A 1 
ATOM 2510 O OD1 . ASN A 0 322 . -64.667 11.381  102.082  1.00 35.70 322 A 1 
ATOM 2511 N N   . LYS A 0 323 . -64.154 12.222  99.265   1.00 30.03 323 A 1 
ATOM 2512 C CA  . LYS A 0 323 . -63.364 13.236  98.550   1.00 30.03 323 A 1 
ATOM 2513 C C   . LYS A 0 323 . -61.985 12.721  98.125   1.00 30.03 323 A 1 
ATOM 2514 C CB  . LYS A 0 323 . -63.154 14.450  99.473   1.00 30.03 323 A 1 
ATOM 2515 O O   . LYS A 0 323 . -61.244 12.225  98.966   1.00 30.03 323 A 1 
ATOM 2516 C CG  . LYS A 0 323 . -64.443 15.145  99.937   1.00 30.03 323 A 1 
ATOM 2517 C CD  . LYS A 0 323 . -64.120 16.117  101.080  1.00 30.03 323 A 1 
ATOM 2518 C CE  . LYS A 0 323 . -65.397 16.815  101.556  1.00 30.03 323 A 1 
ATOM 2519 N NZ  . LYS A 0 323 . -65.147 17.636  102.767  1.00 30.03 323 A 1 
ATOM 2520 N N   . ALA A 0 324 . -61.589 13.001  96.882   1.00 29.66 324 A 1 
ATOM 2521 C CA  . ALA A 0 324 . -60.202 12.857  96.411   1.00 29.66 324 A 1 
ATOM 2522 C C   . ALA A 0 324 . -59.773 13.944  95.391   1.00 29.66 324 A 1 
ATOM 2523 C CB  . ALA A 0 324 . -59.994 11.426  95.895   1.00 29.66 324 A 1 
ATOM 2524 O O   . ALA A 0 324 . -58.927 13.707  94.537   1.00 29.66 324 A 1 
ATOM 2525 N N   . SER A 0 325 . -60.345 15.154  95.462   1.00 37.07 325 A 1 
ATOM 2526 C CA  . SER A 0 325 . -60.078 16.256  94.519   1.00 37.07 325 A 1 
ATOM 2527 C C   . SER A 0 325 . -59.258 17.393  95.156   1.00 37.07 325 A 1 
ATOM 2528 C CB  . SER A 0 325 . -61.410 16.760  93.947   1.00 37.07 325 A 1 
ATOM 2529 O O   . SER A 0 325 . -59.814 18.388  95.626   1.00 37.07 325 A 1 
ATOM 2530 O OG  . SER A 0 325 . -62.232 17.246  94.993   1.00 37.07 325 A 1 
ATOM 2531 N N   . SER A 0 326 . -57.928 17.278  95.175   1.00 34.29 326 A 1 
ATOM 2532 C CA  . SER A 0 326 . -57.029 18.299  95.743   1.00 34.29 326 A 1 
ATOM 2533 C C   . SER A 0 326 . -56.655 19.407  94.745   1.00 34.29 326 A 1 
ATOM 2534 C CB  . SER A 0 326 . -55.797 17.637  96.373   1.00 34.29 326 A 1 
ATOM 2535 O O   . SER A 0 326 . -55.476 19.611  94.450   1.00 34.29 326 A 1 
ATOM 2536 O OG  . SER A 0 326 . -55.063 16.929  95.400   1.00 34.29 326 A 1 
ATOM 2537 N N   . LYS A 0 327 . -57.644 20.148  94.226   1.00 36.39 327 A 1 
ATOM 2538 C CA  . LYS A 0 327 . -57.393 21.332  93.382   1.00 36.39 327 A 1 
ATOM 2539 C C   . LYS A 0 327 . -57.222 22.578  94.269   1.00 36.39 327 A 1 
ATOM 2540 C CB  . LYS A 0 327 . -58.480 21.463  92.286   1.00 36.39 327 A 1 
ATOM 2541 O O   . LYS A 0 327 . -58.176 23.046  94.884   1.00 36.39 327 A 1 
ATOM 2542 C CG  . LYS A 0 327 . -57.886 21.902  90.930   1.00 36.39 327 A 1 
ATOM 2543 C CD  . LYS A 0 327 . -58.912 21.854  89.780   1.00 36.39 327 A 1 
ATOM 2544 C CE  . LYS A 0 327 . -58.220 22.102  88.425   1.00 36.39 327 A 1 
ATOM 2545 N NZ  . LYS A 0 327 . -59.147 21.968  87.266   1.00 36.39 327 A 1 
ATOM 2546 N N   . LYS A 0 328 . -55.985 23.076  94.379   1.00 31.81 328 A 1 
ATOM 2547 C CA  . LYS A 0 328 . -55.654 24.425  94.893   1.00 31.81 328 A 1 
ATOM 2548 C C   . LYS A 0 328 . -55.686 25.442  93.732   1.00 31.81 328 A 1 
ATOM 2549 C CB  . LYS A 0 328 . -54.287 24.376  95.621   1.00 31.81 328 A 1 
ATOM 2550 O O   . LYS A 0 328 . -55.946 25.022  92.610   1.00 31.81 328 A 1 
ATOM 2551 C CG  . LYS A 0 328 . -54.428 24.595  97.136   1.00 31.81 328 A 1 
ATOM 2552 C CD  . LYS A 0 328 . -53.051 24.765  97.798   1.00 31.81 328 A 1 
ATOM 2553 C CE  . LYS A 0 328 . -53.197 25.034  99.302   1.00 31.81 328 A 1 
ATOM 2554 N NZ  . LYS A 0 328 . -51.886 25.349  99.928   1.00 31.81 328 A 1 
ATOM 2555 N N   . VAL A 0 329 . -55.333 26.715  94.006   1.00 33.24 329 A 1 
ATOM 2556 C CA  . VAL A 0 329 . -55.253 27.858  93.047   1.00 33.24 329 A 1 
ATOM 2557 C C   . VAL A 0 329 . -56.669 28.426  92.749   1.00 33.24 329 A 1 
ATOM 2558 C CB  . VAL A 0 329 . -54.406 27.442  91.798   1.00 33.24 329 A 1 
ATOM 2559 O O   . VAL A 0 329 . -57.533 27.668  92.331   1.00 33.24 329 A 1 
ATOM 2560 C CG1 . VAL A 0 329 . -54.139 28.529  90.765   1.00 33.24 329 A 1 
ATOM 2561 C CG2 . VAL A 0 329 . -53.020 26.911  92.221   1.00 33.24 329 A 1 
ATOM 2562 N N   . THR A 0 330 . -57.036 29.699  93.020   1.00 37.18 330 A 1 
ATOM 2563 C CA  . THR A 0 330 . -56.264 30.912  93.427   1.00 37.18 330 A 1 
ATOM 2564 C C   . THR A 0 330 . -57.092 31.987  94.184   1.00 37.18 330 A 1 
ATOM 2565 C CB  . THR A 0 330 . -55.697 31.679  92.201   1.00 37.18 330 A 1 
ATOM 2566 O O   . THR A 0 330 . -58.312 31.992  94.092   1.00 37.18 330 A 1 
ATOM 2567 C CG2 . THR A 0 330 . -54.197 31.925  92.353   1.00 37.18 330 A 1 
ATOM 2568 O OG1 . THR A 0 330 . -55.913 31.031  90.976   1.00 37.18 330 A 1 
ATOM 2569 N N   . ASN A 0 331 . -56.370 32.959  94.777   1.00 36.48 331 A 1 
ATOM 2570 C CA  . ASN A 0 331 . -56.711 34.370  95.103   1.00 36.48 331 A 1 
ATOM 2571 C C   . ASN A 0 331 . -57.654 34.786  96.264   1.00 36.48 331 A 1 
ATOM 2572 C CB  . ASN A 0 331 . -57.019 35.168  93.815   1.00 36.48 331 A 1 
ATOM 2573 O O   . ASN A 0 331 . -58.726 34.232  96.454   1.00 36.48 331 A 1 
ATOM 2574 C CG  . ASN A 0 331 . -55.775 35.612  93.067   1.00 36.48 331 A 1 
ATOM 2575 N ND2 . ASN A 0 331 . -55.926 36.440  92.063   1.00 36.48 331 A 1 
ATOM 2576 O OD1 . ASN A 0 331 . -54.659 35.218  93.364   1.00 36.48 331 A 1 
ATOM 2577 N N   . ASP A 0 332 . -57.211 35.878  96.925   1.00 39.46 332 A 1 
ATOM 2578 C CA  . ASP A 0 332 . -57.916 36.966  97.651   1.00 39.46 332 A 1 
ATOM 2579 C C   . ASP A 0 332 . -58.942 36.631  98.773   1.00 39.46 332 A 1 
ATOM 2580 C CB  . ASP A 0 332 . -58.451 37.948  96.586   1.00 39.46 332 A 1 
ATOM 2581 O O   . ASP A 0 332 . -59.824 35.805  98.604   1.00 39.46 332 A 1 
ATOM 2582 C CG  . ASP A 0 332 . -57.348 38.829  95.977   1.00 39.46 332 A 1 
ATOM 2583 O OD1 . ASP A 0 332 . -56.174 38.400  95.975   1.00 39.46 332 A 1 
ATOM 2584 O OD2 . ASP A 0 332 . -57.673 39.986  95.611   1.00 39.46 332 A 1 
ATOM 2585 N N   . LYS A 0 333 . -58.976 37.296  99.951   1.00 38.25 333 A 1 
ATOM 2586 C CA  . LYS A 0 333 . -58.339 38.553  100.425  1.00 38.25 333 A 1 
ATOM 2587 C C   . LYS A 0 333 . -58.461 38.704  101.973  1.00 38.25 333 A 1 
ATOM 2588 C CB  . LYS A 0 333 . -59.110 39.723  99.764   1.00 38.25 333 A 1 
ATOM 2589 O O   . LYS A 0 333 . -59.376 38.139  102.553  1.00 38.25 333 A 1 
ATOM 2590 C CG  . LYS A 0 333 . -58.236 40.815  99.128   1.00 38.25 333 A 1 
ATOM 2591 C CD  . LYS A 0 333 . -59.138 41.821  98.389   1.00 38.25 333 A 1 
ATOM 2592 C CE  . LYS A 0 333 . -58.348 42.864  97.584   1.00 38.25 333 A 1 
ATOM 2593 N NZ  . LYS A 0 333 . -58.348 42.543  96.134   1.00 38.25 333 A 1 
ATOM 2594 N N   . TYR A 0 334 . -57.639 39.576  102.589  1.00 37.45 334 A 1 
ATOM 2595 C CA  . TYR A 0 334 . -57.710 40.126  103.981  1.00 37.45 334 A 1 
ATOM 2596 C C   . TYR A 0 334 . -57.548 39.191  105.216  1.00 37.45 334 A 1 
ATOM 2597 C CB  . TYR A 0 334 . -58.979 40.988  104.159  1.00 37.45 334 A 1 
ATOM 2598 O O   . TYR A 0 334 . -58.195 38.159  105.313  1.00 37.45 334 A 1 
ATOM 2599 C CG  . TYR A 0 334 . -58.946 42.330  103.454  1.00 37.45 334 A 1 
ATOM 2600 C CD1 . TYR A 0 334 . -58.200 43.389  104.009  1.00 37.45 334 A 1 
ATOM 2601 C CD2 . TYR A 0 334 . -59.681 42.536  102.271  1.00 37.45 334 A 1 
ATOM 2602 C CE1 . TYR A 0 334 . -58.148 44.637  103.360  1.00 37.45 334 A 1 
ATOM 2603 C CE2 . TYR A 0 334 . -59.623 43.780  101.614  1.00 37.45 334 A 1 
ATOM 2604 O OH  . TYR A 0 334 . -58.787 46.016  101.496  1.00 37.45 334 A 1 
ATOM 2605 C CZ  . TYR A 0 334 . -58.848 44.828  102.149  1.00 37.45 334 A 1 
ATOM 2606 N N   . GLY A 0 335 . -56.782 39.632  106.244  1.00 41.01 335 A 1 
ATOM 2607 C CA  . GLY A 0 335 . -56.907 39.091  107.625  1.00 41.01 335 A 1 
ATOM 2608 C C   . GLY A 0 335 . -55.667 39.037  108.554  1.00 41.01 335 A 1 
ATOM 2609 O O   . GLY A 0 335 . -55.256 37.957  108.957  1.00 41.01 335 A 1 
ATOM 2610 N N   . LYS A 0 336 . -55.087 40.183  108.948  1.00 39.97 336 A 1 
ATOM 2611 C CA  . LYS A 0 336 . -54.116 40.352  110.077  1.00 39.97 336 A 1 
ATOM 2612 C C   . LYS A 0 336 . -54.683 39.819  111.435  1.00 39.97 336 A 1 
ATOM 2613 C CB  . LYS A 0 336 . -53.837 41.868  110.137  1.00 39.97 336 A 1 
ATOM 2614 O O   . LYS A 0 336 . -55.899 39.776  111.551  1.00 39.97 336 A 1 
ATOM 2615 C CG  . LYS A 0 336 . -52.711 42.342  109.201  1.00 39.97 336 A 1 
ATOM 2616 C CD  . LYS A 0 336 . -52.478 43.856  109.364  1.00 39.97 336 A 1 
ATOM 2617 C CE  . LYS A 0 336 . -51.260 44.329  108.559  1.00 39.97 336 A 1 
ATOM 2618 N NZ  . LYS A 0 336 . -50.987 45.776  108.768  1.00 39.97 336 A 1 
ATOM 2619 N N   . VAL A 0 337 . -53.950 39.483  112.524  1.00 40.02 337 A 1 
ATOM 2620 C CA  . VAL A 0 337 . -52.574 39.810  113.004  1.00 40.02 337 A 1 
ATOM 2621 C C   . VAL A 0 337 . -52.114 38.833  114.148  1.00 40.02 337 A 1 
ATOM 2622 C CB  . VAL A 0 337 . -52.592 41.293  113.526  1.00 40.02 337 A 1 
ATOM 2623 O O   . VAL A 0 337 . -52.927 38.489  114.992  1.00 40.02 337 A 1 
ATOM 2624 C CG1 . VAL A 0 337 . -52.389 41.536  115.026  1.00 40.02 337 A 1 
ATOM 2625 C CG2 . VAL A 0 337 . -51.637 42.253  112.788  1.00 40.02 337 A 1 
ATOM 2626 N N   . TYR A 0 338 . -50.825 38.434  114.168  1.00 39.07 338 A 1 
ATOM 2627 C CA  . TYR A 0 338 . -49.892 38.039  115.275  1.00 39.07 338 A 1 
ATOM 2628 C C   . TYR A 0 338 . -50.365 37.370  116.602  1.00 39.07 338 A 1 
ATOM 2629 C CB  . TYR A 0 338 . -49.026 39.252  115.690  1.00 39.07 338 A 1 
ATOM 2630 O O   . TYR A 0 338 . -51.217 37.882  117.316  1.00 39.07 338 A 1 
ATOM 2631 C CG  . TYR A 0 338 . -48.175 39.932  114.622  1.00 39.07 338 A 1 
ATOM 2632 C CD1 . TYR A 0 338 . -46.773 40.002  114.754  1.00 39.07 338 A 1 
ATOM 2633 C CD2 . TYR A 0 338 . -48.786 40.578  113.535  1.00 39.07 338 A 1 
ATOM 2634 C CE1 . TYR A 0 338 . -46.004 40.712  113.807  1.00 39.07 338 A 1 
ATOM 2635 C CE2 . TYR A 0 338 . -48.034 41.284  112.585  1.00 39.07 338 A 1 
ATOM 2636 O OH  . TYR A 0 338 . -45.922 42.063  111.809  1.00 39.07 338 A 1 
ATOM 2637 C CZ  . TYR A 0 338 . -46.638 41.359  112.723  1.00 39.07 338 A 1 
ATOM 2638 N N   . GLY A 0 339 . -49.600 36.357  117.051  1.00 39.91 339 A 1 
ATOM 2639 C CA  . GLY A 0 339 . -49.522 35.861  118.445  1.00 39.91 339 A 1 
ATOM 2640 C C   . GLY A 0 339 . -48.671 34.579  118.542  1.00 39.91 339 A 1 
ATOM 2641 O O   . GLY A 0 339 . -48.841 33.702  117.701  1.00 39.91 339 A 1 
ATOM 2642 N N   . ALA A 0 340 . -47.723 34.460  119.487  1.00 34.99 340 A 1 
ATOM 2643 C CA  . ALA A 0 340 . -46.670 33.427  119.430  1.00 34.99 340 A 1 
ATOM 2644 C C   . ALA A 0 340 . -46.431 32.628  120.730  1.00 34.99 340 A 1 
ATOM 2645 C CB  . ALA A 0 340 . -45.360 34.100  118.986  1.00 34.99 340 A 1 
ATOM 2646 O O   . ALA A 0 340 . -46.459 33.188  121.822  1.00 34.99 340 A 1 
ATOM 2647 N N   . GLY A 0 341 . -46.032 31.357  120.562  1.00 37.67 341 A 1 
ATOM 2648 C CA  . GLY A 0 341 . -45.271 30.563  121.542  1.00 37.67 341 A 1 
ATOM 2649 C C   . GLY A 0 341 . -46.076 29.672  122.502  1.00 37.67 341 A 1 
ATOM 2650 O O   . GLY A 0 341 . -47.247 29.917  122.762  1.00 37.67 341 A 1 
ATOM 2651 N N   . GLY A 0 342 . -45.413 28.647  123.059  1.00 37.49 342 A 1 
ATOM 2652 C CA  . GLY A 0 342 . -45.922 27.868  124.201  1.00 37.49 342 A 1 
ATOM 2653 C C   . GLY A 0 342 . -45.771 26.345  124.080  1.00 37.49 342 A 1 
ATOM 2654 O O   . GLY A 0 342 . -46.456 25.700  123.297  1.00 37.49 342 A 1 
ATOM 2655 N N   . HIS A 0 343 . -44.894 25.764  124.898  1.00 32.34 343 A 1 
ATOM 2656 C CA  . HIS A 0 343 . -44.709 24.317  125.081  1.00 32.34 343 A 1 
ATOM 2657 C C   . HIS A 0 343 . -45.508 23.855  126.324  1.00 32.34 343 A 1 
ATOM 2658 C CB  . HIS A 0 343 . -43.189 24.094  125.282  1.00 32.34 343 A 1 
ATOM 2659 O O   . HIS A 0 343 . -45.527 24.598  127.303  1.00 32.34 343 A 1 
ATOM 2660 C CG  . HIS A 0 343 . -42.582 22.838  124.707  1.00 32.34 343 A 1 
ATOM 2661 C CD2 . HIS A 0 343 . -41.929 21.859  125.410  1.00 32.34 343 A 1 
ATOM 2662 N ND1 . HIS A 0 343 . -42.339 22.599  123.372  1.00 32.34 343 A 1 
ATOM 2663 C CE1 . HIS A 0 343 . -41.573 21.499  123.274  1.00 32.34 343 A 1 
ATOM 2664 N NE2 . HIS A 0 343 . -41.310 21.006  124.493  1.00 32.34 343 A 1 
ATOM 2665 N N   . GLY A 0 344 . -46.052 22.625  126.362  1.00 36.87 344 A 1 
ATOM 2666 C CA  . GLY A 0 344 . -46.230 21.898  127.642  1.00 36.87 344 A 1 
ATOM 2667 C C   . GLY A 0 344 . -47.593 21.273  128.015  1.00 36.87 344 A 1 
ATOM 2668 O O   . GLY A 0 344 . -48.574 21.963  128.240  1.00 36.87 344 A 1 
ATOM 2669 N N   . HIS A 0 345 . -47.566 19.947  128.217  1.00 31.64 345 A 1 
ATOM 2670 C CA  . HIS A 0 345 . -48.149 19.182  129.343  1.00 31.64 345 A 1 
ATOM 2671 C C   . HIS A 0 345 . -49.598 19.427  129.859  1.00 31.64 345 A 1 
ATOM 2672 C CB  . HIS A 0 345 . -47.162 19.264  130.529  1.00 31.64 345 A 1 
ATOM 2673 O O   . HIS A 0 345 . -49.819 20.261  130.730  1.00 31.64 345 A 1 
ATOM 2674 C CG  . HIS A 0 345 . -45.952 18.372  130.406  1.00 31.64 345 A 1 
ATOM 2675 C CD2 . HIS A 0 345 . -45.717 17.247  131.150  1.00 31.64 345 A 1 
ATOM 2676 N ND1 . HIS A 0 345 . -44.865 18.537  129.574  1.00 31.64 345 A 1 
ATOM 2677 C CE1 . HIS A 0 345 . -44.010 17.525  129.803  1.00 31.64 345 A 1 
ATOM 2678 N NE2 . HIS A 0 345 . -44.490 16.714  130.755  1.00 31.64 345 A 1 
ATOM 2679 N N   . GLY A 0 346 . -50.478 18.445  129.595  1.00 32.30 346 A 1 
ATOM 2680 C CA  . GLY A 0 346 . -50.983 17.554  130.666  1.00 32.30 346 A 1 
ATOM 2681 C C   . GLY A 0 346 . -52.404 17.741  131.251  1.00 32.30 346 A 1 
ATOM 2682 O O   . GLY A 0 346 . -52.878 18.852  131.431  1.00 32.30 346 A 1 
ATOM 2683 N N   . TYR A 0 347 . -52.986 16.601  131.680  1.00 36.02 347 A 1 
ATOM 2684 C CA  . TYR A 0 347 . -54.169 16.417  132.565  1.00 36.02 347 A 1 
ATOM 2685 C C   . TYR A 0 347 . -55.561 16.859  132.022  1.00 36.02 347 A 1 
ATOM 2686 C CB  . TYR A 0 347 . -53.878 17.028  133.954  1.00 36.02 347 A 1 
ATOM 2687 O O   . TYR A 0 347 . -55.665 17.824  131.283  1.00 36.02 347 A 1 
ATOM 2688 C CG  . TYR A 0 347 . -52.449 16.870  134.468  1.00 36.02 347 A 1 
ATOM 2689 C CD1 . TYR A 0 347 . -52.011 15.646  135.012  1.00 36.02 347 A 1 
ATOM 2690 C CD2 . TYR A 0 347 . -51.548 17.951  134.372  1.00 36.02 347 A 1 
ATOM 2691 C CE1 . TYR A 0 347 . -50.678 15.504  135.450  1.00 36.02 347 A 1 
ATOM 2692 C CE2 . TYR A 0 347 . -50.215 17.812  134.803  1.00 36.02 347 A 1 
ATOM 2693 O OH  . TYR A 0 347 . -48.493 16.436  135.763  1.00 36.02 347 A 1 
ATOM 2694 C CZ  . TYR A 0 347 . -49.778 16.585  135.346  1.00 36.02 347 A 1 
ATOM 2695 N N   . GLY A 0 348 . -56.703 16.225  132.358  1.00 39.89 348 A 1 
ATOM 2696 C CA  . GLY A 0 348 . -56.939 14.911  132.993  1.00 39.89 348 A 1 
ATOM 2697 C C   . GLY A 0 348 . -58.286 14.772  133.757  1.00 39.89 348 A 1 
ATOM 2698 O O   . GLY A 0 348 . -58.602 15.638  134.563  1.00 39.89 348 A 1 
ATOM 2699 N N   . LYS A 0 349 . -58.980 13.616  133.613  1.00 40.31 349 A 1 
ATOM 2700 C CA  . LYS A 0 349 . -60.250 13.168  134.287  1.00 40.31 349 A 1 
ATOM 2701 C C   . LYS A 0 349 . -61.550 13.888  133.854  1.00 40.31 349 A 1 
ATOM 2702 C CB  . LYS A 0 349 . -60.109 13.184  135.823  1.00 40.31 349 A 1 
ATOM 2703 O O   . LYS A 0 349 . -61.488 15.012  133.383  1.00 40.31 349 A 1 
ATOM 2704 C CG  . LYS A 0 349 . -58.988 12.275  136.349  1.00 40.31 349 A 1 
ATOM 2705 C CD  . LYS A 0 349 . -58.892 12.373  137.877  1.00 40.31 349 A 1 
ATOM 2706 C CE  . LYS A 0 349 . -57.823 11.405  138.400  1.00 40.31 349 A 1 
ATOM 2707 N NZ  . LYS A 0 349 . -57.648 11.524  139.870  1.00 40.31 349 A 1 
ATOM 2708 N N   . GLY A 0 350 . -62.754 13.299  133.975  1.00 39.92 350 A 1 
ATOM 2709 C CA  . GLY A 0 350 . -63.204 11.956  134.433  1.00 39.92 350 A 1 
ATOM 2710 C C   . GLY A 0 350 . -64.643 11.655  133.921  1.00 39.92 350 A 1 
ATOM 2711 O O   . GLY A 0 350 . -65.154 12.451  133.145  1.00 39.92 350 A 1 
ATOM 2712 N N   . TYR A 0 351 . -65.375 10.580  134.275  1.00 39.14 351 A 1 
ATOM 2713 C CA  . TYR A 0 351 . -65.206 9.543   135.315  1.00 39.14 351 A 1 
ATOM 2714 C C   . TYR A 0 351 . -66.010 8.247   134.986  1.00 39.14 351 A 1 
ATOM 2715 C CB  . TYR A 0 351 . -65.810 10.055  136.646  1.00 39.14 351 A 1 
ATOM 2716 O O   . TYR A 0 351 . -67.170 8.377   134.623  1.00 39.14 351 A 1 
ATOM 2717 C CG  . TYR A 0 351 . -65.306 11.382  137.181  1.00 39.14 351 A 1 
ATOM 2718 C CD1 . TYR A 0 351 . -64.338 11.410  138.203  1.00 39.14 351 A 1 
ATOM 2719 C CD2 . TYR A 0 351 . -65.840 12.589  136.685  1.00 39.14 351 A 1 
ATOM 2720 C CE1 . TYR A 0 351 . -63.883 12.644  138.711  1.00 39.14 351 A 1 
ATOM 2721 C CE2 . TYR A 0 351 . -65.367 13.822  137.169  1.00 39.14 351 A 1 
ATOM 2722 O OH  . TYR A 0 351 . -63.950 15.047  138.655  1.00 39.14 351 A 1 
ATOM 2723 C CZ  . TYR A 0 351 . -64.391 13.853  138.184  1.00 39.14 351 A 1 
ATOM 2724 N N   . GLY A 0 352 . -65.436 7.048   135.237  1.00 38.12 352 A 1 
ATOM 2725 C CA  . GLY A 0 352 . -66.086 5.752   135.612  1.00 38.12 352 A 1 
ATOM 2726 C C   . GLY A 0 352 . -67.176 5.095   134.722  1.00 38.12 352 A 1 
ATOM 2727 O O   . GLY A 0 352 . -67.799 5.754   133.908  1.00 38.12 352 A 1 
ATOM 2728 N N   . ALA A 0 353 . -67.530 3.802   134.847  1.00 36.55 353 A 1 
ATOM 2729 C CA  . ALA A 0 353 . -66.986 2.617   135.557  1.00 36.55 353 A 1 
ATOM 2730 C C   . ALA A 0 353 . -67.889 1.377   135.229  1.00 36.55 353 A 1 
ATOM 2731 C CB  . ALA A 0 353 . -67.050 2.885   137.073  1.00 36.55 353 A 1 
ATOM 2732 O O   . ALA A 0 353 . -69.048 1.592   134.896  1.00 36.55 353 A 1 
ATOM 2733 N N   . GLN A 0 354 . -67.543 0.081   135.369  1.00 34.95 354 A 1 
ATOM 2734 C CA  . GLN A 0 354 . -66.280 -0.697  135.381  1.00 34.95 354 A 1 
ATOM 2735 C C   . GLN A 0 354 . -66.630 -2.224  135.359  1.00 34.95 354 A 1 
ATOM 2736 C CB  . GLN A 0 354 . -65.448 -0.342  136.631  1.00 34.95 354 A 1 
ATOM 2737 O O   . GLN A 0 354 . -67.722 -2.577  135.793  1.00 34.95 354 A 1 
ATOM 2738 C CG  . GLN A 0 354 . -64.065 -1.012  136.698  1.00 34.95 354 A 1 
ATOM 2739 C CD  . GLN A 0 354 . -63.158 -0.332  137.722  1.00 34.95 354 A 1 
ATOM 2740 N NE2 . GLN A 0 354 . -62.663 -1.032  138.718  1.00 34.95 354 A 1 
ATOM 2741 O OE1 . GLN A 0 354 . -62.873 0.850   137.641  1.00 34.95 354 A 1 
ATOM 2742 N N   . TYR A 0 355 . -65.699 -3.113  134.948  1.00 35.33 355 A 1 
ATOM 2743 C CA  . TYR A 0 355 . -65.817 -4.603  134.845  1.00 35.33 355 A 1 
ATOM 2744 C C   . TYR A 0 355 . -66.717 -5.130  133.696  1.00 35.33 355 A 1 
ATOM 2745 C CB  . TYR A 0 355 . -66.224 -5.232  136.196  1.00 35.33 355 A 1 
ATOM 2746 O O   . TYR A 0 355 . -67.681 -4.471  133.332  1.00 35.33 355 A 1 
ATOM 2747 C CG  . TYR A 0 355 . -65.456 -4.741  137.412  1.00 35.33 355 A 1 
ATOM 2748 C CD1 . TYR A 0 355 . -64.123 -5.150  137.610  1.00 35.33 355 A 1 
ATOM 2749 C CD2 . TYR A 0 355 . -66.074 -3.885  138.347  1.00 35.33 355 A 1 
ATOM 2750 C CE1 . TYR A 0 355 . -63.406 -4.696  138.732  1.00 35.33 355 A 1 
ATOM 2751 C CE2 . TYR A 0 355 . -65.363 -3.435  139.476  1.00 35.33 355 A 1 
ATOM 2752 O OH  . TYR A 0 355 . -63.314 -3.384  140.728  1.00 35.33 355 A 1 
ATOM 2753 C CZ  . TYR A 0 355 . -64.027 -3.846  139.670  1.00 35.33 355 A 1 
ATOM 2754 N N   . GLY A 0 356 . -66.495 -6.299  133.065  1.00 37.33 356 A 1 
ATOM 2755 C CA  . GLY A 0 356 . -65.445 -7.346  133.139  1.00 37.33 356 A 1 
ATOM 2756 C C   . GLY A 0 356 . -65.958 -8.660  132.474  1.00 37.33 356 A 1 
ATOM 2757 O O   . GLY A 0 356 . -67.163 -8.787  132.306  1.00 37.33 356 A 1 
ATOM 2758 N N   . THR A 0 357 . -65.183 -9.684  132.066  1.00 35.44 357 A 1 
ATOM 2759 C CA  . THR A 0 357 . -63.716 -9.904  132.060  1.00 35.44 357 A 1 
ATOM 2760 C C   . THR A 0 357 . -63.331 -11.074 131.110  1.00 35.44 357 A 1 
ATOM 2761 C CB  . THR A 0 357 . -63.199 -10.324 133.459  1.00 35.44 357 A 1 
ATOM 2762 O O   . THR A 0 357 . -64.029 -12.078 131.110  1.00 35.44 357 A 1 
ATOM 2763 C CG2 . THR A 0 357 . -61.754 -9.884  133.691  1.00 35.44 357 A 1 
ATOM 2764 O OG1 . THR A 0 357 . -63.937 -9.750  134.511  1.00 35.44 357 A 1 
ATOM 2765 N N   . ALA A 0 358 . -62.166 -10.989 130.439  1.00 33.78 358 A 1 
ATOM 2766 C CA  . ALA A 0 358 . -61.293 -12.086 129.938  1.00 33.78 358 A 1 
ATOM 2767 C C   . ALA A 0 358 . -61.691 -13.055 128.775  1.00 33.78 358 A 1 
ATOM 2768 C CB  . ALA A 0 358 . -60.776 -12.885 131.147  1.00 33.78 358 A 1 
ATOM 2769 O O   . ALA A 0 358 . -62.795 -13.572 128.702  1.00 33.78 358 A 1 
ATOM 2770 N N   . SER A 0 359 . -60.644 -13.426 128.003  1.00 35.41 359 A 1 
ATOM 2771 C CA  . SER A 0 359 . -60.450 -14.635 127.153  1.00 35.41 359 A 1 
ATOM 2772 C C   . SER A 0 359 . -61.193 -14.773 125.800  1.00 35.41 359 A 1 
ATOM 2773 C CB  . SER A 0 359 . -60.678 -15.905 127.998  1.00 35.41 359 A 1 
ATOM 2774 O O   . SER A 0 359 . -62.378 -14.491 125.733  1.00 35.41 359 A 1 
ATOM 2775 O OG  . SER A 0 359 . -59.569 -16.777 127.933  1.00 35.41 359 A 1 
ATOM 2776 N N   . SER A 0 360 . -60.623 -15.311 124.699  1.00 31.20 360 A 1 
ATOM 2777 C CA  . SER A 0 360 . -59.226 -15.400 124.177  1.00 31.20 360 A 1 
ATOM 2778 C C   . SER A 0 360 . -59.194 -16.062 122.767  1.00 31.20 360 A 1 
ATOM 2779 C CB  . SER A 0 360 . -58.304 -16.262 125.060  1.00 31.20 360 A 1 
ATOM 2780 O O   . SER A 0 360 . -60.090 -16.835 122.456  1.00 31.20 360 A 1 
ATOM 2781 O OG  . SER A 0 360 . -58.900 -17.509 125.358  1.00 31.20 360 A 1 
ATOM 2782 N N   . THR A 0 361 . -58.092 -15.894 122.010  1.00 33.18 361 A 1 
ATOM 2783 C CA  . THR A 0 361 . -57.541 -16.869 121.015  1.00 33.18 361 A 1 
ATOM 2784 C C   . THR A 0 361 . -58.104 -16.956 119.566  1.00 33.18 361 A 1 
ATOM 2785 C CB  . THR A 0 361 . -57.422 -18.274 121.652  1.00 33.18 361 A 1 
ATOM 2786 O O   . THR A 0 361 . -59.075 -17.646 119.305  1.00 33.18 361 A 1 
ATOM 2787 C CG2 . THR A 0 361 . -56.594 -19.274 120.849  1.00 33.18 361 A 1 
ATOM 2788 O OG1 . THR A 0 361 . -56.753 -18.168 122.890  1.00 33.18 361 A 1 
ATOM 2789 N N   . TRP A 0 362 . -57.337 -16.368 118.625  1.00 27.19 362 A 1 
ATOM 2790 C CA  . TRP A 0 362 . -56.934 -16.834 117.262  1.00 27.19 362 A 1 
ATOM 2791 C C   . TRP A 0 362 . -57.928 -17.195 116.112  1.00 27.19 362 A 1 
ATOM 2792 C CB  . TRP A 0 362 . -55.900 -17.971 117.395  1.00 27.19 362 A 1 
ATOM 2793 O O   . TRP A 0 362 . -58.628 -18.193 116.166  1.00 27.19 362 A 1 
ATOM 2794 C CG  . TRP A 0 362 . -54.472 -17.607 117.693  1.00 27.19 362 A 1 
ATOM 2795 C CD1 . TRP A 0 362 . -54.023 -16.673 118.565  1.00 27.19 362 A 1 
ATOM 2796 C CD2 . TRP A 0 362 . -53.271 -18.199 117.101  1.00 27.19 362 A 1 
ATOM 2797 C CE2 . TRP A 0 362 . -52.125 -17.548 117.645  1.00 27.19 362 A 1 
ATOM 2798 C CE3 . TRP A 0 362 . -53.037 -19.223 116.156  1.00 27.19 362 A 1 
ATOM 2799 N NE1 . TRP A 0 362 . -52.642 -16.630 118.533  1.00 27.19 362 A 1 
ATOM 2800 C CH2 . TRP A 0 362 . -50.619 -18.901 116.318  1.00 27.19 362 A 1 
ATOM 2801 C CZ2 . TRP A 0 362 . -50.816 -17.881 117.266  1.00 27.19 362 A 1 
ATOM 2802 C CZ3 . TRP A 0 362 . -51.728 -19.570 115.770  1.00 27.19 362 A 1 
ATOM 2803 N N   . ALA A 0 363 . -57.710 -16.498 114.974  1.00 32.05 363 A 1 
ATOM 2804 C CA  . ALA A 0 363 . -57.549 -16.979 113.574  1.00 32.05 363 A 1 
ATOM 2805 C C   . ALA A 0 363 . -58.709 -17.604 112.740  1.00 32.05 363 A 1 
ATOM 2806 C CB  . ALA A 0 363 . -56.300 -17.877 113.522  1.00 32.05 363 A 1 
ATOM 2807 O O   . ALA A 0 363 . -59.319 -18.586 113.139  1.00 32.05 363 A 1 
ATOM 2808 N N   . GLY A 0 364 . -58.875 -17.141 111.477  1.00 28.37 364 A 1 
ATOM 2809 C CA  . GLY A 0 364 . -59.569 -17.895 110.404  1.00 28.37 364 A 1 
ATOM 2810 C C   . GLY A 0 364 . -60.106 -17.115 109.171  1.00 28.37 364 A 1 
ATOM 2811 O O   . GLY A 0 364 . -61.009 -16.306 109.310  1.00 28.37 364 A 1 
ATOM 2812 N N   . ALA A 0 365 . -59.590 -17.439 107.972  1.00 29.14 365 A 1 
ATOM 2813 C CA  . ALA A 0 365 . -60.240 -17.458 106.632  1.00 29.14 365 A 1 
ATOM 2814 C C   . ALA A 0 365 . -61.032 -16.248 106.024  1.00 29.14 365 A 1 
ATOM 2815 C CB  . ALA A 0 365 . -61.059 -18.754 106.555  1.00 29.14 365 A 1 
ATOM 2816 O O   . ALA A 0 365 . -62.239 -16.122 106.177  1.00 29.14 365 A 1 
ATOM 2817 N N   . SER A 0 366 . -60.337 -15.462 105.183  1.00 34.64 366 A 1 
ATOM 2818 C CA  . SER A 0 366 . -60.605 -15.156 103.742  1.00 34.64 366 A 1 
ATOM 2819 C C   . SER A 0 366 . -62.016 -15.116 103.082  1.00 34.64 366 A 1 
ATOM 2820 C CB  . SER A 0 366 . -59.802 -16.172 102.911  1.00 34.64 366 A 1 
ATOM 2821 O O   . SER A 0 366 . -62.665 -16.155 103.002  1.00 34.64 366 A 1 
ATOM 2822 O OG  . SER A 0 366 . -60.233 -17.487 103.207  1.00 34.64 366 A 1 
ATOM 2823 N N   . ALA A 0 367 . -62.265 -14.012 102.338  1.00 34.44 367 A 1 
ATOM 2824 C CA  . ALA A 0 367 . -62.936 -13.889 101.005  1.00 34.44 367 A 1 
ATOM 2825 C C   . ALA A 0 367 . -64.413 -14.383 100.862  1.00 34.44 367 A 1 
ATOM 2826 C CB  . ALA A 0 367 . -61.961 -14.458 99.963   1.00 34.44 367 A 1 
ATOM 2827 O O   . ALA A 0 367 . -64.952 -14.962 101.794  1.00 34.44 367 A 1 
ATOM 2828 N N   . ALA A 0 368 . -65.199 -14.177 99.789   1.00 36.32 368 A 1 
ATOM 2829 C CA  . ALA A 0 368 . -65.064 -13.631 98.415   1.00 36.32 368 A 1 
ATOM 2830 C C   . ALA A 0 368 . -66.492 -13.246 97.900   1.00 36.32 368 A 1 
ATOM 2831 C CB  . ALA A 0 368 . -64.538 -14.785 97.535   1.00 36.32 368 A 1 
ATOM 2832 O O   . ALA A 0 368 . -67.457 -13.812 98.411   1.00 36.32 368 A 1 
ATOM 2833 N N   . GLU A 0 369 . -66.784 -12.416 96.881   1.00 36.44 369 A 1 
ATOM 2834 C CA  . GLU A 0 369 . -66.087 -11.317 96.170   1.00 36.44 369 A 1 
ATOM 2835 C C   . GLU A 0 369 . -67.161 -10.462 95.410   1.00 36.44 369 A 1 
ATOM 2836 C CB  . GLU A 0 369 . -65.042 -11.858 95.166   1.00 36.44 369 A 1 
ATOM 2837 O O   . GLU A 0 369 . -68.360 -10.651 95.619   1.00 36.44 369 A 1 
ATOM 2838 C CG  . GLU A 0 369 . -63.820 -10.939 95.008   1.00 36.44 369 A 1 
ATOM 2839 C CD  . GLU A 0 369 . -62.834 -11.127 96.173   1.00 36.44 369 A 1 
ATOM 2840 O OE1 . GLU A 0 369 . -63.251 -10.878 97.328   1.00 36.44 369 A 1 
ATOM 2841 O OE2 . GLU A 0 369 . -61.688 -11.552 95.911   1.00 36.44 369 A 1 
ATOM 2842 N N   . THR A 0 370 . -66.782 -9.535  94.513   1.00 32.04 370 A 1 
ATOM 2843 C CA  . THR A 0 370 . -67.688 -8.671  93.704   1.00 32.04 370 A 1 
ATOM 2844 C C   . THR A 0 370 . -68.047 -9.195  92.302   1.00 32.04 370 A 1 
ATOM 2845 C CB  . THR A 0 370 . -67.039 -7.297  93.450   1.00 32.04 370 A 1 
ATOM 2846 O O   . THR A 0 370 . -67.157 -9.619  91.568   1.00 32.04 370 A 1 
ATOM 2847 C CG2 . THR A 0 370 . -67.140 -6.354  94.642   1.00 32.04 370 A 1 
ATOM 2848 O OG1 . THR A 0 370 . -65.671 -7.449  93.140   1.00 32.04 370 A 1 
ATOM 2849 N N   . ALA A 0 371 . -69.294 -8.979  91.851   1.00 36.20 371 A 1 
ATOM 2850 C CA  . ALA A 0 371 . -69.667 -8.910  90.426   1.00 36.20 371 A 1 
ATOM 2851 C C   . ALA A 0 371 . -70.912 -8.019  90.204   1.00 36.20 371 A 1 
ATOM 2852 C CB  . ALA A 0 371 . -69.906 -10.324 89.877   1.00 36.20 371 A 1 
ATOM 2853 O O   . ALA A 0 371 . -71.848 -8.056  91.000   1.00 36.20 371 A 1 
ATOM 2854 N N   . SER A 0 372 . -70.930 -7.235  89.120   1.00 32.09 372 A 1 
ATOM 2855 C CA  . SER A 0 372 . -72.059 -6.383  88.700   1.00 32.09 372 A 1 
ATOM 2856 C C   . SER A 0 372 . -72.513 -6.768  87.292   1.00 32.09 372 A 1 
ATOM 2857 C CB  . SER A 0 372 . -71.648 -4.904  88.715   1.00 32.09 372 A 1 
ATOM 2858 O O   . SER A 0 372 . -71.670 -7.063  86.446   1.00 32.09 372 A 1 
ATOM 2859 O OG  . SER A 0 372 . -72.716 -4.090  88.267   1.00 32.09 372 A 1 
ATOM 2860 N N   . GLN A 0 373 . -73.822 -6.732  87.031   1.00 40.80 373 A 1 
ATOM 2861 C CA  . GLN A 0 373 . -74.394 -6.848  85.686   1.00 40.80 373 A 1 
ATOM 2862 C C   . GLN A 0 373 . -75.563 -5.870  85.514   1.00 40.80 373 A 1 
ATOM 2863 C CB  . GLN A 0 373 . -74.807 -8.300  85.372   1.00 40.80 373 A 1 
ATOM 2864 O O   . GLN A 0 373 . -76.720 -6.202  85.763   1.00 40.80 373 A 1 
ATOM 2865 C CG  . GLN A 0 373 . -73.586 -9.197  85.109   1.00 40.80 373 A 1 
ATOM 2866 C CD  . GLN A 0 373 . -73.954 -10.554 84.517   1.00 40.80 373 A 1 
ATOM 2867 N NE2 . GLN A 0 373 . -73.130 -11.103 83.651   1.00 40.80 373 A 1 
ATOM 2868 O OE1 . GLN A 0 373 . -74.965 -11.160 84.822   1.00 40.80 373 A 1 
ATOM 2869 N N   . ALA A 0 374 . -75.246 -4.657  85.059   1.00 38.28 374 A 1 
ATOM 2870 C CA  . ALA A 0 374 . -76.207 -3.848  84.318   1.00 38.28 374 A 1 
ATOM 2871 C C   . ALA A 0 374 . -76.328 -4.423  82.895   1.00 38.28 374 A 1 
ATOM 2872 C CB  . ALA A 0 374 . -75.746 -2.386  84.324   1.00 38.28 374 A 1 
ATOM 2873 O O   . ALA A 0 374 . -75.319 -4.790  82.290   1.00 38.28 374 A 1 
ATOM 2874 N N   . GLY A 0 375 . -77.552 -4.529  82.374   1.00 34.07 375 A 1 
ATOM 2875 C CA  . GLY A 0 375 . -77.784 -4.901  80.979   1.00 34.07 375 A 1 
ATOM 2876 C C   . GLY A 0 375 . -77.592 -3.681  80.085   1.00 34.07 375 A 1 
ATOM 2877 O O   . GLY A 0 375 . -78.368 -2.737  80.196   1.00 34.07 375 A 1 
ATOM 2878 N N   . TYR A 0 376 . -76.565 -3.700  79.236   1.00 36.81 376 A 1 
ATOM 2879 C CA  . TYR A 0 376 . -76.270 -2.636  78.275   1.00 36.81 376 A 1 
ATOM 2880 C C   . TYR A 0 376 . -76.723 -3.046  76.870   1.00 36.81 376 A 1 
ATOM 2881 C CB  . TYR A 0 376 . -74.762 -2.335  78.263   1.00 36.81 376 A 1 
ATOM 2882 O O   . TYR A 0 376 . -76.313 -4.099  76.379   1.00 36.81 376 A 1 
ATOM 2883 C CG  . TYR A 0 376 . -74.171 -1.845  79.573   1.00 36.81 376 A 1 
ATOM 2884 C CD1 . TYR A 0 376 . -74.238 -0.478  79.903   1.00 36.81 376 A 1 
ATOM 2885 C CD2 . TYR A 0 376 . -73.523 -2.745  80.443   1.00 36.81 376 A 1 
ATOM 2886 C CE1 . TYR A 0 376 . -73.653 -0.006  81.094   1.00 36.81 376 A 1 
ATOM 2887 C CE2 . TYR A 0 376 . -72.936 -2.279  81.635   1.00 36.81 376 A 1 
ATOM 2888 O OH  . TYR A 0 376 . -72.438 -0.458  83.114   1.00 36.81 376 A 1 
ATOM 2889 C CZ  . TYR A 0 376 . -72.999 -0.908  81.961   1.00 36.81 376 A 1 
ATOM 2890 N N   . ASP A 0 377 . -77.491 -2.189  76.206   1.00 38.56 377 A 1 
ATOM 2891 C CA  . ASP A 0 377 . -77.729 -2.211  74.765   1.00 38.56 377 A 1 
ATOM 2892 C C   . ASP A 0 377 . -76.531 -1.577  74.037   1.00 38.56 377 A 1 
ATOM 2893 C CB  . ASP A 0 377 . -79.081 -1.550  74.429   1.00 38.56 377 A 1 
ATOM 2894 O O   . ASP A 0 377 . -76.181 -0.403  74.215   1.00 38.56 377 A 1 
ATOM 2895 C CG  . ASP A 0 377 . -79.340 -0.149  75.016   1.00 38.56 377 A 1 
ATOM 2896 O OD1 . ASP A 0 377 . -78.671 0.239   76.005   1.00 38.56 377 A 1 
ATOM 2897 O OD2 . ASP A 0 377 . -80.280 0.504   74.514   1.00 38.56 377 A 1 
ATOM 2898 N N   . ASN A 0 378 . -75.804 -2.392  73.263   1.00 43.19 378 A 1 
ATOM 2899 C CA  . ASN A 0 378 . -74.432 -2.058  72.871   1.00 43.19 378 A 1 
ATOM 2900 C C   . ASN A 0 378 . -74.199 -1.865  71.369   1.00 43.19 378 A 1 
ATOM 2901 C CB  . ASN A 0 378 . -73.409 -2.929  73.613   1.00 43.19 378 A 1 
ATOM 2902 O O   . ASN A 0 378 . -73.114 -2.133  70.855   1.00 43.19 378 A 1 
ATOM 2903 C CG  . ASN A 0 378 . -72.139 -2.148  73.932   1.00 43.19 378 A 1 
ATOM 2904 N ND2 . ASN A 0 378 . -71.124 -2.823  74.416   1.00 43.19 378 A 1 
ATOM 2905 O OD1 . ASN A 0 378 . -72.039 -0.933  73.806   1.00 43.19 378 A 1 
ATOM 2906 N N   . ASP A 0 379 . -75.197 -1.302  70.694   1.00 46.32 379 A 1 
ATOM 2907 C CA  . ASP A 0 379 . -75.145 -1.011  69.263   1.00 46.32 379 A 1 
ATOM 2908 C C   . ASP A 0 379 . -74.098 0.070   68.971   1.00 46.32 379 A 1 
ATOM 2909 C CB  . ASP A 0 379 . -76.537 -0.601  68.757   1.00 46.32 379 A 1 
ATOM 2910 O O   . ASP A 0 379 . -74.272 1.246   69.294   1.00 46.32 379 A 1 
ATOM 2911 C CG  . ASP A 0 379 . -77.601 -1.683  68.965   1.00 46.32 379 A 1 
ATOM 2912 O OD1 . ASP A 0 379 . -77.211 -2.814  69.334   1.00 46.32 379 A 1 
ATOM 2913 O OD2 . ASP A 0 379 . -78.785 -1.334  68.795   1.00 46.32 379 A 1 
ATOM 2914 N N   . SER A 0 380 . -72.962 -0.336  68.406   1.00 41.34 380 A 1 
ATOM 2915 C CA  . SER A 0 380 . -71.901 0.569   67.964   1.00 41.34 380 A 1 
ATOM 2916 C C   . SER A 0 380 . -71.103 -0.072  66.829   1.00 41.34 380 A 1 
ATOM 2917 C CB  . SER A 0 380 . -70.993 0.951   69.142   1.00 41.34 380 A 1 
ATOM 2918 O O   . SER A 0 380 . -70.099 -0.752  67.044   1.00 41.34 380 A 1 
ATOM 2919 O OG  . SER A 0 380 . -70.120 2.001   68.756   1.00 41.34 380 A 1 
ATOM 2920 N N   . TRP A 0 381 . -71.552 0.138   65.588   1.00 54.76 381 A 1 
ATOM 2921 C CA  . TRP A 0 381 . -70.767 -0.197  64.398   1.00 54.76 381 A 1 
ATOM 2922 C C   . TRP A 0 381 . -70.712 0.958   63.396   1.00 54.76 381 A 1 
ATOM 2923 C CB  . TRP A 0 381 . -71.175 -1.553  63.790   1.00 54.76 381 A 1 
ATOM 2924 O O   . TRP A 0 381 . -71.461 1.023   62.430   1.00 54.76 381 A 1 
ATOM 2925 C CG  . TRP A 0 381 . -72.597 -1.811  63.369   1.00 54.76 381 A 1 
ATOM 2926 C CD1 . TRP A 0 381 . -73.541 -2.383  64.154   1.00 54.76 381 A 1 
ATOM 2927 C CD2 . TRP A 0 381 . -73.231 -1.653  62.053   1.00 54.76 381 A 1 
ATOM 2928 C CE2 . TRP A 0 381 . -74.537 -2.226  62.110   1.00 54.76 381 A 1 
ATOM 2929 C CE3 . TRP A 0 381 . -72.846 -1.102  60.807   1.00 54.76 381 A 1 
ATOM 2930 N NE1 . TRP A 0 381 . -74.688 -2.616  63.421   1.00 54.76 381 A 1 
ATOM 2931 C CH2 . TRP A 0 381 . -74.962 -1.738  59.771   1.00 54.76 381 A 1 
ATOM 2932 C CZ2 . TRP A 0 381 . -75.378 -2.302  60.989   1.00 54.76 381 A 1 
ATOM 2933 C CZ3 . TRP A 0 381 . -73.704 -1.120  59.689   1.00 54.76 381 A 1 
ATOM 2934 N N   . ALA A 0 382 . -69.732 1.846   63.567   1.00 48.68 382 A 1 
ATOM 2935 C CA  . ALA A 0 382 . -69.236 2.645   62.450   1.00 48.68 382 A 1 
ATOM 2936 C C   . ALA A 0 382 . -68.402 1.733   61.528   1.00 48.68 382 A 1 
ATOM 2937 C CB  . ALA A 0 382 . -68.443 3.839   63.000   1.00 48.68 382 A 1 
ATOM 2938 O O   . ALA A 0 382 . -67.262 1.389   61.860   1.00 48.68 382 A 1 
ATOM 2939 N N   . LYS A 0 383 . -68.976 1.301   60.396   1.00 51.30 383 A 1 
ATOM 2940 C CA  . LYS A 0 383 . -68.260 0.544   59.353   1.00 51.30 383 A 1 
ATOM 2941 C C   . LYS A 0 383 . -67.545 1.523   58.423   1.00 51.30 383 A 1 
ATOM 2942 C CB  . LYS A 0 383 . -69.209 -0.392  58.578   1.00 51.30 383 A 1 
ATOM 2943 O O   . LYS A 0 383 . -68.189 2.283   57.710   1.00 51.30 383 A 1 
ATOM 2944 C CG  . LYS A 0 383 . -69.523 -1.670  59.376   1.00 51.30 383 A 1 
ATOM 2945 C CD  . LYS A 0 383 . -70.610 -2.528  58.704   1.00 51.30 383 A 1 
ATOM 2946 C CE  . LYS A 0 383 . -71.112 -3.608  59.682   1.00 51.30 383 A 1 
ATOM 2947 N NZ  . LYS A 0 383 . -72.518 -4.012  59.417   1.00 51.30 383 A 1 
ATOM 2948 N N   . GLN A 0 384 . -66.218 1.492   58.452   1.00 57.65 384 A 1 
ATOM 2949 C CA  . GLN A 0 384 . -65.361 2.260   57.551   1.00 57.65 384 A 1 
ATOM 2950 C C   . GLN A 0 384 . -65.207 1.483   56.237   1.00 57.65 384 A 1 
ATOM 2951 C CB  . GLN A 0 384 . -64.004 2.520   58.235   1.00 57.65 384 A 1 
ATOM 2952 O O   . GLN A 0 384 . -64.858 0.301   56.264   1.00 57.65 384 A 1 
ATOM 2953 C CG  . GLN A 0 384 . -64.143 3.414   59.483   1.00 57.65 384 A 1 
ATOM 2954 C CD  . GLN A 0 384 . -62.892 3.410   60.357   1.00 57.65 384 A 1 
ATOM 2955 N NE2 . GLN A 0 384 . -62.100 4.459   60.343   1.00 57.65 384 A 1 
ATOM 2956 O OE1 . GLN A 0 384 . -62.646 2.483   61.119   1.00 57.65 384 A 1 
ATOM 2957 N N   . ALA A 0 385 . -65.469 2.136   55.105   1.00 57.34 385 A 1 
ATOM 2958 C CA  . ALA A 0 385 . -65.134 1.620   53.782   1.00 57.34 385 A 1 
ATOM 2959 C C   . ALA A 0 385 . -63.844 2.293   53.297   1.00 57.34 385 A 1 
ATOM 2960 C CB  . ALA A 0 385 . -66.316 1.843   52.832   1.00 57.34 385 A 1 
ATOM 2961 O O   . ALA A 0 385 . -63.654 3.491   53.501   1.00 57.34 385 A 1 
ATOM 2962 N N   . TYR A 0 386 . -62.967 1.523   52.662   1.00 60.42 386 A 1 
ATOM 2963 C CA  . TYR A 0 386 . -61.701 2.000   52.112   1.00 60.42 386 A 1 
ATOM 2964 C C   . TYR A 0 386 . -61.600 1.542   50.660   1.00 60.42 386 A 1 
ATOM 2965 C CB  . TYR A 0 386 . -60.528 1.449   52.938   1.00 60.42 386 A 1 
ATOM 2966 O O   . TYR A 0 386 . -61.767 0.346   50.403   1.00 60.42 386 A 1 
ATOM 2967 C CG  . TYR A 0 386 . -60.435 1.982   54.357   1.00 60.42 386 A 1 
ATOM 2968 C CD1 . TYR A 0 386 . -59.836 3.236   54.581   1.00 60.42 386 A 1 
ATOM 2969 C CD2 . TYR A 0 386 . -60.918 1.227   55.446   1.00 60.42 386 A 1 
ATOM 2970 C CE1 . TYR A 0 386 . -59.699 3.732   55.891   1.00 60.42 386 A 1 
ATOM 2971 C CE2 . TYR A 0 386 . -60.783 1.720   56.760   1.00 60.42 386 A 1 
ATOM 2972 O OH  . TYR A 0 386 . -60.016 3.441   58.247   1.00 60.42 386 A 1 
ATOM 2973 C CZ  . TYR A 0 386 . -60.167 2.970   56.982   1.00 60.42 386 A 1 
ATOM 2974 N N   . GLY A 0 387 . -61.341 2.481   49.752   1.00 63.48 387 A 1 
ATOM 2975 C CA  . GLY A 0 387 . -60.798 2.185   48.429   1.00 63.48 387 A 1 
ATOM 2976 C C   . GLY A 0 387 . -59.268 2.221   48.451   1.00 63.48 387 A 1 
ATOM 2977 O O   . GLY A 0 387 . -58.677 2.748   49.401   1.00 63.48 387 A 1 
ATOM 2978 N N   . GLN A 0 388 . -58.643 1.611   47.446   1.00 69.50 388 A 1 
ATOM 2979 C CA  . GLN A 0 388 . -57.208 1.714   47.167   1.00 69.50 388 A 1 
ATOM 2980 C C   . GLN A 0 388 . -56.965 1.560   45.662   1.00 69.50 388 A 1 
ATOM 2981 C CB  . GLN A 0 388 . -56.412 0.601   47.893   1.00 69.50 388 A 1 
ATOM 2982 O O   . GLN A 0 388 . -57.078 0.433   45.168   1.00 69.50 388 A 1 
ATOM 2983 C CG  . GLN A 0 388 . -56.565 0.578   49.415   1.00 69.50 388 A 1 
ATOM 2984 C CD  . GLN A 0 388 . -55.681 -0.455  50.103   1.00 69.50 388 A 1 
ATOM 2985 N NE2 . GLN A 0 388 . -55.352 -0.223  51.356   1.00 69.50 388 A 1 
ATOM 2986 O OE1 . GLN A 0 388 . -55.285 -1.491  49.582   1.00 69.50 388 A 1 
ATOM 2987 N N   . ASP A 0 389 . -56.568 2.628   44.979   1.00 69.03 389 A 1 
ATOM 2988 C CA  . ASP A 0 389 . -55.807 2.506   43.733   1.00 69.03 389 A 1 
ATOM 2989 C C   . ASP A 0 389 . -54.350 2.104   44.066   1.00 69.03 389 A 1 
ATOM 2990 C CB  . ASP A 0 389 . -55.900 3.801   42.911   1.00 69.03 389 A 1 
ATOM 2991 O O   . ASP A 0 389 . -53.832 2.404   45.150   1.00 69.03 389 A 1 
ATOM 2992 C CG  . ASP A 0 389 . -55.616 3.586   41.423   1.00 69.03 389 A 1 
ATOM 2993 O OD1 . ASP A 0 389 . -54.780 2.694   41.134   1.00 69.03 389 A 1 
ATOM 2994 O OD2 . ASP A 0 389 . -56.258 4.279   40.606   1.00 69.03 389 A 1 
ATOM 2995 N N   . GLN A 0 390 . -53.712 1.317   43.197   1.00 70.22 390 A 1 
ATOM 2996 C CA  . GLN A 0 390 . -52.342 0.800   43.354   1.00 70.22 390 A 1 
ATOM 2997 C C   . GLN A 0 390 . -51.637 0.608   41.998   1.00 70.22 390 A 1 
ATOM 2998 C CB  . GLN A 0 390 . -52.321 -0.486  44.219   1.00 70.22 390 A 1 
ATOM 2999 O O   . GLN A 0 390 . -50.966 -0.413  41.784   1.00 70.22 390 A 1 
ATOM 3000 C CG  . GLN A 0 390 . -52.658 -0.189  45.680   1.00 70.22 390 A 1 
ATOM 3001 C CD  . GLN A 0 390 . -52.439 -1.315  46.670   1.00 70.22 390 A 1 
ATOM 3002 N NE2 . GLN A 0 390 . -52.562 -0.984  47.935   1.00 70.22 390 A 1 
ATOM 3003 O OE1 . GLN A 0 390 . -52.294 -2.499  46.383   1.00 70.22 390 A 1 
ATOM 3004 N N   . ASP A 0 391 . -51.814 1.576   41.101   1.00 73.96 391 A 1 
ATOM 3005 C CA  . ASP A 0 391 . -51.210 1.615   39.773   1.00 73.96 391 A 1 
ATOM 3006 C C   . ASP A 0 391 . -49.677 1.802   39.818   1.00 73.96 391 A 1 
ATOM 3007 C CB  . ASP A 0 391 . -51.906 2.717   38.949   1.00 73.96 391 A 1 
ATOM 3008 O O   . ASP A 0 391 . -49.141 2.691   40.482   1.00 73.96 391 A 1 
ATOM 3009 C CG  . ASP A 0 391 . -52.181 2.276   37.515   1.00 73.96 391 A 1 
ATOM 3010 O OD1 . ASP A 0 391 . -52.748 1.185   37.311   1.00 73.96 391 A 1 
ATOM 3011 O OD2 . ASP A 0 391 . -51.750 2.986   36.576   1.00 73.96 391 A 1 
ATOM 3012 N N   . ALA A 0 392 . -48.932 0.965   39.095   1.00 73.40 392 A 1 
ATOM 3013 C CA  . ALA A 0 392 . -47.475 1.073   38.979   1.00 73.40 392 A 1 
ATOM 3014 C C   . ALA A 0 392 . -47.015 0.850   37.535   1.00 73.40 392 A 1 
ATOM 3015 C CB  . ALA A 0 392 . -46.811 0.101   39.961   1.00 73.40 392 A 1 
ATOM 3016 O O   . ALA A 0 392 . -47.435 -0.106  36.882   1.00 73.40 392 A 1 
ATOM 3017 N N   . ARG A 0 393 . -46.150 1.729   37.024   1.00 74.24 393 A 1 
ATOM 3018 C CA  . ARG A 0 393 . -45.666 1.717   35.634   1.00 74.24 393 A 1 
ATOM 3019 C C   . ARG A 0 393 . -44.196 2.106   35.594   1.00 74.24 393 A 1 
ATOM 3020 C CB  . ARG A 0 393 . -46.499 2.667   34.754   1.00 74.24 393 A 1 
ATOM 3021 O O   . ARG A 0 393 . -43.795 3.041   36.279   1.00 74.24 393 A 1 
ATOM 3022 C CG  . ARG A 0 393 . -48.013 2.447   34.893   1.00 74.24 393 A 1 
ATOM 3023 C CD  . ARG A 0 393 . -48.805 3.351   33.952   1.00 74.24 393 A 1 
ATOM 3024 N NE  . ARG A 0 393 . -50.235 3.301   34.295   1.00 74.24 393 A 1 
ATOM 3025 N NH1 . ARG A 0 393 . -51.164 3.565   32.218   1.00 74.24 393 A 1 
ATOM 3026 N NH2 . ARG A 0 393 . -52.464 3.258   34.013   1.00 74.24 393 A 1 
ATOM 3027 C CZ  . ARG A 0 393 . -51.279 3.377   33.503   1.00 74.24 393 A 1 
ATOM 3028 N N   . TRP A 0 394 . -43.405 1.412   34.790   1.00 78.91 394 A 1 
ATOM 3029 C CA  . TRP A 0 394 . -41.954 1.595   34.733   1.00 78.91 394 A 1 
ATOM 3030 C C   . TRP A 0 394 . -41.434 1.200   33.352   1.00 78.91 394 A 1 
ATOM 3031 C CB  . TRP A 0 394 . -41.333 0.756   35.860   1.00 78.91 394 A 1 
ATOM 3032 O O   . TRP A 0 394 . -41.981 0.287   32.726   1.00 78.91 394 A 1 
ATOM 3033 C CG  . TRP A 0 394 . -39.854 0.526   35.841   1.00 78.91 394 A 1 
ATOM 3034 C CD1 . TRP A 0 394 . -38.916 1.294   36.437   1.00 78.91 394 A 1 
ATOM 3035 C CD2 . TRP A 0 394 . -39.133 -0.602  35.270   1.00 78.91 394 A 1 
ATOM 3036 C CE2 . TRP A 0 394 . -37.761 -0.507  35.653   1.00 78.91 394 A 1 
ATOM 3037 C CE3 . TRP A 0 394 . -39.520 -1.725  34.509   1.00 78.91 394 A 1 
ATOM 3038 N NE1 . TRP A 0 394 . -37.670 0.709   36.305   1.00 78.91 394 A 1 
ATOM 3039 C CH2 . TRP A 0 394 . -37.256 -2.632  34.596   1.00 78.91 394 A 1 
ATOM 3040 C CZ2 . TRP A 0 394 . -36.838 -1.527  35.359   1.00 78.91 394 A 1 
ATOM 3041 C CZ3 . TRP A 0 394 . -38.592 -2.723  34.169   1.00 78.91 394 A 1 
ATOM 3042 N N   . GLY A 0 395 . -40.392 1.873   32.869   1.00 75.42 395 A 1 
ATOM 3043 C CA  . GLY A 0 395 . -39.837 1.616   31.542   1.00 75.42 395 A 1 
ATOM 3044 C C   . GLY A 0 395 . -38.396 2.078   31.369   1.00 75.42 395 A 1 
ATOM 3045 O O   . GLY A 0 395 . -37.894 2.906   32.131   1.00 75.42 395 A 1 
ATOM 3046 N N   . LYS A 0 396 . -37.729 1.482   30.377   1.00 67.46 396 A 1 
ATOM 3047 C CA  . LYS A 0 396 . -36.305 1.641   30.070   1.00 67.46 396 A 1 
ATOM 3048 C C   . LYS A 0 396 . -36.049 1.575   28.573   1.00 67.46 396 A 1 
ATOM 3049 C CB  . LYS A 0 396 . -35.483 0.547   30.762   1.00 67.46 396 A 1 
ATOM 3050 O O   . LYS A 0 396 . -36.450 0.603   27.938   1.00 67.46 396 A 1 
ATOM 3051 C CG  . LYS A 0 396 . -35.591 0.700   32.274   1.00 67.46 396 A 1 
ATOM 3052 C CD  . LYS A 0 396 . -34.489 -0.054  33.011   1.00 67.46 396 A 1 
ATOM 3053 C CE  . LYS A 0 396 . -34.490 0.588   34.388   1.00 67.46 396 A 1 
ATOM 3054 N NZ  . LYS A 0 396 . -33.255 0.351   35.155   1.00 67.46 396 A 1 
ATOM 3055 N N   . SER A 0 397 . -35.356 2.570   28.039   1.00 56.92 397 A 1 
ATOM 3056 C CA  . SER A 0 397 . -35.121 2.762   26.601   1.00 56.92 397 A 1 
ATOM 3057 C C   . SER A 0 397 . -33.671 3.169   26.331   1.00 56.92 397 A 1 
ATOM 3058 C CB  . SER A 0 397 . -36.150 3.725   25.988   1.00 56.92 397 A 1 
ATOM 3059 O O   . SER A 0 397 . -32.953 3.552   27.249   1.00 56.92 397 A 1 
ATOM 3060 O OG  . SER A 0 397 . -36.585 4.740   26.879   1.00 56.92 397 A 1 
ATOM 3061 N N   . TYR A 0 398 . -33.175 2.907   25.125   1.00 59.56 398 A 1 
ATOM 3062 C CA  . TYR A 0 398 . -31.991 2.043   25.096   1.00 59.56 398 A 1 
ATOM 3063 C C   . TYR A 0 398 . -30.741 2.514   24.337   1.00 59.56 398 A 1 
ATOM 3064 C CB  . TYR A 0 398 . -32.463 0.676   24.607   1.00 59.56 398 A 1 
ATOM 3065 O O   . TYR A 0 398 . -30.670 3.609   23.779   1.00 59.56 398 A 1 
ATOM 3066 C CG  . TYR A 0 398 . -32.105 -0.466  25.530   1.00 59.56 398 A 1 
ATOM 3067 C CD1 . TYR A 0 398 . -30.961 -1.234  25.265   1.00 59.56 398 A 1 
ATOM 3068 C CD2 . TYR A 0 398 . -33.021 -0.888  26.514   1.00 59.56 398 A 1 
ATOM 3069 C CE1 . TYR A 0 398 . -30.840 -2.523  25.797   1.00 59.56 398 A 1 
ATOM 3070 C CE2 . TYR A 0 398 . -32.894 -2.175  27.074   1.00 59.56 398 A 1 
ATOM 3071 O OH  . TYR A 0 398 . -31.788 -4.321  27.041   1.00 59.56 398 A 1 
ATOM 3072 C CZ  . TYR A 0 398 . -31.842 -3.018  26.654   1.00 59.56 398 A 1 
ATOM 3073 N N   . ASP A 0 399 . -29.744 1.627   24.395   1.00 82.66 399 A 1 
ATOM 3074 C CA  . ASP A 0 399 . -28.354 1.788   23.987   1.00 82.66 399 A 1 
ATOM 3075 C C   . ASP A 0 399 . -28.079 1.563   22.483   1.00 82.66 399 A 1 
ATOM 3076 C CB  . ASP A 0 399 . -27.479 0.804   24.788   1.00 82.66 399 A 1 
ATOM 3077 O O   . ASP A 0 399 . -28.583 0.611   21.870   1.00 82.66 399 A 1 
ATOM 3078 C CG  . ASP A 0 399 . -27.753 0.787   26.295   1.00 82.66 399 A 1 
ATOM 3079 O OD1 . ASP A 0 399 . -27.567 1.840   26.935   1.00 82.66 399 A 1 
ATOM 3080 O OD2 . ASP A 0 399 . -28.117 -0.296  26.806   1.00 82.66 399 A 1 
ATOM 3081 N N   . SER A 0 400 . -27.158 2.365   21.935   1.00 87.69 400 A 1 
ATOM 3082 C CA  . SER A 0 400 . -26.485 2.171   20.641   1.00 87.69 400 A 1 
ATOM 3083 C C   . SER A 0 400 . -24.955 2.152   20.815   1.00 87.69 400 A 1 
ATOM 3084 C CB  . SER A 0 400 . -26.947 3.231   19.615   1.00 87.69 400 A 1 
ATOM 3085 O O   . SER A 0 400 . -24.401 2.853   21.665   1.00 87.69 400 A 1 
ATOM 3086 O OG  . SER A 0 400 . -26.025 4.303   19.464   1.00 87.69 400 A 1 
ATOM 3087 N N   . VAL A 0 401 . -24.241 1.356   20.009   1.00 89.44 401 A 1 
ATOM 3088 C CA  . VAL A 0 401 . -22.769 1.367   19.912   1.00 89.44 401 A 1 
ATOM 3089 C C   . VAL A 0 401 . -22.334 1.152   18.462   1.00 89.44 401 A 1 
ATOM 3090 C CB  . VAL A 0 401 . -22.103 0.303   20.817   1.00 89.44 401 A 1 
ATOM 3091 O O   . VAL A 0 401 . -22.617 0.117   17.865   1.00 89.44 401 A 1 
ATOM 3092 C CG1 . VAL A 0 401 . -20.568 0.404   20.748   1.00 89.44 401 A 1 
ATOM 3093 C CG2 . VAL A 0 401 . -22.487 0.429   22.296   1.00 89.44 401 A 1 
ATOM 3094 N N   . SER A 0 402 . -21.556 2.084   17.904   1.00 90.88 402 A 1 
ATOM 3095 C CA  . SER A 0 402 . -20.950 1.960   16.570   1.00 90.88 402 A 1 
ATOM 3096 C C   . SER A 0 402 . -19.427 2.105   16.645   1.00 90.88 402 A 1 
ATOM 3097 C CB  . SER A 0 402 . -21.622 2.924   15.572   1.00 90.88 402 A 1 
ATOM 3098 O O   . SER A 0 402 . -18.905 3.168   16.989   1.00 90.88 402 A 1 
ATOM 3099 O OG  . SER A 0 402 . -20.719 3.861   15.002   1.00 90.88 402 A 1 
ATOM 3100 N N   . ALA A 0 403 . -18.693 1.059   16.272   1.00 92.02 403 A 1 
ATOM 3101 C CA  . ALA A 0 403 . -17.241 1.067   16.136   1.00 92.02 403 A 1 
ATOM 3102 C C   . ALA A 0 403 . -16.850 0.861   14.670   1.00 92.02 403 A 1 
ATOM 3103 C CB  . ALA A 0 403 . -16.641 -0.002  17.054   1.00 92.02 403 A 1 
ATOM 3104 O O   . ALA A 0 403 . -17.230 -0.133  14.053   1.00 92.02 403 A 1 
ATOM 3105 N N   . ARG A 0 404 . -16.062 1.779   14.105   1.00 94.30 404 A 1 
ATOM 3106 C CA  . ARG A 0 404 . -15.604 1.723   12.709   1.00 94.30 404 A 1 
ATOM 3107 C C   . ARG A 0 404 . -14.091 1.895   12.637   1.00 94.30 404 A 1 
ATOM 3108 C CB  . ARG A 0 404 . -16.393 2.705   11.814   1.00 94.30 404 A 1 
ATOM 3109 O O   . ARG A 0 404 . -13.514 2.700   13.367   1.00 94.30 404 A 1 
ATOM 3110 C CG  . ARG A 0 404 . -17.913 2.510   11.989   1.00 94.30 404 A 1 
ATOM 3111 C CD  . ARG A 0 404 . -18.797 3.294   11.015   1.00 94.30 404 A 1 
ATOM 3112 N NE  . ARG A 0 404 . -20.221 3.021   11.315   1.00 94.30 404 A 1 
ATOM 3113 N NH1 . ARG A 0 404 . -20.920 5.103   12.036   1.00 94.30 404 A 1 
ATOM 3114 N NH2 . ARG A 0 404 . -22.287 3.351   12.163   1.00 94.30 404 A 1 
ATOM 3115 C CZ  . ARG A 0 404 . -21.130 3.831   11.831   1.00 94.30 404 A 1 
ATOM 3116 N N   . SER A 0 405 . -13.448 1.112   11.779   1.00 94.68 405 A 1 
ATOM 3117 C CA  . SER A 0 405 . -12.005 1.116   11.537   1.00 94.68 405 A 1 
ATOM 3118 C C   . SER A 0 405 . -11.753 1.077   10.036   1.00 94.68 405 A 1 
ATOM 3119 C CB  . SER A 0 405 . -11.351 -0.094  12.213   1.00 94.68 405 A 1 
ATOM 3120 O O   . SER A 0 405 . -12.438 0.347   9.327    1.00 94.68 405 A 1 
ATOM 3121 O OG  . SER A 0 405 . -9.948  0.065   12.346   1.00 94.68 405 A 1 
ATOM 3122 N N   . TYR A 0 406 . -10.769 1.834   9.575    1.00 94.81 406 A 1 
ATOM 3123 C CA  . TYR A 0 406 . -10.346 1.918   8.183    1.00 94.81 406 A 1 
ATOM 3124 C C   . TYR A 0 406 . -8.822  2.009   8.146    1.00 94.81 406 A 1 
ATOM 3125 C CB  . TYR A 0 406 . -11.005 3.149   7.550    1.00 94.81 406 A 1 
ATOM 3126 O O   . TYR A 0 406 . -8.234  2.787   8.900    1.00 94.81 406 A 1 
ATOM 3127 C CG  . TYR A 0 406 . -10.606 3.451   6.119    1.00 94.81 406 A 1 
ATOM 3128 C CD1 . TYR A 0 406 . -9.523  4.315   5.852    1.00 94.81 406 A 1 
ATOM 3129 C CD2 . TYR A 0 406 . -11.344 2.900   5.055    1.00 94.81 406 A 1 
ATOM 3130 C CE1 . TYR A 0 406 . -9.197  4.648   4.524    1.00 94.81 406 A 1 
ATOM 3131 C CE2 . TYR A 0 406 . -11.016 3.228   3.726    1.00 94.81 406 A 1 
ATOM 3132 O OH  . TYR A 0 406 . -9.656  4.430   2.170    1.00 94.81 406 A 1 
ATOM 3133 C CZ  . TYR A 0 406 . -9.946  4.105   3.456    1.00 94.81 406 A 1 
ATOM 3134 N N   . ASP A 0 407 . -8.209  1.205   7.294    1.00 96.21 407 A 1 
ATOM 3135 C CA  . ASP A 0 407 . -6.787  1.181   6.987    1.00 96.21 407 A 1 
ATOM 3136 C C   . ASP A 0 407 . -6.666  1.150   5.457    1.00 96.21 407 A 1 
ATOM 3137 C CB  . ASP A 0 407 . -6.158  -0.052  7.661    1.00 96.21 407 A 1 
ATOM 3138 O O   . ASP A 0 407 . -7.311  0.330   4.804    1.00 96.21 407 A 1 
ATOM 3139 C CG  . ASP A 0 407 . -4.631  -0.037  7.620    1.00 96.21 407 A 1 
ATOM 3140 O OD1 . ASP A 0 407 . -4.071  0.234   6.540    1.00 96.21 407 A 1 
ATOM 3141 O OD2 . ASP A 0 407 . -3.985  -0.301  8.663    1.00 96.21 407 A 1 
ATOM 3142 N N   . ASN A 0 408 . -5.909  2.074   4.876    1.00 95.91 408 A 1 
ATOM 3143 C CA  . ASN A 0 408 . -5.647  2.125   3.444    1.00 95.91 408 A 1 
ATOM 3144 C C   . ASN A 0 408 . -4.178  2.462   3.212    1.00 95.91 408 A 1 
ATOM 3145 C CB  . ASN A 0 408 . -6.594  3.134   2.776    1.00 95.91 408 A 1 
ATOM 3146 O O   . ASN A 0 408 . -3.722  3.531   3.624    1.00 95.91 408 A 1 
ATOM 3147 C CG  . ASN A 0 408 . -6.105  3.607   1.416    1.00 95.91 408 A 1 
ATOM 3148 N ND2 . ASN A 0 408 . -5.278  4.625   1.376    1.00 95.91 408 A 1 
ATOM 3149 O OD1 . ASN A 0 408 . -6.461  3.103   0.372    1.00 95.91 408 A 1 
ATOM 3150 N N   . LYS A 0 409 . -3.481  1.596   2.480    1.00 97.10 409 A 1 
ATOM 3151 C CA  . LYS A 0 409 . -2.098  1.804   2.055    1.00 97.10 409 A 1 
ATOM 3152 C C   . LYS A 0 409 . -2.025  1.828   0.541    1.00 97.10 409 A 1 
ATOM 3153 C CB  . LYS A 0 409 . -1.174  0.746   2.670    1.00 97.10 409 A 1 
ATOM 3154 O O   . LYS A 0 409 . -2.494  0.901   -0.115   1.00 97.10 409 A 1 
ATOM 3155 C CG  . LYS A 0 409 . -1.128  0.934   4.189    1.00 97.10 409 A 1 
ATOM 3156 C CD  . LYS A 0 409 . -0.196  -0.073  4.869    1.00 97.10 409 A 1 
ATOM 3157 C CE  . LYS A 0 409 . -0.213  0.156   6.383    1.00 97.10 409 A 1 
ATOM 3158 N NZ  . LYS A 0 409 . -1.533  -0.160  6.973    1.00 97.10 409 A 1 
ATOM 3159 N N   . LYS A 0 410 . -1.422  2.877   -0.008   1.00 96.84 410 A 1 
ATOM 3160 C CA  . LYS A 0 410 . -1.162  3.033   -1.442   1.00 96.84 410 A 1 
ATOM 3161 C C   . LYS A 0 410 . 0.330   3.215   -1.653   1.00 96.84 410 A 1 
ATOM 3162 C CB  . LYS A 0 410 . -1.953  4.216   -2.018   1.00 96.84 410 A 1 
ATOM 3163 O O   . LYS A 0 410 . 0.988   3.916   -0.892   1.00 96.84 410 A 1 
ATOM 3164 C CG  . LYS A 0 410 . -3.469  3.972   -2.007   1.00 96.84 410 A 1 
ATOM 3165 C CD  . LYS A 0 410 . -4.241  5.261   -2.320   1.00 96.84 410 A 1 
ATOM 3166 C CE  . LYS A 0 410 . -5.750  5.009   -2.209   1.00 96.84 410 A 1 
ATOM 3167 N NZ  . LYS A 0 410 . -6.360  4.677   -3.512   1.00 96.84 410 A 1 
ATOM 3168 N N   . TYR A 0 411 . 0.848   2.605   -2.703   1.00 97.71 411 A 1 
ATOM 3169 C CA  . TYR A 0 411 . 2.204   2.786   -3.189   1.00 97.71 411 A 1 
ATOM 3170 C C   . TYR A 0 411 . 2.159   2.859   -4.709   1.00 97.71 411 A 1 
ATOM 3171 C CB  . TYR A 0 411 . 3.078   1.624   -2.708   1.00 97.71 411 A 1 
ATOM 3172 O O   . TYR A 0 411 . 1.527   2.018   -5.348   1.00 97.71 411 A 1 
ATOM 3173 C CG  . TYR A 0 411 . 4.455   1.565   -3.339   1.00 97.71 411 A 1 
ATOM 3174 C CD1 . TYR A 0 411 . 4.696   0.708   -4.432   1.00 97.71 411 A 1 
ATOM 3175 C CD2 . TYR A 0 411 . 5.493   2.368   -2.830   1.00 97.71 411 A 1 
ATOM 3176 C CE1 . TYR A 0 411 . 5.988   0.616   -4.985   1.00 97.71 411 A 1 
ATOM 3177 C CE2 . TYR A 0 411 . 6.788   2.274   -3.374   1.00 97.71 411 A 1 
ATOM 3178 O OH  . TYR A 0 411 . 8.299   1.248   -4.921   1.00 97.71 411 A 1 
ATOM 3179 C CZ  . TYR A 0 411 . 7.038   1.382   -4.439   1.00 97.71 411 A 1 
ATOM 3180 N N   . ALA A 0 412 . 2.847   3.834   -5.289   1.00 97.36 412 A 1 
ATOM 3181 C CA  . ALA A 0 412 . 3.077   3.879   -6.724   1.00 97.36 412 A 1 
ATOM 3182 C C   . ALA A 0 412 . 4.526   4.265   -7.007   1.00 97.36 412 A 1 
ATOM 3183 C CB  . ALA A 0 412 . 2.068   4.817   -7.396   1.00 97.36 412 A 1 
ATOM 3184 O O   . ALA A 0 412 . 5.069   5.179   -6.382   1.00 97.36 412 A 1 
ATOM 3185 N N   . ARG A 0 413 . 5.132   3.577   -7.971   1.00 98.13 413 A 1 
ATOM 3186 C CA  . ARG A 0 413 . 6.456   3.866   -8.504   1.00 98.13 413 A 1 
ATOM 3187 C C   . ARG A 0 413 . 6.402   3.838   -10.021  1.00 98.13 413 A 1 
ATOM 3188 C CB  . ARG A 0 413 . 7.476   2.872   -7.943   1.00 98.13 413 A 1 
ATOM 3189 O O   . ARG A 0 413 . 6.119   2.801   -10.613  1.00 98.13 413 A 1 
ATOM 3190 C CG  . ARG A 0 413 . 8.893   3.182   -8.444   1.00 98.13 413 A 1 
ATOM 3191 C CD  . ARG A 0 413 . 9.902   2.214   -7.821   1.00 98.13 413 A 1 
ATOM 3192 N NE  . ARG A 0 413 . 9.933   0.938   -8.557   1.00 98.13 413 A 1 
ATOM 3193 N NH1 . ARG A 0 413 . 11.495  1.606   -10.095  1.00 98.13 413 A 1 
ATOM 3194 N NH2 . ARG A 0 413 . 10.504  -0.387  -10.290  1.00 98.13 413 A 1 
ATOM 3195 C CZ  . ARG A 0 413 . 10.647  0.726   -9.641   1.00 98.13 413 A 1 
ATOM 3196 N N   . TRP A 0 414 . 6.727   4.967   -10.628  1.00 97.93 414 A 1 
ATOM 3197 C CA  . TRP A 0 414 . 7.000   5.063   -12.054  1.00 97.93 414 A 1 
ATOM 3198 C C   . TRP A 0 414 . 8.479   5.400   -12.241  1.00 97.93 414 A 1 
ATOM 3199 C CB  . TRP A 0 414 . 6.050   6.073   -12.698  1.00 97.93 414 A 1 
ATOM 3200 O O   . TRP A 0 414 . 9.020   6.233   -11.514  1.00 97.93 414 A 1 
ATOM 3201 C CG  . TRP A 0 414 . 6.271   6.276   -14.161  1.00 97.93 414 A 1 
ATOM 3202 C CD1 . TRP A 0 414 . 5.766   5.513   -15.157  1.00 97.93 414 A 1 
ATOM 3203 C CD2 . TRP A 0 414 . 7.115   7.271   -14.809  1.00 97.93 414 A 1 
ATOM 3204 C CE2 . TRP A 0 414 . 7.053   7.069   -16.221  1.00 97.93 414 A 1 
ATOM 3205 C CE3 . TRP A 0 414 . 7.955   8.298   -14.330  1.00 97.93 414 A 1 
ATOM 3206 N NE1 . TRP A 0 414 . 6.224   5.976   -16.377  1.00 97.93 414 A 1 
ATOM 3207 C CH2 . TRP A 0 414 . 8.595   8.894   -16.612  1.00 97.93 414 A 1 
ATOM 3208 C CZ2 . TRP A 0 414 . 7.771   7.873   -17.118  1.00 97.93 414 A 1 
ATOM 3209 C CZ3 . TRP A 0 414 . 8.685   9.099   -15.224  1.00 97.93 414 A 1 
ATOM 3210 N N   . LEU A 0 415 . 9.138   4.727   -13.174  1.00 96.71 415 A 1 
ATOM 3211 C CA  . LEU A 0 415 . 10.538  4.930   -13.522  1.00 96.71 415 A 1 
ATOM 3212 C C   . LEU A 0 415 . 10.669  4.925   -15.041  1.00 96.71 415 A 1 
ATOM 3213 C CB  . LEU A 0 415 . 11.392  3.850   -12.824  1.00 96.71 415 A 1 
ATOM 3214 O O   . LEU A 0 415 . 10.169  4.004   -15.683  1.00 96.71 415 A 1 
ATOM 3215 C CG  . LEU A 0 415 . 12.900  3.868   -13.165  1.00 96.71 415 A 1 
ATOM 3216 C CD1 . LEU A 0 415 . 13.693  3.252   -12.006  1.00 96.71 415 A 1 
ATOM 3217 C CD2 . LEU A 0 415 . 13.252  3.022   -14.395  1.00 96.71 415 A 1 
ATOM 3218 N N   . GLN A 0 416 . 11.384  5.905   -15.575  1.00 95.35 416 A 1 
ATOM 3219 C CA  . GLN A 0 416 . 11.971  5.874   -16.907  1.00 95.35 416 A 1 
ATOM 3220 C C   . GLN A 0 416 . 13.495  5.978   -16.772  1.00 95.35 416 A 1 
ATOM 3221 C CB  . GLN A 0 416 . 11.350  6.976   -17.775  1.00 95.35 416 A 1 
ATOM 3222 O O   . GLN A 0 416 . 13.993  6.672   -15.881  1.00 95.35 416 A 1 
ATOM 3223 C CG  . GLN A 0 416 . 11.818  6.922   -19.239  1.00 95.35 416 A 1 
ATOM 3224 C CD  . GLN A 0 416 . 11.096  7.919   -20.144  1.00 95.35 416 A 1 
ATOM 3225 N NE2 . GLN A 0 416 . 11.537  8.042   -21.375  1.00 95.35 416 A 1 
ATOM 3226 O OE1 . GLN A 0 416 . 10.123  8.575   -19.771  1.00 95.35 416 A 1 
ATOM 3227 N N   . ALA A 0 417 . 14.220  5.265   -17.623  1.00 94.38 417 A 1 
ATOM 3228 C CA  . ALA A 0 417 . 15.645  5.443   -17.847  1.00 94.38 417 A 1 
ATOM 3229 C C   . ALA A 0 417 . 15.915  5.322   -19.349  1.00 94.38 417 A 1 
ATOM 3230 C CB  . ALA A 0 417 . 16.431  4.409   -17.033  1.00 94.38 417 A 1 
ATOM 3231 O O   . ALA A 0 417 . 15.319  4.463   -19.998  1.00 94.38 417 A 1 
ATOM 3232 N N   . ASP A 0 418 . 16.795  6.174   -19.851  1.00 91.34 418 A 1 
ATOM 3233 C CA  . ASP A 0 418 . 17.222  6.269   -21.242  1.00 91.34 418 A 1 
ATOM 3234 C C   . ASP A 0 418 . 18.766  6.258   -21.289  1.00 91.34 418 A 1 
ATOM 3235 C CB  . ASP A 0 418 . 16.603  7.539   -21.854  1.00 91.34 418 A 1 
ATOM 3236 O O   . ASP A 0 418 . 19.436  6.621   -20.311  1.00 91.34 418 A 1 
ATOM 3237 C CG  . ASP A 0 418 . 16.418  7.449   -23.368  1.00 91.34 418 A 1 
ATOM 3238 O OD1 . ASP A 0 418 . 17.142  6.627   -23.977  1.00 91.34 418 A 1 
ATOM 3239 O OD2 . ASP A 0 418 . 15.517  8.168   -23.862  1.00 91.34 418 A 1 
ATOM 3240 N N   . ASP A 0 419 . 19.351  5.758   -22.374  1.00 92.46 419 A 1 
ATOM 3241 C CA  . ASP A 0 419 . 20.808  5.591   -22.517  1.00 92.46 419 A 1 
ATOM 3242 C C   . ASP A 0 419 . 21.227  5.570   -23.998  1.00 92.46 419 A 1 
ATOM 3243 C CB  . ASP A 0 419 . 21.301  4.373   -21.698  1.00 92.46 419 A 1 
ATOM 3244 O O   . ASP A 0 419 . 21.784  4.590   -24.503  1.00 92.46 419 A 1 
ATOM 3245 C CG  . ASP A 0 419 . 22.820  4.187   -21.710  1.00 92.46 419 A 1 
ATOM 3246 O OD1 . ASP A 0 419 . 23.562  5.185   -21.817  1.00 92.46 419 A 1 
ATOM 3247 O OD2 . ASP A 0 419 . 23.353  3.112   -21.344  1.00 92.46 419 A 1 
ATOM 3248 N N   . ASP A 0 420 . 20.910  6.669   -24.680  1.00 89.62 420 A 1 
ATOM 3249 C CA  . ASP A 0 420 . 21.184  6.922   -26.093  1.00 89.62 420 A 1 
ATOM 3250 C C   . ASP A 0 420 . 22.702  7.040   -26.351  1.00 89.62 420 A 1 
ATOM 3251 C CB  . ASP A 0 420 . 20.415  8.201   -26.513  1.00 89.62 420 A 1 
ATOM 3252 O O   . ASP A 0 420 . 23.430  7.704   -25.610  1.00 89.62 420 A 1 
ATOM 3253 C CG  . ASP A 0 420 . 19.715  8.136   -27.879  1.00 89.62 420 A 1 
ATOM 3254 O OD1 . ASP A 0 420 . 19.849  7.101   -28.573  1.00 89.62 420 A 1 
ATOM 3255 O OD2 . ASP A 0 420 . 19.099  9.158   -28.263  1.00 89.62 420 A 1 
ATOM 3256 N N   . GLN A 0 421 . 23.219  6.397   -27.398  1.00 89.51 421 A 1 
ATOM 3257 C CA  . GLN A 0 421 . 24.645  6.383   -27.763  1.00 89.51 421 A 1 
ATOM 3258 C C   . GLN A 0 421 . 24.822  6.553   -29.269  1.00 89.51 421 A 1 
ATOM 3259 C CB  . GLN A 0 421 . 25.310  5.060   -27.331  1.00 89.51 421 A 1 
ATOM 3260 O O   . GLN A 0 421 . 24.139  5.883   -30.042  1.00 89.51 421 A 1 
ATOM 3261 C CG  . GLN A 0 421 . 25.362  4.898   -25.809  1.00 89.51 421 A 1 
ATOM 3262 C CD  . GLN A 0 421 . 26.103  3.656   -25.318  1.00 89.51 421 A 1 
ATOM 3263 N NE2 . GLN A 0 421 . 26.337  3.571   -24.030  1.00 89.51 421 A 1 
ATOM 3264 O OE1 . GLN A 0 421 . 26.487  2.731   -26.022  1.00 89.51 421 A 1 
ATOM 3265 N N   . TRP A 0 422 . 25.782  7.373   -29.704  1.00 87.37 422 A 1 
ATOM 3266 C CA  . TRP A 0 422 . 26.071  7.569   -31.130  1.00 87.37 422 A 1 
ATOM 3267 C C   . TRP A 0 422 . 27.546  7.876   -31.422  1.00 87.37 422 A 1 
ATOM 3268 C CB  . TRP A 0 422 . 25.165  8.675   -31.692  1.00 87.37 422 A 1 
ATOM 3269 O O   . TRP A 0 422 . 28.278  8.384   -30.567  1.00 87.37 422 A 1 
ATOM 3270 C CG  . TRP A 0 422 . 25.386  10.046  -31.125  1.00 87.37 422 A 1 
ATOM 3271 C CD1 . TRP A 0 422 . 26.159  11.007  -31.680  1.00 87.37 422 A 1 
ATOM 3272 C CD2 . TRP A 0 422 . 24.840  10.628  -29.899  1.00 87.37 422 A 1 
ATOM 3273 C CE2 . TRP A 0 422 . 25.332  11.963  -29.776  1.00 87.37 422 A 1 
ATOM 3274 C CE3 . TRP A 0 422 . 23.970  10.173  -28.883  1.00 87.37 422 A 1 
ATOM 3275 N NE1 . TRP A 0 422 . 26.137  12.136  -30.883  1.00 87.37 422 A 1 
ATOM 3276 C CH2 . TRP A 0 422 . 24.143  12.303  -27.694  1.00 87.37 422 A 1 
ATOM 3277 C CZ2 . TRP A 0 422 . 24.995  12.796  -28.697  1.00 87.37 422 A 1 
ATOM 3278 C CZ3 . TRP A 0 422 . 23.630  10.998  -27.794  1.00 87.37 422 A 1 
ATOM 3279 N N   . ALA A 0 423 . 27.968  7.603   -32.659  1.00 90.29 423 A 1 
ATOM 3280 C CA  . ALA A 0 423 . 29.188  8.145   -33.253  1.00 90.29 423 A 1 
ATOM 3281 C C   . ALA A 0 423 . 29.044  8.360   -34.770  1.00 90.29 423 A 1 
ATOM 3282 C CB  . ALA A 0 423 . 30.380  7.234   -32.940  1.00 90.29 423 A 1 
ATOM 3283 O O   . ALA A 0 423 . 28.284  7.646   -35.428  1.00 90.29 423 A 1 
ATOM 3284 N N   . GLU A 0 424 . 29.805  9.316   -35.302  1.00 89.06 424 A 1 
ATOM 3285 C CA  . GLU A 0 424 . 29.911  9.671   -36.724  1.00 89.06 424 A 1 
ATOM 3286 C C   . GLU A 0 424 . 31.397  9.857   -37.105  1.00 89.06 424 A 1 
ATOM 3287 C CB  . GLU A 0 424 . 29.118  10.964  -37.030  1.00 89.06 424 A 1 
ATOM 3288 O O   . GLU A 0 424 . 32.160  10.411  -36.313  1.00 89.06 424 A 1 
ATOM 3289 C CG  . GLU A 0 424 . 27.601  10.873  -36.757  1.00 89.06 424 A 1 
ATOM 3290 C CD  . GLU A 0 424 . 26.805  12.136  -37.158  1.00 89.06 424 A 1 
ATOM 3291 O OE1 . GLU A 0 424 . 25.671  12.305  -36.651  1.00 89.06 424 A 1 
ATOM 3292 O OE2 . GLU A 0 424 . 27.283  12.937  -37.998  1.00 89.06 424 A 1 
ATOM 3293 N N   . ASP A 0 425 . 31.780  9.415   -38.306  1.00 86.12 425 A 1 
ATOM 3294 C CA  . ASP A 0 425 . 33.113  9.518   -38.939  1.00 86.12 425 A 1 
ATOM 3295 C C   . ASP A 0 425 . 32.945  10.133  -40.351  1.00 86.12 425 A 1 
ATOM 3296 C CB  . ASP A 0 425 . 33.751  8.107   -38.958  1.00 86.12 425 A 1 
ATOM 3297 O O   . ASP A 0 425 . 31.912  9.937   -41.003  1.00 86.12 425 A 1 
ATOM 3298 C CG  . ASP A 0 425 . 35.147  7.958   -39.599  1.00 86.12 425 A 1 
ATOM 3299 O OD1 . ASP A 0 425 . 35.681  8.951   -40.143  1.00 86.12 425 A 1 
ATOM 3300 O OD2 . ASP A 0 425 . 35.654  6.808   -39.595  1.00 86.12 425 A 1 
ATOM 3301 N N   . TYR A 0 426 . 33.917  10.922  -40.825  1.00 84.78 426 A 1 
ATOM 3302 C CA  . TYR A 0 426 . 33.882  11.619  -42.118  1.00 84.78 426 A 1 
ATOM 3303 C C   . TYR A 0 426 . 35.278  12.056  -42.612  1.00 84.78 426 A 1 
ATOM 3304 C CB  . TYR A 0 426 . 32.971  12.857  -41.972  1.00 84.78 426 A 1 
ATOM 3305 O O   . TYR A 0 426 . 35.746  13.158  -42.290  1.00 84.78 426 A 1 
ATOM 3306 C CG  . TYR A 0 426 . 32.815  13.719  -43.218  1.00 84.78 426 A 1 
ATOM 3307 C CD1 . TYR A 0 426 . 33.534  14.923  -43.336  1.00 84.78 426 A 1 
ATOM 3308 C CD2 . TYR A 0 426 . 31.984  13.301  -44.272  1.00 84.78 426 A 1 
ATOM 3309 C CE1 . TYR A 0 426 . 33.449  15.692  -44.511  1.00 84.78 426 A 1 
ATOM 3310 C CE2 . TYR A 0 426 . 31.881  14.066  -45.452  1.00 84.78 426 A 1 
ATOM 3311 O OH  . TYR A 0 426 . 32.578  16.007  -46.711  1.00 84.78 426 A 1 
ATOM 3312 C CZ  . TYR A 0 426 . 32.625  15.258  -45.573  1.00 84.78 426 A 1 
ATOM 3313 N N   . ASP A 0 427 . 35.907  11.306  -43.525  1.00 81.62 427 A 1 
ATOM 3314 C CA  . ASP A 0 427 . 36.972  11.872  -44.359  1.00 81.62 427 A 1 
ATOM 3315 C C   . ASP A 0 427 . 36.380  12.656  -45.548  1.00 81.62 427 A 1 
ATOM 3316 C CB  . ASP A 0 427 . 37.947  10.820  -44.910  1.00 81.62 427 A 1 
ATOM 3317 O O   . ASP A 0 427 . 35.438  12.260  -46.239  1.00 81.62 427 A 1 
ATOM 3318 C CG  . ASP A 0 427 . 39.227  10.534  -44.131  1.00 81.62 427 A 1 
ATOM 3319 O OD1 . ASP A 0 427 . 40.191  11.272  -44.474  1.00 81.62 427 A 1 
ATOM 3320 O OD2 . ASP A 0 427 . 39.475  9.347   -43.800  1.00 81.62 427 A 1 
ATOM 3321 N N   . SER A 0 428 . 37.066  13.733  -45.933  1.00 79.30 428 A 1 
ATOM 3322 C CA  . SER A 0 428 . 36.961  14.297  -47.281  1.00 79.30 428 A 1 
ATOM 3323 C C   . SER A 0 428 . 38.338  14.512  -47.895  1.00 79.30 428 A 1 
ATOM 3324 C CB  . SER A 0 428 . 36.095  15.556  -47.303  1.00 79.30 428 A 1 
ATOM 3325 O O   . SER A 0 428 . 39.139  15.331  -47.439  1.00 79.30 428 A 1 
ATOM 3326 O OG  . SER A 0 428 . 36.670  16.597  -46.536  1.00 79.30 428 A 1 
ATOM 3327 N N   . ARG A 0 429 . 38.610  13.797  -48.989  1.00 70.30 429 A 1 
ATOM 3328 C CA  . ARG A 0 429 . 39.891  13.792  -49.700  1.00 70.30 429 A 1 
ATOM 3329 C C   . ARG A 0 429 . 39.725  14.402  -51.088  1.00 70.30 429 A 1 
ATOM 3330 C CB  . ARG A 0 429 . 40.431  12.352  -49.730  1.00 70.30 429 A 1 
ATOM 3331 O O   . ARG A 0 429 . 39.111  13.823  -51.983  1.00 70.30 429 A 1 
ATOM 3332 C CG  . ARG A 0 429 . 40.926  11.899  -48.344  1.00 70.30 429 A 1 
ATOM 3333 C CD  . ARG A 0 429 . 41.329  10.417  -48.340  1.00 70.30 429 A 1 
ATOM 3334 N NE  . ARG A 0 429 . 40.241  9.530   -47.861  1.00 70.30 429 A 1 
ATOM 3335 N NH1 . ARG A 0 429 . 41.137  9.090   -45.803  1.00 70.30 429 A 1 
ATOM 3336 N NH2 . ARG A 0 429 . 39.187  8.190   -46.309  1.00 70.30 429 A 1 
ATOM 3337 C CZ  . ARG A 0 429 . 40.192  8.929   -46.681  1.00 70.30 429 A 1 
ATOM 3338 N N   . ILE A 0 430 . 40.306  15.586  -51.283  1.00 62.83 430 A 1 
ATOM 3339 C CA  . ILE A 0 430 . 40.365  16.286  -52.573  1.00 62.83 430 A 1 
ATOM 3340 C C   . ILE A 0 430 . 41.791  16.169  -53.106  1.00 62.83 430 A 1 
ATOM 3341 C CB  . ILE A 0 430 . 39.924  17.765  -52.416  1.00 62.83 430 A 1 
ATOM 3342 O O   . ILE A 0 430 . 42.668  16.912  -52.658  1.00 62.83 430 A 1 
ATOM 3343 C CG1 . ILE A 0 430 . 38.474  17.861  -51.885  1.00 62.83 430 A 1 
ATOM 3344 C CG2 . ILE A 0 430 . 40.065  18.539  -53.747  1.00 62.83 430 A 1 
ATOM 3345 C CD1 . ILE A 0 430 . 37.998  19.293  -51.605  1.00 62.83 430 A 1 
ATOM 3346 N N   . GLU A 0 431 . 42.044  15.287  -54.078  1.00 58.76 431 A 1 
ATOM 3347 C CA  . GLU A 0 431 . 43.358  15.244  -54.727  1.00 58.76 431 A 1 
ATOM 3348 C C   . GLU A 0 431 . 43.610  16.508  -55.577  1.00 58.76 431 A 1 
ATOM 3349 C CB  . GLU A 0 431 . 43.593  13.949  -55.526  1.00 58.76 431 A 1 
ATOM 3350 O O   . GLU A 0 431 . 42.744  17.001  -56.306  1.00 58.76 431 A 1 
ATOM 3351 C CG  . GLU A 0 431 . 43.673  12.692  -54.632  1.00 58.76 431 A 1 
ATOM 3352 C CD  . GLU A 0 431 . 44.585  11.586  -55.208  1.00 58.76 431 A 1 
ATOM 3353 O OE1 . GLU A 0 431 . 45.164  10.822  -54.401  1.00 58.76 431 A 1 
ATOM 3354 O OE2 . GLU A 0 431 . 44.809  11.561  -56.439  1.00 58.76 431 A 1 
ATOM 3355 N N   . GLY A 0 432 . 44.818  17.066  -55.452  1.00 54.12 432 A 1 
ATOM 3356 C CA  . GLY A 0 432 . 45.262  18.261  -56.175  1.00 54.12 432 A 1 
ATOM 3357 C C   . GLY A 0 432 . 46.276  17.914  -57.265  1.00 54.12 432 A 1 
ATOM 3358 O O   . GLY A 0 432 . 47.271  17.239  -56.988  1.00 54.12 432 A 1 
ATOM 3359 N N   . ASP A 0 433 . 46.050  18.397  -58.492  1.00 48.69 433 A 1 
ATOM 3360 C CA  . ASP A 0 433 . 46.867  18.077  -59.673  1.00 48.69 433 A 1 
ATOM 3361 C C   . ASP A 0 433 . 48.292  18.658  -59.595  1.00 48.69 433 A 1 
ATOM 3362 C CB  . ASP A 0 433 . 46.152  18.494  -60.966  1.00 48.69 433 A 1 
ATOM 3363 O O   . ASP A 0 433 . 48.613  19.737  -60.098  1.00 48.69 433 A 1 
ATOM 3364 C CG  . ASP A 0 433 . 47.010  18.248  -62.221  1.00 48.69 433 A 1 
ATOM 3365 O OD1 . ASP A 0 433 . 48.004  17.468  -62.175  1.00 48.69 433 A 1 
ATOM 3366 O OD2 . ASP A 0 433 . 46.711  18.882  -63.255  1.00 48.69 433 A 1 
ATOM 3367 N N   . ALA A 0 434 . 49.184  17.886  -58.981  1.00 49.18 434 A 1 
ATOM 3368 C CA  . ALA A 0 434 . 50.601  18.200  -58.879  1.00 49.18 434 A 1 
ATOM 3369 C C   . ALA A 0 434 . 51.417  17.859  -60.147  1.00 49.18 434 A 1 
ATOM 3370 C CB  . ALA A 0 434 . 51.141  17.466  -57.644  1.00 49.18 434 A 1 
ATOM 3371 O O   . ALA A 0 434 . 52.623  18.122  -60.172  1.00 49.18 434 A 1 
ATOM 3372 N N   . ASN A 0 435 . 50.828  17.221  -61.173  1.00 48.75 435 A 1 
ATOM 3373 C CA  . ASN A 0 435 . 51.598  16.424  -62.142  1.00 48.75 435 A 1 
ATOM 3374 C C   . ASN A 0 435 . 51.372  16.731  -63.635  1.00 48.75 435 A 1 
ATOM 3375 C CB  . ASN A 0 435 . 51.368  14.930  -61.836  1.00 48.75 435 A 1 
ATOM 3376 O O   . ASN A 0 435 . 52.269  16.411  -64.429  1.00 48.75 435 A 1 
ATOM 3377 C CG  . ASN A 0 435 . 52.278  14.412  -60.734  1.00 48.75 435 A 1 
ATOM 3378 N ND2 . ASN A 0 435 . 51.732  13.793  -59.715  1.00 48.75 435 A 1 
ATOM 3379 O OD1 . ASN A 0 435 . 53.494  14.507  -60.808  1.00 48.75 435 A 1 
ATOM 3380 N N   . GLN A 0 436 . 50.255  17.332  -64.067  1.00 46.46 436 A 1 
ATOM 3381 C CA  . GLN A 0 436 . 49.972  17.445  -65.511  1.00 46.46 436 A 1 
ATOM 3382 C C   . GLN A 0 436 . 50.975  18.325  -66.287  1.00 46.46 436 A 1 
ATOM 3383 C CB  . GLN A 0 436 . 48.532  17.921  -65.760  1.00 46.46 436 A 1 
ATOM 3384 O O   . GLN A 0 436 . 51.432  17.944  -67.370  1.00 46.46 436 A 1 
ATOM 3385 C CG  . GLN A 0 436 . 47.489  16.823  -65.470  1.00 46.46 436 A 1 
ATOM 3386 C CD  . GLN A 0 436 . 46.060  17.245  -65.817  1.00 46.46 436 A 1 
ATOM 3387 N NE2 . GLN A 0 436 . 45.067  16.787  -65.085  1.00 46.46 436 A 1 
ATOM 3388 O OE1 . GLN A 0 436 . 45.821  17.909  -66.820  1.00 46.46 436 A 1 
ATOM 3389 N N   . TYR A 0 437 . 51.383  19.485  -65.755  1.00 43.97 437 A 1 
ATOM 3390 C CA  . TYR A 0 437 . 52.080  20.500  -66.568  1.00 43.97 437 A 1 
ATOM 3391 C C   . TYR A 0 437 . 53.564  20.203  -66.886  1.00 43.97 437 A 1 
ATOM 3392 C CB  . TYR A 0 437 . 51.871  21.901  -65.967  1.00 43.97 437 A 1 
ATOM 3393 O O   . TYR A 0 437 . 54.182  20.884  -67.707  1.00 43.97 437 A 1 
ATOM 3394 C CG  . TYR A 0 437 . 51.697  22.968  -67.033  1.00 43.97 437 A 1 
ATOM 3395 C CD1 . TYR A 0 437 . 52.765  23.813  -67.394  1.00 43.97 437 A 1 
ATOM 3396 C CD2 . TYR A 0 437 . 50.460  23.079  -67.697  1.00 43.97 437 A 1 
ATOM 3397 C CE1 . TYR A 0 437 . 52.595  24.771  -68.414  1.00 43.97 437 A 1 
ATOM 3398 C CE2 . TYR A 0 437 . 50.289  24.026  -68.725  1.00 43.97 437 A 1 
ATOM 3399 O OH  . TYR A 0 437 . 51.192  25.789  -70.076  1.00 43.97 437 A 1 
ATOM 3400 C CZ  . TYR A 0 437 . 51.355  24.874  -69.084  1.00 43.97 437 A 1 
ATOM 3401 N N   . GLY A 0 438 . 54.163  19.171  -66.280  1.00 47.55 438 A 1 
ATOM 3402 C CA  . GLY A 0 438 . 55.588  18.850  -66.454  1.00 47.55 438 A 1 
ATOM 3403 C C   . GLY A 0 438 . 55.957  18.128  -67.760  1.00 47.55 438 A 1 
ATOM 3404 O O   . GLY A 0 438 . 57.123  18.136  -68.153  1.00 47.55 438 A 1 
ATOM 3405 N N   . LYS A 0 439 . 54.994  17.486  -68.440  1.00 46.40 439 A 1 
ATOM 3406 C CA  . LYS A 0 439 . 55.264  16.521  -69.533  1.00 46.40 439 A 1 
ATOM 3407 C C   . LYS A 0 439 . 54.993  17.045  -70.955  1.00 46.40 439 A 1 
ATOM 3408 C CB  . LYS A 0 439 . 54.543  15.190  -69.228  1.00 46.40 439 A 1 
ATOM 3409 O O   . LYS A 0 439 . 55.226  16.323  -71.920  1.00 46.40 439 A 1 
ATOM 3410 C CG  . LYS A 0 439 . 55.177  14.448  -68.033  1.00 46.40 439 A 1 
ATOM 3411 C CD  . LYS A 0 439 . 54.373  13.198  -67.638  1.00 46.40 439 A 1 
ATOM 3412 C CE  . LYS A 0 439 . 55.009  12.497  -66.426  1.00 46.40 439 A 1 
ATOM 3413 N NZ  . LYS A 0 439 . 54.101  11.476  -65.832  1.00 46.40 439 A 1 
ATOM 3414 N N   . ALA A 0 440 . 54.557  18.298  -71.109  1.00 43.90 440 A 1 
ATOM 3415 C CA  . ALA A 0 440 . 54.208  18.894  -72.409  1.00 43.90 440 A 1 
ATOM 3416 C C   . ALA A 0 440 . 55.394  19.520  -73.189  1.00 43.90 440 A 1 
ATOM 3417 C CB  . ALA A 0 440 . 53.075  19.902  -72.172  1.00 43.90 440 A 1 
ATOM 3418 O O   . ALA A 0 440 . 55.225  19.973  -74.322  1.00 43.90 440 A 1 
ATOM 3419 N N   . ALA A 0 441 . 56.602  19.561  -72.614  1.00 38.82 441 A 1 
ATOM 3420 C CA  . ALA A 0 441 . 57.775  20.197  -73.224  1.00 38.82 441 A 1 
ATOM 3421 C C   . ALA A 0 441 . 58.385  19.345  -74.363  1.00 38.82 441 A 1 
ATOM 3422 C CB  . ALA A 0 441 . 58.777  20.532  -72.111  1.00 38.82 441 A 1 
ATOM 3423 O O   . ALA A 0 441 . 59.276  18.523  -74.149  1.00 38.82 441 A 1 
ATOM 3424 N N   . SER A 0 442 . 57.906  19.549  -75.593  1.00 43.40 442 A 1 
ATOM 3425 C CA  . SER A 0 442 . 58.282  18.766  -76.780  1.00 43.40 442 A 1 
ATOM 3426 C C   . SER A 0 442 . 59.786  18.792  -77.108  1.00 43.40 442 A 1 
ATOM 3427 C CB  . SER A 0 442 . 57.499  19.275  -77.996  1.00 43.40 442 A 1 
ATOM 3428 O O   . SER A 0 442 . 60.360  19.857  -77.351  1.00 43.40 442 A 1 
ATOM 3429 O OG  . SER A 0 442 . 57.813  20.632  -78.249  1.00 43.40 442 A 1 
ATOM 3430 N N   . VAL A 0 443 . 60.407  17.614  -77.228  1.00 36.81 443 A 1 
ATOM 3431 C CA  . VAL A 0 443 . 61.812  17.466  -77.647  1.00 36.81 443 A 1 
ATOM 3432 C C   . VAL A 0 443 . 61.970  17.725  -79.150  1.00 36.81 443 A 1 
ATOM 3433 C CB  . VAL A 0 443 . 62.368  16.076  -77.269  1.00 36.81 443 A 1 
ATOM 3434 O O   . VAL A 0 443 . 61.402  17.021  -79.984  1.00 36.81 443 A 1 
ATOM 3435 C CG1 . VAL A 0 443 . 63.827  15.897  -77.717  1.00 36.81 443 A 1 
ATOM 3436 C CG2 . VAL A 0 443 . 62.328  15.863  -75.750  1.00 36.81 443 A 1 
ATOM 3437 N N   . TRP A 0 444 . 62.806  18.700  -79.512  1.00 32.95 444 A 1 
ATOM 3438 C CA  . TRP A 0 444 . 63.164  18.983  -80.905  1.00 32.95 444 A 1 
ATOM 3439 C C   . TRP A 0 444 . 64.278  18.049  -81.398  1.00 32.95 444 A 1 
ATOM 3440 C CB  . TRP A 0 444 . 63.562  20.461  -81.036  1.00 32.95 444 A 1 
ATOM 3441 O O   . TRP A 0 444 . 65.449  18.233  -81.066  1.00 32.95 444 A 1 
ATOM 3442 C CG  . TRP A 0 444 . 64.059  20.915  -82.382  1.00 32.95 444 A 1 
ATOM 3443 C CD1 . TRP A 0 444 . 63.615  20.486  -83.586  1.00 32.95 444 A 1 
ATOM 3444 C CD2 . TRP A 0 444 . 65.083  21.919  -82.675  1.00 32.95 444 A 1 
ATOM 3445 C CE2 . TRP A 0 444 . 65.191  22.059  -84.092  1.00 32.95 444 A 1 
ATOM 3446 C CE3 . TRP A 0 444 . 65.914  22.745  -81.887  1.00 32.95 444 A 1 
ATOM 3447 N NE1 . TRP A 0 444 . 64.281  21.153  -84.595  1.00 32.95 444 A 1 
ATOM 3448 C CH2 . TRP A 0 444 . 66.869  23.793  -83.878  1.00 32.95 444 A 1 
ATOM 3449 C CZ2 . TRP A 0 444 . 66.063  22.980  -84.694  1.00 32.95 444 A 1 
ATOM 3450 C CZ3 . TRP A 0 444 . 66.797  23.670  -82.478  1.00 32.95 444 A 1 
ATOM 3451 N N   . THR A 0 445 . 63.934  17.074  -82.244  1.00 42.89 445 A 1 
ATOM 3452 C CA  . THR A 0 445 . 64.916  16.269  -82.990  1.00 42.89 445 A 1 
ATOM 3453 C C   . THR A 0 445 . 65.004  16.736  -84.446  1.00 42.89 445 A 1 
ATOM 3454 C CB  . THR A 0 445 . 64.641  14.759  -82.889  1.00 42.89 445 A 1 
ATOM 3455 O O   . THR A 0 445 . 63.999  16.895  -85.137  1.00 42.89 445 A 1 
ATOM 3456 C CG2 . THR A 0 445 . 64.781  14.236  -81.461  1.00 42.89 445 A 1 
ATOM 3457 O OG1 . THR A 0 445 . 63.345  14.440  -83.320  1.00 42.89 445 A 1 
ATOM 3458 N N   . LYS A 0 446 . 66.226  16.980  -84.943  1.00 38.09 446 A 1 
ATOM 3459 C CA  . LYS A 0 446 . 66.475  17.408  -86.330  1.00 38.09 446 A 1 
ATOM 3460 C C   . LYS A 0 446 . 67.028  16.245  -87.158  1.00 38.09 446 A 1 
ATOM 3461 C CB  . LYS A 0 446 . 67.365  18.664  -86.341  1.00 38.09 446 A 1 
ATOM 3462 O O   . LYS A 0 446 . 68.238  16.070  -87.271  1.00 38.09 446 A 1 
ATOM 3463 C CG  . LYS A 0 446 . 67.474  19.249  -87.759  1.00 38.09 446 A 1 
ATOM 3464 C CD  . LYS A 0 446 . 68.361  20.499  -87.789  1.00 38.09 446 A 1 
ATOM 3465 C CE  . LYS A 0 446 . 68.476  21.003  -89.233  1.00 38.09 446 A 1 
ATOM 3466 N NZ  . LYS A 0 446 . 69.364  22.188  -89.330  1.00 38.09 446 A 1 
ATOM 3467 N N   . GLN A 0 447 . 66.137  15.453  -87.749  1.00 38.89 447 A 1 
ATOM 3468 C CA  . GLN A 0 447 . 66.494  14.265  -88.529  1.00 38.89 447 A 1 
ATOM 3469 C C   . GLN A 0 447 . 67.113  14.609  -89.900  1.00 38.89 447 A 1 
ATOM 3470 C CB  . GLN A 0 447 . 65.241  13.380  -88.660  1.00 38.89 447 A 1 
ATOM 3471 O O   . GLN A 0 447 . 66.405  14.769  -90.892  1.00 38.89 447 A 1 
ATOM 3472 C CG  . GLN A 0 447 . 65.514  12.036  -89.360  1.00 38.89 447 A 1 
ATOM 3473 C CD  . GLN A 0 447 . 64.248  11.203  -89.549  1.00 38.89 447 A 1 
ATOM 3474 N NE2 . GLN A 0 447 . 64.312  10.107  -90.272  1.00 38.89 447 A 1 
ATOM 3475 O OE1 . GLN A 0 447 . 63.176  11.508  -89.066  1.00 38.89 447 A 1 
ATOM 3476 N N   . GLN A 0 448 . 68.448  14.651  -89.978  1.00 38.29 448 A 1 
ATOM 3477 C CA  . GLN A 0 448 . 69.223  14.510  -91.223  1.00 38.29 448 A 1 
ATOM 3478 C C   . GLN A 0 448 . 70.545  13.766  -90.921  1.00 38.29 448 A 1 
ATOM 3479 C CB  . GLN A 0 448 . 69.540  15.885  -91.852  1.00 38.29 448 A 1 
ATOM 3480 O O   . GLN A 0 448 . 71.252  14.159  -90.005  1.00 38.29 448 A 1 
ATOM 3481 C CG  . GLN A 0 448 . 68.308  16.615  -92.412  1.00 38.29 448 A 1 
ATOM 3482 C CD  . GLN A 0 448 . 68.640  17.899  -93.168  1.00 38.29 448 A 1 
ATOM 3483 N NE2 . GLN A 0 448 . 67.758  18.361  -94.028  1.00 38.29 448 A 1 
ATOM 3484 O OE1 . GLN A 0 448 . 69.663  18.536  -92.986  1.00 38.29 448 A 1 
ATOM 3485 N N   . GLY A 0 449 . 70.974  12.712  -91.627  1.00 34.29 449 A 1 
ATOM 3486 C CA  . GLY A 0 449 . 70.274  11.940  -92.663  1.00 34.29 449 A 1 
ATOM 3487 C C   . GLY A 0 449 . 71.096  11.634  -93.922  1.00 34.29 449 A 1 
ATOM 3488 O O   . GLY A 0 449 . 70.667  12.045  -94.997  1.00 34.29 449 A 1 
ATOM 3489 N N   . LYS A 0 450 . 72.242  10.935  -93.796  1.00 33.12 450 A 1 
ATOM 3490 C CA  . LYS A 0 450 . 72.924  10.089  -94.819  1.00 33.12 450 A 1 
ATOM 3491 C C   . LYS A 0 450 . 74.299  9.630   -94.292  1.00 33.12 450 A 1 
ATOM 3492 C CB  . LYS A 0 450 . 73.137  10.852  -96.151  1.00 33.12 450 A 1 
ATOM 3493 O O   . LYS A 0 450 . 75.123  10.475  -93.971  1.00 33.12 450 A 1 
ATOM 3494 C CG  . LYS A 0 450 . 72.032  10.558  -97.188  1.00 33.12 450 A 1 
ATOM 3495 C CD  . LYS A 0 450 . 71.822  11.741  -98.145  1.00 33.12 450 A 1 
ATOM 3496 C CE  . LYS A 0 450 . 70.601  11.489  -99.039  1.00 33.12 450 A 1 
ATOM 3497 N NZ  . LYS A 0 450 . 70.368  12.614  -99.981  1.00 33.12 450 A 1 
ATOM 3498 N N   . GLY A 0 451 . 74.567  8.320   -94.237  1.00 33.71 451 A 1 
ATOM 3499 C CA  . GLY A 0 451 . 75.849  7.777   -93.747  1.00 33.71 451 A 1 
ATOM 3500 C C   . GLY A 0 451 . 75.874  6.245   -93.700  1.00 33.71 451 A 1 
ATOM 3501 O O   . GLY A 0 451 . 75.437  5.640   -92.733  1.00 33.71 451 A 1 
ATOM 3502 N N   . TRP A 0 452 . 76.337  5.616   -94.778  1.00 31.62 452 A 1 
ATOM 3503 C CA  . TRP A 0 452 . 76.300  4.170   -95.021  1.00 31.62 452 A 1 
ATOM 3504 C C   . TRP A 0 452 . 77.186  3.343   -94.059  1.00 31.62 452 A 1 
ATOM 3505 C CB  . TRP A 0 452 . 76.852  3.945   -96.444  1.00 31.62 452 A 1 
ATOM 3506 O O   . TRP A 0 452 . 78.401  3.481   -94.147  1.00 31.62 452 A 1 
ATOM 3507 C CG  . TRP A 0 452 . 76.124  4.492   -97.638  1.00 31.62 452 A 1 
ATOM 3508 C CD1 . TRP A 0 452 . 75.821  5.787   -97.901  1.00 31.62 452 A 1 
ATOM 3509 C CD2 . TRP A 0 452 . 75.736  3.749   -98.835  1.00 31.62 452 A 1 
ATOM 3510 C CE2 . TRP A 0 452 . 75.166  4.659   -99.774  1.00 31.62 452 A 1 
ATOM 3511 C CE3 . TRP A 0 452 . 75.847  2.399   -99.234  1.00 31.62 452 A 1 
ATOM 3512 N NE1 . TRP A 0 452 . 75.233  5.884   -99.148  1.00 31.62 452 A 1 
ATOM 3513 C CH2 . TRP A 0 452 . 74.825  2.896   -101.396 1.00 31.62 452 A 1 
ATOM 3514 C CZ2 . TRP A 0 452 . 74.709  4.249   -101.035 1.00 31.62 452 A 1 
ATOM 3515 C CZ3 . TRP A 0 452 . 75.397  1.976   -100.499 1.00 31.62 452 A 1 
ATOM 3516 N N   . ALA A 0 453 . 76.627  2.407   -93.267  1.00 38.35 453 A 1 
ATOM 3517 C CA  . ALA A 0 453 . 77.298  1.144   -92.870  1.00 38.35 453 A 1 
ATOM 3518 C C   . ALA A 0 453 . 76.379  0.133   -92.127  1.00 38.35 453 A 1 
ATOM 3519 C CB  . ALA A 0 453 . 78.547  1.401   -92.011  1.00 38.35 453 A 1 
ATOM 3520 O O   . ALA A 0 453 . 76.163  0.197   -90.925  1.00 38.35 453 A 1 
ATOM 3521 N N   . LYS A 0 454 . 75.899  -0.857  -92.882  1.00 39.73 454 A 1 
ATOM 3522 C CA  . LYS A 0 454 . 75.337  -2.170  -92.495  1.00 39.73 454 A 1 
ATOM 3523 C C   . LYS A 0 454 . 75.936  -2.838  -91.226  1.00 39.73 454 A 1 
ATOM 3524 C CB  . LYS A 0 454 . 75.674  -3.012  -93.746  1.00 39.73 454 A 1 
ATOM 3525 O O   . LYS A 0 454 . 77.096  -3.235  -91.257  1.00 39.73 454 A 1 
ATOM 3526 C CG  . LYS A 0 454 . 75.377  -4.518  -93.751  1.00 39.73 454 A 1 
ATOM 3527 C CD  . LYS A 0 454 . 76.037  -5.111  -95.010  1.00 39.73 454 A 1 
ATOM 3528 C CE  . LYS A 0 454 . 75.778  -6.615  -95.131  1.00 39.73 454 A 1 
ATOM 3529 N NZ  . LYS A 0 454 . 76.488  -7.195  -96.302  1.00 39.73 454 A 1 
ATOM 3530 N N   . GLY A 0 455 . 75.108  -3.139  -90.213  1.00 38.24 455 A 1 
ATOM 3531 C CA  . GLY A 0 455 . 75.423  -4.097  -89.126  1.00 38.24 455 A 1 
ATOM 3532 C C   . GLY A 0 455 . 74.554  -3.928  -87.858  1.00 38.24 455 A 1 
ATOM 3533 O O   . GLY A 0 455 . 74.524  -2.819  -87.335  1.00 38.24 455 A 1 
ATOM 3534 N N   . PRO A 0 456 . 73.836  -4.961  -87.358  1.00 40.82 456 A 1 
ATOM 3535 C CA  . PRO A 0 456 . 72.931  -4.831  -86.206  1.00 40.82 456 A 1 
ATOM 3536 C C   . PRO A 0 456 . 73.517  -5.357  -84.881  1.00 40.82 456 A 1 
ATOM 3537 C CB  . PRO A 0 456 . 71.717  -5.676  -86.603  1.00 40.82 456 A 1 
ATOM 3538 O O   . PRO A 0 456 . 74.331  -6.275  -84.896  1.00 40.82 456 A 1 
ATOM 3539 C CG  . PRO A 0 456 . 72.368  -6.864  -87.318  1.00 40.82 456 A 1 
ATOM 3540 C CD  . PRO A 0 456 . 73.591  -6.245  -88.009  1.00 40.82 456 A 1 
ATOM 3541 N N   . ILE A 0 457 . 73.007  -4.845  -83.754  1.00 38.18 457 A 1 
ATOM 3542 C CA  . ILE A 0 457 . 72.799  -5.520  -82.451  1.00 38.18 457 A 1 
ATOM 3543 C C   . ILE A 0 457 . 71.902  -4.598  -81.594  1.00 38.18 457 A 1 
ATOM 3544 C CB  . ILE A 0 457 . 74.144  -5.933  -81.784  1.00 38.18 457 A 1 
ATOM 3545 O O   . ILE A 0 457 . 71.857  -3.392  -81.832  1.00 38.18 457 A 1 
ATOM 3546 C CG1 . ILE A 0 457 . 74.419  -7.437  -82.052  1.00 38.18 457 A 1 
ATOM 3547 C CG2 . ILE A 0 457 . 74.224  -5.697  -80.264  1.00 38.18 457 A 1 
ATOM 3548 C CD1 . ILE A 0 457 . 75.913  -7.765  -82.148  1.00 38.18 457 A 1 
ATOM 3549 N N   . GLY A 0 458 . 71.105  -5.162  -80.680  1.00 29.16 458 A 1 
ATOM 3550 C CA  . GLY A 0 458 . 70.051  -4.432  -79.961  1.00 29.16 458 A 1 
ATOM 3551 C C   . GLY A 0 458 . 70.533  -3.536  -78.811  1.00 29.16 458 A 1 
ATOM 3552 O O   . GLY A 0 458 . 71.551  -3.809  -78.180  1.00 29.16 458 A 1 
ATOM 3553 N N   . GLY A 0 459 . 69.740  -2.504  -78.508  1.00 31.64 459 A 1 
ATOM 3554 C CA  . GLY A 0 459 . 69.864  -1.619  -77.345  1.00 31.64 459 A 1 
ATOM 3555 C C   . GLY A 0 459 . 68.475  -1.100  -76.949  1.00 31.64 459 A 1 
ATOM 3556 O O   . GLY A 0 459 . 67.652  -0.837  -77.822  1.00 31.64 459 A 1 
ATOM 3557 N N   . HIS A 0 460 . 68.187  -1.050  -75.648  1.00 29.25 460 A 1 
ATOM 3558 C CA  . HIS A 0 460 . 66.835  -0.875  -75.098  1.00 29.25 460 A 1 
ATOM 3559 C C   . HIS A 0 460 . 66.314  0.580   -75.068  1.00 29.25 460 A 1 
ATOM 3560 C CB  . HIS A 0 460 . 66.820  -1.449  -73.665  1.00 29.25 460 A 1 
ATOM 3561 O O   . HIS A 0 460 . 67.093  1.515   -74.925  1.00 29.25 460 A 1 
ATOM 3562 C CG  . HIS A 0 460 . 66.538  -2.926  -73.554  1.00 29.25 460 A 1 
ATOM 3563 C CD2 . HIS A 0 460 . 67.321  -3.958  -73.997  1.00 29.25 460 A 1 
ATOM 3564 N ND1 . HIS A 0 460 . 65.459  -3.489  -72.907  1.00 29.25 460 A 1 
ATOM 3565 C CE1 . HIS A 0 460 . 65.587  -4.825  -72.966  1.00 29.25 460 A 1 
ATOM 3566 N NE2 . HIS A 0 460 . 66.704  -5.158  -73.630  1.00 29.25 460 A 1 
ATOM 3567 N N   . ALA A 0 461 . 64.975  0.670   -75.005  1.00 29.61 461 A 1 
ATOM 3568 C CA  . ALA A 0 461 . 64.167  1.652   -74.258  1.00 29.61 461 A 1 
ATOM 3569 C C   . ALA A 0 461 . 63.870  3.063   -74.831  1.00 29.61 461 A 1 
ATOM 3570 C CB  . ALA A 0 461 . 64.643  1.680   -72.792  1.00 29.61 461 A 1 
ATOM 3571 O O   . ALA A 0 461 . 64.442  3.519   -75.815  1.00 29.61 461 A 1 
ATOM 3572 N N   . ASP A 0 462 . 62.894  3.680   -74.148  1.00 36.54 462 A 1 
ATOM 3573 C CA  . ASP A 0 462 . 62.474  5.091   -74.078  1.00 36.54 462 A 1 
ATOM 3574 C C   . ASP A 0 462 . 61.886  5.738   -75.359  1.00 36.54 462 A 1 
ATOM 3575 C CB  . ASP A 0 462 . 63.561  5.897   -73.351  1.00 36.54 462 A 1 
ATOM 3576 O O   . ASP A 0 462 . 62.604  6.094   -76.286  1.00 36.54 462 A 1 
ATOM 3577 C CG  . ASP A 0 462 . 63.959  5.230   -72.020  1.00 36.54 462 A 1 
ATOM 3578 O OD1 . ASP A 0 462 . 63.078  4.580   -71.405  1.00 36.54 462 A 1 
ATOM 3579 O OD2 . ASP A 0 462 . 65.145  5.344   -71.641  1.00 36.54 462 A 1 
ATOM 3580 N N   . ALA A 0 463 . 60.563  5.844   -75.581  1.00 34.71 463 A 1 
ATOM 3581 C CA  . ALA A 0 463 . 59.401  6.308   -74.783  1.00 34.71 463 A 1 
ATOM 3582 C C   . ALA A 0 463 . 59.033  7.794   -75.014  1.00 34.71 463 A 1 
ATOM 3583 C CB  . ALA A 0 463 . 59.415  5.939   -73.291  1.00 34.71 463 A 1 
ATOM 3584 O O   . ALA A 0 463 . 59.611  8.701   -74.423  1.00 34.71 463 A 1 
ATOM 3585 N N   . ALA A 0 464 . 58.003  8.031   -75.843  1.00 36.77 464 A 1 
ATOM 3586 C CA  . ALA A 0 464 . 57.358  9.338   -76.030  1.00 36.77 464 A 1 
ATOM 3587 C C   . ALA A 0 464 . 55.880  9.197   -76.474  1.00 36.77 464 A 1 
ATOM 3588 C CB  . ALA A 0 464 . 58.180  10.167  -77.030  1.00 36.77 464 A 1 
ATOM 3589 O O   . ALA A 0 464 . 55.581  9.041   -77.657  1.00 36.77 464 A 1 
ATOM 3590 N N   . SER A 0 465 . 54.967  9.231   -75.495  1.00 44.36 465 A 1 
ATOM 3591 C CA  . SER A 0 465 . 53.563  9.684   -75.612  1.00 44.36 465 A 1 
ATOM 3592 C C   . SER A 0 465 . 52.710  9.236   -76.824  1.00 44.36 465 A 1 
ATOM 3593 C CB  . SER A 0 465 . 53.488  11.204  -75.369  1.00 44.36 465 A 1 
ATOM 3594 O O   . SER A 0 465 . 52.115  10.063  -77.518  1.00 44.36 465 A 1 
ATOM 3595 O OG  . SER A 0 465 . 54.413  11.924  -76.164  1.00 44.36 465 A 1 
ATOM 3596 N N   . ARG A 0 466 . 52.509  7.920   -77.021  1.00 35.80 466 A 1 
ATOM 3597 C CA  . ARG A 0 466 . 51.393  7.416   -77.854  1.00 35.80 466 A 1 
ATOM 3598 C C   . ARG A 0 466 . 50.731  6.144   -77.302  1.00 35.80 466 A 1 
ATOM 3599 C CB  . ARG A 0 466 . 51.859  7.248   -79.314  1.00 35.80 466 A 1 
ATOM 3600 O O   . ARG A 0 466 . 51.205  5.052   -77.580  1.00 35.80 466 A 1 
ATOM 3601 C CG  . ARG A 0 466 . 50.657  7.060   -80.256  1.00 35.80 466 A 1 
ATOM 3602 C CD  . ARG A 0 466 . 51.098  7.060   -81.725  1.00 35.80 466 A 1 
ATOM 3603 N NE  . ARG A 0 466 . 49.933  7.068   -82.635  1.00 35.80 466 A 1 
ATOM 3604 N NH1 . ARG A 0 466 . 51.013  7.806   -84.521  1.00 35.80 466 A 1 
ATOM 3605 N NH2 . ARG A 0 466 . 48.810  7.463   -84.577  1.00 35.80 466 A 1 
ATOM 3606 C CZ  . ARG A 0 466 . 49.924  7.443   -83.902  1.00 35.80 466 A 1 
ATOM 3607 N N   . ALA A 0 467 . 49.579  6.340   -76.649  1.00 36.87 467 A 1 
ATOM 3608 C CA  . ALA A 0 467 . 48.607  5.341   -76.172  1.00 36.87 467 A 1 
ATOM 3609 C C   . ALA A 0 467 . 49.103  4.308   -75.132  1.00 36.87 467 A 1 
ATOM 3610 C CB  . ALA A 0 467 . 47.924  4.675   -77.377  1.00 36.87 467 A 1 
ATOM 3611 O O   . ALA A 0 467 . 50.099  3.624   -75.331  1.00 36.87 467 A 1 
ATOM 3612 N N   . GLY A 0 468 . 48.346  4.149   -74.042  1.00 33.40 468 A 1 
ATOM 3613 C CA  . GLY A 0 468 . 48.604  3.148   -72.999  1.00 33.40 468 A 1 
ATOM 3614 C C   . GLY A 0 468 . 48.058  3.599   -71.646  1.00 33.40 468 A 1 
ATOM 3615 O O   . GLY A 0 468 . 48.630  4.485   -71.026  1.00 33.40 468 A 1 
ATOM 3616 N N   . ALA A 0 469 . 46.933  3.017   -71.235  1.00 32.65 469 A 1 
ATOM 3617 C CA  . ALA A 0 469 . 46.147  3.393   -70.064  1.00 32.65 469 A 1 
ATOM 3618 C C   . ALA A 0 469 . 46.957  3.603   -68.767  1.00 32.65 469 A 1 
ATOM 3619 C CB  . ALA A 0 469 . 45.105  2.284   -69.864  1.00 32.65 469 A 1 
ATOM 3620 O O   . ALA A 0 469 . 47.487  2.652   -68.198  1.00 32.65 469 A 1 
ATOM 3621 N N   . GLN A 0 470 . 46.923  4.833   -68.251  1.00 37.05 470 A 1 
ATOM 3622 C CA  . GLN A 0 470 . 46.884  5.102   -66.815  1.00 37.05 470 A 1 
ATOM 3623 C C   . GLN A 0 470 . 45.832  6.190   -66.590  1.00 37.05 470 A 1 
ATOM 3624 C CB  . GLN A 0 470 . 48.257  5.510   -66.250  1.00 37.05 470 A 1 
ATOM 3625 O O   . GLN A 0 470 . 46.067  7.354   -66.909  1.00 37.05 470 A 1 
ATOM 3626 C CG  . GLN A 0 470 . 49.273  4.359   -66.288  1.00 37.05 470 A 1 
ATOM 3627 C CD  . GLN A 0 470 . 50.495  4.646   -65.425  1.00 37.05 470 A 1 
ATOM 3628 N NE2 . GLN A 0 470 . 50.638  3.987   -64.298  1.00 37.05 470 A 1 
ATOM 3629 O OE1 . GLN A 0 470 . 51.337  5.472   -65.740  1.00 37.05 470 A 1 
ATOM 3630 N N   . HIS A 0 471 . 44.663  5.784   -66.093  1.00 37.87 471 A 1 
ATOM 3631 C CA  . HIS A 0 471 . 43.775  6.702   -65.392  1.00 37.87 471 A 1 
ATOM 3632 C C   . HIS A 0 471 . 44.533  7.157   -64.140  1.00 37.87 471 A 1 
ATOM 3633 C CB  . HIS A 0 471 . 42.456  5.997   -65.026  1.00 37.87 471 A 1 
ATOM 3634 O O   . HIS A 0 471 . 44.865  6.342   -63.282  1.00 37.87 471 A 1 
ATOM 3635 C CG  . HIS A 0 471 . 41.290  6.298   -65.938  1.00 37.87 471 A 1 
ATOM 3636 C CD2 . HIS A 0 471 . 41.125  5.921   -67.243  1.00 37.87 471 A 1 
ATOM 3637 N ND1 . HIS A 0 471 . 40.145  6.963   -65.574  1.00 37.87 471 A 1 
ATOM 3638 C CE1 . HIS A 0 471 . 39.318  6.998   -66.627  1.00 37.87 471 A 1 
ATOM 3639 N NE2 . HIS A 0 471 . 39.875  6.372   -67.685  1.00 37.87 471 A 1 
ATOM 3640 N N   . TYR A 0 472 . 44.870  8.440   -64.098  1.00 41.56 472 A 1 
ATOM 3641 C CA  . TYR A 0 472 . 45.053  9.161   -62.849  1.00 41.56 472 A 1 
ATOM 3642 C C   . TYR A 0 472 . 43.791  10.000  -62.740  1.00 41.56 472 A 1 
ATOM 3643 C CB  . TYR A 0 472 . 46.352  9.978   -62.877  1.00 41.56 472 A 1 
ATOM 3644 O O   . TYR A 0 472 . 43.702  11.063  -63.353  1.00 41.56 472 A 1 
ATOM 3645 C CG  . TYR A 0 472 . 47.594  9.113   -62.756  1.00 41.56 472 A 1 
ATOM 3646 C CD1 . TYR A 0 472 . 47.963  8.621   -61.491  1.00 41.56 472 A 1 
ATOM 3647 C CD2 . TYR A 0 472 . 48.341  8.757   -63.897  1.00 41.56 472 A 1 
ATOM 3648 C CE1 . TYR A 0 472 . 49.073  7.769   -61.359  1.00 41.56 472 A 1 
ATOM 3649 C CE2 . TYR A 0 472 . 49.465  7.914   -63.769  1.00 41.56 472 A 1 
ATOM 3650 O OH  . TYR A 0 472 . 50.890  6.579   -62.359  1.00 41.56 472 A 1 
ATOM 3651 C CZ  . TYR A 0 472 . 49.824  7.412   -62.498  1.00 41.56 472 A 1 
ATOM 3652 N N   . ASP A 0 473 . 42.769  9.414   -62.124  1.00 44.74 473 A 1 
ATOM 3653 C CA  . ASP A 0 473 . 41.505  10.093  -61.887  1.00 44.74 473 A 1 
ATOM 3654 C C   . ASP A 0 473 . 41.746  11.254  -60.922  1.00 44.74 473 A 1 
ATOM 3655 C CB  . ASP A 0 473 . 40.479  9.100   -61.324  1.00 44.74 473 A 1 
ATOM 3656 O O   . ASP A 0 473 . 42.387  11.077  -59.889  1.00 44.74 473 A 1 
ATOM 3657 C CG  . ASP A 0 473 . 40.124  8.027   -62.350  1.00 44.74 473 A 1 
ATOM 3658 O OD1 . ASP A 0 473 . 39.438  8.366   -63.341  1.00 44.74 473 A 1 
ATOM 3659 O OD2 . ASP A 0 473 . 40.607  6.882   -62.218  1.00 44.74 473 A 1 
ATOM 3660 N N   . ASP A 0 474 . 41.207  12.429  -61.243  1.00 49.81 474 A 1 
ATOM 3661 C CA  . ASP A 0 474 . 41.084  13.537  -60.296  1.00 49.81 474 A 1 
ATOM 3662 C C   . ASP A 0 474 . 40.021  13.137  -59.254  1.00 49.81 474 A 1 
ATOM 3663 C CB  . ASP A 0 474 . 40.666  14.818  -61.041  1.00 49.81 474 A 1 
ATOM 3664 O O   . ASP A 0 474 . 38.850  13.528  -59.364  1.00 49.81 474 A 1 
ATOM 3665 C CG  . ASP A 0 474 . 41.734  15.575  -61.842  1.00 49.81 474 A 1 
ATOM 3666 O OD1 . ASP A 0 474 . 42.943  15.280  -61.734  1.00 49.81 474 A 1 
ATOM 3667 O OD2 . ASP A 0 474 . 41.308  16.518  -62.554  1.00 49.81 474 A 1 
ATOM 3668 N N   . MET A 0 475 . 40.406  12.282  -58.302  1.00 50.98 475 A 1 
ATOM 3669 C CA  . MET A 0 475 . 39.506  11.731  -57.294  1.00 50.98 475 A 1 
ATOM 3670 C C   . MET A 0 475 . 39.205  12.778  -56.220  1.00 50.98 475 A 1 
ATOM 3671 C CB  . MET A 0 475 . 40.059  10.433  -56.675  1.00 50.98 475 A 1 
ATOM 3672 O O   . MET A 0 475 . 40.082  13.239  -55.487  1.00 50.98 475 A 1 
ATOM 3673 C CG  . MET A 0 475 . 40.145  9.292   -57.697  1.00 50.98 475 A 1 
ATOM 3674 S SD  . MET A 0 475 . 40.386  7.641   -56.979  1.00 50.98 475 A 1 
ATOM 3675 C CE  . MET A 0 475 . 40.325  6.613   -58.470  1.00 50.98 475 A 1 
ATOM 3676 N N   . THR A 0 476 . 37.927  13.128  -56.114  1.00 58.80 476 A 1 
ATOM 3677 C CA  . THR A 0 476 . 37.353  13.685  -54.890  1.00 58.80 476 A 1 
ATOM 3678 C C   . THR A 0 476 . 36.488  12.600  -54.266  1.00 58.80 476 A 1 
ATOM 3679 C CB  . THR A 0 476 . 36.551  14.968  -55.149  1.00 58.80 476 A 1 
ATOM 3680 O O   . THR A 0 476 . 35.449  12.263  -54.842  1.00 58.80 476 A 1 
ATOM 3681 C CG2 . THR A 0 476 . 37.420  16.086  -55.721  1.00 58.80 476 A 1 
ATOM 3682 O OG1 . THR A 0 476 . 35.515  14.739  -56.075  1.00 58.80 476 A 1 
ATOM 3683 N N   . GLY A 0 477 . 36.940  12.047  -53.146  1.00 65.30 477 A 1 
ATOM 3684 C CA  . GLY A 0 477 . 36.191  11.087  -52.342  1.00 65.30 477 A 1 
ATOM 3685 C C   . GLY A 0 477 . 35.787  11.718  -51.014  1.00 65.30 477 A 1 
ATOM 3686 O O   . GLY A 0 477 . 36.550  12.503  -50.446  1.00 65.30 477 A 1 
ATOM 3687 N N   . SER A 0 478 . 34.598  11.381  -50.542  1.00 75.76 478 A 1 
ATOM 3688 C CA  . SER A 0 478 . 34.211  11.515  -49.141  1.00 75.76 478 A 1 
ATOM 3689 C C   . SER A 0 478 . 33.462  10.258  -48.744  1.00 75.76 478 A 1 
ATOM 3690 C CB  . SER A 0 478 . 33.343  12.750  -48.881  1.00 75.76 478 A 1 
ATOM 3691 O O   . SER A 0 478 . 32.615  9.791   -49.508  1.00 75.76 478 A 1 
ATOM 3692 O OG  . SER A 0 478 . 32.212  12.756  -49.738  1.00 75.76 478 A 1 
ATOM 3693 N N   . ASP A 0 479 . 33.775  9.754   -47.571  1.00 78.33 479 A 1 
ATOM 3694 C CA  . ASP A 0 479 . 33.098  8.653   -46.904  1.00 78.33 479 A 1 
ATOM 3695 C C   . ASP A 0 479 . 32.375  9.239   -45.669  1.00 78.33 479 A 1 
ATOM 3696 C CB  . ASP A 0 479 . 34.124  7.520   -46.663  1.00 78.33 479 A 1 
ATOM 3697 O O   . ASP A 0 479 . 32.611  10.388  -45.290  1.00 78.33 479 A 1 
ATOM 3698 C CG  . ASP A 0 479 . 35.507  8.046   -46.257  1.00 78.33 479 A 1 
ATOM 3699 O OD1 . ASP A 0 479 . 35.531  8.715   -45.215  1.00 78.33 479 A 1 
ATOM 3700 O OD2 . ASP A 0 479 . 36.508  7.905   -47.026  1.00 78.33 479 A 1 
ATOM 3701 N N   . TRP A 0 480 . 31.377  8.529   -45.147  1.00 81.98 480 A 1 
ATOM 3702 C CA  . TRP A 0 480 . 30.655  8.900   -43.927  1.00 81.98 480 A 1 
ATOM 3703 C C   . TRP A 0 480 . 30.068  7.628   -43.332  1.00 81.98 480 A 1 
ATOM 3704 C CB  . TRP A 0 480 . 29.535  9.924   -44.194  1.00 81.98 480 A 1 
ATOM 3705 O O   . TRP A 0 480 . 29.206  7.005   -43.962  1.00 81.98 480 A 1 
ATOM 3706 C CG  . TRP A 0 480 . 28.757  10.379  -42.982  1.00 81.98 480 A 1 
ATOM 3707 C CD1 . TRP A 0 480 . 29.180  11.263  -42.049  1.00 81.98 480 A 1 
ATOM 3708 C CD2 . TRP A 0 480 . 27.461  9.914   -42.488  1.00 81.98 480 A 1 
ATOM 3709 C CE2 . TRP A 0 480 . 27.137  10.616  -41.288  1.00 81.98 480 A 1 
ATOM 3710 C CE3 . TRP A 0 480 . 26.545  8.934   -42.914  1.00 81.98 480 A 1 
ATOM 3711 N NE1 . TRP A 0 480 . 28.226  11.421  -41.058  1.00 81.98 480 A 1 
ATOM 3712 C CH2 . TRP A 0 480 . 25.045  9.423   -41.047  1.00 81.98 480 A 1 
ATOM 3713 C CZ2 . TRP A 0 480 . 25.949  10.392  -40.577  1.00 81.98 480 A 1 
ATOM 3714 C CZ3 . TRP A 0 480 . 25.347  8.692   -42.211  1.00 81.98 480 A 1 
ATOM 3715 N N   . ASP A 0 481 . 30.545  7.270   -42.147  1.00 84.64 481 A 1 
ATOM 3716 C CA  . ASP A 0 481 . 30.089  6.114   -41.382  1.00 84.64 481 A 1 
ATOM 3717 C C   . ASP A 0 481 . 29.450  6.614   -40.081  1.00 84.64 481 A 1 
ATOM 3718 C CB  . ASP A 0 481 . 31.253  5.137   -41.105  1.00 84.64 481 A 1 
ATOM 3719 O O   . ASP A 0 481 . 29.923  7.566   -39.460  1.00 84.64 481 A 1 
ATOM 3720 C CG  . ASP A 0 481 . 31.638  4.208   -42.273  1.00 84.64 481 A 1 
ATOM 3721 O OD1 . ASP A 0 481 . 30.908  4.167   -43.291  1.00 84.64 481 A 1 
ATOM 3722 O OD2 . ASP A 0 481 . 32.630  3.454   -42.114  1.00 84.64 481 A 1 
ATOM 3723 N N   . ALA A 0 482 . 28.368  5.971   -39.648  1.00 83.09 482 A 1 
ATOM 3724 C CA  . ALA A 0 482 . 27.704  6.303   -38.391  1.00 83.09 482 A 1 
ATOM 3725 C C   . ALA A 0 482 . 27.146  5.056   -37.704  1.00 83.09 482 A 1 
ATOM 3726 C CB  . ALA A 0 482 . 26.610  7.343   -38.657  1.00 83.09 482 A 1 
ATOM 3727 O O   . ALA A 0 482 . 26.735  4.098   -38.362  1.00 83.09 482 A 1 
ATOM 3728 N N   . TYR A 0 483 . 27.076  5.076   -36.373  1.00 87.40 483 A 1 
ATOM 3729 C CA  . TYR A 0 483 . 26.337  4.076   -35.603  1.00 87.40 483 A 1 
ATOM 3730 C C   . TYR A 0 483 . 25.644  4.702   -34.397  1.00 87.40 483 A 1 
ATOM 3731 C CB  . TYR A 0 483 . 27.237  2.890   -35.194  1.00 87.40 483 A 1 
ATOM 3732 O O   . TYR A 0 483 . 26.087  5.726   -33.876  1.00 87.40 483 A 1 
ATOM 3733 C CG  . TYR A 0 483 . 27.869  2.990   -33.812  1.00 87.40 483 A 1 
ATOM 3734 C CD1 . TYR A 0 483 . 29.060  3.716   -33.630  1.00 87.40 483 A 1 
ATOM 3735 C CD2 . TYR A 0 483 . 27.229  2.404   -32.699  1.00 87.40 483 A 1 
ATOM 3736 C CE1 . TYR A 0 483 . 29.604  3.872   -32.339  1.00 87.40 483 A 1 
ATOM 3737 C CE2 . TYR A 0 483 . 27.766  2.563   -31.406  1.00 87.40 483 A 1 
ATOM 3738 O OH  . TYR A 0 483 . 29.453  3.498   -29.977  1.00 87.40 483 A 1 
ATOM 3739 C CZ  . TYR A 0 483 . 28.947  3.310   -31.224  1.00 87.40 483 A 1 
ATOM 3740 N N   . GLY A 0 484 . 24.606  4.030   -33.906  1.00 86.11 484 A 1 
ATOM 3741 C CA  . GLY A 0 484 . 24.029  4.356   -32.614  1.00 86.11 484 A 1 
ATOM 3742 C C   . GLY A 0 484 . 23.214  3.234   -31.987  1.00 86.11 484 A 1 
ATOM 3743 O O   . GLY A 0 484 . 23.001  2.166   -32.578  1.00 86.11 484 A 1 
ATOM 3744 N N   . ARG A 0 485 . 22.808  3.482   -30.743  1.00 89.86 485 A 1 
ATOM 3745 C CA  . ARG A 0 485 . 22.074  2.555   -29.888  1.00 89.86 485 A 1 
ATOM 3746 C C   . ARG A 0 485 . 21.191  3.305   -28.894  1.00 89.86 485 A 1 
ATOM 3747 C CB  . ARG A 0 485 . 23.086  1.658   -29.172  1.00 89.86 485 A 1 
ATOM 3748 O O   . ARG A 0 485 . 21.698  4.140   -28.159  1.00 89.86 485 A 1 
ATOM 3749 C CG  . ARG A 0 485 . 22.409  0.667   -28.224  1.00 89.86 485 A 1 
ATOM 3750 C CD  . ARG A 0 485 . 23.456  -0.339  -27.755  1.00 89.86 485 A 1 
ATOM 3751 N NE  . ARG A 0 485 . 22.827  -1.385  -26.940  1.00 89.86 485 A 1 
ATOM 3752 N NH1 . ARG A 0 485 . 23.822  -0.927  -24.931  1.00 89.86 485 A 1 
ATOM 3753 N NH2 . ARG A 0 485 . 22.338  -2.576  -25.091  1.00 89.86 485 A 1 
ATOM 3754 C CZ  . ARG A 0 485 . 23.017  -1.635  -25.671  1.00 89.86 485 A 1 
ATOM 3755 N N   . ASP A 0 486 . 19.929  2.908   -28.851  1.00 87.00 486 A 1 
ATOM 3756 C CA  . ASP A 0 486 . 18.862  3.369   -27.954  1.00 87.00 486 A 1 
ATOM 3757 C C   . ASP A 0 486 . 18.627  2.275   -26.884  1.00 87.00 486 A 1 
ATOM 3758 C CB  . ASP A 0 486 . 17.649  3.658   -28.865  1.00 87.00 486 A 1 
ATOM 3759 O O   . ASP A 0 486 . 18.781  1.081   -27.169  1.00 87.00 486 A 1 
ATOM 3760 C CG  . ASP A 0 486 . 16.312  4.013   -28.200  1.00 87.00 486 A 1 
ATOM 3761 O OD1 . ASP A 0 486 . 16.083  3.572   -27.049  1.00 87.00 486 A 1 
ATOM 3762 O OD2 . ASP A 0 486 . 15.468  4.593   -28.923  1.00 87.00 486 A 1 
ATOM 3763 N N   . GLN A 0 487 . 18.332  2.654   -25.637  1.00 89.77 487 A 1 
ATOM 3764 C CA  . GLN A 0 487 . 18.285  1.759   -24.467  1.00 89.77 487 A 1 
ATOM 3765 C C   . GLN A 0 487 . 17.094  2.048   -23.518  1.00 89.77 487 A 1 
ATOM 3766 C CB  . GLN A 0 487 . 19.661  1.812   -23.765  1.00 89.77 487 A 1 
ATOM 3767 O O   . GLN A 0 487 . 17.203  1.849   -22.303  1.00 89.77 487 A 1 
ATOM 3768 C CG  . GLN A 0 487 . 20.742  0.858   -24.301  1.00 89.77 487 A 1 
ATOM 3769 C CD  . GLN A 0 487 . 20.853  -0.421  -23.474  1.00 89.77 487 A 1 
ATOM 3770 N NE2 . GLN A 0 487 . 19.815  -1.225  -23.423  1.00 89.77 487 A 1 
ATOM 3771 O OE1 . GLN A 0 487 . 21.896  -0.790  -22.930  1.00 89.77 487 A 1 
ATOM 3772 N N   . ASP A 0 488 . 15.954  2.473   -24.069  1.00 88.71 488 A 1 
ATOM 3773 C CA  . ASP A 0 488 . 14.720  2.825   -23.345  1.00 88.71 488 A 1 
ATOM 3774 C C   . ASP A 0 488 . 14.246  1.760   -22.313  1.00 88.71 488 A 1 
ATOM 3775 C CB  . ASP A 0 488 . 13.636  3.113   -24.411  1.00 88.71 488 A 1 
ATOM 3776 O O   . ASP A 0 488 . 14.133  0.563   -22.609  1.00 88.71 488 A 1 
ATOM 3777 C CG  . ASP A 0 488 . 12.374  3.830   -23.906  1.00 88.71 488 A 1 
ATOM 3778 O OD1 . ASP A 0 488 . 12.379  4.350   -22.763  1.00 88.71 488 A 1 
ATOM 3779 O OD2 . ASP A 0 488 . 11.334  3.779   -24.611  1.00 88.71 488 A 1 
ATOM 3780 N N   . LEU A 0 489 . 13.911  2.186   -21.085  1.00 93.86 489 A 1 
ATOM 3781 C CA  . LEU A 0 489 . 13.348  1.360   -20.001  1.00 93.86 489 A 1 
ATOM 3782 C C   . LEU A 0 489 . 12.261  2.117   -19.218  1.00 93.86 489 A 1 
ATOM 3783 C CB  . LEU A 0 489 . 14.489  0.900   -19.063  1.00 93.86 489 A 1 
ATOM 3784 O O   . LEU A 0 489 . 12.558  3.001   -18.417  1.00 93.86 489 A 1 
ATOM 3785 C CG  . LEU A 0 489 . 14.043  0.184   -17.766  1.00 93.86 489 A 1 
ATOM 3786 C CD1 . LEU A 0 489 . 13.319  -1.141  -18.021  1.00 93.86 489 A 1 
ATOM 3787 C CD2 . LEU A 0 489 . 15.247  -0.126  -16.874  1.00 93.86 489 A 1 
ATOM 3788 N N   . GLU A 0 490 . 11.004  1.665   -19.307  1.00 96.04 490 A 1 
ATOM 3789 C CA  . GLU A 0 490 . 9.875   2.212   -18.532  1.00 96.04 490 A 1 
ATOM 3790 C C   . GLU A 0 490 . 9.278   1.152   -17.588  1.00 96.04 490 A 1 
ATOM 3791 C CB  . GLU A 0 490 . 8.797   2.792   -19.469  1.00 96.04 490 A 1 
ATOM 3792 O O   . GLU A 0 490 . 8.862   0.070   -18.017  1.00 96.04 490 A 1 
ATOM 3793 C CG  . GLU A 0 490 . 7.784   3.712   -18.752  1.00 96.04 490 A 1 
ATOM 3794 C CD  . GLU A 0 490 . 6.488   3.915   -19.560  1.00 96.04 490 A 1 
ATOM 3795 O OE1 . GLU A 0 490 . 5.378   3.946   -18.971  1.00 96.04 490 A 1 
ATOM 3796 O OE2 . GLU A 0 490 . 6.462   3.814   -20.803  1.00 96.04 490 A 1 
ATOM 3797 N N   . VAL A 0 491 . 9.155   1.468   -16.297  1.00 96.62 491 A 1 
ATOM 3798 C CA  . VAL A 0 491 . 8.538   0.610   -15.274  1.00 96.62 491 A 1 
ATOM 3799 C C   . VAL A 0 491 . 7.440   1.367   -14.531  1.00 96.62 491 A 1 
ATOM 3800 C CB  . VAL A 0 491 . 9.580   0.052   -14.286  1.00 96.62 491 A 1 
ATOM 3801 O O   . VAL A 0 491 . 7.694   2.400   -13.925  1.00 96.62 491 A 1 
ATOM 3802 C CG1 . VAL A 0 491 . 8.922   -0.934  -13.310  1.00 96.62 491 A 1 
ATOM 3803 C CG2 . VAL A 0 491 . 10.721  -0.689  -14.997  1.00 96.62 491 A 1 
ATOM 3804 N N   . ASP A 0 492 . 6.233   0.808   -14.529  1.00 96.58 492 A 1 
ATOM 3805 C CA  . ASP A 0 492 . 5.043   1.339   -13.856  1.00 96.58 492 A 1 
ATOM 3806 C C   . ASP A 0 492 . 4.528   0.279   -12.867  1.00 96.58 492 A 1 
ATOM 3807 C CB  . ASP A 0 492 . 4.029   1.739   -14.945  1.00 96.58 492 A 1 
ATOM 3808 O O   . ASP A 0 492 . 4.130   -0.823  -13.257  1.00 96.58 492 A 1 
ATOM 3809 C CG  . ASP A 0 492 . 2.670   2.236   -14.440  1.00 96.58 492 A 1 
ATOM 3810 O OD1 . ASP A 0 492 . 2.587   2.679   -13.275  1.00 96.58 492 A 1 
ATOM 3811 O OD2 . ASP A 0 492 . 1.717   2.164   -15.255  1.00 96.58 492 A 1 
ATOM 3812 N N   . GLU A 0 493 . 4.623   0.572   -11.571  1.00 96.51 493 A 1 
ATOM 3813 C CA  . GLU A 0 493 . 4.319   -0.321  -10.451  1.00 96.51 493 A 1 
ATOM 3814 C C   . GLU A 0 493 . 3.352   0.365   -9.480   1.00 96.51 493 A 1 
ATOM 3815 C CB  . GLU A 0 493 . 5.622   -0.712  -9.719   1.00 96.51 493 A 1 
ATOM 3816 O O   . GLU A 0 493 . 3.612   1.468   -9.004   1.00 96.51 493 A 1 
ATOM 3817 C CG  . GLU A 0 493 . 6.402   -1.823  -10.441  1.00 96.51 493 A 1 
ATOM 3818 C CD  . GLU A 0 493 . 7.851   -2.011  -9.955   1.00 96.51 493 A 1 
ATOM 3819 O OE1 . GLU A 0 493 . 8.610   -2.764  -10.618  1.00 96.51 493 A 1 
ATOM 3820 O OE2 . GLU A 0 493 . 8.285   -1.405  -8.952   1.00 96.51 493 A 1 
ATOM 3821 N N   . SER A 0 494 . 2.256   -0.304  -9.123   1.00 96.13 494 A 1 
ATOM 3822 C CA  . SER A 0 494 . 1.321   0.177   -8.102   1.00 96.13 494 A 1 
ATOM 3823 C C   . SER A 0 494 . 0.798   -0.946  -7.211   1.00 96.13 494 A 1 
ATOM 3824 C CB  . SER A 0 494 . 0.172   0.987   -8.714   1.00 96.13 494 A 1 
ATOM 3825 O O   . SER A 0 494 . 0.604   -2.085  -7.643   1.00 96.13 494 A 1 
ATOM 3826 O OG  . SER A 0 494 . -0.484  0.267   -9.736   1.00 96.13 494 A 1 
ATOM 3827 N N   . TYR A 0 495 . 0.583   -0.606  -5.945   1.00 97.33 495 A 1 
ATOM 3828 C CA  . TYR A 0 495 . 0.001   -1.455  -4.914   1.00 97.33 495 A 1 
ATOM 3829 C C   . TYR A 0 495 . -1.016  -0.639  -4.117   1.00 97.33 495 A 1 
ATOM 3830 C CB  . TYR A 0 495 . 1.114   -2.014  -4.018   1.00 97.33 495 A 1 
ATOM 3831 O O   . TYR A 0 495 . -0.728  0.485   -3.700   1.00 97.33 495 A 1 
ATOM 3832 C CG  . TYR A 0 495 . 0.643   -2.714  -2.755   1.00 97.33 495 A 1 
ATOM 3833 C CD1 . TYR A 0 495 . 0.443   -1.972  -1.573   1.00 97.33 495 A 1 
ATOM 3834 C CD2 . TYR A 0 495 . 0.417   -4.105  -2.756   1.00 97.33 495 A 1 
ATOM 3835 C CE1 . TYR A 0 495 . 0.046   -2.619  -0.386   1.00 97.33 495 A 1 
ATOM 3836 C CE2 . TYR A 0 495 . 0.041   -4.759  -1.566   1.00 97.33 495 A 1 
ATOM 3837 O OH  . TYR A 0 495 . -0.452  -4.667  0.773    1.00 97.33 495 A 1 
ATOM 3838 C CZ  . TYR A 0 495 . -0.131  -4.020  -0.377   1.00 97.33 495 A 1 
ATOM 3839 N N   . GLU A 0 496 . -2.191  -1.207  -3.883   1.00 96.08 496 A 1 
ATOM 3840 C CA  . GLU A 0 496 . -3.242  -0.611  -3.064   1.00 96.08 496 A 1 
ATOM 3841 C C   . GLU A 0 496 . -3.877  -1.688  -2.189   1.00 96.08 496 A 1 
ATOM 3842 C CB  . GLU A 0 496 . -4.260  0.101   -3.968   1.00 96.08 496 A 1 
ATOM 3843 O O   . GLU A 0 496 . -4.268  -2.740  -2.685   1.00 96.08 496 A 1 
ATOM 3844 C CG  . GLU A 0 496 . -5.428  0.723   -3.182   1.00 96.08 496 A 1 
ATOM 3845 C CD  . GLU A 0 496 . -6.168  1.815   -3.969   1.00 96.08 496 A 1 
ATOM 3846 O OE1 . GLU A 0 496 . -7.303  2.189   -3.592   1.00 96.08 496 A 1 
ATOM 3847 O OE2 . GLU A 0 496 . -5.553  2.509   -4.815   1.00 96.08 496 A 1 
ATOM 3848 N N   . GLN A 0 497 . -3.983  -1.428  -0.891   1.00 96.84 497 A 1 
ATOM 3849 C CA  . GLN A 0 497 . -4.613  -2.319  0.076    1.00 96.84 497 A 1 
ATOM 3850 C C   . GLN A 0 497 . -5.575  -1.504  0.934    1.00 96.84 497 A 1 
ATOM 3851 C CB  . GLN A 0 497 . -3.521  -3.012  0.900    1.00 96.84 497 A 1 
ATOM 3852 O O   . GLN A 0 497 . -5.153  -0.543  1.575    1.00 96.84 497 A 1 
ATOM 3853 C CG  . GLN A 0 497 . -4.059  -4.063  1.882    1.00 96.84 497 A 1 
ATOM 3854 C CD  . GLN A 0 497 . -2.915  -4.719  2.654    1.00 96.84 497 A 1 
ATOM 3855 N NE2 . GLN A 0 497 . -2.749  -6.019  2.600    1.00 96.84 497 A 1 
ATOM 3856 O OE1 . GLN A 0 497 . -2.093  -4.057  3.281    1.00 96.84 497 A 1 
ATOM 3857 N N   . THR A 0 498 . -6.854  -1.880  0.947    1.00 95.64 498 A 1 
ATOM 3858 C CA  . THR A 0 498 . -7.908  -1.214  1.724    1.00 95.64 498 A 1 
ATOM 3859 C C   . THR A 0 498 . -8.635  -2.226  2.598    1.00 95.64 498 A 1 
ATOM 3860 C CB  . THR A 0 498 . -8.918  -0.494  0.819    1.00 95.64 498 A 1 
ATOM 3861 O O   . THR A 0 498 . -9.308  -3.125  2.099    1.00 95.64 498 A 1 
ATOM 3862 C CG2 . THR A 0 498 . -9.988  0.250   1.624    1.00 95.64 498 A 1 
ATOM 3863 O OG1 . THR A 0 498 . -8.285  0.497   0.052    1.00 95.64 498 A 1 
ATOM 3864 N N   . TRP A 0 499 . -8.565  -2.029  3.912    1.00 94.54 499 A 1 
ATOM 3865 C CA  . TRP A 0 499 . -9.237  -2.848  4.914    1.00 94.54 499 A 1 
ATOM 3866 C C   . TRP A 0 499 . -10.163 -1.990  5.773    1.00 94.54 499 A 1 
ATOM 3867 C CB  . TRP A 0 499 . -8.186  -3.568  5.756    1.00 94.54 499 A 1 
ATOM 3868 O O   . TRP A 0 499 . -9.754  -0.974  6.340    1.00 94.54 499 A 1 
ATOM 3869 C CG  . TRP A 0 499 . -8.714  -4.468  6.831    1.00 94.54 499 A 1 
ATOM 3870 C CD1 . TRP A 0 499 . -9.282  -5.675  6.618    1.00 94.54 499 A 1 
ATOM 3871 C CD2 . TRP A 0 499 . -8.644  -4.309  8.279    1.00 94.54 499 A 1 
ATOM 3872 C CE2 . TRP A 0 499 . -9.076  -5.528  8.884    1.00 94.54 499 A 1 
ATOM 3873 C CE3 . TRP A 0 499 . -8.198  -3.283  9.142    1.00 94.54 499 A 1 
ATOM 3874 N NE1 . TRP A 0 499 . -9.534  -6.297  7.826    1.00 94.54 499 A 1 
ATOM 3875 C CH2 . TRP A 0 499 . -8.514  -4.703  11.101   1.00 94.54 499 A 1 
ATOM 3876 C CZ2 . TRP A 0 499 . -8.974  -5.741  10.271   1.00 94.54 499 A 1 
ATOM 3877 C CZ3 . TRP A 0 499 . -8.146  -3.468  10.537   1.00 94.54 499 A 1 
ATOM 3878 N N   . ALA A 0 500 . -11.422 -2.398  5.911    1.00 94.68 500 A 1 
ATOM 3879 C CA  . ALA A 0 500 . -12.393 -1.688  6.735    1.00 94.68 500 A 1 
ATOM 3880 C C   . ALA A 0 500 . -13.244 -2.640  7.576    1.00 94.68 500 A 1 
ATOM 3881 C CB  . ALA A 0 500 . -13.247 -0.762  5.859    1.00 94.68 500 A 1 
ATOM 3882 O O   . ALA A 0 500 . -13.609 -3.730  7.140    1.00 94.68 500 A 1 
ATOM 3883 N N   . LYS A 0 501 . -13.604 -2.197  8.785    1.00 95.01 501 A 1 
ATOM 3884 C CA  . LYS A 0 501 . -14.538 -2.893  9.679    1.00 95.01 501 A 1 
ATOM 3885 C C   . LYS A 0 501 . -15.577 -1.947  10.244   1.00 95.01 501 A 1 
ATOM 3886 C CB  . LYS A 0 501 . -13.800 -3.625  10.815   1.00 95.01 501 A 1 
ATOM 3887 O O   . LYS A 0 501 . -15.207 -0.884  10.743   1.00 95.01 501 A 1 
ATOM 3888 C CG  . LYS A 0 501 . -12.923 -4.724  10.219   1.00 95.01 501 A 1 
ATOM 3889 C CD  . LYS A 0 501 . -12.557 -5.849  11.194   1.00 95.01 501 A 1 
ATOM 3890 C CE  . LYS A 0 501 . -12.003 -6.891  10.236   1.00 95.01 501 A 1 
ATOM 3891 N NZ  . LYS A 0 501 . -11.751 -8.244  10.771   1.00 95.01 501 A 1 
ATOM 3892 N N   . SER A 0 502 . -16.840 -2.367  10.252   1.00 92.31 502 A 1 
ATOM 3893 C CA  . SER A 0 502 . -17.869 -1.792  11.125   1.00 92.31 502 A 1 
ATOM 3894 C C   . SER A 0 502 . -18.422 -2.855  12.066   1.00 92.31 502 A 1 
ATOM 3895 C CB  . SER A 0 502 . -18.982 -1.045  10.367   1.00 92.31 502 A 1 
ATOM 3896 O O   . SER A 0 502 . -18.595 -4.013  11.689   1.00 92.31 502 A 1 
ATOM 3897 O OG  . SER A 0 502 . -20.027 -1.870  9.888    1.00 92.31 502 A 1 
ATOM 3898 N N   . TYR A 0 503 . -18.687 -2.437  13.296   1.00 89.45 503 A 1 
ATOM 3899 C CA  . TYR A 0 503 . -19.507 -3.142  14.264   1.00 89.45 503 A 1 
ATOM 3900 C C   . TYR A 0 503 . -20.551 -2.143  14.734   1.00 89.45 503 A 1 
ATOM 3901 C CB  . TYR A 0 503 . -18.667 -3.641  15.443   1.00 89.45 503 A 1 
ATOM 3902 O O   . TYR A 0 503 . -20.198 -1.127  15.332   1.00 89.45 503 A 1 
ATOM 3903 C CG  . TYR A 0 503 . -17.592 -4.637  15.070   1.00 89.45 503 A 1 
ATOM 3904 C CD1 . TYR A 0 503 . -17.879 -6.014  15.080   1.00 89.45 503 A 1 
ATOM 3905 C CD2 . TYR A 0 503 . -16.311 -4.181  14.705   1.00 89.45 503 A 1 
ATOM 3906 C CE1 . TYR A 0 503 . -16.877 -6.943  14.740   1.00 89.45 503 A 1 
ATOM 3907 C CE2 . TYR A 0 503 . -15.307 -5.104  14.360   1.00 89.45 503 A 1 
ATOM 3908 O OH  . TYR A 0 503 . -14.612 -7.377  14.072   1.00 89.45 503 A 1 
ATOM 3909 C CZ  . TYR A 0 503 . -15.591 -6.488  14.383   1.00 89.45 503 A 1 
ATOM 3910 N N   . ASP A 0 504 . -21.808 -2.417  14.433   1.00 89.50 504 A 1 
ATOM 3911 C CA  . ASP A 0 504 . -22.947 -1.591  14.798   1.00 89.50 504 A 1 
ATOM 3912 C C   . ASP A 0 504 . -23.857 -2.480  15.664   1.00 89.50 504 A 1 
ATOM 3913 C CB  . ASP A 0 504 . -23.611 -1.030  13.519   1.00 89.50 504 A 1 
ATOM 3914 O O   . ASP A 0 504 . -24.243 -3.570  15.239   1.00 89.50 504 A 1 
ATOM 3915 C CG  . ASP A 0 504 . -22.617 -0.515  12.451   1.00 89.50 504 A 1 
ATOM 3916 O OD1 . ASP A 0 504 . -22.187 0.666   12.513   1.00 89.50 504 A 1 
ATOM 3917 O OD2 . ASP A 0 504 . -22.261 -1.294  11.526   1.00 89.50 504 A 1 
ATOM 3918 N N   . ALA A 0 505 . -24.125 -2.079  16.904   1.00 84.32 505 A 1 
ATOM 3919 C CA  . ALA A 0 505 . -24.959 -2.802  17.861   1.00 84.32 505 A 1 
ATOM 3920 C C   . ALA A 0 505 . -26.033 -1.855  18.406   1.00 84.32 505 A 1 
ATOM 3921 C CB  . ALA A 0 505 . -24.073 -3.393  18.966   1.00 84.32 505 A 1 
ATOM 3922 O O   . ALA A 0 505 . -25.723 -0.724  18.779   1.00 84.32 505 A 1 
ATOM 3923 N N   . GLU A 0 506 . -27.285 -2.304  18.416   1.00 82.97 506 A 1 
ATOM 3924 C CA  . GLU A 0 506 . -28.465 -1.474  18.674   1.00 82.97 506 A 1 
ATOM 3925 C C   . GLU A 0 506 . -29.542 -2.239  19.447   1.00 82.97 506 A 1 
ATOM 3926 C CB  . GLU A 0 506 . -29.106 -1.016  17.352   1.00 82.97 506 A 1 
ATOM 3927 O O   . GLU A 0 506 . -29.657 -3.469  19.361   1.00 82.97 506 A 1 
ATOM 3928 C CG  . GLU A 0 506 . -28.281 -0.050  16.492   1.00 82.97 506 A 1 
ATOM 3929 C CD  . GLU A 0 506 . -28.976 0.286   15.156   1.00 82.97 506 A 1 
ATOM 3930 O OE1 . GLU A 0 506 . -28.405 1.107   14.401   1.00 82.97 506 A 1 
ATOM 3931 O OE2 . GLU A 0 506 . -30.035 -0.312  14.845   1.00 82.97 506 A 1 
ATOM 3932 N N   . SER A 0 507 . -30.389 -1.471  20.132   1.00 72.12 507 A 1 
ATOM 3933 C CA  . SER A 0 507 . -31.523 -1.954  20.921   1.00 72.12 507 A 1 
ATOM 3934 C C   . SER A 0 507 . -32.588 -0.837  21.054   1.00 72.12 507 A 1 
ATOM 3935 C CB  . SER A 0 507 . -31.026 -2.479  22.281   1.00 72.12 507 A 1 
ATOM 3936 O O   . SER A 0 507 . -32.237 0.325   20.883   1.00 72.12 507 A 1 
ATOM 3937 O OG  . SER A 0 507 . -29.671 -2.140  22.570   1.00 72.12 507 A 1 
ATOM 3938 N N   . TYR A 0 508 . -33.905 -1.051  21.206   1.00 42.96 508 A 1 
ATOM 3939 C CA  . TYR A 0 508 . -34.720 -2.141  21.785   1.00 42.96 508 A 1 
ATOM 3940 C C   . TYR A 0 508 . -34.981 -1.945  23.314   1.00 42.96 508 A 1 
ATOM 3941 C CB  . TYR A 0 508 . -34.272 -3.565  21.327   1.00 42.96 508 A 1 
ATOM 3942 O O   . TYR A 0 508 . -34.042 -2.054  24.082   1.00 42.96 508 A 1 
ATOM 3943 C CG  . TYR A 0 508 . -35.064 -4.633  22.017   1.00 42.96 508 A 1 
ATOM 3944 C CD1 . TYR A 0 508 . -34.217 -5.424  23.623   1.00 42.96 508 A 1 
ATOM 3945 C CD2 . TYR A 0 508 . -36.997 -4.334  21.970   1.00 42.96 508 A 1 
ATOM 3946 C CE1 . TYR A 0 508 . -35.321 -5.930  25.155   1.00 42.96 508 A 1 
ATOM 3947 C CE2 . TYR A 0 508 . -38.094 -4.734  23.542   1.00 42.96 508 A 1 
ATOM 3948 O OH  . TYR A 0 508 . -37.847 -5.425  26.356   1.00 42.96 508 A 1 
ATOM 3949 C CZ  . TYR A 0 508 . -37.238 -5.547  25.156   1.00 42.96 508 A 1 
ATOM 3950 N N   . ASP A 0 509 . -36.242 -1.678  23.736   1.00 67.44 509 A 1 
ATOM 3951 C CA  . ASP A 0 509 . -36.689 -1.147  25.056   1.00 67.44 509 A 1 
ATOM 3952 C C   . ASP A 0 509 . -37.576 -2.063  25.987   1.00 67.44 509 A 1 
ATOM 3953 C CB  . ASP A 0 509 . -37.476 0.147   24.761   1.00 67.44 509 A 1 
ATOM 3954 O O   . ASP A 0 509 . -38.478 -2.786  25.548   1.00 67.44 509 A 1 
ATOM 3955 C CG  . ASP A 0 509 . -36.946 0.918   23.545   1.00 67.44 509 A 1 
ATOM 3956 O OD1 . ASP A 0 509 . -35.999 1.717   23.715   1.00 67.44 509 A 1 
ATOM 3957 O OD2 . ASP A 0 509 . -37.484 0.657   22.439   1.00 67.44 509 A 1 
ATOM 3958 N N   . GLU A 0 510 . -37.453 -1.963  27.324   1.00 70.05 510 A 1 
ATOM 3959 C CA  . GLU A 0 510 . -38.251 -2.693  28.353   1.00 70.05 510 A 1 
ATOM 3960 C C   . GLU A 0 510 . -39.354 -1.842  29.023   1.00 70.05 510 A 1 
ATOM 3961 C CB  . GLU A 0 510 . -37.301 -3.322  29.406   1.00 70.05 510 A 1 
ATOM 3962 O O   . GLU A 0 510 . -39.148 -0.665  29.299   1.00 70.05 510 A 1 
ATOM 3963 C CG  . GLU A 0 510 . -38.010 -3.826  30.685   1.00 70.05 510 A 1 
ATOM 3964 C CD  . GLU A 0 510 . -37.155 -4.726  31.594   1.00 70.05 510 A 1 
ATOM 3965 O OE1 . GLU A 0 510 . -37.745 -5.544  32.343   1.00 70.05 510 A 1 
ATOM 3966 O OE2 . GLU A 0 510 . -35.929 -4.878  31.397   1.00 70.05 510 A 1 
ATOM 3967 N N   . TRP A 0 511 . -40.512 -2.437  29.364   1.00 79.68 511 A 1 
ATOM 3968 C CA  . TRP A 0 511 . -41.549 -1.785  30.189   1.00 79.68 511 A 1 
ATOM 3969 C C   . TRP A 0 511 . -42.504 -2.754  30.920   1.00 79.68 511 A 1 
ATOM 3970 C CB  . TRP A 0 511 . -42.360 -0.810  29.321   1.00 79.68 511 A 1 
ATOM 3971 O O   . TRP A 0 511 . -42.730 -3.887  30.482   1.00 79.68 511 A 1 
ATOM 3972 C CG  . TRP A 0 511 . -43.020 -1.421  28.123   1.00 79.68 511 A 1 
ATOM 3973 C CD1 . TRP A 0 511 . -42.428 -1.609  26.923   1.00 79.68 511 A 1 
ATOM 3974 C CD2 . TRP A 0 511 . -44.374 -1.950  27.989   1.00 79.68 511 A 1 
ATOM 3975 C CE2 . TRP A 0 511 . -44.534 -2.444  26.659   1.00 79.68 511 A 1 
ATOM 3976 C CE3 . TRP A 0 511 . -45.484 -2.066  28.854   1.00 79.68 511 A 1 
ATOM 3977 N NE1 . TRP A 0 511 . -43.315 -2.212  26.055   1.00 79.68 511 A 1 
ATOM 3978 C CH2 . TRP A 0 511 . -46.823 -3.110  27.095   1.00 79.68 511 A 1 
ATOM 3979 C CZ2 . TRP A 0 511 . -45.735 -3.017  26.209   1.00 79.68 511 A 1 
ATOM 3980 C CZ3 . TRP A 0 511 . -46.695 -2.632  28.412   1.00 79.68 511 A 1 
ATOM 3981 N N   . ASP A 0 512 . -43.104 -2.265  32.014   1.00 77.58 512 A 1 
ATOM 3982 C CA  . ASP A 0 512 . -44.173 -2.904  32.799   1.00 77.58 512 A 1 
ATOM 3983 C C   . ASP A 0 512 . -45.301 -1.905  33.143   1.00 77.58 512 A 1 
ATOM 3984 C CB  . ASP A 0 512 . -43.595 -3.538  34.083   1.00 77.58 512 A 1 
ATOM 3985 O O   . ASP A 0 512 . -45.073 -0.704  33.317   1.00 77.58 512 A 1 
ATOM 3986 C CG  . ASP A 0 512 . -44.572 -4.482  34.810   1.00 77.58 512 A 1 
ATOM 3987 O OD1 . ASP A 0 512 . -45.504 -4.997  34.148   1.00 77.58 512 A 1 
ATOM 3988 O OD2 . ASP A 0 512 . -44.367 -4.731  36.020   1.00 77.58 512 A 1 
ATOM 3989 N N   . ASN A 0 513 . -46.527 -2.414  33.256   1.00 72.98 513 A 1 
ATOM 3990 C CA  . ASN A 0 513 . -47.739 -1.694  33.641   1.00 72.98 513 A 1 
ATOM 3991 C C   . ASN A 0 513 . -48.610 -2.614  34.499   1.00 72.98 513 A 1 
ATOM 3992 C CB  . ASN A 0 513 . -48.489 -1.243  32.374   1.00 72.98 513 A 1 
ATOM 3993 O O   . ASN A 0 513 . -49.034 -3.678  34.037   1.00 72.98 513 A 1 
ATOM 3994 C CG  . ASN A 0 513 . -49.839 -0.603  32.667   1.00 72.98 513 A 1 
ATOM 3995 N ND2 . ASN A 0 513 . -50.865 -1.376  32.947   1.00 72.98 513 A 1 
ATOM 3996 O OD1 . ASN A 0 513 . -49.988 0.605   32.611   1.00 72.98 513 A 1 
ATOM 3997 N N   . LEU A 0 514 . -48.929 -2.177  35.712   1.00 70.50 514 A 1 
ATOM 3998 C CA  . LEU A 0 514 . -49.503 -3.011  36.755   1.00 70.50 514 A 1 
ATOM 3999 C C   . LEU A 0 514 . -50.615 -2.272  37.511   1.00 70.50 514 A 1 
ATOM 4000 C CB  . LEU A 0 514 . -48.319 -3.426  37.643   1.00 70.50 514 A 1 
ATOM 4001 O O   . LEU A 0 514 . -50.341 -1.512  38.436   1.00 70.50 514 A 1 
ATOM 4002 C CG  . LEU A 0 514 . -48.657 -4.372  38.796   1.00 70.50 514 A 1 
ATOM 4003 C CD1 . LEU A 0 514 . -49.337 -5.663  38.338   1.00 70.50 514 A 1 
ATOM 4004 C CD2 . LEU A 0 514 . -47.347 -4.751  39.501   1.00 70.50 514 A 1 
ATOM 4005 N N   . ASP A 0 515 . -51.850 -2.580  37.132   1.00 68.14 515 A 1 
ATOM 4006 C CA  . ASP A 0 515 . -53.114 -2.091  37.690   1.00 68.14 515 A 1 
ATOM 4007 C C   . ASP A 0 515 . -53.632 -3.107  38.733   1.00 68.14 515 A 1 
ATOM 4008 C CB  . ASP A 0 515 . -54.045 -1.814  36.488   1.00 68.14 515 A 1 
ATOM 4009 O O   . ASP A 0 515 . -53.525 -4.334  38.577   1.00 68.14 515 A 1 
ATOM 4010 C CG  . ASP A 0 515 . -55.562 -1.740  36.721   1.00 68.14 515 A 1 
ATOM 4011 O OD1 . ASP A 0 515 . -56.022 -1.970  37.865   1.00 68.14 515 A 1 
ATOM 4012 O OD2 . ASP A 0 515 . -56.262 -1.571  35.695   1.00 68.14 515 A 1 
ATOM 4013 N N   . LYS A 0 516 . -54.101 -2.590  39.874   1.00 68.31 516 A 1 
ATOM 4014 C CA  . LYS A 0 516 . -54.478 -3.364  41.073   1.00 68.31 516 A 1 
ATOM 4015 C C   . LYS A 0 516 . -55.657 -2.751  41.829   1.00 68.31 516 A 1 
ATOM 4016 C CB  . LYS A 0 516 . -53.260 -3.496  41.991   1.00 68.31 516 A 1 
ATOM 4017 O O   . LYS A 0 516 . -55.686 -2.801  43.074   1.00 68.31 516 A 1 
ATOM 4018 C CG  . LYS A 0 516 . -52.130 -4.376  41.468   1.00 68.31 516 A 1 
ATOM 4019 C CD  . LYS A 0 516 . -51.077 -4.404  42.578   1.00 68.31 516 A 1 
ATOM 4020 C CE  . LYS A 0 516 . -49.794 -5.046  42.069   1.00 68.31 516 A 1 
ATOM 4021 N NZ  . LYS A 0 516 . -48.689 -4.064  42.166   1.00 68.31 516 A 1 
ATOM 4022 N N   . ASP A 0 517 . -56.576 -2.158  41.081   1.00 66.73 517 A 1 
ATOM 4023 C CA  . ASP A 0 517 . -57.680 -1.359  41.593   1.00 66.73 517 A 1 
ATOM 4024 C C   . ASP A 0 517 . -58.542 -2.128  42.623   1.00 66.73 517 A 1 
ATOM 4025 C CB  . ASP A 0 517 . -58.490 -0.852  40.385   1.00 66.73 517 A 1 
ATOM 4026 O O   . ASP A 0 517 . -58.853 -3.316  42.465   1.00 66.73 517 A 1 
ATOM 4027 C CG  . ASP A 0 517 . -59.251 0.442   40.655   1.00 66.73 517 A 1 
ATOM 4028 O OD1 . ASP A 0 517 . -59.216 0.888   41.828   1.00 66.73 517 A 1 
ATOM 4029 O OD2 . ASP A 0 517 . -59.988 0.887   39.747   1.00 66.73 517 A 1 
ATOM 4030 N N   . LYS A 0 518 . -58.904 -1.475  43.736   1.00 59.83 518 A 1 
ATOM 4031 C CA  . LYS A 0 518 . -59.720 -2.057  44.823   1.00 59.83 518 A 1 
ATOM 4032 C C   . LYS A 0 518 . -60.771 -1.073  45.314   1.00 59.83 518 A 1 
ATOM 4033 C CB  . LYS A 0 518 . -58.860 -2.530  46.005   1.00 59.83 518 A 1 
ATOM 4034 O O   . LYS A 0 518 . -60.577 -0.353  46.298   1.00 59.83 518 A 1 
ATOM 4035 C CG  . LYS A 0 518 . -57.983 -3.742  45.688   1.00 59.83 518 A 1 
ATOM 4036 C CD  . LYS A 0 518 . -57.228 -4.199  46.951   1.00 59.83 518 A 1 
ATOM 4037 C CE  . LYS A 0 518 . -55.760 -4.522  46.658   1.00 59.83 518 A 1 
ATOM 4038 N NZ  . LYS A 0 518 . -55.033 -3.292  46.258   1.00 59.83 518 A 1 
ATOM 4039 N N   . TRP A 0 519 . -61.941 -1.112  44.693   1.00 62.29 519 A 1 
ATOM 4040 C CA  . TRP A 0 519 . -63.082 -0.281  45.063   1.00 62.29 519 A 1 
ATOM 4041 C C   . TRP A 0 519 . -63.984 -0.936  46.126   1.00 62.29 519 A 1 
ATOM 4042 C CB  . TRP A 0 519 . -63.819 0.163   43.796   1.00 62.29 519 A 1 
ATOM 4043 O O   . TRP A 0 519 . -64.356 -2.114  46.070   1.00 62.29 519 A 1 
ATOM 4044 C CG  . TRP A 0 519 . -64.060 -0.909  42.779   1.00 62.29 519 A 1 
ATOM 4045 C CD1 . TRP A 0 519 . -63.188 -1.268  41.807   1.00 62.29 519 A 1 
ATOM 4046 C CD2 . TRP A 0 519 . -65.239 -1.746  42.585   1.00 62.29 519 A 1 
ATOM 4047 C CE2 . TRP A 0 519 . -65.006 -2.597  41.462   1.00 62.29 519 A 1 
ATOM 4048 C CE3 . TRP A 0 519 . -66.488 -1.859  43.237   1.00 62.29 519 A 1 
ATOM 4049 N NE1 . TRP A 0 519 . -63.726 -2.289  41.055   1.00 62.29 519 A 1 
ATOM 4050 C CH2 . TRP A 0 519 . -67.208 -3.589  41.670   1.00 62.29 519 A 1 
ATOM 4051 C CZ2 . TRP A 0 519 . -65.970 -3.507  41.006   1.00 62.29 519 A 1 
ATOM 4052 C CZ3 . TRP A 0 519 . -67.464 -2.770  42.786   1.00 62.29 519 A 1 
ATOM 4053 N N   . GLY A 0 520 . -64.364 -0.137  47.128   1.00 56.00 520 A 1 
ATOM 4054 C CA  . GLY A 0 520 . -65.171 -0.553  48.281   1.00 56.00 520 A 1 
ATOM 4055 C C   . GLY A 0 520 . -66.666 -0.720  47.976   1.00 56.00 520 A 1 
ATOM 4056 O O   . GLY A 0 520 . -67.489 0.041   48.483   1.00 56.00 520 A 1 
ATOM 4057 N N   . GLY A 0 521 . -67.031 -1.715  47.166   1.00 53.97 521 A 1 
ATOM 4058 C CA  . GLY A 0 521 . -68.420 -2.014  46.808   1.00 53.97 521 A 1 
ATOM 4059 C C   . GLY A 0 521 . -69.272 -2.556  47.970   1.00 53.97 521 A 1 
ATOM 4060 O O   . GLY A 0 521 . -68.870 -3.453  48.716   1.00 53.97 521 A 1 
ATOM 4061 N N   . GLN A 0 522 . -70.508 -2.064  48.106   1.00 51.96 522 A 1 
ATOM 4062 C CA  . GLN A 0 522 . -71.487 -2.608  49.057   1.00 51.96 522 A 1 
ATOM 4063 C C   . GLN A 0 522 . -72.567 -3.419  48.325   1.00 51.96 522 A 1 
ATOM 4064 C CB  . GLN A 0 522 . -72.043 -1.488  49.953   1.00 51.96 522 A 1 
ATOM 4065 O O   . GLN A 0 522 . -73.569 -2.873  47.865   1.00 51.96 522 A 1 
ATOM 4066 C CG  . GLN A 0 522 . -72.865 -2.080  51.114   1.00 51.96 522 A 1 
ATOM 4067 C CD  . GLN A 0 522 . -73.311 -1.049  52.148   1.00 51.96 522 A 1 
ATOM 4068 N NE2 . GLN A 0 522 . -74.044 -1.460  53.160   1.00 51.96 522 A 1 
ATOM 4069 O OE1 . GLN A 0 522 . -73.033 0.133   52.090   1.00 51.96 522 A 1 
ATOM 4070 N N   . ALA A 0 523 . -72.378 -4.740  48.234   1.00 48.41 523 A 1 
ATOM 4071 C CA  . ALA A 0 523 . -73.381 -5.657  47.690   1.00 48.41 523 A 1 
ATOM 4072 C C   . ALA A 0 523 . -74.389 -6.087  48.772   1.00 48.41 523 A 1 
ATOM 4073 C CB  . ALA A 0 523 . -72.694 -6.859  47.035   1.00 48.41 523 A 1 
ATOM 4074 O O   . ALA A 0 523 . -74.017 -6.453  49.887   1.00 48.41 523 A 1 
ATOM 4075 N N   . TRP A 0 524 . -75.682 -6.055  48.444   1.00 44.96 524 A 1 
ATOM 4076 C CA  . TRP A 0 524 . -76.762 -6.250  49.415   1.00 44.96 524 A 1 
ATOM 4077 C C   . TRP A 0 524 . -77.114 -7.746  49.560   1.00 44.96 524 A 1 
ATOM 4078 C CB  . TRP A 0 524 . -77.965 -5.369  49.027   1.00 44.96 524 A 1 
ATOM 4079 O O   . TRP A 0 524 . -77.390 -8.424  48.571   1.00 44.96 524 A 1 
ATOM 4080 C CG  . TRP A 0 524 . -77.781 -3.871  49.127   1.00 44.96 524 A 1 
ATOM 4081 C CD1 . TRP A 0 524 . -76.760 -3.144  48.609   1.00 44.96 524 A 1 
ATOM 4082 C CD2 . TRP A 0 524 . -78.663 -2.882  49.758   1.00 44.96 524 A 1 
ATOM 4083 C CE2 . TRP A 0 524 . -78.091 -1.582  49.595   1.00 44.96 524 A 1 
ATOM 4084 C CE3 . TRP A 0 524 . -79.895 -2.949  50.448   1.00 44.96 524 A 1 
ATOM 4085 N NE1 . TRP A 0 524 . -76.925 -1.807  48.901   1.00 44.96 524 A 1 
ATOM 4086 C CH2 . TRP A 0 524 . -79.923 -0.524  50.768   1.00 44.96 524 A 1 
ATOM 4087 C CZ2 . TRP A 0 524 . -78.699 -0.418  50.088   1.00 44.96 524 A 1 
ATOM 4088 C CZ3 . TRP A 0 524 . -80.518 -1.787  50.945   1.00 44.96 524 A 1 
ATOM 4089 N N   . GLY A 0 525 . -77.110 -8.260  50.797   1.00 48.73 525 A 1 
ATOM 4090 C CA  . GLY A 0 525 . -77.362 -9.667  51.159   1.00 48.73 525 A 1 
ATOM 4091 C C   . GLY A 0 525 . -78.293 -9.807  52.375   1.00 48.73 525 A 1 
ATOM 4092 O O   . GLY A 0 525 . -78.702 -8.798  52.942   1.00 48.73 525 A 1 
ATOM 4093 N N   . ARG A 0 526 . -78.686 -11.042 52.736   1.00 38.36 526 A 1 
ATOM 4094 C CA  . ARG A 0 526 . -79.751 -11.317 53.727   1.00 38.36 526 A 1 
ATOM 4095 C C   . ARG A 0 526 . -79.517 -12.589 54.552   1.00 38.36 526 A 1 
ATOM 4096 C CB  . ARG A 0 526 . -81.093 -11.439 52.978   1.00 38.36 526 A 1 
ATOM 4097 O O   . ARG A 0 526 . -79.237 -13.647 53.985   1.00 38.36 526 A 1 
ATOM 4098 C CG  . ARG A 0 526 . -82.332 -11.553 53.894   1.00 38.36 526 A 1 
ATOM 4099 C CD  . ARG A 0 526 . -83.509 -12.225 53.176   1.00 38.36 526 A 1 
ATOM 4100 N NE  . ARG A 0 526 . -83.257 -13.669 52.976   1.00 38.36 526 A 1 
ATOM 4101 N NH1 . ARG A 0 526 . -85.035 -14.118 51.601   1.00 38.36 526 A 1 
ATOM 4102 N NH2 . ARG A 0 526 . -83.642 -15.765 52.182   1.00 38.36 526 A 1 
ATOM 4103 C CZ  . ARG A 0 526 . -83.977 -14.508 52.256   1.00 38.36 526 A 1 
ATOM 4104 N N   . ASP A 0 527 . -79.839 -12.508 55.838   1.00 43.57 527 A 1 
ATOM 4105 C CA  . ASP A 0 527 . -79.661 -13.534 56.869   1.00 43.57 527 A 1 
ATOM 4106 C C   . ASP A 0 527 . -80.664 -13.381 58.027   1.00 43.57 527 A 1 
ATOM 4107 C CB  . ASP A 0 527 . -78.219 -13.501 57.384   1.00 43.57 527 A 1 
ATOM 4108 O O   . ASP A 0 527 . -81.387 -12.389 58.113   1.00 43.57 527 A 1 
ATOM 4109 C CG  . ASP A 0 527 . -77.729 -12.089 57.702   1.00 43.57 527 A 1 
ATOM 4110 O OD1 . ASP A 0 527 . -77.586 -11.306 56.737   1.00 43.57 527 A 1 
ATOM 4111 O OD2 . ASP A 0 527 . -77.488 -11.799 58.888   1.00 43.57 527 A 1 
ATOM 4112 N N   . LEU A 0 528 . -80.770 -14.446 58.829   1.00 33.80 528 A 1 
ATOM 4113 C CA  . LEU A 0 528 . -81.759 -14.692 59.884   1.00 33.80 528 A 1 
ATOM 4114 C C   . LEU A 0 528 . -81.202 -15.796 60.804   1.00 33.80 528 A 1 
ATOM 4115 C CB  . LEU A 0 528 . -83.060 -15.243 59.244   1.00 33.80 528 A 1 
ATOM 4116 O O   . LEU A 0 528 . -81.165 -16.948 60.370   1.00 33.80 528 A 1 
ATOM 4117 C CG  . LEU A 0 528 . -84.013 -14.251 58.560   1.00 33.80 528 A 1 
ATOM 4118 C CD1 . LEU A 0 528 . -85.069 -15.028 57.768   1.00 33.80 528 A 1 
ATOM 4119 C CD2 . LEU A 0 528 . -84.733 -13.373 59.582   1.00 33.80 528 A 1 
ATOM 4120 N N   . ASP A 0 529 . -80.831 -15.488 62.049   1.00 47.47 529 A 1 
ATOM 4121 C CA  . ASP A 0 529 . -80.332 -16.481 63.016   1.00 47.47 529 A 1 
ATOM 4122 C C   . ASP A 0 529 . -81.153 -16.477 64.321   1.00 47.47 529 A 1 
ATOM 4123 C CB  . ASP A 0 529 . -78.821 -16.296 63.262   1.00 47.47 529 A 1 
ATOM 4124 O O   . ASP A 0 529 . -81.549 -15.432 64.828   1.00 47.47 529 A 1 
ATOM 4125 C CG  . ASP A 0 529 . -77.948 -16.911 62.153   1.00 47.47 529 A 1 
ATOM 4126 O OD1 . ASP A 0 529 . -78.244 -18.061 61.750   1.00 47.47 529 A 1 
ATOM 4127 O OD2 . ASP A 0 529 . -76.947 -16.275 61.754   1.00 47.47 529 A 1 
ATOM 4128 N N   . ILE A 0 530 . -81.446 -17.671 64.854   1.00 39.30 530 A 1 
ATOM 4129 C CA  . ILE A 0 530 . -82.309 -17.891 66.031   1.00 39.30 530 A 1 
ATOM 4130 C C   . ILE A 0 530 . -81.572 -18.781 67.039   1.00 39.30 530 A 1 
ATOM 4131 C CB  . ILE A 0 530 . -83.662 -18.534 65.616   1.00 39.30 530 A 1 
ATOM 4132 O O   . ILE A 0 530 . -81.163 -19.894 66.700   1.00 39.30 530 A 1 
ATOM 4133 C CG1 . ILE A 0 530 . -84.479 -17.594 64.698   1.00 39.30 530 A 1 
ATOM 4134 C CG2 . ILE A 0 530 . -84.501 -18.933 66.850   1.00 39.30 530 A 1 
ATOM 4135 C CD1 . ILE A 0 530 . -85.764 -18.215 64.127   1.00 39.30 530 A 1 
ATOM 4136 N N   . ILE A 0 531 . -81.463 -18.342 68.296   1.00 36.42 531 A 1 
ATOM 4137 C CA  . ILE A 0 531 . -80.900 -19.159 69.382   1.00 36.42 531 A 1 
ATOM 4138 C C   . ILE A 0 531 . -81.911 -20.159 69.970   1.00 36.42 531 A 1 
ATOM 4139 C CB  . ILE A 0 531 . -80.217 -18.263 70.452   1.00 36.42 531 A 1 
ATOM 4140 O O   . ILE A 0 531 . -83.114 -19.908 70.014   1.00 36.42 531 A 1 
ATOM 4141 C CG1 . ILE A 0 531 . -78.684 -18.393 70.285   1.00 36.42 531 A 1 
ATOM 4142 C CG2 . ILE A 0 531 . -80.674 -18.538 71.896   1.00 36.42 531 A 1 
ATOM 4143 C CD1 . ILE A 0 531 . -77.831 -17.858 71.441   1.00 36.42 531 A 1 
ATOM 4144 N N   . GLY A 0 532 . -81.396 -21.272 70.514   1.00 33.97 532 A 1 
ATOM 4145 C CA  . GLY A 0 532 . -82.148 -22.095 71.474   1.00 33.97 532 A 1 
ATOM 4146 C C   . GLY A 0 532 . -81.941 -23.612 71.426   1.00 33.97 532 A 1 
ATOM 4147 O O   . GLY A 0 532 . -82.662 -24.322 72.121   1.00 33.97 532 A 1 
ATOM 4148 N N   . ALA A 0 533 . -81.005 -24.142 70.627   1.00 35.22 533 A 1 
ATOM 4149 C CA  . ALA A 0 533 . -80.888 -25.589 70.398   1.00 35.22 533 A 1 
ATOM 4150 C C   . ALA A 0 533 . -79.470 -26.151 70.618   1.00 35.22 533 A 1 
ATOM 4151 C CB  . ALA A 0 533 . -81.425 -25.888 68.992   1.00 35.22 533 A 1 
ATOM 4152 O O   . ALA A 0 533 . -78.640 -26.161 69.710   1.00 35.22 533 A 1 
ATOM 4153 N N   . SER A 0 534 . -79.212 -26.708 71.805   1.00 35.11 534 A 1 
ATOM 4154 C CA  . SER A 0 534 . -78.021 -27.518 72.087   1.00 35.11 534 A 1 
ATOM 4155 C C   . SER A 0 534 . -78.359 -29.015 72.139   1.00 35.11 534 A 1 
ATOM 4156 C CB  . SER A 0 534 . -77.331 -27.031 73.371   1.00 35.11 534 A 1 
ATOM 4157 O O   . SER A 0 534 . -79.042 -29.489 73.043   1.00 35.11 534 A 1 
ATOM 4158 O OG  . SER A 0 534 . -78.223 -26.994 74.468   1.00 35.11 534 A 1 
ATOM 4159 N N   . SER A 0 535 . -77.876 -29.794 71.163   1.00 36.37 535 A 1 
ATOM 4160 C CA  . SER A 0 535 . -77.514 -31.219 71.328   1.00 36.37 535 A 1 
ATOM 4161 C C   . SER A 0 535 . -76.982 -31.842 70.027   1.00 36.37 535 A 1 
ATOM 4162 C CB  . SER A 0 535 . -78.646 -32.117 71.876   1.00 36.37 535 A 1 
ATOM 4163 O O   . SER A 0 535 . -77.597 -31.758 68.973   1.00 36.37 535 A 1 
ATOM 4164 O OG  . SER A 0 535 . -79.931 -31.698 71.486   1.00 36.37 535 A 1 
ATOM 4165 N N   . TYR A 0 536 . -75.822 -32.497 70.136   1.00 30.88 536 A 1 
ATOM 4166 C CA  . TYR A 0 536 . -75.293 -33.557 69.266   1.00 30.88 536 A 1 
ATOM 4167 C C   . TYR A 0 536 . -75.688 -33.588 67.772   1.00 30.88 536 A 1 
ATOM 4168 C CB  . TYR A 0 536 . -75.624 -34.909 69.924   1.00 30.88 536 A 1 
ATOM 4169 O O   . TYR A 0 536 . -76.645 -34.252 67.387   1.00 30.88 536 A 1 
ATOM 4170 C CG  . TYR A 0 536 . -74.819 -35.165 71.180   1.00 30.88 536 A 1 
ATOM 4171 C CD1 . TYR A 0 536 . -73.570 -35.806 71.077   1.00 30.88 536 A 1 
ATOM 4172 C CD2 . TYR A 0 536 . -75.294 -34.739 72.436   1.00 30.88 536 A 1 
ATOM 4173 C CE1 . TYR A 0 536 . -72.789 -36.013 72.228   1.00 30.88 536 A 1 
ATOM 4174 C CE2 . TYR A 0 536 . -74.510 -34.937 73.589   1.00 30.88 536 A 1 
ATOM 4175 O OH  . TYR A 0 536 . -72.487 -35.778 74.585   1.00 30.88 536 A 1 
ATOM 4176 C CZ  . TYR A 0 536 . -73.254 -35.576 73.484   1.00 30.88 536 A 1 
ATOM 4177 N N   . GLY A 0 537 . -74.781 -33.129 66.898   1.00 35.23 537 A 1 
ATOM 4178 C CA  . GLY A 0 537 . -74.575 -33.793 65.600   1.00 35.23 537 A 1 
ATOM 4179 C C   . GLY A 0 537 . -74.656 -32.942 64.339   1.00 35.23 537 A 1 
ATOM 4180 O O   . GLY A 0 537 . -75.589 -33.084 63.552   1.00 35.23 537 A 1 
ATOM 4181 N N   . ALA A 0 538 . -73.611 -32.160 64.080   1.00 32.69 538 A 1 
ATOM 4182 C CA  . ALA A 0 538 . -73.471 -31.395 62.846   1.00 32.69 538 A 1 
ATOM 4183 C C   . ALA A 0 538 . -73.530 -32.258 61.568   1.00 32.69 538 A 1 
ATOM 4184 C CB  . ALA A 0 538 . -72.137 -30.637 62.907   1.00 32.69 538 A 1 
ATOM 4185 O O   . ALA A 0 538 . -72.913 -33.324 61.482   1.00 32.69 538 A 1 
ATOM 4186 N N   . ARG A 0 539 . -74.179 -31.717 60.529   1.00 35.05 539 A 1 
ATOM 4187 C CA  . ARG A 0 539 . -73.593 -31.594 59.181   1.00 35.05 539 A 1 
ATOM 4188 C C   . ARG A 0 539 . -74.404 -30.613 58.335   1.00 35.05 539 A 1 
ATOM 4189 C CB  . ARG A 0 539 . -73.471 -32.956 58.460   1.00 35.05 539 A 1 
ATOM 4190 O O   . ARG A 0 539 . -75.586 -30.840 58.106   1.00 35.05 539 A 1 
ATOM 4191 C CG  . ARG A 0 539 . -71.987 -33.342 58.370   1.00 35.05 539 A 1 
ATOM 4192 C CD  . ARG A 0 539 . -71.768 -34.740 57.788   1.00 35.05 539 A 1 
ATOM 4193 N NE  . ARG A 0 539 . -70.347 -35.117 57.906   1.00 35.05 539 A 1 
ATOM 4194 N NH1 . ARG A 0 539 . -70.438 -37.160 56.860   1.00 35.05 539 A 1 
ATOM 4195 N NH2 . ARG A 0 539 . -68.506 -36.427 57.706   1.00 35.05 539 A 1 
ATOM 4196 C CZ  . ARG A 0 539 . -69.774 -36.230 57.488   1.00 35.05 539 A 1 
ATOM 4197 N N   . ALA A 0 540 . -73.748 -29.555 57.868   1.00 29.68 540 A 1 
ATOM 4198 C CA  . ALA A 0 540 . -74.289 -28.668 56.848   1.00 29.68 540 A 1 
ATOM 4199 C C   . ALA A 0 540 . -74.159 -29.315 55.458   1.00 29.68 540 A 1 
ATOM 4200 C CB  . ALA A 0 540 . -73.542 -27.329 56.918   1.00 29.68 540 A 1 
ATOM 4201 O O   . ALA A 0 540 . -73.146 -29.951 55.167   1.00 29.68 540 A 1 
ATOM 4202 N N   . SER A 0 541 . -75.166 -29.124 54.604   1.00 37.24 541 A 1 
ATOM 4203 C CA  . SER A 0 541 . -75.093 -29.407 53.164   1.00 37.24 541 A 1 
ATOM 4204 C C   . SER A 0 541 . -76.215 -28.667 52.425   1.00 37.24 541 A 1 
ATOM 4205 C CB  . SER A 0 541 . -75.128 -30.918 52.872   1.00 37.24 541 A 1 
ATOM 4206 O O   . SER A 0 541 . -77.255 -29.243 52.112   1.00 37.24 541 A 1 
ATOM 4207 O OG  . SER A 0 541 . -76.307 -31.522 53.366   1.00 37.24 541 A 1 
ATOM 4208 N N   . ALA A 0 542 . -75.998 -27.377 52.167   1.00 34.95 542 A 1 
ATOM 4209 C CA  . ALA A 0 542 . -76.803 -26.563 51.249   1.00 34.95 542 A 1 
ATOM 4210 C C   . ALA A 0 542 . -75.968 -26.134 50.024   1.00 34.95 542 A 1 
ATOM 4211 C CB  . ALA A 0 542 . -77.446 -25.401 52.017   1.00 34.95 542 A 1 
ATOM 4212 O O   . ALA A 0 542 . -76.107 -25.027 49.516   1.00 34.95 542 A 1 
ATOM 4213 N N   . GLY A 0 543 . -75.067 -27.014 49.580   1.00 37.40 543 A 1 
ATOM 4214 C CA  . GLY A 0 543 . -74.325 -26.875 48.333   1.00 37.40 543 A 1 
ATOM 4215 C C   . GLY A 0 543 . -74.713 -28.005 47.394   1.00 37.40 543 A 1 
ATOM 4216 O O   . GLY A 0 543 . -74.372 -29.149 47.672   1.00 37.40 543 A 1 
ATOM 4217 N N   . ASP A 0 544 . -75.457 -27.670 46.340   1.00 33.18 544 A 1 
ATOM 4218 C CA  . ASP A 0 544 . -75.480 -28.385 45.059   1.00 33.18 544 A 1 
ATOM 4219 C C   . ASP A 0 544 . -76.430 -27.661 44.095   1.00 33.18 544 A 1 
ATOM 4220 C CB  . ASP A 0 544 . -75.958 -29.858 45.201   1.00 33.18 544 A 1 
ATOM 4221 O O   . ASP A 0 544 . -77.625 -27.597 44.376   1.00 33.18 544 A 1 
ATOM 4222 C CG  . ASP A 0 544 . -74.936 -30.902 44.733   1.00 33.18 544 A 1 
ATOM 4223 O OD1 . ASP A 0 544 . -73.921 -30.509 44.117   1.00 33.18 544 A 1 
ATOM 4224 O OD2 . ASP A 0 544 . -75.249 -32.104 44.897   1.00 33.18 544 A 1 
ATOM 4225 N N   . LYS A 0 545 . -75.906 -27.131 42.978   1.00 37.38 545 A 1 
ATOM 4226 C CA  . LYS A 0 545 . -76.470 -27.186 41.602   1.00 37.38 545 A 1 
ATOM 4227 C C   . LYS A 0 545 . -75.494 -26.561 40.588   1.00 37.38 545 A 1 
ATOM 4228 C CB  . LYS A 0 545 . -77.899 -26.596 41.437   1.00 37.38 545 A 1 
ATOM 4229 O O   . LYS A 0 545 . -75.899 -25.785 39.726   1.00 37.38 545 A 1 
ATOM 4230 C CG  . LYS A 0 545 . -79.012 -27.540 41.920   1.00 37.38 545 A 1 
ATOM 4231 C CD  . LYS A 0 545 . -80.263 -27.593 41.047   1.00 37.38 545 A 1 
ATOM 4232 C CE  . LYS A 0 545 . -81.231 -28.537 41.775   1.00 37.38 545 A 1 
ATOM 4233 N NZ  . LYS A 0 545 . -82.646 -28.225 41.468   1.00 37.38 545 A 1 
ATOM 4234 N N   . ASP A 0 546 . -74.223 -26.953 40.638   1.00 36.47 546 A 1 
ATOM 4235 C CA  . ASP A 0 546 . -73.329 -26.713 39.502   1.00 36.47 546 A 1 
ATOM 4236 C C   . ASP A 0 546 . -73.806 -27.527 38.293   1.00 36.47 546 A 1 
ATOM 4237 C CB  . ASP A 0 546 . -71.874 -27.089 39.850   1.00 36.47 546 A 1 
ATOM 4238 O O   . ASP A 0 546 . -73.937 -28.753 38.374   1.00 36.47 546 A 1 
ATOM 4239 C CG  . ASP A 0 546 . -70.974 -25.872 40.062   1.00 36.47 546 A 1 
ATOM 4240 O OD1 . ASP A 0 546 . -71.214 -24.862 39.364   1.00 36.47 546 A 1 
ATOM 4241 O OD2 . ASP A 0 546 . -70.045 -25.997 40.884   1.00 36.47 546 A 1 
ATOM 4242 N N   . LYS A 0 547 . -74.068 -26.868 37.156   1.00 37.96 547 A 1 
ATOM 4243 C CA  . LYS A 0 547 . -74.310 -27.556 35.879   1.00 37.96 547 A 1 
ATOM 4244 C C   . LYS A 0 547 . -73.754 -26.818 34.656   1.00 37.96 547 A 1 
ATOM 4245 C CB  . LYS A 0 547 . -75.799 -27.937 35.686   1.00 37.96 547 A 1 
ATOM 4246 O O   . LYS A 0 547 . -74.448 -26.045 34.008   1.00 37.96 547 A 1 
ATOM 4247 C CG  . LYS A 0 547 . -76.125 -29.291 36.340   1.00 37.96 547 A 1 
ATOM 4248 C CD  . LYS A 0 547 . -77.437 -29.913 35.854   1.00 37.96 547 A 1 
ATOM 4249 C CE  . LYS A 0 547 . -77.547 -31.299 36.503   1.00 37.96 547 A 1 
ATOM 4250 N NZ  . LYS A 0 547 . -78.817 -31.983 36.157   1.00 37.96 547 A 1 
ATOM 4251 N N   . LYS A 0 548 . -72.611 -27.354 34.217   1.00 39.25 548 A 1 
ATOM 4252 C CA  . LYS A 0 548 . -72.402 -27.858 32.846   1.00 39.25 548 A 1 
ATOM 4253 C C   . LYS A 0 548 . -71.960 -26.857 31.760   1.00 39.25 548 A 1 
ATOM 4254 C CB  . LYS A 0 548 . -73.620 -28.714 32.439   1.00 39.25 548 A 1 
ATOM 4255 O O   . LYS A 0 548 . -72.724 -26.505 30.873   1.00 39.25 548 A 1 
ATOM 4256 C CG  . LYS A 0 548 . -73.318 -29.653 31.268   1.00 39.25 548 A 1 
ATOM 4257 C CD  . LYS A 0 548 . -74.580 -30.420 30.862   1.00 39.25 548 A 1 
ATOM 4258 C CE  . LYS A 0 548 . -74.217 -31.358 29.708   1.00 39.25 548 A 1 
ATOM 4259 N NZ  . LYS A 0 548 . -75.410 -32.029 29.138   1.00 39.25 548 A 1 
ATOM 4260 N N   . THR A 0 549 . -70.646 -26.627 31.749   1.00 31.77 549 A 1 
ATOM 4261 C CA  . THR A 0 549 . -69.753 -26.936 30.606   1.00 31.77 549 A 1 
ATOM 4262 C C   . THR A 0 549 . -70.087 -26.356 29.221   1.00 31.77 549 A 1 
ATOM 4263 C CB  . THR A 0 549 . -69.622 -28.471 30.454   1.00 31.77 549 A 1 
ATOM 4264 O O   . THR A 0 549 . -70.896 -26.931 28.493   1.00 31.77 549 A 1 
ATOM 4265 C CG2 . THR A 0 549 . -68.472 -28.909 29.546   1.00 31.77 549 A 1 
ATOM 4266 O OG1 . THR A 0 549 . -69.409 -29.097 31.700   1.00 31.77 549 A 1 
ATOM 4267 N N   . TYR A 0 550 . -69.285 -25.381 28.770   1.00 36.02 550 A 1 
ATOM 4268 C CA  . TYR A 0 550 . -68.930 -25.226 27.349   1.00 36.02 550 A 1 
ATOM 4269 C C   . TYR A 0 550 . -67.586 -24.481 27.167   1.00 36.02 550 A 1 
ATOM 4270 C CB  . TYR A 0 550 . -70.068 -24.524 26.576   1.00 36.02 550 A 1 
ATOM 4271 O O   . TYR A 0 550 . -67.527 -23.289 27.429   1.00 36.02 550 A 1 
ATOM 4272 C CG  . TYR A 0 550 . -70.398 -25.218 25.269   1.00 36.02 550 A 1 
ATOM 4273 C CD1 . TYR A 0 550 . -69.679 -24.914 24.097   1.00 36.02 550 A 1 
ATOM 4274 C CD2 . TYR A 0 550 . -71.411 -26.195 25.240   1.00 36.02 550 A 1 
ATOM 4275 C CE1 . TYR A 0 550 . -69.978 -25.582 22.892   1.00 36.02 550 A 1 
ATOM 4276 C CE2 . TYR A 0 550 . -71.715 -26.864 24.039   1.00 36.02 550 A 1 
ATOM 4277 O OH  . TYR A 0 550 . -71.299 -27.207 21.708   1.00 36.02 550 A 1 
ATOM 4278 C CZ  . TYR A 0 550 . -71.000 -26.557 22.863   1.00 36.02 550 A 1 
ATOM 4279 N N   . GLY A 0 551 . -66.539 -25.181 26.699   1.00 38.56 551 A 1 
ATOM 4280 C CA  . GLY A 0 551 . -65.233 -24.627 26.268   1.00 38.56 551 A 1 
ATOM 4281 C C   . GLY A 0 551 . -64.312 -24.019 27.358   1.00 38.56 551 A 1 
ATOM 4282 O O   . GLY A 0 551 . -64.777 -23.359 28.273   1.00 38.56 551 A 1 
ATOM 4283 N N   . GLY A 0 552 . -62.982 -24.183 27.335   1.00 34.61 552 A 1 
ATOM 4284 C CA  . GLY A 0 552 . -62.167 -25.108 26.531   1.00 34.61 552 A 1 
ATOM 4285 C C   . GLY A 0 552 . -60.748 -24.605 26.222   1.00 34.61 552 A 1 
ATOM 4286 O O   . GLY A 0 552 . -60.580 -23.983 25.188   1.00 34.61 552 A 1 
ATOM 4287 N N   . GLN A 0 553 . -59.761 -24.962 27.063   1.00 35.69 553 A 1 
ATOM 4288 C CA  . GLN A 0 553 . -58.290 -24.871 26.857   1.00 35.69 553 A 1 
ATOM 4289 C C   . GLN A 0 553 . -57.704 -23.475 26.514   1.00 35.69 553 A 1 
ATOM 4290 C CB  . GLN A 0 553 . -57.841 -25.964 25.869   1.00 35.69 553 A 1 
ATOM 4291 O O   . GLN A 0 553 . -58.028 -22.855 25.515   1.00 35.69 553 A 1 
ATOM 4292 C CG  . GLN A 0 553 . -57.975 -27.364 26.495   1.00 35.69 553 A 1 
ATOM 4293 C CD  . GLN A 0 553 . -57.875 -28.474 25.458   1.00 35.69 553 A 1 
ATOM 4294 N NE2 . GLN A 0 553 . -56.703 -28.752 24.932   1.00 35.69 553 A 1 
ATOM 4295 O OE1 . GLN A 0 553 . -58.853 -29.116 25.112   1.00 35.69 553 A 1 
ATOM 4296 N N   . GLN A 0 554 . -56.867 -22.878 27.368   1.00 32.09 554 A 1 
ATOM 4297 C CA  . GLN A 0 554 . -55.453 -23.232 27.618   1.00 32.09 554 A 1 
ATOM 4298 C C   . GLN A 0 554 . -54.520 -23.091 26.397   1.00 32.09 554 A 1 
ATOM 4299 C CB  . GLN A 0 554 . -55.233 -24.584 28.324   1.00 32.09 554 A 1 
ATOM 4300 O O   . GLN A 0 554 . -54.287 -24.050 25.674   1.00 32.09 554 A 1 
ATOM 4301 C CG  . GLN A 0 554 . -55.714 -24.612 29.781   1.00 32.09 554 A 1 
ATOM 4302 C CD  . GLN A 0 554 . -55.354 -25.927 30.470   1.00 32.09 554 A 1 
ATOM 4303 N NE2 . GLN A 0 554 . -55.005 -25.905 31.737   1.00 32.09 554 A 1 
ATOM 4304 O OE1 . GLN A 0 554 . -55.395 -27.001 29.894   1.00 32.09 554 A 1 
ATOM 4305 N N   . GLY A 0 555 . -53.929 -21.896 26.277   1.00 30.50 555 A 1 
ATOM 4306 C CA  . GLY A 0 555 . -52.486 -21.665 26.110   1.00 30.50 555 A 1 
ATOM 4307 C C   . GLY A 0 555 . -51.719 -22.325 24.957   1.00 30.50 555 A 1 
ATOM 4308 O O   . GLY A 0 555 . -51.337 -23.487 25.050   1.00 30.50 555 A 1 
ATOM 4309 N N   . ALA A 0 556 . -51.305 -21.504 23.986   1.00 34.02 556 A 1 
ATOM 4310 C CA  . ALA A 0 556 . -50.061 -21.703 23.234   1.00 34.02 556 A 1 
ATOM 4311 C C   . ALA A 0 556 . -49.542 -20.368 22.658   1.00 34.02 556 A 1 
ATOM 4312 C CB  . ALA A 0 556 . -50.267 -22.756 22.137   1.00 34.02 556 A 1 
ATOM 4313 O O   . ALA A 0 556 . -49.820 -20.021 21.512   1.00 34.02 556 A 1 
ATOM 4314 N N   . GLY A 0 557 . -48.778 -19.616 23.455   1.00 35.77 557 A 1 
ATOM 4315 C CA  . GLY A 0 557 . -47.987 -18.487 22.958   1.00 35.77 557 A 1 
ATOM 4316 C C   . GLY A 0 557 . -46.756 -18.989 22.202   1.00 35.77 557 A 1 
ATOM 4317 O O   . GLY A 0 557 . -45.684 -19.115 22.787   1.00 35.77 557 A 1 
ATOM 4318 N N   . TYR A 0 558 . -46.915 -19.316 20.919   1.00 37.71 558 A 1 
ATOM 4319 C CA  . TYR A 0 558 . -45.783 -19.466 19.999   1.00 37.71 558 A 1 
ATOM 4320 C C   . TYR A 0 558 . -45.198 -18.068 19.706   1.00 37.71 558 A 1 
ATOM 4321 C CB  . TYR A 0 558 . -46.250 -20.118 18.684   1.00 37.71 558 A 1 
ATOM 4322 O O   . TYR A 0 558 . -45.966 -17.132 19.511   1.00 37.71 558 A 1 
ATOM 4323 C CG  . TYR A 0 558 . -46.755 -21.553 18.759   1.00 37.71 558 A 1 
ATOM 4324 C CD1 . TYR A 0 558 . -45.882 -22.621 18.471   1.00 37.71 558 A 1 
ATOM 4325 C CD2 . TYR A 0 558 . -48.114 -21.818 19.026   1.00 37.71 558 A 1 
ATOM 4326 C CE1 . TYR A 0 558 . -46.360 -23.947 18.449   1.00 37.71 558 A 1 
ATOM 4327 C CE2 . TYR A 0 558 . -48.598 -23.141 18.998   1.00 37.71 558 A 1 
ATOM 4328 O OH  . TYR A 0 558 . -48.191 -25.484 18.681   1.00 37.71 558 A 1 
ATOM 4329 C CZ  . TYR A 0 558 . -47.722 -24.208 18.712   1.00 37.71 558 A 1 
ATOM 4330 N N   . GLY A 0 559 . -43.886 -17.854 19.611   1.00 31.80 559 A 1 
ATOM 4331 C CA  . GLY A 0 559 . -42.760 -18.771 19.810   1.00 31.80 559 A 1 
ATOM 4332 C C   . GLY A 0 559 . -41.541 -18.329 18.985   1.00 31.80 559 A 1 
ATOM 4333 O O   . GLY A 0 559 . -41.710 -17.633 17.993   1.00 31.80 559 A 1 
ATOM 4334 N N   . TYR A 0 560 . -40.345 -18.806 19.356   1.00 31.87 560 A 1 
ATOM 4335 C CA  . TYR A 0 560 . -39.046 -18.553 18.697   1.00 31.87 560 A 1 
ATOM 4336 C C   . TYR A 0 560 . -38.368 -17.194 18.990   1.00 31.87 560 A 1 
ATOM 4337 C CB  . TYR A 0 560 . -39.119 -18.870 17.189   1.00 31.87 560 A 1 
ATOM 4338 O O   . TYR A 0 560 . -38.479 -16.236 18.235   1.00 31.87 560 A 1 
ATOM 4339 C CG  . TYR A 0 560 . -37.784 -19.124 16.514   1.00 31.87 560 A 1 
ATOM 4340 C CD1 . TYR A 0 560 . -37.021 -18.053 16.006   1.00 31.87 560 A 1 
ATOM 4341 C CD2 . TYR A 0 560 . -37.344 -20.449 16.329   1.00 31.87 560 A 1 
ATOM 4342 C CE1 . TYR A 0 560 . -35.825 -18.303 15.304   1.00 31.87 560 A 1 
ATOM 4343 C CE2 . TYR A 0 560 . -36.162 -20.703 15.610   1.00 31.87 560 A 1 
ATOM 4344 O OH  . TYR A 0 560 . -34.291 -19.904 14.368   1.00 31.87 560 A 1 
ATOM 4345 C CZ  . TYR A 0 560 . -35.408 -19.633 15.088   1.00 31.87 560 A 1 
ATOM 4346 N N   . ALA A 0 561 . -37.523 -17.193 20.022   1.00 34.74 561 A 1 
ATOM 4347 C CA  . ALA A 0 561 . -36.233 -16.502 20.007   1.00 34.74 561 A 1 
ATOM 4348 C C   . ALA A 0 561 . -35.164 -17.567 20.319   1.00 34.74 561 A 1 
ATOM 4349 C CB  . ALA A 0 561 . -36.242 -15.338 21.003   1.00 34.74 561 A 1 
ATOM 4350 O O   . ALA A 0 561 . -35.356 -18.377 21.231   1.00 34.74 561 A 1 
ATOM 4351 N N   . GLN A 0 562 . -34.101 -17.661 19.515   1.00 38.56 562 A 1 
ATOM 4352 C CA  . GLN A 0 562 . -33.138 -18.766 19.601   1.00 38.56 562 A 1 
ATOM 4353 C C   . GLN A 0 562 . -31.974 -18.459 20.551   1.00 38.56 562 A 1 
ATOM 4354 C CB  . GLN A 0 562 . -32.639 -19.184 18.203   1.00 38.56 562 A 1 
ATOM 4355 O O   . GLN A 0 562 . -31.471 -17.344 20.611   1.00 38.56 562 A 1 
ATOM 4356 C CG  . GLN A 0 562 . -33.051 -20.629 17.874   1.00 38.56 562 A 1 
ATOM 4357 C CD  . GLN A 0 562 . -32.463 -21.144 16.562   1.00 38.56 562 A 1 
ATOM 4358 N NE2 . GLN A 0 562 . -32.842 -22.325 16.126   1.00 38.56 562 A 1 
ATOM 4359 O OE1 . GLN A 0 562 . -31.643 -20.527 15.909   1.00 38.56 562 A 1 
ATOM 4360 N N   . SER A 0 563 . -31.514 -19.477 21.278   1.00 31.39 563 A 1 
ATOM 4361 C CA  . SER A 0 563 . -30.463 -19.344 22.286   1.00 31.39 563 A 1 
ATOM 4362 C C   . SER A 0 563 . -29.046 -19.350 21.696   1.00 31.39 563 A 1 
ATOM 4363 C CB  . SER A 0 563 . -30.608 -20.486 23.299   1.00 31.39 563 A 1 
ATOM 4364 O O   . SER A 0 563 . -28.560 -20.404 21.283   1.00 31.39 563 A 1 
ATOM 4365 O OG  . SER A 0 563 . -30.531 -21.735 22.633   1.00 31.39 563 A 1 
ATOM 4366 N N   . TYR A 0 564 . -28.342 -18.225 21.801   1.00 35.43 564 A 1 
ATOM 4367 C CA  . TYR A 0 564 . -26.876 -18.138 21.809   1.00 35.43 564 A 1 
ATOM 4368 C C   . TYR A 0 564 . -26.475 -17.061 22.834   1.00 35.43 564 A 1 
ATOM 4369 C CB  . TYR A 0 564 . -26.343 -17.770 20.408   1.00 35.43 564 A 1 
ATOM 4370 O O   . TYR A 0 564 . -26.919 -15.931 22.716   1.00 35.43 564 A 1 
ATOM 4371 C CG  . TYR A 0 564 . -25.873 -18.939 19.558   1.00 35.43 564 A 1 
ATOM 4372 C CD1 . TYR A 0 564 . -24.509 -19.293 19.544   1.00 35.43 564 A 1 
ATOM 4373 C CD2 . TYR A 0 564 . -26.784 -19.640 18.744   1.00 35.43 564 A 1 
ATOM 4374 C CE1 . TYR A 0 564 . -24.054 -20.341 18.718   1.00 35.43 564 A 1 
ATOM 4375 C CE2 . TYR A 0 564 . -26.338 -20.694 17.924   1.00 35.43 564 A 1 
ATOM 4376 O OH  . TYR A 0 564 . -24.538 -22.048 17.098   1.00 35.43 564 A 1 
ATOM 4377 C CZ  . TYR A 0 564 . -24.972 -21.043 17.904   1.00 35.43 564 A 1 
ATOM 4378 N N   . GLY A 0 565 . -25.662 -17.322 23.860   1.00 36.62 565 A 1 
ATOM 4379 C CA  . GLY A 0 565 . -25.123 -18.596 24.355   1.00 36.62 565 A 1 
ATOM 4380 C C   . GLY A 0 565 . -24.001 -18.356 25.382   1.00 36.62 565 A 1 
ATOM 4381 O O   . GLY A 0 565 . -23.510 -17.241 25.470   1.00 36.62 565 A 1 
ATOM 4382 N N   . LYS A 0 566 . -23.539 -19.416 26.078   1.00 39.11 566 A 1 
ATOM 4383 C CA  . LYS A 0 566 . -22.424 -19.420 27.071   1.00 39.11 566 A 1 
ATOM 4384 C C   . LYS A 0 566 . -22.675 -18.549 28.330   1.00 39.11 566 A 1 
ATOM 4385 C CB  . LYS A 0 566 . -21.099 -18.995 26.398   1.00 39.11 566 A 1 
ATOM 4386 O O   . LYS A 0 566 . -23.079 -17.408 28.242   1.00 39.11 566 A 1 
ATOM 4387 C CG  . LYS A 0 566 . -20.697 -19.806 25.151   1.00 39.11 566 A 1 
ATOM 4388 C CD  . LYS A 0 566 . -19.466 -19.164 24.493   1.00 39.11 566 A 1 
ATOM 4389 C CE  . LYS A 0 566 . -19.066 -19.902 23.209   1.00 39.11 566 A 1 
ATOM 4390 N NZ  . LYS A 0 566 . -17.992 -19.171 22.486   1.00 39.11 566 A 1 
ATOM 4391 N N   . GLY A 0 567 . -22.424 -18.980 29.567   1.00 34.24 567 A 1 
ATOM 4392 C CA  . GLY A 0 567 . -21.919 -20.262 30.052   1.00 34.24 567 A 1 
ATOM 4393 C C   . GLY A 0 567 . -20.406 -20.436 29.913   1.00 34.24 567 A 1 
ATOM 4394 O O   . GLY A 0 567 . -19.981 -20.991 28.909   1.00 34.24 567 A 1 
ATOM 4395 N N   . TYR A 0 568 . -19.628 -20.010 30.921   1.00 37.77 568 A 1 
ATOM 4396 C CA  . TYR A 0 568 . -18.493 -20.743 31.528   1.00 37.77 568 A 1 
ATOM 4397 C C   . TYR A 0 568 . -17.847 -19.925 32.670   1.00 37.77 568 A 1 
ATOM 4398 C CB  . TYR A 0 568 . -17.404 -21.163 30.512   1.00 37.77 568 A 1 
ATOM 4399 O O   . TYR A 0 568 . -17.695 -18.716 32.552   1.00 37.77 568 A 1 
ATOM 4400 C CG  . TYR A 0 568 . -17.434 -22.653 30.194   1.00 37.77 568 A 1 
ATOM 4401 C CD1 . TYR A 0 568 . -17.004 -23.585 31.161   1.00 37.77 568 A 1 
ATOM 4402 C CD2 . TYR A 0 568 . -17.914 -23.118 28.953   1.00 37.77 568 A 1 
ATOM 4403 C CE1 . TYR A 0 568 . -17.097 -24.969 30.908   1.00 37.77 568 A 1 
ATOM 4404 C CE2 . TYR A 0 568 . -18.029 -24.498 28.702   1.00 37.77 568 A 1 
ATOM 4405 O OH  . TYR A 0 568 . -17.743 -26.757 29.435   1.00 37.77 568 A 1 
ATOM 4406 C CZ  . TYR A 0 568 . -17.627 -25.426 29.681   1.00 37.77 568 A 1 
ATOM 4407 N N   . GLY A 0 569 . -17.409 -20.599 33.744   1.00 38.32 569 A 1 
ATOM 4408 C CA  . GLY A 0 569 . -16.735 -19.987 34.905   1.00 38.32 569 A 1 
ATOM 4409 C C   . GLY A 0 569 . -17.697 -19.603 36.049   1.00 38.32 569 A 1 
ATOM 4410 O O   . GLY A 0 569 . -18.769 -19.078 35.790   1.00 38.32 569 A 1 
ATOM 4411 N N   . HIS A 0 570 . -17.406 -19.858 37.330   1.00 36.96 570 A 1 
ATOM 4412 C CA  . HIS A 0 570 . -16.256 -20.561 37.921   1.00 36.96 570 A 1 
ATOM 4413 C C   . HIS A 0 570 . -16.691 -21.400 39.141   1.00 36.96 570 A 1 
ATOM 4414 C CB  . HIS A 0 570 . -15.167 -19.541 38.295   1.00 36.96 570 A 1 
ATOM 4415 O O   . HIS A 0 570 . -17.715 -21.117 39.756   1.00 36.96 570 A 1 
ATOM 4416 C CG  . HIS A 0 570 . -13.777 -20.081 38.090   1.00 36.96 570 A 1 
ATOM 4417 C CD2 . HIS A 0 570 . -13.025 -19.937 36.955   1.00 36.96 570 A 1 
ATOM 4418 N ND1 . HIS A 0 570 . -13.032 -20.820 38.985   1.00 36.96 570 A 1 
ATOM 4419 C CE1 . HIS A 0 570 . -11.856 -21.106 38.397   1.00 36.96 570 A 1 
ATOM 4420 N NE2 . HIS A 0 570 . -11.816 -20.606 37.154   1.00 36.96 570 A 1 
ATOM 4421 N N   . ALA A 0 571 . -15.935 -22.449 39.485   1.00 40.85 571 A 1 
ATOM 4422 C CA  . ALA A 0 571 . -16.321 -23.428 40.511   1.00 40.85 571 A 1 
ATOM 4423 C C   . ALA A 0 571 . -15.508 -23.326 41.819   1.00 40.85 571 A 1 
ATOM 4424 C CB  . ALA A 0 571 . -16.237 -24.833 39.899   1.00 40.85 571 A 1 
ATOM 4425 O O   . ALA A 0 571 . -14.327 -22.981 41.801   1.00 40.85 571 A 1 
ATOM 4426 N N   . GLY A 0 572 . -16.149 -23.709 42.931   1.00 40.52 572 A 1 
ATOM 4427 C CA  . GLY A 0 572 . -15.603 -23.789 44.296   1.00 40.52 572 A 1 
ATOM 4428 C C   . GLY A 0 572 . -16.686 -23.404 45.320   1.00 40.52 572 A 1 
ATOM 4429 O O   . GLY A 0 572 . -17.338 -22.388 45.134   1.00 40.52 572 A 1 
ATOM 4430 N N   . HIS A 0 573 . -16.977 -24.151 46.391   1.00 39.51 573 A 1 
ATOM 4431 C CA  . HIS A 0 573 . -16.356 -25.364 46.944   1.00 39.51 573 A 1 
ATOM 4432 C C   . HIS A 0 573 . -17.427 -26.234 47.662   1.00 39.51 573 A 1 
ATOM 4433 C CB  . HIS A 0 573 . -15.255 -24.895 47.912   1.00 39.51 573 A 1 
ATOM 4434 O O   . HIS A 0 573 . -18.495 -25.732 48.002   1.00 39.51 573 A 1 
ATOM 4435 C CG  . HIS A 0 573 . -14.405 -25.987 48.506   1.00 39.51 573 A 1 
ATOM 4436 C CD2 . HIS A 0 573 . -13.150 -26.356 48.100   1.00 39.51 573 A 1 
ATOM 4437 N ND1 . HIS A 0 573 . -14.715 -26.742 49.616   1.00 39.51 573 A 1 
ATOM 4438 C CE1 . HIS A 0 573 . -13.670 -27.549 49.868   1.00 39.51 573 A 1 
ATOM 4439 N NE2 . HIS A 0 573 . -12.700 -27.362 48.960   1.00 39.51 573 A 1 
ATOM 4440 N N   . GLY A 0 574 . -17.166 -27.531 47.900   1.00 38.55 574 A 1 
ATOM 4441 C CA  . GLY A 0 574 . -18.068 -28.435 48.655   1.00 38.55 574 A 1 
ATOM 4442 C C   . GLY A 0 574 . -18.255 -28.027 50.131   1.00 38.55 574 A 1 
ATOM 4443 O O   . GLY A 0 574 . -17.493 -27.205 50.637   1.00 38.55 574 A 1 
ATOM 4444 N N   . VAL A 0 575 . -19.226 -28.577 50.879   1.00 41.28 575 A 1 
ATOM 4445 C CA  . VAL A 0 575 . -19.362 -30.015 51.234   1.00 41.28 575 A 1 
ATOM 4446 C C   . VAL A 0 575 . -20.832 -30.481 51.342   1.00 41.28 575 A 1 
ATOM 4447 C CB  . VAL A 0 575 . -18.676 -30.240 52.614   1.00 41.28 575 A 1 
ATOM 4448 O O   . VAL A 0 575 . -21.696 -29.723 51.769   1.00 41.28 575 A 1 
ATOM 4449 C CG1 . VAL A 0 575 . -18.946 -31.605 53.272   1.00 41.28 575 A 1 
ATOM 4450 C CG2 . VAL A 0 575 . -17.149 -30.113 52.512   1.00 41.28 575 A 1 
ATOM 4451 N N   . VAL A 0 576 . -21.097 -31.771 51.068   1.00 36.46 576 A 1 
ATOM 4452 C CA  . VAL A 0 576 . -22.346 -32.480 51.429   1.00 36.46 576 A 1 
ATOM 4453 C C   . VAL A 0 576 . -22.019 -33.806 52.135   1.00 36.46 576 A 1 
ATOM 4454 C CB  . VAL A 0 576 . -23.233 -32.742 50.188   1.00 36.46 576 A 1 
ATOM 4455 O O   . VAL A 0 576 . -21.141 -34.541 51.689   1.00 36.46 576 A 1 
ATOM 4456 C CG1 . VAL A 0 576 . -24.532 -33.484 50.543   1.00 36.46 576 A 1 
ATOM 4457 C CG2 . VAL A 0 576 . -23.636 -31.436 49.491   1.00 36.46 576 A 1 
ATOM 4458 N N   . GLY A 0 577 . -22.749 -34.146 53.204   1.00 40.64 577 A 1 
ATOM 4459 C CA  . GLY A 0 577 . -22.673 -35.446 53.888   1.00 40.64 577 A 1 
ATOM 4460 C C   . GLY A 0 577 . -23.876 -35.670 54.814   1.00 40.64 577 A 1 
ATOM 4461 O O   . GLY A 0 577 . -24.244 -34.771 55.562   1.00 40.64 577 A 1 
ATOM 4462 N N   . ALA A 0 578 . -24.519 -36.842 54.753   1.00 38.04 578 A 1 
ATOM 4463 C CA  . ALA A 0 578 . -25.823 -37.093 55.389   1.00 38.04 578 A 1 
ATOM 4464 C C   . ALA A 0 578 . -25.950 -38.505 55.993   1.00 38.04 578 A 1 
ATOM 4465 C CB  . ALA A 0 578 . -26.903 -36.895 54.313   1.00 38.04 578 A 1 
ATOM 4466 O O   . ALA A 0 578 . -25.311 -39.425 55.478   1.00 38.04 578 A 1 
ATOM 4467 N N   . LYS A 0 579 . -26.832 -38.686 57.006   1.00 37.63 579 A 1 
ATOM 4468 C CA  . LYS A 0 579 . -27.630 -39.920 57.270   1.00 37.63 579 A 1 
ATOM 4469 C C   . LYS A 0 579 . -28.512 -39.879 58.544   1.00 37.63 579 A 1 
ATOM 4470 C CB  . LYS A 0 579 . -26.711 -41.161 57.396   1.00 37.63 579 A 1 
ATOM 4471 O O   . LYS A 0 579 . -27.972 -39.802 59.636   1.00 37.63 579 A 1 
ATOM 4472 C CG  . LYS A 0 579 . -26.753 -42.029 56.126   1.00 37.63 579 A 1 
ATOM 4473 C CD  . LYS A 0 579 . -25.545 -42.968 56.073   1.00 37.63 579 A 1 
ATOM 4474 C CE  . LYS A 0 579 . -25.571 -43.767 54.766   1.00 37.63 579 A 1 
ATOM 4475 N NZ  . LYS A 0 579 . -24.387 -44.654 54.652   1.00 37.63 579 A 1 
ATOM 4476 N N   . GLY A 0 580 . -29.822 -40.132 58.374   1.00 38.77 580 A 1 
ATOM 4477 C CA  . GLY A 0 580 . -30.744 -40.814 59.322   1.00 38.77 580 A 1 
ATOM 4478 C C   . GLY A 0 580 . -31.170 -40.101 60.629   1.00 38.77 580 A 1 
ATOM 4479 O O   . GLY A 0 580 . -30.419 -39.314 61.180   1.00 38.77 580 A 1 
ATOM 4480 N N   . GLY A 0 581 . -32.356 -40.366 61.206   1.00 37.24 581 A 1 
ATOM 4481 C CA  . GLY A 0 581 . -33.519 -41.132 60.708   1.00 37.24 581 A 1 
ATOM 4482 C C   . GLY A 0 581 . -34.537 -41.528 61.809   1.00 37.24 581 A 1 
ATOM 4483 O O   . GLY A 0 581 . -34.153 -41.622 62.967   1.00 37.24 581 A 1 
ATOM 4484 N N   . TRP A 0 582 . -35.780 -41.864 61.407   1.00 36.79 582 A 1 
ATOM 4485 C CA  . TRP A 0 582 . -36.904 -42.433 62.210   1.00 36.79 582 A 1 
ATOM 4486 C C   . TRP A 0 582 . -37.549 -41.509 63.284   1.00 36.79 582 A 1 
ATOM 4487 C CB  . TRP A 0 582 . -36.486 -43.788 62.818   1.00 36.79 582 A 1 
ATOM 4488 O O   . TRP A 0 582 . -36.844 -40.821 64.005   1.00 36.79 582 A 1 
ATOM 4489 C CG  . TRP A 0 582 . -35.793 -44.761 61.901   1.00 36.79 582 A 1 
ATOM 4490 C CD1 . TRP A 0 582 . -34.455 -44.833 61.708   1.00 36.79 582 A 1 
ATOM 4491 C CD2 . TRP A 0 582 . -36.365 -45.833 61.089   1.00 36.79 582 A 1 
ATOM 4492 C CE2 . TRP A 0 582 . -35.306 -46.489 60.390   1.00 36.79 582 A 1 
ATOM 4493 C CE3 . TRP A 0 582 . -37.671 -46.332 60.885   1.00 36.79 582 A 1 
ATOM 4494 N NE1 . TRP A 0 582 . -34.165 -45.834 60.801   1.00 36.79 582 A 1 
ATOM 4495 C CH2 . TRP A 0 582 . -36.843 -48.035 59.339   1.00 36.79 582 A 1 
ATOM 4496 C CZ2 . TRP A 0 582 . -35.530 -47.568 59.522   1.00 36.79 582 A 1 
ATOM 4497 C CZ3 . TRP A 0 582 . -37.907 -47.421 60.023   1.00 36.79 582 A 1 
ATOM 4498 N N   . GLY A 0 583 . -38.879 -41.462 63.498   1.00 43.00 583 A 1 
ATOM 4499 C CA  . GLY A 0 583 . -40.025 -42.102 62.815   1.00 43.00 583 A 1 
ATOM 4500 C C   . GLY A 0 583 . -41.391 -41.835 63.515   1.00 43.00 583 A 1 
ATOM 4501 O O   . GLY A 0 583 . -41.417 -41.174 64.547   1.00 43.00 583 A 1 
ATOM 4502 N N   . LYS A 0 584 . -42.492 -42.425 62.991   1.00 42.57 584 A 1 
ATOM 4503 C CA  . LYS A 0 584 . -43.937 -42.318 63.390   1.00 42.57 584 A 1 
ATOM 4504 C C   . LYS A 0 584 . -44.639 -40.972 63.064   1.00 42.57 584 A 1 
ATOM 4505 C CB  . LYS A 0 584 . -44.166 -42.681 64.870   1.00 42.57 584 A 1 
ATOM 4506 O O   . LYS A 0 584 . -44.121 -39.939 63.453   1.00 42.57 584 A 1 
ATOM 4507 C CG  . LYS A 0 584 . -43.719 -44.103 65.238   1.00 42.57 584 A 1 
ATOM 4508 C CD  . LYS A 0 584 . -44.073 -44.399 66.701   1.00 42.57 584 A 1 
ATOM 4509 C CE  . LYS A 0 584 . -43.705 -45.843 67.059   1.00 42.57 584 A 1 
ATOM 4510 N NZ  . LYS A 0 584 . -44.078 -46.160 68.460   1.00 42.57 584 A 1 
ATOM 4511 N N   . GLN A 0 585 . -45.780 -40.832 62.356   1.00 38.84 585 A 1 
ATOM 4512 C CA  . GLN A 0 585 . -46.840 -41.702 61.763   1.00 38.84 585 A 1 
ATOM 4513 C C   . GLN A 0 585 . -48.140 -41.909 62.593   1.00 38.84 585 A 1 
ATOM 4514 C CB  . GLN A 0 585 . -46.295 -43.029 61.205   1.00 38.84 585 A 1 
ATOM 4515 O O   . GLN A 0 585 . -48.073 -42.391 63.719   1.00 38.84 585 A 1 
ATOM 4516 C CG  . GLN A 0 585 . -47.163 -43.685 60.119   1.00 38.84 585 A 1 
ATOM 4517 C CD  . GLN A 0 585 . -46.588 -45.028 59.664   1.00 38.84 585 A 1 
ATOM 4518 N NE2 . GLN A 0 585 . -47.042 -45.567 58.556   1.00 38.84 585 A 1 
ATOM 4519 O OE1 . GLN A 0 585 . -45.724 -45.620 60.290   1.00 38.84 585 A 1 
ATOM 4520 N N   . GLY A 0 586 . -49.309 -41.641 61.968   1.00 39.51 586 A 1 
ATOM 4521 C CA  . GLY A 0 586 . -50.690 -41.861 62.477   1.00 39.51 586 A 1 
ATOM 4522 C C   . GLY A 0 586 . -51.379 -40.578 62.995   1.00 39.51 586 A 1 
ATOM 4523 O O   . GLY A 0 586 . -50.944 -40.085 64.025   1.00 39.51 586 A 1 
ATOM 4524 N N   . VAL A 0 587 . -52.366 -39.889 62.383   1.00 32.96 587 A 1 
ATOM 4525 C CA  . VAL A 0 587 . -53.383 -40.099 61.305   1.00 32.96 587 A 1 
ATOM 4526 C C   . VAL A 0 587 . -54.782 -40.564 61.774   1.00 32.96 587 A 1 
ATOM 4527 C CB  . VAL A 0 587 . -52.907 -40.879 60.053   1.00 32.96 587 A 1 
ATOM 4528 O O   . VAL A 0 587 . -54.927 -41.700 62.205   1.00 32.96 587 A 1 
ATOM 4529 C CG1 . VAL A 0 587 . -53.973 -40.922 58.947   1.00 32.96 587 A 1 
ATOM 4530 C CG2 . VAL A 0 587 . -51.659 -40.244 59.423   1.00 32.96 587 A 1 
ATOM 4531 N N   . ALA A 0 588 . -55.799 -39.713 61.508   1.00 38.04 588 A 1 
ATOM 4532 C CA  . ALA A 0 588 . -57.259 -39.976 61.446   1.00 38.04 588 A 1 
ATOM 4533 C C   . ALA A 0 588 . -57.991 -40.414 62.748   1.00 38.04 588 A 1 
ATOM 4534 C CB  . ALA A 0 588 . -57.486 -40.962 60.285   1.00 38.04 588 A 1 
ATOM 4535 O O   . ALA A 0 588 . -57.358 -40.838 63.703   1.00 38.04 588 A 1 
ATOM 4536 N N   . ALA A 0 589 . -59.334 -40.409 62.861   1.00 36.56 589 A 1 
ATOM 4537 C CA  . ALA A 0 589 . -60.430 -39.542 62.357   1.00 36.56 589 A 1 
ATOM 4538 C C   . ALA A 0 589 . -61.767 -40.012 63.007   1.00 36.56 589 A 1 
ATOM 4539 C CB  . ALA A 0 589 . -60.593 -39.620 60.830   1.00 36.56 589 A 1 
ATOM 4540 O O   . ALA A 0 589 . -61.830 -41.135 63.501   1.00 36.56 589 A 1 
ATOM 4541 N N   . GLY A 0 590 . -62.861 -39.231 62.960   1.00 41.81 590 A 1 
ATOM 4542 C CA  . GLY A 0 590 . -64.198 -39.747 63.331   1.00 41.81 590 A 1 
ATOM 4543 C C   . GLY A 0 590 . -65.321 -38.704 63.454   1.00 41.81 590 A 1 
ATOM 4544 O O   . GLY A 0 590 . -65.169 -37.707 64.147   1.00 41.81 590 A 1 
ATOM 4545 N N   . TYR A 0 591 . -66.465 -38.948 62.802   1.00 32.22 591 A 1 
ATOM 4546 C CA  . TYR A 0 591 . -67.701 -38.140 62.862   1.00 32.22 591 A 1 
ATOM 4547 C C   . TYR A 0 591 . -68.888 -39.020 63.304   1.00 32.22 591 A 1 
ATOM 4548 C CB  . TYR A 0 591 . -68.030 -37.558 61.465   1.00 32.22 591 A 1 
ATOM 4549 O O   . TYR A 0 591 . -68.964 -40.176 62.897   1.00 32.22 591 A 1 
ATOM 4550 C CG  . TYR A 0 591 . -67.769 -36.079 61.228   1.00 32.22 591 A 1 
ATOM 4551 C CD1 . TYR A 0 591 . -68.851 -35.178 61.122   1.00 32.22 591 A 1 
ATOM 4552 C CD2 . TYR A 0 591 . -66.455 -35.620 61.016   1.00 32.22 591 A 1 
ATOM 4553 C CE1 . TYR A 0 591 . -68.617 -33.829 60.792   1.00 32.22 591 A 1 
ATOM 4554 C CE2 . TYR A 0 591 . -66.218 -34.269 60.687   1.00 32.22 591 A 1 
ATOM 4555 O OH  . TYR A 0 591 . -67.102 -32.075 60.225   1.00 32.22 591 A 1 
ATOM 4556 C CZ  . TYR A 0 591 . -67.302 -33.371 60.571   1.00 32.22 591 A 1 
ATOM 4557 N N   . GLY A 0 592 . -69.865 -38.444 64.014   1.00 43.43 592 A 1 
ATOM 4558 C CA  . GLY A 0 592 . -71.168 -39.069 64.318   1.00 43.43 592 A 1 
ATOM 4559 C C   . GLY A 0 592 . -71.794 -38.461 65.581   1.00 43.43 592 A 1 
ATOM 4560 O O   . GLY A 0 592 . -71.204 -38.604 66.642   1.00 43.43 592 A 1 
ATOM 4561 N N   . LYS A 0 593 . -72.894 -37.695 65.619   1.00 40.14 593 A 1 
ATOM 4562 C CA  . LYS A 0 593 . -74.024 -37.326 64.726   1.00 40.14 593 A 1 
ATOM 4563 C C   . LYS A 0 593 . -75.393 -37.918 65.134   1.00 40.14 593 A 1 
ATOM 4564 C CB  . LYS A 0 593 . -73.786 -37.385 63.196   1.00 40.14 593 A 1 
ATOM 4565 O O   . LYS A 0 593 . -75.792 -38.938 64.594   1.00 40.14 593 A 1 
ATOM 4566 C CG  . LYS A 0 593 . -74.817 -36.474 62.486   1.00 40.14 593 A 1 
ATOM 4567 C CD  . LYS A 0 593 . -75.209 -36.873 61.056   1.00 40.14 593 A 1 
ATOM 4568 C CE  . LYS A 0 593 . -76.350 -35.933 60.623   1.00 40.14 593 A 1 
ATOM 4569 N NZ  . LYS A 0 593 . -76.981 -36.328 59.337   1.00 40.14 593 A 1 
ATOM 4570 N N   . ALA A 0 594 . -76.128 -37.120 65.923   1.00 41.25 594 A 1 
ATOM 4571 C CA  . ALA A 0 594 . -77.592 -36.953 65.982   1.00 41.25 594 A 1 
ATOM 4572 C C   . ALA A 0 594 . -78.513 -38.101 66.448   1.00 41.25 594 A 1 
ATOM 4573 C CB  . ALA A 0 594 . -78.080 -36.308 64.677   1.00 41.25 594 A 1 
ATOM 4574 O O   . ALA A 0 594 . -78.377 -39.253 66.056   1.00 41.25 594 A 1 
ATOM 4575 N N   . GLY A 0 595 . -79.538 -37.711 67.221   1.00 41.78 595 A 1 
ATOM 4576 C CA  . GLY A 0 595 . -80.650 -38.556 67.677   1.00 41.78 595 A 1 
ATOM 4577 C C   . GLY A 0 595 . -81.643 -37.780 68.560   1.00 41.78 595 A 1 
ATOM 4578 O O   . GLY A 0 595 . -81.499 -37.765 69.776   1.00 41.78 595 A 1 
ATOM 4579 N N   . TYR A 0 596 . -82.625 -37.106 67.948   1.00 37.15 596 A 1 
ATOM 4580 C CA  . TYR A 0 596 . -83.690 -36.338 68.628   1.00 37.15 596 A 1 
ATOM 4581 C C   . TYR A 0 596 . -84.700 -37.245 69.370   1.00 37.15 596 A 1 
ATOM 4582 C CB  . TYR A 0 596 . -84.475 -35.529 67.576   1.00 37.15 596 A 1 
ATOM 4583 O O   . TYR A 0 596 . -84.908 -38.378 68.941   1.00 37.15 596 A 1 
ATOM 4584 C CG  . TYR A 0 596 . -83.744 -34.396 66.874   1.00 37.15 596 A 1 
ATOM 4585 C CD1 . TYR A 0 596 . -83.970 -33.065 67.282   1.00 37.15 596 A 1 
ATOM 4586 C CD2 . TYR A 0 596 . -82.917 -34.654 65.761   1.00 37.15 596 A 1 
ATOM 4587 C CE1 . TYR A 0 596 . -83.374 -31.996 66.586   1.00 37.15 596 A 1 
ATOM 4588 C CE2 . TYR A 0 596 . -82.312 -33.587 65.069   1.00 37.15 596 A 1 
ATOM 4589 O OH  . TYR A 0 596 . -81.972 -31.235 64.787   1.00 37.15 596 A 1 
ATOM 4590 C CZ  . TYR A 0 596 . -82.543 -32.256 65.476   1.00 37.15 596 A 1 
ATOM 4591 N N   . GLY A 0 597 . -85.413 -36.742 70.399   1.00 42.36 597 A 1 
ATOM 4592 C CA  . GLY A 0 597 . -86.456 -37.548 71.073   1.00 42.36 597 A 1 
ATOM 4593 C C   . GLY A 0 597 . -87.264 -36.932 72.237   1.00 42.36 597 A 1 
ATOM 4594 O O   . GLY A 0 597 . -87.304 -37.530 73.297   1.00 42.36 597 A 1 
ATOM 4595 N N   . TYR A 0 598 . -87.879 -35.759 72.034   1.00 34.81 598 A 1 
ATOM 4596 C CA  . TYR A 0 598 . -89.046 -35.150 72.731   1.00 34.81 598 A 1 
ATOM 4597 C C   . TYR A 0 598 . -89.752 -35.799 73.964   1.00 34.81 598 A 1 
ATOM 4598 C CB  . TYR A 0 598 . -90.126 -34.961 71.648   1.00 34.81 598 A 1 
ATOM 4599 O O   . TYR A 0 598 . -90.024 -36.990 73.987   1.00 34.81 598 A 1 
ATOM 4600 C CG  . TYR A 0 598 . -90.030 -33.641 70.916   1.00 34.81 598 A 1 
ATOM 4601 C CD1 . TYR A 0 598 . -90.781 -32.541 71.374   1.00 34.81 598 A 1 
ATOM 4602 C CD2 . TYR A 0 598 . -89.192 -33.506 69.792   1.00 34.81 598 A 1 
ATOM 4603 C CE1 . TYR A 0 598 . -90.696 -31.302 70.713   1.00 34.81 598 A 1 
ATOM 4604 C CE2 . TYR A 0 598 . -89.100 -32.265 69.134   1.00 34.81 598 A 1 
ATOM 4605 O OH  . TYR A 0 598 . -89.759 -29.974 68.945   1.00 34.81 598 A 1 
ATOM 4606 C CZ  . TYR A 0 598 . -89.851 -31.163 69.591   1.00 34.81 598 A 1 
ATOM 4607 N N   . GLN A 0 599 . -90.295 -34.909 74.829   1.00 39.50 599 A 1 
ATOM 4608 C CA  . GLN A 0 599 . -91.320 -35.125 75.892   1.00 39.50 599 A 1 
ATOM 4609 C C   . GLN A 0 599 . -90.869 -35.942 77.134   1.00 39.50 599 A 1 
ATOM 4610 C CB  . GLN A 0 599 . -92.628 -35.691 75.284   1.00 39.50 599 A 1 
ATOM 4611 O O   . GLN A 0 599 . -90.078 -36.864 77.027   1.00 39.50 599 A 1 
ATOM 4612 C CG  . GLN A 0 599 . -93.328 -34.743 74.286   1.00 39.50 599 A 1 
ATOM 4613 C CD  . GLN A 0 599 . -94.394 -35.419 73.417   1.00 39.50 599 A 1 
ATOM 4614 N NE2 . GLN A 0 599 . -95.226 -34.659 72.739   1.00 39.50 599 A 1 
ATOM 4615 O OE1 . GLN A 0 599 . -94.509 -36.624 73.301   1.00 39.50 599 A 1 
ATOM 4616 N N   . GLY A 0 600 . -91.335 -35.680 78.366   1.00 37.21 600 A 1 
ATOM 4617 C CA  . GLY A 0 600 . -92.145 -34.567 78.896   1.00 37.21 600 A 1 
ATOM 4618 C C   . GLY A 0 600 . -92.874 -34.945 80.207   1.00 37.21 600 A 1 
ATOM 4619 O O   . GLY A 0 600 . -93.340 -36.069 80.325   1.00 37.21 600 A 1 
ATOM 4620 N N   . GLY A 0 601 . -93.033 -34.011 81.161   1.00 37.95 601 A 1 
ATOM 4621 C CA  . GLY A 0 601 . -94.000 -34.137 82.277   1.00 37.95 601 A 1 
ATOM 4622 C C   . GLY A 0 601 . -93.476 -34.469 83.694   1.00 37.95 601 A 1 
ATOM 4623 O O   . GLY A 0 601 . -93.232 -35.616 84.026   1.00 37.95 601 A 1 
ATOM 4624 N N   . ALA A 0 602 . -93.411 -33.429 84.534   1.00 38.87 602 A 1 
ATOM 4625 C CA  . ALA A 0 602 . -93.953 -33.299 85.905   1.00 38.87 602 A 1 
ATOM 4626 C C   . ALA A 0 602 . -93.884 -34.410 87.008   1.00 38.87 602 A 1 
ATOM 4627 C CB  . ALA A 0 602 . -95.408 -32.830 85.739   1.00 38.87 602 A 1 
ATOM 4628 O O   . ALA A 0 602 . -94.341 -35.531 86.841   1.00 38.87 602 A 1 
ATOM 4629 N N   . ALA A 0 603 . -93.590 -33.916 88.229   1.00 35.44 603 A 1 
ATOM 4630 C CA  . ALA A 0 603 . -94.253 -34.194 89.530   1.00 35.44 603 A 1 
ATOM 4631 C C   . ALA A 0 603 . -93.840 -35.366 90.475   1.00 35.44 603 A 1 
ATOM 4632 C CB  . ALA A 0 603 . -95.779 -34.100 89.372   1.00 35.44 603 A 1 
ATOM 4633 O O   . ALA A 0 603 . -94.180 -36.523 90.279   1.00 35.44 603 A 1 
ATOM 4634 N N   . TYR A 0 604 . -93.252 -34.965 91.618   1.00 32.28 604 A 1 
ATOM 4635 C CA  . TYR A 0 604 . -93.636 -35.245 93.027   1.00 32.28 604 A 1 
ATOM 4636 C C   . TYR A 0 604 . -94.144 -36.630 93.524   1.00 32.28 604 A 1 
ATOM 4637 C CB  . TYR A 0 604 . -94.653 -34.172 93.470   1.00 32.28 604 A 1 
ATOM 4638 O O   . TYR A 0 604 . -95.229 -37.082 93.177   1.00 32.28 604 A 1 
ATOM 4639 C CG  . TYR A 0 604 . -94.045 -32.862 93.934   1.00 32.28 604 A 1 
ATOM 4640 C CD1 . TYR A 0 604 . -93.737 -32.690 95.298   1.00 32.28 604 A 1 
ATOM 4641 C CD2 . TYR A 0 604 . -93.818 -31.811 93.025   1.00 32.28 604 A 1 
ATOM 4642 C CE1 . TYR A 0 604 . -93.202 -31.471 95.757   1.00 32.28 604 A 1 
ATOM 4643 C CE2 . TYR A 0 604 . -93.275 -30.592 93.479   1.00 32.28 604 A 1 
ATOM 4644 O OH  . TYR A 0 604 . -92.461 -29.236 95.277   1.00 32.28 604 A 1 
ATOM 4645 C CZ  . TYR A 0 604 . -92.970 -30.419 94.845   1.00 32.28 604 A 1 
ATOM 4646 N N   . GLY A 0 605 . -93.473 -37.134 94.577   1.00 37.72 605 A 1 
ATOM 4647 C CA  . GLY A 0 605 . -93.958 -38.093 95.601   1.00 37.72 605 A 1 
ATOM 4648 C C   . GLY A 0 605 . -92.767 -38.627 96.431   1.00 37.72 605 A 1 
ATOM 4649 O O   . GLY A 0 605 . -91.848 -39.163 95.829   1.00 37.72 605 A 1 
ATOM 4650 N N   . ALA A 0 606 . -92.558 -38.349 97.733   1.00 36.80 606 A 1 
ATOM 4651 C CA  . ALA A 0 606 . -93.361 -38.598 98.956   1.00 36.80 606 A 1 
ATOM 4652 C C   . ALA A 0 606 . -93.373 -40.104 99.365   1.00 36.80 606 A 1 
ATOM 4653 C CB  . ALA A 0 606 . -94.716 -37.885 98.887   1.00 36.80 606 A 1 
ATOM 4654 O O   . ALA A 0 606 . -93.216 -40.949 98.497   1.00 36.80 606 A 1 
ATOM 4655 N N   . VAL A 0 607 . -93.495 -40.557 100.630  1.00 34.32 607 A 1 
ATOM 4656 C CA  . VAL A 0 607 . -94.069 -40.010 101.891  1.00 34.32 607 A 1 
ATOM 4657 C C   . VAL A 0 607 . -93.302 -40.583 103.133  1.00 34.32 607 A 1 
ATOM 4658 C CB  . VAL A 0 607 . -95.570 -40.448 101.984  1.00 34.32 607 A 1 
ATOM 4659 O O   . VAL A 0 607 . -92.460 -41.458 102.978  1.00 34.32 607 A 1 
ATOM 4660 C CG1 . VAL A 0 607 . -96.366 -39.773 103.121  1.00 34.32 607 A 1 
ATOM 4661 C CG2 . VAL A 0 607 . -96.420 -40.199 100.727  1.00 34.32 607 A 1 
ATOM 4662 N N   . HIS A 0 608 . -93.686 -40.164 104.354  1.00 36.87 608 A 1 
ATOM 4663 C CA  . HIS A 0 608 . -93.364 -40.682 105.714  1.00 36.87 608 A 1 
ATOM 4664 C C   . HIS A 0 608 . -92.067 -40.156 106.363  1.00 36.87 608 A 1 
ATOM 4665 C CB  . HIS A 0 608 . -93.507 -42.212 105.822  1.00 36.87 608 A 1 
ATOM 4666 O O   . HIS A 0 608 . -90.987 -40.367 105.836  1.00 36.87 608 A 1 
ATOM 4667 C CG  . HIS A 0 608 . -94.867 -42.710 105.404  1.00 36.87 608 A 1 
ATOM 4668 C CD2 . HIS A 0 608 . -95.207 -43.219 104.180  1.00 36.87 608 A 1 
ATOM 4669 N ND1 . HIS A 0 608 . -96.015 -42.675 106.163  1.00 36.87 608 A 1 
ATOM 4670 C CE1 . HIS A 0 608 . -97.026 -43.134 105.406  1.00 36.87 608 A 1 
ATOM 4671 N NE2 . HIS A 0 608 . -96.585 -43.460 104.185  1.00 36.87 608 A 1 
ATOM 4672 N N   . GLN A 0 609 . -92.053 -39.369 107.454  1.00 35.75 609 A 1 
ATOM 4673 C CA  . GLN A 0 609 . -92.864 -39.193 108.689  1.00 35.75 609 A 1 
ATOM 4674 C C   . GLN A 0 609 . -92.528 -40.097 109.894  1.00 35.75 609 A 1 
ATOM 4675 C CB  . GLN A 0 609 . -94.402 -39.070 108.579  1.00 35.75 609 A 1 
ATOM 4676 O O   . GLN A 0 609 . -92.396 -41.306 109.775  1.00 35.75 609 A 1 
ATOM 4677 C CG  . GLN A 0 609 . -94.964 -37.788 107.940  1.00 35.75 609 A 1 
ATOM 4678 C CD  . GLN A 0 609 . -96.293 -37.339 108.573  1.00 35.75 609 A 1 
ATOM 4679 N NE2 . GLN A 0 609 . -97.110 -36.594 107.865  1.00 35.75 609 A 1 
ATOM 4680 O OE1 . GLN A 0 609 . -96.616 -37.616 109.719  1.00 35.75 609 A 1 
ATOM 4681 N N   . GLN A 0 610 . -92.603 -39.443 111.067  1.00 40.53 610 A 1 
ATOM 4682 C CA  . GLN A 0 610 . -92.535 -39.928 112.455  1.00 40.53 610 A 1 
ATOM 4683 C C   . GLN A 0 610 . -91.127 -40.281 112.989  1.00 40.53 610 A 1 
ATOM 4684 C CB  . GLN A 0 610 . -93.587 -41.022 112.745  1.00 40.53 610 A 1 
ATOM 4685 O O   . GLN A 0 610 . -90.366 -40.936 112.297  1.00 40.53 610 A 1 
ATOM 4686 C CG  . GLN A 0 610 . -95.022 -40.544 112.450  1.00 40.53 610 A 1 
ATOM 4687 C CD  . GLN A 0 610 . -96.112 -41.549 112.807  1.00 40.53 610 A 1 
ATOM 4688 N NE2 . GLN A 0 610 . -97.349 -41.268 112.459  1.00 40.53 610 A 1 
ATOM 4689 O OE1 . GLN A 0 610 . -95.902 -42.573 113.426  1.00 40.53 610 A 1 
ATOM 4690 N N   . LYS A 0 611 . -90.683 -39.971 114.224  1.00 34.45 611 A 1 
ATOM 4691 C CA  . LYS A 0 611 . -91.040 -39.046 115.343  1.00 34.45 611 A 1 
ATOM 4692 C C   . LYS A 0 611 . -90.658 -39.762 116.653  1.00 34.45 611 A 1 
ATOM 4693 C CB  . LYS A 0 611 . -92.534 -38.623 115.399  1.00 34.45 611 A 1 
ATOM 4694 O O   . LYS A 0 611 . -91.495 -40.465 117.211  1.00 34.45 611 A 1 
ATOM 4695 C CG  . LYS A 0 611 . -93.047 -37.897 116.665  1.00 34.45 611 A 1 
ATOM 4696 C CD  . LYS A 0 611 . -94.586 -37.909 116.675  1.00 34.45 611 A 1 
ATOM 4697 C CE  . LYS A 0 611 . -95.139 -37.291 117.966  1.00 34.45 611 A 1 
ATOM 4698 N NZ  . LYS A 0 611 . -96.618 -37.411 118.035  1.00 34.45 611 A 1 
ATOM 4699 N N   . ALA A 0 612 . -89.446 -39.550 117.177  1.00 35.31 612 A 1 
ATOM 4700 C CA  . ALA A 0 612 . -89.123 -39.846 118.581  1.00 35.31 612 A 1 
ATOM 4701 C C   . ALA A 0 612 . -87.866 -39.108 119.096  1.00 35.31 612 A 1 
ATOM 4702 C CB  . ALA A 0 612 . -88.956 -41.357 118.796  1.00 35.31 612 A 1 
ATOM 4703 O O   . ALA A 0 612 . -86.800 -39.165 118.500  1.00 35.31 612 A 1 
ATOM 4704 N N   . TYR A 0 613 . -88.048 -38.432 120.229  1.00 32.66 613 A 1 
ATOM 4705 C CA  . TYR A 0 613 . -87.102 -38.022 121.275  1.00 32.66 613 A 1 
ATOM 4706 C C   . TYR A 0 613 . -85.603 -38.408 121.197  1.00 32.66 613 A 1 
ATOM 4707 C CB  . TYR A 0 613 . -87.675 -38.604 122.581  1.00 32.66 613 A 1 
ATOM 4708 O O   . TYR A 0 613 . -85.238 -39.556 121.414  1.00 32.66 613 A 1 
ATOM 4709 C CG  . TYR A 0 613 . -88.984 -37.967 123.007  1.00 32.66 613 A 1 
ATOM 4710 C CD1 . TYR A 0 613 . -88.954 -36.917 123.944  1.00 32.66 613 A 1 
ATOM 4711 C CD2 . TYR A 0 613 . -90.215 -38.391 122.462  1.00 32.66 613 A 1 
ATOM 4712 C CE1 . TYR A 0 613 . -90.145 -36.273 124.324  1.00 32.66 613 A 1 
ATOM 4713 C CE2 . TYR A 0 613 . -91.405 -37.730 122.821  1.00 32.66 613 A 1 
ATOM 4714 O OH  . TYR A 0 613 . -92.523 -36.039 124.097  1.00 32.66 613 A 1 
ATOM 4715 C CZ  . TYR A 0 613 . -91.371 -36.670 123.752  1.00 32.66 613 A 1 
ATOM 4716 N N   . GLY A 0 614 . -84.751 -37.372 121.191  1.00 32.31 614 A 1 
ATOM 4717 C CA  . GLY A 0 614 . -83.820 -37.108 122.305  1.00 32.31 614 A 1 
ATOM 4718 C C   . GLY A 0 614 . -82.456 -37.820 122.339  1.00 32.31 614 A 1 
ATOM 4719 O O   . GLY A 0 614 . -82.339 -38.930 122.842  1.00 32.31 614 A 1 
ATOM 4720 N N   . GLY A 0 615 . -81.389 -37.093 121.987  1.00 36.77 615 A 1 
ATOM 4721 C CA  . GLY A 0 615 . -79.987 -37.476 122.219  1.00 36.77 615 A 1 
ATOM 4722 C C   . GLY A 0 615 . -79.057 -36.263 122.071  1.00 36.77 615 A 1 
ATOM 4723 O O   . GLY A 0 615 . -79.287 -35.425 121.204  1.00 36.77 615 A 1 
ATOM 4724 N N   . LYS A 0 616 . -78.064 -36.108 122.956  1.00 33.78 616 A 1 
ATOM 4725 C CA  . LYS A 0 616 . -77.179 -34.923 123.021  1.00 33.78 616 A 1 
ATOM 4726 C C   . LYS A 0 616 . -75.913 -35.065 122.149  1.00 33.78 616 A 1 
ATOM 4727 C CB  . LYS A 0 616 . -76.774 -34.656 124.490  1.00 33.78 616 A 1 
ATOM 4728 O O   . LYS A 0 616 . -75.543 -36.165 121.763  1.00 33.78 616 A 1 
ATOM 4729 C CG  . LYS A 0 616 . -77.910 -34.165 125.404  1.00 33.78 616 A 1 
ATOM 4730 C CD  . LYS A 0 616 . -77.379 -33.990 126.838  1.00 33.78 616 A 1 
ATOM 4731 C CE  . LYS A 0 616 . -78.463 -33.455 127.783  1.00 33.78 616 A 1 
ATOM 4732 N NZ  . LYS A 0 616 . -77.969 -33.372 129.183  1.00 33.78 616 A 1 
ATOM 4733 N N   . SER A 0 617 . -75.219 -33.927 122.008  1.00 33.56 617 A 1 
ATOM 4734 C CA  . SER A 0 617 . -73.754 -33.746 121.867  1.00 33.56 617 A 1 
ATOM 4735 C C   . SER A 0 617 . -73.022 -34.103 120.552  1.00 33.56 617 A 1 
ATOM 4736 C CB  . SER A 0 617 . -72.997 -34.272 123.104  1.00 33.56 617 A 1 
ATOM 4737 O O   . SER A 0 617 . -72.585 -35.227 120.357  1.00 33.56 617 A 1 
ATOM 4738 O OG  . SER A 0 617 . -73.299 -35.613 123.414  1.00 33.56 617 A 1 
ATOM 4739 N N   . SER A 0 618 . -72.738 -33.033 119.788  1.00 31.02 618 A 1 
ATOM 4740 C CA  . SER A 0 618 . -71.394 -32.536 119.386  1.00 31.02 618 A 1 
ATOM 4741 C C   . SER A 0 618 . -70.484 -33.274 118.377  1.00 31.02 618 A 1 
ATOM 4742 C CB  . SER A 0 618 . -70.553 -32.217 120.634  1.00 31.02 618 A 1 
ATOM 4743 O O   . SER A 0 618 . -70.006 -34.363 118.672  1.00 31.02 618 A 1 
ATOM 4744 O OG  . SER A 0 618 . -70.227 -33.395 121.342  1.00 31.02 618 A 1 
ATOM 4745 N N   . ALA A 0 619 . -70.053 -32.506 117.355  1.00 34.39 619 A 1 
ATOM 4746 C CA  . ALA A 0 619 . -68.649 -32.190 116.980  1.00 34.39 619 A 1 
ATOM 4747 C C   . ALA A 0 619 . -68.184 -32.480 115.522  1.00 34.39 619 A 1 
ATOM 4748 C CB  . ALA A 0 619 . -67.620 -32.724 117.993  1.00 34.39 619 A 1 
ATOM 4749 O O   . ALA A 0 619 . -68.277 -33.600 115.042  1.00 34.39 619 A 1 
ATOM 4750 N N   . ALA A 0 620 . -67.571 -31.441 114.928  1.00 32.57 620 A 1 
ATOM 4751 C CA  . ALA A 0 620 . -66.415 -31.413 114.007  1.00 32.57 620 A 1 
ATOM 4752 C C   . ALA A 0 620 . -66.455 -32.005 112.563  1.00 32.57 620 A 1 
ATOM 4753 C CB  . ALA A 0 620 . -65.174 -31.861 114.791  1.00 32.57 620 A 1 
ATOM 4754 O O   . ALA A 0 620 . -66.221 -33.188 112.351  1.00 32.57 620 A 1 
ATOM 4755 N N   . ASP A 0 621 . -66.585 -31.082 111.595  1.00 33.32 621 A 1 
ATOM 4756 C CA  . ASP A 0 621 . -65.596 -30.703 110.550  1.00 33.32 621 A 1 
ATOM 4757 C C   . ASP A 0 621 . -65.151 -31.603 109.352  1.00 33.32 621 A 1 
ATOM 4758 C CB  . ASP A 0 621 . -64.353 -30.079 111.227  1.00 33.32 621 A 1 
ATOM 4759 O O   . ASP A 0 621 . -65.018 -32.818 109.431  1.00 33.32 621 A 1 
ATOM 4760 C CG  . ASP A 0 621 . -64.655 -28.981 112.255  1.00 33.32 621 A 1 
ATOM 4761 O OD1 . ASP A 0 621 . -65.788 -28.444 112.230  1.00 33.32 621 A 1 
ATOM 4762 O OD2 . ASP A 0 621 . -63.767 -28.724 113.094  1.00 33.32 621 A 1 
ATOM 4763 N N   . TYR A 0 622 . -64.750 -30.873 108.285  1.00 35.01 622 A 1 
ATOM 4764 C CA  . TYR A 0 622 . -63.799 -31.159 107.176  1.00 35.01 622 A 1 
ATOM 4765 C C   . TYR A 0 622 . -64.242 -31.637 105.757  1.00 35.01 622 A 1 
ATOM 4766 C CB  . TYR A 0 622 . -62.511 -31.857 107.668  1.00 35.01 622 A 1 
ATOM 4767 O O   . TYR A 0 622 . -64.904 -32.651 105.584  1.00 35.01 622 A 1 
ATOM 4768 C CG  . TYR A 0 622 . -61.492 -30.892 108.246  1.00 35.01 622 A 1 
ATOM 4769 C CD1 . TYR A 0 622 . -60.731 -30.077 107.383  1.00 35.01 622 A 1 
ATOM 4770 C CD2 . TYR A 0 622 . -61.347 -30.762 109.639  1.00 35.01 622 A 1 
ATOM 4771 C CE1 . TYR A 0 622 . -59.854 -29.110 107.911  1.00 35.01 622 A 1 
ATOM 4772 C CE2 . TYR A 0 622 . -60.479 -29.790 110.173  1.00 35.01 622 A 1 
ATOM 4773 O OH  . TYR A 0 622 . -58.909 -28.009 109.824  1.00 35.01 622 A 1 
ATOM 4774 C CZ  . TYR A 0 622 . -59.736 -28.958 109.311  1.00 35.01 622 A 1 
ATOM 4775 N N   . GLN A 0 623 . -63.667 -30.934 104.749  1.00 37.41 623 A 1 
ATOM 4776 C CA  . GLN A 0 623 . -63.459 -31.246 103.302  1.00 37.41 623 A 1 
ATOM 4777 C C   . GLN A 0 623 . -64.663 -31.235 102.313  1.00 37.41 623 A 1 
ATOM 4778 C CB  . GLN A 0 623 . -62.650 -32.557 103.167  1.00 37.41 623 A 1 
ATOM 4779 O O   . GLN A 0 623 . -65.785 -31.510 102.710  1.00 37.41 623 A 1 
ATOM 4780 C CG  . GLN A 0 623 . -61.221 -32.466 103.735  1.00 37.41 623 A 1 
ATOM 4781 C CD  . GLN A 0 623 . -60.458 -33.791 103.688  1.00 37.41 623 A 1 
ATOM 4782 N NE2 . GLN A 0 623 . -59.236 -33.825 104.172  1.00 37.41 623 A 1 
ATOM 4783 O OE1 . GLN A 0 623 . -60.914 -34.815 103.216  1.00 37.41 623 A 1 
ATOM 4784 N N   . ALA A 0 624 . -64.516 -30.996 100.986  1.00 31.35 624 A 1 
ATOM 4785 C CA  . ALA A 0 624 . -63.591 -30.133 100.199  1.00 31.35 624 A 1 
ATOM 4786 C C   . ALA A 0 624 . -63.988 -30.028 98.683   1.00 31.35 624 A 1 
ATOM 4787 C CB  . ALA A 0 624 . -62.145 -30.663 100.241  1.00 31.35 624 A 1 
ATOM 4788 O O   . ALA A 0 624 . -64.129 -31.051 98.029   1.00 31.35 624 A 1 
ATOM 4789 N N   . SER A 0 625 . -64.056 -28.797 98.141   1.00 36.02 625 A 1 
ATOM 4790 C CA  . SER A 0 625 . -63.762 -28.291 96.760   1.00 36.02 625 A 1 
ATOM 4791 C C   . SER A 0 625 . -64.204 -28.954 95.414   1.00 36.02 625 A 1 
ATOM 4792 C CB  . SER A 0 625 . -62.255 -28.026 96.670   1.00 36.02 625 A 1 
ATOM 4793 O O   . SER A 0 625 . -64.074 -30.152 95.209   1.00 36.02 625 A 1 
ATOM 4794 O OG  . SER A 0 625 . -61.869 -27.115 97.686   1.00 36.02 625 A 1 
ATOM 4795 N N   . ALA A 0 626 . -64.466 -28.059 94.426   1.00 36.83 626 A 1 
ATOM 4796 C CA  . ALA A 0 626 . -64.553 -28.197 92.939   1.00 36.83 626 A 1 
ATOM 4797 C C   . ALA A 0 626 . -65.924 -28.546 92.279   1.00 36.83 626 A 1 
ATOM 4798 C CB  . ALA A 0 626 . -63.411 -29.080 92.407   1.00 36.83 626 A 1 
ATOM 4799 O O   . ALA A 0 626 . -66.668 -29.363 92.802   1.00 36.83 626 A 1 
ATOM 4800 N N   . GLY A 0 627 . -66.313 -27.990 91.107   1.00 34.21 627 A 1 
ATOM 4801 C CA  . GLY A 0 627 . -65.758 -26.848 90.340   1.00 34.21 627 A 1 
ATOM 4802 C C   . GLY A 0 627 . -66.321 -26.652 88.896   1.00 34.21 627 A 1 
ATOM 4803 O O   . GLY A 0 627 . -66.593 -27.630 88.216   1.00 34.21 627 A 1 
ATOM 4804 N N   . ALA A 0 628 . -66.403 -25.389 88.430   1.00 35.12 628 A 1 
ATOM 4805 C CA  . ALA A 0 628 . -66.497 -24.893 87.025   1.00 35.12 628 A 1 
ATOM 4806 C C   . ALA A 0 628 . -67.781 -25.058 86.137   1.00 35.12 628 A 1 
ATOM 4807 C CB  . ALA A 0 628 . -65.218 -25.294 86.276   1.00 35.12 628 A 1 
ATOM 4808 O O   . ALA A 0 628 . -67.931 -26.009 85.382   1.00 35.12 628 A 1 
ATOM 4809 N N   . ALA A 0 629 . -68.626 -24.010 86.157   1.00 34.85 629 A 1 
ATOM 4810 C CA  . ALA A 0 629 . -69.201 -23.200 85.047   1.00 34.85 629 A 1 
ATOM 4811 C C   . ALA A 0 629 . -69.557 -23.745 83.627   1.00 34.85 629 A 1 
ATOM 4812 C CB  . ALA A 0 629 . -68.245 -22.009 84.862   1.00 34.85 629 A 1 
ATOM 4813 O O   . ALA A 0 629 . -68.692 -24.248 82.918   1.00 34.85 629 A 1 
ATOM 4814 N N   . ALA A 0 630 . -70.761 -23.371 83.132   1.00 35.87 630 A 1 
ATOM 4815 C CA  . ALA A 0 630 . -71.023 -22.765 81.797   1.00 35.87 630 A 1 
ATOM 4816 C C   . ALA A 0 630 . -72.496 -22.274 81.642   1.00 35.87 630 A 1 
ATOM 4817 C CB  . ALA A 0 630 . -70.727 -23.765 80.666   1.00 35.87 630 A 1 
ATOM 4818 O O   . ALA A 0 630 . -73.410 -23.009 82.009   1.00 35.87 630 A 1 
ATOM 4819 N N   . ALA A 0 631 . -72.747 -21.080 81.068   1.00 34.35 631 A 1 
ATOM 4820 C CA  . ALA A 0 631 . -74.095 -20.585 80.700   1.00 34.35 631 A 1 
ATOM 4821 C C   . ALA A 0 631 . -74.053 -19.467 79.622   1.00 34.35 631 A 1 
ATOM 4822 C CB  . ALA A 0 631 . -74.802 -20.063 81.962   1.00 34.35 631 A 1 
ATOM 4823 O O   . ALA A 0 631 . -73.380 -18.461 79.825   1.00 34.35 631 A 1 
ATOM 4824 N N   . VAL A 0 632 . -74.759 -19.650 78.491   1.00 39.95 632 A 1 
ATOM 4825 C CA  . VAL A 0 632 . -74.811 -18.797 77.266   1.00 39.95 632 A 1 
ATOM 4826 C C   . VAL A 0 632 . -76.074 -19.208 76.467   1.00 39.95 632 A 1 
ATOM 4827 C CB  . VAL A 0 632 . -73.572 -19.099 76.368   1.00 39.95 632 A 1 
ATOM 4828 O O   . VAL A 0 632 . -76.344 -20.407 76.437   1.00 39.95 632 A 1 
ATOM 4829 C CG1 . VAL A 0 632 . -73.517 -18.295 75.064   1.00 39.95 632 A 1 
ATOM 4830 C CG2 . VAL A 0 632 . -72.214 -18.857 77.047   1.00 39.95 632 A 1 
ATOM 4831 N N   . SER A 0 633 . -76.877 -18.387 75.772   1.00 36.56 633 A 1 
ATOM 4832 C CA  . SER A 0 633 . -77.205 -16.938 75.787   1.00 36.56 633 A 1 
ATOM 4833 C C   . SER A 0 633 . -78.585 -16.748 75.097   1.00 36.56 633 A 1 
ATOM 4834 C CB  . SER A 0 633 . -76.157 -16.080 75.054   1.00 36.56 633 A 1 
ATOM 4835 O O   . SER A 0 633 . -79.252 -17.741 74.804   1.00 36.56 633 A 1 
ATOM 4836 O OG  . SER A 0 633 . -76.044 -16.431 73.690   1.00 36.56 633 A 1 
ATOM 4837 N N   . GLY A 0 634 . -79.022 -15.508 74.828   1.00 32.17 634 A 1 
ATOM 4838 C CA  . GLY A 0 634 . -80.068 -15.170 73.837   1.00 32.17 634 A 1 
ATOM 4839 C C   . GLY A 0 634 . -79.458 -14.631 72.527   1.00 32.17 634 A 1 
ATOM 4840 O O   . GLY A 0 634 . -78.279 -14.273 72.546   1.00 32.17 634 A 1 
ATOM 4841 N N   . THR A 0 635 . -80.227 -14.557 71.428   1.00 36.00 635 A 1 
ATOM 4842 C CA  . THR A 0 635 . -79.917 -13.698 70.258   1.00 36.00 635 A 1 
ATOM 4843 C C   . THR A 0 635 . -81.163 -13.032 69.668   1.00 36.00 635 A 1 
ATOM 4844 C CB  . THR A 0 635 . -79.194 -14.382 69.075   1.00 36.00 635 A 1 
ATOM 4845 O O   . THR A 0 635 . -82.242 -13.626 69.592   1.00 36.00 635 A 1 
ATOM 4846 C CG2 . THR A 0 635 . -77.763 -14.817 69.361   1.00 36.00 635 A 1 
ATOM 4847 O OG1 . THR A 0 635 . -79.922 -15.462 68.532   1.00 36.00 635 A 1 
ATOM 4848 N N   . ASP A 0 636 . -80.939 -11.804 69.221   1.00 38.60 636 A 1 
ATOM 4849 C CA  . ASP A 0 636 . -81.602 -11.027 68.169   1.00 38.60 636 A 1 
ATOM 4850 C C   . ASP A 0 636 . -81.055 -11.439 66.772   1.00 38.60 636 A 1 
ATOM 4851 C CB  . ASP A 0 636 . -81.407 -9.521  68.494   1.00 38.60 636 A 1 
ATOM 4852 O O   . ASP A 0 636 . -80.322 -12.425 66.668   1.00 38.60 636 A 1 
ATOM 4853 C CG  . ASP A 0 636 . -80.211 -9.217  69.422   1.00 38.60 636 A 1 
ATOM 4854 O OD1 . ASP A 0 636 . -79.120 -9.792  69.186   1.00 38.60 636 A 1 
ATOM 4855 O OD2 . ASP A 0 636 . -80.441 -8.558  70.458   1.00 38.60 636 A 1 
ATOM 4856 N N   . ALA A 0 637 . -81.466 -10.784 65.674   1.00 39.47 637 A 1 
ATOM 4857 C CA  . ALA A 0 637 . -81.267 -11.310 64.311   1.00 39.47 637 A 1 
ATOM 4858 C C   . ALA A 0 637 . -80.953 -10.229 63.249   1.00 39.47 637 A 1 
ATOM 4859 C CB  . ALA A 0 637 . -82.506 -12.146 63.946   1.00 39.47 637 A 1 
ATOM 4860 O O   . ALA A 0 637 . -81.839 -9.801  62.504   1.00 39.47 637 A 1 
ATOM 4861 N N   . ASP A 0 638 . -79.670 -9.864  63.129   1.00 49.90 638 A 1 
ATOM 4862 C CA  . ASP A 0 638 . -79.206 -8.663  62.412   1.00 49.90 638 A 1 
ATOM 4863 C C   . ASP A 0 638 . -78.311 -8.922  61.172   1.00 49.90 638 A 1 
ATOM 4864 C CB  . ASP A 0 638 . -78.552 -7.701  63.428   1.00 49.90 638 A 1 
ATOM 4865 O O   . ASP A 0 638 . -77.102 -8.676  61.165   1.00 49.90 638 A 1 
ATOM 4866 C CG  . ASP A 0 638 . -79.547 -6.694  64.011   1.00 49.90 638 A 1 
ATOM 4867 O OD1 . ASP A 0 638 . -80.705 -7.089  64.276   1.00 49.90 638 A 1 
ATOM 4868 O OD2 . ASP A 0 638 . -79.137 -5.517  64.120   1.00 49.90 638 A 1 
ATOM 4869 N N   . ALA A 0 639 . -78.949 -9.283  60.057   1.00 39.41 639 A 1 
ATOM 4870 C CA  . ALA A 0 639 . -78.837 -8.480  58.832   1.00 39.41 639 A 1 
ATOM 4871 C C   . ALA A 0 639 . -77.427 -8.195  58.239   1.00 39.41 639 A 1 
ATOM 4872 C CB  . ALA A 0 639 . -79.830 -9.030  57.800   1.00 39.41 639 A 1 
ATOM 4873 O O   . ALA A 0 639 . -77.179 -7.027  57.911   1.00 39.41 639 A 1 
ATOM 4874 N N   . TRP A 0 640 . -76.492 -9.149  58.083   1.00 54.13 640 A 1 
ATOM 4875 C CA  . TRP A 0 640 . -75.125 -8.856  57.606   1.00 54.13 640 A 1 
ATOM 4876 C C   . TRP A 0 640 . -75.034 -8.103  56.263   1.00 54.13 640 A 1 
ATOM 4877 C CB  . TRP A 0 640 . -74.120 -10.038 57.661   1.00 54.13 640 A 1 
ATOM 4878 O O   . TRP A 0 640 . -74.991 -8.666  55.172   1.00 54.13 640 A 1 
ATOM 4879 C CG  . TRP A 0 640 . -74.461 -11.459 57.263   1.00 54.13 640 A 1 
ATOM 4880 C CD1 . TRP A 0 640 . -74.609 -12.440 58.181   1.00 54.13 640 A 1 
ATOM 4881 C CD2 . TRP A 0 640 . -74.695 -12.119 55.961   1.00 54.13 640 A 1 
ATOM 4882 C CE2 . TRP A 0 640 . -75.003 -13.496 56.208   1.00 54.13 640 A 1 
ATOM 4883 C CE3 . TRP A 0 640 . -74.732 -11.734 54.596   1.00 54.13 640 A 1 
ATOM 4884 N NE1 . TRP A 0 640 . -74.909 -13.638 57.574   1.00 54.13 640 A 1 
ATOM 4885 C CH2 . TRP A 0 640 . -75.504 -13.933 53.872   1.00 54.13 640 A 1 
ATOM 4886 C CZ2 . TRP A 0 640 . -75.376 -14.393 55.192   1.00 54.13 640 A 1 
ATOM 4887 C CZ3 . TRP A 0 640 . -75.161 -12.605 53.574   1.00 54.13 640 A 1 
ATOM 4888 N N   . ALA A 0 641 . -74.787 -6.795  56.339   1.00 47.22 641 A 1 
ATOM 4889 C CA  . ALA A 0 641 . -74.167 -6.048  55.248   1.00 47.22 641 A 1 
ATOM 4890 C C   . ALA A 0 641 . -72.730 -6.563  55.020   1.00 47.22 641 A 1 
ATOM 4891 C CB  . ALA A 0 641 . -74.210 -4.549  55.574   1.00 47.22 641 A 1 
ATOM 4892 O O   . ALA A 0 641 . -71.817 -6.228  55.781   1.00 47.22 641 A 1 
ATOM 4893 N N   . LYS A 0 642 . -72.535 -7.386  53.982   1.00 47.68 642 A 1 
ATOM 4894 C CA  . LYS A 0 642 . -71.215 -7.870  53.552   1.00 47.68 642 A 1 
ATOM 4895 C C   . LYS A 0 642 . -70.469 -6.798  52.764   1.00 47.68 642 A 1 
ATOM 4896 C CB  . LYS A 0 642 . -71.346 -9.167  52.731   1.00 47.68 642 A 1 
ATOM 4897 O O   . LYS A 0 642 . -71.032 -6.159  51.881   1.00 47.68 642 A 1 
ATOM 4898 C CG  . LYS A 0 642 . -71.408 -10.375 53.671   1.00 47.68 642 A 1 
ATOM 4899 C CD  . LYS A 0 642 . -71.713 -11.684 52.936   1.00 47.68 642 A 1 
ATOM 4900 C CE  . LYS A 0 642 . -71.655 -12.811 53.976   1.00 47.68 642 A 1 
ATOM 4901 N NZ  . LYS A 0 642 . -72.455 -13.988 53.575   1.00 47.68 642 A 1 
ATOM 4902 N N   . GLN A 0 643 . -69.177 -6.661  53.049   1.00 51.26 643 A 1 
ATOM 4903 C CA  . GLN A 0 643 . -68.252 -5.989  52.140   1.00 51.26 643 A 1 
ATOM 4904 C C   . GLN A 0 643 . -68.127 -6.837  50.871   1.00 51.26 643 A 1 
ATOM 4905 C CB  . GLN A 0 643 . -66.877 -5.828  52.807   1.00 51.26 643 A 1 
ATOM 4906 O O   . GLN A 0 643 . -67.842 -8.033  50.958   1.00 51.26 643 A 1 
ATOM 4907 C CG  . GLN A 0 643 . -66.908 -4.904  54.034   1.00 51.26 643 A 1 
ATOM 4908 C CD  . GLN A 0 643 . -65.573 -4.949  54.763   1.00 51.26 643 A 1 
ATOM 4909 N NE2 . GLN A 0 643 . -64.738 -3.947  54.621   1.00 51.26 643 A 1 
ATOM 4910 O OE1 . GLN A 0 643 . -65.260 -5.905  55.452   1.00 51.26 643 A 1 
ATOM 4911 N N   . ALA A 0 644 . -68.330 -6.223  49.709   1.00 52.37 644 A 1 
ATOM 4912 C CA  . ALA A 0 644 . -67.988 -6.807  48.424   1.00 52.37 644 A 1 
ATOM 4913 C C   . ALA A 0 644 . -66.817 -6.007  47.863   1.00 52.37 644 A 1 
ATOM 4914 C CB  . ALA A 0 644 . -69.223 -6.825  47.522   1.00 52.37 644 A 1 
ATOM 4915 O O   . ALA A 0 644 . -67.004 -5.027  47.149   1.00 52.37 644 A 1 
ATOM 4916 N N   . TYR A 0 645 . -65.606 -6.417  48.238   1.00 55.86 645 A 1 
ATOM 4917 C CA  . TYR A 0 645 . -64.399 -5.901  47.608   1.00 55.86 645 A 1 
ATOM 4918 C C   . TYR A 0 645 . -64.464 -6.222  46.113   1.00 55.86 645 A 1 
ATOM 4919 C CB  . TYR A 0 645 . -63.164 -6.515  48.282   1.00 55.86 645 A 1 
ATOM 4920 O O   . TYR A 0 645 . -64.410 -7.394  45.732   1.00 55.86 645 A 1 
ATOM 4921 C CG  . TYR A 0 645 . -62.913 -5.985  49.682   1.00 55.86 645 A 1 
ATOM 4922 C CD1 . TYR A 0 645 . -62.257 -4.749  49.831   1.00 55.86 645 A 1 
ATOM 4923 C CD2 . TYR A 0 645 . -63.327 -6.704  50.823   1.00 55.86 645 A 1 
ATOM 4924 C CE1 . TYR A 0 645 . -61.978 -4.243  51.114   1.00 55.86 645 A 1 
ATOM 4925 C CE2 . TYR A 0 645 . -63.059 -6.197  52.112   1.00 55.86 645 A 1 
ATOM 4926 O OH  . TYR A 0 645 . -62.054 -4.497  53.491   1.00 55.86 645 A 1 
ATOM 4927 C CZ  . TYR A 0 645 . -62.366 -4.974  52.256   1.00 55.86 645 A 1 
ATOM 4928 N N   . GLY A 0 646 . -64.640 -5.184  45.297   1.00 57.91 646 A 1 
ATOM 4929 C CA  . GLY A 0 646 . -64.303 -5.245  43.885   1.00 57.91 646 A 1 
ATOM 4930 C C   . GLY A 0 646 . -62.784 -5.273  43.759   1.00 57.91 646 A 1 
ATOM 4931 O O   . GLY A 0 646 . -62.082 -4.691  44.591   1.00 57.91 646 A 1 
ATOM 4932 N N   . SER A 0 647 . -62.281 -6.004  42.774   1.00 61.63 647 A 1 
ATOM 4933 C CA  . SER A 0 647 . -60.856 -6.034  42.472   1.00 61.63 647 A 1 
ATOM 4934 C C   . SER A 0 647 . -60.650 -6.305  40.994   1.00 61.63 647 A 1 
ATOM 4935 C CB  . SER A 0 647 . -60.113 -7.073  43.319   1.00 61.63 647 A 1 
ATOM 4936 O O   . SER A 0 647 . -60.970 -7.401  40.514   1.00 61.63 647 A 1 
ATOM 4937 O OG  . SER A 0 647 . -60.565 -8.386  43.035   1.00 61.63 647 A 1 
ATOM 4938 N N   . ASP A 0 648 . -60.094 -5.317  40.318   1.00 63.64 648 A 1 
ATOM 4939 C CA  . ASP A 0 648 . -59.606 -5.408  38.956   1.00 63.64 648 A 1 
ATOM 4940 C C   . ASP A 0 648 . -58.103 -5.735  39.034   1.00 63.64 648 A 1 
ATOM 4941 C CB  . ASP A 0 648 . -59.944 -4.109  38.200   1.00 63.64 648 A 1 
ATOM 4942 O O   . ASP A 0 648 . -57.429 -5.397  40.008   1.00 63.64 648 A 1 
ATOM 4943 C CG  . ASP A 0 648 . -61.460 -3.820  38.158   1.00 63.64 648 A 1 
ATOM 4944 O OD1 . ASP A 0 648 . -62.065 -3.517  39.218   1.00 63.64 648 A 1 
ATOM 4945 O OD2 . ASP A 0 648 . -62.064 -4.013  37.077   1.00 63.64 648 A 1 
ATOM 4946 N N   . TYR A 0 649 . -57.594 -6.490  38.059   1.00 68.45 649 A 1 
ATOM 4947 C CA  . TYR A 0 649 . -56.176 -6.850  37.971   1.00 68.45 649 A 1 
ATOM 4948 C C   . TYR A 0 649 . -55.776 -6.930  36.500   1.00 68.45 649 A 1 
ATOM 4949 C CB  . TYR A 0 649 . -55.877 -8.178  38.704   1.00 68.45 649 A 1 
ATOM 4950 O O   . TYR A 0 649 . -55.962 -7.966  35.853   1.00 68.45 649 A 1 
ATOM 4951 C CG  . TYR A 0 649 . -55.976 -8.118  40.219   1.00 68.45 649 A 1 
ATOM 4952 C CD1 . TYR A 0 649 . -55.192 -7.182  40.920   1.00 68.45 649 A 1 
ATOM 4953 C CD2 . TYR A 0 649 . -56.898 -8.927  40.915   1.00 68.45 649 A 1 
ATOM 4954 C CE1 . TYR A 0 649 . -55.402 -6.975  42.295   1.00 68.45 649 A 1 
ATOM 4955 C CE2 . TYR A 0 649 . -57.075 -8.762  42.304   1.00 68.45 649 A 1 
ATOM 4956 O OH  . TYR A 0 649 . -56.618 -7.475  44.285   1.00 68.45 649 A 1 
ATOM 4957 C CZ  . TYR A 0 649 . -56.357 -7.753  42.981   1.00 68.45 649 A 1 
ATOM 4958 N N   . ASP A 0 650 . -55.230 -5.834  35.986   1.00 66.34 650 A 1 
ATOM 4959 C CA  . ASP A 0 650 . -54.649 -5.741  34.650   1.00 66.34 650 A 1 
ATOM 4960 C C   . ASP A 0 650 . -53.120 -5.652  34.782   1.00 66.34 650 A 1 
ATOM 4961 C CB  . ASP A 0 650 . -55.303 -4.571  33.893   1.00 66.34 650 A 1 
ATOM 4962 O O   . ASP A 0 650 . -52.581 -4.873  35.567   1.00 66.34 650 A 1 
ATOM 4963 C CG  . ASP A 0 650 . -54.849 -4.455  32.439   1.00 66.34 650 A 1 
ATOM 4964 O OD1 . ASP A 0 650 . -53.664 -4.178  32.165   1.00 66.34 650 A 1 
ATOM 4965 O OD2 . ASP A 0 650 . -55.669 -4.677  31.517   1.00 66.34 650 A 1 
ATOM 4966 N N   . SER A 0 651 . -52.391 -6.502  34.060   1.00 69.19 651 A 1 
ATOM 4967 C CA  . SER A 0 651 . -50.933 -6.419  34.008   1.00 69.19 651 A 1 
ATOM 4968 C C   . SER A 0 651 . -50.414 -6.667  32.600   1.00 69.19 651 A 1 
ATOM 4969 C CB  . SER A 0 651 . -50.256 -7.302  35.060   1.00 69.19 651 A 1 
ATOM 4970 O O   . SER A 0 651 . -50.834 -7.600  31.906   1.00 69.19 651 A 1 
ATOM 4971 O OG  . SER A 0 651 . -50.482 -8.690  34.873   1.00 69.19 651 A 1 
ATOM 4972 N N   . ARG A 0 652 . -49.519 -5.784  32.151   1.00 64.00 652 A 1 
ATOM 4973 C CA  . ARG A 0 652 . -49.017 -5.731  30.776   1.00 64.00 652 A 1 
ATOM 4974 C C   . ARG A 0 652 . -47.534 -5.400  30.801   1.00 64.00 652 A 1 
ATOM 4975 C CB  . ARG A 0 652 . -49.789 -4.687  29.952   1.00 64.00 652 A 1 
ATOM 4976 O O   . ARG A 0 652 . -47.144 -4.296  31.151   1.00 64.00 652 A 1 
ATOM 4977 C CG  . ARG A 0 652 . -51.298 -4.953  29.919   1.00 64.00 652 A 1 
ATOM 4978 C CD  . ARG A 0 652 . -52.018 -3.864  29.126   1.00 64.00 652 A 1 
ATOM 4979 N NE  . ARG A 0 652 . -53.457 -3.877  29.423   1.00 64.00 652 A 1 
ATOM 4980 N NH1 . ARG A 0 652 . -54.194 -2.623  27.659   1.00 64.00 652 A 1 
ATOM 4981 N NH2 . ARG A 0 652 . -55.630 -3.281  29.231   1.00 64.00 652 A 1 
ATOM 4982 C CZ  . ARG A 0 652 . -54.420 -3.268  28.771   1.00 64.00 652 A 1 
ATOM 4983 N N   . TRP A 0 653 . -46.740 -6.366  30.373   1.00 72.02 653 A 1 
ATOM 4984 C CA  . TRP A 0 653 . -45.285 -6.317  30.333   1.00 72.02 653 A 1 
ATOM 4985 C C   . TRP A 0 653 . -44.831 -6.728  28.934   1.00 72.02 653 A 1 
ATOM 4986 C CB  . TRP A 0 653 . -44.773 -7.264  31.420   1.00 72.02 653 A 1 
ATOM 4987 O O   . TRP A 0 653 . -45.374 -7.687  28.370   1.00 72.02 653 A 1 
ATOM 4988 C CG  . TRP A 0 653 . -43.317 -7.588  31.409   1.00 72.02 653 A 1 
ATOM 4989 C CD1 . TRP A 0 653 . -42.347 -6.865  32.007   1.00 72.02 653 A 1 
ATOM 4990 C CD2 . TRP A 0 653 . -42.650 -8.743  30.821   1.00 72.02 653 A 1 
ATOM 4991 C CE2 . TRP A 0 653 . -41.279 -8.720  31.217   1.00 72.02 653 A 1 
ATOM 4992 C CE3 . TRP A 0 653 . -43.075 -9.818  30.011   1.00 72.02 653 A 1 
ATOM 4993 N NE1 . TRP A 0 653 . -41.136 -7.519  31.888   1.00 72.02 653 A 1 
ATOM 4994 C CH2 . TRP A 0 653 . -40.852 -10.823 30.083   1.00 72.02 653 A 1 
ATOM 4995 C CZ2 . TRP A 0 653 . -40.398 -9.766  30.893   1.00 72.02 653 A 1 
ATOM 4996 C CZ3 . TRP A 0 653 . -42.183 -10.840 29.630   1.00 72.02 653 A 1 
ATOM 4997 N N   . GLY A 0 654 . -43.875 -6.004  28.354   1.00 63.92 654 A 1 
ATOM 4998 C CA  . GLY A 0 654 . -43.459 -6.194  26.962   1.00 63.92 654 A 1 
ATOM 4999 C C   . GLY A 0 654 . -41.954 -6.379  26.824   1.00 63.92 654 A 1 
ATOM 5000 O O   . GLY A 0 654 . -41.207 -5.518  27.284   1.00 63.92 654 A 1 
ATOM 5001 N N   . LYS A 0 655 . -41.507 -7.468  26.160   1.00 63.14 655 A 1 
ATOM 5002 C CA  . LYS A 0 655 . -40.076 -7.688  25.881   1.00 63.14 655 A 1 
ATOM 5003 C C   . LYS A 0 655 . -39.618 -8.131  24.483   1.00 63.14 655 A 1 
ATOM 5004 C CB  . LYS A 0 655 . -39.379 -8.550  26.941   1.00 63.14 655 A 1 
ATOM 5005 O O   . LYS A 0 655 . -39.788 -9.271  24.059   1.00 63.14 655 A 1 
ATOM 5006 C CG  . LYS A 0 655 . -39.190 -7.812  28.272   1.00 63.14 655 A 1 
ATOM 5007 C CD  . LYS A 0 655 . -37.889 -8.252  28.943   1.00 63.14 655 A 1 
ATOM 5008 C CE  . LYS A 0 655 . -37.790 -7.513  30.267   1.00 63.14 655 A 1 
ATOM 5009 N NZ  . LYS A 0 655 . -36.401 -7.409  30.762   1.00 63.14 655 A 1 
ATOM 5010 N N   . SER A 0 656 . -38.865 -7.205  23.908   1.00 45.00 656 A 1 
ATOM 5011 C CA  . SER A 0 656 . -37.689 -7.221  22.988   1.00 45.00 656 A 1 
ATOM 5012 C C   . SER A 0 656 . -36.347 -6.168  23.137   1.00 45.00 656 A 1 
ATOM 5013 C CB  . SER A 0 656 . -38.270 -7.244  21.540   1.00 45.00 656 A 1 
ATOM 5014 O O   . SER A 0 656 . -36.041 -4.387  23.875   1.00 45.00 656 A 1 
ATOM 5015 O OG  . SER A 0 656 . -39.271 -6.265  21.328   1.00 45.00 656 A 1 
ATOM 5016 N N   . TYR A 0 657 . -35.627 -7.166  22.406   1.00 52.07 657 A 1 
ATOM 5017 C CA  . TYR A 0 657 . -34.252 -7.597  21.962   1.00 52.07 657 A 1 
ATOM 5018 C C   . TYR A 0 657 . -34.220 -7.872  20.447   1.00 52.07 657 A 1 
ATOM 5019 C CB  . TYR A 0 657 . -33.926 -8.912  22.708   1.00 52.07 657 A 1 
ATOM 5020 O O   . TYR A 0 657 . -35.218 -8.390  19.940   1.00 52.07 657 A 1 
ATOM 5021 C CG  . TYR A 0 657 . -34.009 -8.875  24.230   1.00 52.07 657 A 1 
ATOM 5022 C CD1 . TYR A 0 657 . -32.976 -8.273  24.972   1.00 52.07 657 A 1 
ATOM 5023 C CD2 . TYR A 0 657 . -35.115 -9.436  24.907   1.00 52.07 657 A 1 
ATOM 5024 C CE1 . TYR A 0 657 . -33.060 -8.183  26.373   1.00 52.07 657 A 1 
ATOM 5025 C CE2 . TYR A 0 657 . -35.200 -9.359  26.314   1.00 52.07 657 A 1 
ATOM 5026 O OH  . TYR A 0 657 . -34.276 -8.566  28.397   1.00 52.07 657 A 1 
ATOM 5027 C CZ  . TYR A 0 657 . -34.180 -8.712  27.047   1.00 52.07 657 A 1 
ATOM 5028 N N   . ASP A 0 658 . -33.152 -7.660  19.659   1.00 58.50 658 A 1 
ATOM 5029 C CA  . ASP A 0 658 . -31.830 -6.979  19.782   1.00 58.50 658 A 1 
ATOM 5030 C C   . ASP A 0 658 . -31.261 -6.864  18.336   1.00 58.50 658 A 1 
ATOM 5031 C CB  . ASP A 0 658 . -30.797 -7.829  20.561   1.00 58.50 658 A 1 
ATOM 5032 O O   . ASP A 0 658 . -31.675 -7.654  17.475   1.00 58.50 658 A 1 
ATOM 5033 C CG  . ASP A 0 658 . -30.768 -7.641  22.078   1.00 58.50 658 A 1 
ATOM 5034 O OD1 . ASP A 0 658 . -31.155 -6.556  22.552   1.00 58.50 658 A 1 
ATOM 5035 O OD2 . ASP A 0 658 . -30.383 -8.621  22.759   1.00 58.50 658 A 1 
ATOM 5036 N N   . PHE A 0 659 . -30.286 -5.989  18.036   1.00 75.63 659 A 1 
ATOM 5037 C CA  . PHE A 0 659 . -29.610 -5.975  16.722   1.00 75.63 659 A 1 
ATOM 5038 C C   . PHE A 0 659 . -28.077 -5.862  16.801   1.00 75.63 659 A 1 
ATOM 5039 C CB  . PHE A 0 659 . -30.213 -4.882  15.828   1.00 75.63 659 A 1 
ATOM 5040 O O   . PHE A 0 659 . -27.521 -5.065  17.551   1.00 75.63 659 A 1 
ATOM 5041 C CG  . PHE A 0 659 . -29.677 -4.869  14.404   1.00 75.63 659 A 1 
ATOM 5042 C CD1 . PHE A 0 659 . -28.839 -3.826  13.966   1.00 75.63 659 A 1 
ATOM 5043 C CD2 . PHE A 0 659 . -30.025 -5.902  13.510   1.00 75.63 659 A 1 
ATOM 5044 C CE1 . PHE A 0 659 . -28.353 -3.815  12.646   1.00 75.63 659 A 1 
ATOM 5045 C CE2 . PHE A 0 659 . -29.537 -5.894  12.190   1.00 75.63 659 A 1 
ATOM 5046 C CZ  . PHE A 0 659 . -28.703 -4.848  11.756   1.00 75.63 659 A 1 
ATOM 5047 N N   . VAL A 0 660 . -27.378 -6.659  15.983   1.00 83.49 660 A 1 
ATOM 5048 C CA  . VAL A 0 660 . -25.920 -6.591  15.793   1.00 83.49 660 A 1 
ATOM 5049 C C   . VAL A 0 660 . -25.587 -6.800  14.318   1.00 83.49 660 A 1 
ATOM 5050 C CB  . VAL A 0 660 . -25.158 -7.619  16.660   1.00 83.49 660 A 1 
ATOM 5051 O O   . VAL A 0 660 . -25.921 -7.832  13.732   1.00 83.49 660 A 1 
ATOM 5052 C CG1 . VAL A 0 660 . -23.638 -7.531  16.440   1.00 83.49 660 A 1 
ATOM 5053 C CG2 . VAL A 0 660 . -25.403 -7.418  18.161   1.00 83.49 660 A 1 
ATOM 5054 N N   . ASN A 0 661 . -24.865 -5.844  13.746   1.00 84.94 661 A 1 
ATOM 5055 C CA  . ASN A 0 661 . -24.297 -5.871  12.407   1.00 84.94 661 A 1 
ATOM 5056 C C   . ASN A 0 661 . -22.763 -5.818  12.492   1.00 84.94 661 A 1 
ATOM 5057 C CB  . ASN A 0 661 . -24.886 -4.696  11.617   1.00 84.94 661 A 1 
ATOM 5058 O O   . ASN A 0 661 . -22.197 -4.997  13.210   1.00 84.94 661 A 1 
ATOM 5059 C CG  . ASN A 0 661 . -24.205 -4.539  10.277   1.00 84.94 661 A 1 
ATOM 5060 N ND2 . ASN A 0 661 . -23.367 -3.546  10.104   1.00 84.94 661 A 1 
ATOM 5061 O OD1 . ASN A 0 661 . -24.361 -5.359  9.389    1.00 84.94 661 A 1 
ATOM 5062 N N   . ALA A 0 662 . -22.080 -6.684  11.744   1.00 87.72 662 A 1 
ATOM 5063 C CA  . ALA A 0 662 . -20.623 -6.709  11.673   1.00 87.72 662 A 1 
ATOM 5064 C C   . ALA A 0 662 . -20.185 -6.902  10.219   1.00 87.72 662 A 1 
ATOM 5065 C CB  . ALA A 0 662 . -20.086 -7.805  12.603   1.00 87.72 662 A 1 
ATOM 5066 O O   . ALA A 0 662 . -20.404 -7.967  9.642    1.00 87.72 662 A 1 
ATOM 5067 N N   . ASN A 0 663 . -19.567 -5.871  9.643    1.00 89.57 663 A 1
[truncated: 58,061 more chars]
