# Supplementary material for: Self-assembling proteins compose the chemically resistant shell biomaterial of planktonic tintinnid ciliates
Source: Nat Commun. 2026 Jun 13;17:7507. doi: 10.1038/s41467-026-74402-4 (PMC13408134; doi:10.1038/s41467-026-74402-4)
Supplement: Supplementary file 6 — Supplementary Data 16 [file 41467_2026_74402_MOESM6_ESM.zip › AF2_structure_models/Tara_Unigene_46.cif]

data_0
#
_entry.id   0
#
_struct_asym.id          A
_struct_asym.entity_id   0
#
_entity_poly.entity_id        0
_entity_poly.type             polypeptide(L)
_entity_poly.pdbx_strand_id   A
#
_entity.id     0
_entity.type   polymer
#
loop_
_entity_poly_seq.entity_id
_entity_poly_seq.num
_entity_poly_seq.mon_id
0 1   MET 
0 2   LYS 
0 3   LEU 
0 4   VAL 
0 5   PHE 
0 6   ALA 
0 7   ALA 
0 8   ALA 
0 9   LEU 
0 10  ILE 
0 11  ALA 
0 12  ALA 
0 13  VAL 
0 14  ASN 
0 15  ALA 
0 16  SER 
0 17  TRP 
0 18  GLY 
0 19  GLY 
0 20  HIS 
0 21  GLY 
0 22  GLY 
0 23  TYR 
0 24  GLY 
0 25  GLY 
0 26  TYR 
0 27  GLY 
0 28  GLY 
0 29  GLN 
0 30  SER 
0 31  TYR 
0 32  GLY 
0 33  LYS 
0 34  LYS 
0 35  GLY 
0 36  SER 
0 37  TYR 
0 38  ALA 
0 39  LYS 
0 40  VAL 
0 41  SER 
0 42  TYR 
0 43  GLN 
0 44  PRO 
0 45  VAL 
0 46  THR 
0 47  ARG 
0 48  THR 
0 49  VAL 
0 50  GLN 
0 51  PRO 
0 52  ALA 
0 53  ALA 
0 54  ALA 
0 55  SER 
0 56  GLU 
0 57  ARG 
0 58  ALA 
0 59  SER 
0 60  ALA 
0 61  GLY 
0 62  TYR 
0 63  GLY 
0 64  ARG 
0 65  ALA 
0 66  ALA 
0 67  GLU 
0 68  LYS 
0 69  ARG 
0 70  THR 
0 71  VAL 
0 72  SER 
0 73  ASP 
0 74  TRP 
0 75  ASP 
0 76  ALA 
0 77  TYR 
0 78  GLY 
0 79  ARG 
0 80  ASP 
0 81  GLN 
0 82  ASP 
0 83  LEU 
0 84  ALA 
0 85  ILE 
0 86  ASP 
0 87  GLU 
0 88  SER 
0 89  TYR 
0 90  GLY 
0 91  LYS 
0 92  THR 
0 93  HIS 
0 94  ALA 
0 95  LYS 
0 96  SER 
0 97  TYR 
0 98  ALA 
0 99  ALA 
0 100 GLU 
0 101 SER 
0 102 TYR 
0 103 ASP 
0 104 GLU 
0 105 TRP 
0 106 ASP 
0 107 ASN 
0 108 GLN 
0 109 ASP 
0 110 ASP 
0 111 ASP 
0 112 LYS 
0 113 TRP 
0 114 GLY 
0 115 ALA 
0 116 GLN 
0 117 ALA 
0 118 TRP 
0 119 GLY 
0 120 LYS 
0 121 ASP 
0 122 ARG 
0 123 ASP 
0 124 MET 
0 125 SER 
0 126 ALA 
0 127 ALA 
0 128 SER 
0 129 SER 
0 130 LYS 
0 131 ILE 
0 132 ALA 
0 133 GLY 
0 134 ALA 
0 135 SER 
0 136 GLU 
0 137 ALA 
0 138 GLU 
0 139 LYS 
0 140 HIS 
0 141 GLY 
0 142 TYR 
0 143 GLY 
0 144 ASP 
0 145 GLY 
0 146 GLN 
0 147 TYR 
0 148 GLY 
0 149 ALA 
0 150 ALA 
0 151 ALA 
0 152 TYR 
0 153 GLY 
0 154 GLY 
0 155 LYS 
0 156 GLN 
0 157 TYR 
0 158 LYS 
0 159 GLY 
0 160 TYR 
0 161 SER 
0 162 GLY 
0 163 HIS 
0 164 ALA 
0 165 ALA 
0 166 HIS 
0 167 GLY 
0 168 HIS 
0 169 ALA 
0 170 GLY 
0 171 HIS 
0 172 GLY 
0 173 LYS 
0 174 GLY 
0 175 TRP 
0 176 GLY 
0 177 SER 
0 178 GLN 
0 179 GLY 
0 180 GLY 
0 181 TYR 
0 182 GLY 
0 183 ALA 
0 184 GLN 
0 185 GLY 
0 186 TYR 
0 187 ALA 
0 188 GLY 
0 189 GLY 
0 190 TYR 
0 191 GLY 
0 192 LYS 
0 193 SER 
0 194 TYR 
0 195 GLY 
0 196 GLY 
0 197 SER 
0 198 GLN 
0 199 ALA 
0 200 ALA 
0 201 SER 
0 202 GLY 
0 203 HIS 
0 204 ALA 
0 205 TYR 
0 206 GLY 
0 207 ALA 
0 208 ASP 
0 209 LYS 
0 210 ALA 
0 211 ALA 
0 212 GLY 
0 213 ALA 
0 214 SER 
0 215 LEU 
0 216 ALA 
0 217 LYS 
0 218 ALA 
0 219 ALA 
0 220 GLN 
0 221 ARG 
0 222 SER 
0 223 ALA 
0 224 TYR 
0 225 ASP 
0 226 ASN 
0 227 ASP 
0 228 GLU 
0 229 TRP 
0 230 ALA 
0 231 LYS 
0 232 GLN 
0 233 ALA 
0 234 TYR 
0 235 GLY 
0 236 SER 
0 237 ASP 
0 238 PHE 
0 239 ASP 
0 240 SER 
0 241 ARG 
0 242 TRP 
0 243 GLY 
0 244 LYS 
0 245 SER 
0 246 TYR 
0 247 ASP 
0 248 SER 
0 249 VAL 
0 250 GLN 
0 251 ALA 
0 252 ARG 
0 253 GLN 
0 254 TYR 
0 255 ASP 
0 256 ASN 
0 257 GLU 
0 258 HIS 
0 259 TYR 
0 260 ALA 
0 261 ARG 
0 262 GLU 
0 263 VAL 
0 264 ARG 
0 265 ALA 
0 266 ASP 
0 267 ASP 
0 268 ASP 
0 269 GLN 
0 270 TRP 
0 271 ALA 
0 272 GLU 
0 273 ASP 
0 274 TYR 
0 275 ASP 
0 276 ARG 
0 277 TRP 
0 278 ASP 
0 279 ALA 
0 280 GLY 
0 281 ALA 
0 282 ALA 
0 283 GLU 
0 284 ASP 
0 285 TYR 
0 286 ALA 
0 287 LYS 
0 288 GLY 
0 289 ALA 
0 290 SER 
0 291 ALA 
0 292 ALA 
0 293 SER 
0 294 ALA 
0 295 THR 
0 296 GLY 
0 297 LYS 
0 298 GLY 
0 299 GLY 
0 300 LYS 
0 301 GLY 
0 302 TRP 
0 303 GLY 
0 304 GLY 
0 305 TYR 
0 306 GLY 
0 307 LYS 
0 308 ALA 
0 309 SER 
0 310 SER 
0 311 TYR 
0 312 LYS 
0 313 GLY 
0 314 ALA 
0 315 SER 
0 316 LYS 
0 317 GLY 
0 318 TYR 
0 319 GLY 
0 320 SER 
0 321 ASP 
0 322 TYR 
0 323 ASP 
0 324 ARG 
0 325 ARG 
0 326 GLU 
0 327 ARG 
0 328 GLN 
0 329 ASP 
0 330 TRP 
0 331 ASP 
0 332 ALA 
0 333 TYR 
0 334 GLY 
0 335 ARG 
0 336 ASP 
0 337 GLN 
0 338 ASP 
0 339 PHE 
0 340 HIS 
0 341 GLU 
0 342 LYS 
0 343 VAL 
0 344 SER 
0 345 TYR 
0 346 ASP 
0 347 GLN 
0 348 THR 
0 349 ARG 
0 350 ALA 
0 351 LYS 
0 352 ALA 
0 353 TYR 
0 354 ALA 
0 355 ALA 
0 356 GLU 
0 357 SER 
0 358 TYR 
0 359 ASP 
0 360 GLU 
0 361 TRP 
0 362 ASP 
0 363 ASN 
0 364 GLU 
0 365 ASP 
0 366 SER 
0 367 ASP 
0 368 LYS 
0 369 TRP 
0 370 GLY 
0 371 ALA 
0 372 GLN 
0 373 ALA 
0 374 TRP 
0 375 GLY 
0 376 LYS 
0 377 ASP 
0 378 ARG 
0 379 ASP 
0 380 VAL 
0 381 HIS 
0 382 GLY 
0 383 ALA 
0 384 SER 
0 385 SER 
0 386 TYR 
0 387 GLY 
0 388 LYS 
0 389 ALA 
0 390 ALA 
0 391 SER 
0 392 SER 
0 393 GLY 
0 394 LYS 
0 395 TYR 
0 396 GLY 
0 397 GLN 
0 398 TYR 
0 399 GLY 
0 400 ALA 
0 401 GLY 
0 402 TYR 
0 403 GLY 
0 404 ALA 
0 405 GLY 
0 406 TYR 
0 407 GLY 
0 408 LYS 
0 409 GLY 
0 410 GLY 
0 411 LYS 
0 412 GLY 
0 413 TRP 
0 414 GLY 
0 415 LYS 
0 416 GLY 
0 417 PRO 
0 418 GLN 
0 419 ASN 
0 420 ALA 
0 421 GLU 
0 422 GLN 
0 423 SER 
0 424 TYR 
0 425 GLY 
0 426 ARG 
0 427 ALA 
0 428 ALA 
0 429 SER 
0 430 THR 
0 431 TRP 
0 432 GLU 
0 433 GLY 
0 434 ALA 
0 435 SER 
0 436 LYS 
0 437 GLY 
0 438 TYR 
0 439 GLY 
0 440 ALA 
0 441 SER 
0 442 LYS 
0 443 MET 
0 444 GLY 
0 445 TYR 
0 446 ASP 
0 447 ASN 
0 448 ASP 
0 449 GLU 
0 450 TRP 
0 451 ALA 
0 452 LYS 
0 453 GLN 
0 454 ALA 
0 455 TYR 
0 456 GLY 
0 457 SER 
0 458 ASP 
0 459 ALA 
0 460 ASP 
0 461 SER 
0 462 ARG 
0 463 TYR 
0 464 GLY 
0 465 LYS 
0 466 SER 
0 467 TYR 
0 468 ASP 
0 469 SER 
0 470 VAL 
0 471 SER 
0 472 ALA 
0 473 ARG 
0 474 SER 
0 475 TYR 
0 476 ASP 
0 477 ASN 
0 478 GLU 
0 479 LYS 
0 480 TYR 
0 481 ALA 
0 482 ARG 
0 483 TRP 
0 484 LEU 
0 485 GLN 
0 486 ALA 
0 487 ASP 
0 488 ASP 
0 489 ASP 
0 490 GLN 
0 491 TRP 
0 492 ALA 
0 493 GLU 
0 494 ASP 
0 495 TYR 
0 496 ASP 
0 497 SER 
0 498 TYR 
0 499 ASP 
0 500 SER 
0 501 GLY 
0 502 MET 
0 503 ALA 
0 504 ASP 
0 505 GLN 
0 506 TYR 
0 507 GLY 
0 508 ARG 
0 509 GLY 
0 510 ALA 
0 511 SER 
0 512 VAL 
0 513 TRP 
0 514 THR 
0 515 ASP 
0 516 ALA 
0 517 GLN 
0 518 LYS 
0 519 LYS 
0 520 GLY 
0 521 TRP 
0 522 GLY 
0 523 SER 
0 524 LYS 
0 525 ALA 
0 526 VAL 
0 527 GLY 
0 528 GLY 
0 529 GLU 
0 530 TYR 
0 531 ASP 
0 532 ALA 
0 533 ALA 
0 534 SER 
0 535 ASP 
0 536 ALA 
0 537 ARG 
0 538 ALA 
0 539 ALA 
0 540 GLY 
0 541 TYR 
0 542 TRP 
0 543 GLY 
0 544 LYS 
0 545 SER 
0 546 GLY 
0 547 SER 
0 548 ASP 
0 549 TRP 
0 550 ASP 
0 551 ALA 
0 552 TYR 
0 553 GLY 
0 554 ARG 
0 555 ASP 
0 556 GLN 
0 557 ASP 
0 558 LEU 
0 559 GLU 
0 560 VAL 
0 561 ASP 
0 562 GLU 
0 563 SER 
0 564 TYR 
0 565 GLU 
0 566 ALA 
0 567 THR 
0 568 TRP 
0 569 ALA 
0 570 LYS 
0 571 SER 
0 572 TYR 
0 573 ASP 
0 574 ALA 
0 575 GLU 
0 576 SER 
0 577 TYR 
0 578 ASP 
0 579 GLU 
0 580 TRP 
0 581 ASP 
0 582 ASN 
0 583 LYS 
0 584 ASP 
0 585 ASP 
0 586 ASP 
0 587 ARG 
0 588 TRP 
0 589 GLY 
0 590 ALA 
0 591 GLN 
0 592 ALA 
0 593 TRP 
0 594 GLY 
0 595 LYS 
0 596 ASP 
0 597 ARG 
0 598 ASP 
0 599 LEU 
0 600 PHE 
0 601 GLY 
0 602 ALA 
0 603 SER 
0 604 SER 
0 605 GLU 
0 606 GLY 
0 607 ALA 
0 608 ARG 
0 609 ALA 
0 610 SER 
0 611 GLU 
0 612 GLY 
0 613 ASP 
0 614 VAL 
0 615 ASP 
0 616 ALA 
0 617 ALA 
0 618 ALA 
0 619 TYR 
0 620 GLY 
0 621 ALA 
0 622 ALA 
0 623 GLY 
0 624 ALA 
0 625 TYR 
0 626 GLY 
0 627 ALA 
0 628 SER 
0 629 GLY 
0 630 ALA 
0 631 LYS 
0 632 GLY 
0 633 TYR 
0 634 GLY 
0 635 ALA 
0 636 ALA 
0 637 HIS 
0 638 GLY 
0 639 ALA 
0 640 GLY 
0 641 TYR 
0 642 GLY 
0 643 HIS 
0 644 GLY 
0 645 GLY 
0 646 TRP 
0 647 GLY 
0 648 GLY 
0 649 ALA 
0 650 SER 
0 651 TYR 
0 652 GLY 
0 653 GLY 
0 654 HIS 
0 655 ALA 
0 656 GLY 
0 657 ALA 
0 658 ALA 
0 659 TYR 
0 660 GLY 
0 661 GLY 
0 662 TYR 
0 663 ALA 
0 664 LYS 
0 665 SER 
0 666 GLY 
0 667 HIS 
0 668 GLN 
0 669 ALA 
0 670 ALA 
0 671 GLN 
0 672 GLY 
0 673 TYR 
0 674 GLY 
0 675 ALA 
0 676 GLY 
0 677 LYS 
0 678 ALA 
0 679 LYS 
0 680 GLU 
0 681 SER 
0 682 GLY 
0 683 ALA 
0 684 SER 
0 685 GLY 
0 686 SER 
0 687 ARG 
0 688 ALA 
0 689 ALA 
0 690 ALA 
0 691 VAL 
0 692 GLY 
0 693 ALA 
0 694 TYR 
0 695 ASP 
0 696 ASN 
0 697 ASP 
0 698 GLU 
0 699 TRP 
0 700 ALA 
0 701 LYS 
0 702 GLN 
0 703 ALA 
0 704 TYR 
0 705 GLY 
0 706 ARG 
0 707 ASP 
0 708 PHE 
0 709 ASP 
0 710 SER 
0 711 ARG 
0 712 TYR 
0 713 GLY 
0 714 LYS 
0 715 SER 
0 716 TYR 
0 717 ASP 
0 718 SER 
0 719 VAL 
0 720 ALA 
0 721 ALA 
0 722 ASN 
0 723 SER 
0 724 TYR 
0 725 ASP 
0 726 ASP 
0 727 GLU 
0 728 GLN 
0 729 TYR 
0 730 ALA 
0 731 ARG 
0 732 LYS 
0 733 VAL 
0 734 ARG 
0 735 ALA 
0 736 ASP 
0 737 ASP 
0 738 ASP 
0 739 GLN 
0 740 TRP 
0 741 ALA 
0 742 GLU 
0 743 ASP 
0 744 TYR 
0 745 ASP 
0 746 ARG 
0 747 ARG 
0 748 GLN 
0 749 GLU 
0 750 GLN 
0 751 ASP 
0 752 ARG 
0 753 ASP 
0 754 ALA 
0 755 TYR 
0 756 SER 
0 757 ALA 
0 758 GLY 
0 759 ALA 
0 760 SER 
0 761 ASN 
0 762 GLU 
0 763 TYR 
0 764 ALA 
0 765 GLN 
0 766 PRO 
0 767 GLU 
0 768 VAL 
0 769 ARG 
0 770 LYS 
0 771 THR 
0 772 THR 
0 773 TYR 
0 774 VAL 
0 775 PRO 
0 776 HIS 
0 777 VAL 
0 778 GLN 
0 779 TYR 
0 780 GLY 
0 781 SER 
0 782 TYR 
0 783 GLY 
0 784 SER 
0 785 TYR 
0 786 GLY 
0 787 GLY 
0 788 LYS 
0 789 GLY 
0 790 TYR 
0 791 ASP 
0 792 GLN 
0 793 TRP 
#
loop_
_chem_comp.id
_chem_comp.type
_chem_comp.name
ALA 'L-peptide linking' ALANINE         
ARG 'L-peptide linking' ARGININE        
ASN 'L-peptide linking' ASPARAGINE      
ASP 'L-peptide linking' 'ASPARTIC ACID' 
CYS 'L-peptide linking' CYSTEINE        
GLN 'L-peptide linking' GLUTAMINE       
GLU 'L-peptide linking' 'GLUTAMIC ACID' 
HIS 'L-peptide linking' HISTIDINE       
ILE 'L-peptide linking' ISOLEUCINE      
LEU 'L-peptide linking' LEUCINE         
LYS 'L-peptide linking' LYSINE          
MET 'L-peptide linking' METHIONINE      
PHE 'L-peptide linking' PHENYLALANINE   
PRO 'L-peptide linking' PROLINE         
SER 'L-peptide linking' SERINE          
THR 'L-peptide linking' THREONINE       
TRP 'L-peptide linking' TRYPTOPHAN      
TYR 'L-peptide linking' TYROSINE        
VAL 'L-peptide linking' VALINE          
GLY 'peptide linking'   GLYCINE         
#
loop_
_atom_site.group_PDB
_atom_site.id
_atom_site.type_symbol
_atom_site.label_atom_id
_atom_site.label_alt_id
_atom_site.label_comp_id
_atom_site.label_asym_id
_atom_site.label_entity_id
_atom_site.label_seq_id
_atom_site.pdbx_PDB_ins_code
_atom_site.Cartn_x
_atom_site.Cartn_y
_atom_site.Cartn_z
_atom_site.occupancy
_atom_site.B_iso_or_equiv
_atom_site.auth_seq_id
_atom_site.auth_asym_id
_atom_site.pdbx_PDB_model_num
ATOM 1    N N   . MET A 0 1   . 38.866   0.102   -54.790  1.00 40.67 1   A 1 
ATOM 2    C CA  . MET A 0 1   . 37.499   -0.196  -55.274  1.00 40.67 1   A 1 
ATOM 3    C C   . MET A 0 1   . 36.709   1.099   -55.166  1.00 40.67 1   A 1 
ATOM 4    C CB  . MET A 0 1   . 36.878   -1.291  -54.393  1.00 40.67 1   A 1 
ATOM 5    O O   . MET A 0 1   . 36.659   1.631   -54.072  1.00 40.67 1   A 1 
ATOM 6    C CG  . MET A 0 1   . 37.522   -2.667  -54.616  1.00 40.67 1   A 1 
ATOM 7    S SD  . MET A 0 1   . 37.119   -3.832  -53.298  1.00 40.67 1   A 1 
ATOM 8    C CE  . MET A 0 1   . 37.782   -5.384  -53.955  1.00 40.67 1   A 1 
ATOM 9    N N   . LYS A 0 2   . 36.224   1.697   -56.265  1.00 36.36 2   A 1 
ATOM 10   C CA  . LYS A 0 2   . 35.508   2.985   -56.189  1.00 36.36 2   A 1 
ATOM 11   C C   . LYS A 0 2   . 34.004   2.754   -56.211  1.00 36.36 2   A 1 
ATOM 12   C CB  . LYS A 0 2   . 35.989   4.013   -57.227  1.00 36.36 2   A 1 
ATOM 13   O O   . LYS A 0 2   . 33.465   2.223   -57.181  1.00 36.36 2   A 1 
ATOM 14   C CG  . LYS A 0 2   . 37.338   4.605   -56.779  1.00 36.36 2   A 1 
ATOM 15   C CD  . LYS A 0 2   . 37.790   5.807   -57.620  1.00 36.36 2   A 1 
ATOM 16   C CE  . LYS A 0 2   . 39.093   6.347   -57.007  1.00 36.36 2   A 1 
ATOM 17   N NZ  . LYS A 0 2   . 39.575   7.590   -57.660  1.00 36.36 2   A 1 
ATOM 18   N N   . LEU A 0 3   . 33.418   3.126   -55.081  1.00 37.74 3   A 1 
ATOM 19   C CA  . LEU A 0 3   . 32.014   3.093   -54.732  1.00 37.74 3   A 1 
ATOM 20   C C   . LEU A 0 3   . 31.173   4.054   -55.571  1.00 37.74 3   A 1 
ATOM 21   C CB  . LEU A 0 3   . 31.892   3.401   -53.226  1.00 37.74 3   A 1 
ATOM 22   O O   . LEU A 0 3   . 31.635   5.027   -56.166  1.00 37.74 3   A 1 
ATOM 23   C CG  . LEU A 0 3   . 32.054   2.145   -52.350  1.00 37.74 3   A 1 
ATOM 24   C CD1 . LEU A 0 3   . 32.561   2.511   -50.962  1.00 37.74 3   A 1 
ATOM 25   C CD2 . LEU A 0 3   . 30.714   1.417   -52.218  1.00 37.74 3   A 1 
ATOM 26   N N   . VAL A 0 4   . 29.909   3.669   -55.593  1.00 35.04 4   A 1 
ATOM 27   C CA  . VAL A 0 4   . 28.759   4.186   -56.311  1.00 35.04 4   A 1 
ATOM 28   C C   . VAL A 0 4   . 28.125   5.335   -55.522  1.00 35.04 4   A 1 
ATOM 29   C CB  . VAL A 0 4   . 27.776   2.995   -56.419  1.00 35.04 4   A 1 
ATOM 30   O O   . VAL A 0 4   . 27.847   5.174   -54.344  1.00 35.04 4   A 1 
ATOM 31   C CG1 . VAL A 0 4   . 26.378   3.373   -56.913  1.00 35.04 4   A 1 
ATOM 32   C CG2 . VAL A 0 4   . 28.334   1.903   -57.349  1.00 35.04 4   A 1 
ATOM 33   N N   . PHE A 0 5   . 27.787   6.427   -56.209  1.00 34.24 5   A 1 
ATOM 34   C CA  . PHE A 0 5   . 26.665   7.324   -55.888  1.00 34.24 5   A 1 
ATOM 35   C C   . PHE A 0 5   . 25.948   7.588   -57.227  1.00 34.24 5   A 1 
ATOM 36   C CB  . PHE A 0 5   . 27.163   8.612   -55.207  1.00 34.24 5   A 1 
ATOM 37   O O   . PHE A 0 5   . 26.566   8.053   -58.181  1.00 34.24 5   A 1 
ATOM 38   C CG  . PHE A 0 5   . 27.100   8.575   -53.688  1.00 34.24 5   A 1 
ATOM 39   C CD1 . PHE A 0 5   . 25.942   9.028   -53.025  1.00 34.24 5   A 1 
ATOM 40   C CD2 . PHE A 0 5   . 28.187   8.097   -52.932  1.00 34.24 5   A 1 
ATOM 41   C CE1 . PHE A 0 5   . 25.865   8.991   -51.621  1.00 34.24 5   A 1 
ATOM 42   C CE2 . PHE A 0 5   . 28.114   8.071   -51.526  1.00 34.24 5   A 1 
ATOM 43   C CZ  . PHE A 0 5   . 26.953   8.515   -50.872  1.00 34.24 5   A 1 
ATOM 44   N N   . ALA A 0 6   . 24.784   6.989   -57.488  1.00 29.95 6   A 1 
ATOM 45   C CA  . ALA A 0 6   . 23.443   7.379   -57.039  1.00 29.95 6   A 1 
ATOM 46   C C   . ALA A 0 6   . 22.938   8.687   -57.683  1.00 29.95 6   A 1 
ATOM 47   C CB  . ALA A 0 6   . 23.310   7.377   -55.510  1.00 29.95 6   A 1 
ATOM 48   O O   . ALA A 0 6   . 23.381   9.766   -57.313  1.00 29.95 6   A 1 
ATOM 49   N N   . ALA A 0 7   . 21.982   8.568   -58.621  1.00 29.30 7   A 1 
ATOM 50   C CA  . ALA A 0 7   . 20.709   9.310   -58.614  1.00 29.30 7   A 1 
ATOM 51   C C   . ALA A 0 7   . 19.844   9.055   -59.874  1.00 29.30 7   A 1 
ATOM 52   C CB  . ALA A 0 7   . 20.908   10.827  -58.461  1.00 29.30 7   A 1 
ATOM 53   O O   . ALA A 0 7   . 20.347   9.004   -60.993  1.00 29.30 7   A 1 
ATOM 54   N N   . ALA A 0 8   . 18.524   9.036   -59.631  1.00 32.65 8   A 1 
ATOM 55   C CA  . ALA A 0 8   . 17.386   9.272   -60.539  1.00 32.65 8   A 1 
ATOM 56   C C   . ALA A 0 8   . 16.643   8.071   -61.182  1.00 32.65 8   A 1 
ATOM 57   C CB  . ALA A 0 8   . 17.666   10.444  -61.486  1.00 32.65 8   A 1 
ATOM 58   O O   . ALA A 0 8   . 16.737   7.791   -62.373  1.00 32.65 8   A 1 
ATOM 59   N N   . LEU A 0 9   . 15.814   7.421   -60.355  1.00 28.66 9   A 1 
ATOM 60   C CA  . LEU A 0 9   . 14.338   7.372   -60.449  1.00 28.66 9   A 1 
ATOM 61   C C   . LEU A 0 9   . 13.671   7.525   -61.845  1.00 28.66 9   A 1 
ATOM 62   C CB  . LEU A 0 9   . 13.813   8.476   -59.491  1.00 28.66 9   A 1 
ATOM 63   O O   . LEU A 0 9   . 13.491   8.644   -62.316  1.00 28.66 9   A 1 
ATOM 64   C CG  . LEU A 0 9   . 12.339   8.311   -59.066  1.00 28.66 9   A 1 
ATOM 65   C CD1 . LEU A 0 9   . 12.253   7.510   -57.765  1.00 28.66 9   A 1 
ATOM 66   C CD2 . LEU A 0 9   . 11.670   9.666   -58.836  1.00 28.66 9   A 1 
ATOM 67   N N   . ILE A 0 10  . 13.113   6.431   -62.393  1.00 37.10 10  A 1 
ATOM 68   C CA  . ILE A 0 10  . 11.855   6.445   -63.173  1.00 37.10 10  A 1 
ATOM 69   C C   . ILE A 0 10  . 11.007   5.231   -62.765  1.00 37.10 10  A 1 
ATOM 70   C CB  . ILE A 0 10  . 12.050   6.517   -64.713  1.00 37.10 10  A 1 
ATOM 71   O O   . ILE A 0 10  . 11.394   4.079   -62.947  1.00 37.10 10  A 1 
ATOM 72   C CG1 . ILE A 0 10  . 12.710   7.857   -65.111  1.00 37.10 10  A 1 
ATOM 73   C CG2 . ILE A 0 10  . 10.698   6.355   -65.448  1.00 37.10 10  A 1 
ATOM 74   C CD1 . ILE A 0 10  . 12.875   8.112   -66.614  1.00 37.10 10  A 1 
ATOM 75   N N   . ALA A 0 11  . 9.835    5.528   -62.211  1.00 30.48 11  A 1 
ATOM 76   C CA  . ALA A 0 11  . 8.760    4.599   -61.911  1.00 30.48 11  A 1 
ATOM 77   C C   . ALA A 0 11  . 8.034    4.126   -63.183  1.00 30.48 11  A 1 
ATOM 78   C CB  . ALA A 0 11  . 7.780    5.354   -61.002  1.00 30.48 11  A 1 
ATOM 79   O O   . ALA A 0 11  . 7.835    4.923   -64.096  1.00 30.48 11  A 1 
ATOM 80   N N   . ALA A 0 12  . 7.570    2.871   -63.195  1.00 31.65 12  A 1 
ATOM 81   C CA  . ALA A 0 12  . 6.188    2.488   -63.532  1.00 31.65 12  A 1 
ATOM 82   C C   . ALA A 0 12  . 6.054    0.959   -63.684  1.00 31.65 12  A 1 
ATOM 83   C CB  . ALA A 0 12  . 5.649    3.173   -64.799  1.00 31.65 12  A 1 
ATOM 84   O O   . ALA A 0 12  . 6.463    0.370   -64.679  1.00 31.65 12  A 1 
ATOM 85   N N   . VAL A 0 13  . 5.455    0.347   -62.659  1.00 27.57 13  A 1 
ATOM 86   C CA  . VAL A 0 13  . 4.333    -0.607  -62.719  1.00 27.57 13  A 1 
ATOM 87   C C   . VAL A 0 13  . 4.134    -1.364  -64.042  1.00 27.57 13  A 1 
ATOM 88   C CB  . VAL A 0 13  . 3.030    0.159   -62.371  1.00 27.57 13  A 1 
ATOM 89   O O   . VAL A 0 13  . 3.686    -0.790  -65.029  1.00 27.57 13  A 1 
ATOM 90   C CG1 . VAL A 0 13  . 1.805    -0.761  -62.280  1.00 27.57 13  A 1 
ATOM 91   C CG2 . VAL A 0 13  . 3.149    0.890   -61.022  1.00 27.57 13  A 1 
ATOM 92   N N   . ASN A 0 14  . 4.312    -2.688  -64.002  1.00 33.02 14  A 1 
ATOM 93   C CA  . ASN A 0 14  . 3.275    -3.649  -64.406  1.00 33.02 14  A 1 
ATOM 94   C C   . ASN A 0 14  . 3.712    -5.076  -64.050  1.00 33.02 14  A 1 
ATOM 95   C CB  . ASN A 0 14  . 2.879    -3.518  -65.893  1.00 33.02 14  A 1 
ATOM 96   O O   . ASN A 0 14  . 4.341    -5.783  -64.832  1.00 33.02 14  A 1 
ATOM 97   C CG  . ASN A 0 14  . 1.639    -2.653  -66.064  1.00 33.02 14  A 1 
ATOM 98   N ND2 . ASN A 0 14  . 1.635    -1.740  -67.003  1.00 33.02 14  A 1 
ATOM 99   O OD1 . ASN A 0 14  . 0.657    -2.786  -65.354  1.00 33.02 14  A 1 
ATOM 100  N N   . ALA A 0 15  . 3.342    -5.490  -62.841  1.00 28.19 15  A 1 
ATOM 101  C CA  . ALA A 0 15  . 3.208    -6.888  -62.478  1.00 28.19 15  A 1 
ATOM 102  C C   . ALA A 0 15  . 1.724    -7.247  -62.608  1.00 28.19 15  A 1 
ATOM 103  C CB  . ALA A 0 15  . 3.730    -7.077  -61.045  1.00 28.19 15  A 1 
ATOM 104  O O   . ALA A 0 15  . 0.908    -6.742  -61.846  1.00 28.19 15  A 1 
ATOM 105  N N   . SER A 0 16  . 1.360    -8.096  -63.567  1.00 26.28 16  A 1 
ATOM 106  C CA  . SER A 0 16  . 0.263    -9.050  -63.379  1.00 26.28 16  A 1 
ATOM 107  C C   . SER A 0 16  . 0.208    -10.085 -64.506  1.00 26.28 16  A 1 
ATOM 108  C CB  . SER A 0 16  . -1.128   -8.403  -63.202  1.00 26.28 16  A 1 
ATOM 109  O O   . SER A 0 16  . 0.116    -9.742  -65.677  1.00 26.28 16  A 1 
ATOM 110  O OG  . SER A 0 16  . -1.439   -7.469  -64.206  1.00 26.28 16  A 1 
ATOM 111  N N   . TRP A 0 17  . 0.215    -11.349 -64.064  1.00 22.85 17  A 1 
ATOM 112  C CA  . TRP A 0 17  . -0.615   -12.461 -64.548  1.00 22.85 17  A 1 
ATOM 113  C C   . TRP A 0 17  . -0.283   -13.003 -65.944  1.00 22.85 17  A 1 
ATOM 114  C CB  . TRP A 0 17  . -2.085   -12.073 -64.371  1.00 22.85 17  A 1 
ATOM 115  O O   . TRP A 0 17  . -0.446   -12.347 -66.959  1.00 22.85 17  A 1 
ATOM 116  C CG  . TRP A 0 17  . -2.583   -12.006 -62.953  1.00 22.85 17  A 1 
ATOM 117  C CD1 . TRP A 0 17  . -1.946   -11.528 -61.852  1.00 22.85 17  A 1 
ATOM 118  C CD2 . TRP A 0 17  . -3.869   -12.487 -62.468  1.00 22.85 17  A 1 
ATOM 119  C CE2 . TRP A 0 17  . -3.934   -12.287 -61.058  1.00 22.85 17  A 1 
ATOM 120  C CE3 . TRP A 0 17  . -4.982   -13.093 -63.087  1.00 22.85 17  A 1 
ATOM 121  N NE1 . TRP A 0 17  . -2.743   -11.681 -60.738  1.00 22.85 17  A 1 
ATOM 122  C CH2 . TRP A 0 17  . -6.126   -13.289 -60.938  1.00 22.85 17  A 1 
ATOM 123  C CZ2 . TRP A 0 17  . -5.038   -12.680 -60.293  1.00 22.85 17  A 1 
ATOM 124  C CZ3 . TRP A 0 17  . -6.098   -13.491 -62.330  1.00 22.85 17  A 1 
ATOM 125  N N   . GLY A 0 18  . 0.240    -14.224 -66.041  1.00 24.97 18  A 1 
ATOM 126  C CA  . GLY A 0 18  . -0.549   -15.461 -65.935  1.00 24.97 18  A 1 
ATOM 127  C C   . GLY A 0 18  . -0.510   -16.105 -67.329  1.00 24.97 18  A 1 
ATOM 128  O O   . GLY A 0 18  . -0.706   -15.428 -68.325  1.00 24.97 18  A 1 
ATOM 129  N N   . GLY A 0 19  . -0.071   -17.342 -67.514  1.00 22.89 19  A 1 
ATOM 130  C CA  . GLY A 0 19  . -0.729   -18.529 -66.994  1.00 22.89 19  A 1 
ATOM 131  C C   . GLY A 0 19  . -1.402   -19.257 -68.165  1.00 22.89 19  A 1 
ATOM 132  O O   . GLY A 0 19  . -2.346   -18.745 -68.743  1.00 22.89 19  A 1 
ATOM 133  N N   . HIS A 0 20  . -0.866   -20.435 -68.493  1.00 23.20 20  A 1 
ATOM 134  C CA  . HIS A 0 20  . -1.522   -21.601 -69.097  1.00 23.20 20  A 1 
ATOM 135  C C   . HIS A 0 20  . -2.525   -21.467 -70.265  1.00 23.20 20  A 1 
ATOM 136  C CB  . HIS A 0 20  . -2.166   -22.418 -67.963  1.00 23.20 20  A 1 
ATOM 137  O O   . HIS A 0 20  . -3.649   -21.010 -70.106  1.00 23.20 20  A 1 
ATOM 138  C CG  . HIS A 0 20  . -1.187   -23.333 -67.284  1.00 23.20 20  A 1 
ATOM 139  C CD2 . HIS A 0 20  . -0.667   -23.211 -66.024  1.00 23.20 20  A 1 
ATOM 140  N ND1 . HIS A 0 20  . -0.668   -24.485 -67.832  1.00 23.20 20  A 1 
ATOM 141  C CE1 . HIS A 0 20  . 0.149    -25.043 -66.926  1.00 23.20 20  A 1 
ATOM 142  N NE2 . HIS A 0 20  . 0.186    -24.297 -65.815  1.00 23.20 20  A 1 
ATOM 143  N N   . GLY A 0 21  . -2.215   -22.214 -71.334  1.00 25.65 21  A 1 
ATOM 144  C CA  . GLY A 0 21  . -3.159   -23.200 -71.877  1.00 25.65 21  A 1 
ATOM 145  C C   . GLY A 0 21  . -3.681   -22.969 -73.298  1.00 25.65 21  A 1 
ATOM 146  O O   . GLY A 0 21  . -4.107   -21.880 -73.654  1.00 25.65 21  A 1 
ATOM 147  N N   . GLY A 0 22  . -3.752   -24.065 -74.063  1.00 26.12 22  A 1 
ATOM 148  C CA  . GLY A 0 22  . -4.874   -24.273 -74.987  1.00 26.12 22  A 1 
ATOM 149  C C   . GLY A 0 22  . -4.586   -24.234 -76.487  1.00 26.12 22  A 1 
ATOM 150  O O   . GLY A 0 22  . -4.822   -23.235 -77.147  1.00 26.12 22  A 1 
ATOM 151  N N   . TYR A 0 23  . -4.137   -25.376 -77.008  1.00 24.44 23  A 1 
ATOM 152  C CA  . TYR A 0 23  . -4.517   -26.014 -78.278  1.00 24.44 23  A 1 
ATOM 153  C C   . TYR A 0 23  . -5.404   -25.264 -79.300  1.00 24.44 23  A 1 
ATOM 154  C CB  . TYR A 0 23  . -5.250   -27.315 -77.901  1.00 24.44 23  A 1 
ATOM 155  O O   . TYR A 0 23  . -6.569   -24.988 -79.042  1.00 24.44 23  A 1 
ATOM 156  C CG  . TYR A 0 23  . -4.347   -28.396 -77.346  1.00 24.44 23  A 1 
ATOM 157  C CD1 . TYR A 0 23  . -3.805   -29.348 -78.229  1.00 24.44 23  A 1 
ATOM 158  C CD2 . TYR A 0 23  . -4.045   -28.457 -75.970  1.00 24.44 23  A 1 
ATOM 159  C CE1 . TYR A 0 23  . -2.955   -30.356 -77.743  1.00 24.44 23  A 1 
ATOM 160  C CE2 . TYR A 0 23  . -3.183   -29.459 -75.482  1.00 24.44 23  A 1 
ATOM 161  O OH  . TYR A 0 23  . -1.813   -31.390 -75.919  1.00 24.44 23  A 1 
ATOM 162  C CZ  . TYR A 0 23  . -2.638   -30.412 -76.372  1.00 24.44 23  A 1 
ATOM 163  N N   . GLY A 0 24  . -4.905   -25.227 -80.545  1.00 25.90 24  A 1 
ATOM 164  C CA  . GLY A 0 24  . -5.653   -25.666 -81.734  1.00 25.90 24  A 1 
ATOM 165  C C   . GLY A 0 24  . -6.573   -24.648 -82.417  1.00 25.90 24  A 1 
ATOM 166  O O   . GLY A 0 24  . -7.665   -24.367 -81.944  1.00 25.90 24  A 1 
ATOM 167  N N   . GLY A 0 25  . -6.203   -24.195 -83.619  1.00 27.66 25  A 1 
ATOM 168  C CA  . GLY A 0 25  . -7.136   -23.458 -84.476  1.00 27.66 25  A 1 
ATOM 169  C C   . GLY A 0 25  . -6.483   -22.811 -85.689  1.00 27.66 25  A 1 
ATOM 170  O O   . GLY A 0 25  . -5.733   -21.851 -85.573  1.00 27.66 25  A 1 
ATOM 171  N N   . TYR A 0 26  . -6.778   -23.361 -86.858  1.00 27.81 26  A 1 
ATOM 172  C CA  . TYR A 0 26  . -6.309   -22.945 -88.172  1.00 27.81 26  A 1 
ATOM 173  C C   . TYR A 0 26  . -6.858   -21.569 -88.594  1.00 27.81 26  A 1 
ATOM 174  C CB  . TYR A 0 26  . -6.781   -24.017 -89.171  1.00 27.81 26  A 1 
ATOM 175  O O   . TYR A 0 26  . -8.040   -21.297 -88.425  1.00 27.81 26  A 1 
ATOM 176  C CG  . TYR A 0 26  . -6.104   -25.373 -89.038  1.00 27.81 26  A 1 
ATOM 177  C CD1 . TYR A 0 26  . -5.097   -25.725 -89.957  1.00 27.81 26  A 1 
ATOM 178  C CD2 . TYR A 0 26  . -6.480   -26.287 -88.030  1.00 27.81 26  A 1 
ATOM 179  C CE1 . TYR A 0 26  . -4.455   -26.974 -89.866  1.00 27.81 26  A 1 
ATOM 180  C CE2 . TYR A 0 26  . -5.828   -27.532 -87.927  1.00 27.81 26  A 1 
ATOM 181  O OH  . TYR A 0 26  . -4.195   -29.081 -88.746  1.00 27.81 26  A 1 
ATOM 182  C CZ  . TYR A 0 26  . -4.816   -27.878 -88.845  1.00 27.81 26  A 1 
ATOM 183  N N   . GLY A 0 27  . -6.019   -20.771 -89.267  1.00 28.49 27  A 1 
ATOM 184  C CA  . GLY A 0 27  . -6.447   -19.823 -90.304  1.00 28.49 27  A 1 
ATOM 185  C C   . GLY A 0 27  . -7.080   -18.506 -89.843  1.00 28.49 27  A 1 
ATOM 186  O O   . GLY A 0 27  . -8.293   -18.344 -89.882  1.00 28.49 27  A 1 
ATOM 187  N N   . GLY A 0 28  . -6.249   -17.507 -89.534  1.00 29.00 28  A 1 
ATOM 188  C CA  . GLY A 0 28  . -6.674   -16.107 -89.466  1.00 29.00 28  A 1 
ATOM 189  C C   . GLY A 0 28  . -6.511   -15.397 -90.815  1.00 29.00 28  A 1 
ATOM 190  O O   . GLY A 0 28  . -5.391   -15.111 -91.228  1.00 29.00 28  A 1 
ATOM 191  N N   . GLN A 0 29  . -7.625   -15.067 -91.474  1.00 33.72 29  A 1 
ATOM 192  C CA  . GLN A 0 29  . -7.714   -14.003 -92.481  1.00 33.72 29  A 1 
ATOM 193  C C   . GLN A 0 29  . -8.489   -12.833 -91.865  1.00 33.72 29  A 1 
ATOM 194  C CB  . GLN A 0 29  . -8.369   -14.511 -93.783  1.00 33.72 29  A 1 
ATOM 195  O O   . GLN A 0 29  . -9.710   -12.873 -91.751  1.00 33.72 29  A 1 
ATOM 196  C CG  . GLN A 0 29  . -7.351   -15.195 -94.709  1.00 33.72 29  A 1 
ATOM 197  C CD  . GLN A 0 29  . -8.022   -15.935 -95.861  1.00 33.72 29  A 1 
ATOM 198  N NE2 . GLN A 0 29  . -7.826   -15.532 -97.099  1.00 33.72 29  A 1 
ATOM 199  O OE1 . GLN A 0 29  . -8.735   -16.901 -95.673  1.00 33.72 29  A 1 
ATOM 200  N N   . SER A 0 30  . -7.759   -11.788 -91.469  1.00 33.09 30  A 1 
ATOM 201  C CA  . SER A 0 30  . -8.292   -10.470 -91.116  1.00 33.09 30  A 1 
ATOM 202  C C   . SER A 0 30  . -7.743   -9.450  -92.110  1.00 33.09 30  A 1 
ATOM 203  C CB  . SER A 0 30  . -7.928   -10.095 -89.676  1.00 33.09 30  A 1 
ATOM 204  O O   . SER A 0 30  . -6.536   -9.222  -92.188  1.00 33.09 30  A 1 
ATOM 205  O OG  . SER A 0 30  . -8.383   -8.787  -89.383  1.00 33.09 30  A 1 
ATOM 206  N N   . TYR A 0 31  . -8.643   -8.856  -92.892  1.00 35.37 31  A 1 
ATOM 207  C CA  . TYR A 0 31  . -8.395   -7.678  -93.717  1.00 35.37 31  A 1 
ATOM 208  C C   . TYR A 0 31  . -8.836   -6.448  -92.906  1.00 35.37 31  A 1 
ATOM 209  C CB  . TYR A 0 31  . -9.171   -7.811  -95.044  1.00 35.37 31  A 1 
ATOM 210  O O   . TYR A 0 31  . -10.028  -6.159  -92.826  1.00 35.37 31  A 1 
ATOM 211  C CG  . TYR A 0 31  . -8.596   -8.804  -96.043  1.00 35.37 31  A 1 
ATOM 212  C CD1 . TYR A 0 31  . -7.675   -8.361  -97.014  1.00 35.37 31  A 1 
ATOM 213  C CD2 . TYR A 0 31  . -8.994   -10.156 -96.024  1.00 35.37 31  A 1 
ATOM 214  C CE1 . TYR A 0 31  . -7.148   -9.263  -97.959  1.00 35.37 31  A 1 
ATOM 215  C CE2 . TYR A 0 31  . -8.468   -11.062 -96.966  1.00 35.37 31  A 1 
ATOM 216  O OH  . TYR A 0 31  . -7.030   -11.498 -98.835  1.00 35.37 31  A 1 
ATOM 217  C CZ  . TYR A 0 31  . -7.542   -10.619 -97.934  1.00 35.37 31  A 1 
ATOM 218  N N   . GLY A 0 32  . -7.896   -5.727  -92.281  1.00 33.05 32  A 1 
ATOM 219  C CA  . GLY A 0 32  . -8.215   -4.583  -91.417  1.00 33.05 32  A 1 
ATOM 220  C C   . GLY A 0 32  . -7.067   -3.582  -91.232  1.00 33.05 32  A 1 
ATOM 221  O O   . GLY A 0 32  . -6.102   -3.870  -90.544  1.00 33.05 32  A 1 
ATOM 222  N N   . LYS A 0 33  . -7.243   -2.396  -91.836  1.00 34.76 33  A 1 
ATOM 223  C CA  . LYS A 0 33  . -6.625   -1.066  -91.597  1.00 34.76 33  A 1 
ATOM 224  C C   . LYS A 0 33  . -5.083   -0.926  -91.530  1.00 34.76 33  A 1 
ATOM 225  C CB  . LYS A 0 33  . -7.310   -0.381  -90.400  1.00 34.76 33  A 1 
ATOM 226  O O   . LYS A 0 33  . -4.405   -1.400  -90.631  1.00 34.76 33  A 1 
ATOM 227  C CG  . LYS A 0 33  . -8.810   -0.146  -90.664  1.00 34.76 33  A 1 
ATOM 228  C CD  . LYS A 0 33  . -9.408   0.900   -89.714  1.00 34.76 33  A 1 
ATOM 229  C CE  . LYS A 0 33  . -10.889  1.127   -90.059  1.00 34.76 33  A 1 
ATOM 230  N NZ  . LYS A 0 33  . -11.427  2.356   -89.421  1.00 34.76 33  A 1 
ATOM 231  N N   . LYS A 0 34  . -4.558   -0.121  -92.468  1.00 37.14 34  A 1 
ATOM 232  C CA  . LYS A 0 34  . -3.155   0.310   -92.603  1.00 37.14 34  A 1 
ATOM 233  C C   . LYS A 0 34  . -2.729   1.247   -91.458  1.00 37.14 34  A 1 
ATOM 234  C CB  . LYS A 0 34  . -2.977   1.052   -93.948  1.00 37.14 34  A 1 
ATOM 235  O O   . LYS A 0 34  . -3.109   2.415   -91.463  1.00 37.14 34  A 1 
ATOM 236  C CG  . LYS A 0 34  . -3.198   0.194   -95.205  1.00 37.14 34  A 1 
ATOM 237  C CD  . LYS A 0 34  . -2.926   1.027   -96.469  1.00 37.14 34  A 1 
ATOM 238  C CE  . LYS A 0 34  . -3.074   0.172   -97.735  1.00 37.14 34  A 1 
ATOM 239  N NZ  . LYS A 0 34  . -2.722   0.940   -98.958  1.00 37.14 34  A 1 
ATOM 240  N N   . GLY A 0 35  . -1.923   0.756   -90.518  1.00 35.91 35  A 1 
ATOM 241  C CA  . GLY A 0 35  . -1.123   1.592   -89.613  1.00 35.91 35  A 1 
ATOM 242  C C   . GLY A 0 35  . 0.247    1.933   -90.215  1.00 35.91 35  A 1 
ATOM 243  O O   . GLY A 0 35  . 0.711    1.267   -91.134  1.00 35.91 35  A 1 
ATOM 244  N N   . SER A 0 36  . 0.911    2.970   -89.720  1.00 49.28 36  A 1 
ATOM 245  C CA  . SER A 0 36  . 2.337    3.236   -89.965  1.00 49.28 36  A 1 
ATOM 246  C C   . SER A 0 36  . 3.107    2.952   -88.679  1.00 49.28 36  A 1 
ATOM 247  C CB  . SER A 0 36  . 2.548    4.689   -90.403  1.00 49.28 36  A 1 
ATOM 248  O O   . SER A 0 36  . 2.614    3.301   -87.608  1.00 49.28 36  A 1 
ATOM 249  O OG  . SER A 0 36  . 1.941    5.579   -89.483  1.00 49.28 36  A 1 
ATOM 250  N N   . TYR A 0 37  . 4.299    2.363   -88.762  1.00 51.67 37  A 1 
ATOM 251  C CA  . TYR A 0 37  . 5.145    2.118   -87.590  1.00 51.67 37  A 1 
ATOM 252  C C   . TYR A 0 37  . 6.567    2.638   -87.812  1.00 51.67 37  A 1 
ATOM 253  C CB  . TYR A 0 37  . 5.125    0.638   -87.177  1.00 51.67 37  A 1 
ATOM 254  O O   . TYR A 0 37  . 7.077    2.677   -88.935  1.00 51.67 37  A 1 
ATOM 255  C CG  . TYR A 0 37  . 5.814    -0.305  -88.143  1.00 51.67 37  A 1 
ATOM 256  C CD1 . TYR A 0 37  . 5.183    -0.639  -89.353  1.00 51.67 37  A 1 
ATOM 257  C CD2 . TYR A 0 37  . 7.082    -0.843  -87.845  1.00 51.67 37  A 1 
ATOM 258  C CE1 . TYR A 0 37  . 5.787    -1.539  -90.246  1.00 51.67 37  A 1 
ATOM 259  C CE2 . TYR A 0 37  . 7.688    -1.753  -88.735  1.00 51.67 37  A 1 
ATOM 260  O OH  . TYR A 0 37  . 7.576    -3.024  -90.777  1.00 51.67 37  A 1 
ATOM 261  C CZ  . TYR A 0 37  . 7.027    -2.118  -89.928  1.00 51.67 37  A 1 
ATOM 262  N N   . ALA A 0 38  . 7.197    3.050   -86.714  1.00 49.12 38  A 1 
ATOM 263  C CA  . ALA A 0 38  . 8.584    3.485   -86.670  1.00 49.12 38  A 1 
ATOM 264  C C   . ALA A 0 38  . 9.461    2.312   -86.211  1.00 49.12 38  A 1 
ATOM 265  C CB  . ALA A 0 38  . 8.672    4.696   -85.733  1.00 49.12 38  A 1 
ATOM 266  O O   . ALA A 0 38  . 9.279    1.790   -85.112  1.00 49.12 38  A 1 
ATOM 267  N N   . LYS A 0 39  . 10.412   1.882   -87.045  1.00 55.32 39  A 1 
ATOM 268  C CA  . LYS A 0 39  . 11.457   0.932   -86.649  1.00 55.32 39  A 1 
ATOM 269  C C   . LYS A 0 39  . 12.684   1.727   -86.219  1.00 55.32 39  A 1 
ATOM 270  C CB  . LYS A 0 39  . 11.745   -0.050  -87.798  1.00 55.32 39  A 1 
ATOM 271  O O   . LYS A 0 39  . 13.242   2.474   -87.019  1.00 55.32 39  A 1 
ATOM 272  C CG  . LYS A 0 39  . 12.655   -1.205  -87.345  1.00 55.32 39  A 1 
ATOM 273  C CD  . LYS A 0 39  . 12.893   -2.206  -88.484  1.00 55.32 39  A 1 
ATOM 274  C CE  . LYS A 0 39  . 13.777   -3.362  -87.994  1.00 55.32 39  A 1 
ATOM 275  N NZ  . LYS A 0 39  . 14.047   -4.350  -89.070  1.00 55.32 39  A 1 
ATOM 276  N N   . VAL A 0 40  . 13.105   1.559   -84.969  1.00 62.58 40  A 1 
ATOM 277  C CA  . VAL A 0 40  . 14.366   2.116   -84.467  1.00 62.58 40  A 1 
ATOM 278  C C   . VAL A 0 40  . 15.444   1.046   -84.617  1.00 62.58 40  A 1 
ATOM 279  C CB  . VAL A 0 40  . 14.243   2.611   -83.011  1.00 62.58 40  A 1 
ATOM 280  O O   . VAL A 0 40  . 15.330   -0.035  -84.046  1.00 62.58 40  A 1 
ATOM 281  C CG1 . VAL A 0 40  . 15.512   3.367   -82.594  1.00 62.58 40  A 1 
ATOM 282  C CG2 . VAL A 0 40  . 13.035   3.545   -82.842  1.00 62.58 40  A 1 
ATOM 283  N N   . SER A 0 41  . 16.476   1.316   -85.411  1.00 52.99 41  A 1 
ATOM 284  C CA  . SER A 0 41  . 17.678   0.481   -85.497  1.00 52.99 41  A 1 
ATOM 285  C C   . SER A 0 41  . 18.872   1.252   -84.961  1.00 52.99 41  A 1 
ATOM 286  C CB  . SER A 0 41  . 17.944   0.015   -86.931  1.00 52.99 41  A 1 
ATOM 287  O O   . SER A 0 41  . 19.085   2.396   -85.355  1.00 52.99 41  A 1 
ATOM 288  O OG  . SER A 0 41  . 18.134   1.114   -87.801  1.00 52.99 41  A 1 
ATOM 289  N N   . TYR A 0 42  . 19.665   0.625   -84.101  1.00 64.98 42  A 1 
ATOM 290  C CA  . TYR A 0 42  . 20.870   1.223   -83.542  1.00 64.98 42  A 1 
ATOM 291  C C   . TYR A 0 42  . 22.067   0.884   -84.427  1.00 64.98 42  A 1 
ATOM 292  C CB  . TYR A 0 42  . 21.049   0.736   -82.103  1.00 64.98 42  A 1 
ATOM 293  O O   . TYR A 0 42  . 22.400   -0.287  -84.599  1.00 64.98 42  A 1 
ATOM 294  C CG  . TYR A 0 42  . 19.972   1.245   -81.165  1.00 64.98 42  A 1 
ATOM 295  C CD1 . TYR A 0 42  . 20.174   2.434   -80.435  1.00 64.98 42  A 1 
ATOM 296  C CD2 . TYR A 0 42  . 18.759   0.538   -81.034  1.00 64.98 42  A 1 
ATOM 297  C CE1 . TYR A 0 42  . 19.172   2.907   -79.566  1.00 64.98 42  A 1 
ATOM 298  C CE2 . TYR A 0 42  . 17.745   1.027   -80.191  1.00 64.98 42  A 1 
ATOM 299  O OH  . TYR A 0 42  . 16.965   2.666   -78.639  1.00 64.98 42  A 1 
ATOM 300  C CZ  . TYR A 0 42  . 17.950   2.209   -79.453  1.00 64.98 42  A 1 
ATOM 301  N N   . GLN A 0 43  . 22.703   1.903   -84.999  1.00 67.39 43  A 1 
ATOM 302  C CA  . GLN A 0 43  . 23.943   1.743   -85.757  1.00 67.39 43  A 1 
ATOM 303  C C   . GLN A 0 43  . 25.132   1.982   -84.810  1.00 67.39 43  A 1 
ATOM 304  C CB  . GLN A 0 43  . 23.961   2.711   -86.951  1.00 67.39 43  A 1 
ATOM 305  O O   . GLN A 0 43  . 25.180   3.037   -84.165  1.00 67.39 43  A 1 
ATOM 306  C CG  . GLN A 0 43  . 22.970   2.317   -88.065  1.00 67.39 43  A 1 
ATOM 307  C CD  . GLN A 0 43  . 23.431   1.144   -88.931  1.00 67.39 43  A 1 
ATOM 308  N NE2 . GLN A 0 43  . 22.527   0.444   -89.581  1.00 67.39 43  A 1 
ATOM 309  O OE1 . GLN A 0 43  . 24.601   0.840   -89.065  1.00 67.39 43  A 1 
ATOM 310  N N   . PRO A 0 44  . 26.084   1.041   -84.682  1.00 62.00 44  A 1 
ATOM 311  C CA  . PRO A 0 44  . 27.316   1.287   -83.945  1.00 62.00 44  A 1 
ATOM 312  C C   . PRO A 0 44  . 28.159   2.335   -84.677  1.00 62.00 44  A 1 
ATOM 313  C CB  . PRO A 0 44  . 28.032   -0.065  -83.866  1.00 62.00 44  A 1 
ATOM 314  O O   . PRO A 0 44  . 28.472   2.187   -85.856  1.00 62.00 44  A 1 
ATOM 315  C CG  . PRO A 0 44  . 27.515   -0.825  -85.088  1.00 62.00 44  A 1 
ATOM 316  C CD  . PRO A 0 44  . 26.101   -0.284  -85.290  1.00 62.00 44  A 1 
ATOM 317  N N   . VAL A 0 45  . 28.563   3.387   -83.969  1.00 68.70 45  A 1 
ATOM 318  C CA  . VAL A 0 45  . 29.538   4.370   -84.446  1.00 68.70 45  A 1 
ATOM 319  C C   . VAL A 0 45  . 30.777   4.260   -83.570  1.00 68.70 45  A 1 
ATOM 320  C CB  . VAL A 0 45  . 28.958   5.797   -84.457  1.00 68.70 45  A 1 
ATOM 321  O O   . VAL A 0 45  . 30.779   4.683   -82.413  1.00 68.70 45  A 1 
ATOM 322  C CG1 . VAL A 0 45  . 29.980   6.795   -85.023  1.00 68.70 45  A 1 
ATOM 323  C CG2 . VAL A 0 45  . 27.694   5.884   -85.322  1.00 68.70 45  A 1 
ATOM 324  N N   . THR A 0 46  . 31.842   3.686   -84.119  1.00 68.55 46  A 1 
ATOM 325  C CA  . THR A 0 46  . 33.150   3.626   -83.460  1.00 68.55 46  A 1 
ATOM 326  C C   . THR A 0 46  . 33.943   4.881   -83.791  1.00 68.55 46  A 1 
ATOM 327  C CB  . THR A 0 46  . 33.912   2.357   -83.856  1.00 68.55 46  A 1 
ATOM 328  O O   . THR A 0 46  . 34.164   5.192   -84.960  1.00 68.55 46  A 1 
ATOM 329  C CG2 . THR A 0 46  . 35.201   2.180   -83.056  1.00 68.55 46  A 1 
ATOM 330  O OG1 . THR A 0 46  . 33.110   1.229   -83.596  1.00 68.55 46  A 1 
ATOM 331  N N   . ARG A 0 47  . 34.378   5.612   -82.762  1.00 68.61 47  A 1 
ATOM 332  C CA  . ARG A 0 47  . 35.300   6.744   -82.897  1.00 68.61 47  A 1 
ATOM 333  C C   . ARG A 0 47  . 36.583   6.443   -82.142  1.00 68.61 47  A 1 
ATOM 334  C CB  . ARG A 0 47  . 34.654   8.050   -82.406  1.00 68.61 47  A 1 
ATOM 335  O O   . ARG A 0 47  . 36.551   5.952   -81.013  1.00 68.61 47  A 1 
ATOM 336  C CG  . ARG A 0 47  . 33.483   8.481   -83.299  1.00 68.61 47  A 1 
ATOM 337  C CD  . ARG A 0 47  . 32.910   9.825   -82.837  1.00 68.61 47  A 1 
ATOM 338  N NE  . ARG A 0 47  . 31.823   10.280  -83.728  1.00 68.61 47  A 1 
ATOM 339  N NH1 . ARG A 0 47  . 30.810   11.738  -82.270  1.00 68.61 47  A 1 
ATOM 340  N NH2 . ARG A 0 47  . 29.982   11.481  -84.324  1.00 68.61 47  A 1 
ATOM 341  C CZ  . ARG A 0 47  . 30.881   11.159  -83.436  1.00 68.61 47  A 1 
ATOM 342  N N   . THR A 0 48  . 37.705   6.771   -82.761  1.00 65.32 48  A 1 
ATOM 343  C CA  . THR A 0 48  . 38.994   6.840   -82.080  1.00 65.32 48  A 1 
ATOM 344  C C   . THR A 0 48  . 38.926   7.988   -81.072  1.00 65.32 48  A 1 
ATOM 345  C CB  . THR A 0 48  . 40.107   7.031   -83.116  1.00 65.32 48  A 1 
ATOM 346  O O   . THR A 0 48  . 38.741   9.141   -81.456  1.00 65.32 48  A 1 
ATOM 347  C CG2 . THR A 0 48  . 41.484   6.983   -82.484  1.00 65.32 48  A 1 
ATOM 348  O OG1 . THR A 0 48  . 40.022   6.007   -84.086  1.00 65.32 48  A 1 
ATOM 349  N N   . VAL A 0 49  . 38.982   7.665   -79.781  1.00 67.59 49  A 1 
ATOM 350  C CA  . VAL A 0 49  . 39.022   8.648   -78.685  1.00 67.59 49  A 1 
ATOM 351  C C   . VAL A 0 49  . 40.441   9.172   -78.514  1.00 67.59 49  A 1 
ATOM 352  C CB  . VAL A 0 49  . 38.511   8.042   -77.364  1.00 67.59 49  A 1 
ATOM 353  O O   . VAL A 0 49  . 40.622   10.351  -78.227  1.00 67.59 49  A 1 
ATOM 354  C CG1 . VAL A 0 49  . 38.494   9.057   -76.214  1.00 67.59 49  A 1 
ATOM 355  C CG2 . VAL A 0 49  . 37.076   7.540   -77.530  1.00 67.59 49  A 1 
ATOM 356  N N   . GLN A 0 50  . 41.439   8.320   -78.752  1.00 48.37 50  A 1 
ATOM 357  C CA  . GLN A 0 50  . 42.848   8.699   -78.761  1.00 48.37 50  A 1 
ATOM 358  C C   . GLN A 0 50  . 43.544   8.074   -79.974  1.00 48.37 50  A 1 
ATOM 359  C CB  . GLN A 0 50  . 43.515   8.263   -77.454  1.00 48.37 50  A 1 
ATOM 360  O O   . GLN A 0 50  . 43.624   6.844   -80.051  1.00 48.37 50  A 1 
ATOM 361  C CG  . GLN A 0 50  . 43.172   9.235   -76.316  1.00 48.37 50  A 1 
ATOM 362  C CD  . GLN A 0 50  . 43.683   8.752   -74.969  1.00 48.37 50  A 1 
ATOM 363  N NE2 . GLN A 0 50  . 44.094   9.638   -74.090  1.00 48.37 50  A 1 
ATOM 364  O OE1 . GLN A 0 50  . 43.676   7.575   -74.665  1.00 48.37 50  A 1 
ATOM 365  N N   . PRO A 0 51  . 44.002   8.886   -80.947  1.00 48.92 51  A 1 
ATOM 366  C CA  . PRO A 0 51  . 44.814   8.388   -82.049  1.00 48.92 51  A 1 
ATOM 367  C C   . PRO A 0 51  . 46.193   7.963   -81.536  1.00 48.92 51  A 1 
ATOM 368  C CB  . PRO A 0 51  . 44.886   9.542   -83.055  1.00 48.92 51  A 1 
ATOM 369  O O   . PRO A 0 51  . 46.720   8.567   -80.604  1.00 48.92 51  A 1 
ATOM 370  C CG  . PRO A 0 51  . 44.755   10.790  -82.182  1.00 48.92 51  A 1 
ATOM 371  C CD  . PRO A 0 51  . 43.852   10.335  -81.036  1.00 48.92 51  A 1 
ATOM 372  N N   . ALA A 0 52  . 46.791   6.953   -82.173  1.00 43.64 52  A 1 
ATOM 373  C CA  . ALA A 0 52  . 48.178   6.570   -81.923  1.00 43.64 52  A 1 
ATOM 374  C C   . ALA A 0 52  . 49.094   7.743   -82.314  1.00 43.64 52  A 1 
ATOM 375  C CB  . ALA A 0 52  . 48.487   5.287   -82.707  1.00 43.64 52  A 1 
ATOM 376  O O   . ALA A 0 52  . 49.321   8.002   -83.497  1.00 43.64 52  A 1 
ATOM 377  N N   . ALA A 0 53  . 49.555   8.508   -81.328  1.00 40.76 53  A 1 
ATOM 378  C CA  . ALA A 0 53  . 50.371   9.688   -81.558  1.00 40.76 53  A 1 
ATOM 379  C C   . ALA A 0 53  . 51.857   9.334   -81.425  1.00 40.76 53  A 1 
ATOM 380  C CB  . ALA A 0 53  . 49.914   10.812  -80.622  1.00 40.76 53  A 1 
ATOM 381  O O   . ALA A 0 53  . 52.367   9.132   -80.325  1.00 40.76 53  A 1 
ATOM 382  N N   . ALA A 0 54  . 52.547   9.295   -82.567  1.00 36.42 54  A 1 
ATOM 383  C CA  . ALA A 0 54  . 53.989   9.486   -82.636  1.00 36.42 54  A 1 
ATOM 384  C C   . ALA A 0 54  . 54.292   10.981  -82.442  1.00 36.42 54  A 1 
ATOM 385  C CB  . ALA A 0 54  . 54.510   8.950   -83.975  1.00 36.42 54  A 1 
ATOM 386  O O   . ALA A 0 54  . 53.627   11.842  -83.024  1.00 36.42 54  A 1 
ATOM 387  N N   . SER A 0 55  . 55.269   11.287  -81.591  1.00 32.82 55  A 1 
ATOM 388  C CA  . SER A 0 55  . 55.628   12.656  -81.222  1.00 32.82 55  A 1 
ATOM 389  C C   . SER A 0 55  . 56.311   13.394  -82.381  1.00 32.82 55  A 1 
ATOM 390  C CB  . SER A 0 55  . 56.515   12.627  -79.972  1.00 32.82 55  A 1 
ATOM 391  O O   . SER A 0 55  . 57.526   13.350  -82.536  1.00 32.82 55  A 1 
ATOM 392  O OG  . SER A 0 55  . 56.759   13.940  -79.507  1.00 32.82 55  A 1 
ATOM 393  N N   . GLU A 0 56  . 55.522   14.102  -83.187  1.00 27.69 56  A 1 
ATOM 394  C CA  . GLU A 0 56  . 55.973   15.211  -84.032  1.00 27.69 56  A 1 
ATOM 395  C C   . GLU A 0 56  . 54.909   16.319  -84.032  1.00 27.69 56  A 1 
ATOM 396  C CB  . GLU A 0 56  . 56.238   14.783  -85.493  1.00 27.69 56  A 1 
ATOM 397  O O   . GLU A 0 56  . 53.990   16.289  -84.848  1.00 27.69 56  A 1 
ATOM 398  C CG  . GLU A 0 56  . 57.561   14.049  -85.757  1.00 27.69 56  A 1 
ATOM 399  C CD  . GLU A 0 56  . 57.878   13.909  -87.262  1.00 27.69 56  A 1 
ATOM 400  O OE1 . GLU A 0 56  . 58.941   13.328  -87.575  1.00 27.69 56  A 1 
ATOM 401  O OE2 . GLU A 0 56  . 57.099   14.426  -88.101  1.00 27.69 56  A 1 
ATOM 402  N N   . ARG A 0 57  . 55.037   17.343  -83.171  1.00 30.09 57  A 1 
ATOM 403  C CA  . ARG A 0 57  . 54.861   18.737  -83.622  1.00 30.09 57  A 1 
ATOM 404  C C   . ARG A 0 57  . 55.194   19.806  -82.590  1.00 30.09 57  A 1 
ATOM 405  C CB  . ARG A 0 57  . 53.459   19.061  -84.187  1.00 30.09 57  A 1 
ATOM 406  O O   . ARG A 0 57  . 54.963   19.685  -81.396  1.00 30.09 57  A 1 
ATOM 407  C CG  . ARG A 0 57  . 53.617   19.629  -85.607  1.00 30.09 57  A 1 
ATOM 408  C CD  . ARG A 0 57  . 52.252   19.887  -86.242  1.00 30.09 57  A 1 
ATOM 409  N NE  . ARG A 0 57  . 52.361   20.779  -87.416  1.00 30.09 57  A 1 
ATOM 410  N NH1 . ARG A 0 57  . 51.436   19.391  -88.997  1.00 30.09 57  A 1 
ATOM 411  N NH2 . ARG A 0 57  . 51.994   21.481  -89.545  1.00 30.09 57  A 1 
ATOM 412  C CZ  . ARG A 0 57  . 51.932   20.543  -88.642  1.00 30.09 57  A 1 
ATOM 413  N N   . ALA A 0 58  . 55.678   20.891  -83.180  1.00 25.70 58  A 1 
ATOM 414  C CA  . ALA A 0 58  . 56.075   22.161  -82.622  1.00 25.70 58  A 1 
ATOM 415  C C   . ALA A 0 58  . 54.980   22.931  -81.862  1.00 25.70 58  A 1 
ATOM 416  C CB  . ALA A 0 58  . 56.577   22.994  -83.809  1.00 25.70 58  A 1 
ATOM 417  O O   . ALA A 0 58  . 53.823   23.015  -82.270  1.00 25.70 58  A 1 
ATOM 418  N N   . SER A 0 59  . 55.475   23.584  -80.816  1.00 30.67 59  A 1 
ATOM 419  C CA  . SER A 0 59  . 54.993   24.755  -80.090  1.00 30.67 59  A 1 
ATOM 420  C C   . SER A 0 59  . 54.146   25.760  -80.889  1.00 30.67 59  A 1 
ATOM 421  C CB  . SER A 0 59  . 56.268   25.482  -79.622  1.00 30.67 59  A 1 
ATOM 422  O O   . SER A 0 59  . 54.663   26.468  -81.754  1.00 30.67 59  A 1 
ATOM 423  O OG  . SER A 0 59  . 57.149   25.668  -80.723  1.00 30.67 59  A 1 
ATOM 424  N N   . ALA A 0 60  . 52.882   25.914  -80.492  1.00 27.07 60  A 1 
ATOM 425  C CA  . ALA A 0 60  . 52.136   27.173  -80.546  1.00 27.07 60  A 1 
ATOM 426  C C   . ALA A 0 60  . 50.938   27.083  -79.585  1.00 27.07 60  A 1 
ATOM 427  C CB  . ALA A 0 60  . 51.666   27.468  -81.980  1.00 27.07 60  A 1 
ATOM 428  O O   . ALA A 0 60  . 49.976   26.375  -79.862  1.00 27.07 60  A 1 
ATOM 429  N N   . GLY A 0 61  . 50.993   27.789  -78.455  1.00 28.68 61  A 1 
ATOM 430  C CA  . GLY A 0 61  . 49.876   27.837  -77.511  1.00 28.68 61  A 1 
ATOM 431  C C   . GLY A 0 61  . 50.234   28.567  -76.225  1.00 28.68 61  A 1 
ATOM 432  O O   . GLY A 0 61  . 50.750   27.971  -75.291  1.00 28.68 61  A 1 
ATOM 433  N N   . TYR A 0 62  . 49.978   29.872  -76.205  1.00 29.34 62  A 1 
ATOM 434  C CA  . TYR A 0 62  . 50.003   30.715  -75.014  1.00 29.34 62  A 1 
ATOM 435  C C   . TYR A 0 62  . 49.090   30.147  -73.914  1.00 29.34 62  A 1 
ATOM 436  C CB  . TYR A 0 62  . 49.481   32.108  -75.413  1.00 29.34 62  A 1 
ATOM 437  O O   . TYR A 0 62  . 47.900   29.958  -74.145  1.00 29.34 62  A 1 
ATOM 438  C CG  . TYR A 0 62  . 50.515   33.085  -75.935  1.00 29.34 62  A 1 
ATOM 439  C CD1 . TYR A 0 62  . 50.921   34.147  -75.105  1.00 29.34 62  A 1 
ATOM 440  C CD2 . TYR A 0 62  . 51.036   32.975  -77.241  1.00 29.34 62  A 1 
ATOM 441  C CE1 . TYR A 0 62  . 51.844   35.101  -75.570  1.00 29.34 62  A 1 
ATOM 442  C CE2 . TYR A 0 62  . 51.964   33.927  -77.709  1.00 29.34 62  A 1 
ATOM 443  O OH  . TYR A 0 62  . 53.253   35.913  -77.332  1.00 29.34 62  A 1 
ATOM 444  C CZ  . TYR A 0 62  . 52.366   34.992  -76.876  1.00 29.34 62  A 1 
ATOM 445  N N   . GLY A 0 63  . 49.625   29.970  -72.706  1.00 34.34 63  A 1 
ATOM 446  C CA  . GLY A 0 63  . 48.845   29.654  -71.512  1.00 34.34 63  A 1 
ATOM 447  C C   . GLY A 0 63  . 49.725   29.675  -70.270  1.00 34.34 63  A 1 
ATOM 448  O O   . GLY A 0 63  . 50.323   28.667  -69.919  1.00 34.34 63  A 1 
ATOM 449  N N   . ARG A 0 64  . 49.830   30.836  -69.610  1.00 35.81 64  A 1 
ATOM 450  C CA  . ARG A 0 64  . 50.332   30.899  -68.233  1.00 35.81 64  A 1 
ATOM 451  C C   . ARG A 0 64  . 49.331   30.169  -67.339  1.00 35.81 64  A 1 
ATOM 452  C CB  . ARG A 0 64  . 50.446   32.345  -67.715  1.00 35.81 64  A 1 
ATOM 453  O O   . ARG A 0 64  . 48.268   30.712  -67.063  1.00 35.81 64  A 1 
ATOM 454  C CG  . ARG A 0 64  . 51.590   33.188  -68.274  1.00 35.81 64  A 1 
ATOM 455  C CD  . ARG A 0 64  . 51.640   34.513  -67.492  1.00 35.81 64  A 1 
ATOM 456  N NE  . ARG A 0 64  . 52.087   35.630  -68.343  1.00 35.81 64  A 1 
ATOM 457  N NH1 . ARG A 0 64  . 52.859   37.015  -66.678  1.00 35.81 64  A 1 
ATOM 458  N NH2 . ARG A 0 64  . 52.883   37.708  -68.798  1.00 35.81 64  A 1 
ATOM 459  C CZ  . ARG A 0 64  . 52.606   36.773  -67.934  1.00 35.81 64  A 1 
ATOM 460  N N   . ALA A 0 65  . 49.693   28.992  -66.863  1.00 36.33 65  A 1 
ATOM 461  C CA  . ALA A 0 65  . 49.183   28.444  -65.618  1.00 36.33 65  A 1 
ATOM 462  C C   . ALA A 0 65  . 50.369   27.737  -64.963  1.00 36.33 65  A 1 
ATOM 463  C CB  . ALA A 0 65  . 47.985   27.526  -65.894  1.00 36.33 65  A 1 
ATOM 464  O O   . ALA A 0 65  . 50.734   26.640  -65.367  1.00 36.33 65  A 1 
ATOM 465  N N   . ALA A 0 66  . 51.033   28.433  -64.037  1.00 41.35 66  A 1 
ATOM 466  C CA  . ALA A 0 66  . 52.017   27.816  -63.161  1.00 41.35 66  A 1 
ATOM 467  C C   . ALA A 0 66  . 51.337   26.659  -62.412  1.00 41.35 66  A 1 
ATOM 468  C CB  . ALA A 0 66  . 52.583   28.887  -62.221  1.00 41.35 66  A 1 
ATOM 469  O O   . ALA A 0 66  . 50.196   26.792  -61.961  1.00 41.35 66  A 1 
ATOM 470  N N   . GLU A 0 67  . 52.016   25.519  -62.387  1.00 45.44 67  A 1 
ATOM 471  C CA  . GLU A 0 67  . 51.497   24.222  -61.969  1.00 45.44 67  A 1 
ATOM 472  C C   . GLU A 0 67  . 51.194   24.197  -60.466  1.00 45.44 67  A 1 
ATOM 473  C CB  . GLU A 0 67  . 52.489   23.131  -62.409  1.00 45.44 67  A 1 
ATOM 474  O O   . GLU A 0 67  . 51.917   24.748  -59.636  1.00 45.44 67  A 1 
ATOM 475  C CG  . GLU A 0 67  . 52.427   22.950  -63.941  1.00 45.44 67  A 1 
ATOM 476  C CD  . GLU A 0 67  . 53.599   22.168  -64.555  1.00 45.44 67  A 1 
ATOM 477  O OE1 . GLU A 0 67  . 53.425   21.732  -65.716  1.00 45.44 67  A 1 
ATOM 478  O OE2 . GLU A 0 67  . 54.669   22.091  -63.916  1.00 45.44 67  A 1 
ATOM 479  N N   . LYS A 0 68  . 50.047   23.602  -60.133  1.00 43.04 68  A 1 
ATOM 480  C CA  . LYS A 0 68  . 49.487   23.542  -58.786  1.00 43.04 68  A 1 
ATOM 481  C C   . LYS A 0 68  . 50.312   22.579  -57.928  1.00 43.04 68  A 1 
ATOM 482  C CB  . LYS A 0 68  . 48.028   23.050  -58.865  1.00 43.04 68  A 1 
ATOM 483  O O   . LYS A 0 68  . 50.260   21.376  -58.163  1.00 43.04 68  A 1 
ATOM 484  C CG  . LYS A 0 68  . 47.079   23.951  -59.673  1.00 43.04 68  A 1 
ATOM 485  C CD  . LYS A 0 68  . 45.684   23.312  -59.680  1.00 43.04 68  A 1 
ATOM 486  C CE  . LYS A 0 68  . 44.664   24.168  -60.436  1.00 43.04 68  A 1 
ATOM 487  N NZ  . LYS A 0 68  . 43.313   23.566  -60.318  1.00 43.04 68  A 1 
ATOM 488  N N   . ARG A 0 69  . 50.978   23.077  -56.882  1.00 43.90 69  A 1 
ATOM 489  C CA  . ARG A 0 69  . 51.204   22.262  -55.678  1.00 43.90 69  A 1 
ATOM 490  C C   . ARG A 0 69  . 49.823   22.035  -55.068  1.00 43.90 69  A 1 
ATOM 491  C CB  . ARG A 0 69  . 52.145   22.966  -54.682  1.00 43.90 69  A 1 
ATOM 492  O O   . ARG A 0 69  . 49.198   23.004  -54.642  1.00 43.90 69  A 1 
ATOM 493  C CG  . ARG A 0 69  . 53.583   23.083  -55.213  1.00 43.90 69  A 1 
ATOM 494  C CD  . ARG A 0 69  . 54.506   23.812  -54.222  1.00 43.90 69  A 1 
ATOM 495  N NE  . ARG A 0 69  . 54.839   22.982  -53.045  1.00 43.90 69  A 1 
ATOM 496  N NH1 . ARG A 0 69  . 55.477   24.662  -51.608  1.00 43.90 69  A 1 
ATOM 497  N NH2 . ARG A 0 69  . 55.565   22.540  -50.932  1.00 43.90 69  A 1 
ATOM 498  C CZ  . ARG A 0 69  . 55.293   23.397  -51.874  1.00 43.90 69  A 1 
ATOM 499  N N   . THR A 0 70  . 49.318   20.809  -55.118  1.00 51.33 70  A 1 
ATOM 500  C CA  . THR A 0 70  . 48.087   20.454  -54.404  1.00 51.33 70  A 1 
ATOM 501  C C   . THR A 0 70  . 48.540   19.855  -53.085  1.00 51.33 70  A 1 
ATOM 502  C CB  . THR A 0 70  . 47.177   19.513  -55.211  1.00 51.33 70  A 1 
ATOM 503  O O   . THR A 0 70  . 48.955   18.706  -53.045  1.00 51.33 70  A 1 
ATOM 504  C CG2 . THR A 0 70  . 45.785   19.414  -54.591  1.00 51.33 70  A 1 
ATOM 505  O OG1 . THR A 0 70  . 47.025   20.018  -56.529  1.00 51.33 70  A 1 
ATOM 506  N N   . VAL A 0 71  . 48.582   20.693  -52.055  1.00 52.46 71  A 1 
ATOM 507  C CA  . VAL A 0 71  . 48.529   20.232  -50.667  1.00 52.46 71  A 1 
ATOM 508  C C   . VAL A 0 71  . 47.043   20.240  -50.335  1.00 52.46 71  A 1 
ATOM 509  C CB  . VAL A 0 71  . 49.352   21.138  -49.729  1.00 52.46 71  A 1 
ATOM 510  O O   . VAL A 0 71  . 46.347   21.203  -50.680  1.00 52.46 71  A 1 
ATOM 511  C CG1 . VAL A 0 71  . 49.360   20.608  -48.294  1.00 52.46 71  A 1 
ATOM 512  C CG2 . VAL A 0 71  . 50.813   21.243  -50.205  1.00 52.46 71  A 1 
ATOM 513  N N   . SER A 0 72  . 46.526   19.134  -49.827  1.00 63.51 72  A 1 
ATOM 514  C CA  . SER A 0 72  . 45.163   19.058  -49.314  1.00 63.51 72  A 1 
ATOM 515  C C   . SER A 0 72  . 45.276   18.474  -47.921  1.00 63.51 72  A 1 
ATOM 516  C CB  . SER A 0 72  . 44.263   18.230  -50.238  1.00 63.51 72  A 1 
ATOM 517  O O   . SER A 0 72  . 45.521   17.281  -47.802  1.00 63.51 72  A 1 
ATOM 518  O OG  . SER A 0 72  . 44.176   18.917  -51.481  1.00 63.51 72  A 1 
ATOM 519  N N   . ASP A 0 73  . 45.194   19.379  -46.954  1.00 67.81 73  A 1 
ATOM 520  C CA  . ASP A 0 73  . 45.008   19.178  -45.525  1.00 67.81 73  A 1 
ATOM 521  C C   . ASP A 0 73  . 43.500   19.297  -45.261  1.00 67.81 73  A 1 
ATOM 522  C CB  . ASP A 0 73  . 45.840   20.235  -44.751  1.00 67.81 73  A 1 
ATOM 523  O O   . ASP A 0 73  . 42.883   20.333  -45.551  1.00 67.81 73  A 1 
ATOM 524  C CG  . ASP A 0 73  . 45.725   21.720  -45.192  1.00 67.81 73  A 1 
ATOM 525  O OD1 . ASP A 0 73  . 45.236   22.024  -46.316  1.00 67.81 73  A 1 
ATOM 526  O OD2 . ASP A 0 73  . 46.276   22.603  -44.488  1.00 67.81 73  A 1 
ATOM 527  N N   . TRP A 0 74  . 42.859   18.207  -44.844  1.00 74.98 74  A 1 
ATOM 528  C CA  . TRP A 0 74  . 41.437   18.221  -44.513  1.00 74.98 74  A 1 
ATOM 529  C C   . TRP A 0 74  . 41.221   17.651  -43.122  1.00 74.98 74  A 1 
ATOM 530  C CB  . TRP A 0 74  . 40.601   17.497  -45.576  1.00 74.98 74  A 1 
ATOM 531  O O   . TRP A 0 74  . 41.254   16.441  -42.936  1.00 74.98 74  A 1 
ATOM 532  C CG  . TRP A 0 74  . 39.116   17.564  -45.343  1.00 74.98 74  A 1 
ATOM 533  C CD1 . TRP A 0 74  . 38.310   18.600  -45.667  1.00 74.98 74  A 1 
ATOM 534  C CD2 . TRP A 0 74  . 38.262   16.602  -44.650  1.00 74.98 74  A 1 
ATOM 535  C CE2 . TRP A 0 74  . 36.923   17.098  -44.652  1.00 74.98 74  A 1 
ATOM 536  C CE3 . TRP A 0 74  . 38.482   15.369  -44.006  1.00 74.98 74  A 1 
ATOM 537  N NE1 . TRP A 0 74  . 37.015   18.333  -45.258  1.00 74.98 74  A 1 
ATOM 538  C CH2 . TRP A 0 74  . 36.103   15.140  -43.496  1.00 74.98 74  A 1 
ATOM 539  C CZ2 . TRP A 0 74  . 35.846   16.385  -44.100  1.00 74.98 74  A 1 
ATOM 540  C CZ3 . TRP A 0 74  . 37.418   14.653  -43.436  1.00 74.98 74  A 1 
ATOM 541  N N   . ASP A 0 75  . 40.911   18.557  -42.199  1.00 79.80 75  A 1 
ATOM 542  C CA  . ASP A 0 75  . 40.545   18.219  -40.832  1.00 79.80 75  A 1 
ATOM 543  C C   . ASP A 0 75  . 39.025   18.335  -40.687  1.00 79.80 75  A 1 
ATOM 544  C CB  . ASP A 0 75  . 41.231   19.154  -39.816  1.00 79.80 75  A 1 
ATOM 545  O O   . ASP A 0 75  . 38.431   19.387  -40.981  1.00 79.80 75  A 1 
ATOM 546  C CG  . ASP A 0 75  . 42.738   19.362  -39.994  1.00 79.80 75  A 1 
ATOM 547  O OD1 . ASP A 0 75  . 43.379   18.547  -40.673  1.00 79.80 75  A 1 
ATOM 548  O OD2 . ASP A 0 75  . 43.205   20.422  -39.506  1.00 79.80 75  A 1 
ATOM 549  N N   . ALA A 0 76  . 38.384   17.288  -40.176  1.00 77.69 76  A 1 
ATOM 550  C CA  . ALA A 0 76  . 37.009   17.348  -39.704  1.00 77.69 76  A 1 
ATOM 551  C C   . ALA A 0 76  . 36.912   16.899  -38.252  1.00 77.69 76  A 1 
ATOM 552  C CB  . ALA A 0 76  . 36.094   16.543  -40.619  1.00 77.69 76  A 1 
ATOM 553  O O   . ALA A 0 76  . 37.456   15.879  -37.852  1.00 77.69 76  A 1 
ATOM 554  N N   . TYR A 0 77  . 36.167   17.676  -37.471  1.00 87.28 77  A 1 
ATOM 555  C CA  . TYR A 0 77  . 35.820   17.368  -36.093  1.00 87.28 77  A 1 
ATOM 556  C C   . TYR A 0 77  . 34.336   17.639  -35.896  1.00 87.28 77  A 1 
ATOM 557  C CB  . TYR A 0 77  . 36.666   18.215  -35.134  1.00 87.28 77  A 1 
ATOM 558  O O   . TYR A 0 77  . 33.829   18.685  -36.326  1.00 87.28 77  A 1 
ATOM 559  C CG  . TYR A 0 77  . 36.231   18.102  -33.685  1.00 87.28 77  A 1 
ATOM 560  C CD1 . TYR A 0 77  . 35.403   19.087  -33.106  1.00 87.28 77  A 1 
ATOM 561  C CD2 . TYR A 0 77  . 36.597   16.969  -32.937  1.00 87.28 77  A 1 
ATOM 562  C CE1 . TYR A 0 77  . 34.961   18.946  -31.775  1.00 87.28 77  A 1 
ATOM 563  C CE2 . TYR A 0 77  . 36.151   16.819  -31.611  1.00 87.28 77  A 1 
ATOM 564  O OH  . TYR A 0 77  . 34.892   17.653  -29.749  1.00 87.28 77  A 1 
ATOM 565  C CZ  . TYR A 0 77  . 35.332   17.807  -31.027  1.00 87.28 77  A 1 
ATOM 566  N N   . GLY A 0 78  . 33.652   16.725  -35.222  1.00 88.26 78  A 1 
ATOM 567  C CA  . GLY A 0 78  . 32.256   16.892  -34.870  1.00 88.26 78  A 1 
ATOM 568  C C   . GLY A 0 78  . 31.909   16.241  -33.543  1.00 88.26 78  A 1 
ATOM 569  O O   . GLY A 0 78  . 32.651   15.421  -33.001  1.00 88.26 78  A 1 
ATOM 570  N N   . ARG A 0 79  . 30.785   16.705  -33.004  1.00 92.11 79  A 1 
ATOM 571  C CA  . ARG A 0 79  . 30.186   16.208  -31.778  1.00 92.11 79  A 1 
ATOM 572  C C   . ARG A 0 79  . 28.677   16.330  -31.894  1.00 92.11 79  A 1 
ATOM 573  C CB  . ARG A 0 79  . 30.742   16.993  -30.589  1.00 92.11 79  A 1 
ATOM 574  O O   . ARG A 0 79  . 28.209   17.438  -32.179  1.00 92.11 79  A 1 
ATOM 575  C CG  . ARG A 0 79  . 30.314   16.375  -29.258  1.00 92.11 79  A 1 
ATOM 576  C CD  . ARG A 0 79  . 31.041   17.116  -28.136  1.00 92.11 79  A 1 
ATOM 577  N NE  . ARG A 0 79  . 31.169   16.265  -26.954  1.00 92.11 79  A 1 
ATOM 578  N NH1 . ARG A 0 79  . 32.695   17.516  -25.809  1.00 92.11 79  A 1 
ATOM 579  N NH2 . ARG A 0 79  . 31.850   15.658  -24.891  1.00 92.11 79  A 1 
ATOM 580  C CZ  . ARG A 0 79  . 31.907   16.478  -25.893  1.00 92.11 79  A 1 
ATOM 581  N N   . ASP A 0 80  . 27.960   15.237  -31.693  1.00 91.60 80  A 1 
ATOM 582  C CA  . ASP A 0 80  . 26.501   15.231  -31.601  1.00 91.60 80  A 1 
ATOM 583  C C   . ASP A 0 80  . 26.094   14.896  -30.167  1.00 91.60 80  A 1 
ATOM 584  C CB  . ASP A 0 80  . 25.865   14.298  -32.646  1.00 91.60 80  A 1 
ATOM 585  O O   . ASP A 0 80  . 26.803   14.176  -29.474  1.00 91.60 80  A 1 
ATOM 586  C CG  . ASP A 0 80  . 24.422   14.698  -32.987  1.00 91.60 80  A 1 
ATOM 587  O OD1 . ASP A 0 80  . 23.940   15.711  -32.413  1.00 91.60 80  A 1 
ATOM 588  O OD2 . ASP A 0 80  . 23.876   14.145  -33.967  1.00 91.60 80  A 1 
ATOM 589  N N   . GLN A 0 81  . 25.038   15.536  -29.671  1.00 93.42 81  A 1 
ATOM 590  C CA  . GLN A 0 81  . 24.611   15.398  -28.277  1.00 93.42 81  A 1 
ATOM 591  C C   . GLN A 0 81  . 23.098   15.353  -28.198  1.00 93.42 81  A 1 
ATOM 592  C CB  . GLN A 0 81  . 25.140   16.540  -27.388  1.00 93.42 81  A 1 
ATOM 593  O O   . GLN A 0 81  . 22.438   16.400  -28.229  1.00 93.42 81  A 1 
ATOM 594  C CG  . GLN A 0 81  . 26.641   16.406  -27.165  1.00 93.42 81  A 1 
ATOM 595  C CD  . GLN A 0 81  . 27.227   17.368  -26.145  1.00 93.42 81  A 1 
ATOM 596  N NE2 . GLN A 0 81  . 28.480   17.160  -25.830  1.00 93.42 81  A 1 
ATOM 597  O OE1 . GLN A 0 81  . 26.631   18.293  -25.600  1.00 93.42 81  A 1 
ATOM 598  N N   . ASP A 0 82  . 22.568   14.154  -27.998  1.00 94.64 82  A 1 
ATOM 599  C CA  . ASP A 0 82  . 21.144   13.923  -27.837  1.00 94.64 82  A 1 
ATOM 600  C C   . ASP A 0 82  . 20.800   13.622  -26.376  1.00 94.64 82  A 1 
ATOM 601  C CB  . ASP A 0 82  . 20.661   12.845  -28.819  1.00 94.64 82  A 1 
ATOM 602  O O   . ASP A 0 82  . 21.484   12.891  -25.666  1.00 94.64 82  A 1 
ATOM 603  C CG  . ASP A 0 82  . 20.399   13.377  -30.237  1.00 94.64 82  A 1 
ATOM 604  O OD1 . ASP A 0 82  . 20.068   14.585  -30.358  1.00 94.64 82  A 1 
ATOM 605  O OD2 . ASP A 0 82  . 20.264   12.545  -31.158  1.00 94.64 82  A 1 
ATOM 606  N N   . LEU A 0 83  . 19.709   14.225  -25.896  1.00 95.78 83  A 1 
ATOM 607  C CA  . LEU A 0 83  . 19.174   13.993  -24.556  1.00 95.78 83  A 1 
ATOM 608  C C   . LEU A 0 83  . 17.653   13.888  -24.624  1.00 95.78 83  A 1 
ATOM 609  C CB  . LEU A 0 83  . 19.642   15.108  -23.601  1.00 95.78 83  A 1 
ATOM 610  O O   . LEU A 0 83  . 16.958   14.862  -24.930  1.00 95.78 83  A 1 
ATOM 611  C CG  . LEU A 0 83  . 19.066   15.004  -22.173  1.00 95.78 83  A 1 
ATOM 612  C CD1 . LEU A 0 83  . 19.552   13.767  -21.417  1.00 95.78 83  A 1 
ATOM 613  C CD2 . LEU A 0 83  . 19.466   16.239  -21.361  1.00 95.78 83  A 1 
ATOM 614  N N   . ALA A 0 84  . 17.129   12.723  -24.260  1.00 98.03 84  A 1 
ATOM 615  C CA  . ALA A 0 84  . 15.703   12.473  -24.120  1.00 98.03 84  A 1 
ATOM 616  C C   . ALA A 0 84  . 15.373   12.102  -22.672  1.00 98.03 84  A 1 
ATOM 617  C CB  . ALA A 0 84  . 15.273   11.400  -25.123  1.00 98.03 84  A 1 
ATOM 618  O O   . ALA A 0 84  . 15.973   11.202  -22.087  1.00 98.03 84  A 1 
ATOM 619  N N   . ILE A 0 85  . 14.391   12.798  -22.100  1.00 98.00 85  A 1 
ATOM 620  C CA  . ILE A 0 85  . 13.888   12.536  -20.752  1.00 98.00 85  A 1 
ATOM 621  C C   . ILE A 0 85  . 12.372   12.386  -20.836  1.00 98.00 85  A 1 
ATOM 622  C CB  . ILE A 0 85  . 14.316   13.635  -19.750  1.00 98.00 85  A 1 
ATOM 623  O O   . ILE A 0 85  . 11.685   13.318  -21.257  1.00 98.00 85  A 1 
ATOM 624  C CG1 . ILE A 0 85  . 15.853   13.827  -19.766  1.00 98.00 85  A 1 
ATOM 625  C CG2 . ILE A 0 85  . 13.798   13.277  -18.341  1.00 98.00 85  A 1 
ATOM 626  C CD1 . ILE A 0 85  . 16.383   14.887  -18.795  1.00 98.00 85  A 1 
ATOM 627  N N   . ASP A 0 86  . 11.865   11.229  -20.420  1.00 97.89 86  A 1 
ATOM 628  C CA  . ASP A 0 86  . 10.442   11.004  -20.171  1.00 97.89 86  A 1 
ATOM 629  C C   . ASP A 0 86  . 10.242   10.811  -18.668  1.00 97.89 86  A 1 
ATOM 630  C CB  . ASP A 0 86  . 9.912    9.820   -20.999  1.00 97.89 86  A 1 
ATOM 631  O O   . ASP A 0 86  . 10.903   9.985   -18.042  1.00 97.89 86  A 1 
ATOM 632  C CG  . ASP A 0 86  . 8.377    9.722   -20.993  1.00 97.89 86  A 1 
ATOM 633  O OD1 . ASP A 0 86  . 7.717    10.591  -20.374  1.00 97.89 86  A 1 
ATOM 634  O OD2 . ASP A 0 86  . 7.851    8.798   -21.653  1.00 97.89 86  A 1 
ATOM 635  N N   . GLU A 0 87  . 9.369    11.609  -18.066  1.00 97.97 87  A 1 
ATOM 636  C CA  . GLU A 0 87  . 9.107    11.580  -16.632  1.00 97.97 87  A 1 
ATOM 637  C C   . GLU A 0 87  . 7.605    11.699  -16.393  1.00 97.97 87  A 1 
ATOM 638  C CB  . GLU A 0 87  . 9.923    12.664  -15.906  1.00 97.97 87  A 1 
ATOM 639  O O   . GLU A 0 87  . 6.943    12.642  -16.834  1.00 97.97 87  A 1 
ATOM 640  C CG  . GLU A 0 87  . 9.807    12.546  -14.376  1.00 97.97 87  A 1 
ATOM 641  C CD  . GLU A 0 87  . 10.812   13.437  -13.625  1.00 97.97 87  A 1 
ATOM 642  O OE1 . GLU A 0 87  . 11.266   13.009  -12.536  1.00 97.97 87  A 1 
ATOM 643  O OE2 . GLU A 0 87  . 11.116   14.551  -14.106  1.00 97.97 87  A 1 
ATOM 644  N N   . SER A 0 88  . 7.055    10.726  -15.674  1.00 97.45 88  A 1 
ATOM 645  C CA  . SER A 0 88  . 5.631    10.644  -15.390  1.00 97.45 88  A 1 
ATOM 646  C C   . SER A 0 88  . 5.380    10.365  -13.915  1.00 97.45 88  A 1 
ATOM 647  C CB  . SER A 0 88  . 4.950    9.621   -16.304  1.00 97.45 88  A 1 
ATOM 648  O O   . SER A 0 88  . 6.059    9.569   -13.267  1.00 97.45 88  A 1 
ATOM 649  O OG  . SER A 0 88  . 5.348    8.302   -15.996  1.00 97.45 88  A 1 
ATOM 650  N N   . TYR A 0 89  . 4.359    11.035  -13.388  1.00 97.79 89  A 1 
ATOM 651  C CA  . TYR A 0 89  . 3.855    10.833  -12.039  1.00 97.79 89  A 1 
ATOM 652  C C   . TYR A 0 89  . 2.339    10.674  -12.094  1.00 97.79 89  A 1 
ATOM 653  C CB  . TYR A 0 89  . 4.275    11.995  -11.132  1.00 97.79 89  A 1 
ATOM 654  O O   . TYR A 0 89  . 1.633    11.490  -12.694  1.00 97.79 89  A 1 
ATOM 655  C CG  . TYR A 0 89  . 3.726    11.879  -9.721   1.00 97.79 89  A 1 
ATOM 656  C CD1 . TYR A 0 89  . 2.522    12.522  -9.374   1.00 97.79 89  A 1 
ATOM 657  C CD2 . TYR A 0 89  . 4.396    11.089  -8.767   1.00 97.79 89  A 1 
ATOM 658  C CE1 . TYR A 0 89  . 1.999    12.388  -8.072   1.00 97.79 89  A 1 
ATOM 659  C CE2 . TYR A 0 89  . 3.873    10.946  -7.466   1.00 97.79 89  A 1 
ATOM 660  O OH  . TYR A 0 89  . 2.145    11.458  -5.863   1.00 97.79 89  A 1 
ATOM 661  C CZ  . TYR A 0 89  . 2.672    11.597  -7.113   1.00 97.79 89  A 1 
ATOM 662  N N   . GLY A 0 90  . 1.833    9.627   -11.455  1.00 97.01 90  A 1 
ATOM 663  C CA  . GLY A 0 90  . 0.415    9.321   -11.372  1.00 97.01 90  A 1 
ATOM 664  C C   . GLY A 0 90  . 0.022    9.012   -9.939   1.00 97.01 90  A 1 
ATOM 665  O O   . GLY A 0 90  . 0.676    8.230   -9.262   1.00 97.01 90  A 1 
ATOM 666  N N   . LYS A 0 91  . -1.085   9.596   -9.484   1.00 97.01 91  A 1 
ATOM 667  C CA  . LYS A 0 91  . -1.673   9.288   -8.183   1.00 97.01 91  A 1 
ATOM 668  C C   . LYS A 0 91  . -3.159   9.034   -8.345   1.00 97.01 91  A 1 
ATOM 669  C CB  . LYS A 0 91  . -1.332   10.401  -7.189   1.00 97.01 91  A 1 
ATOM 670  O O   . LYS A 0 91  . -3.898   9.911   -8.789   1.00 97.01 91  A 1 
ATOM 671  C CG  . LYS A 0 91  . -1.911   10.127  -5.794   1.00 97.01 91  A 1 
ATOM 672  C CD  . LYS A 0 91  . -1.188   11.002  -4.769   1.00 97.01 91  A 1 
ATOM 673  C CE  . LYS A 0 91  . -1.719   10.763  -3.358   1.00 97.01 91  A 1 
ATOM 674  N NZ  . LYS A 0 91  . -0.738   11.252  -2.365   1.00 97.01 91  A 1 
ATOM 675  N N   . THR A 0 92  . -3.593   7.834   -7.986   1.00 96.30 92  A 1 
ATOM 676  C CA  . THR A 0 92  . -4.996   7.424   -8.016   1.00 96.30 92  A 1 
ATOM 677  C C   . THR A 0 92  . -5.479   7.178   -6.602   1.00 96.30 92  A 1 
ATOM 678  C CB  . THR A 0 92  . -5.216   6.193   -8.900   1.00 96.30 92  A 1 
ATOM 679  O O   . THR A 0 92  . -4.795   6.561   -5.793   1.00 96.30 92  A 1 
ATOM 680  C CG2 . THR A 0 92  . -6.691   5.800   -9.002   1.00 96.30 92  A 1 
ATOM 681  O OG1 . THR A 0 92  . -4.802   6.503   -10.208  1.00 96.30 92  A 1 
ATOM 682  N N   . HIS A 0 93  . -6.678   7.670   -6.322   1.00 96.13 93  A 1 
ATOM 683  C CA  . HIS A 0 93  . -7.360   7.481   -5.056   1.00 96.13 93  A 1 
ATOM 684  C C   . HIS A 0 93  . -8.797   7.067   -5.353   1.00 96.13 93  A 1 
ATOM 685  C CB  . HIS A 0 93  . -7.286   8.791   -4.268   1.00 96.13 93  A 1 
ATOM 686  O O   . HIS A 0 93  . -9.592   7.874   -5.840   1.00 96.13 93  A 1 
ATOM 687  C CG  . HIS A 0 93  . -7.894   8.673   -2.902   1.00 96.13 93  A 1 
ATOM 688  C CD2 . HIS A 0 93  . -8.974   9.341   -2.397   1.00 96.13 93  A 1 
ATOM 689  N ND1 . HIS A 0 93  . -7.433   7.867   -1.905   1.00 96.13 93  A 1 
ATOM 690  C CE1 . HIS A 0 93  . -8.186   8.035   -0.822   1.00 96.13 93  A 1 
ATOM 691  N NE2 . HIS A 0 93  . -9.147   8.946   -1.061   1.00 96.13 93  A 1 
ATOM 692  N N   . ALA A 0 94  . -9.124   5.807   -5.093   1.00 95.51 94  A 1 
ATOM 693  C CA  . ALA A 0 94  . -10.448  5.252   -5.319   1.00 95.51 94  A 1 
ATOM 694  C C   . ALA A 0 94  . -11.048  4.782   -3.998   1.00 95.51 94  A 1 
ATOM 695  C CB  . ALA A 0 94  . -10.369  4.138   -6.365   1.00 95.51 94  A 1 
ATOM 696  O O   . ALA A 0 94  . -10.400  4.108   -3.200   1.00 95.51 94  A 1 
ATOM 697  N N   . LYS A 0 95  . -12.314  5.135   -3.783   1.00 96.86 95  A 1 
ATOM 698  C CA  . LYS A 0 95  . -13.087  4.751   -2.606   1.00 96.86 95  A 1 
ATOM 699  C C   . LYS A 0 95  . -14.441  4.226   -3.043   1.00 96.86 95  A 1 
ATOM 700  C CB  . LYS A 0 95  . -13.245  5.950   -1.666   1.00 96.86 95  A 1 
ATOM 701  O O   . LYS A 0 95  . -15.099  4.838   -3.882   1.00 96.86 95  A 1 
ATOM 702  C CG  . LYS A 0 95  . -11.967  6.237   -0.872   1.00 96.86 95  A 1 
ATOM 703  C CD  . LYS A 0 95  . -12.076  7.596   -0.180   1.00 96.86 95  A 1 
ATOM 704  C CE  . LYS A 0 95  . -11.041  7.681   0.941    1.00 96.86 95  A 1 
ATOM 705  N NZ  . LYS A 0 95  . -10.754  9.088   1.295    1.00 96.86 95  A 1 
ATOM 706  N N   . SER A 0 96  . -14.864  3.126   -2.442   1.00 94.45 96  A 1 
ATOM 707  C CA  . SER A 0 96  . -16.217  2.600   -2.575   1.00 94.45 96  A 1 
ATOM 708  C C   . SER A 0 96  . -16.789  2.315   -1.199   1.00 94.45 96  A 1 
ATOM 709  C CB  . SER A 0 96  . -16.251  1.341   -3.446   1.00 94.45 96  A 1 
ATOM 710  O O   . SER A 0 96  . -16.106  1.732   -0.357   1.00 94.45 96  A 1 
ATOM 711  O OG  . SER A 0 96  . -15.526  0.290   -2.842   1.00 94.45 96  A 1 
ATOM 712  N N   . TYR A 0 97  . -18.051  2.677   -1.016   1.00 94.72 97  A 1 
ATOM 713  C CA  . TYR A 0 97  . -18.820  2.425   0.192    1.00 94.72 97  A 1 
ATOM 714  C C   . TYR A 0 97  . -20.135  1.771   -0.222   1.00 94.72 97  A 1 
ATOM 715  C CB  . TYR A 0 97  . -19.055  3.743   0.943    1.00 94.72 97  A 1 
ATOM 716  O O   . TYR A 0 97  . -20.774  2.219   -1.175   1.00 94.72 97  A 1 
ATOM 717  C CG  . TYR A 0 97  . -17.786  4.510   1.272    1.00 94.72 97  A 1 
ATOM 718  C CD1 . TYR A 0 97  . -17.061  4.192   2.435    1.00 94.72 97  A 1 
ATOM 719  C CD2 . TYR A 0 97  . -17.328  5.531   0.415    1.00 94.72 97  A 1 
ATOM 720  C CE1 . TYR A 0 97  . -15.881  4.892   2.747    1.00 94.72 97  A 1 
ATOM 721  C CE2 . TYR A 0 97  . -16.150  6.239   0.724    1.00 94.72 97  A 1 
ATOM 722  O OH  . TYR A 0 97  . -14.286  6.590   2.208    1.00 94.72 97  A 1 
ATOM 723  C CZ  . TYR A 0 97  . -15.424  5.917   1.891    1.00 94.72 97  A 1 
ATOM 724  N N   . ALA A 0 98  . -20.518  0.718   0.480    1.00 82.63 98  A 1 
ATOM 725  C CA  . ALA A 0 98  . -21.813  0.065   0.391    1.00 82.63 98  A 1 
ATOM 726  C C   . ALA A 0 98  . -22.337  -0.075  1.822    1.00 82.63 98  A 1 
ATOM 727  C CB  . ALA A 0 98  . -21.649  -1.279  -0.323   1.00 82.63 98  A 1 
ATOM 728  O O   . ALA A 0 98  . -21.583  -0.485  2.701    1.00 82.63 98  A 1 
ATOM 729  N N   . ALA A 0 99  . -23.578  0.342   2.064    1.00 85.32 99  A 1 
ATOM 730  C CA  . ALA A 0 99  . -24.072  0.602   3.408    1.00 85.32 99  A 1 
ATOM 731  C C   . ALA A 0 99  . -25.513  0.118   3.625    1.00 85.32 99  A 1 
ATOM 732  C CB  . ALA A 0 99  . -23.931  2.106   3.688    1.00 85.32 99  A 1 
ATOM 733  O O   . ALA A 0 99  . -26.374  0.330   2.776    1.00 85.32 99  A 1 
ATOM 734  N N   . GLU A 0 100 . -25.656  -0.542  4.769    1.00 76.17 100 A 1 
ATOM 735  C CA  . GLU A 0 100 . -26.666  -0.560  5.840    1.00 76.17 100 A 1 
ATOM 736  C C   . GLU A 0 100 . -28.173  -0.403  5.616    1.00 76.17 100 A 1 
ATOM 737  C CB  . GLU A 0 100 . -26.257  0.348   7.020    1.00 76.17 100 A 1 
ATOM 738  O O   . GLU A 0 100 . -28.659  0.443   4.860    1.00 76.17 100 A 1 
ATOM 739  C CG  . GLU A 0 100 . -24.747  0.433   7.229    1.00 76.17 100 A 1 
ATOM 740  C CD  . GLU A 0 100 . -24.314  1.169   8.495    1.00 76.17 100 A 1 
ATOM 741  O OE1 . GLU A 0 100 . -23.528  0.613   9.297    1.00 76.17 100 A 1 
ATOM 742  O OE2 . GLU A 0 100 . -24.670  2.357   8.597    1.00 76.17 100 A 1 
ATOM 743  N N   . SER A 0 101 . -28.893  -1.163  6.448    1.00 80.39 101 A 1 
ATOM 744  C CA  . SER A 0 101 . -30.346  -1.211  6.601    1.00 80.39 101 A 1 
ATOM 745  C C   . SER A 0 101 . -30.741  -1.467  8.057    1.00 80.39 101 A 1 
ATOM 746  C CB  . SER A 0 101 . -30.950  -2.299  5.707    1.00 80.39 101 A 1 
ATOM 747  O O   . SER A 0 101 . -30.011  -2.104  8.813    1.00 80.39 101 A 1 
ATOM 748  O OG  . SER A 0 101 . -30.271  -3.535  5.820    1.00 80.39 101 A 1 
ATOM 749  N N   . TYR A 0 102 . -31.912  -0.956  8.430    1.00 84.67 102 A 1 
ATOM 750  C CA  . TYR A 0 102 . -32.448  -0.988  9.785    1.00 84.67 102 A 1 
ATOM 751  C C   . TYR A 0 102 . -33.946  -1.225  9.731    1.00 84.67 102 A 1 
ATOM 752  C CB  . TYR A 0 102 . -32.198  0.362   10.465   1.00 84.67 102 A 1 
ATOM 753  O O   . TYR A 0 102 . -34.649  -0.450  9.074    1.00 84.67 102 A 1 
ATOM 754  C CG  . TYR A 0 102 . -32.826  0.479   11.842   1.00 84.67 102 A 1 
ATOM 755  C CD1 . TYR A 0 102 . -34.019  1.204   12.048   1.00 84.67 102 A 1 
ATOM 756  C CD2 . TYR A 0 102 . -32.210  -0.169  12.924   1.00 84.67 102 A 1 
ATOM 757  C CE1 . TYR A 0 102 . -34.546  1.335   13.351   1.00 84.67 102 A 1 
ATOM 758  C CE2 . TYR A 0 102 . -32.724  -0.038  14.220   1.00 84.67 102 A 1 
ATOM 759  O OH  . TYR A 0 102 . -34.321  0.849   15.722   1.00 84.67 102 A 1 
ATOM 760  C CZ  . TYR A 0 102 . -33.886  0.718   14.441   1.00 84.67 102 A 1 
ATOM 761  N N   . ASP A 0 103 . -34.415  -2.215  10.478   1.00 89.06 103 A 1 
ATOM 762  C CA  . ASP A 0 103 . -35.824  -2.571  10.532   1.00 89.06 103 A 1 
ATOM 763  C C   . ASP A 0 103 . -36.306  -2.654  11.985   1.00 89.06 103 A 1 
ATOM 764  C CB  . ASP A 0 103 . -36.067  -3.868  9.742    1.00 89.06 103 A 1 
ATOM 765  O O   . ASP A 0 103 . -35.629  -3.189  12.861   1.00 89.06 103 A 1 
ATOM 766  C CG  . ASP A 0 103 . -35.848  -3.719  8.224    1.00 89.06 103 A 1 
ATOM 767  O OD1 . ASP A 0 103 . -36.149  -2.632  7.676    1.00 89.06 103 A 1 
ATOM 768  O OD2 . ASP A 0 103 . -35.472  -4.722  7.577    1.00 89.06 103 A 1 
ATOM 769  N N   . GLU A 0 104 . -37.505  -2.121  12.234   1.00 85.92 104 A 1 
ATOM 770  C CA  . GLU A 0 104 . -38.261  -2.323  13.471   1.00 85.92 104 A 1 
ATOM 771  C C   . GLU A 0 104 . -39.595  -2.965  13.117   1.00 85.92 104 A 1 
ATOM 772  C CB  . GLU A 0 104 . -38.555  -1.019  14.235   1.00 85.92 104 A 1 
ATOM 773  O O   . GLU A 0 104 . -40.283  -2.520  12.191   1.00 85.92 104 A 1 
ATOM 774  C CG  . GLU A 0 104 . -37.337  -0.149  14.553   1.00 85.92 104 A 1 
ATOM 775  C CD  . GLU A 0 104 . -37.649  1.008   15.527   1.00 85.92 104 A 1 
ATOM 776  O OE1 . GLU A 0 104 . -36.697  1.540   16.151   1.00 85.92 104 A 1 
ATOM 777  O OE2 . GLU A 0 104 . -38.826  1.380   15.711   1.00 85.92 104 A 1 
ATOM 778  N N   . TRP A 0 105 . -39.991  -3.972  13.880   1.00 89.98 105 A 1 
ATOM 779  C CA  . TRP A 0 105 . -41.276  -4.623  13.709   1.00 89.98 105 A 1 
ATOM 780  C C   . TRP A 0 105 . -41.930  -4.877  15.062   1.00 89.98 105 A 1 
ATOM 781  C CB  . TRP A 0 105 . -41.099  -5.879  12.850   1.00 89.98 105 A 1 
ATOM 782  O O   . TRP A 0 105 . -41.265  -5.143  16.057   1.00 89.98 105 A 1 
ATOM 783  C CG  . TRP A 0 105 . -40.131  -6.894  13.371   1.00 89.98 105 A 1 
ATOM 784  C CD1 . TRP A 0 105 . -38.813  -6.978  13.071   1.00 89.98 105 A 1 
ATOM 785  C CD2 . TRP A 0 105 . -40.392  -7.966  14.319   1.00 89.98 105 A 1 
ATOM 786  C CE2 . TRP A 0 105 . -39.180  -8.685  14.540   1.00 89.98 105 A 1 
ATOM 787  C CE3 . TRP A 0 105 . -41.537  -8.392  15.019   1.00 89.98 105 A 1 
ATOM 788  N NE1 . TRP A 0 105 . -38.248  -8.038  13.755   1.00 89.98 105 A 1 
ATOM 789  C CH2 . TRP A 0 105 . -40.259  -10.159 16.125   1.00 89.98 105 A 1 
ATOM 790  C CZ2 . TRP A 0 105 . -39.103  -9.768  15.429   1.00 89.98 105 A 1 
ATOM 791  C CZ3 . TRP A 0 105 . -41.470  -9.483  15.898   1.00 89.98 105 A 1 
ATOM 792  N N   . ASP A 0 106 . -43.250  -4.753  15.083   1.00 85.35 106 A 1 
ATOM 793  C CA  . ASP A 0 106 . -44.113  -4.968  16.242   1.00 85.35 106 A 1 
ATOM 794  C C   . ASP A 0 106 . -45.361  -5.707  15.744   1.00 85.35 106 A 1 
ATOM 795  C CB  . ASP A 0 106 . -44.478  -3.607  16.869   1.00 85.35 106 A 1 
ATOM 796  O O   . ASP A 0 106 . -45.944  -5.314  14.726   1.00 85.35 106 A 1 
ATOM 797  C CG  . ASP A 0 106 . -45.297  -3.697  18.168   1.00 85.35 106 A 1 
ATOM 798  O OD1 . ASP A 0 106 . -45.472  -4.807  18.705   1.00 85.35 106 A 1 
ATOM 799  O OD2 . ASP A 0 106 . -45.764  -2.628  18.628   1.00 85.35 106 A 1 
ATOM 800  N N   . ASN A 0 107 . -45.748  -6.781  16.424   1.00 84.40 107 A 1 
ATOM 801  C CA  . ASN A 0 107 . -46.953  -7.551  16.169   1.00 84.40 107 A 1 
ATOM 802  C C   . ASN A 0 107 . -47.664  -7.823  17.492   1.00 84.40 107 A 1 
ATOM 803  C CB  . ASN A 0 107 . -46.619  -8.857  15.434   1.00 84.40 107 A 1 
ATOM 804  O O   . ASN A 0 107 . -47.093  -8.414  18.402   1.00 84.40 107 A 1 
ATOM 805  C CG  . ASN A 0 107 . -47.895  -9.560  15.006   1.00 84.40 107 A 1 
ATOM 806  N ND2 . ASN A 0 107 . -48.098  -10.797 15.393   1.00 84.40 107 A 1 
ATOM 807  O OD1 . ASN A 0 107 . -48.728  -8.991  14.320   1.00 84.40 107 A 1 
ATOM 808  N N   . GLN A 0 108 . -48.923  -7.411  17.562   1.00 82.35 108 A 1 
ATOM 809  C CA  . GLN A 0 108 . -49.786  -7.622  18.715   1.00 82.35 108 A 1 
ATOM 810  C C   . GLN A 0 108 . -51.014  -8.389  18.234   1.00 82.35 108 A 1 
ATOM 811  C CB  . GLN A 0 108 . -50.167  -6.260  19.330   1.00 82.35 108 A 1 
ATOM 812  O O   . GLN A 0 108 . -51.750  -7.874  17.385   1.00 82.35 108 A 1 
ATOM 813  C CG  . GLN A 0 108 . -48.948  -5.527  19.913   1.00 82.35 108 A 1 
ATOM 814  C CD  . GLN A 0 108 . -49.230  -4.103  20.383   1.00 82.35 108 A 1 
ATOM 815  N NE2 . GLN A 0 108 . -48.188  -3.382  20.727   1.00 82.35 108 A 1 
ATOM 816  O OE1 . GLN A 0 108 . -50.345  -3.590  20.422   1.00 82.35 108 A 1 
ATOM 817  N N   . ASP A 0 109 . -51.229  -9.589  18.767   1.00 78.73 109 A 1 
ATOM 818  C CA  . ASP A 0 109 . -52.478  -10.337 18.633   1.00 78.73 109 A 1 
ATOM 819  C C   . ASP A 0 109 . -53.220  -10.307 19.980   1.00 78.73 109 A 1 
ATOM 820  C CB  . ASP A 0 109 . -52.222  -11.762 18.097   1.00 78.73 109 A 1 
ATOM 821  O O   . ASP A 0 109 . -52.628  -10.523 21.031   1.00 78.73 109 A 1 
ATOM 822  C CG  . ASP A 0 109 . -53.417  -12.313 17.299   1.00 78.73 109 A 1 
ATOM 823  O OD1 . ASP A 0 109 . -54.510  -11.689 17.352   1.00 78.73 109 A 1 
ATOM 824  O OD2 . ASP A 0 109 . -53.208  -13.258 16.504   1.00 78.73 109 A 1 
ATOM 825  N N   . ASP A 0 110 . -54.501  -9.938  19.964   1.00 78.42 110 A 1 
ATOM 826  C CA  . ASP A 0 110 . -55.371  -9.893  21.156   1.00 78.42 110 A 1 
ATOM 827  C C   . ASP A 0 110 . -56.732  -10.451 20.753   1.00 78.42 110 A 1 
ATOM 828  C CB  . ASP A 0 110 . -55.475  -8.478  21.775   1.00 78.42 110 A 1 
ATOM 829  O O   . ASP A 0 110 . -57.714  -9.717  20.542   1.00 78.42 110 A 1 
ATOM 830  C CG  . ASP A 0 110 . -56.452  -8.370  22.977   1.00 78.42 110 A 1 
ATOM 831  O OD1 . ASP A 0 110 . -56.824  -9.363  23.645   1.00 78.42 110 A 1 
ATOM 832  O OD2 . ASP A 0 110 . -56.956  -7.256  23.288   1.00 78.42 110 A 1 
ATOM 833  N N   . ASP A 0 111 . -56.770  -11.766 20.577   1.00 81.29 111 A 1 
ATOM 834  C CA  . ASP A 0 111 . -57.981  -12.462 20.205   1.00 81.29 111 A 1 
ATOM 835  C C   . ASP A 0 111 . -58.831  -12.776 21.453   1.00 81.29 111 A 1 
ATOM 836  C CB  . ASP A 0 111 . -57.696  -13.583 19.183   1.00 81.29 111 A 1 
ATOM 837  O O   . ASP A 0 111 . -58.372  -12.941 22.586   1.00 81.29 111 A 1 
ATOM 838  C CG  . ASP A 0 111 . -57.506  -14.999 19.721   1.00 81.29 111 A 1 
ATOM 839  O OD1 . ASP A 0 111 . -57.638  -15.185 20.949   1.00 81.29 111 A 1 
ATOM 840  O OD2 . ASP A 0 111 . -57.571  -15.923 18.880   1.00 81.29 111 A 1 
ATOM 841  N N   . LYS A 0 112 . -60.153  -12.746 21.279   1.00 76.37 112 A 1 
ATOM 842  C CA  . LYS A 0 112 . -61.106  -13.036 22.355   1.00 76.37 112 A 1 
ATOM 843  C C   . LYS A 0 112 . -62.186  -13.943 21.819   1.00 76.37 112 A 1 
ATOM 844  C CB  . LYS A 0 112 . -61.687  -11.747 22.959   1.00 76.37 112 A 1 
ATOM 845  O O   . LYS A 0 112 . -62.919  -13.572 20.898   1.00 76.37 112 A 1 
ATOM 846  C CG  . LYS A 0 112 . -60.645  -10.957 23.769   1.00 76.37 112 A 1 
ATOM 847  C CD  . LYS A 0 112 . -61.277  -9.720  24.427   1.00 76.37 112 A 1 
ATOM 848  C CE  . LYS A 0 112 . -60.283  -8.989  25.338   1.00 76.37 112 A 1 
ATOM 849  N NZ  . LYS A 0 112 . -59.136  -8.432  24.590   1.00 76.37 112 A 1 
ATOM 850  N N   . TRP A 0 113 . -62.357  -15.096 22.451   1.00 73.83 113 A 1 
ATOM 851  C CA  . TRP A 0 113 . -63.381  -16.066 22.087   1.00 73.83 113 A 1 
ATOM 852  C C   . TRP A 0 113 . -64.223  -16.462 23.308   1.00 73.83 113 A 1 
ATOM 853  C CB  . TRP A 0 113 . -62.728  -17.234 21.336   1.00 73.83 113 A 1 
ATOM 854  O O   . TRP A 0 113 . -63.748  -16.575 24.436   1.00 73.83 113 A 1 
ATOM 855  C CG  . TRP A 0 113 . -61.548  -17.868 22.003   1.00 73.83 113 A 1 
ATOM 856  C CD1 . TRP A 0 113 . -60.246  -17.547 21.797   1.00 73.83 113 A 1 
ATOM 857  C CD2 . TRP A 0 113 . -61.541  -18.938 22.995   1.00 73.83 113 A 1 
ATOM 858  C CE2 . TRP A 0 113 . -60.186  -19.231 23.333   1.00 73.83 113 A 1 
ATOM 859  C CE3 . TRP A 0 113 . -62.551  -19.689 23.639   1.00 73.83 113 A 1 
ATOM 860  N NE1 . TRP A 0 113 . -59.442  -18.343 22.585   1.00 73.83 113 A 1 
ATOM 861  C CH2 . TRP A 0 113 . -60.877  -20.970 24.872   1.00 73.83 113 A 1 
ATOM 862  C CZ2 . TRP A 0 113 . -59.851  -20.234 24.253   1.00 73.83 113 A 1 
ATOM 863  C CZ3 . TRP A 0 113 . -62.224  -20.694 24.570   1.00 73.83 113 A 1 
ATOM 864  N N   . GLY A 0 114 . -65.534  -16.627 23.105   1.00 63.93 114 A 1 
ATOM 865  C CA  . GLY A 0 114 . -66.479  -16.953 24.175   1.00 63.93 114 A 1 
ATOM 866  C C   . GLY A 0 114 . -67.545  -17.943 23.722   1.00 63.93 114 A 1 
ATOM 867  O O   . GLY A 0 114 . -68.131  -17.784 22.650   1.00 63.93 114 A 1 
ATOM 868  N N   . ALA A 0 115 . -67.830  -18.946 24.555   1.00 57.28 115 A 1 
ATOM 869  C CA  . ALA A 0 115 . -68.921  -19.901 24.353   1.00 57.28 115 A 1 
ATOM 870  C C   . ALA A 0 115 . -70.046  -19.647 25.381   1.00 57.28 115 A 1 
ATOM 871  C CB  . ALA A 0 115 . -68.356  -21.327 24.410   1.00 57.28 115 A 1 
ATOM 872  O O   . ALA A 0 115 . -69.795  -19.543 26.583   1.00 57.28 115 A 1 
ATOM 873  N N   . GLN A 0 116 . -71.303  -19.532 24.928   1.00 55.84 116 A 1 
ATOM 874  C CA  . GLN A 0 116 . -72.472  -19.268 25.788   1.00 55.84 116 A 1 
ATOM 875  C C   . GLN A 0 116 . -73.382  -20.507 25.926   1.00 55.84 116 A 1 
ATOM 876  C CB  . GLN A 0 116 . -73.282  -18.070 25.246   1.00 55.84 116 A 1 
ATOM 877  O O   . GLN A 0 116 . -73.782  -21.088 24.918   1.00 55.84 116 A 1 
ATOM 878  C CG  . GLN A 0 116 . -72.515  -16.735 25.229   1.00 55.84 116 A 1 
ATOM 879  C CD  . GLN A 0 116 . -73.391  -15.569 24.772   1.00 55.84 116 A 1 
ATOM 880  N NE2 . GLN A 0 116 . -73.366  -14.437 25.441   1.00 55.84 116 A 1 
ATOM 881  O OE1 . GLN A 0 116 . -74.127  -15.644 23.806   1.00 55.84 116 A 1 
ATOM 882  N N   . ALA A 0 117 . -73.787  -20.858 27.158   1.00 43.85 117 A 1 
ATOM 883  C CA  . ALA A 0 117 . -74.842  -21.843 27.465   1.00 43.85 117 A 1 
ATOM 884  C C   . ALA A 0 117 . -75.767  -21.359 28.624   1.00 43.85 117 A 1 
ATOM 885  C CB  . ALA A 0 117 . -74.186  -23.201 27.755   1.00 43.85 117 A 1 
ATOM 886  O O   . ALA A 0 117 . -75.339  -20.559 29.451   1.00 43.85 117 A 1 
ATOM 887  N N   . TRP A 0 118 . -77.040  -21.804 28.673   1.00 46.34 118 A 1 
ATOM 888  C CA  . TRP A 0 118 . -78.158  -21.238 29.485   1.00 46.34 118 A 1 
ATOM 889  C C   . TRP A 0 118 . -78.747  -22.200 30.574   1.00 46.34 118 A 1 
ATOM 890  C CB  . TRP A 0 118 . -79.297  -20.851 28.510   1.00 46.34 118 A 1 
ATOM 891  O O   . TRP A 0 118 . -78.831  -23.395 30.294   1.00 46.34 118 A 1 
ATOM 892  C CG  . TRP A 0 118 . -79.109  -19.671 27.591   1.00 46.34 118 A 1 
ATOM 893  C CD1 . TRP A 0 118 . -78.297  -19.603 26.508   1.00 46.34 118 A 1 
ATOM 894  C CD2 . TRP A 0 118 . -79.792  -18.379 27.647   1.00 46.34 118 A 1 
ATOM 895  C CE2 . TRP A 0 118 . -79.329  -17.567 26.568   1.00 46.34 118 A 1 
ATOM 896  C CE3 . TRP A 0 118 . -80.748  -17.808 28.517   1.00 46.34 118 A 1 
ATOM 897  N NE1 . TRP A 0 118 . -78.414  -18.360 25.910   1.00 46.34 118 A 1 
ATOM 898  C CH2 . TRP A 0 118 . -80.737  -15.719 27.248   1.00 46.34 118 A 1 
ATOM 899  C CZ2 . TRP A 0 118 . -79.788  -16.257 26.362   1.00 46.34 118 A 1 
ATOM 900  C CZ3 . TRP A 0 118 . -81.214  -16.493 28.321   1.00 46.34 118 A 1 
ATOM 901  N N   . GLY A 0 119 . -79.255  -21.680 31.730   1.00 49.10 119 A 1 
ATOM 902  C CA  . GLY A 0 119 . -80.056  -22.353 32.820   1.00 49.10 119 A 1 
ATOM 903  C C   . GLY A 0 119 . -81.031  -21.391 33.604   1.00 49.10 119 A 1 
ATOM 904  O O   . GLY A 0 119 . -80.873  -20.187 33.425   1.00 49.10 119 A 1 
ATOM 905  N N   . LYS A 0 120 . -82.076  -21.845 34.368   1.00 41.39 120 A 1 
ATOM 906  C CA  . LYS A 0 120 . -83.176  -21.019 35.024   1.00 41.39 120 A 1 
ATOM 907  C C   . LYS A 0 120 . -83.860  -21.616 36.312   1.00 41.39 120 A 1 
ATOM 908  C CB  . LYS A 0 120 . -84.373  -20.855 34.048   1.00 41.39 120 A 1 
ATOM 909  O O   . LYS A 0 120 . -84.279  -22.768 36.203   1.00 41.39 120 A 1 
ATOM 910  C CG  . LYS A 0 120 . -84.180  -19.982 32.805   1.00 41.39 120 A 1 
ATOM 911  C CD  . LYS A 0 120 . -85.523  -19.852 32.068   1.00 41.39 120 A 1 
ATOM 912  C CE  . LYS A 0 120 . -85.347  -18.967 30.834   1.00 41.39 120 A 1 
ATOM 913  N NZ  . LYS A 0 120 . -86.640  -18.740 30.149   1.00 41.39 120 A 1 
ATOM 914  N N   . ASP A 0 121 . -84.198  -20.813 37.362   1.00 44.11 121 A 1 
ATOM 915  C CA  . ASP A 0 121 . -85.137  -21.104 38.518   1.00 44.11 121 A 1 
ATOM 916  C C   . ASP A 0 121 . -85.675  -19.848 39.344   1.00 44.11 121 A 1 
ATOM 917  C CB  . ASP A 0 121 . -84.514  -22.165 39.447   1.00 44.11 121 A 1 
ATOM 918  O O   . ASP A 0 121 . -85.178  -18.747 39.127   1.00 44.11 121 A 1 
ATOM 919  C CG  . ASP A 0 121 . -83.217  -21.745 40.144   1.00 44.11 121 A 1 
ATOM 920  O OD1 . ASP A 0 121 . -82.429  -21.022 39.499   1.00 44.11 121 A 1 
ATOM 921  O OD2 . ASP A 0 121 . -83.053  -22.188 41.296   1.00 44.11 121 A 1 
ATOM 922  N N   . ARG A 0 122 . -86.773  -19.927 40.175   1.00 35.90 122 A 1 
ATOM 923  C CA  . ARG A 0 122 . -87.548  -18.780 40.827   1.00 35.90 122 A 1 
ATOM 924  C C   . ARG A 0 122 . -88.400  -19.103 42.107   1.00 35.90 122 A 1 
ATOM 925  C CB  . ARG A 0 122 . -88.635  -18.251 39.859   1.00 35.90 122 A 1 
ATOM 926  O O   . ARG A 0 122 . -89.175  -20.043 41.982   1.00 35.90 122 A 1 
ATOM 927  C CG  . ARG A 0 122 . -88.171  -17.657 38.536   1.00 35.90 122 A 1 
ATOM 928  C CD  . ARG A 0 122 . -89.401  -17.214 37.738   1.00 35.90 122 A 1 
ATOM 929  N NE  . ARG A 0 122 . -88.996  -16.851 36.376   1.00 35.90 122 A 1 
ATOM 930  N NH1 . ARG A 0 122 . -91.061  -16.411 35.473   1.00 35.90 122 A 1 
ATOM 931  N NH2 . ARG A 0 122 . -89.156  -16.166 34.271   1.00 35.90 122 A 1 
ATOM 932  C CZ  . ARG A 0 122 . -89.757  -16.480 35.378   1.00 35.90 122 A 1 
ATOM 933  N N   . ASP A 0 123 . -88.483  -18.232 43.160   1.00 46.13 123 A 1 
ATOM 934  C CA  . ASP A 0 123 . -89.423  -18.268 44.347   1.00 46.13 123 A 1 
ATOM 935  C C   . ASP A 0 123 . -89.820  -16.902 45.080   1.00 46.13 123 A 1 
ATOM 936  C CB  . ASP A 0 123 . -88.831  -19.222 45.400   1.00 46.13 123 A 1 
ATOM 937  O O   . ASP A 0 123 . -89.053  -15.946 45.125   1.00 46.13 123 A 1 
ATOM 938  C CG  . ASP A 0 123 . -88.855  -20.695 44.981   1.00 46.13 123 A 1 
ATOM 939  O OD1 . ASP A 0 123 . -89.898  -21.094 44.415   1.00 46.13 123 A 1 
ATOM 940  O OD2 . ASP A 0 123 . -87.934  -21.433 45.375   1.00 46.13 123 A 1 
ATOM 941  N N   . MET A 0 124 . -91.031  -16.752 45.706   1.00 30.59 124 A 1 
ATOM 942  C CA  . MET A 0 124 . -91.594  -15.514 46.385   1.00 30.59 124 A 1 
ATOM 943  C C   . MET A 0 124 . -92.468  -15.763 47.670   1.00 30.59 124 A 1 
ATOM 944  C CB  . MET A 0 124 . -92.568  -14.776 45.425   1.00 30.59 124 A 1 
ATOM 945  O O   . MET A 0 124 . -93.300  -16.665 47.624   1.00 30.59 124 A 1 
ATOM 946  C CG  . MET A 0 124 . -91.979  -13.945 44.281   1.00 30.59 124 A 1 
ATOM 947  S SD  . MET A 0 124 . -93.234  -12.953 43.397   1.00 30.59 124 A 1 
ATOM 948  C CE  . MET A 0 124 . -94.078  -14.245 42.442   1.00 30.59 124 A 1 
ATOM 949  N N   . SER A 0 125 . -92.459  -14.912 48.744   1.00 36.50 125 A 1 
ATOM 950  C CA  . SER A 0 125 . -93.590  -14.785 49.748   1.00 36.50 125 A 1 
ATOM 951  C C   . SER A 0 125 . -93.615  -13.559 50.741   1.00 36.50 125 A 1 
ATOM 952  C CB  . SER A 0 125 . -93.715  -16.065 50.593   1.00 36.50 125 A 1 
ATOM 953  O O   . SER A 0 125 . -92.590  -13.190 51.295   1.00 36.50 125 A 1 
ATOM 954  O OG  . SER A 0 125 . -92.581  -16.288 51.399   1.00 36.50 125 A 1 
ATOM 955  N N   . ALA A 0 126 . -94.800  -12.957 51.030   1.00 33.00 126 A 1 
ATOM 956  C CA  . ALA A 0 126 . -95.051  -11.635 51.690   1.00 33.00 126 A 1 
ATOM 957  C C   . ALA A 0 126 . -95.929  -11.606 53.002   1.00 33.00 126 A 1 
ATOM 958  C CB  . ALA A 0 126 . -95.736  -10.770 50.613   1.00 33.00 126 A 1 
ATOM 959  O O   . ALA A 0 126 . -96.580  -12.601 53.304   1.00 33.00 126 A 1 
ATOM 960  N N   . ALA A 0 127 . -96.051  -10.407 53.660   1.00 28.54 127 A 1 
ATOM 961  C CA  . ALA A 0 127 . -97.087  -9.869  54.631   1.00 28.54 127 A 1 
ATOM 962  C C   . ALA A 0 127 . -96.849  -9.968  56.185   1.00 28.54 127 A 1 
ATOM 963  C CB  . ALA A 0 127 . -98.468  -10.424 54.235   1.00 28.54 127 A 1 
ATOM 964  O O   . ALA A 0 127 . -96.256  -10.935 56.630   1.00 28.54 127 A 1 
ATOM 965  N N   . SER A 0 128 . -97.320  -9.127  57.153   1.00 30.46 128 A 1 
ATOM 966  C CA  . SER A 0 128 . -97.977  -7.785  57.307   1.00 30.46 128 A 1 
ATOM 967  C C   . SER A 0 128 . -98.182  -7.413  58.828   1.00 30.46 128 A 1 
ATOM 968  C CB  . SER A 0 128 . -99.373  -7.791  56.670   1.00 30.46 128 A 1 
ATOM 969  O O   . SER A 0 128 . -98.174  -8.324  59.653   1.00 30.46 128 A 1 
ATOM 970  O OG  . SER A 0 128 . -100.194 -8.779  57.262   1.00 30.46 128 A 1 
ATOM 971  N N   . SER A 0 129 . -98.410  -6.119  59.205   1.00 37.59 129 A 1 
ATOM 972  C CA  . SER A 0 129 . -99.267  -5.574  60.330   1.00 37.59 129 A 1 
ATOM 973  C C   . SER A 0 129 . -98.750  -4.370  61.193   1.00 37.59 129 A 1 
ATOM 974  C CB  . SER A 0 129 . -99.920  -6.637  61.246   1.00 37.59 129 A 1 
ATOM 975  O O   . SER A 0 129 . -98.291  -4.532  62.320   1.00 37.59 129 A 1 
ATOM 976  O OG  . SER A 0 129 . -98.992  -7.343  62.038   1.00 37.59 129 A 1 
ATOM 977  N N   . LYS A 0 130 . -98.929  -3.118  60.723   1.00 33.28 130 A 1 
ATOM 978  C CA  . LYS A 0 130 . -99.413  -1.928  61.488   1.00 33.28 130 A 1 
ATOM 979  C C   . LYS A 0 130 . -99.553  -0.716  60.547   1.00 33.28 130 A 1 
ATOM 980  C CB  . LYS A 0 130 . -98.529  -1.528  62.703   1.00 33.28 130 A 1 
ATOM 981  O O   . LYS A 0 130 . -98.617  -0.375  59.837   1.00 33.28 130 A 1 
ATOM 982  C CG  . LYS A 0 130 . -99.243  -1.808  64.044   1.00 33.28 130 A 1 
ATOM 983  C CD  . LYS A 0 130 . -98.564  -1.112  65.235   1.00 33.28 130 A 1 
ATOM 984  C CE  . LYS A 0 130 . -99.306  -1.448  66.538   1.00 33.28 130 A 1 
ATOM 985  N NZ  . LYS A 0 130 . -98.798  -0.651  67.684   1.00 33.28 130 A 1 
ATOM 986  N N   . ILE A 0 131 . -100.727 -0.082  60.561   1.00 41.63 131 A 1 
ATOM 987  C CA  . ILE A 0 131 . -101.111 1.106   59.778   1.00 41.63 131 A 1 
ATOM 988  C C   . ILE A 0 131 . -100.941 2.356   60.658   1.00 41.63 131 A 1 
ATOM 989  C CB  . ILE A 0 131 . -102.590 0.942   59.318   1.00 41.63 131 A 1 
ATOM 990  O O   . ILE A 0 131 . -101.599 2.439   61.691   1.00 41.63 131 A 1 
ATOM 991  C CG1 . ILE A 0 131 . -102.714 -0.166  58.245   1.00 41.63 131 A 1 
ATOM 992  C CG2 . ILE A 0 131 . -103.204 2.256   58.797   1.00 41.63 131 A 1 
ATOM 993  C CD1 . ILE A 0 131 . -104.153 -0.644  57.995   1.00 41.63 131 A 1 
ATOM 994  N N   . ALA A 0 132 . -100.094 3.308   60.257   1.00 31.06 132 A 1 
ATOM 995  C CA  . ALA A 0 132 . -100.211 4.752   60.528   1.00 31.06 132 A 1 
ATOM 996  C C   . ALA A 0 132 . -99.110  5.479   59.728   1.00 31.06 132 A 1 
ATOM 997  C CB  . ALA A 0 132 . -100.098 5.075   62.026   1.00 31.06 132 A 1 
ATOM 998  O O   . ALA A 0 132 . -97.926  5.264   59.968   1.00 31.06 132 A 1 
ATOM 999  N N   . GLY A 0 133 . -99.520  6.245   58.716   1.00 26.80 133 A 1 
ATOM 1000 C CA  . GLY A 0 133 . -98.692  6.680   57.592   1.00 26.80 133 A 1 
ATOM 1001 C C   . GLY A 0 133 . -97.711  7.831   57.841   1.00 26.80 133 A 1 
ATOM 1002 O O   . GLY A 0 133 . -98.005  8.776   58.563   1.00 26.80 133 A 1 
ATOM 1003 N N   . ALA A 0 134 . -96.585  7.759   57.134   1.00 24.36 134 A 1 
ATOM 1004 C CA  . ALA A 0 134 . -96.229  8.708   56.078   1.00 24.36 134 A 1 
ATOM 1005 C C   . ALA A 0 134 . -96.145  7.839   54.802   1.00 24.36 134 A 1 
ATOM 1006 C CB  . ALA A 0 134 . -94.899  9.379   56.450   1.00 24.36 134 A 1 
ATOM 1007 O O   . ALA A 0 134 . -95.462  6.823   54.810   1.00 24.36 134 A 1 
ATOM 1008 N N   . SER A 0 135 . -96.977  7.974   53.769   1.00 31.98 135 A 1 
ATOM 1009 C CA  . SER A 0 135 . -96.978  9.080   52.807   1.00 31.98 135 A 1 
ATOM 1010 C C   . SER A 0 135 . -95.570  9.569   52.459   1.00 31.98 135 A 1 
ATOM 1011 C CB  . SER A 0 135 . -97.975  10.202  53.122   1.00 31.98 135 A 1 
ATOM 1012 O O   . SER A 0 135 . -95.245  10.735  52.639   1.00 31.98 135 A 1 
ATOM 1013 O OG  . SER A 0 135 . -97.493  11.047  54.138   1.00 31.98 135 A 1 
ATOM 1014 N N   . GLU A 0 136 . -94.748  8.662   51.950   1.00 29.52 136 A 1 
ATOM 1015 C CA  . GLU A 0 136 . -93.793  8.995   50.895   1.00 29.52 136 A 1 
ATOM 1016 C C   . GLU A 0 136 . -93.944  7.925   49.805   1.00 29.52 136 A 1 
ATOM 1017 C CB  . GLU A 0 136 . -92.378  9.219   51.462   1.00 29.52 136 A 1 
ATOM 1018 O O   . GLU A 0 136 . -93.078  7.100   49.541   1.00 29.52 136 A 1 
ATOM 1019 C CG  . GLU A 0 136 . -91.594  10.274  50.655   1.00 29.52 136 A 1 
ATOM 1020 C CD  . GLU A 0 136 . -90.332  10.776  51.384   1.00 29.52 136 A 1 
ATOM 1021 O OE1 . GLU A 0 136 . -89.853  11.882  51.029   1.00 29.52 136 A 1 
ATOM 1022 O OE2 . GLU A 0 136 . -89.855  10.069  52.302   1.00 29.52 136 A 1 
ATOM 1023 N N   . ALA A 0 137 . -95.141  7.883   49.217   1.00 37.58 137 A 1 
ATOM 1024 C CA  . ALA A 0 137 . -95.207  7.571   47.803   1.00 37.58 137 A 1 
ATOM 1025 C C   . ALA A 0 137 . -94.799  8.866   47.091   1.00 37.58 137 A 1 
ATOM 1026 C CB  . ALA A 0 137 . -96.613  7.084   47.430   1.00 37.58 137 A 1 
ATOM 1027 O O   . ALA A 0 137 . -95.396  9.906   47.358   1.00 37.58 137 A 1 
ATOM 1028 N N   . GLU A 0 138 . -93.788  8.754   46.228   1.00 32.04 138 A 1 
ATOM 1029 C CA  . GLU A 0 138 . -93.232  9.783   45.340   1.00 32.04 138 A 1 
ATOM 1030 C C   . GLU A 0 138 . -92.018  10.582  45.859   1.00 32.04 138 A 1 
ATOM 1031 C CB  . GLU A 0 138 . -94.342  10.627  44.687   1.00 32.04 138 A 1 
ATOM 1032 O O   . GLU A 0 138 . -92.084  11.771  46.159   1.00 32.04 138 A 1 
ATOM 1033 C CG  . GLU A 0 138 . -93.902  11.196  43.335   1.00 32.04 138 A 1 
ATOM 1034 C CD  . GLU A 0 138 . -95.070  11.843  42.576   1.00 32.04 138 A 1 
ATOM 1035 O OE1 . GLU A 0 138 . -95.027  11.791  41.327   1.00 32.04 138 A 1 
ATOM 1036 O OE2 . GLU A 0 138 . -95.995  12.374  43.234   1.00 32.04 138 A 1 
ATOM 1037 N N   . LYS A 0 139 . -90.842  9.939   45.827   1.00 30.48 139 A 1 
ATOM 1038 C CA  . LYS A 0 139 . -89.609  10.622  45.411   1.00 30.48 139 A 1 
ATOM 1039 C C   . LYS A 0 139 . -88.704  9.692   44.598   1.00 30.48 139 A 1 
ATOM 1040 C CB  . LYS A 0 139 . -88.907  11.312  46.600   1.00 30.48 139 A 1 
ATOM 1041 O O   . LYS A 0 139 . -87.795  9.046   45.104   1.00 30.48 139 A 1 
ATOM 1042 C CG  . LYS A 0 139 . -88.750  12.813  46.308   1.00 30.48 139 A 1 
ATOM 1043 C CD  . LYS A 0 139 . -88.033  13.505  47.465   1.00 30.48 139 A 1 
ATOM 1044 C CE  . LYS A 0 139 . -88.009  15.016  47.238   1.00 30.48 139 A 1 
ATOM 1045 N NZ  . LYS A 0 139 . -87.283  15.676  48.346   1.00 30.48 139 A 1 
ATOM 1046 N N   . HIS A 0 140 . -88.977  9.647   43.297   1.00 35.28 140 A 1 
ATOM 1047 C CA  . HIS A 0 140 . -87.925  9.503   42.295   1.00 35.28 140 A 1 
ATOM 1048 C C   . HIS A 0 140 . -87.094  10.802  42.288   1.00 35.28 140 A 1 
ATOM 1049 C CB  . HIS A 0 140 . -88.567  9.280   40.907   1.00 35.28 140 A 1 
ATOM 1050 O O   . HIS A 0 140 . -87.670  11.882  42.185   1.00 35.28 140 A 1 
ATOM 1051 C CG  . HIS A 0 140 . -88.721  7.838   40.493   1.00 35.28 140 A 1 
ATOM 1052 C CD2 . HIS A 0 140 . -89.679  6.948   40.901   1.00 35.28 140 A 1 
ATOM 1053 N ND1 . HIS A 0 140 . -87.936  7.186   39.566   1.00 35.28 140 A 1 
ATOM 1054 C CE1 . HIS A 0 140 . -88.402  5.934   39.428   1.00 35.28 140 A 1 
ATOM 1055 N NE2 . HIS A 0 140 . -89.463  5.743   40.225   1.00 35.28 140 A 1 
ATOM 1056 N N   . GLY A 0 141 . -85.760  10.698  42.341   1.00 31.29 141 A 1 
ATOM 1057 C CA  . GLY A 0 141 . -84.843  11.750  41.874   1.00 31.29 141 A 1 
ATOM 1058 C C   . GLY A 0 141 . -83.954  12.439  42.923   1.00 31.29 141 A 1 
ATOM 1059 O O   . GLY A 0 141 . -84.410  13.333  43.624   1.00 31.29 141 A 1 
ATOM 1060 N N   . TYR A 0 142 . -82.664  12.070  42.888   1.00 30.09 142 A 1 
ATOM 1061 C CA  . TYR A 0 142 . -81.449  12.830  43.251   1.00 30.09 142 A 1 
ATOM 1062 C C   . TYR A 0 142 . -81.294  13.450  44.654   1.00 30.09 142 A 1 
ATOM 1063 C CB  . TYR A 0 142 . -81.149  13.877  42.163   1.00 30.09 142 A 1 
ATOM 1064 O O   . TYR A 0 142 . -82.047  14.326  45.070   1.00 30.09 142 A 1 
ATOM 1065 C CG  . TYR A 0 142 . -80.290  13.349  41.031   1.00 30.09 142 A 1 
ATOM 1066 C CD1 . TYR A 0 142 . -78.899  13.576  41.051   1.00 30.09 142 A 1 
ATOM 1067 C CD2 . TYR A 0 142 . -80.870  12.628  39.970   1.00 30.09 142 A 1 
ATOM 1068 C CE1 . TYR A 0 142 . -78.086  13.086  40.012   1.00 30.09 142 A 1 
ATOM 1069 C CE2 . TYR A 0 142 . -80.058  12.132  38.931   1.00 30.09 142 A 1 
ATOM 1070 O OH  . TYR A 0 142 . -77.897  11.892  37.934   1.00 30.09 142 A 1 
ATOM 1071 C CZ  . TYR A 0 142 . -78.667  12.363  38.948   1.00 30.09 142 A 1 
ATOM 1072 N N   . GLY A 0 143 . -80.178  13.106  45.313   1.00 27.83 143 A 1 
ATOM 1073 C CA  . GLY A 0 143 . -79.670  13.845  46.469   1.00 27.83 143 A 1 
ATOM 1074 C C   . GLY A 0 143 . -78.580  13.122  47.252   1.00 27.83 143 A 1 
ATOM 1075 O O   . GLY A 0 143 . -78.842  12.597  48.327   1.00 27.83 143 A 1 
ATOM 1076 N N   . ASP A 0 144 . -77.363  13.138  46.712   1.00 31.27 144 A 1 
ATOM 1077 C CA  . ASP A 0 144 . -76.140  13.169  47.514   1.00 31.27 144 A 1 
ATOM 1078 C C   . ASP A 0 144 . -76.188  14.332  48.528   1.00 31.27 144 A 1 
ATOM 1079 C CB  . ASP A 0 144 . -74.955  13.336  46.541   1.00 31.27 144 A 1 
ATOM 1080 O O   . ASP A 0 144 . -76.738  15.399  48.242   1.00 31.27 144 A 1 
ATOM 1081 C CG  . ASP A 0 144 . -73.614  13.587  47.238   1.00 31.27 144 A 1 
ATOM 1082 O OD1 . ASP A 0 144 . -73.360  12.897  48.253   1.00 31.27 144 A 1 
ATOM 1083 O OD2 . ASP A 0 144 . -72.885  14.491  46.777   1.00 31.27 144 A 1 
ATOM 1084 N N   . GLY A 0 145 . -75.560  14.118  49.686   1.00 30.71 145 A 1 
ATOM 1085 C CA  . GLY A 0 145 . -75.030  15.192  50.519   1.00 30.71 145 A 1 
ATOM 1086 C C   . GLY A 0 145 . -75.746  15.467  51.841   1.00 30.71 145 A 1 
ATOM 1087 O O   . GLY A 0 145 . -76.481  16.444  51.951   1.00 30.71 145 A 1 
ATOM 1088 N N   . GLN A 0 146 . -75.395  14.722  52.900   1.00 31.81 146 A 1 
ATOM 1089 C CA  . GLN A 0 146 . -75.244  15.324  54.234   1.00 31.81 146 A 1 
ATOM 1090 C C   . GLN A 0 146 . -74.390  14.472  55.189   1.00 31.81 146 A 1 
ATOM 1091 C CB  . GLN A 0 146 . -76.606  15.734  54.857   1.00 31.81 146 A 1 
ATOM 1092 O O   . GLN A 0 146 . -74.897  13.699  55.989   1.00 31.81 146 A 1 
ATOM 1093 C CG  . GLN A 0 146 . -76.649  17.259  55.074   1.00 31.81 146 A 1 
ATOM 1094 C CD  . GLN A 0 146 . -78.015  17.784  55.498   1.00 31.81 146 A 1 
ATOM 1095 N NE2 . GLN A 0 146 . -78.222  19.082  55.444   1.00 31.81 146 A 1 
ATOM 1096 O OE1 . GLN A 0 146 . -78.915  17.075  55.908   1.00 31.81 146 A 1 
ATOM 1097 N N   . TYR A 0 147 . -73.076  14.695  55.147   1.00 32.09 147 A 1 
ATOM 1098 C CA  . TYR A 0 147 . -72.304  15.049  56.343   1.00 32.09 147 A 1 
ATOM 1099 C C   . TYR A 0 147 . -71.263  16.097  55.943   1.00 32.09 147 A 1 
ATOM 1100 C CB  . TYR A 0 147 . -71.699  13.839  57.078   1.00 32.09 147 A 1 
ATOM 1101 O O   . TYR A 0 147 . -70.090  15.816  55.725   1.00 32.09 147 A 1 
ATOM 1102 C CG  . TYR A 0 147 . -72.607  13.273  58.158   1.00 32.09 147 A 1 
ATOM 1103 C CD1 . TYR A 0 147 . -72.757  13.946  59.390   1.00 32.09 147 A 1 
ATOM 1104 C CD2 . TYR A 0 147 . -73.325  12.088  57.919   1.00 32.09 147 A 1 
ATOM 1105 C CE1 . TYR A 0 147 . -73.637  13.443  60.369   1.00 32.09 147 A 1 
ATOM 1106 C CE2 . TYR A 0 147 . -74.208  11.584  58.892   1.00 32.09 147 A 1 
ATOM 1107 O OH  . TYR A 0 147 . -75.225  11.773  61.052   1.00 32.09 147 A 1 
ATOM 1108 C CZ  . TYR A 0 147 . -74.369  12.261  60.116   1.00 32.09 147 A 1 
ATOM 1109 N N   . GLY A 0 148 . -71.738  17.337  55.838   1.00 28.37 148 A 1 
ATOM 1110 C CA  . GLY A 0 148 . -70.937  18.525  56.086   1.00 28.37 148 A 1 
ATOM 1111 C C   . GLY A 0 148 . -71.453  19.180  57.364   1.00 28.37 148 A 1 
ATOM 1112 O O   . GLY A 0 148 . -72.651  19.431  57.478   1.00 28.37 148 A 1 
ATOM 1113 N N   . ALA A 0 149 . -70.559  19.458  58.313   1.00 34.81 149 A 1 
ATOM 1114 C CA  . ALA A 0 149 . -70.790  20.431  59.379   1.00 34.81 149 A 1 
ATOM 1115 C C   . ALA A 0 149 . -69.454  20.924  59.957   1.00 34.81 149 A 1 
ATOM 1116 C CB  . ALA A 0 149 . -71.696  19.844  60.472   1.00 34.81 149 A 1 
ATOM 1117 O O   . ALA A 0 149 . -68.988  20.408  60.966   1.00 34.81 149 A 1 
ATOM 1118 N N   . ALA A 0 150 . -68.852  21.908  59.285   1.00 32.86 150 A 1 
ATOM 1119 C CA  . ALA A 0 150 . -68.019  22.999  59.817   1.00 32.86 150 A 1 
ATOM 1120 C C   . ALA A 0 150 . -67.219  23.591  58.641   1.00 32.86 150 A 1 
ATOM 1121 C CB  . ALA A 0 150 . -67.027  22.514  60.892   1.00 32.86 150 A 1 
ATOM 1122 O O   . ALA A 0 150 . -66.675  22.841  57.847   1.00 32.86 150 A 1 
ATOM 1123 N N   . ALA A 0 151 . -67.035  24.887  58.439   1.00 31.15 151 A 1 
ATOM 1124 C CA  . ALA A 0 151 . -67.562  26.110  59.017   1.00 31.15 151 A 1 
ATOM 1125 C C   . ALA A 0 151 . -67.003  27.251  58.131   1.00 31.15 151 A 1 
ATOM 1126 C CB  . ALA A 0 151 . -67.053  26.249  60.459   1.00 31.15 151 A 1 
ATOM 1127 O O   . ALA A 0 151 . -65.906  27.096  57.604   1.00 31.15 151 A 1 
ATOM 1128 N N   . TYR A 0 152 . -67.706  28.390  58.048   1.00 29.75 152 A 1 
ATOM 1129 C CA  . TYR A 0 152 . -67.247  29.675  57.476   1.00 29.75 152 A 1 
ATOM 1130 C C   . TYR A 0 152 . -66.897  29.668  55.965   1.00 29.75 152 A 1 
ATOM 1131 C CB  . TYR A 0 152 . -66.111  30.246  58.347   1.00 29.75 152 A 1 
ATOM 1132 O O   . TYR A 0 152 . -66.212  28.807  55.450   1.00 29.75 152 A 1 
ATOM 1133 C CG  . TYR A 0 152 . -66.564  30.692  59.727   1.00 29.75 152 A 1 
ATOM 1134 C CD1 . TYR A 0 152 . -66.934  32.033  59.935   1.00 29.75 152 A 1 
ATOM 1135 C CD2 . TYR A 0 152 . -66.613  29.783  60.800   1.00 29.75 152 A 1 
ATOM 1136 C CE1 . TYR A 0 152 . -67.378  32.458  61.202   1.00 29.75 152 A 1 
ATOM 1137 C CE2 . TYR A 0 152 . -67.091  30.192  62.061   1.00 29.75 152 A 1 
ATOM 1138 O OH  . TYR A 0 152 . -67.906  31.940  63.485   1.00 29.75 152 A 1 
ATOM 1139 C CZ  . TYR A 0 152 . -67.471  31.534  62.265   1.00 29.75 152 A 1 
ATOM 1140 N N   . GLY A 0 153 . -67.320  30.610  55.131   1.00 29.57 153 A 1 
ATOM 1141 C CA  . GLY A 0 153 . -67.683  31.990  55.396   1.00 29.57 153 A 1 
ATOM 1142 C C   . GLY A 0 153 . -66.903  32.884  54.432   1.00 29.57 153 A 1 
ATOM 1143 O O   . GLY A 0 153 . -65.808  33.327  54.752   1.00 29.57 153 A 1 
ATOM 1144 N N   . GLY A 0 154 . -67.516  33.207  53.292   1.00 27.47 154 A 1 
ATOM 1145 C CA  . GLY A 0 154 . -67.298  34.490  52.629   1.00 27.47 154 A 1 
ATOM 1146 C C   . GLY A 0 154 . -66.410  34.529  51.382   1.00 27.47 154 A 1 
ATOM 1147 O O   . GLY A 0 154 . -65.352  33.919  51.308   1.00 27.47 154 A 1 
ATOM 1148 N N   . LYS A 0 155 . -66.838  35.434  50.491   1.00 33.20 155 A 1 
ATOM 1149 C CA  . LYS A 0 155 . -66.127  36.070  49.365   1.00 33.20 155 A 1 
ATOM 1150 C C   . LYS A 0 155 . -66.368  35.489  47.967   1.00 33.20 155 A 1 
ATOM 1151 C CB  . LYS A 0 155 . -64.668  36.429  49.696   1.00 33.20 155 A 1 
ATOM 1152 O O   . LYS A 0 155 . -65.496  34.961  47.296   1.00 33.20 155 A 1 
ATOM 1153 C CG  . LYS A 0 155 . -64.585  37.266  50.987   1.00 33.20 155 A 1 
ATOM 1154 C CD  . LYS A 0 155 . -63.218  37.932  51.141   1.00 33.20 155 A 1 
ATOM 1155 C CE  . LYS A 0 155 . -63.169  38.675  52.481   1.00 33.20 155 A 1 
ATOM 1156 N NZ  . LYS A 0 155 . -61.928  39.477  52.610   1.00 33.20 155 A 1 
ATOM 1157 N N   . GLN A 0 156 . -67.592  35.751  47.509   1.00 25.58 156 A 1 
ATOM 1158 C CA  . GLN A 0 156 . -67.893  36.495  46.277   1.00 25.58 156 A 1 
ATOM 1159 C C   . GLN A 0 156 . -66.724  37.362  45.761   1.00 25.58 156 A 1 
ATOM 1160 C CB  . GLN A 0 156 . -69.072  37.415  46.674   1.00 25.58 156 A 1 
ATOM 1161 O O   . GLN A 0 156 . -66.160  38.102  46.556   1.00 25.58 156 A 1 
ATOM 1162 C CG  . GLN A 0 156 . -69.624  38.363  45.600   1.00 25.58 156 A 1 
ATOM 1163 C CD  . GLN A 0 156 . -70.770  39.209  46.157   1.00 25.58 156 A 1 
ATOM 1164 N NE2 . GLN A 0 156 . -70.719  40.517  46.040   1.00 25.58 156 A 1 
ATOM 1165 O OE1 . GLN A 0 156 . -71.725  38.715  46.728   1.00 25.58 156 A 1 
ATOM 1166 N N   . TYR A 0 157 . -66.434  37.286  44.455   1.00 29.15 157 A 1 
ATOM 1167 C CA  . TYR A 0 157 . -66.148  38.356  43.464   1.00 29.15 157 A 1 
ATOM 1168 C C   . TYR A 0 157 . -65.422  37.687  42.274   1.00 29.15 157 A 1 
ATOM 1169 C CB  . TYR A 0 157 . -65.337  39.553  44.009   1.00 29.15 157 A 1 
ATOM 1170 O O   . TYR A 0 157 . -64.299  37.233  42.419   1.00 29.15 157 A 1 
ATOM 1171 C CG  . TYR A 0 157 . -66.177  40.593  44.750   1.00 29.15 157 A 1 
ATOM 1172 C CD1 . TYR A 0 157 . -67.153  41.344  44.064   1.00 29.15 157 A 1 
ATOM 1173 C CD2 . TYR A 0 157 . -65.995  40.810  46.130   1.00 29.15 157 A 1 
ATOM 1174 C CE1 . TYR A 0 157 . -67.984  42.239  44.768   1.00 29.15 157 A 1 
ATOM 1175 C CE2 . TYR A 0 157 . -66.851  41.662  46.849   1.00 29.15 157 A 1 
ATOM 1176 O OH  . TYR A 0 157 . -68.691  43.200  46.842   1.00 29.15 157 A 1 
ATOM 1177 C CZ  . TYR A 0 157 . -67.848  42.380  46.164   1.00 29.15 157 A 1 
ATOM 1178 N N   . LYS A 0 158 . -66.110  37.334  41.182   1.00 31.22 158 A 1 
ATOM 1179 C CA  . LYS A 0 158 . -66.603  38.171  40.066   1.00 31.22 158 A 1 
ATOM 1180 C C   . LYS A 0 158 . -65.496  38.505  39.057   1.00 31.22 158 A 1 
ATOM 1181 C CB  . LYS A 0 158 . -67.372  39.428  40.523   1.00 31.22 158 A 1 
ATOM 1182 O O   . LYS A 0 158 . -64.652  39.335  39.351   1.00 31.22 158 A 1 
ATOM 1183 C CG  . LYS A 0 158 . -68.221  40.050  39.402   1.00 31.22 158 A 1 
ATOM 1184 C CD  . LYS A 0 158 . -68.925  41.331  39.878   1.00 31.22 158 A 1 
ATOM 1185 C CE  . LYS A 0 158 . -69.973  41.780  38.850   1.00 31.22 158 A 1 
ATOM 1186 N NZ  . LYS A 0 158 . -70.619  43.062  39.235   1.00 31.22 158 A 1 
ATOM 1187 N N   . GLY A 0 159 . -65.653  37.943  37.852   1.00 27.54 159 A 1 
ATOM 1188 C CA  . GLY A 0 159 . -64.996  38.348  36.603   1.00 27.54 159 A 1 
ATOM 1189 C C   . GLY A 0 159 . -63.510  37.978  36.541   1.00 27.54 159 A 1 
ATOM 1190 O O   . GLY A 0 159 . -62.883  37.788  37.565   1.00 27.54 159 A 1 
ATOM 1191 N N   . TYR A 0 160 . -62.870  37.828  35.387   1.00 28.06 160 A 1 
ATOM 1192 C CA  . TYR A 0 160 . -63.123  38.467  34.104   1.00 28.06 160 A 1 
ATOM 1193 C C   . TYR A 0 160 . -62.451  37.627  33.014   1.00 28.06 160 A 1 
ATOM 1194 C CB  . TYR A 0 160 . -62.528  39.898  34.085   1.00 28.06 160 A 1 
ATOM 1195 O O   . TYR A 0 160 . -61.397  37.034  33.216   1.00 28.06 160 A 1 
ATOM 1196 C CG  . TYR A 0 160 . -62.549  40.589  35.438   1.00 28.06 160 A 1 
ATOM 1197 C CD1 . TYR A 0 160 . -63.668  41.340  35.845   1.00 28.06 160 A 1 
ATOM 1198 C CD2 . TYR A 0 160 . -61.510  40.320  36.351   1.00 28.06 160 A 1 
ATOM 1199 C CE1 . TYR A 0 160 . -63.778  41.756  37.187   1.00 28.06 160 A 1 
ATOM 1200 C CE2 . TYR A 0 160 . -61.628  40.714  37.695   1.00 28.06 160 A 1 
ATOM 1201 O OH  . TYR A 0 160 . -62.901  41.790  39.419   1.00 28.06 160 A 1 
ATOM 1202 C CZ  . TYR A 0 160 . -62.771  41.421  38.118   1.00 28.06 160 A 1 
ATOM 1203 N N   . SER A 0 161 . -63.110  37.627  31.865   1.00 29.32 161 A 1 
ATOM 1204 C CA  . SER A 0 161 . -62.641  37.219  30.548   1.00 29.32 161 A 1 
ATOM 1205 C C   . SER A 0 161 . -61.214  37.669  30.213   1.00 29.32 161 A 1 
ATOM 1206 C CB  . SER A 0 161 . -63.609  37.928  29.588   1.00 29.32 161 A 1 
ATOM 1207 O O   . SER A 0 161 . -60.884  38.836  30.417   1.00 29.32 161 A 1 
ATOM 1208 O OG  . SER A 0 161 . -63.286  37.752  28.232   1.00 29.32 161 A 1 
ATOM 1209 N N   . GLY A 0 162 . -60.467  36.806  29.517   1.00 27.64 162 A 1 
ATOM 1210 C CA  . GLY A 0 162 . -59.638  37.267  28.404   1.00 27.64 162 A 1 
ATOM 1211 C C   . GLY A 0 162 . -58.205  36.744  28.333   1.00 27.64 162 A 1 
ATOM 1212 O O   . GLY A 0 162 . -57.344  37.204  29.066   1.00 27.64 162 A 1 
ATOM 1213 N N   . HIS A 0 163 . -57.982  35.952  27.280   1.00 27.93 163 A 1 
ATOM 1214 C CA  . HIS A 0 163 . -56.799  35.950  26.411   1.00 27.93 163 A 1 
ATOM 1215 C C   . HIS A 0 163 . -55.480  35.286  26.846   1.00 27.93 163 A 1 
ATOM 1216 C CB  . HIS A 0 163 . -56.555  37.358  25.834   1.00 27.93 163 A 1 
ATOM 1217 O O   . HIS A 0 163 . -55.048  35.342  27.986   1.00 27.93 163 A 1 
ATOM 1218 C CG  . HIS A 0 163 . -57.485  37.683  24.698   1.00 27.93 163 A 1 
ATOM 1219 C CD2 . HIS A 0 163 . -58.713  38.280  24.780   1.00 27.93 163 A 1 
ATOM 1220 N ND1 . HIS A 0 163 . -57.255  37.402  23.371   1.00 27.93 163 A 1 
ATOM 1221 C CE1 . HIS A 0 163 . -58.322  37.816  22.669   1.00 27.93 163 A 1 
ATOM 1222 N NE2 . HIS A 0 163 . -59.240  38.351  23.487   1.00 27.93 163 A 1 
ATOM 1223 N N   . ALA A 0 164 . -54.824  34.792  25.786   1.00 33.28 164 A 1 
ATOM 1224 C CA  . ALA A 0 164 . -53.469  34.256  25.644   1.00 33.28 164 A 1 
ATOM 1225 C C   . ALA A 0 164 . -53.336  32.770  26.026   1.00 33.28 164 A 1 
ATOM 1226 C CB  . ALA A 0 164 . -52.442  35.199  26.273   1.00 33.28 164 A 1 
ATOM 1227 O O   . ALA A 0 164 . -53.401  32.402  27.188   1.00 33.28 164 A 1 
ATOM 1228 N N   . ALA A 0 165 . -53.387  31.843  25.067   1.00 29.58 165 A 1 
ATOM 1229 C CA  . ALA A 0 165 . -52.400  31.564  24.015   1.00 29.58 165 A 1 
ATOM 1230 C C   . ALA A 0 165 . -51.121  30.903  24.553   1.00 29.58 165 A 1 
ATOM 1231 C CB  . ALA A 0 165 . -52.094  32.743  23.075   1.00 29.58 165 A 1 
ATOM 1232 O O   . ALA A 0 165 . -50.424  31.468  25.383   1.00 29.58 165 A 1 
ATOM 1233 N N   . HIS A 0 166 . -50.817  29.767  23.918   1.00 28.80 166 A 1 
ATOM 1234 C CA  . HIS A 0 166 . -49.560  29.018  23.901   1.00 28.80 166 A 1 
ATOM 1235 C C   . HIS A 0 166 . -49.188  28.184  25.130   1.00 28.80 166 A 1 
ATOM 1236 C CB  . HIS A 0 166 . -48.388  29.895  23.430   1.00 28.80 166 A 1 
ATOM 1237 O O   . HIS A 0 166 . -48.900  28.697  26.202   1.00 28.80 166 A 1 
ATOM 1238 C CG  . HIS A 0 166 . -48.380  30.098  21.939   1.00 28.80 166 A 1 
ATOM 1239 C CD2 . HIS A 0 166 . -47.379  29.730  21.083   1.00 28.80 166 A 1 
ATOM 1240 N ND1 . HIS A 0 166 . -49.398  30.621  21.174   1.00 28.80 166 A 1 
ATOM 1241 C CE1 . HIS A 0 166 . -49.021  30.565  19.887   1.00 28.80 166 A 1 
ATOM 1242 N NE2 . HIS A 0 166 . -47.799  30.030  19.785   1.00 28.80 166 A 1 
ATOM 1243 N N   . GLY A 0 167 . -49.010  26.887  24.859   1.00 29.94 167 A 1 
ATOM 1244 C CA  . GLY A 0 167 . -47.886  26.138  25.410   1.00 29.94 167 A 1 
ATOM 1245 C C   . GLY A 0 167 . -48.266  24.934  26.259   1.00 29.94 167 A 1 
ATOM 1246 O O   . GLY A 0 167 . -48.745  25.100  27.369   1.00 29.94 167 A 1 
ATOM 1247 N N   . HIS A 0 168 . -47.907  23.756  25.740   1.00 31.20 168 A 1 
ATOM 1248 C CA  . HIS A 0 168 . -47.678  22.499  26.462   1.00 31.20 168 A 1 
ATOM 1249 C C   . HIS A 0 168 . -48.922  21.837  27.084   1.00 31.20 168 A 1 
ATOM 1250 C CB  . HIS A 0 168 . -46.481  22.685  27.405   1.00 31.20 168 A 1 
ATOM 1251 O O   . HIS A 0 168 . -49.576  22.352  27.977   1.00 31.20 168 A 1 
ATOM 1252 C CG  . HIS A 0 168 . -45.204  22.871  26.621   1.00 31.20 168 A 1 
ATOM 1253 C CD2 . HIS A 0 168 . -44.683  24.047  26.150   1.00 31.20 168 A 1 
ATOM 1254 N ND1 . HIS A 0 168 . -44.393  21.858  26.161   1.00 31.20 168 A 1 
ATOM 1255 C CE1 . HIS A 0 168 . -43.407  22.410  25.434   1.00 31.20 168 A 1 
ATOM 1256 N NE2 . HIS A 0 168 . -43.552  23.743  25.388   1.00 31.20 168 A 1 
ATOM 1257 N N   . ALA A 0 169 . -49.394  20.743  26.485   1.00 31.00 169 A 1 
ATOM 1258 C CA  . ALA A 0 169 . -48.904  19.377  26.705   1.00 31.00 169 A 1 
ATOM 1259 C C   . ALA A 0 169 . -49.338  18.824  28.069   1.00 31.00 169 A 1 
ATOM 1260 C CB  . ALA A 0 169 . -47.396  19.205  26.458   1.00 31.00 169 A 1 
ATOM 1261 O O   . ALA A 0 169 . -48.925  19.314  29.114   1.00 31.00 169 A 1 
ATOM 1262 N N   . GLY A 0 170 . -50.131  17.754  28.022   1.00 29.41 170 A 1 
ATOM 1263 C CA  . GLY A 0 170 . -50.401  16.908  29.177   1.00 29.41 170 A 1 
ATOM 1264 C C   . GLY A 0 170 . -51.881  16.626  29.389   1.00 29.41 170 A 1 
ATOM 1265 O O   . GLY A 0 170 . -52.604  17.472  29.897   1.00 29.41 170 A 1 
ATOM 1266 N N   . HIS A 0 171 . -52.279  15.410  29.008   1.00 31.71 171 A 1 
ATOM 1267 C CA  . HIS A 0 171 . -53.245  14.549  29.702   1.00 31.71 171 A 1 
ATOM 1268 C C   . HIS A 0 171 . -54.502  15.245  30.267   1.00 31.71 171 A 1 
ATOM 1269 C CB  . HIS A 0 171 . -52.464  13.782  30.779   1.00 31.71 171 A 1 
ATOM 1270 O O   . HIS A 0 171 . -54.495  15.867  31.319   1.00 31.71 171 A 1 
ATOM 1271 C CG  . HIS A 0 171 . -51.429  12.854  30.190   1.00 31.71 171 A 1 
ATOM 1272 C CD2 . HIS A 0 171 . -50.091  13.099  30.023   1.00 31.71 171 A 1 
ATOM 1273 N ND1 . HIS A 0 171 . -51.673  11.593  29.691   1.00 31.71 171 A 1 
ATOM 1274 C CE1 . HIS A 0 171 . -50.513  11.091  29.234   1.00 31.71 171 A 1 
ATOM 1275 N NE2 . HIS A 0 171 . -49.528  11.984  29.404   1.00 31.71 171 A 1 
ATOM 1276 N N   . GLY A 0 172 . -55.665  15.125  29.635   1.00 27.95 172 A 1 
ATOM 1277 C CA  . GLY A 0 172 . -56.323  13.832  29.484   1.00 27.95 172 A 1 
ATOM 1278 C C   . GLY A 0 172 . -56.917  13.365  30.814   1.00 27.95 172 A 1 
ATOM 1279 O O   . GLY A 0 172 . -56.357  12.459  31.409   1.00 27.95 172 A 1 
ATOM 1280 N N   . LYS A 0 173 . -58.032  13.971  31.258   1.00 31.97 173 A 1 
ATOM 1281 C CA  . LYS A 0 173 . -59.131  13.346  32.030   1.00 31.97 173 A 1 
ATOM 1282 C C   . LYS A 0 173 . -60.370  14.246  31.962   1.00 31.97 173 A 1 
ATOM 1283 C CB  . LYS A 0 173 . -58.794  13.106  33.525   1.00 31.97 173 A 1 
ATOM 1284 O O   . LYS A 0 173 . -60.309  15.392  32.390   1.00 31.97 173 A 1 
ATOM 1285 C CG  . LYS A 0 173 . -57.819  11.941  33.763   1.00 31.97 173 A 1 
ATOM 1286 C CD  . LYS A 0 173 . -58.043  11.127  35.039   1.00 31.97 173 A 1 
ATOM 1287 C CE  . LYS A 0 173 . -56.953  10.042  35.066   1.00 31.97 173 A 1 
ATOM 1288 N NZ  . LYS A 0 173 . -57.319  8.872   35.903   1.00 31.97 173 A 1 
ATOM 1289 N N   . GLY A 0 174 . -61.496  13.713  31.485   1.00 28.41 174 A 1 
ATOM 1290 C CA  . GLY A 0 174 . -62.810  14.320  31.728   1.00 28.41 174 A 1 
ATOM 1291 C C   . GLY A 0 174 . -63.774  14.320  30.544   1.00 28.41 174 A 1 
ATOM 1292 O O   . GLY A 0 174 . -64.015  15.360  29.947   1.00 28.41 174 A 1 
ATOM 1293 N N   . TRP A 0 175 . -64.388  13.171  30.276   1.00 25.91 175 A 1 
ATOM 1294 C CA  . TRP A 0 175 . -65.745  13.067  29.725   1.00 25.91 175 A 1 
ATOM 1295 C C   . TRP A 0 175 . -66.594  12.468  30.850   1.00 25.91 175 A 1 
ATOM 1296 C CB  . TRP A 0 175 . -65.747  12.112  28.521   1.00 25.91 175 A 1 
ATOM 1297 O O   . TRP A 0 175 . -66.149  11.514  31.475   1.00 25.91 175 A 1 
ATOM 1298 C CG  . TRP A 0 175 . -65.181  12.638  27.241   1.00 25.91 175 A 1 
ATOM 1299 C CD1 . TRP A 0 175 . -63.870  12.756  26.930   1.00 25.91 175 A 1 
ATOM 1300 C CD2 . TRP A 0 175 . -65.912  13.079  26.057   1.00 25.91 175 A 1 
ATOM 1301 C CE2 . TRP A 0 175 . -64.968  13.465  25.060   1.00 25.91 175 A 1 
ATOM 1302 C CE3 . TRP A 0 175 . -67.281  13.174  25.723   1.00 25.91 175 A 1 
ATOM 1303 N NE1 . TRP A 0 175 . -63.739  13.248  25.645   1.00 25.91 175 A 1 
ATOM 1304 C CH2 . TRP A 0 175 . -66.729  14.019  23.498   1.00 25.91 175 A 1 
ATOM 1305 C CZ2 . TRP A 0 175 . -65.359  13.932  23.798   1.00 25.91 175 A 1 
ATOM 1306 C CZ3 . TRP A 0 175 . -67.685  13.640  24.457   1.00 25.91 175 A 1 
ATOM 1307 N N   . GLY A 0 176 . -67.780  12.920  31.234   1.00 31.86 176 A 1 
ATOM 1308 C CA  . GLY A 0 176 . -68.670  14.015  30.864   1.00 31.86 176 A 1 
ATOM 1309 C C   . GLY A 0 176 . -69.804  13.942  31.907   1.00 31.86 176 A 1 
ATOM 1310 O O   . GLY A 0 176 . -70.170  12.861  32.350   1.00 31.86 176 A 1 
ATOM 1311 N N   . SER A 0 177 . -70.176  15.056  32.533   1.00 29.51 177 A 1 
ATOM 1312 C CA  . SER A 0 177 . -71.401  15.807  32.220   1.00 29.51 177 A 1 
ATOM 1313 C C   . SER A 0 177 . -72.732  15.075  32.471   1.00 29.51 177 A 1 
ATOM 1314 C CB  . SER A 0 177 . -71.358  16.365  30.793   1.00 29.51 177 A 1 
ATOM 1315 O O   . SER A 0 177 . -73.200  14.335  31.616   1.00 29.51 177 A 1 
ATOM 1316 O OG  . SER A 0 177 . -72.526  17.120  30.535   1.00 29.51 177 A 1 
ATOM 1317 N N   . GLN A 0 178 . -73.406  15.437  33.570   1.00 33.92 178 A 1 
ATOM 1318 C CA  . GLN A 0 178 . -74.850  15.741  33.641   1.00 33.92 178 A 1 
ATOM 1319 C C   . GLN A 0 178 . -75.118  16.341  35.040   1.00 33.92 178 A 1 
ATOM 1320 C CB  . GLN A 0 178 . -75.717  14.479  33.431   1.00 33.92 178 A 1 
ATOM 1321 O O   . GLN A 0 178 . -74.718  15.749  36.030   1.00 33.92 178 A 1 
ATOM 1322 C CG  . GLN A 0 178 . -76.777  14.709  32.348   1.00 33.92 178 A 1 
ATOM 1323 C CD  . GLN A 0 178 . -77.722  13.521  32.236   1.00 33.92 178 A 1 
ATOM 1324 N NE2 . GLN A 0 178 . -78.908  13.599  32.799   1.00 33.92 178 A 1 
ATOM 1325 O OE1 . GLN A 0 178 . -77.415  12.500  31.652   1.00 33.92 178 A 1 
ATOM 1326 N N   . GLY A 0 179 . -75.696  17.522  35.267   1.00 27.46 179 A 1 
ATOM 1327 C CA  . GLY A 0 179 . -76.701  18.246  34.498   1.00 27.46 179 A 1 
ATOM 1328 C C   . GLY A 0 179 . -78.082  17.991  35.113   1.00 27.46 179 A 1 
ATOM 1329 O O   . GLY A 0 179 . -78.700  16.982  34.795   1.00 27.46 179 A 1 
ATOM 1330 N N   . GLY A 0 180 . -78.567  18.891  35.977   1.00 33.53 180 A 1 
ATOM 1331 C CA  . GLY A 0 180 . -79.926  18.827  36.526   1.00 33.53 180 A 1 
ATOM 1332 C C   . GLY A 0 180 . -80.210  19.930  37.546   1.00 33.53 180 A 1 
ATOM 1333 O O   . GLY A 0 180 . -79.443  20.143  38.471   1.00 33.53 180 A 1 
ATOM 1334 N N   . TYR A 0 181 . -81.292  20.660  37.338   1.00 27.99 181 A 1 
ATOM 1335 C CA  . TYR A 0 181 . -81.561  22.029  37.767   1.00 27.99 181 A 1 
ATOM 1336 C C   . TYR A 0 181 . -82.962  22.101  38.379   1.00 27.99 181 A 1 
ATOM 1337 C CB  . TYR A 0 181 . -81.492  22.935  36.509   1.00 27.99 181 A 1 
ATOM 1338 O O   . TYR A 0 181 . -83.882  21.488  37.852   1.00 27.99 181 A 1 
ATOM 1339 C CG  . TYR A 0 181 . -81.853  22.195  35.221   1.00 27.99 181 A 1 
ATOM 1340 C CD1 . TYR A 0 181 . -80.823  21.599  34.465   1.00 27.99 181 A 1 
ATOM 1341 C CD2 . TYR A 0 181 . -83.198  21.914  34.905   1.00 27.99 181 A 1 
ATOM 1342 C CE1 . TYR A 0 181 . -81.129  20.694  33.431   1.00 27.99 181 A 1 
ATOM 1343 C CE2 . TYR A 0 181 . -83.508  21.015  33.866   1.00 27.99 181 A 1 
ATOM 1344 O OH  . TYR A 0 181 . -82.782  19.494  32.166   1.00 27.99 181 A 1 
ATOM 1345 C CZ  . TYR A 0 181 . -82.476  20.393  33.137   1.00 27.99 181 A 1 
ATOM 1346 N N   . GLY A 0 182 . -83.122  22.953  39.398   1.00 30.30 182 A 1 
ATOM 1347 C CA  . GLY A 0 182 . -84.395  23.587  39.769   1.00 30.30 182 A 1 
ATOM 1348 C C   . GLY A 0 182 . -85.454  22.681  40.413   1.00 30.30 182 A 1 
ATOM 1349 O O   . GLY A 0 182 . -85.416  21.468  40.328   1.00 30.30 182 A 1 
ATOM 1350 N N   . ALA A 0 183 . -86.471  23.202  41.081   1.00 30.34 183 A 1 
ATOM 1351 C CA  . ALA A 0 183 . -86.765  24.551  41.531   1.00 30.34 183 A 1 
ATOM 1352 C C   . ALA A 0 183 . -87.944  24.441  42.509   1.00 30.34 183 A 1 
ATOM 1353 C CB  . ALA A 0 183 . -87.151  25.454  40.348   1.00 30.34 183 A 1 
ATOM 1354 O O   . ALA A 0 183 . -88.688  23.462  42.517   1.00 30.34 183 A 1 
ATOM 1355 N N   . GLN A 0 184 . -88.088  25.480  43.322   1.00 26.41 184 A 1 
ATOM 1356 C CA  . GLN A 0 184 . -89.218  25.763  44.195   1.00 26.41 184 A 1 
ATOM 1357 C C   . GLN A 0 184 . -90.600  25.482  43.583   1.00 26.41 184 A 1 
ATOM 1358 C CB  . GLN A 0 184 . -89.176  27.276  44.486   1.00 26.41 184 A 1 
ATOM 1359 O O   . GLN A 0 184 . -90.870  25.855  42.445   1.00 26.41 184 A 1 
ATOM 1360 C CG  . GLN A 0 184 . -88.002  27.720  45.369   1.00 26.41 184 A 1 
ATOM 1361 C CD  . GLN A 0 184 . -87.184  28.833  44.727   1.00 26.41 184 A 1 
ATOM 1362 N NE2 . GLN A 0 184 . -87.395  30.081  45.086   1.00 26.41 184 A 1 
ATOM 1363 O OE1 . GLN A 0 184 . -86.347  28.590  43.879   1.00 26.41 184 A 1 
ATOM 1364 N N   . GLY A 0 185 . -91.536  25.125  44.465   1.00 27.37 185 A 1 
ATOM 1365 C CA  . GLY A 0 185 . -92.674  26.017  44.657   1.00 27.37 185 A 1 
ATOM 1366 C C   . GLY A 0 185 . -94.054  25.375  44.739   1.00 27.37 185 A 1 
ATOM 1367 O O   . GLY A 0 185 . -94.448  24.609  43.872   1.00 27.37 185 A 1 
ATOM 1368 N N   . TYR A 0 186 . -94.796  25.898  45.723   1.00 26.80 186 A 1 
ATOM 1369 C CA  . TYR A 0 186 . -96.256  26.020  45.786   1.00 26.80 186 A 1 
ATOM 1370 C C   . TYR A 0 186 . -97.054  24.734  46.041   1.00 26.80 186 A 1 
ATOM 1371 C CB  . TYR A 0 186 . -96.758  26.767  44.532   1.00 26.80 186 A 1 
ATOM 1372 O O   . TYR A 0 186 . -96.711  23.659  45.588   1.00 26.80 186 A 1 
ATOM 1373 C CG  . TYR A 0 186 . -96.150  28.146  44.331   1.00 26.80 186 A 1 
ATOM 1374 C CD1 . TYR A 0 186 . -96.709  29.267  44.974   1.00 26.80 186 A 1 
ATOM 1375 C CD2 . TYR A 0 186 . -95.032  28.312  43.490   1.00 26.80 186 A 1 
ATOM 1376 C CE1 . TYR A 0 186 . -96.139  30.542  44.807   1.00 26.80 186 A 1 
ATOM 1377 C CE2 . TYR A 0 186 . -94.448  29.583  43.330   1.00 26.80 186 A 1 
ATOM 1378 O OH  . TYR A 0 186 . -94.451  31.929  43.822   1.00 26.80 186 A 1 
ATOM 1379 C CZ  . TYR A 0 186 . -95.002  30.699  43.988   1.00 26.80 186 A 1 
ATOM 1380 N N   . ALA A 0 187 . -98.202  24.753  46.705   1.00 29.20 187 A 1 
ATOM 1381 C CA  . ALA A 0 187 . -98.850  25.682  47.622   1.00 29.20 187 A 1 
ATOM 1382 C C   . ALA A 0 187 . -100.156 25.002  48.060   1.00 29.20 187 A 1 
ATOM 1383 C CB  . ALA A 0 187 . -99.209  27.024  46.969   1.00 29.20 187 A 1 
ATOM 1384 O O   . ALA A 0 187 . -100.746 24.231  47.312   1.00 29.20 187 A 1 
ATOM 1385 N N   . GLY A 0 188 . -100.581 25.356  49.270   1.00 28.15 188 A 1 
ATOM 1386 C CA  . GLY A 0 188 . -101.908 25.234  49.872   1.00 28.15 188 A 1 
ATOM 1387 C C   . GLY A 0 188 . -103.076 24.572  49.127   1.00 28.15 188 A 1 
ATOM 1388 O O   . GLY A 0 188 . -103.528 25.036  48.085   1.00 28.15 188 A 1 
ATOM 1389 N N   . GLY A 0 189 . -103.754 23.693  49.868   1.00 33.41 189 A 1 
ATOM 1390 C CA  . GLY A 0 189 . -105.205 23.792  50.010   1.00 33.41 189 A 1 
ATOM 1391 C C   . GLY A 0 189 . -105.668 23.384  51.404   1.00 33.41 189 A 1 
ATOM 1392 O O   . GLY A 0 189 . -105.247 22.352  51.903   1.00 33.41 189 A 1 
ATOM 1393 N N   . TYR A 0 190 . -106.244 24.275  52.217   1.00 25.28 190 A 1 
ATOM 1394 C CA  . TYR A 0 190 . -107.551 24.962  52.166   1.00 25.28 190 A 1 
ATOM 1395 C C   . TYR A 0 190 . -108.723 24.091  52.664   1.00 25.28 190 A 1 
ATOM 1396 C CB  . TYR A 0 190 . -107.866 25.804  50.900   1.00 25.28 190 A 1 
ATOM 1397 O O   . TYR A 0 190 . -108.978 23.012  52.152   1.00 25.28 190 A 1 
ATOM 1398 C CG  . TYR A 0 190 . -108.171 25.073  49.595   1.00 25.28 190 A 1 
ATOM 1399 C CD1 . TYR A 0 190 . -107.307 25.217  48.489   1.00 25.28 190 A 1 
ATOM 1400 C CD2 . TYR A 0 190 . -109.313 24.258  49.458   1.00 25.28 190 A 1 
ATOM 1401 C CE1 . TYR A 0 190 . -107.440 24.389  47.362   1.00 25.28 190 A 1 
ATOM 1402 C CE2 . TYR A 0 190 . -109.492 23.476  48.301   1.00 25.28 190 A 1 
ATOM 1403 O OH  . TYR A 0 190 . -108.666 22.693  46.193   1.00 25.28 190 A 1 
ATOM 1404 C CZ  . TYR A 0 190 . -108.528 23.501  47.274   1.00 25.28 190 A 1 
ATOM 1405 N N   . GLY A 0 191 . -109.470 24.631  53.642   1.00 30.77 191 A 1 
ATOM 1406 C CA  . GLY A 0 191 . -110.837 24.216  54.008   1.00 30.77 191 A 1 
ATOM 1407 C C   . GLY A 0 191 . -110.953 23.495  55.359   1.00 30.77 191 A 1 
ATOM 1408 O O   . GLY A 0 191 . -110.801 22.287  55.416   1.00 30.77 191 A 1 
ATOM 1409 N N   . LYS A 0 192 . -111.064 24.190  56.503   1.00 28.67 192 A 1 
ATOM 1410 C CA  . LYS A 0 192 . -112.297 24.780  57.090   1.00 28.67 192 A 1 
ATOM 1411 C C   . LYS A 0 192 . -113.406 23.748  57.383   1.00 28.67 192 A 1 
ATOM 1412 C CB  . LYS A 0 192 . -112.894 25.932  56.249   1.00 28.67 192 A 1 
ATOM 1413 O O   . LYS A 0 192 . -114.039 23.276  56.452   1.00 28.67 192 A 1 
ATOM 1414 C CG  . LYS A 0 192 . -112.073 27.224  56.180   1.00 28.67 192 A 1 
ATOM 1415 C CD  . LYS A 0 192 . -112.809 28.241  55.290   1.00 28.67 192 A 1 
ATOM 1416 C CE  . LYS A 0 192 . -112.170 29.633  55.362   1.00 28.67 192 A 1 
ATOM 1417 N NZ  . LYS A 0 192 . -112.933 30.620  54.553   1.00 28.67 192 A 1 
ATOM 1418 N N   . SER A 0 193 . -113.802 23.587  58.652   1.00 27.22 193 A 1 
ATOM 1419 C CA  . SER A 0 193 . -114.893 24.377  59.267   1.00 27.22 193 A 1 
ATOM 1420 C C   . SER A 0 193 . -115.664 23.642  60.382   1.00 27.22 193 A 1 
ATOM 1421 C CB  . SER A 0 193 . -115.958 24.825  58.254   1.00 27.22 193 A 1 
ATOM 1422 O O   . SER A 0 193 . -115.923 22.451  60.270   1.00 27.22 193 A 1 
ATOM 1423 O OG  . SER A 0 193 . -116.583 25.972  58.780   1.00 27.22 193 A 1 
ATOM 1424 N N   . TYR A 0 194 . -116.137 24.444  61.351   1.00 30.75 194 A 1 
ATOM 1425 C CA  . TYR A 0 194 . -117.131 24.201  62.418   1.00 30.75 194 A 1 
ATOM 1426 C C   . TYR A 0 194 . -116.690 23.263  63.562   1.00 30.75 194 A 1 
ATOM 1427 C CB  . TYR A 0 194 . -118.496 23.838  61.807   1.00 30.75 194 A 1 
ATOM 1428 O O   . TYR A 0 194 . -116.309 22.128  63.341   1.00 30.75 194 A 1 
ATOM 1429 C CG  . TYR A 0 194 . -119.056 24.915  60.888   1.00 30.75 194 A 1 
ATOM 1430 C CD1 . TYR A 0 194 . -119.594 26.092  61.441   1.00 30.75 194 A 1 
ATOM 1431 C CD2 . TYR A 0 194 . -119.032 24.753  59.489   1.00 30.75 194 A 1 
ATOM 1432 C CE1 . TYR A 0 194 . -120.056 27.127  60.606   1.00 30.75 194 A 1 
ATOM 1433 C CE2 . TYR A 0 194 . -119.466 25.799  58.646   1.00 30.75 194 A 1 
ATOM 1434 O OH  . TYR A 0 194 . -120.378 28.000  58.391   1.00 30.75 194 A 1 
ATOM 1435 C CZ  . TYR A 0 194 . -119.970 26.992  59.204   1.00 30.75 194 A 1 
ATOM 1436 N N   . GLY A 0 195 . -116.682 23.654  64.839   1.00 26.17 195 A 1 
ATOM 1437 C CA  . GLY A 0 195 . -117.497 24.654  65.531   1.00 26.17 195 A 1 
ATOM 1438 C C   . GLY A 0 195 . -118.450 23.924  66.480   1.00 26.17 195 A 1 
ATOM 1439 O O   . GLY A 0 195 . -119.533 23.533  66.065   1.00 26.17 195 A 1 
ATOM 1440 N N   . GLY A 0 196 . -118.038 23.717  67.734   1.00 31.94 196 A 1 
ATOM 1441 C CA  . GLY A 0 196 . -118.834 23.032  68.754   1.00 31.94 196 A 1 
ATOM 1442 C C   . GLY A 0 196 . -118.252 23.258  70.147   1.00 31.94 196 A 1 
ATOM 1443 O O   . GLY A 0 196 . -117.109 22.921  70.421   1.00 31.94 196 A 1 
ATOM 1444 N N   . SER A 0 197 . -119.044 23.914  70.977   1.00 30.96 197 A 1 
ATOM 1445 C CA  . SER A 0 197 . -118.753 24.599  72.232   1.00 30.96 197 A 1 
ATOM 1446 C C   . SER A 0 197 . -118.413 23.725  73.445   1.00 30.96 197 A 1 
ATOM 1447 C CB  . SER A 0 197 . -120.024 25.390  72.565   1.00 30.96 197 A 1 
ATOM 1448 O O   . SER A 0 197 . -118.981 22.656  73.643   1.00 30.96 197 A 1 
ATOM 1449 O OG  . SER A 0 197 . -121.158 24.551  72.397   1.00 30.96 197 A 1 
ATOM 1450 N N   . GLN A 0 198 . -117.566 24.306  74.303   1.00 26.81 198 A 1 
ATOM 1451 C CA  . GLN A 0 198 . -117.585 24.276  75.774   1.00 26.81 198 A 1 
ATOM 1452 C C   . GLN A 0 198 . -118.733 23.503  76.447   1.00 26.81 198 A 1 
ATOM 1453 C CB  . GLN A 0 198 . -117.689 25.744  76.255   1.00 26.81 198 A 1 
ATOM 1454 O O   . GLN A 0 198 . -119.885 23.922  76.388   1.00 26.81 198 A 1 
ATOM 1455 C CG  . GLN A 0 198 . -116.335 26.449  76.393   1.00 26.81 198 A 1 
ATOM 1456 C CD  . GLN A 0 198 . -116.492 27.966  76.427   1.00 26.81 198 A 1 
ATOM 1457 N NE2 . GLN A 0 198 . -116.133 28.640  77.499   1.00 26.81 198 A 1 
ATOM 1458 O OE1 . GLN A 0 198 . -116.936 28.575  75.472   1.00 26.81 198 A 1 
ATOM 1459 N N   . ALA A 0 199 . -118.363 22.519  77.268   1.00 31.06 199 A 1 
ATOM 1460 C CA  . ALA A 0 199 . -118.976 22.308  78.576   1.00 31.06 199 A 1 
ATOM 1461 C C   . ALA A 0 199 . -117.980 21.591  79.495   1.00 31.06 199 A 1 
ATOM 1462 C CB  . ALA A 0 199 . -120.294 21.538  78.460   1.00 31.06 199 A 1 
ATOM 1463 O O   . ALA A 0 199 . -117.653 20.421  79.319   1.00 31.06 199 A 1 
ATOM 1464 N N   . ALA A 0 200 . -117.486 22.339  80.477   1.00 27.38 200 A 1 
ATOM 1465 C CA  . ALA A 0 200 . -116.875 21.801  81.673   1.00 27.38 200 A 1 
ATOM 1466 C C   . ALA A 0 200 . -117.976 21.211  82.564   1.00 27.38 200 A 1 
ATOM 1467 C CB  . ALA A 0 200 . -116.157 22.957  82.383   1.00 27.38 200 A 1 
ATOM 1468 O O   . ALA A 0 200 . -118.972 21.885  82.814   1.00 27.38 200 A 1 
ATOM 1469 N N   . SER A 0 201 . -117.785 19.983  83.042   1.00 28.02 201 A 1 
ATOM 1470 C CA  . SER A 0 201 . -118.194 19.464  84.359   1.00 28.02 201 A 1 
ATOM 1471 C C   . SER A 0 201 . -118.388 17.951  84.292   1.00 28.02 201 A 1 
ATOM 1472 C CB  . SER A 0 201 . -119.473 20.085  84.958   1.00 28.02 201 A 1 
ATOM 1473 O O   . SER A 0 201 . -118.949 17.424  83.340   1.00 28.02 201 A 1 
ATOM 1474 O OG  . SER A 0 201 . -120.571 20.022  84.080   1.00 28.02 201 A 1 
ATOM 1475 N N   . GLY A 0 202 . -117.971 17.266  85.355   1.00 28.32 202 A 1 
ATOM 1476 C CA  . GLY A 0 202 . -118.585 15.995  85.715   1.00 28.32 202 A 1 
ATOM 1477 C C   . GLY A 0 202 . -117.717 14.760  85.527   1.00 28.32 202 A 1 
ATOM 1478 O O   . GLY A 0 202 . -117.687 14.148  84.472   1.00 28.32 202 A 1 
ATOM 1479 N N   . HIS A 0 203 . -117.150 14.345  86.654   1.00 28.64 203 A 1 
ATOM 1480 C CA  . HIS A 0 203 . -117.160 12.960  87.109   1.00 28.64 203 A 1 
ATOM 1481 C C   . HIS A 0 203 . -116.382 11.902  86.320   1.00 28.64 203 A 1 
ATOM 1482 C CB  . HIS A 0 203 . -118.594 12.540  87.455   1.00 28.64 203 A 1 
ATOM 1483 O O   . HIS A 0 203 . -116.862 11.231  85.414   1.00 28.64 203 A 1 
ATOM 1484 C CG  . HIS A 0 203 . -119.038 13.201  88.732   1.00 28.64 203 A 1 
ATOM 1485 C CD2 . HIS A 0 203 . -119.957 14.203  88.882   1.00 28.64 203 A 1 
ATOM 1486 N ND1 . HIS A 0 203 . -118.511 12.937  89.976   1.00 28.64 203 A 1 
ATOM 1487 C CE1 . HIS A 0 203 . -119.095 13.762  90.857   1.00 28.64 203 A 1 
ATOM 1488 N NE2 . HIS A 0 203 . -119.975 14.559  90.235   1.00 28.64 203 A 1 
ATOM 1489 N N   . ALA A 0 204 . -115.209 11.633  86.890   1.00 28.97 204 A 1 
ATOM 1490 C CA  . ALA A 0 204 . -114.648 10.305  87.049   1.00 28.97 204 A 1 
ATOM 1491 C C   . ALA A 0 204 . -115.713 9.228   87.356   1.00 28.97 204 A 1 
ATOM 1492 C CB  . ALA A 0 204 . -113.654 10.412  88.219   1.00 28.97 204 A 1 
ATOM 1493 O O   . ALA A 0 204 . -116.280 9.202   88.447   1.00 28.97 204 A 1 
ATOM 1494 N N   . TYR A 0 205 . -115.904 8.315   86.405   1.00 28.01 205 A 1 
ATOM 1495 C CA  . TYR A 0 205 . -116.197 6.895   86.605   1.00 28.01 205 A 1 
ATOM 1496 C C   . TYR A 0 205 . -115.618 6.143   85.398   1.00 28.01 205 A 1 
ATOM 1497 C CB  . TYR A 0 205 . -117.704 6.622   86.768   1.00 28.01 205 A 1 
ATOM 1498 O O   . TYR A 0 205 . -115.965 6.433   84.259   1.00 28.01 205 A 1 
ATOM 1499 C CG  . TYR A 0 205 . -118.096 6.236   88.184   1.00 28.01 205 A 1 
ATOM 1500 C CD1 . TYR A 0 205 . -117.999 4.895   88.609   1.00 28.01 205 A 1 
ATOM 1501 C CD2 . TYR A 0 205 . -118.549 7.221   89.081   1.00 28.01 205 A 1 
ATOM 1502 C CE1 . TYR A 0 205 . -118.347 4.546   89.929   1.00 28.01 205 A 1 
ATOM 1503 C CE2 . TYR A 0 205 . -118.895 6.879   90.402   1.00 28.01 205 A 1 
ATOM 1504 O OH  . TYR A 0 205 . -119.132 5.198   92.099   1.00 28.01 205 A 1 
ATOM 1505 C CZ  . TYR A 0 205 . -118.795 5.537   90.827   1.00 28.01 205 A 1 
ATOM 1506 N N   . GLY A 0 206 . -114.689 5.221   85.653   1.00 33.37 206 A 1 
ATOM 1507 C CA  . GLY A 0 206 . -113.980 4.462   84.618   1.00 33.37 206 A 1 
ATOM 1508 C C   . GLY A 0 206 . -112.695 3.831   85.144   1.00 33.37 206 A 1 
ATOM 1509 O O   . GLY A 0 206 . -111.627 3.988   84.562   1.00 33.37 206 A 1 
ATOM 1510 N N   . ALA A 0 207 . -112.787 3.196   86.311   1.00 31.14 207 A 1 
ATOM 1511 C CA  . ALA A 0 207 . -111.735 2.366   86.865   1.00 31.14 207 A 1 
ATOM 1512 C C   . ALA A 0 207 . -111.731 1.005   86.153   1.00 31.14 207 A 1 
ATOM 1513 C CB  . ALA A 0 207 . -111.969 2.248   88.380   1.00 31.14 207 A 1 
ATOM 1514 O O   . ALA A 0 207 . -112.271 0.044   86.687   1.00 31.14 207 A 1 
ATOM 1515 N N   . ASP A 0 208 . -111.074 0.917   84.998   1.00 38.49 208 A 1 
ATOM 1516 C CA  . ASP A 0 208 . -110.603 -0.364  84.468   1.00 38.49 208 A 1 
ATOM 1517 C C   . ASP A 0 208 . -109.155 -0.568  84.924   1.00 38.49 208 A 1 
ATOM 1518 C CB  . ASP A 0 208 . -110.819 -0.475  82.952   1.00 38.49 208 A 1 
ATOM 1519 O O   . ASP A 0 208 . -108.178 -0.171  84.286   1.00 38.49 208 A 1 
ATOM 1520 C CG  . ASP A 0 208 . -112.290 -0.723  82.582   1.00 38.49 208 A 1 
ATOM 1521 O OD1 . ASP A 0 208 . -113.024 -1.303  83.415   1.00 38.49 208 A 1 
ATOM 1522 O OD2 . ASP A 0 208 . -112.661 -0.344  81.451   1.00 38.49 208 A 1 
ATOM 1523 N N   . LYS A 0 209 . -109.019 -1.165  86.112   1.00 34.77 209 A 1 
ATOM 1524 C CA  . LYS A 0 209 . -107.762 -1.770  86.555   1.00 34.77 209 A 1 
ATOM 1525 C C   . LYS A 0 209 . -107.440 -2.963  85.647   1.00 34.77 209 A 1 
ATOM 1526 C CB  . LYS A 0 209 . -107.857 -2.251  88.018   1.00 34.77 209 A 1 
ATOM 1527 O O   . LYS A 0 209 . -108.253 -3.869  85.513   1.00 34.77 209 A 1 
ATOM 1528 C CG  . LYS A 0 209 . -107.373 -1.234  89.061   1.00 34.77 209 A 1 
ATOM 1529 C CD  . LYS A 0 209 . -107.387 -1.884  90.455   1.00 34.77 209 A 1 
ATOM 1530 C CE  . LYS A 0 209 . -106.964 -0.883  91.536   1.00 34.77 209 A 1 
ATOM 1531 N NZ  . LYS A 0 209 . -106.992 -1.499  92.888   1.00 34.77 209 A 1 
ATOM 1532 N N   . ALA A 0 210 . -106.183 -2.999  85.203   1.00 33.76 210 A 1 
ATOM 1533 C CA  . ALA A 0 210 . -105.435 -4.166  84.729   1.00 33.76 210 A 1 
ATOM 1534 C C   . ALA A 0 210 . -105.732 -4.687  83.305   1.00 33.76 210 A 1 
ATOM 1535 C CB  . ALA A 0 210 . -105.430 -5.255  85.818   1.00 33.76 210 A 1 
ATOM 1536 O O   . ALA A 0 210 . -106.166 -5.820  83.121   1.00 33.76 210 A 1 
ATOM 1537 N N   . ALA A 0 211 . -105.327 -3.911  82.294   1.00 40.62 211 A 1 
ATOM 1538 C CA  . ALA A 0 211 . -104.839 -4.452  81.022   1.00 40.62 211 A 1 
ATOM 1539 C C   . ALA A 0 211 . -103.310 -4.270  80.964   1.00 40.62 211 A 1 
ATOM 1540 C CB  . ALA A 0 211 . -105.579 -3.807  79.849   1.00 40.62 211 A 1 
ATOM 1541 O O   . ALA A 0 211 . -102.784 -3.201  81.269   1.00 40.62 211 A 1 
ATOM 1542 N N   . GLY A 0 212 . -102.608 -5.367  80.681   1.00 34.13 212 A 1 
ATOM 1543 C CA  . GLY A 0 212 . -101.177 -5.542  80.896   1.00 34.13 212 A 1 
ATOM 1544 C C   . GLY A 0 212 . -100.262 -4.633  80.076   1.00 34.13 212 A 1 
ATOM 1545 O O   . GLY A 0 212 . -100.521 -4.287  78.926   1.00 34.13 212 A 1 
ATOM 1546 N N   . ALA A 0 213 . -99.129  -4.317  80.696   1.00 30.55 213 A 1 
ATOM 1547 C CA  . ALA A 0 213 . -97.968  -3.716  80.072   1.00 30.55 213 A 1 
ATOM 1548 C C   . ALA A 0 213 . -97.359  -4.669  79.023   1.00 30.55 213 A 1 
ATOM 1549 C CB  . ALA A 0 213 . -96.979  -3.382  81.200   1.00 30.55 213 A 1 
ATOM 1550 O O   . ALA A 0 213 . -96.572  -5.552  79.355   1.00 30.55 213 A 1 
ATOM 1551 N N   . SER A 0 214 . -97.698  -4.475  77.749   1.00 41.32 214 A 1 
ATOM 1552 C CA  . SER A 0 214 . -96.932  -4.982  76.605   1.00 41.32 214 A 1 
ATOM 1553 C C   . SER A 0 214 . -96.402  -3.799  75.793   1.00 41.32 214 A 1 
ATOM 1554 C CB  . SER A 0 214 . -97.744  -5.979  75.768   1.00 41.32 214 A 1 
ATOM 1555 O O   . SER A 0 214 . -96.950  -3.429  74.756   1.00 41.32 214 A 1 
ATOM 1556 O OG  . SER A 0 214 . -98.892  -5.368  75.224   1.00 41.32 214 A 1 
ATOM 1557 N N   . LEU A 0 215 . -95.328  -3.187  76.296   1.00 35.93 215 A 1 
ATOM 1558 C CA  . LEU A 0 215 . -94.490  -2.253  75.550   1.00 35.93 215 A 1 
ATOM 1559 C C   . LEU A 0 215 . -93.017  -2.534  75.877   1.00 35.93 215 A 1 
ATOM 1560 C CB  . LEU A 0 215 . -94.907  -0.791  75.844   1.00 35.93 215 A 1 
ATOM 1561 O O   . LEU A 0 215 . -92.439  -1.876  76.734   1.00 35.93 215 A 1 
ATOM 1562 C CG  . LEU A 0 215 . -94.408  0.185   74.757   1.00 35.93 215 A 1 
ATOM 1563 C CD1 . LEU A 0 215 . -95.387  0.215   73.579   1.00 35.93 215 A 1 
ATOM 1564 C CD2 . LEU A 0 215 . -94.272  1.609   75.293   1.00 35.93 215 A 1 
ATOM 1565 N N   . ALA A 0 216 . -92.419  -3.526  75.209   1.00 36.44 216 A 1 
ATOM 1566 C CA  . ALA A 0 216 . -90.990  -3.527  74.886   1.00 36.44 216 A 1 
ATOM 1567 C C   . ALA A 0 216 . -90.637  -4.608  73.842   1.00 36.44 216 A 1 
ATOM 1568 C CB  . ALA A 0 216 . -90.121  -3.713  76.142   1.00 36.44 216 A 1 
ATOM 1569 O O   . ALA A 0 216 . -90.736  -5.800  74.117   1.00 36.44 216 A 1 
ATOM 1570 N N   . LYS A 0 217 . -90.099  -4.130  72.709   1.00 39.13 217 A 1 
ATOM 1571 C CA  . LYS A 0 217 . -89.161  -4.781  71.770   1.00 39.13 217 A 1 
ATOM 1572 C C   . LYS A 0 217 . -89.718  -5.447  70.498   1.00 39.13 217 A 1 
ATOM 1573 C CB  . LYS A 0 217 . -88.117  -5.619  72.535   1.00 39.13 217 A 1 
ATOM 1574 O O   . LYS A 0 217 . -89.942  -6.648  70.422   1.00 39.13 217 A 1 
ATOM 1575 C CG  . LYS A 0 217 . -86.730  -5.481  71.898   1.00 39.13 217 A 1 
ATOM 1576 C CD  . LYS A 0 217 . -85.663  -6.160  72.764   1.00 39.13 217 A 1 
ATOM 1577 C CE  . LYS A 0 217 . -84.280  -5.775  72.228   1.00 39.13 217 A 1 
ATOM 1578 N NZ  . LYS A 0 217 . -83.190  -6.467  72.959   1.00 39.13 217 A 1 
ATOM 1579 N N   . ALA A 0 218 . -89.808  -4.617  69.459   1.00 39.27 218 A 1 
ATOM 1580 C CA  . ALA A 0 218 . -89.744  -4.984  68.048   1.00 39.27 218 A 1 
ATOM 1581 C C   . ALA A 0 218 . -88.277  -4.970  67.560   1.00 39.27 218 A 1 
ATOM 1582 C CB  . ALA A 0 218 . -90.583  -3.956  67.274   1.00 39.27 218 A 1 
ATOM 1583 O O   . ALA A 0 218 . -87.564  -4.020  67.882   1.00 39.27 218 A 1 
ATOM 1584 N N   . ALA A 0 219 . -87.865  -6.013  66.820   1.00 37.58 219 A 1 
ATOM 1585 C CA  . ALA A 0 219 . -86.800  -6.102  65.790   1.00 37.58 219 A 1 
ATOM 1586 C C   . ALA A 0 219 . -86.472  -7.603  65.546   1.00 37.58 219 A 1 
ATOM 1587 C CB  . ALA A 0 219 . -85.507  -5.399  66.254   1.00 37.58 219 A 1 
ATOM 1588 O O   . ALA A 0 219 . -86.331  -8.317  66.531   1.00 37.58 219 A 1 
ATOM 1589 N N   . GLN A 0 220 . -86.241  -8.200  64.365   1.00 34.21 220 A 1 
ATOM 1590 C CA  . GLN A 0 220 . -86.323  -7.870  62.930   1.00 34.21 220 A 1 
ATOM 1591 C C   . GLN A 0 220 . -85.742  -9.099  62.159   1.00 34.21 220 A 1 
ATOM 1592 C CB  . GLN A 0 220 . -85.408  -6.660  62.646   1.00 34.21 220 A 1 
ATOM 1593 O O   . GLN A 0 220 . -84.694  -9.579  62.593   1.00 34.21 220 A 1 
ATOM 1594 C CG  . GLN A 0 220 . -85.606  -5.967  61.292   1.00 34.21 220 A 1 
ATOM 1595 C CD  . GLN A 0 220 . -84.588  -4.843  61.081   1.00 34.21 220 A 1 
ATOM 1596 N NE2 . GLN A 0 220 . -84.776  -3.993  60.097   1.00 34.21 220 A 1 
ATOM 1597 O OE1 . GLN A 0 220 . -83.600  -4.720  61.784   1.00 34.21 220 A 1 
ATOM 1598 N N   . ARG A 0 221 . -86.358  -9.576  61.053   1.00 32.02 221 A 1 
ATOM 1599 C CA  . ARG A 0 221 . -85.742  -9.979  59.745   1.00 32.02 221 A 1 
ATOM 1600 C C   . ARG A 0 221 . -86.660  -10.868 58.879   1.00 32.02 221 A 1 
ATOM 1601 C CB  . ARG A 0 221 . -84.355  -10.663 59.843   1.00 32.02 221 A 1 
ATOM 1602 O O   . ARG A 0 221 . -87.239  -11.823 59.376   1.00 32.02 221 A 1 
ATOM 1603 C CG  . ARG A 0 221 . -83.254  -9.639  59.518   1.00 32.02 221 A 1 
ATOM 1604 C CD  . ARG A 0 221 . -81.840  -10.213 59.679   1.00 32.02 221 A 1 
ATOM 1605 N NE  . ARG A 0 221 . -81.191  -9.692  60.899   1.00 32.02 221 A 1 
ATOM 1606 N NH1 . ARG A 0 221 . -79.867  -8.086  59.908   1.00 32.02 221 A 1 
ATOM 1607 N NH2 . ARG A 0 221 . -79.844  -8.325  62.121   1.00 32.02 221 A 1 
ATOM 1608 C CZ  . ARG A 0 221 . -80.308  -8.710  60.966   1.00 32.02 221 A 1 
ATOM 1609 N N   . SER A 0 222 . -86.734  -10.522 57.591   1.00 37.93 222 A 1 
ATOM 1610 C CA  . SER A 0 222 . -87.434  -11.181 56.472   1.00 37.93 222 A 1 
ATOM 1611 C C   . SER A 0 222 . -86.380  -11.473 55.387   1.00 37.93 222 A 1 
ATOM 1612 C CB  . SER A 0 222 . -88.504  -10.220 55.918   1.00 37.93 222 A 1 
ATOM 1613 O O   . SER A 0 222 . -85.501  -10.628 55.211   1.00 37.93 222 A 1 
ATOM 1614 O OG  . SER A 0 222 . -89.629  -10.892 55.393   1.00 37.93 222 A 1 
ATOM 1615 N N   . ALA A 0 223 . -86.448  -12.621 54.703   1.00 31.43 223 A 1 
ATOM 1616 C CA  . ALA A 0 223 . -85.508  -13.076 53.665   1.00 31.43 223 A 1 
ATOM 1617 C C   . ALA A 0 223 . -86.264  -13.448 52.369   1.00 31.43 223 A 1 
ATOM 1618 C CB  . ALA A 0 223 . -84.707  -14.270 54.212   1.00 31.43 223 A 1 
ATOM 1619 O O   . ALA A 0 223 . -87.377  -13.963 52.460   1.00 31.43 223 A 1 
ATOM 1620 N N   . TYR A 0 224 . -85.668  -13.158 51.208   1.00 32.89 224 A 1 
ATOM 1621 C CA  . TYR A 0 224 . -86.094  -13.542 49.852   1.00 32.89 224 A 1 
ATOM 1622 C C   . TYR A 0 224 . -84.840  -13.915 49.044   1.00 32.89 224 A 1 
ATOM 1623 C CB  . TYR A 0 224 . -86.778  -12.372 49.121   1.00 32.89 224 A 1 
ATOM 1624 O O   . TYR A 0 224 . -83.808  -13.279 49.264   1.00 32.89 224 A 1 
ATOM 1625 C CG  . TYR A 0 224 . -88.116  -11.909 49.661   1.00 32.89 224 A 1 
ATOM 1626 C CD1 . TYR A 0 224 . -89.303  -12.491 49.180   1.00 32.89 224 A 1 
ATOM 1627 C CD2 . TYR A 0 224 . -88.173  -10.838 50.573   1.00 32.89 224 A 1 
ATOM 1628 C CE1 . TYR A 0 224 . -90.547  -11.981 49.596   1.00 32.89 224 A 1 
ATOM 1629 C CE2 . TYR A 0 224 . -89.415  -10.354 51.021   1.00 32.89 224 A 1 
ATOM 1630 O OH  . TYR A 0 224 . -91.799  -10.408 50.930   1.00 32.89 224 A 1 
ATOM 1631 C CZ  . TYR A 0 224 . -90.607  -10.927 50.530   1.00 32.89 224 A 1 
ATOM 1632 N N   . ASP A 0 225 . -84.965  -14.868 48.116   1.00 35.64 225 A 1 
ATOM 1633 C CA  . ASP A 0 225 . -83.930  -15.329 47.175   1.00 35.64 225 A 1 
ATOM 1634 C C   . ASP A 0 225 . -84.594  -15.686 45.815   1.00 35.64 225 A 1 
ATOM 1635 C CB  . ASP A 0 225 . -83.204  -16.528 47.809   1.00 35.64 225 A 1 
ATOM 1636 O O   . ASP A 0 225 . -85.718  -16.191 45.813   1.00 35.64 225 A 1 
ATOM 1637 C CG  . ASP A 0 225 . -81.954  -16.953 47.043   1.00 35.64 225 A 1 
ATOM 1638 O OD1 . ASP A 0 225 . -81.772  -16.412 45.934   1.00 35.64 225 A 1 
ATOM 1639 O OD2 . ASP A 0 225 . -81.200  -17.744 47.643   1.00 35.64 225 A 1 
ATOM 1640 N N   . ASN A 0 226 . -83.981  -15.305 44.686   1.00 38.66 226 A 1 
ATOM 1641 C CA  . ASN A 0 226 . -84.430  -15.486 43.291   1.00 38.66 226 A 1 
ATOM 1642 C C   . ASN A 0 226 . -83.220  -15.325 42.344   1.00 38.66 226 A 1 
ATOM 1643 C CB  . ASN A 0 226 . -85.476  -14.404 42.898   1.00 38.66 226 A 1 
ATOM 1644 O O   . ASN A 0 226 . -82.915  -14.188 41.969   1.00 38.66 226 A 1 
ATOM 1645 C CG  . ASN A 0 226 . -86.910  -14.844 42.980   1.00 38.66 226 A 1 
ATOM 1646 N ND2 . ASN A 0 226 . -87.777  -14.033 43.525   1.00 38.66 226 A 1 
ATOM 1647 O OD1 . ASN A 0 226 . -87.315  -15.876 42.492   1.00 38.66 226 A 1 
ATOM 1648 N N   . ASP A 0 227 . -82.610  -16.419 41.881   1.00 37.38 227 A 1 
ATOM 1649 C CA  . ASP A 0 227 . -81.383  -16.363 41.070   1.00 37.38 227 A 1 
ATOM 1650 C C   . ASP A 0 227 . -81.511  -17.090 39.706   1.00 37.38 227 A 1 
ATOM 1651 C CB  . ASP A 0 227 . -80.198  -16.881 41.917   1.00 37.38 227 A 1 
ATOM 1652 O O   . ASP A 0 227 . -81.115  -18.234 39.548   1.00 37.38 227 A 1 
ATOM 1653 C CG  . ASP A 0 227 . -79.700  -15.911 43.007   1.00 37.38 227 A 1 
ATOM 1654 O OD1 . ASP A 0 227 . -80.020  -14.698 42.931   1.00 37.38 227 A 1 
ATOM 1655 O OD2 . ASP A 0 227 . -78.856  -16.345 43.819   1.00 37.38 227 A 1 
ATOM 1656 N N   . GLU A 0 228 . -81.975  -16.404 38.647   1.00 35.74 228 A 1 
ATOM 1657 C CA  . GLU A 0 228 . -81.737  -16.855 37.256   1.00 35.74 228 A 1 
ATOM 1658 C C   . GLU A 0 228 . -80.282  -16.501 36.859   1.00 35.74 228 A 1 
ATOM 1659 C CB  . GLU A 0 228 . -82.747  -16.220 36.248   1.00 35.74 228 A 1 
ATOM 1660 O O   . GLU A 0 228 . -79.962  -15.318 36.713   1.00 35.74 228 A 1 
ATOM 1661 C CG  . GLU A 0 228 . -84.163  -16.857 36.174   1.00 35.74 228 A 1 
ATOM 1662 C CD  . GLU A 0 228 . -85.149  -16.215 35.148   1.00 35.74 228 A 1 
ATOM 1663 O OE1 . GLU A 0 228 . -86.331  -16.667 35.021   1.00 35.74 228 A 1 
ATOM 1664 O OE2 . GLU A 0 228 . -84.774  -15.268 34.420   1.00 35.74 228 A 1 
ATOM 1665 N N   . TRP A 0 229 . -79.395  -17.486 36.627   1.00 52.85 229 A 1 
ATOM 1666 C CA  . TRP A 0 229 . -78.008  -17.217 36.204   1.00 52.85 229 A 1 
ATOM 1667 C C   . TRP A 0 229 . -77.542  -18.007 34.966   1.00 52.85 229 A 1 
ATOM 1668 C CB  . TRP A 0 229 . -77.046  -17.336 37.397   1.00 52.85 229 A 1 
ATOM 1669 O O   . TRP A 0 229 . -77.739  -19.211 34.827   1.00 52.85 229 A 1 
ATOM 1670 C CG  . TRP A 0 229 . -76.862  -18.692 38.010   1.00 52.85 229 A 1 
ATOM 1671 C CD1 . TRP A 0 229 . -77.596  -19.210 39.022   1.00 52.85 229 A 1 
ATOM 1672 C CD2 . TRP A 0 229 . -75.902  -19.732 37.661   1.00 52.85 229 A 1 
ATOM 1673 C CE2 . TRP A 0 229 . -76.052  -20.824 38.564   1.00 52.85 229 A 1 
ATOM 1674 C CE3 . TRP A 0 229 . -74.979  -19.899 36.614   1.00 52.85 229 A 1 
ATOM 1675 N NE1 . TRP A 0 229 . -77.116  -20.462 39.356   1.00 52.85 229 A 1 
ATOM 1676 C CH2 . TRP A 0 229 . -74.372  -22.129 37.420   1.00 52.85 229 A 1 
ATOM 1677 C CZ2 . TRP A 0 229 . -75.265  -21.982 38.488   1.00 52.85 229 A 1 
ATOM 1678 C CZ3 . TRP A 0 229 . -74.261  -21.101 36.470   1.00 52.85 229 A 1 
ATOM 1679 N N   . ALA A 0 230 . -76.863  -17.309 34.049   1.00 44.96 230 A 1 
ATOM 1680 C CA  . ALA A 0 230 . -76.148  -17.878 32.905   1.00 44.96 230 A 1 
ATOM 1681 C C   . ALA A 0 230 . -74.635  -17.696 33.122   1.00 44.96 230 A 1 
ATOM 1682 C CB  . ALA A 0 230 . -76.639  -17.195 31.618   1.00 44.96 230 A 1 
ATOM 1683 O O   . ALA A 0 230 . -74.192  -16.576 33.376   1.00 44.96 230 A 1 
ATOM 1684 N N   . LYS A 0 231 . -73.832  -18.767 33.018   1.00 54.13 231 A 1 
ATOM 1685 C CA  . LYS A 0 231 . -72.358  -18.684 33.098   1.00 54.13 231 A 1 
ATOM 1686 C C   . LYS A 0 231 . -71.735  -18.911 31.726   1.00 54.13 231 A 1 
ATOM 1687 C CB  . LYS A 0 231 . -71.764  -19.628 34.162   1.00 54.13 231 A 1 
ATOM 1688 O O   . LYS A 0 231 . -71.948  -19.940 31.091   1.00 54.13 231 A 1 
ATOM 1689 C CG  . LYS A 0 231 . -71.846  -19.028 35.580   1.00 54.13 231 A 1 
ATOM 1690 C CD  . LYS A 0 231 . -71.393  -19.994 36.698   1.00 54.13 231 A 1 
ATOM 1691 C CE  . LYS A 0 231 . -71.979  -19.569 38.063   1.00 54.13 231 A 1 
ATOM 1692 N NZ  . LYS A 0 231 . -72.154  -20.706 39.007   1.00 54.13 231 A 1 
ATOM 1693 N N   . GLN A 0 232 . -70.966  -17.919 31.301   1.00 58.09 232 A 1 
ATOM 1694 C CA  . GLN A 0 232 . -70.203  -17.875 30.059   1.00 58.09 232 A 1 
ATOM 1695 C C   . GLN A 0 232 . -68.773  -18.365 30.352   1.00 58.09 232 A 1 
ATOM 1696 C CB  . GLN A 0 232 . -70.236  -16.417 29.562   1.00 58.09 232 A 1 
ATOM 1697 O O   . GLN A 0 232 . -68.240  -18.046 31.419   1.00 58.09 232 A 1 
ATOM 1698 C CG  . GLN A 0 232 . -71.663  -15.899 29.273   1.00 58.09 232 A 1 
ATOM 1699 C CD  . GLN A 0 232 . -71.761  -14.384 29.117   1.00 58.09 232 A 1 
ATOM 1700 N NE2 . GLN A 0 232 . -72.679  -13.877 28.323   1.00 58.09 232 A 1 
ATOM 1701 O OE1 . GLN A 0 232 . -71.053  -13.607 29.734   1.00 58.09 232 A 1 
ATOM 1702 N N   . ALA A 0 233 . -68.171  -19.138 29.445   1.00 59.85 233 A 1 
ATOM 1703 C CA  . ALA A 0 233 . -66.739  -19.438 29.469   1.00 59.85 233 A 1 
ATOM 1704 C C   . ALA A 0 233 . -66.051  -18.613 28.378   1.00 59.85 233 A 1 
ATOM 1705 C CB  . ALA A 0 233 . -66.492  -20.942 29.320   1.00 59.85 233 A 1 
ATOM 1706 O O   . ALA A 0 233 . -66.510  -18.571 27.233   1.00 59.85 233 A 1 
ATOM 1707 N N   . TYR A 0 234 . -64.976  -17.941 28.769   1.00 71.49 234 A 1 
ATOM 1708 C CA  . TYR A 0 234 . -64.200  -17.040 27.932   1.00 71.49 234 A 1 
ATOM 1709 C C   . TYR A 0 234 . -62.749  -17.508 27.901   1.00 71.49 234 A 1 
ATOM 1710 C CB  . TYR A 0 234 . -64.305  -15.613 28.485   1.00 71.49 234 A 1 
ATOM 1711 O O   . TYR A 0 234 . -62.238  -17.966 28.926   1.00 71.49 234 A 1 
ATOM 1712 C CG  . TYR A 0 234 . -65.681  -14.994 28.340   1.00 71.49 234 A 1 
ATOM 1713 C CD1 . TYR A 0 234 . -66.065  -14.495 27.083   1.00 71.49 234 A 1 
ATOM 1714 C CD2 . TYR A 0 234 . -66.552  -14.887 29.442   1.00 71.49 234 A 1 
ATOM 1715 C CE1 . TYR A 0 234 . -67.318  -13.882 26.920   1.00 71.49 234 A 1 
ATOM 1716 C CE2 . TYR A 0 234 . -67.796  -14.244 29.290   1.00 71.49 234 A 1 
ATOM 1717 O OH  . TYR A 0 234 . -69.368  -13.128 27.839   1.00 71.49 234 A 1 
ATOM 1718 C CZ  . TYR A 0 234 . -68.179  -13.751 28.021   1.00 71.49 234 A 1 
ATOM 1719 N N   . GLY A 0 235 . -62.118  -17.368 26.741   1.00 77.20 235 A 1 
ATOM 1720 C CA  . GLY A 0 235 . -60.676  -17.443 26.571   1.00 77.20 235 A 1 
ATOM 1721 C C   . GLY A 0 235 . -60.157  -16.250 25.767   1.00 77.20 235 A 1 
ATOM 1722 O O   . GLY A 0 235 . -60.937  -15.525 25.139   1.00 77.20 235 A 1 
ATOM 1723 N N   . SER A 0 236 . -58.855  -16.026 25.852   1.00 80.16 236 A 1 
ATOM 1724 C CA  . SER A 0 236 . -58.120  -14.982 25.139   1.00 80.16 236 A 1 
ATOM 1725 C C   . SER A 0 236 . -56.714  -15.478 24.844   1.00 80.16 236 A 1 
ATOM 1726 C CB  . SER A 0 236 . -58.023  -13.696 25.975   1.00 80.16 236 A 1 
ATOM 1727 O O   . SER A 0 236 . -56.085  -15.980 25.779   1.00 80.16 236 A 1 
ATOM 1728 O OG  . SER A 0 236 . -57.438  -13.938 27.253   1.00 80.16 236 A 1 
ATOM 1729 N N   . ASP A 0 237 . -56.255  -15.301 23.614   1.00 81.48 237 A 1 
ATOM 1730 C CA  . ASP A 0 237 . -54.849  -15.406 23.218   1.00 81.48 237 A 1 
ATOM 1731 C C   . ASP A 0 237 . -54.262  -13.986 23.160   1.00 81.48 237 A 1 
ATOM 1732 C CB  . ASP A 0 237 . -54.775  -16.155 21.877   1.00 81.48 237 A 1 
ATOM 1733 O O   . ASP A 0 237 . -54.902  -13.053 22.656   1.00 81.48 237 A 1 
ATOM 1734 C CG  . ASP A 0 237 . -53.379  -16.399 21.305   1.00 81.48 237 A 1 
ATOM 1735 O OD1 . ASP A 0 237 . -52.424  -15.770 21.806   1.00 81.48 237 A 1 
ATOM 1736 O OD2 . ASP A 0 237 . -53.331  -17.112 20.271   1.00 81.48 237 A 1 
ATOM 1737 N N   . PHE A 0 238 . -53.090  -13.808 23.764   1.00 81.94 238 A 1 
ATOM 1738 C CA  . PHE A 0 238 . -52.328  -12.569 23.679   1.00 81.94 238 A 1 
ATOM 1739 C C   . PHE A 0 238 . -50.877  -12.902 23.351   1.00 81.94 238 A 1 
ATOM 1740 C CB  . PHE A 0 238 . -52.452  -11.739 24.968   1.00 81.94 238 A 1 
ATOM 1741 O O   . PHE A 0 238 . -50.131  -13.297 24.244   1.00 81.94 238 A 1 
ATOM 1742 C CG  . PHE A 0 238 . -51.689  -10.421 24.916   1.00 81.94 238 A 1 
ATOM 1743 C CD1 . PHE A 0 238 . -50.388  -10.316 25.448   1.00 81.94 238 A 1 
ATOM 1744 C CD2 . PHE A 0 238 . -52.257  -9.310  24.264   1.00 81.94 238 A 1 
ATOM 1745 C CE1 . PHE A 0 238 . -49.670  -9.111  25.343   1.00 81.94 238 A 1 
ATOM 1746 C CE2 . PHE A 0 238 . -51.541  -8.103  24.156   1.00 81.94 238 A 1 
ATOM 1747 C CZ  . PHE A 0 238 . -50.247  -8.003  24.699   1.00 81.94 238 A 1 
ATOM 1748 N N   . ASP A 0 239 . -50.486  -12.667 22.101   1.00 83.60 239 A 1 
ATOM 1749 C CA  . ASP A 0 239 . -49.101  -12.763 21.641   1.00 83.60 239 A 1 
ATOM 1750 C C   . ASP A 0 239 . -48.598  -11.362 21.273   1.00 83.60 239 A 1 
ATOM 1751 C CB  . ASP A 0 239 . -48.985  -13.767 20.476   1.00 83.60 239 A 1 
ATOM 1752 O O   . ASP A 0 239 . -49.168  -10.675 20.414   1.00 83.60 239 A 1 
ATOM 1753 C CG  . ASP A 0 239 . -47.543  -13.978 19.977   1.00 83.60 239 A 1 
ATOM 1754 O OD1 . ASP A 0 239 . -46.585  -13.600 20.689   1.00 83.60 239 A 1 
ATOM 1755 O OD2 . ASP A 0 239 . -47.366  -14.459 18.826   1.00 83.60 239 A 1 
ATOM 1756 N N   . SER A 0 240 . -47.523  -10.919 21.925   1.00 85.75 240 A 1 
ATOM 1757 C CA  . SER A 0 240 . -46.808  -9.702  21.548   1.00 85.75 240 A 1 
ATOM 1758 C C   . SER A 0 240 . -45.376  -10.023 21.156   1.00 85.75 240 A 1 
ATOM 1759 C CB  . SER A 0 240 . -46.926  -8.601  22.598   1.00 85.75 240 A 1 
ATOM 1760 O O   . SER A 0 240 . -44.606  -10.618 21.911   1.00 85.75 240 A 1 
ATOM 1761 O OG  . SER A 0 240 . -46.192  -8.863  23.766   1.00 85.75 240 A 1 
ATOM 1762 N N   . ARG A 0 241 . -45.026  -9.621  19.936   1.00 89.11 241 A 1 
ATOM 1763 C CA  . ARG A 0 241 . -43.734  -9.907  19.329   1.00 89.11 241 A 1 
ATOM 1764 C C   . ARG A 0 241 . -43.172  -8.646  18.743   1.00 89.11 241 A 1 
ATOM 1765 C CB  . ARG A 0 241 . -43.836  -11.002 18.267   1.00 89.11 241 A 1 
ATOM 1766 O O   . ARG A 0 241 . -43.798  -8.007  17.901   1.00 89.11 241 A 1 
ATOM 1767 C CG  . ARG A 0 241 . -44.504  -12.250 18.833   1.00 89.11 241 A 1 
ATOM 1768 C CD  . ARG A 0 241 . -44.624  -13.385 17.820   1.00 89.11 241 A 1 
ATOM 1769 N NE  . ARG A 0 241 . -43.342  -13.724 17.174   1.00 89.11 241 A 1 
ATOM 1770 N NH1 . ARG A 0 241 . -44.276  -15.000 15.542   1.00 89.11 241 A 1 
ATOM 1771 N NH2 . ARG A 0 241 . -42.050  -14.702 15.580   1.00 89.11 241 A 1 
ATOM 1772 C CZ  . ARG A 0 241 . -43.223  -14.471 16.101   1.00 89.11 241 A 1 
ATOM 1773 N N   . TRP A 0 242 . -41.954  -8.339  19.125   1.00 92.03 242 A 1 
ATOM 1774 C CA  . TRP A 0 242 . -41.260  -7.179  18.616   1.00 92.03 242 A 1 
ATOM 1775 C C   . TRP A 0 242 . -39.822  -7.538  18.327   1.00 92.03 242 A 1 
ATOM 1776 C CB  . TRP A 0 242 . -41.396  -6.043  19.625   1.00 92.03 242 A 1 
ATOM 1777 O O   . TRP A 0 242 . -39.225  -8.381  18.998   1.00 92.03 242 A 1 
ATOM 1778 C CG  . TRP A 0 242 . -40.539  -4.852  19.361   1.00 92.03 242 A 1 
ATOM 1779 C CD1 . TRP A 0 242 . -40.904  -3.743  18.687   1.00 92.03 242 A 1 
ATOM 1780 C CD2 . TRP A 0 242 . -39.164  -4.635  19.783   1.00 92.03 242 A 1 
ATOM 1781 C CE2 . TRP A 0 242 . -38.820  -3.292  19.468   1.00 92.03 242 A 1 
ATOM 1782 C CE3 . TRP A 0 242 . -38.199  -5.415  20.454   1.00 92.03 242 A 1 
ATOM 1783 N NE1 . TRP A 0 242 . -39.879  -2.820  18.719   1.00 92.03 242 A 1 
ATOM 1784 C CH2 . TRP A 0 242 . -36.685  -3.514  20.595   1.00 92.03 242 A 1 
ATOM 1785 C CZ2 . TRP A 0 242 . -37.649  -2.709  19.964   1.00 92.03 242 A 1 
ATOM 1786 C CZ3 . TRP A 0 242 . -36.951  -4.874  20.809   1.00 92.03 242 A 1 
ATOM 1787 N N   . GLY A 0 243 . -39.249  -6.870  17.341   1.00 93.03 243 A 1 
ATOM 1788 C CA  . GLY A 0 243 . -37.836  -7.000  17.101   1.00 93.03 243 A 1 
ATOM 1789 C C   . GLY A 0 243 . -37.269  -5.907  16.238   1.00 93.03 243 A 1 
ATOM 1790 O O   . GLY A 0 243 . -37.962  -5.087  15.626   1.00 93.03 243 A 1 
ATOM 1791 N N   . LYS A 0 244 . -35.949  -5.908  16.247   1.00 91.41 244 A 1 
ATOM 1792 C CA  . LYS A 0 244 . -35.104  -4.969  15.546   1.00 91.41 244 A 1 
ATOM 1793 C C   . LYS A 0 244 . -33.979  -5.725  14.898   1.00 91.41 244 A 1 
ATOM 1794 C CB  . LYS A 0 244 . -34.533  -3.944  16.518   1.00 91.41 244 A 1 
ATOM 1795 O O   . LYS A 0 244 . -33.390  -6.590  15.538   1.00 91.41 244 A 1 
ATOM 1796 C CG  . LYS A 0 244 . -35.652  -3.051  17.031   1.00 91.41 244 A 1 
ATOM 1797 C CD  . LYS A 0 244 . -35.065  -1.976  17.932   1.00 91.41 244 A 1 
ATOM 1798 C CE  . LYS A 0 244 . -36.115  -0.884  17.982   1.00 91.41 244 A 1 
ATOM 1799 N NZ  . LYS A 0 244 . -35.815  0.110   19.024   1.00 91.41 244 A 1 
ATOM 1800 N N   . SER A 0 245 . -33.666  -5.339  13.677   1.00 92.86 245 A 1 
ATOM 1801 C CA  . SER A 0 245 . -32.465  -5.796  13.004   1.00 92.86 245 A 1 
ATOM 1802 C C   . SER A 0 245 . -31.718  -4.618  12.412   1.00 92.86 245 A 1 
ATOM 1803 C CB  . SER A 0 245 . -32.760  -6.874  11.965   1.00 92.86 245 A 1 
ATOM 1804 O O   . SER A 0 245 . -32.292  -3.597  12.013   1.00 92.86 245 A 1 
ATOM 1805 O OG  . SER A 0 245 . -33.642  -6.392  10.973   1.00 92.86 245 A 1 
ATOM 1806 N N   . TYR A 0 246 . -30.405  -4.750  12.405   1.00 87.37 246 A 1 
ATOM 1807 C CA  . TYR A 0 246 . -29.489  -3.767  11.874   1.00 87.37 246 A 1 
ATOM 1808 C C   . TYR A 0 246 . -28.346  -4.490  11.186   1.00 87.37 246 A 1 
ATOM 1809 C CB  . TYR A 0 246 . -28.971  -2.887  13.010   1.00 87.37 246 A 1 
ATOM 1810 O O   . TYR A 0 246 . -27.586  -5.195  11.839   1.00 87.37 246 A 1 
ATOM 1811 C CG  . TYR A 0 246 . -27.957  -1.871  12.537   1.00 87.37 246 A 1 
ATOM 1812 C CD1 . TYR A 0 246 . -26.577  -2.155  12.597   1.00 87.37 246 A 1 
ATOM 1813 C CD2 . TYR A 0 246 . -28.403  -0.656  11.992   1.00 87.37 246 A 1 
ATOM 1814 C CE1 . TYR A 0 246 . -25.641  -1.204  12.143   1.00 87.37 246 A 1 
ATOM 1815 C CE2 . TYR A 0 246 . -27.476  0.310   11.577   1.00 87.37 246 A 1 
ATOM 1816 O OH  . TYR A 0 246 . -25.237  1.027   11.309   1.00 87.37 246 A 1 
ATOM 1817 C CZ  . TYR A 0 246 . -26.097  0.041   11.660   1.00 87.37 246 A 1 
ATOM 1818 N N   . ASP A 0 247 . -28.199  -4.248  9.890    1.00 85.60 247 A 1 
ATOM 1819 C CA  . ASP A 0 247 . -27.199  -4.902  9.051    1.00 85.60 247 A 1 
ATOM 1820 C C   . ASP A 0 247 . -26.316  -3.870  8.382    1.00 85.60 247 A 1 
ATOM 1821 C CB  . ASP A 0 247 . -27.878  -5.748  7.975    1.00 85.60 247 A 1 
ATOM 1822 O O   . ASP A 0 247 . -26.790  -2.782  8.039    1.00 85.60 247 A 1 
ATOM 1823 C CG  . ASP A 0 247 . -28.608  -6.958  8.544    1.00 85.60 247 A 1 
ATOM 1824 O OD1 . ASP A 0 247 . -28.115  -7.508  9.548    1.00 85.60 247 A 1 
ATOM 1825 O OD2 . ASP A 0 247 . -29.607  -7.352  7.902    1.00 85.60 247 A 1 
ATOM 1826 N N   . SER A 0 248 . -25.037  -4.204  8.173    1.00 74.81 248 A 1 
ATOM 1827 C CA  . SER A 0 248 . -24.061  -3.186  7.811    1.00 74.81 248 A 1 
ATOM 1828 C C   . SER A 0 248 . -22.928  -3.550  6.828    1.00 74.81 248 A 1 
ATOM 1829 C CB  . SER A 0 248 . -23.583  -2.504  9.102    1.00 74.81 248 A 1 
ATOM 1830 O O   . SER A 0 248 . -23.066  -4.374  5.931    1.00 74.81 248 A 1 
ATOM 1831 O OG  . SER A 0 248 . -22.622  -3.282  9.756    1.00 74.81 248 A 1 
ATOM 1832 N N   . VAL A 0 249 . -21.880  -2.723  6.852    1.00 85.88 249 A 1 
ATOM 1833 C CA  . VAL A 0 249 . -21.206  -2.021  5.742    1.00 85.88 249 A 1 
ATOM 1834 C C   . VAL A 0 249 . -20.116  -2.811  5.039    1.00 85.88 249 A 1 
ATOM 1835 C CB  . VAL A 0 249 . -20.567  -0.736  6.326    1.00 85.88 249 A 1 
ATOM 1836 O O   . VAL A 0 249 . -19.438  -3.651  5.619    1.00 85.88 249 A 1 
ATOM 1837 C CG1 . VAL A 0 249 . -19.612  0.090   5.451    1.00 85.88 249 A 1 
ATOM 1838 C CG2 . VAL A 0 249 . -21.645  0.246   6.720    1.00 85.88 249 A 1 
ATOM 1839 N N   . GLN A 0 250 . -19.822  -2.393  3.805    1.00 92.15 250 A 1 
ATOM 1840 C CA  . GLN A 0 250 . -18.546  -2.647  3.148    1.00 92.15 250 A 1 
ATOM 1841 C C   . GLN A 0 250 . -17.898  -1.359  2.639    1.00 92.15 250 A 1 
ATOM 1842 C CB  . GLN A 0 250 . -18.718  -3.658  2.017    1.00 92.15 250 A 1 
ATOM 1843 O O   . GLN A 0 250 . -18.498  -0.569  1.910    1.00 92.15 250 A 1 
ATOM 1844 C CG  . GLN A 0 250 . -19.265  -4.987  2.551    1.00 92.15 250 A 1 
ATOM 1845 C CD  . GLN A 0 250 . -19.361  -6.064  1.486    1.00 92.15 250 A 1 
ATOM 1846 N NE2 . GLN A 0 250 . -19.937  -7.192  1.833    1.00 92.15 250 A 1 
ATOM 1847 O OE1 . GLN A 0 250 . -18.903  -5.934  0.352    1.00 92.15 250 A 1 
ATOM 1848 N N   . ALA A 0 251 . -16.625  -1.176  2.964    1.00 95.27 251 A 1 
ATOM 1849 C CA  . ALA A 0 251 . -15.813  -0.068  2.494    1.00 95.27 251 A 1 
ATOM 1850 C C   . ALA A 0 251 . -14.524  -0.590  1.870    1.00 95.27 251 A 1 
ATOM 1851 C CB  . ALA A 0 251 . -15.553  0.902   3.648    1.00 95.27 251 A 1 
ATOM 1852 O O   . ALA A 0 251 . -13.874  -1.488  2.403    1.00 95.27 251 A 1 
ATOM 1853 N N   . ARG A 0 252 . -14.134  -0.010  0.736    1.00 96.47 252 A 1 
ATOM 1854 C CA  . ARG A 0 252 . -12.858  -0.300  0.080    1.00 96.47 252 A 1 
ATOM 1855 C C   . ARG A 0 252 . -12.187  0.996   -0.328   1.00 96.47 252 A 1 
ATOM 1856 C CB  . ARG A 0 252 . -13.003  -1.263  -1.110   1.00 96.47 252 A 1 
ATOM 1857 O O   . ARG A 0 252 . -12.842  1.922   -0.805   1.00 96.47 252 A 1 
ATOM 1858 C CG  . ARG A 0 252 . -13.820  -2.519  -0.773   1.00 96.47 252 A 1 
ATOM 1859 C CD  . ARG A 0 252 . -13.958  -3.430  -1.992   1.00 96.47 252 A 1 
ATOM 1860 N NE  . ARG A 0 252 . -14.829  -4.580  -1.685   1.00 96.47 252 A 1 
ATOM 1861 N NH1 . ARG A 0 252 . -14.699  -5.611  -3.726   1.00 96.47 252 A 1 
ATOM 1862 N NH2 . ARG A 0 252 . -15.981  -6.490  -2.113   1.00 96.47 252 A 1 
ATOM 1863 C CZ  . ARG A 0 252 . -15.163  -5.555  -2.507   1.00 96.47 252 A 1 
ATOM 1864 N N   . GLN A 0 253 . -10.881  1.040   -0.146   1.00 96.86 253 A 1 
ATOM 1865 C CA  . GLN A 0 253 . -10.016  2.133   -0.548   1.00 96.86 253 A 1 
ATOM 1866 C C   . GLN A 0 253 . -8.824   1.554   -1.297   1.00 96.86 253 A 1 
ATOM 1867 C CB  . GLN A 0 253 . -9.594   2.934   0.689    1.00 96.86 253 A 1 
ATOM 1868 O O   . GLN A 0 253 . -8.226   0.582   -0.843   1.00 96.86 253 A 1 
ATOM 1869 C CG  . GLN A 0 253 . -8.603   4.059   0.349    1.00 96.86 253 A 1 
ATOM 1870 C CD  . GLN A 0 253 . -8.209   4.889   1.564    1.00 96.86 253 A 1 
ATOM 1871 N NE2 . GLN A 0 253 . -7.144   5.649   1.487    1.00 96.86 253 A 1 
ATOM 1872 O OE1 . GLN A 0 253 . -8.862   4.917   2.598    1.00 96.86 253 A 1 
ATOM 1873 N N   . TYR A 0 254 . -8.483   2.181   -2.415   1.00 96.20 254 A 1 
ATOM 1874 C CA  . TYR A 0 254 . -7.315   1.869   -3.220   1.00 96.20 254 A 1 
ATOM 1875 C C   . TYR A 0 254 . -6.573   3.167   -3.510   1.00 96.20 254 A 1 
ATOM 1876 C CB  . TYR A 0 254 . -7.734   1.171   -4.519   1.00 96.20 254 A 1 
ATOM 1877 O O   . TYR A 0 254 . -7.096   4.052   -4.192   1.00 96.20 254 A 1 
ATOM 1878 C CG  . TYR A 0 254 . -8.554   -0.086  -4.317   1.00 96.20 254 A 1 
ATOM 1879 C CD1 . TYR A 0 254 . -7.902   -1.311  -4.090   1.00 96.20 254 A 1 
ATOM 1880 C CD2 . TYR A 0 254 . -9.962   -0.029  -4.347   1.00 96.20 254 A 1 
ATOM 1881 C CE1 . TYR A 0 254 . -8.653   -2.486  -3.900   1.00 96.20 254 A 1 
ATOM 1882 C CE2 . TYR A 0 254 . -10.719  -1.201  -4.159   1.00 96.20 254 A 1 
ATOM 1883 O OH  . TYR A 0 254 . -10.789  -3.568  -3.760   1.00 96.20 254 A 1 
ATOM 1884 C CZ  . TYR A 0 254 . -10.063  -2.431  -3.937   1.00 96.20 254 A 1 
ATOM 1885 N N   . ASP A 0 255 . -5.358   3.259   -2.997   1.00 96.20 255 A 1 
ATOM 1886 C CA  . ASP A 0 255 . -4.421   4.329   -3.289   1.00 96.20 255 A 1 
ATOM 1887 C C   . ASP A 0 255 . -3.303   3.732   -4.134   1.00 96.20 255 A 1 
ATOM 1888 C CB  . ASP A 0 255 . -3.875   4.966   -2.002   1.00 96.20 255 A 1 
ATOM 1889 O O   . ASP A 0 255 . -2.795   2.657   -3.820   1.00 96.20 255 A 1 
ATOM 1890 C CG  . ASP A 0 255 . -4.963   5.439   -1.036   1.00 96.20 255 A 1 
ATOM 1891 O OD1 . ASP A 0 255 . -6.113   5.667   -1.458   1.00 96.20 255 A 1 
ATOM 1892 O OD2 . ASP A 0 255 . -4.696   5.626   0.171    1.00 96.20 255 A 1 
ATOM 1893 N N   . ASN A 0 256 . -2.937   4.413   -5.211   1.00 96.69 256 A 1 
ATOM 1894 C CA  . ASN A 0 256 . -1.793   4.029   -6.022   1.00 96.69 256 A 1 
ATOM 1895 C C   . ASN A 0 256 . -0.990   5.269   -6.397   1.00 96.69 256 A 1 
ATOM 1896 C CB  . ASN A 0 256 . -2.260   3.240   -7.255   1.00 96.69 256 A 1 
ATOM 1897 O O   . ASN A 0 256 . -1.554   6.195   -6.985   1.00 96.69 256 A 1 
ATOM 1898 C CG  . ASN A 0 256 . -1.080   2.524   -7.882   1.00 96.69 256 A 1 
ATOM 1899 N ND2 . ASN A 0 256 . -0.768   2.756   -9.134   1.00 96.69 256 A 1 
ATOM 1900 O OD1 . ASN A 0 256 . -0.425   1.736   -7.228   1.00 96.69 256 A 1 
ATOM 1901 N N   . GLU A 0 257 . 0.296    5.283   -6.075   1.00 97.20 257 A 1 
ATOM 1902 C CA  . GLU A 0 257 . 1.262    6.282   -6.527   1.00 97.20 257 A 1 
ATOM 1903 C C   . GLU A 0 257 . 2.272    5.595   -7.441   1.00 97.20 257 A 1 
ATOM 1904 C CB  . GLU A 0 257 . 1.955    6.984   -5.345   1.00 97.20 257 A 1 
ATOM 1905 O O   . GLU A 0 257 . 2.866    4.600   -7.049   1.00 97.20 257 A 1 
ATOM 1906 C CG  . GLU A 0 257 . 0.935    7.707   -4.451   1.00 97.20 257 A 1 
ATOM 1907 C CD  . GLU A 0 257 . 1.533    8.730   -3.474   1.00 97.20 257 A 1 
ATOM 1908 O OE1 . GLU A 0 257 . 0.796    9.109   -2.526   1.00 97.20 257 A 1 
ATOM 1909 O OE2 . GLU A 0 257 . 2.569    9.357   -3.781   1.00 97.20 257 A 1 
ATOM 1910 N N   . HIS A 0 258 . 2.438    6.118   -8.650   1.00 96.46 258 A 1 
ATOM 1911 C CA  . HIS A 0 258 . 3.367    5.620   -9.658   1.00 96.46 258 A 1 
ATOM 1912 C C   . HIS A 0 258 . 4.274    6.771   -10.091  1.00 96.46 258 A 1 
ATOM 1913 C CB  . HIS A 0 258 . 2.588    5.039   -10.848  1.00 96.46 258 A 1 
ATOM 1914 O O   . HIS A 0 258 . 3.794    7.857   -10.431  1.00 96.46 258 A 1 
ATOM 1915 C CG  . HIS A 0 258 . 3.430    4.817   -12.085  1.00 96.46 258 A 1 
ATOM 1916 C CD2 . HIS A 0 258 . 4.075    3.672   -12.485  1.00 96.46 258 A 1 
ATOM 1917 N ND1 . HIS A 0 258 . 3.688    5.772   -13.044  1.00 96.46 258 A 1 
ATOM 1918 C CE1 . HIS A 0 258 . 4.452    5.218   -13.996  1.00 96.46 258 A 1 
ATOM 1919 N NE2 . HIS A 0 258 . 4.702    3.937   -13.708  1.00 96.46 258 A 1 
ATOM 1920 N N   . TYR A 0 259 . 5.573    6.520   -10.122  1.00 98.11 259 A 1 
ATOM 1921 C CA  . TYR A 0 259 . 6.590    7.377   -10.709  1.00 98.11 259 A 1 
ATOM 1922 C C   . TYR A 0 259 . 7.402    6.551   -11.697  1.00 98.11 259 A 1 
ATOM 1923 C CB  . TYR A 0 259 . 7.479    7.953   -9.603   1.00 98.11 259 A 1 
ATOM 1924 O O   . TYR A 0 259 . 7.864    5.466   -11.355  1.00 98.11 259 A 1 
ATOM 1925 C CG  . TYR A 0 259 . 8.705    8.687   -10.109  1.00 98.11 259 A 1 
ATOM 1926 C CD1 . TYR A 0 259 . 9.953    8.033   -10.182  1.00 98.11 259 A 1 
ATOM 1927 C CD2 . TYR A 0 259 . 8.589    10.024  -10.524  1.00 98.11 259 A 1 
ATOM 1928 C CE1 . TYR A 0 259 . 11.090   8.729   -10.638  1.00 98.11 259 A 1 
ATOM 1929 C CE2 . TYR A 0 259 . 9.722    10.723  -10.975  1.00 98.11 259 A 1 
ATOM 1930 O OH  . TYR A 0 259 . 12.079   10.771  -11.433  1.00 98.11 259 A 1 
ATOM 1931 C CZ  . TYR A 0 259 . 10.979   10.083  -11.025  1.00 98.11 259 A 1 
ATOM 1932 N N   . ALA A 0 260 . 7.616    7.078   -12.896  1.00 98.18 260 A 1 
ATOM 1933 C CA  . ALA A 0 260 . 8.549    6.500   -13.849  1.00 98.18 260 A 1 
ATOM 1934 C C   . ALA A 0 260 . 9.355    7.607   -14.519  1.00 98.18 260 A 1 
ATOM 1935 C CB  . ALA A 0 260 . 7.804    5.629   -14.863  1.00 98.18 260 A 1 
ATOM 1936 O O   . ALA A 0 260 . 8.788    8.612   -14.950  1.00 98.18 260 A 1 
ATOM 1937 N N   . ARG A 0 261 . 10.667   7.402   -14.619  1.00 98.35 261 A 1 
ATOM 1938 C CA  . ARG A 0 261 . 11.600   8.276   -15.322  1.00 98.35 261 A 1 
ATOM 1939 C C   . ARG A 0 261 . 12.510   7.446   -16.210  1.00 98.35 261 A 1 
ATOM 1940 C CB  . ARG A 0 261 . 12.381   9.126   -14.314  1.00 98.35 261 A 1 
ATOM 1941 O O   . ARG A 0 261 . 13.123   6.488   -15.750  1.00 98.35 261 A 1 
ATOM 1942 C CG  . ARG A 0 261 . 13.392   10.062  -14.998  1.00 98.35 261 A 1 
ATOM 1943 C CD  . ARG A 0 261 . 14.168   10.929  -13.997  1.00 98.35 261 A 1 
ATOM 1944 N NE  . ARG A 0 261 . 14.929   10.130  -13.011  1.00 98.35 261 A 1 
ATOM 1945 N NH1 . ARG A 0 261 . 16.684   9.472   -14.360  1.00 98.35 261 A 1 
ATOM 1946 N NH2 . ARG A 0 261 . 16.717   8.879   -12.272  1.00 98.35 261 A 1 
ATOM 1947 C CZ  . ARG A 0 261 . 16.082   9.506   -13.215  1.00 98.35 261 A 1 
ATOM 1948 N N   . GLU A 0 262 . 12.630   7.855   -17.459  1.00 98.60 262 A 1 
ATOM 1949 C CA  . GLU A 0 262 . 13.552   7.303   -18.437  1.00 98.60 262 A 1 
ATOM 1950 C C   . GLU A 0 262 . 14.450   8.431   -18.952  1.00 98.60 262 A 1 
ATOM 1951 C CB  . GLU A 0 262 . 12.748   6.601   -19.541  1.00 98.60 262 A 1 
ATOM 1952 O O   . GLU A 0 262 . 13.958   9.481   -19.360  1.00 98.60 262 A 1 
ATOM 1953 C CG  . GLU A 0 262 . 13.653   5.914   -20.569  1.00 98.60 262 A 1 
ATOM 1954 C CD  . GLU A 0 262 . 12.901   4.978   -21.528  1.00 98.60 262 A 1 
ATOM 1955 O OE1 . GLU A 0 262 . 13.597   4.239   -22.265  1.00 98.60 262 A 1 
ATOM 1956 O OE2 . GLU A 0 262 . 11.660   4.904   -21.539  1.00 98.60 262 A 1 
ATOM 1957 N N   . VAL A 0 263 . 15.766   8.232   -18.896  1.00 98.42 263 A 1 
ATOM 1958 C CA  . VAL A 0 263 . 16.775   9.157   -19.427  1.00 98.42 263 A 1 
ATOM 1959 C C   . VAL A 0 263 . 17.600   8.404   -20.452  1.00 98.42 263 A 1 
ATOM 1960 C CB  . VAL A 0 263 . 17.681   9.725   -18.318  1.00 98.42 263 A 1 
ATOM 1961 O O   . VAL A 0 263 . 18.104   7.327   -20.146  1.00 98.42 263 A 1 
ATOM 1962 C CG1 . VAL A 0 263 . 18.801   10.615  -18.875  1.00 98.42 263 A 1 
ATOM 1963 C CG2 . VAL A 0 263 . 16.861   10.575  -17.340  1.00 98.42 263 A 1 
ATOM 1964 N N   . ARG A 0 264 . 17.733   8.978   -21.644  1.00 97.59 264 A 1 
ATOM 1965 C CA  . ARG A 0 264 . 18.641   8.521   -22.696  1.00 97.59 264 A 1 
ATOM 1966 C C   . ARG A 0 264 . 19.537   9.682   -23.091  1.00 97.59 264 A 1 
ATOM 1967 C CB  . ARG A 0 264 . 17.868   7.995   -23.907  1.00 97.59 264 A 1 
ATOM 1968 O O   . ARG A 0 264 . 19.008   10.760  -23.371  1.00 97.59 264 A 1 
ATOM 1969 C CG  . ARG A 0 264 . 16.961   6.820   -23.535  1.00 97.59 264 A 1 
ATOM 1970 C CD  . ARG A 0 264 . 16.279   6.297   -24.795  1.00 97.59 264 A 1 
ATOM 1971 N NE  . ARG A 0 264 . 15.201   5.345   -24.475  1.00 97.59 264 A 1 
ATOM 1972 N NH1 . ARG A 0 264 . 14.738   4.743   -26.629  1.00 97.59 264 A 1 
ATOM 1973 N NH2 . ARG A 0 264 . 13.548   3.878   -24.940  1.00 97.59 264 A 1 
ATOM 1974 C CZ  . ARG A 0 264 . 14.504   4.658   -25.350  1.00 97.59 264 A 1 
ATOM 1975 N N   . ALA A 0 265 . 20.842   9.477   -23.062  1.00 96.27 265 A 1 
ATOM 1976 C CA  . ALA A 0 265 . 21.828   10.433  -23.532  1.00 96.27 265 A 1 
ATOM 1977 C C   . ALA A 0 265 . 22.829   9.720   -24.440  1.00 96.27 265 A 1 
ATOM 1978 C CB  . ALA A 0 265 . 22.504   11.119  -22.340  1.00 96.27 265 A 1 
ATOM 1979 O O   . ALA A 0 265 . 23.216   8.603   -24.119  1.00 96.27 265 A 1 
ATOM 1980 N N   . ASP A 0 266 . 23.206   10.388  -25.517  1.00 93.84 266 A 1 
ATOM 1981 C CA  . ASP A 0 266 . 24.104   9.911   -26.571  1.00 93.84 266 A 1 
ATOM 1982 C C   . ASP A 0 266 . 25.078   11.077  -26.881  1.00 93.84 266 A 1 
ATOM 1983 C CB  . ASP A 0 266 . 23.197   9.471   -27.738  1.00 93.84 266 A 1 
ATOM 1984 O O   . ASP A 0 266 . 24.629   12.220  -27.058  1.00 93.84 266 A 1 
ATOM 1985 C CG  . ASP A 0 266 . 23.906   9.041   -29.021  1.00 93.84 266 A 1 
ATOM 1986 O OD1 . ASP A 0 266 . 25.113   9.344   -29.119  1.00 93.84 266 A 1 
ATOM 1987 O OD2 . ASP A 0 266 . 23.152   8.586   -29.921  1.00 93.84 266 A 1 
ATOM 1988 N N   . ASP A 0 267 . 26.396   10.841  -26.785  1.00 91.57 267 A 1 
ATOM 1989 C CA  . ASP A 0 267 . 27.481   11.818  -27.032  1.00 91.57 267 A 1 
ATOM 1990 C C   . ASP A 0 267 . 28.542   11.256  -27.990  1.00 91.57 267 A 1 
ATOM 1991 C CB  . ASP A 0 267 . 28.107   12.358  -25.716  1.00 91.57 267 A 1 
ATOM 1992 O O   . ASP A 0 267 . 29.683   10.986  -27.592  1.00 91.57 267 A 1 
ATOM 1993 C CG  . ASP A 0 267 . 29.275   13.379  -25.868  1.00 91.57 267 A 1 
ATOM 1994 O OD1 . ASP A 0 267 . 29.157   14.438  -26.532  1.00 91.57 267 A 1 
ATOM 1995 O OD2 . ASP A 0 267 . 30.315   13.306  -25.150  1.00 91.57 267 A 1 
ATOM 1996 N N   . ASP A 0 268 . 28.172   11.186  -29.265  1.00 90.38 268 A 1 
ATOM 1997 C CA  . ASP A 0 268 . 29.063   10.933  -30.393  1.00 90.38 268 A 1 
ATOM 1998 C C   . ASP A 0 268 . 30.154   12.004  -30.544  1.00 90.38 268 A 1 
ATOM 1999 C CB  . ASP A 0 268 . 28.244   10.940  -31.690  1.00 90.38 268 A 1 
ATOM 2000 O O   . ASP A 0 268 . 29.890   13.204  -30.685  1.00 90.38 268 A 1 
ATOM 2001 C CG  . ASP A 0 268 . 27.480   9.654   -31.978  1.00 90.38 268 A 1 
ATOM 2002 O OD1 . ASP A 0 268 . 28.080   8.598   -31.698  1.00 90.38 268 A 1 
ATOM 2003 O OD2 . ASP A 0 268 . 26.480   9.772   -32.725  1.00 90.38 268 A 1 
ATOM 2004 N N   . GLN A 0 269 . 31.412   11.576  -30.622  1.00 88.19 269 A 1 
ATOM 2005 C CA  . GLN A 0 269 . 32.561   12.394  -31.008  1.00 88.19 269 A 1 
ATOM 2006 C C   . GLN A 0 269 . 33.351   11.709  -32.110  1.00 88.19 269 A 1 
ATOM 2007 C CB  . GLN A 0 269 . 33.484   12.631  -29.809  1.00 88.19 269 A 1 
ATOM 2008 O O   . GLN A 0 269 . 33.682   10.534  -32.006  1.00 88.19 269 A 1 
ATOM 2009 C CG  . GLN A 0 269 . 32.881   13.628  -28.823  1.00 88.19 269 A 1 
ATOM 2010 C CD  . GLN A 0 269 . 33.672   13.665  -27.530  1.00 88.19 269 A 1 
ATOM 2011 N NE2 . GLN A 0 269 . 33.018   13.516  -26.410  1.00 88.19 269 A 1 
ATOM 2012 O OE1 . GLN A 0 269 . 34.878   13.856  -27.467  1.00 88.19 269 A 1 
ATOM 2013 N N   . TRP A 0 270 . 33.747   12.473  -33.126  1.00 87.14 270 A 1 
ATOM 2014 C CA  . TRP A 0 270 . 34.605   11.962  -34.190  1.00 87.14 270 A 1 
ATOM 2015 C C   . TRP A 0 270 . 35.611   13.008  -34.667  1.00 87.14 270 A 1 
ATOM 2016 C CB  . TRP A 0 270 . 33.751   11.427  -35.344  1.00 87.14 270 A 1 
ATOM 2017 O O   . TRP A 0 270 . 35.365   14.222  -34.618  1.00 87.14 270 A 1 
ATOM 2018 C CG  . TRP A 0 270 . 33.025   12.474  -36.127  1.00 87.14 270 A 1 
ATOM 2019 C CD1 . TRP A 0 270 . 33.444   12.993  -37.301  1.00 87.14 270 A 1 
ATOM 2020 C CD2 . TRP A 0 270 . 31.764   13.140  -35.815  1.00 87.14 270 A 1 
ATOM 2021 C CE2 . TRP A 0 270 . 31.466   14.050  -36.875  1.00 87.14 270 A 1 
ATOM 2022 C CE3 . TRP A 0 270 . 30.825   13.049  -34.764  1.00 87.14 270 A 1 
ATOM 2023 N NE1 . TRP A 0 270 . 32.533   13.930  -37.743  1.00 87.14 270 A 1 
ATOM 2024 C CH2 . TRP A 0 270 . 29.385   14.712  -35.827  1.00 87.14 270 A 1 
ATOM 2025 C CZ2 . TRP A 0 270 . 30.292   14.821  -36.898  1.00 87.14 270 A 1 
ATOM 2026 C CZ3 . TRP A 0 270 . 29.654   13.829  -34.767  1.00 87.14 270 A 1 
ATOM 2027 N N   . ALA A 0 271 . 36.752   12.522  -35.144  1.00 85.19 271 A 1 
ATOM 2028 C CA  . ALA A 0 271 . 37.776   13.292  -35.825  1.00 85.19 271 A 1 
ATOM 2029 C C   . ALA A 0 271 . 38.338   12.488  -37.003  1.00 85.19 271 A 1 
ATOM 2030 C CB  . ALA A 0 271 . 38.872   13.687  -34.829  1.00 85.19 271 A 1 
ATOM 2031 O O   . ALA A 0 271 . 38.589   11.292  -36.879  1.00 85.19 271 A 1 
ATOM 2032 N N   . GLU A 0 272 . 38.542   13.162  -38.129  1.00 82.33 272 A 1 
ATOM 2033 C CA  . GLU A 0 272 . 39.194   12.619  -39.321  1.00 82.33 272 A 1 
ATOM 2034 C C   . GLU A 0 272 . 40.266   13.620  -39.772  1.00 82.33 272 A 1 
ATOM 2035 C CB  . GLU A 0 272 . 38.164   12.384  -40.446  1.00 82.33 272 A 1 
ATOM 2036 O O   . GLU A 0 272 . 39.960   14.805  -39.955  1.00 82.33 272 A 1 
ATOM 2037 C CG  . GLU A 0 272 . 37.106   11.302  -40.148  1.00 82.33 272 A 1 
ATOM 2038 C CD  . GLU A 0 272 . 36.056   11.133  -41.272  1.00 82.33 272 A 1 
ATOM 2039 O OE1 . GLU A 0 272 . 35.108   10.338  -41.085  1.00 82.33 272 A 1 
ATOM 2040 O OE2 . GLU A 0 272 . 36.152   11.805  -42.329  1.00 82.33 272 A 1 
ATOM 2041 N N   . ASP A 0 273 . 41.497   13.142  -39.944  1.00 79.56 273 A 1 
ATOM 2042 C CA  . ASP A 0 273 . 42.615   13.874  -40.543  1.00 79.56 273 A 1 
ATOM 2043 C C   . ASP A 0 273 . 43.020   13.162  -41.842  1.00 79.56 273 A 1 
ATOM 2044 C CB  . ASP A 0 273 . 43.779   13.998  -39.542  1.00 79.56 273 A 1 
ATOM 2045 O O   . ASP A 0 273 . 43.169   11.937  -41.894  1.00 79.56 273 A 1 
ATOM 2046 C CG  . ASP A 0 273 . 44.891   14.959  -39.994  1.00 79.56 273 A 1 
ATOM 2047 O OD1 . ASP A 0 273 . 44.864   15.370  -41.177  1.00 79.56 273 A 1 
ATOM 2048 O OD2 . ASP A 0 273 . 45.731   15.302  -39.127  1.00 79.56 273 A 1 
ATOM 2049 N N   . TYR A 0 274 . 43.121   13.925  -42.928  1.00 73.60 274 A 1 
ATOM 2050 C CA  . TYR A 0 274 . 43.572   13.422  -44.217  1.00 73.60 274 A 1 
ATOM 2051 C C   . TYR A 0 274 . 44.641   14.336  -44.790  1.00 73.60 274 A 1 
ATOM 2052 C CB  . TYR A 0 274 . 42.394   13.259  -45.189  1.00 73.60 274 A 1 
ATOM 2053 O O   . TYR A 0 274 . 44.338   15.391  -45.367  1.00 73.60 274 A 1 
ATOM 2054 C CG  . TYR A 0 274 . 42.801   12.662  -46.530  1.00 73.60 274 A 1 
ATOM 2055 C CD1 . TYR A 0 274 . 42.886   13.464  -47.685  1.00 73.60 274 A 1 
ATOM 2056 C CD2 . TYR A 0 274 . 43.156   11.304  -46.602  1.00 73.60 274 A 1 
ATOM 2057 C CE1 . TYR A 0 274 . 43.287   12.900  -48.916  1.00 73.60 274 A 1 
ATOM 2058 C CE2 . TYR A 0 274 . 43.571   10.734  -47.818  1.00 73.60 274 A 1 
ATOM 2059 O OH  . TYR A 0 274 . 44.059   10.968  -50.146  1.00 73.60 274 A 1 
ATOM 2060 C CZ  . TYR A 0 274 . 43.636   11.532  -48.978  1.00 73.60 274 A 1 
ATOM 2061 N N   . ASP A 0 275 . 45.876   13.850  -44.745  1.00 75.05 275 A 1 
ATOM 2062 C CA  . ASP A 0 275 . 47.019   14.513  -45.333  1.00 75.05 275 A 1 
ATOM 2063 C C   . ASP A 0 275 . 47.381   13.855  -46.672  1.00 75.05 275 A 1 
ATOM 2064 C CB  . ASP A 0 275 . 48.176   14.579  -44.322  1.00 75.05 275 A 1 
ATOM 2065 O O   . ASP A 0 275 . 47.596   12.648  -46.836  1.00 75.05 275 A 1 
ATOM 2066 C CG  . ASP A 0 275 . 48.277   15.879  -43.521  1.00 75.05 275 A 1 
ATOM 2067 O OD1 . ASP A 0 275 . 47.760   16.908  -44.025  1.00 75.05 275 A 1 
ATOM 2068 O OD2 . ASP A 0 275 . 49.163   15.950  -42.639  1.00 75.05 275 A 1 
ATOM 2069 N N   . ARG A 0 276 . 47.415   14.684  -47.722  1.00 59.84 276 A 1 
ATOM 2070 C CA  . ARG A 0 276 . 47.873   14.257  -49.047  1.00 59.84 276 A 1 
ATOM 2071 C C   . ARG A 0 276 . 48.964   15.167  -49.571  1.00 59.84 276 A 1 
ATOM 2072 C CB  . ARG A 0 276 . 46.685   14.106  -49.994  1.00 59.84 276 A 1 
ATOM 2073 O O   . ARG A 0 276 . 48.721   16.292  -50.025  1.00 59.84 276 A 1 
ATOM 2074 C CG  . ARG A 0 276 . 47.165   13.538  -51.332  1.00 59.84 276 A 1 
ATOM 2075 C CD  . ARG A 0 276 . 45.986   13.381  -52.280  1.00 59.84 276 A 1 
ATOM 2076 N NE  . ARG A 0 276 . 46.474   13.038  -53.624  1.00 59.84 276 A 1 
ATOM 2077 N NH1 . ARG A 0 276 . 44.650   11.887  -54.341  1.00 59.84 276 A 1 
ATOM 2078 N NH2 . ARG A 0 276 . 46.556   11.923  -55.558  1.00 59.84 276 A 1 
ATOM 2079 C CZ  . ARG A 0 276 . 45.882   12.284  -54.508  1.00 59.84 276 A 1 
ATOM 2080 N N   . TRP A 0 277 . 50.168   14.607  -49.642  1.00 57.13 277 A 1 
ATOM 2081 C CA  . TRP A 0 277 . 51.344   15.277  -50.181  1.00 57.13 277 A 1 
ATOM 2082 C C   . TRP A 0 277 . 51.692   14.747  -51.575  1.00 57.13 277 A 1 
ATOM 2083 C CB  . TRP A 0 277 . 52.494   15.150  -49.176  1.00 57.13 277 A 1 
ATOM 2084 O O   . TRP A 0 277 . 52.371   13.733  -51.720  1.00 57.13 277 A 1 
ATOM 2085 C CG  . TRP A 0 277 . 52.247   15.861  -47.879  1.00 57.13 277 A 1 
ATOM 2086 C CD1 . TRP A 0 277 . 51.623   15.335  -46.794  1.00 57.13 277 A 1 
ATOM 2087 C CD2 . TRP A 0 277 . 52.535   17.252  -47.531  1.00 57.13 277 A 1 
ATOM 2088 C CE2 . TRP A 0 277 . 52.061   17.493  -46.206  1.00 57.13 277 A 1 
ATOM 2089 C CE3 . TRP A 0 277 . 53.131   18.341  -48.214  1.00 57.13 277 A 1 
ATOM 2090 N NE1 . TRP A 0 277 . 51.507   16.295  -45.809  1.00 57.13 277 A 1 
ATOM 2091 C CH2 . TRP A 0 277 . 52.779   19.806  -46.289  1.00 57.13 277 A 1 
ATOM 2092 C CZ2 . TRP A 0 277 . 52.180   18.745  -45.590  1.00 57.13 277 A 1 
ATOM 2093 C CZ3 . TRP A 0 277 . 53.253   19.605  -47.600  1.00 57.13 277 A 1 
ATOM 2094 N N   . ASP A 0 278 . 51.288   15.485  -52.615  1.00 54.36 278 A 1 
ATOM 2095 C CA  . ASP A 0 278 . 51.765   15.276  -53.987  1.00 54.36 278 A 1 
ATOM 2096 C C   . ASP A 0 278 . 52.900   16.281  -54.295  1.00 54.36 278 A 1 
ATOM 2097 C CB  . ASP A 0 278 . 50.599   15.388  -54.998  1.00 54.36 278 A 1 
ATOM 2098 O O   . ASP A 0 278 . 52.664   17.448  -54.635  1.00 54.36 278 A 1 
ATOM 2099 C CG  . ASP A 0 278 . 49.585   14.225  -54.982  1.00 54.36 278 A 1 
ATOM 2100 O OD1 . ASP A 0 278 . 49.973   13.067  -54.750  1.00 54.36 278 A 1 
ATOM 2101 O OD2 . ASP A 0 278 . 48.396   14.446  -55.316  1.00 54.36 278 A 1 
ATOM 2102 N N   . ALA A 0 279 . 54.169   15.867  -54.194  1.00 48.65 279 A 1 
ATOM 2103 C CA  . ALA A 0 279 . 55.293   16.695  -54.645  1.00 48.65 279 A 1 
ATOM 2104 C C   . ALA A 0 279 . 55.343   16.755  -56.192  1.00 48.65 279 A 1 
ATOM 2105 C CB  . ALA A 0 279 . 56.595   16.200  -54.002  1.00 48.65 279 A 1 
ATOM 2106 O O   . ALA A 0 279 . 55.959   15.921  -56.855  1.00 48.65 279 A 1 
ATOM 2107 N N   . GLY A 0 280 . 54.669   17.748  -56.785  1.00 42.11 280 A 1 
ATOM 2108 C CA  . GLY A 0 280 . 54.641   18.005  -58.231  1.00 42.11 280 A 1 
ATOM 2109 C C   . GLY A 0 280 . 55.473   19.219  -58.672  1.00 42.11 280 A 1 
ATOM 2110 O O   . GLY A 0 280 . 55.157   20.346  -58.306  1.00 42.11 280 A 1 
ATOM 2111 N N   . ALA A 0 281 . 56.510   18.950  -59.476  1.00 43.71 281 A 1 
ATOM 2112 C CA  . ALA A 0 281 . 57.242   19.812  -60.425  1.00 43.71 281 A 1 
ATOM 2113 C C   . ALA A 0 281 . 57.632   21.258  -60.018  1.00 43.71 281 A 1 
ATOM 2114 C CB  . ALA A 0 281 . 56.489   19.788  -61.763  1.00 43.71 281 A 1 
ATOM 2115 O O   . ALA A 0 281 . 56.869   22.209  -60.175  1.00 43.71 281 A 1 
ATOM 2116 N N   . ALA A 0 282 . 58.910   21.456  -59.669  1.00 41.52 282 A 1 
ATOM 2117 C CA  . ALA A 0 282 . 59.588   22.738  -59.868  1.00 41.52 282 A 1 
ATOM 2118 C C   . ALA A 0 282 . 60.335   22.720  -61.218  1.00 41.52 282 A 1 
ATOM 2119 C CB  . ALA A 0 282 . 60.504   23.042  -58.673  1.00 41.52 282 A 1 
ATOM 2120 O O   . ALA A 0 282 . 61.380   22.095  -61.353  1.00 41.52 282 A 1 
ATOM 2121 N N   . GLU A 0 283 . 59.780   23.435  -62.198  1.00 37.12 283 A 1 
ATOM 2122 C CA  . GLU A 0 283 . 60.480   24.018  -63.354  1.00 37.12 283 A 1 
ATOM 2123 C C   . GLU A 0 283 . 61.175   23.065  -64.353  1.00 37.12 283 A 1 
ATOM 2124 C CB  . GLU A 0 283 . 61.425   25.142  -62.886  1.00 37.12 283 A 1 
ATOM 2125 O O   . GLU A 0 283 . 62.397   23.050  -64.499  1.00 37.12 283 A 1 
ATOM 2126 C CG  . GLU A 0 283 . 60.714   26.236  -62.071  1.00 37.12 283 A 1 
ATOM 2127 C CD  . GLU A 0 283 . 61.646   27.382  -61.642  1.00 37.12 283 A 1 
ATOM 2128 O OE1 . GLU A 0 283 . 61.140   28.287  -60.940  1.00 37.12 283 A 1 
ATOM 2129 O OE2 . GLU A 0 283 . 62.830   27.395  -62.054  1.00 37.12 283 A 1 
ATOM 2130 N N   . ASP A 0 284 . 60.387   22.463  -65.246  1.00 35.93 284 A 1 
ATOM 2131 C CA  . ASP A 0 284 . 60.848   21.992  -66.568  1.00 35.93 284 A 1 
ATOM 2132 C C   . ASP A 0 284 . 61.199   23.161  -67.544  1.00 35.93 284 A 1 
ATOM 2133 C CB  . ASP A 0 284 . 59.820   20.982  -67.140  1.00 35.93 284 A 1 
ATOM 2134 O O   . ASP A 0 284 . 61.059   23.069  -68.768  1.00 35.93 284 A 1 
ATOM 2135 C CG  . ASP A 0 284 . 60.215   19.506  -66.988  1.00 35.93 284 A 1 
ATOM 2136 O OD1 . ASP A 0 284 . 61.433   19.225  -66.882  1.00 35.93 284 A 1 
ATOM 2137 O OD2 . ASP A 0 284 . 59.312   18.656  -67.140  1.00 35.93 284 A 1 
ATOM 2138 N N   . TYR A 0 285 . 61.704   24.301  -67.042  1.00 33.26 285 A 1 
ATOM 2139 C CA  . TYR A 0 285 . 61.958   25.521  -67.836  1.00 33.26 285 A 1 
ATOM 2140 C C   . TYR A 0 285 . 63.200   25.461  -68.759  1.00 33.26 285 A 1 
ATOM 2141 C CB  . TYR A 0 285 . 61.945   26.775  -66.934  1.00 33.26 285 A 1 
ATOM 2142 O O   . TYR A 0 285 . 63.510   26.424  -69.458  1.00 33.26 285 A 1 
ATOM 2143 C CG  . TYR A 0 285 . 62.066   28.090  -67.701  1.00 33.26 285 A 1 
ATOM 2144 C CD1 . TYR A 0 285 . 63.249   28.853  -67.613  1.00 33.26 285 A 1 
ATOM 2145 C CD2 . TYR A 0 285 . 61.044   28.493  -68.584  1.00 33.26 285 A 1 
ATOM 2146 C CE1 . TYR A 0 285 . 63.422   29.996  -68.418  1.00 33.26 285 A 1 
ATOM 2147 C CE2 . TYR A 0 285 . 61.209   29.637  -69.391  1.00 33.26 285 A 1 
ATOM 2148 O OH  . TYR A 0 285 . 62.574   31.484  -70.098  1.00 33.26 285 A 1 
ATOM 2149 C CZ  . TYR A 0 285 . 62.403   30.385  -69.314  1.00 33.26 285 A 1 
ATOM 2150 N N   . ALA A 0 286 . 63.919   24.343  -68.872  1.00 35.47 286 A 1 
ATOM 2151 C CA  . ALA A 0 286 . 65.182   24.314  -69.628  1.00 35.47 286 A 1 
ATOM 2152 C C   . ALA A 0 286 . 65.214   23.382  -70.853  1.00 35.47 286 A 1 
ATOM 2153 C CB  . ALA A 0 286 . 66.338   24.112  -68.647  1.00 35.47 286 A 1 
ATOM 2154 O O   . ALA A 0 286 . 66.294   22.938  -71.256  1.00 35.47 286 A 1 
ATOM 2155 N N   . LYS A 0 287 . 64.080   23.059  -71.493  1.00 34.97 287 A 1 
ATOM 2156 C CA  . LYS A 0 287 . 64.083   22.177  -72.683  1.00 34.97 287 A 1 
ATOM 2157 C C   . LYS A 0 287 . 63.137   22.648  -73.795  1.00 34.97 287 A 1 
ATOM 2158 C CB  . LYS A 0 287 . 63.858   20.708  -72.255  1.00 34.97 287 A 1 
ATOM 2159 O O   . LYS A 0 287 . 62.200   21.959  -74.166  1.00 34.97 287 A 1 
ATOM 2160 C CG  . LYS A 0 287 . 65.025   20.128  -71.425  1.00 34.97 287 A 1 
ATOM 2161 C CD  . LYS A 0 287 . 64.781   18.667  -71.018  1.00 34.97 287 A 1 
ATOM 2162 C CE  . LYS A 0 287 . 65.863   18.166  -70.041  1.00 34.97 287 A 1 
ATOM 2163 N NZ  . LYS A 0 287 . 65.380   17.030  -69.202  1.00 34.97 287 A 1 
ATOM 2164 N N   . GLY A 0 288 . 63.430   23.807  -74.390  1.00 32.12 288 A 1 
ATOM 2165 C CA  . GLY A 0 288 . 62.613   24.351  -75.485  1.00 32.12 288 A 1 
ATOM 2166 C C   . GLY A 0 288 . 63.339   25.226  -76.507  1.00 32.12 288 A 1 
ATOM 2167 O O   . GLY A 0 288 . 62.731   26.138  -77.049  1.00 32.12 288 A 1 
ATOM 2168 N N   . ALA A 0 289 . 64.622   24.986  -76.787  1.00 26.20 289 A 1 
ATOM 2169 C CA  . ALA A 0 289 . 65.294   25.578  -77.947  1.00 26.20 289 A 1 
ATOM 2170 C C   . ALA A 0 289 . 65.924   24.468  -78.796  1.00 26.20 289 A 1 
ATOM 2171 C CB  . ALA A 0 289 . 66.276   26.668  -77.495  1.00 26.20 289 A 1 
ATOM 2172 O O   . ALA A 0 289 . 67.132   24.231  -78.759  1.00 26.20 289 A 1 
ATOM 2173 N N   . SER A 0 290 . 65.096   23.739  -79.545  1.00 37.62 290 A 1 
ATOM 2174 C CA  . SER A 0 290 . 65.584   23.005  -80.707  1.00 37.62 290 A 1 
ATOM 2175 C C   . SER A 0 290 . 66.018   24.038  -81.748  1.00 37.62 290 A 1 
ATOM 2176 C CB  . SER A 0 290 . 64.535   22.022  -81.243  1.00 37.62 290 A 1 
ATOM 2177 O O   . SER A 0 290 . 65.227   24.844  -82.236  1.00 37.62 290 A 1 
ATOM 2178 O OG  . SER A 0 290 . 63.254   22.617  -81.310  1.00 37.62 290 A 1 
ATOM 2179 N N   . ALA A 0 291 . 67.319   24.053  -82.037  1.00 29.55 291 A 1 
ATOM 2180 C CA  . ALA A 0 291 . 67.895   24.838  -83.111  1.00 29.55 291 A 1 
ATOM 2181 C C   . ALA A 0 291 . 67.133   24.533  -84.406  1.00 29.55 291 A 1 
ATOM 2182 C CB  . ALA A 0 291 . 69.385   24.490  -83.219  1.00 29.55 291 A 1 
ATOM 2183 O O   . ALA A 0 291 . 67.104   23.390  -84.867  1.00 29.55 291 A 1 
ATOM 2184 N N   . ALA A 0 292 . 66.501   25.559  -84.972  1.00 31.86 292 A 1 
ATOM 2185 C CA  . ALA A 0 292 . 65.859   25.483  -86.268  1.00 31.86 292 A 1 
ATOM 2186 C C   . ALA A 0 292 . 66.904   25.086  -87.322  1.00 31.86 292 A 1 
ATOM 2187 C CB  . ALA A 0 292 . 65.188   26.830  -86.567  1.00 31.86 292 A 1 
ATOM 2188 O O   . ALA A 0 292 . 67.675   25.908  -87.815  1.00 31.86 292 A 1 
ATOM 2189 N N   . SER A 0 293 . 66.907   23.806  -87.681  1.00 31.61 293 A 1 
ATOM 2190 C CA  . SER A 0 293 . 67.402   23.326  -88.963  1.00 31.61 293 A 1 
ATOM 2191 C C   . SER A 0 293 . 66.463   23.872  -90.042  1.00 31.61 293 A 1 
ATOM 2192 C CB  . SER A 0 293 . 67.458   21.791  -88.943  1.00 31.61 293 A 1 
ATOM 2193 O O   . SER A 0 293 . 65.529   23.201  -90.470  1.00 31.61 293 A 1 
ATOM 2194 O OG  . SER A 0 293 . 67.485   21.266  -90.253  1.00 31.61 293 A 1 
ATOM 2195 N N   . ALA A 0 294 . 66.676   25.116  -90.461  1.00 30.02 294 A 1 
ATOM 2196 C CA  . ALA A 0 294 . 66.045   25.669  -91.652  1.00 30.02 294 A 1 
ATOM 2197 C C   . ALA A 0 294 . 67.080   25.713  -92.780  1.00 30.02 294 A 1 
ATOM 2198 C CB  . ALA A 0 294 . 65.365   26.999  -91.327  1.00 30.02 294 A 1 
ATOM 2199 O O   . ALA A 0 294 . 67.740   26.717  -93.028  1.00 30.02 294 A 1 
ATOM 2200 N N   . THR A 0 295 . 67.241   24.538  -93.385  1.00 33.72 295 A 1 
ATOM 2201 C CA  . THR A 0 295 . 67.238   24.274  -94.827  1.00 33.72 295 A 1 
ATOM 2202 C C   . THR A 0 295 . 67.881   25.319  -95.737  1.00 33.72 295 A 1 
ATOM 2203 C CB  . THR A 0 295 . 65.800   23.972  -95.273  1.00 33.72 295 A 1 
ATOM 2204 O O   . THR A 0 295 . 67.409   26.443  -95.902  1.00 33.72 295 A 1 
ATOM 2205 C CG2 . THR A 0 295 . 65.727   23.296  -96.641  1.00 33.72 295 A 1 
ATOM 2206 O OG1 . THR A 0 295 . 65.240   23.066  -94.347  1.00 33.72 295 A 1 
ATOM 2207 N N   . GLY A 0 296 . 68.930   24.861  -96.420  1.00 30.66 296 A 1 
ATOM 2208 C CA  . GLY A 0 296 . 69.706   25.614  -97.387  1.00 30.66 296 A 1 
ATOM 2209 C C   . GLY A 0 296 . 68.884   26.352  -98.442  1.00 30.66 296 A 1 
ATOM 2210 O O   . GLY A 0 296 . 67.994   25.805  -99.091  1.00 30.66 296 A 1 
ATOM 2211 N N   . LYS A 0 297 . 69.293   27.594  -98.692  1.00 32.00 297 A 1 
ATOM 2212 C CA  . LYS A 0 297 . 69.147   28.220  -100.001 1.00 32.00 297 A 1 
ATOM 2213 C C   . LYS A 0 297 . 70.508   28.210  -100.675 1.00 32.00 297 A 1 
ATOM 2214 C CB  . LYS A 0 297 . 68.543   29.624  -99.889  1.00 32.00 297 A 1 
ATOM 2215 O O   . LYS A 0 297 . 71.432   28.898  -100.251 1.00 32.00 297 A 1 
ATOM 2216 C CG  . LYS A 0 297 . 67.026   29.534  -99.670  1.00 32.00 297 A 1 
ATOM 2217 C CD  . LYS A 0 297 . 66.373   30.915  -99.787  1.00 32.00 297 A 1 
ATOM 2218 C CE  . LYS A 0 297 . 64.853   30.776  -99.655  1.00 32.00 297 A 1 
ATOM 2219 N NZ  . LYS A 0 297 . 64.169   32.086  -99.796  1.00 32.00 297 A 1 
ATOM 2220 N N   . GLY A 0 298 . 70.612   27.394  -101.720 1.00 29.54 298 A 1 
ATOM 2221 C CA  . GLY A 0 298 . 71.714   27.452  -102.663 1.00 29.54 298 A 1 
ATOM 2222 C C   . GLY A 0 298 . 71.817   28.847  -103.280 1.00 29.54 298 A 1 
ATOM 2223 O O   . GLY A 0 298 . 70.827   29.418  -103.732 1.00 29.54 298 A 1 
ATOM 2224 N N   . GLY A 0 299 . 73.031   29.383  -103.303 1.00 29.55 299 A 1 
ATOM 2225 C CA  . GLY A 0 299 . 73.370   30.645  -103.944 1.00 29.55 299 A 1 
ATOM 2226 C C   . GLY A 0 299 . 74.861   30.651  -104.254 1.00 29.55 299 A 1 
ATOM 2227 O O   . GLY A 0 299 . 75.686   30.656  -103.353 1.00 29.55 299 A 1 
ATOM 2228 N N   . LYS A 0 300 . 75.176   30.551  -105.544 1.00 31.32 300 A 1 
ATOM 2229 C CA  . LYS A 0 300 . 76.498   30.359  -106.153 1.00 31.32 300 A 1 
ATOM 2230 C C   . LYS A 0 300 . 77.537   31.397  -105.688 1.00 31.32 300 A 1 
ATOM 2231 C CB  . LYS A 0 300 . 76.307   30.493  -107.677 1.00 31.32 300 A 1 
ATOM 2232 O O   . LYS A 0 300 . 77.313   32.589  -105.854 1.00 31.32 300 A 1 
ATOM 2233 C CG  . LYS A 0 300 . 75.354   29.461  -108.309 1.00 31.32 300 A 1 
ATOM 2234 C CD  . LYS A 0 300 . 75.128   29.788  -109.793 1.00 31.32 300 A 1 
ATOM 2235 C CE  . LYS A 0 300 . 74.242   28.728  -110.461 1.00 31.32 300 A 1 
ATOM 2236 N NZ  . LYS A 0 300 . 74.024   29.025  -111.902 1.00 31.32 300 A 1 
ATOM 2237 N N   . GLY A 0 301 . 78.707   30.943  -105.239 1.00 33.39 301 A 1 
ATOM 2238 C CA  . GLY A 0 301 . 79.881   31.792  -105.001 1.00 33.39 301 A 1 
ATOM 2239 C C   . GLY A 0 301 . 81.106   30.956  -104.627 1.00 33.39 301 A 1 
ATOM 2240 O O   . GLY A 0 301 . 81.033   30.124  -103.735 1.00 33.39 301 A 1 
ATOM 2241 N N   . TRP A 0 302 . 82.191   31.121  -105.377 1.00 27.00 302 A 1 
ATOM 2242 C CA  . TRP A 0 302 . 83.411   30.307  -105.411 1.00 27.00 302 A 1 
ATOM 2243 C C   . TRP A 0 302 . 84.143   30.103  -104.064 1.00 27.00 302 A 1 
ATOM 2244 C CB  . TRP A 0 302 . 84.364   31.027  -106.382 1.00 27.00 302 A 1 
ATOM 2245 O O   . TRP A 0 302 . 84.547   31.069  -103.431 1.00 27.00 302 A 1 
ATOM 2246 C CG  . TRP A 0 302 . 84.473   30.504  -107.778 1.00 27.00 302 A 1 
ATOM 2247 C CD1 . TRP A 0 302 . 83.475   30.212  -108.645 1.00 27.00 302 A 1 
ATOM 2248 C CD2 . TRP A 0 302 . 85.714   30.236  -108.489 1.00 27.00 302 A 1 
ATOM 2249 C CE2 . TRP A 0 302 . 85.400   29.757  -109.792 1.00 27.00 302 A 1 
ATOM 2250 C CE3 . TRP A 0 302 . 87.079   30.358  -108.149 1.00 27.00 302 A 1 
ATOM 2251 N NE1 . TRP A 0 302 . 84.021   29.764  -109.837 1.00 27.00 302 A 1 
ATOM 2252 C CH2 . TRP A 0 302 . 87.744   29.528  -110.345 1.00 27.00 302 A 1 
ATOM 2253 C CZ2 . TRP A 0 302 . 86.394   29.402  -110.716 1.00 27.00 302 A 1 
ATOM 2254 C CZ3 . TRP A 0 302 . 88.084   30.007  -109.067 1.00 27.00 302 A 1 
ATOM 2255 N N   . GLY A 0 303 . 84.455   28.836  -103.750 1.00 30.62 303 A 1 
ATOM 2256 C CA  . GLY A 0 303 . 85.725   28.409  -103.138 1.00 30.62 303 A 1 
ATOM 2257 C C   . GLY A 0 303 . 85.928   28.627  -101.632 1.00 30.62 303 A 1 
ATOM 2258 O O   . GLY A 0 303 . 86.388   29.678  -101.208 1.00 30.62 303 A 1 
ATOM 2259 N N   . GLY A 0 304 . 85.744   27.573  -100.829 1.00 31.79 304 A 1 
ATOM 2260 C CA  . GLY A 0 304 . 86.249   27.532  -99.452  1.00 31.79 304 A 1 
ATOM 2261 C C   . GLY A 0 304 . 85.825   26.270  -98.704  1.00 31.79 304 A 1 
ATOM 2262 O O   . GLY A 0 304 . 84.651   26.087  -98.419  1.00 31.79 304 A 1 
ATOM 2263 N N   . TYR A 0 305 . 86.788   25.393  -98.437  1.00 34.14 305 A 1 
ATOM 2264 C CA  . TYR A 0 305 . 86.687   24.068  -97.820  1.00 34.14 305 A 1 
ATOM 2265 C C   . TYR A 0 305 . 85.596   23.888  -96.751  1.00 34.14 305 A 1 
ATOM 2266 C CB  . TYR A 0 305 . 88.062   23.748  -97.221  1.00 34.14 305 A 1 
ATOM 2267 O O   . TYR A 0 305 . 85.581   24.549  -95.714  1.00 34.14 305 A 1 
ATOM 2268 C CG  . TYR A 0 305 . 89.101   23.420  -98.276  1.00 34.14 305 A 1 
ATOM 2269 C CD1 . TYR A 0 305 . 89.357   22.070  -98.579  1.00 34.14 305 A 1 
ATOM 2270 C CD2 . TYR A 0 305 . 89.784   24.440  -98.972  1.00 34.14 305 A 1 
ATOM 2271 C CE1 . TYR A 0 305 . 90.289   21.736  -99.576  1.00 34.14 305 A 1 
ATOM 2272 C CE2 . TYR A 0 305 . 90.705   24.108  -99.985  1.00 34.14 305 A 1 
ATOM 2273 O OH  . TYR A 0 305 . 91.856   22.414  -101.247 1.00 34.14 305 A 1 
ATOM 2274 C CZ  . TYR A 0 305 . 90.961   22.752  -100.284 1.00 34.14 305 A 1 
ATOM 2275 N N   . GLY A 0 306 . 84.743   22.887  -96.984  1.00 29.90 306 A 1 
ATOM 2276 C CA  . GLY A 0 306 . 83.811   22.361  -96.002  1.00 29.90 306 A 1 
ATOM 2277 C C   . GLY A 0 306 . 84.541   21.735  -94.817  1.00 29.90 306 A 1 
ATOM 2278 O O   . GLY A 0 306 . 85.260   20.749  -94.954  1.00 29.90 306 A 1 
ATOM 2279 N N   . LYS A 0 307 . 84.293   22.280  -93.630  1.00 31.05 307 A 1 
ATOM 2280 C CA  . LYS A 0 307 . 84.354   21.526  -92.384  1.00 31.05 307 A 1 
ATOM 2281 C C   . LYS A 0 307 . 83.208   22.004  -91.507  1.00 31.05 307 A 1 
ATOM 2282 C CB  . LYS A 0 307 . 85.742   21.643  -91.730  1.00 31.05 307 A 1 
ATOM 2283 O O   . LYS A 0 307 . 83.318   22.998  -90.797  1.00 31.05 307 A 1 
ATOM 2284 C CG  . LYS A 0 307 . 85.924   20.538  -90.677  1.00 31.05 307 A 1 
ATOM 2285 C CD  . LYS A 0 307 . 87.280   20.645  -89.972  1.00 31.05 307 A 1 
ATOM 2286 C CE  . LYS A 0 307 . 87.415   19.488  -88.975  1.00 31.05 307 A 1 
ATOM 2287 N NZ  . LYS A 0 307 . 88.482   19.741  -87.976  1.00 31.05 307 A 1 
ATOM 2288 N N   . ALA A 0 308 . 82.097   21.278  -91.594  1.00 32.69 308 A 1 
ATOM 2289 C CA  . ALA A 0 308 . 81.049   21.279  -90.586  1.00 32.69 308 A 1 
ATOM 2290 C C   . ALA A 0 308 . 81.637   20.657  -89.309  1.00 32.69 308 A 1 
ATOM 2291 C CB  . ALA A 0 308 . 79.837   20.519  -91.143  1.00 32.69 308 A 1 
ATOM 2292 O O   . ALA A 0 308 . 81.462   19.475  -89.023  1.00 32.69 308 A 1 
ATOM 2293 N N   . SER A 0 309 . 82.450   21.433  -88.594  1.00 31.07 309 A 1 
ATOM 2294 C CA  . SER A 0 309 . 82.839   21.096  -87.236  1.00 31.07 309 A 1 
ATOM 2295 C C   . SER A 0 309 . 81.642   21.393  -86.341  1.00 31.07 309 A 1 
ATOM 2296 C CB  . SER A 0 309 . 84.081   21.864  -86.784  1.00 31.07 309 A 1 
ATOM 2297 O O   . SER A 0 309 . 81.192   22.532  -86.241  1.00 31.07 309 A 1 
ATOM 2298 O OG  . SER A 0 309 . 85.270   21.099  -86.948  1.00 31.07 309 A 1 
ATOM 2299 N N   . SER A 0 310 . 81.150   20.303  -85.757  1.00 31.29 310 A 1 
ATOM 2300 C CA  . SER A 0 310 . 80.378   20.169  -84.520  1.00 31.29 310 A 1 
ATOM 2301 C C   . SER A 0 310 . 80.878   21.107  -83.393  1.00 31.29 310 A 1 
ATOM 2302 C CB  . SER A 0 310 . 80.546   18.678  -84.165  1.00 31.29 310 A 1 
ATOM 2303 O O   . SER A 0 310 . 81.787   21.896  -83.594  1.00 31.29 310 A 1 
ATOM 2304 O OG  . SER A 0 310 . 79.902   18.295  -82.974  1.00 31.29 310 A 1 
ATOM 2305 N N   . TYR A 0 311 . 80.313   20.989  -82.193  1.00 32.35 311 A 1 
ATOM 2306 C CA  . TYR A 0 311 . 80.766   21.573  -80.919  1.00 32.35 311 A 1 
ATOM 2307 C C   . TYR A 0 311 . 80.592   23.097  -80.703  1.00 32.35 311 A 1 
ATOM 2308 C CB  . TYR A 0 311 . 82.144   21.004  -80.483  1.00 32.35 311 A 1 
ATOM 2309 O O   . TYR A 0 311 . 81.523   23.893  -80.781  1.00 32.35 311 A 1 
ATOM 2310 C CG  . TYR A 0 311 . 83.348   21.255  -81.389  1.00 32.35 311 A 1 
ATOM 2311 C CD1 . TYR A 0 311 . 83.714   20.300  -82.363  1.00 32.35 311 A 1 
ATOM 2312 C CD2 . TYR A 0 311 . 84.070   22.462  -81.305  1.00 32.35 311 A 1 
ATOM 2313 C CE1 . TYR A 0 311 . 84.703   20.602  -83.320  1.00 32.35 311 A 1 
ATOM 2314 C CE2 . TYR A 0 311 . 85.077   22.761  -82.242  1.00 32.35 311 A 1 
ATOM 2315 O OH  . TYR A 0 311 . 86.313   22.148  -84.209  1.00 32.35 311 A 1 
ATOM 2316 C CZ  . TYR A 0 311 . 85.372   21.842  -83.271  1.00 32.35 311 A 1 
ATOM 2317 N N   . LYS A 0 312 . 79.409   23.494  -80.208  1.00 31.49 312 A 1 
ATOM 2318 C CA  . LYS A 0 312 . 79.322   24.463  -79.096  1.00 31.49 312 A 1 
ATOM 2319 C C   . LYS A 0 312 . 78.014   24.282  -78.318  1.00 31.49 312 A 1 
ATOM 2320 C CB  . LYS A 0 312 . 79.553   25.921  -79.564  1.00 31.49 312 A 1 
ATOM 2321 O O   . LYS A 0 312 . 77.005   24.914  -78.595  1.00 31.49 312 A 1 
ATOM 2322 C CG  . LYS A 0 312 . 80.587   26.608  -78.653  1.00 31.49 312 A 1 
ATOM 2323 C CD  . LYS A 0 312 . 80.781   28.084  -79.021  1.00 31.49 312 A 1 
ATOM 2324 C CE  . LYS A 0 312 . 81.914   28.688  -78.180  1.00 31.49 312 A 1 
ATOM 2325 N NZ  . LYS A 0 312 . 82.034   30.154  -78.385  1.00 31.49 312 A 1 
ATOM 2326 N N   . GLY A 0 313 . 78.046   23.373  -77.353  1.00 27.59 313 A 1 
ATOM 2327 C CA  . GLY A 0 313 . 76.972   23.137  -76.391  1.00 27.59 313 A 1 
ATOM 2328 C C   . GLY A 0 313 . 77.554   22.498  -75.139  1.00 27.59 313 A 1 
ATOM 2329 O O   . GLY A 0 313 . 77.257   21.350  -74.838  1.00 27.59 313 A 1 
ATOM 2330 N N   . ALA A 0 314 . 78.479   23.209  -74.491  1.00 26.61 314 A 1 
ATOM 2331 C CA  . ALA A 0 314 . 79.014   22.842  -73.188  1.00 26.61 314 A 1 
ATOM 2332 C C   . ALA A 0 314 . 77.922   23.008  -72.113  1.00 26.61 314 A 1 
ATOM 2333 C CB  . ALA A 0 314 . 80.249   23.710  -72.905  1.00 26.61 314 A 1 
ATOM 2334 O O   . ALA A 0 314 . 77.145   23.959  -72.173  1.00 26.61 314 A 1 
ATOM 2335 N N   . SER A 0 315 . 77.894   22.070  -71.162  1.00 34.88 315 A 1 
ATOM 2336 C CA  . SER A 0 315 . 77.162   22.105  -69.885  1.00 34.88 315 A 1 
ATOM 2337 C C   . SER A 0 315 . 75.649   22.368  -69.957  1.00 34.88 315 A 1 
ATOM 2338 C CB  . SER A 0 315 . 77.880   23.018  -68.879  1.00 34.88 315 A 1 
ATOM 2339 O O   . SER A 0 315 . 75.166   23.434  -69.587  1.00 34.88 315 A 1 
ATOM 2340 O OG  . SER A 0 315 . 77.982   24.339  -69.365  1.00 34.88 315 A 1 
ATOM 2341 N N   . LYS A 0 316 . 74.894   21.333  -70.355  1.00 31.74 316 A 1 
ATOM 2342 C CA  . LYS A 0 316 . 73.549   21.068  -69.822  1.00 31.74 316 A 1 
ATOM 2343 C C   . LYS A 0 316 . 73.707   20.246  -68.539  1.00 31.74 316 A 1 
ATOM 2344 C CB  . LYS A 0 316 . 72.692   20.277  -70.827  1.00 31.74 316 A 1 
ATOM 2345 O O   . LYS A 0 316 . 73.977   19.054  -68.612  1.00 31.74 316 A 1 
ATOM 2346 C CG  . LYS A 0 316 . 72.090   21.116  -71.959  1.00 31.74 316 A 1 
ATOM 2347 C CD  . LYS A 0 316 . 71.084   20.253  -72.736  1.00 31.74 316 A 1 
ATOM 2348 C CE  . LYS A 0 316 . 70.362   21.075  -73.807  1.00 31.74 316 A 1 
ATOM 2349 N NZ  . LYS A 0 316 . 69.274   20.286  -74.440  1.00 31.74 316 A 1 
ATOM 2350 N N   . GLY A 0 317 . 73.572   20.883  -67.391  1.00 33.46 317 A 1 
ATOM 2351 C CA  . GLY A 0 317 . 73.438   20.253  -66.078  1.00 33.46 317 A 1 
ATOM 2352 C C   . GLY A 0 317 . 72.671   21.235  -65.200  1.00 33.46 317 A 1 
ATOM 2353 O O   . GLY A 0 317 . 72.811   22.432  -65.427  1.00 33.46 317 A 1 
ATOM 2354 N N   . TYR A 0 318 . 71.870   20.741  -64.258  1.00 33.97 318 A 1 
ATOM 2355 C CA  . TYR A 0 318 . 70.909   21.483  -63.420  1.00 33.97 318 A 1 
ATOM 2356 C C   . TYR A 0 318 . 69.500   21.651  -64.011  1.00 33.97 318 A 1 
ATOM 2357 C CB  . TYR A 0 318 . 71.494   22.771  -62.809  1.00 33.97 318 A 1 
ATOM 2358 O O   . TYR A 0 318 . 69.022   22.752  -64.253  1.00 33.97 318 A 1 
ATOM 2359 C CG  . TYR A 0 318 . 72.793   22.551  -62.059  1.00 33.97 318 A 1 
ATOM 2360 C CD1 . TYR A 0 318 . 72.751   21.957  -60.785  1.00 33.97 318 A 1 
ATOM 2361 C CD2 . TYR A 0 318 . 74.031   22.916  -62.625  1.00 33.97 318 A 1 
ATOM 2362 C CE1 . TYR A 0 318 . 73.942   21.722  -60.076  1.00 33.97 318 A 1 
ATOM 2363 C CE2 . TYR A 0 318 . 75.227   22.666  -61.928  1.00 33.97 318 A 1 
ATOM 2364 O OH  . TYR A 0 318 . 76.336   21.850  -59.971  1.00 33.97 318 A 1 
ATOM 2365 C CZ  . TYR A 0 318 . 75.182   22.074  -60.650  1.00 33.97 318 A 1 
ATOM 2366 N N   . GLY A 0 319 . 68.818   20.523  -64.197  1.00 33.77 319 A 1 
ATOM 2367 C CA  . GLY A 0 319 . 67.420   20.384  -63.785  1.00 33.77 319 A 1 
ATOM 2368 C C   . GLY A 0 319 . 67.389   19.130  -62.918  1.00 33.77 319 A 1 
ATOM 2369 O O   . GLY A 0 319 . 67.645   18.051  -63.442  1.00 33.77 319 A 1 
ATOM 2370 N N   . SER A 0 320 . 67.283   19.279  -61.598  1.00 34.47 320 A 1 
ATOM 2371 C CA  . SER A 0 320 . 67.265   18.145  -60.671  1.00 34.47 320 A 1 
ATOM 2372 C C   . SER A 0 320 . 65.894   17.481  -60.748  1.00 34.47 320 A 1 
ATOM 2373 C CB  . SER A 0 320 . 67.575   18.586  -59.238  1.00 34.47 320 A 1 
ATOM 2374 O O   . SER A 0 320 . 64.899   18.064  -60.327  1.00 34.47 320 A 1 
ATOM 2375 O OG  . SER A 0 320 . 68.923   19.019  -59.124  1.00 34.47 320 A 1 
ATOM 2376 N N   . ASP A 0 321 . 65.865   16.289  -61.333  1.00 39.19 321 A 1 
ATOM 2377 C CA  . ASP A 0 321 . 64.669   15.486  -61.554  1.00 39.19 321 A 1 
ATOM 2378 C C   . ASP A 0 321 . 64.116   14.911  -60.227  1.00 39.19 321 A 1 
ATOM 2379 C CB  . ASP A 0 321 . 64.994   14.378  -62.579  1.00 39.19 321 A 1 
ATOM 2380 O O   . ASP A 0 321 . 64.772   14.123  -59.553  1.00 39.19 321 A 1 
ATOM 2381 C CG  . ASP A 0 321 . 65.345   14.894  -63.990  1.00 39.19 321 A 1 
ATOM 2382 O OD1 . ASP A 0 321 . 64.561   15.688  -64.556  1.00 39.19 321 A 1 
ATOM 2383 O OD2 . ASP A 0 321 . 66.387   14.467  -64.546  1.00 39.19 321 A 1 
ATOM 2384 N N   . TYR A 0 322 . 62.905   15.366  -59.890  1.00 39.47 322 A 1 
ATOM 2385 C CA  . TYR A 0 322 . 61.722   14.653  -59.373  1.00 39.47 322 A 1 
ATOM 2386 C C   . TYR A 0 322 . 61.851   13.624  -58.218  1.00 39.47 322 A 1 
ATOM 2387 C CB  . TYR A 0 322 . 60.952   14.093  -60.587  1.00 39.47 322 A 1 
ATOM 2388 O O   . TYR A 0 322 . 62.204   12.466  -58.420  1.00 39.47 322 A 1 
ATOM 2389 C CG  . TYR A 0 322 . 59.456   14.318  -60.512  1.00 39.47 322 A 1 
ATOM 2390 C CD1 . TYR A 0 322 . 58.637   13.365  -59.885  1.00 39.47 322 A 1 
ATOM 2391 C CD2 . TYR A 0 322 . 58.888   15.493  -61.044  1.00 39.47 322 A 1 
ATOM 2392 C CE1 . TYR A 0 322 . 57.252   13.591  -59.771  1.00 39.47 322 A 1 
ATOM 2393 C CE2 . TYR A 0 322 . 57.499   15.706  -60.961  1.00 39.47 322 A 1 
ATOM 2394 O OH  . TYR A 0 322 . 55.347   14.989  -60.196  1.00 39.47 322 A 1 
ATOM 2395 C CZ  . TYR A 0 322 . 56.680   14.761  -60.311  1.00 39.47 322 A 1 
ATOM 2396 N N   . ASP A 0 323 . 61.393   14.039  -57.028  1.00 41.72 323 A 1 
ATOM 2397 C CA  . ASP A 0 323 . 61.131   13.233  -55.822  1.00 41.72 323 A 1 
ATOM 2398 C C   . ASP A 0 323 . 59.620   12.894  -55.801  1.00 41.72 323 A 1 
ATOM 2399 C CB  . ASP A 0 323 . 61.612   14.074  -54.600  1.00 41.72 323 A 1 
ATOM 2400 O O   . ASP A 0 323 . 58.808   13.691  -55.333  1.00 41.72 323 A 1 
ATOM 2401 C CG  . ASP A 0 323 . 61.987   13.299  -53.324  1.00 41.72 323 A 1 
ATOM 2402 O OD1 . ASP A 0 323 . 61.703   12.092  -53.217  1.00 41.72 323 A 1 
ATOM 2403 O OD2 . ASP A 0 323 . 62.585   13.888  -52.391  1.00 41.72 323 A 1 
ATOM 2404 N N   . ARG A 0 324 . 59.190   11.771  -56.403  1.00 43.06 324 A 1 
ATOM 2405 C CA  . ARG A 0 324 . 57.774   11.342  -56.364  1.00 43.06 324 A 1 
ATOM 2406 C C   . ARG A 0 324 . 57.521   10.617  -55.036  1.00 43.06 324 A 1 
ATOM 2407 C CB  . ARG A 0 324 . 57.386   10.519  -57.619  1.00 43.06 324 A 1 
ATOM 2408 O O   . ARG A 0 324 . 57.460   9.395   -55.008  1.00 43.06 324 A 1 
ATOM 2409 C CG  . ARG A 0 324 . 55.861   10.475  -57.836  1.00 43.06 324 A 1 
ATOM 2410 C CD  . ARG A 0 324 . 55.418   9.592   -59.017  1.00 43.06 324 A 1 
ATOM 2411 N NE  . ARG A 0 324 . 55.398   10.280  -60.332  1.00 43.06 324 A 1 
ATOM 2412 N NH1 . ARG A 0 324 . 54.993   8.397   -61.570  1.00 43.06 324 A 1 
ATOM 2413 N NH2 . ARG A 0 324 . 54.958   10.394  -62.573  1.00 43.06 324 A 1 
ATOM 2414 C CZ  . ARG A 0 324 . 55.120   9.692   -61.484  1.00 43.06 324 A 1 
ATOM 2415 N N   . ARG A 0 325 . 57.446   11.370  -53.935  1.00 46.53 325 A 1 
ATOM 2416 C CA  . ARG A 0 325 . 56.908   10.874  -52.659  1.00 46.53 325 A 1 
ATOM 2417 C C   . ARG A 0 325 . 55.411   11.123  -52.695  1.00 46.53 325 A 1 
ATOM 2418 C CB  . ARG A 0 325 . 57.551   11.569  -51.443  1.00 46.53 325 A 1 
ATOM 2419 O O   . ARG A 0 325 . 54.998   12.264  -52.526  1.00 46.53 325 A 1 
ATOM 2420 C CG  . ARG A 0 325 . 59.073   11.473  -51.462  1.00 46.53 325 A 1 
ATOM 2421 C CD  . ARG A 0 325 . 59.685   12.085  -50.201  1.00 46.53 325 A 1 
ATOM 2422 N NE  . ARG A 0 325 . 61.132   12.219  -50.388  1.00 46.53 325 A 1 
ATOM 2423 N NH1 . ARG A 0 325 . 61.894   11.770  -48.267  1.00 46.53 325 A 1 
ATOM 2424 N NH2 . ARG A 0 325 . 63.307   12.335  -49.933  1.00 46.53 325 A 1 
ATOM 2425 C CZ  . ARG A 0 325 . 62.102   12.098  -49.516  1.00 46.53 325 A 1 
ATOM 2426 N N   . GLU A 0 326 . 54.630   10.093  -52.980  1.00 50.75 326 A 1 
ATOM 2427 C CA  . GLU A 0 326 . 53.207   10.103  -52.641  1.00 50.75 326 A 1 
ATOM 2428 C C   . GLU A 0 326 . 53.135   9.579   -51.202  1.00 50.75 326 A 1 
ATOM 2429 C CB  . GLU A 0 326 . 52.388   9.278   -53.660  1.00 50.75 326 A 1 
ATOM 2430 O O   . GLU A 0 326 . 53.498   8.428   -50.942  1.00 50.75 326 A 1 
ATOM 2431 C CG  . GLU A 0 326 . 52.350   9.967   -55.043  1.00 50.75 326 A 1 
ATOM 2432 C CD  . GLU A 0 326 . 51.568   9.216   -56.144  1.00 50.75 326 A 1 
ATOM 2433 O OE1 . GLU A 0 326 . 51.788   9.553   -57.339  1.00 50.75 326 A 1 
ATOM 2434 O OE2 . GLU A 0 326 . 50.755   8.315   -55.833  1.00 50.75 326 A 1 
ATOM 2435 N N   . ARG A 0 327 . 52.792   10.466  -50.261  1.00 57.77 327 A 1 
ATOM 2436 C CA  . ARG A 0 327 . 52.466   10.113  -48.873  1.00 57.77 327 A 1 
ATOM 2437 C C   . ARG A 0 327 . 50.982   10.381  -48.671  1.00 57.77 327 A 1 
ATOM 2438 C CB  . ARG A 0 327 . 53.316   10.883  -47.849  1.00 57.77 327 A 1 
ATOM 2439 O O   . ARG A 0 327 . 50.506   11.447  -49.075  1.00 57.77 327 A 1 
ATOM 2440 C CG  . ARG A 0 327 . 54.810   10.597  -48.030  1.00 57.77 327 A 1 
ATOM 2441 C CD  . ARG A 0 327 . 55.633   11.073  -46.827  1.00 57.77 327 A 1 
ATOM 2442 N NE  . ARG A 0 327 . 57.010   10.537  -46.916  1.00 57.77 327 A 1 
ATOM 2443 N NH1 . ARG A 0 327 . 57.184   9.710   -44.770  1.00 57.77 327 A 1 
ATOM 2444 N NH2 . ARG A 0 327 . 58.706   9.158   -46.288  1.00 57.77 327 A 1 
ATOM 2445 C CZ  . ARG A 0 327 . 57.621   9.818   -45.989  1.00 57.77 327 A 1 
ATOM 2446 N N   . GLN A 0 328 . 50.288   9.364   -48.181  1.00 65.33 328 A 1 
ATOM 2447 C CA  . GLN A 0 328 . 48.894   9.418   -47.765  1.00 65.33 328 A 1 
ATOM 2448 C C   . GLN A 0 328 . 48.874   8.870   -46.344  1.00 65.33 328 A 1 
ATOM 2449 C CB  . GLN A 0 328 . 48.012   8.568   -48.701  1.00 65.33 328 A 1 
ATOM 2450 O O   . GLN A 0 328 . 49.183   7.690   -46.166  1.00 65.33 328 A 1 
ATOM 2451 C CG  . GLN A 0 328 . 47.871   9.179   -50.102  1.00 65.33 328 A 1 
ATOM 2452 C CD  . GLN A 0 328 . 47.274   8.211   -51.121  1.00 65.33 328 A 1 
ATOM 2453 N NE2 . GLN A 0 328 . 47.863   8.102   -52.293  1.00 65.33 328 A 1 
ATOM 2454 O OE1 . GLN A 0 328 . 46.258   7.557   -50.943  1.00 65.33 328 A 1 
ATOM 2455 N N   . ASP A 0 329 . 48.581   9.755   -45.409  1.00 71.24 329 A 1 
ATOM 2456 C CA  . ASP A 0 329 . 48.352   9.544   -43.988  1.00 71.24 329 A 1 
ATOM 2457 C C   . ASP A 0 329 . 46.875   9.870   -43.733  1.00 71.24 329 A 1 
ATOM 2458 C CB  . ASP A 0 329 . 49.341   10.352  -43.105  1.00 71.24 329 A 1 
ATOM 2459 O O   . ASP A 0 329 . 46.376   10.937  -44.109  1.00 71.24 329 A 1 
ATOM 2460 C CG  . ASP A 0 329 . 49.887   11.711  -43.604  1.00 71.24 329 A 1 
ATOM 2461 O OD1 . ASP A 0 329 . 49.726   12.063  -44.802  1.00 71.24 329 A 1 
ATOM 2462 O OD2 . ASP A 0 329 . 50.705   12.321  -42.875  1.00 71.24 329 A 1 
ATOM 2463 N N   . TRP A 0 330 . 46.138   8.882   -43.228  1.00 74.27 330 A 1 
ATOM 2464 C CA  . TRP A 0 330 . 44.743   9.036   -42.827  1.00 74.27 330 A 1 
ATOM 2465 C C   . TRP A 0 330 . 44.596   8.528   -41.406  1.00 74.27 330 A 1 
ATOM 2466 C CB  . TRP A 0 330 . 43.800   8.290   -43.780  1.00 74.27 330 A 1 
ATOM 2467 O O   . TRP A 0 330 . 44.802   7.340   -41.165  1.00 74.27 330 A 1 
ATOM 2468 C CG  . TRP A 0 330 . 42.340   8.368   -43.427  1.00 74.27 330 A 1 
ATOM 2469 C CD1 . TRP A 0 330 . 41.539   9.442   -43.613  1.00 74.27 330 A 1 
ATOM 2470 C CD2 . TRP A 0 330 . 41.524   7.408   -42.680  1.00 74.27 330 A 1 
ATOM 2471 C CE2 . TRP A 0 330 . 40.197   7.926   -42.575  1.00 74.27 330 A 1 
ATOM 2472 C CE3 . TRP A 0 330 . 41.779   6.180   -42.033  1.00 74.27 330 A 1 
ATOM 2473 N NE1 . TRP A 0 330 . 40.269   9.179   -43.141  1.00 74.27 330 A 1 
ATOM 2474 C CH2 . TRP A 0 330 . 39.440   5.993   -41.340  1.00 74.27 330 A 1 
ATOM 2475 C CZ2 . TRP A 0 330 . 39.156   7.230   -41.944  1.00 74.27 330 A 1 
ATOM 2476 C CZ3 . TRP A 0 330 . 40.750   5.486   -41.370  1.00 74.27 330 A 1 
ATOM 2477 N N   . ASP A 0 331 . 44.197   9.430   -40.519  1.00 81.27 331 A 1 
ATOM 2478 C CA  . ASP A 0 331 . 43.930   9.126   -39.124  1.00 81.27 331 A 1 
ATOM 2479 C C   . ASP A 0 331 . 42.439   9.346   -38.856  1.00 81.27 331 A 1 
ATOM 2480 C CB  . ASP A 0 331 . 44.799   9.994   -38.198  1.00 81.27 331 A 1 
ATOM 2481 O O   . ASP A 0 331 . 41.871   10.392  -39.192  1.00 81.27 331 A 1 
ATOM 2482 C CG  . ASP A 0 331 . 46.313   9.767   -38.332  1.00 81.27 331 A 1 
ATOM 2483 O OD1 . ASP A 0 331 . 46.718   8.637   -38.675  1.00 81.27 331 A 1 
ATOM 2484 O OD2 . ASP A 0 331 . 47.062   10.718  -38.006  1.00 81.27 331 A 1 
ATOM 2485 N N   . ALA A 0 332 . 41.794   8.372   -38.220  1.00 81.28 332 A 1 
ATOM 2486 C CA  . ALA A 0 332 . 40.434   8.508   -37.721  1.00 81.28 332 A 1 
ATOM 2487 C C   . ALA A 0 332 . 40.351   8.124   -36.251  1.00 81.28 332 A 1 
ATOM 2488 C CB  . ALA A 0 332 . 39.468   7.697   -38.575  1.00 81.28 332 A 1 
ATOM 2489 O O   . ALA A 0 332 . 40.950   7.152   -35.797  1.00 81.28 332 A 1 
ATOM 2490 N N   . TYR A 0 333 . 39.561   8.891   -35.513  1.00 86.15 333 A 1 
ATOM 2491 C CA  . TYR A 0 333 . 39.261   8.649   -34.112  1.00 86.15 333 A 1 
ATOM 2492 C C   . TYR A 0 333 . 37.774   8.866   -33.873  1.00 86.15 333 A 1 
ATOM 2493 C CB  . TYR A 0 333 . 40.112   9.580   -33.239  1.00 86.15 333 A 1 
ATOM 2494 O O   . TYR A 0 333 . 37.200   9.849   -34.352  1.00 86.15 333 A 1 
ATOM 2495 C CG  . TYR A 0 333 . 39.670   9.632   -31.788  1.00 86.15 333 A 1 
ATOM 2496 C CD1 . TYR A 0 333 . 38.753   10.617  -31.373  1.00 86.15 333 A 1 
ATOM 2497 C CD2 . TYR A 0 333 . 40.113   8.655   -30.878  1.00 86.15 333 A 1 
ATOM 2498 C CE1 . TYR A 0 333 . 38.282   10.631  -30.047  1.00 86.15 333 A 1 
ATOM 2499 C CE2 . TYR A 0 333 . 39.666   8.678   -29.543  1.00 86.15 333 A 1 
ATOM 2500 O OH  . TYR A 0 333 . 38.298   9.695   -27.847  1.00 86.15 333 A 1 
ATOM 2501 C CZ  . TYR A 0 333 . 38.748   9.664   -29.129  1.00 86.15 333 A 1 
ATOM 2502 N N   . GLY A 0 334 . 37.168   7.998   -33.073  1.00 89.58 334 A 1 
ATOM 2503 C CA  . GLY A 0 334 . 35.810   8.196   -32.606  1.00 89.58 334 A 1 
ATOM 2504 C C   . GLY A 0 334 . 35.593   7.700   -31.189  1.00 89.58 334 A 1 
ATOM 2505 O O   . GLY A 0 334 . 36.346   6.879   -30.658  1.00 89.58 334 A 1 
ATOM 2506 N N   . ARG A 0 335 . 34.573   8.280   -30.566  1.00 90.75 335 A 1 
ATOM 2507 C CA  . ARG A 0 335 . 34.074   7.891   -29.261  1.00 90.75 335 A 1 
ATOM 2508 C C   . ARG A 0 335 . 32.560   8.021   -29.246  1.00 90.75 335 A 1 
ATOM 2509 C CB  . ARG A 0 335 . 34.754   8.732   -28.180  1.00 90.75 335 A 1 
ATOM 2510 O O   . ARG A 0 335 . 32.071   9.122   -29.480  1.00 90.75 335 A 1 
ATOM 2511 C CG  . ARG A 0 335 . 34.298   8.319   -26.782  1.00 90.75 335 A 1 
ATOM 2512 C CD  . ARG A 0 335 . 35.103   9.099   -25.743  1.00 90.75 335 A 1 
ATOM 2513 N NE  . ARG A 0 335 . 34.818   8.575   -24.405  1.00 90.75 335 A 1 
ATOM 2514 N NH1 . ARG A 0 335 . 34.843   10.505  -23.202  1.00 90.75 335 A 1 
ATOM 2515 N NH2 . ARG A 0 335 . 34.301   8.597   -22.203  1.00 90.75 335 A 1 
ATOM 2516 C CZ  . ARG A 0 335 . 34.689   9.216   -23.273  1.00 90.75 335 A 1 
ATOM 2517 N N   . ASP A 0 336 . 31.873   6.940   -28.931  1.00 91.75 336 A 1 
ATOM 2518 C CA  . ASP A 0 336 . 30.423   6.883   -28.757  1.00 91.75 336 A 1 
ATOM 2519 C C   . ASP A 0 336 . 30.149   6.626   -27.269  1.00 91.75 336 A 1 
ATOM 2520 C CB  . ASP A 0 336 . 29.843   5.827   -29.709  1.00 91.75 336 A 1 
ATOM 2521 O O   . ASP A 0 336 . 30.802   5.796   -26.638  1.00 91.75 336 A 1 
ATOM 2522 C CG  . ASP A 0 336 . 28.320   5.683   -29.632  1.00 91.75 336 A 1 
ATOM 2523 O OD1 . ASP A 0 336 . 27.728   6.377   -28.773  1.00 91.75 336 A 1 
ATOM 2524 O OD2 . ASP A 0 336 . 27.801   4.863   -30.428  1.00 91.75 336 A 1 
ATOM 2525 N N   . GLN A 0 337 . 29.294   7.449   -26.669  1.00 93.00 337 A 1 
ATOM 2526 C CA  . GLN A 0 337 . 28.987   7.397   -25.242  1.00 93.00 337 A 1 
ATOM 2527 C C   . GLN A 0 337 . 27.480   7.369   -25.056  1.00 93.00 337 A 1 
ATOM 2528 C CB  . GLN A 0 337 . 29.583   8.597   -24.498  1.00 93.00 337 A 1 
ATOM 2529 O O   . GLN A 0 337 . 26.827   8.418   -25.021  1.00 93.00 337 A 1 
ATOM 2530 C CG  . GLN A 0 337 . 31.076   8.478   -24.186  1.00 93.00 337 A 1 
ATOM 2531 C CD  . GLN A 0 337 . 31.586   9.833   -23.717  1.00 93.00 337 A 1 
ATOM 2532 N NE2 . GLN A 0 337 . 31.786   10.749  -24.644  1.00 93.00 337 A 1 
ATOM 2533 O OE1 . GLN A 0 337 . 31.822   10.108  -22.538  1.00 93.00 337 A 1 
ATOM 2534 N N   . ASP A 0 338 . 26.972   6.172   -24.813  1.00 94.60 338 A 1 
ATOM 2535 C CA  . ASP A 0 338 . 25.564   5.906   -24.600  1.00 94.60 338 A 1 
ATOM 2536 C C   . ASP A 0 338 . 25.253   5.780   -23.105  1.00 94.60 338 A 1 
ATOM 2537 C CB  . ASP A 0 338 . 25.169   4.638   -25.374  1.00 94.60 338 A 1 
ATOM 2538 O O   . ASP A 0 338 . 25.932   5.108   -22.325  1.00 94.60 338 A 1 
ATOM 2539 C CG  . ASP A 0 338 . 24.525   4.886   -26.737  1.00 94.60 338 A 1 
ATOM 2540 O OD1 . ASP A 0 338 . 23.899   5.962   -26.878  1.00 94.60 338 A 1 
ATOM 2541 O OD2 . ASP A 0 338 . 24.370   3.884   -27.470  1.00 94.60 338 A 1 
ATOM 2542 N N   . PHE A 0 339 . 24.172   6.420   -22.671  1.00 96.57 339 A 1 
ATOM 2543 C CA  . PHE A 0 339 . 23.662   6.317   -21.310  1.00 96.57 339 A 1 
ATOM 2544 C C   . PHE A 0 339 . 22.150   6.144   -21.312  1.00 96.57 339 A 1 
ATOM 2545 C CB  . PHE A 0 339 . 24.080   7.544   -20.495  1.00 96.57 339 A 1 
ATOM 2546 O O   . PHE A 0 339 . 21.401   7.015   -21.758  1.00 96.57 339 A 1 
ATOM 2547 C CG  . PHE A 0 339 . 23.532   7.542   -19.079  1.00 96.57 339 A 1 
ATOM 2548 C CD1 . PHE A 0 339 . 22.311   8.177   -18.780  1.00 96.57 339 A 1 
ATOM 2549 C CD2 . PHE A 0 339 . 24.233   6.868   -18.066  1.00 96.57 339 A 1 
ATOM 2550 C CE1 . PHE A 0 339 . 21.799   8.145   -17.469  1.00 96.57 339 A 1 
ATOM 2551 C CE2 . PHE A 0 339 . 23.731   6.851   -16.754  1.00 96.57 339 A 1 
ATOM 2552 C CZ  . PHE A 0 339 . 22.513   7.486   -16.453  1.00 96.57 339 A 1 
ATOM 2553 N N   . HIS A 0 340 . 21.673   5.061   -20.702  1.00 98.24 340 A 1 
ATOM 2554 C CA  . HIS A 0 340 . 20.254   4.777   -20.547  1.00 98.24 340 A 1 
ATOM 2555 C C   . HIS A 0 340 . 19.923   4.421   -19.099  1.00 98.24 340 A 1 
ATOM 2556 C CB  . HIS A 0 340 . 19.846   3.676   -21.536  1.00 98.24 340 A 1 
ATOM 2557 O O   . HIS A 0 340 . 20.337   3.390   -18.581  1.00 98.24 340 A 1 
ATOM 2558 C CG  . HIS A 0 340 . 18.358   3.516   -21.734  1.00 98.24 340 A 1 
ATOM 2559 C CD2 . HIS A 0 340 . 17.357   4.210   -21.111  1.00 98.24 340 A 1 
ATOM 2560 N ND1 . HIS A 0 340 . 17.772   2.653   -22.665  1.00 98.24 340 A 1 
ATOM 2561 C CE1 . HIS A 0 340 . 16.463   2.877   -22.615  1.00 98.24 340 A 1 
ATOM 2562 N NE2 . HIS A 0 340 . 16.184   3.792   -21.679  1.00 98.24 340 A 1 
ATOM 2563 N N   . GLU A 0 341 . 19.108   5.243   -18.440  1.00 98.50 341 A 1 
ATOM 2564 C CA  . GLU A 0 341 . 18.575   4.952   -17.110  1.00 98.50 341 A 1 
ATOM 2565 C C   . GLU A 0 341 . 17.046   4.861   -17.139  1.00 98.50 341 A 1 
ATOM 2566 C CB  . GLU A 0 341 . 19.070   5.996   -16.095  1.00 98.50 341 A 1 
ATOM 2567 O O   . GLU A 0 341 . 16.364   5.746   -17.656  1.00 98.50 341 A 1 
ATOM 2568 C CG  . GLU A 0 341 . 18.741   5.584   -14.650  1.00 98.50 341 A 1 
ATOM 2569 C CD  . GLU A 0 341 . 19.047   6.665   -13.603  1.00 98.50 341 A 1 
ATOM 2570 O OE1 . GLU A 0 341 . 19.304   6.291   -12.435  1.00 98.50 341 A 1 
ATOM 2571 O OE2 . GLU A 0 341 . 18.859   7.874   -13.882  1.00 98.50 341 A 1 
ATOM 2572 N N   . LYS A 0 342 . 16.497   3.814   -16.520  1.00 98.45 342 A 1 
ATOM 2573 C CA  . LYS A 0 342 . 15.074   3.669   -16.203  1.00 98.45 342 A 1 
ATOM 2574 C C   . LYS A 0 342 . 14.908   3.564   -14.700  1.00 98.45 342 A 1 
ATOM 2575 C CB  . LYS A 0 342 . 14.488   2.431   -16.889  1.00 98.45 342 A 1 
ATOM 2576 O O   . LYS A 0 342 . 15.496   2.692   -14.070  1.00 98.45 342 A 1 
ATOM 2577 C CG  . LYS A 0 342 . 14.441   2.601   -18.409  1.00 98.45 342 A 1 
ATOM 2578 C CD  . LYS A 0 342 . 13.958   1.309   -19.067  1.00 98.45 342 A 1 
ATOM 2579 C CE  . LYS A 0 342 . 14.027   1.499   -20.579  1.00 98.45 342 A 1 
ATOM 2580 N NZ  . LYS A 0 342 . 13.972   0.206   -21.290  1.00 98.45 342 A 1 
ATOM 2581 N N   . VAL A 0 343 . 14.066   4.414   -14.133  1.00 98.28 343 A 1 
ATOM 2582 C CA  . VAL A 0 343 . 13.666   4.376   -12.727  1.00 98.28 343 A 1 
ATOM 2583 C C   . VAL A 0 343 . 12.156   4.267   -12.663  1.00 98.28 343 A 1 
ATOM 2584 C CB  . VAL A 0 343 . 14.163   5.611   -11.956  1.00 98.28 343 A 1 
ATOM 2585 O O   . VAL A 0 343 . 11.454   5.043   -13.302  1.00 98.28 343 A 1 
ATOM 2586 C CG1 . VAL A 0 343 . 13.802   5.515   -10.467  1.00 98.28 343 A 1 
ATOM 2587 C CG2 . VAL A 0 343 . 15.684   5.728   -12.049  1.00 98.28 343 A 1 
ATOM 2588 N N   . SER A 0 344 . 11.652   3.333   -11.869  1.00 97.98 344 A 1 
ATOM 2589 C CA  . SER A 0 344 . 10.232   3.217   -11.559  1.00 97.98 344 A 1 
ATOM 2590 C C   . SER A 0 344 . 10.025   3.023   -10.064  1.00 97.98 344 A 1 
ATOM 2591 C CB  . SER A 0 344 . 9.559    2.116   -12.380  1.00 97.98 344 A 1 
ATOM 2592 O O   . SER A 0 344 . 10.838   2.396   -9.382   1.00 97.98 344 A 1 
ATOM 2593 O OG  . SER A 0 344 . 10.167   0.867   -12.130  1.00 97.98 344 A 1 
ATOM 2594 N N   . TYR A 0 345 . 8.949    3.606   -9.558   1.00 98.26 345 A 1 
ATOM 2595 C CA  . TYR A 0 345 . 8.490    3.449   -8.192   1.00 98.26 345 A 1 
ATOM 2596 C C   . TYR A 0 345 . 6.969    3.329   -8.189   1.00 98.26 345 A 1 
ATOM 2597 C CB  . TYR A 0 345 . 8.967    4.620   -7.327   1.00 98.26 345 A 1 
ATOM 2598 O O   . TYR A 0 345 . 6.282    4.208   -8.706   1.00 98.26 345 A 1 
ATOM 2599 C CG  . TYR A 0 345 . 8.435    4.581   -5.907   1.00 98.26 345 A 1 
ATOM 2600 C CD1 . TYR A 0 345 . 7.267    5.292   -5.562   1.00 98.26 345 A 1 
ATOM 2601 C CD2 . TYR A 0 345 . 9.090    3.799   -4.939   1.00 98.26 345 A 1 
ATOM 2602 C CE1 . TYR A 0 345 . 6.775    5.242   -4.242   1.00 98.26 345 A 1 
ATOM 2603 C CE2 . TYR A 0 345 . 8.598    3.739   -3.621   1.00 98.26 345 A 1 
ATOM 2604 O OH  . TYR A 0 345 . 6.971    4.414   -1.990   1.00 98.26 345 A 1 
ATOM 2605 C CZ  . TYR A 0 345 . 7.441    4.466   -3.267   1.00 98.26 345 A 1 
ATOM 2606 N N   . ASP A 0 346 . 6.463    2.269   -7.574   1.00 97.39 346 A 1 
ATOM 2607 C CA  . ASP A 0 346 . 5.044    2.005   -7.389   1.00 97.39 346 A 1 
ATOM 2608 C C   . ASP A 0 346 . 4.747    1.781   -5.912   1.00 97.39 346 A 1 
ATOM 2609 C CB  . ASP A 0 346 . 4.612    0.776   -8.202   1.00 97.39 346 A 1 
ATOM 2610 O O   . ASP A 0 346 . 5.331    0.911   -5.269   1.00 97.39 346 A 1 
ATOM 2611 C CG  . ASP A 0 346 . 4.289    1.112   -9.653   1.00 97.39 346 A 1 
ATOM 2612 O OD1 . ASP A 0 346 . 3.565    2.112   -9.854   1.00 97.39 346 A 1 
ATOM 2613 O OD2 . ASP A 0 346 . 4.655    0.309   -10.539  1.00 97.39 346 A 1 
ATOM 2614 N N   . GLN A 0 347 . 3.789    2.530   -5.380   1.00 97.38 347 A 1 
ATOM 2615 C CA  . GLN A 0 347 . 3.248    2.329   -4.046   1.00 97.38 347 A 1 
ATOM 2616 C C   . GLN A 0 347 . 1.741    2.113   -4.138   1.00 97.38 347 A 1 
ATOM 2617 C CB  . GLN A 0 347 . 3.627    3.500   -3.136   1.00 97.38 347 A 1 
ATOM 2618 O O   . GLN A 0 347 . 0.984    3.032   -4.455   1.00 97.38 347 A 1 
ATOM 2619 C CG  . GLN A 0 347 . 3.142    3.289   -1.693   1.00 97.38 347 A 1 
ATOM 2620 C CD  . GLN A 0 347 . 3.548    4.442   -0.783   1.00 97.38 347 A 1 
ATOM 2621 N NE2 . GLN A 0 347 . 4.110    4.207   0.381    1.00 97.38 347 A 1 
ATOM 2622 O OE1 . GLN A 0 347 . 3.286    5.603   -1.048   1.00 97.38 347 A 1 
ATOM 2623 N N   . THR A 0 348 . 1.290    0.909   -3.800   1.00 97.22 348 A 1 
ATOM 2624 C CA  . THR A 0 348 . -0.130   0.562   -3.737   1.00 97.22 348 A 1 
ATOM 2625 C C   . THR A 0 348 . -0.545   0.342   -2.295   1.00 97.22 348 A 1 
ATOM 2626 C CB  . THR A 0 348 . -0.470   -0.685  -4.558   1.00 97.22 348 A 1 
ATOM 2627 O O   . THR A 0 348 . 0.069    -0.437  -1.572   1.00 97.22 348 A 1 
ATOM 2628 C CG2 . THR A 0 348 . -1.982   -0.899  -4.665   1.00 97.22 348 A 1 
ATOM 2629 O OG1 . THR A 0 348 . 0.026    -0.617  -5.873   1.00 97.22 348 A 1 
ATOM 2630 N N   . ARG A 0 349 . -1.634   0.987   -1.883   1.00 96.68 349 A 1 
ATOM 2631 C CA  . ARG A 0 349 . -2.234   0.815   -0.559   1.00 96.68 349 A 1 
ATOM 2632 C C   . ARG A 0 349 . -3.701   0.483   -0.733   1.00 96.68 349 A 1 
ATOM 2633 C CB  . ARG A 0 349 . -2.011   2.048   0.328    1.00 96.68 349 A 1 
ATOM 2634 O O   . ARG A 0 349 . -4.477   1.302   -1.219   1.00 96.68 349 A 1 
ATOM 2635 C CG  . ARG A 0 349 . -0.566   2.561   0.240    1.00 96.68 349 A 1 
ATOM 2636 C CD  . ARG A 0 349 . -0.322   3.736   1.180    1.00 96.68 349 A 1 
ATOM 2637 N NE  . ARG A 0 349 . 0.074    3.271   2.518    1.00 96.68 349 A 1 
ATOM 2638 N NH1 . ARG A 0 349 . 1.081    5.223   3.161    1.00 96.68 349 A 1 
ATOM 2639 N NH2 . ARG A 0 349 . 1.343    3.359   4.387    1.00 96.68 349 A 1 
ATOM 2640 C CZ  . ARG A 0 349 . 0.826    3.955   3.353    1.00 96.68 349 A 1 
ATOM 2641 N N   . ALA A 0 350 . -4.101   -0.715  -0.346   1.00 97.35 350 A 1 
ATOM 2642 C CA  . ALA A 0 350 . -5.484   -1.154  -0.388   1.00 97.35 350 A 1 
ATOM 2643 C C   . ALA A 0 350 . -5.990   -1.417  1.025    1.00 97.35 350 A 1 
ATOM 2644 C CB  . ALA A 0 350 . -5.627   -2.365  -1.311   1.00 97.35 350 A 1 
ATOM 2645 O O   . ALA A 0 350 . -5.329   -2.072  1.827    1.00 97.35 350 A 1 
ATOM 2646 N N   . LYS A 0 351 . -7.189   -0.930  1.331    1.00 97.36 351 A 1 
ATOM 2647 C CA  . LYS A 0 351 . -7.879   -1.204  2.591    1.00 97.36 351 A 1 
ATOM 2648 C C   . LYS A 0 351 . -9.289   -1.661  2.291    1.00 97.36 351 A 1 
ATOM 2649 C CB  . LYS A 0 351 . -7.860   0.017   3.516    1.00 97.36 351 A 1 
ATOM 2650 O O   . LYS A 0 351 . -9.976   -1.045  1.481    1.00 97.36 351 A 1 
ATOM 2651 C CG  . LYS A 0 351 . -6.430   0.379   3.934    1.00 97.36 351 A 1 
ATOM 2652 C CD  . LYS A 0 351 . -6.405   1.660   4.767    1.00 97.36 351 A 1 
ATOM 2653 C CE  . LYS A 0 351 . -4.945   1.965   5.109    1.00 97.36 351 A 1 
ATOM 2654 N NZ  . LYS A 0 351 . -4.804   3.295   5.741    1.00 97.36 351 A 1 
ATOM 2655 N N   . ALA A 0 352 . -9.717   -2.723  2.947    1.00 96.31 352 A 1 
ATOM 2656 C CA  . ALA A 0 352 . -11.083  -3.200  2.901    1.00 96.31 352 A 1 
ATOM 2657 C C   . ALA A 0 352 . -11.588  -3.408  4.324    1.00 96.31 352 A 1 
ATOM 2658 C CB  . ALA A 0 352 . -11.165  -4.468  2.045    1.00 96.31 352 A 1 
ATOM 2659 O O   . ALA A 0 352 . -10.877  -3.958  5.161    1.00 96.31 352 A 1 
ATOM 2660 N N   . TYR A 0 353 . -12.811  -2.968  4.571    1.00 96.65 353 A 1 
ATOM 2661 C CA  . TYR A 0 353 . -13.529  -3.143  5.822    1.00 96.65 353 A 1 
ATOM 2662 C C   . TYR A 0 353 . -14.907  -3.698  5.489    1.00 96.65 353 A 1 
ATOM 2663 C CB  . TYR A 0 353 . -13.620  -1.808  6.572    1.00 96.65 353 A 1 
ATOM 2664 O O   . TYR A 0 353 . -15.544  -3.235  4.540    1.00 96.65 353 A 1 
ATOM 2665 C CG  . TYR A 0 353 . -12.273  -1.172  6.865    1.00 96.65 353 A 1 
ATOM 2666 C CD1 . TYR A 0 353 . -11.540  -1.589  7.990    1.00 96.65 353 A 1 
ATOM 2667 C CD2 . TYR A 0 353 . -11.745  -0.187  6.006    1.00 96.65 353 A 1 
ATOM 2668 C CE1 . TYR A 0 353 . -10.279  -1.027  8.263    1.00 96.65 353 A 1 
ATOM 2669 C CE2 . TYR A 0 353 . -10.487  0.385   6.277    1.00 96.65 353 A 1 
ATOM 2670 O OH  . TYR A 0 353 . -8.530   0.500   7.670    1.00 96.65 353 A 1 
ATOM 2671 C CZ  . TYR A 0 353 . -9.750   -0.040  7.404    1.00 96.65 353 A 1 
ATOM 2672 N N   . ALA A 0 354 . -15.346  -4.691  6.242    1.00 90.85 354 A 1 
ATOM 2673 C CA  . ALA A 0 354 . -16.678  -5.256  6.185    1.00 90.85 354 A 1 
ATOM 2674 C C   . ALA A 0 354 . -17.167  -5.475  7.620    1.00 90.85 354 A 1 
ATOM 2675 C CB  . ALA A 0 354 . -16.657  -6.542  5.354    1.00 90.85 354 A 1 
ATOM 2676 O O   . ALA A 0 354 . -16.391  -5.923  8.460    1.00 90.85 354 A 1 
ATOM 2677 N N   . ALA A 0 355 . -18.412  -5.120  7.899    1.00 89.54 355 A 1 
ATOM 2678 C CA  . ALA A 0 355 . -19.004  -5.141  9.232    1.00 89.54 355 A 1 
ATOM 2679 C C   . ALA A 0 355 . -20.451  -5.647  9.099    1.00 89.54 355 A 1 
ATOM 2680 C CB  . ALA A 0 355 . -18.862  -3.729  9.814    1.00 89.54 355 A 1 
ATOM 2681 O O   . ALA A 0 355 . -21.098  -5.400  8.092    1.00 89.54 355 A 1 
ATOM 2682 N N   . GLU A 0 356 . -20.847  -6.605  9.920    1.00 83.06 356 A 1 
ATOM 2683 C CA  . GLU A 0 356 . -21.634  -6.425  11.145   1.00 83.06 356 A 1 
ATOM 2684 C C   . GLU A 0 356 . -23.144  -6.446  10.945   1.00 83.06 356 A 1 
ATOM 2685 C CB  . GLU A 0 356 . -21.245  -5.252  12.052   1.00 83.06 356 A 1 
ATOM 2686 O O   . GLU A 0 356 . -23.687  -5.740  10.094   1.00 83.06 356 A 1 
ATOM 2687 C CG  . GLU A 0 356 . -19.993  -5.525  12.875   1.00 83.06 356 A 1 
ATOM 2688 C CD  . GLU A 0 356 . -19.610  -4.311  13.728   1.00 83.06 356 A 1 
ATOM 2689 O OE1 . GLU A 0 356 . -18.417  -3.951  13.771   1.00 83.06 356 A 1 
ATOM 2690 O OE2 . GLU A 0 356 . -20.496  -3.757  14.413   1.00 83.06 356 A 1 
ATOM 2691 N N   . SER A 0 357 . -23.788  -7.227  11.802   1.00 91.69 357 A 1 
ATOM 2692 C CA  . SER A 0 357 . -25.229  -7.410  11.880   1.00 91.69 357 A 1 
ATOM 2693 C C   . SER A 0 357 . -25.653  -7.635  13.324   1.00 91.69 357 A 1 
ATOM 2694 C CB  . SER A 0 357 . -25.694  -8.573  11.001   1.00 91.69 357 A 1 
ATOM 2695 O O   . SER A 0 357 . -24.898  -8.170  14.141   1.00 91.69 357 A 1 
ATOM 2696 O OG  . SER A 0 357 . -24.910  -9.733  11.211   1.00 91.69 357 A 1 
ATOM 2697 N N   . TYR A 0 358 . -26.859  -7.195  13.644   1.00 90.75 358 A 1 
ATOM 2698 C CA  . TYR A 0 358 . -27.374  -7.164  14.997   1.00 90.75 358 A 1 
ATOM 2699 C C   . TYR A 0 358 . -28.873  -7.371  15.016   1.00 90.75 358 A 1 
ATOM 2700 C CB  . TYR A 0 358 . -27.065  -5.805  15.624   1.00 90.75 358 A 1 
ATOM 2701 O O   . TYR A 0 358 . -29.599  -6.619  14.370   1.00 90.75 358 A 1 
ATOM 2702 C CG  . TYR A 0 358 . -27.563  -5.701  17.047   1.00 90.75 358 A 1 
ATOM 2703 C CD1 . TYR A 0 358 . -28.686  -4.921  17.383   1.00 90.75 358 A 1 
ATOM 2704 C CD2 . TYR A 0 358 . -26.892  -6.437  18.032   1.00 90.75 358 A 1 
ATOM 2705 C CE1 . TYR A 0 358 . -29.081  -4.822  18.733   1.00 90.75 358 A 1 
ATOM 2706 C CE2 . TYR A 0 358 . -27.292  -6.364  19.370   1.00 90.75 358 A 1 
ATOM 2707 O OH  . TYR A 0 358 . -28.676  -5.464  21.041   1.00 90.75 358 A 1 
ATOM 2708 C CZ  . TYR A 0 358 . -28.376  -5.550  19.723   1.00 90.75 358 A 1 
ATOM 2709 N N   . ASP A 0 359 . -29.318  -8.295  15.857   1.00 91.97 359 A 1 
ATOM 2710 C CA  . ASP A 0 359 . -30.723  -8.618  16.014   1.00 91.97 359 A 1 
ATOM 2711 C C   . ASP A 0 359 . -31.135  -8.590  17.484   1.00 91.97 359 A 1 
ATOM 2712 C CB  . ASP A 0 359 . -31.028  -9.976  15.376   1.00 91.97 359 A 1 
ATOM 2713 O O   . ASP A 0 359 . -30.420  -9.065  18.369   1.00 91.97 359 A 1 
ATOM 2714 C CG  . ASP A 0 359 . -30.767  -9.998  13.868   1.00 91.97 359 A 1 
ATOM 2715 O OD1 . ASP A 0 359 . -31.172  -9.024  13.198   1.00 91.97 359 A 1 
ATOM 2716 O OD2 . ASP A 0 359 . -30.235  -11.025 13.393   1.00 91.97 359 A 1 
ATOM 2717 N N   . GLU A 0 360 . -32.327  -8.057  17.733   1.00 90.44 360 A 1 
ATOM 2718 C CA  . GLU A 0 360 . -33.052  -8.157  18.995   1.00 90.44 360 A 1 
ATOM 2719 C C   . GLU A 0 360 . -34.468  -8.616  18.716   1.00 90.44 360 A 1 
ATOM 2720 C CB  . GLU A 0 360 . -33.150  -6.820  19.744   1.00 90.44 360 A 1 
ATOM 2721 O O   . GLU A 0 360 . -35.135  -8.104  17.815   1.00 90.44 360 A 1 
ATOM 2722 C CG  . GLU A 0 360 . -31.799  -6.203  20.080   1.00 90.44 360 A 1 
ATOM 2723 C CD  . GLU A 0 360 . -31.913  -4.969  21.000   1.00 90.44 360 A 1 
ATOM 2724 O OE1 . GLU A 0 360 . -30.917  -4.631  21.685   1.00 90.44 360 A 1 
ATOM 2725 O OE2 . GLU A 0 360 . -32.987  -4.347  21.118   1.00 90.44 360 A 1 
ATOM 2726 N N   . TRP A 0 361 . -34.959  -9.533  19.531   1.00 92.64 361 A 1 
ATOM 2727 C CA  . TRP A 0 361 . -36.342  -9.958  19.455   1.00 92.64 361 A 1 
ATOM 2728 C C   . TRP A 0 361 . -36.874  -10.311 20.835   1.00 92.64 361 A 1 
ATOM 2729 C CB  . TRP A 0 361 . -36.465  -11.109 18.455   1.00 92.64 361 A 1 
ATOM 2730 O O   . TRP A 0 361 . -36.140  -10.773 21.711   1.00 92.64 361 A 1 
ATOM 2731 C CG  . TRP A 0 361 . -35.620  -12.302 18.770   1.00 92.64 361 A 1 
ATOM 2732 C CD1 . TRP A 0 361 . -34.370  -12.540 18.311   1.00 92.64 361 A 1 
ATOM 2733 C CD2 . TRP A 0 361 . -35.933  -13.402 19.668   1.00 92.64 361 A 1 
ATOM 2734 C CE2 . TRP A 0 361 . -34.825  -14.299 19.692   1.00 92.64 361 A 1 
ATOM 2735 C CE3 . TRP A 0 361 . -37.046  -13.720 20.471   1.00 92.64 361 A 1 
ATOM 2736 N NE1 . TRP A 0 361 . -33.899  -13.724 18.845   1.00 92.64 361 A 1 
ATOM 2737 C CH2 . TRP A 0 361 . -35.945  -15.747 21.275   1.00 92.64 361 A 1 
ATOM 2738 C CZ2 . TRP A 0 361 . -34.821  -15.459 20.482   1.00 92.64 361 A 1 
ATOM 2739 C CZ3 . TRP A 0 361 . -37.055  -14.883 21.255   1.00 92.64 361 A 1 
ATOM 2740 N N   . ASP A 0 362 . -38.167  -10.084 21.000   1.00 88.73 362 A 1 
ATOM 2741 C CA  . ASP A 0 362 . -38.932  -10.358 22.205   1.00 88.73 362 A 1 
ATOM 2742 C C   . ASP A 0 362 . -40.270  -10.998 21.818   1.00 88.73 362 A 1 
ATOM 2743 C CB  . ASP A 0 362 . -39.122  -9.047  22.978   1.00 88.73 362 A 1 
ATOM 2744 O O   . ASP A 0 362 . -40.841  -10.678 20.769   1.00 88.73 362 A 1 
ATOM 2745 C CG  . ASP A 0 362 . -39.583  -9.273  24.419   1.00 88.73 362 A 1 
ATOM 2746 O OD1 . ASP A 0 362 . -39.008  -10.173 25.074   1.00 88.73 362 A 1 
ATOM 2747 O OD2 . ASP A 0 362 . -40.421  -8.475  24.884   1.00 88.73 362 A 1 
ATOM 2748 N N   . ASN A 0 363 . -40.732  -11.937 22.638   1.00 88.63 363 A 1 
ATOM 2749 C CA  . ASN A 0 363 . -41.962  -12.696 22.453   1.00 88.63 363 A 1 
ATOM 2750 C C   . ASN A 0 363 . -42.601  -12.938 23.818   1.00 88.63 363 A 1 
ATOM 2751 C CB  . ASN A 0 363 . -41.622  -14.026 21.759   1.00 88.63 363 A 1 
ATOM 2752 O O   . ASN A 0 363 . -42.037  -13.665 24.636   1.00 88.63 363 A 1 
ATOM 2753 C CG  . ASN A 0 363 . -42.848  -14.790 21.296   1.00 88.63 363 A 1 
ATOM 2754 N ND2 . ASN A 0 363 . -43.540  -15.510 22.140   1.00 88.63 363 A 1 
ATOM 2755 O OD1 . ASN A 0 363 . -43.138  -14.809 20.118   1.00 88.63 363 A 1 
ATOM 2756 N N   . GLU A 0 364 . -43.781  -12.380 24.036   1.00 85.13 364 A 1 
ATOM 2757 C CA  . GLU A 0 364 . -44.585  -12.589 25.237   1.00 85.13 364 A 1 
ATOM 2758 C C   . GLU A 0 364 . -45.925  -13.201 24.828   1.00 85.13 364 A 1 
ATOM 2759 C CB  . GLU A 0 364 . -44.719  -11.257 26.000   1.00 85.13 364 A 1 
ATOM 2760 O O   . GLU A 0 364 . -46.712  -12.550 24.144   1.00 85.13 364 A 1 
ATOM 2761 C CG  . GLU A 0 364 . -45.490  -11.380 27.326   1.00 85.13 364 A 1 
ATOM 2762 C CD  . GLU A 0 364 . -45.477  -10.092 28.184   1.00 85.13 364 A 1 
ATOM 2763 O OE1 . GLU A 0 364 . -45.577  -10.210 29.432   1.00 85.13 364 A 1 
ATOM 2764 O OE2 . GLU A 0 364 . -45.396  -8.969  27.635   1.00 85.13 364 A 1 
ATOM 2765 N N   . ASP A 0 365 . -46.153  -14.441 25.256   1.00 83.25 365 A 1 
ATOM 2766 C CA  . ASP A 0 365 . -47.395  -15.196 25.096   1.00 83.25 365 A 1 
ATOM 2767 C C   . ASP A 0 365 . -48.130  -15.231 26.447   1.00 83.25 365 A 1 
ATOM 2768 C CB  . ASP A 0 365 . -47.055  -16.595 24.555   1.00 83.25 365 A 1 
ATOM 2769 O O   . ASP A 0 365 . -47.524  -15.404 27.511   1.00 83.25 365 A 1 
ATOM 2770 C CG  . ASP A 0 365 . -48.266  -17.476 24.225   1.00 83.25 365 A 1 
ATOM 2771 O OD1 . ASP A 0 365 . -49.394  -17.103 24.620   1.00 83.25 365 A 1 
ATOM 2772 O OD2 . ASP A 0 365 . -48.012  -18.537 23.612   1.00 83.25 365 A 1 
ATOM 2773 N N   . SER A 0 366 . -49.434  -14.976 26.439   1.00 80.82 366 A 1 
ATOM 2774 C CA  . SER A 0 366 . -50.286  -14.949 27.625   1.00 80.82 366 A 1 
ATOM 2775 C C   . SER A 0 366 . -51.685  -15.496 27.349   1.00 80.82 366 A 1 
ATOM 2776 C CB  . SER A 0 366 . -50.326  -13.537 28.209   1.00 80.82 366 A 1 
ATOM 2777 O O   . SER A 0 366 . -52.701  -14.816 27.552   1.00 80.82 366 A 1 
ATOM 2778 O OG  . SER A 0 366 . -49.149  -13.296 28.950   1.00 80.82 366 A 1 
ATOM 2779 N N   . ASP A 0 367 . -51.746  -16.767 26.979   1.00 81.77 367 A 1 
ATOM 2780 C CA  . ASP A 0 367 . -52.990  -17.501 26.799   1.00 81.77 367 A 1 
ATOM 2781 C C   . ASP A 0 367 . -53.813  -17.673 28.081   1.00 81.77 367 A 1 
ATOM 2782 C CB  . ASP A 0 367 . -52.691  -18.888 26.229   1.00 81.77 367 A 1 
ATOM 2783 O O   . ASP A 0 367 . -53.333  -18.011 29.171   1.00 81.77 367 A 1 
ATOM 2784 C CG  . ASP A 0 367 . -52.509  -18.925 24.720   1.00 81.77 367 A 1 
ATOM 2785 O OD1 . ASP A 0 367 . -53.160  -18.069 24.087   1.00 81.77 367 A 1 
ATOM 2786 O OD2 . ASP A 0 367 . -52.053  -19.991 24.254   1.00 81.77 367 A 1 
ATOM 2787 N N   . LYS A 0 368 . -55.133  -17.535 27.940   1.00 77.13 368 A 1 
ATOM 2788 C CA  . LYS A 0 368 . -56.122  -17.939 28.947   1.00 77.13 368 A 1 
ATOM 2789 C C   . LYS A 0 368 . -57.226  -18.734 28.292   1.00 77.13 368 A 1 
ATOM 2790 C CB  . LYS A 0 368 . -56.702  -16.722 29.671   1.00 77.13 368 A 1 
ATOM 2791 O O   . LYS A 0 368 . -57.914  -18.249 27.399   1.00 77.13 368 A 1 
ATOM 2792 C CG  . LYS A 0 368 . -55.643  -16.075 30.561   1.00 77.13 368 A 1 
ATOM 2793 C CD  . LYS A 0 368 . -56.178  -14.797 31.196   1.00 77.13 368 A 1 
ATOM 2794 C CE  . LYS A 0 368 . -55.007  -14.176 31.953   1.00 77.13 368 A 1 
ATOM 2795 N NZ  . LYS A 0 368 . -55.191  -12.722 32.114   1.00 77.13 368 A 1 
ATOM 2796 N N   . TRP A 0 369 . -57.500  -19.915 28.829   1.00 74.07 369 A 1 
ATOM 2797 C CA  . TRP A 0 369 . -58.586  -20.763 28.354   1.00 74.07 369 A 1 
ATOM 2798 C C   . TRP A 0 369 . -59.521  -21.162 29.498   1.00 74.07 369 A 1 
ATOM 2799 C CB  . TRP A 0 369 . -58.008  -21.943 27.564   1.00 74.07 369 A 1 
ATOM 2800 O O   . TRP A 0 369 . -59.104  -21.547 30.594   1.00 74.07 369 A 1 
ATOM 2801 C CG  . TRP A 0 369 . -56.906  -22.698 28.237   1.00 74.07 369 A 1 
ATOM 2802 C CD1 . TRP A 0 369 . -55.582  -22.447 28.096   1.00 74.07 369 A 1 
ATOM 2803 C CD2 . TRP A 0 369 . -57.003  -23.832 29.148   1.00 74.07 369 A 1 
ATOM 2804 C CE2 . TRP A 0 369 . -55.682  -24.229 29.516   1.00 74.07 369 A 1 
ATOM 2805 C CE3 . TRP A 0 369 . -58.079  -24.569 29.693   1.00 74.07 369 A 1 
ATOM 2806 N NE1 . TRP A 0 369 . -54.856  -23.342 28.857   1.00 74.07 369 A 1 
ATOM 2807 C CH2 . TRP A 0 369 . -56.533  -26.027 30.898   1.00 74.07 369 A 1 
ATOM 2808 C CZ2 . TRP A 0 369 . -55.442  -25.312 30.374   1.00 74.07 369 A 1 
ATOM 2809 C CZ3 . TRP A 0 369 . -57.848  -25.654 30.561   1.00 74.07 369 A 1 
ATOM 2810 N N   . GLY A 0 370 . -60.826  -21.052 29.241   1.00 64.54 370 A 1 
ATOM 2811 C CA  . GLY A 0 370 . -61.882  -21.528 30.131   1.00 64.54 370 A 1 
ATOM 2812 C C   . GLY A 0 370 . -62.440  -22.867 29.651   1.00 64.54 370 A 1 
ATOM 2813 O O   . GLY A 0 370 . -63.022  -22.939 28.570   1.00 64.54 370 A 1 
ATOM 2814 N N   . ALA A 0 371 . -62.323  -23.917 30.467   1.00 57.39 371 A 1 
ATOM 2815 C CA  . ALA A 0 371 . -62.978  -25.203 30.227   1.00 57.39 371 A 1 
ATOM 2816 C C   . ALA A 0 371 . -64.213  -25.348 31.135   1.00 57.39 371 A 1 
ATOM 2817 C CB  . ALA A 0 371 . -61.963  -26.338 30.405   1.00 57.39 371 A 1 
ATOM 2818 O O   . ALA A 0 371 . -64.158  -25.083 32.340   1.00 57.39 371 A 1 
ATOM 2819 N N   . GLN A 0 372 . -65.349  -25.771 30.569   1.00 57.26 372 A 1 
ATOM 2820 C CA  . GLN A 0 372 . -66.616  -25.901 31.297   1.00 57.26 372 A 1 
ATOM 2821 C C   . GLN A 0 372 . -67.099  -27.361 31.301   1.00 57.26 372 A 1 
ATOM 2822 C CB  . GLN A 0 372 . -67.633  -24.901 30.707   1.00 57.26 372 A 1 
ATOM 2823 O O   . GLN A 0 372 . -67.264  -27.967 30.243   1.00 57.26 372 A 1 
ATOM 2824 C CG  . GLN A 0 372 . -68.746  -24.495 31.690   1.00 57.26 372 A 1 
ATOM 2825 C CD  . GLN A 0 372 . -69.629  -23.353 31.174   1.00 57.26 372 A 1 
ATOM 2826 N NE2 . GLN A 0 372 . -70.769  -23.104 31.781   1.00 57.26 372 A 1 
ATOM 2827 O OE1 . GLN A 0 372 . -69.323  -22.643 30.235   1.00 57.26 372 A 1 
ATOM 2828 N N   . ALA A 0 373 . -67.369  -27.912 32.491   1.00 46.60 373 A 1 
ATOM 2829 C CA  . ALA A 0 373 . -67.993  -29.225 32.687   1.00 46.60 373 A 1 
ATOM 2830 C C   . ALA A 0 373 . -69.199  -29.133 33.652   1.00 46.60 373 A 1 
ATOM 2831 C CB  . ALA A 0 373 . -66.931  -30.229 33.153   1.00 46.60 373 A 1 
ATOM 2832 O O   . ALA A 0 373 . -69.238  -28.275 34.532   1.00 46.60 373 A 1 
ATOM 2833 N N   . TRP A 0 374 . -70.202  -30.000 33.461   1.00 50.02 374 A 1 
ATOM 2834 C CA  . TRP A 0 374 . -71.527  -29.942 34.108   1.00 50.02 374 A 1 
ATOM 2835 C C   . TRP A 0 374 . -71.658  -30.946 35.280   1.00 50.02 374 A 1 
ATOM 2836 C CB  . TRP A 0 374 . -72.609  -30.225 33.042   1.00 50.02 374 A 1 
ATOM 2837 O O   . TRP A 0 374 . -71.286  -32.106 35.107   1.00 50.02 374 A 1 
ATOM 2838 C CG  . TRP A 0 374 . -72.710  -29.286 31.866   1.00 50.02 374 A 1 
ATOM 2839 C CD1 . TRP A 0 374 . -71.821  -29.173 30.849   1.00 50.02 374 A 1 
ATOM 2840 C CD2 . TRP A 0 374 . -73.780  -28.338 31.551   1.00 50.02 374 A 1 
ATOM 2841 C CE2 . TRP A 0 374 . -73.455  -27.669 30.332   1.00 50.02 374 A 1 
ATOM 2842 C CE3 . TRP A 0 374 . -74.989  -27.967 32.180   1.00 50.02 374 A 1 
ATOM 2843 N NE1 . TRP A 0 374 . -72.246  -28.211 29.954   1.00 50.02 374 A 1 
ATOM 2844 C CH2 . TRP A 0 374 . -75.474  -26.338 30.420   1.00 50.02 374 A 1 
ATOM 2845 C CZ2 . TRP A 0 374 . -74.279  -26.684 29.766   1.00 50.02 374 A 1 
ATOM 2846 C CZ3 . TRP A 0 374 . -75.825  -26.980 31.621   1.00 50.02 374 A 1 
ATOM 2847 N N   . GLY A 0 375 . -72.250  -30.542 36.421   1.00 49.42 375 A 1 
ATOM 2848 C CA  . GLY A 0 375 . -72.675  -31.394 37.562   1.00 49.42 375 A 1 
ATOM 2849 C C   . GLY A 0 375 . -74.139  -31.109 37.981   1.00 49.42 375 A 1 
ATOM 2850 O O   . GLY A 0 375 . -74.652  -30.064 37.593   1.00 49.42 375 A 1 
ATOM 2851 N N   . LYS A 0 376 . -74.835  -32.032 38.682   1.00 42.75 376 A 1 
ATOM 2852 C CA  . LYS A 0 376 . -76.266  -31.925 39.097   1.00 42.75 376 A 1 
ATOM 2853 C C   . LYS A 0 376 . -76.496  -32.416 40.546   1.00 42.75 376 A 1 
ATOM 2854 C CB  . LYS A 0 376 . -77.173  -32.796 38.193   1.00 42.75 376 A 1 
ATOM 2855 O O   . LYS A 0 376 . -76.148  -33.568 40.803   1.00 42.75 376 A 1 
ATOM 2856 C CG  . LYS A 0 376 . -77.275  -32.390 36.717   1.00 42.75 376 A 1 
ATOM 2857 C CD  . LYS A 0 376 . -78.357  -33.235 36.024   1.00 42.75 376 A 1 
ATOM 2858 C CE  . LYS A 0 376 . -78.477  -32.821 34.556   1.00 42.75 376 A 1 
ATOM 2859 N NZ  . LYS A 0 376 . -79.662  -33.439 33.918   1.00 42.75 376 A 1 
ATOM 2860 N N   . ASP A 0 377 . -77.177  -31.656 41.413   1.00 42.45 377 A 1 
ATOM 2861 C CA  . ASP A 0 377 . -77.619  -32.042 42.780   1.00 42.45 377 A 1 
ATOM 2862 C C   . ASP A 0 377 . -79.103  -31.657 43.086   1.00 42.45 377 A 1 
ATOM 2863 C CB  . ASP A 0 377 . -76.614  -31.542 43.834   1.00 42.45 377 A 1 
ATOM 2864 O O   . ASP A 0 377 . -79.783  -31.117 42.217   1.00 42.45 377 A 1 
ATOM 2865 C CG  . ASP A 0 377 . -76.465  -30.023 43.935   1.00 42.45 377 A 1 
ATOM 2866 O OD1 . ASP A 0 377 . -76.736  -29.351 42.915   1.00 42.45 377 A 1 
ATOM 2867 O OD2 . ASP A 0 377 . -76.005  -29.594 45.007   1.00 42.45 377 A 1 
ATOM 2868 N N   . ARG A 0 378 . -79.705  -32.113 44.211   1.00 37.25 378 A 1 
ATOM 2869 C CA  . ARG A 0 378 . -81.169  -32.011 44.509   1.00 37.25 378 A 1 
ATOM 2870 C C   . ARG A 0 378 . -81.491  -31.868 46.014   1.00 37.25 378 A 1 
ATOM 2871 C CB  . ARG A 0 378 . -81.937  -33.267 44.039   1.00 37.25 378 A 1 
ATOM 2872 O O   . ARG A 0 378 . -81.117  -32.760 46.777   1.00 37.25 378 A 1 
ATOM 2873 C CG  . ARG A 0 378 . -81.882  -33.623 42.545   1.00 37.25 378 A 1 
ATOM 2874 C CD  . ARG A 0 378 . -82.724  -34.878 42.240   1.00 37.25 378 A 1 
ATOM 2875 N NE  . ARG A 0 378 . -82.318  -36.019 43.090   1.00 37.25 378 A 1 
ATOM 2876 N NH1 . ARG A 0 378 . -83.526  -37.692 42.099   1.00 37.25 378 A 1 
ATOM 2877 N NH2 . ARG A 0 378 . -82.282  -38.131 43.911   1.00 37.25 378 A 1 
ATOM 2878 C CZ  . ARG A 0 378 . -82.711  -37.274 43.028   1.00 37.25 378 A 1 
ATOM 2879 N N   . ASP A 0 379 . -82.360  -30.919 46.385   1.00 43.31 379 A 1 
ATOM 2880 C CA  . ASP A 0 379 . -82.696  -30.564 47.788   1.00 43.31 379 A 1 
ATOM 2881 C C   . ASP A 0 379 . -84.090  -31.047 48.261   1.00 43.31 379 A 1 
ATOM 2882 C CB  . ASP A 0 379 . -82.586  -29.039 48.011   1.00 43.31 379 A 1 
ATOM 2883 O O   . ASP A 0 379 . -85.020  -31.221 47.465   1.00 43.31 379 A 1 
ATOM 2884 C CG  . ASP A 0 379 . -81.689  -28.358 46.980   1.00 43.31 379 A 1 
ATOM 2885 O OD1 . ASP A 0 379 . -80.498  -28.718 46.923   1.00 43.31 379 A 1 
ATOM 2886 O OD2 . ASP A 0 379 . -82.273  -27.655 46.124   1.00 43.31 379 A 1 
ATOM 2887 N N   . VAL A 0 380 . -84.280  -31.236 49.583   1.00 32.69 380 A 1 
ATOM 2888 C CA  . VAL A 0 380 . -85.596  -31.520 50.213   1.00 32.69 380 A 1 
ATOM 2889 C C   . VAL A 0 380 . -85.813  -30.731 51.520   1.00 32.69 380 A 1 
ATOM 2890 C CB  . VAL A 0 380 . -85.829  -33.033 50.448   1.00 32.69 380 A 1 
ATOM 2891 O O   . VAL A 0 380 . -85.100  -30.895 52.504   1.00 32.69 380 A 1 
ATOM 2892 C CG1 . VAL A 0 380 . -87.174  -33.310 51.147   1.00 32.69 380 A 1 
ATOM 2893 C CG2 . VAL A 0 380 . -85.860  -33.828 49.134   1.00 32.69 380 A 1 
ATOM 2894 N N   . HIS A 0 381 . -86.899  -29.945 51.546   1.00 32.21 381 A 1 
ATOM 2895 C CA  . HIS A 0 381 . -87.337  -29.012 52.596   1.00 32.21 381 A 1 
ATOM 2896 C C   . HIS A 0 381 . -88.370  -29.593 53.602   1.00 32.21 381 A 1 
ATOM 2897 C CB  . HIS A 0 381 . -87.921  -27.793 51.839   1.00 32.21 381 A 1 
ATOM 2898 O O   . HIS A 0 381 . -89.393  -30.150 53.193   1.00 32.21 381 A 1 
ATOM 2899 C CG  . HIS A 0 381 . -88.662  -26.763 52.659   1.00 32.21 381 A 1 
ATOM 2900 C CD2 . HIS A 0 381 . -88.301  -25.458 52.868   1.00 32.21 381 A 1 
ATOM 2901 N ND1 . HIS A 0 381 . -89.900  -26.938 53.234   1.00 32.21 381 A 1 
ATOM 2902 C CE1 . HIS A 0 381 . -90.263  -25.777 53.802   1.00 32.21 381 A 1 
ATOM 2903 N NE2 . HIS A 0 381 . -89.314  -24.851 53.626   1.00 32.21 381 A 1 
ATOM 2904 N N   . GLY A 0 382 . -88.208  -29.296 54.910   1.00 31.62 382 A 1 
ATOM 2905 C CA  . GLY A 0 382 . -89.323  -29.064 55.858   1.00 31.62 382 A 1 
ATOM 2906 C C   . GLY A 0 382 . -89.302  -29.769 57.233   1.00 31.62 382 A 1 
ATOM 2907 O O   . GLY A 0 382 . -89.463  -30.982 57.303   1.00 31.62 382 A 1 
ATOM 2908 N N   . ALA A 0 383 . -89.280  -28.993 58.336   1.00 30.77 383 A 1 
ATOM 2909 C CA  . ALA A 0 383 . -89.961  -29.315 59.612   1.00 30.77 383 A 1 
ATOM 2910 C C   . ALA A 0 383 . -90.029  -28.111 60.588   1.00 30.77 383 A 1 
ATOM 2911 C CB  . ALA A 0 383 . -89.313  -30.521 60.315   1.00 30.77 383 A 1 
ATOM 2912 O O   . ALA A 0 383 . -89.204  -27.953 61.488   1.00 30.77 383 A 1 
ATOM 2913 N N   . SER A 0 384 . -91.072  -27.283 60.467   1.00 30.60 384 A 1 
ATOM 2914 C CA  . SER A 0 384 . -91.521  -26.358 61.518   1.00 30.60 384 A 1 
ATOM 2915 C C   . SER A 0 384 . -92.699  -26.967 62.292   1.00 30.60 384 A 1 
ATOM 2916 C CB  . SER A 0 384 . -91.942  -25.016 60.897   1.00 30.60 384 A 1 
ATOM 2917 O O   . SER A 0 384 . -93.711  -27.294 61.674   1.00 30.60 384 A 1 
ATOM 2918 O OG  . SER A 0 384 . -93.079  -25.171 60.066   1.00 30.60 384 A 1 
ATOM 2919 N N   . SER A 0 385 . -92.652  -27.042 63.629   1.00 33.50 385 A 1 
ATOM 2920 C CA  . SER A 0 385 . -93.885  -27.137 64.432   1.00 33.50 385 A 1 
ATOM 2921 C C   . SER A 0 385 . -93.752  -26.535 65.836   1.00 33.50 385 A 1 
ATOM 2922 C CB  . SER A 0 385 . -94.452  -28.561 64.503   1.00 33.50 385 A 1 
ATOM 2923 O O   . SER A 0 385 . -92.895  -26.907 66.634   1.00 33.50 385 A 1 
ATOM 2924 O OG  . SER A 0 385 . -93.612  -29.419 65.241   1.00 33.50 385 A 1 
ATOM 2925 N N   . TYR A 0 386 . -94.669  -25.610 66.094   1.00 25.05 386 A 1 
ATOM 2926 C CA  . TYR A 0 386 . -94.989  -24.849 67.299   1.00 25.05 386 A 1 
ATOM 2927 C C   . TYR A 0 386 . -95.467  -25.748 68.470   1.00 25.05 386 A 1 
ATOM 2928 C CB  . TYR A 0 386 . -96.142  -23.916 66.838   1.00 25.05 386 A 1 
ATOM 2929 O O   . TYR A 0 386 . -96.330  -26.598 68.269   1.00 25.05 386 A 1 
ATOM 2930 C CG  . TYR A 0 386 . -96.076  -22.447 67.190   1.00 25.05 386 A 1 
ATOM 2931 C CD1 . TYR A 0 386 . -97.009  -21.911 68.099   1.00 25.05 386 A 1 
ATOM 2932 C CD2 . TYR A 0 386 . -95.199  -21.590 66.495   1.00 25.05 386 A 1 
ATOM 2933 C CE1 . TYR A 0 386 . -97.058  -20.523 68.322   1.00 25.05 386 A 1 
ATOM 2934 C CE2 . TYR A 0 386 . -95.248  -20.199 66.714   1.00 25.05 386 A 1 
ATOM 2935 O OH  . TYR A 0 386 . -96.250  -18.325 67.840   1.00 25.05 386 A 1 
ATOM 2936 C CZ  . TYR A 0 386 . -96.182  -19.665 67.628   1.00 25.05 386 A 1 
ATOM 2937 N N   . GLY A 0 387 . -95.011  -25.482 69.708   1.00 32.64 387 A 1 
ATOM 2938 C CA  . GLY A 0 387 . -95.776  -25.747 70.945   1.00 32.64 387 A 1 
ATOM 2939 C C   . GLY A 0 387 . -95.299  -26.851 71.911   1.00 32.64 387 A 1 
ATOM 2940 O O   . GLY A 0 387 . -95.631  -28.019 71.738   1.00 32.64 387 A 1 
ATOM 2941 N N   . LYS A 0 388 . -94.715  -26.463 73.063   1.00 31.60 388 A 1 
ATOM 2942 C CA  . LYS A 0 388 . -95.066  -27.083 74.360   1.00 31.60 388 A 1 
ATOM 2943 C C   . LYS A 0 388 . -94.855  -26.141 75.563   1.00 31.60 388 A 1 
ATOM 2944 C CB  . LYS A 0 388 . -94.386  -28.459 74.570   1.00 31.60 388 A 1 
ATOM 2945 O O   . LYS A 0 388 . -93.742  -25.924 76.021   1.00 31.60 388 A 1 
ATOM 2946 C CG  . LYS A 0 388 . -95.342  -29.419 75.307   1.00 31.60 388 A 1 
ATOM 2947 C CD  . LYS A 0 388 . -94.732  -30.814 75.507   1.00 31.60 388 A 1 
ATOM 2948 C CE  . LYS A 0 388 . -95.766  -31.764 76.129   1.00 31.60 388 A 1 
ATOM 2949 N NZ  . LYS A 0 388 . -95.164  -33.077 76.473   1.00 31.60 388 A 1 
ATOM 2950 N N   . ALA A 0 389 . -96.000  -25.687 76.077   1.00 26.03 389 A 1 
ATOM 2951 C CA  . ALA A 0 389 . -96.315  -25.272 77.449   1.00 26.03 389 A 1 
ATOM 2952 C C   . ALA A 0 389 . -95.836  -23.903 77.982   1.00 26.03 389 A 1 
ATOM 2953 C CB  . ALA A 0 389 . -96.032  -26.438 78.404   1.00 26.03 389 A 1 
ATOM 2954 O O   . ALA A 0 389 . -94.841  -23.784 78.692   1.00 26.03 389 A 1 
ATOM 2955 N N   . ALA A 0 390 . -96.720  -22.915 77.814   1.00 21.81 390 A 1 
ATOM 2956 C CA  . ALA A 0 390 . -97.108  -22.012 78.893   1.00 21.81 390 A 1 
ATOM 2957 C C   . ALA A 0 390 . -98.273  -22.648 79.684   1.00 21.81 390 A 1 
ATOM 2958 C CB  . ALA A 0 390 . -97.526  -20.670 78.271   1.00 21.81 390 A 1 
ATOM 2959 O O   . ALA A 0 390 . -99.350  -22.810 79.123   1.00 21.81 390 A 1 
ATOM 2960 N N   . SER A 0 391 . -98.055  -23.019 80.953   1.00 29.84 391 A 1 
ATOM 2961 C CA  . SER A 0 391 . -99.011  -22.846 82.068   1.00 29.84 391 A 1 
ATOM 2962 C C   . SER A 0 391 . -98.493  -23.501 83.355   1.00 29.84 391 A 1 
ATOM 2963 C CB  . SER A 0 391 . -100.436 -23.376 81.821   1.00 29.84 391 A 1 
ATOM 2964 O O   . SER A 0 391 . -98.282  -24.710 83.428   1.00 29.84 391 A 1 
ATOM 2965 O OG  . SER A 0 391 . -100.454 -24.769 81.601   1.00 29.84 391 A 1 
ATOM 2966 N N   . SER A 0 392 . -98.362  -22.673 84.383   1.00 26.50 392 A 1 
ATOM 2967 C CA  . SER A 0 392 . -98.309  -22.994 85.808   1.00 26.50 392 A 1 
ATOM 2968 C C   . SER A 0 392 . -99.458  -23.904 86.270   1.00 26.50 392 A 1 
ATOM 2969 C CB  . SER A 0 392 . -98.445  -21.645 86.533   1.00 26.50 392 A 1 
ATOM 2970 O O   . SER A 0 392 . -100.623 -23.559 86.083   1.00 26.50 392 A 1 
ATOM 2971 O OG  . SER A 0 392 . -99.479  -20.874 85.931   1.00 26.50 392 A 1 
ATOM 2972 N N   . GLY A 0 393 . -99.144  -25.006 86.958   1.00 29.15 393 A 1 
ATOM 2973 C CA  . GLY A 0 393 . -100.128 -25.864 87.624   1.00 29.15 393 A 1 
ATOM 2974 C C   . GLY A 0 393 . -99.468  -27.038 88.349   1.00 29.15 393 A 1 
ATOM 2975 O O   . GLY A 0 393 . -98.641  -27.736 87.776   1.00 29.15 393 A 1 
ATOM 2976 N N   . LYS A 0 394 . -99.807  -27.212 89.632   1.00 25.52 394 A 1 
ATOM 2977 C CA  . LYS A 0 394 . -99.361  -28.289 90.530   1.00 25.52 394 A 1 
ATOM 2978 C C   . LYS A 0 394 . -99.510  -29.683 89.901   1.00 25.52 394 A 1 
ATOM 2979 C CB  . LYS A 0 394 . -100.253 -28.265 91.785   1.00 25.52 394 A 1 
ATOM 2980 O O   . LYS A 0 394 . -100.492 -29.912 89.213   1.00 25.52 394 A 1 
ATOM 2981 C CG  . LYS A 0 394 . -100.152 -26.994 92.643   1.00 25.52 394 A 1 
ATOM 2982 C CD  . LYS A 0 394 . -100.899 -27.226 93.965   1.00 25.52 394 A 1 
ATOM 2983 C CE  . LYS A 0 394 . -100.747 -26.026 94.906   1.00 25.52 394 A 1 
ATOM 2984 N NZ  . LYS A 0 394 . -101.158 -26.375 96.290   1.00 25.52 394 A 1 
ATOM 2985 N N   . TYR A 0 395 . -98.619  -30.617 90.241   1.00 27.27 395 A 1 
ATOM 2986 C CA  . TYR A 0 395 . -98.919  -31.791 91.082   1.00 27.27 395 A 1 
ATOM 2987 C C   . TYR A 0 395 . -97.686  -32.704 91.175   1.00 27.27 395 A 1 
ATOM 2988 C CB  . TYR A 0 395 . -100.144 -32.618 90.618   1.00 27.27 395 A 1 
ATOM 2989 O O   . TYR A 0 395 . -97.178  -33.192 90.171   1.00 27.27 395 A 1 
ATOM 2990 C CG  . TYR A 0 395 . -101.367 -32.434 91.511   1.00 27.27 395 A 1 
ATOM 2991 C CD1 . TYR A 0 395 . -101.575 -33.303 92.601   1.00 27.27 395 A 1 
ATOM 2992 C CD2 . TYR A 0 395 . -102.308 -31.414 91.264   1.00 27.27 395 A 1 
ATOM 2993 C CE1 . TYR A 0 395 . -102.693 -33.143 93.443   1.00 27.27 395 A 1 
ATOM 2994 C CE2 . TYR A 0 395 . -103.407 -31.225 92.120   1.00 27.27 395 A 1 
ATOM 2995 O OH  . TYR A 0 395 . -104.685 -31.922 94.014   1.00 27.27 395 A 1 
ATOM 2996 C CZ  . TYR A 0 395 . -103.606 -32.095 93.207   1.00 27.27 395 A 1 
ATOM 2997 N N   . GLY A 0 396 . -97.254  -32.987 92.405   1.00 30.81 396 A 1 
ATOM 2998 C CA  . GLY A 0 396 . -96.740  -34.310 92.721   1.00 30.81 396 A 1 
ATOM 2999 C C   . GLY A 0 396 . -97.940  -35.228 92.920   1.00 30.81 396 A 1 
ATOM 3000 O O   . GLY A 0 396 . -98.796  -34.928 93.747   1.00 30.81 396 A 1 
ATOM 3001 N N   . GLN A 0 397 . -98.012  -36.325 92.172   1.00 31.20 397 A 1 
ATOM 3002 C CA  . GLN A 0 397 . -98.821  -37.476 92.554   1.00 31.20 397 A 1 
ATOM 3003 C C   . GLN A 0 397 . -98.062  -38.755 92.221   1.00 31.20 397 A 1 
ATOM 3004 C CB  . GLN A 0 397 . -100.240 -37.428 91.973   1.00 31.20 397 A 1 
ATOM 3005 O O   . GLN A 0 397 . -98.027  -39.249 91.099   1.00 31.20 397 A 1 
ATOM 3006 C CG  . GLN A 0 397 . -101.135 -38.462 92.686   1.00 31.20 397 A 1 
ATOM 3007 C CD  . GLN A 0 397 . -102.624 -38.271 92.420   1.00 31.20 397 A 1 
ATOM 3008 N NE2 . GLN A 0 397 . -103.467 -39.088 93.010   1.00 31.20 397 A 1 
ATOM 3009 O OE1 . GLN A 0 397 . -103.059 -37.388 91.701   1.00 31.20 397 A 1 
ATOM 3010 N N   . TYR A 0 398 . -97.429  -39.249 93.272   1.00 27.09 398 A 1 
ATOM 3011 C CA  . TYR A 0 398 . -97.216  -40.656 93.534   1.00 27.09 398 A 1 
ATOM 3012 C C   . TYR A 0 398 . -98.581  -41.287 93.889   1.00 27.09 398 A 1 
ATOM 3013 C CB  . TYR A 0 398 . -96.241  -40.678 94.726   1.00 27.09 398 A 1 
ATOM 3014 O O   . TYR A 0 398 . -99.356  -40.662 94.612   1.00 27.09 398 A 1 
ATOM 3015 C CG  . TYR A 0 398 . -95.532  -41.979 95.004   1.00 27.09 398 A 1 
ATOM 3016 C CD1 . TYR A 0 398 . -96.048  -42.878 95.955   1.00 27.09 398 A 1 
ATOM 3017 C CD2 . TYR A 0 398 . -94.302  -42.241 94.371   1.00 27.09 398 A 1 
ATOM 3018 C CE1 . TYR A 0 398 . -95.329  -44.047 96.271   1.00 27.09 398 A 1 
ATOM 3019 C CE2 . TYR A 0 398 . -93.581  -43.406 94.688   1.00 27.09 398 A 1 
ATOM 3020 O OH  . TYR A 0 398 . -93.405  -45.434 95.961   1.00 27.09 398 A 1 
ATOM 3021 C CZ  . TYR A 0 398 . -94.094  -44.309 95.643   1.00 27.09 398 A 1 
ATOM 3022 N N   . GLY A 0 399 . -98.859  -42.513 93.431   1.00 29.10 399 A 1 
ATOM 3023 C CA  . GLY A 0 399 . -99.848  -43.402 94.062   1.00 29.10 399 A 1 
ATOM 3024 C C   . GLY A 0 399 . -101.210 -43.590 93.372   1.00 29.10 399 A 1 
ATOM 3025 O O   . GLY A 0 399 . -102.061 -42.710 93.391   1.00 29.10 399 A 1 
ATOM 3026 N N   . ALA A 0 400 . -101.395 -44.817 92.870   1.00 28.25 400 A 1 
ATOM 3027 C CA  . ALA A 0 400 . -102.617 -45.631 92.853   1.00 28.25 400 A 1 
ATOM 3028 C C   . ALA A 0 400 . -103.943 -45.017 92.356   1.00 28.25 400 A 1 
ATOM 3029 C CB  . ALA A 0 400 . -102.775 -46.272 94.239   1.00 28.25 400 A 1 
ATOM 3030 O O   . ALA A 0 400 . -104.677 -44.356 93.083   1.00 28.25 400 A 1 
ATOM 3031 N N   . GLY A 0 401 . -104.336 -45.438 91.155   1.00 28.26 401 A 1 
ATOM 3032 C CA  . GLY A 0 401 . -105.716 -45.404 90.687   1.00 28.26 401 A 1 
ATOM 3033 C C   . GLY A 0 401 . -105.881 -46.371 89.525   1.00 28.26 401 A 1 
ATOM 3034 O O   . GLY A 0 401 . -105.557 -46.044 88.391   1.00 28.26 401 A 1 
ATOM 3035 N N   . TYR A 0 402 . -106.316 -47.587 89.841   1.00 28.12 402 A 1 
ATOM 3036 C CA  . TYR A 0 402 . -106.636 -48.656 88.905   1.00 28.12 402 A 1 
ATOM 3037 C C   . TYR A 0 402 . -107.553 -48.157 87.777   1.00 28.12 402 A 1 
ATOM 3038 C CB  . TYR A 0 402 . -107.329 -49.774 89.699   1.00 28.12 402 A 1 
ATOM 3039 O O   . TYR A 0 402 . -108.661 -47.694 88.028   1.00 28.12 402 A 1 
ATOM 3040 C CG  . TYR A 0 402 . -106.407 -50.598 90.581   1.00 28.12 402 A 1 
ATOM 3041 C CD1 . TYR A 0 402 . -106.047 -51.895 90.169   1.00 28.12 402 A 1 
ATOM 3042 C CD2 . TYR A 0 402 . -105.926 -50.097 91.811   1.00 28.12 402 A 1 
ATOM 3043 C CE1 . TYR A 0 402 . -105.205 -52.686 90.971   1.00 28.12 402 A 1 
ATOM 3044 C CE2 . TYR A 0 402 . -105.073 -50.883 92.612   1.00 28.12 402 A 1 
ATOM 3045 O OH  . TYR A 0 402 . -103.905 -52.957 92.958   1.00 28.12 402 A 1 
ATOM 3046 C CZ  . TYR A 0 402 . -104.715 -52.182 92.192   1.00 28.12 402 A 1 
ATOM 3047 N N   . GLY A 0 403 . -107.094 -48.302 86.535   1.00 29.49 403 A 1 
ATOM 3048 C CA  . GLY A 0 403 . -107.870 -48.087 85.317   1.00 29.49 403 A 1 
ATOM 3049 C C   . GLY A 0 403 . -107.728 -49.298 84.403   1.00 29.49 403 A 1 
ATOM 3050 O O   . GLY A 0 403 . -107.002 -49.250 83.417   1.00 29.49 403 A 1 
ATOM 3051 N N   . ALA A 0 404 . -108.384 -50.402 84.760   1.00 35.31 404 A 1 
ATOM 3052 C CA  . ALA A 0 404 . -108.536 -51.577 83.908   1.00 35.31 404 A 1 
ATOM 3053 C C   . ALA A 0 404 . -110.029 -51.900 83.801   1.00 35.31 404 A 1 
ATOM 3054 C CB  . ALA A 0 404 . -107.703 -52.740 84.462   1.00 35.31 404 A 1 
ATOM 3055 O O   . ALA A 0 404 . -110.614 -52.512 84.689   1.00 35.31 404 A 1 
ATOM 3056 N N   . GLY A 0 405 . -110.650 -51.441 82.718   1.00 30.57 405 A 1 
ATOM 3057 C CA  . GLY A 0 405 . -112.051 -51.703 82.421   1.00 30.57 405 A 1 
ATOM 3058 C C   . GLY A 0 405 . -112.408 -51.195 81.033   1.00 30.57 405 A 1 
ATOM 3059 O O   . GLY A 0 405 . -112.743 -50.029 80.859   1.00 30.57 405 A 1 
ATOM 3060 N N   . TYR A 0 406 . -112.302 -52.078 80.043   1.00 29.08 406 A 1 
ATOM 3061 C CA  . TYR A 0 406 . -112.903 -51.913 78.721   1.00 29.08 406 A 1 
ATOM 3062 C C   . TYR A 0 406 . -114.396 -51.570 78.849   1.00 29.08 406 A 1 
ATOM 3063 C CB  . TYR A 0 406 . -112.771 -53.247 77.964   1.00 29.08 406 A 1 
ATOM 3064 O O   . TYR A 0 406 . -115.116 -52.234 79.590   1.00 29.08 406 A 1 
ATOM 3065 C CG  . TYR A 0 406 . -111.520 -53.410 77.125   1.00 29.08 406 A 1 
ATOM 3066 C CD1 . TYR A 0 406 . -111.607 -53.220 75.733   1.00 29.08 406 A 1 
ATOM 3067 C CD2 . TYR A 0 406 . -110.294 -53.791 77.708   1.00 29.08 406 A 1 
ATOM 3068 C CE1 . TYR A 0 406 . -110.476 -53.413 74.921   1.00 29.08 406 A 1 
ATOM 3069 C CE2 . TYR A 0 406 . -109.157 -53.982 76.896   1.00 29.08 406 A 1 
ATOM 3070 O OH  . TYR A 0 406 . -108.170 -53.985 74.699   1.00 29.08 406 A 1 
ATOM 3071 C CZ  . TYR A 0 406 . -109.250 -53.796 75.499   1.00 29.08 406 A 1 
ATOM 3072 N N   . GLY A 0 407 . -114.888 -50.602 78.072   1.00 32.56 407 A 1 
ATOM 3073 C CA  . GLY A 0 407 . -116.323 -50.323 78.006   1.00 32.56 407 A 1 
ATOM 3074 C C   . GLY A 0 407 . -116.686 -49.254 76.985   1.00 32.56 407 A 1 
ATOM 3075 O O   . GLY A 0 407 . -116.584 -48.062 77.255   1.00 32.56 407 A 1 
ATOM 3076 N N   . LYS A 0 408 . -117.128 -49.695 75.802   1.00 32.24 408 A 1 
ATOM 3077 C CA  . LYS A 0 408 . -117.856 -48.881 74.819   1.00 32.24 408 A 1 
ATOM 3078 C C   . LYS A 0 408 . -118.997 -48.101 75.487   1.00 32.24 408 A 1 
ATOM 3079 C CB  . LYS A 0 408 . -118.524 -49.810 73.783   1.00 32.24 408 A 1 
ATOM 3080 O O   . LYS A 0 408 . -119.771 -48.692 76.224   1.00 32.24 408 A 1 
ATOM 3081 C CG  . LYS A 0 408 . -117.671 -50.227 72.579   1.00 32.24 408 A 1 
ATOM 3082 C CD  . LYS A 0 408 . -118.543 -51.081 71.639   1.00 32.24 408 A 1 
ATOM 3083 C CE  . LYS A 0 408 . -117.828 -51.398 70.320   1.00 32.24 408 A 1 
ATOM 3084 N NZ  . LYS A 0 408 . -118.681 -52.220 69.419   1.00 32.24 408 A 1 
ATOM 3085 N N   . GLY A 0 409 . -119.159 -46.845 75.068   1.00 31.52 409 A 1 
ATOM 3086 C CA  . GLY A 0 409 . -120.448 -46.195 74.799   1.00 31.52 409 A 1 
ATOM 3087 C C   . GLY A 0 409 . -121.481 -46.145 75.927   1.00 31.52 409 A 1 
ATOM 3088 O O   . GLY A 0 409 . -122.170 -47.118 76.200   1.00 31.52 409 A 1 
ATOM 3089 N N   . GLY A 0 410 . -121.723 -44.948 76.459   1.00 31.67 410 A 1 
ATOM 3090 C CA  . GLY A 0 410 . -122.899 -44.711 77.290   1.00 31.67 410 A 1 
ATOM 3091 C C   . GLY A 0 410 . -123.041 -43.257 77.701   1.00 31.67 410 A 1 
ATOM 3092 O O   . GLY A 0 410 . -122.502 -42.842 78.719   1.00 31.67 410 A 1 
ATOM 3093 N N   . LYS A 0 411 . -123.794 -42.484 76.911   1.00 31.82 411 A 1 
ATOM 3094 C CA  . LYS A 0 411 . -124.431 -41.248 77.380   1.00 31.82 411 A 1 
ATOM 3095 C C   . LYS A 0 411 . -125.337 -41.600 78.564   1.00 31.82 411 A 1 
ATOM 3096 C CB  . LYS A 0 411 . -125.317 -40.650 76.271   1.00 31.82 411 A 1 
ATOM 3097 O O   . LYS A 0 411 . -126.208 -42.450 78.414   1.00 31.82 411 A 1 
ATOM 3098 C CG  . LYS A 0 411 . -124.572 -39.951 75.126   1.00 31.82 411 A 1 
ATOM 3099 C CD  . LYS A 0 411 . -125.598 -39.368 74.138   1.00 31.82 411 A 1 
ATOM 3100 C CE  . LYS A 0 411 . -124.914 -38.570 73.020   1.00 31.82 411 A 1 
ATOM 3101 N NZ  . LYS A 0 411 . -125.904 -37.982 72.078   1.00 31.82 411 A 1 
ATOM 3102 N N   . GLY A 0 412 . -125.193 -40.910 79.689   1.00 33.91 412 A 1 
ATOM 3103 C CA  . GLY A 0 412 . -126.093 -41.092 80.824   1.00 33.91 412 A 1 
ATOM 3104 C C   . GLY A 0 412 . -125.837 -40.078 81.925   1.00 33.91 412 A 1 
ATOM 3105 O O   . GLY A 0 412 . -124.901 -40.215 82.700   1.00 33.91 412 A 1 
ATOM 3106 N N   . TRP A 0 413 . -126.678 -39.049 81.956   1.00 25.77 413 A 1 
ATOM 3107 C CA  . TRP A 0 413 . -126.808 -38.081 83.036   1.00 25.77 413 A 1 
ATOM 3108 C C   . TRP A 0 413 . -127.242 -38.767 84.337   1.00 25.77 413 A 1 
ATOM 3109 C CB  . TRP A 0 413 . -127.900 -37.086 82.620   1.00 25.77 413 A 1 
ATOM 3110 O O   . TRP A 0 413 . -128.180 -39.560 84.320   1.00 25.77 413 A 1 
ATOM 3111 C CG  . TRP A 0 413 . -127.503 -36.038 81.631   1.00 25.77 413 A 1 
ATOM 3112 C CD1 . TRP A 0 413 . -127.175 -36.216 80.329   1.00 25.77 413 A 1 
ATOM 3113 C CD2 . TRP A 0 413 . -127.408 -34.606 81.876   1.00 25.77 413 A 1 
ATOM 3114 C CE2 . TRP A 0 413 . -126.998 -33.966 80.670   1.00 25.77 413 A 1 
ATOM 3115 C CE3 . TRP A 0 413 . -127.632 -33.789 83.004   1.00 25.77 413 A 1 
ATOM 3116 N NE1 . TRP A 0 413 . -126.870 -34.993 79.760   1.00 25.77 413 A 1 
ATOM 3117 C CH2 . TRP A 0 413 . -127.038 -31.793 81.730   1.00 25.77 413 A 1 
ATOM 3118 C CZ2 . TRP A 0 413 . -126.811 -32.580 80.588   1.00 25.77 413 A 1 
ATOM 3119 C CZ3 . TRP A 0 413 . -127.449 -32.396 82.933   1.00 25.77 413 A 1 
ATOM 3120 N N   . GLY A 0 414 . -126.640 -38.402 85.470   1.00 36.30 414 A 1 
ATOM 3121 C CA  . GLY A 0 414 . -127.091 -38.889 86.774   1.00 36.30 414 A 1 
ATOM 3122 C C   . GLY A 0 414 . -126.364 -38.245 87.946   1.00 36.30 414 A 1 
ATOM 3123 O O   . GLY A 0 414 . -125.247 -38.622 88.275   1.00 36.30 414 A 1 
ATOM 3124 N N   . LYS A 0 415 . -127.028 -37.268 88.571   1.00 30.23 415 A 1 
ATOM 3125 C CA  . LYS A 0 415 . -126.719 -36.720 89.897   1.00 30.23 415 A 1 
ATOM 3126 C C   . LYS A 0 415 . -126.700 -37.819 90.968   1.00 30.23 415 A 1 
ATOM 3127 C CB  . LYS A 0 415 . -127.857 -35.773 90.321   1.00 30.23 415 A 1 
ATOM 3128 O O   . LYS A 0 415 . -127.569 -38.683 90.950   1.00 30.23 415 A 1 
ATOM 3129 C CG  . LYS A 0 415 . -127.941 -34.408 89.630   1.00 30.23 415 A 1 
ATOM 3130 C CD  . LYS A 0 415 . -129.010 -33.583 90.372   1.00 30.23 415 A 1 
ATOM 3131 C CE  . LYS A 0 415 . -129.066 -32.133 89.886   1.00 30.23 415 A 1 
ATOM 3132 N NZ  . LYS A 0 415 . -129.985 -31.321 90.728   1.00 30.23 415 A 1 
ATOM 3133 N N   . GLY A 0 416 . -125.881 -37.648 92.003   1.00 30.80 416 A 1 
ATOM 3134 C CA  . GLY A 0 416 . -126.146 -38.253 93.314   1.00 30.80 416 A 1 
ATOM 3135 C C   . GLY A 0 416 . -124.915 -38.329 94.216   1.00 30.80 416 A 1 
ATOM 3136 O O   . GLY A 0 416 . -123.817 -38.354 93.681   1.00 30.80 416 A 1 
ATOM 3137 N N   . PRO A 0 417 . -125.065 -38.272 95.552   1.00 40.04 417 A 1 
ATOM 3138 C CA  . PRO A 0 417 . -124.202 -37.432 96.384   1.00 40.04 417 A 1 
ATOM 3139 C C   . PRO A 0 417 . -123.494 -38.188 97.532   1.00 40.04 417 A 1 
ATOM 3140 C CB  . PRO A 0 417 . -125.228 -36.406 96.893   1.00 40.04 417 A 1 
ATOM 3141 O O   . PRO A 0 417 . -123.638 -39.394 97.666   1.00 40.04 417 A 1 
ATOM 3142 C CG  . PRO A 0 417 . -126.487 -37.243 97.164   1.00 40.04 417 A 1 
ATOM 3143 C CD  . PRO A 0 417 . -126.311 -38.480 96.283   1.00 40.04 417 A 1 
ATOM 3144 N N   . GLN A 0 418 . -122.841 -37.403 98.405   1.00 34.35 418 A 1 
ATOM 3145 C CA  . GLN A 0 418 . -122.595 -37.647 99.842   1.00 34.35 418 A 1 
ATOM 3146 C C   . GLN A 0 418 . -121.301 -38.364 100.294  1.00 34.35 418 A 1 
ATOM 3147 C CB  . GLN A 0 418 . -123.853 -38.209 100.541  1.00 34.35 418 A 1 
ATOM 3148 O O   . GLN A 0 418 . -121.184 -39.577 100.252  1.00 34.35 418 A 1 
ATOM 3149 C CG  . GLN A 0 418 . -124.959 -37.150 100.685  1.00 34.35 418 A 1 
ATOM 3150 C CD  . GLN A 0 418 . -126.349 -37.731 100.919  1.00 34.35 418 A 1 
ATOM 3151 N NE2 . GLN A 0 418 . -127.306 -36.919 101.307  1.00 34.35 418 A 1 
ATOM 3152 O OE1 . GLN A 0 418 . -126.634 -38.896 100.728  1.00 34.35 418 A 1 
ATOM 3153 N N   . ASN A 0 419 . -120.441 -37.524 100.894  1.00 33.50 419 A 1 
ATOM 3154 C CA  . ASN A 0 419 . -119.947 -37.557 102.285  1.00 33.50 419 A 1 
ATOM 3155 C C   . ASN A 0 419 . -118.920 -38.597 102.777  1.00 33.50 419 A 1 
ATOM 3156 C CB  . ASN A 0 419 . -121.133 -37.437 103.281  1.00 33.50 419 A 1 
ATOM 3157 O O   . ASN A 0 419 . -118.986 -39.774 102.451  1.00 33.50 419 A 1 
ATOM 3158 C CG  . ASN A 0 419 . -121.211 -36.115 104.021  1.00 33.50 419 A 1 
ATOM 3159 N ND2 . ASN A 0 419 . -122.350 -35.803 104.592  1.00 33.50 419 A 1 
ATOM 3160 O OD1 . ASN A 0 419 . -120.275 -35.340 104.085  1.00 33.50 419 A 1 
ATOM 3161 N N   . ALA A 0 420 . -118.115 -38.091 103.729  1.00 32.28 420 A 1 
ATOM 3162 C CA  . ALA A 0 420 . -117.172 -38.748 104.648  1.00 32.28 420 A 1 
ATOM 3163 C C   . ALA A 0 420 . -115.770 -39.048 104.073  1.00 32.28 420 A 1 
ATOM 3164 C CB  . ALA A 0 420 . -117.858 -39.962 105.298  1.00 32.28 420 A 1 
ATOM 3165 O O   . ALA A 0 420 . -115.640 -39.511 102.952  1.00 32.28 420 A 1 
ATOM 3166 N N   . GLU A 0 421 . -114.642 -38.846 104.756  1.00 31.77 421 A 1 
ATOM 3167 C CA  . GLU A 0 421 . -114.255 -38.189 106.012  1.00 31.77 421 A 1 
ATOM 3168 C C   . GLU A 0 421 . -112.707 -38.241 106.062  1.00 31.77 421 A 1 
ATOM 3169 C CB  . GLU A 0 421 . -114.808 -38.933 107.252  1.00 31.77 421 A 1 
ATOM 3170 O O   . GLU A 0 421 . -112.108 -39.141 105.484  1.00 31.77 421 A 1 
ATOM 3171 C CG  . GLU A 0 421 . -115.710 -38.038 108.117  1.00 31.77 421 A 1 
ATOM 3172 C CD  . GLU A 0 421 . -116.367 -38.772 109.298  1.00 31.77 421 A 1 
ATOM 3173 O OE1 . GLU A 0 421 . -116.754 -38.054 110.247  1.00 31.77 421 A 1 
ATOM 3174 O OE2 . GLU A 0 421 . -116.483 -40.013 109.243  1.00 31.77 421 A 1 
ATOM 3175 N N   . GLN A 0 422 . -112.086 -37.301 106.786  1.00 32.68 422 A 1 
ATOM 3176 C CA  . GLN A 0 422 . -110.826 -37.448 107.547  1.00 32.68 422 A 1 
ATOM 3177 C C   . GLN A 0 422 . -109.524 -37.932 106.858  1.00 32.68 422 A 1 
ATOM 3178 C CB  . GLN A 0 422 . -111.109 -38.331 108.775  1.00 32.68 422 A 1 
ATOM 3179 O O   . GLN A 0 422 . -109.328 -39.102 106.564  1.00 32.68 422 A 1 
ATOM 3180 C CG  . GLN A 0 422 . -112.073 -37.692 109.784  1.00 32.68 422 A 1 
ATOM 3181 C CD  . GLN A 0 422 . -112.401 -38.625 110.945  1.00 32.68 422 A 1 
ATOM 3182 N NE2 . GLN A 0 422 . -113.292 -38.239 111.827  1.00 32.68 422 A 1 
ATOM 3183 O OE1 . GLN A 0 422 . -111.857 -39.702 111.099  1.00 32.68 422 A 1 
ATOM 3184 N N   . SER A 0 423 . -108.493 -37.077 106.858  1.00 30.12 423 A 1 
ATOM 3185 C CA  . SER A 0 423 . -107.467 -37.041 107.926  1.00 30.12 423 A 1 
ATOM 3186 C C   . SER A 0 423 . -106.114 -36.502 107.432  1.00 30.12 423 A 1 
ATOM 3187 C CB  . SER A 0 423 . -107.208 -38.376 108.643  1.00 30.12 423 A 1 
ATOM 3188 O O   . SER A 0 423 . -105.753 -36.580 106.263  1.00 30.12 423 A 1 
ATOM 3189 O OG  . SER A 0 423 . -106.633 -38.090 109.910  1.00 30.12 423 A 1 
ATOM 3190 N N   . TYR A 0 424 . -105.392 -35.912 108.376  1.00 28.97 424 A 1 
ATOM 3191 C CA  . TYR A 0 424 . -104.232 -35.037 108.257  1.00 28.97 424 A 1 
ATOM 3192 C C   . TYR A 0 424 . -102.911 -35.745 107.917  1.00 28.97 424 A 1 
ATOM 3193 C CB  . TYR A 0 424 . -104.081 -34.339 109.619  1.00 28.97 424 A 1 
ATOM 3194 O O   . TYR A 0 424 . -102.625 -36.833 108.405  1.00 28.97 424 A 1 
ATOM 3195 C CG  . TYR A 0 424 . -105.024 -33.177 109.862  1.00 28.97 424 A 1 
ATOM 3196 C CD1 . TYR A 0 424 . -104.519 -31.866 109.771  1.00 28.97 424 A 1 
ATOM 3197 C CD2 . TYR A 0 424 . -106.376 -33.386 110.207  1.00 28.97 424 A 1 
ATOM 3198 C CE1 . TYR A 0 424 . -105.354 -30.763 110.023  1.00 28.97 424 A 1 
ATOM 3199 C CE2 . TYR A 0 424 . -107.219 -32.283 110.449  1.00 28.97 424 A 1 
ATOM 3200 O OH  . TYR A 0 424 . -107.517 -29.909 110.609  1.00 28.97 424 A 1 
ATOM 3201 C CZ  . TYR A 0 424 . -106.708 -30.971 110.362  1.00 28.97 424 A 1 
ATOM 3202 N N   . GLY A 0 425 . -102.036 -35.028 107.202  1.00 36.70 425 A 1 
ATOM 3203 C CA  . GLY A 0 425 . -100.626 -35.377 107.011  1.00 36.70 425 A 1 
ATOM 3204 C C   . GLY A 0 425 . -99.799  -34.161 106.592  1.00 36.70 425 A 1 
ATOM 3205 O O   . GLY A 0 425 . -99.568  -33.925 105.412  1.00 36.70 425 A 1 
ATOM 3206 N N   . ARG A 0 426 . -99.399  -33.353 107.578  1.00 29.59 426 A 1 
ATOM 3207 C CA  . ARG A 0 426 . -98.511  -32.187 107.457  1.00 29.59 426 A 1 
ATOM 3208 C C   . ARG A 0 426 . -97.063  -32.652 107.630  1.00 29.59 426 A 1 
ATOM 3209 C CB  . ARG A 0 426 . -98.923  -31.188 108.562  1.00 29.59 426 A 1 
ATOM 3210 O O   . ARG A 0 426 . -96.717  -33.105 108.713  1.00 29.59 426 A 1 
ATOM 3211 C CG  . ARG A 0 426 . -98.166  -29.849 108.593  1.00 29.59 426 A 1 
ATOM 3212 C CD  . ARG A 0 426 . -98.583  -29.056 109.847  1.00 29.59 426 A 1 
ATOM 3213 N NE  . ARG A 0 426 . -98.459  -27.594 109.661  1.00 29.59 426 A 1 
ATOM 3214 N NH1 . ARG A 0 426 . -96.725  -27.156 111.114  1.00 29.59 426 A 1 
ATOM 3215 N NH2 . ARG A 0 426 . -97.740  -25.474 110.061  1.00 29.59 426 A 1 
ATOM 3216 C CZ  . ARG A 0 426 . -97.643  -26.756 110.279  1.00 29.59 426 A 1 
ATOM 3217 N N   . ALA A 0 427 . -96.216  -32.461 106.623  1.00 37.62 427 A 1 
ATOM 3218 C CA  . ALA A 0 427 . -94.763  -32.457 106.781  1.00 37.62 427 A 1 
ATOM 3219 C C   . ALA A 0 427 . -94.156  -31.416 105.834  1.00 37.62 427 A 1 
ATOM 3220 C CB  . ALA A 0 427 . -94.185  -33.859 106.568  1.00 37.62 427 A 1 
ATOM 3221 O O   . ALA A 0 427 . -94.508  -31.340 104.659  1.00 37.62 427 A 1 
ATOM 3222 N N   . ALA A 0 428 . -93.309  -30.569 106.406  1.00 29.58 428 A 1 
ATOM 3223 C CA  . ALA A 0 428 . -92.692  -29.397 105.814  1.00 29.58 428 A 1 
ATOM 3224 C C   . ALA A 0 428 . -91.167  -29.554 105.867  1.00 29.58 428 A 1 
ATOM 3225 C CB  . ALA A 0 428 . -93.142  -28.182 106.640  1.00 29.58 428 A 1 
ATOM 3226 O O   . ALA A 0 428 . -90.659  -29.841 106.946  1.00 29.58 428 A 1 
ATOM 3227 N N   . SER A 0 429 . -90.496  -29.330 104.731  1.00 31.62 429 A 1 
ATOM 3228 C CA  . SER A 0 429 . -89.063  -29.020 104.491  1.00 31.62 429 A 1 
ATOM 3229 C C   . SER A 0 429 . -88.761  -29.457 103.036  1.00 31.62 429 A 1 
ATOM 3230 C CB  . SER A 0 429 . -88.116  -29.695 105.498  1.00 31.62 429 A 1 
ATOM 3231 O O   . SER A 0 429 . -89.383  -30.395 102.555  1.00 31.62 429 A 1 
ATOM 3232 O OG  . SER A 0 429 . -88.271  -31.098 105.523  1.00 31.62 429 A 1 
ATOM 3233 N N   . THR A 0 430 . -87.969  -28.805 102.180  1.00 35.10 430 A 1 
ATOM 3234 C CA  . THR A 0 430 . -86.770  -27.977 102.353  1.00 35.10 430 A 1 
ATOM 3235 C C   . THR A 0 430 . -86.658  -27.016 101.157  1.00 35.10 430 A 1 
ATOM 3236 C CB  . THR A 0 430 . -85.529  -28.894 102.349  1.00 35.10 430 A 1 
ATOM 3237 O O   . THR A 0 430 . -86.985  -27.374 100.027  1.00 35.10 430 A 1 
ATOM 3238 C CG2 . THR A 0 430 . -84.239  -28.206 102.780  1.00 35.10 430 A 1 
ATOM 3239 O OG1 . THR A 0 430 . -85.715  -29.947 103.263  1.00 35.10 430 A 1 
ATOM 3240 N N   . TRP A 0 431 . -86.218  -25.788 101.422  1.00 28.24 431 A 1 
ATOM 3241 C CA  . TRP A 0 431 . -85.813  -24.781 100.441  1.00 28.24 431 A 1 
ATOM 3242 C C   . TRP A 0 431 . -84.414  -25.087 99.886   1.00 28.24 431 A 1 
ATOM 3243 C CB  . TRP A 0 431 . -85.709  -23.434 101.180  1.00 28.24 431 A 1 
ATOM 3244 O O   . TRP A 0 431 . -83.507  -25.259 100.690  1.00 28.24 431 A 1 
ATOM 3245 C CG  . TRP A 0 431 . -86.944  -22.620 101.397  1.00 28.24 431 A 1 
ATOM 3246 C CD1 . TRP A 0 431 . -88.173  -23.051 101.760  1.00 28.24 431 A 1 
ATOM 3247 C CD2 . TRP A 0 431 . -87.049  -21.174 101.256  1.00 28.24 431 A 1 
ATOM 3248 C CE2 . TRP A 0 431 . -88.396  -20.789 101.516  1.00 28.24 431 A 1 
ATOM 3249 C CE3 . TRP A 0 431 . -86.134  -20.154 100.917  1.00 28.24 431 A 1 
ATOM 3250 N NE1 . TRP A 0 431 . -89.035  -21.970 101.834  1.00 28.24 431 A 1 
ATOM 3251 C CH2 . TRP A 0 431 . -87.889  -18.464 101.074  1.00 28.24 431 A 1 
ATOM 3252 C CZ2 . TRP A 0 431 . -88.822  -19.455 101.425  1.00 28.24 431 A 1 
ATOM 3253 C CZ3 . TRP A 0 431 . -86.549  -18.813 100.825  1.00 28.24 431 A 1 
ATOM 3254 N N   . GLU A 0 432 . -84.215  -25.019 98.565   1.00 37.06 432 A 1 
ATOM 3255 C CA  . GLU A 0 432 . -82.967  -24.508 97.966   1.00 37.06 432 A 1 
ATOM 3256 C C   . GLU A 0 432 . -83.189  -24.107 96.495   1.00 37.06 432 A 1 
ATOM 3257 C CB  . GLU A 0 432 . -81.780  -25.482 98.126   1.00 37.06 432 A 1 
ATOM 3258 O O   . GLU A 0 432 . -83.812  -24.832 95.719   1.00 37.06 432 A 1 
ATOM 3259 C CG  . GLU A 0 432 . -80.565  -24.718 98.688   1.00 37.06 432 A 1 
ATOM 3260 C CD  . GLU A 0 432 . -79.413  -25.615 99.168   1.00 37.06 432 A 1 
ATOM 3261 O OE1 . GLU A 0 432 . -78.369  -25.030 99.532   1.00 37.06 432 A 1 
ATOM 3262 O OE2 . GLU A 0 432 . -79.583  -26.855 99.186   1.00 37.06 432 A 1 
ATOM 3263 N N   . GLY A 0 433 . -82.756  -22.896 96.135   1.00 38.42 433 A 1 
ATOM 3264 C CA  . GLY A 0 433 . -82.963  -22.285 94.823   1.00 38.42 433 A 1 
ATOM 3265 C C   . GLY A 0 433 . -81.827  -22.569 93.839   1.00 38.42 433 A 1 
ATOM 3266 O O   . GLY A 0 433 . -80.658  -22.538 94.206   1.00 38.42 433 A 1 
ATOM 3267 N N   . ALA A 0 434 . -82.172  -22.754 92.562   1.00 36.30 434 A 1 
ATOM 3268 C CA  . ALA A 0 434 . -81.228  -22.814 91.448   1.00 36.30 434 A 1 
ATOM 3269 C C   . ALA A 0 434 . -81.640  -21.801 90.368   1.00 36.30 434 A 1 
ATOM 3270 C CB  . ALA A 0 434 . -81.159  -24.251 90.918   1.00 36.30 434 A 1 
ATOM 3271 O O   . ALA A 0 434 . -82.767  -21.824 89.873   1.00 36.30 434 A 1 
ATOM 3272 N N   . SER A 0 435 . -80.728  -20.893 90.014   1.00 45.51 435 A 1 
ATOM 3273 C CA  . SER A 0 435 . -80.918  -19.868 88.982   1.00 45.51 435 A 1 
ATOM 3274 C C   . SER A 0 435 . -79.749  -19.854 87.984   1.00 45.51 435 A 1 
ATOM 3275 C CB  . SER A 0 435 . -81.144  -18.486 89.626   1.00 45.51 435 A 1 
ATOM 3276 O O   . SER A 0 435 . -78.600  -19.973 88.402   1.00 45.51 435 A 1 
ATOM 3277 O OG  . SER A 0 435 . -80.023  -18.022 90.356   1.00 45.51 435 A 1 
ATOM 3278 N N   . LYS A 0 436 . -80.099  -19.619 86.699   1.00 38.19 436 A 1 
ATOM 3279 C CA  . LYS A 0 436 . -79.319  -19.157 85.511   1.00 38.19 436 A 1 
ATOM 3280 C C   . LYS A 0 436 . -78.934  -20.166 84.397   1.00 38.19 436 A 1 
ATOM 3281 C CB  . LYS A 0 436 . -78.103  -18.287 85.892   1.00 38.19 436 A 1 
ATOM 3282 O O   . LYS A 0 436 . -78.153  -21.081 84.617   1.00 38.19 436 A 1 
ATOM 3283 C CG  . LYS A 0 436 . -78.493  -16.967 86.577   1.00 38.19 436 A 1 
ATOM 3284 C CD  . LYS A 0 436 . -77.257  -16.079 86.766   1.00 38.19 436 A 1 
ATOM 3285 C CE  . LYS A 0 436 . -77.658  -14.722 87.354   1.00 38.19 436 A 1 
ATOM 3286 N NZ  . LYS A 0 436 . -76.475  -13.842 87.540   1.00 38.19 436 A 1 
ATOM 3287 N N   . GLY A 0 437 . -79.386  -19.860 83.159   1.00 40.15 437 A 1 
ATOM 3288 C CA  . GLY A 0 437 . -78.807  -20.300 81.865   1.00 40.15 437 A 1 
ATOM 3289 C C   . GLY A 0 437 . -79.734  -20.158 80.625   1.00 40.15 437 A 1 
ATOM 3290 O O   . GLY A 0 437 . -80.758  -20.824 80.573   1.00 40.15 437 A 1 
ATOM 3291 N N   . TYR A 0 438 . -79.366  -19.315 79.639   1.00 42.35 438 A 1 
ATOM 3292 C CA  . TYR A 0 438 . -80.027  -19.015 78.337   1.00 42.35 438 A 1 
ATOM 3293 C C   . TYR A 0 438 . -79.388  -19.809 77.165   1.00 42.35 438 A 1 
ATOM 3294 C CB  . TYR A 0 438 . -79.845  -17.502 78.030   1.00 42.35 438 A 1 
ATOM 3295 O O   . TYR A 0 438 . -78.179  -20.026 77.193   1.00 42.35 438 A 1 
ATOM 3296 C CG  . TYR A 0 438 . -81.037  -16.577 78.225   1.00 42.35 438 A 1 
ATOM 3297 C CD1 . TYR A 0 438 . -81.786  -16.156 77.107   1.00 42.35 438 A 1 
ATOM 3298 C CD2 . TYR A 0 438 . -81.343  -16.063 79.501   1.00 42.35 438 A 1 
ATOM 3299 C CE1 . TYR A 0 438 . -82.840  -15.234 77.262   1.00 42.35 438 A 1 
ATOM 3300 C CE2 . TYR A 0 438 . -82.399  -15.141 79.661   1.00 42.35 438 A 1 
ATOM 3301 O OH  . TYR A 0 438 . -84.167  -13.835 78.681   1.00 42.35 438 A 1 
ATOM 3302 C CZ  . TYR A 0 438 . -83.150  -14.725 78.539   1.00 42.35 438 A 1 
ATOM 3303 N N   . GLY A 0 439 . -80.148  -20.135 76.101   1.00 42.99 439 A 1 
ATOM 3304 C CA  . GLY A 0 439 . -79.631  -20.611 74.798   1.00 42.99 439 A 1 
ATOM 3305 C C   . GLY A 0 439 . -80.728  -20.768 73.723   1.00 42.99 439 A 1 
ATOM 3306 O O   . GLY A 0 439 . -81.676  -21.517 73.934   1.00 42.99 439 A 1 
ATOM 3307 N N   . ALA A 0 440 . -80.616  -20.053 72.593   1.00 40.63 440 A 1 
ATOM 3308 C CA  . ALA A 0 440 . -81.534  -20.089 71.441   1.00 40.63 440 A 1 
ATOM 3309 C C   . ALA A 0 440 . -80.841  -20.705 70.203   1.00 40.63 440 A 1 
ATOM 3310 C CB  . ALA A 0 440 . -82.056  -18.670 71.166   1.00 40.63 440 A 1 
ATOM 3311 O O   . ALA A 0 440 . -79.678  -20.406 69.944   1.00 40.63 440 A 1 
ATOM 3312 N N   . SER A 0 441 . -81.562  -21.566 69.474   1.00 38.84 441 A 1 
ATOM 3313 C CA  . SER A 0 441 . -81.120  -22.405 68.340   1.00 38.84 441 A 1 
ATOM 3314 C C   . SER A 0 441 . -81.315  -21.700 66.978   1.00 38.84 441 A 1 
ATOM 3315 C CB  . SER A 0 441 . -81.912  -23.723 68.427   1.00 38.84 441 A 1 
ATOM 3316 O O   . SER A 0 441 . -82.276  -20.947 66.819   1.00 38.84 441 A 1 
ATOM 3317 O OG  . SER A 0 441 . -81.844  -24.508 67.260   1.00 38.84 441 A 1 
ATOM 3318 N N   . LYS A 0 442 . -80.400  -21.917 66.016   1.00 31.83 442 A 1 
ATOM 3319 C CA  . LYS A 0 442 . -80.403  -21.368 64.640   1.00 31.83 442 A 1 
ATOM 3320 C C   . LYS A 0 442 . -80.719  -22.456 63.591   1.00 31.83 442 A 1 
ATOM 3321 C CB  . LYS A 0 442 . -79.043  -20.718 64.310   1.00 31.83 442 A 1 
ATOM 3322 O O   . LYS A 0 442 . -80.313  -23.596 63.780   1.00 31.83 442 A 1 
ATOM 3323 C CG  . LYS A 0 442 . -78.809  -19.336 64.949   1.00 31.83 442 A 1 
ATOM 3324 C CD  . LYS A 0 442 . -77.717  -18.599 64.154   1.00 31.83 442 A 1 
ATOM 3325 C CE  . LYS A 0 442 . -77.480  -17.164 64.636   1.00 31.83 442 A 1 
ATOM 3326 N NZ  . LYS A 0 442 . -76.637  -16.429 63.656   1.00 31.83 442 A 1 
ATOM 3327 N N   . MET A 0 443 . -81.424  -22.065 62.519   1.00 38.96 443 A 1 
ATOM 3328 C CA  . MET A 0 443 . -81.825  -22.854 61.332   1.00 38.96 443 A 1 
ATOM 3329 C C   . MET A 0 443 . -80.750  -22.843 60.226   1.00 38.96 443 A 1 
ATOM 3330 C CB  . MET A 0 443 . -83.111  -22.243 60.736   1.00 38.96 443 A 1 
ATOM 3331 O O   . MET A 0 443 . -80.042  -21.842 60.110   1.00 38.96 443 A 1 
ATOM 3332 C CG  . MET A 0 443 . -84.395  -22.594 61.491   1.00 38.96 443 A 1 
ATOM 3333 S SD  . MET A 0 443 . -85.833  -21.630 60.938   1.00 38.96 443 A 1 
ATOM 3334 C CE  . MET A 0 443 . -87.173  -22.591 61.685   1.00 38.96 443 A 1 
ATOM 3335 N N   . GLY A 0 444 . -80.692  -23.907 59.413   1.00 31.85 444 A 1 
ATOM 3336 C CA  . GLY A 0 444 . -79.859  -24.045 58.209   1.00 31.85 444 A 1 
ATOM 3337 C C   . GLY A 0 444 . -80.688  -24.479 56.990   1.00 31.85 444 A 1 
ATOM 3338 O O   . GLY A 0 444 . -81.671  -25.201 57.156   1.00 31.85 444 A 1 
ATOM 3339 N N   . TYR A 0 445 . -80.294  -23.986 55.818   1.00 33.63 445 A 1 
ATOM 3340 C CA  . TYR A 0 445 . -80.698  -24.410 54.473   1.00 33.63 445 A 1 
ATOM 3341 C C   . TYR A 0 445 . -79.406  -24.482 53.643   1.00 33.63 445 A 1 
ATOM 3342 C CB  . TYR A 0 445 . -81.650  -23.387 53.819   1.00 33.63 445 A 1 
ATOM 3343 O O   . TYR A 0 445 . -78.557  -23.603 53.820   1.00 33.63 445 A 1 
ATOM 3344 C CG  . TYR A 0 445 . -83.005  -23.201 54.480   1.00 33.63 445 A 1 
ATOM 3345 C CD1 . TYR A 0 445 . -84.043  -24.114 54.213   1.00 33.63 445 A 1 
ATOM 3346 C CD2 . TYR A 0 445 . -83.242  -22.093 55.316   1.00 33.63 445 A 1 
ATOM 3347 C CE1 . TYR A 0 445 . -85.312  -23.935 54.799   1.00 33.63 445 A 1 
ATOM 3348 C CE2 . TYR A 0 445 . -84.511  -21.902 55.897   1.00 33.63 445 A 1 
ATOM 3349 O OH  . TYR A 0 445 . -86.767  -22.644 56.209   1.00 33.63 445 A 1 
ATOM 3350 C CZ  . TYR A 0 445 . -85.546  -22.829 55.640   1.00 33.63 445 A 1 
ATOM 3351 N N   . ASP A 0 446 . -79.276  -25.485 52.782   1.00 37.71 446 A 1 
ATOM 3352 C CA  . ASP A 0 446 . -78.201  -25.689 51.808   1.00 37.71 446 A 1 
ATOM 3353 C C   . ASP A 0 446 . -78.818  -26.057 50.445   1.00 37.71 446 A 1 
ATOM 3354 C CB  . ASP A 0 446 . -77.198  -26.746 52.313   1.00 37.71 446 A 1 
ATOM 3355 O O   . ASP A 0 446 . -79.632  -26.969 50.354   1.00 37.71 446 A 1 
ATOM 3356 C CG  . ASP A 0 446 . -77.772  -28.122 52.710   1.00 37.71 446 A 1 
ATOM 3357 O OD1 . ASP A 0 446 . -78.978  -28.213 53.059   1.00 37.71 446 A 1 
ATOM 3358 O OD2 . ASP A 0 446 . -76.956  -29.055 52.853   1.00 37.71 446 A 1 
ATOM 3359 N N   . ASN A 0 447 . -78.498  -25.266 49.419   1.00 39.55 447 A 1 
ATOM 3360 C CA  . ASN A 0 447 . -79.049  -25.321 48.062   1.00 39.55 447 A 1 
ATOM 3361 C C   . ASN A 0 447 . -77.934  -24.808 47.132   1.00 39.55 447 A 1 
ATOM 3362 C CB  . ASN A 0 447 . -80.313  -24.412 47.995   1.00 39.55 447 A 1 
ATOM 3363 O O   . ASN A 0 447 . -77.840  -23.602 46.923   1.00 39.55 447 A 1 
ATOM 3364 C CG  . ASN A 0 447 . -81.600  -25.172 47.762   1.00 39.55 447 A 1 
ATOM 3365 N ND2 . ASN A 0 447 . -82.237  -24.974 46.637   1.00 39.55 447 A 1 
ATOM 3366 O OD1 . ASN A 0 447 . -82.084  -25.915 48.598   1.00 39.55 447 A 1 
ATOM 3367 N N   . ASP A 0 448 . -77.051  -25.674 46.631   1.00 38.35 448 A 1 
ATOM 3368 C CA  . ASP A 0 448 . -75.888  -25.238 45.841   1.00 38.35 448 A 1 
ATOM 3369 C C   . ASP A 0 448 . -75.738  -26.042 44.531   1.00 38.35 448 A 1 
ATOM 3370 C CB  . ASP A 0 448 . -74.600  -25.240 46.703   1.00 38.35 448 A 1 
ATOM 3371 O O   . ASP A 0 448 . -74.788  -26.800 44.356   1.00 38.35 448 A 1 
ATOM 3372 C CG  . ASP A 0 448 . -74.491  -24.110 47.746   1.00 38.35 448 A 1 
ATOM 3373 O OD1 . ASP A 0 448 . -74.846  -22.954 47.427   1.00 38.35 448 A 1 
ATOM 3374 O OD2 . ASP A 0 448 . -73.922  -24.362 48.834   1.00 38.35 448 A 1 
ATOM 3375 N N   . GLU A 0 449 . -76.601  -25.794 43.533   1.00 41.71 449 A 1 
ATOM 3376 C CA  . GLU A 0 449 . -76.311  -26.184 42.142   1.00 41.71 449 A 1 
ATOM 3377 C C   . GLU A 0 449 . -75.127  -25.349 41.620   1.00 41.71 449 A 1 
ATOM 3378 C CB  . GLU A 0 449 . -77.530  -26.040 41.193   1.00 41.71 449 A 1 
ATOM 3379 O O   . GLU A 0 449 . -75.255  -24.172 41.263   1.00 41.71 449 A 1 
ATOM 3380 C CG  . GLU A 0 449 . -78.218  -27.374 40.830   1.00 41.71 449 A 1 
ATOM 3381 C CD  . GLU A 0 449 . -79.164  -27.298 39.608   1.00 41.71 449 A 1 
ATOM 3382 O OE1 . GLU A 0 449 . -79.583  -28.376 39.108   1.00 41.71 449 A 1 
ATOM 3383 O OE2 . GLU A 0 449 . -79.398  -26.190 39.070   1.00 41.71 449 A 1 
ATOM 3384 N N   . TRP A 0 450 . -73.935  -25.945 41.541   1.00 54.65 450 A 1 
ATOM 3385 C CA  . TRP A 0 450 . -72.729  -25.212 41.158   1.00 54.65 450 A 1 
ATOM 3386 C C   . TRP A 0 450 . -71.991  -25.827 39.964   1.00 54.65 450 A 1 
ATOM 3387 C CB  . TRP A 0 450 . -71.862  -24.979 42.388   1.00 54.65 450 A 1 
ATOM 3388 O O   . TRP A 0 450 . -71.272  -26.822 40.041   1.00 54.65 450 A 1 
ATOM 3389 C CG  . TRP A 0 450 . -71.130  -26.164 42.913   1.00 54.65 450 A 1 
ATOM 3390 C CD1 . TRP A 0 450 . -71.674  -27.294 43.419   1.00 54.65 450 A 1 
ATOM 3391 C CD2 . TRP A 0 450 . -69.712  -26.268 43.151   1.00 54.65 450 A 1 
ATOM 3392 C CE2 . TRP A 0 450 . -69.474  -27.463 43.889   1.00 54.65 450 A 1 
ATOM 3393 C CE3 . TRP A 0 450 . -68.652  -25.360 42.979   1.00 54.65 450 A 1 
ATOM 3394 N NE1 . TRP A 0 450 . -70.687  -28.104 43.931   1.00 54.65 450 A 1 
ATOM 3395 C CH2 . TRP A 0 450 . -67.291  -26.676 44.493   1.00 54.65 450 A 1 
ATOM 3396 C CZ2 . TRP A 0 450 . -68.264  -27.690 44.541   1.00 54.65 450 A 1 
ATOM 3397 C CZ3 . TRP A 0 450 . -67.440  -25.562 43.649   1.00 54.65 450 A 1 
ATOM 3398 N N   . ALA A 0 451 . -72.100  -25.165 38.810   1.00 46.87 451 A 1 
ATOM 3399 C CA  . ALA A 0 451 . -71.181  -25.390 37.697   1.00 46.87 451 A 1 
ATOM 3400 C C   . ALA A 0 451 . -69.805  -24.785 38.033   1.00 46.87 451 A 1 
ATOM 3401 C CB  . ALA A 0 451 . -71.772  -24.814 36.405   1.00 46.87 451 A 1 
ATOM 3402 O O   . ALA A 0 451 . -69.687  -23.568 38.224   1.00 46.87 451 A 1 
ATOM 3403 N N   . LYS A 0 452 . -68.767  -25.628 38.091   1.00 55.14 452 A 1 
ATOM 3404 C CA  . LYS A 0 452 . -67.381  -25.232 38.388   1.00 55.14 452 A 1 
ATOM 3405 C C   . LYS A 0 452 . -66.624  -24.946 37.108   1.00 55.14 452 A 1 
ATOM 3406 C CB  . LYS A 0 452 . -66.662  -26.339 39.163   1.00 55.14 452 A 1 
ATOM 3407 O O   . LYS A 0 452 . -66.331  -25.858 36.340   1.00 55.14 452 A 1 
ATOM 3408 C CG  . LYS A 0 452 . -67.228  -26.420 40.569   1.00 55.14 452 A 1 
ATOM 3409 C CD  . LYS A 0 452 . -66.875  -27.724 41.283   1.00 55.14 452 A 1 
ATOM 3410 C CE  . LYS A 0 452 . -65.680  -27.593 42.217   1.00 55.14 452 A 1 
ATOM 3411 N NZ  . LYS A 0 452 . -65.772  -28.585 43.307   1.00 55.14 452 A 1 
ATOM 3412 N N   . GLN A 0 453 . -66.270  -23.686 36.922   1.00 58.62 453 A 1 
ATOM 3413 C CA  . GLN A 0 453 . -65.340  -23.271 35.882   1.00 58.62 453 A 1 
ATOM 3414 C C   . GLN A 0 453 . -63.917  -23.683 36.295   1.00 58.62 453 A 1 
ATOM 3415 C CB  . GLN A 0 453 . -65.489  -21.757 35.676   1.00 58.62 453 A 1 
ATOM 3416 O O   . GLN A 0 453 . -63.529  -23.502 37.455   1.00 58.62 453 A 1 
ATOM 3417 C CG  . GLN A 0 453 . -66.883  -21.377 35.127   1.00 58.62 453 A 1 
ATOM 3418 C CD  . GLN A 0 453 . -67.208  -19.893 35.270   1.00 58.62 453 A 1 
ATOM 3419 N NE2 . GLN A 0 453 . -68.013  -19.333 34.395   1.00 58.62 453 A 1 
ATOM 3420 O OE1 . GLN A 0 453 . -66.758  -19.203 36.170   1.00 58.62 453 A 1 
ATOM 3421 N N   . ALA A 0 454 . -63.160  -24.263 35.364   1.00 58.94 454 A 1 
ATOM 3422 C CA  . ALA A 0 454 . -61.717  -24.425 35.489   1.00 58.94 454 A 1 
ATOM 3423 C C   . ALA A 0 454 . -61.056  -23.503 34.461   1.00 58.94 454 A 1 
ATOM 3424 C CB  . ALA A 0 454 . -61.331  -25.898 35.317   1.00 58.94 454 A 1 
ATOM 3425 O O   . ALA A 0 454 . -61.435  -23.499 33.289   1.00 58.94 454 A 1 
ATOM 3426 N N   . TYR A 0 455 . -60.106  -22.704 34.933   1.00 71.43 455 A 1 
ATOM 3427 C CA  . TYR A 0 455 . -59.323  -21.796 34.109   1.00 71.43 455 A 1 
ATOM 3428 C C   . TYR A 0 455 . -57.874  -22.270 34.129   1.00 71.43 455 A 1 
ATOM 3429 C CB  . TYR A 0 455 . -59.464  -20.357 34.625   1.00 71.43 455 A 1 
ATOM 3430 O O   . TYR A 0 455 . -57.352  -22.573 35.207   1.00 71.43 455 A 1 
ATOM 3431 C CG  . TYR A 0 455 . -60.866  -19.785 34.500   1.00 71.43 455 A 1 
ATOM 3432 C CD1 . TYR A 0 455 . -61.280  -19.219 33.279   1.00 71.43 455 A 1 
ATOM 3433 C CD2 . TYR A 0 455 . -61.753  -19.820 35.594   1.00 71.43 455 A 1 
ATOM 3434 C CE1 . TYR A 0 455 . -62.577  -18.687 33.149   1.00 71.43 455 A 1 
ATOM 3435 C CE2 . TYR A 0 455 . -63.050  -19.283 35.471   1.00 71.43 455 A 1 
ATOM 3436 O OH  . TYR A 0 455 . -64.726  -18.224 34.127   1.00 71.43 455 A 1 
ATOM 3437 C CZ  . TYR A 0 455 . -63.465  -18.720 34.245   1.00 71.43 455 A 1 
ATOM 3438 N N   . GLY A 0 456 . -57.263  -22.341 32.952   1.00 77.12 456 A 1 
ATOM 3439 C CA  . GLY A 0 456 . -55.819  -22.442 32.789   1.00 77.12 456 A 1 
ATOM 3440 C C   . GLY A 0 456 . -55.262  -21.168 32.156   1.00 77.12 456 A 1 
ATOM 3441 O O   . GLY A 0 456 . -56.006  -20.404 31.533   1.00 77.12 456 A 1 
ATOM 3442 N N   . SER A 0 457 . -53.973  -20.929 32.355   1.00 80.65 457 A 1 
ATOM 3443 C CA  . SER A 0 457 . -53.206  -19.909 31.646   1.00 80.65 457 A 1 
ATOM 3444 C C   . SER A 0 457 . -51.867  -20.482 31.222   1.00 80.65 457 A 1 
ATOM 3445 C CB  . SER A 0 457 . -52.974  -18.652 32.495   1.00 80.65 457 A 1 
ATOM 3446 O O   . SER A 0 457 . -51.260  -21.180 32.031   1.00 80.65 457 A 1 
ATOM 3447 O OG  . SER A 0 457 . -52.168  -18.915 33.643   1.00 80.65 457 A 1 
ATOM 3448 N N   . ASP A 0 458 . -51.410  -20.140 30.031   1.00 82.07 458 A 1 
ATOM 3449 C CA  . ASP A 0 458 . -50.019  -20.326 29.622   1.00 82.07 458 A 1 
ATOM 3450 C C   . ASP A 0 458 . -49.341  -18.950 29.605   1.00 82.07 458 A 1 
ATOM 3451 C CB  . ASP A 0 458 . -49.964  -21.047 28.267   1.00 82.07 458 A 1 
ATOM 3452 O O   . ASP A 0 458 . -50.012  -17.943 29.364   1.00 82.07 458 A 1 
ATOM 3453 C CG  . ASP A 0 458 . -48.610  -21.691 27.992   1.00 82.07 458 A 1 
ATOM 3454 O OD1 . ASP A 0 458 . -47.710  -21.472 28.830   1.00 82.07 458 A 1 
ATOM 3455 O OD2 . ASP A 0 458 . -48.554  -22.478 27.022   1.00 82.07 458 A 1 
ATOM 3456 N N   . ALA A 0 459 . -48.071  -18.877 29.989   1.00 82.89 459 A 1 
ATOM 3457 C CA  . ALA A 0 459 . -47.330  -17.622 30.022   1.00 82.89 459 A 1 
ATOM 3458 C C   . ALA A 0 459 . -45.859  -17.878 29.696   1.00 82.89 459 A 1 
ATOM 3459 C CB  . ALA A 0 459 . -47.525  -16.915 31.371   1.00 82.89 459 A 1 
ATOM 3460 O O   . ALA A 0 459 . -45.058  -18.187 30.582   1.00 82.89 459 A 1 
ATOM 3461 N N   . ASP A 0 460 . -45.523  -17.689 28.425   1.00 85.64 460 A 1 
ATOM 3462 C CA  . ASP A 0 460 . -44.191  -17.906 27.879   1.00 85.64 460 A 1 
ATOM 3463 C C   . ASP A 0 460 . -43.558  -16.558 27.508   1.00 85.64 460 A 1 
ATOM 3464 C CB  . ASP A 0 460 . -44.275  -18.859 26.665   1.00 85.64 460 A 1 
ATOM 3465 O O   . ASP A 0 460 . -44.123  -15.775 26.746   1.00 85.64 460 A 1 
ATOM 3466 C CG  . ASP A 0 460 . -43.888  -20.316 26.944   1.00 85.64 460 A 1 
ATOM 3467 O OD1 . ASP A 0 460 . -43.756  -20.687 28.127   1.00 85.64 460 A 1 
ATOM 3468 O OD2 . ASP A 0 460 . -43.506  -20.998 25.952   1.00 85.64 460 A 1 
ATOM 3469 N N   . SER A 0 461 . -42.349  -16.281 28.008   1.00 86.80 461 A 1 
ATOM 3470 C CA  . SER A 0 461 . -41.555  -15.123 27.571   1.00 86.80 461 A 1 
ATOM 3471 C C   . SER A 0 461 . -40.219  -15.576 27.002   1.00 86.80 461 A 1 
ATOM 3472 C CB  . SER A 0 461 . -41.385  -14.065 28.669   1.00 86.80 461 A 1 
ATOM 3473 O O   . SER A 0 461 . -39.443  -16.247 27.697   1.00 86.80 461 A 1 
ATOM 3474 O OG  . SER A 0 461 . -40.455  -14.489 29.655   1.00 86.80 461 A 1 
ATOM 3475 N N   . ARG A 0 462 . -39.928  -15.183 25.761   1.00 89.10 462 A 1 
ATOM 3476 C CA  . ARG A 0 462 . -38.669  -15.481 25.079   1.00 89.10 462 A 1 
ATOM 3477 C C   . ARG A 0 462 . -38.064  -14.227 24.511   1.00 89.10 462 A 1 
ATOM 3478 C CB  . ARG A 0 462 . -38.852  -16.515 23.969   1.00 89.10 462 A 1 
ATOM 3479 O O   . ARG A 0 462 . -38.727  -13.453 23.837   1.00 89.10 462 A 1 
ATOM 3480 C CG  . ARG A 0 462 . -39.253  -17.852 24.560   1.00 89.10 462 A 1 
ATOM 3481 C CD  . ARG A 0 462 . -39.483  -18.888 23.468   1.00 89.10 462 A 1 
ATOM 3482 N NE  . ARG A 0 462 . -40.133  -20.065 24.056   1.00 89.10 462 A 1 
ATOM 3483 N NH1 . ARG A 0 462 . -40.607  -21.172 22.122   1.00 89.10 462 A 1 
ATOM 3484 N NH2 . ARG A 0 462 . -41.585  -21.806 24.044   1.00 89.10 462 A 1 
ATOM 3485 C CZ  . ARG A 0 462 . -40.766  -21.018 23.412   1.00 89.10 462 A 1 
ATOM 3486 N N   . TYR A 0 463 . -36.771  -14.106 24.724   1.00 91.94 463 A 1 
ATOM 3487 C CA  . TYR A 0 463 . -36.009  -12.966 24.274   1.00 91.94 463 A 1 
ATOM 3488 C C   . TYR A 0 463 . -34.662  -13.434 23.765   1.00 91.94 463 A 1 
ATOM 3489 C CB  . TYR A 0 463 . -35.871  -12.003 25.446   1.00 91.94 463 A 1 
ATOM 3490 O O   . TYR A 0 463 . -34.045  -14.322 24.365   1.00 91.94 463 A 1 
ATOM 3491 C CG  . TYR A 0 463 . -34.867  -10.905 25.212   1.00 91.94 463 A 1 
ATOM 3492 C CD1 . TYR A 0 463 . -33.562  -11.053 25.710   1.00 91.94 463 A 1 
ATOM 3493 C CD2 . TYR A 0 463 . -35.246  -9.744  24.515   1.00 91.94 463 A 1 
ATOM 3494 C CE1 . TYR A 0 463 . -32.660  -9.985  25.613   1.00 91.94 463 A 1 
ATOM 3495 C CE2 . TYR A 0 463 . -34.343  -8.674  24.396   1.00 91.94 463 A 1 
ATOM 3496 O OH  . TYR A 0 463 . -32.296  -7.697  25.175   1.00 91.94 463 A 1 
ATOM 3497 C CZ  . TYR A 0 463 . -33.081  -8.783  25.007   1.00 91.94 463 A 1 
ATOM 3498 N N   . GLY A 0 464 . -34.180  -12.809 22.699   1.00 93.58 464 A 1 
ATOM 3499 C CA  . GLY A 0 464 . -32.854  -13.096 22.196   1.00 93.58 464 A 1 
ATOM 3500 C C   . GLY A 0 464 . -32.204  -11.927 21.495   1.00 93.58 464 A 1 
ATOM 3501 O O   . GLY A 0 464 . -32.856  -11.022 20.970   1.00 93.58 464 A 1 
ATOM 3502 N N   . LYS A 0 465 . -30.877  -11.967 21.530   1.00 92.59 465 A 1 
ATOM 3503 C CA  . LYS A 0 465 . -30.008  -11.032 20.835   1.00 92.59 465 A 1 
ATOM 3504 C C   . LYS A 0 465 . -28.909  -11.809 20.149   1.00 92.59 465 A 1 
ATOM 3505 C CB  . LYS A 0 465 . -29.398  -9.961  21.754   1.00 92.59 465 A 1 
ATOM 3506 O O   . LYS A 0 465 . -28.348  -12.720 20.759   1.00 92.59 465 A 1 
ATOM 3507 C CG  . LYS A 0 465 . -30.221  -9.669  23.012   1.00 92.59 465 A 1 
ATOM 3508 C CD  . LYS A 0 465 . -29.686  -8.453  23.767   1.00 92.59 465 A 1 
ATOM 3509 C CE  . LYS A 0 465 . -30.370  -7.248  23.139   1.00 92.59 465 A 1 
ATOM 3510 N NZ  . LYS A 0 465 . -30.330  -6.025  23.961   1.00 92.59 465 A 1 
ATOM 3511 N N   . SER A 0 466 . -28.572  -11.398 18.943   1.00 94.02 466 A 1 
ATOM 3512 C CA  . SER A 0 466 . -27.405  -11.909 18.239   1.00 94.02 466 A 1 
ATOM 3513 C C   . SER A 0 466 . -26.650  -10.765 17.596   1.00 94.02 466 A 1 
ATOM 3514 C CB  . SER A 0 466 . -27.758  -13.015 17.242   1.00 94.02 466 A 1 
ATOM 3515 O O   . SER A 0 466 . -27.227  -9.757  17.187   1.00 94.02 466 A 1 
ATOM 3516 O OG  . SER A 0 466 . -28.869  -12.663 16.439   1.00 94.02 466 A 1 
ATOM 3517 N N   . TYR A 0 467 . -25.337  -10.903 17.574   1.00 93.16 467 A 1 
ATOM 3518 C CA  . TYR A 0 467 . -24.422  -9.925  17.026   1.00 93.16 467 A 1 
ATOM 3519 C C   . TYR A 0 467 . -23.288  -10.655 16.332   1.00 93.16 467 A 1 
ATOM 3520 C CB  . TYR A 0 467 . -23.879  -9.042  18.150   1.00 93.16 467 A 1 
ATOM 3521 O O   . TYR A 0 467 . -22.548  -11.392 16.979   1.00 93.16 467 A 1 
ATOM 3522 C CG  . TYR A 0 467 . -22.820  -8.068  17.676   1.00 93.16 467 A 1 
ATOM 3523 C CD1 . TYR A 0 467 . -21.467  -8.314  17.974   1.00 93.16 467 A 1 
ATOM 3524 C CD2 . TYR A 0 467 . -23.176  -6.954  16.890   1.00 93.16 467 A 1 
ATOM 3525 C CE1 . TYR A 0 467 . -20.478  -7.413  17.544   1.00 93.16 467 A 1 
ATOM 3526 C CE2 . TYR A 0 467 . -22.188  -6.054  16.447   1.00 93.16 467 A 1 
ATOM 3527 O OH  . TYR A 0 467 . -19.873  -5.397  16.425   1.00 93.16 467 A 1 
ATOM 3528 C CZ  . TYR A 0 467 . -20.839  -6.275  16.793   1.00 93.16 467 A 1 
ATOM 3529 N N   . ASP A 0 468 . -23.124  -10.387 15.045   1.00 84.65 468 A 1 
ATOM 3530 C CA  . ASP A 0 468 . -22.083  -10.977 14.213   1.00 84.65 468 A 1 
ATOM 3531 C C   . ASP A 0 468 . -21.256  -9.867  13.589   1.00 84.65 468 A 1 
ATOM 3532 C CB  . ASP A 0 468 . -22.701  -11.866 13.132   1.00 84.65 468 A 1 
ATOM 3533 O O   . ASP A 0 468 . -21.792  -8.805  13.274   1.00 84.65 468 A 1 
ATOM 3534 C CG  . ASP A 0 468 . -23.388  -13.112 13.688   1.00 84.65 468 A 1 
ATOM 3535 O OD1 . ASP A 0 468 . -22.945  -13.595 14.750   1.00 84.65 468 A 1 
ATOM 3536 O OD2 . ASP A 0 468 . -24.284  -13.630 12.988   1.00 84.65 468 A 1 
ATOM 3537 N N   . SER A 0 469 . -19.945  -10.078 13.440   1.00 79.70 469 A 1 
ATOM 3538 C CA  . SER A 0 469 . -19.028  -8.963  13.214   1.00 79.70 469 A 1 
ATOM 3539 C C   . SER A 0 469 . -17.835  -9.241  12.277   1.00 79.70 469 A 1 
ATOM 3540 C CB  . SER A 0 469 . -18.660  -8.375  14.591   1.00 79.70 469 A 1 
ATOM 3541 O O   . SER A 0 469 . -17.871  -10.076 11.382   1.00 79.70 469 A 1 
ATOM 3542 O OG  . SER A 0 469 . -17.624  -9.105  15.204   1.00 79.70 469 A 1 
ATOM 3543 N N   . VAL A 0 470 . -16.827  -8.386  12.397   1.00 89.73 470 A 1 
ATOM 3544 C CA  . VAL A 0 470 . -16.047  -7.670  11.379   1.00 89.73 470 A 1 
ATOM 3545 C C   . VAL A 0 470 . -14.992  -8.456  10.603   1.00 89.73 470 A 1 
ATOM 3546 C CB  . VAL A 0 470 . -15.352  -6.518  12.132   1.00 89.73 470 A 1 
ATOM 3547 O O   . VAL A 0 470 . -14.311  -9.340  11.114   1.00 89.73 470 A 1 
ATOM 3548 C CG1 . VAL A 0 470 . -14.351  -5.661  11.347   1.00 89.73 470 A 1 
ATOM 3549 C CG2 . VAL A 0 470 . -16.395  -5.545  12.648   1.00 89.73 470 A 1 
ATOM 3550 N N   . SER A 0 471 . -14.714  -7.960  9.394    1.00 94.29 471 A 1 
ATOM 3551 C CA  . SER A 0 471 . -13.490  -8.225  8.640    1.00 94.29 471 A 1 
ATOM 3552 C C   . SER A 0 471 . -12.782  -6.930  8.232    1.00 94.29 471 A 1 
ATOM 3553 C CB  . SER A 0 471 . -13.811  -9.067  7.409    1.00 94.29 471 A 1 
ATOM 3554 O O   . SER A 0 471 . -13.384  -5.996  7.701    1.00 94.29 471 A 1 
ATOM 3555 O OG  . SER A 0 471 . -12.620  -9.461  6.747    1.00 94.29 471 A 1 
ATOM 3556 N N   . ALA A 0 472 . -11.469  -6.876  8.419    1.00 95.99 472 A 1 
ATOM 3557 C CA  . ALA A 0 472 . -10.618  -5.790  7.963    1.00 95.99 472 A 1 
ATOM 3558 C C   . ALA A 0 472 . -9.362   -6.341  7.297    1.00 95.99 472 A 1 
ATOM 3559 C CB  . ALA A 0 472 . -10.288  -4.857  9.129    1.00 95.99 472 A 1 
ATOM 3560 O O   . ALA A 0 472 . -8.697   -7.242  7.806    1.00 95.99 472 A 1 
ATOM 3561 N N   . ARG A 0 473 . -9.004   -5.768  6.152    1.00 96.88 473 A 1 
ATOM 3562 C CA  . ARG A 0 473 . -7.824   -6.141  5.375    1.00 96.88 473 A 1 
ATOM 3563 C C   . ARG A 0 473 . -7.085   -4.887  4.958    1.00 96.88 473 A 1 
ATOM 3564 C CB  . ARG A 0 473 . -8.220   -7.005  4.167    1.00 96.88 473 A 1 
ATOM 3565 O O   . ARG A 0 473 . -7.699   -3.930  4.490    1.00 96.88 473 A 1 
ATOM 3566 C CG  . ARG A 0 473 . -8.925   -8.296  4.607    1.00 96.88 473 A 1 
ATOM 3567 C CD  . ARG A 0 473 . -9.401   -9.156  3.434    1.00 96.88 473 A 1 
ATOM 3568 N NE  . ARG A 0 473 . -10.092  -10.346 3.964    1.00 96.88 473 A 1 
ATOM 3569 N NH1 . ARG A 0 473 . -8.290   -11.769 4.050    1.00 96.88 473 A 1 
ATOM 3570 N NH2 . ARG A 0 473 . -10.165  -12.265 5.170    1.00 96.88 473 A 1 
ATOM 3571 C CZ  . ARG A 0 473 . -9.518   -11.462 4.376    1.00 96.88 473 A 1 
ATOM 3572 N N   . SER A 0 474 . -5.770   -4.898  5.090    1.00 97.12 474 A 1 
ATOM 3573 C CA  . SER A 0 474 . -4.903   -3.863  4.542    1.00 97.12 474 A 1 
ATOM 3574 C C   . SER A 0 474 . -3.742   -4.497  3.806    1.00 97.12 474 A 1 
ATOM 3575 C CB  . SER A 0 474 . -4.398   -2.900  5.616    1.00 97.12 474 A 1 
ATOM 3576 O O   . SER A 0 474 . -3.139   -5.440  4.313    1.00 97.12 474 A 1 
ATOM 3577 O OG  . SER A 0 474 . -3.568   -3.556  6.551    1.00 97.12 474 A 1 
ATOM 3578 N N   . TYR A 0 475 . -3.415   -3.936  2.657    1.00 96.57 475 A 1 
ATOM 3579 C CA  . TYR A 0 475 . -2.289   -4.317  1.827    1.00 96.57 475 A 1 
ATOM 3580 C C   . TYR A 0 475 . -1.528   -3.042  1.505    1.00 96.57 475 A 1 
ATOM 3581 C CB  . TYR A 0 475 . -2.797   -5.003  0.553    1.00 96.57 475 A 1 
ATOM 3582 O O   . TYR A 0 475 . -2.114   -2.115  0.957    1.00 96.57 475 A 1 
ATOM 3583 C CG  . TYR A 0 475 . -3.707   -6.188  0.813    1.00 96.57 475 A 1 
ATOM 3584 C CD1 . TYR A 0 475 . -3.140   -7.457  1.020    1.00 96.57 475 A 1 
ATOM 3585 C CD2 . TYR A 0 475 . -5.106   -6.020  0.879    1.00 96.57 475 A 1 
ATOM 3586 C CE1 . TYR A 0 475 . -3.963   -8.564  1.293    1.00 96.57 475 A 1 
ATOM 3587 C CE2 . TYR A 0 475 . -5.936   -7.126  1.148    1.00 96.57 475 A 1 
ATOM 3588 O OH  . TYR A 0 475 . -6.150   -9.475  1.627    1.00 96.57 475 A 1 
ATOM 3589 C CZ  . TYR A 0 475 . -5.363   -8.398  1.360    1.00 96.57 475 A 1 
ATOM 3590 N N   . ASP A 0 476 . -0.257   -2.995  1.855    1.00 96.02 476 A 1 
ATOM 3591 C CA  . ASP A 0 476 . 0.682    -1.982  1.408    1.00 96.02 476 A 1 
ATOM 3592 C C   . ASP A 0 476 . 1.742    -2.713  0.577    1.00 96.02 476 A 1 
ATOM 3593 C CB  . ASP A 0 476 . 1.283    -1.228  2.609    1.00 96.02 476 A 1 
ATOM 3594 O O   . ASP A 0 476 . 2.237    -3.764  0.981    1.00 96.02 476 A 1 
ATOM 3595 C CG  . ASP A 0 476 . 0.320    -0.275  3.344    1.00 96.02 476 A 1 
ATOM 3596 O OD1 . ASP A 0 476 . -0.498   0.422   2.699    1.00 96.02 476 A 1 
ATOM 3597 O OD2 . ASP A 0 476 . 0.460    -0.084  4.575    1.00 96.02 476 A 1 
ATOM 3598 N N   . ASN A 0 477 . 2.050    -2.196  -0.602   1.00 96.30 477 A 1 
ATOM 3599 C CA  . ASN A 0 477 . 3.088    -2.725  -1.471   1.00 96.30 477 A 1 
ATOM 3600 C C   . ASN A 0 477 . 3.910    -1.563  -2.018   1.00 96.30 477 A 1 
ATOM 3601 C CB  . ASN A 0 477 . 2.450    -3.575  -2.580   1.00 96.30 477 A 1 
ATOM 3602 O O   . ASN A 0 477 . 3.334    -0.603  -2.530   1.00 96.30 477 A 1 
ATOM 3603 C CG  . ASN A 0 477 . 3.475    -4.012  -3.609   1.00 96.30 477 A 1 
ATOM 3604 N ND2 . ASN A 0 477 . 3.250    -3.717  -4.867   1.00 96.30 477 A 1 
ATOM 3605 O OD1 . ASN A 0 477 . 4.504    -4.587  -3.320   1.00 96.30 477 A 1 
ATOM 3606 N N   . GLU A 0 478 . 5.228    -1.672  -1.926   1.00 96.85 478 A 1 
ATOM 3607 C CA  . GLU A 0 478 . 6.196    -0.730  -2.475   1.00 96.85 478 A 1 
ATOM 3608 C C   . GLU A 0 478 . 7.137    -1.477  -3.409   1.00 96.85 478 A 1 
ATOM 3609 C CB  . GLU A 0 478 . 6.974    -0.022  -1.356   1.00 96.85 478 A 1 
ATOM 3610 O O   . GLU A 0 478 . 7.737    -2.479  -3.029   1.00 96.85 478 A 1 
ATOM 3611 C CG  . GLU A 0 478 . 6.052    0.956   -0.620   1.00 96.85 478 A 1 
ATOM 3612 C CD  . GLU A 0 478 . 6.741    1.813   0.447    1.00 96.85 478 A 1 
ATOM 3613 O OE1 . GLU A 0 478 . 5.980    2.385   1.267    1.00 96.85 478 A 1 
ATOM 3614 O OE2 . GLU A 0 478 . 7.970    2.022   0.368    1.00 96.85 478 A 1 
ATOM 3615 N N   . LYS A 0 479 . 7.260    -0.995  -4.641   1.00 97.56 479 A 1 
ATOM 3616 C CA  . LYS A 0 479 . 8.172    -1.531  -5.644   1.00 97.56 479 A 1 
ATOM 3617 C C   . LYS A 0 479 . 9.029    -0.407  -6.176   1.00 97.56 479 A 1 
ATOM 3618 C CB  . LYS A 0 479 . 7.410    -2.233  -6.772   1.00 97.56 479 A 1 
ATOM 3619 O O   . LYS A 0 479 . 8.514    0.620   -6.596   1.00 97.56 479 A 1 
ATOM 3620 C CG  . LYS A 0 479 . 6.645    -3.447  -6.238   1.00 97.56 479 A 1 
ATOM 3621 C CD  . LYS A 0 479 . 6.052    -4.267  -7.385   1.00 97.56 479 A 1 
ATOM 3622 C CE  . LYS A 0 479 . 5.449    -5.549  -6.799   1.00 97.56 479 A 1 
ATOM 3623 N NZ  . LYS A 0 479 . 5.890    -6.733  -7.564   1.00 97.56 479 A 1 
ATOM 3624 N N   . TYR A 0 480 . 10.330   -0.613  -6.169   1.00 98.06 480 A 1 
ATOM 3625 C CA  . TYR A 0 480 . 11.307   0.252   -6.801   1.00 98.06 480 A 1 
ATOM 3626 C C   . TYR A 0 480 . 12.120   -0.590  -7.770   1.00 98.06 480 A 1 
ATOM 3627 C CB  . TYR A 0 480 . 12.192   0.892   -5.733   1.00 98.06 480 A 1 
ATOM 3628 O O   . TYR A 0 480 . 12.581   -1.671  -7.407   1.00 98.06 480 A 1 
ATOM 3629 C CG  . TYR A 0 480 . 13.367   1.664   -6.291   1.00 98.06 480 A 1 
ATOM 3630 C CD1 . TYR A 0 480 . 14.630   1.049   -6.415   1.00 98.06 480 A 1 
ATOM 3631 C CD2 . TYR A 0 480 . 13.187   2.997   -6.699   1.00 98.06 480 A 1 
ATOM 3632 C CE1 . TYR A 0 480 . 15.724   1.783   -6.909   1.00 98.06 480 A 1 
ATOM 3633 C CE2 . TYR A 0 480 . 14.277   3.737   -7.187   1.00 98.06 480 A 1 
ATOM 3634 O OH  . TYR A 0 480 . 16.607   3.874   -7.691   1.00 98.06 480 A 1 
ATOM 3635 C CZ  . TYR A 0 480 . 15.549   3.134   -7.274   1.00 98.06 480 A 1 
ATOM 3636 N N   . ALA A 0 481 . 12.325   -0.087  -8.979   1.00 98.10 481 A 1 
ATOM 3637 C CA  . ALA A 0 481 . 13.254   -0.679  -9.922   1.00 98.10 481 A 1 
ATOM 3638 C C   . ALA A 0 481 . 14.074   0.416   -10.596  1.00 98.10 481 A 1 
ATOM 3639 C CB  . ALA A 0 481 . 12.504   -1.569  -10.917  1.00 98.10 481 A 1 
ATOM 3640 O O   . ALA A 0 481 . 13.525   1.411   -11.076  1.00 98.10 481 A 1 
ATOM 3641 N N   . ARG A 0 482 . 15.388   0.214   -10.641  1.00 98.31 482 A 1 
ATOM 3642 C CA  . ARG A 0 482 . 16.345   1.036   -11.363  1.00 98.31 482 A 1 
ATOM 3643 C C   . ARG A 0 482 . 17.187   0.144   -12.250  1.00 98.31 482 A 1 
ATOM 3644 C CB  . ARG A 0 482 . 17.193   1.853   -10.388  1.00 98.31 482 A 1 
ATOM 3645 O O   . ARG A 0 482 . 17.896   -0.732  -11.767  1.00 98.31 482 A 1 
ATOM 3646 C CG  . ARG A 0 482 . 18.217   2.726   -11.126  1.00 98.31 482 A 1 
ATOM 3647 C CD  . ARG A 0 482 . 18.998   3.604   -10.142  1.00 98.31 482 A 1 
ATOM 3648 N NE  . ARG A 0 482 . 20.082   2.840   -9.496   1.00 98.31 482 A 1 
ATOM 3649 N NH1 . ARG A 0 482 . 21.582   3.095   -11.213  1.00 98.31 482 A 1 
ATOM 3650 N NH2 . ARG A 0 482 . 22.136   1.889   -9.431   1.00 98.31 482 A 1 
ATOM 3651 C CZ  . ARG A 0 482 . 21.257   2.614   -10.046  1.00 98.31 482 A 1 
ATOM 3652 N N   . TRP A 0 483 . 17.138   0.428   -13.537  1.00 98.50 483 A 1 
ATOM 3653 C CA  . TRP A 0 483 . 18.012   -0.166  -14.525  1.00 98.50 483 A 1 
ATOM 3654 C C   . TRP A 0 483 . 18.858   0.933   -15.156  1.00 98.50 483 A 1 
ATOM 3655 C CB  . TRP A 0 483 . 17.184   -0.960  -15.527  1.00 98.50 483 A 1 
ATOM 3656 O O   . TRP A 0 483 . 18.350   2.015   -15.453  1.00 98.50 483 A 1 
ATOM 3657 C CG  . TRP A 0 483 . 17.989   -1.580  -16.616  1.00 98.50 483 A 1 
ATOM 3658 C CD1 . TRP A 0 483 . 18.646   -2.762  -16.557  1.00 98.50 483 A 1 
ATOM 3659 C CD2 . TRP A 0 483 . 18.272   -1.028  -17.931  1.00 98.50 483 A 1 
ATOM 3660 C CE2 . TRP A 0 483 . 19.076   -1.962  -18.649  1.00 98.50 483 A 1 
ATOM 3661 C CE3 . TRP A 0 483 . 17.931   0.182   -18.570  1.00 98.50 483 A 1 
ATOM 3662 N NE1 . TRP A 0 483 . 19.291   -2.997  -17.758  1.00 98.50 483 A 1 
ATOM 3663 C CH2 . TRP A 0 483 . 19.123   -0.511  -20.583  1.00 98.50 483 A 1 
ATOM 3664 C CZ2 . TRP A 0 483 . 19.486   -1.720  -19.966  1.00 98.50 483 A 1 
ATOM 3665 C CZ3 . TRP A 0 483 . 18.355   0.434   -19.884  1.00 98.50 483 A 1 
ATOM 3666 N N   . LEU A 0 484 . 20.148   0.674   -15.305  1.00 97.74 484 A 1 
ATOM 3667 C CA  . LEU A 0 484 . 21.114   1.589   -15.890  1.00 97.74 484 A 1 
ATOM 3668 C C   . LEU A 0 484 . 22.006   0.800   -16.837  1.00 97.74 484 A 1 
ATOM 3669 C CB  . LEU A 0 484 . 21.882   2.292   -14.757  1.00 97.74 484 A 1 
ATOM 3670 O O   . LEU A 0 484 . 22.529   -0.241  -16.444  1.00 97.74 484 A 1 
ATOM 3671 C CG  . LEU A 0 484 . 23.026   3.227   -15.204  1.00 97.74 484 A 1 
ATOM 3672 C CD1 . LEU A 0 484 . 23.218   4.297   -14.123  1.00 97.74 484 A 1 
ATOM 3673 C CD2 . LEU A 0 484 . 24.373   2.507   -15.338  1.00 97.74 484 A 1 
ATOM 3674 N N   . GLN A 0 485 . 22.197   1.334   -18.031  1.00 97.34 485 A 1 
ATOM 3675 C CA  . GLN A 0 485 . 23.191   0.902   -18.995  1.00 97.34 485 A 1 
ATOM 3676 C C   . GLN A 0 485 . 24.036   2.115   -19.378  1.00 97.34 485 A 1 
ATOM 3677 C CB  . GLN A 0 485 . 22.495   0.244   -20.187  1.00 97.34 485 A 1 
ATOM 3678 O O   . GLN A 0 485 . 23.491   3.194   -19.620  1.00 97.34 485 A 1 
ATOM 3679 C CG  . GLN A 0 485 . 23.495   -0.358  -21.183  1.00 97.34 485 A 1 
ATOM 3680 C CD  . GLN A 0 485 . 22.826   -1.215  -22.254  1.00 97.34 485 A 1 
ATOM 3681 N NE2 . GLN A 0 485 . 23.567   -2.105  -22.870  1.00 97.34 485 A 1 
ATOM 3682 O OE1 . GLN A 0 485 . 21.634   -1.138  -22.532  1.00 97.34 485 A 1 
ATOM 3683 N N   . ALA A 0 486 . 25.348   1.949   -19.361  1.00 96.15 486 A 1 
ATOM 3684 C CA  . ALA A 0 486 . 26.293   2.904   -19.908  1.00 96.15 486 A 1 
ATOM 3685 C C   . ALA A 0 486 . 27.271   2.142   -20.795  1.00 96.15 486 A 1 
ATOM 3686 C CB  . ALA A 0 486 . 26.995   3.658   -18.773  1.00 96.15 486 A 1 
ATOM 3687 O O   . ALA A 0 486 . 27.725   1.075   -20.384  1.00 96.15 486 A 1 
ATOM 3688 N N   . ASP A 0 487 . 27.550   2.702   -21.959  1.00 94.56 487 A 1 
ATOM 3689 C CA  . ASP A 0 487 . 28.450   2.160   -22.969  1.00 94.56 487 A 1 
ATOM 3690 C C   . ASP A 0 487 . 29.398   3.292   -23.413  1.00 94.56 487 A 1 
ATOM 3691 C CB  . ASP A 0 487 . 27.591   1.562   -24.094  1.00 94.56 487 A 1 
ATOM 3692 O O   . ASP A 0 487 . 29.003   4.463   -23.457  1.00 94.56 487 A 1 
ATOM 3693 C CG  . ASP A 0 487 . 28.386   0.770   -25.128  1.00 94.56 487 A 1 
ATOM 3694 O OD1 . ASP A 0 487 . 29.622   0.708   -24.949  1.00 94.56 487 A 1 
ATOM 3695 O OD2 . ASP A 0 487 . 27.705   0.258   -26.048  1.00 94.56 487 A 1 
ATOM 3696 N N   . ASP A 0 488 . 30.676   2.976   -23.598  1.00 92.41 488 A 1 
ATOM 3697 C CA  . ASP A 0 488 . 31.736   3.926   -23.963  1.00 92.41 488 A 1 
ATOM 3698 C C   . ASP A 0 488 . 32.713   3.253   -24.925  1.00 92.41 488 A 1 
ATOM 3699 C CB  . ASP A 0 488 . 32.431   4.517   -22.717  1.00 92.41 488 A 1 
ATOM 3700 O O   . ASP A 0 488 . 33.787   2.776   -24.530  1.00 92.41 488 A 1 
ATOM 3701 C CG  . ASP A 0 488 . 33.583   5.503   -23.010  1.00 92.41 488 A 1 
ATOM 3702 O OD1 . ASP A 0 488 . 33.617   6.206   -24.039  1.00 92.41 488 A 1 
ATOM 3703 O OD2 . ASP A 0 488 . 34.424   5.787   -22.113  1.00 92.41 488 A 1 
ATOM 3704 N N   . ASP A 0 489 . 32.318   3.266   -26.192  1.00 90.75 489 A 1 
ATOM 3705 C CA  . ASP A 0 489 . 33.094   2.792   -27.320  1.00 90.75 489 A 1 
ATOM 3706 C C   . ASP A 0 489 . 34.135   3.835   -27.721  1.00 90.75 489 A 1 
ATOM 3707 C CB  . ASP A 0 489 . 32.163   2.505   -28.506  1.00 90.75 489 A 1 
ATOM 3708 O O   . ASP A 0 489 . 33.838   5.003   -27.967  1.00 90.75 489 A 1 
ATOM 3709 C CG  . ASP A 0 489 . 31.552   1.107   -28.506  1.00 90.75 489 A 1 
ATOM 3710 O OD1 . ASP A 0 489 . 32.277   0.185   -28.066  1.00 90.75 489 A 1 
ATOM 3711 O OD2 . ASP A 0 489 . 30.510   0.949   -29.179  1.00 90.75 489 A 1 
ATOM 3712 N N   . GLN A 0 490 . 35.387   3.409   -27.836  1.00 87.68 490 A 1 
ATOM 3713 C CA  . GLN A 0 490 . 36.488   4.200   -28.373  1.00 87.68 490 A 1 
ATOM 3714 C C   . GLN A 0 490 . 37.171   3.420   -29.479  1.00 87.68 490 A 1 
ATOM 3715 C CB  . GLN A 0 490 . 37.499   4.550   -27.272  1.00 87.68 490 A 1 
ATOM 3716 O O   . GLN A 0 490 . 37.533   2.259   -29.288  1.00 87.68 490 A 1 
ATOM 3717 C CG  . GLN A 0 490 . 36.898   5.545   -26.279  1.00 87.68 490 A 1 
ATOM 3718 C CD  . GLN A 0 490 . 37.790   5.869   -25.090  1.00 87.68 490 A 1 
ATOM 3719 N NE2 . GLN A 0 490 . 37.240   6.571   -24.128  1.00 87.68 490 A 1 
ATOM 3720 O OE1 . GLN A 0 490 . 38.958   5.515   -24.958  1.00 87.68 490 A 1 
ATOM 3721 N N   . TRP A 0 491 . 37.435   4.078   -30.602  1.00 85.93 491 A 1 
ATOM 3722 C CA  . TRP A 0 491 . 38.213   3.494   -31.687  1.00 85.93 491 A 1 
ATOM 3723 C C   . TRP A 0 491 . 39.162   4.511   -32.313  1.00 85.93 491 A 1 
ATOM 3724 C CB  . TRP A 0 491 . 37.288   2.853   -32.726  1.00 85.93 491 A 1 
ATOM 3725 O O   . TRP A 0 491 . 38.905   5.718   -32.333  1.00 85.93 491 A 1 
ATOM 3726 C CG  . TRP A 0 491 . 36.464   3.810   -33.529  1.00 85.93 491 A 1 
ATOM 3727 C CD1 . TRP A 0 491 . 36.777   4.266   -34.763  1.00 85.93 491 A 1 
ATOM 3728 C CD2 . TRP A 0 491 . 35.198   4.447   -33.171  1.00 85.93 491 A 1 
ATOM 3729 C CE2 . TRP A 0 491 . 34.786   5.265   -34.266  1.00 85.93 491 A 1 
ATOM 3730 C CE3 . TRP A 0 491 . 34.350   4.407   -32.043  1.00 85.93 491 A 1 
ATOM 3731 N NE1 . TRP A 0 491 . 35.795   5.133   -35.197  1.00 85.93 491 A 1 
ATOM 3732 C CH2 . TRP A 0 491 . 32.774   5.944   -33.105  1.00 85.93 491 A 1 
ATOM 3733 C CZ2 . TRP A 0 491 . 33.589   5.998   -34.250  1.00 85.93 491 A 1 
ATOM 3734 C CZ3 . TRP A 0 491 . 33.156   5.151   -32.009  1.00 85.93 491 A 1 
ATOM 3735 N N   . ALA A 0 492 . 40.278   4.003   -32.823  1.00 84.91 492 A 1 
ATOM 3736 C CA  . ALA A 0 492 . 41.218   4.742   -33.643  1.00 84.91 492 A 1 
ATOM 3737 C C   . ALA A 0 492 . 41.748   3.841   -34.763  1.00 84.91 492 A 1 
ATOM 3738 C CB  . ALA A 0 492 . 42.349   5.294   -32.769  1.00 84.91 492 A 1 
ATOM 3739 O O   . ALA A 0 492 . 42.036   2.665   -34.533  1.00 84.91 492 A 1 
ATOM 3740 N N   . GLU A 0 493 . 41.884   4.410   -35.953  1.00 82.47 493 A 1 
ATOM 3741 C CA  . GLU A 0 493 . 42.470   3.769   -37.127  1.00 82.47 493 A 1 
ATOM 3742 C C   . GLU A 0 493 . 43.530   4.710   -37.700  1.00 82.47 493 A 1 
ATOM 3743 C CB  . GLU A 0 493 . 41.391   3.474   -38.187  1.00 82.47 493 A 1 
ATOM 3744 O O   . GLU A 0 493 . 43.238   5.886   -37.932  1.00 82.47 493 A 1 
ATOM 3745 C CG  . GLU A 0 493 . 40.302   2.485   -37.732  1.00 82.47 493 A 1 
ATOM 3746 C CD  . GLU A 0 493 . 39.264   2.153   -38.827  1.00 82.47 493 A 1 
ATOM 3747 O OE1 . GLU A 0 493 . 38.336   1.364   -38.533  1.00 82.47 493 A 1 
ATOM 3748 O OE2 . GLU A 0 493 . 39.388   2.637   -39.979  1.00 82.47 493 A 1 
ATOM 3749 N N   . ASP A 0 494 . 44.733   4.194   -37.937  1.00 79.66 494 A 1 
ATOM 3750 C CA  . ASP A 0 494 . 45.759   4.869   -38.721  1.00 79.66 494 A 1 
ATOM 3751 C C   . ASP A 0 494 . 45.994   4.118   -40.041  1.00 79.66 494 A 1 
ATOM 3752 C CB  . ASP A 0 494 . 47.026   5.162   -37.893  1.00 79.66 494 A 1 
ATOM 3753 O O   . ASP A 0 494 . 45.832   2.898   -40.172  1.00 79.66 494 A 1 
ATOM 3754 C CG  . ASP A 0 494 . 47.876   3.958   -37.476  1.00 79.66 494 A 1 
ATOM 3755 O OD1 . ASP A 0 494 . 47.891   2.954   -38.219  1.00 79.66 494 A 1 
ATOM 3756 O OD2 . ASP A 0 494 . 48.564   4.086   -36.433  1.00 79.66 494 A 1 
ATOM 3757 N N   . TYR A 0 495 . 46.280   4.871   -41.095  1.00 73.19 495 A 1 
ATOM 3758 C CA  . TYR A 0 495 . 46.644   4.299   -42.379  1.00 73.19 495 A 1 
ATOM 3759 C C   . TYR A 0 495 . 47.774   5.096   -43.002  1.00 73.19 495 A 1 
ATOM 3760 C CB  . TYR A 0 495 . 45.429   4.208   -43.309  1.00 73.19 495 A 1 
ATOM 3761 O O   . TYR A 0 495 . 47.574   6.187   -43.544  1.00 73.19 495 A 1 
ATOM 3762 C CG  . TYR A 0 495 . 45.770   3.601   -44.661  1.00 73.19 495 A 1 
ATOM 3763 C CD1 . TYR A 0 495 . 46.065   4.436   -45.754  1.00 73.19 495 A 1 
ATOM 3764 C CD2 . TYR A 0 495 . 45.869   2.204   -44.802  1.00 73.19 495 A 1 
ATOM 3765 C CE1 . TYR A 0 495 . 46.453   3.881   -46.988  1.00 73.19 495 A 1 
ATOM 3766 C CE2 . TYR A 0 495 . 46.242   1.636   -46.036  1.00 73.19 495 A 1 
ATOM 3767 O OH  . TYR A 0 495 . 46.946   1.955   -48.318  1.00 73.19 495 A 1 
ATOM 3768 C CZ  . TYR A 0 495 . 46.543   2.478   -47.126  1.00 73.19 495 A 1 
ATOM 3769 N N   . ASP A 0 496 . 48.940   4.465   -43.030  1.00 74.68 496 A 1 
ATOM 3770 C CA  . ASP A 0 496 . 50.144   5.004   -43.625  1.00 74.68 496 A 1 
ATOM 3771 C C   . ASP A 0 496 . 50.438   4.289   -44.950  1.00 74.68 496 A 1 
ATOM 3772 C CB  . ASP A 0 496 . 51.295   4.881   -42.616  1.00 74.68 496 A 1 
ATOM 3773 O O   . ASP A 0 496 . 50.553   3.065   -45.055  1.00 74.68 496 A 1 
ATOM 3774 C CG  . ASP A 0 496 . 51.557   6.117   -41.753  1.00 74.68 496 A 1 
ATOM 3775 O OD1 . ASP A 0 496 . 50.901   7.151   -41.984  1.00 74.68 496 A 1 
ATOM 3776 O OD2 . ASP A 0 496 . 52.624   6.136   -41.092  1.00 74.68 496 A 1 
ATOM 3777 N N   . SER A 0 497 . 50.571   5.059   -46.032  1.00 59.83 497 A 1 
ATOM 3778 C CA  . SER A 0 497 . 50.994   4.534   -47.333  1.00 59.83 497 A 1 
ATOM 3779 C C   . SER A 0 497 . 52.155   5.340   -47.895  1.00 59.83 497 A 1 
ATOM 3780 C CB  . SER A 0 497 . 49.803   4.467   -48.288  1.00 59.83 497 A 1 
ATOM 3781 O O   . SER A 0 497 . 52.003   6.488   -48.325  1.00 59.83 497 A 1 
ATOM 3782 O OG  . SER A 0 497 . 50.217   4.179   -49.619  1.00 59.83 497 A 1 
ATOM 3783 N N   . TYR A 0 498 . 53.312   4.684   -48.014  1.00 61.47 498 A 1 
ATOM 3784 C CA  . TYR A 0 498 . 54.528   5.267   -48.573  1.00 61.47 498 A 1 
ATOM 3785 C C   . TYR A 0 498 . 54.919   4.585   -49.891  1.00 61.47 498 A 1 
ATOM 3786 C CB  . TYR A 0 498 . 55.659   5.183   -47.533  1.00 61.47 498 A 1 
ATOM 3787 O O   . TYR A 0 498 . 55.297   3.410   -49.910  1.00 61.47 498 A 1 
ATOM 3788 C CG  . TYR A 0 498 . 55.335   5.814   -46.189  1.00 61.47 498 A 1 
ATOM 3789 C CD1 . TYR A 0 498 . 55.266   7.213   -46.068  1.00 61.47 498 A 1 
ATOM 3790 C CD2 . TYR A 0 498 . 55.022   5.005   -45.078  1.00 61.47 498 A 1 
ATOM 3791 C CE1 . TYR A 0 498 . 54.892   7.793   -44.840  1.00 61.47 498 A 1 
ATOM 3792 C CE2 . TYR A 0 498 . 54.685   5.587   -43.840  1.00 61.47 498 A 1 
ATOM 3793 O OH  . TYR A 0 498 . 54.335   7.599   -42.540  1.00 61.47 498 A 1 
ATOM 3794 C CZ  . TYR A 0 498 . 54.621   6.988   -43.715  1.00 61.47 498 A 1 
ATOM 3795 N N   . ASP A 0 499 . 54.927   5.339   -50.997  1.00 54.42 499 A 1 
ATOM 3796 C CA  . ASP A 0 499 . 55.638   4.944   -52.223  1.00 54.42 499 A 1 
ATOM 3797 C C   . ASP A 0 499 . 56.956   5.728   -52.325  1.00 54.42 499 A 1 
ATOM 3798 C CB  . ASP A 0 499 . 54.746   5.072   -53.476  1.00 54.42 499 A 1 
ATOM 3799 O O   . ASP A 0 499 . 56.983   6.921   -52.643  1.00 54.42 499 A 1 
ATOM 3800 C CG  . ASP A 0 499 . 55.358   4.395   -54.720  1.00 54.42 499 A 1 
ATOM 3801 O OD1 . ASP A 0 499 . 56.448   3.783   -54.596  1.00 54.42 499 A 1 
ATOM 3802 O OD2 . ASP A 0 499 . 54.741   4.471   -55.808  1.00 54.42 499 A 1 
ATOM 3803 N N   . SER A 0 500 . 58.079   5.075   -52.003  1.00 51.70 500 A 1 
ATOM 3804 C CA  . SER A 0 500 . 59.411   5.638   -52.248  1.00 51.70 500 A 1 
ATOM 3805 C C   . SER A 0 500 . 59.891   5.264   -53.654  1.00 51.70 500 A 1 
ATOM 3806 C CB  . SER A 0 500 . 60.404   5.313   -51.122  1.00 51.70 500 A 1 
ATOM 3807 O O   . SER A 0 500 . 60.632   4.302   -53.872  1.00 51.70 500 A 1 
ATOM 3808 O OG  . SER A 0 500 . 60.659   3.933   -50.941  1.00 51.70 500 A 1 
ATOM 3809 N N   . GLY A 0 501 . 59.477   6.053   -54.646  1.00 47.09 501 A 1 
ATOM 3810 C CA  . GLY A 0 501 . 59.972   5.936   -56.015  1.00 47.09 501 A 1 
ATOM 3811 C C   . GLY A 0 501 . 61.463   6.293   -56.137  1.00 47.09 501 A 1 
ATOM 3812 O O   . GLY A 0 501 . 61.804   7.445   -56.357  1.00 47.09 501 A 1 
ATOM 3813 N N   . MET A 0 502 . 62.340   5.288   -56.022  1.00 43.02 502 A 1 
ATOM 3814 C CA  . MET A 0 502 . 63.738   5.196   -56.502  1.00 43.02 502 A 1 
ATOM 3815 C C   . MET A 0 502 . 64.627   6.459   -56.419  1.00 43.02 502 A 1 
ATOM 3816 C CB  . MET A 0 502 . 63.755   4.664   -57.948  1.00 43.02 502 A 1 
ATOM 3817 O O   . MET A 0 502 . 64.754   7.212   -57.384  1.00 43.02 502 A 1 
ATOM 3818 C CG  . MET A 0 502 . 63.107   3.288   -58.102  1.00 43.02 502 A 1 
ATOM 3819 S SD  . MET A 0 502 . 63.282   2.589   -59.769  1.00 43.02 502 A 1 
ATOM 3820 C CE  . MET A 0 502 . 62.170   1.172   -59.568  1.00 43.02 502 A 1 
ATOM 3821 N N   . ALA A 0 503 . 65.406   6.583   -55.342  1.00 41.49 503 A 1 
ATOM 3822 C CA  . ALA A 0 503 . 66.436   7.612   -55.183  1.00 41.49 503 A 1 
ATOM 3823 C C   . ALA A 0 503 . 67.872   7.112   -55.469  1.00 41.49 503 A 1 
ATOM 3824 C CB  . ALA A 0 503 . 66.279   8.248   -53.793  1.00 41.49 503 A 1 
ATOM 3825 O O   . ALA A 0 503 . 68.753   7.399   -54.680  1.00 41.49 503 A 1 
ATOM 3826 N N   . ASP A 0 504 . 68.147   6.404   -56.578  1.00 38.78 504 A 1 
ATOM 3827 C CA  . ASP A 0 504 . 69.523   5.975   -56.924  1.00 38.78 504 A 1 
ATOM 3828 C C   . ASP A 0 504 . 69.790   5.909   -58.449  1.00 38.78 504 A 1 
ATOM 3829 C CB  . ASP A 0 504 . 69.863   4.615   -56.277  1.00 38.78 504 A 1 
ATOM 3830 O O   . ASP A 0 504 . 69.887   4.838   -59.049  1.00 38.78 504 A 1 
ATOM 3831 C CG  . ASP A 0 504 . 70.031   4.632   -54.757  1.00 38.78 504 A 1 
ATOM 3832 O OD1 . ASP A 0 504 . 70.783   5.505   -54.274  1.00 38.78 504 A 1 
ATOM 3833 O OD2 . ASP A 0 504 . 69.499   3.694   -54.125  1.00 38.78 504 A 1 
ATOM 3834 N N   . GLN A 0 505 . 69.973   7.051   -59.124  1.00 38.87 505 A 1 
ATOM 3835 C CA  . GLN A 0 505 . 70.712   7.086   -60.411  1.00 38.87 505 A 1 
ATOM 3836 C C   . GLN A 0 505 . 71.978   7.961   -60.374  1.00 38.87 505 A 1 
ATOM 3837 C CB  . GLN A 0 505 . 69.794   7.358   -61.622  1.00 38.87 505 A 1 
ATOM 3838 O O   . GLN A 0 505 . 72.618   8.194   -61.404  1.00 38.87 505 A 1 
ATOM 3839 C CG  . GLN A 0 505 . 68.984   6.106   -62.007  1.00 38.87 505 A 1 
ATOM 3840 C CD  . GLN A 0 505 . 68.304   6.201   -63.371  1.00 38.87 505 A 1 
ATOM 3841 N NE2 . GLN A 0 505 . 67.199   5.516   -63.562  1.00 38.87 505 A 1 
ATOM 3842 O OE1 . GLN A 0 505 . 68.778   6.820   -64.312  1.00 38.87 505 A 1 
ATOM 3843 N N   . TYR A 0 506 . 72.425   8.371   -59.182  1.00 37.76 506 A 1 
ATOM 3844 C CA  . TYR A 0 506 . 73.560   9.279   -58.978  1.00 37.76 506 A 1 
ATOM 3845 C C   . TYR A 0 506 . 74.947   8.602   -59.050  1.00 37.76 506 A 1 
ATOM 3846 C CB  . TYR A 0 506 . 73.338   10.101  -57.700  1.00 37.76 506 A 1 
ATOM 3847 O O   . TYR A 0 506 . 75.810   8.803   -58.201  1.00 37.76 506 A 1 
ATOM 3848 C CG  . TYR A 0 506 . 73.946   11.487  -57.790  1.00 37.76 506 A 1 
ATOM 3849 C CD1 . TYR A 0 506 . 75.216   11.755  -57.246  1.00 37.76 506 A 1 
ATOM 3850 C CD2 . TYR A 0 506 . 73.228   12.510  -58.439  1.00 37.76 506 A 1 
ATOM 3851 C CE1 . TYR A 0 506 . 75.764   13.049  -57.335  1.00 37.76 506 A 1 
ATOM 3852 C CE2 . TYR A 0 506 . 73.773   13.803  -58.536  1.00 37.76 506 A 1 
ATOM 3853 O OH  . TYR A 0 506 . 75.557   15.329  -58.057  1.00 37.76 506 A 1 
ATOM 3854 C CZ  . TYR A 0 506 . 75.038   14.076  -57.978  1.00 37.76 506 A 1 
ATOM 3855 N N   . GLY A 0 507 . 75.186   7.799   -60.090  1.00 32.77 507 A 1 
ATOM 3856 C CA  . GLY A 0 507 . 76.492   7.175   -60.350  1.00 32.77 507 A 1 
ATOM 3857 C C   . GLY A 0 507 . 77.006   7.314   -61.785  1.00 32.77 507 A 1 
ATOM 3858 O O   . GLY A 0 507 . 78.050   6.753   -62.113  1.00 32.77 507 A 1 
ATOM 3859 N N   . ARG A 0 508 . 76.299   8.021   -62.681  1.00 34.72 508 A 1 
ATOM 3860 C CA  . ARG A 0 508 . 76.652   8.054   -64.112  1.00 34.72 508 A 1 
ATOM 3861 C C   . ARG A 0 508 . 77.353   9.347   -64.529  1.00 34.72 508 A 1 
ATOM 3862 C CB  . ARG A 0 508 . 75.453   7.690   -64.999  1.00 34.72 508 A 1 
ATOM 3863 O O   . ARG A 0 508 . 76.739   10.283  -65.021  1.00 34.72 508 A 1 
ATOM 3864 C CG  . ARG A 0 508 . 74.952   6.262   -64.721  1.00 34.72 508 A 1 
ATOM 3865 C CD  . ARG A 0 508 . 74.072   5.768   -65.876  1.00 34.72 508 A 1 
ATOM 3866 N NE  . ARG A 0 508 . 73.224   4.634   -65.464  1.00 34.72 508 A 1 
ATOM 3867 N NH1 . ARG A 0 508 . 73.498   3.248   -67.283  1.00 34.72 508 A 1 
ATOM 3868 N NH2 . ARG A 0 508 . 72.069   2.691   -65.662  1.00 34.72 508 A 1 
ATOM 3869 C CZ  . ARG A 0 508 . 72.940   3.534   -66.138  1.00 34.72 508 A 1 
ATOM 3870 N N   . GLY A 0 509 . 78.677   9.315   -64.394  1.00 32.45 509 A 1 
ATOM 3871 C CA  . GLY A 0 509 . 79.617   9.747   -65.432  1.00 32.45 509 A 1 
ATOM 3872 C C   . GLY A 0 509 . 79.541   11.195  -65.920  1.00 32.45 509 A 1 
ATOM 3873 O O   . GLY A 0 509 . 79.041   11.455  -67.013  1.00 32.45 509 A 1 
ATOM 3874 N N   . ALA A 0 510 . 80.207   12.110  -65.211  1.00 29.38 510 A 1 
ATOM 3875 C CA  . ALA A 0 510 . 80.834   13.246  -65.880  1.00 29.38 510 A 1 
ATOM 3876 C C   . ALA A 0 510 . 82.116   12.746  -66.574  1.00 29.38 510 A 1 
ATOM 3877 C CB  . ALA A 0 510 . 81.075   14.387  -64.889  1.00 29.38 510 A 1 
ATOM 3878 O O   . ALA A 0 510 . 83.053   12.265  -65.942  1.00 29.38 510 A 1 
ATOM 3879 N N   . SER A 0 511 . 82.084   12.795  -67.901  1.00 35.71 511 A 1 
ATOM 3880 C CA  . SER A 0 511 . 83.044   12.243  -68.853  1.00 35.71 511 A 1 
ATOM 3881 C C   . SER A 0 511 . 84.481   12.755  -68.705  1.00 35.71 511 A 1 
ATOM 3882 C CB  . SER A 0 511 . 82.542   12.591  -70.258  1.00 35.71 511 A 1 
ATOM 3883 O O   . SER A 0 511 . 84.727   13.959  -68.635  1.00 35.71 511 A 1 
ATOM 3884 O OG  . SER A 0 511 . 82.257   13.979  -70.322  1.00 35.71 511 A 1 
ATOM 3885 N N   . VAL A 0 512 . 85.409   11.801  -68.790  1.00 29.42 512 A 1 
ATOM 3886 C CA  . VAL A 0 512 . 86.862   11.935  -68.950  1.00 29.42 512 A 1 
ATOM 3887 C C   . VAL A 0 512 . 87.219   12.724  -70.218  1.00 29.42 512 A 1 
ATOM 3888 C CB  . VAL A 0 512 . 87.466   10.512  -69.000  1.00 29.42 512 A 1 
ATOM 3889 O O   . VAL A 0 512 . 86.746   12.425  -71.314  1.00 29.42 512 A 1 
ATOM 3890 C CG1 . VAL A 0 512 . 88.967   10.482  -69.304  1.00 29.42 512 A 1 
ATOM 3891 C CG2 . VAL A 0 512 . 87.242   9.783   -67.665  1.00 29.42 512 A 1 
ATOM 3892 N N   . TRP A 0 513 . 88.089   13.722  -70.063  1.00 28.09 513 A 1 
ATOM 3893 C CA  . TRP A 0 513 . 88.661   14.537  -71.136  1.00 28.09 513 A 1 
ATOM 3894 C C   . TRP A 0 513 . 89.832   13.792  -71.794  1.00 28.09 513 A 1 
ATOM 3895 C CB  . TRP A 0 513 . 89.097   15.875  -70.510  1.00 28.09 513 A 1 
ATOM 3896 O O   . TRP A 0 513 . 90.764   13.378  -71.112  1.00 28.09 513 A 1 
ATOM 3897 C CG  . TRP A 0 513 . 89.529   16.978  -71.430  1.00 28.09 513 A 1 
ATOM 3898 C CD1 . TRP A 0 513 . 88.751   17.578  -72.360  1.00 28.09 513 A 1 
ATOM 3899 C CD2 . TRP A 0 513 . 90.815   17.676  -71.479  1.00 28.09 513 A 1 
ATOM 3900 C CE2 . TRP A 0 513 . 90.723   18.720  -72.447  1.00 28.09 513 A 1 
ATOM 3901 C CE3 . TRP A 0 513 . 92.050   17.539  -70.807  1.00 28.09 513 A 1 
ATOM 3902 N NE1 . TRP A 0 513 . 89.466   18.580  -72.988  1.00 28.09 513 A 1 
ATOM 3903 C CH2 . TRP A 0 513 . 92.994   19.435  -72.029  1.00 28.09 513 A 1 
ATOM 3904 C CZ2 . TRP A 0 513 . 91.780   19.598  -72.712  1.00 28.09 513 A 1 
ATOM 3905 C CZ3 . TRP A 0 513 . 93.129   18.404  -71.082  1.00 28.09 513 A 1 
ATOM 3906 N N   . THR A 0 514 . 89.809   13.616  -73.117  1.00 33.09 514 A 1 
ATOM 3907 C CA  . THR A 0 514 . 90.981   13.167  -73.890  1.00 33.09 514 A 1 
ATOM 3908 C C   . THR A 0 514 . 91.173   14.052  -75.116  1.00 33.09 514 A 1 
ATOM 3909 C CB  . THR A 0 514 . 90.934   11.675  -74.292  1.00 33.09 514 A 1 
ATOM 3910 O O   . THR A 0 514 . 90.642   13.784  -76.190  1.00 33.09 514 A 1 
ATOM 3911 C CG2 . THR A 0 514 . 91.557   10.771  -73.230  1.00 33.09 514 A 1 
ATOM 3912 O OG1 . THR A 0 514 . 89.624   11.207  -74.508  1.00 33.09 514 A 1 
ATOM 3913 N N   . ASP A 0 515 . 92.006   15.085  -74.984  1.00 34.76 515 A 1 
ATOM 3914 C CA  . ASP A 0 515 . 92.598   15.778  -76.131  1.00 34.76 515 A 1 
ATOM 3915 C C   . ASP A 0 515 . 93.837   15.001  -76.604  1.00 34.76 515 A 1 
ATOM 3916 C CB  . ASP A 0 515 . 92.886   17.259  -75.802  1.00 34.76 515 A 1 
ATOM 3917 O O   . ASP A 0 515 . 94.983   15.375  -76.371  1.00 34.76 515 A 1 
ATOM 3918 C CG  . ASP A 0 515 . 91.709   18.208  -76.078  1.00 34.76 515 A 1 
ATOM 3919 O OD1 . ASP A 0 515 . 90.712   17.778  -76.702  1.00 34.76 515 A 1 
ATOM 3920 O OD2 . ASP A 0 515 . 91.846   19.404  -75.745  1.00 34.76 515 A 1 
ATOM 3921 N N   . ALA A 0 516 . 93.615   13.871  -77.279  1.00 35.69 516 A 1 
ATOM 3922 C CA  . ALA A 0 516 . 94.681   13.087  -77.906  1.00 35.69 516 A 1 
ATOM 3923 C C   . ALA A 0 516 . 94.623   13.183  -79.439  1.00 35.69 516 A 1 
ATOM 3924 C CB  . ALA A 0 516 . 94.679   11.658  -77.352  1.00 35.69 516 A 1 
ATOM 3925 O O   . ALA A 0 516 . 94.682   12.175  -80.144  1.00 35.69 516 A 1 
ATOM 3926 N N   . GLN A 0 517 . 94.538   14.400  -79.991  1.00 35.68 517 A 1 
ATOM 3927 C CA  . GLN A 0 517 . 94.681   14.593  -81.435  1.00 35.68 517 A 1 
ATOM 3928 C C   . GLN A 0 517 . 96.155   14.770  -81.822  1.00 35.68 517 A 1 
ATOM 3929 C CB  . GLN A 0 517 . 93.715   15.656  -81.978  1.00 35.68 517 A 1 
ATOM 3930 O O   . GLN A 0 517 . 96.678   15.869  -81.988  1.00 35.68 517 A 1 
ATOM 3931 C CG  . GLN A 0 517 . 93.413   15.364  -83.459  1.00 35.68 517 A 1 
ATOM 3932 C CD  . GLN A 0 517 . 92.253   16.197  -83.982  1.00 35.68 517 A 1 
ATOM 3933 N NE2 . GLN A 0 517 . 92.511   17.291  -84.660  1.00 35.68 517 A 1 
ATOM 3934 O OE1 . GLN A 0 517 . 91.090   15.890  -83.808  1.00 35.68 517 A 1 
ATOM 3935 N N   . LYS A 0 518 . 96.817   13.624  -82.010  1.00 31.99 518 A 1 
ATOM 3936 C CA  . LYS A 0 518 . 98.073   13.481  -82.757  1.00 31.99 518 A 1 
ATOM 3937 C C   . LYS A 0 518 . 97.920   14.038  -84.181  1.00 31.99 518 A 1 
ATOM 3938 C CB  . LYS A 0 518 . 98.420   11.980  -82.872  1.00 31.99 518 A 1 
ATOM 3939 O O   . LYS A 0 518 . 97.046   13.570  -84.910  1.00 31.99 518 A 1 
ATOM 3940 C CG  . LYS A 0 518 . 98.871   11.307  -81.567  1.00 31.99 518 A 1 
ATOM 3941 C CD  . LYS A 0 518 . 99.149   9.812   -81.805  1.00 31.99 518 A 1 
ATOM 3942 C CE  . LYS A 0 518 . 99.690   9.157   -80.527  1.00 31.99 518 A 1 
ATOM 3943 N NZ  . LYS A 0 518 . 99.886   7.690   -80.680  1.00 31.99 518 A 1 
ATOM 3944 N N   . LYS A 0 519 . 98.830   14.925  -84.610  1.00 31.82 519 A 1 
ATOM 3945 C CA  . LYS A 0 519 . 99.464   14.935  -85.954  1.00 31.82 519 A 1 
ATOM 3946 C C   . LYS A 0 519 . 100.486  16.077  -86.074  1.00 31.82 519 A 1 
ATOM 3947 C CB  . LYS A 0 519 . 98.421   15.047  -87.096  1.00 31.82 519 A 1 
ATOM 3948 O O   . LYS A 0 519 . 100.110  17.232  -86.222  1.00 31.82 519 A 1 
ATOM 3949 C CG  . LYS A 0 519 . 98.190   13.689  -87.788  1.00 31.82 519 A 1 
ATOM 3950 C CD  . LYS A 0 519 . 97.024   13.751  -88.782  1.00 31.82 519 A 1 
ATOM 3951 C CE  . LYS A 0 519 . 96.775   12.359  -89.378  1.00 31.82 519 A 1 
ATOM 3952 N NZ  . LYS A 0 519 . 95.674   12.373  -90.375  1.00 31.82 519 A 1 
ATOM 3953 N N   . GLY A 0 520 . 101.774  15.736  -86.077  1.00 32.12 520 A 1 
ATOM 3954 C CA  . GLY A 0 520 . 102.860  16.658  -86.424  1.00 32.12 520 A 1 
ATOM 3955 C C   . GLY A 0 520 . 104.231  16.098  -86.047  1.00 32.12 520 A 1 
ATOM 3956 O O   . GLY A 0 520 . 104.450  15.727  -84.906  1.00 32.12 520 A 1 
ATOM 3957 N N   . TRP A 0 521 . 105.109  15.975  -87.035  1.00 30.05 521 A 1 
ATOM 3958 C CA  . TRP A 0 521 . 106.427  15.328  -87.055  1.00 30.05 521 A 1 
ATOM 3959 C C   . TRP A 0 521 . 107.362  15.649  -85.862  1.00 30.05 521 A 1 
ATOM 3960 C CB  . TRP A 0 521 . 107.074  15.814  -88.371  1.00 30.05 521 A 1 
ATOM 3961 O O   . TRP A 0 521 . 107.708  16.802  -85.638  1.00 30.05 521 A 1 
ATOM 3962 C CG  . TRP A 0 521 . 107.626  14.845  -89.365  1.00 30.05 521 A 1 
ATOM 3963 C CD1 . TRP A 0 521 . 107.532  13.494  -89.396  1.00 30.05 521 A 1 
ATOM 3964 C CD2 . TRP A 0 521 . 108.392  15.221  -90.546  1.00 30.05 521 A 1 
ATOM 3965 C CE2 . TRP A 0 521 . 108.764  14.037  -91.244  1.00 30.05 521 A 1 
ATOM 3966 C CE3 . TRP A 0 521 . 108.812  16.456  -91.084  1.00 30.05 521 A 1 
ATOM 3967 N NE1 . TRP A 0 521 . 108.210  13.015  -90.503  1.00 30.05 521 A 1 
ATOM 3968 C CH2 . TRP A 0 521 . 109.945  15.318  -92.923  1.00 30.05 521 A 1 
ATOM 3969 C CZ2 . TRP A 0 521 . 109.533  14.073  -92.416  1.00 30.05 521 A 1 
ATOM 3970 C CZ3 . TRP A 0 521 . 109.581  16.505  -92.261  1.00 30.05 521 A 1 
ATOM 3971 N N   . GLY A 0 522 . 107.856  14.606  -85.179  1.00 31.73 522 A 1 
ATOM 3972 C CA  . GLY A 0 522 . 109.137  14.629  -84.458  1.00 31.73 522 A 1 
ATOM 3973 C C   . GLY A 0 522 . 109.173  15.257  -83.060  1.00 31.73 522 A 1 
ATOM 3974 O O   . GLY A 0 522 . 109.833  16.271  -82.879  1.00 31.73 522 A 1 
ATOM 3975 N N   . SER A 0 523 . 108.573  14.616  -82.047  1.00 36.07 523 A 1 
ATOM 3976 C CA  . SER A 0 523 . 109.077  14.631  -80.658  1.00 36.07 523 A 1 
ATOM 3977 C C   . SER A 0 523 . 108.442  13.525  -79.807  1.00 36.07 523 A 1 
ATOM 3978 C CB  . SER A 0 523 . 108.917  15.993  -79.970  1.00 36.07 523 A 1 
ATOM 3979 O O   . SER A 0 523 . 107.296  13.131  -80.002  1.00 36.07 523 A 1 
ATOM 3980 O OG  . SER A 0 523 . 110.027  16.796  -80.315  1.00 36.07 523 A 1 
ATOM 3981 N N   . LYS A 0 524 . 109.265  12.984  -78.910  1.00 34.93 524 A 1 
ATOM 3982 C CA  . LYS A 0 524 . 109.070  11.834  -78.018  1.00 34.93 524 A 1 
ATOM 3983 C C   . LYS A 0 524 . 107.981  12.101  -76.958  1.00 34.93 524 A 1 
ATOM 3984 C CB  . LYS A 0 524 . 110.464  11.608  -77.403  1.00 34.93 524 A 1 
ATOM 3985 O O   . LYS A 0 524 . 107.799  13.234  -76.534  1.00 34.93 524 A 1 
ATOM 3986 C CG  . LYS A 0 524 . 110.748  10.259  -76.734  1.00 34.93 524 A 1 
ATOM 3987 C CD  . LYS A 0 524 . 112.218  10.268  -76.271  1.00 34.93 524 A 1 
ATOM 3988 C CE  . LYS A 0 524 . 112.630  8.938   -75.632  1.00 34.93 524 A 1 
ATOM 3989 N NZ  . LYS A 0 524 . 114.028  8.987   -75.130  1.00 34.93 524 A 1 
ATOM 3990 N N   . ALA A 0 525 . 107.289  11.037  -76.550  1.00 33.76 525 A 1 
ATOM 3991 C CA  . ALA A 0 525 . 106.194  11.002  -75.576  1.00 33.76 525 A 1 
ATOM 3992 C C   . ALA A 0 525 . 106.549  11.518  -74.163  1.00 33.76 525 A 1 
ATOM 3993 C CB  . ALA A 0 525 . 105.757  9.531   -75.486  1.00 33.76 525 A 1 
ATOM 3994 O O   . ALA A 0 525 . 107.661  11.286  -73.691  1.00 33.76 525 A 1 
ATOM 3995 N N   . VAL A 0 526 . 105.554  12.094  -73.472  1.00 34.01 526 A 1 
ATOM 3996 C CA  . VAL A 0 526 . 105.424  12.155  -72.001  1.00 34.01 526 A 1 
ATOM 3997 C C   . VAL A 0 526 . 103.966  11.814  -71.659  1.00 34.01 526 A 1 
ATOM 3998 C CB  . VAL A 0 526 . 105.855  13.516  -71.413  1.00 34.01 526 A 1 
ATOM 3999 O O   . VAL A 0 526 . 103.057  12.238  -72.372  1.00 34.01 526 A 1 
ATOM 4000 C CG1 . VAL A 0 526 . 105.611  13.594  -69.899  1.00 34.01 526 A 1 
ATOM 4001 C CG2 . VAL A 0 526 . 107.354  13.757  -71.640  1.00 34.01 526 A 1 
ATOM 4002 N N   . GLY A 0 527 . 103.781  10.947  -70.662  1.00 29.70 527 A 1 
ATOM 4003 C CA  . GLY A 0 527 . 102.568  10.174  -70.399  1.00 29.70 527 A 1 
ATOM 4004 C C   . GLY A 0 527 . 101.345  10.943  -69.897  1.00 29.70 527 A 1 
ATOM 4005 O O   . GLY A 0 527 . 101.442  12.015  -69.308  1.00 29.70 527 A 1 
ATOM 4006 N N   . GLY A 0 528 . 100.192  10.315  -70.120  1.00 30.48 528 A 1 
ATOM 4007 C CA  . GLY A 0 528 . 98.970   10.498  -69.350  1.00 30.48 528 A 1 
ATOM 4008 C C   . GLY A 0 528 . 98.446   9.110   -68.990  1.00 30.48 528 A 1 
ATOM 4009 O O   . GLY A 0 528 . 97.795   8.469   -69.813  1.00 30.48 528 A 1 
ATOM 4010 N N   . GLU A 0 529 . 98.812   8.623   -67.806  1.00 28.13 529 A 1 
ATOM 4011 C CA  . GLU A 0 529 . 98.130   7.529   -67.113  1.00 28.13 529 A 1 
ATOM 4012 C C   . GLU A 0 529 . 96.810   8.074   -66.547  1.00 28.13 529 A 1 
ATOM 4013 C CB  . GLU A 0 529 . 99.039   6.980   -65.988  1.00 28.13 529 A 1 
ATOM 4014 O O   . GLU A 0 529 . 96.810   9.059   -65.814  1.00 28.13 529 A 1 
ATOM 4015 C CG  . GLU A 0 529 . 100.036  5.922   -66.509  1.00 28.13 529 A 1 
ATOM 4016 C CD  . GLU A 0 529 . 101.490  6.063   -66.021  1.00 28.13 529 A 1 
ATOM 4017 O OE1 . GLU A 0 529 . 102.191  5.025   -66.005  1.00 28.13 529 A 1 
ATOM 4018 O OE2 . GLU A 0 529 . 101.946  7.212   -65.811  1.00 28.13 529 A 1 
ATOM 4019 N N   . TYR A 0 530 . 95.683   7.453   -66.902  1.00 36.23 530 A 1 
ATOM 4020 C CA  . TYR A 0 530 . 94.389   7.683   -66.258  1.00 36.23 530 A 1 
ATOM 4021 C C   . TYR A 0 530 . 93.800   6.320   -65.899  1.00 36.23 530 A 1 
ATOM 4022 C CB  . TYR A 0 530 . 93.453   8.526   -67.142  1.00 36.23 530 A 1 
ATOM 4023 O O   . TYR A 0 530 . 93.220   5.638   -66.744  1.00 36.23 530 A 1 
ATOM 4024 C CG  . TYR A 0 530 . 93.804   10.004  -67.184  1.00 36.23 530 A 1 
ATOM 4025 C CD1 . TYR A 0 530 . 93.452   10.838  -66.104  1.00 36.23 530 A 1 
ATOM 4026 C CD2 . TYR A 0 530 . 94.498   10.540  -68.286  1.00 36.23 530 A 1 
ATOM 4027 C CE1 . TYR A 0 530 . 93.797   12.203  -66.118  1.00 36.23 530 A 1 
ATOM 4028 C CE2 . TYR A 0 530 . 94.839   11.906  -68.309  1.00 36.23 530 A 1 
ATOM 4029 O OH  . TYR A 0 530 . 94.842   14.052  -67.239  1.00 36.23 530 A 1 
ATOM 4030 C CZ  . TYR A 0 530 . 94.495   12.737  -67.223  1.00 36.23 530 A 1 
ATOM 4031 N N   . ASP A 0 531 . 94.012   5.927   -64.644  1.00 31.51 531 A 1 
ATOM 4032 C CA  . ASP A 0 531 . 93.409   4.755   -64.018  1.00 31.51 531 A 1 
ATOM 4033 C C   . ASP A 0 531 . 91.888   4.933   -63.947  1.00 31.51 531 A 1 
ATOM 4034 C CB  . ASP A 0 531 . 93.991   4.538   -62.604  1.00 31.51 531 A 1 
ATOM 4035 O O   . ASP A 0 531 . 91.357   5.757   -63.199  1.00 31.51 531 A 1 
ATOM 4036 C CG  . ASP A 0 531 . 95.184   3.579   -62.559  1.00 31.51 531 A 1 
ATOM 4037 O OD1 . ASP A 0 531 . 95.192   2.624   -63.368  1.00 31.51 531 A 1 
ATOM 4038 O OD2 . ASP A 0 531 . 96.059   3.796   -61.693  1.00 31.51 531 A 1 
ATOM 4039 N N   . ALA A 0 532 . 91.176   4.132   -64.735  1.00 32.56 532 A 1 
ATOM 4040 C CA  . ALA A 0 532 . 89.746   3.915   -64.603  1.00 32.56 532 A 1 
ATOM 4041 C C   . ALA A 0 532 . 89.481   3.021   -63.379  1.00 32.56 532 A 1 
ATOM 4042 C CB  . ALA A 0 532 . 89.221   3.325   -65.921  1.00 32.56 532 A 1 
ATOM 4043 O O   . ALA A 0 532 . 89.191   1.836   -63.512  1.00 32.56 532 A 1 
ATOM 4044 N N   . ALA A 0 533 . 89.589   3.578   -62.172  1.00 27.86 533 A 1 
ATOM 4045 C CA  . ALA A 0 533 . 89.144   2.919   -60.944  1.00 27.86 533 A 1 
ATOM 4046 C C   . ALA A 0 533 . 87.621   3.086   -60.772  1.00 27.86 533 A 1 
ATOM 4047 C CB  . ALA A 0 533 . 89.977   3.430   -59.762  1.00 27.86 533 A 1 
ATOM 4048 O O   . ALA A 0 533 . 87.145   3.728   -59.840  1.00 27.86 533 A 1 
ATOM 4049 N N   . SER A 0 534 . 86.839   2.545   -61.708  1.00 36.23 534 A 1 
ATOM 4050 C CA  . SER A 0 534 . 85.390   2.373   -61.566  1.00 36.23 534 A 1 
ATOM 4051 C C   . SER A 0 534 . 85.110   0.968   -61.038  1.00 36.23 534 A 1 
ATOM 4052 C CB  . SER A 0 534 . 84.668   2.661   -62.889  1.00 36.23 534 A 1 
ATOM 4053 O O   . SER A 0 534 . 84.635   0.118   -61.784  1.00 36.23 534 A 1 
ATOM 4054 O OG  . SER A 0 534 . 85.177   1.855   -63.932  1.00 36.23 534 A 1 
ATOM 4055 N N   . ASP A 0 535 . 85.467   0.708   -59.780  1.00 31.55 535 A 1 
ATOM 4056 C CA  . ASP A 0 535 . 85.137   -0.559  -59.124  1.00 31.55 535 A 1 
ATOM 4057 C C   . ASP A 0 535 . 85.017   -0.367  -57.602  1.00 31.55 535 A 1 
ATOM 4058 C CB  . ASP A 0 535 . 86.149   -1.658  -59.548  1.00 31.55 535 A 1 
ATOM 4059 O O   . ASP A 0 535 . 85.955   -0.618  -56.852  1.00 31.55 535 A 1 
ATOM 4060 C CG  . ASP A 0 535 . 85.512   -3.034  -59.797  1.00 31.55 535 A 1 
ATOM 4061 O OD1 . ASP A 0 535 . 84.264   -3.134  -59.757  1.00 31.55 535 A 1 
ATOM 4062 O OD2 . ASP A 0 535 . 86.289   -3.984  -60.043  1.00 31.55 535 A 1 
ATOM 4063 N N   . ALA A 0 536 . 83.877   0.161   -57.134  1.00 30.71 536 A 1 
ATOM 4064 C CA  . ALA A 0 536 . 83.426   0.010   -55.744  1.00 30.71 536 A 1 
ATOM 4065 C C   . ALA A 0 536 . 81.965   0.468   -55.547  1.00 30.71 536 A 1 
ATOM 4066 C CB  . ALA A 0 536 . 84.341   0.764   -54.762  1.00 30.71 536 A 1 
ATOM 4067 O O   . ALA A 0 536 . 81.682   1.654   -55.413  1.00 30.71 536 A 1 
ATOM 4068 N N   . ARG A 0 537 . 81.067   -0.522  -55.442  1.00 30.25 537 A 1 
ATOM 4069 C CA  . ARG A 0 537 . 79.838   -0.540  -54.619  1.00 30.25 537 A 1 
ATOM 4070 C C   . ARG A 0 537 . 78.834   0.612   -54.799  1.00 30.25 537 A 1 
ATOM 4071 C CB  . ARG A 0 537 . 80.237   -0.692  -53.137  1.00 30.25 537 A 1 
ATOM 4072 O O   . ARG A 0 537 . 78.737   1.497   -53.956  1.00 30.25 537 A 1 
ATOM 4073 C CG  . ARG A 0 537 . 80.889   -2.042  -52.815  1.00 30.25 537 A 1 
ATOM 4074 C CD  . ARG A 0 537 . 81.259   -2.095  -51.330  1.00 30.25 537 A 1 
ATOM 4075 N NE  . ARG A 0 537 . 81.760   -3.428  -50.945  1.00 30.25 537 A 1 
ATOM 4076 N NH1 . ARG A 0 537 . 82.264   -2.925  -48.763  1.00 30.25 537 A 1 
ATOM 4077 N NH2 . ARG A 0 537 . 82.551   -5.009  -49.512  1.00 30.25 537 A 1 
ATOM 4078 C CZ  . ARG A 0 537 . 82.190   -3.779  -49.747  1.00 30.25 537 A 1 
ATOM 4079 N N   . ALA A 0 538 . 77.948   0.475   -55.787  1.00 36.24 538 A 1 
ATOM 4080 C CA  . ALA A 0 538 . 76.561   0.893   -55.583  1.00 36.24 538 A 1 
ATOM 4081 C C   . ALA A 0 538 . 75.942   -0.086  -54.567  1.00 36.24 538 A 1 
ATOM 4082 C CB  . ALA A 0 538 . 75.824   0.918   -56.928  1.00 36.24 538 A 1 
ATOM 4083 O O   . ALA A 0 538 . 75.701   -1.252  -54.884  1.00 36.24 538 A 1 
ATOM 4084 N N   . ALA A 0 539 . 75.838   0.354   -53.313  1.00 33.55 539 A 1 
ATOM 4085 C CA  . ALA A 0 539 . 75.120   -0.354  -52.262  1.00 33.55 539 A 1 
ATOM 4086 C C   . ALA A 0 539 . 73.625   -0.437  -52.619  1.00 33.55 539 A 1 
ATOM 4087 C CB  . ALA A 0 539 . 75.384   0.348   -50.925  1.00 33.55 539 A 1 
ATOM 4088 O O   . ALA A 0 539 . 73.116   0.395   -53.361  1.00 33.55 539 A 1 
ATOM 4089 N N   . GLY A 0 540 . 72.979   -1.500  -52.146  1.00 34.41 540 A 1 
ATOM 4090 C CA  . GLY A 0 540 . 71.702   -2.004  -52.637  1.00 34.41 540 A 1 
ATOM 4091 C C   . GLY A 0 540 . 70.520   -1.033  -52.629  1.00 34.41 540 A 1 
ATOM 4092 O O   . GLY A 0 540 . 70.349   -0.216  -51.733  1.00 34.41 540 A 1 
ATOM 4093 N N   . TYR A 0 541 . 69.708   -1.252  -53.658  1.00 37.41 541 A 1 
ATOM 4094 C CA  . TYR A 0 541 . 68.302   -0.921  -53.870  1.00 37.41 541 A 1 
ATOM 4095 C C   . TYR A 0 541 . 67.454   -0.955  -52.575  1.00 37.41 541 A 1 
ATOM 4096 C CB  . TYR A 0 541 . 67.822   -2.026  -54.850  1.00 37.41 541 A 1 
ATOM 4097 O O   . TYR A 0 541 . 67.373   -1.997  -51.929  1.00 37.41 541 A 1 
ATOM 4098 C CG  . TYR A 0 541 . 66.952   -1.608  -56.010  1.00 37.41 541 A 1 
ATOM 4099 C CD1 . TYR A 0 541 . 65.609   -2.023  -56.062  1.00 37.41 541 A 1 
ATOM 4100 C CD2 . TYR A 0 541 . 67.522   -0.909  -57.092  1.00 37.41 541 A 1 
ATOM 4101 C CE1 . TYR A 0 541 . 64.831   -1.737  -57.199  1.00 37.41 541 A 1 
ATOM 4102 C CE2 . TYR A 0 541 . 66.744   -0.616  -58.227  1.00 37.41 541 A 1 
ATOM 4103 O OH  . TYR A 0 541 . 64.649   -0.764  -59.379  1.00 37.41 541 A 1 
ATOM 4104 C CZ  . TYR A 0 541 . 65.398   -1.036  -58.281  1.00 37.41 541 A 1 
ATOM 4105 N N   . TRP A 0 542 . 66.762   0.141   -52.236  1.00 35.87 542 A 1 
ATOM 4106 C CA  . TRP A 0 542 . 65.715   0.180   -51.197  1.00 35.87 542 A 1 
ATOM 4107 C C   . TRP A 0 542 . 64.494   0.985   -51.675  1.00 35.87 542 A 1 
ATOM 4108 C CB  . TRP A 0 542 . 66.249   0.742   -49.866  1.00 35.87 542 A 1 
ATOM 4109 O O   . TRP A 0 542 . 64.176   2.035   -51.128  1.00 35.87 542 A 1 
ATOM 4110 C CG  . TRP A 0 542 . 67.236   -0.091  -49.113  1.00 35.87 542 A 1 
ATOM 4111 C CD1 . TRP A 0 542 . 68.577   0.040   -49.195  1.00 35.87 542 A 1 
ATOM 4112 C CD2 . TRP A 0 542 . 66.999   -1.147  -48.131  1.00 35.87 542 A 1 
ATOM 4113 C CE2 . TRP A 0 542 . 68.260   -1.577  -47.619  1.00 35.87 542 A 1 
ATOM 4114 C CE3 . TRP A 0 542 . 65.851   -1.806  -47.639  1.00 35.87 542 A 1 
ATOM 4115 N NE1 . TRP A 0 542 . 69.186   -0.844  -48.328  1.00 35.87 542 A 1 
ATOM 4116 C CH2 . TRP A 0 542 . 67.210   -3.171  -46.132  1.00 35.87 542 A 1 
ATOM 4117 C CZ2 . TRP A 0 542 . 68.375   -2.560  -46.625  1.00 35.87 542 A 1 
ATOM 4118 C CZ3 . TRP A 0 542 . 65.954   -2.808  -46.651  1.00 35.87 542 A 1 
ATOM 4119 N N   . GLY A 0 543 . 63.798   0.514   -52.711  1.00 44.95 543 A 1 
ATOM 4120 C CA  . GLY A 0 543 . 62.439   0.987   -52.996  1.00 44.95 543 A 1 
ATOM 4121 C C   . GLY A 0 543 . 61.462   0.259   -52.079  1.00 44.95 543 A 1 
ATOM 4122 O O   . GLY A 0 543 . 60.928   -0.776  -52.466  1.00 44.95 543 A 1 
ATOM 4123 N N   . LYS A 0 544 . 61.292   0.724   -50.837  1.00 42.71 544 A 1 
ATOM 4124 C CA  . LYS A 0 544 . 60.249   0.194   -49.949  1.00 42.71 544 A 1 
ATOM 4125 C C   . LYS A 0 544 . 58.929   0.856   -50.363  1.00 42.71 544 A 1 
ATOM 4126 C CB  . LYS A 0 544 . 60.585   0.460   -48.468  1.00 42.71 544 A 1 
ATOM 4127 O O   . LYS A 0 544 . 58.780   2.064   -50.185  1.00 42.71 544 A 1 
ATOM 4128 C CG  . LYS A 0 544 . 61.801   -0.316  -47.918  1.00 42.71 544 A 1 
ATOM 4129 C CD  . LYS A 0 544 . 62.086   0.153   -46.479  1.00 42.71 544 A 1 
ATOM 4130 C CE  . LYS A 0 544 . 63.319   -0.478  -45.816  1.00 42.71 544 A 1 
ATOM 4131 N NZ  . LYS A 0 544 . 63.017   -1.786  -45.185  1.00 42.71 544 A 1 
ATOM 4132 N N   . SER A 0 545 . 58.013   0.081   -50.938  1.00 48.17 545 A 1 
ATOM 4133 C CA  . SER A 0 545 . 56.581   0.378   -50.870  1.00 48.17 545 A 1 
ATOM 4134 C C   . SER A 0 545 . 56.046   -0.390  -49.664  1.00 48.17 545 A 1 
ATOM 4135 C CB  . SER A 0 545 . 55.871   0.005   -52.176  1.00 48.17 545 A 1 
ATOM 4136 O O   . SER A 0 545 . 56.255   -1.606  -49.566  1.00 48.17 545 A 1 
ATOM 4137 O OG  . SER A 0 545 . 54.471   0.169   -52.070  1.00 48.17 545 A 1 
ATOM 4138 N N   . GLY A 0 546 . 55.472   0.332   -48.709  1.00 55.43 546 A 1 
ATOM 4139 C CA  . GLY A 0 546 . 54.878   -0.217  -47.495  1.00 55.43 546 A 1 
ATOM 4140 C C   . GLY A 0 546 . 53.527   0.439   -47.255  1.00 55.43 546 A 1 
ATOM 4141 O O   . GLY A 0 546 . 53.379   1.631   -47.529  1.00 55.43 546 A 1 
ATOM 4142 N N   . SER A 0 547 . 52.570   -0.372  -46.816  1.00 57.37 547 A 1 
ATOM 4143 C CA  . SER A 0 547 . 51.358   0.093   -46.150  1.00 57.37 547 A 1 
ATOM 4144 C C   . SER A 0 547 . 51.322   -0.542  -44.765  1.00 57.37 547 A 1 
ATOM 4145 C CB  . SER A 0 547 . 50.091   -0.249  -46.947  1.00 57.37 547 A 1 
ATOM 4146 O O   . SER A 0 547 . 51.371   -1.779  -44.687  1.00 57.37 547 A 1 
ATOM 4147 O OG  . SER A 0 547 . 49.972   -1.658  -47.115  1.00 57.37 547 A 1 
ATOM 4148 N N   . ASP A 0 548 . 51.276   0.291   -43.743  1.00 70.23 548 A 1 
ATOM 4149 C CA  . ASP A 0 548 . 51.024   -0.013  -42.340  1.00 70.23 548 A 1 
ATOM 4150 C C   . ASP A 0 548 . 49.614   0.491   -41.999  1.00 70.23 548 A 1 
ATOM 4151 C CB  . ASP A 0 548 . 52.139   0.510   -41.394  1.00 70.23 548 A 1 
ATOM 4152 O O   . ASP A 0 548 . 49.207   1.577   -42.409  1.00 70.23 548 A 1 
ATOM 4153 C CG  . ASP A 0 548 . 52.908   1.807   -41.740  1.00 70.23 548 A 1 
ATOM 4154 O OD1 . ASP A 0 548 . 52.865   2.263   -42.910  1.00 70.23 548 A 1 
ATOM 4155 O OD2 . ASP A 0 548 . 53.795   2.184   -40.937  1.00 70.23 548 A 1 
ATOM 4156 N N   . TRP A 0 549 . 48.826   -0.388  -41.384  1.00 71.32 549 A 1 
ATOM 4157 C CA  . TRP A 0 549 . 47.480   -0.105  -40.892  1.00 71.32 549 A 1 
ATOM 4158 C C   . TRP A 0 549 . 47.428   -0.639  -39.475  1.00 71.32 549 A 1 
ATOM 4159 C CB  . TRP A 0 549 . 46.417   -0.786  -41.773  1.00 71.32 549 A 1 
ATOM 4160 O O   . TRP A 0 549 . 47.513   -1.862  -39.299  1.00 71.32 549 A 1 
ATOM 4161 C CG  . TRP A 0 549 . 44.987   -0.626  -41.326  1.00 71.32 549 A 1 
ATOM 4162 C CD1 . TRP A 0 549 . 44.239   0.485   -41.512  1.00 71.32 549 A 1 
ATOM 4163 C CD2 . TRP A 0 549 . 44.160   -1.505  -40.489  1.00 71.32 549 A 1 
ATOM 4164 C CE2 . TRP A 0 549 . 42.888   -0.881  -40.295  1.00 71.32 549 A 1 
ATOM 4165 C CE3 . TRP A 0 549 . 44.367   -2.736  -39.826  1.00 71.32 549 A 1 
ATOM 4166 N NE1 . TRP A 0 549 . 42.994   0.332   -40.933  1.00 71.32 549 A 1 
ATOM 4167 C CH2 . TRP A 0 549 . 42.097   -2.699  -38.912  1.00 71.32 549 A 1 
ATOM 4168 C CZ2 . TRP A 0 549 . 41.862   -1.463  -39.536  1.00 71.32 549 A 1 
ATOM 4169 C CZ3 . TRP A 0 549 . 43.347   -3.325  -39.053  1.00 71.32 549 A 1 
ATOM 4170 N N   . ASP A 0 550 . 47.310   0.260   -38.512  1.00 78.00 550 A 1 
ATOM 4171 C CA  . ASP A 0 550 . 47.089   -0.064  -37.118  1.00 78.00 550 A 1 
ATOM 4172 C C   . ASP A 0 550 . 45.677   0.398   -36.721  1.00 78.00 550 A 1 
ATOM 4173 C CB  . ASP A 0 550 . 48.204   0.497   -36.209  1.00 78.00 550 A 1 
ATOM 4174 O O   . ASP A 0 550 . 45.206   1.490   -37.048  1.00 78.00 550 A 1 
ATOM 4175 C CG  . ASP A 0 550 . 49.633   0.045   -36.581  1.00 78.00 550 A 1 
ATOM 4176 O OD1 . ASP A 0 550 . 49.790   -1.133  -36.991  1.00 78.00 550 A 1 
ATOM 4177 O OD2 . ASP A 0 550 . 50.612   0.777   -36.293  1.00 78.00 550 A 1 
ATOM 4178 N N   . ALA A 0 551 . 44.966   -0.466  -36.003  1.00 77.29 551 A 1 
ATOM 4179 C CA  . ALA A 0 551 . 43.680   -0.142  -35.403  1.00 77.29 551 A 1 
ATOM 4180 C C   . ALA A 0 551 . 43.673   -0.536  -33.932  1.00 77.29 551 A 1 
ATOM 4181 C CB  . ALA A 0 551 . 42.551   -0.804  -36.192  1.00 77.29 551 A 1 
ATOM 4182 O O   . ALA A 0 551 . 44.221   -1.571  -33.544  1.00 77.29 551 A 1 
ATOM 4183 N N   . TYR A 0 552 . 43.031   0.281   -33.106  1.00 81.74 552 A 1 
ATOM 4184 C CA  . TYR A 0 552 . 42.838   0.031   -31.683  1.00 81.74 552 A 1 
ATOM 4185 C C   . TYR A 0 552 . 41.414   0.398   -31.284  1.00 81.74 552 A 1 
ATOM 4186 C CB  . TYR A 0 552 . 43.874   0.822   -30.868  1.00 81.74 552 A 1 
ATOM 4187 O O   . TYR A 0 552 . 40.883   1.414   -31.735  1.00 81.74 552 A 1 
ATOM 4188 C CG  . TYR A 0 552 . 43.583   0.882   -29.377  1.00 81.74 552 A 1 
ATOM 4189 C CD1 . TYR A 0 552 . 42.827   1.952   -28.859  1.00 81.74 552 A 1 
ATOM 4190 C CD2 . TYR A 0 552 . 43.998   -0.158  -28.523  1.00 81.74 552 A 1 
ATOM 4191 C CE1 . TYR A 0 552 . 42.483   1.983   -27.495  1.00 81.74 552 A 1 
ATOM 4192 C CE2 . TYR A 0 552 . 43.673   -0.124  -27.152  1.00 81.74 552 A 1 
ATOM 4193 O OH  . TYR A 0 552 . 42.580   0.989   -25.322  1.00 81.74 552 A 1 
ATOM 4194 C CZ  . TYR A 0 552 . 42.911   0.945   -26.640  1.00 81.74 552 A 1 
ATOM 4195 N N   . GLY A 0 553 . 40.829   -0.382  -30.378  1.00 85.55 553 A 1 
ATOM 4196 C CA  . GLY A 0 553 . 39.551   -0.044  -29.775  1.00 85.55 553 A 1 
ATOM 4197 C C   . GLY A 0 553 . 39.419   -0.489  -28.326  1.00 85.55 553 A 1 
ATOM 4198 O O   . GLY A 0 553 . 40.125   -1.386  -27.848  1.00 85.55 553 A 1 
ATOM 4199 N N   . ARG A 0 554 . 38.508   0.181   -27.626  1.00 87.96 554 A 1 
ATOM 4200 C CA  . ARG A 0 554 . 38.106   -0.106  -26.256  1.00 87.96 554 A 1 
ATOM 4201 C C   . ARG A 0 554 . 36.595   0.032   -26.127  1.00 87.96 554 A 1 
ATOM 4202 C CB  . ARG A 0 554 . 38.827   0.845   -25.304  1.00 87.96 554 A 1 
ATOM 4203 O O   . ARG A 0 554 . 36.081   1.079   -26.484  1.00 87.96 554 A 1 
ATOM 4204 C CG  . ARG A 0 554 . 38.541   0.467   -23.852  1.00 87.96 554 A 1 
ATOM 4205 C CD  . ARG A 0 554 . 39.291   1.430   -22.942  1.00 87.96 554 A 1 
ATOM 4206 N NE  . ARG A 0 554 . 39.564   0.793   -21.650  1.00 87.96 554 A 1 
ATOM 4207 N NH1 . ARG A 0 554 . 40.437   2.632   -20.628  1.00 87.96 554 A 1 
ATOM 4208 N NH2 . ARG A 0 554 . 40.347   0.664   -19.544  1.00 87.96 554 A 1 
ATOM 4209 C CZ  . ARG A 0 554 . 40.119   1.365   -20.612  1.00 87.96 554 A 1 
ATOM 4210 N N   . ASP A 0 555 . 35.957   -0.978  -25.566  1.00 89.55 555 A 1 
ATOM 4211 C CA  . ASP A 0 555 . 34.516   -1.050  -25.308  1.00 89.55 555 A 1 
ATOM 4212 C C   . ASP A 0 555 . 34.332   -1.199  -23.790  1.00 89.55 555 A 1 
ATOM 4213 C CB  . ASP A 0 555 . 33.968   -2.222  -26.140  1.00 89.55 555 A 1 
ATOM 4214 O O   . ASP A 0 555 . 34.930   -2.089  -23.172  1.00 89.55 555 A 1 
ATOM 4215 C CG  . ASP A 0 555 . 32.528   -2.647  -25.836  1.00 89.55 555 A 1 
ATOM 4216 O OD1 . ASP A 0 555 . 31.960   -2.114  -24.860  1.00 89.55 555 A 1 
ATOM 4217 O OD2 . ASP A 0 555 . 32.110   -3.639  -26.487  1.00 89.55 555 A 1 
ATOM 4218 N N   . GLN A 0 556 . 33.613   -0.259  -23.172  1.00 90.96 556 A 1 
ATOM 4219 C CA  . GLN A 0 556 . 33.385   -0.204  -21.727  1.00 90.96 556 A 1 
ATOM 4220 C C   . GLN A 0 556 . 31.889   -0.230  -21.406  1.00 90.96 556 A 1 
ATOM 4221 C CB  . GLN A 0 556 . 34.048   1.040   -21.119  1.00 90.96 556 A 1 
ATOM 4222 O O   . GLN A 0 556 . 31.252   0.808   -21.218  1.00 90.96 556 A 1 
ATOM 4223 C CG  . GLN A 0 556 . 35.553   0.914   -20.877  1.00 90.96 556 A 1 
ATOM 4224 C CD  . GLN A 0 556 . 36.108   2.279   -20.491  1.00 90.96 556 A 1 
ATOM 4225 N NE2 . GLN A 0 556 . 36.408   3.107   -21.467  1.00 90.96 556 A 1 
ATOM 4226 O OE1 . GLN A 0 556 . 36.257   2.650   -19.330  1.00 90.96 556 A 1 
ATOM 4227 N N   . ASP A 0 557 . 31.389   -1.436  -21.180  1.00 93.18 557 A 1 
ATOM 4228 C CA  . ASP A 0 557 . 30.015   -1.709  -20.789  1.00 93.18 557 A 1 
ATOM 4229 C C   . ASP A 0 557 . 29.807   -1.664  -19.266  1.00 93.18 557 A 1 
ATOM 4230 C CB  . ASP A 0 557 . 29.643   -3.106  -21.299  1.00 93.18 557 A 1 
ATOM 4231 O O   . ASP A 0 557 . 30.542   -2.273  -18.478  1.00 93.18 557 A 1 
ATOM 4232 C CG  . ASP A 0 557 . 29.064   -3.150  -22.708  1.00 93.18 557 A 1 
ATOM 4233 O OD1 . ASP A 0 557 . 28.289   -2.212  -22.989  1.00 93.18 557 A 1 
ATOM 4234 O OD2 . ASP A 0 557 . 29.060   -4.276  -23.261  1.00 93.18 557 A 1 
ATOM 4235 N N   . LEU A 0 558 . 28.720   -1.031  -18.820  1.00 95.75 558 A 1 
ATOM 4236 C CA  . LEU A 0 558 . 28.213   -1.116  -17.450  1.00 95.75 558 A 1 
ATOM 4237 C C   . LEU A 0 558 . 26.693   -1.288  -17.438  1.00 95.75 558 A 1 
ATOM 4238 C CB  . LEU A 0 558 . 28.646   0.132   -16.657  1.00 95.75 558 A 1 
ATOM 4239 O O   . LEU A 0 558 . 25.947   -0.369  -17.760  1.00 95.75 558 A 1 
ATOM 4240 C CG  . LEU A 0 558 . 28.089   0.199   -15.221  1.00 95.75 558 A 1 
ATOM 4241 C CD1 . LEU A 0 558 . 28.659   -0.891  -14.308  1.00 95.75 558 A 1 
ATOM 4242 C CD2 . LEU A 0 558 . 28.419   1.549   -14.582  1.00 95.75 558 A 1 
ATOM 4243 N N   . GLU A 0 559 . 26.223   -2.415  -16.905  1.00 98.02 559 A 1 
ATOM 4244 C CA  . GLU A 0 559 . 24.807   -2.672  -16.647  1.00 98.02 559 A 1 
ATOM 4245 C C   . GLU A 0 559 . 24.554   -2.846  -15.142  1.00 98.02 559 A 1 
ATOM 4246 C CB  . GLU A 0 559 . 24.326   -3.891  -17.448  1.00 98.02 559 A 1 
ATOM 4247 O O   . GLU A 0 559 . 25.178   -3.672  -14.462  1.00 98.02 559 A 1 
ATOM 4248 C CG  . GLU A 0 559 . 22.791   -4.018  -17.456  1.00 98.02 559 A 1 
ATOM 4249 C CD  . GLU A 0 559 . 22.281   -5.376  -17.973  1.00 98.02 559 A 1 
ATOM 4250 O OE1 . GLU A 0 559 . 21.043   -5.579  -17.952  1.00 98.02 559 A 1 
ATOM 4251 O OE2 . GLU A 0 559 . 23.081   -6.313  -18.215  1.00 98.02 559 A 1 
ATOM 4252 N N   . VAL A 0 560 . 23.592   -2.099  -14.602  1.00 98.09 560 A 1 
ATOM 4253 C CA  . VAL A 0 560 . 23.125   -2.226  -13.218  1.00 98.09 560 A 1 
ATOM 4254 C C   . VAL A 0 560 . 21.617   -2.434  -13.204  1.00 98.09 560 A 1 
ATOM 4255 C CB  . VAL A 0 560 . 23.532   -1.010  -12.363  1.00 98.09 560 A 1 
ATOM 4256 O O   . VAL A 0 560 . 20.873   -1.581  -13.673  1.00 98.09 560 A 1 
ATOM 4257 C CG1 . VAL A 0 560 . 23.080   -1.194  -10.907  1.00 98.09 560 A 1 
ATOM 4258 C CG2 . VAL A 0 560 . 25.051   -0.792  -12.357  1.00 98.09 560 A 1 
ATOM 4259 N N   . ASP A 0 561 . 21.175   -3.534  -12.601  1.00 97.79 561 A 1 
ATOM 4260 C CA  . ASP A 0 561 . 19.765   -3.848  -12.353  1.00 97.79 561 A 1 
ATOM 4261 C C   . ASP A 0 561 . 19.539   -3.928  -10.839  1.00 97.79 561 A 1 
ATOM 4262 C CB  . ASP A 0 561 . 19.397   -5.149  -13.087  1.00 97.79 561 A 1 
ATOM 4263 O O   . ASP A 0 561 . 20.130   -4.766  -10.148  1.00 97.79 561 A 1 
ATOM 4264 C CG  . ASP A 0 561 . 17.911   -5.522  -13.016  1.00 97.79 561 A 1 
ATOM 4265 O OD1 . ASP A 0 561 . 17.113   -4.724  -12.479  1.00 97.79 561 A 1 
ATOM 4266 O OD2 . ASP A 0 561 . 17.594   -6.635  -13.499  1.00 97.79 561 A 1 
ATOM 4267 N N   . GLU A 0 562 . 18.750   -3.003  -10.305  1.00 97.95 562 A 1 
ATOM 4268 C CA  . GLU A 0 562 . 18.441   -2.856  -8.887   1.00 97.95 562 A 1 
ATOM 4269 C C   . GLU A 0 562 . 16.931   -2.855  -8.681   1.00 97.95 562 A 1 
ATOM 4270 C CB  . GLU A 0 562 . 19.042   -1.550  -8.342   1.00 97.95 562 A 1 
ATOM 4271 O O   . GLU A 0 562 . 16.226   -1.998  -9.206   1.00 97.95 562 A 1 
ATOM 4272 C CG  . GLU A 0 562 . 20.545   -1.677  -8.084   1.00 97.95 562 A 1 
ATOM 4273 C CD  . GLU A 0 562 . 21.207   -0.364  -7.652   1.00 97.95 562 A 1 
ATOM 4274 O OE1 . GLU A 0 562 . 22.447   -0.357  -7.460   1.00 97.95 562 A 1 
ATOM 4275 O OE2 . GLU A 0 562 . 20.552   0.697   -7.548   1.00 97.95 562 A 1 
ATOM 4276 N N   . SER A 0 563 . 16.434   -3.765  -7.850   1.00 97.56 563 A 1 
ATOM 4277 C CA  . SER A 0 563 . 15.020   -3.832  -7.495   1.00 97.56 563 A 1 
ATOM 4278 C C   . SER A 0 563 . 14.829   -3.992  -5.993   1.00 97.56 563 A 1 
ATOM 4279 C CB  . SER A 0 563 . 14.312   -4.953  -8.261   1.00 97.56 563 A 1 
ATOM 4280 O O   . SER A 0 563 . 15.541   -4.762  -5.342   1.00 97.56 563 A 1 
ATOM 4281 O OG  . SER A 0 563 . 14.793   -6.215  -7.839   1.00 97.56 563 A 1 
ATOM 4282 N N   . TYR A 0 564 . 13.824   -3.311  -5.460   1.00 98.02 564 A 1 
ATOM 4283 C CA  . TYR A 0 564 . 13.341   -3.465  -4.097   1.00 98.02 564 A 1 
ATOM 4284 C C   . TYR A 0 564 . 11.830   -3.677  -4.134   1.00 98.02 564 A 1 
ATOM 4285 C CB  . TYR A 0 564 . 13.735   -2.238  -3.271   1.00 98.02 564 A 1 
ATOM 4286 O O   . TYR A 0 564 . 11.115   -2.892  -4.753   1.00 98.02 564 A 1 
ATOM 4287 C CG  . TYR A 0 564 . 13.149   -2.204  -1.874   1.00 98.02 564 A 1 
ATOM 4288 C CD1 . TYR A 0 564 . 11.967   -1.480  -1.617   1.00 98.02 564 A 1 
ATOM 4289 C CD2 . TYR A 0 564 . 13.786   -2.904  -0.831   1.00 98.02 564 A 1 
ATOM 4290 C CE1 . TYR A 0 564 . 11.447   -1.424  -0.310   1.00 98.02 564 A 1 
ATOM 4291 C CE2 . TYR A 0 564 . 13.260   -2.861  0.475    1.00 98.02 564 A 1 
ATOM 4292 O OH  . TYR A 0 564 . 11.595   -2.035  2.003    1.00 98.02 564 A 1 
ATOM 4293 C CZ  . TYR A 0 564 . 12.096   -2.108  0.741    1.00 98.02 564 A 1 
ATOM 4294 N N   . GLU A 0 565 . 11.351   -4.726  -3.478   1.00 96.92 565 A 1 
ATOM 4295 C CA  . GLU A 0 565 . 9.926    -4.980  -3.291   1.00 96.92 565 A 1 
ATOM 4296 C C   . GLU A 0 565 . 9.650    -5.194  -1.808   1.00 96.92 565 A 1 
ATOM 4297 C CB  . GLU A 0 565 . 9.431    -6.179  -4.119   1.00 96.92 565 A 1 
ATOM 4298 O O   . GLU A 0 565 . 10.333   -5.979  -1.154   1.00 96.92 565 A 1 
ATOM 4299 C CG  . GLU A 0 565 . 9.691    -6.032  -5.629   1.00 96.92 565 A 1 
ATOM 4300 C CD  . GLU A 0 565 . 8.815    -6.950  -6.501   1.00 96.92 565 A 1 
ATOM 4301 O OE1 . GLU A 0 565 . 8.613    -6.631  -7.696   1.00 96.92 565 A 1 
ATOM 4302 O OE2 . GLU A 0 565 . 8.154    -7.891  -6.008   1.00 96.92 565 A 1 
ATOM 4303 N N   . ALA A 0 566 . 8.644    -4.508  -1.281   1.00 97.37 566 A 1 
ATOM 4304 C CA  . ALA A 0 566 . 8.186    -4.689  0.081    1.00 97.37 566 A 1 
ATOM 4305 C C   . ALA A 0 566 . 6.669    -4.811  0.104    1.00 97.37 566 A 1 
ATOM 4306 C CB  . ALA A 0 566 . 8.699    -3.549  0.947    1.00 97.37 566 A 1 
ATOM 4307 O O   . ALA A 0 566 . 5.957    -3.943  -0.401   1.00 97.37 566 A 1 
ATOM 4308 N N   . THR A 0 567 . 6.164    -5.903  0.669    1.00 96.57 567 A 1 
ATOM 4309 C CA  . THR A 0 567 . 4.732    -6.157  0.811    1.00 96.57 567 A 1 
ATOM 4310 C C   . THR A 0 567 . 4.385    -6.371  2.272    1.00 96.57 567 A 1 
ATOM 4311 C CB  . THR A 0 567 . 4.279    -7.353  -0.033   1.00 96.57 567 A 1 
ATOM 4312 O O   . THR A 0 567 . 4.852    -7.308  2.915    1.00 96.57 567 A 1 
ATOM 4313 C CG2 . THR A 0 567 . 2.787    -7.657  0.138    1.00 96.57 567 A 1 
ATOM 4314 O OG1 . THR A 0 567 . 4.433    -7.067  -1.402   1.00 96.57 567 A 1 
ATOM 4315 N N   . TRP A 0 568 . 3.459    -5.554  2.762    1.00 96.76 568 A 1 
ATOM 4316 C CA  . TRP A 0 568 . 2.869    -5.691  4.082    1.00 96.76 568 A 1 
ATOM 4317 C C   . TRP A 0 568 . 1.380    -5.960  3.950    1.00 96.76 568 A 1 
ATOM 4318 C CB  . TRP A 0 568 . 3.150    -4.446  4.918    1.00 96.76 568 A 1 
ATOM 4319 O O   . TRP A 0 568 . 0.625    -5.150  3.412    1.00 96.76 568 A 1 
ATOM 4320 C CG  . TRP A 0 568 . 4.601    -4.140  5.069    1.00 96.76 568 A 1 
ATOM 4321 C CD1 . TRP A 0 568 . 5.464    -4.818  5.855    1.00 96.76 568 A 1 
ATOM 4322 C CD2 . TRP A 0 568 . 5.413    -3.184  4.321    1.00 96.76 568 A 1 
ATOM 4323 C CE2 . TRP A 0 568 . 6.764    -3.302  4.763    1.00 96.76 568 A 1 
ATOM 4324 C CE3 . TRP A 0 568 . 5.149    -2.258  3.288    1.00 96.76 568 A 1 
ATOM 4325 N NE1 . TRP A 0 568 . 6.742    -4.339  5.666    1.00 96.76 568 A 1 
ATOM 4326 C CH2 . TRP A 0 568 . 7.491    -1.558  3.255    1.00 96.76 568 A 1 
ATOM 4327 C CZ2 . TRP A 0 568 . 7.792    -2.501  4.253    1.00 96.76 568 A 1 
ATOM 4328 C CZ3 . TRP A 0 568 . 6.178    -1.452  2.763    1.00 96.76 568 A 1 
ATOM 4329 N N   . ALA A 0 569 . 0.921    -7.083  4.489    1.00 95.94 569 A 1 
ATOM 4330 C CA  . ALA A 0 569 . -0.497   -7.400  4.549    1.00 95.94 569 A 1 
ATOM 4331 C C   . ALA A 0 569 . -0.930   -7.635  5.992    1.00 95.94 569 A 1 
ATOM 4332 C CB  . ALA A 0 569 . -0.822   -8.568  3.618    1.00 95.94 569 A 1 
ATOM 4333 O O   . ALA A 0 569 . -0.245   -8.303  6.763    1.00 95.94 569 A 1 
ATOM 4334 N N   . LYS A 0 570 . -2.095   -7.108  6.361    1.00 97.42 570 A 1 
ATOM 4335 C CA  . LYS A 0 570 . -2.738   -7.387  7.648    1.00 97.42 570 A 1 
ATOM 4336 C C   . LYS A 0 570 . -4.184   -7.768  7.413    1.00 97.42 570 A 1 
ATOM 4337 C CB  . LYS A 0 570 . -2.613   -6.213  8.631    1.00 97.42 570 A 1 
ATOM 4338 O O   . LYS A 0 570 . -4.866   -7.140  6.602    1.00 97.42 570 A 1 
ATOM 4339 C CG  . LYS A 0 570 . -1.150   -5.859  8.928    1.00 97.42 570 A 1 
ATOM 4340 C CD  . LYS A 0 570 . -1.033   -4.628  9.831    1.00 97.42 570 A 1 
ATOM 4341 C CE  . LYS A 0 570 . 0.460    -4.364  10.058   1.00 97.42 570 A 1 
ATOM 4342 N NZ  . LYS A 0 570 . 0.706    -3.045  10.685   1.00 97.42 570 A 1 
ATOM 4343 N N   . SER A 0 571 . -4.648   -8.778  8.131    1.00 95.48 571 A 1 
ATOM 4344 C CA  . SER A 0 571 . -6.057   -9.149  8.176    1.00 95.48 571 A 1 
ATOM 4345 C C   . SER A 0 571 . -6.512   -9.322  9.613    1.00 95.48 571 A 1 
ATOM 4346 C CB  . SER A 0 571 . -6.351   -10.409 7.358    1.00 95.48 571 A 1 
ATOM 4347 O O   . SER A 0 571 . -5.785   -9.900  10.421   1.00 95.48 571 A 1 
ATOM 4348 O OG  . SER A 0 571 . -5.724   -11.547 7.916    1.00 95.48 571 A 1 
ATOM 4349 N N   . TYR A 0 572 . -7.724   -8.870  9.889    1.00 96.35 572 A 1 
ATOM 4350 C CA  . TYR A 0 572 . -8.422   -9.030  11.152   1.00 96.35 572 A 1 
ATOM 4351 C C   . TYR A 0 572 . -9.824   -9.523  10.836   1.00 96.35 572 A 1 
ATOM 4352 C CB  . TYR A 0 572 . -8.463   -7.690  11.894   1.00 96.35 572 A 1 
ATOM 4353 O O   . TYR A 0 572 . -10.528  -8.877  10.069   1.00 96.35 572 A 1 
ATOM 4354 C CG  . TYR A 0 572 . -7.093   -7.143  12.237   1.00 96.35 572 A 1 
ATOM 4355 C CD1 . TYR A 0 572 . -6.477   -7.538  13.437   1.00 96.35 572 A 1 
ATOM 4356 C CD2 . TYR A 0 572 . -6.427   -6.274  11.351   1.00 96.35 572 A 1 
ATOM 4357 C CE1 . TYR A 0 572 . -5.191   -7.069  13.757   1.00 96.35 572 A 1 
ATOM 4358 C CE2 . TYR A 0 572 . -5.139   -5.799  11.667   1.00 96.35 572 A 1 
ATOM 4359 O OH  . TYR A 0 572 . -3.272   -5.755  13.176   1.00 96.35 572 A 1 
ATOM 4360 C CZ  . TYR A 0 572 . -4.519   -6.202  12.869   1.00 96.35 572 A 1 
ATOM 4361 N N   . ASP A 0 573 . -10.202  -10.658 11.400   1.00 88.82 573 A 1 
ATOM 4362 C CA  . ASP A 0 573 . -11.525  -11.253 11.265   1.00 88.82 573 A 1 
ATOM 4363 C C   . ASP A 0 573 . -12.029  -11.565 12.687   1.00 88.82 573 A 1 
ATOM 4364 C CB  . ASP A 0 573 . -11.446  -12.488 10.341   1.00 88.82 573 A 1 
ATOM 4365 O O   . ASP A 0 573 . -11.274  -12.109 13.497   1.00 88.82 573 A 1 
ATOM 4366 C CG  . ASP A 0 573 . -11.065  -12.165 8.876    1.00 88.82 573 A 1 
ATOM 4367 O OD1 . ASP A 0 573 . -11.736  -11.338 8.221    1.00 88.82 573 A 1 
ATOM 4368 O OD2 . ASP A 0 573 . -10.107  -12.770 8.324    1.00 88.82 573 A 1 
ATOM 4369 N N   . ALA A 0 574 . -13.258  -11.167 13.013   1.00 85.23 574 A 1 
ATOM 4370 C CA  . ALA A 0 574 . -13.832  -11.221 14.359   1.00 85.23 574 A 1 
ATOM 4371 C C   . ALA A 0 574 . -15.310  -11.644 14.269   1.00 85.23 574 A 1 
ATOM 4372 C CB  . ALA A 0 574 . -13.636  -9.845  15.009   1.00 85.23 574 A 1 
ATOM 4373 O O   . ALA A 0 574 . -16.036  -11.178 13.413   1.00 85.23 574 A 1 
ATOM 4374 N N   . GLU A 0 575 . -15.701  -12.697 14.975   1.00 72.90 575 A 1 
ATOM 4375 C CA  . GLU A 0 575 . -16.500  -12.647 16.209   1.00 72.90 575 A 1 
ATOM 4376 C C   . GLU A 0 575 . -18.012  -12.574 16.027   1.00 72.90 575 A 1 
ATOM 4377 C CB  . GLU A 0 575 . -16.083  -11.588 17.233   1.00 72.90 575 A 1 
ATOM 4378 O O   . GLU A 0 575 . -18.537  -11.763 15.264   1.00 72.90 575 A 1 
ATOM 4379 C CG  . GLU A 0 575 . -14.786  -11.921 17.959   1.00 72.90 575 A 1 
ATOM 4380 C CD  . GLU A 0 575 . -14.446  -10.858 19.012   1.00 72.90 575 A 1 
ATOM 4381 O OE1 . GLU A 0 575 . -13.255  -10.653 19.315   1.00 72.90 575 A 1 
ATOM 4382 O OE2 . GLU A 0 575 . -15.354  -10.344 19.694   1.00 72.90 575 A 1 
ATOM 4383 N N   . SER A 0 576 . -18.671  -13.401 16.832   1.00 87.88 576 A 1 
ATOM 4384 C CA  . SER A 0 576 . -20.114  -13.553 16.923   1.00 87.88 576 A 1 
ATOM 4385 C C   . SER A 0 576 . -20.539  -13.826 18.361   1.00 87.88 576 A 1 
ATOM 4386 C CB  . SER A 0 576 . -20.603  -14.689 16.028   1.00 87.88 576 A 1 
ATOM 4387 O O   . SER A 0 576 . -19.765  -14.340 19.180   1.00 87.88 576 A 1 
ATOM 4388 O OG  . SER A 0 576 . -19.896  -15.888 16.273   1.00 87.88 576 A 1 
ATOM 4389 N N   . TYR A 0 577 . -21.774  -13.463 18.679   1.00 87.73 577 A 1 
ATOM 4390 C CA  . TYR A 0 577 . -22.283  -13.457 20.036   1.00 87.73 577 A 1 
ATOM 4391 C C   . TYR A 0 577 . -23.792  -13.633 20.083   1.00 87.73 577 A 1 
ATOM 4392 C CB  . TYR A 0 577 . -21.922  -12.121 20.683   1.00 87.73 577 A 1 
ATOM 4393 O O   . TYR A 0 577 . -24.519  -12.870 19.456   1.00 87.73 577 A 1 
ATOM 4394 C CG  . TYR A 0 577 . -22.411  -12.009 22.106   1.00 87.73 577 A 1 
ATOM 4395 C CD1 . TYR A 0 577 . -23.490  -11.169 22.432   1.00 87.73 577 A 1 
ATOM 4396 C CD2 . TYR A 0 577 . -21.769  -12.764 23.100   1.00 87.73 577 A 1 
ATOM 4397 C CE1 . TYR A 0 577 . -23.864  -11.018 23.778   1.00 87.73 577 A 1 
ATOM 4398 C CE2 . TYR A 0 577 . -22.154  -12.640 24.441   1.00 87.73 577 A 1 
ATOM 4399 O OH  . TYR A 0 577 . -23.463  -11.566 26.089   1.00 87.73 577 A 1 
ATOM 4400 C CZ  . TYR A 0 577 . -23.183  -11.749 24.779   1.00 87.73 577 A 1 
ATOM 4401 N N   . ASP A 0 578 . -24.242  -14.545 20.941   1.00 90.95 578 A 1 
ATOM 4402 C CA  . ASP A 0 578 . -25.657  -14.827 21.138   1.00 90.95 578 A 1 
ATOM 4403 C C   . ASP A 0 578 . -26.036  -14.775 22.615   1.00 90.95 578 A 1 
ATOM 4404 C CB  . ASP A 0 578 . -26.025  -16.198 20.568   1.00 90.95 578 A 1 
ATOM 4405 O O   . ASP A 0 578 . -25.327  -15.293 23.488   1.00 90.95 578 A 1 
ATOM 4406 C CG  . ASP A 0 578 . -25.659  -16.367 19.097   1.00 90.95 578 A 1 
ATOM 4407 O OD1 . ASP A 0 578 . -26.017  -15.473 18.306   1.00 90.95 578 A 1 
ATOM 4408 O OD2 . ASP A 0 578 . -25.065  -17.432 18.802   1.00 90.95 578 A 1 
ATOM 4409 N N   . GLU A 0 579 . -27.212  -14.218 22.887   1.00 89.98 579 A 1 
ATOM 4410 C CA  . GLU A 0 579 . -27.908  -14.301 24.165   1.00 89.98 579 A 1 
ATOM 4411 C C   . GLU A 0 579 . -29.346  -14.727 23.944   1.00 89.98 579 A 1 
ATOM 4412 C CB  . GLU A 0 579 . -27.947  -12.962 24.911   1.00 89.98 579 A 1 
ATOM 4413 O O   . GLU A 0 579 . -30.032  -14.194 23.076   1.00 89.98 579 A 1 
ATOM 4414 C CG  . GLU A 0 579 . -26.566  -12.389 25.206   1.00 89.98 579 A 1 
ATOM 4415 C CD  . GLU A 0 579 . -26.589  -11.315 26.307   1.00 89.98 579 A 1 
ATOM 4416 O OE1 . GLU A 0 579 . -25.669  -10.471 26.378   1.00 89.98 579 A 1 
ATOM 4417 O OE2 . GLU A 0 579 . -27.322  -11.455 27.312   1.00 89.98 579 A 1 
ATOM 4418 N N   . TRP A 0 580 . -29.836  -15.623 24.789   1.00 92.37 580 A 1 
ATOM 4419 C CA  . TRP A 0 580 . -31.244  -15.980 24.782   1.00 92.37 580 A 1 
ATOM 4420 C C   . TRP A 0 580 . -31.739  -16.316 26.185   1.00 92.37 580 A 1 
ATOM 4421 C CB  . TRP A 0 580 . -31.478  -17.119 23.788   1.00 92.37 580 A 1 
ATOM 4422 O O   . TRP A 0 580 . -31.004  -16.865 27.010   1.00 92.37 580 A 1 
ATOM 4423 C CG  . TRP A 0 580 . -30.737  -18.377 24.106   1.00 92.37 580 A 1 
ATOM 4424 C CD1 . TRP A 0 580 . -29.502  -18.705 23.666   1.00 92.37 580 A 1 
ATOM 4425 C CD2 . TRP A 0 580 . -31.162  -19.467 24.970   1.00 92.37 580 A 1 
ATOM 4426 C CE2 . TRP A 0 580 . -30.126  -20.446 25.002   1.00 92.37 580 A 1 
ATOM 4427 C CE3 . TRP A 0 580 . -32.324  -19.723 25.727   1.00 92.37 580 A 1 
ATOM 4428 N NE1 . TRP A 0 580 . -29.141  -19.934 24.180   1.00 92.37 580 A 1 
ATOM 4429 C CH2 . TRP A 0 580 . -31.413  -21.855 26.489   1.00 92.37 580 A 1 
ATOM 4430 C CZ2 . TRP A 0 580 . -30.238  -21.626 25.753   1.00 92.37 580 A 1 
ATOM 4431 C CZ3 . TRP A 0 580 . -32.452  -20.907 26.470   1.00 92.37 580 A 1 
ATOM 4432 N N   . ASP A 0 581 . -33.000  -15.985 26.436   1.00 88.57 581 A 1 
ATOM 4433 C CA  . ASP A 0 581 . -33.744  -16.282 27.657   1.00 88.57 581 A 1 
ATOM 4434 C C   . ASP A 0 581 . -35.095  -16.904 27.288   1.00 88.57 581 A 1 
ATOM 4435 C CB  . ASP A 0 581 . -33.924  -14.995 28.486   1.00 88.57 581 A 1 
ATOM 4436 O O   . ASP A 0 581 . -35.751  -16.467 26.343   1.00 88.57 581 A 1 
ATOM 4437 C CG  . ASP A 0 581 . -34.512  -15.244 29.885   1.00 88.57 581 A 1 
ATOM 4438 O OD1 . ASP A 0 581 . -34.190  -16.290 30.488   1.00 88.57 581 A 1 
ATOM 4439 O OD2 . ASP A 0 581 . -35.228  -14.356 30.414   1.00 88.57 581 A 1 
ATOM 4440 N N   . ASN A 0 582 . -35.502  -17.928 28.032   1.00 88.17 582 A 1 
ATOM 4441 C CA  . ASN A 0 582 . -36.817  -18.554 27.943   1.00 88.17 582 A 1 
ATOM 4442 C C   . ASN A 0 582 . -37.366  -18.732 29.356   1.00 88.17 582 A 1 
ATOM 4443 C CB  . ASN A 0 582 . -36.705  -19.909 27.218   1.00 88.17 582 A 1 
ATOM 4444 O O   . ASN A 0 582 . -36.722  -19.398 30.172   1.00 88.17 582 A 1 
ATOM 4445 C CG  . ASN A 0 582 . -38.064  -20.576 27.065   1.00 88.17 582 A 1 
ATOM 4446 N ND2 . ASN A 0 582 . -38.183  -21.863 27.269   1.00 88.17 582 A 1 
ATOM 4447 O OD1 . ASN A 0 582 . -39.053  -19.954 26.746   1.00 88.17 582 A 1 
ATOM 4448 N N   . LYS A 0 583 . -38.545  -18.175 29.628   1.00 84.96 583 A 1 
ATOM 4449 C CA  . LYS A 0 583 . -39.310  -18.425 30.852   1.00 84.96 583 A 1 
ATOM 4450 C C   . LYS A 0 583 . -40.663  -19.005 30.485   1.00 84.96 583 A 1 
ATOM 4451 C CB  . LYS A 0 583 . -39.533  -17.151 31.672   1.00 84.96 583 A 1 
ATOM 4452 O O   . LYS A 0 583 . -41.339  -18.423 29.647   1.00 84.96 583 A 1 
ATOM 4453 C CG  . LYS A 0 583 . -38.261  -16.363 31.999   1.00 84.96 583 A 1 
ATOM 4454 C CD  . LYS A 0 583 . -38.640  -15.231 32.963   1.00 84.96 583 A 1 
ATOM 4455 C CE  . LYS A 0 583 . -37.461  -14.310 33.275   1.00 84.96 583 A 1 
ATOM 4456 N NZ  . LYS A 0 583 . -37.126  -13.492 32.095   1.00 84.96 583 A 1 
ATOM 4457 N N   . ASP A 0 584 . -41.016  -20.077 31.171   1.00 82.33 584 A 1 
ATOM 4458 C CA  . ASP A 0 584 . -42.292  -20.781 31.085   1.00 82.33 584 A 1 
ATOM 4459 C C   . ASP A 0 584 . -42.954  -20.715 32.478   1.00 82.33 584 A 1 
ATOM 4460 C CB  . ASP A 0 584 . -41.952  -22.200 30.591   1.00 82.33 584 A 1 
ATOM 4461 O O   . ASP A 0 584 . -42.314  -21.046 33.487   1.00 82.33 584 A 1 
ATOM 4462 C CG  . ASP A 0 584 . -43.127  -23.161 30.413   1.00 82.33 584 A 1 
ATOM 4463 O OD1 . ASP A 0 584 . -44.208  -22.871 30.966   1.00 82.33 584 A 1 
ATOM 4464 O OD2 . ASP A 0 584 . -42.836  -24.262 29.876   1.00 82.33 584 A 1 
ATOM 4465 N N   . ASP A 0 585 . -44.172  -20.169 32.561   1.00 79.58 585 A 1 
ATOM 4466 C CA  . ASP A 0 585 . -45.006  -20.081 33.775   1.00 79.58 585 A 1 
ATOM 4467 C C   . ASP A 0 585 . -46.446  -20.540 33.499   1.00 79.58 585 A 1 
ATOM 4468 C CB  . ASP A 0 585 . -44.946  -18.675 34.410   1.00 79.58 585 A 1 
ATOM 4469 O O   . ASP A 0 585 . -47.428  -19.811 33.711   1.00 79.58 585 A 1 
ATOM 4470 C CG  . ASP A 0 585 . -45.569  -18.580 35.822   1.00 79.58 585 A 1 
ATOM 4471 O OD1 . ASP A 0 585 . -45.965  -19.581 36.460   1.00 79.58 585 A 1 
ATOM 4472 O OD2 . ASP A 0 585 . -45.477  -17.515 36.482   1.00 79.58 585 A 1 
ATOM 4473 N N   . ASP A 0 586 . -46.577  -21.774 33.035   1.00 80.54 586 A 1 
ATOM 4474 C CA  . ASP A 0 586 . -47.867  -22.395 32.801   1.00 80.54 586 A 1 
ATOM 4475 C C   . ASP A 0 586 . -48.655  -22.703 34.101   1.00 80.54 586 A 1 
ATOM 4476 C CB  . ASP A 0 586 . -47.709  -23.607 31.870   1.00 80.54 586 A 1 
ATOM 4477 O O   . ASP A 0 586 . -48.167  -22.945 35.215   1.00 80.54 586 A 1 
ATOM 4478 C CG  . ASP A 0 586 . -47.163  -24.836 32.582   1.00 80.54 586 A 1 
ATOM 4479 O OD1 . ASP A 0 586 . -46.541  -24.649 33.649   1.00 80.54 586 A 1 
ATOM 4480 O OD2 . ASP A 0 586 . -47.576  -25.952 32.186   1.00 80.54 586 A 1 
ATOM 4481 N N   . ARG A 0 587 . -49.980  -22.657 33.972   1.00 74.95 587 A 1 
ATOM 4482 C CA  . ARG A 0 587 . -50.933  -23.032 35.020   1.00 74.95 587 A 1 
ATOM 4483 C C   . ARG A 0 587 . -52.101  -23.751 34.390   1.00 74.95 587 A 1 
ATOM 4484 C CB  . ARG A 0 587 . -51.423  -21.803 35.792   1.00 74.95 587 A 1 
ATOM 4485 O O   . ARG A 0 587 . -52.948  -23.144 33.740   1.00 74.95 587 A 1 
ATOM 4486 C CG  . ARG A 0 587 . -50.306  -21.101 36.576   1.00 74.95 587 A 1 
ATOM 4487 C CD  . ARG A 0 587 . -50.864  -19.931 37.389   1.00 74.95 587 A 1 
ATOM 4488 N NE  . ARG A 0 587 . -51.415  -18.899 36.496   1.00 74.95 587 A 1 
ATOM 4489 N NH1 . ARG A 0 587 . -51.636  -17.187 37.990   1.00 74.95 587 A 1 
ATOM 4490 N NH2 . ARG A 0 587 . -51.930  -16.831 35.790   1.00 74.95 587 A 1 
ATOM 4491 C CZ  . ARG A 0 587 . -51.665  -17.643 36.768   1.00 74.95 587 A 1 
ATOM 4492 N N   . TRP A 0 588 . -52.236  -25.035 34.675   1.00 70.96 588 A 1 
ATOM 4493 C CA  . TRP A 0 588 . -53.352  -25.833 34.181   1.00 70.96 588 A 1 
ATOM 4494 C C   . TRP A 0 588 . -54.328  -26.193 35.308   1.00 70.96 588 A 1 
ATOM 4495 C CB  . TRP A 0 588 . -52.811  -27.020 33.384   1.00 70.96 588 A 1 
ATOM 4496 O O   . TRP A 0 588 . -53.960  -26.662 36.390   1.00 70.96 588 A 1 
ATOM 4497 C CG  . TRP A 0 588 . -51.727  -27.796 34.057   1.00 70.96 588 A 1 
ATOM 4498 C CD1 . TRP A 0 588 . -50.402  -27.515 33.999   1.00 70.96 588 A 1 
ATOM 4499 C CD2 . TRP A 0 588 . -51.846  -28.994 34.873   1.00 70.96 588 A 1 
ATOM 4500 C CE2 . TRP A 0 588 . -50.537  -29.392 35.283   1.00 70.96 588 A 1 
ATOM 4501 C CE3 . TRP A 0 588 . -52.938  -29.792 35.286   1.00 70.96 588 A 1 
ATOM 4502 N NE1 . TRP A 0 588 . -49.694  -28.435 34.741   1.00 70.96 588 A 1 
ATOM 4503 C CH2 . TRP A 0 588 . -51.435  -31.323 36.447   1.00 70.96 588 A 1 
ATOM 4504 C CZ2 . TRP A 0 588 . -50.331  -30.540 36.062   1.00 70.96 588 A 1 
ATOM 4505 C CZ3 . TRP A 0 588 . -52.736  -30.949 36.062   1.00 70.96 588 A 1 
ATOM 4506 N N   . GLY A 0 589 . -55.619  -25.971 35.044   1.00 60.85 589 A 1 
ATOM 4507 C CA  . GLY A 0 589 . -56.720  -26.446 35.878   1.00 60.85 589 A 1 
ATOM 4508 C C   . GLY A 0 589 . -57.291  -27.745 35.313   1.00 60.85 589 A 1 
ATOM 4509 O O   . GLY A 0 589 . -58.072  -27.706 34.365   1.00 60.85 589 A 1 
ATOM 4510 N N   . ALA A 0 590 . -56.950  -28.896 35.899   1.00 53.54 590 A 1 
ATOM 4511 C CA  . ALA A 0 590 . -57.554  -30.183 35.536   1.00 53.54 590 A 1 
ATOM 4512 C C   . ALA A 0 590 . -58.522  -30.655 36.635   1.00 53.54 590 A 1 
ATOM 4513 C CB  . ALA A 0 590 . -56.460  -31.209 35.225   1.00 53.54 590 A 1 
ATOM 4514 O O   . ALA A 0 590 . -58.177  -30.715 37.816   1.00 53.54 590 A 1 
ATOM 4515 N N   . GLN A 0 591 . -59.752  -31.013 36.258   1.00 53.08 591 A 1 
ATOM 4516 C CA  . GLN A 0 591 . -60.749  -31.568 37.181   1.00 53.08 591 A 1 
ATOM 4517 C C   . GLN A 0 591 . -60.701  -33.103 37.153   1.00 53.08 591 A 1 
ATOM 4518 C CB  . GLN A 0 591 . -62.148  -31.028 36.837   1.00 53.08 591 A 1 
ATOM 4519 O O   . GLN A 0 591 . -61.039  -33.725 36.147   1.00 53.08 591 A 1 
ATOM 4520 C CG  . GLN A 0 591 . -62.331  -29.557 37.255   1.00 53.08 591 A 1 
ATOM 4521 C CD  . GLN A 0 591 . -63.630  -28.949 36.725   1.00 53.08 591 A 1 
ATOM 4522 N NE2 . GLN A 0 591 . -64.283  -28.080 37.465   1.00 53.08 591 A 1 
ATOM 4523 O OE1 . GLN A 0 591 . -64.078  -29.218 35.628   1.00 53.08 591 A 1 
ATOM 4524 N N   . ALA A 0 592 . -60.312  -33.720 38.273   1.00 43.67 592 A 1 
ATOM 4525 C CA  . ALA A 0 592 . -60.432  -35.163 38.483   1.00 43.67 592 A 1 
ATOM 4526 C C   . ALA A 0 592 . -61.750  -35.487 39.212   1.00 43.67 592 A 1 
ATOM 4527 C CB  . ALA A 0 592 . -59.196  -35.673 39.234   1.00 43.67 592 A 1 
ATOM 4528 O O   . ALA A 0 592 . -62.059  -34.888 40.245   1.00 43.67 592 A 1 
ATOM 4529 N N   . TRP A 0 593 . -62.524  -36.441 38.686   1.00 48.27 593 A 1 
ATOM 4530 C CA  . TRP A 0 593 . -63.796  -36.885 39.271   1.00 48.27 593 A 1 
ATOM 4531 C C   . TRP A 0 593 . -63.566  -37.967 40.342   1.00 48.27 593 A 1 
ATOM 4532 C CB  . TRP A 0 593 . -64.722  -37.400 38.155   1.00 48.27 593 A 1 
ATOM 4533 O O   . TRP A 0 593 . -62.942  -38.987 40.052   1.00 48.27 593 A 1 
ATOM 4534 C CG  . TRP A 0 593 . -65.194  -36.372 37.166   1.00 48.27 593 A 1 
ATOM 4535 C CD1 . TRP A 0 593 . -64.522  -35.951 36.068   1.00 48.27 593 A 1 
ATOM 4536 C CD2 . TRP A 0 593 . -66.437  -35.602 37.187   1.00 48.27 593 A 1 
ATOM 4537 C CE2 . TRP A 0 593 . -66.448  -34.728 36.058   1.00 48.27 593 A 1 
ATOM 4538 C CE3 . TRP A 0 593 . -67.547  -35.541 38.058   1.00 48.27 593 A 1 
ATOM 4539 N NE1 . TRP A 0 593 . -65.255  -34.979 35.416   1.00 48.27 593 A 1 
ATOM 4540 C CH2 . TRP A 0 593 . -68.594  -33.809 36.687   1.00 48.27 593 A 1 
ATOM 4541 C CZ2 . TRP A 0 593 . -67.504  -33.843 35.802   1.00 48.27 593 A 1 
ATOM 4542 C CZ3 . TRP A 0 593 . -68.614  -34.655 37.811   1.00 48.27 593 A 1 
ATOM 4543 N N   . GLY A 0 594 . -64.105  -37.778 41.552   1.00 48.59 594 A 1 
ATOM 4544 C CA  . GLY A 0 594 . -64.219  -38.801 42.604   1.00 48.59 594 A 1 
ATOM 4545 C C   . GLY A 0 594 . -65.675  -38.938 43.074   1.00 48.59 594 A 1 
ATOM 4546 O O   . GLY A 0 594 . -66.400  -37.950 43.050   1.00 48.59 594 A 1 
ATOM 4547 N N   . LYS A 0 595 . -66.115  -40.151 43.445   1.00 42.72 595 A 1 
ATOM 4548 C CA  . LYS A 0 595 . -67.435  -40.430 44.049   1.00 42.72 595 A 1 
ATOM 4549 C C   . LYS A 0 595 . -67.247  -41.123 45.399   1.00 42.72 595 A 1 
ATOM 4550 C CB  . LYS A 0 595 . -68.292  -41.347 43.151   1.00 42.72 595 A 1 
ATOM 4551 O O   . LYS A 0 595 . -66.719  -42.234 45.411   1.00 42.72 595 A 1 
ATOM 4552 C CG  . LYS A 0 595 . -68.790  -40.693 41.861   1.00 42.72 595 A 1 
ATOM 4553 C CD  . LYS A 0 595 . -69.828  -41.597 41.187   1.00 42.72 595 A 1 
ATOM 4554 C CE  . LYS A 0 595 . -70.351  -40.886 39.940   1.00 42.72 595 A 1 
ATOM 4555 N NZ  . LYS A 0 595 . -71.672  -41.414 39.549   1.00 42.72 595 A 1 
ATOM 4556 N N   . ASP A 0 596 . -67.707  -40.528 46.492   1.00 40.83 596 A 1 
ATOM 4557 C CA  . ASP A 0 596 . -67.902  -41.158 47.803   1.00 40.83 596 A 1 
ATOM 4558 C C   . ASP A 0 596 . -69.403  -41.421 48.057   1.00 40.83 596 A 1 
ATOM 4559 C CB  . ASP A 0 596 . -67.195  -40.381 48.940   1.00 40.83 596 A 1 
ATOM 4560 O O   . ASP A 0 596 . -70.281  -40.698 47.593   1.00 40.83 596 A 1 
ATOM 4561 C CG  . ASP A 0 596 . -67.243  -38.843 48.887   1.00 40.83 596 A 1 
ATOM 4562 O OD1 . ASP A 0 596 . -67.940  -38.303 48.000   1.00 40.83 596 A 1 
ATOM 4563 O OD2 . ASP A 0 596 . -66.419  -38.231 49.607   1.00 40.83 596 A 1 
ATOM 4564 N N   . ARG A 0 597 . -69.733  -42.553 48.699   1.00 36.48 597 A 1 
ATOM 4565 C CA  . ARG A 0 597 . -71.117  -42.974 48.989   1.00 36.48 597 A 1 
ATOM 4566 C C   . ARG A 0 597 . -71.292  -43.158 50.488   1.00 36.48 597 A 1 
ATOM 4567 C CB  . ARG A 0 597 . -71.494  -44.275 48.252   1.00 36.48 597 A 1 
ATOM 4568 O O   . ARG A 0 597 . -71.111  -44.266 50.995   1.00 36.48 597 A 1 
ATOM 4569 C CG  . ARG A 0 597 . -71.843  -44.087 46.772   1.00 36.48 597 A 1 
ATOM 4570 C CD  . ARG A 0 597 . -72.274  -45.424 46.144   1.00 36.48 597 A 1 
ATOM 4571 N NE  . ARG A 0 597 . -73.542  -45.934 46.719   1.00 36.48 597 A 1 
ATOM 4572 N NH1 . ARG A 0 597 . -73.362  -48.104 46.005   1.00 36.48 597 A 1 
ATOM 4573 N NH2 . ARG A 0 597 . -75.121  -47.488 47.239   1.00 36.48 597 A 1 
ATOM 4574 C CZ  . ARG A 0 597 . -74.002  -47.169 46.650   1.00 36.48 597 A 1 
ATOM 4575 N N   . ASP A 0 598 . -71.762  -42.121 51.162   1.00 47.51 598 A 1 
ATOM 4576 C CA  . ASP A 0 598 . -71.987  -42.184 52.602   1.00 47.51 598 A 1 
ATOM 4577 C C   . ASP A 0 598 . -73.426  -42.647 52.892   1.00 47.51 598 A 1 
ATOM 4578 C CB  . ASP A 0 598 . -71.582  -40.850 53.245   1.00 47.51 598 A 1 
ATOM 4579 O O   . ASP A 0 598 . -74.415  -42.048 52.468   1.00 47.51 598 A 1 
ATOM 4580 C CG  . ASP A 0 598 . -70.077  -40.555 53.098   1.00 47.51 598 A 1 
ATOM 4581 O OD1 . ASP A 0 598 . -69.351  -41.421 52.550   1.00 47.51 598 A 1 
ATOM 4582 O OD2 . ASP A 0 598 . -69.661  -39.505 53.618   1.00 47.51 598 A 1 
ATOM 4583 N N   . LEU A 0 599 . -73.561  -43.799 53.561   1.00 31.08 599 A 1 
ATOM 4584 C CA  . LEU A 0 599 . -74.838  -44.415 53.948   1.00 31.08 599 A 1 
ATOM 4585 C C   . LEU A 0 599 . -75.117  -44.136 55.436   1.00 31.08 599 A 1 
ATOM 4586 C CB  . LEU A 0 599 . -74.803  -45.929 53.601   1.00 31.08 599 A 1 
ATOM 4587 O O   . LEU A 0 599 . -74.691  -44.897 56.306   1.00 31.08 599 A 1 
ATOM 4588 C CG  . LEU A 0 599 . -75.584  -46.309 52.323   1.00 31.08 599 A 1 
ATOM 4589 C CD1 . LEU A 0 599 . -74.791  -47.282 51.447   1.00 31.08 599 A 1 
ATOM 4590 C CD2 . LEU A 0 599 . -76.914  -46.991 52.673   1.00 31.08 599 A 1 
ATOM 4591 N N   . PHE A 0 600 . -75.871  -43.075 55.747   1.00 36.61 600 A 1 
ATOM 4592 C CA  . PHE A 0 600 . -76.366  -42.809 57.105   1.00 36.61 600 A 1 
ATOM 4593 C C   . PHE A 0 600 . -77.732  -43.482 57.350   1.00 36.61 600 A 1 
ATOM 4594 C CB  . PHE A 0 600 . -76.400  -41.296 57.381   1.00 36.61 600 A 1 
ATOM 4595 O O   . PHE A 0 600 . -78.713  -43.178 56.672   1.00 36.61 600 A 1 
ATOM 4596 C CG  . PHE A 0 600 . -76.697  -40.974 58.835   1.00 36.61 600 A 1 
ATOM 4597 C CD1 . PHE A 0 600 . -77.963  -40.493 59.221   1.00 36.61 600 A 1 
ATOM 4598 C CD2 . PHE A 0 600 . -75.715  -41.210 59.814   1.00 36.61 600 A 1 
ATOM 4599 C CE1 . PHE A 0 600 . -78.250  -40.267 60.579   1.00 36.61 600 A 1 
ATOM 4600 C CE2 . PHE A 0 600 . -76.013  -41.019 61.174   1.00 36.61 600 A 1 
ATOM 4601 C CZ  . PHE A 0 600 . -77.281  -40.549 61.558   1.00 36.61 600 A 1 
ATOM 4602 N N   . GLY A 0 601 . -77.817  -44.397 58.332   1.00 35.82 601 A 1 
ATOM 4603 C CA  . GLY A 0 601 . -79.106  -44.942 58.795   1.00 35.82 601 A 1 
ATOM 4604 C C   . GLY A 0 601 . -79.152  -46.341 59.431   1.00 35.82 601 A 1 
ATOM 4605 O O   . GLY A 0 601 . -80.239  -46.764 59.817   1.00 35.82 601 A 1 
ATOM 4606 N N   . ALA A 0 602 . -78.046  -47.076 59.589   1.00 27.57 602 A 1 
ATOM 4607 C CA  . ALA A 0 602 . -78.063  -48.365 60.297   1.00 27.57 602 A 1 
ATOM 4608 C C   . ALA A 0 602 . -77.439  -48.244 61.695   1.00 27.57 602 A 1 
ATOM 4609 C CB  . ALA A 0 602 . -77.438  -49.455 59.422   1.00 27.57 602 A 1 
ATOM 4610 O O   . ALA A 0 602 . -76.244  -48.432 61.902   1.00 27.57 602 A 1 
ATOM 4611 N N   . SER A 0 603 . -78.280  -47.925 62.677   1.00 34.13 603 A 1 
ATOM 4612 C CA  . SER A 0 603 . -78.000  -48.187 64.087   1.00 34.13 603 A 1 
ATOM 4613 C C   . SER A 0 603 . -77.733  -49.681 64.323   1.00 34.13 603 A 1 
ATOM 4614 C CB  . SER A 0 603 . -79.214  -47.760 64.920   1.00 34.13 603 A 1 
ATOM 4615 O O   . SER A 0 603 . -78.418  -50.513 63.732   1.00 34.13 603 A 1 
ATOM 4616 O OG  . SER A 0 603 . -80.378  -48.432 64.467   1.00 34.13 603 A 1 
ATOM 4617 N N   . SER A 0 604 . -76.864  -49.976 65.294   1.00 36.59 604 A 1 
ATOM 4618 C CA  . SER A 0 604 . -76.462  -51.287 65.843   1.00 36.59 604 A 1 
ATOM 4619 C C   . SER A 0 604 . -75.347  -52.032 65.093   1.00 36.59 604 A 1 
ATOM 4620 C CB  . SER A 0 604 . -77.644  -52.187 66.250   1.00 36.59 604 A 1 
ATOM 4621 O O   . SER A 0 604 . -75.463  -52.337 63.916   1.00 36.59 604 A 1 
ATOM 4622 O OG  . SER A 0 604 . -78.389  -52.696 65.166   1.00 36.59 604 A 1 
ATOM 4623 N N   . GLU A 0 605 . -74.253  -52.265 65.832   1.00 37.97 605 A 1 
ATOM 4624 C CA  . GLU A 0 605 . -73.179  -53.248 65.625   1.00 37.97 605 A 1 
ATOM 4625 C C   . GLU A 0 605 . -72.942  -53.755 64.187   1.00 37.97 605 A 1 
ATOM 4626 C CB  . GLU A 0 605 . -73.416  -54.435 66.587   1.00 37.97 605 A 1 
ATOM 4627 O O   . GLU A 0 605 . -73.609  -54.673 63.720   1.00 37.97 605 A 1 
ATOM 4628 C CG  . GLU A 0 605 . -72.989  -54.104 68.025   1.00 37.97 605 A 1 
ATOM 4629 C CD  . GLU A 0 605 . -73.429  -55.161 69.052   1.00 37.97 605 A 1 
ATOM 4630 O OE1 . GLU A 0 605 . -72.567  -55.593 69.850   1.00 37.97 605 A 1 
ATOM 4631 O OE2 . GLU A 0 605 . -74.643  -55.467 69.081   1.00 37.97 605 A 1 
ATOM 4632 N N   . GLY A 0 606 . -71.872  -53.269 63.540   1.00 43.51 606 A 1 
ATOM 4633 C CA  . GLY A 0 606 . -71.080  -54.143 62.660   1.00 43.51 606 A 1 
ATOM 4634 C C   . GLY A 0 606 . -70.866  -53.772 61.188   1.00 43.51 606 A 1 
ATOM 4635 O O   . GLY A 0 606 . -70.353  -54.623 60.469   1.00 43.51 606 A 1 
ATOM 4636 N N   . ALA A 0 607 . -71.161  -52.560 60.709   1.00 32.29 607 A 1 
ATOM 4637 C CA  . ALA A 0 607 . -70.837  -52.180 59.324   1.00 32.29 607 A 1 
ATOM 4638 C C   . ALA A 0 607 . -69.693  -51.151 59.259   1.00 32.29 607 A 1 
ATOM 4639 C CB  . ALA A 0 607 . -72.118  -51.740 58.610   1.00 32.29 607 A 1 
ATOM 4640 O O   . ALA A 0 607 . -69.907  -49.951 59.399   1.00 32.29 607 A 1 
ATOM 4641 N N   . ARG A 0 608 . -68.461  -51.638 59.048   1.00 29.86 608 A 1 
ATOM 4642 C CA  . ARG A 0 608 . -67.314  -50.832 58.598   1.00 29.86 608 A 1 
ATOM 4643 C C   . ARG A 0 608 . -67.625  -50.290 57.197   1.00 29.86 608 A 1 
ATOM 4644 C CB  . ARG A 0 608 . -66.043  -51.710 58.531   1.00 29.86 608 A 1 
ATOM 4645 O O   . ARG A 0 608 . -67.721  -51.080 56.265   1.00 29.86 608 A 1 
ATOM 4646 C CG  . ARG A 0 608 . -65.435  -52.104 59.886   1.00 29.86 608 A 1 
ATOM 4647 C CD  . ARG A 0 608 . -64.245  -53.050 59.650   1.00 29.86 608 A 1 
ATOM 4648 N NE  . ARG A 0 608 . -63.503  -53.359 60.890   1.00 29.86 608 A 1 
ATOM 4649 N NH1 . ARG A 0 608 . -62.037  -54.873 59.959   1.00 29.86 608 A 1 
ATOM 4650 N NH2 . ARG A 0 608 . -61.785  -54.262 62.085   1.00 29.86 608 A 1 
ATOM 4651 C CZ  . ARG A 0 608 . -62.456  -54.166 60.972   1.00 29.86 608 A 1 
ATOM 4652 N N   . ALA A 0 609 . -67.765  -48.974 57.058   1.00 29.56 609 A 1 
ATOM 4653 C CA  . ALA A 0 609 . -67.864  -48.273 55.775   1.00 29.56 609 A 1 
ATOM 4654 C C   . ALA A 0 609 . -66.631  -47.376 55.552   1.00 29.56 609 A 1 
ATOM 4655 C CB  . ALA A 0 609 . -69.206  -47.531 55.693   1.00 29.56 609 A 1 
ATOM 4656 O O   . ALA A 0 609 . -66.750  -46.202 55.236   1.00 29.56 609 A 1 
ATOM 4657 N N   . SER A 0 610 . -65.434  -47.925 55.774   1.00 39.07 610 A 1 
ATOM 4658 C CA  . SER A 0 610 . -64.171  -47.323 55.339   1.00 39.07 610 A 1 
ATOM 4659 C C   . SER A 0 610 . -63.721  -48.029 54.060   1.00 39.07 610 A 1 
ATOM 4660 C CB  . SER A 0 610 . -63.119  -47.389 56.457   1.00 39.07 610 A 1 
ATOM 4661 O O   . SER A 0 610 . -62.908  -48.954 54.104   1.00 39.07 610 A 1 
ATOM 4662 O OG  . SER A 0 610 . -62.907  -48.729 56.870   1.00 39.07 610 A 1 
ATOM 4663 N N   . GLU A 0 611 . -64.273  -47.635 52.914   1.00 37.56 611 A 1 
ATOM 4664 C CA  . GLU A 0 611 . -63.696  -47.985 51.612   1.00 37.56 611 A 1 
ATOM 4665 C C   . GLU A 0 611 . -62.477  -47.073 51.394   1.00 37.56 611 A 1 
ATOM 4666 C CB  . GLU A 0 611 . -64.777  -47.950 50.514   1.00 37.56 611 A 1 
ATOM 4667 O O   . GLU A 0 611 . -62.547  -46.023 50.770   1.00 37.56 611 A 1 
ATOM 4668 C CG  . GLU A 0 611 . -64.328  -48.652 49.217   1.00 37.56 611 A 1 
ATOM 4669 C CD  . GLU A 0 611 . -65.495  -49.037 48.280   1.00 37.56 611 A 1 
ATOM 4670 O OE1 . GLU A 0 611 . -65.275  -49.926 47.423   1.00 37.56 611 A 1 
ATOM 4671 O OE2 . GLU A 0 611 . -66.616  -48.499 48.437   1.00 37.56 611 A 1 
ATOM 4672 N N   . GLY A 0 612 . -61.373  -47.438 52.050   1.00 35.76 612 A 1 
ATOM 4673 C CA  . GLY A 0 612 . -60.106  -46.705 52.030   1.00 35.76 612 A 1 
ATOM 4674 C C   . GLY A 0 612 . -59.028  -47.324 52.923   1.00 35.76 612 A 1 
ATOM 4675 O O   . GLY A 0 612 . -57.867  -47.346 52.533   1.00 35.76 612 A 1 
ATOM 4676 N N   . ASP A 0 613 . -59.414  -47.947 54.042   1.00 33.42 613 A 1 
ATOM 4677 C CA  . ASP A 0 613 . -58.490  -48.671 54.925   1.00 33.42 613 A 1 
ATOM 4678 C C   . ASP A 0 613 . -58.696  -50.185 54.791   1.00 33.42 613 A 1 
ATOM 4679 C CB  . ASP A 0 613 . -58.609  -48.176 56.375   1.00 33.42 613 A 1 
ATOM 4680 O O   . ASP A 0 613 . -59.266  -50.857 55.653   1.00 33.42 613 A 1 
ATOM 4681 C CG  . ASP A 0 613 . -58.011  -46.784 56.610   1.00 33.42 613 A 1 
ATOM 4682 O OD1 . ASP A 0 613 . -57.095  -46.387 55.857   1.00 33.42 613 A 1 
ATOM 4683 O OD2 . ASP A 0 613 . -58.448  -46.151 57.597   1.00 33.42 613 A 1 
ATOM 4684 N N   . VAL A 0 614 . -58.234  -50.737 53.671   1.00 36.73 614 A 1 
ATOM 4685 C CA  . VAL A 0 614 . -57.992  -52.179 53.543   1.00 36.73 614 A 1 
ATOM 4686 C C   . VAL A 0 614 . -56.786  -52.564 54.408   1.00 36.73 614 A 1 
ATOM 4687 C CB  . VAL A 0 614 . -57.842  -52.646 52.076   1.00 36.73 614 A 1 
ATOM 4688 O O   . VAL A 0 614 . -55.635  -52.464 53.999   1.00 36.73 614 A 1 
ATOM 4689 C CG1 . VAL A 0 614 . -59.177  -53.185 51.548   1.00 36.73 614 A 1 
ATOM 4690 C CG2 . VAL A 0 614 . -57.351  -51.552 51.115   1.00 36.73 614 A 1 
ATOM 4691 N N   . ASP A 0 615 . -57.095  -52.956 55.643   1.00 35.97 615 A 1 
ATOM 4692 C CA  . ASP A 0 615 . -56.439  -53.961 56.488   1.00 35.97 615 A 1 
ATOM 4693 C C   . ASP A 0 615 . -54.940  -54.259 56.227   1.00 35.97 615 A 1 
ATOM 4694 C CB  . ASP A 0 615 . -57.277  -55.255 56.430   1.00 35.97 615 A 1 
ATOM 4695 O O   . ASP A 0 615 . -54.576  -55.226 55.559   1.00 35.97 615 A 1 
ATOM 4696 C CG  . ASP A 0 615 . -58.693  -55.118 57.016   1.00 35.97 615 A 1 
ATOM 4697 O OD1 . ASP A 0 615 . -58.827  -54.577 58.141   1.00 35.97 615 A 1 
ATOM 4698 O OD2 . ASP A 0 615 . -59.645  -55.636 56.392   1.00 35.97 615 A 1 
ATOM 4699 N N   . ALA A 0 616 . -54.054  -53.532 56.918   1.00 35.98 616 A 1 
ATOM 4700 C CA  . ALA A 0 616 . -52.671  -53.951 57.198   1.00 35.98 616 A 1 
ATOM 4701 C C   . ALA A 0 616 . -52.517  -54.549 58.618   1.00 35.98 616 A 1 
ATOM 4702 C CB  . ALA A 0 616 . -51.713  -52.787 56.915   1.00 35.98 616 A 1 
ATOM 4703 O O   . ALA A 0 616 . -51.481  -54.396 59.264   1.00 35.98 616 A 1 
ATOM 4704 N N   . ALA A 0 617 . -53.555  -55.210 59.144   1.00 35.15 617 A 1 
ATOM 4705 C CA  . ALA A 0 617 . -53.578  -55.731 60.515   1.00 35.15 617 A 1 
ATOM 4706 C C   . ALA A 0 617 . -53.993  -57.210 60.594   1.00 35.15 617 A 1 
ATOM 4707 C CB  . ALA A 0 617 . -54.415  -54.799 61.400   1.00 35.15 617 A 1 
ATOM 4708 O O   . ALA A 0 617 . -54.875  -57.575 61.366   1.00 35.15 617 A 1 
ATOM 4709 N N   . ALA A 0 618 . -53.331  -58.077 59.820   1.00 37.27 618 A 1 
ATOM 4710 C CA  . ALA A 0 618 . -53.326  -59.519 60.077   1.00 37.27 618 A 1 
ATOM 4711 C C   . ALA A 0 618 . -52.098  -60.243 59.491   1.00 37.27 618 A 1 
ATOM 4712 C CB  . ALA A 0 618 . -54.645  -60.154 59.599   1.00 37.27 618 A 1 
ATOM 4713 O O   . ALA A 0 618 . -52.266  -61.181 58.723   1.00 37.27 618 A 1 
ATOM 4714 N N   . TYR A 0 619 . -50.873  -59.855 59.871   1.00 28.88 619 A 1 
ATOM 4715 C CA  . TYR A 0 619 . -49.761  -60.808 60.075   1.00 28.88 619 A 1 
ATOM 4716 C C   . TYR A 0 619 . -48.542  -60.084 60.671   1.00 28.88 619 A 1 
ATOM 4717 C CB  . TYR A 0 619 . -49.322  -61.504 58.761   1.00 28.88 619 A 1 
ATOM 4718 O O   . TYR A 0 619 . -47.935  -59.260 60.007   1.00 28.88 619 A 1 
ATOM 4719 C CG  . TYR A 0 619 . -49.074  -62.987 58.945   1.00 28.88 619 A 1 
ATOM 4720 C CD1 . TYR A 0 619 . -47.757  -63.463 59.079   1.00 28.88 619 A 1 
ATOM 4721 C CD2 . TYR A 0 619 . -50.157  -63.886 58.992   1.00 28.88 619 A 1 
ATOM 4722 C CE1 . TYR A 0 619 . -47.517  -64.840 59.247   1.00 28.88 619 A 1 
ATOM 4723 C CE2 . TYR A 0 619 . -49.923  -65.264 59.168   1.00 28.88 619 A 1 
ATOM 4724 O OH  . TYR A 0 619 . -48.372  -67.071 59.447   1.00 28.88 619 A 1 
ATOM 4725 C CZ  . TYR A 0 619 . -48.603  -65.742 59.289   1.00 28.88 619 A 1 
ATOM 4726 N N   . GLY A 0 620 . -48.078  -60.284 61.898   1.00 32.91 620 A 1 
ATOM 4727 C CA  . GLY A 0 620 . -48.528  -61.031 63.064   1.00 32.91 620 A 1 
ATOM 4728 C C   . GLY A 0 620 . -47.827  -60.359 64.257   1.00 32.91 620 A 1 
ATOM 4729 O O   . GLY A 0 620 . -46.713  -59.862 64.141   1.00 32.91 620 A 1 
ATOM 4730 N N   . ALA A 0 621 . -48.484  -60.171 65.395   1.00 34.47 621 A 1 
ATOM 4731 C CA  . ALA A 0 621 . -48.399  -61.156 66.470   1.00 34.47 621 A 1 
ATOM 4732 C C   . ALA A 0 621 . -46.971  -61.718 66.679   1.00 34.47 621 A 1 
ATOM 4733 C CB  . ALA A 0 621 . -49.486  -62.223 66.293   1.00 34.47 621 A 1 
ATOM 4734 O O   . ALA A 0 621 . -46.761  -62.927 66.651   1.00 34.47 621 A 1 
ATOM 4735 N N   . ALA A 0 622 . -45.992  -60.842 66.911   1.00 34.86 622 A 1 
ATOM 4736 C CA  . ALA A 0 622 . -44.702  -61.202 67.487   1.00 34.86 622 A 1 
ATOM 4737 C C   . ALA A 0 622 . -44.367  -60.216 68.614   1.00 34.86 622 A 1 
ATOM 4738 C CB  . ALA A 0 622 . -43.630  -61.235 66.390   1.00 34.86 622 A 1 
ATOM 4739 O O   . ALA A 0 622 . -44.190  -59.027 68.376   1.00 34.86 622 A 1 
ATOM 4740 N N   . GLY A 0 623 . -44.280  -60.727 69.843   1.00 34.62 623 A 1 
ATOM 4741 C CA  . GLY A 0 623 . -43.631  -60.019 70.948   1.00 34.62 623 A 1 
ATOM 4742 C C   . GLY A 0 623 . -44.549  -59.518 72.058   1.00 34.62 623 A 1 
ATOM 4743 O O   . GLY A 0 623 . -44.600  -58.330 72.345   1.00 34.62 623 A 1 
ATOM 4744 N N   . ALA A 0 624 . -45.219  -60.441 72.743   1.00 29.82 624 A 1 
ATOM 4745 C CA  . ALA A 0 624 . -45.651  -60.222 74.114   1.00 29.82 624 A 1 
ATOM 4746 C C   . ALA A 0 624 . -44.429  -60.037 75.039   1.00 29.82 624 A 1 
ATOM 4747 C CB  . ALA A 0 624 . -46.469  -61.454 74.530   1.00 29.82 624 A 1 
ATOM 4748 O O   . ALA A 0 624 . -43.677  -60.985 75.237   1.00 29.82 624 A 1 
ATOM 4749 N N   . TYR A 0 625 . -44.247  -58.847 75.616   1.00 31.97 625 A 1 
ATOM 4750 C CA  . TYR A 0 625 . -43.526  -58.570 76.873   1.00 31.97 625 A 1 
ATOM 4751 C C   . TYR A 0 625 . -43.714  -57.067 77.145   1.00 31.97 625 A 1 
ATOM 4752 C CB  . TYR A 0 625 . -42.016  -58.888 76.754   1.00 31.97 625 A 1 
ATOM 4753 O O   . TYR A 0 625 . -43.418  -56.258 76.282   1.00 31.97 625 A 1 
ATOM 4754 C CG  . TYR A 0 625 . -41.412  -59.509 78.001   1.00 31.97 625 A 1 
ATOM 4755 C CD1 . TYR A 0 625 . -40.675  -58.715 78.900   1.00 31.97 625 A 1 
ATOM 4756 C CD2 . TYR A 0 625 . -41.564  -60.889 78.244   1.00 31.97 625 A 1 
ATOM 4757 C CE1 . TYR A 0 625 . -40.079  -59.298 80.035   1.00 31.97 625 A 1 
ATOM 4758 C CE2 . TYR A 0 625 . -40.974  -61.476 79.381   1.00 31.97 625 A 1 
ATOM 4759 O OH  . TYR A 0 625 . -39.643  -61.249 81.364   1.00 31.97 625 A 1 
ATOM 4760 C CZ  . TYR A 0 625 . -40.224  -60.682 80.275   1.00 31.97 625 A 1 
ATOM 4761 N N   . GLY A 0 626 . -44.227  -56.546 78.247   1.00 32.49 626 A 1 
ATOM 4762 C CA  . GLY A 0 626 . -44.475  -57.063 79.575   1.00 32.49 626 A 1 
ATOM 4763 C C   . GLY A 0 626 . -44.383  -55.851 80.507   1.00 32.49 626 A 1 
ATOM 4764 O O   . GLY A 0 626 . -43.419  -55.101 80.420   1.00 32.49 626 A 1 
ATOM 4765 N N   . ALA A 0 627 . -45.401  -55.683 81.352   1.00 31.29 627 A 1 
ATOM 4766 C CA  . ALA A 0 627 . -45.379  -54.996 82.647   1.00 31.29 627 A 1 
ATOM 4767 C C   . ALA A 0 627 . -44.822  -53.551 82.693   1.00 31.29 627 A 1 
ATOM 4768 C CB  . ALA A 0 627 . -44.673  -55.938 83.628   1.00 31.29 627 A 1 
ATOM 4769 O O   . ALA A 0 627 . -43.631  -53.286 82.624   1.00 31.29 627 A 1 
ATOM 4770 N N   . SER A 0 628 . -45.675  -52.543 82.860   1.00 29.04 628 A 1 
ATOM 4771 C CA  . SER A 0 628 . -46.074  -52.058 84.193   1.00 29.04 628 A 1 
ATOM 4772 C C   . SER A 0 628 . -44.909  -51.912 85.189   1.00 29.04 628 A 1 
ATOM 4773 C CB  . SER A 0 628 . -47.241  -52.856 84.809   1.00 29.04 628 A 1 
ATOM 4774 O O   . SER A 0 628 . -44.524  -52.874 85.849   1.00 29.04 628 A 1 
ATOM 4775 O OG  . SER A 0 628 . -46.846  -54.114 85.313   1.00 29.04 628 A 1 
ATOM 4776 N N   . GLY A 0 629 . -44.463  -50.672 85.397   1.00 30.95 629 A 1 
ATOM 4777 C CA  . GLY A 0 629 . -43.848  -50.250 86.655   1.00 30.95 629 A 1 
ATOM 4778 C C   . GLY A 0 629 . -42.414  -49.744 86.553   1.00 30.95 629 A 1 
ATOM 4779 O O   . GLY A 0 629 . -41.482  -50.529 86.602   1.00 30.95 629 A 1 
ATOM 4780 N N   . ALA A 0 630 . -42.250  -48.420 86.563   1.00 33.29 630 A 1 
ATOM 4781 C CA  . ALA A 0 630 . -41.216  -47.756 87.360   1.00 33.29 630 A 1 
ATOM 4782 C C   . ALA A 0 630 . -41.504  -46.249 87.430   1.00 33.29 630 A 1 
ATOM 4783 C CB  . ALA A 0 630 . -39.807  -48.020 86.815   1.00 33.29 630 A 1 
ATOM 4784 O O   . ALA A 0 630 . -41.208  -45.482 86.520   1.00 33.29 630 A 1 
ATOM 4785 N N   . LYS A 0 631 . -42.094  -45.828 88.551   1.00 28.83 631 A 1 
ATOM 4786 C CA  . LYS A 0 631 . -41.905  -44.478 89.089   1.00 28.83 631 A 1 
ATOM 4787 C C   . LYS A 0 631 . -40.452  -44.376 89.562   1.00 28.83 631 A 1 
ATOM 4788 C CB  . LYS A 0 631 . -42.821  -44.274 90.310   1.00 28.83 631 A 1 
ATOM 4789 O O   . LYS A 0 631 . -40.020  -45.265 90.290   1.00 28.83 631 A 1 
ATOM 4790 C CG  . LYS A 0 631 . -44.320  -44.160 90.003   1.00 28.83 631 A 1 
ATOM 4791 C CD  . LYS A 0 631 . -45.100  -44.006 91.320   1.00 28.83 631 A 1 
ATOM 4792 C CE  . LYS A 0 631 . -46.593  -43.780 91.052   1.00 28.83 631 A 1 
ATOM 4793 N NZ  . LYS A 0 631 . -47.362  -43.652 92.317   1.00 28.83 631 A 1 
ATOM 4794 N N   . GLY A 0 632 . -39.741  -43.294 89.252   1.00 30.83 632 A 1 
ATOM 4795 C CA  . GLY A 0 632 . -38.443  -43.047 89.885   1.00 30.83 632 A 1 
ATOM 4796 C C   . GLY A 0 632 . -37.599  -41.937 89.267   1.00 30.83 632 A 1 
ATOM 4797 O O   . GLY A 0 632 . -36.832  -42.204 88.360   1.00 30.83 632 A 1 
ATOM 4798 N N   . TYR A 0 633 . -37.752  -40.731 89.822   1.00 26.48 633 A 1 
ATOM 4799 C CA  . TYR A 0 633 . -36.740  -39.691 90.072   1.00 26.48 633 A 1 
ATOM 4800 C C   . TYR A 0 633 . -35.661  -39.360 89.025   1.00 26.48 633 A 1 
ATOM 4801 C CB  . TYR A 0 633 . -36.079  -39.985 91.425   1.00 26.48 633 A 1 
ATOM 4802 O O   . TYR A 0 633 . -34.748  -40.133 88.764   1.00 26.48 633 A 1 
ATOM 4803 C CG  . TYR A 0 633 . -37.011  -39.737 92.593   1.00 26.48 633 A 1 
ATOM 4804 C CD1 . TYR A 0 633 . -37.085  -38.446 93.151   1.00 26.48 633 A 1 
ATOM 4805 C CD2 . TYR A 0 633 . -37.819  -40.772 93.101   1.00 26.48 633 A 1 
ATOM 4806 C CE1 . TYR A 0 633 . -37.966  -38.185 94.215   1.00 26.48 633 A 1 
ATOM 4807 C CE2 . TYR A 0 633 . -38.714  -40.511 94.156   1.00 26.48 633 A 1 
ATOM 4808 O OH  . TYR A 0 633 . -39.640  -38.975 95.743   1.00 26.48 633 A 1 
ATOM 4809 C CZ  . TYR A 0 633 . -38.785  -39.219 94.717   1.00 26.48 633 A 1 
ATOM 4810 N N   . GLY A 0 634 . -35.662  -38.092 88.604   1.00 33.46 634 A 1 
ATOM 4811 C CA  . GLY A 0 634 . -34.543  -37.465 87.902   1.00 33.46 634 A 1 
ATOM 4812 C C   . GLY A 0 634 . -34.757  -35.975 87.649   1.00 33.46 634 A 1 
ATOM 4813 O O   . GLY A 0 634 . -34.727  -35.535 86.509   1.00 33.46 634 A 1 
ATOM 4814 N N   . ALA A 0 635 . -35.023  -35.202 88.705   1.00 30.10 635 A 1 
ATOM 4815 C CA  . ALA A 0 635 . -34.912  -33.749 88.663   1.00 30.10 635 A 1 
ATOM 4816 C C   . ALA A 0 635 . -33.435  -33.364 88.838   1.00 30.10 635 A 1 
ATOM 4817 C CB  . ALA A 0 635 . -35.791  -33.151 89.774   1.00 30.10 635 A 1 
ATOM 4818 O O   . ALA A 0 635 . -32.873  -33.592 89.907   1.00 30.10 635 A 1 
ATOM 4819 N N   . ALA A 0 636 . -32.819  -32.767 87.820   1.00 35.76 636 A 1 
ATOM 4820 C CA  . ALA A 0 636 . -31.594  -31.994 87.980   1.00 35.76 636 A 1 
ATOM 4821 C C   . ALA A 0 636 . -31.533  -30.890 86.919   1.00 35.76 636 A 1 
ATOM 4822 C CB  . ALA A 0 636 . -30.360  -32.901 87.941   1.00 35.76 636 A 1 
ATOM 4823 O O   . ALA A 0 636 . -31.544  -31.141 85.718   1.00 35.76 636 A 1 
ATOM 4824 N N   . HIS A 0 637 . -31.494  -29.659 87.422   1.00 30.44 637 A 1 
ATOM 4825 C CA  . HIS A 0 637 . -31.135  -28.437 86.721   1.00 30.44 637 A 1 
ATOM 4826 C C   . HIS A 0 637 . -29.870  -28.617 85.868   1.00 30.44 637 A 1 
ATOM 4827 C CB  . HIS A 0 637 . -30.830  -27.379 87.798   1.00 30.44 637 A 1 
ATOM 4828 O O   . HIS A 0 637 . -28.831  -29.025 86.379   1.00 30.44 637 A 1 
ATOM 4829 C CG  . HIS A 0 637 . -31.959  -26.453 88.149   1.00 30.44 637 A 1 
ATOM 4830 C CD2 . HIS A 0 637 . -33.201  -26.768 88.632   1.00 30.44 637 A 1 
ATOM 4831 N ND1 . HIS A 0 637 . -31.886  -25.082 88.077   1.00 30.44 637 A 1 
ATOM 4832 C CE1 . HIS A 0 637 . -33.054  -24.578 88.498   1.00 30.44 637 A 1 
ATOM 4833 N NE2 . HIS A 0 637 . -33.888  -25.568 88.849   1.00 30.44 637 A 1 
ATOM 4834 N N   . GLY A 0 638 . -29.938  -28.198 84.607   1.00 32.97 638 A 1 
ATOM 4835 C CA  . GLY A 0 638 . -28.784  -28.066 83.724   1.00 32.97 638 A 1 
ATOM 4836 C C   . GLY A 0 638 . -29.004  -26.919 82.749   1.00 32.97 638 A 1 
ATOM 4837 O O   . GLY A 0 638 . -29.331  -27.140 81.590   1.00 32.97 638 A 1 
ATOM 4838 N N   . ALA A 0 639 . -28.872  -25.685 83.239   1.00 33.34 639 A 1 
ATOM 4839 C CA  . ALA A 0 639 . -28.757  -24.503 82.396   1.00 33.34 639 A 1 
ATOM 4840 C C   . ALA A 0 639 . -27.373  -24.523 81.728   1.00 33.34 639 A 1 
ATOM 4841 C CB  . ALA A 0 639 . -28.986  -23.255 83.262   1.00 33.34 639 A 1 
ATOM 4842 O O   . ALA A 0 639 . -26.382  -24.108 82.324   1.00 33.34 639 A 1 
ATOM 4843 N N   . GLY A 0 640 . -27.305  -25.063 80.514   1.00 30.55 640 A 1 
ATOM 4844 C CA  . GLY A 0 640 . -26.114  -25.066 79.672   1.00 30.55 640 A 1 
ATOM 4845 C C   . GLY A 0 640 . -26.403  -24.336 78.370   1.00 30.55 640 A 1 
ATOM 4846 O O   . GLY A 0 640 . -26.949  -24.918 77.439   1.00 30.55 640 A 1 
ATOM 4847 N N   . TYR A 0 641 . -26.044  -23.054 78.319   1.00 27.04 641 A 1 
ATOM 4848 C CA  . TYR A 0 641 . -25.887  -22.311 77.073   1.00 27.04 641 A 1 
ATOM 4849 C C   . TYR A 0 641 . -24.711  -22.915 76.294   1.00 27.04 641 A 1 
ATOM 4850 C CB  . TYR A 0 641 . -25.622  -20.827 77.386   1.00 27.04 641 A 1 
ATOM 4851 O O   . TYR A 0 641 . -23.574  -22.869 76.758   1.00 27.04 641 A 1 
ATOM 4852 C CG  . TYR A 0 641 . -26.863  -19.964 77.504   1.00 27.04 641 A 1 
ATOM 4853 C CD1 . TYR A 0 641 . -27.282  -19.211 76.390   1.00 27.04 641 A 1 
ATOM 4854 C CD2 . TYR A 0 641 . -27.580  -19.887 78.714   1.00 27.04 641 A 1 
ATOM 4855 C CE1 . TYR A 0 641 . -28.412  -18.378 76.479   1.00 27.04 641 A 1 
ATOM 4856 C CE2 . TYR A 0 641 . -28.714  -19.055 78.807   1.00 27.04 641 A 1 
ATOM 4857 O OH  . TYR A 0 641 . -30.219  -17.493 77.789   1.00 27.04 641 A 1 
ATOM 4858 C CZ  . TYR A 0 641 . -29.129  -18.298 77.692   1.00 27.04 641 A 1 
ATOM 4859 N N   . GLY A 0 642 . -24.990  -23.477 75.119   1.00 32.70 642 A 1 
ATOM 4860 C CA  . GLY A 0 642 . -23.996  -24.066 74.225   1.00 32.70 642 A 1 
ATOM 4861 C C   . GLY A 0 642 . -24.435  -23.903 72.777   1.00 32.70 642 A 1 
ATOM 4862 O O   . GLY A 0 642 . -25.142  -24.738 72.229   1.00 32.70 642 A 1 
ATOM 4863 N N   . HIS A 0 643 . -24.047  -22.774 72.197   1.00 28.48 643 A 1 
ATOM 4864 C CA  . HIS A 0 643 . -24.150  -22.442 70.783   1.00 28.48 643 A 1 
ATOM 4865 C C   . HIS A 0 643 . -23.043  -23.174 70.009   1.00 28.48 643 A 1 
ATOM 4866 C CB  . HIS A 0 643 . -23.983  -20.913 70.712   1.00 28.48 643 A 1 
ATOM 4867 O O   . HIS A 0 643 . -21.873  -23.020 70.355   1.00 28.48 643 A 1 
ATOM 4868 C CG  . HIS A 0 643 . -23.963  -20.307 69.336   1.00 28.48 643 A 1 
ATOM 4869 C CD2 . HIS A 0 643 . -24.955  -19.553 68.771   1.00 28.48 643 A 1 
ATOM 4870 N ND1 . HIS A 0 643 . -22.894  -20.291 68.469   1.00 28.48 643 A 1 
ATOM 4871 C CE1 . HIS A 0 643 . -23.240  -19.551 67.400   1.00 28.48 643 A 1 
ATOM 4872 N NE2 . HIS A 0 643 . -24.490  -19.088 67.540   1.00 28.48 643 A 1 
ATOM 4873 N N   . GLY A 0 644 . -23.384  -23.910 68.945   1.00 29.56 644 A 1 
ATOM 4874 C CA  . GLY A 0 644 . -22.384  -24.420 68.001   1.00 29.56 644 A 1 
ATOM 4875 C C   . GLY A 0 644 . -22.773  -25.688 67.241   1.00 29.56 644 A 1 
ATOM 4876 O O   . GLY A 0 644 . -22.433  -26.778 67.670   1.00 29.56 644 A 1 
ATOM 4877 N N   . GLY A 0 645 . -23.433  -25.503 66.095   1.00 27.55 645 A 1 
ATOM 4878 C CA  . GLY A 0 645 . -22.982  -26.023 64.798   1.00 27.55 645 A 1 
ATOM 4879 C C   . GLY A 0 645 . -22.859  -27.534 64.516   1.00 27.55 645 A 1 
ATOM 4880 O O   . GLY A 0 645 . -22.006  -28.212 65.067   1.00 27.55 645 A 1 
ATOM 4881 N N   . TRP A 0 646 . -23.565  -27.925 63.443   1.00 23.10 646 A 1 
ATOM 4882 C CA  . TRP A 0 646 . -23.176  -28.888 62.392   1.00 23.10 646 A 1 
ATOM 4883 C C   . TRP A 0 646 . -23.248  -30.410 62.650   1.00 23.10 646 A 1 
ATOM 4884 C CB  . TRP A 0 646 . -21.819  -28.489 61.779   1.00 23.10 646 A 1 
ATOM 4885 O O   . TRP A 0 646 . -22.397  -30.991 63.310   1.00 23.10 646 A 1 
ATOM 4886 C CG  . TRP A 0 646 . -21.828  -27.268 60.906   1.00 23.10 646 A 1 
ATOM 4887 C CD1 . TRP A 0 646 . -21.999  -25.987 61.308   1.00 23.10 646 A 1 
ATOM 4888 C CD2 . TRP A 0 646 . -21.614  -27.197 59.463   1.00 23.10 646 A 1 
ATOM 4889 C CE2 . TRP A 0 646 . -21.714  -25.832 59.056   1.00 23.10 646 A 1 
ATOM 4890 C CE3 . TRP A 0 646 . -21.326  -28.147 58.459   1.00 23.10 646 A 1 
ATOM 4891 N NE1 . TRP A 0 646 . -21.962  -25.141 60.219   1.00 23.10 646 A 1 
ATOM 4892 C CH2 . TRP A 0 646 . -21.273  -26.400 56.750   1.00 23.10 646 A 1 
ATOM 4893 C CZ2 . TRP A 0 646 . -21.554  -25.428 57.725   1.00 23.10 646 A 1 
ATOM 4894 C CZ3 . TRP A 0 646 . -21.156  -27.752 57.118   1.00 23.10 646 A 1 
ATOM 4895 N N   . GLY A 0 647 . -24.145  -31.062 61.891   1.00 27.15 647 A 1 
ATOM 4896 C CA  . GLY A 0 647 . -23.793  -32.245 61.087   1.00 27.15 647 A 1 
ATOM 4897 C C   . GLY A 0 647 . -24.360  -33.609 61.510   1.00 27.15 647 A 1 
ATOM 4898 O O   . GLY A 0 647 . -24.113  -34.077 62.614   1.00 27.15 647 A 1 
ATOM 4899 N N   . GLY A 0 648 . -25.022  -34.295 60.565   1.00 28.33 648 A 1 
ATOM 4900 C CA  . GLY A 0 648 . -25.267  -35.749 60.586   1.00 28.33 648 A 1 
ATOM 4901 C C   . GLY A 0 648 . -26.680  -36.124 60.124   1.00 28.33 648 A 1 
ATOM 4902 O O   . GLY A 0 648 . -27.617  -35.969 60.892   1.00 28.33 648 A 1 
ATOM 4903 N N   . ALA A 0 649 . -26.880  -36.454 58.839   1.00 33.58 649 A 1 
ATOM 4904 C CA  . ALA A 0 649 . -26.869  -37.829 58.289   1.00 33.58 649 A 1 
ATOM 4905 C C   . ALA A 0 649 . -28.240  -38.525 58.433   1.00 33.58 649 A 1 
ATOM 4906 C CB  . ALA A 0 649 . -25.737  -38.669 58.909   1.00 33.58 649 A 1 
ATOM 4907 O O   . ALA A 0 649 . -28.942  -38.305 59.405   1.00 33.58 649 A 1 
ATOM 4908 N N   . SER A 0 650 . -28.703  -39.437 57.585   1.00 28.61 650 A 1 
ATOM 4909 C CA  . SER A 0 650 . -28.418  -39.900 56.225   1.00 28.61 650 A 1 
ATOM 4910 C C   . SER A 0 650 . -29.514  -40.940 55.947   1.00 28.61 650 A 1 
ATOM 4911 C CB  . SER A 0 650 . -27.057  -40.595 56.086   1.00 28.61 650 A 1 
ATOM 4912 O O   . SER A 0 650 . -29.984  -41.613 56.862   1.00 28.61 650 A 1 
ATOM 4913 O OG  . SER A 0 650 . -26.914  -41.186 54.806   1.00 28.61 650 A 1 
ATOM 4914 N N   . TYR A 0 651 . -29.883  -41.067 54.680   1.00 25.22 651 A 1 
ATOM 4915 C CA  . TYR A 0 651 . -30.788  -42.053 54.096   1.00 25.22 651 A 1 
ATOM 4916 C C   . TYR A 0 651 . -30.440  -43.530 54.374   1.00 25.22 651 A 1 
ATOM 4917 C CB  . TYR A 0 651 . -30.719  -41.837 52.575   1.00 25.22 651 A 1 
ATOM 4918 O O   . TYR A 0 651 . -29.269  -43.898 54.466   1.00 25.22 651 A 1 
ATOM 4919 C CG  . TYR A 0 651 . -31.667  -40.794 52.025   1.00 25.22 651 A 1 
ATOM 4920 C CD1 . TYR A 0 651 . -32.822  -41.232 51.352   1.00 25.22 651 A 1 
ATOM 4921 C CD2 . TYR A 0 651 . -31.394  -39.414 52.135   1.00 25.22 651 A 1 
ATOM 4922 C CE1 . TYR A 0 651 . -33.705  -40.299 50.785   1.00 25.22 651 A 1 
ATOM 4923 C CE2 . TYR A 0 651 . -32.282  -38.476 51.569   1.00 25.22 651 A 1 
ATOM 4924 O OH  . TYR A 0 651 . -34.303  -38.038 50.330   1.00 25.22 651 A 1 
ATOM 4925 C CZ  . TYR A 0 651 . -33.438  -38.921 50.891   1.00 25.22 651 A 1 
ATOM 4926 N N   . GLY A 0 652 . -31.488  -44.364 54.340   1.00 33.47 652 A 1 
ATOM 4927 C CA  . GLY A 0 652 . -31.507  -45.814 54.076   1.00 33.47 652 A 1 
ATOM 4928 C C   . GLY A 0 652 . -32.921  -46.355 54.364   1.00 33.47 652 A 1 
ATOM 4929 O O   . GLY A 0 652 . -33.468  -46.036 55.410   1.00 33.47 652 A 1 
ATOM 4930 N N   . GLY A 0 653 . -33.644  -47.102 53.524   1.00 25.96 653 A 1 
ATOM 4931 C CA  . GLY A 0 653 . -33.326  -47.848 52.305   1.00 25.96 653 A 1 
ATOM 4932 C C   . GLY A 0 653 . -33.848  -49.296 52.432   1.00 25.96 653 A 1 
ATOM 4933 O O   . GLY A 0 653 . -33.540  -49.937 53.430   1.00 25.96 653 A 1 
ATOM 4934 N N   . HIS A 0 654 . -34.546  -49.792 51.390   1.00 30.92 654 A 1 
ATOM 4935 C CA  . HIS A 0 654 . -34.950  -51.194 51.077   1.00 30.92 654 A 1 
ATOM 4936 C C   . HIS A 0 654 . -36.299  -51.730 51.625   1.00 30.92 654 A 1 
ATOM 4937 C CB  . HIS A 0 654 . -33.818  -52.183 51.426   1.00 30.92 654 A 1 
ATOM 4938 O O   . HIS A 0 654 . -36.650  -51.433 52.757   1.00 30.92 654 A 1 
ATOM 4939 C CG  . HIS A 0 654 . -32.472  -51.803 50.866   1.00 30.92 654 A 1 
ATOM 4940 C CD2 . HIS A 0 654 . -31.408  -51.288 51.558   1.00 30.92 654 A 1 
ATOM 4941 N ND1 . HIS A 0 654 . -32.097  -51.893 49.547   1.00 30.92 654 A 1 
ATOM 4942 C CE1 . HIS A 0 654 . -30.839  -51.435 49.443   1.00 30.92 654 A 1 
ATOM 4943 N NE2 . HIS A 0 654 . -30.379  -51.049 50.641   1.00 30.92 654 A 1 
ATOM 4944 N N   . ALA A 0 655 . -37.059  -52.651 50.998   1.00 29.53 655 A 1 
ATOM 4945 C CA  . ALA A 0 655 . -37.377  -53.097 49.617   1.00 29.53 655 A 1 
ATOM 4946 C C   . ALA A 0 655 . -38.126  -54.467 49.703   1.00 29.53 655 A 1 
ATOM 4947 C CB  . ALA A 0 655 . -36.135  -53.303 48.730   1.00 29.53 655 A 1 
ATOM 4948 O O   . ALA A 0 655 . -37.747  -55.292 50.529   1.00 29.53 655 A 1 
ATOM 4949 N N   . GLY A 0 656 . -39.091  -54.739 48.799   1.00 31.76 656 A 1 
ATOM 4950 C CA  . GLY A 0 656 . -39.664  -56.077 48.461   1.00 31.76 656 A 1 
ATOM 4951 C C   . GLY A 0 656 . -41.056  -56.377 49.067   1.00 31.76 656 A 1 
ATOM 4952 O O   . GLY A 0 656 . -41.184  -56.340 50.280   1.00 31.76 656 A 1 
ATOM 4953 N N   . ALA A 0 657 . -42.192  -56.574 48.368   1.00 29.20 657 A 1 
ATOM 4954 C CA  . ALA A 0 657 . -42.606  -57.267 47.123   1.00 29.20 657 A 1 
ATOM 4955 C C   . ALA A 0 657 . -42.928  -58.782 47.272   1.00 29.20 657 A 1 
ATOM 4956 C CB  . ALA A 0 657 . -41.705  -56.970 45.915   1.00 29.20 657 A 1 
ATOM 4957 O O   . ALA A 0 657 . -42.006  -59.582 47.359   1.00 29.20 657 A 1 
ATOM 4958 N N   . ALA A 0 658 . -44.230  -59.146 47.243   1.00 31.52 658 A 1 
ATOM 4959 C CA  . ALA A 0 658 . -44.863  -60.429 46.818   1.00 31.52 658 A 1 
ATOM 4960 C C   . ALA A 0 658 . -46.352  -60.416 47.268   1.00 31.52 658 A 1 
ATOM 4961 C CB  . ALA A 0 658 . -44.159  -61.640 47.452   1.00 31.52 658 A 1 
ATOM 4962 O O   . ALA A 0 658 . -46.613  -60.265 48.454   1.00 31.52 658 A 1 
ATOM 4963 N N   . TYR A 0 659 . -47.385  -60.312 46.420   1.00 23.74 659 A 1 
ATOM 4964 C CA  . TYR A 0 659 . -47.992  -61.244 45.444   1.00 23.74 659 A 1 
ATOM 4965 C C   . TYR A 0 659 . -48.573  -62.556 46.015   1.00 23.74 659 A 1 
ATOM 4966 C CB  . TYR A 0 659 . -47.170  -61.483 44.165   1.00 23.74 659 A 1 
ATOM 4967 O O   . TYR A 0 659 . -47.831  -63.482 46.328   1.00 23.74 659 A 1 
ATOM 4968 C CG  . TYR A 0 659 . -48.045  -61.790 42.949   1.00 23.74 659 A 1 
ATOM 4969 C CD1 . TYR A 0 659 . -48.408  -63.113 42.615   1.00 23.74 659 A 1 
ATOM 4970 C CD2 . TYR A 0 659 . -48.520  -60.725 42.157   1.00 23.74 659 A 1 
ATOM 4971 C CE1 . TYR A 0 659 . -49.230  -63.363 41.493   1.00 23.74 659 A 1 
ATOM 4972 C CE2 . TYR A 0 659 . -49.338  -60.968 41.037   1.00 23.74 659 A 1 
ATOM 4973 O OH  . TYR A 0 659 . -50.480  -62.532 39.618   1.00 23.74 659 A 1 
ATOM 4974 C CZ  . TYR A 0 659 . -49.693  -62.291 40.699   1.00 23.74 659 A 1 
ATOM 4975 N N   . GLY A 0 660 . -49.911  -62.670 45.983   1.00 28.42 660 A 1 
ATOM 4976 C CA  . GLY A 0 660 . -50.626  -63.940 45.792   1.00 28.42 660 A 1 
ATOM 4977 C C   . GLY A 0 660 . -51.780  -64.240 46.760   1.00 28.42 660 A 1 
ATOM 4978 O O   . GLY A 0 660 . -51.592  -64.230 47.969   1.00 28.42 660 A 1 
ATOM 4979 N N   . GLY A 0 661 . -52.933  -64.659 46.214   1.00 27.01 661 A 1 
ATOM 4980 C CA  . GLY A 0 661 . -53.713  -65.739 46.844   1.00 27.01 661 A 1 
ATOM 4981 C C   . GLY A 0 661 . -55.222  -65.548 47.042   1.00 27.01 661 A 1 
ATOM 4982 O O   . GLY A 0 661 . -55.678  -65.059 48.059   1.00 27.01 661 A 1 
ATOM 4983 N N   . TYR A 0 662 . -55.973  -66.062 46.077   1.00 25.41 662 A 1 
ATOM 4984 C CA  . TYR A 0 662 . -57.409  -66.348 45.956   1.00 25.41 662 A 1 
ATOM 4985 C C   . TYR A 0 662 . -57.970  -67.408 46.948   1.00 25.41 662 A 1 
ATOM 4986 C CB  . TYR A 0 662 . -57.530  -66.913 44.516   1.00 25.41 662 A 1 
ATOM 4987 O O   . TYR A 0 662 . -57.281  -68.376 47.245   1.00 25.41 662 A 1 
ATOM 4988 C CG  . TYR A 0 662 . -56.490  -68.005 44.214   1.00 25.41 662 A 1 
ATOM 4989 C CD1 . TYR A 0 662 . -55.194  -67.657 43.765   1.00 25.41 662 A 1 
ATOM 4990 C CD2 . TYR A 0 662 . -56.762  -69.348 44.545   1.00 25.41 662 A 1 
ATOM 4991 C CE1 . TYR A 0 662 . -54.160  -68.615 43.751   1.00 25.41 662 A 1 
ATOM 4992 C CE2 . TYR A 0 662 . -55.740  -70.315 44.501   1.00 25.41 662 A 1 
ATOM 4993 O OH  . TYR A 0 662 . -53.444  -70.879 44.133   1.00 25.41 662 A 1 
ATOM 4994 C CZ  . TYR A 0 662 . -54.432  -69.947 44.131   1.00 25.41 662 A 1 
ATOM 4995 N N   . ALA A 0 663 . -59.251  -67.290 47.354   1.00 36.10 663 A 1
[truncated: 86,655 more chars]
