# Supplementary material for: Self-assembling proteins compose the chemically resistant shell biomaterial of planktonic tintinnid ciliates
Source: Nat Commun. 2026 Jun 13;17:7507. doi: 10.1038/s41467-026-74402-4 (PMC13408134; doi:10.1038/s41467-026-74402-4)
Supplement: Supplementary file 6 — Supplementary Data 16 [file 41467_2026_74402_MOESM6_ESM.zip › AF2_structure_models/Tara_Unigene_47.cif]

data_0
#
_entry.id   0
#
_struct_asym.id          A
_struct_asym.entity_id   0
#
_entity_poly.entity_id        0
_entity_poly.type             polypeptide(L)
_entity_poly.pdbx_strand_id   A
#
_entity.id     0
_entity.type   polymer
#
loop_
_entity_poly_seq.entity_id
_entity_poly_seq.num
_entity_poly_seq.mon_id
0 1   MET 
0 2   LYS 
0 3   PHE 
0 4   ALA 
0 5   PHE 
0 6   ALA 
0 7   ALA 
0 8   ALA 
0 9   LEU 
0 10  ILE 
0 11  ALA 
0 12  VAL 
0 13  ALA 
0 14  ASN 
0 15  ALA 
0 16  ALA 
0 17  GLU 
0 18  TRP 
0 19  GLY 
0 20  GLN 
0 21  THR 
0 22  TYR 
0 23  SER 
0 24  GLN 
0 25  PRO 
0 26  SER 
0 27  TYR 
0 28  GLN 
0 29  TYR 
0 30  SER 
0 31  THR 
0 32  LYS 
0 33  TYR 
0 34  VAL 
0 35  PRO 
0 36  GLN 
0 37  VAL 
0 38  ARG 
0 39  VAL 
0 40  THR 
0 41  PRO 
0 42  GLY 
0 43  TYR 
0 44  SER 
0 45  HIS 
0 46  LYS 
0 47  ASN 
0 48  ALA 
0 49  SER 
0 50  GLN 
0 51  VAL 
0 52  ALA 
0 53  LYS 
0 54  LYS 
0 55  LYS 
0 56  MET 
0 57  VAL 
0 58  ASN 
0 59  HIS 
0 60  ALA 
0 61  GLY 
0 62  SER 
0 63  ASN 
0 64  PHE 
0 65  ASP 
0 66  ALA 
0 67  TYR 
0 68  GLY 
0 69  ARG 
0 70  ASP 
0 71  GLN 
0 72  ASP 
0 73  LEU 
0 74  SER 
0 75  ILE 
0 76  ASP 
0 77  GLU 
0 78  SER 
0 79  TYR 
0 80  GLY 
0 81  SER 
0 82  THR 
0 83  GLN 
0 84  ALA 
0 85  LYS 
0 86  SER 
0 87  TYR 
0 88  ARG 
0 89  ALA 
0 90  GLU 
0 91  SER 
0 92  TYR 
0 93  ASP 
0 94  GLU 
0 95  TRP 
0 96  ASP 
0 97  ASN 
0 98  GLN 
0 99  ASP 
0 100 ARG 
0 101 ASP 
0 102 LYS 
0 103 GLN 
0 104 LEU 
0 105 ALA 
0 106 GLN 
0 107 ALA 
0 108 TRP 
0 109 GLY 
0 110 LYS 
0 111 ASP 
0 112 ARG 
0 113 ASP 
0 114 GLN 
0 115 TYR 
0 116 GLY 
0 117 ALA 
0 118 SER 
0 119 SER 
0 120 LYS 
0 121 GLY 
0 122 ALA 
0 123 SER 
0 124 ALA 
0 125 SER 
0 126 ASP 
0 127 GLY 
0 128 ARG 
0 129 TRP 
0 130 ASP 
0 131 MET 
0 132 TYR 
0 133 GLY 
0 134 ARG 
0 135 ALA 
0 136 GLY 
0 137 GLN 
0 138 ASN 
0 139 SER 
0 140 ALA 
0 141 TYR 
0 142 GLN 
0 143 GLY 
0 144 GLY 
0 145 LYS 
0 146 GLY 
0 147 HIS 
0 148 TYR 
0 149 ALA 
0 150 GLY 
0 151 SER 
0 152 SER 
0 153 ALA 
0 154 GLY 
0 155 GLY 
0 156 ARG 
0 157 GLY 
0 158 TYR 
0 159 GLY 
0 160 GLU 
0 161 ASP 
0 162 ASP 
0 163 GLU 
0 164 ASN 
0 165 ASN 
0 166 ALA 
0 167 SER 
0 168 VAL 
0 169 ALA 
0 170 TYR 
0 171 GLY 
0 172 ALA 
0 173 SER 
0 174 ARG 
0 175 GLY 
0 176 GLY 
0 177 TYR 
0 178 ASP 
0 179 ASN 
0 180 ASP 
0 181 GLU 
0 182 TRP 
0 183 ALA 
0 184 LYS 
0 185 GLN 
0 186 ALA 
0 187 ALA 
0 188 GLY 
0 189 SER 
0 190 ASP 
0 191 TYR 
0 192 ASP 
0 193 SER 
0 194 ARG 
0 195 TYR 
0 196 GLY 
0 197 LYS 
0 198 SER 
0 199 TYR 
0 200 ASP 
0 201 SER 
0 202 VAL 
0 203 ASP 
0 204 ALA 
0 205 LYS 
0 206 SER 
0 207 TYR 
0 208 ASP 
0 209 ASN 
0 210 THR 
0 211 TRP 
0 212 TYR 
0 213 ALA 
0 214 ARG 
0 215 ASP 
0 216 VAL 
0 217 ARG 
0 218 ALA 
0 219 ASP 
0 220 ASP 
0 221 ASP 
0 222 GLN 
0 223 TRP 
0 224 ALA 
0 225 GLU 
0 226 ASP 
0 227 TYR 
0 228 ASP 
0 229 ARG 
0 230 TYR 
0 231 GLY 
0 232 LYS 
0 233 LYS 
0 234 ASP 
0 235 VAL 
0 236 GLY 
0 237 ALA 
0 238 TYR 
0 239 GLY 
0 240 SER 
0 241 ALA 
0 242 ALA 
0 243 SER 
0 244 THR 
0 245 TRP 
0 246 ASN 
0 247 ASN 
0 248 LYS 
0 249 GLY 
0 250 ASP 
0 251 ALA 
0 252 ALA 
0 253 SER 
0 254 GLU 
0 255 ASP 
0 256 GLY 
0 257 LYS 
0 258 SER 
0 259 ALA 
0 260 TYR 
0 261 TRP 
0 262 GLY 
0 263 LYS 
0 264 GLN 
0 265 ALA 
0 266 SER 
0 267 ASP 
0 268 TRP 
0 269 ASP 
0 270 ALA 
0 271 TRP 
0 272 GLY 
0 273 ARG 
0 274 ASP 
0 275 GLN 
0 276 ASP 
0 277 TYR 
0 278 LYS 
0 279 GLU 
0 280 LYS 
0 281 ILE 
0 282 SER 
0 283 TYR 
0 284 ASP 
0 285 GLN 
0 286 THR 
0 287 ARG 
0 288 ALA 
0 289 LYS 
0 290 ALA 
0 291 TYR 
0 292 SER 
0 293 ALA 
0 294 GLU 
0 295 SER 
0 296 TYR 
0 297 ASP 
0 298 GLU 
0 299 TRP 
0 300 ASP 
0 301 ASN 
0 302 ARG 
0 303 ASP 
0 304 ASP 
0 305 ASP 
0 306 THR 
0 307 TYR 
0 308 GLY 
0 309 ALA 
0 310 GLN 
0 311 ALA 
0 312 TRP 
0 313 GLY 
0 314 LYS 
0 315 ASP 
0 316 ARG 
0 317 ASP 
0 318 VAL 
0 319 TYR 
0 320 GLY 
0 321 ALA 
0 322 SER 
0 323 SER 
0 324 TYR 
0 325 GLY 
0 326 LYS 
0 327 ALA 
0 328 ALA 
0 329 SER 
0 330 MET 
0 331 ARG 
0 332 GLU 
0 333 VAL 
0 334 ASP 
0 335 GLN 
0 336 TYR 
0 337 GLY 
0 338 GLY 
0 339 TYR 
0 340 GLY 
0 341 SER 
0 342 GLY 
0 343 GLN 
0 344 ALA 
0 345 ALA 
0 346 GLN 
0 347 GLY 
0 348 GLN 
0 349 SER 
0 350 TYR 
0 351 GLY 
0 352 GLY 
0 353 SER 
0 354 LYS 
0 355 THR 
0 356 VAL 
0 357 VAL 
0 358 THR 
0 359 LYS 
0 360 ASP 
0 361 ALA 
0 362 GLY 
0 363 HIS 
0 364 GLY 
0 365 TRP 
0 366 GLY 
0 367 SER 
0 368 GLN 
0 369 ASP 
0 370 ALA 
0 371 GLY 
0 372 LYS 
0 373 GLY 
0 374 TRP 
0 375 GLY 
0 376 SER 
0 377 LYS 
0 378 GLY 
0 379 GLY 
0 380 TYR 
0 381 GLY 
0 382 ALA 
0 383 LYS 
0 384 THR 
0 385 VAL 
0 386 SER 
0 387 TYR 
0 388 GLY 
0 389 GLY 
0 390 GLN 
0 391 SER 
0 392 SER 
0 393 ALA 
0 394 SER 
0 395 SER 
0 396 GLY 
0 397 LYS 
0 398 GLY 
0 399 ALA 
0 400 TYR 
0 401 ALA 
0 402 LYS 
0 403 GLY 
0 404 GLY 
0 405 SER 
0 406 ILE 
0 407 TRP 
0 408 GLU 
0 409 GLY 
0 410 ALA 
0 411 SER 
0 412 ARG 
0 413 ALA 
0 414 GLY 
0 415 ALA 
0 416 ALA 
0 417 ALA 
0 418 VAL 
0 419 GLY 
0 420 GLY 
0 421 TYR 
0 422 ASP 
0 423 ASN 
0 424 ASP 
0 425 GLU 
0 426 TRP 
0 427 ALA 
0 428 LYS 
0 429 GLN 
0 430 ALA 
0 431 HIS 
0 432 GLY 
0 433 SER 
0 434 ASP 
0 435 TYR 
0 436 ASP 
0 437 SER 
0 438 ARG 
0 439 TYR 
0 440 GLY 
0 441 LYS 
0 442 SER 
0 443 TYR 
0 444 ASP 
0 445 ARG 
0 446 VAL 
0 447 SER 
0 448 ALA 
0 449 ARG 
0 450 SER 
0 451 TYR 
0 452 GLU 
0 453 ASN 
0 454 GLU 
0 455 MET 
0 456 TYR 
0 457 ALA 
0 458 ARG 
0 459 ASP 
0 460 LEU 
0 461 GLN 
0 462 VAL 
0 463 ASP 
0 464 ASP 
0 465 ASP 
0 466 MET 
0 467 TRP 
0 468 ALA 
0 469 GLU 
0 470 ASP 
0 471 TYR 
0 472 ASP 
0 473 ARG 
0 474 TYR 
0 475 ASP 
0 476 ASP 
0 477 LYS 
0 478 ASP 
0 479 ALA 
0 480 MET 
0 481 GLY 
0 482 TYR 
0 483 GLY 
0 484 SER 
0 485 ALA 
0 486 ALA 
0 487 SER 
0 488 LYS 
0 489 GLU 
0 490 THR 
0 491 GLN 
0 492 THR 
0 493 GLY 
0 494 TYR 
0 495 LYS 
0 496 GLY 
0 497 TYR 
0 498 GLY 
0 499 GLY 
0 500 TYR 
0 501 GLY 
0 502 TYR 
0 503 GLY 
0 504 SER 
0 505 SER 
0 506 GLY 
0 507 TYR 
0 508 GLY 
0 509 SER 
0 510 GLY 
0 511 TYR 
0 512 GLY 
0 513 GLY 
0 514 TYR 
0 515 GLY 
0 516 TYR 
0 517 GLY 
0 518 ARG 
0 519 PRO 
0 520 THR 
0 521 ALA 
0 522 THR 
0 523 ALA 
0 524 ALA 
0 525 ALA 
0 526 SER 
0 527 THR 
0 528 ASN 
0 529 ALA 
0 530 GLY 
0 531 LYS 
0 532 GLU 
0 533 TYR 
0 534 ASP 
0 535 SER 
0 536 SER 
0 537 SER 
0 538 SER 
0 539 SER 
0 540 ASP 
0 541 TRP 
0 542 ASP 
0 543 ALA 
0 544 TYR 
0 545 GLY 
0 546 ARG 
0 547 ASP 
0 548 GLN 
0 549 ASP 
0 550 LEU 
0 551 SER 
0 552 VAL 
0 553 GLN 
0 554 GLU 
0 555 SER 
0 556 TYR 
0 557 ASP 
0 558 MET 
0 559 THR 
0 560 TRP 
0 561 ALA 
0 562 LYS 
0 563 SER 
0 564 TYR 
0 565 ASP 
0 566 ALA 
0 567 GLU 
0 568 SER 
0 569 TYR 
0 570 ASP 
0 571 GLU 
0 572 TRP 
0 573 ASP 
0 574 ASN 
0 575 LYS 
0 576 ASP 
0 577 ASP 
0 578 ASP 
0 579 LYS 
0 580 TRP 
0 581 GLY 
0 582 THR 
0 583 GLN 
0 584 ALA 
0 585 TRP 
0 586 GLY 
0 587 LYS 
0 588 ASP 
0 589 ARG 
0 590 ASP 
0 591 ILE 
0 592 TYR 
0 593 GLY 
0 594 ALA 
0 595 SER 
0 596 SER 
0 597 GLN 
0 598 PHE 
0 599 ALA 
0 600 LYS 
0 601 ALA 
0 602 ASP 
0 603 GLU 
0 604 GLN 
0 605 ASP 
0 606 LYS 
0 607 ASP 
0 608 THR 
0 609 TYR 
0 610 GLY 
0 611 LYS 
0 612 GLY 
0 613 ALA 
0 614 HIS 
0 615 SER 
0 616 GLY 
0 617 ALA 
0 618 GLN 
0 619 ALA 
0 620 SER 
0 621 ASP 
0 622 SER 
0 623 LYS 
0 624 TYR 
0 625 GLY 
0 626 GLY 
0 627 TYR 
0 628 GLY 
0 629 GLY 
0 630 TYR 
0 631 GLY 
0 632 SER 
0 633 TYR 
0 634 GLY 
0 635 GLY 
0 636 TYR 
0 637 GLY 
0 638 SER 
0 639 GLY 
0 640 TYR 
0 641 GLY 
0 642 GLY 
0 643 TYR 
0 644 GLY 
0 645 SER 
0 646 GLY 
0 647 TYR 
0 648 GLY 
0 649 GLY 
0 650 TYR 
0 651 GLY 
0 652 GLY 
0 653 TYR 
0 654 GLY 
0 655 SER 
0 656 GLY 
0 657 TYR 
0 658 GLY 
0 659 SER 
0 660 TYR 
0 661 GLY 
0 662 GLY 
0 663 TYR 
0 664 GLY 
0 665 VAL 
0 666 GLY 
0 667 LYS 
0 668 GLY 
0 669 TYR 
0 670 GLY 
0 671 LYS 
0 672 GLY 
0 673 GLN 
0 674 TYR 
0 675 ALA 
0 676 ALA 
0 677 SER 
0 678 GLN 
0 679 GLU 
0 680 SER 
0 681 ALA 
0 682 LYS 
0 683 GLY 
0 684 TYR 
0 685 GLY 
0 686 LYS 
0 687 GLU 
0 688 SER 
0 689 THR 
0 690 GLN 
0 691 GLY 
0 692 ALA 
0 693 SER 
0 694 VAL 
0 695 ALA 
0 696 TYR 
0 697 ASN 
0 698 ALA 
0 699 ALA 
0 700 LYS 
0 701 GLY 
0 702 ALA 
0 703 TYR 
0 704 ASP 
0 705 ASN 
0 706 ASP 
0 707 GLU 
0 708 TRP 
0 709 ALA 
0 710 LYS 
0 711 LEU 
0 712 ALA 
0 713 TYR 
0 714 GLY 
0 715 SER 
0 716 ASP 
0 717 THR 
0 718 ASP 
0 719 SER 
0 720 ARG 
0 721 TYR 
0 722 GLY 
0 723 LYS 
0 724 SER 
0 725 TYR 
0 726 ASP 
0 727 MET 
0 728 VAL 
0 729 ALA 
0 730 ALA 
0 731 LYS 
0 732 SER 
0 733 TYR 
0 734 ASP 
0 735 ASN 
0 736 GLU 
0 737 GLU 
0 738 TYR 
0 739 ALA 
0 740 ARG 
0 741 LYS 
0 742 VAL 
0 743 ARG 
0 744 ALA 
0 745 ASP 
0 746 ASP 
0 747 ASP 
0 748 GLN 
0 749 TRP 
0 750 ALA 
0 751 GLU 
0 752 ASP 
0 753 TYR 
0 754 ASP 
0 755 ARG 
0 756 TYR 
0 757 ASN 
0 758 ARG 
0 759 TYR 
0 760 ASP 
0 761 ALA 
0 762 GLY 
0 763 ALA 
0 764 TYR 
0 765 GLY 
0 766 ALA 
0 767 ALA 
0 768 ALA 
0 769 SER 
0 770 ASP 
0 771 LYS 
0 772 VAL 
0 773 VAL 
0 774 GLN 
0 775 PRO 
0 776 ALA 
0 777 LEU 
0 778 LYS 
0 779 SER 
0 780 VAL 
0 781 SER 
0 782 TYR 
0 783 LYS 
0 784 PRO 
0 785 VAL 
0 786 THR 
0 787 THR 
0 788 VAL 
0 789 LYS 
0 790 LYS 
0 791 THR 
0 792 GLN 
0 793 SER 
0 794 VAL 
0 795 PRO 
0 796 GLN 
0 797 TYR 
0 798 HIS 
0 799 GLY 
0 800 TRP 
#
loop_
_chem_comp.id
_chem_comp.type
_chem_comp.name
ALA 'L-peptide linking' ALANINE         
ARG 'L-peptide linking' ARGININE        
ASN 'L-peptide linking' ASPARAGINE      
ASP 'L-peptide linking' 'ASPARTIC ACID' 
CYS 'L-peptide linking' CYSTEINE        
GLN 'L-peptide linking' GLUTAMINE       
GLU 'L-peptide linking' 'GLUTAMIC ACID' 
HIS 'L-peptide linking' HISTIDINE       
ILE 'L-peptide linking' ISOLEUCINE      
LEU 'L-peptide linking' LEUCINE         
LYS 'L-peptide linking' LYSINE          
MET 'L-peptide linking' METHIONINE      
PHE 'L-peptide linking' PHENYLALANINE   
PRO 'L-peptide linking' PROLINE         
SER 'L-peptide linking' SERINE          
THR 'L-peptide linking' THREONINE       
TRP 'L-peptide linking' TRYPTOPHAN      
TYR 'L-peptide linking' TYROSINE        
VAL 'L-peptide linking' VALINE          
GLY 'peptide linking'   GLYCINE         
#
loop_
_atom_site.group_PDB
_atom_site.id
_atom_site.type_symbol
_atom_site.label_atom_id
_atom_site.label_alt_id
_atom_site.label_comp_id
_atom_site.label_asym_id
_atom_site.label_entity_id
_atom_site.label_seq_id
_atom_site.pdbx_PDB_ins_code
_atom_site.Cartn_x
_atom_site.Cartn_y
_atom_site.Cartn_z
_atom_site.occupancy
_atom_site.B_iso_or_equiv
_atom_site.auth_seq_id
_atom_site.auth_asym_id
_atom_site.pdbx_PDB_model_num
ATOM 1    N N   . MET A 0 1   . -4.946  4.105   25.829   1.00 32.77 1   A 1 
ATOM 2    C CA  . MET A 0 1   . -3.918  3.018   26.011   1.00 32.77 1   A 1 
ATOM 3    C C   . MET A 0 1   . -4.037  1.989   24.882   1.00 32.77 1   A 1 
ATOM 4    C CB  . MET A 0 1   . -4.054  2.209   27.334   1.00 32.77 1   A 1 
ATOM 5    O O   . MET A 0 1   . -5.158  1.640   24.554   1.00 32.77 1   A 1 
ATOM 6    C CG  . MET A 0 1   . -3.179  2.634   28.524   1.00 32.77 1   A 1 
ATOM 7    S SD  . MET A 0 1   . -2.948  1.288   29.736   1.00 32.77 1   A 1 
ATOM 8    C CE  . MET A 0 1   . -2.275  2.191   31.158   1.00 32.77 1   A 1 
ATOM 9    N N   . LYS A 0 2   . -2.916  1.407   24.410   1.00 29.20 2   A 1 
ATOM 10   C CA  . LYS A 0 2   . -2.818  0.401   23.319   1.00 29.20 2   A 1 
ATOM 11   C C   . LYS A 0 2   . -3.189  0.899   21.902   1.00 29.20 2   A 1 
ATOM 12   C CB  . LYS A 0 2   . -3.646  -0.882  23.593   1.00 29.20 2   A 1 
ATOM 13   O O   . LYS A 0 2   . -4.233  0.532   21.389   1.00 29.20 2   A 1 
ATOM 14   C CG  . LYS A 0 2   . -3.476  -1.679  24.891   1.00 29.20 2   A 1 
ATOM 15   C CD  . LYS A 0 2   . -4.536  -2.800  24.846   1.00 29.20 2   A 1 
ATOM 16   C CE  . LYS A 0 2   . -4.609  -3.644  26.120   1.00 29.20 2   A 1 
ATOM 17   N NZ  . LYS A 0 2   . -5.790  -4.549  26.081   1.00 29.20 2   A 1 
ATOM 18   N N   . PHE A 0 3   . -2.250  1.544   21.209   1.00 32.70 3   A 1 
ATOM 19   C CA  . PHE A 0 3   . -2.088  1.336   19.761   1.00 32.70 3   A 1 
ATOM 20   C C   . PHE A 0 3   . -0.599  1.299   19.412   1.00 32.70 3   A 1 
ATOM 21   C CB  . PHE A 0 3   . -2.885  2.348   18.919   1.00 32.70 3   A 1 
ATOM 22   O O   . PHE A 0 3   . 0.057   2.320   19.247   1.00 32.70 3   A 1 
ATOM 23   C CG  . PHE A 0 3   . -4.315  1.896   18.674   1.00 32.70 3   A 1 
ATOM 24   C CD1 . PHE A 0 3   . -4.565  0.765   17.870   1.00 32.70 3   A 1 
ATOM 25   C CD2 . PHE A 0 3   . -5.392  2.567   19.283   1.00 32.70 3   A 1 
ATOM 26   C CE1 . PHE A 0 3   . -5.879  0.293   17.698   1.00 32.70 3   A 1 
ATOM 27   C CE2 . PHE A 0 3   . -6.706  2.098   19.107   1.00 32.70 3   A 1 
ATOM 28   C CZ  . PHE A 0 3   . -6.949  0.959   18.319   1.00 32.70 3   A 1 
ATOM 29   N N   . ALA A 0 4   . -0.046  0.087   19.358   1.00 30.72 4   A 1 
ATOM 30   C CA  . ALA A 0 4   . 1.298   -0.143  18.848   1.00 30.72 4   A 1 
ATOM 31   C C   . ALA A 0 4   . 1.198   -0.399  17.340   1.00 30.72 4   A 1 
ATOM 32   C CB  . ALA A 0 4   . 1.937   -1.304  19.625   1.00 30.72 4   A 1 
ATOM 33   O O   . ALA A 0 4   . 0.965   -1.534  16.924   1.00 30.72 4   A 1 
ATOM 34   N N   . PHE A 0 5   . 1.362   0.650   16.528   1.00 33.10 5   A 1 
ATOM 35   C CA  . PHE A 0 5   . 1.444   0.532   15.068   1.00 33.10 5   A 1 
ATOM 36   C C   . PHE A 0 5   . 2.783   -0.106  14.658   1.00 33.10 5   A 1 
ATOM 37   C CB  . PHE A 0 5   . 1.125   1.879   14.389   1.00 33.10 5   A 1 
ATOM 38   O O   . PHE A 0 5   . 3.732   0.547   14.235   1.00 33.10 5   A 1 
ATOM 39   C CG  . PHE A 0 5   . -0.190  1.842   13.635   1.00 33.10 5   A 1 
ATOM 40   C CD1 . PHE A 0 5   . -0.222  1.385   12.302   1.00 33.10 5   A 1 
ATOM 41   C CD2 . PHE A 0 5   . -1.386  2.239   14.265   1.00 33.10 5   A 1 
ATOM 42   C CE1 . PHE A 0 5   . -1.440  1.334   11.602   1.00 33.10 5   A 1 
ATOM 43   C CE2 . PHE A 0 5   . -2.603  2.188   13.563   1.00 33.10 5   A 1 
ATOM 44   C CZ  . PHE A 0 5   . -2.630  1.737   12.232   1.00 33.10 5   A 1 
ATOM 45   N N   . ALA A 0 6   . 2.869   -1.422  14.847   1.00 28.44 6   A 1 
ATOM 46   C CA  . ALA A 0 6   . 4.026   -2.256  14.541   1.00 28.44 6   A 1 
ATOM 47   C C   . ALA A 0 6   . 3.773   -3.100  13.276   1.00 28.44 6   A 1 
ATOM 48   C CB  . ALA A 0 6   . 4.386   -3.069  15.793   1.00 28.44 6   A 1 
ATOM 49   O O   . ALA A 0 6   . 3.918   -4.321  13.292   1.00 28.44 6   A 1 
ATOM 50   N N   . ALA A 0 7   . 3.370   -2.441  12.184   1.00 29.90 7   A 1 
ATOM 51   C CA  . ALA A 0 7   . 3.064   -3.072  10.900   1.00 29.90 7   A 1 
ATOM 52   C C   . ALA A 0 7   . 3.606   -2.243  9.717    1.00 29.90 7   A 1 
ATOM 53   C CB  . ALA A 0 7   . 1.552   -3.322  10.819   1.00 29.90 7   A 1 
ATOM 54   O O   . ALA A 0 7   . 2.906   -1.434  9.128    1.00 29.90 7   A 1 
ATOM 55   N N   . ALA A 0 8   . 4.887   -2.463  9.412    1.00 28.07 8   A 1 
ATOM 56   C CA  . ALA A 0 8   . 5.551   -2.260  8.119    1.00 28.07 8   A 1 
ATOM 57   C C   . ALA A 0 8   . 5.020   -1.179  7.138    1.00 28.07 8   A 1 
ATOM 58   C CB  . ALA A 0 8   . 5.600   -3.639  7.438    1.00 28.07 8   A 1 
ATOM 59   O O   . ALA A 0 8   . 4.276   -1.490  6.211    1.00 28.07 8   A 1 
ATOM 60   N N   . LEU A 0 9   . 5.655   0.001   7.152    1.00 30.17 9   A 1 
ATOM 61   C CA  . LEU A 0 9   . 6.185   0.564   5.902    1.00 30.17 9   A 1 
ATOM 62   C C   . LEU A 0 9   . 7.719   0.543   5.968    1.00 30.17 9   A 1 
ATOM 63   C CB  . LEU A 0 9   . 5.594   1.951   5.590    1.00 30.17 9   A 1 
ATOM 64   O O   . LEU A 0 9   . 8.312   0.876   6.993    1.00 30.17 9   A 1 
ATOM 65   C CG  . LEU A 0 9   . 5.870   2.401   4.138    1.00 30.17 9   A 1 
ATOM 66   C CD1 . LEU A 0 9   . 5.089   1.579   3.106    1.00 30.17 9   A 1 
ATOM 67   C CD2 . LEU A 0 9   . 5.498   3.868   3.945    1.00 30.17 9   A 1 
ATOM 68   N N   . ILE A 0 10  . 8.365   0.058   4.905    1.00 29.67 10  A 1 
ATOM 69   C CA  . ILE A 0 10  . 9.763   -0.395  4.952    1.00 29.67 10  A 1 
ATOM 70   C C   . ILE A 0 10  . 10.708  0.548   4.190    1.00 29.67 10  A 1 
ATOM 71   C CB  . ILE A 0 10  . 9.853   -1.874  4.489    1.00 29.67 10  A 1 
ATOM 72   O O   . ILE A 0 10  . 10.502  0.815   3.004    1.00 29.67 10  A 1 
ATOM 73   C CG1 . ILE A 0 10  . 9.186   -2.788  5.547    1.00 29.67 10  A 1 
ATOM 74   C CG2 . ILE A 0 10  . 11.304  -2.326  4.234    1.00 29.67 10  A 1 
ATOM 75   C CD1 . ILE A 0 10  . 9.032   -4.256  5.126    1.00 29.67 10  A 1 
ATOM 76   N N   . ALA A 0 11  . 11.787  0.923   4.893    1.00 27.43 11  A 1 
ATOM 77   C CA  . ALA A 0 11  . 13.098  1.410   4.435    1.00 27.43 11  A 1 
ATOM 78   C C   . ALA A 0 11  . 13.178  2.681   3.565    1.00 27.43 11  A 1 
ATOM 79   C CB  . ALA A 0 11  . 13.867  0.244   3.799    1.00 27.43 11  A 1 
ATOM 80   O O   . ALA A 0 11  . 12.305  2.970   2.753    1.00 27.43 11  A 1 
ATOM 81   N N   . VAL A 0 12  . 14.332  3.364   3.665    1.00 28.98 12  A 1 
ATOM 82   C CA  . VAL A 0 12  . 14.630  4.690   3.077    1.00 28.98 12  A 1 
ATOM 83   C C   . VAL A 0 12  . 13.721  5.785   3.693    1.00 28.98 12  A 1 
ATOM 84   C CB  . VAL A 0 12  . 14.598  4.657   1.520    1.00 28.98 12  A 1 
ATOM 85   O O   . VAL A 0 12  . 12.594  5.488   4.056    1.00 28.98 12  A 1 
ATOM 86   C CG1 . VAL A 0 12  . 15.592  5.658   0.932    1.00 28.98 12  A 1 
ATOM 87   C CG2 . VAL A 0 12  . 14.985  3.313   0.871    1.00 28.98 12  A 1 
ATOM 88   N N   . ALA A 0 13  . 14.120  7.040   3.922    1.00 34.55 13  A 1 
ATOM 89   C CA  . ALA A 0 13  . 15.459  7.635   3.998    1.00 34.55 13  A 1 
ATOM 90   C C   . ALA A 0 13  . 15.795  8.034   5.448    1.00 34.55 13  A 1 
ATOM 91   C CB  . ALA A 0 13  . 15.540  8.894   3.114    1.00 34.55 13  A 1 
ATOM 92   O O   . ALA A 0 13  . 15.198  8.946   6.004    1.00 34.55 13  A 1 
ATOM 93   N N   . ASN A 0 14  . 16.817  7.407   6.025    1.00 30.46 14  A 1 
ATOM 94   C CA  . ASN A 0 14  . 17.586  7.991   7.123    1.00 30.46 14  A 1 
ATOM 95   C C   . ASN A 0 14  . 19.056  7.907   6.708    1.00 30.46 14  A 1 
ATOM 96   C CB  . ASN A 0 14  . 17.250  7.305   8.466    1.00 30.46 14  A 1 
ATOM 97   O O   . ASN A 0 14  . 19.752  6.935   6.997    1.00 30.46 14  A 1 
ATOM 98   C CG  . ASN A 0 14  . 16.407  8.189   9.373    1.00 30.46 14  A 1 
ATOM 99   N ND2 . ASN A 0 14  . 15.422  7.644   10.046   1.00 30.46 14  A 1 
ATOM 100  O OD1 . ASN A 0 14  . 16.642  9.371   9.530    1.00 30.46 14  A 1 
ATOM 101  N N   . ALA A 0 15  . 19.476  8.894   5.924    1.00 31.51 15  A 1 
ATOM 102  C CA  . ALA A 0 15  . 20.841  9.101   5.474    1.00 31.51 15  A 1 
ATOM 103  C C   . ALA A 0 15  . 21.092  10.612  5.511    1.00 31.51 15  A 1 
ATOM 104  C CB  . ALA A 0 15  . 21.022  8.509   4.070    1.00 31.51 15  A 1 
ATOM 105  O O   . ALA A 0 15  . 20.261  11.363  5.005    1.00 31.51 15  A 1 
ATOM 106  N N   . ALA A 0 16  . 22.221  11.007  6.107    1.00 39.52 16  A 1 
ATOM 107  C CA  . ALA A 0 16  . 22.545  12.369  6.546    1.00 39.52 16  A 1 
ATOM 108  C C   . ALA A 0 16  . 21.684  12.882  7.744    1.00 39.52 16  A 1 
ATOM 109  C CB  . ALA A 0 16  . 22.583  13.291  5.309    1.00 39.52 16  A 1 
ATOM 110  O O   . ALA A 0 16  . 20.483  12.647  7.790    1.00 39.52 16  A 1 
ATOM 111  N N   . GLU A 0 17  . 22.228  13.552  8.775    1.00 36.98 17  A 1 
ATOM 112  C CA  . GLU A 0 17  . 23.647  13.827  9.081    1.00 36.98 17  A 1 
ATOM 113  C C   . GLU A 0 17  . 23.898  14.295  10.550   1.00 36.98 17  A 1 
ATOM 114  C CB  . GLU A 0 17  . 24.179  14.886  8.097    1.00 36.98 17  A 1 
ATOM 115  O O   . GLU A 0 17  . 22.968  14.628  11.277   1.00 36.98 17  A 1 
ATOM 116  C CG  . GLU A 0 17  . 25.451  14.383  7.381    1.00 36.98 17  A 1 
ATOM 117  C CD  . GLU A 0 17  . 26.025  15.376  6.361    1.00 36.98 17  A 1 
ATOM 118  O OE1 . GLU A 0 17  . 27.264  15.349  6.186    1.00 36.98 17  A 1 
ATOM 119  O OE2 . GLU A 0 17  . 25.237  16.167  5.805    1.00 36.98 17  A 1 
ATOM 120  N N   . TRP A 0 18  . 25.173  14.307  10.977   1.00 35.97 18  A 1 
ATOM 121  C CA  . TRP A 0 18  . 25.776  14.995  12.151   1.00 35.97 18  A 1 
ATOM 122  C C   . TRP A 0 18  . 25.059  15.029  13.532   1.00 35.97 18  A 1 
ATOM 123  C CB  . TRP A 0 18  . 26.307  16.374  11.724   1.00 35.97 18  A 1 
ATOM 124  O O   . TRP A 0 18  . 24.667  16.072  14.042   1.00 35.97 18  A 1 
ATOM 125  C CG  . TRP A 0 18  . 27.351  16.311  10.646   1.00 35.97 18  A 1 
ATOM 126  C CD1 . TRP A 0 18  . 27.112  16.477  9.330    1.00 35.97 18  A 1 
ATOM 127  C CD2 . TRP A 0 18  . 28.799  16.103  10.743   1.00 35.97 18  A 1 
ATOM 128  C CE2 . TRP A 0 18  . 29.336  16.025  9.420    1.00 35.97 18  A 1 
ATOM 129  C CE3 . TRP A 0 18  . 29.721  16.006  11.810   1.00 35.97 18  A 1 
ATOM 130  N NE1 . TRP A 0 18  . 28.247  16.204  8.603    1.00 35.97 18  A 1 
ATOM 131  C CH2 . TRP A 0 18  . 31.590  15.752  10.248   1.00 35.97 18  A 1 
ATOM 132  C CZ2 . TRP A 0 18  . 30.699  15.831  9.165    1.00 35.97 18  A 1 
ATOM 133  C CZ3 . TRP A 0 18  . 31.101  15.846  11.565   1.00 35.97 18  A 1 
ATOM 134  N N   . GLY A 0 19  . 25.073  13.880  14.217   1.00 34.59 19  A 1 
ATOM 135  C CA  . GLY A 0 19  . 25.565  13.683  15.601   1.00 34.59 19  A 1 
ATOM 136  C C   . GLY A 0 19  . 25.294  14.672  16.762   1.00 34.59 19  A 1 
ATOM 137  O O   . GLY A 0 19  . 25.902  15.735  16.858   1.00 34.59 19  A 1 
ATOM 138  N N   . GLN A 0 20  . 24.634  14.162  17.815   1.00 35.51 20  A 1 
ATOM 139  C CA  . GLN A 0 20  . 24.993  14.443  19.221   1.00 35.51 20  A 1 
ATOM 140  C C   . GLN A 0 20  . 24.611  13.270  20.149   1.00 35.51 20  A 1 
ATOM 141  C CB  . GLN A 0 20  . 24.367  15.766  19.716   1.00 35.51 20  A 1 
ATOM 142  O O   . GLN A 0 20  . 23.469  12.816  20.159   1.00 35.51 20  A 1 
ATOM 143  C CG  . GLN A 0 20  . 25.462  16.791  20.060   1.00 35.51 20  A 1 
ATOM 144  C CD  . GLN A 0 20  . 24.908  18.133  20.528   1.00 35.51 20  A 1 
ATOM 145  N NE2 . GLN A 0 20  . 25.514  19.234  20.146   1.00 35.51 20  A 1 
ATOM 146  O OE1 . GLN A 0 20  . 23.944  18.225  21.266   1.00 35.51 20  A 1 
ATOM 147  N N   . THR A 0 21  . 25.556  12.760  20.948   1.00 35.79 21  A 1 
ATOM 148  C CA  . THR A 0 21  . 25.326  11.625  21.864   1.00 35.79 21  A 1 
ATOM 149  C C   . THR A 0 21  . 24.906  12.073  23.264   1.00 35.79 21  A 1 
ATOM 150  C CB  . THR A 0 21  . 26.578  10.741  22.004   1.00 35.79 21  A 1 
ATOM 151  O O   . THR A 0 21  . 25.745  12.536  24.038   1.00 35.79 21  A 1 
ATOM 152  C CG2 . THR A 0 21  . 26.814  9.858   20.784   1.00 35.79 21  A 1 
ATOM 153  O OG1 . THR A 0 21  . 27.719  11.545  22.198   1.00 35.79 21  A 1 
ATOM 154  N N   . TYR A 0 22  . 23.650  11.816  23.641   1.00 43.44 22  A 1 
ATOM 155  C CA  . TYR A 0 22  . 23.188  11.897  25.031   1.00 43.44 22  A 1 
ATOM 156  C C   . TYR A 0 22  . 22.732  10.529  25.549   1.00 43.44 22  A 1 
ATOM 157  C CB  . TYR A 0 22  . 22.104  12.971  25.185   1.00 43.44 22  A 1 
ATOM 158  O O   . TYR A 0 22  . 21.735  9.968   25.099   1.00 43.44 22  A 1 
ATOM 159  C CG  . TYR A 0 22  . 22.676  14.374  25.221   1.00 43.44 22  A 1 
ATOM 160  C CD1 . TYR A 0 22  . 23.329  14.830  26.386   1.00 43.44 22  A 1 
ATOM 161  C CD2 . TYR A 0 22  . 22.588  15.211  24.093   1.00 43.44 22  A 1 
ATOM 162  C CE1 . TYR A 0 22  . 23.902  16.116  26.420   1.00 43.44 22  A 1 
ATOM 163  C CE2 . TYR A 0 22  . 23.147  16.501  24.131   1.00 43.44 22  A 1 
ATOM 164  O OH  . TYR A 0 22  . 24.366  18.196  25.314   1.00 43.44 22  A 1 
ATOM 165  C CZ  . TYR A 0 22  . 23.813  16.955  25.288   1.00 43.44 22  A 1 
ATOM 166  N N   . SER A 0 23  . 23.462  9.998   26.534   1.00 44.18 23  A 1 
ATOM 167  C CA  . SER A 0 23  . 23.142  8.731   27.202   1.00 44.18 23  A 1 
ATOM 168  C C   . SER A 0 23  . 21.922  8.883   28.121   1.00 44.18 23  A 1 
ATOM 169  C CB  . SER A 0 23  . 24.372  8.230   27.971   1.00 44.18 23  A 1 
ATOM 170  O O   . SER A 0 23  . 22.061  9.204   29.303   1.00 44.18 23  A 1 
ATOM 171  O OG  . SER A 0 23  . 24.071  7.045   28.678   1.00 44.18 23  A 1 
ATOM 172  N N   . GLN A 0 24  . 20.728  8.627   27.585   1.00 45.51 24  A 1 
ATOM 173  C CA  . GLN A 0 24  . 19.473  8.575   28.345   1.00 45.51 24  A 1 
ATOM 174  C C   . GLN A 0 24  . 19.538  7.488   29.448   1.00 45.51 24  A 1 
ATOM 175  C CB  . GLN A 0 24  . 18.310  8.294   27.375   1.00 45.51 24  A 1 
ATOM 176  O O   . GLN A 0 24  . 19.962  6.362   29.171   1.00 45.51 24  A 1 
ATOM 177  C CG  . GLN A 0 24  . 17.972  9.471   26.435   1.00 45.51 24  A 1 
ATOM 178  C CD  . GLN A 0 24  . 17.053  10.530  27.047   1.00 45.51 24  A 1 
ATOM 179  N NE2 . GLN A 0 24  . 16.815  11.627  26.363   1.00 45.51 24  A 1 
ATOM 180  O OE1 . GLN A 0 24  . 16.533  10.400  28.143   1.00 45.51 24  A 1 
ATOM 181  N N   . PRO A 0 25  . 19.134  7.775   30.701   1.00 49.29 25  A 1 
ATOM 182  C CA  . PRO A 0 25  . 19.161  6.793   31.783   1.00 49.29 25  A 1 
ATOM 183  C C   . PRO A 0 25  . 18.057  5.738   31.626   1.00 49.29 25  A 1 
ATOM 184  C CB  . PRO A 0 25  . 18.999  7.606   33.068   1.00 49.29 25  A 1 
ATOM 185  O O   . PRO A 0 25  . 16.875  6.063   31.530   1.00 49.29 25  A 1 
ATOM 186  C CG  . PRO A 0 25  . 18.187  8.821   32.619   1.00 49.29 25  A 1 
ATOM 187  C CD  . PRO A 0 25  . 18.664  9.063   31.190   1.00 49.29 25  A 1 
ATOM 188  N N   . SER A 0 26  . 18.429  4.458   31.678   1.00 50.02 26  A 1 
ATOM 189  C CA  . SER A 0 26  . 17.461  3.359   31.690   1.00 50.02 26  A 1 
ATOM 190  C C   . SER A 0 26  . 16.733  3.267   33.036   1.00 50.02 26  A 1 
ATOM 191  C CB  . SER A 0 26  . 18.127  2.031   31.309   1.00 50.02 26  A 1 
ATOM 192  O O   . SER A 0 26  . 17.348  3.195   34.105   1.00 50.02 26  A 1 
ATOM 193  O OG  . SER A 0 26  . 19.179  1.682   32.192   1.00 50.02 26  A 1 
ATOM 194  N N   . TYR A 0 27  . 15.401  3.232   32.981   1.00 57.11 27  A 1 
ATOM 195  C CA  . TYR A 0 27  . 14.540  2.994   34.137   1.00 57.11 27  A 1 
ATOM 196  C C   . TYR A 0 27  . 13.981  1.574   34.074   1.00 57.11 27  A 1 
ATOM 197  C CB  . TYR A 0 27  . 13.411  4.033   34.185   1.00 57.11 27  A 1 
ATOM 198  O O   . TYR A 0 27  . 13.327  1.207   33.100   1.00 57.11 27  A 1 
ATOM 199  C CG  . TYR A 0 27  . 13.882  5.447   34.468   1.00 57.11 27  A 1 
ATOM 200  C CD1 . TYR A 0 27  . 13.978  5.905   35.796   1.00 57.11 27  A 1 
ATOM 201  C CD2 . TYR A 0 27  . 14.216  6.308   33.405   1.00 57.11 27  A 1 
ATOM 202  C CE1 . TYR A 0 27  . 14.387  7.226   36.064   1.00 57.11 27  A 1 
ATOM 203  C CE2 . TYR A 0 27  . 14.640  7.623   33.668   1.00 57.11 27  A 1 
ATOM 204  O OH  . TYR A 0 27  . 15.124  9.360   35.249   1.00 57.11 27  A 1 
ATOM 205  C CZ  . TYR A 0 27  . 14.724  8.086   34.995   1.00 57.11 27  A 1 
ATOM 206  N N   . GLN A 0 28  . 14.190  0.782   35.129   1.00 55.42 28  A 1 
ATOM 207  C CA  . GLN A 0 28  . 13.449  -0.466  35.301   1.00 55.42 28  A 1 
ATOM 208  C C   . GLN A 0 28  . 12.239  -0.243  36.208   1.00 55.42 28  A 1 
ATOM 209  C CB  . GLN A 0 28  . 14.342  -1.618  35.779   1.00 55.42 28  A 1 
ATOM 210  O O   . GLN A 0 28  . 12.367  0.091   37.391   1.00 55.42 28  A 1 
ATOM 211  C CG  . GLN A 0 28  . 15.232  -2.151  34.642   1.00 55.42 28  A 1 
ATOM 212  C CD  . GLN A 0 28  . 15.685  -3.589  34.885   1.00 55.42 28  A 1 
ATOM 213  N NE2 . GLN A 0 28  . 15.808  -4.393  33.850   1.00 55.42 28  A 1 
ATOM 214  O OE1 . GLN A 0 28  . 15.913  -4.026  36.003   1.00 55.42 28  A 1 
ATOM 215  N N   . TYR A 0 29  . 11.062  -0.467  35.628   1.00 59.14 29  A 1 
ATOM 216  C CA  . TYR A 0 29  . 9.775   -0.482  36.311   1.00 59.14 29  A 1 
ATOM 217  C C   . TYR A 0 29  . 9.488   -1.901  36.806   1.00 59.14 29  A 1 
ATOM 218  C CB  . TYR A 0 29  . 8.678   0.010   35.353   1.00 59.14 29  A 1 
ATOM 219  O O   . TYR A 0 29  . 9.482   -2.851  36.026   1.00 59.14 29  A 1 
ATOM 220  C CG  . TYR A 0 29  . 8.912   1.410   34.815   1.00 59.14 29  A 1 
ATOM 221  C CD1 . TYR A 0 29  . 8.383   2.525   35.494   1.00 59.14 29  A 1 
ATOM 222  C CD2 . TYR A 0 29  . 9.674   1.598   33.643   1.00 59.14 29  A 1 
ATOM 223  C CE1 . TYR A 0 29  . 8.621   3.827   35.010   1.00 59.14 29  A 1 
ATOM 224  C CE2 . TYR A 0 29  . 9.925   2.897   33.166   1.00 59.14 29  A 1 
ATOM 225  O OH  . TYR A 0 29  . 9.645   5.261   33.370   1.00 59.14 29  A 1 
ATOM 226  C CZ  . TYR A 0 29  . 9.398   4.013   33.845   1.00 59.14 29  A 1 
ATOM 227  N N   . SER A 0 30  . 9.243   -2.057  38.107   1.00 64.49 30  A 1 
ATOM 228  C CA  . SER A 0 30  . 8.808   -3.324  38.698   1.00 64.49 30  A 1 
ATOM 229  C C   . SER A 0 30  . 7.498   -3.112  39.447   1.00 64.49 30  A 1 
ATOM 230  C CB  . SER A 0 30  . 9.913   -3.896  39.592   1.00 64.49 30  A 1 
ATOM 231  O O   . SER A 0 30  . 7.485   -2.615  40.575   1.00 64.49 30  A 1 
ATOM 232  O OG  . SER A 0 30  . 9.587   -5.199  40.050   1.00 64.49 30  A 1 
ATOM 233  N N   . THR A 0 31  . 6.391   -3.482  38.806   1.00 62.05 31  A 1 
ATOM 234  C CA  . THR A 0 31  . 5.067   -3.531  39.435   1.00 62.05 31  A 1 
ATOM 235  C C   . THR A 0 31  . 4.956   -4.798  40.270   1.00 62.05 31  A 1 
ATOM 236  C CB  . THR A 0 31  . 3.942   -3.489  38.389   1.00 62.05 31  A 1 
ATOM 237  O O   . THR A 0 31  . 5.130   -5.904  39.758   1.00 62.05 31  A 1 
ATOM 238  C CG2 . THR A 0 31  . 2.563   -3.300  39.021   1.00 62.05 31  A 1 
ATOM 239  O OG1 . THR A 0 31  . 4.159   -2.391  37.537   1.00 62.05 31  A 1 
ATOM 240  N N   . LYS A 0 32  . 4.653   -4.653  41.561   1.00 69.01 32  A 1 
ATOM 241  C CA  . LYS A 0 32  . 4.343   -5.776  42.451   1.00 69.01 32  A 1 
ATOM 242  C C   . LYS A 0 32  . 2.938   -5.614  43.005   1.00 69.01 32  A 1 
ATOM 243  C CB  . LYS A 0 32  . 5.386   -5.882  43.571   1.00 69.01 32  A 1 
ATOM 244  O O   . LYS A 0 32  . 2.619   -4.583  43.587   1.00 69.01 32  A 1 
ATOM 245  C CG  . LYS A 0 32  . 6.761   -6.257  43.002   1.00 69.01 32  A 1 
ATOM 246  C CD  . LYS A 0 32  . 7.776   -6.479  44.124   1.00 69.01 32  A 1 
ATOM 247  C CE  . LYS A 0 32  . 9.110   -6.891  43.500   1.00 69.01 32  A 1 
ATOM 248  N NZ  . LYS A 0 32  . 10.110  -7.213  44.544   1.00 69.01 32  A 1 
ATOM 249  N N   . TYR A 0 33  . 2.113   -6.642  42.849   1.00 68.12 33  A 1 
ATOM 250  C CA  . TYR A 0 33  . 0.792   -6.695  43.463   1.00 68.12 33  A 1 
ATOM 251  C C   . TYR A 0 33  . 0.943   -7.102  44.927   1.00 68.12 33  A 1 
ATOM 252  C CB  . TYR A 0 33  . -0.099  -7.657  42.673   1.00 68.12 33  A 1 
ATOM 253  O O   . TYR A 0 33  . 1.326   -8.233  45.226   1.00 68.12 33  A 1 
ATOM 254  C CG  . TYR A 0 33  . -0.390  -7.159  41.272   1.00 68.12 33  A 1 
ATOM 255  C CD1 . TYR A 0 33  . -1.438  -6.240  41.060   1.00 68.12 33  A 1 
ATOM 256  C CD2 . TYR A 0 33  . 0.402   -7.589  40.189   1.00 68.12 33  A 1 
ATOM 257  C CE1 . TYR A 0 33  . -1.707  -5.762  39.764   1.00 68.12 33  A 1 
ATOM 258  C CE2 . TYR A 0 33  . 0.146   -7.098  38.895   1.00 68.12 33  A 1 
ATOM 259  O OH  . TYR A 0 33  . -1.156  -5.737  37.424   1.00 68.12 33  A 1 
ATOM 260  C CZ  . TYR A 0 33  . -0.913  -6.192  38.679   1.00 68.12 33  A 1 
ATOM 261  N N   . VAL A 0 34  . 0.676   -6.173  45.843   1.00 73.97 34  A 1 
ATOM 262  C CA  . VAL A 0 34  . 0.729   -6.447  47.282   1.00 73.97 34  A 1 
ATOM 263  C C   . VAL A 0 34  . -0.676  -6.835  47.748   1.00 73.97 34  A 1 
ATOM 264  C CB  . VAL A 0 34  . 1.307   -5.258  48.071   1.00 73.97 34  A 1 
ATOM 265  O O   . VAL A 0 34  . -1.594  -6.019  47.615   1.00 73.97 34  A 1 
ATOM 266  C CG1 . VAL A 0 34  . 1.392   -5.577  49.570   1.00 73.97 34  A 1 
ATOM 267  C CG2 . VAL A 0 34  . 2.730   -4.937  47.590   1.00 73.97 34  A 1 
ATOM 268  N N   . PRO A 0 35  . -0.882  -8.054  48.287   1.00 68.05 35  A 1 
ATOM 269  C CA  . PRO A 0 35  . -2.180  -8.451  48.810   1.00 68.05 35  A 1 
ATOM 270  C C   . PRO A 0 35  . -2.516  -7.616  50.049   1.00 68.05 35  A 1 
ATOM 271  C CB  . PRO A 0 35  . -2.069  -9.948  49.114   1.00 68.05 35  A 1 
ATOM 272  O O   . PRO A 0 35  . -1.708  -7.467  50.968   1.00 68.05 35  A 1 
ATOM 273  C CG  . PRO A 0 35  . -0.582  -10.138 49.412   1.00 68.05 35  A 1 
ATOM 274  C CD  . PRO A 0 35  . 0.090   -9.122  48.488   1.00 68.05 35  A 1 
ATOM 275  N N   . GLN A 0 36  . -3.718  -7.059  50.081   1.00 61.17 36  A 1 
ATOM 276  C CA  . GLN A 0 36  . -4.299  -6.385  51.233   1.00 61.17 36  A 1 
ATOM 277  C C   . GLN A 0 36  . -5.406  -7.286  51.772   1.00 61.17 36  A 1 
ATOM 278  C CB  . GLN A 0 36  . -4.818  -4.995  50.835   1.00 61.17 36  A 1 
ATOM 279  O O   . GLN A 0 36  . -6.473  -7.404  51.175   1.00 61.17 36  A 1 
ATOM 280  C CG  . GLN A 0 36  . -3.750  -4.069  50.234   1.00 61.17 36  A 1 
ATOM 281  C CD  . GLN A 0 36  . -2.692  -3.653  51.245   1.00 61.17 36  A 1 
ATOM 282  N NE2 . GLN A 0 36  . -1.670  -4.446  51.484   1.00 61.17 36  A 1 
ATOM 283  O OE1 . GLN A 0 36  . -2.781  -2.599  51.852   1.00 61.17 36  A 1 
ATOM 284  N N   . VAL A 0 37  . -5.126  -7.959  52.887   1.00 61.91 37  A 1 
ATOM 285  C CA  . VAL A 0 37  . -6.080  -8.861  53.536   1.00 61.91 37  A 1 
ATOM 286  C C   . VAL A 0 37  . -6.911  -8.054  54.526   1.00 61.91 37  A 1 
ATOM 287  C CB  . VAL A 0 37  . -5.360  -10.036 54.231   1.00 61.91 37  A 1 
ATOM 288  O O   . VAL A 0 37  . -6.404  -7.658  55.576   1.00 61.91 37  A 1 
ATOM 289  C CG1 . VAL A 0 37  . -6.369  -11.030 54.822   1.00 61.91 37  A 1 
ATOM 290  C CG2 . VAL A 0 37  . -4.463  -10.810 53.254   1.00 61.91 37  A 1 
ATOM 291  N N   . ARG A 0 38  . -8.194  -7.833  54.224   1.00 56.40 38  A 1 
ATOM 292  C CA  . ARG A 0 38  . -9.169  -7.444  55.250   1.00 56.40 38  A 1 
ATOM 293  C C   . ARG A 0 38  . -9.783  -8.713  55.836   1.00 56.40 38  A 1 
ATOM 294  C CB  . ARG A 0 38  . -10.233 -6.489  54.687   1.00 56.40 38  A 1 
ATOM 295  O O   . ARG A 0 38  . -10.144 -9.632  55.106   1.00 56.40 38  A 1 
ATOM 296  C CG  . ARG A 0 38  . -9.661  -5.112  54.305   1.00 56.40 38  A 1 
ATOM 297  C CD  . ARG A 0 38  . -10.795 -4.151  53.914   1.00 56.40 38  A 1 
ATOM 298  N NE  . ARG A 0 38  . -10.288 -2.823  53.506   1.00 56.40 38  A 1 
ATOM 299  N NH1 . ARG A 0 38  . -12.316 -1.728  53.424   1.00 56.40 38  A 1 
ATOM 300  N NH2 . ARG A 0 38  . -10.466 -0.641  52.850   1.00 56.40 38  A 1 
ATOM 301  C CZ  . ARG A 0 38  . -11.022 -1.744  53.266   1.00 56.40 38  A 1 
ATOM 302  N N   . VAL A 0 39  . -9.889  -8.763  57.161   1.00 52.60 39  A 1 
ATOM 303  C CA  . VAL A 0 39  . -10.616 -9.813  57.883   1.00 52.60 39  A 1 
ATOM 304  C C   . VAL A 0 39  . -11.762 -9.137  58.615   1.00 52.60 39  A 1 
ATOM 305  C CB  . VAL A 0 39  . -9.707  -10.594 58.858   1.00 52.60 39  A 1 
ATOM 306  O O   . VAL A 0 39  . -11.544 -8.503  59.646   1.00 52.60 39  A 1 
ATOM 307  C CG1 . VAL A 0 39  . -10.485 -11.729 59.539   1.00 52.60 39  A 1 
ATOM 308  C CG2 . VAL A 0 39  . -8.505  -11.219 58.138   1.00 52.60 39  A 1 
ATOM 309  N N   . THR A 0 40  . -12.974 -9.253  58.080   1.00 55.04 40  A 1 
ATOM 310  C CA  . THR A 0 40  . -14.176 -8.785  58.778   1.00 55.04 40  A 1 
ATOM 311  C C   . THR A 0 40  . -14.476 -9.749  59.933   1.00 55.04 40  A 1 
ATOM 312  C CB  . THR A 0 40  . -15.368 -8.683  57.818   1.00 55.04 40  A 1 
ATOM 313  O O   . THR A 0 40  . -14.622 -10.949 59.681   1.00 55.04 40  A 1 
ATOM 314  C CG2 . THR A 0 40  . -16.589 -8.047  58.480   1.00 55.04 40  A 1 
ATOM 315  O OG1 . THR A 0 40  . -15.017 -7.848  56.738   1.00 55.04 40  A 1 
ATOM 316  N N   . PRO A 0 41  . -14.552 -9.292  61.200   1.00 46.77 41  A 1 
ATOM 317  C CA  . PRO A 0 41  . -14.886 -10.171 62.318   1.00 46.77 41  A 1 
ATOM 318  C C   . PRO A 0 41  . -16.295 -10.755 62.162   1.00 46.77 41  A 1 
ATOM 319  C CB  . PRO A 0 41  . -14.762 -9.312  63.585   1.00 46.77 41  A 1 
ATOM 320  O O   . PRO A 0 41  . -17.246 -10.020 61.907   1.00 46.77 41  A 1 
ATOM 321  C CG  . PRO A 0 41  . -13.836 -8.174  63.158   1.00 46.77 41  A 1 
ATOM 322  C CD  . PRO A 0 41  . -14.217 -7.965  61.695   1.00 46.77 41  A 1 
ATOM 323  N N   . GLY A 0 42  . -16.447 -12.068 62.351   1.00 39.70 42  A 1 
ATOM 324  C CA  . GLY A 0 42  . -17.763 -12.712 62.356   1.00 39.70 42  A 1 
ATOM 325  C C   . GLY A 0 42  . -18.584 -12.267 63.569   1.00 39.70 42  A 1 
ATOM 326  O O   . GLY A 0 42  . -18.260 -12.626 64.704   1.00 39.70 42  A 1 
ATOM 327  N N   . TYR A 0 43  . -19.637 -11.478 63.348   1.00 41.20 43  A 1 
ATOM 328  C CA  . TYR A 0 43  . -20.456 -10.919 64.426   1.00 41.20 43  A 1 
ATOM 329  C C   . TYR A 0 43  . -21.362 -11.978 65.074   1.00 41.20 43  A 1 
ATOM 330  C CB  . TYR A 0 43  . -21.253 -9.703  63.926   1.00 41.20 43  A 1 
ATOM 331  O O   . TYR A 0 43  . -22.298 -12.499 64.474   1.00 41.20 43  A 1 
ATOM 332  C CG  . TYR A 0 43  . -20.518 -8.385  64.096   1.00 41.20 43  A 1 
ATOM 333  C CD1 . TYR A 0 43  . -20.783 -7.574  65.219   1.00 41.20 43  A 1 
ATOM 334  C CD2 . TYR A 0 43  . -19.570 -7.968  63.142   1.00 41.20 43  A 1 
ATOM 335  C CE1 . TYR A 0 43  . -20.114 -6.345  65.382   1.00 41.20 43  A 1 
ATOM 336  C CE2 . TYR A 0 43  . -18.893 -6.744  63.305   1.00 41.20 43  A 1 
ATOM 337  O OH  . TYR A 0 43  . -18.521 -4.741  64.566   1.00 41.20 43  A 1 
ATOM 338  C CZ  . TYR A 0 43  . -19.168 -5.927  64.420   1.00 41.20 43  A 1 
ATOM 339  N N   . SER A 0 44  . -21.118 -12.265 66.355   1.00 35.99 44  A 1 
ATOM 340  C CA  . SER A 0 44  . -21.979 -13.128 67.170   1.00 35.99 44  A 1 
ATOM 341  C C   . SER A 0 44  . -23.108 -12.318 67.818   1.00 35.99 44  A 1 
ATOM 342  C CB  . SER A 0 44  . -21.131 -13.854 68.224   1.00 35.99 44  A 1 
ATOM 343  O O   . SER A 0 44  . -22.863 -11.579 68.772   1.00 35.99 44  A 1 
ATOM 344  O OG  . SER A 0 44  . -21.956 -14.411 69.236   1.00 35.99 44  A 1 
ATOM 345  N N   . HIS A 0 45  . -24.356 -12.529 67.388   1.00 33.37 45  A 1 
ATOM 346  C CA  . HIS A 0 45  . -25.568 -11.925 67.971   1.00 33.37 45  A 1 
ATOM 347  C C   . HIS A 0 45  . -25.860 -12.390 69.420   1.00 33.37 45  A 1 
ATOM 348  C CB  . HIS A 0 45  . -26.779 -12.203 67.053   1.00 33.37 45  A 1 
ATOM 349  O O   . HIS A 0 45  . -26.805 -13.140 69.658   1.00 33.37 45  A 1 
ATOM 350  C CG  . HIS A 0 45  . -26.888 -11.314 65.843   1.00 33.37 45  A 1 
ATOM 351  C CD2 . HIS A 0 45  . -26.159 -11.400 64.687   1.00 33.37 45  A 1 
ATOM 352  N ND1 . HIS A 0 45  . -27.819 -10.311 65.660   1.00 33.37 45  A 1 
ATOM 353  C CE1 . HIS A 0 45  . -27.651 -9.805  64.427   1.00 33.37 45  A 1 
ATOM 354  N NE2 . HIS A 0 45  . -26.643 -10.432 63.809   1.00 33.37 45  A 1 
ATOM 355  N N   . LYS A 0 46  . -25.074 -11.945 70.416   1.00 33.86 46  A 1 
ATOM 356  C CA  . LYS A 0 46  . -25.386 -12.065 71.859   1.00 33.86 46  A 1 
ATOM 357  C C   . LYS A 0 46  . -24.797 -10.916 72.696   1.00 33.86 46  A 1 
ATOM 358  C CB  . LYS A 0 46  . -24.924 -13.429 72.438   1.00 33.86 46  A 1 
ATOM 359  O O   . LYS A 0 46  . -23.681 -11.050 73.186   1.00 33.86 46  A 1 
ATOM 360  C CG  . LYS A 0 46  . -25.795 -14.613 71.986   1.00 33.86 46  A 1 
ATOM 361  C CD  . LYS A 0 46  . -25.743 -15.827 72.921   1.00 33.86 46  A 1 
ATOM 362  C CE  . LYS A 0 46  . -26.775 -16.853 72.423   1.00 33.86 46  A 1 
ATOM 363  N NZ  . LYS A 0 46  . -27.100 -17.882 73.446   1.00 33.86 46  A 1 
ATOM 364  N N   . ASN A 0 47  . -25.575 -9.835  72.872   1.00 33.84 47  A 1 
ATOM 365  C CA  . ASN A 0 47  . -25.744 -9.008  74.097   1.00 33.84 47  A 1 
ATOM 366  C C   . ASN A 0 47  . -26.038 -7.525  73.777   1.00 33.84 47  A 1 
ATOM 367  C CB  . ASN A 0 47  . -24.546 -9.064  75.075   1.00 33.84 47  A 1 
ATOM 368  O O   . ASN A 0 47  . -25.129 -6.784  73.419   1.00 33.84 47  A 1 
ATOM 369  C CG  . ASN A 0 47  . -24.495 -10.334 75.909   1.00 33.84 47  A 1 
ATOM 370  N ND2 . ASN A 0 47  . -23.396 -10.580 76.581   1.00 33.84 47  A 1 
ATOM 371  O OD1 . ASN A 0 47  . -25.447 -11.094 76.000   1.00 33.84 47  A 1 
ATOM 372  N N   . ALA A 0 48  . -27.281 -7.071  74.001   1.00 34.41 48  A 1 
ATOM 373  C CA  . ALA A 0 48  . -27.628 -5.635  74.068   1.00 34.41 48  A 1 
ATOM 374  C C   . ALA A 0 48  . -28.965 -5.329  74.786   1.00 34.41 48  A 1 
ATOM 375  C CB  . ALA A 0 48  . -27.674 -5.053  72.647   1.00 34.41 48  A 1 
ATOM 376  O O   . ALA A 0 48  . -29.141 -4.236  75.322   1.00 34.41 48  A 1 
ATOM 377  N N   . SER A 0 49  . -29.894 -6.290  74.855   1.00 41.59 49  A 1 
ATOM 378  C CA  . SER A 0 49  . -31.277 -6.154  75.360   1.00 41.59 49  A 1 
ATOM 379  C C   . SER A 0 49  . -31.436 -5.939  76.883   1.00 41.59 49  A 1 
ATOM 380  C CB  . SER A 0 49  . -32.085 -7.373  74.883   1.00 41.59 49  A 1 
ATOM 381  O O   . SER A 0 49  . -32.490 -6.224  77.441   1.00 41.59 49  A 1 
ATOM 382  O OG  . SER A 0 49  . -31.382 -8.576  75.162   1.00 41.59 49  A 1 
ATOM 383  N N   . GLN A 0 50  . -30.402 -5.443  77.572   1.00 38.12 50  A 1 
ATOM 384  C CA  . GLN A 0 50  . -30.323 -5.349  79.042   1.00 38.12 50  A 1 
ATOM 385  C C   . GLN A 0 50  . -29.997 -3.942  79.578   1.00 38.12 50  A 1 
ATOM 386  C CB  . GLN A 0 50  . -29.359 -6.431  79.567   1.00 38.12 50  A 1 
ATOM 387  O O   . GLN A 0 50  . -29.795 -3.760  80.774   1.00 38.12 50  A 1 
ATOM 388  C CG  . GLN A 0 50  . -30.069 -7.784  79.764   1.00 38.12 50  A 1 
ATOM 389  C CD  . GLN A 0 50  . -31.005 -7.820  80.976   1.00 38.12 50  A 1 
ATOM 390  N NE2 . GLN A 0 50  . -31.778 -8.869  81.143   1.00 38.12 50  A 1 
ATOM 391  O OE1 . GLN A 0 50  . -31.058 -6.928  81.803   1.00 38.12 50  A 1 
ATOM 392  N N   . VAL A 0 51  . -30.002 -2.910  78.727   1.00 41.31 51  A 1 
ATOM 393  C CA  . VAL A 0 51  . -30.125 -1.518  79.197   1.00 41.31 51  A 1 
ATOM 394  C C   . VAL A 0 51  . -31.231 -0.845  78.389   1.00 41.31 51  A 1 
ATOM 395  C CB  . VAL A 0 51  . -28.788 -0.737  79.196   1.00 41.31 51  A 1 
ATOM 396  O O   . VAL A 0 51  . -30.967 -0.204  77.373   1.00 41.31 51  A 1 
ATOM 397  C CG1 . VAL A 0 51  . -28.881 0.420   80.205   1.00 41.31 51  A 1 
ATOM 398  C CG2 . VAL A 0 51  . -27.561 -1.568  79.597   1.00 41.31 51  A 1 
ATOM 399  N N   . ALA A 0 52  . -32.481 -1.060  78.816   1.00 43.54 52  A 1 
ATOM 400  C CA  . ALA A 0 52  . -33.711 -0.623  78.146   1.00 43.54 52  A 1 
ATOM 401  C C   . ALA A 0 52  . -33.875 0.911   78.213   1.00 43.54 52  A 1 
ATOM 402  C CB  . ALA A 0 52  . -34.885 -1.394  78.765   1.00 43.54 52  A 1 
ATOM 403  O O   . ALA A 0 52  . -34.576 1.466   79.061   1.00 43.54 52  A 1 
ATOM 404  N N   . LYS A 0 53  . -33.107 1.612   77.376   1.00 39.88 53  A 1 
ATOM 405  C CA  . LYS A 0 53  . -32.770 3.026   77.555   1.00 39.88 53  A 1 
ATOM 406  C C   . LYS A 0 53  . -33.904 3.980   77.193   1.00 39.88 53  A 1 
ATOM 407  C CB  . LYS A 0 53  . -31.501 3.357   76.748   1.00 39.88 53  A 1 
ATOM 408  O O   . LYS A 0 53  . -34.172 4.244   76.027   1.00 39.88 53  A 1 
ATOM 409  C CG  . LYS A 0 53  . -30.226 3.016   77.533   1.00 39.88 53  A 1 
ATOM 410  C CD  . LYS A 0 53  . -29.057 2.718   76.589   1.00 39.88 53  A 1 
ATOM 411  C CE  . LYS A 0 53  . -27.779 2.435   77.386   1.00 39.88 53  A 1 
ATOM 412  N NZ  . LYS A 0 53  . -26.715 1.877   76.514   1.00 39.88 53  A 1 
ATOM 413  N N   . LYS A 0 54  . -34.389 4.686   78.217   1.00 34.92 54  A 1 
ATOM 414  C CA  . LYS A 0 54  . -34.786 6.090   78.067   1.00 34.92 54  A 1 
ATOM 415  C C   . LYS A 0 54  . -33.616 6.904   77.493   1.00 34.92 54  A 1 
ATOM 416  C CB  . LYS A 0 54  . -35.162 6.698   79.432   1.00 34.92 54  A 1 
ATOM 417  O O   . LYS A 0 54  . -32.689 7.234   78.231   1.00 34.92 54  A 1 
ATOM 418  C CG  . LYS A 0 54  . -36.527 6.283   79.990   1.00 34.92 54  A 1 
ATOM 419  C CD  . LYS A 0 54  . -36.758 6.997   81.333   1.00 34.92 54  A 1 
ATOM 420  C CE  . LYS A 0 54  . -38.175 6.737   81.855   1.00 34.92 54  A 1 
ATOM 421  N NZ  . LYS A 0 54  . -38.426 7.425   83.148   1.00 34.92 54  A 1 
ATOM 422  N N   . LYS A 0 55  . -33.708 7.302   76.226   1.00 37.09 55  A 1 
ATOM 423  C CA  . LYS A 0 55  . -33.474 8.688   75.783   1.00 37.09 55  A 1 
ATOM 424  C C   . LYS A 0 55  . -34.125 8.882   74.414   1.00 37.09 55  A 1 
ATOM 425  C CB  . LYS A 0 55  . -31.977 9.066   75.765   1.00 37.09 55  A 1 
ATOM 426  O O   . LYS A 0 55  . -33.935 8.064   73.525   1.00 37.09 55  A 1 
ATOM 427  C CG  . LYS A 0 55  . -31.682 10.059  76.904   1.00 37.09 55  A 1 
ATOM 428  C CD  . LYS A 0 55  . -30.224 10.529  76.924   1.00 37.09 55  A 1 
ATOM 429  C CE  . LYS A 0 55  . -30.029 11.507  78.091   1.00 37.09 55  A 1 
ATOM 430  N NZ  . LYS A 0 55  . -28.702 12.170  78.040   1.00 37.09 55  A 1 
ATOM 431  N N   . MET A 0 56  . -34.939 9.926   74.298   1.00 33.06 56  A 1 
ATOM 432  C CA  . MET A 0 56  . -35.790 10.173  73.134   1.00 33.06 56  A 1 
ATOM 433  C C   . MET A 0 56  . -34.974 10.694  71.948   1.00 33.06 56  A 1 
ATOM 434  C CB  . MET A 0 56  . -36.859 11.219  73.496   1.00 33.06 56  A 1 
ATOM 435  O O   . MET A 0 56  . -34.283 11.700  72.088   1.00 33.06 56  A 1 
ATOM 436  C CG  . MET A 0 56  . -37.796 10.793  74.637   1.00 33.06 56  A 1 
ATOM 437  S SD  . MET A 0 56  . -38.105 12.088  75.872   1.00 33.06 56  A 1 
ATOM 438  C CE  . MET A 0 56  . -39.001 13.291  74.846   1.00 33.06 56  A 1 
ATOM 439  N N   . VAL A 0 57  . -35.145 10.060  70.791   1.00 39.85 57  A 1 
ATOM 440  C CA  . VAL A 0 57  . -35.134 10.699  69.466   1.00 39.85 57  A 1 
ATOM 441  C C   . VAL A 0 57  . -36.287 10.046  68.694   1.00 39.85 57  A 1 
ATOM 442  C CB  . VAL A 0 57  . -33.793 10.550  68.717   1.00 39.85 57  A 1 
ATOM 443  O O   . VAL A 0 57  . -36.490 8.839   68.823   1.00 39.85 57  A 1 
ATOM 444  C CG1 . VAL A 0 57  . -33.798 11.441  67.470   1.00 39.85 57  A 1 
ATOM 445  C CG2 . VAL A 0 57  . -32.575 10.963  69.556   1.00 39.85 57  A 1 
ATOM 446  N N   . ASN A 0 58  . -37.105 10.832  67.991   1.00 38.55 58  A 1 
ATOM 447  C CA  . ASN A 0 58  . -38.464 10.424  67.617   1.00 38.55 58  A 1 
ATOM 448  C C   . ASN A 0 58  . -38.575 10.072  66.122   1.00 38.55 58  A 1 
ATOM 449  C CB  . ASN A 0 58  . -39.459 11.537  68.013   1.00 38.55 58  A 1 
ATOM 450  O O   . ASN A 0 58  . -38.988 10.917  65.335   1.00 38.55 58  A 1 
ATOM 451  C CG  . ASN A 0 58  . -39.299 12.076  69.421   1.00 38.55 58  A 1 
ATOM 452  N ND2 . ASN A 0 58  . -39.171 13.377  69.555   1.00 38.55 58  A 1 
ATOM 453  O OD1 . ASN A 0 58  . -39.261 11.366  70.413   1.00 38.55 58  A 1 
ATOM 454  N N   . HIS A 0 59  . -38.260 8.833   65.738   1.00 45.61 59  A 1 
ATOM 455  C CA  . HIS A 0 59  . -38.472 8.330   64.371   1.00 45.61 59  A 1 
ATOM 456  C C   . HIS A 0 59  . -39.119 6.935   64.435   1.00 45.61 59  A 1 
ATOM 457  C CB  . HIS A 0 59  . -37.145 8.324   63.590   1.00 45.61 59  A 1 
ATOM 458  O O   . HIS A 0 59  . -38.617 6.060   65.141   1.00 45.61 59  A 1 
ATOM 459  C CG  . HIS A 0 59  . -36.353 9.612   63.685   1.00 45.61 59  A 1 
ATOM 460  C CD2 . HIS A 0 59  . -36.745 10.865  63.288   1.00 45.61 59  A 1 
ATOM 461  N ND1 . HIS A 0 59  . -35.082 9.735   64.198   1.00 45.61 59  A 1 
ATOM 462  C CE1 . HIS A 0 59  . -34.716 11.024  64.102   1.00 45.61 59  A 1 
ATOM 463  N NE2 . HIS A 0 59  . -35.712 11.760  63.597   1.00 45.61 59  A 1 
ATOM 464  N N   . ALA A 0 60  . -40.269 6.760   63.774   1.00 46.32 60  A 1 
ATOM 465  C CA  . ALA A 0 60  . -41.058 5.513   63.775   1.00 46.32 60  A 1 
ATOM 466  C C   . ALA A 0 60  . -41.821 5.242   62.456   1.00 46.32 60  A 1 
ATOM 467  C CB  . ALA A 0 60  . -42.008 5.524   64.982   1.00 46.32 60  A 1 
ATOM 468  O O   . ALA A 0 60  . -42.566 4.271   62.362   1.00 46.32 60  A 1 
ATOM 469  N N   . GLY A 0 61  . -41.629 6.091   61.448   1.00 49.97 61  A 1 
ATOM 470  C CA  . GLY A 0 61  . -41.481 5.623   60.073   1.00 49.97 61  A 1 
ATOM 471  C C   . GLY A 0 61  . -40.009 5.789   59.697   1.00 49.97 61  A 1 
ATOM 472  O O   . GLY A 0 61  . -39.296 6.549   60.367   1.00 49.97 61  A 1 
ATOM 473  N N   . SER A 0 62  . -39.562 5.076   58.674   1.00 58.10 62  A 1 
ATOM 474  C CA  . SER A 0 62  . -38.308 5.371   57.985   1.00 58.10 62  A 1 
ATOM 475  C C   . SER A 0 62  . -38.620 5.462   56.503   1.00 58.10 62  A 1 
ATOM 476  C CB  . SER A 0 62  . -37.227 4.310   58.263   1.00 58.10 62  A 1 
ATOM 477  O O   . SER A 0 62  . -38.713 4.414   55.878   1.00 58.10 62  A 1 
ATOM 478  O OG  . SER A 0 62  . -37.659 2.998   57.945   1.00 58.10 62  A 1 
ATOM 479  N N   . ASN A 0 63  . -38.775 6.685   56.002   1.00 64.04 63  A 1 
ATOM 480  C CA  . ASN A 0 63  . -38.560 6.985   54.596   1.00 64.04 63  A 1 
ATOM 481  C C   . ASN A 0 63  . -37.042 7.071   54.364   1.00 64.04 63  A 1 
ATOM 482  C CB  . ASN A 0 63  . -39.309 8.275   54.220   1.00 64.04 63  A 1 
ATOM 483  O O   . ASN A 0 63  . -36.318 7.676   55.170   1.00 64.04 63  A 1 
ATOM 484  C CG  . ASN A 0 63  . -38.850 9.503   54.994   1.00 64.04 63  A 1 
ATOM 485  N ND2 . ASN A 0 63  . -38.206 10.439  54.341   1.00 64.04 63  A 1 
ATOM 486  O OD1 . ASN A 0 63  . -39.044 9.634   56.204   1.00 64.04 63  A 1 
ATOM 487  N N   . PHE A 0 64  . -36.561 6.398   53.327   1.00 70.18 64  A 1 
ATOM 488  C CA  . PHE A 0 64  . -35.188 6.465   52.841   1.00 70.18 64  A 1 
ATOM 489  C C   . PHE A 0 64  . -35.233 6.690   51.332   1.00 70.18 64  A 1 
ATOM 490  C CB  . PHE A 0 64  . -34.372 5.231   53.264   1.00 70.18 64  A 1 
ATOM 491  O O   . PHE A 0 64  . -35.141 5.771   50.532   1.00 70.18 64  A 1 
ATOM 492  C CG  . PHE A 0 64  . -32.999 5.140   52.607   1.00 70.18 64  A 1 
ATOM 493  C CD1 . PHE A 0 64  . -32.803 4.313   51.482   1.00 70.18 64  A 1 
ATOM 494  C CD2 . PHE A 0 64  . -31.938 5.947   53.062   1.00 70.18 64  A 1 
ATOM 495  C CE1 . PHE A 0 64  . -31.571 4.306   50.806   1.00 70.18 64  A 1 
ATOM 496  C CE2 . PHE A 0 64  . -30.696 5.928   52.397   1.00 70.18 64  A 1 
ATOM 497  C CZ  . PHE A 0 64  . -30.516 5.111   51.265   1.00 70.18 64  A 1 
ATOM 498  N N   . ASP A 0 65  . -35.379 7.959   50.996   1.00 81.72 65  A 1 
ATOM 499  C CA  . ASP A 0 65  . -35.344 8.501   49.655   1.00 81.72 65  A 1 
ATOM 500  C C   . ASP A 0 65  . -33.880 8.788   49.244   1.00 81.72 65  A 1 
ATOM 501  C CB  . ASP A 0 65  . -36.335 9.697   49.552   1.00 81.72 65  A 1 
ATOM 502  O O   . ASP A 0 65  . -33.171 9.585   49.875   1.00 81.72 65  A 1 
ATOM 503  C CG  . ASP A 0 65  . -36.663 10.521  50.832   1.00 81.72 65  A 1 
ATOM 504  O OD1 . ASP A 0 65  . -36.927 9.958   51.929   1.00 81.72 65  A 1 
ATOM 505  O OD2 . ASP A 0 65  . -36.671 11.774  50.750   1.00 81.72 65  A 1 
ATOM 506  N N   . ALA A 0 66  . -33.406 8.110   48.193   1.00 80.51 66  A 1 
ATOM 507  C CA  . ALA A 0 66  . -32.055 8.207   47.642   1.00 80.51 66  A 1 
ATOM 508  C C   . ALA A 0 66  . -32.076 8.448   46.123   1.00 80.51 66  A 1 
ATOM 509  C CB  . ALA A 0 66  . -31.261 6.945   48.008   1.00 80.51 66  A 1 
ATOM 510  O O   . ALA A 0 66  . -32.895 7.907   45.388   1.00 80.51 66  A 1 
ATOM 511  N N   . TYR A 0 67  . -31.139 9.267   45.644   1.00 85.67 67  A 1 
ATOM 512  C CA  . TYR A 0 67  . -30.990 9.620   44.232   1.00 85.67 67  A 1 
ATOM 513  C C   . TYR A 0 67  . -29.507 9.798   43.904   1.00 85.67 67  A 1 
ATOM 514  C CB  . TYR A 0 67  . -31.789 10.900  43.942   1.00 85.67 67  A 1 
ATOM 515  O O   . TYR A 0 67  . -28.771 10.424  44.677   1.00 85.67 67  A 1 
ATOM 516  C CG  . TYR A 0 67  . -31.526 11.505  42.575   1.00 85.67 67  A 1 
ATOM 517  C CD1 . TYR A 0 67  . -30.499 12.457  42.420   1.00 85.67 67  A 1 
ATOM 518  C CD2 . TYR A 0 67  . -32.264 11.077  41.456   1.00 85.67 67  A 1 
ATOM 519  C CE1 . TYR A 0 67  . -30.198 12.971  41.144   1.00 85.67 67  A 1 
ATOM 520  C CE2 . TYR A 0 67  . -31.984 11.606  40.181   1.00 85.67 67  A 1 
ATOM 521  O OH  . TYR A 0 67  . -30.646 13.044  38.794   1.00 85.67 67  A 1 
ATOM 522  C CZ  . TYR A 0 67  . -30.944 12.545  40.023   1.00 85.67 67  A 1 
ATOM 523  N N   . GLY A 0 68  . -29.078 9.272   42.760   1.00 83.38 68  A 1 
ATOM 524  C CA  . GLY A 0 68  . -27.704 9.334   42.284   1.00 83.38 68  A 1 
ATOM 525  C C   . GLY A 0 68  . -27.603 9.569   40.781   1.00 83.38 68  A 1 
ATOM 526  O O   . GLY A 0 68  . -28.540 9.343   40.017   1.00 83.38 68  A 1 
ATOM 527  N N   . ARG A 0 69  . -26.433 10.068  40.387   1.00 90.00 69  A 1 
ATOM 528  C CA  . ARG A 0 69  . -25.962 10.141  39.008   1.00 90.00 69  A 1 
ATOM 529  C C   . ARG A 0 69  . -24.441 10.112  39.031   1.00 90.00 69  A 1 
ATOM 530  C CB  . ARG A 0 69  . -26.496 11.411  38.327   1.00 90.00 69  A 1 
ATOM 531  O O   . ARG A 0 69  . -23.863 10.910  39.777   1.00 90.00 69  A 1 
ATOM 532  C CG  . ARG A 0 69  . -26.066 11.526  36.856   1.00 90.00 69  A 1 
ATOM 533  C CD  . ARG A 0 69  . -26.719 12.754  36.224   1.00 90.00 69  A 1 
ATOM 534  N NE  . ARG A 0 69  . -26.554 12.758  34.766   1.00 90.00 69  A 1 
ATOM 535  N NH1 . ARG A 0 69  . -28.129 14.333  34.250   1.00 90.00 69  A 1 
ATOM 536  N NH2 . ARG A 0 69  . -27.072 13.282  32.615   1.00 90.00 69  A 1 
ATOM 537  C CZ  . ARG A 0 69  . -27.237 13.456  33.885   1.00 90.00 69  A 1 
ATOM 538  N N   . ASP A 0 70  . -23.821 9.246   38.242   1.00 84.22 70  A 1 
ATOM 539  C CA  . ASP A 0 70  . -22.390 9.337   37.932   1.00 84.22 70  A 1 
ATOM 540  C C   . ASP A 0 70  . -22.219 9.779   36.471   1.00 84.22 70  A 1 
ATOM 541  C CB  . ASP A 0 70  . -21.625 8.048   38.304   1.00 84.22 70  A 1 
ATOM 542  O O   . ASP A 0 70  . -23.150 9.659   35.681   1.00 84.22 70  A 1 
ATOM 543  C CG  . ASP A 0 70  . -20.212 8.351   38.841   1.00 84.22 70  A 1 
ATOM 544  O OD1 . ASP A 0 70  . -19.664 9.429   38.496   1.00 84.22 70  A 1 
ATOM 545  O OD2 . ASP A 0 70  . -19.715 7.587   39.705   1.00 84.22 70  A 1 
ATOM 546  N N   . GLN A 0 71  . -21.093 10.414  36.143   1.00 88.61 71  A 1 
ATOM 547  C CA  . GLN A 0 71  . -20.852 10.993  34.812   1.00 88.61 71  A 1 
ATOM 548  C C   . GLN A 0 71  . -19.366 10.907  34.444   1.00 88.61 71  A 1 
ATOM 549  C CB  . GLN A 0 71  . -21.327 12.463  34.727   1.00 88.61 71  A 1 
ATOM 550  O O   . GLN A 0 71  . -18.616 11.871  34.649   1.00 88.61 71  A 1 
ATOM 551  C CG  . GLN A 0 71  . -22.824 12.698  34.966   1.00 88.61 71  A 1 
ATOM 552  C CD  . GLN A 0 71  . -23.348 13.880  34.162   1.00 88.61 71  A 1 
ATOM 553  N NE2 . GLN A 0 71  . -23.900 13.625  33.001   1.00 88.61 71  A 1 
ATOM 554  O OE1 . GLN A 0 71  . -23.273 15.043  34.544   1.00 88.61 71  A 1 
ATOM 555  N N   . ASP A 0 72  . -18.931 9.776   33.890   1.00 86.88 72  A 1 
ATOM 556  C CA  . ASP A 0 72  . -17.541 9.581   33.473   1.00 86.88 72  A 1 
ATOM 557  C C   . ASP A 0 72  . -17.364 9.920   31.978   1.00 86.88 72  A 1 
ATOM 558  C CB  . ASP A 0 72  . -17.008 8.189   33.902   1.00 86.88 72  A 1 
ATOM 559  O O   . ASP A 0 72  . -18.181 9.583   31.121   1.00 86.88 72  A 1 
ATOM 560  C CG  . ASP A 0 72  . -15.674 8.221   34.686   1.00 86.88 72  A 1 
ATOM 561  O OD1 . ASP A 0 72  . -15.041 9.304   34.784   1.00 86.88 72  A 1 
ATOM 562  O OD2 . ASP A 0 72  . -15.195 7.148   35.127   1.00 86.88 72  A 1 
ATOM 563  N N   . LEU A 0 73  . -16.289 10.642  31.640   1.00 91.26 73  A 1 
ATOM 564  C CA  . LEU A 0 73  . -16.012 11.108  30.272   1.00 91.26 73  A 1 
ATOM 565  C C   . LEU A 0 73  . -14.530 10.934  29.935   1.00 91.26 73  A 1 
ATOM 566  C CB  . LEU A 0 73  . -16.487 12.567  30.105   1.00 91.26 73  A 1 
ATOM 567  O O   . LEU A 0 73  . -13.651 11.561  30.530   1.00 91.26 73  A 1 
ATOM 568  C CG  . LEU A 0 73  . -16.190 13.200  28.727   1.00 91.26 73  A 1 
ATOM 569  C CD1 . LEU A 0 73  . -16.946 12.542  27.573   1.00 91.26 73  A 1 
ATOM 570  C CD2 . LEU A 0 73  . -16.580 14.679  28.732   1.00 91.26 73  A 1 
ATOM 571  N N   . SER A 0 74  . -14.249 10.123  28.916   1.00 92.98 74  A 1 
ATOM 572  C CA  . SER A 0 74  . -12.901 9.844   28.424   1.00 92.98 74  A 1 
ATOM 573  C C   . SER A 0 74  . -12.754 10.247  26.961   1.00 92.98 74  A 1 
ATOM 574  C CB  . SER A 0 74  . -12.571 8.362   28.615   1.00 92.98 74  A 1 
ATOM 575  O O   . SER A 0 74  . -13.582 9.894   26.125   1.00 92.98 74  A 1 
ATOM 576  O OG  . SER A 0 74  . -11.184 8.219   28.865   1.00 92.98 74  A 1 
ATOM 577  N N   . ILE A 0 75  . -11.686 10.976  26.635   1.00 93.54 75  A 1 
ATOM 578  C CA  . ILE A 0 75  . -11.364 11.394  25.265   1.00 93.54 75  A 1 
ATOM 579  C C   . ILE A 0 75  . -9.865  11.161  25.031   1.00 93.54 75  A 1 
ATOM 580  C CB  . ILE A 0 75  . -11.798 12.864  25.008   1.00 93.54 75  A 1 
ATOM 581  O O   . ILE A 0 75  . -9.030  11.876  25.584   1.00 93.54 75  A 1 
ATOM 582  C CG1 . ILE A 0 75  . -13.288 13.092  25.384   1.00 93.54 75  A 1 
ATOM 583  C CG2 . ILE A 0 75  . -11.510 13.224  23.536   1.00 93.54 75  A 1 
ATOM 584  C CD1 . ILE A 0 75  . -13.864 14.471  25.040   1.00 93.54 75  A 1 
ATOM 585  N N   . ASP A 0 76  . -9.523  10.152  24.225   1.00 92.74 76  A 1 
ATOM 586  C CA  . ASP A 0 76  . -8.160  9.901   23.721   1.00 92.74 76  A 1 
ATOM 587  C C   . ASP A 0 76  . -8.121  10.440  22.274   1.00 92.74 76  A 1 
ATOM 588  C CB  . ASP A 0 76  . -7.806  8.391   23.886   1.00 92.74 76  A 1 
ATOM 589  O O   . ASP A 0 76  . -8.592  9.783   21.344   1.00 92.74 76  A 1 
ATOM 590  C CG  . ASP A 0 76  . -6.303  8.016   23.950   1.00 92.74 76  A 1 
ATOM 591  O OD1 . ASP A 0 76  . -5.452  8.858   23.593   1.00 92.74 76  A 1 
ATOM 592  O OD2 . ASP A 0 76  . -5.976  6.875   24.405   1.00 92.74 76  A 1 
ATOM 593  N N   . GLU A 0 77  . -7.674  11.689  22.095   1.00 91.97 77  A 1 
ATOM 594  C CA  . GLU A 0 77  . -7.607  12.386  20.799   1.00 91.97 77  A 1 
ATOM 595  C C   . GLU A 0 77  . -6.151  12.689  20.416   1.00 91.97 77  A 1 
ATOM 596  C CB  . GLU A 0 77  . -8.510  13.635  20.793   1.00 91.97 77  A 1 
ATOM 597  O O   . GLU A 0 77  . -5.348  13.157  21.226   1.00 91.97 77  A 1 
ATOM 598  C CG  . GLU A 0 77  . -8.523  14.345  19.427   1.00 91.97 77  A 1 
ATOM 599  C CD  . GLU A 0 77  . -9.633  15.403  19.322   1.00 91.97 77  A 1 
ATOM 600  O OE1 . GLU A 0 77  . -10.387 15.354  18.320   1.00 91.97 77  A 1 
ATOM 601  O OE2 . GLU A 0 77  . -9.728  16.257  20.228   1.00 91.97 77  A 1 
ATOM 602  N N   . SER A 0 78  . -5.791  12.372  19.173   1.00 89.41 78  A 1 
ATOM 603  C CA  . SER A 0 78  . -4.407  12.284  18.714   1.00 89.41 78  A 1 
ATOM 604  C C   . SER A 0 78  . -4.277  12.583  17.216   1.00 89.41 78  A 1 
ATOM 605  C CB  . SER A 0 78  . -3.853  10.900  19.074   1.00 89.41 78  A 1 
ATOM 606  O O   . SER A 0 78  . -5.213  12.396  16.441   1.00 89.41 78  A 1 
ATOM 607  O OG  . SER A 0 78  . -4.618  9.862   18.495   1.00 89.41 78  A 1 
ATOM 608  N N   . TYR A 0 79  . -3.114  13.095  16.811   1.00 87.89 79  A 1 
ATOM 609  C CA  . TYR A 0 79  . -2.856  13.597  15.459   1.00 87.89 79  A 1 
ATOM 610  C C   . TYR A 0 79  . -1.350  13.561  15.147   1.00 87.89 79  A 1 
ATOM 611  C CB  . TYR A 0 79  . -3.412  15.030  15.380   1.00 87.89 79  A 1 
ATOM 612  O O   . TYR A 0 79  . -0.532  13.754  16.053   1.00 87.89 79  A 1 
ATOM 613  C CG  . TYR A 0 79  . -3.156  15.760  14.077   1.00 87.89 79  A 1 
ATOM 614  C CD1 . TYR A 0 79  . -1.999  16.550  13.926   1.00 87.89 79  A 1 
ATOM 615  C CD2 . TYR A 0 79  . -4.072  15.647  13.015   1.00 87.89 79  A 1 
ATOM 616  C CE1 . TYR A 0 79  . -1.749  17.211  12.708   1.00 87.89 79  A 1 
ATOM 617  C CE2 . TYR A 0 79  . -3.830  16.309  11.797   1.00 87.89 79  A 1 
ATOM 618  O OH  . TYR A 0 79  . -2.433  17.721  10.462   1.00 87.89 79  A 1 
ATOM 619  C CZ  . TYR A 0 79  . -2.667  17.088  11.641   1.00 87.89 79  A 1 
ATOM 620  N N   . GLY A 0 80  . -0.961  13.363  13.883   1.00 81.10 80  A 1 
ATOM 621  C CA  . GLY A 0 80  . 0.448   13.341  13.472   1.00 81.10 80  A 1 
ATOM 622  C C   . GLY A 0 80  . 0.688   13.352  11.957   1.00 81.10 80  A 1 
ATOM 623  O O   . GLY A 0 80  . -0.241  13.455  11.166   1.00 81.10 80  A 1 
ATOM 624  N N   . SER A 0 81  . 1.962   13.307  11.546   1.00 79.35 81  A 1 
ATOM 625  C CA  . SER A 0 81  . 2.407   13.404  10.141   1.00 79.35 81  A 1 
ATOM 626  C C   . SER A 0 81  . 3.859   12.899  9.977    1.00 79.35 81  A 1 
ATOM 627  C CB  . SER A 0 81  . 2.269   14.870  9.696    1.00 79.35 81  A 1 
ATOM 628  O O   . SER A 0 81  . 4.600   12.901  10.963   1.00 79.35 81  A 1 
ATOM 629  O OG  . SER A 0 81  . 2.762   15.081  8.394    1.00 79.35 81  A 1 
ATOM 630  N N   . THR A 0 82  . 4.291   12.393  8.804    1.00 74.23 82  A 1 
ATOM 631  C CA  . THR A 0 82  . 5.635   11.769  8.597    1.00 74.23 82  A 1 
ATOM 632  C C   . THR A 0 82  . 6.103   11.727  7.123    1.00 74.23 82  A 1 
ATOM 633  C CB  . THR A 0 82  . 5.634   10.342  9.186    1.00 74.23 82  A 1 
ATOM 634  O O   . THR A 0 82  . 5.285   11.607  6.222    1.00 74.23 82  A 1 
ATOM 635  C CG2 . THR A 0 82  . 6.874   9.495   8.887    1.00 74.23 82  A 1 
ATOM 636  O OG1 . THR A 0 82  . 5.599   10.426  10.592   1.00 74.23 82  A 1 
ATOM 637  N N   . GLN A 0 83  . 7.426   11.807  6.864    1.00 58.82 83  A 1 
ATOM 638  C CA  . GLN A 0 83  . 8.043   11.909  5.519    1.00 58.82 83  A 1 
ATOM 639  C C   . GLN A 0 83  . 9.469   11.284  5.451    1.00 58.82 83  A 1 
ATOM 640  C CB  . GLN A 0 83  . 8.204   13.417  5.192    1.00 58.82 83  A 1 
ATOM 641  O O   . GLN A 0 83  . 10.315  11.761  6.200    1.00 58.82 83  A 1 
ATOM 642  C CG  . GLN A 0 83  . 6.943   14.292  5.230    1.00 58.82 83  A 1 
ATOM 643  C CD  . GLN A 0 83  . 7.272   15.738  4.870    1.00 58.82 83  A 1 
ATOM 644  N NE2 . GLN A 0 83  . 6.925   16.201  3.693    1.00 58.82 83  A 1 
ATOM 645  O OE1 . GLN A 0 83  . 7.883   16.465  5.635    1.00 58.82 83  A 1 
ATOM 646  N N   . ALA A 0 84  . 9.794   10.320  4.549    1.00 66.54 84  A 1 
ATOM 647  C CA  . ALA A 0 84  . 11.196  9.999   4.123    1.00 66.54 84  A 1 
ATOM 648  C C   . ALA A 0 84  . 11.382  8.923   2.996    1.00 66.54 84  A 1 
ATOM 649  C CB  . ALA A 0 84  . 11.976  9.466   5.342    1.00 66.54 84  A 1 
ATOM 650  O O   . ALA A 0 84  . 11.021  7.785   3.262    1.00 66.54 84  A 1 
ATOM 651  N N   . LYS A 0 85  . 12.072  9.205   1.854    1.00 74.92 85  A 1 
ATOM 652  C CA  . LYS A 0 85  . 12.833  8.291   0.917    1.00 74.92 85  A 1 
ATOM 653  C C   . LYS A 0 85  . 13.684  9.088   -0.108   1.00 74.92 85  A 1 
ATOM 654  C CB  . LYS A 0 85  . 11.964  7.337   0.057    1.00 74.92 85  A 1 
ATOM 655  O O   . LYS A 0 85  . 13.227  10.138  -0.552   1.00 74.92 85  A 1 
ATOM 656  C CG  . LYS A 0 85  . 11.065  6.341   0.801    1.00 74.92 85  A 1 
ATOM 657  C CD  . LYS A 0 85  . 10.619  5.129   -0.024   1.00 74.92 85  A 1 
ATOM 658  C CE  . LYS A 0 85  . 9.676   4.284   0.852    1.00 74.92 85  A 1 
ATOM 659  N NZ  . LYS A 0 85  . 10.179  2.908   1.070    1.00 74.92 85  A 1 
ATOM 660  N N   . SER A 0 86  . 14.852  8.586   -0.551   1.00 66.96 86  A 1 
ATOM 661  C CA  . SER A 0 86  . 15.717  9.214   -1.585   1.00 66.96 86  A 1 
ATOM 662  C C   . SER A 0 86  . 16.743  8.270   -2.268   1.00 66.96 86  A 1 
ATOM 663  C CB  . SER A 0 86  . 16.463  10.427  -1.009   1.00 66.96 86  A 1 
ATOM 664  O O   . SER A 0 86  . 17.109  7.237   -1.709   1.00 66.96 86  A 1 
ATOM 665  O OG  . SER A 0 86  . 17.208  10.074  0.140    1.00 66.96 86  A 1 
ATOM 666  N N   . TYR A 0 87  . 17.220  8.663   -3.459   1.00 73.14 87  A 1 
ATOM 667  C CA  . TYR A 0 87  . 18.269  8.073   -4.312   1.00 73.14 87  A 1 
ATOM 668  C C   . TYR A 0 87  . 19.030  9.188   -5.049   1.00 73.14 87  A 1 
ATOM 669  C CB  . TYR A 0 87  . 17.652  7.185   -5.406   1.00 73.14 87  A 1 
ATOM 670  O O   . TYR A 0 87  . 18.423  10.212  -5.360   1.00 73.14 87  A 1 
ATOM 671  C CG  . TYR A 0 87  . 16.997  5.919   -4.914   1.00 73.14 87  A 1 
ATOM 672  C CD1 . TYR A 0 87  . 17.784  4.776   -4.677   1.00 73.14 87  A 1 
ATOM 673  C CD2 . TYR A 0 87  . 15.608  5.886   -4.695   1.00 73.14 87  A 1 
ATOM 674  C CE1 . TYR A 0 87  . 17.185  3.598   -4.197   1.00 73.14 87  A 1 
ATOM 675  C CE2 . TYR A 0 87  . 15.004  4.710   -4.213   1.00 73.14 87  A 1 
ATOM 676  O OH  . TYR A 0 87  . 15.214  2.440   -3.472   1.00 73.14 87  A 1 
ATOM 677  C CZ  . TYR A 0 87  . 15.794  3.569   -3.956   1.00 73.14 87  A 1 
ATOM 678  N N   . ARG A 0 88  . 20.310  8.966   -5.384   1.00 76.61 88  A 1 
ATOM 679  C CA  . ARG A 0 88  . 21.129  9.856   -6.229   1.00 76.61 88  A 1 
ATOM 680  C C   . ARG A 0 88  . 22.230  9.067   -6.959   1.00 76.61 88  A 1 
ATOM 681  C CB  . ARG A 0 88  . 21.704  10.989  -5.355   1.00 76.61 88  A 1 
ATOM 682  O O   . ARG A 0 88  . 22.753  8.117   -6.377   1.00 76.61 88  A 1 
ATOM 683  C CG  . ARG A 0 88  . 22.331  12.146  -6.151   1.00 76.61 88  A 1 
ATOM 684  C CD  . ARG A 0 88  . 22.609  13.338  -5.219   1.00 76.61 88  A 1 
ATOM 685  N NE  . ARG A 0 88  . 23.198  14.479  -5.951   1.00 76.61 88  A 1 
ATOM 686  N NH1 . ARG A 0 88  . 25.411  14.074  -5.506   1.00 76.61 88  A 1 
ATOM 687  N NH2 . ARG A 0 88  . 24.859  15.668  -6.951   1.00 76.61 88  A 1 
ATOM 688  C CZ  . ARG A 0 88  . 24.482  14.744  -6.121   1.00 76.61 88  A 1 
ATOM 689  N N   . ALA A 0 89  . 22.582  9.453   -8.183   1.00 84.26 89  A 1 
ATOM 690  C CA  . ALA A 0 89  . 23.768  8.986   -8.913   1.00 84.26 89  A 1 
ATOM 691  C C   . ALA A 0 89  . 24.322  10.102  -9.818   1.00 84.26 89  A 1 
ATOM 692  C CB  . ALA A 0 89  . 23.436  7.716   -9.709   1.00 84.26 89  A 1 
ATOM 693  O O   . ALA A 0 89  . 23.598  11.046  -10.133  1.00 84.26 89  A 1 
ATOM 694  N N   . GLU A 0 90  . 25.599  9.999   -10.192  1.00 86.02 90  A 1 
ATOM 695  C CA  . GLU A 0 90  . 26.353  10.998  -10.965  1.00 86.02 90  A 1 
ATOM 696  C C   . GLU A 0 90  . 27.358  10.295  -11.895  1.00 86.02 90  A 1 
ATOM 697  C CB  . GLU A 0 90  . 27.127  11.940  -10.017  1.00 86.02 90  A 1 
ATOM 698  O O   . GLU A 0 90  . 27.968  9.300   -11.487  1.00 86.02 90  A 1 
ATOM 699  C CG  . GLU A 0 90  . 26.227  12.778  -9.101   1.00 86.02 90  A 1 
ATOM 700  C CD  . GLU A 0 90  . 27.029  13.556  -8.055   1.00 86.02 90  A 1 
ATOM 701  O OE1 . GLU A 0 90  . 27.112  14.801  -8.163   1.00 86.02 90  A 1 
ATOM 702  O OE2 . GLU A 0 90  . 27.359  12.978  -6.994   1.00 86.02 90  A 1 
ATOM 703  N N   . SER A 0 91  . 27.561  10.833  -13.098  1.00 83.86 91  A 1 
ATOM 704  C CA  . SER A 0 91  . 28.618  10.467  -14.055  1.00 83.86 91  A 1 
ATOM 705  C C   . SER A 0 91  . 29.386  11.715  -14.498  1.00 83.86 91  A 1 
ATOM 706  C CB  . SER A 0 91  . 28.093  9.685   -15.280  1.00 83.86 91  A 1 
ATOM 707  O O   . SER A 0 91  . 28.861  12.825  -14.462  1.00 83.86 91  A 1 
ATOM 708  O OG  . SER A 0 91  . 26.716  9.866   -15.532  1.00 83.86 91  A 1 
ATOM 709  N N   . TYR A 0 92  . 30.652  11.535  -14.875  1.00 84.62 92  A 1 
ATOM 710  C CA  . TYR A 0 92  . 31.495  12.591  -15.433  1.00 84.62 92  A 1 
ATOM 711  C C   . TYR A 0 92  . 32.532  11.969  -16.366  1.00 84.62 92  A 1 
ATOM 712  C CB  . TYR A 0 92  . 32.188  13.377  -14.311  1.00 84.62 92  A 1 
ATOM 713  O O   . TYR A 0 92  . 33.398  11.227  -15.894  1.00 84.62 92  A 1 
ATOM 714  C CG  . TYR A 0 92  . 33.075  14.500  -14.819  1.00 84.62 92  A 1 
ATOM 715  C CD1 . TYR A 0 92  . 34.460  14.304  -14.980  1.00 84.62 92  A 1 
ATOM 716  C CD2 . TYR A 0 92  . 32.499  15.734  -15.169  1.00 84.62 92  A 1 
ATOM 717  C CE1 . TYR A 0 92  . 35.267  15.352  -15.463  1.00 84.62 92  A 1 
ATOM 718  C CE2 . TYR A 0 92  . 33.300  16.786  -15.652  1.00 84.62 92  A 1 
ATOM 719  O OH  . TYR A 0 92  . 35.476  17.598  -16.268  1.00 84.62 92  A 1 
ATOM 720  C CZ  . TYR A 0 92  . 34.688  16.594  -15.801  1.00 84.62 92  A 1 
ATOM 721  N N   . ASP A 0 93  . 32.449  12.290  -17.654  1.00 88.61 93  A 1 
ATOM 722  C CA  . ASP A 0 93  . 33.357  11.800  -18.689  1.00 88.61 93  A 1 
ATOM 723  C C   . ASP A 0 93  . 34.085  12.980  -19.362  1.00 88.61 93  A 1 
ATOM 724  C CB  . ASP A 0 93  . 32.596  10.925  -19.710  1.00 88.61 93  A 1 
ATOM 725  O O   . ASP A 0 93  . 33.518  14.054  -19.567  1.00 88.61 93  A 1 
ATOM 726  C CG  . ASP A 0 93  . 32.172  9.537   -19.190  1.00 88.61 93  A 1 
ATOM 727  O OD1 . ASP A 0 93  . 32.899  8.961   -18.345  1.00 88.61 93  A 1 
ATOM 728  O OD2 . ASP A 0 93  . 31.172  8.990   -19.708  1.00 88.61 93  A 1 
ATOM 729  N N   . GLU A 0 94  . 35.352  12.777  -19.734  1.00 87.20 94  A 1 
ATOM 730  C CA  . GLU A 0 94  . 36.116  13.685  -20.603  1.00 87.20 94  A 1 
ATOM 731  C C   . GLU A 0 94  . 36.701  12.904  -21.780  1.00 87.20 94  A 1 
ATOM 732  C CB  . GLU A 0 94  . 37.280  14.392  -19.883  1.00 87.20 94  A 1 
ATOM 733  O O   . GLU A 0 94  . 37.134  11.759  -21.618  1.00 87.20 94  A 1 
ATOM 734  C CG  . GLU A 0 94  . 36.897  15.174  -18.622  1.00 87.20 94  A 1 
ATOM 735  C CD  . GLU A 0 94  . 37.958  16.201  -18.186  1.00 87.20 94  A 1 
ATOM 736  O OE1 . GLU A 0 94  . 37.754  16.832  -17.121  1.00 87.20 94  A 1 
ATOM 737  O OE2 . GLU A 0 94  . 38.898  16.529  -18.941  1.00 87.20 94  A 1 
ATOM 738  N N   . TRP A 0 95  . 36.773  13.533  -22.951  1.00 87.26 95  A 1 
ATOM 739  C CA  . TRP A 0 95  . 37.368  12.945  -24.148  1.00 87.26 95  A 1 
ATOM 740  C C   . TRP A 0 95  . 38.107  13.992  -24.989  1.00 87.26 95  A 1 
ATOM 741  C CB  . TRP A 0 95  . 36.288  12.203  -24.948  1.00 87.26 95  A 1 
ATOM 742  O O   . TRP A 0 95  . 37.714  15.152  -25.060  1.00 87.26 95  A 1 
ATOM 743  C CG  . TRP A 0 95  . 35.100  13.019  -25.361  1.00 87.26 95  A 1 
ATOM 744  C CD1 . TRP A 0 95  . 33.967  13.184  -24.640  1.00 87.26 95  A 1 
ATOM 745  C CD2 . TRP A 0 95  . 34.923  13.820  -26.570  1.00 87.26 95  A 1 
ATOM 746  C CE2 . TRP A 0 95  . 33.634  14.431  -26.521  1.00 87.26 95  A 1 
ATOM 747  C CE3 . TRP A 0 95  . 35.731  14.107  -27.693  1.00 87.26 95  A 1 
ATOM 748  N NE1 . TRP A 0 95  . 33.097  14.011  -25.322  1.00 87.26 95  A 1 
ATOM 749  C CH2 . TRP A 0 95  . 33.999  15.551  -28.636  1.00 87.26 95  A 1 
ATOM 750  C CZ2 . TRP A 0 95  . 33.168  15.280  -27.535  1.00 87.26 95  A 1 
ATOM 751  C CZ3 . TRP A 0 95  . 35.274  14.961  -28.714  1.00 87.26 95  A 1 
ATOM 752  N N   . ASP A 0 96  . 39.193  13.563  -25.630  1.00 84.34 96  A 1 
ATOM 753  C CA  . ASP A 0 96  . 40.078  14.383  -26.462  1.00 84.34 96  A 1 
ATOM 754  C C   . ASP A 0 96  . 40.493  13.563  -27.692  1.00 84.34 96  A 1 
ATOM 755  C CB  . ASP A 0 96  . 41.301  14.803  -25.621  1.00 84.34 96  A 1 
ATOM 756  O O   . ASP A 0 96  . 40.918  12.411  -27.561  1.00 84.34 96  A 1 
ATOM 757  C CG  . ASP A 0 96  . 42.276  15.760  -26.320  1.00 84.34 96  A 1 
ATOM 758  O OD1 . ASP A 0 96  . 42.006  16.225  -27.446  1.00 84.34 96  A 1 
ATOM 759  O OD2 . ASP A 0 96  . 43.346  16.027  -25.728  1.00 84.34 96  A 1 
ATOM 760  N N   . ASN A 0 97  . 40.353  14.142  -28.881  1.00 83.14 97  A 1 
ATOM 761  C CA  . ASN A 0 97  . 40.788  13.578  -30.150  1.00 83.14 97  A 1 
ATOM 762  C C   . ASN A 0 97  . 41.536  14.647  -30.953  1.00 83.14 97  A 1 
ATOM 763  C CB  . ASN A 0 97  . 39.577  13.024  -30.913  1.00 83.14 97  A 1 
ATOM 764  O O   . ASN A 0 97  . 40.957  15.652  -31.361  1.00 83.14 97  A 1 
ATOM 765  C CG  . ASN A 0 97  . 40.016  12.405  -32.226  1.00 83.14 97  A 1 
ATOM 766  N ND2 . ASN A 0 97  . 39.937  13.128  -33.319  1.00 83.14 97  A 1 
ATOM 767  O OD1 . ASN A 0 97  . 40.485  11.281  -32.266  1.00 83.14 97  A 1 
ATOM 768  N N   . GLN A 0 98  . 42.819  14.401  -31.208  1.00 77.72 98  A 1 
ATOM 769  C CA  . GLN A 0 98  . 43.722  15.339  -31.872  1.00 77.72 98  A 1 
ATOM 770  C C   . GLN A 0 98  . 44.238  14.701  -33.158  1.00 77.72 98  A 1 
ATOM 771  C CB  . GLN A 0 98  . 44.891  15.689  -30.930  1.00 77.72 98  A 1 
ATOM 772  O O   . GLN A 0 98  . 45.135  13.852  -33.088  1.00 77.72 98  A 1 
ATOM 773  C CG  . GLN A 0 98  . 44.443  16.263  -29.579  1.00 77.72 98  A 1 
ATOM 774  C CD  . GLN A 0 98  . 45.588  16.498  -28.599  1.00 77.72 98  A 1 
ATOM 775  N NE2 . GLN A 0 98  . 45.304  16.912  -27.395  1.00 77.72 98  A 1 
ATOM 776  O OE1 . GLN A 0 98  . 46.771  16.308  -28.879  1.00 77.72 98  A 1 
ATOM 777  N N   . ASP A 0 99  . 43.703  15.119  -34.301  1.00 69.95 99  A 1 
ATOM 778  C CA  . ASP A 0 99  . 44.288  14.787  -35.593  1.00 69.95 99  A 1 
ATOM 779  C C   . ASP A 0 99  . 45.349  15.827  -35.970  1.00 69.95 99  A 1 
ATOM 780  C CB  . ASP A 0 99  . 43.231  14.581  -36.688  1.00 69.95 99  A 1 
ATOM 781  O O   . ASP A 0 99  . 45.228  17.018  -35.688  1.00 69.95 99  A 1 
ATOM 782  C CG  . ASP A 0 99  . 43.583  13.346  -37.517  1.00 69.95 99  A 1 
ATOM 783  O OD1 . ASP A 0 99  . 44.803  13.167  -37.754  1.00 69.95 99  A 1 
ATOM 784  O OD2 . ASP A 0 99  . 42.664  12.536  -37.780  1.00 69.95 99  A 1 
ATOM 785  N N   . ARG A 0 100 . 46.474  15.355  -36.499  1.00 69.88 100 A 1 
ATOM 786  C CA  . ARG A 0 100 . 47.648  16.189  -36.817  1.00 69.88 100 A 1 
ATOM 787  C C   . ARG A 0 100 . 48.446  15.560  -37.944  1.00 69.88 100 A 1 
ATOM 788  C CB  . ARG A 0 100 . 48.529  16.453  -35.583  1.00 69.88 100 A 1 
ATOM 789  O O   . ARG A 0 100 . 49.676  15.417  -37.848  1.00 69.88 100 A 1 
ATOM 790  C CG  . ARG A 0 100 . 47.918  17.405  -34.547  1.00 69.88 100 A 1 
ATOM 791  C CD  . ARG A 0 100 . 48.936  17.701  -33.452  1.00 69.88 100 A 1 
ATOM 792  N NE  . ARG A 0 100 . 49.093  16.496  -32.618  1.00 69.88 100 A 1 
ATOM 793  N NH1 . ARG A 0 100 . 48.553  17.431  -30.598  1.00 69.88 100 A 1 
ATOM 794  N NH2 . ARG A 0 100 . 48.403  15.236  -30.862  1.00 69.88 100 A 1 
ATOM 795  C CZ  . ARG A 0 100 . 48.702  16.394  -31.367  1.00 69.88 100 A 1 
ATOM 796  N N   . ASP A 0 101 . 47.725  15.134  -38.967  1.00 71.04 101 A 1 
ATOM 797  C CA  . ASP A 0 101 . 48.328  14.698  -40.208  1.00 71.04 101 A 1 
ATOM 798  C C   . ASP A 0 101 . 49.040  15.869  -40.905  1.00 71.04 101 A 1 
ATOM 799  C CB  . ASP A 0 101 . 47.296  13.931  -41.071  1.00 71.04 101 A 1 
ATOM 800  O O   . ASP A 0 101 . 49.075  17.015  -40.440  1.00 71.04 101 A 1 
ATOM 801  C CG  . ASP A 0 101 . 47.384  12.396  -40.921  1.00 71.04 101 A 1 
ATOM 802  O OD1 . ASP A 0 101 . 48.272  11.909  -40.174  1.00 71.04 101 A 1 
ATOM 803  O OD2 . ASP A 0 101 . 46.692  11.683  -41.683  1.00 71.04 101 A 1 
ATOM 804  N N   . LYS A 0 102 . 49.796  15.528  -41.950  1.00 62.03 102 A 1 
ATOM 805  C CA  . LYS A 0 102 . 50.575  16.499  -42.718  1.00 62.03 102 A 1 
ATOM 806  C C   . LYS A 0 102 . 50.517  16.163  -44.186  1.00 62.03 102 A 1 
ATOM 807  C CB  . LYS A 0 102 . 52.023  16.607  -42.206  1.00 62.03 102 A 1 
ATOM 808  O O   . LYS A 0 102 . 51.371  15.425  -44.690  1.00 62.03 102 A 1 
ATOM 809  C CG  . LYS A 0 102 . 52.015  17.227  -40.811  1.00 62.03 102 A 1 
ATOM 810  C CD  . LYS A 0 102 . 53.364  17.745  -40.334  1.00 62.03 102 A 1 
ATOM 811  C CE  . LYS A 0 102 . 53.044  18.364  -38.972  1.00 62.03 102 A 1 
ATOM 812  N NZ  . LYS A 0 102 . 53.867  19.554  -38.696  1.00 62.03 102 A 1 
ATOM 813  N N   . GLN A 0 103 . 49.568  16.777  -44.879  1.00 63.15 103 A 1 
ATOM 814  C CA  . GLN A 0 103 . 49.488  16.778  -46.335  1.00 63.15 103 A 1 
ATOM 815  C C   . GLN A 0 103 . 50.661  17.537  -46.987  1.00 63.15 103 A 1 
ATOM 816  C CB  . GLN A 0 103 . 48.096  17.242  -46.778  1.00 63.15 103 A 1 
ATOM 817  O O   . GLN A 0 103 . 50.549  18.622  -47.562  1.00 63.15 103 A 1 
ATOM 818  C CG  . GLN A 0 103 . 47.080  16.126  -46.479  1.00 63.15 103 A 1 
ATOM 819  C CD  . GLN A 0 103 . 45.671  16.495  -46.913  1.00 63.15 103 A 1 
ATOM 820  N NE2 . GLN A 0 103 . 44.713  16.478  -46.019  1.00 63.15 103 A 1 
ATOM 821  O OE1 . GLN A 0 103 . 45.430  16.768  -48.082  1.00 63.15 103 A 1 
ATOM 822  N N   . LEU A 0 104 . 51.828  16.887  -46.968  1.00 52.73 104 A 1 
ATOM 823  C CA  . LEU A 0 104 . 52.855  17.076  -47.981  1.00 52.73 104 A 1 
ATOM 824  C C   . LEU A 0 104 . 52.243  16.685  -49.329  1.00 52.73 104 A 1 
ATOM 825  C CB  . LEU A 0 104 . 54.081  16.194  -47.671  1.00 52.73 104 A 1 
ATOM 826  O O   . LEU A 0 104 . 51.930  15.512  -49.548  1.00 52.73 104 A 1 
ATOM 827  C CG  . LEU A 0 104 . 54.844  16.548  -46.384  1.00 52.73 104 A 1 
ATOM 828  C CD1 . LEU A 0 104 . 55.999  15.561  -46.190  1.00 52.73 104 A 1 
ATOM 829  C CD2 . LEU A 0 104 . 55.440  17.958  -46.438  1.00 52.73 104 A 1 
ATOM 830  N N   . ALA A 0 105 . 52.089  17.657  -50.231  1.00 50.05 105 A 1 
ATOM 831  C CA  . ALA A 0 105 . 51.622  17.401  -51.588  1.00 50.05 105 A 1 
ATOM 832  C C   . ALA A 0 105 . 52.442  16.258  -52.214  1.00 50.05 105 A 1 
ATOM 833  C CB  . ALA A 0 105 . 51.724  18.697  -52.400  1.00 50.05 105 A 1 
ATOM 834  O O   . ALA A 0 105 . 53.677  16.292  -52.188  1.00 50.05 105 A 1 
ATOM 835  N N   . GLN A 0 106 . 51.757  15.228  -52.727  1.00 50.83 106 A 1 
ATOM 836  C CA  . GLN A 0 106 . 52.413  14.006  -53.194  1.00 50.83 106 A 1 
ATOM 837  C C   . GLN A 0 106 . 53.505  14.330  -54.220  1.00 50.83 106 A 1 
ATOM 838  C CB  . GLN A 0 106 . 51.404  13.031  -53.817  1.00 50.83 106 A 1 
ATOM 839  O O   . GLN A 0 106 . 53.248  14.979  -55.233  1.00 50.83 106 A 1 
ATOM 840  C CG  . GLN A 0 106 . 50.468  12.357  -52.803  1.00 50.83 106 A 1 
ATOM 841  C CD  . GLN A 0 106 . 49.573  11.307  -53.464  1.00 50.83 106 A 1 
ATOM 842  N NE2 . GLN A 0 106 . 48.887  10.496  -52.690  1.00 50.83 106 A 1 
ATOM 843  O OE1 . GLN A 0 106 . 49.478  11.189  -54.678  1.00 50.83 106 A 1 
ATOM 844  N N   . ALA A 0 107 . 54.720  13.839  -53.974  1.00 42.39 107 A 1 
ATOM 845  C CA  . ALA A 0 107 . 55.846  14.022  -54.879  1.00 42.39 107 A 1 
ATOM 846  C C   . ALA A 0 107 . 55.719  13.088  -56.094  1.00 42.39 107 A 1 
ATOM 847  C CB  . ALA A 0 107 . 57.149  13.823  -54.092  1.00 42.39 107 A 1 
ATOM 848  O O   . ALA A 0 107 . 56.178  11.947  -56.065  1.00 42.39 107 A 1 
ATOM 849  N N   . TRP A 0 108 . 55.087  13.583  -57.155  1.00 43.33 108 A 1 
ATOM 850  C CA  . TRP A 0 108 . 55.146  12.997  -58.494  1.00 43.33 108 A 1 
ATOM 851  C C   . TRP A 0 108 . 56.393  13.587  -59.187  1.00 43.33 108 A 1 
ATOM 852  C CB  . TRP A 0 108 . 53.818  13.263  -59.238  1.00 43.33 108 A 1 
ATOM 853  O O   . TRP A 0 108 . 56.627  14.790  -59.070  1.00 43.33 108 A 1 
ATOM 854  C CG  . TRP A 0 108 . 52.556  12.622  -58.687  1.00 43.33 108 A 1 
ATOM 855  C CD1 . TRP A 0 108 . 52.156  12.600  -57.392  1.00 43.33 108 A 1 
ATOM 856  C CD2 . TRP A 0 108 . 51.486  11.931  -59.414  1.00 43.33 108 A 1 
ATOM 857  C CE2 . TRP A 0 108 . 50.489  11.509  -58.479  1.00 43.33 108 A 1 
ATOM 858  C CE3 . TRP A 0 108 . 51.252  11.617  -60.772  1.00 43.33 108 A 1 
ATOM 859  N NE1 . TRP A 0 108 . 50.953  11.934  -57.258  1.00 43.33 108 A 1 
ATOM 860  C CH2 . TRP A 0 108 . 49.134  10.517  -60.221  1.00 43.33 108 A 1 
ATOM 861  C CZ2 . TRP A 0 108 . 49.332  10.816  -58.862  1.00 43.33 108 A 1 
ATOM 862  C CZ3 . TRP A 0 108 . 50.093  10.918  -61.171  1.00 43.33 108 A 1 
ATOM 863  N N   . GLY A 0 109 . 57.228  12.747  -59.814  1.00 45.03 109 A 1 
ATOM 864  C CA  . GLY A 0 109 . 58.524  13.158  -60.392  1.00 45.03 109 A 1 
ATOM 865  C C   . GLY A 0 109 . 59.735  13.000  -59.461  1.00 45.03 109 A 1 
ATOM 866  O O   . GLY A 0 109 . 60.541  13.914  -59.306  1.00 45.03 109 A 1 
ATOM 867  N N   . LYS A 0 110 . 59.852  11.855  -58.773  1.00 42.61 110 A 1 
ATOM 868  C CA  . LYS A 0 110 . 61.093  11.469  -58.074  1.00 42.61 110 A 1 
ATOM 869  C C   . LYS A 0 110 . 61.396  9.977   -58.219  1.00 42.61 110 A 1 
ATOM 870  C CB  . LYS A 0 110 . 61.111  12.003  -56.627  1.00 42.61 110 A 1 
ATOM 871  O O   . LYS A 0 110 . 61.685  9.288   -57.239  1.00 42.61 110 A 1 
ATOM 872  C CG  . LYS A 0 110 . 62.554  12.330  -56.211  1.00 42.61 110 A 1 
ATOM 873  C CD  . LYS A 0 110 . 62.606  13.079  -54.875  1.00 42.61 110 A 1 
ATOM 874  C CE  . LYS A 0 110 . 63.981  13.738  -54.732  1.00 42.61 110 A 1 
ATOM 875  N NZ  . LYS A 0 110 . 63.979  14.773  -53.671  1.00 42.61 110 A 1 
ATOM 876  N N   . ASP A 0 111 . 61.297  9.490   -59.449  1.00 38.98 111 A 1 
ATOM 877  C CA  . ASP A 0 111 . 61.731  8.163   -59.869  1.00 38.98 111 A 1 
ATOM 878  C C   . ASP A 0 111 . 63.264  8.084   -59.868  1.00 38.98 111 A 1 
ATOM 879  C CB  . ASP A 0 111 . 61.078  7.768   -61.208  1.00 38.98 111 A 1 
ATOM 880  O O   . ASP A 0 111 . 63.969  8.531   -60.770  1.00 38.98 111 A 1 
ATOM 881  C CG  . ASP A 0 111 . 61.234  8.770   -62.359  1.00 38.98 111 A 1 
ATOM 882  O OD1 . ASP A 0 111 . 61.047  9.981   -62.098  1.00 38.98 111 A 1 
ATOM 883  O OD2 . ASP A 0 111 . 61.439  8.300   -63.499  1.00 38.98 111 A 1 
ATOM 884  N N   . ARG A 0 112 . 63.795  7.543   -58.774  1.00 37.54 112 A 1 
ATOM 885  C CA  . ARG A 0 112 . 65.210  7.195   -58.665  1.00 37.54 112 A 1 
ATOM 886  C C   . ARG A 0 112 . 65.510  5.929   -59.447  1.00 37.54 112 A 1 
ATOM 887  C CB  . ARG A 0 112 . 65.575  6.931   -57.208  1.00 37.54 112 A 1 
ATOM 888  O O   . ARG A 0 112 . 64.628  5.097   -59.630  1.00 37.54 112 A 1 
ATOM 889  C CG  . ARG A 0 112 . 65.556  8.210   -56.381  1.00 37.54 112 A 1 
ATOM 890  C CD  . ARG A 0 112 . 65.855  7.793   -54.947  1.00 37.54 112 A 1 
ATOM 891  N NE  . ARG A 0 112 . 66.011  8.966   -54.076  1.00 37.54 112 A 1 
ATOM 892  N NH1 . ARG A 0 112 . 65.769  7.814   -52.115  1.00 37.54 112 A 1 
ATOM 893  N NH2 . ARG A 0 112 . 66.192  10.011  -52.067  1.00 37.54 112 A 1 
ATOM 894  C CZ  . ARG A 0 112 . 65.983  8.926   -52.760  1.00 37.54 112 A 1 
ATOM 895  N N   . ASP A 0 113 . 66.790  5.795   -59.781  1.00 42.64 113 A 1 
ATOM 896  C CA  . ASP A 0 113 . 67.414  4.508   -60.021  1.00 42.64 113 A 1 
ATOM 897  C C   . ASP A 0 113 . 68.805  4.444   -59.250  1.00 42.64 113 A 1 
ATOM 898  C CB  . ASP A 0 113 . 67.439  4.251   -61.551  1.00 42.64 113 A 1 
ATOM 899  O O   . ASP A 0 113 . 69.707  5.192   -59.607  1.00 42.64 113 A 1 
ATOM 900  C CG  . ASP A 0 113 . 66.213  4.591   -62.410  1.00 42.64 113 A 1 
ATOM 901  O OD1 . ASP A 0 113 . 65.262  3.782   -62.428  1.00 42.64 113 A 1 
ATOM 902  O OD2 . ASP A 0 113 . 66.322  5.568   -63.186  1.00 42.64 113 A 1 
ATOM 903  N N   . GLN A 0 114 . 68.989  3.555   -58.226  1.00 36.91 114 A 1 
ATOM 904  C CA  . GLN A 0 114 . 70.211  3.048   -57.468  1.00 36.91 114 A 1 
ATOM 905  C C   . GLN A 0 114 . 70.540  1.477   -57.429  1.00 36.91 114 A 1 
ATOM 906  C CB  . GLN A 0 114 . 70.150  3.496   -55.990  1.00 36.91 114 A 1 
ATOM 907  O O   . GLN A 0 114 . 70.425  0.848   -56.374  1.00 36.91 114 A 1 
ATOM 908  C CG  . GLN A 0 114 . 69.909  4.975   -55.723  1.00 36.91 114 A 1 
ATOM 909  C CD  . GLN A 0 114 . 70.063  5.320   -54.240  1.00 36.91 114 A 1 
ATOM 910  N NE2 . GLN A 0 114 . 69.908  6.580   -53.895  1.00 36.91 114 A 1 
ATOM 911  O OE1 . GLN A 0 114 . 70.386  4.542   -53.354  1.00 36.91 114 A 1 
ATOM 912  N N   . TYR A 0 115 . 70.967  0.799   -58.511  1.00 31.82 115 A 1 
ATOM 913  C CA  . TYR A 0 115 . 71.218  -0.666  -58.706  1.00 31.82 115 A 1 
ATOM 914  C C   . TYR A 0 115 . 72.340  -1.269  -57.841  1.00 31.82 115 A 1 
ATOM 915  C CB  . TYR A 0 115 . 71.494  -0.926  -60.196  1.00 31.82 115 A 1 
ATOM 916  O O   . TYR A 0 115 . 73.337  -1.826  -58.311  1.00 31.82 115 A 1 
ATOM 917  C CG  . TYR A 0 115 . 71.694  -2.301  -60.804  1.00 31.82 115 A 1 
ATOM 918  C CD1 . TYR A 0 115 . 72.991  -2.687  -61.197  1.00 31.82 115 A 1 
ATOM 919  C CD2 . TYR A 0 115 . 70.585  -3.074  -61.196  1.00 31.82 115 A 1 
ATOM 920  C CE1 . TYR A 0 115 . 73.192  -3.857  -61.949  1.00 31.82 115 A 1 
ATOM 921  C CE2 . TYR A 0 115 . 70.777  -4.253  -61.947  1.00 31.82 115 A 1 
ATOM 922  O OH  . TYR A 0 115 . 72.286  -5.772  -63.055  1.00 31.82 115 A 1 
ATOM 923  C CZ  . TYR A 0 115 . 72.081  -4.643  -62.322  1.00 31.82 115 A 1 
ATOM 924  N N   . GLY A 0 116 . 72.110  -1.275  -56.535  1.00 33.46 116 A 1 
ATOM 925  C CA  . GLY A 0 116 . 72.757  -2.179  -55.601  1.00 33.46 116 A 1 
ATOM 926  C C   . GLY A 0 116 . 73.946  -1.602  -54.839  1.00 33.46 116 A 1 
ATOM 927  O O   . GLY A 0 116 . 75.104  -1.856  -55.170  1.00 33.46 116 A 1 
ATOM 928  N N   . ALA A 0 117 . 73.653  -1.022  -53.670  1.00 35.98 117 A 1 
ATOM 929  C CA  . ALA A 0 117 . 74.596  -1.012  -52.543  1.00 35.98 117 A 1 
ATOM 930  C C   . ALA A 0 117 . 73.973  -1.266  -51.147  1.00 35.98 117 A 1 
ATOM 931  C CB  . ALA A 0 117 . 75.480  0.235   -52.610  1.00 35.98 117 A 1 
ATOM 932  O O   . ALA A 0 117 . 74.605  -0.991  -50.132  1.00 35.98 117 A 1 
ATOM 933  N N   . SER A 0 118 . 72.793  -1.892  -51.081  1.00 35.69 118 A 1 
ATOM 934  C CA  . SER A 0 118 . 72.315  -2.731  -49.962  1.00 35.69 118 A 1 
ATOM 935  C C   . SER A 0 118 . 72.336  -2.201  -48.501  1.00 35.69 118 A 1 
ATOM 936  C CB  . SER A 0 118 . 73.025  -4.096  -50.019  1.00 35.69 118 A 1 
ATOM 937  O O   . SER A 0 118 . 73.353  -2.245  -47.806  1.00 35.69 118 A 1 
ATOM 938  O OG  . SER A 0 118 . 74.421  -3.971  -49.805  1.00 35.69 118 A 1 
ATOM 939  N N   . SER A 0 119 . 71.121  -2.074  -47.952  1.00 34.74 119 A 1 
ATOM 940  C CA  . SER A 0 119 . 70.687  -2.657  -46.661  1.00 34.74 119 A 1 
ATOM 941  C C   . SER A 0 119 . 70.708  -1.855  -45.334  1.00 34.74 119 A 1 
ATOM 942  C CB  . SER A 0 119 . 71.266  -4.072  -46.459  1.00 34.74 119 A 1 
ATOM 943  O O   . SER A 0 119 . 71.713  -1.306  -44.894  1.00 34.74 119 A 1 
ATOM 944  O OG  . SER A 0 119 . 72.580  -4.052  -45.929  1.00 34.74 119 A 1 
ATOM 945  N N   . LYS A 0 120 . 69.582  -2.035  -44.613  1.00 30.17 120 A 1 
ATOM 946  C CA  . LYS A 0 120 . 69.330  -1.937  -43.152  1.00 30.17 120 A 1 
ATOM 947  C C   . LYS A 0 120 . 69.186  -0.562  -42.472  1.00 30.17 120 A 1 
ATOM 948  C CB  . LYS A 0 120 . 70.312  -2.817  -42.358  1.00 30.17 120 A 1 
ATOM 949  O O   . LYS A 0 120 . 70.132  -0.031  -41.900  1.00 30.17 120 A 1 
ATOM 950  C CG  . LYS A 0 120 . 70.060  -4.310  -42.566  1.00 30.17 120 A 1 
ATOM 951  C CD  . LYS A 0 120 . 71.034  -5.116  -41.708  1.00 30.17 120 A 1 
ATOM 952  C CE  . LYS A 0 120 . 70.718  -6.601  -41.869  1.00 30.17 120 A 1 
ATOM 953  N NZ  . LYS A 0 120 . 71.645  -7.424  -41.062  1.00 30.17 120 A 1 
ATOM 954  N N   . GLY A 0 121 . 67.919  -0.187  -42.263  1.00 33.24 121 A 1 
ATOM 955  C CA  . GLY A 0 121 . 67.462  0.691   -41.172  1.00 33.24 121 A 1 
ATOM 956  C C   . GLY A 0 121 . 66.817  1.989   -41.679  1.00 33.24 121 A 1 
ATOM 957  O O   . GLY A 0 121 . 67.451  2.697   -42.444  1.00 33.24 121 A 1 
ATOM 958  N N   . ALA A 0 122 . 65.591  2.368   -41.306  1.00 36.54 122 A 1 
ATOM 959  C CA  . ALA A 0 122 . 64.628  1.736   -40.397  1.00 36.54 122 A 1 
ATOM 960  C C   . ALA A 0 122 . 63.221  1.697   -41.021  1.00 36.54 122 A 1 
ATOM 961  C CB  . ALA A 0 122 . 64.624  2.500   -39.067  1.00 36.54 122 A 1 
ATOM 962  O O   . ALA A 0 122 . 62.814  2.614   -41.728  1.00 36.54 122 A 1 
ATOM 963  N N   . SER A 0 123 . 62.488  0.615   -40.752  1.00 31.58 123 A 1 
ATOM 964  C CA  . SER A 0 123 . 61.078  0.455   -41.116  1.00 31.58 123 A 1 
ATOM 965  C C   . SER A 0 123 . 60.154  1.265   -40.196  1.00 31.58 123 A 1 
ATOM 966  C CB  . SER A 0 123 . 60.718  -1.034  -41.063  1.00 31.58 123 A 1 
ATOM 967  O O   . SER A 0 123 . 60.566  1.689   -39.121  1.00 31.58 123 A 1 
ATOM 968  O OG  . SER A 0 123 . 61.121  -1.601  -39.827  1.00 31.58 123 A 1 
ATOM 969  N N   . ALA A 0 124 . 58.897  1.430   -40.615  1.00 31.16 124 A 1 
ATOM 970  C CA  . ALA A 0 124 . 57.859  2.186   -39.912  1.00 31.16 124 A 1 
ATOM 971  C C   . ALA A 0 124 . 57.586  1.754   -38.449  1.00 31.16 124 A 1 
ATOM 972  C CB  . ALA A 0 124 . 56.581  2.070   -40.759  1.00 31.16 124 A 1 
ATOM 973  O O   . ALA A 0 124 . 57.936  0.647   -38.044  1.00 31.16 124 A 1 
ATOM 974  N N   . SER A 0 125 . 56.837  2.623   -37.751  1.00 31.86 125 A 1 
ATOM 975  C CA  . SER A 0 125 . 56.311  2.557   -36.372  1.00 31.86 125 A 1 
ATOM 976  C C   . SER A 0 125 . 57.184  3.151   -35.250  1.00 31.86 125 A 1 
ATOM 977  C CB  . SER A 0 125 . 55.657  1.207   -36.009  1.00 31.86 125 A 1 
ATOM 978  O O   . SER A 0 125 . 57.792  2.422   -34.471  1.00 31.86 125 A 1 
ATOM 979  O OG  . SER A 0 125 . 56.561  0.260   -35.476  1.00 31.86 125 A 1 
ATOM 980  N N   . ASP A 0 126 . 57.098  4.477   -35.099  1.00 36.15 126 A 1 
ATOM 981  C CA  . ASP A 0 126 . 57.142  5.179   -33.807  1.00 36.15 126 A 1 
ATOM 982  C C   . ASP A 0 126 . 55.812  5.958   -33.662  1.00 36.15 126 A 1 
ATOM 983  C CB  . ASP A 0 126 . 58.328  6.163   -33.730  1.00 36.15 126 A 1 
ATOM 984  O O   . ASP A 0 126 . 55.324  6.515   -34.640  1.00 36.15 126 A 1 
ATOM 985  C CG  . ASP A 0 126 . 59.628  5.559   -33.190  1.00 36.15 126 A 1 
ATOM 986  O OD1 . ASP A 0 126 . 59.543  4.775   -32.217  1.00 36.15 126 A 1 
ATOM 987  O OD2 . ASP A 0 126 . 60.702  5.965   -33.690  1.00 36.15 126 A 1 
ATOM 988  N N   . GLY A 0 127 . 55.157  6.052   -32.503  1.00 31.41 127 A 1 
ATOM 989  C CA  . GLY A 0 127 . 55.559  5.500   -31.207  1.00 31.41 127 A 1 
ATOM 990  C C   . GLY A 0 127 . 55.200  6.400   -30.022  1.00 31.41 127 A 1 
ATOM 991  O O   . GLY A 0 127 . 56.084  6.755   -29.248  1.00 31.41 127 A 1 
ATOM 992  N N   . ARG A 0 128 . 53.926  6.787   -29.852  1.00 31.94 128 A 1 
ATOM 993  C CA  . ARG A 0 128 . 53.452  7.460   -28.625  1.00 31.94 128 A 1 
ATOM 994  C C   . ARG A 0 128 . 52.360  6.636   -27.948  1.00 31.94 128 A 1 
ATOM 995  C CB  . ARG A 0 128 . 53.021  8.913   -28.891  1.00 31.94 128 A 1 
ATOM 996  O O   . ARG A 0 128 . 51.449  6.152   -28.608  1.00 31.94 128 A 1 
ATOM 997  C CG  . ARG A 0 128 . 54.232  9.793   -29.240  1.00 31.94 128 A 1 
ATOM 998  C CD  . ARG A 0 128 . 53.849  11.275  -29.305  1.00 31.94 128 A 1 
ATOM 999  N NE  . ARG A 0 128 . 54.988  12.098  -29.765  1.00 31.94 128 A 1 
ATOM 1000 N NH1 . ARG A 0 128 . 55.445  13.244  -27.819  1.00 31.94 128 A 1 
ATOM 1001 N NH2 . ARG A 0 128 . 56.655  13.638  -29.652  1.00 31.94 128 A 1 
ATOM 1002 C CZ  . ARG A 0 128 . 55.685  12.983  -29.074  1.00 31.94 128 A 1 
ATOM 1003 N N   . TRP A 0 129 . 52.509  6.464   -26.639  1.00 30.09 129 A 1 
ATOM 1004 C CA  . TRP A 0 129 . 51.651  5.673   -25.761  1.00 30.09 129 A 1 
ATOM 1005 C C   . TRP A 0 129 . 51.171  6.547   -24.606  1.00 30.09 129 A 1 
ATOM 1006 C CB  . TRP A 0 129 . 52.458  4.526   -25.124  1.00 30.09 129 A 1 
ATOM 1007 O O   . TRP A 0 129 . 52.008  7.173   -23.972  1.00 30.09 129 A 1 
ATOM 1008 C CG  . TRP A 0 129 . 52.757  3.311   -25.940  1.00 30.09 129 A 1 
ATOM 1009 C CD1 . TRP A 0 129 . 53.733  3.192   -26.867  1.00 30.09 129 A 1 
ATOM 1010 C CD2 . TRP A 0 129 . 52.136  1.993   -25.837  1.00 30.09 129 A 1 
ATOM 1011 C CE2 . TRP A 0 129 . 52.801  1.110   -26.739  1.00 30.09 129 A 1 
ATOM 1012 C CE3 . TRP A 0 129 . 51.087  1.453   -25.061  1.00 30.09 129 A 1 
ATOM 1013 N NE1 . TRP A 0 129 . 53.756  1.897   -27.349  1.00 30.09 129 A 1 
ATOM 1014 C CH2 . TRP A 0 129 . 51.391  -0.747  -26.080  1.00 30.09 129 A 1 
ATOM 1015 C CZ2 . TRP A 0 129 . 52.444  -0.241  -26.864  1.00 30.09 129 A 1 
ATOM 1016 C CZ3 . TRP A 0 129 . 50.715  0.099   -25.182  1.00 30.09 129 A 1 
ATOM 1017 N N   . ASP A 0 130 . 49.879  6.470   -24.296  1.00 38.93 130 A 1 
ATOM 1018 C CA  . ASP A 0 130 . 49.268  6.685   -22.976  1.00 38.93 130 A 1 
ATOM 1019 C C   . ASP A 0 130 . 47.888  5.998   -23.066  1.00 38.93 130 A 1 
ATOM 1020 C CB  . ASP A 0 130 . 49.132  8.190   -22.662  1.00 38.93 130 A 1 
ATOM 1021 O O   . ASP A 0 130 . 47.051  6.408   -23.859  1.00 38.93 130 A 1 
ATOM 1022 C CG  . ASP A 0 130 . 50.387  8.777   -21.996  1.00 38.93 130 A 1 
ATOM 1023 O OD1 . ASP A 0 130 . 50.879  8.127   -21.041  1.00 38.93 130 A 1 
ATOM 1024 O OD2 . ASP A 0 130 . 50.810  9.885   -22.399  1.00 38.93 130 A 1 
ATOM 1025 N N   . MET A 0 131 . 47.580  4.832   -22.486  1.00 32.14 131 A 1 
ATOM 1026 C CA  . MET A 0 131 . 48.090  4.058   -21.338  1.00 32.14 131 A 1 
ATOM 1027 C C   . MET A 0 131 . 47.414  4.305   -19.973  1.00 32.14 131 A 1 
ATOM 1028 C CB  . MET A 0 131 . 49.613  3.797   -21.311  1.00 32.14 131 A 1 
ATOM 1029 O O   . MET A 0 131 . 48.014  4.106   -18.921  1.00 32.14 131 A 1 
ATOM 1030 C CG  . MET A 0 131 . 49.880  2.400   -20.716  1.00 32.14 131 A 1 
ATOM 1031 S SD  . MET A 0 131 . 51.611  1.918   -20.495  1.00 32.14 131 A 1 
ATOM 1032 C CE  . MET A 0 131 . 51.348  0.282   -19.763  1.00 32.14 131 A 1 
ATOM 1033 N N   . TYR A 0 132 . 46.100  4.545   -19.988  1.00 37.77 132 A 1 
ATOM 1034 C CA  . TYR A 0 132 . 45.190  4.114   -18.914  1.00 37.77 132 A 1 
ATOM 1035 C C   . TYR A 0 132 . 44.019  3.292   -19.491  1.00 37.77 132 A 1 
ATOM 1036 C CB  . TYR A 0 132 . 44.719  5.318   -18.076  1.00 37.77 132 A 1 
ATOM 1037 O O   . TYR A 0 132 . 43.644  3.468   -20.645  1.00 37.77 132 A 1 
ATOM 1038 C CG  . TYR A 0 132 . 45.578  5.570   -16.847  1.00 37.77 132 A 1 
ATOM 1039 C CD1 . TYR A 0 132 . 45.199  5.033   -15.599  1.00 37.77 132 A 1 
ATOM 1040 C CD2 . TYR A 0 132 . 46.769  6.315   -16.953  1.00 37.77 132 A 1 
ATOM 1041 C CE1 . TYR A 0 132 . 46.015  5.226   -14.467  1.00 37.77 132 A 1 
ATOM 1042 C CE2 . TYR A 0 132 . 47.586  6.514   -15.823  1.00 37.77 132 A 1 
ATOM 1043 O OH  . TYR A 0 132 . 48.002  6.144   -13.488  1.00 37.77 132 A 1 
ATOM 1044 C CZ  . TYR A 0 132 . 47.212  5.964   -14.578  1.00 37.77 132 A 1 
ATOM 1045 N N   . GLY A 0 133 . 43.443  2.368   -18.706  1.00 38.81 133 A 1 
ATOM 1046 C CA  . GLY A 0 133 . 42.070  1.878   -18.946  1.00 38.81 133 A 1 
ATOM 1047 C C   . GLY A 0 133 . 41.811  0.368   -19.105  1.00 38.81 133 A 1 
ATOM 1048 O O   . GLY A 0 133 . 40.750  -0.076  -18.675  1.00 38.81 133 A 1 
ATOM 1049 N N   . ARG A 0 134 . 42.709  -0.467  -19.670  1.00 34.57 134 A 1 
ATOM 1050 C CA  . ARG A 0 134 . 42.390  -1.910  -19.889  1.00 34.57 134 A 1 
ATOM 1051 C C   . ARG A 0 134 . 43.465  -2.935  -19.500  1.00 34.57 134 A 1 
ATOM 1052 C CB  . ARG A 0 134 . 41.748  -2.152  -21.277  1.00 34.57 134 A 1 
ATOM 1053 O O   . ARG A 0 134 . 43.726  -3.896  -20.221  1.00 34.57 134 A 1 
ATOM 1054 C CG  . ARG A 0 134 . 40.791  -3.366  -21.227  1.00 34.57 134 A 1 
ATOM 1055 C CD  . ARG A 0 134 . 40.198  -3.758  -22.588  1.00 34.57 134 A 1 
ATOM 1056 N NE  . ARG A 0 134 . 39.081  -2.885  -23.003  1.00 34.57 134 A 1 
ATOM 1057 N NH1 . ARG A 0 134 . 37.326  -4.146  -22.194  1.00 34.57 134 A 1 
ATOM 1058 N NH2 . ARG A 0 134 . 36.912  -2.274  -23.333  1.00 34.57 134 A 1 
ATOM 1059 C CZ  . ARG A 0 134 . 37.785  -3.108  -22.841  1.00 34.57 134 A 1 
ATOM 1060 N N   . ALA A 0 135 . 43.962  -2.840  -18.269  1.00 32.60 135 A 1 
ATOM 1061 C CA  . ALA A 0 135 . 44.444  -4.019  -17.537  1.00 32.60 135 A 1 
ATOM 1062 C C   . ALA A 0 135 . 43.238  -4.851  -17.031  1.00 32.60 135 A 1 
ATOM 1063 C CB  . ALA A 0 135 . 45.396  -3.561  -16.423  1.00 32.60 135 A 1 
ATOM 1064 O O   . ALA A 0 135 . 42.982  -4.937  -15.834  1.00 32.60 135 A 1 
ATOM 1065 N N   . GLY A 0 136 . 42.438  -5.396  -17.957  1.00 35.73 136 A 1 
ATOM 1066 C CA  . GLY A 0 136 . 41.054  -5.805  -17.674  1.00 35.73 136 A 1 
ATOM 1067 C C   . GLY A 0 136 . 40.546  -6.965  -18.525  1.00 35.73 136 A 1 
ATOM 1068 O O   . GLY A 0 136 . 39.568  -6.796  -19.241  1.00 35.73 136 A 1 
ATOM 1069 N N   . GLN A 0 137 . 41.213  -8.119  -18.400  1.00 38.93 137 A 1 
ATOM 1070 C CA  . GLN A 0 137 . 40.839  -9.445  -18.930  1.00 38.93 137 A 1 
ATOM 1071 C C   . GLN A 0 137 . 40.740  -9.539  -20.474  1.00 38.93 137 A 1 
ATOM 1072 C CB  . GLN A 0 137 . 39.618  -9.986  -18.157  1.00 38.93 137 A 1 
ATOM 1073 O O   . GLN A 0 137 . 39.942  -8.884  -21.128  1.00 38.93 137 A 1 
ATOM 1074 C CG  . GLN A 0 137 . 40.005  -10.263 -16.688  1.00 38.93 137 A 1 
ATOM 1075 C CD  . GLN A 0 137 . 38.881  -10.834 -15.828  1.00 38.93 137 A 1 
ATOM 1076 N NE2 . GLN A 0 137 . 39.134  -11.096 -14.565  1.00 38.93 137 A 1 
ATOM 1077 O OE1 . GLN A 0 137 . 37.771  -11.077 -16.256  1.00 38.93 137 A 1 
ATOM 1078 N N   . ASN A 0 138 . 41.683  -10.220 -21.135  1.00 36.65 138 A 1 
ATOM 1079 C CA  . ASN A 0 138 . 41.903  -11.680 -21.171  1.00 36.65 138 A 1 
ATOM 1080 C C   . ASN A 0 138 . 40.941  -12.388 -22.133  1.00 36.65 138 A 1 
ATOM 1081 C CB  . ASN A 0 138 . 41.888  -12.382 -19.794  1.00 36.65 138 A 1 
ATOM 1082 O O   . ASN A 0 138 . 39.765  -12.504 -21.824  1.00 36.65 138 A 1 
ATOM 1083 C CG  . ASN A 0 138 . 41.971  -13.900 -19.917  1.00 36.65 138 A 1 
ATOM 1084 N ND2 . ASN A 0 138 . 41.233  -14.635 -19.120  1.00 36.65 138 A 1 
ATOM 1085 O OD1 . ASN A 0 138 . 42.678  -14.447 -20.749  1.00 36.65 138 A 1 
ATOM 1086 N N   . SER A 0 139 . 41.523  -13.001 -23.171  1.00 30.79 139 A 1 
ATOM 1087 C CA  . SER A 0 139 . 40.906  -13.988 -24.067  1.00 30.79 139 A 1 
ATOM 1088 C C   . SER A 0 139 . 39.688  -13.508 -24.878  1.00 30.79 139 A 1 
ATOM 1089 C CB  . SER A 0 139 . 40.573  -15.269 -23.286  1.00 30.79 139 A 1 
ATOM 1090 O O   . SER A 0 139 . 38.769  -12.890 -24.373  1.00 30.79 139 A 1 
ATOM 1091 O OG  . SER A 0 139 . 41.769  -15.904 -22.870  1.00 30.79 139 A 1 
ATOM 1092 N N   . ALA A 0 140 . 39.552  -13.843 -26.155  1.00 27.89 140 A 1 
ATOM 1093 C CA  . ALA A 0 140 . 40.434  -14.565 -27.067  1.00 27.89 140 A 1 
ATOM 1094 C C   . ALA A 0 140 . 39.743  -14.560 -28.437  1.00 27.89 140 A 1 
ATOM 1095 C CB  . ALA A 0 140 . 40.561  -16.033 -26.604  1.00 27.89 140 A 1 
ATOM 1096 O O   . ALA A 0 140 . 38.544  -14.804 -28.469  1.00 27.89 140 A 1 
ATOM 1097 N N   . TYR A 0 141 . 40.508  -14.446 -29.531  1.00 28.69 141 A 1 
ATOM 1098 C CA  . TYR A 0 141 . 40.116  -14.913 -30.874  1.00 28.69 141 A 1 
ATOM 1099 C C   . TYR A 0 141 . 38.909  -14.170 -31.519  1.00 28.69 141 A 1 
ATOM 1100 C CB  . TYR A 0 141 . 40.010  -16.456 -30.835  1.00 28.69 141 A 1 
ATOM 1101 O O   . TYR A 0 141 . 37.898  -13.854 -30.915  1.00 28.69 141 A 1 
ATOM 1102 C CG  . TYR A 0 141 . 41.352  -17.191 -30.862  1.00 28.69 141 A 1 
ATOM 1103 C CD1 . TYR A 0 141 . 41.642  -18.066 -31.928  1.00 28.69 141 A 1 
ATOM 1104 C CD2 . TYR A 0 141 . 42.322  -17.006 -29.850  1.00 28.69 141 A 1 
ATOM 1105 C CE1 . TYR A 0 141 . 42.881  -18.731 -31.990  1.00 28.69 141 A 1 
ATOM 1106 C CE2 . TYR A 0 141 . 43.557  -17.679 -29.898  1.00 28.69 141 A 1 
ATOM 1107 O OH  . TYR A 0 141 . 45.036  -19.184 -31.039  1.00 28.69 141 A 1 
ATOM 1108 C CZ  . TYR A 0 141 . 43.841  -18.542 -30.976  1.00 28.69 141 A 1 
ATOM 1109 N N   . GLN A 0 142 . 38.964  -13.790 -32.795  1.00 27.51 142 A 1 
ATOM 1110 C CA  . GLN A 0 142 . 38.823  -14.726 -33.920  1.00 27.51 142 A 1 
ATOM 1111 C C   . GLN A 0 142 . 37.645  -15.720 -33.756  1.00 27.51 142 A 1 
ATOM 1112 C CB  . GLN A 0 142 . 40.142  -15.425 -34.298  1.00 27.51 142 A 1 
ATOM 1113 O O   . GLN A 0 142 . 37.811  -16.921 -33.962  1.00 27.51 142 A 1 
ATOM 1114 C CG  . GLN A 0 142 . 41.318  -14.506 -34.646  1.00 27.51 142 A 1 
ATOM 1115 C CD  . GLN A 0 142 . 42.541  -15.313 -35.087  1.00 27.51 142 A 1 
ATOM 1116 N NE2 . GLN A 0 142 . 43.540  -14.680 -35.658  1.00 27.51 142 A 1 
ATOM 1117 O OE1 . GLN A 0 142 . 42.629  -16.521 -34.942  1.00 27.51 142 A 1 
ATOM 1118 N N   . GLY A 0 143 . 36.448  -15.244 -33.394  1.00 28.18 143 A 1 
ATOM 1119 C CA  . GLY A 0 143 . 35.262  -16.098 -33.256  1.00 28.18 143 A 1 
ATOM 1120 C C   . GLY A 0 143 . 33.936  -15.356 -33.467  1.00 28.18 143 A 1 
ATOM 1121 O O   . GLY A 0 143 . 33.491  -14.661 -32.568  1.00 28.18 143 A 1 
ATOM 1122 N N   . GLY A 0 144 . 33.231  -15.491 -34.596  1.00 32.09 144 A 1 
ATOM 1123 C CA  . GLY A 0 144 . 33.565  -16.200 -35.840  1.00 32.09 144 A 1 
ATOM 1124 C C   . GLY A 0 144 . 32.311  -16.656 -36.606  1.00 32.09 144 A 1 
ATOM 1125 O O   . GLY A 0 144 . 31.200  -16.379 -36.171  1.00 32.09 144 A 1 
ATOM 1126 N N   . LYS A 0 145 . 32.510  -17.445 -37.679  1.00 35.90 145 A 1 
ATOM 1127 C CA  . LYS A 0 145 . 31.476  -18.063 -38.554  1.00 35.90 145 A 1 
ATOM 1128 C C   . LYS A 0 145 . 30.676  -17.054 -39.419  1.00 35.90 145 A 1 
ATOM 1129 C CB  . LYS A 0 145 . 30.495  -18.935 -37.734  1.00 35.90 145 A 1 
ATOM 1130 O O   . LYS A 0 145 . 29.773  -16.405 -38.919  1.00 35.90 145 A 1 
ATOM 1131 C CG  . LYS A 0 145 . 31.127  -19.936 -36.751  1.00 35.90 145 A 1 
ATOM 1132 C CD  . LYS A 0 145 . 30.025  -20.561 -35.884  1.00 35.90 145 A 1 
ATOM 1133 C CE  . LYS A 0 145 . 30.622  -21.471 -34.806  1.00 35.90 145 A 1 
ATOM 1134 N NZ  . LYS A 0 145 . 29.572  -21.954 -33.876  1.00 35.90 145 A 1 
ATOM 1135 N N   . GLY A 0 146 . 30.900  -16.916 -40.729  1.00 38.40 146 A 1 
ATOM 1136 C CA  . GLY A 0 146 . 31.965  -17.447 -41.594  1.00 38.40 146 A 1 
ATOM 1137 C C   . GLY A 0 146 . 31.462  -18.129 -42.878  1.00 38.40 146 A 1 
ATOM 1138 O O   . GLY A 0 146 . 30.266  -18.332 -43.052  1.00 38.40 146 A 1 
ATOM 1139 N N   . HIS A 0 147 . 32.426  -18.556 -43.708  1.00 38.04 147 A 1 
ATOM 1140 C CA  . HIS A 0 147 . 32.260  -19.262 -44.996  1.00 38.04 147 A 1 
ATOM 1141 C C   . HIS A 0 147 . 31.785  -18.345 -46.160  1.00 38.04 147 A 1 
ATOM 1142 C CB  . HIS A 0 147 . 31.404  -20.539 -44.821  1.00 38.04 147 A 1 
ATOM 1143 O O   . HIS A 0 147 . 31.051  -17.397 -45.928  1.00 38.04 147 A 1 
ATOM 1144 C CG  . HIS A 0 147 . 31.519  -21.287 -43.505  1.00 38.04 147 A 1 
ATOM 1145 C CD2 . HIS A 0 147 . 30.483  -21.862 -42.815  1.00 38.04 147 A 1 
ATOM 1146 N ND1 . HIS A 0 147 . 32.662  -21.521 -42.770  1.00 38.04 147 A 1 
ATOM 1147 C CE1 . HIS A 0 147 . 32.320  -22.213 -41.670  1.00 38.04 147 A 1 
ATOM 1148 N NE2 . HIS A 0 147 . 31.002  -22.451 -41.654  1.00 38.04 147 A 1 
ATOM 1149 N N   . TYR A 0 148 . 32.193  -18.528 -47.426  1.00 39.77 148 A 1 
ATOM 1150 C CA  . TYR A 0 148 . 33.007  -19.590 -48.053  1.00 39.77 148 A 1 
ATOM 1151 C C   . TYR A 0 148 . 33.841  -19.081 -49.258  1.00 39.77 148 A 1 
ATOM 1152 C CB  . TYR A 0 148 . 32.114  -20.772 -48.512  1.00 39.77 148 A 1 
ATOM 1153 O O   . TYR A 0 148 . 33.429  -18.177 -49.970  1.00 39.77 148 A 1 
ATOM 1154 C CG  . TYR A 0 148 . 30.638  -20.446 -48.669  1.00 39.77 148 A 1 
ATOM 1155 C CD1 . TYR A 0 148 . 29.695  -20.979 -47.766  1.00 39.77 148 A 1 
ATOM 1156 C CD2 . TYR A 0 148 . 30.228  -19.513 -49.643  1.00 39.77 148 A 1 
ATOM 1157 C CE1 . TYR A 0 148 . 28.366  -20.519 -47.782  1.00 39.77 148 A 1 
ATOM 1158 C CE2 . TYR A 0 148 . 28.896  -19.056 -49.664  1.00 39.77 148 A 1 
ATOM 1159 O OH  . TYR A 0 148 . 26.697  -19.070 -48.692  1.00 39.77 148 A 1 
ATOM 1160 C CZ  . TYR A 0 148 . 27.970  -19.541 -48.715  1.00 39.77 148 A 1 
ATOM 1161 N N   . ALA A 0 149 . 34.998  -19.736 -49.432  1.00 37.21 149 A 1 
ATOM 1162 C CA  . ALA A 0 149 . 35.948  -19.865 -50.557  1.00 37.21 149 A 1 
ATOM 1163 C C   . ALA A 0 149 . 35.689  -19.216 -51.949  1.00 37.21 149 A 1 
ATOM 1164 C CB  . ALA A 0 149 . 36.087  -21.383 -50.757  1.00 37.21 149 A 1 
ATOM 1165 O O   . ALA A 0 149 . 34.563  -19.159 -52.422  1.00 37.21 149 A 1 
ATOM 1166 N N   . GLY A 0 150 . 36.736  -18.881 -52.728  1.00 43.05 150 A 1 
ATOM 1167 C CA  . GLY A 0 150 . 38.187  -18.986 -52.456  1.00 43.05 150 A 1 
ATOM 1168 C C   . GLY A 0 150 . 39.066  -19.196 -53.711  1.00 43.05 150 A 1 
ATOM 1169 O O   . GLY A 0 150 . 38.567  -19.121 -54.828  1.00 43.05 150 A 1 
ATOM 1170 N N   . SER A 0 151 . 40.348  -19.544 -53.490  1.00 37.09 151 A 1 
ATOM 1171 C CA  . SER A 0 151 . 41.410  -19.857 -54.486  1.00 37.09 151 A 1 
ATOM 1172 C C   . SER A 0 151 . 41.941  -18.698 -55.359  1.00 37.09 151 A 1 
ATOM 1173 C CB  . SER A 0 151 . 41.000  -21.042 -55.373  1.00 37.09 151 A 1 
ATOM 1174 O O   . SER A 0 151 . 41.186  -17.829 -55.766  1.00 37.09 151 A 1 
ATOM 1175 O OG  . SER A 0 151 . 41.102  -22.247 -54.634  1.00 37.09 151 A 1 
ATOM 1176 N N   . SER A 0 152 . 43.234  -18.643 -55.725  1.00 36.93 152 A 1 
ATOM 1177 C CA  . SER A 0 152 . 44.413  -19.414 -55.254  1.00 36.93 152 A 1 
ATOM 1178 C C   . SER A 0 152 . 45.735  -18.808 -55.761  1.00 36.93 152 A 1 
ATOM 1179 C CB  . SER A 0 152 . 44.416  -20.854 -55.795  1.00 36.93 152 A 1 
ATOM 1180 O O   . SER A 0 152 . 45.787  -18.456 -56.932  1.00 36.93 152 A 1 
ATOM 1181 O OG  . SER A 0 152 . 44.234  -20.873 -57.196  1.00 36.93 152 A 1 
ATOM 1182 N N   . ALA A 0 153 . 46.800  -18.865 -54.940  1.00 39.47 153 A 1 
ATOM 1183 C CA  . ALA A 0 153 . 48.217  -18.576 -55.264  1.00 39.47 153 A 1 
ATOM 1184 C C   . ALA A 0 153 . 48.534  -17.130 -55.749  1.00 39.47 153 A 1 
ATOM 1185 C CB  . ALA A 0 153 . 48.736  -19.660 -56.223  1.00 39.47 153 A 1 
ATOM 1186 O O   . ALA A 0 153 . 47.857  -16.589 -56.607  1.00 39.47 153 A 1 
ATOM 1187 N N   . GLY A 0 154 . 49.552  -16.408 -55.264  1.00 31.87 154 A 1 
ATOM 1188 C CA  . GLY A 0 154 . 50.671  -16.753 -54.376  1.00 31.87 154 A 1 
ATOM 1189 C C   . GLY A 0 154 . 51.933  -17.138 -55.168  1.00 31.87 154 A 1 
ATOM 1190 O O   . GLY A 0 154 . 51.900  -18.109 -55.911  1.00 31.87 154 A 1 
ATOM 1191 N N   . GLY A 0 155 . 53.084  -16.472 -55.029  1.00 31.76 155 A 1 
ATOM 1192 C CA  . GLY A 0 155 . 53.444  -15.325 -54.179  1.00 31.76 155 A 1 
ATOM 1193 C C   . GLY A 0 155 . 54.974  -15.229 -54.006  1.00 31.76 155 A 1 
ATOM 1194 O O   . GLY A 0 155 . 55.698  -15.931 -54.708  1.00 31.76 155 A 1 
ATOM 1195 N N   . ARG A 0 156 . 55.432  -14.476 -52.988  1.00 32.57 156 A 1 
ATOM 1196 C CA  . ARG A 0 156 . 56.835  -14.288 -52.521  1.00 32.57 156 A 1 
ATOM 1197 C C   . ARG A 0 156 . 57.734  -13.299 -53.294  1.00 32.57 156 A 1 
ATOM 1198 C CB  . ARG A 0 156 . 57.589  -15.626 -52.329  1.00 32.57 156 A 1 
ATOM 1199 O O   . ARG A 0 156 . 58.534  -13.726 -54.115  1.00 32.57 156 A 1 
ATOM 1200 C CG  . ARG A 0 156 . 56.958  -16.557 -51.291  1.00 32.57 156 A 1 
ATOM 1201 C CD  . ARG A 0 156 . 57.778  -17.845 -51.130  1.00 32.57 156 A 1 
ATOM 1202 N NE  . ARG A 0 156 . 57.463  -18.836 -52.178  1.00 32.57 156 A 1 
ATOM 1203 N NH1 . ARG A 0 156 . 57.743  -20.730 -50.903  1.00 32.57 156 A 1 
ATOM 1204 N NH2 . ARG A 0 156 . 57.026  -20.910 -53.009  1.00 32.57 156 A 1 
ATOM 1205 C CZ  . ARG A 0 156 . 57.414  -20.149 -52.026  1.00 32.57 156 A 1 
ATOM 1206 N N   . GLY A 0 157 . 57.724  -12.044 -52.822  1.00 31.19 157 A 1 
ATOM 1207 C CA  . GLY A 0 157 . 58.898  -11.151 -52.732  1.00 31.19 157 A 1 
ATOM 1208 C C   . GLY A 0 157 . 59.606  -10.778 -54.041  1.00 31.19 157 A 1 
ATOM 1209 O O   . GLY A 0 157 . 59.054  -10.983 -55.115  1.00 31.19 157 A 1 
ATOM 1210 N N   . TYR A 0 158 . 60.815  -10.207 -54.010  1.00 28.68 158 A 1 
ATOM 1211 C CA  . TYR A 0 158 . 61.612  -9.641  -52.900  1.00 28.68 158 A 1 
ATOM 1212 C C   . TYR A 0 158 . 62.512  -8.531  -53.481  1.00 28.68 158 A 1 
ATOM 1213 C CB  . TYR A 0 158 . 62.561  -10.690 -52.276  1.00 28.68 158 A 1 
ATOM 1214 O O   . TYR A 0 158 . 62.882  -8.630  -54.648  1.00 28.68 158 A 1 
ATOM 1215 C CG  . TYR A 0 158 . 61.999  -11.602 -51.202  1.00 28.68 158 A 1 
ATOM 1216 C CD1 . TYR A 0 158 . 61.791  -11.112 -49.898  1.00 28.68 158 A 1 
ATOM 1217 C CD2 . TYR A 0 158 . 61.750  -12.959 -51.490  1.00 28.68 158 A 1 
ATOM 1218 C CE1 . TYR A 0 158 . 61.328  -11.971 -48.882  1.00 28.68 158 A 1 
ATOM 1219 C CE2 . TYR A 0 158 . 61.282  -13.821 -50.480  1.00 28.68 158 A 1 
ATOM 1220 O OH  . TYR A 0 158 . 60.625  -14.166 -48.201  1.00 28.68 158 A 1 
ATOM 1221 C CZ  . TYR A 0 158 . 61.074  -13.330 -49.175  1.00 28.68 158 A 1 
ATOM 1222 N N   . GLY A 0 159 . 62.932  -7.571  -52.652  1.00 33.21 159 A 1 
ATOM 1223 C CA  . GLY A 0 159 . 63.824  -6.474  -53.053  1.00 33.21 159 A 1 
ATOM 1224 C C   . GLY A 0 159 . 63.061  -5.225  -53.518  1.00 33.21 159 A 1 
ATOM 1225 O O   . GLY A 0 159 . 61.883  -5.327  -53.860  1.00 33.21 159 A 1 
ATOM 1226 N N   . GLU A 0 160 . 63.614  -4.013  -53.438  1.00 32.06 160 A 1 
ATOM 1227 C CA  . GLU A 0 160 . 65.036  -3.601  -53.503  1.00 32.06 160 A 1 
ATOM 1228 C C   . GLU A 0 160 . 65.740  -4.041  -54.809  1.00 32.06 160 A 1 
ATOM 1229 C CB  . GLU A 0 160 . 65.911  -3.970  -52.271  1.00 32.06 160 A 1 
ATOM 1230 O O   . GLU A 0 160 . 65.772  -5.231  -55.114  1.00 32.06 160 A 1 
ATOM 1231 C CG  . GLU A 0 160 . 65.376  -3.658  -50.855  1.00 32.06 160 A 1 
ATOM 1232 C CD  . GLU A 0 160 . 66.333  -4.125  -49.722  1.00 32.06 160 A 1 
ATOM 1233 O OE1 . GLU A 0 160 . 66.333  -3.521  -48.619  1.00 32.06 160 A 1 
ATOM 1234 O OE2 . GLU A 0 160 . 67.010  -5.171  -49.886  1.00 32.06 160 A 1 
ATOM 1235 N N   . ASP A 0 161 . 66.388  -3.187  -55.604  1.00 31.73 161 A 1 
ATOM 1236 C CA  . ASP A 0 161 . 66.380  -1.717  -55.688  1.00 31.73 161 A 1 
ATOM 1237 C C   . ASP A 0 161 . 67.021  -1.324  -57.051  1.00 31.73 161 A 1 
ATOM 1238 C CB  . ASP A 0 161 . 67.206  -1.094  -54.520  1.00 31.73 161 A 1 
ATOM 1239 O O   . ASP A 0 161 . 68.143  -1.754  -57.312  1.00 31.73 161 A 1 
ATOM 1240 C CG  . ASP A 0 161 . 66.381  -0.548  -53.338  1.00 31.73 161 A 1 
ATOM 1241 O OD1 . ASP A 0 161 . 65.197  -0.192  -53.547  1.00 31.73 161 A 1 
ATOM 1242 O OD2 . ASP A 0 161 . 66.907  -0.601  -52.202  1.00 31.73 161 A 1 
ATOM 1243 N N   . ASP A 0 162 . 66.344  -0.472  -57.853  1.00 32.39 162 A 1 
ATOM 1244 C CA  . ASP A 0 162 . 66.953  0.794   -58.350  1.00 32.39 162 A 1 
ATOM 1245 C C   . ASP A 0 162 . 68.082  0.573   -59.513  1.00 32.39 162 A 1 
ATOM 1246 C CB  . ASP A 0 162 . 67.150  1.544   -56.951  1.00 32.39 162 A 1 
ATOM 1247 O O   . ASP A 0 162 . 68.253  -0.556  -59.962  1.00 32.39 162 A 1 
ATOM 1248 C CG  . ASP A 0 162 . 66.633  2.961   -56.628  1.00 32.39 162 A 1 
ATOM 1249 O OD1 . ASP A 0 162 . 66.071  3.596   -57.526  1.00 32.39 162 A 1 
ATOM 1250 O OD2 . ASP A 0 162 . 66.884  3.475   -55.514  1.00 32.39 162 A 1 
ATOM 1251 N N   . GLU A 0 163 . 68.756  1.607   -60.116  1.00 32.69 163 A 1 
ATOM 1252 C CA  . GLU A 0 163 . 69.616  1.851   -61.375  1.00 32.69 163 A 1 
ATOM 1253 C C   . GLU A 0 163 . 69.122  1.171   -62.678  1.00 32.69 163 A 1 
ATOM 1254 C CB  . GLU A 0 163 . 71.189  2.006   -61.382  1.00 32.69 163 A 1 
ATOM 1255 O O   . GLU A 0 163 . 69.048  -0.049  -62.796  1.00 32.69 163 A 1 
ATOM 1256 C CG  . GLU A 0 163 . 72.015  2.957   -60.488  1.00 32.69 163 A 1 
ATOM 1257 C CD  . GLU A 0 163 . 73.203  2.329   -59.718  1.00 32.69 163 A 1 
ATOM 1258 O OE1 . GLU A 0 163 . 73.297  2.576   -58.492  1.00 32.69 163 A 1 
ATOM 1259 O OE2 . GLU A 0 163 . 74.013  1.614   -60.350  1.00 32.69 163 A 1 
ATOM 1260 N N   . ASN A 0 164 . 68.890  1.896   -63.780  1.00 37.20 164 A 1 
ATOM 1261 C CA  . ASN A 0 164 . 69.930  2.516   -64.617  1.00 37.20 164 A 1 
ATOM 1262 C C   . ASN A 0 164 . 69.331  3.511   -65.629  1.00 37.20 164 A 1 
ATOM 1263 C CB  . ASN A 0 164 . 70.658  1.400   -65.417  1.00 37.20 164 A 1 
ATOM 1264 O O   . ASN A 0 164 . 68.820  3.090   -66.669  1.00 37.20 164 A 1 
ATOM 1265 C CG  . ASN A 0 164 . 71.843  0.748   -64.729  1.00 37.20 164 A 1 
ATOM 1266 N ND2 . ASN A 0 164 . 71.634  -0.245  -63.898  1.00 37.20 164 A 1 
ATOM 1267 O OD1 . ASN A 0 164 . 72.984  1.093   -64.981  1.00 37.20 164 A 1 
ATOM 1268 N N   . ASN A 0 165 . 69.528  4.815   -65.414  1.00 33.05 165 A 1 
ATOM 1269 C CA  . ASN A 0 165 . 69.485  5.782   -66.511  1.00 33.05 165 A 1 
ATOM 1270 C C   . ASN A 0 165 . 70.885  5.956   -67.118  1.00 33.05 165 A 1 
ATOM 1271 C CB  . ASN A 0 165 . 68.886  7.110   -66.046  1.00 33.05 165 A 1 
ATOM 1272 O O   . ASN A 0 165 . 71.846  6.248   -66.405  1.00 33.05 165 A 1 
ATOM 1273 C CG  . ASN A 0 165 . 68.768  8.111   -67.188  1.00 33.05 165 A 1 
ATOM 1274 N ND2 . ASN A 0 165 . 68.609  9.369   -66.876  1.00 33.05 165 A 1 
ATOM 1275 O OD1 . ASN A 0 165 . 68.817  7.769   -68.362  1.00 33.05 165 A 1 
ATOM 1276 N N   . ALA A 0 166 . 70.993  5.772   -68.434  1.00 34.04 166 A 1 
ATOM 1277 C CA  . ALA A 0 166 . 72.249  5.841   -69.166  1.00 34.04 166 A 1 
ATOM 1278 C C   . ALA A 0 166 . 72.110  6.603   -70.496  1.00 34.04 166 A 1 
ATOM 1279 C CB  . ALA A 0 166 . 72.786  4.416   -69.367  1.00 34.04 166 A 1 
ATOM 1280 O O   . ALA A 0 166 . 71.736  6.041   -71.530  1.00 34.04 166 A 1 
ATOM 1281 N N   . SER A 0 167 . 72.627  7.831   -70.488  1.00 38.97 167 A 1 
ATOM 1282 C CA  . SER A 0 167 . 73.366  8.448   -71.593  1.00 38.97 167 A 1 
ATOM 1283 C C   . SER A 0 167 . 72.599  9.169   -72.725  1.00 38.97 167 A 1 
ATOM 1284 C CB  . SER A 0 167 . 74.426  7.453   -72.111  1.00 38.97 167 A 1 
ATOM 1285 O O   . SER A 0 167 . 71.825  8.578   -73.468  1.00 38.97 167 A 1 
ATOM 1286 O OG  . SER A 0 167 . 73.930  6.614   -73.135  1.00 38.97 167 A 1 
ATOM 1287 N N   . VAL A 0 168 . 73.013  10.429  -72.963  1.00 40.26 168 A 1 
ATOM 1288 C CA  . VAL A 0 168 . 73.622  10.910  -74.236  1.00 40.26 168 A 1 
ATOM 1289 C C   . VAL A 0 168 . 72.768  10.732  -75.522  1.00 40.26 168 A 1 
ATOM 1290 C CB  . VAL A 0 168 . 75.016  10.234  -74.344  1.00 40.26 168 A 1 
ATOM 1291 O O   . VAL A 0 168 . 72.574  9.624   -76.004  1.00 40.26 168 A 1 
ATOM 1292 C CG1 . VAL A 0 168 . 75.797  10.512  -75.628  1.00 40.26 168 A 1 
ATOM 1293 C CG2 . VAL A 0 168 . 75.939  10.676  -73.196  1.00 40.26 168 A 1 
ATOM 1294 N N   . ALA A 0 169 . 72.360  11.762  -76.284  1.00 48.95 169 A 1 
ATOM 1295 C CA  . ALA A 0 169 . 72.965  13.074  -76.594  1.00 48.95 169 A 1 
ATOM 1296 C C   . ALA A 0 169 . 71.910  14.023  -77.252  1.00 48.95 169 A 1 
ATOM 1297 C CB  . ALA A 0 169 . 74.107  12.810  -77.593  1.00 48.95 169 A 1 
ATOM 1298 O O   . ALA A 0 169 . 70.809  13.578  -77.553  1.00 48.95 169 A 1 
ATOM 1299 N N   . TYR A 0 170 . 72.187  15.286  -77.624  1.00 46.25 170 A 1 
ATOM 1300 C CA  . TYR A 0 170 . 73.045  15.634  -78.778  1.00 46.25 170 A 1 
ATOM 1301 C C   . TYR A 0 170 . 73.472  17.120  -78.807  1.00 46.25 170 A 1 
ATOM 1302 C CB  . TYR A 0 170 . 72.300  15.323  -80.099  1.00 46.25 170 A 1 
ATOM 1303 O O   . TYR A 0 170 . 72.632  18.004  -78.747  1.00 46.25 170 A 1 
ATOM 1304 C CG  . TYR A 0 170 . 73.042  14.360  -81.004  1.00 46.25 170 A 1 
ATOM 1305 C CD1 . TYR A 0 170 . 74.170  14.792  -81.730  1.00 46.25 170 A 1 
ATOM 1306 C CD2 . TYR A 0 170 . 72.623  13.021  -81.084  1.00 46.25 170 A 1 
ATOM 1307 C CE1 . TYR A 0 170 . 74.895  13.873  -82.515  1.00 46.25 170 A 1 
ATOM 1308 C CE2 . TYR A 0 170 . 73.318  12.110  -81.898  1.00 46.25 170 A 1 
ATOM 1309 O OH  . TYR A 0 170 . 75.097  11.632  -83.406  1.00 46.25 170 A 1 
ATOM 1310 C CZ  . TYR A 0 170 . 74.452  12.534  -82.618  1.00 46.25 170 A 1 
ATOM 1311 N N   . GLY A 0 171 . 74.752  17.455  -79.006  1.00 38.55 171 A 1 
ATOM 1312 C CA  . GLY A 0 171 . 75.912  16.560  -79.011  1.00 38.55 171 A 1 
ATOM 1313 C C   . GLY A 0 171 . 77.257  17.277  -79.163  1.00 38.55 171 A 1 
ATOM 1314 O O   . GLY A 0 171 . 77.331  18.375  -79.705  1.00 38.55 171 A 1 
ATOM 1315 N N   . ALA A 0 172 . 78.321  16.607  -78.703  1.00 37.16 172 A 1 
ATOM 1316 C CA  . ALA A 0 172 . 79.724  17.025  -78.808  1.00 37.16 172 A 1 
ATOM 1317 C C   . ALA A 0 172 . 79.983  18.494  -78.381  1.00 37.16 172 A 1 
ATOM 1318 C CB  . ALA A 0 172 . 80.244  16.672  -80.210  1.00 37.16 172 A 1 
ATOM 1319 O O   . ALA A 0 172 . 80.454  19.324  -79.156  1.00 37.16 172 A 1 
ATOM 1320 N N   . SER A 0 173 . 79.806  18.837  -77.104  1.00 31.90 173 A 1 
ATOM 1321 C CA  . SER A 0 173 . 80.729  18.323  -76.079  1.00 31.90 173 A 1 
ATOM 1322 C C   . SER A 0 173 . 80.132  18.268  -74.666  1.00 31.90 173 A 1 
ATOM 1323 C CB  . SER A 0 173 . 81.952  19.256  -76.013  1.00 31.90 173 A 1 
ATOM 1324 O O   . SER A 0 173 . 79.869  19.324  -74.108  1.00 31.90 173 A 1 
ATOM 1325 O OG  . SER A 0 173 . 82.662  19.261  -77.239  1.00 31.90 173 A 1 
ATOM 1326 N N   . ARG A 0 174 . 80.085  17.054  -74.085  1.00 31.11 174 A 1 
ATOM 1327 C CA  . ARG A 0 174 . 79.971  16.718  -72.643  1.00 31.11 174 A 1 
ATOM 1328 C C   . ARG A 0 174 . 78.834  17.365  -71.832  1.00 31.11 174 A 1 
ATOM 1329 C CB  . ARG A 0 174 . 81.302  17.017  -71.936  1.00 31.11 174 A 1 
ATOM 1330 O O   . ARG A 0 174 . 78.940  18.529  -71.472  1.00 31.11 174 A 1 
ATOM 1331 C CG  . ARG A 0 174 . 82.414  16.037  -72.309  1.00 31.11 174 A 1 
ATOM 1332 C CD  . ARG A 0 174 . 83.702  16.454  -71.596  1.00 31.11 174 A 1 
ATOM 1333 N NE  . ARG A 0 174 . 84.695  15.368  -71.627  1.00 31.11 174 A 1 
ATOM 1334 N NH1 . ARG A 0 174 . 86.542  16.614  -71.091  1.00 31.11 174 A 1 
ATOM 1335 N NH2 . ARG A 0 174 . 86.711  14.389  -71.272  1.00 31.11 174 A 1 
ATOM 1336 C CZ  . ARG A 0 174 . 85.976  15.463  -71.336  1.00 31.11 174 A 1 
ATOM 1337 N N   . GLY A 0 175 . 77.872  16.533  -71.437  1.00 33.09 175 A 1 
ATOM 1338 C CA  . GLY A 0 175 . 77.225  16.501  -70.119  1.00 33.09 175 A 1 
ATOM 1339 C C   . GLY A 0 175 . 76.635  17.758  -69.494  1.00 33.09 175 A 1 
ATOM 1340 O O   . GLY A 0 175 . 77.354  18.661  -69.069  1.00 33.09 175 A 1 
ATOM 1341 N N   . GLY A 0 176 . 75.315  17.734  -69.299  1.00 29.54 176 A 1 
ATOM 1342 C CA  . GLY A 0 176 . 74.581  18.791  -68.606  1.00 29.54 176 A 1 
ATOM 1343 C C   . GLY A 0 176 . 73.101  18.468  -68.405  1.00 29.54 176 A 1 
ATOM 1344 O O   . GLY A 0 176 . 72.280  19.105  -69.047  1.00 29.54 176 A 1 
ATOM 1345 N N   . TYR A 0 177 . 72.841  17.473  -67.555  1.00 33.97 177 A 1 
ATOM 1346 C CA  . TYR A 0 177 . 71.631  17.175  -66.770  1.00 33.97 177 A 1 
ATOM 1347 C C   . TYR A 0 177 . 70.280  17.827  -67.130  1.00 33.97 177 A 1 
ATOM 1348 C CB  . TYR A 0 177 . 71.938  17.474  -65.299  1.00 33.97 177 A 1 
ATOM 1349 O O   . TYR A 0 177 . 70.105  19.047  -67.141  1.00 33.97 177 A 1 
ATOM 1350 C CG  . TYR A 0 177 . 73.200  16.811  -64.785  1.00 33.97 177 A 1 
ATOM 1351 C CD1 . TYR A 0 177 . 73.133  15.503  -64.283  1.00 33.97 177 A 1 
ATOM 1352 C CD2 . TYR A 0 177 . 74.440  17.474  -64.860  1.00 33.97 177 A 1 
ATOM 1353 C CE1 . TYR A 0 177 . 74.305  14.829  -63.894  1.00 33.97 177 A 1 
ATOM 1354 C CE2 . TYR A 0 177 . 75.619  16.809  -64.471  1.00 33.97 177 A 1 
ATOM 1355 O OH  . TYR A 0 177 . 76.695  14.838  -63.634  1.00 33.97 177 A 1 
ATOM 1356 C CZ  . TYR A 0 177 . 75.550  15.479  -63.993  1.00 33.97 177 A 1 
ATOM 1357 N N   . ASP A 0 178 . 69.299  16.943  -67.245  1.00 32.05 178 A 1 
ATOM 1358 C CA  . ASP A 0 178 . 67.855  17.110  -67.133  1.00 32.05 178 A 1 
ATOM 1359 C C   . ASP A 0 178 . 67.445  17.565  -65.705  1.00 32.05 178 A 1 
ATOM 1360 C CB  . ASP A 0 178 . 67.142  15.823  -67.672  1.00 32.05 178 A 1 
ATOM 1361 O O   . ASP A 0 178 . 66.844  16.839  -64.926  1.00 32.05 178 A 1 
ATOM 1362 C CG  . ASP A 0 178 . 67.857  14.437  -67.621  1.00 32.05 178 A 1 
ATOM 1363 O OD1 . ASP A 0 178 . 69.108  14.356  -67.727  1.00 32.05 178 A 1 
ATOM 1364 O OD2 . ASP A 0 178 . 67.148  13.405  -67.618  1.00 32.05 178 A 1 
ATOM 1365 N N   . ASN A 0 179 . 67.805  18.797  -65.317  1.00 43.97 179 A 1 
ATOM 1366 C CA  . ASN A 0 179 . 67.479  19.369  -63.998  1.00 43.97 179 A 1 
ATOM 1367 C C   . ASN A 0 179 . 66.073  20.016  -63.950  1.00 43.97 179 A 1 
ATOM 1368 C CB  . ASN A 0 179 . 68.606  20.330  -63.538  1.00 43.97 179 A 1 
ATOM 1369 O O   . ASN A 0 179 . 65.952  21.246  -63.910  1.00 43.97 179 A 1 
ATOM 1370 C CG  . ASN A 0 179 . 69.637  19.672  -62.637  1.00 43.97 179 A 1 
ATOM 1371 N ND2 . ASN A 0 179 . 69.611  19.887  -61.342  1.00 43.97 179 A 1 
ATOM 1372 O OD1 . ASN A 0 179 . 70.548  19.000  -63.075  1.00 43.97 179 A 1 
ATOM 1373 N N   . ASP A 0 180 . 65.017  19.207  -63.819  1.00 41.24 180 A 1 
ATOM 1374 C CA  . ASP A 0 180 . 63.623  19.650  -63.578  1.00 41.24 180 A 1 
ATOM 1375 C C   . ASP A 0 180 . 63.389  20.144  -62.120  1.00 41.24 180 A 1 
ATOM 1376 C CB  . ASP A 0 180 . 62.638  18.554  -64.036  1.00 41.24 180 A 1 
ATOM 1377 O O   . ASP A 0 180 . 62.398  19.862  -61.442  1.00 41.24 180 A 1 
ATOM 1378 C CG  . ASP A 0 180 . 62.510  18.422  -65.564  1.00 41.24 180 A 1 
ATOM 1379 O OD1 . ASP A 0 180 . 63.161  19.212  -66.291  1.00 41.24 180 A 1 
ATOM 1380 O OD2 . ASP A 0 180 . 61.667  17.603  -65.989  1.00 41.24 180 A 1 
ATOM 1381 N N   . GLU A 0 181 . 64.348  20.899  -61.579  1.00 41.75 181 A 1 
ATOM 1382 C CA  . GLU A 0 181 . 64.586  21.022  -60.137  1.00 41.75 181 A 1 
ATOM 1383 C C   . GLU A 0 181 . 64.087  22.347  -59.517  1.00 41.75 181 A 1 
ATOM 1384 C CB  . GLU A 0 181 . 66.079  20.750  -59.854  1.00 41.75 181 A 1 
ATOM 1385 O O   . GLU A 0 181 . 64.879  23.127  -58.987  1.00 41.75 181 A 1 
ATOM 1386 C CG  . GLU A 0 181 . 66.333  20.422  -58.368  1.00 41.75 181 A 1 
ATOM 1387 C CD  . GLU A 0 181 . 67.818  20.406  -57.968  1.00 41.75 181 A 1 
ATOM 1388 O OE1 . GLU A 0 181 . 68.085  20.011  -56.806  1.00 41.75 181 A 1 
ATOM 1389 O OE2 . GLU A 0 181 . 68.678  20.813  -58.786  1.00 41.75 181 A 1 
ATOM 1390 N N   . TRP A 0 182 . 62.772  22.630  -59.526  1.00 50.85 182 A 1 
ATOM 1391 C CA  . TRP A 0 182 . 62.200  23.659  -58.621  1.00 50.85 182 A 1 
ATOM 1392 C C   . TRP A 0 182 . 60.693  23.563  -58.303  1.00 50.85 182 A 1 
ATOM 1393 C CB  . TRP A 0 182 . 62.605  25.096  -59.013  1.00 50.85 182 A 1 
ATOM 1394 O O   . TRP A 0 182 . 60.004  24.582  -58.191  1.00 50.85 182 A 1 
ATOM 1395 C CG  . TRP A 0 182 . 62.177  25.599  -60.349  1.00 50.85 182 A 1 
ATOM 1396 C CD1 . TRP A 0 182 . 62.728  25.239  -61.528  1.00 50.85 182 A 1 
ATOM 1397 C CD2 . TRP A 0 182 . 61.155  26.592  -60.665  1.00 50.85 182 A 1 
ATOM 1398 C CE2 . TRP A 0 182 . 61.208  26.848  -62.066  1.00 50.85 182 A 1 
ATOM 1399 C CE3 . TRP A 0 182 . 60.197  27.314  -59.914  1.00 50.85 182 A 1 
ATOM 1400 N NE1 . TRP A 0 182 . 62.139  25.953  -62.550  1.00 50.85 182 A 1 
ATOM 1401 C CH2 . TRP A 0 182 . 59.470  28.532  -61.902  1.00 50.85 182 A 1 
ATOM 1402 C CZ2 . TRP A 0 182 . 60.411  27.827  -62.672  1.00 50.85 182 A 1 
ATOM 1403 C CZ3 . TRP A 0 182 . 59.352  28.261  -60.527  1.00 50.85 182 A 1 
ATOM 1404 N N   . ALA A 0 183 . 60.177  22.366  -58.011  1.00 45.71 183 A 1 
ATOM 1405 C CA  . ALA A 0 183 . 58.903  22.242  -57.294  1.00 45.71 183 A 1 
ATOM 1406 C C   . ALA A 0 183 . 59.021  22.829  -55.865  1.00 45.71 183 A 1 
ATOM 1407 C CB  . ALA A 0 183 . 58.462  20.773  -57.301  1.00 45.71 183 A 1 
ATOM 1408 O O   . ALA A 0 183 . 59.414  22.147  -54.915  1.00 45.71 183 A 1 
ATOM 1409 N N   . LYS A 0 184 . 58.708  24.123  -55.693  1.00 48.30 184 A 1 
ATOM 1410 C CA  . LYS A 0 184 . 58.665  24.767  -54.369  1.00 48.30 184 A 1 
ATOM 1411 C C   . LYS A 0 184 . 57.527  24.165  -53.554  1.00 48.30 184 A 1 
ATOM 1412 C CB  . LYS A 0 184 . 58.500  26.291  -54.476  1.00 48.30 184 A 1 
ATOM 1413 O O   . LYS A 0 184 . 56.365  24.349  -53.903  1.00 48.30 184 A 1 
ATOM 1414 C CG  . LYS A 0 184 . 59.822  26.967  -54.848  1.00 48.30 184 A 1 
ATOM 1415 C CD  . LYS A 0 184 . 59.660  28.489  -54.903  1.00 48.30 184 A 1 
ATOM 1416 C CE  . LYS A 0 184 . 61.012  29.113  -55.257  1.00 48.30 184 A 1 
ATOM 1417 N NZ  . LYS A 0 184 . 60.893  30.569  -55.508  1.00 48.30 184 A 1 
ATOM 1418 N N   . GLN A 0 185 . 57.885  23.484  -52.467  1.00 51.11 185 A 1 
ATOM 1419 C CA  . GLN A 0 185 . 56.957  22.771  -51.591  1.00 51.11 185 A 1 
ATOM 1420 C C   . GLN A 0 185 . 55.773  23.653  -51.173  1.00 51.11 185 A 1 
ATOM 1421 C CB  . GLN A 0 185 . 57.713  22.264  -50.349  1.00 51.11 185 A 1 
ATOM 1422 O O   . GLN A 0 185 . 55.927  24.602  -50.403  1.00 51.11 185 A 1 
ATOM 1423 C CG  . GLN A 0 185 . 58.702  21.135  -50.685  1.00 51.11 185 A 1 
ATOM 1424 C CD  . GLN A 0 185 . 59.536  20.696  -49.483  1.00 51.11 185 A 1 
ATOM 1425 N NE2 . GLN A 0 185 . 59.891  19.434  -49.392  1.00 51.11 185 A 1 
ATOM 1426 O OE1 . GLN A 0 185 . 59.916  21.469  -48.621  1.00 51.11 185 A 1 
ATOM 1427 N N   . ALA A 0 186 . 54.587  23.292  -51.660  1.00 51.09 186 A 1 
ATOM 1428 C CA  . ALA A 0 186 . 53.343  23.552  -50.962  1.00 51.09 186 A 1 
ATOM 1429 C C   . ALA A 0 186 . 53.244  22.507  -49.843  1.00 51.09 186 A 1 
ATOM 1430 C CB  . ALA A 0 186 . 52.186  23.466  -51.963  1.00 51.09 186 A 1 
ATOM 1431 O O   . ALA A 0 186 . 52.980  21.333  -50.102  1.00 51.09 186 A 1 
ATOM 1432 N N   . ALA A 0 187 . 53.540  22.921  -48.614  1.00 56.67 187 A 1 
ATOM 1433 C CA  . ALA A 0 187 . 53.159  22.153  -47.441  1.00 56.67 187 A 1 
ATOM 1434 C C   . ALA A 0 187 . 51.732  22.568  -47.087  1.00 56.67 187 A 1 
ATOM 1435 C CB  . ALA A 0 187 . 54.157  22.421  -46.307  1.00 56.67 187 A 1 
ATOM 1436 O O   . ALA A 0 187 . 51.513  23.736  -46.766  1.00 56.67 187 A 1 
ATOM 1437 N N   . GLY A 0 188 . 50.788  21.635  -47.181  1.00 58.34 188 A 1 
ATOM 1438 C CA  . GLY A 0 188 . 49.579  21.723  -46.380  1.00 58.34 188 A 1 
ATOM 1439 C C   . GLY A 0 188 . 49.840  21.161  -44.985  1.00 58.34 188 A 1 
ATOM 1440 O O   . GLY A 0 188 . 50.877  20.531  -44.726  1.00 58.34 188 A 1 
ATOM 1441 N N   . SER A 0 189 . 48.925  21.405  -44.064  1.00 68.19 189 A 1 
ATOM 1442 C CA  . SER A 0 189 . 48.849  20.690  -42.794  1.00 68.19 189 A 1 
ATOM 1443 C C   . SER A 0 189 . 47.423  20.737  -42.284  1.00 68.19 189 A 1 
ATOM 1444 C CB  . SER A 0 189 . 49.764  21.286  -41.725  1.00 68.19 189 A 1 
ATOM 1445 O O   . SER A 0 189 . 46.812  21.804  -42.293  1.00 68.19 189 A 1 
ATOM 1446 O OG  . SER A 0 189 . 51.135  21.127  -42.069  1.00 68.19 189 A 1 
ATOM 1447 N N   . ASP A 0 190 . 46.978  19.570  -41.851  1.00 70.34 190 A 1 
ATOM 1448 C CA  . ASP A 0 190 . 45.636  19.222  -41.434  1.00 70.34 190 A 1 
ATOM 1449 C C   . ASP A 0 190 . 45.604  19.091  -39.898  1.00 70.34 190 A 1 
ATOM 1450 C CB  . ASP A 0 190 . 45.123  17.973  -42.202  1.00 70.34 190 A 1 
ATOM 1451 O O   . ASP A 0 190 . 46.357  18.298  -39.319  1.00 70.34 190 A 1 
ATOM 1452 C CG  . ASP A 0 190 . 46.109  17.011  -42.923  1.00 70.34 190 A 1 
ATOM 1453 O OD1 . ASP A 0 190 . 47.333  17.269  -43.108  1.00 70.34 190 A 1 
ATOM 1454 O OD2 . ASP A 0 190 . 45.607  15.990  -43.446  1.00 70.34 190 A 1 
ATOM 1455 N N   . TYR A 0 191 . 44.809  19.927  -39.219  1.00 76.53 191 A 1 
ATOM 1456 C CA  . TYR A 0 191 . 44.917  20.171  -37.770  1.00 76.53 191 A 1 
ATOM 1457 C C   . TYR A 0 191 . 43.564  20.199  -37.040  1.00 76.53 191 A 1 
ATOM 1458 C CB  . TYR A 0 191 . 45.777  21.420  -37.487  1.00 76.53 191 A 1 
ATOM 1459 O O   . TYR A 0 191 . 43.227  21.133  -36.308  1.00 76.53 191 A 1 
ATOM 1460 C CG  . TYR A 0 191 . 47.273  21.328  -37.774  1.00 76.53 191 A 1 
ATOM 1461 C CD1 . TYR A 0 191 . 48.029  20.208  -37.372  1.00 76.53 191 A 1 
ATOM 1462 C CD2 . TYR A 0 191 . 47.919  22.401  -38.413  1.00 76.53 191 A 1 
ATOM 1463 C CE1 . TYR A 0 191 . 49.416  20.142  -37.618  1.00 76.53 191 A 1 
ATOM 1464 C CE2 . TYR A 0 191 . 49.303  22.350  -38.663  1.00 76.53 191 A 1 
ATOM 1465 O OH  . TYR A 0 191 . 51.368  21.158  -38.628  1.00 76.53 191 A 1 
ATOM 1466 C CZ  . TYR A 0 191 . 50.051  21.216  -38.277  1.00 76.53 191 A 1 
ATOM 1467 N N   . ASP A 0 192 . 42.833  19.098  -37.168  1.00 77.83 192 A 1 
ATOM 1468 C CA  . ASP A 0 192 . 41.638  18.775  -36.391  1.00 77.83 192 A 1 
ATOM 1469 C C   . ASP A 0 192 . 41.929  18.605  -34.881  1.00 77.83 192 A 1 
ATOM 1470 C CB  . ASP A 0 192 . 41.051  17.472  -36.956  1.00 77.83 192 A 1 
ATOM 1471 O O   . ASP A 0 192 . 42.712  17.755  -34.451  1.00 77.83 192 A 1 
ATOM 1472 C CG  . ASP A 0 192 . 39.735  17.667  -37.687  1.00 77.83 192 A 1 
ATOM 1473 O OD1 . ASP A 0 192 . 39.736  17.940  -38.895  1.00 77.83 192 A 1 
ATOM 1474 O OD2 . ASP A 0 192 . 38.692  17.411  -37.043  1.00 77.83 192 A 1 
ATOM 1475 N N   . SER A 0 193 . 41.212  19.323  -34.019  1.00 80.72 193 A 1 
ATOM 1476 C CA  . SER A 0 193 . 41.170  19.024  -32.581  1.00 80.72 193 A 1 
ATOM 1477 C C   . SER A 0 193 . 39.745  19.069  -32.050  1.00 80.72 193 A 1 
ATOM 1478 C CB  . SER A 0 193 . 42.136  19.908  -31.789  1.00 80.72 193 A 1 
ATOM 1479 O O   . SER A 0 193 . 39.013  20.029  -32.273  1.00 80.72 193 A 1 
ATOM 1480 O OG  . SER A 0 193 . 41.933  21.284  -32.026  1.00 80.72 193 A 1 
ATOM 1481 N N   . ARG A 0 194 . 39.335  17.994  -31.369  1.00 85.06 194 A 1 
ATOM 1482 C CA  . ARG A 0 194 . 37.967  17.794  -30.879  1.00 85.06 194 A 1 
ATOM 1483 C C   . ARG A 0 194 . 38.006  17.338  -29.430  1.00 85.06 194 A 1 
ATOM 1484 C CB  . ARG A 0 194 . 37.199  16.803  -31.769  1.00 85.06 194 A 1 
ATOM 1485 O O   . ARG A 0 194 . 38.537  16.271  -29.133  1.00 85.06 194 A 1 
ATOM 1486 C CG  . ARG A 0 194 . 37.284  17.165  -33.259  1.00 85.06 194 A 1 
ATOM 1487 C CD  . ARG A 0 194 . 36.347  16.294  -34.096  1.00 85.06 194 A 1 
ATOM 1488 N NE  . ARG A 0 194 . 36.646  16.449  -35.525  1.00 85.06 194 A 1 
ATOM 1489 N NH1 . ARG A 0 194 . 34.903  15.280  -36.427  1.00 85.06 194 A 1 
ATOM 1490 N NH2 . ARG A 0 194 . 36.412  16.255  -37.761  1.00 85.06 194 A 1 
ATOM 1491 C CZ  . ARG A 0 194 . 35.983  15.996  -36.564  1.00 85.06 194 A 1 
ATOM 1492 N N   . TYR A 0 195 . 37.435  18.137  -28.544  1.00 88.80 195 A 1 
ATOM 1493 C CA  . TYR A 0 195 . 37.418  17.899  -27.106  1.00 88.80 195 A 1 
ATOM 1494 C C   . TYR A 0 195 . 35.990  17.974  -26.578  1.00 88.80 195 A 1 
ATOM 1495 C CB  . TYR A 0 195 . 38.326  18.931  -26.420  1.00 88.80 195 A 1 
ATOM 1496 O O   . TYR A 0 195 . 35.182  18.752  -27.087  1.00 88.80 195 A 1 
ATOM 1497 C CG  . TYR A 0 195 . 38.358  18.822  -24.907  1.00 88.80 195 A 1 
ATOM 1498 C CD1 . TYR A 0 195 . 37.626  19.723  -24.111  1.00 88.80 195 A 1 
ATOM 1499 C CD2 . TYR A 0 195 . 39.080  17.780  -24.297  1.00 88.80 195 A 1 
ATOM 1500 C CE1 . TYR A 0 195 . 37.629  19.585  -22.710  1.00 88.80 195 A 1 
ATOM 1501 C CE2 . TYR A 0 195 . 39.068  17.622  -22.897  1.00 88.80 195 A 1 
ATOM 1502 O OH  . TYR A 0 195 . 38.341  18.423  -20.740  1.00 88.80 195 A 1 
ATOM 1503 C CZ  . TYR A 0 195 . 38.345  18.531  -22.098  1.00 88.80 195 A 1 
ATOM 1504 N N   . GLY A 0 196 . 35.694  17.226  -25.518  1.00 87.51 196 A 1 
ATOM 1505 C CA  . GLY A 0 196 . 34.445  17.400  -24.798  1.00 87.51 196 A 1 
ATOM 1506 C C   . GLY A 0 196 . 34.430  16.841  -23.383  1.00 87.51 196 A 1 
ATOM 1507 O O   . GLY A 0 196 . 35.290  16.063  -22.962  1.00 87.51 196 A 1 
ATOM 1508 N N   . LYS A 0 197 . 33.409  17.276  -22.651  1.00 89.86 197 A 1 
ATOM 1509 C CA  . LYS A 0 197 . 33.062  16.868  -21.290  1.00 89.86 197 A 1 
ATOM 1510 C C   . LYS A 0 197 . 31.567  16.596  -21.230  1.00 89.86 197 A 1 
ATOM 1511 C CB  . LYS A 0 197 . 33.371  17.992  -20.292  1.00 89.86 197 A 1 
ATOM 1512 O O   . LYS A 0 197 . 30.810  17.343  -21.846  1.00 89.86 197 A 1 
ATOM 1513 C CG  . LYS A 0 197 . 34.837  18.435  -20.237  1.00 89.86 197 A 1 
ATOM 1514 C CD  . LYS A 0 197 . 34.931  19.627  -19.277  1.00 89.86 197 A 1 
ATOM 1515 C CE  . LYS A 0 197 . 36.365  20.108  -19.068  1.00 89.86 197 A 1 
ATOM 1516 N NZ  . LYS A 0 197 . 37.089  19.277  -18.086  1.00 89.86 197 A 1 
ATOM 1517 N N   . SER A 0 198 . 31.153  15.628  -20.424  1.00 89.44 198 A 1 
ATOM 1518 C CA  . SER A 0 198 . 29.765  15.498  -19.977  1.00 89.44 198 A 1 
ATOM 1519 C C   . SER A 0 198 . 29.707  15.277  -18.465  1.00 89.44 198 A 1 
ATOM 1520 C CB  . SER A 0 198 . 29.012  14.404  -20.743  1.00 89.44 198 A 1 
ATOM 1521 O O   . SER A 0 198 . 30.595  14.661  -17.871  1.00 89.44 198 A 1 
ATOM 1522 O OG  . SER A 0 198 . 29.616  13.138  -20.552  1.00 89.44 198 A 1 
ATOM 1523 N N   . TYR A 0 199 . 28.663  15.798  -17.828  1.00 88.77 199 A 1 
ATOM 1524 C CA  . TYR A 0 199 . 28.277  15.496  -16.451  1.00 88.77 199 A 1 
ATOM 1525 C C   . TYR A 0 199 . 26.798  15.140  -16.439  1.00 88.77 199 A 1 
ATOM 1526 C CB  . TYR A 0 199 . 28.526  16.708  -15.535  1.00 88.77 199 A 1 
ATOM 1527 O O   . TYR A 0 199 . 25.985  15.992  -16.784  1.00 88.77 199 A 1 
ATOM 1528 C CG  . TYR A 0 199 . 27.944  16.575  -14.130  1.00 88.77 199 A 1 
ATOM 1529 C CD1 . TYR A 0 199 . 26.697  17.160  -13.831  1.00 88.77 199 A 1 
ATOM 1530 C CD2 . TYR A 0 199 . 28.623  15.845  -13.133  1.00 88.77 199 A 1 
ATOM 1531 C CE1 . TYR A 0 199 . 26.143  17.038  -12.541  1.00 88.77 199 A 1 
ATOM 1532 C CE2 . TYR A 0 199 . 28.074  15.722  -11.838  1.00 88.77 199 A 1 
ATOM 1533 O OH  . TYR A 0 199 . 26.287  16.228  -10.289  1.00 88.77 199 A 1 
ATOM 1534 C CZ  . TYR A 0 199 . 26.831  16.324  -11.537  1.00 88.77 199 A 1 
ATOM 1535 N N   . ASP A 0 200 . 26.444  13.941  -15.984  1.00 90.25 200 A 1 
ATOM 1536 C CA  . ASP A 0 200 . 25.049  13.577  -15.732  1.00 90.25 200 A 1 
ATOM 1537 C C   . ASP A 0 200 . 24.810  13.409  -14.236  1.00 90.25 200 A 1 
ATOM 1538 C CB  . ASP A 0 200 . 24.585  12.305  -16.458  1.00 90.25 200 A 1 
ATOM 1539 O O   . ASP A 0 200 . 25.665  12.939  -13.482  1.00 90.25 200 A 1 
ATOM 1540 C CG  . ASP A 0 200 . 25.291  12.021  -17.778  1.00 90.25 200 A 1 
ATOM 1541 O OD1 . ASP A 0 200 . 24.846  12.580  -18.798  1.00 90.25 200 A 1 
ATOM 1542 O OD2 . ASP A 0 200 . 26.221  11.178  -17.736  1.00 90.25 200 A 1 
ATOM 1543 N N   . SER A 0 201 . 23.592  13.700  -13.802  1.00 88.73 201 A 1 
ATOM 1544 C CA  . SER A 0 201 . 23.102  13.334  -12.485  1.00 88.73 201 A 1 
ATOM 1545 C C   . SER A 0 201 . 21.653  12.873  -12.547  1.00 88.73 201 A 1 
ATOM 1546 C CB  . SER A 0 201 . 23.302  14.481  -11.494  1.00 88.73 201 A 1 
ATOM 1547 O O   . SER A 0 201 . 20.863  13.325  -13.375  1.00 88.73 201 A 1 
ATOM 1548 O OG  . SER A 0 201 . 22.390  15.532  -11.730  1.00 88.73 201 A 1 
ATOM 1549 N N   . VAL A 0 202 . 21.289  11.971  -11.639  1.00 89.46 202 A 1 
ATOM 1550 C CA  . VAL A 0 202 . 19.905  11.554  -11.401  1.00 89.46 202 A 1 
ATOM 1551 C C   . VAL A 0 202 . 19.619  11.532  -9.907   1.00 89.46 202 A 1 
ATOM 1552 C CB  . VAL A 0 202 . 19.554  10.201  -12.055  1.00 89.46 202 A 1 
ATOM 1553 O O   . VAL A 0 202 . 20.477  11.181  -9.099   1.00 89.46 202 A 1 
ATOM 1554 C CG1 . VAL A 0 202 . 19.633  10.258  -13.581  1.00 89.46 202 A 1 
ATOM 1555 C CG2 . VAL A 0 202 . 20.446  9.046   -11.591  1.00 89.46 202 A 1 
ATOM 1556 N N   . ASP A 0 203 . 18.394  11.871  -9.529   1.00 87.43 203 A 1 
ATOM 1557 C CA  . ASP A 0 203 . 17.894  11.845  -8.157   1.00 87.43 203 A 1 
ATOM 1558 C C   . ASP A 0 203 . 16.430  11.372  -8.153   1.00 87.43 203 A 1 
ATOM 1559 C CB  . ASP A 0 203 . 18.110  13.233  -7.530   1.00 87.43 203 A 1 
ATOM 1560 O O   . ASP A 0 203 . 15.687  11.609  -9.103   1.00 87.43 203 A 1 
ATOM 1561 C CG  . ASP A 0 203 . 17.486  13.402  -6.146   1.00 87.43 203 A 1 
ATOM 1562 O OD1 . ASP A 0 203 . 16.238  13.467  -6.050   1.00 87.43 203 A 1 
ATOM 1563 O OD2 . ASP A 0 203 . 18.207  13.620  -5.143   1.00 87.43 203 A 1 
ATOM 1564 N N   . ALA A 0 204 . 16.001  10.653  -7.116   1.00 84.40 204 A 1 
ATOM 1565 C CA  . ALA A 0 204 . 14.602  10.249  -6.958   1.00 84.40 204 A 1 
ATOM 1566 C C   . ALA A 0 204 . 14.223  10.136  -5.481   1.00 84.40 204 A 1 
ATOM 1567 C CB  . ALA A 0 204 . 14.360  8.934   -7.710   1.00 84.40 204 A 1 
ATOM 1568 O O   . ALA A 0 204 . 15.022  9.671   -4.678   1.00 84.40 204 A 1 
ATOM 1569 N N   . LYS A 0 205 . 13.010  10.539  -5.092   1.00 84.95 205 A 1 
ATOM 1570 C CA  . LYS A 0 205 . 12.575  10.668  -3.687   1.00 84.95 205 A 1 
ATOM 1571 C C   . LYS A 0 205 . 11.127  10.193  -3.469   1.00 84.95 205 A 1 
ATOM 1572 C CB  . LYS A 0 205 . 12.792  12.116  -3.208   1.00 84.95 205 A 1 
ATOM 1573 O O   . LYS A 0 205 . 10.435  9.913   -4.440   1.00 84.95 205 A 1 
ATOM 1574 C CG  . LYS A 0 205 . 14.177  12.746  -3.466   1.00 84.95 205 A 1 
ATOM 1575 C CD  . LYS A 0 205 . 14.246  14.206  -2.970   1.00 84.95 205 A 1 
ATOM 1576 C CE  . LYS A 0 205 . 15.686  14.676  -2.719   1.00 84.95 205 A 1 
ATOM 1577 N NZ  . LYS A 0 205 . 16.344  15.105  -3.967   1.00 84.95 205 A 1 
ATOM 1578 N N   . SER A 0 206 . 10.649  10.056  -2.225   1.00 80.38 206 A 1 
ATOM 1579 C CA  . SER A 0 206 . 9.252   9.665   -1.893   1.00 80.38 206 A 1 
ATOM 1580 C C   . SER A 0 206 . 8.920   9.881   -0.408   1.00 80.38 206 A 1 
ATOM 1581 C CB  . SER A 0 206 . 9.006   8.209   -2.344   1.00 80.38 206 A 1 
ATOM 1582 O O   . SER A 0 206 . 9.787   9.685   0.428    1.00 80.38 206 A 1 
ATOM 1583 O OG  . SER A 0 206 . 7.827   7.624   -1.837   1.00 80.38 206 A 1 
ATOM 1584 N N   . TYR A 0 207 . 7.716   10.355  -0.062   1.00 59.84 207 A 1 
ATOM 1585 C CA  . TYR A 0 207 . 7.416   10.953  1.255    1.00 59.84 207 A 1 
ATOM 1586 C C   . TYR A 0 207 . 5.912   10.880  1.650    1.00 59.84 207 A 1 
ATOM 1587 C CB  . TYR A 0 207 . 7.910   12.429  1.255    1.00 59.84 207 A 1 
ATOM 1588 O O   . TYR A 0 207 . 5.129   10.181  1.012    1.00 59.84 207 A 1 
ATOM 1589 C CG  . TYR A 0 207 . 9.370   12.666  0.945    1.00 59.84 207 A 1 
ATOM 1590 C CD1 . TYR A 0 207 . 10.325  12.503  1.961    1.00 59.84 207 A 1 
ATOM 1591 C CD2 . TYR A 0 207 . 9.769   13.119  -0.324   1.00 59.84 207 A 1 
ATOM 1592 C CE1 . TYR A 0 207 . 11.690  12.706  1.709    1.00 59.84 207 A 1 
ATOM 1593 C CE2 . TYR A 0 207 . 11.129  13.378  -0.569   1.00 59.84 207 A 1 
ATOM 1594 O OH  . TYR A 0 207 . 13.420  13.319  0.196    1.00 59.84 207 A 1 
ATOM 1595 C CZ  . TYR A 0 207 . 12.097  13.126  0.430    1.00 59.84 207 A 1 
ATOM 1596 N N   . ASP A 0 208 . 5.564   11.678  2.665    1.00 72.22 208 A 1 
ATOM 1597 C CA  . ASP A 0 208 . 4.254   12.187  3.101    1.00 72.22 208 A 1 
ATOM 1598 C C   . ASP A 0 208 . 3.253   11.218  3.750    1.00 72.22 208 A 1 
ATOM 1599 C CB  . ASP A 0 208 . 3.612   13.082  2.030    1.00 72.22 208 A 1 
ATOM 1600 O O   . ASP A 0 208 . 2.930   10.160  3.221    1.00 72.22 208 A 1 
ATOM 1601 C CG  . ASP A 0 208 . 4.466   14.269  1.559    1.00 72.22 208 A 1 
ATOM 1602 O OD1 . ASP A 0 208 . 5.606   14.434  2.055    1.00 72.22 208 A 1 
ATOM 1603 O OD2 . ASP A 0 208 . 3.990   15.011  0.677    1.00 72.22 208 A 1 
ATOM 1604 N N   . ASN A 0 209 . 2.719   11.654  4.894    1.00 81.90 209 A 1 
ATOM 1605 C CA  . ASN A 0 209 . 1.646   11.053  5.685    1.00 81.90 209 A 1 
ATOM 1606 C C   . ASN A 0 209 . 1.061   12.131  6.612    1.00 81.90 209 A 1 
ATOM 1607 C CB  . ASN A 0 209 . 2.200   9.876   6.509    1.00 81.90 209 A 1 
ATOM 1608 O O   . ASN A 0 209 . 1.831   12.910  7.173    1.00 81.90 209 A 1 
ATOM 1609 C CG  . ASN A 0 209 . 1.164   8.806   6.825    1.00 81.90 209 A 1 
ATOM 1610 N ND2 . ASN A 0 209 . 0.148   9.093   7.604    1.00 81.90 209 A 1 
ATOM 1611 O OD1 . ASN A 0 209 . 1.308   7.680   6.392    1.00 81.90 209 A 1 
ATOM 1612 N N   . THR A 0 210 . -0.245  12.116  6.859    1.00 79.50 210 A 1 
ATOM 1613 C CA  . THR A 0 210 . -0.956  12.846  7.930    1.00 79.50 210 A 1 
ATOM 1614 C C   . THR A 0 210 . -1.925  11.868  8.584    1.00 79.50 210 A 1 
ATOM 1615 C CB  . THR A 0 210 . -1.740  14.044  7.370    1.00 79.50 210 A 1 
ATOM 1616 O O   . THR A 0 210 . -2.377  10.966  7.895    1.00 79.50 210 A 1 
ATOM 1617 C CG2 . THR A 0 210 . -2.445  14.874  8.445    1.00 79.50 210 A 1 
ATOM 1618 O OG1 . THR A 0 210 . -0.865  14.921  6.702    1.00 79.50 210 A 1 
ATOM 1619 N N   . TRP A 0 211 . -2.242  11.993  9.872    1.00 82.67 211 A 1 
ATOM 1620 C CA  . TRP A 0 211 . -3.259  11.162  10.521   1.00 82.67 211 A 1 
ATOM 1621 C C   . TRP A 0 211 . -3.950  11.865  11.693   1.00 82.67 211 A 1 
ATOM 1622 C CB  . TRP A 0 211 . -2.661  9.816   10.957   1.00 82.67 211 A 1 
ATOM 1623 O O   . TRP A 0 211 . -3.365  12.724  12.350   1.00 82.67 211 A 1 
ATOM 1624 C CG  . TRP A 0 211 . -1.542  9.877   11.952   1.00 82.67 211 A 1 
ATOM 1625 C CD1 . TRP A 0 211 . -0.226  9.856   11.650   1.00 82.67 211 A 1 
ATOM 1626 C CD2 . TRP A 0 211 . -1.618  9.916   13.408   1.00 82.67 211 A 1 
ATOM 1627 C CE2 . TRP A 0 211 . -0.289  9.953   13.929   1.00 82.67 211 A 1 
ATOM 1628 C CE3 . TRP A 0 211 . -2.674  9.902   14.342   1.00 82.67 211 A 1 
ATOM 1629 N NE1 . TRP A 0 211 . 0.520   9.907   12.811   1.00 82.67 211 A 1 
ATOM 1630 C CH2 . TRP A 0 211 . -1.101  10.004  16.209   1.00 82.67 211 A 1 
ATOM 1631 C CZ2 . TRP A 0 211 . -0.023  10.010  15.307   1.00 82.67 211 A 1 
ATOM 1632 C CZ3 . TRP A 0 211 . -2.419  9.937   15.723   1.00 82.67 211 A 1 
ATOM 1633 N N   . TYR A 0 212 . -5.187  11.458  11.970   1.00 90.03 212 A 1 
ATOM 1634 C CA  . TYR A 0 212 . -6.018  11.849  13.112   1.00 90.03 212 A 1 
ATOM 1635 C C   . TYR A 0 212 . -6.670  10.597  13.704   1.00 90.03 212 A 1 
ATOM 1636 C CB  . TYR A 0 212 . -7.096  12.841  12.645   1.00 90.03 212 A 1 
ATOM 1637 O O   . TYR A 0 212 . -7.061  9.699   12.959   1.00 90.03 212 A 1 
ATOM 1638 C CG  . TYR A 0 212 . -8.209  13.138  13.639   1.00 90.03 212 A 1 
ATOM 1639 C CD1 . TYR A 0 212 . -9.478  12.540  13.487   1.00 90.03 212 A 1 
ATOM 1640 C CD2 . TYR A 0 212 . -7.986  14.037  14.698   1.00 90.03 212 A 1 
ATOM 1641 C CE1 . TYR A 0 212 . -10.527 12.865  14.374   1.00 90.03 212 A 1 
ATOM 1642 C CE2 . TYR A 0 212 . -9.032  14.363  15.583   1.00 90.03 212 A 1 
ATOM 1643 O OH  . TYR A 0 212 . -11.332 14.119  16.258   1.00 90.03 212 A 1 
ATOM 1644 C CZ  . TYR A 0 212 . -10.311 13.788  15.419   1.00 90.03 212 A 1 
ATOM 1645 N N   . ALA A 0 213 . -6.820  10.537  15.025   1.00 92.12 213 A 1 
ATOM 1646 C CA  . ALA A 0 213 . -7.623  9.525   15.698   1.00 92.12 213 A 1 
ATOM 1647 C C   . ALA A 0 213 . -8.232  10.065  17.001   1.00 92.12 213 A 1 
ATOM 1648 C CB  . ALA A 0 213 . -6.770  8.274   15.947   1.00 92.12 213 A 1 
ATOM 1649 O O   . ALA A 0 213 . -7.521  10.644  17.822   1.00 92.12 213 A 1 
ATOM 1650 N N   . ARG A 0 214 . -9.529  9.820   17.210   1.00 94.63 214 A 1 
ATOM 1651 C CA  . ARG A 0 214 . -10.285 10.157  18.428   1.00 94.63 214 A 1 
ATOM 1652 C C   . ARG A 0 214 . -11.064 8.934   18.913   1.00 94.63 214 A 1 
ATOM 1653 C CB  . ARG A 0 214 . -11.182 11.381  18.141   1.00 94.63 214 A 1 
ATOM 1654 O O   . ARG A 0 214 . -11.743 8.311   18.109   1.00 94.63 214 A 1 
ATOM 1655 C CG  . ARG A 0 214 . -12.159 11.699  19.284   1.00 94.63 214 A 1 
ATOM 1656 C CD  . ARG A 0 214 . -12.854 13.069  19.167   1.00 94.63 214 A 1 
ATOM 1657 N NE  . ARG A 0 214 . -13.739 13.203  17.991   1.00 94.63 214 A 1 
ATOM 1658 N NH1 . ARG A 0 214 . -15.589 12.040  18.752   1.00 94.63 214 A 1 
ATOM 1659 N NH2 . ARG A 0 214 . -15.731 13.086  16.855   1.00 94.63 214 A 1 
ATOM 1660 C CZ  . ARG A 0 214 . -14.992 12.788  17.878   1.00 94.63 214 A 1 
ATOM 1661 N N   . ASP A 0 215 . -10.987 8.621   20.205   1.00 94.20 215 A 1 
ATOM 1662 C CA  . ASP A 0 215 . -11.794 7.622   20.933   1.00 94.20 215 A 1 
ATOM 1663 C C   . ASP A 0 215 . -12.487 8.370   22.087   1.00 94.20 215 A 1 
ATOM 1664 C CB  . ASP A 0 215 . -10.856 6.474   21.395   1.00 94.20 215 A 1 
ATOM 1665 O O   . ASP A 0 215 . -11.851 8.681   23.096   1.00 94.20 215 A 1 
ATOM 1666 C CG  . ASP A 0 215 . -11.467 5.204   22.033   1.00 94.20 215 A 1 
ATOM 1667 O OD1 . ASP A 0 215 . -12.662 5.111   22.381   1.00 94.20 215 A 1 
ATOM 1668 O OD2 . ASP A 0 215 . -10.733 4.190   22.172   1.00 94.20 215 A 1 
ATOM 1669 N N   . VAL A 0 216 . -13.757 8.749   21.893   1.00 93.47 216 A 1 
ATOM 1670 C CA  . VAL A 0 216 . -14.620 9.341   22.934   1.00 93.47 216 A 1 
ATOM 1671 C C   . VAL A 0 216 . -15.425 8.235   23.585   1.00 93.47 216 A 1 
ATOM 1672 C CB  . VAL A 0 216 . -15.595 10.402  22.381   1.00 93.47 216 A 1 
ATOM 1673 O O   . VAL A 0 216 . -15.971 7.390   22.875   1.00 93.47 216 A 1 
ATOM 1674 C CG1 . VAL A 0 216 . -16.609 10.910  23.419   1.00 93.47 216 A 1 
ATOM 1675 C CG2 . VAL A 0 216 . -14.827 11.630  21.897   1.00 93.47 216 A 1 
ATOM 1676 N N   . ARG A 0 217 . -15.543 8.285   24.913   1.00 91.89 217 A 1 
ATOM 1677 C CA  . ARG A 0 217 . -16.449 7.457   25.712   1.00 91.89 217 A 1 
ATOM 1678 C C   . ARG A 0 217 . -17.119 8.301   26.783   1.00 91.89 217 A 1 
ATOM 1679 C CB  . ARG A 0 217 . -15.719 6.273   26.344   1.00 91.89 217 A 1 
ATOM 1680 O O   . ARG A 0 217 . -16.409 9.056   27.445   1.00 91.89 217 A 1 
ATOM 1681 C CG  . ARG A 0 217 . -15.036 5.462   25.245   1.00 91.89 217 A 1 
ATOM 1682 C CD  . ARG A 0 217 . -14.367 4.225   25.799   1.00 91.89 217 A 1 
ATOM 1683 N NE  . ARG A 0 217 . -13.360 3.759   24.835   1.00 91.89 217 A 1 
ATOM 1684 N NH1 . ARG A 0 217 . -12.600 2.047   26.121   1.00 91.89 217 A 1 
ATOM 1685 N NH2 . ARG A 0 217 . -11.517 2.596   24.234   1.00 91.89 217 A 1 
ATOM 1686 C CZ  . ARG A 0 217 . -12.498 2.803   25.062   1.00 91.89 217 A 1 
ATOM 1687 N N   . ALA A 0 218 . -18.428 8.179   26.936   1.00 90.90 218 A 1 
ATOM 1688 C CA  . ALA A 0 218 . -19.192 8.793   28.014   1.00 90.90 218 A 1 
ATOM 1689 C C   . ALA A 0 218 . -20.123 7.748   28.635   1.00 90.90 218 A 1 
ATOM 1690 C CB  . ALA A 0 218 . -19.950 10.019  27.493   1.00 90.90 218 A 1 
ATOM 1691 O O   . ALA A 0 218 . -20.602 6.875   27.921   1.00 90.90 218 A 1 
ATOM 1692 N N   . ASP A 0 219 . -20.315 7.859   29.940   1.00 88.64 219 A 1 
ATOM 1693 C CA  . ASP A 0 219 . -20.917 6.876   30.841   1.00 88.64 219 A 1 
ATOM 1694 C C   . ASP A 0 219 . -21.746 7.703   31.851   1.00 88.64 219 A 1 
ATOM 1695 C CB  . ASP A 0 219 . -19.703 6.130   31.441   1.00 88.64 219 A 1 
ATOM 1696 O O   . ASP A 0 219 . -21.196 8.622   32.469   1.00 88.64 219 A 1 
ATOM 1697 C CG  . ASP A 0 219 . -19.981 4.997   32.426   1.00 88.64 219 A 1 
ATOM 1698 O OD1 . ASP A 0 219 . -21.082 4.989   33.004   1.00 88.64 219 A 1 
ATOM 1699 O OD2 . ASP A 0 219 . -19.026 4.199   32.625   1.00 88.64 219 A 1 
ATOM 1700 N N   . ASP A 0 220 . -23.075 7.529   31.885   1.00 88.96 220 A 1 
ATOM 1701 C CA  . ASP A 0 220 . -24.035 8.485   32.488   1.00 88.96 220 A 1 
ATOM 1702 C C   . ASP A 0 220 . -25.170 7.801   33.283   1.00 88.96 220 A 1 
ATOM 1703 C CB  . ASP A 0 220 . -24.527 9.473   31.409   1.00 88.96 220 A 1 
ATOM 1704 O O   . ASP A 0 220 . -26.351 8.154   33.164   1.00 88.96 220 A 1 
ATOM 1705 C CG  . ASP A 0 220 . -25.398 10.631  31.917   1.00 88.96 220 A 1 
ATOM 1706 O OD1 . ASP A 0 220 . -25.156 11.201  33.005   1.00 88.96 220 A 1 
ATOM 1707 O OD2 . ASP A 0 220 . -26.236 11.184  31.167   1.00 88.96 220 A 1 
ATOM 1708 N N   . ASP A 0 221 . -24.768 6.837   34.114   1.00 86.88 221 A 1 
ATOM 1709 C CA  . ASP A 0 221 . -25.524 6.207   35.206   1.00 86.88 221 A 1 
ATOM 1710 C C   . ASP A 0 221 . -26.493 7.174   35.928   1.00 86.88 221 A 1 
ATOM 1711 C CB  . ASP A 0 221 . -24.496 5.732   36.262   1.00 86.88 221 A 1 
ATOM 1712 O O   . ASP A 0 221 . -26.080 8.201   36.479   1.00 86.88 221 A 1 
ATOM 1713 C CG  . ASP A 0 221 . -24.240 4.227   36.390   1.00 86.88 221 A 1 
ATOM 1714 O OD1 . ASP A 0 221 . -25.142 3.442   36.030   1.00 86.88 221 A 1 
ATOM 1715 O OD2 . ASP A 0 221 . -23.223 3.890   37.046   1.00 86.88 221 A 1 
ATOM 1716 N N   . GLN A 0 222 . -27.773 6.813   36.045   1.00 86.72 222 A 1 
ATOM 1717 C CA  . GLN A 0 222 . -28.781 7.486   36.877   1.00 86.72 222 A 1 
ATOM 1718 C C   . GLN A 0 222 . -29.609 6.465   37.656   1.00 86.72 222 A 1 
ATOM 1719 C CB  . GLN A 0 222 . -29.707 8.359   36.010   1.00 86.72 222 A 1 
ATOM 1720 O O   . GLN A 0 222 . -30.071 5.475   37.095   1.00 86.72 222 A 1 
ATOM 1721 C CG  . GLN A 0 222 . -28.998 9.639   35.558   1.00 86.72 222 A 1 
ATOM 1722 C CD  . GLN A 0 222 . -29.760 10.415  34.495   1.00 86.72 222 A 1 
ATOM 1723 N NE2 . GLN A 0 222 . -29.114 10.710  33.388   1.00 86.72 222 A 1 
ATOM 1724 O OE1 . GLN A 0 222 . -30.906 10.822  34.641   1.00 86.72 222 A 1 
ATOM 1725 N N   . TRP A 0 223 . -29.858 6.727   38.942   1.00 85.47 223 A 1 
ATOM 1726 C CA  . TRP A 0 223 . -30.677 5.841   39.774   1.00 85.47 223 A 1 
ATOM 1727 C C   . TRP A 0 223 . -31.437 6.580   40.881   1.00 85.47 223 A 1 
ATOM 1728 C CB  . TRP A 0 223 . -29.803 4.714   40.349   1.00 85.47 223 A 1 
ATOM 1729 O O   . TRP A 0 223 . -30.990 7.605   41.409   1.00 85.47 223 A 1 
ATOM 1730 C CG  . TRP A 0 223 . -28.744 5.139   41.320   1.00 85.47 223 A 1 
ATOM 1731 C CD1 . TRP A 0 223 . -28.936 5.288   42.649   1.00 85.47 223 A 1 
ATOM 1732 C CD2 . TRP A 0 223 . -27.332 5.445   41.079   1.00 85.47 223 A 1 
ATOM 1733 C CE2 . TRP A 0 223 . -26.738 5.808   42.328   1.00 85.47 223 A 1 
ATOM 1734 C CE3 . TRP A 0 223 . -26.477 5.426   39.955   1.00 85.47 223 A 1 
ATOM 1735 N NE1 . TRP A 0 223 . -27.760 5.689   43.247   1.00 85.47 223 A 1 
ATOM 1736 C CH2 . TRP A 0 223 . -24.572 6.156   41.310   1.00 85.47 223 A 1 
ATOM 1737 C CZ2 . TRP A 0 223 . -25.389 6.179   42.451   1.00 85.47 223 A 1 
ATOM 1738 C CZ3 . TRP A 0 223 . -25.113 5.759   40.078   1.00 85.47 223 A 1 
ATOM 1739 N N   . ALA A 0 224 . -32.581 6.022   41.266   1.00 86.68 224 A 1 
ATOM 1740 C CA  . ALA A 0 224 . -33.368 6.411   42.425   1.00 86.68 224 A 1 
ATOM 1741 C C   . ALA A 0 224 . -33.853 5.165   43.182   1.00 86.68 224 A 1 
ATOM 1742 C CB  . ALA A 0 224 . -34.536 7.294   41.972   1.00 86.68 224 A 1 
ATOM 1743 O O   . ALA A 0 224 . -34.224 4.166   42.569   1.00 86.68 224 A 1 
ATOM 1744 N N   . GLU A 0 225 . -33.869 5.256   44.509   1.00 85.16 225 A 1 
ATOM 1745 C CA  . GLU A 0 225 . -34.463 4.275   45.421   1.00 85.16 225 A 1 
ATOM 1746 C C   . GLU A 0 225 . -35.356 5.047   46.405   1.00 85.16 225 A 1 
ATOM 1747 C CB  . GLU A 0 225 . -33.376 3.512   46.217   1.00 85.16 225 A 1 
ATOM 1748 O O   . GLU A 0 225 . -34.882 6.001   47.028   1.00 85.16 225 A 1 
ATOM 1749 C CG  . GLU A 0 225 . -32.361 2.680   45.406   1.00 85.16 225 A 1 
ATOM 1750 C CD  . GLU A 0 225 . -31.232 2.067   46.274   1.00 85.16 225 A 1 
ATOM 1751 O OE1 . GLU A 0 225 . -30.333 1.409   45.702   1.00 85.16 225 A 1 
ATOM 1752 O OE2 . GLU A 0 225 . -31.215 2.262   47.517   1.00 85.16 225 A 1 
ATOM 1753 N N   . ASP A 0 226 . -36.612 4.641   46.582   1.00 81.80 226 A 1 
ATOM 1754 C CA  . ASP A 0 226 . -37.394 4.985   47.773   1.00 81.80 226 A 1 
ATOM 1755 C C   . ASP A 0 226 . -37.598 3.720   48.610   1.00 81.80 226 A 1 
ATOM 1756 C CB  . ASP A 0 226 . -38.716 5.706   47.438   1.00 81.80 226 A 1 
ATOM 1757 O O   . ASP A 0 226 . -37.792 2.620   48.094   1.00 81.80 226 A 1 
ATOM 1758 C CG  . ASP A 0 226 . -39.269 6.537   48.618   1.00 81.80 226 A 1 
ATOM 1759 O OD1 . ASP A 0 226 . -38.799 6.346   49.772   1.00 81.80 226 A 1 
ATOM 1760 O OD2 . ASP A 0 226 . -40.105 7.434   48.364   1.00 81.80 226 A 1 
ATOM 1761 N N   . TYR A 0 227 . -37.515 3.862   49.925   1.00 79.26 227 A 1 
ATOM 1762 C CA  . TYR A 0 227 . -37.794 2.791   50.865   1.00 79.26 227 A 1 
ATOM 1763 C C   . TYR A 0 227 . -38.580 3.356   52.034   1.00 79.26 227 A 1 
ATOM 1764 C CB  . TYR A 0 227 . -36.502 2.101   51.330   1.00 79.26 227 A 1 
ATOM 1765 O O   . TYR A 0 227 . -37.999 3.898   52.985   1.00 79.26 227 A 1 
ATOM 1766 C CG  . TYR A 0 227 . -36.809 0.940   52.257   1.00 79.26 227 A 1 
ATOM 1767 C CD1 . TYR A 0 227 . -36.648 1.046   53.654   1.00 79.26 227 A 1 
ATOM 1768 C CD2 . TYR A 0 227 . -37.433 -0.189  51.709   1.00 79.26 227 A 1 
ATOM 1769 C CE1 . TYR A 0 227 . -37.136 0.025   54.499   1.00 79.26 227 A 1 
ATOM 1770 C CE2 . TYR A 0 227 . -37.940 -1.198  52.533   1.00 79.26 227 A 1 
ATOM 1771 O OH  . TYR A 0 227 . -38.403 -2.036  54.693   1.00 79.26 227 A 1 
ATOM 1772 C CZ  . TYR A 0 227 . -37.814 -1.079  53.927   1.00 79.26 227 A 1 
ATOM 1773 N N   . ASP A 0 228 . -39.897 3.197   51.979   1.00 72.77 228 A 1 
ATOM 1774 C CA  . ASP A 0 228 . -40.778 3.625   53.049   1.00 72.77 228 A 1 
ATOM 1775 C C   . ASP A 0 228 . -41.112 2.458   53.994   1.00 72.77 228 A 1 
ATOM 1776 C CB  . ASP A 0 228 . -41.976 4.434   52.509   1.00 72.77 228 A 1 
ATOM 1777 O O   . ASP A 0 228 . -40.930 1.261   53.729   1.00 72.77 228 A 1 
ATOM 1778 C CG  . ASP A 0 228 . -42.385 5.590   53.442   1.00 72.77 228 A 1 
ATOM 1779 O OD1 . ASP A 0 228 . -42.046 5.551   54.660   1.00 72.77 228 A 1 
ATOM 1780 O OD2 . ASP A 0 228 . -43.094 6.519   52.989   1.00 72.77 228 A 1 
ATOM 1781 N N   . ARG A 0 229 . -41.494 2.811   55.222   1.00 65.44 229 A 1 
ATOM 1782 C CA  . ARG A 0 229 . -41.809 1.820   56.254   1.00 65.44 229 A 1 
ATOM 1783 C C   . ARG A 0 229 . -42.789 2.373   57.265   1.00 65.44 229 A 1 
ATOM 1784 C CB  . ARG A 0 229 . -40.516 1.295   56.895   1.00 65.44 229 A 1 
ATOM 1785 O O   . ARG A 0 229 . -42.419 2.944   58.301   1.00 65.44 229 A 1 
ATOM 1786 C CG  . ARG A 0 229 . -40.831 0.090   57.791   1.00 65.44 229 A 1 
ATOM 1787 C CD  . ARG A 0 229 . -39.577 -0.434  58.489   1.00 65.44 229 A 1 
ATOM 1788 N NE  . ARG A 0 229 . -38.740 -1.243  57.587   1.00 65.44 229 A 1 
ATOM 1789 N NH1 . ARG A 0 229 . -37.275 -2.019  59.162   1.00 65.44 229 A 1 
ATOM 1790 N NH2 . ARG A 0 229 . -37.054 -2.668  57.043   1.00 65.44 229 A 1 
ATOM 1791 C CZ  . ARG A 0 229 . -37.701 -1.976  57.930   1.00 65.44 229 A 1 
ATOM 1792 N N   . TYR A 0 230 . -44.061 2.105   57.017   1.00 59.33 230 A 1 
ATOM 1793 C CA  . TYR A 0 230 . -45.160 2.575   57.846   1.00 59.33 230 A 1 
ATOM 1794 C C   . TYR A 0 230 . -45.302 1.766   59.148   1.00 59.33 230 A 1 
ATOM 1795 C CB  . TYR A 0 230 . -46.425 2.640   56.986   1.00 59.33 230 A 1 
ATOM 1796 O O   . TYR A 0 230 . -45.794 0.639   59.176   1.00 59.33 230 A 1 
ATOM 1797 C CG  . TYR A 0 230 . -46.327 3.780   55.990   1.00 59.33 230 A 1 
ATOM 1798 C CD1 . TYR A 0 230 . -46.689 5.080   56.400   1.00 59.33 230 A 1 
ATOM 1799 C CD2 . TYR A 0 230 . -45.774 3.577   54.708   1.00 59.33 230 A 1 
ATOM 1800 C CE1 . TYR A 0 230 . -46.473 6.174   55.540   1.00 59.33 230 A 1 
ATOM 1801 C CE2 . TYR A 0 230 . -45.538 4.675   53.863   1.00 59.33 230 A 1 
ATOM 1802 O OH  . TYR A 0 230 . -45.575 7.070   53.535   1.00 59.33 230 A 1 
ATOM 1803 C CZ  . TYR A 0 230 . -45.869 5.978   54.282   1.00 59.33 230 A 1 
ATOM 1804 N N   . GLY A 0 231 . -44.877 2.381   60.263   1.00 51.35 231 A 1 
ATOM 1805 C CA  . GLY A 0 231 . -44.830 1.778   61.605   1.00 51.35 231 A 1 
ATOM 1806 C C   . GLY A 0 231 . -45.486 2.602   62.725   1.00 51.35 231 A 1 
ATOM 1807 O O   . GLY A 0 231 . -45.001 2.604   63.861   1.00 51.35 231 A 1 
ATOM 1808 N N   . LYS A 0 232 . -46.571 3.337   62.439   1.00 52.29 232 A 1 
ATOM 1809 C CA  . LYS A 0 232 . -47.229 4.219   63.424   1.00 52.29 232 A 1 
ATOM 1810 C C   . LYS A 0 232 . -48.237 3.492   64.324   1.00 52.29 232 A 1 
ATOM 1811 C CB  . LYS A 0 232 . -47.866 5.439   62.733   1.00 52.29 232 A 1 
ATOM 1812 O O   . LYS A 0 232 . -49.036 2.680   63.879   1.00 52.29 232 A 1 
ATOM 1813 C CG  . LYS A 0 232 . -46.801 6.499   62.405   1.00 52.29 232 A 1 
ATOM 1814 C CD  . LYS A 0 232 . -47.387 7.662   61.595   1.00 52.29 232 A 1 
ATOM 1815 C CE  . LYS A 0 232 . -46.288 8.684   61.268   1.00 52.29 232 A 1 
ATOM 1816 N NZ  . LYS A 0 232 . -46.666 9.552   60.122   1.00 52.29 232 A 1 
ATOM 1817 N N   . LYS A 0 233 . -48.236 3.875   65.606   1.00 47.31 233 A 1 
ATOM 1818 C CA  . LYS A 0 233 . -49.396 3.773   66.504   1.00 47.31 233 A 1 
ATOM 1819 C C   . LYS A 0 233 . -50.042 5.146   66.587   1.00 47.31 233 A 1 
ATOM 1820 C CB  . LYS A 0 233 . -48.979 3.343   67.916   1.00 47.31 233 A 1 
ATOM 1821 O O   . LYS A 0 233 . -49.329 6.111   66.871   1.00 47.31 233 A 1 
ATOM 1822 C CG  . LYS A 0 233 . -48.636 1.858   68.003   1.00 47.31 233 A 1 
ATOM 1823 C CD  . LYS A 0 233 . -48.327 1.494   69.458   1.00 47.31 233 A 1 
ATOM 1824 C CE  . LYS A 0 233 . -48.133 -0.018  69.553   1.00 47.31 233 A 1 
ATOM 1825 N NZ  . LYS A 0 233 . -47.909 -0.444  70.952   1.00 47.31 233 A 1 
ATOM 1826 N N   . ASP A 0 234 . -51.351 5.229   66.389   1.00 47.50 234 A 1 
ATOM 1827 C CA  . ASP A 0 234 . -52.023 6.524   66.374   1.00 47.50 234 A 1 
ATOM 1828 C C   . ASP A 0 234 . -52.053 7.217   67.742   1.00 47.50 234 A 1 
ATOM 1829 C CB  . ASP A 0 234 . -53.407 6.427   65.719   1.00 47.50 234 A 1 
ATOM 1830 O O   . ASP A 0 234 . -52.277 6.616   68.797   1.00 47.50 234 A 1 
ATOM 1831 C CG  . ASP A 0 234 . -53.285 6.567   64.200   1.00 47.50 234 A 1 
ATOM 1832 O OD1 . ASP A 0 234 . -52.613 7.536   63.778   1.00 47.50 234 A 1 
ATOM 1833 O OD2 . ASP A 0 234 . -53.858 5.717   63.491   1.00 47.50 234 A 1 
ATOM 1834 N N   . VAL A 0 235 . -51.802 8.526   67.701   1.00 40.66 235 A 1 
ATOM 1835 C CA  . VAL A 0 235 . -51.788 9.420   68.861   1.00 40.66 235 A 1 
ATOM 1836 C C   . VAL A 0 235 . -53.182 10.037  68.988   1.00 40.66 235 A 1 
ATOM 1837 C CB  . VAL A 0 235 . -50.657 10.458  68.731   1.00 40.66 235 A 1 
ATOM 1838 O O   . VAL A 0 235 . -53.664 10.701  68.076   1.00 40.66 235 A 1 
ATOM 1839 C CG1 . VAL A 0 235 . -50.668 11.468  69.884   1.00 40.66 235 A 1 
ATOM 1840 C CG2 . VAL A 0 235 . -49.285 9.763   68.745   1.00 40.66 235 A 1 
ATOM 1841 N N   . GLY A 0 236 . -53.852 9.742   70.103   1.00 41.19 236 A 1 
ATOM 1842 C CA  . GLY A 0 236 . -55.316 9.663   70.141   1.00 41.19 236 A 1 
ATOM 1843 C C   . GLY A 0 236 . -56.114 10.958  69.944   1.00 41.19 236 A 1 
ATOM 1844 O O   . GLY A 0 236 . -55.752 12.034  70.423   1.00 41.19 236 A 1 
ATOM 1845 N N   . ALA A 0 237 . -57.298 10.796  69.344   1.00 34.64 237 A 1 
ATOM 1846 C CA  . ALA A 0 237 . -58.362 11.794  69.266   1.00 34.64 237 A 1 
ATOM 1847 C C   . ALA A 0 237 . -59.760 11.125  69.302   1.00 34.64 237 A 1 
ATOM 1848 C CB  . ALA A 0 237 . -58.150 12.639  68.000   1.00 34.64 237 A 1 
ATOM 1849 O O   . ALA A 0 237 . -59.895 9.934   69.051   1.00 34.64 237 A 1 
ATOM 1850 N N   . TYR A 0 238 . -60.801 11.919  69.584   1.00 35.28 238 A 1 
ATOM 1851 C CA  . TYR A 0 238 . -62.243 11.582  69.543   1.00 35.28 238 A 1 
ATOM 1852 C C   . TYR A 0 238 . -62.836 10.602  70.585   1.00 35.28 238 A 1 
ATOM 1853 C CB  . TYR A 0 238 . -62.678 11.239  68.109   1.00 35.28 238 A 1 
ATOM 1854 O O   . TYR A 0 238 . -62.720 9.385   70.479   1.00 35.28 238 A 1 
ATOM 1855 C CG  . TYR A 0 238 . -62.643 12.458  67.215   1.00 35.28 238 A 1 
ATOM 1856 C CD1 . TYR A 0 238 . -63.738 13.344  67.219   1.00 35.28 238 A 1 
ATOM 1857 C CD2 . TYR A 0 238 . -61.494 12.757  66.458   1.00 35.28 238 A 1 
ATOM 1858 C CE1 . TYR A 0 238 . -63.674 14.542  66.486   1.00 35.28 238 A 1 
ATOM 1859 C CE2 . TYR A 0 238 . -61.426 13.957  65.724   1.00 35.28 238 A 1 
ATOM 1860 O OH  . TYR A 0 238 . -62.462 16.022  65.055   1.00 35.28 238 A 1 
ATOM 1861 C CZ  . TYR A 0 238 . -62.517 14.854  65.744   1.00 35.28 238 A 1 
ATOM 1862 N N   . GLY A 0 239 . -63.620 11.174  71.518   1.00 42.03 239 A 1 
ATOM 1863 C CA  . GLY A 0 239 . -64.625 10.495  72.363   1.00 42.03 239 A 1 
ATOM 1864 C C   . GLY A 0 239 . -64.121 10.011  73.733   1.00 42.03 239 A 1 
ATOM 1865 O O   . GLY A 0 239 . -63.652 8.886   73.846   1.00 42.03 239 A 1 
ATOM 1866 N N   . SER A 0 240 . -64.188 10.771  74.834   1.00 39.50 240 A 1 
ATOM 1867 C CA  . SER A 0 240 . -64.877 12.054  75.104   1.00 39.50 240 A 1 
ATOM 1868 C C   . SER A 0 240 . -66.419 12.029  75.147   1.00 39.50 240 A 1 
ATOM 1869 C CB  . SER A 0 240 . -64.308 13.249  74.323   1.00 39.50 240 A 1 
ATOM 1870 O O   . SER A 0 240 . -67.061 13.016  74.801   1.00 39.50 240 A 1 
ATOM 1871 O OG  . SER A 0 240 . -62.906 13.365  74.498   1.00 39.50 240 A 1 
ATOM 1872 N N   . ALA A 0 241 . -67.005 10.932  75.634   1.00 42.22 241 A 1 
ATOM 1873 C CA  . ALA A 0 241 . -68.347 10.882  76.236   1.00 42.22 241 A 1 
ATOM 1874 C C   . ALA A 0 241 . -68.264 9.907   77.435   1.00 42.22 241 A 1 
ATOM 1875 C CB  . ALA A 0 241 . -69.364 10.443  75.174   1.00 42.22 241 A 1 
ATOM 1876 O O   . ALA A 0 241 . -67.795 8.788   77.268   1.00 42.22 241 A 1 
ATOM 1877 N N   . ALA A 0 242 . -68.425 10.342  78.689   1.00 34.46 242 A 1 
ATOM 1878 C CA  . ALA A 0 242 . -69.686 10.692  79.360   1.00 34.46 242 A 1 
ATOM 1879 C C   . ALA A 0 242 . -70.614 9.464   79.573   1.00 34.46 242 A 1 
ATOM 1880 C CB  . ALA A 0 242 . -70.389 11.877  78.680   1.00 34.46 242 A 1 
ATOM 1881 O O   . ALA A 0 242 . -70.991 8.816   78.607   1.00 34.46 242 A 1 
ATOM 1882 N N   . SER A 0 243 . -71.044 9.109   80.795   1.00 43.91 243 A 1 
ATOM 1883 C CA  . SER A 0 243 . -70.771 9.734   82.106   1.00 43.91 243 A 1 
ATOM 1884 C C   . SER A 0 243 . -71.134 8.836   83.307   1.00 43.91 243 A 1 
ATOM 1885 C CB  . SER A 0 243 . -71.603 11.018  82.255   1.00 43.91 243 A 1 
ATOM 1886 O O   . SER A 0 243 . -72.209 8.250   83.326   1.00 43.91 243 A 1 
ATOM 1887 O OG  . SER A 0 243 . -72.972 10.757  82.011   1.00 43.91 243 A 1 
ATOM 1888 N N   . THR A 0 244 . -70.270 8.835   84.330   1.00 34.85 244 A 1 
ATOM 1889 C CA  . THR A 0 244 . -70.538 8.705   85.788   1.00 34.85 244 A 1 
ATOM 1890 C C   . THR A 0 244 . -71.671 7.815   86.348   1.00 34.85 244 A 1 
ATOM 1891 C CB  . THR A 0 244 . -70.750 10.094  86.421   1.00 34.85 244 A 1 
ATOM 1892 O O   . THR A 0 244 . -72.850 8.076   86.147   1.00 34.85 244 A 1 
ATOM 1893 C CG2 . THR A 0 244 . -69.489 10.955  86.391   1.00 34.85 244 A 1 
ATOM 1894 O OG1 . THR A 0 244 . -71.763 10.787  85.738   1.00 34.85 244 A 1 
ATOM 1895 N N   . TRP A 0 245 . -71.269 6.992   87.332   1.00 31.76 245 A 1 
ATOM 1896 C CA  . TRP A 0 245 . -72.004 6.647   88.570   1.00 31.76 245 A 1 
ATOM 1897 C C   . TRP A 0 245 . -73.282 5.782   88.485   1.00 31.76 245 A 1 
ATOM 1898 C CB  . TRP A 0 245 . -72.295 7.921   89.394   1.00 31.76 245 A 1 
ATOM 1899 O O   . TRP A 0 245 . -74.371 6.272   88.198   1.00 31.76 245 A 1 
ATOM 1900 C CG  . TRP A 0 245 . -71.177 8.513   90.203   1.00 31.76 245 A 1 
ATOM 1901 C CD1 . TRP A 0 245 . -69.910 8.754   89.792   1.00 31.76 245 A 1 
ATOM 1902 C CD2 . TRP A 0 245 . -71.237 8.982   91.588   1.00 31.76 245 A 1 
ATOM 1903 C CE2 . TRP A 0 245 . -69.952 9.480   91.956   1.00 31.76 245 A 1 
ATOM 1904 C CE3 . TRP A 0 245 . -72.252 9.039   92.571   1.00 31.76 245 A 1 
ATOM 1905 N NE1 . TRP A 0 245 . -69.185 9.320   90.823   1.00 31.76 245 A 1 
ATOM 1906 C CH2 . TRP A 0 245 . -70.710 10.032  94.188   1.00 31.76 245 A 1 
ATOM 1907 C CZ2 . TRP A 0 245 . -69.680 9.995   93.232   1.00 31.76 245 A 1 
ATOM 1908 C CZ3 . TRP A 0 245 . -71.992 9.557   93.855   1.00 31.76 245 A 1 
ATOM 1909 N N   . ASN A 0 246 . -73.202 4.564   89.049   1.00 39.67 246 A 1 
ATOM 1910 C CA  . ASN A 0 246 . -73.812 4.312   90.370   1.00 39.67 246 A 1 
ATOM 1911 C C   . ASN A 0 246 . -73.352 2.994   91.044   1.00 39.67 246 A 1 
ATOM 1912 C CB  . ASN A 0 246 . -75.355 4.353   90.303   1.00 39.67 246 A 1 
ATOM 1913 O O   . ASN A 0 246 . -73.601 1.900   90.555   1.00 39.67 246 A 1 
ATOM 1914 C CG  . ASN A 0 246 . -75.898 5.614   90.948   1.00 39.67 246 A 1 
ATOM 1915 N ND2 . ASN A 0 246 . -76.421 6.535   90.180   1.00 39.67 246 A 1 
ATOM 1916 O OD1 . ASN A 0 246 . -75.808 5.790   92.154   1.00 39.67 246 A 1 
ATOM 1917 N N   . ASN A 0 247 . -72.756 3.119   92.234   1.00 35.34 247 A 1 
ATOM 1918 C CA  . ASN A 0 247 . -72.920 2.229   93.395   1.00 35.34 247 A 1 
ATOM 1919 C C   . ASN A 0 247 . -73.073 0.696   93.192   1.00 35.34 247 A 1 
ATOM 1920 C CB  . ASN A 0 247 . -74.073 2.819   94.238   1.00 35.34 247 A 1 
ATOM 1921 O O   . ASN A 0 247 . -74.136 0.147   93.486   1.00 35.34 247 A 1 
ATOM 1922 C CG  . ASN A 0 247 . -73.716 4.170   94.824   1.00 35.34 247 A 1 
ATOM 1923 N ND2 . ASN A 0 247 . -74.552 5.171   94.697   1.00 35.34 247 A 1 
ATOM 1924 O OD1 . ASN A 0 247 . -72.647 4.346   95.378   1.00 35.34 247 A 1 
ATOM 1925 N N   . LYS A 0 248 . -71.970 -0.015  92.883   1.00 36.70 248 A 1 
ATOM 1926 C CA  . LYS A 0 248 . -71.417 -1.097  93.752   1.00 36.70 248 A 1 
ATOM 1927 C C   . LYS A 0 248 . -70.156 -1.775  93.176   1.00 36.70 248 A 1 
ATOM 1928 C CB  . LYS A 0 248 . -72.462 -2.199  94.078   1.00 36.70 248 A 1 
ATOM 1929 O O   . LYS A 0 248 . -70.269 -2.633  92.307   1.00 36.70 248 A 1 
ATOM 1930 C CG  . LYS A 0 248 . -73.095 -1.986  95.466   1.00 36.70 248 A 1 
ATOM 1931 C CD  . LYS A 0 248 . -74.309 -2.897  95.685   1.00 36.70 248 A 1 
ATOM 1932 C CE  . LYS A 0 248 . -74.956 -2.571  97.037   1.00 36.70 248 A 1 
ATOM 1933 N NZ  . LYS A 0 248 . -76.112 -3.457  97.328   1.00 36.70 248 A 1 
ATOM 1934 N N   . GLY A 0 249 . -69.006 -1.496  93.800   1.00 35.96 249 A 1 
ATOM 1935 C CA  . GLY A 0 249 . -67.833 -2.382  93.891   1.00 35.96 249 A 1 
ATOM 1936 C C   . GLY A 0 249 . -66.922 -2.508  92.663   1.00 35.96 249 A 1 
ATOM 1937 O O   . GLY A 0 249 . -67.229 -3.296  91.777   1.00 35.96 249 A 1 
ATOM 1938 N N   . ASP A 0 250 . -65.763 -1.843  92.736   1.00 35.88 250 A 1 
ATOM 1939 C CA  . ASP A 0 250 . -64.437 -2.313  92.275   1.00 35.88 250 A 1 
ATOM 1940 C C   . ASP A 0 250 . -64.325 -2.768  90.794   1.00 35.88 250 A 1 
ATOM 1941 C CB  . ASP A 0 250 . -63.942 -3.413  93.255   1.00 35.88 250 A 1 
ATOM 1942 O O   . ASP A 0 250 . -64.863 -3.804  90.425   1.00 35.88 250 A 1 
ATOM 1943 C CG  . ASP A 0 250 . -64.529 -3.303  94.674   1.00 35.88 250 A 1 
ATOM 1944 O OD1 . ASP A 0 250 . -64.474 -2.188  95.243   1.00 35.88 250 A 1 
ATOM 1945 O OD2 . ASP A 0 250 . -65.161 -4.289  95.124   1.00 35.88 250 A 1 
ATOM 1946 N N   . ALA A 0 251 . -63.565 -2.150  89.883   1.00 36.78 251 A 1 
ATOM 1947 C CA  . ALA A 0 251 . -62.429 -1.234  89.991   1.00 36.78 251 A 1 
ATOM 1948 C C   . ALA A 0 251 . -62.002 -0.747  88.576   1.00 36.78 251 A 1 
ATOM 1949 C CB  . ALA A 0 251 . -61.270 -2.043  90.600   1.00 36.78 251 A 1 
ATOM 1950 O O   . ALA A 0 251 . -62.467 -1.292  87.582   1.00 36.78 251 A 1 
ATOM 1951 N N   . ALA A 0 252 . -61.048 0.194   88.521   1.00 35.21 252 A 1 
ATOM 1952 C CA  . ALA A 0 252 . -60.182 0.526   87.373   1.00 35.21 252 A 1 
ATOM 1953 C C   . ALA A 0 252 . -60.832 0.983   86.041   1.00 35.21 252 A 1 
ATOM 1954 C CB  . ALA A 0 252 . -59.174 -0.615  87.169   1.00 35.21 252 A 1 
ATOM 1955 O O   . ALA A 0 252 . -61.131 0.173   85.175   1.00 35.21 252 A 1 
ATOM 1956 N N   . SER A 0 253 . -60.871 2.313   85.892   1.00 43.77 253 A 1 
ATOM 1957 C CA  . SER A 0 253 . -60.692 3.130   84.672   1.00 43.77 253 A 1 
ATOM 1958 C C   . SER A 0 253 . -61.577 2.883   83.430   1.00 43.77 253 A 1 
ATOM 1959 C CB  . SER A 0 253 . -59.206 3.172   84.307   1.00 43.77 253 A 1 
ATOM 1960 O O   . SER A 0 253 . -61.674 1.776   82.924   1.00 43.77 253 A 1 
ATOM 1961 O OG  . SER A 0 253 . -58.475 3.688   85.413   1.00 43.77 253 A 1 
ATOM 1962 N N   . GLU A 0 254 . -62.311 3.859   82.879   1.00 36.70 254 A 1 
ATOM 1963 C CA  . GLU A 0 254 . -62.016 5.289   82.602   1.00 36.70 254 A 1 
ATOM 1964 C C   . GLU A 0 254 . -61.080 5.497   81.403   1.00 36.70 254 A 1 
ATOM 1965 C CB  . GLU A 0 254 . -61.581 6.121   83.819   1.00 36.70 254 A 1 
ATOM 1966 O O   . GLU A 0 254 . -59.950 5.022   81.413   1.00 36.70 254 A 1 
ATOM 1967 C CG  . GLU A 0 254 . -61.622 7.637   83.588   1.00 36.70 254 A 1 
ATOM 1968 C CD  . GLU A 0 254 . -61.308 8.402   84.885   1.00 36.70 254 A 1 
ATOM 1969 O OE1 . GLU A 0 254 . -61.948 9.456   85.100   1.00 36.70 254 A 1 
ATOM 1970 O OE2 . GLU A 0 254 . -60.474 7.906   85.681   1.00 36.70 254 A 1 
ATOM 1971 N N   . ASP A 0 255 . -61.587 6.256   80.422   1.00 37.95 255 A 1 
ATOM 1972 C CA  . ASP A 0 255 . -61.046 6.522   79.081   1.00 37.95 255 A 1 
ATOM 1973 C C   . ASP A 0 255 . -60.699 5.276   78.221   1.00 37.95 255 A 1 
ATOM 1974 C CB  . ASP A 0 255 . -59.921 7.581   79.132   1.00 37.95 255 A 1 
ATOM 1975 O O   . ASP A 0 255 . -60.154 4.283   78.677   1.00 37.95 255 A 1 
ATOM 1976 C CG  . ASP A 0 255 . -60.397 9.019   78.864   1.00 37.95 255 A 1 
ATOM 1977 O OD1 . ASP A 0 255 . -61.611 9.313   78.939   1.00 37.95 255 A 1 
ATOM 1978 O OD2 . ASP A 0 255 . -59.556 9.848   78.442   1.00 37.95 255 A 1 
ATOM 1979 N N   . GLY A 0 256 . -60.994 5.242   76.922   1.00 35.16 256 A 1 
ATOM 1980 C CA  . GLY A 0 256 . -61.593 6.266   76.067   1.00 35.16 256 A 1 
ATOM 1981 C C   . GLY A 0 256 . -60.776 6.472   74.794   1.00 35.16 256 A 1 
ATOM 1982 O O   . GLY A 0 256 . -59.575 6.233   74.778   1.00 35.16 256 A 1 
ATOM 1983 N N   . LYS A 0 257 . -61.440 7.018   73.775   1.00 35.30 257 A 1 
ATOM 1984 C CA  . LYS A 0 257 . -60.872 7.532   72.523   1.00 35.30 257 A 1 
ATOM 1985 C C   . LYS A 0 257 . -60.339 6.491   71.532   1.00 35.30 257 A 1 
ATOM 1986 C CB  . LYS A 0 257 . -59.877 8.677   72.781   1.00 35.30 257 A 1 
ATOM 1987 O O   . LYS A 0 257 . -59.401 5.741   71.768   1.00 35.30 257 A 1 
ATOM 1988 C CG  . LYS A 0 257 . -60.518 9.802   73.612   1.00 35.30 257 A 1 
ATOM 1989 C CD  . LYS A 0 257 . -59.490 10.784  74.169   1.00 35.30 257 A 1 
ATOM 1990 C CE  . LYS A 0 257 . -60.207 11.745  75.130   1.00 35.30 257 A 1 
ATOM 1991 N NZ  . LYS A 0 257 . -59.728 11.613  76.528   1.00 35.30 257 A 1 
ATOM 1992 N N   . SER A 0 258 . -60.969 6.553   70.366   1.00 37.92 258 A 1 
ATOM 1993 C CA  . SER A 0 258 . -60.586 5.972   69.084   1.00 37.92 258 A 1 
ATOM 1994 C C   . SER A 0 258 . -59.072 5.988   68.785   1.00 37.92 258 A 1 
ATOM 1995 C CB  . SER A 0 258 . -61.329 6.841   68.060   1.00 37.92 258 A 1 
ATOM 1996 O O   . SER A 0 258 . -58.466 7.055   68.693   1.00 37.92 258 A 1 
ATOM 1997 O OG  . SER A 0 258 . -60.914 6.605   66.740   1.00 37.92 258 A 1 
ATOM 1998 N N   . ALA A 0 259 . -58.504 4.807   68.524   1.00 34.28 259 A 1 
ATOM 1999 C CA  . ALA A 0 259 . -57.241 4.587   67.804   1.00 34.28 259 A 1 
ATOM 2000 C C   . ALA A 0 259 . -57.304 3.172   67.182   1.00 34.28 259 A 1 
ATOM 2001 C CB  . ALA A 0 259 . -56.064 4.740   68.779   1.00 34.28 259 A 1 
ATOM 2002 O O   . ALA A 0 259 . -57.207 2.180   67.899   1.00 34.28 259 A 1 
ATOM 2003 N N   . TYR A 0 260 . -57.819 3.011   65.962   1.00 34.98 260 A 1 
ATOM 2004 C CA  . TYR A 0 260 . -57.119 3.175   64.676   1.00 34.98 260 A 1 
ATOM 2005 C C   . TYR A 0 260 . -55.933 2.203   64.475   1.00 34.98 260 A 1 
ATOM 2006 C CB  . TYR A 0 260 . -56.818 4.628   64.257   1.00 34.98 260 A 1 
ATOM 2007 O O   . TYR A 0 260 . -54.971 2.191   65.235   1.00 34.98 260 A 1 
ATOM 2008 C CG  . TYR A 0 260 . -57.975 5.353   63.577   1.00 34.98 260 A 1 
ATOM 2009 C CD1 . TYR A 0 260 . -57.822 5.846   62.264   1.00 34.98 260 A 1 
ATOM 2010 C CD2 . TYR A 0 260 . -59.216 5.497   64.227   1.00 34.98 260 A 1 
ATOM 2011 C CE1 . TYR A 0 260 . -58.913 6.424   61.585   1.00 34.98 260 A 1 
ATOM 2012 C CE2 . TYR A 0 260 . -60.304 6.098   63.563   1.00 34.98 260 A 1 
ATOM 2013 O OH  . TYR A 0 260 . -61.212 7.104   61.580   1.00 34.98 260 A 1 
ATOM 2014 C CZ  . TYR A 0 260 . -60.158 6.550   62.233   1.00 34.98 260 A 1 
ATOM 2015 N N   . TRP A 0 261 . -56.129 1.369   63.445   1.00 37.08 261 A 1 
ATOM 2016 C CA  . TRP A 0 261 . -55.254 0.532   62.607   1.00 37.08 261 A 1 
ATOM 2017 C C   . TRP A 0 261 . -53.826 0.188   63.064   1.00 37.08 261 A 1 
ATOM 2018 C CB  . TRP A 0 261 . -55.236 1.149   61.199   1.00 37.08 261 A 1 
ATOM 2019 O O   . TRP A 0 261 . -53.010 1.042   63.387   1.00 37.08 261 A 1 
ATOM 2020 C CG  . TRP A 0 261 . -56.589 1.573   60.697   1.00 37.08 261 A 1 
ATOM 2021 C CD1 . TRP A 0 261 . -57.166 2.762   60.975   1.00 37.08 261 A 1 
ATOM 2022 C CD2 . TRP A 0 261 . -57.547 0.859   59.854   1.00 37.08 261 A 1 
ATOM 2023 C CE2 . TRP A 0 261 . -58.717 1.670   59.719   1.00 37.08 261 A 1 
ATOM 2024 C CE3 . TRP A 0 261 . -57.542 -0.377  59.172   1.00 37.08 261 A 1 
ATOM 2025 N NE1 . TRP A 0 261 . -58.434 2.811   60.438   1.00 37.08 261 A 1 
ATOM 2026 C CH2 . TRP A 0 261 . -59.784 0.039   58.286   1.00 37.08 261 A 1 
ATOM 2027 C CZ2 . TRP A 0 261 . -59.826 1.272   58.958   1.00 37.08 261 A 1 
ATOM 2028 C CZ3 . TRP A 0 261 . -58.644 -0.779  58.392   1.00 37.08 261 A 1 
ATOM 2029 N N   . GLY A 0 262 . -53.489 -1.100  62.944   1.00 47.00 262 A 1 
ATOM 2030 C CA  . GLY A 0 262 . -52.131 -1.627  63.091   1.00 47.00 262 A 1 
ATOM 2031 C C   . GLY A 0 262 . -51.595 -2.217  61.789   1.00 47.00 262 A 1 
ATOM 2032 O O   . GLY A 0 262 . -51.297 -3.407  61.759   1.00 47.00 262 A 1 
ATOM 2033 N N   . LYS A 0 263 . -51.487 -1.410  60.724   1.00 50.27 263 A 1 
ATOM 2034 C CA  . LYS A 0 263 . -50.794 -1.836  59.499   1.00 50.27 263 A 1 
ATOM 2035 C C   . LYS A 0 263 . -49.288 -1.961  59.758   1.00 50.27 263 A 1 
ATOM 2036 C CB  . LYS A 0 263 . -51.058 -0.880  58.318   1.00 50.27 263 A 1 
ATOM 2037 O O   . LYS A 0 263 . -48.702 -1.122  60.440   1.00 50.27 263 A 1 
ATOM 2038 C CG  . LYS A 0 263 . -52.481 -0.992  57.736   1.00 50.27 263 A 1 
ATOM 2039 C CD  . LYS A 0 263 . -52.540 -0.380  56.324   1.00 50.27 263 A 1 
ATOM 2040 C CE  . LYS A 0 263 . -53.863 -0.691  55.606   1.00 50.27 263 A 1 
ATOM 2041 N NZ  . LYS A 0 263 . -53.704 -0.632  54.125   1.00 50.27 263 A 1 
ATOM 2042 N N   . GLN A 0 264 . -48.674 -2.988  59.180   1.00 53.86 264 A 1 
ATOM 2043 C CA  . GLN A 0 264 . -47.245 -3.013  58.887   1.00 53.86 264 A 1 
ATOM 2044 C C   . GLN A 0 264 . -47.126 -3.115  57.368   1.00 53.86 264 A 1 
ATOM 2045 C CB  . GLN A 0 264 . -46.549 -4.198  59.578   1.00 53.86 264 A 1 
ATOM 2046 O O   . GLN A 0 264 . -47.423 -4.173  56.816   1.00 53.86 264 A 1 
ATOM 2047 C CG  . GLN A 0 264 . -46.600 -4.151  61.111   1.00 53.86 264 A 1 
ATOM 2048 C CD  . GLN A 0 264 . -45.682 -5.208  61.716   1.00 53.86 264 A 1 
ATOM 2049 N NE2 . GLN A 0 264 . -44.387 -4.973  61.722   1.00 53.86 264 A 1 
ATOM 2050 O OE1 . GLN A 0 264 . -46.093 -6.268  62.178   1.00 53.86 264 A 1 
ATOM 2051 N N   . ALA A 0 265 . -46.751 -2.010  56.730   1.00 61.00 265 A 1 
ATOM 2052 C CA  . ALA A 0 265 . -46.430 -1.963  55.309   1.00 61.00 265 A 1 
ATOM 2053 C C   . ALA A 0 265 . -44.935 -1.665  55.140   1.00 61.00 265 A 1 
ATOM 2054 C CB  . ALA A 0 265 . -47.330 -0.945  54.600   1.00 61.00 265 A 1 
ATOM 2055 O O   . ALA A 0 265 . -44.319 -1.034  56.015   1.00 61.00 265 A 1 
ATOM 2056 N N   . SER A 0 266 . -44.364 -2.166  54.053   1.00 65.26 266 A 1 
ATOM 2057 C CA  . SER A 0 266 . -43.073 -1.713  53.553   1.00 65.26 266 A 1 
ATOM 2058 C C   . SER A 0 266 . -43.086 -1.766  52.039   1.00 65.26 266 A 1 
ATOM 2059 C CB  . SER A 0 266 . -41.904 -2.539  54.085   1.00 65.26 266 A 1 
ATOM 2060 O O   . SER A 0 266 . -43.249 -2.846  51.473   1.00 65.26 266 A 1 
ATOM 2061 O OG  . SER A 0 266 . -42.017 -3.905  53.722   1.00 65.26 266 A 1 
ATOM 2062 N N   . ASP A 0 267 . -42.868 -0.593  51.493   1.00 71.50 267 A 1 
ATOM 2063 C CA  . ASP A 0 267 . -42.966 -0.130  50.130   1.00 71.50 267 A 1 
ATOM 2064 C C   . ASP A 0 267 . -41.521 0.144   49.665   1.00 71.50 267 A 1 
ATOM 2065 C CB  . ASP A 0 267 . -43.895 1.131   50.083   1.00 71.50 267 A 1 
ATOM 2066 O O   . ASP A 0 267 . -40.739 0.759   50.404   1.00 71.50 267 A 1 
ATOM 2067 C CG  . ASP A 0 267 . -44.493 1.756   51.394   1.00 71.50 267 A 1 
ATOM 2068 O OD1 . ASP A 0 267 . -44.100 1.444   52.557   1.00 71.50 267 A 1 
ATOM 2069 O OD2 . ASP A 0 267 . -45.422 2.588   51.278   1.00 71.50 267 A 1 
ATOM 2070 N N   . TRP A 0 268 . -41.121 -0.381  48.506   1.00 77.23 268 A 1 
ATOM 2071 C CA  . TRP A 0 268 . -39.795 -0.146  47.927   1.00 77.23 268 A 1 
ATOM 2072 C C   . TRP A 0 268 . -39.904 0.060   46.424   1.00 77.23 268 A 1 
ATOM 2073 C CB  . TRP A 0 268 . -38.834 -1.305  48.225   1.00 77.23 268 A 1 
ATOM 2074 O O   . TRP A 0 268 . -40.227 -0.880  45.699   1.00 77.23 268 A 1 
ATOM 2075 C CG  . TRP A 0 268 . -37.447 -1.134  47.660   1.00 77.23 268 A 1 
ATOM 2076 C CD1 . TRP A 0 268 . -36.539 -0.214  48.058   1.00 77.23 268 A 1 
ATOM 2077 C CD2 . TRP A 0 268 . -36.856 -1.755  46.472   1.00 77.23 268 A 1 
ATOM 2078 C CE2 . TRP A 0 268 . -35.540 -1.230  46.285   1.00 77.23 268 A 1 
ATOM 2079 C CE3 . TRP A 0 268 . -37.322 -2.651  45.488   1.00 77.23 268 A 1 
ATOM 2080 N NE1 . TRP A 0 268 . -35.406 -0.282  47.273   1.00 77.23 268 A 1 
ATOM 2081 C CH2 . TRP A 0 268 . -35.195 -2.548  44.287   1.00 77.23 268 A 1 
ATOM 2082 C CZ2 . TRP A 0 268 . -34.704 -1.629  45.231   1.00 77.23 268 A 1 
ATOM 2083 C CZ3 . TRP A 0 268 . -36.503 -3.044  44.413   1.00 77.23 268 A 1 
ATOM 2084 N N   . ASP A 0 269 . -39.553 1.265   45.991   1.00 84.38 269 A 1 
ATOM 2085 C CA  . ASP A 0 269 . -39.584 1.675   44.594   1.00 84.38 269 A 1 
ATOM 2086 C C   . ASP A 0 269 . -38.140 1.876   44.126   1.00 84.38 269 A 1 
ATOM 2087 C CB  . ASP A 0 269 . -40.372 2.989   44.417   1.00 84.38 269 A 1 
ATOM 2088 O O   . ASP A 0 269 . -37.341 2.532   44.805   1.00 84.38 269 A 1 
ATOM 2089 C CG  . ASP A 0 269 . -41.842 2.993   44.866   1.00 84.38 269 A 1 
ATOM 2090 O OD1 . ASP A 0 269 . -42.357 1.944   45.302   1.00 84.38 269 A 1 
ATOM 2091 O OD2 . ASP A 0 269 . -42.437 4.097   44.787   1.00 84.38 269 A 1 
ATOM 2092 N N   . ALA A 0 270 . -37.799 1.375   42.943   1.00 84.98 270 A 1 
ATOM 2093 C CA  . ALA A 0 270 . -36.525 1.660   42.300   1.00 84.98 270 A 1 
ATOM 2094 C C   . ALA A 0 270 . -36.707 2.015   40.825   1.00 84.98 270 A 1 
ATOM 2095 C CB  . ALA A 0 270 . -35.565 0.488   42.508   1.00 84.98 270 A 1 
ATOM 2096 O O   . ALA A 0 270 . -37.535 1.451   40.113   1.00 84.98 270 A 1 
ATOM 2097 N N   . TRP A 0 271 . -35.888 2.947   40.348   1.00 88.28 271 A 1 
ATOM 2098 C CA  . TRP A 0 271 . -35.807 3.313   38.938   1.00 88.28 271 A 1 
ATOM 2099 C C   . TRP A 0 271 . -34.360 3.622   38.565   1.00 88.28 271 A 1 
ATOM 2100 C CB  . TRP A 0 271 . -36.732 4.504   38.643   1.00 88.28 271 A 1 
ATOM 2101 O O   . TRP A 0 271 . -33.634 4.236   39.349   1.00 88.28 271 A 1 
ATOM 2102 C CG  . TRP A 0 271 . -36.507 5.112   37.293   1.00 88.28 271 A 1 
ATOM 2103 C CD1 . TRP A 0 271 . -36.869 4.553   36.119   1.00 88.28 271 A 1 
ATOM 2104 C CD2 . TRP A 0 271 . -35.680 6.265   36.945   1.00 88.28 271 A 1 
ATOM 2105 C CE2 . TRP A 0 271 . -35.565 6.326   35.524   1.00 88.28 271 A 1 
ATOM 2106 C CE3 . TRP A 0 271 . -34.944 7.212   37.690   1.00 88.28 271 A 1 
ATOM 2107 N NE1 . TRP A 0 271 . -36.302 5.251   35.073   1.00 88.28 271 A 1 
ATOM 2108 C CH2 . TRP A 0 271 . -34.054 8.216   35.647   1.00 88.28 271 A 1 
ATOM 2109 C CZ2 . TRP A 0 271 . -34.769 7.284   34.876   1.00 88.28 271 A 1 
ATOM 2110 C CZ3 . TRP A 0 271 . -34.143 8.178   37.051   1.00 88.28 271 A 1 
ATOM 2111 N N   . GLY A 0 272 . -33.950 3.237   37.359   1.00 87.65 272 A 1 
ATOM 2112 C CA  . GLY A 0 272 . -32.630 3.559   36.839   1.00 87.65 272 A 1 
ATOM 2113 C C   . GLY A 0 272 . -32.572 3.708   35.324   1.00 87.65 272 A 1 
ATOM 2114 O O   . GLY A 0 272 . -33.519 3.397   34.591   1.00 87.65 272 A 1 
ATOM 2115 N N   . ARG A 0 273 . -31.436 4.245   34.883   1.00 91.07 273 A 1 
ATOM 2116 C CA  . ARG A 0 273 . -31.051 4.411   33.487   1.00 91.07 273 A 1 
ATOM 2117 C C   . ARG A 0 273 . -29.530 4.389   33.360   1.00 91.07 273 A 1 
ATOM 2118 C CB  . ARG A 0 273 . -31.631 5.731   32.963   1.00 91.07 273 A 1 
ATOM 2119 O O   . ARG A 0 273 . -28.865 5.110   34.098   1.00 91.07 273 A 1 
ATOM 2120 C CG  . ARG A 0 273 . -31.291 5.973   31.488   1.00 91.07 273 A 1 
ATOM 2121 C CD  . ARG A 0 273 . -31.939 7.269   31.016   1.00 91.07 273 A 1 
ATOM 2122 N NE  . ARG A 0 273 . -32.052 7.281   29.554   1.00 91.07 273 A 1 
ATOM 2123 N NH1 . ARG A 0 273 . -32.500 9.499   29.258   1.00 91.07 273 A 1 
ATOM 2124 N NH2 . ARG A 0 273 . -32.523 8.178   27.514   1.00 91.07 273 A 1 
ATOM 2125 C CZ  . ARG A 0 273 . -32.382 8.295   28.794   1.00 91.07 273 A 1 
ATOM 2126 N N   . ASP A 0 274 . -29.020 3.650   32.388   1.00 87.74 274 A 1 
ATOM 2127 C CA  . ASP A 0 274 . -27.621 3.674   31.942   1.00 87.74 274 A 1 
ATOM 2128 C C   . ASP A 0 274 . -27.578 4.278   30.523   1.00 87.74 274 A 1 
ATOM 2129 C CB  . ASP A 0 274 . -27.040 2.249   32.036   1.00 87.74 274 A 1 
ATOM 2130 O O   . ASP A 0 274 . -28.516 4.103   29.745   1.00 87.74 274 A 1 
ATOM 2131 C CG  . ASP A 0 274 . -25.528 2.146   31.777   1.00 87.74 274 A 1 
ATOM 2132 O OD1 . ASP A 0 274 . -24.935 3.161   31.339   1.00 87.74 274 A 1 
ATOM 2133 O OD2 . ASP A 0 274 . -24.981 1.042   32.003   1.00 87.74 274 A 1 
ATOM 2134 N N   . GLN A 0 275 . -26.539 5.048   30.190   1.00 90.09 275 A 1 
ATOM 2135 C CA  . GLN A 0 275 . -26.365 5.661   28.867   1.00 90.09 275 A 1 
ATOM 2136 C C   . GLN A 0 275 . -24.885 5.616   28.422   1.00 90.09 275 A 1 
ATOM 2137 C CB  . GLN A 0 275 . -26.920 7.108   28.821   1.00 90.09 275 A 1 
ATOM 2138 O O   . GLN A 0 275 . -24.157 6.604   28.567   1.00 90.09 275 A 1 
ATOM 2139 C CG  . GLN A 0 275 . -28.352 7.352   29.344   1.00 90.09 275 A 1 
ATOM 2140 C CD  . GLN A 0 275 . -29.032 8.526   28.640   1.00 90.09 275 A 1 
ATOM 2141 N NE2 . GLN A 0 275 . -29.372 8.351   27.383   1.00 90.09 275 A 1 
ATOM 2142 O OE1 . GLN A 0 275 . -29.343 9.588   29.175   1.00 90.09 275 A 1 
ATOM 2143 N N   . ASP A 0 276 . -24.435 4.494   27.846   1.00 89.93 276 A 1 
ATOM 2144 C CA  . ASP A 0 276 . -23.067 4.332   27.318   1.00 89.93 276 A 1 
ATOM 2145 C C   . ASP A 0 276 . -22.951 4.911   25.891   1.00 89.93 276 A 1 
ATOM 2146 C CB  . ASP A 0 276 . -22.596 2.857   27.414   1.00 89.93 276 A 1 
ATOM 2147 O O   . ASP A 0 276 . -23.660 4.536   24.957   1.00 89.93 276 A 1 
ATOM 2148 C CG  . ASP A 0 276 . -21.101 2.611   27.080   1.00 89.93 276 A 1 
ATOM 2149 O OD1 . ASP A 0 276 . -20.317 3.580   26.928   1.00 89.93 276 A 1 
ATOM 2150 O OD2 . ASP A 0 276 . -20.682 1.445   26.852   1.00 89.93 276 A 1 
ATOM 2151 N N   . TYR A 0 277 . -22.015 5.834   25.677   1.00 94.07 277 A 1 
ATOM 2152 C CA  . TYR A 0 277 . -21.706 6.413   24.367   1.00 94.07 277 A 1 
ATOM 2153 C C   . TYR A 0 277 . -20.248 6.170   24.016   1.00 94.07 277 A 1 
ATOM 2154 C CB  . TYR A 0 277 . -22.013 7.917   24.353   1.00 94.07 277 A 1 
ATOM 2155 O O   . TYR A 0 277 . -19.348 6.535   24.768   1.00 94.07 277 A 1 
ATOM 2156 C CG  . TYR A 0 277 . -21.590 8.638   23.077   1.00 94.07 277 A 1 
ATOM 2157 C CD1 . TYR A 0 277 . -20.269 9.111   22.924   1.00 94.07 277 A 1 
ATOM 2158 C CD2 . TYR A 0 277 . -22.521 8.832   22.042   1.00 94.07 277 A 1 
ATOM 2159 C CE1 . TYR A 0 277 . -19.875 9.761   21.735   1.00 94.07 277 A 1 
ATOM 2160 C CE2 . TYR A 0 277 . -22.141 9.498   20.860   1.00 94.07 277 A 1 
ATOM 2161 O OH  . TYR A 0 277 . -20.475 10.623  19.562   1.00 94.07 277 A 1 
ATOM 2162 C CZ  . TYR A 0 277 . -20.820 9.964   20.703   1.00 94.07 277 A 1 
ATOM 2163 N N   . LYS A 0 278 . -19.974 5.684   22.802   1.00 94.39 278 A 1 
ATOM 2164 C CA  . LYS A 0 278 . -18.608 5.519   22.295   1.00 94.39 278 A 1 
ATOM 2165 C C   . LYS A 0 278 . -18.491 5.858   20.817   1.00 94.39 278 A 1 
ATOM 2166 C CB  . LYS A 0 278 . -18.177 4.092   22.613   1.00 94.39 278 A 1 
ATOM 2167 O O   . LYS A 0 278 . -19.030 5.156   19.969   1.00 94.39 278 A 1 
ATOM 2168 C CG  . LYS A 0 278 . -16.757 3.740   22.151   1.00 94.39 278 A 1 
ATOM 2169 C CD  . LYS A 0 278 . -16.242 2.478   22.862   1.00 94.39 278 A 1 
ATOM 2170 C CE  . LYS A 0 278 . -17.053 1.212   22.527   1.00 94.39 278 A 1 
ATOM 2171 N NZ  . LYS A 0 278 . -18.372 1.109   23.227   1.00 94.39 278 A 1 
ATOM 2172 N N   . GLU A 0 279 . -17.689 6.869   20.491   1.00 96.14 279 A 1 
ATOM 2173 C CA  . GLU A 0 279 . -17.357 7.213   19.105   1.00 96.14 279 A 1 
ATOM 2174 C C   . GLU A 0 279 . -15.851 7.153   18.869   1.00 96.14 279 A 1 
ATOM 2175 C CB  . GLU A 0 279 . -17.934 8.580   18.701   1.00 96.14 279 A 1 
ATOM 2176 O O   . GLU A 0 279 . -15.072 7.900   19.469   1.00 96.14 279 A 1 
ATOM 2177 C CG  . GLU A 0 279 . -17.726 8.859   17.199   1.00 96.14 279 A 1 
ATOM 2178 C CD  . GLU A 0 279 . -18.252 10.230  16.749   1.00 96.14 279 A 1 
ATOM 2179 O OE1 . GLU A 0 279 . -19.046 10.271  15.775   1.00 96.14 279 A 1 
ATOM 2180 O OE2 . GLU A 0 279 . -17.774 11.251  17.311   1.00 96.14 279 A 1 
ATOM 2181 N N   . LYS A 0 280 . -15.460 6.304   17.918   1.00 95.45 280 A 1 
ATOM 2182 C CA  . LYS A 0 280 . -14.127 6.288   17.329   1.00 95.45 280 A 1 
ATOM 2183 C C   . LYS A 0 280 . -14.145 6.899   15.943   1.00 95.45 280 A 1 
ATOM 2184 C CB  . LYS A 0 280 . -13.580 4.866   17.291   1.00 95.45 280 A 1 
ATOM 2185 O O   . LYS A 0 280 . -14.973 6.522   15.121   1.00 95.45 280 A 1 
ATOM 2186 C CG  . LYS A 0 280 . -13.142 4.469   18.696   1.00 95.45 280 A 1 
ATOM 2187 C CD  . LYS A 0 280 . -12.794 2.990   18.716   1.00 95.45 280 A 1 
ATOM 2188 C CE  . LYS A 0 280 . -12.316 2.684   20.125   1.00 95.45 280 A 1 
ATOM 2189 N NZ  . LYS A 0 280 . -12.218 1.231   20.330   1.00 95.45 280 A 1 
ATOM 2190 N N   . ILE A 0 281 . -13.190 7.778   15.666   1.00 93.30 281 A 1 
ATOM 2191 C CA  . ILE A 0 281 . -12.891 8.289   14.326   1.00 93.30 281 A 1 
ATOM 2192 C C   . ILE A 0 281 . -11.397 8.121   14.071   1.00 93.30 281 A 1 
ATOM 2193 C CB  . ILE A 0 281 . -13.348 9.760   14.157   1.00 93.30 281 A 1 
ATOM 2194 O O   . ILE A 0 281 . -10.591 8.365   14.966   1.00 93.30 281 A 1 
ATOM 2195 C CG1 . ILE A 0 281 . -14.879 9.854   14.339   1.00 93.30 281 A 1 
ATOM 2196 C CG2 . ILE A 0 281 . -12.932 10.318  12.779   1.00 93.30 281 A 1 
ATOM 2197 C CD1 . ILE A 0 281 . -15.475 11.248  14.124   1.00 93.30 281 A 1 
ATOM 2198 N N   . SER A 0 282 . -11.026 7.760   12.846   1.00 93.71 282 A 1 
ATOM 2199 C CA  . SER A 0 282 . -9.654  7.857   12.346   1.00 93.71 282 A 1 
ATOM 2200 C C   . SER A 0 282 . -9.621  8.420   10.930   1.00 93.71 282 A 1 
ATOM 2201 C CB  . SER A 0 282 . -8.932  6.508   12.401   1.00 93.71 282 A 1 
ATOM 2202 O O   . SER A 0 282 . -10.541 8.184   10.152   1.00 93.71 282 A 1 
ATOM 2203 O OG  . SER A 0 282 . -9.634  5.512   11.683   1.00 93.71 282 A 1 
ATOM 2204 N N   . TYR A 0 283 . -8.549  9.122   10.583   1.00 92.72 283 A 1 
ATOM 2205 C CA  . TYR A 0 283 . -8.270  9.627   9.240    1.00 92.72 283 A 1 
ATOM 2206 C C   . TYR A 0 283 . -6.766  9.506   8.956    1.00 92.72 283 A 1 
ATOM 2207 C CB  . TYR A 0 283 . -8.801  11.069  9.145    1.00 92.72 283 A 1 
ATOM 2208 O O   . TYR A 0 283 . -5.974  9.688   9.880    1.00 92.72 283 A 1 
ATOM 2209 C CG  . TYR A 0 283 . -8.403  11.892  7.933    1.00 92.72 283 A 1 
ATOM 2210 C CD1 . TYR A 0 283 . -7.208  12.641  7.944    1.00 92.72 283 A 1 
ATOM 2211 C CD2 . TYR A 0 283 . -9.268  11.974  6.826    1.00 92.72 283 A 1 
ATOM 2212 C CE1 . TYR A 0 283 . -6.885  13.471  6.850    1.00 92.72 283 A 1 
ATOM 2213 C CE2 . TYR A 0 283 . -8.948  12.798  5.732    1.00 92.72 283 A 1 
ATOM 2214 O OH  . TYR A 0 283 . -7.465  14.382  4.711    1.00 92.72 283 A 1 
ATOM 2215 C CZ  . TYR A 0 283 . -7.758  13.554  5.745    1.00 92.72 283 A 1 
ATOM 2216 N N   . ASP A 0 284 . -6.370  9.207   7.717    1.00 90.88 284 A 1 
ATOM 2217 C CA  . ASP A 0 284 . -4.970  9.206   7.250    1.00 90.88 284 A 1 
ATOM 2218 C C   . ASP A 0 284 . -4.858  9.919   5.888    1.00 90.88 284 A 1 
ATOM 2219 C CB  . ASP A 0 284 . -4.369  7.783   7.214    1.00 90.88 284 A 1 
ATOM 2220 O O   . ASP A 0 284 . -5.857  10.113  5.202    1.00 90.88 284 A 1 
ATOM 2221 C CG  . ASP A 0 284 . -2.828  7.792   7.128    1.00 90.88 284 A 1 
ATOM 2222 O OD1 . ASP A 0 284 . -2.269  8.033   6.031    1.00 90.88 284 A 1 
ATOM 2223 O OD2 . ASP A 0 284 . -2.168  7.620   8.176    1.00 90.88 284 A 1 
ATOM 2224 N N   . GLN A 0 285 . -3.659  10.337  5.488    1.00 88.26 285 A 1 
ATOM 2225 C CA  . GLN A 0 285 . -3.379  11.022  4.228    1.00 88.26 285 A 1 
ATOM 2226 C C   . GLN A 0 285 . -1.912  10.783  3.791    1.00 88.26 285 A 1 
ATOM 2227 C CB  . GLN A 0 285 . -3.744  12.525  4.395    1.00 88.26 285 A 1 
ATOM 2228 O O   . GLN A 0 285 . -1.031  11.577  4.118    1.00 88.26 285 A 1 
ATOM 2229 C CG  . GLN A 0 285 . -4.667  13.042  3.282    1.00 88.26 285 A 1 
ATOM 2230 C CD  . GLN A 0 285 . -4.682  14.561  3.113    1.00 88.26 285 A 1 
ATOM 2231 N NE2 . GLN A 0 285 . -5.518  15.095  2.252    1.00 88.26 285 A 1 
ATOM 2232 O OE1 . GLN A 0 285 . -3.895  15.301  3.689    1.00 88.26 285 A 1 
ATOM 2233 N N   . THR A 0 286 . -1.609  9.685   3.082    1.00 87.17 286 A 1 
ATOM 2234 C CA  . THR A 0 286 . -0.236  9.240   2.701    1.00 87.17 286 A 1 
ATOM 2235 C C   . THR A 0 286 . 0.176   9.669   1.285    1.00 87.17 286 A 1 
ATOM 2236 C CB  . THR A 0 286 . -0.116  7.706   2.759    1.00 87.17 286 A 1 
ATOM 2237 O O   . THR A 0 286 . -0.470  9.242   0.338    1.00 87.17 286 A 1 
ATOM 2238 C CG2 . THR A 0 286 . 1.327   7.262   2.990    1.00 87.17 286 A 1 
ATOM 2239 O OG1 . THR A 0 286 . -0.968  7.080   3.692    1.00 87.17 286 A 1 
ATOM 2240 N N   . ARG A 0 287 . 1.200   10.515  1.060    1.00 69.63 287 A 1 
ATOM 2241 C CA  . ARG A 0 287 . 1.164   11.392  -0.135   1.00 69.63 287 A 1 
ATOM 2242 C C   . ARG A 0 287 . 2.364   11.603  -1.098   1.00 69.63 287 A 1 
ATOM 2243 C CB  . ARG A 0 287 . 0.447   12.744  0.206    1.00 69.63 287 A 1 
ATOM 2244 O O   . ARG A 0 287 . 2.136   12.471  -1.910   1.00 69.63 287 A 1 
ATOM 2245 C CG  . ARG A 0 287 . -0.946  12.646  0.869    1.00 69.63 287 A 1 
ATOM 2246 C CD  . ARG A 0 287 . -1.889  13.822  0.537    1.00 69.63 287 A 1 
ATOM 2247 N NE  . ARG A 0 287 . -3.262  13.364  0.223    1.00 69.63 287 A 1 
ATOM 2248 N NH1 . ARG A 0 287 . -3.905  15.086  -1.147   1.00 69.63 287 A 1 
ATOM 2249 N NH2 . ARG A 0 287 . -5.334  13.458  -0.741   1.00 69.63 287 A 1 
ATOM 2250 C CZ  . ARG A 0 287 . -4.161  13.971  -0.536   1.00 69.63 287 A 1 
ATOM 2251 N N   . ALA A 0 288 . 3.545   10.952  -1.201   1.00 76.38 288 A 1 
ATOM 2252 C CA  . ALA A 0 288 . 4.575   11.463  -2.180   1.00 76.38 288 A 1 
ATOM 2253 C C   . ALA A 0 288 . 5.624   10.541  -2.870   1.00 76.38 288 A 1 
ATOM 2254 C CB  . ALA A 0 288 . 5.326   12.599  -1.488   1.00 76.38 288 A 1 
ATOM 2255 O O   . ALA A 0 288 . 6.076   9.539   -2.317   1.00 76.38 288 A 1 
ATOM 2256 N N   . LYS A 0 289 . 6.121   10.991  -4.048   1.00 80.68 289 A 1 
ATOM 2257 C CA  . LYS A 0 289 . 7.266   10.537  -4.894   1.00 80.68 289 A 1 
ATOM 2258 C C   . LYS A 0 289 . 7.838   11.691  -5.738   1.00 80.68 289 A 1 
ATOM 2259 C CB  . LYS A 0 289 . 6.893   9.423   -5.886   1.00 80.68 289 A 1 
ATOM 2260 O O   . LYS A 0 289 . 7.092   12.587  -6.116   1.00 80.68 289 A 1 
ATOM 2261 C CG  . LYS A 0 289 . 6.213   8.197   -5.271   1.00 80.68 289 A 1 
ATOM 2262 C CD  . LYS A 0 289 . 6.039   7.087   -6.315   1.00 80.68 289 A 1 
ATOM 2263 C CE  . LYS A 0 289 . 4.936   6.134   -5.848   1.00 80.68 289 A 1 
ATOM 2264 N NZ  . LYS A 0 289 . 4.349   5.386   -6.984   1.00 80.68 289 A 1 
ATOM 2265 N N   . ALA A 0 290 . 9.116   11.620  -6.113   1.00 80.25 290 A 1 
ATOM 2266 C CA  . ALA A 0 290 . 9.825   12.534  -7.014   1.00 80.25 290 A 1 
ATOM 2267 C C   . ALA A 0 290 . 10.963  11.827  -7.782   1.00 80.25 290 A 1 
ATOM 2268 C CB  . ALA A 0 290 . 10.360  13.728  -6.212   1.00 80.25 290 A 1 
ATOM 2269 O O   . ALA A 0 290 . 11.429  10.766  -7.377   1.00 80.25 290 A 1 
ATOM 2270 N N   . TYR A 0 291 . 11.412  12.456  -8.861   1.00 85.50 291 A 1 
ATOM 2271 C CA  . TYR A 0 291 . 12.468  12.082  -9.795   1.00 85.50 291 A 1 
ATOM 2272 C C   . TYR A 0 291 . 13.048  13.375  -10.381  1.00 85.50 291 A 1 
ATOM 2273 C CB  . TYR A 0 291 . 11.908  11.238  -10.957  1.00 85.50 291 A 1 
ATOM 2274 O O   . TYR A 0 291 . 12.312  14.351  -10.570  1.00 85.50 291 A 1 
ATOM 2275 C CG  . TYR A 0 291 . 11.239  9.934   -10.567  1.00 85.50 291 A 1 
ATOM 2276 C CD1 . TYR A 0 291 . 12.018  8.774   -10.401  1.00 85.50 291 A 1 
ATOM 2277 C CD2 . TYR A 0 291 . 9.843   9.875   -10.376  1.00 85.50 291 A 1 
ATOM 2278 C CE1 . TYR A 0 291 . 11.413  7.564   -10.012  1.00 85.50 291 A 1 
ATOM 2279 C CE2 . TYR A 0 291 . 9.232   8.669   -9.984   1.00 85.50 291 A 1 
ATOM 2280 O OH  . TYR A 0 291 . 9.433   6.351   -9.403   1.00 85.50 291 A 1 
ATOM 2281 C CZ  . TYR A 0 291 . 10.018  7.515   -9.794   1.00 85.50 291 A 1 
ATOM 2282 N N   . SER A 0 292 . 14.327  13.370  -10.723  1.00 83.32 292 A 1 
ATOM 2283 C CA  . SER A 0 292 . 14.981  14.371  -11.561  1.00 83.32 292 A 1 
ATOM 2284 C C   . SER A 0 292 . 16.215  13.790  -12.239  1.00 83.32 292 A 1 
ATOM 2285 C CB  . SER A 0 292 . 15.337  15.649  -10.781  1.00 83.32 292 A 1 
ATOM 2286 O O   . SER A 0 292 . 16.842  12.878  -11.702  1.00 83.32 292 A 1 
ATOM 2287 O OG  . SER A 0 292 . 15.847  15.367  -9.490   1.00 83.32 292 A 1 
ATOM 2288 N N   . ALA A 0 293 . 16.555  14.330  -13.402  1.00 89.41 293 A 1 
ATOM 2289 C CA  . ALA A 0 293 . 17.836  14.129  -14.061  1.00 89.41 293 A 1 
ATOM 2290 C C   . ALA A 0 293 . 18.333  15.475  -14.590  1.00 89.41 293 A 1 
ATOM 2291 C CB  . ALA A 0 293 . 17.710  13.086  -15.176  1.00 89.41 293 A 1 
ATOM 2292 O O   . ALA A 0 293 . 17.513  16.321  -14.947  1.00 89.41 293 A 1 
ATOM 2293 N N   . GLU A 0 294 . 19.643  15.670  -14.613  1.00 88.60 294 A 1 
ATOM 2294 C CA  . GLU A 0 294 . 20.302  16.879  -15.117  1.00 88.60 294 A 1 
ATOM 2295 C C   . GLU A 0 294 . 21.573  16.433  -15.847  1.00 88.60 294 A 1 
ATOM 2296 C CB  . GLU A 0 294 . 20.624  17.866  -13.963  1.00 88.60 294 A 1 
ATOM 2297 O O   . GLU A 0 294 . 22.358  15.697  -15.249  1.00 88.60 294 A 1 
ATOM 2298 C CG  . GLU A 0 294 . 19.430  18.115  -13.014  1.00 88.60 294 A 1 
ATOM 2299 C CD  . GLU A 0 294 . 19.579  19.254  -11.990  1.00 88.60 294 A 1 
ATOM 2300 O OE1 . GLU A 0 294 . 18.571  19.501  -11.264  1.00 88.60 294 A 1 
ATOM 2301 O OE2 . GLU A 0 294 . 20.633  19.926  -11.956  1.00 88.60 294 A 1 
ATOM 2302 N N   . SER A 0 295 . 21.775  16.843  -17.098  1.00 90.00 295 A 1 
ATOM 2303 C CA  . SER A 0 295 . 23.002  16.602  -17.867  1.00 90.00 295 A 1 
ATOM 2304 C C   . SER A 0 295 . 23.592  17.915  -18.379  1.00 90.00 295 A 1 
ATOM 2305 C CB  . SER A 0 295 . 22.820  15.563  -18.985  1.00 90.00 295 A 1 
ATOM 2306 O O   . SER A 0 295 . 22.867  18.871  -18.646  1.00 90.00 295 A 1 
ATOM 2307 O OG  . SER A 0 295 . 21.685  15.830  -19.783  1.00 90.00 295 A 1 
ATOM 2308 N N   . TYR A 0 296 . 24.916  17.984  -18.464  1.00 89.49 296 A 1 
ATOM 2309 C CA  . TYR A 0 296 . 25.666  19.159  -18.899  1.00 89.49 296 A 1 
ATOM 2310 C C   . TYR A 0 296 . 26.834  18.734  -19.780  1.00 89.49 296 A 1 
ATOM 2311 C CB  . TYR A 0 296 . 26.189  19.920  -17.672  1.00 89.49 296 A 1 
ATOM 2312 O O   . TYR A 0 296 . 27.748  18.069  -19.287  1.00 89.49 296 A 1 
ATOM 2313 C CG  . TYR A 0 296 . 27.001  21.157  -18.014  1.00 89.49 296 A 1 
ATOM 2314 C CD1 . TYR A 0 296 . 28.408  21.126  -17.960  1.00 89.49 296 A 1 
ATOM 2315 C CD2 . TYR A 0 296 . 26.345  22.337  -18.408  1.00 89.49 296 A 1 
ATOM 2316 C CE1 . TYR A 0 296 . 29.153  22.281  -18.268  1.00 89.49 296 A 1 
ATOM 2317 C CE2 . TYR A 0 296 . 27.083  23.496  -18.719  1.00 89.49 296 A 1 
ATOM 2318 O OH  . TYR A 0 296 . 29.211  24.583  -18.945  1.00 89.49 296 A 1 
ATOM 2319 C CZ  . TYR A 0 296 . 28.490  23.467  -18.650  1.00 89.49 296 A 1 
ATOM 2320 N N   . ASP A 0 297 . 26.833  19.164  -21.037  1.00 91.60 297 A 1 
ATOM 2321 C CA  . ASP A 0 297 . 27.912  18.894  -21.983  1.00 91.60 297 A 1 
ATOM 2322 C C   . ASP A 0 297 . 28.650  20.181  -22.360  1.00 91.60 297 A 1 
ATOM 2323 C CB  . ASP A 0 297 . 27.419  18.173  -23.245  1.00 91.60 297 A 1 
ATOM 2324 O O   . ASP A 0 297 . 28.050  21.244  -22.530  1.00 91.60 297 A 1 
ATOM 2325 C CG  . ASP A 0 297 . 26.403  17.066  -22.967  1.00 91.60 297 A 1 
ATOM 2326 O OD1 . ASP A 0 297 . 26.822  16.026  -22.408  1.00 91.60 297 A 1 
ATOM 2327 O OD2 . ASP A 0 297 . 25.224  17.277  -23.341  1.00 91.60 297 A 1 
ATOM 2328 N N   . GLU A 0 298 . 29.960  20.069  -22.561  1.00 89.52 298 A 1 
ATOM 2329 C CA  . GLU A 0 298 . 30.777  21.066  -23.257  1.00 89.52 298 A 1 
ATOM 2330 C C   . GLU A 0 298 . 31.538  20.372  -24.384  1.00 89.52 298 A 1 
ATOM 2331 C CB  . GLU A 0 298 . 31.790  21.756  -22.323  1.00 89.52 298 A 1 
ATOM 2332 O O   . GLU A 0 298 . 32.083  19.288  -24.174  1.00 89.52 298 A 1 
ATOM 2333 C CG  . GLU A 0 298 . 31.162  22.425  -21.096  1.00 89.52 298 A 1 
ATOM 2334 C CD  . GLU A 0 298 . 32.148  23.300  -20.304  1.00 89.52 298 A 1 
ATOM 2335 O OE1 . GLU A 0 298 . 31.670  24.281  -19.676  1.00 89.52 298 A 1 
ATOM 2336 O OE2 . GLU A 0 298 . 33.373  23.054  -20.304  1.00 89.52 298 A 1 
ATOM 2337 N N   . TRP A 0 299 . 31.636  20.998  -25.555  1.00 90.32 299 A 1 
ATOM 2338 C CA  . TRP A 0 299 . 32.462  20.499  -26.654  1.00 90.32 299 A 1 
ATOM 2339 C C   . TRP A 0 299 . 33.097  21.632  -27.470  1.00 90.32 299 A 1 
ATOM 2340 C CB  . TRP A 0 299 . 31.661  19.515  -27.519  1.00 90.32 299 A 1 
ATOM 2341 O O   . TRP A 0 299 . 32.521  22.705  -27.640  1.00 90.32 299 A 1 
ATOM 2342 C CG  . TRP A 0 299 . 30.374  20.024  -28.096  1.00 90.32 299 A 1 
ATOM 2343 C CD1 . TRP A 0 299 . 29.151  19.894  -27.531  1.00 90.32 299 A 1 
ATOM 2344 C CD2 . TRP A 0 299 . 30.163  20.763  -29.338  1.00 90.32 299 A 1 
ATOM 2345 C CE2 . TRP A 0 299 . 28.766  21.028  -29.474  1.00 90.32 299 A 1 
ATOM 2346 C CE3 . TRP A 0 299 . 31.014  21.253  -30.353  1.00 90.32 299 A 1 
ATOM 2347 N NE1 . TRP A 0 299 . 28.198  20.480  -28.341  1.00 90.32 299 A 1 
ATOM 2348 C CH2 . TRP A 0 299 . 29.120  22.234  -31.546  1.00 90.32 299 A 1 
ATOM 2349 C CZ2 . TRP A 0 299 . 28.243  21.748  -30.560  1.00 90.32 299 A 1 
ATOM 2350 C CZ3 . TRP A 0 299 . 30.501  21.982  -31.442  1.00 90.32 299 A 1 
ATOM 2351 N N   . ASP A 0 300 . 34.303  21.380  -27.975  1.00 87.75 300 A 1 
ATOM 2352 C CA  . ASP A 0 300 . 35.093  22.273  -28.832  1.00 87.75 300 A 1 
ATOM 2353 C C   . ASP A 0 300 . 35.602  21.453  -30.025  1.00 87.75 300 A 1 
ATOM 2354 C CB  . ASP A 0 300 . 36.252  22.889  -28.017  1.00 87.75 300 A 1 
ATOM 2355 O O   . ASP A 0 300 . 36.090  20.335  -29.854  1.00 87.75 300 A 1 
ATOM 2356 C CG  . ASP A 0 300 . 36.917  24.133  -28.644  1.00 87.75 300 A 1 
ATOM 2357 O OD1 . ASP A 0 300 . 37.745  24.000  -29.573  1.00 87.75 300 A 1 
ATOM 2358 O OD2 . ASP A 0 300 . 36.675  25.245  -28.121  1.00 87.75 300 A 1 
ATOM 2359 N N   . ASN A 0 301 . 35.451  21.988  -31.233  1.00 86.89 301 A 1 
ATOM 2360 C CA  . ASN A 0 301 . 35.959  21.436  -32.482  1.00 86.89 301 A 1 
ATOM 2361 C C   . ASN A 0 301 . 36.679  22.557  -33.227  1.00 86.89 301 A 1 
ATOM 2362 C CB  . ASN A 0 301 . 34.784  20.862  -33.299  1.00 86.89 301 A 1 
ATOM 2363 O O   . ASN A 0 301 . 36.028  23.497  -33.694  1.00 86.89 301 A 1 
ATOM 2364 C CG  . ASN A 0 301 . 35.177  20.369  -34.687  1.00 86.89 301 A 1 
ATOM 2365 N ND2 . ASN A 0 301 . 35.501  21.244  -35.614  1.00 86.89 301 A 1 
ATOM 2366 O OD1 . ASN A 0 301 . 35.144  19.181  -34.959  1.00 86.89 301 A 1 
ATOM 2367 N N   . ARG A 0 302 . 37.989  22.424  -33.413  1.00 83.60 302 A 1 
ATOM 2368 C CA  . ARG A 0 302 . 38.793  23.325  -34.238  1.00 83.60 302 A 1 
ATOM 2369 C C   . ARG A 0 302 . 39.413  22.590  -35.412  1.00 83.60 302 A 1 
ATOM 2370 C CB  . ARG A 0 302 . 39.843  24.013  -33.374  1.00 83.60 302 A 1 
ATOM 2371 O O   . ARG A 0 302 . 39.852  21.455  -35.266  1.00 83.60 302 A 1 
ATOM 2372 C CG  . ARG A 0 302 . 40.451  25.231  -34.095  1.00 83.60 302 A 1 
ATOM 2373 C CD  . ARG A 0 302 . 41.418  25.984  -33.184  1.00 83.60 302 A 1 
ATOM 2374 N NE  . ARG A 0 302 . 40.779  26.298  -31.891  1.00 83.60 302 A 1 
ATOM 2375 N NH1 . ARG A 0 302 . 42.675  26.307  -30.642  1.00 83.60 302 A 1 
ATOM 2376 N NH2 . ARG A 0 302 . 40.657  26.114  -29.641  1.00 83.60 302 A 1 
ATOM 2377 C CZ  . ARG A 0 302 . 41.373  26.252  -30.724  1.00 83.60 302 A 1 
ATOM 2378 N N   . ASP A 0 303 . 39.433  23.290  -36.527  1.00 81.58 303 A 1 
ATOM 2379 C CA  . ASP A 0 303 . 39.858  22.890  -37.858  1.00 81.58 303 A 1 
ATOM 2380 C C   . ASP A 0 303 . 40.835  24.007  -38.286  1.00 81.58 303 A 1 
ATOM 2381 C CB  . ASP A 0 303 . 38.538  22.794  -38.649  1.00 81.58 303 A 1 
ATOM 2382 O O   . ASP A 0 303 . 40.420  25.100  -38.677  1.00 81.58 303 A 1 
ATOM 2383 C CG  . ASP A 0 303 . 38.594  22.230  -40.066  1.00 81.58 303 A 1 
ATOM 2384 O OD1 . ASP A 0 303 . 39.623  22.437  -40.734  1.00 81.58 303 A 1 
ATOM 2385 O OD2 . ASP A 0 303 . 37.552  21.646  -40.465  1.00 81.58 303 A 1 
ATOM 2386 N N   . ASP A 0 304 . 42.129  23.813  -37.983  1.00 80.18 304 A 1 
ATOM 2387 C CA  . ASP A 0 304 . 43.214  24.808  -38.145  1.00 80.18 304 A 1 
ATOM 2388 C C   . ASP A 0 304 . 43.999  24.571  -39.465  1.00 80.18 304 A 1 
ATOM 2389 C CB  . ASP A 0 304 . 44.125  24.856  -36.881  1.00 80.18 304 A 1 
ATOM 2390 O O   . ASP A 0 304 . 45.238  24.632  -39.505  1.00 80.18 304 A 1 
ATOM 2391 C CG  . ASP A 0 304 . 43.699  25.779  -35.720  1.00 80.18 304 A 1 
ATOM 2392 O OD1 . ASP A 0 304 . 43.009  26.799  -35.938  1.00 80.18 304 A 1 
ATOM 2393 O OD2 . ASP A 0 304 . 44.169  25.542  -34.575  1.00 80.18 304 A 1 
ATOM 2394 N N   . ASP A 0 305 . 43.278  24.241  -40.536  1.00 80.01 305 A 1 
ATOM 2395 C CA  . ASP A 0 305 . 43.824  23.734  -41.793  1.00 80.01 305 A 1 
ATOM 2396 C C   . ASP A 0 305 . 44.570  24.783  -42.644  1.00 80.01 305 A 1 
ATOM 2397 C CB  . ASP A 0 305 . 42.739  22.960  -42.575  1.00 80.01 305 A 1 
ATOM 2398 O O   . ASP A 0 305 . 44.447  26.010  -42.533  1.00 80.01 305 A 1 
ATOM 2399 C CG  . ASP A 0 305 . 42.782  21.452  -42.288  1.00 80.01 305 A 1 
ATOM 2400 O OD1 . ASP A 0 305 . 43.055  21.078  -41.119  1.00 80.01 305 A 1 
ATOM 2401 O OD2 . ASP A 0 305 . 42.738  20.670  -43.271  1.00 80.01 305 A 1 
ATOM 2402 N N   . THR A 0 306 . 45.480  24.283  -43.483  1.00 69.86 306 A 1 
ATOM 2403 C CA  . THR A 0 306 . 46.327  25.121  -44.340  1.00 69.86 306 A 1 
ATOM 2404 C C   . THR A 0 306 . 46.627  24.452  -45.673  1.00 69.86 306 A 1 
ATOM 2405 C CB  . THR A 0 306 . 47.651  25.497  -43.648  1.00 69.86 306 A 1 
ATOM 2406 O O   . THR A 0 306 . 47.060  23.298  -45.717  1.00 69.86 306 A 1 
ATOM 2407 C CG2 . THR A 0 306 . 47.496  26.501  -42.506  1.00 69.86 306 A 1 
ATOM 2408 O OG1 . THR A 0 306 . 48.299  24.368  -43.102  1.00 69.86 306 A 1 
ATOM 2409 N N   . TYR A 0 307 . 46.512  25.206  -46.774  1.00 69.59 307 A 1 
ATOM 2410 C CA  . TYR A 0 307 . 46.828  24.722  -48.121  1.00 69.59 307 A 1 
ATOM 2411 C C   . TYR A 0 307 . 47.685  25.701  -48.937  1.00 69.59 307 A 1 
ATOM 2412 C CB  . TYR A 0 307 . 45.548  24.308  -48.868  1.00 69.59 307 A 1 
ATOM 2413 O O   . TYR A 0 307 . 47.367  26.874  -49.147  1.00 69.59 307 A 1 
ATOM 2414 C CG  . TYR A 0 307 . 44.508  25.398  -49.050  1.00 69.59 307 A 1 
ATOM 2415 C CD1 . TYR A 0 307 . 43.520  25.570  -48.069  1.00 69.59 307 A 1 
ATOM 2416 C CD2 . TYR A 0 307 . 44.504  26.223  -50.193  1.00 69.59 307 A 1 
ATOM 2417 C CE1 . TYR A 0 307 . 42.545  26.574  -48.198  1.00 69.59 307 A 1 
ATOM 2418 C CE2 . TYR A 0 307 . 43.515  27.220  -50.339  1.00 69.59 307 A 1 
ATOM 2419 O OH  . TYR A 0 307 . 41.604  28.378  -49.462  1.00 69.59 307 A 1 
ATOM 2420 C CZ  . TYR A 0 307 . 42.536  27.399  -49.335  1.00 69.59 307 A 1 
ATOM 2421 N N   . GLY A 0 308 . 48.788  25.192  -49.490  1.00 60.85 308 A 1 
ATOM 2422 C CA  . GLY A 0 308 . 49.550  25.888  -50.526  1.00 60.85 308 A 1 
ATOM 2423 C C   . GLY A 0 308 . 49.001  25.560  -51.915  1.00 60.85 308 A 1 
ATOM 2424 O O   . GLY A 0 308 . 48.960  24.393  -52.301  1.00 60.85 308 A 1 
ATOM 2425 N N   . ALA A 0 309 . 48.628  26.567  -52.707  1.00 57.04 309 A 1 
ATOM 2426 C CA  . ALA A 0 309 . 48.207  26.337  -54.087  1.00 57.04 309 A 1 
ATOM 2427 C C   . ALA A 0 309 . 49.406  25.919  -54.959  1.00 57.04 309 A 1 
ATOM 2428 C CB  . ALA A 0 309 . 47.499  27.579  -54.630  1.00 57.04 309 A 1 
ATOM 2429 O O   . ALA A 0 309 . 50.461  26.564  -54.961  1.00 57.04 309 A 1 
ATOM 2430 N N   . GLN A 0 310 . 49.242  24.834  -55.719  1.00 54.83 310 A 1 
ATOM 2431 C CA  . GLN A 0 310 . 50.317  24.221  -56.498  1.00 54.83 310 A 1 
ATOM 2432 C C   . GLN A 0 310 . 50.708  25.080  -57.713  1.00 54.83 310 A 1 
ATOM 2433 C CB  . GLN A 0 310 . 49.893  22.794  -56.880  1.00 54.83 310 A 1 
ATOM 2434 O O   . GLN A 0 310 . 50.029  25.095  -58.742  1.00 54.83 310 A 1 
ATOM 2435 C CG  . GLN A 0 310 . 51.025  21.996  -57.547  1.00 54.83 310 A 1 
ATOM 2436 C CD  . GLN A 0 310 . 50.629  20.553  -57.858  1.00 54.83 310 A 1 
ATOM 2437 N NE2 . GLN A 0 310 . 51.476  19.802  -58.525  1.00 54.83 310 A 1 
ATOM 2438 O OE1 . GLN A 0 310 . 49.561  20.071  -57.525  1.00 54.83 310 A 1 
ATOM 2439 N N   . ALA A 0 311 . 51.842  25.775  -57.605  1.00 49.39 311 A 1 
ATOM 2440 C CA  . ALA A 0 311 . 52.425  26.537  -58.703  1.00 49.39 311 A 1 
ATOM 2441 C C   . ALA A 0 311 . 53.010  25.613  -59.789  1.00 49.39 311 A 1 
ATOM 2442 C CB  . ALA A 0 311 . 53.480  27.499  -58.142  1.00 49.39 311 A 1 
ATOM 2443 O O   . ALA A 0 311 . 53.677  24.625  -59.485  1.00 49.39 311 A 1 
ATOM 2444 N N   . TRP A 0 312 . 52.803  25.982  -61.054  1.00 50.57 312 A 1 
ATOM 2445 C CA  . TRP A 0 312 . 53.398  25.331  -62.225  1.00 50.57 312 A 1 
ATOM 2446 C C   . TRP A 0 312 . 54.601  26.178  -62.682  1.00 50.57 312 A 1 
ATOM 2447 C CB  . TRP A 0 312 . 52.323  25.128  -63.313  1.00 50.57 312 A 1 
ATOM 2448 O O   . TRP A 0 312 . 54.498  27.407  -62.731  1.00 50.57 312 A 1 
ATOM 2449 C CG  . TRP A 0 312 . 51.169  24.217  -62.954  1.00 50.57 312 A 1 
ATOM 2450 C CD1 . TRP A 0 312 . 50.281  24.425  -61.953  1.00 50.57 312 A 1 
ATOM 2451 C CD2 . TRP A 0 312 . 50.784  22.928  -63.542  1.00 50.57 312 A 1 
ATOM 2452 C CE2 . TRP A 0 312 . 49.675  22.404  -62.808  1.00 50.57 312 A 1 
ATOM 2453 C CE3 . TRP A 0 312 . 51.282  22.123  -64.593  1.00 50.57 312 A 1 
ATOM 2454 N NE1 . TRP A 0 312 . 49.411  23.360  -61.854  1.00 50.57 312 A 1 
ATOM 2455 C CH2 . TRP A 0 312 . 49.650  20.362  -64.112  1.00 50.57 312 A 1 
ATOM 2456 C CZ2 . TRP A 0 312 . 49.109  21.148  -63.080  1.00 50.57 312 A 1 
ATOM 2457 C CZ3 . TRP A 0 312 . 50.726  20.856  -64.873  1.00 50.57 312 A 1 
ATOM 2458 N N   . GLY A 0 313 . 55.751  25.541  -62.923  1.00 45.83 313 A 1 
ATOM 2459 C CA  . GLY A 0 313 . 57.023  26.204  -63.252  1.00 45.83 313 A 1 
ATOM 2460 C C   . GLY A 0 313 . 57.280  26.369  -64.756  1.00 45.83 313 A 1 
ATOM 2461 O O   . GLY A 0 313 . 56.513  25.867  -65.571  1.00 45.83 313 A 1 
ATOM 2462 N N   . LYS A 0 314 . 58.374  27.071  -65.098  1.00 45.11 314 A 1 
ATOM 2463 C CA  . LYS A 0 314 . 58.880  27.249  -66.476  1.00 45.11 314 A 1 
ATOM 2464 C C   . LYS A 0 314 . 59.229  25.904  -67.126  1.00 45.11 314 A 1 
ATOM 2465 C CB  . LYS A 0 314 . 60.187  28.082  -66.512  1.00 45.11 314 A 1 
ATOM 2466 O O   . LYS A 0 314 . 59.981  25.135  -66.530  1.00 45.11 314 A 1 
ATOM 2467 C CG  . LYS A 0 314 . 60.100  29.594  -66.249  1.00 45.11 314 A 1 
ATOM 2468 C CD  . LYS A 0 314 . 61.502  30.242  -66.379  1.00 45.11 314 A 1 
ATOM 2469 C CE  . LYS A 0 314 . 61.412  31.777  -66.395  1.00 45.11 314 A 1 
ATOM 2470 N NZ  . LYS A 0 314 . 62.726  32.477  -66.494  1.00 45.11 314 A 1 
ATOM 2471 N N   . ASP A 0 315 . 58.826  25.722  -68.376  1.00 39.60 315 A 1 
ATOM 2472 C CA  . ASP A 0 315 . 59.576  24.984  -69.395  1.00 39.60 315 A 1 
ATOM 2473 C C   . ASP A 0 315 . 60.739  25.845  -69.950  1.00 39.60 315 A 1 
ATOM 2474 C CB  . ASP A 0 315 . 58.623  24.459  -70.502  1.00 39.60 315 A 1 
ATOM 2475 O O   . ASP A 0 315 . 60.760  27.068  -69.788  1.00 39.60 315 A 1 
ATOM 2476 C CG  . ASP A 0 315 . 57.373  25.306  -70.836  1.00 39.60 315 A 1 
ATOM 2477 O OD1 . ASP A 0 315 . 57.346  26.515  -70.505  1.00 39.60 315 A 1 
ATOM 2478 O OD2 . ASP A 0 315 . 56.400  24.702  -71.347  1.00 39.60 315 A 1 
ATOM 2479 N N   . ARG A 0 316 . 61.757  25.210  -70.554  1.00 41.28 316 A 1 
ATOM 2480 C CA  . ARG A 0 316 . 62.860  25.885  -71.277  1.00 41.28 316 A 1 
ATOM 2481 C C   . ARG A 0 316 . 63.254  25.076  -72.511  1.00 41.28 316 A 1 
ATOM 2482 C CB  . ARG A 0 316 . 64.093  26.134  -70.387  1.00 41.28 316 A 1 
ATOM 2483 O O   . ARG A 0 316 . 64.073  24.157  -72.431  1.00 41.28 316 A 1 
ATOM 2484 C CG  . ARG A 0 316 . 63.826  27.065  -69.198  1.00 41.28 316 A 1 
ATOM 2485 C CD  . ARG A 0 316 . 65.132  27.626  -68.619  1.00 41.28 316 A 1 
ATOM 2486 N NE  . ARG A 0 316 . 65.491  28.923  -69.232  1.00 41.28 316 A 1 
ATOM 2487 N NH1 . ARG A 0 316 . 67.231  29.448  -67.829  1.00 41.28 316 A 1 
ATOM 2488 N NH2 . ARG A 0 316 . 66.470  30.991  -69.234  1.00 41.28 316 A 1 
ATOM 2489 C CZ  . ARG A 0 316 . 66.393  29.777  -68.776  1.00 41.28 316 A 1 
ATOM 2490 N N   . ASP A 0 317 . 62.662  25.401  -73.653  1.00 44.73 317 A 1 
ATOM 2491 C CA  . ASP A 0 317 . 62.681  24.544  -74.841  1.00 44.73 317 A 1 
ATOM 2492 C C   . ASP A 0 317 . 63.952  24.768  -75.686  1.00 44.73 317 A 1 
ATOM 2493 C CB  . ASP A 0 317 . 61.334  24.640  -75.595  1.00 44.73 317 A 1 
ATOM 2494 O O   . ASP A 0 317 . 64.005  25.513  -76.671  1.00 44.73 317 A 1 
ATOM 2495 C CG  . ASP A 0 317 . 60.628  23.278  -75.694  1.00 44.73 317 A 1 
ATOM 2496 O OD1 . ASP A 0 317 . 60.591  22.559  -74.672  1.00 44.73 317 A 1 
ATOM 2497 O OD2 . ASP A 0 317 . 60.196  22.924  -76.820  1.00 44.73 317 A 1 
ATOM 2498 N N   . VAL A 0 318 . 65.034  24.097  -75.277  1.00 36.00 318 A 1 
ATOM 2499 C CA  . VAL A 0 318 . 66.357  24.161  -75.918  1.00 36.00 318 A 1 
ATOM 2500 C C   . VAL A 0 318 . 66.344  23.498  -77.302  1.00 36.00 318 A 1 
ATOM 2501 C CB  . VAL A 0 318 . 67.447  23.571  -74.993  1.00 36.00 318 A 1 
ATOM 2502 O O   . VAL A 0 318 . 66.733  22.341  -77.474  1.00 36.00 318 A 1 
ATOM 2503 C CG1 . VAL A 0 318 . 68.833  23.546  -75.664  1.00 36.00 318 A 1 
ATOM 2504 C CG2 . VAL A 0 318 . 67.562  24.405  -73.710  1.00 36.00 318 A 1 
ATOM 2505 N N   . TYR A 0 319 . 65.950  24.248  -78.338  1.00 37.15 319 A 1 
ATOM 2506 C CA  . TYR A 0 319 . 65.972  23.738  -79.711  1.00 37.15 319 A 1 
ATOM 2507 C C   . TYR A 0 319 . 66.414  24.773  -80.759  1.00 37.15 319 A 1 
ATOM 2508 C CB  . TYR A 0 319 . 64.624  23.075  -80.016  1.00 37.15 319 A 1 
ATOM 2509 O O   . TYR A 0 319 . 65.727  25.740  -81.079  1.00 37.15 319 A 1 
ATOM 2510 C CG  . TYR A 0 319 . 64.721  21.942  -81.016  1.00 37.15 319 A 1 
ATOM 2511 C CD1 . TYR A 0 319 . 63.879  21.939  -82.132  1.00 37.15 319 A 1 
ATOM 2512 C CD2 . TYR A 0 319 . 65.560  20.838  -80.773  1.00 37.15 319 A 1 
ATOM 2513 C CE1 . TYR A 0 319 . 63.895  20.865  -83.039  1.00 37.15 319 A 1 
ATOM 2514 C CE2 . TYR A 0 319 . 65.560  19.742  -81.656  1.00 37.15 319 A 1 
ATOM 2515 O OH  . TYR A 0 319 . 64.640  18.650  -83.576  1.00 37.15 319 A 1 
ATOM 2516 C CZ  . TYR A 0 319 . 64.719  19.753  -82.788  1.00 37.15 319 A 1 
ATOM 2517 N N   . GLY A 0 320 . 67.617  24.573  -81.309  1.00 32.18 320 A 1 
ATOM 2518 C CA  . GLY A 0 320 . 68.307  25.581  -82.120  1.00 32.18 320 A 1 
ATOM 2519 C C   . GLY A 0 320 . 67.792  25.732  -83.557  1.00 32.18 320 A 1 
ATOM 2520 O O   . GLY A 0 320 . 67.715  24.758  -84.311  1.00 32.18 320 A 1 
ATOM 2521 N N   . ALA A 0 321 . 67.548  26.976  -83.975  1.00 34.96 321 A 1 
ATOM 2522 C CA  . ALA A 0 321 . 67.235  27.350  -85.354  1.00 34.96 321 A 1 
ATOM 2523 C C   . ALA A 0 321 . 68.488  27.828  -86.113  1.00 34.96 321 A 1 
ATOM 2524 C CB  . ALA A 0 321 . 66.128  28.409  -85.337  1.00 34.96 321 A 1 
ATOM 2525 O O   . ALA A 0 321 . 69.297  28.596  -85.592  1.00 34.96 321 A 1 
ATOM 2526 N N   . SER A 0 322 . 68.647  27.401  -87.370  1.00 34.42 322 A 1 
ATOM 2527 C CA  . SER A 0 322 . 69.756  27.819  -88.240  1.00 34.42 322 A 1 
ATOM 2528 C C   . SER A 0 322 . 69.251  28.395  -89.564  1.00 34.42 322 A 1 
ATOM 2529 C CB  . SER A 0 322 . 70.747  26.666  -88.459  1.00 34.42 322 A 1 
ATOM 2530 O O   . SER A 0 322 . 68.186  28.007  -90.042  1.00 34.42 322 A 1 
ATOM 2531 O OG  . SER A 0 322 . 70.258  25.704  -89.374  1.00 34.42 322 A 1 
ATOM 2532 N N   . SER A 0 323 . 70.065  29.260  -90.187  1.00 33.41 323 A 1 
ATOM 2533 C CA  . SER A 0 323 . 69.805  29.951  -91.469  1.00 33.41 323 A 1 
ATOM 2534 C C   . SER A 0 323 . 68.686  31.019  -91.418  1.00 33.41 323 A 1 
ATOM 2535 C CB  . SER A 0 323 . 69.614  28.904  -92.586  1.00 33.41 323 A 1 
ATOM 2536 O O   . SER A 0 323 . 67.771  30.922  -90.615  1.00 33.41 323 A 1 
ATOM 2537 O OG  . SER A 0 323 . 68.286  28.443  -92.657  1.00 33.41 323 A 1 
ATOM 2538 N N   . TYR A 0 324 . 68.690  32.101  -92.208  1.00 28.07 324 A 1 
ATOM 2539 C CA  . TYR A 0 324 . 69.662  32.658  -93.171  1.00 28.07 324 A 1 
ATOM 2540 C C   . TYR A 0 324 . 69.345  34.170  -93.355  1.00 28.07 324 A 1 
ATOM 2541 C CB  . TYR A 0 324 . 69.511  31.930  -94.529  1.00 28.07 324 A 1 
ATOM 2542 O O   . TYR A 0 324 . 68.330  34.640  -92.849  1.00 28.07 324 A 1 
ATOM 2543 C CG  . TYR A 0 324 . 70.786  31.513  -95.259  1.00 28.07 324 A 1 
ATOM 2544 C CD1 . TYR A 0 324 . 70.896  31.741  -96.646  1.00 28.07 324 A 1 
ATOM 2545 C CD2 . TYR A 0 324 . 71.801  30.784  -94.602  1.00 28.07 324 A 1 
ATOM 2546 C CE1 . TYR A 0 324 . 71.984  31.216  -97.374  1.00 28.07 324 A 1 
ATOM 2547 C CE2 . TYR A 0 324 . 72.883  30.248  -95.325  1.00 28.07 324 A 1 
ATOM 2548 O OH  . TYR A 0 324 . 73.989  29.890  -97.418  1.00 28.07 324 A 1 
ATOM 2549 C CZ  . TYR A 0 324 . 72.968  30.447  -96.717  1.00 28.07 324 A 1 
ATOM 2550 N N   . GLY A 0 325 . 70.126  34.933  -94.142  1.00 29.43 325 A 1 
ATOM 2551 C CA  . GLY A 0 325 . 69.550  36.121  -94.818  1.00 29.43 325 A 1 
ATOM 2552 C C   . GLY A 0 325 . 70.118  37.533  -94.584  1.00 29.43 325 A 1 
ATOM 2553 O O   . GLY A 0 325 . 69.410  38.498  -94.866  1.00 29.43 325 A 1 
ATOM 2554 N N   . LYS A 0 326 . 71.382  37.716  -94.172  1.00 31.59 326 A 1 
ATOM 2555 C CA  . LYS A 0 326 . 72.100  38.987  -94.444  1.00 31.59 326 A 1 
ATOM 2556 C C   . LYS A 0 326 . 73.590  38.749  -94.739  1.00 31.59 326 A 1 
ATOM 2557 C CB  . LYS A 0 326 . 71.804  40.046  -93.355  1.00 31.59 326 A 1 
ATOM 2558 O O   . LYS A 0 326 . 74.438  38.795  -93.862  1.00 31.59 326 A 1 
ATOM 2559 C CG  . LYS A 0 326 . 71.288  41.347  -94.002  1.00 31.59 326 A 1 
ATOM 2560 C CD  . LYS A 0 326 . 70.769  42.350  -92.965  1.00 31.59 326 A 1 
ATOM 2561 C CE  . LYS A 0 326 . 70.143  43.562  -93.669  1.00 31.59 326 A 1 
ATOM 2562 N NZ  . LYS A 0 326 . 69.531  44.498  -92.692  1.00 31.59 326 A 1 
ATOM 2563 N N   . ALA A 0 327 . 73.901  38.248  -95.932  1.00 32.37 327 A 1 
ATOM 2564 C CA  . ALA A 0 327 . 74.152  39.053  -97.140  1.00 32.37 327 A 1 
ATOM 2565 C C   . ALA A 0 327 . 75.615  39.525  -97.258  1.00 32.37 327 A 1 
ATOM 2566 C CB  . ALA A 0 327 . 73.121  40.173  -97.363  1.00 32.37 327 A 1 
ATOM 2567 O O   . ALA A 0 327 . 75.930  40.710  -97.167  1.00 32.37 327 A 1 
ATOM 2568 N N   . ALA A 0 328 . 76.506  38.575  -97.551  1.00 26.17 328 A 1 
ATOM 2569 C CA  . ALA A 0 328 . 77.816  38.878  -98.113  1.00 26.17 328 A 1 
ATOM 2570 C C   . ALA A 0 328 . 77.664  39.290  -99.593  1.00 26.17 328 A 1 
ATOM 2571 C CB  . ALA A 0 328 . 78.711  37.642  -97.932  1.00 26.17 328 A 1 
ATOM 2572 O O   . ALA A 0 328 . 77.633  38.426  -100.464 1.00 26.17 328 A 1 
ATOM 2573 N N   . SER A 0 329 . 77.505  40.592  -99.877  1.00 29.91 329 A 1 
ATOM 2574 C CA  . SER A 0 329 . 77.684  41.180  -101.227 1.00 29.91 329 A 1 
ATOM 2575 C C   . SER A 0 329 . 77.591  42.720  -101.261 1.00 29.91 329 A 1 
ATOM 2576 C CB  . SER A 0 329 . 76.735  40.573  -102.285 1.00 29.91 329 A 1 
ATOM 2577 O O   . SER A 0 329 . 76.846  43.290  -102.055 1.00 29.91 329 A 1 
ATOM 2578 O OG  . SER A 0 329 . 75.402  40.514  -101.826 1.00 29.91 329 A 1 
ATOM 2579 N N   . MET A 0 330 . 78.378  43.439  -100.450 1.00 30.54 330 A 1 
ATOM 2580 C CA  . MET A 0 330 . 78.625  44.868  -100.713 1.00 30.54 330 A 1 
ATOM 2581 C C   . MET A 0 330 . 80.100  45.255  -100.581 1.00 30.54 330 A 1 
ATOM 2582 C CB  . MET A 0 330 . 77.707  45.795  -99.892  1.00 30.54 330 A 1 
ATOM 2583 O O   . MET A 0 330 . 80.634  45.351  -99.483  1.00 30.54 330 A 1 
ATOM 2584 C CG  . MET A 0 330 . 76.310  45.892  -100.525 1.00 30.54 330 A 1 
ATOM 2585 S SD  . MET A 0 330 . 75.369  47.383  -100.103 1.00 30.54 330 A 1 
ATOM 2586 C CE  . MET A 0 330 . 74.026  47.216  -101.311 1.00 30.54 330 A 1 
ATOM 2587 N N   . ARG A 0 331 . 80.682  45.571  -101.747 1.00 33.39 331 A 1 
ATOM 2588 C CA  . ARG A 0 331 . 81.968  46.245  -101.990 1.00 33.39 331 A 1 
ATOM 2589 C C   . ARG A 0 331 . 83.243  45.515  -101.567 1.00 33.39 331 A 1 
ATOM 2590 C CB  . ARG A 0 331 . 81.932  47.695  -101.485 1.00 33.39 331 A 1 
ATOM 2591 O O   . ARG A 0 331 . 83.838  45.779  -100.529 1.00 33.39 331 A 1 
ATOM 2592 C CG  . ARG A 0 331 . 80.918  48.510  -102.295 1.00 33.39 331 A 1 
ATOM 2593 C CD  . ARG A 0 331 . 80.998  49.991  -101.933 1.00 33.39 331 A 1 
ATOM 2594 N NE  . ARG A 0 331 . 80.170  50.783  -102.862 1.00 33.39 331 A 1 
ATOM 2595 N NH1 . ARG A 0 331 . 81.454  52.687  -102.891 1.00 33.39 331 A 1 
ATOM 2596 N NH2 . ARG A 0 331 . 79.667  52.537  -104.219 1.00 33.39 331 A 1 
ATOM 2597 C CZ  . ARG A 0 331 . 80.434  51.994  -103.315 1.00 33.39 331 A 1 
ATOM 2598 N N   . GLU A 0 332 . 83.769  44.779  -102.540 1.00 28.39 332 A 1 
ATOM 2599 C CA  . GLU A 0 332 . 85.169  44.955  -102.935 1.00 28.39 332 A 1 
ATOM 2600 C C   . GLU A 0 332 . 85.500  46.454  -103.103 1.00 28.39 332 A 1 
ATOM 2601 C CB  . GLU A 0 332 . 85.391  44.315  -104.321 1.00 28.39 332 A 1 
ATOM 2602 O O   . GLU A 0 332 . 84.745  47.184  -103.750 1.00 28.39 332 A 1 
ATOM 2603 C CG  . GLU A 0 332 . 85.074  42.815  -104.420 1.00 28.39 332 A 1 
ATOM 2604 C CD  . GLU A 0 332 . 84.857  42.397  -105.882 1.00 28.39 332 A 1 
ATOM 2605 O OE1 . GLU A 0 332 . 85.621  41.538  -106.371 1.00 28.39 332 A 1 
ATOM 2606 O OE2 . GLU A 0 332 . 83.891  42.927  -106.482 1.00 28.39 332 A 1 
ATOM 2607 N N   . VAL A 0 333 . 86.655  46.886  -102.591 1.00 33.44 333 A 1 
ATOM 2608 C CA  . VAL A 0 333 . 87.582  47.771  -103.319 1.00 33.44 333 A 1 
ATOM 2609 C C   . VAL A 0 333 . 88.999  47.340  -102.933 1.00 33.44 333 A 1 
ATOM 2610 C CB  . VAL A 0 333 . 87.421  49.283  -103.026 1.00 33.44 333 A 1 
ATOM 2611 O O   . VAL A 0 333 . 89.316  47.260  -101.747 1.00 33.44 333 A 1 
ATOM 2612 C CG1 . VAL A 0 333 . 88.304  50.097  -103.986 1.00 33.44 333 A 1 
ATOM 2613 C CG2 . VAL A 0 333 . 85.997  49.833  -103.187 1.00 33.44 333 A 1 
ATOM 2614 N N   . ASP A 0 334 . 89.854  47.065  -103.915 1.00 34.80 334 A 1 
ATOM 2615 C CA  . ASP A 0 334 . 91.261  46.732  -103.682 1.00 34.80 334 A 1 
ATOM 2616 C C   . ASP A 0 334 . 92.060  47.894  -103.074 1.00 34.80 334 A 1 
ATOM 2617 C CB  . ASP A 0 334 . 91.944  46.394  -105.015 1.00 34.80 334 A 1 
ATOM 2618 O O   . ASP A 0 334 . 91.999  49.022  -103.572 1.00 34.80 334 A 1 
ATOM 2619 C CG  . ASP A 0 334 . 91.413  45.126  -105.659 1.00 34.80 334 A 1 
ATOM 2620 O OD1 . ASP A 0 334 . 91.806  44.049  -105.163 1.00 34.80 334 A 1 
ATOM 2621 O OD2 . ASP A 0 334 . 90.687  45.274  -106.664 1.00 34.80 334 A 1 
ATOM 2622 N N   . GLN A 0 335 . 92.992  47.570  -102.169 1.00 35.60 335 A 1 
ATOM 2623 C CA  . GLN A 0 335 . 94.409  47.697  -102.539 1.00 35.60 335 A 1 
ATOM 2624 C C   . GLN A 0 335 . 95.368  46.894  -101.642 1.00 35.60 335 A 1 
ATOM 2625 C CB  . GLN A 0 335 . 94.854  49.176  -102.668 1.00 35.60 335 A 1 
ATOM 2626 O O   . GLN A 0 335 . 95.361  47.028  -100.425 1.00 35.60 335 A 1 
ATOM 2627 C CG  . GLN A 0 335 . 95.117  49.496  -104.153 1.00 35.60 335 A 1 
ATOM 2628 C CD  . GLN A 0 335 . 95.156  50.981  -104.493 1.00 35.60 335 A 1 
ATOM 2629 N NE2 . GLN A 0 335 . 94.079  51.506  -105.030 1.00 35.60 335 A 1 
ATOM 2630 O OE1 . GLN A 0 335 . 96.167  51.656  -104.363 1.00 35.60 335 A 1 
ATOM 2631 N N   . TYR A 0 336 . 96.209  46.088  -102.309 1.00 34.19 336 A 1 
ATOM 2632 C CA  . TYR A 0 336 . 97.664  45.927  -102.105 1.00 34.19 336 A 1 
ATOM 2633 C C   . TYR A 0 336 . 98.216  46.149  -100.674 1.00 34.19 336 A 1 
ATOM 2634 C CB  . TYR A 0 336 . 98.364  46.893  -103.083 1.00 34.19 336 A 1 
ATOM 2635 O O   . TYR A 0 336 . 98.148  47.250  -100.142 1.00 34.19 336 A 1 
ATOM 2636 C CG  . TYR A 0 336 . 98.813  46.299  -104.407 1.00 34.19 336 A 1 
ATOM 2637 C CD1 . TYR A 0 336 . 100.188 46.310  -104.715 1.00 34.19 336 A 1 
ATOM 2638 C CD2 . TYR A 0 336 . 97.890  45.776  -105.337 1.00 34.19 336 A 1 
ATOM 2639 C CE1 . TYR A 0 336 . 100.647 45.805  -105.945 1.00 34.19 336 A 1 
ATOM 2640 C CE2 . TYR A 0 336 . 98.348  45.261  -106.567 1.00 34.19 336 A 1 
ATOM 2641 O OH  . TYR A 0 336 . 100.165 44.793  -108.065 1.00 34.19 336 A 1 
ATOM 2642 C CZ  . TYR A 0 336 . 99.725  45.278  -106.874 1.00 34.19 336 A 1 
ATOM 2643 N N   . GLY A 0 337 . 98.904  45.202  -100.025 1.00 35.13 337 A 1 
ATOM 2644 C CA  . GLY A 0 337 . 99.820  44.180  -100.564 1.00 35.13 337 A 1 
ATOM 2645 C C   . GLY A 0 337 . 101.286 44.611  -100.344 1.00 35.13 337 A 1 
ATOM 2646 O O   . GLY A 0 337 . 101.604 45.786  -100.484 1.00 35.13 337 A 1 
ATOM 2647 N N   . GLY A 0 338 . 102.240 43.741  -100.007 1.00 34.68 338 A 1 
ATOM 2648 C CA  . GLY A 0 338 . 102.210 42.283  -99.833  1.00 34.68 338 A 1 
ATOM 2649 C C   . GLY A 0 338 . 103.647 41.749  -99.659  1.00 34.68 338 A 1 
ATOM 2650 O O   . GLY A 0 338 . 104.518 42.513  -99.255  1.00 34.68 338 A 1 
ATOM 2651 N N   . TYR A 0 339 . 103.895 40.500  -100.082 1.00 35.45 339 A 1 
ATOM 2652 C CA  . TYR A 0 339 . 105.220 39.862  -100.282 1.00 35.45 339 A 1 
ATOM 2653 C C   . TYR A 0 339 . 106.064 39.576  -99.008  1.00 35.45 339 A 1 
ATOM 2654 C CB  . TYR A 0 339 . 106.040 40.649  -101.333 1.00 35.45 339 A 1 
ATOM 2655 O O   . TYR A 0 339 . 106.302 40.459  -98.197  1.00 35.45 339 A 1 
ATOM 2656 C CG  . TYR A 0 339 . 105.250 41.142  -102.539 1.00 35.45 339 A 1 
ATOM 2657 C CD1 . TYR A 0 339 . 104.977 40.273  -103.613 1.00 35.45 339 A 1 
ATOM 2658 C CD2 . TYR A 0 339 . 104.745 42.459  -102.561 1.00 35.45 339 A 1 
ATOM 2659 C CE1 . TYR A 0 339 . 104.177 40.709  -104.688 1.00 35.45 339 A 1 
ATOM 2660 C CE2 . TYR A 0 339 . 103.921 42.890  -103.619 1.00 35.45 339 A 1 
ATOM 2661 O OH  . TYR A 0 339 . 102.818 42.408  -105.696 1.00 35.45 339 A 1 
ATOM 2662 C CZ  . TYR A 0 339 . 103.632 42.010  -104.683 1.00 35.45 339 A 1 
ATOM 2663 N N   . GLY A 0 340 . 106.614 38.371  -98.792  1.00 35.18 340 A 1 
ATOM 2664 C CA  . GLY A 0 340 . 106.450 37.095  -99.512  1.00 35.18 340 A 1 
ATOM 2665 C C   . GLY A 0 340 . 107.552 36.061  -99.186  1.00 35.18 340 A 1 
ATOM 2666 O O   . GLY A 0 340 . 108.587 36.450  -98.665  1.00 35.18 340 A 1 
ATOM 2667 N N   . SER A 0 341 . 107.310 34.779  -99.528  1.00 32.48 341 A 1 
ATOM 2668 C CA  . SER A 0 341 . 108.261 33.670  -99.863  1.00 32.48 341 A 1 
ATOM 2669 C C   . SER A 0 341 . 109.614 33.531  -99.122  1.00 32.48 341 A 1 
ATOM 2670 C CB  . SER A 0 341 . 108.582 33.759  -101.360 1.00 32.48 341 A 1 
ATOM 2671 O O   . SER A 0 341 . 110.399 34.468  -99.097  1.00 32.48 341 A 1 
ATOM 2672 O OG  . SER A 0 341 . 109.149 35.020  -101.661 1.00 32.48 341 A 1 
ATOM 2673 N N   . GLY A 0 342 . 110.078 32.361  -98.660  1.00 38.27 342 A 1 
ATOM 2674 C CA  . GLY A 0 342 . 109.659 30.940  -98.739  1.00 38.27 342 A 1 
ATOM 2675 C C   . GLY A 0 342 . 110.625 30.117  -97.841  1.00 38.27 342 A 1 
ATOM 2676 O O   . GLY A 0 342 . 111.179 30.705  -96.921  1.00 38.27 342 A 1 
ATOM 2677 N N   . GLN A 0 343 . 110.950 28.820  -97.974  1.00 39.01 343 A 1 
ATOM 2678 C CA  . GLN A 0 343 . 110.656 27.687  -98.882  1.00 39.01 343 A 1 
ATOM 2679 C C   . GLN A 0 343 . 110.836 26.394  -98.018  1.00 39.01 343 A 1 
ATOM 2680 C CB  . GLN A 0 343 . 111.705 27.683  -100.019 1.00 39.01 343 A 1 
ATOM 2681 O O   . GLN A 0 343 . 111.753 26.368  -97.207  1.00 39.01 343 A 1 
ATOM 2682 C CG  . GLN A 0 343 . 111.593 28.840  -101.022 1.00 39.01 343 A 1 
ATOM 2683 C CD  . GLN A 0 343 . 112.740 28.827  -102.030 1.00 39.01 343 A 1 
ATOM 2684 N NE2 . GLN A 0 343 . 112.676 28.037  -103.080 1.00 39.01 343 A 1 
ATOM 2685 O OE1 . GLN A 0 343 . 113.724 29.529  -101.892 1.00 39.01 343 A 1 
ATOM 2686 N N   . ALA A 0 344 . 109.926 25.406  -97.978  1.00 36.92 344 A 1 
ATOM 2687 C CA  . ALA A 0 344 . 109.696 24.271  -98.904  1.00 36.92 344 A 1 
ATOM 2688 C C   . ALA A 0 344 . 110.470 22.955  -98.577  1.00 36.92 344 A 1 
ATOM 2689 C CB  . ALA A 0 344 . 109.817 24.676  -100.380 1.00 36.92 344 A 1 
ATOM 2690 O O   . ALA A 0 344 . 111.530 22.999  -97.964  1.00 36.92 344 A 1 
ATOM 2691 N N   . ALA A 0 345 . 109.940 21.816  -99.075  1.00 37.94 345 A 1 
ATOM 2692 C CA  . ALA A 0 345 . 110.330 20.398  -98.851  1.00 37.94 345 A 1 
ATOM 2693 C C   . ALA A 0 345 . 109.841 19.778  -97.505  1.00 37.94 345 A 1 
ATOM 2694 C CB  . ALA A 0 345 . 111.830 20.213  -99.144  1.00 37.94 345 A 1 
ATOM 2695 O O   . ALA A 0 345 . 109.811 20.479  -96.502  1.00 37.94 345 A 1 
ATOM 2696 N N   . GLN A 0 346 . 109.407 18.502  -97.406  1.00 38.54 346 A 1 
ATOM 2697 C CA  . GLN A 0 346 . 109.442 17.365  -98.360  1.00 38.54 346 A 1 
ATOM 2698 C C   . GLN A 0 346 . 108.324 16.303  -98.100  1.00 38.54 346 A 1 
ATOM 2699 C CB  . GLN A 0 346 . 110.815 16.683  -98.176  1.00 38.54 346 A 1 
ATOM 2700 O O   . GLN A 0 346 . 108.054 16.010  -96.944  1.00 38.54 346 A 1 
ATOM 2701 C CG  . GLN A 0 346 . 111.188 15.686  -99.284  1.00 38.54 346 A 1 
ATOM 2702 C CD  . GLN A 0 346 . 112.613 15.149  -99.141  1.00 38.54 346 A 1 
ATOM 2703 N NE2 . GLN A 0 346 . 113.025 14.232  -99.989  1.00 38.54 346 A 1 
ATOM 2704 O OE1 . GLN A 0 346 . 113.397 15.542  -98.297  1.00 38.54 346 A 1 
ATOM 2705 N N   . GLY A 0 347 . 107.765 15.664  -99.153  1.00 40.54 347 A 1 
ATOM 2706 C CA  . GLY A 0 347 . 106.900 14.445  -99.108  1.00 40.54 347 A 1 
ATOM 2707 C C   . GLY A 0 347 . 105.423 14.665  -98.686  1.00 40.54 347 A 1 
ATOM 2708 O O   . GLY A 0 347 . 105.189 15.263  -97.649  1.00 40.54 347 A 1 
ATOM 2709 N N   . GLN A 0 348 . 104.334 14.330  -99.410  1.00 40.00 348 A 1 
ATOM 2710 C CA  . GLN A 0 348 . 103.959 13.228  -100.342 1.00 40.00 348 A 1 
ATOM 2711 C C   . GLN A 0 348 . 103.755 11.877  -99.615  1.00 40.00 348 A 1 
ATOM 2712 C CB  . GLN A 0 348 . 104.868 13.110  -101.581 1.00 40.00 348 A 1 
ATOM 2713 O O   . GLN A 0 348 . 104.607 11.507  -98.820  1.00 40.00 348 A 1 
ATOM 2714 C CG  . GLN A 0 348 . 105.068 14.436  -102.337 1.00 40.00 348 A 1 
ATOM 2715 C CD  . GLN A 0 348 . 106.241 14.361  -103.305 1.00 40.00 348 A 1 
ATOM 2716 N NE2 . GLN A 0 348 . 106.016 14.117  -104.578 1.00 40.00 348 A 1 
ATOM 2717 O OE1 . GLN A 0 348 . 107.389 14.522  -102.926 1.00 40.00 348 A 1 
ATOM 2718 N N   . SER A 0 349 . 102.683 11.085  -99.808  1.00 34.86 349 A 1 
ATOM 2719 C CA  . SER A 0 349 . 101.620 11.012  -100.846 1.00 34.86 349 A 1 
ATOM 2720 C C   . SER A 0 349 . 100.259 10.646  -100.190 1.00 34.86 349 A 1 
ATOM 2721 C CB  . SER A 0 349 . 102.050 9.902   -101.817 1.00 34.86 349 A 1 
ATOM 2722 O O   . SER A 0 349 . 100.251 9.880   -99.236  1.00 34.86 349 A 1 
ATOM 2723 O OG  . SER A 0 349 . 101.180 9.779   -102.915 1.00 34.86 349 A 1 
ATOM 2724 N N   . TYR A 0 350 . 99.103  11.261  -100.494 1.00 35.10 350 A 1 
ATOM 2725 C CA  . TYR A 0 350 . 98.149  10.964  -101.598 1.00 35.10 350 A 1 
ATOM 2726 C C   . TYR A 0 350 . 97.905  9.462   -101.886 1.00 35.10 350 A 1 
ATOM 2727 C CB  . TYR A 0 350 . 98.465  11.749  -102.881 1.00 35.10 350 A 1 
ATOM 2728 O O   . TYR A 0 350 . 98.863  8.707   -102.007 1.00 35.10 350 A 1 
ATOM 2729 C CG  . TYR A 0 350 . 98.263  13.246  -102.763 1.00 35.10 350 A 1 
ATOM 2730 C CD1 . TYR A 0 350 . 96.997  13.810  -103.019 1.00 35.10 350 A 1 
ATOM 2731 C CD2 . TYR A 0 350 . 99.346  14.076  -102.414 1.00 35.10 350 A 1 
ATOM 2732 C CE1 . TYR A 0 350 . 96.817  15.203  -102.921 1.00 35.10 350 A 1 
ATOM 2733 C CE2 . TYR A 0 350 . 99.168  15.469  -102.312 1.00 35.10 350 A 1 
ATOM 2734 O OH  . TYR A 0 350 . 97.714  17.375  -102.477 1.00 35.10 350 A 1 
ATOM 2735 C CZ  . TYR A 0 350 . 97.900  16.034  -102.569 1.00 35.10 350 A 1 
ATOM 2736 N N   . GLY A 0 351 . 96.666  8.979   -102.070 1.00 34.83 351 A 1 
ATOM 2737 C CA  . GLY A 0 351 . 95.358  9.665   -102.093 1.00 34.83 351 A 1 
ATOM 2738 C C   . GLY A 0 351 . 94.194  8.681   -102.347 1.00 34.83 351 A 1 
ATOM 2739 O O   . GLY A 0 351 . 94.383  7.474   -102.234 1.00 34.83 351 A 1 
ATOM 2740 N N   . GLY A 0 352 . 92.999  9.167   -102.707 1.00 36.05 352 A 1 
ATOM 2741 C CA  . GLY A 0 352 . 91.848  8.314   -103.052 1.00 36.05 352 A 1 
ATOM 2742 C C   . GLY A 0 352 . 90.680  9.084   -103.686 1.00 36.05 352 A 1 
ATOM 2743 O O   . GLY A 0 352 . 90.710  10.312  -103.698 1.00 36.05 352 A 1 
ATOM 2744 N N   . SER A 0 353 . 89.644  8.352   -104.136 1.00 37.82 353 A 1 
ATOM 2745 C CA  . SER A 0 353 . 88.429  8.839   -104.842 1.00 37.82 353 A 1 
ATOM 2746 C C   . SER A 0 353 . 88.652  9.238   -106.325 1.00 37.82 353 A 1 
ATOM 2747 C CB  . SER A 0 353 . 87.820  10.009  -104.036 1.00 37.82 353 A 1 
ATOM 2748 O O   . SER A 0 353 . 89.639  9.899   -106.618 1.00 37.82 353 A 1 
ATOM 2749 O OG  . SER A 0 353 . 86.466  10.290  -104.326 1.00 37.82 353 A 1 
ATOM 2750 N N   . LYS A 0 354 . 87.796  8.938   -107.326 1.00 41.77 354 A 1 
ATOM 2751 C CA  . LYS A 0 354 . 86.682  7.961   -107.510 1.00 41.77 354 A 1 
ATOM 2752 C C   . LYS A 0 354 . 86.196  8.027   -108.983 1.00 41.77 354 A 1 
ATOM 2753 C CB  . LYS A 0 354 . 85.497  8.347   -106.595 1.00 41.77 354 A 1 
ATOM 2754 O O   . LYS A 0 354 . 86.262  9.093   -109.583 1.00 41.77 354 A 1 
ATOM 2755 C CG  . LYS A 0 354 . 84.255  7.440   -106.516 1.00 41.77 354 A 1 
ATOM 2756 C CD  . LYS A 0 354 . 83.150  8.213   -105.776 1.00 41.77 354 A 1 
ATOM 2757 C CE  . LYS A 0 354 . 81.856  7.402   -105.660 1.00 41.77 354 A 1 
ATOM 2758 N NZ  . LYS A 0 354 . 80.788  8.186   -104.987 1.00 41.77 354 A 1 
ATOM 2759 N N   . THR A 0 355 . 85.527  6.971   -109.466 1.00 38.39 355 A 1 
ATOM 2760 C CA  . THR A 0 355 . 84.591  6.947   -110.632 1.00 38.39 355 A 1 
ATOM 2761 C C   . THR A 0 355 . 85.175  6.955   -112.054 1.00 38.39 355 A 1 
ATOM 2762 C CB  . THR A 0 355 . 83.502  8.059   -110.595 1.00 38.39 355 A 1 
ATOM 2763 O O   . THR A 0 355 . 85.921  7.854   -112.409 1.00 38.39 355 A 1 
ATOM 2764 C CG2 . THR A 0 355 . 82.111  7.495   -110.873 1.00 38.39 355 A 1 
ATOM 2765 O OG1 . THR A 0 355 . 83.412  8.755   -109.373 1.00 38.39 355 A 1 
ATOM 2766 N N   . VAL A 0 356 . 84.721  6.007   -112.892 1.00 37.35 356 A 1 
ATOM 2767 C CA  . VAL A 0 356 . 84.108  6.160   -114.244 1.00 37.35 356 A 1 
ATOM 2768 C C   . VAL A 0 356 . 83.739  4.745   -114.762 1.00 37.35 356 A 1 
ATOM 2769 C CB  . VAL A 0 356 . 84.951  7.041   -115.211 1.00 37.35 356 A 1 
ATOM 2770 O O   . VAL A 0 356 . 84.037  3.756   -114.092 1.00 37.35 356 A 1 
ATOM 2771 C CG1 . VAL A 0 356 . 84.887  6.717   -116.712 1.00 37.35 356 A 1 
ATOM 2772 C CG2 . VAL A 0 356 . 84.444  8.495   -115.114 1.00 37.35 356 A 1 
ATOM 2773 N N   . VAL A 0 357 . 82.963  4.631   -115.848 1.00 36.91 357 A 1 
ATOM 2774 C CA  . VAL A 0 357 . 82.123  3.461   -116.177 1.00 36.91 357 A 1 
ATOM 2775 C C   . VAL A 0 357 . 82.488  2.811   -117.530 1.00 36.91 357 A 1 
ATOM 2776 C CB  . VAL A 0 357 . 80.635  3.897   -116.123 1.00 36.91 357 A 1 
ATOM 2777 O O   . VAL A 0 357 . 82.763  3.508   -118.499 1.00 36.91 357 A 1 
ATOM 2778 C CG1 . VAL A 0 357 . 79.642  2.790   -116.487 1.00 36.91 357 A 1 
ATOM 2779 C CG2 . VAL A 0 357 . 80.249  4.383   -114.715 1.00 36.91 357 A 1 
ATOM 2780 N N   . THR A 0 358 . 82.378  1.473   -117.590 1.00 33.72 358 A 1 
ATOM 2781 C CA  . THR A 0 358 . 82.363  0.564   -118.772 1.00 33.72 358 A 1 
ATOM 2782 C C   . THR A 0 358 . 83.597  0.406   -119.688 1.00 33.72 358 A 1 
ATOM 2783 C CB  . THR A 0 358 . 81.123  0.753   -119.676 1.00 33.72 358 A 1 
ATOM 2784 O O   . THR A 0 358 . 83.942  1.307   -120.435 1.00 33.72 358 A 1 
ATOM 2785 C CG2 . THR A 0 358 . 79.892  0.043   -119.109 1.00 33.72 358 A 1 
ATOM 2786 O OG1 . THR A 0 358 . 80.776  2.097   -119.881 1.00 33.72 358 A 1 
ATOM 2787 N N   . LYS A 0 359 . 84.055  -0.861  -119.768 1.00 31.40 359 A 1 
ATOM 2788 C CA  . LYS A 0 359 . 84.677  -1.585  -120.909 1.00 31.40 359 A 1 
ATOM 2789 C C   . LYS A 0 359 . 86.058  -1.137  -121.440 1.00 31.40 359 A 1 
ATOM 2790 C CB  . LYS A 0 359 . 83.667  -1.726  -122.066 1.00 31.40 359 A 1 
ATOM 2791 O O   . LYS A 0 359 . 86.181  -0.163  -122.165 1.00 31.40 359 A 1 
ATOM 2792 C CG  . LYS A 0 359 . 82.401  -2.509  -121.675 1.00 31.40 359 A 1 
ATOM 2793 C CD  . LYS A 0 359 . 81.453  -2.638  -122.872 1.00 31.40 359 A 1 
ATOM 2794 C CE  . LYS A 0 359 . 80.173  -3.372  -122.457 1.00 31.40 359 A 1 
ATOM 2795 N NZ  . LYS A 0 359 . 79.255  -3.544  -123.609 1.00 31.40 359 A 1 
ATOM 2796 N N   . ASP A 0 360 . 87.052  -1.980  -121.151 1.00 29.39 360 A 1 
ATOM 2797 C CA  . ASP A 0 360 . 88.147  -2.445  -122.026 1.00 29.39 360 A 1 
ATOM 2798 C C   . ASP A 0 360 . 88.921  -1.435  -122.918 1.00 29.39 360 A 1 
ATOM 2799 C CB  . ASP A 0 360 . 87.647  -3.675  -122.817 1.00 29.39 360 A 1 
ATOM 2800 O O   . ASP A 0 360 . 88.583  -1.204  -124.072 1.00 29.39 360 A 1 
ATOM 2801 C CG  . ASP A 0 360 . 86.932  -4.692  -121.914 1.00 29.39 360 A 1 
ATOM 2802 O OD1 . ASP A 0 360 . 87.418  -4.891  -120.776 1.00 29.39 360 A 1 
ATOM 2803 O OD2 . ASP A 0 360 . 85.837  -5.158  -122.300 1.00 29.39 360 A 1 
ATOM 2804 N N   . ALA A 0 361 . 90.067  -0.976  -122.390 1.00 40.17 361 A 1 
ATOM 2805 C CA  . ALA A 0 361 . 91.327  -0.614  -123.078 1.00 40.17 361 A 1 
ATOM 2806 C C   . ALA A 0 361 . 91.338  0.345   -124.309 1.00 40.17 361 A 1 
ATOM 2807 C CB  . ALA A 0 361 . 92.054  -1.929  -123.407 1.00 40.17 361 A 1 
ATOM 2808 O O   . ALA A 0 361 . 91.061  -0.058  -125.435 1.00 40.17 361 A 1 
ATOM 2809 N N   . GLY A 0 362 . 91.900  1.561   -124.150 1.00 40.89 362 A 1 
ATOM 2810 C CA  . GLY A 0 362 . 92.379  2.391   -125.281 1.00 40.89 362 A 1 
ATOM 2811 C C   . GLY A 0 362 . 92.745  3.854   -124.944 1.00 40.89 362 A 1 
ATOM 2812 O O   . GLY A 0 362 . 92.118  4.464   -124.087 1.00 40.89 362 A 1 
ATOM 2813 N N   . HIS A 0 363 . 93.767  4.425   -125.603 1.00 36.65 363 A 1 
ATOM 2814 C CA  . HIS A 0 363 . 94.325  5.777   -125.351 1.00 36.65 363 A 1 
ATOM 2815 C C   . HIS A 0 363 . 93.655  6.927   -126.161 1.00 36.65 363 A 1 
ATOM 2816 C CB  . HIS A 0 363 . 95.827  5.766   -125.706 1.00 36.65 363 A 1 
ATOM 2817 O O   . HIS A 0 363 . 93.176  6.684   -127.265 1.00 36.65 363 A 1 
ATOM 2818 C CG  . HIS A 0 363 . 96.666  4.655   -125.114 1.00 36.65 363 A 1 
ATOM 2819 C CD2 . HIS A 0 363 . 97.276  3.641   -125.806 1.00 36.65 363 A 1 
ATOM 2820 N ND1 . HIS A 0 363 . 97.056  4.532   -123.798 1.00 36.65 363 A 1 
ATOM 2821 C CE1 . HIS A 0 363 . 97.873  3.468   -123.703 1.00 36.65 363 A 1 
ATOM 2822 N NE2 . HIS A 0 363 . 98.035  2.893   -124.902 1.00 36.65 363 A 1 
ATOM 2823 N N   . GLY A 0 364 . 93.740  8.197   -125.704 1.00 37.34 364 A 1 
ATOM 2824 C CA  . GLY A 0 364 . 93.370  9.412   -126.481 1.00 37.34 364 A 1 
ATOM 2825 C C   . GLY A 0 364 . 93.649  10.760  -125.761 1.00 37.34 364 A 1 
ATOM 2826 O O   . GLY A 0 364 . 93.621  10.793  -124.537 1.00 37.34 364 A 1 
ATOM 2827 N N   . TRP A 0 365 . 93.953  11.858  -126.486 1.00 33.99 365 A 1 
ATOM 2828 C CA  . TRP A 0 365 . 94.564  13.118  -125.965 1.00 33.99 365 A 1 
ATOM 2829 C C   . TRP A 0 365 . 93.761  14.436  -126.200 1.00 33.99 365 A 1 
ATOM 2830 C CB  . TRP A 0 365 . 95.923  13.332  -126.675 1.00 33.99 365 A 1 
ATOM 2831 O O   . TRP A 0 365 . 93.203  14.610  -127.278 1.00 33.99 365 A 1 
ATOM 2832 C CG  . TRP A 0 365 . 97.146  12.603  -126.202 1.00 33.99 365 A 1 
ATOM 2833 C CD1 . TRP A 0 365 . 97.392  11.280  -126.327 1.00 33.99 365 A 1 
ATOM 2834 C CD2 . TRP A 0 365 . 98.363  13.180  -125.626 1.00 33.99 365 A 1 
ATOM 2835 C CE2 . TRP A 0 365 . 99.312  12.133  -125.427 1.00 33.99 365 A 1 
ATOM 2836 C CE3 . TRP A 0 365 . 98.769  14.487  -125.273 1.00 33.99 365 A 1 
ATOM 2837 N NE1 . TRP A 0 365 . 98.663  10.996  -125.860 1.00 33.99 365 A 1 
ATOM 2838 C CH2 . TRP A 0 365 . 100.961 13.679  -124.556 1.00 33.99 365 A 1 
ATOM 2839 C CZ2 . TRP A 0 365 . 100.593 12.367  -124.901 1.00 33.99 365 A 1 
ATOM 2840 C CZ3 . TRP A 0 365 . 100.051 14.735  -124.742 1.00 33.99 365 A 1 
ATOM 2841 N N   . GLY A 0 366 . 93.903  15.426  -125.287 1.00 40.85 366 A 1 
ATOM 2842 C CA  . GLY A 0 366 . 93.792  16.902  -125.522 1.00 40.85 366 A 1 
ATOM 2843 C C   . GLY A 0 366 . 92.388  17.564  -125.518 1.00 40.85 366 A 1 
ATOM 2844 O O   . GLY A 0 366 . 91.398  16.847  -125.558 1.00 40.85 366 A 1 
ATOM 2845 N N   . SER A 0 367 . 92.199  18.906  -125.509 1.00 36.32 367 A 1 
ATOM 2846 C CA  . SER A 0 367 . 93.025  20.098  -125.135 1.00 36.32 367 A 1 
ATOM 2847 C C   . SER A 0 367 . 92.171  21.417  -125.195 1.00 36.32 367 A 1 
ATOM 2848 C CB  . SER A 0 367 . 94.203  20.272  -126.107 1.00 36.32 367 A 1 
ATOM 2849 O O   . SER A 0 367 . 91.089  21.362  -125.767 1.00 36.32 367 A 1 
ATOM 2850 O OG  . SER A 0 367 . 95.218  21.059  -125.510 1.00 36.32 367 A 1 
ATOM 2851 N N   . GLN A 0 368 . 92.691  22.580  -124.724 1.00 41.69 368 A 1 
ATOM 2852 C CA  . GLN A 0 368 . 92.291  23.996  -125.053 1.00 41.69 368 A 1 
ATOM 2853 C C   . GLN A 0 368 . 90.916  24.577  -124.571 1.00 41.69 368 A 1 
ATOM 2854 C CB  . GLN A 0 368 . 92.461  24.177  -126.582 1.00 41.69 368 A 1 
ATOM 2855 O O   . GLN A 0 368 . 89.976  23.819  -124.371 1.00 41.69 368 A 1 
ATOM 2856 C CG  . GLN A 0 368 . 93.944  24.210  -126.991 1.00 41.69 368 A 1 
ATOM 2857 C CD  . GLN A 0 368 . 94.179  23.965  -128.478 1.00 41.69 368 A 1 
ATOM 2858 N NE2 . GLN A 0 368 . 95.390  23.622  -128.857 1.00 41.69 368 A 1 
ATOM 2859 O OE1 . GLN A 0 368 . 93.316  24.065  -129.332 1.00 41.69 368 A 1 
ATOM 2860 N N   . ASP A 0 369 . 90.667  25.908  -124.439 1.00 38.49 369 A 1 
ATOM 2861 C CA  . ASP A 0 369 . 91.487  27.069  -123.961 1.00 38.49 369 A 1 
ATOM 2862 C C   . ASP A 0 369 . 90.672  28.406  -123.775 1.00 38.49 369 A 1 
ATOM 2863 C CB  . ASP A 0 369 . 92.669  27.385  -124.903 1.00 38.49 369 A 1 
ATOM 2864 O O   . ASP A 0 369 . 89.544  28.502  -124.250 1.00 38.49 369 A 1 
ATOM 2865 C CG  . ASP A 0 369 . 93.966  27.501  -124.108 1.00 38.49 369 A 1 
ATOM 2866 O OD1 . ASP A 0 369 . 93.972  28.327  -123.164 1.00 38.49 369 A 1 
ATOM 2867 O OD2 . ASP A 0 369 . 94.913  26.752  -124.434 1.00 38.49 369 A 1 
ATOM 2868 N N   . ALA A 0 370 . 91.303  29.456  -123.194 1.00 41.89 370 A 1 
ATOM 2869 C CA  . ALA A 0 370 . 90.964  30.919  -123.179 1.00 41.89 370 A 1 
ATOM 2870 C C   . ALA A 0 370 . 89.705  31.474  -122.422 1.00 41.89 370 A 1 
ATOM 2871 C CB  . ALA A 0 370 . 91.004  31.431  -124.629 1.00 41.89 370 A 1 
ATOM 2872 O O   . ALA A 0 370 . 88.690  30.804  -122.309 1.00 41.89 370 A 1 
ATOM 2873 N N   . GLY A 0 371 . 89.654  32.739  -121.924 1.00 38.75 371 A 1 
ATOM 2874 C CA  . GLY A 0 371 . 90.712  33.755  -121.661 1.00 38.75 371 A 1 
ATOM 2875 C C   . GLY A 0 371 . 90.264  35.253  -121.523 1.00 38.75 371 A 1 
ATOM 2876 O O   . GLY A 0 371 . 89.285  35.649  -122.147 1.00 38.75 371 A 1 
ATOM 2877 N N   . LYS A 0 372 . 91.087  36.101  -120.842 1.00 38.52 372 A 1 
ATOM 2878 C CA  . LYS A 0 372 . 91.089  37.615  -120.728 1.00 38.52 372 A 1 
ATOM 2879 C C   . LYS A 0 372 . 90.071  38.283  -119.749 1.00 38.52 372 A 1 
ATOM 2880 C CB  . LYS A 0 372 . 90.951  38.270  -122.125 1.00 38.52 372 A 1 
ATOM 2881 O O   . LYS A 0 372 . 88.971  37.774  -119.620 1.00 38.52 372 A 1 
ATOM 2882 C CG  . LYS A 0 372 . 91.891  37.723  -123.217 1.00 38.52 372 A 1 
ATOM 2883 C CD  . LYS A 0 372 . 91.568  38.331  -124.590 1.00 38.52 372 A 1 
ATOM 2884 C CE  . LYS A 0 372 . 92.427  37.657  -125.668 1.00 38.52 372 A 1 
ATOM 2885 N NZ  . LYS A 0 372 . 92.113  38.169  -127.025 1.00 38.52 372 A 1 
ATOM 2886 N N   . GLY A 0 373 . 90.313  39.440  -119.081 1.00 39.14 373 A 1 
ATOM 2887 C CA  . GLY A 0 373 . 91.545  40.231  -118.786 1.00 39.14 373 A 1 
ATOM 2888 C C   . GLY A 0 373 . 91.341  41.762  -118.497 1.00 39.14 373 A 1 
ATOM 2889 O O   . GLY A 0 373 . 90.421  42.337  -119.062 1.00 39.14 373 A 1 
ATOM 2890 N N   . TRP A 0 374 . 92.281  42.420  -117.765 1.00 33.29 374 A 1 
ATOM 2891 C CA  . TRP A 0 374 . 92.489  43.902  -117.532 1.00 33.29 374 A 1 
ATOM 2892 C C   . TRP A 0 374 . 91.493  44.676  -116.602 1.00 33.29 374 A 1 
ATOM 2893 C CB  . TRP A 0 374 . 92.619  44.645  -118.883 1.00 33.29 374 A 1 
ATOM 2894 O O   . TRP A 0 374 . 90.310  44.376  -116.629 1.00 33.29 374 A 1 
ATOM 2895 C CG  . TRP A 0 374 . 93.608  44.132  -119.901 1.00 33.29 374 A 1 
ATOM 2896 C CD1 . TRP A 0 374 . 93.435  43.047  -120.691 1.00 33.29 374 A 1 
ATOM 2897 C CD2 . TRP A 0 374 . 94.858  44.743  -120.358 1.00 33.29 374 A 1 
ATOM 2898 C CE2 . TRP A 0 374 . 95.424  43.917  -121.377 1.00 33.29 374 A 1 
ATOM 2899 C CE3 . TRP A 0 374 . 95.552  45.935  -120.049 1.00 33.29 374 A 1 
ATOM 2900 N NE1 . TRP A 0 374 . 94.527  42.883  -121.518 1.00 33.29 374 A 1 
ATOM 2901 C CH2 . TRP A 0 374 . 97.290  45.423  -121.694 1.00 33.29 374 A 1 
ATOM 2902 C CZ2 . TRP A 0 374 . 96.623  44.234  -122.032 1.00 33.29 374 A 1 
ATOM 2903 C CZ3 . TRP A 0 374 . 96.750  46.272  -120.711 1.00 33.29 374 A 1 
ATOM 2904 N N   . GLY A 0 375 . 91.841  45.720  -115.799 1.00 40.90 375 A 1 
ATOM 2905 C CA  . GLY A 0 375 . 93.152  46.204  -115.279 1.00 40.90 375 A 1 
ATOM 2906 C C   . GLY A 0 375 . 93.251  47.674  -114.720 1.00 40.90 375 A 1 
ATOM 2907 O O   . GLY A 0 375 . 92.977  48.613  -115.454 1.00 40.90 375 A 1 
ATOM 2908 N N   . SER A 0 376 . 93.810  47.858  -113.497 1.00 37.28 376 A 1 
ATOM 2909 C CA  . SER A 0 376 . 94.643  48.995  -112.952 1.00 37.28 376 A 1 
ATOM 2910 C C   . SER A 0 376 . 94.134  50.459  -112.736 1.00 37.28 376 A 1 
ATOM 2911 C CB  . SER A 0 376 . 95.927  49.068  -113.794 1.00 37.28 376 A 1 
ATOM 2912 O O   . SER A 0 376 . 93.783  51.122  -113.710 1.00 37.28 376 A 1 
ATOM 2913 O OG  . SER A 0 376 . 96.944  49.818  -113.151 1.00 37.28 376 A 1 
ATOM 2914 N N   . LYS A 0 377 . 94.309  51.035  -111.506 1.00 40.23 377 A 1 
ATOM 2915 C CA  . LYS A 0 377 . 95.185  52.225  -111.171 1.00 40.23 377 A 1 
ATOM 2916 C C   . LYS A 0 377 . 94.981  52.919  -109.778 1.00 40.23 377 A 1 
ATOM 2917 C CB  . LYS A 0 377 . 95.045  53.366  -112.209 1.00 40.23 377 A 1 
ATOM 2918 O O   . LYS A 0 377 . 93.926  53.492  -109.551 1.00 40.23 377 A 1 
ATOM 2919 C CG  . LYS A 0 377 . 96.093  53.293  -113.329 1.00 40.23 377 A 1 
ATOM 2920 C CD  . LYS A 0 377 . 95.921  54.480  -114.281 1.00 40.23 377 A 1 
ATOM 2921 C CE  . LYS A 0 377 . 96.990  54.439  -115.374 1.00 40.23 377 A 1 
ATOM 2922 N NZ  . LYS A 0 377 . 96.839  55.581  -116.308 1.00 40.23 377 A 1 
ATOM 2923 N N   . GLY A 0 378 . 96.072  53.073  -108.993 1.00 38.80 378 A 1 
ATOM 2924 C CA  . GLY A 0 378 . 96.386  54.195  -108.046 1.00 38.80 378 A 1 
ATOM 2925 C C   . GLY A 0 378 . 95.604  54.347  -106.712 1.00 38.80 378 A 1 
ATOM 2926 O O   . GLY A 0 378 . 94.471  53.899  -106.615 1.00 38.80 378 A 1 
ATOM 2927 N N   . GLY A 0 379 . 96.119  54.998  -105.648 1.00 39.97 379 A 1 
ATOM 2928 C CA  . GLY A 0 379 . 97.480  55.504  -105.352 1.00 39.97 379 A 1 
ATOM 2929 C C   . GLY A 0 379 . 97.550  56.472  -104.132 1.00 39.97 379 A 1 
ATOM 2930 O O   . GLY A 0 379 . 96.546  57.103  -103.839 1.00 39.97 379 A 1 
ATOM 2931 N N   . TYR A 0 380 . 98.741  56.605  -103.496 1.00 40.71 380 A 1 
ATOM 2932 C CA  . TYR A 0 380 . 99.225  57.635  -102.512 1.00 40.71 380 A 1 
ATOM 2933 C C   . TYR A 0 380 . 98.402  57.930  -101.217 1.00 40.71 380 A 1 
ATOM 2934 C CB  . TYR A 0 380 . 99.599  58.937  -103.261 1.00 40.71 380 A 1 
ATOM 2935 O O   . TYR A 0 380 . 97.195  58.092  -101.264 1.00 40.71 380 A 1 
ATOM 2936 C CG  . TYR A 0 380 . 98.561  59.458  -104.248 1.00 40.71 380 A 1 
ATOM 2937 C CD1 . TYR A 0 380 . 98.717  59.214  -105.630 1.00 40.71 380 A 1 
ATOM 2938 C CD2 . TYR A 0 380 . 97.400  60.107  -103.783 1.00 40.71 380 A 1 
ATOM 2939 C CE1 . TYR A 0 380 . 97.695  59.569  -106.532 1.00 40.71 380 A 1 
ATOM 2940 C CE2 . TYR A 0 380 . 96.374  60.461  -104.681 1.00 40.71 380 A 1 
ATOM 2941 O OH  . TYR A 0 380 . 95.511  60.468  -106.924 1.00 40.71 380 A 1 
ATOM 2942 C CZ  . TYR A 0 380 . 96.513  60.173  -106.055 1.00 40.71 380 A 1 
ATOM 2943 N N   . GLY A 0 381 . 98.968  58.108  -100.005 1.00 40.52 381 A 1 
ATOM 2944 C CA  . GLY A 0 381 . 100.342 58.034  -99.448  1.00 40.52 381 A 1 
ATOM 2945 C C   . GLY A 0 381 . 100.284 57.996  -97.888  1.00 40.52 381 A 1 
ATOM 2946 O O   . GLY A 0 381 . 99.250  58.335  -97.329  1.00 40.52 381 A 1 
ATOM 2947 N N   . ALA A 0 382 . 101.238 57.421  -97.131  1.00 38.82 382 A 1 
ATOM 2948 C CA  . ALA A 0 382 . 102.592 57.924  -96.790  1.00 38.82 382 A 1 
ATOM 2949 C C   . ALA A 0 382 . 102.581 59.022  -95.667  1.00 38.82 382 A 1 
ATOM 2950 C CB  . ALA A 0 382 . 103.315 58.309  -98.096  1.00 38.82 382 A 1 
ATOM 2951 O O   . ALA A 0 382 . 101.754 59.918  -95.742  1.00 38.82 382 A 1 
ATOM 2952 N N   . LYS A 0 383 . 103.456 59.071  -94.629  1.00 42.56 383 A 1 
ATOM 2953 C CA  . LYS A 0 383 . 104.720 58.337  -94.333  1.00 42.56 383 A 1 
ATOM 2954 C C   . LYS A 0 383 . 105.304 58.613  -92.904  1.00 42.56 383 A 1 
ATOM 2955 C CB  . LYS A 0 383 . 105.764 58.905  -95.316  1.00 42.56 383 A 1 
ATOM 2956 O O   . LYS A 0 383 . 105.208 59.747  -92.450  1.00 42.56 383 A 1 
ATOM 2957 C CG  . LYS A 0 383 . 106.935 57.970  -95.639  1.00 42.56 383 A 1 
ATOM 2958 C CD  . LYS A 0 383 . 108.015 58.776  -96.370  1.00 42.56 383 A 1 
ATOM 2959 C CE  . LYS A 0 383 . 109.272 57.935  -96.590  1.00 42.56 383 A 1 
ATOM 2960 N NZ  . LYS A 0 383 . 110.364 58.763  -97.160  1.00 42.56 383 A 1 
ATOM 2961 N N   . THR A 0 384 . 106.145 57.698  -92.366  1.00 36.18 384 A 1 
ATOM 2962 C CA  . THR A 0 384 . 107.264 57.925  -91.372  1.00 36.18 384 A 1 
ATOM 2963 C C   . THR A 0 384 . 106.908 58.387  -89.933  1.00 36.18 384 A 1 
ATOM 2964 C CB  . THR A 0 384 . 108.387 58.805  -91.967  1.00 36.18 384 A 1 
ATOM 2965 O O   . THR A 0 384 . 105.779 58.791  -89.710  1.00 36.18 384 A 1 
ATOM 2966 C CG2 . THR A 0 384 . 109.537 57.973  -92.533  1.00 36.18 384 A 1 
ATOM 2967 O OG1 . THR A 0 384 . 107.982 59.667  -93.005  1.00 36.18 384 A 1 
ATOM 2968 N N   . VAL A 0 385 . 107.758 58.325  -88.879  1.00 40.97 385 A 1 
ATOM 2969 C CA  . VAL A 0 385 . 109.210 58.020  -88.632  1.00 40.97 385 A 1 
ATOM 2970 C C   . VAL A 0 385 . 109.272 57.051  -87.404  1.00 40.97 385 A 1 
ATOM 2971 C CB  . VAL A 0 385 . 109.966 59.340  -88.266  1.00 40.97 385 A 1 
ATOM 2972 O O   . VAL A 0 385 . 108.457 57.227  -86.510  1.00 40.97 385 A 1 
ATOM 2973 C CG1 . VAL A 0 385 . 111.492 59.216  -88.336  1.00 40.97 385 A 1 
ATOM 2974 C CG2 . VAL A 0 385 . 109.671 60.579  -89.132  1.00 40.97 385 A 1 
ATOM 2975 N N   . SER A 0 386 . 109.997 55.912  -87.346  1.00 36.87 386 A 1 
ATOM 2976 C CA  . SER A 0 386 . 111.452 55.666  -87.076  1.00 36.87 386 A 1 
ATOM 2977 C C   . SER A 0 386 . 111.984 56.368  -85.794  1.00 36.87 386 A 1 
ATOM 2978 C CB  . SER A 0 386 . 112.299 55.852  -88.342  1.00 36.87 386 A 1 
ATOM 2979 O O   . SER A 0 386 . 111.469 57.419  -85.444  1.00 36.87 386 A 1 
ATOM 2980 O OG  . SER A 0 386 . 113.437 55.019  -88.335  1.00 36.87 386 A 1 
ATOM 2981 N N   . TYR A 0 387 . 112.954 55.905  -84.990  1.00 38.07 387 A 1 
ATOM 2982 C CA  . TYR A 0 387 . 114.140 55.018  -85.109  1.00 38.07 387 A 1 
ATOM 2983 C C   . TYR A 0 387 . 114.255 54.097  -83.860  1.00 38.07 387 A 1 
ATOM 2984 C CB  . TYR A 0 387 . 115.362 55.965  -85.173  1.00 38.07 387 A 1 
ATOM 2985 O O   . TYR A 0 387 . 113.448 54.242  -82.951  1.00 38.07 387 A 1 
ATOM 2986 C CG  . TYR A 0 387 . 115.773 56.383  -86.567  1.00 38.07 387 A 1 
ATOM 2987 C CD1 . TYR A 0 387 . 116.867 55.752  -87.190  1.00 38.07 387 A 1 
ATOM 2988 C CD2 . TYR A 0 387 . 115.081 57.413  -87.233  1.00 38.07 387 A 1 
ATOM 2989 C CE1 . TYR A 0 387 . 117.263 56.135  -88.485  1.00 38.07 387 A 1 
ATOM 2990 C CE2 . TYR A 0 387 . 115.459 57.783  -88.538  1.00 38.07 387 A 1 
ATOM 2991 O OH  . TYR A 0 387 . 116.924 57.518  -90.417  1.00 38.07 387 A 1 
ATOM 2992 C CZ  . TYR A 0 387 . 116.553 57.149  -89.164  1.00 38.07 387 A 1 
ATOM 2993 N N   . GLY A 0 388 . 115.198 53.158  -83.677  1.00 36.52 388 A 1 
ATOM 2994 C CA  . GLY A 0 388 . 116.432 52.732  -84.377  1.00 36.52 388 A 1 
ATOM 2995 C C   . GLY A 0 388 . 117.442 52.197  -83.327  1.00 36.52 388 A 1 
ATOM 2996 O O   . GLY A 0 388 . 117.187 52.330  -82.137  1.00 36.52 388 A 1 
ATOM 2997 N N   . GLY A 0 389 . 118.583 51.577  -83.646  1.00 35.77 389 A 1 
ATOM 2998 C CA  . GLY A 0 389 . 119.199 51.245  -84.938  1.00 35.77 389 A 1 
ATOM 2999 C C   . GLY A 0 389 . 119.736 49.792  -84.961  1.00 35.77 389 A 1 
ATOM 3000 O O   . GLY A 0 389 . 119.606 49.078  -83.977  1.00 35.77 389 A 1 
ATOM 3001 N N   . GLN A 0 390 . 120.169 49.244  -86.104  1.00 42.65 390 A 1 
ATOM 3002 C CA  . GLN A 0 390 . 121.504 49.388  -86.742  1.00 42.65 390 A 1 
ATOM 3003 C C   . GLN A 0 390 . 122.422 48.171  -86.448  1.00 42.65 390 A 1 
ATOM 3004 C CB  . GLN A 0 390 . 122.219 50.714  -86.398  1.00 42.65 390 A 1 
ATOM 3005 O O   . GLN A 0 390 . 122.451 47.693  -85.326  1.00 42.65 390 A 1 
ATOM 3006 C CG  . GLN A 0 390 . 121.743 51.896  -87.256  1.00 42.65 390 A 1 
ATOM 3007 C CD  . GLN A 0 390 . 122.336 53.212  -86.767  1.00 42.65 390 A 1 
ATOM 3008 N NE2 . GLN A 0 390 . 123.455 53.655  -87.297  1.00 42.65 390 A 1 
ATOM 3009 O OE1 . GLN A 0 390 . 121.795 53.863  -85.895  1.00 42.65 390 A 1 
ATOM 3010 N N   . SER A 0 391 . 123.200 47.626  -87.397  1.00 38.20 391 A 1 
ATOM 3011 C CA  . SER A 0 391 . 123.300 47.936  -88.839  1.00 38.20 391 A 1 
ATOM 3012 C C   . SER A 0 391 . 124.101 46.893  -89.640  1.00 38.20 391 A 1 
ATOM 3013 C CB  . SER A 0 391 . 124.043 49.267  -89.060  1.00 38.20 391 A 1 
ATOM 3014 O O   . SER A 0 391 . 125.151 46.471  -89.176  1.00 38.20 391 A 1 
ATOM 3015 O OG  . SER A 0 391 . 125.209 49.359  -88.267  1.00 38.20 391 A 1 
ATOM 3016 N N   . SER A 0 392 . 123.693 46.678  -90.905  1.00 39.29 392 A 1 
ATOM 3017 C CA  . SER A 0 392 . 124.534 46.441  -92.113  1.00 39.29 392 A 1 
ATOM 3018 C C   . SER A 0 392 . 125.508 45.241  -92.210  1.00 39.29 392 A 1 
ATOM 3019 C CB  . SER A 0 392 . 125.334 47.721  -92.419  1.00 39.29 392 A 1 
ATOM 3020 O O   . SER A 0 392 . 126.089 44.829  -91.222  1.00 39.29 392 A 1 
ATOM 3021 O OG  . SER A 0 392 . 126.196 48.056  -91.352  1.00 39.29 392 A 1 
ATOM 3022 N N   . ALA A 0 393 . 125.870 44.725  -93.397  1.00 38.94 393 A 1 
ATOM 3023 C CA  . ALA A 0 393 . 125.222 44.698  -94.724  1.00 38.94 393 A 1 
ATOM 3024 C C   . ALA A 0 393 . 126.039 43.826  -95.718  1.00 38.94 393 A 1 
ATOM 3025 C CB  . ALA A 0 393 . 125.131 46.102  -95.360  1.00 38.94 393 A 1 
ATOM 3026 O O   . ALA A 0 393 . 127.252 43.723  -95.600  1.00 38.94 393 A 1 
ATOM 3027 N N   . SER A 0 394 . 125.374 43.381  -96.793  1.00 41.34 394 A 1 
ATOM 3028 C CA  . SER A 0 394 . 125.925 43.224  -98.157  1.00 41.34 394 A 1 
ATOM 3029 C C   . SER A 0 394 . 126.917 42.090  -98.511  1.00 41.34 394 A 1 
ATOM 3030 C CB  . SER A 0 394 . 126.486 44.569  -98.641  1.00 41.34 394 A 1 
ATOM 3031 O O   . SER A 0 394 . 128.118 42.177  -98.278  1.00 41.34 394 A 1 
ATOM 3032 O OG  . SER A 0 394 . 126.703 44.535  -100.036 1.00 41.34 394 A 1 
ATOM 3033 N N   . SER A 0 395 . 126.419 41.215  -99.400  1.00 38.40 395 A 1 
ATOM 3034 C CA  . SER A 0 395 . 127.102 40.624  -100.577 1.00 38.40 395 A 1 
ATOM 3035 C C   . SER A 0 395 . 128.040 39.412  -100.437 1.00 38.40 395 A 1 
ATOM 3036 C CB  . SER A 0 395 . 127.768 41.713  -101.435 1.00 38.40 395 A 1 
ATOM 3037 O O   . SER A 0 395 . 128.752 39.237  -99.459  1.00 38.40 395 A 1 
ATOM 3038 O OG  . SER A 0 395 . 128.952 42.205  -100.842 1.00 38.40 395 A 1 
ATOM 3039 N N   . GLY A 0 396 . 128.082 38.622  -101.522 1.00 42.99 396 A 1 
ATOM 3040 C CA  . GLY A 0 396 . 129.137 37.644  -101.816 1.00 42.99 396 A 1 
ATOM 3041 C C   . GLY A 0 396 . 128.736 36.171  -101.669 1.00 42.99 396 A 1 
ATOM 3042 O O   . GLY A 0 396 . 128.172 35.755  -100.662 1.00 42.99 396 A 1 
ATOM 3043 N N   . LYS A 0 397 . 129.092 35.339  -102.660 1.00 41.28 397 A 1 
ATOM 3044 C CA  . LYS A 0 397 . 129.185 33.881  -102.461 1.00 41.28 397 A 1 
ATOM 3045 C C   . LYS A 0 397 . 130.409 33.613  -101.573 1.00 41.28 397 A 1 
ATOM 3046 C CB  . LYS A 0 397 . 129.328 33.144  -103.809 1.00 41.28 397 A 1 
ATOM 3047 O O   . LYS A 0 397 . 131.524 33.827  -102.036 1.00 41.28 397 A 1 
ATOM 3048 C CG  . LYS A 0 397 . 128.020 33.011  -104.606 1.00 41.28 397 A 1 
ATOM 3049 C CD  . LYS A 0 397 . 128.272 32.238  -105.913 1.00 41.28 397 A 1 
ATOM 3050 C CE  . LYS A 0 397 . 126.961 31.948  -106.655 1.00 41.28 397 A 1 
ATOM 3051 N NZ  . LYS A 0 397 . 127.198 31.208  -107.923 1.00 41.28 397 A 1 
ATOM 3052 N N   . GLY A 0 398 . 130.197 33.166  -100.330 1.00 35.74 398 A 1 
ATOM 3053 C CA  . GLY A 0 398 . 131.250 33.130  -99.299  1.00 35.74 398 A 1 
ATOM 3054 C C   . GLY A 0 398 . 131.114 32.068  -98.193  1.00 35.74 398 A 1 
ATOM 3055 O O   . GLY A 0 398 . 131.665 32.271  -97.120  1.00 35.74 398 A 1 
ATOM 3056 N N   . ALA A 0 399 . 130.437 30.944  -98.473  1.00 35.47 399 A 1 
ATOM 3057 C CA  . ALA A 0 399 . 130.355 29.722  -97.641  1.00 35.47 399 A 1 
ATOM 3058 C C   . ALA A 0 399 . 129.569 29.766  -96.290  1.00 35.47 399 A 1 
ATOM 3059 C CB  . ALA A 0 399 . 131.772 29.127  -97.519  1.00 35.47 399 A 1 
ATOM 3060 O O   . ALA A 0 399 . 129.076 30.798  -95.857  1.00 35.47 399 A 1 
ATOM 3061 N N   . TYR A 0 400 . 129.401 28.559  -95.713  1.00 36.35 400 A 1 
ATOM 3062 C CA  . TYR A 0 400 . 128.980 28.142  -94.346  1.00 36.35 400 A 1 
ATOM 3063 C C   . TYR A 0 400 . 127.711 28.702  -93.620  1.00 36.35 400 A 1 
ATOM 3064 C CB  . TYR A 0 400 . 130.203 28.042  -93.402  1.00 36.35 400 A 1 
ATOM 3065 O O   . TYR A 0 400 . 127.743 29.725  -92.955  1.00 36.35 400 A 1 
ATOM 3066 C CG  . TYR A 0 400 . 131.363 28.980  -93.685  1.00 36.35 400 A 1 
ATOM 3067 C CD1 . TYR A 0 400 . 132.606 28.469  -94.115  1.00 36.35 400 A 1 
ATOM 3068 C CD2 . TYR A 0 400 . 131.182 30.369  -93.555  1.00 36.35 400 A 1 
ATOM 3069 C CE1 . TYR A 0 400 . 133.652 29.352  -94.448  1.00 36.35 400 A 1 
ATOM 3070 C CE2 . TYR A 0 400 . 132.217 31.253  -93.907  1.00 36.35 400 A 1 
ATOM 3071 O OH  . TYR A 0 400 . 134.440 31.594  -94.746  1.00 36.35 400 A 1 
ATOM 3072 C CZ  . TYR A 0 400 . 133.452 30.746  -94.364  1.00 36.35 400 A 1 
ATOM 3073 N N   . ALA A 0 401 . 126.675 27.840  -93.570  1.00 37.24 401 A 1 
ATOM 3074 C CA  . ALA A 0 401 . 126.075 27.211  -92.360  1.00 37.24 401 A 1 
ATOM 3075 C C   . ALA A 0 401 . 125.113 27.930  -91.346  1.00 37.24 401 A 1 
ATOM 3076 C CB  . ALA A 0 401 . 127.197 26.465  -91.615  1.00 37.24 401 A 1 
ATOM 3077 O O   . ALA A 0 401 . 125.548 28.643  -90.453  1.00 37.24 401 A 1 
ATOM 3078 N N   . LYS A 0 402 . 123.854 27.423  -91.326  1.00 37.13 402 A 1 
ATOM 3079 C CA  . LYS A 0 402 . 123.129 26.761  -90.187  1.00 37.13 402 A 1 
ATOM 3080 C C   . LYS A 0 402 . 122.436 27.560  -89.037  1.00 37.13 402 A 1 
ATOM 3081 C CB  . LYS A 0 402 . 124.064 25.676  -89.602  1.00 37.13 402 A 1 
ATOM 3082 O O   . LYS A 0 402 . 123.100 28.117  -88.176  1.00 37.13 402 A 1 
ATOM 3083 C CG  . LYS A 0 402 . 123.397 24.705  -88.611  1.00 37.13 402 A 1 
ATOM 3084 C CD  . LYS A 0 402 . 124.428 23.727  -88.026  1.00 37.13 402 A 1 
ATOM 3085 C CE  . LYS A 0 402 . 123.744 22.769  -87.041  1.00 37.13 402 A 1 
ATOM 3086 N NZ  . LYS A 0 402 . 124.718 21.871  -86.370  1.00 37.13 402 A 1 
ATOM 3087 N N   . GLY A 0 403 . 121.118 27.309  -88.879  1.00 37.86 403 A 1 
ATOM 3088 C CA  . GLY A 0 403 . 120.319 27.402  -87.621  1.00 37.86 403 A 1 
ATOM 3089 C C   . GLY A 0 403 . 119.486 28.690  -87.432  1.00 37.86 403 A 1 
ATOM 3090 O O   . GLY A 0 403 . 119.892 29.732  -87.926  1.00 37.86 403 A 1 
ATOM 3091 N N   . GLY A 0 404 . 118.319 28.726  -86.760  1.00 37.51 404 A 1 
ATOM 3092 C CA  . GLY A 0 404 . 117.460 27.671  -86.163  1.00 37.51 404 A 1 
ATOM 3093 C C   . GLY A 0 404 . 117.096 27.929  -84.677  1.00 37.51 404 A 1 
ATOM 3094 O O   . GLY A 0 404 . 117.937 28.454  -83.959  1.00 37.51 404 A 1 
ATOM 3095 N N   . SER A 0 405 . 115.918 27.572  -84.131  1.00 38.99 405 A 1 
ATOM 3096 C CA  . SER A 0 405 . 114.656 27.062  -84.727  1.00 38.99 405 A 1 
ATOM 3097 C C   . SER A 0 405 . 113.508 26.932  -83.686  1.00 38.99 405 A 1 
ATOM 3098 C CB  . SER A 0 405 . 114.856 25.653  -85.315  1.00 38.99 405 A 1 
ATOM 3099 O O   . SER A 0 405 . 113.776 26.489  -82.577  1.00 38.99 405 A 1 
ATOM 3100 O OG  . SER A 0 405 . 115.552 24.817  -84.413  1.00 38.99 405 A 1 
ATOM 3101 N N   . ILE A 0 406 . 112.264 27.257  -84.093  1.00 31.02 406 A 1 
ATOM 3102 C CA  . ILE A 0 406 . 110.945 26.618  -83.785  1.00 31.02 406 A 1 
ATOM 3103 C C   . ILE A 0 406 . 110.665 26.044  -82.367  1.00 31.02 406 A 1 
ATOM 3104 C CB  . ILE A 0 406 . 110.673 25.517  -84.853  1.00 31.02 406 A 1 
ATOM 3105 O O   . ILE A 0 406 . 111.323 25.098  -81.960  1.00 31.02 406 A 1 
ATOM 3106 C CG1 . ILE A 0 406 . 110.709 26.093  -86.294  1.00 31.02 406 A 1 
ATOM 3107 C CG2 . ILE A 0 406 . 109.327 24.804  -84.625  1.00 31.02 406 A 1 
ATOM 3108 C CD1 . ILE A 0 406 . 110.687 25.030  -87.400  1.00 31.02 406 A 1 
ATOM 3109 N N   . TRP A 0 407 . 109.578 26.519  -81.726  1.00 33.84 407 A 1 
ATOM 3110 C CA  . TRP A 0 407 . 108.722 25.856  -80.704  1.00 33.84 407 A 1 
ATOM 3111 C C   . TRP A 0 407 . 107.344 26.576  -80.740  1.00 33.84 407 A 1 
ATOM 3112 C CB  . TRP A 0 407 . 109.310 26.019  -79.283  1.00 33.84 407 A 1 
ATOM 3113 O O   . TRP A 0 407 . 107.302 27.758  -80.413  1.00 33.84 407 A 1 
ATOM 3114 C CG  . TRP A 0 407 . 110.461 25.144  -78.873  1.00 33.84 407 A 1 
ATOM 3115 C CD1 . TRP A 0 407 . 111.767 25.397  -79.112  1.00 33.84 407 A 1 
ATOM 3116 C CD2 . TRP A 0 407 . 110.438 23.889  -78.117  1.00 33.84 407 A 1 
ATOM 3117 C CE2 . TRP A 0 407 . 111.782 23.429  -77.961  1.00 33.84 407 A 1 
ATOM 3118 C CE3 . TRP A 0 407 . 109.423 23.088  -77.549  1.00 33.84 407 A 1 
ATOM 3119 N NE1 . TRP A 0 407 . 112.547 24.380  -78.600  1.00 33.84 407 A 1 
ATOM 3120 C CH2 . TRP A 0 407 . 111.068 21.473  -76.728  1.00 33.84 407 A 1 
ATOM 3121 C CZ2 . TRP A 0 407 . 112.104 22.242  -77.284  1.00 33.84 407 A 1 
ATOM 3122 C CZ3 . TRP A 0 407 . 109.733 21.897  -76.861  1.00 33.84 407 A 1 
ATOM 3123 N N   . GLU A 0 408 . 106.197 26.094  -81.237  1.00 35.88 408 A 1 
ATOM 3124 C CA  . GLU A 0 408 . 105.621 24.751  -81.470  1.00 35.88 408 A 1 
ATOM 3125 C C   . GLU A 0 408 . 104.938 24.140  -80.225  1.00 35.88 408 A 1 
ATOM 3126 C CB  . GLU A 0 408 . 106.569 23.814  -82.236  1.00 35.88 408 A 1 
ATOM 3127 O O   . GLU A 0 408 . 105.564 23.981  -79.182  1.00 35.88 408 A 1 
ATOM 3128 C CG  . GLU A 0 408 . 105.848 22.753  -83.080  1.00 35.88 408 A 1 
ATOM 3129 C CD  . GLU A 0 408 . 106.786 22.187  -84.161  1.00 35.88 408 A 1 
ATOM 3130 O OE1 . GLU A 0 408 . 106.384 22.228  -85.346  1.00 35.88 408 A 1 
ATOM 3131 O OE2 . GLU A 0 408 . 107.911 21.772  -83.806  1.00 35.88 408 A 1 
ATOM 3132 N N   . GLY A 0 409 . 103.628 23.845  -80.327  1.00 32.19 409 A 1 
ATOM 3133 C CA  . GLY A 0 409 . 102.805 23.309  -79.227  1.00 32.19 409 A 1 
ATOM 3134 C C   . GLY A 0 409 . 101.330 23.745  -79.268  1.00 32.19 409 A 1 
ATOM 3135 O O   . GLY A 0 409 . 100.977 24.825  -78.803  1.00 32.19 409 A 1 
ATOM 3136 N N   . ALA A 0 410 . 100.446 22.905  -79.817  1.00 30.71 410 A 1 
ATOM 3137 C CA  . ALA A 0 410 . 99.001  23.166  -79.864  1.00 30.71 410 A 1 
ATOM 3138 C C   . ALA A 0 410 . 98.268  22.778  -78.557  1.00 30.71 410 A 1 
ATOM 3139 C CB  . ALA A 0 410 . 98.417  22.444  -81.088  1.00 30.71 410 A 1 
ATOM 3140 O O   . ALA A 0 410 . 98.763  21.972  -77.771  1.00 30.71 410 A 1 
ATOM 3141 N N   . SER A 0 411 . 97.031  23.271  -78.398  1.00 30.97 411 A 1 
ATOM 3142 C CA  . SER A 0 411 . 96.047  22.966  -77.333  1.00 30.97 411 A 1 
ATOM 3143 C C   . SER A 0 411 . 96.315  23.515  -75.913  1.00 30.97 411 A 1 
ATOM 3144 C CB  . SER A 0 411 . 95.627  21.478  -77.342  1.00 30.97 411 A 1 
ATOM 3145 O O   . SER A 0 411 . 96.725  22.779  -75.014  1.00 30.97 411 A 1 
ATOM 3146 O OG  . SER A 0 411 . 96.660  20.572  -77.003  1.00 30.97 411 A 1 
ATOM 3147 N N   . ARG A 0 412 . 95.940  24.786  -75.651  1.00 34.33 412 A 1 
ATOM 3148 C CA  . ARG A 0 412 . 95.610  25.227  -74.277  1.00 34.33 412 A 1 
ATOM 3149 C C   . ARG A 0 412 . 94.723  26.478  -74.110  1.00 34.33 412 A 1 
ATOM 3150 C CB  . ARG A 0 412 . 96.894  25.474  -73.468  1.00 34.33 412 A 1 
ATOM 3151 O O   . ARG A 0 412 . 94.972  27.495  -74.736  1.00 34.33 412 A 1 
ATOM 3152 C CG  . ARG A 0 412 . 96.704  24.850  -72.087  1.00 34.33 412 A 1 
ATOM 3153 C CD  . ARG A 0 412 . 97.730  25.418  -71.109  1.00 34.33 412 A 1 
ATOM 3154 N NE  . ARG A 0 412 . 97.930  24.575  -69.923  1.00 34.33 412 A 1 
ATOM 3155 N NH1 . ARG A 0 412 . 99.873  23.434  -69.698  1.00 34.33 412 A 1 
ATOM 3156 N NH2 . ARG A 0 412 . 98.131  22.431  -70.644  1.00 34.33 412 A 1 
ATOM 3157 C CZ  . ARG A 0 412 . 98.635  23.481  -70.072  1.00 34.33 412 A 1 
ATOM 3158 N N   . ALA A 0 413 . 93.811  26.367  -73.136  1.00 31.83 413 A 1 
ATOM 3159 C CA  . ALA A 0 413 . 93.329  27.373  -72.170  1.00 31.83 413 A 1 
ATOM 3160 C C   . ALA A 0 413 . 92.778  28.751  -72.624  1.00 31.83 413 A 1 
ATOM 3161 C CB  . ALA A 0 413 . 94.396  27.540  -71.074  1.00 31.83 413 A 1 
ATOM 3162 O O   . ALA A 0 413 . 93.534  29.698  -72.814  1.00 31.83 413 A 1 
ATOM 3163 N N   . GLY A 0 414 . 91.446  28.885  -72.507  1.00 35.20 414 A 1 
ATOM 3164 C CA  . GLY A 0 414 . 90.748  30.095  -72.024  1.00 35.20 414 A 1 
ATOM 3165 C C   . GLY A 0 414 . 90.175  31.061  -73.080  1.00 35.20 414 A 1 
ATOM 3166 O O   . GLY A 0 414 . 90.761  31.220  -74.143  1.00 35.20 414 A 1 
ATOM 3167 N N   . ALA A 0 415 . 89.054  31.762  -72.837  1.00 35.63 415 A 1 
ATOM 3168 C CA  . ALA A 0 415 . 88.022  31.616  -71.787  1.00 35.63 415 A 1 
ATOM 3169 C C   . ALA A 0 415 . 86.735  32.421  -72.145  1.00 35.63 415 A 1 
ATOM 3170 C CB  . ALA A 0 415 . 88.567  32.131  -70.443  1.00 35.63 415 A 1 
ATOM 3171 O O   . ALA A 0 415 . 86.849  33.436  -72.825  1.00 35.63 415 A 1 
ATOM 3172 N N   . ALA A 0 416 . 85.570  32.017  -71.596  1.00 38.04 416 A 1 
ATOM 3173 C CA  . ALA A 0 416 . 84.233  32.673  -71.653  1.00 38.04 416 A 1 
ATOM 3174 C C   . ALA A 0 416 . 83.549  32.779  -73.055  1.00 38.04 416 A 1 
ATOM 3175 C CB  . ALA A 0 416 . 84.322  34.008  -70.893  1.00 38.04 416 A 1 
ATOM 3176 O O   . ALA A 0 416 . 84.233  32.872  -74.066  1.00 38.04 416 A 1 
ATOM 3177 N N   . ALA A 0 417 . 82.211  32.755  -73.230  1.00 36.97 417 A 1 
ATOM 3178 C CA  . ALA A 0 417 . 81.078  32.841  -72.282  1.00 36.97 417 A 1 
ATOM 3179 C C   . ALA A 0 417 . 79.861  31.921  -72.660  1.00 36.97 417 A 1 
ATOM 3180 C CB  . ALA A 0 417 . 80.685  34.328  -72.176  1.00 36.97 417 A 1 
ATOM 3181 O O   . ALA A 0 417 . 80.064  30.745  -72.943  1.00 36.97 417 A 1 
ATOM 3182 N N   . VAL A 0 418 . 78.616  32.434  -72.594  1.00 41.67 418 A 1 
ATOM 3183 C CA  . VAL A 0 418 . 77.272  31.771  -72.629  1.00 41.67 418 A 1 
ATOM 3184 C C   . VAL A 0 418 . 76.277  32.738  -73.336  1.00 41.67 418 A 1 
ATOM 3185 C CB  . VAL A 0 418 . 76.841  31.512  -71.157  1.00 41.67 418 A 1 
ATOM 3186 O O   . VAL A 0 418 . 76.584  33.932  -73.352  1.00 41.67 418 A 1 
ATOM 3187 C CG1 . VAL A 0 418 . 75.409  31.017  -70.935  1.00 41.67 418 A 1 
ATOM 3188 C CG2 . VAL A 0 418 . 77.752  30.475  -70.477  1.00 41.67 418 A 1 
ATOM 3189 N N   . GLY A 0 419 . 75.117  32.387  -73.932  1.00 37.25 419 A 1 
ATOM 3190 C CA  . GLY A 0 419 . 74.373  31.123  -74.149  1.00 37.25 419 A 1 
ATOM 3191 C C   . GLY A 0 419 . 72.949  31.389  -74.718  1.00 37.25 419 A 1 
ATOM 3192 O O   . GLY A 0 419 . 72.769  32.373  -75.431  1.00 37.25 419 A 1 
ATOM 3193 N N   . GLY A 0 420 . 71.956  30.533  -74.415  1.00 30.29 420 A 1 
ATOM 3194 C CA  . GLY A 0 420 . 70.495  30.809  -74.513  1.00 30.29 420 A 1 
ATOM 3195 C C   . GLY A 0 420 . 69.872  30.997  -73.107  1.00 30.29 420 A 1 
ATOM 3196 O O   . GLY A 0 420 . 70.638  31.047  -72.148  1.00 30.29 420 A 1 
ATOM 3197 N N   . TYR A 0 421 . 68.553  31.097  -72.868  1.00 35.64 421 A 1 
ATOM 3198 C CA  . TYR A 0 421 . 67.350  30.816  -73.686  1.00 35.64 421 A 1 
ATOM 3199 C C   . TYR A 0 421 . 66.170  31.756  -73.287  1.00 35.64 421 A 1 
ATOM 3200 C CB  . TYR A 0 421 . 66.985  29.320  -73.500  1.00 35.64 421 A 1 
ATOM 3201 O O   . TYR A 0 421 . 66.408  32.865  -72.811  1.00 35.64 421 A 1 
ATOM 3202 C CG  . TYR A 0 421 . 67.965  28.391  -74.178  1.00 35.64 421 A 1 
ATOM 3203 C CD1 . TYR A 0 421 . 67.816  28.120  -75.551  1.00 35.64 421 A 1 
ATOM 3204 C CD2 . TYR A 0 421 . 69.056  27.859  -73.464  1.00 35.64 421 A 1 
ATOM 3205 C CE1 . TYR A 0 421 . 68.796  27.375  -76.231  1.00 35.64 421 A 1 
ATOM 3206 C CE2 . TYR A 0 421 . 70.031  27.099  -74.136  1.00 35.64 421 A 1 
ATOM 3207 O OH  . TYR A 0 421 . 70.876  26.183  -76.185  1.00 35.64 421 A 1 
ATOM 3208 C CZ  . TYR A 0 421 . 69.912  26.879  -75.526  1.00 35.64 421 A 1 
ATOM 3209 N N   . ASP A 0 422 . 64.925  31.328  -73.527  1.00 35.45 422 A 1 
ATOM 3210 C CA  . ASP A 0 422 . 63.630  31.843  -73.024  1.00 35.45 422 A 1 
ATOM 3211 C C   . ASP A 0 422 . 63.603  32.391  -71.577  1.00 35.45 422 A 1 
ATOM 3212 C CB  . ASP A 0 422 . 62.606  30.695  -73.134  1.00 35.45 422 A 1 
ATOM 3213 O O   . ASP A 0 422 . 64.400  32.009  -70.717  1.00 35.45 422 A 1 
ATOM 3214 C CG  . ASP A 0 422 . 63.210  29.341  -72.725  1.00 35.45 422 A 1 
ATOM 3215 O OD1 . ASP A 0 422 . 63.852  29.266  -71.646  1.00 35.45 422 A 1 
ATOM 3216 O OD2 . ASP A 0 422 . 63.223  28.445  -73.594  1.00 35.45 422 A 1 
ATOM 3217 N N   . ASN A 0 423 . 62.670  33.316  -71.293  1.00 42.64 423 A 1 
ATOM 3218 C CA  . ASN A 0 423 . 62.605  34.039  -70.015  1.00 42.64 423 A 1 
ATOM 3219 C C   . ASN A 0 423 . 61.180  34.442  -69.573  1.00 42.64 423 A 1 
ATOM 3220 C CB  . ASN A 0 423 . 63.635  35.198  -70.019  1.00 42.64 423 A 1 
ATOM 3221 O O   . ASN A 0 423 . 60.913  35.590  -69.224  1.00 42.64 423 A 1 
ATOM 3222 C CG  . ASN A 0 423 . 64.962  34.781  -69.404  1.00 42.64 423 A 1 
ATOM 3223 N ND2 . ASN A 0 423 . 66.064  35.277  -69.916  1.00 42.64 423 A 1 
ATOM 3224 O OD1 . ASN A 0 423 . 65.015  34.032  -68.436  1.00 42.64 423 A 1 
ATOM 3225 N N   . ASP A 0 424 . 60.284  33.461  -69.491  1.00 46.12 424 A 1 
ATOM 3226 C CA  . ASP A 0 424 . 58.900  33.650  -69.032  1.00 46.12 424 A 1 
ATOM 3227 C C   . ASP A 0 424 . 58.819  33.596  -67.495  1.00 46.12 424 A 1 
ATOM 3228 C CB  . ASP A 0 424 . 57.999  32.630  -69.745  1.00 46.12 424 A 1 
ATOM 3229 O O   . ASP A 0 424 . 58.613  32.548  -66.882  1.00 46.12 424 A 1 
ATOM 3230 C CG  . ASP A 0 424 . 57.732  33.063  -71.194  1.00 46.12 424 A 1 
ATOM 3231 O OD1 . ASP A 0 424 . 58.721  33.391  -71.896  1.00 46.12 424 A 1 
ATOM 3232 O OD2 . ASP A 0 424 . 56.537  33.158  -71.549  1.00 46.12 424 A 1 
ATOM 3233 N N   . GLU A 0 425 . 59.124  34.714  -66.829  1.00 43.97 425 A 1 
ATOM 3234 C CA  . GLU A 0 425 . 59.327  34.737  -65.376  1.00 43.97 425 A 1 
ATOM 3235 C C   . GLU A 0 425 . 58.057  35.002  -64.531  1.00 43.97 425 A 1 
ATOM 3236 C CB  . GLU A 0 425 . 60.528  35.634  -65.012  1.00 43.97 425 A 1 
ATOM 3237 O O   . GLU A 0 425 . 57.203  35.815  -64.862  1.00 43.97 425 A 1 
ATOM 3238 C CG  . GLU A 0 425 . 61.054  35.287  -63.606  1.00 43.97 425 A 1 
ATOM 3239 C CD  . GLU A 0 425 . 62.374  35.967  -63.235  1.00 43.97 425 A 1 
ATOM 3240 O OE1 . GLU A 0 425 . 62.442  36.481  -62.093  1.00 43.97 425 A 1 
ATOM 3241 O OE2 . GLU A 0 425 . 63.320  35.845  -64.042  1.00 43.97 425 A 1 
ATOM 3242 N N   . TRP A 0 426 . 58.017  34.327  -63.374  1.00 56.14 426 A 1 
ATOM 3243 C CA  . TRP A 0 426 . 57.181  34.540  -62.181  1.00 56.14 426 A 1 
ATOM 3244 C C   . TRP A 0 426 . 55.644  34.435  -62.275  1.00 56.14 426 A 1 
ATOM 3245 C CB  . TRP A 0 426 . 57.659  35.755  -61.363  1.00 56.14 426 A 1 
ATOM 3246 O O   . TRP A 0 426 . 54.909  35.420  -62.239  1.00 56.14 426 A 1 
ATOM 3247 C CG  . TRP A 0 426 . 57.431  37.149  -61.881  1.00 56.14 426 A 1 
ATOM 3248 C CD1 . TRP A 0 426 . 58.239  37.812  -62.741  1.00 56.14 426 A 1 
ATOM 3249 C CD2 . TRP A 0 426 . 56.394  38.114  -61.507  1.00 56.14 426 A 1 
ATOM 3250 C CE2 . TRP A 0 426 . 56.759  39.378  -62.052  1.00 56.14 426 A 1 
ATOM 3251 C CE3 . TRP A 0 426 . 55.208  38.081  -60.734  1.00 56.14 426 A 1 
ATOM 3252 N NE1 . TRP A 0 426 . 57.797  39.106  -62.903  1.00 56.14 426 A 1 
ATOM 3253 C CH2 . TRP A 0 426 . 54.968  40.505  -60.895  1.00 56.14 426 A 1 
ATOM 3254 C CZ2 . TRP A 0 426 . 56.113  40.563  -61.695  1.00 56.14 426 A 1 
ATOM 3255 C CZ3 . TRP A 0 426 . 54.469  39.255  -60.479  1.00 56.14 426 A 1 
ATOM 3256 N N   . ALA A 0 427 . 55.142  33.217  -62.050  1.00 49.45 427 A 1 
ATOM 3257 C CA  . ALA A 0 427 . 53.983  33.035  -61.170  1.00 49.45 427 A 1 
ATOM 3258 C C   . ALA A 0 427 . 54.420  33.146  -59.689  1.00 49.45 427 A 1 
ATOM 3259 C CB  . ALA A 0 427 . 53.306  31.698  -61.487  1.00 49.45 427 A 1 
ATOM 3260 O O   . ALA A 0 427 . 55.522  32.730  -59.323  1.00 49.45 427 A 1 
ATOM 3261 N N   . LYS A 0 428 . 53.572  33.712  -58.820  1.00 51.49 428 A 1 
ATOM 3262 C CA  . LYS A 0 428 . 53.829  33.840  -57.369  1.00 51.49 428 A 1 
ATOM 3263 C C   . LYS A 0 428 . 52.940  32.878  -56.583  1.00 51.49 428 A 1 
ATOM 3264 C CB  . LYS A 0 428 . 53.673  35.305  -56.917  1.00 51.49 428 A 1 
ATOM 3265 O O   . LYS A 0 428 . 51.812  32.627  -56.989  1.00 51.49 428 A 1 
ATOM 3266 C CG  . LYS A 0 428 . 54.934  36.102  -57.285  1.00 51.49 428 A 1 
ATOM 3267 C CD  . LYS A 0 428 . 54.777  37.623  -57.164  1.00 51.49 428 A 1 
ATOM 3268 C CE  . LYS A 0 428 . 56.146  38.242  -57.494  1.00 51.49 428 A 1 
ATOM 3269 N NZ  . LYS A 0 428 . 56.064  39.624  -58.021  1.00 51.49 428 A 1 
ATOM 3270 N N   . GLN A 0 429 . 53.463  32.356  -55.471  1.00 56.84 429 A 1 
ATOM 3271 C CA  . GLN A 0 429 . 52.731  31.442  -54.590  1.00 56.84 429 A 1 
ATOM 3272 C C   . GLN A 0 429 . 51.426  32.083  -54.106  1.00 56.84 429 A 1 
ATOM 3273 C CB  . GLN A 0 429 . 53.583  31.069  -53.364  1.00 56.84 429 A 1 
ATOM 3274 O O   . GLN A 0 429 . 51.435  33.221  -53.633  1.00 56.84 429 A 1 
ATOM 3275 C CG  . GLN A 0 429 . 54.798  30.186  -53.687  1.00 56.84 429 A 1 
ATOM 3276 C CD  . GLN A 0 429 . 55.661  29.942  -52.450  1.00 56.84 429 A 1 
ATOM 3277 N NE2 . GLN A 0 429 . 56.039  28.715  -52.163  1.00 56.84 429 A 1 
ATOM 3278 O OE1 . GLN A 0 429 . 56.031  30.858  -51.734  1.00 56.84 429 A 1 
ATOM 3279 N N   . ALA A 0 430 . 50.341  31.320  -54.186  1.00 56.54 430 A 1 
ATOM 3280 C CA  . ALA A 0 430 . 49.115  31.573  -53.451  1.00 56.54 430 A 1 
ATOM 3281 C C   . ALA A 0 430 . 49.074  30.601  -52.264  1.00 56.54 430 A 1 
ATOM 3282 C CB  . ALA A 0 430 . 47.924  31.444  -54.408  1.00 56.54 430 A 1 
ATOM 3283 O O   . ALA A 0 430 . 49.277  29.400  -52.431  1.00 56.54 430 A 1 
ATOM 3284 N N   . HIS A 0 431 . 48.848  31.142  -51.072  1.00 62.06 431 A 1 
ATOM 3285 C CA  . HIS A 0 431 . 48.629  30.382  -49.842  1.00 62.06 431 A 1 
ATOM 3286 C C   . HIS A 0 431 . 47.190  30.640  -49.399  1.00 62.06 431 A 1 
ATOM 3287 C CB  . HIS A 0 431 . 49.645  30.801  -48.767  1.00 62.06 431 A 1 
ATOM 3288 O O   . HIS A 0 431 . 46.720  31.776  -49.527  1.00 62.06 431 A 1 
ATOM 3289 C CG  . HIS A 0 431 . 51.090  30.541  -49.136  1.00 62.06 431 A 1 
ATOM 3290 C CD2 . HIS A 0 431 . 51.965  31.441  -49.679  1.00 62.06 431 A 1 
ATOM 3291 N ND1 . HIS A 0 431 . 51.764  29.337  -48.942  1.00 62.06 431 A 1 
ATOM 3292 C CE1 . HIS A 0 431 . 53.021  29.533  -49.354  1.00 62.06 431 A 1 
ATOM 3293 N NE2 . HIS A 0 431 . 53.175  30.788  -49.809  1.00 62.06 431 A 1 
ATOM 3294 N N   . GLY A 0 432 . 46.510  29.603  -48.927  1.00 64.52 432 A 1 
ATOM 3295 C CA  . GLY A 0 432 . 45.211  29.685  -48.274  1.00 64.52 432 A 1 
ATOM 3296 C C   . GLY A 0 432 . 45.239  29.015  -46.903  1.00 64.52 432 A 1 
ATOM 3297 O O   . GLY A 0 432 . 46.220  28.360  -46.537  1.00 64.52 432 A 1 
ATOM 3298 N N   . SER A 0 433 . 44.187  29.253  -46.132  1.00 75.51 433 A 1 
ATOM 3299 C CA  . SER A 0 433 . 44.031  28.750  -44.772  1.00 75.51 433 A 1 
ATOM 3300 C C   . SER A 0 433 . 42.565  28.785  -44.373  1.00 75.51 433 A 1 
ATOM 3301 C CB  . SER A 0 433 . 44.817  29.598  -43.774  1.00 75.51 433 A 1 
ATOM 3302 O O   . SER A 0 433 . 41.957  29.862  -44.353  1.00 75.51 433 A 1 
ATOM 3303 O OG  . SER A 0 433 . 44.396  30.952  -43.867  1.00 75.51 433 A 1 
ATOM 3304 N N   . ASP A 0 434 . 42.077  27.612  -44.037  1.00 77.42 434 A 1 
ATOM 3305 C CA  . ASP A 0 434 . 40.776  27.265  -43.511  1.00 77.42 434 A 1 
ATOM 3306 C C   . ASP A 0 434 . 40.891  27.389  -41.981  1.00 77.42 434 A 1 
ATOM 3307 C CB  . ASP A 0 434 . 40.417  25.817  -43.951  1.00 77.42 434 A 1 
ATOM 3308 O O   . ASP A 0 434 . 41.785  26.807  -41.375  1.00 77.42 434 A 1 
ATOM 3309 C CG  . ASP A 0 434 . 41.192  25.244  -45.166  1.00 77.42 434 A 1 
ATOM 3310 O OD1 . ASP A 0 434 . 42.451  25.228  -45.143  1.00 77.42 434 A 1 
ATOM 3311 O OD2 . ASP A 0 434 . 40.546  24.876  -46.177  1.00 77.42 434 A 1 
ATOM 3312 N N   . TYR A 0 435 . 40.055  28.207  -41.342  1.00 82.49 435 A 1 
ATOM 3313 C CA  . TYR A 0 435 . 40.099  28.374  -39.884  1.00 82.49 435 A 1 
ATOM 3314 C C   . TYR A 0 435 . 38.687  28.284  -39.325  1.00 82.49 435 A 1 
ATOM 3315 C CB  . TYR A 0 435 . 40.821  29.675  -39.493  1.00 82.49 435 A 1 
ATOM 3316 O O   . TYR A 0 435 . 38.027  29.302  -39.098  1.00 82.49 435 A 1 
ATOM 3317 C CG  . TYR A 0 435 . 42.327  29.680  -39.710  1.00 82.49 435 A 1 
ATOM 3318 C CD1 . TYR A 0 435 . 43.124  28.668  -39.144  1.00 82.49 435 A 1 
ATOM 3319 C CD2 . TYR A 0 435 . 42.928  30.682  -40.496  1.00 82.49 435 A 1 
ATOM 3320 C CE1 . TYR A 0 435 . 44.500  28.604  -39.423  1.00 82.49 435 A 1 
ATOM 3321 C CE2 . TYR A 0 435 . 44.324  30.682  -40.700  1.00 82.49 435 A 1 
ATOM 3322 O OH  . TYR A 0 435 . 46.417  29.508  -40.524  1.00 82.49 435 A 1 
ATOM 3323 C CZ  . TYR A 0 435 . 45.100  29.611  -40.203  1.00 82.49 435 A 1 
ATOM 3324 N N   . ASP A 0 436 . 38.228  27.051  -39.128  1.00 82.06 436 A 1 
ATOM 3325 C CA  . ASP A 0 436 . 36.893  26.758  -38.624  1.00 82.06 436 A 1 
ATOM 3326 C C   . ASP A 0 436 . 36.964  26.441  -37.123  1.00 82.06 436 A 1 
ATOM 3327 C CB  . ASP A 0 436 . 36.219  25.654  -39.463  1.00 82.06 436 A 1 
ATOM 3328 O O   . ASP A 0 436 . 37.752  25.618  -36.651  1.00 82.06 436 A 1 
ATOM 3329 C CG  . ASP A 0 436 . 34.802  26.037  -39.893  1.00 82.06 436 A 1 
ATOM 3330 O OD1 . ASP A 0 436 . 34.625  27.070  -40.562  1.00 82.06 436 A 1 
ATOM 3331 O OD2 . ASP A 0 436 . 33.849  25.305  -39.520  1.00 82.06 436 A 1 
ATOM 3332 N N   . SER A 0 437 . 36.131  27.103  -36.322  1.00 83.83 437 A 1 
ATOM 3333 C CA  . SER A 0 437 . 36.034  26.817  -34.888  1.00 83.83 437 A 1 
ATOM 3334 C C   . SER A 0 437 . 34.586  26.785  -34.432  1.00 83.83 437 A 1 
ATOM 3335 C CB  . SER A 0 437 . 36.901  27.762  -34.051  1.00 83.83 437 A 1 
ATOM 3336 O O   . SER A 0 437 . 33.827  27.740  -34.611  1.00 83.83 437 A 1 
ATOM 3337 O OG  . SER A 0 437 . 36.559  29.118  -34.245  1.00 83.83 437 A 1 
ATOM 3338 N N   . ARG A 0 438 . 34.201  25.654  -33.839  1.00 87.00 438 A 1 
ATOM 3339 C CA  . ARG A 0 438 . 32.842  25.367  -33.387  1.00 87.00 438 A 1 
ATOM 3340 C C   . ARG A 0 438 . 32.875  24.969  -31.924  1.00 87.00 438 A 1 
ATOM 3341 C CB  . ARG A 0 438 . 32.181  24.300  -34.272  1.00 87.00 438 A 1 
ATOM 3342 O O   . ARG A 0 438 . 33.556  24.021  -31.548  1.00 87.00 438 A 1 
ATOM 3343 C CG  . ARG A 0 438 . 32.217  24.714  -35.749  1.00 87.00 438 A 1 
ATOM 3344 C CD  . ARG A 0 438 . 31.434  23.747  -36.632  1.00 87.00 438 A 1 
ATOM 3345 N NE  . ARG A 0 438 . 31.729  24.018  -38.047  1.00 87.00 438 A 1 
ATOM 3346 N NH1 . ARG A 0 438 . 30.948  22.073  -38.967  1.00 87.00 438 A 1 
ATOM 3347 N NH2 . ARG A 0 438 . 31.973  23.586  -40.246  1.00 87.00 438 A 1 
ATOM 3348 C CZ  . ARG A 0 438 . 31.537  23.231  -39.079  1.00 87.00 438 A 1 
ATOM 3349 N N   . TYR A 0 439 . 32.132  25.699  -31.113  1.00 89.55 439 A 1 
ATOM 3350 C CA  . TYR A 0 439 . 32.022  25.494  -29.678  1.00 89.55 439 A 1 
ATOM 3351 C C   . TYR A 0 439 . 30.560  25.280  -29.314  1.00 89.55 439 A 1 
ATOM 3352 C CB  . TYR A 0 439 . 32.605  26.714  -28.960  1.00 89.55 439 A 1 
ATOM 3353 O O   . TYR A 0 439 . 29.685  25.928  -29.893  1.00 89.55 439 A 1 
ATOM 3354 C CG  . TYR A 0 439 . 32.654  26.583  -27.452  1.00 89.55 439 A 1 
ATOM 3355 C CD1 . TYR A 0 439 . 31.859  27.402  -26.626  1.00 89.55 439 A 1 
ATOM 3356 C CD2 . TYR A 0 439 . 33.532  25.647  -26.880  1.00 89.55 439 A 1 
ATOM 3357 C CE1 . TYR A 0 439 . 31.983  27.313  -25.224  1.00 89.55 439 A 1 
ATOM 3358 C CE2 . TYR A 0 439 . 33.643  25.536  -25.485  1.00 89.55 439 A 1 
ATOM 3359 O OH  . TYR A 0 439 . 33.078  26.327  -23.309  1.00 89.55 439 A 1 
ATOM 3360 C CZ  . TYR A 0 439 . 32.889  26.388  -24.655  1.00 89.55 439 A 1 
ATOM 3361 N N   . GLY A 0 440 . 30.299  24.414  -28.340  1.00 89.54 440 A 1 
ATOM 3362 C CA  . GLY A 0 440 . 28.957  24.165  -27.845  1.00 89.54 440 A 1 
ATOM 3363 C C   . GLY A 0 440 . 28.910  23.847  -26.358  1.00 89.54 440 A 1 
ATOM 3364 O O   . GLY A 0 440 . 29.827  23.258  -25.784  1.00 89.54 440 A 1 
ATOM 3365 N N   . LYS A 0 441 . 27.792  24.231  -25.750  1.00 91.18 441 A 1 
ATOM 3366 C CA  . LYS A 0 441 . 27.337  23.791  -24.436  1.00 91.18 441 A 1 
ATOM 3367 C C   . LYS A 0 441 . 25.876  23.396  -24.522  1.00 91.18 441 A 1 
ATOM 3368 C CB  . LYS A 0 441 . 27.473  24.898  -23.389  1.00 91.18 441 A 1 
ATOM 3369 O O   . LYS A 0 441 . 25.100  24.151  -25.107  1.00 91.18 441 A 1 
ATOM 3370 C CG  . LYS A 0 441 . 28.900  25.422  -23.274  1.00 91.18 441 A 1 
ATOM 3371 C CD  . LYS A 0 441 . 28.996  26.345  -22.062  1.00 91.18 441 A 1 
ATOM 3372 C CE  . LYS A 0 441 . 30.450  26.781  -21.959  1.00 91.18 441 A 1 
ATOM 3373 N NZ  . LYS A 0 441 . 30.964  26.680  -20.581  1.00 91.18 441 A 1 
ATOM 3374 N N   . SER A 0 442 . 25.515  22.298  -23.874  1.00 91.42 442 A 1 
ATOM 3375 C CA  . SER A 0 442 . 24.129  21.905  -23.606  1.00 91.42 442 A 1 
ATOM 3376 C C   . SER A 0 442 . 23.941  21.709  -22.102  1.00 91.42 442 A 1 
ATOM 3377 C CB  . SER A 0 442 . 23.692  20.665  -24.412  1.00 91.42 442 A 1 
ATOM 3378 O O   . SER A 0 442 . 24.835  21.226  -21.409  1.00 91.42 442 A 1 
ATOM 3379 O OG  . SER A 0 442 . 24.753  19.756  -24.663  1.00 91.42 442 A 1 
ATOM 3380 N N   . TYR A 0 443 . 22.782  22.099  -21.582  1.00 91.91 443 A 1 
ATOM 3381 C CA  . TYR A 0 443 . 22.308  21.717  -20.253  1.00 91.91 443 A 1 
ATOM 3382 C C   . TYR A 0 443 . 20.874  21.228  -20.382  1.00 91.91 443 A 1 
ATOM 3383 C CB  . TYR A 0 443 . 22.383  22.895  -19.270  1.00 91.91 443 A 1 
ATOM 3384 O O   . TYR A 0 443 . 19.993  22.044  -20.640  1.00 91.91 443 A 1 
ATOM 3385 C CG  . TYR A 0 443 . 21.825  22.584  -17.885  1.00 91.91 443 A 1 
ATOM 3386 C CD1 . TYR A 0 443 . 20.575  23.102  -17.490  1.00 91.91 443 A 1 
ATOM 3387 C CD2 . TYR A 0 443 . 22.537  21.752  -16.999  1.00 91.91 443 A 1 
ATOM 3388 C CE1 . TYR A 0 443 . 20.067  22.828  -16.203  1.00 91.91 443 A 1 
ATOM 3389 C CE2 . TYR A 0 443 . 22.032  21.468  -15.712  1.00 91.91 443 A 1 
ATOM 3390 O OH  . TYR A 0 443 . 20.303  21.790  -14.055  1.00 91.91 443 A 1 
ATOM 3391 C CZ  . TYR A 0 443 . 20.798  22.018  -15.305  1.00 91.91 443 A 1 
ATOM 3392 N N   . ASP A 0 444 . 20.645  19.935  -20.182  1.00 91.09 444 A 1 
ATOM 3393 C CA  . ASP A 0 444 . 19.314  19.331  -20.173  1.00 91.09 444 A 1 
ATOM 3394 C C   . ASP A 0 444 . 18.895  18.981  -18.750  1.00 91.09 444 A 1 
ATOM 3395 C CB  . ASP A 0 444 . 19.257  18.061  -21.030  1.00 91.09 444 A 1 
ATOM 3396 O O   . ASP A 0 444 . 19.701  18.614  -17.892  1.00 91.09 444 A 1 
ATOM 3397 C CG  . ASP A 0 444 . 19.214  18.304  -22.535  1.00 91.09 444 A 1 
ATOM 3398 O OD1 . ASP A 0 444 . 18.506  19.247  -22.950  1.00 91.09 444 A 1 
ATOM 3399 O OD2 . ASP A 0 444 . 19.793  17.464  -23.256  1.00 91.09 444 A 1 
ATOM 3400 N N   . ARG A 0 445 . 17.591  19.047  -18.493  1.00 90.67 445 A 1 
ATOM 3401 C CA  . ARG A 0 445 . 17.028  18.766  -17.180  1.00 90.67 445 A 1 
ATOM 3402 C C   . ARG A 0 445 . 15.610  18.237  -17.274  1.00 90.67 445 A 1 
ATOM 3403 C CB  . ARG A 0 445 . 17.134  20.065  -16.385  1.00 90.67 445 A 1 
ATOM 3404 O O   . ARG A 0 445 . 14.789  18.750  -18.023  1.00 90.67 445 A 1 
ATOM 3405 C CG  . ARG A 0 445 . 16.463  20.000  -15.020  1.00 90.67 445 A 1 
ATOM 3406 C CD  . ARG A 0 445 . 16.917  21.216  -14.221  1.00 90.67 445 A 1 
ATOM 3407 N NE  . ARG A 0 445 . 16.782  20.950  -12.798  1.00 90.67 445 A 1 
ATOM 3408 N NH1 . ARG A 0 445 . 14.691  21.844  -12.467  1.00 90.67 445 A 1 
ATOM 3409 N NH2 . ARG A 0 445 . 15.801  20.701  -10.843  1.00 90.67 445 A 1 
ATOM 3410 C CZ  . ARG A 0 445 . 15.740  21.178  -12.052  1.00 90.67 445 A 1 
ATOM 3411 N N   . VAL A 0 446 . 15.283  17.252  -16.441  1.00 91.49 446 A 1 
ATOM 3412 C CA  . VAL A 0 446 . 13.915  16.749  -16.252  1.00 91.49 446 A 1 
ATOM 3413 C C   . VAL A 0 446 . 13.593  16.543  -14.774  1.00 91.49 446 A 1 
ATOM 3414 C CB  . VAL A 0 446 . 13.631  15.468  -17.068  1.00 91.49 446 A 1 
ATOM 3415 O O   . VAL A 0 446 . 14.467  16.273  -13.955  1.00 91.49 446 A 1 
ATOM 3416 C CG1 . VAL A 0 446 . 13.677  15.718  -18.578  1.00 91.49 446 A 1 
ATOM 3417 C CG2 . VAL A 0 446 . 14.594  14.320  -16.758  1.00 91.49 446 A 1 
ATOM 3418 N N   . SER A 0 447 . 12.313  16.616  -14.417  1.00 88.88 447 A 1 
ATOM 3419 C CA  . SER A 0 447 . 11.769  16.165  -13.134  1.00 88.88 447 A 1 
ATOM 3420 C C   . SER A 0 447 . 10.429  15.465  -13.352  1.00 88.88 447 A 1 
ATOM 3421 C CB  . SER A 0 447 . 11.663  17.330  -12.134  1.00 88.88 447 A 1 
ATOM 3422 O O   . SER A 0 447 . 9.694   15.771  -14.283  1.00 88.88 447 A 1 
ATOM 3423 O OG  . SER A 0 447 . 11.392  16.886  -10.803  1.00 88.88 447 A 1 
ATOM 3424 N N   . ALA A 0 448 . 10.090  14.506  -12.497  1.00 86.33 448 A 1 
ATOM 3425 C CA  . ALA A 0 448 . 8.765   13.892  -12.462  1.00 86.33 448 A 1 
ATOM 3426 C C   . ALA A 0 448 . 8.402   13.549  -11.021  1.00 86.33 448 A 1 
ATOM 3427 C CB  . ALA A 0 448 . 8.728   12.661  -13.374  1.00 86.33 448 A 1 
ATOM 3428 O O   . ALA A 0 448 . 9.279   13.244  -10.226  1.00 86.33 448 A 1 
ATOM 3429 N N   . ARG A 0 449 . 7.137   13.623  -10.623  1.00 88.89 449 A 1 
ATOM 3430 C CA  . ARG A 0 449 . 6.713   13.452  -9.222   1.00 88.89 449 A 1 
ATOM 3431 C C   . ARG A 0 449 . 5.343   12.767  -9.163   1.00 88.89 449 A 1 
ATOM 3432 C CB  . ARG A 0 449 . 6.784   14.816  -8.498   1.00 88.89 449 A 1 
ATOM 3433 O O   . ARG A 0 449 . 4.676   12.692  -10.184  1.00 88.89 449 A 1 
ATOM 3434 C CG  . ARG A 0 449 . 8.044   15.670  -8.762   1.00 88.89 449 A 1 
ATOM 3435 C CD  . ARG A 0 449 . 8.103   16.947  -7.923   1.00 88.89 449 A 1 
ATOM 3436 N NE  . ARG A 0 449 . 9.325   17.710  -8.245   1.00 88.89 449 A 1 
ATOM 3437 N NH1 . ARG A 0 449 . 9.221   19.233  -6.529   1.00 88.89 449 A 1 
ATOM 3438 N NH2 . ARG A 0 449 . 10.912  19.302  -8.000   1.00 88.89 449 A 1 
ATOM 3439 C CZ  . ARG A 0 449 . 9.810   18.744  -7.587   1.00 88.89 449 A 1 
ATOM 3440 N N   . SER A 0 450 . 4.922   12.177  -8.044   1.00 81.60 450 A 1 
ATOM 3441 C CA  . SER A 0 450 . 3.577   11.557  -7.918   1.00 81.60 450 A 1 
ATOM 3442 C C   . SER A 0 450 . 3.178   11.337  -6.469   1.00 81.60 450 A 1 
ATOM 3443 C CB  . SER A 0 450 . 3.453   10.231  -8.690   1.00 81.60 450 A 1 
ATOM 3444 O O   . SER A 0 450 . 4.000   10.903  -5.677   1.00 81.60 450 A 1 
ATOM 3445 O OG  . SER A 0 450 . 4.508   9.341   -8.407   1.00 81.60 450 A 1 
ATOM 3446 N N   . TYR A 0 451 . 1.943   11.667  -6.113   1.00 72.46 451 A 1 
ATOM 3447 C CA  . TYR A 0 451 . 1.545   11.946  -4.732   1.00 72.46 451 A 1 
ATOM 3448 C C   . TYR A 0 451 . 0.212   11.236  -4.359   1.00 72.46 451 A 1 
ATOM 3449 C CB  . TYR A 0 451 . 1.555   13.502  -4.529   1.00 72.46 451 A 1 
ATOM 3450 O O   . TYR A 0 451 . -0.353  10.502  -5.165   1.00 72.46 451 A 1 
ATOM 3451 C CG  . TYR A 0 451 . 2.907   14.208  -4.589   1.00 72.46 451 A 1 
ATOM 3452 C CD1 . TYR A 0 451 . 3.581   14.611  -3.417   1.00 72.46 451 A 1 
ATOM 3453 C CD2 . TYR A 0 451 . 3.436   14.592  -5.833   1.00 72.46 451 A 1 
ATOM 3454 C CE1 . TYR A 0 451 . 4.848   15.217  -3.477   1.00 72.46 451 A 1 
ATOM 3455 C CE2 . TYR A 0 451 . 4.660   15.282  -5.895   1.00 72.46 451 A 1 
ATOM 3456 O OH  . TYR A 0 451 . 6.633   16.120  -4.790   1.00 72.46 451 A 1 
ATOM 3457 C CZ  . TYR A 0 451 . 5.410   15.526  -4.727   1.00 72.46 451 A 1 
ATOM 3458 N N   . GLU A 0 452 . -0.253  11.506  -3.138   1.00 68.33 452 A 1 
ATOM 3459 C CA  . GLU A 0 452 . -1.622  11.393  -2.585   1.00 68.33 452 A 1 
ATOM 3460 C C   . GLU A 0 452 . -2.284  10.012  -2.354   1.00 68.33 452 A 1 
ATOM 3461 C CB  . GLU A 0 452 . -2.587  12.368  -3.274   1.00 68.33 452 A 1 
ATOM 3462 O O   . GLU A 0 452 . -2.481  9.217   -3.267   1.00 68.33 452 A 1 
ATOM 3463 C CG  . GLU A 0 452 . -1.948  13.749  -3.546   1.00 68.33 452 A 1 
ATOM 3464 C CD  . GLU A 0 452 . -2.855  14.850  -4.113   1.00 68.33 452 A 1 
ATOM 3465 O OE1 . GLU A 0 452 . -2.269  15.785  -4.708   1.00 68.33 452 A 1 
ATOM 3466 O OE2 . GLU A 0 452 . -4.067  14.865  -3.799   1.00 68.33 452 A 1 
ATOM 3467 N N   . ASN A 0 453 . -2.740  9.832   -1.110   1.00 82.66 453 A 1 
ATOM 3468 C CA  . ASN A 0 453 . -3.708  8.887   -0.540   1.00 82.66 453 A 1 
ATOM 3469 C C   . ASN A 0 453 . -4.469  9.636   0.568    1.00 82.66 453 A 1 
ATOM 3470 C CB  . ASN A 0 453 . -3.022  7.636   0.044    1.00 82.66 453 A 1 
ATOM 3471 O O   . ASN A 0 453 . -3.967  10.657  1.049    1.00 82.66 453 A 1 
ATOM 3472 C CG  . ASN A 0 453 . -4.022  6.504   0.199    1.00 82.66 453 A 1 
ATOM 3473 N ND2 . ASN A 0 453 . -4.479  6.174   1.383    1.00 82.66 453 A 1 
ATOM 3474 O OD1 . ASN A 0 453 . -4.433  5.928   -0.789   1.00 82.66 453 A 1 
ATOM 3475 N N   . GLU A 0 454 . -5.633  9.152   0.986    1.00 85.47 454 A 1 
ATOM 3476 C CA  . GLU A 0 454 . -6.508  9.754   1.993    1.00 85.47 454 A 1 
ATOM 3477 C C   . GLU A 0 454 . -7.504  8.706   2.482    1.00 85.47 454 A 1 
ATOM 3478 C CB  . GLU A 0 454 . -7.212  10.958  1.361    1.00 85.47 454 A 1 
ATOM 3479 O O   . GLU A 0 454 . -8.093  8.022   1.664    1.00 85.47 454 A 1 
ATOM 3480 C CG  . GLU A 0 454 . -8.166  11.710  2.301    1.00 85.47 454 A 1 
ATOM 3481 C CD  . GLU A 0 454 . -8.311  13.197  1.935    1.00 85.47 454 A 1 
ATOM 3482 O OE1 . GLU A 0 454 . -9.034  13.909  2.665    1.00 85.47 454 A 1 
ATOM 3483 O OE2 . GLU A 0 454 . -7.579  13.686  1.039    1.00 85.47 454 A 1 
ATOM 3484 N N   . MET A 0 455 . -7.683  8.556   3.791    1.00 83.08 455 A 1 
ATOM 3485 C CA  . MET A 0 455 . -8.531  7.530   4.400    1.00 83.08 455 A 1 
ATOM 3486 C C   . MET A 0 455 . -9.368  8.135   5.520    1.00 83.08 455 A 1 
ATOM 3487 C CB  . MET A 0 455 . -7.688  6.390   4.995    1.00 83.08 455 A 1 
ATOM 3488 O O   . MET A 0 455 . -8.900  9.016   6.234    1.00 83.08 455 A 1 
ATOM 3489 C CG  . MET A 0 455 . -6.760  5.695   3.998    1.00 83.08 455 A 1 
ATOM 3490 S SD  . MET A 0 455 . -5.844  4.298   4.713    1.00 83.08 455 A 1 
ATOM 3491 C CE  . MET A 0 455 . -7.153  3.041   4.710    1.00 83.08 455 A 1 
ATOM 3492 N N   . TYR A 0 456 . -10.563 7.605   5.747    1.00 93.42 456 A 1 
ATOM 3493 C CA  . TYR A 0 456 . -11.420 7.931   6.886    1.00 93.42 456 A 1 
ATOM 3494 C C   . TYR A 0 456 . -12.127 6.671   7.386    1.00 93.42 456 A 1 
ATOM 3495 C CB  . TYR A 0 456 . -12.427 9.006   6.466    1.00 93.42 456 A 1 
ATOM 3496 O O   . TYR A 0 456 . -12.532 5.823   6.593    1.00 93.42 456 A 1 
ATOM 3497 C CG  . TYR A 0 456 . -13.522 9.312   7.472    1.00 93.42 456 A 1 
ATOM 3498 C CD1 . TYR A 0 456 . -14.765 8.651   7.387    1.00 93.42 456 A 1 
ATOM 3499 C CD2 . TYR A 0 456 . -13.304 10.276  8.474    1.00 93.42 456 A 1 
ATOM 3500 C CE1 . TYR A 0 456 . -15.798 8.970   8.290    1.00 93.42 456 A 1 
ATOM 3501 C CE2 . TYR A 0 456 . -14.338 10.610  9.368    1.00 93.42 456 A 1 
ATOM 3502 O OH  . TYR A 0 456 . -16.600 10.318  10.103   1.00 93.42 456 A 1 
ATOM 3503 C CZ  . TYR A 0 456 . -15.589 9.963   9.269    1.00 93.42 456 A 1 
ATOM 3504 N N   . ALA A 0 457 . -12.324 6.566   8.698    1.00 91.88 457 A 1 
ATOM 3505 C CA  . ALA A 0 457 . -13.198 5.575   9.310    1.00 91.88 457 A 1 
ATOM 3506 C C   . ALA A 0 457 . -13.880 6.129   10.566   1.00 91.88 457 A 1 
ATOM 3507 C CB  . ALA A 0 457 . -12.413 4.293   9.611    1.00 91.88 457 A 1 
ATOM 3508 O O   . ALA A 0 457 . -13.311 6.956   11.282   1.00 91.88 457 A 1 
ATOM 3509 N N   . ARG A 0 458 . -15.082 5.625   10.856   1.00 96.11 458 A 1 
ATOM 3510 C CA  . ARG A 0 458 . -15.852 5.914   12.066   1.00 96.11 458 A 1 
ATOM 3511 C C   . ARG A 0 458 . -16.559 4.661   12.581   1.00 96.11 458 A 1 
ATOM 3512 C CB  . ARG A 0 458 . -16.817 7.072   11.772   1.00 96.11 458 A 1 
ATOM 3513 O O   . ARG A 0 458 . -17.119 3.908   11.791   1.00 96.11 458 A 1 
ATOM 3514 C CG  . ARG A 0 458 . -17.615 7.517   13.004   1.00 96.11 458 A 1 
ATOM 3515 C CD  . ARG A 0 458 . -18.244 8.891   12.767   1.00 96.11 458 A 1 
ATOM 3516 N NE  . ARG A 0 458 . -19.483 8.803   11.978   1.00 96.11 458 A 1 
ATOM 3517 N NH1 . ARG A 0 458 . -20.955 9.477   13.631   1.00 96.11 458 A 1 
ATOM 3518 N NH2 . ARG A 0 458 . -21.699 8.796   11.632   1.00 96.11 458 A 1 
ATOM 3519 C CZ  . ARG A 0 458 . -20.699 9.033   12.426   1.00 96.11 458 A 1 
ATOM 3520 N N   . ASP A 0 459 . -16.534 4.456   13.893   1.00 93.45 459 A 1 
ATOM 3521 C CA  . ASP A 0 459 . -17.218 3.383   14.630   1.00 93.45 459 A 1 
ATOM 3522 C C   . ASP A 0 459 . -17.912 4.025   15.839   1.00 93.45 459 A 1 
ATOM 3523 C CB  . ASP A 0 459 . -16.198 2.288   15.012   1.00 93.45 459 A 1 
ATOM 3524 O O   . ASP A 0 459 . -17.260 4.426   16.804   1.00 93.45 459 A 1 
ATOM 3525 C CG  . ASP A 0 459 . -16.735 1.129   15.875   1.00 93.45 459 A 1 
ATOM 3526 O OD1 . ASP A 0 459 . -17.845 0.613   15.597   1.00 93.45 459 A 1 
ATOM 3527 O OD2 . ASP A 0 459 . -15.982 0.662   16.763   1.00 93.45 459 A 1 
ATOM 3528 N N   . LEU A 0 460 . -19.227 4.195   15.731   1.00 95.06 460 A 1 
ATOM 3529 C CA  . LEU A 0 460 . -20.114 4.752   16.749   1.00 95.06 460 A 1 
ATOM 3530 C C   . LEU A 0 460 . -20.934 3.618   17.368   1.00 95.06 460 A 1 
ATOM 3531 C CB  . LEU A 0 460 . -20.996 5.840   16.104   1.00 95.06 460 A 1 
ATOM 3532 O O   . LEU A 0 460 . -21.496 2.789   16.648   1.00 95.06 460 A 1 
ATOM 3533 C CG  . LEU A 0 460 . -22.135 6.385   16.992   1.00 95.06 460 A 1 
ATOM 3534 C CD1 . LEU A 0 460 . -21.605 7.182   18.180   1.00 95.06 460 A 1 
ATOM 3535 C CD2 . LEU A 0 460 . -23.031 7.311   16.167   1.00 95.06 460 A 1 
ATOM 3536 N N   . GLN A 0 461 . -21.012 3.614   18.691   1.00 92.40 461 A 1 
ATOM 3537 C CA  . GLN A 0 461 . -21.851 2.759   19.524   1.00 92.40 461 A 1 
ATOM 3538 C C   . GLN A 0 461 . -22.558 3.663   20.541   1.00 92.40 461 A 1 
ATOM 3539 C CB  . GLN A 0 461 . -20.972 1.685   20.193   1.00 92.40 461 A 1 
ATOM 3540 O O   . GLN A 0 461 . -21.919 4.560   21.096   1.00 92.40 461 A 1 
ATOM 3541 C CG  . GLN A 0 461 . -20.562 0.584   19.194   1.00 92.40 461 A 1 
ATOM 3542 C CD  . GLN A 0 461 . -19.208 -0.059  19.482   1.00 92.40 461 A 1 
ATOM 3543 N NE2 . GLN A 0 461 . -18.442 -0.369  18.454   1.00 92.40 461 A 1 
ATOM 3544 O OE1 . GLN A 0 461 . -18.779 -0.267  20.613   1.00 92.40 461 A 1 
ATOM 3545 N N   . VAL A 0 462 . -23.856 3.463   20.738   1.00 92.20 462 A 1 
ATOM 3546 C CA  . VAL A 0 462 . -24.681 4.148   21.739   1.00 92.20 462 A 1 
ATOM 3547 C C   . VAL A 0 462 . -25.603 3.106   22.354   1.00 92.20 462 A 1 
ATOM 3548 C CB  . VAL A 0 462 . -25.528 5.293   21.142   1.00 92.20 462 A 1 
ATOM 3549 O O   . VAL A 0 462 . -26.169 2.308   21.612   1.00 92.20 462 A 1 
ATOM 3550 C CG1 . VAL A 0 462 . -26.174 6.142   22.245   1.00 92.20 462 A 1 
ATOM 3551 C CG2 . VAL A 0 462 . -24.703 6.236   20.251   1.00 92.20 462 A 1 
ATOM 3552 N N   . ASP A 0 463 . -25.727 3.141   23.669   1.00 89.72 463 A 1 
ATOM 3553 C CA  . ASP A 0 463 . -26.577 2.293   24.496   1.00 89.72 463 A 1 
ATOM 3554 C C   . ASP A 0 463 . -27.446 3.198   25.392   1.00 89.72 463 A 1 
ATOM 3555 C CB  . ASP A 0 463 . -25.669 1.350   25.308   1.00 89.72 463 A 1 
ATOM 3556 O O   . ASP A 0 463 . -27.057 4.336   25.684   1.00 89.72 463 A 1 
ATOM 3557 C CG  . ASP A 0 463 . -26.307 -0.012  25.560   1.00 89.72 463 A 1 
ATOM 3558 O OD1 . ASP A 0 463 . -27.557 -0.047  25.573   1.00 89.72 463 A 1 
ATOM 3559 O OD2 . ASP A 0 463 . -25.519 -0.985  25.661   1.00 89.72 463 A 1 
ATOM 3560 N N   . ASP A 0 464 . -28.647 2.756   25.765   1.00 90.95 464 A 1 
ATOM 3561 C CA  . ASP A 0 464 . -29.614 3.572   26.524   1.00 90.95 464 A 1 
ATOM 3562 C C   . ASP A 0 464 . -30.629 2.688   27.274   1.00 90.95 464 A 1 
ATOM 3563 C CB  . ASP A 0 464 . -30.263 4.631   25.601   1.00 90.95 464 A 1 
ATOM 3564 O O   . ASP A 0 464 . -31.815 2.628   26.938   1.00 90.95 464 A 1 
ATOM 3565 C CG  . ASP A 0 464 . -31.218 5.579   26.326   1.00 90.95 464 A 1 
ATOM 3566 O OD1 . ASP A 0 464 . -30.891 6.027   27.444   1.00 90.95 464 A 1 
ATOM 3567 O OD2 . ASP A 0 464 . -32.181 6.127   25.735   1.00 90.95 464 A 1 
ATOM 3568 N N   . ASP A 0 465 . -30.115 1.989   28.282   1.00 88.59 465 A 1 
ATOM 3569 C CA  . ASP A 0 465 . -30.817 1.017   29.122   1.00 88.59 465 A 1 
ATOM 3570 C C   . ASP A 0 465 . -31.704 1.727   30.165   1.00 88.59 465 A 1 
ATOM 3571 C CB  . ASP A 0 465 . -29.755 0.109   29.794   1.00 88.59 465 A 1 
ATOM 3572 O O   . ASP A 0 465 . -31.301 2.718   30.777   1.00 88.59 465 A 1 
ATOM 3573 C CG  . ASP A 0 465 . -30.008 -1.403  29.698   1.00 88.59 465 A 1 
ATOM 3574 O OD1 . ASP A 0 465 . -31.090 -1.802  29.210   1.00 88.59 465 A 1 
ATOM 3575 O OD2 . ASP A 0 465 . -29.141 -2.160  30.197   1.00 88.59 465 A 1 
ATOM 3576 N N   . MET A 0 466 . -32.920 1.238   30.413   1.00 87.11 466 A 1 
ATOM 3577 C CA  . MET A 0 466 . -33.853 1.787   31.410   1.00 87.11 466 A 1 
ATOM 3578 C C   . MET A 0 466 . -34.591 0.681   32.163   1.00 87.11 466 A 1 
ATOM 3579 C CB  . MET A 0 466 . -34.900 2.698   30.744   1.00 87.11 466 A 1 
ATOM 3580 O O   . MET A 0 466 . -35.112 -0.242  31.542   1.00 87.11 466 A 1 
ATOM 3581 C CG  . MET A 0 466 . -34.335 4.037   30.260   1.00 87.11 466 A 1 
ATOM 3582 S SD  . MET A 0 466 . -35.577 5.275   29.754   1.00 87.11 466 A 1 
ATOM 3583 C CE  . MET A 0 466 . -36.316 5.655   31.366   1.00 87.11 466 A 1 
ATOM 3584 N N   . TRP A 0 467 . -34.751 0.824   33.482   1.00 85.81 467 A 1 
ATOM 3585 C CA  . TRP A 0 467 . -35.502 -0.132  34.308   1.00 85.81 467 A 1 
ATOM 3586 C C   . TRP A 0 467 . -36.277 0.529   35.457   1.00 85.81 467 A 1 
ATOM 3587 C CB  . TRP A 0 467 . -34.555 -1.215  34.841   1.00 85.81 467 A 1 
ATOM 3588 O O   . TRP A 0 467 . -35.929 1.613   35.928   1.00 85.81 467 A 1 
ATOM 3589 C CG  . TRP A 0 467 . -33.472 -0.721  35.751   1.00 85.81 467 A 1 
ATOM 3590 C CD1 . TRP A 0 467 . -33.553 -0.642  37.099   1.00 85.81 467 A 1 
ATOM 3591 C CD2 . TRP A 0 467 . -32.146 -0.219  35.396   1.00 85.81 467 A 1 
ATOM 3592 C CE2 . TRP A 0 467 . -31.475 0.165   36.597   1.00 85.81 467 A 1 
ATOM 3593 C CE3 . TRP A 0 467 . -31.438 -0.049  34.185   1.00 85.81 467 A 1 
ATOM 3594 N NE1 . TRP A 0 467 . -32.380 -0.115  37.601   1.00 85.81 467 A 1 
ATOM 3595 C CH2 . TRP A 0 467 . -29.509 0.872   35.372   1.00 85.81 467 A 1 
ATOM 3596 C CZ2 . TRP A 0 467 . -30.180 0.706   36.597   1.00 85.81 467 A 1 
ATOM 3597 C CZ3 . TRP A 0 467 . -30.137 0.490   34.174   1.00 85.81 467 A 1 
ATOM 3598 N N   . ALA A 0 468 . -37.329 -0.144  35.921   1.00 87.73 468 A 1 
ATOM 3599 C CA  . ALA A 0 468 . -38.073 0.171   37.137   1.00 87.73 468 A 1 
ATOM 3600 C C   . ALA A 0 468 . -38.513 -1.118  37.851   1.00 87.73 468 A 1 
ATOM 3601 C CB  . ALA A 0 468 . -39.281 1.049   36.786   1.00 87.73 468 A 1 
ATOM 3602 O O   . ALA A 0 468 . -38.852 -2.098  37.185   1.00 87.73 468 A 1 
ATOM 3603 N N   . GLU A 0 469 . -38.538 -1.090  39.183   1.00 87.64 469 A 1 
ATOM 3604 C CA  . GLU A 0 469 . -39.029 -2.159  40.063   1.00 87.64 469 A 1 
ATOM 3605 C C   . GLU A 0 469 . -39.920 -1.556  41.168   1.00 87.64 469 A 1 
ATOM 3606 C CB  . GLU A 0 469 . -37.860 -2.941  40.708   1.00 87.64 469 A 1 
ATOM 3607 O O   . GLU A 0 469 . -39.578 -0.521  41.740   1.00 87.64 469 A 1 
ATOM 3608 C CG  . GLU A 0 469 . -36.930 -3.669  39.716   1.00 87.64 469 A 1 
ATOM 3609 C CD  . GLU A 0 469 . -35.827 -4.517  40.392   1.00 87.64 469 A 1 
ATOM 3610 O OE1 . GLU A 0 469 . -34.855 -4.883  39.690   1.00 87.64 469 A 1 
ATOM 3611 O OE2 . GLU A 0 469 . -35.945 -4.847  41.597   1.00 87.64 469 A 1 
ATOM 3612 N N   . ASP A 0 470 . -41.032 -2.219  41.482   1.00 83.73 470 A 1 
ATOM 3613 C CA  . ASP A 0 470 . -41.929 -1.944  42.617   1.00 83.73 470 A 1 
ATOM 3614 C C   . ASP A 0 470 . -41.996 -3.218  43.478   1.00 83.73 470 A 1 
ATOM 3615 C CB  . ASP A 0 470 . -43.311 -1.517  42.072   1.00 83.73 470 A 1 
ATOM 3616 O O   . ASP A 0 470 . -42.215 -4.316  42.958   1.00 83.73 470 A 1 
ATOM 3617 C CG  . ASP A 0 470 . -44.406 -1.218  43.117   1.00 83.73 470 A 1 
ATOM 3618 O OD1 . ASP A 0 470 . -44.334 -1.760  44.246   1.00 83.73 470 A 1 
ATOM 3619 O OD2 . ASP A 0 470 . -45.356 -0.487  42.745   1.00 83.73 470 A 1 
ATOM 3620 N N   . TYR A 0 471 . -41.761 -3.108  44.789   1.00 81.88 471 A 1 
ATOM 3621 C CA  . TYR A 0 471 . -41.929 -4.206  45.741   1.00 81.88 471 A 1 
ATOM 3622 C C   . TYR A 0 471 . -42.794 -3.806  46.940   1.00 81.88 471 A 1 
ATOM 3623 C CB  . TYR A 0 471 . -40.571 -4.760  46.195   1.00 81.88 471 A 1 
ATOM 3624 O O   . TYR A 0 471 . -42.302 -3.319  47.967   1.00 81.88 471 A 1 
ATOM 3625 C CG  . TYR A 0 471 . -40.717 -5.930  47.155   1.00 81.88 471 A 1 
ATOM 3626 C CD1 . TYR A 0 471 . -40.449 -5.771  48.530   1.00 81.88 471 A 1 
ATOM 3627 C CD2 . TYR A 0 471 . -41.265 -7.134  46.687   1.00 81.88 471 A 1 
ATOM 3628 C CE1 . TYR A 0 471 . -40.734 -6.813  49.438   1.00 81.88 471 A 1 
ATOM 3629 C CE2 . TYR A 0 471 . -41.573 -8.171  47.581   1.00 81.88 471 A 1 
ATOM 3630 O OH  . TYR A 0 471 . -41.696 -9.005  49.807   1.00 81.88 471 A 1 
ATOM 3631 C CZ  . TYR A 0 471 . -41.318 -8.006  48.957   1.00 81.88 471 A 1 
ATOM 3632 N N   . ASP A 0 472 . -44.080 -4.134  46.851   1.00 77.50 472 A 1 
ATOM 3633 C CA  . ASP A 0 472 . -45.058 -3.859  47.896   1.00 77.50 472 A 1 
ATOM 3634 C C   . ASP A 0 472 . -45.259 -5.059  48.852   1.00 77.50 472 A 1 
ATOM 3635 C CB  . ASP A 0 472 . -46.356 -3.352  47.245   1.00 77.50 472 A 1 
ATOM 3636 O O   . ASP A 0 472 . -45.286 -6.236  48.464   1.00 77.50 472 A 1 
ATOM 3637 C CG  . ASP A 0 472 . -47.180 -2.463  48.178   1.00 77.50 472 A 1 
ATOM 3638 O OD1 . ASP A 0 472 . -46.875 -2.427  49.399   1.00 77.50 472 A 1 
ATOM 3639 O OD2 . ASP A 0 472 . -48.213 -1.914  47.728   1.00 77.50 472 A 1 
ATOM 3640 N N   . ARG A 0 473 . -45.420 -4.794  50.155   1.00 69.19 473 A 1 
ATOM 3641 C CA  . ARG A 0 473 . -45.665 -5.835  51.172   1.00 69.19 473 A 1 
ATOM 3642 C C   . ARG A 0 473 . -46.649 -5.398  52.248   1.00 69.19 473 A 1 
ATOM 3643 C CB  . ARG A 0 473 . -44.344 -6.309  51.795   1.00 69.19 473 A 1 
ATOM 3644 O O   . ARG A 0 473 . -46.351 -4.541  53.085   1.00 69.19 473 A 1 
ATOM 3645 C CG  . ARG A 0 473 . -44.604 -7.433  52.818   1.00 69.19 473 A 1 
ATOM 3646 C CD  . ARG A 0 473 . -43.359 -7.793  53.619   1.00 69.19 473 A 1 
ATOM 3647 N NE  . ARG A 0 473 . -42.397 -8.546  52.801   1.00 69.19 473 A 1 
ATOM 3648 N NH1 . ARG A 0 473 . -41.676 -10.010 54.412   1.00 69.19 473 A 1 
ATOM 3649 N NH2 . ARG A 0 473 . -40.824 -10.095 52.340   1.00 69.19 473 A 1 
ATOM 3650 C CZ  . ARG A 0 473 . -41.638 -9.544  53.191   1.00 69.19 473 A 1 
ATOM 3651 N N   . TYR A 0 474 . -47.716 -6.188  52.380   1.00 62.75 474 A 1 
ATOM 3652 C CA  . TYR A 0 474 . -48.749 -6.033  53.401   1.00 62.75 474 A 1 
ATOM 3653 C C   . TYR A 0 474 . -48.798 -7.217  54.369   1.00 62.75 474 A 1 
ATOM 3654 C CB  . TYR A 0 474 . -50.101 -5.808  52.725   1.00 62.75 474 A 1 
ATOM 3655 O O   . TYR A 0 474 . -49.067 -8.362  54.003   1.00 62.75 474 A 1 
ATOM 3656 C CG  . TYR A 0 474 . -50.105 -4.575  51.849   1.00 62.75 474 A 1 
ATOM 3657 C CD1 . TYR A 0 474 . -50.194 -3.301  52.445   1.00 62.75 474 A 1 
ATOM 3658 C CD2 . TYR A 0 474 . -49.937 -4.700  50.457   1.00 62.75 474 A 1 
ATOM 3659 C CE1 . TYR A 0 474 . -50.128 -2.147  51.641   1.00 62.75 474 A 1 
ATOM 3660 C CE2 . TYR A 0 474 . -49.874 -3.548  49.657   1.00 62.75 474 A 1 
ATOM 3661 O OH  . TYR A 0 474 . -49.877 -1.139  49.507   1.00 62.75 474 A 1 
ATOM 3662 C CZ  . TYR A 0 474 . -49.955 -2.268  50.248   1.00 62.75 474 A 1 
ATOM 3663 N N   . ASP A 0 475 . -48.573 -6.927  55.652   1.00 56.47 475 A 1 
ATOM 3664 C CA  . ASP A 0 475 . -48.555 -7.926  56.723   1.00 56.47 475 A 1 
ATOM 3665 C C   . ASP A 0 475 . -49.867 -7.874  57.544   1.00 56.47 475 A 1 
ATOM 3666 C CB  . ASP A 0 475 . -47.230 -7.761  57.507   1.00 56.47 475 A 1 
ATOM 3667 O O   . ASP A 0 475 . -49.871 -7.502  58.727   1.00 56.47 475 A 1 
ATOM 3668 C CG  . ASP A 0 475 . -46.489 -9.069  57.811   1.00 56.47 475 A 1 
ATOM 3669 O OD1 . ASP A 0 475 . -46.561 -10.034 57.020   1.00 56.47 475 A 1 
ATOM 3670 O OD2 . ASP A 0 475 . -45.834 -9.106  58.885   1.00 56.47 475 A 1 
ATOM 3671 N N   . ASP A 0 476 . -50.984 -8.225  56.888   1.00 53.14 476 A 1 
ATOM 3672 C CA  . ASP A 0 476 . -52.376 -8.172  57.383   1.00 53.14 476 A 1 
ATOM 3673 C C   . ASP A 0 476 . -52.676 -9.185  58.512   1.00 53.14 476 A 1 
ATOM 3674 C CB  . ASP A 0 476 . -53.380 -8.274  56.207   1.00 53.14 476 A 1 
ATOM 3675 O O   . ASP A 0 476 . -53.371 -10.192 58.375   1.00 53.14 476 A 1 
ATOM 3676 C CG  . ASP A 0 476 . -53.769 -6.925  55.575   1.00 53.14 476 A 1 
ATOM 3677 O OD1 . ASP A 0 476 . -53.517 -5.862  56.199   1.00 53.14 476 A 1 
ATOM 3678 O OD2 . ASP A 0 476 . -54.383 -6.958  54.489   1.00 53.14 476 A 1 
ATOM 3679 N N   . LYS A 0 477 . -52.173 -8.879  59.711   1.00 51.53 477 A 1 
ATOM 3680 C CA  . LYS A 0 477 . -52.474 -9.622  60.946   1.00 51.53 477 A 1 
ATOM 3681 C C   . LYS A 0 477 . -53.889 -9.304  61.440   1.00 51.53 477 A 1 
ATOM 3682 C CB  . LYS A 0 477 . -51.400 -9.356  62.009   1.00 51.53 477 A 1 
ATOM 3683 O O   . LYS A 0 477 . -54.073 -8.425  62.286   1.00 51.53 477 A 1 
ATOM 3684 C CG  . LYS A 0 477 . -50.033 -9.862  61.537   1.00 51.53 477 A 1 
ATOM 3685 C CD  . LYS A 0 477 . -48.941 -9.614  62.585   1.00 51.53 477 A 1 
ATOM 3686 C CE  . LYS A 0 477 . -47.569 -9.771  61.925   1.00 51.53 477 A 1 
ATOM 3687 N NZ  . LYS A 0 477 . -47.279 -8.625  61.032   1.00 51.53 477 A 1 
ATOM 3688 N N   . ASP A 0 478 . -54.868 -10.028 60.904   1.00 46.23 478 A 1 
ATOM 3689 C CA  . ASP A 0 478 . -56.304 -9.821  61.109   1.00 46.23 478 A 1 
ATOM 3690 C C   . ASP A 0 478 . -56.729 -9.603  62.574   1.00 46.23 478 A 1 
ATOM 3691 C CB  . ASP A 0 478 . -57.092 -10.974 60.479   1.00 46.23 478 A 1 
ATOM 3692 O O   . ASP A 0 478 . -56.507 -10.406 63.485   1.00 46.23 478 A 1 
ATOM 3693 C CG  . ASP A 0 478 . -57.107 -10.827 58.962   1.00 46.23 478 A 1 
ATOM 3694 O OD1 . ASP A 0 478 . -57.829 -9.901  58.531   1.00 46.23 478 A 1 
ATOM 3695 O OD2 . ASP A 0 478 . -56.359 -11.577 58.295   1.00 46.23 478 A 1 
ATOM 3696 N N   . ALA A 0 479 . -57.400 -8.473  62.806   1.00 41.12 479 A 1 
ATOM 3697 C CA  . ALA A 0 479 . -57.658 -7.929  64.137   1.00 41.12 479 A 1 
ATOM 3698 C C   . ALA A 0 479 . -59.077 -8.226  64.672   1.00 41.12 479 A 1 
ATOM 3699 C CB  . ALA A 0 479 . -57.281 -6.441  64.125   1.00 41.12 479 A 1 
ATOM 3700 O O   . ALA A 0 479 . -59.734 -7.341  65.221   1.00 41.12 479 A 1 
ATOM 3701 N N   . MET A 0 480 . -59.564 -9.469  64.561   1.00 42.71 480 A 1 
ATOM 3702 C CA  . MET A 0 480 . -60.931 -9.864  64.977   1.00 42.71 480 A 1 
ATOM 3703 C C   . MET A 0 480 . -61.005 -10.664 66.296   1.00 42.71 480 A 1 
ATOM 3704 C CB  . MET A 0 480 . -61.692 -10.489 63.796   1.00 42.71 480 A 1 
ATOM 3705 O O   . MET A 0 480 . -61.856 -11.526 66.498   1.00 42.71 480 A 1 
ATOM 3706 C CG  . MET A 0 480 . -62.021 -9.424  62.736   1.00 42.71 480 A 1 
ATOM 3707 S SD  . MET A 0 480 . -63.785 -9.316  62.319   1.00 42.71 480 A 1 
ATOM 3708 C CE  . MET A 0 480 . -63.770 -7.787  61.348   1.00 42.71 480 A 1 
ATOM 3709 N N   . GLY A 0 481 . -60.139 -10.335 67.259   1.00 38.43 481 A 1 
ATOM 3710 C CA  . GLY A 0 481 . -60.034 -11.029 68.552   1.00 38.43 481 A 1 
ATOM 3711 C C   . GLY A 0 481 . -61.061 -10.668 69.643   1.00 38.43 481 A 1 
ATOM 3712 O O   . GLY A 0 481 . -60.820 -11.020 70.797   1.00 38.43 481 A 1 
ATOM 3713 N N   . TYR A 0 482 . -62.156 -9.951  69.346   1.00 36.11 482 A 1 
ATOM 3714 C CA  . TYR A 0 482 . -63.145 -9.518  70.354   1.00 36.11 482 A 1 
ATOM 3715 C C   . TYR A 0 482 . -64.598 -9.545  69.844   1.00 36.11 482 A 1 
ATOM 3716 C CB  . TYR A 0 482 . -62.759 -8.139  70.935   1.00 36.11 482 A 1 
ATOM 3717 O O   . TYR A 0 482 . -65.109 -8.562  69.315   1.00 36.11 482 A 1 
ATOM 3718 C CG  . TYR A 0 482 . -62.161 -8.236  72.326   1.00 36.11 482 A 1 
ATOM 3719 C CD1 . TYR A 0 482 . -63.011 -8.323  73.447   1.00 36.11 482 A 1 
ATOM 3720 C CD2 . TYR A 0 482 . -60.766 -8.287  72.495   1.00 36.11 482 A 1 
ATOM 3721 C CE1 . TYR A 0 482 . -62.464 -8.476  74.736   1.00 36.11 482 A 1 
ATOM 3722 C CE2 . TYR A 0 482 . -60.214 -8.434  73.782   1.00 36.11 482 A 1 
ATOM 3723 O OH  . TYR A 0 482 . -60.539 -8.692  76.146   1.00 36.11 482 A 1 
ATOM 3724 C CZ  . TYR A 0 482 . -61.065 -8.536  74.904   1.00 36.11 482 A 1 
ATOM 3725 N N   . GLY A 0 483 . -65.291 -10.669 70.070   1.00 41.38 483 A 1 
ATOM 3726 C CA  . GLY A 0 483 . -66.701 -10.829 69.677   1.00 41.38 483 A 1 
ATOM 3727 C C   . GLY A 0 483 . -67.524 -11.864 70.459   1.00 41.38 483 A 1 
ATOM 3728 O O   . GLY A 0 483 . -68.645 -12.157 70.058   1.00 41.38 483 A 1 
ATOM 3729 N N   . SER A 0 484 . -67.013 -12.464 71.545   1.00 39.74 484 A 1 
ATOM 3730 C CA  . SER A 0 484 . -67.734 -13.527 72.279   1.00 39.74 484 A 1 
ATOM 3731 C C   . SER A 0 484 . -67.296 -13.676 73.742   1.00 39.74 484 A 1 
ATOM 3732 C CB  . SER A 0 484 . -67.580 -14.867 71.543   1.00 39.74 484 A 1 
ATOM 3733 O O   . SER A 0 484 . -66.456 -14.509 74.068   1.00 39.74 484 A 1 
ATOM 3734 O OG  . SER A 0 484 . -68.472 -14.908 70.448   1.00 39.74 484 A 1 
ATOM 3735 N N   . ALA A 0 485 . -67.887 -12.876 74.639   1.00 37.28 485 A 1 
ATOM 3736 C CA  . ALA A 0 485 . -67.747 -13.042 76.097   1.00 37.28 485 A 1 
ATOM 3737 C C   . ALA A 0 485 . -68.919 -12.450 76.926   1.00 37.28 485 A 1 
ATOM 3738 C CB  . ALA A 0 485 . -66.392 -12.458 76.536   1.00 37.28 485 A 1 
ATOM 3739 O O   . ALA A 0 485 . -68.741 -12.162 78.108   1.00 37.28 485 A 1 
ATOM 3740 N N   . ALA A 0 486 . -70.102 -12.209 76.332   1.00 32.65 486 A 1 
ATOM 3741 C CA  . ALA A 0 486 . -71.153 -11.392 76.967   1.00 32.65 486 A 1 
ATOM 3742 C C   . ALA A 0 486 . -72.621 -11.807 76.688   1.00 32.65 486 A 1 
ATOM 3743 C CB  . ALA A 0 486 . -70.879 -9.914  76.646   1.00 32.65 486 A 1 
ATOM 3744 O O   . ALA A 0 486 . -73.508 -10.956 76.637   1.00 32.65 486 A 1 
ATOM 3745 N N   . SER A 0 487 . -72.914 -13.104 76.575   1.00 39.11 487 A 1 
ATOM 3746 C CA  . SER A 0 487 . -74.277 -13.654 76.724   1.00 39.11 487 A 1 
ATOM 3747 C C   . SER A 0 487 . -74.169 -15.096 77.270   1.00 39.11 487 A 1 
ATOM 3748 C CB  . SER A 0 487 . -75.064 -13.487 75.411   1.00 39.11 487 A 1 
ATOM 3749 O O   . SER A 0 487 . -73.175 -15.766 77.011   1.00 39.11 487 A 1 
ATOM 3750 O OG  . SER A 0 487 . -74.501 -14.212 74.339   1.00 39.11 487 A 1 
ATOM 3751 N N   . LYS A 0 488 . -75.002 -15.592 78.203   1.00 34.17 488 A 1 
ATOM 3752 C CA  . LYS A 0 488 . -76.468 -15.803 78.149   1.00 34.17 488 A 1 
ATOM 3753 C C   . LYS A 0 488 . -76.873 -16.560 76.871   1.00 34.17 488 A 1 
ATOM 3754 C CB  . LYS A 0 488 . -77.298 -14.519 78.371   1.00 34.17 488 A 1 
ATOM 3755 O O   . LYS A 0 488 . -76.594 -16.090 75.780   1.00 34.17 488 A 1 
ATOM 3756 C CG  . LYS A 0 488 . -77.617 -14.245 79.852   1.00 34.17 488 A 1 
ATOM 3757 C CD  . LYS A 0 488 . -78.479 -12.976 79.997   1.00 34.17 488 A 1 
ATOM 3758 C CE  . LYS A 0 488 . -79.176 -12.866 81.363   1.00 34.17 488 A 1 
ATOM 3759 N NZ  . LYS A 0 488 . -80.446 -13.634 81.397   1.00 34.17 488 A 1 
ATOM 3760 N N   . GLU A 0 489 . -77.546 -17.705 76.922   1.00 32.20 489 A 1 
ATOM 3761 C CA  . GLU A 0 489 . -78.031 -18.525 78.045   1.00 32.20 489 A 1 
ATOM 3762 C C   . GLU A 0 489 . -78.297 -19.951 77.506   1.00 32.20 489 A 1 
ATOM 3763 C CB  . GLU A 0 489 . -79.324 -17.873 78.591   1.00 32.20 489 A 1 
ATOM 3764 O O   . GLU A 0 489 . -78.129 -20.193 76.314   1.00 32.20 489 A 1 
ATOM 3765 C CG  . GLU A 0 489 . -79.725 -18.303 80.016   1.00 32.20 489 A 1 
ATOM 3766 C CD  . GLU A 0 489 . -80.719 -17.325 80.666   1.00 32.20 489 A 1 
ATOM 3767 O OE1 . GLU A 0 489 . -81.620 -17.769 81.403   1.00 32.20 489 A 1 
ATOM 3768 O OE2 . GLU A 0 489 . -80.519 -16.097 80.514   1.00 32.20 489 A 1 
ATOM 3769 N N   . THR A 0 490 . -78.825 -20.857 78.331   1.00 28.23 490 A 1 
ATOM 3770 C CA  . THR A 0 490 . -79.441 -22.139 77.917   1.00 28.23 490 A 1 
ATOM 3771 C C   . THR A 0 490 . -78.538 -23.250 77.358   1.00 28.23 490 A 1 
ATOM 3772 C CB  . THR A 0 490 . -80.678 -21.993 76.993   1.00 28.23 490 A 1 
ATOM 3773 O O   . THR A 0 490 . -77.971 -23.206 76.272   1.00 28.23 490 A 1 
ATOM 3774 C CG2 . THR A 0 490 . -81.941 -22.520 77.670   1.00 28.23 490 A 1 
ATOM 3775 O OG1 . THR A 0 490 . -80.943 -20.663 76.621   1.00 28.23 490 A 1 
ATOM 3776 N N   . GLN A 0 491 . -78.577 -24.360 78.088   1.00 31.95 491 A 1 
ATOM 3777 C CA  . GLN A 0 491 . -78.692 -25.724 77.574   1.00 31.95 491 A 1 
ATOM 3778 C C   . GLN A 0 491 . -79.398 -25.830 76.193   1.00 31.95 491 A 1 
ATOM 3779 C CB  . GLN A 0 491 . -79.513 -26.404 78.690   1.00 31.95 491 A 1 
ATOM 3780 O O   . GLN A 0 491 . -80.598 -25.597 76.104   1.00 31.95 491 A 1 
ATOM 3781 C CG  . GLN A 0 491 . -79.939 -27.865 78.518   1.00 31.95 491 A 1 
ATOM 3782 C CD  . GLN A 0 491 . -80.752 -28.345 79.726   1.00 31.95 491 A 1 
ATOM 3783 N NE2 . GLN A 0 491 . -81.250 -29.561 79.706   1.00 31.95 491 A 1 
ATOM 3784 O OE1 . GLN A 0 491 . -80.955 -27.661 80.717   1.00 31.95 491 A 1 
ATOM 3785 N N   . THR A 0 492 . -78.659 -26.283 75.166   1.00 29.51 492 A 1 
ATOM 3786 C CA  . THR A 0 492 . -79.151 -26.944 73.926   1.00 29.51 492 A 1 
ATOM 3787 C C   . THR A 0 492 . -80.046 -26.126 72.956   1.00 29.51 492 A 1 
ATOM 3788 C CB  . THR A 0 492 . -79.863 -28.263 74.314   1.00 29.51 492 A 1 
ATOM 3789 O O   . THR A 0 492 . -81.249 -26.029 73.165   1.00 29.51 492 A 1 
ATOM 3790 C CG2 . THR A 0 492 . -80.106 -29.195 73.126   1.00 29.51 492 A 1 
ATOM 3791 O OG1 . THR A 0 492 . -79.088 -29.016 75.229   1.00 29.51 492 A 1 
ATOM 3792 N N   . GLY A 0 493 . -79.524 -25.671 71.796   1.00 35.41 493 A 1 
ATOM 3793 C CA  . GLY A 0 493 . -80.358 -25.009 70.758   1.00 35.41 493 A 1 
ATOM 3794 C C   . GLY A 0 493 . -79.684 -24.658 69.411   1.00 35.41 493 A 1 
ATOM 3795 O O   . GLY A 0 493 . -79.128 -23.587 69.237   1.00 35.41 493 A 1 
ATOM 3796 N N   . TYR A 0 494 . -79.767 -25.566 68.442   1.00 35.98 494 A 1 
ATOM 3797 C CA  . TYR A 0 494 . -79.142 -25.595 67.102   1.00 35.98 494 A 1 
ATOM 3798 C C   . TYR A 0 494 . -79.582 -24.508 66.065   1.00 35.98 494 A 1 
ATOM 3799 C CB  . TYR A 0 494 . -79.559 -26.996 66.605   1.00 35.98 494 A 1 
ATOM 3800 O O   . TYR A 0 494 . -80.777 -24.325 65.875   1.00 35.98 494 A 1 
ATOM 3801 C CG  . TYR A 0 494 . -78.801 -27.647 65.473   1.00 35.98 494 A 1 
ATOM 3802 C CD1 . TYR A 0 494 . -79.457 -27.918 64.257   1.00 35.98 494 A 1 
ATOM 3803 C CD2 . TYR A 0 494 . -77.514 -28.167 65.712   1.00 35.98 494 A 1 
ATOM 3804 C CE1 . TYR A 0 494 . -78.825 -28.708 63.280   1.00 35.98 494 A 1 
ATOM 3805 C CE2 . TYR A 0 494 . -76.871 -28.944 64.730   1.00 35.98 494 A 1 
ATOM 3806 O OH  . TYR A 0 494 . -76.910 -29.932 62.536   1.00 35.98 494 A 1 
ATOM 3807 C CZ  . TYR A 0 494 . -77.529 -29.213 63.510   1.00 35.98 494 A 1 
ATOM 3808 N N   . LYS A 0 495 . -78.619 -23.951 65.290   1.00 45.12 495 A 1 
ATOM 3809 C CA  . LYS A 0 495 . -78.700 -23.291 63.939   1.00 45.12 495 A 1 
ATOM 3810 C C   . LYS A 0 495 . -79.644 -22.087 63.658   1.00 45.12 495 A 1 
ATOM 3811 C CB  . LYS A 0 495 . -78.988 -24.348 62.852   1.00 45.12 495 A 1 
ATOM 3812 O O   . LYS A 0 495 . -80.830 -22.120 63.947   1.00 45.12 495 A 1 
ATOM 3813 C CG  . LYS A 0 495 . -77.787 -25.222 62.470   1.00 45.12 495 A 1 
ATOM 3814 C CD  . LYS A 0 495 . -78.141 -26.086 61.248   1.00 45.12 495 A 1 
ATOM 3815 C CE  . LYS A 0 495 . -76.954 -26.977 60.868   1.00 45.12 495 A 1 
ATOM 3816 N NZ  . LYS A 0 495 . -77.316 -27.987 59.843   1.00 45.12 495 A 1 
ATOM 3817 N N   . GLY A 0 496 . -79.154 -21.134 62.840   1.00 43.19 496 A 1 
ATOM 3818 C CA  . GLY A 0 496 . -79.981 -20.171 62.076   1.00 43.19 496 A 1 
ATOM 3819 C C   . GLY A 0 496 . -79.174 -19.131 61.268   1.00 43.19 496 A 1 
ATOM 3820 O O   . GLY A 0 496 . -78.755 -18.126 61.824   1.00 43.19 496 A 1 
ATOM 3821 N N   . TYR A 0 497 . -78.931 -19.367 59.971   1.00 43.46 497 A 1 
ATOM 3822 C CA  . TYR A 0 497 . -78.065 -18.529 59.113   1.00 43.46 497 A 1 
ATOM 3823 C C   . TYR A 0 497 . -78.747 -17.273 58.528   1.00 43.46 497 A 1 
ATOM 3824 C CB  . TYR A 0 497 . -77.574 -19.351 57.900   1.00 43.46 497 A 1 
ATOM 3825 O O   . TYR A 0 497 . -79.818 -17.389 57.942   1.00 43.46 497 A 1 
ATOM 3826 C CG  . TYR A 0 497 . -76.435 -20.328 58.122   1.00 43.46 497 A 1 
ATOM 3827 C CD1 . TYR A 0 497 . -75.150 -20.029 57.621   1.00 43.46 497 A 1 
ATOM 3828 C CD2 . TYR A 0 497 . -76.673 -21.569 58.743   1.00 43.46 497 A 1 
ATOM 3829 C CE1 . TYR A 0 497 . -74.104 -20.963 57.741   1.00 43.46 497 A 1 
ATOM 3830 C CE2 . TYR A 0 497 . -75.627 -22.504 58.870   1.00 43.46 497 A 1 
ATOM 3831 O OH  . TYR A 0 497 . -73.352 -23.125 58.485   1.00 43.46 497 A 1 
ATOM 3832 C CZ  . TYR A 0 497 . -74.344 -22.205 58.366   1.00 43.46 497 A 1 
ATOM 3833 N N   . GLY A 0 498 . -77.988 -16.168 58.473   1.00 46.59 498 A 1 
ATOM 3834 C CA  . GLY A 0 498 . -77.781 -15.384 57.240   1.00 46.59 498 A 1 
ATOM 3835 C C   . GLY A 0 498 . -78.700 -14.188 56.932   1.00 46.59 498 A 1 
ATOM 3836 O O   . GLY A 0 498 . -79.829 -14.106 57.399   1.00 46.59 498 A 1 
ATOM 3837 N N   . GLY A 0 499 . -78.204 -13.290 56.065   1.00 45.56 499 A 1 
ATOM 3838 C CA  . GLY A 0 499 . -79.017 -12.292 55.347   1.00 45.56 499 A 1 
ATOM 3839 C C   . GLY A 0 499 . -78.569 -10.834 55.505   1.00 45.56 499 A 1 
ATOM 3840 O O   . GLY A 0 499 . -78.959 -10.160 56.453   1.00 45.56 499 A 1 
ATOM 3841 N N   . TYR A 0 500 . -77.796 -10.330 54.539   1.00 41.55 500 A 1 
ATOM 3842 C CA  . TYR A 0 500 . -77.440 -8.910  54.412   1.00 41.55 500 A 1 
ATOM 3843 C C   . TYR A 0 500 . -78.689 -8.031  54.233   1.00 41.55 500 A 1 
ATOM 3844 C CB  . TYR A 0 500 . -76.475 -8.725  53.230   1.00 41.55 500 A 1 
ATOM 3845 O O   . TYR A 0 500 . -79.625 -8.404  53.526   1.00 41.55 500 A 1 
ATOM 3846 C CG  . TYR A 0 500 . -75.216 -9.562  53.353   1.00 41.55 500 A 1 
ATOM 3847 C CD1 . TYR A 0 500 . -74.081 -9.037  54.002   1.00 41.55 500 A 1 
ATOM 3848 C CD2 . TYR A 0 500 . -75.200 -10.886 52.869   1.00 41.55 500 A 1 
ATOM 3849 C CE1 . TYR A 0 500 . -72.940 -9.841  54.193   1.00 41.55 500 A 1 
ATOM 3850 C CE2 . TYR A 0 500 . -74.071 -11.699 53.081   1.00 41.55 500 A 1 
ATOM 3851 O OH  . TYR A 0 500 . -71.866 -11.981 53.954   1.00 41.55 500 A 1 
ATOM 3852 C CZ  . TYR A 0 500 . -72.942 -11.180 53.747   1.00 41.55 500 A 1 
ATOM 3853 N N   . GLY A 0 501 . -78.709 -6.863  54.878   1.00 36.12 501 A 1 
ATOM 3854 C CA  . GLY A 0 501 . -79.901 -6.021  54.949   1.00 36.12 501 A 1 
ATOM 3855 C C   . GLY A 0 501 . -80.070 -5.046  53.782   1.00 36.12 501 A 1 
ATOM 3856 O O   . GLY A 0 501 . -79.272 -4.127  53.616   1.00 36.12 501 A 1 
ATOM 3857 N N   . TYR A 0 502 . -81.202 -5.150  53.083   1.00 36.93 502 A 1 
ATOM 3858 C CA  . TYR A 0 502 . -81.822 -4.039  52.356   1.00 36.93 502 A 1 
ATOM 3859 C C   . TYR A 0 502 . -83.340 -4.075  52.600   1.00 36.93 502 A 1 
ATOM 3860 C CB  . TYR A 0 502 . -81.495 -4.053  50.842   1.00 36.93 502 A 1 
ATOM 3861 O O   . TYR A 0 502 . -83.979 -5.075  52.285   1.00 36.93 502 A 1 
ATOM 3862 C CG  . TYR A 0 502 . -80.533 -5.116  50.337   1.00 36.93 502 A 1 
ATOM 3863 C CD1 . TYR A 0 502 . -79.163 -4.820  50.191   1.00 36.93 502 A 1 
ATOM 3864 C CD2 . TYR A 0 502 . -81.015 -6.396  50.000   1.00 36.93 502 A 1 
ATOM 3865 C CE1 . TYR A 0 502 . -78.273 -5.799  49.707   1.00 36.93 502 A 1 
ATOM 3866 C CE2 . TYR A 0 502 . -80.128 -7.380  49.522   1.00 36.93 502 A 1 
ATOM 3867 O OH  . TYR A 0 502 . -77.907 -8.039  48.915   1.00 36.93 502 A 1 
ATOM 3868 C CZ  . TYR A 0 502 . -78.757 -7.084  49.375   1.00 36.93 502 A 1 
ATOM 3869 N N   . GLY A 0 503 . -83.925 -2.991  53.132   1.00 39.12 503 A 1 
ATOM 3870 C CA  . GLY A 0 503 . -85.388 -2.819  53.200   1.00 39.12 503 A 1 
ATOM 3871 C C   . GLY A 0 503 . -86.010 -2.557  54.583   1.00 39.12 503 A 1 
ATOM 3872 O O   . GLY A 0 503 . -86.420 -3.476  55.273   1.00 39.12 503 A 1 
ATOM 3873 N N   . SER A 0 504 . -86.180 -1.269  54.901   1.00 35.96 504 A 1 
ATOM 3874 C CA  . SER A 0 504 . -87.375 -0.651  55.519   1.00 35.96 504 A 1 
ATOM 3875 C C   . SER A 0 504 . -88.100 -1.284  56.739   1.00 35.96 504 A 1 
ATOM 3876 C CB  . SER A 0 504 . -88.404 -0.420  54.404   1.00 35.96 504 A 1 
ATOM 3877 O O   . SER A 0 504 . -88.888 -2.210  56.601   1.00 35.96 504 A 1 
ATOM 3878 O OG  . SER A 0 504 . -89.300 0.606   54.775   1.00 35.96 504 A 1 
ATOM 3879 N N   . SER A 0 505 . -88.009 -0.576  57.877   1.00 34.98 505 A 1 
ATOM 3880 C CA  . SER A 0 505 . -89.118 -0.193  58.789   1.00 34.98 505 A 1 
ATOM 3881 C C   . SER A 0 505 . -90.042 -1.256  59.440   1.00 34.98 505 A 1 
ATOM 3882 C CB  . SER A 0 505 . -89.985 0.846   58.065   1.00 34.98 505 A 1 
ATOM 3883 O O   . SER A 0 505 . -90.910 -1.835  58.793   1.00 34.98 505 A 1 
ATOM 3884 O OG  . SER A 0 505 . -90.742 1.596   58.995   1.00 34.98 505 A 1 
ATOM 3885 N N   . GLY A 0 506 . -89.992 -1.371  60.781   1.00 38.41 506 A 1 
ATOM 3886 C CA  . GLY A 0 506 . -90.989 -2.090  61.602   1.00 38.41 506 A 1 
ATOM 3887 C C   . GLY A 0 506 . -90.762 -1.947  63.123   1.00 38.41 506 A 1 
ATOM 3888 O O   . GLY A 0 506 . -89.713 -2.330  63.626   1.00 38.41 506 A 1 
ATOM 3889 N N   . TYR A 0 507 . -91.721 -1.370  63.860   1.00 34.83 507 A 1 
ATOM 3890 C CA  . TYR A 0 507 . -91.590 -0.944  65.274   1.00 34.83 507 A 1 
ATOM 3891 C C   . TYR A 0 507 . -91.949 -2.014  66.340   1.00 34.83 507 A 1 
ATOM 3892 C CB  . TYR A 0 507 . -92.529 0.259   65.511   1.00 34.83 507 A 1 
ATOM 3893 O O   . TYR A 0 507 . -92.866 -2.802  66.133   1.00 34.83 507 A 1 
ATOM 3894 C CG  . TYR A 0 507 . -92.065 1.623   65.031   1.00 34.83 507 A 1 
ATOM 3895 C CD1 . TYR A 0 507 . -91.641 2.582   65.975   1.00 34.83 507 A 1 
ATOM 3896 C CD2 . TYR A 0 507 . -92.144 1.973   63.668   1.00 34.83 507 A 1 
ATOM 3897 C CE1 . TYR A 0 507 . -91.300 3.885   65.563   1.00 34.83 507 A 1 
ATOM 3898 C CE2 . TYR A 0 507 . -91.800 3.275   63.252   1.00 34.83 507 A 1 
ATOM 3899 O OH  . TYR A 0 507 . -91.070 5.493   63.794   1.00 34.83 507 A 1 
ATOM 3900 C CZ  . TYR A 0 507 . -91.384 4.234   64.198   1.00 34.83 507 A 1 
ATOM 3901 N N   . GLY A 0 508 . -91.366 -1.886  67.550   1.00 38.50 508 A 1 
ATOM 3902 C CA  . GLY A 0 508 . -91.895 -2.411  68.838   1.00 38.50 508 A 1 
ATOM 3903 C C   . GLY A 0 508 . -91.135 -3.627  69.415   1.00 38.50 508 A 1 
ATOM 3904 O O   . GLY A 0 508 . -91.026 -4.624  68.719   1.00 38.50 508 A 1 
ATOM 3905 N N   . SER A 0 509 . -90.520 -3.674  70.613   1.00 38.16 509 A 1 
ATOM 3906 C CA  . SER A 0 509 . -90.555 -2.934  71.907   1.00 38.16 509 A 1 
ATOM 3907 C C   . SER A 0 509 . -91.447 -3.542  73.013   1.00 38.16 509 A 1 
ATOM 3908 C CB  . SER A 0 509 . -90.789 -1.426  71.788   1.00 38.16 509 A 1 
ATOM 3909 O O   . SER A 0 509 . -92.656 -3.657  72.835   1.00 38.16 509 A 1 
ATOM 3910 O OG  . SER A 0 509 . -90.397 -0.787  72.988   1.00 38.16 509 A 1 
ATOM 3911 N N   . GLY A 0 510 . -90.845 -3.862  74.177   1.00 38.42 510 A 1 
ATOM 3912 C CA  . GLY A 0 510 . -91.524 -4.334  75.402   1.00 38.42 510 A 1 
ATOM 3913 C C   . GLY A 0 510 . -90.823 -5.479  76.166   1.00 38.42 510 A 1 
ATOM 3914 O O   . GLY A 0 510 . -90.671 -6.546  75.591   1.00 38.42 510 A 1 
ATOM 3915 N N   . TYR A 0 511 . -90.519 -5.464  77.474   1.00 37.50 511 A 1 
ATOM 3916 C CA  . TYR A 0 511 . -89.954 -4.508  78.458   1.00 37.50 511 A 1 
ATOM 3917 C C   . TYR A 0 511 . -89.935 -5.231  79.845   1.00 37.50 511 A 1 
ATOM 3918 C CB  . TYR A 0 511 . -90.767 -3.195  78.613   1.00 37.50 511 A 1 
ATOM 3919 O O   . TYR A 0 511 . -90.947 -5.811  80.223   1.00 37.50 511 A 1 
ATOM 3920 C CG  . TYR A 0 511 . -90.034 -1.914  78.220   1.00 37.50 511 A 1 
ATOM 3921 C CD1 . TYR A 0 511 . -89.112 -1.338  79.120   1.00 37.50 511 A 1 
ATOM 3922 C CD2 . TYR A 0 511 . -90.303 -1.255  77.001   1.00 37.50 511 A 1 
ATOM 3923 C CE1 . TYR A 0 511 . -88.462 -0.127  78.804   1.00 37.50 511 A 1 
ATOM 3924 C CE2 . TYR A 0 511 . -89.648 -0.054  76.676   1.00 37.50 511 A 1 
ATOM 3925 O OH  . TYR A 0 511 . -88.126 1.693   77.261   1.00 37.50 511 A 1 
ATOM 3926 C CZ  . TYR A 0 511 . -88.731 0.518   77.576   1.00 37.50 511 A 1 
ATOM 3927 N N   . GLY A 0 512 . -88.853 -5.123  80.641   1.00 40.68 512 A 1 
ATOM 3928 C CA  . GLY A 0 512 . -88.813 -5.435  82.099   1.00 40.68 512 A 1 
ATOM 3929 C C   . GLY A 0 512 . -88.537 -6.898  82.546   1.00 40.68 512 A 1 
ATOM 3930 O O   . GLY A 0 512 . -88.866 -7.838  81.837   1.00 40.68 512 A 1 
ATOM 3931 N N   . GLY A 0 513 . -87.932 -7.167  83.722   1.00 38.57 513 A 1 
ATOM 3932 C CA  . GLY A 0 513 . -87.306 -6.230  84.679   1.00 38.57 513 A 1 
ATOM 3933 C C   . GLY A 0 513 . -86.725 -6.836  85.990   1.00 38.57 513 A 1 
ATOM 3934 O O   . GLY A 0 513 . -87.460 -7.409  86.777   1.00 38.57 513 A 1 
ATOM 3935 N N   . TYR A 0 514 . -85.420 -6.603  86.219   1.00 38.09 514 A 1 
ATOM 3936 C CA  . TYR A 0 514 . -84.661 -6.355  87.481   1.00 38.09 514 A 1 
ATOM 3937 C C   . TYR A 0 514 . -84.762 -7.228  88.767   1.00 38.09 514 A 1 
ATOM 3938 C CB  . TYR A 0 514 . -84.840 -4.879  87.875   1.00 38.09 514 A 1 
ATOM 3939 O O   . TYR A 0 514 . -85.827 -7.459  89.325   1.00 38.09 514 A 1 
ATOM 3940 C CG  . TYR A 0 514 . -84.722 -3.921  86.707   1.00 38.09 514 A 1 
ATOM 3941 C CD1 . TYR A 0 514 . -83.459 -3.645  86.145   1.00 38.09 514 A 1 
ATOM 3942 C CD2 . TYR A 0 514 . -85.887 -3.380  86.130   1.00 38.09 514 A 1 
ATOM 3943 C CE1 . TYR A 0 514 . -83.363 -2.838  84.995   1.00 38.09 514 A 1 
ATOM 3944 C CE2 . TYR A 0 514 . -85.793 -2.580  84.976   1.00 38.09 514 A 1 
ATOM 3945 O OH  . TYR A 0 514 . -84.457 -1.551  83.283   1.00 38.09 514 A 1 
ATOM 3946 C CZ  . TYR A 0 514 . -84.533 -2.310  84.405   1.00 38.09 514 A 1 
ATOM 3947 N N   . GLY A 0 515 . -83.586 -7.505  89.364   1.00 36.81 515 A 1 
ATOM 3948 C CA  . GLY A 0 515 . -83.378 -7.910  90.773   1.00 36.81 515 A 1 
ATOM 3949 C C   . GLY A 0 515 . -81.879 -8.097  91.108   1.00 36.81 515 A 1 
ATOM 3950 O O   . GLY A 0 515 . -81.179 -8.754  90.346   1.00 36.81 515 A 1 
ATOM 3951 N N   . TYR A 0 516 . -81.351 -7.510  92.199   1.00 35.43 516 A 1 
ATOM 3952 C CA  . TYR A 0 516 . -79.893 -7.397  92.471   1.00 35.43 516 A 1 
ATOM 3953 C C   . TYR A 0 516 . -79.442 -7.922  93.856   1.00 35.43 516 A 1 
ATOM 3954 C CB  . TYR A 0 516 . -79.463 -5.917  92.389   1.00 35.43 516 A 1 
ATOM 3955 O O   . TYR A 0 516 . -80.128 -7.686  94.848   1.00 35.43 516 A 1 
ATOM 3956 C CG  . TYR A 0 516 . -79.343 -5.297  91.009   1.00 35.43 516 A 1 
ATOM 3957 C CD1 . TYR A 0 516 . -78.106 -5.328  90.331   1.00 35.43 516 A 1 
ATOM 3958 C CD2 . TYR A 0 516 . -80.432 -4.602  90.447   1.00 35.43 516 A 1 
ATOM 3959 C CE1 . TYR A 0 516 . -77.953 -4.661  89.100   1.00 35.43 516 A 1 
ATOM 3960 C CE2 . TYR A 0 516 . -80.284 -3.937  89.214   1.00 35.43 516 A 1 
ATOM 3961 O OH  . TYR A 0 516 . -78.912 -3.304  87.359   1.00 35.43 516 A 1 
ATOM 3962 C CZ  . TYR A 0 516 . -79.044 -3.960  88.540   1.00 35.43 516 A 1 
ATOM 3963 N N   . GLY A 0 517 . -78.220 -8.487  93.958   1.00 35.71 517 A 1 
ATOM 3964 C CA  . GLY A 0 517 . -77.578 -8.850  95.244   1.00 35.71 517 A 1 
ATOM 3965 C C   . GLY A 0 517 . -76.110 -9.351  95.183   1.00 35.71 517 A 1 
ATOM 3966 O O   . GLY A 0 517 . -75.876 -10.549 95.122   1.00 35.71 517 A 1 
ATOM 3967 N N   . ARG A 0 518 . -75.123 -8.437  95.250   1.00 34.59 518 A 1 
ATOM 3968 C CA  . ARG A 0 518 . -73.647 -8.642  95.458   1.00 34.59 518 A 1 
ATOM 3969 C C   . ARG A 0 518 . -73.290 -8.281  96.933   1.00 34.59 518 A 1 
ATOM 3970 C CB  . ARG A 0 518 . -72.902 -7.695  94.467   1.00 34.59 518 A 1 
ATOM 3971 O O   . ARG A 0 518 . -74.136 -7.586  97.511   1.00 34.59 518 A 1 
ATOM 3972 C CG  . ARG A 0 518 . -71.763 -8.276  93.599   1.00 34.59 518 A 1 
ATOM 3973 C CD  . ARG A 0 518 . -71.058 -7.173  92.774   1.00 34.59 518 A 1 
ATOM 3974 N NE  . ARG A 0 518 . -69.581 -7.155  92.936   1.00 34.59 518 A 1 
ATOM 3975 N NH1 . ARG A 0 518 . -69.195 -5.200  91.789   1.00 34.59 518 A 1 
ATOM 3976 N NH2 . ARG A 0 518 . -67.477 -6.237  92.660   1.00 34.59 518 A 1 
ATOM 3977 C CZ  . ARG A 0 518 . -68.763 -6.217  92.465   1.00 34.59 518 A 1 
ATOM 3978 N N   . PRO A 0 519 . -72.085 -8.526  97.531   1.00 44.83 519 A 1 
ATOM 3979 C CA  . PRO A 0 519 . -70.800 -9.113  97.059   1.00 44.83 519 A 1 
ATOM 3980 C C   . PRO A 0 519 . -70.361 -10.365 97.906   1.00 44.83 519 A 1 
ATOM 3981 C CB  . PRO A 0 519 . -69.879 -7.876  97.069   1.00 44.83 519 A 1 
ATOM 3982 O O   . PRO A 0 519 . -71.277 -11.035 98.362   1.00 44.83 519 A 1 
ATOM 3983 C CG  . PRO A 0 519 . -70.494 -6.909  98.093   1.00 44.83 519 A 1 
ATOM 3984 C CD  . PRO A 0 519 . -71.672 -7.697  98.655   1.00 44.83 519 A 1 
ATOM 3985 N N   . THR A 0 520 . -69.114 -10.855 98.128   1.00 33.36 520 A 1 
ATOM 3986 C CA  . THR A 0 520 . -67.702 -10.346 98.199   1.00 33.36 520 A 1 
ATOM 3987 C C   . THR A 0 520 . -66.619 -11.449 97.954   1.00 33.36 520 A 1 
ATOM 3988 C CB  . THR A 0 520 . -67.420 -9.821  99.637   1.00 33.36 520 A 1 
ATOM 3989 O O   . THR A 0 520 . -66.951 -12.594 97.678   1.00 33.36 520 A 1 
ATOM 3990 C CG2 . THR A 0 520 . -68.173 -8.568  100.056  1.00 33.36 520 A 1 
ATOM 3991 O OG1 . THR A 0 520 . -67.745 -10.807 100.584  1.00 33.36 520 A 1 
ATOM 3992 N N   . ALA A 0 521 . -65.326 -11.087 98.114   1.00 38.61 521 A 1 
ATOM 3993 C CA  . ALA A 0 521 . -64.196 -11.917 98.609   1.00 38.61 521 A 1 
ATOM 3994 C C   . ALA A 0 521 . -63.482 -12.968 97.705   1.00 38.61 521 A 1 
ATOM 3995 C CB  . ALA A 0 521 . -64.531 -12.439 100.015  1.00 38.61 521 A 1 
ATOM 3996 O O   . ALA A 0 521 . -63.530 -14.167 97.947   1.00 38.61 521 A 1 
ATOM 3997 N N   . THR A 0 522 . -62.679 -12.467 96.755   1.00 33.17 522 A 1 
ATOM 3998 C CA  . THR A 0 522 . -61.246 -12.821 96.519   1.00 33.17 522 A 1 
ATOM 3999 C C   . THR A 0 522 . -60.705 -14.254 96.759   1.00 33.17 522 A 1 
ATOM 4000 C CB  . THR A 0 522 . -60.350 -11.903 97.385   1.00 33.17 522 A 1 
ATOM 4001 O O   . THR A 0 522 . -60.481 -14.621 97.911   1.00 33.17 522 A 1 
ATOM 4002 C CG2 . THR A 0 522 . -60.468 -10.422 97.030   1.00 33.17 522 A 1 
ATOM 4003 O OG1 . THR A 0 522 . -60.691 -12.021 98.748   1.00 33.17 522 A 1 
ATOM 4004 N N   . ALA A 0 523 . -60.221 -14.925 95.693   1.00 38.04 523 A 1 
ATOM 4005 C CA  . ALA A 0 523 . -58.905 -15.613 95.665   1.00 38.04 523 A 1 
ATOM 4006 C C   . ALA A 0 523 . -58.467 -16.094 94.249   1.00 38.04 523 A 1 
ATOM 4007 C CB  . ALA A 0 523 . -58.889 -16.831 96.605   1.00 38.04 523 A 1 
ATOM 4008 O O   . ALA A 0 523 . -59.131 -16.936 93.669   1.00 38.04 523 A 1 
ATOM 4009 N N   . ALA A 0 524 . -57.325 -15.572 93.769   1.00 35.89 524 A 1 
ATOM 4010 C CA  . ALA A 0 524 . -56.222 -16.185 92.987   1.00 35.89 524 A 1 
ATOM 4011 C C   . ALA A 0 524 . -56.400 -17.234 91.837   1.00 35.89 524 A 1 
ATOM 4012 C CB  . ALA A 0 524 . -55.220 -16.717 94.027   1.00 35.89 524 A 1 
ATOM 4013 O O   . ALA A 0 524 . -57.337 -18.011 91.770   1.00 35.89 524 A 1 
ATOM 4014 N N   . ALA A 0 525 . -55.317 -17.328 91.039   1.00 31.99 525 A 1 
ATOM 4015 C CA  . ALA A 0 525 . -54.876 -18.441 90.169   1.00 31.99 525 A 1 
ATOM 4016 C C   . ALA A 0 525 . -55.492 -18.608 88.755   1.00 31.99 525 A 1 
ATOM 4017 C CB  . ALA A 0 525 . -54.794 -19.746 90.971   1.00 31.99 525 A 1 
ATOM 4018 O O   . ALA A 0 525 . -56.507 -19.256 88.531   1.00 31.99 525 A 1 
ATOM 4019 N N   . SER A 0 526 . -54.752 -18.084 87.775   1.00 39.30 526 A 1 
ATOM 4020 C CA  . SER A 0 526 . -54.860 -18.271 86.319   1.00 39.30 526 A 1 
ATOM 4021 C C   . SER A 0 526 . -54.395 -19.643 85.798   1.00 39.30 526 A 1 
ATOM 4022 C CB  . SER A 0 526 . -53.863 -17.270 85.715   1.00 39.30 526 A 1 
ATOM 4023 O O   . SER A 0 526 . -53.389 -20.125 86.314   1.00 39.30 526 A 1 
ATOM 4024 O OG  . SER A 0 526 . -52.579 -17.479 86.299   1.00 39.30 526 A 1 
ATOM 4025 N N   . THR A 0 527 . -54.931 -20.101 84.650   1.00 40.95 527 A 1 
ATOM 4026 C CA  . THR A 0 527 . -54.136 -20.578 83.479   1.00 40.95 527 A 1 
ATOM 4027 C C   . THR A 0 527 . -54.988 -20.843 82.217   1.00 40.95 527 A 1 
ATOM 4028 C CB  . THR A 0 527 . -53.321 -21.877 83.722   1.00 40.95 527 A 1 
ATOM 4029 O O   . THR A 0 527 . -55.956 -21.578 82.310   1.00 40.95 527 A 1 
ATOM 4030 C CG2 . THR A 0 527 . -51.827 -21.579 83.882   1.00 40.95 527 A 1 
ATOM 4031 O OG1 . THR A 0 527 . -53.743 -22.626 84.836   1.00 40.95 527 A 1 
ATOM 4032 N N   . ASN A 0 528 . -54.545 -20.304 81.061   1.00 43.33 528 A 1 
ATOM 4033 C CA  . ASN A 0 528 . -54.668 -20.753 79.643   1.00 43.33 528 A 1 
ATOM 4034 C C   . ASN A 0 528 . -55.991 -21.313 79.033   1.00 43.33 528 A 1 
ATOM 4035 C CB  . ASN A 0 528 . -53.517 -21.756 79.404   1.00 43.33 528 A 1 
ATOM 4036 O O   . ASN A 0 528 . -56.815 -21.887 79.723   1.00 43.33 528 A 1 
ATOM 4037 C CG  . ASN A 0 528 . -52.140 -21.118 79.377   1.00 43.33 528 A 1 
ATOM 4038 N ND2 . ASN A 0 528 . -51.115 -21.890 79.105   1.00 43.33 528 A 1 
ATOM 4039 O OD1 . ASN A 0 528 . -51.960 -19.932 79.598   1.00 43.33 528 A 1 
ATOM 4040 N N   . ALA A 0 529 . -56.201 -21.342 77.702   1.00 38.06 529 A 1 
ATOM 4041 C CA  . ALA A 0 529 . -55.770 -20.527 76.537   1.00 38.06 529 A 1 
ATOM 4042 C C   . ALA A 0 529 . -56.427 -21.101 75.242   1.00 38.06 529 A 1 
ATOM 4043 C CB  . ALA A 0 529 . -54.245 -20.541 76.325   1.00 38.06 529 A 1 
ATOM 4044 O O   . ALA A 0 529 . -56.828 -22.260 75.244   1.00 38.06 529 A 1 
ATOM 4045 N N   . GLY A 0 530 . -56.458 -20.334 74.136   1.00 39.49 530 A 1 
ATOM 4046 C CA  . GLY A 0 530 . -57.012 -20.744 72.820   1.00 39.49 530 A 1 
ATOM 4047 C C   . GLY A 0 530 . -58.357 -20.060 72.527   1.00 39.49 530 A 1 
ATOM 4048 O O   . GLY A 0 530 . -59.301 -20.289 73.271   1.00 39.49 530 A 1 
ATOM 4049 N N   . LYS A 0 531 . -58.538 -19.139 71.567   1.00 39.79 531 A 1 
ATOM 4050 C CA  . LYS A 0 531 . -57.755 -18.675 70.393   1.00 39.79 531 A 1 
ATOM 4051 C C   . LYS A 0 531 . -57.692 -19.627 69.193   1.00 39.79 531 A 1 
ATOM 4052 C CB  . LYS A 0 531 . -56.380 -18.062 70.712   1.00 39.79 531 A 1 
ATOM 4053 O O   . LYS A 0 531 . -56.747 -20.397 69.059   1.00 39.79 531 A 1 
ATOM 4054 C CG  . LYS A 0 531 . -56.453 -16.806 71.588   1.00 39.79 531 A 1 
ATOM 4055 C CD  . LYS A 0 531 . -55.130 -16.039 71.475   1.00 39.79 531 A 1 
ATOM 4056 C CE  . LYS A 0 531 . -55.230 -14.677 72.166   1.00 39.79 531 A 1 
ATOM 4057 N NZ  . LYS A 0 531 . -54.151 -13.773 71.697   1.00 39.79 531 A 1 
ATOM 4058 N N   . GLU A 0 532 . -58.663 -19.455 68.302   1.00 42.00 532 A 1 
ATOM 4059 C CA  . GLU A 0 532 . -58.585 -19.782 66.871   1.00 42.00 532 A 1 
ATOM 4060 C C   . GLU A 0 532 . -58.107 -18.533 66.092   1.00 42.00 532 A 1 
ATOM 4061 C CB  . GLU A 0 532 . -59.947 -20.331 66.407   1.00 42.00 532 A 1 
ATOM 4062 O O   . GLU A 0 532 . -58.043 -17.441 66.669   1.00 42.00 532 A 1 
ATOM 4063 C CG  . GLU A 0 532 . -60.218 -21.697 67.074   1.00 42.00 532 A 1 
ATOM 4064 C CD  . GLU A 0 532 . -61.628 -22.268 66.852   1.00 42.00 532 A 1 
ATOM 4065 O OE1 . GLU A 0 532 . -61.791 -23.479 67.125   1.00 42.00 532 A 1 
ATOM 4066 O OE2 . GLU A 0 532 . -62.543 -21.495 66.492   1.00 42.00 532 A 1 
ATOM 4067 N N   . TYR A 0 533 . -57.681 -18.701 64.837   1.00 42.76 533 A 1 
ATOM 4068 C CA  . TYR A 0 533 . -56.832 -17.742 64.113   1.00 42.76 533 A 1 
ATOM 4069 C C   . TYR A 0 533 . -57.407 -17.346 62.749   1.00 42.76 533 A 1 
ATOM 4070 C CB  . TYR A 0 533 . -55.434 -18.352 63.894   1.00 42.76 533 A 1 
ATOM 4071 O O   . TYR A 0 533 . -57.939 -18.191 62.036   1.00 42.76 533 A 1 
ATOM 4072 C CG  . TYR A 0 533 . -54.495 -18.350 65.089   1.00 42.76 533 A 1 
ATOM 4073 C CD1 . TYR A 0 533 . -53.368 -17.503 65.085   1.00 42.76 533 A 1 
ATOM 4074 C CD2 . TYR A 0 533 . -54.698 -19.233 66.168   1.00 42.76 533 A 1 
ATOM 4075 C CE1 . TYR A 0 533 . -52.445 -17.544 66.147   1.00 42.76 533 A 1 
ATOM 4076 C CE2 . TYR A 0 533 . -53.795 -19.260 67.247   1.00 42.76 533 A 1 
ATOM 4077 O OH  . TYR A 0 533 . -51.760 -18.463 68.251   1.00 42.76 533 A 1 
ATOM 4078 C CZ  . TYR A 0 533 . -52.659 -18.424 67.230   1.00 42.76 533 A 1 
ATOM 4079 N N   . ASP A 0 534 . -57.177 -16.087 62.382   1.00 42.98 534 A 1 
ATOM 4080 C CA  . ASP A 0 534 . -57.171 -15.565 61.011   1.00 42.98 534 A 1 
ATOM 4081 C C   . ASP A 0 534 . -55.978 -14.589 60.911   1.00 42.98 534 A 1 
ATOM 4082 C CB  . ASP A 0 534 . -58.521 -14.890 60.697   1.00 42.98 534 A 1 
ATOM 4083 O O   . ASP A 0 534 . -55.620 -13.988 61.934   1.00 42.98 534 A 1 
ATOM 4084 C CG  . ASP A 0 534 . -58.895 -14.934 59.211   1.00 42.98 534 A 1 
ATOM 4085 O OD1 . ASP A 0 534 . -58.031 -15.350 58.407   1.00 42.98 534 A 1 
ATOM 4086 O OD2 . ASP A 0 534 . -60.078 -14.634 58.928   1.00 42.98 534 A 1 
ATOM 4087 N N   . SER A 0 535 . -55.294 -14.511 59.766   1.00 46.97 535 A 1 
ATOM 4088 C CA  . SER A 0 535 . -54.162 -13.595 59.474   1.00 46.97 535 A 1 
ATOM 4089 C C   . SER A 0 535 . -53.639 -13.830 58.054   1.00 46.97 535 A 1 
ATOM 4090 C CB  . SER A 0 535 . -52.946 -13.815 60.394   1.00 46.97 535 A 1 
ATOM 4091 O O   . SER A 0 535 . -53.119 -14.913 57.768   1.00 46.97 535 A 1 
ATOM 4092 O OG  . SER A 0 535 . -53.140 -13.266 61.685   1.00 46.97 535 A 1 
ATOM 4093 N N   . SER A 0 536 . -53.682 -12.808 57.204   1.00 48.81 536 A 1 
ATOM 4094 C CA  . SER A 0 536 . -53.136 -12.833 55.841   1.00 48.81 536 A 1 
ATOM 4095 C C   . SER A 0 536 . -51.747 -12.174 55.739   1.00 48.81 536 A 1 
ATOM 4096 C CB  . SER A 0 536 . -54.146 -12.201 54.879   1.00 48.81 536 A 1 
ATOM 4097 O O   . SER A 0 536 . -51.310 -11.434 56.617   1.00 48.81 536 A 1 
ATOM 4098 O OG  . SER A 0 536 . -55.343 -12.958 54.904   1.00 48.81 536 A 1 
ATOM 4099 N N   . SER A 0 537 . -51.010 -12.474 54.667   1.00 52.58 537 A 1 
ATOM 4100 C CA  . SER A 0 537 . -49.749 -11.803 54.316   1.00 52.58 537 A 1 
ATOM 4101 C C   . SER A 0 537 . -49.560 -11.908 52.802   1.00 52.58 537 A 1 
ATOM 4102 C CB  . SER A 0 537 . -48.575 -12.437 55.081   1.00 52.58 537 A 1 
ATOM 4103 O O   . SER A 0 537 . -49.556 -13.018 52.253   1.00 52.58 537 A 1 
ATOM 4104 O OG  . SER A 0 537 . -47.336 -11.777 54.880   1.00 52.58 537 A 1 
ATOM 4105 N N   . SER A 0 538 . -49.461 -10.759 52.137   1.00 59.72 538 A 1 
ATOM 4106 C CA  . SER A 0 538 . -49.283 -10.628 50.689   1.00 59.72 538 A 1 
ATOM 4107 C C   . SER A 0 538 . -48.025 -9.824  50.374   1.00 59.72 538 A 1 
ATOM 4108 C CB  . SER A 0 538 . -50.516 -10.005 50.013   1.00 59.72 538 A 1 
ATOM 4109 O O   . SER A 0 538 . -47.593 -8.959  51.142   1.00 59.72 538 A 1 
ATOM 4110 O OG  . SER A 0 538 . -50.920 -8.814  50.656   1.00 59.72 538 A 1 
ATOM 4111 N N   . SER A 0 539 . -47.423 -10.137 49.234   1.00 64.05 539 A 1 
ATOM 4112 C CA  . SER A 0 539 . -46.407 -9.298  48.608   1.00 64.05 539 A 1 
ATOM 4113 C C   . SER A 0 539 . -46.663 -9.252  47.116   1.00 64.05 539 A 1 
ATOM 4114 C CB  . SER A 0 539 . -44.988 -9.804  48.875   1.00 64.05 539 A 1 
ATOM 4115 O O   . SER A 0 539 . -46.861 -10.320 46.527   1.00 64.05 539 A 1 
ATOM 4116 O OG  . SER A 0 539 . -44.796 -11.128 48.387   1.00 64.05 539 A 1 
ATOM 4117 N N   . ASP A 0 540 . -46.612 -8.047  46.575   1.00 71.83 540 A 1 
ATOM 4118 C CA  . ASP A 0 540 . -46.647 -7.751  45.149   1.00 71.83 540 A 1 
ATOM 4119 C C   . ASP A 0 540 . -45.213 -7.557  44.632   1.00 71.83 540 A 1 
ATOM 4120 C CB  . ASP A 0 540 . -47.532 -6.505  44.917   1.00 71.83 540 A 1 
ATOM 4121 O O   . ASP A 0 540 . -44.286 -7.380  45.435   1.00 71.83 540 A 1 
ATOM 4122 C CG  . ASP A 0 540 . -48.613 -6.772  43.870   1.00 71.83 540 A 1 
ATOM 4123 O OD1 . ASP A 0 540 . -48.281 -7.499  42.911   1.00 71.83 540 A 1 
ATOM 4124 O OD2 . ASP A 0 540 . -49.772 -6.360  44.119   1.00 71.83 540 A 1 
ATOM 4125 N N   . TRP A 0 541 . -45.013 -7.650  43.319   1.00 76.84 541 A 1 
ATOM 4126 C CA  . TRP A 0 541 . -43.763 -7.244  42.667   1.00 76.84 541 A 1 
ATOM 4127 C C   . TRP A 0 541 . -43.983 -7.044  41.170   1.00 76.84 541 A 1 
ATOM 4128 C CB  . TRP A 0 541 . -42.639 -8.272  42.885   1.00 76.84 541 A 1 
ATOM 4129 O O   . TRP A 0 541 . -44.277 -8.015  40.469   1.00 76.84 541 A 1 
ATOM 4130 C CG  . TRP A 0 541 . -41.299 -7.887  42.317   1.00 76.84 541 A 1 
ATOM 4131 C CD1 . TRP A 0 541 . -40.492 -6.915  42.799   1.00 76.84 541 A 1 
ATOM 4132 C CD2 . TRP A 0 541 . -40.648 -8.347  41.088   1.00 76.84 541 A 1 
ATOM 4133 C CE2 . TRP A 0 541 . -39.397 -7.670  40.952   1.00 76.84 541 A 1 
ATOM 4134 C CE3 . TRP A 0 541 . -41.012 -9.220  40.039   1.00 76.84 541 A 1 
ATOM 4135 N NE1 . TRP A 0 541 . -39.357 -6.801  42.018   1.00 76.84 541 A 1 
ATOM 4136 C CH2 . TRP A 0 541 . -38.904 -8.808  38.873   1.00 76.84 541 A 1 
ATOM 4137 C CZ2 . TRP A 0 541 . -38.527 -7.897  39.876   1.00 76.84 541 A 1 
ATOM 4138 C CZ3 . TRP A 0 541 . -40.146 -9.460  38.954   1.00 76.84 541 A 1 
ATOM 4139 N N   . ASP A 0 542 . -43.780 -5.816  40.704   1.00 83.08 542 A 1 
ATOM 4140 C CA  . ASP A 0 542 . -43.833 -5.433  39.292   1.00 83.08 542 A 1 
ATOM 4141 C C   . ASP A 0 542 . -42.449 -4.943  38.838   1.00 83.08 542 A 1 
ATOM 4142 C CB  . ASP A 0 542 . -44.896 -4.336  39.058   1.00 83.08 542 A 1 
ATOM 4143 O O   . ASP A 0 542 . -41.729 -4.272  39.582   1.00 83.08 542 A 1 
ATOM 4144 C CG  . ASP A 0 542 . -46.329 -4.829  38.795   1.00 83.08 542 A 1 
ATOM 4145 O OD1 . ASP A 0 542 . -46.496 -5.987  38.352   1.00 83.08 542 A 1 
ATOM 4146 O OD2 . ASP A 0 542 . -47.255 -3.990  38.911   1.00 83.08 542 A 1 
ATOM 4147 N N   . ALA A 0 543 . -42.082 -5.234  37.590   1.00 82.10 543 A 1 
ATOM 4148 C CA  . ALA A 0 543 . -40.872 -4.706  36.964   1.00 82.10 543 A 1 
ATOM 4149 C C   . ALA A 0 543 . -41.087 -4.378  35.480   1.00 82.10 543 A 1 
ATOM 4150 C CB  . ALA A 0 543 . -39.718 -5.693  37.172   1.00 82.10 543 A 1 
ATOM 4151 O O   . ALA A 0 543 . -41.856 -5.035  34.779   1.00 82.10 543 A 1 
ATOM 4152 N N   . TYR A 0 544 . -40.372 -3.373  34.973   1.00 86.10 544 A 1 
ATOM 4153 C CA  . TYR A 0 544 . -40.413 -2.944  33.571   1.00 86.10 544 A 1 
ATOM 4154 C C   . TYR A 0 544 . -39.030 -2.483  33.105   1.00 86.10 544 A 1 
ATOM 4155 C CB  . TYR A 0 544 . -41.451 -1.818  33.412   1.00 86.10 544 A 1 
ATOM 4156 O O   . TYR A 0 544 . -38.300 -1.867  33.880   1.00 86.10 544 A 1 
ATOM 4157 C CG  . TYR A 0 544 . -41.434 -1.146  32.048   1.00 86.10 544 A 1 
ATOM 4158 C CD1 . TYR A 0 544 . -40.605 -0.027  31.832   1.00 86.10 544 A 1 
ATOM 4159 C CD2 . TYR A 0 544 . -42.166 -1.692  30.978   1.00 86.10 544 A 1 
ATOM 4160 C CE1 . TYR A 0 544 . -40.482 0.525   30.543   1.00 86.10 544 A 1 
ATOM 4161 C CE2 . TYR A 0 544 . -42.065 -1.131  29.689   1.00 86.10 544 A 1 
ATOM 4162 O OH  . TYR A 0 544 . -41.076 0.492   28.222   1.00 86.10 544 A 1 
ATOM 4163 C CZ  . TYR A 0 544 . -41.209 -0.032  29.469   1.00 86.10 544 A 1 
ATOM 4164 N N   . GLY A 0 545 . -38.684 -2.706  31.835   1.00 85.76 545 A 1 
ATOM 4165 C CA  . GLY A 0 545 . -37.458 -2.150  31.263   1.00 85.76 545 A 1 
ATOM 4166 C C   . GLY A 0 545 . -37.410 -2.076  29.738   1.00 85.76 545 A 1 
ATOM 4167 O O   . GLY A 0 545 . -38.328 -2.524  29.039   1.00 85.76 545 A 1 
ATOM 4168 N N   . ARG A 0 546 . -36.352 -1.429  29.237   1.00 88.55 546 A 1 
ATOM 4169 C CA  . ARG A 0 546 . -36.103 -1.160  27.817   1.00 88.55 546 A 1 
ATOM 4170 C C   . ARG A 0 546 . -34.611 -0.981  27.516   1.00 88.55 546 A 1 
ATOM 4171 C CB  . ARG A 0 546 . -36.886 0.097   27.420   1.00 88.55 546 A 1 
ATOM 4172 O O   . ARG A 0 546 . -33.959 -0.222  28.220   1.00 88.55 546 A 1 
ATOM 4173 C CG  . ARG A 0 546 . -36.690 0.489   25.950   1.00 88.55 546 A 1 
ATOM 4174 C CD  . ARG A 0 546 . -37.664 1.613   25.612   1.00 88.55 546 A 1 
ATOM 4175 N NE  . ARG A 0 546 . -37.666 1.890   24.168   1.00 88.55 546 A 1 
ATOM 4176 N NH1 . ARG A 0 546 . -37.069 4.101   24.233   1.00 88.55 546 A 1 
ATOM 4177 N NH2 . ARG A 0 546 . -37.482 3.127   22.286   1.00 88.55 546 A 1 
ATOM 4178 C CZ  . ARG A 0 546 . -37.430 3.036   23.576   1.00 88.55 546 A 1 
ATOM 4179 N N   . ASP A 0 547 . -34.169 -1.579  26.413   1.00 86.39 547 A 1 
ATOM 4180 C CA  . ASP A 0 547 . -32.826 -1.528  25.803   1.00 86.39 547 A 1 
ATOM 4181 C C   . ASP A 0 547 . -32.915 -0.759  24.459   1.00 86.39 547 A 1 
ATOM 4182 C CB  . ASP A 0 547 . -32.356 -2.996  25.663   1.00 86.39 547 A 1 
ATOM 4183 O O   . ASP A 0 547 . -33.949 -0.811  23.783   1.00 86.39 547 A 1 
ATOM 4184 C CG  . ASP A 0 547 . -31.080 -3.301  24.854   1.00 86.39 547 A 1 
ATOM 4185 O OD1 . ASP A 0 547 . -30.721 -2.509  23.951   1.00 86.39 547 A 1 
ATOM 4186 O OD2 . ASP A 0 547 . -30.553 -4.422  25.046   1.00 86.39 547 A 1 
ATOM 4187 N N   . GLN A 0 548 . -31.878 -0.002  24.080   1.00 88.56 548 A 1 
ATOM 4188 C CA  . GLN A 0 548 . -31.851 0.898   22.912   1.00 88.56 548 A 1 
ATOM 4189 C C   . GLN A 0 548 . -30.488 0.900   22.154   1.00 88.56 548 A 1 
ATOM 4190 C CB  . GLN A 0 548 . -32.290 2.309   23.383   1.00 88.56 548 A 1 
ATOM 4191 O O   . GLN A 0 548 . -30.025 1.961   21.720   1.00 88.56 548 A 1 
ATOM 4192 C CG  . GLN A 0 548 . -33.799 2.579   23.543   1.00 88.56 548 A 1 
ATOM 4193 C CD  . GLN A 0 548 . -34.388 3.375   22.381   1.00 88.56 548 A 1 
ATOM 4194 N NE2 . GLN A 0 548 . -34.408 2.812   21.194   1.00 88.56 548 A 1 
ATOM 4195 O OE1 . GLN A 0 548 . -34.929 4.475   22.514   1.00 88.56 548 A 1 
ATOM 4196 N N   . ASP A 0 549 . -29.851 -0.263  21.943   1.00 88.47 549 A 1 
ATOM 4197 C CA  . ASP A 0 549 . -28.567 -0.408  21.206   1.00 88.47 549 A 1 
ATOM 4198 C C   . ASP A 0 549 . -28.569 0.240   19.791   1.00 88.47 549 A 1 
ATOM 4199 C CB  . ASP A 0 549 . -28.169 -1.910  21.133   1.00 88.47 549 A 1 
ATOM 4200 O O   . ASP A 0 549 . -29.437 -0.017  18.949   1.00 88.47 549 A 1 
ATOM 4201 C CG  . ASP A 0 549 . -26.790 -2.239  20.496   1.00 88.47 549 A 1 
ATOM 4202 O OD1 . ASP A 0 549 . -25.950 -1.330  20.282   1.00 88.47 549 A 1 
ATOM 4203 O OD2 . ASP A 0 549 . -26.544 -3.405  20.079   1.00 88.47 549 A 1 
ATOM 4204 N N   . LEU A 0 550 . -27.542 1.043   19.471   1.00 91.52 550 A 1 
ATOM 4205 C CA  . LEU A 0 550 . -27.268 1.623   18.147   1.00 91.52 550 A 1 
ATOM 4206 C C   . LEU A 0 550 . -25.778 1.528   17.780   1.00 91.52 550 A 1 
ATOM 4207 C CB  . LEU A 0 550 . -27.756 3.087   18.111   1.00 91.52 550 A 1 
ATOM 4208 O O   . LEU A 0 550 . -24.908 2.120   18.415   1.00 91.52 550 A 1 
ATOM 4209 C CG  . LEU A 0 550 . -27.364 3.885   16.847   1.00 91.52 550 A 1 
ATOM 4210 C CD1 . LEU A 0 550 . -28.031 3.364   15.571   1.00 91.52 550 A 1 
ATOM 4211 C CD2 . LEU A 0 550 . -27.753 5.356   16.994   1.00 91.52 550 A 1 
ATOM 4212 N N   . SER A 0 551 . -25.474 0.914   16.631   1.00 92.65 551 A 1 
ATOM 4213 C CA  . SER A 0 551 . -24.104 0.736   16.130   1.00 92.65 551 A 1 
ATOM 4214 C C   . SER A 0 551 . -23.958 1.158   14.660   1.00 92.65 551 A 1 
ATOM 4215 C CB  . SER A 0 551 . -23.704 -0.720  16.384   1.00 92.65 551 A 1 
ATOM 4216 O O   . SER A 0 551 . -24.593 0.588   13.769   1.00 92.65 551 A 1 
ATOM 4217 O OG  . SER A 0 551 . -22.406 -1.047  15.903   1.00 92.65 551 A 1 
ATOM 4218 N N   . VAL A 0 552 . -23.083 2.133   14.378   1.00 93.48 552 A 1 
ATOM 4219 C CA  . VAL A 0 552 . -22.820 2.687   13.033   1.00 93.48 552 A 1 
ATOM 4220 C C   . VAL A 0 552 . -21.333 2.613   12.695   1.00 93.48 552 A 1 
ATOM 4221 C CB  . VAL A 0 552 . -23.313 4.144   12.898   1.00 93.48 552 A 1 
ATOM 4222 O O   . VAL A 0 552 . -20.497 3.134   13.427   1.00 93.48 552 A 1 
ATOM 4223 C CG1 . VAL A 0 552 . -23.062 4.703   11.487   1.00 93.48 552 A 1 
ATOM 4224 C CG2 . VAL A 0 552 . -24.811 4.275   13.198   1.00 93.48 552 A 1 
ATOM 4225 N N   . GLN A 0 553 . -21.004 2.019   11.547   1.00 92.63 553 A 1 
ATOM 4226 C CA  . GLN A 0 553 . -19.638 1.905   11.029   1.00 92.63 553 A 1 
ATOM 4227 C C   . GLN A 0 553 . -19.558 2.489   9.614    1.00 92.63 553 A 1 
ATOM 4228 C CB  . GLN A 0 553 . -19.173 0.440   11.100   1.00 92.63 553 A 1 
ATOM 4229 O O   . GLN A 0 553 . -20.370 2.146   8.758    1.00 92.63 553 A 1 
ATOM 4230 C CG  . GLN A 0 553 . -18.916 0.052   12.564   1.00 92.63 553 A 1 
ATOM 4231 C CD  . GLN A 0 553 . -18.585 -1.414  12.814   1.00 92.63 553 A 1 
ATOM 4232 N NE2 . GLN A 0 553 . -18.071 -1.696  13.988   1.00 92.63 553 A 1 
ATOM 4233 O OE1 . GLN A 0 553 . -18.818 -2.319  12.015   1.00 92.63 553 A 1 
ATOM 4234 N N   . GLU A 0 554 . -18.600 3.378   9.365    1.00 92.79 554 A 1 
ATOM 4235 C CA  . GLU A 0 554 . -18.439 4.150   8.121    1.00 92.79 554 A 1 
ATOM 4236 C C   . GLU A 0 554 . -16.958 4.220   7.723    1.00 92.79 554 A 1 
ATOM 4237 C CB  . GLU A 0 554 . -18.990 5.576   8.325    1.00 92.79 554 A 1 
ATOM 4238 O O   . GLU A 0 554 . -16.099 4.293   8.600    1.00 92.79 554 A 1 
ATOM 4239 C CG  . GLU A 0 554 . -20.527 5.632   8.341    1.00 92.79 554 A 1 
ATOM 4240 C CD  . GLU A 0 554 . -21.126 6.905   8.958    1.00 92.79 554 A 1 
ATOM 4241 O OE1 . GLU A 0 554 . -22.378 6.985   9.020    1.00 92.79 554 A 1 
ATOM 4242 O OE2 . GLU A 0 554 . -20.400 7.805   9.429    1.00 92.79 554 A 1 
ATOM 4243 N N   . SER A 0 555 . -16.642 4.231   6.424    1.00 90.95 555 A 1 
ATOM 4244 C CA  . SER A 0 555 . -15.274 4.461   5.928    1.00 90.95 555 A 1 
ATOM 4245 C C   . SER A 0 555 . -15.221 5.030   4.503    1.00 90.95 555 A 1 
ATOM 4246 C CB  . SER A 0 555 . -14.426 3.184   6.030    1.00 90.95 555 A 1 
ATOM 4247 O O   . SER A 0 555 . -16.178 4.891   3.742    1.00 90.95 555 A 1 
ATOM 4248 O OG  . SER A 0 555 . -14.945 2.133   5.235    1.00 90.95 555 A 1 
ATOM 4249 N N   . TYR A 0 556 . -14.098 5.659   4.148    1.00 90.21 556 A 1 
ATOM 4250 C CA  . TYR A 0 556 . -13.808 6.277   2.844    1.00 90.21 556 A 1 
ATOM 4251 C C   . TYR A 0 556 . -12.298 6.201   2.535    1.00 90.21 556 A 1 
ATOM 4252 C CB  . TYR A 0 556 . -14.314 7.729   2.885    1.00 90.21 556 A 1 
ATOM 4253 O O   . TYR A 0 556 . -11.502 6.211   3.475    1.00 90.21 556 A 1 
ATOM 4254 C CG  . TYR A 0 556 . -13.982 8.603   1.693    1.00 90.21 556 A 1 
ATOM 4255 C CD1 . TYR A 0 556 . -12.835 9.425   1.703    1.00 90.21 556 A 1 
ATOM 4256 C CD2 . TYR A 0 556 . -14.849 8.623   0.586    1.00 90.21 556 A 1 
ATOM 4257 C CE1 . TYR A 0 556 . -12.568 10.273  0.608    1.00 90.21 556 A 1 
ATOM 4258 C CE2 . TYR A 0 556 . -14.582 9.464   -0.507   1.00 90.21 556 A 1 
ATOM 4259 O OH  . TYR A 0 556 . -13.204 11.128  -1.544   1.00 90.21 556 A 1 
ATOM 4260 C CZ  . TYR A 0 556 . -13.443 10.295  -0.500   1.00 90.21 556 A 1 
ATOM 4261 N N   . ASP A 0 557 . -11.906 6.121   1.258    1.00 87.01 557 A 1 
ATOM 4262 C CA  . ASP A 0 557 . -10.499 6.068   0.796    1.00 87.01 557 A 1 
ATOM 4263 C C   . ASP A 0 557 . -10.333 6.788   -0.567   1.00 87.01 557 A 1 
ATOM 4264 C CB  . ASP A 0 557 . -10.026 4.600   0.726    1.00 87.01 557 A 1 
ATOM 4265 O O   . ASP A 0 557 . -11.264 6.769   -1.372   1.00 87.01 557 A 1 
ATOM 4266 C CG  . ASP A 0 557 . -8.503  4.403   0.842    1.00 87.01 557 A 1 
ATOM 4267 O OD1 . ASP A 0 557 . -7.726  5.279   0.401    1.00 87.01 557 A 1 
ATOM 4268 O OD2 . ASP A 0 557 . -8.105  3.355   1.400    1.00 87.01 557 A 1 
ATOM 4269 N N   . MET A 0 558 . -9.197  7.444   -0.848   1.00 80.80 558 A 1 
ATOM 4270 C CA  . MET A 0 558 . -8.979  8.279   -2.049   1.00 80.80 558 A 1 
ATOM 4271 C C   . MET A 0 558 . -7.478  8.506   -2.388   1.00 80.80 558 A 1 
ATOM 4272 C CB  . MET A 0 558 . -9.717  9.620   -1.823   1.00 80.80 558 A 1 
ATOM 4273 O O   . MET A 0 558 . -6.736  9.061   -1.584   1.00 80.80 558 A 1 
ATOM 4274 C CG  . MET A 0 558 . -9.632  10.566  -3.023   1.00 80.80 558 A 1 
ATOM 4275 S SD  . MET A 0 558 . -10.340 12.227  -2.858   1.00 80.80 558 A 1 
ATOM 4276 C CE  . MET A 0 558 . -9.297  12.913  -1.549   1.00 80.80 558 A 1 
ATOM 4277 N N   . THR A 0 559 . -7.010  8.166   -3.605   1.00 84.17 559 A 1 
ATOM 4278 C CA  . THR A 0 559 . -5.559  8.095   -3.981   1.00 84.17 559 A 1 
ATOM 4279 C C   . THR A 0 559 . -5.207  8.813   -5.315   1.00 84.17 559 A 1 
ATOM 4280 C CB  . THR A 0 559 . -5.119  6.610   -4.071   1.00 84.17 559 A 1 
ATOM 4281 O O   . THR A 0 559 . -5.620  8.342   -6.369   1.00 84.17 559 A 1 
ATOM 4282 C CG2 . THR A 0 559 . -3.623  6.386   -3.865   1.00 84.17 559 A 1 
ATOM 4283 O OG1 . THR A 0 559 . -5.816  5.754   -3.189   1.00 84.17 559 A 1 
ATOM 4284 N N   . TRP A 0 560 . -4.480  9.951   -5.332   1.00 58.46 560 A 1 
ATOM 4285 C CA  . TRP A 0 560 . -4.548  10.954  -6.437   1.00 58.46 560 A 1 
ATOM 4286 C C   . TRP A 0 560 . -3.256  11.805  -6.754   1.00 58.46 560 A 1 
ATOM 4287 C CB  . TRP A 0 560 . -5.663  11.987  -6.042   1.00 58.46 560 A 1 
ATOM 4288 O O   . TRP A 0 560 . -3.208  12.918  -6.269   1.00 58.46 560 A 1 
ATOM 4289 C CG  . TRP A 0 560 . -7.137  11.780  -6.239   1.00 58.46 560 A 1 
ATOM 4290 C CD1 . TRP A 0 560 . -7.879  10.714  -5.879   1.00 58.46 560 A 1 
ATOM 4291 C CD2 . TRP A 0 560 . -8.111  12.780  -6.697   1.00 58.46 560 A 1 
ATOM 4292 C CE2 . TRP A 0 560 . -9.421  12.224  -6.603   1.00 58.46 560 A 1 
ATOM 4293 C CE3 . TRP A 0 560 . -8.022  14.121  -7.135   1.00 58.46 560 A 1 
ATOM 4294 N NE1 . TRP A 0 560 . -9.214  10.953  -6.128   1.00 58.46 560 A 1 
ATOM 4295 C CH2 . TRP A 0 560 . -10.452 14.271  -7.369   1.00 58.46 560 A 1 
ATOM 4296 C CZ2 . TRP A 0 560 . -10.579 12.945  -6.922   1.00 58.46 560 A 1 
ATOM 4297 C CZ3 . TRP A 0 560 . -9.177  14.855  -7.475   1.00 58.46 560 A 1 
ATOM 4298 N N   . ALA A 0 561 . -2.244  11.460  -7.595   1.00 68.75 561 A 1 
ATOM 4299 C CA  . ALA A 0 561 . -1.329  12.494  -8.220   1.00 68.75 561 A 1 
ATOM 4300 C C   . ALA A 0 561 . -0.136  12.037  -9.095   1.00 68.75 561 A 1 
ATOM 4301 C CB  . ALA A 0 561 . -0.655  13.371  -7.156   1.00 68.75 561 A 1 
ATOM 4302 O O   . ALA A 0 561 . 0.453   10.979  -8.871   1.00 68.75 561 A 1 
ATOM 4303 N N   . LYS A 0 562 . 0.327   12.941  -9.992   1.00 81.72 562 A 1 
ATOM 4304 C CA  . LYS A 0 562 . 1.551   12.912  -10.840  1.00 81.72 562 A 1 
ATOM 4305 C C   . LYS A 0 562 . 1.954   14.326  -11.316  1.00 81.72 562 A 1 
ATOM 4306 C CB  . LYS A 0 562 . 1.381   12.031  -12.098  1.00 81.72 562 A 1 
ATOM 4307 O O   . LYS A 0 562 . 1.073   15.140  -11.581  1.00 81.72 562 A 1 
ATOM 4308 C CG  . LYS A 0 562 . 0.914   10.597  -11.811  1.00 81.72 562 A 1 
ATOM 4309 C CD  . LYS A 0 562 . 0.792   9.719   -13.064  1.00 81.72 562 A 1 
ATOM 4310 C CE  . LYS A 0 562 . -0.309  8.660   -12.877  1.00 81.72 562 A 1 
ATOM 4311 N NZ  . LYS A 0 562 . -1.662  9.284   -12.807  1.00 81.72 562 A 1 
ATOM 4312 N N   . SER A 0 563 . 3.247   14.584  -11.539  1.00 71.86 563 A 1 
ATOM 4313 C CA  . SER A 0 563 . 3.807   15.739  -12.270  1.00 71.86 563 A 1 
ATOM 4314 C C   . SER A 0 563 . 5.026   15.358  -13.119  1.00 71.86 563 A 1 
ATOM 4315 C CB  . SER A 0 563 . 4.151   16.918  -11.339  1.00 71.86 563 A 1 
ATOM 4316 O O   . SER A 0 563 . 5.647   14.325  -12.879  1.00 71.86 563 A 1 
ATOM 4317 O OG  . SER A 0 563 . 5.452   16.861  -10.782  1.00 71.86 563 A 1 
ATOM 4318 N N   . TYR A 0 564 . 5.366   16.213  -14.080  1.00 81.83 564 A 1 
ATOM 4319 C CA  . TYR A 0 564 . 6.488   16.138  -15.014  1.00 81.83 564 A 1 
ATOM 4320 C C   . TYR A 0 564 . 6.913   17.569  -15.366  1.00 81.83 564 A 1 
ATOM 4321 C CB  . TYR A 0 564 . 6.066   15.402  -16.298  1.00 81.83 564 A 1 
ATOM 4322 O O   . TYR A 0 564 . 6.038   18.416  -15.552  1.00 81.83 564 A 1 
ATOM 4323 C CG  . TYR A 0 564 . 5.500   14.012  -16.074  1.00 81.83 564 A 1 
ATOM 4324 C CD1 . TYR A 0 564 . 6.366   12.905  -16.010  1.00 81.83 564 A 1 
ATOM 4325 C CD2 . TYR A 0 564 . 4.115   13.832  -15.889  1.00 81.83 564 A 1 
ATOM 4326 C CE1 . TYR A 0 564 . 5.855   11.624  -15.726  1.00 81.83 564 A 1 
ATOM 4327 C CE2 . TYR A 0 564 . 3.598   12.557  -15.595  1.00 81.83 564 A 1 
ATOM 4328 O OH  . TYR A 0 564 . 3.973   10.222  -15.209  1.00 81.83 564 A 1 
ATOM 4329 C CZ  . TYR A 0 564 . 4.470   11.453  -15.505  1.00 81.83 564 A 1 
ATOM 4330 N N   . ASP A 0 565 . 8.211   17.821  -15.480  1.00 77.26 565 A 1 
ATOM 4331 C CA  . ASP A 0 565 . 8.834   19.104  -15.819  1.00 77.26 565 A 1 
ATOM 4332 C C   . ASP A 0 565 . 10.125  18.817  -16.634  1.00 77.26 565 A 1 
ATOM 4333 C CB  . ASP A 0 565 . 9.128   19.909  -14.527  1.00 77.26 565 A 1 
ATOM 4334 O O   . ASP A 0 565 . 10.758  17.781  -16.421  1.00 77.26 565 A 1 
ATOM 4335 C CG  . ASP A 0 565 . 7.937   20.063  -13.544  1.00 77.26 565 A 1 
ATOM 4336 O OD1 . ASP A 0 565 . 7.090   20.979  -13.707  1.00 77.26 565 A 1 
ATOM 4337 O OD2 . ASP A 0 565 . 7.859   19.280  -12.562  1.00 77.26 565 A 1 
ATOM 4338 N N   . ALA A 0 566 . 10.512  19.688  -17.568  1.00 87.72 566 A 1 
ATOM 4339 C CA  . ALA A 0 566 . 11.719  19.581  -18.395  1.00 87.72 566 A 1 
ATOM 4340 C C   . ALA A 0 566 . 12.228  20.967  -18.833  1.00 87.72 566 A 1 
ATOM 4341 C CB  . ALA A 0 566 . 11.432  18.705  -19.622  1.00 87.72 566 A 1 
ATOM 4342 O O   . ALA A 0 566 . 11.415  21.867  -19.052  1.00 87.72 566 A 1 
ATOM 4343 N N   . GLU A 0 567 . 13.543  21.119  -18.976  1.00 84.36 567 A 1 
ATOM 4344 C CA  . GLU A 0 567 . 14.253  22.341  -19.384  1.00 84.36 567 A 1 
ATOM 4345 C C   . GLU A 0 567 . 15.468  21.962  -20.252  1.00 84.36 567 A 1 
ATOM 4346 C CB  . GLU A 0 567 . 14.756  23.127  -18.150  1.00 84.36 567 A 1 
ATOM 4347 O O   . GLU A 0 567 . 16.092  20.934  -19.986  1.00 84.36 567 A 1 
ATOM 4348 C CG  . GLU A 0 567 . 13.688  23.503  -17.107  1.00 84.36 567 A 1 
ATOM 4349 C CD  . GLU A 0 567 . 14.314  24.080  -15.824  1.00 84.36 567 A 1 
ATOM 4350 O OE1 . GLU A 0 567 . 14.224  23.407  -14.758  1.00 84.36 567 A 1 
ATOM 4351 O OE2 . GLU A 0 567 . 14.851  25.210  -15.894  1.00 84.36 567 A 1 
ATOM 4352 N N   . SER A 0 568 . 15.836  22.795  -21.227  1.00 88.43 568 A 1 
ATOM 4353 C CA  . SER A 0 568 . 17.135  22.732  -21.912  1.00 88.43 568 A 1 
ATOM 4354 C C   . SER A 0 568 . 17.722  24.130  -22.151  1.00 88.43 568 A 1 
ATOM 4355 C CB  . SER A 0 568 . 17.067  21.937  -23.221  1.00 88.43 568 A 1 
ATOM 4356 O O   . SER A 0 568 . 16.977  25.102  -22.281  1.00 88.43 568 A 1 
ATOM 4357 O OG  . SER A 0 568 . 16.304  22.615  -24.202  1.00 88.43 568 A 1 
ATOM 4358 N N   . TYR A 0 569 . 19.050  24.255  -22.208  1.00 86.39 569 A 1 
ATOM 4359 C CA  . TYR A 0 569 . 19.778  25.453  -22.652  1.00 86.39 569 A 1 
ATOM 4360 C C   . TYR A 0 569 . 20.917  25.046  -23.579  1.00 86.39 569 A 1 
ATOM 4361 C CB  . TYR A 0 569 . 20.361  26.231  -21.456  1.00 86.39 569 A 1 
ATOM 4362 O O   . TYR A 0 569 . 21.762  24.251  -23.170  1.00 86.39 569 A 1 
ATOM 4363 C CG  . TYR A 0 569 . 21.330  27.363  -21.805  1.00 86.39 569 A 1 
ATOM 4364 C CD1 . TYR A 0 569 . 22.721  27.126  -21.831  1.00 86.39 569 A 1 
ATOM 4365 C CD2 . TYR A 0 569 . 20.849  28.657  -22.090  1.00 86.39 569 A 1 
ATOM 4366 C CE1 . TYR A 0 569 . 23.626  28.174  -22.101  1.00 86.39 569 A 1 
ATOM 4367 C CE2 . TYR A 0 569 . 21.750  29.713  -22.349  1.00 86.39 569 A 1 
ATOM 4368 O OH  . TYR A 0 569 . 24.014  30.512  -22.546  1.00 86.39 569 A 1 
ATOM 4369 C CZ  . TYR A 0 569 . 23.144  29.478  -22.342  1.00 86.39 569 A 1 
ATOM 4370 N N   . ASP A 0 570 . 20.998  25.670  -24.755  1.00 90.79 570 A 1 
ATOM 4371 C CA  . ASP A 0 570 . 22.146  25.527  -25.648  1.00 90.79 570 A 1 
ATOM 4372 C C   . ASP A 0 570 . 22.846  26.872  -25.846  1.00 90.79 570 A 1 
ATOM 4373 C CB  . ASP A 0 570 . 21.799  24.924  -27.017  1.00 90.79 570 A 1 
ATOM 4374 O O   . ASP A 0 570 . 22.210  27.906  -26.068  1.00 90.79 570 A 1 
ATOM 4375 C CG  . ASP A 0 570 . 20.646  23.925  -26.998  1.00 90.79 570 A 1 
ATOM 4376 O OD1 . ASP A 0 570 . 20.857  22.787  -26.539  1.00 90.79 570 A 1 
ATOM 4377 O OD2 . ASP A 0 570 . 19.569  24.327  -27.503  1.00 90.79 570 A 1 
ATOM 4378 N N   . GLU A 0 571 . 24.174  26.846  -25.851  1.00 88.67 571 A 1 
ATOM 4379 C CA  . GLU A 0 571 . 25.028  27.950  -26.279  1.00 88.67 571 A 1 
ATOM 4380 C C   . GLU A 0 571 . 26.042  27.425  -27.279  1.00 88.67 571 A 1 
ATOM 4381 C CB  . GLU A 0 571 . 25.698  28.591  -25.056  1.00 88.67 571 A 1 
ATOM 4382 O O   . GLU A 0 571 . 26.843  26.560  -26.940  1.00 88.67 571 A 1 
ATOM 4383 C CG  . GLU A 0 571 . 26.883  29.528  -25.366  1.00 88.67 571 A 1 
ATOM 4384 C CD  . GLU A 0 571 . 27.216  30.467  -24.194  1.00 88.67 571 A 1 
ATOM 4385 O OE1 . GLU A 0 571 . 27.826  31.535  -24.436  1.00 88.67 571 A 1 
ATOM 4386 O OE2 . GLU A 0 571 . 26.637  30.335  -23.087  1.00 88.67 571 A 1 
ATOM 4387 N N   . TRP A 0 572 . 26.026  27.956  -28.499  1.00 90.15 572 A 1 
ATOM 4388 C CA  . TRP A 0 572 . 26.961  27.551  -29.541  1.00 90.15 572 A 1 
ATOM 4389 C C   . TRP A 0 572 . 27.514  28.746  -30.311  1.00 90.15 572 A 1 
ATOM 4390 C CB  . TRP A 0 572 . 26.321  26.498  -30.454  1.00 90.15 572 A 1 
ATOM 4391 O O   . TRP A 0 572 . 26.858  29.776  -30.472  1.00 90.15 572 A 1 
ATOM 4392 C CG  . TRP A 0 572 . 25.047  26.901  -31.133  1.00 90.15 572 A 1 
ATOM 4393 C CD1 . TRP A 0 572 . 23.803  26.671  -30.657  1.00 90.15 572 A 1 
ATOM 4394 C CD2 . TRP A 0 572 . 24.867  27.595  -32.404  1.00 90.15 572 A 1 
ATOM 4395 C CE2 . TRP A 0 572 . 23.466  27.736  -32.647  1.00 90.15 572 A 1 
ATOM 4396 C CE3 . TRP A 0 572 . 25.743  28.118  -33.380  1.00 90.15 572 A 1 
ATOM 4397 N NE1 . TRP A 0 572 . 22.865  27.159  -31.545  1.00 90.15 572 A 1 
ATOM 4398 C CH2 . TRP A 0 572 . 23.865  28.877  -34.748  1.00 90.15 572 A 1 
ATOM 4399 C CZ2 . TRP A 0 572 . 22.963  28.367  -33.797  1.00 90.15 572 A 1 
ATOM 4400 C CZ3 . TRP A 0 572 . 25.249  28.745  -34.540  1.00 90.15 572 A 1 
ATOM 4401 N N   . ASP A 0 573 . 28.743  28.594  -30.786  1.00 87.87 573 A 1 
ATOM 4402 C CA  . ASP A 0 573 . 29.483  29.582  -31.564  1.00 87.87 573 A 1 
ATOM 4403 C C   . ASP A 0 573 . 30.192  28.856  -32.713  1.00 87.87 573 A 1 
ATOM 4404 C CB  . ASP A 0 573 . 30.452  30.324  -30.625  1.00 87.87 573 A 1 
ATOM 4405 O O   . ASP A 0 573 . 30.785  27.801  -32.507  1.00 87.87 573 A 1 
ATOM 4406 C CG  . ASP A 0 573 . 31.144  31.550  -31.230  1.00 87.87 573 A 1 
ATOM 4407 O OD1 . ASP A 0 573 . 30.851  31.938  -32.379  1.00 87.87 573 A 1 
ATOM 4408 O OD2 . ASP A 0 573 . 32.016  32.122  -30.532  1.00 87.87 573 A 1 
ATOM 4409 N N   . ASN A 0 574 . 30.095  29.397  -33.922  1.00 87.15 574 A 1 
ATOM 4410 C CA  . ASN A 0 574 . 30.689  28.877  -35.147  1.00 87.15 574 A 1 
ATOM 4411 C C   . ASN A 0 574 . 31.373  30.041  -35.864  1.00 87.15 574 A 1 
ATOM 4412 C CB  . ASN A 0 574 . 29.577  28.237  -36.005  1.00 87.15 574 A 1 
ATOM 4413 O O   . ASN A 0 574 . 30.682  30.875  -36.461  1.00 87.15 574 A 1 
ATOM 4414 C CG  . ASN A 0 574 . 30.048  27.731  -37.363  1.00 87.15 574 A 1 
ATOM 4415 N ND2 . ASN A 0 574 . 30.425  28.593  -38.281  1.00 87.15 574 A 1 
ATOM 4416 O OD1 . ASN A 0 574 . 30.026  26.543  -37.627  1.00 87.15 574 A 1 
ATOM 4417 N N   . LYS A 0 575 . 32.705  30.069  -35.855  1.00 82.63 575 A 1 
ATOM 4418 C CA  . LYS A 0 575 . 33.503  30.992  -36.671  1.00 82.63 575 A 1 
ATOM 4419 C C   . LYS A 0 575 . 34.121  30.249  -37.838  1.00 82.63 575 A 1 
ATOM 4420 C CB  . LYS A 0 575 . 34.601  31.690  -35.869  1.00 82.63 575 A 1 
ATOM 4421 O O   . LYS A 0 575 . 34.587  29.127  -37.669  1.00 82.63 575 A 1 
ATOM 4422 C CG  . LYS A 0 575 . 34.038  32.411  -34.649  1.00 82.63 575 A 1 
ATOM 4423 C CD  . LYS A 0 575 . 35.165  33.142  -33.907  1.00 82.63 575 A 1 
ATOM 4424 C CE  . LYS A 0 575 . 34.643  33.637  -32.559  1.00 82.63 575 A 1 
ATOM 4425 N NZ  . LYS A 0 575 . 34.303  32.482  -31.700  1.00 82.63 575 A 1 
ATOM 4426 N N   . ASP A 0 576 . 34.115  30.940  -38.959  1.00 82.20 576 A 1 
ATOM 4427 C CA  . ASP A 0 576 . 34.585  30.548  -40.279  1.00 82.20 576 A 1 
ATOM 4428 C C   . ASP A 0 576 . 35.456  31.739  -40.716  1.00 82.20 576 A 1 
ATOM 4429 C CB  . ASP A 0 576 . 33.296  30.322  -41.100  1.00 82.20 576 A 1 
ATOM 4430 O O   . ASP A 0 576 . 34.931  32.829  -40.947  1.00 82.20 576 A 1 
ATOM 4431 C CG  . ASP A 0 576 . 33.426  30.149  -42.615  1.00 82.20 576 A 1 
ATOM 4432 O OD1 . ASP A 0 576 . 34.472  30.536  -43.177  1.00 82.20 576 A 1 
ATOM 4433 O OD2 . ASP A 0 576 . 32.395  29.735  -43.207  1.00 82.20 576 A 1 
ATOM 4434 N N   . ASP A 0 577 . 36.785  31.597  -40.639  1.00 79.23 577 A 1 
ATOM 4435 C CA  . ASP A 0 577 . 37.780  32.680  -40.806  1.00 79.23 577 A 1 
ATOM 4436 C C   . ASP A 0 577 . 38.608  32.493  -42.108  1.00 79.23 577 A 1 
ATOM 4437 C CB  . ASP A 0 577 . 38.612  32.833  -39.499  1.00 79.23 577 A 1 
ATOM 4438 O O   . ASP A 0 577 . 39.827  32.719  -42.159  1.00 79.23 577 A 1 
ATOM 4439 C CG  . ASP A 0 577 . 38.346  34.119  -38.696  1.00 79.23 577 A 1 
ATOM 4440 O OD1 . ASP A 0 577 . 38.225  35.200  -39.319  1.00 79.23 577 A 1 
ATOM 4441 O OD2 . ASP A 0 577 . 38.433  34.071  -37.444  1.00 79.23 577 A 1 
ATOM 4442 N N   . ASP A 0 578 . 37.934  32.040  -43.165  1.00 78.57 578 A 1 
ATOM 4443 C CA  . ASP A 0 578 . 38.481  31.488  -44.408  1.00 78.57 578 A 1 
ATOM 4444 C C   . ASP A 0 578 . 39.333  32.460  -45.263  1.00 78.57 578 A 1 
ATOM 4445 C CB  . ASP A 0 578 . 37.293  30.915  -45.205  1.00 78.57 578 A 1 
ATOM 4446 O O   . ASP A 0 578 . 39.013  33.639  -45.464  1.00 78.57 578 A 1 
ATOM 4447 C CG  . ASP A 0 578 . 37.713  29.932  -46.294  1.00 78.57 578 A 1 
ATOM 4448 O OD1 . ASP A 0 578 . 38.761  29.280  -46.098  1.00 78.57 578 A 1 
ATOM 4449 O OD2 . ASP A 0 578 . 37.083  29.936  -47.379  1.00 78.57 578 A 1 
ATOM 4450 N N   . LYS A 0 579 . 40.456  31.978  -45.818  1.00 70.04 579 A 1 
ATOM 4451 C CA  . LYS A 0 579 . 41.375  32.782  -46.659  1.00 70.04 579 A 1 
ATOM 4452 C C   . LYS A 0 579 . 41.851  32.000  -47.871  1.00 70.04 579 A 1 
ATOM 4453 C CB  . LYS A 0 579 . 42.593  33.273  -45.861  1.00 70.04 579 A 1 
ATOM 4454 O O   . LYS A 0 579 . 42.478  30.953  -47.747  1.00 70.04 579 A 1 
ATOM 4455 C CG  . LYS A 0 579 . 42.207  34.193  -44.697  1.00 70.04 579 A 1 
ATOM 4456 C CD  . LYS A 0 579 . 43.388  34.471  -43.757  1.00 70.04 579 A 1 
ATOM 4457 C CE  . LYS A 0 579 . 42.878  35.047  -42.427  1.00 70.04 579 A 1 
ATOM 4458 N NZ  . LYS A 0 579 . 42.092  34.048  -41.653  1.00 70.04 579 A 1 
ATOM 4459 N N   . TRP A 0 580 . 41.677  32.588  -49.052  1.00 68.21 580 A 1 
ATOM 4460 C CA  . TRP A 0 580 . 41.964  31.944  -50.333  1.00 68.21 580 A 1 
ATOM 4461 C C   . TRP A 0 580 . 42.784  32.855  -51.258  1.00 68.21 580 A 1 
ATOM 4462 C CB  . TRP A 0 580 . 40.648  31.452  -50.960  1.00 68.21 580 A 1 
ATOM 4463 O O   . TRP A 0 580 . 42.394  33.968  -51.629  1.00 68.21 580 A 1 
ATOM 4464 C CG  . TRP A 0 580 . 39.489  32.405  -50.917  1.00 68.21 580 A 1 
ATOM 4465 C CD1 . TRP A 0 580 . 38.676  32.587  -49.849  1.00 68.21 580 A 1 
ATOM 4466 C CD2 . TRP A 0 580 . 38.930  33.232  -51.982  1.00 68.21 580 A 1 
ATOM 4467 C CE2 . TRP A 0 580 . 37.816  33.953  -51.454  1.00 68.21 580 A 1 
ATOM 4468 C CE3 . TRP A 0 580 . 39.218  33.407  -53.354  1.00 68.21 580 A 1 
ATOM 4469 N NE1 . TRP A 0 580 . 37.713  33.526  -50.147  1.00 68.21 580 A 1 
ATOM 4470 C CH2 . TRP A 0 580 . 37.367  34.986  -53.599  1.00 68.21 580 A 1 
ATOM 4471 C CZ2 . TRP A 0 580 . 37.055  34.833  -52.238  1.00 68.21 580 A 1 
ATOM 4472 C CZ3 . TRP A 0 580 . 38.434  34.261  -54.159  1.00 68.21 580 A 1 
ATOM 4473 N N   . GLY A 0 581 . 43.960  32.375  -51.668  1.00 61.39 581 A 1 
ATOM 4474 C CA  . GLY A 0 581 . 44.803  33.043  -52.660  1.00 61.39 581 A 1 
ATOM 4475 C C   . GLY A 0 581 . 44.354  32.721  -54.088  1.00 61.39 581 A 1 
ATOM 4476 O O   . GLY A 0 581 . 44.379  31.564  -54.504  1.00 61.39 581 A 1 
ATOM 4477 N N   . THR A 0 582 . 43.972  33.730  -54.879  1.00 54.53 582 A 1 
ATOM 4478 C CA  . THR A 0 582 . 43.467  33.483  -56.244  1.00 54.53 582 A 1 
ATOM 4479 C C   . THR A 0 582 . 44.579  33.251  -57.269  1.00 54.53 582 A 1 
ATOM 4480 C CB  . THR A 0 582 . 42.507  34.567  -56.756  1.00 54.53 582 A 1 
ATOM 4481 O O   . THR A 0 582 . 45.432  34.109  -57.503  1.00 54.53 582 A 1 
ATOM 4482 C CG2 . THR A 0 582 . 41.234  34.624  -55.927  1.00 54.53 582 A 1 
ATOM 4483 O OG1 . THR A 0 582 . 43.073  35.857  -56.778  1.00 54.53 582 A 1 
ATOM 4484 N N   . GLN A 0 583 . 44.526  32.111  -57.963  1.00 54.53 583 A 1 
ATOM 4485 C CA  . GLN A 0 583 . 45.360  31.843  -59.135  1.00 54.53 583 A 1 
ATOM 4486 C C   . GLN A 0 583 . 44.667  32.342  -60.415  1.00 54.53 583 A 1 
ATOM 4487 C CB  . GLN A 0 583 . 45.730  30.352  -59.169  1.00 54.53 583 A 1 
ATOM 4488 O O   . GLN A 0 583 . 43.822  31.660  -60.995  1.00 54.53 583 A 1 
ATOM 4489 C CG  . GLN A 0 583 . 46.692  30.024  -60.325  1.00 54.53 583 A 1 
ATOM 4490 C CD  . GLN A 0 583 . 47.255  28.606  -60.243  1.00 54.53 583 A 1 
ATOM 4491 N NE2 . GLN A 0 583 . 47.605  27.994  -61.352  1.00 54.53 583 A 1 
ATOM 4492 O OE1 . GLN A 0 583 . 47.412  28.023  -59.189  1.00 54.53 583 A 1 
ATOM 4493 N N   . ALA A 0 584 . 45.031  33.543  -60.870  1.00 46.49 584 A 1 
ATOM 4494 C CA  . ALA A 0 584 . 44.610  34.079  -62.167  1.00 46.49 584 A 1 
ATOM 4495 C C   . ALA A 0 584 . 45.439  33.465  -63.317  1.00 46.49 584 A 1 
ATOM 4496 C CB  . ALA A 0 584 . 44.699  35.609  -62.126  1.00 46.49 584 A 1 
ATOM 4497 O O   . ALA A 0 584 . 46.658  33.343  -63.214  1.00 46.49 584 A 1 
ATOM 4498 N N   . TRP A 0 585 . 44.786  33.077  -64.420  1.00 47.22 585 A 1 
ATOM 4499 C CA  . TRP A 0 585 . 45.398  32.267  -65.487  1.00 47.22 585 A 1 
ATOM 4500 C C   . TRP A 0 585 . 45.900  33.109  -66.677  1.00 47.22 585 A 1 
ATOM 4501 C CB  . TRP A 0 585 . 44.395  31.204  -65.972  1.00 47.22 585 A 1 
ATOM 4502 O O   . TRP A 0 585 . 45.105  33.783  -67.336  1.00 47.22 585 A 1 
ATOM 4503 C CG  . TRP A 0 585 . 44.026  30.101  -65.017  1.00 47.22 585 A 1 
ATOM 4504 C CD1 . TRP A 0 585 . 43.443  30.254  -63.805  1.00 47.22 585 A 1 
ATOM 4505 C CD2 . TRP A 0 585 . 44.180  28.654  -65.190  1.00 47.22 585 A 1 
ATOM 4506 C CE2 . TRP A 0 585 . 43.661  27.997  -64.032  1.00 47.22 585 A 1 
ATOM 4507 C CE3 . TRP A 0 585 . 44.713  27.828  -66.206  1.00 47.22 585 A 1 
ATOM 4508 N NE1 . TRP A 0 585 . 43.249  29.023  -63.213  1.00 47.22 585 A 1 
ATOM 4509 C CH2 . TRP A 0 585 . 44.191  25.811  -64.924  1.00 47.22 585 A 1 
ATOM 4510 C CZ2 . TRP A 0 585 . 43.658  26.601  -63.893  1.00 47.22 585 A 1 
ATOM 4511 C CZ3 . TRP A 0 585 . 44.719  26.424  -66.075  1.00 47.22 585 A 1 
ATOM 4512 N N   . GLY A 0 586 . 47.196  33.002  -66.998  1.00 46.89 586 A 1 
ATOM 4513 C CA  . GLY A 0 586 . 47.792  33.413  -68.283  1.00 46.89 586 A 1 
ATOM 4514 C C   . GLY A 0 586 . 47.749  32.301  -69.352  1.00 46.89 586 A 1 
ATOM 4515 O O   . GLY A 0 586 . 47.251  31.209  -69.074  1.00 46.89 586 A 1 
ATOM 4516 N N   . LYS A 0 587 . 48.241  32.576  -70.576  1.00 42.56 587 A 1 
ATOM 4517 C CA  . LYS A 0 587 . 48.346  31.625  -71.715  1.00 42.56 587 A 1 
ATOM 4518 C C   . LYS A 0 587 . 49.573  31.904  -72.610  1.00 42.56 587 A 1 
ATOM 4519 C CB  . LYS A 0 587 . 47.046  31.602  -72.542  1.00 42.56 587 A 1 
ATOM 4520 O O   . LYS A 0 587 . 50.205  32.940  -72.451  1.00 42.56 587 A 1 
ATOM 4521 C CG  . LYS A 0 587 . 45.923  30.886  -71.781  1.00 42.56 587 A 1 
ATOM 4522 C CD  . LYS A 0 587 . 44.759  30.492  -72.686  1.00 42.56 587 A 1 
ATOM 4523 C CE  . LYS A 0 587 . 43.790  29.678  -71.827  1.00 42.56 587 A 1 
ATOM 4524 N NZ  . LYS A 0 587 . 42.654  29.168  -72.624  1.00 42.56 587 A 1 
ATOM 4525 N N   . ASP A 0 588 . 49.872  30.978  -73.528  1.00 37.38 588 A 1 
ATOM 4526 C CA  . ASP A 0 588 . 51.205  30.367  -73.708  1.00 37.38 588 A 1 
ATOM 4527 C C   . ASP A 0 588 . 51.574  29.929  -75.168  1.00 37.38 588 A 1 
ATOM 4528 C CB  . ASP A 0 588 . 51.190  29.129  -72.769  1.00 37.38 588 A 1 
ATOM 4529 O O   . ASP A 0 588 . 50.661  29.735  -75.980  1.00 37.38 588 A 1 
ATOM 4530 C CG  . ASP A 0 588 . 50.036  28.109  -72.978  1.00 37.38 588 A 1 
ATOM 4531 O OD1 . ASP A 0 588 . 48.976  28.401  -73.594  1.00 37.38 588 A 1 
ATOM 4532 O OD2 . ASP A 0 588 . 50.143  26.953  -72.528  1.00 37.38 588 A 1 
ATOM 4533 N N   . ARG A 0 589 . 52.881  29.657  -75.435  1.00 39.82 589 A 1 
ATOM 4534 C CA  . ARG A 0 589 . 53.516  28.742  -76.454  1.00 39.82 589 A 1 
ATOM 4535 C C   . ARG A 0 589 . 54.296  29.224  -77.721  1.00 39.82 589 A 1 
ATOM 4536 C CB  . ARG A 0 589 . 52.676  27.481  -76.714  1.00 39.82 589 A 1 
ATOM 4537 O O   . ARG A 0 589 . 54.099  30.321  -78.241  1.00 39.82 589 A 1 
ATOM 4538 C CG  . ARG A 0 589 . 52.747  26.545  -75.503  1.00 39.82 589 A 1 
ATOM 4539 C CD  . ARG A 0 589 . 51.735  25.415  -75.642  1.00 39.82 589 A 1 
ATOM 4540 N NE  . ARG A 0 589 . 50.368  25.901  -75.374  1.00 39.82 589 A 1 
ATOM 4541 N NH1 . ARG A 0 589 . 49.469  23.873  -74.844  1.00 39.82 589 A 1 
ATOM 4542 N NH2 . ARG A 0 589 . 48.385  25.739  -74.276  1.00 39.82 589 A 1 
ATOM 4543 C CZ  . ARG A 0 589 . 49.409  25.176  -74.843  1.00 39.82 589 A 1 
ATOM 4544 N N   . ASP A 0 590 . 55.147  28.306  -78.243  1.00 41.09 590 A 1 
ATOM 4545 C CA  . ASP A 0 590 . 56.517  28.508  -78.810  1.00 41.09 590 A 1 
ATOM 4546 C C   . ASP A 0 590 . 56.909  27.540  -79.988  1.00 41.09 590 A 1 
ATOM 4547 C CB  . ASP A 0 590 . 57.560  28.331  -77.667  1.00 41.09 590 A 1 
ATOM 4548 O O   . ASP A 0 590 . 56.204  26.565  -80.251  1.00 41.09 590 A 1 
ATOM 4549 C CG  . ASP A 0 590 . 56.904  28.098  -76.300  1.00 41.09 590 A 1 
ATOM 4550 O OD1 . ASP A 0 590 . 56.688  29.118  -75.614  1.00 41.09 590 A 1 
ATOM 4551 O OD2 . ASP A 0 590 . 56.340  26.992  -76.126  1.00 41.09 590 A 1 
ATOM 4552 N N   . ILE A 0 591 . 58.008  27.819  -80.746  1.00 37.19 591 A 1 
ATOM 4553 C CA  . ILE A 0 591 . 58.546  27.079  -81.949  1.00 37.19 591 A 1 
ATOM 4554 C C   . ILE A 0 591 . 60.043  27.477  -82.228  1.00 37.19 591 A 1 
ATOM 4555 C CB  . ILE A 0 591 . 57.737  27.479  -83.238  1.00 37.19 591 A 1 
ATOM 4556 O O   . ILE A 0 591 . 60.349  28.645  -82.014  1.00 37.19 591 A 1 
ATOM 4557 C CG1 . ILE A 0 591 . 56.193  27.412  -83.104  1.00 37.19 591 A 1 
ATOM 4558 C CG2 . ILE A 0 591 . 58.133  26.672  -84.498  1.00 37.19 591 A 1 
ATOM 4559 C CD1 . ILE A 0 591 . 55.384  27.812  -84.348  1.00 37.19 591 A 1 
ATOM 4560 N N   . TYR A 0 592 . 60.988  26.765  -82.901  1.00 36.77 592 A 1 
ATOM 4561 C CA  . TYR A 0 592 . 61.489  25.357  -82.990  1.00 36.77 592 A 1 
ATOM 4562 C C   . TYR A 0 592 . 62.725  25.281  -83.976  1.00 36.77 592 A 1 
ATOM 4563 C CB  . TYR A 0 592 . 60.391  24.341  -83.372  1.00 36.77 592 A 1 
ATOM 4564 O O   . TYR A 0 592 . 63.124  26.314  -84.517  1.00 36.77 592 A 1 
ATOM 4565 C CG  . TYR A 0 592 . 60.485  23.029  -82.613  1.00 36.77 592 A 1 
ATOM 4566 C CD1 . TYR A 0 592 . 60.596  21.800  -83.297  1.00 36.77 592 A 1 
ATOM 4567 C CD2 . TYR A 0 592 . 60.437  23.041  -81.202  1.00 36.77 592 A 1 
ATOM 4568 C CE1 . TYR A 0 592 . 60.682  20.597  -82.565  1.00 36.77 592 A 1 
ATOM 4569 C CE2 . TYR A 0 592 . 60.538  21.845  -80.471  1.00 36.77 592 A 1 
ATOM 4570 O OH  . TYR A 0 592 . 60.763  19.457  -80.455  1.00 36.77 592 A 1 
ATOM 4571 C CZ  . TYR A 0 592 . 60.665  20.618  -81.152  1.00 36.77 592 A 1 
ATOM 4572 N N   . GLY A 0 593 . 63.357  24.111  -84.244  1.00 37.07 593 A 1 
ATOM 4573 C CA  . GLY A 0 593 . 64.745  23.985  -84.797  1.00 37.07 593 A 1 
ATOM 4574 C C   . GLY A 0 593 . 65.200  22.590  -85.344  1.00 37.07 593 A 1 
ATOM 4575 O O   . GLY A 0 593 . 64.324  21.864  -85.807  1.00 37.07 593 A 1 
ATOM 4576 N N   . ALA A 0 594 . 66.528  22.255  -85.372  1.00 36.01 594 A 1 
ATOM 4577 C CA  . ALA A 0 594 . 67.192  20.887  -85.359  1.00 36.01 594 A 1 
ATOM 4578 C C   . ALA A 0 594 . 68.634  20.765  -85.994  1.00 36.01 594 A 1 
ATOM 4579 C CB  . ALA A 0 594 . 66.361  19.831  -86.112  1.00 36.01 594 A 1 
ATOM 4580 O O   . ALA A 0 594 . 68.881  21.393  -87.023  1.00 36.01 594 A 1 
ATOM 4581 N N   . SER A 0 595 . 69.553  19.879  -85.499  1.00 38.32 595 A 1 
ATOM 4582 C CA  . SER A 0 595 . 70.686  19.203  -86.254  1.00 38.32 595 A 1 
ATOM 4583 C C   . SER A 0 595 . 71.574  18.206  -85.419  1.00 38.32 595 A 1 
ATOM 4584 C CB  . SER A 0 595 . 71.642  20.226  -86.893  1.00 38.32 595 A 1 
ATOM 4585 O O   . SER A 0 595 . 71.567  18.310  -84.197  1.00 38.32 595 A 1 
ATOM 4586 O OG  . SER A 0 595 . 72.246  21.054  -85.925  1.00 38.32 595 A 1 
ATOM 4587 N N   . SER A 0 596 . 72.348  17.256  -86.023  1.00 36.10 596 A 1 
ATOM 4588 C CA  . SER A 0 596 . 73.241  16.276  -85.298  1.00 36.10 596 A 1 
ATOM 4589 C C   . SER A 0 596 . 74.230  15.384  -86.143  1.00 36.10 596 A 1 
ATOM 4590 C CB  . SER A 0 596 . 72.339  15.308  -84.505  1.00 36.10 596 A 1 
ATOM 4591 O O   . SER A 0 596 . 73.875  14.995  -87.255  1.00 36.10 596 A 1 
ATOM 4592 O OG  . SER A 0 596 . 71.351  14.704  -85.321  1.00 36.10 596 A 1 
ATOM 4593 N N   . GLN A 0 597 . 75.439  14.996  -85.630  1.00 34.20 597 A 1 
ATOM 4594 C CA  . GLN A 0 597 . 76.155  13.686  -85.880  1.00 34.20 597 A 1 
ATOM 4595 C C   . GLN A 0 597 . 77.460  13.389  -85.040  1.00 34.20 597 A 1 
ATOM 4596 C CB  . GLN A 0 597 . 76.486  13.448  -87.382  1.00 34.20 597 A 1 
ATOM 4597 O O   . GLN A 0 597 . 78.261  14.288  -84.810  1.00 34.20 597 A 1 
ATOM 4598 C CG  . GLN A 0 597 . 75.683  12.238  -87.907  1.00 34.20 597 A 1 
ATOM 4599 C CD  . GLN A 0 597 . 75.966  11.822  -89.352  1.00 34.20 597 A 1 
ATOM 4600 N NE2 . GLN A 0 597 . 75.026  11.160  -89.994  1.00 34.20 597 A 1 
ATOM 4601 O OE1 . GLN A 0 597 . 77.020  12.032  -89.930  1.00 34.20 597 A 1 
ATOM 4602 N N   . PHE A 0 598 . 77.703  12.099  -84.700  1.00 36.85 598 A 1 
ATOM 4603 C CA  . PHE A 0 598 . 78.907  11.409  -84.119  1.00 36.85 598 A 1 
ATOM 4604 C C   . PHE A 0 598 . 79.195  11.338  -82.577  1.00 36.85 598 A 1 
ATOM 4605 C CB  . PHE A 0 598 . 80.187  11.653  -84.949  1.00 36.85 598 A 1 
ATOM 4606 O O   . PHE A 0 598 . 80.185  11.869  -82.090  1.00 36.85 598 A 1 
ATOM 4607 C CG  . PHE A 0 598 . 80.147  11.131  -86.376  1.00 36.85 598 A 1 
ATOM 4608 C CD1 . PHE A 0 598 . 80.158  9.744   -86.629  1.00 36.85 598 A 1 
ATOM 4609 C CD2 . PHE A 0 598 . 80.103  12.033  -87.454  1.00 36.85 598 A 1 
ATOM 4610 C CE1 . PHE A 0 598 . 80.097  9.265   -87.951  1.00 36.85 598 A 1 
ATOM 4611 C CE2 . PHE A 0 598 . 80.042  11.554  -88.774  1.00 36.85 598 A 1 
ATOM 4612 C CZ  . PHE A 0 598 . 80.033  10.171  -89.024  1.00 36.85 598 A 1 
ATOM 4613 N N   . ALA A 0 599 . 78.454  10.450  -81.887  1.00 33.84 599 A 1 
ATOM 4614 C CA  . ALA A 0 599 . 78.952  9.307   -81.065  1.00 33.84 599 A 1 
ATOM 4615 C C   . ALA A 0 599 . 79.576  9.428   -79.625  1.00 33.84 599 A 1 
ATOM 4616 C CB  . ALA A 0 599 . 79.830  8.426   -81.977  1.00 33.84 599 A 1 
ATOM 4617 O O   . ALA A 0 599 . 80.788  9.563   -79.483  1.00 33.84 599 A 1 
ATOM 4618 N N   . LYS A 0 600 . 78.752  9.013   -78.629  1.00 30.98 600 A 1 
ATOM 4619 C CA  . LYS A 0 600 . 79.006  8.116   -77.449  1.00 30.98 600 A 1 
ATOM 4620 C C   . LYS A 0 600 . 79.506  8.632   -76.067  1.00 30.98 600 A 1 
ATOM 4621 C CB  . LYS A 0 600 . 79.858  6.891   -77.844  1.00 30.98 600 A 1 
ATOM 4622 O O   . LYS A 0 600 . 80.651  9.050   -75.962  1.00 30.98 600 A 1 
ATOM 4623 C CG  . LYS A 0 600 . 79.152  5.920   -78.799  1.00 30.98 600 A 1 
ATOM 4624 C CD  . LYS A 0 600 . 80.000  4.656   -78.988  1.00 30.98 600 A 1 
ATOM 4625 C CE  . LYS A 0 600 . 79.226  3.625   -79.814  1.00 30.98 600 A 1 
ATOM 4626 N NZ  . LYS A 0 600 . 79.857  2.286   -79.732  1.00 30.98 600 A 1 
ATOM 4627 N N   . ALA A 0 601 . 78.687  8.306   -75.041  1.00 28.02 601 A 1 
ATOM 4628 C CA  . ALA A 0 601 . 78.950  8.011   -73.605  1.00 28.02 601 A 1 
ATOM 4629 C C   . ALA A 0 601 . 79.578  9.113   -72.701  1.00 28.02 601 A 1 
ATOM 4630 C CB  . ALA A 0 601 . 79.718  6.681   -73.548  1.00 28.02 601 A 1 
ATOM 4631 O O   . ALA A 0 601 . 80.572  9.718   -73.092  1.00 28.02 601 A 1 
ATOM 4632 N N   . ASP A 0 602 . 79.110  9.379   -71.466  1.00 35.35 602 A 1 
ATOM 4633 C CA  . ASP A 0 602 . 77.982  8.828   -70.664  1.00 35.35 602 A 1 
ATOM 4634 C C   . ASP A 0 602 . 77.531  9.864   -69.590  1.00 35.35 602 A 1 
ATOM 4635 C CB  . ASP A 0 602 . 78.438  7.534   -69.958  1.00 35.35 602 A 1 
ATOM 4636 O O   . ASP A 0 602 . 78.420  10.492  -69.017  1.00 35.35 602 A 1 
ATOM 4637 C CG  . ASP A 0 602 . 77.281  6.561   -69.755  1.00 35.35 602 A 1 
ATOM 4638 O OD1 . ASP A 0 602 . 76.172  7.056   -69.470  1.00 35.35 602 A 1 
ATOM 4639 O OD2 . ASP A 0 602 . 77.513  5.357   -70.007  1.00 35.35 602 A 1 
ATOM 4640 N N   . GLU A 0 603 . 76.217  10.077  -69.355  1.00 35.94 603 A 1 
ATOM 4641 C CA  . GLU A 0 603 . 75.573  11.202  -68.595  1.00 35.94 603 A 1 
ATOM 4642 C C   . GLU A 0 603 . 74.062  10.903  -68.231  1.00 35.94 603 A 1 
ATOM 4643 C CB  . GLU A 0 603 . 75.695  12.494  -69.448  1.00 35.94 603 A 1 
ATOM 4644 O O   . GLU A 0 603 . 73.495  10.022  -68.874  1.00 35.94 603 A 1 
ATOM 4645 C CG  . GLU A 0 603 . 77.061  13.229  -69.344  1.00 35.94 603 A 1 
ATOM 4646 C CD  . GLU A 0 603 . 77.827  13.519  -70.670  1.00 35.94 603 A 1 
ATOM 4647 O OE1 . GLU A 0 603 . 79.050  13.809  -70.621  1.00 35.94 603 A 1 
ATOM 4648 O OE2 . GLU A 0 603 . 77.201  13.687  -71.746  1.00 35.94 603 A 1 
ATOM 4649 N N   . GLN A 0 604 . 73.401  11.557  -67.233  1.00 38.84 604 A 1 
ATOM 4650 C CA  . GLN A 0 604 . 72.192  11.008  -66.516  1.00 38.84 604 A 1 
ATOM 4651 C C   . GLN A 0 604 . 71.284  12.003  -65.681  1.00 38.84 604 A 1 
ATOM 4652 C CB  . GLN A 0 604 . 72.807  9.941   -65.571  1.00 38.84 604 A 1 
ATOM 4653 O O   . GLN A 0 604 . 71.860  12.789  -64.940  1.00 38.84 604 A 1 
ATOM 4654 C CG  . GLN A 0 604 . 71.980  9.423   -64.388  1.00 38.84 604 A 1 
ATOM 4655 C CD  . GLN A 0 604 . 72.787  8.427   -63.558  1.00 38.84 604 A 1 
ATOM 4656 N NE2 . GLN A 0 604 . 72.825  7.166   -63.925  1.00 38.84 604 A 1 
ATOM 4657 O OE1 . GLN A 0 604 . 73.459  8.771   -62.597  1.00 38.84 604 A 1 
ATOM 4658 N N   . ASP A 0 605 . 69.934  11.818  -65.687  1.00 44.28 605 A 1 
ATOM 4659 C CA  . ASP A 0 605 . 68.790  12.246  -64.776  1.00 44.28 605 A 1 
ATOM 4660 C C   . ASP A 0 605 . 68.303  13.735  -64.634  1.00 44.28 605 A 1 
ATOM 4661 C CB  . ASP A 0 605 . 68.977  11.621  -63.368  1.00 44.28 605 A 1 
ATOM 4662 O O   . ASP A 0 605 . 69.154  14.620  -64.517  1.00 44.28 605 A 1 
ATOM 4663 C CG  . ASP A 0 605 . 68.302  10.253  -63.188  1.00 44.28 605 A 1 
ATOM 4664 O OD1 . ASP A 0 605 . 68.237  9.471   -64.160  1.00 44.28 605 A 1 
ATOM 4665 O OD2 . ASP A 0 605 . 67.775  9.966   -62.092  1.00 44.28 605 A 1 
ATOM 4666 N N   . LYS A 0 606 . 66.979  14.083  -64.487  1.00 42.79 606 A 1 
ATOM 4667 C CA  . LYS A 0 606 . 65.666  13.378  -64.746  1.00 42.79 606 A 1 
ATOM 4668 C C   . LYS A 0 606 . 64.333  14.236  -64.754  1.00 42.79 606 A 1 
ATOM 4669 C CB  . LYS A 0 606 . 65.432  12.248  -63.730  1.00 42.79 606 A 1 
ATOM 4670 O O   . LYS A 0 606 . 64.327  15.392  -64.350  1.00 42.79 606 A 1 
ATOM 4671 C CG  . LYS A 0 606 . 65.065  10.954  -64.473  1.00 42.79 606 A 1 
ATOM 4672 C CD  . LYS A 0 606 . 64.199  10.038  -63.611  1.00 42.79 606 A 1 
ATOM 4673 C CE  . LYS A 0 606 . 64.567  8.571   -63.823  1.00 42.79 606 A 1 
ATOM 4674 N NZ  . LYS A 0 606 . 65.737  8.205   -62.997  1.00 42.79 606 A 1 
ATOM 4675 N N   . ASP A 0 607 . 63.210  13.576  -65.130  1.00 46.80 607 A 1 
ATOM 4676 C CA  . ASP A 0 607 . 61.750  13.939  -65.306  1.00 46.80 607 A 1 
ATOM 4677 C C   . ASP A 0 607 . 60.919  13.769  -63.952  1.00 46.80 607 A 1 
ATOM 4678 C CB  . ASP A 0 607 . 61.336  12.983  -66.472  1.00 46.80 607 A 1 
ATOM 4679 O O   . ASP A 0 607 . 61.550  13.557  -62.919  1.00 46.80 607 A 1 
ATOM 4680 C CG  . ASP A 0 607 . 60.224  13.357  -67.477  1.00 46.80 607 A 1 
ATOM 4681 O OD1 . ASP A 0 607 . 60.001  12.541  -68.400  1.00 46.80 607 A 1 
ATOM 4682 O OD2 . ASP A 0 607 . 59.476  14.342  -67.299  1.00 46.80 607 A 1 
ATOM 4683 N N   . THR A 0 608 . 59.569  13.810  -63.729  1.00 46.31 608 A 1 
ATOM 4684 C CA  . THR A 0 608 . 58.338  13.984  -64.557  1.00 46.31 608 A 1 
ATOM 4685 C C   . THR A 0 608 . 57.005  14.428  -63.850  1.00 46.31 608 A 1 
ATOM 4686 C CB  . THR A 0 608 . 58.024  12.667  -65.305  1.00 46.31 608 A 1 
ATOM 4687 O O   . THR A 0 608 . 56.677  13.995  -62.748  1.00 46.31 608 A 1 
ATOM 4688 C CG2 . THR A 0 608 . 57.243  11.599  -64.535  1.00 46.31 608 A 1 
ATOM 4689 O OG1 . THR A 0 608 . 57.313  12.973  -66.481  1.00 46.31 608 A 1 
ATOM 4690 N N   . TYR A 0 609 . 56.208  15.257  -64.558  1.00 42.99 609 A 1 
ATOM 4691 C CA  . TYR A 0 609 . 54.726  15.339  -64.810  1.00 42.99 609 A 1 
ATOM 4692 C C   . TYR A 0 609 . 53.592  14.767  -63.881  1.00 42.99 609 A 1 
ATOM 4693 C CB  . TYR A 0 609 . 54.533  14.722  -66.211  1.00 42.99 609 A 1 
ATOM 4694 O O   . TYR A 0 609 . 53.714  13.714  -63.264  1.00 42.99 609 A 1 
ATOM 4695 C CG  . TYR A 0 609 . 53.491  15.365  -67.105  1.00 42.99 609 A 1 
ATOM 4696 C CD1 . TYR A 0 609 . 52.206  14.804  -67.247  1.00 42.99 609 A 1 
ATOM 4697 C CD2 . TYR A 0 609 . 53.866  16.468  -67.893  1.00 42.99 609 A 1 
ATOM 4698 C CE1 . TYR A 0 609 . 51.295  15.350  -68.176  1.00 42.99 609 A 1 
ATOM 4699 C CE2 . TYR A 0 609 . 52.972  17.006  -68.835  1.00 42.99 609 A 1 
ATOM 4700 O OH  . TYR A 0 609 . 50.831  16.980  -69.899  1.00 42.99 609 A 1 
ATOM 4701 C CZ  . TYR A 0 609 . 51.685  16.446  -68.979  1.00 42.99 609 A 1 
ATOM 4702 N N   . GLY A 0 610 . 52.360  15.341  -63.953  1.00 42.16 610 A 1 
ATOM 4703 C CA  . GLY A 0 610 . 51.106  14.646  -63.529  1.00 42.16 610 A 1 
ATOM 4704 C C   . GLY A 0 610 . 49.753  15.420  -63.554  1.00 42.16 610 A 1 
ATOM 4705 O O   . GLY A 0 610 . 49.689  16.583  -63.167  1.00 42.16 610 A 1 
ATOM 4706 N N   . LYS A 0 611 . 48.636  14.776  -63.970  1.00 37.45 611 A 1 
ATOM 4707 C CA  . LYS A 0 611 . 47.234  15.295  -63.905  1.00 37.45 611 A 1 
ATOM 4708 C C   . LYS A 0 611 . 46.186  14.197  -63.600  1.00 37.45 611 A 1 
ATOM 4709 C CB  . LYS A 0 611 . 46.790  15.901  -65.259  1.00 37.45 611 A 1 
ATOM 4710 O O   . LYS A 0 611 . 46.070  13.265  -64.382  1.00 37.45 611 A 1 
ATOM 4711 C CG  . LYS A 0 611 . 47.415  17.232  -65.696  1.00 37.45 611 A 1 
ATOM 4712 C CD  . LYS A 0 611 . 47.006  17.524  -67.151  1.00 37.45 611 A 1 
ATOM 4713 C CE  . LYS A 0 611 . 47.673  18.811  -67.650  1.00 37.45 611 A 1 
ATOM 4714 N NZ  . LYS A 0 611 . 48.167  18.676  -69.044  1.00 37.45 611 A 1 
ATOM 4715 N N   . GLY A 0 612 . 45.318  14.431  -62.605  1.00 36.78 612 A 1 
ATOM 4716 C CA  . GLY A 0 612 . 43.842  14.324  -62.706  1.00 36.78 612 A 1 
ATOM 4717 C C   . GLY A 0 612 . 43.076  12.975  -62.786  1.00 36.78 612 A 1 
ATOM 4718 O O   . GLY A 0 612 . 43.153  12.266  -63.779  1.00 36.78 612 A 1 
ATOM 4719 N N   . ALA A 0 613 . 42.117  12.832  -61.851  1.00 34.45 613 A 1 
ATOM 4720 C CA  . ALA A 0 613 . 40.714  12.378  -62.026  1.00 34.45 613 A 1 
ATOM 4721 C C   . ALA A 0 613 . 40.317  10.888  -62.272  1.00 34.45 613 A 1 
ATOM 4722 C CB  . ALA A 0 613 . 40.038  13.297  -63.060  1.00 34.45 613 A 1 
ATOM 4723 O O   . ALA A 0 613 . 40.975  10.149  -62.991  1.00 34.45 613 A 1 
ATOM 4724 N N   . HIS A 0 614 . 39.089  10.560  -61.798  1.00 35.00 614 A 1 
ATOM 4725 C CA  . HIS A 0 614 . 38.187  9.440   -62.198  1.00 35.00 614 A 1 
ATOM 4726 C C   . HIS A 0 614 . 38.572  7.993   -61.761  1.00 35.00 614 A 1 
ATOM 4727 C CB  . HIS A 0 614 . 37.907  9.575   -63.714  1.00 35.00 614 A 1 
ATOM 4728 O O   . HIS A 0 614 . 39.741  7.706   -61.564  1.00 35.00 614 A 1 
ATOM 4729 C CG  . HIS A 0 614 . 36.930  10.666  -64.106  1.00 35.00 614 A 1 
ATOM 4730 C CD2 . HIS A 0 614 . 36.409  10.852  -65.359  1.00 35.00 614 A 1 
ATOM 4731 N ND1 . HIS A 0 614 . 36.384  11.646  -63.302  1.00 35.00 614 A 1 
ATOM 4732 C CE1 . HIS A 0 614 . 35.561  12.397  -64.054  1.00 35.00 614 A 1 
ATOM 4733 N NE2 . HIS A 0 614 . 35.538  11.946  -65.316  1.00 35.00 614 A 1 
ATOM 4734 N N   . SER A 0 615 . 37.664  7.002   -61.585  1.00 32.93 615 A 1 
ATOM 4735 C CA  . SER A 0 615 . 36.171  6.946   -61.517  1.00 32.93 615 A 1 
ATOM 4736 C C   . SER A 0 615 . 35.637  5.526   -61.160  1.00 32.93 615 A 1 
ATOM 4737 C CB  . SER A 0 615 . 35.536  7.246   -62.883  1.00 32.93 615 A 1 
ATOM 4738 O O   . SER A 0 615 . 36.303  4.553   -61.498  1.00 32.93 615 A 1 
ATOM 4739 O OG  . SER A 0 615 . 36.118  6.447   -63.897  1.00 32.93 615 A 1 
ATOM 4740 N N   . GLY A 0 616 . 34.388  5.396   -60.662  1.00 32.94 616 A 1 
ATOM 4741 C CA  . GLY A 0 616 . 33.576  4.142   -60.633  1.00 32.94 616 A 1 
ATOM 4742 C C   . GLY A 0 616 . 33.326  3.561   -59.221  1.00 32.94 616 A 1 
ATOM 4743 O O   . GLY A 0 616 . 34.279  3.363   -58.485  1.00 32.94 616 A 1 
ATOM 4744 N N   . ALA A 0 617 . 32.087  3.434   -58.706  1.00 33.74 617 A 1 
ATOM 4745 C CA  . ALA A 0 617 . 30.994  2.484   -59.047  1.00 33.74 617 A 1 
ATOM 4746 C C   . ALA A 0 617 . 31.331  1.026   -58.638  1.00 33.74 617 A 1 
ATOM 4747 C CB  . ALA A 0 617 . 30.556  2.634   -60.511  1.00 33.74 617 A 1 
ATOM 4748 O O   . ALA A 0 617 . 32.306  0.481   -59.135  1.00 33.74 617 A 1 
ATOM 4749 N N   . GLN A 0 618 . 30.630  0.341   -57.716  1.00 36.28 618 A 1 
ATOM 4750 C CA  . GLN A 0 618 . 29.204  -0.080  -57.646  1.00 36.28 618 A 1 
ATOM 4751 C C   . GLN A 0 618 . 28.866  -0.590  -56.205  1.00 36.28 618 A 1 
ATOM 4752 C CB  . GLN A 0 618 . 29.087  -1.315  -58.574  1.00 36.28 618 A 1 
ATOM 4753 O O   . GLN A 0 618 . 29.800  -0.819  -55.449  1.00 36.28 618 A 1 
ATOM 4754 C CG  . GLN A 0 618 . 28.928  -1.011  -60.070  1.00 36.28 618 A 1 
ATOM 4755 C CD  . GLN A 0 618 . 28.908  -2.290  -60.907  1.00 36.28 618 A 1 
ATOM 4756 N NE2 . GLN A 0 618 . 27.992  -3.206  -60.672  1.00 36.28 618 A 1 
ATOM 4757 O OE1 . GLN A 0 618 . 29.703  -2.495  -61.805  1.00 36.28 618 A 1 
ATOM 4758 N N   . ALA A 0 619 . 27.644  -0.954  -55.759  1.00 31.54 619 A 1 
ATOM 4759 C CA  . ALA A 0 619 . 26.235  -0.603  -56.056  1.00 31.54 619 A 1 
ATOM 4760 C C   . ALA A 0 619 . 25.281  -1.404  -55.105  1.00 31.54 619 A 1 
ATOM 4761 C CB  . ALA A 0 619 . 25.864  -0.944  -57.509  1.00 31.54 619 A 1 
ATOM 4762 O O   . ALA A 0 619 . 25.719  -2.381  -54.504  1.00 31.54 619 A 1 
ATOM 4763 N N   . SER A 0 620 . 23.970  -1.082  -55.099  1.00 36.02 620 A 1 
ATOM 4764 C CA  . SER A 0 620 . 22.814  -1.848  -54.535  1.00 36.02 620 A 1 
ATOM 4765 C C   . SER A 0 620 . 22.647  -1.948  -53.001  1.00 36.02 620 A 1 
ATOM 4766 C CB  . SER A 0 620 . 22.734  -3.253  -55.170  1.00 36.02 620 A 1 
ATOM 4767 O O   . SER A 0 620 . 23.636  -1.913  -52.283  1.00 36.02 620 A 1 
ATOM 4768 O OG  . SER A 0 620 . 23.735  -4.131  -54.701  1.00 36.02 620 A 1 
ATOM 4769 N N   . ASP A 0 621 . 21.446  -2.150  -52.424  1.00 32.27 621 A 1 
ATOM 4770 C CA  . ASP A 0 621 . 20.047  -1.767  -52.772  1.00 32.27 621 A 1 
ATOM 4771 C C   . ASP A 0 621 . 19.123  -2.052  -51.543  1.00 32.27 621 A 1 
ATOM 4772 C CB  . ASP A 0 621 . 19.494  -2.523  -54.012  1.00 32.27 621 A 1 
ATOM 4773 O O   . ASP A 0 621 . 19.520  -2.756  -50.620  1.00 32.27 621 A 1 
ATOM 4774 C CG  . ASP A 0 621 . 18.108  -2.053  -54.495  1.00 32.27 621 A 1 
ATOM 4775 O OD1 . ASP A 0 621 . 17.762  -0.875  -54.241  1.00 32.27 621 A 1 
ATOM 4776 O OD2 . ASP A 0 621 . 17.390  -2.868  -55.112  1.00 32.27 621 A 1 
ATOM 4777 N N   . SER A 0 622 . 17.868  -1.585  -51.588  1.00 38.34 622 A 1 
ATOM 4778 C CA  . SER A 0 622 . 16.708  -1.927  -50.737  1.00 38.34 622 A 1 
ATOM 4779 C C   . SER A 0 622 . 16.658  -1.302  -49.315  1.00 38.34 622 A 1 
ATOM 4780 C CB  . SER A 0 622 . 16.492  -3.446  -50.713  1.00 38.34 622 A 1 
ATOM 4781 O O   . SER A 0 622 . 17.490  -1.630  -48.483  1.00 38.34 622 A 1 
ATOM 4782 O OG  . SER A 0 622 . 15.186  -3.760  -50.258  1.00 38.34 622 A 1 
ATOM 4783 N N   . LYS A 0 623 . 15.747  -0.392  -48.897  1.00 32.12 623 A 1 
ATOM 4784 C CA  . LYS A 0 623 . 14.297  -0.119  -49.153  1.00 32.12 623 A 1 
ATOM 4785 C C   . LYS A 0 623 . 13.336  -0.800  -48.155  1.00 32.12 623 A 1 
ATOM 4786 C CB  . LYS A 0 623 . 13.882  -0.427  -50.601  1.00 32.12 623 A 1 
ATOM 4787 O O   . LYS A 0 623 . 12.941  -1.932  -48.394  1.00 32.12 623 A 1 
ATOM 4788 C CG  . LYS A 0 623 . 12.440  -0.116  -51.028  1.00 32.12 623 A 1 
ATOM 4789 C CD  . LYS A 0 623 . 12.240  -0.813  -52.383  1.00 32.12 623 A 1 
ATOM 4790 C CE  . LYS A 0 623 . 10.857  -0.576  -52.981  1.00 32.12 623 A 1 
ATOM 4791 N NZ  . LYS A 0 623 . 10.757  -1.266  -54.290  1.00 32.12 623 A 1 
ATOM 4792 N N   . TYR A 0 624 . 12.906  -0.068  -47.117  1.00 32.18 624 A 1 
ATOM 4793 C CA  . TYR A 0 624 . 11.634  -0.135  -46.340  1.00 32.18 624 A 1 
ATOM 4794 C C   . TYR A 0 624 . 11.771  0.879   -45.169  1.00 32.18 624 A 1 
ATOM 4795 C CB  . TYR A 0 624 . 11.355  -1.552  -45.772  1.00 32.18 624 A 1 
ATOM 4796 O O   . TYR A 0 624 . 12.868  0.985   -44.639  1.00 32.18 624 A 1 
ATOM 4797 C CG  . TYR A 0 624 . 10.158  -2.268  -46.394  1.00 32.18 624 A 1 
ATOM 4798 C CD1 . TYR A 0 624 . 8.860   -2.007  -45.911  1.00 32.18 624 A 1 
ATOM 4799 C CD2 . TYR A 0 624 . 10.330  -3.219  -47.422  1.00 32.18 624 A 1 
ATOM 4800 C CE1 . TYR A 0 624 . 7.746   -2.664  -46.472  1.00 32.18 624 A 1 
ATOM 4801 C CE2 . TYR A 0 624 . 9.220   -3.868  -47.997  1.00 32.18 624 A 1 
ATOM 4802 O OH  . TYR A 0 624 . 6.848   -4.223  -48.060  1.00 32.18 624 A 1 
ATOM 4803 C CZ  . TYR A 0 624 . 7.923   -3.589  -47.521  1.00 32.18 624 A 1 
ATOM 4804 N N   . GLY A 0 625 . 10.788  1.665   -44.703  1.00 34.91 625 A 1 
ATOM 4805 C CA  . GLY A 0 625 . 9.392   1.927   -45.100  1.00 34.91 625 A 1 
ATOM 4806 C C   . GLY A 0 625 . 8.876   3.240   -44.442  1.00 34.91 625 A 1 
ATOM 4807 O O   . GLY A 0 625 . 9.685   4.012   -43.940  1.00 34.91 625 A 1 
ATOM 4808 N N   . GLY A 0 626 . 7.559   3.519   -44.451  1.00 30.06 626 A 1 
ATOM 4809 C CA  . GLY A 0 626 . 6.947   4.671   -43.731  1.00 30.06 626 A 1 
ATOM 4810 C C   . GLY A 0 626 . 6.967   4.513   -42.195  1.00 30.06 626 A 1 
ATOM 4811 O O   . GLY A 0 626 . 7.410   3.477   -41.710  1.00 30.06 626 A 1 
ATOM 4812 N N   . TYR A 0 627 . 6.482   5.442   -41.354  1.00 38.54 627 A 1 
ATOM 4813 C CA  . TYR A 0 627 . 5.525   6.571   -41.489  1.00 38.54 627 A 1 
ATOM 4814 C C   . TYR A 0 627 . 5.819   7.601   -40.347  1.00 38.54 627 A 1 
ATOM 4815 C CB  . TYR A 0 627 . 4.091   6.017   -41.282  1.00 38.54 627 A 1 
ATOM 4816 O O   . TYR A 0 627 . 6.523   7.232   -39.416  1.00 38.54 627 A 1 
ATOM 4817 C CG  . TYR A 0 627 . 3.717   4.728   -42.012  1.00 38.54 627 A 1 
ATOM 4818 C CD1 . TYR A 0 627 . 2.955   4.771   -43.197  1.00 38.54 627 A 1 
ATOM 4819 C CD2 . TYR A 0 627 . 4.106   3.477   -41.486  1.00 38.54 627 A 1 
ATOM 4820 C CE1 . TYR A 0 627 . 2.620   3.577   -43.868  1.00 38.54 627 A 1 
ATOM 4821 C CE2 . TYR A 0 627 . 3.792   2.284   -42.162  1.00 38.54 627 A 1 
ATOM 4822 O OH  . TYR A 0 627 . 2.746   1.185   -44.023  1.00 38.54 627 A 1 
ATOM 4823 C CZ  . TYR A 0 627 . 3.048   2.332   -43.359  1.00 38.54 627 A 1 
ATOM 4824 N N   . GLY A 0 628 . 5.325   8.850   -40.253  1.00 34.18 628 A 1 
ATOM 4825 C CA  . GLY A 0 628 . 4.518   9.698   -41.148  1.00 34.18 628 A 1 
ATOM 4826 C C   . GLY A 0 628 . 3.747   10.822  -40.396  1.00 34.18 628 A 1 
ATOM 4827 O O   . GLY A 0 628 . 2.825   10.514  -39.649  1.00 34.18 628 A 1 
ATOM 4828 N N   . GLY A 0 629 . 4.055   12.108  -40.653  1.00 30.94 629 A 1 
ATOM 4829 C CA  . GLY A 0 629 . 3.377   13.302  -40.075  1.00 30.94 629 A 1 
ATOM 4830 C C   . GLY A 0 629 . 3.920   13.774  -38.703  1.00 30.94 629 A 1 
ATOM 4831 O O   . GLY A 0 629 . 4.670   13.034  -38.082  1.00 30.94 629 A 1 
ATOM 4832 N N   . TYR A 0 630 . 3.601   14.972  -38.177  1.00 32.74 630 A 1 
ATOM 4833 C CA  . TYR A 0 630 . 2.786   16.096  -38.694  1.00 32.74 630 A 1 
ATOM 4834 C C   . TYR A 0 630 . 3.003   17.412  -37.880  1.00 32.74 630 A 1 
ATOM 4835 C CB  . TYR A 0 630 . 1.287   15.716  -38.629  1.00 32.74 630 A 1 
ATOM 4836 O O   . TYR A 0 630 . 3.163   17.355  -36.670  1.00 32.74 630 A 1 
ATOM 4837 C CG  . TYR A 0 630 . 0.845   15.056  -37.327  1.00 32.74 630 A 1 
ATOM 4838 C CD1 . TYR A 0 630 . 0.745   13.651  -37.249  1.00 32.74 630 A 1 
ATOM 4839 C CD2 . TYR A 0 630 . 0.617   15.832  -36.171  1.00 32.74 630 A 1 
ATOM 4840 C CE1 . TYR A 0 630 . 0.472   13.027  -36.017  1.00 32.74 630 A 1 
ATOM 4841 C CE2 . TYR A 0 630 . 0.361   15.210  -34.934  1.00 32.74 630 A 1 
ATOM 4842 O OH  . TYR A 0 630 . 0.093   13.190  -33.660  1.00 32.74 630 A 1 
ATOM 4843 C CZ  . TYR A 0 630 . 0.303   13.803  -34.853  1.00 32.74 630 A 1 
ATOM 4844 N N   . GLY A 0 631 . 2.882   18.590  -38.524  1.00 36.03 631 A 1 
ATOM 4845 C CA  . GLY A 0 631 . 2.614   19.909  -37.887  1.00 36.03 631 A 1 
ATOM 4846 C C   . GLY A 0 631 . 3.783   20.654  -37.178  1.00 36.03 631 A 1 
ATOM 4847 O O   . GLY A 0 631 . 4.685   20.004  -36.681  1.00 36.03 631 A 1 
ATOM 4848 N N   . SER A 0 632 . 3.803   21.987  -36.954  1.00 31.13 632 A 1 
ATOM 4849 C CA  . SER A 0 632 . 3.545   23.194  -37.795  1.00 31.13 632 A 1 
ATOM 4850 C C   . SER A 0 632 . 3.055   24.420  -36.970  1.00 31.13 632 A 1 
ATOM 4851 C CB  . SER A 0 632 . 2.550   22.950  -38.945  1.00 31.13 632 A 1 
ATOM 4852 O O   . SER A 0 632 . 1.848   24.594  -36.836  1.00 31.13 632 A 1 
ATOM 4853 O OG  . SER A 0 632 . 2.355   24.097  -39.752  1.00 31.13 632 A 1 
ATOM 4854 N N   . TYR A 0 633 . 3.963   25.283  -36.467  1.00 38.17 633 A 1 
ATOM 4855 C CA  . TYR A 0 633 . 3.820   26.756  -36.233  1.00 38.17 633 A 1 
ATOM 4856 C C   . TYR A 0 633 . 5.122   27.336  -35.599  1.00 38.17 633 A 1 
ATOM 4857 C CB  . TYR A 0 633 . 2.606   27.117  -35.344  1.00 38.17 633 A 1 
ATOM 4858 O O   . TYR A 0 633 . 5.921   26.557  -35.098  1.00 38.17 633 A 1 
ATOM 4859 C CG  . TYR A 0 633 . 2.623   26.594  -33.920  1.00 38.17 633 A 1 
ATOM 4860 C CD1 . TYR A 0 633 . 1.971   25.389  -33.592  1.00 38.17 633 A 1 
ATOM 4861 C CD2 . TYR A 0 633 . 3.262   27.344  -32.912  1.00 38.17 633 A 1 
ATOM 4862 C CE1 . TYR A 0 633 . 1.981   24.922  -32.263  1.00 38.17 633 A 1 
ATOM 4863 C CE2 . TYR A 0 633 . 3.282   26.875  -31.586  1.00 38.17 633 A 1 
ATOM 4864 O OH  . TYR A 0 633 . 2.664   25.193  -29.986  1.00 38.17 633 A 1 
ATOM 4865 C CZ  . TYR A 0 633 . 2.645   25.658  -31.261  1.00 38.17 633 A 1 
ATOM 4866 N N   . GLY A 0 634 . 5.434   28.649  -35.576  1.00 37.55 634 A 1 
ATOM 4867 C CA  . GLY A 0 634 . 4.864   29.767  -36.355  1.00 37.55 634 A 1 
ATOM 4868 C C   . GLY A 0 634 . 5.009   31.208  -35.786  1.00 37.55 634 A 1 
ATOM 4869 O O   . GLY A 0 634 . 3.995   31.783  -35.407  1.00 37.55 634 A 1 
ATOM 4870 N N   . GLY A 0 635 . 6.198   31.844  -35.851  1.00 35.66 635 A 1 
ATOM 4871 C CA  . GLY A 0 635 . 6.414   33.310  -35.651  1.00 35.66 635 A 1 
ATOM 4872 C C   . GLY A 0 635 . 6.739   33.789  -34.211  1.00 35.66 635 A 1 
ATOM 4873 O O   . GLY A 0 635 . 6.678   32.984  -33.293  1.00 35.66 635 A 1 
ATOM 4874 N N   . TYR A 0 636 . 7.097   35.063  -33.929  1.00 40.24 636 A 1 
ATOM 4875 C CA  . TYR A 0 636 . 7.200   36.269  -34.796  1.00 40.24 636 A 1 
ATOM 4876 C C   . TYR A 0 636 . 7.938   37.506  -34.162  1.00 40.24 636 A 1 
ATOM 4877 C CB  . TYR A 0 636 . 5.770   36.720  -35.215  1.00 40.24 636 A 1 
ATOM 4878 O O   . TYR A 0 636 . 7.421   38.110  -33.233  1.00 40.24 636 A 1 
ATOM 4879 C CG  . TYR A 0 636 . 4.612   36.278  -34.318  1.00 40.24 636 A 1 
ATOM 4880 C CD1 . TYR A 0 636 . 3.625   35.411  -34.833  1.00 40.24 636 A 1 
ATOM 4881 C CD2 . TYR A 0 636 . 4.563   36.643  -32.955  1.00 40.24 636 A 1 
ATOM 4882 C CE1 . TYR A 0 636 . 2.647   34.862  -33.984  1.00 40.24 636 A 1 
ATOM 4883 C CE2 . TYR A 0 636 . 3.592   36.088  -32.100  1.00 40.24 636 A 1 
ATOM 4884 O OH  . TYR A 0 636 . 1.727   34.607  -31.787  1.00 40.24 636 A 1 
ATOM 4885 C CZ  . TYR A 0 636 . 2.642   35.179  -32.612  1.00 40.24 636 A 1 
ATOM 4886 N N   . GLY A 0 637 . 9.044   37.985  -34.773  1.00 39.74 637 A 1 
ATOM 4887 C CA  . GLY A 0 637 . 9.526   39.404  -34.802  1.00 39.74 637 A 1 
ATOM 4888 C C   . GLY A 0 637 . 9.980   40.140  -33.507  1.00 39.74 637 A 1 
ATOM 4889 O O   . GLY A 0 637 . 9.848   39.614  -32.414  1.00 39.74 637 A 1 
ATOM 4890 N N   . SER A 0 638 . 10.489  41.394  -33.537  1.00 36.75 638 A 1 
ATOM 4891 C CA  . SER A 0 638 . 11.184  42.171  -34.602  1.00 36.75 638 A 1 
ATOM 4892 C C   . SER A 0 638 . 11.730  43.543  -34.102  1.00 36.75 638 A 1 
ATOM 4893 C CB  . SER A 0 638 . 10.238  42.484  -35.772  1.00 36.75 638 A 1 
ATOM 4894 O O   . SER A 0 638 . 10.973  44.314  -33.516  1.00 36.75 638 A 1 
ATOM 4895 O OG  . SER A 0 638 . 10.892  43.256  -36.763  1.00 36.75 638 A 1 
ATOM 4896 N N   . GLY A 0 639 . 12.971  43.914  -34.480  1.00 42.85 639 A 1 
ATOM 4897 C CA  . GLY A 0 639 . 13.583  45.264  -34.341  1.00 42.85 639 A 1 
ATOM 4898 C C   . GLY A 0 639 . 14.487  45.457  -33.103  1.00 42.85 639 A 1 
ATOM 4899 O O   . GLY A 0 639 . 14.197  44.890  -32.059  1.00 42.85 639 A 1 
ATOM 4900 N N   . TYR A 0 640 . 15.587  46.233  -33.101  1.00 42.84 640 A 1 
ATOM 4901 C CA  . TYR A 0 640 . 16.268  47.086  -34.108  1.00 42.84 640 A 1 
ATOM 4902 C C   . TYR A 0 640 . 17.755  47.269  -33.667  1.00 42.84 640 A 1 
ATOM 4903 C CB  . TYR A 0 640 . 15.619  48.489  -34.146  1.00 42.84 640 A 1 
ATOM 4904 O O   . TYR A 0 640 . 18.041  47.089  -32.489  1.00 42.84 640 A 1 
ATOM 4905 C CG  . TYR A 0 640 . 14.102  48.543  -34.201  1.00 42.84 640 A 1 
ATOM 4906 C CD1 . TYR A 0 640 . 13.431  48.666  -35.434  1.00 42.84 640 A 1 
ATOM 4907 C CD2 . TYR A 0 640 . 13.360  48.472  -33.004  1.00 42.84 640 A 1 
ATOM 4908 C CE1 . TYR A 0 640 . 12.022  48.696  -35.468  1.00 42.84 640 A 1 
ATOM 4909 C CE2 . TYR A 0 640 . 11.954  48.481  -33.035  1.00 42.84 640 A 1 
ATOM 4910 O OH  . TYR A 0 640 . 9.924   48.592  -34.312  1.00 42.84 640 A 1 
ATOM 4911 C CZ  . TYR A 0 640 . 11.282  48.591  -34.271  1.00 42.84 640 A 1 
ATOM 4912 N N   . GLY A 0 641 . 18.756  47.672  -34.467  1.00 37.32 641 A 1 
ATOM 4913 C CA  . GLY A 0 641 . 18.804  47.991  -35.903  1.00 37.32 641 A 1 
ATOM 4914 C C   . GLY A 0 641 . 19.604  49.277  -36.227  1.00 37.32 641 A 1 
ATOM 4915 O O   . GLY A 0 641 . 18.990  50.330  -36.377  1.00 37.32 641 A 1 
ATOM 4916 N N   . GLY A 0 642 . 20.942  49.220  -36.374  1.00 38.74 642 A 1 
ATOM 4917 C CA  . GLY A 0 642 . 21.784  50.392  -36.707  1.00 38.74 642 A 1 
ATOM 4918 C C   . GLY A 0 642 . 23.210  50.074  -37.211  1.00 38.74 642 A 1 
ATOM 4919 O O   . GLY A 0 642 . 23.981  49.447  -36.503  1.00 38.74 642 A 1 
ATOM 4920 N N   . TYR A 0 643 . 23.521  50.529  -38.435  1.00 35.05 643 A 1 
ATOM 4921 C CA  . TYR A 0 643 . 24.815  50.547  -39.161  1.00 35.05 643 A 1 
ATOM 4922 C C   . TYR A 0 643 . 25.874  49.438  -38.900  1.00 35.05 643 A 1 
ATOM 4923 C CB  . TYR A 0 643 . 25.421  51.968  -39.163  1.00 35.05 643 A 1 
ATOM 4924 O O   . TYR A 0 643 . 26.777  49.576  -38.083  1.00 35.05 643 A 1 
ATOM 4925 C CG  . TYR A 0 643 . 25.773  52.601  -37.825  1.00 35.05 643 A 1 
ATOM 4926 C CD1 . TYR A 0 643 . 24.821  53.383  -37.139  1.00 35.05 643 A 1 
ATOM 4927 C CD2 . TYR A 0 643 . 27.069  52.456  -37.290  1.00 35.05 643 A 1 
ATOM 4928 C CE1 . TYR A 0 643 . 25.156  53.991  -35.913  1.00 35.05 643 A 1 
ATOM 4929 C CE2 . TYR A 0 643 . 27.405  53.050  -36.059  1.00 35.05 643 A 1 
ATOM 4930 O OH  . TYR A 0 643 . 26.758  54.384  -34.173  1.00 35.05 643 A 1 
ATOM 4931 C CZ  . TYR A 0 643 . 26.444  53.815  -35.366  1.00 35.05 643 A 1 
ATOM 4932 N N   . GLY A 0 644 . 25.867  48.414  -39.762  1.00 34.70 644 A 1 
ATOM 4933 C CA  . GLY A 0 644 . 26.957  47.451  -39.984  1.00 34.70 644 A 1 
ATOM 4934 C C   . GLY A 0 644 . 26.819  46.813  -41.376  1.00 34.70 644 A 1 
ATOM 4935 O O   . GLY A 0 644 . 25.716  46.795  -41.923  1.00 34.70 644 A 1 
ATOM 4936 N N   . SER A 0 645 . 27.916  46.352  -41.986  1.00 34.14 645 A 1 
ATOM 4937 C CA  . SER A 0 645 . 27.887  45.670  -43.297  1.00 34.14 645 A 1 
ATOM 4938 C C   . SER A 0 645 . 27.471  44.199  -43.130  1.00 34.14 645 A 1 
ATOM 4939 C CB  . SER A 0 645 . 29.266  45.756  -43.955  1.00 34.14 645 A 1 
ATOM 4940 O O   . SER A 0 645 . 27.888  43.598  -42.147  1.00 34.14 645 A 1 
ATOM 4941 O OG  . SER A 0 645 . 29.139  45.514  -45.336  1.00 34.14 645 A 1 
ATOM 4942 N N   . GLY A 0 646 . 26.673  43.612  -44.040  1.00 34.30 646 A 1 
ATOM 4943 C CA  . GLY A 0 646 . 26.200  42.215  -43.864  1.00 34.30 646 A 1 
ATOM 4944 C C   . GLY A 0 646 . 24.988  41.714  -44.681  1.00 34.30 646 A 1 
ATOM 4945 O O   . GLY A 0 646 . 24.373  40.727  -44.313  1.00 34.30 646 A 1 
ATOM 4946 N N   . TYR A 0 647 . 24.602  42.410  -45.752  1.00 39.47 647 A 1 
ATOM 4947 C CA  . TYR A 0 647 . 23.808  41.941  -46.912  1.00 39.47 647 A 1 
ATOM 4948 C C   . TYR A 0 647 . 22.956  40.638  -46.833  1.00 39.47 647 A 1 
ATOM 4949 C CB  . TYR A 0 647 . 24.785  41.831  -48.099  1.00 39.47 647 A 1 
ATOM 4950 O O   . TYR A 0 647 . 23.369  39.593  -47.326  1.00 39.47 647 A 1 
ATOM 4951 C CG  . TYR A 0 647 . 25.751  42.990  -48.217  1.00 39.47 647 A 1 
ATOM 4952 C CD1 . TYR A 0 647 . 25.301  44.240  -48.681  1.00 39.47 647 A 1 
ATOM 4953 C CD2 . TYR A 0 647 . 27.086  42.826  -47.802  1.00 39.47 647 A 1 
ATOM 4954 C CE1 . TYR A 0 647 . 26.191  45.329  -48.741  1.00 39.47 647 A 1 
ATOM 4955 C CE2 . TYR A 0 647 . 27.979  43.908  -47.868  1.00 39.47 647 A 1 
ATOM 4956 O OH  . TYR A 0 647 . 28.402  46.204  -48.415  1.00 39.47 647 A 1 
ATOM 4957 C CZ  . TYR A 0 647 . 27.536  45.160  -48.339  1.00 39.47 647 A 1 
ATOM 4958 N N   . GLY A 0 648 . 21.682  40.732  -46.430  1.00 43.41 648 A 1 
ATOM 4959 C CA  . GLY A 0 648 . 20.676  39.686  -46.709  1.00 43.41 648 A 1 
ATOM 4960 C C   . GLY A 0 648 . 19.379  39.858  -45.903  1.00 43.41 648 A 1 
ATOM 4961 O O   . GLY A 0 648 . 19.427  40.317  -44.770  1.00 43.41 648 A 1 
ATOM 4962 N N   . GLY A 0 649 . 18.167  39.585  -46.404  1.00 34.38 649 A 1 
ATOM 4963 C CA  . GLY A 0 649 . 17.792  38.955  -47.679  1.00 34.38 649 A 1 
ATOM 4964 C C   . GLY A 0 649 . 18.083  37.451  -47.656  1.00 34.38 649 A 1 
ATOM 4965 O O   . GLY A 0 649 . 19.225  37.082  -47.440  1.00 34.38 649 A 1 
ATOM 4966 N N   . TYR A 0 650 . 17.138  36.537  -47.878  1.00 31.20 650 A 1 
ATOM 4967 C CA  . TYR A 0 650 . 15.839  36.624  -48.576  1.00 31.20 650 A 1 
ATOM 4968 C C   . TYR A 0 650 . 14.855  35.566  -48.008  1.00 31.20 650 A 1 
ATOM 4969 C CB  . TYR A 0 650 . 16.094  36.477  -50.103  1.00 31.20 650 A 1 
ATOM 4970 O O   . TYR A 0 650 . 15.094  35.023  -46.934  1.00 31.20 650 A 1 
ATOM 4971 C CG  . TYR A 0 650 . 17.422  35.829  -50.459  1.00 31.20 650 A 1 
ATOM 4972 C CD1 . TYR A 0 650 . 18.518  36.641  -50.822  1.00 31.20 650 A 1 
ATOM 4973 C CD2 . TYR A 0 650 . 17.610  34.452  -50.227  1.00 31.20 650 A 1 
ATOM 4974 C CE1 . TYR A 0 650 . 19.813  36.092  -50.890  1.00 31.20 650 A 1 
ATOM 4975 C CE2 . TYR A 0 650 . 18.902  33.899  -50.315  1.00 31.20 650 A 1 
ATOM 4976 O OH  . TYR A 0 650 . 21.254  34.184  -50.630  1.00 31.20 650 A 1 
ATOM 4977 C CZ  . TYR A 0 650 . 20.008  34.720  -50.617  1.00 31.20 650 A 1 
ATOM 4978 N N   . GLY A 0 651 . 13.712  35.323  -48.669  1.00 36.44 651 A 1 
ATOM 4979 C CA  . GLY A 0 651 . 12.686  34.365  -48.214  1.00 36.44 651 A 1 
ATOM 4980 C C   . GLY A 0 651 . 13.231  32.949  -47.944  1.00 36.44 651 A 1 
ATOM 4981 O O   . GLY A 0 651 . 14.252  32.550  -48.488  1.00 36.44 651 A 1 
ATOM 4982 N N   . GLY A 0 652 . 12.590  32.128  -47.111  1.00 28.12 652 A 1 
ATOM 4983 C CA  . GLY A 0 652 . 11.147  32.096  -46.875  1.00 28.12 652 A 1 
ATOM 4984 C C   . GLY A 0 652 . 10.457  31.364  -48.028  1.00 28.12 652 A 1 
ATOM 4985 O O   . GLY A 0 652 . 10.327  31.949  -49.093  1.00 28.12 652 A 1 
ATOM 4986 N N   . TYR A 0 653 . 10.026  30.119  -47.761  1.00 30.62 653 A 1 
ATOM 4987 C CA  . TYR A 0 653 . 9.301   29.169  -48.632  1.00 30.62 653 A 1 
ATOM 4988 C C   . TYR A 0 653 . 9.913   28.904  -50.035  1.00 30.62 653 A 1 
ATOM 4989 C CB  . TYR A 0 653 . 7.789   29.471  -48.639  1.00 30.62 653 A 1 
ATOM 4990 O O   . TYR A 0 653 . 10.224  29.782  -50.821  1.00 30.62 653 A 1 
ATOM 4991 C CG  . TYR A 0 653 . 7.415   30.867  -49.091  1.00 30.62 653 A 1 
ATOM 4992 C CD1 . TYR A 0 653 . 7.273   31.903  -48.144  1.00 30.62 653 A 1 
ATOM 4993 C CD2 . TYR A 0 653 . 7.281   31.145  -50.464  1.00 30.62 653 A 1 
ATOM 4994 C CE1 . TYR A 0 653 . 7.056   33.226  -48.573  1.00 30.62 653 A 1 
ATOM 4995 C CE2 . TYR A 0 653 . 7.044   32.463  -50.896  1.00 30.62 653 A 1 
ATOM 4996 O OH  . TYR A 0 653 . 6.767   34.784  -50.377  1.00 30.62 653 A 1 
ATOM 4997 C CZ  . TYR A 0 653 . 6.955   33.507  -49.953  1.00 30.62 653 A 1 
ATOM 4998 N N   . GLY A 0 654 . 10.083  27.653  -50.456  1.00 30.71 654 A 1 
ATOM 4999 C CA  . GLY A 0 654 . 9.076   26.596  -50.329  1.00 30.71 654 A 1 
ATOM 5000 C C   . GLY A 0 654 . 8.170   26.492  -51.567  1.00 30.71 654 A 1 
ATOM 5001 O O   . GLY A 0 654 . 7.036   26.041  -51.450  1.00 30.71 654 A 1 
ATOM 5002 N N   . SER A 0 655 . 8.642   26.924  -52.742  1.00 31.66 655 A 1 
ATOM 5003 C CA  . SER A 0 655 . 8.192   26.529  -54.093  1.00 31.66 655 A 1 
ATOM 5004 C C   . SER A 0 655 . 9.244   27.004  -55.112  1.00 31.66 655 A 1 
ATOM 5005 C CB  . SER A 0 655 . 6.825   27.135  -54.428  1.00 31.66 655 A 1 
ATOM 5006 O O   . SER A 0 655 . 9.970   27.949  -54.833  1.00 31.66 655 A 1 
ATOM 5007 O OG  . SER A 0 655 . 5.829   26.350  -53.809  1.00 31.66 655 A 1 
ATOM 5008 N N   . GLY A 0 656 . 9.433   26.410  -56.290  1.00 33.83 656 A 1 
ATOM 5009 C CA  . GLY A 0 656 . 8.610   25.421  -56.986  1.00 33.83 656 A 1 
ATOM 5010 C C   . GLY A 0 656 . 8.194   25.941  -58.372  1.00 33.83 656 A 1 
ATOM 5011 O O   . GLY A 0 656 . 7.830   27.100  -58.511  1.00 33.83 656 A 1 
ATOM 5012 N N   . TYR A 0 657 . 8.242   25.073  -59.389  1.00 34.43 657 A 1 
ATOM 5013 C CA  . TYR A 0 657 . 7.501   25.182  -60.665  1.00 34.43 657 A 1 
ATOM 5014 C C   . TYR A 0 657 . 7.575   26.490  -61.520  1.00 34.43 657 A 1 
ATOM 5015 C CB  . TYR A 0 657 . 6.061   24.654  -60.448  1.00 34.43 657 A 1 
ATOM 5016 O O   . TYR A 0 657 . 6.578   27.168  -61.728  1.00 34.43 657 A 1 
ATOM 5017 C CG  . TYR A 0 657 . 5.313   25.194  -59.235  1.00 34.43 657 A 1 
ATOM 5018 C CD1 . TYR A 0 657 . 5.265   24.443  -58.040  1.00 34.43 657 A 1 
ATOM 5019 C CD2 . TYR A 0 657 . 4.702   26.462  -59.282  1.00 34.43 657 A 1 
ATOM 5020 C CE1 . TYR A 0 657 . 4.631   24.971  -56.898  1.00 34.43 657 A 1 
ATOM 5021 C CE2 . TYR A 0 657 . 4.073   26.995  -58.143  1.00 34.43 657 A 1 
ATOM 5022 O OH  . TYR A 0 657 . 3.418   26.754  -55.850  1.00 34.43 657 A 1 
ATOM 5023 C CZ  . TYR A 0 657 . 4.037   26.250  -56.947  1.00 34.43 657 A 1 
ATOM 5024 N N   . GLY A 0 658 . 8.682   26.677  -62.256  1.00 37.26 658 A 1 
ATOM 5025 C CA  . GLY A 0 658 . 8.628   26.595  -63.737  1.00 37.26 658 A 1 
ATOM 5026 C C   . GLY A 0 658 . 8.529   27.839  -64.666  1.00 37.26 658 A 1 
ATOM 5027 O O   . GLY A 0 658 . 7.734   28.748  -64.470  1.00 37.26 658 A 1 
ATOM 5028 N N   . SER A 0 659 . 9.201   27.682  -65.827  1.00 34.22 659 A 1 
ATOM 5029 C CA  . SER A 0 659 . 8.862   28.184  -67.188  1.00 34.22 659 A 1 
ATOM 5030 C C   . SER A 0 659 . 9.497   29.487  -67.752  1.00 34.22 659 A 1 
ATOM 5031 C CB  . SER A 0 659 . 7.342   28.167  -67.404  1.00 34.22 659 A 1 
ATOM 5032 O O   . SER A 0 659 . 9.497   30.511  -67.088  1.00 34.22 659 A 1 
ATOM 5033 O OG  . SER A 0 659 . 7.050   27.944  -68.771  1.00 34.22 659 A 1 
ATOM 5034 N N   . TYR A 0 660 . 9.944   29.395  -69.030  1.00 34.13 660 A 1 
ATOM 5035 C CA  . TYR A 0 660 . 10.360  30.398  -70.066  1.00 34.13 660 A 1 
ATOM 5036 C C   . TYR A 0 660 . 11.366  31.543  -69.719  1.00 34.13 660 A 1 
ATOM 5037 C CB  . TYR A 0 660 . 9.109   30.920  -70.805  1.00 34.13 660 A 1 
ATOM 5038 O O   . TYR A 0 660 . 11.344  32.085  -68.628  1.00 34.13 660 A 1 
ATOM 5039 C CG  . TYR A 0 660 . 8.277   31.966  -70.077  1.00 34.13 660 A 1 
ATOM 5040 C CD1 . TYR A 0 660 . 7.290   31.581  -69.148  1.00 34.13 660 A 1 
ATOM 5041 C CD2 . TYR A 0 660 . 8.490   33.334  -70.336  1.00 34.13 660 A 1 
ATOM 5042 C CE1 . TYR A 0 660 . 6.561   32.551  -68.433  1.00 34.13 660 A 1 
ATOM 5043 C CE2 . TYR A 0 660 . 7.748   34.309  -69.642  1.00 34.13 660 A 1 
ATOM 5044 O OH  . TYR A 0 660 . 6.115   34.866  -67.979  1.00 34.13 660 A 1 
ATOM 5045 C CZ  . TYR A 0 660 . 6.798   33.921  -68.675  1.00 34.13 660 A 1 
ATOM 5046 N N   . GLY A 0 661 . 12.285  32.032  -70.584  1.00 36.25 661 A 1 
ATOM 5047 C CA  . GLY A 0 661 . 12.768  31.641  -71.936  1.00 36.25 661 A 1 
ATOM 5048 C C   . GLY A 0 661 . 12.751  32.801  -72.974  1.00 36.25 661 A 1 
ATOM 5049 O O   . GLY A 0 661 . 11.682  33.357  -73.195  1.00 36.25 661 A 1 
ATOM 5050 N N   . GLY A 0 662 . 13.825  33.212  -73.685  1.00 35.61 662 A 1 
ATOM 5051 C CA  . GLY A 0 662 . 15.238  32.769  -73.755  1.00 35.61 662 A 1 
ATOM 5052 C C   . GLY A 0 662 . 16.038  33.425  -74.929  1.00 35.61 662 A 1 
ATOM 5053 O O   . GLY A 0 662 . 15.655  34.488  -75.402  1.00 35.61 662 A 1 
ATOM 5054 N N   . TYR A 0 663 . 17.096  32.740  -75.415  1.00 37.64 663 A 1 
ATOM 5055 C CA  . TYR A 0 663 . 17.761  32.769  -76.763  1.00 37.64 663 A 1 
ATOM 5056 C C   . TYR A 0 663 . 18.455  34.033  -77.378  1.00 37.64 663 A 1 
ATOM 5057 C CB  . TYR A 0 663 . 16.893  32.057  -77.836  1.00 37.64 663 A 1 
ATOM 5058 O O   . TYR A 0 663 . 17.832  35.061  -77.614  1.00 37.64 663 A 1 
ATOM 5059 C CG  . TYR A 0 663 . 15.435  31.811  -77.482  1.00 37.64 663 A 1
[truncated: 88,707 more chars]
