# Supplementary material for: Self-assembling proteins compose the chemically resistant shell biomaterial of planktonic tintinnid ciliates
Source: Nat Commun. 2026 Jun 13;17:7507. doi: 10.1038/s41467-026-74402-4 (PMC13408134; doi:10.1038/s41467-026-74402-4)
Supplement: Supplementary file 6 — Supplementary Data 16 [file 41467_2026_74402_MOESM6_ESM.zip › AF2_structure_models/Tara_Unigene_48.cif]

data_0
#
_entry.id   0
#
_struct_asym.id          A
_struct_asym.entity_id   0
#
_entity_poly.entity_id        0
_entity_poly.type             polypeptide(L)
_entity_poly.pdbx_strand_id   A
#
_entity.id     0
_entity.type   polymer
#
loop_
_entity_poly_seq.entity_id
_entity_poly_seq.num
_entity_poly_seq.mon_id
0 1   MET 
0 2   LYS 
0 3   PHE 
0 4   ALA 
0 5   PHE 
0 6   ALA 
0 7   ALA 
0 8   ALA 
0 9   LEU 
0 10  ILE 
0 11  ALA 
0 12  VAL 
0 13  ALA 
0 14  ASN 
0 15  ALA 
0 16  ALA 
0 17  GLU 
0 18  TRP 
0 19  GLY 
0 20  GLN 
0 21  THR 
0 22  TYR 
0 23  SER 
0 24  GLN 
0 25  PRO 
0 26  SER 
0 27  TYR 
0 28  GLN 
0 29  TYR 
0 30  SER 
0 31  THR 
0 32  LYS 
0 33  TYR 
0 34  VAL 
0 35  PRO 
0 36  GLN 
0 37  VAL 
0 38  ARG 
0 39  VAL 
0 40  THR 
0 41  PRO 
0 42  GLY 
0 43  TYR 
0 44  SER 
0 45  HIS 
0 46  LYS 
0 47  ASN 
0 48  ALA 
0 49  SER 
0 50  GLN 
0 51  VAL 
0 52  ALA 
0 53  LYS 
0 54  LYS 
0 55  LYS 
0 56  MET 
0 57  VAL 
0 58  ASN 
0 59  HIS 
0 60  ALA 
0 61  GLY 
0 62  SER 
0 63  ASN 
0 64  PHE 
0 65  ASP 
0 66  ALA 
0 67  TYR 
0 68  GLY 
0 69  ARG 
0 70  ASP 
0 71  GLN 
0 72  ASP 
0 73  LEU 
0 74  SER 
0 75  ILE 
0 76  ASP 
0 77  GLU 
0 78  SER 
0 79  TYR 
0 80  GLY 
0 81  SER 
0 82  THR 
0 83  GLN 
0 84  ALA 
0 85  LYS 
0 86  SER 
0 87  TYR 
0 88  ARG 
0 89  ALA 
0 90  GLU 
0 91  SER 
0 92  TYR 
0 93  ASP 
0 94  GLU 
0 95  TRP 
0 96  ASP 
0 97  ASN 
0 98  GLN 
0 99  ASP 
0 100 ARG 
0 101 ASP 
0 102 LYS 
0 103 GLN 
0 104 LEU 
0 105 ALA 
0 106 GLN 
0 107 ALA 
0 108 TRP 
0 109 GLY 
0 110 LYS 
0 111 ASP 
0 112 ARG 
0 113 ASP 
0 114 GLN 
0 115 TYR 
0 116 GLY 
0 117 ALA 
0 118 SER 
0 119 SER 
0 120 LYS 
0 121 GLY 
0 122 ALA 
0 123 SER 
0 124 ALA 
0 125 SER 
0 126 ASP 
0 127 GLY 
0 128 ARG 
0 129 TRP 
0 130 ASP 
0 131 MET 
0 132 TYR 
0 133 GLY 
0 134 ARG 
0 135 ALA 
0 136 GLY 
0 137 GLN 
0 138 ASN 
0 139 SER 
0 140 ALA 
0 141 TYR 
0 142 GLN 
0 143 GLY 
0 144 GLY 
0 145 LYS 
0 146 GLY 
0 147 HIS 
0 148 TYR 
0 149 ALA 
0 150 GLY 
0 151 SER 
0 152 SER 
0 153 ALA 
0 154 GLY 
0 155 GLY 
0 156 ARG 
0 157 GLY 
0 158 TYR 
0 159 GLY 
0 160 GLU 
0 161 ASP 
0 162 ASP 
0 163 GLU 
0 164 ASN 
0 165 ASN 
0 166 ALA 
0 167 SER 
0 168 VAL 
0 169 ALA 
0 170 TYR 
0 171 GLY 
0 172 ALA 
0 173 SER 
0 174 ARG 
0 175 GLY 
0 176 GLY 
0 177 TYR 
0 178 ASP 
0 179 ASN 
0 180 ASP 
0 181 GLU 
0 182 TRP 
0 183 ALA 
0 184 LYS 
0 185 GLN 
0 186 ALA 
0 187 ALA 
0 188 GLY 
0 189 SER 
0 190 ASP 
0 191 TYR 
0 192 ASP 
0 193 SER 
0 194 ARG 
0 195 TYR 
0 196 GLY 
0 197 LYS 
0 198 SER 
0 199 TYR 
0 200 ASP 
0 201 SER 
0 202 VAL 
0 203 ASP 
0 204 ALA 
0 205 LYS 
0 206 SER 
0 207 TYR 
0 208 ASP 
0 209 ASN 
0 210 THR 
0 211 TRP 
0 212 TYR 
0 213 ALA 
0 214 ARG 
0 215 ASP 
0 216 VAL 
0 217 ARG 
0 218 ALA 
0 219 ASP 
0 220 ASP 
0 221 ASP 
0 222 GLN 
0 223 TRP 
0 224 ALA 
0 225 GLU 
0 226 ASP 
0 227 TYR 
0 228 ASP 
0 229 ARG 
0 230 TYR 
0 231 GLY 
0 232 LYS 
0 233 LYS 
0 234 ASP 
0 235 VAL 
0 236 GLY 
0 237 ALA 
0 238 TYR 
0 239 GLY 
0 240 SER 
0 241 ALA 
0 242 ALA 
0 243 SER 
0 244 THR 
0 245 TRP 
0 246 ASN 
0 247 ASN 
0 248 LYS 
0 249 GLY 
0 250 ASP 
0 251 ALA 
0 252 ALA 
0 253 SER 
0 254 GLU 
0 255 ASP 
0 256 GLY 
0 257 LYS 
0 258 SER 
0 259 ALA 
0 260 TYR 
0 261 TRP 
0 262 GLY 
0 263 LYS 
0 264 GLN 
0 265 ALA 
0 266 SER 
0 267 ASP 
0 268 TRP 
0 269 ASP 
0 270 ALA 
0 271 TRP 
0 272 GLY 
0 273 ARG 
0 274 ASP 
0 275 GLN 
0 276 ASP 
0 277 TYR 
0 278 LYS 
0 279 GLU 
0 280 LYS 
0 281 ILE 
0 282 SER 
0 283 TYR 
0 284 ASP 
0 285 GLN 
0 286 THR 
0 287 ARG 
0 288 ALA 
0 289 LYS 
0 290 ALA 
0 291 TYR 
0 292 SER 
0 293 ALA 
0 294 GLU 
0 295 SER 
0 296 TYR 
0 297 ASP 
0 298 GLU 
0 299 TRP 
0 300 ASP 
0 301 ASN 
0 302 ARG 
0 303 ASP 
0 304 ASP 
0 305 ASP 
0 306 THR 
0 307 TYR 
0 308 GLY 
0 309 ALA 
0 310 GLN 
0 311 ALA 
0 312 TRP 
0 313 GLY 
0 314 LYS 
0 315 ASP 
0 316 ARG 
0 317 ASP 
0 318 VAL 
0 319 TYR 
0 320 GLY 
0 321 ALA 
0 322 SER 
0 323 SER 
0 324 TYR 
0 325 GLY 
0 326 LYS 
0 327 ALA 
0 328 ALA 
0 329 SER 
0 330 MET 
0 331 ARG 
0 332 GLU 
0 333 VAL 
0 334 ASP 
0 335 GLN 
0 336 TYR 
0 337 GLY 
0 338 GLY 
0 339 TYR 
0 340 GLY 
0 341 GLY 
0 342 GLY 
0 343 GLN 
0 344 ALA 
0 345 ALA 
0 346 GLN 
0 347 GLY 
0 348 GLN 
0 349 SER 
0 350 TYR 
0 351 GLY 
0 352 GLY 
0 353 SER 
0 354 LYS 
0 355 THR 
0 356 VAL 
0 357 VAL 
0 358 SER 
0 359 LYS 
0 360 ASP 
0 361 ALA 
0 362 GLY 
0 363 HIS 
0 364 GLY 
0 365 TRP 
0 366 GLY 
0 367 SER 
0 368 LYS 
0 369 GLY 
0 370 GLY 
0 371 TYR 
0 372 GLY 
0 373 ALA 
0 374 LYS 
0 375 THR 
0 376 VAL 
0 377 SER 
0 378 TYR 
0 379 GLY 
0 380 GLY 
0 381 GLN 
0 382 SER 
0 383 SER 
0 384 ALA 
0 385 SER 
0 386 SER 
0 387 GLY 
0 388 LYS 
0 389 GLY 
0 390 ALA 
0 391 TYR 
0 392 ALA 
0 393 LYS 
0 394 GLY 
0 395 GLY 
0 396 SER 
0 397 ILE 
0 398 TRP 
0 399 GLU 
0 400 GLY 
0 401 ALA 
0 402 SER 
0 403 ARG 
0 404 ALA 
0 405 GLY 
0 406 ALA 
0 407 ALA 
0 408 ALA 
0 409 VAL 
0 410 GLY 
0 411 GLY 
0 412 TYR 
0 413 ASP 
0 414 ASN 
0 415 ASP 
0 416 GLU 
0 417 TRP 
0 418 ALA 
0 419 LYS 
0 420 GLN 
0 421 ALA 
0 422 HIS 
0 423 GLY 
0 424 SER 
0 425 ASP 
0 426 TYR 
0 427 ASP 
0 428 SER 
0 429 ARG 
0 430 TYR 
0 431 GLY 
0 432 LYS 
0 433 SER 
0 434 TYR 
0 435 ASP 
0 436 ARG 
0 437 VAL 
0 438 SER 
0 439 ALA 
0 440 ARG 
0 441 SER 
0 442 TYR 
0 443 GLU 
0 444 ASN 
0 445 GLU 
0 446 MET 
0 447 TYR 
0 448 ALA 
0 449 ARG 
0 450 ASP 
0 451 LEU 
0 452 GLN 
0 453 VAL 
0 454 ASP 
0 455 ASP 
0 456 ASP 
0 457 MET 
0 458 TRP 
0 459 ALA 
0 460 GLU 
0 461 ASP 
0 462 TYR 
0 463 ASP 
0 464 ARG 
0 465 TYR 
0 466 ASP 
0 467 ASP 
0 468 LYS 
0 469 ASP 
0 470 ALA 
0 471 MET 
0 472 GLY 
0 473 TYR 
0 474 GLY 
0 475 SER 
0 476 ALA 
0 477 ALA 
0 478 SER 
0 479 LYS 
0 480 GLU 
0 481 THR 
0 482 GLN 
0 483 THR 
0 484 GLY 
0 485 TYR 
0 486 LYS 
0 487 GLY 
0 488 TYR 
0 489 GLY 
0 490 GLY 
0 491 TYR 
0 492 GLY 
0 493 TYR 
0 494 GLY 
0 495 SER 
0 496 SER 
0 497 GLY 
0 498 TYR 
0 499 GLY 
0 500 SER 
0 501 GLY 
0 502 TYR 
0 503 GLY 
0 504 GLY 
0 505 TYR 
0 506 GLY 
0 507 TYR 
0 508 GLY 
0 509 ARG 
0 510 PRO 
0 511 THR 
0 512 ALA 
0 513 THR 
0 514 ALA 
0 515 ALA 
0 516 ALA 
0 517 SER 
0 518 THR 
0 519 ASN 
0 520 ALA 
0 521 GLY 
0 522 LYS 
0 523 GLU 
0 524 TYR 
0 525 ASP 
0 526 SER 
0 527 SER 
0 528 SER 
0 529 SER 
0 530 SER 
0 531 ASP 
0 532 TRP 
0 533 ASP 
0 534 ALA 
0 535 TYR 
0 536 GLY 
0 537 ARG 
0 538 ASP 
0 539 GLN 
0 540 ASP 
0 541 LEU 
0 542 SER 
0 543 VAL 
0 544 GLN 
0 545 GLU 
0 546 SER 
0 547 TYR 
0 548 ASP 
0 549 MET 
0 550 THR 
0 551 TRP 
0 552 ALA 
0 553 LYS 
0 554 SER 
0 555 TYR 
0 556 ASP 
0 557 ALA 
0 558 GLU 
0 559 SER 
0 560 TYR 
0 561 ASP 
0 562 GLU 
0 563 TRP 
0 564 ASP 
0 565 ASN 
0 566 LYS 
0 567 ASP 
0 568 ASP 
0 569 ASP 
0 570 LYS 
0 571 TRP 
0 572 GLY 
0 573 THR 
0 574 GLN 
0 575 ALA 
0 576 TRP 
0 577 GLY 
0 578 LYS 
0 579 ASP 
0 580 ARG 
0 581 ASP 
0 582 ILE 
0 583 TYR 
0 584 GLY 
0 585 ALA 
0 586 SER 
0 587 SER 
0 588 GLN 
0 589 PHE 
0 590 ALA 
0 591 LYS 
0 592 ALA 
0 593 ASP 
0 594 GLU 
0 595 GLN 
0 596 ASP 
0 597 LYS 
0 598 ASP 
0 599 THR 
0 600 TYR 
0 601 GLY 
0 602 LYS 
0 603 GLY 
0 604 ALA 
0 605 HIS 
0 606 SER 
0 607 GLY 
0 608 ALA 
0 609 GLN 
0 610 ALA 
0 611 SER 
0 612 ASP 
0 613 SER 
0 614 LYS 
0 615 TYR 
0 616 GLY 
0 617 GLY 
0 618 TYR 
0 619 GLY 
0 620 GLY 
0 621 TYR 
0 622 GLY 
0 623 SER 
0 624 TYR 
0 625 GLY 
0 626 GLY 
0 627 TYR 
0 628 GLY 
0 629 SER 
0 630 GLY 
0 631 TYR 
0 632 GLY 
0 633 GLY 
0 634 TYR 
0 635 GLY 
0 636 SER 
0 637 GLY 
0 638 TYR 
0 639 GLY 
0 640 GLY 
0 641 TYR 
0 642 GLY 
0 643 GLY 
0 644 TYR 
0 645 GLY 
0 646 SER 
0 647 GLY 
0 648 TYR 
0 649 GLY 
0 650 SER 
0 651 TYR 
0 652 GLY 
0 653 GLY 
0 654 TYR 
0 655 GLY 
0 656 VAL 
0 657 GLY 
0 658 LYS 
0 659 GLY 
0 660 TYR 
0 661 GLY 
0 662 LYS 
0 663 GLY 
0 664 GLN 
0 665 TYR 
0 666 ALA 
0 667 ALA 
0 668 SER 
0 669 GLN 
0 670 GLU 
0 671 SER 
0 672 ALA 
0 673 LYS 
0 674 GLY 
0 675 TYR 
0 676 GLY 
0 677 LYS 
0 678 GLU 
0 679 SER 
0 680 THR 
0 681 GLN 
0 682 GLY 
0 683 ALA 
0 684 SER 
0 685 VAL 
0 686 ALA 
0 687 TYR 
0 688 ASN 
0 689 ALA 
0 690 ALA 
0 691 LYS 
0 692 GLY 
0 693 ALA 
0 694 TYR 
0 695 ASP 
0 696 ASN 
0 697 ASP 
0 698 GLU 
0 699 TRP 
0 700 ALA 
0 701 LYS 
0 702 LEU 
0 703 ALA 
0 704 TYR 
0 705 GLY 
0 706 SER 
0 707 ASP 
0 708 THR 
0 709 ASP 
0 710 SER 
0 711 ARG 
0 712 TYR 
0 713 GLY 
0 714 LYS 
0 715 SER 
0 716 TYR 
0 717 ASP 
0 718 MET 
0 719 VAL 
0 720 ALA 
0 721 ALA 
0 722 LYS 
0 723 SER 
0 724 TYR 
0 725 ASP 
0 726 ASN 
0 727 GLU 
0 728 GLU 
0 729 TYR 
0 730 ALA 
0 731 ARG 
0 732 LYS 
0 733 VAL 
0 734 ARG 
0 735 ALA 
0 736 ASP 
0 737 ASP 
0 738 ASP 
0 739 GLN 
0 740 TRP 
0 741 ALA 
0 742 GLU 
0 743 ASP 
0 744 TYR 
0 745 ASP 
0 746 ARG 
0 747 TYR 
0 748 ASN 
0 749 ARG 
0 750 TYR 
0 751 ASP 
0 752 ALA 
0 753 GLY 
0 754 ALA 
0 755 TYR 
0 756 GLY 
0 757 ALA 
0 758 ALA 
0 759 ALA 
0 760 SER 
0 761 ASP 
0 762 LYS 
0 763 VAL 
0 764 VAL 
0 765 GLN 
0 766 PRO 
0 767 ALA 
0 768 LEU 
0 769 LYS 
0 770 SER 
0 771 VAL 
0 772 SER 
0 773 TYR 
0 774 LYS 
0 775 PRO 
0 776 VAL 
0 777 THR 
0 778 THR 
0 779 VAL 
0 780 LYS 
0 781 LYS 
0 782 THR 
0 783 GLN 
0 784 SER 
0 785 VAL 
0 786 PRO 
0 787 GLN 
0 788 TYR 
0 789 HIS 
0 790 GLY 
0 791 TRP 
#
loop_
_chem_comp.id
_chem_comp.type
_chem_comp.name
ALA 'L-peptide linking' ALANINE         
ARG 'L-peptide linking' ARGININE        
ASN 'L-peptide linking' ASPARAGINE      
ASP 'L-peptide linking' 'ASPARTIC ACID' 
CYS 'L-peptide linking' CYSTEINE        
GLN 'L-peptide linking' GLUTAMINE       
GLU 'L-peptide linking' 'GLUTAMIC ACID' 
HIS 'L-peptide linking' HISTIDINE       
ILE 'L-peptide linking' ISOLEUCINE      
LEU 'L-peptide linking' LEUCINE         
LYS 'L-peptide linking' LYSINE          
MET 'L-peptide linking' METHIONINE      
PHE 'L-peptide linking' PHENYLALANINE   
PRO 'L-peptide linking' PROLINE         
SER 'L-peptide linking' SERINE          
THR 'L-peptide linking' THREONINE       
TRP 'L-peptide linking' TRYPTOPHAN      
TYR 'L-peptide linking' TYROSINE        
VAL 'L-peptide linking' VALINE          
GLY 'peptide linking'   GLYCINE         
#
loop_
_atom_site.group_PDB
_atom_site.id
_atom_site.type_symbol
_atom_site.label_atom_id
_atom_site.label_alt_id
_atom_site.label_comp_id
_atom_site.label_asym_id
_atom_site.label_entity_id
_atom_site.label_seq_id
_atom_site.pdbx_PDB_ins_code
_atom_site.Cartn_x
_atom_site.Cartn_y
_atom_site.Cartn_z
_atom_site.occupancy
_atom_site.B_iso_or_equiv
_atom_site.auth_seq_id
_atom_site.auth_asym_id
_atom_site.pdbx_PDB_model_num
ATOM 1    N N   . MET A 0 1   . -6.747   -38.544 6.733    1.00 48.31 1   A 1 
ATOM 2    C CA  . MET A 0 1   . -6.120   -39.539 5.820    1.00 48.31 1   A 1 
ATOM 3    C C   . MET A 0 1   . -5.118   -38.810 4.919    1.00 48.31 1   A 1 
ATOM 4    C CB  . MET A 0 1   . -7.196   -40.269 4.998    1.00 48.31 1   A 1 
ATOM 5    O O   . MET A 0 1   . -5.186   -37.590 4.881    1.00 48.31 1   A 1 
ATOM 6    C CG  . MET A 0 1   . -8.109   -41.134 5.882    1.00 48.31 1   A 1 
ATOM 7    S SD  . MET A 0 1   . -9.542   -41.793 5.001    1.00 48.31 1   A 1 
ATOM 8    C CE  . MET A 0 1   . -10.353  -42.735 6.322    1.00 48.31 1   A 1 
ATOM 9    N N   . LYS A 0 2   . -4.186   -39.496 4.236    1.00 42.63 2   A 1 
ATOM 10   C CA  . LYS A 0 2   . -3.214   -38.877 3.303    1.00 42.63 2   A 1 
ATOM 11   C C   . LYS A 0 2   . -3.333   -39.500 1.906    1.00 42.63 2   A 1 
ATOM 12   C CB  . LYS A 0 2   . -1.757   -39.117 3.764    1.00 42.63 2   A 1 
ATOM 13   O O   . LYS A 0 2   . -2.992   -40.667 1.795    1.00 42.63 2   A 1 
ATOM 14   C CG  . LYS A 0 2   . -1.244   -38.366 5.000    1.00 42.63 2   A 1 
ATOM 15   C CD  . LYS A 0 2   . 0.259    -38.676 5.163    1.00 42.63 2   A 1 
ATOM 16   C CE  . LYS A 0 2   . 0.883    -37.949 6.361    1.00 42.63 2   A 1 
ATOM 17   N NZ  . LYS A 0 2   . 2.351    -38.179 6.443    1.00 42.63 2   A 1 
ATOM 18   N N   . PHE A 0 3   . -3.731   -38.727 0.891    1.00 42.12 3   A 1 
ATOM 19   C CA  . PHE A 0 3   . -3.523   -38.952 -0.557   1.00 42.12 3   A 1 
ATOM 20   C C   . PHE A 0 3   . -3.888   -37.648 -1.320   1.00 42.12 3   A 1 
ATOM 21   C CB  . PHE A 0 3   . -4.425   -40.093 -1.090   1.00 42.12 3   A 1 
ATOM 22   O O   . PHE A 0 3   . -4.611   -36.836 -0.751   1.00 42.12 3   A 1 
ATOM 23   C CG  . PHE A 0 3   . -4.004   -41.514 -0.741   1.00 42.12 3   A 1 
ATOM 24   C CD1 . PHE A 0 3   . -2.755   -42.015 -1.162   1.00 42.12 3   A 1 
ATOM 25   C CD2 . PHE A 0 3   . -4.858   -42.341 0.016    1.00 42.12 3   A 1 
ATOM 26   C CE1 . PHE A 0 3   . -2.354   -43.316 -0.809   1.00 42.12 3   A 1 
ATOM 27   C CE2 . PHE A 0 3   . -4.456   -43.641 0.373    1.00 42.12 3   A 1 
ATOM 28   C CZ  . PHE A 0 3   . -3.202   -44.127 -0.036   1.00 42.12 3   A 1 
ATOM 29   N N   . ALA A 0 4   . -3.559   -37.416 -2.600   1.00 33.77 4   A 1 
ATOM 30   C CA  . ALA A 0 4   . -2.284   -37.538 -3.335   1.00 33.77 4   A 1 
ATOM 31   C C   . ALA A 0 4   . -2.494   -37.212 -4.843   1.00 33.77 4   A 1 
ATOM 32   C CB  . ALA A 0 4   . -1.680   -38.951 -3.243   1.00 33.77 4   A 1 
ATOM 33   O O   . ALA A 0 4   . -3.284   -37.885 -5.486   1.00 33.77 4   A 1 
ATOM 34   N N   . PHE A 0 5   . -1.689   -36.288 -5.392   1.00 28.32 5   A 1 
ATOM 35   C CA  . PHE A 0 5   . -1.232   -36.194 -6.803   1.00 28.32 5   A 1 
ATOM 36   C C   . PHE A 0 5   . -2.188   -35.922 -8.009   1.00 28.32 5   A 1 
ATOM 37   C CB  . PHE A 0 5   . -0.304   -37.387 -7.105   1.00 28.32 5   A 1 
ATOM 38   O O   . PHE A 0 5   . -3.144   -36.636 -8.269   1.00 28.32 5   A 1 
ATOM 39   C CG  . PHE A 0 5   . 1.125    -37.192 -6.631   1.00 28.32 5   A 1 
ATOM 40   C CD1 . PHE A 0 5   . 2.117    -36.800 -7.549   1.00 28.32 5   A 1 
ATOM 41   C CD2 . PHE A 0 5   . 1.466    -37.377 -5.278   1.00 28.32 5   A 1 
ATOM 42   C CE1 . PHE A 0 5   . 3.438    -36.590 -7.118   1.00 28.32 5   A 1 
ATOM 43   C CE2 . PHE A 0 5   . 2.788    -37.166 -4.845   1.00 28.32 5   A 1 
ATOM 44   C CZ  . PHE A 0 5   . 3.774    -36.771 -5.765   1.00 28.32 5   A 1 
ATOM 45   N N   . ALA A 0 6   . -1.712   -34.982 -8.852   1.00 30.07 6   A 1 
ATOM 46   C CA  . ALA A 0 6   . -1.602   -35.021 -10.331  1.00 30.07 6   A 1 
ATOM 47   C C   . ALA A 0 6   . -2.807   -34.792 -11.293  1.00 30.07 6   A 1 
ATOM 48   C CB  . ALA A 0 6   . -0.767   -36.243 -10.737  1.00 30.07 6   A 1 
ATOM 49   O O   . ALA A 0 6   . -3.495   -35.714 -11.709  1.00 30.07 6   A 1 
ATOM 50   N N   . ALA A 0 7   . -2.895   -33.545 -11.782  1.00 30.81 7   A 1 
ATOM 51   C CA  . ALA A 0 7   . -2.784   -33.103 -13.194  1.00 30.81 7   A 1 
ATOM 52   C C   . ALA A 0 7   . -3.439   -33.877 -14.378  1.00 30.81 7   A 1 
ATOM 53   C CB  . ALA A 0 7   . -1.284   -32.906 -13.479  1.00 30.81 7   A 1 
ATOM 54   O O   . ALA A 0 7   . -2.957   -34.934 -14.779  1.00 30.81 7   A 1 
ATOM 55   N N   . ALA A 0 8   . -4.385   -33.208 -15.069  1.00 37.14 8   A 1 
ATOM 56   C CA  . ALA A 0 8   . -4.733   -33.346 -16.504  1.00 37.14 8   A 1 
ATOM 57   C C   . ALA A 0 8   . -5.696   -32.203 -16.952  1.00 37.14 8   A 1 
ATOM 58   C CB  . ALA A 0 8   . -5.437   -34.697 -16.723  1.00 37.14 8   A 1 
ATOM 59   O O   . ALA A 0 8   . -6.356   -31.634 -16.089  1.00 37.14 8   A 1 
ATOM 60   N N   . LEU A 0 9   . -5.921   -31.857 -18.236  1.00 28.93 9   A 1 
ATOM 61   C CA  . LEU A 0 9   . -5.028   -31.711 -19.408  1.00 28.93 9   A 1 
ATOM 62   C C   . LEU A 0 9   . -5.737   -30.852 -20.508  1.00 28.93 9   A 1 
ATOM 63   C CB  . LEU A 0 9   . -4.611   -33.089 -19.979  1.00 28.93 9   A 1 
ATOM 64   O O   . LEU A 0 9   . -6.952   -30.917 -20.644  1.00 28.93 9   A 1 
ATOM 65   C CG  . LEU A 0 9   . -3.567   -33.052 -21.117  1.00 28.93 9   A 1 
ATOM 66   C CD1 . LEU A 0 9   . -2.234   -32.435 -20.677  1.00 28.93 9   A 1 
ATOM 67   C CD2 . LEU A 0 9   . -3.270   -34.470 -21.604  1.00 28.93 9   A 1 
ATOM 68   N N   . ILE A 0 10  . -4.960   -30.065 -21.270  1.00 29.17 10  A 1 
ATOM 69   C CA  . ILE A 0 10  . -5.228   -29.330 -22.542  1.00 29.17 10  A 1 
ATOM 70   C C   . ILE A 0 10  . -6.558   -29.604 -23.300  1.00 29.17 10  A 1 
ATOM 71   C CB  . ILE A 0 10  . -4.056   -29.647 -23.523  1.00 29.17 10  A 1 
ATOM 72   O O   . ILE A 0 10  . -6.808   -30.733 -23.718  1.00 29.17 10  A 1 
ATOM 73   C CG1 . ILE A 0 10  . -2.676   -29.239 -22.944  1.00 29.17 10  A 1 
ATOM 74   C CG2 . ILE A 0 10  . -4.230   -28.981 -24.907  1.00 29.17 10  A 1 
ATOM 75   C CD1 . ILE A 0 10  . -1.478   -29.838 -23.695  1.00 29.17 10  A 1 
ATOM 76   N N   . ALA A 0 11  . -7.266   -28.529 -23.696  1.00 37.69 11  A 1 
ATOM 77   C CA  . ALA A 0 11  . -8.054   -28.449 -24.944  1.00 37.69 11  A 1 
ATOM 78   C C   . ALA A 0 11  . -8.208   -26.985 -25.438  1.00 37.69 11  A 1 
ATOM 79   C CB  . ALA A 0 11  . -9.429   -29.099 -24.746  1.00 37.69 11  A 1 
ATOM 80   O O   . ALA A 0 11  . -8.343   -26.074 -24.625  1.00 37.69 11  A 1 
ATOM 81   N N   . VAL A 0 12  . -8.195   -26.757 -26.762  1.00 28.49 12  A 1 
ATOM 82   C CA  . VAL A 0 12  . -8.326   -25.442 -27.443  1.00 28.49 12  A 1 
ATOM 83   C C   . VAL A 0 12  . -9.205   -25.597 -28.704  1.00 28.49 12  A 1 
ATOM 84   C CB  . VAL A 0 12  . -6.922   -24.864 -27.789  1.00 28.49 12  A 1 
ATOM 85   O O   . VAL A 0 12  . -9.305   -26.702 -29.234  1.00 28.49 12  A 1 
ATOM 86   C CG1 . VAL A 0 12  . -6.921   -23.613 -28.685  1.00 28.49 12  A 1 
ATOM 87   C CG2 . VAL A 0 12  . -6.158   -24.465 -26.518  1.00 28.49 12  A 1 
ATOM 88   N N   . ALA A 0 13  . -9.762   -24.480 -29.206  1.00 29.32 13  A 1 
ATOM 89   C CA  . ALA A 0 13  . -10.596  -24.318 -30.416  1.00 29.32 13  A 1 
ATOM 90   C C   . ALA A 0 13  . -12.086  -24.716 -30.245  1.00 29.32 13  A 1 
ATOM 91   C CB  . ALA A 0 13  . -9.883   -24.934 -31.635  1.00 29.32 13  A 1 
ATOM 92   O O   . ALA A 0 13  . -12.418  -25.641 -29.514  1.00 29.32 13  A 1 
ATOM 93   N N   . ASN A 0 14  . -13.061  -24.044 -30.875  1.00 32.18 14  A 1 
ATOM 94   C CA  . ASN A 0 14  . -13.033  -23.364 -32.181  1.00 32.18 14  A 1 
ATOM 95   C C   . ASN A 0 14  . -13.810  -22.030 -32.214  1.00 32.18 14  A 1 
ATOM 96   C CB  . ASN A 0 14  . -13.664  -24.326 -33.209  1.00 32.18 14  A 1 
ATOM 97   O O   . ASN A 0 14  . -14.654  -21.770 -31.361  1.00 32.18 14  A 1 
ATOM 98   C CG  . ASN A 0 14  . -12.744  -25.463 -33.594  1.00 32.18 14  A 1 
ATOM 99   N ND2 . ASN A 0 14  . -12.720  -26.546 -32.851  1.00 32.18 14  A 1 
ATOM 100  O OD1 . ASN A 0 14  . -11.997  -25.368 -34.548  1.00 32.18 14  A 1 
ATOM 101  N N   . ALA A 0 15  . -13.561  -21.224 -33.252  1.00 30.61 15  A 1 
ATOM 102  C CA  . ALA A 0 15  . -14.352  -20.039 -33.599  1.00 30.61 15  A 1 
ATOM 103  C C   . ALA A 0 15  . -15.513  -20.383 -34.557  1.00 30.61 15  A 1 
ATOM 104  C CB  . ALA A 0 15  . -13.413  -18.992 -34.214  1.00 30.61 15  A 1 
ATOM 105  O O   . ALA A 0 15  . -15.418  -21.337 -35.329  1.00 30.61 15  A 1 
ATOM 106  N N   . ALA A 0 16  . -16.585  -19.582 -34.537  1.00 37.75 16  A 1 
ATOM 107  C CA  . ALA A 0 16  . -17.713  -19.700 -35.464  1.00 37.75 16  A 1 
ATOM 108  C C   . ALA A 0 16  . -18.426  -18.345 -35.660  1.00 37.75 16  A 1 
ATOM 109  C CB  . ALA A 0 16  . -18.676  -20.775 -34.932  1.00 37.75 16  A 1 
ATOM 110  O O   . ALA A 0 16  . -19.327  -17.996 -34.900  1.00 37.75 16  A 1 
ATOM 111  N N   . GLU A 0 17  . -18.045  -17.585 -36.690  1.00 34.42 17  A 1 
ATOM 112  C CA  . GLU A 0 17  . -18.761  -16.363 -37.084  1.00 34.42 17  A 1 
ATOM 113  C C   . GLU A 0 17  . -19.910  -16.664 -38.059  1.00 34.42 17  A 1 
ATOM 114  C CB  . GLU A 0 17  . -17.813  -15.321 -37.694  1.00 34.42 17  A 1 
ATOM 115  O O   . GLU A 0 17  . -19.766  -17.432 -39.011  1.00 34.42 17  A 1 
ATOM 116  C CG  . GLU A 0 17  . -16.856  -14.707 -36.664  1.00 34.42 17  A 1 
ATOM 117  C CD  . GLU A 0 17  . -16.105  -13.512 -37.268  1.00 34.42 17  A 1 
ATOM 118  O OE1 . GLU A 0 17  . -16.189  -12.415 -36.675  1.00 34.42 17  A 1 
ATOM 119  O OE2 . GLU A 0 17  . -15.482  -13.706 -38.337  1.00 34.42 17  A 1 
ATOM 120  N N   . TRP A 0 18  . -21.057  -16.020 -37.832  1.00 37.08 18  A 1 
ATOM 121  C CA  . TRP A 0 18  . -22.204  -15.932 -38.744  1.00 37.08 18  A 1 
ATOM 122  C C   . TRP A 0 18  . -22.480  -14.433 -38.989  1.00 37.08 18  A 1 
ATOM 123  C CB  . TRP A 0 18  . -23.448  -16.599 -38.119  1.00 37.08 18  A 1 
ATOM 124  O O   . TRP A 0 18  . -22.249  -13.613 -38.109  1.00 37.08 18  A 1 
ATOM 125  C CG  . TRP A 0 18  . -23.534  -18.100 -38.019  1.00 37.08 18  A 1 
ATOM 126  C CD1 . TRP A 0 18  . -22.528  -18.955 -37.717  1.00 37.08 18  A 1 
ATOM 127  C CD2 . TRP A 0 18  . -24.728  -18.942 -38.142  1.00 37.08 18  A 1 
ATOM 128  C CE2 . TRP A 0 18  . -24.361  -20.301 -37.902  1.00 37.08 18  A 1 
ATOM 129  C CE3 . TRP A 0 18  . -26.093  -18.691 -38.413  1.00 37.08 18  A 1 
ATOM 130  N NE1 . TRP A 0 18  . -23.007  -20.249 -37.660  1.00 37.08 18  A 1 
ATOM 131  C CH2 . TRP A 0 18  . -26.638  -21.066 -38.205  1.00 37.08 18  A 1 
ATOM 132  C CZ2 . TRP A 0 18  . -25.290  -21.352 -37.930  1.00 37.08 18  A 1 
ATOM 133  C CZ3 . TRP A 0 18  . -27.036  -19.739 -38.446  1.00 37.08 18  A 1 
ATOM 134  N N   . GLY A 0 19  . -23.023  -13.974 -40.116  1.00 31.89 19  A 1 
ATOM 135  C CA  . GLY A 0 19  . -23.507  -14.726 -41.278  1.00 31.89 19  A 1 
ATOM 136  C C   . GLY A 0 19  . -24.340  -13.878 -42.255  1.00 31.89 19  A 1 
ATOM 137  O O   . GLY A 0 19  . -25.226  -14.413 -42.913  1.00 31.89 19  A 1 
ATOM 138  N N   . GLN A 0 20  . -24.111  -12.558 -42.337  1.00 37.22 20  A 1 
ATOM 139  C CA  . GLN A 0 20  . -24.803  -11.654 -43.275  1.00 37.22 20  A 1 
ATOM 140  C C   . GLN A 0 20  . -23.820  -10.726 -44.000  1.00 37.22 20  A 1 
ATOM 141  C CB  . GLN A 0 20  . -25.926  -10.858 -42.586  1.00 37.22 20  A 1 
ATOM 142  O O   . GLN A 0 20  . -23.719  -9.530  -43.728  1.00 37.22 20  A 1 
ATOM 143  C CG  . GLN A 0 20  . -27.164  -11.717 -42.289  1.00 37.22 20  A 1 
ATOM 144  C CD  . GLN A 0 20  . -28.418  -10.887 -42.015  1.00 37.22 20  A 1 
ATOM 145  N NE2 . GLN A 0 20  . -29.567  -11.516 -41.912  1.00 37.22 20  A 1 
ATOM 146  O OE1 . GLN A 0 20  . -28.412  -9.672  -41.908  1.00 37.22 20  A 1 
ATOM 147  N N   . THR A 0 21  . -23.083  -11.282 -44.960  1.00 34.23 21  A 1 
ATOM 148  C CA  . THR A 0 21  . -22.190  -10.500 -45.816  1.00 34.23 21  A 1 
ATOM 149  C C   . THR A 0 21  . -22.999  -9.681  -46.825  1.00 34.23 21  A 1 
ATOM 150  C CB  . THR A 0 21  . -21.178  -11.403 -46.543  1.00 34.23 21  A 1 
ATOM 151  O O   . THR A 0 21  . -23.371  -10.176 -47.890  1.00 34.23 21  A 1 
ATOM 152  C CG2 . THR A 0 21  . -20.000  -10.604 -47.100  1.00 34.23 21  A 1 
ATOM 153  O OG1 . THR A 0 21  . -20.655  -12.370 -45.665  1.00 34.23 21  A 1 
ATOM 154  N N   . TYR A 0 22  . -23.221  -8.396  -46.536  1.00 38.41 22  A 1 
ATOM 155  C CA  . TYR A 0 22  . -23.535  -7.423  -47.584  1.00 38.41 22  A 1 
ATOM 156  C C   . TYR A 0 22  . -22.377  -7.431  -48.586  1.00 38.41 22  A 1 
ATOM 157  C CB  . TYR A 0 22  . -23.748  -6.020  -46.996  1.00 38.41 22  A 1 
ATOM 158  O O   . TYR A 0 22  . -21.282  -6.957  -48.281  1.00 38.41 22  A 1 
ATOM 159  C CG  . TYR A 0 22  . -25.088  -5.839  -46.314  1.00 38.41 22  A 1 
ATOM 160  C CD1 . TYR A 0 22  . -26.196  -5.375  -47.053  1.00 38.41 22  A 1 
ATOM 161  C CD2 . TYR A 0 22  . -25.232  -6.147  -44.947  1.00 38.41 22  A 1 
ATOM 162  C CE1 . TYR A 0 22  . -27.446  -5.219  -46.423  1.00 38.41 22  A 1 
ATOM 163  C CE2 . TYR A 0 22  . -26.482  -5.996  -44.317  1.00 38.41 22  A 1 
ATOM 164  O OH  . TYR A 0 22  . -28.802  -5.392  -44.457  1.00 38.41 22  A 1 
ATOM 165  C CZ  . TYR A 0 22  . -27.591  -5.531  -45.055  1.00 38.41 22  A 1 
ATOM 166  N N   . SER A 0 23  . -22.597  -8.033  -49.759  1.00 44.55 23  A 1 
ATOM 167  C CA  . SER A 0 23  . -21.551  -8.244  -50.762  1.00 44.55 23  A 1 
ATOM 168  C C   . SER A 0 23  . -21.125  -6.909  -51.376  1.00 44.55 23  A 1 
ATOM 169  C CB  . SER A 0 23  . -22.011  -9.263  -51.812  1.00 44.55 23  A 1 
ATOM 170  O O   . SER A 0 23  . -21.672  -6.448  -52.380  1.00 44.55 23  A 1 
ATOM 171  O OG  . SER A 0 23  . -20.952  -9.626  -52.679  1.00 44.55 23  A 1 
ATOM 172  N N   . GLN A 0 24  . -20.140  -6.277  -50.732  1.00 37.09 24  A 1 
ATOM 173  C CA  . GLN A 0 24  . -19.398  -5.149  -51.277  1.00 37.09 24  A 1 
ATOM 174  C C   . GLN A 0 24  . -18.895  -5.531  -52.678  1.00 37.09 24  A 1 
ATOM 175  C CB  . GLN A 0 24  . -18.206  -4.809  -50.362  1.00 37.09 24  A 1 
ATOM 176  O O   . GLN A 0 24  . -18.372  -6.636  -52.850  1.00 37.09 24  A 1 
ATOM 177  C CG  . GLN A 0 24  . -18.609  -4.212  -49.002  1.00 37.09 24  A 1 
ATOM 178  C CD  . GLN A 0 24  . -19.184  -2.799  -49.087  1.00 37.09 24  A 1 
ATOM 179  N NE2 . GLN A 0 24  . -19.629  -2.242  -47.983  1.00 37.09 24  A 1 
ATOM 180  O OE1 . GLN A 0 24  . -19.245  -2.168  -50.132  1.00 37.09 24  A 1 
ATOM 181  N N   . PRO A 0 25  . -19.045  -4.663  -53.696  1.00 45.12 25  A 1 
ATOM 182  C CA  . PRO A 0 25  . -18.642  -4.993  -55.056  1.00 45.12 25  A 1 
ATOM 183  C C   . PRO A 0 25  . -17.140  -5.284  -55.104  1.00 45.12 25  A 1 
ATOM 184  C CB  . PRO A 0 25  . -19.042  -3.779  -55.904  1.00 45.12 25  A 1 
ATOM 185  O O   . PRO A 0 25  . -16.326  -4.383  -54.914  1.00 45.12 25  A 1 
ATOM 186  C CG  . PRO A 0 25  . -19.095  -2.627  -54.898  1.00 45.12 25  A 1 
ATOM 187  C CD  . PRO A 0 25  . -19.559  -3.306  -53.615  1.00 45.12 25  A 1 
ATOM 188  N N   . SER A 0 26  . -16.765  -6.534  -55.383  1.00 47.30 26  A 1 
ATOM 189  C CA  . SER A 0 26  . -15.362  -6.932  -55.438  1.00 47.30 26  A 1 
ATOM 190  C C   . SER A 0 26  . -14.669  -6.287  -56.640  1.00 47.30 26  A 1 
ATOM 191  C CB  . SER A 0 26  . -15.209  -8.458  -55.418  1.00 47.30 26  A 1 
ATOM 192  O O   . SER A 0 26  . -14.966  -6.565  -57.808  1.00 47.30 26  A 1 
ATOM 193  O OG  . SER A 0 26  . -15.958  -9.079  -56.444  1.00 47.30 26  A 1 
ATOM 194  N N   . TYR A 0 27  . -13.718  -5.406  -56.349  1.00 55.55 27  A 1 
ATOM 195  C CA  . TYR A 0 27  . -12.848  -4.795  -57.342  1.00 55.55 27  A 1 
ATOM 196  C C   . TYR A 0 27  . -11.547  -5.594  -57.412  1.00 55.55 27  A 1 
ATOM 197  C CB  . TYR A 0 27  . -12.627  -3.320  -56.986  1.00 55.55 27  A 1 
ATOM 198  O O   . TYR A 0 27  . -10.743  -5.578  -56.485  1.00 55.55 27  A 1 
ATOM 199  C CG  . TYR A 0 27  . -13.893  -2.482  -57.012  1.00 55.55 27  A 1 
ATOM 200  C CD1 . TYR A 0 27  . -14.526  -2.184  -58.236  1.00 55.55 27  A 1 
ATOM 201  C CD2 . TYR A 0 27  . -14.446  -2.015  -55.805  1.00 55.55 27  A 1 
ATOM 202  C CE1 . TYR A 0 27  . -15.722  -1.438  -58.247  1.00 55.55 27  A 1 
ATOM 203  C CE2 . TYR A 0 27  . -15.638  -1.268  -55.812  1.00 55.55 27  A 1 
ATOM 204  O OH  . TYR A 0 27  . -17.461  -0.305  -57.043  1.00 55.55 27  A 1 
ATOM 205  C CZ  . TYR A 0 27  . -16.287  -0.993  -57.033  1.00 55.55 27  A 1 
ATOM 206  N N   . GLN A 0 28  . -11.326  -6.301  -58.521  1.00 56.52 28  A 1 
ATOM 207  C CA  . GLN A 0 28  . -10.027  -6.902  -58.801  1.00 56.52 28  A 1 
ATOM 208  C C   . GLN A 0 28  . -9.101   -5.831  -59.381  1.00 56.52 28  A 1 
ATOM 209  C CB  . GLN A 0 28  . -10.163  -8.122  -59.723  1.00 56.52 28  A 1 
ATOM 210  O O   . GLN A 0 28  . -9.258   -5.405  -60.529  1.00 56.52 28  A 1 
ATOM 211  C CG  . GLN A 0 28  . -10.715  -9.343  -58.967  1.00 56.52 28  A 1 
ATOM 212  C CD  . GLN A 0 28  . -10.621  -10.629 -59.784  1.00 56.52 28  A 1 
ATOM 213  N NE2 . GLN A 0 28  . -10.568  -11.775 -59.141  1.00 56.52 28  A 1 
ATOM 214  O OE1 . GLN A 0 28  . -10.592  -10.630 -61.006  1.00 56.52 28  A 1 
ATOM 215  N N   . TYR A 0 29  . -8.138   -5.399  -58.569  1.00 59.69 29  A 1 
ATOM 216  C CA  . TYR A 0 29  . -7.065   -4.492  -58.962  1.00 59.69 29  A 1 
ATOM 217  C C   . TYR A 0 29  . -5.939   -5.301  -59.612  1.00 59.69 29  A 1 
ATOM 218  C CB  . TYR A 0 29  . -6.578   -3.710  -57.731  1.00 59.69 29  A 1 
ATOM 219  O O   . TYR A 0 29  . -5.216   -6.029  -58.939  1.00 59.69 29  A 1 
ATOM 220  C CG  . TYR A 0 29  . -7.645   -2.835  -57.098  1.00 59.69 29  A 1 
ATOM 221  C CD1 . TYR A 0 29  . -7.804   -1.499  -57.516  1.00 59.69 29  A 1 
ATOM 222  C CD2 . TYR A 0 29  . -8.488   -3.359  -56.099  1.00 59.69 29  A 1 
ATOM 223  C CE1 . TYR A 0 29  . -8.823   -0.698  -56.962  1.00 59.69 29  A 1 
ATOM 224  C CE2 . TYR A 0 29  . -9.505   -2.563  -55.543  1.00 59.69 29  A 1 
ATOM 225  O OH  . TYR A 0 29  . -10.685  -0.484  -55.455  1.00 59.69 29  A 1 
ATOM 226  C CZ  . TYR A 0 29  . -9.684   -1.236  -55.980  1.00 59.69 29  A 1 
ATOM 227  N N   . SER A 0 30  . -5.789   -5.193  -60.934  1.00 60.43 30  A 1 
ATOM 228  C CA  . SER A 0 30  . -4.684   -5.817  -61.667  1.00 60.43 30  A 1 
ATOM 229  C C   . SER A 0 30  . -3.673   -4.749  -62.075  1.00 60.43 30  A 1 
ATOM 230  C CB  . SER A 0 30  . -5.216   -6.614  -62.862  1.00 60.43 30  A 1 
ATOM 231  O O   . SER A 0 30  . -3.861   -4.045  -63.070  1.00 60.43 30  A 1 
ATOM 232  O OG  . SER A 0 30  . -4.185   -7.378  -63.468  1.00 60.43 30  A 1 
ATOM 233  N N   . THR A 0 31  . -2.606   -4.614  -61.289  1.00 67.31 31  A 1 
ATOM 234  C CA  . THR A 0 31  . -1.473   -3.735  -61.600  1.00 67.31 31  A 1 
ATOM 235  C C   . THR A 0 31  . -0.573   -4.405  -62.628  1.00 67.31 31  A 1 
ATOM 236  C CB  . THR A 0 31  . -0.680   -3.369  -60.337  1.00 67.31 31  A 1 
ATOM 237  O O   . THR A 0 31  . 0.023    -5.445  -62.355  1.00 67.31 31  A 1 
ATOM 238  C CG2 . THR A 0 31  . 0.363    -2.284  -60.609  1.00 67.31 31  A 1 
ATOM 239  O OG1 . THR A 0 31  . -1.573   -2.851  -59.380  1.00 67.31 31  A 1 
ATOM 240  N N   . LYS A 0 32  . -0.458   -3.812  -63.820  1.00 59.68 32  A 1 
ATOM 241  C CA  . LYS A 0 32  . 0.505    -4.242  -64.840  1.00 59.68 32  A 1 
ATOM 242  C C   . LYS A 0 32  . 1.585    -3.188  -65.012  1.00 59.68 32  A 1 
ATOM 243  C CB  . LYS A 0 32  . -0.201   -4.572  -66.160  1.00 59.68 32  A 1 
ATOM 244  O O   . LYS A 0 32  . 1.290    -2.035  -65.312  1.00 59.68 32  A 1 
ATOM 245  C CG  . LYS A 0 32  . -1.054   -5.839  -66.008  1.00 59.68 32  A 1 
ATOM 246  C CD  . LYS A 0 32  . -1.560   -6.336  -67.364  1.00 59.68 32  A 1 
ATOM 247  C CE  . LYS A 0 32  . -2.307   -7.655  -67.151  1.00 59.68 32  A 1 
ATOM 248  N NZ  . LYS A 0 32  . -2.652   -8.297  -68.442  1.00 59.68 32  A 1 
ATOM 249  N N   . TYR A 0 33  . 2.834    -3.595  -64.842  1.00 63.60 33  A 1 
ATOM 250  C CA  . TYR A 0 33  . 3.999    -2.740  -65.028  1.00 63.60 33  A 1 
ATOM 251  C C   . TYR A 0 33  . 4.312    -2.618  -66.521  1.00 63.60 33  A 1 
ATOM 252  C CB  . TYR A 0 33  . 5.153    -3.316  -64.203  1.00 63.60 33  A 1 
ATOM 253  O O   . TYR A 0 33  . 4.794    -3.560  -67.146  1.00 63.60 33  A 1 
ATOM 254  C CG  . TYR A 0 33  . 4.946    -3.104  -62.716  1.00 63.60 33  A 1 
ATOM 255  C CD1 . TYR A 0 33  . 5.374    -1.907  -62.104  1.00 63.60 33  A 1 
ATOM 256  C CD2 . TYR A 0 33  . 4.282    -4.085  -61.952  1.00 63.60 33  A 1 
ATOM 257  C CE1 . TYR A 0 33  . 5.154    -1.699  -60.728  1.00 63.60 33  A 1 
ATOM 258  C CE2 . TYR A 0 33  . 4.041    -3.868  -60.584  1.00 63.60 33  A 1 
ATOM 259  O OH  . TYR A 0 33  . 4.248    -2.493  -58.644  1.00 63.60 33  A 1 
ATOM 260  C CZ  . TYR A 0 33  . 4.483    -2.680  -59.967  1.00 63.60 33  A 1 
ATOM 261  N N   . VAL A 0 34  . 3.998    -1.463  -67.108  1.00 66.04 34  A 1 
ATOM 262  C CA  . VAL A 0 34  . 4.230    -1.195  -68.532  1.00 66.04 34  A 1 
ATOM 263  C C   . VAL A 0 34  . 5.607    -0.542  -68.694  1.00 66.04 34  A 1 
ATOM 264  C CB  . VAL A 0 34  . 3.111    -0.330  -69.142  1.00 66.04 34  A 1 
ATOM 265  O O   . VAL A 0 34  . 5.838    0.521   -68.107  1.00 66.04 34  A 1 
ATOM 266  C CG1 . VAL A 0 34  . 3.342    -0.100  -70.643  1.00 66.04 34  A 1 
ATOM 267  C CG2 . VAL A 0 34  . 1.744    -1.013  -68.990  1.00 66.04 34  A 1 
ATOM 268  N N   . PRO A 0 35  . 6.530    -1.123  -69.484  1.00 54.84 35  A 1 
ATOM 269  C CA  . PRO A 0 35  . 7.829    -0.511  -69.733  1.00 54.84 35  A 1 
ATOM 270  C C   . PRO A 0 35  . 7.666    0.817   -70.483  1.00 54.84 35  A 1 
ATOM 271  C CB  . PRO A 0 35  . 8.632    -1.545  -70.531  1.00 54.84 35  A 1 
ATOM 272  O O   . PRO A 0 35  . 6.992    0.906   -71.509  1.00 54.84 35  A 1 
ATOM 273  C CG  . PRO A 0 35  . 7.562    -2.389  -71.220  1.00 54.84 35  A 1 
ATOM 274  C CD  . PRO A 0 35  . 6.415    -2.382  -70.212  1.00 54.84 35  A 1 
ATOM 275  N N   . GLN A 0 36  . 8.295    1.871   -69.973  1.00 55.82 36  A 1 
ATOM 276  C CA  . GLN A 0 36  . 8.444    3.162   -70.636  1.00 55.82 36  A 1 
ATOM 277  C C   . GLN A 0 36  . 9.890    3.276   -71.106  1.00 55.82 36  A 1 
ATOM 278  C CB  . GLN A 0 36  . 8.066    4.315   -69.690  1.00 55.82 36  A 1 
ATOM 279  O O   . GLN A 0 36  . 10.786   3.575   -70.315  1.00 55.82 36  A 1 
ATOM 280  C CG  . GLN A 0 36  . 6.656    4.222   -69.093  1.00 55.82 36  A 1 
ATOM 281  C CD  . GLN A 0 36  . 5.563    4.465   -70.121  1.00 55.82 36  A 1 
ATOM 282  N NE2 . GLN A 0 36  . 5.188    3.482   -70.911  1.00 55.82 36  A 1 
ATOM 283  O OE1 . GLN A 0 36  . 5.038    5.562   -70.229  1.00 55.82 36  A 1 
ATOM 284  N N   . VAL A 0 37  . 10.116   3.011   -72.393  1.00 59.05 37  A 1 
ATOM 285  C CA  . VAL A 0 37  . 11.436   3.153   -73.016  1.00 59.05 37  A 1 
ATOM 286  C C   . VAL A 0 37  . 11.681   4.632   -73.305  1.00 59.05 37  A 1 
ATOM 287  C CB  . VAL A 0 37  . 11.567   2.305   -74.300  1.00 59.05 37  A 1 
ATOM 288  O O   . VAL A 0 37  . 11.151   5.176   -74.274  1.00 59.05 37  A 1 
ATOM 289  C CG1 . VAL A 0 37  . 13.014   2.330   -74.810  1.00 59.05 37  A 1 
ATOM 290  C CG2 . VAL A 0 37  . 11.174   0.838   -74.074  1.00 59.05 37  A 1 
ATOM 291  N N   . ARG A 0 38  . 12.493   5.292   -72.478  1.00 49.93 38  A 1 
ATOM 292  C CA  . ARG A 0 38  . 13.049   6.608   -72.804  1.00 49.93 38  A 1 
ATOM 293  C C   . ARG A 0 38  . 14.346   6.398   -73.575  1.00 49.93 38  A 1 
ATOM 294  C CB  . ARG A 0 38  . 13.264   7.440   -71.532  1.00 49.93 38  A 1 
ATOM 295  O O   . ARG A 0 38  . 15.262   5.751   -73.083  1.00 49.93 38  A 1 
ATOM 296  C CG  . ARG A 0 38  . 11.937   7.942   -70.949  1.00 49.93 38  A 1 
ATOM 297  C CD  . ARG A 0 38  . 12.199   8.861   -69.750  1.00 49.93 38  A 1 
ATOM 298  N NE  . ARG A 0 38  . 10.956   9.496   -69.270  1.00 49.93 38  A 1 
ATOM 299  N NH1 . ARG A 0 38  . 11.919   10.918  -67.740  1.00 49.93 38  A 1 
ATOM 300  N NH2 . ARG A 0 38  . 9.718    10.982  -68.061  1.00 49.93 38  A 1 
ATOM 301  C CZ  . ARG A 0 38  . 10.872   10.455  -68.362  1.00 49.93 38  A 1 
ATOM 302  N N   . VAL A 0 39  . 14.404   6.929   -74.794  1.00 47.65 39  A 1 
ATOM 303  C CA  . VAL A 0 39  . 15.612   6.928   -75.626  1.00 47.65 39  A 1 
ATOM 304  C C   . VAL A 0 39  . 16.209   8.326   -75.569  1.00 47.65 39  A 1 
ATOM 305  C CB  . VAL A 0 39  . 15.309   6.506   -77.081  1.00 47.65 39  A 1 
ATOM 306  O O   . VAL A 0 39  . 15.703   9.233   -76.229  1.00 47.65 39  A 1 
ATOM 307  C CG1 . VAL A 0 39  . 16.616   6.329   -77.866  1.00 47.65 39  A 1 
ATOM 308  C CG2 . VAL A 0 39  . 14.526   5.187   -77.153  1.00 47.65 39  A 1 
ATOM 309  N N   . THR A 0 40  . 17.262   8.517   -74.777  1.00 46.82 40  A 1 
ATOM 310  C CA  . THR A 0 40  . 17.990   9.794   -74.761  1.00 46.82 40  A 1 
ATOM 311  C C   . THR A 0 40  . 18.866   9.881   -76.017  1.00 46.82 40  A 1 
ATOM 312  C CB  . THR A 0 40  . 18.841   9.943   -73.492  1.00 46.82 40  A 1 
ATOM 313  O O   . THR A 0 40  . 19.706   8.999   -76.213  1.00 46.82 40  A 1 
ATOM 314  C CG2 . THR A 0 40  . 19.470   11.331  -73.378  1.00 46.82 40  A 1 
ATOM 315  O OG1 . THR A 0 40  . 18.020   9.791   -72.356  1.00 46.82 40  A 1 
ATOM 316  N N   . PRO A 0 41  . 18.707   10.897  -76.890  1.00 40.90 41  A 1 
ATOM 317  C CA  . PRO A 0 41  . 19.591   11.075  -78.039  1.00 40.90 41  A 1 
ATOM 318  C C   . PRO A 0 41  . 21.036   11.328  -77.591  1.00 40.90 41  A 1 
ATOM 319  C CB  . PRO A 0 41  . 19.031   12.266  -78.829  1.00 40.90 41  A 1 
ATOM 320  O O   . PRO A 0 41  . 21.267   12.036  -76.613  1.00 40.90 41  A 1 
ATOM 321  C CG  . PRO A 0 41  . 17.576   12.353  -78.371  1.00 40.90 41  A 1 
ATOM 322  C CD  . PRO A 0 41  . 17.660   11.907  -76.914  1.00 40.90 41  A 1 
ATOM 323  N N   . GLY A 0 42  . 22.016   10.794  -78.322  1.00 35.36 42  A 1 
ATOM 324  C CA  . GLY A 0 42  . 23.429   11.083  -78.065  1.00 35.36 42  A 1 
ATOM 325  C C   . GLY A 0 42  . 23.767   12.534  -78.416  1.00 35.36 42  A 1 
ATOM 326  O O   . GLY A 0 42  . 23.931   12.863  -79.592  1.00 35.36 42  A 1 
ATOM 327  N N   . TYR A 0 43  . 23.865   13.408  -77.413  1.00 34.21 43  A 1 
ATOM 328  C CA  . TYR A 0 43  . 24.166   14.826  -77.617  1.00 34.21 43  A 1 
ATOM 329  C C   . TYR A 0 43  . 25.647   15.051  -77.952  1.00 34.21 43  A 1 
ATOM 330  C CB  . TYR A 0 43  . 23.709   15.661  -76.410  1.00 34.21 43  A 1 
ATOM 331  O O   . TYR A 0 43  . 26.530   14.943  -77.105  1.00 34.21 43  A 1 
ATOM 332  C CG  . TYR A 0 43  . 22.247   16.063  -76.486  1.00 34.21 43  A 1 
ATOM 333  C CD1 . TYR A 0 43  . 21.887   17.273  -77.114  1.00 34.21 43  A 1 
ATOM 334  C CD2 . TYR A 0 43  . 21.248   15.226  -75.953  1.00 34.21 43  A 1 
ATOM 335  C CE1 . TYR A 0 43  . 20.533   17.648  -77.209  1.00 34.21 43  A 1 
ATOM 336  C CE2 . TYR A 0 43  . 19.892   15.593  -76.052  1.00 34.21 43  A 1 
ATOM 337  O OH  . TYR A 0 43  . 18.223   17.157  -76.767  1.00 34.21 43  A 1 
ATOM 338  C CZ  . TYR A 0 43  . 19.532   16.805  -76.677  1.00 34.21 43  A 1 
ATOM 339  N N   . SER A 0 44  . 25.921   15.433  -79.201  1.00 33.96 44  A 1 
ATOM 340  C CA  . SER A 0 44  . 27.237   15.928  -79.616  1.00 33.96 44  A 1 
ATOM 341  C C   . SER A 0 44  . 27.429   17.369  -79.129  1.00 33.96 44  A 1 
ATOM 342  C CB  . SER A 0 44  . 27.387   15.819  -81.139  1.00 33.96 44  A 1 
ATOM 343  O O   . SER A 0 44  . 27.035   18.323  -79.801  1.00 33.96 44  A 1 
ATOM 344  O OG  . SER A 0 44  . 28.681   16.222  -81.554  1.00 33.96 44  A 1 
ATOM 345  N N   . HIS A 0 45  . 28.034   17.536  -77.950  1.00 33.40 45  A 1 
ATOM 346  C CA  . HIS A 0 45  . 28.365   18.853  -77.400  1.00 33.40 45  A 1 
ATOM 347  C C   . HIS A 0 45  . 29.476   19.539  -78.213  1.00 33.40 45  A 1 
ATOM 348  C CB  . HIS A 0 45  . 28.725   18.738  -75.909  1.00 33.40 45  A 1 
ATOM 349  O O   . HIS A 0 45  . 30.664   19.405  -77.926  1.00 33.40 45  A 1 
ATOM 350  C CG  . HIS A 0 45  . 27.514   18.591  -75.024  1.00 33.40 45  A 1 
ATOM 351  C CD2 . HIS A 0 45  . 26.816   17.440  -74.772  1.00 33.40 45  A 1 
ATOM 352  N ND1 . HIS A 0 45  . 26.892   19.602  -74.324  1.00 33.40 45  A 1 
ATOM 353  C CE1 . HIS A 0 45  . 25.845   19.072  -73.670  1.00 33.40 45  A 1 
ATOM 354  N NE2 . HIS A 0 45  . 25.749   17.761  -73.930  1.00 33.40 45  A 1 
ATOM 355  N N   . LYS A 0 46  . 29.084   20.329  -79.219  1.00 30.66 46  A 1 
ATOM 356  C CA  . LYS A 0 46  . 29.937   21.369  -79.807  1.00 30.66 46  A 1 
ATOM 357  C C   . LYS A 0 46  . 29.675   22.704  -79.109  1.00 30.66 46  A 1 
ATOM 358  C CB  . LYS A 0 46  . 29.718   21.481  -81.325  1.00 30.66 46  A 1 
ATOM 359  O O   . LYS A 0 46  . 28.548   23.183  -79.116  1.00 30.66 46  A 1 
ATOM 360  C CG  . LYS A 0 46  . 30.355   20.310  -82.088  1.00 30.66 46  A 1 
ATOM 361  C CD  . LYS A 0 46  . 30.239   20.516  -83.604  1.00 30.66 46  A 1 
ATOM 362  C CE  . LYS A 0 46  . 30.965   19.381  -84.334  1.00 30.66 46  A 1 
ATOM 363  N NZ  . LYS A 0 46  . 30.885   19.537  -85.807  1.00 30.66 46  A 1 
ATOM 364  N N   . ASN A 0 47  . 30.745   23.319  -78.608  1.00 28.21 47  A 1 
ATOM 365  C CA  . ASN A 0 47  . 30.825   24.705  -78.130  1.00 28.21 47  A 1 
ATOM 366  C C   . ASN A 0 47  . 29.900   25.087  -76.954  1.00 28.21 47  A 1 
ATOM 367  C CB  . ASN A 0 47  . 30.659   25.668  -79.324  1.00 28.21 47  A 1 
ATOM 368  O O   . ASN A 0 47  . 28.868   25.724  -77.146  1.00 28.21 47  A 1 
ATOM 369  C CG  . ASN A 0 47  . 31.664   25.476  -80.443  1.00 28.21 47  A 1 
ATOM 370  N ND2 . ASN A 0 47  . 31.468   26.150  -81.551  1.00 28.21 47  A 1 
ATOM 371  O OD1 . ASN A 0 47  . 32.630   24.738  -80.356  1.00 28.21 47  A 1 
ATOM 372  N N   . ALA A 0 48  . 30.367   24.851  -75.725  1.00 27.62 48  A 1 
ATOM 373  C CA  . ALA A 0 48  . 29.962   25.639  -74.559  1.00 27.62 48  A 1 
ATOM 374  C C   . ALA A 0 48  . 31.121   26.573  -74.155  1.00 27.62 48  A 1 
ATOM 375  C CB  . ALA A 0 48  . 29.525   24.695  -73.433  1.00 27.62 48  A 1 
ATOM 376  O O   . ALA A 0 48  . 32.149   26.097  -73.693  1.00 27.62 48  A 1 
ATOM 377  N N   . SER A 0 49  . 30.947   27.881  -74.397  1.00 32.85 49  A 1 
ATOM 378  C CA  . SER A 0 49  . 31.723   29.041  -73.892  1.00 32.85 49  A 1 
ATOM 379  C C   . SER A 0 49  . 33.260   28.960  -73.768  1.00 32.85 49  A 1 
ATOM 380  C CB  . SER A 0 49  . 31.152   29.503  -72.548  1.00 32.85 49  A 1 
ATOM 381  O O   . SER A 0 49  . 33.818   28.207  -72.976  1.00 32.85 49  A 1 
ATOM 382  O OG  . SER A 0 49  . 31.115   28.432  -71.633  1.00 32.85 49  A 1 
ATOM 383  N N   . GLN A 0 50  . 33.952   29.906  -74.415  1.00 32.31 50  A 1 
ATOM 384  C CA  . GLN A 0 50  . 35.352   30.228  -74.109  1.00 32.31 50  A 1 
ATOM 385  C C   . GLN A 0 50  . 35.486   30.758  -72.667  1.00 32.31 50  A 1 
ATOM 386  C CB  . GLN A 0 50  . 35.861   31.313  -75.078  1.00 32.31 50  A 1 
ATOM 387  O O   . GLN A 0 50  . 35.165   31.916  -72.405  1.00 32.31 50  A 1 
ATOM 388  C CG  . GLN A 0 50  . 35.906   30.912  -76.560  1.00 32.31 50  A 1 
ATOM 389  C CD  . GLN A 0 50  . 36.331   32.073  -77.464  1.00 32.31 50  A 1 
ATOM 390  N NE2 . GLN A 0 50  . 36.386   31.872  -78.762  1.00 32.31 50  A 1 
ATOM 391  O OE1 . GLN A 0 50  . 36.625   33.178  -77.044  1.00 32.31 50  A 1 
ATOM 392  N N   . VAL A 0 51  . 36.011   29.952  -71.742  1.00 34.87 51  A 1 
ATOM 393  C CA  . VAL A 0 51  . 36.512   30.460  -70.454  1.00 34.87 51  A 1 
ATOM 394  C C   . VAL A 0 51  . 37.926   31.009  -70.667  1.00 34.87 51  A 1 
ATOM 395  C CB  . VAL A 0 51  . 36.431   29.404  -69.335  1.00 34.87 51  A 1 
ATOM 396  O O   . VAL A 0 51  . 38.761   30.383  -71.322  1.00 34.87 51  A 1 
ATOM 397  C CG1 . VAL A 0 51  . 36.940   29.959  -67.997  1.00 34.87 51  A 1 
ATOM 398  C CG2 . VAL A 0 51  . 34.976   28.957  -69.127  1.00 34.87 51  A 1 
ATOM 399  N N   . ALA A 0 52  . 38.187   32.223  -70.178  1.00 31.21 52  A 1 
ATOM 400  C CA  . ALA A 0 52  . 39.430   32.940  -70.454  1.00 31.21 52  A 1 
ATOM 401  C C   . ALA A 0 52  . 40.666   32.258  -69.831  1.00 31.21 52  A 1 
ATOM 402  C CB  . ALA A 0 52  . 39.278   34.395  -69.997  1.00 31.21 52  A 1 
ATOM 403  O O   . ALA A 0 52  . 40.585   31.628  -68.779  1.00 31.21 52  A 1 
ATOM 404  N N   . LYS A 0 53  . 41.832   32.443  -70.470  1.00 33.14 53  A 1 
ATOM 405  C CA  . LYS A 0 53  . 43.113   31.765  -70.184  1.00 33.14 53  A 1 
ATOM 406  C C   . LYS A 0 53  . 43.757   32.126  -68.825  1.00 33.14 53  A 1 
ATOM 407  C CB  . LYS A 0 53  . 44.112   32.022  -71.335  1.00 33.14 53  A 1 
ATOM 408  O O   . LYS A 0 53  . 44.877   32.635  -68.787  1.00 33.14 53  A 1 
ATOM 409  C CG  . LYS A 0 53  . 43.678   31.546  -72.730  1.00 33.14 53  A 1 
ATOM 410  C CD  . LYS A 0 53  . 44.780   31.893  -73.746  1.00 33.14 53  A 1 
ATOM 411  C CE  . LYS A 0 53  . 44.392   31.451  -75.161  1.00 33.14 53  A 1 
ATOM 412  N NZ  . LYS A 0 53  . 45.450   31.791  -76.149  1.00 33.14 53  A 1 
ATOM 413  N N   . LYS A 0 54  . 43.107   31.821  -67.699  1.00 30.71 54  A 1 
ATOM 414  C CA  . LYS A 0 54  . 43.826   31.519  -66.449  1.00 30.71 54  A 1 
ATOM 415  C C   . LYS A 0 54  . 44.338   30.076  -66.507  1.00 30.71 54  A 1 
ATOM 416  C CB  . LYS A 0 54  . 42.961   31.801  -65.206  1.00 30.71 54  A 1 
ATOM 417  O O   . LYS A 0 54  . 43.773   29.238  -67.204  1.00 30.71 54  A 1 
ATOM 418  C CG  . LYS A 0 54  . 43.084   33.272  -64.766  1.00 30.71 54  A 1 
ATOM 419  C CD  . LYS A 0 54  . 42.373   33.522  -63.427  1.00 30.71 54  A 1 
ATOM 420  C CE  . LYS A 0 54  . 42.648   34.942  -62.906  1.00 30.71 54  A 1 
ATOM 421  N NZ  . LYS A 0 54  . 42.014   35.169  -61.579  1.00 30.71 54  A 1 
ATOM 422  N N   . LYS A 0 55  . 45.445   29.803  -65.811  1.00 34.31 55  A 1 
ATOM 423  C CA  . LYS A 0 55  . 46.096   28.485  -65.796  1.00 34.31 55  A 1 
ATOM 424  C C   . LYS A 0 55  . 45.226   27.467  -65.048  1.00 34.31 55  A 1 
ATOM 425  C CB  . LYS A 0 55  . 47.488   28.574  -65.141  1.00 34.31 55  A 1 
ATOM 426  O O   . LYS A 0 55  . 45.379   27.314  -63.841  1.00 34.31 55  A 1 
ATOM 427  C CG  . LYS A 0 55  . 48.527   29.413  -65.901  1.00 34.31 55  A 1 
ATOM 428  C CD  . LYS A 0 55  . 49.862   29.348  -65.139  1.00 34.31 55  A 1 
ATOM 429  C CE  . LYS A 0 55  . 50.977   30.139  -65.833  1.00 34.31 55  A 1 
ATOM 430  N NZ  . LYS A 0 55  . 52.264   29.994  -65.104  1.00 34.31 55  A 1 
ATOM 431  N N   . MET A 0 56  . 44.344   26.768  -65.758  1.00 29.29 56  A 1 
ATOM 432  C CA  . MET A 0 56  . 43.769   25.520  -65.256  1.00 29.29 56  A 1 
ATOM 433  C C   . MET A 0 56  . 44.883   24.471  -65.247  1.00 29.29 56  A 1 
ATOM 434  C CB  . MET A 0 56  . 42.559   25.082  -66.098  1.00 29.29 56  A 1 
ATOM 435  O O   . MET A 0 56  . 45.270   23.949  -66.292  1.00 29.29 56  A 1 
ATOM 436  C CG  . MET A 0 56  . 41.391   26.065  -65.939  1.00 29.29 56  A 1 
ATOM 437  S SD  . MET A 0 56  . 39.866   25.608  -66.809  1.00 29.29 56  A 1 
ATOM 438  C CE  . MET A 0 56  . 39.291   24.234  -65.768  1.00 29.29 56  A 1 
ATOM 439  N N   . VAL A 0 57  . 45.459   24.227  -64.070  1.00 40.23 57  A 1 
ATOM 440  C CA  . VAL A 0 57  . 46.322   23.065  -63.843  1.00 40.23 57  A 1 
ATOM 441  C C   . VAL A 0 57  . 45.389   21.862  -63.812  1.00 40.23 57  A 1 
ATOM 442  C CB  . VAL A 0 57  . 47.126   23.198  -62.534  1.00 40.23 57  A 1 
ATOM 443  O O   . VAL A 0 57  . 44.549   21.770  -62.923  1.00 40.23 57  A 1 
ATOM 444  C CG1 . VAL A 0 57  . 48.028   21.977  -62.317  1.00 40.23 57  A 1 
ATOM 445  C CG2 . VAL A 0 57  . 48.023   24.445  -62.565  1.00 40.23 57  A 1 
ATOM 446  N N   . ASN A 0 58  . 45.488   20.988  -64.813  1.00 41.41 58  A 1 
ATOM 447  C CA  . ASN A 0 58  . 44.521   19.914  -65.052  1.00 41.41 58  A 1 
ATOM 448  C C   . ASN A 0 58  . 44.683   18.734  -64.071  1.00 41.41 58  A 1 
ATOM 449  C CB  . ASN A 0 58  . 44.608   19.458  -66.522  1.00 41.41 58  A 1 
ATOM 450  O O   . ASN A 0 58  . 44.937   17.610  -64.502  1.00 41.41 58  A 1 
ATOM 451  C CG  . ASN A 0 58  . 44.226   20.511  -67.541  1.00 41.41 58  A 1 
ATOM 452  N ND2 . ASN A 0 58  . 44.995   20.642  -68.597  1.00 41.41 58  A 1 
ATOM 453  O OD1 . ASN A 0 58  . 43.233   21.206  -67.435  1.00 41.41 58  A 1 
ATOM 454  N N   . HIS A 0 59  . 44.492   18.971  -62.772  1.00 43.33 59  A 1 
ATOM 455  C CA  . HIS A 0 59  . 44.062   17.904  -61.872  1.00 43.33 59  A 1 
ATOM 456  C C   . HIS A 0 59  . 42.639   17.530  -62.285  1.00 43.33 59  A 1 
ATOM 457  C CB  . HIS A 0 59  . 44.159   18.342  -60.403  1.00 43.33 59  A 1 
ATOM 458  O O   . HIS A 0 59  . 41.707   18.315  -62.129  1.00 43.33 59  A 1 
ATOM 459  C CG  . HIS A 0 59  . 45.587   18.373  -59.927  1.00 43.33 59  A 1 
ATOM 460  C CD2 . HIS A 0 59  . 46.267   17.352  -59.317  1.00 43.33 59  A 1 
ATOM 461  N ND1 . HIS A 0 59  . 46.477   19.407  -60.101  1.00 43.33 59  A 1 
ATOM 462  C CE1 . HIS A 0 59  . 47.667   19.014  -59.617  1.00 43.33 59  A 1 
ATOM 463  N NE2 . HIS A 0 59  . 47.593   17.764  -59.147  1.00 43.33 59  A 1 
ATOM 464  N N   . ALA A 0 60  . 42.491   16.365  -62.913  1.00 53.14 60  A 1 
ATOM 465  C CA  . ALA A 0 60  . 41.209   15.851  -63.382  1.00 53.14 60  A 1 
ATOM 466  C C   . ALA A 0 60  . 40.538   15.006  -62.287  1.00 53.14 60  A 1 
ATOM 467  C CB  . ALA A 0 60  . 41.430   15.121  -64.715  1.00 53.14 60  A 1 
ATOM 468  O O   . ALA A 0 60  . 40.148   13.870  -62.550  1.00 53.14 60  A 1 
ATOM 469  N N   . GLY A 0 61  . 40.471   15.567  -61.079  1.00 56.00 61  A 1 
ATOM 470  C CA  . GLY A 0 61  . 39.857   14.954  -59.906  1.00 56.00 61  A 1 
ATOM 471  C C   . GLY A 0 61  . 38.650   15.729  -59.396  1.00 56.00 61  A 1 
ATOM 472  O O   . GLY A 0 61  . 38.333   16.811  -59.899  1.00 56.00 61  A 1 
ATOM 473  N N   . SER A 0 62  . 37.967   15.140  -58.423  1.00 69.54 62  A 1 
ATOM 474  C CA  . SER A 0 62  . 36.817   15.724  -57.739  1.00 69.54 62  A 1 
ATOM 475  C C   . SER A 0 62  . 36.818   15.234  -56.299  1.00 69.54 62  A 1 
ATOM 476  C CB  . SER A 0 62  . 35.498   15.312  -58.423  1.00 69.54 62  A 1 
ATOM 477  O O   . SER A 0 62  . 36.532   14.055  -56.113  1.00 69.54 62  A 1 
ATOM 478  O OG  . SER A 0 62  . 35.300   13.899  -58.429  1.00 69.54 62  A 1 
ATOM 479  N N   . ASN A 0 63  . 37.074   16.130  -55.351  1.00 68.74 63  A 1 
ATOM 480  C CA  . ASN A 0 63  . 36.750   15.908  -53.951  1.00 68.74 63  A 1 
ATOM 481  C C   . ASN A 0 63  . 35.298   16.351  -53.697  1.00 68.74 63  A 1 
ATOM 482  C CB  . ASN A 0 63  . 37.775   16.628  -53.060  1.00 68.74 63  A 1 
ATOM 483  O O   . ASN A 0 63  . 34.797   17.288  -54.338  1.00 68.74 63  A 1 
ATOM 484  C CG  . ASN A 0 63  . 37.619   18.138  -53.046  1.00 68.74 63  A 1 
ATOM 485  N ND2 . ASN A 0 63  . 37.233   18.692  -51.920  1.00 68.74 63  A 1 
ATOM 486  O OD1 . ASN A 0 63  . 37.819   18.828  -54.047  1.00 68.74 63  A 1 
ATOM 487  N N   . PHE A 0 64  . 34.623   15.664  -52.792  1.00 77.12 64  A 1 
ATOM 488  C CA  . PHE A 0 64  . 33.307   16.002  -52.273  1.00 77.12 64  A 1 
ATOM 489  C C   . PHE A 0 64  . 33.323   15.671  -50.789  1.00 77.12 64  A 1 
ATOM 490  C CB  . PHE A 0 64  . 32.235   15.193  -53.020  1.00 77.12 64  A 1 
ATOM 491  O O   . PHE A 0 64  . 33.592   14.531  -50.445  1.00 77.12 64  A 1 
ATOM 492  C CG  . PHE A 0 64  . 30.859   15.216  -52.375  1.00 77.12 64  A 1 
ATOM 493  C CD1 . PHE A 0 64  . 30.484   14.194  -51.480  1.00 77.12 64  A 1 
ATOM 494  C CD2 . PHE A 0 64  . 29.966   16.271  -52.642  1.00 77.12 64  A 1 
ATOM 495  C CE1 . PHE A 0 64  . 29.222   14.222  -50.863  1.00 77.12 64  A 1 
ATOM 496  C CE2 . PHE A 0 64  . 28.701   16.300  -52.022  1.00 77.12 64  A 1 
ATOM 497  C CZ  . PHE A 0 64  . 28.331   15.273  -51.134  1.00 77.12 64  A 1 
ATOM 498  N N   . ASP A 0 65  . 33.032   16.654  -49.944  1.00 80.38 65  A 1 
ATOM 499  C CA  . ASP A 0 65  . 33.102   16.516  -48.494  1.00 80.38 65  A 1 
ATOM 500  C C   . ASP A 0 65  . 31.744   16.944  -47.908  1.00 80.38 65  A 1 
ATOM 501  C CB  . ASP A 0 65  . 34.320   17.280  -47.895  1.00 80.38 65  A 1 
ATOM 502  O O   . ASP A 0 65  . 31.223   18.019  -48.238  1.00 80.38 65  A 1 
ATOM 503  C CG  . ASP A 0 65  . 35.289   18.003  -48.868  1.00 80.38 65  A 1 
ATOM 504  O OD1 . ASP A 0 65  . 35.855   17.392  -49.808  1.00 80.38 65  A 1 
ATOM 505  O OD2 . ASP A 0 65  . 35.473   19.235  -48.705  1.00 80.38 65  A 1 
ATOM 506  N N   . ALA A 0 66  . 31.153   16.098  -47.063  1.00 78.06 66  A 1 
ATOM 507  C CA  . ALA A 0 66  . 29.858   16.306  -46.424  1.00 78.06 66  A 1 
ATOM 508  C C   . ALA A 0 66  . 29.912   15.952  -44.929  1.00 78.06 66  A 1 
ATOM 509  C CB  . ALA A 0 66  . 28.790   15.501  -47.175  1.00 78.06 66  A 1 
ATOM 510  O O   . ALA A 0 66  . 30.622   15.045  -44.508  1.00 78.06 66  A 1 
ATOM 511  N N   . TYR A 0 67  . 29.159   16.697  -44.119  1.00 87.34 67  A 1 
ATOM 512  C CA  . TYR A 0 67  . 29.064   16.505  -42.672  1.00 87.34 67  A 1 
ATOM 513  C C   . TYR A 0 67  . 27.688   16.954  -42.182  1.00 87.34 67  A 1 
ATOM 514  C CB  . TYR A 0 67  . 30.176   17.297  -41.962  1.00 87.34 67  A 1 
ATOM 515  O O   . TYR A 0 67  . 27.176   17.988  -42.632  1.00 87.34 67  A 1 
ATOM 516  C CG  . TYR A 0 67  . 30.032   17.364  -40.449  1.00 87.34 67  A 1 
ATOM 517  C CD1 . TYR A 0 67  . 29.421   18.482  -39.846  1.00 87.34 67  A 1 
ATOM 518  C CD2 . TYR A 0 67  . 30.443   16.278  -39.653  1.00 87.34 67  A 1 
ATOM 519  C CE1 . TYR A 0 67  . 29.213   18.509  -38.452  1.00 87.34 67  A 1 
ATOM 520  C CE2 . TYR A 0 67  . 30.250   16.306  -38.258  1.00 87.34 67  A 1 
ATOM 521  O OH  . TYR A 0 67  . 29.414   17.451  -36.314  1.00 87.34 67  A 1 
ATOM 522  C CZ  . TYR A 0 67  . 29.627   17.417  -37.657  1.00 87.34 67  A 1 
ATOM 523  N N   . GLY A 0 68  . 27.126   16.220  -41.226  1.00 87.76 68  A 1 
ATOM 524  C CA  . GLY A 0 68  . 25.872   16.553  -40.566  1.00 87.76 68  A 1 
ATOM 525  C C   . GLY A 0 68  . 25.897   16.265  -39.069  1.00 87.76 68  A 1 
ATOM 526  O O   . GLY A 0 68  . 26.674   15.448  -38.578  1.00 87.76 68  A 1 
ATOM 527  N N   . ARG A 0 69  . 25.025   16.976  -38.352  1.00 91.55 69  A 1 
ATOM 528  C CA  . ARG A 0 69  . 24.632   16.678  -36.977  1.00 91.55 69  A 1 
ATOM 529  C C   . ARG A 0 69  . 23.198   17.140  -36.767  1.00 91.55 69  A 1 
ATOM 530  C CB  . ARG A 0 69  . 25.593   17.343  -35.982  1.00 91.55 69  A 1 
ATOM 531  O O   . ARG A 0 69  . 22.911   18.292  -37.107  1.00 91.55 69  A 1 
ATOM 532  C CG  . ARG A 0 69  . 25.249   17.031  -34.516  1.00 91.55 69  A 1 
ATOM 533  C CD  . ARG A 0 69  . 26.344   17.608  -33.618  1.00 91.55 69  A 1 
ATOM 534  N NE  . ARG A 0 69  . 26.242   17.120  -32.236  1.00 91.55 69  A 1 
ATOM 535  N NH1 . ARG A 0 69  . 28.476   17.124  -31.714  1.00 91.55 69  A 1 
ATOM 536  N NH2 . ARG A 0 69  . 27.007   16.451  -30.207  1.00 91.55 69  A 1 
ATOM 537  C CZ  . ARG A 0 69  . 27.231   16.917  -31.390  1.00 91.55 69  A 1 
ATOM 538  N N   . ASP A 0 70  . 22.350   16.288  -36.210  1.00 92.06 70  A 1 
ATOM 539  C CA  . ASP A 0 70  . 21.029   16.675  -35.699  1.00 92.06 70  A 1 
ATOM 540  C C   . ASP A 0 70  . 20.995   16.507  -34.171  1.00 92.06 70  A 1 
ATOM 541  C CB  . ASP A 0 70  . 19.889   15.950  -36.446  1.00 92.06 70  A 1 
ATOM 542  O O   . ASP A 0 70  . 21.875   15.859  -33.610  1.00 92.06 70  A 1 
ATOM 543  C CG  . ASP A 0 70  . 18.698   16.891  -36.699  1.00 92.06 70  A 1 
ATOM 544  O OD1 . ASP A 0 70  . 18.478   17.795  -35.855  1.00 92.06 70  A 1 
ATOM 545  O OD2 . ASP A 0 70  . 18.084   16.809  -37.792  1.00 92.06 70  A 1 
ATOM 546  N N   . GLN A 0 71  . 20.077   17.193  -33.484  1.00 93.10 71  A 1 
ATOM 547  C CA  . GLN A 0 71  . 20.009   17.199  -32.013  1.00 93.10 71  A 1 
ATOM 548  C C   . GLN A 0 71  . 18.575   17.381  -31.508  1.00 93.10 71  A 1 
ATOM 549  C CB  . GLN A 0 71  . 20.900   18.304  -31.402  1.00 93.10 71  A 1 
ATOM 550  O O   . GLN A 0 71  . 18.113   18.517  -31.342  1.00 93.10 71  A 1 
ATOM 551  C CG  . GLN A 0 71  . 22.401   18.106  -31.627  1.00 93.10 71  A 1 
ATOM 552  C CD  . GLN A 0 71  . 23.249   18.792  -30.563  1.00 93.10 71  A 1 
ATOM 553  N NE2 . GLN A 0 71  . 23.985   18.032  -29.790  1.00 93.10 71  A 1 
ATOM 554  O OE1 . GLN A 0 71  . 23.282   20.006  -30.397  1.00 93.10 71  A 1 
ATOM 555  N N   . ASP A 0 72  . 17.897   16.279  -31.194  1.00 94.61 72  A 1 
ATOM 556  C CA  . ASP A 0 72  . 16.532   16.293  -30.662  1.00 94.61 72  A 1 
ATOM 557  C C   . ASP A 0 72  . 16.507   16.036  -29.142  1.00 94.61 72  A 1 
ATOM 558  C CB  . ASP A 0 72  . 15.611   15.346  -31.474  1.00 94.61 72  A 1 
ATOM 559  O O   . ASP A 0 72  . 17.274   15.246  -28.593  1.00 94.61 72  A 1 
ATOM 560  C CG  . ASP A 0 72  . 14.560   16.050  -32.362  1.00 94.61 72  A 1 
ATOM 561  O OD1 . ASP A 0 72  . 14.393   17.291  -32.252  1.00 94.61 72  A 1 
ATOM 562  O OD2 . ASP A 0 72  . 13.793   15.337  -33.050  1.00 94.61 72  A 1 
ATOM 563  N N   . LEU A 0 73  . 15.610   16.728  -28.428  1.00 95.30 73  A 1 
ATOM 564  C CA  . LEU A 0 73  . 15.398   16.564  -26.983  1.00 95.30 73  A 1 
ATOM 565  C C   . LEU A 0 73  . 13.919   16.744  -26.629  1.00 95.30 73  A 1 
ATOM 566  C CB  . LEU A 0 73  . 16.293   17.547  -26.199  1.00 95.30 73  A 1 
ATOM 567  O O   . LEU A 0 73  . 13.319   17.786  -26.900  1.00 95.30 73  A 1 
ATOM 568  C CG  . LEU A 0 73  . 16.090   17.537  -24.666  1.00 95.30 73  A 1 
ATOM 569  C CD1 . LEU A 0 73  . 16.482   16.215  -24.007  1.00 95.30 73  A 1 
ATOM 570  C CD2 . LEU A 0 73  . 16.932   18.635  -24.014  1.00 95.30 73  A 1 
ATOM 571  N N   . SER A 0 74  . 13.345   15.761  -25.936  1.00 97.74 74  A 1 
ATOM 572  C CA  . SER A 0 74  . 11.969   15.797  -25.429  1.00 97.74 74  A 1 
ATOM 573  C C   . SER A 0 74  . 11.888   15.345  -23.967  1.00 97.74 74  A 1 
ATOM 574  C CB  . SER A 0 74  . 11.042   14.987  -26.342  1.00 97.74 74  A 1 
ATOM 575  O O   . SER A 0 74  . 12.602   14.436  -23.545  1.00 97.74 74  A 1 
ATOM 576  O OG  . SER A 0 74  . 11.422   13.629  -26.402  1.00 97.74 74  A 1 
ATOM 577  N N   . ILE A 0 75  . 11.040   16.019  -23.180  1.00 97.43 75  A 1 
ATOM 578  C CA  . ILE A 0 75  . 10.842   15.791  -21.738  1.00 97.43 75  A 1 
ATOM 579  C C   . ILE A 0 75  . 9.359    16.009  -21.392  1.00 97.43 75  A 1 
ATOM 580  C CB  . ILE A 0 75  . 11.746   16.730  -20.887  1.00 97.43 75  A 1 
ATOM 581  O O   . ILE A 0 75  . 8.780    17.009  -21.819  1.00 97.43 75  A 1 
ATOM 582  C CG1 . ILE A 0 75  . 13.245   16.582  -21.255  1.00 97.43 75  A 1 
ATOM 583  C CG2 . ILE A 0 75  . 11.505   16.482  -19.381  1.00 97.43 75  A 1 
ATOM 584  C CD1 . ILE A 0 75  . 14.224   17.432  -20.433  1.00 97.43 75  A 1 
ATOM 585  N N   . ASP A 0 76  . 8.771    15.118  -20.589  1.00 96.86 76  A 1 
ATOM 586  C CA  . ASP A 0 76  . 7.416    15.226  -20.010  1.00 96.86 76  A 1 
ATOM 587  C C   . ASP A 0 76  . 7.436    14.818  -18.516  1.00 96.86 76  A 1 
ATOM 588  C CB  . ASP A 0 76  . 6.452    14.357  -20.843  1.00 96.86 76  A 1 
ATOM 589  O O   . ASP A 0 76  . 8.206    13.927  -18.158  1.00 96.86 76  A 1 
ATOM 590  C CG  . ASP A 0 76  . 4.965    14.620  -20.567  1.00 96.86 76  A 1 
ATOM 591  O OD1 . ASP A 0 76  . 4.655    15.539  -19.772  1.00 96.86 76  A 1 
ATOM 592  O OD2 . ASP A 0 76  . 4.132    13.913  -21.181  1.00 96.86 76  A 1 
ATOM 593  N N   . GLU A 0 77  . 6.652    15.461  -17.629  1.00 97.22 77  A 1 
ATOM 594  C CA  . GLU A 0 77  . 6.716    15.282  -16.153  1.00 97.22 77  A 1 
ATOM 595  C C   . GLU A 0 77  . 5.419    15.695  -15.384  1.00 97.22 77  A 1 
ATOM 596  C CB  . GLU A 0 77  . 7.949    16.044  -15.609  1.00 97.22 77  A 1 
ATOM 597  O O   . GLU A 0 77  . 4.817    16.726  -15.692  1.00 97.22 77  A 1 
ATOM 598  C CG  . GLU A 0 77  . 8.211    15.751  -14.124  1.00 97.22 77  A 1 
ATOM 599  C CD  . GLU A 0 77  . 9.611    16.175  -13.647  1.00 97.22 77  A 1 
ATOM 600  O OE1 . GLU A 0 77  . 10.287   15.320  -13.019  1.00 97.22 77  A 1 
ATOM 601  O OE2 . GLU A 0 77  . 9.997    17.343  -13.870  1.00 97.22 77  A 1 
ATOM 602  N N   . SER A 0 78  . 4.958    14.926  -14.366  1.00 94.53 78  A 1 
ATOM 603  C CA  . SER A 0 78  . 3.666    15.160  -13.640  1.00 94.53 78  A 1 
ATOM 604  C C   . SER A 0 78  . 3.500    14.481  -12.235  1.00 94.53 78  A 1 
ATOM 605  C CB  . SER A 0 78  . 2.522    14.745  -14.574  1.00 94.53 78  A 1 
ATOM 606  O O   . SER A 0 78  . 4.294    13.606  -11.905  1.00 94.53 78  A 1 
ATOM 607  O OG  . SER A 0 78  . 2.671    13.414  -15.020  1.00 94.53 78  A 1 
ATOM 608  N N   . TYR A 0 79  . 2.507    14.880  -11.384  1.00 95.67 79  A 1 
ATOM 609  C CA  . TYR A 0 79  . 2.372    14.533  -9.920   1.00 95.67 79  A 1 
ATOM 610  C C   . TYR A 0 79  . 0.912    14.508  -9.296   1.00 95.67 79  A 1 
ATOM 611  C CB  . TYR A 0 79  . 3.152    15.588  -9.099   1.00 95.67 79  A 1 
ATOM 612  O O   . TYR A 0 79  . 0.033    15.192  -9.826   1.00 95.67 79  A 1 
ATOM 613  C CG  . TYR A 0 79  . 4.618    15.851  -9.427   1.00 95.67 79  A 1 
ATOM 614  C CD1 . TYR A 0 79  . 5.632    15.212  -8.685   1.00 95.67 79  A 1 
ATOM 615  C CD2 . TYR A 0 79  . 4.969    16.801  -10.410  1.00 95.67 79  A 1 
ATOM 616  C CE1 . TYR A 0 79  . 6.990    15.500  -8.941   1.00 95.67 79  A 1 
ATOM 617  C CE2 . TYR A 0 79  . 6.324    17.088  -10.669  1.00 95.67 79  A 1 
ATOM 618  O OH  . TYR A 0 79  . 8.636    16.706  -10.221  1.00 95.67 79  A 1 
ATOM 619  C CZ  . TYR A 0 79  . 7.337    16.432  -9.943   1.00 95.67 79  A 1 
ATOM 620  N N   . GLY A 0 80  . 0.654    13.873  -8.108   1.00 86.00 80  A 1 
ATOM 621  C CA  . GLY A 0 80  . -0.632   13.920  -7.299   1.00 86.00 80  A 1 
ATOM 622  C C   . GLY A 0 80  . -0.649   13.382  -5.805   1.00 86.00 80  A 1 
ATOM 623  O O   . GLY A 0 80  . 0.356    12.817  -5.388   1.00 86.00 80  A 1 
ATOM 624  N N   . SER A 0 81  . -1.728   13.560  -4.963   1.00 89.17 81  A 1 
ATOM 625  C CA  . SER A 0 81  . -1.790   13.248  -3.462   1.00 89.17 81  A 1 
ATOM 626  C C   . SER A 0 81  . -3.201   13.160  -2.711   1.00 89.17 81  A 1 
ATOM 627  C CB  . SER A 0 81  . -0.943   14.315  -2.757   1.00 89.17 81  A 1 
ATOM 628  O O   . SER A 0 81  . -4.190   13.587  -3.306   1.00 89.17 81  A 1 
ATOM 629  O OG  . SER A 0 81  . -0.690   13.979  -1.409   1.00 89.17 81  A 1 
ATOM 630  N N   . THR A 0 82  . -3.343   12.632  -1.439   1.00 77.71 82  A 1 
ATOM 631  C CA  . THR A 0 82  . -4.582   12.352  -0.565   1.00 77.71 82  A 1 
ATOM 632  C C   . THR A 0 82  . -4.282   12.035  0.991    1.00 77.71 82  A 1 
ATOM 633  C CB  . THR A 0 82  . -5.403   11.246  -1.277   1.00 77.71 82  A 1 
ATOM 634  O O   . THR A 0 82  . -3.125   12.200  1.348    1.00 77.71 82  A 1 
ATOM 635  C CG2 . THR A 0 82  . -6.636   10.686  -0.563   1.00 77.71 82  A 1 
ATOM 636  O OG1 . THR A 0 82  . -5.966   11.764  -2.459   1.00 77.71 82  A 1 
ATOM 637  N N   . GLN A 0 83  . -5.223   11.697  1.967    1.00 83.94 83  A 1 
ATOM 638  C CA  . GLN A 0 83  . -5.000   11.569  3.500    1.00 83.94 83  A 1 
ATOM 639  C C   . GLN A 0 83  . -5.788   10.527  4.472    1.00 83.94 83  A 1 
ATOM 640  C CB  . GLN A 0 83  . -5.263   12.957  4.106    1.00 83.94 83  A 1 
ATOM 641  O O   . GLN A 0 83  . -6.910   10.129  4.148    1.00 83.94 83  A 1 
ATOM 642  C CG  . GLN A 0 83  . -4.345   14.060  3.562    1.00 83.94 83  A 1 
ATOM 643  C CD  . GLN A 0 83  . -4.552   15.396  4.258    1.00 83.94 83  A 1 
ATOM 644  N NE2 . GLN A 0 83  . -3.640   16.323  4.077    1.00 83.94 83  A 1 
ATOM 645  O OE1 . GLN A 0 83  . -5.525   15.644  4.955    1.00 83.94 83  A 1 
ATOM 646  N N   . ALA A 0 84  . -5.281   10.180  5.715    1.00 74.05 84  A 1 
ATOM 647  C CA  . ALA A 0 84  . -5.571   8.999   6.666    1.00 74.05 84  A 1 
ATOM 648  C C   . ALA A 0 84  . -6.217   9.159   8.127    1.00 74.05 84  A 1 
ATOM 649  C CB  . ALA A 0 84  . -4.197   8.361   6.944    1.00 74.05 84  A 1 
ATOM 650  O O   . ALA A 0 84  . -6.231   10.290  8.609    1.00 74.05 84  A 1 
ATOM 651  N N   . LYS A 0 85  . -6.712   8.081   8.862    1.00 91.26 85  A 1 
ATOM 652  C CA  . LYS A 0 85  . -7.431   8.003   10.237   1.00 91.26 85  A 1 
ATOM 653  C C   . LYS A 0 85  . -7.497   6.602   11.016   1.00 91.26 85  A 1 
ATOM 654  C CB  . LYS A 0 85  . -8.901   8.484   10.083   1.00 91.26 85  A 1 
ATOM 655  O O   . LYS A 0 85  . -7.200   5.593   10.396   1.00 91.26 85  A 1 
ATOM 656  C CG  . LYS A 0 85  . -8.985   9.850   9.396    1.00 91.26 85  A 1 
ATOM 657  C CD  . LYS A 0 85  . -10.329  10.560  9.309    1.00 91.26 85  A 1 
ATOM 658  C CE  . LYS A 0 85  . -9.995   11.833  8.512    1.00 91.26 85  A 1 
ATOM 659  N NZ  . LYS A 0 85  . -11.182  12.675  8.247    1.00 91.26 85  A 1 
ATOM 660  N N   . SER A 0 86  . -7.943   6.464   12.309   1.00 87.31 86  A 1 
ATOM 661  C CA  . SER A 0 86  . -8.236   5.164   13.070   1.00 87.31 86  A 1 
ATOM 662  C C   . SER A 0 86  . -8.979   5.272   14.469   1.00 87.31 86  A 1 
ATOM 663  C CB  . SER A 0 86  . -6.930   4.390   13.323   1.00 87.31 86  A 1 
ATOM 664  O O   . SER A 0 86  . -8.983   6.370   15.019   1.00 87.31 86  A 1 
ATOM 665  O OG  . SER A 0 86  . -6.037   5.136   14.123   1.00 87.31 86  A 1 
ATOM 666  N N   . TYR A 0 87  . -9.592   4.187   15.051   1.00 92.63 87  A 1 
ATOM 667  C CA  . TYR A 0 87  . -10.410  4.120   16.332   1.00 92.63 87  A 1 
ATOM 668  C C   . TYR A 0 87  . -10.543  2.701   17.028   1.00 92.63 87  A 1 
ATOM 669  C CB  . TYR A 0 87  . -11.853  4.613   16.060   1.00 92.63 87  A 1 
ATOM 670  O O   . TYR A 0 87  . -10.281  1.702   16.367   1.00 92.63 87  A 1 
ATOM 671  C CG  . TYR A 0 87  . -11.965  5.897   15.257   1.00 92.63 87  A 1 
ATOM 672  C CD1 . TYR A 0 87  . -11.852  7.135   15.915   1.00 92.63 87  A 1 
ATOM 673  C CD2 . TYR A 0 87  . -12.075  5.853   13.851   1.00 92.63 87  A 1 
ATOM 674  C CE1 . TYR A 0 87  . -11.783  8.327   15.170   1.00 92.63 87  A 1 
ATOM 675  C CE2 . TYR A 0 87  . -11.995  7.042   13.099   1.00 92.63 87  A 1 
ATOM 676  O OH  . TYR A 0 87  . -11.695  9.425   13.041   1.00 92.63 87  A 1 
ATOM 677  C CZ  . TYR A 0 87  . -11.827  8.277   13.759   1.00 92.63 87  A 1 
ATOM 678  N N   . ARG A 0 88  . -10.991  2.579   18.314   1.00 91.27 88  A 1 
ATOM 679  C CA  . ARG A 0 88  . -11.409  1.318   19.049   1.00 91.27 88  A 1 
ATOM 680  C C   . ARG A 0 88  . -12.283  1.597   20.317   1.00 91.27 88  A 1 
ATOM 681  C CB  . ARG A 0 88  . -10.159  0.494   19.479   1.00 91.27 88  A 1 
ATOM 682  O O   . ARG A 0 88  . -12.097  2.662   20.901   1.00 91.27 88  A 1 
ATOM 683  C CG  . ARG A 0 88  . -10.466  -0.962  19.910   1.00 91.27 88  A 1 
ATOM 684  C CD  . ARG A 0 88  . -9.318   -1.730  20.575   1.00 91.27 88  A 1 
ATOM 685  N NE  . ARG A 0 88  . -9.796   -3.053  21.035   1.00 91.27 88  A 1 
ATOM 686  N NH1 . ARG A 0 88  . -7.864   -3.855  21.997   1.00 91.27 88  A 1 
ATOM 687  N NH2 . ARG A 0 88  . -9.671   -5.096  22.048   1.00 91.27 88  A 1 
ATOM 688  C CZ  . ARG A 0 88  . -9.119   -3.983  21.684   1.00 91.27 88  A 1 
ATOM 689  N N   . ALA A 0 89  . -13.155  0.672   20.776   1.00 96.39 89  A 1 
ATOM 690  C CA  . ALA A 0 89  . -13.825  0.653   22.109   1.00 96.39 89  A 1 
ATOM 691  C C   . ALA A 0 89  . -14.269  -0.772  22.584   1.00 96.39 89  A 1 
ATOM 692  C CB  . ALA A 0 89  . -15.030  1.608   22.084   1.00 96.39 89  A 1 
ATOM 693  O O   . ALA A 0 89  . -14.252  -1.699  21.776   1.00 96.39 89  A 1 
ATOM 694  N N   . GLU A 0 90  . -14.651  -0.937  23.867   1.00 92.62 90  A 1 
ATOM 695  C CA  . GLU A 0 90  . -15.168  -2.176  24.520   1.00 92.62 90  A 1 
ATOM 696  C C   . GLU A 0 90  . -16.135  -1.858  25.693   1.00 92.62 90  A 1 
ATOM 697  C CB  . GLU A 0 90  . -14.014  -3.017  25.115   1.00 92.62 90  A 1 
ATOM 698  O O   . GLU A 0 90  . -15.977  -0.808  26.326   1.00 92.62 90  A 1 
ATOM 699  C CG  . GLU A 0 90  . -13.169  -3.785  24.091   1.00 92.62 90  A 1 
ATOM 700  C CD  . GLU A 0 90  . -12.003  -4.541  24.747   1.00 92.62 90  A 1 
ATOM 701  O OE1 . GLU A 0 90  . -10.852  -4.345  24.274   1.00 92.62 90  A 1 
ATOM 702  O OE2 . GLU A 0 90  . -12.232  -5.337  25.684   1.00 92.62 90  A 1 
ATOM 703  N N   . SER A 0 91  . -17.058  -2.774  26.033   1.00 96.75 91  A 1 
ATOM 704  C CA  . SER A 0 91  . -17.925  -2.741  27.237   1.00 96.75 91  A 1 
ATOM 705  C C   . SER A 0 91  . -18.307  -4.146  27.749   1.00 96.75 91  A 1 
ATOM 706  C CB  . SER A 0 91  . -19.194  -1.886  27.023   1.00 96.75 91  A 1 
ATOM 707  O O   . SER A 0 91  . -18.312  -5.103  26.983   1.00 96.75 91  A 1 
ATOM 708  O OG  . SER A 0 91  . -19.663  -1.853  25.688   1.00 96.75 91  A 1 
ATOM 709  N N   . TYR A 0 92  . -18.616  -4.270  29.048   1.00 94.81 92  A 1 
ATOM 710  C CA  . TYR A 0 92  . -19.132  -5.488  29.699   1.00 94.81 92  A 1 
ATOM 711  C C   . TYR A 0 92  . -20.111  -5.105  30.810   1.00 94.81 92  A 1 
ATOM 712  C CB  . TYR A 0 92  . -17.994  -6.308  30.334   1.00 94.81 92  A 1 
ATOM 713  O O   . TYR A 0 92  . -19.718  -4.357  31.709   1.00 94.81 92  A 1 
ATOM 714  C CG  . TYR A 0 92  . -18.445  -7.562  31.080   1.00 94.81 92  A 1 
ATOM 715  C CD1 . TYR A 0 92  . -18.466  -7.594  32.490   1.00 94.81 92  A 1 
ATOM 716  C CD2 . TYR A 0 92  . -18.851  -8.701  30.361   1.00 94.81 92  A 1 
ATOM 717  C CE1 . TYR A 0 92  . -18.847  -8.770  33.172   1.00 94.81 92  A 1 
ATOM 718  C CE2 . TYR A 0 92  . -19.233  -9.878  31.036   1.00 94.81 92  A 1 
ATOM 719  O OH  . TYR A 0 92  . -19.557  -11.071 33.091   1.00 94.81 92  A 1 
ATOM 720  C CZ  . TYR A 0 92  . -19.225  -9.920  32.445   1.00 94.81 92  A 1 
ATOM 721  N N   . ASP A 0 93  . -21.324  -5.655  30.782   1.00 93.71 93  A 1 
ATOM 722  C CA  . ASP A 0 93  . -22.358  -5.424  31.792   1.00 93.71 93  A 1 
ATOM 723  C C   . ASP A 0 93  . -22.905  -6.762  32.328   1.00 93.71 93  A 1 
ATOM 724  C CB  . ASP A 0 93  . -23.485  -4.540  31.218   1.00 93.71 93  A 1 
ATOM 725  O O   . ASP A 0 93  . -23.176  -7.691  31.568   1.00 93.71 93  A 1 
ATOM 726  C CG  . ASP A 0 93  . -23.077  -3.076  30.980   1.00 93.71 93  A 1 
ATOM 727  O OD1 . ASP A 0 93  . -22.483  -2.471  31.904   1.00 93.71 93  A 1 
ATOM 728  O OD2 . ASP A 0 93  . -23.424  -2.525  29.910   1.00 93.71 93  A 1 
ATOM 729  N N   . GLU A 0 94  . -23.109  -6.854  33.648   1.00 94.07 94  A 1 
ATOM 730  C CA  . GLU A 0 94  . -23.917  -7.909  34.280   1.00 94.07 94  A 1 
ATOM 731  C C   . GLU A 0 94  . -25.150  -7.292  34.935   1.00 94.07 94  A 1 
ATOM 732  C CB  . GLU A 0 94  . -23.163  -8.716  35.354   1.00 94.07 94  A 1 
ATOM 733  O O   . GLU A 0 94  . -25.062  -6.235  35.568   1.00 94.07 94  A 1 
ATOM 734  C CG  . GLU A 0 94  . -21.892  -9.406  34.850   1.00 94.07 94  A 1 
ATOM 735  C CD  . GLU A 0 94  . -21.417  -10.587 35.720   1.00 94.07 94  A 1 
ATOM 736  O OE1 . GLU A 0 94  . -20.214  -10.929 35.611   1.00 94.07 94  A 1 
ATOM 737  O OE2 . GLU A 0 94  . -22.234  -11.224 36.428   1.00 94.07 94  A 1 
ATOM 738  N N   . TRP A 0 95  . -26.286  -7.979  34.846   1.00 92.85 95  A 1 
ATOM 739  C CA  . TRP A 0 95  . -27.536  -7.553  35.464   1.00 92.85 95  A 1 
ATOM 740  C C   . TRP A 0 95  . -28.293  -8.736  36.081   1.00 92.85 95  A 1 
ATOM 741  C CB  . TRP A 0 95  . -28.363  -6.757  34.442   1.00 92.85 95  A 1 
ATOM 742  O O   . TRP A 0 95  . -28.327  -9.833  35.532   1.00 92.85 95  A 1 
ATOM 743  C CG  . TRP A 0 95  . -28.611  -7.417  33.118   1.00 92.85 95  A 1 
ATOM 744  C CD1 . TRP A 0 95  . -27.835  -7.305  32.014   1.00 92.85 95  A 1 
ATOM 745  C CD2 . TRP A 0 95  . -29.698  -8.316  32.747   1.00 92.85 95  A 1 
ATOM 746  C CE2 . TRP A 0 95  . -29.530  -8.694  31.380   1.00 92.85 95  A 1 
ATOM 747  C CE3 . TRP A 0 95  . -30.801  -8.861  33.436   1.00 92.85 95  A 1 
ATOM 748  N NE1 . TRP A 0 95  . -28.374  -8.054  30.986   1.00 92.85 95  A 1 
ATOM 749  C CH2 . TRP A 0 95  . -31.501  -10.096 31.444   1.00 92.85 95  A 1 
ATOM 750  C CZ2 . TRP A 0 95  . -30.417  -9.563  30.726   1.00 92.85 95  A 1 
ATOM 751  C CZ3 . TRP A 0 95  . -31.689  -9.739  32.790   1.00 92.85 95  A 1 
ATOM 752  N N   . ASP A 0 96  . -28.899  -8.497  37.245   1.00 87.92 96  A 1 
ATOM 753  C CA  . ASP A 0 96  . -29.745  -9.431  37.998   1.00 87.92 96  A 1 
ATOM 754  C C   . ASP A 0 96  . -30.993  -8.664  38.451   1.00 87.92 96  A 1 
ATOM 755  C CB  . ASP A 0 96  . -28.965  -9.996  39.207   1.00 87.92 96  A 1 
ATOM 756  O O   . ASP A 0 96  . -30.878  -7.597  39.064   1.00 87.92 96  A 1 
ATOM 757  C CG  . ASP A 0 96  . -29.763  -10.960 40.106   1.00 87.92 96  A 1 
ATOM 758  O OD1 . ASP A 0 96  . -30.806  -11.489 39.676   1.00 87.92 96  A 1 
ATOM 759  O OD2 . ASP A 0 96  . -29.340  -11.183 41.266   1.00 87.92 96  A 1 
ATOM 760  N N   . ASN A 0 97  . -32.174  -9.190  38.140   1.00 87.40 97  A 1 
ATOM 761  C CA  . ASN A 0 97  . -33.455  -8.692  38.616   1.00 87.40 97  A 1 
ATOM 762  C C   . ASN A 0 97  . -34.264  -9.853  39.202   1.00 87.40 97  A 1 
ATOM 763  C CB  . ASN A 0 97  . -34.202  -7.984  37.476   1.00 87.40 97  A 1 
ATOM 764  O O   . ASN A 0 97  . -34.630  -10.782 38.488   1.00 87.40 97  A 1 
ATOM 765  C CG  . ASN A 0 97  . -35.481  -7.356  37.999   1.00 87.40 97  A 1 
ATOM 766  N ND2 . ASN A 0 97  . -36.621  -7.970  37.782   1.00 87.40 97  A 1 
ATOM 767  O OD1 . ASN A 0 97  . -35.450  -6.329  38.656   1.00 87.40 97  A 1 
ATOM 768  N N   . GLN A 0 98  . -34.573  -9.769  40.495   1.00 83.28 98  A 1 
ATOM 769  C CA  . GLN A 0 98  . -35.401  -10.741 41.210   1.00 83.28 98  A 1 
ATOM 770  C C   . GLN A 0 98  . -36.621  -10.018 41.770   1.00 83.28 98  A 1 
ATOM 771  C CB  . GLN A 0 98  . -34.600  -11.380 42.362   1.00 83.28 98  A 1 
ATOM 772  O O   . GLN A 0 98  . -36.503  -9.360  42.813   1.00 83.28 98  A 1 
ATOM 773  C CG  . GLN A 0 98  . -33.387  -12.201 41.913   1.00 83.28 98  A 1 
ATOM 774  C CD  . GLN A 0 98  . -32.496  -12.591 43.089   1.00 83.28 98  A 1 
ATOM 775  N NE2 . GLN A 0 98  . -31.196  -12.567 42.909   1.00 83.28 98  A 1 
ATOM 776  O OE1 . GLN A 0 98  . -32.944  -12.892 44.202   1.00 83.28 98  A 1 
ATOM 777  N N   . ASP A 0 99  . -37.773  -10.159 41.118   1.00 80.47 99  A 1 
ATOM 778  C CA  . ASP A 0 99  . -39.038  -9.806  41.755   1.00 80.47 99  A 1 
ATOM 779  C C   . ASP A 0 99  . -39.506  -10.949 42.674   1.00 80.47 99  A 1 
ATOM 780  C CB  . ASP A 0 99  . -40.093  -9.318  40.747   1.00 80.47 99  A 1 
ATOM 781  O O   . ASP A 0 99  . -39.034  -12.084 42.589   1.00 80.47 99  A 1 
ATOM 782  C CG  . ASP A 0 99  . -40.869  -8.140  41.357   1.00 80.47 99  A 1 
ATOM 783  O OD1 . ASP A 0 99  . -41.210  -8.250  42.564   1.00 80.47 99  A 1 
ATOM 784  O OD2 . ASP A 0 99  . -40.972  -7.084  40.693   1.00 80.47 99  A 1 
ATOM 785  N N   . ARG A 0 100 . -40.331  -10.623 43.670   1.00 76.06 100 A 1 
ATOM 786  C CA  . ARG A 0 100 . -40.793  -11.548 44.724   1.00 76.06 100 A 1 
ATOM 787  C C   . ARG A 0 100 . -42.135  -11.099 45.306   1.00 76.06 100 A 1 
ATOM 788  C CB  . ARG A 0 100 . -39.675  -11.754 45.783   1.00 76.06 100 A 1 
ATOM 789  O O   . ARG A 0 100 . -42.350  -11.170 46.526   1.00 76.06 100 A 1 
ATOM 790  C CG  . ARG A 0 100 . -38.960  -13.098 45.580   1.00 76.06 100 A 1 
ATOM 791  C CD  . ARG A 0 100 . -37.992  -13.466 46.707   1.00 76.06 100 A 1 
ATOM 792  N NE  . ARG A 0 100 . -36.812  -12.580 46.708   1.00 76.06 100 A 1 
ATOM 793  N NH1 . ARG A 0 100 . -35.210  -14.067 45.934   1.00 76.06 100 A 1 
ATOM 794  N NH2 . ARG A 0 100 . -34.708  -11.934 46.149   1.00 76.06 100 A 1 
ATOM 795  C CZ  . ARG A 0 100 . -35.594  -12.873 46.283   1.00 76.06 100 A 1 
ATOM 796  N N   . ASP A 0 101 . -43.018  -10.588 44.456   1.00 79.66 101 A 1 
ATOM 797  C CA  . ASP A 0 101 . -44.213  -9.888  44.905   1.00 79.66 101 A 1 
ATOM 798  C C   . ASP A 0 101 . -45.303  -10.855 45.402   1.00 79.66 101 A 1 
ATOM 799  C CB  . ASP A 0 101 . -44.681  -8.851  43.857   1.00 79.66 101 A 1 
ATOM 800  O O   . ASP A 0 101 . -45.791  -11.753 44.710   1.00 79.66 101 A 1 
ATOM 801  C CG  . ASP A 0 101 . -44.922  -7.446  44.447   1.00 79.66 101 A 1 
ATOM 802  O OD1 . ASP A 0 101 . -44.464  -7.177  45.588   1.00 79.66 101 A 1 
ATOM 803  O OD2 . ASP A 0 101 . -45.671  -6.661  43.824   1.00 79.66 101 A 1 
ATOM 804  N N   . LYS A 0 102 . -45.687  -10.698 46.675   1.00 70.64 102 A 1 
ATOM 805  C CA  . LYS A 0 102 . -46.640  -11.593 47.350   1.00 70.64 102 A 1 
ATOM 806  C C   . LYS A 0 102 . -48.029  -10.988 47.377   1.00 70.64 102 A 1 
ATOM 807  C CB  . LYS A 0 102 . -46.146  -12.003 48.741   1.00 70.64 102 A 1 
ATOM 808  O O   . LYS A 0 102 . -48.373  -10.227 48.286   1.00 70.64 102 A 1 
ATOM 809  C CG  . LYS A 0 102 . -44.922  -12.907 48.583   1.00 70.64 102 A 1 
ATOM 810  C CD  . LYS A 0 102 . -44.571  -13.639 49.876   1.00 70.64 102 A 1 
ATOM 811  C CE  . LYS A 0 102 . -43.402  -14.556 49.516   1.00 70.64 102 A 1 
ATOM 812  N NZ  . LYS A 0 102 . -43.096  -15.517 50.596   1.00 70.64 102 A 1 
ATOM 813  N N   . GLN A 0 103 . -48.850  -11.396 46.417   1.00 71.67 103 A 1 
ATOM 814  C CA  . GLN A 0 103 . -50.243  -10.982 46.322   1.00 71.67 103 A 1 
ATOM 815  C C   . GLN A 0 103 . -51.092  -11.653 47.417   1.00 71.67 103 A 1 
ATOM 816  C CB  . GLN A 0 103 . -50.775  -11.204 44.899   1.00 71.67 103 A 1 
ATOM 817  O O   . GLN A 0 103 . -51.679  -12.725 47.249   1.00 71.67 103 A 1 
ATOM 818  C CG  . GLN A 0 103 . -49.963  -10.398 43.862   1.00 71.67 103 A 1 
ATOM 819  C CD  . GLN A 0 103 . -50.684  -10.226 42.527   1.00 71.67 103 A 1 
ATOM 820  N NE2 . GLN A 0 103 . -49.966  -10.172 41.429   1.00 71.67 103 A 1 
ATOM 821  O OE1 . GLN A 0 103 . -51.901  -10.104 42.464   1.00 71.67 103 A 1 
ATOM 822  N N   . LEU A 0 104 . -51.159  -10.990 48.575   1.00 59.42 104 A 1 
ATOM 823  C CA  . LEU A 0 104 . -52.115  -11.285 49.640   1.00 59.42 104 A 1 
ATOM 824  C C   . LEU A 0 104 . -53.438  -10.566 49.354   1.00 59.42 104 A 1 
ATOM 825  C CB  . LEU A 0 104 . -51.539  -10.858 51.004   1.00 59.42 104 A 1 
ATOM 826  O O   . LEU A 0 104 . -53.542  -9.350  49.540   1.00 59.42 104 A 1 
ATOM 827  C CG  . LEU A 0 104 . -50.315  -11.657 51.485   1.00 59.42 104 A 1 
ATOM 828  C CD1 . LEU A 0 104 . -49.840  -11.087 52.825   1.00 59.42 104 A 1 
ATOM 829  C CD2 . LEU A 0 104 . -50.633  -13.140 51.694   1.00 59.42 104 A 1 
ATOM 830  N N   . ALA A 0 105 . -54.468  -11.317 48.959   1.00 55.15 105 A 1 
ATOM 831  C CA  . ALA A 0 105 . -55.809  -10.768 48.784   1.00 55.15 105 A 1 
ATOM 832  C C   . ALA A 0 105 . -56.338  -10.210 50.122   1.00 55.15 105 A 1 
ATOM 833  C CB  . ALA A 0 105 . -56.717  -11.854 48.194   1.00 55.15 105 A 1 
ATOM 834  O O   . ALA A 0 105 . -56.508  -10.940 51.104   1.00 55.15 105 A 1 
ATOM 835  N N   . GLN A 0 106 . -56.581  -8.896  50.181   1.00 48.94 106 A 1 
ATOM 836  C CA  . GLN A 0 106 . -57.011  -8.223  51.409   1.00 48.94 106 A 1 
ATOM 837  C C   . GLN A 0 106 . -58.478  -8.548  51.723   1.00 48.94 106 A 1 
ATOM 838  C CB  . GLN A 0 106 . -56.748  -6.710  51.337   1.00 48.94 106 A 1 
ATOM 839  O O   . GLN A 0 106 . -59.404  -8.022  51.105   1.00 48.94 106 A 1 
ATOM 840  C CG  . GLN A 0 106 . -55.242  -6.391  51.327   1.00 48.94 106 A 1 
ATOM 841  C CD  . GLN A 0 106 . -54.927  -4.899  51.416   1.00 48.94 106 A 1 
ATOM 842  N NE2 . GLN A 0 106 . -53.666  -4.529  51.386   1.00 48.94 106 A 1 
ATOM 843  O OE1 . GLN A 0 106 . -55.782  -4.036  51.527   1.00 48.94 106 A 1 
ATOM 844  N N   . ALA A 0 107 . -58.683  -9.431  52.701   1.00 45.66 107 A 1 
ATOM 845  C CA  . ALA A 0 107 . -60.006  -9.834  53.160   1.00 45.66 107 A 1 
ATOM 846  C C   . ALA A 0 107 . -60.748  -8.686  53.869   1.00 45.66 107 A 1 
ATOM 847  C CB  . ALA A 0 107 . -59.863  -11.059 54.071   1.00 45.66 107 A 1 
ATOM 848  O O   . ALA A 0 107 . -60.171  -7.961  54.682   1.00 45.66 107 A 1 
ATOM 849  N N   . TRP A 0 108 . -62.050  -8.572  53.606   1.00 41.21 108 A 1 
ATOM 850  C CA  . TRP A 0 108 . -62.944  -7.690  54.358   1.00 41.21 108 A 1 
ATOM 851  C C   . TRP A 0 108 . -63.287  -8.339  55.711   1.00 41.21 108 A 1 
ATOM 852  C CB  . TRP A 0 108 . -64.172  -7.330  53.508   1.00 41.21 108 A 1 
ATOM 853  O O   . TRP A 0 108 . -63.389  -9.562  55.822   1.00 41.21 108 A 1 
ATOM 854  C CG  . TRP A 0 108 . -63.921  -6.353  52.387   1.00 41.21 108 A 1 
ATOM 855  C CD1 . TRP A 0 108 . -62.923  -6.421  51.471   1.00 41.21 108 A 1 
ATOM 856  C CD2 . TRP A 0 108 . -64.666  -5.135  52.056   1.00 41.21 108 A 1 
ATOM 857  C CE2 . TRP A 0 108 . -64.043  -4.509  50.933   1.00 41.21 108 A 1 
ATOM 858  C CE3 . TRP A 0 108 . -65.801  -4.488  52.594   1.00 41.21 108 A 1 
ATOM 859  N NE1 . TRP A 0 108 . -62.991  -5.339  50.618   1.00 41.21 108 A 1 
ATOM 860  C CH2 . TRP A 0 108 . -65.642  -2.691  50.942   1.00 41.21 108 A 1 
ATOM 861  C CZ2 . TRP A 0 108 . -64.511  -3.308  50.379   1.00 41.21 108 A 1 
ATOM 862  C CZ3 . TRP A 0 108 . -66.284  -3.283  52.045   1.00 41.21 108 A 1 
ATOM 863  N N   . GLY A 0 109 . -63.384  -7.525  56.764   1.00 46.27 109 A 1 
ATOM 864  C CA  . GLY A 0 109 . -63.499  -8.000  58.145   1.00 46.27 109 A 1 
ATOM 865  C C   . GLY A 0 109 . -64.936  -8.018  58.666   1.00 46.27 109 A 1 
ATOM 866  O O   . GLY A 0 109 . -65.640  -7.023  58.533   1.00 46.27 109 A 1 
ATOM 867  N N   . LYS A 0 110 . -65.317  -9.121  59.324   1.00 41.91 110 A 1 
ATOM 868  C CA  . LYS A 0 110 . -66.607  -9.308  60.013   1.00 41.91 110 A 1 
ATOM 869  C C   . LYS A 0 110 . -66.927  -8.188  61.013   1.00 41.91 110 A 1 
ATOM 870  C CB  . LYS A 0 110 . -66.586  -10.624 60.810   1.00 41.91 110 A 1 
ATOM 871  O O   . LYS A 0 110 . -66.147  -7.943  61.943   1.00 41.91 110 A 1 
ATOM 872  C CG  . LYS A 0 110 . -66.584  -11.923 59.994   1.00 41.91 110 A 1 
ATOM 873  C CD  . LYS A 0 110 . -66.464  -13.100 60.980   1.00 41.91 110 A 1 
ATOM 874  C CE  . LYS A 0 110 . -66.725  -14.469 60.346   1.00 41.91 110 A 1 
ATOM 875  N NZ  . LYS A 0 110 . -68.159  -14.649 60.022   1.00 41.91 110 A 1 
ATOM 876  N N   . ASP A 0 111 . -68.127  -7.635  60.916   1.00 36.39 111 A 1 
ATOM 877  C CA  . ASP A 0 111 . -68.869  -7.079  62.045   1.00 36.39 111 A 1 
ATOM 878  C C   . ASP A 0 111 . -69.440  -8.197  62.947   1.00 36.39 111 A 1 
ATOM 879  C CB  . ASP A 0 111 . -69.928  -6.063  61.561   1.00 36.39 111 A 1 
ATOM 880  O O   . ASP A 0 111 . -69.310  -9.393  62.672   1.00 36.39 111 A 1 
ATOM 881  C CG  . ASP A 0 111 . -70.756  -6.461  60.328   1.00 36.39 111 A 1 
ATOM 882  O OD1 . ASP A 0 111 . -70.635  -7.623  59.882   1.00 36.39 111 A 1 
ATOM 883  O OD2 . ASP A 0 111 . -71.431  -5.547  59.808   1.00 36.39 111 A 1 
ATOM 884  N N   . ARG A 0 112 . -69.939  -7.817  64.131   1.00 38.56 112 A 1 
ATOM 885  C CA  . ARG A 0 112 . -70.470  -8.730  65.161   1.00 38.56 112 A 1 
ATOM 886  C C   . ARG A 0 112 . -71.468  -7.985  66.043   1.00 38.56 112 A 1 
ATOM 887  C CB  . ARG A 0 112 . -69.342  -9.297  66.049   1.00 38.56 112 A 1 
ATOM 888  O O   . ARG A 0 112 . -71.061  -7.354  67.025   1.00 38.56 112 A 1 
ATOM 889  C CG  . ARG A 0 112 . -68.458  -10.366 65.388   1.00 38.56 112 A 1 
ATOM 890  C CD  . ARG A 0 112 . -67.442  -10.930 66.384   1.00 38.56 112 A 1 
ATOM 891  N NE  . ARG A 0 112 . -66.449  -9.899  66.740   1.00 38.56 112 A 1 
ATOM 892  N NH1 . ARG A 0 112 . -65.574  -10.890 68.611   1.00 38.56 112 A 1 
ATOM 893  N NH2 . ARG A 0 112 . -64.832  -8.880  67.962   1.00 38.56 112 A 1 
ATOM 894  C CZ  . ARG A 0 112 . -65.626  -9.895  67.769   1.00 38.56 112 A 1 
ATOM 895  N N   . ASP A 0 113 . -72.754  -8.101  65.739   1.00 40.81 113 A 1 
ATOM 896  C CA  . ASP A 0 113 . -73.802  -7.366  66.449   1.00 40.81 113 A 1 
ATOM 897  C C   . ASP A 0 113 . -74.101  -7.958  67.836   1.00 40.81 113 A 1 
ATOM 898  C CB  . ASP A 0 113 . -75.024  -7.150  65.536   1.00 40.81 113 A 1 
ATOM 899  O O   . ASP A 0 113 . -74.959  -8.813  68.063   1.00 40.81 113 A 1 
ATOM 900  C CG  . ASP A 0 113 . -75.002  -5.746  64.906   1.00 40.81 113 A 1 
ATOM 901  O OD1 . ASP A 0 113 . -73.884  -5.219  64.693   1.00 40.81 113 A 1 
ATOM 902  O OD2 . ASP A 0 113 . -76.093  -5.142  64.806   1.00 40.81 113 A 1 
ATOM 903  N N   . GLN A 0 114 . -73.355  -7.466  68.829   1.00 33.25 114 A 1 
ATOM 904  C CA  . GLN A 0 114 . -73.544  -7.800  70.239   1.00 33.25 114 A 1 
ATOM 905  C C   . GLN A 0 114 . -74.775  -7.095  70.830   1.00 33.25 114 A 1 
ATOM 906  C CB  . GLN A 0 114 . -72.265  -7.520  71.050   1.00 33.25 114 A 1 
ATOM 907  O O   . GLN A 0 114 . -74.651  -6.228  71.700   1.00 33.25 114 A 1 
ATOM 908  C CG  . GLN A 0 114 . -71.106  -8.443  70.655   1.00 33.25 114 A 1 
ATOM 909  C CD  . GLN A 0 114 . -70.015  -8.496  71.723   1.00 33.25 114 A 1 
ATOM 910  N NE2 . GLN A 0 114 . -69.410  -9.644  71.937   1.00 33.25 114 A 1 
ATOM 911  O OE1 . GLN A 0 114 . -69.683  -7.542  72.405   1.00 33.25 114 A 1 
ATOM 912  N N   . TYR A 0 115 . -75.980  -7.494  70.410   1.00 36.77 115 A 1 
ATOM 913  C CA  . TYR A 0 115 . -77.214  -7.010  71.029   1.00 36.77 115 A 1 
ATOM 914  C C   . TYR A 0 115 . -77.395  -7.571  72.453   1.00 36.77 115 A 1 
ATOM 915  C CB  . TYR A 0 115 . -78.445  -7.232  70.139   1.00 36.77 115 A 1 
ATOM 916  O O   . TYR A 0 115 . -78.025  -8.604  72.690   1.00 36.77 115 A 1 
ATOM 917  C CG  . TYR A 0 115 . -79.635  -6.449  70.671   1.00 36.77 115 A 1 
ATOM 918  C CD1 . TYR A 0 115 . -80.561  -7.058  71.542   1.00 36.77 115 A 1 
ATOM 919  C CD2 . TYR A 0 115 . -79.753  -5.078  70.373   1.00 36.77 115 A 1 
ATOM 920  C CE1 . TYR A 0 115 . -81.592  -6.296  72.125   1.00 36.77 115 A 1 
ATOM 921  C CE2 . TYR A 0 115 . -80.783  -4.310  70.951   1.00 36.77 115 A 1 
ATOM 922  O OH  . TYR A 0 115 . -82.677  -4.179  72.424   1.00 36.77 115 A 1 
ATOM 923  C CZ  . TYR A 0 115 . -81.698  -4.919  71.837   1.00 36.77 115 A 1 
ATOM 924  N N   . GLY A 0 116 . -76.831  -6.861  73.431   1.00 36.39 116 A 1 
ATOM 925  C CA  . GLY A 0 116 . -77.182  -6.992  74.843   1.00 36.39 116 A 1 
ATOM 926  C C   . GLY A 0 116 . -78.450  -6.193  75.152   1.00 36.39 116 A 1 
ATOM 927  O O   . GLY A 0 116 . -78.508  -4.994  74.879   1.00 36.39 116 A 1 
ATOM 928  N N   . ALA A 0 117 . -79.462  -6.841  75.738   1.00 33.42 117 A 1 
ATOM 929  C CA  . ALA A 0 117 . -80.751  -6.213  76.034   1.00 33.42 117 A 1 
ATOM 930  C C   . ALA A 0 117 . -80.597  -4.920  76.862   1.00 33.42 117 A 1 
ATOM 931  C CB  . ALA A 0 117 . -81.660  -7.233  76.731   1.00 33.42 117 A 1 
ATOM 932  O O   . ALA A 0 117 . -79.910  -4.880  77.884   1.00 33.42 117 A 1 
ATOM 933  N N   . SER A 0 118 . -81.241  -3.843  76.411   1.00 31.66 118 A 1 
ATOM 934  C CA  . SER A 0 118 . -80.912  -2.488  76.851   1.00 31.66 118 A 1 
ATOM 935  C C   . SER A 0 118 . -81.401  -2.147  78.267   1.00 31.66 118 A 1 
ATOM 936  C CB  . SER A 0 118 . -81.457  -1.479  75.832   1.00 31.66 118 A 1 
ATOM 937  O O   . SER A 0 118 . -82.571  -1.815  78.464   1.00 31.66 118 A 1 
ATOM 938  O OG  . SER A 0 118 . -82.863  -1.585  75.729   1.00 31.66 118 A 1 
ATOM 939  N N   . SER A 0 119 . -80.480  -2.065  79.231   1.00 37.64 119 A 1 
ATOM 940  C CA  . SER A 0 119 . -80.683  -1.318  80.480   1.00 37.64 119 A 1 
ATOM 941  C C   . SER A 0 119 . -79.508  -0.367  80.748   1.00 37.64 119 A 1 
ATOM 942  C CB  . SER A 0 119 . -80.969  -2.257  81.662   1.00 37.64 119 A 1 
ATOM 943  O O   . SER A 0 119 . -78.476  -0.779  81.268   1.00 37.64 119 A 1 
ATOM 944  O OG  . SER A 0 119 . -79.849  -3.043  82.005   1.00 37.64 119 A 1 
ATOM 945  N N   . LYS A 0 120 . -79.700  0.920   80.417   1.00 32.82 120 A 1 
ATOM 946  C CA  . LYS A 0 120 . -78.748  2.047   80.561   1.00 32.82 120 A 1 
ATOM 947  C C   . LYS A 0 120 . -77.411  1.937   79.795   1.00 32.82 120 A 1 
ATOM 948  C CB  . LYS A 0 120 . -78.481  2.362   82.048   1.00 32.82 120 A 1 
ATOM 949  O O   . LYS A 0 120 . -76.403  1.508   80.337   1.00 32.82 120 A 1 
ATOM 950  C CG  . LYS A 0 120 . -79.682  2.974   82.778   1.00 32.82 120 A 1 
ATOM 951  C CD  . LYS A 0 120 . -79.319  3.242   84.245   1.00 32.82 120 A 1 
ATOM 952  C CE  . LYS A 0 120 . -80.475  3.960   84.950   1.00 32.82 120 A 1 
ATOM 953  N NZ  . LYS A 0 120 . -80.221  4.102   86.405   1.00 32.82 120 A 1 
ATOM 954  N N   . GLY A 0 121 . -77.373  2.585   78.626   1.00 33.51 121 A 1 
ATOM 955  C CA  . GLY A 0 121 . -76.242  3.461   78.277   1.00 33.51 121 A 1 
ATOM 956  C C   . GLY A 0 121 . -75.017  2.838   77.602   1.00 33.51 121 A 1 
ATOM 957  O O   . GLY A 0 121 . -73.910  3.013   78.098   1.00 33.51 121 A 1 
ATOM 958  N N   . ALA A 0 122 . -75.195  2.226   76.429   1.00 31.27 122 A 1 
ATOM 959  C CA  . ALA A 0 122 . -74.101  1.888   75.512   1.00 31.27 122 A 1 
ATOM 960  C C   . ALA A 0 122 . -74.347  2.508   74.122   1.00 31.27 122 A 1 
ATOM 961  C CB  . ALA A 0 122 . -73.922  0.364   75.488   1.00 31.27 122 A 1 
ATOM 962  O O   . ALA A 0 122 . -74.770  1.837   73.186   1.00 31.27 122 A 1 
ATOM 963  N N   . SER A 0 123 . -74.127  3.820   73.989   1.00 28.82 123 A 1 
ATOM 964  C CA  . SER A 0 123 . -74.176  4.519   72.697   1.00 28.82 123 A 1 
ATOM 965  C C   . SER A 0 123 . -72.881  4.272   71.913   1.00 28.82 123 A 1 
ATOM 966  C CB  . SER A 0 123 . -74.440  6.015   72.914   1.00 28.82 123 A 1 
ATOM 967  O O   . SER A 0 123 . -71.943  5.068   71.984   1.00 28.82 123 A 1 
ATOM 968  O OG  . SER A 0 123 . -73.481  6.557   73.803   1.00 28.82 123 A 1 
ATOM 969  N N   . ALA A 0 124 . -72.815  3.142   71.210   1.00 29.38 124 A 1 
ATOM 970  C CA  . ALA A 0 124 . -71.678  2.763   70.376   1.00 29.38 124 A 1 
ATOM 971  C C   . ALA A 0 124 . -71.767  3.430   68.991   1.00 29.38 124 A 1 
ATOM 972  C CB  . ALA A 0 124 . -71.621  1.230   70.311   1.00 29.38 124 A 1 
ATOM 973  O O   . ALA A 0 124 . -72.322  2.863   68.058   1.00 29.38 124 A 1 
ATOM 974  N N   . SER A 0 125 . -71.234  4.649   68.866   1.00 36.15 125 A 1 
ATOM 975  C CA  . SER A 0 125 . -71.125  5.369   67.590   1.00 36.15 125 A 1 
ATOM 976  C C   . SER A 0 125 . -69.665  5.674   67.240   1.00 36.15 125 A 1 
ATOM 977  C CB  . SER A 0 125 . -71.956  6.659   67.626   1.00 36.15 125 A 1 
ATOM 978  O O   . SER A 0 125 . -69.018  6.458   67.935   1.00 36.15 125 A 1 
ATOM 979  O OG  . SER A 0 125 . -71.499  7.518   68.656   1.00 36.15 125 A 1 
ATOM 980  N N   . ASP A 0 126 . -69.182  5.081   66.148   1.00 33.60 126 A 1 
ATOM 981  C CA  . ASP A 0 126 . -68.068  5.530   65.297   1.00 33.60 126 A 1 
ATOM 982  C C   . ASP A 0 126 . -66.785  6.024   65.989   1.00 33.60 126 A 1 
ATOM 983  C CB  . ASP A 0 126 . -68.598  6.508   64.239   1.00 33.60 126 A 1 
ATOM 984  O O   . ASP A 0 126 . -66.294  7.134   65.755   1.00 33.60 126 A 1 
ATOM 985  C CG  . ASP A 0 126 . -69.681  5.904   63.340   1.00 33.60 126 A 1 
ATOM 986  O OD1 . ASP A 0 126 . -69.939  4.687   63.461   1.00 33.60 126 A 1 
ATOM 987  O OD2 . ASP A 0 126 . -70.230  6.696   62.544   1.00 33.60 126 A 1 
ATOM 988  N N   . GLY A 0 127 . -66.167  5.151   66.786   1.00 32.15 127 A 1 
ATOM 989  C CA  . GLY A 0 127 . -64.792  5.340   67.252   1.00 32.15 127 A 1 
ATOM 990  C C   . GLY A 0 127 . -63.767  5.171   66.124   1.00 32.15 127 A 1 
ATOM 991  O O   . GLY A 0 127 . -63.182  4.099   65.987   1.00 32.15 127 A 1 
ATOM 992  N N   . ARG A 0 128 . -63.522  6.223   65.329   1.00 30.60 128 A 1 
ATOM 993  C CA  . ARG A 0 128 . -62.425  6.255   64.340   1.00 30.60 128 A 1 
ATOM 994  C C   . ARG A 0 128 . -61.072  6.206   65.057   1.00 30.60 128 A 1 
ATOM 995  C CB  . ARG A 0 128 . -62.500  7.505   63.444   1.00 30.60 128 A 1 
ATOM 996  O O   . ARG A 0 128 . -60.675  7.177   65.700   1.00 30.60 128 A 1 
ATOM 997  C CG  . ARG A 0 128 . -63.791  7.566   62.621   1.00 30.60 128 A 1 
ATOM 998  C CD  . ARG A 0 128 . -63.798  8.795   61.706   1.00 30.60 128 A 1 
ATOM 999  N NE  . ARG A 0 128 . -65.159  9.026   61.188   1.00 30.60 128 A 1 
ATOM 1000 N NH1 . ARG A 0 128 . -64.631  9.974   59.161   1.00 30.60 128 A 1 
ATOM 1001 N NH2 . ARG A 0 128 . -66.772  9.635   59.718   1.00 30.60 128 A 1 
ATOM 1002 C CZ  . ARG A 0 128 . -65.509  9.547   60.028   1.00 30.60 128 A 1 
ATOM 1003 N N   . TRP A 0 129 . -60.369  5.082   64.943   1.00 31.17 129 A 1 
ATOM 1004 C CA  . TRP A 0 129 . -59.073  4.853   65.587   1.00 31.17 129 A 1 
ATOM 1005 C C   . TRP A 0 129 . -57.888  5.281   64.713   1.00 31.17 129 A 1 
ATOM 1006 C CB  . TRP A 0 129 . -58.971  3.399   66.072   1.00 31.17 129 A 1 
ATOM 1007 O O   . TRP A 0 129 . -57.081  4.455   64.296   1.00 31.17 129 A 1 
ATOM 1008 C CG  . TRP A 0 129 . -59.650  3.124   67.375   1.00 31.17 129 A 1 
ATOM 1009 C CD1 . TRP A 0 129 . -60.878  2.584   67.532   1.00 31.17 129 A 1 
ATOM 1010 C CD2 . TRP A 0 129 . -59.137  3.354   68.723   1.00 31.17 129 A 1 
ATOM 1011 C CE2 . TRP A 0 129 . -60.112  2.900   69.660   1.00 31.17 129 A 1 
ATOM 1012 C CE3 . TRP A 0 129 . -57.941  3.893   69.249   1.00 31.17 129 A 1 
ATOM 1013 N NE1 . TRP A 0 129 . -61.155  2.450   68.878   1.00 31.17 129 A 1 
ATOM 1014 C CH2 . TRP A 0 129 . -58.703  3.498   71.538   1.00 31.17 129 A 1 
ATOM 1015 C CZ2 . TRP A 0 129 . -59.908  2.963   71.047   1.00 31.17 129 A 1 
ATOM 1016 C CZ3 . TRP A 0 129 . -57.725  3.965   70.640   1.00 31.17 129 A 1 
ATOM 1017 N N   . ASP A 0 130 . -57.726  6.591   64.521   1.00 36.24 130 A 1 
ATOM 1018 C CA  . ASP A 0 130 . -56.410  7.141   64.184   1.00 36.24 130 A 1 
ATOM 1019 C C   . ASP A 0 130 . -55.615  7.357   65.489   1.00 36.24 130 A 1 
ATOM 1020 C CB  . ASP A 0 130 . -56.524  8.439   63.383   1.00 36.24 130 A 1 
ATOM 1021 O O   . ASP A 0 130 . -56.049  8.066   66.405   1.00 36.24 130 A 1 
ATOM 1022 C CG  . ASP A 0 130 . -57.202  8.316   62.019   1.00 36.24 130 A 1 
ATOM 1023 O OD1 . ASP A 0 130 . -56.919  7.340   61.299   1.00 36.24 130 A 1 
ATOM 1024 O OD2 . ASP A 0 130 . -57.947  9.269   61.684   1.00 36.24 130 A 1 
ATOM 1025 N N   . MET A 0 131 . -54.453  6.710   65.620   1.00 30.36 131 A 1 
ATOM 1026 C CA  . MET A 0 131 . -53.671  6.717   66.864   1.00 30.36 131 A 1 
ATOM 1027 C C   . MET A 0 131 . -52.956  8.055   67.113   1.00 30.36 131 A 1 
ATOM 1028 C CB  . MET A 0 131 . -52.605  5.605   66.834   1.00 30.36 131 A 1 
ATOM 1029 O O   . MET A 0 131 . -52.007  8.360   66.403   1.00 30.36 131 A 1 
ATOM 1030 C CG  . MET A 0 131 . -53.161  4.184   66.960   1.00 30.36 131 A 1 
ATOM 1031 S SD  . MET A 0 131 . -51.890  2.884   66.901   1.00 30.36 131 A 1 
ATOM 1032 C CE  . MET A 0 131 . -50.928  3.214   68.401   1.00 30.36 131 A 1 
ATOM 1033 N N   . TYR A 0 132 . -53.317  8.786   68.181   1.00 34.85 132 A 1 
ATOM 1034 C CA  . TYR A 0 132 . -52.410  9.498   69.123   1.00 34.85 132 A 1 
ATOM 1035 C C   . TYR A 0 132 . -53.213  10.361  70.130   1.00 34.85 132 A 1 
ATOM 1036 C CB  . TYR A 0 132 . -51.404  10.446  68.416   1.00 34.85 132 A 1 
ATOM 1037 O O   . TYR A 0 132 . -54.183  11.000  69.752   1.00 34.85 132 A 1 
ATOM 1038 C CG  . TYR A 0 132 . -49.978  9.957   68.195   1.00 34.85 132 A 1 
ATOM 1039 C CD1 . TYR A 0 132 . -49.097  9.825   69.286   1.00 34.85 132 A 1 
ATOM 1040 C CD2 . TYR A 0 132 . -49.501  9.712   66.888   1.00 34.85 132 A 1 
ATOM 1041 C CE1 . TYR A 0 132 . -47.766  9.405   69.077   1.00 34.85 132 A 1 
ATOM 1042 C CE2 . TYR A 0 132 . -48.181  9.280   66.676   1.00 34.85 132 A 1 
ATOM 1043 O OH  . TYR A 0 132 . -46.038  8.705   67.551   1.00 34.85 132 A 1 
ATOM 1044 C CZ  . TYR A 0 132 . -47.312  9.119   67.770   1.00 34.85 132 A 1 
ATOM 1045 N N   . GLY A 0 133 . -52.712  10.499  71.369   1.00 33.29 133 A 1 
ATOM 1046 C CA  . GLY A 0 133 . -52.842  11.727  72.192   1.00 33.29 133 A 1 
ATOM 1047 C C   . GLY A 0 133 . -54.163  12.027  72.939   1.00 33.29 133 A 1 
ATOM 1048 O O   . GLY A 0 133 . -55.229  12.126  72.355   1.00 33.29 133 A 1 
ATOM 1049 N N   . ARG A 0 134 . -54.080  12.297  74.253   1.00 33.41 134 A 1 
ATOM 1050 C CA  . ARG A 0 134 . -55.165  12.885  75.090   1.00 33.41 134 A 1 
ATOM 1051 C C   . ARG A 0 134 . -55.099  14.435  74.999   1.00 33.41 134 A 1 
ATOM 1052 C CB  . ARG A 0 134 . -55.057  12.304  76.515   1.00 33.41 134 A 1 
ATOM 1053 O O   . ARG A 0 134 . -53.985  14.917  74.844   1.00 33.41 134 A 1 
ATOM 1054 C CG  . ARG A 0 134 . -55.315  10.783  76.520   1.00 33.41 134 A 1 
ATOM 1055 C CD  . ARG A 0 134 . -55.282  10.172  77.925   1.00 33.41 134 A 1 
ATOM 1056 N NE  . ARG A 0 134 . -53.916  9.803   78.350   1.00 33.41 134 A 1 
ATOM 1057 N NH1 . ARG A 0 134 . -54.454  7.825   79.397   1.00 33.41 134 A 1 
ATOM 1058 N NH2 . ARG A 0 134 . -52.314  8.419   79.199   1.00 33.41 134 A 1 
ATOM 1059 C CZ  . ARG A 0 134 . -53.570  8.689   78.978   1.00 33.41 134 A 1 
ATOM 1060 N N   . ALA A 0 135 . -56.120  15.310  75.049   1.00 35.53 135 A 1 
ATOM 1061 C CA  . ALA A 0 135 . -57.265  15.483  75.965   1.00 35.53 135 A 1 
ATOM 1062 C C   . ALA A 0 135 . -58.147  16.710  75.567   1.00 35.53 135 A 1 
ATOM 1063 C CB  . ALA A 0 135 . -56.677  15.754  77.361   1.00 35.53 135 A 1 
ATOM 1064 O O   . ALA A 0 135 . -57.706  17.536  74.774   1.00 35.53 135 A 1 
ATOM 1065 N N   . GLY A 0 136 . -59.330  16.883  76.190   1.00 35.19 136 A 1 
ATOM 1066 C CA  . GLY A 0 136 . -60.210  18.077  76.074   1.00 35.19 136 A 1 
ATOM 1067 C C   . GLY A 0 136 . -61.318  17.941  75.008   1.00 35.19 136 A 1 
ATOM 1068 O O   . GLY A 0 136 . -61.024  17.535  73.895   1.00 35.19 136 A 1 
ATOM 1069 N N   . GLN A 0 137 . -62.624  18.170  75.223   1.00 31.81 137 A 1 
ATOM 1070 C CA  . GLN A 0 137 . -63.433  18.781  76.303   1.00 31.81 137 A 1 
ATOM 1071 C C   . GLN A 0 137 . -63.615  20.319  76.285   1.00 31.81 137 A 1 
ATOM 1072 C CB  . GLN A 0 137 . -63.165  18.178  77.701   1.00 31.81 137 A 1 
ATOM 1073 O O   . GLN A 0 137 . -63.240  21.005  77.232   1.00 31.81 137 A 1 
ATOM 1074 C CG  . GLN A 0 137 . -64.423  18.234  78.591   1.00 31.81 137 A 1 
ATOM 1075 C CD  . GLN A 0 137 . -64.179  17.758  80.022   1.00 31.81 137 A 1 
ATOM 1076 N NE2 . GLN A 0 137 . -65.194  17.291  80.714   1.00 31.81 137 A 1 
ATOM 1077 O OE1 . GLN A 0 137 . -63.086  17.795  80.556   1.00 31.81 137 A 1 
ATOM 1078 N N   . ASN A 0 138 . -64.290  20.849  75.254   1.00 35.45 138 A 1 
ATOM 1079 C CA  . ASN A 0 138 . -65.079  22.098  75.312   1.00 35.45 138 A 1 
ATOM 1080 C C   . ASN A 0 138 . -66.095  22.091  74.134   1.00 35.45 138 A 1 
ATOM 1081 C CB  . ASN A 0 138 . -64.116  23.306  75.246   1.00 35.45 138 A 1 
ATOM 1082 O O   . ASN A 0 138 . -65.651  21.954  73.002   1.00 35.45 138 A 1 
ATOM 1083 C CG  . ASN A 0 138 . -64.652  24.513  75.992   1.00 35.45 138 A 1 
ATOM 1084 N ND2 . ASN A 0 138 . -63.793  25.334  76.547   1.00 35.45 138 A 1 
ATOM 1085 O OD1 . ASN A 0 138 . -65.844  24.725  76.108   1.00 35.45 138 A 1 
ATOM 1086 N N   . SER A 0 139 . -67.434  22.058  74.237   1.00 33.95 139 A 1 
ATOM 1087 C CA  . SER A 0 139 . -68.442  22.544  75.210   1.00 33.95 139 A 1 
ATOM 1088 C C   . SER A 0 139 . -69.012  23.952  74.943   1.00 33.95 139 A 1 
ATOM 1089 C CB  . SER A 0 139 . -68.108  22.296  76.688   1.00 33.95 139 A 1 
ATOM 1090 O O   . SER A 0 139 . -68.973  24.817  75.818   1.00 33.95 139 A 1 
ATOM 1091 O OG  . SER A 0 139 . -69.249  22.567  77.473   1.00 33.95 139 A 1 
ATOM 1092 N N   . ALA A 0 140 . -69.649  24.168  73.781   1.00 32.77 140 A 1 
ATOM 1093 C CA  . ALA A 0 140 . -70.399  25.403  73.525   1.00 32.77 140 A 1 
ATOM 1094 C C   . ALA A 0 140 . -71.691  25.228  72.690   1.00 32.77 140 A 1 
ATOM 1095 C CB  . ALA A 0 140 . -69.448  26.412  72.860   1.00 32.77 140 A 1 
ATOM 1096 O O   . ALA A 0 140 . -71.596  25.033  71.487   1.00 32.77 140 A 1 
ATOM 1097 N N   . TYR A 0 141 . -72.852  25.467  73.336   1.00 30.07 141 A 1 
ATOM 1098 C CA  . TYR A 0 141 . -74.123  25.970  72.753   1.00 30.07 141 A 1 
ATOM 1099 C C   . TYR A 0 141 . -74.821  25.034  71.725   1.00 30.07 141 A 1 
ATOM 1100 C CB  . TYR A 0 141 . -73.866  27.402  72.215   1.00 30.07 141 A 1 
ATOM 1101 O O   . TYR A 0 141 . -74.191  24.195  71.104   1.00 30.07 141 A 1 
ATOM 1102 C CG  . TYR A 0 141 . -73.642  28.501  73.262   1.00 30.07 141 A 1 
ATOM 1103 C CD1 . TYR A 0 141 . -74.428  29.669  73.217   1.00 30.07 141 A 1 
ATOM 1104 C CD2 . TYR A 0 141 . -72.642  28.404  74.257   1.00 30.07 141 A 1 
ATOM 1105 C CE1 . TYR A 0 141 . -74.296  30.666  74.205   1.00 30.07 141 A 1 
ATOM 1106 C CE2 . TYR A 0 141 . -72.497  29.397  75.243   1.00 30.07 141 A 1 
ATOM 1107 O OH  . TYR A 0 141 . -73.223  31.479  76.188   1.00 30.07 141 A 1 
ATOM 1108 C CZ  . TYR A 0 141 . -73.342  30.524  75.231   1.00 30.07 141 A 1 
ATOM 1109 N N   . GLN A 0 142 . -76.134  25.052  71.469   1.00 31.23 142 A 1 
ATOM 1110 C CA  . GLN A 0 142 . -77.359  25.598  72.092   1.00 31.23 142 A 1 
ATOM 1111 C C   . GLN A 0 142 . -78.495  24.641  71.623   1.00 31.23 142 A 1 
ATOM 1112 C CB  . GLN A 0 142 . -77.635  27.027  71.566   1.00 31.23 142 A 1 
ATOM 1113 O O   . GLN A 0 142 . -78.378  24.062  70.551   1.00 31.23 142 A 1 
ATOM 1114 C CG  . GLN A 0 142 . -77.609  28.116  72.650   1.00 31.23 142 A 1 
ATOM 1115 C CD  . GLN A 0 142 . -77.720  29.533  72.075   1.00 31.23 142 A 1 
ATOM 1116 N NE2 . GLN A 0 142 . -77.711  30.556  72.901   1.00 31.23 142 A 1 
ATOM 1117 O OE1 . GLN A 0 142 . -77.797  29.767  70.884   1.00 31.23 142 A 1 
ATOM 1118 N N   . GLY A 0 143 . -79.624  24.392  72.289   1.00 29.98 143 A 1 
ATOM 1119 C CA  . GLY A 0 143 . -80.247  24.982  73.474   1.00 29.98 143 A 1 
ATOM 1120 C C   . GLY A 0 143 . -81.768  25.081  73.241   1.00 29.98 143 A 1 
ATOM 1121 O O   . GLY A 0 143 . -82.183  25.515  72.170   1.00 29.98 143 A 1 
ATOM 1122 N N   . GLY A 0 144 . -82.619  24.708  74.208   1.00 29.75 144 A 1 
ATOM 1123 C CA  . GLY A 0 144 . -84.068  24.925  74.066   1.00 29.75 144 A 1 
ATOM 1124 C C   . GLY A 0 144 . -84.999  24.116  74.979   1.00 29.75 144 A 1 
ATOM 1125 O O   . GLY A 0 144 . -85.109  22.915  74.808   1.00 29.75 144 A 1 
ATOM 1126 N N   . LYS A 0 145 . -85.743  24.845  75.833   1.00 30.21 145 A 1 
ATOM 1127 C CA  . LYS A 0 145 . -87.109  24.570  76.355   1.00 30.21 145 A 1 
ATOM 1128 C C   . LYS A 0 145 . -87.372  23.200  77.042   1.00 30.21 145 A 1 
ATOM 1129 C CB  . LYS A 0 145 . -88.123  24.767  75.203   1.00 30.21 145 A 1 
ATOM 1130 O O   . LYS A 0 145 . -87.342  22.172  76.389   1.00 30.21 145 A 1 
ATOM 1131 C CG  . LYS A 0 145 . -87.998  26.094  74.425   1.00 30.21 145 A 1 
ATOM 1132 C CD  . LYS A 0 145 . -88.948  26.114  73.218   1.00 30.21 145 A 1 
ATOM 1133 C CE  . LYS A 0 145 . -88.623  27.294  72.293   1.00 30.21 145 A 1 
ATOM 1134 N NZ  . LYS A 0 145 . -89.472  27.285  71.076   1.00 30.21 145 A 1 
ATOM 1135 N N   . GLY A 0 146 . -87.790  23.115  78.310   1.00 29.60 146 A 1 
ATOM 1136 C CA  . GLY A 0 146 . -87.998  24.146  79.341   1.00 29.60 146 A 1 
ATOM 1137 C C   . GLY A 0 146 . -89.102  23.787  80.357   1.00 29.60 146 A 1 
ATOM 1138 O O   . GLY A 0 146 . -89.905  22.896  80.108   1.00 29.60 146 A 1 
ATOM 1139 N N   . HIS A 0 147 . -89.186  24.590  81.429   1.00 29.32 147 A 1 
ATOM 1140 C CA  . HIS A 0 147 . -90.256  24.646  82.452   1.00 29.32 147 A 1 
ATOM 1141 C C   . HIS A 0 147 . -90.308  23.529  83.525   1.00 29.32 147 A 1 
ATOM 1142 C CB  . HIS A 0 147 . -91.621  24.933  81.797   1.00 29.32 147 A 1 
ATOM 1143 O O   . HIS A 0 147 . -89.779  22.449  83.324   1.00 29.32 147 A 1 
ATOM 1144 C CG  . HIS A 0 147 . -91.577  26.100  80.839   1.00 29.32 147 A 1 
ATOM 1145 C CD2 . HIS A 0 147 . -91.762  26.046  79.484   1.00 29.32 147 A 1 
ATOM 1146 N ND1 . HIS A 0 147 . -91.257  27.403  81.153   1.00 29.32 147 A 1 
ATOM 1147 C CE1 . HIS A 0 147 . -91.252  28.115  80.015   1.00 29.32 147 A 1 
ATOM 1148 N NE2 . HIS A 0 147 . -91.542  27.329  78.968   1.00 29.32 147 A 1 
ATOM 1149 N N   . TYR A 0 148 . -90.936  23.891  84.664   1.00 30.81 148 A 1 
ATOM 1150 C CA  . TYR A 0 148 . -91.026  23.245  85.999   1.00 30.81 148 A 1 
ATOM 1151 C C   . TYR A 0 148 . -89.685  22.777  86.628   1.00 30.81 148 A 1 
ATOM 1152 C CB  . TYR A 0 148 . -92.180  22.229  86.076   1.00 30.81 148 A 1 
ATOM 1153 O O   . TYR A 0 148 . -88.942  22.016  86.029   1.00 30.81 148 A 1 
ATOM 1154 C CG  . TYR A 0 148 . -91.939  20.857  85.479   1.00 30.81 148 A 1 
ATOM 1155 C CD1 . TYR A 0 148 . -92.190  20.615  84.114   1.00 30.81 148 A 1 
ATOM 1156 C CD2 . TYR A 0 148 . -91.501  19.807  86.310   1.00 30.81 148 A 1 
ATOM 1157 C CE1 . TYR A 0 148 . -91.976  19.333  83.571   1.00 30.81 148 A 1 
ATOM 1158 C CE2 . TYR A 0 148 . -91.293  18.523  85.772   1.00 30.81 148 A 1 
ATOM 1159 O OH  . TYR A 0 148 . -91.302  17.049  83.885   1.00 30.81 148 A 1 
ATOM 1160 C CZ  . TYR A 0 148 . -91.521  18.286  84.402   1.00 30.81 148 A 1 
ATOM 1161 N N   . ALA A 0 149 . -89.190  23.243  87.786   1.00 29.60 149 A 1 
ATOM 1162 C CA  . ALA A 0 149 . -89.717  23.897  89.003   1.00 29.60 149 A 1 
ATOM 1163 C C   . ALA A 0 149 . -90.318  22.952  90.072   1.00 29.60 149 A 1 
ATOM 1164 C CB  . ALA A 0 149 . -90.559  25.155  88.735   1.00 29.60 149 A 1 
ATOM 1165 O O   . ALA A 0 149 . -91.162  22.119  89.764   1.00 29.60 149 A 1 
ATOM 1166 N N   . GLY A 0 150 . -89.895  23.147  91.336   1.00 31.73 150 A 1 
ATOM 1167 C CA  . GLY A 0 150 . -90.145  22.263  92.493   1.00 31.73 150 A 1 
ATOM 1168 C C   . GLY A 0 150 . -88.938  21.337  92.755   1.00 31.73 150 A 1 
ATOM 1169 O O   . GLY A 0 150 . -88.624  20.551  91.874   1.00 31.73 150 A 1 
ATOM 1170 N N   . SER A 0 151 . -88.119  21.383  93.820   1.00 29.74 151 A 1 
ATOM 1171 C CA  . SER A 0 151 . -88.159  21.875  95.222   1.00 29.74 151 A 1 
ATOM 1172 C C   . SER A 0 151 . -88.250  20.722  96.236   1.00 29.74 151 A 1 
ATOM 1173 C CB  . SER A 0 151 . -89.225  22.924  95.545   1.00 29.74 151 A 1 
ATOM 1174 O O   . SER A 0 151 . -89.152  19.902  96.129   1.00 29.74 151 A 1 
ATOM 1175 O OG  . SER A 0 151 . -88.999  23.429  96.846   1.00 29.74 151 A 1 
ATOM 1176 N N   . SER A 0 152 . -87.362  20.734  97.246   1.00 28.83 152 A 1 
ATOM 1177 C CA  . SER A 0 152 . -87.194  19.742  98.338   1.00 28.83 152 A 1 
ATOM 1178 C C   . SER A 0 152 . -86.826  18.314  97.869   1.00 28.83 152 A 1 
ATOM 1179 C CB  . SER A 0 152 . -88.414  19.762  99.268   1.00 28.83 152 A 1 
ATOM 1180 O O   . SER A 0 152 . -87.415  17.796  96.936   1.00 28.83 152 A 1 
ATOM 1181 O OG  . SER A 0 152 . -87.994  19.786  100.617  1.00 28.83 152 A 1 
ATOM 1182 N N   . ALA A 0 153 . -85.813  17.592  98.362   1.00 30.77 153 A 1 
ATOM 1183 C CA  . ALA A 0 153 . -85.164  17.482  99.677   1.00 30.77 153 A 1 
ATOM 1184 C C   . ALA A 0 153 . -86.026  16.803  100.768  1.00 30.77 153 A 1 
ATOM 1185 C CB  . ALA A 0 153 . -84.493  18.786  100.138  1.00 30.77 153 A 1 
ATOM 1186 O O   . ALA A 0 153 . -87.008  17.378  101.228  1.00 30.77 153 A 1 
ATOM 1187 N N   . GLY A 0 154 . -85.584  15.626  101.240  1.00 30.72 154 A 1 
ATOM 1188 C CA  . GLY A 0 154 . -86.111  14.918  102.423  1.00 30.72 154 A 1 
ATOM 1189 C C   . GLY A 0 154 . -86.930  13.647  102.126  1.00 30.72 154 A 1 
ATOM 1190 O O   . GLY A 0 154 . -87.781  13.659  101.249  1.00 30.72 154 A 1 
ATOM 1191 N N   . GLY A 0 155 . -86.682  12.568  102.888  1.00 29.84 155 A 1 
ATOM 1192 C CA  . GLY A 0 155 . -87.270  11.222  102.698  1.00 29.84 155 A 1 
ATOM 1193 C C   . GLY A 0 155 . -86.342  10.303  101.884  1.00 29.84 155 A 1 
ATOM 1194 O O   . GLY A 0 155 . -86.024  10.624  100.748  1.00 29.84 155 A 1 
ATOM 1195 N N   . ARG A 0 156 . -85.769  9.194   102.380  1.00 29.52 156 A 1 
ATOM 1196 C CA  . ARG A 0 156 . -85.971  8.391   103.609  1.00 29.52 156 A 1 
ATOM 1197 C C   . ARG A 0 156 . -87.365  7.761   103.780  1.00 29.52 156 A 1 
ATOM 1198 C CB  . ARG A 0 156 . -85.527  9.100   104.912  1.00 29.52 156 A 1 
ATOM 1199 O O   . ARG A 0 156 . -88.185  8.321   104.498  1.00 29.52 156 A 1 
ATOM 1200 C CG  . ARG A 0 156 . -84.024  9.370   105.070  1.00 29.52 156 A 1 
ATOM 1201 C CD  . ARG A 0 156 . -83.739  9.679   106.551  1.00 29.52 156 A 1 
ATOM 1202 N NE  . ARG A 0 156 . -82.345  10.111  106.787  1.00 29.52 156 A 1 
ATOM 1203 N NH1 . ARG A 0 156 . -82.004  9.099   108.834  1.00 29.52 156 A 1 
ATOM 1204 N NH2 . ARG A 0 156 . -80.426  10.416  107.979  1.00 29.52 156 A 1 
ATOM 1205 C CZ  . ARG A 0 156 . -81.605  9.871   107.861  1.00 29.52 156 A 1 
ATOM 1206 N N   . GLY A 0 157 . -87.522  6.531   103.281  1.00 26.18 157 A 1 
ATOM 1207 C CA  . GLY A 0 157 . -88.366  5.507   103.916  1.00 26.18 157 A 1 
ATOM 1208 C C   . GLY A 0 157 . -89.361  4.764   103.013  1.00 26.18 157 A 1 
ATOM 1209 O O   . GLY A 0 157 . -90.130  5.405   102.309  1.00 26.18 157 A 1 
ATOM 1210 N N   . TYR A 0 158 . -89.394  3.438   103.208  1.00 26.82 158 A 1 
ATOM 1211 C CA  . TYR A 0 158 . -90.481  2.483   102.915  1.00 26.82 158 A 1 
ATOM 1212 C C   . TYR A 0 158 . -90.721  2.038   101.460  1.00 26.82 158 A 1 
ATOM 1213 C CB  . TYR A 0 158 . -91.748  2.882   103.686  1.00 26.82 158 A 1 
ATOM 1214 O O   . TYR A 0 158 . -90.418  2.756   100.511  1.00 26.82 158 A 1 
ATOM 1215 C CG  . TYR A 0 158 . -91.464  3.055   105.168  1.00 26.82 158 A 1 
ATOM 1216 C CD1 . TYR A 0 158 . -91.246  1.915   105.967  1.00 26.82 158 A 1 
ATOM 1217 C CD2 . TYR A 0 158 . -91.312  4.342   105.722  1.00 26.82 158 A 1 
ATOM 1218 C CE1 . TYR A 0 158 . -90.868  2.058   107.314  1.00 26.82 158 A 1 
ATOM 1219 C CE2 . TYR A 0 158 . -90.936  4.490   107.072  1.00 26.82 158 A 1 
ATOM 1220 O OH  . TYR A 0 158 . -90.346  3.483   109.170  1.00 26.82 158 A 1 
ATOM 1221 C CZ  . TYR A 0 158 . -90.713  3.344   107.869  1.00 26.82 158 A 1 
ATOM 1222 N N   . GLY A 0 159 . -91.225  0.799   101.340  1.00 32.13 159 A 1 
ATOM 1223 C CA  . GLY A 0 159 . -91.236  -0.031  100.130  1.00 32.13 159 A 1 
ATOM 1224 C C   . GLY A 0 159 . -89.915  -0.807  99.964   1.00 32.13 159 A 1 
ATOM 1225 O O   . GLY A 0 159 . -88.938  -0.227  99.499   1.00 32.13 159 A 1 
ATOM 1226 N N   . GLU A 0 160 . -89.746  -2.081  100.344  1.00 28.67 160 A 1 
ATOM 1227 C CA  . GLU A 0 160 . -90.696  -3.101  100.845  1.00 28.67 160 A 1 
ATOM 1228 C C   . GLU A 0 160 . -91.980  -3.246  100.020  1.00 28.67 160 A 1 
ATOM 1229 C CB  . GLU A 0 160 . -90.900  -3.063  102.381  1.00 28.67 160 A 1 
ATOM 1230 O O   . GLU A 0 160 . -93.065  -2.898  100.470  1.00 28.67 160 A 1 
ATOM 1231 C CG  . GLU A 0 160 . -89.831  -3.920  103.094  1.00 28.67 160 A 1 
ATOM 1232 C CD  . GLU A 0 160 . -90.050  -4.087  104.611  1.00 28.67 160 A 1 
ATOM 1233 O OE1 . GLU A 0 160 . -89.739  -5.191  105.127  1.00 28.67 160 A 1 
ATOM 1234 O OE2 . GLU A 0 160 . -90.412  -3.080  105.266  1.00 28.67 160 A 1 
ATOM 1235 N N   . ASP A 0 161 . -91.809  -3.773  98.808   1.00 36.61 161 A 1 
ATOM 1236 C CA  . ASP A 0 161 . -92.717  -4.786  98.274   1.00 36.61 161 A 1 
ATOM 1237 C C   . ASP A 0 161 . -91.897  -6.069  98.060   1.00 36.61 161 A 1 
ATOM 1238 C CB  . ASP A 0 161 . -93.400  -4.335  96.973   1.00 36.61 161 A 1 
ATOM 1239 O O   . ASP A 0 161 . -90.739  -6.027  97.626   1.00 36.61 161 A 1 
ATOM 1240 C CG  . ASP A 0 161 . -94.601  -3.410  97.201   1.00 36.61 161 A 1 
ATOM 1241 O OD1 . ASP A 0 161 . -95.519  -3.807  97.953   1.00 36.61 161 A 1 
ATOM 1242 O OD2 . ASP A 0 161 . -94.627  -2.330  96.562   1.00 36.61 161 A 1 
ATOM 1243 N N   . ASP A 0 162 . -92.502  -7.193  98.415   1.00 32.41 162 A 1 
ATOM 1244 C CA  . ASP A 0 162 . -91.980  -8.551  98.281   1.00 32.41 162 A 1 
ATOM 1245 C C   . ASP A 0 162 . -92.111  -9.046  96.813   1.00 32.41 162 A 1 
ATOM 1246 C CB  . ASP A 0 162 . -92.683  -9.353  99.389   1.00 32.41 162 A 1 
ATOM 1247 O O   . ASP A 0 162 . -92.684  -8.374  95.961   1.00 32.41 162 A 1 
ATOM 1248 C CG  . ASP A 0 162 . -92.032  -9.000  100.728  1.00 32.41 162 A 1 
ATOM 1249 O OD1 . ASP A 0 162 . -90.956  -9.594  101.004  1.00 32.41 162 A 1 
ATOM 1250 O OD2 . ASP A 0 162 . -92.558  -8.119  101.435  1.00 32.41 162 A 1 
ATOM 1251 N N   . GLU A 0 163 . -91.519  -10.154 96.361   1.00 30.00 163 A 1 
ATOM 1252 C CA  . GLU A 0 163 . -91.271  -11.418 97.052   1.00 30.00 163 A 1 
ATOM 1253 C C   . GLU A 0 163 . -89.986  -12.118 96.570   1.00 30.00 163 A 1 
ATOM 1254 C CB  . GLU A 0 163 . -92.519  -12.305 96.814   1.00 30.00 163 A 1 
ATOM 1255 O O   . GLU A 0 163 . -89.321  -11.692 95.624   1.00 30.00 163 A 1 
ATOM 1256 C CG  . GLU A 0 163 . -93.031  -13.048 98.052   1.00 30.00 163 A 1 
ATOM 1257 C CD  . GLU A 0 163 . -94.566  -12.955 98.156   1.00 30.00 163 A 1 
ATOM 1258 O OE1 . GLU A 0 163 . -95.059  -12.086 98.908   1.00 30.00 163 A 1 
ATOM 1259 O OE2 . GLU A 0 163 . -95.250  -13.825 97.575   1.00 30.00 163 A 1 
ATOM 1260 N N   . ASN A 0 164 . -89.627  -13.205 97.257   1.00 33.83 164 A 1 
ATOM 1261 C CA  . ASN A 0 164 . -88.374  -13.944 97.100   1.00 33.83 164 A 1 
ATOM 1262 C C   . ASN A 0 164 . -87.905  -14.186 95.648   1.00 33.83 164 A 1 
ATOM 1263 C CB  . ASN A 0 164 . -88.500  -15.284 97.849   1.00 33.83 164 A 1 
ATOM 1264 O O   . ASN A 0 164 . -88.630  -14.709 94.805   1.00 33.83 164 A 1 
ATOM 1265 C CG  . ASN A 0 164 . -87.860  -15.196 99.213   1.00 33.83 164 A 1 
ATOM 1266 N ND2 . ASN A 0 164 . -88.614  -14.981 100.263  1.00 33.83 164 A 1 
ATOM 1267 O OD1 . ASN A 0 164 . -86.651  -15.292 99.331   1.00 33.83 164 A 1 
ATOM 1268 N N   . ASN A 0 165 . -86.612  -13.914 95.441   1.00 30.61 165 A 1 
ATOM 1269 C CA  . ASN A 0 165 . -85.750  -14.205 94.289   1.00 30.61 165 A 1 
ATOM 1270 C C   . ASN A 0 165 . -85.907  -15.639 93.715   1.00 30.61 165 A 1 
ATOM 1271 C CB  . ASN A 0 165 . -84.328  -13.924 94.822   1.00 30.61 165 A 1 
ATOM 1272 O O   . ASN A 0 165 . -85.062  -16.513 93.921   1.00 30.61 165 A 1 
ATOM 1273 C CG  . ASN A 0 165 . -83.182  -14.125 93.846   1.00 30.61 165 A 1 
ATOM 1274 N ND2 . ASN A 0 165 . -81.970  -14.051 94.346   1.00 30.61 165 A 1 
ATOM 1275 O OD1 . ASN A 0 165 . -83.328  -14.317 92.649   1.00 30.61 165 A 1 
ATOM 1276 N N   . ALA A 0 166 . -86.980  -15.878 92.956   1.00 27.93 166 A 1 
ATOM 1277 C CA  . ALA A 0 166 . -87.343  -17.170 92.370   1.00 27.93 166 A 1 
ATOM 1278 C C   . ALA A 0 166 . -86.539  -17.513 91.096   1.00 27.93 166 A 1 
ATOM 1279 C CB  . ALA A 0 166 . -88.865  -17.216 92.181   1.00 27.93 166 A 1 
ATOM 1280 O O   . ALA A 0 166 . -87.092  -17.871 90.059   1.00 27.93 166 A 1 
ATOM 1281 N N   . SER A 0 167 . -85.210  -17.451 91.204   1.00 35.22 167 A 1 
ATOM 1282 C CA  . SER A 0 167 . -84.204  -17.911 90.235   1.00 35.22 167 A 1 
ATOM 1283 C C   . SER A 0 167 . -84.243  -17.313 88.818   1.00 35.22 167 A 1 
ATOM 1284 C CB  . SER A 0 167 . -84.142  -19.444 90.187   1.00 35.22 167 A 1 
ATOM 1285 O O   . SER A 0 167 . -85.092  -17.607 87.979   1.00 35.22 167 A 1 
ATOM 1286 O OG  . SER A 0 167 . -85.348  -20.018 89.728   1.00 35.22 167 A 1 
ATOM 1287 N N   . VAL A 0 168 . -83.172  -16.588 88.491   1.00 34.58 168 A 1 
ATOM 1288 C CA  . VAL A 0 168 . -82.746  -16.283 87.116   1.00 34.58 168 A 1 
ATOM 1289 C C   . VAL A 0 168 . -82.376  -17.585 86.382   1.00 34.58 168 A 1 
ATOM 1290 C CB  . VAL A 0 168 . -81.540  -15.305 87.159   1.00 34.58 168 A 1 
ATOM 1291 O O   . VAL A 0 168 . -81.198  -17.929 86.333   1.00 34.58 168 A 1 
ATOM 1292 C CG1 . VAL A 0 168 . -81.022  -14.916 85.766   1.00 34.58 168 A 1 
ATOM 1293 C CG2 . VAL A 0 168 . -81.901  -13.996 87.876   1.00 34.58 168 A 1 
ATOM 1294 N N   . ALA A 0 169 . -83.352  -18.336 85.841   1.00 36.68 169 A 1 
ATOM 1295 C CA  . ALA A 0 169 . -83.079  -19.527 85.014   1.00 36.68 169 A 1 
ATOM 1296 C C   . ALA A 0 169 . -84.264  -20.133 84.207   1.00 36.68 169 A 1 
ATOM 1297 C CB  . ALA A 0 169 . -82.430  -20.629 85.886   1.00 36.68 169 A 1 
ATOM 1298 O O   . ALA A 0 169 . -84.392  -21.353 84.210   1.00 36.68 169 A 1 
ATOM 1299 N N   . TYR A 0 170 . -85.090  -19.384 83.453   1.00 34.87 170 A 1 
ATOM 1300 C CA  . TYR A 0 170 . -85.696  -19.942 82.213   1.00 34.87 170 A 1 
ATOM 1301 C C   . TYR A 0 170 . -86.289  -18.886 81.261   1.00 34.87 170 A 1 
ATOM 1302 C CB  . TYR A 0 170 . -86.774  -21.026 82.482   1.00 34.87 170 A 1 
ATOM 1303 O O   . TYR A 0 170 . -86.773  -17.844 81.688   1.00 34.87 170 A 1 
ATOM 1304 C CG  . TYR A 0 170 . -86.618  -22.260 81.595   1.00 34.87 170 A 1 
ATOM 1305 C CD1 . TYR A 0 170 . -87.559  -22.550 80.585   1.00 34.87 170 A 1 
ATOM 1306 C CD2 . TYR A 0 170 . -85.516  -23.124 81.772   1.00 34.87 170 A 1 
ATOM 1307 C CE1 . TYR A 0 170 . -87.394  -23.689 79.767   1.00 34.87 170 A 1 
ATOM 1308 C CE2 . TYR A 0 170 . -85.341  -24.256 80.956   1.00 34.87 170 A 1 
ATOM 1309 O OH  . TYR A 0 170 . -86.128  -25.639 79.164   1.00 34.87 170 A 1 
ATOM 1310 C CZ  . TYR A 0 170 . -86.285  -24.543 79.951   1.00 34.87 170 A 1 
ATOM 1311 N N   . GLY A 0 171 . -86.318  -19.195 79.960   1.00 33.61 171 A 1 
ATOM 1312 C CA  . GLY A 0 171 . -87.285  -18.614 79.015   1.00 33.61 171 A 1 
ATOM 1313 C C   . GLY A 0 171 . -87.027  -17.211 78.447   1.00 33.61 171 A 1 
ATOM 1314 O O   . GLY A 0 171 . -87.801  -16.785 77.593   1.00 33.61 171 A 1 
ATOM 1315 N N   . ALA A 0 172 . -85.961  -16.502 78.833   1.00 31.08 172 A 1 
ATOM 1316 C CA  . ALA A 0 172 . -85.557  -15.282 78.128   1.00 31.08 172 A 1 
ATOM 1317 C C   . ALA A 0 172 . -85.158  -15.634 76.680   1.00 31.08 172 A 1 
ATOM 1318 C CB  . ALA A 0 172 . -84.432  -14.583 78.901   1.00 31.08 172 A 1 
ATOM 1319 O O   . ALA A 0 172 . -84.138  -16.288 76.454   1.00 31.08 172 A 1 
ATOM 1320 N N   . SER A 0 173 . -86.002  -15.252 75.716   1.00 35.13 173 A 1 
ATOM 1321 C CA  . SER A 0 173 . -85.874  -15.636 74.306   1.00 35.13 173 A 1 
ATOM 1322 C C   . SER A 0 173 . -84.526  -15.199 73.734   1.00 35.13 173 A 1 
ATOM 1323 C CB  . SER A 0 173 . -87.014  -15.015 73.490   1.00 35.13 173 A 1 
ATOM 1324 O O   . SER A 0 173 . -84.296  -14.008 73.532   1.00 35.13 173 A 1 
ATOM 1325 O OG  . SER A 0 173 . -86.999  -15.500 72.164   1.00 35.13 173 A 1 
ATOM 1326 N N   . ARG A 0 174 . -83.648  -16.163 73.436   1.00 32.69 174 A 1 
ATOM 1327 C CA  . ARG A 0 174 . -82.441  -15.908 72.644   1.00 32.69 174 A 1 
ATOM 1328 C C   . ARG A 0 174 . -82.870  -15.432 71.258   1.00 32.69 174 A 1 
ATOM 1329 C CB  . ARG A 0 174 . -81.582  -17.177 72.515   1.00 32.69 174 A 1 
ATOM 1330 O O   . ARG A 0 174 . -83.582  -16.160 70.569   1.00 32.69 174 A 1 
ATOM 1331 C CG  . ARG A 0 174 . -80.854  -17.557 73.812   1.00 32.69 174 A 1 
ATOM 1332 C CD  . ARG A 0 174 . -80.037  -18.834 73.575   1.00 32.69 174 A 1 
ATOM 1333 N NE  . ARG A 0 174 . -79.148  -19.144 74.713   1.00 32.69 174 A 1 
ATOM 1334 N NH1 . ARG A 0 174 . -78.318  -21.125 73.896   1.00 32.69 174 A 1 
ATOM 1335 N NH2 . ARG A 0 174 . -77.525  -20.306 75.814   1.00 32.69 174 A 1 
ATOM 1336 C CZ  . ARG A 0 174 . -78.340  -20.187 74.803   1.00 32.69 174 A 1 
ATOM 1337 N N   . GLY A 0 175 . -82.434  -14.241 70.858   1.00 34.37 175 A 1 
ATOM 1338 C CA  . GLY A 0 175 . -82.401  -13.894 69.441   1.00 34.37 175 A 1 
ATOM 1339 C C   . GLY A 0 175 . -81.465  -14.857 68.711   1.00 34.37 175 A 1 
ATOM 1340 O O   . GLY A 0 175 . -80.465  -15.297 69.285   1.00 34.37 175 A 1 
ATOM 1341 N N   . GLY A 0 176 . -81.805  -15.208 67.472   1.00 33.24 176 A 1 
ATOM 1342 C CA  . GLY A 0 176 . -80.810  -15.751 66.555   1.00 33.24 176 A 1 
ATOM 1343 C C   . GLY A 0 176 . -79.809  -14.647 66.230   1.00 33.24 176 A 1 
ATOM 1344 O O   . GLY A 0 176 . -80.223  -13.511 66.013   1.00 33.24 176 A 1 
ATOM 1345 N N   . TYR A 0 177 . -78.522  -14.978 66.250   1.00 39.82 177 A 1 
ATOM 1346 C CA  . TYR A 0 177 . -77.473  -14.099 65.745   1.00 39.82 177 A 1 
ATOM 1347 C C   . TYR A 0 177 . -77.221  -14.453 64.280   1.00 39.82 177 A 1 
ATOM 1348 C CB  . TYR A 0 177 . -76.186  -14.264 66.570   1.00 39.82 177 A 1 
ATOM 1349 O O   . TYR A 0 177 . -76.995  -15.628 63.970   1.00 39.82 177 A 1 
ATOM 1350 C CG  . TYR A 0 177 . -76.307  -13.935 68.046   1.00 39.82 177 A 1 
ATOM 1351 C CD1 . TYR A 0 177 . -76.219  -12.597 68.473   1.00 39.82 177 A 1 
ATOM 1352 C CD2 . TYR A 0 177 . -76.490  -14.967 68.989   1.00 39.82 177 A 1 
ATOM 1353 C CE1 . TYR A 0 177 . -76.333  -12.284 69.840   1.00 39.82 177 A 1 
ATOM 1354 C CE2 . TYR A 0 177 . -76.599  -14.660 70.359   1.00 39.82 177 A 1 
ATOM 1355 O OH  . TYR A 0 177 . -76.658  -13.012 72.104   1.00 39.82 177 A 1 
ATOM 1356 C CZ  . TYR A 0 177 . -76.528  -13.316 70.784   1.00 39.82 177 A 1 
ATOM 1357 N N   . ASP A 0 178 . -77.199  -13.437 63.429   1.00 36.92 178 A 1 
ATOM 1358 C CA  . ASP A 0 178 . -76.393  -13.428 62.209   1.00 36.92 178 A 1 
ATOM 1359 C C   . ASP A 0 178 . -74.933  -13.796 62.551   1.00 36.92 178 A 1 
ATOM 1360 C CB  . ASP A 0 178 . -76.513  -12.056 61.500   1.00 36.92 178 A 1 
ATOM 1361 O O   . ASP A 0 178 . -74.441  -13.568 63.661   1.00 36.92 178 A 1 
ATOM 1362 C CG  . ASP A 0 178 . -76.783  -10.853 62.429   1.00 36.92 178 A 1 
ATOM 1363 O OD1 . ASP A 0 178 . -76.262  -10.849 63.572   1.00 36.92 178 A 1 
ATOM 1364 O OD2 . ASP A 0 178 . -77.623  -10.005 62.057   1.00 36.92 178 A 1 
ATOM 1365 N N   . ASN A 0 179 . -74.248  -14.492 61.644   1.00 39.76 179 A 1 
ATOM 1366 C CA  . ASN A 0 179 . -72.894  -15.025 61.881   1.00 39.76 179 A 1 
ATOM 1367 C C   . ASN A 0 179 . -72.042  -14.989 60.601   1.00 39.76 179 A 1 
ATOM 1368 C CB  . ASN A 0 179 . -72.974  -16.415 62.551   1.00 39.76 179 A 1 
ATOM 1369 O O   . ASN A 0 179 . -71.158  -15.825 60.370   1.00 39.76 179 A 1 
ATOM 1370 C CG  . ASN A 0 179 . -73.032  -16.309 64.063   1.00 39.76 179 A 1 
ATOM 1371 N ND2 . ASN A 0 179 . -74.192  -16.439 64.658   1.00 39.76 179 A 1 
ATOM 1372 O OD1 . ASN A 0 179 . -72.029  -16.128 64.741   1.00 39.76 179 A 1 
ATOM 1373 N N   . ASP A 0 180 . -72.320  -13.992 59.776   1.00 40.21 180 A 1 
ATOM 1374 C CA  . ASP A 0 180 . -72.173  -14.073 58.330   1.00 40.21 180 A 1 
ATOM 1375 C C   . ASP A 0 180 . -70.710  -14.072 57.885   1.00 40.21 180 A 1 
ATOM 1376 C CB  . ASP A 0 180 . -72.996  -12.952 57.674   1.00 40.21 180 A 1 
ATOM 1377 O O   . ASP A 0 180 . -69.867  -13.402 58.475   1.00 40.21 180 A 1 
ATOM 1378 C CG  . ASP A 0 180 . -74.493  -12.999 58.036   1.00 40.21 180 A 1 
ATOM 1379 O OD1 . ASP A 0 180 . -74.893  -13.911 58.808   1.00 40.21 180 A 1 
ATOM 1380 O OD2 . ASP A 0 180 . -75.213  -12.093 57.576   1.00 40.21 180 A 1 
ATOM 1381 N N   . GLU A 0 181 . -70.428  -14.893 56.872   1.00 41.53 181 A 1 
ATOM 1382 C CA  . GLU A 0 181 . -69.220  -14.983 56.037   1.00 41.53 181 A 1 
ATOM 1383 C C   . GLU A 0 181 . -67.829  -14.970 56.714   1.00 41.53 181 A 1 
ATOM 1384 C CB  . GLU A 0 181 . -69.293  -13.963 54.893   1.00 41.53 181 A 1 
ATOM 1385 O O   . GLU A 0 181 . -67.417  -14.056 57.427   1.00 41.53 181 A 1 
ATOM 1386 C CG  . GLU A 0 181 . -70.551  -14.170 54.027   1.00 41.53 181 A 1 
ATOM 1387 C CD  . GLU A 0 181 . -70.489  -13.410 52.694   1.00 41.53 181 A 1 
ATOM 1388 O OE1 . GLU A 0 181 . -71.179  -13.849 51.749   1.00 41.53 181 A 1 
ATOM 1389 O OE2 . GLU A 0 181 . -69.711  -12.432 52.602   1.00 41.53 181 A 1 
ATOM 1390 N N   . TRP A 0 182 . -67.016  -15.990 56.427   1.00 50.41 182 A 1 
ATOM 1391 C CA  . TRP A 0 182 . -65.562  -15.911 56.590   1.00 50.41 182 A 1 
ATOM 1392 C C   . TRP A 0 182 . -64.893  -16.205 55.247   1.00 50.41 182 A 1 
ATOM 1393 C CB  . TRP A 0 182 . -65.056  -16.815 57.735   1.00 50.41 182 A 1 
ATOM 1394 O O   . TRP A 0 182 . -65.017  -17.300 54.711   1.00 50.41 182 A 1 
ATOM 1395 C CG  . TRP A 0 182 . -65.419  -18.273 57.688   1.00 50.41 182 A 1 
ATOM 1396 C CD1 . TRP A 0 182 . -66.523  -18.820 58.246   1.00 50.41 182 A 1 
ATOM 1397 C CD2 . TRP A 0 182 . -64.759  -19.370 56.973   1.00 50.41 182 A 1 
ATOM 1398 C CE2 . TRP A 0 182 . -65.552  -20.547 57.119   1.00 50.41 182 A 1 
ATOM 1399 C CE3 . TRP A 0 182 . -63.635  -19.468 56.122   1.00 50.41 182 A 1 
ATOM 1400 N NE1 . TRP A 0 182 . -66.593  -20.163 57.936   1.00 50.41 182 A 1 
ATOM 1401 C CH2 . TRP A 0 182 . -64.201  -21.774 55.530   1.00 50.41 182 A 1 
ATOM 1402 C CZ2 . TRP A 0 182 . -65.266  -21.743 56.444   1.00 50.41 182 A 1 
ATOM 1403 C CZ3 . TRP A 0 182 . -63.394  -20.634 55.369   1.00 50.41 182 A 1 
ATOM 1404 N N   . ALA A 0 183 . -64.138  -15.246 54.717   1.00 46.27 183 A 1 
ATOM 1405 C CA  . ALA A 0 183 . -63.207  -15.516 53.630   1.00 46.27 183 A 1 
ATOM 1406 C C   . ALA A 0 183 . -61.916  -16.118 54.211   1.00 46.27 183 A 1 
ATOM 1407 C CB  . ALA A 0 183 . -62.957  -14.225 52.843   1.00 46.27 183 A 1 
ATOM 1408 O O   . ALA A 0 183 . -61.340  -15.573 55.157   1.00 46.27 183 A 1 
ATOM 1409 N N   . LYS A 0 184 . -61.432  -17.231 53.646   1.00 48.02 184 A 1 
ATOM 1410 C CA  . LYS A 0 184 . -60.027  -17.635 53.819   1.00 48.02 184 A 1 
ATOM 1411 C C   . LYS A 0 184 . -59.169  -16.873 52.819   1.00 48.02 184 A 1 
ATOM 1412 C CB  . LYS A 0 184 . -59.835  -19.155 53.696   1.00 48.02 184 A 1 
ATOM 1413 O O   . LYS A 0 184 . -59.595  -16.616 51.698   1.00 48.02 184 A 1 
ATOM 1414 C CG  . LYS A 0 184 . -59.944  -19.814 55.078   1.00 48.02 184 A 1 
ATOM 1415 C CD  . LYS A 0 184 . -60.004  -21.343 54.975   1.00 48.02 184 A 1 
ATOM 1416 C CE  . LYS A 0 184 . -60.483  -21.924 56.312   1.00 48.02 184 A 1 
ATOM 1417 N NZ  . LYS A 0 184 . -61.237  -23.185 56.114   1.00 48.02 184 A 1 
ATOM 1418 N N   . GLN A 0 185 . -57.960  -16.525 53.244   1.00 51.05 185 A 1 
ATOM 1419 C CA  . GLN A 0 185 . -56.990  -15.834 52.405   1.00 51.05 185 A 1 
ATOM 1420 C C   . GLN A 0 185 . -56.570  -16.742 51.246   1.00 51.05 185 A 1 
ATOM 1421 C CB  . GLN A 0 185 . -55.777  -15.436 53.262   1.00 51.05 185 A 1 
ATOM 1422 O O   . GLN A 0 185 . -55.958  -17.788 51.465   1.00 51.05 185 A 1 
ATOM 1423 C CG  . GLN A 0 185 . -56.126  -14.326 54.268   1.00 51.05 185 A 1 
ATOM 1424 C CD  . GLN A 0 185 . -55.049  -14.095 55.326   1.00 51.05 185 A 1 
ATOM 1425 N NE2 . GLN A 0 185 . -55.082  -12.974 56.010   1.00 51.05 185 A 1 
ATOM 1426 O OE1 . GLN A 0 185 . -54.193  -14.916 55.607   1.00 51.05 185 A 1 
ATOM 1427 N N   . ALA A 0 186 . -56.869  -16.316 50.021   1.00 55.00 186 A 1 
ATOM 1428 C CA  . ALA A 0 186 . -56.083  -16.728 48.874   1.00 55.00 186 A 1 
ATOM 1429 C C   . ALA A 0 186 . -54.766  -15.938 48.894   1.00 55.00 186 A 1 
ATOM 1430 C CB  . ALA A 0 186 . -56.892  -16.520 47.592   1.00 55.00 186 A 1 
ATOM 1431 O O   . ALA A 0 186 . -54.757  -14.728 49.134   1.00 55.00 186 A 1 
ATOM 1432 N N   . ALA A 0 187 . -53.661  -16.639 48.673   1.00 63.44 187 A 1 
ATOM 1433 C CA  . ALA A 0 187 . -52.350  -16.050 48.474   1.00 63.44 187 A 1 
ATOM 1434 C C   . ALA A 0 187 . -51.807  -16.575 47.147   1.00 63.44 187 A 1 
ATOM 1435 C CB  . ALA A 0 187 . -51.441  -16.399 49.660   1.00 63.44 187 A 1 
ATOM 1436 O O   . ALA A 0 187 . -51.921  -17.774 46.877   1.00 63.44 187 A 1 
ATOM 1437 N N   . GLY A 0 188 . -51.242  -15.672 46.356   1.00 69.50 188 A 1 
ATOM 1438 C CA  . GLY A 0 188 . -50.354  -16.001 45.251   1.00 69.50 188 A 1 
ATOM 1439 C C   . GLY A 0 188 . -48.984  -15.361 45.456   1.00 69.50 188 A 1 
ATOM 1440 O O   . GLY A 0 188 . -48.808  -14.515 46.344   1.00 69.50 188 A 1 
ATOM 1441 N N   . SER A 0 189 . -48.017  -15.763 44.645   1.00 77.47 189 A 1 
ATOM 1442 C CA  . SER A 0 189 . -46.724  -15.091 44.551   1.00 77.47 189 A 1 
ATOM 1443 C C   . SER A 0 189 . -46.198  -15.135 43.132   1.00 77.47 189 A 1 
ATOM 1444 C CB  . SER A 0 189 . -45.676  -15.699 45.487   1.00 77.47 189 A 1 
ATOM 1445 O O   . SER A 0 189 . -46.064  -16.229 42.588   1.00 77.47 189 A 1 
ATOM 1446 O OG  . SER A 0 189 . -45.419  -17.062 45.210   1.00 77.47 189 A 1 
ATOM 1447 N N   . ASP A 0 190 . -45.831  -13.955 42.654   1.00 78.34 190 A 1 
ATOM 1448 C CA  . ASP A 0 190 . -45.012  -13.726 41.473   1.00 78.34 190 A 1 
ATOM 1449 C C   . ASP A 0 190 . -43.546  -14.038 41.836   1.00 78.34 190 A 1 
ATOM 1450 C CB  . ASP A 0 190 . -45.260  -12.258 41.079   1.00 78.34 190 A 1 
ATOM 1451 O O   . ASP A 0 190 . -43.080  -13.701 42.941   1.00 78.34 190 A 1 
ATOM 1452 C CG  . ASP A 0 190 . -44.565  -11.771 39.806   1.00 78.34 190 A 1 
ATOM 1453 O OD1 . ASP A 0 190 . -43.372  -12.111 39.633   1.00 78.34 190 A 1 
ATOM 1454 O OD2 . ASP A 0 190 . -45.215  -10.964 39.100   1.00 78.34 190 A 1 
ATOM 1455 N N   . TYR A 0 191 . -42.838  -14.741 40.949   1.00 80.26 191 A 1 
ATOM 1456 C CA  . TYR A 0 191 . -41.398  -14.967 41.069   1.00 80.26 191 A 1 
ATOM 1457 C C   . TYR A 0 191 . -40.696  -14.926 39.709   1.00 80.26 191 A 1 
ATOM 1458 C CB  . TYR A 0 191 . -41.076  -16.242 41.870   1.00 80.26 191 A 1 
ATOM 1459 O O   . TYR A 0 191 . -40.108  -15.905 39.250   1.00 80.26 191 A 1 
ATOM 1460 C CG  . TYR A 0 191 . -39.583  -16.369 42.158   1.00 80.26 191 A 1 
ATOM 1461 C CD1 . TYR A 0 191 . -38.794  -17.338 41.505   1.00 80.26 191 A 1 
ATOM 1462 C CD2 . TYR A 0 191 . -38.957  -15.384 42.942   1.00 80.26 191 A 1 
ATOM 1463 C CE1 . TYR A 0 191 . -37.391  -17.310 41.620   1.00 80.26 191 A 1 
ATOM 1464 C CE2 . TYR A 0 191 . -37.556  -15.360 43.080   1.00 80.26 191 A 1 
ATOM 1465 O OH  . TYR A 0 191 . -35.417  -16.243 42.474   1.00 80.26 191 A 1 
ATOM 1466 C CZ  . TYR A 0 191 . -36.773  -16.317 42.407   1.00 80.26 191 A 1 
ATOM 1467 N N   . ASP A 0 192 . -40.707  -13.748 39.098   1.00 82.67 192 A 1 
ATOM 1468 C CA  . ASP A 0 192 . -39.829  -13.432 37.979   1.00 82.67 192 A 1 
ATOM 1469 C C   . ASP A 0 192 . -38.367  -13.229 38.439   1.00 82.67 192 A 1 
ATOM 1470 C CB  . ASP A 0 192 . -40.406  -12.201 37.275   1.00 82.67 192 A 1 
ATOM 1471 O O   . ASP A 0 192 . -38.031  -12.293 39.177   1.00 82.67 192 A 1 
ATOM 1472 C CG  . ASP A 0 192 . -39.688  -11.834 35.983   1.00 82.67 192 A 1 
ATOM 1473 O OD1 . ASP A 0 192 . -38.732  -12.513 35.551   1.00 82.67 192 A 1 
ATOM 1474 O OD2 . ASP A 0 192 . -40.059  -10.804 35.377   1.00 82.67 192 A 1 
ATOM 1475 N N   . SER A 0 193 . -37.465  -14.102 37.981   1.00 85.81 193 A 1 
ATOM 1476 C CA  . SER A 0 193 . -36.016  -13.924 38.116   1.00 85.81 193 A 1 
ATOM 1477 C C   . SER A 0 193 . -35.333  -13.899 36.752   1.00 85.81 193 A 1 
ATOM 1478 C CB  . SER A 0 193 . -35.398  -14.937 39.085   1.00 85.81 193 A 1 
ATOM 1479 O O   . SER A 0 193 . -35.378  -14.871 35.995   1.00 85.81 193 A 1 
ATOM 1480 O OG  . SER A 0 193 . -35.692  -16.282 38.759   1.00 85.81 193 A 1 
ATOM 1481 N N   . ARG A 0 194 . -34.670  -12.778 36.448   1.00 89.09 194 A 1 
ATOM 1482 C CA  . ARG A 0 194 . -33.968  -12.540 35.182   1.00 89.09 194 A 1 
ATOM 1483 C C   . ARG A 0 194 . -32.521  -12.166 35.439   1.00 89.09 194 A 1 
ATOM 1484 C CB  . ARG A 0 194 . -34.649  -11.456 34.335   1.00 89.09 194 A 1 
ATOM 1485 O O   . ARG A 0 194 . -32.247  -11.209 36.161   1.00 89.09 194 A 1 
ATOM 1486 C CG  . ARG A 0 194 . -36.168  -11.568 34.295   1.00 89.09 194 A 1 
ATOM 1487 C CD  . ARG A 0 194 . -36.739  -10.617 33.247   1.00 89.09 194 A 1 
ATOM 1488 N NE  . ARG A 0 194 . -38.197  -10.569 33.370   1.00 89.09 194 A 1 
ATOM 1489 N NH1 . ARG A 0 194 . -38.780  -10.227 31.191   1.00 89.09 194 A 1 
ATOM 1490 N NH2 . ARG A 0 194 . -40.361  -10.410 32.759   1.00 89.09 194 A 1 
ATOM 1491 C CZ  . ARG A 0 194 . -39.104  -10.397 32.439   1.00 89.09 194 A 1 
ATOM 1492 N N   . TYR A 0 195 . -31.608  -12.874 34.798   1.00 92.73 195 A 1 
ATOM 1493 C CA  . TYR A 0 195 . -30.177  -12.620 34.878   1.00 92.73 195 A 1 
ATOM 1494 C C   . TYR A 0 195 . -29.578  -12.537 33.477   1.00 92.73 195 A 1 
ATOM 1495 C CB  . TYR A 0 195 . -29.517  -13.723 35.716   1.00 92.73 195 A 1 
ATOM 1496 O O   . TYR A 0 195 . -29.996  -13.266 32.578   1.00 92.73 195 A 1 
ATOM 1497 C CG  . TYR A 0 195 . -28.007  -13.617 35.758   1.00 92.73 195 A 1 
ATOM 1498 C CD1 . TYR A 0 195 . -27.221  -14.451 34.943   1.00 92.73 195 A 1 
ATOM 1499 C CD2 . TYR A 0 195 . -27.397  -12.620 36.542   1.00 92.73 195 A 1 
ATOM 1500 C CE1 . TYR A 0 195 . -25.824  -14.287 34.916   1.00 92.73 195 A 1 
ATOM 1501 C CE2 . TYR A 0 195 . -26.001  -12.440 36.509   1.00 92.73 195 A 1 
ATOM 1502 O OH  . TYR A 0 195 . -23.861  -13.143 35.651   1.00 92.73 195 A 1 
ATOM 1503 C CZ  . TYR A 0 195 . -25.213  -13.277 35.695   1.00 92.73 195 A 1 
ATOM 1504 N N   . GLY A 0 196 . -28.558  -11.704 33.296   1.00 94.34 196 A 1 
ATOM 1505 C CA  . GLY A 0 196 . -27.804  -11.700 32.055   1.00 94.34 196 A 1 
ATOM 1506 C C   . GLY A 0 196 . -26.434  -11.046 32.129   1.00 94.34 196 A 1 
ATOM 1507 O O   . GLY A 0 196 . -26.075  -10.352 33.084   1.00 94.34 196 A 1 
ATOM 1508 N N   . LYS A 0 197 . -25.669  -11.308 31.073   1.00 95.17 197 A 1 
ATOM 1509 C CA  . LYS A 0 197 . -24.368  -10.718 30.766   1.00 95.17 197 A 1 
ATOM 1510 C C   . LYS A 0 197 . -24.384  -10.228 29.327   1.00 95.17 197 A 1 
ATOM 1511 C CB  . LYS A 0 197 . -23.247  -11.756 30.874   1.00 95.17 197 A 1 
ATOM 1512 O O   . LYS A 0 197 . -24.892  -10.948 28.472   1.00 95.17 197 A 1 
ATOM 1513 C CG  . LYS A 0 197 . -23.060  -12.386 32.254   1.00 95.17 197 A 1 
ATOM 1514 C CD  . LYS A 0 197 . -21.818  -13.285 32.176   1.00 95.17 197 A 1 
ATOM 1515 C CE  . LYS A 0 197 . -21.402  -13.826 33.539   1.00 95.17 197 A 1 
ATOM 1516 N NZ  . LYS A 0 197 . -22.409  -14.794 34.015   1.00 95.17 197 A 1 
ATOM 1517 N N   . SER A 0 198 . -23.745  -9.099  29.058   1.00 96.59 198 A 1 
ATOM 1518 C CA  . SER A 0 198 . -23.406  -8.668  27.699   1.00 96.59 198 A 1 
ATOM 1519 C C   . SER A 0 198 . -21.945  -8.217  27.617   1.00 96.59 198 A 1 
ATOM 1520 C CB  . SER A 0 198 . -24.367  -7.585  27.200   1.00 96.59 198 A 1 
ATOM 1521 O O   . SER A 0 198 . -21.373  -7.717  28.589   1.00 96.59 198 A 1 
ATOM 1522 O OG  . SER A 0 198 . -24.345  -6.457  28.055   1.00 96.59 198 A 1 
ATOM 1523 N N   . TYR A 0 199 . -21.319  -8.416  26.459   1.00 96.78 199 A 1 
ATOM 1524 C CA  . TYR A 0 199 . -19.967  -7.959  26.134   1.00 96.78 199 A 1 
ATOM 1525 C C   . TYR A 0 199 . -19.939  -7.416  24.706   1.00 96.78 199 A 1 
ATOM 1526 C CB  . TYR A 0 199 . -18.967  -9.121  26.266   1.00 96.78 199 A 1 
ATOM 1527 O O   . TYR A 0 199 . -20.316  -8.141  23.794   1.00 96.78 199 A 1 
ATOM 1528 C CG  . TYR A 0 199 . -17.538  -8.746  25.899   1.00 96.78 199 A 1 
ATOM 1529 C CD1 . TYR A 0 199 . -16.987  -9.148  24.667   1.00 96.78 199 A 1 
ATOM 1530 C CD2 . TYR A 0 199 . -16.783  -7.930  26.761   1.00 96.78 199 A 1 
ATOM 1531 C CE1 . TYR A 0 199 . -15.686  -8.737  24.305   1.00 96.78 199 A 1 
ATOM 1532 C CE2 . TYR A 0 199 . -15.488  -7.502  26.400   1.00 96.78 199 A 1 
ATOM 1533 O OH  . TYR A 0 199 . -13.696  -7.481  24.781   1.00 96.78 199 A 1 
ATOM 1534 C CZ  . TYR A 0 199 . -14.936  -7.903  25.164   1.00 96.78 199 A 1 
ATOM 1535 N N   . ASP A 0 200 . -19.435  -6.198  24.509   1.00 95.83 200 A 1 
ATOM 1536 C CA  . ASP A 0 200 . -19.304  -5.542  23.200   1.00 95.83 200 A 1 
ATOM 1537 C C   . ASP A 0 200 . -17.858  -5.106  22.932   1.00 95.83 200 A 1 
ATOM 1538 C CB  . ASP A 0 200 . -20.173  -4.277  23.128   1.00 95.83 200 A 1 
ATOM 1539 O O   . ASP A 0 200 . -17.136  -4.671  23.835   1.00 95.83 200 A 1 
ATOM 1540 C CG  . ASP A 0 200 . -21.670  -4.499  22.943   1.00 95.83 200 A 1 
ATOM 1541 O OD1 . ASP A 0 200 . -22.028  -5.369  22.124   1.00 95.83 200 A 1 
ATOM 1542 O OD2 . ASP A 0 200 . -22.420  -3.692  23.538   1.00 95.83 200 A 1 
ATOM 1543 N N   . SER A 0 201 . -17.448  -5.109  21.662   1.00 95.61 201 A 1 
ATOM 1544 C CA  . SER A 0 201 . -16.154  -4.584  21.209   1.00 95.61 201 A 1 
ATOM 1545 C C   . SER A 0 201 . -16.199  -4.041  19.773   1.00 95.61 201 A 1 
ATOM 1546 C CB  . SER A 0 201 . -15.093  -5.679  21.348   1.00 95.61 201 A 1 
ATOM 1547 O O   . SER A 0 201 . -16.924  -4.563  18.930   1.00 95.61 201 A 1 
ATOM 1548 O OG  . SER A 0 201 . -15.305  -6.709  20.409   1.00 95.61 201 A 1 
ATOM 1549 N N   . VAL A 0 202 . -15.411  -2.995  19.469   1.00 95.40 202 A 1 
ATOM 1550 C CA  . VAL A 0 202 . -15.291  -2.375  18.125   1.00 95.40 202 A 1 
ATOM 1551 C C   . VAL A 0 202 . -13.871  -1.849  17.835   1.00 95.40 202 A 1 
ATOM 1552 C CB  . VAL A 0 202 . -16.314  -1.232  17.909   1.00 95.40 202 A 1 
ATOM 1553 O O   . VAL A 0 202 . -13.194  -1.366  18.739   1.00 95.40 202 A 1 
ATOM 1554 C CG1 . VAL A 0 202 . -17.775  -1.682  18.007   1.00 95.40 202 A 1 
ATOM 1555 C CG2 . VAL A 0 202 . -16.142  -0.063  18.886   1.00 95.40 202 A 1 
ATOM 1556 N N   . ASP A 0 203 . -13.418  -1.872  16.574   1.00 86.04 203 A 1 
ATOM 1557 C CA  . ASP A 0 203 . -12.083  -1.453  16.081   1.00 86.04 203 A 1 
ATOM 1558 C C   . ASP A 0 203 . -12.147  -0.859  14.645   1.00 86.04 203 A 1 
ATOM 1559 C CB  . ASP A 0 203 . -11.142  -2.673  16.141   1.00 86.04 203 A 1 
ATOM 1560 O O   . ASP A 0 203 . -13.001  -1.255  13.851   1.00 86.04 203 A 1 
ATOM 1561 C CG  . ASP A 0 203 . -9.749   -2.398  15.566   1.00 86.04 203 A 1 
ATOM 1562 O OD1 . ASP A 0 203 . -8.800   -2.054  16.310   1.00 86.04 203 A 1 
ATOM 1563 O OD2 . ASP A 0 203 . -9.567   -2.528  14.333   1.00 86.04 203 A 1 
ATOM 1564 N N   . ALA A 0 204 . -11.270  0.102   14.298   1.00 89.24 204 A 1 
ATOM 1565 C CA  . ALA A 0 204 . -11.238  0.798   12.995   1.00 89.24 204 A 1 
ATOM 1566 C C   . ALA A 0 204 . -9.869   1.432   12.617   1.00 89.24 204 A 1 
ATOM 1567 C CB  . ALA A 0 204 . -12.302  1.898   13.027   1.00 89.24 204 A 1 
ATOM 1568 O O   . ALA A 0 204 . -9.139   1.923   13.476   1.00 89.24 204 A 1 
ATOM 1569 N N   . LYS A 0 205 . -9.518   1.496   11.318   1.00 82.37 205 A 1 
ATOM 1570 C CA  . LYS A 0 205 . -8.231   1.955   10.721   1.00 82.37 205 A 1 
ATOM 1571 C C   . LYS A 0 205 . -8.467   2.502   9.284    1.00 82.37 205 A 1 
ATOM 1572 C CB  . LYS A 0 205 . -7.213   0.777   10.739   1.00 82.37 205 A 1 
ATOM 1573 O O   . LYS A 0 205 . -9.374   2.009   8.625    1.00 82.37 205 A 1 
ATOM 1574 C CG  . LYS A 0 205 . -7.039   0.141   12.141   1.00 82.37 205 A 1 
ATOM 1575 C CD  . LYS A 0 205 . -5.969   -0.950  12.285   1.00 82.37 205 A 1 
ATOM 1576 C CE  . LYS A 0 205 . -5.833   -1.345  13.772   1.00 82.37 205 A 1 
ATOM 1577 N NZ  . LYS A 0 205 . -6.983   -2.134  14.279   1.00 82.37 205 A 1 
ATOM 1578 N N   . SER A 0 206 . -7.741   3.513   8.771    1.00 79.53 206 A 1 
ATOM 1579 C CA  . SER A 0 206 . -8.078   4.230   7.504    1.00 79.53 206 A 1 
ATOM 1580 C C   . SER A 0 206 . -6.962   5.091   6.857    1.00 79.53 206 A 1 
ATOM 1581 C CB  . SER A 0 206 . -9.288   5.145   7.738    1.00 79.53 206 A 1 
ATOM 1582 O O   . SER A 0 206 . -6.204   5.724   7.575    1.00 79.53 206 A 1 
ATOM 1583 O OG  . SER A 0 206 . -9.538   6.024   6.645    1.00 79.53 206 A 1 
ATOM 1584 N N   . TYR A 0 207 . -6.903   5.170   5.513    1.00 70.17 207 A 1 
ATOM 1585 C CA  . TYR A 0 207 . -5.800   5.773   4.730    1.00 70.17 207 A 1 
ATOM 1586 C C   . TYR A 0 207 . -6.207   6.285   3.261    1.00 70.17 207 A 1 
ATOM 1587 C CB  . TYR A 0 207 . -4.623   4.770   4.755    1.00 70.17 207 A 1 
ATOM 1588 O O   . TYR A 0 207 . -7.390   6.607   3.062    1.00 70.17 207 A 1 
ATOM 1589 C CG  . TYR A 0 207 . -4.173   3.902   5.960    1.00 70.17 207 A 1 
ATOM 1590 C CD1 . TYR A 0 207 . -2.792   3.821   6.217    1.00 70.17 207 A 1 
ATOM 1591 C CD2 . TYR A 0 207 . -5.003   2.985   6.655    1.00 70.17 207 A 1 
ATOM 1592 C CE1 . TYR A 0 207 . -2.254   2.886   7.120    1.00 70.17 207 A 1 
ATOM 1593 C CE2 . TYR A 0 207 . -4.490   2.094   7.618    1.00 70.17 207 A 1 
ATOM 1594 O OH  . TYR A 0 207 . -2.585   1.028   8.595    1.00 70.17 207 A 1 
ATOM 1595 C CZ  . TYR A 0 207 . -3.102   2.012   7.819    1.00 70.17 207 A 1 
ATOM 1596 N N   . ASP A 0 208 . -5.259   6.442   2.290    1.00 87.06 208 A 1 
ATOM 1597 C CA  . ASP A 0 208 . -5.072   7.485   1.204    1.00 87.06 208 A 1 
ATOM 1598 C C   . ASP A 0 208 . -4.013   7.267   0.039    1.00 87.06 208 A 1 
ATOM 1599 C CB  . ASP A 0 208 . -4.585   8.738   1.924    1.00 87.06 208 A 1 
ATOM 1600 O O   . ASP A 0 208 . -3.284   6.309   0.114    1.00 87.06 208 A 1 
ATOM 1601 C CG  . ASP A 0 208 . -3.450   8.582   2.956    1.00 87.06 208 A 1 
ATOM 1602 O OD1 . ASP A 0 208 . -3.527   7.697   3.826    1.00 87.06 208 A 1 
ATOM 1603 O OD2 . ASP A 0 208 . -2.533   9.420   3.018    1.00 87.06 208 A 1 
ATOM 1604 N N   . ASN A 0 209 . -3.842   8.124   -1.012   1.00 90.09 209 A 1 
ATOM 1605 C CA  . ASN A 0 209 . -2.918   7.920   -2.196   1.00 90.09 209 A 1 
ATOM 1606 C C   . ASN A 0 209 . -1.969   9.104   -2.635   1.00 90.09 209 A 1 
ATOM 1607 C CB  . ASN A 0 209 . -3.782   7.507   -3.417   1.00 90.09 209 A 1 
ATOM 1608 O O   . ASN A 0 209 . -2.302   10.253  -2.366   1.00 90.09 209 A 1 
ATOM 1609 C CG  . ASN A 0 209 . -3.096   6.669   -4.503   1.00 90.09 209 A 1 
ATOM 1610 N ND2 . ASN A 0 209 . -2.264   7.212   -5.360   1.00 90.09 209 A 1 
ATOM 1611 O OD1 . ASN A 0 209 . -3.393   5.497   -4.615   1.00 90.09 209 A 1 
ATOM 1612 N N   . THR A 0 210 . -0.886   8.868   -3.413   1.00 93.42 210 A 1 
ATOM 1613 C CA  . THR A 0 210 . 0.159    9.802   -3.957   1.00 93.42 210 A 1 
ATOM 1614 C C   . THR A 0 210 . 0.840    9.280   -5.254   1.00 93.42 210 A 1 
ATOM 1615 C CB  . THR A 0 210 . 1.296    10.021  -2.920   1.00 93.42 210 A 1 
ATOM 1616 O O   . THR A 0 210 . 1.058    8.086   -5.326   1.00 93.42 210 A 1 
ATOM 1617 C CG2 . THR A 0 210 . 1.220    11.410  -2.294   1.00 93.42 210 A 1 
ATOM 1618 O OG1 . THR A 0 210 . 1.199    9.158   -1.810   1.00 93.42 210 A 1 
ATOM 1619 N N   . TRP A 0 211 . 1.218    10.106  -6.259   1.00 94.41 211 A 1 
ATOM 1620 C CA  . TRP A 0 211 . 1.895    9.631   -7.511   1.00 94.41 211 A 1 
ATOM 1621 C C   . TRP A 0 211 . 2.831    10.649  -8.228   1.00 94.41 211 A 1 
ATOM 1622 C CB  . TRP A 0 211 . 0.849    9.093   -8.510   1.00 94.41 211 A 1 
ATOM 1623 O O   . TRP A 0 211 . 2.745    11.852  -7.967   1.00 94.41 211 A 1 
ATOM 1624 C CG  . TRP A 0 211 . -0.042   10.102  -9.178   1.00 94.41 211 A 1 
ATOM 1625 C CD1 . TRP A 0 211 . -1.291   10.424  -8.774   1.00 94.41 211 A 1 
ATOM 1626 C CD2 . TRP A 0 211 . 0.190    10.875  -10.400  1.00 94.41 211 A 1 
ATOM 1627 C CE2 . TRP A 0 211 . -0.950   11.700  -10.638  1.00 94.41 211 A 1 
ATOM 1628 C CE3 . TRP A 0 211 . 1.232    10.945  -11.349  1.00 94.41 211 A 1 
ATOM 1629 N NE1 . TRP A 0 211 . -1.829   11.368  -9.629   1.00 94.41 211 A 1 
ATOM 1630 C CH2 . TRP A 0 211 . 0.036    12.642  -12.637  1.00 94.41 211 A 1 
ATOM 1631 C CZ2 . TRP A 0 211 . -1.033   12.582  -11.727  1.00 94.41 211 A 1 
ATOM 1632 C CZ3 . TRP A 0 211 . 1.160    11.820  -12.448  1.00 94.41 211 A 1 
ATOM 1633 N N   . TYR A 0 212 . 3.704    10.167  -9.138   1.00 96.24 212 A 1 
ATOM 1634 C CA  . TYR A 0 212 . 4.644    10.916  -10.015  1.00 96.24 212 A 1 
ATOM 1635 C C   . TYR A 0 212 . 4.978    10.167  -11.335  1.00 96.24 212 A 1 
ATOM 1636 C CB  . TYR A 0 212 . 5.947    11.187  -9.236   1.00 96.24 212 A 1 
ATOM 1637 O O   . TYR A 0 212 . 4.990    8.937   -11.346  1.00 96.24 212 A 1 
ATOM 1638 C CG  . TYR A 0 212 . 7.167    11.609  -10.050  1.00 96.24 212 A 1 
ATOM 1639 C CD1 . TYR A 0 212 . 8.276    10.748  -10.197  1.00 96.24 212 A 1 
ATOM 1640 C CD2 . TYR A 0 212 . 7.202    12.876  -10.655  1.00 96.24 212 A 1 
ATOM 1641 C CE1 . TYR A 0 212 . 9.419    11.174  -10.911  1.00 96.24 212 A 1 
ATOM 1642 C CE2 . TYR A 0 212 . 8.346    13.311  -11.346  1.00 96.24 212 A 1 
ATOM 1643 O OH  . TYR A 0 212 . 10.584   12.897  -12.128  1.00 96.24 212 A 1 
ATOM 1644 C CZ  . TYR A 0 212 . 9.465    12.466  -11.479  1.00 96.24 212 A 1 
ATOM 1645 N N   . ALA A 0 213 . 5.301    10.873  -12.433  1.00 96.11 213 A 1 
ATOM 1646 C CA  . ALA A 0 213 . 5.832    10.281  -13.677  1.00 96.11 213 A 1 
ATOM 1647 C C   . ALA A 0 213 . 6.725    11.238  -14.504  1.00 96.11 213 A 1 
ATOM 1648 C CB  . ALA A 0 213 . 4.655    9.787   -14.531  1.00 96.11 213 A 1 
ATOM 1649 O O   . ALA A 0 213 . 6.499    12.448  -14.470  1.00 96.11 213 A 1 
ATOM 1650 N N   . ARG A 0 214 . 7.685    10.691  -15.278  1.00 97.37 214 A 1 
ATOM 1651 C CA  . ARG A 0 214 . 8.583    11.394  -16.226  1.00 97.37 214 A 1 
ATOM 1652 C C   . ARG A 0 214 . 9.014    10.510  -17.423  1.00 97.37 214 A 1 
ATOM 1653 C CB  . ARG A 0 214 . 9.801    11.934  -15.439  1.00 97.37 214 A 1 
ATOM 1654 O O   . ARG A 0 214 . 9.331    9.343   -17.215  1.00 97.37 214 A 1 
ATOM 1655 C CG  . ARG A 0 214 . 10.856   12.631  -16.316  1.00 97.37 214 A 1 
ATOM 1656 C CD  . ARG A 0 214 . 11.941   13.371  -15.518  1.00 97.37 214 A 1 
ATOM 1657 N NE  . ARG A 0 214 . 12.764   12.490  -14.663  1.00 97.37 214 A 1 
ATOM 1658 N NH1 . ARG A 0 214 . 14.161   11.554  -16.266  1.00 97.37 214 A 1 
ATOM 1659 N NH2 . ARG A 0 214 . 14.547   11.142  -14.173  1.00 97.37 214 A 1 
ATOM 1660 C CZ  . ARG A 0 214 . 13.799   11.751  -15.037  1.00 97.37 214 A 1 
ATOM 1661 N N   . ASP A 0 215 . 9.095    11.059  -18.641  1.00 97.82 215 A 1 
ATOM 1662 C CA  . ASP A 0 215 . 9.727    10.457  -19.851  1.00 97.82 215 A 1 
ATOM 1663 C C   . ASP A 0 215 . 10.733   11.477  -20.426  1.00 97.82 215 A 1 
ATOM 1664 C CB  . ASP A 0 215 . 8.649    10.030  -20.893  1.00 97.82 215 A 1 
ATOM 1665 O O   . ASP A 0 215 . 10.441   12.674  -20.465  1.00 97.82 215 A 1 
ATOM 1666 C CG  . ASP A 0 215 . 9.086    9.163   -22.111  1.00 97.82 215 A 1 
ATOM 1667 O OD1 . ASP A 0 215 . 10.284   9.001   -22.419  1.00 97.82 215 A 1 
ATOM 1668 O OD2 . ASP A 0 215 . 8.209    8.581   -22.802  1.00 97.82 215 A 1 
ATOM 1669 N N   . VAL A 0 216 . 11.927   11.028  -20.813  1.00 98.13 216 A 1 
ATOM 1670 C CA  . VAL A 0 216 . 13.020   11.835  -21.382  1.00 98.13 216 A 1 
ATOM 1671 C C   . VAL A 0 216 . 13.613   11.092  -22.567  1.00 98.13 216 A 1 
ATOM 1672 C CB  . VAL A 0 216 . 14.144   12.105  -20.359  1.00 98.13 216 A 1 
ATOM 1673 O O   . VAL A 0 216 . 13.942   9.912   -22.439  1.00 98.13 216 A 1 
ATOM 1674 C CG1 . VAL A 0 216 . 15.345   12.842  -20.978  1.00 98.13 216 A 1 
ATOM 1675 C CG2 . VAL A 0 216 . 13.637   12.964  -19.197  1.00 98.13 216 A 1 
ATOM 1676 N N   . ARG A 0 217 . 13.804   11.788  -23.693  1.00 96.80 217 A 1 
ATOM 1677 C CA  . ARG A 0 217 . 14.499   11.254  -24.873  1.00 96.80 217 A 1 
ATOM 1678 C C   . ARG A 0 217 . 15.422   12.299  -25.474  1.00 96.80 217 A 1 
ATOM 1679 C CB  . ARG A 0 217 . 13.523   10.732  -25.934  1.00 96.80 217 A 1 
ATOM 1680 O O   . ARG A 0 217 . 14.975   13.431  -25.665  1.00 96.80 217 A 1 
ATOM 1681 C CG  . ARG A 0 217 . 12.453   9.843   -25.300  1.00 96.80 217 A 1 
ATOM 1682 C CD  . ARG A 0 217 . 11.511   9.263   -26.335  1.00 96.80 217 A 1 
ATOM 1683 N NE  . ARG A 0 217 . 10.344   8.705   -25.636  1.00 96.80 217 A 1 
ATOM 1684 N NH1 . ARG A 0 217 . 9.188    8.088   -27.506  1.00 96.80 217 A 1 
ATOM 1685 N NH2 . ARG A 0 217 . 8.220    7.963   -25.481  1.00 96.80 217 A 1 
ATOM 1686 C CZ  . ARG A 0 217 . 9.257    8.253   -26.211  1.00 96.80 217 A 1 
ATOM 1687 N N   . ALA A 0 218 . 16.656   11.914  -25.766  1.00 96.68 218 A 1 
ATOM 1688 C CA  . ALA A 0 218 . 17.638   12.715  -26.483  1.00 96.68 218 A 1 
ATOM 1689 C C   . ALA A 0 218 . 18.290   11.874  -27.589  1.00 96.68 218 A 1 
ATOM 1690 C CB  . ALA A 0 218 . 18.669   13.274  -25.496  1.00 96.68 218 A 1 
ATOM 1691 O O   . ALA A 0 218 . 18.416   10.662  -27.430  1.00 96.68 218 A 1 
ATOM 1692 N N   . ASP A 0 219 . 18.664   12.539  -28.674  1.00 93.31 219 A 1 
ATOM 1693 C CA  . ASP A 0 219 . 19.122   11.967  -29.944  1.00 93.31 219 A 1 
ATOM 1694 C C   . ASP A 0 219 . 20.181   12.934  -30.524  1.00 93.31 219 A 1 
ATOM 1695 C CB  . ASP A 0 219 . 17.855   11.834  -30.812  1.00 93.31 219 A 1 
ATOM 1696 O O   . ASP A 0 219 . 19.965   14.152  -30.492  1.00 93.31 219 A 1 
ATOM 1697 C CG  . ASP A 0 219 . 18.032   11.167  -32.174  1.00 93.31 219 A 1 
ATOM 1698 O OD1 . ASP A 0 219 . 19.177   11.156  -32.666  1.00 93.31 219 A 1 
ATOM 1699 O OD2 . ASP A 0 219 . 16.976   10.740  -32.707  1.00 93.31 219 A 1 
ATOM 1700 N N   . ASP A 0 220 . 21.355   12.433  -30.927  1.00 91.85 220 A 1 
ATOM 1701 C CA  . ASP A 0 220 . 22.540   13.239  -31.297  1.00 91.85 220 A 1 
ATOM 1702 C C   . ASP A 0 220 . 23.361   12.627  -32.457  1.00 91.85 220 A 1 
ATOM 1703 C CB  . ASP A 0 220 . 23.348   13.572  -30.028  1.00 91.85 220 A 1 
ATOM 1704 O O   . ASP A 0 220 . 24.598   12.570  -32.437  1.00 91.85 220 A 1 
ATOM 1705 C CG  . ASP A 0 220 . 24.573   14.458  -30.254  1.00 91.85 220 A 1 
ATOM 1706 O OD1 . ASP A 0 220 . 24.457   15.569  -30.823  1.00 91.85 220 A 1 
ATOM 1707 O OD2 . ASP A 0 220 . 25.657   14.216  -29.678  1.00 91.85 220 A 1 
ATOM 1708 N N   . ASP A 0 221 . 22.613   12.208  -33.478  1.00 89.93 221 A 1 
ATOM 1709 C CA  . ASP A 0 221 . 23.005   11.833  -34.842  1.00 89.93 221 A 1 
ATOM 1710 C C   . ASP A 0 221 . 24.193   12.666  -35.394  1.00 89.93 221 A 1 
ATOM 1711 C CB  . ASP A 0 221 . 21.718   12.045  -35.683  1.00 89.93 221 A 1 
ATOM 1712 O O   . ASP A 0 221 . 24.113   13.895  -35.503  1.00 89.93 221 A 1 
ATOM 1713 C CG  . ASP A 0 221 . 21.539   11.154  -36.912  1.00 89.93 221 A 1 
ATOM 1714 O OD1 . ASP A 0 221 . 22.433   10.325  -37.185  1.00 89.93 221 A 1 
ATOM 1715 O OD2 . ASP A 0 221 . 20.546   11.386  -37.645  1.00 89.93 221 A 1 
ATOM 1716 N N   . GLN A 0 222 . 25.314   12.027  -35.760  1.00 88.96 222 A 1 
ATOM 1717 C CA  . GLN A 0 222 . 26.529   12.651  -36.318  1.00 88.96 222 A 1 
ATOM 1718 C C   . GLN A 0 222 . 27.096   11.821  -37.477  1.00 88.96 222 A 1 
ATOM 1719 C CB  . GLN A 0 222 . 27.609   12.792  -35.225  1.00 88.96 222 A 1 
ATOM 1720 O O   . GLN A 0 222 . 27.344   10.629  -37.324  1.00 88.96 222 A 1 
ATOM 1721 C CG  . GLN A 0 222 . 27.353   13.984  -34.298  1.00 88.96 222 A 1 
ATOM 1722 C CD  . GLN A 0 222 . 28.194   13.939  -33.029  1.00 88.96 222 A 1 
ATOM 1723 N NE2 . GLN A 0 222 . 27.598   13.519  -31.936  1.00 88.96 222 A 1 
ATOM 1724 O OE1 . GLN A 0 222 . 29.351   14.353  -32.981  1.00 88.96 222 A 1 
ATOM 1725 N N   . TRP A 0 223 . 27.394   12.444  -38.622  1.00 88.67 223 A 1 
ATOM 1726 C CA  . TRP A 0 223 . 27.939   11.723  -39.782  1.00 88.67 223 A 1 
ATOM 1727 C C   . TRP A 0 223 . 28.861   12.572  -40.661  1.00 88.67 223 A 1 
ATOM 1728 C CB  . TRP A 0 223 . 26.790   11.140  -40.616  1.00 88.67 223 A 1 
ATOM 1729 O O   . TRP A 0 223 . 28.753   13.801  -40.709  1.00 88.67 223 A 1 
ATOM 1730 C CG  . TRP A 0 223 . 25.871   12.152  -41.229  1.00 88.67 223 A 1 
ATOM 1731 C CD1 . TRP A 0 223 . 24.736   12.616  -40.660  1.00 88.67 223 A 1 
ATOM 1732 C CD2 . TRP A 0 223 . 25.978   12.823  -42.522  1.00 88.67 223 A 1 
ATOM 1733 C CE2 . TRP A 0 223 . 24.872   13.715  -42.658  1.00 88.67 223 A 1 
ATOM 1734 C CE3 . TRP A 0 223 . 26.882   12.750  -43.604  1.00 88.67 223 A 1 
ATOM 1735 N NE1 . TRP A 0 223 . 24.138   13.533  -41.501  1.00 88.67 223 A 1 
ATOM 1736 C CH2 . TRP A 0 223 . 25.618   14.426  -44.854  1.00 88.67 223 A 1 
ATOM 1737 C CZ2 . TRP A 0 223 . 24.693   14.520  -43.797  1.00 88.67 223 A 1 
ATOM 1738 C CZ3 . TRP A 0 223 . 26.703   13.535  -44.759  1.00 88.67 223 A 1 
ATOM 1739 N N   . ALA A 0 224 . 29.749   11.895  -41.389  1.00 86.92 224 A 1 
ATOM 1740 C CA  . ALA A 0 224 . 30.603   12.452  -42.426  1.00 86.92 224 A 1 
ATOM 1741 C C   . ALA A 0 224 . 30.731   11.488  -43.620  1.00 86.92 224 A 1 
ATOM 1742 C CB  . ALA A 0 224 . 31.976   12.778  -41.826  1.00 86.92 224 A 1 
ATOM 1743 O O   . ALA A 0 224 . 30.811   10.275  -43.445  1.00 86.92 224 A 1 
ATOM 1744 N N   . GLU A 0 225 . 30.796   12.054  -44.822  1.00 82.39 225 A 1 
ATOM 1745 C CA  . GLU A 0 225 . 31.208   11.371  -46.054  1.00 82.39 225 A 1 
ATOM 1746 C C   . GLU A 0 225 . 32.297   12.225  -46.711  1.00 82.39 225 A 1 
ATOM 1747 C CB  . GLU A 0 225 . 30.046   11.242  -47.065  1.00 82.39 225 A 1 
ATOM 1748 O O   . GLU A 0 225 . 32.115   13.442  -46.854  1.00 82.39 225 A 1 
ATOM 1749 C CG  . GLU A 0 225 . 28.816   10.412  -46.653  1.00 82.39 225 A 1 
ATOM 1750 C CD  . GLU A 0 225 . 27.712   10.406  -47.742  1.00 82.39 225 A 1 
ATOM 1751 O OE1 . GLU A 0 225 . 26.776   9.578   -47.643  1.00 82.39 225 A 1 
ATOM 1752 O OE2 . GLU A 0 225 . 27.759   11.238  -48.687  1.00 82.39 225 A 1 
ATOM 1753 N N   . ASP A 0 226 . 33.375   11.612  -47.188  1.00 78.74 226 A 1 
ATOM 1754 C CA  . ASP A 0 226 . 34.152   12.174  -48.285  1.00 78.74 226 A 1 
ATOM 1755 C C   . ASP A 0 226 . 34.104   11.279  -49.527  1.00 78.74 226 A 1 
ATOM 1756 C CB  . ASP A 0 226 . 35.541   12.672  -47.848  1.00 78.74 226 A 1 
ATOM 1757 O O   . ASP A 0 226 . 33.610   10.154  -49.512  1.00 78.74 226 A 1 
ATOM 1758 C CG  . ASP A 0 226 . 36.661   11.637  -47.710  1.00 78.74 226 A 1 
ATOM 1759 O OD1 . ASP A 0 226 . 36.676   10.670  -48.506  1.00 78.74 226 A 1 
ATOM 1760 O OD2 . ASP A 0 226 . 37.564   11.947  -46.899  1.00 78.74 226 A 1 
ATOM 1761 N N   . TYR A 0 227 . 34.491   11.834  -50.670  1.00 79.35 227 A 1 
ATOM 1762 C CA  . TYR A 0 227 . 34.665   11.069  -51.891  1.00 79.35 227 A 1 
ATOM 1763 C C   . TYR A 0 227 . 35.663   11.755  -52.804  1.00 79.35 227 A 1 
ATOM 1764 C CB  . TYR A 0 227 . 33.328   10.902  -52.626  1.00 79.35 227 A 1 
ATOM 1765 O O   . TYR A 0 227 . 35.390   12.844  -53.332  1.00 79.35 227 A 1 
ATOM 1766 C CG  . TYR A 0 227 . 33.458   10.102  -53.909  1.00 79.35 227 A 1 
ATOM 1767 C CD1 . TYR A 0 227 . 32.979   10.629  -55.119  1.00 79.35 227 A 1 
ATOM 1768 C CD2 . TYR A 0 227 . 34.101   8.852   -53.899  1.00 79.35 227 A 1 
ATOM 1769 C CE1 . TYR A 0 227 . 33.133   9.896   -56.308  1.00 79.35 227 A 1 
ATOM 1770 C CE2 . TYR A 0 227 . 34.293   8.130   -55.088  1.00 79.35 227 A 1 
ATOM 1771 O OH  . TYR A 0 227 . 33.997   7.957   -57.458  1.00 79.35 227 A 1 
ATOM 1772 C CZ  . TYR A 0 227 . 33.811   8.656   -56.301  1.00 79.35 227 A 1 
ATOM 1773 N N   . ASP A 0 228 . 36.780   11.086  -53.055  1.00 76.59 228 A 1 
ATOM 1774 C CA  . ASP A 0 228 . 37.856   11.615  -53.870  1.00 76.59 228 A 1 
ATOM 1775 C C   . ASP A 0 228 . 38.072   10.805  -55.159  1.00 76.59 228 A 1 
ATOM 1776 C CB  . ASP A 0 228 . 39.113   11.849  -53.006  1.00 76.59 228 A 1 
ATOM 1777 O O   . ASP A 0 228 . 37.587   9.686   -55.367  1.00 76.59 228 A 1 
ATOM 1778 C CG  . ASP A 0 228 . 39.725   13.239  -53.213  1.00 76.59 228 A 1 
ATOM 1779 O OD1 . ASP A 0 228 . 39.527   13.826  -54.312  1.00 76.59 228 A 1 
ATOM 1780 O OD2 . ASP A 0 228 . 40.469   13.716  -52.326  1.00 76.59 228 A 1 
ATOM 1781 N N   . ARG A 0 229 . 38.719   11.442  -56.140  1.00 65.46 229 A 1 
ATOM 1782 C CA  . ARG A 0 229 . 39.010   10.807  -57.438  1.00 65.46 229 A 1 
ATOM 1783 C C   . ARG A 0 229 . 40.319   11.279  -58.028  1.00 65.46 229 A 1 
ATOM 1784 C CB  . ARG A 0 229 . 37.857   11.001  -58.439  1.00 65.46 229 A 1 
ATOM 1785 O O   . ARG A 0 229 . 40.382   12.304  -58.713  1.00 65.46 229 A 1 
ATOM 1786 C CG  . ARG A 0 229 . 36.758   9.945   -58.263  1.00 65.46 229 A 1 
ATOM 1787 C CD  . ARG A 0 229 . 35.837   9.894   -59.480  1.00 65.46 229 A 1 
ATOM 1788 N NE  . ARG A 0 229 . 34.973   11.086  -59.517  1.00 65.46 229 A 1 
ATOM 1789 N NH1 . ARG A 0 229 . 32.944   10.022  -59.692  1.00 65.46 229 A 1 
ATOM 1790 N NH2 . ARG A 0 229 . 33.050   12.232  -59.316  1.00 65.46 229 A 1 
ATOM 1791 C CZ  . ARG A 0 229 . 33.659   11.102  -59.527  1.00 65.46 229 A 1 
ATOM 1792 N N   . TYR A 0 230 . 41.349   10.453  -57.916  1.00 67.16 230 A 1 
ATOM 1793 C CA  . TYR A 0 230 . 42.681   10.762  -58.421  1.00 67.16 230 A 1 
ATOM 1794 C C   . TYR A 0 230 . 42.937   10.223  -59.835  1.00 67.16 230 A 1 
ATOM 1795 C CB  . TYR A 0 230 . 43.713   10.385  -57.359  1.00 67.16 230 A 1 
ATOM 1796 O O   . TYR A 0 230 . 43.604   9.214   -60.068  1.00 67.16 230 A 1 
ATOM 1797 C CG  . TYR A 0 230 . 43.581   11.296  -56.156  1.00 67.16 230 A 1 
ATOM 1798 C CD1 . TYR A 0 230 . 44.019   12.633  -56.247  1.00 67.16 230 A 1 
ATOM 1799 C CD2 . TYR A 0 230 . 42.936   10.851  -54.986  1.00 67.16 230 A 1 
ATOM 1800 C CE1 . TYR A 0 230 . 43.814   13.515  -55.169  1.00 67.16 230 A 1 
ATOM 1801 C CE2 . TYR A 0 230 . 42.709   11.742  -53.920  1.00 67.16 230 A 1 
ATOM 1802 O OH  . TYR A 0 230 . 42.935   13.978  -53.018  1.00 67.16 230 A 1 
ATOM 1803 C CZ  . TYR A 0 230 . 43.145   13.077  -54.008  1.00 67.16 230 A 1 
ATOM 1804 N N   . GLY A 0 231 . 42.458   10.974  -60.832  1.00 55.68 231 A 1 
ATOM 1805 C CA  . GLY A 0 231 . 42.797   10.770  -62.244  1.00 55.68 231 A 1 
ATOM 1806 C C   . GLY A 0 231 . 44.154   11.373  -62.634  1.00 55.68 231 A 1 
ATOM 1807 O O   . GLY A 0 231 . 44.198   12.478  -63.191  1.00 55.68 231 A 1 
ATOM 1808 N N   . LYS A 0 232 . 45.262   10.646  -62.418  1.00 52.17 232 A 1 
ATOM 1809 C CA  . LYS A 0 232 . 46.616   11.053  -62.857  1.00 52.17 232 A 1 
ATOM 1810 C C   . LYS A 0 232 . 46.781   10.922  -64.375  1.00 52.17 232 A 1 
ATOM 1811 C CB  . LYS A 0 232 . 47.718   10.282  -62.100  1.00 52.17 232 A 1 
ATOM 1812 O O   . LYS A 0 232 . 47.388   9.982   -64.877  1.00 52.17 232 A 1 
ATOM 1813 C CG  . LYS A 0 232 . 47.956   10.839  -60.690  1.00 52.17 232 A 1 
ATOM 1814 C CD  . LYS A 0 232 . 49.058   10.061  -59.953  1.00 52.17 232 A 1 
ATOM 1815 C CE  . LYS A 0 232 . 49.226   10.634  -58.538  1.00 52.17 232 A 1 
ATOM 1816 N NZ  . LYS A 0 232 . 49.948   9.708   -57.627  1.00 52.17 232 A 1 
ATOM 1817 N N   . LYS A 0 233 . 46.268   11.909  -65.114  1.00 47.16 233 A 1 
ATOM 1818 C CA  . LYS A 0 233 . 46.712   12.197  -66.487  1.00 47.16 233 A 1 
ATOM 1819 C C   . LYS A 0 233 . 48.096   12.835  -66.415  1.00 47.16 233 A 1 
ATOM 1820 C CB  . LYS A 0 233 . 45.738   13.159  -67.187  1.00 47.16 233 A 1 
ATOM 1821 O O   . LYS A 0 233 . 48.223   13.917  -65.844  1.00 47.16 233 A 1 
ATOM 1822 C CG  . LYS A 0 233 . 44.372   12.524  -67.459  1.00 47.16 233 A 1 
ATOM 1823 C CD  . LYS A 0 233 . 43.393   13.572  -68.002  1.00 47.16 233 A 1 
ATOM 1824 C CE  . LYS A 0 233 . 42.025   12.909  -68.184  1.00 47.16 233 A 1 
ATOM 1825 N NZ  . LYS A 0 233 . 40.951   13.911  -68.379  1.00 47.16 233 A 1 
ATOM 1826 N N   . ASP A 0 234 . 49.103   12.231  -67.037  1.00 43.36 234 A 1 
ATOM 1827 C CA  . ASP A 0 234 . 50.451   12.809  -67.065  1.00 43.36 234 A 1 
ATOM 1828 C C   . ASP A 0 234 . 50.525   14.053  -67.968  1.00 43.36 234 A 1 
ATOM 1829 C CB  . ASP A 0 234 . 51.506   11.749  -67.428  1.00 43.36 234 A 1 
ATOM 1830 O O   . ASP A 0 234 . 50.855   14.004  -69.154  1.00 43.36 234 A 1 
ATOM 1831 C CG  . ASP A 0 234 . 51.970   10.925  -66.222  1.00 43.36 234 A 1 
ATOM 1832 O OD1 . ASP A 0 234 . 51.978   11.483  -65.101  1.00 43.36 234 A 1 
ATOM 1833 O OD2 . ASP A 0 234 . 52.367   9.766   -66.452  1.00 43.36 234 A 1 
ATOM 1834 N N   . VAL A 0 235 . 50.261   15.222  -67.379  1.00 40.04 235 A 1 
ATOM 1835 C CA  . VAL A 0 235 . 50.373   16.555  -68.008  1.00 40.04 235 A 1 
ATOM 1836 C C   . VAL A 0 235 . 51.854   16.995  -68.081  1.00 40.04 235 A 1 
ATOM 1837 C CB  . VAL A 0 235 . 49.391   17.551  -67.334  1.00 40.04 235 A 1 
ATOM 1838 O O   . VAL A 0 235 . 52.214   18.132  -67.796  1.00 40.04 235 A 1 
ATOM 1839 C CG1 . VAL A 0 235 . 49.353   18.968  -67.937  1.00 40.04 235 A 1 
ATOM 1840 C CG2 . VAL A 0 235 . 47.945   17.043  -67.481  1.00 40.04 235 A 1 
ATOM 1841 N N   . GLY A 0 236 . 52.737   16.066  -68.463  1.00 42.89 236 A 1 
ATOM 1842 C CA  . GLY A 0 236 . 54.186   16.269  -68.583  1.00 42.89 236 A 1 
ATOM 1843 C C   . GLY A 0 236 . 54.663   16.565  -70.009  1.00 42.89 236 A 1 
ATOM 1844 O O   . GLY A 0 236 . 55.628   17.300  -70.200  1.00 42.89 236 A 1 
ATOM 1845 N N   . ALA A 0 237 . 53.966   16.061  -71.031  1.00 31.66 237 A 1 
ATOM 1846 C CA  . ALA A 0 237 . 54.392   16.152  -72.432  1.00 31.66 237 A 1 
ATOM 1847 C C   . ALA A 0 237 . 54.109   17.508  -73.118  1.00 31.66 237 A 1 
ATOM 1848 C CB  . ALA A 0 237 . 53.782   14.971  -73.187  1.00 31.66 237 A 1 
ATOM 1849 O O   . ALA A 0 237 . 54.027   17.576  -74.346  1.00 31.66 237 A 1 
ATOM 1850 N N   . TYR A 0 238 . 53.967   18.608  -72.366  1.00 35.79 238 A 1 
ATOM 1851 C CA  . TYR A 0 238 . 53.847   19.944  -72.961  1.00 35.79 238 A 1 
ATOM 1852 C C   . TYR A 0 238 . 55.224   20.458  -73.411  1.00 35.79 238 A 1 
ATOM 1853 C CB  . TYR A 0 238 . 53.073   20.917  -72.058  1.00 35.79 238 A 1 
ATOM 1854 O O   . TYR A 0 238 . 55.848   21.315  -72.783  1.00 35.79 238 A 1 
ATOM 1855 C CG  . TYR A 0 238 . 52.532   22.099  -72.849  1.00 35.79 238 A 1 
ATOM 1856 C CD1 . TYR A 0 238 . 53.338   23.230  -73.085  1.00 35.79 238 A 1 
ATOM 1857 C CD2 . TYR A 0 238 . 51.249   22.024  -73.430  1.00 35.79 238 A 1 
ATOM 1858 C CE1 . TYR A 0 238 . 52.880   24.269  -73.918  1.00 35.79 238 A 1 
ATOM 1859 C CE2 . TYR A 0 238 . 50.775   23.073  -74.242  1.00 35.79 238 A 1 
ATOM 1860 O OH  . TYR A 0 238 . 51.161   25.190  -75.310  1.00 35.79 238 A 1 
ATOM 1861 C CZ  . TYR A 0 238 . 51.596   24.191  -74.497  1.00 35.79 238 A 1 
ATOM 1862 N N   . GLY A 0 239 . 55.716   19.899  -74.517  1.00 32.98 239 A 1 
ATOM 1863 C CA  . GLY A 0 239 . 56.960   20.321  -75.145  1.00 32.98 239 A 1 
ATOM 1864 C C   . GLY A 0 239 . 56.891   21.776  -75.615  1.00 32.98 239 A 1 
ATOM 1865 O O   . GLY A 0 239 . 55.974   22.186  -76.325  1.00 32.98 239 A 1 
ATOM 1866 N N   . SER A 0 240 . 57.885   22.576  -75.241  1.00 34.92 240 A 1 
ATOM 1867 C CA  . SER A 0 240 . 58.153   23.895  -75.826  1.00 34.92 240 A 1 
ATOM 1868 C C   . SER A 0 240 . 59.635   24.198  -75.648  1.00 34.92 240 A 1 
ATOM 1869 C CB  . SER A 0 240 . 57.276   24.972  -75.175  1.00 34.92 240 A 1 
ATOM 1870 O O   . SER A 0 240 . 60.070   24.633  -74.584  1.00 34.92 240 A 1 
ATOM 1871 O OG  . SER A 0 240 . 55.960   24.878  -75.691  1.00 34.92 240 A 1 
ATOM 1872 N N   . ALA A 0 241 . 60.426   23.883  -76.675  1.00 34.04 241 A 1 
ATOM 1873 C CA  . ALA A 0 241 . 61.880   23.973  -76.620  1.00 34.04 241 A 1 
ATOM 1874 C C   . ALA A 0 241 . 62.354   25.416  -76.372  1.00 34.04 241 A 1 
ATOM 1875 C CB  . ALA A 0 241 . 62.460   23.398  -77.919  1.00 34.04 241 A 1 
ATOM 1876 O O   . ALA A 0 241 . 61.990   26.339  -77.103  1.00 34.04 241 A 1 
ATOM 1877 N N   . ALA A 0 242 . 63.217   25.602  -75.371  1.00 28.30 242 A 1 
ATOM 1878 C CA  . ALA A 0 242 . 63.914   26.863  -75.150  1.00 28.30 242 A 1 
ATOM 1879 C C   . ALA A 0 242 . 64.990   27.042  -76.236  1.00 28.30 242 A 1 
ATOM 1880 C CB  . ALA A 0 242 . 64.481   26.872  -73.724  1.00 28.30 242 A 1 
ATOM 1881 O O   . ALA A 0 242 . 66.087   26.496  -76.139  1.00 28.30 242 A 1 
ATOM 1882 N N   . SER A 0 243 . 64.660   27.780  -77.297  1.00 38.17 243 A 1 
ATOM 1883 C CA  . SER A 0 243 . 65.530   27.975  -78.459  1.00 38.17 243 A 1 
ATOM 1884 C C   . SER A 0 243 . 66.796   28.772  -78.113  1.00 38.17 243 A 1 
ATOM 1885 C CB  . SER A 0 243 . 64.740   28.676  -79.572  1.00 38.17 243 A 1 
ATOM 1886 O O   . SER A 0 243 . 66.738   29.993  -77.944  1.00 38.17 243 A 1 
ATOM 1887 O OG  . SER A 0 243 . 64.240   29.920  -79.115  1.00 38.17 243 A 1 
ATOM 1888 N N   . THR A 0 244 . 67.951   28.108  -78.063  1.00 32.05 244 A 1 
ATOM 1889 C CA  . THR A 0 244 . 69.270   28.753  -77.975  1.00 32.05 244 A 1 
ATOM 1890 C C   . THR A 0 244 . 69.826   29.037  -79.375  1.00 32.05 244 A 1 
ATOM 1891 C CB  . THR A 0 244 . 70.245   27.929  -77.119  1.00 32.05 244 A 1 
ATOM 1892 O O   . THR A 0 244 . 69.841   28.179  -80.254  1.00 32.05 244 A 1 
ATOM 1893 C CG2 . THR A 0 244 . 69.929   28.079  -75.632  1.00 32.05 244 A 1 
ATOM 1894 O OG1 . THR A 0 244 . 70.150   26.558  -77.419  1.00 32.05 244 A 1 
ATOM 1895 N N   . TRP A 0 245 . 70.244   30.282  -79.617  1.00 28.61 245 A 1 
ATOM 1896 C CA  . TRP A 0 245 . 70.422   30.821  -80.972  1.00 28.61 245 A 1 
ATOM 1897 C C   . TRP A 0 245 . 71.896   30.849  -81.412  1.00 28.61 245 A 1 
ATOM 1898 C CB  . TRP A 0 245 . 69.708   32.181  -81.049  1.00 28.61 245 A 1 
ATOM 1899 O O   . TRP A 0 245 . 72.531   31.903  -81.453  1.00 28.61 245 A 1 
ATOM 1900 C CG  . TRP A 0 245 . 69.284   32.614  -82.419  1.00 28.61 245 A 1 
ATOM 1901 C CD1 . TRP A 0 245 . 68.233   32.102  -83.097  1.00 28.61 245 A 1 
ATOM 1902 C CD2 . TRP A 0 245 . 69.835   33.668  -83.272  1.00 28.61 245 A 1 
ATOM 1903 C CE2 . TRP A 0 245 . 69.030   33.758  -84.449  1.00 28.61 245 A 1 
ATOM 1904 C CE3 . TRP A 0 245 . 70.917   34.569  -83.169  1.00 28.61 245 A 1 
ATOM 1905 N NE1 . TRP A 0 245 . 68.086   32.765  -84.299  1.00 28.61 245 A 1 
ATOM 1906 C CH2 . TRP A 0 245 . 70.342   35.601  -85.311  1.00 28.61 245 A 1 
ATOM 1907 C CZ2 . TRP A 0 245 . 69.268   34.706  -85.455  1.00 28.61 245 A 1 
ATOM 1908 C CZ3 . TRP A 0 245 . 71.167   35.527  -84.173  1.00 28.61 245 A 1 
ATOM 1909 N N   . ASN A 0 246 . 72.453   29.675  -81.732  1.00 37.00 246 A 1 
ATOM 1910 C CA  . ASN A 0 246 . 73.860   29.522  -82.120  1.00 37.00 246 A 1 
ATOM 1911 C C   . ASN A 0 246 . 74.031   29.268  -83.629  1.00 37.00 246 A 1 
ATOM 1912 C CB  . ASN A 0 246 . 74.509   28.414  -81.271  1.00 37.00 246 A 1 
ATOM 1913 O O   . ASN A 0 246 . 73.684   28.210  -84.147  1.00 37.00 246 A 1 
ATOM 1914 C CG  . ASN A 0 246 . 74.835   28.842  -79.849  1.00 37.00 246 A 1 
ATOM 1915 N ND2 . ASN A 0 246 . 75.286   27.925  -79.028  1.00 37.00 246 A 1 
ATOM 1916 O OD1 . ASN A 0 246 . 74.735   29.991  -79.458  1.00 37.00 246 A 1 
ATOM 1917 N N   . ASN A 0 247 . 74.655   30.214  -84.336  1.00 42.27 247 A 1 
ATOM 1918 C CA  . ASN A 0 247 . 74.935   30.114  -85.773  1.00 42.27 247 A 1 
ATOM 1919 C C   . ASN A 0 247 . 76.102   29.150  -86.093  1.00 42.27 247 A 1 
ATOM 1920 C CB  . ASN A 0 247 . 75.169   31.534  -86.337  1.00 42.27 247 A 1 
ATOM 1921 O O   . ASN A 0 247 . 77.192   29.622  -86.425  1.00 42.27 247 A 1 
ATOM 1922 C CG  . ASN A 0 247 . 73.887   32.334  -86.473  1.00 42.27 247 A 1 
ATOM 1923 N ND2 . ASN A 0 247 . 73.851   33.563  -86.013  1.00 42.27 247 A 1 
ATOM 1924 O OD1 . ASN A 0 247 . 72.903   31.868  -87.011  1.00 42.27 247 A 1 
ATOM 1925 N N   . LYS A 0 248 . 75.871   27.825  -85.978  1.00 39.00 248 A 1 
ATOM 1926 C CA  . LYS A 0 248 . 76.567   26.691  -86.653  1.00 39.00 248 A 1 
ATOM 1927 C C   . LYS A 0 248 . 76.109   25.334  -86.063  1.00 39.00 248 A 1 
ATOM 1928 C CB  . LYS A 0 248 . 78.110   26.795  -86.513  1.00 39.00 248 A 1 
ATOM 1929 O O   . LYS A 0 248 . 76.726   24.862  -85.113  1.00 39.00 248 A 1 
ATOM 1930 C CG  . LYS A 0 248 . 78.815   27.490  -87.694  1.00 39.00 248 A 1 
ATOM 1931 C CD  . LYS A 0 248 . 80.113   28.144  -87.202  1.00 39.00 248 A 1 
ATOM 1932 C CE  . LYS A 0 248 . 80.775   28.952  -88.318  1.00 39.00 248 A 1 
ATOM 1933 N NZ  . LYS A 0 248 . 82.017   29.601  -87.831  1.00 39.00 248 A 1 
ATOM 1934 N N   . GLY A 0 249 . 75.100   24.688  -86.659  1.00 30.86 249 A 1 
ATOM 1935 C CA  . GLY A 0 249 . 74.802   23.259  -86.431  1.00 30.86 249 A 1 
ATOM 1936 C C   . GLY A 0 249 . 73.356   22.910  -86.043  1.00 30.86 249 A 1 
ATOM 1937 O O   . GLY A 0 249 . 72.978   23.059  -84.891  1.00 30.86 249 A 1 
ATOM 1938 N N   . ASP A 0 250 . 72.617   22.422  -87.041  1.00 32.25 250 A 1 
ATOM 1939 C CA  . ASP A 0 250 . 71.678   21.285  -87.083  1.00 32.25 250 A 1 
ATOM 1940 C C   . ASP A 0 250 . 70.605   20.989  -86.001  1.00 32.25 250 A 1 
ATOM 1941 C CB  . ASP A 0 250 . 72.483   20.001  -87.376  1.00 32.25 250 A 1 
ATOM 1942 O O   . ASP A 0 250 . 70.861   20.924  -84.804  1.00 32.25 250 A 1 
ATOM 1943 C CG  . ASP A 0 250 . 73.372   20.082  -88.628  1.00 32.25 250 A 1 
ATOM 1944 O OD1 . ASP A 0 250 . 73.276   21.095  -89.364  1.00 32.25 250 A 1 
ATOM 1945 O OD2 . ASP A 0 250 . 74.169   19.142  -88.823  1.00 32.25 250 A 1 
ATOM 1946 N N   . ALA A 0 251 . 69.453   20.553  -86.545  1.00 33.16 251 A 1 
ATOM 1947 C CA  . ALA A 0 251 . 68.580   19.446  -86.104  1.00 33.16 251 A 1 
ATOM 1948 C C   . ALA A 0 251 . 67.186   19.749  -85.495  1.00 33.16 251 A 1 
ATOM 1949 C CB  . ALA A 0 251 . 69.342   18.371  -85.315  1.00 33.16 251 A 1 
ATOM 1950 O O   . ALA A 0 251 . 67.036   20.286  -84.406  1.00 33.16 251 A 1 
ATOM 1951 N N   . ALA A 0 252 . 66.178   19.238  -86.219  1.00 31.60 252 A 1 
ATOM 1952 C CA  . ALA A 0 252 . 64.902   18.667  -85.766  1.00 31.60 252 A 1 
ATOM 1953 C C   . ALA A 0 252 . 64.023   19.440  -84.756  1.00 31.60 252 A 1 
ATOM 1954 C CB  . ALA A 0 252 . 65.160   17.221  -85.316  1.00 31.60 252 A 1 
ATOM 1955 O O   . ALA A 0 252 . 64.121   19.279  -83.542  1.00 31.60 252 A 1 
ATOM 1956 N N   . SER A 0 253 . 62.997   20.111  -85.288  1.00 37.68 253 A 1 
ATOM 1957 C CA  . SER A 0 253 . 61.696   20.215  -84.618  1.00 37.68 253 A 1 
ATOM 1958 C C   . SER A 0 253 . 60.835   19.001  -85.001  1.00 37.68 253 A 1 
ATOM 1959 C CB  . SER A 0 253 . 61.006   21.529  -85.012  1.00 37.68 253 A 1 
ATOM 1960 O O   . SER A 0 253 . 60.296   18.974  -86.109  1.00 37.68 253 A 1 
ATOM 1961 O OG  . SER A 0 253 . 60.902   21.649  -86.420  1.00 37.68 253 A 1 
ATOM 1962 N N   . GLU A 0 254 . 60.706   18.009  -84.117  1.00 32.03 254 A 1 
ATOM 1963 C CA  . GLU A 0 254 . 59.817   16.851  -84.317  1.00 32.03 254 A 1 
ATOM 1964 C C   . GLU A 0 254 . 58.698   16.801  -83.259  1.00 32.03 254 A 1 
ATOM 1965 C CB  . GLU A 0 254 . 60.627   15.549  -84.481  1.00 32.03 254 A 1 
ATOM 1966 O O   . GLU A 0 254 . 58.856   17.257  -82.126  1.00 32.03 254 A 1 
ATOM 1967 C CG  . GLU A 0 254 . 59.749   14.390  -84.998  1.00 32.03 254 A 1 
ATOM 1968 C CD  . GLU A 0 254 . 60.509   13.255  -85.710  1.00 32.03 254 A 1 
ATOM 1969 O OE1 . GLU A 0 254 . 59.804   12.352  -86.219  1.00 32.03 254 A 1 
ATOM 1970 O OE2 . GLU A 0 254 . 61.759   13.298  -85.775  1.00 32.03 254 A 1 
ATOM 1971 N N   . ASP A 0 255 . 57.527   16.325  -83.683  1.00 38.67 255 A 1 
ATOM 1972 C CA  . ASP A 0 255 . 56.235   16.499  -83.012  1.00 38.67 255 A 1 
ATOM 1973 C C   . ASP A 0 255 . 56.069   15.539  -81.819  1.00 38.67 255 A 1 
ATOM 1974 C CB  . ASP A 0 255 . 55.144   16.330  -84.083  1.00 38.67 255 A 1 
ATOM 1975 O O   . ASP A 0 255 . 55.844   14.336  -81.988  1.00 38.67 255 A 1 
ATOM 1976 C CG  . ASP A 0 255 . 53.730   16.591  -83.566  1.00 38.67 255 A 1 
ATOM 1977 O OD1 . ASP A 0 255 . 53.554   17.594  -82.842  1.00 38.67 255 A 1 
ATOM 1978 O OD2 . ASP A 0 255 . 52.840   15.790  -83.942  1.00 38.67 255 A 1 
ATOM 1979 N N   . GLY A 0 256 . 56.208   16.081  -80.604  1.00 35.43 256 A 1 
ATOM 1980 C CA  . GLY A 0 256 . 56.236   15.347  -79.334  1.00 35.43 256 A 1 
ATOM 1981 C C   . GLY A 0 256 . 54.887   14.756  -78.919  1.00 35.43 256 A 1 
ATOM 1982 O O   . GLY A 0 256 . 54.225   15.263  -78.015  1.00 35.43 256 A 1 
ATOM 1983 N N   . LYS A 0 257 . 54.483   13.663  -79.567  1.00 35.64 257 A 1 
ATOM 1984 C CA  . LYS A 0 257 . 53.223   12.949  -79.308  1.00 35.64 257 A 1 
ATOM 1985 C C   . LYS A 0 257 . 53.243   12.258  -77.943  1.00 35.64 257 A 1 
ATOM 1986 C CB  . LYS A 0 257 . 52.975   11.941  -80.441  1.00 35.64 257 A 1 
ATOM 1987 O O   . LYS A 0 257 . 53.912   11.243  -77.766  1.00 35.64 257 A 1 
ATOM 1988 C CG  . LYS A 0 257 . 52.653   12.671  -81.753  1.00 35.64 257 A 1 
ATOM 1989 C CD  . LYS A 0 257 . 52.909   11.783  -82.971  1.00 35.64 257 A 1 
ATOM 1990 C CE  . LYS A 0 257 . 52.797   12.673  -84.209  1.00 35.64 257 A 1 
ATOM 1991 N NZ  . LYS A 0 257 . 53.386   12.025  -85.400  1.00 35.64 257 A 1 
ATOM 1992 N N   . SER A 0 258 . 52.476   12.792  -76.992  1.00 37.86 258 A 1 
ATOM 1993 C CA  . SER A 0 258 . 52.291   12.181  -75.671  1.00 37.86 258 A 1 
ATOM 1994 C C   . SER A 0 258 . 51.626   10.810  -75.769  1.00 37.86 258 A 1 
ATOM 1995 C CB  . SER A 0 258 . 51.410   13.064  -74.783  1.00 37.86 258 A 1 
ATOM 1996 O O   . SER A 0 258 . 50.537   10.690  -76.334  1.00 37.86 258 A 1 
ATOM 1997 O OG  . SER A 0 258 . 51.568   12.710  -73.421  1.00 37.86 258 A 1 
ATOM 1998 N N   . ALA A 0 259 . 52.217   9.805   -75.123  1.00 41.44 259 A 1 
ATOM 1999 C CA  . ALA A 0 259 . 51.459   8.644   -74.670  1.00 41.44 259 A 1 
ATOM 2000 C C   . ALA A 0 259 . 50.474   9.078   -73.567  1.00 41.44 259 A 1 
ATOM 2001 C CB  . ALA A 0 259 . 52.430   7.558   -74.194  1.00 41.44 259 A 1 
ATOM 2002 O O   . ALA A 0 259 . 50.739   10.038  -72.837  1.00 41.44 259 A 1 
ATOM 2003 N N   . TYR A 0 260 . 49.342   8.383   -73.451  1.00 41.20 260 A 1 
ATOM 2004 C CA  . TYR A 0 260 . 48.401   8.561   -72.345  1.00 41.20 260 A 1 
ATOM 2005 C C   . TYR A 0 260 . 48.719   7.543   -71.251  1.00 41.20 260 A 1 
ATOM 2006 C CB  . TYR A 0 260 . 46.948   8.431   -72.838  1.00 41.20 260 A 1 
ATOM 2007 O O   . TYR A 0 260 . 48.303   6.391   -71.341  1.00 41.20 260 A 1 
ATOM 2008 C CG  . TYR A 0 260 . 46.288   9.746   -73.208  1.00 41.20 260 A 1 
ATOM 2009 C CD1 . TYR A 0 260 . 45.444   10.385  -72.278  1.00 41.20 260 A 1 
ATOM 2010 C CD2 . TYR A 0 260 . 46.501   10.320  -74.476  1.00 41.20 260 A 1 
ATOM 2011 C CE1 . TYR A 0 260 . 44.795   11.586  -72.620  1.00 41.20 260 A 1 
ATOM 2012 C CE2 . TYR A 0 260 . 45.855   11.523  -74.823  1.00 41.20 260 A 1 
ATOM 2013 O OH  . TYR A 0 260 . 44.361   13.308  -74.230  1.00 41.20 260 A 1 
ATOM 2014 C CZ  . TYR A 0 260 . 44.995   12.153  -73.895  1.00 41.20 260 A 1 
ATOM 2015 N N   . TRP A 0 261 . 49.427   7.989   -70.216  1.00 36.90 261 A 1 
ATOM 2016 C CA  . TRP A 0 261 . 49.433   7.315   -68.920  1.00 36.90 261 A 1 
ATOM 2017 C C   . TRP A 0 261 . 48.280   7.861   -68.075  1.00 36.90 261 A 1 
ATOM 2018 C CB  . TRP A 0 261 . 50.797   7.464   -68.245  1.00 36.90 261 A 1 
ATOM 2019 O O   . TRP A 0 261 . 47.932   9.046   -68.162  1.00 36.90 261 A 1 
ATOM 2020 C CG  . TRP A 0 261 . 51.881   6.660   -68.894  1.00 36.90 261 A 1 
ATOM 2021 C CD1 . TRP A 0 261 . 52.600   7.044   -69.972  1.00 36.90 261 A 1 
ATOM 2022 C CD2 . TRP A 0 261 . 52.370   5.328   -68.538  1.00 36.90 261 A 1 
ATOM 2023 C CE2 . TRP A 0 261 . 53.394   4.965   -69.464  1.00 36.90 261 A 1 
ATOM 2024 C CE3 . TRP A 0 261 . 52.049   4.384   -67.538  1.00 36.90 261 A 1 
ATOM 2025 N NE1 . TRP A 0 261 . 53.489   6.044   -70.317  1.00 36.90 261 A 1 
ATOM 2026 C CH2 . TRP A 0 261 . 53.713   2.815   -68.402  1.00 36.90 261 A 1 
ATOM 2027 C CZ2 . TRP A 0 261 . 54.067   3.735   -69.404  1.00 36.90 261 A 1 
ATOM 2028 C CZ3 . TRP A 0 261 . 52.707   3.140   -67.476  1.00 36.90 261 A 1 
ATOM 2029 N N   . GLY A 0 262 . 47.643   6.969   -67.322  1.00 50.25 262 A 1 
ATOM 2030 C CA  . GLY A 0 262 . 46.382   7.249   -66.651  1.00 50.25 262 A 1 
ATOM 2031 C C   . GLY A 0 262 . 46.082   6.236   -65.562  1.00 50.25 262 A 1 
ATOM 2032 O O   . GLY A 0 262 . 45.181   5.423   -65.739  1.00 50.25 262 A 1 
ATOM 2033 N N   . LYS A 0 263 . 46.808   6.312   -64.439  1.00 53.47 263 A 1 
ATOM 2034 C CA  . LYS A 0 263 . 46.355   5.673   -63.197  1.00 53.47 263 A 1 
ATOM 2035 C C   . LYS A 0 263 . 45.051   6.346   -62.772  1.00 53.47 263 A 1 
ATOM 2036 C CB  . LYS A 0 263 . 47.424   5.743   -62.090  1.00 53.47 263 A 1 
ATOM 2037 O O   . LYS A 0 263 . 44.983   7.580   -62.720  1.00 53.47 263 A 1 
ATOM 2038 C CG  . LYS A 0 263 . 48.605   4.803   -62.385  1.00 53.47 263 A 1 
ATOM 2039 C CD  . LYS A 0 263 . 49.584   4.683   -61.201  1.00 53.47 263 A 1 
ATOM 2040 C CE  . LYS A 0 263 . 50.417   3.391   -61.282  1.00 53.47 263 A 1 
ATOM 2041 N NZ  . LYS A 0 263 . 49.668   2.237   -60.733  1.00 53.47 263 A 1 
ATOM 2042 N N   . GLN A 0 264 . 44.021   5.542   -62.536  1.00 63.49 264 A 1 
ATOM 2043 C CA  . GLN A 0 264 . 42.711   6.000   -62.089  1.00 63.49 264 A 1 
ATOM 2044 C C   . GLN A 0 264 . 42.460   5.392   -60.712  1.00 63.49 264 A 1 
ATOM 2045 C CB  . GLN A 0 264 . 41.618   5.587   -63.095  1.00 63.49 264 A 1 
ATOM 2046 O O   . GLN A 0 264 . 42.298   4.177   -60.625  1.00 63.49 264 A 1 
ATOM 2047 C CG  . GLN A 0 264 . 41.891   6.020   -64.545  1.00 63.49 264 A 1 
ATOM 2048 C CD  . GLN A 0 264 . 40.699   5.738   -65.453  1.00 63.49 264 A 1 
ATOM 2049 N NE2 . GLN A 0 264 . 39.630   6.495   -65.330  1.00 63.49 264 A 1 
ATOM 2050 O OE1 . GLN A 0 264 . 40.680   4.840   -66.286  1.00 63.49 264 A 1 
ATOM 2051 N N   . ALA A 0 265 . 42.458   6.230   -59.678  1.00 70.87 265 A 1 
ATOM 2052 C CA  . ALA A 0 265 . 42.070   5.833   -58.330  1.00 70.87 265 A 1 
ATOM 2053 C C   . ALA A 0 265 . 40.780   6.544   -57.894  1.00 70.87 265 A 1 
ATOM 2054 C CB  . ALA A 0 265 . 43.241   6.047   -57.365  1.00 70.87 265 A 1 
ATOM 2055 O O   . ALA A 0 265 . 40.449   7.611   -58.437  1.00 70.87 265 A 1 
ATOM 2056 N N   . SER A 0 266 . 40.054   5.935   -56.960  1.00 75.48 266 A 1 
ATOM 2057 C CA  . SER A 0 266 . 38.956   6.575   -56.236  1.00 75.48 266 A 1 
ATOM 2058 C C   . SER A 0 266 . 38.806   5.973   -54.848  1.00 75.48 266 A 1 
ATOM 2059 C CB  . SER A 0 266 . 37.619   6.452   -56.970  1.00 75.48 266 A 1 
ATOM 2060 O O   . SER A 0 266 . 38.563   4.774   -54.739  1.00 75.48 266 A 1 
ATOM 2061 O OG  . SER A 0 266 . 37.172   5.109   -57.060  1.00 75.48 266 A 1 
ATOM 2062 N N   . ASP A 0 267 . 38.872   6.869   -53.889  1.00 76.56 267 A 1 
ATOM 2063 C CA  . ASP A 0 267 . 38.890   6.752   -52.445  1.00 76.56 267 A 1 
ATOM 2064 C C   . ASP A 0 267 . 37.545   7.284   -51.903  1.00 76.56 267 A 1 
ATOM 2065 C CB  . ASP A 0 267 . 40.142   7.503   -51.886  1.00 76.56 267 A 1 
ATOM 2066 O O   . ASP A 0 267 . 36.957   8.209   -52.482  1.00 76.56 267 A 1 
ATOM 2067 C CG  . ASP A 0 267 . 40.930   8.525   -52.774  1.00 76.56 267 A 1 
ATOM 2068 O OD1 . ASP A 0 267 . 40.586   8.821   -53.957  1.00 76.56 267 A 1 
ATOM 2069 O OD2 . ASP A 0 267 . 41.987   9.015   -52.312  1.00 76.56 267 A 1 
ATOM 2070 N N   . TRP A 0 268 . 37.008   6.658   -50.856  1.00 81.52 268 A 1 
ATOM 2071 C CA  . TRP A 0 268 . 35.719   7.003   -50.244  1.00 81.52 268 A 1 
ATOM 2072 C C   . TRP A 0 268 . 35.747   6.635   -48.762  1.00 81.52 268 A 1 
ATOM 2073 C CB  . TRP A 0 268 . 34.578   6.243   -50.956  1.00 81.52 268 A 1 
ATOM 2074 O O   . TRP A 0 268 . 35.600   5.455   -48.442  1.00 81.52 268 A 1 
ATOM 2075 C CG  . TRP A 0 268 . 33.191   6.510   -50.434  1.00 81.52 268 A 1 
ATOM 2076 C CD1 . TRP A 0 268 . 32.512   7.660   -50.613  1.00 81.52 268 A 1 
ATOM 2077 C CD2 . TRP A 0 268 . 32.350   5.707   -49.542  1.00 81.52 268 A 1 
ATOM 2078 C CE2 . TRP A 0 268 . 31.159   6.443   -49.250  1.00 81.52 268 A 1 
ATOM 2079 C CE3 . TRP A 0 268 . 32.489   4.458   -48.903  1.00 81.52 268 A 1 
ATOM 2080 N NE1 . TRP A 0 268 . 31.331   7.644   -49.901  1.00 81.52 268 A 1 
ATOM 2081 C CH2 . TRP A 0 268 . 30.307   4.690   -47.822  1.00 81.52 268 A 1 
ATOM 2082 C CZ2 . TRP A 0 268 . 30.146   5.955   -48.412  1.00 81.52 268 A 1 
ATOM 2083 C CZ3 . TRP A 0 268 . 31.476   3.951   -48.067  1.00 81.52 268 A 1 
ATOM 2084 N N   . ASP A 0 269 . 35.904   7.635   -47.894  1.00 82.87 269 A 1 
ATOM 2085 C CA  . ASP A 0 269 . 35.770   7.459   -46.450  1.00 82.87 269 A 1 
ATOM 2086 C C   . ASP A 0 269 . 34.358   7.866   -46.001  1.00 82.87 269 A 1 
ATOM 2087 C CB  . ASP A 0 269 . 36.835   8.271   -45.685  1.00 82.87 269 A 1 
ATOM 2088 O O   . ASP A 0 269 . 33.849   8.941   -46.340  1.00 82.87 269 A 1 
ATOM 2089 C CG  . ASP A 0 269 . 38.277   7.749   -45.790  1.00 82.87 269 A 1 
ATOM 2090 O OD1 . ASP A 0 269 . 38.470   6.624   -46.297  1.00 82.87 269 A 1 
ATOM 2091 O OD2 . ASP A 0 269 . 39.184   8.455   -45.279  1.00 82.87 269 A 1 
ATOM 2092 N N   . ALA A 0 270 . 33.727   7.043   -45.169  1.00 84.61 270 A 1 
ATOM 2093 C CA  . ALA A 0 270 . 32.496   7.393   -44.468  1.00 84.61 270 A 1 
ATOM 2094 C C   . ALA A 0 270 . 32.586   7.030   -42.984  1.00 84.61 270 A 1 
ATOM 2095 C CB  . ALA A 0 270 . 31.307   6.740   -45.172  1.00 84.61 270 A 1 
ATOM 2096 O O   . ALA A 0 270 . 33.164   6.011   -42.609  1.00 84.61 270 A 1 
ATOM 2097 N N   . TRP A 0 271 . 32.003   7.870   -42.129  1.00 88.52 271 A 1 
ATOM 2098 C CA  . TRP A 0 271 . 31.956   7.661   -40.682  1.00 88.52 271 A 1 
ATOM 2099 C C   . TRP A 0 271 . 30.641   8.170   -40.104  1.00 88.52 271 A 1 
ATOM 2100 C CB  . TRP A 0 271 . 33.147   8.358   -40.005  1.00 88.52 271 A 1 
ATOM 2101 O O   . TRP A 0 271 . 30.167   9.248   -40.473  1.00 88.52 271 A 1 
ATOM 2102 C CG  . TRP A 0 271 . 33.115   8.354   -38.503  1.00 88.52 271 A 1 
ATOM 2103 C CD1 . TRP A 0 271 . 33.465   7.314   -37.717  1.00 88.52 271 A 1 
ATOM 2104 C CD2 . TRP A 0 271 . 32.590   9.371   -37.592  1.00 88.52 271 A 1 
ATOM 2105 C CE2 . TRP A 0 271 . 32.680   8.873   -36.257  1.00 88.52 271 A 1 
ATOM 2106 C CE3 . TRP A 0 271 . 31.994   10.640  -37.761  1.00 88.52 271 A 1 
ATOM 2107 N NE1 . TRP A 0 271 . 33.225   7.616   -36.393  1.00 88.52 271 A 1 
ATOM 2108 C CH2 . TRP A 0 271 . 31.636   10.862  -35.352  1.00 88.52 271 A 1 
ATOM 2109 C CZ2 . TRP A 0 271 . 32.230   9.604   -35.147  1.00 88.52 271 A 1 
ATOM 2110 C CZ3 . TRP A 0 271 . 31.519   11.376  -36.657  1.00 88.52 271 A 1 
ATOM 2111 N N   . GLY A 0 272 . 30.093   7.438   -39.139  1.00 91.02 272 A 1 
ATOM 2112 C CA  . GLY A 0 272 . 28.918   7.859   -38.391  1.00 91.02 272 A 1 
ATOM 2113 C C   . GLY A 0 272 . 28.992   7.510   -36.912  1.00 91.02 272 A 1 
ATOM 2114 O O   . GLY A 0 272 . 29.714   6.602   -36.490  1.00 91.02 272 A 1 
ATOM 2115 N N   . ARG A 0 273 . 28.210   8.252   -36.130  1.00 91.31 273 A 1 
ATOM 2116 C CA  . ARG A 0 273 . 27.883   7.967   -34.740  1.00 91.31 273 A 1 
ATOM 2117 C C   . ARG A 0 273 . 26.434   8.350   -34.454  1.00 91.31 273 A 1 
ATOM 2118 C CB  . ARG A 0 273 . 28.841   8.718   -33.811  1.00 91.31 273 A 1 
ATOM 2119 O O   . ARG A 0 273 . 26.069   9.504   -34.659  1.00 91.31 273 A 1 
ATOM 2120 C CG  . ARG A 0 273 . 28.639   8.290   -32.352  1.00 91.31 273 A 1 
ATOM 2121 C CD  . ARG A 0 273 . 29.382   9.236   -31.416  1.00 91.31 273 A 1 
ATOM 2122 N NE  . ARG A 0 273 . 29.484   8.651   -30.070  1.00 91.31 273 A 1 
ATOM 2123 N NH1 . ARG A 0 273 . 31.502   9.548   -29.443  1.00 91.31 273 A 1 
ATOM 2124 N NH2 . ARG A 0 273 . 30.401   8.308   -28.022  1.00 91.31 273 A 1 
ATOM 2125 C CZ  . ARG A 0 273 . 30.449   8.828   -29.200  1.00 91.31 273 A 1 
ATOM 2126 N N   . ASP A 0 274 . 25.672   7.412   -33.915  1.00 92.91 274 A 1 
ATOM 2127 C CA  . ASP A 0 274 . 24.370   7.658   -33.291  1.00 92.91 274 A 1 
ATOM 2128 C C   . ASP A 0 274 . 24.575   7.695   -31.761  1.00 92.91 274 A 1 
ATOM 2129 C CB  . ASP A 0 274 . 23.374   6.587   -33.776  1.00 92.91 274 A 1 
ATOM 2130 O O   . ASP A 0 274 . 25.465   7.026   -31.229  1.00 92.91 274 A 1 
ATOM 2131 C CG  . ASP A 0 274 . 21.903   6.906   -33.478  1.00 92.91 274 A 1 
ATOM 2132 O OD1 . ASP A 0 274 . 21.664   7.719   -32.556  1.00 92.91 274 A 1 
ATOM 2133 O OD2 . ASP A 0 274 . 21.038   6.326   -34.175  1.00 92.91 274 A 1 
ATOM 2134 N N   . GLN A 0 275 . 23.825   8.532   -31.045  1.00 93.38 275 A 1 
ATOM 2135 C CA  . GLN A 0 275 . 23.909   8.660   -29.586  1.00 93.38 275 A 1 
ATOM 2136 C C   . GLN A 0 275 . 22.502   8.831   -29.009  1.00 93.38 275 A 1 
ATOM 2137 C CB  . GLN A 0 275 . 24.810   9.833   -29.160  1.00 93.38 275 A 1 
ATOM 2138 O O   . GLN A 0 275 . 21.984   9.944   -28.885  1.00 93.38 275 A 1 
ATOM 2139 C CG  . GLN A 0 275 . 26.284   9.756   -29.582  1.00 93.38 275 A 1 
ATOM 2140 C CD  . GLN A 0 275 . 27.204   10.389  -28.539  1.00 93.38 275 A 1 
ATOM 2141 N NE2 . GLN A 0 275 . 27.469   9.689   -27.460  1.00 93.38 275 A 1 
ATOM 2142 O OE1 . GLN A 0 275 . 27.766   11.471  -28.664  1.00 93.38 275 A 1 
ATOM 2143 N N   . ASP A 0 276 . 21.900   7.715   -28.618  1.00 95.04 276 A 1 
ATOM 2144 C CA  . ASP A 0 276 . 20.474   7.624   -28.331  1.00 95.04 276 A 1 
ATOM 2145 C C   . ASP A 0 276 . 20.244   7.410   -26.824  1.00 95.04 276 A 1 
ATOM 2146 C CB  . ASP A 0 276 . 19.915   6.507   -29.223  1.00 95.04 276 A 1 
ATOM 2147 O O   . ASP A 0 276 . 20.787   6.490   -26.210  1.00 95.04 276 A 1 
ATOM 2148 C CG  . ASP A 0 276 . 18.400   6.488   -29.340  1.00 95.04 276 A 1 
ATOM 2149 O OD1 . ASP A 0 276 . 17.682   7.039   -28.468  1.00 95.04 276 A 1 
ATOM 2150 O OD2 . ASP A 0 276 . 17.852   5.743   -30.184  1.00 95.04 276 A 1 
ATOM 2151 N N   . TYR A 0 277 . 19.460   8.275   -26.176  1.00 96.76 277 A 1 
ATOM 2152 C CA  . TYR A 0 277 . 19.204   8.224   -24.732  1.00 96.76 277 A 1 
ATOM 2153 C C   . TYR A 0 277 . 17.708   8.277   -24.438  1.00 96.76 277 A 1 
ATOM 2154 C CB  . TYR A 0 277 . 19.944   9.369   -24.022  1.00 96.76 277 A 1 
ATOM 2155 O O   . TYR A 0 277 . 17.040   9.261   -24.754  1.00 96.76 277 A 1 
ATOM 2156 C CG  . TYR A 0 277 . 19.671   9.460   -22.525  1.00 96.76 277 A 1 
ATOM 2157 C CD1 . TYR A 0 277 . 18.551   10.170  -22.045  1.00 96.76 277 A 1 
ATOM 2158 C CD2 . TYR A 0 277 . 20.525   8.809   -21.615  1.00 96.76 277 A 1 
ATOM 2159 C CE1 . TYR A 0 277 . 18.271   10.209  -20.665  1.00 96.76 277 A 1 
ATOM 2160 C CE2 . TYR A 0 277 . 20.257   8.853   -20.232  1.00 96.76 277 A 1 
ATOM 2161 O OH  . TYR A 0 277 . 18.847   9.582   -18.427  1.00 96.76 277 A 1 
ATOM 2162 C CZ  . TYR A 0 277 . 19.121   9.546   -19.758  1.00 96.76 277 A 1 
ATOM 2163 N N   . LYS A 0 278 . 17.182   7.271   -23.732  1.00 97.73 278 A 1 
ATOM 2164 C CA  . LYS A 0 278 . 15.785   7.210   -23.272  1.00 97.73 278 A 1 
ATOM 2165 C C   . LYS A 0 278 . 15.709   6.838   -21.789  1.00 97.73 278 A 1 
ATOM 2166 C CB  . LYS A 0 278 . 15.008   6.206   -24.144  1.00 97.73 278 A 1 
ATOM 2167 O O   . LYS A 0 278 . 16.125   5.747   -21.409  1.00 97.73 278 A 1 
ATOM 2168 C CG  . LYS A 0 278 . 14.747   6.687   -25.588  1.00 97.73 278 A 1 
ATOM 2169 C CD  . LYS A 0 278 . 15.245   5.683   -26.635  1.00 97.73 278 A 1 
ATOM 2170 C CE  . LYS A 0 278 . 14.916   6.179   -28.047  1.00 97.73 278 A 1 
ATOM 2171 N NZ  . LYS A 0 278 . 15.605   5.359   -29.061  1.00 97.73 278 A 1 
ATOM 2172 N N   . GLU A 0 279 . 15.102   7.685   -20.955  1.00 98.10 279 A 1 
ATOM 2173 C CA  . GLU A 0 279 . 14.776   7.357   -19.554  1.00 98.10 279 A 1 
ATOM 2174 C C   . GLU A 0 279 . 13.302   7.626   -19.229  1.00 98.10 279 A 1 
ATOM 2175 C CB  . GLU A 0 279 . 15.691   8.081   -18.543  1.00 98.10 279 A 1 
ATOM 2176 O O   . GLU A 0 279 . 12.793   8.727   -19.430  1.00 98.10 279 A 1 
ATOM 2177 C CG  . GLU A 0 279 . 15.431   7.565   -17.109  1.00 98.10 279 A 1 
ATOM 2178 C CD  . GLU A 0 279 . 16.219   8.277   -16.002  1.00 98.10 279 A 1 
ATOM 2179 O OE1 . GLU A 0 279 . 16.929   7.565   -15.246  1.00 98.10 279 A 1 
ATOM 2180 O OE2 . GLU A 0 279 . 15.996   9.502   -15.808  1.00 98.10 279 A 1 
ATOM 2181 N N   . LYS A 0 280 . 12.636   6.638   -18.626  1.00 97.94 280 A 1 
ATOM 2182 C CA  . LYS A 0 280 . 11.291   6.761   -18.049  1.00 97.94 280 A 1 
ATOM 2183 C C   . LYS A 0 280 . 11.317   6.465   -16.560  1.00 97.94 280 A 1 
ATOM 2184 C CB  . LYS A 0 280 . 10.333   5.808   -18.765  1.00 97.94 280 A 1 
ATOM 2185 O O   . LYS A 0 280 . 11.995   5.530   -16.144  1.00 97.94 280 A 1 
ATOM 2186 C CG  . LYS A 0 280 . 10.077   6.287   -20.195  1.00 97.94 280 A 1 
ATOM 2187 C CD  . LYS A 0 280 . 9.468    5.166   -21.028  1.00 97.94 280 A 1 
ATOM 2188 C CE  . LYS A 0 280 . 9.411    5.651   -22.475  1.00 97.94 280 A 1 
ATOM 2189 N NZ  . LYS A 0 280 . 9.475    4.498   -23.398  1.00 97.94 280 A 1 
ATOM 2190 N N   . ILE A 0 281 . 10.543   7.217   -15.775  1.00 96.03 281 A 1 
ATOM 2191 C CA  . ILE A 0 281 . 10.319   6.993   -14.340  1.00 96.03 281 A 1 
ATOM 2192 C C   . ILE A 0 281 . 8.828    7.125   -14.002  1.00 96.03 281 A 1 
ATOM 2193 C CB  . ILE A 0 281 . 11.192   7.933   -13.464  1.00 96.03 281 A 1 
ATOM 2194 O O   . ILE A 0 281 . 8.150    8.018   -14.504  1.00 96.03 281 A 1 
ATOM 2195 C CG1 . ILE A 0 281 . 12.689   7.701   -13.776  1.00 96.03 281 A 1 
ATOM 2196 C CG2 . ILE A 0 281 . 10.907   7.705   -11.964  1.00 96.03 281 A 1 
ATOM 2197 C CD1 . ILE A 0 281 . 13.696   8.327   -12.805  1.00 96.03 281 A 1 
ATOM 2198 N N   . SER A 0 282 . 8.328    6.288   -13.093  1.00 96.22 282 A 1 
ATOM 2199 C CA  . SER A 0 282 . 7.011    6.440   -12.456  1.00 96.22 282 A 1 
ATOM 2200 C C   . SER A 0 282 . 7.041    6.052   -10.976  1.00 96.22 282 A 1 
ATOM 2201 C CB  . SER A 0 282 . 5.952    5.618   -13.199  1.00 96.22 282 A 1 
ATOM 2202 O O   . SER A 0 282 . 7.822    5.185   -10.591  1.00 96.22 282 A 1 
ATOM 2203 O OG  . SER A 0 282 . 6.300    4.247   -13.253  1.00 96.22 282 A 1 
ATOM 2204 N N   . TYR A 0 283 . 6.167    6.652   -10.164  1.00 94.14 283 A 1 
ATOM 2205 C CA  . TYR A 0 283 . 5.913    6.302   -8.760   1.00 94.14 283 A 1 
ATOM 2206 C C   . TYR A 0 283 . 4.415    6.422   -8.432   1.00 94.14 283 A 1 
ATOM 2207 C CB  . TYR A 0 283 . 6.752    7.200   -7.833   1.00 94.14 283 A 1 
ATOM 2208 O O   . TYR A 0 283 . 3.764    7.362   -8.888   1.00 94.14 283 A 1 
ATOM 2209 C CG  . TYR A 0 283 . 6.510    7.014   -6.340   1.00 94.14 283 A 1 
ATOM 2210 C CD1 . TYR A 0 283 . 5.759    7.957   -5.607   1.00 94.14 283 A 1 
ATOM 2211 C CD2 . TYR A 0 283 . 7.020    5.879   -5.682   1.00 94.14 283 A 1 
ATOM 2212 C CE1 . TYR A 0 283 . 5.535    7.763   -4.226   1.00 94.14 283 A 1 
ATOM 2213 C CE2 . TYR A 0 283 . 6.778    5.670   -4.309   1.00 94.14 283 A 1 
ATOM 2214 O OH  . TYR A 0 283 . 5.799    6.430   -2.241   1.00 94.14 283 A 1 
ATOM 2215 C CZ  . TYR A 0 283 . 6.036    6.614   -3.572   1.00 94.14 283 A 1 
ATOM 2216 N N   . ASP A 0 284 . 3.882    5.513   -7.618   1.00 90.46 284 A 1 
ATOM 2217 C CA  . ASP A 0 284 . 2.524    5.546   -7.053   1.00 90.46 284 A 1 
ATOM 2218 C C   . ASP A 0 284 . 2.545    4.983   -5.619   1.00 90.46 284 A 1 
ATOM 2219 C CB  . ASP A 0 284 . 1.543    4.778   -7.965   1.00 90.46 284 A 1 
ATOM 2220 O O   . ASP A 0 284 . 3.426    4.207   -5.254   1.00 90.46 284 A 1 
ATOM 2221 C CG  . ASP A 0 284 . 0.047    5.019   -7.678   1.00 90.46 284 A 1 
ATOM 2222 O OD1 . ASP A 0 284 . -0.301   5.921   -6.876   1.00 90.46 284 A 1 
ATOM 2223 O OD2 . ASP A 0 284 . -0.779   4.321   -8.302   1.00 90.46 284 A 1 
ATOM 2224 N N   . GLN A 0 285 . 1.592    5.385   -4.788   1.00 85.74 285 A 1 
ATOM 2225 C CA  . GLN A 0 285 . 1.468    5.008   -3.380   1.00 85.74 285 A 1 
ATOM 2226 C C   . GLN A 0 285 . 0.003    5.138   -2.966   1.00 85.74 285 A 1 
ATOM 2227 C CB  . GLN A 0 285 . 2.403    5.902   -2.539   1.00 85.74 285 A 1 
ATOM 2228 O O   . GLN A 0 285 . -0.521   6.237   -2.925   1.00 85.74 285 A 1 
ATOM 2229 C CG  . GLN A 0 285 . 2.155    5.901   -1.017   1.00 85.74 285 A 1 
ATOM 2230 C CD  . GLN A 0 285 . 3.168    6.768   -0.272   1.00 85.74 285 A 1 
ATOM 2231 N NE2 . GLN A 0 285 . 3.916    6.235   0.665    1.00 85.74 285 A 1 
ATOM 2232 O OE1 . GLN A 0 285 . 3.271    7.972   -0.486   1.00 85.74 285 A 1 
ATOM 2233 N N   . THR A 0 286 . -0.663   4.046   -2.615   1.00 87.64 286 A 1 
ATOM 2234 C CA  . THR A 0 286 . -2.053   3.925   -2.150   1.00 87.64 286 A 1 
ATOM 2235 C C   . THR A 0 286 . -2.069   3.433   -0.715   1.00 87.64 286 A 1 
ATOM 2236 C CB  . THR A 0 286 . -2.853   2.896   -2.969   1.00 87.64 286 A 1 
ATOM 2237 O O   . THR A 0 286 . -1.138   2.768   -0.264   1.00 87.64 286 A 1 
ATOM 2238 C CG2 . THR A 0 286 . -4.372   3.015   -2.803   1.00 87.64 286 A 1 
ATOM 2239 O OG1 . THR A 0 286 . -2.588   2.953   -4.345   1.00 87.64 286 A 1 
ATOM 2240 N N   . ARG A 0 287 . -3.147   3.708   0.025    1.00 80.66 287 A 1 
ATOM 2241 C CA  . ARG A 0 287 . -3.264   3.347   1.431    1.00 80.66 287 A 1 
ATOM 2242 C C   . ARG A 0 287 . -4.666   2.823   1.852    1.00 80.66 287 A 1 
ATOM 2243 C CB  . ARG A 0 287 . -2.532   4.373   2.345    1.00 80.66 287 A 1 
ATOM 2244 O O   . ARG A 0 287 . -5.711   3.228   1.343    1.00 80.66 287 A 1 
ATOM 2245 C CG  . ARG A 0 287 . -1.122   4.904   1.964    1.00 80.66 287 A 1 
ATOM 2246 C CD  . ARG A 0 287 . -0.720   6.153   2.759    1.00 80.66 287 A 1 
ATOM 2247 N NE  . ARG A 0 287 . -0.632   5.895   4.205    1.00 80.66 287 A 1 
ATOM 2248 N NH1 . ARG A 0 287 . -0.972   8.059   4.965    1.00 80.66 287 A 1 
ATOM 2249 N NH2 . ARG A 0 287 . -0.544   6.418   6.405    1.00 80.66 287 A 1 
ATOM 2250 C CZ  . ARG A 0 287 . -0.724   6.795   5.170    1.00 80.66 287 A 1 
ATOM 2251 N N   . ALA A 0 288 . -4.619   1.911   2.827    1.00 87.40 288 A 1 
ATOM 2252 C CA  . ALA A 0 288 . -5.569   0.988   3.472    1.00 87.40 288 A 1 
ATOM 2253 C C   . ALA A 0 288 . -6.836   1.562   4.143    1.00 87.40 288 A 1 
ATOM 2254 C CB  . ALA A 0 288 . -4.688   0.325   4.551    1.00 87.40 288 A 1 
ATOM 2255 O O   . ALA A 0 288 . -6.970   2.773   4.211    1.00 87.40 288 A 1 
ATOM 2256 N N   . LYS A 0 289 . -7.727   0.697   4.696    1.00 92.70 289 A 1 
ATOM 2257 C CA  . LYS A 0 289 . -8.761   0.894   5.773    1.00 92.70 289 A 1 
ATOM 2258 C C   . LYS A 0 289 . -9.224   -0.452  6.385    1.00 92.70 289 A 1 
ATOM 2259 C CB  . LYS A 0 289 . -10.059  1.633   5.309    1.00 92.70 289 A 1 
ATOM 2260 O O   . LYS A 0 289 . -9.657   -1.307  5.628    1.00 92.70 289 A 1 
ATOM 2261 C CG  . LYS A 0 289 . -9.774   2.837   4.417    1.00 92.70 289 A 1 
ATOM 2262 C CD  . LYS A 0 289 . -10.807  3.910   4.101    1.00 92.70 289 A 1 
ATOM 2263 C CE  . LYS A 0 289 . -9.926   4.913   3.326    1.00 92.70 289 A 1 
ATOM 2264 N NZ  . LYS A 0 289 . -10.489  6.265   3.171    1.00 92.70 289 A 1 
ATOM 2265 N N   . ALA A 0 290 . -9.257   -0.661  7.703    1.00 91.39 290 A 1 
ATOM 2266 C CA  . ALA A 0 290 . -9.740   -1.914  8.329    1.00 91.39 290 A 1 
ATOM 2267 C C   . ALA A 0 290 . -10.688  -1.664  9.515    1.00 91.39 290 A 1 
ATOM 2268 C CB  . ALA A 0 290 . -8.534   -2.776  8.730    1.00 91.39 290 A 1 
ATOM 2269 O O   . ALA A 0 290 . -10.659  -0.579  10.078   1.00 91.39 290 A 1 
ATOM 2270 N N   . TYR A 0 291 . -11.525  -2.636  9.887    1.00 96.18 291 A 1 
ATOM 2271 C CA  . TYR A 0 291 . -12.549  -2.538  10.937   1.00 96.18 291 A 1 
ATOM 2272 C C   . TYR A 0 291 . -12.829  -3.910  11.580   1.00 96.18 291 A 1 
ATOM 2273 C CB  . TYR A 0 291 . -13.862  -1.970  10.357   1.00 96.18 291 A 1 
ATOM 2274 O O   . TYR A 0 291 . -12.610  -4.941  10.946   1.00 96.18 291 A 1 
ATOM 2275 C CG  . TYR A 0 291 . -13.743  -0.642  9.624    1.00 96.18 291 A 1 
ATOM 2276 C CD1 . TYR A 0 291 . -13.962  0.559   10.321   1.00 96.18 291 A 1 
ATOM 2277 C CD2 . TYR A 0 291 . -13.386  -0.604  8.259    1.00 96.18 291 A 1 
ATOM 2278 C CE1 . TYR A 0 291 . -13.789  1.798   9.675    1.00 96.18 291 A 1 
ATOM 2279 C CE2 . TYR A 0 291 . -13.192  0.632   7.611    1.00 96.18 291 A 1 
ATOM 2280 O OH  . TYR A 0 291 . -13.190  3.033   7.707    1.00 96.18 291 A 1 
ATOM 2281 C CZ  . TYR A 0 291 . -13.382  1.835   8.322    1.00 96.18 291 A 1 
ATOM 2282 N N   . SER A 0 292 . -13.358  -3.942  12.803   1.00 94.63 292 A 1 
ATOM 2283 C CA  . SER A 0 292 . -13.934  -5.150  13.419   1.00 94.63 292 A 1 
ATOM 2284 C C   . SER A 0 292 . -14.947  -4.794  14.507   1.00 94.63 292 A 1 
ATOM 2285 C CB  . SER A 0 292 . -12.837  -6.046  14.017   1.00 94.63 292 A 1 
ATOM 2286 O O   . SER A 0 292 . -14.872  -3.703  15.066   1.00 94.63 292 A 1 
ATOM 2287 O OG  . SER A 0 292 . -12.978  -7.379  13.553   1.00 94.63 292 A 1 
ATOM 2288 N N   . ALA A 0 293 . -15.860  -5.709  14.825   1.00 96.92 293 A 1 
ATOM 2289 C CA  . ALA A 0 293 . -16.700  -5.665  16.018   1.00 96.92 293 A 1 
ATOM 2290 C C   . ALA A 0 293 . -17.096  -7.086  16.445   1.00 96.92 293 A 1 
ATOM 2291 C CB  . ALA A 0 293 . -17.941  -4.807  15.748   1.00 96.92 293 A 1 
ATOM 2292 O O   . ALA A 0 293 . -17.229  -7.955  15.584   1.00 96.92 293 A 1 
ATOM 2293 N N   . GLU A 0 294 . -17.274  -7.315  17.743   1.00 95.42 294 A 1 
ATOM 2294 C CA  . GLU A 0 294 . -17.727  -8.594  18.314   1.00 95.42 294 A 1 
ATOM 2295 C C   . GLU A 0 294 . -18.632  -8.307  19.518   1.00 95.42 294 A 1 
ATOM 2296 C CB  . GLU A 0 294 . -16.544  -9.503  18.738   1.00 95.42 294 A 1 
ATOM 2297 O O   . GLU A 0 294 . -18.266  -7.462  20.340   1.00 95.42 294 A 1 
ATOM 2298 C CG  . GLU A 0 294 . -15.427  -9.602  17.679   1.00 95.42 294 A 1 
ATOM 2299 C CD  . GLU A 0 294 . -14.343  -10.663 17.928   1.00 95.42 294 A 1 
ATOM 2300 O OE1 . GLU A 0 294 . -13.438  -10.754 17.051   1.00 95.42 294 A 1 
ATOM 2301 O OE2 . GLU A 0 294 . -14.426  -11.414 18.927   1.00 95.42 294 A 1 
ATOM 2302 N N   . SER A 0 295 . -19.766  -9.001  19.622   1.00 97.54 295 A 1 
ATOM 2303 C CA  . SER A 0 295 . -20.735  -8.897  20.719   1.00 97.54 295 A 1 
ATOM 2304 C C   . SER A 0 295 . -21.180  -10.280 21.212   1.00 97.54 295 A 1 
ATOM 2305 C CB  . SER A 0 295 . -21.930  -8.011  20.336   1.00 97.54 295 A 1 
ATOM 2306 O O   . SER A 0 295 . -21.283  -11.225 20.429   1.00 97.54 295 A 1 
ATOM 2307 O OG  . SER A 0 295 . -22.525  -8.418  19.116   1.00 97.54 295 A 1 
ATOM 2308 N N   . TYR A 0 296 . -21.419  -10.422 22.516   1.00 96.65 296 A 1 
ATOM 2309 C CA  . TYR A 0 296 . -21.815  -11.677 23.163   1.00 96.65 296 A 1 
ATOM 2310 C C   . TYR A 0 296 . -22.812  -11.434 24.292   1.00 96.65 296 A 1 
ATOM 2311 C CB  . TYR A 0 296 . -20.579  -12.379 23.745   1.00 96.65 296 A 1 
ATOM 2312 O O   . TYR A 0 296 . -22.499  -10.683 25.216   1.00 96.65 296 A 1 
ATOM 2313 C CG  . TYR A 0 296 . -20.875  -13.700 24.439   1.00 96.65 296 A 1 
ATOM 2314 C CD1 . TYR A 0 296 . -20.790  -13.810 25.840   1.00 96.65 296 A 1 
ATOM 2315 C CD2 . TYR A 0 296 . -21.255  -14.817 23.676   1.00 96.65 296 A 1 
ATOM 2316 C CE1 . TYR A 0 296 . -21.039  -15.046 26.470   1.00 96.65 296 A 1 
ATOM 2317 C CE2 . TYR A 0 296 . -21.502  -16.057 24.296   1.00 96.65 296 A 1 
ATOM 2318 O OH  . TYR A 0 296 . -21.587  -17.378 26.296   1.00 96.65 296 A 1 
ATOM 2319 C CZ  . TYR A 0 296 . -21.386  -16.174 25.696   1.00 96.65 296 A 1 
ATOM 2320 N N   . ASP A 0 297 . -23.936  -12.147 24.275   1.00 95.50 297 A 1 
ATOM 2321 C CA  . ASP A 0 297 . -24.944  -12.112 25.335   1.00 95.50 297 A 1 
ATOM 2322 C C   . ASP A 0 297 . -25.172  -13.501 25.946   1.00 95.50 297 A 1 
ATOM 2323 C CB  . ASP A 0 297 . -26.277  -11.548 24.828   1.00 95.50 297 A 1 
ATOM 2324 O O   . ASP A 0 297 . -25.233  -14.515 25.246   1.00 95.50 297 A 1 
ATOM 2325 C CG  . ASP A 0 297 . -26.153  -10.172 24.175   1.00 95.50 297 A 1 
ATOM 2326 O OD1 . ASP A 0 297 . -25.779  -9.221  24.900   1.00 95.50 297 A 1 
ATOM 2327 O OD2 . ASP A 0 297 . -26.483  -10.090 22.970   1.00 95.50 297 A 1 
ATOM 2328 N N   . GLU A 0 298 . -25.391  -13.537 27.261   1.00 95.55 298 A 1 
ATOM 2329 C CA  . GLU A 0 298 . -26.073  -14.635 27.954   1.00 95.55 298 A 1 
ATOM 2330 C C   . GLU A 0 298 . -27.286  -14.069 28.688   1.00 95.55 298 A 1 
ATOM 2331 C CB  . GLU A 0 298 . -25.175  -15.348 28.985   1.00 95.55 298 A 1 
ATOM 2332 O O   . GLU A 0 298 . -27.166  -13.054 29.374   1.00 95.55 298 A 1 
ATOM 2333 C CG  . GLU A 0 298 . -23.864  -15.899 28.416   1.00 95.55 298 A 1 
ATOM 2334 C CD  . GLU A 0 298 . -23.119  -16.841 29.378   1.00 95.55 298 A 1 
ATOM 2335 O OE1 . GLU A 0 298 . -22.356  -17.696 28.856   1.00 95.55 298 A 1 
ATOM 2336 O OE2 . GLU A 0 298 . -23.309  -16.789 30.615   1.00 95.55 298 A 1 
ATOM 2337 N N   . TRP A 0 299 . -28.429  -14.747 28.621   1.00 94.29 299 A 1 
ATOM 2338 C CA  . TRP A 0 299 . -29.608  -14.390 29.407   1.00 94.29 299 A 1 
ATOM 2339 C C   . TRP A 0 299 . -30.347  -15.631 29.911   1.00 94.29 299 A 1 
ATOM 2340 C CB  . TRP A 0 299 . -30.512  -13.441 28.609   1.00 94.29 299 A 1 
ATOM 2341 O O   . TRP A 0 299 . -30.409  -16.661 29.241   1.00 94.29 299 A 1 
ATOM 2342 C CG  . TRP A 0 299 . -30.977  -13.938 27.272   1.00 94.29 299 A 1 
ATOM 2343 C CD1 . TRP A 0 299 . -30.373  -13.694 26.087   1.00 94.29 299 A 1 
ATOM 2344 C CD2 . TRP A 0 299 . -32.130  -14.778 26.965   1.00 94.29 299 A 1 
ATOM 2345 C CE2 . TRP A 0 299 . -32.173  -14.991 25.554   1.00 94.29 299 A 1 
ATOM 2346 C CE3 . TRP A 0 299 . -33.137  -15.393 27.739   1.00 94.29 299 A 1 
ATOM 2347 N NE1 . TRP A 0 299 . -31.075  -14.309 25.070   1.00 94.29 299 A 1 
ATOM 2348 C CH2 . TRP A 0 299 . -34.140  -16.393 25.746   1.00 94.29 299 A 1 
ATOM 2349 C CZ2 . TRP A 0 299 . -33.159  -15.783 24.943   1.00 94.29 299 A 1 
ATOM 2350 C CZ3 . TRP A 0 299 . -34.129  -16.186 27.137   1.00 94.29 299 A 1 
ATOM 2351 N N   . ASP A 0 300 . -30.906  -15.520 31.111   1.00 90.74 300 A 1 
ATOM 2352 C CA  . ASP A 0 300 . -31.734  -16.522 31.777   1.00 90.74 300 A 1 
ATOM 2353 C C   . ASP A 0 300 . -32.969  -15.812 32.344   1.00 90.74 300 A 1 
ATOM 2354 C CB  . ASP A 0 300 . -30.906  -17.219 32.877   1.00 90.74 300 A 1 
ATOM 2355 O O   . ASP A 0 300 . -32.850  -14.769 32.989   1.00 90.74 300 A 1 
ATOM 2356 C CG  . ASP A 0 300 . -31.545  -18.500 33.433   1.00 90.74 300 A 1 
ATOM 2357 O OD1 . ASP A 0 300 . -32.299  -19.160 32.684   1.00 90.74 300 A 1 
ATOM 2358 O OD2 . ASP A 0 300 . -31.205  -18.864 34.583   1.00 90.74 300 A 1 
ATOM 2359 N N   . ASN A 0 301 . -34.156  -16.343 32.066   1.00 89.94 301 A 1 
ATOM 2360 C CA  . ASN A 0 301 . -35.440  -15.817 32.519   1.00 89.94 301 A 1 
ATOM 2361 C C   . ASN A 0 301 . -36.243  -16.976 33.097   1.00 89.94 301 A 1 
ATOM 2362 C CB  . ASN A 0 301 . -36.165  -15.155 31.330   1.00 89.94 301 A 1 
ATOM 2363 O O   . ASN A 0 301 . -36.580  -17.916 32.375   1.00 89.94 301 A 1 
ATOM 2364 C CG  . ASN A 0 301 . -37.485  -14.493 31.704   1.00 89.94 301 A 1 
ATOM 2365 N ND2 . ASN A 0 301 . -38.491  -15.244 32.095   1.00 89.94 301 A 1 
ATOM 2366 O OD1 . ASN A 0 301 . -37.631  -13.284 31.591   1.00 89.94 301 A 1 
ATOM 2367 N N   . ARG A 0 302 . -36.602  -16.887 34.374   1.00 86.23 302 A 1 
ATOM 2368 C CA  . ARG A 0 302 . -37.335  -17.931 35.079   1.00 86.23 302 A 1 
ATOM 2369 C C   . ARG A 0 302 . -38.521  -17.349 35.825   1.00 86.23 302 A 1 
ATOM 2370 C CB  . ARG A 0 302 . -36.357  -18.645 36.008   1.00 86.23 302 A 1 
ATOM 2371 O O   . ARG A 0 302 . -38.328  -16.554 36.742   1.00 86.23 302 A 1 
ATOM 2372 C CG  . ARG A 0 302 . -37.000  -19.860 36.673   1.00 86.23 302 A 1 
ATOM 2373 C CD  . ARG A 0 302 . -35.954  -20.511 37.576   1.00 86.23 302 A 1 
ATOM 2374 N NE  . ARG A 0 302 . -36.335  -21.899 37.872   1.00 86.23 302 A 1 
ATOM 2375 N NH1 . ARG A 0 302 . -36.253  -21.848 40.160   1.00 86.23 302 A 1 
ATOM 2376 N NH2 . ARG A 0 302 . -36.979  -23.676 39.096   1.00 86.23 302 A 1 
ATOM 2377 C CZ  . ARG A 0 302 . -36.504  -22.467 39.043   1.00 86.23 302 A 1 
ATOM 2378 N N   . ASP A 0 303 . -39.692  -17.820 35.431   1.00 83.51 303 A 1 
ATOM 2379 C CA  . ASP A 0 303 . -40.984  -17.593 36.059   1.00 83.51 303 A 1 
ATOM 2380 C C   . ASP A 0 303 . -41.358  -18.823 36.916   1.00 83.51 303 A 1 
ATOM 2381 C CB  . ASP A 0 303 . -42.007  -17.300 34.942   1.00 83.51 303 A 1 
ATOM 2382 O O   . ASP A 0 303 . -41.047  -19.961 36.552   1.00 83.51 303 A 1 
ATOM 2383 C CG  . ASP A 0 303 . -43.041  -16.264 35.374   1.00 83.51 303 A 1 
ATOM 2384 O OD1 . ASP A 0 303 . -43.397  -16.304 36.572   1.00 83.51 303 A 1 
ATOM 2385 O OD2 . ASP A 0 303 . -43.395  -15.422 34.515   1.00 83.51 303 A 1 
ATOM 2386 N N   . ASP A 0 304 . -41.968  -18.604 38.079   1.00 81.87 304 A 1 
ATOM 2387 C CA  . ASP A 0 304 . -42.416  -19.638 39.040   1.00 81.87 304 A 1 
ATOM 2388 C C   . ASP A 0 304 . -43.678  -19.109 39.756   1.00 81.87 304 A 1 
ATOM 2389 C CB  . ASP A 0 304 . -41.251  -20.026 39.990   1.00 81.87 304 A 1 
ATOM 2390 O O   . ASP A 0 304 . -43.775  -19.067 40.989   1.00 81.87 304 A 1 
ATOM 2391 C CG  . ASP A 0 304 . -41.357  -21.349 40.781   1.00 81.87 304 A 1 
ATOM 2392 O OD1 . ASP A 0 304 . -42.280  -22.165 40.565   1.00 81.87 304 A 1 
ATOM 2393 O OD2 . ASP A 0 304 . -40.410  -21.610 41.575   1.00 81.87 304 A 1 
ATOM 2394 N N   . ASP A 0 305 . -44.604  -18.583 38.947   1.00 82.34 305 A 1 
ATOM 2395 C CA  . ASP A 0 305 . -45.817  -17.893 39.374   1.00 82.34 305 A 1 
ATOM 2396 C C   . ASP A 0 305 . -46.809  -18.872 40.017   1.00 82.34 305 A 1 
ATOM 2397 C CB  . ASP A 0 305 . -46.445  -17.151 38.173   1.00 82.34 305 A 1 
ATOM 2398 O O   . ASP A 0 305 . -47.141  -19.924 39.465   1.00 82.34 305 A 1 
ATOM 2399 C CG  . ASP A 0 305 . -47.443  -16.059 38.575   1.00 82.34 305 A 1 
ATOM 2400 O OD1 . ASP A 0 305 . -47.308  -15.522 39.700   1.00 82.34 305 A 1 
ATOM 2401 O OD2 . ASP A 0 305 . -48.414  -15.816 37.820   1.00 82.34 305 A 1 
ATOM 2402 N N   . THR A 0 306 . -47.332  -18.541 41.201   1.00 76.61 306 A 1 
ATOM 2403 C CA  . THR A 0 306 . -48.326  -19.391 41.882   1.00 76.61 306 A 1 
ATOM 2404 C C   . THR A 0 306 . -49.582  -18.615 42.231   1.00 76.61 306 A 1 
ATOM 2405 C CB  . THR A 0 306 . -47.776  -20.145 43.103   1.00 76.61 306 A 1 
ATOM 2406 O O   . THR A 0 306 . -49.534  -17.584 42.903   1.00 76.61 306 A 1 
ATOM 2407 C CG2 . THR A 0 306 . -46.534  -20.978 42.796   1.00 76.61 306 A 1 
ATOM 2408 O OG1 . THR A 0 306 . -47.447  -19.286 44.169   1.00 76.61 306 A 1 
ATOM 2409 N N   . TYR A 0 307 . -50.743  -19.145 41.837   1.00 74.39 307 A 1 
ATOM 2410 C CA  . TYR A 0 307 . -52.028  -18.474 42.015   1.00 74.39 307 A 1 
ATOM 2411 C C   . TYR A 0 307 . -53.039  -19.335 42.782   1.00 74.39 307 A 1 
ATOM 2412 C CB  . TYR A 0 307 . -52.550  -17.960 40.664   1.00 74.39 307 A 1 
ATOM 2413 O O   . TYR A 0 307 . -53.310  -20.497 42.469   1.00 74.39 307 A 1 
ATOM 2414 C CG  . TYR A 0 307 . -52.770  -19.016 39.598   1.00 74.39 307 A 1 
ATOM 2415 C CD1 . TYR A 0 307 . -51.730  -19.344 38.704   1.00 74.39 307 A 1 
ATOM 2416 C CD2 . TYR A 0 307 . -54.024  -19.650 39.484   1.00 74.39 307 A 1 
ATOM 2417 C CE1 . TYR A 0 307 . -51.937  -20.316 37.707   1.00 74.39 307 A 1 
ATOM 2418 C CE2 . TYR A 0 307 . -54.243  -20.604 38.472   1.00 74.39 307 A 1 
ATOM 2419 O OH  . TYR A 0 307 . -53.413  -21.862 36.615   1.00 74.39 307 A 1 
ATOM 2420 C CZ  . TYR A 0 307 . -53.196  -20.936 37.582   1.00 74.39 307 A 1 
ATOM 2421 N N   . GLY A 0 308 . -53.639  -18.740 43.816   1.00 64.92 308 A 1 
ATOM 2422 C CA  . GLY A 0 308 . -54.772  -19.305 44.547   1.00 64.92 308 A 1 
ATOM 2423 C C   . GLY A 0 308 . -56.088  -18.692 44.072   1.00 64.92 308 A 1 
ATOM 2424 O O   . GLY A 0 308 . -56.314  -17.499 44.261   1.00 64.92 308 A 1 
ATOM 2425 N N   . ALA A 0 309 . -56.989  -19.496 43.509   1.00 57.27 309 A 1 
ATOM 2426 C CA  . ALA A 0 309 . -58.307  -19.018 43.097   1.00 57.27 309 A 1 
ATOM 2427 C C   . ALA A 0 309 . -59.217  -18.798 44.322   1.00 57.27 309 A 1 
ATOM 2428 C CB  . ALA A 0 309 . -58.908  -19.997 42.085   1.00 57.27 309 A 1 
ATOM 2429 O O   . ALA A 0 309 . -59.441  -19.711 45.123   1.00 57.27 309 A 1 
ATOM 2430 N N   . GLN A 0 310 . -59.760  -17.585 44.464   1.00 53.86 310 A 1 
ATOM 2431 C CA  . GLN A 0 310 . -60.626  -17.213 45.584   1.00 53.86 310 A 1 
ATOM 2432 C C   . GLN A 0 310 . -62.094  -17.563 45.293   1.00 53.86 310 A 1 
ATOM 2433 C CB  . GLN A 0 310 . -60.412  -15.729 45.923   1.00 53.86 310 A 1 
ATOM 2434 O O   . GLN A 0 310 . -62.730  -16.964 44.426   1.00 53.86 310 A 1 
ATOM 2435 C CG  . GLN A 0 310 . -61.138  -15.329 47.218   1.00 53.86 310 A 1 
ATOM 2436 C CD  . GLN A 0 310 . -60.811  -13.906 47.666   1.00 53.86 310 A 1 
ATOM 2437 N NE2 . GLN A 0 310 . -61.764  -13.178 48.204   1.00 53.86 310 A 1 
ATOM 2438 O OE1 . GLN A 0 310 . -59.697  -13.424 47.568   1.00 53.86 310 A 1 
ATOM 2439 N N   . ALA A 0 311 . -62.637  -18.524 46.042   1.00 48.20 311 A 1 
ATOM 2440 C CA  . ALA A 0 311 . -64.023  -18.969 45.921   1.00 48.20 311 A 1 
ATOM 2441 C C   . ALA A 0 311 . -64.958  -18.250 46.909   1.00 48.20 311 A 1 
ATOM 2442 C CB  . ALA A 0 311 . -64.070  -20.491 46.089   1.00 48.20 311 A 1 
ATOM 2443 O O   . ALA A 0 311 . -64.579  -17.956 48.043   1.00 48.20 311 A 1 
ATOM 2444 N N   . TRP A 0 312 . -66.203  -18.042 46.479   1.00 48.00 312 A 1 
ATOM 2445 C CA  . TRP A 0 312 . -67.322  -17.582 47.303   1.00 48.00 312 A 1 
ATOM 2446 C C   . TRP A 0 312 . -68.270  -18.774 47.502   1.00 48.00 312 A 1 
ATOM 2447 C CB  . TRP A 0 312 . -68.032  -16.399 46.617   1.00 48.00 312 A 1 
ATOM 2448 O O   . TRP A 0 312 . -68.608  -19.440 46.524   1.00 48.00 312 A 1 
ATOM 2449 C CG  . TRP A 0 312 . -67.176  -15.217 46.246   1.00 48.00 312 A 1 
ATOM 2450 C CD1 . TRP A 0 312 . -66.317  -15.167 45.200   1.00 48.00 312 A 1 
ATOM 2451 C CD2 . TRP A 0 312 . -67.085  -13.903 46.889   1.00 48.00 312 A 1 
ATOM 2452 C CE2 . TRP A 0 312 . -66.131  -13.114 46.174   1.00 48.00 312 A 1 
ATOM 2453 C CE3 . TRP A 0 312 . -67.704  -13.294 48.003   1.00 48.00 312 A 1 
ATOM 2454 N NE1 . TRP A 0 312 . -65.690  -13.939 45.162   1.00 48.00 312 A 1 
ATOM 2455 C CH2 . TRP A 0 312 . -66.442  -11.227 47.657   1.00 48.00 312 A 1 
ATOM 2456 C CZ2 . TRP A 0 312 . -65.805  -11.799 46.542   1.00 48.00 312 A 1 
ATOM 2457 C CZ3 . TRP A 0 312 . -67.387  -11.974 48.382   1.00 48.00 312 A 1 
ATOM 2458 N N   . GLY A 0 313 . -68.665  -19.062 48.743   1.00 47.65 313 A 1 
ATOM 2459 C CA  . GLY A 0 313 . -69.707  -20.047 49.072   1.00 47.65 313 A 1 
ATOM 2460 C C   . GLY A 0 313 . -70.939  -19.325 49.607   1.00 47.65 313 A 1 
ATOM 2461 O O   . GLY A 0 313 . -70.781  -18.251 50.190   1.00 47.65 313 A 1 
ATOM 2462 N N   . LYS A 0 314 . -72.141  -19.867 49.385   1.00 42.40 314 A 1 
ATOM 2463 C CA  . LYS A 0 314 . -73.383  -19.193 49.780   1.00 42.40 314 A 1 
ATOM 2464 C C   . LYS A 0 314 . -73.897  -19.558 51.173   1.00 42.40 314 A 1 
ATOM 2465 C CB  . LYS A 0 314 . -74.445  -19.315 48.674   1.00 42.40 314 A 1 
ATOM 2466 O O   . LYS A 0 314 . -73.436  -20.478 51.843   1.00 42.40 314 A 1 
ATOM 2467 C CG  . LYS A 0 314 . -74.247  -18.176 47.664   1.00 42.40 314 A 1 
ATOM 2468 C CD  . LYS A 0 314 . -75.431  -18.060 46.701   1.00 42.40 314 A 1 
ATOM 2469 C CE  . LYS A 0 314 . -75.482  -16.636 46.147   1.00 42.40 314 A 1 
ATOM 2470 N NZ  . LYS A 0 314 . -76.446  -15.830 46.934   1.00 42.40 314 A 1 
ATOM 2471 N N   . ASP A 0 315 . -74.813  -18.705 51.599   1.00 41.39 315 A 1 
ATOM 2472 C CA  . ASP A 0 315 . -75.417  -18.537 52.907   1.00 41.39 315 A 1 
ATOM 2473 C C   . ASP A 0 315 . -76.613  -19.479 53.168   1.00 41.39 315 A 1 
ATOM 2474 C CB  . ASP A 0 315 . -75.763  -17.034 53.047   1.00 41.39 315 A 1 
ATOM 2475 O O   . ASP A 0 315 . -77.221  -20.006 52.238   1.00 41.39 315 A 1 
ATOM 2476 C CG  . ASP A 0 315 . -76.525  -16.366 51.865   1.00 41.39 315 A 1 
ATOM 2477 O OD1 . ASP A 0 315 . -76.161  -16.555 50.668   1.00 41.39 315 A 1 
ATOM 2478 O OD2 . ASP A 0 315 . -77.451  -15.583 52.155   1.00 41.39 315 A 1 
ATOM 2479 N N   . ARG A 0 316 . -76.940  -19.704 54.453   1.00 37.68 316 A 1 
ATOM 2480 C CA  . ARG A 0 316 . -78.025  -20.592 54.922   1.00 37.68 316 A 1 
ATOM 2481 C C   . ARG A 0 316 . -78.937  -19.888 55.931   1.00 37.68 316 A 1 
ATOM 2482 C CB  . ARG A 0 316 . -77.453  -21.853 55.590   1.00 37.68 316 A 1 
ATOM 2483 O O   . ARG A 0 316 . -78.507  -19.582 57.045   1.00 37.68 316 A 1 
ATOM 2484 C CG  . ARG A 0 316 . -76.749  -22.847 54.652   1.00 37.68 316 A 1 
ATOM 2485 C CD  . ARG A 0 316 . -76.233  -24.052 55.459   1.00 37.68 316 A 1 
ATOM 2486 N NE  . ARG A 0 316 . -77.348  -24.779 56.095   1.00 37.68 316 A 1 
ATOM 2487 N NH1 . ARG A 0 316 . -76.175  -26.324 57.377   1.00 37.68 316 A 1 
ATOM 2488 N NH2 . ARG A 0 316 . -78.340  -26.492 57.219   1.00 37.68 316 A 1 
ATOM 2489 C CZ  . ARG A 0 316 . -77.273  -25.828 56.894   1.00 37.68 316 A 1 
ATOM 2490 N N   . ASP A 0 317 . -80.210  -19.714 55.588   1.00 38.86 317 A 1 
ATOM 2491 C CA  . ASP A 0 317 . -81.218  -19.075 56.446   1.00 38.86 317 A 1 
ATOM 2492 C C   . ASP A 0 317 . -81.698  -19.989 57.595   1.00 38.86 317 A 1 
ATOM 2493 C CB  . ASP A 0 317 . -82.435  -18.649 55.598   1.00 38.86 317 A 1 
ATOM 2494 O O   . ASP A 0 317 . -82.386  -20.990 57.383   1.00 38.86 317 A 1 
ATOM 2495 C CG  . ASP A 0 317 . -82.356  -17.236 55.017   1.00 38.86 317 A 1 
ATOM 2496 O OD1 . ASP A 0 317 . -81.897  -16.341 55.760   1.00 38.86 317 A 1 
ATOM 2497 O OD2 . ASP A 0 317 . -82.910  -17.040 53.911   1.00 38.86 317 A 1 
ATOM 2498 N N   . VAL A 0 318 . -81.444  -19.608 58.855   1.00 35.40 318 A 1 
ATOM 2499 C CA  . VAL A 0 318 . -81.960  -20.332 60.039   1.00 35.40 318 A 1 
ATOM 2500 C C   . VAL A 0 318 . -83.209  -19.646 60.609   1.00 35.40 318 A 1 
ATOM 2501 C CB  . VAL A 0 318 . -80.863  -20.595 61.093   1.00 35.40 318 A 1 
ATOM 2502 O O   . VAL A 0 318 . -83.166  -18.946 61.623   1.00 35.40 318 A 1 
ATOM 2503 C CG1 . VAL A 0 318 . -81.384  -21.485 62.237   1.00 35.40 318 A 1 
ATOM 2504 C CG2 . VAL A 0 318 . -79.667  -21.339 60.480   1.00 35.40 318 A 1 
ATOM 2505 N N   . TYR A 0 319 . -84.369  -19.868 59.979   1.00 36.99 319 A 1 
ATOM 2506 C CA  . TYR A 0 319 . -85.635  -19.289 60.449   1.00 36.99 319 A 1 
ATOM 2507 C C   . TYR A 0 319 . -86.198  -19.988 61.705   1.00 36.99 319 A 1 
ATOM 2508 C CB  . TYR A 0 319 . -86.675  -19.215 59.326   1.00 36.99 319 A 1 
ATOM 2509 O O   . TYR A 0 319 . -86.864  -21.026 61.645   1.00 36.99 319 A 1 
ATOM 2510 C CG  . TYR A 0 319 . -87.926  -18.472 59.768   1.00 36.99 319 A 1 
ATOM 2511 C CD1 . TYR A 0 319 . -89.092  -19.181 60.121   1.00 36.99 319 A 1 
ATOM 2512 C CD2 . TYR A 0 319 . -87.896  -17.069 59.888   1.00 36.99 319 A 1 
ATOM 2513 C CE1 . TYR A 0 319 . -90.227  -18.488 60.588   1.00 36.99 319 A 1 
ATOM 2514 C CE2 . TYR A 0 319 . -89.025  -16.373 60.362   1.00 36.99 319 A 1 
ATOM 2515 O OH  . TYR A 0 319 . -91.281  -16.415 61.177   1.00 36.99 319 A 1 
ATOM 2516 C CZ  . TYR A 0 319 . -90.192  -17.084 60.714   1.00 36.99 319 A 1 
ATOM 2517 N N   . GLY A 0 320 . -85.989  -19.369 62.870   1.00 34.70 320 A 1 
ATOM 2518 C CA  . GLY A 0 320 . -86.550  -19.800 64.155   1.00 34.70 320 A 1 
ATOM 2519 C C   . GLY A 0 320 . -88.053  -19.526 64.301   1.00 34.70 320 A 1 
ATOM 2520 O O   . GLY A 0 320 . -88.452  -18.574 64.972   1.00 34.70 320 A 1 
ATOM 2521 N N   . ALA A 0 321 . -88.902  -20.375 63.715   1.00 30.47 321 A 1 
ATOM 2522 C CA  . ALA A 0 321 . -90.359  -20.263 63.828   1.00 30.47 321 A 1 
ATOM 2523 C C   . ALA A 0 321 . -90.847  -20.363 65.293   1.00 30.47 321 A 1 
ATOM 2524 C CB  . ALA A 0 321 . -91.015  -21.329 62.942   1.00 30.47 321 A 1 
ATOM 2525 O O   . ALA A 0 321 . -90.665  -21.378 65.971   1.00 30.47 321 A 1 
ATOM 2526 N N   . SER A 0 322 . -91.513  -19.314 65.784   1.00 30.64 322 A 1 
ATOM 2527 C CA  . SER A 0 322 . -92.011  -19.261 67.165   1.00 30.64 322 A 1 
ATOM 2528 C C   . SER A 0 322 . -93.274  -20.110 67.369   1.00 30.64 322 A 1 
ATOM 2529 C CB  . SER A 0 322 . -92.210  -17.814 67.638   1.00 30.64 322 A 1 
ATOM 2530 O O   . SER A 0 322 . -94.220  -20.050 66.584   1.00 30.64 322 A 1 
ATOM 2531 O OG  . SER A 0 322 . -93.139  -17.099 66.847   1.00 30.64 322 A 1 
ATOM 2532 N N   . SER A 0 323 . -93.320  -20.885 68.460   1.00 32.41 323 A 1 
ATOM 2533 C CA  . SER A 0 323 . -94.503  -21.661 68.864   1.00 32.41 323 A 1 
ATOM 2534 C C   . SER A 0 323 . -95.006  -21.231 70.246   1.00 32.41 323 A 1 
ATOM 2535 C CB  . SER A 0 323 . -94.281  -23.173 68.734   1.00 32.41 323 A 1 
ATOM 2536 O O   . SER A 0 323 . -94.523  -21.636 71.300   1.00 32.41 323 A 1 
ATOM 2537 O OG  . SER A 0 323 . -93.049  -23.597 69.277   1.00 32.41 323 A 1 
ATOM 2538 N N   . TYR A 0 324 . -96.014  -20.363 70.220   1.00 25.77 324 A 1 
ATOM 2539 C CA  . TYR A 0 324 . -96.771  -19.918 71.386   1.00 25.77 324 A 1 
ATOM 2540 C C   . TYR A 0 324 . -97.700  -21.045 71.876   1.00 25.77 324 A 1 
ATOM 2541 C CB  . TYR A 0 324 . -97.588  -18.686 70.946   1.00 25.77 324 A 1 
ATOM 2542 O O   . TYR A 0 324 . -98.327  -21.709 71.052   1.00 25.77 324 A 1 
ATOM 2543 C CG  . TYR A 0 324 . -97.827  -17.609 71.983   1.00 25.77 324 A 1 
ATOM 2544 C CD1 . TYR A 0 324 . -99.058  -17.525 72.664   1.00 25.77 324 A 1 
ATOM 2545 C CD2 . TYR A 0 324 . -96.855  -16.605 72.160   1.00 25.77 324 A 1 
ATOM 2546 C CE1 . TYR A 0 324 . -99.320  -16.424 73.505   1.00 25.77 324 A 1 
ATOM 2547 C CE2 . TYR A 0 324 . -97.115  -15.503 72.995   1.00 25.77 324 A 1 
ATOM 2548 O OH  . TYR A 0 324 . -98.632  -14.326 74.437   1.00 25.77 324 A 1 
ATOM 2549 C CZ  . TYR A 0 324 . -98.356  -15.405 73.659   1.00 25.77 324 A 1 
ATOM 2550 N N   . GLY A 0 325 . -97.893  -21.201 73.194   1.00 31.00 325 A 1 
ATOM 2551 C CA  . GLY A 0 325 . -99.111  -21.850 73.705   1.00 31.00 325 A 1 
ATOM 2552 C C   . GLY A 0 325 . -98.987  -22.841 74.863   1.00 31.00 325 A 1 
ATOM 2553 O O   . GLY A 0 325 . -99.120  -24.048 74.664   1.00 31.00 325 A 1 
ATOM 2554 N N   . LYS A 0 326 . -98.997  -22.333 76.104   1.00 30.12 326 A 1 
ATOM 2555 C CA  . LYS A 0 326 . -99.795  -22.990 77.153   1.00 30.12 326 A 1 
ATOM 2556 C C   . LYS A 0 326 . -100.431 -22.002 78.139   1.00 30.12 326 A 1 
ATOM 2557 C CB  . LYS A 0 326 . -99.012  -24.127 77.841   1.00 30.12 326 A 1 
ATOM 2558 O O   . LYS A 0 326 . -99.786  -21.460 79.025   1.00 30.12 326 A 1 
ATOM 2559 C CG  . LYS A 0 326 . -100.006 -25.214 78.284   1.00 30.12 326 A 1 
ATOM 2560 C CD  . LYS A 0 326 . -99.309  -26.498 78.751   1.00 30.12 326 A 1 
ATOM 2561 C CE  . LYS A 0 326 . -100.331 -27.609 79.030   1.00 30.12 326 A 1 
ATOM 2562 N NZ  . LYS A 0 326 . -101.236 -27.252 80.152   1.00 30.12 326 A 1 
ATOM 2563 N N   . ALA A 0 327 . -101.736 -21.814 77.960   1.00 25.53 327 A 1 
ATOM 2564 C CA  . ALA A 0 327 . -102.672 -21.170 78.882   1.00 25.53 327 A 1 
ATOM 2565 C C   . ALA A 0 327 . -102.750 -21.902 80.251   1.00 25.53 327 A 1 
ATOM 2566 C CB  . ALA A 0 327 . -104.019 -21.206 78.136   1.00 25.53 327 A 1 
ATOM 2567 O O   . ALA A 0 327 . -102.470 -23.102 80.313   1.00 25.53 327 A 1 
ATOM 2568 N N   . ALA A 0 328 . -103.190 -21.284 81.357   1.00 22.67 328 A 1 
ATOM 2569 C CA  . ALA A 0 328 . -103.566 -19.880 81.609   1.00 22.67 328 A 1 
ATOM 2570 C C   . ALA A 0 328 . -103.526 -19.564 83.125   1.00 22.67 328 A 1 
ATOM 2571 C CB  . ALA A 0 328 . -104.986 -19.601 81.075   1.00 22.67 328 A 1 
ATOM 2572 O O   . ALA A 0 328 . -103.377 -20.455 83.957   1.00 22.67 328 A 1 
ATOM 2573 N N   . SER A 0 329 . -103.718 -18.284 83.451   1.00 29.34 329 A 1 
ATOM 2574 C CA  . SER A 0 329 . -103.909 -17.702 84.787   1.00 29.34 329 A 1 
ATOM 2575 C C   . SER A 0 329 . -104.819 -18.486 85.749   1.00 29.34 329 A 1 
ATOM 2576 C CB  . SER A 0 329 . -104.585 -16.336 84.576   1.00 29.34 329 A 1 
ATOM 2577 O O   . SER A 0 329 . -105.982 -18.734 85.422   1.00 29.34 329 A 1 
ATOM 2578 O OG  . SER A 0 329 . -105.769 -16.506 83.806   1.00 29.34 329 A 1 
ATOM 2579 N N   . MET A 0 330 . -104.353 -18.705 86.985   1.00 25.52 330 A 1 
ATOM 2580 C CA  . MET A 0 330 . -105.081 -18.353 88.223   1.00 25.52 330 A 1 
ATOM 2581 C C   . MET A 0 330 . -104.216 -18.586 89.479   1.00 25.52 330 A 1 
ATOM 2582 C CB  . MET A 0 330 . -106.420 -19.108 88.383   1.00 25.52 330 A 1 
ATOM 2583 O O   . MET A 0 330 . -103.417 -19.517 89.496   1.00 25.52 330 A 1 
ATOM 2584 C CG  . MET A 0 330 . -106.327 -20.632 88.257   1.00 25.52 330 A 1 
ATOM 2585 S SD  . MET A 0 330 . -107.877 -21.489 88.662   1.00 25.52 330 A 1 
ATOM 2586 C CE  . MET A 0 330 . -107.457 -23.130 88.021   1.00 25.52 330 A 1 
ATOM 2587 N N   . ARG A 0 331 . -104.490 -17.816 90.546   1.00 27.75 331 A 1 
ATOM 2588 C CA  . ARG A 0 331 . -103.971 -17.964 91.929   1.00 27.75 331 A 1 
ATOM 2589 C C   . ARG A 0 331 . -102.524 -17.533 92.188   1.00 27.75 331 A 1 
ATOM 2590 C CB  . ARG A 0 331 . -104.285 -19.343 92.528   1.00 27.75 331 A 1 
ATOM 2591 O O   . ARG A 0 331 . -101.685 -18.313 92.618   1.00 27.75 331 A 1 
ATOM 2592 C CG  . ARG A 0 331 . -105.767 -19.694 92.407   1.00 27.75 331 A 1 
ATOM 2593 C CD  . ARG A 0 331 . -106.057 -20.986 93.160   1.00 27.75 331 A 1 
ATOM 2594 N NE  . ARG A 0 331 . -107.437 -21.425 92.888   1.00 27.75 331 A 1 
ATOM 2595 N NH1 . ARG A 0 331 . -107.909 -22.292 94.960   1.00 27.75 331 A 1 
ATOM 2596 N NH2 . ARG A 0 331 . -109.477 -22.292 93.366   1.00 27.75 331 A 1 
ATOM 2597 C CZ  . ARG A 0 331 . -108.262 -22.001 93.739   1.00 27.75 331 A 1 
ATOM 2598 N N   . GLU A 0 332 . -102.318 -16.235 92.024   1.00 24.67 332 A 1 
ATOM 2599 C CA  . GLU A 0 332 . -101.900 -15.356 93.130   1.00 24.67 332 A 1 
ATOM 2600 C C   . GLU A 0 332 . -102.319 -15.912 94.519   1.00 24.67 332 A 1 
ATOM 2601 C CB  . GLU A 0 332 . -102.622 -14.037 92.796   1.00 24.67 332 A 1 
ATOM 2602 O O   . GLU A 0 332 . -103.511 -16.124 94.761   1.00 24.67 332 A 1 
ATOM 2603 C CG  . GLU A 0 332 . -102.398 -12.794 93.657   1.00 24.67 332 A 1 
ATOM 2604 C CD  . GLU A 0 332 . -103.147 -11.628 92.979   1.00 24.67 332 A 1 
ATOM 2605 O OE1 . GLU A 0 332 . -102.475 -10.701 92.477   1.00 24.67 332 A 1 
ATOM 2606 O OE2 . GLU A 0 332 . -104.389 -11.746 92.826   1.00 24.67 332 A 1 
ATOM 2607 N N   . VAL A 0 333 . -101.329 -16.218 95.370   1.00 31.65 333 A 1 
ATOM 2608 C CA  . VAL A 0 333 . -101.408 -16.477 96.825   1.00 31.65 333 A 1 
ATOM 2609 C C   . VAL A 0 333 . -100.037 -16.100 97.403   1.00 31.65 333 A 1 
ATOM 2610 C CB  . VAL A 0 333 . -101.702 -17.952 97.197   1.00 31.65 333 A 1 
ATOM 2611 O O   . VAL A 0 333 . -99.023  -16.566 96.892   1.00 31.65 333 A 1 
ATOM 2612 C CG1 . VAL A 0 333 . -101.765 -18.144 98.723   1.00 31.65 333 A 1 
ATOM 2613 C CG2 . VAL A 0 333 . -103.033 -18.479 96.644   1.00 31.65 333 A 1 
ATOM 2614 N N   . ASP A 0 334 . -100.021 -15.273 98.442   1.00 28.22 334 A 1 
ATOM 2615 C CA  . ASP A 0 334 . -98.860  -14.511 98.931   1.00 28.22 334 A 1 
ATOM 2616 C C   . ASP A 0 334 . -97.932  -15.320 99.866   1.00 28.22 334 A 1 
ATOM 2617 C CB  . ASP A 0 334 . -99.376  -13.260 99.693   1.00 28.22 334 A 1 
ATOM 2618 O O   . ASP A 0 334 . -98.439  -16.059 100.727  1.00 28.22 334 A 1 
ATOM 2619 C CG  . ASP A 0 334 . -100.808 -12.817 99.333   1.00 28.22 334 A 1 
ATOM 2620 O OD1 . ASP A 0 334 . -100.964 -11.810 98.615   1.00 28.22 334 A 1 
ATOM 2621 O OD2 . ASP A 0 334 . -101.757 -13.529 99.755   1.00 28.22 334 A 1 
ATOM 2622 N N   . GLN A 0 335 . -96.597  -15.120 99.798   1.00 31.26 335 A 1 
ATOM 2623 C CA  . GLN A 0 335 . -95.727  -15.225 100.994  1.00 31.26 335 A 1 
ATOM 2624 C C   . GLN A 0 335 . -94.292  -14.638 100.896  1.00 31.26 335 A 1 
ATOM 2625 C CB  . GLN A 0 335 . -95.699  -16.667 101.568  1.00 31.26 335 A 1 
ATOM 2626 O O   . GLN A 0 335 . -93.316  -15.353 100.668  1.00 31.26 335 A 1 
ATOM 2627 C CG  . GLN A 0 335 . -96.096  -16.655 103.057  1.00 31.26 335 A 1 
ATOM 2628 C CD  . GLN A 0 335 . -96.813  -17.930 103.462  1.00 31.26 335 A 1 
ATOM 2629 N NE2 . GLN A 0 335 . -98.049  -18.079 103.037  1.00 31.26 335 A 1 
ATOM 2630 O OE1 . GLN A 0 335 . -96.299  -18.796 104.155  1.00 31.26 335 A 1 
ATOM 2631 N N   . TYR A 0 336 . -94.192  -13.334 101.170  1.00 27.61 336 A 1 
ATOM 2632 C CA  . TYR A 0 336 . -93.165  -12.534 101.870  1.00 27.61 336 A 1 
ATOM 2633 C C   . TYR A 0 336 . -91.710  -13.065 101.963  1.00 27.61 336 A 1 
ATOM 2634 C CB  . TYR A 0 336 . -93.715  -12.237 103.282  1.00 27.61 336 A 1 
ATOM 2635 O O   . TYR A 0 336 . -91.469  -14.180 102.431  1.00 27.61 336 A 1 
ATOM 2636 C CG  . TYR A 0 336 . -93.503  -10.816 103.766  1.00 27.61 336 A 1 
ATOM 2637 C CD1 . TYR A 0 336 . -92.281  -10.434 104.354  1.00 27.61 336 A 1 
ATOM 2638 C CD2 . TYR A 0 336 . -94.536  -9.868  103.614  1.00 27.61 336 A 1 
ATOM 2639 C CE1 . TYR A 0 336 . -92.079  -9.099  104.759  1.00 27.61 336 A 1 
ATOM 2640 C CE2 . TYR A 0 336 . -94.348  -8.542  104.048  1.00 27.61 336 A 1 
ATOM 2641 O OH  . TYR A 0 336 . -92.922  -6.854  104.987  1.00 27.61 336 A 1 
ATOM 2642 C CZ  . TYR A 0 336 . -93.110  -8.146  104.597  1.00 27.61 336 A 1 
ATOM 2643 N N   . GLY A 0 337 . -90.697  -12.219 101.700  1.00 29.09 337 A 1 
ATOM 2644 C CA  . GLY A 0 337 . -89.352  -12.424 102.271  1.00 29.09 337 A 1 
ATOM 2645 C C   . GLY A 0 337 . -88.096  -11.822 101.608  1.00 29.09 337 A 1 
ATOM 2646 O O   . GLY A 0 337 . -87.072  -12.490 101.672  1.00 29.09 337 A 1 
ATOM 2647 N N   . GLY A 0 338 . -88.145  -10.611 101.037  1.00 25.88 338 A 1 
ATOM 2648 C CA  . GLY A 0 338 . -87.103  -9.552  101.139  1.00 25.88 338 A 1 
ATOM 2649 C C   . GLY A 0 338 . -85.588  -9.672  100.757  1.00 25.88 338 A 1 
ATOM 2650 O O   . GLY A 0 338 . -84.936  -10.707 100.824  1.00 25.88 338 A 1 
ATOM 2651 N N   . TYR A 0 339 . -85.018  -8.468  100.521  1.00 29.50 339 A 1 
ATOM 2652 C CA  . TYR A 0 339 . -83.624  -7.979  100.763  1.00 29.50 339 A 1 
ATOM 2653 C C   . TYR A 0 339 . -82.428  -8.511  99.905   1.00 29.50 339 A 1 
ATOM 2654 C CB  . TYR A 0 339 . -83.300  -8.055  102.277  1.00 29.50 339 A 1 
ATOM 2655 O O   . TYR A 0 339 . -82.362  -9.683  99.565   1.00 29.50 339 A 1 
ATOM 2656 C CG  . TYR A 0 339 . -84.489  -8.082  103.238  1.00 29.50 339 A 1 
ATOM 2657 C CD1 . TYR A 0 339 . -85.348  -6.969  103.358  1.00 29.50 339 A 1 
ATOM 2658 C CD2 . TYR A 0 339 . -84.790  -9.268  103.941  1.00 29.50 339 A 1 
ATOM 2659 C CE1 . TYR A 0 339 . -86.512  -7.049  104.152  1.00 29.50 339 A 1 
ATOM 2660 C CE2 . TYR A 0 339 . -85.942  -9.344  104.751  1.00 29.50 339 A 1 
ATOM 2661 O OH  . TYR A 0 339 . -87.951  -8.321  105.588  1.00 29.50 339 A 1 
ATOM 2662 C CZ  . TYR A 0 339 . -86.815  -8.239  104.848  1.00 29.50 339 A 1 
ATOM 2663 N N   . GLY A 0 340 . -81.371  -7.740  99.556   1.00 28.05 340 A 1 
ATOM 2664 C CA  . GLY A 0 340 . -81.135  -6.277  99.617   1.00 28.05 340 A 1 
ATOM 2665 C C   . GLY A 0 340 . -79.638  -5.825  99.589   1.00 28.05 340 A 1 
ATOM 2666 O O   . GLY A 0 340 . -78.858  -6.271  100.422  1.00 28.05 340 A 1 
ATOM 2667 N N   . GLY A 0 341 . -79.255  -4.869  98.710   1.00 27.52 341 A 1 
ATOM 2668 C CA  . GLY A 0 341 . -77.950  -4.131  98.689   1.00 27.52 341 A 1 
ATOM 2669 C C   . GLY A 0 341 . -76.766  -4.801  97.942   1.00 27.52 341 A 1 
ATOM 2670 O O   . GLY A 0 341 . -76.788  -6.006  97.739   1.00 27.52 341 A 1 
ATOM 2671 N N   . GLY A 0 342 . -75.691  -4.125  97.478   1.00 29.94 342 A 1 
ATOM 2672 C CA  . GLY A 0 342 . -75.316  -2.689  97.356   1.00 29.94 342 A 1 
ATOM 2673 C C   . GLY A 0 342 . -73.972  -2.543  96.571   1.00 29.94 342 A 1 
ATOM 2674 O O   . GLY A 0 342 . -73.129  -3.424  96.658   1.00 29.94 342 A 1 
ATOM 2675 N N   . GLN A 0 343 . -73.805  -1.624  95.603   1.00 26.99 343 A 1 
ATOM 2676 C CA  . GLN A 0 343 . -73.271  -0.236  95.692   1.00 26.99 343 A 1 
ATOM 2677 C C   . GLN A 0 343 . -71.759  -0.024  96.014   1.00 26.99 343 A 1 
ATOM 2678 C CB  . GLN A 0 343 . -74.129  0.659   96.607   1.00 26.99 343 A 1 
ATOM 2679 O O   . GLN A 0 343 . -71.408  0.088   97.183   1.00 26.99 343 A 1 
ATOM 2680 C CG  . GLN A 0 343 . -75.505  1.016   96.036   1.00 26.99 343 A 1 
ATOM 2681 C CD  . GLN A 0 343 . -76.180  2.064   96.914   1.00 26.99 343 A 1 
ATOM 2682 N NE2 . GLN A 0 343 . -76.261  3.308   96.491   1.00 26.99 343 A 1 
ATOM 2683 O OE1 . GLN A 0 343 . -76.624  1.797   98.014   1.00 26.99 343 A 1 
ATOM 2684 N N   . ALA A 0 344 . -70.910  0.179   94.980   1.00 29.60 344 A 1 
ATOM 2685 C CA  . ALA A 0 344 . -69.625  0.944   94.938   1.00 29.60 344 A 1 
ATOM 2686 C C   . ALA A 0 344 . -68.917  0.737   93.561   1.00 29.60 344 A 1 
ATOM 2687 C CB  . ALA A 0 344 . -68.673  0.458   96.047   1.00 29.60 344 A 1 
ATOM 2688 O O   . ALA A 0 344 . -69.158  -0.292  92.942   1.00 29.60 344 A 1 
ATOM 2689 N N   . ALA A 0 345 . -68.026  1.582   93.009   1.00 32.66 345 A 1 
ATOM 2690 C CA  . ALA A 0 345 . -67.801  3.031   93.145   1.00 32.66 345 A 1 
ATOM 2691 C C   . ALA A 0 345 . -67.011  3.610   91.926   1.00 32.66 345 A 1 
ATOM 2692 C CB  . ALA A 0 345 . -67.026  3.339   94.435   1.00 32.66 345 A 1 
ATOM 2693 O O   . ALA A 0 345 . -66.131  2.959   91.379   1.00 32.66 345 A 1 
ATOM 2694 N N   . GLN A 0 346 . -67.356  4.846   91.540   1.00 27.57 346 A 1 
ATOM 2695 C CA  . GLN A 0 346 . -66.549  5.957   90.977   1.00 27.57 346 A 1 
ATOM 2696 C C   . GLN A 0 346 . -65.144  5.732   90.339   1.00 27.57 346 A 1 
ATOM 2697 C CB  . GLN A 0 346 . -66.432  6.949   92.148   1.00 27.57 346 A 1 
ATOM 2698 O O   . GLN A 0 346 . -64.211  5.288   90.999   1.00 27.57 346 A 1 
ATOM 2699 C CG  . GLN A 0 346 . -65.914  8.349   91.796   1.00 27.57 346 A 1 
ATOM 2700 C CD  . GLN A 0 346 . -65.968  9.289   93.002   1.00 27.57 346 A 1 
ATOM 2701 N NE2 . GLN A 0 346 . -65.740  10.569  92.811   1.00 27.57 346 A 1 
ATOM 2702 O OE1 . GLN A 0 346 . -66.232  8.910   94.130   1.00 27.57 346 A 1 
ATOM 2703 N N   . GLY A 0 347 . -64.936  6.274   89.122   1.00 33.75 347 A 1 
ATOM 2704 C CA  . GLY A 0 347 . -63.613  6.529   88.511   1.00 33.75 347 A 1 
ATOM 2705 C C   . GLY A 0 347 . -63.689  7.373   87.217   1.00 33.75 347 A 1 
ATOM 2706 O O   . GLY A 0 347 . -64.644  7.237   86.459   1.00 33.75 347 A 1 
ATOM 2707 N N   . GLN A 0 348 . -62.719  8.266   86.962   1.00 31.20 348 A 1 
ATOM 2708 C CA  . GLN A 0 348 . -62.679  9.201   85.810   1.00 31.20 348 A 1 
ATOM 2709 C C   . GLN A 0 348 . -61.251  9.325   85.237   1.00 31.20 348 A 1 
ATOM 2710 C CB  . GLN A 0 348 . -63.066  10.628  86.266   1.00 31.20 348 A 1 
ATOM 2711 O O   . GLN A 0 348 . -60.322  9.316   86.038   1.00 31.20 348 A 1 
ATOM 2712 C CG  . GLN A 0 348 . -64.480  10.835  86.824   1.00 31.20 348 A 1 
ATOM 2713 C CD  . GLN A 0 348 . -64.608  12.219  87.460   1.00 31.20 348 A 1 
ATOM 2714 N NE2 . GLN A 0 348 . -64.748  13.277  86.689   1.00 31.20 348 A 1 
ATOM 2715 O OE1 . GLN A 0 348 . -64.561  12.380  88.667   1.00 31.20 348 A 1 
ATOM 2716 N N   . SER A 0 349 . -61.077  9.541   83.916   1.00 29.49 349 A 1 
ATOM 2717 C CA  . SER A 0 349 . -60.044  10.418  83.288   1.00 29.49 349 A 1 
ATOM 2718 C C   . SER A 0 349 . -60.001  10.286  81.741   1.00 29.49 349 A 1 
ATOM 2719 C CB  . SER A 0 349 . -58.618  10.153  83.804   1.00 29.49 349 A 1 
ATOM 2720 O O   . SER A 0 349 . -60.157  9.191   81.214   1.00 29.49 349 A 1 
ATOM 2721 O OG  . SER A 0 349 . -57.738  11.165  83.359   1.00 29.49 349 A 1 
ATOM 2722 N N   . TYR A 0 350 . -59.764  11.406  81.042   1.00 31.07 350 A 1 
ATOM 2723 C CA  . TYR A 0 350 . -59.465  11.638  79.605   1.00 31.07 350 A 1 
ATOM 2724 C C   . TYR A 0 350 . -58.826  10.457  78.807   1.00 31.07 350 A 1 
ATOM 2725 C CB  . TYR A 0 350 . -58.475  12.826  79.593   1.00 31.07 350 A 1 
ATOM 2726 O O   . TYR A 0 350 . -57.935  9.786   79.326   1.00 31.07 350 A 1 
ATOM 2727 C CG  . TYR A 0 350 . -58.890  14.071  80.380   1.00 31.07 350 A 1 
ATOM 2728 C CD1 . TYR A 0 350 . -59.485  15.154  79.707   1.00 31.07 350 A 1 
ATOM 2729 C CD2 . TYR A 0 350 . -58.658  14.169  81.770   1.00 31.07 350 A 1 
ATOM 2730 C CE1 . TYR A 0 350 . -59.831  16.327  80.407   1.00 31.07 350 A 1 
ATOM 2731 C CE2 . TYR A 0 350 . -59.037  15.324  82.483   1.00 31.07 350 A 1 
ATOM 2732 O OH  . TYR A 0 350 . -59.947  17.549  82.464   1.00 31.07 350 A 1 
ATOM 2733 C CZ  . TYR A 0 350 . -59.614  16.415  81.796   1.00 31.07 350 A 1 
ATOM 2734 N N   . GLY A 0 351 . -59.116  10.164  77.522   1.00 29.03 351 A 1 
ATOM 2735 C CA  . GLY A 0 351 . -59.865  10.865  76.449   1.00 29.03 351 A 1 
ATOM 2736 C C   . GLY A 0 351 . -58.958  11.652  75.473   1.00 29.03 351 A 1 
ATOM 2737 O O   . GLY A 0 351 . -58.145  12.414  75.974   1.00 29.03 351 A 1 
ATOM 2738 N N   . GLY A 0 352 . -59.083  11.511  74.136   1.00 31.23 352 A 1 
ATOM 2739 C CA  . GLY A 0 352 . -58.462  12.372  73.085   1.00 31.23 352 A 1 
ATOM 2740 C C   . GLY A 0 352 . -58.121  11.676  71.742   1.00 31.23 352 A 1 
ATOM 2741 O O   . GLY A 0 352 . -58.379  10.483  71.605   1.00 31.23 352 A 1 
ATOM 2742 N N   . SER A 0 353 . -57.611  12.432  70.752   1.00 29.01 353 A 1 
ATOM 2743 C CA  . SER A 0 353 . -57.632  12.108  69.305   1.00 29.01 353 A 1 
ATOM 2744 C C   . SER A 0 353 . -56.411  12.572  68.485   1.00 29.01 353 A 1 
ATOM 2745 C CB  . SER A 0 353 . -58.822  12.855  68.685   1.00 29.01 353 A 1 
ATOM 2746 O O   . SER A 0 353 . -55.894  13.664  68.747   1.00 29.01 353 A 1 
ATOM 2747 O OG  . SER A 0 353 . -58.657  14.259  68.857   1.00 29.01 353 A 1 
ATOM 2748 N N   . LYS A 0 354 . -56.102  11.891  67.363   1.00 33.94 354 A 1 
ATOM 2749 C CA  . LYS A 0 354 . -55.330  12.480  66.244   1.00 33.94 354 A 1 
ATOM 2750 C C   . LYS A 0 354 . -55.565  11.795  64.881   1.00 33.94 354 A 1 
ATOM 2751 C CB  . LYS A 0 354 . -53.835  12.413  66.588   1.00 33.94 354 A 1 
ATOM 2752 O O   . LYS A 0 354 . -54.921  10.799  64.578   1.00 33.94 354 A 1 
ATOM 2753 C CG  . LYS A 0 354 . -52.967  13.239  65.622   1.00 33.94 354 A 1 
ATOM 2754 C CD  . LYS A 0 354 . -51.502  12.808  65.719   1.00 33.94 354 A 1 
ATOM 2755 C CE  . LYS A 0 354 . -50.623  13.638  64.786   1.00 33.94 354 A 1 
ATOM 2756 N NZ  . LYS A 0 354 . -49.270  13.040  64.672   1.00 33.94 354 A 1 
ATOM 2757 N N   . THR A 0 355 . -56.364  12.416  64.014   1.00 30.20 355 A 1 
ATOM 2758 C CA  . THR A 0 355 . -56.487  12.051  62.585   1.00 30.20 355 A 1 
ATOM 2759 C C   . THR A 0 355 . -55.387  12.685  61.728   1.00 30.20 355 A 1 
ATOM 2760 C CB  . THR A 0 355 . -57.881  12.438  62.060   1.00 30.20 355 A 1 
ATOM 2761 O O   . THR A 0 355 . -55.111  13.877  61.874   1.00 30.20 355 A 1 
ATOM 2762 C CG2 . THR A 0 355 . -58.064  12.363  60.542   1.00 30.20 355 A 1 
ATOM 2763 O OG1 . THR A 0 355 . -58.831  11.576  62.632   1.00 30.20 355 A 1 
ATOM 2764 N N   . VAL A 0 356 . -54.792  11.909  60.809   1.00 32.06 356 A 1 
ATOM 2765 C CA  . VAL A 0 356 . -53.920  12.362  59.697   1.00 32.06 356 A 1 
ATOM 2766 C C   . VAL A 0 356 . -54.116  11.379  58.522   1.00 32.06 356 A 1 
ATOM 2767 C CB  . VAL A 0 356 . -52.423  12.422  60.097   1.00 32.06 356 A 1 
ATOM 2768 O O   . VAL A 0 356 . -53.554  10.294  58.549   1.00 32.06 356 A 1 
ATOM 2769 C CG1 . VAL A 0 356 . -51.605  13.117  58.998   1.00 32.06 356 A 1 
ATOM 2770 C CG2 . VAL A 0 356 . -52.135  13.187  61.399   1.00 32.06 356 A 1 
ATOM 2771 N N   . VAL A 0 357 . -55.092  11.592  57.633   1.00 32.22 357 A 1 
ATOM 2772 C CA  . VAL A 0 357 . -55.026  12.403  56.388   1.00 32.22 357 A 1 
ATOM 2773 C C   . VAL A 0 357 . -54.313  11.707  55.213   1.00 32.22 357 A 1 
ATOM 2774 C CB  . VAL A 0 357 . -54.557  13.862  56.589   1.00 32.22 357 A 1 
ATOM 2775 O O   . VAL A 0 357 . -53.189  11.230  55.330   1.00 32.22 357 A 1 
ATOM 2776 C CG1 . VAL A 0 357 . -54.291  14.618  55.278   1.00 32.22 357 A 1 
ATOM 2777 C CG2 . VAL A 0 357 . -55.625  14.664  57.348   1.00 32.22 357 A 1 
ATOM 2778 N N   . SER A 0 358 . -55.009  11.705  54.073   1.00 30.49 358 A 1 
ATOM 2779 C CA  . SER A 0 358 . -54.711  11.024  52.808   1.00 30.49 358 A 1 
ATOM 2780 C C   . SER A 0 358 . -53.435  11.456  52.075   1.00 30.49 358 A 1 
ATOM 2781 C CB  . SER A 0 358 . -55.861  11.306  51.823   1.00 30.49 358 A 1 
ATOM 2782 O O   . SER A 0 358 . -52.999  12.603  52.168   1.00 30.49 358 A 1 
ATOM 2783 O OG  . SER A 0 358 . -57.132  11.234  52.451   1.00 30.49 358 A 1 
ATOM 2784 N N   . LYS A 0 359 . -52.964  10.549  51.209   1.00 33.13 359 A 1 
ATOM 2785 C CA  . LYS A 0 359 . -52.700  10.796  49.776   1.00 33.13 359 A 1 
ATOM 2786 C C   . LYS A 0 359 . -53.276  9.582   49.028   1.00 33.13 359 A 1 
ATOM 2787 C CB  . LYS A 0 359 . -51.193  10.922  49.505   1.00 33.13 359 A 1 
ATOM 2788 O O   . LYS A 0 359 . -53.063  8.478   49.512   1.00 33.13 359 A 1 
ATOM 2789 C CG  . LYS A 0 359 . -50.552  12.099  50.249   1.00 33.13 359 A 1 
ATOM 2790 C CD  . LYS A 0 359 . -49.076  12.217  49.878   1.00 33.13 359 A 1 
ATOM 2791 C CE  . LYS A 0 359 . -48.432  13.313  50.726   1.00 33.13 359 A 1 
ATOM 2792 N NZ  . LYS A 0 359 . -46.983  13.412  50.433   1.00 33.13 359 A 1 
ATOM 2793 N N   . ASP A 0 360 . -54.105  9.620   47.988   1.00 29.96 360 A 1 
ATOM 2794 C CA  . ASP A 0 360 . -54.374  10.519  46.847   1.00 29.96 360 A 1 
ATOM 2795 C C   . ASP A 0 360 . -53.908  9.899   45.516   1.00 29.96 360 A 1 
ATOM 2796 C CB  . ASP A 0 360 . -53.886  11.981  46.940   1.00 29.96 360 A 1 
ATOM 2797 O O   . ASP A 0 360 . -52.748  9.534   45.365   1.00 29.96 360 A 1 
ATOM 2798 C CG  . ASP A 0 360 . -54.826  12.906  47.716   1.00 29.96 360 A 1 
ATOM 2799 O OD1 . ASP A 0 360 . -56.058  12.741  47.571   1.00 29.96 360 A 1 
ATOM 2800 O OD2 . ASP A 0 360 . -54.298  13.776  48.441   1.00 29.96 360 A 1 
ATOM 2801 N N   . ALA A 0 361 . -54.839  9.900   44.552   1.00 32.52 361 A 1 
ATOM 2802 C CA  . ALA A 0 361 . -54.673  9.779   43.096   1.00 32.52 361 A 1 
ATOM 2803 C C   . ALA A 0 361 . -54.115  8.473   42.472   1.00 32.52 361 A 1 
ATOM 2804 C CB  . ALA A 0 361 . -53.917  11.018  42.597   1.00 32.52 361 A 1 
ATOM 2805 O O   . ALA A 0 361 . -52.916  8.220   42.468   1.00 32.52 361 A 1 
ATOM 2806 N N   . GLY A 0 362 . -54.980  7.760   41.731   1.00 25.84 362 A 1 
ATOM 2807 C CA  . GLY A 0 362 . -54.556  6.790   40.710   1.00 25.84 362 A 1 
ATOM 2808 C C   . GLY A 0 362 . -55.703  6.096   39.959   1.00 25.84 362 A 1 
ATOM 2809 O O   . GLY A 0 362 . -56.335  5.203   40.495   1.00 25.84 362 A 1 
ATOM 2810 N N   . HIS A 0 363 . -55.960  6.529   38.723   1.00 33.53 363 A 1 
ATOM 2811 C CA  . HIS A 0 363 . -56.798  5.951   37.648   1.00 33.53 363 A 1 
ATOM 2812 C C   . HIS A 0 363 . -56.881  4.400   37.596   1.00 33.53 363 A 1 
ATOM 2813 C CB  . HIS A 0 363 . -56.149  6.445   36.336   1.00 33.53 363 A 1 
ATOM 2814 O O   . HIS A 0 363 . -55.925  3.733   37.958   1.00 33.53 363 A 1 
ATOM 2815 C CG  . HIS A 0 363 . -55.752  7.907   36.350   1.00 33.53 363 A 1 
ATOM 2816 C CD2 . HIS A 0 363 . -56.532  8.962   35.966   1.00 33.53 363 A 1 
ATOM 2817 N ND1 . HIS A 0 363 . -54.569  8.436   36.831   1.00 33.53 363 A 1 
ATOM 2818 C CE1 . HIS A 0 363 . -54.648  9.775   36.749   1.00 33.53 363 A 1 
ATOM 2819 N NE2 . HIS A 0 363 . -55.829  10.141  36.227   1.00 33.53 363 A 1 
ATOM 2820 N N   . GLY A 0 364 . -57.920  3.750   37.050   1.00 25.27 364 A 1 
ATOM 2821 C CA  . GLY A 0 364 . -59.101  4.206   36.298   1.00 25.27 364 A 1 
ATOM 2822 C C   . GLY A 0 364 . -59.687  3.052   35.447   1.00 25.27 364 A 1 
ATOM 2823 O O   . GLY A 0 364 . -59.116  1.970   35.435   1.00 25.27 364 A 1 
ATOM 2824 N N   . TRP A 0 365 . -60.772  3.300   34.691   1.00 26.60 365 A 1 
ATOM 2825 C CA  . TRP A 0 365 . -61.549  2.310   33.896   1.00 26.60 365 A 1 
ATOM 2826 C C   . TRP A 0 365 . -62.329  1.256   34.737   1.00 26.60 365 A 1 
ATOM 2827 C CB  . TRP A 0 365 . -60.679  1.637   32.810   1.00 26.60 365 A 1 
ATOM 2828 O O   . TRP A 0 365 . -61.880  0.825   35.785   1.00 26.60 365 A 1 
ATOM 2829 C CG  . TRP A 0 365 . -59.797  2.524   31.973   1.00 26.60 365 A 1 
ATOM 2830 C CD1 . TRP A 0 365 . -58.532  2.883   32.293   1.00 26.60 365 A 1 
ATOM 2831 C CD2 . TRP A 0 365 . -60.038  3.089   30.644   1.00 26.60 365 A 1 
ATOM 2832 C CE2 . TRP A 0 365 . -58.879  3.825   30.246   1.00 26.60 365 A 1 
ATOM 2833 C CE3 . TRP A 0 365 . -61.103  3.026   29.717   1.00 26.60 365 A 1 
ATOM 2834 N NE1 . TRP A 0 365 . -57.997  3.671   31.293   1.00 26.60 365 A 1 
ATOM 2835 C CH2 . TRP A 0 365 . -59.871  4.405   28.115   1.00 26.60 365 A 1 
ATOM 2836 C CZ2 . TRP A 0 365 . -58.791  4.483   29.010   1.00 26.60 365 A 1 
ATOM 2837 C CZ3 . TRP A 0 365 . -61.021  3.674   28.467   1.00 26.60 365 A 1 
ATOM 2838 N N   . GLY A 0 366 . -63.533  0.800   34.354   1.00 30.06 366 A 1 
ATOM 2839 C CA  . GLY A 0 366 . -64.341  1.258   33.214   1.00 30.06 366 A 1 
ATOM 2840 C C   . GLY A 0 366 . -65.581  0.422   32.839   1.00 30.06 366 A 1 
ATOM 2841 O O   . GLY A 0 366 . -65.732  0.094   31.664   1.00 30.06 366 A 1 
ATOM 2842 N N   . SER A 0 367 . -66.490  0.080   33.765   1.00 36.27 367 A 1 
ATOM 2843 C CA  . SER A 0 367 . -67.816  -0.522  33.463   1.00 36.27 367 A 1 
ATOM 2844 C C   . SER A 0 367 . -68.735  -0.514  34.696   1.00 36.27 367 A 1 
ATOM 2845 C CB  . SER A 0 367 . -67.625  -1.982  33.007   1.00 36.27 367 A 1 
ATOM 2846 O O   . SER A 0 367 . -68.224  -0.483  35.805   1.00 36.27 367 A 1 
ATOM 2847 O OG  . SER A 0 367 . -67.475  -1.979  31.600   1.00 36.27 367 A 1 
ATOM 2848 N N   . LYS A 0 368 . -70.070  -0.630  34.651   1.00 28.91 368 A 1 
ATOM 2849 C CA  . LYS A 0 368 . -71.173  -0.352  33.695   1.00 28.91 368 A 1 
ATOM 2850 C C   . LYS A 0 368 . -72.394  -1.087  34.292   1.00 28.91 368 A 1 
ATOM 2851 C CB  . LYS A 0 368 . -70.968  -0.931  32.270   1.00 28.91 368 A 1 
ATOM 2852 O O   . LYS A 0 368 . -72.381  -2.308  34.321   1.00 28.91 368 A 1 
ATOM 2853 C CG  . LYS A 0 368 . -70.902  0.103   31.135   1.00 28.91 368 A 1 
ATOM 2854 C CD  . LYS A 0 368 . -70.785  -0.657  29.802   1.00 28.91 368 A 1 
ATOM 2855 C CE  . LYS A 0 368 . -70.803  0.274   28.586   1.00 28.91 368 A 1 
ATOM 2856 N NZ  . LYS A 0 368 . -70.607  -0.499  27.332   1.00 28.91 368 A 1 
ATOM 2857 N N   . GLY A 0 369 . -73.459  -0.375  34.676   1.00 30.17 369 A 1 
ATOM 2858 C CA  . GLY A 0 369 . -74.726  -0.980  35.142   1.00 30.17 369 A 1 
ATOM 2859 C C   . GLY A 0 369 . -74.689  -1.534  36.585   1.00 30.17 369 A 1 
ATOM 2860 O O   . GLY A 0 369 . -73.761  -2.235  36.947   1.00 30.17 369 A 1 
ATOM 2861 N N   . GLY A 0 370 . -75.644  -1.259  37.479   1.00 25.33 370 A 1 
ATOM 2862 C CA  . GLY A 0 370 . -76.795  -0.346  37.414   1.00 25.33 370 A 1 
ATOM 2863 C C   . GLY A 0 370 . -78.171  -1.030  37.468   1.00 25.33 370 A 1 
ATOM 2864 O O   . GLY A 0 370 . -78.294  -2.233  37.291   1.00 25.33 370 A 1 
ATOM 2865 N N   . TYR A 0 371 . -79.214  -0.218  37.688   1.00 25.68 371 A 1 
ATOM 2866 C CA  . TYR A 0 371 . -80.635  -0.529  37.426   1.00 25.68 371 A 1 
ATOM 2867 C C   . TYR A 0 371 . -81.221  -1.846  37.998   1.00 25.68 371 A 1 
ATOM 2868 C CB  . TYR A 0 371 . -80.965  -0.278  35.936   1.00 25.68 371 A 1 
ATOM 2869 O O   . TYR A 0 371 . -81.830  -2.635  37.279   1.00 25.68 371 A 1 
ATOM 2870 C CG  . TYR A 0 371 . -80.007  -0.883  34.921   1.00 25.68 371 A 1 
ATOM 2871 C CD1 . TYR A 0 371 . -79.018  -0.071  34.327   1.00 25.68 371 A 1 
ATOM 2872 C CD2 . TYR A 0 371 . -80.077  -2.251  34.592   1.00 25.68 371 A 1 
ATOM 2873 C CE1 . TYR A 0 371 . -78.087  -0.629  33.429   1.00 25.68 371 A 1 
ATOM 2874 C CE2 . TYR A 0 371 . -79.151  -2.811  33.693   1.00 25.68 371 A 1 
ATOM 2875 O OH  . TYR A 0 371 . -77.256  -2.554  32.255   1.00 25.68 371 A 1 
ATOM 2876 C CZ  . TYR A 0 371 . -78.151  -2.005  33.116   1.00 25.68 371 A 1 
ATOM 2877 N N   . GLY A 0 372 . -81.185  -2.018  39.325   1.00 26.48 372 A 1 
ATOM 2878 C CA  . GLY A 0 372 . -81.921  -3.092  40.016   1.00 26.48 372 A 1 
ATOM 2879 C C   . GLY A 0 372 . -83.462  -2.987  39.966   1.00 26.48 372 A 1 
ATOM 2880 O O   . GLY A 0 372 . -84.044  -2.092  39.338   1.00 26.48 372 A 1 
ATOM 2881 N N   . ALA A 0 373 . -84.137  -3.894  40.676   1.00 30.94 373 A 1 
ATOM 2882 C CA  . ALA A 0 373 . -85.589  -3.935  40.895   1.00 30.94 373 A 1 
ATOM 2883 C C   . ALA A 0 373 . -85.864  -4.232  42.387   1.00 30.94 373 A 1 
ATOM 2884 C CB  . ALA A 0 373 . -86.174  -4.988  39.941   1.00 30.94 373 A 1 
ATOM 2885 O O   . ALA A 0 373 . -85.097  -4.984  42.972   1.00 30.94 373 A 1 
ATOM 2886 N N   . LYS A 0 374 . -86.807  -3.630  43.132   1.00 25.93 374 A 1 
ATOM 2887 C CA  . LYS A 0 374 . -88.105  -2.954  42.878   1.00 25.93 374 A 1 
ATOM 2888 C C   . LYS A 0 374 . -89.259  -3.905  42.523   1.00 25.93 374 A 1 
ATOM 2889 C CB  . LYS A 0 374 . -88.012  -1.658  42.032   1.00 25.93 374 A 1 
ATOM 2890 O O   . LYS A 0 374 . -89.112  -4.738  41.640   1.00 25.93 374 A 1 
ATOM 2891 C CG  . LYS A 0 374 . -88.277  -1.805  40.516   1.00 25.93 374 A 1 
ATOM 2892 C CD  . LYS A 0 374 . -87.382  -0.876  39.671   1.00 25.93 374 A 1 
ATOM 2893 C CE  . LYS A 0 374 . -87.257  -1.409  38.234   1.00 25.93 374 A 1 
ATOM 2894 N NZ  . LYS A 0 374 . -85.948  -1.057  37.626   1.00 25.93 374 A 1 
ATOM 2895 N N   . THR A 0 375 . -90.412  -3.676  43.167   1.00 26.38 375 A 1 
ATOM 2896 C CA  . THR A 0 375 . -91.677  -4.442  43.054   1.00 26.38 375 A 1 
ATOM 2897 C C   . THR A 0 375 . -91.701  -5.772  43.840   1.00 26.38 375 A 1 
ATOM 2898 C CB  . THR A 0 375 . -92.066  -4.693  41.581   1.00 26.38 375 A 1 
ATOM 2899 O O   . THR A 0 375 . -90.777  -6.555  43.690   1.00 26.38 375 A 1 
ATOM 2900 C CG2 . THR A 0 375 . -93.529  -5.076  41.364   1.00 26.38 375 A 1 
ATOM 2901 O OG1 . THR A 0 375 . -91.870  -3.526  40.808   1.00 26.38 375 A 1 
ATOM 2902 N N   . VAL A 0 376 . -92.748  -6.192  44.572   1.00 26.35 376 A 1 
ATOM 2903 C CA  . VAL A 0 376 . -93.722  -5.560  45.509   1.00 26.35 376 A 1 
ATOM 2904 C C   . VAL A 0 376 . -94.775  -6.629  45.882   1.00 26.35 376 A 1 
ATOM 2905 C CB  . VAL A 0 376 . -94.434  -4.295  44.950   1.00 26.35 376 A 1 
ATOM 2906 O O   . VAL A 0 376 . -95.224  -7.342  44.997   1.00 26.35 376 A 1 
ATOM 2907 C CG1 . VAL A 0 376 . -95.921  -4.087  45.262   1.00 26.35 376 A 1 
ATOM 2908 C CG2 . VAL A 0 376 . -93.736  -3.036  45.499   1.00 26.35 376 A 1 
ATOM 2909 N N   . SER A 0 377 . -95.174  -6.687  47.163   1.00 26.92 377 A 1 
ATOM 2910 C CA  . SER A 0 377 . -96.462  -7.167  47.735   1.00 26.92 377 A 1 
ATOM 2911 C C   . SER A 0 377 . -97.283  -8.267  47.030   1.00 26.92 377 A 1 
ATOM 2912 C CB  . SER A 0 377 . -97.386  -5.945  47.874   1.00 26.92 377 A 1 
ATOM 2913 O O   . SER A 0 377 . -97.777  -8.044  45.935   1.00 26.92 377 A 1 
ATOM 2914 O OG  . SER A 0 377 . -98.654  -6.260  48.410   1.00 26.92 377 A 1 
ATOM 2915 N N   . TYR A 0 378 . -97.678  -9.304  47.784   1.00 29.48 378 A 1 
ATOM 2916 C CA  . TYR A 0 378 . -99.080  -9.569  48.201   1.00 29.48 378 A 1 
ATOM 2917 C C   . TYR A 0 378 . -99.070  -10.605 49.355   1.00 29.48 378 A 1 
ATOM 2918 C CB  . TYR A 0 378 . -99.972  -10.070 47.039   1.00 29.48 378 A 1 
ATOM 2919 O O   . TYR A 0 378 . -98.201  -11.466 49.379   1.00 29.48 378 A 1 
ATOM 2920 C CG  . TYR A 0 378 . -100.742 -8.990  46.282   1.00 29.48 378 A 1 
ATOM 2921 C CD1 . TYR A 0 378 . -101.859 -8.365  46.875   1.00 29.48 378 A 1 
ATOM 2922 C CD2 . TYR A 0 378 . -100.368 -8.627  44.972   1.00 29.48 378 A 1 
ATOM 2923 C CE1 . TYR A 0 378 . -102.555 -7.350  46.186   1.00 29.48 378 A 1 
ATOM 2924 C CE2 . TYR A 0 378 . -101.047 -7.603  44.286   1.00 29.48 378 A 1 
ATOM 2925 O OH  . TYR A 0 378 . -102.802 -5.970  44.236   1.00 29.48 378 A 1 
ATOM 2926 C CZ  . TYR A 0 378 . -102.142 -6.958  44.896   1.00 29.48 378 A 1 
ATOM 2927 N N   . GLY A 0 379 . -99.961  -10.604 50.355   1.00 26.61 379 A 1 
ATOM 2928 C CA  . GLY A 0 379 . -101.051 -9.670  50.668   1.00 26.61 379 A 1 
ATOM 2929 C C   . GLY A 0 379 . -102.392 -10.382 50.910   1.00 26.61 379 A 1 
ATOM 2930 O O   . GLY A 0 379 . -103.083 -10.705 49.952   1.00 26.61 379 A 1 
ATOM 2931 N N   . GLY A 0 380 . -102.769 -10.592 52.179   1.00 26.95 380 A 1 
ATOM 2932 C CA  . GLY A 0 380 . -104.030 -11.229 52.616   1.00 26.95 380 A 1 
ATOM 2933 C C   . GLY A 0 380 . -103.812 -12.041 53.909   1.00 26.95 380 A 1 
ATOM 2934 O O   . GLY A 0 380 . -102.843 -12.782 53.983   1.00 26.95 380 A 1 
ATOM 2935 N N   . GLN A 0 381 . -104.501 -11.796 55.034   1.00 26.84 381 A 1 
ATOM 2936 C CA  . GLN A 0 381 . -105.932 -12.035 55.339   1.00 26.84 381 A 1 
ATOM 2937 C C   . GLN A 0 381 . -106.265 -13.526 55.584   1.00 26.84 381 A 1 
ATOM 2938 C CB  . GLN A 0 381 . -106.894 -11.395 54.319   1.00 26.84 381 A 1 
ATOM 2939 O O   . GLN A 0 381 . -105.856 -14.371 54.803   1.00 26.84 381 A 1 
ATOM 2940 C CG  . GLN A 0 381 . -106.989 -9.871  54.483   1.00 26.84 381 A 1 
ATOM 2941 C CD  . GLN A 0 381 . -107.900 -9.247  53.434   1.00 26.84 381 A 1 
ATOM 2942 N NE2 . GLN A 0 381 . -109.200 -9.432  53.516   1.00 26.84 381 A 1 
ATOM 2943 O OE1 . GLN A 0 381 . -107.462 -8.579  52.518   1.00 26.84 381 A 1 
ATOM 2944 N N   . SER A 0 382 . -107.036 -13.915 56.613   1.00 29.09 382 A 1 
ATOM 2945 C CA  . SER A 0 382 . -107.653 -13.154 57.726   1.00 29.09 382 A 1 
ATOM 2946 C C   . SER A 0 382 . -108.223 -14.091 58.816   1.00 29.09 382 A 1 
ATOM 2947 C CB  . SER A 0 382 . -108.828 -12.302 57.205   1.00 29.09 382 A 1 
ATOM 2948 O O   . SER A 0 382 . -108.284 -15.294 58.607   1.00 29.09 382 A 1 
ATOM 2949 O OG  . SER A 0 382 . -109.768 -13.056 56.465   1.00 29.09 382 A 1 
ATOM 2950 N N   . SER A 0 383 . -108.770 -13.505 59.900   1.00 28.81 383 A 1 
ATOM 2951 C CA  . SER A 0 383 . -109.865 -14.025 60.768   1.00 28.81 383 A 1 
ATOM 2952 C C   . SER A 0 383 . -109.662 -15.379 61.493   1.00 28.81 383 A 1 
ATOM 2953 C CB  . SER A 0 383 . -111.198 -14.028 60.000   1.00 28.81 383 A 1 
ATOM 2954 O O   . SER A 0 383 . -109.560 -16.408 60.846   1.00 28.81 383 A 1 
ATOM 2955 O OG  . SER A 0 383 . -111.083 -14.676 58.748   1.00 28.81 383 A 1 
ATOM 2956 N N   . ALA A 0 384 . -109.582 -15.473 62.831   1.00 26.77 384 A 1 
ATOM 2957 C CA  . ALA A 0 384 . -110.521 -15.059 63.905   1.00 26.77 384 A 1 
ATOM 2958 C C   . ALA A 0 384 . -111.645 -16.085 64.217   1.00 26.77 384 A 1 
ATOM 2959 C CB  . ALA A 0 384 . -111.031 -13.614 63.767   1.00 26.77 384 A 1 
ATOM 2960 O O   . ALA A 0 384 . -111.859 -17.029 63.470   1.00 26.77 384 A 1 
ATOM 2961 N N   . SER A 0 385 . -112.369 -15.862 65.330   1.00 30.67 385 A 1 
ATOM 2962 C CA  . SER A 0 385 . -113.259 -16.807 66.048   1.00 30.67 385 A 1 
ATOM 2963 C C   . SER A 0 385 . -112.480 -17.867 66.853   1.00 30.67 385 A 1 
ATOM 2964 C CB  . SER A 0 385 . -114.290 -17.450 65.116   1.00 30.67 385 A 1 
ATOM 2965 O O   . SER A 0 385 . -111.755 -18.666 66.282   1.00 30.67 385 A 1 
ATOM 2966 O OG  . SER A 0 385 . -115.356 -17.945 65.900   1.00 30.67 385 A 1 
ATOM 2967 N N   . SER A 0 386 . -112.411 -17.834 68.190   1.00 28.66 386 A 1 
ATOM 2968 C CA  . SER A 0 386 . -113.450 -17.831 69.246   1.00 28.66 386 A 1 
ATOM 2969 C C   . SER A 0 386 . -114.066 -19.215 69.515   1.00 28.66 386 A 1 
ATOM 2970 C CB  . SER A 0 386 . -114.497 -16.707 69.176   1.00 28.66 386 A 1 
ATOM 2971 O O   . SER A 0 386 . -114.559 -19.878 68.609   1.00 28.66 386 A 1 
ATOM 2972 O OG  . SER A 0 386 . -115.682 -17.075 68.496   1.00 28.66 386 A 1 
ATOM 2973 N N   . GLY A 0 387 . -114.034 -19.658 70.780   1.00 30.24 387 A 1 
ATOM 2974 C CA  . GLY A 0 387 . -114.491 -20.997 71.164   1.00 30.24 387 A 1 
ATOM 2975 C C   . GLY A 0 387 . -114.328 -21.298 72.656   1.00 30.24 387 A 1 
ATOM 2976 O O   . GLY A 0 387 . -113.225 -21.508 73.145   1.00 30.24 387 A 1 
ATOM 2977 N N   . LYS A 0 388 . -115.459 -21.324 73.366   1.00 28.52 388 A 1 
ATOM 2978 C CA  . LYS A 0 388 . -115.649 -21.802 74.752   1.00 28.52 388 A 1 
ATOM 2979 C C   . LYS A 0 388 . -115.025 -23.207 74.928   1.00 28.52 388 A 1 
ATOM 2980 C CB  . LYS A 0 388 . -117.170 -21.868 75.002   1.00 28.52 388 A 1 
ATOM 2981 O O   . LYS A 0 388 . -115.040 -23.988 73.988   1.00 28.52 388 A 1 
ATOM 2982 C CG  . LYS A 0 388 . -117.929 -20.547 74.735   1.00 28.52 388 A 1 
ATOM 2983 C CD  . LYS A 0 388 . -119.430 -20.797 74.531   1.00 28.52 388 A 1 
ATOM 2984 C CE  . LYS A 0 388 . -120.134 -19.491 74.136   1.00 28.52 388 A 1 
ATOM 2985 N NZ  . LYS A 0 388 . -121.569 -19.710 73.823   1.00 28.52 388 A 1 
ATOM 2986 N N   . GLY A 0 389 . -114.527 -23.639 76.087   1.00 26.05 389 A 1 
ATOM 2987 C CA  . GLY A 0 389 . -114.834 -23.188 77.447   1.00 26.05 389 A 1 
ATOM 2988 C C   . GLY A 0 389 . -115.651 -24.248 78.204   1.00 26.05 389 A 1 
ATOM 2989 O O   . GLY A 0 389 . -116.855 -24.081 78.370   1.00 26.05 389 A 1 
ATOM 2990 N N   . ALA A 0 390 . -114.994 -25.327 78.646   1.00 33.30 390 A 1 
ATOM 2991 C CA  . ALA A 0 390 . -115.519 -26.362 79.548   1.00 33.30 390 A 1 
ATOM 2992 C C   . ALA A 0 390 . -114.339 -26.912 80.384   1.00 33.30 390 A 1 
ATOM 2993 C CB  . ALA A 0 390 . -116.193 -27.460 78.713   1.00 33.30 390 A 1 
ATOM 2994 O O   . ALA A 0 390 . -113.317 -27.270 79.812   1.00 33.30 390 A 1 
ATOM 2995 N N   . TYR A 0 391 . -114.281 -26.753 81.709   1.00 28.67 391 A 1 
ATOM 2996 C CA  . TYR A 0 391 . -115.068 -27.370 82.795   1.00 28.67 391 A 1 
ATOM 2997 C C   . TYR A 0 391 . -114.641 -28.794 83.223   1.00 28.67 391 A 1 
ATOM 2998 C CB  . TYR A 0 391 . -116.601 -27.201 82.717   1.00 28.67 391 A 1 
ATOM 2999 O O   . TYR A 0 391 . -115.161 -29.789 82.737   1.00 28.67 391 A 1 
ATOM 3000 C CG  . TYR A 0 391 . -117.117 -25.967 83.436   1.00 28.67 391 A 1 
ATOM 3001 C CD1 . TYR A 0 391 . -117.194 -25.969 84.845   1.00 28.67 391 A 1 
ATOM 3002 C CD2 . TYR A 0 391 . -117.514 -24.823 82.717   1.00 28.67 391 A 1 
ATOM 3003 C CE1 . TYR A 0 391 . -117.649 -24.829 85.537   1.00 28.67 391 A 1 
ATOM 3004 C CE2 . TYR A 0 391 . -117.972 -23.683 83.405   1.00 28.67 391 A 1 
ATOM 3005 O OH  . TYR A 0 391 . -118.480 -22.575 85.464   1.00 28.67 391 A 1 
ATOM 3006 C CZ  . TYR A 0 391 . -118.037 -23.681 84.813   1.00 28.67 391 A 1 
ATOM 3007 N N   . ALA A 0 392 . -113.841 -28.802 84.301   1.00 29.58 392 A 1 
ATOM 3008 C CA  . ALA A 0 392 . -113.888 -29.712 85.457   1.00 29.58 392 A 1 
ATOM 3009 C C   . ALA A 0 392 . -113.310 -31.148 85.393   1.00 29.58 392 A 1 
ATOM 3010 C CB  . ALA A 0 392 . -115.302 -29.683 86.060   1.00 29.58 392 A 1 
ATOM 3011 O O   . ALA A 0 392 . -113.398 -31.856 84.400   1.00 29.58 392 A 1 
ATOM 3012 N N   . LYS A 0 393 . -112.814 -31.563 86.579   1.00 31.24 393 A 1 
ATOM 3013 C CA  . LYS A 0 393 . -112.107 -32.810 86.953   1.00 31.24 393 A 1 
ATOM 3014 C C   . LYS A 0 393 . -110.790 -33.068 86.188   1.00 31.24 393 A 1 
ATOM 3015 C CB  . LYS A 0 393 . -113.047 -34.029 86.920   1.00 31.24 393 A 1 
ATOM 3016 O O   . LYS A 0 393 . -110.730 -32.942 84.979   1.00 31.24 393 A 1 
ATOM 3017 C CG  . LYS A 0 393 . -114.074 -34.011 88.065   1.00 31.24 393 A 1 
ATOM 3018 C CD  . LYS A 0 393 . -114.905 -35.301 88.065   1.00 31.24 393 A 1 
ATOM 3019 C CE  . LYS A 0 393 . -115.817 -35.365 89.296   1.00 31.24 393 A 1 
ATOM 3020 N NZ  . LYS A 0 393 . -116.575 -36.641 89.341   1.00 31.24 393 A 1 
ATOM 3021 N N   . GLY A 0 394 . -109.677 -33.436 86.826   1.00 27.38 394 A 1 
ATOM 3022 C CA  . GLY A 0 394 . -109.436 -33.757 88.240   1.00 27.38 394 A 1 
ATOM 3023 C C   . GLY A 0 394 . -109.380 -35.265 88.483   1.00 27.38 394 A 1 
ATOM 3024 O O   . GLY A 0 394 . -110.386 -35.865 88.856   1.00 27.38 394 A 1 
ATOM 3025 N N   . GLY A 0 395 . -108.195 -35.848 88.284   1.00 30.68 395 A 1 
ATOM 3026 C CA  . GLY A 0 395 . -107.893 -37.257 88.533   1.00 30.68 395 A 1 
ATOM 3027 C C   . GLY A 0 395 . -106.380 -37.511 88.577   1.00 30.68 395 A 1 
ATOM 3028 O O   . GLY A 0 395 . -105.661 -37.016 87.718   1.00 30.68 395 A 1 
ATOM 3029 N N   . SER A 0 396 . -105.944 -38.253 89.603   1.00 35.00 396 A 1 
ATOM 3030 C CA  . SER A 0 396 . -104.649 -38.955 89.763   1.00 35.00 396 A 1 
ATOM 3031 C C   . SER A 0 396 . -103.344 -38.258 89.326   1.00 35.00 396 A 1 
ATOM 3032 C CB  . SER A 0 396 . -104.733 -40.347 89.122   1.00 35.00 396 A 1 
ATOM 3033 O O   . SER A 0 396 . -102.988 -38.241 88.152   1.00 35.00 396 A 1 
ATOM 3034 O OG  . SER A 0 396 . -105.179 -40.253 87.787   1.00 35.00 396 A 1 
ATOM 3035 N N   . ILE A 0 397 . -102.546 -37.840 90.316   1.00 33.20 397 A 1 
ATOM 3036 C CA  . ILE A 0 397 . -101.131 -37.454 90.165   1.00 33.20 397 A 1 
ATOM 3037 C C   . ILE A 0 397 . -100.261 -38.728 90.164   1.00 33.20 397 A 1 
ATOM 3038 C CB  . ILE A 0 397 . -100.704 -36.480 91.304   1.00 33.20 397 A 1 
ATOM 3039 O O   . ILE A 0 397 . -99.674  -39.058 91.190   1.00 33.20 397 A 1 
ATOM 3040 C CG1 . ILE A 0 397 . -101.653 -35.269 91.469   1.00 33.20 397 A 1 
ATOM 3041 C CG2 . ILE A 0 397 . -99.265  -35.971 91.072   1.00 33.20 397 A 1 
ATOM 3042 C CD1 . ILE A 0 397 . -101.448 -34.512 92.790   1.00 33.20 397 A 1 
ATOM 3043 N N   . TRP A 0 398 . -100.213 -39.480 89.058   1.00 25.23 398 A 1 
ATOM 3044 C CA  . TRP A 0 398 . -99.340  -40.661 88.932   1.00 25.23 398 A 1 
ATOM 3045 C C   . TRP A 0 398 . -98.714  -40.780 87.535   1.00 25.23 398 A 1 
ATOM 3046 C CB  . TRP A 0 398 . -100.083 -41.957 89.322   1.00 25.23 398 A 1 
ATOM 3047 O O   . TRP A 0 398 . -99.432  -40.889 86.548   1.00 25.23 398 A 1 
ATOM 3048 C CG  . TRP A 0 398 . -100.142 -42.229 90.801   1.00 25.23 398 A 1 
ATOM 3049 C CD1 . TRP A 0 398 . -101.017 -41.672 91.668   1.00 25.23 398 A 1 
ATOM 3050 C CD2 . TRP A 0 398 . -99.250  -43.054 91.622   1.00 25.23 398 A 1 
ATOM 3051 C CE2 . TRP A 0 398 . -99.603  -42.874 92.994   1.00 25.23 398 A 1 
ATOM 3052 C CE3 . TRP A 0 398 . -98.168  -43.923 91.359   1.00 25.23 398 A 1 
ATOM 3053 N NE1 . TRP A 0 398 . -100.698 -42.040 92.961   1.00 25.23 398 A 1 
ATOM 3054 C CH2 . TRP A 0 398 . -97.813  -44.320 93.746   1.00 25.23 398 A 1 
ATOM 3055 C CZ2 . TRP A 0 398 . -98.899  -43.480 94.047   1.00 25.23 398 A 1 
ATOM 3056 C CZ3 . TRP A 0 398 . -97.459  -44.546 92.404   1.00 25.23 398 A 1 
ATOM 3057 N N   . GLU A 0 399 . -97.374  -40.828 87.531   1.00 31.92 399 A 1 
ATOM 3058 C CA  . GLU A 0 399 . -96.476  -41.389 86.501   1.00 31.92 399 A 1 
ATOM 3059 C C   . GLU A 0 399 . -96.441  -40.735 85.098   1.00 31.92 399 A 1 
ATOM 3060 C CB  . GLU A 0 399 . -96.650  -42.919 86.450   1.00 31.92 399 A 1 
ATOM 3061 O O   . GLU A 0 399 . -97.410  -40.172 84.601   1.00 31.92 399 A 1 
ATOM 3062 C CG  . GLU A 0 399 . -96.301  -43.553 87.812   1.00 31.92 399 A 1 
ATOM 3063 C CD  . GLU A 0 399 . -96.545  -45.066 87.894   1.00 31.92 399 A 1 
ATOM 3064 O OE1 . GLU A 0 399 . -96.010  -45.661 88.855   1.00 31.92 399 A 1 
ATOM 3065 O OE2 . GLU A 0 399 . -97.268  -45.607 87.029   1.00 31.92 399 A 1 
ATOM 3066 N N   . GLY A 0 400 . -95.278  -40.813 84.430   1.00 31.23 400 A 1 
ATOM 3067 C CA  . GLY A 0 400 . -95.140  -40.441 83.009   1.00 31.23 400 A 1 
ATOM 3068 C C   . GLY A 0 400 . -94.245  -39.244 82.656   1.00 31.23 400 A 1 
ATOM 3069 O O   . GLY A 0 400 . -94.296  -38.778 81.517   1.00 31.23 400 A 1 
ATOM 3070 N N   . ALA A 0 401 . -93.387  -38.756 83.560   1.00 31.28 401 A 1 
ATOM 3071 C CA  . ALA A 0 401 . -92.279  -37.894 83.139   1.00 31.28 401 A 1 
ATOM 3072 C C   . ALA A 0 401 . -91.364  -38.654 82.150   1.00 31.28 401 A 1 
ATOM 3073 C CB  . ALA A 0 401 . -91.515  -37.379 84.365   1.00 31.28 401 A 1 
ATOM 3074 O O   . ALA A 0 401 . -91.050  -39.824 82.357   1.00 31.28 401 A 1 
ATOM 3075 N N   . SER A 0 402 . -90.936  -37.984 81.076   1.00 36.10 402 A 1 
ATOM 3076 C CA  . SER A 0 402 . -90.136  -38.536 79.966   1.00 36.10 402 A 1 
ATOM 3077 C C   . SER A 0 402 . -90.734  -39.742 79.210   1.00 36.10 402 A 1 
ATOM 3078 C CB  . SER A 0 402 . -88.665  -38.753 80.368   1.00 36.10 402 A 1 
ATOM 3079 O O   . SER A 0 402 . -90.232  -40.861 79.275   1.00 36.10 402 A 1 
ATOM 3080 O OG  . SER A 0 402 . -88.490  -39.703 81.396   1.00 36.10 402 A 1 
ATOM 3081 N N   . ARG A 0 403 . -91.708  -39.481 78.325   1.00 35.71 403 A 1 
ATOM 3082 C CA  . ARG A 0 403 . -91.773  -40.207 77.042   1.00 35.71 403 A 1 
ATOM 3083 C C   . ARG A 0 403 . -91.451  -39.243 75.904   1.00 35.71 403 A 1 
ATOM 3084 C CB  . ARG A 0 403 . -93.102  -40.962 76.869   1.00 35.71 403 A 1 
ATOM 3085 O O   . ARG A 0 403 . -92.189  -38.292 75.669   1.00 35.71 403 A 1 
ATOM 3086 C CG  . ARG A 0 403 . -92.933  -42.049 75.792   1.00 35.71 403 A 1 
ATOM 3087 C CD  . ARG A 0 403 . -94.151  -42.972 75.684   1.00 35.71 403 A 1 
ATOM 3088 N NE  . ARG A 0 403 . -93.834  -44.157 74.859   1.00 35.71 403 A 1 
ATOM 3089 N NH1 . ARG A 0 403 . -95.885  -45.183 74.963   1.00 35.71 403 A 1 
ATOM 3090 N NH2 . ARG A 0 403 . -94.205  -46.183 73.888   1.00 35.71 403 A 1 
ATOM 3091 C CZ  . ARG A 0 403 . -94.640  -45.165 74.575   1.00 35.71 403 A 1 
ATOM 3092 N N   . ALA A 0 404 . -90.312  -39.460 75.249   1.00 36.49 404 A 1 
ATOM 3093 C CA  . ALA A 0 404 . -89.806  -38.569 74.211   1.00 36.49 404 A 1 
ATOM 3094 C C   . ALA A 0 404 . -90.710  -38.562 72.964   1.00 36.49 404 A 1 
ATOM 3095 C CB  . ALA A 0 404 . -88.363  -38.966 73.875   1.00 36.49 404 A 1 
ATOM 3096 O O   . ALA A 0 404 . -91.223  -39.600 72.549   1.00 36.49 404 A 1 
ATOM 3097 N N   . GLY A 0 405 . -90.872  -37.378 72.372   1.00 34.98 405 A 1 
ATOM 3098 C CA  . GLY A 0 405 . -91.665  -37.151 71.156   1.00 34.98 405 A 1 
ATOM 3099 C C   . GLY A 0 405 . -91.515  -35.749 70.550   1.00 34.98 405 A 1 
ATOM 3100 O O   . GLY A 0 405 . -92.205  -35.425 69.590   1.00 34.98 405 A 1 
ATOM 3101 N N   . ALA A 0 406 . -90.620  -34.913 71.088   1.00 34.36 406 A 1 
ATOM 3102 C CA  . ALA A 0 406 . -90.336  -33.572 70.583   1.00 34.36 406 A 1 
ATOM 3103 C C   . ALA A 0 406 . -89.322  -33.623 69.424   1.00 34.36 406 A 1 
ATOM 3104 C CB  . ALA A 0 406 . -89.897  -32.685 71.758   1.00 34.36 406 A 1 
ATOM 3105 O O   . ALA A 0 406 . -88.198  -33.145 69.546   1.00 34.36 406 A 1 
ATOM 3106 N N   . ALA A 0 407 . -89.721  -34.231 68.307   1.00 33.01 407 A 1 
ATOM 3107 C CA  . ALA A 0 407 . -88.996  -34.146 67.043   1.00 33.01 407 A 1 
ATOM 3108 C C   . ALA A 0 407 . -89.541  -32.952 66.243   1.00 33.01 407 A 1 
ATOM 3109 C CB  . ALA A 0 407 . -89.102  -35.489 66.310   1.00 33.01 407 A 1 
ATOM 3110 O O   . ALA A 0 407 . -90.438  -33.101 65.414   1.00 33.01 407 A 1 
ATOM 3111 N N   . ALA A 0 408 . -89.042  -31.750 66.542   1.00 37.68 408 A 1 
ATOM 3112 C CA  . ALA A 0 408 . -89.327  -30.573 65.728   1.00 37.68 408 A 1 
ATOM 3113 C C   . ALA A 0 408 . -88.627  -30.737 64.370   1.00 37.68 408 A 1 
ATOM 3114 C CB  . ALA A 0 408 . -88.876  -29.314 66.478   1.00 37.68 408 A 1 
ATOM 3115 O O   . ALA A 0 408 . -87.401  -30.800 64.311   1.00 37.68 408 A 1 
ATOM 3116 N N   . VAL A 0 409 . -89.405  -30.843 63.290   1.00 33.44 409 A 1 
ATOM 3117 C CA  . VAL A 0 409 . -88.881  -31.068 61.935   1.00 33.44 409 A 1 
ATOM 3118 C C   . VAL A 0 409 . -88.407  -29.740 61.342   1.00 33.44 409 A 1 
ATOM 3119 C CB  . VAL A 0 409 . -89.896  -31.811 61.036   1.00 33.44 409 A 1 
ATOM 3120 O O   . VAL A 0 409 . -89.083  -29.133 60.515   1.00 33.44 409 A 1 
ATOM 3121 C CG1 . VAL A 0 409 . -89.272  -32.211 59.692   1.00 33.44 409 A 1 
ATOM 3122 C CG2 . VAL A 0 409 . -90.391  -33.107 61.700   1.00 33.44 409 A 1 
ATOM 3123 N N   . GLY A 0 410 . -87.246  -29.273 61.803   1.00 36.04 410 A 1 
ATOM 3124 C CA  . GLY A 0 410 . -86.444  -28.310 61.055   1.00 36.04 410 A 1 
ATOM 3125 C C   . GLY A 0 410 . -85.780  -29.030 59.883   1.00 36.04 410 A 1 
ATOM 3126 O O   . GLY A 0 410 . -85.055  -30.000 60.097   1.00 36.04 410 A 1 
ATOM 3127 N N   . GLY A 0 411 . -86.057  -28.593 58.654   1.00 31.74 411 A 1 
ATOM 3128 C CA  . GLY A 0 411 . -85.290  -29.024 57.486   1.00 31.74 411 A 1 
ATOM 3129 C C   . GLY A 0 411 . -83.913  -28.367 57.520   1.00 31.74 411 A 1 
ATOM 3130 O O   . GLY A 0 411 . -83.829  -27.157 57.716   1.00 31.74 411 A 1 
ATOM 3131 N N   . TYR A 0 412 . -82.848  -29.153 57.371   1.00 38.06 412 A 1 
ATOM 3132 C CA  . TYR A 0 412 . -81.474  -28.660 57.450   1.00 38.06 412 A 1 
ATOM 3133 C C   . TYR A 0 412 . -80.829  -28.571 56.056   1.00 38.06 412 A 1 
ATOM 3134 C CB  . TYR A 0 412 . -80.651  -29.532 58.410   1.00 38.06 412 A 1 
ATOM 3135 O O   . TYR A 0 412 . -80.363  -29.569 55.520   1.00 38.06 412 A 1 
ATOM 3136 C CG  . TYR A 0 412 . -81.006  -29.449 59.886   1.00 38.06 412 A 1 
ATOM 3137 C CD1 . TYR A 0 412 . -80.489  -28.404 60.679   1.00 38.06 412 A 1 
ATOM 3138 C CD2 . TYR A 0 412 . -81.782  -30.461 60.483   1.00 38.06 412 A 1 
ATOM 3139 C CE1 . TYR A 0 412 . -80.734  -28.378 62.066   1.00 38.06 412 A 1 
ATOM 3140 C CE2 . TYR A 0 412 . -82.029  -30.440 61.869   1.00 38.06 412 A 1 
ATOM 3141 O OH  . TYR A 0 412 . -81.719  -29.392 64.006   1.00 38.06 412 A 1 
ATOM 3142 C CZ  . TYR A 0 412 . -81.500  -29.403 62.664   1.00 38.06 412 A 1 
ATOM 3143 N N   . ASP A 0 413 . -80.759  -27.336 55.560   1.00 36.87 413 A 1 
ATOM 3144 C CA  . ASP A 0 413 . -79.959  -26.732 54.471   1.00 36.87 413 A 1 
ATOM 3145 C C   . ASP A 0 413 . -78.539  -27.195 54.068   1.00 36.87 413 A 1 
ATOM 3146 C CB  . ASP A 0 413 . -80.821  -26.238 53.295   1.00 36.87 413 A 1 
ATOM 3147 O O   . ASP A 0 413 . -77.739  -26.338 53.718   1.00 36.87 413 A 1 
ATOM 3148 C CG  . ASP A 0 413 . -80.751  -24.707 53.099   1.00 36.87 413 A 1 
ATOM 3149 O OD1 . ASP A 0 413 . -80.245  -24.005 54.013   1.00 36.87 413 A 1 
ATOM 3150 O OD2 . ASP A 0 413 . -81.317  -24.251 52.086   1.00 36.87 413 A 1 
ATOM 3151 N N   . ASN A 0 414 . -78.109  -28.429 54.328   1.00 42.53 414 A 1 
ATOM 3152 C CA  . ASN A 0 414 . -76.707  -28.671 54.707   1.00 42.53 414 A 1 
ATOM 3153 C C   . ASN A 0 414 . -75.596  -28.376 53.670   1.00 42.53 414 A 1 
ATOM 3154 C CB  . ASN A 0 414 . -76.562  -30.061 55.337   1.00 42.53 414 A 1 
ATOM 3155 O O   . ASN A 0 414 . -75.245  -29.213 52.848   1.00 42.53 414 A 1 
ATOM 3156 C CG  . ASN A 0 414 . -77.107  -30.144 56.750   1.00 42.53 414 A 1 
ATOM 3157 N ND2 . ASN A 0 414 . -77.306  -31.347 57.234   1.00 42.53 414 A 1 
ATOM 3158 O OD1 . ASN A 0 414 . -77.362  -29.162 57.446   1.00 42.53 414 A 1 
ATOM 3159 N N   . ASP A 0 415 . -74.902  -27.266 53.944   1.00 37.43 415 A 1 
ATOM 3160 C CA  . ASP A 0 415 . -73.439  -27.108 53.917   1.00 37.43 415 A 1 
ATOM 3161 C C   . ASP A 0 415 . -72.741  -27.147 52.542   1.00 37.43 415 A 1 
ATOM 3162 C CB  . ASP A 0 415 . -72.788  -28.044 54.965   1.00 37.43 415 A 1 
ATOM 3163 O O   . ASP A 0 415 . -71.960  -28.053 52.248   1.00 37.43 415 A 1 
ATOM 3164 C CG  . ASP A 0 415 . -73.334  -27.846 56.384   1.00 37.43 415 A 1 
ATOM 3165 O OD1 . ASP A 0 415 . -73.613  -26.679 56.753   1.00 37.43 415 A 1 
ATOM 3166 O OD2 . ASP A 0 415 . -73.508  -28.848 57.115   1.00 37.43 415 A 1 
ATOM 3167 N N   . GLU A 0 416 . -72.879  -26.076 51.749   1.00 39.94 416 A 1 
ATOM 3168 C CA  . GLU A 0 416 . -71.900  -25.774 50.692   1.00 39.94 416 A 1 
ATOM 3169 C C   . GLU A 0 416 . -70.530  -25.397 51.291   1.00 39.94 416 A 1 
ATOM 3170 C CB  . GLU A 0 416 . -72.350  -24.628 49.770   1.00 39.94 416 A 1 
ATOM 3171 O O   . GLU A 0 416 . -70.403  -24.459 52.081   1.00 39.94 416 A 1 
ATOM 3172 C CG  . GLU A 0 416 . -73.416  -25.004 48.731   1.00 39.94 416 A 1 
ATOM 3173 C CD  . GLU A 0 416 . -73.401  -24.022 47.540   1.00 39.94 416 A 1 
ATOM 3174 O OE1 . GLU A 0 416 . -73.591  -24.492 46.395   1.00 39.94 416 A 1 
ATOM 3175 O OE2 . GLU A 0 416 . -73.107  -22.817 47.752   1.00 39.94 416 A 1 
ATOM 3176 N N   . TRP A 0 417 . -69.463  -26.083 50.869   1.00 52.13 417 A 1 
ATOM 3177 C CA  . TRP A 0 417 . -68.088  -25.759 51.262   1.00 52.13 417 A 1 
ATOM 3178 C C   . TRP A 0 417 . -67.135  -25.815 50.061   1.00 52.13 417 A 1 
ATOM 3179 C CB  . TRP A 0 417 . -67.641  -26.653 52.431   1.00 52.13 417 A 1 
ATOM 3180 O O   . TRP A 0 417 . -66.709  -26.877 49.603   1.00 52.13 417 A 1 
ATOM 3181 C CG  . TRP A 0 417 . -67.614  -28.127 52.164   1.00 52.13 417 A 1 
ATOM 3182 C CD1 . TRP A 0 417 . -68.699  -28.929 52.126   1.00 52.13 417 A 1 
ATOM 3183 C CD2 . TRP A 0 417 . -66.475  -28.996 51.879   1.00 52.13 417 A 1 
ATOM 3184 C CE2 . TRP A 0 417 . -66.962  -30.318 51.649   1.00 52.13 417 A 1 
ATOM 3185 C CE3 . TRP A 0 417 . -65.077  -28.804 51.811   1.00 52.13 417 A 1 
ATOM 3186 N NE1 . TRP A 0 417 . -68.328  -30.214 51.797   1.00 52.13 417 A 1 
ATOM 3187 C CH2 . TRP A 0 417 . -64.719  -31.183 51.378   1.00 52.13 417 A 1 
ATOM 3188 C CZ2 . TRP A 0 417 . -66.107  -31.397 51.380   1.00 52.13 417 A 1 
ATOM 3189 C CZ3 . TRP A 0 417 . -64.205  -29.887 51.589   1.00 52.13 417 A 1 
ATOM 3190 N N   . ALA A 0 418 . -66.755  -24.645 49.548   1.00 48.51 418 A 1 
ATOM 3191 C CA  . ALA A 0 418 . -65.785  -24.557 48.463   1.00 48.51 418 A 1 
ATOM 3192 C C   . ALA A 0 418 . -64.369  -24.937 48.941   1.00 48.51 418 A 1 
ATOM 3193 C CB  . ALA A 0 418 . -65.840  -23.156 47.845   1.00 48.51 418 A 1 
ATOM 3194 O O   . ALA A 0 418 . -63.869  -24.431 49.951   1.00 48.51 418 A 1 
ATOM 3195 N N   . LYS A 0 419 . -63.689  -25.804 48.182   1.00 50.40 419 A 1 
ATOM 3196 C CA  . LYS A 0 419 . -62.238  -26.009 48.299   1.00 50.40 419 A 1 
ATOM 3197 C C   . LYS A 0 419 . -61.510  -24.957 47.469   1.00 50.40 419 A 1 
ATOM 3198 C CB  . LYS A 0 419 . -61.832  -27.408 47.823   1.00 50.40 419 A 1 
ATOM 3199 O O   . LYS A 0 419 . -61.883  -24.707 46.329   1.00 50.40 419 A 1 
ATOM 3200 C CG  . LYS A 0 419 . -62.152  -28.508 48.842   1.00 50.40 419 A 1 
ATOM 3201 C CD  . LYS A 0 419 . -61.812  -29.871 48.228   1.00 50.40 419 A 1 
ATOM 3202 C CE  . LYS A 0 419 . -62.139  -30.999 49.201   1.00 50.40 419 A 1 
ATOM 3203 N NZ  . LYS A 0 419 . -62.244  -32.299 48.498   1.00 50.40 419 A 1 
ATOM 3204 N N   . GLN A 0 420 . -60.436  -24.411 48.026   1.00 56.35 420 A 1 
ATOM 3205 C CA  . GLN A 0 420 . -59.500  -23.557 47.302   1.00 56.35 420 A 1 
ATOM 3206 C C   . GLN A 0 420 . -58.837  -24.351 46.168   1.00 56.35 420 A 1 
ATOM 3207 C CB  . GLN A 0 420 . -58.482  -23.033 48.324   1.00 56.35 420 A 1 
ATOM 3208 O O   . GLN A 0 420 . -58.324  -25.449 46.400   1.00 56.35 420 A 1 
ATOM 3209 C CG  . GLN A 0 420 . -57.501  -21.986 47.780   1.00 56.35 420 A 1 
ATOM 3210 C CD  . GLN A 0 420 . -56.639  -21.392 48.897   1.00 56.35 420 A 1 
ATOM 3211 N NE2 . GLN A 0 420 . -55.819  -20.410 48.600   1.00 56.35 420 A 1 
ATOM 3212 O OE1 . GLN A 0 420 . -56.720  -21.754 50.064   1.00 56.35 420 A 1 
ATOM 3213 N N   . ALA A 0 421 . -58.852  -23.798 44.956   1.00 58.21 421 A 1 
ATOM 3214 C CA  . ALA A 0 421 . -58.057  -24.299 43.843   1.00 58.21 421 A 1 
ATOM 3215 C C   . ALA A 0 421 . -56.734  -23.524 43.768   1.00 58.21 421 A 1 
ATOM 3216 C CB  . ALA A 0 421 . -58.874  -24.240 42.547   1.00 58.21 421 A 1 
ATOM 3217 O O   . ALA A 0 421 . -56.685  -22.329 44.067   1.00 58.21 421 A 1 
ATOM 3218 N N   . HIS A 0 422 . -55.675  -24.220 43.371   1.00 68.89 422 A 1 
ATOM 3219 C CA  . HIS A 0 422 . -54.343  -23.663 43.161   1.00 68.89 422 A 1 
ATOM 3220 C C   . HIS A 0 422 . -53.848  -24.086 41.781   1.00 68.89 422 A 1 
ATOM 3221 C CB  . HIS A 0 422 . -53.374  -24.163 44.242   1.00 68.89 422 A 1 
ATOM 3222 O O   . HIS A 0 422 . -54.118  -25.218 41.366   1.00 68.89 422 A 1 
ATOM 3223 C CG  . HIS A 0 422 . -53.662  -23.649 45.628   1.00 68.89 422 A 1 
ATOM 3224 C CD2 . HIS A 0 422 . -54.449  -24.242 46.578   1.00 68.89 422 A 1 
ATOM 3225 N ND1 . HIS A 0 422 . -53.106  -22.529 46.198   1.00 68.89 422 A 1 
ATOM 3226 C CE1 . HIS A 0 422 . -53.534  -22.459 47.469   1.00 68.89 422 A 1 
ATOM 3227 N NE2 . HIS A 0 422 . -54.362  -23.480 47.748   1.00 68.89 422 A 1 
ATOM 3228 N N   . GLY A 0 423 . -53.120  -23.195 41.120   1.00 75.44 423 A 1 
ATOM 3229 C CA  . GLY A 0 423 . -52.290  -23.503 39.963   1.00 75.44 423 A 1 
ATOM 3230 C C   . GLY A 0 423 . -50.910  -22.860 40.090   1.00 75.44 423 A 1 
ATOM 3231 O O   . GLY A 0 423 . -50.664  -22.081 41.018   1.00 75.44 423 A 1 
ATOM 3232 N N   . SER A 0 424 . -50.028  -23.230 39.174   1.00 80.19 424 A 1 
ATOM 3233 C CA  . SER A 0 424 . -48.689  -22.671 39.018   1.00 80.19 424 A 1 
ATOM 3234 C C   . SER A 0 424 . -48.342  -22.608 37.538   1.00 80.19 424 A 1 
ATOM 3235 C CB  . SER A 0 424 . -47.633  -23.519 39.744   1.00 80.19 424 A 1 
ATOM 3236 O O   . SER A 0 424 . -48.402  -23.650 36.879   1.00 80.19 424 A 1 
ATOM 3237 O OG  . SER A 0 424 . -47.665  -24.859 39.272   1.00 80.19 424 A 1 
ATOM 3238 N N   . ASP A 0 425 . -47.951  -21.431 37.066   1.00 81.39 425 A 1 
ATOM 3239 C CA  . ASP A 0 425 . -47.226  -21.287 35.805   1.00 81.39 425 A 1 
ATOM 3240 C C   . ASP A 0 425 . -45.740  -21.590 36.088   1.00 81.39 425 A 1 
ATOM 3241 C CB  . ASP A 0 425 . -47.467  -19.878 35.228   1.00 81.39 425 A 1 
ATOM 3242 O O   . ASP A 0 425 . -45.266  -21.444 37.219   1.00 81.39 425 A 1 
ATOM 3243 C CG  . ASP A 0 425 . -47.205  -19.768 33.720   1.00 81.39 425 A 1 
ATOM 3244 O OD1 . ASP A 0 425 . -46.279  -20.461 33.243   1.00 81.39 425 A 1 
ATOM 3245 O OD2 . ASP A 0 425 . -47.950  -19.007 33.058   1.00 81.39 425 A 1 
ATOM 3246 N N   . TYR A 0 426 . -45.010  -22.078 35.093   1.00 84.71 426 A 1 
ATOM 3247 C CA  . TYR A 0 426 . -43.566  -22.249 35.185   1.00 84.71 426 A 1 
ATOM 3248 C C   . TYR A 0 426 . -42.974  -22.184 33.783   1.00 84.71 426 A 1 
ATOM 3249 C CB  . TYR A 0 426 . -43.194  -23.567 35.887   1.00 84.71 426 A 1 
ATOM 3250 O O   . TYR A 0 426 . -43.074  -23.141 33.009   1.00 84.71 426 A 1 
ATOM 3251 C CG  . TYR A 0 426 . -41.691  -23.747 36.022   1.00 84.71 426 A 1 
ATOM 3252 C CD1 . TYR A 0 426 . -40.960  -24.371 34.995   1.00 84.71 426 A 1 
ATOM 3253 C CD2 . TYR A 0 426 . -41.013  -23.191 37.121   1.00 84.71 426 A 1 
ATOM 3254 C CE1 . TYR A 0 426 . -39.559  -24.439 35.053   1.00 84.71 426 A 1 
ATOM 3255 C CE2 . TYR A 0 426 . -39.609  -23.240 37.183   1.00 84.71 426 A 1 
ATOM 3256 O OH  . TYR A 0 426 . -37.518  -23.908 36.159   1.00 84.71 426 A 1 
ATOM 3257 C CZ  . TYR A 0 426 . -38.880  -23.862 36.143   1.00 84.71 426 A 1 
ATOM 3258 N N   . ASP A 0 427 . -42.299  -21.076 33.495   1.00 84.72 427 A 1 
ATOM 3259 C CA  . ASP A 0 427 . -41.568  -20.871 32.254   1.00 84.72 427 A 1 
ATOM 3260 C C   . ASP A 0 427 . -40.091  -20.619 32.569   1.00 84.72 427 A 1 
ATOM 3261 C CB  . ASP A 0 427 . -42.211  -19.745 31.436   1.00 84.72 427 A 1 
ATOM 3262 O O   . ASP A 0 427 . -39.731  -19.739 33.352   1.00 84.72 427 A 1 
ATOM 3263 C CG  . ASP A 0 427 . -41.738  -19.723 29.980   1.00 84.72 427 A 1 
ATOM 3264 O OD1 . ASP A 0 427 . -40.639  -20.221 29.649   1.00 84.72 427 A 1 
ATOM 3265 O OD2 . ASP A 0 427 . -42.442  -19.133 29.132   1.00 84.72 427 A 1 
ATOM 3266 N N   . SER A 0 428 . -39.206  -21.403 31.961   1.00 88.43 428 A 1 
ATOM 3267 C CA  . SER A 0 428 . -37.764  -21.167 32.028   1.00 88.43 428 A 1 
ATOM 3268 C C   . SER A 0 428 . -37.175  -21.078 30.629   1.00 88.43 428 A 1 
ATOM 3269 C CB  . SER A 0 428 . -37.060  -22.179 32.936   1.00 88.43 428 A 1 
ATOM 3270 O O   . SER A 0 428 . -37.174  -22.053 29.867   1.00 88.43 428 A 1 
ATOM 3271 O OG  . SER A 0 428 . -37.400  -23.516 32.619   1.00 88.43 428 A 1 
ATOM 3272 N N   . ARG A 0 429 . -36.653  -19.891 30.310   1.00 90.43 429 A 1 
ATOM 3273 C CA  . ARG A 0 429 . -36.081  -19.542 29.012   1.00 90.43 429 A 1 
ATOM 3274 C C   . ARG A 0 429 . -34.634  -19.125 29.183   1.00 90.43 429 A 1 
ATOM 3275 C CB  . ARG A 0 429 . -36.885  -18.434 28.322   1.00 90.43 429 A 1 
ATOM 3276 O O   . ARG A 0 429 . -34.343  -18.183 29.914   1.00 90.43 429 A 1 
ATOM 3277 C CG  . ARG A 0 429 . -38.384  -18.720 28.302   1.00 90.43 429 A 1 
ATOM 3278 C CD  . ARG A 0 429 . -39.100  -17.737 27.384   1.00 90.43 429 A 1 
ATOM 3279 N NE  . ARG A 0 429 . -40.551  -17.923 27.475   1.00 90.43 429 A 1 
ATOM 3280 N NH1 . ARG A 0 429 . -41.202  -16.193 26.132   1.00 90.43 429 A 1 
ATOM 3281 N NH2 . ARG A 0 429 . -42.742  -17.472 27.112   1.00 90.43 429 A 1 
ATOM 3282 C CZ  . ARG A 0 429 . -41.491  -17.205 26.904   1.00 90.43 429 A 1 
ATOM 3283 N N   . TYR A 0 430 . -33.753  -19.794 28.459   1.00 93.30 430 A 1 
ATOM 3284 C CA  . TYR A 0 430 . -32.323  -19.524 28.465   1.00 93.30 430 A 1 
ATOM 3285 C C   . TYR A 0 430 . -31.844  -19.214 27.051   1.00 93.30 430 A 1 
ATOM 3286 C CB  . TYR A 0 430 . -31.585  -20.730 29.057   1.00 93.30 430 A 1 
ATOM 3287 O O   . TYR A 0 430 . -32.293  -19.856 26.098   1.00 93.30 430 A 1 
ATOM 3288 C CG  . TYR A 0 430 . -30.094  -20.502 29.126   1.00 93.30 430 A 1 
ATOM 3289 C CD1 . TYR A 0 430 . -29.220  -21.101 28.197   1.00 93.30 430 A 1 
ATOM 3290 C CD2 . TYR A 0 430 . -29.606  -19.583 30.068   1.00 93.30 430 A 1 
ATOM 3291 C CE1 . TYR A 0 430 . -27.851  -20.767 28.212   1.00 93.30 430 A 1 
ATOM 3292 C CE2 . TYR A 0 430 . -28.251  -19.222 30.068   1.00 93.30 430 A 1 
ATOM 3293 O OH  . TYR A 0 430 . -26.070  -19.428 29.153   1.00 93.30 430 A 1 
ATOM 3294 C CZ  . TYR A 0 430 . -27.375  -19.807 29.135   1.00 93.30 430 A 1 
ATOM 3295 N N   . GLY A 0 431 . -30.900  -18.286 26.911   1.00 95.37 431 A 1 
ATOM 3296 C CA  . GLY A 0 431 . -30.305  -17.960 25.624   1.00 95.37 431 A 1 
ATOM 3297 C C   . GLY A 0 431 . -28.851  -17.507 25.687   1.00 95.37 431 A 1 
ATOM 3298 O O   . GLY A 0 431 . -28.368  -16.961 26.681   1.00 95.37 431 A 1 
ATOM 3299 N N   . LYS A 0 432 . -28.160  -17.740 24.572   1.00 95.96 432 A 1 
ATOM 3300 C CA  . LYS A 0 432 . -26.834  -17.216 24.245   1.00 95.96 432 A 1 
ATOM 3301 C C   . LYS A 0 432 . -26.859  -16.712 22.806   1.00 95.96 432 A 1 
ATOM 3302 C CB  . LYS A 0 432 . -25.742  -18.292 24.375   1.00 95.96 432 A 1 
ATOM 3303 O O   . LYS A 0 432 . -27.362  -17.428 21.938   1.00 95.96 432 A 1 
ATOM 3304 C CG  . LYS A 0 432 . -25.797  -19.119 25.667   1.00 95.96 432 A 1 
ATOM 3305 C CD  . LYS A 0 432 . -24.711  -20.210 25.681   1.00 95.96 432 A 1 
ATOM 3306 C CE  . LYS A 0 432 . -23.465  -19.730 26.416   1.00 95.96 432 A 1 
ATOM 3307 N NZ  . LYS A 0 432 . -23.615  -19.851 27.880   1.00 95.96 432 A 1 
ATOM 3308 N N   . SER A 0 433 . -26.253  -15.560 22.555   1.00 97.09 433 A 1 
ATOM 3309 C CA  . SER A 0 433 . -25.984  -15.050 21.205   1.00 97.09 433 A 1 
ATOM 3310 C C   . SER A 0 433 . -24.535  -14.577 21.103   1.00 97.09 433 A 1 
ATOM 3311 C CB  . SER A 0 433 . -26.986  -13.966 20.768   1.00 97.09 433 A 1 
ATOM 3312 O O   . SER A 0 433 . -23.991  -14.012 22.049   1.00 97.09 433 A 1 
ATOM 3313 O OG  . SER A 0 433 . -27.403  -13.129 21.836   1.00 97.09 433 A 1 
ATOM 3314 N N   . TYR A 0 434 . -23.893  -14.830 19.965   1.00 97.43 434 A 1 
ATOM 3315 C CA  . TYR A 0 434 . -22.577  -14.294 19.617   1.00 97.43 434 A 1 
ATOM 3316 C C   . TYR A 0 434 . -22.618  -13.778 18.186   1.00 97.43 434 A 1 
ATOM 3317 C CB  . TYR A 0 434 . -21.490  -15.372 19.742   1.00 97.43 434 A 1 
ATOM 3318 O O   . TYR A 0 434 . -22.876  -14.561 17.276   1.00 97.43 434 A 1 
ATOM 3319 C CG  . TYR A 0 434 . -20.090  -14.893 19.378   1.00 97.43 434 A 1 
ATOM 3320 C CD1 . TYR A 0 434 . -19.454  -15.365 18.213   1.00 97.43 434 A 1 
ATOM 3321 C CD2 . TYR A 0 434 . -19.431  -13.954 20.194   1.00 97.43 434 A 1 
ATOM 3322 C CE1 . TYR A 0 434 . -18.146  -14.939 17.900   1.00 97.43 434 A 1 
ATOM 3323 C CE2 . TYR A 0 434 . -18.129  -13.514 19.881   1.00 97.43 434 A 1 
ATOM 3324 O OH  . TYR A 0 434 . -16.201  -13.652 18.438   1.00 97.43 434 A 1 
ATOM 3325 C CZ  . TYR A 0 434 . -17.476  -14.022 18.739   1.00 97.43 434 A 1 
ATOM 3326 N N   . ASP A 0 435 . -22.312  -12.499 17.998   1.00 96.22 435 A 1 
ATOM 3327 C CA  . ASP A 0 435 . -22.173  -11.869 16.688   1.00 96.22 435 A 1 
ATOM 3328 C C   . ASP A 0 435 . -20.753  -11.330 16.524   1.00 96.22 435 A 1 
ATOM 3329 C CB  . ASP A 0 435 . -23.192  -10.733 16.503   1.00 96.22 435 A 1 
ATOM 3330 O O   . ASP A 0 435 . -20.161  -10.745 17.434   1.00 96.22 435 A 1 
ATOM 3331 C CG  . ASP A 0 435 . -24.575  -11.177 16.022   1.00 96.22 435 A 1 
ATOM 3332 O OD1 . ASP A 0 435 . -24.637  -12.117 15.198   1.00 96.22 435 A 1 
ATOM 3333 O OD2 . ASP A 0 435 . -25.553  -10.488 16.384   1.00 96.22 435 A 1 
ATOM 3334 N N   . ARG A 0 436 . -20.192  -11.490 15.329   1.00 95.70 436 A 1 
ATOM 3335 C CA  . ARG A 0 436 . -18.850  -11.025 14.996   1.00 95.70 436 A 1 
ATOM 3336 C C   . ARG A 0 436 . -18.782  -10.548 13.555   1.00 95.70 436 A 1 
ATOM 3337 C CB  . ARG A 0 436 . -17.867  -12.158 15.324   1.00 95.70 436 A 1 
ATOM 3338 O O   . ARG A 0 436 . -19.237  -11.224 12.640   1.00 95.70 436 A 1 
ATOM 3339 C CG  . ARG A 0 436 . -16.489  -11.927 14.710   1.00 95.70 436 A 1 
ATOM 3340 C CD  . ARG A 0 436 . -15.437  -12.834 15.349   1.00 95.70 436 A 1 
ATOM 3341 N NE  . ARG A 0 436 . -14.108  -12.445 14.877   1.00 95.70 436 A 1 
ATOM 3342 N NH1 . ARG A 0 436 . -14.216  -13.497 12.823   1.00 95.70 436 A 1 
ATOM 3343 N NH2 . ARG A 0 436 . -12.755  -11.872 13.154   1.00 95.70 436 A 1 
ATOM 3344 C CZ  . ARG A 0 436 . -13.697  -12.623 13.639   1.00 95.70 436 A 1 
ATOM 3345 N N   . VAL A 0 437 . -18.139  -9.401  13.341   1.00 95.22 437 A 1 
ATOM 3346 C CA  . VAL A 0 437 . -17.843  -8.845  12.016   1.00 95.22 437 A 1 
ATOM 3347 C C   . VAL A 0 437 . -16.407  -8.324  11.922   1.00 95.22 437 A 1 
ATOM 3348 C CB  . VAL A 0 437 . -18.861  -7.767  11.586   1.00 95.22 437 A 1 
ATOM 3349 O O   . VAL A 0 437 . -15.829  -7.793  12.872   1.00 95.22 437 A 1 
ATOM 3350 C CG1 . VAL A 0 437 . -20.267  -8.346  11.400   1.00 95.22 437 A 1 
ATOM 3351 C CG2 . VAL A 0 437 . -18.952  -6.587  12.559   1.00 95.22 437 A 1 
ATOM 3352 N N   . SER A 0 438 . -15.808  -8.436  10.740   1.00 89.65 438 A 1 
ATOM 3353 C CA  . SER A 0 438 . -14.493  -7.880  10.419   1.00 89.65 438 A 1 
ATOM 3354 C C   . SER A 0 438 . -14.444  -7.392  8.975    1.00 89.65 438 A 1 
ATOM 3355 C CB  . SER A 0 438 . -13.388  -8.910  10.687   1.00 89.65 438 A 1 
ATOM 3356 O O   . SER A 0 438 . -15.090  -7.941  8.085    1.00 89.65 438 A 1 
ATOM 3357 O OG  . SER A 0 438 . -12.176  -8.263  11.042   1.00 89.65 438 A 1 
ATOM 3358 N N   . ALA A 0 439 . -13.652  -6.354  8.727    1.00 84.00 439 A 1 
ATOM 3359 C CA  . ALA A 0 439 . -13.394  -5.818  7.400    1.00 84.00 439 A 1 
ATOM 3360 C C   . ALA A 0 439 . -11.940  -5.362  7.286    1.00 84.00 439 A 1 
ATOM 3361 C CB  . ALA A 0 439 . -14.359  -4.664  7.113    1.00 84.00 439 A 1 
ATOM 3362 O O   . ALA A 0 439 . -11.353  -4.836  8.230    1.00 84.00 439 A 1 
ATOM 3363 N N   . ARG A 0 440 . -11.339  -5.515  6.112    1.00 79.49 440 A 1 
ATOM 3364 C CA  . ARG A 0 440 . -9.996   -5.022  5.807    1.00 79.49 440 A 1 
ATOM 3365 C C   . ARG A 0 440 . -9.958   -4.464  4.396    1.00 79.49 440 A 1 
ATOM 3366 C CB  . ARG A 0 440 . -8.924   -6.107  6.032    1.00 79.49 440 A 1 
ATOM 3367 O O   . ARG A 0 440 . -10.669  -4.889  3.494    1.00 79.49 440 A 1 
ATOM 3368 C CG  . ARG A 0 440 . -9.011   -6.751  7.425    1.00 79.49 440 A 1 
ATOM 3369 C CD  . ARG A 0 440 . -7.902   -7.760  7.722    1.00 79.49 440 A 1 
ATOM 3370 N NE  . ARG A 0 440 . -8.114   -8.317  9.075    1.00 79.49 440 A 1 
ATOM 3371 N NH1 . ARG A 0 440 . -6.001   -8.045  9.941    1.00 79.49 440 A 1 
ATOM 3372 N NH2 . ARG A 0 440 . -7.664   -8.771  11.251   1.00 79.49 440 A 1 
ATOM 3373 C CZ  . ARG A 0 440 . -7.257   -8.375  10.077   1.00 79.49 440 A 1 
ATOM 3374 N N   . SER A 0 441 . -9.087   -3.502  4.208    1.00 75.33 441 A 1 
ATOM 3375 C CA  . SER A 0 441 . -8.628   -2.938  2.954    1.00 75.33 441 A 1 
ATOM 3376 C C   . SER A 0 441 . -7.258   -2.358  3.236    1.00 75.33 441 A 1 
ATOM 3377 C CB  . SER A 0 441 . -9.603   -1.939  2.327    1.00 75.33 441 A 1 
ATOM 3378 O O   . SER A 0 441 . -6.992   -1.955  4.370    1.00 75.33 441 A 1 
ATOM 3379 O OG  . SER A 0 441 . -9.806   -0.772  3.071    1.00 75.33 441 A 1 
ATOM 3380 N N   . TYR A 0 442 . -6.372   -2.417  2.259    1.00 69.37 442 A 1 
ATOM 3381 C CA  . TYR A 0 442 . -4.951   -2.268  2.497    1.00 69.37 442 A 1 
ATOM 3382 C C   . TYR A 0 442 . -4.306   -1.285  1.471    1.00 69.37 442 A 1 
ATOM 3383 C CB  . TYR A 0 442 . -4.272   -3.631  2.512    1.00 69.37 442 A 1 
ATOM 3384 O O   . TYR A 0 442 . -5.013   -0.709  0.637    1.00 69.37 442 A 1 
ATOM 3385 C CG  . TYR A 0 442 . -4.723   -4.884  3.284    1.00 69.37 442 A 1 
ATOM 3386 C CD1 . TYR A 0 442 . -3.701   -5.698  3.813    1.00 69.37 442 A 1 
ATOM 3387 C CD2 . TYR A 0 442 . -6.039   -5.402  3.281    1.00 69.37 442 A 1 
ATOM 3388 C CE1 . TYR A 0 442 . -3.968   -6.989  4.297    1.00 69.37 442 A 1 
ATOM 3389 C CE2 . TYR A 0 442 . -6.330   -6.676  3.811    1.00 69.37 442 A 1 
ATOM 3390 O OH  . TYR A 0 442 . -5.528   -8.756  4.708    1.00 69.37 442 A 1 
ATOM 3391 C CZ  . TYR A 0 442 . -5.283   -7.485  4.294    1.00 69.37 442 A 1 
ATOM 3392 N N   . GLU A 0 443 . -3.006   -1.020  1.643    1.00 80.80 443 A 1 
ATOM 3393 C CA  . GLU A 0 443 . -2.119   -0.086  0.918    1.00 80.80 443 A 1 
ATOM 3394 C C   . GLU A 0 443 . -1.692   -0.547  -0.518   1.00 80.80 443 A 1 
ATOM 3395 C CB  . GLU A 0 443 . -0.946   0.228   1.916    1.00 80.80 443 A 1 
ATOM 3396 O O   . GLU A 0 443 . -2.181   -1.567  -0.983   1.00 80.80 443 A 1 
ATOM 3397 C CG  . GLU A 0 443 . -1.269   1.238   3.034    1.00 80.80 443 A 1 
ATOM 3398 C CD  . GLU A 0 443 . -0.658   1.194   4.442    1.00 80.80 443 A 1 
ATOM 3399 O OE1 . GLU A 0 443 . -0.243   2.294   4.897    1.00 80.80 443 A 1 
ATOM 3400 O OE2 . GLU A 0 443 . -0.911   0.207   5.172    1.00 80.80 443 A 1 
ATOM 3401 N N   . ASN A 0 444 . -0.861   0.206   -1.269   1.00 88.60 444 A 1 
ATOM 3402 C CA  . ASN A 0 444 . -0.137   -0.240  -2.494   1.00 88.60 444 A 1 
ATOM 3403 C C   . ASN A 0 444 . 0.986    0.743   -2.912   1.00 88.60 444 A 1 
ATOM 3404 C CB  . ASN A 0 444 . -1.117   -0.408  -3.682   1.00 88.60 444 A 1 
ATOM 3405 O O   . ASN A 0 444 . 0.636    1.829   -3.345   1.00 88.60 444 A 1 
ATOM 3406 C CG  . ASN A 0 444 . -0.431   -0.731  -5.002   1.00 88.60 444 A 1 
ATOM 3407 N ND2 . ASN A 0 444 . -0.041   0.251   -5.776   1.00 88.60 444 A 1 
ATOM 3408 O OD1 . ASN A 0 444 . -0.279   -1.878  -5.365   1.00 88.60 444 A 1 
ATOM 3409 N N   . GLU A 0 445 . 2.285    0.421   -2.900   1.00 88.18 445 A 1 
ATOM 3410 C CA  . GLU A 0 445 . 3.331    1.326   -3.456   1.00 88.18 445 A 1 
ATOM 3411 C C   . GLU A 0 445 . 4.032    0.760   -4.692   1.00 88.18 445 A 1 
ATOM 3412 C CB  . GLU A 0 445 . 4.371    1.769   -2.413   1.00 88.18 445 A 1 
ATOM 3413 O O   . GLU A 0 445 . 4.368    -0.413  -4.724   1.00 88.18 445 A 1 
ATOM 3414 C CG  . GLU A 0 445 . 3.705    2.405   -1.188   1.00 88.18 445 A 1 
ATOM 3415 C CD  . GLU A 0 445 . 4.621    3.286   -0.323   1.00 88.18 445 A 1 
ATOM 3416 O OE1 . GLU A 0 445 . 4.251    3.494   0.857    1.00 88.18 445 A 1 
ATOM 3417 O OE2 . GLU A 0 445 . 5.586    3.898   -0.840   1.00 88.18 445 A 1 
ATOM 3418 N N   . MET A 0 446 . 4.292    1.590   -5.703   1.00 92.04 446 A 1 
ATOM 3419 C CA  . MET A 0 446 . 4.968    1.195   -6.940   1.00 92.04 446 A 1 
ATOM 3420 C C   . MET A 0 446 . 6.018    2.223   -7.355   1.00 92.04 446 A 1 
ATOM 3421 C CB  . MET A 0 446 . 3.965    1.005   -8.089   1.00 92.04 446 A 1 
ATOM 3422 O O   . MET A 0 446 . 5.815    3.427   -7.231   1.00 92.04 446 A 1 
ATOM 3423 C CG  . MET A 0 446 . 2.914    -0.067  -7.796   1.00 92.04 446 A 1 
ATOM 3424 S SD  . MET A 0 446 . 1.818    -0.432  -9.196   1.00 92.04 446 A 1 
ATOM 3425 C CE  . MET A 0 446 . 2.853    -1.651  -10.050  1.00 92.04 446 A 1 
ATOM 3426 N N   . TYR A 0 447 . 7.118    1.755   -7.933   1.00 94.94 447 A 1 
ATOM 3427 C CA  . TYR A 0 447 . 8.117    2.555   -8.633   1.00 94.94 447 A 1 
ATOM 3428 C C   . TYR A 0 447 . 8.619    1.791   -9.859   1.00 94.94 447 A 1 
ATOM 3429 C CB  . TYR A 0 447 . 9.271    2.911   -7.685   1.00 94.94 447 A 1 
ATOM 3430 O O   . TYR A 0 447 . 8.823    0.580   -9.805   1.00 94.94 447 A 1 
ATOM 3431 C CG  . TYR A 0 447 . 10.478   3.542   -8.349   1.00 94.94 447 A 1 
ATOM 3432 C CD1 . TYR A 0 447 . 11.553   2.732   -8.772   1.00 94.94 447 A 1 
ATOM 3433 C CD2 . TYR A 0 447 . 10.527   4.934   -8.540   1.00 94.94 447 A 1 
ATOM 3434 C CE1 . TYR A 0 447 . 12.686   3.319   -9.365   1.00 94.94 447 A 1 
ATOM 3435 C CE2 . TYR A 0 447 . 11.662   5.526   -9.122   1.00 94.94 447 A 1 
ATOM 3436 O OH  . TYR A 0 447 . 13.852   5.297   -10.061  1.00 94.94 447 A 1 
ATOM 3437 C CZ  . TYR A 0 447 . 12.746   4.718   -9.528   1.00 94.94 447 A 1 
ATOM 3438 N N   . ALA A 0 448 . 8.874    2.486   -10.961  1.00 95.78 448 A 1 
ATOM 3439 C CA  . ALA A 0 448 . 9.550    1.898   -12.111  1.00 95.78 448 A 1 
ATOM 3440 C C   . ALA A 0 448 . 10.508   2.896   -12.755  1.00 95.78 448 A 1 
ATOM 3441 C CB  . ALA A 0 448 . 8.517    1.362   -13.111  1.00 95.78 448 A 1 
ATOM 3442 O O   . ALA A 0 448 . 10.237   4.098   -12.784  1.00 95.78 448 A 1 
ATOM 3443 N N   . ARG A 0 449 . 11.606   2.370   -13.296  1.00 96.77 449 A 1 
ATOM 3444 C CA  . ARG A 0 449 . 12.591   3.067   -14.113  1.00 96.77 449 A 1 
ATOM 3445 C C   . ARG A 0 449 . 13.058   2.167   -15.255  1.00 96.77 449 A 1 
ATOM 3446 C CB  . ARG A 0 449 . 13.745   3.544   -13.224  1.00 96.77 449 A 1 
ATOM 3447 O O   . ARG A 0 449 . 13.483   1.036   -15.030  1.00 96.77 449 A 1 
ATOM 3448 C CG  . ARG A 0 449 . 14.776   4.384   -13.992  1.00 96.77 449 A 1 
ATOM 3449 C CD  . ARG A 0 449 . 15.792   5.008   -13.026  1.00 96.77 449 A 1 
ATOM 3450 N NE  . ARG A 0 449 . 16.884   4.069   -12.724  1.00 96.77 449 A 1 
ATOM 3451 N NH1 . ARG A 0 449 . 18.204   4.658   -14.511  1.00 96.77 449 A 1 
ATOM 3452 N NH2 . ARG A 0 449 . 18.779   2.945   -13.187  1.00 96.77 449 A 1 
ATOM 3453 C CZ  . ARG A 0 449 . 17.949   3.900   -13.478  1.00 96.77 449 A 1 
ATOM 3454 N N   . ASP A 0 450 . 12.990   2.687   -16.472  1.00 97.82 450 A 1 
ATOM 3455 C CA  . ASP A 0 450 . 13.495   2.050   -17.693  1.00 97.82 450 A 1 
ATOM 3456 C C   . ASP A 0 450 . 14.464   3.041   -18.336  1.00 97.82 450 A 1 
ATOM 3457 C CB  . ASP A 0 450 . 12.303   1.674   -18.595  1.00 97.82 450 A 1 
ATOM 3458 O O   . ASP A 0 450 . 14.069   4.154   -18.686  1.00 97.82 450 A 1 
ATOM 3459 C CG  . ASP A 0 450 . 12.645   0.965   -19.918  1.00 97.82 450 A 1 
ATOM 3460 O OD1 . ASP A 0 450 . 13.592   0.144   -19.965  1.00 97.82 450 A 1 
ATOM 3461 O OD2 . ASP A 0 450 . 11.882   1.170   -20.890  1.00 97.82 450 A 1 
ATOM 3462 N N   . LEU A 0 451 . 15.738   2.662   -18.407  1.00 97.61 451 A 1 
ATOM 3463 C CA  . LEU A 0 451 . 16.818   3.428   -19.019  1.00 97.61 451 A 1 
ATOM 3464 C C   . LEU A 0 451 . 17.397   2.610   -20.175  1.00 97.61 451 A 1 
ATOM 3465 C CB  . LEU A 0 451 . 17.869   3.779   -17.948  1.00 97.61 451 A 1 
ATOM 3466 O O   . LEU A 0 451 . 17.747   1.443   -19.997  1.00 97.61 451 A 1 
ATOM 3467 C CG  . LEU A 0 451 . 19.184   4.371   -18.497  1.00 97.61 451 A 1 
ATOM 3468 C CD1 . LEU A 0 451 . 18.985   5.767   -19.082  1.00 97.61 451 A 1 
ATOM 3469 C CD2 . LEU A 0 451 . 20.226   4.483   -17.381  1.00 97.61 451 A 1 
ATOM 3470 N N   . GLN A 0 452 . 17.519   3.246   -21.331  1.00 96.77 452 A 1 
ATOM 3471 C CA  . GLN A 0 452 . 18.202   2.748   -22.518  1.00 96.77 452 A 1 
ATOM 3472 C C   . GLN A 0 452 . 19.184   3.832   -22.966  1.00 96.77 452 A 1 
ATOM 3473 C CB  . GLN A 0 452 . 17.160   2.413   -23.603  1.00 96.77 452 A 1 
ATOM 3474 O O   . GLN A 0 452 . 18.816   5.008   -23.032  1.00 96.77 452 A 1 
ATOM 3475 C CG  . GLN A 0 452 . 16.363   1.137   -23.270  1.00 96.77 452 A 1 
ATOM 3476 C CD  . GLN A 0 452 . 14.924   1.153   -23.784  1.00 96.77 452 A 1 
ATOM 3477 N NE2 . GLN A 0 452 . 13.973   0.757   -22.964  1.00 96.77 452 A 1 
ATOM 3478 O OE1 . GLN A 0 452 . 14.605   1.515   -24.907  1.00 96.77 452 A 1 
ATOM 3479 N N   . VAL A 0 453 . 20.426   3.435   -23.220  1.00 96.75 453 A 1 
ATOM 3480 C CA  . VAL A 0 453 . 21.454   4.261   -23.858  1.00 96.75 453 A 1 
ATOM 3481 C C   . VAL A 0 453 . 22.069   3.437   -24.980  1.00 96.75 453 A 1 
ATOM 3482 C CB  . VAL A 0 453 . 22.548   4.738   -22.880  1.00 96.75 453 A 1 
ATOM 3483 O O   . VAL A 0 453 . 22.269   2.236   -24.792  1.00 96.75 453 A 1 
ATOM 3484 C CG1 . VAL A 0 453 . 23.378   5.876   -23.487  1.00 96.75 453 A 1 
ATOM 3485 C CG2 . VAL A 0 453 . 21.972   5.233   -21.543  1.00 96.75 453 A 1 
ATOM 3486 N N   . ASP A 0 454 . 22.342   4.092   -26.098  1.00 94.65 454 A 1 
ATOM 3487 C CA  . ASP A 0 454 . 22.973   3.540   -27.294  1.00 94.65 454 A 1 
ATOM 3488 C C   . ASP A 0 454 . 24.125   4.465   -27.737  1.00 94.65 454 A 1 
ATOM 3489 C CB  . ASP A 0 454 . 21.899   3.381   -28.388  1.00 94.65 454 A 1 
ATOM 3490 O O   . ASP A 0 454 . 24.066   5.681   -27.514  1.00 94.65 454 A 1 
ATOM 3491 C CG  . ASP A 0 454 . 22.023   2.051   -29.117  1.00 94.65 454 A 1 
ATOM 3492 O OD1 . ASP A 0 454 . 23.186   1.706   -29.416  1.00 94.65 454 A 1 
ATOM 3493 O OD2 . ASP A 0 454 . 20.964   1.398   -29.297  1.00 94.65 454 A 1 
ATOM 3494 N N   . ASP A 0 455 . 25.187   3.905   -28.319  1.00 92.79 455 A 1 
ATOM 3495 C CA  . ASP A 0 455 . 26.367   4.654   -28.801  1.00 92.79 455 A 1 
ATOM 3496 C C   . ASP A 0 455 . 26.996   3.989   -30.032  1.00 92.79 455 A 1 
ATOM 3497 C CB  . ASP A 0 455 . 27.408   4.880   -27.687  1.00 92.79 455 A 1 
ATOM 3498 O O   . ASP A 0 455 . 28.192   3.679   -30.067  1.00 92.79 455 A 1 
ATOM 3499 C CG  . ASP A 0 455 . 28.429   5.954   -28.078  1.00 92.79 455 A 1 
ATOM 3500 O OD1 . ASP A 0 455 . 28.032   7.140   -28.167  1.00 92.79 455 A 1 
ATOM 3501 O OD2 . ASP A 0 455 . 29.669   5.736   -28.153  1.00 92.79 455 A 1 
ATOM 3502 N N   . ASP A 0 456 . 26.154   3.756   -31.031  1.00 91.53 456 A 1 
ATOM 3503 C CA  . ASP A 0 456 . 26.523   3.171   -32.313  1.00 91.53 456 A 1 
ATOM 3504 C C   . ASP A 0 456 . 27.621   4.010   -32.995  1.00 91.53 456 A 1 
ATOM 3505 C CB  . ASP A 0 456 . 25.244   3.070   -33.177  1.00 91.53 456 A 1 
ATOM 3506 O O   . ASP A 0 456 . 27.518   5.235   -33.103  1.00 91.53 456 A 1 
ATOM 3507 C CG  . ASP A 0 456 . 25.115   1.772   -33.980  1.00 91.53 456 A 1 
ATOM 3508 O OD1 . ASP A 0 456 . 26.118   1.022   -34.053  1.00 91.53 456 A 1 
ATOM 3509 O OD2 . ASP A 0 456 . 24.040   1.574   -34.591  1.00 91.53 456 A 1 
ATOM 3510 N N   . MET A 0 457 . 28.701   3.382   -33.463  1.00 88.91 457 A 1 
ATOM 3511 C CA  . MET A 0 457 . 29.750   4.055   -34.237  1.00 88.91 457 A 1 
ATOM 3512 C C   . MET A 0 457 . 30.324   3.136   -35.308  1.00 88.91 457 A 1 
ATOM 3513 C CB  . MET A 0 457 . 30.863   4.565   -33.309  1.00 88.91 457 A 1 
ATOM 3514 O O   . MET A 0 457 . 30.765   2.029   -35.007  1.00 88.91 457 A 1 
ATOM 3515 C CG  . MET A 0 457 . 31.865   5.448   -34.075  1.00 88.91 457 A 1 
ATOM 3516 S SD  . MET A 0 457 . 33.263   6.121   -33.124  1.00 88.91 457 A 1 
ATOM 3517 C CE  . MET A 0 457 . 32.360   7.108   -31.905  1.00 88.91 457 A 1 
ATOM 3518 N N   . TRP A 0 458 . 30.416   3.635   -36.538  1.00 88.40 458 A 1 
ATOM 3519 C CA  . TRP A 0 458 . 30.891   2.880   -37.698  1.00 88.40 458 A 1 
ATOM 3520 C C   . TRP A 0 458 . 31.799   3.725   -38.596  1.00 88.40 458 A 1 
ATOM 3521 C CB  . TRP A 0 458 . 29.679   2.349   -38.476  1.00 88.40 458 A 1 
ATOM 3522 O O   . TRP A 0 458 . 31.701   4.954   -38.618  1.00 88.40 458 A 1 
ATOM 3523 C CG  . TRP A 0 458 . 28.763   3.403   -39.025  1.00 88.40 458 A 1 
ATOM 3524 C CD1 . TRP A 0 458 . 27.701   3.938   -38.380  1.00 88.40 458 A 1 
ATOM 3525 C CD2 . TRP A 0 458 . 28.822   4.075   -40.322  1.00 88.40 458 A 1 
ATOM 3526 C CE2 . TRP A 0 458 . 27.765   5.033   -40.383  1.00 88.40 458 A 1 
ATOM 3527 C CE3 . TRP A 0 458 . 29.659   3.969   -41.454  1.00 88.40 458 A 1 
ATOM 3528 N NE1 . TRP A 0 458 . 27.106   4.895   -39.178  1.00 88.40 458 A 1 
ATOM 3529 C CH2 . TRP A 0 458 . 28.426   5.738   -42.605  1.00 88.40 458 A 1 
ATOM 3530 C CZ2 . TRP A 0 458 . 27.566   5.862   -41.499  1.00 88.40 458 A 1 
ATOM 3531 C CZ3 . TRP A 0 458 . 29.464   4.787   -42.582  1.00 88.40 458 A 1 
ATOM 3532 N N   . ALA A 0 459 . 32.670   3.060   -39.353  1.00 87.64 459 A 1 
ATOM 3533 C CA  . ALA A 0 459 . 33.361   3.639   -40.498  1.00 87.64 459 A 1 
ATOM 3534 C C   . ALA A 0 459 . 33.519   2.616   -41.631  1.00 87.64 459 A 1 
ATOM 3535 C CB  . ALA A 0 459 . 34.734   4.173   -40.082  1.00 87.64 459 A 1 
ATOM 3536 O O   . ALA A 0 459 . 33.682   1.421   -41.375  1.00 87.64 459 A 1 
ATOM 3537 N N   . GLU A 0 460 . 33.537   3.112   -42.865  1.00 85.27 460 A 1 
ATOM 3538 C CA  . GLU A 0 460 . 33.884   2.363   -44.075  1.00 85.27 460 A 1 
ATOM 3539 C C   . GLU A 0 460 . 34.945   3.148   -44.867  1.00 85.27 460 A 1 
ATOM 3540 C CB  . GLU A 0 460 . 32.635   2.113   -44.949  1.00 85.27 460 A 1 
ATOM 3541 O O   . GLU A 0 460 . 34.761   4.339   -45.114  1.00 85.27 460 A 1 
ATOM 3542 C CG  . GLU A 0 460 . 31.532   1.259   -44.289  1.00 85.27 460 A 1 
ATOM 3543 C CD  . GLU A 0 460 . 30.388   0.852   -45.247  1.00 85.27 460 A 1 
ATOM 3544 O OE1 . GLU A 0 460 . 29.384   0.280   -44.761  1.00 85.27 460 A 1 
ATOM 3545 O OE2 . GLU A 0 460 . 30.514   1.039   -46.483  1.00 85.27 460 A 1 
ATOM 3546 N N   . ASP A 0 461 . 36.025   2.477   -45.270  1.00 81.08 461 A 1 
ATOM 3547 C CA  . ASP A 0 461 . 37.020   2.925   -46.257  1.00 81.08 461 A 1 
ATOM 3548 C C   . ASP A 0 461 . 36.817   2.082   -47.525  1.00 81.08 461 A 1 
ATOM 3549 C CB  . ASP A 0 461 . 38.440   2.775   -45.664  1.00 81.08 461 A 1 
ATOM 3550 O O   . ASP A 0 461 . 36.730   0.846   -47.466  1.00 81.08 461 A 1 
ATOM 3551 C CG  . ASP A 0 461 . 39.633   3.055   -46.607  1.00 81.08 461 A 1 
ATOM 3552 O OD1 . ASP A 0 461 . 39.455   3.066   -47.850  1.00 81.08 461 A 1 
ATOM 3553 O OD2 . ASP A 0 461 . 40.764   3.150   -46.068  1.00 81.08 461 A 1 
ATOM 3554 N N   . TYR A 0 462 . 36.692   2.734   -48.685  1.00 80.42 462 A 1 
ATOM 3555 C CA  . TYR A 0 462 . 36.569   2.029   -49.954  1.00 80.42 462 A 1 
ATOM 3556 C C   . TYR A 0 462 . 37.455   2.548   -51.091  1.00 80.42 462 A 1 
ATOM 3557 C CB  . TYR A 0 462 . 35.099   1.938   -50.367  1.00 80.42 462 A 1 
ATOM 3558 O O   . TYR A 0 462 . 37.062   3.399   -51.901  1.00 80.42 462 A 1 
ATOM 3559 C CG  . TYR A 0 462 . 34.934   1.041   -51.571  1.00 80.42 462 A 1 
ATOM 3560 C CD1 . TYR A 0 462 . 34.413   1.561   -52.762  1.00 80.42 462 A 1 
ATOM 3561 C CD2 . TYR A 0 462 . 35.465   -0.259  -51.547  1.00 80.42 462 A 1 
ATOM 3562 C CE1 . TYR A 0 462 . 34.442   0.781   -53.928  1.00 80.42 462 A 1 
ATOM 3563 C CE2 . TYR A 0 462 . 35.526   -1.034  -52.710  1.00 80.42 462 A 1 
ATOM 3564 O OH  . TYR A 0 462 . 35.156   -1.260  -55.039  1.00 80.42 462 A 1 
ATOM 3565 C CZ  . TYR A 0 462 . 35.027   -0.508  -53.912  1.00 80.42 462 A 1 
ATOM 3566 N N   . ASP A 0 463 . 38.609   1.902   -51.235  1.00 79.00 463 A 1 
ATOM 3567 C CA  . ASP A 0 463 . 39.599   2.204   -52.260  1.00 79.00 463 A 1 
ATOM 3568 C C   . ASP A 0 463 . 39.388   1.427   -53.586  1.00 79.00 463 A 1 
ATOM 3569 C CB  . ASP A 0 463 . 41.003   2.019   -51.651  1.00 79.00 463 A 1 
ATOM 3570 O O   . ASP A 0 463 . 38.854   0.309   -53.663  1.00 79.00 463 A 1 
ATOM 3571 C CG  . ASP A 0 463 . 42.020   3.055   -52.136  1.00 79.00 463 A 1 
ATOM 3572 O OD1 . ASP A 0 463 . 41.777   3.672   -53.206  1.00 79.00 463 A 1 
ATOM 3573 O OD2 . ASP A 0 463 . 43.114   3.146   -51.530  1.00 79.00 463 A 1 
ATOM 3574 N N   . ARG A 0 464 . 39.825   2.021   -54.702  1.00 71.80 464 A 1 
ATOM 3575 C CA  . ARG A 0 464 . 39.854   1.365   -56.025  1.00 71.80 464 A 1 
ATOM 3576 C C   . ARG A 0 464 . 41.064   1.797   -56.829  1.00 71.80 464 A 1 
ATOM 3577 C CB  . ARG A 0 464 . 38.622   1.685   -56.884  1.00 71.80 464 A 1 
ATOM 3578 O O   . ARG A 0 464 . 41.210   2.975   -57.147  1.00 71.80 464 A 1 
ATOM 3579 C CG  . ARG A 0 464 . 37.265   1.156   -56.412  1.00 71.80 464 A 1 
ATOM 3580 C CD  . ARG A 0 464 . 36.297   1.326   -57.600  1.00 71.80 464 A 1 
ATOM 3581 N NE  . ARG A 0 464 . 34.878   1.274   -57.204  1.00 71.80 464 A 1 
ATOM 3582 N NH1 . ARG A 0 464 . 34.349   -0.830  -57.948  1.00 71.80 464 A 1 
ATOM 3583 N NH2 . ARG A 0 464 . 32.826   0.353   -56.823  1.00 71.80 464 A 1 
ATOM 3584 C CZ  . ARG A 0 464 . 34.026   0.273   -57.334  1.00 71.80 464 A 1 
ATOM 3585 N N   . TYR A 0 465 . 41.793   0.821   -57.364  1.00 73.39 465 A 1 
ATOM 3586 C CA  . TYR A 0 465 . 42.935   1.040   -58.249  1.00 73.39 465 A 1 
ATOM 3587 C C   . TYR A 0 465 . 42.729   0.378   -59.612  1.00 73.39 465 A 1 
ATOM 3588 C CB  . TYR A 0 465 . 44.201   0.531   -57.560  1.00 73.39 465 A 1 
ATOM 3589 O O   . TYR A 0 465 . 42.700   -0.845  -59.735  1.00 73.39 465 A 1 
ATOM 3590 C CG  . TYR A 0 465 . 44.516   1.286   -56.291  1.00 73.39 465 A 1 
ATOM 3591 C CD1 . TYR A 0 465 . 45.194   2.518   -56.376  1.00 73.39 465 A 1 
ATOM 3592 C CD2 . TYR A 0 465 . 44.085   0.796   -55.042  1.00 73.39 465 A 1 
ATOM 3593 C CE1 . TYR A 0 465 . 45.449   3.256   -55.206  1.00 73.39 465 A 1 
ATOM 3594 C CE2 . TYR A 0 465 . 44.333   1.541   -53.877  1.00 73.39 465 A 1 
ATOM 3595 O OH  . TYR A 0 465 . 45.242   3.537   -52.861  1.00 73.39 465 A 1 
ATOM 3596 C CZ  . TYR A 0 465 . 45.006   2.778   -53.957  1.00 73.39 465 A 1 
ATOM 3597 N N   . ASP A 0 466 . 42.621   1.198   -60.659  1.00 66.08 466 A 1 
ATOM 3598 C CA  . ASP A 0 466 . 42.351   0.750   -62.028  1.00 66.08 466 A 1 
ATOM 3599 C C   . ASP A 0 466 . 43.589   0.985   -62.926  1.00 66.08 466 A 1 
ATOM 3600 C CB  . ASP A 0 466 . 41.042   1.434   -62.499  1.00 66.08 466 A 1 
ATOM 3601 O O   . ASP A 0 466 . 43.710   2.018   -63.600  1.00 66.08 466 A 1 
ATOM 3602 C CG  . ASP A 0 466 . 40.012   0.507   -63.155  1.00 66.08 466 A 1 
ATOM 3603 O OD1 . ASP A 0 466 . 39.965   -0.703  -62.852  1.00 66.08 466 A 1 
ATOM 3604 O OD2 . ASP A 0 466 . 39.274   1.028   -64.031  1.00 66.08 466 A 1 
ATOM 3605 N N   . ASP A 0 467 . 44.517   0.019   -62.942  1.00 59.21 467 A 1 
ATOM 3606 C CA  . ASP A 0 467 . 45.753   0.062   -63.735  1.00 59.21 467 A 1 
ATOM 3607 C C   . ASP A 0 467 . 45.546   -0.506  -65.147  1.00 59.21 467 A 1 
ATOM 3608 C CB  . ASP A 0 467 . 46.923   -0.637  -63.002  1.00 59.21 467 A 1 
ATOM 3609 O O   . ASP A 0 467 . 45.281   -1.692  -65.348  1.00 59.21 467 A 1 
ATOM 3610 C CG  . ASP A 0 467 . 47.832   0.330   -62.238  1.00 59.21 467 A 1 
ATOM 3611 O OD1 . ASP A 0 467 . 47.524   1.543   -62.143  1.00 59.21 467 A 1 
ATOM 3612 O OD2 . ASP A 0 467 . 48.934   -0.062  -61.787  1.00 59.21 467 A 1 
ATOM 3613 N N   . LYS A 0 468 . 45.695   0.369   -66.151  1.00 54.50 468 A 1 
ATOM 3614 C CA  . LYS A 0 468 . 45.502   0.059   -67.576  1.00 54.50 468 A 1 
ATOM 3615 C C   . LYS A 0 468 . 46.787   0.313   -68.362  1.00 54.50 468 A 1 
ATOM 3616 C CB  . LYS A 0 468 . 44.324   0.881   -68.131  1.00 54.50 468 A 1 
ATOM 3617 O O   . LYS A 0 468 . 47.050   1.453   -68.756  1.00 54.50 468 A 1 
ATOM 3618 C CG  . LYS A 0 468 . 43.003   0.575   -67.414  1.00 54.50 468 A 1 
ATOM 3619 C CD  . LYS A 0 468 . 41.834   1.321   -68.069  1.00 54.50 468 A 1 
ATOM 3620 C CE  . LYS A 0 468 . 40.563   1.146   -67.234  1.00 54.50 468 A 1 
ATOM 3621 N NZ  . LYS A 0 468 . 40.576   2.036   -66.056  1.00 54.50 468 A 1 
ATOM 3622 N N   . ASP A 0 469 . 47.567   -0.733  -68.633  1.00 46.66 469 A 1 
ATOM 3623 C CA  . ASP A 0 469 . 48.846   -0.604  -69.343  1.00 46.66 469 A 1 
ATOM 3624 C C   . ASP A 0 469 . 48.650   -0.257  -70.828  1.00 46.66 469 A 1 
ATOM 3625 C CB  . ASP A 0 469 . 49.726   -1.859  -69.166  1.00 46.66 469 A 1 
ATOM 3626 O O   . ASP A 0 469 . 48.382   -1.094  -71.693  1.00 46.66 469 A 1 
ATOM 3627 C CG  . ASP A 0 469 . 50.732   -1.784  -68.009  1.00 46.66 469 A 1 
ATOM 3628 O OD1 . ASP A 0 469 . 50.868   -0.697  -67.401  1.00 46.66 469 A 1 
ATOM 3629 O OD2 . ASP A 0 469 . 51.459   -2.785  -67.838  1.00 46.66 469 A 1 
ATOM 3630 N N   . ALA A 0 470 . 48.826   1.023   -71.156  1.00 47.26 470 A 1 
ATOM 3631 C CA  . ALA A 0 470 . 48.699   1.547   -72.511  1.00 47.26 470 A 1 
ATOM 3632 C C   . ALA A 0 470 . 49.923   1.211   -73.395  1.00 47.26 470 A 1 
ATOM 3633 C CB  . ALA A 0 470 . 48.384   3.047   -72.418  1.00 47.26 470 A 1 
ATOM 3634 O O   . ALA A 0 470 . 50.670   2.099   -73.811  1.00 47.26 470 A 1 
ATOM 3635 N N   . MET A 0 471 . 50.123   -0.071  -73.729  1.00 40.56 471 A 1 
ATOM 3636 C CA  . MET A 0 471 . 51.154   -0.532  -74.677  1.00 40.56 471 A 1 
ATOM 3637 C C   . MET A 0 471 . 50.864   -0.088  -76.128  1.00 40.56 471 A 1 
ATOM 3638 C CB  . MET A 0 471 . 51.361   -2.057  -74.576  1.00 40.56 471 A 1 
ATOM 3639 O O   . MET A 0 471 . 50.456   -0.869  -76.986  1.00 40.56 471 A 1 
ATOM 3640 C CG  . MET A 0 471 . 52.138   -2.487  -73.323  1.00 40.56 471 A 1 
ATOM 3641 S SD  . MET A 0 471 . 53.702   -3.361  -73.658  1.00 40.56 471 A 1 
ATOM 3642 C CE  . MET A 0 471 . 54.113   -3.798  -71.947  1.00 40.56 471 A 1 
ATOM 3643 N N   . GLY A 0 472 . 51.128   1.185   -76.433  1.00 38.47 472 A 1 
ATOM 3644 C CA  . GLY A 0 472 . 51.105   1.742   -77.787  1.00 38.47 472 A 1 
ATOM 3645 C C   . GLY A 0 472 . 51.919   3.040   -77.891  1.00 38.47 472 A 1 
ATOM 3646 O O   . GLY A 0 472 . 52.064   3.767   -76.918  1.00 38.47 472 A 1 
ATOM 3647 N N   . TYR A 0 473 . 52.484   3.409   -79.041  1.00 37.57 473 A 1 
ATOM 3648 C CA  . TYR A 0 473 . 52.483   2.746   -80.350  1.00 37.57 473 A 1 
ATOM 3649 C C   . TYR A 0 473 . 53.763   3.170   -81.096  1.00 37.57 473 A 1 
ATOM 3650 C CB  . TYR A 0 473 . 51.220   3.180   -81.111  1.00 37.57 473 A 1 
ATOM 3651 O O   . TYR A 0 473 . 54.142   4.340   -81.053  1.00 37.57 473 A 1 
ATOM 3652 C CG  . TYR A 0 473 . 50.785   2.290   -82.261  1.00 37.57 473 A 1 
ATOM 3653 C CD1 . TYR A 0 473 . 51.178   2.587   -83.581  1.00 37.57 473 A 1 
ATOM 3654 C CD2 . TYR A 0 473 . 49.899   1.221   -82.016  1.00 37.57 473 A 1 
ATOM 3655 C CE1 . TYR A 0 473 . 50.655   1.843   -84.658  1.00 37.57 473 A 1 
ATOM 3656 C CE2 . TYR A 0 473 . 49.376   0.475   -83.090  1.00 37.57 473 A 1 
ATOM 3657 O OH  . TYR A 0 473 . 49.210   0.094   -85.451  1.00 37.57 473 A 1 
ATOM 3658 C CZ  . TYR A 0 473 . 49.741   0.794   -84.414  1.00 37.57 473 A 1 
ATOM 3659 N N   . GLY A 0 474 . 54.469   2.239   -81.740  1.00 32.45 474 A 1 
ATOM 3660 C CA  . GLY A 0 474 . 55.805   2.512   -82.290  1.00 32.45 474 A 1 
ATOM 3661 C C   . GLY A 0 474 . 55.818   3.226   -83.648  1.00 32.45 474 A 1 
ATOM 3662 O O   . GLY A 0 474 . 54.842   3.207   -84.397  1.00 32.45 474 A 1 
ATOM 3663 N N   . SER A 0 475 . 56.971   3.798   -84.010  1.00 36.14 475 A 1 
ATOM 3664 C CA  . SER A 0 475 . 57.372   4.082   -85.400  1.00 36.14 475 A 1 
ATOM 3665 C C   . SER A 0 475 . 58.891   4.244   -85.493  1.00 36.14 475 A 1 
ATOM 3666 C CB  . SER A 0 475 . 56.689   5.344   -85.939  1.00 36.14 475 A 1 
ATOM 3667 O O   . SER A 0 475 . 59.490   4.969   -84.704  1.00 36.14 475 A 1 
ATOM 3668 O OG  . SER A 0 475 . 55.375   5.014   -86.343  1.00 36.14 475 A 1 
ATOM 3669 N N   . ALA A 0 476 . 59.527   3.566   -86.451  1.00 37.40 476 A 1 
ATOM 3670 C CA  . ALA A 0 476 . 60.969   3.656   -86.673  1.00 37.40 476 A 1 
ATOM 3671 C C   . ALA A 0 476 . 61.297   4.777   -87.675  1.00 37.40 476 A 1 
ATOM 3672 C CB  . ALA A 0 476 . 61.482   2.284   -87.136  1.00 37.40 476 A 1 
ATOM 3673 O O   . ALA A 0 476 . 60.970   4.666   -88.856  1.00 37.40 476 A 1 
ATOM 3674 N N   . ALA A 0 477 . 61.973   5.835   -87.221  1.00 29.30 477 A 1 
ATOM 3675 C CA  . ALA A 0 477 . 62.466   6.903   -88.090  1.00 29.30 477 A 1 
ATOM 3676 C C   . ALA A 0 477 . 63.780   6.481   -88.778  1.00 29.30 477 A 1 
ATOM 3677 C CB  . ALA A 0 477 . 62.610   8.190   -87.269  1.00 29.30 477 A 1 
ATOM 3678 O O   . ALA A 0 477 . 64.838   6.384   -88.152  1.00 29.30 477 A 1 
ATOM 3679 N N   . SER A 0 478 . 63.720   6.210   -90.083  1.00 35.27 478 A 1 
ATOM 3680 C CA  . SER A 0 478 . 64.888   5.871   -90.901  1.00 35.27 478 A 1 
ATOM 3681 C C   . SER A 0 478 . 65.807   7.080   -91.099  1.00 35.27 478 A 1 
ATOM 3682 C CB  . SER A 0 478 . 64.424   5.352   -92.267  1.00 35.27 478 A 1 
ATOM 3683 O O   . SER A 0 478 . 65.366   8.103   -91.621  1.00 35.27 478 A 1 
ATOM 3684 O OG  . SER A 0 478 . 63.530   6.267   -92.868  1.00 35.27 478 A 1 
ATOM 3685 N N   . LYS A 0 479 . 67.100   6.953   -90.772  1.00 32.63 479 A 1 
ATOM 3686 C CA  . LYS A 0 479 . 68.098   7.979   -91.117  1.00 32.63 479 A 1 
ATOM 3687 C C   . LYS A 0 479 . 68.303   8.035   -92.631  1.00 32.63 479 A 1 
ATOM 3688 C CB  . LYS A 0 479 . 69.442   7.733   -90.410  1.00 32.63 479 A 1 
ATOM 3689 O O   . LYS A 0 479 . 68.934   7.146   -93.197  1.00 32.63 479 A 1 
ATOM 3690 C CG  . LYS A 0 479 . 69.384   8.054   -88.911  1.00 32.63 479 A 1 
ATOM 3691 C CD  . LYS A 0 479 . 70.796   8.105   -88.310  1.00 32.63 479 A 1 
ATOM 3692 C CE  . LYS A 0 479 . 70.711   8.551   -86.846  1.00 32.63 479 A 1 
ATOM 3693 N NZ  . LYS A 0 479 . 72.054   8.796   -86.264  1.00 32.63 479 A 1 
ATOM 3694 N N   . GLU A 0 480 . 67.807   9.090   -93.267  1.00 31.18 480 A 1 
ATOM 3695 C CA  . GLU A 0 480 . 68.093   9.373   -94.672  1.00 31.18 480 A 1 
ATOM 3696 C C   . GLU A 0 480 . 69.558   9.807   -94.838  1.00 31.18 480 A 1 
ATOM 3697 C CB  . GLU A 0 480 . 67.103   10.417  -95.213  1.00 31.18 480 A 1 
ATOM 3698 O O   . GLU A 0 480 . 69.992   10.841  -94.327  1.00 31.18 480 A 1 
ATOM 3699 C CG  . GLU A 0 480 . 67.282   10.606  -96.729  1.00 31.18 480 A 1 
ATOM 3700 C CD  . GLU A 0 480 . 66.243   11.536  -97.376  1.00 31.18 480 A 1 
ATOM 3701 O OE1 . GLU A 0 480 . 66.389   11.763  -98.599  1.00 31.18 480 A 1 
ATOM 3702 O OE2 . GLU A 0 480 . 65.325   12.004  -96.668  1.00 31.18 480 A 1 
ATOM 3703 N N   . THR A 0 481 . 70.348   9.006   -95.552  1.00 32.43 481 A 1 
ATOM 3704 C CA  . THR A 0 481 . 71.747   9.321   -95.856  1.00 32.43 481 A 1 
ATOM 3705 C C   . THR A 0 481 . 71.804   10.259  -97.062  1.00 32.43 481 A 1 
ATOM 3706 C CB  . THR A 0 481 . 72.600   8.050   -96.087  1.00 32.43 481 A 1 
ATOM 3707 O O   . THR A 0 481 . 71.840   9.796   -98.205  1.00 32.43 481 A 1 
ATOM 3708 C CG2 . THR A 0 481 . 73.945   8.165   -95.372  1.00 32.43 481 A 1 
ATOM 3709 O OG1 . THR A 0 481 . 71.985   6.881   -95.594  1.00 32.43 481 A 1 
ATOM 3710 N N   . GLN A 0 482 . 71.800   11.576  -96.820  1.00 31.04 482 A 1 
ATOM 3711 C CA  . GLN A 0 482 . 71.773   12.606  -97.870  1.00 31.04 482 A 1 
ATOM 3712 C C   . GLN A 0 482 . 72.988   12.507  -98.814  1.00 31.04 482 A 1 
ATOM 3713 C CB  . GLN A 0 482 . 71.637   14.005  -97.239  1.00 31.04 482 A 1 
ATOM 3714 O O   . GLN A 0 482 . 74.040   13.109  -98.603  1.00 31.04 482 A 1 
ATOM 3715 C CG  . GLN A 0 482 . 71.379   15.079  -98.315  1.00 31.04 482 A 1 
ATOM 3716 C CD  . GLN A 0 482 . 71.209   16.489  -97.755  1.00 31.04 482 A 1 
ATOM 3717 N NE2 . GLN A 0 482 . 70.847   17.451  -98.576  1.00 31.04 482 A 1 
ATOM 3718 O OE1 . GLN A 0 482 . 71.402   16.775  -96.588  1.00 31.04 482 A 1 
ATOM 3719 N N   . THR A 0 483 . 72.833   11.732  -99.886  1.00 29.51 483 A 1 
ATOM 3720 C CA  . THR A 0 483 . 73.890   11.442  -100.857 1.00 29.51 483 A 1 
ATOM 3721 C C   . THR A 0 483 . 73.761   12.378  -102.052 1.00 29.51 483 A 1 
ATOM 3722 C CB  . THR A 0 483 . 73.875   9.960   -101.261 1.00 29.51 483 A 1 
ATOM 3723 O O   . THR A 0 483 . 73.083   12.081  -103.034 1.00 29.51 483 A 1 
ATOM 3724 C CG2 . THR A 0 483 . 75.041   9.596   -102.183 1.00 29.51 483 A 1 
ATOM 3725 O OG1 . THR A 0 483 . 74.014   9.166   -100.104 1.00 29.51 483 A 1 
ATOM 3726 N N   . GLY A 0 484 . 74.425   13.530  -101.973 1.00 30.90 484 A 1 
ATOM 3727 C CA  . GLY A 0 484 . 74.507   14.494  -103.067 1.00 30.90 484 A 1 
ATOM 3728 C C   . GLY A 0 484 . 75.135   15.822  -102.633 1.00 30.90 484 A 1 
ATOM 3729 O O   . GLY A 0 484 . 75.135   16.149  -101.455 1.00 30.90 484 A 1 
ATOM 3730 N N   . TYR A 0 485 . 75.689   16.636  -103.533 1.00 28.04 485 A 1 
ATOM 3731 C CA  . TYR A 0 485 . 75.814   16.483  -104.992 1.00 28.04 485 A 1 
ATOM 3732 C C   . TYR A 0 485 . 76.824   17.515  -105.530 1.00 28.04 485 A 1 
ATOM 3733 C CB  . TYR A 0 485 . 74.445   16.679  -105.699 1.00 28.04 485 A 1 
ATOM 3734 O O   . TYR A 0 485 . 76.785   18.667  -105.112 1.00 28.04 485 A 1 
ATOM 3735 C CG  . TYR A 0 485 . 73.371   17.387  -104.880 1.00 28.04 485 A 1 
ATOM 3736 C CD1 . TYR A 0 485 . 72.209   16.685  -104.498 1.00 28.04 485 A 1 
ATOM 3737 C CD2 . TYR A 0 485 . 73.594   18.687  -104.379 1.00 28.04 485 A 1 
ATOM 3738 C CE1 . TYR A 0 485 . 71.334   17.236  -103.544 1.00 28.04 485 A 1 
ATOM 3739 C CE2 . TYR A 0 485 . 72.726   19.236  -103.418 1.00 28.04 485 A 1 
ATOM 3740 O OH  . TYR A 0 485 . 70.808   18.980  -101.992 1.00 28.04 485 A 1 
ATOM 3741 C CZ  . TYR A 0 485 . 71.610   18.495  -102.975 1.00 28.04 485 A 1 
ATOM 3742 N N   . LYS A 0 486 . 77.636   17.131  -106.533 1.00 31.85 486 A 1 
ATOM 3743 C CA  . LYS A 0 486 . 78.672   17.955  -107.213 1.00 31.85 486 A 1 
ATOM 3744 C C   . LYS A 0 486 . 79.840   18.389  -106.290 1.00 31.85 486 A 1 
ATOM 3745 C CB  . LYS A 0 486 . 78.041   19.182  -107.910 1.00 31.85 486 A 1 
ATOM 3746 O O   . LYS A 0 486 . 79.629   18.834  -105.176 1.00 31.85 486 A 1 
ATOM 3747 C CG  . LYS A 0 486 . 76.843   18.860  -108.824 1.00 31.85 486 A 1 
ATOM 3748 C CD  . LYS A 0 486 . 76.188   20.146  -109.344 1.00 31.85 486 A 1 
ATOM 3749 C CE  . LYS A 0 486 . 74.972   19.801  -110.215 1.00 31.85 486 A 1 
ATOM 3750 N NZ  . LYS A 0 486 . 74.261   21.021  -110.671 1.00 31.85 486 A 1 
ATOM 3751 N N   . GLY A 0 487 . 81.116   18.315  -106.670 1.00 28.31 487 A 1 
ATOM 3752 C CA  . GLY A 0 487 . 81.726   17.891  -107.935 1.00 28.31 487 A 1 
ATOM 3753 C C   . GLY A 0 487 . 82.209   19.067  -108.787 1.00 28.31 487 A 1 
ATOM 3754 O O   . GLY A 0 487 . 81.466   19.540  -109.639 1.00 28.31 487 A 1 
ATOM 3755 N N   . TYR A 0 488 . 83.464   19.483  -108.583 1.00 31.46 488 A 1 
ATOM 3756 C CA  . TYR A 0 488 . 84.246   20.335  -109.492 1.00 31.46 488 A 1 
ATOM 3757 C C   . TYR A 0 488 . 85.730   19.924  -109.461 1.00 31.46 488 A 1 
ATOM 3758 C CB  . TYR A 0 488 . 84.046   21.830  -109.185 1.00 31.46 488 A 1 
ATOM 3759 O O   . TYR A 0 488 . 86.189   19.326  -108.491 1.00 31.46 488 A 1 
ATOM 3760 C CG  . TYR A 0 488 . 82.945   22.452  -110.025 1.00 31.46 488 A 1 
ATOM 3761 C CD1 . TYR A 0 488 . 83.175   22.708  -111.392 1.00 31.46 488 A 1 
ATOM 3762 C CD2 . TYR A 0 488 . 81.682   22.723  -109.464 1.00 31.46 488 A 1 
ATOM 3763 C CE1 . TYR A 0 488 . 82.140   23.209  -112.205 1.00 31.46 488 A 1 
ATOM 3764 C CE2 . TYR A 0 488 . 80.645   23.229  -110.273 1.00 31.46 488 A 1 
ATOM 3765 O OH  . TYR A 0 488 . 79.858   23.923  -112.429 1.00 31.46 488 A 1 
ATOM 3766 C CZ  . TYR A 0 488 . 80.868   23.461  -111.646 1.00 31.46 488 A 1 
ATOM 3767 N N   . GLY A 0 489 . 86.445   20.178  -110.562 1.00 30.47 489 A 1 
ATOM 3768 C CA  . GLY A 0 489 . 87.699   19.505  -110.922 1.00 30.47 489 A 1 
ATOM 3769 C C   . GLY A 0 489 . 88.853   19.581  -109.912 1.00 30.47 489 A 1 
ATOM 3770 O O   . GLY A 0 489 . 89.299   20.664  -109.540 1.00 30.47 489 A 1 
ATOM 3771 N N   . GLY A 0 490 . 89.400   18.409  -109.574 1.00 34.12 490 A 1 
ATOM 3772 C CA  . GLY A 0 490 . 90.709   18.227  -108.944 1.00 34.12 490 A 1 
ATOM 3773 C C   . GLY A 0 490 . 91.597   17.367  -109.846 1.00 34.12 490 A 1 
ATOM 3774 O O   . GLY A 0 490 . 91.288   16.205  -110.097 1.00 34.12 490 A 1 
ATOM 3775 N N   . TYR A 0 491 . 92.666   17.950  -110.385 1.00 29.07 491 A 1 
ATOM 3776 C CA  . TYR A 0 491 . 93.496   17.339  -111.427 1.00 29.07 491 A 1 
ATOM 3777 C C   . TYR A 0 491 . 94.513   16.355  -110.825 1.00 29.07 491 A 1 
ATOM 3778 C CB  . TYR A 0 491 . 94.196   18.444  -112.244 1.00 29.07 491 A 1 
ATOM 3779 O O   . TYR A 0 491 . 95.355   16.753  -110.024 1.00 29.07 491 A 1 
ATOM 3780 C CG  . TYR A 0 491 . 93.303   19.625  -112.590 1.00 29.07 491 A 1 
ATOM 3781 C CD1 . TYR A 0 491 . 92.519   19.612  -113.760 1.00 29.07 491 A 1 
ATOM 3782 C CD2 . TYR A 0 491 . 93.212   20.711  -111.695 1.00 29.07 491 A 1 
ATOM 3783 C CE1 . TYR A 0 491 . 91.625   20.670  -114.019 1.00 29.07 491 A 1 
ATOM 3784 C CE2 . TYR A 0 491 . 92.304   21.758  -111.939 1.00 29.07 491 A 1 
ATOM 3785 O OH  . TYR A 0 491 . 90.609   22.730  -113.333 1.00 29.07 491 A 1 
ATOM 3786 C CZ  . TYR A 0 491 . 91.504   21.735  -113.101 1.00 29.07 491 A 1 
ATOM 3787 N N   . GLY A 0 492 . 94.478   15.087  -111.242 1.00 33.90 492 A 1 
ATOM 3788 C CA  . GLY A 0 492 . 95.434   14.060  -110.813 1.00 33.90 492 A 1 
ATOM 3789 C C   . GLY A 0 492 . 95.464   12.888  -111.793 1.00 33.90 492 A 1 
ATOM 3790 O O   . GLY A 0 492 . 94.439   12.261  -112.042 1.00 33.90 492 A 1 
ATOM 3791 N N   . TYR A 0 493 . 96.628   12.615  -112.387 1.00 30.54 493 A 1 
ATOM 3792 C CA  . TYR A 0 493 . 96.786   11.619  -113.454 1.00 30.54 493 A 1 
ATOM 3793 C C   . TYR A 0 493 . 96.637   10.177  -112.934 1.00 30.54 493 A 1 
ATOM 3794 C CB  . TYR A 0 493 . 98.148   11.814  -114.148 1.00 30.54 493 A 1 
ATOM 3795 O O   . TYR A 0 493 . 97.592   9.589   -112.431 1.00 30.54 493 A 1 
ATOM 3796 C CG  . TYR A 0 493 . 98.170   12.825  -115.282 1.00 30.54 493 A 1 
ATOM 3797 C CD1 . TYR A 0 493 . 98.256   12.369  -116.613 1.00 30.54 493 A 1 
ATOM 3798 C CD2 . TYR A 0 493 . 98.151   14.209  -115.017 1.00 30.54 493 A 1 
ATOM 3799 C CE1 . TYR A 0 493 . 98.334   13.290  -117.675 1.00 30.54 493 A 1 
ATOM 3800 C CE2 . TYR A 0 493 . 98.223   15.135  -116.078 1.00 30.54 493 A 1 
ATOM 3801 O OH  . TYR A 0 493 . 98.410   15.556  -118.439 1.00 30.54 493 A 1 
ATOM 3802 C CZ  . TYR A 0 493 . 98.321   14.674  -117.410 1.00 30.54 493 A 1 
ATOM 3803 N N   . GLY A 0 494 . 95.456   9.583   -113.118 1.00 30.82 494 A 1 
ATOM 3804 C CA  . GLY A 0 494 . 95.236   8.139   -112.994 1.00 30.82 494 A 1 
ATOM 3805 C C   . GLY A 0 494 . 95.372   7.449   -114.352 1.00 30.82 494 A 1 
ATOM 3806 O O   . GLY A 0 494 . 94.456   7.520   -115.167 1.00 30.82 494 A 1 
ATOM 3807 N N   . SER A 0 495 . 96.509   6.797   -114.612 1.00 34.58 495 A 1 
ATOM 3808 C CA  . SER A 0 495 . 96.703   6.021   -115.846 1.00 34.58 495 A 1 
ATOM 3809 C C   . SER A 0 495 . 95.932   4.697   -115.816 1.00 34.58 495 A 1 
ATOM 3810 C CB  . SER A 0 495 . 98.185   5.749   -116.112 1.00 34.58 495 A 1 
ATOM 3811 O O   . SER A 0 495 . 95.778   4.076   -114.765 1.00 34.58 495 A 1 
ATOM 3812 O OG  . SER A 0 495 . 98.335   5.199   -117.408 1.00 34.58 495 A 1 
ATOM 3813 N N   . SER A 0 496 . 95.497   4.247   -116.993 1.00 32.63 496 A 1 
ATOM 3814 C CA  . SER A 0 496 . 94.860   2.947   -117.224 1.00 32.63 496 A 1 
ATOM 3815 C C   . SER A 0 496 . 95.687   1.780   -116.660 1.00 32.63 496 A 1 
ATOM 3816 C CB  . SER A 0 496 . 94.682   2.775   -118.737 1.00 32.63 496 A 1 
ATOM 3817 O O   . SER A 0 496 . 96.851   1.614   -117.022 1.00 32.63 496 A 1 
ATOM 3818 O OG  . SER A 0 496 . 94.193   1.492   -119.068 1.00 32.63 496 A 1 
ATOM 3819 N N   . GLY A 0 497 . 95.059   0.921   -115.851 1.00 32.83 497 A 1 
ATOM 3820 C CA  . GLY A 0 497 . 95.659   -0.297  -115.297 1.00 32.83 497 A 1 
ATOM 3821 C C   . GLY A 0 497 . 94.586   -1.321  -114.919 1.00 32.83 497 A 1 
ATOM 3822 O O   . GLY A 0 497 . 93.837   -1.120  -113.967 1.00 32.83 497 A 1 
ATOM 3823 N N   . TYR A 0 498 . 94.478   -2.402  -115.693 1.00 28.60 498 A 1 
ATOM 3824 C CA  . TYR A 0 498 . 93.451   -3.435  -115.521 1.00 28.60 498 A 1 
ATOM 3825 C C   . TYR A 0 498 . 93.749   -4.389  -114.350 1.00 28.60 498 A 1 
ATOM 3826 C CB  . TYR A 0 498 . 93.339   -4.278  -116.808 1.00 28.60 498 A 1 
ATOM 3827 O O   . TYR A 0 498 . 94.848   -4.919  -114.258 1.00 28.60 498 A 1 
ATOM 3828 C CG  . TYR A 0 498 . 92.416   -3.758  -117.898 1.00 28.60 498 A 1 
ATOM 3829 C CD1 . TYR A 0 498 . 91.247   -4.478  -118.220 1.00 28.60 498 A 1 
ATOM 3830 C CD2 . TYR A 0 498 . 92.755   -2.609  -118.640 1.00 28.60 498 A 1 
ATOM 3831 C CE1 . TYR A 0 498 . 90.426   -4.059  -119.283 1.00 28.60 498 A 1 
ATOM 3832 C CE2 . TYR A 0 498 . 91.933   -2.184  -119.703 1.00 28.60 498 A 1 
ATOM 3833 O OH  . TYR A 0 498 . 89.980   -2.527  -121.065 1.00 28.60 498 A 1 
ATOM 3834 C CZ  . TYR A 0 498 . 90.769   -2.915  -120.031 1.00 28.60 498 A 1 
ATOM 3835 N N   . GLY A 0 499 . 92.699   -4.739  -113.599 1.00 30.83 499 A 1 
ATOM 3836 C CA  . GLY A 0 499 . 92.299   -6.143  -113.419 1.00 30.83 499 A 1 
ATOM 3837 C C   . GLY A 0 499 . 93.006   -7.026  -112.374 1.00 30.83 499 A 1 
ATOM 3838 O O   . GLY A 0 499 . 94.158   -7.404  -112.522 1.00 30.83 499 A 1 
ATOM 3839 N N   . SER A 0 500 . 92.197   -7.537  -111.435 1.00 28.45 500 A 1 
ATOM 3840 C CA  . SER A 0 500 . 92.292   -8.901  -110.873 1.00 28.45 500 A 1 
ATOM 3841 C C   . SER A 0 500 . 93.628   -9.340  -110.229 1.00 28.45 500 A 1 
ATOM 3842 C CB  . SER A 0 500 . 91.831   -9.892  -111.954 1.00 28.45 500 A 1 
ATOM 3843 O O   . SER A 0 500 . 94.359   -10.154 -110.793 1.00 28.45 500 A 1 
ATOM 3844 O OG  . SER A 0 500 . 91.723   -11.189 -111.416 1.00 28.45 500 A 1 
ATOM 3845 N N   . GLY A 0 501 . 93.880   -8.911  -108.984 1.00 30.09 501 A 1 
ATOM 3846 C CA  . GLY A 0 501 . 94.999   -9.375  -108.144 1.00 30.09 501 A 1 
ATOM 3847 C C   . GLY A 0 501 . 94.548   -9.961  -106.795 1.00 30.09 501 A 1 
ATOM 3848 O O   . GLY A 0 501 . 93.828   -9.315  -106.042 1.00 30.09 501 A 1 
ATOM 3849 N N   . TYR A 0 502 . 94.977   -11.190 -106.505 1.00 26.81 502 A 1 
ATOM 3850 C CA  . TYR A 0 502 . 94.638   -11.994 -105.321 1.00 26.81 502 A 1 
ATOM 3851 C C   . TYR A 0 502 . 95.101   -11.416 -103.965 1.00 26.81 502 A 1 
ATOM 3852 C CB  . TYR A 0 502 . 95.334   -13.362 -105.472 1.00 26.81 502 A 1 
ATOM 3853 O O   . TYR A 0 502 . 96.220   -10.930 -103.851 1.00 26.81 502 A 1 
ATOM 3854 C CG  . TYR A 0 502 . 94.693   -14.355 -106.422 1.00 26.81 502 A 1 
ATOM 3855 C CD1 . TYR A 0 502 . 94.038   -15.485 -105.891 1.00 26.81 502 A 1 
ATOM 3856 C CD2 . TYR A 0 502 . 94.796   -14.197 -107.819 1.00 26.81 502 A 1 
ATOM 3857 C CE1 . TYR A 0 502 . 93.482   -16.451 -106.748 1.00 26.81 502 A 1 
ATOM 3858 C CE2 . TYR A 0 502 . 94.232   -15.158 -108.680 1.00 26.81 502 A 1 
ATOM 3859 O OH  . TYR A 0 502 . 93.043   -17.217 -108.980 1.00 26.81 502 A 1 
ATOM 3860 C CZ  . TYR A 0 502 . 93.576   -16.287 -108.146 1.00 26.81 502 A 1 
ATOM 3861 N N   . GLY A 0 503 . 94.316   -11.692 -102.912 1.00 28.28 503 A 1 
ATOM 3862 C CA  . GLY A 0 503 . 94.824   -12.123 -101.595 1.00 28.28 503 A 1 
ATOM 3863 C C   . GLY A 0 503 . 95.385   -11.061 -100.634 1.00 28.28 503 A 1 
ATOM 3864 O O   . GLY A 0 503 . 96.552   -10.695 -100.714 1.00 28.28 503 A 1 
ATOM 3865 N N   . GLY A 0 504 . 94.600   -10.684 -99.617  1.00 30.21 504 A 1 
ATOM 3866 C CA  . GLY A 0 504 . 95.045   -9.827  -98.508  1.00 30.21 504 A 1 
ATOM 3867 C C   . GLY A 0 504 . 94.252   -10.090 -97.225  1.00 30.21 504 A 1 
ATOM 3868 O O   . GLY A 0 504 . 93.117   -9.647  -97.089  1.00 30.21 504 A 1 
ATOM 3869 N N   . TYR A 0 505 . 94.833   -10.854 -96.300  1.00 28.57 505 A 1 
ATOM 3870 C CA  . TYR A 0 505 . 94.164   -11.358 -95.096  1.00 28.57 505 A 1 
ATOM 3871 C C   . TYR A 0 505 . 93.883   -10.248 -94.068  1.00 28.57 505 A 1 
ATOM 3872 C CB  . TYR A 0 505 . 95.025   -12.470 -94.463  1.00 28.57 505 A 1 
ATOM 3873 O O   . TYR A 0 505 . 94.812   -9.622  -93.565  1.00 28.57 505 A 1 
ATOM 3874 C CG  . TYR A 0 505 . 95.522   -13.508 -95.453  1.00 28.57 505 A 1 
ATOM 3875 C CD1 . TYR A 0 505 . 94.741   -14.643 -95.743  1.00 28.57 505 A 1 
ATOM 3876 C CD2 . TYR A 0 505 . 96.742   -13.301 -96.130  1.00 28.57 505 A 1 
ATOM 3877 C CE1 . TYR A 0 505 . 95.165   -15.554 -96.730  1.00 28.57 505 A 1 
ATOM 3878 C CE2 . TYR A 0 505 . 97.159   -14.199 -97.131  1.00 28.57 505 A 1 
ATOM 3879 O OH  . TYR A 0 505 . 96.747   -16.188 -98.412  1.00 28.57 505 A 1 
ATOM 3880 C CZ  . TYR A 0 505 . 96.365   -15.325 -97.435  1.00 28.57 505 A 1 
ATOM 3881 N N   . GLY A 0 506 . 92.613   -10.065 -93.694  1.00 35.14 506 A 1 
ATOM 3882 C CA  . GLY A 0 506 . 92.185   -9.189  -92.598  1.00 35.14 506 A 1 
ATOM 3883 C C   . GLY A 0 506 . 91.121   -9.879  -91.746  1.00 35.14 506 A 1 
ATOM 3884 O O   . GLY A 0 506 . 89.976   -10.014 -92.170  1.00 35.14 506 A 1 
ATOM 3885 N N   . TYR A 0 507 . 91.497   -10.363 -90.561  1.00 29.85 507 A 1 
ATOM 3886 C CA  . TYR A 0 507 . 90.601   -11.126 -89.687  1.00 29.85 507 A 1 
ATOM 3887 C C   . TYR A 0 507 . 89.729   -10.186 -88.832  1.00 29.85 507 A 1 
ATOM 3888 C CB  . TYR A 0 507 . 91.425   -12.101 -88.826  1.00 29.85 507 A 1 
ATOM 3889 O O   . TYR A 0 507 . 90.240   -9.514  -87.942  1.00 29.85 507 A 1 
ATOM 3890 C CG  . TYR A 0 507 . 91.984   -13.305 -89.574  1.00 29.85 507 A 1 
ATOM 3891 C CD1 . TYR A 0 507 . 91.279   -14.526 -89.557  1.00 29.85 507 A 1 
ATOM 3892 C CD2 . TYR A 0 507 . 93.212   -13.219 -90.263  1.00 29.85 507 A 1 
ATOM 3893 C CE1 . TYR A 0 507 . 91.797   -15.654 -90.223  1.00 29.85 507 A 1 
ATOM 3894 C CE2 . TYR A 0 507 . 93.734   -14.347 -90.930  1.00 29.85 507 A 1 
ATOM 3895 O OH  . TYR A 0 507 . 93.521   -16.664 -91.541  1.00 29.85 507 A 1 
ATOM 3896 C CZ  . TYR A 0 507 . 93.026   -15.568 -90.908  1.00 29.85 507 A 1 
ATOM 3897 N N   . GLY A 0 508 . 88.414   -10.161 -89.087  1.00 35.08 508 A 1 
ATOM 3898 C CA  . GLY A 0 508 . 87.444   -9.312  -88.373  1.00 35.08 508 A 1 
ATOM 3899 C C   . GLY A 0 508 . 85.980   -9.693  -88.650  1.00 35.08 508 A 1 
ATOM 3900 O O   . GLY A 0 508 . 85.326   -9.107  -89.504  1.00 35.08 508 A 1 
ATOM 3901 N N   . ARG A 0 509 . 85.475   -10.701 -87.931  1.00 28.48 509 A 1 
ATOM 3902 C CA  . ARG A 0 509 . 84.105   -11.280 -87.955  1.00 28.48 509 A 1 
ATOM 3903 C C   . ARG A 0 509 . 83.484   -11.066 -86.551  1.00 28.48 509 A 1 
ATOM 3904 C CB  . ARG A 0 509 . 84.307   -12.770 -88.331  1.00 28.48 509 A 1 
ATOM 3905 O O   . ARG A 0 509 . 84.302   -11.032 -85.631  1.00 28.48 509 A 1 
ATOM 3906 C CG  . ARG A 0 509 . 83.078   -13.686 -88.276  1.00 28.48 509 A 1 
ATOM 3907 C CD  . ARG A 0 509 . 83.440   -15.157 -88.512  1.00 28.48 509 A 1 
ATOM 3908 N NE  . ARG A 0 509 . 82.259   -16.023 -88.300  1.00 28.48 509 A 1 
ATOM 3909 N NH1 . ARG A 0 509 . 83.268   -17.762 -87.169  1.00 28.48 509 A 1 
ATOM 3910 N NH2 . ARG A 0 509 . 81.066   -17.787 -87.495  1.00 28.48 509 A 1 
ATOM 3911 C CZ  . ARG A 0 509 . 82.208   -17.181 -87.660  1.00 28.48 509 A 1 
ATOM 3912 N N   . PRO A 0 510 . 82.146   -10.997 -86.298  1.00 41.38 510 A 1 
ATOM 3913 C CA  . PRO A 0 510 . 80.951   -11.373 -87.099  1.00 41.38 510 A 1 
ATOM 3914 C C   . PRO A 0 510 . 80.024   -10.176 -87.476  1.00 41.38 510 A 1 
ATOM 3915 C CB  . PRO A 0 510 . 80.246   -12.405 -86.197  1.00 41.38 510 A 1 
ATOM 3916 O O   . PRO A 0 510 . 80.327   -9.055  -87.098  1.00 41.38 510 A 1 
ATOM 3917 C CG  . PRO A 0 510 . 80.959   -12.374 -84.844  1.00 41.38 510 A 1 
ATOM 3918 C CD  . PRO A 0 510 . 81.680   -11.042 -84.918  1.00 41.38 510 A 1 
ATOM 3919 N N   . THR A 0 511 . 79.007   -10.238 -88.362  1.00 26.88 511 A 1 
ATOM 3920 C CA  . THR A 0 511 . 77.694   -10.965 -88.400  1.00 26.88 511 A 1 
ATOM 3921 C C   . THR A 0 511 . 76.754   -10.680 -87.199  1.00 26.88 511 A 1 
ATOM 3922 C CB  . THR A 0 511 . 77.742   -12.462 -88.792  1.00 26.88 511 A 1 
ATOM 3923 O O   . THR A 0 511 . 77.236   -10.661 -86.078  1.00 26.88 511 A 1 
ATOM 3924 C CG2 . THR A 0 511 . 78.819   -12.840 -89.805  1.00 26.88 511 A 1 
ATOM 3925 O OG1 . THR A 0 511 . 77.866   -13.348 -87.705  1.00 26.88 511 A 1 
ATOM 3926 N N   . ALA A 0 512 . 75.423   -10.511 -87.311  1.00 28.09 512 A 1 
ATOM 3927 C CA  . ALA A 0 512 . 74.493   -10.653 -88.449  1.00 28.09 512 A 1 
ATOM 3928 C C   . ALA A 0 512 . 73.157   -9.871  -88.246  1.00 28.09 512 A 1 
ATOM 3929 C CB  . ALA A 0 512 . 74.134   -12.146 -88.582  1.00 28.09 512 A 1 
ATOM 3930 O O   . ALA A 0 512 . 72.894   -9.357  -87.167  1.00 28.09 512 A 1 
ATOM 3931 N N   . THR A 0 513 . 72.299   -9.875  -89.281  1.00 27.90 513 A 1 
ATOM 3932 C CA  . THR A 0 513 . 70.813   -9.767  -89.234  1.00 27.90 513 A 1 
ATOM 3933 C C   . THR A 0 513 . 70.146   -8.694  -88.352  1.00 27.90 513 A 1 
ATOM 3934 C CB  . THR A 0 513 . 70.166   -11.130 -88.905  1.00 27.90 513 A 1 
ATOM 3935 O O   . THR A 0 513 . 69.769   -8.960  -87.215  1.00 27.90 513 A 1 
ATOM 3936 C CG2 . THR A 0 513 . 70.350   -12.147 -90.030  1.00 27.90 513 A 1 
ATOM 3937 O OG1 . THR A 0 513 . 70.729   -11.682 -87.741  1.00 27.90 513 A 1 
ATOM 3938 N N   . ALA A 0 514 . 69.797   -7.553  -88.959  1.00 28.29 514 A 1 
ATOM 3939 C CA  . ALA A 0 514 . 68.745   -6.650  -88.473  1.00 28.29 514 A 1 
ATOM 3940 C C   . ALA A 0 514 . 67.443   -6.840  -89.286  1.00 28.29 514 A 1 
ATOM 3941 C CB  . ALA A 0 514 . 69.279   -5.210  -88.488  1.00 28.29 514 A 1 
ATOM 3942 O O   . ALA A 0 514 . 67.084   -6.013  -90.122  1.00 28.29 514 A 1 
ATOM 3943 N N   . ALA A 0 515 . 66.749   -7.965  -89.082  1.00 27.82 515 A 1 
ATOM 3944 C CA  . ALA A 0 515 . 65.474   -8.268  -89.743  1.00 27.82 515 A 1 
ATOM 3945 C C   . ALA A 0 515 . 64.300   -7.582  -89.011  1.00 27.82 515 A 1 
ATOM 3946 C CB  . ALA A 0 515 . 65.326   -9.792  -89.856  1.00 27.82 515 A 1 
ATOM 3947 O O   . ALA A 0 515 . 63.574   -8.205  -88.242  1.00 27.82 515 A 1 
ATOM 3948 N N   . ALA A 0 516 . 64.142   -6.274  -89.215  1.00 28.39 516 A 1 
ATOM 3949 C CA  . ALA A 0 516 . 63.263   -5.411  -88.419  1.00 28.39 516 A 1 
ATOM 3950 C C   . ALA A 0 516 . 61.754   -5.522  -88.764  1.00 28.39 516 A 1 
ATOM 3951 C CB  . ALA A 0 516 . 63.813   -3.979  -88.522  1.00 28.39 516 A 1 
ATOM 3952 O O   . ALA A 0 516 . 61.140   -4.536  -89.164  1.00 28.39 516 A 1 
ATOM 3953 N N   . SER A 0 517 . 61.142   -6.711  -88.632  1.00 35.51 517 A 1 
ATOM 3954 C CA  . SER A 0 517 . 59.687   -6.891  -88.843  1.00 35.51 517 A 1 
ATOM 3955 C C   . SER A 0 517 . 59.064   -8.125  -88.154  1.00 35.51 517 A 1 
ATOM 3956 C CB  . SER A 0 517 . 59.339   -6.844  -90.343  1.00 35.51 517 A 1 
ATOM 3957 O O   . SER A 0 517 . 58.480   -8.988  -88.802  1.00 35.51 517 A 1 
ATOM 3958 O OG  . SER A 0 517 . 60.072   -7.798  -91.084  1.00 35.51 517 A 1 
ATOM 3959 N N   . THR A 0 518 . 59.117   -8.196  -86.821  1.00 30.23 518 A 1 
ATOM 3960 C CA  . THR A 0 518 . 58.274   -9.119  -86.027  1.00 30.23 518 A 1 
ATOM 3961 C C   . THR A 0 518 . 57.542   -8.341  -84.938  1.00 30.23 518 A 1 
ATOM 3962 C CB  . THR A 0 518 . 59.068   -10.291 -85.426  1.00 30.23 518 A 1 
ATOM 3963 O O   . THR A 0 518 . 58.096   -8.082  -83.873  1.00 30.23 518 A 1 
ATOM 3964 C CG2 . THR A 0 518 . 59.537   -11.273 -86.498  1.00 30.23 518 A 1 
ATOM 3965 O OG1 . THR A 0 518 . 60.203   -9.823  -84.736  1.00 30.23 518 A 1 
ATOM 3966 N N   . ASN A 0 519 . 56.308   -7.927  -85.233  1.00 38.20 519 A 1 
ATOM 3967 C CA  . ASN A 0 519 . 55.487   -7.056  -84.386  1.00 38.20 519 A 1 
ATOM 3968 C C   . ASN A 0 519 . 54.301   -7.841  -83.792  1.00 38.20 519 A 1 
ATOM 3969 C CB  . ASN A 0 519 . 55.087   -5.825  -85.221  1.00 38.20 519 A 1 
ATOM 3970 O O   . ASN A 0 519 . 53.150   -7.607  -84.154  1.00 38.20 519 A 1 
ATOM 3971 C CG  . ASN A 0 519 . 54.524   -4.710  -84.358  1.00 38.20 519 A 1 
ATOM 3972 N ND2 . ASN A 0 519 . 53.313   -4.271  -84.601  1.00 38.20 519 A 1 
ATOM 3973 O OD1 . ASN A 0 519 . 55.183   -4.206  -83.468  1.00 38.20 519 A 1 
ATOM 3974 N N   . ALA A 0 520 . 54.609   -8.833  -82.953  1.00 34.17 520 A 1 
ATOM 3975 C CA  . ALA A 0 520 . 53.654   -9.726  -82.293  1.00 34.17 520 A 1 
ATOM 3976 C C   . ALA A 0 520 . 54.214   -10.154 -80.922  1.00 34.17 520 A 1 
ATOM 3977 C CB  . ALA A 0 520 . 53.411   -10.944 -83.197  1.00 34.17 520 A 1 
ATOM 3978 O O   . ALA A 0 520 . 55.424   -10.346 -80.810  1.00 34.17 520 A 1 
ATOM 3979 N N   . GLY A 0 521 . 53.356   -10.312 -79.908  1.00 35.40 521 A 1 
ATOM 3980 C CA  . GLY A 0 521 . 53.773   -10.636 -78.532  1.00 35.40 521 A 1 
ATOM 3981 C C   . GLY A 0 521 . 54.061   -9.400  -77.671  1.00 35.40 521 A 1 
ATOM 3982 O O   . GLY A 0 521 . 55.196   -9.169  -77.248  1.00 35.40 521 A 1 
ATOM 3983 N N   . LYS A 0 522 . 53.033   -8.570  -77.473  1.00 34.70 522 A 1 
ATOM 3984 C CA  . LYS A 0 522 . 52.972   -7.510  -76.457  1.00 34.70 522 A 1 
ATOM 3985 C C   . LYS A 0 522 . 51.563   -7.512  -75.884  1.00 34.70 522 A 1 
ATOM 3986 C CB  . LYS A 0 522 . 53.376   -6.128  -77.021  1.00 34.70 522 A 1 
ATOM 3987 O O   . LYS A 0 522 . 50.681   -6.823  -76.390  1.00 34.70 522 A 1 
ATOM 3988 C CG  . LYS A 0 522 . 54.890   -5.913  -77.193  1.00 34.70 522 A 1 
ATOM 3989 C CD  . LYS A 0 522 . 55.632   -6.084  -75.860  1.00 34.70 522 A 1 
ATOM 3990 C CE  . LYS A 0 522 . 57.112   -5.731  -75.954  1.00 34.70 522 A 1 
ATOM 3991 N NZ  . LYS A 0 522 . 57.736   -5.925  -74.624  1.00 34.70 522 A 1 
ATOM 3992 N N   . GLU A 0 523 . 51.358   -8.393  -74.914  1.00 37.66 523 A 1 
ATOM 3993 C CA  . GLU A 0 523 . 50.080   -8.582  -74.239  1.00 37.66 523 A 1 
ATOM 3994 C C   . GLU A 0 523 . 49.679   -7.337  -73.428  1.00 37.66 523 A 1 
ATOM 3995 C CB  . GLU A 0 523 . 50.127   -9.847  -73.359  1.00 37.66 523 A 1 
ATOM 3996 O O   . GLU A 0 523 . 50.517   -6.518  -73.044  1.00 37.66 523 A 1 
ATOM 3997 C CG  . GLU A 0 523 . 50.276   -11.170 -74.144  1.00 37.66 523 A 1 
ATOM 3998 C CD  . GLU A 0 523 . 51.643   -11.346 -74.832  1.00 37.66 523 A 1 
ATOM 3999 O OE1 . GLU A 0 523 . 51.665   -11.735 -76.024  1.00 37.66 523 A 1 
ATOM 4000 O OE2 . GLU A 0 523 . 52.674   -10.991 -74.217  1.00 37.66 523 A 1 
ATOM 4001 N N   . TYR A 0 524 . 48.375   -7.199  -73.198  1.00 39.03 524 A 1 
ATOM 4002 C CA  . TYR A 0 524 . 47.768   -6.132  -72.409  1.00 39.03 524 A 1 
ATOM 4003 C C   . TYR A 0 524 . 47.526   -6.667  -70.997  1.00 39.03 524 A 1 
ATOM 4004 C CB  . TYR A 0 524 . 46.475   -5.706  -73.128  1.00 39.03 524 A 1 
ATOM 4005 O O   . TYR A 0 524 . 46.544   -7.375  -70.781  1.00 39.03 524 A 1 
ATOM 4006 C CG  . TYR A 0 524 . 45.742   -4.504  -72.560  1.00 39.03 524 A 1 
ATOM 4007 C CD1 . TYR A 0 524 . 44.581   -4.673  -71.779  1.00 39.03 524 A 1 
ATOM 4008 C CD2 . TYR A 0 524 . 46.195   -3.207  -72.865  1.00 39.03 524 A 1 
ATOM 4009 C CE1 . TYR A 0 524 . 43.859   -3.548  -71.332  1.00 39.03 524 A 1 
ATOM 4010 C CE2 . TYR A 0 524 . 45.490   -2.081  -72.400  1.00 39.03 524 A 1 
ATOM 4011 O OH  . TYR A 0 524 . 43.645   -1.152  -71.194  1.00 39.03 524 A 1 
ATOM 4012 C CZ  . TYR A 0 524 . 44.318   -2.249  -71.634  1.00 39.03 524 A 1 
ATOM 4013 N N   . ASP A 0 525 . 48.438   -6.384  -70.064  1.00 41.26 525 A 1 
ATOM 4014 C CA  . ASP A 0 525 . 48.157   -6.588  -68.641  1.00 41.26 525 A 1 
ATOM 4015 C C   . ASP A 0 525 . 47.233   -5.459  -68.154  1.00 41.26 525 A 1 
ATOM 4016 C CB  . ASP A 0 525 . 49.458   -6.718  -67.820  1.00 41.26 525 A 1 
ATOM 4017 O O   . ASP A 0 525 . 47.231   -4.342  -68.681  1.00 41.26 525 A 1 
ATOM 4018 C CG  . ASP A 0 525 . 49.279   -7.465  -66.483  1.00 41.26 525 A 1 
ATOM 4019 O OD1 . ASP A 0 525 . 48.121   -7.593  -66.016  1.00 41.26 525 A 1 
ATOM 4020 O OD2 . ASP A 0 525 . 50.304   -7.942  -65.945  1.00 41.26 525 A 1 
ATOM 4021 N N   . SER A 0 526 . 46.384   -5.760  -67.184  1.00 49.98 526 A 1 
ATOM 4022 C CA  . SER A 0 526 . 45.542   -4.788  -66.492  1.00 49.98 526 A 1 
ATOM 4023 C C   . SER A 0 526 . 45.112   -5.408  -65.177  1.00 49.98 526 A 1 
ATOM 4024 C CB  . SER A 0 526 . 44.313   -4.388  -67.313  1.00 49.98 526 A 1 
ATOM 4025 O O   . SER A 0 526 . 44.321   -6.357  -65.144  1.00 49.98 526 A 1 
ATOM 4026 O OG  . SER A 0 526 . 44.701   -3.541  -68.377  1.00 49.98 526 A 1 
ATOM 4027 N N   . SER A 0 527 . 45.657   -4.860  -64.097  1.00 54.55 527 A 1 
ATOM 4028 C CA  . SER A 0 527 . 45.244   -5.184  -62.741  1.00 54.55 527 A 1 
ATOM 4029 C C   . SER A 0 527 . 44.205   -4.164  -62.296  1.00 54.55 527 A 1 
ATOM 4030 C CB  . SER A 0 527 . 46.440   -5.285  -61.787  1.00 54.55 527 A 1 
ATOM 4031 O O   . SER A 0 527 . 44.398   -2.957  -62.422  1.00 54.55 527 A 1 
ATOM 4032 O OG  . SER A 0 527 . 47.328   -4.191  -61.885  1.00 54.55 527 A 1 
ATOM 4033 N N   . SER A 0 528 . 43.078   -4.667  -61.807  1.00 63.22 528 A 1 
ATOM 4034 C CA  . SER A 0 528 . 42.069   -3.862  -61.125  1.00 63.22 528 A 1 
ATOM 4035 C C   . SER A 0 528 . 41.934   -4.439  -59.723  1.00 63.22 528 A 1 
ATOM 4036 C CB  . SER A 0 528 . 40.762   -3.877  -61.924  1.00 63.22 528 A 1 
ATOM 4037 O O   . SER A 0 528 . 41.599   -5.625  -59.579  1.00 63.22 528 A 1 
ATOM 4038 O OG  . SER A 0 528 . 39.796   -2.980  -61.417  1.00 63.22 528 A 1 
ATOM 4039 N N   . SER A 0 529 . 42.265   -3.641  -58.711  1.00 72.49 529 A 1 
ATOM 4040 C CA  . SER A 0 529 . 42.101   -4.004  -57.304  1.00 72.49 529 A 1 
ATOM 4041 C C   . SER A 0 529 . 41.104   -3.088  -56.606  1.00 72.49 529 A 1 
ATOM 4042 C CB  . SER A 0 529 . 43.434   -4.122  -56.547  1.00 72.49 529 A 1 
ATOM 4043 O O   . SER A 0 529 . 40.934   -1.927  -56.981  1.00 72.49 529 A 1 
ATOM 4044 O OG  . SER A 0 529 . 44.227   -2.960  -56.639  1.00 72.49 529 A 1 
ATOM 4045 N N   . SER A 0 530 . 40.408   -3.644  -55.618  1.00 74.59 530 A 1 
ATOM 4046 C CA  . SER A 0 530 . 39.664   -2.862  -54.636  1.00 74.59 530 A 1 
ATOM 4047 C C   . SER A 0 530 . 39.836   -3.480  -53.263  1.00 74.59 530 A 1 
ATOM 4048 C CB  . SER A 0 530 . 38.171   -2.742  -54.965  1.00 74.59 530 A 1 
ATOM 4049 O O   . SER A 0 530 . 39.442   -4.633  -53.060  1.00 74.59 530 A 1 
ATOM 4050 O OG  . SER A 0 530 . 37.462   -3.963  -54.735  1.00 74.59 530 A 1 
ATOM 4051 N N   . ASP A 0 531 . 40.378   -2.672  -52.385  1.00 76.62 531 A 1 
ATOM 4052 C CA  . ASP A 0 531 . 40.403   -2.745  -50.942  1.00 76.62 531 A 1 
ATOM 4053 C C   . ASP A 0 531 . 38.975   -2.410  -50.430  1.00 76.62 531 A 1 
ATOM 4054 C CB  . ASP A 0 531 . 41.492   -1.737  -50.469  1.00 76.62 531 A 1 
ATOM 4055 O O   . ASP A 0 531 . 38.191   -1.773  -51.142  1.00 76.62 531 A 1 
ATOM 4056 C CG  . ASP A 0 531 . 42.757   -1.611  -51.379  1.00 76.62 531 A 1 
ATOM 4057 O OD1 . ASP A 0 531 . 42.623   -1.292  -52.597  1.00 76.62 531 A 1 
ATOM 4058 O OD2 . ASP A 0 531 . 43.882   -1.873  -50.900  1.00 76.62 531 A 1 
ATOM 4059 N N   . TRP A 0 532 . 38.584   -2.891  -49.252  1.00 79.42 532 A 1 
ATOM 4060 C CA  . TRP A 0 532 . 37.419   -2.400  -48.497  1.00 79.42 532 A 1 
ATOM 4061 C C   . TRP A 0 532 . 37.624   -2.823  -47.054  1.00 79.42 532 A 1 
ATOM 4062 C CB  . TRP A 0 532 . 36.073   -2.969  -48.987  1.00 79.42 532 A 1 
ATOM 4063 O O   . TRP A 0 532 . 37.634   -4.027  -46.784  1.00 79.42 532 A 1 
ATOM 4064 C CG  . TRP A 0 532 . 34.850   -2.494  -48.231  1.00 79.42 532 A 1 
ATOM 4065 C CD1 . TRP A 0 532 . 34.352   -1.235  -48.238  1.00 79.42 532 A 1 
ATOM 4066 C CD2 . TRP A 0 532 . 34.024   -3.212  -47.251  1.00 79.42 532 A 1 
ATOM 4067 C CE2 . TRP A 0 532 . 32.975   -2.346  -46.809  1.00 79.42 532 A 1 
ATOM 4068 C CE3 . TRP A 0 532 . 34.082   -4.489  -46.649  1.00 79.42 532 A 1 
ATOM 4069 N NE1 . TRP A 0 532 . 33.223   -1.151  -47.443  1.00 79.42 532 A 1 
ATOM 4070 C CH2 . TRP A 0 532 . 32.075   -4.031  -45.327  1.00 79.42 532 A 1 
ATOM 4071 C CZ2 . TRP A 0 532 . 32.000   -2.743  -45.883  1.00 79.42 532 A 1 
ATOM 4072 C CZ3 . TRP A 0 532 . 33.117   -4.895  -45.704  1.00 79.42 532 A 1 
ATOM 4073 N N   . ASP A 0 533 . 37.784   -1.841  -46.179  1.00 80.40 533 A 1 
ATOM 4074 C CA  . ASP A 0 533 . 37.943   -2.046  -44.748  1.00 80.40 533 A 1 
ATOM 4075 C C   . ASP A 0 533 . 36.779   -1.342  -44.047  1.00 80.40 533 A 1 
ATOM 4076 C CB  . ASP A 0 533 . 39.311   -1.520  -44.263  1.00 80.40 533 A 1 
ATOM 4077 O O   . ASP A 0 533 . 36.526   -0.156  -44.259  1.00 80.40 533 A 1 
ATOM 4078 C CG  . ASP A 0 533 . 40.522   -2.416  -44.589  1.00 80.40 533 A 1 
ATOM 4079 O OD1 . ASP A 0 533 . 40.336   -3.573  -45.034  1.00 80.40 533 A 1 
ATOM 4080 O OD2 . ASP A 0 533 . 41.661   -1.965  -44.314  1.00 80.40 533 A 1 
ATOM 4081 N N   . ALA A 0 534 . 36.064   -2.068  -43.194  1.00 83.15 534 A 1 
ATOM 4082 C CA  . ALA A 0 534 . 35.003   -1.504  -42.370  1.00 83.15 534 A 1 
ATOM 4083 C C   . ALA A 0 534 . 35.211   -1.883  -40.907  1.00 83.15 534 A 1 
ATOM 4084 C CB  . ALA A 0 534 . 33.647   -1.951  -42.916  1.00 83.15 534 A 1 
ATOM 4085 O O   . ALA A 0 534 . 35.661   -2.990  -40.602  1.00 83.15 534 A 1 
ATOM 4086 N N   . TYR A 0 535 . 34.870   -0.976  -39.992  1.00 85.16 535 A 1 
ATOM 4087 C CA  . TYR A 0 535 . 34.839   -1.268  -38.562  1.00 85.16 535 A 1 
ATOM 4088 C C   . TYR A 0 535 . 33.631   -0.626  -37.891  1.00 85.16 535 A 1 
ATOM 4089 C CB  . TYR A 0 535 . 36.161   -0.875  -37.868  1.00 85.16 535 A 1 
ATOM 4090 O O   . TYR A 0 535 . 33.157   0.433   -38.303  1.00 85.16 535 A 1 
ATOM 4091 C CG  . TYR A 0 535 . 36.308   0.592   -37.483  1.00 85.16 535 A 1 
ATOM 4092 C CD1 . TYR A 0 535 . 36.965   1.492   -38.345  1.00 85.16 535 A 1 
ATOM 4093 C CD2 . TYR A 0 535 . 35.771   1.059   -36.265  1.00 85.16 535 A 1 
ATOM 4094 C CE1 . TYR A 0 535 . 37.068   2.855   -38.002  1.00 85.16 535 A 1 
ATOM 4095 C CE2 . TYR A 0 535 . 35.850   2.426   -35.929  1.00 85.16 535 A 1 
ATOM 4096 O OH  . TYR A 0 535 . 36.525   4.655   -36.510  1.00 85.16 535 A 1 
ATOM 4097 C CZ  . TYR A 0 535 . 36.484   3.328   -36.807  1.00 85.16 535 A 1 
ATOM 4098 N N   . GLY A 0 536 . 33.186   -1.228  -36.793  1.00 89.24 536 A 1 
ATOM 4099 C CA  . GLY A 0 536 . 32.172   -0.630  -35.941  1.00 89.24 536 A 1 
ATOM 4100 C C   . GLY A 0 536 . 32.260   -1.067  -34.486  1.00 89.24 536 A 1 
ATOM 4101 O O   . GLY A 0 536 . 32.994   -1.990  -34.119  1.00 89.24 536 A 1 
ATOM 4102 N N   . ARG A 0 537 . 31.524   -0.337  -33.653  1.00 89.08 537 A 1 
ATOM 4103 C CA  . ARG A 0 537 . 31.350   -0.570  -32.223  1.00 89.08 537 A 1 
ATOM 4104 C C   . ARG A 0 537 . 29.962   -0.087  -31.814  1.00 89.08 537 A 1 
ATOM 4105 C CB  . ARG A 0 537 . 32.461   0.158   -31.460  1.00 89.08 537 A 1 
ATOM 4106 O O   . ARG A 0 537 . 29.718   1.116   -31.821  1.00 89.08 537 A 1 
ATOM 4107 C CG  . ARG A 0 537 . 32.257   0.133   -29.932  1.00 89.08 537 A 1 
ATOM 4108 C CD  . ARG A 0 537 . 33.429   0.776   -29.170  1.00 89.08 537 A 1 
ATOM 4109 N NE  . ARG A 0 537 . 33.857   2.056   -29.773  1.00 89.08 537 A 1 
ATOM 4110 N NH1 . ARG A 0 537 . 32.027   3.375   -29.229  1.00 89.08 537 A 1 
ATOM 4111 N NH2 . ARG A 0 537 . 33.407   3.965   -30.876  1.00 89.08 537 A 1 
ATOM 4112 C CZ  . ARG A 0 537 . 33.092   3.123   -29.939  1.00 89.08 537 A 1 
ATOM 4113 N N   . ASP A 0 538 . 29.131   -1.041  -31.428  1.00 91.79 538 A 1 
ATOM 4114 C CA  . ASP A 0 538 . 27.840   -0.880  -30.749  1.00 91.79 538 A 1 
ATOM 4115 C C   . ASP A 0 538 . 28.103   -0.876  -29.225  1.00 91.79 538 A 1 
ATOM 4116 C CB  . ASP A 0 538 . 26.969   -2.054  -31.248  1.00 91.79 538 A 1 
ATOM 4117 O O   . ASP A 0 538 . 28.935   -1.663  -28.758  1.00 91.79 538 A 1 
ATOM 4118 C CG  . ASP A 0 538 . 25.620   -2.299  -30.557  1.00 91.79 538 A 1 
ATOM 4119 O OD1 . ASP A 0 538 . 25.439   -1.831  -29.411  1.00 91.79 538 A 1 
ATOM 4120 O OD2 . ASP A 0 538 . 24.826   -3.073  -31.144  1.00 91.79 538 A 1 
ATOM 4121 N N   . GLN A 0 539 . 27.473   0.028   -28.456  1.00 92.03 539 A 1 
ATOM 4122 C CA  . GLN A 0 539 . 27.578   0.057   -26.984  1.00 92.03 539 A 1 
ATOM 4123 C C   . GLN A 0 539 . 26.214   0.239   -26.284  1.00 92.03 539 A 1 
ATOM 4124 C CB  . GLN A 0 539 . 28.622   1.074   -26.464  1.00 92.03 539 A 1 
ATOM 4125 O O   . GLN A 0 539 . 25.920   1.295   -25.715  1.00 92.03 539 A 1 
ATOM 4126 C CG  . GLN A 0 539 . 29.969   1.080   -27.198  1.00 92.03 539 A 1 
ATOM 4127 C CD  . GLN A 0 539 . 31.111   1.619   -26.341  1.00 92.03 539 A 1 
ATOM 4128 N NE2 . GLN A 0 539 . 31.992   0.767   -25.872  1.00 92.03 539 A 1 
ATOM 4129 O OE1 . GLN A 0 539 . 31.316   2.807   -26.137  1.00 92.03 539 A 1 
ATOM 4130 N N   . ASP A 0 540 . 25.408   -0.825  -26.272  1.00 93.71 540 A 1 
ATOM 4131 C CA  . ASP A 0 540 . 24.182   -0.974  -25.470  1.00 93.71 540 A 1 
ATOM 4132 C C   . ASP A 0 540 . 24.391   -0.683  -23.963  1.00 93.71 540 A 1 
ATOM 4133 C CB  . ASP A 0 540 . 23.591   -2.393  -25.728  1.00 93.71 540 A 1 
ATOM 4134 O O   . ASP A 0 540 . 25.360   -1.101  -23.321  1.00 93.71 540 A 1 
ATOM 4135 C CG  . ASP A 0 540 . 22.758   -3.048  -24.596  1.00 93.71 540 A 1 
ATOM 4136 O OD1 . ASP A 0 540 . 23.337   -3.440  -23.553  1.00 93.71 540 A 1 
ATOM 4137 O OD2 . ASP A 0 540 . 21.516   -3.214  -24.721  1.00 93.71 540 A 1 
ATOM 4138 N N   . LEU A 0 541 . 23.411   -0.009  -23.349  1.00 95.21 541 A 1 
ATOM 4139 C CA  . LEU A 0 541 . 23.187   -0.032  -21.901  1.00 95.21 541 A 1 
ATOM 4140 C C   . LEU A 0 541 . 21.688   0.018   -21.579  1.00 95.21 541 A 1 
ATOM 4141 C CB  . LEU A 0 541 . 23.977   1.107   -21.228  1.00 95.21 541 A 1 
ATOM 4142 O O   . LEU A 0 541 . 21.074   1.085   -21.486  1.00 95.21 541 A 1 
ATOM 4143 C CG  . LEU A 0 541 . 23.758   1.248   -19.707  1.00 95.21 541 A 1 
ATOM 4144 C CD1 . LEU A 0 541 . 24.230   0.031   -18.911  1.00 95.21 541 A 1 
ATOM 4145 C CD2 . LEU A 0 541 . 24.516   2.464   -19.174  1.00 95.21 541 A 1 
ATOM 4146 N N   . SER A 0 542 . 21.101   -1.148  -21.307  1.00 97.66 542 A 1 
ATOM 4147 C CA  . SER A 0 542 . 19.712   -1.270  -20.847  1.00 97.66 542 A 1 
ATOM 4148 C C   . SER A 0 542 . 19.635   -1.542  -19.340  1.00 97.66 542 A 1 
ATOM 4149 C CB  . SER A 0 542 . 18.992   -2.347  -21.659  1.00 97.66 542 A 1 
ATOM 4150 O O   . SER A 0 542 . 20.083   -2.586  -18.860  1.00 97.66 542 A 1 
ATOM 4151 O OG  . SER A 0 542 . 17.619   -2.411  -21.296  1.00 97.66 542 A 1 
ATOM 4152 N N   . VAL A 0 543 . 19.013   -0.639  -18.574  1.00 96.19 543 A 1 
ATOM 4153 C CA  . VAL A 0 543 . 18.774   -0.793  -17.128  1.00 96.19 543 A 1 
ATOM 4154 C C   . VAL A 0 543 . 17.286   -0.679  -16.811  1.00 96.19 543 A 1 
ATOM 4155 C CB  . VAL A 0 543 . 19.599   0.194   -16.281  1.00 96.19 543 A 1 
ATOM 4156 O O   . VAL A 0 543 . 16.704   0.403   -16.855  1.00 96.19 543 A 1 
ATOM 4157 C CG1 . VAL A 0 543 . 19.399   -0.083  -14.782  1.00 96.19 543 A 1 
ATOM 4158 C CG2 . VAL A 0 543 . 21.100   0.095   -16.581  1.00 96.19 543 A 1 
ATOM 4159 N N   . GLN A 0 544 . 16.692   -1.804  -16.417  1.00 96.65 544 A 1 
ATOM 4160 C CA  . GLN A 0 544 . 15.304   -1.904  -15.969  1.00 96.65 544 A 1 
ATOM 4161 C C   . GLN A 0 544 . 15.273   -2.151  -14.461  1.00 96.65 544 A 1 
ATOM 4162 C CB  . GLN A 0 544 . 14.573   -3.000  -16.764  1.00 96.65 544 A 1 
ATOM 4163 O O   . GLN A 0 544 . 15.856   -3.119  -13.970  1.00 96.65 544 A 1 
ATOM 4164 C CG  . GLN A 0 544 . 14.444   -2.558  -18.226  1.00 96.65 544 A 1 
ATOM 4165 C CD  . GLN A 0 544 . 13.690   -3.516  -19.139  1.00 96.65 544 A 1 
ATOM 4166 N NE2 . GLN A 0 544 . 13.025   -2.952  -20.122  1.00 96.65 544 A 1 
ATOM 4167 O OE1 . GLN A 0 544 . 13.722   -4.743  -19.026  1.00 96.65 544 A 1 
ATOM 4168 N N   . GLU A 0 545 . 14.603   -1.269  -13.727  1.00 91.48 545 A 1 
ATOM 4169 C CA  . GLU A 0 545 . 14.467   -1.293  -12.270  1.00 91.48 545 A 1 
ATOM 4170 C C   . GLU A 0 545 . 12.998   -1.064  -11.901  1.00 91.48 545 A 1 
ATOM 4171 C CB  . GLU A 0 545 . 15.372   -0.208  -11.648  1.00 91.48 545 A 1 
ATOM 4172 O O   . GLU A 0 545 . 12.429   -0.030  -12.238  1.00 91.48 545 A 1 
ATOM 4173 C CG  . GLU A 0 545 . 16.850   -0.632  -11.595  1.00 91.48 545 A 1 
ATOM 4174 C CD  . GLU A 0 545 . 17.842   0.520   -11.365  1.00 91.48 545 A 1 
ATOM 4175 O OE1 . GLU A 0 545 . 19.070   0.275   -11.483  1.00 91.48 545 A 1 
ATOM 4176 O OE2 . GLU A 0 545 . 17.441   1.680   -11.131  1.00 91.48 545 A 1 
ATOM 4177 N N   . SER A 0 546 . 12.368   -2.000  -11.196  1.00 92.77 546 A 1 
ATOM 4178 C CA  . SER A 0 546 . 10.992   -1.850  -10.713  1.00 92.77 546 A 1 
ATOM 4179 C C   . SER A 0 546 . 10.838   -2.308  -9.271   1.00 92.77 546 A 1 
ATOM 4180 C CB  . SER A 0 546 . 9.986    -2.555  -11.631  1.00 92.77 546 A 1 
ATOM 4181 O O   . SER A 0 546 . 11.567   -3.176  -8.791   1.00 92.77 546 A 1 
ATOM 4182 O OG  . SER A 0 546 . 10.163   -3.958  -11.639  1.00 92.77 546 A 1 
ATOM 4183 N N   . TYR A 0 547 . 9.862    -1.713  -8.599   1.00 86.61 547 A 1 
ATOM 4184 C CA  . TYR A 0 547 . 9.431    -2.000  -7.243   1.00 86.61 547 A 1 
ATOM 4185 C C   . TYR A 0 547 . 7.896    -1.948  -7.212   1.00 86.61 547 A 1 
ATOM 4186 C CB  . TYR A 0 547 . 10.073   -0.969  -6.309   1.00 86.61 547 A 1 
ATOM 4187 O O   . TYR A 0 547 . 7.303    -1.014  -7.745   1.00 86.61 547 A 1 
ATOM 4188 C CG  . TYR A 0 547 . 9.748    -1.129  -4.840   1.00 86.61 547 A 1 
ATOM 4189 C CD1 . TYR A 0 547 . 9.010    -0.139  -4.159   1.00 86.61 547 A 1 
ATOM 4190 C CD2 . TYR A 0 547 . 10.180   -2.280  -4.157   1.00 86.61 547 A 1 
ATOM 4191 C CE1 . TYR A 0 547 . 8.713    -0.302  -2.791   1.00 86.61 547 A 1 
ATOM 4192 C CE2 . TYR A 0 547 . 9.867    -2.453  -2.796   1.00 86.61 547 A 1 
ATOM 4193 O OH  . TYR A 0 547 . 8.820    -1.644  -0.800   1.00 86.61 547 A 1 
ATOM 4194 C CZ  . TYR A 0 547 . 9.131    -1.466  -2.110   1.00 86.61 547 A 1 
ATOM 4195 N N   . ASP A 0 548 . 7.257    -2.947  -6.625   1.00 83.96 548 A 1 
ATOM 4196 C CA  . ASP A 0 548 . 5.814    -3.031  -6.379   1.00 83.96 548 A 1 
ATOM 4197 C C   . ASP A 0 548 . 5.600    -3.537  -4.948   1.00 83.96 548 A 1 
ATOM 4198 C CB  . ASP A 0 548 . 5.152    -3.949  -7.425   1.00 83.96 548 A 1 
ATOM 4199 O O   . ASP A 0 548 . 6.416    -4.300  -4.437   1.00 83.96 548 A 1 
ATOM 4200 C CG  . ASP A 0 548 . 3.668    -4.226  -7.142   1.00 83.96 548 A 1 
ATOM 4201 O OD1 . ASP A 0 548 . 2.959    -3.285  -6.723   1.00 83.96 548 A 1 
ATOM 4202 O OD2 . ASP A 0 548 . 3.244    -5.388  -7.329   1.00 83.96 548 A 1 
ATOM 4203 N N   . MET A 0 549 . 4.529    -3.101  -4.295   1.00 70.83 549 A 1 
ATOM 4204 C CA  . MET A 0 549 . 4.185    -3.378  -2.902   1.00 70.83 549 A 1 
ATOM 4205 C C   . MET A 0 549 . 2.668    -3.226  -2.711   1.00 70.83 549 A 1 
ATOM 4206 C CB  . MET A 0 549 . 5.014    -2.481  -1.954   1.00 70.83 549 A 1 
ATOM 4207 O O   . MET A 0 549 . 2.209    -2.340  -1.992   1.00 70.83 549 A 1 
ATOM 4208 C CG  . MET A 0 549 . 4.827    -2.893  -0.482   1.00 70.83 549 A 1 
ATOM 4209 S SD  . MET A 0 549 . 5.936    -2.143  0.750    1.00 70.83 549 A 1 
ATOM 4210 C CE  . MET A 0 549 . 5.822    -0.390  0.314    1.00 70.83 549 A 1 
ATOM 4211 N N   . THR A 0 550 . 1.861    -4.034  -3.407   1.00 76.69 550 A 1 
ATOM 4212 C CA  . THR A 0 550 . 0.396    -4.076  -3.248   1.00 76.69 550 A 1 
ATOM 4213 C C   . THR A 0 550 . -0.050   -4.592  -1.881   1.00 76.69 550 A 1 
ATOM 4214 C CB  . THR A 0 550 . -0.274   -4.968  -4.309   1.00 76.69 550 A 1 
ATOM 4215 O O   . THR A 0 550 . 0.520    -5.522  -1.324   1.00 76.69 550 A 1 
ATOM 4216 C CG2 . THR A 0 550 . -1.798   -4.814  -4.383   1.00 76.69 550 A 1 
ATOM 4217 O OG1 . THR A 0 550 . 0.199    -4.741  -5.610   1.00 76.69 550 A 1 
ATOM 4218 N N   . TRP A 0 551 . -1.192   -4.121  -1.391   1.00 64.48 551 A 1 
ATOM 4219 C CA  . TRP A 0 551 . -1.907   -4.756  -0.293   1.00 64.48 551 A 1 
ATOM 4220 C C   . TRP A 0 551 . -3.467   -4.835  -0.579   1.00 64.48 551 A 1 
ATOM 4221 C CB  . TRP A 0 551 . -1.430   -4.076  1.017    1.00 64.48 551 A 1 
ATOM 4222 O O   . TRP A 0 551 . -4.046   -4.015  -1.294   1.00 64.48 551 A 1 
ATOM 4223 C CG  . TRP A 0 551 . 0.024    -3.952  1.495    1.00 64.48 551 A 1 
ATOM 4224 C CD1 . TRP A 0 551 . 0.619    -4.873  2.288    1.00 64.48 551 A 1 
ATOM 4225 C CD2 . TRP A 0 551 . 0.980    -2.816  1.520    1.00 64.48 551 A 1 
ATOM 4226 C CE2 . TRP A 0 551 . 1.944    -3.039  2.550    1.00 64.48 551 A 1 
ATOM 4227 C CE3 . TRP A 0 551 . 1.170    -1.618  0.807    1.00 64.48 551 A 1 
ATOM 4228 N NE1 . TRP A 0 551 . 1.765    -4.361  2.865    1.00 64.48 551 A 1 
ATOM 4229 C CH2 . TRP A 0 551 . 2.887    -0.817  2.356    1.00 64.48 551 A 1 
ATOM 4230 C CZ2 . TRP A 0 551 . 2.855    -2.065  2.996    1.00 64.48 551 A 1 
ATOM 4231 C CZ3 . TRP A 0 551 . 2.081    -0.623  1.225    1.00 64.48 551 A 1 
ATOM 4232 N N   . ALA A 0 552 . -4.191   -5.825  -0.011   1.00 77.73 552 A 1 
ATOM 4233 C CA  . ALA A 0 552 . -5.557   -6.350  -0.311   1.00 77.73 552 A 1 
ATOM 4234 C C   . ALA A 0 552 . -6.870   -5.593  0.101    1.00 77.73 552 A 1 
ATOM 4235 C CB  . ALA A 0 552 . -5.594   -7.704  0.419    1.00 77.73 552 A 1 
ATOM 4236 O O   . ALA A 0 552 . -6.917   -4.381  0.332    1.00 77.73 552 A 1 
ATOM 4237 N N   . LYS A 0 553 . -7.994   -6.359  0.193    1.00 87.40 553 A 1 
ATOM 4238 C CA  . LYS A 0 553 . -9.252   -6.166  0.972    1.00 87.40 553 A 1 
ATOM 4239 C C   . LYS A 0 553 . -9.812   -7.509  1.518    1.00 87.40 553 A 1 
ATOM 4240 C CB  . LYS A 0 553 . -10.334  -5.418  0.147    1.00 87.40 553 A 1 
ATOM 4241 O O   . LYS A 0 553 . -9.477   -8.570  1.006    1.00 87.40 553 A 1 
ATOM 4242 C CG  . LYS A 0 553 . -9.781   -4.123  -0.466   1.00 87.40 553 A 1 
ATOM 4243 C CD  . LYS A 0 553 . -10.757  -3.101  -1.058   1.00 87.40 553 A 1 
ATOM 4244 C CE  . LYS A 0 553 . -10.074  -1.720  -1.229   1.00 87.40 553 A 1 
ATOM 4245 N NZ  . LYS A 0 553 . -8.641   -1.789  -1.665   1.00 87.40 553 A 1 
ATOM 4246 N N   . SER A 0 554 . -10.669  -7.503  2.545    1.00 81.70 554 A 1 
ATOM 4247 C CA  . SER A 0 554 . -11.437  -8.678  3.021    1.00 81.70 554 A 1 
ATOM 4248 C C   . SER A 0 554 . -12.643  -8.295  3.894    1.00 81.70 554 A 1 
ATOM 4249 C CB  . SER A 0 554 . -10.545  -9.678  3.779    1.00 81.70 554 A 1 
ATOM 4250 O O   . SER A 0 554 . -12.714  -7.176  4.394    1.00 81.70 554 A 1 
ATOM 4251 O OG  . SER A 0 554 . -10.000  -9.154  4.973    1.00 81.70 554 A 1 
ATOM 4252 N N   . TYR A 0 555 . -13.587  -9.220  4.078    1.00 91.37 555 A 1 
ATOM 4253 C CA  . TYR A 0 555 . -14.747  -9.118  4.968    1.00 91.37 555 A 1 
ATOM 4254 C C   . TYR A 0 555 . -15.039  -10.483 5.605    1.00 91.37 555 A 1 
ATOM 4255 C CB  . TYR A 0 555 . -15.984  -8.615  4.210    1.00 91.37 555 A 1 
ATOM 4256 O O   . TYR A 0 555 . -14.772  -11.522 5.002    1.00 91.37 555 A 1 
ATOM 4257 C CG  . TYR A 0 555 . -15.840  -7.215  3.645    1.00 91.37 555 A 1 
ATOM 4258 C CD1 . TYR A 0 555 . -16.159  -6.101  4.444    1.00 91.37 555 A 1 
ATOM 4259 C CD2 . TYR A 0 555 . -15.357  -7.028  2.335    1.00 91.37 555 A 1 
ATOM 4260 C CE1 . TYR A 0 555 . -15.986  -4.797  3.939    1.00 91.37 555 A 1 
ATOM 4261 C CE2 . TYR A 0 555 . -15.171  -5.727  1.830    1.00 91.37 555 A 1 
ATOM 4262 O OH  . TYR A 0 555 . -15.293  -3.354  2.150    1.00 91.37 555 A 1 
ATOM 4263 C CZ  . TYR A 0 555 . -15.479  -4.611  2.635    1.00 91.37 555 A 1 
ATOM 4264 N N   . ASP A 0 556 . -15.575  -10.478 6.817    1.00 88.04 556 A 1 
ATOM 4265 C CA  . ASP A 0 556 . -15.778  -11.659 7.657    1.00 88.04 556 A 1 
ATOM 4266 C C   . ASP A 0 556 . -16.995  -11.389 8.553    1.00 88.04 556 A 1 
ATOM 4267 C CB  . ASP A 0 556 . -14.494  -11.839 8.491    1.00 88.04 556 A 1 
ATOM 4268 O O   . ASP A 0 556 . -17.097  -10.293 9.108    1.00 88.04 556 A 1 
ATOM 4269 C CG  . ASP A 0 556 . -14.182  -13.257 8.963    1.00 88.04 556 A 1 
ATOM 4270 O OD1 . ASP A 0 556 . -13.675  -13.347 10.109   1.00 88.04 556 A 1 
ATOM 4271 O OD2 . ASP A 0 556 . -14.248  -14.187 8.126    1.00 88.04 556 A 1 
ATOM 4272 N N   . ALA A 0 557 . -17.921  -12.333 8.668    1.00 94.37 557 A 1 
ATOM 4273 C CA  . ALA A 0 557 . -19.085  -12.241 9.541    1.00 94.37 557 A 1 
ATOM 4274 C C   . ALA A 0 557 . -19.483  -13.635 10.042   1.00 94.37 557 A 1 
ATOM 4275 C CB  . ALA A 0 557 . -20.241  -11.553 8.806    1.00 94.37 557 A 1 
ATOM 4276 O O   . ALA A 0 557 . -19.521  -14.588 9.260    1.00 94.37 557 A 1 
ATOM 4277 N N   . GLU A 0 558 . -19.775  -13.740 11.332   1.00 94.50 558 A 1 
ATOM 4278 C CA  . GLU A 0 558 . -20.145  -14.970 12.032   1.00 94.50 558 A 1 
ATOM 4279 C C   . GLU A 0 558 . -21.243  -14.641 13.045   1.00 94.50 558 A 1 
ATOM 4280 C CB  . GLU A 0 558 . -18.920  -15.555 12.765   1.00 94.50 558 A 1 
ATOM 4281 O O   . GLU A 0 558 . -21.113  -13.661 13.776   1.00 94.50 558 A 1 
ATOM 4282 C CG  . GLU A 0 558 . -17.807  -16.020 11.816   1.00 94.50 558 A 1 
ATOM 4283 C CD  . GLU A 0 558 . -16.568  -16.522 12.565   1.00 94.50 558 A 1 
ATOM 4284 O OE1 . GLU A 0 558 . -16.308  -17.747 12.489   1.00 94.50 558 A 1 
ATOM 4285 O OE2 . GLU A 0 558 . -15.851  -15.678 13.161   1.00 94.50 558 A 1 
ATOM 4286 N N   . SER A 0 559 . -22.291  -15.460 13.103   1.00 96.74 559 A 1 
ATOM 4287 C CA  . SER A 0 559 . -23.331  -15.389 14.131   1.00 96.74 559 A 1 
ATOM 4288 C C   . SER A 0 559 . -23.634  -16.779 14.692   1.00 96.74 559 A 1 
ATOM 4289 C CB  . SER A 0 559 . -24.597  -14.708 13.606   1.00 96.74 559 A 1 
ATOM 4290 O O   . SER A 0 559 . -23.551  -17.784 13.979   1.00 96.74 559 A 1 
ATOM 4291 O OG  . SER A 0 559 . -25.184  -15.438 12.542   1.00 96.74 559 A 1 
ATOM 4292 N N   . TYR A 0 560 . -23.963  -16.860 15.980   1.00 96.24 560 A 1 
ATOM 4293 C CA  . TYR A 0 560 . -24.328  -18.095 16.677   1.00 96.24 560 A 1 
ATOM 4294 C C   . TYR A 0 560 . -25.419  -17.823 17.710   1.00 96.24 560 A 1 
ATOM 4295 C CB  . TYR A 0 560 . -23.092  -18.686 17.377   1.00 96.24 560 A 1 
ATOM 4296 O O   . TYR A 0 560 . -25.215  -16.994 18.595   1.00 96.24 560 A 1 
ATOM 4297 C CG  . TYR A 0 560 . -23.367  -19.908 18.242   1.00 96.24 560 A 1 
ATOM 4298 C CD1 . TYR A 0 560 . -23.703  -19.751 19.602   1.00 96.24 560 A 1 
ATOM 4299 C CD2 . TYR A 0 560 . -23.293  -21.200 17.687   1.00 96.24 560 A 1 
ATOM 4300 C CE1 . TYR A 0 560 . -23.956  -20.877 20.410   1.00 96.24 560 A 1 
ATOM 4301 C CE2 . TYR A 0 560 . -23.531  -22.331 18.493   1.00 96.24 560 A 1 
ATOM 4302 O OH  . TYR A 0 560 . -24.049  -23.268 20.640   1.00 96.24 560 A 1 
ATOM 4303 C CZ  . TYR A 0 560 . -23.857  -22.170 19.858   1.00 96.24 560 A 1 
ATOM 4304 N N   . ASP A 0 561 . -26.502  -18.600 17.667   1.00 95.59 561 A 1 
ATOM 4305 C CA  . ASP A 0 561 . -27.526  -18.612 18.715   1.00 95.59 561 A 1 
ATOM 4306 C C   . ASP A 0 561 . -27.621  -19.993 19.363   1.00 95.59 561 A 1 
ATOM 4307 C CB  . ASP A 0 561 . -28.928  -18.247 18.209   1.00 95.59 561 A 1 
ATOM 4308 O O   . ASP A 0 561 . -27.543  -21.030 18.696   1.00 95.59 561 A 1 
ATOM 4309 C CG  . ASP A 0 561 . -28.992  -17.095 17.215   1.00 95.59 561 A 1 
ATOM 4310 O OD1 . ASP A 0 561 . -28.699  -15.953 17.620   1.00 95.59 561 A 1 
ATOM 4311 O OD2 . ASP A 0 561 . -29.419  -17.393 16.071   1.00 95.59 561 A 1 
ATOM 4312 N N   . GLU A 0 562 . -27.919  -20.014 20.655   1.00 95.81 562 A 1 
ATOM 4313 C CA  . GLU A 0 562 . -28.388  -21.195 21.371   1.00 95.81 562 A 1 
ATOM 4314 C C   . GLU A 0 562 . -29.492  -20.786 22.340   1.00 95.81 562 A 1 
ATOM 4315 C CB  . GLU A 0 562 . -27.197  -21.863 22.072   1.00 95.81 562 A 1 
ATOM 4316 O O   . GLU A 0 562 . -29.272  -19.916 23.178   1.00 95.81 562 A 1 
ATOM 4317 C CG  . GLU A 0 562 . -27.607  -22.966 23.058   1.00 95.81 562 A 1 
ATOM 4318 C CD  . GLU A 0 562 . -26.445  -23.897 23.419   1.00 95.81 562 A 1 
ATOM 4319 O OE1 . GLU A 0 562 . -26.729  -25.033 23.867   1.00 95.81 562 A 1 
ATOM 4320 O OE2 . GLU A 0 562 . -25.272  -23.654 23.042   1.00 95.81 562 A 1 
ATOM 4321 N N   . TRP A 0 563 . -30.668  -21.408 22.243   1.00 94.67 563 A 1 
ATOM 4322 C CA  . TRP A 0 563 . -31.813  -21.090 23.095   1.00 94.67 563 A 1 
ATOM 4323 C C   . TRP A 0 563 . -32.576  -22.337 23.542   1.00 94.67 563 A 1 
ATOM 4324 C CB  . TRP A 0 563 . -32.739  -20.084 22.398   1.00 94.67 563 A 1 
ATOM 4325 O O   . TRP A 0 563 . -32.641  -23.344 22.834   1.00 94.67 563 A 1 
ATOM 4326 C CG  . TRP A 0 563 . -33.372  -20.557 21.123   1.00 94.67 563 A 1 
ATOM 4327 C CD1 . TRP A 0 563 . -32.886  -20.332 19.882   1.00 94.67 563 A 1 
ATOM 4328 C CD2 . TRP A 0 563 . -34.596  -21.336 20.938   1.00 94.67 563 A 1 
ATOM 4329 C CE2 . TRP A 0 563 . -34.785  -21.551 19.539   1.00 94.67 563 A 1 
ATOM 4330 C CE3 . TRP A 0 563 . -35.566  -21.883 21.806   1.00 94.67 563 A 1 
ATOM 4331 N NE1 . TRP A 0 563 . -33.719  -20.907 18.944   1.00 94.67 563 A 1 
ATOM 4332 C CH2 . TRP A 0 563 . -36.814  -22.819 19.925   1.00 94.67 563 A 1 
ATOM 4333 C CZ2 . TRP A 0 563 . -35.870  -22.284 19.031   1.00 94.67 563 A 1 
ATOM 4334 C CZ3 . TRP A 0 563 . -36.664  -22.609 21.307   1.00 94.67 563 A 1 
ATOM 4335 N N   . ASP A 0 564 . -33.175  -22.243 24.723   1.00 90.83 564 A 1 
ATOM 4336 C CA  . ASP A 0 564 . -33.961  -23.284 25.381   1.00 90.83 564 A 1 
ATOM 4337 C C   . ASP A 0 564 . -35.202  -22.647 26.022   1.00 90.83 564 A 1 
ATOM 4338 C CB  . ASP A 0 564 . -33.068  -23.965 26.431   1.00 90.83 564 A 1 
ATOM 4339 O O   . ASP A 0 564 . -35.115  -21.564 26.596   1.00 90.83 564 A 1 
ATOM 4340 C CG  . ASP A 0 564 . -33.648  -25.247 27.031   1.00 90.83 564 A 1 
ATOM 4341 O OD1 . ASP A 0 564 . -34.478  -25.921 26.386   1.00 90.83 564 A 1 
ATOM 4342 O OD2 . ASP A 0 564 . -33.229  -25.590 28.161   1.00 90.83 564 A 1 
ATOM 4343 N N   . ASN A 0 565 . -36.353  -23.305 25.923   1.00 89.79 565 A 1 
ATOM 4344 C CA  . ASN A 0 565 . -37.634  -22.860 26.471   1.00 89.79 565 A 1 
ATOM 4345 C C   . ASN A 0 565 . -38.344  -24.072 27.075   1.00 89.79 565 A 1 
ATOM 4346 C CB  . ASN A 0 565 . -38.462  -22.237 25.328   1.00 89.79 565 A 1 
ATOM 4347 O O   . ASN A 0 565 . -38.651  -25.012 26.336   1.00 89.79 565 A 1 
ATOM 4348 C CG  . ASN A 0 565 . -39.796  -21.655 25.773   1.00 89.79 565 A 1 
ATOM 4349 N ND2 . ASN A 0 565 . -40.765  -22.461 26.144   1.00 89.79 565 A 1 
ATOM 4350 O OD1 . ASN A 0 565 . -39.991  -20.454 25.730   1.00 89.79 565 A 1 
ATOM 4351 N N   . LYS A 0 566 . -38.655  -24.042 28.373   1.00 86.59 566 A 1 
ATOM 4352 C CA  . LYS A 0 566 . -39.466  -25.070 29.044   1.00 86.59 566 A 1 
ATOM 4353 C C   . LYS A 0 566 . -40.661  -24.436 29.731   1.00 86.59 566 A 1 
ATOM 4354 C CB  . LYS A 0 566 . -38.664  -25.858 30.082   1.00 86.59 566 A 1 
ATOM 4355 O O   . LYS A 0 566 . -40.475  -23.640 30.645   1.00 86.59 566 A 1 
ATOM 4356 C CG  . LYS A 0 566 . -37.434  -26.543 29.495   1.00 86.59 566 A 1 
ATOM 4357 C CD  . LYS A 0 566 . -36.713  -27.328 30.602   1.00 86.59 566 A 1 
ATOM 4358 C CE  . LYS A 0 566 . -35.240  -27.496 30.237   1.00 86.59 566 A 1 
ATOM 4359 N NZ  . LYS A 0 566 . -34.556  -26.186 30.296   1.00 86.59 566 A 1 
ATOM 4360 N N   . ASP A 0 567 . -41.826  -24.867 29.286   1.00 83.93 567 A 1 
ATOM 4361 C CA  . ASP A 0 567 . -43.157  -24.582 29.803   1.00 83.93 567 A 1 
ATOM 4362 C C   . ASP A 0 567 . -43.615  -25.843 30.558   1.00 83.93 567 A 1 
ATOM 4363 C CB  . ASP A 0 567 . -44.003  -24.245 28.563   1.00 83.93 567 A 1 
ATOM 4364 O O   . ASP A 0 567 . -43.507  -26.952 30.025   1.00 83.93 567 A 1 
ATOM 4365 C CG  . ASP A 0 567 . -45.492  -23.985 28.787   1.00 83.93 567 A 1 
ATOM 4366 O OD1 . ASP A 0 567 . -46.017  -24.397 29.843   1.00 83.93 567 A 1 
ATOM 4367 O OD2 . ASP A 0 567 . -46.090  -23.444 27.825   1.00 83.93 567 A 1 
ATOM 4368 N N   . ASP A 0 568 . -44.020  -25.696 31.818   1.00 81.36 568 A 1 
ATOM 4369 C CA  . ASP A 0 568 . -44.388  -26.798 32.719   1.00 81.36 568 A 1 
ATOM 4370 C C   . ASP A 0 568 . -45.694  -26.462 33.487   1.00 81.36 568 A 1 
ATOM 4371 C CB  . ASP A 0 568 . -43.155  -27.158 33.596   1.00 81.36 568 A 1 
ATOM 4372 O O   . ASP A 0 568 . -45.844  -26.782 34.671   1.00 81.36 568 A 1 
ATOM 4373 C CG  . ASP A 0 568 . -42.685  -28.620 33.526   1.00 81.36 568 A 1 
ATOM 4374 O OD1 . ASP A 0 568 . -43.530  -29.527 33.329   1.00 81.36 568 A 1 
ATOM 4375 O OD2 . ASP A 0 568 . -41.485  -28.861 33.807   1.00 81.36 568 A 1 
ATOM 4376 N N   . ASP A 0 569 . -46.627  -25.775 32.820   1.00 81.72 569 A 1 
ATOM 4377 C CA  . ASP A 0 569 . -47.884  -25.216 33.348   1.00 81.72 569 A 1 
ATOM 4378 C C   . ASP A 0 569 . -48.802  -26.231 34.079   1.00 81.72 569 A 1 
ATOM 4379 C CB  . ASP A 0 569 . -48.613  -24.536 32.170   1.00 81.72 569 A 1 
ATOM 4380 O O   . ASP A 0 569 . -48.967  -27.390 33.674   1.00 81.72 569 A 1 
ATOM 4381 C CG  . ASP A 0 569 . -49.896  -23.798 32.570   1.00 81.72 569 A 1 
ATOM 4382 O OD1 . ASP A 0 569 . -50.006  -23.403 33.754   1.00 81.72 569 A 1 
ATOM 4383 O OD2 . ASP A 0 569 . -50.849  -23.766 31.752   1.00 81.72 569 A 1 
ATOM 4384 N N   . LYS A 0 570 . -49.432  -25.811 35.190   1.00 77.08 570 A 1 
ATOM 4385 C CA  . LYS A 0 570 . -50.330  -26.641 36.027   1.00 77.08 570 A 1 
ATOM 4386 C C   . LYS A 0 570 . -51.527  -25.849 36.543   1.00 77.08 570 A 1 
ATOM 4387 C CB  . LYS A 0 570 . -49.570  -27.250 37.218   1.00 77.08 570 A 1 
ATOM 4388 O O   . LYS A 0 570 . -51.439  -25.112 37.525   1.00 77.08 570 A 1 
ATOM 4389 C CG  . LYS A 0 570 . -48.467  -28.218 36.782   1.00 77.08 570 A 1 
ATOM 4390 C CD  . LYS A 0 570 . -47.581  -28.657 37.953   1.00 77.08 570 A 1 
ATOM 4391 C CE  . LYS A 0 570 . -46.321  -29.362 37.427   1.00 77.08 570 A 1 
ATOM 4392 N NZ  . LYS A 0 570 . -45.435  -28.438 36.669   1.00 77.08 570 A 1 
ATOM 4393 N N   . TRP A 0 571 . -52.706  -26.126 35.995   1.00 74.47 571 A 1 
ATOM 4394 C CA  . TRP A 0 571 . -53.949  -25.438 36.346   1.00 74.47 571 A 1 
ATOM 4395 C C   . TRP A 0 571 . -54.933  -26.309 37.146   1.00 74.47 571 A 1 
ATOM 4396 C CB  . TRP A 0 571 . -54.566  -24.849 35.073   1.00 74.47 571 A 1 
ATOM 4397 O O   . TRP A 0 571 . -55.194  -27.473 36.835   1.00 74.47 571 A 1 
ATOM 4398 C CG  . TRP A 0 571 . -54.589  -25.750 33.875   1.00 74.47 571 A 1 
ATOM 4399 C CD1 . TRP A 0 571 . -53.659  -25.743 32.892   1.00 74.47 571 A 1 
ATOM 4400 C CD2 . TRP A 0 571 . -55.561  -26.775 33.499   1.00 74.47 571 A 1 
ATOM 4401 C CE2 . TRP A 0 571 . -55.174  -27.320 32.237   1.00 74.47 571 A 1 
ATOM 4402 C CE3 . TRP A 0 571 . -56.735  -27.295 34.091   1.00 74.47 571 A 1 
ATOM 4403 N NE1 . TRP A 0 571 . -53.990  -26.679 31.934   1.00 74.47 571 A 1 
ATOM 4404 C CH2 . TRP A 0 571 . -57.117  -28.773 32.186   1.00 74.47 571 A 1 
ATOM 4405 C CZ2 . TRP A 0 571 . -55.939  -28.298 31.582   1.00 74.47 571 A 1 
ATOM 4406 C CZ3 . TRP A 0 571 . -57.510  -28.279 33.444   1.00 74.47 571 A 1 
ATOM 4407 N N   . GLY A 0 572 . -55.549  -25.716 38.174   1.00 63.93 572 A 1 
ATOM 4408 C CA  . GLY A 0 572 . -56.643  -26.312 38.947   1.00 63.93 572 A 1 
ATOM 4409 C C   . GLY A 0 572 . -57.997  -25.695 38.586   1.00 63.93 572 A 1 
ATOM 4410 O O   . GLY A 0 572 . -58.289  -24.572 38.991   1.00 63.93 572 A 1 
ATOM 4411 N N   . THR A 0 573 . -58.855  -26.426 37.869   1.00 53.74 573 A 1 
ATOM 4412 C CA  . THR A 0 573 . -60.200  -25.948 37.486   1.00 53.74 573 A 1 
ATOM 4413 C C   . THR A 0 573 . -61.290  -26.445 38.439   1.00 53.74 573 A 1 
ATOM 4414 C CB  . THR A 0 573 . -60.568  -26.269 36.028   1.00 53.74 573 A 1 
ATOM 4415 O O   . THR A 0 573 . -61.341  -27.620 38.818   1.00 53.74 573 A 1 
ATOM 4416 C CG2 . THR A 0 573 . -59.770  -25.432 35.030   1.00 53.74 573 A 1 
ATOM 4417 O OG1 . THR A 0 573 . -60.375  -27.627 35.724   1.00 53.74 573 A 1 
ATOM 4418 N N   . GLN A 0 574 . -62.201  -25.540 38.819   1.00 54.82 574 A 1 
ATOM 4419 C CA  . GLN A 0 574 . -63.386  -25.859 39.619   1.00 54.82 574 A 1 
ATOM 4420 C C   . GLN A 0 574 . -64.567  -26.218 38.706   1.00 54.82 574 A 1 
ATOM 4421 C CB  . GLN A 0 574 . -63.708  -24.694 40.573   1.00 54.82 574 A 1 
ATOM 4422 O O   . GLN A 0 574 . -65.198  -25.346 38.107   1.00 54.82 574 A 1 
ATOM 4423 C CG  . GLN A 0 574 . -64.921  -25.002 41.474   1.00 54.82 574 A 1 
ATOM 4424 C CD  . GLN A 0 574 . -65.224  -23.905 42.495   1.00 54.82 574 A 1 
ATOM 4425 N NE2 . GLN A 0 574 . -66.368  -23.954 43.138   1.00 54.82 574 A 1 
ATOM 4426 O OE1 . GLN A 0 574 . -64.454  -22.992 42.736   1.00 54.82 574 A 1 
ATOM 4427 N N   . ALA A 0 575 . -64.895  -27.508 38.635   1.00 45.43 575 A 1 
ATOM 4428 C CA  . ALA A 0 575 . -66.135  -27.975 38.026   1.00 45.43 575 A 1 
ATOM 4429 C C   . ALA A 0 575 . -67.300  -27.844 39.023   1.00 45.43 575 A 1 
ATOM 4430 C CB  . ALA A 0 575 . -65.940  -29.416 37.539   1.00 45.43 575 A 1 
ATOM 4431 O O   . ALA A 0 575 . -67.218  -28.343 40.146   1.00 45.43 575 A 1 
ATOM 4432 N N   . TRP A 0 576 . -68.389  -27.196 38.604   1.00 49.79 576 A 1 
ATOM 4433 C CA  . TRP A 0 576 . -69.624  -27.082 39.385   1.00 49.79 576 A 1 
ATOM 4434 C C   . TRP A 0 576 . -70.604  -28.189 38.971   1.00 49.79 576 A 1 
ATOM 4435 C CB  . TRP A 0 576 . -70.233  -25.682 39.204   1.00 49.79 576 A 1 
ATOM 4436 O O   . TRP A 0 576 . -70.976  -28.276 37.797   1.00 49.79 576 A 1 
ATOM 4437 C CG  . TRP A 0 576 . -69.422  -24.529 39.729   1.00 49.79 576 A 1 
ATOM 4438 C CD1 . TRP A 0 576 . -68.354  -23.966 39.115   1.00 49.79 576 A 1 
ATOM 4439 C CD2 . TRP A 0 576 . -69.597  -23.781 40.976   1.00 49.79 576 A 1 
ATOM 4440 C CE2 . TRP A 0 576 . -68.612  -22.747 41.028   1.00 49.79 576 A 1 
ATOM 4441 C CE3 . TRP A 0 576 . -70.481  -23.870 42.075   1.00 49.79 576 A 1 
ATOM 4442 N NE1 . TRP A 0 576 . -67.874  -22.919 39.877   1.00 49.79 576 A 1 
ATOM 4443 C CH2 . TRP A 0 576 . -69.414  -21.961 43.174   1.00 49.79 576 A 1 
ATOM 4444 C CZ2 . TRP A 0 576 . -68.518  -21.842 42.097   1.00 49.79 576 A 1 
ATOM 4445 C CZ3 . TRP A 0 576 . -70.388  -22.976 43.161   1.00 49.79 576 A 1 
ATOM 4446 N N   . GLY A 0 577 . -71.009  -29.029 39.927   1.00 45.59 577 A 1 
ATOM 4447 C CA  . GLY A 0 577 . -72.092  -30.003 39.752   1.00 45.59 577 A 1 
ATOM 4448 C C   . GLY A 0 577 . -73.471  -29.334 39.681   1.00 45.59 577 A 1 
ATOM 4449 O O   . GLY A 0 577 . -73.592  -28.121 39.862   1.00 45.59 577 A 1 
ATOM 4450 N N   . LYS A 0 578 . -74.517  -30.121 39.401   1.00 43.16 578 A 1 
ATOM 4451 C CA  . LYS A 0 578 . -75.916  -29.670 39.475   1.00 43.16 578 A 1 
ATOM 4452 C C   . LYS A 0 578 . -76.784  -30.730 40.133   1.00 43.16 578 A 1 
ATOM 4453 C CB  . LYS A 0 578 . -76.488  -29.338 38.093   1.00 43.16 578 A 1 
ATOM 4454 O O   . LYS A 0 578 . -77.184  -31.701 39.491   1.00 43.16 578 A 1 
ATOM 4455 C CG  . LYS A 0 578 . -75.951  -28.022 37.535   1.00 43.16 578 A 1 
ATOM 4456 C CD  . LYS A 0 578 . -76.727  -27.666 36.268   1.00 43.16 578 A 1 
ATOM 4457 C CE  . LYS A 0 578 . -76.201  -26.335 35.742   1.00 43.16 578 A 1 
ATOM 4458 N NZ  . LYS A 0 578 . -76.949  -25.906 34.541   1.00 43.16 578 A 1 
ATOM 4459 N N   . ASP A 0 579 . -77.116  -30.489 41.385   1.00 41.16 579 A 1 
ATOM 4460 C CA  . ASP A 0 579 . -78.119  -31.225 42.130   1.00 41.16 579 A 1 
ATOM 4461 C C   . ASP A 0 579 . -79.548  -30.936 41.627   1.00 41.16 579 A 1 
ATOM 4462 C CB  . ASP A 0 579 . -77.937  -30.921 43.625   1.00 41.16 579 A 1 
ATOM 4463 O O   . ASP A 0 579 . -79.812  -30.032 40.823   1.00 41.16 579 A 1 
ATOM 4464 C CG  . ASP A 0 579 . -78.154  -29.446 43.997   1.00 41.16 579 A 1 
ATOM 4465 O OD1 . ASP A 0 579 . -77.804  -28.568 43.171   1.00 41.16 579 A 1 
ATOM 4466 O OD2 . ASP A 0 579 . -78.683  -29.233 45.101   1.00 41.16 579 A 1 
ATOM 4467 N N   . ARG A 0 580 . -80.485  -31.792 42.048   1.00 33.08 580 A 1 
ATOM 4468 C CA  . ARG A 0 580 . -81.923  -31.674 41.775   1.00 33.08 580 A 1 
ATOM 4469 C C   . ARG A 0 580 . -82.719  -32.334 42.895   1.00 33.08 580 A 1 
ATOM 4470 C CB  . ARG A 0 580 . -82.289  -32.340 40.437   1.00 33.08 580 A 1 
ATOM 4471 O O   . ARG A 0 580 . -82.750  -33.562 42.977   1.00 33.08 580 A 1 
ATOM 4472 C CG  . ARG A 0 580 . -81.816  -31.562 39.198   1.00 33.08 580 A 1 
ATOM 4473 C CD  . ARG A 0 580 . -82.418  -32.124 37.907   1.00 33.08 580 A 1 
ATOM 4474 N NE  . ARG A 0 580 . -83.891  -32.038 37.924   1.00 33.08 580 A 1 
ATOM 4475 N NH1 . ARG A 0 580 . -84.309  -33.327 36.082   1.00 33.08 580 A 1 
ATOM 4476 N NH2 . ARG A 0 580 . -86.010  -32.601 37.346   1.00 33.08 580 A 1 
ATOM 4477 C CZ  . ARG A 0 580 . -84.729  -32.652 37.116   1.00 33.08 580 A 1 
ATOM 4478 N N   . ASP A 0 581 . -83.418  -31.530 43.687   1.00 41.51 581 A 1 
ATOM 4479 C CA  . ASP A 0 581 . -84.213  -31.992 44.827   1.00 41.51 581 A 1 
ATOM 4480 C C   . ASP A 0 581 . -85.262  -33.051 44.465   1.00 41.51 581 A 1 
ATOM 4481 C CB  . ASP A 0 581 . -84.982  -30.820 45.446   1.00 41.51 581 A 1 
ATOM 4482 O O   . ASP A 0 581 . -85.980  -32.933 43.463   1.00 41.51 581 A 1 
ATOM 4483 C CG  . ASP A 0 581 . -84.085  -29.627 45.713   1.00 41.51 581 A 1 
ATOM 4484 O OD1 . ASP A 0 581 . -83.405  -29.678 46.753   1.00 41.51 581 A 1 
ATOM 4485 O OD2 . ASP A 0 581 . -84.119  -28.722 44.848   1.00 41.51 581 A 1 
ATOM 4486 N N   . ILE A 0 582 . -85.457  -34.023 45.364   1.00 29.75 582 A 1 
ATOM 4487 C CA  . ILE A 0 582 . -86.688  -34.822 45.426   1.00 29.75 582 A 1 
ATOM 4488 C C   . ILE A 0 582 . -87.215  -34.846 46.866   1.00 29.75 582 A 1 
ATOM 4489 C CB  . ILE A 0 582 . -86.526  -36.225 44.793   1.00 29.75 582 A 1 
ATOM 4490 O O   . ILE A 0 582 . -86.726  -35.554 47.741   1.00 29.75 582 A 1 
ATOM 4491 C CG1 . ILE A 0 582 . -86.119  -36.091 43.303   1.00 29.75 582 A 1 
ATOM 4492 C CG2 . ILE A 0 582 . -87.855  -37.002 44.919   1.00 29.75 582 A 1 
ATOM 4493 C CD1 . ILE A 0 582 . -86.032  -37.405 42.517   1.00 29.75 582 A 1 
ATOM 4494 N N   . TYR A 0 583 . -88.267  -34.061 47.080   1.00 35.33 583 A 1 
ATOM 4495 C CA  . TYR A 0 583 . -89.011  -33.926 48.331   1.00 35.33 583 A 1 
ATOM 4496 C C   . TYR A 0 583 . -89.865  -35.168 48.666   1.00 35.33 583 A 1 
ATOM 4497 C CB  . TYR A 0 583 . -89.870  -32.661 48.176   1.00 35.33 583 A 1 
ATOM 4498 O O   . TYR A 0 583 . -90.501  -35.753 47.786   1.00 35.33 583 A 1 
ATOM 4499 C CG  . TYR A 0 583 . -90.982  -32.470 49.185   1.00 35.33 583 A 1 
ATOM 4500 C CD1 . TYR A 0 583 . -92.292  -32.877 48.862   1.00 35.33 583 A 1 
ATOM 4501 C CD2 . TYR A 0 583 . -90.720  -31.836 50.413   1.00 35.33 583 A 1 
ATOM 4502 C CE1 . TYR A 0 583 . -93.347  -32.628 49.759   1.00 35.33 583 A 1 
ATOM 4503 C CE2 . TYR A 0 583 . -91.771  -31.599 51.319   1.00 35.33 583 A 1 
ATOM 4504 O OH  . TYR A 0 583 . -94.105  -31.747 51.856   1.00 35.33 583 A 1 
ATOM 4505 C CZ  . TYR A 0 583 . -93.087  -31.991 50.990   1.00 35.33 583 A 1 
ATOM 4506 N N   . GLY A 0 584 . -89.949  -35.521 49.956   1.00 32.20 584 A 1 
ATOM 4507 C CA  . GLY A 0 584 . -90.798  -36.597 50.489   1.00 32.20 584 A 1 
ATOM 4508 C C   . GLY A 0 584 . -91.696  -36.113 51.634   1.00 32.20 584 A 1 
ATOM 4509 O O   . GLY A 0 584 . -91.205  -35.661 52.666   1.00 32.20 584 A 1 
ATOM 4510 N N   . ALA A 0 585 . -93.016  -36.192 51.448   1.00 30.43 585 A 1 
ATOM 4511 C CA  . ALA A 0 585 . -94.009  -35.601 52.350   1.00 30.43 585 A 1 
ATOM 4512 C C   . ALA A 0 585 . -94.320  -36.435 53.614   1.00 30.43 585 A 1 
ATOM 4513 C CB  . ALA A 0 585 . -95.280  -35.305 51.542   1.00 30.43 585 A 1 
ATOM 4514 O O   . ALA A 0 585 . -93.884  -37.572 53.789   1.00 30.43 585 A 1 
ATOM 4515 N N   . SER A 0 586 . -95.115  -35.844 54.507   1.00 31.13 586 A 1 
ATOM 4516 C CA  . SER A 0 586 . -95.434  -36.359 55.839   1.00 31.13 586 A 1 
ATOM 4517 C C   . SER A 0 586 . -96.703  -37.232 55.918   1.00 31.13 586 A 1 
ATOM 4518 C CB  . SER A 0 586 . -95.548  -35.149 56.781   1.00 31.13 586 A 1 
ATOM 4519 O O   . SER A 0 586 . -97.559  -37.229 55.037   1.00 31.13 586 A 1 
ATOM 4520 O OG  . SER A 0 586 . -96.589  -34.284 56.364   1.00 31.13 586 A 1 
ATOM 4521 N N   . SER A 0 587 . -96.866  -37.858 57.092   1.00 31.76 587 A 1 
ATOM 4522 C CA  . SER A 0 587 . -98.121  -38.323 57.719   1.00 31.76 587 A 1 
ATOM 4523 C C   . SER A 0 587 . -98.666  -39.748 57.448   1.00 31.76 587 A 1 
ATOM 4524 C CB  . SER A 0 587 . -99.223  -37.250 57.673   1.00 31.76 587 A 1 
ATOM 4525 O O   . SER A 0 587 . -98.986  -40.153 56.343   1.00 31.76 587 A 1 
ATOM 4526 O OG  . SER A 0 587 . -99.855  -37.173 56.419   1.00 31.76 587 A 1 
ATOM 4527 N N   . GLN A 0 588 . -98.795  -40.474 58.568   1.00 30.14 588 A 1 
ATOM 4528 C CA  . GLN A 0 588 . -99.920  -41.304 59.039   1.00 30.14 588 A 1 
ATOM 4529 C C   . GLN A 0 588 . -100.753 -42.200 58.082   1.00 30.14 588 A 1 
ATOM 4530 C CB  . GLN A 0 588 . -100.872 -40.413 59.861   1.00 30.14 588 A 1 
ATOM 4531 O O   . GLN A 0 588 . -101.431 -41.748 57.171   1.00 30.14 588 A 1 
ATOM 4532 C CG  . GLN A 0 588 . -100.207 -39.780 61.100   1.00 30.14 588 A 1 
ATOM 4533 C CD  . GLN A 0 588 . -101.197 -39.123 62.064   1.00 30.14 588 A 1 
ATOM 4534 N NE2 . GLN A 0 588 . -100.717 -38.422 63.069   1.00 30.14 588 A 1 
ATOM 4535 O OE1 . GLN A 0 588 . -102.405 -39.237 61.969   1.00 30.14 588 A 1 
ATOM 4536 N N   . PHE A 0 589 . -100.889 -43.469 58.500   1.00 35.09 589 A 1 
ATOM 4537 C CA  . PHE A 0 589 . -102.017 -44.380 58.220   1.00 35.09 589 A 1 
ATOM 4538 C C   . PHE A 0 589 . -102.345 -44.748 56.758   1.00 35.09 589 A 1 
ATOM 4539 C CB  . PHE A 0 589 . -103.262 -43.978 59.041   1.00 35.09 589 A 1 
ATOM 4540 O O   . PHE A 0 589 . -103.513 -44.902 56.401   1.00 35.09 589 A 1 
ATOM 4541 C CG  . PHE A 0 589 . -103.094 -44.047 60.548   1.00 35.09 589 A 1 
ATOM 4542 C CD1 . PHE A 0 589 . -102.775 -45.271 61.169   1.00 35.09 589 A 1 
ATOM 4543 C CD2 . PHE A 0 589 . -103.297 -42.900 61.337   1.00 35.09 589 A 1 
ATOM 4544 C CE1 . PHE A 0 589 . -102.628 -45.338 62.567   1.00 35.09 589 A 1 
ATOM 4545 C CE2 . PHE A 0 589 . -103.137 -42.963 62.732   1.00 35.09 589 A 1 
ATOM 4546 C CZ  . PHE A 0 589 . -102.800 -44.181 63.347   1.00 35.09 589 A 1 
ATOM 4547 N N   . ALA A 0 590 . -101.335 -45.079 55.954   1.00 31.06 590 A 1 
ATOM 4548 C CA  . ALA A 0 590 . -101.539 -45.930 54.779   1.00 31.06 590 A 1 
ATOM 4549 C C   . ALA A 0 590 . -101.534 -47.424 55.175   1.00 31.06 590 A 1 
ATOM 4550 C CB  . ALA A 0 590 . -100.486 -45.582 53.720   1.00 31.06 590 A 1 
ATOM 4551 O O   . ALA A 0 590 . -100.477 -48.043 55.292   1.00 31.06 590 A 1 
ATOM 4552 N N   . LYS A 0 591 . -102.718 -48.018 55.384   1.00 24.92 591 A 1 
ATOM 4553 C CA  . LYS A 0 591 . -102.892 -49.476 55.253   1.00 24.92 591 A 1 
ATOM 4554 C C   . LYS A 0 591 . -103.216 -49.781 53.792   1.00 24.92 591 A 1 
ATOM 4555 C CB  . LYS A 0 591 . -104.029 -50.019 56.136   1.00 24.92 591 A 1 
ATOM 4556 O O   . LYS A 0 591 . -104.289 -49.404 53.332   1.00 24.92 591 A 1 
ATOM 4557 C CG  . LYS A 0 591 . -103.660 -50.235 57.609   1.00 24.92 591 A 1 
ATOM 4558 C CD  . LYS A 0 591 . -104.822 -50.968 58.297   1.00 24.92 591 A 1 
ATOM 4559 C CE  . LYS A 0 591 . -104.503 -51.293 59.758   1.00 24.92 591 A 1 
ATOM 4560 N NZ  . LYS A 0 591 . -105.588 -52.106 60.362   1.00 24.92 591 A 1 
ATOM 4561 N N   . ALA A 0 592 . -102.318 -50.480 53.113   1.00 25.45 592 A 1 
ATOM 4562 C CA  . ALA A 0 592 . -102.592 -51.168 51.859   1.00 25.45 592 A 1 
ATOM 4563 C C   . ALA A 0 592 . -101.864 -52.514 51.901   1.00 25.45 592 A 1 
ATOM 4564 C CB  . ALA A 0 592 . -102.161 -50.297 50.675   1.00 25.45 592 A 1 
ATOM 4565 O O   . ALA A 0 592 . -100.709 -52.588 52.325   1.00 25.45 592 A 1 
ATOM 4566 N N   . ASP A 0 593 . -102.576 -53.568 51.538   1.00 32.43 593 A 1 
ATOM 4567 C CA  . ASP A 0 593 . -102.151 -54.955 51.575   1.00 32.43 593 A 1 
ATOM 4568 C C   . ASP A 0 593 . -101.731 -55.435 50.185   1.00 32.43 593 A 1 
ATOM 4569 C CB  . ASP A 0 593 . -103.269 -55.828 52.189   1.00 32.43 593 A 1 
ATOM 4570 O O   . ASP A 0 593 . -102.547 -55.534 49.281   1.00 32.43 593 A 1 
ATOM 4571 C CG  . ASP A 0 593 . -104.700 -55.617 51.646   1.00 32.43 593 A 1 
ATOM 4572 O OD1 . ASP A 0 593 . -105.129 -54.440 51.539   1.00 32.43 593 A 1 
ATOM 4573 O OD2 . ASP A 0 593 . -105.425 -56.631 51.534   1.00 32.43 593 A 1 
ATOM 4574 N N   . GLU A 0 594 . -100.454 -55.781 50.035   1.00 33.27 594 A 1 
ATOM 4575 C CA  . GLU A 0 594 . -99.988  -56.673 48.974   1.00 33.27 594 A 1 
ATOM 4576 C C   . GLU A 0 594 . -98.746  -57.410 49.507   1.00 33.27 594 A 1 
ATOM 4577 C CB  . GLU A 0 594 . -99.696  -55.891 47.678   1.00 33.27 594 A 1 
ATOM 4578 O O   . GLU A 0 594 . -97.780  -56.781 49.951   1.00 33.27 594 A 1 
ATOM 4579 C CG  . GLU A 0 594 . -99.831  -56.765 46.419   1.00 33.27 594 A 1 
ATOM 4580 C CD  . GLU A 0 594 . -101.244 -56.744 45.804   1.00 33.27 594 A 1 
ATOM 4581 O OE1 . GLU A 0 594 . -101.927 -57.792 45.878   1.00 33.27 594 A 1 
ATOM 4582 O OE2 . GLU A 0 594 . -101.582 -55.716 45.172   1.00 33.27 594 A 1 
ATOM 4583 N N   . GLN A 0 595 . -98.790  -58.743 49.547   1.00 35.74 595 A 1 
ATOM 4584 C CA  . GLN A 0 595 . -97.662  -59.574 49.984   1.00 35.74 595 A 1 
ATOM 4585 C C   . GLN A 0 595 . -96.771  -59.969 48.795   1.00 35.74 595 A 1 
ATOM 4586 C CB  . GLN A 0 595 . -98.161  -60.815 50.753   1.00 35.74 595 A 1 
ATOM 4587 O O   . GLN A 0 595 . -97.193  -59.918 47.646   1.00 35.74 595 A 1 
ATOM 4588 C CG  . GLN A 0 595 . -98.803  -60.465 52.106   1.00 35.74 595 A 1 
ATOM 4589 C CD  . GLN A 0 595 . -99.199  -61.715 52.887   1.00 35.74 595 A 1 
ATOM 4590 N NE2 . GLN A 0 595 . -98.272  -62.381 53.540   1.00 35.74 595 A 1 
ATOM 4591 O OE1 . GLN A 0 595 . -100.344 -62.128 52.931   1.00 35.74 595 A 1 
ATOM 4592 N N   . ASP A 0 596 . -95.553  -60.412 49.111   1.00 29.00 596 A 1 
ATOM 4593 C CA  . ASP A 0 596 . -94.635  -61.170 48.255   1.00 29.00 596 A 1 
ATOM 4594 C C   . ASP A 0 596 . -94.320  -60.630 46.850   1.00 29.00 596 A 1 
ATOM 4595 C CB  . ASP A 0 596 . -95.093  -62.638 48.170   1.00 29.00 596 A 1 
ATOM 4596 O O   . ASP A 0 596 . -95.018  -60.920 45.881   1.00 29.00 596 A 1 
ATOM 4597 C CG  . ASP A 0 596 . -95.096  -63.366 49.516   1.00 29.00 596 A 1 
ATOM 4598 O OD1 . ASP A 0 596 . -94.584  -62.789 50.506   1.00 29.00 596 A 1 
ATOM 4599 O OD2 . ASP A 0 596 . -95.604  -64.508 49.541   1.00 29.00 596 A 1 
ATOM 4600 N N   . LYS A 0 597 . -93.103  -60.078 46.708   1.00 34.80 597 A 1 
ATOM 4601 C CA  . LYS A 0 597 . -92.114  -60.620 45.750   1.00 34.80 597 A 1 
ATOM 4602 C C   . LYS A 0 597 . -90.696  -60.592 46.318   1.00 34.80 597 A 1 
ATOM 4603 C CB  . LYS A 0 597 . -92.170  -59.970 44.349   1.00 34.80 597 A 1 
ATOM 4604 O O   . LYS A 0 597 . -89.857  -59.796 45.896   1.00 34.80 597 A 1 
ATOM 4605 C CG  . LYS A 0 597 . -93.409  -60.432 43.579   1.00 34.80 597 A 1 
ATOM 4606 C CD  . LYS A 0 597 . -93.290  -60.402 42.062   1.00 34.80 597 A 1 
ATOM 4607 C CE  . LYS A 0 597 . -94.619  -60.982 41.566   1.00 34.80 597 A 1 
ATOM 4608 N NZ  . LYS A 0 597 . -94.710  -60.972 40.091   1.00 34.80 597 A 1 
ATOM 4609 N N   . ASP A 0 598 . -90.405  -61.522 47.227   1.00 31.00 598 A 1 
ATOM 4610 C CA  . ASP A 0 598 . -89.019  -61.966 47.390   1.00 31.00 598 A 1 
ATOM 4611 C C   . ASP A 0 598 . -88.538  -62.554 46.049   1.00 31.00 598 A 1 
ATOM 4612 C CB  . ASP A 0 598 . -88.894  -62.976 48.544   1.00 31.00 598 A 1 
ATOM 4613 O O   . ASP A 0 598 . -89.172  -63.446 45.485   1.00 31.00 598 A 1 
ATOM 4614 C CG  . ASP A 0 598 . -87.441  -63.403 48.802   1.00 31.00 598 A 1 
ATOM 4615 O OD1 . ASP A 0 598 . -86.531  -62.803 48.181   1.00 31.00 598 A 1 
ATOM 4616 O OD2 . ASP A 0 598 . -87.243  -64.331 49.613   1.00 31.00 598 A 1 
ATOM 4617 N N   . THR A 0 599 . -87.451  -62.006 45.503   1.00 37.56 599 A 1 
ATOM 4618 C CA  . THR A 0 599 . -86.831  -62.468 44.249   1.00 37.56 599 A 1 
ATOM 4619 C C   . THR A 0 599 . -85.405  -62.937 44.529   1.00 37.56 599 A 1 
ATOM 4620 C CB  . THR A 0 599 . -86.954  -61.445 43.108   1.00 37.56 599 A 1 
ATOM 4621 O O   . THR A 0 599 . -84.424  -62.477 43.946   1.00 37.56 599 A 1 
ATOM 4622 C CG2 . THR A 0 599 . -86.595  -62.031 41.738   1.00 37.56 599 A 1 
ATOM 4623 O OG1 . THR A 0 599 . -88.299  -61.027 42.994   1.00 37.56 599 A 1 
ATOM 4624 N N   . TYR A 0 600 . -85.295  -63.872 45.467   1.00 27.93 600 A 1 
ATOM 4625 C CA  . TYR A 0 600 . -84.081  -64.622 45.744   1.00 27.93 600 A 1 
ATOM 4626 C C   . TYR A 0 600 . -83.717  -65.556 44.572   1.00 27.93 600 A 1 
ATOM 4627 C CB  . TYR A 0 600 . -84.319  -65.409 47.042   1.00 27.93 600 A 1 
ATOM 4628 O O   . TYR A 0 600 . -84.413  -66.538 44.308   1.00 27.93 600 A 1 
ATOM 4629 C CG  . TYR A 0 600 . -83.126  -66.203 47.533   1.00 27.93 600 A 1 
ATOM 4630 C CD1 . TYR A 0 600 . -82.923  -67.526 47.092   1.00 27.93 600 A 1 
ATOM 4631 C CD2 . TYR A 0 600 . -82.241  -65.626 48.462   1.00 27.93 600 A 1 
ATOM 4632 C CE1 . TYR A 0 600 . -81.834  -68.272 47.582   1.00 27.93 600 A 1 
ATOM 4633 C CE2 . TYR A 0 600 . -81.154  -66.369 48.960   1.00 27.93 600 A 1 
ATOM 4634 O OH  . TYR A 0 600 . -79.913  -68.423 49.007   1.00 27.93 600 A 1 
ATOM 4635 C CZ  . TYR A 0 600 . -80.953  -67.696 48.522   1.00 27.93 600 A 1 
ATOM 4636 N N   . GLY A 0 601 . -82.576  -65.318 43.911   1.00 30.29 601 A 1 
ATOM 4637 C CA  . GLY A 0 601 . -81.868  -66.384 43.188   1.00 30.29 601 A 1 
ATOM 4638 C C   . GLY A 0 601 . -81.146  -66.012 41.888   1.00 30.29 601 A 1 
ATOM 4639 O O   . GLY A 0 601 . -81.719  -65.407 40.988   1.00 30.29 601 A 1 
ATOM 4640 N N   . LYS A 0 602 . -79.930  -66.571 41.755   1.00 33.92 602 A 1 
ATOM 4641 C CA  . LYS A 0 602 . -78.983  -66.499 40.616   1.00 33.92 602 A 1 
ATOM 4642 C C   . LYS A 0 602 . -78.306  -65.129 40.428   1.00 33.92 602 A 1 
ATOM 4643 C CB  . LYS A 0 602 . -79.630  -66.964 39.295   1.00 33.92 602 A 1 
ATOM 4644 O O   . LYS A 0 602 . -78.928  -64.091 40.568   1.00 33.92 602 A 1 
ATOM 4645 C CG  . LYS A 0 602 . -80.326  -68.331 39.378   1.00 33.92 602 A 1 
ATOM 4646 C CD  . LYS A 0 602 . -80.990  -68.669 38.039   1.00 33.92 602 A 1 
ATOM 4647 C CE  . LYS A 0 602 . -81.767  -69.983 38.162   1.00 33.92 602 A 1 
ATOM 4648 N NZ  . LYS A 0 602 . -82.477  -70.307 36.901   1.00 33.92 602 A 1 
ATOM 4649 N N   . GLY A 0 603 . -77.025  -65.074 40.066   1.00 28.59 603 A 1 
ATOM 4650 C CA  . GLY A 0 603 . -76.062  -66.166 39.866   1.00 28.59 603 A 1 
ATOM 4651 C C   . GLY A 0 603 . -74.862  -65.668 39.059   1.00 28.59 603 A 1 
ATOM 4652 O O   . GLY A 0 603 . -75.045  -64.911 38.112   1.00 28.59 603 A 1 
ATOM 4653 N N   . ALA A 0 604 . -73.643  -66.038 39.448   1.00 31.80 604 A 1 
ATOM 4654 C CA  . ALA A 0 604 . -72.436  -65.410 38.913   1.00 31.80 604 A 1 
ATOM 4655 C C   . ALA A 0 604 . -72.131  -65.782 37.450   1.00 31.80 604 A 1 
ATOM 4656 C CB  . ALA A 0 604 . -71.254  -65.769 39.824   1.00 31.80 604 A 1 
ATOM 4657 O O   . ALA A 0 604 . -72.210  -66.949 37.070   1.00 31.80 604 A 1 
ATOM 4658 N N   . HIS A 0 605 . -71.641  -64.804 36.685   1.00 32.15 605 A 1 
ATOM 4659 C CA  . HIS A 0 605 . -70.706  -65.047 35.588   1.00 32.15 605 A 1 
ATOM 4660 C C   . HIS A 0 605 . -69.673  -63.916 35.543   1.00 32.15 605 A 1 
ATOM 4661 C CB  . HIS A 0 605 . -71.434  -65.198 34.244   1.00 32.15 605 A 1 
ATOM 4662 O O   . HIS A 0 605 . -70.028  -62.740 35.543   1.00 32.15 605 A 1 
ATOM 4663 C CG  . HIS A 0 605 . -70.667  -66.052 33.260   1.00 32.15 605 A 1 
ATOM 4664 C CD2 . HIS A 0 605 . -71.121  -67.208 32.685   1.00 32.15 605 A 1 
ATOM 4665 N ND1 . HIS A 0 605 . -69.372  -65.875 32.815   1.00 32.15 605 A 1 
ATOM 4666 C CE1 . HIS A 0 605 . -69.063  -66.896 32.002   1.00 32.15 605 A 1 
ATOM 4667 N NE2 . HIS A 0 605 . -70.100  -67.738 31.891   1.00 32.15 605 A 1 
ATOM 4668 N N   . SER A 0 606 . -68.391  -64.269 35.506   1.00 30.60 606 A 1 
ATOM 4669 C CA  . SER A 0 606 . -67.294  -63.344 35.218   1.00 30.60 606 A 1 
ATOM 4670 C C   . SER A 0 606 . -67.137  -63.196 33.702   1.00 30.60 606 A 1 
ATOM 4671 C CB  . SER A 0 606 . -65.999  -63.854 35.865   1.00 30.60 606 A 1 
ATOM 4672 O O   . SER A 0 606 . -67.134  -64.189 32.978   1.00 30.60 606 A 1 
ATOM 4673 O OG  . SER A 0 606 . -65.859  -65.255 35.690   1.00 30.60 606 A 1 
ATOM 4674 N N   . GLY A 0 607 . -67.023  -61.970 33.198   1.00 30.88 607 A 1 
ATOM 4675 C CA  . GLY A 0 607 . -66.888  -61.720 31.762   1.00 30.88 607 A 1 
ATOM 4676 C C   . GLY A 0 607 . -66.795  -60.229 31.480   1.00 30.88 607 A 1 
ATOM 4677 O O   . GLY A 0 607 . -67.656  -59.464 31.903   1.00 30.88 607 A 1 
ATOM 4678 N N   . ALA A 0 608 . -65.717  -59.810 30.824   1.00 29.59 608 A 1 
ATOM 4679 C CA  . ALA A 0 608 . -65.438  -58.403 30.589   1.00 29.59 608 A 1 
ATOM 4680 C C   . ALA A 0 608 . -66.414  -57.776 29.585   1.00 29.59 608 A 1 
ATOM 4681 C CB  . ALA A 0 608 . -63.994  -58.282 30.085   1.00 29.59 608 A 1 
ATOM 4682 O O   . ALA A 0 608 . -66.658  -58.345 28.525   1.00 29.59 608 A 1 
ATOM 4683 N N   . GLN A 0 609 . -66.790  -56.522 29.834   1.00 30.36 609 A 1 
ATOM 4684 C CA  . GLN A 0 609 . -66.329  -55.463 28.936   1.00 30.36 609 A 1 
ATOM 4685 C C   . GLN A 0 609 . -66.197  -54.143 29.702   1.00 30.36 609 A 1 
ATOM 4686 C CB  . GLN A 0 609 . -67.240  -55.323 27.700   1.00 30.36 609 A 1 
ATOM 4687 O O   . GLN A 0 609 . -67.119  -53.736 30.405   1.00 30.36 609 A 1 
ATOM 4688 C CG  . GLN A 0 609 . -66.421  -54.860 26.487   1.00 30.36 609 A 1 
ATOM 4689 C CD  . GLN A 0 609 . -67.194  -55.028 25.186   1.00 30.36 609 A 1 
ATOM 4690 N NE2 . GLN A 0 609 . -67.886  -54.012 24.724   1.00 30.36 609 A 1 
ATOM 4691 O OE1 . GLN A 0 609 . -67.192  -56.075 24.563   1.00 30.36 609 A 1 
ATOM 4692 N N   . ALA A 0 610 . -65.057  -53.463 29.563   1.00 32.80 610 A 1 
ATOM 4693 C CA  . ALA A 0 610 . -64.978  -52.057 29.936   1.00 32.80 610 A 1 
ATOM 4694 C C   . ALA A 0 610 . -65.875  -51.261 28.977   1.00 32.80 610 A 1 
ATOM 4695 C CB  . ALA A 0 610 . -63.517  -51.594 29.893   1.00 32.80 610 A 1 
ATOM 4696 O O   . ALA A 0 610 . -65.760  -51.402 27.757   1.00 32.80 610 A 1 
ATOM 4697 N N   . SER A 0 611 . -66.778  -50.446 29.518   1.00 36.76 611 A 1 
ATOM 4698 C CA  . SER A 0 611 . -67.603  -49.538 28.724   1.00 36.76 611 A 1 
ATOM 4699 C C   . SER A 0 611 . -66.747  -48.371 28.233   1.00 36.76 611 A 1 
ATOM 4700 C CB  . SER A 0 611 . -68.822  -49.075 29.531   1.00 36.76 611 A 1 
ATOM 4701 O O   . SER A 0 611 . -66.677  -47.323 28.875   1.00 36.76 611 A 1 
ATOM 4702 O OG  . SER A 0 611 . -68.409  -48.515 30.759   1.00 36.76 611 A 1 
ATOM 4703 N N   . ASP A 0 612 . -66.083  -48.590 27.099   1.00 30.93 612 A 1 
ATOM 4704 C CA  . ASP A 0 612 . -65.410  -47.590 26.270   1.00 30.93 612 A 1 
ATOM 4705 C C   . ASP A 0 612 . -66.425  -46.530 25.812   1.00 30.93 612 A 1 
ATOM 4706 C CB  . ASP A 0 612 . -64.746  -48.342 25.105   1.00 30.93 612 A 1 
ATOM 4707 O O   . ASP A 0 612 . -66.994  -46.597 24.721   1.00 30.93 612 A 1 
ATOM 4708 C CG  . ASP A 0 612 . -64.070  -47.451 24.063   1.00 30.93 612 A 1 
ATOM 4709 O OD1 . ASP A 0 612 . -63.479  -46.407 24.406   1.00 30.93 612 A 1 
ATOM 4710 O OD2 . ASP A 0 612 . -64.066  -47.848 22.876   1.00 30.93 612 A 1 
ATOM 4711 N N   . SER A 0 613 . -66.709  -45.574 26.700   1.00 35.69 613 A 1 
ATOM 4712 C CA  . SER A 0 613 . -67.628  -44.465 26.457   1.00 35.69 613 A 1 
ATOM 4713 C C   . SER A 0 613 . -66.949  -43.419 25.575   1.00 35.69 613 A 1 
ATOM 4714 C CB  . SER A 0 613 . -68.158  -43.883 27.771   1.00 35.69 613 A 1 
ATOM 4715 O O   . SER A 0 613 . -66.633  -42.309 26.008   1.00 35.69 613 A 1 
ATOM 4716 O OG  . SER A 0 613 . -69.280  -43.061 27.507   1.00 35.69 613 A 1 
ATOM 4717 N N   . LYS A 0 614 . -66.717  -43.793 24.311   1.00 30.85 614 A 1 
ATOM 4718 C CA  . LYS A 0 614 . -66.385  -42.864 23.231   1.00 30.85 614 A 1 
ATOM 4719 C C   . LYS A 0 614 . -67.556  -41.913 23.002   1.00 30.85 614 A 1 
ATOM 4720 C CB  . LYS A 0 614 . -66.031  -43.612 21.933   1.00 30.85 614 A 1 
ATOM 4721 O O   . LYS A 0 614 . -68.358  -42.095 22.086   1.00 30.85 614 A 1 
ATOM 4722 C CG  . LYS A 0 614 . -64.620  -44.203 21.953   1.00 30.85 614 A 1 
ATOM 4723 C CD  . LYS A 0 614 . -64.263  -44.773 20.573   1.00 30.85 614 A 1 
ATOM 4724 C CE  . LYS A 0 614 . -62.805  -45.240 20.519   1.00 30.85 614 A 1 
ATOM 4725 N NZ  . LYS A 0 614 . -62.617  -46.531 21.209   1.00 30.85 614 A 1 
ATOM 4726 N N   . TYR A 0 615 . -67.610  -40.850 23.795   1.00 36.30 615 A 1 
ATOM 4727 C CA  . TYR A 0 615 . -68.157  -39.603 23.288   1.00 36.30 615 A 1 
ATOM 4728 C C   . TYR A 0 615 . -67.297  -39.163 22.101   1.00 36.30 615 A 1 
ATOM 4729 C CB  . TYR A 0 615 . -68.245  -38.545 24.395   1.00 36.30 615 A 1 
ATOM 4730 O O   . TYR A 0 615 . -66.070  -39.119 22.194   1.00 36.30 615 A 1 
ATOM 4731 C CG  . TYR A 0 615 . -69.648  -38.463 24.955   1.00 36.30 615 A 1 
ATOM 4732 C CD1 . TYR A 0 615 . -70.513  -37.442 24.514   1.00 36.30 615 A 1 
ATOM 4733 C CD2 . TYR A 0 615 . -70.120  -39.461 25.830   1.00 36.30 615 A 1 
ATOM 4734 C CE1 . TYR A 0 615 . -71.850  -37.412 24.952   1.00 36.30 615 A 1 
ATOM 4735 C CE2 . TYR A 0 615 . -71.458  -39.436 26.267   1.00 36.30 615 A 1 
ATOM 4736 O OH  . TYR A 0 615 . -73.618  -38.397 26.242   1.00 36.30 615 A 1 
ATOM 4737 C CZ  . TYR A 0 615 . -72.324  -38.413 25.828   1.00 36.30 615 A 1 
ATOM 4738 N N   . GLY A 0 616 . -67.947  -38.894 20.966   1.00 30.72 616 A 1 
ATOM 4739 C CA  . GLY A 0 616 . -67.269  -38.366 19.786   1.00 30.72 616 A 1 
ATOM 4740 C C   . GLY A 0 616 . -66.551  -37.052 20.127   1.00 30.72 616 A 1 
ATOM 4741 O O   . GLY A 0 616 . -67.032  -36.272 20.941   1.00 30.72 616 A 1 
ATOM 4742 N N   . GLY A 0 617 . -65.389  -36.766 19.546   1.00 28.21 617 A 1 
ATOM 4743 C CA  . GLY A 0 617 . -64.995  -37.188 18.198   1.00 28.21 617 A 1 
ATOM 4744 C C   . GLY A 0 617 . -65.441  -36.168 17.150   1.00 28.21 617 A 1 
ATOM 4745 O O   . GLY A 0 617 . -65.874  -36.539 16.061   1.00 28.21 617 A 1 
ATOM 4746 N N   . TYR A 0 618 . -65.365  -34.881 17.495   1.00 36.39 618 A 1 
ATOM 4747 C CA  . TYR A 0 618 . -65.443  -33.782 16.539   1.00 36.39 618 A 1 
ATOM 4748 C C   . TYR A 0 618 . -64.245  -33.902 15.586   1.00 36.39 618 A 1 
ATOM 4749 C CB  . TYR A 0 618 . -65.497  -32.450 17.302   1.00 36.39 618 A 1 
ATOM 4750 O O   . TYR A 0 618 . -63.101  -34.007 16.026   1.00 36.39 618 A 1 
ATOM 4751 C CG  . TYR A 0 618 . -66.587  -32.437 18.363   1.00 36.39 618 A 1 
ATOM 4752 C CD1 . TYR A 0 618 . -67.940  -32.357 17.977   1.00 36.39 618 A 1 
ATOM 4753 C CD2 . TYR A 0 618 . -66.254  -32.606 19.722   1.00 36.39 618 A 1 
ATOM 4754 C CE1 . TYR A 0 618 . -68.958  -32.461 18.946   1.00 36.39 618 A 1 
ATOM 4755 C CE2 . TYR A 0 618 . -67.269  -32.719 20.691   1.00 36.39 618 A 1 
ATOM 4756 O OH  . TYR A 0 618 . -69.608  -32.774 21.231   1.00 36.39 618 A 1 
ATOM 4757 C CZ  . TYR A 0 618 . -68.624  -32.652 20.303   1.00 36.39 618 A 1 
ATOM 4758 N N   . GLY A 0 619 . -64.528  -34.033 14.290   1.00 32.44 619 A 1 
ATOM 4759 C CA  . GLY A 0 619 . -63.583  -34.616 13.338   1.00 32.44 619 A 1 
ATOM 4760 C C   . GLY A 0 619 . -62.390  -33.723 13.000   1.00 32.44 619 A 1 
ATOM 4761 O O   . GLY A 0 619 . -62.550  -32.538 12.722   1.00 32.44 619 A 1 
ATOM 4762 N N   . GLY A 0 620 . -61.203  -34.327 12.928   1.00 27.54 620 A 1 
ATOM 4763 C CA  . GLY A 0 620 . -60.041  -33.699 12.307   1.00 27.54 620 A 1 
ATOM 4764 C C   . GLY A 0 620 . -60.158  -33.692 10.779   1.00 27.54 620 A 1 
ATOM 4765 O O   . GLY A 0 620 . -60.373  -34.735 10.165   1.00 27.54 620 A 1 
ATOM 4766 N N   . TYR A 0 621 . -59.970  -32.521 10.174   1.00 31.71 621 A 1 
ATOM 4767 C CA  . TYR A 0 621 . -59.719  -32.329 8.744    1.00 31.71 621 A 1 
ATOM 4768 C C   . TYR A 0 621 . -58.805  -31.096 8.598    1.00 31.71 621 A 1 
ATOM 4769 C CB  . TYR A 0 621 . -61.040  -32.137 7.971    1.00 31.71 621 A 1 
ATOM 4770 O O   . TYR A 0 621 . -59.167  -30.019 9.055    1.00 31.71 621 A 1 
ATOM 4771 C CG  . TYR A 0 621 . -61.340  -33.227 6.955    1.00 31.71 621 A 1 
ATOM 4772 C CD1 . TYR A 0 621 . -60.858  -33.120 5.635    1.00 31.71 621 A 1 
ATOM 4773 C CD2 . TYR A 0 621 . -62.121  -34.338 7.326    1.00 31.71 621 A 1 
ATOM 4774 C CE1 . TYR A 0 621 . -61.171  -34.111 4.683    1.00 31.71 621 A 1 
ATOM 4775 C CE2 . TYR A 0 621 . -62.443  -35.328 6.377    1.00 31.71 621 A 1 
ATOM 4776 O OH  . TYR A 0 621 . -62.292  -36.165 4.135    1.00 31.71 621 A 1 
ATOM 4777 C CZ  . TYR A 0 621 . -61.973  -35.214 5.052    1.00 31.71 621 A 1 
ATOM 4778 N N   . GLY A 0 622 . -57.613  -31.193 8.011    1.00 31.95 622 A 1 
ATOM 4779 C CA  . GLY A 0 622 . -56.948  -32.410 7.548    1.00 31.95 622 A 1 
ATOM 4780 C C   . GLY A 0 622 . -55.450  -32.200 7.333    1.00 31.95 622 A 1 
ATOM 4781 O O   . GLY A 0 622 . -54.970  -31.072 7.282    1.00 31.95 622 A 1 
ATOM 4782 N N   . SER A 0 623 . -54.712  -33.303 7.207    1.00 28.71 623 A 1 
ATOM 4783 C CA  . SER A 0 623 . -53.290  -33.271 6.862    1.00 28.71 623 A 1 
ATOM 4784 C C   . SER A 0 623 . -53.108  -33.133 5.350    1.00 28.71 623 A 1 
ATOM 4785 C CB  . SER A 0 623 . -52.606  -34.550 7.359    1.00 28.71 623 A 1 
ATOM 4786 O O   . SER A 0 623 . -53.623  -33.952 4.589    1.00 28.71 623 A 1 
ATOM 4787 O OG  . SER A 0 623 . -51.226  -34.539 7.054    1.00 28.71 623 A 1 
ATOM 4788 N N   . TYR A 0 624 . -52.321  -32.145 4.925    1.00 32.84 624 A 1 
ATOM 4789 C CA  . TYR A 0 624 . -51.522  -32.243 3.707    1.00 32.84 624 A 1 
ATOM 4790 C C   . TYR A 0 624 . -50.224  -31.435 3.860    1.00 32.84 624 A 1 
ATOM 4791 C CB  . TYR A 0 624 . -52.320  -31.837 2.459    1.00 32.84 624 A 1 
ATOM 4792 O O   . TYR A 0 624 . -50.138  -30.556 4.716    1.00 32.84 624 A 1 
ATOM 4793 C CG  . TYR A 0 624 . -51.689  -32.403 1.201    1.00 32.84 624 A 1 
ATOM 4794 C CD1 . TYR A 0 624 . -50.913  -31.582 0.361    1.00 32.84 624 A 1 
ATOM 4795 C CD2 . TYR A 0 624 . -51.793  -33.784 0.937    1.00 32.84 624 A 1 
ATOM 4796 C CE1 . TYR A 0 624 . -50.238  -32.140 -0.742   1.00 32.84 624 A 1 
ATOM 4797 C CE2 . TYR A 0 624 . -51.118  -34.345 -0.164   1.00 32.84 624 A 1 
ATOM 4798 O OH  . TYR A 0 624 . -49.669  -34.069 -2.054   1.00 32.84 624 A 1 
ATOM 4799 C CZ  . TYR A 0 624 . -50.338  -33.523 -1.005   1.00 32.84 624 A 1 
ATOM 4800 N N   . GLY A 0 625 . -49.200  -31.776 3.071    1.00 31.98 625 A 1 
ATOM 4801 C CA  . GLY A 0 625 . -47.890  -31.115 3.104    1.00 31.98 625 A 1 
ATOM 4802 C C   . GLY A 0 625 . -47.936  -29.652 2.637    1.00 31.98 625 A 1 
ATOM 4803 O O   . GLY A 0 625 . -48.930  -29.201 2.077    1.00 31.98 625 A 1 
ATOM 4804 N N   . GLY A 0 626 . -46.875  -28.867 2.805    1.00 28.08 626 A 1 
ATOM 4805 C CA  . GLY A 0 626 . -45.479  -29.248 3.059    1.00 28.08 626 A 1 
ATOM 4806 C C   . GLY A 0 626 . -44.570  -28.596 2.007    1.00 28.08 626 A 1 
ATOM 4807 O O   . GLY A 0 626 . -45.059  -28.242 0.944    1.00 28.08 626 A 1 
ATOM 4808 N N   . TYR A 0 627 . -43.275  -28.433 2.315    1.00 33.61 627 A 1 
ATOM 4809 C CA  . TYR A 0 627 . -42.224  -27.864 1.440    1.00 33.61 627 A 1 
ATOM 4810 C C   . TYR A 0 627 . -42.577  -26.538 0.719    1.00 33.61 627 A 1 
ATOM 4811 C CB  . TYR A 0 627 . -41.642  -28.937 0.493    1.00 33.61 627 A 1 
ATOM 4812 O O   . TYR A 0 627 . -43.137  -26.512 -0.371   1.00 33.61 627 A 1 
ATOM 4813 C CG  . TYR A 0 627 . -42.643  -29.838 -0.216   1.00 33.61 627 A 1 
ATOM 4814 C CD1 . TYR A 0 627 . -42.990  -31.079 0.354    1.00 33.61 627 A 1 
ATOM 4815 C CD2 . TYR A 0 627 . -43.256  -29.426 -1.416   1.00 33.61 627 A 1 
ATOM 4816 C CE1 . TYR A 0 627 . -43.974  -31.886 -0.248   1.00 33.61 627 A 1 
ATOM 4817 C CE2 . TYR A 0 627 . -44.244  -30.227 -2.020   1.00 33.61 627 A 1 
ATOM 4818 O OH  . TYR A 0 627 . -45.580  -32.220 -2.000   1.00 33.61 627 A 1 
ATOM 4819 C CZ  . TYR A 0 627 . -44.613  -31.451 -1.430   1.00 33.61 627 A 1 
ATOM 4820 N N   . GLY A 0 628 . -42.146  -25.412 1.298    1.00 32.34 628 A 1 
ATOM 4821 C CA  . GLY A 0 628 . -42.418  -24.073 0.756    1.00 32.34 628 A 1 
ATOM 4822 C C   . GLY A 0 628 . -41.360  -23.021 1.091    1.00 32.34 628 A 1 
ATOM 4823 O O   . GLY A 0 628 . -41.721  -21.899 1.424    1.00 32.34 628 A 1 
ATOM 4824 N N   . SER A 0 629 . -40.067  -23.364 1.031    1.00 34.07 629 A 1 
ATOM 4825 C CA  . SER A 0 629 . -39.011  -22.341 1.105    1.00 34.07 629 A 1 
ATOM 4826 C C   . SER A 0 629 . -39.064  -21.478 -0.160   1.00 34.07 629 A 1 
ATOM 4827 C CB  . SER A 0 629 . -37.624  -22.965 1.289    1.00 34.07 629 A 1 
ATOM 4828 O O   . SER A 0 629 . -38.792  -21.965 -1.258   1.00 34.07 629 A 1 
ATOM 4829 O OG  . SER A 0 629 . -36.688  -21.929 1.496    1.00 34.07 629 A 1 
ATOM 4830 N N   . GLY A 0 630 . -39.481  -20.220 -0.011   1.00 33.16 630 A 1 
ATOM 4831 C CA  . GLY A 0 630 . -39.727  -19.292 -1.111   1.00 33.16 630 A 1 
ATOM 4832 C C   . GLY A 0 630 . -39.488  -17.853 -0.667   1.00 33.16 630 A 1 
ATOM 4833 O O   . GLY A 0 630 . -40.204  -17.332 0.182    1.00 33.16 630 A 1 
ATOM 4834 N N   . TYR A 0 631 . -38.455  -17.229 -1.230   1.00 31.05 631 A 1 
ATOM 4835 C CA  . TYR A 0 631 . -38.021  -15.876 -0.884   1.00 31.05 631 A 1 
ATOM 4836 C C   . TYR A 0 631 . -39.016  -14.793 -1.329   1.00 31.05 631 A 1 
ATOM 4837 C CB  . TYR A 0 631 . -36.661  -15.592 -1.542   1.00 31.05 631 A 1 
ATOM 4838 O O   . TYR A 0 631 . -39.579  -14.863 -2.421   1.00 31.05 631 A 1 
ATOM 4839 C CG  . TYR A 0 631 . -35.473  -16.330 -0.956   1.00 31.05 631 A 1 
ATOM 4840 C CD1 . TYR A 0 631 . -34.637  -15.677 -0.026   1.00 31.05 631 A 1 
ATOM 4841 C CD2 . TYR A 0 631 . -35.169  -17.642 -1.370   1.00 31.05 631 A 1 
ATOM 4842 C CE1 . TYR A 0 631 . -33.500  -16.329 0.487    1.00 31.05 631 A 1 
ATOM 4843 C CE2 . TYR A 0 631 . -34.035  -18.298 -0.855   1.00 31.05 631 A 1 
ATOM 4844 O OH  . TYR A 0 631 . -32.099  -18.284 0.548    1.00 31.05 631 A 1 
ATOM 4845 C CZ  . TYR A 0 631 . -33.196  -17.643 0.070    1.00 31.05 631 A 1 
ATOM 4846 N N   . GLY A 0 632 . -39.086  -13.714 -0.544   1.00 30.50 632 A 1 
ATOM 4847 C CA  . GLY A 0 632 . -39.720  -12.447 -0.919   1.00 30.50 632 A 1 
ATOM 4848 C C   . GLY A 0 632 . -41.126  -12.247 -0.329   1.00 30.50 632 A 1 
ATOM 4849 O O   . GLY A 0 632 . -41.932  -13.165 -0.291   1.00 30.50 632 A 1 
ATOM 4850 N N   . GLY A 0 633 . -41.485  -11.050 0.137    1.00 28.74 633 A 1 
ATOM 4851 C CA  . GLY A 0 633 . -40.674  -9.833  0.205    1.00 28.74 633 A 1 
ATOM 4852 C C   . GLY A 0 633 . -41.414  -8.672  0.874    1.00 28.74 633 A 1 
ATOM 4853 O O   . GLY A 0 633 . -42.590  -8.773  1.213    1.00 28.74 633 A 1 
ATOM 4854 N N   . TYR A 0 634 . -40.706  -7.560  1.055    1.00 30.24 634 A 1 
ATOM 4855 C CA  . TYR A 0 634 . -41.178  -6.308  1.659    1.00 30.24 634 A 1 
ATOM 4856 C C   . TYR A 0 634 . -42.341  -5.675  0.857    1.00 30.24 634 A 1 
ATOM 4857 C CB  . TYR A 0 634 . -39.958  -5.370  1.823    1.00 30.24 634 A 1 
ATOM 4858 O O   . TYR A 0 634 . -42.142  -4.849  -0.031   1.00 30.24 634 A 1 
ATOM 4859 C CG  . TYR A 0 634 . -38.921  -5.484  0.711    1.00 30.24 634 A 1 
ATOM 4860 C CD1 . TYR A 0 634 . -37.853  -6.399  0.838    1.00 30.24 634 A 1 
ATOM 4861 C CD2 . TYR A 0 634 . -39.083  -4.768  -0.491   1.00 30.24 634 A 1 
ATOM 4862 C CE1 . TYR A 0 634 . -36.985  -6.633  -0.246   1.00 30.24 634 A 1 
ATOM 4863 C CE2 . TYR A 0 634 . -38.218  -4.998  -1.576   1.00 30.24 634 A 1 
ATOM 4864 O OH  . TYR A 0 634 . -36.366  -6.177  -2.525   1.00 30.24 634 A 1 
ATOM 4865 C CZ  . TYR A 0 634 . -37.176  -5.940  -1.461   1.00 30.24 634 A 1 
ATOM 4866 N N   . GLY A 0 635 . -43.579  -6.065  1.171    1.00 34.43 635 A 1 
ATOM 4867 C CA  . GLY A 0 635 . -44.800  -5.604  0.499    1.00 34.43 635 A 1 
ATOM 4868 C C   . GLY A 0 635 . -45.546  -4.521  1.281    1.00 34.43 635 A 1 
ATOM 4869 O O   . GLY A 0 635 . -46.425  -4.828  2.080    1.00 34.43 635 A 1 
ATOM 4870 N N   . SER A 0 636 . -45.219  -3.249  1.048    1.00 33.85 636 A 1 
ATOM 4871 C CA  . SER A 0 636 . -45.915  -2.123  1.688    1.00 33.85 636 A 1 
ATOM 4872 C C   . SER A 0 636 . -47.220  -1.750  0.969    1.00 33.85 636 A 1 
ATOM 4873 C CB  . SER A 0 636 . -44.991  -0.903  1.752    1.00 33.85 636 A 1 
ATOM 4874 O O   . SER A 0 636 . -47.199  -1.453  -0.225   1.00 33.85 636 A 1 
ATOM 4875 O OG  . SER A 0 636 . -45.615  0.160   2.450    1.00 33.85 636 A 1 
ATOM 4876 N N   . GLY A 0 637 . -48.321  -1.636  1.724    1.00 28.79 637 A 1 
ATOM 4877 C CA  . GLY A 0 637 . -49.396  -0.681  1.420    1.00 28.79 637 A 1 
ATOM 4878 C C   . GLY A 0 637 . -50.795  -1.216  1.056    1.00 28.79 637 A 1 
ATOM 4879 O O   . GLY A 0 637 . -50.975  -1.985  0.124    1.00 28.79 637 A 1 
ATOM 4880 N N   . TYR A 0 638 . -51.794  -0.629  1.729    1.00 29.47 638 A 1 
ATOM 4881 C CA  . TYR A 0 638 . -53.157  -0.332  1.243    1.00 29.47 638 A 1 
ATOM 4882 C C   . TYR A 0 638 . -54.161  -1.459  0.888    1.00 29.47 638 A 1 
ATOM 4883 C CB  . TYR A 0 638 . -53.075  0.725   0.127    1.00 29.47 638 A 1 
ATOM 4884 O O   . TYR A 0 638 . -54.442  -1.716  -0.277   1.00 29.47 638 A 1 
ATOM 4885 C CG  . TYR A 0 638 . -52.482  2.043   0.583    1.00 29.47 638 A 1 
ATOM 4886 C CD1 . TYR A 0 638 . -53.290  2.964   1.277    1.00 29.47 638 A 1 
ATOM 4887 C CD2 . TYR A 0 638 . -51.127  2.340   0.335    1.00 29.47 638 A 1 
ATOM 4888 C CE1 . TYR A 0 638 . -52.744  4.180   1.729    1.00 29.47 638 A 1 
ATOM 4889 C CE2 . TYR A 0 638 . -50.575  3.551   0.795    1.00 29.47 638 A 1 
ATOM 4890 O OH  . TYR A 0 638 . -50.867  5.647   1.936    1.00 29.47 638 A 1 
ATOM 4891 C CZ  . TYR A 0 638 . -51.386  4.473   1.493    1.00 29.47 638 A 1 
ATOM 4892 N N   . GLY A 0 639 . -54.956  -1.844  1.899    1.00 29.83 639 A 1 
ATOM 4893 C CA  . GLY A 0 639 . -56.396  -1.495  1.914    1.00 29.83 639 A 1 
ATOM 4894 C C   . GLY A 0 639 . -57.437  -2.489  1.353    1.00 29.83 639 A 1 
ATOM 4895 O O   . GLY A 0 639 . -57.111  -3.466  0.698    1.00 29.83 639 A 1 
ATOM 4896 N N   . GLY A 0 640 . -58.727  -2.201  1.620    1.00 28.49 640 A 1 
ATOM 4897 C CA  . GLY A 0 640 . -59.894  -2.988  1.161    1.00 28.49 640 A 1 
ATOM 4898 C C   . GLY A 0 640 . -60.246  -4.169  2.085    1.00 28.49 640 A 1 
ATOM 4899 O O   . GLY A 0 640 . -59.754  -5.268  1.896    1.00 28.49 640 A 1 
ATOM 4900 N N   . TYR A 0 641 . -61.007  -4.027  3.174    1.00 28.15 641 A 1 
ATOM 4901 C CA  . TYR A 0 641 . -62.446  -3.704  3.238    1.00 28.15 641 A 1 
ATOM 4902 C C   . TYR A 0 641 . -63.391  -4.636  2.435    1.00 28.15 641 A 1 
ATOM 4903 C CB  . TYR A 0 641 . -62.753  -2.196  3.096    1.00 28.15 641 A 1 
ATOM 4904 O O   . TYR A 0 641 . -63.939  -4.241  1.415    1.00 28.15 641 A 1 
ATOM 4905 C CG  . TYR A 0 641 . -63.124  -1.532  4.409    1.00 28.15 641 A 1 
ATOM 4906 C CD1 . TYR A 0 641 . -64.436  -1.629  4.917    1.00 28.15 641 A 1 
ATOM 4907 C CD2 . TYR A 0 641 . -62.143  -0.823  5.128    1.00 28.15 641 A 1 
ATOM 4908 C CE1 . TYR A 0 641 . -64.764  -1.012  6.142    1.00 28.15 641 A 1 
ATOM 4909 C CE2 . TYR A 0 641 . -62.467  -0.204  6.349    1.00 28.15 641 A 1 
ATOM 4910 O OH  . TYR A 0 641 . -64.099  0.299   8.036    1.00 28.15 641 A 1 
ATOM 4911 C CZ  . TYR A 0 641 . -63.780  -0.297  6.858    1.00 28.15 641 A 1 
ATOM 4912 N N   . GLY A 0 642 . -63.665  -5.822  3.003    1.00 30.52 642 A 1 
ATOM 4913 C CA  . GLY A 0 642 . -65.019  -6.397  3.151    1.00 30.52 642 A 1 
ATOM 4914 C C   . GLY A 0 642 . -65.727  -7.059  1.951    1.00 30.52 642 A 1 
ATOM 4915 O O   . GLY A 0 642 . -65.779  -6.517  0.855    1.00 30.52 642 A 1 
ATOM 4916 N N   . GLY A 0 643 . -66.413  -8.188  2.200    1.00 29.09 643 A 1 
ATOM 4917 C CA  . GLY A 0 643 . -67.335  -8.771  1.212    1.00 29.09 643 A 1 
ATOM 4918 C C   . GLY A 0 643 . -67.969  -10.129 1.559    1.00 29.09 643 A 1 
ATOM 4919 O O   . GLY A 0 643 . -67.394  -11.165 1.268    1.00 29.09 643 A 1 
ATOM 4920 N N   . TYR A 0 644 . -69.165  -10.090 2.155    1.00 30.23 644 A 1 
ATOM 4921 C CA  . TYR A 0 644 . -70.300  -11.039 2.072    1.00 30.23 644 A 1 
ATOM 4922 C C   . TYR A 0 644 . -70.274  -12.205 1.037    1.00 30.23 644 A 1 
ATOM 4923 C CB  . TYR A 0 644 . -71.518  -10.144 1.733    1.00 30.23 644 A 1 
ATOM 4924 O O   . TYR A 0 644 . -69.823  -12.035 -0.090   1.00 30.23 644 A 1 
ATOM 4925 C CG  . TYR A 0 644 . -71.315  -9.259  0.498    1.00 30.23 644 A 1 
ATOM 4926 C CD1 . TYR A 0 644 . -70.778  -7.959  0.630    1.00 30.23 644 A 1 
ATOM 4927 C CD2 . TYR A 0 644 . -71.558  -9.773  -0.792   1.00 30.23 644 A 1 
ATOM 4928 C CE1 . TYR A 0 644 . -70.401  -7.223  -0.512   1.00 30.23 644 A 1 
ATOM 4929 C CE2 . TYR A 0 644 . -71.200  -9.035  -1.935   1.00 30.23 644 A 1 
ATOM 4930 O OH  . TYR A 0 644 . -70.205  -7.087  -2.907   1.00 30.23 644 A 1 
ATOM 4931 C CZ  . TYR A 0 644 . -70.596  -7.770  -1.799   1.00 30.23 644 A 1 
ATOM 4932 N N   . GLY A 0 645 . -70.980  -13.319 1.328    1.00 31.49 645 A 1 
ATOM 4933 C CA  . GLY A 0 645 . -71.593  -14.134 0.253    1.00 31.49 645 A 1 
ATOM 4934 C C   . GLY A 0 645 . -71.967  -15.610 0.508    1.00 31.49 645 A 1 
ATOM 4935 O O   . GLY A 0 645 . -71.182  -16.480 0.169    1.00 31.49 645 A 1 
ATOM 4936 N N   . SER A 0 646 . -73.232  -15.879 0.892    1.00 33.53 646 A 1 
ATOM 4937 C CA  . SER A 0 646 . -73.959  -17.178 0.761    1.00 33.53 646 A 1 
ATOM 4938 C C   . SER A 0 646 . -73.417  -18.405 1.544    1.00 33.53 646 A 1 
ATOM 4939 C CB  . SER A 0 646 . -74.121  -17.508 -0.732   1.00 33.53 646 A 1 
ATOM 4940 O O   . SER A 0 646 . -72.236  -18.499 1.834    1.00 33.53 646 A 1 
ATOM 4941 O OG  . SER A 0 646 . -75.244  -18.338 -0.962   1.00 33.53 646 A 1 
ATOM 4942 N N   . GLY A 0 647 . -74.206  -19.415 1.944    1.00 28.94 647 A 1 
ATOM 4943 C CA  . GLY A 0 647 . -75.659  -19.646 1.824    1.00 28.94 647 A 1 
ATOM 4944 C C   . GLY A 0 647 . -76.010  -20.889 0.978    1.00 28.94 647 A 1 
ATOM 4945 O O   . GLY A 0 647 . -75.339  -21.123 -0.022   1.00 28.94 647 A 1 
ATOM 4946 N N   . TYR A 0 648 . -77.099  -21.597 1.347    1.00 31.46 648 A 1 
ATOM 4947 C CA  . TYR A 0 648 . -77.533  -22.980 0.984    1.00 31.46 648 A 1 
ATOM 4948 C C   . TYR A 0 648 . -76.939  -24.124 1.848    1.00 31.46 648 A 1 
ATOM 4949 C CB  . TYR A 0 648 . -77.407  -23.323 -0.517   1.00 31.46 648 A 1 
ATOM 4950 O O   . TYR A 0 648 . -75.803  -24.030 2.291    1.00 31.46 648 A 1 
ATOM 4951 C CG  . TYR A 0 648 . -78.466  -22.721 -1.419   1.00 31.46 648 A 1 
ATOM 4952 C CD1 . TYR A 0 648 . -79.530  -23.529 -1.869   1.00 31.46 648 A 1 
ATOM 4953 C CD2 . TYR A 0 648 . -78.376  -21.379 -1.835   1.00 31.46 648 A 1 
ATOM 4954 C CE1 . TYR A 0 648 . -80.510  -22.993 -2.724   1.00 31.46 648 A 1 
ATOM 4955 C CE2 . TYR A 0 648 . -79.357  -20.838 -2.689   1.00 31.46 648 A 1 
ATOM 4956 O OH  . TYR A 0 648 . -81.373  -21.138 -3.964   1.00 31.46 648 A 1 
ATOM 4957 C CZ  . TYR A 0 648 . -80.426  -21.647 -3.135   1.00 31.46 648 A 1 
ATOM 4958 N N   . GLY A 0 649 . -77.658  -25.232 2.122    1.00 31.14 649 A 1 
ATOM 4959 C CA  . GLY A 0 649 . -79.109  -25.449 1.931    1.00 31.14 649 A 1 
ATOM 4960 C C   . GLY A 0 649 . -79.628  -26.911 1.944    1.00 31.14 649 A 1 
ATOM 4961 O O   . GLY A 0 649 . -79.325  -27.670 1.037    1.00 31.14 649 A 1 
ATOM 4962 N N   . SER A 0 650 . -80.514  -27.230 2.905    1.00 29.47 650 A 1 
ATOM 4963 C CA  . SER A 0 650 . -81.668  -28.175 2.862    1.00 29.47 650 A 1 
ATOM 4964 C C   . SER A 0 650 . -81.564  -29.614 2.288    1.00 29.47 650 A 1 
ATOM 4965 C CB  . SER A 0 650 . -82.817  -27.466 2.129    1.00 29.47 650 A 1 
ATOM 4966 O O   . SER A 0 650 . -81.543  -29.787 1.075    1.00 29.47 650 A 1 
ATOM 4967 O OG  . SER A 0 650 . -84.040  -28.150 2.312    1.00 29.47 650 A 1 
ATOM 4968 N N   . TYR A 0 651 . -81.758  -30.635 3.148    1.00 33.37 651 A 1 
ATOM 4969 C CA  . TYR A 0 651 . -82.473  -31.921 2.890    1.00 33.37 651 A 1 
ATOM 4970 C C   . TYR A 0 651 . -82.680  -32.685 4.233    1.00 33.37 651 A 1 
ATOM 4971 C CB  . TYR A 0 651 . -81.690  -32.815 1.897    1.00 33.37 651 A 1 
ATOM 4972 O O   . TYR A 0 651 . -81.869  -32.501 5.134    1.00 33.37 651 A 1 
ATOM 4973 C CG  . TYR A 0 651 . -82.487  -33.232 0.668    1.00 33.37 651 A 1 
ATOM 4974 C CD1 . TYR A 0 651 . -83.254  -34.415 0.681    1.00 33.37 651 A 1 
ATOM 4975 C CD2 . TYR A 0 651 . -82.450  -32.444 -0.501   1.00 33.37 651 A 1 
ATOM 4976 C CE1 . TYR A 0 651 . -84.001  -34.788 -0.455   1.00 33.37 651 A 1 
ATOM 4977 C CE2 . TYR A 0 651 . -83.190  -32.814 -1.640   1.00 33.37 651 A 1 
ATOM 4978 O OH  . TYR A 0 651 . -84.685  -34.353 -2.714   1.00 33.37 651 A 1 
ATOM 4979 C CZ  . TYR A 0 651 . -83.970  -33.989 -1.617   1.00 33.37 651 A 1 
ATOM 4980 N N   . GLY A 0 652 . -83.680  -33.551 4.489    1.00 31.04 652 A 1 
ATOM 4981 C CA  . GLY A 0 652 . -84.957  -33.819 3.799    1.00 31.04 652 A 1 
ATOM 4982 C C   . GLY A 0 652 . -85.523  -35.251 4.018    1.00 31.04 652 A 1 
ATOM 4983 O O   . GLY A 0 652 . -85.082  -36.175 3.343    1.00 31.04 652 A 1 
ATOM 4984 N N   . GLY A 0 653 . -86.545  -35.436 4.880    1.00 28.96 653 A 1 
ATOM 4985 C CA  . GLY A 0 653 . -87.253  -36.726 5.140    1.00 28.96 653 A 1 
ATOM 4986 C C   . GLY A 0 653 . -86.739  -37.526 6.364    1.00 28.96 653 A 1 
ATOM 4987 O O   . GLY A 0 653 . -85.657  -37.223 6.848    1.00 28.96 653 A 1 
ATOM 4988 N N   . TYR A 0 654 . -87.435  -38.533 6.932    1.00 34.20 654 A 1 
ATOM 4989 C CA  . TYR A 0 654 . -88.682  -39.243 6.546    1.00 34.20 654 A 1 
ATOM 4990 C C   . TYR A 0 654 . -89.310  -40.069 7.723    1.00 34.20 654 A 1 
ATOM 4991 C CB  . TYR A 0 654 . -88.343  -40.208 5.384    1.00 34.20 654 A 1 
ATOM 4992 O O   . TYR A 0 654 . -88.575  -40.575 8.558    1.00 34.20 654 A 1 
ATOM 4993 C CG  . TYR A 0 654 . -87.014  -40.948 5.524    1.00 34.20 654 A 1 
ATOM 4994 C CD1 . TYR A 0 654 . -85.872  -40.469 4.845    1.00 34.20 654 A 1 
ATOM 4995 C CD2 . TYR A 0 654 . -86.891  -42.054 6.391    1.00 34.20 654 A 1
[truncated: 89,619 more chars]
