# Supplementary material for: Self-assembling proteins compose the chemically resistant shell biomaterial of planktonic tintinnid ciliates
Source: Nat Commun. 2026 Jun 13;17:7507. doi: 10.1038/s41467-026-74402-4 (PMC13408134; doi:10.1038/s41467-026-74402-4)
Supplement: Supplementary file 6 — Supplementary Data 16 [file 41467_2026_74402_MOESM6_ESM.zip › AF2_structure_models/Tara_Unigene_49.cif]

data_0
#
_entry.id   0
#
_struct_asym.id          A
_struct_asym.entity_id   0
#
_entity_poly.entity_id        0
_entity_poly.type             polypeptide(L)
_entity_poly.pdbx_strand_id   A
#
_entity.id     0
_entity.type   polymer
#
loop_
_entity_poly_seq.entity_id
_entity_poly_seq.num
_entity_poly_seq.mon_id
0 1   MET 
0 2   LYS 
0 3   THR 
0 4   PHE 
0 5   ALA 
0 6   PHE 
0 7   ALA 
0 8   ALA 
0 9   ALA 
0 10  LEU 
0 11  VAL 
0 12  ALA 
0 13  VAL 
0 14  CYS 
0 15  SER 
0 16  ALA 
0 17  VAL 
0 18  ASP 
0 19  ILE 
0 20  GLU 
0 21  SER 
0 22  VAL 
0 23  GLY 
0 24  TYR 
0 25  GLY 
0 26  HIS 
0 27  GLY 
0 28  GLY 
0 29  TYR 
0 30  GLY 
0 31  ARG 
0 32  SER 
0 33  TYR 
0 34  VAL 
0 35  VAL 
0 36  PRO 
0 37  LYS 
0 38  VAL 
0 39  ASP 
0 40  VAL 
0 41  ALA 
0 42  THR 
0 43  VAL 
0 44  LYS 
0 45  PRO 
0 46  ASN 
0 47  THR 
0 48  LYS 
0 49  ALA 
0 50  ALA 
0 51  ALA 
0 52  SER 
0 53  ARG 
0 54  ALA 
0 55  TYR 
0 56  GLY 
0 57  ALA 
0 58  ASP 
0 59  ALA 
0 60  GLN 
0 61  LYS 
0 62  VAL 
0 63  ALA 
0 64  ALA 
0 65  SER 
0 66  ASP 
0 67  TRP 
0 68  ASP 
0 69  ALA 
0 70  TRP 
0 71  GLY 
0 72  ARG 
0 73  ASP 
0 74  GLN 
0 75  ASP 
0 76  LEU 
0 77  SER 
0 78  VAL 
0 79  SER 
0 80  GLU 
0 81  SER 
0 82  TYR 
0 83  GLY 
0 84  LYS 
0 85  THR 
0 86  ASN 
0 87  ALA 
0 88  LYS 
0 89  SER 
0 90  TYR 
0 91  ALA 
0 92  ALA 
0 93  GLU 
0 94  SER 
0 95  TYR 
0 96  ASP 
0 97  GLU 
0 98  TRP 
0 99  ASP 
0 100 ASN 
0 101 GLN 
0 102 ASP 
0 103 ASN 
0 104 ASP 
0 105 LYS 
0 106 TRP 
0 107 GLY 
0 108 ALA 
0 109 GLN 
0 110 ALA 
0 111 TRP 
0 112 GLY 
0 113 LYS 
0 114 ASP 
0 115 ARG 
0 116 ASP 
0 117 VAL 
0 118 TYR 
0 119 GLY 
0 120 ALA 
0 121 SER 
0 122 SER 
0 123 TYR 
0 124 GLY 
0 125 LYS 
0 126 ALA 
0 127 ALA 
0 128 SER 
0 129 ALA 
0 130 ALA 
0 131 ASN 
0 132 ALA 
0 133 ASP 
0 134 ARG 
0 135 TYR 
0 136 GLY 
0 137 TYR 
0 138 GLY 
0 139 GLY 
0 140 ALA 
0 141 ALA 
0 142 GLY 
0 143 LYS 
0 144 GLY 
0 145 HIS 
0 146 HIS 
0 147 GLY 
0 148 LEU 
0 149 GLY 
0 150 LYS 
0 151 GLY 
0 152 TYR 
0 153 GLY 
0 154 GLY 
0 155 GLN 
0 156 ALA 
0 157 ALA 
0 158 GLN 
0 159 SER 
0 160 HIS 
0 161 LYS 
0 162 GLY 
0 163 ALA 
0 164 SER 
0 165 ALA 
0 166 ALA 
0 167 TYR 
0 168 GLY 
0 169 ALA 
0 170 ALA 
0 171 LYS 
0 172 GLY 
0 173 GLY 
0 174 TYR 
0 175 ASP 
0 176 ASN 
0 177 ASP 
0 178 ALA 
0 179 TRP 
0 180 ALA 
0 181 LYS 
0 182 GLN 
0 183 ALA 
0 184 TYR 
0 185 GLY 
0 186 SER 
0 187 ASP 
0 188 TYR 
0 189 ASP 
0 190 SER 
0 191 ARG 
0 192 TRP 
0 193 GLY 
0 194 LYS 
0 195 SER 
0 196 TYR 
0 197 ASP 
0 198 SER 
0 199 VAL 
0 200 ASP 
0 201 ALA 
0 202 LYS 
0 203 SER 
0 204 TYR 
0 205 ASP 
0 206 GLY 
0 207 GLU 
0 208 TRP 
0 209 TYR 
0 210 ALA 
0 211 ARG 
0 212 SER 
0 213 VAL 
0 214 ARG 
0 215 ALA 
0 216 ASP 
0 217 ASP 
0 218 ASP 
0 219 GLN 
0 220 TRP 
0 221 ALA 
0 222 GLU 
0 223 ASP 
0 224 TYR 
0 225 ASP 
0 226 LYS 
0 227 TYR 
0 228 ASP 
0 229 SER 
0 230 GLY 
0 231 ASP 
0 232 ALA 
0 233 ASP 
0 234 SER 
0 235 TYR 
0 236 GLY 
0 237 ASN 
0 238 ALA 
0 239 ALA 
0 240 SER 
0 241 ALA 
0 242 GLN 
0 243 GLU 
0 244 TRP 
0 245 ARG 
0 246 ASN 
0 247 GLY 
0 248 SER 
0 249 LYS 
0 250 GLY 
0 251 LEU 
0 252 TYR 
0 253 GLY 
0 254 LYS 
0 255 GLY 
0 256 LYS 
0 257 ALA 
0 258 GLY 
0 259 GLY 
0 260 ASP 
0 261 PHE 
0 262 GLY 
0 263 ALA 
0 264 ALA 
0 265 SER 
0 266 ALA 
0 267 ALA 
0 268 ASN 
0 269 GLY 
0 270 ALA 
0 271 GLY 
0 272 TYR 
0 273 TRP 
0 274 GLY 
0 275 LYS 
0 276 SER 
0 277 ALA 
0 278 SER 
0 279 ASP 
0 280 TRP 
0 281 ASP 
0 282 ALA 
0 283 TRP 
0 284 GLY 
0 285 ARG 
0 286 ASP 
0 287 GLN 
0 288 ASP 
0 289 TYR 
0 290 LYS 
0 291 GLU 
0 292 ASP 
0 293 VAL 
0 294 SER 
0 295 TYR 
0 296 ASP 
0 297 LYS 
0 298 VAL 
0 299 GLN 
0 300 ALA 
0 301 LYS 
0 302 ALA 
0 303 TYR 
0 304 SER 
0 305 ALA 
0 306 GLU 
0 307 SER 
0 308 TYR 
0 309 ASP 
0 310 GLU 
0 311 TRP 
0 312 ASP 
0 313 ASN 
0 314 LYS 
0 315 ASP 
0 316 ASN 
0 317 ASP 
0 318 LYS 
0 319 TRP 
0 320 GLY 
0 321 ALA 
0 322 GLN 
0 323 ALA 
0 324 TRP 
0 325 GLY 
0 326 LYS 
0 327 ASP 
0 328 ARG 
0 329 ASP 
0 330 VAL 
0 331 TYR 
0 332 GLY 
0 333 ALA 
0 334 SER 
0 335 SER 
0 336 TYR 
0 337 GLY 
0 338 ALA 
0 339 ALA 
0 340 ALA 
0 341 SER 
0 342 ALA 
0 343 GLN 
0 344 ASP 
0 345 TRP 
0 346 ARG 
0 347 GLY 
0 348 ALA 
0 349 GLY 
0 350 ARG 
0 351 ALA 
0 352 GLY 
0 353 LYS 
0 354 ALA 
0 355 GLY 
0 356 TYR 
0 357 GLY 
0 358 GLY 
0 359 SER 
0 360 ILE 
0 361 GLY 
0 362 LYS 
0 363 GLY 
0 364 GLY 
0 365 TYR 
0 366 GLY 
0 367 GLY 
0 368 HIS 
0 369 SER 
0 370 HIS 
0 371 TYR 
0 372 GLY 
0 373 GLY 
0 374 ALA 
0 375 ARG 
0 376 ALA 
0 377 GLY 
0 378 TYR 
0 379 GLY 
0 380 ALA 
0 381 GLY 
0 382 ASN 
0 383 GLN 
0 384 ASP 
0 385 TRP 
0 386 GLN 
0 387 GLY 
0 388 ALA 
0 389 SER 
0 390 ASN 
0 391 ASP 
0 392 TYR 
0 393 GLN 
0 394 ALA 
0 395 ALA 
0 396 ARG 
0 397 GLY 
0 398 ALA 
0 399 TYR 
0 400 ASP 
0 401 ASN 
0 402 ASP 
0 403 GLU 
0 404 TRP 
0 405 ALA 
0 406 LYS 
0 407 GLN 
0 408 ALA 
0 409 TYR 
0 410 GLY 
0 411 SER 
0 412 ASP 
0 413 TYR 
0 414 ASP 
0 415 SER 
0 416 ARG 
0 417 TRP 
0 418 GLY 
0 419 LYS 
0 420 SER 
0 421 TYR 
0 422 ASP 
0 423 SER 
0 424 VAL 
0 425 SER 
0 426 ALA 
0 427 LYS 
0 428 SER 
0 429 TYR 
0 430 ASP 
0 431 ASN 
0 432 GLU 
0 433 SER 
0 434 TYR 
0 435 ALA 
0 436 ARG 
0 437 ALA 
0 438 VAL 
0 439 GLN 
0 440 ALA 
0 441 ASP 
0 442 ASP 
0 443 ASP 
0 444 GLN 
0 445 TRP 
0 446 ALA 
0 447 GLU 
0 448 ASP 
0 449 TYR 
0 450 ASP 
0 451 ARG 
0 452 TYR 
0 453 ASP 
0 454 ALA 
0 455 ARG 
0 456 ASP 
0 457 ALA 
0 458 ALA 
0 459 SER 
0 460 ARG 
0 461 GLY 
0 462 ALA 
0 463 ALA 
0 464 ALA 
0 465 SER 
0 466 ARG 
0 467 TRP 
0 468 GLY 
0 469 LYS 
0 470 GLU 
0 471 ALA 
0 472 ASP 
0 473 SER 
0 474 LYS 
0 475 PHE 
0 476 GLY 
0 477 HIS 
0 478 GLY 
0 479 GLY 
0 480 TYR 
0 481 GLY 
0 482 LYS 
0 483 GLY 
0 484 GLY 
0 485 TYR 
0 486 GLY 
0 487 GLY 
0 488 TYR 
0 489 SER 
0 490 VAL 
0 491 GLY 
0 492 VAL 
0 493 ASN 
0 494 LYS 
0 495 GLY 
0 496 ALA 
0 497 VAL 
0 498 TYR 
0 499 ASP 
0 500 ALA 
0 501 ALA 
0 502 SER 
0 503 ARG 
0 504 ALA 
0 505 ASN 
0 506 ALA 
0 507 ALA 
0 508 ALA 
0 509 ALA 
0 510 GLY 
0 511 GLY 
0 512 LYS 
0 513 SER 
0 514 GLY 
0 515 ALA 
0 516 ASP 
0 517 TRP 
0 518 ASP 
0 519 ALA 
0 520 TRP 
0 521 GLY 
0 522 ARG 
0 523 ASP 
0 524 GLN 
0 525 ASP 
0 526 LEU 
0 527 SER 
0 528 ILE 
0 529 LYS 
0 530 GLU 
0 531 SER 
0 532 TYR 
0 533 ASP 
0 534 ARG 
0 535 THR 
0 536 TRP 
0 537 ALA 
0 538 LYS 
0 539 SER 
0 540 TYR 
0 541 ASP 
0 542 ALA 
0 543 GLU 
0 544 SER 
0 545 TYR 
0 546 ASP 
0 547 GLU 
0 548 TRP 
0 549 ASP 
0 550 ASN 
0 551 LYS 
0 552 ASP 
0 553 ASP 
0 554 ASP 
0 555 LYS 
0 556 TRP 
0 557 GLY 
0 558 ALA 
0 559 GLN 
0 560 ALA 
0 561 TRP 
0 562 GLY 
0 563 LYS 
0 564 ASP 
0 565 ARG 
0 566 ASP 
0 567 GLN 
0 568 TYR 
0 569 GLY 
0 570 ALA 
0 571 SER 
0 572 SER 
0 573 GLN 
0 574 ASP 
0 575 TRP 
0 576 ASN 
0 577 ALA 
0 578 SER 
0 579 GLN 
0 580 GLY 
0 581 ASP 
0 582 HIS 
0 583 THR 
0 584 GLY 
0 585 TYR 
0 586 GLY 
0 587 LYS 
0 588 ALA 
0 589 TYR 
0 590 GLY 
0 591 GLY 
0 592 ALA 
0 593 LYS 
0 594 ALA 
0 595 TYR 
0 596 GLY 
0 597 GLY 
0 598 HIS 
0 599 ALA 
0 600 PRO 
0 601 ALA 
0 602 HIS 
0 603 GLY 
0 604 TYR 
0 605 GLY 
0 606 LYS 
0 607 GLY 
0 608 HIS 
0 609 SER 
0 610 TYR 
0 611 GLY 
0 612 GLY 
0 613 LYS 
0 614 VAL 
0 615 GLY 
0 616 TYR 
0 617 GLY 
0 618 GLY 
0 619 LYS 
0 620 ALA 
0 621 TYR 
0 622 GLY 
0 623 ALA 
0 624 GLN 
0 625 ALA 
0 626 GLU 
0 627 ARG 
0 628 ASP 
0 629 ALA 
0 630 SER 
0 631 GLY 
0 632 LYS 
0 633 TRP 
0 634 ALA 
0 635 ALA 
0 636 GLN 
0 637 GLN 
0 638 ALA 
0 639 GLY 
0 640 TYR 
0 641 ASP 
0 642 ASN 
0 643 ASP 
0 644 GLU 
0 645 TRP 
0 646 ALA 
0 647 LYS 
0 648 GLN 
0 649 ALA 
0 650 TYR 
0 651 GLY 
0 652 SER 
0 653 ASP 
0 654 VAL 
0 655 ASP 
0 656 SER 
0 657 ARG 
0 658 TRP 
0 659 GLY 
0 660 LYS 
0 661 SER 
0 662 TYR 
0 663 ASP 
0 664 SER 
0 665 VAL 
0 666 ALA 
0 667 ALA 
0 668 LYS 
0 669 SER 
0 670 TYR 
0 671 ASP 
0 672 ASP 
0 673 GLU 
0 674 GLN 
0 675 TYR 
0 676 ALA 
0 677 ARG 
0 678 LYS 
0 679 ILE 
0 680 TRP 
0 681 ALA 
0 682 ASP 
0 683 ASP 
0 684 ASP 
0 685 GLN 
0 686 TRP 
0 687 ALA 
0 688 GLU 
0 689 ASP 
0 690 TYR 
0 691 ASP 
0 692 ARG 
0 693 TYR 
0 694 ASN 
0 695 THR 
0 696 ARG 
0 697 ALA 
0 698 ALA 
0 699 ASP 
0 700 SER 
0 701 TYR 
0 702 LYS 
0 703 LYS 
0 704 ALA 
0 705 ALA 
0 706 SER 
0 707 VAL 
0 708 ASN 
0 709 ASP 
0 710 SER 
0 711 ARG 
0 712 GLY 
0 713 GLY 
0 714 LYS 
0 715 THR 
0 716 THR 
0 717 TYR 
0 718 THR 
0 719 VAL 
0 720 THR 
0 721 PRO 
0 722 VAL 
0 723 THR 
0 724 VAL 
0 725 HIS 
0 726 ALA 
0 727 GLY 
0 728 GLY 
0 729 TYR 
0 730 GLY 
0 731 GLY 
0 732 HIS 
0 733 GLY 
0 734 LEU 
0 735 GLY 
0 736 GLY 
0 737 HIS 
0 738 GLY 
0 739 LEU 
0 740 GLY 
0 741 GLY 
0 742 HIS 
0 743 GLY 
0 744 LEU 
0 745 GLY 
0 746 LEU 
0 747 GLY 
0 748 GLY 
0 749 LYS 
0 750 LEU 
0 751 GLY 
0 752 GLY 
0 753 VAL 
0 754 ARG 
0 755 GLY 
0 756 GLY 
0 757 LYS 
0 758 LEU 
0 759 GLY 
0 760 GLY 
0 761 SER 
0 762 LEU 
0 763 GLY 
0 764 GLY 
0 765 VAL 
0 766 HIS 
0 767 GLY 
0 768 GLY 
0 769 ILE 
0 770 HIS 
0 771 GLY 
0 772 GLY 
0 773 VAL 
0 774 HIS 
0 775 GLY 
0 776 GLY 
0 777 TYR 
0 778 GLY 
0 779 LYS 
0 780 TRP 
#
loop_
_chem_comp.id
_chem_comp.type
_chem_comp.name
ALA 'L-peptide linking' ALANINE         
ARG 'L-peptide linking' ARGININE        
ASN 'L-peptide linking' ASPARAGINE      
ASP 'L-peptide linking' 'ASPARTIC ACID' 
CYS 'L-peptide linking' CYSTEINE        
GLN 'L-peptide linking' GLUTAMINE       
GLU 'L-peptide linking' 'GLUTAMIC ACID' 
HIS 'L-peptide linking' HISTIDINE       
ILE 'L-peptide linking' ISOLEUCINE      
LEU 'L-peptide linking' LEUCINE         
LYS 'L-peptide linking' LYSINE          
MET 'L-peptide linking' METHIONINE      
PHE 'L-peptide linking' PHENYLALANINE   
PRO 'L-peptide linking' PROLINE         
SER 'L-peptide linking' SERINE          
THR 'L-peptide linking' THREONINE       
TRP 'L-peptide linking' TRYPTOPHAN      
TYR 'L-peptide linking' TYROSINE        
VAL 'L-peptide linking' VALINE          
GLY 'peptide linking'   GLYCINE         
#
loop_
_atom_site.group_PDB
_atom_site.id
_atom_site.type_symbol
_atom_site.label_atom_id
_atom_site.label_alt_id
_atom_site.label_comp_id
_atom_site.label_asym_id
_atom_site.label_entity_id
_atom_site.label_seq_id
_atom_site.pdbx_PDB_ins_code
_atom_site.Cartn_x
_atom_site.Cartn_y
_atom_site.Cartn_z
_atom_site.occupancy
_atom_site.B_iso_or_equiv
_atom_site.auth_seq_id
_atom_site.auth_asym_id
_atom_site.pdbx_PDB_model_num
ATOM 1    N N   . MET A 0 1   . 7.488    9.172   19.659   1.00 39.20 1   A 1 
ATOM 2    C CA  . MET A 0 1   . 7.772    9.108   18.207   1.00 39.20 1   A 1 
ATOM 3    C C   . MET A 0 1   . 9.254    8.806   18.013   1.00 39.20 1   A 1 
ATOM 4    C CB  . MET A 0 1   . 7.405    10.437  17.528   1.00 39.20 1   A 1 
ATOM 5    O O   . MET A 0 1   . 10.052   9.299   18.801   1.00 39.20 1   A 1 
ATOM 6    C CG  . MET A 0 1   . 5.898    10.721  17.593   1.00 39.20 1   A 1 
ATOM 7    S SD  . MET A 0 1   . 5.495    12.460  17.324   1.00 39.20 1   A 1 
ATOM 8    C CE  . MET A 0 1   . 3.699    12.424  17.580   1.00 39.20 1   A 1 
ATOM 9    N N   . LYS A 0 2   . 9.620    7.996   17.014   1.00 33.23 2   A 1 
ATOM 10   C CA  . LYS A 0 2   . 11.002   7.824   16.530   1.00 33.23 2   A 1 
ATOM 11   C C   . LYS A 0 2   . 10.958   7.889   15.004   1.00 33.23 2   A 1 
ATOM 12   C CB  . LYS A 0 2   . 11.622   6.484   16.981   1.00 33.23 2   A 1 
ATOM 13   O O   . LYS A 0 2   . 10.743   6.873   14.356   1.00 33.23 2   A 1 
ATOM 14   C CG  . LYS A 0 2   . 12.100   6.443   18.440   1.00 33.23 2   A 1 
ATOM 15   C CD  . LYS A 0 2   . 12.814   5.107   18.709   1.00 33.23 2   A 1 
ATOM 16   C CE  . LYS A 0 2   . 13.346   5.032   20.145   1.00 33.23 2   A 1 
ATOM 17   N NZ  . LYS A 0 2   . 14.030   3.738   20.406   1.00 33.23 2   A 1 
ATOM 18   N N   . THR A 0 3   . 11.073   9.091   14.457   1.00 38.13 3   A 1 
ATOM 19   C CA  . THR A 0 3   . 11.169   9.318   13.013   1.00 38.13 3   A 1 
ATOM 20   C C   . THR A 0 3   . 12.628   9.216   12.597   1.00 38.13 3   A 1 
ATOM 21   C CB  . THR A 0 3   . 10.606   10.698  12.638   1.00 38.13 3   A 1 
ATOM 22   O O   . THR A 0 3   . 13.463   9.969   13.096   1.00 38.13 3   A 1 
ATOM 23   C CG2 . THR A 0 3   . 9.079    10.693  12.658   1.00 38.13 3   A 1 
ATOM 24   O OG1 . THR A 0 3   . 11.043   11.660  13.578   1.00 38.13 3   A 1 
ATOM 25   N N   . PHE A 0 4   . 12.927   8.301   11.680   1.00 37.80 4   A 1 
ATOM 26   C CA  . PHE A 0 4   . 14.201   8.255   10.974   1.00 37.80 4   A 1 
ATOM 27   C C   . PHE A 0 4   . 13.916   8.631   9.522    1.00 37.80 4   A 1 
ATOM 28   C CB  . PHE A 0 4   . 14.841   6.865   11.108   1.00 37.80 4   A 1 
ATOM 29   O O   . PHE A 0 4   . 13.250   7.878   8.817    1.00 37.80 4   A 1 
ATOM 30   C CG  . PHE A 0 4   . 15.206   6.476   12.529   1.00 37.80 4   A 1 
ATOM 31   C CD1 . PHE A 0 4   . 16.402   6.946   13.105   1.00 37.80 4   A 1 
ATOM 32   C CD2 . PHE A 0 4   . 14.360   5.632   13.274   1.00 37.80 4   A 1 
ATOM 33   C CE1 . PHE A 0 4   . 16.753   6.568   14.414   1.00 37.80 4   A 1 
ATOM 34   C CE2 . PHE A 0 4   . 14.713   5.249   14.581   1.00 37.80 4   A 1 
ATOM 35   C CZ  . PHE A 0 4   . 15.911   5.716   15.151   1.00 37.80 4   A 1 
ATOM 36   N N   . ALA A 0 5   . 14.378   9.808   9.111    1.00 40.33 5   A 1 
ATOM 37   C CA  . ALA A 0 5   . 14.455   10.186  7.709    1.00 40.33 5   A 1 
ATOM 38   C C   . ALA A 0 5   . 15.902   9.969   7.265    1.00 40.33 5   A 1 
ATOM 39   C CB  . ALA A 0 5   . 13.991   11.638  7.542    1.00 40.33 5   A 1 
ATOM 40   O O   . ALA A 0 5   . 16.824   10.461  7.921    1.00 40.33 5   A 1 
ATOM 41   N N   . PHE A 0 6   . 16.095   9.218   6.187    1.00 33.15 6   A 1 
ATOM 42   C CA  . PHE A 0 6   . 17.393   9.082   5.538    1.00 33.15 6   A 1 
ATOM 43   C C   . PHE A 0 6   . 17.332   9.838   4.215    1.00 33.15 6   A 1 
ATOM 44   C CB  . PHE A 0 6   . 17.751   7.600   5.374    1.00 33.15 6   A 1 
ATOM 45   O O   . PHE A 0 6   . 16.387   9.659   3.448    1.00 33.15 6   A 1 
ATOM 46   C CG  . PHE A 0 6   . 19.169   7.358   4.889    1.00 33.15 6   A 1 
ATOM 47   C CD1 . PHE A 0 6   . 19.416   7.091   3.530    1.00 33.15 6   A 1 
ATOM 48   C CD2 . PHE A 0 6   . 20.244   7.386   5.801    1.00 33.15 6   A 1 
ATOM 49   C CE1 . PHE A 0 6   . 20.726   6.834   3.089    1.00 33.15 6   A 1 
ATOM 50   C CE2 . PHE A 0 6   . 21.557   7.143   5.356    1.00 33.15 6   A 1 
ATOM 51   C CZ  . PHE A 0 6   . 21.797   6.865   3.998    1.00 33.15 6   A 1 
ATOM 52   N N   . ALA A 0 7   . 18.319   10.699  3.984    1.00 36.34 7   A 1 
ATOM 53   C CA  . ALA A 0 7   . 18.505   11.420  2.738    1.00 36.34 7   A 1 
ATOM 54   C C   . ALA A 0 7   . 19.968   11.253  2.330    1.00 36.34 7   A 1 
ATOM 55   C CB  . ALA A 0 7   . 18.108   12.890  2.929    1.00 36.34 7   A 1 
ATOM 56   O O   . ALA A 0 7   . 20.866   11.618  3.094    1.00 36.34 7   A 1 
ATOM 57   N N   . ALA A 0 8   . 20.195   10.686  1.150    1.00 34.23 8   A 1 
ATOM 58   C CA  . ALA A 0 8   . 21.515   10.567  0.551    1.00 34.23 8   A 1 
ATOM 59   C C   . ALA A 0 8   . 21.561   11.382  -0.742   1.00 34.23 8   A 1 
ATOM 60   C CB  . ALA A 0 8   . 21.858   9.091   0.337    1.00 34.23 8   A 1 
ATOM 61   O O   . ALA A 0 8   . 20.613   11.380  -1.527   1.00 34.23 8   A 1 
ATOM 62   N N   . ALA A 0 9   . 22.680   12.074  -0.938   1.00 36.06 9   A 1 
ATOM 63   C CA  . ALA A 0 9   . 23.020   12.745  -2.179   1.00 36.06 9   A 1 
ATOM 64   C C   . ALA A 0 9   . 24.407   12.262  -2.610   1.00 36.06 9   A 1 
ATOM 65   C CB  . ALA A 0 9   . 22.945   14.264  -1.984   1.00 36.06 9   A 1 
ATOM 66   O O   . ALA A 0 9   . 25.369   12.410  -1.852   1.00 36.06 9   A 1 
ATOM 67   N N   . LEU A 0 10  . 24.497   11.670  -3.799   1.00 38.10 10  A 1 
ATOM 68   C CA  . LEU A 0 10  . 25.761   11.351  -4.457   1.00 38.10 10  A 1 
ATOM 69   C C   . LEU A 0 10  . 25.939   12.322  -5.623   1.00 38.10 10  A 1 
ATOM 70   C CB  . LEU A 0 10  . 25.763   9.878   -4.909   1.00 38.10 10  A 1 
ATOM 71   O O   . LEU A 0 10  . 25.016   12.493  -6.417   1.00 38.10 10  A 1 
ATOM 72   C CG  . LEU A 0 10  . 27.095   9.409   -5.532   1.00 38.10 10  A 1 
ATOM 73   C CD1 . LEU A 0 10  . 28.221   9.334   -4.495   1.00 38.10 10  A 1 
ATOM 74   C CD2 . LEU A 0 10  . 26.921   8.015   -6.135   1.00 38.10 10  A 1 
ATOM 75   N N   . VAL A 0 11  . 27.115   12.941  -5.699   1.00 43.22 11  A 1 
ATOM 76   C CA  . VAL A 0 11  . 27.567   13.732  -6.846   1.00 43.22 11  A 1 
ATOM 77   C C   . VAL A 0 11  . 28.960   13.233  -7.206   1.00 43.22 11  A 1 
ATOM 78   C CB  . VAL A 0 11  . 27.559   15.248  -6.564   1.00 43.22 11  A 1 
ATOM 79   O O   . VAL A 0 11  . 29.841   13.218  -6.342   1.00 43.22 11  A 1 
ATOM 80   C CG1 . VAL A 0 11  . 27.997   16.045  -7.799   1.00 43.22 11  A 1 
ATOM 81   C CG2 . VAL A 0 11  . 26.159   15.739  -6.168   1.00 43.22 11  A 1 
ATOM 82   N N   . ALA A 0 12  . 29.139   12.793  -8.446   1.00 39.80 12  A 1 
ATOM 83   C CA  . ALA A 0 12  . 30.433   12.438  -9.017   1.00 39.80 12  A 1 
ATOM 84   C C   . ALA A 0 12  . 30.680   13.324  -10.242  1.00 39.80 12  A 1 
ATOM 85   C CB  . ALA A 0 12  . 30.452   10.943  -9.355   1.00 39.80 12  A 1 
ATOM 86   O O   . ALA A 0 12  . 29.761   13.501  -11.032  1.00 39.80 12  A 1 
ATOM 87   N N   . VAL A 0 13  . 31.900   13.861  -10.336  1.00 36.00 13  A 1 
ATOM 88   C CA  . VAL A 0 13  . 32.392   14.744  -11.406  1.00 36.00 13  A 1 
ATOM 89   C C   . VAL A 0 13  . 33.774   14.223  -11.797  1.00 36.00 13  A 1 
ATOM 90   C CB  . VAL A 0 13  . 32.525   16.209  -10.924  1.00 36.00 13  A 1 
ATOM 91   O O   . VAL A 0 13  . 34.624   14.050  -10.911  1.00 36.00 13  A 1 
ATOM 92   C CG1 . VAL A 0 13  . 32.923   17.148  -12.068  1.00 36.00 13  A 1 
ATOM 93   C CG2 . VAL A 0 13  . 31.266   16.752  -10.233  1.00 36.00 13  A 1 
ATOM 94   N N   . CYS A 0 14  . 34.018   13.961  -13.080  1.00 37.46 14  A 1 
ATOM 95   C CA  . CYS A 0 14  . 35.269   13.363  -13.563  1.00 37.46 14  A 1 
ATOM 96   C C   . CYS A 0 14  . 35.860   14.109  -14.770  1.00 37.46 14  A 1 
ATOM 97   C CB  . CYS A 0 14  . 35.063   11.856  -13.820  1.00 37.46 14  A 1 
ATOM 98   O O   . CYS A 0 14  . 35.950   13.564  -15.865  1.00 37.46 14  A 1 
ATOM 99   S SG  . CYS A 0 14  . 35.389   10.908  -12.300  1.00 37.46 14  A 1 
ATOM 100  N N   . SER A 0 15  . 36.367   15.322  -14.541  1.00 37.15 15  A 1 
ATOM 101  C CA  . SER A 0 15  . 37.046   16.096  -15.582  1.00 37.15 15  A 1 
ATOM 102  C C   . SER A 0 15  . 38.395   15.493  -16.004  1.00 37.15 15  A 1 
ATOM 103  C CB  . SER A 0 15  . 37.197   17.559  -15.158  1.00 37.15 15  A 1 
ATOM 104  O O   . SER A 0 15  . 39.291   15.252  -15.185  1.00 37.15 15  A 1 
ATOM 105  O OG  . SER A 0 15  . 37.802   17.711  -13.879  1.00 37.15 15  A 1 
ATOM 106  N N   . ALA A 0 16  . 38.559   15.290  -17.314  1.00 37.17 16  A 1 
ATOM 107  C CA  . ALA A 0 16  . 39.858   15.031  -17.926  1.00 37.17 16  A 1 
ATOM 108  C C   . ALA A 0 16  . 40.767   16.272  -17.828  1.00 37.17 16  A 1 
ATOM 109  C CB  . ALA A 0 16  . 39.656   14.552  -19.369  1.00 37.17 16  A 1 
ATOM 110  O O   . ALA A 0 16  . 40.308   17.410  -17.739  1.00 37.17 16  A 1 
ATOM 111  N N   . VAL A 0 17  . 42.081   16.044  -17.793  1.00 30.78 17  A 1 
ATOM 112  C CA  . VAL A 0 17  . 43.069   17.083  -17.485  1.00 30.78 17  A 1 
ATOM 113  C C   . VAL A 0 17  . 43.705   17.631  -18.755  1.00 30.78 17  A 1 
ATOM 114  C CB  . VAL A 0 17  . 44.149   16.535  -16.527  1.00 30.78 17  A 1 
ATOM 115  O O   . VAL A 0 17  . 44.479   16.921  -19.390  1.00 30.78 17  A 1 
ATOM 116  C CG1 . VAL A 0 17  . 45.287   17.529  -16.270  1.00 30.78 17  A 1 
ATOM 117  C CG2 . VAL A 0 17  . 43.548   16.200  -15.154  1.00 30.78 17  A 1 
ATOM 118  N N   . ASP A 0 18  . 43.535   18.933  -18.981  1.00 32.26 18  A 1 
ATOM 119  C CA  . ASP A 0 18  . 44.648   19.768  -19.430  1.00 32.26 18  A 1 
ATOM 120  C C   . ASP A 0 18  . 44.732   21.051  -18.581  1.00 32.26 18  A 1 
ATOM 121  C CB  . ASP A 0 18  . 44.625   20.006  -20.953  1.00 32.26 18  A 1 
ATOM 122  O O   . ASP A 0 18  . 43.718   21.607  -18.149  1.00 32.26 18  A 1 
ATOM 123  C CG  . ASP A 0 18  . 45.990   19.711  -21.594  1.00 32.26 18  A 1 
ATOM 124  O OD1 . ASP A 0 18  . 47.010   19.781  -20.859  1.00 32.26 18  A 1 
ATOM 125  O OD2 . ASP A 0 18  . 46.017   19.443  -22.812  1.00 32.26 18  A 1 
ATOM 126  N N   . ILE A 0 19  . 45.948   21.467  -18.215  1.00 29.06 19  A 1 
ATOM 127  C CA  . ILE A 0 19  . 46.177   22.436  -17.123  1.00 29.06 19  A 1 
ATOM 128  C C   . ILE A 0 19  . 46.577   23.805  -17.669  1.00 29.06 19  A 1 
ATOM 129  C CB  . ILE A 0 19  . 47.250   21.919  -16.119  1.00 29.06 19  A 1 
ATOM 130  O O   . ILE A 0 19  . 47.731   23.972  -18.048  1.00 29.06 19  A 1 
ATOM 131  C CG1 . ILE A 0 19  . 46.764   20.633  -15.420  1.00 29.06 19  A 1 
ATOM 132  C CG2 . ILE A 0 19  . 47.627   22.976  -15.053  1.00 29.06 19  A 1 
ATOM 133  C CD1 . ILE A 0 19  . 47.782   19.960  -14.488  1.00 29.06 19  A 1 
ATOM 134  N N   . GLU A 0 20  . 45.720   24.827  -17.512  1.00 28.11 20  A 1 
ATOM 135  C CA  . GLU A 0 20  . 46.197   26.213  -17.322  1.00 28.11 20  A 1 
ATOM 136  C C   . GLU A 0 20  . 45.220   27.178  -16.586  1.00 28.11 20  A 1 
ATOM 137  C CB  . GLU A 0 20  . 46.857   26.796  -18.609  1.00 28.11 20  A 1 
ATOM 138  O O   . GLU A 0 20  . 44.853   28.238  -17.082  1.00 28.11 20  A 1 
ATOM 139  C CG  . GLU A 0 20  . 48.305   27.213  -18.263  1.00 28.11 20  A 1 
ATOM 140  C CD  . GLU A 0 20  . 49.159   27.740  -19.430  1.00 28.11 20  A 1 
ATOM 141  O OE1 . GLU A 0 20  . 50.404   27.604  -19.326  1.00 28.11 20  A 1 
ATOM 142  O OE2 . GLU A 0 20  . 48.606   28.403  -20.335  1.00 28.11 20  A 1 
ATOM 143  N N   . SER A 0 21  . 44.922   26.883  -15.304  1.00 29.05 21  A 1 
ATOM 144  C CA  . SER A 0 21  . 44.334   27.803  -14.282  1.00 29.05 21  A 1 
ATOM 145  C C   . SER A 0 21  . 42.840   28.213  -14.460  1.00 29.05 21  A 1 
ATOM 146  C CB  . SER A 0 21  . 45.282   28.999  -14.095  1.00 29.05 21  A 1 
ATOM 147  O O   . SER A 0 21  . 42.334   28.236  -15.567  1.00 29.05 21  A 1 
ATOM 148  O OG  . SER A 0 21  . 45.092   29.994  -15.079  1.00 29.05 21  A 1 
ATOM 149  N N   . VAL A 0 22  . 42.020   28.533  -13.437  1.00 33.54 22  A 1 
ATOM 150  C CA  . VAL A 0 22  . 42.248   28.987  -12.044  1.00 33.54 22  A 1 
ATOM 151  C C   . VAL A 0 22  . 41.103   28.526  -11.096  1.00 33.54 22  A 1 
ATOM 152  C CB  . VAL A 0 22  . 42.218   30.548  -11.974  1.00 33.54 22  A 1 
ATOM 153  O O   . VAL A 0 22  . 39.939   28.699  -11.424  1.00 33.54 22  A 1 
ATOM 154  C CG1 . VAL A 0 22  . 42.820   31.068  -10.658  1.00 33.54 22  A 1 
ATOM 155  C CG2 . VAL A 0 22  . 42.925   31.330  -13.089  1.00 33.54 22  A 1 
ATOM 156  N N   . GLY A 0 23  . 41.418   28.123  -9.853   1.00 32.49 23  A 1 
ATOM 157  C CA  . GLY A 0 23  . 40.672   28.566  -8.648   1.00 32.49 23  A 1 
ATOM 158  C C   . GLY A 0 23  . 39.342   27.900  -8.224   1.00 32.49 23  A 1 
ATOM 159  O O   . GLY A 0 23  . 38.262   28.346  -8.589   1.00 32.49 23  A 1 
ATOM 160  N N   . TYR A 0 24  . 39.425   26.966  -7.268   1.00 29.71 24  A 1 
ATOM 161  C CA  . TYR A 0 24  . 38.307   26.448  -6.451   1.00 29.71 24  A 1 
ATOM 162  C C   . TYR A 0 24  . 37.658   27.513  -5.529   1.00 29.71 24  A 1 
ATOM 163  C CB  . TYR A 0 24  . 38.864   25.317  -5.556   1.00 29.71 24  A 1 
ATOM 164  O O   . TYR A 0 24  . 38.365   28.348  -4.962   1.00 29.71 24  A 1 
ATOM 165  C CG  . TYR A 0 24  . 38.298   23.930  -5.788   1.00 29.71 24  A 1 
ATOM 166  C CD1 . TYR A 0 24  . 37.413   23.363  -4.849   1.00 29.71 24  A 1 
ATOM 167  C CD2 . TYR A 0 24  . 38.719   23.176  -6.901   1.00 29.71 24  A 1 
ATOM 168  C CE1 . TYR A 0 24  . 36.963   22.039  -5.016   1.00 29.71 24  A 1 
ATOM 169  C CE2 . TYR A 0 24  . 38.265   21.853  -7.074   1.00 29.71 24  A 1 
ATOM 170  O OH  . TYR A 0 24  . 36.965   19.998  -6.260   1.00 29.71 24  A 1 
ATOM 171  C CZ  . TYR A 0 24  . 37.392   21.279  -6.125   1.00 29.71 24  A 1 
ATOM 172  N N   . GLY A 0 25  . 36.350   27.401  -5.240   1.00 33.26 25  A 1 
ATOM 173  C CA  . GLY A 0 25  . 35.686   28.198  -4.190   1.00 33.26 25  A 1 
ATOM 174  C C   . GLY A 0 25  . 34.216   27.833  -3.923   1.00 33.26 25  A 1 
ATOM 175  O O   . GLY A 0 25  . 33.334   28.199  -4.691   1.00 33.26 25  A 1 
ATOM 176  N N   . HIS A 0 26  . 33.936   27.140  -2.814   1.00 31.97 26  A 1 
ATOM 177  C CA  . HIS A 0 26  . 32.613   26.582  -2.490   1.00 31.97 26  A 1 
ATOM 178  C C   . HIS A 0 26  . 31.893   27.377  -1.375   1.00 31.97 26  A 1 
ATOM 179  C CB  . HIS A 0 26  . 32.829   25.100  -2.114   1.00 31.97 26  A 1 
ATOM 180  O O   . HIS A 0 26  . 32.498   27.678  -0.346   1.00 31.97 26  A 1 
ATOM 181  C CG  . HIS A 0 26  . 31.626   24.184  -2.150   1.00 31.97 26  A 1 
ATOM 182  C CD2 . HIS A 0 26  . 31.453   23.084  -1.351   1.00 31.97 26  A 1 
ATOM 183  N ND1 . HIS A 0 26  . 30.646   24.126  -3.121   1.00 31.97 26  A 1 
ATOM 184  C CE1 . HIS A 0 26  . 29.900   23.028  -2.896   1.00 31.97 26  A 1 
ATOM 185  N NE2 . HIS A 0 26  . 30.344   22.375  -1.813   1.00 31.97 26  A 1 
ATOM 186  N N   . GLY A 0 27  . 30.586   27.633  -1.542   1.00 28.95 27  A 1 
ATOM 187  C CA  . GLY A 0 27  . 29.652   27.993  -0.459   1.00 28.95 27  A 1 
ATOM 188  C C   . GLY A 0 27  . 29.118   29.437  -0.430   1.00 28.95 27  A 1 
ATOM 189  O O   . GLY A 0 27  . 29.858   30.396  -0.613   1.00 28.95 27  A 1 
ATOM 190  N N   . GLY A 0 28  . 27.828   29.592  -0.090   1.00 28.98 28  A 1 
ATOM 191  C CA  . GLY A 0 28  . 27.261   30.873  0.371    1.00 28.98 28  A 1 
ATOM 192  C C   . GLY A 0 28  . 26.135   31.477  -0.480   1.00 28.98 28  A 1 
ATOM 193  O O   . GLY A 0 28  . 26.359   32.301  -1.355   1.00 28.98 28  A 1 
ATOM 194  N N   . TYR A 0 29  . 24.905   31.120  -0.125   1.00 31.36 29  A 1 
ATOM 195  C CA  . TYR A 0 29  . 23.610   31.716  -0.492   1.00 31.36 29  A 1 
ATOM 196  C C   . TYR A 0 29  . 23.637   33.233  -0.814   1.00 31.36 29  A 1 
ATOM 197  C CB  . TYR A 0 29  . 22.629   31.444  0.685    1.00 31.36 29  A 1 
ATOM 198  O O   . TYR A 0 29  . 23.850   34.059  0.073    1.00 31.36 29  A 1 
ATOM 199  C CG  . TYR A 0 29  . 23.065   30.331  1.631    1.00 31.36 29  A 1 
ATOM 200  C CD1 . TYR A 0 29  . 22.721   28.996  1.350    1.00 31.36 29  A 1 
ATOM 201  C CD2 . TYR A 0 29  . 23.966   30.619  2.681    1.00 31.36 29  A 1 
ATOM 202  C CE1 . TYR A 0 29  . 23.283   27.950  2.107    1.00 31.36 29  A 1 
ATOM 203  C CE2 . TYR A 0 29  . 24.542   29.574  3.428    1.00 31.36 29  A 1 
ATOM 204  O OH  . TYR A 0 29  . 24.767   27.214  3.831    1.00 31.36 29  A 1 
ATOM 205  C CZ  . TYR A 0 29  . 24.202   28.234  3.138    1.00 31.36 29  A 1 
ATOM 206  N N   . GLY A 0 30  . 23.303   33.612  -2.056   1.00 29.73 30  A 1 
ATOM 207  C CA  . GLY A 0 30  . 23.106   35.016  -2.446   1.00 29.73 30  A 1 
ATOM 208  C C   . GLY A 0 30  . 22.897   35.213  -3.951   1.00 29.73 30  A 1 
ATOM 209  O O   . GLY A 0 30  . 23.862   35.296  -4.702   1.00 29.73 30  A 1 
ATOM 210  N N   . ARG A 0 31  . 21.641   35.307  -4.415   1.00 33.35 31  A 1 
ATOM 211  C CA  . ARG A 0 31  . 21.336   35.530  -5.843   1.00 33.35 31  A 1 
ATOM 212  C C   . ARG A 0 31  . 21.659   36.968  -6.263   1.00 33.35 31  A 1 
ATOM 213  C CB  . ARG A 0 31  . 19.871   35.178  -6.181   1.00 33.35 31  A 1 
ATOM 214  O O   . ARG A 0 31  . 20.943   37.889  -5.879   1.00 33.35 31  A 1 
ATOM 215  C CG  . ARG A 0 31  . 19.661   33.664  -6.332   1.00 33.35 31  A 1 
ATOM 216  C CD  . ARG A 0 31  . 18.268   33.295  -6.869   1.00 33.35 31  A 1 
ATOM 217  N NE  . ARG A 0 31  . 17.212   33.370  -5.833   1.00 33.35 31  A 1 
ATOM 218  N NH1 . ARG A 0 31  . 15.806   31.776  -6.722   1.00 33.35 31  A 1 
ATOM 219  N NH2 . ARG A 0 31  . 15.296   32.723  -4.774   1.00 33.35 31  A 1 
ATOM 220  C CZ  . ARG A 0 31  . 16.116   32.627  -5.784   1.00 33.35 31  A 1 
ATOM 221  N N   . SER A 0 32  . 22.676   37.128  -7.106   1.00 29.70 32  A 1 
ATOM 222  C CA  . SER A 0 32  . 22.962   38.350  -7.864   1.00 29.70 32  A 1 
ATOM 223  C C   . SER A 0 32  . 22.966   38.008  -9.354   1.00 29.70 32  A 1 
ATOM 224  C CB  . SER A 0 32  . 24.310   38.937  -7.439   1.00 29.70 32  A 1 
ATOM 225  O O   . SER A 0 32  . 23.678   37.097  -9.767   1.00 29.70 32  A 1 
ATOM 226  O OG  . SER A 0 32  . 24.450   40.231  -7.989   1.00 29.70 32  A 1 
ATOM 227  N N   . TYR A 0 33  . 22.148   38.695  -10.154  1.00 35.36 33  A 1 
ATOM 228  C CA  . TYR A 0 33  . 22.061   38.456  -11.597  1.00 35.36 33  A 1 
ATOM 229  C C   . TYR A 0 33  . 23.108   39.290  -12.338  1.00 35.36 33  A 1 
ATOM 230  C CB  . TYR A 0 33  . 20.649   38.765  -12.116  1.00 35.36 33  A 1 
ATOM 231  O O   . TYR A 0 33  . 23.112   40.518  -12.236  1.00 35.36 33  A 1 
ATOM 232  C CG  . TYR A 0 33  . 19.586   37.759  -11.712  1.00 35.36 33  A 1 
ATOM 233  C CD1 . TYR A 0 33  . 19.356   36.623  -12.515  1.00 35.36 33  A 1 
ATOM 234  C CD2 . TYR A 0 33  . 18.809   37.968  -10.555  1.00 35.36 33  A 1 
ATOM 235  C CE1 . TYR A 0 33  . 18.350   35.701  -12.166  1.00 35.36 33  A 1 
ATOM 236  C CE2 . TYR A 0 33  . 17.794   37.054  -10.209  1.00 35.36 33  A 1 
ATOM 237  O OH  . TYR A 0 33  . 16.573   35.046  -10.692  1.00 35.36 33  A 1 
ATOM 238  C CZ  . TYR A 0 33  . 17.562   35.919  -11.018  1.00 35.36 33  A 1 
ATOM 239  N N   . VAL A 0 34  . 23.963   38.633  -13.122  1.00 31.89 34  A 1 
ATOM 240  C CA  . VAL A 0 34  . 24.882   39.302  -14.049  1.00 31.89 34  A 1 
ATOM 241  C C   . VAL A 0 34  . 24.143   39.550  -15.362  1.00 31.89 34  A 1 
ATOM 242  C CB  . VAL A 0 34  . 26.169   38.480  -14.262  1.00 31.89 34  A 1 
ATOM 243  O O   . VAL A 0 34  . 23.756   38.608  -16.046  1.00 31.89 34  A 1 
ATOM 244  C CG1 . VAL A 0 34  . 27.129   39.184  -15.232  1.00 31.89 34  A 1 
ATOM 245  C CG2 . VAL A 0 34  . 26.913   38.279  -12.933  1.00 31.89 34  A 1 
ATOM 246  N N   . VAL A 0 35  . 23.946   40.821  -15.718  1.00 33.46 35  A 1 
ATOM 247  C CA  . VAL A 0 35  . 23.395   41.220  -17.021  1.00 33.46 35  A 1 
ATOM 248  C C   . VAL A 0 35  . 24.560   41.691  -17.899  1.00 33.46 35  A 1 
ATOM 249  C CB  . VAL A 0 35  . 22.318   42.315  -16.890  1.00 33.46 35  A 1 
ATOM 250  O O   . VAL A 0 35  . 25.248   42.636  -17.502  1.00 33.46 35  A 1 
ATOM 251  C CG1 . VAL A 0 35  . 21.618   42.545  -18.236  1.00 33.46 35  A 1 
ATOM 252  C CG2 . VAL A 0 35  . 21.240   41.949  -15.859  1.00 33.46 35  A 1 
ATOM 253  N N   . PRO A 0 36  . 24.823   41.072  -19.065  1.00 34.59 36  A 1 
ATOM 254  C CA  . PRO A 0 36  . 25.940   41.469  -19.912  1.00 34.59 36  A 1 
ATOM 255  C C   . PRO A 0 36  . 25.699   42.857  -20.518  1.00 34.59 36  A 1 
ATOM 256  C CB  . PRO A 0 36  . 26.069   40.371  -20.973  1.00 34.59 36  A 1 
ATOM 257  O O   . PRO A 0 36  . 24.643   43.135  -21.087  1.00 34.59 36  A 1 
ATOM 258  C CG  . PRO A 0 36  . 24.650   39.814  -21.081  1.00 34.59 36  A 1 
ATOM 259  C CD  . PRO A 0 36  . 24.115   39.943  -19.655  1.00 34.59 36  A 1 
ATOM 260  N N   . LYS A 0 37  . 26.709   43.729  -20.431  1.00 31.90 37  A 1 
ATOM 261  C CA  . LYS A 0 37  . 26.734   45.026  -21.115  1.00 31.90 37  A 1 
ATOM 262  C C   . LYS A 0 37  . 27.735   44.957  -22.266  1.00 31.90 37  A 1 
ATOM 263  C CB  . LYS A 0 37  . 27.028   46.146  -20.106  1.00 31.90 37  A 1 
ATOM 264  O O   . LYS A 0 37  . 28.904   44.658  -22.054  1.00 31.90 37  A 1 
ATOM 265  C CG  . LYS A 0 37  . 26.969   47.530  -20.770  1.00 31.90 37  A 1 
ATOM 266  C CD  . LYS A 0 37  . 27.149   48.656  -19.745  1.00 31.90 37  A 1 
ATOM 267  C CE  . LYS A 0 37  . 27.220   50.014  -20.452  1.00 31.90 37  A 1 
ATOM 268  N NZ  . LYS A 0 37  . 28.571   50.256  -21.026  1.00 31.90 37  A 1 
ATOM 269  N N   . VAL A 0 38  . 27.259   45.238  -23.476  1.00 33.63 38  A 1 
ATOM 270  C CA  . VAL A 0 38  . 28.052   45.183  -24.711  1.00 33.63 38  A 1 
ATOM 271  C C   . VAL A 0 38  . 28.625   46.567  -25.011  1.00 33.63 38  A 1 
ATOM 272  C CB  . VAL A 0 38  . 27.187   44.672  -25.884  1.00 33.63 38  A 1 
ATOM 273  O O   . VAL A 0 38  . 27.864   47.509  -25.219  1.00 33.63 38  A 1 
ATOM 274  C CG1 . VAL A 0 38  . 28.006   44.536  -27.174  1.00 33.63 38  A 1 
ATOM 275  C CG2 . VAL A 0 38  . 26.562   43.303  -25.575  1.00 33.63 38  A 1 
ATOM 276  N N   . ASP A 0 39  . 29.951   46.688  -25.073  1.00 34.12 39  A 1 
ATOM 277  C CA  . ASP A 0 39  . 30.641   47.893  -25.544  1.00 34.12 39  A 1 
ATOM 278  C C   . ASP A 0 39  . 31.397   47.571  -26.852  1.00 34.12 39  A 1 
ATOM 279  C CB  . ASP A 0 39  . 31.522   48.490  -24.424  1.00 34.12 39  A 1 
ATOM 280  O O   . ASP A 0 39  . 32.144   46.597  -26.941  1.00 34.12 39  A 1 
ATOM 281  C CG  . ASP A 0 39  . 30.710   49.238  -23.341  1.00 34.12 39  A 1 
ATOM 282  O OD1 . ASP A 0 39  . 29.928   50.160  -23.669  1.00 34.12 39  A 1 
ATOM 283  O OD2 . ASP A 0 39  . 30.829   48.947  -22.129  1.00 34.12 39  A 1 
ATOM 284  N N   . VAL A 0 40  . 31.163   48.370  -27.900  1.00 34.47 40  A 1 
ATOM 285  C CA  . VAL A 0 40  . 31.627   48.108  -29.277  1.00 34.47 40  A 1 
ATOM 286  C C   . VAL A 0 40  . 32.818   49.005  -29.620  1.00 34.47 40  A 1 
ATOM 287  C CB  . VAL A 0 40  . 30.479   48.308  -30.294  1.00 34.47 40  A 1 
ATOM 288  O O   . VAL A 0 40  . 32.674   50.225  -29.687  1.00 34.47 40  A 1 
ATOM 289  C CG1 . VAL A 0 40  . 30.932   48.055  -31.741  1.00 34.47 40  A 1 
ATOM 290  C CG2 . VAL A 0 40  . 29.299   47.368  -30.009  1.00 34.47 40  A 1 
ATOM 291  N N   . ALA A 0 41  . 33.983   48.414  -29.905  1.00 34.42 41  A 1 
ATOM 292  C CA  . ALA A 0 41  . 35.194   49.144  -30.288  1.00 34.42 41  A 1 
ATOM 293  C C   . ALA A 0 41  . 35.723   48.711  -31.669  1.00 34.42 41  A 1 
ATOM 294  C CB  . ALA A 0 41  . 36.238   48.978  -29.176  1.00 34.42 41  A 1 
ATOM 295  O O   . ALA A 0 41  . 36.268   47.624  -31.839  1.00 34.42 41  A 1 
ATOM 296  N N   . THR A 0 42  . 35.603   49.586  -32.672  1.00 31.65 42  A 1 
ATOM 297  C CA  . THR A 0 42  . 36.118   49.339  -34.031  1.00 31.65 42  A 1 
ATOM 298  C C   . THR A 0 42  . 37.571   49.804  -34.168  1.00 31.65 42  A 1 
ATOM 299  C CB  . THR A 0 42  . 35.250   50.041  -35.088  1.00 31.65 42  A 1 
ATOM 300  O O   . THR A 0 42  . 37.838   51.004  -34.248  1.00 31.65 42  A 1 
ATOM 301  C CG2 . THR A 0 42  . 35.587   49.595  -36.510  1.00 31.65 42  A 1 
ATOM 302  O OG1 . THR A 0 42  . 33.883   49.774  -34.885  1.00 31.65 42  A 1 
ATOM 303  N N   . VAL A 0 43  . 38.520   48.869  -34.265  1.00 35.20 43  A 1 
ATOM 304  C CA  . VAL A 0 43  . 39.944   49.175  -34.496  1.00 35.20 43  A 1 
ATOM 305  C C   . VAL A 0 43  . 40.285   49.055  -35.987  1.00 35.20 43  A 1 
ATOM 306  C CB  . VAL A 0 43  . 40.860   48.301  -33.615  1.00 35.20 43  A 1 
ATOM 307  O O   . VAL A 0 43  . 39.974   48.056  -36.630  1.00 35.20 43  A 1 
ATOM 308  C CG1 . VAL A 0 43  . 42.334   48.699  -33.780  1.00 35.20 43  A 1 
ATOM 309  C CG2 . VAL A 0 43  . 40.507   48.456  -32.129  1.00 35.20 43  A 1 
ATOM 310  N N   . LYS A 0 44  . 40.937   50.077  -36.560  1.00 32.52 44  A 1 
ATOM 311  C CA  . LYS A 0 44  . 41.412   50.052  -37.957  1.00 32.52 44  A 1 
ATOM 312  C C   . LYS A 0 44  . 42.773   49.343  -38.065  1.00 32.52 44  A 1 
ATOM 313  C CB  . LYS A 0 44  . 41.507   51.473  -38.538  1.00 32.52 44  A 1 
ATOM 314  O O   . LYS A 0 44  . 43.649   49.639  -37.252  1.00 32.52 44  A 1 
ATOM 315  C CG  . LYS A 0 44  . 40.127   52.070  -38.842  1.00 32.52 44  A 1 
ATOM 316  C CD  . LYS A 0 44  . 40.255   53.495  -39.396  1.00 32.52 44  A 1 
ATOM 317  C CE  . LYS A 0 44  . 38.861   54.032  -39.733  1.00 32.52 44  A 1 
ATOM 318  N NZ  . LYS A 0 44  . 38.898   55.460  -40.136  1.00 32.52 44  A 1 
ATOM 319  N N   . PRO A 0 45  . 43.005   48.493  -39.084  1.00 33.78 45  A 1 
ATOM 320  C CA  . PRO A 0 45  . 44.298   47.842  -39.284  1.00 33.78 45  A 1 
ATOM 321  C C   . PRO A 0 45  . 45.387   48.869  -39.627  1.00 33.78 45  A 1 
ATOM 322  C CB  . PRO A 0 45  . 44.077   46.814  -40.398  1.00 33.78 45  A 1 
ATOM 323  O O   . PRO A 0 45  . 45.255   49.659  -40.563  1.00 33.78 45  A 1 
ATOM 324  C CG  . PRO A 0 45  . 42.910   47.396  -41.196  1.00 33.78 45  A 1 
ATOM 325  C CD  . PRO A 0 45  . 42.070   48.090  -40.125  1.00 33.78 45  A 1 
ATOM 326  N N   . ASN A 0 46  . 46.475   48.861  -38.856  1.00 35.66 46  A 1 
ATOM 327  C CA  . ASN A 0 46  . 47.566   49.826  -38.973  1.00 35.66 46  A 1 
ATOM 328  C C   . ASN A 0 46  . 48.601   49.368  -40.012  1.00 35.66 46  A 1 
ATOM 329  C CB  . ASN A 0 46  . 48.161   50.038  -37.569  1.00 35.66 46  A 1 
ATOM 330  O O   . ASN A 0 46  . 49.520   48.610  -39.710  1.00 35.66 46  A 1 
ATOM 331  C CG  . ASN A 0 46  . 49.181   51.162  -37.484  1.00 35.66 46  A 1 
ATOM 332  N ND2 . ASN A 0 46  . 49.801   51.304  -36.337  1.00 35.66 46  A 1 
ATOM 333  O OD1 . ASN A 0 46  . 49.418   51.941  -38.395  1.00 35.66 46  A 1 
ATOM 334  N N   . THR A 0 47  . 48.469   49.844  -41.249  1.00 31.20 47  A 1 
ATOM 335  C CA  . THR A 0 47  . 49.466   49.620  -42.303  1.00 31.20 47  A 1 
ATOM 336  C C   . THR A 0 47  . 50.715   50.475  -42.069  1.00 31.20 47  A 1 
ATOM 337  C CB  . THR A 0 47  . 48.886   49.949  -43.690  1.00 31.20 47  A 1 
ATOM 338  O O   . THR A 0 47  . 50.699   51.677  -42.353  1.00 31.20 47  A 1 
ATOM 339  C CG2 . THR A 0 47  . 47.801   48.967  -44.124  1.00 31.20 47  A 1 
ATOM 340  O OG1 . THR A 0 47  . 48.318   51.240  -43.686  1.00 31.20 47  A 1 
ATOM 341  N N   . LYS A 0 48  . 51.828   49.869  -41.640  1.00 36.23 48  A 1 
ATOM 342  C CA  . LYS A 0 48  . 53.160   50.492  -41.729  1.00 36.23 48  A 1 
ATOM 343  C C   . LYS A 0 48  . 54.208   49.532  -42.278  1.00 36.23 48  A 1 
ATOM 344  C CB  . LYS A 0 48  . 53.606   51.081  -40.381  1.00 36.23 48  A 1 
ATOM 345  O O   . LYS A 0 48  . 54.605   48.580  -41.620  1.00 36.23 48  A 1 
ATOM 346  C CG  . LYS A 0 48  . 52.921   52.430  -40.122  1.00 36.23 48  A 1 
ATOM 347  C CD  . LYS A 0 48  . 53.581   53.176  -38.962  1.00 36.23 48  A 1 
ATOM 348  C CE  . LYS A 0 48  . 52.915   54.546  -38.813  1.00 36.23 48  A 1 
ATOM 349  N NZ  . LYS A 0 48  . 53.556   55.343  -37.738  1.00 36.23 48  A 1 
ATOM 350  N N   . ALA A 0 49  . 54.692   49.852  -43.475  1.00 33.40 49  A 1 
ATOM 351  C CA  . ALA A 0 49  . 55.899   49.268  -44.034  1.00 33.40 49  A 1 
ATOM 352  C C   . ALA A 0 49  . 57.144   49.954  -43.448  1.00 33.40 49  A 1 
ATOM 353  C CB  . ALA A 0 49  . 55.844   49.414  -45.561  1.00 33.40 49  A 1 
ATOM 354  O O   . ALA A 0 49  . 57.287   51.172  -43.552  1.00 33.40 49  A 1 
ATOM 355  N N   . ALA A 0 50  . 58.040   49.159  -42.870  1.00 32.62 50  A 1 
ATOM 356  C CA  . ALA A 0 50  . 59.451   49.446  -42.604  1.00 32.62 50  A 1 
ATOM 357  C C   . ALA A 0 50  . 60.086   48.129  -42.124  1.00 32.62 50  A 1 
ATOM 358  C CB  . ALA A 0 50  . 59.575   50.501  -41.490  1.00 32.62 50  A 1 
ATOM 359  O O   . ALA A 0 50  . 59.439   47.391  -41.397  1.00 32.62 50  A 1 
ATOM 360  N N   . ALA A 0 51  . 61.328   47.754  -42.390  1.00 27.47 51  A 1 
ATOM 361  C CA  . ALA A 0 51  . 62.369   48.147  -43.332  1.00 27.47 51  A 1 
ATOM 362  C C   . ALA A 0 51  . 63.498   47.115  -43.090  1.00 27.47 51  A 1 
ATOM 363  C CB  . ALA A 0 51  . 62.870   49.572  -43.055  1.00 27.47 51  A 1 
ATOM 364  O O   . ALA A 0 51  . 63.685   46.645  -41.971  1.00 27.47 51  A 1 
ATOM 365  N N   . SER A 0 52  . 64.232   46.724  -44.126  1.00 33.68 52  A 1 
ATOM 366  C CA  . SER A 0 52  . 65.200   45.615  -44.087  1.00 33.68 52  A 1 
ATOM 367  C C   . SER A 0 52  . 66.437   45.823  -43.189  1.00 33.68 52  A 1 
ATOM 368  C CB  . SER A 0 52  . 65.713   45.422  -45.516  1.00 33.68 52  A 1 
ATOM 369  O O   . SER A 0 52  . 66.971   46.932  -43.173  1.00 33.68 52  A 1 
ATOM 370  O OG  . SER A 0 52  . 66.260   46.653  -45.963  1.00 33.68 52  A 1 
ATOM 371  N N   . ARG A 0 53  . 66.991   44.693  -42.696  1.00 33.30 53  A 1 
ATOM 372  C CA  . ARG A 0 53  . 68.368   44.407  -42.196  1.00 33.30 53  A 1 
ATOM 373  C C   . ARG A 0 53  . 68.544   44.223  -40.678  1.00 33.30 53  A 1 
ATOM 374  C CB  . ARG A 0 53  . 69.451   45.403  -42.672  1.00 33.30 53  A 1 
ATOM 375  O O   . ARG A 0 53  . 68.802   45.188  -39.969  1.00 33.30 53  A 1 
ATOM 376  C CG  . ARG A 0 53  . 69.778   45.387  -44.167  1.00 33.30 53  A 1 
ATOM 377  C CD  . ARG A 0 53  . 70.811   46.488  -44.442  1.00 33.30 53  A 1 
ATOM 378  N NE  . ARG A 0 53  . 71.543   46.254  -45.702  1.00 33.30 53  A 1 
ATOM 379  N NH1 . ARG A 0 53  . 72.200   48.420  -46.095  1.00 33.30 53  A 1 
ATOM 380  N NH2 . ARG A 0 53  . 72.904   46.788  -47.444  1.00 33.30 53  A 1 
ATOM 381  C CZ  . ARG A 0 53  . 72.208   47.153  -46.405  1.00 33.30 53  A 1 
ATOM 382  N N   . ALA A 0 54  . 68.699   42.964  -40.266  1.00 32.27 54  A 1 
ATOM 383  C CA  . ALA A 0 54  . 69.889   42.503  -39.538  1.00 32.27 54  A 1 
ATOM 384  C C   . ALA A 0 54  . 70.081   40.990  -39.756  1.00 32.27 54  A 1 
ATOM 385  C CB  . ALA A 0 54  . 69.797   42.841  -38.046  1.00 32.27 54  A 1 
ATOM 386  O O   . ALA A 0 54  . 69.111   40.247  -39.842  1.00 32.27 54  A 1 
ATOM 387  N N   . TYR A 0 55  . 71.333   40.555  -39.896  1.00 32.50 55  A 1 
ATOM 388  C CA  . TYR A 0 55  . 71.726   39.150  -40.049  1.00 32.50 55  A 1 
ATOM 389  C C   . TYR A 0 55  . 71.804   38.520  -38.648  1.00 32.50 55  A 1 
ATOM 390  C CB  . TYR A 0 55  . 73.098   39.126  -40.761  1.00 32.50 55  A 1 
ATOM 391  O O   . TYR A 0 55  . 72.529   39.042  -37.802  1.00 32.50 55  A 1 
ATOM 392  C CG  . TYR A 0 55  . 73.352   38.044  -41.795  1.00 32.50 55  A 1 
ATOM 393  C CD1 . TYR A 0 55  . 74.119   36.908  -41.470  1.00 32.50 55  A 1 
ATOM 394  C CD2 . TYR A 0 55  . 72.943   38.254  -43.128  1.00 32.50 55  A 1 
ATOM 395  C CE1 . TYR A 0 55  . 74.497   35.996  -42.477  1.00 32.50 55  A 1 
ATOM 396  C CE2 . TYR A 0 55  . 73.326   37.350  -44.137  1.00 32.50 55  A 1 
ATOM 397  O OH  . TYR A 0 55  . 74.502   35.377  -44.803  1.00 32.50 55  A 1 
ATOM 398  C CZ  . TYR A 0 55  . 74.113   36.225  -43.816  1.00 32.50 55  A 1 
ATOM 399  N N   . GLY A 0 56  . 71.092   37.424  -38.397  1.00 30.25 56  A 1 
ATOM 400  C CA  . GLY A 0 56  . 71.099   36.721  -37.113  1.00 30.25 56  A 1 
ATOM 401  C C   . GLY A 0 56  . 70.310   35.425  -37.238  1.00 30.25 56  A 1 
ATOM 402  O O   . GLY A 0 56  . 69.199   35.442  -37.756  1.00 30.25 56  A 1 
ATOM 403  N N   . ALA A 0 57  . 70.919   34.302  -36.864  1.00 32.37 57  A 1 
ATOM 404  C CA  . ALA A 0 57  . 70.300   32.993  -37.005  1.00 32.37 57  A 1 
ATOM 405  C C   . ALA A 0 57  . 69.378   32.708  -35.815  1.00 32.37 57  A 1 
ATOM 406  C CB  . ALA A 0 57  . 71.408   31.938  -37.143  1.00 32.37 57  A 1 
ATOM 407  O O   . ALA A 0 57  . 69.877   32.450  -34.727  1.00 32.37 57  A 1 
ATOM 408  N N   . ASP A 0 58  . 68.070   32.682  -36.064  1.00 35.66 58  A 1 
ATOM 409  C CA  . ASP A 0 58  . 67.080   32.039  -35.203  1.00 35.66 58  A 1 
ATOM 410  C C   . ASP A 0 58  . 66.135   31.213  -36.081  1.00 35.66 58  A 1 
ATOM 411  C CB  . ASP A 0 58  . 66.319   33.060  -34.343  1.00 35.66 58  A 1 
ATOM 412  O O   . ASP A 0 58  . 65.628   31.679  -37.103  1.00 35.66 58  A 1 
ATOM 413  C CG  . ASP A 0 58  . 67.097   33.437  -33.078  1.00 35.66 58  A 1 
ATOM 414  O OD1 . ASP A 0 58  . 67.506   32.495  -32.361  1.00 35.66 58  A 1 
ATOM 415  O OD2 . ASP A 0 58  . 67.237   34.654  -32.821  1.00 35.66 58  A 1 
ATOM 416  N N   . ALA A 0 59  . 65.944   29.948  -35.712  1.00 32.89 59  A 1 
ATOM 417  C CA  . ALA A 0 59  . 65.203   28.983  -36.513  1.00 32.89 59  A 1 
ATOM 418  C C   . ALA A 0 59  . 63.686   29.130  -36.306  1.00 32.89 59  A 1 
ATOM 419  C CB  . ALA A 0 59  . 65.729   27.576  -36.188  1.00 32.89 59  A 1 
ATOM 420  O O   . ALA A 0 59  . 63.084   28.372  -35.544  1.00 32.89 59  A 1 
ATOM 421  N N   . GLN A 0 60  . 63.049   30.060  -37.024  1.00 34.76 60  A 1 
ATOM 422  C CA  . GLN A 0 60  . 61.602   29.981  -37.246  1.00 34.76 60  A 1 
ATOM 423  C C   . GLN A 0 60  . 61.312   28.853  -38.239  1.00 34.76 60  A 1 
ATOM 424  C CB  . GLN A 0 60  . 60.996   31.327  -37.672  1.00 34.76 60  A 1 
ATOM 425  O O   . GLN A 0 60  . 61.304   29.046  -39.452  1.00 34.76 60  A 1 
ATOM 426  C CG  . GLN A 0 60  . 60.885   32.278  -36.471  1.00 34.76 60  A 1 
ATOM 427  C CD  . GLN A 0 60  . 59.986   33.472  -36.772  1.00 34.76 60  A 1 
ATOM 428  N NE2 . GLN A 0 60  . 58.815   33.552  -36.178  1.00 34.76 60  A 1 
ATOM 429  O OE1 . GLN A 0 60  . 60.311   34.354  -37.548  1.00 34.76 60  A 1 
ATOM 430  N N   . LYS A 0 61  . 61.121   27.654  -37.681  1.00 38.00 61  A 1 
ATOM 431  C CA  . LYS A 0 61  . 60.596   26.484  -38.388  1.00 38.00 61  A 1 
ATOM 432  C C   . LYS A 0 61  . 59.255   26.847  -39.030  1.00 38.00 61  A 1 
ATOM 433  C CB  . LYS A 0 61  . 60.387   25.325  -37.401  1.00 38.00 61  A 1 
ATOM 434  O O   . LYS A 0 61  . 58.443   27.520  -38.394  1.00 38.00 61  A 1 
ATOM 435  C CG  . LYS A 0 61  . 61.664   24.880  -36.667  1.00 38.00 61  A 1 
ATOM 436  C CD  . LYS A 0 61  . 61.307   23.754  -35.691  1.00 38.00 61  A 1 
ATOM 437  C CE  . LYS A 0 61  . 62.525   23.265  -34.906  1.00 38.00 61  A 1 
ATOM 438  N NZ  . LYS A 0 61  . 62.126   22.183  -33.972  1.00 38.00 61  A 1 
ATOM 439  N N   . VAL A 0 62  . 59.025   26.380  -40.255  1.00 41.07 62  A 1 
ATOM 440  C CA  . VAL A 0 62  . 57.709   26.441  -40.900  1.00 41.07 62  A 1 
ATOM 441  C C   . VAL A 0 62  . 56.722   25.684  -40.010  1.00 41.07 62  A 1 
ATOM 442  C CB  . VAL A 0 62  . 57.777   25.835  -42.316  1.00 41.07 62  A 1 
ATOM 443  O O   . VAL A 0 62  . 56.952   24.522  -39.681  1.00 41.07 62  A 1 
ATOM 444  C CG1 . VAL A 0 62  . 56.409   25.841  -43.008  1.00 41.07 62  A 1 
ATOM 445  C CG2 . VAL A 0 62  . 58.758   26.627  -43.195  1.00 41.07 62  A 1 
ATOM 446  N N   . ALA A 0 63  . 55.672   26.367  -39.557  1.00 41.69 63  A 1 
ATOM 447  C CA  . ALA A 0 63  . 54.690   25.794  -38.651  1.00 41.69 63  A 1 
ATOM 448  C C   . ALA A 0 63  . 53.627   25.034  -39.451  1.00 41.69 63  A 1 
ATOM 449  C CB  . ALA A 0 63  . 54.103   26.912  -37.777  1.00 41.69 63  A 1 
ATOM 450  O O   . ALA A 0 63  . 52.711   25.648  -39.993  1.00 41.69 63  A 1 
ATOM 451  N N   . ALA A 0 64  . 53.756   23.709  -39.499  1.00 49.73 64  A 1 
ATOM 452  C CA  . ALA A 0 64  . 52.575   22.859  -39.527  1.00 49.73 64  A 1 
ATOM 453  C C   . ALA A 0 64  . 51.966   22.896  -38.117  1.00 49.73 64  A 1 
ATOM 454  C CB  . ALA A 0 64  . 52.972   21.441  -39.958  1.00 49.73 64  A 1 
ATOM 455  O O   . ALA A 0 64  . 52.695   22.741  -37.132  1.00 49.73 64  A 1 
ATOM 456  N N   . SER A 0 65  . 50.668   23.167  -38.032  1.00 53.28 65  A 1 
ATOM 457  C CA  . SER A 0 65  . 49.875   22.958  -36.824  1.00 53.28 65  A 1 
ATOM 458  C C   . SER A 0 65  . 48.851   21.884  -37.148  1.00 53.28 65  A 1 
ATOM 459  C CB  . SER A 0 65  . 49.205   24.243  -36.326  1.00 53.28 65  A 1 
ATOM 460  O O   . SER A 0 65  . 48.043   22.088  -38.049  1.00 53.28 65  A 1 
ATOM 461  O OG  . SER A 0 65  . 48.398   24.829  -37.329  1.00 53.28 65  A 1 
ATOM 462  N N   . ASP A 0 66  . 48.989   20.796  -36.416  1.00 60.84 66  A 1 
ATOM 463  C CA  . ASP A 0 66  . 48.174   19.591  -36.314  1.00 60.84 66  A 1 
ATOM 464  C C   . ASP A 0 66  . 47.694   19.663  -34.849  1.00 60.84 66  A 1 
ATOM 465  C CB  . ASP A 0 66  . 49.129   18.430  -36.697  1.00 60.84 66  A 1 
ATOM 466  O O   . ASP A 0 66  . 48.511   19.934  -33.947  1.00 60.84 66  A 1 
ATOM 467  C CG  . ASP A 0 66  . 48.890   17.030  -36.121  1.00 60.84 66  A 1 
ATOM 468  O OD1 . ASP A 0 66  . 48.056   16.898  -35.207  1.00 60.84 66  A 1 
ATOM 469  O OD2 . ASP A 0 66  . 49.749   16.164  -36.443  1.00 60.84 66  A 1 
ATOM 470  N N   . TRP A 0 67  . 46.377   19.654  -34.636  1.00 56.44 67  A 1 
ATOM 471  C CA  . TRP A 0 67  . 45.759   19.842  -33.322  1.00 56.44 67  A 1 
ATOM 472  C C   . TRP A 0 67  . 44.590   18.877  -33.134  1.00 56.44 67  A 1 
ATOM 473  C CB  . TRP A 0 67  . 45.342   21.310  -33.096  1.00 56.44 67  A 1 
ATOM 474  O O   . TRP A 0 67  . 43.443   19.219  -33.395  1.00 56.44 67  A 1 
ATOM 475  C CG  . TRP A 0 67  . 44.775   21.613  -31.730  1.00 56.44 67  A 1 
ATOM 476  C CD1 . TRP A 0 67  . 45.493   21.733  -30.590  1.00 56.44 67  A 1 
ATOM 477  C CD2 . TRP A 0 67  . 43.372   21.728  -31.318  1.00 56.44 67  A 1 
ATOM 478  C CE2 . TRP A 0 67  . 43.325   21.969  -29.910  1.00 56.44 67  A 1 
ATOM 479  C CE3 . TRP A 0 67  . 42.132   21.620  -31.980  1.00 56.44 67  A 1 
ATOM 480  N NE1 . TRP A 0 67  . 44.645   21.941  -29.516  1.00 56.44 67  A 1 
ATOM 481  C CH2 . TRP A 0 67  . 40.906   22.035  -29.904  1.00 56.44 67  A 1 
ATOM 482  C CZ2 . TRP A 0 67  . 42.122   22.135  -29.203  1.00 56.44 67  A 1 
ATOM 483  C CZ3 . TRP A 0 67  . 40.921   21.770  -31.283  1.00 56.44 67  A 1 
ATOM 484  N N   . ASP A 0 68  . 44.915   17.701  -32.605  1.00 79.84 68  A 1 
ATOM 485  C CA  . ASP A 0 68  . 43.953   16.779  -32.006  1.00 79.84 68  A 1 
ATOM 486  C C   . ASP A 0 68  . 43.426   17.318  -30.661  1.00 79.84 68  A 1 
ATOM 487  C CB  . ASP A 0 68  . 44.641   15.438  -31.693  1.00 79.84 68  A 1 
ATOM 488  O O   . ASP A 0 68  . 44.208   17.606  -29.741  1.00 79.84 68  A 1 
ATOM 489  C CG  . ASP A 0 68  . 45.037   14.562  -32.881  1.00 79.84 68  A 1 
ATOM 490  O OD1 . ASP A 0 68  . 44.173   14.343  -33.749  1.00 79.84 68  A 1 
ATOM 491  O OD2 . ASP A 0 68  . 46.130   13.947  -32.776  1.00 79.84 68  A 1 
ATOM 492  N N   . ALA A 0 69  . 42.107   17.320  -30.473  1.00 77.63 69  A 1 
ATOM 493  C CA  . ALA A 0 69  . 41.478   17.407  -29.157  1.00 77.63 69  A 1 
ATOM 494  C C   . ALA A 0 69  . 40.388   16.347  -28.980  1.00 77.63 69  A 1 
ATOM 495  C CB  . ALA A 0 69  . 40.944   18.821  -28.934  1.00 77.63 69  A 1 
ATOM 496  O O   . ALA A 0 69  . 39.570   16.111  -29.862  1.00 77.63 69  A 1 
ATOM 497  N N   . TRP A 0 70  . 40.344   15.727  -27.799  1.00 82.22 70  A 1 
ATOM 498  C CA  . TRP A 0 70  . 39.303   14.776  -27.409  1.00 82.22 70  A 1 
ATOM 499  C C   . TRP A 0 70  . 38.922   14.982  -25.946  1.00 82.22 70  A 1 
ATOM 500  C CB  . TRP A 0 70  . 39.776   13.336  -27.649  1.00 82.22 70  A 1 
ATOM 501  O O   . TRP A 0 70  . 39.799   15.134  -25.089  1.00 82.22 70  A 1 
ATOM 502  C CG  . TRP A 0 70  . 38.843   12.293  -27.108  1.00 82.22 70  A 1 
ATOM 503  C CD1 . TRP A 0 70  . 37.643   11.979  -27.641  1.00 82.22 70  A 1 
ATOM 504  C CD2 . TRP A 0 70  . 38.923   11.547  -25.853  1.00 82.22 70  A 1 
ATOM 505  C CE2 . TRP A 0 70  . 37.732   10.773  -25.710  1.00 82.22 70  A 1 
ATOM 506  C CE3 . TRP A 0 70  . 39.850   11.496  -24.789  1.00 82.22 70  A 1 
ATOM 507  N NE1 . TRP A 0 70  . 36.987   11.077  -26.829  1.00 82.22 70  A 1 
ATOM 508  C CH2 . TRP A 0 70  . 38.439   9.929   -23.551  1.00 82.22 70  A 1 
ATOM 509  C CZ2 . TRP A 0 70  . 37.488   9.967   -24.586  1.00 82.22 70  A 1 
ATOM 510  C CZ3 . TRP A 0 70  . 39.615   10.696  -23.652  1.00 82.22 70  A 1 
ATOM 511  N N   . GLY A 0 71  . 37.623   14.952  -25.659  1.00 80.68 71  A 1 
ATOM 512  C CA  . GLY A 0 71  . 37.088   15.136  -24.319  1.00 80.68 71  A 1 
ATOM 513  C C   . GLY A 0 71  . 35.903   14.232  -24.001  1.00 80.68 71  A 1 
ATOM 514  O O   . GLY A 0 71  . 35.250   13.655  -24.875  1.00 80.68 71  A 1 
ATOM 515  N N   . ARG A 0 72  . 35.662   14.104  -22.698  1.00 88.59 72  A 1 
ATOM 516  C CA  . ARG A 0 72  . 34.461   13.516  -22.116  1.00 88.59 72  A 1 
ATOM 517  C C   . ARG A 0 72  . 34.202   14.185  -20.774  1.00 88.59 72  A 1 
ATOM 518  C CB  . ARG A 0 72  . 34.633   11.997  -21.959  1.00 88.59 72  A 1 
ATOM 519  O O   . ARG A 0 72  . 35.141   14.258  -19.974  1.00 88.59 72  A 1 
ATOM 520  C CG  . ARG A 0 72  . 33.319   11.328  -21.540  1.00 88.59 72  A 1 
ATOM 521  C CD  . ARG A 0 72  . 33.518   9.830   -21.333  1.00 88.59 72  A 1 
ATOM 522  N NE  . ARG A 0 72  . 32.217   9.156   -21.272  1.00 88.59 72  A 1 
ATOM 523  N NH1 . ARG A 0 72  . 32.900   6.991   -21.495  1.00 88.59 72  A 1 
ATOM 524  N NH2 . ARG A 0 72  . 30.726   7.461   -21.476  1.00 88.59 72  A 1 
ATOM 525  C CZ  . ARG A 0 72  . 31.948   7.880   -21.414  1.00 88.59 72  A 1 
ATOM 526  N N   . ASP A 0 73  . 32.972   14.613  -20.524  1.00 80.72 73  A 1 
ATOM 527  C CA  . ASP A 0 73  . 32.511   14.965  -19.178  1.00 80.72 73  A 1 
ATOM 528  C C   . ASP A 0 73  . 31.479   13.936  -18.709  1.00 80.72 73  A 1 
ATOM 529  C CB  . ASP A 0 73  . 32.010   16.420  -19.089  1.00 80.72 73  A 1 
ATOM 530  O O   . ASP A 0 73  . 30.825   13.298  -19.527  1.00 80.72 73  A 1 
ATOM 531  C CG  . ASP A 0 73  . 32.210   17.016  -17.682  1.00 80.72 73  A 1 
ATOM 532  O OD1 . ASP A 0 73  . 32.527   16.238  -16.742  1.00 80.72 73  A 1 
ATOM 533  O OD2 . ASP A 0 73  . 32.207   18.262  -17.559  1.00 80.72 73  A 1 
ATOM 534  N N   . GLN A 0 74  . 31.414   13.687  -17.401  1.00 87.13 74  A 1 
ATOM 535  C CA  . GLN A 0 74  . 30.524   12.682  -16.815  1.00 87.13 74  A 1 
ATOM 536  C C   . GLN A 0 74  . 30.024   13.149  -15.450  1.00 87.13 74  A 1 
ATOM 537  C CB  . GLN A 0 74  . 31.208   11.307  -16.672  1.00 87.13 74  A 1 
ATOM 538  O O   . GLN A 0 74  . 30.702   12.949  -14.431  1.00 87.13 74  A 1 
ATOM 539  C CG  . GLN A 0 74  . 31.690   10.682  -17.986  1.00 87.13 74  A 1 
ATOM 540  C CD  . GLN A 0 74  . 31.637   9.163   -17.937  1.00 87.13 74  A 1 
ATOM 541  N NE2 . GLN A 0 74  . 30.620   8.578   -18.523  1.00 87.13 74  A 1 
ATOM 542  O OE1 . GLN A 0 74  . 32.483   8.472   -17.378  1.00 87.13 74  A 1 
ATOM 543  N N   . ASP A 0 75  . 28.817   13.703  -15.430  1.00 83.19 75  A 1 
ATOM 544  C CA  . ASP A 0 75  . 28.163   14.203  -14.226  1.00 83.19 75  A 1 
ATOM 545  C C   . ASP A 0 75  . 27.028   13.261  -13.803  1.00 83.19 75  A 1 
ATOM 546  C CB  . ASP A 0 75  . 27.715   15.669  -14.425  1.00 83.19 75  A 1 
ATOM 547  O O   . ASP A 0 75  . 26.094   12.972  -14.547  1.00 83.19 75  A 1 
ATOM 548  C CG  . ASP A 0 75  . 28.627   16.714  -13.752  1.00 83.19 75  A 1 
ATOM 549  O OD1 . ASP A 0 75  . 29.691   16.339  -13.204  1.00 83.19 75  A 1 
ATOM 550  O OD2 . ASP A 0 75  . 28.175   17.873  -13.597  1.00 83.19 75  A 1 
ATOM 551  N N   . LEU A 0 76  . 27.091   12.764  -12.562  1.00 88.56 76  A 1 
ATOM 552  C CA  . LEU A 0 76  . 26.059   11.895  -11.983  1.00 88.56 76  A 1 
ATOM 553  C C   . LEU A 0 76  . 25.530   12.494  -10.685  1.00 88.56 76  A 1 
ATOM 554  C CB  . LEU A 0 76  . 26.619   10.473  -11.786  1.00 88.56 76  A 1 
ATOM 555  O O   . LEU A 0 76  . 26.268   12.626  -9.705   1.00 88.56 76  A 1 
ATOM 556  C CG  . LEU A 0 76  . 25.647   9.488   -11.100  1.00 88.56 76  A 1 
ATOM 557  C CD1 . LEU A 0 76  . 24.419   9.153   -11.945  1.00 88.56 76  A 1 
ATOM 558  C CD2 . LEU A 0 76  . 26.363   8.171   -10.795  1.00 88.56 76  A 1 
ATOM 559  N N   . SER A 0 77  . 24.223   12.760  -10.640  1.00 87.62 77  A 1 
ATOM 560  C CA  . SER A 0 77  . 23.506   13.192  -9.443   1.00 87.62 77  A 1 
ATOM 561  C C   . SER A 0 77  . 22.421   12.192  -9.057   1.00 87.62 77  A 1 
ATOM 562  C CB  . SER A 0 77  . 22.910   14.585  -9.645   1.00 87.62 77  A 1 
ATOM 563  O O   . SER A 0 77  . 21.511   11.901  -9.833   1.00 87.62 77  A 1 
ATOM 564  O OG  . SER A 0 77  . 22.598   15.146  -8.380   1.00 87.62 77  A 1 
ATOM 565  N N   . VAL A 0 78  . 22.482   11.684  -7.826   1.00 90.07 78  A 1 
ATOM 566  C CA  . VAL A 0 78  . 21.425   10.840  -7.250   1.00 90.07 78  A 1 
ATOM 567  C C   . VAL A 0 78  . 20.957   11.453  -5.942   1.00 90.07 78  A 1 
ATOM 568  C CB  . VAL A 0 78  . 21.881   9.382   -7.049   1.00 90.07 78  A 1 
ATOM 569  O O   . VAL A 0 78  . 21.755   11.630  -5.021   1.00 90.07 78  A 1 
ATOM 570  C CG1 . VAL A 0 78  . 20.732   8.515   -6.508   1.00 90.07 78  A 1 
ATOM 571  C CG2 . VAL A 0 78  . 22.371   8.756   -8.361   1.00 90.07 78  A 1 
ATOM 572  N N   . SER A 0 79  . 19.659   11.732  -5.843   1.00 87.73 79  A 1 
ATOM 573  C CA  . SER A 0 79  . 18.989   12.122  -4.603   1.00 87.73 79  A 1 
ATOM 574  C C   . SER A 0 79  . 17.970   11.055  -4.231   1.00 87.73 79  A 1 
ATOM 575  C CB  . SER A 0 79  . 18.325   13.491  -4.764   1.00 87.73 79  A 1 
ATOM 576  O O   . SER A 0 79  . 17.043   10.792  -4.991   1.00 87.73 79  A 1 
ATOM 577  O OG  . SER A 0 79  . 17.918   13.973  -3.495   1.00 87.73 79  A 1 
ATOM 578  N N   . GLU A 0 80  . 18.138   10.423  -3.071   1.00 91.76 80  A 1 
ATOM 579  C CA  . GLU A 0 80  . 17.242   9.368   -2.592   1.00 91.76 80  A 1 
ATOM 580  C C   . GLU A 0 80  . 16.800   9.653   -1.155   1.00 91.76 80  A 1 
ATOM 581  C CB  . GLU A 0 80  . 17.911   7.993   -2.760   1.00 91.76 80  A 1 
ATOM 582  O O   . GLU A 0 80  . 17.603   10.027  -0.292   1.00 91.76 80  A 1 
ATOM 583  C CG  . GLU A 0 80  . 16.952   6.826   -2.473   1.00 91.76 80  A 1 
ATOM 584  C CD  . GLU A 0 80  . 17.554   5.469   -2.874   1.00 91.76 80  A 1 
ATOM 585  O OE1 . GLU A 0 80  . 16.851   4.696   -3.574   1.00 91.76 80  A 1 
ATOM 586  O OE2 . GLU A 0 80  . 18.699   5.187   -2.468   1.00 91.76 80  A 1 
ATOM 587  N N   . SER A 0 81  . 15.503   9.484   -0.903   1.00 90.69 81  A 1 
ATOM 588  C CA  . SER A 0 81  . 14.880   9.727   0.393    1.00 90.69 81  A 1 
ATOM 589  C C   . SER A 0 81  . 13.848   8.659   0.736    1.00 90.69 81  A 1 
ATOM 590  C CB  . SER A 0 81  . 14.273   11.132  0.446    1.00 90.69 81  A 1 
ATOM 591  O O   . SER A 0 81  . 13.095   8.186   -0.116   1.00 90.69 81  A 1 
ATOM 592  O OG  . SER A 0 81  . 13.155   11.250  -0.408   1.00 90.69 81  A 1 
ATOM 593  N N   . TYR A 0 82  . 13.808   8.296   2.015    1.00 94.18 82  A 1 
ATOM 594  C CA  . TYR A 0 82  . 12.821   7.380   2.576    1.00 94.18 82  A 1 
ATOM 595  C C   . TYR A 0 82  . 12.393   7.866   3.960    1.00 94.18 82  A 1 
ATOM 596  C CB  . TYR A 0 82  . 13.397   5.958   2.623    1.00 94.18 82  A 1 
ATOM 597  O O   . TYR A 0 82  . 13.223   8.316   4.764    1.00 94.18 82  A 1 
ATOM 598  C CG  . TYR A 0 82  . 12.586   4.978   3.452    1.00 94.18 82  A 1 
ATOM 599  C CD1 . TYR A 0 82  . 12.955   4.744   4.791    1.00 94.18 82  A 1 
ATOM 600  C CD2 . TYR A 0 82  . 11.460   4.327   2.908    1.00 94.18 82  A 1 
ATOM 601  C CE1 . TYR A 0 82  . 12.221   3.841   5.579    1.00 94.18 82  A 1 
ATOM 602  C CE2 . TYR A 0 82  . 10.720   3.420   3.696    1.00 94.18 82  A 1 
ATOM 603  O OH  . TYR A 0 82  . 10.443   2.277   5.804    1.00 94.18 82  A 1 
ATOM 604  C CZ  . TYR A 0 82  . 11.109   3.171   5.029    1.00 94.18 82  A 1 
ATOM 605  N N   . GLY A 0 83  . 11.101   7.744   4.255    1.00 90.94 83  A 1 
ATOM 606  C CA  . GLY A 0 83  . 10.550   8.056   5.563    1.00 90.94 83  A 1 
ATOM 607  C C   . GLY A 0 83  . 9.335    7.205   5.907    1.00 90.94 83  A 1 
ATOM 608  O O   . GLY A 0 83  . 8.576    6.767   5.047    1.00 90.94 83  A 1 
ATOM 609  N N   . LYS A 0 84  . 9.162    6.966   7.209    1.00 93.35 84  A 1 
ATOM 610  C CA  . LYS A 0 84  . 8.044    6.205   7.765    1.00 93.35 84  A 1 
ATOM 611  C C   . LYS A 0 84  . 7.569    6.855   9.060    1.00 93.35 84  A 1 
ATOM 612  C CB  . LYS A 0 84  . 8.470    4.742   7.956    1.00 93.35 84  A 1 
ATOM 613  O O   . LYS A 0 84  . 8.373    7.162   9.944    1.00 93.35 84  A 1 
ATOM 614  C CG  . LYS A 0 84  . 7.285    3.781   8.145    1.00 93.35 84  A 1 
ATOM 615  C CD  . LYS A 0 84  . 7.814    2.386   8.505    1.00 93.35 84  A 1 
ATOM 616  C CE  . LYS A 0 84  . 6.744    1.289   8.481    1.00 93.35 84  A 1 
ATOM 617  N NZ  . LYS A 0 84  . 6.564    0.721   7.121    1.00 93.35 84  A 1 
ATOM 618  N N   . THR A 0 85  . 6.262    7.035   9.183    1.00 89.79 85  A 1 
ATOM 619  C CA  . THR A 0 85  . 5.578    7.618   10.338   1.00 89.79 85  A 1 
ATOM 620  C C   . THR A 0 85  . 4.498    6.662   10.826   1.00 89.79 85  A 1 
ATOM 621  C CB  . THR A 0 85  . 4.976    8.985   9.980    1.00 89.79 85  A 1 
ATOM 622  O O   . THR A 0 85  . 3.715    6.154   10.036   1.00 89.79 85  A 1 
ATOM 623  C CG2 . THR A 0 85  . 4.261    9.657   11.154   1.00 89.79 85  A 1 
ATOM 624  O OG1 . THR A 0 85  . 6.029    9.845   9.620    1.00 89.79 85  A 1 
ATOM 625  N N   . ASN A 0 86  . 4.448    6.449   12.140   1.00 90.43 86  A 1 
ATOM 626  C CA  . ASN A 0 86  . 3.330    5.828   12.846   1.00 90.43 86  A 1 
ATOM 627  C C   . ASN A 0 86  . 2.941    6.787   13.976   1.00 90.43 86  A 1 
ATOM 628  C CB  . ASN A 0 86  . 3.746    4.436   13.361   1.00 90.43 86  A 1 
ATOM 629  O O   . ASN A 0 86  . 3.772    7.114   14.834   1.00 90.43 86  A 1 
ATOM 630  C CG  . ASN A 0 86  . 2.652    3.743   14.168   1.00 90.43 86  A 1 
ATOM 631  N ND2 . ASN A 0 86  . 2.028    2.728   13.635   1.00 90.43 86  A 1 
ATOM 632  O OD1 . ASN A 0 86  . 2.352    4.078   15.304   1.00 90.43 86  A 1 
ATOM 633  N N   . ALA A 0 87  . 1.703    7.266   13.953   1.00 89.91 87  A 1 
ATOM 634  C CA  . ALA A 0 87  . 1.133    8.150   14.955   1.00 89.91 87  A 1 
ATOM 635  C C   . ALA A 0 87  . -0.181   7.556   15.462   1.00 89.91 87  A 1 
ATOM 636  C CB  . ALA A 0 87  . 0.952    9.548   14.353   1.00 89.91 87  A 1 
ATOM 637  O O   . ALA A 0 87  . -1.029   7.136   14.680   1.00 89.91 87  A 1 
ATOM 638  N N   . LYS A 0 88  . -0.354   7.530   16.784   1.00 92.64 88  A 1 
ATOM 639  C CA  . LYS A 0 88  . -1.575   7.062   17.444   1.00 92.64 88  A 1 
ATOM 640  C C   . LYS A 0 88  . -1.982   8.072   18.500   1.00 92.64 88  A 1 
ATOM 641  C CB  . LYS A 0 88  . -1.383   5.664   18.056   1.00 92.64 88  A 1 
ATOM 642  O O   . LYS A 0 88  . -1.124   8.549   19.243   1.00 92.64 88  A 1 
ATOM 643  C CG  . LYS A 0 88  . -0.992   4.635   16.988   1.00 92.64 88  A 1 
ATOM 644  C CD  . LYS A 0 88  . -0.946   3.211   17.541   1.00 92.64 88  A 1 
ATOM 645  C CE  . LYS A 0 88  . -0.487   2.300   16.402   1.00 92.64 88  A 1 
ATOM 646  N NZ  . LYS A 0 88  . -0.538   0.870   16.786   1.00 92.64 88  A 1 
ATOM 647  N N   . SER A 0 89  . -3.269   8.366   18.573   1.00 87.94 89  A 1 
ATOM 648  C CA  . SER A 0 89  . -3.869   9.213   19.599   1.00 87.94 89  A 1 
ATOM 649  C C   . SER A 0 89  . -5.111   8.535   20.153   1.00 87.94 89  A 1 
ATOM 650  C CB  . SER A 0 89  . -4.221   10.598  19.046   1.00 87.94 89  A 1 
ATOM 651  O O   . SER A 0 89  . -5.931   8.032   19.385   1.00 87.94 89  A 1 
ATOM 652  O OG  . SER A 0 89  . -5.096   10.493  17.943   1.00 87.94 89  A 1 
ATOM 653  N N   . TYR A 0 90  . -5.243   8.574   21.472   1.00 88.00 90  A 1 
ATOM 654  C CA  . TYR A 0 90  . -6.415   8.122   22.204   1.00 88.00 90  A 1 
ATOM 655  C C   . TYR A 0 90  . -6.871   9.283   23.085   1.00 88.00 90  A 1 
ATOM 656  C CB  . TYR A 0 90  . -6.071   6.885   23.048   1.00 88.00 90  A 1 
ATOM 657  O O   . TYR A 0 90  . -6.034   9.901   23.747   1.00 88.00 90  A 1 
ATOM 658  C CG  . TYR A 0 90  . -5.378   5.768   22.287   1.00 88.00 90  A 1 
ATOM 659  C CD1 . TYR A 0 90  . -6.133   4.847   21.536   1.00 88.00 90  A 1 
ATOM 660  C CD2 . TYR A 0 90  . -3.974   5.654   22.332   1.00 88.00 90  A 1 
ATOM 661  C CE1 . TYR A 0 90  . -5.489   3.807   20.836   1.00 88.00 90  A 1 
ATOM 662  C CE2 . TYR A 0 90  . -3.325   4.613   21.642   1.00 88.00 90  A 1 
ATOM 663  O OH  . TYR A 0 90  . -3.445   2.664   20.266   1.00 88.00 90  A 1 
ATOM 664  C CZ  . TYR A 0 90  . -4.085   3.685   20.897   1.00 88.00 90  A 1 
ATOM 665  N N   . ALA A 0 91  . -8.164   9.570   23.077   1.00 86.22 91  A 1 
ATOM 666  C CA  . ALA A 0 91  . -8.827   10.474  24.002   1.00 86.22 91  A 1 
ATOM 667  C C   . ALA A 0 91  . -10.041  9.755   24.604   1.00 86.22 91  A 1 
ATOM 668  C CB  . ALA A 0 91  . -9.208   11.765  23.268   1.00 86.22 91  A 1 
ATOM 669  O O   . ALA A 0 91  . -10.662  8.928   23.938   1.00 86.22 91  A 1 
ATOM 670  N N   . ALA A 0 92  . -10.325  10.057  25.865   1.00 83.41 92  A 1 
ATOM 671  C CA  . ALA A 0 92  . -11.523  9.656   26.588   1.00 83.41 92  A 1 
ATOM 672  C C   . ALA A 0 92  . -11.852  10.794  27.563   1.00 83.41 92  A 1 
ATOM 673  C CB  . ALA A 0 92  . -11.278  8.325   27.309   1.00 83.41 92  A 1 
ATOM 674  O O   . ALA A 0 92  . -10.919  11.346  28.158   1.00 83.41 92  A 1 
ATOM 675  N N   . GLU A 0 93  . -13.121  11.179  27.691   1.00 76.56 93  A 1 
ATOM 676  C CA  . GLU A 0 93  . -13.509  12.336  28.514   1.00 76.56 93  A 1 
ATOM 677  C C   . GLU A 0 93  . -13.631  11.990  30.004   1.00 76.56 93  A 1 
ATOM 678  C CB  . GLU A 0 93  . -14.774  12.997  27.946   1.00 76.56 93  A 1 
ATOM 679  O O   . GLU A 0 93  . -12.998  12.650  30.833   1.00 76.56 93  A 1 
ATOM 680  C CG  . GLU A 0 93  . -14.439  13.738  26.643   1.00 76.56 93  A 1 
ATOM 681  C CD  . GLU A 0 93  . -15.637  14.505  26.069   1.00 76.56 93  A 1 
ATOM 682  O OE1 . GLU A 0 93  . -15.460  15.714  25.785   1.00 76.56 93  A 1 
ATOM 683  O OE2 . GLU A 0 93  . -16.692  13.866  25.856   1.00 76.56 93  A 1 
ATOM 684  N N   . SER A 0 94  . -14.346  10.916  30.347   1.00 78.19 94  A 1 
ATOM 685  C CA  . SER A 0 94  . -14.390  10.363  31.704   1.00 78.19 94  A 1 
ATOM 686  C C   . SER A 0 94  . -14.626  8.845   31.707   1.00 78.19 94  A 1 
ATOM 687  C CB  . SER A 0 94  . -15.423  11.103  32.569   1.00 78.19 94  A 1 
ATOM 688  O O   . SER A 0 94  . -14.887  8.226   30.671   1.00 78.19 94  A 1 
ATOM 689  O OG  . SER A 0 94  . -16.683  10.491  32.500   1.00 78.19 94  A 1 
ATOM 690  N N   . TYR A 0 95  . -14.462  8.244   32.884   1.00 76.90 95  A 1 
ATOM 691  C CA  . TYR A 0 95  . -14.860  6.874   33.177   1.00 76.90 95  A 1 
ATOM 692  C C   . TYR A 0 95  . -15.317  6.825   34.629   1.00 76.90 95  A 1 
ATOM 693  C CB  . TYR A 0 95  . -13.697  5.899   32.957   1.00 76.90 95  A 1 
ATOM 694  O O   . TYR A 0 95  . -14.483  6.935   35.535   1.00 76.90 95  A 1 
ATOM 695  C CG  . TYR A 0 95  . -13.988  4.494   33.463   1.00 76.90 95  A 1 
ATOM 696  C CD1 . TYR A 0 95  . -13.309  3.975   34.584   1.00 76.90 95  A 1 
ATOM 697  C CD2 . TYR A 0 95  . -14.982  3.722   32.835   1.00 76.90 95  A 1 
ATOM 698  C CE1 . TYR A 0 95  . -13.570  2.661   35.022   1.00 76.90 95  A 1 
ATOM 699  C CE2 . TYR A 0 95  . -15.228  2.402   33.250   1.00 76.90 95  A 1 
ATOM 700  O OH  . TYR A 0 95  . -14.712  0.575   34.715   1.00 76.90 95  A 1 
ATOM 701  C CZ  . TYR A 0 95  . -14.507  1.862   34.330   1.00 76.90 95  A 1 
ATOM 702  N N   . ASP A 0 96  . -16.616  6.640   34.828   1.00 81.49 96  A 1 
ATOM 703  C CA  . ASP A 0 96  . -17.227  6.597   36.149   1.00 81.49 96  A 1 
ATOM 704  C C   . ASP A 0 96  . -17.717  5.174   36.452   1.00 81.49 96  A 1 
ATOM 705  C CB  . ASP A 0 96  . -18.333  7.665   36.267   1.00 81.49 96  A 1 
ATOM 706  O O   . ASP A 0 96  . -18.456  4.563   35.681   1.00 81.49 96  A 1 
ATOM 707  C CG  . ASP A 0 96  . -17.819  9.106   36.464   1.00 81.49 96  A 1 
ATOM 708  O OD1 . ASP A 0 96  . -16.620  9.286   36.791   1.00 81.49 96  A 1 
ATOM 709  O OD2 . ASP A 0 96  . -18.662  10.030  36.416   1.00 81.49 96  A 1 
ATOM 710  N N   . GLU A 0 97  . -17.309  4.639   37.607   1.00 83.46 97  A 1 
ATOM 711  C CA  . GLU A 0 97  . -17.927  3.460   38.222   1.00 83.46 97  A 1 
ATOM 712  C C   . GLU A 0 97  . -18.716  3.915   39.449   1.00 83.46 97  A 1 
ATOM 713  C CB  . GLU A 0 97  . -16.906  2.385   38.660   1.00 83.46 97  A 1 
ATOM 714  O O   . GLU A 0 97  . -18.172  4.616   40.309   1.00 83.46 97  A 1 
ATOM 715  C CG  . GLU A 0 97  . -15.897  1.935   37.591   1.00 83.46 97  A 1 
ATOM 716  C CD  . GLU A 0 97  . -15.207  0.580   37.886   1.00 83.46 97  A 1 
ATOM 717  O OE1 . GLU A 0 97  . -14.216  0.247   37.190   1.00 83.46 97  A 1 
ATOM 718  O OE2 . GLU A 0 97  . -15.758  -0.296  38.590   1.00 83.46 97  A 1 
ATOM 719  N N   . TRP A 0 98  . -19.967  3.481   39.574   1.00 83.46 98  A 1 
ATOM 720  C CA  . TRP A 0 98  . -20.803  3.782   40.734   1.00 83.46 98  A 1 
ATOM 721  C C   . TRP A 0 98  . -21.491  2.524   41.269   1.00 83.46 98  A 1 
ATOM 722  C CB  . TRP A 0 98  . -21.771  4.925   40.397   1.00 83.46 98  A 1 
ATOM 723  O O   . TRP A 0 98  . -21.902  1.646   40.517   1.00 83.46 98  A 1 
ATOM 724  C CG  . TRP A 0 98  . -22.643  4.731   39.193   1.00 83.46 98  A 1 
ATOM 725  C CD1 . TRP A 0 98  . -22.342  5.112   37.929   1.00 83.46 98  A 1 
ATOM 726  C CD2 . TRP A 0 98  . -23.959  4.106   39.117   1.00 83.46 98  A 1 
ATOM 727  C CE2 . TRP A 0 98  . -24.405  4.152   37.761   1.00 83.46 98  A 1 
ATOM 728  C CE3 . TRP A 0 98  . -24.817  3.497   40.057   1.00 83.46 98  A 1 
ATOM 729  N NE1 . TRP A 0 98  . -23.380  4.776   37.082   1.00 83.46 98  A 1 
ATOM 730  C CH2 . TRP A 0 98  . -26.461  3.001   38.316   1.00 83.46 98  A 1 
ATOM 731  C CZ2 . TRP A 0 98  . -25.636  3.613   37.357   1.00 83.46 98  A 1 
ATOM 732  C CZ3 . TRP A 0 98  . -26.054  2.958   39.662   1.00 83.46 98  A 1 
ATOM 733  N N   . ASP A 0 99  . -21.596  2.442   42.595   1.00 83.99 99  A 1 
ATOM 734  C CA  . ASP A 0 99  . -22.275  1.384   43.346   1.00 83.99 99  A 1 
ATOM 735  C C   . ASP A 0 99  . -23.090  2.062   44.454   1.00 83.99 99  A 1 
ATOM 736  C CB  . ASP A 0 99  . -21.238  0.393   43.920   1.00 83.99 99  A 1 
ATOM 737  O O   . ASP A 0 99  . -22.541  2.819   45.262   1.00 83.99 99  A 1 
ATOM 738  C CG  . ASP A 0 99  . -21.841  -0.807  44.674   1.00 83.99 99  A 1 
ATOM 739  O OD1 . ASP A 0 99  . -23.075  -0.992  44.649   1.00 83.99 99  A 1 
ATOM 740  O OD2 . ASP A 0 99  . -21.061  -1.564  45.299   1.00 83.99 99  A 1 
ATOM 741  N N   . ASN A 0 100 . -24.398  1.834   44.462   1.00 81.13 100 A 1 
ATOM 742  C CA  . ASN A 0 100 . -25.326  2.299   45.479   1.00 81.13 100 A 1 
ATOM 743  C C   . ASN A 0 100 . -26.077  1.099   46.055   1.00 81.13 100 A 1 
ATOM 744  C CB  . ASN A 0 100 . -26.277  3.349   44.891   1.00 81.13 100 A 1 
ATOM 745  O O   . ASN A 0 100 . -26.862  0.450   45.363   1.00 81.13 100 A 1 
ATOM 746  C CG  . ASN A 0 100 . -27.191  3.887   45.976   1.00 81.13 100 A 1 
ATOM 747  N ND2 . ASN A 0 100 . -28.470  3.599   45.933   1.00 81.13 100 A 1 
ATOM 748  O OD1 . ASN A 0 100 . -26.746  4.542   46.902   1.00 81.13 100 A 1 
ATOM 749  N N   . GLN A 0 101 . -25.846  0.839   47.338   1.00 81.49 101 A 1 
ATOM 750  C CA  . GLN A 0 101 . -26.453  -0.262  48.075   1.00 81.49 101 A 1 
ATOM 751  C C   . GLN A 0 101 . -27.382  0.324   49.134   1.00 81.49 101 A 1 
ATOM 752  C CB  . GLN A 0 101 . -25.352  -1.137  48.700   1.00 81.49 101 A 1 
ATOM 753  O O   . GLN A 0 101 . -26.899  0.815   50.159   1.00 81.49 101 A 1 
ATOM 754  C CG  . GLN A 0 101 . -24.371  -1.702  47.666   1.00 81.49 101 A 1 
ATOM 755  C CD  . GLN A 0 101 . -23.267  -2.562  48.272   1.00 81.49 101 A 1 
ATOM 756  N NE2 . GLN A 0 101 . -22.332  -2.998  47.462   1.00 81.49 101 A 1 
ATOM 757  O OE1 . GLN A 0 101 . -23.194  -2.845  49.463   1.00 81.49 101 A 1 
ATOM 758  N N   . ASP A 0 102 . -28.690  0.255   48.903   1.00 70.54 102 A 1 
ATOM 759  C CA  . ASP A 0 102 . -29.683  0.584   49.922   1.00 70.54 102 A 1 
ATOM 760  C C   . ASP A 0 102 . -30.052  -0.691  50.689   1.00 70.54 102 A 1 
ATOM 761  C CB  . ASP A 0 102 . -30.898  1.330   49.343   1.00 70.54 102 A 1 
ATOM 762  O O   . ASP A 0 102 . -30.322  -1.743  50.114   1.00 70.54 102 A 1 
ATOM 763  C CG  . ASP A 0 102 . -31.349  2.443   50.292   1.00 70.54 102 A 1 
ATOM 764  O OD1 . ASP A 0 102 . -31.186  2.232   51.519   1.00 70.54 102 A 1 
ATOM 765  O OD2 . ASP A 0 102 . -31.720  3.528   49.787   1.00 70.54 102 A 1 
ATOM 766  N N   . ASN A 0 103 . -29.938  -0.639  52.011   1.00 78.58 103 A 1 
ATOM 767  C CA  . ASN A 0 103 . -30.067  -1.809  52.891   1.00 78.58 103 A 1 
ATOM 768  C C   . ASN A 0 103 . -30.893  -1.443  54.124   1.00 78.58 103 A 1 
ATOM 769  C CB  . ASN A 0 103 . -28.679  -2.364  53.269   1.00 78.58 103 A 1 
ATOM 770  O O   . ASN A 0 103 . -30.537  -1.794  55.263   1.00 78.58 103 A 1 
ATOM 771  C CG  . ASN A 0 103 . -27.982  -3.105  52.153   1.00 78.58 103 A 1 
ATOM 772  N ND2 . ASN A 0 103 . -27.160  -2.431  51.390   1.00 78.58 103 A 1 
ATOM 773  O OD1 . ASN A 0 103 . -28.076  -4.318  52.033   1.00 78.58 103 A 1 
ATOM 774  N N   . ASP A 0 104 . -31.942  -0.665  53.894   1.00 76.78 104 A 1 
ATOM 775  C CA  . ASP A 0 104 . -32.797  -0.165  54.948   1.00 76.78 104 A 1 
ATOM 776  C C   . ASP A 0 104 . -33.600  -1.295  55.615   1.00 76.78 104 A 1 
ATOM 777  C CB  . ASP A 0 104 . -33.615  1.057   54.456   1.00 76.78 104 A 1 
ATOM 778  O O   . ASP A 0 104 . -33.668  -2.456  55.187   1.00 76.78 104 A 1 
ATOM 779  C CG  . ASP A 0 104 . -33.011  2.424   54.856   1.00 76.78 104 A 1 
ATOM 780  O OD1 . ASP A 0 104 . -31.956  2.442   55.544   1.00 76.78 104 A 1 
ATOM 781  O OD2 . ASP A 0 104 . -33.704  3.453   54.686   1.00 76.78 104 A 1 
ATOM 782  N N   . LYS A 0 105 . -34.077  -0.987  56.824   1.00 72.45 105 A 1 
ATOM 783  C CA  . LYS A 0 105 . -34.851  -1.910  57.658   1.00 72.45 105 A 1 
ATOM 784  C C   . LYS A 0 105 . -35.852  -1.140  58.479   1.00 72.45 105 A 1 
ATOM 785  C CB  . LYS A 0 105 . -33.953  -2.741  58.587   1.00 72.45 105 A 1 
ATOM 786  O O   . LYS A 0 105 . -35.496  -0.491  59.467   1.00 72.45 105 A 1 
ATOM 787  C CG  . LYS A 0 105 . -33.107  -3.721  57.784   1.00 72.45 105 A 1 
ATOM 788  C CD  . LYS A 0 105 . -32.373  -4.731  58.650   1.00 72.45 105 A 1 
ATOM 789  C CE  . LYS A 0 105 . -31.640  -5.590  57.625   1.00 72.45 105 A 1 
ATOM 790  N NZ  . LYS A 0 105 . -30.891  -6.692  58.254   1.00 72.45 105 A 1 
ATOM 791  N N   . TRP A 0 106 . -37.122  -1.303  58.145   1.00 68.41 106 A 1 
ATOM 792  C CA  . TRP A 0 106 . -38.217  -0.677  58.866   1.00 68.41 106 A 1 
ATOM 793  C C   . TRP A 0 106 . -39.054  -1.699  59.646   1.00 68.41 106 A 1 
ATOM 794  C CB  . TRP A 0 106 . -39.013  0.203   57.904   1.00 68.41 106 A 1 
ATOM 795  O O   . TRP A 0 106 . -39.328  -2.825  59.227   1.00 68.41 106 A 1 
ATOM 796  C CG  . TRP A 0 106 . -39.465  -0.472  56.653   1.00 68.41 106 A 1 
ATOM 797  C CD1 . TRP A 0 106 . -38.779  -0.506  55.488   1.00 68.41 106 A 1 
ATOM 798  C CD2 . TRP A 0 106 . -40.708  -1.189  56.402   1.00 68.41 106 A 1 
ATOM 799  C CE2 . TRP A 0 106 . -40.713  -1.624  55.041   1.00 68.41 106 A 1 
ATOM 800  C CE3 . TRP A 0 106 . -41.843  -1.490  57.189   1.00 68.41 106 A 1 
ATOM 801  N NE1 . TRP A 0 106 . -39.503  -1.190  54.538   1.00 68.41 106 A 1 
ATOM 802  C CH2 . TRP A 0 106 . -42.919  -2.595  55.295   1.00 68.41 106 A 1 
ATOM 803  C CZ2 . TRP A 0 106 . -41.799  -2.318  54.490   1.00 68.41 106 A 1 
ATOM 804  C CZ3 . TRP A 0 106 . -42.940  -2.186  56.643   1.00 68.41 106 A 1 
ATOM 805  N N   . GLY A 0 107 . -39.469  -1.288  60.843   1.00 61.40 107 A 1 
ATOM 806  C CA  . GLY A 0 107 . -40.392  -2.035  61.690   1.00 61.40 107 A 1 
ATOM 807  C C   . GLY A 0 107 . -41.639  -1.203  61.939   1.00 61.40 107 A 1 
ATOM 808  O O   . GLY A 0 107 . -41.553  -0.108  62.497   1.00 61.40 107 A 1 
ATOM 809  N N   . ALA A 0 108 . -42.806  -1.726  61.567   1.00 54.58 108 A 1 
ATOM 810  C CA  . ALA A 0 108 . -44.076  -1.054  61.817   1.00 54.58 108 A 1 
ATOM 811  C C   . ALA A 0 108 . -44.449  -1.171  63.305   1.00 54.58 108 A 1 
ATOM 812  C CB  . ALA A 0 108 . -45.138  -1.626  60.870   1.00 54.58 108 A 1 
ATOM 813  O O   . ALA A 0 108 . -45.097  -2.125  63.738   1.00 54.58 108 A 1 
ATOM 814  N N   . GLN A 0 109 . -44.035  -0.197  64.119   1.00 54.09 109 A 1 
ATOM 815  C CA  . GLN A 0 109 . -44.430  -0.131  65.525   1.00 54.09 109 A 1 
ATOM 816  C C   . GLN A 0 109 . -45.774  0.600   65.659   1.00 54.09 109 A 1 
ATOM 817  C CB  . GLN A 0 109 . -43.290  0.461   66.374   1.00 54.09 109 A 1 
ATOM 818  O O   . GLN A 0 109 . -45.816  1.809   65.874   1.00 54.09 109 A 1 
ATOM 819  C CG  . GLN A 0 109 . -43.543  0.195   67.869   1.00 54.09 109 A 1 
ATOM 820  C CD  . GLN A 0 109 . -42.427  0.681   68.789   1.00 54.09 109 A 1 
ATOM 821  N NE2 . GLN A 0 109 . -42.663  0.720   70.081   1.00 54.09 109 A 1 
ATOM 822  O OE1 . GLN A 0 109 . -41.331  1.040   68.402   1.00 54.09 109 A 1 
ATOM 823  N N   . ALA A 0 110 . -46.885  -0.130  65.544   1.00 48.32 110 A 1 
ATOM 824  C CA  . ALA A 0 110 . -48.218  0.412   65.805   1.00 48.32 110 A 1 
ATOM 825  C C   . ALA A 0 110 . -48.450  0.600   67.319   1.00 48.32 110 A 1 
ATOM 826  C CB  . ALA A 0 110 . -49.267  -0.500  65.158   1.00 48.32 110 A 1 
ATOM 827  O O   . ALA A 0 110 . -48.352  -0.350  68.097   1.00 48.32 110 A 1 
ATOM 828  N N   . TRP A 0 111 . -48.764  1.826   67.752   1.00 44.87 111 A 1 
ATOM 829  C CA  . TRP A 0 111 . -49.064  2.143   69.155   1.00 44.87 111 A 1 
ATOM 830  C C   . TRP A 0 111 . -50.580  2.162   69.397   1.00 44.87 111 A 1 
ATOM 831  C CB  . TRP A 0 111 . -48.419  3.481   69.569   1.00 44.87 111 A 1 
ATOM 832  O O   . TRP A 0 111 . -51.226  3.189   69.208   1.00 44.87 111 A 1 
ATOM 833  C CG  . TRP A 0 111 . -46.932  3.493   69.789   1.00 44.87 111 A 1 
ATOM 834  C CD1 . TRP A 0 111 . -46.003  3.182   68.861   1.00 44.87 111 A 1 
ATOM 835  C CD2 . TRP A 0 111 . -46.172  3.924   70.965   1.00 44.87 111 A 1 
ATOM 836  C CE2 . TRP A 0 111 . -44.778  3.812   70.671   1.00 44.87 111 A 1 
ATOM 837  C CE3 . TRP A 0 111 . -46.517  4.442   72.234   1.00 44.87 111 A 1 
ATOM 838  N NE1 . TRP A 0 111 . -44.734  3.346   69.377   1.00 44.87 111 A 1 
ATOM 839  C CH2 . TRP A 0 111 . -44.160  4.689   72.841   1.00 44.87 111 A 1 
ATOM 840  C CZ2 . TRP A 0 111 . -43.782  4.175   71.589   1.00 44.87 111 A 1 
ATOM 841  C CZ3 . TRP A 0 111 . -45.525  4.826   73.160   1.00 44.87 111 A 1 
ATOM 842  N N   . GLY A 0 112 . -51.137  1.047   69.874   1.00 47.30 112 A 1 
ATOM 843  C CA  . GLY A 0 112 . -52.463  1.016   70.501   1.00 47.30 112 A 1 
ATOM 844  C C   . GLY A 0 112 . -52.350  1.304   72.000   1.00 47.30 112 A 1 
ATOM 845  O O   . GLY A 0 112 . -51.887  0.448   72.750   1.00 47.30 112 A 1 
ATOM 846  N N   . LYS A 0 113 . -52.708  2.520   72.431   1.00 42.70 113 A 1 
ATOM 847  C CA  . LYS A 0 113 . -52.811  2.916   73.849   1.00 42.70 113 A 1 
ATOM 848  C C   . LYS A 0 113 . -53.848  4.025   74.031   1.00 42.70 113 A 1 
ATOM 849  C CB  . LYS A 0 113 . -51.443  3.363   74.418   1.00 42.70 113 A 1 
ATOM 850  O O   . LYS A 0 113 . -53.501  5.206   74.075   1.00 42.70 113 A 1 
ATOM 851  C CG  . LYS A 0 113 . -50.716  2.258   75.189   1.00 42.70 113 A 1 
ATOM 852  C CD  . LYS A 0 113 . -49.453  2.829   75.837   1.00 42.70 113 A 1 
ATOM 853  C CE  . LYS A 0 113 . -48.745  1.710   76.598   1.00 42.70 113 A 1 
ATOM 854  N NZ  . LYS A 0 113 . -47.384  2.125   77.009   1.00 42.70 113 A 1 
ATOM 855  N N   . ASP A 0 114 . -55.098  3.645   74.221   1.00 39.99 114 A 1 
ATOM 856  C CA  . ASP A 0 114 . -56.031  4.400   75.046   1.00 39.99 114 A 1 
ATOM 857  C C   . ASP A 0 114 . -55.823  4.001   76.517   1.00 39.99 114 A 1 
ATOM 858  C CB  . ASP A 0 114 . -57.473  4.240   74.539   1.00 39.99 114 A 1 
ATOM 859  O O   . ASP A 0 114 . -55.596  2.843   76.864   1.00 39.99 114 A 1 
ATOM 860  C CG  . ASP A 0 114 . -57.984  2.799   74.393   1.00 39.99 114 A 1 
ATOM 861  O OD1 . ASP A 0 114 . -57.146  1.876   74.266   1.00 39.99 114 A 1 
ATOM 862  O OD2 . ASP A 0 114 . -59.222  2.664   74.345   1.00 39.99 114 A 1 
ATOM 863  N N   . ARG A 0 115 . -55.762  4.990   77.413   1.00 41.34 115 A 1 
ATOM 864  C CA  . ARG A 0 115 . -55.573  4.726   78.845   1.00 41.34 115 A 1 
ATOM 865  C C   . ARG A 0 115 . -56.325  5.748   79.672   1.00 41.34 115 A 1 
ATOM 866  C CB  . ARG A 0 115 . -54.081  4.601   79.211   1.00 41.34 115 A 1 
ATOM 867  O O   . ARG A 0 115 . -55.733  6.683   80.222   1.00 41.34 115 A 1 
ATOM 868  C CG  . ARG A 0 115 . -53.962  3.769   80.500   1.00 41.34 115 A 1 
ATOM 869  C CD  . ARG A 0 115 . -52.552  3.774   81.092   1.00 41.34 115 A 1 
ATOM 870  N NE  . ARG A 0 115 . -52.257  5.067   81.743   1.00 41.34 115 A 1 
ATOM 871  N NH1 . ARG A 0 115 . -50.407  4.408   82.925   1.00 41.34 115 A 1 
ATOM 872  N NH2 . ARG A 0 115 . -51.184  6.493   83.149   1.00 41.34 115 A 1 
ATOM 873  C CZ  . ARG A 0 115 . -51.286  5.317   82.599   1.00 41.34 115 A 1 
ATOM 874  N N   . ASP A 0 116 . -57.625  5.525   79.768   1.00 42.58 116 A 1 
ATOM 875  C CA  . ASP A 0 116 . -58.543  6.347   80.541   1.00 42.58 116 A 1 
ATOM 876  C C   . ASP A 0 116 . -58.218  6.264   82.036   1.00 42.58 116 A 1 
ATOM 877  C CB  . ASP A 0 116 . -59.989  5.934   80.229   1.00 42.58 116 A 1 
ATOM 878  O O   . ASP A 0 116 . -58.502  5.286   82.725   1.00 42.58 116 A 1 
ATOM 879  C CG  . ASP A 0 116 . -60.448  6.376   78.835   1.00 42.58 116 A 1 
ATOM 880  O OD1 . ASP A 0 116 . -59.698  7.149   78.192   1.00 42.58 116 A 1 
ATOM 881  O OD2 . ASP A 0 116 . -61.581  5.999   78.478   1.00 42.58 116 A 1 
ATOM 882  N N   . VAL A 0 117 . -57.587  7.320   82.557   1.00 40.92 117 A 1 
ATOM 883  C CA  . VAL A 0 117 . -57.276  7.462   83.984   1.00 40.92 117 A 1 
ATOM 884  C C   . VAL A 0 117 . -57.972  8.707   84.522   1.00 40.92 117 A 1 
ATOM 885  C CB  . VAL A 0 117 . -55.756  7.462   84.249   1.00 40.92 117 A 1 
ATOM 886  O O   . VAL A 0 117 . -57.447  9.817   84.433   1.00 40.92 117 A 1 
ATOM 887  C CG1 . VAL A 0 117 . -55.451  7.590   85.750   1.00 40.92 117 A 1 
ATOM 888  C CG2 . VAL A 0 117 . -55.098  6.157   83.776   1.00 40.92 117 A 1 
ATOM 889  N N   . TYR A 0 118 . -59.152  8.515   85.117   1.00 35.18 118 A 1 
ATOM 890  C CA  . TYR A 0 118 . -59.858  9.570   85.846   1.00 35.18 118 A 1 
ATOM 891  C C   . TYR A 0 118 . -59.397  9.639   87.312   1.00 35.18 118 A 1 
ATOM 892  C CB  . TYR A 0 118 . -61.372  9.414   85.700   1.00 35.18 118 A 1 
ATOM 893  O O   . TYR A 0 118 . -59.330  8.636   88.019   1.00 35.18 118 A 1 
ATOM 894  C CG  . TYR A 0 118 . -62.125  10.613  86.239   1.00 35.18 118 A 1 
ATOM 895  C CD1 . TYR A 0 118 . -62.666  10.577  87.538   1.00 35.18 118 A 1 
ATOM 896  C CD2 . TYR A 0 118 . -62.250  11.778  85.456   1.00 35.18 118 A 1 
ATOM 897  C CE1 . TYR A 0 118 . -63.353  11.695  88.047   1.00 35.18 118 A 1 
ATOM 898  C CE2 . TYR A 0 118 . -62.935  12.900  85.962   1.00 35.18 118 A 1 
ATOM 899  O OH  . TYR A 0 118 . -64.171  13.928  87.748   1.00 35.18 118 A 1 
ATOM 900  C CZ  . TYR A 0 118 . -63.496  12.855  87.258   1.00 35.18 118 A 1 
ATOM 901  N N   . GLY A 0 119 . -59.011  10.842  87.737   1.00 31.66 119 A 1 
ATOM 902  C CA  . GLY A 0 119 . -58.090  11.083  88.847   1.00 31.66 119 A 1 
ATOM 903  C C   . GLY A 0 119 . -58.589  10.922  90.289   1.00 31.66 119 A 1 
ATOM 904  O O   . GLY A 0 119 . -59.771  11.046  90.588   1.00 31.66 119 A 1 
ATOM 905  N N   . ALA A 0 120 . -57.612  10.826  91.204   1.00 33.18 120 A 1 
ATOM 906  C CA  . ALA A 0 120 . -57.429  11.818  92.275   1.00 33.18 120 A 1 
ATOM 907  C C   . ALA A 0 120 . -56.068  11.683  93.008   1.00 33.18 120 A 1 
ATOM 908  C CB  . ALA A 0 120 . -58.569  11.750  93.305   1.00 33.18 120 A 1 
ATOM 909  O O   . ALA A 0 120 . -55.762  10.658  93.606   1.00 33.18 120 A 1 
ATOM 910  N N   . SER A 0 121 . -55.333  12.801  93.083   1.00 35.11 121 A 1 
ATOM 911  C CA  . SER A 0 121 . -54.294  13.154  94.079   1.00 35.11 121 A 1 
ATOM 912  C C   . SER A 0 121 . -52.843  12.599  94.014   1.00 35.11 121 A 1 
ATOM 913  C CB  . SER A 0 121 . -54.856  13.115  95.510   1.00 35.11 121 A 1 
ATOM 914  O O   . SER A 0 121 . -52.550  11.434  94.245   1.00 35.11 121 A 1 
ATOM 915  O OG  . SER A 0 121 . -55.078  11.807  95.984   1.00 35.11 121 A 1 
ATOM 916  N N   . SER A 0 122 . -51.928  13.576  93.897   1.00 31.59 122 A 1 
ATOM 917  C CA  . SER A 0 122 . -50.625  13.735  94.585   1.00 31.59 122 A 1 
ATOM 918  C C   . SER A 0 122 . -49.385  12.865  94.276   1.00 31.59 122 A 1 
ATOM 919  C CB  . SER A 0 122 . -50.804  13.881  96.106   1.00 31.59 122 A 1 
ATOM 920  O O   . SER A 0 122 . -49.278  11.716  94.674   1.00 31.59 122 A 1 
ATOM 921  O OG  . SER A 0 122 . -51.567  12.845  96.673   1.00 31.59 122 A 1 
ATOM 922  N N   . TYR A 0 123 . -48.357  13.589  93.800   1.00 29.17 123 A 1 
ATOM 923  C CA  . TYR A 0 123 . -46.912  13.431  94.048   1.00 29.17 123 A 1 
ATOM 924  C C   . TYR A 0 123 . -46.150  12.216  93.476   1.00 29.17 123 A 1 
ATOM 925  C CB  . TYR A 0 123 . -46.589  13.657  95.541   1.00 29.17 123 A 1 
ATOM 926  O O   . TYR A 0 123 . -46.182  11.114  94.008   1.00 29.17 123 A 1 
ATOM 927  C CG  . TYR A 0 123 . -46.377  15.115  95.916   1.00 29.17 123 A 1 
ATOM 928  C CD1 . TYR A 0 123 . -45.067  15.613  96.075   1.00 29.17 123 A 1 
ATOM 929  C CD2 . TYR A 0 123 . -47.476  15.976  96.096   1.00 29.17 123 A 1 
ATOM 930  C CE1 . TYR A 0 123 . -44.856  16.965  96.408   1.00 29.17 123 A 1 
ATOM 931  C CE2 . TYR A 0 123 . -47.270  17.329  96.425   1.00 29.17 123 A 1 
ATOM 932  O OH  . TYR A 0 123 . -45.772  19.134  96.897   1.00 29.17 123 A 1 
ATOM 933  C CZ  . TYR A 0 123 . -45.961  17.827  96.581   1.00 29.17 123 A 1 
ATOM 934  N N   . GLY A 0 124 . -45.243  12.516  92.532   1.00 34.71 124 A 1 
ATOM 935  C CA  . GLY A 0 124 . -43.913  11.892  92.547   1.00 34.71 124 A 1 
ATOM 936  C C   . GLY A 0 124 . -43.512  10.972  91.391   1.00 34.71 124 A 1 
ATOM 937  O O   . GLY A 0 124 . -43.085  9.854   91.659   1.00 34.71 124 A 1 
ATOM 938  N N   . LYS A 0 125 . -43.511  11.465  90.141   1.00 38.84 125 A 1 
ATOM 939  C CA  . LYS A 0 125 . -42.358  11.319  89.215   1.00 38.84 125 A 1 
ATOM 940  C C   . LYS A 0 125 . -42.581  12.060  87.893   1.00 38.84 125 A 1 
ATOM 941  C CB  . LYS A 0 125 . -42.003  9.841   88.919   1.00 38.84 125 A 1 
ATOM 942  O O   . LYS A 0 125 . -43.380  11.642  87.064   1.00 38.84 125 A 1 
ATOM 943  C CG  . LYS A 0 125 . -40.729  9.435   89.682   1.00 38.84 125 A 1 
ATOM 944  C CD  . LYS A 0 125 . -40.497  7.924   89.627   1.00 38.84 125 A 1 
ATOM 945  C CE  . LYS A 0 125 . -39.255  7.568   90.450   1.00 38.84 125 A 1 
ATOM 946  N NZ  . LYS A 0 125 . -38.953  6.117   90.371   1.00 38.84 125 A 1 
ATOM 947  N N   . ALA A 0 126 . -41.807  13.121  87.681   1.00 31.21 126 A 1 
ATOM 948  C CA  . ALA A 0 126 . -41.539  13.616  86.338   1.00 31.21 126 A 1 
ATOM 949  C C   . ALA A 0 126 . -40.558  12.654  85.648   1.00 31.21 126 A 1 
ATOM 950  C CB  . ALA A 0 126 . -40.977  15.041  86.433   1.00 31.21 126 A 1 
ATOM 951  O O   . ALA A 0 126 . -39.525  12.313  86.225   1.00 31.21 126 A 1 
ATOM 952  N N   . ALA A 0 127 . -40.877  12.236  84.426   1.00 33.03 127 A 1 
ATOM 953  C CA  . ALA A 0 127 . -39.961  11.546  83.526   1.00 33.03 127 A 1 
ATOM 954  C C   . ALA A 0 127 . -39.923  12.336  82.214   1.00 33.03 127 A 1 
ATOM 955  C CB  . ALA A 0 127 . -40.389  10.082  83.368   1.00 33.03 127 A 1 
ATOM 956  O O   . ALA A 0 127 . -40.693  12.093  81.289   1.00 33.03 127 A 1 
ATOM 957  N N   . SER A 0 128 . -39.071  13.356  82.189   1.00 34.73 128 A 1 
ATOM 958  C CA  . SER A 0 128 . -38.800  14.169  81.010   1.00 34.73 128 A 1 
ATOM 959  C C   . SER A 0 128 . -37.959  13.389  80.000   1.00 34.73 128 A 1 
ATOM 960  C CB  . SER A 0 128 . -38.035  15.427  81.441   1.00 34.73 128 A 1 
ATOM 961  O O   . SER A 0 128 . -36.833  13.009  80.315   1.00 34.73 128 A 1 
ATOM 962  O OG  . SER A 0 128 . -36.932  15.060  82.254   1.00 34.73 128 A 1 
ATOM 963  N N   . ALA A 0 129 . -38.466  13.241  78.780   1.00 36.73 129 A 1 
ATOM 964  C CA  . ALA A 0 129 . -37.671  12.944  77.593   1.00 36.73 129 A 1 
ATOM 965  C C   . ALA A 0 129 . -38.200  13.820  76.449   1.00 36.73 129 A 1 
ATOM 966  C CB  . ALA A 0 129 . -37.714  11.440  77.296   1.00 36.73 129 A 1 
ATOM 967  O O   . ALA A 0 129 . -39.099  13.436  75.709   1.00 36.73 129 A 1 
ATOM 968  N N   . ALA A 0 130 . -37.686  15.046  76.385   1.00 33.43 130 A 1 
ATOM 969  C CA  . ALA A 0 130 . -37.866  15.954  75.261   1.00 33.43 130 A 1 
ATOM 970  C C   . ALA A 0 130 . -36.547  16.041  74.483   1.00 33.43 130 A 1 
ATOM 971  C CB  . ALA A 0 130 . -38.303  17.326  75.795   1.00 33.43 130 A 1 
ATOM 972  O O   . ALA A 0 130 . -35.490  15.858  75.088   1.00 33.43 130 A 1 
ATOM 973  N N   . ASN A 0 131 . -36.638  16.445  73.210   1.00 30.59 131 A 1 
ATOM 974  C CA  . ASN A 0 131 . -35.533  16.827  72.315   1.00 30.59 131 A 1 
ATOM 975  C C   . ASN A 0 131 . -34.658  15.662  71.789   1.00 30.59 131 A 1 
ATOM 976  C CB  . ASN A 0 131 . -34.707  17.945  72.995   1.00 30.59 131 A 1 
ATOM 977  O O   . ASN A 0 131 . -34.400  14.703  72.505   1.00 30.59 131 A 1 
ATOM 978  C CG  . ASN A 0 131 . -35.538  19.150  73.396   1.00 30.59 131 A 1 
ATOM 979  N ND2 . ASN A 0 131 . -35.054  19.942  74.322   1.00 30.59 131 A 1 
ATOM 980  O OD1 . ASN A 0 131 . -36.623  19.409  72.902   1.00 30.59 131 A 1 
ATOM 981  N N   . ALA A 0 132 . -34.133  15.709  70.559   1.00 33.69 132 A 1 
ATOM 982  C CA  . ALA A 0 132 . -34.414  16.611  69.432   1.00 33.69 132 A 1 
ATOM 983  C C   . ALA A 0 132 . -33.922  15.995  68.106   1.00 33.69 132 A 1 
ATOM 984  C CB  . ALA A 0 132 . -33.744  17.982  69.642   1.00 33.69 132 A 1 
ATOM 985  O O   . ALA A 0 132 . -33.208  14.996  68.089   1.00 33.69 132 A 1 
ATOM 986  N N   . ASP A 0 133 . -34.323  16.633  67.011   1.00 32.36 133 A 1 
ATOM 987  C CA  . ASP A 0 133 . -33.961  16.333  65.629   1.00 32.36 133 A 1 
ATOM 988  C C   . ASP A 0 133 . -32.509  16.755  65.266   1.00 32.36 133 A 1 
ATOM 989  C CB  . ASP A 0 133 . -35.026  17.066  64.786   1.00 32.36 133 A 1 
ATOM 990  O O   . ASP A 0 133 . -32.026  17.783  65.739   1.00 32.36 133 A 1 
ATOM 991  C CG  . ASP A 0 133 . -34.940  16.824  63.285   1.00 32.36 133 A 1 
ATOM 992  O OD1 . ASP A 0 133 . -34.432  15.758  62.891   1.00 32.36 133 A 1 
ATOM 993  O OD2 . ASP A 0 133 . -35.336  17.738  62.523   1.00 32.36 133 A 1 
ATOM 994  N N   . ARG A 0 134 . -31.893  15.985  64.352   1.00 33.32 134 A 1 
ATOM 995  C CA  . ARG A 0 134 . -30.714  16.247  63.484   1.00 33.32 134 A 1 
ATOM 996  C C   . ARG A 0 134 . -29.275  16.501  64.014   1.00 33.32 134 A 1 
ATOM 997  C CB  . ARG A 0 134 . -31.100  17.308  62.433   1.00 33.32 134 A 1 
ATOM 998  O O   . ARG A 0 134 . -28.992  17.415  64.773   1.00 33.32 134 A 1 
ATOM 999  C CG  . ARG A 0 134 . -31.681  16.655  61.169   1.00 33.32 134 A 1 
ATOM 1000 C CD  . ARG A 0 134 . -32.152  17.696  60.154   1.00 33.32 134 A 1 
ATOM 1001 N NE  . ARG A 0 134 . -33.444  18.266  60.559   1.00 33.32 134 A 1 
ATOM 1002 N NH1 . ARG A 0 134 . -33.775  19.738  58.830   1.00 33.32 134 A 1 
ATOM 1003 N NH2 . ARG A 0 134 . -35.354  19.422  60.390   1.00 33.32 134 A 1 
ATOM 1004 C CZ  . ARG A 0 134 . -34.178  19.147  59.921   1.00 33.32 134 A 1 
ATOM 1005 N N   . TYR A 0 135 . -28.362  15.801  63.313   1.00 33.77 135 A 1 
ATOM 1006 C CA  . TYR A 0 135 . -26.969  16.133  62.925   1.00 33.77 135 A 1 
ATOM 1007 C C   . TYR A 0 135 . -25.820  16.188  63.958   1.00 33.77 135 A 1 
ATOM 1008 C CB  . TYR A 0 135 . -26.933  17.390  62.026   1.00 33.77 135 A 1 
ATOM 1009 O O   . TYR A 0 135 . -25.843  16.948  64.917   1.00 33.77 135 A 1 
ATOM 1010 C CG  . TYR A 0 135 . -26.825  17.100  60.541   1.00 33.77 135 A 1 
ATOM 1011 C CD1 . TYR A 0 135 . -25.574  17.143  59.893   1.00 33.77 135 A 1 
ATOM 1012 C CD2 . TYR A 0 135 . -27.982  16.795  59.803   1.00 33.77 135 A 1 
ATOM 1013 C CE1 . TYR A 0 135 . -25.483  16.880  58.510   1.00 33.77 135 A 1 
ATOM 1014 C CE2 . TYR A 0 135 . -27.898  16.531  58.424   1.00 33.77 135 A 1 
ATOM 1015 O OH  . TYR A 0 135 . -26.588  16.335  56.438   1.00 33.77 135 A 1 
ATOM 1016 C CZ  . TYR A 0 135 . -26.649  16.576  57.772   1.00 33.77 135 A 1 
ATOM 1017 N N   . GLY A 0 136 . -24.699  15.544  63.585   1.00 35.13 136 A 1 
ATOM 1018 C CA  . GLY A 0 136 . -23.360  16.132  63.770   1.00 35.13 136 A 1 
ATOM 1019 C C   . GLY A 0 136 . -22.339  15.378  64.636   1.00 35.13 136 A 1 
ATOM 1020 O O   . GLY A 0 136 . -22.270  15.607  65.832   1.00 35.13 136 A 1 
ATOM 1021 N N   . TYR A 0 137 . -21.473  14.600  63.972   1.00 32.80 137 A 1 
ATOM 1022 C CA  . TYR A 0 137 . -20.006  14.519  64.164   1.00 32.80 137 A 1 
ATOM 1023 C C   . TYR A 0 137 . -19.378  14.387  65.578   1.00 32.80 137 A 1 
ATOM 1024 C CB  . TYR A 0 137 . -19.368  15.717  63.427   1.00 32.80 137 A 1 
ATOM 1025 O O   . TYR A 0 137 . -19.528  15.246  66.439   1.00 32.80 137 A 1 
ATOM 1026 C CG  . TYR A 0 137 . -18.235  15.358  62.488   1.00 32.80 137 A 1 
ATOM 1027 C CD1 . TYR A 0 137 . -16.896  15.412  62.923   1.00 32.80 137 A 1 
ATOM 1028 C CD2 . TYR A 0 137 . -18.531  15.017  61.154   1.00 32.80 137 A 1 
ATOM 1029 C CE1 . TYR A 0 137 . -15.851  15.137  62.017   1.00 32.80 137 A 1 
ATOM 1030 C CE2 . TYR A 0 137 . -17.490  14.743  60.249   1.00 32.80 137 A 1 
ATOM 1031 O OH  . TYR A 0 137 . -15.154  14.560  59.786   1.00 32.80 137 A 1 
ATOM 1032 C CZ  . TYR A 0 137 . -16.149  14.808  60.675   1.00 32.80 137 A 1 
ATOM 1033 N N   . GLY A 0 138 . -18.455  13.424  65.728   1.00 37.58 138 A 1 
ATOM 1034 C CA  . GLY A 0 138 . -17.398  13.463  66.756   1.00 37.58 138 A 1 
ATOM 1035 C C   . GLY A 0 138 . -17.405  12.287  67.736   1.00 37.58 138 A 1 
ATOM 1036 O O   . GLY A 0 138 . -18.272  12.177  68.596   1.00 37.58 138 A 1 
ATOM 1037 N N   . GLY A 0 139 . -16.409  11.407  67.621   1.00 35.06 139 A 1 
ATOM 1038 C CA  . GLY A 0 139 . -16.256  10.246  68.500   1.00 35.06 139 A 1 
ATOM 1039 C C   . GLY A 0 139 . -15.298  10.444  69.683   1.00 35.06 139 A 1 
ATOM 1040 O O   . GLY A 0 139 . -14.621  11.458  69.810   1.00 35.06 139 A 1 
ATOM 1041 N N   . ALA A 0 140 . -15.187  9.366   70.465   1.00 36.77 140 A 1 
ATOM 1042 C CA  . ALA A 0 140 . -14.081  9.010   71.363   1.00 36.77 140 A 1 
ATOM 1043 C C   . ALA A 0 140 . -13.848  9.810   72.676   1.00 36.77 140 A 1 
ATOM 1044 C CB  . ALA A 0 140 . -12.801  8.833   70.534   1.00 36.77 140 A 1 
ATOM 1045 O O   . ALA A 0 140 . -13.099  10.775  72.731   1.00 36.77 140 A 1 
ATOM 1046 N N   . ALA A 0 141 . -14.313  9.179   73.766   1.00 37.99 141 A 1 
ATOM 1047 C CA  . ALA A 0 141 . -13.549  8.862   74.989   1.00 37.99 141 A 1 
ATOM 1048 C C   . ALA A 0 141 . -13.070  9.977   75.957   1.00 37.99 141 A 1 
ATOM 1049 C CB  . ALA A 0 141 . -12.378  7.946   74.592   1.00 37.99 141 A 1 
ATOM 1050 O O   . ALA A 0 141 . -12.314  10.871  75.606   1.00 37.99 141 A 1 
ATOM 1051 N N   . GLY A 0 142 . -13.343  9.797   77.263   1.00 39.31 142 A 1 
ATOM 1052 C CA  . GLY A 0 142 . -12.658  10.560  78.323   1.00 39.31 142 A 1 
ATOM 1053 C C   . GLY A 0 142 . -13.264  10.439  79.729   1.00 39.31 142 A 1 
ATOM 1054 O O   . GLY A 0 142 . -14.250  11.081  80.048   1.00 39.31 142 A 1 
ATOM 1055 N N   . LYS A 0 143 . -12.659  9.612   80.584   1.00 38.78 143 A 1 
ATOM 1056 C CA  . LYS A 0 143 . -13.082  9.234   81.950   1.00 38.78 143 A 1 
ATOM 1057 C C   . LYS A 0 143 . -13.232  10.376  82.987   1.00 38.78 143 A 1 
ATOM 1058 C CB  . LYS A 0 143 . -11.984  8.317   82.520   1.00 38.78 143 A 1 
ATOM 1059 O O   . LYS A 0 143 . -12.312  11.170  83.142   1.00 38.78 143 A 1 
ATOM 1060 C CG  . LYS A 0 143 . -11.691  7.030   81.737   1.00 38.78 143 A 1 
ATOM 1061 C CD  . LYS A 0 143 . -10.492  6.325   82.386   1.00 38.78 143 A 1 
ATOM 1062 C CE  . LYS A 0 143 . -10.234  4.970   81.724   1.00 38.78 143 A 1 
ATOM 1063 N NZ  . LYS A 0 143 . -9.104   4.256   82.371   1.00 38.78 143 A 1 
ATOM 1064 N N   . GLY A 0 144 . -14.216  10.219  83.888   1.00 38.19 144 A 1 
ATOM 1065 C CA  . GLY A 0 144 . -14.146  10.595  85.323   1.00 38.19 144 A 1 
ATOM 1066 C C   . GLY A 0 144 . -14.261  12.092  85.680   1.00 38.19 144 A 1 
ATOM 1067 O O   . GLY A 0 144 . -14.281  12.939  84.804   1.00 38.19 144 A 1 
ATOM 1068 N N   . HIS A 0 145 . -14.335  12.501  86.957   1.00 32.66 145 A 1 
ATOM 1069 C CA  . HIS A 0 145 . -14.626  11.774  88.209   1.00 32.66 145 A 1 
ATOM 1070 C C   . HIS A 0 145 . -14.935  12.797  89.344   1.00 32.66 145 A 1 
ATOM 1071 C CB  . HIS A 0 145 . -13.413  10.903  88.627   1.00 32.66 145 A 1 
ATOM 1072 O O   . HIS A 0 145 . -14.332  13.860  89.376   1.00 32.66 145 A 1 
ATOM 1073 C CG  . HIS A 0 145 . -13.742  9.476   89.013   1.00 32.66 145 A 1 
ATOM 1074 C CD2 . HIS A 0 145 . -13.248  8.346   88.415   1.00 32.66 145 A 1 
ATOM 1075 N ND1 . HIS A 0 145 . -14.475  9.058   90.102   1.00 32.66 145 A 1 
ATOM 1076 C CE1 . HIS A 0 145 . -14.422  7.714   90.150   1.00 32.66 145 A 1 
ATOM 1077 N NE2 . HIS A 0 145 . -13.696  7.235   89.133   1.00 32.66 145 A 1 
ATOM 1078 N N   . HIS A 0 146 . -15.770  12.418  90.326   1.00 36.05 146 A 1 
ATOM 1079 C CA  . HIS A 0 146 . -15.859  12.958  91.710   1.00 36.05 146 A 1 
ATOM 1080 C C   . HIS A 0 146 . -16.355  14.396  92.047   1.00 36.05 146 A 1 
ATOM 1081 C CB  . HIS A 0 146 . -14.522  12.732  92.439   1.00 36.05 146 A 1 
ATOM 1082 O O   . HIS A 0 146 . -15.618  15.367  91.937   1.00 36.05 146 A 1 
ATOM 1083 C CG  . HIS A 0 146 . -14.139  11.291  92.606   1.00 36.05 146 A 1 
ATOM 1084 C CD2 . HIS A 0 146 . -12.935  10.731  92.274   1.00 36.05 146 A 1 
ATOM 1085 N ND1 . HIS A 0 146 . -14.886  10.320  93.238   1.00 36.05 146 A 1 
ATOM 1086 C CE1 . HIS A 0 146 . -14.144  9.203   93.299   1.00 36.05 146 A 1 
ATOM 1087 N NE2 . HIS A 0 146 . -12.963  9.402   92.702   1.00 36.05 146 A 1 
ATOM 1088 N N   . GLY A 0 147 . -17.469  14.438  92.805   1.00 39.76 147 A 1 
ATOM 1089 C CA  . GLY A 0 147 . -17.501  14.978  94.188   1.00 39.76 147 A 1 
ATOM 1090 C C   . GLY A 0 147 . -17.896  16.455  94.423   1.00 39.76 147 A 1 
ATOM 1091 O O   . GLY A 0 147 . -17.882  17.255  93.503   1.00 39.76 147 A 1 
ATOM 1092 N N   . LEU A 0 148 . -18.227  16.903  95.652   1.00 37.88 148 A 1 
ATOM 1093 C CA  . LEU A 0 148 . -18.652  16.202  96.890   1.00 37.88 148 A 1 
ATOM 1094 C C   . LEU A 0 148 . -19.074  17.222  97.991   1.00 37.88 148 A 1 
ATOM 1095 C CB  . LEU A 0 148 . -17.494  15.334  97.451   1.00 37.88 148 A 1 
ATOM 1096 O O   . LEU A 0 148 . -18.452  18.273  98.116   1.00 37.88 148 A 1 
ATOM 1097 C CG  . LEU A 0 148 . -17.881  13.869  97.738   1.00 37.88 148 A 1 
ATOM 1098 C CD1 . LEU A 0 148 . -16.629  12.995  97.783   1.00 37.88 148 A 1 
ATOM 1099 C CD2 . LEU A 0 148 . -18.617  13.708  99.070   1.00 37.88 148 A 1 
ATOM 1100 N N   . GLY A 0 149 . -20.023  16.858  98.873   1.00 40.03 149 A 1 
ATOM 1101 C CA  . GLY A 0 149 . -20.272  17.502  100.188  1.00 40.03 149 A 1 
ATOM 1102 C C   . GLY A 0 149 . -21.639  18.196  100.336  1.00 40.03 149 A 1 
ATOM 1103 O O   . GLY A 0 149 . -22.196  18.645  99.344   1.00 40.03 149 A 1 
ATOM 1104 N N   . LYS A 0 150 . -22.263  18.334  101.521  1.00 41.20 150 A 1 
ATOM 1105 C CA  . LYS A 0 150 . -22.058  17.840  102.916  1.00 41.20 150 A 1 
ATOM 1106 C C   . LYS A 0 150 . -23.465  17.806  103.583  1.00 41.20 150 A 1 
ATOM 1107 C CB  . LYS A 0 150 . -21.213  18.847  103.732  1.00 41.20 150 A 1 
ATOM 1108 O O   . LYS A 0 150 . -24.308  18.583  103.158  1.00 41.20 150 A 1 
ATOM 1109 C CG  . LYS A 0 150 . -19.732  19.011  103.352  1.00 41.20 150 A 1 
ATOM 1110 C CD  . LYS A 0 150 . -19.079  20.084  104.242  1.00 41.20 150 A 1 
ATOM 1111 C CE  . LYS A 0 150 . -17.586  20.247  103.931  1.00 41.20 150 A 1 
ATOM 1112 N NZ  . LYS A 0 150 . -16.982  21.361  104.707  1.00 41.20 150 A 1 
ATOM 1113 N N   . GLY A 0 151 . -23.809  17.044  104.629  1.00 39.59 151 A 1 
ATOM 1114 C CA  . GLY A 0 151 . -23.128  15.999  105.413  1.00 39.59 151 A 1 
ATOM 1115 C C   . GLY A 0 151 . -23.858  15.743  106.761  1.00 39.59 151 A 1 
ATOM 1116 O O   . GLY A 0 151 . -24.653  16.583  107.162  1.00 39.59 151 A 1 
ATOM 1117 N N   . TYR A 0 152 . -23.506  14.647  107.466  1.00 38.57 152 A 1 
ATOM 1118 C CA  . TYR A 0 152 . -23.748  14.349  108.911  1.00 38.57 152 A 1 
ATOM 1119 C C   . TYR A 0 152 . -25.225  14.169  109.387  1.00 38.57 152 A 1 
ATOM 1120 C CB  . TYR A 0 152 . -22.996  15.392  109.771  1.00 38.57 152 A 1 
ATOM 1121 O O   . TYR A 0 152 . -26.089  14.951  109.028  1.00 38.57 152 A 1 
ATOM 1122 C CG  . TYR A 0 152 . -21.663  15.872  109.197  1.00 38.57 152 A 1 
ATOM 1123 C CD1 . TYR A 0 152 . -20.504  15.081  109.320  1.00 38.57 152 A 1 
ATOM 1124 C CD2 . TYR A 0 152 . -21.601  17.089  108.484  1.00 38.57 152 A 1 
ATOM 1125 C CE1 . TYR A 0 152 . -19.296  15.490  108.715  1.00 38.57 152 A 1 
ATOM 1126 C CE2 . TYR A 0 152 . -20.402  17.493  107.864  1.00 38.57 152 A 1 
ATOM 1127 O OH  . TYR A 0 152 . -18.093  17.082  107.369  1.00 38.57 152 A 1 
ATOM 1128 C CZ  . TYR A 0 152 . -19.247  16.693  107.976  1.00 38.57 152 A 1 
ATOM 1129 N N   . GLY A 0 153 . -25.636  13.204  110.229  1.00 34.56 153 A 1 
ATOM 1130 C CA  . GLY A 0 153 . -24.972  12.057  110.882  1.00 34.56 153 A 1 
ATOM 1131 C C   . GLY A 0 153 . -25.358  11.932  112.377  1.00 34.56 153 A 1 
ATOM 1132 O O   . GLY A 0 153 . -25.083  12.869  113.115  1.00 34.56 153 A 1 
ATOM 1133 N N   . GLY A 0 154 . -25.942  10.809  112.849  1.00 34.90 154 A 1 
ATOM 1134 C CA  . GLY A 0 154 . -26.167  10.595  114.303  1.00 34.90 154 A 1 
ATOM 1135 C C   . GLY A 0 154 . -27.272  9.615   114.767  1.00 34.90 154 A 1 
ATOM 1136 O O   . GLY A 0 154 . -28.389  10.026  115.032  1.00 34.90 154 A 1 
ATOM 1137 N N   . GLN A 0 155 . -26.911  8.334   114.911  1.00 34.54 155 A 1 
ATOM 1138 C CA  . GLN A 0 155 . -27.243  7.383   116.005  1.00 34.54 155 A 1 
ATOM 1139 C C   . GLN A 0 155 . -28.642  7.267   116.692  1.00 34.54 155 A 1 
ATOM 1140 C CB  . GLN A 0 155 . -26.158  7.556   117.084  1.00 34.54 155 A 1 
ATOM 1141 O O   . GLN A 0 155 . -29.109  8.156   117.388  1.00 34.54 155 A 1 
ATOM 1142 C CG  . GLN A 0 155 . -24.811  6.944   116.641  1.00 34.54 155 A 1 
ATOM 1143 C CD  . GLN A 0 155 . -23.593  7.658   117.217  1.00 34.54 155 A 1 
ATOM 1144 N NE2 . GLN A 0 155 . -22.535  6.949   117.540  1.00 34.54 155 A 1 
ATOM 1145 O OE1 . GLN A 0 155 . -23.536  8.867   117.322  1.00 34.54 155 A 1 
ATOM 1146 N N   . ALA A 0 156 . -29.096  5.999   116.725  1.00 31.89 156 A 1 
ATOM 1147 C CA  . ALA A 0 156 . -29.609  5.241   117.890  1.00 31.89 156 A 1 
ATOM 1148 C C   . ALA A 0 156 . -31.099  5.295   118.340  1.00 31.89 156 A 1 
ATOM 1149 C CB  . ALA A 0 156 . -28.636  5.367   119.073  1.00 31.89 156 A 1 
ATOM 1150 O O   . ALA A 0 156 . -31.542  6.171   119.066  1.00 31.89 156 A 1 
ATOM 1151 N N   . ALA A 0 157 . -31.772  4.167   118.058  1.00 31.31 157 A 1 
ATOM 1152 C CA  . ALA A 0 157 . -32.590  3.354   118.976  1.00 31.31 157 A 1 
ATOM 1153 C C   . ALA A 0 157 . -33.806  3.955   119.725  1.00 31.31 157 A 1 
ATOM 1154 C CB  . ALA A 0 157 . -31.633  2.661   119.964  1.00 31.31 157 A 1 
ATOM 1155 O O   . ALA A 0 157 . -33.665  4.475   120.825  1.00 31.31 157 A 1 
ATOM 1156 N N   . GLN A 0 158 . -35.018  3.571   119.287  1.00 38.71 158 A 1 
ATOM 1157 C CA  . GLN A 0 158 . -35.940  2.833   120.170  1.00 38.71 158 A 1 
ATOM 1158 C C   . GLN A 0 158 . -37.015  2.036   119.407  1.00 38.71 158 A 1 
ATOM 1159 C CB  . GLN A 0 158 . -36.579  3.730   121.253  1.00 38.71 158 A 1 
ATOM 1160 O O   . GLN A 0 158 . -37.537  2.452   118.378  1.00 38.71 158 A 1 
ATOM 1161 C CG  . GLN A 0 158 . -36.157  3.228   122.649  1.00 38.71 158 A 1 
ATOM 1162 C CD  . GLN A 0 158 . -36.635  4.117   123.792  1.00 38.71 158 A 1 
ATOM 1163 N NE2 . GLN A 0 158 . -36.937  3.558   124.943  1.00 38.71 158 A 1 
ATOM 1164 O OE1 . GLN A 0 158 . -36.748  5.323   123.695  1.00 38.71 158 A 1 
ATOM 1165 N N   . SER A 0 159 . -37.330  0.855   119.932  1.00 31.87 159 A 1 
ATOM 1166 C CA  . SER A 0 159 . -38.343  -0.092  119.453  1.00 31.87 159 A 1 
ATOM 1167 C C   . SER A 0 159 . -39.723  0.160   120.069  1.00 31.87 159 A 1 
ATOM 1168 C CB  . SER A 0 159 . -37.898  -1.486  119.917  1.00 31.87 159 A 1 
ATOM 1169 O O   . SER A 0 159 . -39.772  0.405   121.270  1.00 31.87 159 A 1 
ATOM 1170 O OG  . SER A 0 159 . -37.618  -1.463  121.310  1.00 31.87 159 A 1 
ATOM 1171 N N   . HIS A 0 160 . -40.818  -0.108  119.340  1.00 35.09 160 A 1 
ATOM 1172 C CA  . HIS A 0 160 . -41.842  -1.078  119.785  1.00 35.09 160 A 1 
ATOM 1173 C C   . HIS A 0 160 . -42.827  -1.496  118.668  1.00 35.09 160 A 1 
ATOM 1174 C CB  . HIS A 0 160 . -42.591  -0.640  121.062  1.00 35.09 160 A 1 
ATOM 1175 O O   . HIS A 0 160 . -42.997  -0.793  117.677  1.00 35.09 160 A 1 
ATOM 1176 C CG  . HIS A 0 160 . -42.379  -1.647  122.171  1.00 35.09 160 A 1 
ATOM 1177 C CD2 . HIS A 0 160 . -41.224  -1.863  122.880  1.00 35.09 160 A 1 
ATOM 1178 N ND1 . HIS A 0 160 . -43.284  -2.598  122.588  1.00 35.09 160 A 1 
ATOM 1179 C CE1 . HIS A 0 160 . -42.687  -3.360  123.522  1.00 35.09 160 A 1 
ATOM 1180 N NE2 . HIS A 0 160 . -41.422  -2.964  123.713  1.00 35.09 160 A 1 
ATOM 1181 N N   . LYS A 0 161 . -43.428  -2.689  118.814  1.00 37.17 161 A 1 
ATOM 1182 C CA  . LYS A 0 161 . -44.269  -3.381  117.810  1.00 37.17 161 A 1 
ATOM 1183 C C   . LYS A 0 161 . -45.781  -3.199  118.039  1.00 37.17 161 A 1 
ATOM 1184 C CB  . LYS A 0 161 . -44.015  -4.902  117.875  1.00 37.17 161 A 1 
ATOM 1185 O O   . LYS A 0 161 . -46.202  -3.067  119.184  1.00 37.17 161 A 1 
ATOM 1186 C CG  . LYS A 0 161 . -42.589  -5.412  117.617  1.00 37.17 161 A 1 
ATOM 1187 C CD  . LYS A 0 161 . -42.602  -6.946  117.758  1.00 37.17 161 A 1 
ATOM 1188 C CE  . LYS A 0 161 . -41.234  -7.574  117.475  1.00 37.17 161 A 1 
ATOM 1189 N NZ  . LYS A 0 161 . -41.282  -9.057  117.582  1.00 37.17 161 A 1 
ATOM 1190 N N   . GLY A 0 162 . -46.574  -3.430  116.984  1.00 32.59 162 A 1 
ATOM 1191 C CA  . GLY A 0 162 . -47.978  -3.884  117.056  1.00 32.59 162 A 1 
ATOM 1192 C C   . GLY A 0 162 . -48.848  -3.330  115.915  1.00 32.59 162 A 1 
ATOM 1193 O O   . GLY A 0 162 . -48.804  -2.133  115.677  1.00 32.59 162 A 1 
ATOM 1194 N N   . ALA A 0 163 . -49.649  -4.103  115.172  1.00 33.73 163 A 1 
ATOM 1195 C CA  . ALA A 0 163 . -49.841  -5.560  115.129  1.00 33.73 163 A 1 
ATOM 1196 C C   . ALA A 0 163 . -50.284  -6.005  113.710  1.00 33.73 163 A 1 
ATOM 1197 C CB  . ALA A 0 163 . -50.880  -5.958  116.187  1.00 33.73 163 A 1 
ATOM 1198 O O   . ALA A 0 163 . -50.667  -5.176  112.888  1.00 33.73 163 A 1 
ATOM 1199 N N   . SER A 0 164 . -50.195  -7.302  113.406  1.00 35.44 164 A 1 
ATOM 1200 C CA  . SER A 0 164 . -50.234  -7.861  112.043  1.00 35.44 164 A 1 
ATOM 1201 C C   . SER A 0 164 . -51.466  -8.721  111.709  1.00 35.44 164 A 1 
ATOM 1202 C CB  . SER A 0 164 . -48.993  -8.749  111.870  1.00 35.44 164 A 1 
ATOM 1203 O O   . SER A 0 164 . -51.910  -9.483  112.559  1.00 35.44 164 A 1 
ATOM 1204 O OG  . SER A 0 164 . -48.933  -9.704  112.920  1.00 35.44 164 A 1 
ATOM 1205 N N   . ALA A 0 165 . -51.821  -8.730  110.414  1.00 31.48 165 A 1 
ATOM 1206 C CA  . ALA A 0 165 . -52.388  -9.845  109.624  1.00 31.48 165 A 1 
ATOM 1207 C C   . ALA A 0 165 . -53.851  -10.328 109.828  1.00 31.48 165 A 1 
ATOM 1208 C CB  . ALA A 0 165 . -51.408  -11.029 109.683  1.00 31.48 165 A 1 
ATOM 1209 O O   . ALA A 0 165 . -54.181  -10.905 110.856  1.00 31.48 165 A 1 
ATOM 1210 N N   . ALA A 0 166 . -54.654  -10.226 108.749  1.00 34.49 166 A 1 
ATOM 1211 C CA  . ALA A 0 166 . -55.601  -11.237 108.211  1.00 34.49 166 A 1 
ATOM 1212 C C   . ALA A 0 166 . -56.315  -10.661 106.954  1.00 34.49 166 A 1 
ATOM 1213 C CB  . ALA A 0 166 . -56.642  -11.652 109.263  1.00 34.49 166 A 1 
ATOM 1214 O O   . ALA A 0 166 . -57.100  -9.730  107.066  1.00 34.49 166 A 1 
ATOM 1215 N N   . TYR A 0 167 . -55.869  -10.995 105.736  1.00 31.85 167 A 1 
ATOM 1216 C CA  . TYR A 0 167 . -56.492  -11.964 104.804  1.00 31.85 167 A 1 
ATOM 1217 C C   . TYR A 0 167 . -57.857  -11.565 104.193  1.00 31.85 167 A 1 
ATOM 1218 C CB  . TYR A 0 167 . -56.499  -13.402 105.355  1.00 31.85 167 A 1 
ATOM 1219 O O   . TYR A 0 167 . -58.863  -11.496 104.888  1.00 31.85 167 A 1 
ATOM 1220 C CG  . TYR A 0 167 . -55.446  -14.279 104.708  1.00 31.85 167 A 1 
ATOM 1221 C CD1 . TYR A 0 167 . -55.774  -15.057 103.579  1.00 31.85 167 A 1 
ATOM 1222 C CD2 . TYR A 0 167 . -54.131  -14.286 105.211  1.00 31.85 167 A 1 
ATOM 1223 C CE1 . TYR A 0 167 . -54.787  -15.846 102.959  1.00 31.85 167 A 1 
ATOM 1224 C CE2 . TYR A 0 167 . -53.143  -15.078 104.595  1.00 31.85 167 A 1 
ATOM 1225 O OH  . TYR A 0 167 . -52.530  -16.630 102.863  1.00 31.85 167 A 1 
ATOM 1226 C CZ  . TYR A 0 167 . -53.472  -15.861 103.467  1.00 31.85 167 A 1 
ATOM 1227 N N   . GLY A 0 168 . -57.894  -11.380 102.861  1.00 38.39 168 A 1 
ATOM 1228 C CA  . GLY A 0 168 . -59.112  -11.013 102.115  1.00 38.39 168 A 1 
ATOM 1229 C C   . GLY A 0 168 . -58.909  -10.736 100.615  1.00 38.39 168 A 1 
ATOM 1230 O O   . GLY A 0 168 . -59.444  -9.763  100.098  1.00 38.39 168 A 1 
ATOM 1231 N N   . ALA A 0 169 . -58.101  -11.538 99.910   1.00 37.63 169 A 1 
ATOM 1232 C CA  . ALA A 0 169 . -57.834  -11.344 98.479   1.00 37.63 169 A 1 
ATOM 1233 C C   . ALA A 0 169 . -58.928  -11.970 97.586   1.00 37.63 169 A 1 
ATOM 1234 C CB  . ALA A 0 169 . -56.443  -11.912 98.161   1.00 37.63 169 A 1 
ATOM 1235 O O   . ALA A 0 169 . -59.092  -13.193 97.574   1.00 37.63 169 A 1 
ATOM 1236 N N   . ALA A 0 170 . -59.638  -11.148 96.801   1.00 40.56 170 A 1 
ATOM 1237 C CA  . ALA A 0 170 . -60.635  -11.607 95.825   1.00 40.56 170 A 1 
ATOM 1238 C C   . ALA A 0 170 . -60.765  -10.664 94.605   1.00 40.56 170 A 1 
ATOM 1239 C CB  . ALA A 0 170 . -61.974  -11.816 96.547   1.00 40.56 170 A 1 
ATOM 1240 O O   . ALA A 0 170 . -61.603  -9.772  94.572   1.00 40.56 170 A 1 
ATOM 1241 N N   . LYS A 0 171 . -59.903  -10.907 93.608   1.00 39.67 171 A 1 
ATOM 1242 C CA  . LYS A 0 171 . -60.052  -10.641 92.159   1.00 39.67 171 A 1 
ATOM 1243 C C   . LYS A 0 171 . -60.902  -9.435  91.702   1.00 39.67 171 A 1 
ATOM 1244 C CB  . LYS A 0 171 . -60.574  -11.922 91.478   1.00 39.67 171 A 1 
ATOM 1245 O O   . LYS A 0 171 . -62.088  -9.578  91.420   1.00 39.67 171 A 1 
ATOM 1246 C CG  . LYS A 0 171 . -59.682  -13.145 91.733   1.00 39.67 171 A 1 
ATOM 1247 C CD  . LYS A 0 171 . -60.087  -14.303 90.819   1.00 39.67 171 A 1 
ATOM 1248 C CE  . LYS A 0 171 . -59.232  -15.532 91.132   1.00 39.67 171 A 1 
ATOM 1249 N NZ  . LYS A 0 171 . -59.424  -16.580 90.105   1.00 39.67 171 A 1 
ATOM 1250 N N   . GLY A 0 172 . -60.232  -8.316  91.420   1.00 35.16 172 A 1 
ATOM 1251 C CA  . GLY A 0 172 . -60.645  -7.444  90.315   1.00 35.16 172 A 1 
ATOM 1252 C C   . GLY A 0 172 . -60.216  -8.084  88.991   1.00 35.16 172 A 1 
ATOM 1253 O O   . GLY A 0 172 . -59.025  -8.324  88.794   1.00 35.16 172 A 1 
ATOM 1254 N N   . GLY A 0 173 . -61.175  -8.426  88.130   1.00 33.71 173 A 1 
ATOM 1255 C CA  . GLY A 0 173 . -60.909  -8.882  86.766   1.00 33.71 173 A 1 
ATOM 1256 C C   . GLY A 0 173 . -60.820  -7.673  85.846   1.00 33.71 173 A 1 
ATOM 1257 O O   . GLY A 0 173 . -61.852  -7.106  85.513   1.00 33.71 173 A 1 
ATOM 1258 N N   . TYR A 0 174 . -59.597  -7.277  85.498   1.00 40.50 174 A 1 
ATOM 1259 C CA  . TYR A 0 174 . -59.316  -6.208  84.544   1.00 40.50 174 A 1 
ATOM 1260 C C   . TYR A 0 174 . -58.798  -6.839  83.247   1.00 40.50 174 A 1 
ATOM 1261 C CB  . TYR A 0 174 . -58.256  -5.251  85.118   1.00 40.50 174 A 1 
ATOM 1262 O O   . TYR A 0 174 . -57.777  -7.532  83.284   1.00 40.50 174 A 1 
ATOM 1263 C CG  . TYR A 0 174 . -58.474  -4.715  86.521   1.00 40.50 174 A 1 
ATOM 1264 C CD1 . TYR A 0 174 . -59.181  -3.514  86.715   1.00 40.50 174 A 1 
ATOM 1265 C CD2 . TYR A 0 174 . -57.914  -5.387  87.627   1.00 40.50 174 A 1 
ATOM 1266 C CE1 . TYR A 0 174 . -59.333  -2.984  88.011   1.00 40.50 174 A 1 
ATOM 1267 C CE2 . TYR A 0 174 . -58.064  -4.863  88.925   1.00 40.50 174 A 1 
ATOM 1268 O OH  . TYR A 0 174 . -58.927  -3.159  90.372   1.00 40.50 174 A 1 
ATOM 1269 C CZ  . TYR A 0 174 . -58.774  -3.660  89.118   1.00 40.50 174 A 1 
ATOM 1270 N N   . ASP A 0 175 . -59.457  -6.578  82.128   1.00 38.19 175 A 1 
ATOM 1271 C CA  . ASP A 0 175 . -59.013  -6.887  80.768   1.00 38.19 175 A 1 
ATOM 1272 C C   . ASP A 0 175 . -57.963  -5.858  80.310   1.00 38.19 175 A 1 
ATOM 1273 C CB  . ASP A 0 175 . -60.225  -7.039  79.816   1.00 38.19 175 A 1 
ATOM 1274 O O   . ASP A 0 175 . -58.259  -4.820  79.730   1.00 38.19 175 A 1 
ATOM 1275 C CG  . ASP A 0 175 . -61.399  -6.045  79.959   1.00 38.19 175 A 1 
ATOM 1276 O OD1 . ASP A 0 175 . -61.399  -5.213  80.901   1.00 38.19 175 A 1 
ATOM 1277 O OD2 . ASP A 0 175 . -62.383  -6.232  79.209   1.00 38.19 175 A 1 
ATOM 1278 N N   . ASN A 0 176 . -56.694  -6.132  80.638   1.00 39.17 176 A 1 
ATOM 1279 C CA  . ASN A 0 176 . -55.539  -5.358  80.166   1.00 39.17 176 A 1 
ATOM 1280 C C   . ASN A 0 176 . -54.829  -6.119  79.039   1.00 39.17 176 A 1 
ATOM 1281 C CB  . ASN A 0 176 . -54.564  -5.036  81.316   1.00 39.17 176 A 1 
ATOM 1282 O O   . ASN A 0 176 . -53.708  -6.606  79.227   1.00 39.17 176 A 1 
ATOM 1283 C CG  . ASN A 0 176 . -55.087  -4.052  82.333   1.00 39.17 176 A 1 
ATOM 1284 N ND2 . ASN A 0 176 . -55.637  -4.539  83.415   1.00 39.17 176 A 1 
ATOM 1285 O OD1 . ASN A 0 176 . -54.946  -2.846  82.227   1.00 39.17 176 A 1 
ATOM 1286 N N   . ASP A 0 177 . -55.474  -6.232  77.882   1.00 44.06 177 A 1 
ATOM 1287 C CA  . ASP A 0 177 . -54.944  -7.011  76.762   1.00 44.06 177 A 1 
ATOM 1288 C C   . ASP A 0 177 . -53.866  -6.219  76.009   1.00 44.06 177 A 1 
ATOM 1289 C CB  . ASP A 0 177 . -56.090  -7.553  75.895   1.00 44.06 177 A 1 
ATOM 1290 O O   . ASP A 0 177 . -54.111  -5.464  75.072   1.00 44.06 177 A 1 
ATOM 1291 C CG  . ASP A 0 177 . -56.965  -8.560  76.664   1.00 44.06 177 A 1 
ATOM 1292 O OD1 . ASP A 0 177 . -56.465  -9.152  77.655   1.00 44.06 177 A 1 
ATOM 1293 O OD2 . ASP A 0 177 . -58.142  -8.717  76.281   1.00 44.06 177 A 1 
ATOM 1294 N N   . ALA A 0 178 . -52.625  -6.377  76.472   1.00 44.47 178 A 1 
ATOM 1295 C CA  . ALA A 0 178 . -51.437  -5.776  75.881   1.00 44.47 178 A 1 
ATOM 1296 C C   . ALA A 0 178 . -50.667  -6.812  75.051   1.00 44.47 178 A 1 
ATOM 1297 C CB  . ALA A 0 178 . -50.596  -5.152  77.004   1.00 44.47 178 A 1 
ATOM 1298 O O   . ALA A 0 178 . -49.758  -7.474  75.560   1.00 44.47 178 A 1 
ATOM 1299 N N   . TRP A 0 179 . -50.989  -6.927  73.761   1.00 53.31 179 A 1 
ATOM 1300 C CA  . TRP A 0 179 . -50.213  -7.730  72.816   1.00 53.31 179 A 1 
ATOM 1301 C C   . TRP A 0 179 . -49.369  -6.851  71.890   1.00 53.31 179 A 1 
ATOM 1302 C CB  . TRP A 0 179 . -51.110  -8.713  72.061   1.00 53.31 179 A 1 
ATOM 1303 O O   . TRP A 0 179 . -49.826  -5.862  71.324   1.00 53.31 179 A 1 
ATOM 1304 C CG  . TRP A 0 179 . -52.201  -8.122  71.228   1.00 53.31 179 A 1 
ATOM 1305 C CD1 . TRP A 0 179 . -53.436  -7.816  71.682   1.00 53.31 179 A 1 
ATOM 1306 C CD2 . TRP A 0 179 . -52.242  -7.890  69.784   1.00 53.31 179 A 1 
ATOM 1307 C CE2 . TRP A 0 179 . -53.556  -7.454  69.436   1.00 53.31 179 A 1 
ATOM 1308 C CE3 . TRP A 0 179 . -51.319  -8.057  68.724   1.00 53.31 179 A 1 
ATOM 1309 N NE1 . TRP A 0 179 . -54.235  -7.420  70.632   1.00 53.31 179 A 1 
ATOM 1310 C CH2 . TRP A 0 179 . -52.998  -7.378  67.080   1.00 53.31 179 A 1 
ATOM 1311 C CZ2 . TRP A 0 179 . -53.938  -7.205  68.110   1.00 53.31 179 A 1 
ATOM 1312 C CZ3 . TRP A 0 179 . -51.691  -7.804  67.387   1.00 53.31 179 A 1 
ATOM 1313 N N   . ALA A 0 180 . -48.107  -7.239  71.720   1.00 47.20 180 A 1 
ATOM 1314 C CA  . ALA A 0 180 . -47.202  -6.661  70.739   1.00 47.20 180 A 1 
ATOM 1315 C C   . ALA A 0 180 . -46.738  -7.779  69.803   1.00 47.20 180 A 1 
ATOM 1316 C CB  . ALA A 0 180 . -46.041  -5.966  71.463   1.00 47.20 180 A 1 
ATOM 1317 O O   . ALA A 0 180 . -46.079  -8.725  70.235   1.00 47.20 180 A 1 
ATOM 1318 N N   . LYS A 0 181 . -47.085  -7.672  68.520   1.00 51.35 181 A 1 
ATOM 1319 C CA  . LYS A 0 181 . -46.545  -8.511  67.444   1.00 51.35 181 A 1 
ATOM 1320 C C   . LYS A 0 181 . -45.922  -7.572  66.422   1.00 51.35 181 A 1 
ATOM 1321 C CB  . LYS A 0 181 . -47.644  -9.410  66.847   1.00 51.35 181 A 1 
ATOM 1322 O O   . LYS A 0 181 . -46.615  -6.720  65.878   1.00 51.35 181 A 1 
ATOM 1323 C CG  . LYS A 0 181 . -48.015  -10.554 67.808   1.00 51.35 181 A 1 
ATOM 1324 C CD  . LYS A 0 181 . -49.224  -11.362 67.314   1.00 51.35 181 A 1 
ATOM 1325 C CE  . LYS A 0 181 . -49.566  -12.466 68.327   1.00 51.35 181 A 1 
ATOM 1326 N NZ  . LYS A 0 181 . -50.928  -13.024 68.115   1.00 51.35 181 A 1 
ATOM 1327 N N   . GLN A 0 182 . -44.609  -7.687  66.245   1.00 56.98 182 A 1 
ATOM 1328 C CA  . GLN A 0 182 . -43.832  -6.848  65.337   1.00 56.98 182 A 1 
ATOM 1329 C C   . GLN A 0 182 . -43.915  -7.421  63.919   1.00 56.98 182 A 1 
ATOM 1330 C CB  . GLN A 0 182 . -42.375  -6.754  65.836   1.00 56.98 182 A 1 
ATOM 1331 O O   . GLN A 0 182 . -43.633  -8.604  63.714   1.00 56.98 182 A 1 
ATOM 1332 C CG  . GLN A 0 182 . -42.269  -5.975  67.161   1.00 56.98 182 A 1 
ATOM 1333 C CD  . GLN A 0 182 . -40.905  -6.111  67.832   1.00 56.98 182 A 1 
ATOM 1334 N NE2 . GLN A 0 182 . -40.076  -5.089  67.817   1.00 56.98 182 A 1 
ATOM 1335 O OE1 . GLN A 0 182 . -40.580  -7.118  68.435   1.00 56.98 182 A 1 
ATOM 1336 N N   . ALA A 0 183 . -44.281  -6.581  62.954   1.00 56.62 183 A 1 
ATOM 1337 C CA  . ALA A 0 183 . -44.022  -6.821  61.542   1.00 56.62 183 A 1 
ATOM 1338 C C   . ALA A 0 183 . -42.708  -6.125  61.158   1.00 56.62 183 A 1 
ATOM 1339 C CB  . ALA A 0 183 . -45.218  -6.349  60.708   1.00 56.62 183 A 1 
ATOM 1340 O O   . ALA A 0 183 . -42.461  -4.982  61.557   1.00 56.62 183 A 1 
ATOM 1341 N N   . TYR A 0 184 . -41.874  -6.835  60.405   1.00 61.42 184 A 1 
ATOM 1342 C CA  . TYR A 0 184 . -40.600  -6.347  59.890   1.00 61.42 184 A 1 
ATOM 1343 C C   . TYR A 0 184 . -40.668  -6.343  58.369   1.00 61.42 184 A 1 
ATOM 1344 C CB  . TYR A 0 184 . -39.455  -7.243  60.379   1.00 61.42 184 A 1 
ATOM 1345 O O   . TYR A 0 184 . -41.058  -7.358  57.785   1.00 61.42 184 A 1 
ATOM 1346 C CG  . TYR A 0 184 . -39.223  -7.201  61.877   1.00 61.42 184 A 1 
ATOM 1347 C CD1 . TYR A 0 184 . -38.454  -6.157  62.424   1.00 61.42 184 A 1 
ATOM 1348 C CD2 . TYR A 0 184 . -39.758  -8.200  62.714   1.00 61.42 184 A 1 
ATOM 1349 C CE1 . TYR A 0 184 . -38.194  -6.122  63.806   1.00 61.42 184 A 1 
ATOM 1350 C CE2 . TYR A 0 184 . -39.501  -8.169  64.099   1.00 61.42 184 A 1 
ATOM 1351 O OH  . TYR A 0 184 . -38.425  -7.125  65.966   1.00 61.42 184 A 1 
ATOM 1352 C CZ  . TYR A 0 184 . -38.709  -7.136  64.640   1.00 61.42 184 A 1 
ATOM 1353 N N   . GLY A 0 185 . -40.292  -5.218  57.769   1.00 64.39 185 A 1 
ATOM 1354 C CA  . GLY A 0 185 . -39.899  -5.145  56.372   1.00 64.39 185 A 1 
ATOM 1355 C C   . GLY A 0 185 . -38.377  -5.072  56.246   1.00 64.39 185 A 1 
ATOM 1356 O O   . GLY A 0 185 . -37.668  -4.831  57.232   1.00 64.39 185 A 1 
ATOM 1357 N N   . SER A 0 186 . -37.877  -5.313  55.044   1.00 73.27 186 A 1 
ATOM 1358 C CA  . SER A 0 186 . -36.487  -5.052  54.678   1.00 73.27 186 A 1 
ATOM 1359 C C   . SER A 0 186 . -36.408  -4.719  53.201   1.00 73.27 186 A 1 
ATOM 1360 C CB  . SER A 0 186 . -35.587  -6.253  54.978   1.00 73.27 186 A 1 
ATOM 1361 O O   . SER A 0 186 . -36.813  -5.550  52.385   1.00 73.27 186 A 1 
ATOM 1362 O OG  . SER A 0 186 . -36.029  -7.422  54.303   1.00 73.27 186 A 1 
ATOM 1363 N N   . ASP A 0 187 . -35.866  -3.545  52.930   1.00 75.25 187 A 1 
ATOM 1364 C CA  . ASP A 0 187 . -35.571  -2.970  51.630   1.00 75.25 187 A 1 
ATOM 1365 C C   . ASP A 0 187 . -34.158  -3.413  51.216   1.00 75.25 187 A 1 
ATOM 1366 C CB  . ASP A 0 187 . -35.705  -1.420  51.640   1.00 75.25 187 A 1 
ATOM 1367 O O   . ASP A 0 187 . -33.227  -3.357  52.031   1.00 75.25 187 A 1 
ATOM 1368 C CG  . ASP A 0 187 . -36.330  -0.749  52.887   1.00 75.25 187 A 1 
ATOM 1369 O OD1 . ASP A 0 187 . -36.043  -1.149  54.047   1.00 75.25 187 A 1 
ATOM 1370 O OD2 . ASP A 0 187 . -37.152  0.180   52.736   1.00 75.25 187 A 1 
ATOM 1371 N N   . TYR A 0 188 . -33.983  -3.910  49.990   1.00 78.01 188 A 1 
ATOM 1372 C CA  . TYR A 0 188 . -32.699  -4.485  49.551   1.00 78.01 188 A 1 
ATOM 1373 C C   . TYR A 0 188 . -32.368  -4.148  48.093   1.00 78.01 188 A 1 
ATOM 1374 C CB  . TYR A 0 188 . -32.650  -5.996  49.850   1.00 78.01 188 A 1 
ATOM 1375 O O   . TYR A 0 188 . -32.275  -5.031  47.228   1.00 78.01 188 A 1 
ATOM 1376 C CG  . TYR A 0 188 . -32.342  -6.382  51.287   1.00 78.01 188 A 1 
ATOM 1377 C CD1 . TYR A 0 188 . -31.152  -5.927  51.881   1.00 78.01 188 A 1 
ATOM 1378 C CD2 . TYR A 0 188 . -33.212  -7.223  52.011   1.00 78.01 188 A 1 
ATOM 1379 C CE1 . TYR A 0 188 . -30.831  -6.290  53.196   1.00 78.01 188 A 1 
ATOM 1380 C CE2 . TYR A 0 188 . -32.886  -7.616  53.328   1.00 78.01 188 A 1 
ATOM 1381 O OH  . TYR A 0 188 . -31.305  -7.482  55.176   1.00 78.01 188 A 1 
ATOM 1382 C CZ  . TYR A 0 188 . -31.698  -7.133  53.920   1.00 78.01 188 A 1 
ATOM 1383 N N   . ASP A 0 189 . -32.107  -2.862  47.867   1.00 78.50 189 A 1 
ATOM 1384 C CA  . ASP A 0 189 . -31.702  -2.324  46.575   1.00 78.50 189 A 1 
ATOM 1385 C C   . ASP A 0 189 . -30.187  -2.385  46.379   1.00 78.50 189 A 1 
ATOM 1386 C CB  . ASP A 0 189 . -32.178  -0.878  46.392   1.00 78.50 189 A 1 
ATOM 1387 O O   . ASP A 0 189 . -29.383  -1.915  47.189   1.00 78.50 189 A 1 
ATOM 1388 C CG  . ASP A 0 189 . -33.681  -0.726  46.177   1.00 78.50 189 A 1 
ATOM 1389 O OD1 . ASP A 0 189 . -34.320  -1.759  45.896   1.00 78.50 189 A 1 
ATOM 1390 O OD2 . ASP A 0 189 . -34.111  0.450   46.172   1.00 78.50 189 A 1 
ATOM 1391 N N   . SER A 0 190 . -29.773  -2.885  45.221   1.00 80.70 190 A 1 
ATOM 1392 C CA  . SER A 0 190 . -28.403  -2.741  44.733   1.00 80.70 190 A 1 
ATOM 1393 C C   . SER A 0 190 . -28.425  -2.210  43.310   1.00 80.70 190 A 1 
ATOM 1394 C CB  . SER A 0 190 . -27.607  -4.038  44.887   1.00 80.70 190 A 1 
ATOM 1395 O O   . SER A 0 190 . -29.038  -2.795  42.416   1.00 80.70 190 A 1 
ATOM 1396 O OG  . SER A 0 190 . -28.278  -5.135  44.304   1.00 80.70 190 A 1 
ATOM 1397 N N   . ARG A 0 191 . -27.775  -1.063  43.115   1.00 82.93 191 A 1 
ATOM 1398 C CA  . ARG A 0 191 . -27.721  -0.340  41.848   1.00 82.93 191 A 1 
ATOM 1399 C C   . ARG A 0 191 . -26.275  -0.042  41.521   1.00 82.93 191 A 1 
ATOM 1400 C CB  . ARG A 0 191 . -28.560  0.943   41.923   1.00 82.93 191 A 1 
ATOM 1401 O O   . ARG A 0 191 . -25.628  0.715   42.237   1.00 82.93 191 A 1 
ATOM 1402 C CG  . ARG A 0 191 . -30.015  0.627   42.277   1.00 82.93 191 A 1 
ATOM 1403 C CD  . ARG A 0 191 . -30.952  1.832   42.157   1.00 82.93 191 A 1 
ATOM 1404 N NE  . ARG A 0 191 . -30.990  2.375   40.783   1.00 82.93 191 A 1 
ATOM 1405 N NH1 . ARG A 0 191 . -31.865  4.422   41.304   1.00 82.93 191 A 1 
ATOM 1406 N NH2 . ARG A 0 191 . -31.301  3.970   39.187   1.00 82.93 191 A 1 
ATOM 1407 C CZ  . ARG A 0 191 . -31.386  3.582   40.429   1.00 82.93 191 A 1 
ATOM 1408 N N   . TRP A 0 192 . -25.784  -0.610  40.435   1.00 87.18 192 A 1 
ATOM 1409 C CA  . TRP A 0 192 . -24.414  -0.420  39.981   1.00 87.18 192 A 1 
ATOM 1410 C C   . TRP A 0 192 . -24.403  -0.015  38.518   1.00 87.18 192 A 1 
ATOM 1411 C CB  . TRP A 0 192 . -23.621  -1.703  40.235   1.00 87.18 192 A 1 
ATOM 1412 O O   . TRP A 0 192 . -25.257  -0.445  37.741   1.00 87.18 192 A 1 
ATOM 1413 C CG  . TRP A 0 192 . -22.267  -1.774  39.601   1.00 87.18 192 A 1 
ATOM 1414 C CD1 . TRP A 0 192 . -21.107  -1.359  40.153   1.00 87.18 192 A 1 
ATOM 1415 C CD2 . TRP A 0 192 . -21.918  -2.284  38.280   1.00 87.18 192 A 1 
ATOM 1416 C CE2 . TRP A 0 192 . -20.498  -2.289  38.162   1.00 87.18 192 A 1 
ATOM 1417 C CE3 . TRP A 0 192 . -22.659  -2.780  37.187   1.00 87.18 192 A 1 
ATOM 1418 N NE1 . TRP A 0 192 . -20.056  -1.645  39.301   1.00 87.18 192 A 1 
ATOM 1419 C CH2 . TRP A 0 192 . -20.613  -3.367  35.992   1.00 87.18 192 A 1 
ATOM 1420 C CZ2 . TRP A 0 192 . -19.849  -2.887  37.070   1.00 87.18 192 A 1 
ATOM 1421 C CZ3 . TRP A 0 192 . -22.014  -3.295  36.047   1.00 87.18 192 A 1 
ATOM 1422 N N   . GLY A 0 193 . -23.407  0.769   38.129   1.00 84.11 193 A 1 
ATOM 1423 C CA  . GLY A 0 193 . -23.177  1.048   36.727   1.00 84.11 193 A 1 
ATOM 1424 C C   . GLY A 0 193 . -21.789  1.567   36.407   1.00 84.11 193 A 1 
ATOM 1425 O O   . GLY A 0 193 . -20.978  1.896   37.279   1.00 84.11 193 A 1 
ATOM 1426 N N   . LYS A 0 194 . -21.536  1.595   35.104   1.00 86.07 194 A 1 
ATOM 1427 C CA  . LYS A 0 194 . -20.319  2.059   34.455   1.00 86.07 194 A 1 
ATOM 1428 C C   . LYS A 0 194 . -20.693  2.902   33.261   1.00 86.07 194 A 1 
ATOM 1429 C CB  . LYS A 0 194 . -19.482  0.868   33.979   1.00 86.07 194 A 1 
ATOM 1430 O O   . LYS A 0 194 . -21.387  2.398   32.383   1.00 86.07 194 A 1 
ATOM 1431 C CG  . LYS A 0 194 . -18.962  0.121   35.196   1.00 86.07 194 A 1 
ATOM 1432 C CD  . LYS A 0 194 . -17.905  -0.918  34.823   1.00 86.07 194 A 1 
ATOM 1433 C CE  . LYS A 0 194 . -17.163  -1.086  36.137   1.00 86.07 194 A 1 
ATOM 1434 N NZ  . LYS A 0 194 . -15.924  -1.870  36.054   1.00 86.07 194 A 1 
ATOM 1435 N N   . SER A 0 195 . -20.177  4.119   33.217   1.00 82.00 195 A 1 
ATOM 1436 C CA  . SER A 0 195 . -20.259  4.978   32.044   1.00 82.00 195 A 1 
ATOM 1437 C C   . SER A 0 195 . -18.856  5.266   31.510   1.00 82.00 195 A 1 
ATOM 1438 C CB  . SER A 0 195 . -21.069  6.245   32.334   1.00 82.00 195 A 1 
ATOM 1439 O O   . SER A 0 195 . -17.924  5.560   32.266   1.00 82.00 195 A 1 
ATOM 1440 O OG  . SER A 0 195 . -20.544  6.952   33.440   1.00 82.00 195 A 1 
ATOM 1441 N N   . TYR A 0 196 . -18.690  5.161   30.194   1.00 79.56 196 A 1 
ATOM 1442 C CA  . TYR A 0 196 . -17.640  5.876   29.474   1.00 79.56 196 A 1 
ATOM 1443 C C   . TYR A 0 196 . -18.310  7.038   28.750   1.00 79.56 196 A 1 
ATOM 1444 C CB  . TYR A 0 196 . -16.906  4.981   28.459   1.00 79.56 196 A 1 
ATOM 1445 O O   . TYR A 0 196 . -19.211  6.804   27.944   1.00 79.56 196 A 1 
ATOM 1446 C CG  . TYR A 0 196 . -16.127  3.813   29.036   1.00 79.56 196 A 1 
ATOM 1447 C CD1 . TYR A 0 196 . -14.791  3.972   29.447   1.00 79.56 196 A 1 
ATOM 1448 C CD2 . TYR A 0 196 . -16.744  2.557   29.146   1.00 79.56 196 A 1 
ATOM 1449 C CE1 . TYR A 0 196 . -14.091  2.880   30.000   1.00 79.56 196 A 1 
ATOM 1450 C CE2 . TYR A 0 196 . -16.058  1.460   29.699   1.00 79.56 196 A 1 
ATOM 1451 O OH  . TYR A 0 196 . -14.083  0.602   30.756   1.00 79.56 196 A 1 
ATOM 1452 C CZ  . TYR A 0 196 . -14.733  1.629   30.145   1.00 79.56 196 A 1 
ATOM 1453 N N   . ASP A 0 197 . -17.829  8.257   28.986   1.00 78.38 197 A 1 
ATOM 1454 C CA  . ASP A 0 197 . -18.090  9.377   28.078   1.00 78.38 197 A 1 
ATOM 1455 C C   . ASP A 0 197 . -17.309  9.167   26.764   1.00 78.38 197 A 1 
ATOM 1456 C CB  . ASP A 0 197 . -17.691  10.703  28.745   1.00 78.38 197 A 1 
ATOM 1457 O O   . ASP A 0 197 . -16.690  8.117   26.544   1.00 78.38 197 A 1 
ATOM 1458 C CG  . ASP A 0 197 . -18.510  11.101  29.973   1.00 78.38 197 A 1 
ATOM 1459 O OD1 . ASP A 0 197 . -19.664  10.656  30.118   1.00 78.38 197 A 1 
ATOM 1460 O OD2 . ASP A 0 197 . -17.946  11.888  30.770   1.00 78.38 197 A 1 
ATOM 1461 N N   . SER A 0 198 . -17.295  10.169  25.881   1.00 82.49 198 A 1 
ATOM 1462 C CA  . SER A 0 198 . -16.827  9.976   24.511   1.00 82.49 198 A 1 
ATOM 1463 C C   . SER A 0 198 . -15.384  9.461   24.416   1.00 82.49 198 A 1 
ATOM 1464 C CB  . SER A 0 198 . -17.075  11.216  23.647   1.00 82.49 198 A 1 
ATOM 1465 O O   . SER A 0 198 . -14.468  9.925   25.105   1.00 82.49 198 A 1 
ATOM 1466 O OG  . SER A 0 198 . -16.141  12.249  23.888   1.00 82.49 198 A 1 
ATOM 1467 N N   . VAL A 0 199 . -15.181  8.470   23.541   1.00 84.19 199 A 1 
ATOM 1468 C CA  . VAL A 0 199 . -13.893  7.808   23.287   1.00 84.19 199 A 1 
ATOM 1469 C C   . VAL A 0 199 . -13.506  7.985   21.829   1.00 84.19 199 A 1 
ATOM 1470 C CB  . VAL A 0 199 . -13.908  6.313   23.662   1.00 84.19 199 A 1 
ATOM 1471 O O   . VAL A 0 199 . -14.257  7.632   20.922   1.00 84.19 199 A 1 
ATOM 1472 C CG1 . VAL A 0 199 . -12.540  5.657   23.401   1.00 84.19 199 A 1 
ATOM 1473 C CG2 . VAL A 0 199 . -14.235  6.099   25.143   1.00 84.19 199 A 1 
ATOM 1474 N N   . ASP A 0 200 . -12.289  8.470   21.601   1.00 89.22 200 A 1 
ATOM 1475 C CA  . ASP A 0 200 . -11.799  8.870   20.287   1.00 89.22 200 A 1 
ATOM 1476 C C   . ASP A 0 200 . -10.400  8.269   20.042   1.00 89.22 200 A 1 
ATOM 1477 C CB  . ASP A 0 200 . -11.840  10.411  20.238   1.00 89.22 200 A 1 
ATOM 1478 O O   . ASP A 0 200 . -9.407   8.656   20.666   1.00 89.22 200 A 1 
ATOM 1479 C CG  . ASP A 0 200 . -12.265  10.985  18.893   1.00 89.22 200 A 1 
ATOM 1480 O OD1 . ASP A 0 200 . -12.062  10.328  17.848   1.00 89.22 200 A 1 
ATOM 1481 O OD2 . ASP A 0 200 . -12.525  12.201  18.803   1.00 89.22 200 A 1 
ATOM 1482 N N   . ALA A 0 201 . -10.301  7.290   19.141   1.00 90.18 201 A 1 
ATOM 1483 C CA  . ALA A 0 201 . -9.073   6.551   18.845   1.00 90.18 201 A 1 
ATOM 1484 C C   . ALA A 0 201 . -8.690   6.692   17.367   1.00 90.18 201 A 1 
ATOM 1485 C CB  . ALA A 0 201 . -9.250   5.089   19.270   1.00 90.18 201 A 1 
ATOM 1486 O O   . ALA A 0 201 . -9.382   6.200   16.476   1.00 90.18 201 A 1 
ATOM 1487 N N   . LYS A 0 202 . -7.552   7.340   17.092   1.00 92.73 202 A 1 
ATOM 1488 C CA  . LYS A 0 202 . -7.063   7.625   15.731   1.00 92.73 202 A 1 
ATOM 1489 C C   . LYS A 0 202 . -5.646   7.076   15.538   1.00 92.73 202 A 1 
ATOM 1490 C CB  . LYS A 0 202 . -7.189   9.133   15.424   1.00 92.73 202 A 1 
ATOM 1491 O O   . LYS A 0 202 . -4.788   7.222   16.409   1.00 92.73 202 A 1 
ATOM 1492 C CG  . LYS A 0 202 . -8.655   9.614   15.342   1.00 92.73 202 A 1 
ATOM 1493 C CD  . LYS A 0 202 . -8.861   11.101  15.689   1.00 92.73 202 A 1 
ATOM 1494 C CE  . LYS A 0 202 . -10.372  11.396  15.670   1.00 92.73 202 A 1 
ATOM 1495 N NZ  . LYS A 0 202 . -10.807  12.412  16.667   1.00 92.73 202 A 1 
ATOM 1496 N N   . SER A 0 203 . -5.396   6.445   14.394   1.00 93.15 203 A 1 
ATOM 1497 C CA  . SER A 0 203 . -4.102   5.895   13.974   1.00 93.15 203 A 1 
ATOM 1498 C C   . SER A 0 203 . -3.797   6.369   12.560   1.00 93.15 203 A 1 
ATOM 1499 C CB  . SER A 0 203 . -4.119   4.362   14.027   1.00 93.15 203 A 1 
ATOM 1500 O O   . SER A 0 203 . -4.635   6.218   11.673   1.00 93.15 203 A 1 
ATOM 1501 O OG  . SER A 0 203 . -2.821   3.793   13.891   1.00 93.15 203 A 1 
ATOM 1502 N N   . TYR A 0 204 . -2.597   6.900   12.356   1.00 92.50 204 A 1 
ATOM 1503 C CA  . TYR A 0 204 . -2.090   7.363   11.071   1.00 92.50 204 A 1 
ATOM 1504 C C   . TYR A 0 204 . -0.738   6.706   10.813   1.00 92.50 204 A 1 
ATOM 1505 C CB  . TYR A 0 204 . -1.965   8.892   11.056   1.00 92.50 204 A 1 
ATOM 1506 O O   . TYR A 0 204 . 0.213    6.886   11.577   1.00 92.50 204 A 1 
ATOM 1507 C CG  . TYR A 0 204 . -3.232   9.634   11.431   1.00 92.50 204 A 1 
ATOM 1508 C CD1 . TYR A 0 204 . -4.212   9.892   10.454   1.00 92.50 204 A 1 
ATOM 1509 C CD2 . TYR A 0 204 . -3.427   10.061  12.759   1.00 92.50 204 A 1 
ATOM 1510 C CE1 . TYR A 0 204 . -5.387   10.584  10.803   1.00 92.50 204 A 1 
ATOM 1511 C CE2 . TYR A 0 204 . -4.597   10.760  13.111   1.00 92.50 204 A 1 
ATOM 1512 O OH  . TYR A 0 204 . -6.704   11.705  12.465   1.00 92.50 204 A 1 
ATOM 1513 C CZ  . TYR A 0 204 . -5.578   11.023  12.130   1.00 92.50 204 A 1 
ATOM 1514 N N   . ASP A 0 205 . -0.666   5.950   9.731    1.00 92.67 205 A 1 
ATOM 1515 C CA  . ASP A 0 205 . 0.533    5.318   9.213    1.00 92.67 205 A 1 
ATOM 1516 C C   . ASP A 0 205 . 0.845    5.935   7.849    1.00 92.67 205 A 1 
ATOM 1517 C CB  . ASP A 0 205 . 0.320    3.800   9.159    1.00 92.67 205 A 1 
ATOM 1518 O O   . ASP A 0 205 . -0.042   6.102   7.015    1.00 92.67 205 A 1 
ATOM 1519 C CG  . ASP A 0 205 . 0.389    3.183   10.555   1.00 92.67 205 A 1 
ATOM 1520 O OD1 . ASP A 0 205 . 1.514    3.185   11.102   1.00 92.67 205 A 1 
ATOM 1521 O OD2 . ASP A 0 205 . -0.634   2.702   11.101   1.00 92.67 205 A 1 
ATOM 1522 N N   . GLY A 0 206 . 2.100    6.315   7.634    1.00 93.52 206 A 1 
ATOM 1523 C CA  . GLY A 0 206 . 2.566    6.922   6.392    1.00 93.52 206 A 1 
ATOM 1524 C C   . GLY A 0 206 . 3.958    6.418   6.053    1.00 93.52 206 A 1 
ATOM 1525 O O   . GLY A 0 206 . 4.822    6.359   6.926    1.00 93.52 206 A 1 
ATOM 1526 N N   . GLU A 0 207 . 4.184    6.048   4.804    1.00 94.54 207 A 1 
ATOM 1527 C CA  . GLU A 0 207 . 5.452    5.534   4.298    1.00 94.54 207 A 1 
ATOM 1528 C C   . GLU A 0 207 . 5.679    6.112   2.910    1.00 94.54 207 A 1 
ATOM 1529 C CB  . GLU A 0 207 . 5.388    4.003   4.308    1.00 94.54 207 A 1 
ATOM 1530 O O   . GLU A 0 207 . 4.803    6.014   2.057    1.00 94.54 207 A 1 
ATOM 1531 C CG  . GLU A 0 207 . 6.681    3.284   3.888    1.00 94.54 207 A 1 
ATOM 1532 C CD  . GLU A 0 207 . 6.667    1.824   4.373    1.00 94.54 207 A 1 
ATOM 1533 O OE1 . GLU A 0 207 . 7.741    1.242   4.637    1.00 94.54 207 A 1 
ATOM 1534 O OE2 . GLU A 0 207 . 5.595    1.302   4.762    1.00 94.54 207 A 1 
ATOM 1535 N N   . TRP A 0 208 . 6.828    6.747   2.707    1.00 92.95 208 A 1 
ATOM 1536 C CA  . TRP A 0 208 . 7.150    7.436   1.466    1.00 92.95 208 A 1 
ATOM 1537 C C   . TRP A 0 208 . 8.580    7.149   1.034    1.00 92.95 208 A 1 
ATOM 1538 C CB  . TRP A 0 208 . 6.899    8.939   1.596    1.00 92.95 208 A 1 
ATOM 1539 O O   . TRP A 0 208 . 9.495    6.991   1.851    1.00 92.95 208 A 1 
ATOM 1540 C CG  . TRP A 0 208 . 7.702    9.653   2.635    1.00 92.95 208 A 1 
ATOM 1541 C CD1 . TRP A 0 208 . 8.909    10.223  2.432    1.00 92.95 208 A 1 
ATOM 1542 C CD2 . TRP A 0 208 . 7.358    9.911   4.028    1.00 92.95 208 A 1 
ATOM 1543 C CE2 . TRP A 0 208 . 8.407    10.682  4.609    1.00 92.95 208 A 1 
ATOM 1544 C CE3 . TRP A 0 208 . 6.255    9.594   4.851    1.00 92.95 208 A 1 
ATOM 1545 N NE1 . TRP A 0 208 . 9.335    10.829  3.597    1.00 92.95 208 A 1 
ATOM 1546 C CH2 . TRP A 0 208 . 7.236    10.817  6.725    1.00 92.95 208 A 1 
ATOM 1547 C CZ2 . TRP A 0 208 . 8.359    11.127  5.938    1.00 92.95 208 A 1 
ATOM 1548 C CZ3 . TRP A 0 208 . 6.190    10.043  6.185    1.00 92.95 208 A 1 
ATOM 1549 N N   . TYR A 0 209 . 8.759    7.103   -0.276   1.00 95.92 209 A 1 
ATOM 1550 C CA  . TYR A 0 209 . 10.022   6.900   -0.957   1.00 95.92 209 A 1 
ATOM 1551 C C   . TYR A 0 209 . 10.066   7.808   -2.182   1.00 95.92 209 A 1 
ATOM 1552 C CB  . TYR A 0 209 . 10.140   5.426   -1.353   1.00 95.92 209 A 1 
ATOM 1553 O O   . TYR A 0 209 . 9.125    7.829   -2.972   1.00 95.92 209 A 1 
ATOM 1554 C CG  . TYR A 0 209 . 11.319   5.141   -2.257   1.00 95.92 209 A 1 
ATOM 1555 C CD1 . TYR A 0 209 . 11.133   5.036   -3.651   1.00 95.92 209 A 1 
ATOM 1556 C CD2 . TYR A 0 209 . 12.607   5.031   -1.702   1.00 95.92 209 A 1 
ATOM 1557 C CE1 . TYR A 0 209 . 12.236   4.788   -4.488   1.00 95.92 209 A 1 
ATOM 1558 C CE2 . TYR A 0 209 . 13.710   4.784   -2.536   1.00 95.92 209 A 1 
ATOM 1559 O OH  . TYR A 0 209 . 14.586   4.399   -4.726   1.00 95.92 209 A 1 
ATOM 1560 C CZ  . TYR A 0 209 . 13.523   4.654   -3.928   1.00 95.92 209 A 1 
ATOM 1561 N N   . ALA A 0 210 . 11.165   8.535   -2.357   1.00 94.80 210 A 1 
ATOM 1562 C CA  . ALA A 0 210 . 11.405   9.314   -3.562   1.00 94.80 210 A 1 
ATOM 1563 C C   . ALA A 0 210 . 12.876   9.222   -3.966   1.00 94.80 210 A 1 
ATOM 1564 C CB  . ALA A 0 210 . 10.943   10.760  -3.352   1.00 94.80 210 A 1 
ATOM 1565 O O   . ALA A 0 210 . 13.764   9.404   -3.126   1.00 94.80 210 A 1 
ATOM 1566 N N   . ARG A 0 211 . 13.120   8.975   -5.254   1.00 96.00 211 A 1 
ATOM 1567 C CA  . ARG A 0 211 . 14.444   8.959   -5.873   1.00 96.00 211 A 1 
ATOM 1568 C C   . ARG A 0 211 . 14.428   9.774   -7.159   1.00 96.00 211 A 1 
ATOM 1569 C CB  . ARG A 0 211 . 14.893   7.511   -6.115   1.00 96.00 211 A 1 
ATOM 1570 O O   . ARG A 0 211 . 13.564   9.561   -7.999   1.00 96.00 211 A 1 
ATOM 1571 C CG  . ARG A 0 211 . 16.302   7.443   -6.726   1.00 96.00 211 A 1 
ATOM 1572 C CD  . ARG A 0 211 . 16.815   6.007   -6.846   1.00 96.00 211 A 1 
ATOM 1573 N NE  . ARG A 0 211 . 16.050   5.222   -7.837   1.00 96.00 211 A 1 
ATOM 1574 N NH1 . ARG A 0 211 . 16.246   3.170   -6.823   1.00 96.00 211 A 1 
ATOM 1575 N NH2 . ARG A 0 211 . 15.255   3.341   -8.824   1.00 96.00 211 A 1 
ATOM 1576 C CZ  . ARG A 0 211 . 15.849   3.918   -7.816   1.00 96.00 211 A 1 
ATOM 1577 N N   . SER A 0 212 . 15.414   10.648  -7.311   1.00 92.04 212 A 1 
ATOM 1578 C CA  . SER A 0 212 . 15.722   11.367  -8.544   1.00 92.04 212 A 1 
ATOM 1579 C C   . SER A 0 212 . 17.144   11.006  -8.963   1.00 92.04 212 A 1 
ATOM 1580 C CB  . SER A 0 212 . 15.562   12.873  -8.324   1.00 92.04 212 A 1 
ATOM 1581 O O   . SER A 0 212 . 18.065   11.057  -8.141   1.00 92.04 212 A 1 
ATOM 1582 O OG  . SER A 0 212 . 15.622   13.578  -9.544   1.00 92.04 212 A 1 
ATOM 1583 N N   . VAL A 0 213 . 17.313   10.601  -10.215  1.00 92.67 213 A 1 
ATOM 1584 C CA  . VAL A 0 213 . 18.600   10.328  -10.863  1.00 92.67 213 A 1 
ATOM 1585 C C   . VAL A 0 213 . 18.741   11.291  -12.031  1.00 92.67 213 A 1 
ATOM 1586 C CB  . VAL A 0 213 . 18.694   8.870   -11.360  1.00 92.67 213 A 1 
ATOM 1587 O O   . VAL A 0 213 . 17.784   11.476  -12.782  1.00 92.67 213 A 1 
ATOM 1588 C CG1 . VAL A 0 213 . 20.037   8.578   -12.045  1.00 92.67 213 A 1 
ATOM 1589 C CG2 . VAL A 0 213 . 18.527   7.872   -10.204  1.00 92.67 213 A 1 
ATOM 1590 N N   . ARG A 0 214 . 19.929   11.872  -12.191  1.00 89.58 214 A 1 
ATOM 1591 C CA  . ARG A 0 214 . 20.364   12.577  -13.398  1.00 89.58 214 A 1 
ATOM 1592 C C   . ARG A 0 214 . 21.764   12.115  -13.763  1.00 89.58 214 A 1 
ATOM 1593 C CB  . ARG A 0 214 . 20.354   14.093  -13.206  1.00 89.58 214 A 1 
ATOM 1594 O O   . ARG A 0 214 . 22.604   12.041  -12.866  1.00 89.58 214 A 1 
ATOM 1595 C CG  . ARG A 0 214 . 18.952   14.597  -12.876  1.00 89.58 214 A 1 
ATOM 1596 C CD  . ARG A 0 214 . 18.972   16.116  -12.800  1.00 89.58 214 A 1 
ATOM 1597 N NE  . ARG A 0 214 . 17.662   16.613  -12.354  1.00 89.58 214 A 1 
ATOM 1598 N NH1 . ARG A 0 214 . 18.076   18.821  -12.771  1.00 89.58 214 A 1 
ATOM 1599 N NH2 . ARG A 0 214 . 16.061   18.176  -12.021  1.00 89.58 214 A 1 
ATOM 1600 C CZ  . ARG A 0 214 . 17.275   17.868  -12.380  1.00 89.58 214 A 1 
ATOM 1601 N N   . ALA A 0 215 . 21.988   11.803  -15.027  1.00 87.27 215 A 1 
ATOM 1602 C CA  . ALA A 0 215 . 23.298   11.525  -15.589  1.00 87.27 215 A 1 
ATOM 1603 C C   . ALA A 0 215 . 23.442   12.309  -16.894  1.00 87.27 215 A 1 
ATOM 1604 C CB  . ALA A 0 215 . 23.478   10.016  -15.781  1.00 87.27 215 A 1 
ATOM 1605 O O   . ALA A 0 215 . 22.479   12.386  -17.648  1.00 87.27 215 A 1 
ATOM 1606 N N   . ASP A 0 216 . 24.621   12.871  -17.095  1.00 83.75 216 A 1 
ATOM 1607 C CA  . ASP A 0 216 . 25.002   13.779  -18.174  1.00 83.75 216 A 1 
ATOM 1608 C C   . ASP A 0 216 . 26.388   13.299  -18.657  1.00 83.75 216 A 1 
ATOM 1609 C CB  . ASP A 0 216 . 24.990   15.184  -17.540  1.00 83.75 216 A 1 
ATOM 1610 O O   . ASP A 0 216 . 27.267   13.048  -17.819  1.00 83.75 216 A 1 
ATOM 1611 C CG  . ASP A 0 216 . 25.282   16.345  -18.482  1.00 83.75 216 A 1 
ATOM 1612 O OD1 . ASP A 0 216 . 25.610   16.059  -19.647  1.00 83.75 216 A 1 
ATOM 1613 O OD2 . ASP A 0 216 . 25.163   17.492  -17.980  1.00 83.75 216 A 1 
ATOM 1614 N N   . ASP A 0 217 . 26.540   12.995  -19.949  1.00 87.25 217 A 1 
ATOM 1615 C CA  . ASP A 0 217 . 27.684   12.245  -20.509  1.00 87.25 217 A 1 
ATOM 1616 C C   . ASP A 0 217 . 28.093   12.767  -21.900  1.00 87.25 217 A 1 
ATOM 1617 C CB  . ASP A 0 217 . 27.394   10.725  -20.443  1.00 87.25 217 A 1 
ATOM 1618 O O   . ASP A 0 217 . 28.023   12.055  -22.907  1.00 87.25 217 A 1 
ATOM 1619 C CG  . ASP A 0 217 . 28.530   9.788   -20.891  1.00 87.25 217 A 1 
ATOM 1620 O OD1 . ASP A 0 217 . 29.733   10.082  -20.717  1.00 87.25 217 A 1 
ATOM 1621 O OD2 . ASP A 0 217 . 28.291   8.588   -21.173  1.00 87.25 217 A 1 
ATOM 1622 N N   . ASP A 0 218 . 28.545   14.024  -21.919  1.00 84.10 218 A 1 
ATOM 1623 C CA  . ASP A 0 218 . 29.157   14.712  -23.060  1.00 84.10 218 A 1 
ATOM 1624 C C   . ASP A 0 218 . 30.395   13.981  -23.607  1.00 84.10 218 A 1 
ATOM 1625 C CB  . ASP A 0 218 . 29.635   16.112  -22.627  1.00 84.10 218 A 1 
ATOM 1626 O O   . ASP A 0 218 . 31.330   13.640  -22.873  1.00 84.10 218 A 1 
ATOM 1627 C CG  . ASP A 0 218 . 28.583   17.219  -22.656  1.00 84.10 218 A 1 
ATOM 1628 O OD1 . ASP A 0 218 . 27.774   17.197  -23.605  1.00 84.10 218 A 1 
ATOM 1629 O OD2 . ASP A 0 218 . 28.749   18.167  -21.853  1.00 84.10 218 A 1 
ATOM 1630 N N   . GLN A 0 219 . 30.482   13.844  -24.931  1.00 86.21 219 A 1 
ATOM 1631 C CA  . GLN A 0 219 . 31.671   13.400  -25.661  1.00 86.21 219 A 1 
ATOM 1632 C C   . GLN A 0 219 . 31.935   14.300  -26.873  1.00 86.21 219 A 1 
ATOM 1633 C CB  . GLN A 0 219 . 31.532   11.944  -26.141  1.00 86.21 219 A 1 
ATOM 1634 O O   . GLN A 0 219 . 31.019   14.601  -27.633  1.00 86.21 219 A 1 
ATOM 1635 C CG  . GLN A 0 219 . 30.925   10.955  -25.128  1.00 86.21 219 A 1 
ATOM 1636 C CD  . GLN A 0 219 . 31.459   9.548   -25.353  1.00 86.21 219 A 1 
ATOM 1637 N NE2 . GLN A 0 219 . 32.657   9.274   -24.876  1.00 86.21 219 A 1 
ATOM 1638 O OE1 . GLN A 0 219 . 30.886   8.676   -25.994  1.00 86.21 219 A 1 
ATOM 1639 N N   . TRP A 0 220 . 33.194   14.663  -27.121  1.00 84.02 220 A 1 
ATOM 1640 C CA  . TRP A 0 220 . 33.570   15.426  -28.317  1.00 84.02 220 A 1 
ATOM 1641 C C   . TRP A 0 220 . 34.991   15.111  -28.792  1.00 84.02 220 A 1 
ATOM 1642 C CB  . TRP A 0 220 . 33.399   16.931  -28.055  1.00 84.02 220 A 1 
ATOM 1643 O O   . TRP A 0 220 . 35.860   14.725  -28.001  1.00 84.02 220 A 1 
ATOM 1644 C CG  . TRP A 0 220 . 34.317   17.522  -27.026  1.00 84.02 220 A 1 
ATOM 1645 C CD1 . TRP A 0 220 . 35.471   18.171  -27.297  1.00 84.02 220 A 1 
ATOM 1646 C CD2 . TRP A 0 220 . 34.178   17.539  -25.570  1.00 84.02 220 A 1 
ATOM 1647 C CE2 . TRP A 0 220 . 35.306   18.220  -25.019  1.00 84.02 220 A 1 
ATOM 1648 C CE3 . TRP A 0 220 . 33.212   17.063  -24.655  1.00 84.02 220 A 1 
ATOM 1649 N NE1 . TRP A 0 220 . 36.062   18.578  -26.117  1.00 84.02 220 A 1 
ATOM 1650 C CH2 . TRP A 0 220 . 34.497   17.911  -22.756  1.00 84.02 220 A 1 
ATOM 1651 C CZ2 . TRP A 0 220 . 35.474   18.409  -23.637  1.00 84.02 220 A 1 
ATOM 1652 C CZ3 . TRP A 0 220 . 33.371   17.243  -23.267  1.00 84.02 220 A 1 
ATOM 1653 N N   . ALA A 0 221 . 35.240   15.312  -30.085  1.00 84.89 221 A 1 
ATOM 1654 C CA  . ALA A 0 221 . 36.578   15.488  -30.630  1.00 84.89 221 A 1 
ATOM 1655 C C   . ALA A 0 221 . 36.591   16.537  -31.749  1.00 84.89 221 A 1 
ATOM 1656 C CB  . ALA A 0 221 . 37.149   14.158  -31.130  1.00 84.89 221 A 1 
ATOM 1657 O O   . ALA A 0 221 . 35.604   16.704  -32.467  1.00 84.89 221 A 1 
ATOM 1658 N N   . GLU A 0 222 . 37.734   17.195  -31.897  1.00 83.69 222 A 1 
ATOM 1659 C CA  . GLU A 0 222 . 38.035   18.171  -32.944  1.00 83.69 222 A 1 
ATOM 1660 C C   . GLU A 0 222 . 39.426   17.846  -33.515  1.00 83.69 222 A 1 
ATOM 1661 C CB  . GLU A 0 222 . 37.996   19.605  -32.369  1.00 83.69 222 A 1 
ATOM 1662 O O   . GLU A 0 222 . 40.356   17.585  -32.748  1.00 83.69 222 A 1 
ATOM 1663 C CG  . GLU A 0 222 . 36.621   20.050  -31.824  1.00 83.69 222 A 1 
ATOM 1664 C CD  . GLU A 0 222 . 36.598   21.478  -31.228  1.00 83.69 222 A 1 
ATOM 1665 O OE1 . GLU A 0 222 . 35.498   21.938  -30.845  1.00 83.69 222 A 1 
ATOM 1666 O OE2 . GLU A 0 222 . 37.661   22.138  -31.129  1.00 83.69 222 A 1 
ATOM 1667 N N   . ASP A 0 223 . 39.557   17.865  -34.840  1.00 80.76 223 A 1 
ATOM 1668 C CA  . ASP A 0 223 . 40.808   17.757  -35.600  1.00 80.76 223 A 1 
ATOM 1669 C C   . ASP A 0 223 . 40.963   19.018  -36.472  1.00 80.76 223 A 1 
ATOM 1670 C CB  . ASP A 0 223 . 40.810   16.454  -36.427  1.00 80.76 223 A 1 
ATOM 1671 O O   . ASP A 0 223 . 39.981   19.610  -36.933  1.00 80.76 223 A 1 
ATOM 1672 C CG  . ASP A 0 223 . 42.145   16.122  -37.117  1.00 80.76 223 A 1 
ATOM 1673 O OD1 . ASP A 0 223 . 43.093   16.933  -36.989  1.00 80.76 223 A 1 
ATOM 1674 O OD2 . ASP A 0 223 . 42.198   15.049  -37.765  1.00 80.76 223 A 1 
ATOM 1675 N N   . TYR A 0 224 . 42.195   19.485  -36.657  1.00 75.46 224 A 1 
ATOM 1676 C CA  . TYR A 0 224 . 42.504   20.688  -37.423  1.00 75.46 224 A 1 
ATOM 1677 C C   . TYR A 0 224 . 43.932   20.646  -37.976  1.00 75.46 224 A 1 
ATOM 1678 C CB  . TYR A 0 224 . 42.302   21.926  -36.524  1.00 75.46 224 A 1 
ATOM 1679 O O   . TYR A 0 224 . 44.864   21.151  -37.328  1.00 75.46 224 A 1 
ATOM 1680 C CG  . TYR A 0 224 . 42.514   23.253  -37.238  1.00 75.46 224 A 1 
ATOM 1681 C CD1 . TYR A 0 224 . 43.656   24.031  -36.972  1.00 75.46 224 A 1 
ATOM 1682 C CD2 . TYR A 0 224 . 41.600   23.673  -38.220  1.00 75.46 224 A 1 
ATOM 1683 C CE1 . TYR A 0 224 . 43.877   25.229  -37.677  1.00 75.46 224 A 1 
ATOM 1684 C CE2 . TYR A 0 224 . 41.804   24.873  -38.928  1.00 75.46 224 A 1 
ATOM 1685 O OH  . TYR A 0 224 . 43.193   26.814  -39.322  1.00 75.46 224 A 1 
ATOM 1686 C CZ  . TYR A 0 224 . 42.947   25.649  -38.656  1.00 75.46 224 A 1 
ATOM 1687 N N   . ASP A 0 225 . 44.117   20.163  -39.211  1.00 72.26 225 A 1 
ATOM 1688 C CA  . ASP A 0 225 . 45.376   20.391  -39.910  1.00 72.26 225 A 1 
ATOM 1689 C C   . ASP A 0 225 . 45.398   21.753  -40.606  1.00 72.26 225 A 1 
ATOM 1690 C CB  . ASP A 0 225 . 45.797   19.316  -40.917  1.00 72.26 225 A 1 
ATOM 1691 O O   . ASP A 0 225 . 44.476   22.235  -41.275  1.00 72.26 225 A 1 
ATOM 1692 C CG  . ASP A 0 225 . 46.248   17.978  -40.346  1.00 72.26 225 A 1 
ATOM 1693 O OD1 . ASP A 0 225 . 47.044   18.065  -39.384  1.00 72.26 225 A 1 
ATOM 1694 O OD2 . ASP A 0 225 . 46.178   16.970  -41.094  1.00 72.26 225 A 1 
ATOM 1695 N N   . LYS A 0 226 . 46.569   22.385  -40.534  1.00 62.25 226 A 1 
ATOM 1696 C CA  . LYS A 0 226 . 46.868   23.583  -41.312  1.00 62.25 226 A 1 
ATOM 1697 C C   . LYS A 0 226 . 48.170   23.440  -42.085  1.00 62.25 226 A 1 
ATOM 1698 C CB  . LYS A 0 226 . 46.809   24.792  -40.387  1.00 62.25 226 A 1 
ATOM 1699 O O   . LYS A 0 226 . 49.262   23.760  -41.603  1.00 62.25 226 A 1 
ATOM 1700 C CG  . LYS A 0 226 . 46.693   26.056  -41.231  1.00 62.25 226 A 1 
ATOM 1701 C CD  . LYS A 0 226 . 46.781   27.291  -40.334  1.00 62.25 226 A 1 
ATOM 1702 C CE  . LYS A 0 226 . 46.637   28.556  -41.178  1.00 62.25 226 A 1 
ATOM 1703 N NZ  . LYS A 0 226 . 47.723   28.643  -42.179  1.00 62.25 226 A 1 
ATOM 1704 N N   . TYR A 0 227 . 48.034   23.084  -43.357  1.00 59.96 227 A 1 
ATOM 1705 C CA  . TYR A 0 227 . 49.146   22.929  -44.289  1.00 59.96 227 A 1 
ATOM 1706 C C   . TYR A 0 227 . 49.523   24.262  -44.969  1.00 59.96 227 A 1 
ATOM 1707 C CB  . TYR A 0 227 . 48.802   21.808  -45.280  1.00 59.96 227 A 1 
ATOM 1708 O O   . TYR A 0 227 . 49.070   24.582  -46.071  1.00 59.96 227 A 1 
ATOM 1709 C CG  . TYR A 0 227 . 48.604   20.453  -44.619  1.00 59.96 227 A 1 
ATOM 1710 C CD1 . TYR A 0 227 . 49.729   19.718  -44.187  1.00 59.96 227 A 1 
ATOM 1711 C CD2 . TYR A 0 227 . 47.307   19.937  -44.404  1.00 59.96 227 A 1 
ATOM 1712 C CE1 . TYR A 0 227 . 49.555   18.474  -43.553  1.00 59.96 227 A 1 
ATOM 1713 C CE2 . TYR A 0 227 . 47.137   18.687  -43.776  1.00 59.96 227 A 1 
ATOM 1714 O OH  . TYR A 0 227 . 48.144   16.764  -42.706  1.00 59.96 227 A 1 
ATOM 1715 C CZ  . TYR A 0 227 . 48.261   17.959  -43.332  1.00 59.96 227 A 1 
ATOM 1716 N N   . ASP A 0 228 . 50.412   25.044  -44.343  1.00 51.60 228 A 1 
ATOM 1717 C CA  . ASP A 0 228 . 51.095   26.173  -45.000  1.00 51.60 228 A 1 
ATOM 1718 C C   . ASP A 0 228 . 52.386   25.703  -45.697  1.00 51.60 228 A 1 
ATOM 1719 C CB  . ASP A 0 228 . 51.394   27.319  -44.011  1.00 51.60 228 A 1 
ATOM 1720 O O   . ASP A 0 228 . 53.376   25.347  -45.055  1.00 51.60 228 A 1 
ATOM 1721 C CG  . ASP A 0 228 . 50.214   28.258  -43.730  1.00 51.60 228 A 1 
ATOM 1722 O OD1 . ASP A 0 228 . 49.177   28.216  -44.431  1.00 51.60 228 A 1 
ATOM 1723 O OD2 . ASP A 0 228 . 50.301   29.077  -42.783  1.00 51.60 228 A 1 
ATOM 1724 N N   . SER A 0 229 . 52.423   25.743  -47.035  1.00 47.91 229 A 1 
ATOM 1725 C CA  . SER A 0 229 . 53.582   25.282  -47.811  1.00 47.91 229 A 1 
ATOM 1726 C C   . SER A 0 229 . 54.781   26.246  -47.711  1.00 47.91 229 A 1 
ATOM 1727 C CB  . SER A 0 229 . 53.176   25.013  -49.269  1.00 47.91 229 A 1 
ATOM 1728 O O   . SER A 0 229 . 54.895   27.192  -48.498  1.00 47.91 229 A 1 
ATOM 1729 O OG  . SER A 0 229 . 52.847   26.216  -49.939  1.00 47.91 229 A 1 
ATOM 1730 N N   . GLY A 0 230 . 55.686   26.001  -46.759  1.00 45.86 230 A 1 
ATOM 1731 C CA  . GLY A 0 230 . 56.936   26.760  -46.594  1.00 45.86 230 A 1 
ATOM 1732 C C   . GLY A 0 230 . 58.198   26.102  -47.172  1.00 45.86 230 A 1 
ATOM 1733 O O   . GLY A 0 230 . 59.100   26.822  -47.594  1.00 45.86 230 A 1 
ATOM 1734 N N   . ASP A 0 231 . 58.258   24.767  -47.250  1.00 41.43 231 A 1 
ATOM 1735 C CA  . ASP A 0 231 . 59.475   24.022  -47.615  1.00 41.43 231 A 1 
ATOM 1736 C C   . ASP A 0 231 . 59.295   23.170  -48.883  1.00 41.43 231 A 1 
ATOM 1737 C CB  . ASP A 0 231 . 59.965   23.181  -46.420  1.00 41.43 231 A 1 
ATOM 1738 O O   . ASP A 0 231 . 58.895   22.008  -48.844  1.00 41.43 231 A 1 
ATOM 1739 C CG  . ASP A 0 231 . 60.787   23.997  -45.415  1.00 41.43 231 A 1 
ATOM 1740 O OD1 . ASP A 0 231 . 61.690   24.735  -45.872  1.00 41.43 231 A 1 
ATOM 1741 O OD2 . ASP A 0 231 . 60.550   23.846  -44.196  1.00 41.43 231 A 1 
ATOM 1742 N N   . ALA A 0 232 . 59.649   23.750  -50.031  1.00 41.74 232 A 1 
ATOM 1743 C CA  . ALA A 0 232 . 59.819   23.024  -51.295  1.00 41.74 232 A 1 
ATOM 1744 C C   . ALA A 0 232 . 61.132   23.388  -52.011  1.00 41.74 232 A 1 
ATOM 1745 C CB  . ALA A 0 232 . 58.571   23.200  -52.169  1.00 41.74 232 A 1 
ATOM 1746 O O   . ALA A 0 232 . 61.273   23.151  -53.214  1.00 41.74 232 A 1 
ATOM 1747 N N   . ASP A 0 233 . 62.112   23.935  -51.279  1.00 44.16 233 A 1 
ATOM 1748 C CA  . ASP A 0 233 . 63.457   24.103  -51.812  1.00 44.16 233 A 1 
ATOM 1749 C C   . ASP A 0 233 . 64.272   22.811  -51.659  1.00 44.16 233 A 1 
ATOM 1750 C CB  . ASP A 0 233 . 64.157   25.389  -51.315  1.00 44.16 233 A 1 
ATOM 1751 O O   . ASP A 0 233 . 64.921   22.525  -50.656  1.00 44.16 233 A 1 
ATOM 1752 C CG  . ASP A 0 233 . 64.413   26.417  -52.438  1.00 44.16 233 A 1 
ATOM 1753 O OD1 . ASP A 0 233 . 64.463   26.018  -53.633  1.00 44.16 233 A 1 
ATOM 1754 O OD2 . ASP A 0 233 . 64.610   27.607  -52.106  1.00 44.16 233 A 1 
ATOM 1755 N N   . SER A 0 234 . 64.257   22.046  -52.747  1.00 38.93 234 A 1 
ATOM 1756 C CA  . SER A 0 234 . 65.491   21.846  -53.502  1.00 38.93 234 A 1 
ATOM 1757 C C   . SER A 0 234 . 66.727   21.434  -52.686  1.00 38.93 234 A 1 
ATOM 1758 C CB  . SER A 0 234 . 65.809   23.140  -54.282  1.00 38.93 234 A 1 
ATOM 1759 O O   . SER A 0 234 . 67.608   22.252  -52.461  1.00 38.93 234 A 1 
ATOM 1760 O OG  . SER A 0 234 . 64.700   23.642  -55.005  1.00 38.93 234 A 1 
ATOM 1761 N N   . TYR A 0 235 . 66.884   20.143  -52.378  1.00 36.56 235 A 1 
ATOM 1762 C CA  . TYR A 0 235 . 68.050   19.381  -52.864  1.00 36.56 235 A 1 
ATOM 1763 C C   . TYR A 0 235 . 67.906   17.886  -52.569  1.00 36.56 235 A 1 
ATOM 1764 C CB  . TYR A 0 235 . 69.425   19.896  -52.358  1.00 36.56 235 A 1 
ATOM 1765 O O   . TYR A 0 235 . 68.156   17.404  -51.463  1.00 36.56 235 A 1 
ATOM 1766 C CG  . TYR A 0 235 . 70.251   20.552  -53.460  1.00 36.56 235 A 1 
ATOM 1767 C CD1 . TYR A 0 235 . 70.910   19.755  -54.420  1.00 36.56 235 A 1 
ATOM 1768 C CD2 . TYR A 0 235 . 70.332   21.956  -53.558  1.00 36.56 235 A 1 
ATOM 1769 C CE1 . TYR A 0 235 . 71.596   20.361  -55.493  1.00 36.56 235 A 1 
ATOM 1770 C CE2 . TYR A 0 235 . 70.983   22.565  -54.644  1.00 36.56 235 A 1 
ATOM 1771 O OH  . TYR A 0 235 . 72.240   22.358  -56.669  1.00 36.56 235 A 1 
ATOM 1772 C CZ  . TYR A 0 235 . 71.613   21.766  -55.619  1.00 36.56 235 A 1 
ATOM 1773 N N   . GLY A 0 236 . 67.637   17.115  -53.623  1.00 42.50 236 A 1 
ATOM 1774 C CA  . GLY A 0 236 . 67.981   15.701  -53.640  1.00 42.50 236 A 1 
ATOM 1775 C C   . GLY A 0 236 . 69.502   15.536  -53.641  1.00 42.50 236 A 1 
ATOM 1776 O O   . GLY A 0 236 . 70.086   15.272  -54.687  1.00 42.50 236 A 1 
ATOM 1777 N N   . ASN A 0 237 . 70.147   15.626  -52.471  1.00 42.64 237 A 1 
ATOM 1778 C CA  . ASN A 0 237 . 71.543   15.202  -52.251  1.00 42.64 237 A 1 
ATOM 1779 C C   . ASN A 0 237 . 71.682   13.660  -52.262  1.00 42.64 237 A 1 
ATOM 1780 C CB  . ASN A 0 237 . 72.125   15.910  -51.005  1.00 42.64 237 A 1 
ATOM 1781 O O   . ASN A 0 237 . 72.426   13.048  -51.500  1.00 42.64 237 A 1 
ATOM 1782 C CG  . ASN A 0 237 . 72.745   17.257  -51.338  1.00 42.64 237 A 1 
ATOM 1783 N ND2 . ASN A 0 237 . 72.587   18.247  -50.491  1.00 42.64 237 A 1 
ATOM 1784 O OD1 . ASN A 0 237 . 73.399   17.438  -52.350  1.00 42.64 237 A 1 
ATOM 1785 N N   . ALA A 0 238 . 70.944   13.035  -53.175  1.00 38.03 238 A 1 
ATOM 1786 C CA  . ALA A 0 238 . 70.914   11.626  -53.512  1.00 38.03 238 A 1 
ATOM 1787 C C   . ALA A 0 238 . 71.814   11.375  -54.732  1.00 38.03 238 A 1 
ATOM 1788 C CB  . ALA A 0 238 . 69.450   11.255  -53.747  1.00 38.03 238 A 1 
ATOM 1789 O O   . ALA A 0 238 . 71.367   10.927  -55.782  1.00 38.03 238 A 1 
ATOM 1790 N N   . ALA A 0 239 . 73.096   11.720  -54.609  1.00 35.47 239 A 1 
ATOM 1791 C CA  . ALA A 0 239 . 74.093   11.462  -55.642  1.00 35.47 239 A 1 
ATOM 1792 C C   . ALA A 0 239 . 75.436   11.100  -54.999  1.00 35.47 239 A 1 
ATOM 1793 C CB  . ALA A 0 239 . 74.176   12.663  -56.591  1.00 35.47 239 A 1 
ATOM 1794 O O   . ALA A 0 239 . 76.286   11.945  -54.718  1.00 35.47 239 A 1 
ATOM 1795 N N   . SER A 0 240 . 75.625   9.805   -54.768  1.00 39.95 240 A 1 
ATOM 1796 C CA  . SER A 0 240 . 76.899   9.218   -54.370  1.00 39.95 240 A 1 
ATOM 1797 C C   . SER A 0 240 . 77.956   9.400   -55.469  1.00 39.95 240 A 1 
ATOM 1798 C CB  . SER A 0 240 . 76.673   7.727   -54.082  1.00 39.95 240 A 1 
ATOM 1799 O O   . SER A 0 240 . 78.018   8.610   -56.410  1.00 39.95 240 A 1 
ATOM 1800 O OG  . SER A 0 240 . 76.020   7.118   -55.181  1.00 39.95 240 A 1 
ATOM 1801 N N   . ALA A 0 241 . 78.814   10.412  -55.338  1.00 38.86 241 A 1 
ATOM 1802 C CA  . ALA A 0 241 . 80.039   10.544  -56.129  1.00 38.86 241 A 1 
ATOM 1803 C C   . ALA A 0 241 . 81.147   11.208  -55.300  1.00 38.86 241 A 1 
ATOM 1804 C CB  . ALA A 0 241 . 79.746   11.273  -57.443  1.00 38.86 241 A 1 
ATOM 1805 O O   . ALA A 0 241 . 81.417   12.406  -55.373  1.00 38.86 241 A 1 
ATOM 1806 N N   . GLN A 0 242 . 81.789   10.378  -54.486  1.00 35.45 242 A 1 
ATOM 1807 C CA  . GLN A 0 242 . 83.076   10.664  -53.872  1.00 35.45 242 A 1 
ATOM 1808 C C   . GLN A 0 242 . 84.106   11.084  -54.942  1.00 35.45 242 A 1 
ATOM 1809 C CB  . GLN A 0 242 . 83.462   9.369   -53.131  1.00 35.45 242 A 1 
ATOM 1810 O O   . GLN A 0 242 . 84.228   10.438  -55.976  1.00 35.45 242 A 1 
ATOM 1811 C CG  . GLN A 0 242 . 84.846   9.318   -52.474  1.00 35.45 242 A 1 
ATOM 1812 C CD  . GLN A 0 242 . 85.062   8.019   -51.697  1.00 35.45 242 A 1 
ATOM 1813 N NE2 . GLN A 0 242 . 86.294   7.603   -51.504  1.00 35.45 242 A 1 
ATOM 1814 O OE1 . GLN A 0 242 . 84.147   7.353   -51.244  1.00 35.45 242 A 1 
ATOM 1815 N N   . GLU A 0 243 . 84.901   12.112  -54.625  1.00 33.56 243 A 1 
ATOM 1816 C CA  . GLU A 0 243 . 86.220   12.378  -55.223  1.00 33.56 243 A 1 
ATOM 1817 C C   . GLU A 0 243 . 86.280   12.852  -56.696  1.00 33.56 243 A 1 
ATOM 1818 C CB  . GLU A 0 243 . 87.129   11.173  -54.895  1.00 33.56 243 A 1 
ATOM 1819 O O   . GLU A 0 243 . 86.637   12.110  -57.606  1.00 33.56 243 A 1 
ATOM 1820 C CG  . GLU A 0 243 . 88.619   11.320  -55.214  1.00 33.56 243 A 1 
ATOM 1821 C CD  . GLU A 0 243 . 89.458   10.343  -54.370  1.00 33.56 243 A 1 
ATOM 1822 O OE1 . GLU A 0 243 . 90.515   10.785  -53.855  1.00 33.56 243 A 1 
ATOM 1823 O OE2 . GLU A 0 243 . 89.034   9.190   -54.148  1.00 33.56 243 A 1 
ATOM 1824 N N   . TRP A 0 244 . 86.222   14.179  -56.886  1.00 29.95 244 A 1 
ATOM 1825 C CA  . TRP A 0 244 . 87.282   14.827  -57.677  1.00 29.95 244 A 1 
ATOM 1826 C C   . TRP A 0 244 . 88.222   15.610  -56.759  1.00 29.95 244 A 1 
ATOM 1827 C CB  . TRP A 0 244 . 86.773   15.575  -58.928  1.00 29.95 244 A 1 
ATOM 1828 O O   . TRP A 0 244 . 88.187   16.836  -56.651  1.00 29.95 244 A 1 
ATOM 1829 C CG  . TRP A 0 244 . 87.708   15.566  -60.120  1.00 29.95 244 A 1 
ATOM 1830 C CD1 . TRP A 0 244 . 88.537   14.547  -60.463  1.00 29.95 244 A 1 
ATOM 1831 C CD2 . TRP A 0 244 . 87.844   16.543  -61.209  1.00 29.95 244 A 1 
ATOM 1832 C CE2 . TRP A 0 244 . 88.780   16.037  -62.165  1.00 29.95 244 A 1 
ATOM 1833 C CE3 . TRP A 0 244 . 87.242   17.784  -61.518  1.00 29.95 244 A 1 
ATOM 1834 N NE1 . TRP A 0 244 . 89.196   14.838  -61.639  1.00 29.95 244 A 1 
ATOM 1835 C CH2 . TRP A 0 244 . 88.471   17.935  -63.632  1.00 29.95 244 A 1 
ATOM 1836 C CZ2 . TRP A 0 244 . 89.097   16.709  -63.355  1.00 29.95 244 A 1 
ATOM 1837 C CZ3 . TRP A 0 244 . 87.549   18.470  -62.712  1.00 29.95 244 A 1 
ATOM 1838 N N   . ARG A 0 245 . 89.089   14.862  -56.058  1.00 40.33 245 A 1 
ATOM 1839 C CA  . ARG A 0 245 . 90.317   15.441  -55.509  1.00 40.33 245 A 1 
ATOM 1840 C C   . ARG A 0 245 . 91.116   16.041  -56.662  1.00 40.33 245 A 1 
ATOM 1841 C CB  . ARG A 0 245 . 91.184   14.386  -54.796  1.00 40.33 245 A 1 
ATOM 1842 O O   . ARG A 0 245 . 91.263   15.409  -57.704  1.00 40.33 245 A 1 
ATOM 1843 C CG  . ARG A 0 245 . 90.759   14.087  -53.351  1.00 40.33 245 A 1 
ATOM 1844 C CD  . ARG A 0 245 . 91.871   13.274  -52.673  1.00 40.33 245 A 1 
ATOM 1845 N NE  . ARG A 0 245 . 91.516   12.852  -51.302  1.00 40.33 245 A 1 
ATOM 1846 N NH1 . ARG A 0 245 . 91.907   10.597  -51.543  1.00 40.33 245 A 1 
ATOM 1847 N NH2 . ARG A 0 245 . 91.528   11.438  -49.519  1.00 40.33 245 A 1 
ATOM 1848 C CZ  . ARG A 0 245 . 91.653   11.634  -50.803  1.00 40.33 245 A 1 
ATOM 1849 N N   . ASN A 0 246 . 91.695   17.217  -56.423  1.00 35.34 246 A 1 
ATOM 1850 C CA  . ASN A 0 246 . 92.724   17.822  -57.269  1.00 35.34 246 A 1 
ATOM 1851 C C   . ASN A 0 246 . 93.846   16.805  -57.567  1.00 35.34 246 A 1 
ATOM 1852 C CB  . ASN A 0 246 . 93.262   19.087  -56.562  1.00 35.34 246 A 1 
ATOM 1853 O O   . ASN A 0 246 . 94.756   16.604  -56.763  1.00 35.34 246 A 1 
ATOM 1854 C CG  . ASN A 0 246 . 92.595   20.358  -57.049  1.00 35.34 246 A 1 
ATOM 1855 N ND2 . ASN A 0 246 . 92.187   21.240  -56.167  1.00 35.34 246 A 1 
ATOM 1856 O OD1 . ASN A 0 246 . 92.472   20.591  -58.235  1.00 35.34 246 A 1 
ATOM 1857 N N   . GLY A 0 247 . 93.751   16.156  -58.729  1.00 35.65 247 A 1 
ATOM 1858 C CA  . GLY A 0 247 . 94.564   15.016  -59.148  1.00 35.65 247 A 1 
ATOM 1859 C C   . GLY A 0 247 . 95.437   15.356  -60.350  1.00 35.65 247 A 1 
ATOM 1860 O O   . GLY A 0 247 . 95.132   14.979  -61.471  1.00 35.65 247 A 1 
ATOM 1861 N N   . SER A 0 248 . 96.498   16.111  -60.071  1.00 34.25 248 A 1 
ATOM 1862 C CA  . SER A 0 248 . 97.737   16.316  -60.843  1.00 34.25 248 A 1 
ATOM 1863 C C   . SER A 0 248 . 97.940   15.551  -62.171  1.00 34.25 248 A 1 
ATOM 1864 C CB  . SER A 0 248 . 98.879   15.911  -59.904  1.00 34.25 248 A 1 
ATOM 1865 O O   . SER A 0 248 . 97.894   14.325  -62.200  1.00 34.25 248 A 1 
ATOM 1866 O OG  . SER A 0 248 . 100.119  16.461  -60.305  1.00 34.25 248 A 1 
ATOM 1867 N N   . LYS A 0 249 . 98.417   16.296  -63.188  1.00 38.25 249 A 1 
ATOM 1868 C CA  . LYS A 0 249 . 98.948   15.852  -64.502  1.00 38.25 249 A 1 
ATOM 1869 C C   . LYS A 0 249 . 97.886   15.256  -65.444  1.00 38.25 249 A 1 
ATOM 1870 C CB  . LYS A 0 249 . 100.148  14.898  -64.326  1.00 38.25 249 A 1 
ATOM 1871 O O   . LYS A 0 249 . 97.104   14.401  -65.079  1.00 38.25 249 A 1 
ATOM 1872 C CG  . LYS A 0 249 . 101.332  15.535  -63.581  1.00 38.25 249 A 1 
ATOM 1873 C CD  . LYS A 0 249 . 102.317  14.463  -63.103  1.00 38.25 249 A 1 
ATOM 1874 C CE  . LYS A 0 249 . 103.463  15.116  -62.324  1.00 38.25 249 A 1 
ATOM 1875 N NZ  . LYS A 0 249 . 104.406  14.098  -61.797  1.00 38.25 249 A 1 
ATOM 1876 N N   . GLY A 0 250 . 97.815   15.652  -66.709  1.00 40.02 250 A 1 
ATOM 1877 C CA  . GLY A 0 250 . 98.873   16.196  -67.563  1.00 40.02 250 A 1 
ATOM 1878 C C   . GLY A 0 250 . 99.027   15.262  -68.763  1.00 40.02 250 A 1 
ATOM 1879 O O   . GLY A 0 250 . 99.022   14.047  -68.594  1.00 40.02 250 A 1 
ATOM 1880 N N   . LEU A 0 251 . 99.099   15.820  -69.974  1.00 38.09 251 A 1 
ATOM 1881 C CA  . LEU A 0 251 . 99.161   15.041  -71.215  1.00 38.09 251 A 1 
ATOM 1882 C C   . LEU A 0 251 . 100.282  13.980  -71.177  1.00 38.09 251 A 1 
ATOM 1883 C CB  . LEU A 0 251 . 99.370   15.987  -72.419  1.00 38.09 251 A 1 
ATOM 1884 O O   . LEU A 0 251 . 101.358  14.252  -70.653  1.00 38.09 251 A 1 
ATOM 1885 C CG  . LEU A 0 251 . 98.095   16.614  -73.015  1.00 38.09 251 A 1 
ATOM 1886 C CD1 . LEU A 0 251 . 97.345   17.532  -72.048  1.00 38.09 251 A 1 
ATOM 1887 C CD2 . LEU A 0 251 . 98.473   17.434  -74.249  1.00 38.09 251 A 1 
ATOM 1888 N N   . TYR A 0 252 . 100.003  12.844  -71.836  1.00 38.80 252 A 1 
ATOM 1889 C CA  . TYR A 0 252 . 100.840  11.660  -72.132  1.00 38.80 252 A 1 
ATOM 1890 C C   . TYR A 0 252 . 100.492  10.374  -71.359  1.00 38.80 252 A 1 
ATOM 1891 C CB  . TYR A 0 252 . 102.358  11.933  -72.195  1.00 38.80 252 A 1 
ATOM 1892 O O   . TYR A 0 252 . 101.237  9.910   -70.503  1.00 38.80 252 A 1 
ATOM 1893 C CG  . TYR A 0 252 . 102.775  12.960  -73.232  1.00 38.80 252 A 1 
ATOM 1894 C CD1 . TYR A 0 252 . 102.540  12.714  -74.599  1.00 38.80 252 A 1 
ATOM 1895 C CD2 . TYR A 0 252 . 103.397  14.160  -72.834  1.00 38.80 252 A 1 
ATOM 1896 C CE1 . TYR A 0 252 . 102.888  13.682  -75.559  1.00 38.80 252 A 1 
ATOM 1897 C CE2 . TYR A 0 252 . 103.742  15.133  -73.789  1.00 38.80 252 A 1 
ATOM 1898 O OH  . TYR A 0 252 . 103.796  15.831  -76.086  1.00 38.80 252 A 1 
ATOM 1899 C CZ  . TYR A 0 252 . 103.480  14.896  -75.155  1.00 38.80 252 A 1 
ATOM 1900 N N   . GLY A 0 253 . 99.400   9.718   -71.771  1.00 39.53 253 A 1 
ATOM 1901 C CA  . GLY A 0 253 . 99.082   8.341   -71.377  1.00 39.53 253 A 1 
ATOM 1902 C C   . GLY A 0 253 . 97.870   7.787   -72.131  1.00 39.53 253 A 1 
ATOM 1903 O O   . GLY A 0 253 . 96.742   8.192   -71.872  1.00 39.53 253 A 1 
ATOM 1904 N N   . LYS A 0 254 . 98.080   6.868   -73.084  1.00 34.99 254 A 1 
ATOM 1905 C CA  . LYS A 0 254 . 96.980   6.131   -73.736  1.00 34.99 254 A 1 
ATOM 1906 C C   . LYS A 0 254 . 96.384   5.115   -72.754  1.00 34.99 254 A 1 
ATOM 1907 C CB  . LYS A 0 254 . 97.476   5.342   -74.963  1.00 34.99 254 A 1 
ATOM 1908 O O   . LYS A 0 254 . 97.113   4.252   -72.282  1.00 34.99 254 A 1 
ATOM 1909 C CG  . LYS A 0 254 . 97.724   6.138   -76.252  1.00 34.99 254 A 1 
ATOM 1910 C CD  . LYS A 0 254 . 98.194   5.150   -77.335  1.00 34.99 254 A 1 
ATOM 1911 C CE  . LYS A 0 254 . 98.387   5.816   -78.702  1.00 34.99 254 A 1 
ATOM 1912 N NZ  . LYS A 0 254 . 98.917   4.850   -79.701  1.00 34.99 254 A 1 
ATOM 1913 N N   . GLY A 0 255 . 95.064   5.121   -72.586  1.00 36.66 255 A 1 
ATOM 1914 C CA  . GLY A 0 255 . 94.313   4.034   -71.952  1.00 36.66 255 A 1 
ATOM 1915 C C   . GLY A 0 255 . 92.849   4.089   -72.382  1.00 36.66 255 A 1 
ATOM 1916 O O   . GLY A 0 255 . 92.165   5.062   -72.092  1.00 36.66 255 A 1 
ATOM 1917 N N   . LYS A 0 256 . 92.383   3.088   -73.135  1.00 34.67 256 A 1 
ATOM 1918 C CA  . LYS A 0 256 . 90.980   2.948   -73.561  1.00 34.67 256 A 1 
ATOM 1919 C C   . LYS A 0 256 . 90.295   1.829   -72.769  1.00 34.67 256 A 1 
ATOM 1920 C CB  . LYS A 0 256 . 90.884   2.602   -75.067  1.00 34.67 256 A 1 
ATOM 1921 O O   . LYS A 0 256 . 90.941   0.829   -72.481  1.00 34.67 256 A 1 
ATOM 1922 C CG  . LYS A 0 256 . 90.693   3.789   -76.025  1.00 34.67 256 A 1 
ATOM 1923 C CD  . LYS A 0 256 . 90.247   3.263   -77.404  1.00 34.67 256 A 1 
ATOM 1924 C CE  . LYS A 0 256 . 89.919   4.399   -78.381  1.00 34.67 256 A 1 
ATOM 1925 N NZ  . LYS A 0 256 . 89.246   3.886   -79.605  1.00 34.67 256 A 1 
ATOM 1926 N N   . ALA A 0 257 . 88.966   1.952   -72.700  1.00 33.80 257 A 1 
ATOM 1927 C CA  . ALA A 0 257 . 87.959   0.891   -72.564  1.00 33.80 257 A 1 
ATOM 1928 C C   . ALA A 0 257 . 87.603   0.382   -71.153  1.00 33.80 257 A 1 
ATOM 1929 C CB  . ALA A 0 257 . 88.234   -0.249  -73.559  1.00 33.80 257 A 1 
ATOM 1930 O O   . ALA A 0 257 . 88.441   0.300   -70.263  1.00 33.80 257 A 1 
ATOM 1931 N N   . GLY A 0 258 . 86.322   0.004   -71.029  1.00 34.01 258 A 1 
ATOM 1932 C CA  . GLY A 0 258 . 85.637   -0.431  -69.808  1.00 34.01 258 A 1 
ATOM 1933 C C   . GLY A 0 258 . 84.815   0.708   -69.190  1.00 34.01 258 A 1 
ATOM 1934 O O   . GLY A 0 258 . 85.395   1.679   -68.724  1.00 34.01 258 A 1 
ATOM 1935 N N   . GLY A 0 259 . 83.483   0.681   -69.172  1.00 33.20 259 A 1 
ATOM 1936 C CA  . GLY A 0 259 . 82.521   -0.293  -69.710  1.00 33.20 259 A 1 
ATOM 1937 C C   . GLY A 0 259 . 81.155   -0.049  -69.056  1.00 33.20 259 A 1 
ATOM 1938 O O   . GLY A 0 259 . 81.121   0.296   -67.878  1.00 33.20 259 A 1 
ATOM 1939 N N   . ASP A 0 260 . 80.052   -0.169  -69.799  1.00 31.36 260 A 1 
ATOM 1940 C CA  . ASP A 0 260 . 78.714   0.160   -69.288  1.00 31.36 260 A 1 
ATOM 1941 C C   . ASP A 0 260 . 78.308   -0.726  -68.099  1.00 31.36 260 A 1 
ATOM 1942 C CB  . ASP A 0 260 . 77.661   0.016   -70.400  1.00 31.36 260 A 1 
ATOM 1943 O O   . ASP A 0 260 . 78.188   -1.943  -68.239  1.00 31.36 260 A 1 
ATOM 1944 C CG  . ASP A 0 260 . 77.890   0.983   -71.560  1.00 31.36 260 A 1 
ATOM 1945 O OD1 . ASP A 0 260 . 77.771   2.205   -71.328  1.00 31.36 260 A 1 
ATOM 1946 O OD2 . ASP A 0 260 . 78.221   0.494   -72.664  1.00 31.36 260 A 1 
ATOM 1947 N N   . PHE A 0 261 . 78.010   -0.107  -66.954  1.00 32.17 261 A 1 
ATOM 1948 C CA  . PHE A 0 261 . 77.294   -0.744  -65.849  1.00 32.17 261 A 1 
ATOM 1949 C C   . PHE A 0 261 . 76.222   0.206   -65.316  1.00 32.17 261 A 1 
ATOM 1950 C CB  . PHE A 0 261 . 78.263   -1.208  -64.753  1.00 32.17 261 A 1 
ATOM 1951 O O   . PHE A 0 261 . 76.520   1.258   -64.753  1.00 32.17 261 A 1 
ATOM 1952 C CG  . PHE A 0 261 . 79.038   -2.450  -65.149  1.00 32.17 261 A 1 
ATOM 1953 C CD1 . PHE A 0 261 . 78.410   -3.710  -65.107  1.00 32.17 261 A 1 
ATOM 1954 C CD2 . PHE A 0 261 . 80.359   -2.344  -65.620  1.00 32.17 261 A 1 
ATOM 1955 C CE1 . PHE A 0 261 . 79.098   -4.858  -65.539  1.00 32.17 261 A 1 
ATOM 1956 C CE2 . PHE A 0 261 . 81.050   -3.493  -66.045  1.00 32.17 261 A 1 
ATOM 1957 C CZ  . PHE A 0 261 . 80.419   -4.749  -66.008  1.00 32.17 261 A 1 
ATOM 1958 N N   . GLY A 0 262 . 74.958   -0.168  -65.515  1.00 31.29 262 A 1 
ATOM 1959 C CA  . GLY A 0 262 . 73.819   0.573   -64.987  1.00 31.29 262 A 1 
ATOM 1960 C C   . GLY A 0 262 . 73.656   0.335   -63.488  1.00 31.29 262 A 1 
ATOM 1961 O O   . GLY A 0 262 . 73.333   -0.775  -63.073  1.00 31.29 262 A 1 
ATOM 1962 N N   . ALA A 0 263 . 73.820   1.387   -62.687  1.00 34.39 263 A 1 
ATOM 1963 C CA  . ALA A 0 263 . 73.423   1.402   -61.282  1.00 34.39 263 A 1 
ATOM 1964 C C   . ALA A 0 263 . 71.951   1.835   -61.171  1.00 34.39 263 A 1 
ATOM 1965 C CB  . ALA A 0 263 . 74.397   2.288   -60.496  1.00 34.39 263 A 1 
ATOM 1966 O O   . ALA A 0 263 . 71.636   2.997   -60.923  1.00 34.39 263 A 1 
ATOM 1967 N N   . ALA A 0 264 . 71.038   0.893   -61.407  1.00 32.68 264 A 1 
ATOM 1968 C CA  . ALA A 0 264 . 69.605   1.099   -61.223  1.00 32.68 264 A 1 
ATOM 1969 C C   . ALA A 0 264 . 69.218   0.924   -59.743  1.00 32.68 264 A 1 
ATOM 1970 C CB  . ALA A 0 264 . 68.850   0.151   -62.167  1.00 32.68 264 A 1 
ATOM 1971 O O   . ALA A 0 264 . 68.652   -0.101  -59.370  1.00 32.68 264 A 1 
ATOM 1972 N N   . SER A 0 265 . 69.536   1.904   -58.891  1.00 34.64 265 A 1 
ATOM 1973 C CA  . SER A 0 265 . 69.076   1.904   -57.495  1.00 34.64 265 A 1 
ATOM 1974 C C   . SER A 0 265 . 69.254   3.241   -56.770  1.00 34.64 265 A 1 
ATOM 1975 C CB  . SER A 0 265 . 69.813   0.833   -56.672  1.00 34.64 265 A 1 
ATOM 1976 O O   . SER A 0 265 . 70.350   3.792   -56.763  1.00 34.64 265 A 1 
ATOM 1977 O OG  . SER A 0 265 . 71.214   0.998   -56.771  1.00 34.64 265 A 1 
ATOM 1978 N N   . ALA A 0 266 . 68.207   3.587   -56.014  1.00 32.08 266 A 1 
ATOM 1979 C CA  . ALA A 0 266 . 68.173   4.452   -54.831  1.00 32.08 266 A 1 
ATOM 1980 C C   . ALA A 0 266 . 68.109   5.986   -54.994  1.00 32.08 266 A 1 
ATOM 1981 C CB  . ALA A 0 266 . 69.248   4.017   -53.822  1.00 32.08 266 A 1 
ATOM 1982 O O   . ALA A 0 266 . 68.925   6.607   -55.664  1.00 32.08 266 A 1 
ATOM 1983 N N   . ALA A 0 267 . 67.192   6.537   -54.182  1.00 32.56 267 A 1 
ATOM 1984 C CA  . ALA A 0 267 . 67.139   7.892   -53.628  1.00 32.56 267 A 1 
ATOM 1985 C C   . ALA A 0 267 . 66.761   9.056   -54.585  1.00 32.56 267 A 1 
ATOM 1986 C CB  . ALA A 0 267 . 68.428   8.097   -52.816  1.00 32.56 267 A 1 
ATOM 1987 O O   . ALA A 0 267 . 67.282   9.170   -55.684  1.00 32.56 267 A 1 
ATOM 1988 N N   . ASN A 0 268 . 65.872   9.991   -54.217  1.00 36.85 268 A 1 
ATOM 1989 C CA  . ASN A 0 268 . 65.044   10.131  -53.004  1.00 36.85 268 A 1 
ATOM 1990 C C   . ASN A 0 268 . 63.829   11.042  -53.270  1.00 36.85 268 A 1 
ATOM 1991 C CB  . ASN A 0 268 . 65.873   10.802  -51.879  1.00 36.85 268 A 1 
ATOM 1992 O O   . ASN A 0 268 . 63.926   11.954  -54.085  1.00 36.85 268 A 1 
ATOM 1993 C CG  . ASN A 0 268 . 66.419   9.853   -50.833  1.00 36.85 268 A 1 
ATOM 1994 N ND2 . ASN A 0 268 . 67.420   10.266  -50.094  1.00 36.85 268 A 1 
ATOM 1995 O OD1 . ASN A 0 268 . 65.961   8.739   -50.661  1.00 36.85 268 A 1 
ATOM 1996 N N   . GLY A 0 269 . 62.776   10.884  -52.458  1.00 32.36 269 A 1 
ATOM 1997 C CA  . GLY A 0 269 . 61.834   11.966  -52.132  1.00 32.36 269 A 1 
ATOM 1998 C C   . GLY A 0 269 . 60.595   12.075  -53.024  1.00 32.36 269 A 1 
ATOM 1999 O O   . GLY A 0 269 . 60.688   12.344  -54.218  1.00 32.36 269 A 1 
ATOM 2000 N N   . ALA A 0 270 . 59.419   11.904  -52.417  1.00 31.40 270 A 1 
ATOM 2001 C CA  . ALA A 0 270 . 58.134   12.163  -53.055  1.00 31.40 270 A 1 
ATOM 2002 C C   . ALA A 0 270 . 57.925   13.669  -53.301  1.00 31.40 270 A 1 
ATOM 2003 C CB  . ALA A 0 270 . 57.026   11.588  -52.160  1.00 31.40 270 A 1 
ATOM 2004 O O   . ALA A 0 270 . 58.203   14.486  -52.430  1.00 31.40 270 A 1 
ATOM 2005 N N   . GLY A 0 271 . 57.385   14.026  -54.469  1.00 34.32 271 A 1 
ATOM 2006 C CA  . GLY A 0 271 . 56.903   15.377  -54.783  1.00 34.32 271 A 1 
ATOM 2007 C C   . GLY A 0 271 . 55.378   15.439  -54.715  1.00 34.32 271 A 1 
ATOM 2008 O O   . GLY A 0 271 . 54.729   15.609  -55.745  1.00 34.32 271 A 1 
ATOM 2009 N N   . TYR A 0 272 . 54.812   15.202  -53.531  1.00 33.54 272 A 1 
ATOM 2010 C CA  . TYR A 0 272 . 53.366   15.182  -53.294  1.00 33.54 272 A 1 
ATOM 2011 C C   . TYR A 0 272 . 52.857   16.599  -52.936  1.00 33.54 272 A 1 
ATOM 2012 C CB  . TYR A 0 272 . 53.041   14.096  -52.235  1.00 33.54 272 A 1 
ATOM 2013 O O   . TYR A 0 272 . 53.423   17.252  -52.072  1.00 33.54 272 A 1 
ATOM 2014 C CG  . TYR A 0 272 . 52.234   12.894  -52.729  1.00 33.54 272 A 1 
ATOM 2015 C CD1 . TYR A 0 272 . 51.142   12.413  -51.975  1.00 33.54 272 A 1 
ATOM 2016 C CD2 . TYR A 0 272 . 52.584   12.233  -53.926  1.00 33.54 272 A 1 
ATOM 2017 C CE1 . TYR A 0 272 . 50.350   11.347  -52.452  1.00 33.54 272 A 1 
ATOM 2018 C CE2 . TYR A 0 272 . 51.809   11.152  -54.396  1.00 33.54 272 A 1 
ATOM 2019 O OH  . TYR A 0 272 . 49.917   9.700   -54.150  1.00 33.54 272 A 1 
ATOM 2020 C CZ  . TYR A 0 272 . 50.677   10.721  -53.673  1.00 33.54 272 A 1 
ATOM 2021 N N   . TRP A 0 273 . 51.800   17.036  -53.635  1.00 36.67 273 A 1 
ATOM 2022 C CA  . TRP A 0 273 . 50.884   18.170  -53.375  1.00 36.67 273 A 1 
ATOM 2023 C C   . TRP A 0 273 . 51.438   19.575  -53.059  1.00 36.67 273 A 1 
ATOM 2024 C CB  . TRP A 0 273 . 49.840   17.750  -52.335  1.00 36.67 273 A 1 
ATOM 2025 O O   . TRP A 0 273 . 51.822   19.899  -51.944  1.00 36.67 273 A 1 
ATOM 2026 C CG  . TRP A 0 273 . 49.179   16.450  -52.661  1.00 36.67 273 A 1 
ATOM 2027 C CD1 . TRP A 0 273 . 49.590   15.256  -52.193  1.00 36.67 273 A 1 
ATOM 2028 C CD2 . TRP A 0 273 . 48.002   16.170  -53.480  1.00 36.67 273 A 1 
ATOM 2029 C CE2 . TRP A 0 273 . 47.786   14.759  -53.486  1.00 36.67 273 A 1 
ATOM 2030 C CE3 . TRP A 0 273 . 47.073   16.963  -54.187  1.00 36.67 273 A 1 
ATOM 2031 N NE1 . TRP A 0 273 . 48.805   14.252  -52.717  1.00 36.67 273 A 1 
ATOM 2032 C CH2 . TRP A 0 273 . 45.779   14.981  -54.810  1.00 36.67 273 A 1 
ATOM 2033 C CZ2 . TRP A 0 273 . 46.702   14.162  -54.141  1.00 36.67 273 A 1 
ATOM 2034 C CZ3 . TRP A 0 273 . 45.968   16.376  -54.837  1.00 36.67 273 A 1 
ATOM 2035 N N   . GLY A 0 274 . 51.271   20.492  -54.021  1.00 44.59 274 A 1 
ATOM 2036 C CA  . GLY A 0 274 . 51.242   21.937  -53.763  1.00 44.59 274 A 1 
ATOM 2037 C C   . GLY A 0 274 . 49.835   22.414  -53.388  1.00 44.59 274 A 1 
ATOM 2038 O O   . GLY A 0 274 . 49.191   23.084  -54.195  1.00 44.59 274 A 1 
ATOM 2039 N N   . LYS A 0 275 . 49.342   22.023  -52.207  1.00 49.80 275 A 1 
ATOM 2040 C CA  . LYS A 0 275 . 48.101   22.535  -51.604  1.00 49.80 275 A 1 
ATOM 2041 C C   . LYS A 0 275 . 48.470   23.436  -50.419  1.00 49.80 275 A 1 
ATOM 2042 C CB  . LYS A 0 275 . 47.205   21.376  -51.103  1.00 49.80 275 A 1 
ATOM 2043 O O   . LYS A 0 275 . 49.241   23.008  -49.568  1.00 49.80 275 A 1 
ATOM 2044 C CG  . LYS A 0 275 . 46.441   20.545  -52.161  1.00 49.80 275 A 1 
ATOM 2045 C CD  . LYS A 0 275 . 45.587   19.471  -51.442  1.00 49.80 275 A 1 
ATOM 2046 C CE  . LYS A 0 275 . 44.535   18.740  -52.301  1.00 49.80 275 A 1 
ATOM 2047 N NZ  . LYS A 0 275 . 43.577   17.958  -51.455  1.00 49.80 275 A 1 
ATOM 2048 N N   . SER A 0 276 . 47.877   24.628  -50.334  1.00 51.22 276 A 1 
ATOM 2049 C CA  . SER A 0 276 . 47.495   25.155  -49.021  1.00 51.22 276 A 1 
ATOM 2050 C C   . SER A 0 276 . 46.110   24.600  -48.737  1.00 51.22 276 A 1 
ATOM 2051 C CB  . SER A 0 276 . 47.498   26.684  -48.956  1.00 51.22 276 A 1 
ATOM 2052 O O   . SER A 0 276 . 45.155   24.957  -49.434  1.00 51.22 276 A 1 
ATOM 2053 O OG  . SER A 0 276 . 48.803   27.153  -48.677  1.00 51.22 276 A 1 
ATOM 2054 N N   . ALA A 0 277 . 46.055   23.676  -47.786  1.00 56.99 277 A 1 
ATOM 2055 C CA  . ALA A 0 277 . 44.838   23.047  -47.303  1.00 56.99 277 A 1 
ATOM 2056 C C   . ALA A 0 277 . 44.657   23.395  -45.824  1.00 56.99 277 A 1 
ATOM 2057 C CB  . ALA A 0 277 . 44.902   21.534  -47.544  1.00 56.99 277 A 1 
ATOM 2058 O O   . ALA A 0 277 . 45.640   23.541  -45.090  1.00 56.99 277 A 1 
ATOM 2059 N N   . SER A 0 278 . 43.404   23.564  -45.432  1.00 61.50 278 A 1 
ATOM 2060 C CA  . SER A 0 278 . 42.973   23.441  -44.045  1.00 61.50 278 A 1 
ATOM 2061 C C   . SER A 0 278 . 41.701   22.619  -44.081  1.00 61.50 278 A 1 
ATOM 2062 C CB  . SER A 0 278 . 42.718   24.800  -43.379  1.00 61.50 278 A 1 
ATOM 2063 O O   . SER A 0 278 . 40.723   23.093  -44.668  1.00 61.50 278 A 1 
ATOM 2064 O OG  . SER A 0 278 . 41.759   25.562  -44.111  1.00 61.50 278 A 1 
ATOM 2065 N N   . ASP A 0 279 . 41.773   21.433  -43.517  1.00 66.59 279 A 1 
ATOM 2066 C CA  . ASP A 0 279 . 40.637   20.615  -43.115  1.00 66.59 279 A 1 
ATOM 2067 C C   . ASP A 0 279 . 40.252   21.025  -41.677  1.00 66.59 279 A 1 
ATOM 2068 C CB  . ASP A 0 279 . 41.004   19.123  -43.292  1.00 66.59 279 A 1 
ATOM 2069 O O   . ASP A 0 279 . 40.937   21.823  -41.017  1.00 66.59 279 A 1 
ATOM 2070 C CG  . ASP A 0 279 . 42.454   18.847  -42.887  1.00 66.59 279 A 1 
ATOM 2071 O OD1 . ASP A 0 279 . 42.780   19.277  -41.762  1.00 66.59 279 A 1 
ATOM 2072 O OD2 . ASP A 0 279 . 43.272   18.468  -43.770  1.00 66.59 279 A 1 
ATOM 2073 N N   . TRP A 0 280 . 39.077   20.594  -41.240  1.00 74.44 280 A 1 
ATOM 2074 C CA  . TRP A 0 280 . 38.620   20.693  -39.860  1.00 74.44 280 A 1 
ATOM 2075 C C   . TRP A 0 280 . 37.481   19.702  -39.702  1.00 74.44 280 A 1 
ATOM 2076 C CB  . TRP A 0 280 . 38.131   22.108  -39.517  1.00 74.44 280 A 1 
ATOM 2077 O O   . TRP A 0 280 . 36.418   19.907  -40.291  1.00 74.44 280 A 1 
ATOM 2078 C CG  . TRP A 0 280 . 37.554   22.252  -38.138  1.00 74.44 280 A 1 
ATOM 2079 C CD1 . TRP A 0 280 . 38.262   22.234  -36.988  1.00 74.44 280 A 1 
ATOM 2080 C CD2 . TRP A 0 280 . 36.151   22.252  -37.726  1.00 74.44 280 A 1 
ATOM 2081 C CE2 . TRP A 0 280 . 36.095   22.327  -36.300  1.00 74.44 280 A 1 
ATOM 2082 C CE3 . TRP A 0 280 . 34.920   22.131  -38.405  1.00 74.44 280 A 1 
ATOM 2083 N NE1 . TRP A 0 280 . 37.413   22.298  -35.901  1.00 74.44 280 A 1 
ATOM 2084 C CH2 . TRP A 0 280 . 33.678   22.251  -36.303  1.00 74.44 280 A 1 
ATOM 2085 C CZ2 . TRP A 0 280 . 34.886   22.348  -35.590  1.00 74.44 280 A 1 
ATOM 2086 C CZ3 . TRP A 0 280 . 33.700   22.133  -37.703  1.00 74.44 280 A 1 
ATOM 2087 N N   . ASP A 0 281 . 37.715   18.670  -38.903  1.00 82.57 281 A 1 
ATOM 2088 C CA  . ASP A 0 281 . 36.727   17.642  -38.615  1.00 82.57 281 A 1 
ATOM 2089 C C   . ASP A 0 281 . 36.299   17.781  -37.155  1.00 82.57 281 A 1 
ATOM 2090 C CB  . ASP A 0 281 . 37.280   16.234  -38.904  1.00 82.57 281 A 1 
ATOM 2091 O O   . ASP A 0 281 . 37.126   17.949  -36.256  1.00 82.57 281 A 1 
ATOM 2092 C CG  . ASP A 0 281 . 37.575   15.934  -40.381  1.00 82.57 281 A 1 
ATOM 2093 O OD1 . ASP A 0 281 . 37.127   16.711  -41.252  1.00 82.57 281 A 1 
ATOM 2094 O OD2 . ASP A 0 281 . 38.201   14.874  -40.629  1.00 82.57 281 A 1 
ATOM 2095 N N   . ALA A 0 282 . 35.004   17.679  -36.890  1.00 83.44 282 A 1 
ATOM 2096 C CA  . ALA A 0 282 . 34.481   17.619  -35.534  1.00 83.44 282 A 1 
ATOM 2097 C C   . ALA A 0 282 . 33.406   16.547  -35.425  1.00 83.44 282 A 1 
ATOM 2098 C CB  . ALA A 0 282 . 33.969   18.998  -35.117  1.00 83.44 282 A 1 
ATOM 2099 O O   . ALA A 0 282 . 32.587   16.373  -36.325  1.00 83.44 282 A 1 
ATOM 2100 N N   . TRP A 0 283 . 33.369   15.849  -34.294  1.00 87.31 283 A 1 
ATOM 2101 C CA  . TRP A 0 283 . 32.250   14.977  -33.949  1.00 87.31 283 A 1 
ATOM 2102 C C   . TRP A 0 283 . 31.947   15.063  -32.460  1.00 87.31 283 A 1 
ATOM 2103 C CB  . TRP A 0 283 . 32.500   13.530  -34.400  1.00 87.31 283 A 1 
ATOM 2104 O O   . TRP A 0 283 . 32.835   15.303  -31.638  1.00 87.31 283 A 1 
ATOM 2105 C CG  . TRP A 0 283 . 33.373   12.708  -33.500  1.00 87.31 283 A 1 
ATOM 2106 C CD1 . TRP A 0 283 . 34.721   12.740  -33.476  1.00 87.31 283 A 1 
ATOM 2107 C CD2 . TRP A 0 283 . 32.975   11.787  -32.436  1.00 87.31 283 A 1 
ATOM 2108 C CE2 . TRP A 0 283 . 34.154   11.298  -31.797  1.00 87.31 283 A 1 
ATOM 2109 C CE3 . TRP A 0 283 . 31.736   11.342  -31.922  1.00 87.31 283 A 1 
ATOM 2110 N NE1 . TRP A 0 283 . 35.187   11.897  -32.486  1.00 87.31 283 A 1 
ATOM 2111 C CH2 . TRP A 0 283 . 32.859   9.995   -30.218  1.00 87.31 283 A 1 
ATOM 2112 C CZ2 . TRP A 0 283 . 34.110   10.416  -30.704  1.00 87.31 283 A 1 
ATOM 2113 C CZ3 . TRP A 0 283 . 31.678   10.456  -30.828  1.00 87.31 283 A 1 
ATOM 2114 N N   . GLY A 0 284 . 30.691   14.834  -32.104  1.00 86.11 284 A 1 
ATOM 2115 C CA  . GLY A 0 284 . 30.279   14.816  -30.714  1.00 86.11 284 A 1 
ATOM 2116 C C   . GLY A 0 284 . 29.029   13.998  -30.461  1.00 86.11 284 A 1 
ATOM 2117 O O   . GLY A 0 284 . 28.379   13.480  -31.379  1.00 86.11 284 A 1 
ATOM 2118 N N   . ARG A 0 285 . 28.761   13.829  -29.172  1.00 90.42 285 A 1 
ATOM 2119 C CA  . ARG A 0 285 . 27.617   13.114  -28.636  1.00 90.42 285 A 1 
ATOM 2120 C C   . ARG A 0 285 . 27.257   13.665  -27.263  1.00 90.42 285 A 1 
ATOM 2121 C CB  . ARG A 0 285 . 27.962   11.626  -28.564  1.00 90.42 285 A 1 
ATOM 2122 O O   . ARG A 0 285 . 28.136   13.741  -26.413  1.00 90.42 285 A 1 
ATOM 2123 C CG  . ARG A 0 285 . 26.748   10.792  -28.166  1.00 90.42 285 A 1 
ATOM 2124 C CD  . ARG A 0 285 . 27.167   9.331   -28.137  1.00 90.42 285 A 1 
ATOM 2125 N NE  . ARG A 0 285 . 25.984   8.464   -28.124  1.00 90.42 285 A 1 
ATOM 2126 N NH1 . ARG A 0 285 . 26.839   6.811   -26.815  1.00 90.42 285 A 1 
ATOM 2127 N NH2 . ARG A 0 285 . 24.726   6.695   -27.495  1.00 90.42 285 A 1 
ATOM 2128 C CZ  . ARG A 0 285 . 25.857   7.322   -27.500  1.00 90.42 285 A 1 
ATOM 2129 N N   . ASP A 0 286 . 25.986   13.964  -27.053  1.00 85.99 286 A 1 
ATOM 2130 C CA  . ASP A 0 286 . 25.404   14.352  -25.763  1.00 85.99 286 A 1 
ATOM 2131 C C   . ASP A 0 286 . 24.440   13.228  -25.336  1.00 85.99 286 A 1 
ATOM 2132 C CB  . ASP A 0 286 . 24.767   15.748  -25.914  1.00 85.99 286 A 1 
ATOM 2133 O O   . ASP A 0 286 . 23.761   12.634  -26.175  1.00 85.99 286 A 1 
ATOM 2134 C CG  . ASP A 0 286 . 24.066   16.310  -24.666  1.00 85.99 286 A 1 
ATOM 2135 O OD1 . ASP A 0 286 . 23.882   15.541  -23.693  1.00 85.99 286 A 1 
ATOM 2136 O OD2 . ASP A 0 286 . 23.668   17.497  -24.725  1.00 85.99 286 A 1 
ATOM 2137 N N   . GLN A 0 287 . 24.449   12.851  -24.058  1.00 89.09 287 A 1 
ATOM 2138 C CA  . GLN A 0 287 . 23.686   11.725  -23.514  1.00 89.09 287 A 1 
ATOM 2139 C C   . GLN A 0 287 . 23.038   12.098  -22.168  1.00 89.09 287 A 1 
ATOM 2140 C CB  . GLN A 0 287 . 24.594   10.491  -23.364  1.00 89.09 287 A 1 
ATOM 2141 O O   . GLN A 0 287 . 23.533   11.729  -21.097  1.00 89.09 287 A 1 
ATOM 2142 C CG  . GLN A 0 287 . 25.063   9.813   -24.663  1.00 89.09 287 A 1 
ATOM 2143 C CD  . GLN A 0 287 . 24.876   8.303   -24.575  1.00 89.09 287 A 1 
ATOM 2144 N NE2 . GLN A 0 287 . 23.656   7.845   -24.743  1.00 89.09 287 A 1 
ATOM 2145 O OE1 . GLN A 0 287 . 25.783   7.489   -24.391  1.00 89.09 287 A 1 
ATOM 2146 N N   . ASP A 0 288 . 21.892   12.776  -22.218  1.00 87.10 288 A 1 
ATOM 2147 C CA  . ASP A 0 288 . 21.162   13.257  -21.039  1.00 87.10 288 A 1 
ATOM 2148 C C   . ASP A 0 288 . 20.152   12.203  -20.526  1.00 87.10 288 A 1 
ATOM 2149 C CB  . ASP A 0 288 . 20.515   14.622  -21.375  1.00 87.10 288 A 1 
ATOM 2150 O O   . ASP A 0 288 . 19.216   11.796  -21.216  1.00 87.10 288 A 1 
ATOM 2151 C CG  . ASP A 0 288 . 19.949   15.377  -20.164  1.00 87.10 288 A 1 
ATOM 2152 O OD1 . ASP A 0 288 . 20.507   15.262  -19.051  1.00 87.10 288 A 1 
ATOM 2153 O OD2 . ASP A 0 288 . 18.823   15.953  -20.241  1.00 87.10 288 A 1 
ATOM 2154 N N   . TYR A 0 289 . 20.279   11.751  -19.274  1.00 91.83 289 A 1 
ATOM 2155 C CA  . TYR A 0 289 . 19.347   10.811  -18.631  1.00 91.83 289 A 1 
ATOM 2156 C C   . TYR A 0 289 . 18.784   11.370  -17.331  1.00 91.83 289 A 1 
ATOM 2157 C CB  . TYR A 0 289 . 20.003   9.448   -18.363  1.00 91.83 289 A 1 
ATOM 2158 O O   . TYR A 0 289 . 19.514   11.782  -16.431  1.00 91.83 289 A 1 
ATOM 2159 C CG  . TYR A 0 289 . 19.101   8.444   -17.643  1.00 91.83 289 A 1 
ATOM 2160 C CD1 . TYR A 0 289 . 19.113   8.335   -16.235  1.00 91.83 289 A 1 
ATOM 2161 C CD2 . TYR A 0 289 . 18.235   7.624   -18.390  1.00 91.83 289 A 1 
ATOM 2162 C CE1 . TYR A 0 289 . 18.278   7.400   -15.580  1.00 91.83 289 A 1 
ATOM 2163 C CE2 . TYR A 0 289 . 17.410   6.682   -17.745  1.00 91.83 289 A 1 
ATOM 2164 O OH  . TYR A 0 289 . 16.646   5.616   -15.742  1.00 91.83 289 A 1 
ATOM 2165 C CZ  . TYR A 0 289 . 17.432   6.558   -16.340  1.00 91.83 289 A 1 
ATOM 2166 N N   . LYS A 0 290 . 17.467   11.250  -17.144  1.00 92.48 290 A 1 
ATOM 2167 C CA  . LYS A 0 290 . 16.806   11.530  -15.864  1.00 92.48 290 A 1 
ATOM 2168 C C   . LYS A 0 290 . 15.693   10.547  -15.541  1.00 92.48 290 A 1 
ATOM 2169 C CB  . LYS A 0 290 . 16.372   13.003  -15.786  1.00 92.48 290 A 1 
ATOM 2170 O O   . LYS A 0 290 . 14.846   10.238  -16.377  1.00 92.48 290 A 1 
ATOM 2171 C CG  . LYS A 0 290 . 15.470   13.452  -16.950  1.00 92.48 290 A 1 
ATOM 2172 C CD  . LYS A 0 290 . 15.366   14.983  -17.028  1.00 92.48 290 A 1 
ATOM 2173 C CE  . LYS A 0 290 . 14.908   15.497  -18.404  1.00 92.48 290 A 1 
ATOM 2174 N NZ  . LYS A 0 290 . 16.000   15.447  -19.438  1.00 92.48 290 A 1 
ATOM 2175 N N   . GLU A 0 291 . 15.656   10.104  -14.288  1.00 94.91 291 A 1 
ATOM 2176 C CA  . GLU A 0 291 . 14.591   9.258   -13.748  1.00 94.91 291 A 1 
ATOM 2177 C C   . GLU A 0 291 . 14.127   9.769   -12.384  1.00 94.91 291 A 1 
ATOM 2178 C CB  . GLU A 0 291 . 15.030   7.784   -13.708  1.00 94.91 291 A 1 
ATOM 2179 O O   . GLU A 0 291 . 14.892   9.782   -11.421  1.00 94.91 291 A 1 
ATOM 2180 C CG  . GLU A 0 291 . 13.978   6.864   -13.059  1.00 94.91 291 A 1 
ATOM 2181 C CD  . GLU A 0 291 . 14.294   5.365   -13.204  1.00 94.91 291 A 1 
ATOM 2182 O OE1 . GLU A 0 291 . 13.385   4.597   -13.619  1.00 94.91 291 A 1 
ATOM 2183 O OE2 . GLU A 0 291 . 15.415   4.957   -12.820  1.00 94.91 291 A 1 
ATOM 2184 N N   . ASP A 0 292 . 12.847   10.126  -12.296  1.00 94.69 292 A 1 
ATOM 2185 C CA  . ASP A 0 292 . 12.156   10.442  -11.050  1.00 94.69 292 A 1 
ATOM 2186 C C   . ASP A 0 292 . 11.207   9.289   -10.697  1.00 94.69 292 A 1 
ATOM 2187 C CB  . ASP A 0 292 . 11.388   11.769  -11.173  1.00 94.69 292 A 1 
ATOM 2188 O O   . ASP A 0 292 . 10.359   8.898   -11.500  1.00 94.69 292 A 1 
ATOM 2189 C CG  . ASP A 0 292 . 12.284   13.011  -11.270  1.00 94.69 292 A 1 
ATOM 2190 O OD1 . ASP A 0 292 . 13.258   13.110  -10.486  1.00 94.69 292 A 1 
ATOM 2191 O OD2 . ASP A 0 292 . 11.943   13.911  -12.071  1.00 94.69 292 A 1 
ATOM 2192 N N   . VAL A 0 293 . 11.323   8.750   -9.483   1.00 95.12 293 A 1 
ATOM 2193 C CA  . VAL A 0 293 . 10.445   7.713   -8.925   1.00 95.12 293 A 1 
ATOM 2194 C C   . VAL A 0 293 . 9.919    8.184   -7.578   1.00 95.12 293 A 1 
ATOM 2195 C CB  . VAL A 0 293 . 11.175   6.362   -8.761   1.00 95.12 293 A 1 
ATOM 2196 O O   . VAL A 0 293 . 10.704   8.550   -6.704   1.00 95.12 293 A 1 
ATOM 2197 C CG1 . VAL A 0 293 . 10.233   5.273   -8.226   1.00 95.12 293 A 1 
ATOM 2198 C CG2 . VAL A 0 293 . 11.740   5.851   -10.089  1.00 95.12 293 A 1 
ATOM 2199 N N   . SER A 0 294 . 8.607    8.110   -7.375   1.00 95.21 294 A 1 
ATOM 2200 C CA  . SER A 0 294 . 7.959    8.351   -6.085   1.00 95.21 294 A 1 
ATOM 2201 C C   . SER A 0 294 . 6.988    7.228   -5.738   1.00 95.21 294 A 1 
ATOM 2202 C CB  . SER A 0 294 . 7.265    9.717   -6.051   1.00 95.21 294 A 1 
ATOM 2203 O O   . SER A 0 294 . 6.303    6.685   -6.604   1.00 95.21 294 A 1 
ATOM 2204 O OG  . SER A 0 294 . 6.269    9.818   -7.049   1.00 95.21 294 A 1 
ATOM 2205 N N   . TYR A 0 295 . 6.911    6.892   -4.458   1.00 96.73 295 A 1 
ATOM 2206 C CA  . TYR A 0 295 . 5.949    5.955   -3.897   1.00 96.73 295 A 1 
ATOM 2207 C C   . TYR A 0 295 . 5.496    6.469   -2.535   1.00 96.73 295 A 1 
ATOM 2208 C CB  . TYR A 0 295 . 6.586    4.566   -3.786   1.00 96.73 295 A 1 
ATOM 2209 O O   . TYR A 0 295 . 6.333    6.704   -1.664   1.00 96.73 295 A 1 
ATOM 2210 C CG  . TYR A 0 295 . 5.787    3.577   -2.960   1.00 96.73 295 A 1 
ATOM 2211 C CD1 . TYR A 0 295 . 6.059    3.445   -1.584   1.00 96.73 295 A 1 
ATOM 2212 C CD2 . TYR A 0 295 . 4.765    2.811   -3.553   1.00 96.73 295 A 1 
ATOM 2213 C CE1 . TYR A 0 295 . 5.341    2.521   -0.807   1.00 96.73 295 A 1 
ATOM 2214 C CE2 . TYR A 0 295 . 4.049    1.874   -2.782   1.00 96.73 295 A 1 
ATOM 2215 O OH  . TYR A 0 295 . 3.731    0.779   -0.662   1.00 96.73 295 A 1 
ATOM 2216 C CZ  . TYR A 0 295 . 4.352    1.720   -1.413   1.00 96.73 295 A 1 
ATOM 2217 N N   . ASP A 0 296 . 4.187    6.580   -2.339   1.00 95.16 296 A 1 
ATOM 2218 C CA  . ASP A 0 296 . 3.571    6.987   -1.082   1.00 95.16 296 A 1 
ATOM 2219 C C   . ASP A 0 296 . 2.486    5.988   -0.684   1.00 95.16 296 A 1 
ATOM 2220 C CB  . ASP A 0 296 . 2.970    8.396   -1.180   1.00 95.16 296 A 1 
ATOM 2221 O O   . ASP A 0 296 . 1.646    5.581   -1.488   1.00 95.16 296 A 1 
ATOM 2222 C CG  . ASP A 0 296 . 4.006    9.476   -1.485   1.00 95.16 296 A 1 
ATOM 2223 O OD1 . ASP A 0 296 . 4.874    9.694   -0.613   1.00 95.16 296 A 1 
ATOM 2224 O OD2 . ASP A 0 296 . 3.890    10.107  -2.559   1.00 95.16 296 A 1 
ATOM 2225 N N   . LYS A 0 297 . 2.468    5.621   0.594    1.00 96.11 297 A 1 
ATOM 2226 C CA  . LYS A 0 297 . 1.436    4.788   1.200    1.00 96.11 297 A 1 
ATOM 2227 C C   . LYS A 0 297 . 0.961    5.416   2.495    1.00 96.11 297 A 1 
ATOM 2228 C CB  . LYS A 0 297 . 1.980    3.375   1.391    1.00 96.11 297 A 1 
ATOM 2229 O O   . LYS A 0 297 . 1.750    5.636   3.412    1.00 96.11 297 A 1 
ATOM 2230 C CG  . LYS A 0 297 . 0.905    2.437   1.955    1.00 96.11 297 A 1 
ATOM 2231 C CD  . LYS A 0 297 . 1.414    1.001   1.875    1.00 96.11 297 A 1 
ATOM 2232 C CE  . LYS A 0 297 . 0.297    -0.000  2.153    1.00 96.11 297 A 1 
ATOM 2233 N NZ  . LYS A 0 297 . 0.491    -1.191  1.293    1.00 96.11 297 A 1 
ATOM 2234 N N   . VAL A 0 298 . -0.337   5.669   2.586    1.00 94.42 298 A 1 
ATOM 2235 C CA  . VAL A 0 298 . -0.984   6.272   3.753    1.00 94.42 298 A 1 
ATOM 2236 C C   . VAL A 0 298 . -2.123   5.374   4.206    1.00 94.42 298 A 1 
ATOM 2237 C CB  . VAL A 0 298 . -1.470   7.703   3.449    1.00 94.42 298 A 1 
ATOM 2238 O O   . VAL A 0 298 . -2.946   4.957   3.400    1.00 94.42 298 A 1 
ATOM 2239 C CG1 . VAL A 0 298 . -2.129   8.345   4.678    1.00 94.42 298 A 1 
ATOM 2240 C CG2 . VAL A 0 298 . -0.303   8.606   3.024    1.00 94.42 298 A 1 
ATOM 2241 N N   . GLN A 0 299 . -2.186   5.087   5.502    1.00 94.33 299 A 1 
ATOM 2242 C CA  . GLN A 0 299 . -3.289   4.371   6.135    1.00 94.33 299 A 1 
ATOM 2243 C C   . GLN A 0 299 . -3.775   5.181   7.337    1.00 94.33 299 A 1 
ATOM 2244 C CB  . GLN A 0 299 . -2.873   2.948   6.540    1.00 94.33 299 A 1 
ATOM 2245 O O   . GLN A 0 299 . -2.997   5.527   8.224    1.00 94.33 299 A 1 
ATOM 2246 C CG  . GLN A 0 299 . -2.254   2.145   5.385    1.00 94.33 299 A 1 
ATOM 2247 C CD  . GLN A 0 299 . -2.231   0.649   5.671    1.00 94.33 299 A 1 
ATOM 2248 N NE2 . GLN A 0 299 . -3.348   -0.028  5.535    1.00 94.33 299 A 1 
ATOM 2249 O OE1 . GLN A 0 299 . -1.220   0.050   6.008    1.00 94.33 299 A 1 
ATOM 2250 N N   . ALA A 0 300 . -5.066   5.483   7.390    1.00 94.83 300 A 1 
ATOM 2251 C CA  . ALA A 0 300 . -5.691   6.233   8.469    1.00 94.83 300 A 1 
ATOM 2252 C C   . ALA A 0 300 . -6.902   5.468   9.002    1.00 94.83 300 A 1 
ATOM 2253 C CB  . ALA A 0 300 . -6.052   7.637   7.976    1.00 94.83 300 A 1 
ATOM 2254 O O   . ALA A 0 300 . -7.787   5.077   8.245    1.00 94.83 300 A 1 
ATOM 2255 N N   . LYS A 0 301 . -6.954   5.262   10.317   1.00 94.79 301 A 1 
ATOM 2256 C CA  . LYS A 0 301 . -8.056   4.586   11.013   1.00 94.79 301 A 1 
ATOM 2257 C C   . LYS A 0 301 . -8.541   5.465   12.150   1.00 94.79 301 A 1 
ATOM 2258 C CB  . LYS A 0 301 . -7.614   3.195   11.497   1.00 94.79 301 A 1 
ATOM 2259 O O   . LYS A 0 301 . -7.727   5.938   12.938   1.00 94.79 301 A 1 
ATOM 2260 C CG  . LYS A 0 301 . -7.466   2.259   10.291   1.00 94.79 301 A 1 
ATOM 2261 C CD  . LYS A 0 301 . -6.789   0.925   10.609   1.00 94.79 301 A 1 
ATOM 2262 C CE  . LYS A 0 301 . -6.655   0.204   9.262    1.00 94.79 301 A 1 
ATOM 2263 N NZ  . LYS A 0 301 . -5.741   -0.959  9.312    1.00 94.79 301 A 1 
ATOM 2264 N N   . ALA A 0 302 . -9.846   5.663   12.238   1.00 93.04 302 A 1 
ATOM 2265 C CA  . ALA A 0 302 . -10.503  6.411   13.296   1.00 93.04 302 A 1 
ATOM 2266 C C   . ALA A 0 302 . -11.678  5.597   13.840   1.00 93.04 302 A 1 
ATOM 2267 C CB  . ALA A 0 302 . -10.943  7.774   12.751   1.00 93.04 302 A 1 
ATOM 2268 O O   . ALA A 0 302 . -12.453  5.036   13.066   1.00 93.04 302 A 1 
ATOM 2269 N N   . TYR A 0 303 . -11.804  5.563   15.158   1.00 90.76 303 A 1 
ATOM 2270 C CA  . TYR A 0 303 . -12.938  5.012   15.887   1.00 90.76 303 A 1 
ATOM 2271 C C   . TYR A 0 303 . -13.405  6.071   16.879   1.00 90.76 303 A 1 
ATOM 2272 C CB  . TYR A 0 303 . -12.539  3.720   16.611   1.00 90.76 303 A 1 
ATOM 2273 O O   . TYR A 0 303 . -12.575  6.654   17.575   1.00 90.76 303 A 1 
ATOM 2274 C CG  . TYR A 0 303 . -12.012  2.629   15.699   1.00 90.76 303 A 1 
ATOM 2275 C CD1 . TYR A 0 303 . -12.905  1.712   15.116   1.00 90.76 303 A 1 
ATOM 2276 C CD2 . TYR A 0 303 . -10.631  2.538   15.433   1.00 90.76 303 A 1 
ATOM 2277 C CE1 . TYR A 0 303 . -12.422  0.701   14.264   1.00 90.76 303 A 1 
ATOM 2278 C CE2 . TYR A 0 303 . -10.142  1.527   14.585   1.00 90.76 303 A 1 
ATOM 2279 O OH  . TYR A 0 303 . -10.566  -0.371  13.184   1.00 90.76 303 A 1 
ATOM 2280 C CZ  . TYR A 0 303 . -11.041  0.608   13.998   1.00 90.76 303 A 1 
ATOM 2281 N N   . SER A 0 304 . -14.707  6.312   16.927   1.00 88.21 304 A 1 
ATOM 2282 C CA  . SER A 0 304 . -15.357  7.245   17.841   1.00 88.21 304 A 1 
ATOM 2283 C C   . SER A 0 304 . -16.601  6.585   18.431   1.00 88.21 304 A 1 
ATOM 2284 C CB  . SER A 0 304 . -15.713  8.550   17.116   1.00 88.21 304 A 1 
ATOM 2285 O O   . SER A 0 304 . -17.363  5.974   17.680   1.00 88.21 304 A 1 
ATOM 2286 O OG  . SER A 0 304 . -16.578  8.307   16.013   1.00 88.21 304 A 1 
ATOM 2287 N N   . ALA A 0 305 . -16.815  6.726   19.734   1.00 86.11 305 A 1 
ATOM 2288 C CA  . ALA A 0 305 . -18.060  6.382   20.419   1.00 86.11 305 A 1 
ATOM 2289 C C   . ALA A 0 305 . -18.451  7.551   21.333   1.00 86.11 305 A 1 
ATOM 2290 C CB  . ALA A 0 305 . -17.870  5.072   21.193   1.00 86.11 305 A 1 
ATOM 2291 O O   . ALA A 0 305 . -17.558  8.129   21.953   1.00 86.11 305 A 1 
ATOM 2292 N N   . GLU A 0 306 . -19.731  7.926   21.389   1.00 79.94 306 A 1 
ATOM 2293 C CA  . GLU A 0 306 . -20.188  9.084   22.183   1.00 79.94 306 A 1 
ATOM 2294 C C   . GLU A 0 306 . -20.422  8.755   23.661   1.00 79.94 306 A 1 
ATOM 2295 C CB  . GLU A 0 306 . -21.433  9.719   21.544   1.00 79.94 306 A 1 
ATOM 2296 O O   . GLU A 0 306 . -19.972  9.513   24.516   1.00 79.94 306 A 1 
ATOM 2297 C CG  . GLU A 0 306 . -21.027  10.560  20.324   1.00 79.94 306 A 1 
ATOM 2298 C CD  . GLU A 0 306 . -22.215  11.238  19.627   1.00 79.94 306 A 1 
ATOM 2299 O OE1 . GLU A 0 306 . -22.037  12.385  19.152   1.00 79.94 306 A 1 
ATOM 2300 O OE2 . GLU A 0 306 . -23.261  10.570  19.456   1.00 79.94 306 A 1 
ATOM 2301 N N   . SER A 0 307 . -21.038  7.611   23.963   1.00 78.91 307 A 1 
ATOM 2302 C CA  . SER A 0 307 . -21.100  7.053   25.315   1.00 78.91 307 A 1 
ATOM 2303 C C   . SER A 0 307 . -21.186  5.522   25.283   1.00 78.91 307 A 1 
ATOM 2304 C CB  . SER A 0 307 . -22.267  7.644   26.122   1.00 78.91 307 A 1 
ATOM 2305 O O   . SER A 0 307 . -21.542  4.915   24.264   1.00 78.91 307 A 1 
ATOM 2306 O OG  . SER A 0 307 . -23.471  6.984   25.800   1.00 78.91 307 A 1 
ATOM 2307 N N   . TYR A 0 308 . -20.847  4.895   26.407   1.00 77.81 308 A 1 
ATOM 2308 C CA  . TYR A 0 308 . -21.247  3.529   26.738   1.00 77.81 308 A 1 
ATOM 2309 C C   . TYR A 0 308 . -21.720  3.506   28.179   1.00 77.81 308 A 1 
ATOM 2310 C CB  . TYR A 0 308 . -20.084  2.542   26.571   1.00 77.81 308 A 1 
ATOM 2311 O O   . TYR A 0 308 . -20.909  3.760   29.069   1.00 77.81 308 A 1 
ATOM 2312 C CG  . TYR A 0 308 . -20.315  1.152   27.169   1.00 77.81 308 A 1 
ATOM 2313 C CD1 . TYR A 0 308 . -19.920  0.836   28.488   1.00 77.81 308 A 1 
ATOM 2314 C CD2 . TYR A 0 308 . -20.955  0.163   26.408   1.00 77.81 308 A 1 
ATOM 2315 C CE1 . TYR A 0 308 . -20.032  -0.477  28.984   1.00 77.81 308 A 1 
ATOM 2316 C CE2 . TYR A 0 308 . -21.066  -1.158  26.890   1.00 77.81 308 A 1 
ATOM 2317 O OH  . TYR A 0 308 . -20.639  -2.777  28.618   1.00 77.81 308 A 1 
ATOM 2318 C CZ  . TYR A 0 308 . -20.573  -1.491  28.167   1.00 77.81 308 A 1 
ATOM 2319 N N   . ASP A 0 309 . -22.967  3.105   28.395   1.00 81.69 309 A 1 
ATOM 2320 C CA  . ASP A 0 309 . -23.519  2.853   29.719   1.00 81.69 309 A 1 
ATOM 2321 C C   . ASP A 0 309 . -23.783  1.356   29.898   1.00 81.69 309 A 1 
ATOM 2322 C CB  . ASP A 0 309 . -24.798  3.670   29.948   1.00 81.69 309 A 1 
ATOM 2323 O O   . ASP A 0 309 . -24.424  0.706   29.073   1.00 81.69 309 A 1 
ATOM 2324 C CG  . ASP A 0 309 . -24.573  5.173   30.144   1.00 81.69 309 A 1 
ATOM 2325 O OD1 . ASP A 0 309 . -23.461  5.553   30.574   1.00 81.69 309 A 1 
ATOM 2326 O OD2 . ASP A 0 309 . -25.565  5.914   29.972   1.00 81.69 309 A 1 
ATOM 2327 N N   . GLU A 0 310 . -23.327  0.804   31.018   1.00 85.92 310 A 1 
ATOM 2328 C CA  . GLU A 0 310 . -23.692  -0.519  31.519   1.00 85.92 310 A 1 
ATOM 2329 C C   . GLU A 0 310 . -24.229  -0.364  32.937   1.00 85.92 310 A 1 
ATOM 2330 C CB  . GLU A 0 310 . -22.477  -1.460  31.450   1.00 85.92 310 A 1 
ATOM 2331 O O   . GLU A 0 310 . -23.554  0.207   33.790   1.00 85.92 310 A 1 
ATOM 2332 C CG  . GLU A 0 310 . -22.662  -2.798  32.190   1.00 85.92 310 A 1 
ATOM 2333 C CD  . GLU A 0 310 . -21.557  -3.831  31.887   1.00 85.92 310 A 1 
ATOM 2334 O OE1 . GLU A 0 310 . -21.790  -5.042  32.123   1.00 85.92 310 A 1 
ATOM 2335 O OE2 . GLU A 0 310 . -20.565  -3.528  31.180   1.00 85.92 310 A 1 
ATOM 2336 N N   . TRP A 0 311 . -25.427  -0.874  33.211   1.00 85.41 311 A 1 
ATOM 2337 C CA  . TRP A 0 311 . -26.067  -0.724  34.516   1.00 85.41 311 A 1 
ATOM 2338 C C   . TRP A 0 311 . -26.842  -1.974  34.930   1.00 85.41 311 A 1 
ATOM 2339 C CB  . TRP A 0 311 . -26.938  0.541   34.523   1.00 85.41 311 A 1 
ATOM 2340 O O   . TRP A 0 311 . -27.362  -2.720  34.103   1.00 85.41 311 A 1 
ATOM 2341 C CG  . TRP A 0 311 . -27.985  0.615   33.452   1.00 85.41 311 A 1 
ATOM 2342 C CD1 . TRP A 0 311 . -27.831  1.189   32.236   1.00 85.41 311 A 1 
ATOM 2343 C CD2 . TRP A 0 311 . -29.340  0.073   33.465   1.00 85.41 311 A 1 
ATOM 2344 C CE2 . TRP A 0 311 . -29.958  0.360   32.210   1.00 85.41 311 A 1 
ATOM 2345 C CE3 . TRP A 0 311 . -30.102  -0.643  34.412   1.00 85.41 311 A 1 
ATOM 2346 N NE1 . TRP A 0 311 . -28.992  1.046   31.501   1.00 85.41 311 A 1 
ATOM 2347 C CH2 . TRP A 0 311 . -31.995  -0.773  32.870   1.00 85.41 311 A 1 
ATOM 2348 C CZ2 . TRP A 0 311 . -31.265  -0.054  31.908   1.00 85.41 311 A 1 
ATOM 2349 C CZ3 . TRP A 0 311 . -31.415  -1.055  34.122   1.00 85.41 311 A 1 
ATOM 2350 N N   . ASP A 0 312 . -26.916  -2.194  36.239   1.00 85.99 312 A 1 
ATOM 2351 C CA  . ASP A 0 312 . -27.625  -3.287  36.898   1.00 85.99 312 A 1 
ATOM 2352 C C   . ASP A 0 312 . -28.402  -2.716  38.097   1.00 85.99 312 A 1 
ATOM 2353 C CB  . ASP A 0 312 . -26.605  -4.366  37.302   1.00 85.99 312 A 1 
ATOM 2354 O O   . ASP A 0 312 . -27.892  -1.888  38.856   1.00 85.99 312 A 1 
ATOM 2355 C CG  . ASP A 0 312 . -27.235  -5.608  37.938   1.00 85.99 312 A 1 
ATOM 2356 O OD1 . ASP A 0 312 . -27.603  -5.542  39.128   1.00 85.99 312 A 1 
ATOM 2357 O OD2 . ASP A 0 312 . -27.248  -6.709  37.338   1.00 85.99 312 A 1 
ATOM 2358 N N   . ASN A 0 313 . -29.656  -3.129  38.239   1.00 84.56 313 A 1 
ATOM 2359 C CA  . ASN A 0 313 . -30.549  -2.790  39.338   1.00 84.56 313 A 1 
ATOM 2360 C C   . ASN A 0 313 . -31.201  -4.078  39.835   1.00 84.56 313 A 1 
ATOM 2361 C CB  . ASN A 0 313 . -31.598  -1.784  38.830   1.00 84.56 313 A 1 
ATOM 2362 O O   . ASN A 0 313 . -31.937  -4.715  39.077   1.00 84.56 313 A 1 
ATOM 2363 C CG  . ASN A 0 313 . -32.637  -1.416  39.877   1.00 84.56 313 A 1 
ATOM 2364 N ND2 . ASN A 0 313 . -33.793  -2.028  39.902   1.00 84.56 313 A 1 
ATOM 2365 O OD1 . ASN A 0 313 . -32.431  -0.518  40.662   1.00 84.56 313 A 1 
ATOM 2366 N N   . LYS A 0 314 . -30.979  -4.433  41.100   1.00 83.62 314 A 1 
ATOM 2367 C CA  . LYS A 0 314 . -31.733  -5.482  41.793   1.00 83.62 314 A 1 
ATOM 2368 C C   . LYS A 0 314 . -32.456  -4.867  42.976   1.00 83.62 314 A 1 
ATOM 2369 C CB  . LYS A 0 314 . -30.837  -6.633  42.259   1.00 83.62 314 A 1 
ATOM 2370 O O   . LYS A 0 314 . -31.794  -4.333  43.861   1.00 83.62 314 A 1 
ATOM 2371 C CG  . LYS A 0 314 . -30.053  -7.275  41.118   1.00 83.62 314 A 1 
ATOM 2372 C CD  . LYS A 0 314 . -29.123  -8.370  41.654   1.00 83.62 314 A 1 
ATOM 2373 C CE  . LYS A 0 314 . -28.374  -9.018  40.486   1.00 83.62 314 A 1 
ATOM 2374 N NZ  . LYS A 0 314 . -27.462  -8.050  39.830   1.00 83.62 314 A 1 
ATOM 2375 N N   . ASP A 0 315 . -33.764  -5.022  42.971   1.00 78.80 315 A 1 
ATOM 2376 C CA  . ASP A 0 315 . -34.717  -4.674  44.018   1.00 78.80 315 A 1 
ATOM 2377 C C   . ASP A 0 315 . -35.209  -6.015  44.604   1.00 78.80 315 A 1 
ATOM 2378 C CB  . ASP A 0 315 . -35.776  -3.788  43.340   1.00 78.80 315 A 1 
ATOM 2379 O O   . ASP A 0 315 . -35.466  -6.978  43.871   1.00 78.80 315 A 1 
ATOM 2380 C CG  . ASP A 0 315 . -37.031  -3.464  44.151   1.00 78.80 315 A 1 
ATOM 2381 O OD1 . ASP A 0 315 . -37.303  -4.199  45.129   1.00 78.80 315 A 1 
ATOM 2382 O OD2 . ASP A 0 315 . -37.746  -2.545  43.682   1.00 78.80 315 A 1 
ATOM 2383 N N   . ASN A 0 316 . -35.156  -6.159  45.929   1.00 80.61 316 A 1 
ATOM 2384 C CA  . ASN A 0 316 . -35.371  -7.440  46.622   1.00 80.61 316 A 1 
ATOM 2385 C C   . ASN A 0 316 . -36.143  -7.244  47.928   1.00 80.61 316 A 1 
ATOM 2386 C CB  . ASN A 0 316 . -34.043  -8.177  46.890   1.00 80.61 316 A 1 
ATOM 2387 O O   . ASN A 0 316 . -35.787  -7.824  48.972   1.00 80.61 316 A 1 
ATOM 2388 C CG  . ASN A 0 316 . -33.197  -8.442  45.673   1.00 80.61 316 A 1 
ATOM 2389 N ND2 . ASN A 0 316 . -32.353  -7.500  45.330   1.00 80.61 316 A 1 
ATOM 2390 O OD1 . ASN A 0 316 . -33.193  -9.528  45.104   1.00 80.61 316 A 1 
ATOM 2391 N N   . ASP A 0 317 . -37.155  -6.395  47.873   1.00 76.60 317 A 1 
ATOM 2392 C CA  . ASP A 0 317 . -37.938  -6.027  49.032   1.00 76.60 317 A 1 
ATOM 2393 C C   . ASP A 0 317 . -38.665  -7.226  49.668   1.00 76.60 317 A 1 
ATOM 2394 C CB  . ASP A 0 317 . -38.862  -4.850  48.673   1.00 76.60 317 A 1 
ATOM 2395 O O   . ASP A 0 317 . -38.915  -8.305  49.108   1.00 76.60 317 A 1 
ATOM 2396 C CG  . ASP A 0 317 . -38.174  -3.488  48.691   1.00 76.60 317 A 1 
ATOM 2397 O OD1 . ASP A 0 317 . -36.923  -3.467  48.800   1.00 76.60 317 A 1 
ATOM 2398 O OD2 . ASP A 0 317 . -38.933  -2.495  48.787   1.00 76.60 317 A 1 
ATOM 2399 N N   . LYS A 0 318 . -38.927  -7.067  50.965   1.00 70.82 318 A 1 
ATOM 2400 C CA  . LYS A 0 318 . -39.761  -7.976  51.749   1.00 70.82 318 A 1 
ATOM 2401 C C   . LYS A 0 318 . -40.607  -7.161  52.682   1.00 70.82 318 A 1 
ATOM 2402 C CB  . LYS A 0 318 . -38.923  -8.978  52.547   1.00 70.82 318 A 1 
ATOM 2403 O O   . LYS A 0 318 . -40.085  -6.476  53.562   1.00 70.82 318 A 1 
ATOM 2404 C CG  . LYS A 0 318 . -38.189  -9.917  51.601   1.00 70.82 318 A 1 
ATOM 2405 C CD  . LYS A 0 318 . -37.337  -10.925 52.352   1.00 70.82 318 A 1 
ATOM 2406 C CE  . LYS A 0 318 . -36.668  -11.729 51.244   1.00 70.82 318 A 1 
ATOM 2407 N NZ  . LYS A 0 318 . -35.510  -12.486 51.752   1.00 70.82 318 A 1 
ATOM 2408 N N   . TRP A 0 319 . -41.914  -7.330  52.579   1.00 67.03 319 A 1 
ATOM 2409 C CA  . TRP A 0 319 . -42.870  -6.640  53.428   1.00 67.03 319 A 1 
ATOM 2410 C C   . TRP A 0 319 . -43.766  -7.629  54.176   1.00 67.03 319 A 1 
ATOM 2411 C CB  . TRP A 0 319 . -43.625  -5.598  52.598   1.00 67.03 319 A 1 
ATOM 2412 O O   . TRP A 0 319 . -44.295  -8.605  53.638   1.00 67.03 319 A 1 
ATOM 2413 C CG  . TRP A 0 319 . -44.177  -6.078  51.294   1.00 67.03 319 A 1 
ATOM 2414 C CD1 . TRP A 0 319 . -43.533  -6.025  50.105   1.00 67.03 319 A 1 
ATOM 2415 C CD2 . TRP A 0 319 . -45.482  -6.664  51.011   1.00 67.03 319 A 1 
ATOM 2416 C CE2 . TRP A 0 319 . -45.571  -6.914  49.606   1.00 67.03 319 A 1 
ATOM 2417 C CE3 . TRP A 0 319 . -46.602  -7.000  51.807   1.00 67.03 319 A 1 
ATOM 2418 N NE1 . TRP A 0 319 . -44.347  -6.508  49.106   1.00 67.03 319 A 1 
ATOM 2419 C CH2 . TRP A 0 319 . -47.832  -7.770  49.840   1.00 67.03 319 A 1 
ATOM 2420 C CZ2 . TRP A 0 319 . -46.729  -7.454  49.025   1.00 67.03 319 A 1 
ATOM 2421 C CZ3 . TRP A 0 319 . -47.765  -7.551  51.229   1.00 67.03 319 A 1 
ATOM 2422 N N   . GLY A 0 320 . -43.942  -7.366  55.471   1.00 63.68 320 A 1 
ATOM 2423 C CA  . GLY A 0 320 . -44.940  -8.026  56.304   1.00 63.68 320 A 1 
ATOM 2424 C C   . GLY A 0 320 . -46.197  -7.167  56.392   1.00 63.68 320 A 1 
ATOM 2425 O O   . GLY A 0 320 . -46.178  -6.122  57.043   1.00 63.68 320 A 1 
ATOM 2426 N N   . ALA A 0 321 . -47.300  -7.613  55.793   1.00 57.06 321 A 1 
ATOM 2427 C CA  . ALA A 0 321 . -48.593  -6.950  55.934   1.00 57.06 321 A 1 
ATOM 2428 C C   . ALA A 0 321 . -49.334  -7.452  57.185   1.00 57.06 321 A 1 
ATOM 2429 C CB  . ALA A 0 321 . -49.411  -7.117  54.650   1.00 57.06 321 A 1 
ATOM 2430 O O   . ALA A 0 321 . -49.449  -8.657  57.433   1.00 57.06 321 A 1 
ATOM 2431 N N   . GLN A 0 322 . -49.871  -6.513  57.969   1.00 57.17 322 A 1 
ATOM 2432 C CA  . GLN A 0 322 . -50.595  -6.784  59.211   1.00 57.17 322 A 1 
ATOM 2433 C C   . GLN A 0 322 . -51.993  -6.153  59.150   1.00 57.17 322 A 1 
ATOM 2434 C CB  . GLN A 0 322 . -49.730  -6.309  60.392   1.00 57.17 322 A 1 
ATOM 2435 O O   . GLN A 0 322 . -52.172  -4.968  59.428   1.00 57.17 322 A 1 
ATOM 2436 C CG  . GLN A 0 322 . -50.288  -6.730  61.763   1.00 57.17 322 A 1 
ATOM 2437 C CD  . GLN A 0 322 . -49.307  -6.471  62.910   1.00 57.17 322 A 1 
ATOM 2438 N NE2 . GLN A 0 322 . -49.725  -6.598  64.150   1.00 57.17 322 A 1 
ATOM 2439 O OE1 . GLN A 0 322 . -48.140  -6.171  62.737   1.00 57.17 322 A 1 
ATOM 2440 N N   . ALA A 0 323 . -52.988  -6.953  58.761   1.00 50.60 323 A 1 
ATOM 2441 C CA  . ALA A 0 323 . -54.386  -6.536  58.686   1.00 50.60 323 A 1 
ATOM 2442 C C   . ALA A 0 323 . -55.091  -6.664  60.049   1.00 50.60 323 A 1 
ATOM 2443 C CB  . ALA A 0 323 . -55.089  -7.339  57.586   1.00 50.60 323 A 1 
ATOM 2444 O O   . ALA A 0 323 . -54.854  -7.611  60.798   1.00 50.60 323 A 1 
ATOM 2445 N N   . TRP A 0 324 . -55.972  -5.709  60.359   1.00 47.12 324 A 1 
ATOM 2446 C CA  . TRP A 0 324 . -56.732  -5.655  61.611   1.00 47.12 324 A 1 
ATOM 2447 C C   . TRP A 0 324 . -58.185  -6.100  61.361   1.00 47.12 324 A 1 
ATOM 2448 C CB  . TRP A 0 324 . -56.672  -4.228  62.199   1.00 47.12 324 A 1 
ATOM 2449 O O   . TRP A 0 324 . -58.947  -5.371  60.726   1.00 47.12 324 A 1 
ATOM 2450 C CG  . TRP A 0 324 . -55.344  -3.705  62.691   1.00 47.12 324 A 1 
ATOM 2451 C CD1 . TRP A 0 324 . -54.189  -3.652  61.984   1.00 47.12 324 A 1 
ATOM 2452 C CD2 . TRP A 0 324 . -55.030  -3.093  63.986   1.00 47.12 324 A 1 
ATOM 2453 C CE2 . TRP A 0 324 . -53.655  -2.706  63.990   1.00 47.12 324 A 1 
ATOM 2454 C CE3 . TRP A 0 324 . -55.768  -2.817  65.160   1.00 47.12 324 A 1 
ATOM 2455 N NE1 . TRP A 0 324 . -53.192  -3.079  62.747   1.00 47.12 324 A 1 
ATOM 2456 C CH2 . TRP A 0 324 . -53.808  -1.830  66.242   1.00 47.12 324 A 1 
ATOM 2457 C CZ2 . TRP A 0 324 . -53.043  -2.088  65.091   1.00 47.12 324 A 1 
ATOM 2458 C CZ3 . TRP A 0 324 . -55.167  -2.193  66.272   1.00 47.12 324 A 1 
ATOM 2459 N N   . GLY A 0 325 . -58.572  -7.274  61.876   1.00 47.63 325 A 1 
ATOM 2460 C CA  . GLY A 0 325 . -59.979  -7.619  62.145   1.00 47.63 325 A 1 
ATOM 2461 C C   . GLY A 0 325 . -60.454  -6.875  63.402   1.00 47.63 325 A 1 
ATOM 2462 O O   . GLY A 0 325 . -59.636  -6.613  64.284   1.00 47.63 325 A 1 
ATOM 2463 N N   . LYS A 0 326 . -61.712  -6.422  63.448   1.00 45.62 326 A 1 
ATOM 2464 C CA  . LYS A 0 326 . -62.037  -5.140  64.105   1.00 45.62 326 A 1 
ATOM 2465 C C   . LYS A 0 326 . -63.071  -5.208  65.249   1.00 45.62 326 A 1 
ATOM 2466 C CB  . LYS A 0 326 . -62.418  -4.137  62.998   1.00 45.62 326 A 1 
ATOM 2467 O O   . LYS A 0 326 . -63.892  -6.111  65.303   1.00 45.62 326 A 1 
ATOM 2468 C CG  . LYS A 0 326 . -61.893  -2.718  63.258   1.00 45.62 326 A 1 
ATOM 2469 C CD  . LYS A 0 326 . -62.181  -1.824  62.043   1.00 45.62 326 A 1 
ATOM 2470 C CE  . LYS A 0 326 . -61.953  -0.340  62.350   1.00 45.62 326 A 1 
ATOM 2471 N NZ  . LYS A 0 326 . -63.123  0.233   63.055   1.00 45.62 326 A 1 
ATOM 2472 N N   . ASP A 0 327 . -62.924  -4.226  66.148   1.00 36.50 327 A 1 
ATOM 2473 C CA  . ASP A 0 327 . -63.846  -3.673  67.164   1.00 36.50 327 A 1 
ATOM 2474 C C   . ASP A 0 327 . -64.833  -4.563  67.961   1.00 36.50 327 A 1 
ATOM 2475 C CB  . ASP A 0 327 . -64.534  -2.374  66.684   1.00 36.50 327 A 1 
ATOM 2476 O O   . ASP A 0 327 . -65.856  -5.032  67.474   1.00 36.50 327 A 1 
ATOM 2477 C CG  . ASP A 0 327 . -64.894  -2.253  65.195   1.00 36.50 327 A 1 
ATOM 2478 O OD1 . ASP A 0 327 . -65.350  -3.210  64.546   1.00 36.50 327 A 1 
ATOM 2479 O OD2 . ASP A 0 327 . -64.599  -1.165  64.643   1.00 36.50 327 A 1 
ATOM 2480 N N   . ARG A 0 328 . -64.626  -4.596  69.292   1.00 37.85 328 A 1 
ATOM 2481 C CA  . ARG A 0 328 . -65.662  -4.918  70.292   1.00 37.85 328 A 1 
ATOM 2482 C C   . ARG A 0 328 . -66.321  -3.643  70.831   1.00 37.85 328 A 1 
ATOM 2483 C CB  . ARG A 0 328 . -65.082  -5.752  71.453   1.00 37.85 328 A 1 
ATOM 2484 O O   . ARG A 0 328 . -65.909  -3.121  71.867   1.00 37.85 328 A 1 
ATOM 2485 C CG  . ARG A 0 328 . -64.868  -7.228  71.099   1.00 37.85 328 A 1 
ATOM 2486 C CD  . ARG A 0 328 . -64.259  -8.017  72.269   1.00 37.85 328 A 1 
ATOM 2487 N NE  . ARG A 0 328 . -65.166  -8.132  73.434   1.00 37.85 328 A 1 
ATOM 2488 N NH1 . ARG A 0 328 . -63.795  -9.458  74.716   1.00 37.85 328 A 1 
ATOM 2489 N NH2 . ARG A 0 328 . -65.823  -8.932  75.468   1.00 37.85 328 A 1 
ATOM 2490 C CZ  . ARG A 0 328 . -64.923  -8.834  74.530   1.00 37.85 328 A 1 
ATOM 2491 N N   . ASP A 0 329 . -67.398  -3.196  70.195   1.00 40.34 329 A 1 
ATOM 2492 C CA  . ASP A 0 329 . -68.283  -2.179  70.775   1.00 40.34 329 A 1 
ATOM 2493 C C   . ASP A 0 329 . -69.228  -2.809  71.819   1.00 40.34 329 A 1 
ATOM 2494 C CB  . ASP A 0 329 . -69.101  -1.471  69.677   1.00 40.34 329 A 1 
ATOM 2495 O O   . ASP A 0 329 . -70.203  -3.476  71.471   1.00 40.34 329 A 1 
ATOM 2496 C CG  . ASP A 0 329 . -68.343  -0.403  68.879   1.00 40.34 329 A 1 
ATOM 2497 O OD1 . ASP A 0 329 . -67.242  0.002   69.313   1.00 40.34 329 A 1 
ATOM 2498 O OD2 . ASP A 0 329 . -68.932  0.068   67.881   1.00 40.34 329 A 1 
ATOM 2499 N N   . VAL A 0 330 . -69.003  -2.550  73.114   1.00 39.16 330 A 1 
ATOM 2500 C CA  . VAL A 0 330 . -70.022  -2.779  74.160   1.00 39.16 330 A 1 
ATOM 2501 C C   . VAL A 0 330 . -70.671  -1.447  74.526   1.00 39.16 330 A 1 
ATOM 2502 C CB  . VAL A 0 330 . -69.490  -3.553  75.384   1.00 39.16 330 A 1 
ATOM 2503 O O   . VAL A 0 330 . -70.282  -0.771  75.479   1.00 39.16 330 A 1 
ATOM 2504 C CG1 . VAL A 0 330 . -70.617  -3.826  76.397   1.00 39.16 330 A 1 
ATOM 2505 C CG2 . VAL A 0 330 . -68.928  -4.920  74.969   1.00 39.16 330 A 1 
ATOM 2506 N N   . TYR A 0 331 . -71.688  -1.059  73.756   1.00 34.28 331 A 1 
ATOM 2507 C CA  . TYR A 0 331 . -72.475  0.143   74.023   1.00 34.28 331 A 1 
ATOM 2508 C C   . TYR A 0 331 . -73.739  -0.144  74.851   1.00 34.28 331 A 1 
ATOM 2509 C CB  . TYR A 0 331 . -72.830  0.855   72.710   1.00 34.28 331 A 1 
ATOM 2510 O O   . TYR A 0 331 . -74.584  -0.947  74.463   1.00 34.28 331 A 1 
ATOM 2511 C CG  . TYR A 0 331 . -73.603  2.148   72.923   1.00 34.28 331 A 1 
ATOM 2512 C CD1 . TYR A 0 331 . -75.012  2.146   72.891   1.00 34.28 331 A 1 
ATOM 2513 C CD2 . TYR A 0 331 . -72.910  3.344   73.191   1.00 34.28 331 A 1 
ATOM 2514 C CE1 . TYR A 0 331 . -75.728  3.337   73.127   1.00 34.28 331 A 1 
ATOM 2515 C CE2 . TYR A 0 331 . -73.620  4.539   73.418   1.00 34.28 331 A 1 
ATOM 2516 O OH  . TYR A 0 331 . -75.719  5.688   73.604   1.00 34.28 331 A 1 
ATOM 2517 C CZ  . TYR A 0 331 . -75.032  4.536   73.384   1.00 34.28 331 A 1 
ATOM 2518 N N   . GLY A 0 332 . -73.932  0.656   75.905   1.00 32.11 332 A 1 
ATOM 2519 C CA  . GLY A 0 332 . -75.252  1.192   76.254   1.00 32.11 332 A 1 
ATOM 2520 C C   . GLY A 0 332 . -76.050  0.512   77.373   1.00 32.11 332 A 1 
ATOM 2521 O O   . GLY A 0 332 . -76.687  -0.510  77.154   1.00 32.11 332 A 1 
ATOM 2522 N N   . ALA A 0 333 . -76.165  1.202   78.519   1.00 36.08 333 A 1 
ATOM 2523 C CA  . ALA A 0 333 . -77.466  1.664   79.045   1.00 36.08 333 A 1 
ATOM 2524 C C   . ALA A 0 333 . -77.328  2.567   80.297   1.00 36.08 333 A 1 
ATOM 2525 C CB  . ALA A 0 333 . -78.428  0.500   79.332   1.00 36.08 333 A 1 
ATOM 2526 O O   . ALA A 0 333 . -77.461  2.127   81.433   1.00 36.08 333 A 1 
ATOM 2527 N N   . SER A 0 334 . -77.103  3.862   80.050   1.00 37.13 334 A 1 
ATOM 2528 C CA  . SER A 0 334 . -77.603  5.020   80.823   1.00 37.13 334 A 1 
ATOM 2529 C C   . SER A 0 334 . -77.691  4.982   82.365   1.00 37.13 334 A 1 
ATOM 2530 C CB  . SER A 0 334 . -78.973  5.432   80.276   1.00 37.13 334 A 1 
ATOM 2531 O O   . SER A 0 334 . -78.606  4.426   82.970   1.00 37.13 334 A 1 
ATOM 2532 O OG  . SER A 0 334 . -79.892  4.370   80.417   1.00 37.13 334 A 1 
ATOM 2533 N N   . SER A 0 335 . -76.859  5.828   82.969   1.00 30.95 335 A 1 
ATOM 2534 C CA  . SER A 0 335 . -77.044  6.479   84.271   1.00 30.95 335 A 1 
ATOM 2535 C C   . SER A 0 335 . -78.402  7.180   84.478   1.00 30.95 335 A 1 
ATOM 2536 C CB  . SER A 0 335 . -75.989  7.595   84.326   1.00 30.95 335 A 1 
ATOM 2537 O O   . SER A 0 335 . -78.776  8.004   83.650   1.00 30.95 335 A 1 
ATOM 2538 O OG  . SER A 0 335 . -76.101  8.415   83.169   1.00 30.95 335 A 1 
ATOM 2539 N N   . TYR A 0 336 . -79.031  6.984   85.644   1.00 30.48 336 A 1 
ATOM 2540 C CA  . TYR A 0 336 . -79.849  7.952   86.412   1.00 30.48 336 A 1 
ATOM 2541 C C   . TYR A 0 336 . -80.123  7.313   87.797   1.00 30.48 336 A 1 
ATOM 2542 C CB  . TYR A 0 336 . -81.200  8.268   85.723   1.00 30.48 336 A 1 
ATOM 2543 O O   . TYR A 0 336 . -80.571  6.177   87.852   1.00 30.48 336 A 1 
ATOM 2544 C CG  . TYR A 0 336 . -81.260  9.549   84.893   1.00 30.48 336 A 1 
ATOM 2545 C CD1 . TYR A 0 336 . -81.362  10.806  85.527   1.00 30.48 336 A 1 
ATOM 2546 C CD2 . TYR A 0 336 . -81.273  9.486   83.485   1.00 30.48 336 A 1 
ATOM 2547 C CE1 . TYR A 0 336 . -81.440  11.988  84.760   1.00 30.48 336 A 1 
ATOM 2548 C CE2 . TYR A 0 336 . -81.335  10.663  82.714   1.00 30.48 336 A 1 
ATOM 2549 O OH  . TYR A 0 336 . -81.478  13.050  82.599   1.00 30.48 336 A 1 
ATOM 2550 C CZ  . TYR A 0 336 . -81.415  11.917  83.349   1.00 30.48 336 A 1 
ATOM 2551 N N   . GLY A 0 337 . -79.882  7.937   88.952   1.00 33.81 337 A 1 
ATOM 2552 C CA  . GLY A 0 337 . -79.242  9.222   89.227   1.00 33.81 337 A 1 
ATOM 2553 C C   . GLY A 0 337 . -79.044  9.438   90.740   1.00 33.81 337 A 1 
ATOM 2554 O O   . GLY A 0 337 . -79.383  8.577   91.544   1.00 33.81 337 A 1 
ATOM 2555 N N   . ALA A 0 338 . -78.469  10.597  91.077   1.00 28.60 338 A 1 
ATOM 2556 C CA  . ALA A 0 338 . -78.476  11.318  92.362   1.00 28.60 338 A 1 
ATOM 2557 C C   . ALA A 0 338 . -79.475  10.844  93.452   1.00 28.60 338 A 1 
ATOM 2558 C CB  . ALA A 0 338 . -78.843  12.756  91.948   1.00 28.60 338 A 1 
ATOM 2559 O O   . ALA A 0 338 . -80.612  10.517  93.147   1.00 28.60 338 A 1 
ATOM 2560 N N   . ALA A 0 339 . -79.249  10.960  94.761   1.00 27.35 339 A 1 
ATOM 2561 C CA  . ALA A 0 339 . -78.214  11.514  95.645   1.00 27.35 339 A 1 
ATOM 2562 C C   . ALA A 0 339 . -78.872  11.505  97.058   1.00 27.35 339 A 1 
ATOM 2563 C CB  . ALA A 0 339 . -77.859  12.956  95.227   1.00 27.35 339 A 1 
ATOM 2564 O O   . ALA A 0 339 . -79.814  10.750  97.273   1.00 27.35 339 A 1 
ATOM 2565 N N   . ALA A 0 340 . -78.464  12.412  97.960   1.00 27.21 340 A 1 
ATOM 2566 C CA  . ALA A 0 340 . -79.250  12.882  99.116   1.00 27.21 340 A 1 
ATOM 2567 C C   . ALA A 0 340 . -79.516  11.823  100.218  1.00 27.21 340 A 1 
ATOM 2568 C CB  . ALA A 0 340 . -80.510  13.581  98.576   1.00 27.21 340 A 1 
ATOM 2569 O O   . ALA A 0 340 . -80.341  10.927  100.105  1.00 27.21 340 A 1 
ATOM 2570 N N   . SER A 0 341 . -78.723  11.840  101.293  1.00 30.04 341 A 1 
ATOM 2571 C CA  . SER A 0 341 . -79.038  12.586  102.532  1.00 30.04 341 A 1 
ATOM 2572 C C   . SER A 0 341 . -80.295  12.048  103.235  1.00 30.04 341 A 1 
ATOM 2573 C CB  . SER A 0 341 . -79.096  14.109  102.341  1.00 30.04 341 A 1 
ATOM 2574 O O   . SER A 0 341 . -81.404  12.184  102.742  1.00 30.04 341 A 1 
ATOM 2575 O OG  . SER A 0 341 . -80.274  14.513  101.682  1.00 30.04 341 A 1 
ATOM 2576 N N   . ALA A 0 342 . -80.154  11.339  104.351  1.00 28.09 342 A 1 
ATOM 2577 C CA  . ALA A 0 342 . -80.008  11.937  105.680  1.00 28.09 342 A 1 
ATOM 2578 C C   . ALA A 0 342 . -81.271  12.668  106.190  1.00 28.09 342 A 1 
ATOM 2579 C CB  . ALA A 0 342 . -78.737  12.796  105.812  1.00 28.09 342 A 1 
ATOM 2580 O O   . ALA A 0 342 . -81.736  13.628  105.588  1.00 28.09 342 A 1 
ATOM 2581 N N   . GLN A 0 343 . -81.671  12.260  107.400  1.00 29.41 343 A 1 
ATOM 2582 C CA  . GLN A 0 343 . -82.440  13.002  108.410  1.00 29.41 343 A 1 
ATOM 2583 C C   . GLN A 0 343 . -83.982  13.056  108.368  1.00 29.41 343 A 1 
ATOM 2584 C CB  . GLN A 0 343 . -81.816  14.386  108.681  1.00 29.41 343 A 1 
ATOM 2585 O O   . GLN A 0 343 . -84.640  13.164  107.344  1.00 29.41 343 A 1 
ATOM 2586 C CG  . GLN A 0 343 . -80.422  14.257  109.308  1.00 29.41 343 A 1 
ATOM 2587 C CD  . GLN A 0 343 . -79.780  15.614  109.543  1.00 29.41 343 A 1 
ATOM 2588 N NE2 . GLN A 0 343 . -79.900  16.175  110.724  1.00 29.41 343 A 1 
ATOM 2589 O OE1 . GLN A 0 343 . -79.150  16.192  108.678  1.00 29.41 343 A 1 
ATOM 2590 N N   . ASP A 0 344 . -84.482  13.064  109.611  1.00 28.60 344 A 1 
ATOM 2591 C CA  . ASP A 0 344 . -85.721  13.640  110.136  1.00 28.60 344 A 1 
ATOM 2592 C C   . ASP A 0 344 . -87.093  13.020  109.817  1.00 28.60 344 A 1 
ATOM 2593 C CB  . ASP A 0 344 . -85.703  15.170  109.959  1.00 28.60 344 A 1 
ATOM 2594 O O   . ASP A 0 344 . -87.747  13.365  108.840  1.00 28.60 344 A 1 
ATOM 2595 C CG  . ASP A 0 344 . -84.660  15.873  110.838  1.00 28.60 344 A 1 
ATOM 2596 O OD1 . ASP A 0 344 . -83.901  15.174  111.555  1.00 28.60 344 A 1 
ATOM 2597 O OD2 . ASP A 0 344 . -84.705  17.122  110.874  1.00 28.60 344 A 1 
ATOM 2598 N N   . TRP A 0 345 . -87.671  12.384  110.854  1.00 32.15 345 A 1 
ATOM 2599 C CA  . TRP A 0 345 . -88.715  13.096  111.616  1.00 32.15 345 A 1 
ATOM 2600 C C   . TRP A 0 345 . -88.794  12.737  113.125  1.00 32.15 345 A 1 
ATOM 2601 C CB  . TRP A 0 345 . -90.086  13.034  110.911  1.00 32.15 345 A 1 
ATOM 2602 O O   . TRP A 0 345 . -89.448  11.786  113.533  1.00 32.15 345 A 1 
ATOM 2603 C CG  . TRP A 0 345 . -90.689  14.388  110.653  1.00 32.15 345 A 1 
ATOM 2604 C CD1 . TRP A 0 345 . -90.264  15.263  109.711  1.00 32.15 345 A 1 
ATOM 2605 C CD2 . TRP A 0 345 . -91.846  15.018  111.283  1.00 32.15 345 A 1 
ATOM 2606 C CE2 . TRP A 0 345 . -92.070  16.283  110.656  1.00 32.15 345 A 1 
ATOM 2607 C CE3 . TRP A 0 345 . -92.743  14.641  112.305  1.00 32.15 345 A 1 
ATOM 2608 N NE1 . TRP A 0 345 . -91.072  16.384  109.711  1.00 32.15 345 A 1 
ATOM 2609 C CH2 . TRP A 0 345 . -94.015  16.712  112.031  1.00 32.15 345 A 1 
ATOM 2610 C CZ2 . TRP A 0 345 . -93.133  17.125  111.017  1.00 32.15 345 A 1 
ATOM 2611 C CZ3 . TRP A 0 345 . -93.817  15.475  112.673  1.00 32.15 345 A 1 
ATOM 2612 N N   . ARG A 0 346 . -88.134  13.575  113.946  1.00 34.15 346 A 1 
ATOM 2613 C CA  . ARG A 0 346 . -88.595  14.176  115.230  1.00 34.15 346 A 1 
ATOM 2614 C C   . ARG A 0 346 . -89.251  13.294  116.323  1.00 34.15 346 A 1 
ATOM 2615 C CB  . ARG A 0 346 . -89.579  15.317  114.880  1.00 34.15 346 A 1 
ATOM 2616 O O   . ARG A 0 346 . -90.380  12.851  116.157  1.00 34.15 346 A 1 
ATOM 2617 C CG  . ARG A 0 346 . -88.987  16.376  113.939  1.00 34.15 346 A 1 
ATOM 2618 C CD  . ARG A 0 346 . -90.029  17.411  113.507  1.00 34.15 346 A 1 
ATOM 2619 N NE  . ARG A 0 346 . -89.454  18.273  112.457  1.00 34.15 346 A 1 
ATOM 2620 N NH1 . ARG A 0 346 . -88.718  20.011  113.770  1.00 34.15 346 A 1 
ATOM 2621 N NH2 . ARG A 0 346 . -88.080  19.886  111.637  1.00 34.15 346 A 1 
ATOM 2622 C CZ  . ARG A 0 346 . -88.762  19.385  112.625  1.00 34.15 346 A 1 
ATOM 2623 N N   . GLY A 0 347 . -88.673  13.270  117.542  1.00 33.35 347 A 1 
ATOM 2624 C CA  . GLY A 0 347 . -89.445  12.852  118.736  1.00 33.35 347 A 1 
ATOM 2625 C C   . GLY A 0 347 . -88.746  12.580  120.088  1.00 33.35 347 A 1 
ATOM 2626 O O   . GLY A 0 347 . -88.967  11.515  120.633  1.00 33.35 347 A 1 
ATOM 2627 N N   . ALA A 0 348 . -87.956  13.520  120.634  1.00 35.00 348 A 1 
ATOM 2628 C CA  . ALA A 0 348 . -87.639  13.737  122.074  1.00 35.00 348 A 1 
ATOM 2629 C C   . ALA A 0 348 . -87.508  12.567  123.107  1.00 35.00 348 A 1 
ATOM 2630 C CB  . ALA A 0 348 . -88.693  14.725  122.600  1.00 35.00 348 A 1 
ATOM 2631 O O   . ALA A 0 348 . -88.454  11.833  123.359  1.00 35.00 348 A 1 
ATOM 2632 N N   . GLY A 0 349 . -86.435  12.567  123.926  1.00 36.80 349 A 1 
ATOM 2633 C CA  . GLY A 0 349 . -86.486  11.951  125.277  1.00 36.80 349 A 1 
ATOM 2634 C C   . GLY A 0 349 . -85.166  11.416  125.858  1.00 36.80 349 A 1 
ATOM 2635 O O   . GLY A 0 349 . -84.626  10.428  125.391  1.00 36.80 349 A 1 
ATOM 2636 N N   . ARG A 0 350 . -84.650  12.056  126.912  1.00 35.97 350 A 1 
ATOM 2637 C CA  . ARG A 0 350 . -83.343  11.810  127.562  1.00 35.97 350 A 1 
ATOM 2638 C C   . ARG A 0 350 . -83.126  10.400  128.160  1.00 35.97 350 A 1 
ATOM 2639 C CB  . ARG A 0 350 . -83.198  12.789  128.742  1.00 35.97 350 A 1 
ATOM 2640 O O   . ARG A 0 350 . -83.978  9.910   128.883  1.00 35.97 350 A 1 
ATOM 2641 C CG  . ARG A 0 350 . -83.321  14.280  128.410  1.00 35.97 350 A 1 
ATOM 2642 C CD  . ARG A 0 350 . -83.306  15.080  129.719  1.00 35.97 350 A 1 
ATOM 2643 N NE  . ARG A 0 350 . -83.645  16.498  129.484  1.00 35.97 350 A 1 
ATOM 2644 N NH1 . ARG A 0 350 . -81.662  17.474  130.138  1.00 35.97 350 A 1 
ATOM 2645 N NH2 . ARG A 0 350 . -83.341  18.748  129.419  1.00 35.97 350 A 1 
ATOM 2646 C CZ  . ARG A 0 350 . -82.881  17.558  129.682  1.00 35.97 350 A 1 
ATOM 2647 N N   . ALA A 0 351 . -81.882  9.920   128.023  1.00 35.80 351 A 1 
ATOM 2648 C CA  . ALA A 0 351 . -81.012  9.301   129.048  1.00 35.80 351 A 1 
ATOM 2649 C C   . ALA A 0 351 . -81.547  8.189   129.990  1.00 35.80 351 A 1 
ATOM 2650 C CB  . ALA A 0 351 . -80.404  10.440  129.885  1.00 35.80 351 A 1 
ATOM 2651 O O   . ALA A 0 351 . -82.374  8.444   130.858  1.00 35.80 351 A 1 
ATOM 2652 N N   . GLY A 0 352 . -80.907  7.007   129.979  1.00 37.88 352 A 1 
ATOM 2653 C CA  . GLY A 0 352 . -81.135  5.991   131.022  1.00 37.88 352 A 1 
ATOM 2654 C C   . GLY A 0 352 . -80.497  4.614   130.789  1.00 37.88 352 A 1 
ATOM 2655 O O   . GLY A 0 352 . -81.095  3.732   130.196  1.00 37.88 352 A 1 
ATOM 2656 N N   . LYS A 0 353 . -79.282  4.437   131.309  1.00 36.89 353 A 1 
ATOM 2657 C CA  . LYS A 0 353 . -78.525  3.192   131.562  1.00 36.89 353 A 1 
ATOM 2658 C C   . LYS A 0 353 . -79.340  1.882   131.781  1.00 36.89 353 A 1 
ATOM 2659 C CB  . LYS A 0 353 . -77.750  3.556   132.846  1.00 36.89 353 A 1 
ATOM 2660 O O   . LYS A 0 353 . -80.030  1.773   132.784  1.00 36.89 353 A 1 
ATOM 2661 C CG  . LYS A 0 353 . -76.751  2.543   133.417  1.00 36.89 353 A 1 
ATOM 2662 C CD  . LYS A 0 353 . -76.185  3.132   134.721  1.00 36.89 353 A 1 
ATOM 2663 C CE  . LYS A 0 353 . -75.114  2.229   135.336  1.00 36.89 353 A 1 
ATOM 2664 N NZ  . LYS A 0 353 . -74.623  2.772   136.630  1.00 36.89 353 A 1 
ATOM 2665 N N   . ALA A 0 354 . -79.027  0.859   130.967  1.00 37.58 354 A 1 
ATOM 2666 C CA  . ALA A 0 354 . -79.121  -0.601  131.208  1.00 37.58 354 A 1 
ATOM 2667 C C   . ALA A 0 354 . -80.492  -1.285  131.466  1.00 37.58 354 A 1 
ATOM 2668 C CB  . ALA A 0 354 . -78.122  -0.977  132.316  1.00 37.58 354 A 1 
ATOM 2669 O O   . ALA A 0 354 . -81.238  -0.896  132.353  1.00 37.58 354 A 1 
ATOM 2670 N N   . GLY A 0 355 . -80.718  -2.443  130.817  1.00 36.46 355 A 1 
ATOM 2671 C CA  . GLY A 0 355 . -81.657  -3.478  131.296  1.00 36.46 355 A 1 
ATOM 2672 C C   . GLY A 0 355 . -82.704  -3.989  130.290  1.00 36.46 355 A 1 
ATOM 2673 O O   . GLY A 0 355 . -83.482  -3.227  129.743  1.00 36.46 355 A 1 
ATOM 2674 N N   . TYR A 0 356 . -82.716  -5.311  130.101  1.00 32.71 356 A 1 
ATOM 2675 C CA  . TYR A 0 356 . -83.671  -6.170  129.375  1.00 32.71 356 A 1 
ATOM 2676 C C   . TYR A 0 356 . -85.182  -5.810  129.426  1.00 32.71 356 A 1 
ATOM 2677 C CB  . TYR A 0 356 . -83.553  -7.548  130.066  1.00 32.71 356 A 1 
ATOM 2678 O O   . TYR A 0 356 . -85.703  -5.559  130.510  1.00 32.71 356 A 1 
ATOM 2679 C CG  . TYR A 0 356 . -82.511  -8.513  129.535  1.00 32.71 356 A 1 
ATOM 2680 C CD1 . TYR A 0 356 . -82.955  -9.738  129.003  1.00 32.71 356 A 1 
ATOM 2681 C CD2 . TYR A 0 356 . -81.128  -8.241  129.610  1.00 32.71 356 A 1 
ATOM 2682 C CE1 . TYR A 0 356 . -82.031  -10.685 128.531  1.00 32.71 356 A 1 
ATOM 2683 C CE2 . TYR A 0 356 . -80.197  -9.188  129.133  1.00 32.71 356 A 1 
ATOM 2684 O OH  . TYR A 0 356 . -79.775  -11.336 128.124  1.00 32.71 356 A 1 
ATOM 2685 C CZ  . TYR A 0 356 . -80.652  -10.412 128.591  1.00 32.71 356 A 1 
ATOM 2686 N N   . GLY A 0 357 . -85.919  -6.065  128.321  1.00 35.59 357 A 1 
ATOM 2687 C CA  . GLY A 0 357 . -87.283  -6.646  128.392  1.00 35.59 357 A 1 
ATOM 2688 C C   . GLY A 0 357 . -88.368  -6.216  127.371  1.00 35.59 357 A 1 
ATOM 2689 O O   . GLY A 0 357 . -88.935  -5.143  127.517  1.00 35.59 357 A 1 
ATOM 2690 N N   . GLY A 0 358 . -88.777  -7.135  126.471  1.00 36.70 358 A 1 
ATOM 2691 C CA  . GLY A 0 358 . -90.131  -7.235  125.855  1.00 36.70 358 A 1 
ATOM 2692 C C   . GLY A 0 358 . -90.602  -6.164  124.835  1.00 36.70 358 A 1 
ATOM 2693 O O   . GLY A 0 358 . -89.963  -5.135  124.685  1.00 36.70 358 A 1 
ATOM 2694 N N   . SER A 0 359 . -91.733  -6.309  124.113  1.00 34.44 359 A 1 
ATOM 2695 C CA  . SER A 0 359 . -92.534  -7.498  123.713  1.00 34.44 359 A 1 
ATOM 2696 C C   . SER A 0 359 . -93.699  -7.109  122.755  1.00 34.44 359 A 1 
ATOM 2697 C CB  . SER A 0 359 . -93.207  -8.146  124.933  1.00 34.44 359 A 1 
ATOM 2698 O O   . SER A 0 359 . -94.317  -6.085  123.016  1.00 34.44 359 A 1 
ATOM 2699 O OG  . SER A 0 359 . -93.425  -9.518  124.678  1.00 34.44 359 A 1 
ATOM 2700 N N   . ILE A 0 360 . -94.087  -7.980  121.791  1.00 38.99 360 A 1 
ATOM 2701 C CA  . ILE A 0 360 . -95.421  -8.063  121.092  1.00 38.99 360 A 1 
ATOM 2702 C C   . ILE A 0 360 . -95.811  -6.851  120.192  1.00 38.99 360 A 1 
ATOM 2703 C CB  . ILE A 0 360 . -96.493  -8.410  122.167  1.00 38.99 360 A 1 
ATOM 2704 O O   . ILE A 0 360 . -95.504  -5.717  120.517  1.00 38.99 360 A 1 
ATOM 2705 C CG1 . ILE A 0 360 . -96.216  -9.798  122.804  1.00 38.99 360 A 1 
ATOM 2706 C CG2 . ILE A 0 360 . -97.951  -8.402  121.670  1.00 38.99 360 A 1 
ATOM 2707 C CD1 . ILE A 0 360 . -96.747  -9.919  124.239  1.00 38.99 360 A 1 
ATOM 2708 N N   . GLY A 0 361 . -96.515  -6.934  119.047  1.00 42.30 361 A 1 
ATOM 2709 C CA  . GLY A 0 361 . -97.250  -7.962  118.262  1.00 42.30 361 A 1 
ATOM 2710 C C   . GLY A 0 361 . -98.394  -7.237  117.492  1.00 42.30 361 A 1 
ATOM 2711 O O   . GLY A 0 361 . -98.704  -6.108  117.851  1.00 42.30 361 A 1 
ATOM 2712 N N   . LYS A 0 362 . -99.110  -7.717  116.458  1.00 40.35 362 A 1 
ATOM 2713 C CA  . LYS A 0 362 . -99.397  -9.023  115.791  1.00 40.35 362 A 1 
ATOM 2714 C C   . LYS A 0 362 . -99.577  -8.709  114.264  1.00 40.35 362 A 1 
ATOM 2715 C CB  . LYS A 0 362 . -100.713 -9.579  116.387  1.00 40.35 362 A 1 
ATOM 2716 O O   . LYS A 0 362 . -99.250  -7.595  113.881  1.00 40.35 362 A 1 
ATOM 2717 C CG  . LYS A 0 362 . -100.781 -9.663  117.929  1.00 40.35 362 A 1 
ATOM 2718 C CD  . LYS A 0 362 . -102.227 -9.829  118.422  1.00 40.35 362 A 1 
ATOM 2719 C CE  . LYS A 0 362 . -102.285 -9.645  119.945  1.00 40.35 362 A 1 
ATOM 2720 N NZ  . LYS A 0 362 . -103.681 -9.520  120.437  1.00 40.35 362 A 1 
ATOM 2721 N N   . GLY A 0 363 . -100.100 -9.512  113.322  1.00 39.01 363 A 1 
ATOM 2722 C CA  . GLY A 0 363 . -100.666 -10.877 113.223  1.00 39.01 363 A 1 
ATOM 2723 C C   . GLY A 0 363 . -101.002 -11.174 111.731  1.00 39.01 363 A 1 
ATOM 2724 O O   . GLY A 0 363 . -100.835 -10.281 110.909  1.00 39.01 363 A 1 
ATOM 2725 N N   . GLY A 0 364 . -101.459 -12.358 111.299  1.00 38.17 364 A 1 
ATOM 2726 C CA  . GLY A 0 364 . -101.753 -13.607 112.021  1.00 38.17 364 A 1 
ATOM 2727 C C   . GLY A 0 364 . -102.140 -14.780 111.083  1.00 38.17 364 A 1 
ATOM 2728 O O   . GLY A 0 364 . -101.987 -14.652 109.876  1.00 38.17 364 A 1 
ATOM 2729 N N   . TYR A 0 365 . -102.655 -15.876 111.685  1.00 37.68 365 A 1 
ATOM 2730 C CA  . TYR A 0 365 . -103.417 -17.032 111.121  1.00 37.68 365 A 1 
ATOM 2731 C C   . TYR A 0 365 . -102.806 -17.841 109.938  1.00 37.68 365 A 1 
ATOM 2732 C CB  . TYR A 0 365 . -104.889 -16.617 110.841  1.00 37.68 365 A 1 
ATOM 2733 O O   . TYR A 0 365 . -102.555 -17.282 108.884  1.00 37.68 365 A 1 
ATOM 2734 C CG  . TYR A 0 365 . -105.193 -15.122 110.732  1.00 37.68 365 A 1 
ATOM 2735 C CD1 . TYR A 0 365 . -105.661 -14.406 111.855  1.00 37.68 365 A 1 
ATOM 2736 C CD2 . TYR A 0 365 . -104.961 -14.438 109.522  1.00 37.68 365 A 1 
ATOM 2737 C CE1 . TYR A 0 365 . -105.877 -13.015 111.775  1.00 37.68 365 A 1 
ATOM 2738 C CE2 . TYR A 0 365 . -105.166 -13.046 109.440  1.00 37.68 365 A 1 
ATOM 2739 O OH  . TYR A 0 365 . -105.812 -10.987 110.482  1.00 37.68 365 A 1 
ATOM 2740 C CZ  . TYR A 0 365 . -105.623 -12.331 110.565  1.00 37.68 365 A 1 
ATOM 2741 N N   . GLY A 0 366 . -102.625 -19.177 109.960  1.00 39.71 366 A 1 
ATOM 2742 C CA  . GLY A 0 366 . -102.827 -20.288 110.930  1.00 39.71 366 A 1 
ATOM 2743 C C   . GLY A 0 366 . -102.771 -21.647 110.166  1.00 39.71 366 A 1 
ATOM 2744 O O   . GLY A 0 366 . -102.910 -21.622 108.951  1.00 39.71 366 A 1 
ATOM 2745 N N   . GLY A 0 367 . -102.571 -22.858 110.719  1.00 38.41 367 A 1 
ATOM 2746 C CA  . GLY A 0 367 . -102.255 -23.355 112.074  1.00 38.41 367 A 1 
ATOM 2747 C C   . GLY A 0 367 . -102.176 -24.913 112.111  1.00 38.41 367 A 1 
ATOM 2748 O O   . GLY A 0 367 . -102.566 -25.537 111.132  1.00 38.41 367 A 1 
ATOM 2749 N N   . HIS A 0 368 . -101.746 -25.515 113.246  1.00 36.89 368 A 1 
ATOM 2750 C CA  . HIS A 0 368 . -101.582 -26.980 113.526  1.00 36.89 368 A 1 
ATOM 2751 C C   . HIS A 0 368 . -100.523 -27.710 112.641  1.00 36.89 368 A 1 
ATOM 2752 C CB  . HIS A 0 368 . -102.966 -27.678 113.522  1.00 36.89 368 A 1 
ATOM 2753 O O   . HIS A 0 368 . -100.465 -27.474 111.447  1.00 36.89 368 A 1 
ATOM 2754 C CG  . HIS A 0 368 . -103.815 -27.403 114.746  1.00 36.89 368 A 1 
ATOM 2755 C CD2 . HIS A 0 368 . -104.281 -28.335 115.637  1.00 36.89 368 A 1 
ATOM 2756 N ND1 . HIS A 0 368 . -104.260 -26.177 115.187  1.00 36.89 368 A 1 
ATOM 2757 C CE1 . HIS A 0 368 . -104.954 -26.364 116.323  1.00 36.89 368 A 1 
ATOM 2758 N NE2 . HIS A 0 368 . -104.988 -27.664 116.642  1.00 36.89 368 A 1 
ATOM 2759 N N   . SER A 0 369 . -99.631  -28.617 113.080  1.00 38.34 369 A 1 
ATOM 2760 C CA  . SER A 0 369 . -99.361  -29.323 114.357  1.00 38.34 369 A 1 
ATOM 2761 C C   . SER A 0 369 . -98.002  -30.100 114.235  1.00 38.34 369 A 1 
ATOM 2762 C CB  . SER A 0 369 . -100.529 -30.288 114.572  1.00 38.34 369 A 1 
ATOM 2763 O O   . SER A 0 369 . -97.470  -30.148 113.133  1.00 38.34 369 A 1 
ATOM 2764 O OG  . SER A 0 369 . -101.382 -29.730 115.549  1.00 38.34 369 A 1 
ATOM 2765 N N   . HIS A 0 370 . -97.343  -30.748 115.223  1.00 38.35 370 A 1 
ATOM 2766 C CA  . HIS A 0 370 . -97.640  -31.034 116.646  1.00 38.35 370 A 1 
ATOM 2767 C C   . HIS A 0 370 . -96.352  -31.195 117.542  1.00 38.35 370 A 1 
ATOM 2768 C CB  . HIS A 0 370 . -98.618  -32.246 116.719  1.00 38.35 370 A 1 
ATOM 2769 O O   . HIS A 0 370 . -95.503  -30.311 117.550  1.00 38.35 370 A 1 
ATOM 2770 C CG  . HIS A 0 370 . -99.958  -31.925 117.334  1.00 38.35 370 A 1 
ATOM 2771 C CD2 . HIS A 0 370 . -101.140 -32.543 117.023  1.00 38.35 370 A 1 
ATOM 2772 N ND1 . HIS A 0 370 . -100.260 -30.890 118.196  1.00 38.35 370 A 1 
ATOM 2773 C CE1 . HIS A 0 370 . -101.591 -30.875 118.383  1.00 38.35 370 A 1 
ATOM 2774 N NE2 . HIS A 0 370 . -102.168 -31.844 117.658  1.00 38.35 370 A 1 
ATOM 2775 N N   . TYR A 0 371 . -96.246  -32.262 118.355  1.00 40.82 371 A 1 
ATOM 2776 C CA  . TYR A 0 371 . -95.297  -32.587 119.447  1.00 40.82 371 A 1 
ATOM 2777 C C   . TYR A 0 371 . -94.085  -33.461 119.008  1.00 40.82 371 A 1 
ATOM 2778 C CB  . TYR A 0 371 . -96.121  -33.384 120.488  1.00 40.82 371 A 1 
ATOM 2779 O O   . TYR A 0 371 . -94.203  -34.174 118.020  1.00 40.82 371 A 1 
ATOM 2780 C CG  . TYR A 0 371 . -97.530  -32.866 120.765  1.00 40.82 371 A 1 
ATOM 2781 C CD1 . TYR A 0 371 . -97.702  -31.699 121.532  1.00 40.82 371 A 1 
ATOM 2782 C CD2 . TYR A 0 371 . -98.662  -33.533 120.246  1.00 40.82 371 A 1 
ATOM 2783 C CE1 . TYR A 0 371 . -98.993  -31.199 121.790  1.00 40.82 371 A 1 
ATOM 2784 C CE2 . TYR A 0 371 . -99.956  -33.032 120.499  1.00 40.82 371 A 1 
ATOM 2785 O OH  . TYR A 0 371 . -101.369 -31.376 121.510  1.00 40.82 371 A 1 
ATOM 2786 C CZ  . TYR A 0 371 . -100.124 -31.866 121.274  1.00 40.82 371 A 1 
ATOM 2787 N N   . GLY A 0 372 . -92.941  -33.549 119.713  1.00 37.20 372 A 1 
ATOM 2788 C CA  . GLY A 0 372 . -92.453  -32.798 120.886  1.00 37.20 372 A 1 
ATOM 2789 C C   . GLY A 0 372 . -91.215  -33.430 121.584  1.00 37.20 372 A 1 
ATOM 2790 O O   . GLY A 0 372 . -91.029  -34.639 121.523  1.00 37.20 372 A 1 
ATOM 2791 N N   . GLY A 0 373 . -90.424  -32.611 122.305  1.00 36.38 373 A 1 
ATOM 2792 C CA  . GLY A 0 373 . -89.377  -33.011 123.283  1.00 36.38 373 A 1 
ATOM 2793 C C   . GLY A 0 373 . -88.004  -33.463 122.727  1.00 36.38 373 A 1 
ATOM 2794 O O   . GLY A 0 373 . -87.937  -34.027 121.648  1.00 36.38 373 A 1 
ATOM 2795 N N   . ALA A 0 374 . -86.861  -33.278 123.411  1.00 40.08 374 A 1 
ATOM 2796 C CA  . ALA A 0 374 . -86.537  -32.485 124.610  1.00 40.08 374 A 1 
ATOM 2797 C C   . ALA A 0 374 . -84.995  -32.315 124.768  1.00 40.08 374 A 1 
ATOM 2798 C CB  . ALA A 0 374 . -87.082  -33.213 125.852  1.00 40.08 374 A 1 
ATOM 2799 O O   . ALA A 0 374 . -84.269  -33.174 124.297  1.00 40.08 374 A 1 
ATOM 2800 N N   . ARG A 0 375 . -84.551  -31.242 125.468  1.00 36.93 375 A 1 
ATOM 2801 C CA  . ARG A 0 375 . -83.395  -31.088 126.418  1.00 36.93 375 A 1 
ATOM 2802 C C   . ARG A 0 375 . -82.070  -31.875 126.197  1.00 36.93 375 A 1 
ATOM 2803 C CB  . ARG A 0 375 . -83.917  -31.482 127.817  1.00 36.93 375 A 1 
ATOM 2804 O O   . ARG A 0 375 . -82.092  -33.042 125.867  1.00 36.93 375 A 1 
ATOM 2805 C CG  . ARG A 0 375 . -85.036  -30.580 128.359  1.00 36.93 375 A 1 
ATOM 2806 C CD  . ARG A 0 375 . -85.514  -31.112 129.715  1.00 36.93 375 A 1 
ATOM 2807 N NE  . ARG A 0 375 . -86.625  -30.305 130.260  1.00 36.93 375 A 1 
ATOM 2808 N NH1 . ARG A 0 375 . -86.724  -31.300 132.330  1.00 36.93 375 A 1 
ATOM 2809 N NH2 . ARG A 0 375 . -88.140  -29.652 131.833  1.00 36.93 375 A 1 
ATOM 2810 C CZ  . ARG A 0 375 . -87.155  -30.423 131.467  1.00 36.93 375 A 1 
ATOM 2811 N N   . ALA A 0 376 . -80.878  -31.423 126.605  1.00 35.86 376 A 1 
ATOM 2812 C CA  . ALA A 0 376 . -80.295  -30.150 127.073  1.00 35.86 376 A 1 
ATOM 2813 C C   . ALA A 0 376 . -78.782  -30.411 127.329  1.00 35.86 376 A 1 
ATOM 2814 C CB  . ALA A 0 376 . -80.928  -29.709 128.405  1.00 35.86 376 A 1 
ATOM 2815 O O   . ALA A 0 376 . -78.423  -31.552 127.609  1.00 35.86 376 A 1 
ATOM 2816 N N   . GLY A 0 377 . -77.903  -29.398 127.322  1.00 37.31 377 A 1 
ATOM 2817 C CA  . GLY A 0 377 . -76.498  -29.595 127.729  1.00 37.31 377 A 1 
ATOM 2818 C C   . GLY A 0 377 . -75.573  -28.402 127.458  1.00 37.31 377 A 1 
ATOM 2819 O O   . GLY A 0 377 . -75.260  -28.112 126.311  1.00 37.31 377 A 1 
ATOM 2820 N N   . TYR A 0 378 . -75.138  -27.720 128.520  1.00 30.63 378 A 1 
ATOM 2821 C CA  . TYR A 0 378 . -74.077  -26.700 128.493  1.00 30.63 378 A 1 
ATOM 2822 C C   . TYR A 0 378 . -72.697  -27.362 128.643  1.00 30.63 378 A 1 
ATOM 2823 C CB  . TYR A 0 378 . -74.253  -25.748 129.693  1.00 30.63 378 A 1 
ATOM 2824 O O   . TYR A 0 378 . -72.606  -28.403 129.288  1.00 30.63 378 A 1 
ATOM 2825 C CG  . TYR A 0 378 . -75.332  -24.685 129.602  1.00 30.63 378 A 1 
ATOM 2826 C CD1 . TYR A 0 378 . -74.960  -23.331 129.481  1.00 30.63 378 A 1 
ATOM 2827 C CD2 . TYR A 0 378 . -76.693  -25.028 129.732  1.00 30.63 378 A 1 
ATOM 2828 C CE1 . TYR A 0 378 . -75.939  -22.320 129.488  1.00 30.63 378 A 1 
ATOM 2829 C CE2 . TYR A 0 378 . -77.676  -24.019 129.735  1.00 30.63 378 A 1 
ATOM 2830 O OH  . TYR A 0 378 . -78.252  -21.696 129.634  1.00 30.63 378 A 1 
ATOM 2831 C CZ  . TYR A 0 378 . -77.301  -22.665 129.617  1.00 30.63 378 A 1 
ATOM 2832 N N   . GLY A 0 379 . -71.616  -26.696 128.218  1.00 34.90 379 A 1 
ATOM 2833 C CA  . GLY A 0 379 . -70.286  -26.988 128.778  1.00 34.90 379 A 1 
ATOM 2834 C C   . GLY A 0 379 . -69.099  -26.631 127.890  1.00 34.90 379 A 1 
ATOM 2835 O O   . GLY A 0 379 . -68.793  -27.341 126.946  1.00 34.90 379 A 1 
ATOM 2836 N N   . ALA A 0 380 . -68.415  -25.542 128.233  1.00 31.62 380 A 1 
ATOM 2837 C CA  . ALA A 0 380 . -67.152  -25.107 127.647  1.00 31.62 380 A 1 
ATOM 2838 C C   . ALA A 0 380 . -65.999  -26.125 127.782  1.00 31.62 380 A 1 
ATOM 2839 C CB  . ALA A 0 380 . -66.769  -23.828 128.406  1.00 31.62 380 A 1 
ATOM 2840 O O   . ALA A 0 380 . -65.952  -26.866 128.761  1.00 31.62 380 A 1 
ATOM 2841 N N   . GLY A 0 381 . -64.983  -26.007 126.915  1.00 32.37 381 A 1 
ATOM 2842 C CA  . GLY A 0 381 . -63.605  -26.319 127.317  1.00 32.37 381 A 1 
ATOM 2843 C C   . GLY A 0 381 . -62.695  -26.973 126.277  1.00 32.37 381 A 1 
ATOM 2844 O O   . GLY A 0 381 . -62.625  -28.188 126.232  1.00 32.37 381 A 1 
ATOM 2845 N N   . ASN A 0 382 . -61.883  -26.135 125.621  1.00 31.15 382 A 1 
ATOM 2846 C CA  . ASN A 0 382 . -60.494  -26.396 125.213  1.00 31.15 382 A 1 
ATOM 2847 C C   . ASN A 0 382 . -60.118  -27.491 124.184  1.00 31.15 382 A 1 
ATOM 2848 C CB  . ASN A 0 382 . -59.620  -26.516 126.489  1.00 31.15 382 A 1 
ATOM 2849 O O   . ASN A 0 382 . -60.599  -28.613 124.191  1.00 31.15 382 A 1 
ATOM 2850 C CG  . ASN A 0 382 . -58.942  -25.227 126.912  1.00 31.15 382 A 1 
ATOM 2851 N ND2 . ASN A 0 382 . -58.390  -25.195 128.100  1.00 31.15 382 A 1 
ATOM 2852 O OD1 . ASN A 0 382 . -58.887  -24.239 126.201  1.00 31.15 382 A 1 
ATOM 2853 N N   . GLN A 0 383 . -59.065  -27.122 123.442  1.00 32.21 383 A 1 
ATOM 2854 C CA  . GLN A 0 383 . -57.987  -27.967 122.910  1.00 32.21 383 A 1 
ATOM 2855 C C   . GLN A 0 383 . -58.221  -28.778 121.616  1.00 32.21 383 A 1 
ATOM 2856 C CB  . GLN A 0 383 . -57.292  -28.734 124.053  1.00 32.21 383 A 1 
ATOM 2857 O O   . GLN A 0 383 . -58.736  -29.887 121.603  1.00 32.21 383 A 1 
ATOM 2858 C CG  . GLN A 0 383 . -56.432  -27.751 124.877  1.00 32.21 383 A 1 
ATOM 2859 C CD  . GLN A 0 383 . -56.022  -28.240 126.259  1.00 32.21 383 A 1 
ATOM 2860 N NE2 . GLN A 0 383 . -55.118  -27.539 126.905  1.00 32.21 383 A 1 
ATOM 2861 O OE1 . GLN A 0 383 . -56.532  -29.181 126.839  1.00 32.21 383 A 1 
ATOM 2862 N N   . ASP A 0 384 . -57.622  -28.207 120.564  1.00 30.28 384 A 1 
ATOM 2863 C CA  . ASP A 0 384 . -56.552  -28.834 119.776  1.00 30.28 384 A 1 
ATOM 2864 C C   . ASP A 0 384 . -56.861  -29.676 118.516  1.00 30.28 384 A 1 
ATOM 2865 C CB  . ASP A 0 384 . -55.485  -29.465 120.706  1.00 30.28 384 A 1 
ATOM 2866 O O   . ASP A 0 384 . -57.661  -30.600 118.486  1.00 30.28 384 A 1 
ATOM 2867 C CG  . ASP A 0 384 . -54.773  -28.436 121.602  1.00 30.28 384 A 1 
ATOM 2868 O OD1 . ASP A 0 384 . -54.894  -27.220 121.317  1.00 30.28 384 A 1 
ATOM 2869 O OD2 . ASP A 0 384 . -54.111  -28.854 122.574  1.00 30.28 384 A 1 
ATOM 2870 N N   . TRP A 0 385 . -56.048  -29.360 117.494  1.00 29.72 385 A 1 
ATOM 2871 C CA  . TRP A 0 385 . -55.608  -30.183 116.356  1.00 29.72 385 A 1 
ATOM 2872 C C   . TRP A 0 385 . -56.477  -30.344 115.078  1.00 29.72 385 A 1 
ATOM 2873 C CB  . TRP A 0 385 . -54.899  -31.459 116.840  1.00 29.72 385 A 1 
ATOM 2874 O O   . TRP A 0 385 . -57.143  -31.344 114.854  1.00 29.72 385 A 1 
ATOM 2875 C CG  . TRP A 0 385 . -53.452  -31.279 117.223  1.00 29.72 385 A 1 
ATOM 2876 C CD1 . TRP A 0 385 . -52.926  -30.291 117.988  1.00 29.72 385 A 1 
ATOM 2877 C CD2 . TRP A 0 385 . -52.313  -32.102 116.823  1.00 29.72 385 A 1 
ATOM 2878 C CE2 . TRP A 0 385 . -51.120  -31.526 117.357  1.00 29.72 385 A 1 
ATOM 2879 C CE3 . TRP A 0 385 . -52.163  -33.251 116.019  1.00 29.72 385 A 1 
ATOM 2880 N NE1 . TRP A 0 385 . -51.560  -30.451 118.097  1.00 29.72 385 A 1 
ATOM 2881 C CH2 . TRP A 0 385 . -49.729  -33.153 116.229  1.00 29.72 385 A 1 
ATOM 2882 C CZ2 . TRP A 0 385 . -49.842  -32.031 117.067  1.00 29.72 385 A 1 
ATOM 2883 C CZ3 . TRP A 0 385 . -50.887  -33.766 115.719  1.00 29.72 385 A 1 
ATOM 2884 N N   . GLN A 0 386 . -56.226  -29.402 114.149  1.00 36.14 386 A 1 
ATOM 2885 C CA  . GLN A 0 386 . -55.577  -29.628 112.831  1.00 36.14 386 A 1 
ATOM 2886 C C   . GLN A 0 386 . -56.320  -30.210 111.602  1.00 36.14 386 A 1 
ATOM 2887 C CB  . GLN A 0 386 . -54.263  -30.415 113.006  1.00 36.14 386 A 1 
ATOM 2888 O O   . GLN A 0 386 . -56.817  -31.328 111.600  1.00 36.14 386 A 1 
ATOM 2889 C CG  . GLN A 0 386 . -53.109  -29.597 113.603  1.00 36.14 386 A 1 
ATOM 2890 C CD  . GLN A 0 386 . -51.909  -30.479 113.924  1.00 36.14 386 A 1 
ATOM 2891 N NE2 . GLN A 0 386 . -50.984  -30.013 114.728  1.00 36.14 386 A 1 
ATOM 2892 O OE1 . GLN A 0 386 . -51.763  -31.587 113.447  1.00 36.14 386 A 1 
ATOM 2893 N N   . GLY A 0 387 . -56.106  -29.507 110.473  1.00 32.94 387 A 1 
ATOM 2894 C CA  . GLY A 0 387 . -55.933  -30.074 109.121  1.00 32.94 387 A 1 
ATOM 2895 C C   . GLY A 0 387 . -57.135  -29.948 108.168  1.00 32.94 387 A 1 
ATOM 2896 O O   . GLY A 0 387 . -58.258  -30.222 108.562  1.00 32.94 387 A 1 
ATOM 2897 N N   . ALA A 0 388 . -56.987  -29.575 106.890  1.00 30.75 388 A 1 
ATOM 2898 C CA  . ALA A 0 388 . -55.862  -28.957 106.169  1.00 30.75 388 A 1 
ATOM 2899 C C   . ALA A 0 388 . -56.388  -28.238 104.897  1.00 30.75 388 A 1 
ATOM 2900 C CB  . ALA A 0 388 . -54.821  -30.023 105.796  1.00 30.75 388 A 1 
ATOM 2901 O O   . ALA A 0 388 . -57.524  -28.455 104.480  1.00 30.75 388 A 1 
ATOM 2902 N N   . SER A 0 389 . -55.572  -27.365 104.304  1.00 34.69 389 A 1 
ATOM 2903 C CA  . SER A 0 389 . -55.882  -26.523 103.135  1.00 34.69 389 A 1 
ATOM 2904 C C   . SER A 0 389 . -55.898  -27.260 101.783  1.00 34.69 389 A 1 
ATOM 2905 C CB  . SER A 0 389 . -54.808  -25.428 103.065  1.00 34.69 389 A 1 
ATOM 2906 O O   . SER A 0 389 . -55.245  -28.292 101.643  1.00 34.69 389 A 1 
ATOM 2907 O OG  . SER A 0 389 . -53.517  -26.011 103.120  1.00 34.69 389 A 1 
ATOM 2908 N N   . ASN A 0 390 . -56.605  -26.674 100.799  1.00 36.31 390 A 1 
ATOM 2909 C CA  . ASN A 0 390 . -56.202  -26.402 99.394   1.00 36.31 390 A 1 
ATOM 2910 C C   . ASN A 0 390 . -57.479  -26.169 98.547   1.00 36.31 390 A 1 
ATOM 2911 C CB  . ASN A 0 390 . -55.319  -27.512 98.789   1.00 36.31 390 A 1 
ATOM 2912 O O   . ASN A 0 390 . -58.331  -27.043 98.439   1.00 36.31 390 A 1 
ATOM 2913 C CG  . ASN A 0 390 . -53.853  -27.398 99.199   1.00 36.31 390 A 1 
ATOM 2914 N ND2 . ASN A 0 390 . -52.999  -28.199 98.605   1.00 36.31 390 A 1 
ATOM 2915 O OD1 . ASN A 0 390 . -53.440  -26.619 100.048  1.00 36.31 390 A 1 
ATOM 2916 N N   . ASP A 0 391 . -57.789  -24.936 98.142   1.00 33.44 391 A 1 
ATOM 2917 C CA  . ASP A 0 391 . -57.282  -24.238 96.940   1.00 33.44 391 A 1 
ATOM 2918 C C   . ASP A 0 391 . -57.940  -24.690 95.621   1.00 33.44 391 A 1 
ATOM 2919 C CB  . ASP A 0 391 . -55.745  -24.214 96.806   1.00 33.44 391 A 1 
ATOM 2920 O O   . ASP A 0 391 . -57.642  -25.756 95.099   1.00 33.44 391 A 1 
ATOM 2921 C CG  . ASP A 0 391 . -55.066  -23.236 97.763   1.00 33.44 391 A 1 
ATOM 2922 O OD1 . ASP A 0 391 . -55.654  -22.153 97.988   1.00 33.44 391 A 1 
ATOM 2923 O OD2 . ASP A 0 391 . -53.968  -23.576 98.247   1.00 33.44 391 A 1 
ATOM 2924 N N   . TYR A 0 392 . -58.828  -23.849 95.066   1.00 39.07 392 A 1 
ATOM 2925 C CA  . TYR A 0 392 . -58.567  -23.083 93.830   1.00 39.07 392 A 1 
ATOM 2926 C C   . TYR A 0 392 . -59.768  -22.190 93.453   1.00 39.07 392 A 1 
ATOM 2927 C CB  . TYR A 0 392 . -58.151  -23.952 92.621   1.00 39.07 392 A 1 
ATOM 2928 O O   . TYR A 0 392 . -60.856  -22.658 93.119   1.00 39.07 392 A 1 
ATOM 2929 C CG  . TYR A 0 392 . -56.653  -23.886 92.354   1.00 39.07 392 A 1 
ATOM 2930 C CD1 . TYR A 0 392 . -56.096  -22.733 91.760   1.00 39.07 392 A 1 
ATOM 2931 C CD2 . TYR A 0 392 . -55.808  -24.943 92.742   1.00 39.07 392 A 1 
ATOM 2932 C CE1 . TYR A 0 392 . -54.701  -22.627 91.585   1.00 39.07 392 A 1 
ATOM 2933 C CE2 . TYR A 0 392 . -54.415  -24.836 92.581   1.00 39.07 392 A 1 
ATOM 2934 O OH  . TYR A 0 392 . -52.509  -23.584 91.859   1.00 39.07 392 A 1 
ATOM 2935 C CZ  . TYR A 0 392 . -53.856  -23.678 92.009   1.00 39.07 392 A 1 
ATOM 2936 N N   . GLN A 0 393 . -59.560  -20.869 93.452   1.00 35.93 393 A 1 
ATOM 2937 C CA  . GLN A 0 393 . -60.540  -19.884 92.978   1.00 35.93 393 A 1 
ATOM 2938 C C   . GLN A 0 393 . -60.644  -19.905 91.436   1.00 35.93 393 A 1 
ATOM 2939 C CB  . GLN A 0 393 . -60.118  -18.471 93.433   1.00 35.93 393 A 1 
ATOM 2940 O O   . GLN A 0 393 . -59.917  -19.168 90.762   1.00 35.93 393 A 1 
ATOM 2941 C CG  . GLN A 0 393 . -60.110  -18.172 94.942   1.00 35.93 393 A 1 
ATOM 2942 C CD  . GLN A 0 393 . -59.618  -16.745 95.223   1.00 35.93 393 A 1 
ATOM 2943 N NE2 . GLN A 0 393 . -59.746  -16.250 96.436   1.00 35.93 393 A 1 
ATOM 2944 O OE1 . GLN A 0 393 . -59.127  -16.045 94.348   1.00 35.93 393 A 1 
ATOM 2945 N N   . ALA A 0 394 . -61.556  -20.685 90.854   1.00 37.69 394 A 1 
ATOM 2946 C CA  . ALA A 0 394 . -61.812  -20.683 89.407   1.00 37.69 394 A 1 
ATOM 2947 C C   . ALA A 0 394 . -62.990  -19.758 89.041   1.00 37.69 394 A 1 
ATOM 2948 C CB  . ALA A 0 394 . -62.009  -22.126 88.932   1.00 37.69 394 A 1 
ATOM 2949 O O   . ALA A 0 394 . -64.153  -20.118 89.208   1.00 37.69 394 A 1 
ATOM 2950 N N   . ALA A 0 395 . -62.685  -18.564 88.524   1.00 36.83 395 A 1 
ATOM 2951 C CA  . ALA A 0 395 . -63.693  -17.700 87.913   1.00 36.83 395 A 1 
ATOM 2952 C C   . ALA A 0 395 . -64.068  -18.289 86.545   1.00 36.83 395 A 1 
ATOM 2953 C CB  . ALA A 0 395 . -63.137  -16.272 87.801   1.00 36.83 395 A 1 
ATOM 2954 O O   . ALA A 0 395 . -63.187  -18.485 85.712   1.00 36.83 395 A 1 
ATOM 2955 N N   . ARG A 0 396 . -65.350  -18.595 86.320   1.00 41.67 396 A 1 
ATOM 2956 C CA  . ARG A 0 396 . -65.853  -19.104 85.035   1.00 41.67 396 A 1 
ATOM 2957 C C   . ARG A 0 396 . -66.618  -18.009 84.299   1.00 41.67 396 A 1 
ATOM 2958 C CB  . ARG A 0 396 . -66.675  -20.390 85.225   1.00 41.67 396 A 1 
ATOM 2959 O O   . ARG A 0 396 . -67.844  -18.004 84.293   1.00 41.67 396 A 1 
ATOM 2960 C CG  . ARG A 0 396 . -65.780  -21.603 85.516   1.00 41.67 396 A 1 
ATOM 2961 C CD  . ARG A 0 396 . -66.617  -22.887 85.489   1.00 41.67 396 A 1 
ATOM 2962 N NE  . ARG A 0 396 . -65.767  -24.091 85.576   1.00 41.67 396 A 1 
ATOM 2963 N NH1 . ARG A 0 396 . -67.386  -25.637 85.064   1.00 41.67 396 A 1 
ATOM 2964 N NH2 . ARG A 0 396 . -65.286  -26.311 85.386   1.00 41.67 396 A 1 
ATOM 2965 C CZ  . ARG A 0 396 . -66.149  -25.336 85.345   1.00 41.67 396 A 1 
ATOM 2966 N N   . GLY A 0 397 . -65.867  -17.081 83.712   1.00 37.56 397 A 1 
ATOM 2967 C CA  . GLY A 0 397 . -66.381  -16.246 82.633   1.00 37.56 397 A 1 
ATOM 2968 C C   . GLY A 0 397 . -66.471  -17.091 81.367   1.00 37.56 397 A 1 
ATOM 2969 O O   . GLY A 0 397 . -65.459  -17.631 80.930   1.00 37.56 397 A 1 
ATOM 2970 N N   . ALA A 0 398 . -67.676  -17.247 80.826   1.00 35.13 398 A 1 
ATOM 2971 C CA  . ALA A 0 398 . -67.878  -17.779 79.487   1.00 35.13 398 A 1 
ATOM 2972 C C   . ALA A 0 398 . -67.900  -16.580 78.534   1.00 35.13 398 A 1 
ATOM 2973 C CB  . ALA A 0 398 . -69.160  -18.623 79.465   1.00 35.13 398 A 1 
ATOM 2974 O O   . ALA A 0 398 . -68.940  -15.950 78.362   1.00 35.13 398 A 1 
ATOM 2975 N N   . TYR A 0 399 . -66.721  -16.236 78.021   1.00 40.06 399 A 1 
ATOM 2976 C CA  . TYR A 0 399 . -66.512  -15.196 77.022   1.00 40.06 399 A 1 
ATOM 2977 C C   . TYR A 0 399 . -65.908  -15.863 75.786   1.00 40.06 399 A 1 
ATOM 2978 C CB  . TYR A 0 399 . -65.586  -14.097 77.573   1.00 40.06 399 A 1 
ATOM 2979 O O   . TYR A 0 399 . -64.909  -16.577 75.901   1.00 40.06 399 A 1 
ATOM 2980 C CG  . TYR A 0 399 . -66.043  -13.445 78.869   1.00 40.06 399 A 1 
ATOM 2981 C CD1 . TYR A 0 399 . -67.158  -12.586 78.866   1.00 40.06 399 A 1 
ATOM 2982 C CD2 . TYR A 0 399 . -65.341  -13.675 80.071   1.00 40.06 399 A 1 
ATOM 2983 C CE1 . TYR A 0 399 . -67.575  -11.956 80.056   1.00 40.06 399 A 1 
ATOM 2984 C CE2 . TYR A 0 399 . -65.753  -13.046 81.263   1.00 40.06 399 A 1 
ATOM 2985 O OH  . TYR A 0 399 . -67.271  -11.594 82.413   1.00 40.06 399 A 1 
ATOM 2986 C CZ  . TYR A 0 399 . -66.871  -12.188 81.257   1.00 40.06 399 A 1 
ATOM 2987 N N   . ASP A 0 400 . -66.540  -15.656 74.641   1.00 36.98 400 A 1 
ATOM 2988 C CA  . ASP A 0 400 . -66.041  -15.966 73.308   1.00 36.98 400 A 1 
ATOM 2989 C C   . ASP A 0 400 . -64.976  -14.924 72.921   1.00 36.98 400 A 1 
ATOM 2990 C CB  . ASP A 0 400 . -67.213  -16.086 72.303   1.00 36.98 400 A 1 
ATOM 2991 O O   . ASP A 0 400 . -65.257  -13.743 72.726   1.00 36.98 400 A 1 
ATOM 2992 C CG  . ASP A 0 400 . -68.435  -15.150 72.473   1.00 36.98 400 A 1 
ATOM 2993 O OD1 . ASP A 0 400 . -68.459  -14.287 73.388   1.00 36.98 400 A 1 
ATOM 2994 O OD2 . ASP A 0 400 . -69.428  -15.388 71.751   1.00 36.98 400 A 1 
ATOM 2995 N N   . ASN A 0 401 . -63.716  -15.364 72.904   1.00 40.59 401 A 1 
ATOM 2996 C CA  . ASN A 0 401 . -62.523  -14.522 72.782   1.00 40.59 401 A 1 
ATOM 2997 C C   . ASN A 0 401 . -61.656  -15.009 71.607   1.00 40.59 401 A 1 
ATOM 2998 C CB  . ASN A 0 401 . -61.732  -14.543 74.110   1.00 40.59 401 A 1 
ATOM 2999 O O   . ASN A 0 401 . -60.551  -15.517 71.812   1.00 40.59 401 A 1 
ATOM 3000 C CG  . ASN A 0 401 . -62.244  -13.680 75.250   1.00 40.59 401 A 1 
ATOM 3001 N ND2 . ASN A 0 401 . -61.706  -13.906 76.426   1.00 40.59 401 A 1 
ATOM 3002 O OD1 . ASN A 0 401 . -63.028  -12.751 75.140   1.00 40.59 401 A 1 
ATOM 3003 N N   . ASP A 0 402 . -62.147  -14.858 70.378   1.00 43.95 402 A 1 
ATOM 3004 C CA  . ASP A 0 402 . -61.448  -15.353 69.186   1.00 43.95 402 A 1 
ATOM 3005 C C   . ASP A 0 402 . -60.494  -14.298 68.609   1.00 43.95 402 A 1 
ATOM 3006 C CB  . ASP A 0 402 . -62.446  -15.965 68.196   1.00 43.95 402 A 1 
ATOM 3007 O O   . ASP A 0 402 . -60.746  -13.624 67.612   1.00 43.95 402 A 1 
ATOM 3008 C CG  . ASP A 0 402 . -63.157  -17.183 68.807   1.00 43.95 402 A 1 
ATOM 3009 O OD1 . ASP A 0 402 . -62.530  -17.885 69.638   1.00 43.95 402 A 1 
ATOM 3010 O OD2 . ASP A 0 402 . -64.340  -17.380 68.466   1.00 43.95 402 A 1 
ATOM 3011 N N   . GLU A 0 403 . -59.353  -14.155 69.282   1.00 44.64 403 A 1 
ATOM 3012 C CA  . GLU A 0 403 . -58.250  -13.284 68.883   1.00 44.64 403 A 1 
ATOM 3013 C C   . GLU A 0 403 . -57.266  -14.038 67.969   1.00 44.64 403 A 1 
ATOM 3014 C CB  . GLU A 0 403 . -57.565  -12.746 70.154   1.00 44.64 403 A 1 
ATOM 3015 O O   . GLU A 0 403 . -56.436  -14.825 68.435   1.00 44.64 403 A 1 
ATOM 3016 C CG  . GLU A 0 403 . -56.455  -11.733 69.835   1.00 44.64 403 A 1 
ATOM 3017 C CD  . GLU A 0 403 . -55.620  -11.355 71.068   1.00 44.64 403 A 1 
ATOM 3018 O OE1 . GLU A 0 403 . -55.363  -10.144 71.230   1.00 44.64 403 A 1 
ATOM 3019 O OE2 . GLU A 0 403 . -55.128  -12.274 71.762   1.00 44.64 403 A 1 
ATOM 3020 N N   . TRP A 0 404 . -57.282  -13.767 66.657   1.00 55.47 404 A 1 
ATOM 3021 C CA  . TRP A 0 404 . -56.218  -14.229 65.759   1.00 55.47 404 A 1 
ATOM 3022 C C   . TRP A 0 404 . -55.569  -13.093 64.965   1.00 55.47 404 A 1 
ATOM 3023 C CB  . TRP A 0 404 . -56.663  -15.421 64.897   1.00 55.47 404 A 1 
ATOM 3024 O O   . TRP A 0 404 . -56.172  -12.450 64.115   1.00 55.47 404 A 1 
ATOM 3025 C CG  . TRP A 0 404 . -57.797  -15.238 63.933   1.00 55.47 404 A 1 
ATOM 3026 C CD1 . TRP A 0 404 . -59.090  -15.542 64.190   1.00 55.47 404 A 1 
ATOM 3027 C CD2 . TRP A 0 404 . -57.779  -14.744 62.556   1.00 55.47 404 A 1 
ATOM 3028 C CE2 . TRP A 0 404 . -59.095  -14.853 62.016   1.00 55.47 404 A 1 
ATOM 3029 C CE3 . TRP A 0 404 . -56.793  -14.190 61.709   1.00 55.47 404 A 1 
ATOM 3030 N NE1 . TRP A 0 404 . -59.855  -15.326 63.060   1.00 55.47 404 A 1 
ATOM 3031 C CH2 . TRP A 0 404 . -58.403  -13.910 59.897   1.00 55.47 404 A 1 
ATOM 3032 C CZ2 . TRP A 0 404 . -59.402  -14.484 60.699   1.00 55.47 404 A 1 
ATOM 3033 C CZ3 . TRP A 0 404 . -57.102  -13.758 60.405   1.00 55.47 404 A 1 
ATOM 3034 N N   . ALA A 0 405 . -54.266  -12.910 65.183   1.00 49.43 405 A 1 
ATOM 3035 C CA  . ALA A 0 405 . -53.404  -12.149 64.286   1.00 49.43 405 A 1 
ATOM 3036 C C   . ALA A 0 405 . -52.695  -13.135 63.346   1.00 49.43 405 A 1 
ATOM 3037 C CB  . ALA A 0 405 . -52.428  -11.305 65.117   1.00 49.43 405 A 1 
ATOM 3038 O O   . ALA A 0 405 . -51.827  -13.888 63.798   1.00 49.43 405 A 1 
ATOM 3039 N N   . LYS A 0 406 . -53.058  -13.140 62.057   1.00 53.90 406 A 1 
ATOM 3040 C CA  . LYS A 0 406 . -52.336  -13.873 61.001   1.00 53.90 406 A 1 
ATOM 3041 C C   . LYS A 0 406 . -51.408  -12.898 60.275   1.00 53.90 406 A 1 
ATOM 3042 C CB  . LYS A 0 406 . -53.307  -14.581 60.032   1.00 53.90 406 A 1 
ATOM 3043 O O   . LYS A 0 406 . -51.838  -11.823 59.874   1.00 53.90 406 A 1 
ATOM 3044 C CG  . LYS A 0 406 . -53.969  -15.829 60.654   1.00 53.90 406 A 1 
ATOM 3045 C CD  . LYS A 0 406 . -55.114  -16.401 59.790   1.00 53.90 406 A 1 
ATOM 3046 C CE  . LYS A 0 406 . -56.109  -17.208 60.649   1.00 53.90 406 A 1 
ATOM 3047 N NZ  . LYS A 0 406 . -57.514  -17.099 60.165   1.00 53.90 406 A 1 
ATOM 3048 N N   . GLN A 0 407 . -50.143  -13.280 60.124   1.00 60.10 407 A 1 
ATOM 3049 C CA  . GLN A 0 407 . -49.156  -12.533 59.344   1.00 60.10 407 A 1 
ATOM 3050 C C   . GLN A 0 407 . -49.232  -12.970 57.876   1.00 60.10 407 A 1 
ATOM 3051 C CB  . GLN A 0 407 . -47.750  -12.767 59.928   1.00 60.10 407 A 1 
ATOM 3052 O O   . GLN A 0 407 . -49.329  -14.168 57.592   1.00 60.10 407 A 1 
ATOM 3053 C CG  . GLN A 0 407 . -47.577  -12.122 61.317   1.00 60.10 407 A 1 
ATOM 3054 C CD  . GLN A 0 407 . -46.305  -12.579 62.028   1.00 60.10 407 A 1 
ATOM 3055 N NE2 . GLN A 0 407 . -45.531  -11.681 62.598   1.00 60.10 407 A 1 
ATOM 3056 O OE1 . GLN A 0 407 . -46.014  -13.758 62.141   1.00 60.10 407 A 1 
ATOM 3057 N N   . ALA A 0 408 . -49.162  -12.008 56.958   1.00 59.61 408 A 1 
ATOM 3058 C CA  . ALA A 0 408 . -48.918  -12.253 55.542   1.00 59.61 408 A 1 
ATOM 3059 C C   . ALA A 0 408 . -47.557  -11.654 55.169   1.00 59.61 408 A 1 
ATOM 3060 C CB  . ALA A 0 408 . -50.073  -11.677 54.718   1.00 59.61 408 A 1 
ATOM 3061 O O   . ALA A 0 408 . -47.232  -10.543 55.587   1.00 59.61 408 A 1 
ATOM 3062 N N   . TYR A 0 409 . -46.768  -12.406 54.406   1.00 64.07 409 A 1 
ATOM 3063 C CA  . TYR A 0 409 . -45.458  -11.990 53.916   1.00 64.07 409 A 1 
ATOM 3064 C C   . TYR A 0 409 . -45.503  -11.945 52.392   1.00 64.07 409 A 1 
ATOM 3065 C CB  . TYR A 0 409 . -44.374  -12.954 54.423   1.00 64.07 409 A 1 
ATOM 3066 O O   . TYR A 0 409 . -45.927  -12.926 51.774   1.00 64.07 409 A 1 
ATOM 3067 C CG  . TYR A 0 409 . -44.112  -12.867 55.917   1.00 64.07 409 A 1 
ATOM 3068 C CD1 . TYR A 0 409 . -43.260  -11.859 56.406   1.00 64.07 409 A 1 
ATOM 3069 C CD2 . TYR A 0 409 . -44.713  -13.776 56.813   1.00 64.07 409 A 1 
ATOM 3070 C CE1 . TYR A 0 409 . -42.997  -11.759 57.784   1.00 64.07 409 A 1 
ATOM 3071 C CE2 . TYR A 0 409 . -44.457  -13.677 58.197   1.00 64.07 409 A 1 
ATOM 3072 O OH  . TYR A 0 409 . -43.341  -12.570 60.012   1.00 64.07 409 A 1 
ATOM 3073 C CZ  . TYR A 0 409 . -43.596  -12.669 58.682   1.00 64.07 409 A 1 
ATOM 3074 N N   . GLY A 0 410 . -45.089  -10.815 51.825   1.00 67.33 410 A 1 
ATOM 3075 C CA  . GLY A 0 410 . -44.762  -10.662 50.412   1.00 67.33 410 A 1 
ATOM 3076 C C   . GLY A 0 410 . -43.249  -10.572 50.204   1.00 67.33 410 A 1 
ATOM 3077 O O   . GLY A 0 410 . -42.488  -10.363 51.157   1.00 67.33 410 A 1 
ATOM 3078 N N   . SER A 0 411 . -42.832  -10.770 48.961   1.00 76.11 411 A 1 
ATOM 3079 C CA  . SER A 0 411 . -41.483  -10.508 48.472   1.00 76.11 411 A 1 
ATOM 3080 C C   . SER A 0 411 . -41.539  -10.185 46.985   1.00 76.11 411 A 1 
ATOM 3081 C CB  . SER A 0 411 . -40.559  -11.708 48.688   1.00 76.11 411 A 1 
ATOM 3082 O O   . SER A 0 411 . -41.967  -11.026 46.187   1.00 76.11 411 A 1 
ATOM 3083 O OG  . SER A 0 411 . -41.066  -12.855 48.019   1.00 76.11 411 A 1 
ATOM 3084 N N   . ASP A 0 412 . -41.075  -8.999  46.671   1.00 76.46 412 A 1 
ATOM 3085 C CA  . ASP A 0 412 . -40.811  -8.409  45.369   1.00 76.46 412 A 1 
ATOM 3086 C C   . ASP A 0 412 . -39.392  -8.852  44.962   1.00 76.46 412 A 1 
ATOM 3087 C CB  . ASP A 0 412 . -40.967  -6.864  45.463   1.00 76.46 412 A 1 
ATOM 3088 O O   . ASP A 0 412 . -38.518  -9.052  45.814   1.00 76.46 412 A 1 
ATOM 3089 C CG  . ASP A 0 412 . -41.601  -6.353  46.781   1.00 76.46 412 A 1 
ATOM 3090 O OD1 . ASP A 0 412 . -41.048  -6.640  47.870   1.00 76.46 412 A 1 
ATOM 3091 O OD2 . ASP A 0 412 . -42.745  -5.840  46.788   1.00 76.46 412 A 1 
ATOM 3092 N N   . TYR A 0 413 . -39.165  -9.118  43.677   1.00 81.11 413 A 1 
ATOM 3093 C CA  . TYR A 0 413 . -37.876  -9.624  43.189   1.00 81.11 413 A 1 
ATOM 3094 C C   . TYR A 0 413 . -37.620  -9.130  41.769   1.00 81.11 413 A 1 
ATOM 3095 C CB  . TYR A 0 413 . -37.816  -11.162 43.288   1.00 81.11 413 A 1 
ATOM 3096 O O   . TYR A 0 413 . -37.708  -9.886  40.798   1.00 81.11 413 A 1 
ATOM 3097 C CG  . TYR A 0 413 . -37.526  -11.720 44.668   1.00 81.11 413 A 1 
ATOM 3098 C CD1 . TYR A 0 413 . -36.340  -11.340 45.323   1.00 81.11 413 A 1 
ATOM 3099 C CD2 . TYR A 0 413 . -38.431  -12.601 45.294   1.00 81.11 413 A 1 
ATOM 3100 C CE1 . TYR A 0 413 . -36.067  -11.810 46.614   1.00 81.11 413 A 1 
ATOM 3101 C CE2 . TYR A 0 413 . -38.142  -13.114 46.577   1.00 81.11 413 A 1 
ATOM 3102 O OH  . TYR A 0 413 . -36.655  -13.110 48.493   1.00 81.11 413 A 1 
ATOM 3103 C CZ  . TYR A 0 413 . -36.970  -12.691 47.241   1.00 81.11 413 A 1 
ATOM 3104 N N   . ASP A 0 414 . -37.272  -7.855  41.672   1.00 79.92 414 A 1 
ATOM 3105 C CA  . ASP A 0 414 . -37.061  -7.170  40.408   1.00 79.92 414 A 1 
ATOM 3106 C C   . ASP A 0 414 . -35.573  -7.106  40.071   1.00 79.92 414 A 1 
ATOM 3107 C CB  . ASP A 0 414 . -37.731  -5.787  40.441   1.00 79.92 414 A 1 
ATOM 3108 O O   . ASP A 0 414 . -34.722  -6.686  40.855   1.00 79.92 414 A 1 
ATOM 3109 C CG  . ASP A 0 414 . -39.184  -5.816  39.959   1.00 79.92 414 A 1 
ATOM 3110 O OD1 . ASP A 0 414 . -39.772  -6.919  39.938   1.00 79.92 414 A 1 
ATOM 3111 O OD2 . ASP A 0 414 . -39.639  -4.743  39.496   1.00 79.92 414 A 1 
ATOM 3112 N N   . SER A 0 415 . -35.233  -7.510  38.852   1.00 82.54 415 A 1 
ATOM 3113 C CA  . SER A 0 415 . -33.882  -7.382  38.315   1.00 82.54 415 A 1 
ATOM 3114 C C   . SER A 0 415 . -33.922  -6.797  36.914   1.00 82.54 415 A 1 
ATOM 3115 C CB  . SER A 0 415 . -33.107  -8.698  38.408   1.00 82.54 415 A 1 
ATOM 3116 O O   . SER A 0 415 . -34.620  -7.280  36.021   1.00 82.54 415 A 1 
ATOM 3117 O OG  . SER A 0 415 . -33.819  -9.773  37.831   1.00 82.54 415 A 1 
ATOM 3118 N N   . ARG A 0 416 . -33.165  -5.719  36.728   1.00 83.15 416 A 1 
ATOM 3119 C CA  . ARG A 0 416 . -33.026  -5.009  35.463   1.00 83.15 416 A 1 
ATOM 3120 C C   . ARG A 0 416 . -31.563  -4.800  35.158   1.00 83.15 416 A 1 
ATOM 3121 C CB  . ARG A 0 416 . -33.730  -3.657  35.512   1.00 83.15 416 A 1 
ATOM 3122 O O   . ARG A 0 416 . -30.807  -4.367  36.022   1.00 83.15 416 A 1 
ATOM 3123 C CG  . ARG A 0 416 . -35.239  -3.783  35.650   1.00 83.15 416 A 1 
ATOM 3124 C CD  . ARG A 0 416 . -35.832  -2.377  35.713   1.00 83.15 416 A 1 
ATOM 3125 N NE  . ARG A 0 416 . -37.239  -2.442  35.338   1.00 83.15 416 A 1 
ATOM 3126 N NH1 . ARG A 0 416 . -37.780  -0.225  35.453   1.00 83.15 416 A 1 
ATOM 3127 N NH2 . ARG A 0 416 . -39.305  -1.758  34.825   1.00 83.15 416 A 1 
ATOM 3128 C CZ  . ARG A 0 416 . -38.099  -1.466  35.205   1.00 83.15 416 A 1 
ATOM 3129 N N   . TRP A 0 417 . -31.189  -5.048  33.919   1.00 87.65 417 A 1 
ATOM 3130 C CA  . TRP A 0 417 . -29.844  -4.798  33.433   1.00 87.65 417 A 1 
ATOM 3131 C C   . TRP A 0 417 . -29.918  -4.209  32.032   1.00 87.65 417 A 1 
ATOM 3132 C CB  . TRP A 0 417 . -29.044  -6.098  33.505   1.00 87.65 417 A 1 
ATOM 3133 O O   . TRP A 0 417 . -30.796  -4.571  31.244   1.00 87.65 417 A 1 
ATOM 3134 C CG  . TRP A 0 417 . -27.720  -6.083  32.815   1.00 87.65 417 A 1 
ATOM 3135 C CD1 . TRP A 0 417 . -26.531  -5.746  33.359   1.00 87.65 417 A 1 
ATOM 3136 C CD2 . TRP A 0 417 . -27.441  -6.436  31.433   1.00 87.65 417 A 1 
ATOM 3137 C CE2 . TRP A 0 417 . -26.030  -6.406  31.235   1.00 87.65 417 A 1 
ATOM 3138 C CE3 . TRP A 0 417 . -28.244  -6.831  30.345   1.00 87.65 417 A 1 
ATOM 3139 N NE1 . TRP A 0 417 . -25.525  -5.918  32.425   1.00 87.65 417 A 1 
ATOM 3140 C CH2 . TRP A 0 417 . -26.270  -7.225  28.964   1.00 87.65 417 A 1 
ATOM 3141 C CZ2 . TRP A 0 417 . -25.445  -6.842  30.036   1.00 87.65 417 A 1 
ATOM 3142 C CZ3 . TRP A 0 417 . -27.667  -7.213  29.124   1.00 87.65 417 A 1 
ATOM 3143 N N   . GLY A 0 418 . -29.002  -3.300  31.727   1.00 84.87 418 A 1 
ATOM 3144 C CA  . GLY A 0 418 . -28.945  -2.634  30.438   1.00 84.87 418 A 1 
ATOM 3145 C C   . GLY A 0 418 . -27.524  -2.325  30.004   1.00 84.87 418 A 1 
ATOM 3146 O O   . GLY A 0 418 . -26.635  -2.074  30.820   1.00 84.87 418 A 1 
ATOM 3147 N N   . LYS A 0 419 . -27.345  -2.336  28.686   1.00 86.34 419 A 1 
ATOM 3148 C CA  . LYS A 0 419 . -26.195  -1.818  27.959   1.00 86.34 419 A 1 
ATOM 3149 C C   . LYS A 0 419 . -26.679  -0.944  26.828   1.00 86.34 419 A 1 
ATOM 3150 C CB  . LYS A 0 419 . -25.341  -2.953  27.392   1.00 86.34 419 A 1 
ATOM 3151 O O   . LYS A 0 419 . -27.416  -1.435  25.977   1.00 86.34 419 A 1 
ATOM 3152 C CG  . LYS A 0 419 . -24.613  -3.597  28.554   1.00 86.34 419 A 1 
ATOM 3153 C CD  . LYS A 0 419 . -23.557  -4.605  28.109   1.00 86.34 419 A 1 
ATOM 3154 C CE  . LYS A 0 419 . -22.853  -4.810  29.434   1.00 86.34 419 A 1 
ATOM 3155 N NZ  . LYS A 0 419 . -21.632  -5.627  29.410   1.00 86.34 419 A 1 
ATOM 3156 N N   . SER A 0 420 . -26.218  0.291   26.793   1.00 81.99 420 A 1 
ATOM 3157 C CA  . SER A 0 420 . -26.414  1.196   25.668   1.00 81.99 420 A 1 
ATOM 3158 C C   . SER A 0 420 . -25.057  1.689   25.186   1.00 81.99 420 A 1 
ATOM 3159 C CB  . SER A 0 420 . -27.382  2.335   26.014   1.00 81.99 420 A 1 
ATOM 3160 O O   . SER A 0 420 . -24.193  2.059   25.979   1.00 81.99 420 A 1 
ATOM 3161 O OG  . SER A 0 420 . -27.100  2.902   27.279   1.00 81.99 420 A 1 
ATOM 3162 N N   . TYR A 0 421 . -24.862  1.670   23.874   1.00 79.02 421 A 1 
ATOM 3163 C CA  . TYR A 0 421 . -23.892  2.530   23.212   1.00 79.02 421 A 1 
ATOM 3164 C C   . TYR A 0 421 . -24.694  3.616   22.504   1.00 79.02 421 A 1 
ATOM 3165 C CB  . TYR A 0 421 . -23.034  1.757   22.195   1.00 79.02 421 A 1 
ATOM 3166 O O   . TYR A 0 421 . -25.595  3.282   21.727   1.00 79.02 421 A 1 
ATOM 3167 C CG  . TYR A 0 421 . -22.116  0.677   22.745   1.00 79.02 421 A 1 
ATOM 3168 C CD1 . TYR A 0 421 . -20.727  0.893   22.831   1.00 79.02 421 A 1 
ATOM 3169 C CD2 . TYR A 0 421 . -22.652  -0.561  23.136   1.00 79.02 421 A 1 
ATOM 3170 C CE1 . TYR A 0 421 . -19.878  -0.133  23.296   1.00 79.02 421 A 1 
ATOM 3171 C CE2 . TYR A 0 421 . -21.811  -1.609  23.558   1.00 79.02 421 A 1 
ATOM 3172 O OH  . TYR A 0 421 . -19.609  -2.361  24.148   1.00 79.02 421 A 1 
ATOM 3173 C CZ  . TYR A 0 421 . -20.421  -1.389  23.651   1.00 79.02 421 A 1 
ATOM 3174 N N   . ASP A 0 422 . -24.327  4.878   22.717   1.00 79.13 422 A 1 
ATOM 3175 C CA  . ASP A 0 422 . -24.724  5.961   21.812   1.00 79.13 422 A 1 
ATOM 3176 C C   . ASP A 0 422 . -23.979  5.803   20.469   1.00 79.13 422 A 1 
ATOM 3177 C CB  . ASP A 0 422 . -24.469  7.326   22.482   1.00 79.13 422 A 1 
ATOM 3178 O O   . ASP A 0 422 . -23.498  4.715   20.123   1.00 79.13 422 A 1 
ATOM 3179 C CG  . ASP A 0 422 . -25.457  7.683   23.596   1.00 79.13 422 A 1 
ATOM 3180 O OD1 . ASP A 0 422 . -26.601  7.184   23.573   1.00 79.13 422 A 1 
ATOM 3181 O OD2 . ASP A 0 422 . -25.060  8.516   24.445   1.00 79.13 422 A 1 
ATOM 3182 N N   . SER A 0 423 . -23.873  6.866   19.667   1.00 83.09 423 A 1 
ATOM 3183 C CA  . SER A 0 423 . -23.400  6.706   18.299   1.00 83.09 423 A 1 
ATOM 3184 C C   . SER A 0 423 . -21.960  6.182   18.229   1.00 83.09 423 A 1 
ATOM 3185 C CB  . SER A 0 423 . -23.647  7.946   17.439   1.00 83.09 423 A 1 
ATOM 3186 O O   . SER A 0 423 . -21.047  6.641   18.925   1.00 83.09 423 A 1 
ATOM 3187 O OG  . SER A 0 423 . -22.641  8.924   17.578   1.00 83.09 423 A 1 
ATOM 3188 N N   . VAL A 0 424 . -21.755  5.190   17.359   1.00 85.92 424 A 1 
ATOM 3189 C CA  . VAL A 0 424 . -20.456  4.567   17.091   1.00 85.92 424 A 1 
ATOM 3190 C C   . VAL A 0 424 . -20.099  4.793   15.630   1.00 85.92 424 A 1 
ATOM 3191 C CB  . VAL A 0 424 . -20.429  3.069   17.455   1.00 85.92 424 A 1 
ATOM 3192 O O   . VAL A 0 424 . -20.844  4.422   14.723   1.00 85.92 424 A 1 
ATOM 3193 C CG1 . VAL A 0 424 . -19.031  2.473   17.215   1.00 85.92 424 A 1 
ATOM 3194 C CG2 . VAL A 0 424 . -20.776  2.824   18.928   1.00 85.92 424 A 1 
ATOM 3195 N N   . SER A 0 425 . -18.919  5.362   15.384   1.00 89.01 425 A 1 
ATOM 3196 C CA  . SER A 0 425 . -18.385  5.588   14.040   1.00 89.01 425 A 1 
ATOM 3197 C C   . SER A 0 425 . -16.988  4.984   13.897   1.00 89.01 425 A 1 
ATOM 3198 C CB  . SER A 0 425 . -18.484  7.074   13.651   1.00 89.01 425 A 1 
ATOM 3199 O O   . SER A 0 425 . -16.093  5.229   14.704   1.00 89.01 425 A 1 
ATOM 3200 O OG  . SER A 0 425 . -17.234  7.671   13.317   1.00 89.01 425 A 1 
ATOM 3201 N N   . ALA A 0 426 . -16.782  4.205   12.839   1.00 91.43 426 A 1 
ATOM 3202 C CA  . ALA A 0 426 . -15.507  3.599   12.481   1.00 91.43 426 A 1 
ATOM 3203 C C   . ALA A 0 426 . -15.178  3.931   11.025   1.00 91.43 426 A 1 
ATOM 3204 C CB  . ALA A 0 426 . -15.581  2.090   12.729   1.00 91.43 426 A 1 
ATOM 3205 O O   . ALA A 0 426 . -15.949  3.621   10.116   1.00 91.43 426 A 1 
ATOM 3206 N N   . LYS A 0 427 . -14.029  4.562   10.787   1.00 93.25 427 A 1 
ATOM 3207 C CA  . LYS A 0 427 . -13.596  5.053   9.472    1.00 93.25 427 A 1 
ATOM 3208 C C   . LYS A 0 427 . -12.180  4.556   9.181    1.00 93.25 427 A 1 
ATOM 3209 C CB  . LYS A 0 427 . -13.739  6.589   9.426    1.00 93.25 427 A 1 
ATOM 3210 O O   . LYS A 0 427 . -11.292  4.687   10.020   1.00 93.25 427 A 1 
ATOM 3211 C CG  . LYS A 0 427 . -15.217  7.033   9.524    1.00 93.25 427 A 1 
ATOM 3212 C CD  . LYS A 0 427 . -15.414  8.552   9.651    1.00 93.25 427 A 1 
ATOM 3213 C CE  . LYS A 0 427 . -16.901  8.938   9.515    1.00 93.25 427 A 1 
ATOM 3214 N NZ  . LYS A 0 427 . -17.706  8.775   10.754   1.00 93.25 427 A 1 
ATOM 3215 N N   . SER A 0 428 . -11.964  3.982   8.001    1.00 93.60 428 A 1 
ATOM 3216 C CA  . SER A 0 428 . -10.661  3.507   7.522    1.00 93.60 428 A 1 
ATOM 3217 C C   . SER A 0 428 . -10.423  4.044   6.119    1.00 93.60 428 A 1 
ATOM 3218 C CB  . SER A 0 428 . -10.601  1.974   7.529    1.00 93.60 428 A 1 
ATOM 3219 O O   . SER A 0 428 . -11.300  3.916   5.268    1.00 93.60 428 A 1 
ATOM 3220 O OG  . SER A 0 428 . -9.275   1.490   7.363    1.00 93.60 428 A 1 
ATOM 3221 N N   . TYR A 0 429 . -9.244   4.602   5.879    1.00 93.67 429 A 1 
ATOM 3222 C CA  . TYR A 0 429 . -8.798   5.124   4.592    1.00 93.67 429 A 1 
ATOM 3223 C C   . TYR A 0 429 . -7.408   4.568   4.312    1.00 93.67 429 A 1 
ATOM 3224 C CB  . TYR A 0 429 . -8.746   6.659   4.625    1.00 93.67 429 A 1 
ATOM 3225 O O   . TYR A 0 429 . -6.513   4.759   5.131    1.00 93.67 429 A 1 
ATOM 3226 C CG  . TYR A 0 429 . -10.013  7.338   5.101    1.00 93.67 429 A 1 
ATOM 3227 C CD1 . TYR A 0 429 . -11.039  7.626   4.182    1.00 93.67 429 A 1 
ATOM 3228 C CD2 . TYR A 0 429 . -10.160  7.685   6.458    1.00 93.67 429 A 1 
ATOM 3229 C CE1 . TYR A 0 429 . -12.217  8.260   4.618    1.00 93.67 429 A 1 
ATOM 3230 C CE2 . TYR A 0 429 . -11.330  8.334   6.897    1.00 93.67 429 A 1 
ATOM 3231 O OH  . TYR A 0 429 . -13.484  9.258   6.393    1.00 93.67 429 A 1 
ATOM 3232 C CZ  . TYR A 0 429 . -12.360  8.620   5.974    1.00 93.67 429 A 1 
ATOM 3233 N N   . ASP A 0 430 . -7.225   3.912   3.176    1.00 94.38 430 A 1 
ATOM 3234 C CA  . ASP A 0 430 . -5.928   3.463   2.684    1.00 94.38 430 A 1 
ATOM 3235 C C   . ASP A 0 430 . -5.692   4.097   1.304    1.00 94.38 430 A 1 
ATOM 3236 C CB  . ASP A 0 430 . -5.868   1.923   2.640    1.00 94.38 430 A 1 
ATOM 3237 O O   . ASP A 0 430 . -6.581   4.092   0.453    1.00 94.38 430 A 1 
ATOM 3238 C CG  . ASP A 0 430 . -5.899   1.233   4.016    1.00 94.38 430 A 1 
ATOM 3239 O OD1 . ASP A 0 430 . -5.391   1.790   5.013    1.00 94.38 430 A 1 
ATOM 3240 O OD2 . ASP A 0 430 . -6.320   0.059   4.112    1.00 94.38 430 A 1 
ATOM 3241 N N   . ASN A 0 431 . -4.502   4.649   1.082    1.00 94.35 431 A 1 
ATOM 3242 C CA  . ASN A 0 431 . -4.059   5.171   -0.206   1.00 94.35 431 A 1 
ATOM 3243 C C   . ASN A 0 431 . -2.656   4.654   -0.523   1.00 94.35 431 A 1 
ATOM 3244 C CB  . ASN A 0 431 . -4.110   6.705   -0.207   1.00 94.35 431 A 1 
ATOM 3245 O O   . ASN A 0 431 . -1.789   4.646   0.351    1.00 94.35 431 A 1 
ATOM 3246 C CG  . ASN A 0 431 . -3.942   7.235   -1.619   1.00 94.35 431 A 1 
ATOM 3247 N ND2 . ASN A 0 431 . -2.767   7.669   -2.014   1.00 94.35 431 A 1 
ATOM 3248 O OD1 . ASN A 0 431 . -4.886   7.234   -2.386   1.00 94.35 431 A 1 
ATOM 3249 N N   . GLU A 0 432 . -2.426   4.248   -1.764   1.00 95.45 432 A 1 
ATOM 3250 C CA  . GLU A 0 432 . -1.149   3.738   -2.258   1.00 95.45 432 A 1 
ATOM 3251 C C   . GLU A 0 432 . -0.929   4.286   -3.670   1.00 95.45 432 A 1 
ATOM 3252 C CB  . GLU A 0 432 . -1.197   2.201   -2.185   1.00 95.45 432 A 1 
ATOM 3253 O O   . GLU A 0 432 . -1.653   3.926   -4.596   1.00 95.45 432 A 1 
ATOM 3254 C CG  . GLU A 0 432 . 0.102    1.476   -2.559   1.00 95.45 432 A 1 
ATOM 3255 C CD  . GLU A 0 432 . 0.002    -0.012  -2.165   1.00 95.45 432 A 1 
ATOM 3256 O OE1 . GLU A 0 432 . 0.792    -0.462  -1.296   1.00 95.45 432 A 1 
ATOM 3257 O OE2 . GLU A 0 432 . -0.931   -0.716  -2.628   1.00 95.45 432 A 1 
ATOM 3258 N N   . SER A 0 433 . 0.038    5.189   -3.816   1.00 93.79 433 A 1 
ATOM 3259 C CA  . SER A 0 433 . 0.350    5.894   -5.060   1.00 93.79 433 A 1 
ATOM 3260 C C   . SER A 0 433 . 1.803    5.663   -5.458   1.00 93.79 433 A 1 
ATOM 3261 C CB  . SER A 0 433 . 0.019    7.388   -4.949   1.00 93.79 433 A 1 
ATOM 3262 O O   . SER A 0 433 . 2.710    5.722   -4.629   1.00 93.79 433 A 1 
ATOM 3263 O OG  . SER A 0 433 . 0.527    7.969   -3.759   1.00 93.79 433 A 1 
ATOM 3264 N N   . TYR A 0 434 . 2.034    5.407   -6.739   1.00 96.87 434 A 1 
ATOM 3265 C CA  . TYR A 0 434 . 3.341    5.221   -7.356   1.00 96.87 434 A 1 
ATOM 3266 C C   . TYR A 0 434 . 3.407    6.055   -8.628   1.00 96.87 434 A 1 
ATOM 3267 C CB  . TYR A 0 434 . 3.565    3.734   -7.668   1.00 96.87 434 A 1 
ATOM 3268 O O   . TYR A 0 434 . 2.487    6.017   -9.443   1.00 96.87 434 A 1 
ATOM 3269 C CG  . TYR A 0 434 . 4.775    3.443   -8.541   1.00 96.87 434 A 1 
ATOM 3270 C CD1 . TYR A 0 434 . 4.624    3.262   -9.932   1.00 96.87 434 A 1 
ATOM 3271 C CD2 . TYR A 0 434 . 6.055    3.375   -7.962   1.00 96.87 434 A 1 
ATOM 3272 C CE1 . TYR A 0 434 . 5.750    2.992   -10.737  1.00 96.87 434 A 1 
ATOM 3273 C CE2 . TYR A 0 434 . 7.182    3.102   -8.760   1.00 96.87 434 A 1 
ATOM 3274 O OH  . TYR A 0 434 . 8.117    2.622   -10.915  1.00 96.87 434 A 1 
ATOM 3275 C CZ  . TYR A 0 434 . 7.030    2.905   -10.149  1.00 96.87 434 A 1 
ATOM 3276 N N   . ALA A 0 435 . 4.514    6.758   -8.839   1.00 95.27 435 A 1 
ATOM 3277 C CA  . ALA A 0 435 . 4.800    7.423   -10.097  1.00 95.27 435 A 1 
ATOM 3278 C C   . ALA A 0 435 . 6.258    7.212   -10.504  1.00 95.27 435 A 1 
ATOM 3279 C CB  . ALA A 0 435 . 4.415    8.904   -10.016  1.00 95.27 435 A 1 
ATOM 3280 O O   . ALA A 0 435 . 7.160    7.142   -9.667   1.00 95.27 435 A 1 
ATOM 3281 N N   . ARG A 0 436 . 6.479    7.128   -11.813  1.00 96.42 436 A 1 
ATOM 3282 C CA  . ARG A 0 436 . 7.798    7.060   -12.431  1.00 96.42 436 A 1 
ATOM 3283 C C   . ARG A 0 436 . 7.809    7.865   -13.721  1.00 96.42 436 A 1 
ATOM 3284 C CB  . ARG A 0 436 . 8.189    5.591   -12.625  1.00 96.42 436 A 1 
ATOM 3285 O O   . ARG A 0 436 . 6.991    7.634   -14.610  1.00 96.42 436 A 1 
ATOM 3286 C CG  . ARG A 0 436 . 9.459    5.414   -13.463  1.00 96.42 436 A 1 
ATOM 3287 C CD  . ARG A 0 436 . 9.895    3.949   -13.422  1.00 96.42 436 A 1 
ATOM 3288 N NE  . ARG A 0 436 . 10.912   3.684   -14.446  1.00 96.42 436 A 1 
ATOM 3289 N NH1 . ARG A 0 436 . 9.510    3.054   -16.164  1.00 96.42 436 A 1 
ATOM 3290 N NH2 . ARG A 0 436 . 11.728   3.177   -16.481  1.00 96.42 436 A 1 
ATOM 3291 C CZ  . ARG A 0 436 . 10.706   3.305   -15.692  1.00 96.42 436 A 1 
ATOM 3292 N N   . ALA A 0 437 . 8.761    8.777   -13.838  1.00 92.71 437 A 1 
ATOM 3293 C CA  . ALA A 0 437 . 9.071    9.490   -15.064  1.00 92.71 437 A 1 
ATOM 3294 C C   . ALA A 0 437 . 10.511   9.175   -15.469  1.00 92.71 437 A 1 
ATOM 3295 C CB  . ALA A 0 437 . 8.827    10.988  -14.859  1.00 92.71 437 A 1 
ATOM 3296 O O   . ALA A 0 437 . 11.410   9.258   -14.640  1.00 92.71 437 A 1 
ATOM 3297 N N   . VAL A 0 438 . 10.720   8.831   -16.736  1.00 93.61 438 A 1 
ATOM 3298 C CA  . VAL A 0 438 . 12.043   8.729   -17.358  1.00 93.61 438 A 1 
ATOM 3299 C C   . VAL A 0 438 . 12.080   9.666   -18.550  1.00 93.61 438 A 1 
ATOM 3300 C CB  . VAL A 0 438 . 12.397   7.286   -17.765  1.00 93.61 438 A 1 
ATOM 3301 O O   . VAL A 0 438 . 11.104   9.751   -19.304  1.00 93.61 438 A 1 
ATOM 3302 C CG1 . VAL A 0 438 . 13.739   7.180   -18.502  1.00 93.61 438 A 1 
ATOM 3303 C CG2 . VAL A 0 438 . 12.492   6.408   -16.516  1.00 93.61 438 A 1 
ATOM 3304 N N   . GLN A 0 439 . 13.201   10.355  -18.716  1.00 90.05 439 A 1 
ATOM 3305 C CA  . GLN A 0 439 . 13.592   10.958  -19.980  1.00 90.05 439 A 1 
ATOM 3306 C C   . GLN A 0 439 . 15.028   10.542  -20.292  1.00 90.05 439 A 1 
ATOM 3307 C CB  . GLN A 0 439 . 13.403   12.480  -19.967  1.00 90.05 439 A 1 
ATOM 3308 O O   . GLN A 0 439 . 15.858   10.516  -19.384  1.00 90.05 439 A 1 
ATOM 3309 C CG  . GLN A 0 439 . 11.931   12.855  -19.739  1.00 90.05 439 A 1 
ATOM 3310 C CD  . GLN A 0 439 . 11.655   14.345  -19.868  1.00 90.05 439 A 1 
ATOM 3311 N NE2 . GLN A 0 439 . 11.823   14.914  -21.041  1.00 90.05 439 A 1 
ATOM 3312 O OE1 . GLN A 0 439 . 11.232   15.005  -18.926  1.00 90.05 439 A 1 
ATOM 3313 N N   . ALA A 0 440 . 15.280   10.193  -21.543  1.00 89.54 440 A 1 
ATOM 3314 C CA  . ALA A 0 440 . 16.604   9.957   -22.089  1.00 89.54 440 A 1 
ATOM 3315 C C   . ALA A 0 440 . 16.704   10.719  -23.412  1.00 89.54 440 A 1 
ATOM 3316 C CB  . ALA A 0 440 . 16.836   8.452   -22.262  1.00 89.54 440 A 1 
ATOM 3317 O O   . ALA A 0 440 . 15.726   10.737  -24.157  1.00 89.54 440 A 1 
ATOM 3318 N N   . ASP A 0 441 . 17.855   11.324  -23.639  1.00 85.69 441 A 1 
ATOM 3319 C CA  . ASP A 0 441 . 18.243   12.089  -24.818  1.00 85.69 441 A 1 
ATOM 3320 C C   . ASP A 0 441 . 19.592   11.524  -25.303  1.00 85.69 441 A 1 
ATOM 3321 C CB  . ASP A 0 441 . 18.351   13.570  -24.410  1.00 85.69 441 A 1 
ATOM 3322 O O   . ASP A 0 441 . 20.378   11.023  -24.488  1.00 85.69 441 A 1 
ATOM 3323 C CG  . ASP A 0 441 . 17.991   14.545  -25.523  1.00 85.69 441 A 1 
ATOM 3324 O OD1 . ASP A 0 441 . 18.049   14.098  -26.687  1.00 85.69 441 A 1 
ATOM 3325 O OD2 . ASP A 0 441 . 17.588   15.676  -25.151  1.00 85.69 441 A 1 
ATOM 3326 N N   . ASP A 0 442 . 19.838   11.504  -26.610  1.00 89.38 442 A 1 
ATOM 3327 C CA  . ASP A 0 442 . 21.068   10.942  -27.201  1.00 89.38 442 A 1 
ATOM 3328 C C   . ASP A 0 442 . 21.322   11.585  -28.570  1.00 89.38 442 A 1 
ATOM 3329 C CB  . ASP A 0 442 . 21.017   9.395   -27.208  1.00 89.38 442 A 1 
ATOM 3330 O O   . ASP A 0 442 . 21.042   11.007  -29.625  1.00 89.38 442 A 1 
ATOM 3331 C CG  . ASP A 0 442 . 22.226   8.658   -27.814  1.00 89.38 442 A 1 
ATOM 3332 O OD1 . ASP A 0 442 . 23.364   9.172   -27.866  1.00 89.38 442 A 1 
ATOM 3333 O OD2 . ASP A 0 442 . 22.130   7.425   -28.041  1.00 89.38 442 A 1 
ATOM 3334 N N   . ASP A 0 443 . 21.828   12.815  -28.506  1.00 86.57 443 A 1 
ATOM 3335 C CA  . ASP A 0 443 . 22.222   13.638  -29.643  1.00 86.57 443 A 1 
ATOM 3336 C C   . ASP A 0 443 . 23.582   13.182  -30.184  1.00 86.57 443 A 1 
ATOM 3337 C CB  . ASP A 0 443 . 22.289   15.122  -29.218  1.00 86.57 443 A 1 
ATOM 3338 O O   . ASP A 0 443 . 24.529   12.937  -29.436  1.00 86.57 443 A 1 
ATOM 3339 C CG  . ASP A 0 443 . 21.064   15.969  -29.585  1.00 86.57 443 A 1 
ATOM 3340 O OD1 . ASP A 0 443 . 20.364   15.591  -30.552  1.00 86.57 443 A 1 
ATOM 3341 O OD2 . ASP A 0 443 . 20.939   17.074  -29.009  1.00 86.57 443 A 1 
ATOM 3342 N N   . GLN A 0 444 . 23.716   13.103  -31.506  1.00 87.39 444 A 1 
ATOM 3343 C CA  . GLN A 0 444 . 24.970   12.816  -32.204  1.00 87.39 444 A 1 
ATOM 3344 C C   . GLN A 0 444 . 25.150   13.779  -33.374  1.00 87.39 444 A 1 
ATOM 3345 C CB  . GLN A 0 444 . 25.021   11.368  -32.727  1.00 87.39 444 A 1 
ATOM 3346 O O   . GLN A 0 444 . 24.216   13.998  -34.147  1.00 87.39 444 A 1 
ATOM 3347 C CG  . GLN A 0 444 . 24.501   10.298  -31.753  1.00 87.39 444 A 1 
ATOM 3348 C CD  . GLN A 0 444 . 25.051   8.919   -32.089  1.00 87.39 444 A 1 
ATOM 3349 N NE2 . GLN A 0 444 . 26.099   8.499   -31.412  1.00 87.39 444 A 1 
ATOM 3350 O OE1 . GLN A 0 444 . 24.600   8.197   -32.972  1.00 87.39 444 A 1 
ATOM 3351 N N   . TRP A 0 445 . 26.363   14.291  -33.574  1.00 84.67 445 A 1 
ATOM 3352 C CA  . TRP A 0 445 . 26.685   15.146  -34.719  1.00 84.67 445 A 1 
ATOM 3353 C C   . TRP A 0 445 . 28.110   14.928  -35.223  1.00 84.67 445 A 1 
ATOM 3354 C CB  . TRP A 0 445 . 26.454   16.621  -34.356  1.00 84.67 445 A 1 
ATOM 3355 O O   . TRP A 0 445 . 29.001   14.521  -34.471  1.00 84.67 445 A 1 
ATOM 3356 C CG  . TRP A 0 445 . 27.369   17.176  -33.306  1.00 84.67 445 A 1 
ATOM 3357 C CD1 . TRP A 0 445 . 28.512   17.861  -33.543  1.00 84.67 445 A 1 
ATOM 3358 C CD2 . TRP A 0 445 . 27.246   17.093  -31.850  1.00 84.67 445 A 1 
ATOM 3359 C CE2 . TRP A 0 445 . 28.365   17.759  -31.266  1.00 84.67 445 A 1 
ATOM 3360 C CE3 . TRP A 0 445 . 26.301   16.530  -30.964  1.00 84.67 445 A 1 
ATOM 3361 N NE1 . TRP A 0 445 . 29.107   18.199  -32.342  1.00 84.67 445 A 1 
ATOM 3362 C CH2 . TRP A 0 445 . 27.588   17.277  -29.023  1.00 84.67 445 A 1 
ATOM 3363 C CZ2 . TRP A 0 445 . 28.543   17.858  -29.877  1.00 84.67 445 A 1 
ATOM 3364 C CZ3 . TRP A 0 445 . 26.471   16.620  -29.569  1.00 84.67 445 A 1 
ATOM 3365 N N   . ALA A 0 446 . 28.334   15.244  -36.497  1.00 87.44 446 A 1 
ATOM 3366 C CA  . ALA A 0 446 . 29.661   15.516  -37.029  1.00 87.44 446 A 1 
ATOM 3367 C C   . ALA A 0 446 . 29.618   16.561  -38.152  1.00 87.44 446 A 1 
ATOM 3368 C CB  . ALA A 0 446 . 30.319   14.217  -37.500  1.00 87.44 446 A 1 
ATOM 3369 O O   . ALA A 0 446 . 28.623   16.676  -38.874  1.00 87.44 446 A 1 
ATOM 3370 N N   . GLU A 0 447 . 30.723   17.284  -38.299  1.00 85.69 447 A 1 
ATOM 3371 C CA  . GLU A 0 447 . 30.981   18.292  -39.327  1.00 85.69 447 A 1 
ATOM 3372 C C   . GLU A 0 447 . 32.365   18.039  -39.951  1.00 85.69 447 A 1 
ATOM 3373 C CB  . GLU A 0 447 . 30.919   19.714  -38.726  1.00 85.69 447 A 1 
ATOM 3374 O O   . GLU A 0 447 . 33.319   17.743  -39.234  1.00 85.69 447 A 1 
ATOM 3375 C CG  . GLU A 0 447 . 29.559   20.092  -38.100  1.00 85.69 447 A 1 
ATOM 3376 C CD  . GLU A 0 447 . 29.449   21.570  -37.660  1.00 85.69 447 A 1 
ATOM 3377 O OE1 . GLU A 0 447 . 28.483   21.891  -36.928  1.00 85.69 447 A 1 
ATOM 3378 O OE2 . GLU A 0 447 . 30.265   22.416  -38.103  1.00 85.69 447 A 1 
ATOM 3379 N N   . ASP A 0 448 . 32.461   18.176  -41.271  1.00 83.00 448 A 1 
ATOM 3380 C CA  . ASP A 0 448 . 33.686   18.175  -42.085  1.00 83.00 448 A 1 
ATOM 3381 C C   . ASP A 0 448 . 33.747   19.534  -42.801  1.00 83.00 448 A 1 
ATOM 3382 C CB  . ASP A 0 448 . 33.633   16.973  -43.057  1.00 83.00 448 A 1 
ATOM 3383 O O   . ASP A 0 448 . 32.776   19.965  -43.438  1.00 83.00 448 A 1 
ATOM 3384 C CG  . ASP A 0 448 . 34.718   16.891  -44.155  1.00 83.00 448 A 1 
ATOM 3385 O OD1 . ASP A 0 448 . 35.345   17.928  -44.483  1.00 83.00 448 A 1 
ATOM 3386 O OD2 . ASP A 0 448 . 34.815   15.794  -44.762  1.00 83.00 448 A 1 
ATOM 3387 N N   . TYR A 0 449 . 34.860   20.257  -42.654  1.00 78.44 449 A 1 
ATOM 3388 C CA  . TYR A 0 449 . 35.107   21.519  -43.347  1.00 78.44 449 A 1 
ATOM 3389 C C   . TYR A 0 449 . 36.437   21.526  -44.103  1.00 78.44 449 A 1 
ATOM 3390 C CB  . TYR A 0 449 . 34.991   22.711  -42.391  1.00 78.44 449 A 1 
ATOM 3391 O O   . TYR A 0 449 . 37.460   22.046  -43.643  1.00 78.44 449 A 1 
ATOM 3392 C CG  . TYR A 0 449 . 35.225   24.036  -43.101  1.00 78.44 449 A 1 
ATOM 3393 C CD1 . TYR A 0 449 . 36.425   24.743  -42.898  1.00 78.44 449 A 1 
ATOM 3394 C CD2 . TYR A 0 449 . 34.326   24.459  -44.095  1.00 78.44 449 A 1 
ATOM 3395 C CE1 . TYR A 0 449 . 36.734   25.865  -43.688  1.00 78.44 449 A 1 
ATOM 3396 C CE2 . TYR A 0 449 . 34.617   25.581  -44.886  1.00 78.44 449 A 1 
ATOM 3397 O OH  . TYR A 0 449 . 36.106   27.329  -45.508  1.00 78.44 449 A 1 
ATOM 3398 C CZ  . TYR A 0 449 . 35.825   26.278  -44.686  1.00 78.44 449 A 1 
ATOM 3399 N N   . ASP A 0 450 . 36.376   21.073  -45.346  1.00 75.70 450 A 1 
ATOM 3400 C CA  . ASP A 0 450 . 37.509   21.097  -46.253  1.00 75.70 450 A 1 
ATOM 3401 C C   . ASP A 0 450 . 37.689   22.470  -46.951  1.00 75.70 450 A 1 
ATOM 3402 C CB  . ASP A 0 450 . 37.385   19.902  -47.223  1.00 75.70 450 A 1 
ATOM 3403 O O   . ASP A 0 450 . 36.749   23.127  -47.429  1.00 75.70 450 A 1 
ATOM 3404 C CG  . ASP A 0 450 . 38.652   19.054  -47.326  1.00 75.70 450 A 1 
ATOM 3405 O OD1 . ASP A 0 450 . 39.731   19.584  -46.971  1.00 75.70 450 A 1 
ATOM 3406 O OD2 . ASP A 0 450 . 38.644   18.005  -48.018  1.00 75.70 450 A 1 
ATOM 3407 N N   . ARG A 0 451 . 38.936   22.958  -47.049  1.00 66.81 451 A 1 
ATOM 3408 C CA  . ARG A 0 451 . 39.266   24.168  -47.832  1.00 66.81 451 A 1 
ATOM 3409 C C   . ARG A 0 451 . 40.550   24.024  -48.632  1.00 66.81 451 A 1 
ATOM 3410 C CB  . ARG A 0 451 . 39.316   25.412  -46.937  1.00 66.81 451 A 1 
ATOM 3411 O O   . ARG A 0 451 . 41.660   24.037  -48.096  1.00 66.81 451 A 1 
ATOM 3412 C CG  . ARG A 0 451 . 39.442   26.689  -47.795  1.00 66.81 451 A 1 
ATOM 3413 C CD  . ARG A 0 451 . 39.874   27.897  -46.967  1.00 66.81 451 A 1 
ATOM 3414 N NE  . ARG A 0 451 . 38.852   28.248  -45.970  1.00 66.81 451 A 1 
ATOM 3415 N NH1 . ARG A 0 451 . 40.227   29.291  -44.471  1.00 66.81 451 A 1 
ATOM 3416 N NH2 . ARG A 0 451 . 38.080   28.909  -43.956  1.00 66.81 451 A 1 
ATOM 3417 C CZ  . ARG A 0 451 . 39.056   28.828  -44.810  1.00 66.81 451 A 1 
ATOM 3418 N N   . TYR A 0 452 . 40.407   24.140  -49.953  1.00 62.94 452 A 1 
ATOM 3419 C CA  . TYR A 0 452 . 41.516   24.060  -50.902  1.00 62.94 452 A 1 
ATOM 3420 C C   . TYR A 0 452 . 41.732   25.344  -51.710  1.00 62.94 452 A 1 
ATOM 3421 C CB  . TYR A 0 452 . 41.293   22.857  -51.816  1.00 62.94 452 A 1 
ATOM 3422 O O   . TYR A 0 452 . 40.951   25.705  -52.598  1.00 62.94 452 A 1 
ATOM 3423 C CG  . TYR A 0 452 . 41.198   21.553  -51.058  1.00 62.94 452 A 1 
ATOM 3424 C CD1 . TYR A 0 452 . 42.328   21.068  -50.366  1.00 62.94 452 A 1 
ATOM 3425 C CD2 . TYR A 0 452 . 39.965   20.876  -50.968  1.00 62.94 452 A 1 
ATOM 3426 C CE1 . TYR A 0 452 . 42.234   19.874  -49.631  1.00 62.94 452 A 1 
ATOM 3427 C CE2 . TYR A 0 452 . 39.887   19.663  -50.267  1.00 62.94 452 A 1 
ATOM 3428 O OH  . TYR A 0 452 . 41.020   17.928  -49.041  1.00 62.94 452 A 1 
ATOM 3429 C CZ  . TYR A 0 452 . 41.025   19.152  -49.610  1.00 62.94 452 A 1 
ATOM 3430 N N   . ASP A 0 453 . 42.879   25.990  -51.482  1.00 56.30 453 A 1 
ATOM 3431 C CA  . ASP A 0 453 . 43.326   27.166  -52.235  1.00 56.30 453 A 1 
ATOM 3432 C C   . ASP A 0 453 . 44.251   26.739  -53.401  1.00 56.30 453 A 1 
ATOM 3433 C CB  . ASP A 0 453 . 43.947   28.198  -51.252  1.00 56.30 453 A 1 
ATOM 3434 O O   . ASP A 0 453 . 45.481   26.721  -53.290  1.00 56.30 453 A 1 
ATOM 3435 C CG  . ASP A 0 453 . 43.270   29.581  -51.218  1.00 56.30 453 A 1 
ATOM 3436 O OD1 . ASP A 0 453 . 42.282   29.816  -51.954  1.00 56.30 453 A 1 
ATOM 3437 O OD2 . ASP A 0 453 . 43.815   30.481  -50.536  1.00 56.30 453 A 1 
ATOM 3438 N N   . ALA A 0 454 . 43.684   26.388  -54.565  1.00 50.96 454 A 1 
ATOM 3439 C CA  . ALA A 0 454 . 44.468   25.959  -55.730  1.00 50.96 454 A 1 
ATOM 3440 C C   . ALA A 0 454 . 45.091   27.152  -56.487  1.00 50.96 454 A 1 
ATOM 3441 C CB  . ALA A 0 454 . 43.660   25.008  -56.626  1.00 50.96 454 A 1 
ATOM 3442 O O   . ALA A 0 454 . 44.642   27.557  -57.570  1.00 50.96 454 A 1 
ATOM 3443 N N   . ARG A 0 455 . 46.183   27.694  -55.934  1.00 50.64 455 A 1 
ATOM 3444 C CA  . ARG A 0 455 . 47.092   28.611  -56.640  1.00 50.64 455 A 1 
ATOM 3445 C C   . ARG A 0 455 . 48.152   27.830  -57.438  1.00 50.64 455 A 1 
ATOM 3446 C CB  . ARG A 0 455 . 47.717   29.624  -55.661  1.00 50.64 455 A 1 
ATOM 3447 O O   . ARG A 0 455 . 49.036   27.202  -56.877  1.00 50.64 455 A 1 
ATOM 3448 C CG  . ARG A 0 455 . 46.675   30.595  -55.081  1.00 50.64 455 A 1 
ATOM 3449 C CD  . ARG A 0 455 . 47.360   31.724  -54.303  1.00 50.64 455 A 1 
ATOM 3450 N NE  . ARG A 0 455 . 46.372   32.629  -53.684  1.00 50.64 455 A 1 
ATOM 3451 N NH1 . ARG A 0 455 . 47.710   34.488  -53.503  1.00 50.64 455 A 1 
ATOM 3452 N NH2 . ARG A 0 455 . 45.638   34.509  -52.654  1.00 50.64 455 A 1 
ATOM 3453 C CZ  . ARG A 0 455 . 46.577   33.872  -53.293  1.00 50.64 455 A 1 
ATOM 3454 N N   . ASP A 0 456 . 48.076   27.945  -58.767  1.00 44.76 456 A 1 
ATOM 3455 C CA  . ASP A 0 456 . 49.142   27.657  -59.752  1.00 44.76 456 A 1 
ATOM 3456 C C   . ASP A 0 456 . 49.555   26.200  -60.089  1.00 44.76 456 A 1 
ATOM 3457 C CB  . ASP A 0 456 . 50.318   28.643  -59.578  1.00 44.76 456 A 1 
ATOM 3458 O O   . ASP A 0 456 . 50.677   25.947  -60.532  1.00 44.76 456 A 1 
ATOM 3459 C CG  . ASP A 0 456 . 49.926   30.089  -59.902  1.00 44.76 456 A 1 
ATOM 3460 O OD1 . ASP A 0 456 . 49.004   30.272  -60.733  1.00 44.76 456 A 1 
ATOM 3461 O OD2 . ASP A 0 456 . 50.579   31.009  -59.364  1.00 44.76 456 A 1 
ATOM 3462 N N   . ALA A 0 457 . 48.616   25.248  -60.100  1.00 43.75 457 A 1 
ATOM 3463 C CA  . ALA A 0 457 . 48.864   23.883  -60.610  1.00 43.75 457 A 1 
ATOM 3464 C C   . ALA A 0 457 . 49.091   23.755  -62.148  1.00 43.75 457 A 1 
ATOM 3465 C CB  . ALA A 0 457 . 47.708   22.989  -60.142  1.00 43.75 457 A 1 
ATOM 3466 O O   . ALA A 0 457 . 49.423   22.678  -62.641  1.00 43.75 457 A 1 
ATOM 3467 N N   . ALA A 0 458 . 48.901   24.816  -62.946  1.00 43.01 458 A 1 
ATOM 3468 C CA  . ALA A 0 458 . 48.676   24.704  -64.400  1.00 43.01 458 A 1 
ATOM 3469 C C   . ALA A 0 458 . 49.884   24.995  -65.330  1.00 43.01 458 A 1 
ATOM 3470 C CB  . ALA A 0 458 . 47.446   25.556  -64.750  1.00 43.01 458 A 1 
ATOM 3471 O O   . ALA A 0 458 . 49.700   25.088  -66.543  1.00 43.01 458 A 1 
ATOM 3472 N N   . SER A 0 459 . 51.113   25.165  -64.819  1.00 42.47 459 A 1 
ATOM 3473 C CA  . SER A 0 459 . 52.222   25.749  -65.613  1.00 42.47 459 A 1 
ATOM 3474 C C   . SER A 0 459 . 53.347   24.807  -66.088  1.00 42.47 459 A 1 
ATOM 3475 C CB  . SER A 0 459 . 52.793   26.979  -64.896  1.00 42.47 459 A 1 
ATOM 3476 O O   . SER A 0 459 . 54.188   25.254  -66.869  1.00 42.47 459 A 1 
ATOM 3477 O OG  . SER A 0 459 . 53.443   26.612  -63.694  1.00 42.47 459 A 1 
ATOM 3478 N N   . ARG A 0 460 . 53.409   23.525  -65.671  1.00 38.60 460 A 1 
ATOM 3479 C CA  . ARG A 0 460 . 54.584   22.650  -65.953  1.00 38.60 460 A 1 
ATOM 3480 C C   . ARG A 0 460 . 54.318   21.243  -66.523  1.00 38.60 460 A 1 
ATOM 3481 C CB  . ARG A 0 460 . 55.548   22.635  -64.746  1.00 38.60 460 A 1 
ATOM 3482 O O   . ARG A 0 460 . 55.237   20.436  -66.582  1.00 38.60 460 A 1 
ATOM 3483 C CG  . ARG A 0 460 . 56.158   24.023  -64.480  1.00 38.60 460 A 1 
ATOM 3484 C CD  . ARG A 0 460 . 57.364   23.936  -63.538  1.00 38.60 460 A 1 
ATOM 3485 N NE  . ARG A 0 460 . 57.865   25.280  -63.187  1.00 38.60 460 A 1 
ATOM 3486 N NH1 . ARG A 0 460 . 59.842   24.630  -62.209  1.00 38.60 460 A 1 
ATOM 3487 N NH2 . ARG A 0 460 . 59.247   26.776  -62.171  1.00 38.60 460 A 1 
ATOM 3488 C CZ  . ARG A 0 460 . 58.980   25.554  -62.532  1.00 38.60 460 A 1 
ATOM 3489 N N   . GLY A 0 461 . 53.120   20.962  -67.041  1.00 44.60 461 A 1 
ATOM 3490 C CA  . GLY A 0 461 . 52.810   19.687  -67.725  1.00 44.60 461 A 1 
ATOM 3491 C C   . GLY A 0 461 . 53.172   19.610  -69.225  1.00 44.60 461 A 1 
ATOM 3492 O O   . GLY A 0 461 . 52.884   18.609  -69.873  1.00 44.60 461 A 1 
ATOM 3493 N N   . ALA A 0 462 . 53.755   20.662  -69.812  1.00 41.75 462 A 1 
ATOM 3494 C CA  . ALA A 0 462 . 53.763   20.893  -71.266  1.00 41.75 462 A 1 
ATOM 3495 C C   . ALA A 0 462 . 55.050   20.476  -72.027  1.00 41.75 462 A 1 
ATOM 3496 C CB  . ALA A 0 462 . 53.340   22.350  -71.514  1.00 41.75 462 A 1 
ATOM 3497 O O   . ALA A 0 462 . 55.410   21.109  -73.020  1.00 41.75 462 A 1 
ATOM 3498 N N   . ALA A 0 463 . 55.745   19.422  -71.584  1.00 41.50 463 A 1 
ATOM 3499 C CA  . ALA A 0 463 . 56.867   18.799  -72.307  1.00 41.50 463 A 1 
ATOM 3500 C C   . ALA A 0 463 . 56.755   17.257  -72.210  1.00 41.50 463 A 1 
ATOM 3501 C CB  . ALA A 0 463 . 58.190   19.347  -71.753  1.00 41.50 463 A 1 
ATOM 3502 O O   . ALA A 0 463 . 57.180   16.651  -71.235  1.00 41.50 463 A 1 
ATOM 3503 N N   . ALA A 0 464 . 55.954   16.607  -73.058  1.00 37.55 464 A 1 
ATOM 3504 C CA  . ALA A 0 464 . 56.274   16.227  -74.446  1.00 37.55 464 A 1 
ATOM 3505 C C   . ALA A 0 464 . 57.166   14.966  -74.608  1.00 37.55 464 A 1 
ATOM 3506 C CB  . ALA A 0 464 . 56.688   17.422  -75.315  1.00 37.55 464 A 1 
ATOM 3507 O O   . ALA A 0 464 . 58.241   14.996  -75.189  1.00 37.55 464 A 1 
ATOM 3508 N N   . SER A 0 465 . 56.621   13.822  -74.176  1.00 43.27 465 A 1 
ATOM 3509 C CA  . SER A 0 465 . 56.629   12.532  -74.902  1.00 43.27 465 A 1 
ATOM 3510 C C   . SER A 0 465 . 57.934   11.908  -75.465  1.00 43.27 465 A 1 
ATOM 3511 C CB  . SER A 0 465 . 55.571   12.577  -76.017  1.00 43.27 465 A 1 
ATOM 3512 O O   . SER A 0 465 . 58.334   12.181  -76.592  1.00 43.27 465 A 1 
ATOM 3513 O OG  . SER A 0 465 . 55.856   13.597  -76.949  1.00 43.27 465 A 1 
ATOM 3514 N N   . ARG A 0 466 . 58.319   10.809  -74.789  1.00 35.63 466 A 1 
ATOM 3515 C CA  . ARG A 0 466 . 58.705   9.471   -75.320  1.00 35.63 466 A 1 
ATOM 3516 C C   . ARG A 0 466 . 60.082   9.219   -75.967  1.00 35.63 466 A 1 
ATOM 3517 C CB  . ARG A 0 466 . 57.601   8.898   -76.233  1.00 35.63 466 A 1 
ATOM 3518 O O   . ARG A 0 466 . 60.430   9.744   -77.005  1.00 35.63 466 A 1 
ATOM 3519 C CG  . ARG A 0 466 . 56.501   8.184   -75.441  1.00 35.63 466 A 1 
ATOM 3520 C CD  . ARG A 0 466 . 55.480   7.565   -76.403  1.00 35.63 466 A 1 
ATOM 3521 N NE  . ARG A 0 466 . 54.710   6.484   -75.749  1.00 35.63 466 A 1 
ATOM 3522 N NH1 . ARG A 0 466 . 55.125   4.792   -77.263  1.00 35.63 466 A 1 
ATOM 3523 N NH2 . ARG A 0 466 . 53.909   4.374   -75.446  1.00 35.63 466 A 1 
ATOM 3524 C CZ  . ARG A 0 466 . 54.587   5.230   -76.157  1.00 35.63 466 A 1 
ATOM 3525 N N   . TRP A 0 467 . 60.747   8.208   -75.397  1.00 27.99 467 A 1 
ATOM 3526 C CA  . TRP A 0 467 . 61.953   7.477   -75.826  1.00 27.99 467 A 1 
ATOM 3527 C C   . TRP A 0 467 . 61.856   6.705   -77.165  1.00 27.99 467 A 1 
ATOM 3528 C CB  . TRP A 0 467 . 62.215   6.423   -74.727  1.00 27.99 467 A 1 
ATOM 3529 O O   . TRP A 0 467 . 60.789   6.214   -77.526  1.00 27.99 467 A 1 
ATOM 3530 C CG  . TRP A 0 467 . 63.373   6.634   -73.811  1.00 27.99 467 A 1 
ATOM 3531 C CD1 . TRP A 0 467 . 63.546   7.660   -72.947  1.00 27.99 467 A 1 
ATOM 3532 C CD2 . TRP A 0 467 . 64.500   5.731   -73.596  1.00 27.99 467 A 1 
ATOM 3533 C CE2 . TRP A 0 467 . 65.325   6.274   -72.567  1.00 27.99 467 A 1 
ATOM 3534 C CE3 . TRP A 0 467 . 64.890   4.494   -74.155  1.00 27.99 467 A 1 
ATOM 3535 N NE1 . TRP A 0 467 . 64.700   7.452   -72.213  1.00 27.99 467 A 1 
ATOM 3536 C CH2 . TRP A 0 467 . 66.842   4.390   -72.690  1.00 27.99 467 A 1 
ATOM 3537 C CZ2 . TRP A 0 467 . 66.481   5.621   -72.114  1.00 27.99 467 A 1 
ATOM 3538 C CZ3 . TRP A 0 467 . 66.049   3.830   -73.709  1.00 27.99 467 A 1 
ATOM 3539 N N   . GLY A 0 468 . 63.016   6.443   -77.793  1.00 40.17 468 A 1 
ATOM 3540 C CA  . GLY A 0 468 . 63.202   5.408   -78.829  1.00 40.17 468 A 1 
ATOM 3541 C C   . GLY A 0 468 . 64.509   5.560   -79.627  1.00 40.17 468 A 1 
ATOM 3542 O O   . GLY A 0 468 . 64.746   6.614   -80.215  1.00 40.17 468 A 1 
ATOM 3543 N N   . LYS A 0 469 . 65.372   4.532   -79.656  1.00 32.19 469 A 1 
ATOM 3544 C CA  . LYS A 0 469 . 66.685   4.556   -80.336  1.00 32.19 469 A 1 
ATOM 3545 C C   . LYS A 0 469 . 66.829   3.332   -81.243  1.00 32.19 469 A 1 
ATOM 3546 C CB  . LYS A 0 469 . 67.811   4.612   -79.274  1.00 32.19 469 A 1 
ATOM 3547 O O   . LYS A 0 469 . 66.962   2.226   -80.742  1.00 32.19 469 A 1 
ATOM 3548 C CG  . LYS A 0 469 . 69.062   5.382   -79.724  1.00 32.19 469 A 1 
ATOM 3549 C CD  . LYS A 0 469 . 70.176   5.300   -78.666  1.00 32.19 469 A 1 
ATOM 3550 C CE  . LYS A 0 469 . 71.264   6.357   -78.903  1.00 32.19 469 A 1 
ATOM 3551 N NZ  . LYS A 0 469 . 72.356   6.254   -77.900  1.00 32.19 469 A 1 
ATOM 3552 N N   . GLU A 0 470 . 66.870   3.540   -82.554  1.00 36.21 470 A 1 
ATOM 3553 C CA  . GLU A 0 470 . 67.190   2.506   -83.546  1.00 36.21 470 A 1 
ATOM 3554 C C   . GLU A 0 470 . 67.895   3.140   -84.752  1.00 36.21 470 A 1 
ATOM 3555 C CB  . GLU A 0 470 . 65.931   1.708   -83.937  1.00 36.21 470 A 1 
ATOM 3556 O O   . GLU A 0 470 . 67.909   4.365   -84.919  1.00 36.21 470 A 1 
ATOM 3557 C CG  . GLU A 0 470 . 66.017   0.262   -83.414  1.00 36.21 470 A 1 
ATOM 3558 C CD  . GLU A 0 470 . 64.650   -0.432  -83.385  1.00 36.21 470 A 1 
ATOM 3559 O OE1 . GLU A 0 470 . 64.417   -1.199  -82.426  1.00 36.21 470 A 1 
ATOM 3560 O OE2 . GLU A 0 470 . 63.856   -0.175  -84.317  1.00 36.21 470 A 1 
ATOM 3561 N N   . ALA A 0 471 . 68.583   2.326   -85.548  1.00 32.91 471 A 1 
ATOM 3562 C CA  . ALA A 0 471 . 69.619   2.814   -86.445  1.00 32.91 471 A 1 
ATOM 3563 C C   . ALA A 0 471 . 69.614   2.062   -87.776  1.00 32.91 471 A 1 
ATOM 3564 C CB  . ALA A 0 471 . 70.949   2.600   -85.692  1.00 32.91 471 A 1 
ATOM 3565 O O   . ALA A 0 471 . 69.982   0.903   -87.743  1.00 32.91 471 A 1 
ATOM 3566 N N   . ASP A 0 472 . 69.416   2.711   -88.936  1.00 36.89 472 A 1 
ATOM 3567 C CA  . ASP A 0 472 . 69.874   2.196   -90.246  1.00 36.89 472 A 1 
ATOM 3568 C C   . ASP A 0 472 . 69.997   3.221   -91.390  1.00 36.89 472 A 1 
ATOM 3569 C CB  . ASP A 0 472 . 69.214   0.847   -90.625  1.00 36.89 472 A 1 
ATOM 3570 O O   . ASP A 0 472 . 69.840   4.420   -91.184  1.00 36.89 472 A 1 
ATOM 3571 C CG  . ASP A 0 472 . 70.128   -0.347  -90.265  1.00 36.89 472 A 1 
ATOM 3572 O OD1 . ASP A 0 472 . 71.378   -0.132  -90.223  1.00 36.89 472 A 1 
ATOM 3573 O OD2 . ASP A 0 472 . 69.599   -1.456  -90.083  1.00 36.89 472 A 1 
ATOM 3574 N N   . SER A 0 473 . 70.525   2.770   -92.530  1.00 41.62 473 A 1 
ATOM 3575 C CA  . SER A 0 473 . 71.826   3.160   -93.086  1.00 41.62 473 A 1 
ATOM 3576 C C   . SER A 0 473 . 71.815   3.421   -94.616  1.00 41.62 473 A 1 
ATOM 3577 C CB  . SER A 0 473 . 72.817   2.021   -92.752  1.00 41.62 473 A 1 
ATOM 3578 O O   . SER A 0 473 . 71.150   2.724   -95.364  1.00 41.62 473 A 1 
ATOM 3579 O OG  . SER A 0 473 . 72.241   0.726   -92.858  1.00 41.62 473 A 1 
ATOM 3580 N N   . LYS A 0 474 . 72.604   4.428   -95.047  1.00 37.10 474 A 1 
ATOM 3581 C CA  . LYS A 0 474 . 73.194   4.751   -96.386  1.00 37.10 474 A 1 
ATOM 3582 C C   . LYS A 0 474 . 72.530   4.338   -97.728  1.00 37.10 474 A 1 
ATOM 3583 C CB  . LYS A 0 474 . 74.618   4.169   -96.451  1.00 37.10 474 A 1 
ATOM 3584 O O   . LYS A 0 474 . 72.409   3.160   -98.015  1.00 37.10 474 A 1 
ATOM 3585 C CG  . LYS A 0 474 . 75.630   4.860   -95.534  1.00 37.10 474 A 1 
ATOM 3586 C CD  . LYS A 0 474 . 77.027   4.285   -95.805  1.00 37.10 474 A 1 
ATOM 3587 C CE  . LYS A 0 474 . 78.078   4.985   -94.941  1.00 37.10 474 A 1 
ATOM 3588 N NZ  . LYS A 0 474 . 79.438   4.453   -95.210  1.00 37.10 474 A 1 
ATOM 3589 N N   . PHE A 0 475 . 72.465   5.322   -98.647  1.00 44.85 475 A 1 
ATOM 3590 C CA  . PHE A 0 475 . 72.822   5.276   -100.097 1.00 44.85 475 A 1 
ATOM 3591 C C   . PHE A 0 475 . 73.138   6.728   -100.593 1.00 44.85 475 A 1 
ATOM 3592 C CB  . PHE A 0 475 . 71.706   4.592   -100.916 1.00 44.85 475 A 1 
ATOM 3593 O O   . PHE A 0 475 . 72.949   7.658   -99.813  1.00 44.85 475 A 1 
ATOM 3594 C CG  . PHE A 0 475 . 71.908   3.093   -101.096 1.00 44.85 475 A 1 
ATOM 3595 C CD1 . PHE A 0 475 . 72.990   2.609   -101.860 1.00 44.85 475 A 1 
ATOM 3596 C CD2 . PHE A 0 475 . 71.033   2.173   -100.485 1.00 44.85 475 A 1 
ATOM 3597 C CE1 . PHE A 0 475 . 73.209   1.225   -101.992 1.00 44.85 475 A 1 
ATOM 3598 C CE2 . PHE A 0 475 . 71.251   0.790   -100.617 1.00 44.85 475 A 1 
ATOM 3599 C CZ  . PHE A 0 475 . 72.340   0.315   -101.368 1.00 44.85 475 A 1 
ATOM 3600 N N   . GLY A 0 476 . 73.662   7.040   -101.798 1.00 36.64 476 A 1 
ATOM 3601 C CA  . GLY A 0 476 . 74.074   6.165   -102.914 1.00 36.64 476 A 1 
ATOM 3602 C C   . GLY A 0 476 . 74.952   6.787   -104.039 1.00 36.64 476 A 1 
ATOM 3603 O O   . GLY A 0 476 . 76.006   6.227   -104.320 1.00 36.64 476 A 1 
ATOM 3604 N N   . HIS A 0 477 . 74.566   7.900   -104.693 1.00 38.96 477 A 1 
ATOM 3605 C CA  . HIS A 0 477 . 75.152   8.383   -105.979 1.00 38.96 477 A 1 
ATOM 3606 C C   . HIS A 0 477 . 75.331   9.923   -106.003 1.00 38.96 477 A 1 
ATOM 3607 C CB  . HIS A 0 477 . 74.212   7.962   -107.135 1.00 38.96 477 A 1 
ATOM 3608 O O   . HIS A 0 477 . 74.545   10.616  -105.371 1.00 38.96 477 A 1 
ATOM 3609 C CG  . HIS A 0 477 . 74.843   7.049   -108.154 1.00 38.96 477 A 1 
ATOM 3610 C CD2 . HIS A 0 477 . 74.729   5.685   -108.201 1.00 38.96 477 A 1 
ATOM 3611 N ND1 . HIS A 0 477 . 75.599   7.434   -109.241 1.00 38.96 477 A 1 
ATOM 3612 C CE1 . HIS A 0 477 . 75.945   6.322   -109.913 1.00 38.96 477 A 1 
ATOM 3613 N NE2 . HIS A 0 477 . 75.439   5.233   -109.316 1.00 38.96 477 A 1 
ATOM 3614 N N   . GLY A 0 478 . 76.271   10.563  -106.716 1.00 38.77 478 A 1 
ATOM 3615 C CA  . GLY A 0 478 . 77.363   10.077  -107.575 1.00 38.77 478 A 1 
ATOM 3616 C C   . GLY A 0 478 . 77.462   10.891  -108.879 1.00 38.77 478 A 1 
ATOM 3617 O O   . GLY A 0 478 . 76.679   10.645  -109.791 1.00 38.77 478 A 1 
ATOM 3618 N N   . GLY A 0 479 . 78.409   11.837  -108.977 1.00 37.86 479 A 1 
ATOM 3619 C CA  . GLY A 0 479 . 78.624   12.685  -110.164 1.00 37.86 479 A 1 
ATOM 3620 C C   . GLY A 0 479 . 79.802   13.657  -109.993 1.00 37.86 479 A 1 
ATOM 3621 O O   . GLY A 0 479 . 79.872   14.379  -109.003 1.00 37.86 479 A 1 
ATOM 3622 N N   . TYR A 0 480 . 80.752   13.645  -110.931 1.00 39.99 480 A 1 
ATOM 3623 C CA  . TYR A 0 480 . 82.098   14.216  -110.768 1.00 39.99 480 A 1 
ATOM 3624 C C   . TYR A 0 480 . 82.306   15.432  -111.686 1.00 39.99 480 A 1 
ATOM 3625 C CB  . TYR A 0 480 . 83.166   13.130  -111.048 1.00 39.99 480 A 1 
ATOM 3626 O O   . TYR A 0 480 . 82.079   15.333  -112.889 1.00 39.99 480 A 1 
ATOM 3627 C CG  . TYR A 0 480 . 82.735   11.702  -110.742 1.00 39.99 480 A 1 
ATOM 3628 C CD1 . TYR A 0 480 . 82.977   11.131  -109.476 1.00 39.99 480 A 1 
ATOM 3629 C CD2 . TYR A 0 480 . 82.018   10.974  -111.715 1.00 39.99 480 A 1 
ATOM 3630 C CE1 . TYR A 0 480 . 82.480   9.847   -109.174 1.00 39.99 480 A 1 
ATOM 3631 C CE2 . TYR A 0 480 . 81.499   9.704   -111.407 1.00 39.99 480 A 1 
ATOM 3632 O OH  . TYR A 0 480 . 81.199   7.922   -109.843 1.00 39.99 480 A 1 
ATOM 3633 C CZ  . TYR A 0 480 . 81.723   9.140   -110.135 1.00 39.99 480 A 1 
ATOM 3634 N N   . GLY A 0 481 . 82.800   16.556  -111.153 1.00 40.53 481 A 1 
ATOM 3635 C CA  . GLY A 0 481 . 83.107   17.763  -111.934 1.00 40.53 481 A 1 
ATOM 3636 C C   . GLY A 0 481 . 84.085   18.685  -111.199 1.00 40.53 481 A 1 
ATOM 3637 O O   . GLY A 0 481 . 83.904   18.968  -110.019 1.00 40.53 481 A 1 
ATOM 3638 N N   . LYS A 0 482 . 85.164   19.105  -111.870 1.00 37.74 482 A 1 
ATOM 3639 C CA  . LYS A 0 482 . 86.276   19.869  -111.271 1.00 37.74 482 A 1 
ATOM 3640 C C   . LYS A 0 482 . 85.894   21.303  -110.872 1.00 37.74 482 A 1 
ATOM 3641 C CB  . LYS A 0 482 . 87.432   20.009  -112.281 1.00 37.74 482 A 1 
ATOM 3642 O O   . LYS A 0 482 . 85.397   22.043  -111.708 1.00 37.74 482 A 1 
ATOM 3643 C CG  . LYS A 0 482 . 88.355   18.797  -112.457 1.00 37.74 482 A 1 
ATOM 3644 C CD  . LYS A 0 482 . 89.428   19.177  -113.493 1.00 37.74 482 A 1 
ATOM 3645 C CE  . LYS A 0 482 . 90.531   18.124  -113.618 1.00 37.74 482 A 1 
ATOM 3646 N NZ  . LYS A 0 482 . 91.551   18.532  -114.620 1.00 37.74 482 A 1 
ATOM 3647 N N   . GLY A 0 483 . 86.404   21.730  -109.712 1.00 38.79 483 A 1 
ATOM 3648 C CA  . GLY A 0 483 . 86.904   23.095  -109.487 1.00 38.79 483 A 1 
ATOM 3649 C C   . GLY A 0 483 . 85.869   24.136  -109.055 1.00 38.79 483 A 1 
ATOM 3650 O O   . GLY A 0 483 . 85.155   24.685  -109.882 1.00 38.79 483 A 1 
ATOM 3651 N N   . GLY A 0 484 . 85.855   24.470  -107.762 1.00 36.37 484 A 1 
ATOM 3652 C CA  . GLY A 0 484 . 84.955   25.489  -107.213 1.00 36.37 484 A 1 
ATOM 3653 C C   . GLY A 0 484 . 84.913   25.468  -105.687 1.00 36.37 484 A 1 
ATOM 3654 O O   . GLY A 0 484 . 84.004   24.914  -105.088 1.00 36.37 484 A 1 
ATOM 3655 N N   . TYR A 0 485 . 85.944   26.039  -105.076 1.00 34.44 485 A 1 
ATOM 3656 C CA  . TYR A 0 485 . 86.079   26.404  -103.657 1.00 34.44 485 A 1 
ATOM 3657 C C   . TYR A 0 485 . 84.749   26.846  -102.999 1.00 34.44 485 A 1 
ATOM 3658 C CB  . TYR A 0 485 . 87.154   27.526  -103.565 1.00 34.44 485 A 1 
ATOM 3659 O O   . TYR A 0 485 . 84.227   27.915  -103.302 1.00 34.44 485 A 1 
ATOM 3660 C CG  . TYR A 0 485 . 87.588   28.084  -104.920 1.00 34.44 485 A 1 
ATOM 3661 C CD1 . TYR A 0 485 . 88.733   27.561  -105.556 1.00 34.44 485 A 1 
ATOM 3662 C CD2 . TYR A 0 485 . 86.717   28.932  -105.635 1.00 34.44 485 A 1 
ATOM 3663 C CE1 . TYR A 0 485 . 89.004   27.878  -106.902 1.00 34.44 485 A 1 
ATOM 3664 C CE2 . TYR A 0 485 . 86.981   29.244  -106.983 1.00 34.44 485 A 1 
ATOM 3665 O OH  . TYR A 0 485 . 88.359   28.999  -108.927 1.00 34.44 485 A 1 
ATOM 3666 C CZ  . TYR A 0 485 . 88.122   28.715  -107.621 1.00 34.44 485 A 1 
ATOM 3667 N N   . GLY A 0 486 . 84.243   26.030  -102.065 1.00 37.51 486 A 1 
ATOM 3668 C CA  . GLY A 0 486 . 83.020   26.271  -101.285 1.00 37.51 486 A 1 
ATOM 3669 C C   . GLY A 0 486 . 82.558   24.992  -100.570 1.00 37.51 486 A 1 
ATOM 3670 O O   . GLY A 0 486 . 81.871   24.170  -101.164 1.00 37.51 486 A 1 
ATOM 3671 N N   . GLY A 0 487 . 83.003   24.782  -99.324  1.00 36.72 487 A 1 
ATOM 3672 C CA  . GLY A 0 487 . 82.815   23.535  -98.556  1.00 36.72 487 A 1 
ATOM 3673 C C   . GLY A 0 487 . 81.352   23.103  -98.360  1.00 36.72 487 A 1 
ATOM 3674 O O   . GLY A 0 487 . 80.505   23.952  -98.115  1.00 36.72 487 A 1 
ATOM 3675 N N   . TYR A 0 488 . 80.996   21.834  -98.613  1.00 34.86 488 A 1 
ATOM 3676 C CA  . TYR A 0 488 . 81.053   20.676  -97.680  1.00 34.86 488 A 1 
ATOM 3677 C C   . TYR A 0 488 . 79.993   20.774  -96.547  1.00 34.86 488 A 1 
ATOM 3678 C CB  . TYR A 0 488 . 82.504   20.361  -97.212  1.00 34.86 488 A 1 
ATOM 3679 O O   . TYR A 0 488 . 79.890   21.808  -95.905  1.00 34.86 488 A 1 
ATOM 3680 C CG  . TYR A 0 488 . 83.036   21.076  -95.972  1.00 34.86 488 A 1 
ATOM 3681 C CD1 . TYR A 0 488 . 84.138   21.950  -96.073  1.00 34.86 488 A 1 
ATOM 3682 C CD2 . TYR A 0 488 . 82.457   20.848  -94.706  1.00 34.86 488 A 1 
ATOM 3683 C CE1 . TYR A 0 488 . 84.545   22.715  -94.962  1.00 34.86 488 A 1 
ATOM 3684 C CE2 . TYR A 0 488 . 82.867   21.599  -93.589  1.00 34.86 488 A 1 
ATOM 3685 O OH  . TYR A 0 488 . 84.244   23.320  -92.655  1.00 34.86 488 A 1 
ATOM 3686 C CZ  . TYR A 0 488 . 83.886   22.562  -93.724  1.00 34.86 488 A 1 
ATOM 3687 N N   . SER A 0 489 . 79.160   19.779  -96.200  1.00 39.17 489 A 1 
ATOM 3688 C CA  . SER A 0 489 . 78.879   18.434  -96.744  1.00 39.17 489 A 1 
ATOM 3689 C C   . SER A 0 489 . 77.437   18.021  -96.396  1.00 39.17 489 A 1 
ATOM 3690 C CB  . SER A 0 489 . 79.764   17.374  -96.076  1.00 39.17 489 A 1 
ATOM 3691 O O   . SER A 0 489 . 76.967   18.324  -95.302  1.00 39.17 489 A 1 
ATOM 3692 O OG  . SER A 0 489 . 81.085   17.442  -96.553  1.00 39.17 489 A 1 
ATOM 3693 N N   . VAL A 0 490 . 76.764   17.253  -97.262  1.00 30.97 490 A 1 
ATOM 3694 C CA  . VAL A 0 490 . 75.454   16.630  -96.973  1.00 30.97 490 A 1 
ATOM 3695 C C   . VAL A 0 490 . 75.614   15.140  -96.646  1.00 30.97 490 A 1 
ATOM 3696 C CB  . VAL A 0 490 . 74.470   16.839  -98.150  1.00 30.97 490 A 1 
ATOM 3697 O O   . VAL A 0 490 . 76.239   14.410  -97.410  1.00 30.97 490 A 1 
ATOM 3698 C CG1 . VAL A 0 490 . 73.201   15.975  -98.068  1.00 30.97 490 A 1 
ATOM 3699 C CG2 . VAL A 0 490 . 74.016   18.303  -98.209  1.00 30.97 490 A 1 
ATOM 3700 N N   . GLY A 0 491 . 74.952   14.694  -95.569  1.00 33.48 491 A 1 
ATOM 3701 C CA  . GLY A 0 491 . 74.483   13.312  -95.378  1.00 33.48 491 A 1 
ATOM 3702 C C   . GLY A 0 491 . 75.350   12.369  -94.527  1.00 33.48 491 A 1 
ATOM 3703 O O   . GLY A 0 491 . 76.450   12.007  -94.926  1.00 33.48 491 A 1 
ATOM 3704 N N   . VAL A 0 492 . 74.793   11.871  -93.411  1.00 36.56 492 A 1 
ATOM 3705 C CA  . VAL A 0 492 . 74.240   10.495  -93.283  1.00 36.56 492 A 1 
ATOM 3706 C C   . VAL A 0 492 . 73.420   10.333  -91.986  1.00 36.56 492 A 1 
ATOM 3707 C CB  . VAL A 0 492 . 75.282   9.348   -93.323  1.00 36.56 492 A 1 
ATOM 3708 O O   . VAL A 0 492 . 73.779   10.875  -90.947  1.00 36.56 492 A 1 
ATOM 3709 C CG1 . VAL A 0 492 . 75.536   8.855   -94.755  1.00 36.56 492 A 1 
ATOM 3710 C CG2 . VAL A 0 492 . 76.609   9.636   -92.613  1.00 36.56 492 A 1 
ATOM 3711 N N   . ASN A 0 493 . 72.333   9.554   -92.044  1.00 35.25 493 A 1 
ATOM 3712 C CA  . ASN A 0 493 . 71.448   9.241   -90.908  1.00 35.25 493 A 1 
ATOM 3713 C C   . ASN A 0 493 . 72.089   8.292   -89.873  1.00 35.25 493 A 1 
ATOM 3714 C CB  . ASN A 0 493 . 70.179   8.544   -91.453  1.00 35.25 493 A 1 
ATOM 3715 O O   . ASN A 0 493 . 72.772   7.351   -90.282  1.00 35.25 493 A 1 
ATOM 3716 C CG  . ASN A 0 493 . 69.313   9.420   -92.334  1.00 35.25 493 A 1 
ATOM 3717 N ND2 . ASN A 0 493 . 68.674   8.861   -93.335  1.00 35.25 493 A 1 
ATOM 3718 O OD1 . ASN A 0 493 . 69.203   10.614  -92.140  1.00 35.25 493 A 1 
ATOM 3719 N N   . LYS A 0 494 . 71.765   8.474   -88.575  1.00 33.19 494 A 1 
ATOM 3720 C CA  . LYS A 0 494 . 71.445   7.426   -87.561  1.00 33.19 494 A 1 
ATOM 3721 C C   . LYS A 0 494 . 71.252   8.038   -86.145  1.00 33.19 494 A 1 
ATOM 3722 C CB  . LYS A 0 494 . 72.538   6.322   -87.479  1.00 33.19 494 A 1 
ATOM 3723 O O   . LYS A 0 494 . 72.207   8.534   -85.567  1.00 33.19 494 A 1 
ATOM 3724 C CG  . LYS A 0 494 . 72.215   5.033   -88.278  1.00 33.19 494 A 1 
ATOM 3725 C CD  . LYS A 0 494 . 73.398   4.038   -88.281  1.00 33.19 494 A 1 
ATOM 3726 C CE  . LYS A 0 494 . 73.198   2.804   -89.191  1.00 33.19 494 A 1 
ATOM 3727 N NZ  . LYS A 0 494 . 72.712   1.549   -88.526  1.00 33.19 494 A 1 
ATOM 3728 N N   . GLY A 0 495 . 70.048   7.901   -85.573  1.00 30.70 495 A 1 
ATOM 3729 C CA  . GLY A 0 495 . 69.793   7.682   -84.131  1.00 30.70 495 A 1 
ATOM 3730 C C   . GLY A 0 495 . 70.095   8.762   -83.064  1.00 30.70 495 A 1 
ATOM 3731 O O   . GLY A 0 495 . 71.147   8.709   -82.437  1.00 30.70 495 A 1 
ATOM 3732 N N   . ALA A 0 496 . 69.054   9.536   -82.709  1.00 29.74 496 A 1 
ATOM 3733 C CA  . ALA A 0 496 . 68.781   10.209  -81.416  1.00 29.74 496 A 1 
ATOM 3734 C C   . ALA A 0 496 . 69.673   11.366  -80.896  1.00 29.74 496 A 1 
ATOM 3735 C CB  . ALA A 0 496 . 68.617   9.140   -80.327  1.00 29.74 496 A 1 
ATOM 3736 O O   . ALA A 0 496 . 70.875   11.207  -80.729  1.00 29.74 496 A 1 
ATOM 3737 N N   . VAL A 0 497 . 69.008   12.467  -80.498  1.00 35.57 497 A 1 
ATOM 3738 C CA  . VAL A 0 497 . 69.194   13.323  -79.291  1.00 35.57 497 A 1 
ATOM 3739 C C   . VAL A 0 497 . 68.004   14.316  -79.244  1.00 35.57 497 A 1 
ATOM 3740 C CB  . VAL A 0 497 . 70.572   14.040  -79.246  1.00 35.57 497 A 1 
ATOM 3741 O O   . VAL A 0 497 . 67.508   14.703  -80.300  1.00 35.57 497 A 1 
ATOM 3742 C CG1 . VAL A 0 497 . 70.566   15.442  -78.615  1.00 35.57 497 A 1 
ATOM 3743 C CG2 . VAL A 0 497 . 71.567   13.239  -78.385  1.00 35.57 497 A 1 
ATOM 3744 N N   . TYR A 0 498 . 67.515   14.670  -78.048  1.00 33.76 498 A 1 
ATOM 3745 C CA  . TYR A 0 498 . 66.289   15.462  -77.812  1.00 33.76 498 A 1 
ATOM 3746 C C   . TYR A 0 498 . 66.546   16.949  -77.471  1.00 33.76 498 A 1 
ATOM 3747 C CB  . TYR A 0 498 . 65.458   14.789  -76.692  1.00 33.76 498 A 1 
ATOM 3748 O O   . TYR A 0 498 . 67.663   17.332  -77.134  1.00 33.76 498 A 1 
ATOM 3749 C CG  . TYR A 0 498 . 64.598   13.629  -77.156  1.00 33.76 498 A 1 
ATOM 3750 C CD1 . TYR A 0 498 . 63.221   13.821  -77.395  1.00 33.76 498 A 1 
ATOM 3751 C CD2 . TYR A 0 498 . 65.181   12.366  -77.371  1.00 33.76 498 A 1 
ATOM 3752 C CE1 . TYR A 0 498 . 62.448   12.771  -77.930  1.00 33.76 498 A 1 
ATOM 3753 C CE2 . TYR A 0 498 . 64.413   11.315  -77.906  1.00 33.76 498 A 1 
ATOM 3754 O OH  . TYR A 0 498 . 62.360   10.565  -78.872  1.00 33.76 498 A 1 
ATOM 3755 C CZ  . TYR A 0 498 . 63.055   11.532  -78.222  1.00 33.76 498 A 1 
ATOM 3756 N N   . ASP A 0 499 . 65.450   17.717  -77.517  1.00 33.98 499 A 1 
ATOM 3757 C CA  . ASP A 0 499 . 65.129   18.967  -76.802  1.00 33.98 499 A 1 
ATOM 3758 C C   . ASP A 0 499 . 65.904   20.274  -77.054  1.00 33.98 499 A 1 
ATOM 3759 C CB  . ASP A 0 499 . 64.968   18.694  -75.296  1.00 33.98 499 A 1 
ATOM 3760 O O   . ASP A 0 499 . 67.000   20.496  -76.548  1.00 33.98 499 A 1 
ATOM 3761 C CG  . ASP A 0 499 . 63.848   17.693  -74.999  1.00 33.98 499 A 1 
ATOM 3762 O OD1 . ASP A 0 499 . 62.948   17.562  -75.862  1.00 33.98 499 A 1 
ATOM 3763 O OD2 . ASP A 0 499 . 63.921   17.052  -73.932  1.00 33.98 499 A 1 
ATOM 3764 N N   . ALA A 0 500 . 65.201   21.229  -77.687  1.00 31.26 500 A 1 
ATOM 3765 C CA  . ALA A 0 500 . 64.895   22.553  -77.112  1.00 31.26 500 A 1 
ATOM 3766 C C   . ALA A 0 500 . 63.967   23.375  -78.039  1.00 31.26 500 A 1 
ATOM 3767 C CB  . ALA A 0 500 . 66.179   23.370  -76.879  1.00 31.26 500 A 1 
ATOM 3768 O O   . ALA A 0 500 . 64.327   23.572  -79.196  1.00 31.26 500 A 1 
ATOM 3769 N N   . ALA A 0 501 . 62.834   23.899  -77.524  1.00 34.33 501 A 1 
ATOM 3770 C CA  . ALA A 0 501 . 62.264   25.244  -77.816  1.00 34.33 501 A 1 
ATOM 3771 C C   . ALA A 0 501 . 60.746   25.383  -77.516  1.00 34.33 501 A 1 
ATOM 3772 C CB  . ALA A 0 501 . 62.551   25.747  -79.246  1.00 34.33 501 A 1 
ATOM 3773 O O   . ALA A 0 501 . 59.935   25.598  -78.418  1.00 34.33 501 A 1 
ATOM 3774 N N   . SER A 0 502 . 60.343   25.371  -76.243  1.00 35.37 502 A 1 
ATOM 3775 C CA  . SER A 0 502 . 58.988   25.793  -75.848  1.00 35.37 502 A 1 
ATOM 3776 C C   . SER A 0 502 . 58.860   27.324  -75.904  1.00 35.37 502 A 1 
ATOM 3777 C CB  . SER A 0 502 . 58.643   25.288  -74.438  1.00 35.37 502 A 1 
ATOM 3778 O O   . SER A 0 502 . 59.496   28.025  -75.114  1.00 35.37 502 A 1 
ATOM 3779 O OG  . SER A 0 502 . 59.027   23.935  -74.296  1.00 35.37 502 A 1 
ATOM 3780 N N   . ARG A 0 503 . 58.027   27.876  -76.800  1.00 37.88 503 A 1 
ATOM 3781 C CA  . ARG A 0 503 . 57.655   29.306  -76.797  1.00 37.88 503 A 1 
ATOM 3782 C C   . ARG A 0 503 . 56.182   29.537  -77.159  1.00 37.88 503 A 1 
ATOM 3783 C CB  . ARG A 0 503 . 58.570   30.136  -77.730  1.00 37.88 503 A 1 
ATOM 3784 O O   . ARG A 0 503 . 55.706   29.042  -78.170  1.00 37.88 503 A 1 
ATOM 3785 C CG  . ARG A 0 503 . 59.825   30.673  -77.017  1.00 37.88 503 A 1 
ATOM 3786 C CD  . ARG A 0 503 . 60.616   31.645  -77.906  1.00 37.88 503 A 1 
ATOM 3787 N NE  . ARG A 0 503 . 61.699   32.310  -77.150  1.00 37.88 503 A 1 
ATOM 3788 N NH1 . ARG A 0 503 . 62.734   33.363  -78.911  1.00 37.88 503 A 1 
ATOM 3789 N NH2 . ARG A 0 503 . 63.515   33.654  -76.842  1.00 37.88 503 A 1 
ATOM 3790 C CZ  . ARG A 0 503 . 62.640   33.103  -77.636  1.00 37.88 503 A 1 
ATOM 3791 N N   . ALA A 0 504 . 55.558   30.419  -76.372  1.00 35.21 504 A 1 
ATOM 3792 C CA  . ALA A 0 504 . 54.349   31.197  -76.669  1.00 35.21 504 A 1 
ATOM 3793 C C   . ALA A 0 504 . 52.982   30.474  -76.746  1.00 35.21 504 A 1 
ATOM 3794 C CB  . ALA A 0 504 . 54.629   32.106  -77.878  1.00 35.21 504 A 1 
ATOM 3795 O O   . ALA A 0 504 . 52.389   30.368  -77.814  1.00 35.21 504 A 1 
ATOM 3796 N N   . ASN A 0 505 . 52.398   30.170  -75.578  1.00 37.26 505 A 1 
ATOM 3797 C CA  . ASN A 0 505 . 51.018   30.596  -75.284  1.00 37.26 505 A 1 
ATOM 3798 C C   . ASN A 0 505 . 50.755   30.587  -73.765  1.00 37.26 505 A 1 
ATOM 3799 C CB  . ASN A 0 505 . 49.984   29.736  -76.055  1.00 37.26 505 A 1 
ATOM 3800 O O   . ASN A 0 505 . 50.662   29.525  -73.160  1.00 37.26 505 A 1 
ATOM 3801 C CG  . ASN A 0 505 . 49.029   30.581  -76.886  1.00 37.26 505 A 1 
ATOM 3802 N ND2 . ASN A 0 505 . 48.397   29.999  -77.876  1.00 37.26 505 A 1 
ATOM 3803 O OD1 . ASN A 0 505 . 48.825   31.763  -76.658  1.00 37.26 505 A 1 
ATOM 3804 N N   . ALA A 0 506 . 50.678   31.763  -73.136  1.00 34.10 506 A 1 
ATOM 3805 C CA  . ALA A 0 506 . 50.480   31.896  -71.690  1.00 34.10 506 A 1 
ATOM 3806 C C   . ALA A 0 506 . 49.635   33.138  -71.367  1.00 34.10 506 A 1 
ATOM 3807 C CB  . ALA A 0 506 . 51.858   31.974  -71.008  1.00 34.10 506 A 1 
ATOM 3808 O O   . ALA A 0 506 . 50.127   34.246  -71.564  1.00 34.10 506 A 1 
ATOM 3809 N N   . ALA A 0 507 . 48.393   32.936  -70.896  1.00 36.02 507 A 1 
ATOM 3810 C CA  . ALA A 0 507 . 47.583   33.866  -70.080  1.00 36.02 507 A 1 
ATOM 3811 C C   . ALA A 0 507 . 46.119   33.370  -69.934  1.00 36.02 507 A 1 
ATOM 3812 C CB  . ALA A 0 507 . 47.589   35.300  -70.650  1.00 36.02 507 A 1 
ATOM 3813 O O   . ALA A 0 507 . 45.212   33.943  -70.531  1.00 36.02 507 A 1 
ATOM 3814 N N   . ALA A 0 508 . 45.877   32.311  -69.151  1.00 36.64 508 A 1 
ATOM 3815 C CA  . ALA A 0 508 . 44.522   31.892  -68.748  1.00 36.64 508 A 1 
ATOM 3816 C C   . ALA A 0 508 . 44.561   30.993  -67.493  1.00 36.64 508 A 1 
ATOM 3817 C CB  . ALA A 0 508 . 43.809   31.200  -69.925  1.00 36.64 508 A 1 
ATOM 3818 O O   . ALA A 0 508 . 44.253   29.807  -67.560  1.00 36.64 508 A 1 
ATOM 3819 N N   . ALA A 0 509 . 44.987   31.544  -66.353  1.00 36.60 509 A 1 
ATOM 3820 C CA  . ALA A 0 509 . 45.029   30.834  -65.072  1.00 36.60 509 A 1 
ATOM 3821 C C   . ALA A 0 509 . 44.170   31.572  -64.034  1.00 36.60 509 A 1 
ATOM 3822 C CB  . ALA A 0 509 . 46.492   30.653  -64.642  1.00 36.60 509 A 1 
ATOM 3823 O O   . ALA A 0 509 . 44.643   32.466  -63.336  1.00 36.60 509 A 1 
ATOM 3824 N N   . GLY A 0 510 . 42.885   31.218  -63.967  1.00 39.71 510 A 1 
ATOM 3825 C CA  . GLY A 0 510 . 42.049   31.526  -62.809  1.00 39.71 510 A 1 
ATOM 3826 C C   . GLY A 0 510 . 42.254   30.434  -61.765  1.00 39.71 510 A 1 
ATOM 3827 O O   . GLY A 0 510 . 41.869   29.292  -62.010  1.00 39.71 510 A 1 
ATOM 3828 N N   . GLY A 0 511 . 42.892   30.763  -60.639  1.00 45.57 511 A 1 
ATOM 3829 C CA  . GLY A 0 511 . 43.031   29.835  -59.515  1.00 45.57 511 A 1 
ATOM 3830 C C   . GLY A 0 511 . 41.656   29.457  -58.963  1.00 45.57 511 A 1 
ATOM 3831 O O   . GLY A 0 511 . 40.800   30.328  -58.796  1.00 45.57 511 A 1 
ATOM 3832 N N   . LYS A 0 512 . 41.440   28.164  -58.715  1.00 49.59 512 A 1 
ATOM 3833 C CA  . LYS A 0 512 . 40.204   27.653  -58.116  1.00 49.59 512 A 1 
ATOM 3834 C C   . LYS A 0 512 . 40.377   27.650  -56.599  1.00 49.59 512 A 1 
ATOM 3835 C CB  . LYS A 0 512 . 39.896   26.230  -58.620  1.00 49.59 512 A 1 
ATOM 3836 O O   . LYS A 0 512 . 41.243   26.944  -56.103  1.00 49.59 512 A 1 
ATOM 3837 C CG  . LYS A 0 512 . 39.611   26.110  -60.128  1.00 49.59 512 A 1 
ATOM 3838 C CD  . LYS A 0 512 . 39.237   24.653  -60.438  1.00 49.59 512 A 1 
ATOM 3839 C CE  . LYS A 0 512 . 38.889   24.422  -61.911  1.00 49.59 512 A 1 
ATOM 3840 N NZ  . LYS A 0 512 . 38.370   23.042  -62.104  1.00 49.59 512 A 1 
ATOM 3841 N N   . SER A 0 513 . 39.560   28.404  -55.877  1.00 51.70 513 A 1 
ATOM 3842 C CA  . SER A 0 513 . 39.359   28.174  -54.443  1.00 51.70 513 A 1 
ATOM 3843 C C   . SER A 0 513 . 38.055   27.397  -54.279  1.00 51.70 513 A 1 
ATOM 3844 C CB  . SER A 0 513 . 39.348   29.493  -53.664  1.00 51.70 513 A 1 
ATOM 3845 O O   . SER A 0 513 . 37.003   27.906  -54.696  1.00 51.70 513 A 1 
ATOM 3846 O OG  . SER A 0 513 . 38.312   30.325  -54.158  1.00 51.70 513 A 1 
ATOM 3847 N N   . GLY A 0 514 . 38.146   26.185  -53.739  1.00 57.06 514 A 1 
ATOM 3848 C CA  . GLY A 0 514 . 37.003   25.384  -53.299  1.00 57.06 514 A 1 
ATOM 3849 C C   . GLY A 0 514 . 36.896   25.427  -51.778  1.00 57.06 514 A 1 
ATOM 3850 O O   . GLY A 0 514 . 37.909   25.602  -51.094  1.00 57.06 514 A 1 
ATOM 3851 N N   . ALA A 0 515 . 35.672   25.332  -51.282  1.00 61.92 515 A 1 
ATOM 3852 C CA  . ALA A 0 515 . 35.400   24.932  -49.916  1.00 61.92 515 A 1 
ATOM 3853 C C   . ALA A 0 515 . 34.207   23.980  -49.950  1.00 61.92 515 A 1 
ATOM 3854 C CB  . ALA A 0 515 . 35.144   26.157  -49.031  1.00 61.92 515 A 1 
ATOM 3855 O O   . ALA A 0 515 . 33.214   24.270  -50.631  1.00 61.92 515 A 1 
ATOM 3856 N N   . ASP A 0 516 . 34.369   22.900  -49.219  1.00 67.22 516 A 1 
ATOM 3857 C CA  . ASP A 0 516 . 33.496   21.760  -49.041  1.00 67.22 516 A 1 
ATOM 3858 C C   . ASP A 0 516 . 32.966   21.906  -47.597  1.00 67.22 516 A 1 
ATOM 3859 C CB  . ASP A 0 516 . 34.292   20.439  -49.266  1.00 67.22 516 A 1 
ATOM 3860 O O   . ASP A 0 516 . 33.655   22.461  -46.734  1.00 67.22 516 A 1 
ATOM 3861 C CG  . ASP A 0 516 . 35.445   20.422  -50.318  1.00 67.22 516 A 1 
ATOM 3862 O OD1 . ASP A 0 516 . 36.231   21.403  -50.451  1.00 67.22 516 A 1 
ATOM 3863 O OD2 . ASP A 0 516 . 35.567   19.425  -51.068  1.00 67.22 516 A 1 
ATOM 3864 N N   . TRP A 0 517 . 31.717   21.537  -47.331  1.00 75.96 517 A 1 
ATOM 3865 C CA  . TRP A 0 517 . 31.212   21.459  -45.958  1.00 75.96 517 A 1 
ATOM 3866 C C   . TRP A 0 517 . 30.095   20.436  -45.924  1.00 75.96 517 A 1 
ATOM 3867 C CB  . TRP A 0 517 . 30.720   22.813  -45.421  1.00 75.96 517 A 1 
ATOM 3868 O O   . TRP A 0 517 . 29.044   20.672  -46.528  1.00 75.96 517 A 1 
ATOM 3869 C CG  . TRP A 0 517 . 30.260   22.798  -43.984  1.00 75.96 517 A 1 
ATOM 3870 C CD1 . TRP A 0 517 . 31.066   22.775  -42.897  1.00 75.96 517 A 1 
ATOM 3871 C CD2 . TRP A 0 517 . 28.908   22.641  -43.444  1.00 75.96 517 A 1 
ATOM 3872 C CE2 . TRP A 0 517 . 28.973   22.662  -42.018  1.00 75.96 517 A 1 
ATOM 3873 C CE3 . TRP A 0 517 . 27.637   22.418  -44.013  1.00 75.96 517 A 1 
ATOM 3874 N NE1 . TRP A 0 517 . 30.315   22.738  -41.735  1.00 75.96 517 A 1 
ATOM 3875 C CH2 . TRP A 0 517 . 26.580   22.383  -41.809  1.00 75.96 517 A 1 
ATOM 3876 C CZ2 . TRP A 0 517 . 27.837   22.550  -41.204  1.00 75.96 517 A 1 
ATOM 3877 C CZ3 . TRP A 0 517 . 26.485   22.308  -43.208  1.00 75.96 517 A 1 
ATOM 3878 N N   . ASP A 0 518 . 30.350   19.342  -45.223  1.00 81.19 518 A 1 
ATOM 3879 C CA  . ASP A 0 518 . 29.415   18.246  -45.032  1.00 81.19 518 A 1 
ATOM 3880 C C   . ASP A 0 518 . 29.115   18.129  -43.535  1.00 81.19 518 A 1 
ATOM 3881 C CB  . ASP A 0 518 . 29.986   16.938  -45.616  1.00 81.19 518 A 1 
ATOM 3882 O O   . ASP A 0 518 . 30.005   18.237  -42.693  1.00 81.19 518 A 1 
ATOM 3883 C CG  . ASP A 0 518 . 30.000   16.863  -47.155  1.00 81.19 518 A 1 
ATOM 3884 O OD1 . ASP A 0 518 . 29.306   17.676  -47.810  1.00 81.19 518 A 1 
ATOM 3885 O OD2 . ASP A 0 518 . 30.637   15.923  -47.687  1.00 81.19 518 A 1 
ATOM 3886 N N   . ALA A 0 519 . 27.853   17.908  -43.182  1.00 81.58 519 A 1 
ATOM 3887 C CA  . ALA A 0 519 . 27.451   17.704  -41.794  1.00 81.58 519 A 1 
ATOM 3888 C C   . ALA A 0 519 . 26.355   16.647  -41.698  1.00 81.58 519 A 1 
ATOM 3889 C CB  . ALA A 0 519 . 27.012   19.038  -41.185  1.00 81.58 519 A 1 
ATOM 3890 O O   . ALA A 0 519 . 25.509   16.528  -42.586  1.00 81.58 519 A 1 
ATOM 3891 N N   . TRP A 0 520 . 26.333   15.889  -40.606  1.00 83.73 520 A 1 
ATOM 3892 C CA  . TRP A 0 520 . 25.256   14.944  -40.316  1.00 83.73 520 A 1 
ATOM 3893 C C   . TRP A 0 520 . 24.985   14.856  -38.820  1.00 83.73 520 A 1 
ATOM 3894 C CB  . TRP A 0 520 . 25.556   13.567  -40.927  1.00 83.73 520 A 1 
ATOM 3895 O O   . TRP A 0 520 . 25.850   15.158  -37.998  1.00 83.73 520 A 1 
ATOM 3896 C CG  . TRP A 0 520 . 26.670   12.788  -40.294  1.00 83.73 520 A 1 
ATOM 3897 C CD1 . TRP A 0 520 . 27.985   12.934  -40.573  1.00 83.73 520 A 1 
ATOM 3898 C CD2 . TRP A 0 520 . 26.598   11.790  -39.226  1.00 83.73 520 A 1 
ATOM 3899 C CE2 . TRP A 0 520 . 27.926   11.376  -38.906  1.00 83.73 520 A 1 
ATOM 3900 C CE3 . TRP A 0 520 . 25.549   11.225  -38.467  1.00 83.73 520 A 1 
ATOM 3901 N NE1 . TRP A 0 520 . 28.725   12.076  -39.784  1.00 83.73 520 A 1 
ATOM 3902 C CH2 . TRP A 0 520 . 27.136   9.932   -37.129  1.00 83.73 520 A 1 
ATOM 3903 C CZ2 . TRP A 0 520 . 28.202   10.464  -37.876  1.00 83.73 520 A 1 
ATOM 3904 C CZ3 . TRP A 0 520 . 25.814   10.307  -37.430  1.00 83.73 520 A 1 
ATOM 3905 N N   . GLY A 0 521 . 23.777   14.431  -38.466  1.00 83.93 521 A 1 
ATOM 3906 C CA  . GLY A 0 521 . 23.413   14.231  -37.073  1.00 83.93 521 A 1 
ATOM 3907 C C   . GLY A 0 521 . 22.187   13.354  -36.871  1.00 83.93 521 A 1 
ATOM 3908 O O   . GLY A 0 521 . 21.525   12.926  -37.828  1.00 83.93 521 A 1 
ATOM 3909 N N   . ARG A 0 522 . 21.945   13.042  -35.600  1.00 87.27 522 A 1 
ATOM 3910 C CA  . ARG A 0 522 . 20.869   12.185  -35.119  1.00 87.27 522 A 1 
ATOM 3911 C C   . ARG A 0 522 . 20.448   12.605  -33.714  1.00 87.27 522 A 1 
ATOM 3912 C CB  . ARG A 0 522 . 21.362   10.736  -35.133  1.00 87.27 522 A 1 
ATOM 3913 O O   . ARG A 0 522 . 21.317   12.779  -32.874  1.00 87.27 522 A 1 
ATOM 3914 C CG  . ARG A 0 522 . 20.273   9.762   -34.683  1.00 87.27 522 A 1 
ATOM 3915 C CD  . ARG A 0 522 . 20.800   8.344   -34.855  1.00 87.27 522 A 1 
ATOM 3916 N NE  . ARG A 0 522 . 19.698   7.376   -34.767  1.00 87.27 522 A 1 
ATOM 3917 N NH1 . ARG A 0 522 . 20.746   5.871   -33.402  1.00 87.27 522 A 1 
ATOM 3918 N NH2 . ARG A 0 522 . 18.605   5.583   -33.957  1.00 87.27 522 A 1 
ATOM 3919 C CZ  . ARG A 0 522 . 19.696   6.272   -34.064  1.00 87.27 522 A 1 
ATOM 3920 N N   . ASP A 0 523 . 19.145   12.661  -33.489  1.00 83.60 523 A 1 
ATOM 3921 C CA  . ASP A 0 523 . 18.475   12.956  -32.215  1.00 83.60 523 A 1 
ATOM 3922 C C   . ASP A 0 523 . 17.658   11.709  -31.824  1.00 83.60 523 A 1 
ATOM 3923 C CB  . ASP A 0 523 . 17.625   14.224  -32.443  1.00 83.60 523 A 1 
ATOM 3924 O O   . ASP A 0 523 . 17.016   11.095  -32.685  1.00 83.60 523 A 1 
ATOM 3925 C CG  . ASP A 0 523 . 16.584   14.603  -31.378  1.00 83.60 523 A 1 
ATOM 3926 O OD1 . ASP A 0 523 . 16.204   13.727  -30.566  1.00 83.60 523 A 1 
ATOM 3927 O OD2 . ASP A 0 523 . 16.040   15.726  -31.515  1.00 83.60 523 A 1 
ATOM 3928 N N   . GLN A 0 524 . 17.725   11.281  -30.559  1.00 86.65 524 A 1 
ATOM 3929 C CA  . GLN A 0 524 . 17.085   10.062  -30.043  1.00 86.65 524 A 1 
ATOM 3930 C C   . GLN A 0 524 . 16.298   10.296  -28.736  1.00 86.65 524 A 1 
ATOM 3931 C CB  . GLN A 0 524 . 18.136   8.949   -29.898  1.00 86.65 524 A 1 
ATOM 3932 O O   . GLN A 0 524 . 16.478   9.589   -27.738  1.00 86.65 524 A 1 
ATOM 3933 C CG  . GLN A 0 524 . 18.627   8.300   -31.201  1.00 86.65 524 A 1 
ATOM 3934 C CD  . GLN A 0 524 . 18.519   6.783   -31.100  1.00 86.65 524 A 1 
ATOM 3935 N NE2 . GLN A 0 524 . 17.319   6.253   -31.184  1.00 86.65 524 A 1 
ATOM 3936 O OE1 . GLN A 0 524 . 19.470   6.011   -31.000  1.00 86.65 524 A 1 
ATOM 3937 N N   . ASP A 0 525 . 15.369   11.246  -28.762  1.00 84.36 525 A 1 
ATOM 3938 C CA  . ASP A 0 525 . 14.479   11.579  -27.644  1.00 84.36 525 A 1 
ATOM 3939 C C   . ASP A 0 525 . 13.595   10.390  -27.158  1.00 84.36 525 A 1 
ATOM 3940 C CB  . ASP A 0 525 . 13.629   12.786  -28.099  1.00 84.36 525 A 1 
ATOM 3941 O O   . ASP A 0 525 . 12.916   9.704   -27.934  1.00 84.36 525 A 1 
ATOM 3942 C CG  . ASP A 0 525 . 13.216   13.763  -26.995  1.00 84.36 525 A 1 
ATOM 3943 O OD1 . ASP A 0 525 . 13.363   13.421  -25.794  1.00 84.36 525 A 1 
ATOM 3944 O OD2 . ASP A 0 525 . 12.545   14.775  -27.318  1.00 84.36 525 A 1 
ATOM 3945 N N   . LEU A 0 526 . 13.524   10.146  -25.841  1.00 87.45 526 A 1 
ATOM 3946 C CA  . LEU A 0 526 . 12.625   9.169   -25.200  1.00 87.45 526 A 1 
ATOM 3947 C C   . LEU A 0 526 . 12.034   9.723   -23.898  1.00 87.45 526 A 1 
ATOM 3948 C CB  . LEU A 0 526 . 13.379   7.843   -24.944  1.00 87.45 526 A 1 
ATOM 3949 O O   . LEU A 0 526 . 12.744   9.969   -22.926  1.00 87.45 526 A 1 
ATOM 3950 C CG  . LEU A 0 526 . 12.597   6.778   -24.140  1.00 87.45 526 A 1 
ATOM 3951 C CD1 . LEU A 0 526 . 11.378   6.229   -24.887  1.00 87.45 526 A 1 
ATOM 3952 C CD2 . LEU A 0 526 . 13.489   5.583   -23.797  1.00 87.45 526 A 1 
ATOM 3953 N N   . SER A 0 527 . 10.701   9.761   -23.784  1.00 90.34 527 A 1 
ATOM 3954 C CA  . SER A 0 527 . 9.998    10.077  -22.533  1.00 90.34 527 A 1 
ATOM 3955 C C   . SER A 0 527 . 8.956    9.027   -22.146  1.00 90.34 527 A 1 
ATOM 3956 C CB  . SER A 0 527 . 9.372    11.471  -22.592  1.00 90.34 527 A 1 
ATOM 3957 O O   . SER A 0 527 . 8.018    8.730   -22.888  1.00 90.34 527 A 1 
ATOM 3958 O OG  . SER A 0 527 . 8.870    11.814  -21.302  1.00 90.34 527 A 1 
ATOM 3959 N N   . ILE A 0 528 . 9.062    8.517   -20.917  1.00 89.60 528 A 1 
ATOM 3960 C CA  . ILE A 0 528 . 8.112    7.579   -20.309  1.00 89.60 528 A 1 
ATOM 3961 C C   . ILE A 0 528 . 7.541    8.208   -19.039  1.00 89.60 528 A 1 
ATOM 3962 C CB  . ILE A 0 528 . 8.779    6.212   -20.028  1.00 89.60 528 A 1 
ATOM 3963 O O   . ILE A 0 528 . 8.286    8.677   -18.184  1.00 89.60 528 A 1 
ATOM 3964 C CG1 . ILE A 0 528 . 9.394    5.618   -21.318  1.00 89.60 528 A 1 
ATOM 3965 C CG2 . ILE A 0 528 . 7.752    5.250   -19.398  1.00 89.60 528 A 1 
ATOM 3966 C CD1 . ILE A 0 528 . 10.116   4.279   -21.126  1.00 89.60 528 A 1 
ATOM 3967 N N   . LYS A 0 529 . 6.214    8.198   -18.883  1.00 92.09 529 A 1 
ATOM 3968 C CA  . LYS A 0 529 . 5.522    8.620   -17.655  1.00 92.09 529 A 1 
ATOM 3969 C C   . LYS A 0 529 . 4.505    7.568   -17.254  1.00 92.09 529 A 1 
ATOM 3970 C CB  . LYS A 0 529 . 4.890    10.014  -17.818  1.00 92.09 529 A 1 
ATOM 3971 O O   . LYS A 0 529 . 3.629    7.218   -18.042  1.00 92.09 529 A 1 
ATOM 3972 C CG  . LYS A 0 529 . 5.992    11.063  -18.022  1.00 92.09 529 A 1 
ATOM 3973 C CD  . LYS A 0 529 . 5.502    12.511  -18.112  1.00 92.09 529 A 1 
ATOM 3974 C CE  . LYS A 0 529 . 6.769    13.341  -18.366  1.00 92.09 529 A 1 
ATOM 3975 N NZ  . LYS A 0 529 . 6.527    14.798  -18.487  1.00 92.09 529 A 1 
ATOM 3976 N N   . GLU A 0 530 . 4.631    7.072   -16.035  1.00 90.68 530 A 1 
ATOM 3977 C CA  . GLU A 0 530 . 3.824    6.000   -15.466  1.00 90.68 530 A 1 
ATOM 3978 C C   . GLU A 0 530 . 3.303    6.430   -14.100  1.00 90.68 530 A 1 
ATOM 3979 C CB  . GLU A 0 530 . 4.662    4.716   -15.346  1.00 90.68 530 A 1 
ATOM 3980 O O   . GLU A 0 530 . 4.064    6.957   -13.290  1.00 90.68 530 A 1 
ATOM 3981 C CG  . GLU A 0 530 . 5.006    4.171   -16.735  1.00 90.68 530 A 1 
ATOM 3982 C CD  . GLU A 0 530 . 5.905    2.937   -16.718  1.00 90.68 530 A 1 
ATOM 3983 O OE1 . GLU A 0 530 . 6.483    2.630   -17.781  1.00 90.68 530 A 1 
ATOM 3984 O OE2 . GLU A 0 530 . 5.879    2.124   -15.774  1.00 90.68 530 A 1 
ATOM 3985 N N   . SER A 0 531 . 2.022    6.191   -13.834  1.00 91.84 531 A 1 
ATOM 3986 C CA  . SER A 0 531 . 1.447    6.324   -12.500  1.00 91.84 531 A 1 
ATOM 3987 C C   . SER A 0 531 . 0.467    5.197   -12.203  1.00 91.84 531 A 1 
ATOM 3988 C CB  . SER A 0 531 . 0.825    7.706   -12.259  1.00 91.84 531 A 1 
ATOM 3989 O O   . SER A 0 531 . -0.162   4.621   -13.097  1.00 91.84 531 A 1 
ATOM 3990 O OG  . SER A 0 531 . -0.365   7.904   -13.000  1.00 91.84 531 A 1 
ATOM 3991 N N   . TYR A 0 532 . 0.370    4.873   -10.924  1.00 93.82 532 A 1 
ATOM 3992 C CA  . TYR A 0 532 . -0.556   3.912   -10.360  1.00 93.82 532 A 1 
ATOM 3993 C C   . TYR A 0 532 . -1.078   4.486   -9.048   1.00 93.82 532 A 1 
ATOM 3994 C CB  . TYR A 0 532 . 0.166    2.578   -10.137  1.00 93.82 532 A 1 
ATOM 3995 O O   . TYR A 0 532 . -0.276   4.797   -8.171   1.00 93.82 532 A 1 
ATOM 3996 C CG  . TYR A 0 532 . -0.697   1.567   -9.416   1.00 93.82 532 A 1 
ATOM 3997 C CD1 . TYR A 0 532 . -0.772   1.580   -8.007   1.00 93.82 532 A 1 
ATOM 3998 C CD2 . TYR A 0 532 . -1.510   0.697   -10.164  1.00 93.82 532 A 1 
ATOM 3999 C CE1 . TYR A 0 532 . -1.703   0.761   -7.346   1.00 93.82 532 A 1 
ATOM 4000 C CE2 . TYR A 0 532 . -2.415   -0.151  -9.505   1.00 93.82 532 A 1 
ATOM 4001 O OH  . TYR A 0 532 . -3.470   -0.850  -7.497   1.00 93.82 532 A 1 
ATOM 4002 C CZ  . TYR A 0 532 . -2.529   -0.096  -8.104   1.00 93.82 532 A 1 
ATOM 4003 N N   . ASP A 0 533 . -2.392   4.579   -8.899   1.00 92.94 533 A 1 
ATOM 4004 C CA  . ASP A 0 533 . -3.038   5.088   -7.693   1.00 92.94 533 A 1 
ATOM 4005 C C   . ASP A 0 533 . -4.125   4.105   -7.248   1.00 92.94 533 A 1 
ATOM 4006 C CB  . ASP A 0 533 . -3.606   6.495   -7.943   1.00 92.94 533 A 1 
ATOM 4007 O O   . ASP A 0 533 . -4.951   3.671   -8.050   1.00 92.94 533 A 1 
ATOM 4008 C CG  . ASP A 0 533 . -2.517   7.520   -8.288   1.00 92.94 533 A 1 
ATOM 4009 O OD1 . ASP A 0 533 . -1.682   7.790   -7.397   1.00 92.94 533 A 1 
ATOM 4010 O OD2 . ASP A 0 533 . -2.525   8.036   -9.432   1.00 92.94 533 A 1 
ATOM 4011 N N   . ARG A 0 534 . -4.129   3.743   -5.964   1.00 94.40 534 A 1 
ATOM 4012 C CA  . ARG A 0 534 . -5.178   2.945   -5.320   1.00 94.40 534 A 1 
ATOM 4013 C C   . ARG A 0 534 . -5.689   3.690   -4.098   1.00 94.40 534 A 1 
ATOM 4014 C CB  . ARG A 0 534 . -4.627   1.553   -4.964   1.00 94.40 534 A 1 
ATOM 4015 O O   . ARG A 0 534 . -4.913   3.942   -3.175   1.00 94.40 534 A 1 
ATOM 4016 C CG  . ARG A 0 534 . -5.581   0.715   -4.091   1.00 94.40 534 A 1 
ATOM 4017 C CD  . ARG A 0 534 . -4.918   -0.572  -3.587   1.00 94.40 534 A 1 
ATOM 4018 N NE  . ARG A 0 534 . -4.847   -1.606  -4.628   1.00 94.40 534 A 1 
ATOM 4019 N NH1 . ARG A 0 534 . -2.658   -2.331  -4.398   1.00 94.40 534 A 1 
ATOM 4020 N NH2 . ARG A 0 534 . -4.052   -3.272  -5.882   1.00 94.40 534 A 1 
ATOM 4021 C CZ  . ARG A 0 534 . -3.847   -2.398  -4.944   1.00 94.40 534 A 1 
ATOM 4022 N N   . THR A 0 535 . -6.992   3.941   -4.039   1.00 93.56 535 A 1 
ATOM 4023 C CA  . THR A 0 535 . -7.656   4.538   -2.875   1.00 93.56 535 A 1 
ATOM 4024 C C   . THR A 0 535 . -8.806   3.654   -2.411   1.00 93.56 535 A 1 
ATOM 4025 C CB  . THR A 0 535 . -8.178   5.952   -3.168   1.00 93.56 535 A 1 
ATOM 4026 O O   . THR A 0 535 . -9.738   3.372   -3.159   1.00 93.56 535 A 1 
ATOM 4027 C CG2 . THR A 0 535 . -8.632   6.659   -1.888   1.00 93.56 535 A 1 
ATOM 4028 O OG1 . THR A 0 535 . -7.202   6.777   -3.763   1.00 93.56 535 A 1 
ATOM 4029 N N   . TRP A 0 536 . -8.783   3.269   -1.138   1.00 91.87 536 A 1 
ATOM 4030 C CA  . TRP A 0 536 . -9.836   2.489   -0.497   1.00 91.87 536 A 1 
ATOM 4031 C C   . TRP A 0 536 . -10.338  3.200   0.753    1.00 91.87 536 A 1 
ATOM 4032 C CB  . TRP A 0 536 . -9.297   1.102   -0.164   1.00 91.87 536 A 1 
ATOM 4033 O O   . TRP A 0 536 . -9.554   3.645   1.592    1.00 91.87 536 A 1 
ATOM 4034 C CG  . TRP A 0 536 . -10.267  0.159   0.474    1.00 91.87 536 A 1 
ATOM 4035 C CD1 . TRP A 0 536 . -11.341  -0.370  -0.146   1.00 91.87 536 A 1 
ATOM 4036 C CD2 . TRP A 0 536 . -10.184  -0.503  1.770    1.00 91.87 536 A 1 
ATOM 4037 C CE2 . TRP A 0 536 . -11.168  -1.534  1.810    1.00 91.87 536 A 1 
ATOM 4038 C CE3 . TRP A 0 536 . -9.306   -0.413  2.869    1.00 91.87 536 A 1 
ATOM 4039 N NE1 . TRP A 0 536 . -11.888  -1.366  0.639    1.00 91.87 536 A 1 
ATOM 4040 C CH2 . TRP A 0 536 . -10.310  -2.370  3.925    1.00 91.87 536 A 1 
ATOM 4041 C CZ2 . TRP A 0 536 . -11.202  -2.487  2.844    1.00 91.87 536 A 1 
ATOM 4042 C CZ3 . TRP A 0 536 . -9.375   -1.321  3.941    1.00 91.87 536 A 1 
ATOM 4043 N N   . ALA A 0 537 . -11.654  3.288   0.912    1.00 93.29 537 A 1 
ATOM 4044 C CA  . ALA A 0 537 . -12.265  3.887   2.090    1.00 93.29 537 A 1 
ATOM 4045 C C   . ALA A 0 537 . -13.447  3.054   2.582    1.00 93.29 537 A 1 
ATOM 4046 C CB  . ALA A 0 537 . -12.655  5.337   1.787    1.00 93.29 537 A 1 
ATOM 4047 O O   . ALA A 0 537 . -14.285  2.610   1.798    1.00 93.29 537 A 1 
ATOM 4048 N N   . LYS A 0 538 . -13.554  2.884   3.900    1.00 93.48 538 A 1 
ATOM 4049 C CA  . LYS A 0 538 . -14.713  2.281   4.565    1.00 93.48 538 A 1 
ATOM 4050 C C   . LYS A 0 538 . -15.186  3.154   5.714    1.00 93.48 538 A 1 
ATOM 4051 C CB  . LYS A 0 538 . -14.396  0.856   5.044    1.00 93.48 538 A 1 
ATOM 4052 O O   . LYS A 0 538 . -14.366  3.596   6.517    1.00 93.48 538 A 1 
ATOM 4053 C CG  . LYS A 0 538 . -14.318  -0.111  3.857    1.00 93.48 538 A 1 
ATOM 4054 C CD  . LYS A 0 538 . -14.257  -1.570  4.316    1.00 93.48 538 A 1 
ATOM 4055 C CE  . LYS A 0 538 . -14.451  -2.455  3.083    1.00 93.48 538 A 1 
ATOM 4056 N NZ  . LYS A 0 538 . -14.402  -3.899  3.420    1.00 93.48 538 A 1 
ATOM 4057 N N   . SER A 0 539 . -16.498  3.340   5.825    1.00 91.04 539 A 1 
ATOM 4058 C CA  . SER A 0 539 . -17.133  3.850   7.040    1.00 91.04 539 A 1 
ATOM 4059 C C   . SER A 0 539 . -18.233  2.909   7.517    1.00 91.04 539 A 1 
ATOM 4060 C CB  . SER A 0 539 . -17.621  5.302   6.911    1.00 91.04 539 A 1 
ATOM 4061 O O   . SER A 0 539 . -18.954  2.313   6.714    1.00 91.04 539 A 1 
ATOM 4062 O OG  . SER A 0 539 . -18.872  5.443   6.262    1.00 91.04 539 A 1 
ATOM 4063 N N   . TYR A 0 540 . -18.344  2.801   8.832    1.00 88.23 540 A 1 
ATOM 4064 C CA  . TYR A 0 540 . -19.485  2.250   9.543    1.00 88.23 540 A 1 
ATOM 4065 C C   . TYR A 0 540 . -19.928  3.312   10.536   1.00 88.23 540 A 1 
ATOM 4066 C CB  . TYR A 0 540 . -19.110  0.953   10.264   1.00 88.23 540 A 1 
ATOM 4067 O O   . TYR A 0 540 . -19.103  3.809   11.298   1.00 88.23 540 A 1 
ATOM 4068 C CG  . TYR A 0 540 . -18.600  -0.136  9.345    1.00 88.23 540 A 1 
ATOM 4069 C CD1 . TYR A 0 540 . -19.504  -1.031  8.744    1.00 88.23 540 A 1 
ATOM 4070 C CD2 . TYR A 0 540 . -17.220  -0.241  9.088    1.00 88.23 540 A 1 
ATOM 4071 C CE1 . TYR A 0 540 . -19.029  -2.044  7.887    1.00 88.23 540 A 1 
ATOM 4072 C CE2 . TYR A 0 540 . -16.738  -1.257  8.244    1.00 88.23 540 A 1 
ATOM 4073 O OH  . TYR A 0 540 . -17.156  -3.161  6.866    1.00 88.23 540 A 1 
ATOM 4074 C CZ  . TYR A 0 540 . -17.644  -2.160  7.646    1.00 88.23 540 A 1 
ATOM 4075 N N   . ASP A 0 541 . -21.201  3.662   10.502   1.00 87.37 541 A 1 
ATOM 4076 C CA  . ASP A 0 541 . -21.828  4.600   11.421   1.00 87.37 541 A 1 
ATOM 4077 C C   . ASP A 0 541 . -23.096  3.900   11.966   1.00 87.37 541 A 1 
ATOM 4078 C CB  . ASP A 0 541 . -22.094  5.941   10.687   1.00 87.37 541 A 1 
ATOM 4079 O O   . ASP A 0 541 . -23.856  3.318   11.185   1.00 87.37 541 A 1 
ATOM 4080 C CG  . ASP A 0 541 . -20.905  6.536   9.878    1.00 87.37 541 A 1 
ATOM 4081 O OD1 . ASP A 0 541 . -19.981  7.165   10.463   1.00 87.37 541 A 1 
ATOM 4082 O OD2 . ASP A 0 541 . -20.915  6.447   8.619    1.00 87.37 541 A 1 
ATOM 4083 N N   . ALA A 0 542 . -23.298  3.895   13.283   1.00 84.18 542 A 1 
ATOM 4084 C CA  . ALA A 0 542 . -24.492  3.382   13.959   1.00 84.18 542 A 1 
ATOM 4085 C C   . ALA A 0 542 . -24.960  4.417   14.988   1.00 84.18 542 A 1 
ATOM 4086 C CB  . ALA A 0 542 . -24.173  2.031   14.614   1.00 84.18 542 A 1 
ATOM 4087 O O   . ALA A 0 542 . -24.122  4.970   15.694   1.00 84.18 542 A 1 
ATOM 4088 N N   . GLU A 0 543 . -26.262  4.704   15.044   1.00 78.81 543 A 1 
ATOM 4089 C CA  . GLU A 0 543 . -26.806  5.776   15.900   1.00 78.81 543 A 1 
ATOM 4090 C C   . GLU A 0 543 . -26.961  5.367   17.372   1.00 78.81 543 A 1 
ATOM 4091 C CB  . GLU A 0 543 . -28.137  6.280   15.316   1.00 78.81 543 A 1 
ATOM 4092 O O   . GLU A 0 543 . -26.664  6.173   18.246   1.00 78.81 543 A 1 
ATOM 4093 C CG  . GLU A 0 543 . -27.907  7.138   14.061   1.00 78.81 543 A 1 
ATOM 4094 C CD  . GLU A 0 543 . -29.205  7.521   13.333   1.00 78.81 543 A 1 
ATOM 4095 O OE1 . GLU A 0 543 . -29.264  8.641   12.774   1.00 78.81 543 A 1 
ATOM 4096 O OE2 . GLU A 0 543 . -30.092  6.643   13.185   1.00 78.81 543 A 1 
ATOM 4097 N N   . SER A 0 544 . -27.366  4.123   17.638   1.00 77.83 544 A 1 
ATOM 4098 C CA  . SER A 0 544 . -27.412  3.524   18.977   1.00 77.83 544 A 1 
ATOM 4099 C C   . SER A 0 544 . -27.349  1.992   18.901   1.00 77.83 544 A 1 
ATOM 4100 C CB  . SER A 0 544 . -28.687  3.947   19.725   1.00 77.83 544 A 1 
ATOM 4101 O O   . SER A 0 544 . -27.676  1.387   17.866   1.00 77.83 544 A 1 
ATOM 4102 O OG  . SER A 0 544 . -29.811  3.294   19.161   1.00 77.83 544 A 1 
ATOM 4103 N N   . TYR A 0 545 . -26.944  1.353   19.999   1.00 74.83 545 A 1 
ATOM 4104 C CA  . TYR A 0 545 . -27.176  -0.071  20.254   1.00 74.83 545 A 1 
ATOM 4105 C C   . TYR A 0 545 . -27.590  -0.278  21.707   1.00 74.83 545 A 1 
ATOM 4106 C CB  . TYR A 0 545 . -25.932  -0.917  19.936   1.00 74.83 545 A 1 
ATOM 4107 O O   . TYR A 0 545 . -26.764  -0.108  22.603   1.00 74.83 545 A 1 
ATOM 4108 C CG  . TYR A 0 545 . -26.033  -2.370  20.402   1.00 74.83 545 A 1 
ATOM 4109 C CD1 . TYR A 0 545 . -25.315  -2.816  21.529   1.00 74.83 545 A 1 
ATOM 4110 C CD2 . TYR A 0 545 . -26.905  -3.265  19.759   1.00 74.83 545 A 1 
ATOM 4111 C CE1 . TYR A 0 545 . -25.432  -4.142  21.992   1.00 74.83 545 A 1 
ATOM 4112 C CE2 . TYR A 0 545 . -26.997  -4.606  20.185   1.00 74.83 545 A 1 
ATOM 4113 O OH  . TYR A 0 545 . -26.361  -6.348  21.714   1.00 74.83 545 A 1 
ATOM 4114 C CZ  . TYR A 0 545 . -26.259  -5.052  21.302   1.00 74.83 545 A 1 
ATOM 4115 N N   . ASP A 0 546 . -28.826  -0.735  21.908   1.00 81.10 546 A 1 
ATOM 4116 C CA  . ASP A 0 546 . -29.366  -1.069  23.224   1.00 81.10 546 A 1 
ATOM 4117 C C   . ASP A 0 546 . -29.555  -2.581  23.369   1.00 81.10 546 A 1 
ATOM 4118 C CB  . ASP A 0 546 . -30.709  -0.380  23.483   1.00 81.10 546 A 1 
ATOM 4119 O O   . ASP A 0 546 . -30.161  -3.247  22.522   1.00 81.10 546 A 1 
ATOM 4120 C CG  . ASP A 0 546 . -30.680  1.144   23.434   1.00 81.10 546 A 1 
ATOM 4121 O OD1 . ASP A 0 546 . -29.668  1.727   23.874   1.00 81.10 546 A 1 
ATOM 4122 O OD2 . ASP A 0 546 . -31.726  1.677   23.001   1.00 81.10 546 A 1 
ATOM 4123 N N   . GLU A 0 547 . -29.112  -3.118  24.497   1.00 85.91 547 A 1 
ATOM 4124 C CA  . GLU A 0 547 . -29.368  -4.477  24.957   1.00 85.91 547 A 1 
ATOM 4125 C C   . GLU A 0 547 . -29.832  -4.422  26.413   1.00 85.91 547 A 1 
ATOM 4126 C CB  . GLU A 0 547 . -28.101  -5.325  24.755   1.00 85.91 547 A 1 
ATOM 4127 O O   . GLU A 0 547 . -29.121  -3.910  27.271   1.00 85.91 547 A 1 
ATOM 4128 C CG  . GLU A 0 547 . -28.222  -6.744  25.330   1.00 85.91 547 A 1 
ATOM 4129 C CD  . GLU A 0 547 . -27.064  -7.683  24.942   1.00 85.91 547 A 1 
ATOM 4130 O OE1 . GLU A 0 547 . -27.224  -8.917  25.111   1.00 85.91 547 A 1 
ATOM 4131 O OE2 . GLU A 0 547 . -26.135  -7.295  24.192   1.00 85.91 547 A 1 
ATOM 4132 N N   . TRP A 0 548 . -31.022  -4.942  26.709   1.00 85.32 548 A 1 
ATOM 4133 C CA  . TRP A 0 548 . -31.603  -4.860  28.052   1.00 85.32 548 A 1 
ATOM 4134 C C   . TRP A 0 548 . -32.373  -6.121  28.433   1.00 85.32 548 A 1 
ATOM 4135 C CB  . TRP A 0 548 . -32.473  -3.600  28.176   1.00 85.32 548 A 1 
ATOM 4136 O O   . TRP A 0 548 . -32.906  -6.831  27.576   1.00 85.32 548 A 1 
ATOM 4137 C CG  . TRP A 0 548 . -33.574  -3.466  27.166   1.00 85.32 548 A 1 
ATOM 4138 C CD1 . TRP A 0 548 . -33.474  -2.804  25.992   1.00 85.32 548 A 1 
ATOM 4139 C CD2 . TRP A 0 548 . -34.934  -3.999  27.209   1.00 85.32 548 A 1 
ATOM 4140 C CE2 . TRP A 0 548 . -35.606  -3.616  26.008   1.00 85.32 548 A 1 
ATOM 4141 C CE3 . TRP A 0 548 . -35.669  -4.767  28.138   1.00 85.32 548 A 1 
ATOM 4142 N NE1 . TRP A 0 548 . -34.668  -2.886  25.304   1.00 85.32 548 A 1 
ATOM 4143 C CH2 . TRP A 0 548 . -37.637  -4.749  26.688   1.00 85.32 548 A 1 
ATOM 4144 C CZ2 . TRP A 0 548 . -36.935  -3.983  25.740   1.00 85.32 548 A 1 
ATOM 4145 C CZ3 . TRP A 0 548 . -37.004  -5.133  27.884   1.00 85.32 548 A 1 
ATOM 4146 N N   . ASP A 0 549 . -32.437  -6.377  29.736   1.00 86.21 549 A 1 
ATOM 4147 C CA  . ASP A 0 549 . -33.194  -7.459  30.361   1.00 86.21 549 A 1 
ATOM 4148 C C   . ASP A 0 549 . -33.973  -6.910  31.567   1.00 86.21 549 A 1 
ATOM 4149 C CB  . ASP A 0 549 . -32.237  -8.604  30.749   1.00 86.21 549 A 1 
ATOM 4150 O O   . ASP A 0 549 . -33.461  -6.100  32.344   1.00 86.21 549 A 1 
ATOM 4151 C CG  . ASP A 0 549 . -32.942  -9.939  31.036   1.00 86.21 549 A 1 
ATOM 4152 O OD1 . ASP A 0 549 . -34.170  -10.031 30.809   1.00 86.21 549 A 1 
ATOM 4153 O OD2 . ASP A 0 549 . -32.226  -10.893 31.420   1.00 86.21 549 A 1 
ATOM 4154 N N   . ASN A 0 550 . -35.228  -7.326  31.704   1.00 84.03 550 A 1 
ATOM 4155 C CA  . ASN A 0 550 . -36.130  -6.996  32.802   1.00 84.03 550 A 1 
ATOM 4156 C C   . ASN A 0 550 . -36.812  -8.281  33.249   1.00 84.03 550 A 1 
ATOM 4157 C CB  . ASN A 0 550 . -37.165  -5.952  32.342   1.00 84.03 550 A 1 
ATOM 4158 O O   . ASN A 0 550 . -37.590  -8.863  32.487   1.00 84.03 550 A 1 
ATOM 4159 C CG  . ASN A 0 550 . -38.246  -5.675  33.384   1.00 84.03 550 A 1 
ATOM 4160 N ND2 . ASN A 0 550 . -39.269  -6.491  33.493   1.00 84.03 550 A 1 
ATOM 4161 O OD1 . ASN A 0 550 . -38.205  -4.679  34.087   1.00 84.03 550 A 1 
ATOM 4162 N N   . LYS A 0 551 . -36.579  -8.671  34.496   1.00 82.76 551 A 1 
ATOM 4163 C CA  . LYS A 0 551 . -37.167  -9.846  35.119   1.00 82.76 551 A 1 
ATOM 4164 C C   . LYS A 0 551 . -37.794  -9.460  36.452   1.00 82.76 551 A 1 
ATOM 4165 C CB  . LYS A 0 551 . -36.069  -10.900 35.230   1.00 82.76 551 A 1 
ATOM 4166 O O   . LYS A 0 551 . -37.103  -8.925  37.314   1.00 82.76 551 A 1 
ATOM 4167 C CG  . LYS A 0 551 . -36.560  -12.157 35.942   1.00 82.76 551 A 1 
ATOM 4168 C CD  . LYS A 0 551 . -35.486  -13.241 35.833   1.00 82.76 551 A 1 
ATOM 4169 C CE  . LYS A 0 551 . -35.965  -14.511 36.523   1.00 82.76 551 A 1 
ATOM 4170 N NZ  . LYS A 0 551 . -35.943  -14.312 37.978   1.00 82.76 551 A 1 
ATOM 4171 N N   . ASP A 0 552 . -39.072  -9.769  36.571   1.00 78.06 552 A 1 
ATOM 4172 C CA  . ASP A 0 552 . -39.975  -9.450  37.676   1.00 78.06 552 A 1 
ATOM 4173 C C   . ASP A 0 552 . -40.515  -10.804 38.189   1.00 78.06 552 A 1 
ATOM 4174 C CB  . ASP A 0 552 . -40.981  -8.413  37.112   1.00 78.06 552 A 1 
ATOM 4175 O O   . ASP A 0 552 . -41.078  -11.595 37.426   1.00 78.06 552 A 1 
ATOM 4176 C CG  . ASP A 0 552 . -42.389  -8.335  37.717   1.00 78.06 552 A 1 
ATOM 4177 O OD1 . ASP A 0 552 . -42.689  -9.103  38.655   1.00 78.06 552 A 1 
ATOM 4178 O OD2 . ASP A 0 552 . -43.192  -7.570  37.121   1.00 78.06 552 A 1 
ATOM 4179 N N   . ASP A 0 553 . -40.185  -11.140 39.443   1.00 79.35 553 A 1 
ATOM 4180 C CA  . ASP A 0 553 . -40.413  -12.447 40.100   1.00 79.35 553 A 1 
ATOM 4181 C C   . ASP A 0 553 . -41.377  -12.325 41.312   1.00 79.35 553 A 1 
ATOM 4182 C CB  . ASP A 0 553 . -39.054  -13.087 40.486   1.00 79.35 553 A 1 
ATOM 4183 O O   . ASP A 0 553 . -41.232  -13.029 42.335   1.00 79.35 553 A 1 
ATOM 4184 C CG  . ASP A 0 553 . -38.443  -14.128 39.549   1.00 79.35 553 A 1 
ATOM 4185 O OD1 . ASP A 0 553 . -38.771  -14.276 38.356   1.00 79.35 553 A 1 
ATOM 4186 O OD2 . ASP A 0 553 . -37.501  -14.822 40.011   1.00 79.35 553 A 1 
ATOM 4187 N N   . ASP A 0 554 . -42.348  -11.419 41.193   1.00 75.21 554 A 1 
ATOM 4188 C CA  . ASP A 0 554 . -43.257  -10.953 42.241   1.00 75.21 554 A 1 
ATOM 4189 C C   . ASP A 0 554 . -43.984  -12.067 43.021   1.00 75.21 554 A 1 
ATOM 4190 C CB  . ASP A 0 554 . -44.296  -10.003 41.595   1.00 75.21 554 A 1 
ATOM 4191 O O   . ASP A 0 554 . -44.591  -12.988 42.458   1.00 75.21 554 A 1 
ATOM 4192 C CG  . ASP A 0 554 . -44.468  -8.662  42.307   1.00 75.21 554 A 1 
ATOM 4193 O OD1 . ASP A 0 554 . -43.627  -8.356  43.181   1.00 75.21 554 A 1 
ATOM 4194 O OD2 . ASP A 0 554 . -45.550  -8.055  42.115   1.00 75.21 554 A 1 
ATOM 4195 N N   . LYS A 0 555 . -43.996  -11.978 44.360   1.00 68.14 555 A 1 
ATOM 4196 C CA  . LYS A 0 555 . -44.774  -12.879 45.237   1.00 68.14 555 A 1 
ATOM 4197 C C   . LYS A 0 555 . -45.494  -12.116 46.332   1.00 68.14 555 A 1 
ATOM 4198 C CB  . LYS A 0 555 . -43.899  -13.966 45.869   1.00 68.14 555 A 1 
ATOM 4199 O O   . LYS A 0 555 . -44.934  -11.802 47.380   1.00 68.14 555 A 1 
ATOM 4200 C CG  . LYS A 0 555 . -43.284  -14.887 44.822   1.00 68.14 555 A 1 
ATOM 4201 C CD  . LYS A 0 555 . -42.431  -15.963 45.498   1.00 68.14 555 A 1 
ATOM 4202 C CE  . LYS A 0 555 . -41.627  -16.715 44.439   1.00 68.14 555 A 1 
ATOM 4203 N NZ  . LYS A 0 555 . -40.584  -15.841 43.853   1.00 68.14 555 A 1 
ATOM 4204 N N   . TRP A 0 556 . -46.798  -11.951 46.164   1.00 65.67 556 A 1 
ATOM 4205 C CA  . TRP A 0 556 . -47.665  -11.353 47.171   1.00 65.67 556 A 1 
ATOM 4206 C C   . TRP A 0 556 . -48.440  -12.416 47.961   1.00 65.67 556 A 1 
ATOM 4207 C CB  . TRP A 0 556 . -48.551  -10.297 46.506   1.00 65.67 556 A 1 
ATOM 4208 O O   . TRP A 0 556 . -49.083  -13.320 47.418   1.00 65.67 556 A 1 
ATOM 4209 C CG  . TRP A 0 556 . -49.188  -10.710 45.216   1.00 65.67 556 A 1 
ATOM 4210 C CD1 . TRP A 0 556 . -48.669  -10.487 43.986   1.00 65.67 556 A 1 
ATOM 4211 C CD2 . TRP A 0 556 . -50.453  -11.403 44.998   1.00 65.67 556 A 1 
ATOM 4212 C CE2 . TRP A 0 556 . -50.659  -11.530 43.592   1.00 65.67 556 A 1 
ATOM 4213 C CE3 . TRP A 0 556 . -51.449  -11.936 45.846   1.00 65.67 556 A 1 
ATOM 4214 N NE1 . TRP A 0 556 . -49.525  -10.985 43.026   1.00 65.67 556 A 1 
ATOM 4215 C CH2 . TRP A 0 556 . -52.799  -12.618 43.929   1.00 65.67 556 A 1 
ATOM 4216 C CZ2 . TRP A 0 556 . -51.816  -12.116 43.057   1.00 65.67 556 A 1 
ATOM 4217 C CZ3 . TRP A 0 556 . -52.607  -12.542 45.320   1.00 65.67 556 A 1 
ATOM 4218 N N   . GLY A 0 557 . -48.425  -12.279 49.287   1.00 59.95 557 A 1 
ATOM 4219 C CA  . GLY A 0 557 . -49.351  -12.973 50.176   1.00 59.95 557 A 1 
ATOM 4220 C C   . GLY A 0 557 . -50.604  -12.129 50.389   1.00 59.95 557 A 1 
ATOM 4221 O O   . GLY A 0 557 . -50.585  -11.209 51.205   1.00 59.95 557 A 1 
ATOM 4222 N N   . ALA A 0 558 . -51.707  -12.450 49.710   1.00 55.04 558 A 1 
ATOM 4223 C CA  . ALA A 0 558 . -52.991  -11.782 49.932   1.00 55.04 558 A 1 
ATOM 4224 C C   . ALA A 0 558 . -53.953  -12.663 50.741   1.00 55.04 558 A 1 
ATOM 4225 C CB  . ALA A 0 558 . -53.605  -11.330 48.604   1.00 55.04 558 A 1 
ATOM 4226 O O   . ALA A 0 558 . -54.036  -13.882 50.565   1.00 55.04 558 A 1 
ATOM 4227 N N   . GLN A 0 559 . -54.748  -12.039 51.611   1.00 55.38 559 A 1 
ATOM 4228 C CA  . GLN A 0 559 . -55.896  -12.703 52.224   1.00 55.38 559 A 1 
ATOM 4229 C C   . GLN A 0 559 . -57.093  -12.608 51.276   1.00 55.38 559 A 1 
ATOM 4230 C CB  . GLN A 0 559 . -56.199  -12.109 53.604   1.00 55.38 559 A 1 
ATOM 4231 O O   . GLN A 0 559 . -57.711  -11.554 51.135   1.00 55.38 559 A 1 
ATOM 4232 C CG  . GLN A 0 559 . -55.105  -12.461 54.624   1.00 55.38 559 A 1 
ATOM 4233 C CD  . GLN A 0 559 . -55.484  -11.966 56.011   1.00 55.38 559 A 1 
ATOM 4234 N NE2 . GLN A 0 559 . -55.769  -12.840 56.952   1.00 55.38 559 A 1 
ATOM 4235 O OE1 . GLN A 0 559 . -55.559  -10.783 56.278   1.00 55.38 559 A 1 
ATOM 4236 N N   . ALA A 0 560 . -57.432  -13.721 50.628   1.00 50.90 560 A 1 
ATOM 4237 C CA  . ALA A 0 560 . -58.658  -13.826 49.848   1.00 50.90 560 A 1 
ATOM 4238 C C   . ALA A 0 560 . -59.855  -14.031 50.795   1.00 50.90 560 A 1 
ATOM 4239 C CB  . ALA A 0 560 . -58.500  -14.955 48.822   1.00 50.90 560 A 1 
ATOM 4240 O O   . ALA A 0 560 . -60.004  -15.096 51.398   1.00 50.90 560 A 1 
ATOM 4241 N N   . TRP A 0 561 . -60.714  -13.016 50.920   1.00 46.99 561 A 1 
ATOM 4242 C CA  . TRP A 0 561 . -61.929  -13.071 51.739   1.00 46.99 561 A 1 
ATOM 4243 C C   . TRP A 0 561 . -63.011  -13.901 51.032   1.00 46.99 561 A 1 
ATOM 4244 C CB  . TRP A 0 561 . -62.427  -11.651 52.054   1.00 46.99 561 A 1 
ATOM 4245 O O   . TRP A 0 561 . -63.755  -13.395 50.190   1.00 46.99 561 A 1 
ATOM 4246 C CG  . TRP A 0 561 . -61.572  -10.820 52.967   1.00 46.99 561 A 1 
ATOM 4247 C CD1 . TRP A 0 561 . -60.353  -10.315 52.668   1.00 46.99 561 A 1 
ATOM 4248 C CD2 . TRP A 0 561 . -61.869  -10.348 54.323   1.00 46.99 561 A 1 
ATOM 4249 C CE2 . TRP A 0 561 . -60.778  -9.540  54.770   1.00 46.99 561 A 1 
ATOM 4250 C CE3 . TRP A 0 561 . -62.941  -10.521 55.229   1.00 46.99 561 A 1 
ATOM 4251 N NE1 . TRP A 0 561 . -59.874  -9.580  53.732   1.00 46.99 561 A 1 
ATOM 4252 C CH2 . TRP A 0 561 . -61.846  -9.102  56.894   1.00 46.99 561 A 1 
ATOM 4253 C CZ2 . TRP A 0 561 . -60.758  -8.916  56.025   1.00 46.99 561 A 1 
ATOM 4254 C CZ3 . TRP A 0 561 . -62.926  -9.909  56.497   1.00 46.99 561 A 1 
ATOM 4255 N N   . GLY A 0 562 . -63.101  -15.188 51.368   1.00 49.86 562 A 1 
ATOM 4256 C CA  . GLY A 0 562 . -64.223  -16.039 50.977   1.00 49.86 562 A 1 
ATOM 4257 C C   . GLY A 0 562 . -65.417  -15.827 51.908   1.00 49.86 562 A 1 
ATOM 4258 O O   . GLY A 0 562 . -65.254  -15.891 53.119   1.00 49.86 562 A 1 
ATOM 4259 N N   . LYS A 0 563 . -66.612  -15.598 51.350   1.00 48.13 563 A 1 
ATOM 4260 C CA  . LYS A 0 563 . -67.878  -15.640 52.098   1.00 48.13 563 A 1 
ATOM 4261 C C   . LYS A 0 563 . -68.642  -16.909 51.749   1.00 48.13 563 A 1 
ATOM 4262 C CB  . LYS A 0 563 . -68.761  -14.415 51.795   1.00 48.13 563 A 1 
ATOM 4263 O O   . LYS A 0 563 . -69.088  -17.038 50.608   1.00 48.13 563 A 1 
ATOM 4264 C CG  . LYS A 0 563 . -68.203  -13.117 52.383   1.00 48.13 563 A 1 
ATOM 4265 C CD  . LYS A 0 563 . -69.170  -11.943 52.180   1.00 48.13 563 A 1 
ATOM 4266 C CE  . LYS A 0 563 . -68.544  -10.726 52.868   1.00 48.13 563 A 1 
ATOM 4267 N NZ  . LYS A 0 563 . -69.398  -9.516  52.814   1.00 48.13 563 A 1 
ATOM 4268 N N   . ASP A 0 564 . -68.877  -17.774 52.723   1.00 46.18 564 A 1 
ATOM 4269 C CA  . ASP A 0 564 . -70.043  -18.657 52.740   1.00 46.18 564 A 1 
ATOM 4270 C C   . ASP A 0 564 . -71.211  -17.977 53.489   1.00 46.18 564 A 1 
ATOM 4271 C CB  . ASP A 0 564 . -69.672  -20.077 53.227   1.00 46.18 564 A 1 
ATOM 4272 O O   . ASP A 0 564 . -71.085  -16.891 54.066   1.00 46.18 564 A 1 
ATOM 4273 C CG  . ASP A 0 564 . -68.640  -20.118 54.359   1.00 46.18 564 A 1 
ATOM 4274 O OD1 . ASP A 0 564 . -68.719  -19.215 55.217   1.00 46.18 564 A 1 
ATOM 4275 O OD2 . ASP A 0 564 . -67.731  -20.978 54.271   1.00 46.18 564 A 1 
ATOM 4276 N N   . ARG A 0 565 . -72.418  -18.532 53.339   1.00 41.12 565 A 1 
ATOM 4277 C CA  . ARG A 0 565 . -73.644  -18.056 53.998   1.00 41.12 565 A 1 
ATOM 4278 C C   . ARG A 0 565 . -74.561  -19.238 54.265   1.00 41.12 565 A 1 
ATOM 4279 C CB  . ARG A 0 565 . -74.431  -17.042 53.148   1.00 41.12 565 A 1 
ATOM 4280 O O   . ARG A 0 565 . -75.365  -19.602 53.403   1.00 41.12 565 A 1 
ATOM 4281 C CG  . ARG A 0 565 . -73.848  -15.635 53.019   1.00 41.12 565 A 1 
ATOM 4282 C CD  . ARG A 0 565 . -74.951  -14.763 52.400   1.00 41.12 565 A 1 
ATOM 4283 N NE  . ARG A 0 565 . -74.431  -13.498 51.856   1.00 41.12 565 A 1 
ATOM 4284 N NH1 . ARG A 0 565 . -76.421  -12.716 51.019   1.00 41.12 565 A 1 
ATOM 4285 N NH2 . ARG A 0 565 . -74.538  -11.591 50.616   1.00 41.12 565 A 1 
ATOM 4286 C CZ  . ARG A 0 565 . -75.130  -12.609 51.174   1.00 41.12 565 A 1 
ATOM 4287 N N   . ASP A 0 566 . -74.524  -19.748 55.483   1.00 47.90 566 A 1 
ATOM 4288 C CA  . ASP A 0 566 . -75.412  -20.831 55.887   1.00 47.90 566 A 1 
ATOM 4289 C C   . ASP A 0 566 . -76.777  -20.275 56.316   1.00 47.90 566 A 1 
ATOM 4290 C CB  . ASP A 0 566 . -74.701  -21.730 56.907   1.00 47.90 566 A 1 
ATOM 4291 O O   . ASP A 0 566 . -77.023  -19.892 57.460   1.00 47.90 566 A 1 
ATOM 4292 C CG  . ASP A 0 566 . -73.678  -22.662 56.233   1.00 47.90 566 A 1 
ATOM 4293 O OD1 . ASP A 0 566 . -73.438  -22.502 55.011   1.00 47.90 566 A 1 
ATOM 4294 O OD2 . ASP A 0 566 . -73.219  -23.587 56.931   1.00 47.90 566 A 1 
ATOM 4295 N N   . GLN A 0 567 . -77.701  -20.204 55.352   1.00 38.58 567 A 1 
ATOM 4296 C CA  . GLN A 0 567 . -79.105  -19.894 55.620   1.00 38.58 567 A 1 
ATOM 4297 C C   . GLN A 0 567 . -79.813  -21.103 56.243   1.00 38.58 567 A 1 
ATOM 4298 C CB  . GLN A 0 567 . -79.833  -19.430 54.348   1.00 38.58 567 A 1 
ATOM 4299 O O   . GLN A 0 567 . -80.272  -22.005 55.542   1.00 38.58 567 A 1 
ATOM 4300 C CG  . GLN A 0 567 . -79.510  -17.974 53.987   1.00 38.58 567 A 1 
ATOM 4301 C CD  . GLN A 0 567 . -80.415  -17.424 52.886   1.00 38.58 567 A 1 
ATOM 4302 N NE2 . GLN A 0 567 . -80.562  -16.120 52.791   1.00 38.58 567 A 1 
ATOM 4303 O OE1 . GLN A 0 567 . -81.019  -18.120 52.091   1.00 38.58 567 A 1 
ATOM 4304 N N   . TYR A 0 568 . -79.964  -21.094 57.567   1.00 34.84 568 A 1 
ATOM 4305 C CA  . TYR A 0 568 . -80.806  -22.064 58.263   1.00 34.84 568 A 1 
ATOM 4306 C C   . TYR A 0 568 . -82.284  -21.650 58.224   1.00 34.84 568 A 1 
ATOM 4307 C CB  . TYR A 0 568 . -80.315  -22.254 59.703   1.00 34.84 568 A 1 
ATOM 4308 O O   . TYR A 0 568 . -82.674  -20.647 58.825   1.00 34.84 568 A 1 
ATOM 4309 C CG  . TYR A 0 568 . -80.933  -23.463 60.381   1.00 34.84 568 A 1 
ATOM 4310 C CD1 . TYR A 0 568 . -82.134  -23.346 61.111   1.00 34.84 568 A 1 
ATOM 4311 C CD2 . TYR A 0 568 . -80.296  -24.713 60.270   1.00 34.84 568 A 1 
ATOM 4312 C CE1 . TYR A 0 568 . -82.687  -24.480 61.740   1.00 34.84 568 A 1 
ATOM 4313 C CE2 . TYR A 0 568 . -80.842  -25.846 60.901   1.00 34.84 568 A 1 
ATOM 4314 O OH  . TYR A 0 568 . -82.559  -26.819 62.263   1.00 34.84 568 A 1 
ATOM 4315 C CZ  . TYR A 0 568 . -82.037  -25.729 61.643   1.00 34.84 568 A 1 
ATOM 4316 N N   . GLY A 0 569 . -83.133  -22.452 57.577   1.00 35.51 569 A 1 
ATOM 4317 C CA  . GLY A 0 569 . -84.585  -22.324 57.704   1.00 35.51 569 A 1 
ATOM 4318 C C   . GLY A 0 569 . -85.386  -22.797 56.492   1.00 35.51 569 A 1 
ATOM 4319 O O   . GLY A 0 569 . -85.295  -22.221 55.417   1.00 35.51 569 A 1 
ATOM 4320 N N   . ALA A 0 570 . -86.276  -23.759 56.747   1.00 36.19 570 A 1 
ATOM 4321 C CA  . ALA A 0 570 . -87.308  -24.295 55.855   1.00 36.19 570 A 1 
ATOM 4322 C C   . ALA A 0 570 . -86.885  -25.334 54.796   1.00 36.19 570 A 1 
ATOM 4323 C CB  . ALA A 0 570 . -88.206  -23.182 55.296   1.00 36.19 570 A 1 
ATOM 4324 O O   . ALA A 0 570 . -85.822  -25.323 54.187   1.00 36.19 570 A 1 
ATOM 4325 N N   . SER A 0 571 . -87.794  -26.290 54.630   1.00 35.67 571 A 1 
ATOM 4326 C CA  . SER A 0 571 . -87.680  -27.498 53.826   1.00 35.67 571 A 1 
ATOM 4327 C C   . SER A 0 571 . -88.074  -27.300 52.361   1.00 35.67 571 A 1 
ATOM 4328 C CB  . SER A 0 571 . -88.634  -28.531 54.437   1.00 35.67 571 A 1 
ATOM 4329 O O   . SER A 0 571 . -89.044  -26.607 52.072   1.00 35.67 571 A 1 
ATOM 4330 O OG  . SER A 0 571 . -89.928  -27.960 54.579   1.00 35.67 571 A 1 
ATOM 4331 N N   . SER A 0 572 . -87.453  -28.120 51.508   1.00 34.83 572 A 1 
ATOM 4332 C CA  . SER A 0 572 . -87.906  -28.574 50.183   1.00 34.83 572 A 1 
ATOM 4333 C C   . SER A 0 572 . -87.964  -27.573 49.014   1.00 34.83 572 A 1 
ATOM 4334 C CB  . SER A 0 572 . -89.211  -29.386 50.276   1.00 34.83 572 A 1 
ATOM 4335 O O   . SER A 0 572 . -88.787  -26.667 49.002   1.00 34.83 572 A 1 
ATOM 4336 O OG  . SER A 0 572 . -90.327  -28.612 50.659   1.00 34.83 572 A 1 
ATOM 4337 N N   . GLN A 0 573 . -87.228  -27.964 47.962   1.00 34.45 573 A 1 
ATOM 4338 C CA  . GLN A 0 573 . -87.354  -27.620 46.534   1.00 34.45 573 A 1 
ATOM 4339 C C   . GLN A 0 573 . -86.595  -26.369 46.029   1.00 34.45 573 A 1 
ATOM 4340 C CB  . GLN A 0 573 . -88.808  -27.792 46.025   1.00 34.45 573 A 1 
ATOM 4341 O O   . GLN A 0 573 . -86.691  -25.275 46.568   1.00 34.45 573 A 1 
ATOM 4342 C CG  . GLN A 0 573 . -89.252  -29.270 46.133   1.00 34.45 573 A 1 
ATOM 4343 C CD  . GLN A 0 573 . -90.754  -29.528 46.025   1.00 34.45 573 A 1 
ATOM 4344 N NE2 . GLN A 0 573 . -91.226  -30.642 46.547   1.00 34.45 573 A 1 
ATOM 4345 O OE1 . GLN A 0 573 . -91.550  -28.790 45.478   1.00 34.45 573 A 1 
ATOM 4346 N N   . ASP A 0 574 . -85.836  -26.617 44.953   1.00 37.43 574 A 1 
ATOM 4347 C CA  . ASP A 0 574 . -85.263  -25.691 43.962   1.00 37.43 574 A 1 
ATOM 4348 C C   . ASP A 0 574 . -84.083  -24.768 44.352   1.00 37.43 574 A 1 
ATOM 4349 C CB  . ASP A 0 574 . -86.397  -25.076 43.123   1.00 37.43 574 A 1 
ATOM 4350 O O   . ASP A 0 574 . -84.093  -23.559 44.131   1.00 37.43 574 A 1 
ATOM 4351 C CG  . ASP A 0 574 . -87.322  -26.154 42.516   1.00 37.43 574 A 1 
ATOM 4352 O OD1 . ASP A 0 574 . -86.919  -27.346 42.479   1.00 37.43 574 A 1 
ATOM 4353 O OD2 . ASP A 0 574 . -88.440  -25.790 42.094   1.00 37.43 574 A 1 
ATOM 4354 N N   . TRP A 0 575 . -82.977  -25.381 44.796   1.00 33.77 575 A 1 
ATOM 4355 C CA  . TRP A 0 575 . -81.624  -24.794 44.747   1.00 33.77 575 A 1 
ATOM 4356 C C   . TRP A 0 575 . -80.906  -25.139 43.427   1.00 33.77 575 A 1 
ATOM 4357 C CB  . TRP A 0 575 . -80.777  -25.329 45.921   1.00 33.77 575 A 1 
ATOM 4358 O O   . TRP A 0 575 . -80.411  -26.258 43.297   1.00 33.77 575 A 1 
ATOM 4359 C CG  . TRP A 0 575 . -80.754  -24.516 47.174   1.00 33.77 575 A 1 
ATOM 4360 C CD1 . TRP A 0 575 . -81.809  -24.274 47.983   1.00 33.77 575 A 1 
ATOM 4361 C CD2 . TRP A 0 575 . -79.609  -23.839 47.785   1.00 33.77 575 A 1 
ATOM 4362 C CE2 . TRP A 0 575 . -80.050  -23.213 48.989   1.00 33.77 575 A 1 
ATOM 4363 C CE3 . TRP A 0 575 . -78.244  -23.690 47.446   1.00 33.77 575 A 1 
ATOM 4364 N NE1 . TRP A 0 575 . -81.395  -23.511 49.060   1.00 33.77 575 A 1 
ATOM 4365 C CH2 . TRP A 0 575 . -77.835  -22.355 49.454   1.00 33.77 575 A 1 
ATOM 4366 C CZ2 . TRP A 0 575 . -79.187  -22.482 49.817   1.00 33.77 575 A 1 
ATOM 4367 C CZ3 . TRP A 0 575 . -77.368  -22.955 48.270   1.00 33.77 575 A 1 
ATOM 4368 N N   . ASN A 0 576 . -80.784  -24.199 42.475   1.00 35.21 576 A 1 
ATOM 4369 C CA  . ASN A 0 576 . -79.767  -24.275 41.406   1.00 35.21 576 A 1 
ATOM 4370 C C   . ASN A 0 576 . -79.548  -22.934 40.659   1.00 35.21 576 A 1 
ATOM 4371 C CB  . ASN A 0 576 . -80.130  -25.393 40.392   1.00 35.21 576 A 1 
ATOM 4372 O O   . ASN A 0 576 . -80.197  -22.697 39.639   1.00 35.21 576 A 1 
ATOM 4373 C CG  . ASN A 0 576 . -78.933  -25.810 39.558   1.00 35.21 576 A 1 
ATOM 4374 N ND2 . ASN A 0 576 . -79.139  -26.632 38.556   1.00 35.21 576 A 1 
ATOM 4375 O OD1 . ASN A 0 576 . -77.797  -25.438 39.799   1.00 35.21 576 A 1 
ATOM 4376 N N   . ALA A 0 577 . -78.655  -22.048 41.138   1.00 33.36 577 A 1 
ATOM 4377 C CA  . ALA A 0 577 . -78.365  -20.783 40.432   1.00 33.36 577 A 1 
ATOM 4378 C C   . ALA A 0 577 . -76.990  -20.099 40.682   1.00 33.36 577 A 1 
ATOM 4379 C CB  . ALA A 0 577 . -79.521  -19.795 40.685   1.00 33.36 577 A 1 
ATOM 4380 O O   . ALA A 0 577 . -76.864  -18.934 40.315   1.00 33.36 577 A 1 
ATOM 4381 N N   . SER A 0 578 . -75.956  -20.744 41.258   1.00 40.13 578 A 1 
ATOM 4382 C CA  . SER A 0 578 . -74.592  -20.149 41.306   1.00 40.13 578 A 1 
ATOM 4383 C C   . SER A 0 578 . -73.459  -21.107 41.744   1.00 40.13 578 A 1 
ATOM 4384 C CB  . SER A 0 578 . -74.555  -18.890 42.207   1.00 40.13 578 A 1 
ATOM 4385 O O   . SER A 0 578 . -72.943  -20.979 42.851   1.00 40.13 578 A 1 
ATOM 4386 O OG  . SER A 0 578 . -74.902  -19.198 43.542   1.00 40.13 578 A 1 
ATOM 4387 N N   . GLN A 0 579 . -73.020  -22.038 40.886   1.00 35.24 579 A 1 
ATOM 4388 C CA  . GLN A 0 579 . -71.709  -22.721 41.015   1.00 35.24 579 A 1 
ATOM 4389 C C   . GLN A 0 579 . -71.133  -23.083 39.632   1.00 35.24 579 A 1 
ATOM 4390 C CB  . GLN A 0 579 . -71.752  -23.961 41.941   1.00 35.24 579 A 1 
ATOM 4391 O O   . GLN A 0 579 . -70.962  -24.250 39.290   1.00 35.24 579 A 1 
ATOM 4392 C CG  . GLN A 0 579 . -71.746  -23.630 43.445   1.00 35.24 579 A 1 
ATOM 4393 C CD  . GLN A 0 579 . -71.206  -24.751 44.333   1.00 35.24 579 A 1 
ATOM 4394 N NE2 . GLN A 0 579 . -71.178  -24.551 45.632   1.00 35.24 579 A 1 
ATOM 4395 O OE1 . GLN A 0 579 . -70.788  -25.811 43.901   1.00 35.24 579 A 1 
ATOM 4396 N N   . GLY A 0 580 . -70.877  -22.078 38.793   1.00 35.21 580 A 1 
ATOM 4397 C CA  . GLY A 0 580 . -70.427  -22.322 37.423   1.00 35.21 580 A 1 
ATOM 4398 C C   . GLY A 0 580 . -69.905  -21.086 36.709   1.00 35.21 580 A 1 
ATOM 4399 O O   . GLY A 0 580 . -70.469  -20.709 35.691   1.00 35.21 580 A 1 
ATOM 4400 N N   . ASP A 0 581 . -68.837  -20.481 37.231   1.00 34.44 581 A 1 
ATOM 4401 C CA  . ASP A 0 581 . -68.027  -19.528 36.462   1.00 34.44 581 A 1 
ATOM 4402 C C   . ASP A 0 581 . -66.557  -19.622 36.909   1.00 34.44 581 A 1 
ATOM 4403 C CB  . ASP A 0 581 . -68.636  -18.106 36.528   1.00 34.44 581 A 1 
ATOM 4404 O O   . ASP A 0 581 . -66.082  -18.890 37.774   1.00 34.44 581 A 1 
ATOM 4405 C CG  . ASP A 0 581 . -68.596  -17.361 35.184   1.00 34.44 581 A 1 
ATOM 4406 O OD1 . ASP A 0 581 . -68.017  -17.903 34.212   1.00 34.44 581 A 1 
ATOM 4407 O OD2 . ASP A 0 581 . -69.173  -16.252 35.135   1.00 34.44 581 A 1 
ATOM 4408 N N   . HIS A 0 582 . -65.855  -20.644 36.404   1.00 36.23 582 A 1 
ATOM 4409 C CA  . HIS A 0 582 . -64.469  -20.945 36.783   1.00 36.23 582 A 1 
ATOM 4410 C C   . HIS A 0 582 . -63.640  -21.415 35.575   1.00 36.23 582 A 1 
ATOM 4411 C CB  . HIS A 0 582 . -64.434  -21.905 37.989   1.00 36.23 582 A 1 
ATOM 4412 O O   . HIS A 0 582 . -63.022  -22.481 35.596   1.00 36.23 582 A 1 
ATOM 4413 C CG  . HIS A 0 582 . -63.177  -21.756 38.814   1.00 36.23 582 A 1 
ATOM 4414 C CD2 . HIS A 0 582 . -63.089  -21.210 40.067   1.00 36.23 582 A 1 
ATOM 4415 N ND1 . HIS A 0 582 . -61.897  -22.078 38.424   1.00 36.23 582 A 1 
ATOM 4416 C CE1 . HIS A 0 582 . -61.059  -21.737 39.420   1.00 36.23 582 A 1 
ATOM 4417 N NE2 . HIS A 0 582 . -61.743  -21.213 40.448   1.00 36.23 582 A 1 
ATOM 4418 N N   . THR A 0 583 . -63.614  -20.607 34.509   1.00 37.34 583 A 1 
ATOM 4419 C CA  . THR A 0 583 . -62.737  -20.837 33.347   1.00 37.34 583 A 1 
ATOM 4420 C C   . THR A 0 583 . -62.261  -19.533 32.706   1.00 37.34 583 A 1 
ATOM 4421 C CB  . THR A 0 583 . -63.373  -21.737 32.256   1.00 37.34 583 A 1 
ATOM 4422 O O   . THR A 0 583 . -63.023  -18.867 32.018   1.00 37.34 583 A 1 
ATOM 4423 C CG2 . THR A 0 583 . -62.678  -23.096 32.192   1.00 37.34 583 A 1 
ATOM 4424 O OG1 . THR A 0 583 . -64.749  -21.980 32.456   1.00 37.34 583 A 1 
ATOM 4425 N N   . GLY A 0 584 . -60.972  -19.229 32.902   1.00 32.09 584 A 1 
ATOM 4426 C CA  . GLY A 0 584 . -60.096  -18.468 32.000   1.00 32.09 584 A 1 
ATOM 4427 C C   . GLY A 0 584 . -60.618  -17.159 31.398   1.00 32.09 584 A 1 
ATOM 4428 O O   . GLY A 0 584 . -61.194  -17.164 30.313   1.00 32.09 584 A 1 
ATOM 4429 N N   . TYR A 0 585 . -60.274  -16.024 32.017   1.00 33.74 585 A 1 
ATOM 4430 C CA  . TYR A 0 585 . -60.507  -14.701 31.426   1.00 33.74 585 A 1 
ATOM 4431 C C   . TYR A 0 585 . -59.301  -13.753 31.550   1.00 33.74 585 A 1 
ATOM 4432 C CB  . TYR A 0 585 . -61.849  -14.130 31.914   1.00 33.74 585 A 1 
ATOM 4433 O O   . TYR A 0 585 . -59.415  -12.621 32.016   1.00 33.74 585 A 1 
ATOM 4434 C CG  . TYR A 0 585 . -62.599  -13.390 30.825   1.00 33.74 585 A 1 
ATOM 4435 C CD1 . TYR A 0 585 . -62.753  -11.995 30.887   1.00 33.74 585 A 1 
ATOM 4436 C CD2 . TYR A 0 585 . -63.174  -14.115 29.762   1.00 33.74 585 A 1 
ATOM 4437 C CE1 . TYR A 0 585 . -63.507  -11.334 29.902   1.00 33.74 585 A 1 
ATOM 4438 C CE2 . TYR A 0 585 . -63.892  -13.449 28.749   1.00 33.74 585 A 1 
ATOM 4439 O OH  . TYR A 0 585 . -64.752  -11.385 27.856   1.00 33.74 585 A 1 
ATOM 4440 C CZ  . TYR A 0 585 . -64.057  -12.050 28.819   1.00 33.74 585 A 1 
ATOM 4441 N N   . GLY A 0 586 . -58.134  -14.216 31.086   1.00 40.19 586 A 1 
ATOM 4442 C CA  . GLY A 0 586 . -57.013  -13.333 30.750   1.00 40.19 586 A 1 
ATOM 4443 C C   . GLY A 0 586 . -57.379  -12.497 29.521   1.00 40.19 586 A 1 
ATOM 4444 O O   . GLY A 0 586 . -57.622  -13.046 28.445   1.00 40.19 586 A 1 
ATOM 4445 N N   . LYS A 0 587 . -57.494  -11.176 29.689   1.00 39.66 587 A 1 
ATOM 4446 C CA  . LYS A 0 587 . -58.090  -10.266 28.704   1.00 39.66 587 A 1 
ATOM 4447 C C   . LYS A 0 587 . -57.114  -9.137  28.360   1.00 39.66 587 A 1 
ATOM 4448 C CB  . LYS A 0 587 . -59.410  -9.726  29.296   1.00 39.66 587 A 1 
ATOM 4449 O O   . LYS A 0 587 . -56.756  -8.382  29.252   1.00 39.66 587 A 1 
ATOM 4450 C CG  . LYS A 0 587 . -60.446  -9.335  28.234   1.00 39.66 587 A 1 
ATOM 4451 C CD  . LYS A 0 587 . -61.610  -8.577  28.888   1.00 39.66 587 A 1 
ATOM 4452 C CE  . LYS A 0 587 . -62.841  -8.576  27.974   1.00 39.66 587 A 1 
ATOM 4453 N NZ  . LYS A 0 587 . -64.016  -7.957  28.638   1.00 39.66 587 A 1 
ATOM 4454 N N   . ALA A 0 588 . -56.826  -8.970  27.061   1.00 38.98 588 A 1 
ATOM 4455 C CA  . ALA A 0 588 . -55.958  -7.933  26.469   1.00 38.98 588 A 1 
ATOM 4456 C C   . ALA A 0 588 . -54.461  -8.049  26.864   1.00 38.98 588 A 1 
ATOM 4457 C CB  . ALA A 0 588 . -56.578  -6.547  26.724   1.00 38.98 588 A 1 
ATOM 4458 O O   . ALA A 0 588 . -54.135  -8.406  27.982   1.00 38.98 588 A 1 
ATOM 4459 N N   . TYR A 0 589 . -53.488  -7.794  25.986   1.00 37.75 589 A 1 
ATOM 4460 C CA  . TYR A 0 589 . -53.508  -6.916  24.810   1.00 37.75 589 A 1 
ATOM 4461 C C   . TYR A 0 589 . -53.641  -7.626  23.456   1.00 37.75 589 A 1 
ATOM 4462 C CB  . TYR A 0 589 . -52.236  -6.055  24.833   1.00 37.75 589 A 1 
ATOM 4463 O O   . TYR A 0 589 . -53.025  -8.654  23.199   1.00 37.75 589 A 1 
ATOM 4464 C CG  . TYR A 0 589 . -52.394  -4.775  25.628   1.00 37.75 589 A 1 
ATOM 4465 C CD1 . TYR A 0 589 . -52.401  -3.538  24.954   1.00 37.75 589 A 1 
ATOM 4466 C CD2 . TYR A 0 589 . -52.550  -4.815  27.029   1.00 37.75 589 A 1 
ATOM 4467 C CE1 . TYR A 0 589 . -52.570  -2.343  25.677   1.00 37.75 589 A 1 
ATOM 4468 C CE2 . TYR A 0 589 . -52.717  -3.620  27.754   1.00 37.75 589 A 1 
ATOM 4469 O OH  . TYR A 0 589 . -52.883  -1.221  27.765   1.00 37.75 589 A 1 
ATOM 4470 C CZ  . TYR A 0 589 . -52.726  -2.381  27.077   1.00 37.75 589 A 1 
ATOM 4471 N N   . GLY A 0 590 . -54.416  -7.017  22.554   1.00 36.62 590 A 1 
ATOM 4472 C CA  . GLY A 0 590 . -54.538  -7.444  21.163   1.00 36.62 590 A 1 
ATOM 4473 C C   . GLY A 0 590 . -54.665  -6.253  20.216   1.00 36.62 590 A 1 
ATOM 4474 O O   . GLY A 0 590 . -55.648  -5.518  20.263   1.00 36.62 590 A 1 
ATOM 4475 N N   . GLY A 0 591 . -53.685  -6.107  19.327   1.00 38.65 591 A 1 
ATOM 4476 C CA  . GLY A 0 591 . -53.678  -5.182  18.195   1.00 38.65 591 A 1 
ATOM 4477 C C   . GLY A 0 591 . -52.414  -5.423  17.356   1.00 38.65 591 A 1 
ATOM 4478 O O   . GLY A 0 591 . -51.335  -5.484  17.922   1.00 38.65 591 A 1 
ATOM 4479 N N   . ALA A 0 592 . -52.462  -5.601  16.034   1.00 37.92 592 A 1 
ATOM 4480 C CA  . ALA A 0 592 . -53.619  -5.684  15.142   1.00 37.92 592 A 1 
ATOM 4481 C C   . ALA A 0 592 . -53.270  -6.441  13.837   1.00 37.92 592 A 1 
ATOM 4482 C CB  . ALA A 0 592 . -54.068  -4.250  14.811   1.00 37.92 592 A 1 
ATOM 4483 O O   . ALA A 0 592 . -52.107  -6.489  13.452   1.00 37.92 592 A 1 
ATOM 4484 N N   . LYS A 0 593 . -54.313  -6.886  13.110   1.00 40.25 593 A 1 
ATOM 4485 C CA  . LYS A 0 593 . -54.315  -7.521  11.763   1.00 40.25 593 A 1 
ATOM 4486 C C   . LYS A 0 593 . -53.715  -8.946  11.668   1.00 40.25 593 A 1 
ATOM 4487 C CB  . LYS A 0 593 . -53.611  -6.620  10.720   1.00 40.25 593 A 1 
ATOM 4488 O O   . LYS A 0 593 . -52.690  -9.210  12.268   1.00 40.25 593 A 1 
ATOM 4489 C CG  . LYS A 0 593 . -54.153  -5.189  10.564   1.00 40.25 593 A 1 
ATOM 4490 C CD  . LYS A 0 593 . -53.230  -4.400  9.621    1.00 40.25 593 A 1 
ATOM 4491 C CE  . LYS A 0 593 . -53.723  -2.964  9.405    1.00 40.25 593 A 1 
ATOM 4492 N NZ  . LYS A 0 593 . -52.724  -2.160  8.653    1.00 40.25 593 A 1 
ATOM 4493 N N   . ALA A 0 594 . -54.218  -9.880  10.848   1.00 35.64 594 A 1 
ATOM 4494 C CA  . ALA A 0 594 . -55.545  -10.113 10.239   1.00 35.64 594 A 1 
ATOM 4495 C C   . ALA A 0 594 . -55.543  -11.496 9.506    1.00 35.64 594 A 1 
ATOM 4496 C CB  . ALA A 0 594 . -55.905  -8.978  9.260    1.00 35.64 594 A 1 
ATOM 4497 O O   . ALA A 0 594 . -54.521  -12.169 9.471    1.00 35.64 594 A 1 
ATOM 4498 N N   . TYR A 0 595 . -56.687  -11.875 8.908    1.00 36.69 595 A 1 
ATOM 4499 C CA  . TYR A 0 595 . -56.912  -12.876 7.830    1.00 36.69 595 A 1 
ATOM 4500 C C   . TYR A 0 595 . -56.525  -14.381 7.990    1.00 36.69 595 A 1 
ATOM 4501 C CB  . TYR A 0 595 . -56.517  -12.311 6.436    1.00 36.69 595 A 1 
ATOM 4502 O O   . TYR A 0 595 . -55.427  -14.793 7.639    1.00 36.69 595 A 1 
ATOM 4503 C CG  . TYR A 0 595 . -55.390  -11.287 6.371    1.00 36.69 595 A 1 
ATOM 4504 C CD1 . TYR A 0 595 . -55.680  -9.935  6.096    1.00 36.69 595 A 1 
ATOM 4505 C CD2 . TYR A 0 595 . -54.058  -11.677 6.610    1.00 36.69 595 A 1 
ATOM 4506 C CE1 . TYR A 0 595 . -54.656  -8.967  6.138    1.00 36.69 595 A 1 
ATOM 4507 C CE2 . TYR A 0 595 . -53.034  -10.711 6.673    1.00 36.69 595 A 1 
ATOM 4508 O OH  . TYR A 0 595 . -52.377  -8.397  6.599    1.00 36.69 595 A 1 
ATOM 4509 C CZ  . TYR A 0 595 . -53.337  -9.349  6.463    1.00 36.69 595 A 1 
ATOM 4510 N N   . GLY A 0 596 . -57.554  -15.215 8.263    1.00 38.88 596 A 1 
ATOM 4511 C CA  . GLY A 0 596 . -57.730  -16.606 7.764    1.00 38.88 596 A 1 
ATOM 4512 C C   . GLY A 0 596 . -57.237  -17.768 8.658    1.00 38.88 596 A 1 
ATOM 4513 O O   . GLY A 0 596 . -56.152  -17.686 9.207    1.00 38.88 596 A 1 
ATOM 4514 N N   . GLY A 0 597 . -57.944  -18.901 8.834    1.00 37.12 597 A 1 
ATOM 4515 C CA  . GLY A 0 597 . -59.321  -19.292 8.460    1.00 37.12 597 A 1 
ATOM 4516 C C   . GLY A 0 597 . -59.573  -20.822 8.573    1.00 37.12 597 A 1 
ATOM 4517 O O   . GLY A 0 597 . -58.627  -21.582 8.421    1.00 37.12 597 A 1 
ATOM 4518 N N   . HIS A 0 598 . -60.846  -21.259 8.728    1.00 38.79 598 A 1 
ATOM 4519 C CA  . HIS A 0 598 . -61.355  -22.663 8.594    1.00 38.79 598 A 1 
ATOM 4520 C C   . HIS A 0 598 . -60.909  -23.709 9.669    1.00 38.79 598 A 1 
ATOM 4521 C CB  . HIS A 0 598 . -61.016  -23.155 7.161    1.00 38.79 598 A 1 
ATOM 4522 O O   . HIS A 0 598 . -59.782  -23.648 10.130   1.00 38.79 598 A 1 
ATOM 4523 C CG  . HIS A 0 598 . -62.191  -23.572 6.321    1.00 38.79 598 A 1 
ATOM 4524 C CD2 . HIS A 0 598 . -62.416  -24.820 5.806    1.00 38.79 598 A 1 
ATOM 4525 N ND1 . HIS A 0 598 . -63.221  -22.763 5.893    1.00 38.79 598 A 1 
ATOM 4526 C CE1 . HIS A 0 598 . -64.059  -23.515 5.160    1.00 38.79 598 A 1 
ATOM 4527 N NE2 . HIS A 0 598 . -63.616  -24.778 5.090    1.00 38.79 598 A 1 
ATOM 4528 N N   . ALA A 0 599 . -61.652  -24.756 10.093   1.00 44.75 599 A 1 
ATOM 4529 C CA  . ALA A 0 599 . -63.094  -25.100 10.178   1.00 44.75 599 A 1 
ATOM 4530 C C   . ALA A 0 599 . -63.292  -26.352 11.116   1.00 44.75 599 A 1 
ATOM 4531 C CB  . ALA A 0 599 . -63.657  -25.398 8.785    1.00 44.75 599 A 1 
ATOM 4532 O O   . ALA A 0 599 . -62.293  -26.993 11.440   1.00 44.75 599 A 1 
ATOM 4533 N N   . PRO A 0 600 . -64.519  -26.725 11.575   1.00 44.72 600 A 1 
ATOM 4534 C CA  . PRO A 0 600 . -64.732  -27.681 12.692   1.00 44.72 600 A 1 
ATOM 4535 C C   . PRO A 0 600 . -65.467  -29.017 12.364   1.00 44.72 600 A 1 
ATOM 4536 C CB  . PRO A 0 600 . -65.595  -26.858 13.651   1.00 44.72 600 A 1 
ATOM 4537 O O   . PRO A 0 600 . -66.166  -29.117 11.360   1.00 44.72 600 A 1 
ATOM 4538 C CG  . PRO A 0 600 . -66.564  -26.156 12.693   1.00 44.72 600 A 1 
ATOM 4539 C CD  . PRO A 0 600 . -65.741  -25.941 11.418   1.00 44.72 600 A 1 
ATOM 4540 N N   . ALA A 0 601 . -65.414  -30.002 13.284   1.00 39.07 601 A 1 
ATOM 4541 C CA  . ALA A 0 601 . -66.261  -31.222 13.345   1.00 39.07 601 A 1 
ATOM 4542 C C   . ALA A 0 601 . -66.307  -31.765 14.807   1.00 39.07 601 A 1 
ATOM 4543 C CB  . ALA A 0 601 . -65.660  -32.263 12.386   1.00 39.07 601 A 1 
ATOM 4544 O O   . ALA A 0 601 . -65.258  -31.862 15.429   1.00 39.07 601 A 1 
ATOM 4545 N N   . HIS A 0 602 . -67.444  -31.911 15.513   1.00 40.23 602 A 1 
ATOM 4546 C CA  . HIS A 0 602 . -68.586  -32.859 15.409   1.00 40.23 602 A 1 
ATOM 4547 C C   . HIS A 0 602 . -68.429  -34.207 16.165   1.00 40.23 602 A 1 
ATOM 4548 C CB  . HIS A 0 602 . -69.121  -33.074 13.978   1.00 40.23 602 A 1 
ATOM 4549 O O   . HIS A 0 602 . -67.580  -35.020 15.825   1.00 40.23 602 A 1 
ATOM 4550 C CG  . HIS A 0 602 . -70.239  -32.146 13.574   1.00 40.23 602 A 1 
ATOM 4551 C CD2 . HIS A 0 602 . -71.251  -32.445 12.702   1.00 40.23 602 A 1 
ATOM 4552 N ND1 . HIS A 0 602 . -70.463  -30.865 14.029   1.00 40.23 602 A 1 
ATOM 4553 C CE1 . HIS A 0 602 . -71.584  -30.408 13.446   1.00 40.23 602 A 1 
ATOM 4554 N NE2 . HIS A 0 602 . -72.107  -31.342 12.639   1.00 40.23 602 A 1 
ATOM 4555 N N   . GLY A 0 603 . -69.337  -34.477 17.125   1.00 39.56 603 A 1 
ATOM 4556 C CA  . GLY A 0 603 . -69.511  -35.777 17.805   1.00 39.56 603 A 1 
ATOM 4557 C C   . GLY A 0 603 . -70.565  -35.743 18.935   1.00 39.56 603 A 1 
ATOM 4558 O O   . GLY A 0 603 . -70.350  -35.094 19.950   1.00 39.56 603 A 1 
ATOM 4559 N N   . TYR A 0 604 . -71.713  -36.417 18.761   1.00 39.07 604 A 1 
ATOM 4560 C CA  . TYR A 0 604 . -72.879  -36.412 19.678   1.00 39.07 604 A 1 
ATOM 4561 C C   . TYR A 0 604 . -73.066  -37.749 20.437   1.00 39.07 604 A 1 
ATOM 4562 C CB  . TYR A 0 604 . -74.168  -36.152 18.862   1.00 39.07 604 A 1 
ATOM 4563 O O   . TYR A 0 604 . -72.751  -38.807 19.899   1.00 39.07 604 A 1 
ATOM 4564 C CG  . TYR A 0 604 . -74.618  -34.713 18.671   1.00 39.07 604 A 1 
ATOM 4565 C CD1 . TYR A 0 604 . -75.700  -34.216 19.427   1.00 39.07 604 A 1 
ATOM 4566 C CD2 . TYR A 0 604 . -74.035  -33.906 17.673   1.00 39.07 604 A 1 
ATOM 4567 C CE1 . TYR A 0 604 . -76.207  -32.926 19.178   1.00 39.07 604 A 1 
ATOM 4568 C CE2 . TYR A 0 604 . -74.536  -32.611 17.424   1.00 39.07 604 A 1 
ATOM 4569 O OH  . TYR A 0 604 . -76.144  -30.890 17.929   1.00 39.07 604 A 1 
ATOM 4570 C CZ  . TYR A 0 604 . -75.630  -32.123 18.173   1.00 39.07 604 A 1 
ATOM 4571 N N   . GLY A 0 605 . -73.723  -37.724 21.610   1.00 41.87 605 A 1 
ATOM 4572 C CA  . GLY A 0 605 . -74.282  -38.903 22.311   1.00 41.87 605 A 1 
ATOM 4573 C C   . GLY A 0 605 . -75.356  -38.502 23.346   1.00 41.87 605 A 1 
ATOM 4574 O O   . GLY A 0 605 . -75.195  -37.476 24.000   1.00 41.87 605 A 1 
ATOM 4575 N N   . LYS A 0 606 . -76.494  -39.222 23.452   1.00 39.98 606 A 1 
ATOM 4576 C CA  . LYS A 0 606 . -77.755  -38.682 24.036   1.00 39.98 606 A 1 
ATOM 4577 C C   . LYS A 0 606 . -78.646  -39.719 24.771   1.00 39.98 606 A 1 
ATOM 4578 C CB  . LYS A 0 606 . -78.545  -38.055 22.859   1.00 39.98 606 A 1 
ATOM 4579 O O   . LYS A 0 606 . -78.864  -40.803 24.241   1.00 39.98 606 A 1 
ATOM 4580 C CG  . LYS A 0 606 . -79.538  -36.944 23.237   1.00 39.98 606 A 1 
ATOM 4581 C CD  . LYS A 0 606 . -80.385  -36.547 22.014   1.00 39.98 606 A 1 
ATOM 4582 C CE  . LYS A 0 606 . -81.238  -35.305 22.302   1.00 39.98 606 A 1 
ATOM 4583 N NZ  . LYS A 0 606 . -82.168  -34.996 21.184   1.00 39.98 606 A 1 
ATOM 4584 N N   . GLY A 0 607 . -79.301  -39.309 25.874   1.00 40.89 607 A 1 
ATOM 4585 C CA  . GLY A 0 607 . -80.494  -39.952 26.496   1.00 40.89 607 A 1 
ATOM 4586 C C   . GLY A 0 607 . -80.222  -41.109 27.489   1.00 40.89 607 A 1 
ATOM 4587 O O   . GLY A 0 607 . -79.121  -41.638 27.496   1.00 40.89 607 A 1 
ATOM 4588 N N   . HIS A 0 608 . -81.143  -41.568 28.358   1.00 38.30 608 A 1 
ATOM 4589 C CA  . HIS A 0 608 . -82.613  -41.381 28.472   1.00 38.30 608 A 1 
ATOM 4590 C C   . HIS A 0 608 . -83.099  -41.179 29.949   1.00 38.30 608 A 1 
ATOM 4591 C CB  . HIS A 0 608 . -83.299  -42.559 27.741   1.00 38.30 608 A 1 
ATOM 4592 O O   . HIS A 0 608 . -82.361  -40.605 30.740   1.00 38.30 608 A 1 
ATOM 4593 C CG  . HIS A 0 608 . -83.492  -42.299 26.268   1.00 38.30 608 A 1 
ATOM 4594 C CD2 . HIS A 0 608 . -84.652  -41.884 25.669   1.00 38.30 608 A 1 
ATOM 4595 N ND1 . HIS A 0 608 . -82.544  -42.413 25.276   1.00 38.30 608 A 1 
ATOM 4596 C CE1 . HIS A 0 608 . -83.116  -42.062 24.113   1.00 38.30 608 A 1 
ATOM 4597 N NE2 . HIS A 0 608 . -84.400  -41.719 24.305   1.00 38.30 608 A 1 
ATOM 4598 N N   . SER A 0 609 . -84.367  -41.485 30.300   1.00 36.64 609 A 1 
ATOM 4599 C CA  . SER A 0 609 . -85.204  -40.677 31.224   1.00 36.64 609 A 1 
ATOM 4600 C C   . SER A 0 609 . -86.276  -41.463 32.047   1.00 36.64 609 A 1 
ATOM 4601 C CB  . SER A 0 609 . -85.883  -39.644 30.302   1.00 36.64 609 A 1 
ATOM 4602 O O   . SER A 0 609 . -86.517  -42.629 31.760   1.00 36.64 609 A 1 
ATOM 4603 O OG  . SER A 0 609 . -86.706  -38.708 30.966   1.00 36.64 609 A 1 
ATOM 4604 N N   . TYR A 0 610 . -86.941  -40.750 32.985   1.00 36.29 610 A 1 
ATOM 4605 C CA  . TYR A 0 610 . -88.323  -40.856 33.549   1.00 36.29 610 A 1 
ATOM 4606 C C   . TYR A 0 610 . -88.783  -41.883 34.638   1.00 36.29 610 A 1 
ATOM 4607 C CB  . TYR A 0 610 . -89.381  -40.706 32.431   1.00 36.29 610 A 1 
ATOM 4608 O O   . TYR A 0 610 . -88.606  -43.087 34.521   1.00 36.29 610 A 1 
ATOM 4609 C CG  . TYR A 0 610 . -89.521  -41.875 31.466   1.00 36.29 610 A 1 
ATOM 4610 C CD1 . TYR A 0 610 . -88.990  -41.783 30.163   1.00 36.29 610 A 1 
ATOM 4611 C CD2 . TYR A 0 610 . -90.175  -43.058 31.864   1.00 36.29 610 A 1 
ATOM 4612 C CE1 . TYR A 0 610 . -89.035  -42.890 29.293   1.00 36.29 610 A 1 
ATOM 4613 C CE2 . TYR A 0 610 . -90.241  -44.162 30.993   1.00 36.29 610 A 1 
ATOM 4614 O OH  . TYR A 0 610 . -89.692  -45.168 28.891   1.00 36.29 610 A 1 
ATOM 4615 C CZ  . TYR A 0 610 . -89.650  -44.089 29.717   1.00 36.29 610 A 1 
ATOM 4616 N N   . GLY A 0 611 . -89.575  -41.361 35.611   1.00 42.14 611 A 1 
ATOM 4617 C CA  . GLY A 0 611 . -90.668  -42.029 36.381   1.00 42.14 611 A 1 
ATOM 4618 C C   . GLY A 0 611 . -90.361  -42.552 37.812   1.00 42.14 611 A 1 
ATOM 4619 O O   . GLY A 0 611 . -89.315  -43.146 38.012   1.00 42.14 611 A 1 
ATOM 4620 N N   . GLY A 0 612 . -91.210  -42.432 38.860   1.00 39.47 612 A 1 
ATOM 4621 C CA  . GLY A 0 612 . -92.465  -41.669 39.069   1.00 39.47 612 A 1 
ATOM 4622 C C   . GLY A 0 612 . -93.270  -42.028 40.367   1.00 39.47 612 A 1 
ATOM 4623 O O   . GLY A 0 612 . -93.284  -43.178 40.775   1.00 39.47 612 A 1 
ATOM 4624 N N   . LYS A 0 613 . -93.993  -41.041 40.948   1.00 39.73 613 A 1 
ATOM 4625 C CA  . LYS A 0 613 . -95.194  -41.068 41.863   1.00 39.73 613 A 1 
ATOM 4626 C C   . LYS A 0 613 . -95.250  -41.775 43.263   1.00 39.73 613 A 1 
ATOM 4627 C CB  . LYS A 0 613 . -96.442  -41.497 41.066   1.00 39.73 613 A 1 
ATOM 4628 O O   . LYS A 0 613 . -95.477  -42.970 43.358   1.00 39.73 613 A 1 
ATOM 4629 C CG  . LYS A 0 613 . -96.846  -40.499 39.971   1.00 39.73 613 A 1 
ATOM 4630 C CD  . LYS A 0 613 . -98.271  -40.790 39.481   1.00 39.73 613 A 1 
ATOM 4631 C CE  . LYS A 0 613 . -98.696  -39.747 38.442   1.00 39.73 613 A 1 
ATOM 4632 N NZ  . LYS A 0 613 . -100.135 -39.872 38.098   1.00 39.73 613 A 1 
ATOM 4633 N N   . VAL A 0 614 . -95.299  -40.942 44.326   1.00 37.35 614 A 1 
ATOM 4634 C CA  . VAL A 0 614 . -96.343  -40.741 45.400   1.00 37.35 614 A 1 
ATOM 4635 C C   . VAL A 0 614 . -97.203  -41.911 45.971   1.00 37.35 614 A 1 
ATOM 4636 C CB  . VAL A 0 614 . -97.326  -39.631 44.927   1.00 37.35 614 A 1 
ATOM 4637 O O   . VAL A 0 614 . -97.962  -42.519 45.223   1.00 37.35 614 A 1 
ATOM 4638 C CG1 . VAL A 0 614 . -98.378  -39.234 45.978   1.00 37.35 614 A 1 
ATOM 4639 C CG2 . VAL A 0 614 . -96.595  -38.331 44.548   1.00 37.35 614 A 1 
ATOM 4640 N N   . GLY A 0 615 . -97.308  -42.027 47.324   1.00 41.03 615 A 1 
ATOM 4641 C CA  . GLY A 0 615 . -98.468  -42.669 48.013   1.00 41.03 615 A 1 
ATOM 4642 C C   . GLY A 0 615 . -98.487  -42.842 49.570   1.00 41.03 615 A 1 
ATOM 4643 O O   . GLY A 0 615 . -97.955  -43.822 50.064   1.00 41.03 615 A 1 
ATOM 4644 N N   . TYR A 0 616 . -99.195  -41.950 50.299   1.00 38.25 616 A 1 
ATOM 4645 C CA  . TYR A 0 616 . -100.010 -42.094 51.557   1.00 38.25 616 A 1 
ATOM 4646 C C   . TYR A 0 616 . -99.639  -42.940 52.823   1.00 38.25 616 A 1 
ATOM 4647 C CB  . TYR A 0 616 . -101.423 -42.537 51.131   1.00 38.25 616 A 1 
ATOM 4648 O O   . TYR A 0 616 . -99.425  -44.141 52.728   1.00 38.25 616 A 1 
ATOM 4649 C CG  . TYR A 0 616 . -102.249 -41.442 50.493   1.00 38.25 616 A 1 
ATOM 4650 C CD1 . TYR A 0 616 . -103.077 -40.640 51.303   1.00 38.25 616 A 1 
ATOM 4651 C CD2 . TYR A 0 616 . -102.188 -41.218 49.104   1.00 38.25 616 A 1 
ATOM 4652 C CE1 . TYR A 0 616 . -103.840 -39.606 50.729   1.00 38.25 616 A 1 
ATOM 4653 C CE2 . TYR A 0 616 . -102.940 -40.176 48.529   1.00 38.25 616 A 1 
ATOM 4654 O OH  . TYR A 0 616 . -104.491 -38.370 48.775   1.00 38.25 616 A 1 
ATOM 4655 C CZ  . TYR A 0 616 . -103.766 -39.370 49.339   1.00 38.25 616 A 1 
ATOM 4656 N N   . GLY A 0 617 . -99.906  -42.376 54.036   1.00 40.83 617 A 1 
ATOM 4657 C CA  . GLY A 0 617 . -100.571 -43.128 55.146   1.00 40.83 617 A 1 
ATOM 4658 C C   . GLY A 0 617 . -100.401 -42.724 56.649   1.00 40.83 617 A 1 
ATOM 4659 O O   . GLY A 0 617 . -99.581  -43.333 57.323   1.00 40.83 617 A 1 
ATOM 4660 N N   . GLY A 0 618 . -101.266 -41.841 57.213   1.00 39.02 618 A 1 
ATOM 4661 C CA  . GLY A 0 618 . -101.447 -41.551 58.683   1.00 39.02 618 A 1 
ATOM 4662 C C   . GLY A 0 618 . -100.541 -40.440 59.286   1.00 39.02 618 A 1 
ATOM 4663 O O   . GLY A 0 618 . -99.491  -40.187 58.713   1.00 39.02 618 A 1 
ATOM 4664 N N   . LYS A 0 619 . -100.805 -39.638 60.354   1.00 39.72 619 A 1 
ATOM 4665 C CA  . LYS A 0 619 . -101.931 -39.254 61.279   1.00 39.72 619 A 1 
ATOM 4666 C C   . LYS A 0 619 . -102.312 -40.033 62.580   1.00 39.72 619 A 1 
ATOM 4667 C CB  . LYS A 0 619 . -103.216 -38.863 60.518   1.00 39.72 619 A 1 
ATOM 4668 O O   . LYS A 0 619 . -103.150 -40.921 62.496   1.00 39.72 619 A 1 
ATOM 4669 C CG  . LYS A 0 619 . -103.143 -37.529 59.757   1.00 39.72 619 A 1 
ATOM 4670 C CD  . LYS A 0 619 . -104.566 -36.998 59.518   1.00 39.72 619 A 1 
ATOM 4671 C CE  . LYS A 0 619 . -104.555 -35.584 58.930   1.00 39.72 619 A 1 
ATOM 4672 N NZ  . LYS A 0 619 . -105.854 -34.899 59.159   1.00 39.72 619 A 1 
ATOM 4673 N N   . ALA A 0 620 . -101.908 -39.514 63.767   1.00 37.42 620 A 1 
ATOM 4674 C CA  . ALA A 0 620 . -102.708 -39.256 65.011   1.00 37.42 620 A 1 
ATOM 4675 C C   . ALA A 0 620 . -101.841 -38.608 66.140   1.00 37.42 620 A 1 
ATOM 4676 C CB  . ALA A 0 620 . -103.291 -40.568 65.572   1.00 37.42 620 A 1 
ATOM 4677 O O   . ALA A 0 620 . -100.660 -38.919 66.195   1.00 37.42 620 A 1 
ATOM 4678 N N   . TYR A 0 621 . -102.304 -37.856 67.157   1.00 36.51 621 A 1 
ATOM 4679 C CA  . TYR A 0 621 . -103.203 -36.685 67.319   1.00 36.51 621 A 1 
ATOM 4680 C C   . TYR A 0 621 . -103.267 -36.319 68.839   1.00 36.51 621 A 1 
ATOM 4681 C CB  . TYR A 0 621 . -104.650 -36.939 66.827   1.00 36.51 621 A 1 
ATOM 4682 O O   . TYR A 0 621 . -103.587 -37.191 69.638   1.00 36.51 621 A 1 
ATOM 4683 C CG  . TYR A 0 621 . -105.054 -36.222 65.543   1.00 36.51 621 A 1 
ATOM 4684 C CD1 . TYR A 0 621 . -105.028 -34.813 65.473   1.00 36.51 621 A 1 
ATOM 4685 C CD2 . TYR A 0 621 . -105.526 -36.957 64.437   1.00 36.51 621 A 1 
ATOM 4686 C CE1 . TYR A 0 621 . -105.413 -34.149 64.290   1.00 36.51 621 A 1 
ATOM 4687 C CE2 . TYR A 0 621 . -105.902 -36.301 63.249   1.00 36.51 621 A 1 
ATOM 4688 O OH  . TYR A 0 621 . -106.181 -34.251 62.015   1.00 36.51 621 A 1 
ATOM 4689 C CZ  . TYR A 0 621 . -105.834 -34.895 63.166   1.00 36.51 621 A 1 
ATOM 4690 N N   . GLY A 0 622 . -103.073 -35.040 69.217   1.00 37.64 622 A 1 
ATOM 4691 C CA  . GLY A 0 622 . -103.420 -34.447 70.540   1.00 37.64 622 A 1 
ATOM 4692 C C   . GLY A 0 622 . -102.434 -34.655 71.717   1.00 37.64 622 A 1 
ATOM 4693 O O   . GLY A 0 622 . -101.597 -35.543 71.658   1.00 37.64 622 A 1 
ATOM 4694 N N   . ALA A 0 623 . -102.475 -33.889 72.823   1.00 37.08 623 A 1 
ATOM 4695 C CA  . ALA A 0 623 . -103.027 -32.543 73.080   1.00 37.08 623 A 1 
ATOM 4696 C C   . ALA A 0 623 . -102.525 -31.993 74.449   1.00 37.08 623 A 1 
ATOM 4697 C CB  . ALA A 0 623 . -104.565 -32.587 73.116   1.00 37.08 623 A 1 
ATOM 4698 O O   . ALA A 0 623 . -102.473 -32.751 75.404   1.00 37.08 623 A 1 
ATOM 4699 N N   . GLN A 0 624 . -102.243 -30.681 74.520   1.00 34.81 624 A 1 
ATOM 4700 C CA  . GLN A 0 624 . -102.274 -29.753 75.684   1.00 34.81 624 A 1 
ATOM 4701 C C   . GLN A 0 624 . -101.630 -30.059 77.071   1.00 34.81 624 A 1 
ATOM 4702 C CB  . GLN A 0 624 . -103.727 -29.286 75.908   1.00 34.81 624 A 1 
ATOM 4703 O O   . GLN A 0 624 . -101.809 -31.105 77.674   1.00 34.81 624 A 1 
ATOM 4704 C CG  . GLN A 0 624 . -104.176 -28.243 74.873   1.00 34.81 624 A 1 
ATOM 4705 C CD  . GLN A 0 624 . -105.621 -27.807 75.100   1.00 34.81 624 A 1 
ATOM 4706 N NE2 . GLN A 0 624 . -105.896 -26.524 75.202   1.00 34.81 624 A 1 
ATOM 4707 O OE1 . GLN A 0 624 . -106.534 -28.606 75.170   1.00 34.81 624 A 1 
ATOM 4708 N N   . ALA A 0 625 . -101.111 -28.954 77.637   1.00 35.77 625 A 1 
ATOM 4709 C CA  . ALA A 0 625 . -101.089 -28.552 79.058   1.00 35.77 625 A 1 
ATOM 4710 C C   . ALA A 0 625 . -99.981  -29.056 80.018   1.00 35.77 625 A 1 
ATOM 4711 C CB  . ALA A 0 625 . -102.493 -28.654 79.670   1.00 35.77 625 A 1 
ATOM 4712 O O   . ALA A 0 625 . -100.010 -30.169 80.518   1.00 35.77 625 A 1 
ATOM 4713 N N   . GLU A 0 626 . -99.115  -28.090 80.362   1.00 32.80 626 A 1 
ATOM 4714 C CA  . GLU A 0 626 . -98.535  -27.772 81.684   1.00 32.80 626 A 1 
ATOM 4715 C C   . GLU A 0 626 . -97.793  -28.810 82.563   1.00 32.80 626 A 1 
ATOM 4716 C CB  . GLU A 0 626 . -99.572  -27.048 82.568   1.00 32.80 626 A 1 
ATOM 4717 O O   . GLU A 0 626 . -98.317  -29.845 82.957   1.00 32.80 626 A 1 
ATOM 4718 C CG  . GLU A 0 626 . -99.953  -25.639 82.094   1.00 32.80 626 A 1 
ATOM 4719 C CD  . GLU A 0 626 . -100.713 -24.825 83.165   1.00 32.80 626 A 1 
ATOM 4720 O OE1 . GLU A 0 626 . -101.070 -23.676 82.833   1.00 32.80 626 A 1 
ATOM 4721 O OE2 . GLU A 0 626 . -100.903 -25.312 84.316   1.00 32.80 626 A 1 
ATOM 4722 N N   . ARG A 0 627 . -96.676  -28.291 83.111   1.00 35.15 627 A 1 
ATOM 4723 C CA  . ARG A 0 627 . -96.161  -28.457 84.490   1.00 35.15 627 A 1 
ATOM 4724 C C   . ARG A 0 627 . -95.038  -29.477 84.739   1.00 35.15 627 A 1 
ATOM 4725 C CB  . ARG A 0 627 . -97.313  -28.575 85.508   1.00 35.15 627 A 1 
ATOM 4726 O O   . ARG A 0 627 . -95.243  -30.680 84.800   1.00 35.15 627 A 1 
ATOM 4727 C CG  . ARG A 0 627 . -96.943  -27.973 86.870   1.00 35.15 627 A 1 
ATOM 4728 C CD  . ARG A 0 627 . -98.154  -27.857 87.799   1.00 35.15 627 A 1 
ATOM 4729 N NE  . ARG A 0 627 . -99.176  -26.940 87.248   1.00 35.15 627 A 1 
ATOM 4730 N NH1 . ARG A 0 627 . -100.205 -26.337 89.199   1.00 35.15 627 A 1 
ATOM 4731 N NH2 . ARG A 0 627 . -100.909 -25.490 87.233   1.00 35.15 627 A 1 
ATOM 4732 C CZ  . ARG A 0 627 . -100.092 -26.259 87.899   1.00 35.15 627 A 1 
ATOM 4733 N N   . ASP A 0 628 . -93.864  -28.900 84.996   1.00 30.35 628 A 1 
ATOM 4734 C CA  . ASP A 0 628 . -92.823  -29.299 85.953   1.00 30.35 628 A 1 
ATOM 4735 C C   . ASP A 0 628 . -92.459  -30.786 86.115   1.00 30.35 628 A 1 
ATOM 4736 C CB  . ASP A 0 628 . -93.134  -28.677 87.330   1.00 30.35 628 A 1 
ATOM 4737 O O   . ASP A 0 628 . -93.028  -31.506 86.933   1.00 30.35 628 A 1 
ATOM 4738 C CG  . ASP A 0 628 . -93.433  -27.177 87.264   1.00 30.35 628 A 1 
ATOM 4739 O OD1 . ASP A 0 628 . -92.878  -26.518 86.356   1.00 30.35 628 A 1 
ATOM 4740 O OD2 . ASP A 0 628 . -94.260  -26.718 88.082   1.00 30.35 628 A 1 
ATOM 4741 N N   . ALA A 0 629 . -91.338  -31.181 85.501   1.00 30.12 629 A 1 
ATOM 4742 C CA  . ALA A 0 629 . -90.460  -32.215 86.054   1.00 30.12 629 A 1 
ATOM 4743 C C   . ALA A 0 629 . -89.001  -31.988 85.616   1.00 30.12 629 A 1 
ATOM 4744 C CB  . ALA A 0 629 . -90.969  -33.607 85.658   1.00 30.12 629 A 1 
ATOM 4745 O O   . ALA A 0 629 . -88.579  -32.395 84.534   1.00 30.12 629 A 1 
ATOM 4746 N N   . SER A 0 630 . -88.202  -31.344 86.468   1.00 35.26 630 A 1 
ATOM 4747 C CA  . SER A 0 630 . -86.762  -31.160 86.258   1.00 35.26 630 A 1 
ATOM 4748 C C   . SER A 0 630 . -85.983  -32.464 86.498   1.00 35.26 630 A 1 
ATOM 4749 C CB  . SER A 0 630 . -86.253  -29.986 87.109   1.00 35.26 630 A 1 
ATOM 4750 O O   . SER A 0 630 . -85.390  -32.687 87.552   1.00 35.26 630 A 1 
ATOM 4751 O OG  . SER A 0 630 . -86.778  -30.027 88.424   1.00 35.26 630 A 1 
ATOM 4752 N N   . GLY A 0 631 . -85.955  -33.333 85.486   1.00 36.82 631 A 1 
ATOM 4753 C CA  . GLY A 0 631 . -85.141  -34.550 85.450   1.00 36.82 631 A 1 
ATOM 4754 C C   . GLY A 0 631 . -83.889  -34.361 84.598   1.00 36.82 631 A 1 
ATOM 4755 O O   . GLY A 0 631 . -83.940  -34.514 83.382   1.00 36.82 631 A 1 
ATOM 4756 N N   . LYS A 0 632 . -82.750  -34.037 85.224   1.00 34.49 632 A 1 
ATOM 4757 C CA  . LYS A 0 632 . -81.438  -34.056 84.548   1.00 34.49 632 A 1 
ATOM 4758 C C   . LYS A 0 632 . -81.195  -35.449 83.945   1.00 34.49 632 A 1 
ATOM 4759 C CB  . LYS A 0 632 . -80.310  -33.755 85.561   1.00 34.49 632 A 1 
ATOM 4760 O O   . LYS A 0 632 . -81.461  -36.423 84.639   1.00 34.49 632 A 1 
ATOM 4761 C CG  . LYS A 0 632 . -80.371  -32.360 86.206   1.00 34.49 632 A 1 
ATOM 4762 C CD  . LYS A 0 632 . -79.298  -32.213 87.298   1.00 34.49 632 A 1 
ATOM 4763 C CE  . LYS A 0 632 . -79.364  -30.813 87.923   1.00 34.49 632 A 1 
ATOM 4764 N NZ  . LYS A 0 632 . -78.390  -30.650 89.032   1.00 34.49 632 A 1 
ATOM 4765 N N   . TRP A 0 633 . -80.590  -35.531 82.758   1.00 37.99 633 A 1 
ATOM 4766 C CA  . TRP A 0 633 . -79.371  -36.313 82.466   1.00 37.99 633 A 1 
ATOM 4767 C C   . TRP A 0 633 . -78.910  -36.059 81.017   1.00 37.99 633 A 1 
ATOM 4768 C CB  . TRP A 0 633 . -79.493  -37.818 82.780   1.00 37.99 633 A 1 
ATOM 4769 O O   . TRP A 0 633 . -79.700  -35.750 80.135   1.00 37.99 633 A 1 
ATOM 4770 C CG  . TRP A 0 633 . -78.813  -38.277 84.053   1.00 37.99 633 A 1 
ATOM 4771 C CD1 . TRP A 0 633 . -78.876  -37.684 85.272   1.00 37.99 633 A 1 
ATOM 4772 C CD2 . TRP A 0 633 . -77.950  -39.444 84.258   1.00 37.99 633 A 1 
ATOM 4773 C CE2 . TRP A 0 633 . -77.597  -39.519 85.642   1.00 37.99 633 A 1 
ATOM 4774 C CE3 . TRP A 0 633 . -77.418  -40.447 83.419   1.00 37.99 633 A 1 
ATOM 4775 N NE1 . TRP A 0 633 . -78.201  -38.429 86.212   1.00 37.99 633 A 1 
ATOM 4776 C CH2 . TRP A 0 633 . -76.278  -41.512 85.306   1.00 37.99 633 A 1 
ATOM 4777 C CZ2 . TRP A 0 633 . -76.789  -40.533 86.172   1.00 37.99 633 A 1 
ATOM 4778 C CZ3 . TRP A 0 633 . -76.588  -41.462 83.935   1.00 37.99 633 A 1 
ATOM 4779 N N   . ALA A 0 634 . -77.596  -36.096 80.824   1.00 35.25 634 A 1 
ATOM 4780 C CA  . ALA A 0 634 . -76.848  -35.466 79.742   1.00 35.25 634 A 1 
ATOM 4781 C C   . ALA A 0 634 . -77.050  -36.017 78.313   1.00 35.25 634 A 1 
ATOM 4782 C CB  . ALA A 0 634 . -75.376  -35.614 80.142   1.00 35.25 634 A 1 
ATOM 4783 O O   . ALA A 0 634 . -77.028  -37.226 78.099   1.00 35.25 634 A 1 
ATOM 4784 N N   . ALA A 0 635 . -77.041  -35.105 77.334   1.00 39.16 635 A 1 
ATOM 4785 C CA  . ALA A 0 635 . -76.477  -35.307 75.995   1.00 39.16 635 A 1 
ATOM 4786 C C   . ALA A 0 635 . -75.928  -33.958 75.480   1.00 39.16 635 A 1 
ATOM 4787 C CB  . ALA A 0 635 . -77.524  -35.913 75.056   1.00 39.16 635 A 1 
ATOM 4788 O O   . ALA A 0 635 . -76.564  -32.924 75.658   1.00 39.16 635 A 1 
ATOM 4789 N N   . GLN A 0 636 . -74.709  -33.971 74.943   1.00 39.62 636 A 1 
ATOM 4790 C CA  . GLN A 0 636 . -73.813  -32.823 74.728   1.00 39.62 636 A 1 
ATOM 4791 C C   . GLN A 0 636 . -74.411  -31.586 74.029   1.00 39.62 636 A 1 
ATOM 4792 C CB  . GLN A 0 636 . -72.620  -33.334 73.903   1.00 39.62 636 A 1 
ATOM 4793 O O   . GLN A 0 636 . -75.018  -31.682 72.967   1.00 39.62 636 A 1 
ATOM 4794 C CG  . GLN A 0 636 . -71.670  -34.205 74.744   1.00 39.62 636 A 1 
ATOM 4795 C CD  . GLN A 0 636 . -70.994  -35.295 73.923   1.00 39.62 636 A 1 
ATOM 4796 N NE2 . GLN A 0 636 . -69.696  -35.246 73.727   1.00 39.62 636 A 1 
ATOM 4797 O OE1 . GLN A 0 636 . -71.629  -36.232 73.475   1.00 39.62 636 A 1 
ATOM 4798 N N   . GLN A 0 637 . -74.091  -30.405 74.574   1.00 33.75 637 A 1 
ATOM 4799 C CA  . GLN A 0 637 . -74.018  -29.171 73.791   1.00 33.75 637 A 1 
ATOM 4800 C C   . GLN A 0 637 . -72.787  -29.253 72.878   1.00 33.75 637 A 1 
ATOM 4801 C CB  . GLN A 0 637 . -73.880  -27.950 74.722   1.00 33.75 637 A 1 
ATOM 4802 O O   . GLN A 0 637 . -71.666  -29.331 73.380   1.00 33.75 637 A 1 
ATOM 4803 C CG  . GLN A 0 637 . -75.152  -27.626 75.522   1.00 33.75 637 A 1 
ATOM 4804 C CD  . GLN A 0 637 . -74.982  -26.421 76.449   1.00 33.75 637 A 1 
ATOM 4805 N NE2 . GLN A 0 637 . -76.056  -25.782 76.856   1.00 33.75 637 A 1 
ATOM 4806 O OE1 . GLN A 0 637 . -73.903  -26.042 76.866   1.00 33.75 637 A 1 
ATOM 4807 N N   . ALA A 0 638 . -72.995  -29.223 71.564   1.00 37.99 638 A 1 
ATOM 4808 C CA  . ALA A 0 638 . -71.973  -28.794 70.619   1.00 37.99 638 A 1 
ATOM 4809 C C   . ALA A 0 638 . -72.182  -27.291 70.392   1.00 37.99 638 A 1 
ATOM 4810 C CB  . ALA A 0 638 . -72.085  -29.619 69.331   1.00 37.99 638 A 1 
ATOM 4811 O O   . ALA A 0 638 . -73.257  -26.885 69.948   1.00 37.99 638 A 1 
ATOM 4812 N N   . GLY A 0 639 . -71.198  -26.473 70.768   1.00 31.05 639 A 1 
ATOM 4813 C CA  . GLY A 0 639 . -71.135  -25.096 70.287   1.00 31.05 639 A 1 
ATOM 4814 C C   . GLY A 0 639 . -70.720  -25.153 68.824   1.00 31.05 639 A 1 
ATOM 4815 O O   . GLY A 0 639 . -69.714  -25.789 68.528   1.00 31.05 639 A 1 
ATOM 4816 N N   . TYR A 0 640 . -71.525  -24.569 67.940   1.00 39.30 640 A 1 
ATOM 4817 C CA  . TYR A 0 640 . -71.182  -24.447 66.529   1.00 39.30 640 A 1 
ATOM 4818 C C   . TYR A 0 640 . -70.525  -23.091 66.305   1.00 39.30 640 A 1 
ATOM 4819 C CB  . TYR A 0 640 . -72.410  -24.679 65.643   1.00 39.30 640 A 1 
ATOM 4820 O O   . TYR A 0 640 . -71.099  -22.047 66.623   1.00 39.30 640 A 1 
ATOM 4821 C CG  . TYR A 0 640 . -72.912  -26.111 65.697   1.00 39.30 640 A 1 
ATOM 4822 C CD1 . TYR A 0 640 . -72.177  -27.127 65.055   1.00 39.30 640 A 1 
ATOM 4823 C CD2 . TYR A 0 640 . -74.080  -26.435 66.415   1.00 39.30 640 A 1 
ATOM 4824 C CE1 . TYR A 0 640 . -72.607  -28.465 65.124   1.00 39.30 640 A 1 
ATOM 4825 C CE2 . TYR A 0 640 . -74.517  -27.773 66.485   1.00 39.30 640 A 1 
ATOM 4826 O OH  . TYR A 0 640 . -74.194  -30.081 65.911   1.00 39.30 640 A 1 
ATOM 4827 C CZ  . TYR A 0 640 . -73.780  -28.788 65.840   1.00 39.30 640 A 1 
ATOM 4828 N N   . ASP A 0 641 . -69.308  -23.164 65.802   1.00 38.26 641 A 1 
ATOM 4829 C CA  . ASP A 0 641 . -68.390  -22.097 65.461   1.00 38.26 641 A 1 
ATOM 4830 C C   . ASP A 0 641 . -68.643  -21.638 64.012   1.00 38.26 641 A 1 
ATOM 4831 C CB  . ASP A 0 641 . -66.942  -22.578 65.741   1.00 38.26 641 A 1 
ATOM 4832 O O   . ASP A 0 641 . -68.562  -22.408 63.058   1.00 38.26 641 A 1 
ATOM 4833 C CG  . ASP A 0 641 . -66.605  -24.079 65.512   1.00 38.26 641 A 1 
ATOM 4834 O OD1 . ASP A 0 641 . -67.409  -24.822 64.892   1.00 38.26 641 A 1 
ATOM 4835 O OD2 . ASP A 0 641 . -65.614  -24.547 66.122   1.00 38.26 641 A 1 
ATOM 4836 N N   . ASN A 0 642 . -69.007  -20.362 63.838   1.00 39.77 642 A 1 
ATOM 4837 C CA  . ASN A 0 642 . -69.153  -19.746 62.515   1.00 39.77 642 A 1 
ATOM 4838 C C   . ASN A 0 642 . -67.779  -19.227 62.054   1.00 39.77 642 A 1 
ATOM 4839 C CB  . ASN A 0 642 . -70.224  -18.636 62.550   1.00 39.77 642 A 1 
ATOM 4840 O O   . ASN A 0 642 . -67.523  -18.022 62.080   1.00 39.77 642 A 1 
ATOM 4841 C CG  . ASN A 0 642 . -71.663  -19.117 62.550   1.00 39.77 642 A 1 
ATOM 4842 N ND2 . ASN A 0 642 . -72.562  -18.313 63.071   1.00 39.77 642 A 1 
ATOM 4843 O OD1 . ASN A 0 642 . -72.044  -20.161 62.055   1.00 39.77 642 A 1 
ATOM 4844 N N   . ASP A 0 643 . -66.888  -20.144 61.684   1.00 46.20 643 A 1 
ATOM 4845 C CA  . ASP A 0 643 . -65.479  -19.850 61.401   1.00 46.20 643 A 1 
ATOM 4846 C C   . ASP A 0 643 . -65.262  -18.960 60.162   1.00 46.20 643 A 1 
ATOM 4847 C CB  . ASP A 0 643 . -64.698  -21.168 61.229   1.00 46.20 643 A 1 
ATOM 4848 O O   . ASP A 0 643 . -65.299  -19.422 59.020   1.00 46.20 643 A 1 
ATOM 4849 C CG  . ASP A 0 643 . -64.291  -21.855 62.534   1.00 46.20 643 A 1 
ATOM 4850 O OD1 . ASP A 0 643 . -64.482  -21.239 63.603   1.00 46.20 643 A 1 
ATOM 4851 O OD2 . ASP A 0 643 . -63.676  -22.940 62.415   1.00 46.20 643 A 1 
ATOM 4852 N N   . GLU A 0 644 . -64.889  -17.691 60.370   1.00 45.51 644 A 1 
ATOM 4853 C CA  . GLU A 0 644 . -64.324  -16.839 59.312   1.00 45.51 644 A 1 
ATOM 4854 C C   . GLU A 0 644 . -62.869  -17.253 59.005   1.00 45.51 644 A 1 
ATOM 4855 C CB  . GLU A 0 644 . -64.487  -15.343 59.635   1.00 45.51 644 A 1 
ATOM 4856 O O   . GLU A 0 644 . -61.873  -16.689 59.479   1.00 45.51 644 A 1 
ATOM 4857 C CG  . GLU A 0 644 . -64.128  -14.486 58.404   1.00 45.51 644 A 1 
ATOM 4858 C CD  . GLU A 0 644 . -64.390  -12.985 58.603   1.00 45.51 644 A 1 
ATOM 4859 O OE1 . GLU A 0 644 . -64.921  -12.358 57.652   1.00 45.51 644 A 1 
ATOM 4860 O OE2 . GLU A 0 644 . -64.018  -12.455 59.672   1.00 45.51 644 A 1 
ATOM 4861 N N   . TRP A 0 645 . -62.726  -18.306 58.204   1.00 53.53 645 A 1 
ATOM 4862 C CA  . TRP A 0 645 . -61.436  -18.916 57.905   1.00 53.53 645 A 1 
ATOM 4863 C C   . TRP A 0 645 . -60.687  -18.194 56.773   1.00 53.53 645 A 1 
ATOM 4864 C CB  . TRP A 0 645 . -61.618  -20.419 57.683   1.00 53.53 645 A 1 
ATOM 4865 O O   . TRP A 0 645 . -60.769  -18.531 55.591   1.00 53.53 645 A 1 
ATOM 4866 C CG  . TRP A 0 645 . -62.375  -20.831 56.459   1.00 53.53 645 A 1 
ATOM 4867 C CD1 . TRP A 0 645 . -63.709  -20.710 56.268   1.00 53.53 645 A 1 
ATOM 4868 C CD2 . TRP A 0 645 . -61.872  -21.531 55.286   1.00 53.53 645 A 1 
ATOM 4869 C CE2 . TRP A 0 645 . -62.976  -21.838 54.434   1.00 53.53 645 A 1 
ATOM 4870 C CE3 . TRP A 0 645 . -60.605  -22.035 54.919   1.00 53.53 645 A 1 
ATOM 4871 N NE1 . TRP A 0 645 . -64.064  -21.252 55.050   1.00 53.53 645 A 1 
ATOM 4872 C CH2 . TRP A 0 645 . -61.588  -23.252 53.046   1.00 53.53 645 A 1 
ATOM 4873 C CZ2 . TRP A 0 645 . -62.838  -22.664 53.308   1.00 53.53 645 A 1 
ATOM 4874 C CZ3 . TRP A 0 645 . -60.467  -22.912 53.828   1.00 53.53 645 A 1 
ATOM 4875 N N   . ALA A 0 646 . -59.856  -17.213 57.135   1.00 49.25 646 A 1 
ATOM 4876 C CA  . ALA A 0 646 . -58.927  -16.620 56.171   1.00 49.25 646 A 1 
ATOM 4877 C C   . ALA A 0 646 . -57.927  -17.662 55.627   1.00 49.25 646 A 1 
ATOM 4878 C CB  . ALA A 0 646 . -58.213  -15.418 56.792   1.00 49.25 646 A 1 
ATOM 4879 O O   . ALA A 0 646 . -57.003  -18.080 56.334   1.00 49.25 646 A 1 
ATOM 4880 N N   . LYS A 0 647 . -58.085  -18.021 54.348   1.00 51.40 647 A 1 
ATOM 4881 C CA  . LYS A 0 647 . -57.074  -18.711 53.536   1.00 51.40 647 A 1 
ATOM 4882 C C   . LYS A 0 647 . -55.903  -17.775 53.247   1.00 51.40 647 A 1 
ATOM 4883 C CB  . LYS A 0 647 . -57.695  -19.164 52.204   1.00 51.40 647 A 1 
ATOM 4884 O O   . LYS A 0 647 . -56.102  -16.634 52.834   1.00 51.40 647 A 1 
ATOM 4885 C CG  . LYS A 0 647 . -58.410  -20.516 52.302   1.00 51.40 647 A 1 
ATOM 4886 C CD  . LYS A 0 647 . -59.339  -20.705 51.095   1.00 51.40 647 A 1 
ATOM 4887 C CE  . LYS A 0 647 . -59.556  -22.182 50.757   1.00 51.40 647 A 1 
ATOM 4888 N NZ  . LYS A 0 647 . -60.906  -22.395 50.182   1.00 51.40 647 A 1 
ATOM 4889 N N   . GLN A 0 648 . -54.686  -18.295 53.373   1.00 55.56 648 A 1 
ATOM 4890 C CA  . GLN A 0 648 . -53.527  -17.707 52.706   1.00 55.56 648 A 1 
ATOM 4891 C C   . GLN A 0 648 . -53.654  -17.989 51.204   1.00 55.56 648 A 1 
ATOM 4892 C CB  . GLN A 0 648 . -52.233  -18.310 53.277   1.00 55.56 648 A 1 
ATOM 4893 O O   . GLN A 0 648 . -53.672  -19.153 50.801   1.00 55.56 648 A 1 
ATOM 4894 C CG  . GLN A 0 648 . -51.967  -17.871 54.728   1.00 55.56 648 A 1 
ATOM 4895 C CD  . GLN A 0 648 . -50.798  -18.623 55.360   1.00 55.56 648 A 1 
ATOM 4896 N NE2 . GLN A 0 648 . -49.953  -17.963 56.122   1.00 55.56 648 A 1 
ATOM 4897 O OE1 . GLN A 0 648 . -50.648  -19.824 55.221   1.00 55.56 648 A 1 
ATOM 4898 N N   . ALA A 0 649 . -53.763  -16.942 50.386   1.00 55.16 649 A 1 
ATOM 4899 C CA  . ALA A 0 649 . -53.561  -17.044 48.948   1.00 55.16 649 A 1 
ATOM 4900 C C   . ALA A 0 649 . -52.156  -16.518 48.639   1.00 55.16 649 A 1 
ATOM 4901 C CB  . ALA A 0 649 . -54.678  -16.298 48.207   1.00 55.16 649 A 1 
ATOM 4902 O O   . ALA A 0 649 . -51.880  -15.328 48.790   1.00 55.16 649 A 1 
ATOM 4903 N N   . TYR A 0 650 . -51.267  -17.426 48.244   1.00 59.68 650 A 1 
ATOM 4904 C CA  . TYR A 0 650 . -49.963  -17.073 47.698   1.00 59.68 650 A 1 
ATOM 4905 C C   . TYR A 0 650 . -50.127  -16.877 46.194   1.00 59.68 650 A 1 
ATOM 4906 C CB  . TYR A 0 650 . -48.941  -18.160 48.052   1.00 59.68 650 A 1 
ATOM 4907 O O   . TYR A 0 650 . -50.409  -17.839 45.476   1.00 59.68 650 A 1 
ATOM 4908 C CG  . TYR A 0 650 . -48.613  -18.208 49.533   1.00 59.68 650 A 1 
ATOM 4909 C CD1 . TYR A 0 650 . -47.706  -17.271 50.064   1.00 59.68 650 A 1 
ATOM 4910 C CD2 . TYR A 0 650 . -49.225  -19.154 50.383   1.00 59.68 650 A 1 
ATOM 4911 C CE1 . TYR A 0 650 . -47.398  -17.280 51.436   1.00 59.68 650 A 1 
ATOM 4912 C CE2 . TYR A 0 650 . -48.921  -19.165 51.760   1.00 59.68 650 A 1 
ATOM 4913 O OH  . TYR A 0 650 . -47.703  -18.234 53.611   1.00 59.68 650 A 1 
ATOM 4914 C CZ  . TYR A 0 650 . -48.004  -18.229 52.286   1.00 59.68 650 A 1 
ATOM 4915 N N   . GLY A 0 651 . -50.013  -15.629 45.748   1.00 61.87 651 A 1 
ATOM 4916 C CA  . GLY A 0 651 . -49.873  -15.290 44.339   1.00 61.87 651 A 1 
ATOM 4917 C C   . GLY A 0 651 . -48.403  -15.303 43.932   1.00 61.87 651 A 1 
ATOM 4918 O O   . GLY A 0 651 . -47.515  -15.088 44.758   1.00 61.87 651 A 1 
ATOM 4919 N N   . SER A 0 652 . -48.160  -15.549 42.652   1.00 73.34 652 A 1 
ATOM 4920 C CA  . SER A 0 652 . -46.885  -15.263 42.001   1.00 73.34 652 A 1 
ATOM 4921 C C   . SER A 0 652 . -47.184  -14.660 40.640   1.00 73.34 652 A 1 
ATOM 4922 C CB  . SER A 0 652 . -46.023  -16.521 41.842   1.00 73.34 652 A 1 
ATOM 4923 O O   . SER A 0 652 . -47.940  -15.283 39.885   1.00 73.34 652 A 1 
ATOM 4924 O OG  . SER A 0 652 . -46.708  -17.519 41.099   1.00 73.34 652 A 1 
ATOM 4925 N N   . ASP A 0 653 . -46.599  -13.509 40.338   1.00 73.12 653 A 1 
ATOM 4926 C CA  . ASP A 0 653 . -46.421  -13.072 38.955   1.00 73.12 653 A 1 
ATOM 4927 C C   . ASP A 0 653 . -44.977  -13.381 38.540   1.00 73.12 653 A 1 
ATOM 4928 C CB  . ASP A 0 653 . -46.838  -11.602 38.752   1.00 73.12 653 A 1 
ATOM 4929 O O   . ASP A 0 653 . -44.097  -13.513 39.392   1.00 73.12 653 A 1 
ATOM 4930 C CG  . ASP A 0 653 . -47.478  -11.377 37.371   1.00 73.12 653 A 1 
ATOM 4931 O OD1 . ASP A 0 653 . -47.205  -12.193 36.454   1.00 73.12 653 A 1 
ATOM 4932 O OD2 . ASP A 0 653 . -48.373  -10.504 37.269   1.00 73.12 653 A 1 
ATOM 4933 N N   . VAL A 0 654 . -44.761  -13.645 37.253   1.00 79.14 654 A 1 
ATOM 4934 C CA  . VAL A 0 654 . -43.420  -13.902 36.706   1.00 79.14 654 A 1 
ATOM 4935 C C   . VAL A 0 654 . -43.374  -13.347 35.290   1.00 79.14 654 A 1 
ATOM 4936 C CB  . VAL A 0 654 . -42.996  -15.389 36.738   1.00 79.14 654 A 1 
ATOM 4937 O O   . VAL A 0 654 . -43.883  -13.958 34.343   1.00 79.14 654 A 1 
ATOM 4938 C CG1 . VAL A 0 654 . -41.576  -15.567 36.173   1.00 79.14 654 A 1 
ATOM 4939 C CG2 . VAL A 0 654 . -42.968  -16.004 38.147   1.00 79.14 654 A 1 
ATOM 4940 N N   . ASP A 0 655 . -42.739  -12.192 35.161   1.00 77.31 655 A 1 
ATOM 4941 C CA  . ASP A 0 655 . -42.568  -11.423 33.937   1.00 77.31 655 A 1 
ATOM 4942 C C   . ASP A 0 655 . -41.082  -11.441 33.535   1.00 77.31 655 A 1 
ATOM 4943 C CB  . ASP A 0 655 . -43.164  -10.022 34.166   1.00 77.31 655 A 1 
ATOM 4944 O O   . ASP A 0 655 . -40.166  -11.406 34.360   1.00 77.31 655 A 1 
ATOM 4945 C CG  . ASP A 0 655 . -43.011  -9.059  32.986   1.00 77.31 655 A 1 
ATOM 4946 O OD1 . ASP A 0 655 . -41.883  -8.661  32.623   1.00 77.31 655 A 1 
ATOM 4947 O OD2 . ASP A 0 655 . -44.023  -8.728  32.320   1.00 77.31 655 A 1 
ATOM 4948 N N   . SER A 0 656 . -40.802  -11.598 32.242   1.00 81.24 656 A 1 
ATOM 4949 C CA  . SER A 0 656 . -39.430  -11.571 31.724   1.00 81.24 656 A 1 
ATOM 4950 C C   . SER A 0 656 . -39.418  -11.013 30.309   1.00 81.24 656 A 1 
ATOM 4951 C CB  . SER A 0 656 . -38.782  -12.958 31.755   1.00 81.24 656 A 1 
ATOM 4952 O O   . SER A 0 656 . -40.108  -11.522 29.419   1.00 81.24 656 A 1 
ATOM 4953 O OG  . SER A 0 656 . -38.668  -13.429 33.084   1.00 81.24 656 A 1 
ATOM 4954 N N   . ARG A 0 657 . -38.637  -9.954  30.096   1.00 79.21 657 A 1 
ATOM 4955 C CA  . ARG A 0 657 . -38.585  -9.183  28.852   1.00 79.21 657 A 1 
ATOM 4956 C C   . ARG A 0 657 . -37.140  -8.830  28.546   1.00 79.21 657 A 1 
ATOM 4957 C CB  . ARG A 0 657 . -39.418  -7.898  28.988   1.00 79.21 657 A 1 
ATOM 4958 O O   . ARG A 0 657 . -36.512  -8.091  29.292   1.00 79.21 657 A 1 
ATOM 4959 C CG  . ARG A 0 657 . -40.878  -8.146  29.373   1.00 79.21 657 A 1 
ATOM 4960 C CD  . ARG A 0 657 . -41.587  -6.811  29.579   1.00 79.21 657 A 1 
ATOM 4961 N NE  . ARG A 0 657 . -42.842  -7.005  30.313   1.00 79.21 657 A 1 
ATOM 4962 N NH1 . ARG A 0 657 . -43.813  -4.978  29.866   1.00 79.21 657 A 1 
ATOM 4963 N NH2 . ARG A 0 657 . -44.817  -6.422  31.235   1.00 79.21 657 A 1 
ATOM 4964 C CZ  . ARG A 0 657 . -43.818  -6.140  30.463   1.00 79.21 657 A 1 
ATOM 4965 N N   . TRP A 0 658 . -36.664  -9.305  27.405   1.00 87.01 658 A 1 
ATOM 4966 C CA  . TRP A 0 658 . -35.330  -9.025  26.888   1.00 87.01 658 A 1 
ATOM 4967 C C   . TRP A 0 658 . -35.432  -8.385  25.505   1.00 87.01 658 A 1 
ATOM 4968 C CB  . TRP A 0 658 . -34.523  -10.323 26.880   1.00 87.01 658 A 1 
ATOM 4969 O O   . TRP A 0 658 . -36.284  -8.776  24.697   1.00 87.01 658 A 1 
ATOM 4970 C CG  . TRP A 0 658 . -33.233  -10.273 26.128   1.00 87.01 658 A 1 
ATOM 4971 C CD1 . TRP A 0 658 . -32.042  -9.884  26.631   1.00 87.01 658 A 1 
ATOM 4972 C CD2 . TRP A 0 658 . -32.987  -10.610 24.731   1.00 87.01 658 A 1 
ATOM 4973 C CE2 . TRP A 0 658 . -31.586  -10.508 24.484   1.00 87.01 658 A 1 
ATOM 4974 C CE3 . TRP A 0 658 . -33.807  -11.008 23.651   1.00 87.01 658 A 1 
ATOM 4975 N NE1 . TRP A 0 658 . -31.063  -10.015 25.664   1.00 87.01 658 A 1 
ATOM 4976 C CH2 . TRP A 0 658 . -31.863  -11.275 22.199   1.00 87.01 658 A 1 
ATOM 4977 C CZ2 . TRP A 0 658 . -31.022  -10.882 23.255   1.00 87.01 658 A 1 
ATOM 4978 C CZ3 . TRP A 0 658 . -33.255  -11.320 22.393   1.00 87.01 658 A 1 
ATOM 4979 N N   . GLY A 0 659 . -34.563  -7.415  25.230   1.00 81.75 659 A 1 
ATOM 4980 C CA  . GLY A 0 659 . -34.557  -6.649  23.990   1.00 81.75 659 A 1 
ATOM 4981 C C   . GLY A 0 659 . -33.157  -6.410  23.438   1.00 81.75 659 A 1 
ATOM 4982 O O   . GLY A 0 659 . -32.193  -6.239  24.182   1.00 81.75 659 A 1 
ATOM 4983 N N   . LYS A 0 660 . -33.080  -6.366  22.103   1.00 85.63 660 A 1 
ATOM 4984 C CA  . LYS A 0 660 . -31.957  -5.811  21.342   1.00 85.63 660 A 1 
ATOM 4985 C C   . LYS A 0 660 . -32.477  -4.863  20.281   1.00 85.63 660 A 1 
ATOM 4986 C CB  . LYS A 0 660 . -31.099  -6.907  20.692   1.00 85.63 660 A 1 
ATOM 4987 O O   . LYS A 0 660 . -33.262  -5.289  19.430   1.00 85.63 660 A 1 
ATOM 4988 C CG  . LYS A 0 660 . -30.272  -7.582  21.774   1.00 85.63 660 A 1 
ATOM 4989 C CD  . LYS A 0 660 . -29.158  -8.484  21.231   1.00 85.63 660 A 1 
ATOM 4990 C CE  . LYS A 0 660 . -28.368  -8.722  22.504   1.00 85.63 660 A 1 
ATOM 4991 N NZ  . LYS A 0 660 . -27.031  -9.322  22.369   1.00 85.63 660 A 1 
ATOM 4992 N N   . SER A 0 661 . -32.007  -3.625  20.304   1.00 78.31 661 A 1 
ATOM 4993 C CA  . SER A 0 661 . -32.279  -2.619  19.279   1.00 78.31 661 A 1 
ATOM 4994 C C   . SER A 0 661 . -30.976  -2.086  18.701   1.00 78.31 661 A 1 
ATOM 4995 C CB  . SER A 0 661 . -33.188  -1.471  19.764   1.00 78.31 661 A 1 
ATOM 4996 O O   . SER A 0 661 . -29.993  -1.878  19.403   1.00 78.31 661 A 1 
ATOM 4997 O OG  . SER A 0 661 . -33.290  -1.369  21.170   1.00 78.31 661 A 1
[truncated: 74,097 more chars]
