# Supplementary material for: Self-assembling proteins compose the chemically resistant shell biomaterial of planktonic tintinnid ciliates
Source: Nat Commun. 2026 Jun 13;17:7507. doi: 10.1038/s41467-026-74402-4 (PMC13408134; doi:10.1038/s41467-026-74402-4)
Supplement: Supplementary file 6 — Supplementary Data 16 [file 41467_2026_74402_MOESM6_ESM.zip › AF2_structure_models/Tara_Unigene_50.cif]

data_0
#
_entry.id   0
#
_struct_asym.id          A
_struct_asym.entity_id   0
#
_entity_poly.entity_id        0
_entity_poly.type             polypeptide(L)
_entity_poly.pdbx_strand_id   A
#
_entity.id     0
_entity.type   polymer
#
loop_
_entity_poly_seq.entity_id
_entity_poly_seq.num
_entity_poly_seq.mon_id
0 1   MET 
0 2   LYS 
0 3   SER 
0 4   PHE 
0 5   ALA 
0 6   PHE 
0 7   ALA 
0 8   ALA 
0 9   ALA 
0 10  LEU 
0 11  VAL 
0 12  ALA 
0 13  VAL 
0 14  CYS 
0 15  SER 
0 16  ALA 
0 17  VAL 
0 18  ASP 
0 19  VAL 
0 20  GLU 
0 21  SER 
0 22  VAL 
0 23  GLY 
0 24  TYR 
0 25  GLY 
0 26  HIS 
0 27  ALA 
0 28  TYR 
0 29  ALA 
0 30  PRO 
0 31  ARG 
0 32  LYS 
0 33  PRO 
0 34  GLU 
0 35  PHE 
0 36  LYS 
0 37  VAL 
0 38  SER 
0 39  VAL 
0 40  LYS 
0 41  LYS 
0 42  THR 
0 43  LYS 
0 44  GLY 
0 45  GLY 
0 46  SER 
0 47  GLN 
0 48  SER 
0 49  GLY 
0 50  ALA 
0 51  SER 
0 52  LYS 
0 53  ALA 
0 54  TYR 
0 55  GLY 
0 56  ALA 
0 57  ASP 
0 58  TYR 
0 59  GLN 
0 60  ARG 
0 61  ALA 
0 62  SER 
0 63  ALA 
0 64  SER 
0 65  ASP 
0 66  TRP 
0 67  ASP 
0 68  ALA 
0 69  TYR 
0 70  GLY 
0 71  ARG 
0 72  ASP 
0 73  GLN 
0 74  ASP 
0 75  LEU 
0 76  SER 
0 77  ILE 
0 78  LYS 
0 79  GLU 
0 80  SER 
0 81  TYR 
0 82  GLY 
0 83  ARG 
0 84  THR 
0 85  ASN 
0 86  ALA 
0 87  LYS 
0 88  SER 
0 89  TYR 
0 90  ALA 
0 91  ALA 
0 92  GLU 
0 93  SER 
0 94  TYR 
0 95  ASP 
0 96  GLU 
0 97  TRP 
0 98  ASP 
0 99  ASN 
0 100 LYS 
0 101 ASP 
0 102 ASP 
0 103 ASP 
0 104 LYS 
0 105 TRP 
0 106 GLY 
0 107 ALA 
0 108 GLN 
0 109 ALA 
0 110 TRP 
0 111 GLY 
0 112 LYS 
0 113 ASP 
0 114 ARG 
0 115 ASP 
0 116 VAL 
0 117 TYR 
0 118 GLY 
0 119 ALA 
0 120 SER 
0 121 SER 
0 122 TYR 
0 123 GLY 
0 124 LYS 
0 125 ALA 
0 126 ALA 
0 127 SER 
0 128 SER 
0 129 GLN 
0 130 ASP 
0 131 TYR 
0 132 GLY 
0 133 SER 
0 134 GLN 
0 135 ASN 
0 136 TYR 
0 137 ALA 
0 138 GLY 
0 139 GLY 
0 140 SER 
0 141 ALA 
0 142 ALA 
0 143 SER 
0 144 ARG 
0 145 ALA 
0 146 GLN 
0 147 GLN 
0 148 GLY 
0 149 LYS 
0 150 GLY 
0 151 LYS 
0 152 GLY 
0 153 HIS 
0 154 SER 
0 155 GLN 
0 156 SER 
0 157 ALA 
0 158 SER 
0 159 ALA 
0 160 GLN 
0 161 TYR 
0 162 GLY 
0 163 ALA 
0 164 GLY 
0 165 ALA 
0 166 GLN 
0 167 GLY 
0 168 SER 
0 169 VAL 
0 170 TRP 
0 171 LYS 
0 172 GLY 
0 173 ALA 
0 174 SER 
0 175 GLY 
0 176 ALA 
0 177 TYR 
0 178 GLY 
0 179 ALA 
0 180 ALA 
0 181 LYS 
0 182 GLY 
0 183 ALA 
0 184 TYR 
0 185 ASP 
0 186 ASN 
0 187 ASP 
0 188 ALA 
0 189 TRP 
0 190 ALA 
0 191 LYS 
0 192 GLN 
0 193 ALA 
0 194 TYR 
0 195 GLY 
0 196 SER 
0 197 ASP 
0 198 TYR 
0 199 ASP 
0 200 SER 
0 201 ARG 
0 202 TRP 
0 203 GLY 
0 204 LYS 
0 205 SER 
0 206 TYR 
0 207 ASP 
0 208 SER 
0 209 VAL 
0 210 GLU 
0 211 ALA 
0 212 LYS 
0 213 SER 
0 214 TYR 
0 215 SER 
0 216 ASN 
0 217 GLU 
0 218 ASN 
0 219 TYR 
0 220 ALA 
0 221 ARG 
0 222 GLN 
0 223 VAL 
0 224 ARG 
0 225 ALA 
0 226 ASP 
0 227 ASP 
0 228 ASP 
0 229 GLN 
0 230 TRP 
0 231 ALA 
0 232 GLU 
0 233 ASP 
0 234 TYR 
0 235 ASP 
0 236 ARG 
0 237 TYR 
0 238 ASP 
0 239 SER 
0 240 GLY 
0 241 ASP 
0 242 ALA 
0 243 ASP 
0 244 ALA 
0 245 TYR 
0 246 GLY 
0 247 ASN 
0 248 ALA 
0 249 ALA 
0 250 SER 
0 251 ARG 
0 252 TRP 
0 253 SER 
0 254 LYS 
0 255 ASN 
0 256 GLY 
0 257 LYS 
0 258 GLY 
0 259 GLY 
0 260 PRO 
0 261 GLY 
0 262 ARG 
0 263 TYR 
0 264 THR 
0 265 GLY 
0 266 PRO 
0 267 GLY 
0 268 GLY 
0 269 LYS 
0 270 LYS 
0 271 ALA 
0 272 GLU 
0 273 TYR 
0 274 ASP 
0 275 GLY 
0 276 ALA 
0 277 SER 
0 278 ALA 
0 279 GLY 
0 280 TYR 
0 281 GLY 
0 282 ASN 
0 283 LYS 
0 284 TYR 
0 285 TRP 
0 286 GLY 
0 287 LYS 
0 288 SER 
0 289 ALA 
0 290 SER 
0 291 ASP 
0 292 TRP 
0 293 ASP 
0 294 ALA 
0 295 TRP 
0 296 GLY 
0 297 ARG 
0 298 ASP 
0 299 GLN 
0 300 ASP 
0 301 TYR 
0 302 ALA 
0 303 GLU 
0 304 ASP 
0 305 VAL 
0 306 SER 
0 307 TYR 
0 308 ASP 
0 309 LYS 
0 310 THR 
0 311 LEU 
0 312 ALA 
0 313 LYS 
0 314 SER 
0 315 TYR 
0 316 ALA 
0 317 ALA 
0 318 GLU 
0 319 SER 
0 320 TYR 
0 321 ASP 
0 322 GLU 
0 323 TRP 
0 324 ASP 
0 325 ASN 
0 326 ALA 
0 327 ASP 
0 328 ASP 
0 329 ASP 
0 330 LYS 
0 331 TRP 
0 332 GLY 
0 333 ALA 
0 334 GLN 
0 335 ALA 
0 336 TRP 
0 337 GLY 
0 338 LYS 
0 339 ASP 
0 340 ARG 
0 341 ASP 
0 342 VAL 
0 343 TYR 
0 344 GLY 
0 345 ALA 
0 346 SER 
0 347 SER 
0 348 TYR 
0 349 GLY 
0 350 GLN 
0 351 ALA 
0 352 ALA 
0 353 SER 
0 354 SER 
0 355 ALA 
0 356 ASP 
0 357 TYR 
0 358 ASP 
0 359 LYS 
0 360 TYR 
0 361 ALA 
0 362 SER 
0 363 GLN 
0 364 GLY 
0 365 GLY 
0 366 ALA 
0 367 ALA 
0 368 ALA 
0 369 SER 
0 370 ARG 
0 371 TRP 
0 372 ALA 
0 373 GLY 
0 374 GLY 
0 375 ASN 
0 376 LYS 
0 377 LEU 
0 378 GLY 
0 379 TYR 
0 380 GLY 
0 381 ARG 
0 382 GLU 
0 383 SER 
0 384 ASP 
0 385 ALA 
0 386 ALA 
0 387 SER 
0 388 ARG 
0 389 GLN 
0 390 GLY 
0 391 ALA 
0 392 ARG 
0 393 GLY 
0 394 TYR 
0 395 GLY 
0 396 ALA 
0 397 MET 
0 398 THR 
0 399 TRP 
0 400 SER 
0 401 GLY 
0 402 ALA 
0 403 SER 
0 404 GLY 
0 405 THR 
0 406 GLN 
0 407 GLN 
0 408 ALA 
0 409 ALA 
0 410 GLN 
0 411 GLY 
0 412 SER 
0 413 TYR 
0 414 ASP 
0 415 ASN 
0 416 ASP 
0 417 GLU 
0 418 TRP 
0 419 ALA 
0 420 LYS 
0 421 GLN 
0 422 ALA 
0 423 TYR 
0 424 GLY 
0 425 SER 
0 426 ASP 
0 427 TYR 
0 428 ASP 
0 429 SER 
0 430 ARG 
0 431 TRP 
0 432 GLY 
0 433 LYS 
0 434 SER 
0 435 TYR 
0 436 ASP 
0 437 SER 
0 438 VAL 
0 439 SER 
0 440 ALA 
0 441 LYS 
0 442 SER 
0 443 TYR 
0 444 ALA 
0 445 ASN 
0 446 GLU 
0 447 SER 
0 448 TYR 
0 449 ALA 
0 450 ARG 
0 451 LYS 
0 452 LEU 
0 453 ARG 
0 454 ALA 
0 455 ASP 
0 456 ASP 
0 457 ASP 
0 458 GLN 
0 459 TRP 
0 460 ALA 
0 461 GLU 
0 462 ASP 
0 463 TYR 
0 464 ASP 
0 465 ARG 
0 466 TYR 
0 467 ASP 
0 468 ASP 
0 469 LYS 
0 470 ASP 
0 471 GLY 
0 472 LYS 
0 473 GLY 
0 474 TYR 
0 475 GLY 
0 476 ALA 
0 477 ALA 
0 478 ALA 
0 479 SER 
0 480 SER 
0 481 ALA 
0 482 VAL 
0 483 ARG 
0 484 ASP 
0 485 ALA 
0 486 ASP 
0 487 LYS 
0 488 LYS 
0 489 HIS 
0 490 GLY 
0 491 ASN 
0 492 ALA 
0 493 HIS 
0 494 GLY 
0 495 SER 
0 496 HIS 
0 497 GLY 
0 498 TYR 
0 499 GLY 
0 500 ALA 
0 501 TYR 
0 502 GLY 
0 503 ALA 
0 504 THR 
0 505 GLU 
0 506 VAL 
0 507 GLN 
0 508 GLY 
0 509 GLY 
0 510 SER 
0 511 ARG 
0 512 GLN 
0 513 GLY 
0 514 ALA 
0 515 SER 
0 516 LYS 
0 517 ALA 
0 518 GLY 
0 519 TYR 
0 520 GLY 
0 521 ASN 
0 522 ARG 
0 523 MET 
0 524 ALA 
0 525 ARG 
0 526 SER 
0 527 ALA 
0 528 SER 
0 529 ASP 
0 530 PHE 
0 531 ASP 
0 532 ALA 
0 533 TRP 
0 534 GLY 
0 535 ARG 
0 536 ASP 
0 537 GLN 
0 538 ASP 
0 539 LEU 
0 540 SER 
0 541 ILE 
0 542 ASP 
0 543 GLU 
0 544 SER 
0 545 TYR 
0 546 ASP 
0 547 GLN 
0 548 THR 
0 549 TRP 
0 550 ALA 
0 551 LYS 
0 552 SER 
0 553 TYR 
0 554 ASP 
0 555 ALA 
0 556 GLU 
0 557 SER 
0 558 TYR 
0 559 ASP 
0 560 GLU 
0 561 TRP 
0 562 ASP 
0 563 ASN 
0 564 LYS 
0 565 ASP 
0 566 ASP 
0 567 ASP 
0 568 LYS 
0 569 TRP 
0 570 GLY 
0 571 ALA 
0 572 GLN 
0 573 ALA 
0 574 TRP 
0 575 GLY 
0 576 LYS 
0 577 ASP 
0 578 ARG 
0 579 ASP 
0 580 ILE 
0 581 TYR 
0 582 GLY 
0 583 ALA 
0 584 SER 
0 585 SER 
0 586 VAL 
0 587 GLY 
0 588 GLN 
0 589 ALA 
0 590 ALA 
0 591 SER 
0 592 GLU 
0 593 ALA 
0 594 ASP 
0 595 TRP 
0 596 ASP 
0 597 GLY 
0 598 TYR 
0 599 GLY 
0 600 ARG 
0 601 ALA 
0 602 GLY 
0 603 ALA 
0 604 GLN 
0 605 ALA 
0 606 ALA 
0 607 SER 
0 608 SER 
0 609 GLU 
0 610 GLY 
0 611 ARG 
0 612 LYS 
0 613 THR 
0 614 GLN 
0 615 THR 
0 616 VAL 
0 617 HIS 
0 618 TYR 
0 619 ALA 
0 620 PRO 
0 621 HIS 
0 622 GLY 
0 623 TYR 
0 624 GLY 
0 625 HIS 
0 626 GLY 
0 627 GLY 
0 628 TYR 
0 629 GLY 
0 630 HIS 
0 631 GLY 
0 632 HIS 
0 633 GLY 
0 634 VAL 
0 635 SER 
0 636 ARG 
0 637 GLN 
0 638 GLN 
0 639 VAL 
0 640 THR 
0 641 ALA 
0 642 ALA 
0 643 HIS 
0 644 GLN 
0 645 LYS 
0 646 ALA 
0 647 ALA 
0 648 ALA 
0 649 ALA 
0 650 ALA 
0 651 ALA 
0 652 HIS 
0 653 ARG 
0 654 GLN 
0 655 ALA 
0 656 GLU 
0 657 LYS 
0 658 ASP 
0 659 VAL 
0 660 ASP 
0 661 HIS 
0 662 ALA 
0 663 SER 
0 664 ARG 
0 665 GLY 
0 666 ARG 
0 667 ALA 
0 668 ALA 
0 669 ALA 
0 670 ARG 
0 671 ALA 
0 672 GLY 
0 673 TYR 
0 674 ASP 
0 675 ASN 
0 676 ASP 
0 677 GLU 
0 678 TRP 
0 679 ALA 
0 680 LYS 
0 681 GLN 
0 682 ALA 
0 683 TYR 
0 684 GLY 
0 685 SER 
0 686 ASP 
0 687 TYR 
0 688 ASP 
0 689 SER 
0 690 ARG 
0 691 TRP 
0 692 GLY 
0 693 LYS 
0 694 SER 
0 695 TYR 
0 696 ASP 
0 697 SER 
0 698 VAL 
0 699 ASN 
0 700 ALA 
0 701 LYS 
0 702 SER 
0 703 TYR 
0 704 ASP 
0 705 ASN 
0 706 GLU 
0 707 GLN 
0 708 TYR 
0 709 ALA 
0 710 ARG 
0 711 ALA 
0 712 ILE 
0 713 GLN 
0 714 ALA 
0 715 ASP 
0 716 ASP 
0 717 ASP 
0 718 GLN 
0 719 TRP 
0 720 ALA 
0 721 GLU 
0 722 ASP 
0 723 TYR 
0 724 ASP 
0 725 ARG 
0 726 TYR 
0 727 ASP 
0 728 ASP 
0 729 ARG 
0 730 ASP 
0 731 ALA 
0 732 THR 
0 733 GLY 
0 734 TYR 
0 735 GLY 
0 736 ARG 
0 737 ALA 
0 738 ALA 
0 739 SER 
0 740 ALA 
0 741 ALA 
0 742 SER 
0 743 LYS 
0 744 ALA 
0 745 PRO 
0 746 VAL 
0 747 LYS 
0 748 THR 
0 749 THR 
0 750 TYR 
0 751 SER 
0 752 VAL 
0 753 GLN 
0 754 PRO 
0 755 VAL 
0 756 TYR 
0 757 ARG 
0 758 GLY 
0 759 TRP 
#
loop_
_chem_comp.id
_chem_comp.type
_chem_comp.name
ALA 'L-peptide linking' ALANINE         
ARG 'L-peptide linking' ARGININE        
ASN 'L-peptide linking' ASPARAGINE      
ASP 'L-peptide linking' 'ASPARTIC ACID' 
CYS 'L-peptide linking' CYSTEINE        
GLN 'L-peptide linking' GLUTAMINE       
GLU 'L-peptide linking' 'GLUTAMIC ACID' 
HIS 'L-peptide linking' HISTIDINE       
ILE 'L-peptide linking' ISOLEUCINE      
LEU 'L-peptide linking' LEUCINE         
LYS 'L-peptide linking' LYSINE          
MET 'L-peptide linking' METHIONINE      
PHE 'L-peptide linking' PHENYLALANINE   
PRO 'L-peptide linking' PROLINE         
SER 'L-peptide linking' SERINE          
THR 'L-peptide linking' THREONINE       
TRP 'L-peptide linking' TRYPTOPHAN      
TYR 'L-peptide linking' TYROSINE        
VAL 'L-peptide linking' VALINE          
GLY 'peptide linking'   GLYCINE         
#
loop_
_atom_site.group_PDB
_atom_site.id
_atom_site.type_symbol
_atom_site.label_atom_id
_atom_site.label_alt_id
_atom_site.label_comp_id
_atom_site.label_asym_id
_atom_site.label_entity_id
_atom_site.label_seq_id
_atom_site.pdbx_PDB_ins_code
_atom_site.Cartn_x
_atom_site.Cartn_y
_atom_site.Cartn_z
_atom_site.occupancy
_atom_site.B_iso_or_equiv
_atom_site.auth_seq_id
_atom_site.auth_asym_id
_atom_site.pdbx_PDB_model_num
ATOM 1    N N   . MET A 0 1   . -16.707 15.390  -48.797 1.00 37.86 1   A 1 
ATOM 2    C CA  . MET A 0 1   . -16.418 16.753  -49.308 1.00 37.86 1   A 1 
ATOM 3    C C   . MET A 0 1   . -15.682 17.463  -48.180 1.00 37.86 1   A 1 
ATOM 4    C CB  . MET A 0 1   . -17.725 17.469  -49.699 1.00 37.86 1   A 1 
ATOM 5    O O   . MET A 0 1   . -16.216 17.479  -47.087 1.00 37.86 1   A 1 
ATOM 6    C CG  . MET A 0 1   . -18.431 16.774  -50.875 1.00 37.86 1   A 1 
ATOM 7    S SD  . MET A 0 1   . -20.088 17.414  -51.211 1.00 37.86 1   A 1 
ATOM 8    C CE  . MET A 0 1   . -20.612 16.338  -52.575 1.00 37.86 1   A 1 
ATOM 9    N N   . LYS A 0 2   . -14.363 17.644  -48.286 1.00 34.77 2   A 1 
ATOM 10   C CA  . LYS A 0 2   . -13.648 18.755  -48.955 1.00 34.77 2   A 1 
ATOM 11   C C   . LYS A 0 2   . -13.578 20.035  -48.101 1.00 34.77 2   A 1 
ATOM 12   C CB  . LYS A 0 2   . -14.097 19.072  -50.402 1.00 34.77 2   A 1 
ATOM 13   O O   . LYS A 0 2   . -14.463 20.870  -48.196 1.00 34.77 2   A 1 
ATOM 14   C CG  . LYS A 0 2   . -13.470 18.160  -51.471 1.00 34.77 2   A 1 
ATOM 15   C CD  . LYS A 0 2   . -13.579 18.792  -52.871 1.00 34.77 2   A 1 
ATOM 16   C CE  . LYS A 0 2   . -12.815 17.954  -53.907 1.00 34.77 2   A 1 
ATOM 17   N NZ  . LYS A 0 2   . -12.749 18.627  -55.231 1.00 34.77 2   A 1 
ATOM 18   N N   . SER A 0 3   . -12.442 20.160  -47.406 1.00 35.14 3   A 1 
ATOM 19   C CA  . SER A 0 3   . -11.667 21.396  -47.195 1.00 35.14 3   A 1 
ATOM 20   C C   . SER A 0 3   . -12.274 22.528  -46.355 1.00 35.14 3   A 1 
ATOM 21   C CB  . SER A 0 3   . -11.244 21.964  -48.560 1.00 35.14 3   A 1 
ATOM 22   O O   . SER A 0 3   . -13.212 23.182  -46.784 1.00 35.14 3   A 1 
ATOM 23   O OG  . SER A 0 3   . -10.668 20.953  -49.378 1.00 35.14 3   A 1 
ATOM 24   N N   . PHE A 0 4   . -11.590 22.890  -45.265 1.00 38.83 4   A 1 
ATOM 25   C CA  . PHE A 0 4   . -10.742 24.095  -45.222 1.00 38.83 4   A 1 
ATOM 26   C C   . PHE A 0 4   . -9.698  23.958  -44.099 1.00 38.83 4   A 1 
ATOM 27   C CB  . PHE A 0 4   . -11.562 25.393  -45.083 1.00 38.83 4   A 1 
ATOM 28   O O   . PHE A 0 4   . -9.916  23.217  -43.146 1.00 38.83 4   A 1 
ATOM 29   C CG  . PHE A 0 4   . -11.694 26.140  -46.400 1.00 38.83 4   A 1 
ATOM 30   C CD1 . PHE A 0 4   . -10.584 26.823  -46.935 1.00 38.83 4   A 1 
ATOM 31   C CD2 . PHE A 0 4   . -12.907 26.127  -47.116 1.00 38.83 4   A 1 
ATOM 32   C CE1 . PHE A 0 4   . -10.678 27.459  -48.187 1.00 38.83 4   A 1 
ATOM 33   C CE2 . PHE A 0 4   . -13.000 26.755  -48.370 1.00 38.83 4   A 1 
ATOM 34   C CZ  . PHE A 0 4   . -11.884 27.419  -48.908 1.00 38.83 4   A 1 
ATOM 35   N N   . ALA A 0 5   . -8.560  24.639  -44.235 1.00 33.92 5   A 1 
ATOM 36   C CA  . ALA A 0 5   . -7.485  24.671  -43.244 1.00 33.92 5   A 1 
ATOM 37   C C   . ALA A 0 5   . -7.122  26.126  -42.923 1.00 33.92 5   A 1 
ATOM 38   C CB  . ALA A 0 5   . -6.275  23.894  -43.782 1.00 33.92 5   A 1 
ATOM 39   O O   . ALA A 0 5   . -7.237  26.994  -43.791 1.00 33.92 5   A 1 
ATOM 40   N N   . PHE A 0 6   . -6.662  26.381  -41.699 1.00 34.08 6   A 1 
ATOM 41   C CA  . PHE A 0 6   . -6.043  27.646  -41.309 1.00 34.08 6   A 1 
ATOM 42   C C   . PHE A 0 6   . -5.004  27.396  -40.212 1.00 34.08 6   A 1 
ATOM 43   C CB  . PHE A 0 6   . -7.106  28.666  -40.873 1.00 34.08 6   A 1 
ATOM 44   O O   . PHE A 0 6   . -5.132  26.434  -39.457 1.00 34.08 6   A 1 
ATOM 45   C CG  . PHE A 0 6   . -6.739  30.073  -41.294 1.00 34.08 6   A 1 
ATOM 46   C CD1 . PHE A 0 6   . -6.022  30.919  -40.427 1.00 34.08 6   A 1 
ATOM 47   C CD2 . PHE A 0 6   . -7.060  30.510  -42.593 1.00 34.08 6   A 1 
ATOM 48   C CE1 . PHE A 0 6   . -5.634  32.199  -40.859 1.00 34.08 6   A 1 
ATOM 49   C CE2 . PHE A 0 6   . -6.677  31.793  -43.022 1.00 34.08 6   A 1 
ATOM 50   C CZ  . PHE A 0 6   . -5.963  32.638  -42.154 1.00 34.08 6   A 1 
ATOM 51   N N   . ALA A 0 7   . -3.973  28.237  -40.141 1.00 29.42 7   A 1 
ATOM 52   C CA  . ALA A 0 7   . -2.824  28.049  -39.257 1.00 29.42 7   A 1 
ATOM 53   C C   . ALA A 0 7   . -2.496  29.322  -38.456 1.00 29.42 7   A 1 
ATOM 54   C CB  . ALA A 0 7   . -1.634  27.588  -40.115 1.00 29.42 7   A 1 
ATOM 55   O O   . ALA A 0 7   . -2.936  30.412  -38.812 1.00 29.42 7   A 1 
ATOM 56   N N   . ALA A 0 8   . -1.647  29.140  -37.439 1.00 28.39 8   A 1 
ATOM 57   C CA  . ALA A 0 8   . -0.960  30.152  -36.629 1.00 28.39 8   A 1 
ATOM 58   C C   . ALA A 0 8   . -1.778  30.972  -35.596 1.00 28.39 8   A 1 
ATOM 59   C CB  . ALA A 0 8   . -0.079  31.031  -37.530 1.00 28.39 8   A 1 
ATOM 60   O O   . ALA A 0 8   . -2.496  31.908  -35.925 1.00 28.39 8   A 1 
ATOM 61   N N   . ALA A 0 9   . -1.461  30.679  -34.326 1.00 28.39 9   A 1 
ATOM 62   C CA  . ALA A 0 9   . -1.322  31.589  -33.178 1.00 28.39 9   A 1 
ATOM 63   C C   . ALA A 0 9   . -2.537  32.357  -32.598 1.00 28.39 9   A 1 
ATOM 64   C CB  . ALA A 0 9   . -0.141  32.533  -33.451 1.00 28.39 9   A 1 
ATOM 65   O O   . ALA A 0 9   . -3.106  33.258  -33.208 1.00 28.39 9   A 1 
ATOM 66   N N   . LEU A 0 10  . -2.762  32.137  -31.294 1.00 30.18 10  A 1 
ATOM 67   C CA  . LEU A 0 10  . -3.293  33.126  -30.346 1.00 30.18 10  A 1 
ATOM 68   C C   . LEU A 0 10  . -2.483  33.045  -29.034 1.00 30.18 10  A 1 
ATOM 69   C CB  . LEU A 0 10  . -4.804  32.908  -30.134 1.00 30.18 10  A 1 
ATOM 70   O O   . LEU A 0 10  . -1.894  32.006  -28.743 1.00 30.18 10  A 1 
ATOM 71   C CG  . LEU A 0 10  . -5.509  34.033  -29.347 1.00 30.18 10  A 1 
ATOM 72   C CD1 . LEU A 0 10  . -5.492  35.369  -30.099 1.00 30.18 10  A 1 
ATOM 73   C CD2 . LEU A 0 10  . -6.965  33.659  -29.082 1.00 30.18 10  A 1 
ATOM 74   N N   . VAL A 0 11  . -2.410  34.140  -28.268 1.00 31.99 11  A 1 
ATOM 75   C CA  . VAL A 0 11  . -1.510  34.305  -27.110 1.00 31.99 11  A 1 
ATOM 76   C C   . VAL A 0 11  . -2.261  34.830  -25.876 1.00 31.99 11  A 1 
ATOM 77   C CB  . VAL A 0 11  . -0.349  35.257  -27.496 1.00 31.99 11  A 1 
ATOM 78   O O   . VAL A 0 11  . -2.944  35.843  -25.981 1.00 31.99 11  A 1 
ATOM 79   C CG1 . VAL A 0 11  . 0.482   35.766  -26.309 1.00 31.99 11  A 1 
ATOM 80   C CG2 . VAL A 0 11  . 0.626   34.569  -28.462 1.00 31.99 11  A 1 
ATOM 81   N N   . ALA A 0 12  . -1.997  34.195  -24.721 1.00 34.75 12  A 1 
ATOM 82   C CA  . ALA A 0 12  . -2.225  34.637  -23.329 1.00 34.75 12  A 1 
ATOM 83   C C   . ALA A 0 12  . -3.673  34.860  -22.815 1.00 34.75 12  A 1 
ATOM 84   C CB  . ALA A 0 12  . -1.334  35.861  -23.058 1.00 34.75 12  A 1 
ATOM 85   O O   . ALA A 0 12  . -4.553  35.292  -23.551 1.00 34.75 12  A 1 
ATOM 86   N N   . VAL A 0 13  . -3.888  34.649  -21.498 1.00 33.00 13  A 1 
ATOM 87   C CA  . VAL A 0 13  . -4.058  35.728  -20.481 1.00 33.00 13  A 1 
ATOM 88   C C   . VAL A 0 13  . -4.351  35.173  -19.054 1.00 33.00 13  A 1 
ATOM 89   C CB  . VAL A 0 13  . -5.108  36.796  -20.914 1.00 33.00 13  A 1 
ATOM 90   O O   . VAL A 0 13  . -5.376  34.551  -18.821 1.00 33.00 13  A 1 
ATOM 91   C CG1 . VAL A 0 13  . -5.813  37.562  -19.784 1.00 33.00 13  A 1 
ATOM 92   C CG2 . VAL A 0 13  . -4.420  37.908  -21.735 1.00 33.00 13  A 1 
ATOM 93   N N   . CYS A 0 14  . -3.438  35.488  -18.120 1.00 35.41 14  A 1 
ATOM 94   C CA  . CYS A 0 14  . -3.564  35.787  -16.669 1.00 35.41 14  A 1 
ATOM 95   C C   . CYS A 0 14  . -4.177  34.866  -15.564 1.00 35.41 14  A 1 
ATOM 96   C CB  . CYS A 0 14  . -4.137  37.204  -16.526 1.00 35.41 14  A 1 
ATOM 97   O O   . CYS A 0 14  . -5.287  34.355  -15.647 1.00 35.41 14  A 1 
ATOM 98   S SG  . CYS A 0 14  . -3.005  38.416  -17.272 1.00 35.41 14  A 1 
ATOM 99   N N   . SER A 0 15  . -3.487  34.968  -14.405 1.00 37.03 15  A 1 
ATOM 100  C CA  . SER A 0 15  . -3.956  35.165  -13.000 1.00 37.03 15  A 1 
ATOM 101  C C   . SER A 0 15  . -4.285  34.002  -12.029 1.00 37.03 15  A 1 
ATOM 102  C CB  . SER A 0 15  . -4.939  36.342  -12.831 1.00 37.03 15  A 1 
ATOM 103  O O   . SER A 0 15  . -5.440  33.637  -11.867 1.00 37.03 15  A 1 
ATOM 104  O OG  . SER A 0 15  . -5.958  36.390  -13.806 1.00 37.03 15  A 1 
ATOM 105  N N   . ALA A 0 16  . -3.249  33.632  -11.251 1.00 35.98 16  A 1 
ATOM 106  C CA  . ALA A 0 16  . -3.154  33.628  -9.768  1.00 35.98 16  A 1 
ATOM 107  C C   . ALA A 0 16  . -4.018  32.703  -8.871  1.00 35.98 16  A 1 
ATOM 108  C CB  . ALA A 0 16  . -3.256  35.082  -9.278  1.00 35.98 16  A 1 
ATOM 109  O O   . ALA A 0 16  . -5.240  32.796  -8.865  1.00 35.98 16  A 1 
ATOM 110  N N   . VAL A 0 17  . -3.344  31.958  -7.973  1.00 38.52 17  A 1 
ATOM 111  C CA  . VAL A 0 17  . -3.257  32.189  -6.500  1.00 38.52 17  A 1 
ATOM 112  C C   . VAL A 0 17  . -2.103  31.330  -5.916  1.00 38.52 17  A 1 
ATOM 113  C CB  . VAL A 0 17  . -4.618  31.978  -5.781  1.00 38.52 17  A 1 
ATOM 114  O O   . VAL A 0 17  . -1.658  30.384  -6.563  1.00 38.52 17  A 1 
ATOM 115  C CG1 . VAL A 0 17  . -4.567  31.439  -4.343  1.00 38.52 17  A 1 
ATOM 116  C CG2 . VAL A 0 17  . -5.354  33.327  -5.667  1.00 38.52 17  A 1 
ATOM 117  N N   . ASP A 0 18  . -1.561  31.715  -4.757  1.00 36.74 18  A 1 
ATOM 118  C CA  . ASP A 0 18  . -0.286  31.259  -4.169  1.00 36.74 18  A 1 
ATOM 119  C C   . ASP A 0 18  . -0.339  29.960  -3.332  1.00 36.74 18  A 1 
ATOM 120  C CB  . ASP A 0 18  . 0.233   32.371  -3.231  1.00 36.74 18  A 1 
ATOM 121  O O   . ASP A 0 18  . -1.324  29.720  -2.639  1.00 36.74 18  A 1 
ATOM 122  C CG  . ASP A 0 18  . 0.071   33.784  -3.799  1.00 36.74 18  A 1 
ATOM 123  O OD1 . ASP A 0 18  . 1.061   34.309  -4.354  1.00 36.74 18  A 1 
ATOM 124  O OD2 . ASP A 0 18  . -1.066  34.312  -3.721  1.00 36.74 18  A 1 
ATOM 125  N N   . VAL A 0 19  . 0.787   29.222  -3.279  1.00 39.76 19  A 1 
ATOM 126  C CA  . VAL A 0 19  . 1.388   28.591  -2.071  1.00 39.76 19  A 1 
ATOM 127  C C   . VAL A 0 19  . 2.920   28.549  -2.265  1.00 39.76 19  A 1 
ATOM 128  C CB  . VAL A 0 19  . 0.836   27.176  -1.737  1.00 39.76 19  A 1 
ATOM 129  O O   . VAL A 0 19  . 3.404   28.327  -3.373  1.00 39.76 19  A 1 
ATOM 130  C CG1 . VAL A 0 19  . 1.721   26.389  -0.750  1.00 39.76 19  A 1 
ATOM 131  C CG2 . VAL A 0 19  . -0.545  27.226  -1.065  1.00 39.76 19  A 1 
ATOM 132  N N   . GLU A 0 20  . 3.695   28.775  -1.199  1.00 33.16 20  A 1 
ATOM 133  C CA  . GLU A 0 20  . 5.165   28.874  -1.225  1.00 33.16 20  A 1 
ATOM 134  C C   . GLU A 0 20  . 5.879   27.512  -1.060  1.00 33.16 20  A 1 
ATOM 135  C CB  . GLU A 0 20  . 5.632   29.791  -0.075  1.00 33.16 20  A 1 
ATOM 136  O O   . GLU A 0 20  . 5.577   26.777  -0.123  1.00 33.16 20  A 1 
ATOM 137  C CG  . GLU A 0 20  . 5.036   31.208  -0.071  1.00 33.16 20  A 1 
ATOM 138  C CD  . GLU A 0 20  . 5.435   31.960  1.210   1.00 33.16 20  A 1 
ATOM 139  O OE1 . GLU A 0 20  . 6.237   32.917  1.103   1.00 33.16 20  A 1 
ATOM 140  O OE2 . GLU A 0 20  . 4.949   31.561  2.292   1.00 33.16 20  A 1 
ATOM 141  N N   . SER A 0 21  . 6.905   27.212  -1.879  1.00 35.79 21  A 1 
ATOM 142  C CA  . SER A 0 21  . 7.967   26.244  -1.520  1.00 35.79 21  A 1 
ATOM 143  C C   . SER A 0 21  . 9.253   26.372  -2.368  1.00 35.79 21  A 1 
ATOM 144  C CB  . SER A 0 21  . 7.468   24.794  -1.586  1.00 35.79 21  A 1 
ATOM 145  O O   . SER A 0 21  . 9.341   25.875  -3.484  1.00 35.79 21  A 1 
ATOM 146  O OG  . SER A 0 21  . 8.424   23.954  -0.962  1.00 35.79 21  A 1 
ATOM 147  N N   . VAL A 0 22  . 10.261  27.036  -1.793  1.00 36.34 22  A 1 
ATOM 148  C CA  . VAL A 0 22  . 11.721  26.829  -1.967  1.00 36.34 22  A 1 
ATOM 149  C C   . VAL A 0 22  . 12.317  26.590  -3.382  1.00 36.34 22  A 1 
ATOM 150  C CB  . VAL A 0 22  . 12.212  25.725  -0.991  1.00 36.34 22  A 1 
ATOM 151  O O   . VAL A 0 22  . 12.554  25.457  -3.788  1.00 36.34 22  A 1 
ATOM 152  C CG1 . VAL A 0 22  . 13.738  25.789  -0.809  1.00 36.34 22  A 1 
ATOM 153  C CG2 . VAL A 0 22  . 11.605  25.853  0.418   1.00 36.34 22  A 1 
ATOM 154  N N   . GLY A 0 23  . 12.848  27.662  -3.993  1.00 28.92 23  A 1 
ATOM 155  C CA  . GLY A 0 23  . 14.163  27.611  -4.672  1.00 28.92 23  A 1 
ATOM 156  C C   . GLY A 0 23  . 14.226  27.803  -6.201  1.00 28.92 23  A 1 
ATOM 157  O O   . GLY A 0 23  . 13.478  27.195  -6.951  1.00 28.92 23  A 1 
ATOM 158  N N   . TYR A 0 24  . 15.233  28.580  -6.639  1.00 32.30 24  A 1 
ATOM 159  C CA  . TYR A 0 24  . 15.591  28.935  -8.033  1.00 32.30 24  A 1 
ATOM 160  C C   . TYR A 0 24  . 14.575  29.790  -8.829  1.00 32.30 24  A 1 
ATOM 161  C CB  . TYR A 0 24  . 16.088  27.703  -8.813  1.00 32.30 24  A 1 
ATOM 162  O O   . TYR A 0 24  . 13.373  29.743  -8.607  1.00 32.30 24  A 1 
ATOM 163  C CG  . TYR A 0 24  . 17.480  27.256  -8.402  1.00 32.30 24  A 1 
ATOM 164  C CD1 . TYR A 0 24  . 18.606  27.767  -9.078  1.00 32.30 24  A 1 
ATOM 165  C CD2 . TYR A 0 24  . 17.651  26.356  -7.331  1.00 32.30 24  A 1 
ATOM 166  C CE1 . TYR A 0 24  . 19.902  27.392  -8.674  1.00 32.30 24  A 1 
ATOM 167  C CE2 . TYR A 0 24  . 18.947  25.975  -6.928  1.00 32.30 24  A 1 
ATOM 168  O OH  . TYR A 0 24  . 21.330  26.147  -7.216  1.00 32.30 24  A 1 
ATOM 169  C CZ  . TYR A 0 24  . 20.075  26.498  -7.598  1.00 32.30 24  A 1 
ATOM 170  N N   . GLY A 0 25  . 15.083  30.614  -9.766  1.00 33.18 25  A 1 
ATOM 171  C CA  . GLY A 0 25  . 14.249  31.371  -10.723 1.00 33.18 25  A 1 
ATOM 172  C C   . GLY A 0 25  . 14.311  32.910  -10.688 1.00 33.18 25  A 1 
ATOM 173  O O   . GLY A 0 25  . 13.289  33.559  -10.901 1.00 33.18 25  A 1 
ATOM 174  N N   . HIS A 0 26  . 15.471  33.543  -10.458 1.00 33.77 26  A 1 
ATOM 175  C CA  . HIS A 0 26  . 15.580  35.014  -10.545 1.00 33.77 26  A 1 
ATOM 176  C C   . HIS A 0 26  . 15.623  35.495  -12.014 1.00 33.77 26  A 1 
ATOM 177  C CB  . HIS A 0 26  . 16.745  35.529  -9.683  1.00 33.77 26  A 1 
ATOM 178  O O   . HIS A 0 26  . 16.689  35.682  -12.602 1.00 33.77 26  A 1 
ATOM 179  C CG  . HIS A 0 26  . 16.540  36.958  -9.235  1.00 33.77 26  A 1 
ATOM 180  C CD2 . HIS A 0 26  . 17.068  38.089  -9.796  1.00 33.77 26  A 1 
ATOM 181  N ND1 . HIS A 0 26  . 15.765  37.362  -8.170  1.00 33.77 26  A 1 
ATOM 182  C CE1 . HIS A 0 26  . 15.830  38.701  -8.089  1.00 33.77 26  A 1 
ATOM 183  N NE2 . HIS A 0 26  . 16.615  39.192  -9.061  1.00 33.77 26  A 1 
ATOM 184  N N   . ALA A 0 27  . 14.446  35.650  -12.626 1.00 33.51 27  A 1 
ATOM 185  C CA  . ALA A 0 27  . 14.272  35.854  -14.065 1.00 33.51 27  A 1 
ATOM 186  C C   . ALA A 0 27  . 14.709  37.246  -14.579 1.00 33.51 27  A 1 
ATOM 187  C CB  . ALA A 0 27  . 12.812  35.526  -14.411 1.00 33.51 27  A 1 
ATOM 188  O O   . ALA A 0 27  . 13.894  38.150  -14.778 1.00 33.51 27  A 1 
ATOM 189  N N   . TYR A 0 28  . 15.998  37.401  -14.891 1.00 39.86 28  A 1 
ATOM 190  C CA  . TYR A 0 28  . 16.476  38.466  -15.779 1.00 39.86 28  A 1 
ATOM 191  C C   . TYR A 0 28  . 16.045  38.174  -17.223 1.00 39.86 28  A 1 
ATOM 192  C CB  . TYR A 0 28  . 18.006  38.614  -15.680 1.00 39.86 28  A 1 
ATOM 193  O O   . TYR A 0 28  . 16.558  37.252  -17.851 1.00 39.86 28  A 1 
ATOM 194  C CG  . TYR A 0 28  . 18.450  39.823  -14.883 1.00 39.86 28  A 1 
ATOM 195  C CD1 . TYR A 0 28  . 18.829  41.007  -15.547 1.00 39.86 28  A 1 
ATOM 196  C CD2 . TYR A 0 28  . 18.479  39.761  -13.478 1.00 39.86 28  A 1 
ATOM 197  C CE1 . TYR A 0 28  . 19.249  42.127  -14.804 1.00 39.86 28  A 1 
ATOM 198  C CE2 . TYR A 0 28  . 18.897  40.879  -12.731 1.00 39.86 28  A 1 
ATOM 199  O OH  . TYR A 0 28  . 19.697  43.144  -12.683 1.00 39.86 28  A 1 
ATOM 200  C CZ  . TYR A 0 28  . 19.287  42.062  -13.396 1.00 39.86 28  A 1 
ATOM 201  N N   . ALA A 0 29  . 15.129  38.971  -17.777 1.00 37.55 29  A 1 
ATOM 202  C CA  . ALA A 0 29  . 14.711  38.841  -19.173 1.00 37.55 29  A 1 
ATOM 203  C C   . ALA A 0 29  . 15.769  39.440  -20.132 1.00 37.55 29  A 1 
ATOM 204  C CB  . ALA A 0 29  . 13.336  39.503  -19.337 1.00 37.55 29  A 1 
ATOM 205  O O   . ALA A 0 29  . 15.954  40.665  -20.134 1.00 37.55 29  A 1 
ATOM 206  N N   . PRO A 0 30  . 16.454  38.640  -20.976 1.00 46.20 30  A 1 
ATOM 207  C CA  . PRO A 0 30  . 17.425  39.168  -21.927 1.00 46.20 30  A 1 
ATOM 208  C C   . PRO A 0 30  . 16.720  39.945  -23.046 1.00 46.20 30  A 1 
ATOM 209  C CB  . PRO A 0 30  . 18.210  37.958  -22.441 1.00 46.20 30  A 1 
ATOM 210  O O   . PRO A 0 30  . 15.743  39.497  -23.649 1.00 46.20 30  A 1 
ATOM 211  C CG  . PRO A 0 30  . 17.196  36.820  -22.337 1.00 46.20 30  A 1 
ATOM 212  C CD  . PRO A 0 30  . 16.384  37.187  -21.094 1.00 46.20 30  A 1 
ATOM 213  N N   . ARG A 0 31  . 17.225  41.145  -23.344 1.00 45.18 31  A 1 
ATOM 214  C CA  . ARG A 0 31  . 16.706  41.993  -24.429 1.00 45.18 31  A 1 
ATOM 215  C C   . ARG A 0 31  . 17.183  41.424  -25.770 1.00 45.18 31  A 1 
ATOM 216  C CB  . ARG A 0 31  . 17.128  43.460  -24.216 1.00 45.18 31  A 1 
ATOM 217  O O   . ARG A 0 31  . 18.329  40.999  -25.876 1.00 45.18 31  A 1 
ATOM 218  C CG  . ARG A 0 31  . 16.655  44.008  -22.854 1.00 45.18 31  A 1 
ATOM 219  C CD  . ARG A 0 31  . 17.198  45.408  -22.541 1.00 45.18 31  A 1 
ATOM 220  N NE  . ARG A 0 31  . 16.372  46.492  -23.111 1.00 45.18 31  A 1 
ATOM 221  N NH1 . ARG A 0 31  . 17.403  48.218  -21.997 1.00 45.18 31  A 1 
ATOM 222  N NH2 . ARG A 0 31  . 15.605  48.636  -23.248 1.00 45.18 31  A 1 
ATOM 223  C CZ  . ARG A 0 31  . 16.465  47.772  -22.787 1.00 45.18 31  A 1 
ATOM 224  N N   . LYS A 0 32  . 16.312  41.426  -26.788 1.00 50.08 32  A 1 
ATOM 225  C CA  . LYS A 0 32  . 16.597  40.834  -28.110 1.00 50.08 32  A 1 
ATOM 226  C C   . LYS A 0 32  . 17.923  41.365  -28.696 1.00 50.08 32  A 1 
ATOM 227  C CB  . LYS A 0 32  . 15.460  41.125  -29.105 1.00 50.08 32  A 1 
ATOM 228  O O   . LYS A 0 32  . 18.083  42.586  -28.738 1.00 50.08 32  A 1 
ATOM 229  C CG  . LYS A 0 32  . 14.128  40.466  -28.717 1.00 50.08 32  A 1 
ATOM 230  C CD  . LYS A 0 32  . 13.072  40.673  -29.813 1.00 50.08 32  A 1 
ATOM 231  C CE  . LYS A 0 32  . 11.769  39.969  -29.413 1.00 50.08 32  A 1 
ATOM 232  N NZ  . LYS A 0 32  . 10.771  39.975  -30.512 1.00 50.08 32  A 1 
ATOM 233  N N   . PRO A 0 33  . 18.835  40.500  -29.179 1.00 52.87 33  A 1 
ATOM 234  C CA  . PRO A 0 33  . 20.076  40.941  -29.808 1.00 52.87 33  A 1 
ATOM 235  C C   . PRO A 0 33  . 19.815  41.633  -31.156 1.00 52.87 33  A 1 
ATOM 236  C CB  . PRO A 0 33  . 20.935  39.679  -29.956 1.00 52.87 33  A 1 
ATOM 237  O O   . PRO A 0 33  . 19.049  41.140  -31.984 1.00 52.87 33  A 1 
ATOM 238  C CG  . PRO A 0 33  . 19.907  38.549  -30.030 1.00 52.87 33  A 1 
ATOM 239  C CD  . PRO A 0 33  . 18.781  39.043  -29.127 1.00 52.87 33  A 1 
ATOM 240  N N   . GLU A 0 34  . 20.486  42.763  -31.392 1.00 55.19 34  A 1 
ATOM 241  C CA  . GLU A 0 34  . 20.576  43.388  -32.716 1.00 55.19 34  A 1 
ATOM 242  C C   . GLU A 0 34  . 21.823  42.887  -33.457 1.00 55.19 34  A 1 
ATOM 243  C CB  . GLU A 0 34  . 20.606  44.925  -32.640 1.00 55.19 34  A 1 
ATOM 244  O O   . GLU A 0 34  . 22.948  42.964  -32.952 1.00 55.19 34  A 1 
ATOM 245  C CG  . GLU A 0 34  . 19.258  45.566  -32.273 1.00 55.19 34  A 1 
ATOM 246  C CD  . GLU A 0 34  . 19.260  47.097  -32.467 1.00 55.19 34  A 1 
ATOM 247  O OE1 . GLU A 0 34  . 18.162  47.652  -32.704 1.00 55.19 34  A 1 
ATOM 248  O OE2 . GLU A 0 34  . 20.346  47.723  -32.387 1.00 55.19 34  A 1 
ATOM 249  N N   . PHE A 0 35  . 21.628  42.425  -34.692 1.00 54.27 35  A 1 
ATOM 250  C CA  . PHE A 0 35  . 22.691  41.926  -35.560 1.00 54.27 35  A 1 
ATOM 251  C C   . PHE A 0 35  . 22.965  42.903  -36.705 1.00 54.27 35  A 1 
ATOM 252  C CB  . PHE A 0 35  . 22.298  40.551  -36.112 1.00 54.27 35  A 1 
ATOM 253  O O   . PHE A 0 35  . 22.039  43.370  -37.369 1.00 54.27 35  A 1 
ATOM 254  C CG  . PHE A 0 35  . 22.037  39.499  -35.052 1.00 54.27 35  A 1 
ATOM 255  C CD1 . PHE A 0 35  . 23.113  38.815  -34.455 1.00 54.27 35  A 1 
ATOM 256  C CD2 . PHE A 0 35  . 20.717  39.198  -34.668 1.00 54.27 35  A 1 
ATOM 257  C CE1 . PHE A 0 35  . 22.867  37.823  -33.488 1.00 54.27 35  A 1 
ATOM 258  C CE2 . PHE A 0 35  . 20.473  38.206  -33.704 1.00 54.27 35  A 1 
ATOM 259  C CZ  . PHE A 0 35  . 21.547  37.515  -33.117 1.00 54.27 35  A 1 
ATOM 260  N N   . LYS A 0 36  . 24.244  43.159  -37.004 1.00 58.63 36  A 1 
ATOM 261  C CA  . LYS A 0 36  . 24.639  43.798  -38.269 1.00 58.63 36  A 1 
ATOM 262  C C   . LYS A 0 36  . 25.140  42.754  -39.255 1.00 58.63 36  A 1 
ATOM 263  C CB  . LYS A 0 36  . 25.674  44.905  -38.040 1.00 58.63 36  A 1 
ATOM 264  O O   . LYS A 0 36  . 26.120  42.069  -38.982 1.00 58.63 36  A 1 
ATOM 265  C CG  . LYS A 0 36  . 24.976  46.221  -37.676 1.00 58.63 36  A 1 
ATOM 266  C CD  . LYS A 0 36  . 25.998  47.353  -37.552 1.00 58.63 36  A 1 
ATOM 267  C CE  . LYS A 0 36  . 25.263  48.672  -37.308 1.00 58.63 36  A 1 
ATOM 268  N NZ  . LYS A 0 36  . 26.219  49.788  -37.117 1.00 58.63 36  A 1 
ATOM 269  N N   . VAL A 0 37  . 24.497  42.701  -40.419 1.00 51.42 37  A 1 
ATOM 270  C CA  . VAL A 0 37  . 24.925  41.909  -41.578 1.00 51.42 37  A 1 
ATOM 271  C C   . VAL A 0 37  . 25.684  42.811  -42.545 1.00 51.42 37  A 1 
ATOM 272  C CB  . VAL A 0 37  . 23.728  41.244  -42.290 1.00 51.42 37  A 1 
ATOM 273  O O   . VAL A 0 37  . 25.237  43.915  -42.859 1.00 51.42 37  A 1 
ATOM 274  C CG1 . VAL A 0 37  . 24.201  40.296  -43.404 1.00 51.42 37  A 1 
ATOM 275  C CG2 . VAL A 0 37  . 22.859  40.440  -41.316 1.00 51.42 37  A 1 
ATOM 276  N N   . SER A 0 38  . 26.816  42.338  -43.056 1.00 59.91 38  A 1 
ATOM 277  C CA  . SER A 0 38  . 27.528  42.980  -44.163 1.00 59.91 38  A 1 
ATOM 278  C C   . SER A 0 38  . 27.951  41.953  -45.211 1.00 59.91 38  A 1 
ATOM 279  C CB  . SER A 0 38  . 28.696  43.828  -43.654 1.00 59.91 38  A 1 
ATOM 280  O O   . SER A 0 38  . 28.297  40.817  -44.889 1.00 59.91 38  A 1 
ATOM 281  O OG  . SER A 0 38  . 29.556  43.082  -42.824 1.00 59.91 38  A 1 
ATOM 282  N N   . VAL A 0 39  . 27.876  42.359  -46.481 1.00 50.60 39  A 1 
ATOM 283  C CA  . VAL A 0 39  . 28.110  41.504  -47.653 1.00 50.60 39  A 1 
ATOM 284  C C   . VAL A 0 39  . 29.285  42.064  -48.442 1.00 50.60 39  A 1 
ATOM 285  C CB  . VAL A 0 39  . 26.850  41.417  -48.540 1.00 50.60 39  A 1 
ATOM 286  O O   . VAL A 0 39  . 29.307  43.255  -48.760 1.00 50.60 39  A 1 
ATOM 287  C CG1 . VAL A 0 39  . 27.060  40.467  -49.728 1.00 50.60 39  A 1 
ATOM 288  C CG2 . VAL A 0 39  . 25.639  40.919  -47.743 1.00 50.60 39  A 1 
ATOM 289  N N   . LYS A 0 40  . 30.256  41.213  -48.788 1.00 48.09 40  A 1 
ATOM 290  C CA  . LYS A 0 40  . 31.439  41.612  -49.563 1.00 48.09 40  A 1 
ATOM 291  C C   . LYS A 0 40  . 31.619  40.685  -50.764 1.00 48.09 40  A 1 
ATOM 292  C CB  . LYS A 0 40  . 32.662  41.663  -48.628 1.00 48.09 40  A 1 
ATOM 293  O O   . LYS A 0 40  . 31.504  39.468  -50.647 1.00 48.09 40  A 1 
ATOM 294  C CG  . LYS A 0 40  . 33.624  42.820  -48.952 1.00 48.09 40  A 1 
ATOM 295  C CD  . LYS A 0 40  . 34.720  42.893  -47.877 1.00 48.09 40  A 1 
ATOM 296  C CE  . LYS A 0 40  . 35.617  44.127  -48.035 1.00 48.09 40  A 1 
ATOM 297  N NZ  . LYS A 0 40  . 36.618  44.195  -46.939 1.00 48.09 40  A 1 
ATOM 298  N N   . LYS A 0 41  . 31.888  41.274  -51.933 1.00 47.34 41  A 1 
ATOM 299  C CA  . LYS A 0 41  . 31.997  40.565  -53.216 1.00 47.34 41  A 1 
ATOM 300  C C   . LYS A 0 41  . 33.286  40.983  -53.917 1.00 47.34 41  A 1 
ATOM 301  C CB  . LYS A 0 41  . 30.718  40.835  -54.032 1.00 47.34 41  A 1 
ATOM 302  O O   . LYS A 0 41  . 33.423  42.134  -54.326 1.00 47.34 41  A 1 
ATOM 303  C CG  . LYS A 0 41  . 30.491  39.807  -55.152 1.00 47.34 41  A 1 
ATOM 304  C CD  . LYS A 0 41  . 29.052  39.901  -55.688 1.00 47.34 41  A 1 
ATOM 305  C CE  . LYS A 0 41  . 28.739  38.708  -56.601 1.00 47.34 41  A 1 
ATOM 306  N NZ  . LYS A 0 41  . 27.277  38.537  -56.807 1.00 47.34 41  A 1 
ATOM 307  N N   . THR A 0 42  . 34.249  40.073  -53.998 1.00 51.28 42  A 1 
ATOM 308  C CA  . THR A 0 42  . 35.593  40.317  -54.543 1.00 51.28 42  A 1 
ATOM 309  C C   . THR A 0 42  . 35.760  39.676  -55.921 1.00 51.28 42  A 1 
ATOM 310  C CB  . THR A 0 42  . 36.683  39.860  -53.557 1.00 51.28 42  A 1 
ATOM 311  O O   . THR A 0 42  . 35.024  38.770  -56.306 1.00 51.28 42  A 1 
ATOM 312  C CG2 . THR A 0 42  . 36.802  40.826  -52.378 1.00 51.28 42  A 1 
ATOM 313  O OG1 . THR A 0 42  . 36.355  38.598  -53.033 1.00 51.28 42  A 1 
ATOM 314  N N   . LYS A 0 43  . 36.699  40.201  -56.717 1.00 42.64 43  A 1 
ATOM 315  C CA  . LYS A 0 43  . 36.883  39.846  -58.130 1.00 42.64 43  A 1 
ATOM 316  C C   . LYS A 0 43  . 38.342  39.454  -58.358 1.00 42.64 43  A 1 
ATOM 317  C CB  . LYS A 0 43  . 36.419  41.044  -58.978 1.00 42.64 43  A 1 
ATOM 318  O O   . LYS A 0 43  . 39.216  40.313  -58.294 1.00 42.64 43  A 1 
ATOM 319  C CG  . LYS A 0 43  . 36.270  40.721  -60.471 1.00 42.64 43  A 1 
ATOM 320  C CD  . LYS A 0 43  . 35.733  41.955  -61.212 1.00 42.64 43  A 1 
ATOM 321  C CE  . LYS A 0 43  . 35.472  41.641  -62.688 1.00 42.64 43  A 1 
ATOM 322  N NZ  . LYS A 0 43  . 34.952  42.830  -63.411 1.00 42.64 43  A 1 
ATOM 323  N N   . GLY A 0 44  . 38.593  38.162  -58.558 1.00 35.50 44  A 1 
ATOM 324  C CA  . GLY A 0 44  . 39.946  37.603  -58.626 1.00 35.50 44  A 1 
ATOM 325  C C   . GLY A 0 44  . 40.733  38.014  -59.877 1.00 35.50 44  A 1 
ATOM 326  O O   . GLY A 0 44  . 40.185  38.091  -60.976 1.00 35.50 44  A 1 
ATOM 327  N N   . GLY A 0 45  . 42.034  38.236  -59.694 1.00 38.63 45  A 1 
ATOM 328  C CA  . GLY A 0 45  . 43.028  38.482  -60.738 1.00 38.63 45  A 1 
ATOM 329  C C   . GLY A 0 45  . 44.432  38.438  -60.127 1.00 38.63 45  A 1 
ATOM 330  O O   . GLY A 0 45  . 44.596  38.804  -58.966 1.00 38.63 45  A 1 
ATOM 331  N N   . SER A 0 46  . 45.430  37.956  -60.872 1.00 33.39 46  A 1 
ATOM 332  C CA  . SER A 0 46  . 46.795  37.745  -60.364 1.00 33.39 46  A 1 
ATOM 333  C C   . SER A 0 46  . 47.849  38.021  -61.441 1.00 33.39 46  A 1 
ATOM 334  C CB  . SER A 0 46  . 46.932  36.312  -59.835 1.00 33.39 46  A 1 
ATOM 335  O O   . SER A 0 46  . 47.622  37.737  -62.618 1.00 33.39 46  A 1 
ATOM 336  O OG  . SER A 0 46  . 48.203  36.131  -59.245 1.00 33.39 46  A 1 
ATOM 337  N N   . GLN A 0 47  . 48.999  38.569  -61.035 1.00 38.45 47  A 1 
ATOM 338  C CA  . GLN A 0 47  . 50.207  38.746  -61.849 1.00 38.45 47  A 1 
ATOM 339  C C   . GLN A 0 47  . 51.456  38.528  -60.975 1.00 38.45 47  A 1 
ATOM 340  C CB  . GLN A 0 47  . 50.261  40.147  -62.488 1.00 38.45 47  A 1 
ATOM 341  O O   . GLN A 0 47  . 51.482  38.937  -59.816 1.00 38.45 47  A 1 
ATOM 342  C CG  . GLN A 0 47  . 49.195  40.385  -63.569 1.00 38.45 47  A 1 
ATOM 343  C CD  . GLN A 0 47  . 49.452  41.679  -64.335 1.00 38.45 47  A 1 
ATOM 344  N NE2 . GLN A 0 47  . 50.322  41.676  -65.322 1.00 38.45 47  A 1 
ATOM 345  O OE1 . GLN A 0 47  . 48.890  42.724  -64.062 1.00 38.45 47  A 1 
ATOM 346  N N   . SER A 0 48  . 52.495  37.897  -61.527 1.00 34.38 48  A 1 
ATOM 347  C CA  . SER A 0 48  . 53.722  37.502  -60.806 1.00 34.38 48  A 1 
ATOM 348  C C   . SER A 0 48  . 54.893  38.479  -61.020 1.00 34.38 48  A 1 
ATOM 349  C CB  . SER A 0 48  . 54.161  36.106  -61.271 1.00 34.38 48  A 1 
ATOM 350  O O   . SER A 0 48  . 54.968  39.114  -62.071 1.00 34.38 48  A 1 
ATOM 351  O OG  . SER A 0 48  . 53.071  35.208  -61.361 1.00 34.38 48  A 1 
ATOM 352  N N   . GLY A 0 49  . 55.866  38.541  -60.091 1.00 36.53 49  A 1 
ATOM 353  C CA  . GLY A 0 49  . 57.069  39.377  -60.270 1.00 36.53 49  A 1 
ATOM 354  C C   . GLY A 0 49  . 58.254  39.175  -59.298 1.00 36.53 49  A 1 
ATOM 355  O O   . GLY A 0 49  . 58.270  39.737  -58.214 1.00 36.53 49  A 1 
ATOM 356  N N   . ALA A 0 50  . 59.295  38.474  -59.770 1.00 33.54 50  A 1 
ATOM 357  C CA  . ALA A 0 50  . 60.736  38.733  -59.539 1.00 33.54 50  A 1 
ATOM 358  C C   . ALA A 0 50  . 61.369  38.797  -58.110 1.00 33.54 50  A 1 
ATOM 359  C CB  . ALA A 0 50  . 61.118  39.948  -60.398 1.00 33.54 50  A 1 
ATOM 360  O O   . ALA A 0 50  . 61.766  39.854  -57.632 1.00 33.54 50  A 1 
ATOM 361  N N   . SER A 0 51  . 61.660  37.620  -57.540 1.00 38.32 51  A 1 
ATOM 362  C CA  . SER A 0 51  . 62.986  37.167  -57.023 1.00 38.32 51  A 1 
ATOM 363  C C   . SER A 0 51  . 64.066  38.149  -56.487 1.00 38.32 51  A 1 
ATOM 364  C CB  . SER A 0 51  . 63.671  36.393  -58.166 1.00 38.32 51  A 1 
ATOM 365  O O   . SER A 0 51  . 64.599  38.951  -57.263 1.00 38.32 51  A 1 
ATOM 366  O OG  . SER A 0 51  . 63.920  37.255  -59.266 1.00 38.32 51  A 1 
ATOM 367  N N   . LYS A 0 52  . 64.635  37.860  -55.291 1.00 39.69 52  A 1 
ATOM 368  C CA  . LYS A 0 52  . 66.108  37.905  -55.059 1.00 39.69 52  A 1 
ATOM 369  C C   . LYS A 0 52  . 66.627  37.226  -53.764 1.00 39.69 52  A 1 
ATOM 370  C CB  . LYS A 0 52  . 66.631  39.362  -55.085 1.00 39.69 52  A 1 
ATOM 371  O O   . LYS A 0 52  . 66.070  37.429  -52.701 1.00 39.69 52  A 1 
ATOM 372  C CG  . LYS A 0 52  . 67.701  39.532  -56.176 1.00 39.69 52  A 1 
ATOM 373  C CD  . LYS A 0 52  . 68.142  40.993  -56.292 1.00 39.69 52  A 1 
ATOM 374  C CE  . LYS A 0 52  . 69.161  41.148  -57.425 1.00 39.69 52  A 1 
ATOM 375  N NZ  . LYS A 0 52  . 69.577  42.564  -57.575 1.00 39.69 52  A 1 
ATOM 376  N N   . ALA A 0 53  . 67.785  36.564  -53.906 1.00 38.46 53  A 1 
ATOM 377  C CA  . ALA A 0 53  . 68.882  36.369  -52.932 1.00 38.46 53  A 1 
ATOM 378  C C   . ALA A 0 53  . 68.700  35.563  -51.612 1.00 38.46 53  A 1 
ATOM 379  C CB  . ALA A 0 53  . 69.545  37.731  -52.678 1.00 38.46 53  A 1 
ATOM 380  O O   . ALA A 0 53  . 68.338  36.104  -50.579 1.00 38.46 53  A 1 
ATOM 381  N N   . TYR A 0 54  . 69.193  34.315  -51.651 1.00 33.12 54  A 1 
ATOM 382  C CA  . TYR A 0 54  . 70.278  33.775  -50.799 1.00 33.12 54  A 1 
ATOM 383  C C   . TYR A 0 54  . 70.235  33.980  -49.261 1.00 33.12 54  A 1 
ATOM 384  C CB  . TYR A 0 54  . 71.640  34.217  -51.391 1.00 33.12 54  A 1 
ATOM 385  O O   . TYR A 0 54  . 70.689  34.992  -48.735 1.00 33.12 54  A 1 
ATOM 386  C CG  . TYR A 0 54  . 72.554  33.083  -51.814 1.00 33.12 54  A 1 
ATOM 387  C CD1 . TYR A 0 54  . 73.500  32.559  -50.911 1.00 33.12 54  A 1 
ATOM 388  C CD2 . TYR A 0 54  . 72.477  32.576  -53.126 1.00 33.12 54  A 1 
ATOM 389  C CE1 . TYR A 0 54  . 74.378  31.535  -51.322 1.00 33.12 54  A 1 
ATOM 390  C CE2 . TYR A 0 54  . 73.355  31.557  -53.541 1.00 33.12 54  A 1 
ATOM 391  O OH  . TYR A 0 54  . 75.158  30.062  -53.058 1.00 33.12 54  A 1 
ATOM 392  C CZ  . TYR A 0 54  . 74.310  31.038  -52.642 1.00 33.12 54  A 1 
ATOM 393  N N   . GLY A 0 55  . 69.863  32.914  -48.552 1.00 39.14 55  A 1 
ATOM 394  C CA  . GLY A 0 55  . 70.092  32.666  -47.123 1.00 39.14 55  A 1 
ATOM 395  C C   . GLY A 0 55  . 69.736  31.202  -46.845 1.00 39.14 55  A 1 
ATOM 396  O O   . GLY A 0 55  . 68.776  30.714  -47.438 1.00 39.14 55  A 1 
ATOM 397  N N   . ALA A 0 56  . 70.534  30.472  -46.063 1.00 36.07 56  A 1 
ATOM 398  C CA  . ALA A 0 56  . 70.391  29.021  -45.926 1.00 36.07 56  A 1 
ATOM 399  C C   . ALA A 0 56  . 70.297  28.594  -44.458 1.00 36.07 56  A 1 
ATOM 400  C CB  . ALA A 0 56  . 71.557  28.328  -46.649 1.00 36.07 56  A 1 
ATOM 401  O O   . ALA A 0 56  . 71.308  28.586  -43.765 1.00 36.07 56  A 1 
ATOM 402  N N   . ASP A 0 57  . 69.103  28.160  -44.059 1.00 39.95 57  A 1 
ATOM 403  C CA  . ASP A 0 57  . 68.842  27.360  -42.864 1.00 39.95 57  A 1 
ATOM 404  C C   . ASP A 0 57  . 67.899  26.210  -43.248 1.00 39.95 57  A 1 
ATOM 405  C CB  . ASP A 0 57  . 68.276  28.223  -41.726 1.00 39.95 57  A 1 
ATOM 406  O O   . ASP A 0 57  . 67.038  26.355  -44.120 1.00 39.95 57  A 1 
ATOM 407  C CG  . ASP A 0 57  . 69.393  28.923  -40.946 1.00 39.95 57  A 1 
ATOM 408  O OD1 . ASP A 0 57  . 70.263  28.183  -40.431 1.00 39.95 57  A 1 
ATOM 409  O OD2 . ASP A 0 57  . 69.358  30.171  -40.861 1.00 39.95 57  A 1 
ATOM 410  N N   . TYR A 0 58  . 68.107  25.033  -42.655 1.00 34.17 58  A 1 
ATOM 411  C CA  . TYR A 0 58  . 67.428  23.793  -43.044 1.00 34.17 58  A 1 
ATOM 412  C C   . TYR A 0 58  . 66.160  23.569  -42.207 1.00 34.17 58  A 1 
ATOM 413  C CB  . TYR A 0 58  . 68.407  22.602  -42.919 1.00 34.17 58  A 1 
ATOM 414  O O   . TYR A 0 58  . 66.247  23.156  -41.052 1.00 34.17 58  A 1 
ATOM 415  C CG  . TYR A 0 58  . 68.831  21.942  -44.220 1.00 34.17 58  A 1 
ATOM 416  C CD1 . TYR A 0 58  . 68.322  20.672  -44.564 1.00 34.17 58  A 1 
ATOM 417  C CD2 . TYR A 0 58  . 69.798  22.554  -45.041 1.00 34.17 58  A 1 
ATOM 418  C CE1 . TYR A 0 58  . 68.798  20.005  -45.710 1.00 34.17 58  A 1 
ATOM 419  C CE2 . TYR A 0 58  . 70.276  21.892  -46.189 1.00 34.17 58  A 1 
ATOM 420  O OH  . TYR A 0 58  . 70.262  19.947  -47.604 1.00 34.17 58  A 1 
ATOM 421  C CZ  . TYR A 0 58  . 69.783  20.609  -46.518 1.00 34.17 58  A 1 
ATOM 422  N N   . GLN A 0 59  . 64.982  23.739  -42.810 1.00 40.44 59  A 1 
ATOM 423  C CA  . GLN A 0 59  . 63.729  23.176  -42.294 1.00 40.44 59  A 1 
ATOM 424  C C   . GLN A 0 59  . 62.971  22.463  -43.421 1.00 40.44 59  A 1 
ATOM 425  C CB  . GLN A 0 59  . 62.877  24.245  -41.584 1.00 40.44 59  A 1 
ATOM 426  O O   . GLN A 0 59  . 62.465  23.088  -44.351 1.00 40.44 59  A 1 
ATOM 427  C CG  . GLN A 0 59  . 63.478  24.621  -40.217 1.00 40.44 59  A 1 
ATOM 428  C CD  . GLN A 0 59  . 62.553  25.489  -39.367 1.00 40.44 59  A 1 
ATOM 429  N NE2 . GLN A 0 59  . 62.566  25.332  -38.061 1.00 40.44 59  A 1 
ATOM 430  O OE1 . GLN A 0 59  . 61.813  26.328  -39.847 1.00 40.44 59  A 1 
ATOM 431  N N   . ARG A 0 60  . 62.919  21.127  -43.340 1.00 41.21 60  A 1 
ATOM 432  C CA  . ARG A 0 60  . 61.962  20.301  -44.090 1.00 41.21 60  A 1 
ATOM 433  C C   . ARG A 0 60  . 60.614  20.373  -43.373 1.00 41.21 60  A 1 
ATOM 434  C CB  . ARG A 0 60  . 62.412  18.832  -44.114 1.00 41.21 60  A 1 
ATOM 435  O O   . ARG A 0 60  . 60.598  20.220  -42.157 1.00 41.21 60  A 1 
ATOM 436  C CG  . ARG A 0 60  . 63.556  18.507  -45.082 1.00 41.21 60  A 1 
ATOM 437  C CD  . ARG A 0 60  . 63.911  17.024  -44.897 1.00 41.21 60  A 1 
ATOM 438  N NE  . ARG A 0 60  . 64.688  16.479  -46.025 1.00 41.21 60  A 1 
ATOM 439  N NH1 . ARG A 0 60  . 64.648  14.287  -45.332 1.00 41.21 60  A 1 
ATOM 440  N NH2 . ARG A 0 60  . 65.519  14.801  -47.322 1.00 41.21 60  A 1 
ATOM 441  C CZ  . ARG A 0 60  . 64.952  15.197  -46.217 1.00 41.21 60  A 1 
ATOM 442  N N   . ALA A 0 61  . 59.522  20.533  -44.116 1.00 41.80 61  A 1 
ATOM 443  C CA  . ALA A 0 61  . 58.166  20.505  -43.571 1.00 41.80 61  A 1 
ATOM 444  C C   . ALA A 0 61  . 57.172  19.908  -44.587 1.00 41.80 61  A 1 
ATOM 445  C CB  . ALA A 0 61  . 57.785  21.923  -43.118 1.00 41.80 61  A 1 
ATOM 446  O O   . ALA A 0 61  . 56.518  20.622  -45.342 1.00 41.80 61  A 1 
ATOM 447  N N   . SER A 0 62  . 57.092  18.577  -44.608 1.00 40.79 62  A 1 
ATOM 448  C CA  . SER A 0 62  . 55.797  17.889  -44.684 1.00 40.79 62  A 1 
ATOM 449  C C   . SER A 0 62  . 55.428  17.612  -43.226 1.00 40.79 62  A 1 
ATOM 450  C CB  . SER A 0 62  . 55.916  16.598  -45.502 1.00 40.79 62  A 1 
ATOM 451  O O   . SER A 0 62  . 56.305  17.189  -42.468 1.00 40.79 62  A 1 
ATOM 452  O OG  . SER A 0 62  . 54.787  15.765  -45.360 1.00 40.79 62  A 1 
ATOM 453  N N   . ALA A 0 63  . 54.216  17.975  -42.816 1.00 44.41 63  A 1 
ATOM 454  C CA  . ALA A 0 63  . 53.782  17.949  -41.423 1.00 44.41 63  A 1 
ATOM 455  C C   . ALA A 0 63  . 52.254  17.857  -41.370 1.00 44.41 63  A 1 
ATOM 456  C CB  . ALA A 0 63  . 54.273  19.223  -40.720 1.00 44.41 63  A 1 
ATOM 457  O O   . ALA A 0 63  . 51.589  18.666  -42.020 1.00 44.41 63  A 1 
ATOM 458  N N   . SER A 0 64  . 51.761  16.862  -40.635 1.00 47.09 64  A 1 
ATOM 459  C CA  . SER A 0 64  . 50.346  16.527  -40.441 1.00 47.09 64  A 1 
ATOM 460  C C   . SER A 0 64  . 50.271  15.223  -39.641 1.00 47.09 64  A 1 
ATOM 461  C CB  . SER A 0 64  . 49.644  16.290  -41.781 1.00 47.09 64  A 1 
ATOM 462  O O   . SER A 0 64  . 50.567  14.156  -40.187 1.00 47.09 64  A 1 
ATOM 463  O OG  . SER A 0 64  . 50.443  15.417  -42.564 1.00 47.09 64  A 1 
ATOM 464  N N   . ASP A 0 65  . 49.948  15.357  -38.365 1.00 47.84 65  A 1 
ATOM 465  C CA  . ASP A 0 65  . 49.249  14.386  -37.526 1.00 47.84 65  A 1 
ATOM 466  C C   . ASP A 0 65  . 48.582  15.206  -36.404 1.00 47.84 65  A 1 
ATOM 467  C CB  . ASP A 0 65  . 50.158  13.243  -37.008 1.00 47.84 65  A 1 
ATOM 468  O O   . ASP A 0 65  . 49.159  16.197  -35.930 1.00 47.84 65  A 1 
ATOM 469  C CG  . ASP A 0 65  . 51.583  13.615  -36.549 1.00 47.84 65  A 1 
ATOM 470  O OD1 . ASP A 0 65  . 51.751  14.329  -35.533 1.00 47.84 65  A 1 
ATOM 471  O OD2 . ASP A 0 65  . 52.560  13.167  -37.208 1.00 47.84 65  A 1 
ATOM 472  N N   . TRP A 0 66  . 47.340  14.876  -36.048 1.00 49.96 66  A 1 
ATOM 473  C CA  . TRP A 0 66  . 46.669  15.395  -34.854 1.00 49.96 66  A 1 
ATOM 474  C C   . TRP A 0 66  . 45.549  14.445  -34.431 1.00 49.96 66  A 1 
ATOM 475  C CB  . TRP A 0 66  . 46.137  16.829  -35.038 1.00 49.96 66  A 1 
ATOM 476  O O   . TRP A 0 66  . 44.387  14.644  -34.765 1.00 49.96 66  A 1 
ATOM 477  C CG  . TRP A 0 66  . 45.547  17.411  -33.781 1.00 49.96 66  A 1 
ATOM 478  C CD1 . TRP A 0 66  . 46.252  17.808  -32.698 1.00 49.96 66  A 1 
ATOM 479  C CD2 . TRP A 0 66  . 44.139  17.547  -33.406 1.00 49.96 66  A 1 
ATOM 480  C CE2 . TRP A 0 66  . 44.069  18.067  -32.077 1.00 49.96 66  A 1 
ATOM 481  C CE3 . TRP A 0 66  . 42.914  17.251  -34.035 1.00 49.96 66  A 1 
ATOM 482  N NE1 . TRP A 0 66  . 45.387  18.198  -31.692 1.00 49.96 66  A 1 
ATOM 483  C CH2 . TRP A 0 66  . 41.652  18.017  -32.085 1.00 49.96 66  A 1 
ATOM 484  C CZ2 . TRP A 0 66  . 42.854  18.308  -31.415 1.00 49.96 66  A 1 
ATOM 485  C CZ3 . TRP A 0 66  . 41.691  17.485  -33.384 1.00 49.96 66  A 1 
ATOM 486  N N   . ASP A 0 67  . 45.923  13.419  -33.676 1.00 70.23 67  A 1 
ATOM 487  C CA  . ASP A 0 67  . 44.982  12.474  -33.092 1.00 70.23 67  A 1 
ATOM 488  C C   . ASP A 0 67  . 44.345  13.093  -31.830 1.00 70.23 67  A 1 
ATOM 489  C CB  . ASP A 0 67  . 45.643  11.108  -32.750 1.00 70.23 67  A 1 
ATOM 490  O O   . ASP A 0 67  . 45.049  13.436  -30.867 1.00 70.23 67  A 1 
ATOM 491  C CG  . ASP A 0 67  . 46.938  10.671  -33.473 1.00 70.23 67  A 1 
ATOM 492  O OD1 . ASP A 0 67  . 47.345  11.269  -34.493 1.00 70.23 67  A 1 
ATOM 493  O OD2 . ASP A 0 67  . 47.602  9.761   -32.915 1.00 70.23 67  A 1 
ATOM 494  N N   . ALA A 0 68  . 43.016  13.177  -31.787 1.00 71.07 68  A 1 
ATOM 495  C CA  . ALA A 0 68  . 42.263  13.485  -30.575 1.00 71.07 68  A 1 
ATOM 496  C C   . ALA A 0 68  . 41.292  12.351  -30.228 1.00 71.07 68  A 1 
ATOM 497  C CB  . ALA A 0 68  . 41.562  14.835  -30.728 1.00 71.07 68  A 1 
ATOM 498  O O   . ALA A 0 68  . 40.602  11.814  -31.086 1.00 71.07 68  A 1 
ATOM 499  N N   . TYR A 0 69  . 41.225  12.005  -28.942 1.00 81.17 69  A 1 
ATOM 500  C CA  . TYR A 0 69  . 40.242  11.079  -28.381 1.00 81.17 69  A 1 
ATOM 501  C C   . TYR A 0 69  . 39.805  11.599  -27.013 1.00 81.17 69  A 1 
ATOM 502  C CB  . TYR A 0 69  . 40.828  9.662   -28.276 1.00 81.17 69  A 1 
ATOM 503  O O   . TYR A 0 69  . 40.652  11.932  -26.173 1.00 81.17 69  A 1 
ATOM 504  C CG  . TYR A 0 69  . 39.976  8.711   -27.451 1.00 81.17 69  A 1 
ATOM 505  C CD1 . TYR A 0 69  . 40.223  8.569   -26.070 1.00 81.17 69  A 1 
ATOM 506  C CD2 . TYR A 0 69  . 38.889  8.038   -28.039 1.00 81.17 69  A 1 
ATOM 507  C CE1 . TYR A 0 69  . 39.381  7.766   -25.277 1.00 81.17 69  A 1 
ATOM 508  C CE2 . TYR A 0 69  . 38.055  7.217   -27.254 1.00 81.17 69  A 1 
ATOM 509  O OH  . TYR A 0 69  . 37.479  6.323   -25.098 1.00 81.17 69  A 1 
ATOM 510  C CZ  . TYR A 0 69  . 38.294  7.087   -25.872 1.00 81.17 69  A 1 
ATOM 511  N N   . GLY A 0 70  . 38.497  11.642  -26.784 1.00 81.88 70  A 1 
ATOM 512  C CA  . GLY A 0 70  . 37.894  12.096  -25.543 1.00 81.88 70  A 1 
ATOM 513  C C   . GLY A 0 70  . 36.750  11.205  -25.080 1.00 81.88 70  A 1 
ATOM 514  O O   . GLY A 0 70  . 36.131  10.473  -25.853 1.00 81.88 70  A 1 
ATOM 515  N N   . ARG A 0 71  . 36.508  11.268  -23.773 1.00 89.63 71  A 1 
ATOM 516  C CA  . ARG A 0 71  . 35.308  10.762  -23.119 1.00 89.63 71  A 1 
ATOM 517  C C   . ARG A 0 71  . 35.055  11.606  -21.880 1.00 89.63 71  A 1 
ATOM 518  C CB  . ARG A 0 71  . 35.466  9.276   -22.767 1.00 89.63 71  A 1 
ATOM 519  O O   . ARG A 0 71  . 35.985  11.744  -21.079 1.00 89.63 71  A 1 
ATOM 520  C CG  . ARG A 0 71  . 34.210  8.705   -22.089 1.00 89.63 71  A 1 
ATOM 521  C CD  . ARG A 0 71  . 34.393  7.210   -21.840 1.00 89.63 71  A 1 
ATOM 522  N NE  . ARG A 0 71  . 33.124  6.569   -21.477 1.00 89.63 71  A 1 
ATOM 523  N NH1 . ARG A 0 71  . 33.823  4.397   -21.537 1.00 89.63 71  A 1 
ATOM 524  N NH2 . ARG A 0 71  . 31.663  4.834   -21.289 1.00 89.63 71  A 1 
ATOM 525  C CZ  . ARG A 0 71  . 32.871  5.280   -21.425 1.00 89.63 71  A 1 
ATOM 526  N N   . ASP A 0 72  . 33.841  12.109  -21.713 1.00 84.00 72  A 1 
ATOM 527  C CA  . ASP A 0 72  . 33.368  12.624  -20.425 1.00 84.00 72  A 1 
ATOM 528  C C   . ASP A 0 72  . 32.336  11.652  -19.834 1.00 84.00 72  A 1 
ATOM 529  C CB  . ASP A 0 72  . 32.889  14.087  -20.522 1.00 84.00 72  A 1 
ATOM 530  O O   . ASP A 0 72  . 31.788  10.820  -20.552 1.00 84.00 72  A 1 
ATOM 531  C CG  . ASP A 0 72  . 33.264  14.882  -19.257 1.00 84.00 72  A 1 
ATOM 532  O OD1 . ASP A 0 72  . 33.357  14.253  -18.172 1.00 84.00 72  A 1 
ATOM 533  O OD2 . ASP A 0 72  . 33.594  16.086  -19.377 1.00 84.00 72  A 1 
ATOM 534  N N   . GLN A 0 73  . 32.167  11.659  -18.511 1.00 91.29 73  A 1 
ATOM 535  C CA  . GLN A 0 73  . 31.287  10.721  -17.799 1.00 91.29 73  A 1 
ATOM 536  C C   . GLN A 0 73  . 30.682  11.380  -16.556 1.00 91.29 73  A 1 
ATOM 537  C CB  . GLN A 0 73  . 32.031  9.432   -17.381 1.00 91.29 73  A 1 
ATOM 538  O O   . GLN A 0 73  . 31.226  11.242  -15.451 1.00 91.29 73  A 1 
ATOM 539  C CG  . GLN A 0 73  . 32.542  8.546   -18.523 1.00 91.29 73  A 1 
ATOM 540  C CD  . GLN A 0 73  . 32.420  7.068   -18.180 1.00 91.29 73  A 1 
ATOM 541  N NE2 . GLN A 0 73  . 31.337  6.445   -18.574 1.00 91.29 73  A 1 
ATOM 542  O OE1 . GLN A 0 73  . 33.273  6.443   -17.559 1.00 91.29 73  A 1 
ATOM 543  N N   . ASP A 0 74  . 29.549  12.063  -16.709 1.00 89.41 74  A 1 
ATOM 544  C CA  . ASP A 0 74  . 28.879  12.740  -15.598 1.00 89.41 74  A 1 
ATOM 545  C C   . ASP A 0 74  . 27.731  11.884  -15.025 1.00 89.41 74  A 1 
ATOM 546  C CB  . ASP A 0 74  . 28.493  14.192  -15.972 1.00 89.41 74  A 1 
ATOM 547  O O   . ASP A 0 74  . 26.990  11.208  -15.739 1.00 89.41 74  A 1 
ATOM 548  C CG  . ASP A 0 74  . 28.921  15.243  -14.924 1.00 89.41 74  A 1 
ATOM 549  O OD1 . ASP A 0 74  . 29.295  14.850  -13.789 1.00 89.41 74  A 1 
ATOM 550  O OD2 . ASP A 0 74  . 28.787  16.460  -15.190 1.00 89.41 74  A 1 
ATOM 551  N N   . LEU A 0 75  . 27.588  11.866  -13.694 1.00 94.17 75  A 1 
ATOM 552  C CA  . LEU A 0 75  . 26.580  11.052  -12.998 1.00 94.17 75  A 1 
ATOM 553  C C   . LEU A 0 75  . 26.015  11.791  -11.783 1.00 94.17 75  A 1 
ATOM 554  C CB  . LEU A 0 75  . 27.175  9.679   -12.616 1.00 94.17 75  A 1 
ATOM 555  O O   . LEU A 0 75  . 26.684  11.978  -10.765 1.00 94.17 75  A 1 
ATOM 556  C CG  . LEU A 0 75  . 26.225  8.758   -11.817 1.00 94.17 75  A 1 
ATOM 557  C CD1 . LEU A 0 75  . 24.983  8.335   -12.601 1.00 94.17 75  A 1 
ATOM 558  C CD2 . LEU A 0 75  . 26.954  7.480   -11.395 1.00 94.17 75  A 1 
ATOM 559  N N   . SER A 0 76  . 24.728  12.133  -11.847 1.00 95.64 76  A 1 
ATOM 560  C CA  . SER A 0 76  . 23.994  12.782  -10.764 1.00 95.64 76  A 1 
ATOM 561  C C   . SER A 0 76  . 22.886  11.878  -10.234 1.00 95.64 76  A 1 
ATOM 562  C CB  . SER A 0 76  . 23.434  14.125  -11.238 1.00 95.64 76  A 1 
ATOM 563  O O   . SER A 0 76  . 21.927  11.567  -10.940 1.00 95.64 76  A 1 
ATOM 564  O OG  . SER A 0 76  . 23.237  14.982  -10.122 1.00 95.64 76  A 1 
ATOM 565  N N   . ILE A 0 77  . 22.980  11.491  -8.960  1.00 96.51 77  A 1 
ATOM 566  C CA  . ILE A 0 77  . 21.925  10.755  -8.254  1.00 96.51 77  A 1 
ATOM 567  C C   . ILE A 0 77  . 21.445  11.592  -7.068  1.00 96.51 77  A 1 
ATOM 568  C CB  . ILE A 0 77  . 22.373  9.333   -7.841  1.00 96.51 77  A 1 
ATOM 569  O O   . ILE A 0 77  . 22.231  11.983  -6.205  1.00 96.51 77  A 1 
ATOM 570  C CG1 . ILE A 0 77  . 22.867  8.541   -9.077  1.00 96.51 77  A 1 
ATOM 571  C CG2 . ILE A 0 77  . 21.203  8.604   -7.146  1.00 96.51 77  A 1 
ATOM 572  C CD1 . ILE A 0 77  . 23.337  7.110   -8.784  1.00 96.51 77  A 1 
ATOM 573  N N   . LYS A 0 78  . 20.136  11.842  -7.009  1.00 95.86 78  A 1 
ATOM 574  C CA  . LYS A 0 78  . 19.452  12.460  -5.868  1.00 95.86 78  A 1 
ATOM 575  C C   . LYS A 0 78  . 18.408  11.473  -5.377  1.00 95.86 78  A 1 
ATOM 576  C CB  . LYS A 0 78  . 18.796  13.789  -6.272  1.00 95.86 78  A 1 
ATOM 577  O O   . LYS A 0 78  . 17.434  11.214  -6.076  1.00 95.86 78  A 1 
ATOM 578  C CG  . LYS A 0 78  . 19.779  14.820  -6.844  1.00 95.86 78  A 1 
ATOM 579  C CD  . LYS A 0 78  . 19.008  16.003  -7.444  1.00 95.86 78  A 1 
ATOM 580  C CE  . LYS A 0 78  . 19.907  16.757  -8.430  1.00 95.86 78  A 1 
ATOM 581  N NZ  . LYS A 0 78  . 19.101  17.438  -9.472  1.00 95.86 78  A 1 
ATOM 582  N N   . GLU A 0 79  . 18.607  10.927  -4.188  1.00 96.31 79  A 1 
ATOM 583  C CA  . GLU A 0 79  . 17.682  9.976   -3.575  1.00 96.31 79  A 1 
ATOM 584  C C   . GLU A 0 79  . 17.224  10.499  -2.214  1.00 96.31 79  A 1 
ATOM 585  C CB  . GLU A 0 79  . 18.327  8.585   -3.520  1.00 96.31 79  A 1 
ATOM 586  O O   . GLU A 0 79  . 17.995  11.096  -1.459  1.00 96.31 79  A 1 
ATOM 587  C CG  . GLU A 0 79  . 17.338  7.505   -3.064  1.00 96.31 79  A 1 
ATOM 588  C CD  . GLU A 0 79  . 17.897  6.097   -3.302  1.00 96.31 79  A 1 
ATOM 589  O OE1 . GLU A 0 79  . 17.186  5.295   -3.953  1.00 96.31 79  A 1 
ATOM 590  O OE2 . GLU A 0 79  . 19.020  5.824   -2.828  1.00 96.31 79  A 1 
ATOM 591  N N   . SER A 0 80  . 15.943  10.309  -1.917  1.00 95.44 80  A 1 
ATOM 592  C CA  . SER A 0 80  . 15.309  10.765  -0.688  1.00 95.44 80  A 1 
ATOM 593  C C   . SER A 0 80  . 14.260  9.763   -0.224  1.00 95.44 80  A 1 
ATOM 594  C CB  . SER A 0 80  . 14.702  12.157  -0.886  1.00 95.44 80  A 1 
ATOM 595  O O   . SER A 0 80  . 13.563  9.145   -1.028  1.00 95.44 80  A 1 
ATOM 596  O OG  . SER A 0 80  . 13.682  12.140  -1.861  1.00 95.44 80  A 1 
ATOM 597  N N   . TYR A 0 81  . 14.155  9.612   1.093   1.00 96.91 81  A 1 
ATOM 598  C CA  . TYR A 0 81  . 13.161  8.774   1.746   1.00 96.91 81  A 1 
ATOM 599  C C   . TYR A 0 81  . 12.682  9.469   3.019   1.00 96.91 81  A 1 
ATOM 600  C CB  . TYR A 0 81  . 13.762  7.395   2.042   1.00 96.91 81  A 1 
ATOM 601  O O   . TYR A 0 81  . 13.495  9.892   3.846   1.00 96.91 81  A 1 
ATOM 602  C CG  . TYR A 0 81  . 12.884  6.527   2.921   1.00 96.91 81  A 1 
ATOM 603  C CD1 . TYR A 0 81  . 13.152  6.438   4.301   1.00 96.91 81  A 1 
ATOM 604  C CD2 . TYR A 0 81  . 11.784  5.843   2.371   1.00 96.91 81  A 1 
ATOM 605  C CE1 . TYR A 0 81  . 12.340  5.640   5.127   1.00 96.91 81  A 1 
ATOM 606  C CE2 . TYR A 0 81  . 10.965  5.046   3.193   1.00 96.91 81  A 1 
ATOM 607  O OH  . TYR A 0 81  . 10.502  4.134   5.370   1.00 96.91 81  A 1 
ATOM 608  C CZ  . TYR A 0 81  . 11.251  4.935   4.569   1.00 96.91 81  A 1 
ATOM 609  N N   . GLY A 0 82  . 11.367  9.582   3.178   1.00 93.78 82  A 1 
ATOM 610  C CA  . GLY A 0 82  . 10.719  10.189  4.330   1.00 93.78 82  A 1 
ATOM 611  C C   . GLY A 0 82  . 9.687   9.252   4.948   1.00 93.78 82  A 1 
ATOM 612  O O   . GLY A 0 82  . 8.989   8.502   4.266   1.00 93.78 82  A 1 
ATOM 613  N N   . ARG A 0 83  . 9.582   9.294   6.279   1.00 95.23 83  A 1 
ATOM 614  C CA  . ARG A 0 83  . 8.554   8.564   7.024   1.00 95.23 83  A 1 
ATOM 615  C C   . ARG A 0 83  . 8.067   9.380   8.210   1.00 95.23 83  A 1 
ATOM 616  C CB  . ARG A 0 83  . 9.086   7.184   7.433   1.00 95.23 83  A 1 
ATOM 617  O O   . ARG A 0 83  . 8.777   9.530   9.202   1.00 95.23 83  A 1 
ATOM 618  C CG  . ARG A 0 83  . 7.973   6.348   8.079   1.00 95.23 83  A 1 
ATOM 619  C CD  . ARG A 0 83  . 8.449   4.917   8.336   1.00 95.23 83  A 1 
ATOM 620  N NE  . ARG A 0 83  . 7.321   3.980   8.447   1.00 95.23 83  A 1 
ATOM 621  N NH1 . ARG A 0 83  . 8.304   2.309   9.684   1.00 95.23 83  A 1 
ATOM 622  N NH2 . ARG A 0 83  . 6.325   1.979   8.700   1.00 95.23 83  A 1 
ATOM 623  C CZ  . ARG A 0 83  . 7.325   2.765   8.953   1.00 95.23 83  A 1 
ATOM 624  N N   . THR A 0 84  . 6.825   9.834   8.133   1.00 92.70 84  A 1 
ATOM 625  C CA  . THR A 0 84  . 6.154   10.608  9.181   1.00 92.70 84  A 1 
ATOM 626  C C   . THR A 0 84  . 5.042   9.767   9.786   1.00 92.70 84  A 1 
ATOM 627  C CB  . THR A 0 84  . 5.616   11.927  8.614   1.00 92.70 84  A 1 
ATOM 628  O O   . THR A 0 84  . 4.231   9.202   9.060   1.00 92.70 84  A 1 
ATOM 629  C CG2 . THR A 0 84  . 4.883   12.778  9.652   1.00 92.70 84  A 1 
ATOM 630  O OG1 . THR A 0 84  . 6.710   12.694  8.175   1.00 92.70 84  A 1 
ATOM 631  N N   . ASN A 0 85  . 4.980   9.698   11.115  1.00 93.46 85  A 1 
ATOM 632  C CA  . ASN A 0 85  . 3.887   9.066   11.852  1.00 93.46 85  A 1 
ATOM 633  C C   . ASN A 0 85  . 3.406   10.034  12.935  1.00 93.46 85  A 1 
ATOM 634  C CB  . ASN A 0 85  . 4.359   7.737   12.465  1.00 93.46 85  A 1 
ATOM 635  O O   . ASN A 0 85  . 4.176   10.391  13.824  1.00 93.46 85  A 1 
ATOM 636  C CG  . ASN A 0 85  . 4.566   6.653   11.427  1.00 93.46 85  A 1 
ATOM 637  N ND2 . ASN A 0 85  . 5.777   6.423   10.982  1.00 93.46 85  A 1 
ATOM 638  O OD1 . ASN A 0 85  . 3.639   5.982   11.018  1.00 93.46 85  A 1 
ATOM 639  N N   . ALA A 0 86  . 2.140   10.436  12.871  1.00 91.86 86  A 1 
ATOM 640  C CA  . ALA A 0 86  . 1.502   11.330  13.826  1.00 91.86 86  A 1 
ATOM 641  C C   . ALA A 0 86  . 0.272   10.658  14.448  1.00 91.86 86  A 1 
ATOM 642  C CB  . ALA A 0 86  . 1.154   12.648  13.125  1.00 91.86 86  A 1 
ATOM 643  O O   . ALA A 0 86  . -0.480  9.947   13.778  1.00 91.86 86  A 1 
ATOM 644  N N   . LYS A 0 87  . 0.059   10.901  15.741  1.00 93.82 87  A 1 
ATOM 645  C CA  . LYS A 0 87  . -1.153  10.524  16.472  1.00 93.82 87  A 1 
ATOM 646  C C   . LYS A 0 87  . -1.546  11.682  17.376  1.00 93.82 87  A 1 
ATOM 647  C CB  . LYS A 0 87  . -0.943  9.255   17.313  1.00 93.82 87  A 1 
ATOM 648  O O   . LYS A 0 87  . -0.671  12.270  18.008  1.00 93.82 87  A 1 
ATOM 649  C CG  . LYS A 0 87  . -0.587  8.018   16.479  1.00 93.82 87  A 1 
ATOM 650  C CD  . LYS A 0 87  . -0.539  6.779   17.379  1.00 93.82 87  A 1 
ATOM 651  C CE  . LYS A 0 87  . -0.138  5.545   16.568  1.00 93.82 87  A 1 
ATOM 652  N NZ  . LYS A 0 87  . -0.183  4.323   17.407  1.00 93.82 87  A 1 
ATOM 653  N N   . SER A 0 88  . -2.834  11.970  17.463  1.00 88.50 88  A 1 
ATOM 654  C CA  . SER A 0 88  . -3.389  12.929  18.414  1.00 88.50 88  A 1 
ATOM 655  C C   . SER A 0 88  . -4.646  12.350  19.043  1.00 88.50 88  A 1 
ATOM 656  C CB  . SER A 0 88  . -3.669  14.284  17.753  1.00 88.50 88  A 1 
ATOM 657  O O   . SER A 0 88  . -5.461  11.734  18.355  1.00 88.50 88  A 1 
ATOM 658  O OG  . SER A 0 88  . -4.569  14.159  16.674  1.00 88.50 88  A 1 
ATOM 659  N N   . TYR A 0 89  . -4.789  12.577  20.343  1.00 88.52 89  A 1 
ATOM 660  C CA  . TYR A 0 89  . -5.978  12.254  21.116  1.00 88.52 89  A 1 
ATOM 661  C C   . TYR A 0 89  . -6.428  13.541  21.803  1.00 88.52 89  A 1 
ATOM 662  C CB  . TYR A 0 89  . -5.676  11.145  22.135  1.00 88.52 89  A 1 
ATOM 663  O O   . TYR A 0 89  . -5.588  14.258  22.352  1.00 88.52 89  A 1 
ATOM 664  C CG  . TYR A 0 89  . -4.967  9.929   21.564  1.00 88.52 89  A 1 
ATOM 665  C CD1 . TYR A 0 89  . -5.693  8.939   20.875  1.00 88.52 89  A 1 
ATOM 666  C CD2 . TYR A 0 89  . -3.576  9.789   21.734  1.00 88.52 89  A 1 
ATOM 667  C CE1 . TYR A 0 89  . -5.033  7.803   20.363  1.00 88.52 89  A 1 
ATOM 668  C CE2 . TYR A 0 89  . -2.913  8.652   21.238  1.00 88.52 89  A 1 
ATOM 669  O OH  . TYR A 0 89  . -2.987  6.540   20.132  1.00 88.52 89  A 1 
ATOM 670  C CZ  . TYR A 0 89  . -3.643  7.653   20.558  1.00 88.52 89  A 1 
ATOM 671  N N   . ALA A 0 90  . -7.721  13.827  21.750  1.00 85.90 90  A 1 
ATOM 672  C CA  . ALA A 0 90  . -8.368  14.930  22.440  1.00 85.90 90  A 1 
ATOM 673  C C   . ALA A 0 90  . -9.622  14.413  23.156  1.00 85.90 90  A 1 
ATOM 674  C CB  . ALA A 0 90  . -8.691  16.035  21.427  1.00 85.90 90  A 1 
ATOM 675  O O   . ALA A 0 90  . -10.256 13.467  22.688  1.00 85.90 90  A 1 
ATOM 676  N N   . ALA A 0 91  . -9.936  15.044  24.280  1.00 85.12 91  A 1 
ATOM 677  C CA  . ALA A 0 91  . -11.189 14.941  25.016  1.00 85.12 91  A 1 
ATOM 678  C C   . ALA A 0 91  . -11.448 16.330  25.616  1.00 85.12 91  A 1 
ATOM 679  C CB  . ALA A 0 91  . -11.068 13.865  26.100  1.00 85.12 91  A 1 
ATOM 680  O O   . ALA A 0 91  . -10.487 16.966  26.068  1.00 85.12 91  A 1 
ATOM 681  N N   . GLU A 0 92  . -12.684 16.828  25.589  1.00 79.67 92  A 1 
ATOM 682  C CA  . GLU A 0 92  . -12.993 18.157  26.145  1.00 79.67 92  A 1 
ATOM 683  C C   . GLU A 0 92  . -13.042 18.158  27.681  1.00 79.67 92  A 1 
ATOM 684  C CB  . GLU A 0 92  . -14.276 18.720  25.516  1.00 79.67 92  A 1 
ATOM 685  O O   . GLU A 0 92  . -12.549 19.099  28.310  1.00 79.67 92  A 1 
ATOM 686  C CG  . GLU A 0 92  . -14.010 19.171  24.073  1.00 79.67 92  A 1 
ATOM 687  C CD  . GLU A 0 92  . -15.235 19.837  23.437  1.00 79.67 92  A 1 
ATOM 688  O OE1 . GLU A 0 92  . -15.108 21.020  23.036  1.00 79.67 92  A 1 
ATOM 689  O OE2 . GLU A 0 92  . -16.272 19.147  23.307  1.00 79.67 92  A 1 
ATOM 690  N N   . SER A 0 93  . -13.527 17.072  28.284  1.00 81.10 93  A 1 
ATOM 691  C CA  . SER A 0 93  . -13.480 16.817  29.726  1.00 81.10 93  A 1 
ATOM 692  C C   . SER A 0 93  . -13.236 15.332  30.028  1.00 81.10 93  A 1 
ATOM 693  C CB  . SER A 0 93  . -14.770 17.303  30.396  1.00 81.10 93  A 1 
ATOM 694  O O   . SER A 0 93  . -13.123 14.499  29.124  1.00 81.10 93  A 1 
ATOM 695  O OG  . SER A 0 93  . -15.805 16.381  30.169  1.00 81.10 93  A 1 
ATOM 696  N N   . TYR A 0 94  . -13.097 15.020  31.315  1.00 80.70 94  A 1 
ATOM 697  C CA  . TYR A 0 94  . -13.101 13.661  31.840  1.00 80.70 94  A 1 
ATOM 698  C C   . TYR A 0 94  . -13.484 13.709  33.318  1.00 80.70 94  A 1 
ATOM 699  C CB  . TYR A 0 94  . -11.718 13.023  31.678  1.00 80.70 94  A 1 
ATOM 700  O O   . TYR A 0 94  . -12.680 14.153  34.143  1.00 80.70 94  A 1 
ATOM 701  C CG  . TYR A 0 94  . -11.597 11.673  32.357  1.00 80.70 94  A 1 
ATOM 702  C CD1 . TYR A 0 94  . -10.759 11.508  33.476  1.00 80.70 94  A 1 
ATOM 703  C CD2 . TYR A 0 94  . -12.356 10.589  31.883  1.00 80.70 94  A 1 
ATOM 704  C CE1 . TYR A 0 94  . -10.617 10.238  34.067  1.00 80.70 94  A 1 
ATOM 705  C CE2 . TYR A 0 94  . -12.199 9.313   32.453  1.00 80.70 94  A 1 
ATOM 706  O OH  . TYR A 0 94  . -11.106 7.902   34.053  1.00 80.70 94  A 1 
ATOM 707  C CZ  . TYR A 0 94  . -11.309 9.135   33.526  1.00 80.70 94  A 1 
ATOM 708  N N   . ASP A 0 95  . -14.683 13.230  33.632  1.00 84.24 95  A 1 
ATOM 709  C CA  . ASP A 0 95  . -15.188 13.144  34.998  1.00 84.24 95  A 1 
ATOM 710  C C   . ASP A 0 95  . -15.277 11.672  35.428  1.00 84.24 95  A 1 
ATOM 711  C CB  . ASP A 0 95  . -16.530 13.894  35.129  1.00 84.24 95  A 1 
ATOM 712  O O   . ASP A 0 95  . -15.842 10.829  34.730  1.00 84.24 95  A 1 
ATOM 713  C CG  . ASP A 0 95  . -16.407 15.429  35.187  1.00 84.24 95  A 1 
ATOM 714  O OD1 . ASP A 0 95  . -15.313 15.938  35.533  1.00 84.24 95  A 1 
ATOM 715  O OD2 . ASP A 0 95  . -17.439 16.105  34.979  1.00 84.24 95  A 1 
ATOM 716  N N   . GLU A 0 96  . -14.718 11.360  36.602  1.00 85.07 96  A 1 
ATOM 717  C CA  . GLU A 0 96  . -14.991 10.113  37.327  1.00 85.07 96  A 1 
ATOM 718  C C   . GLU A 0 96  . -15.929 10.430  38.495  1.00 85.07 96  A 1 
ATOM 719  C CB  . GLU A 0 96  . -13.717 9.431   37.879  1.00 85.07 96  A 1 
ATOM 720  O O   . GLU A 0 96  . -15.654 11.353  39.269  1.00 85.07 96  A 1 
ATOM 721  C CG  . GLU A 0 96  . -12.558 9.248   36.884  1.00 85.07 96  A 1 
ATOM 722  C CD  . GLU A 0 96  . -11.497 8.206   37.314  1.00 85.07 96  A 1 
ATOM 723  O OE1 . GLU A 0 96  . -10.546 7.964   36.528  1.00 85.07 96  A 1 
ATOM 724  O OE2 . GLU A 0 96  . -11.670 7.456   38.294  1.00 85.07 96  A 1 
ATOM 725  N N   . TRP A 0 97  . -16.995 9.651   38.665  1.00 83.87 97  A 1 
ATOM 726  C CA  . TRP A 0 97  . -17.916 9.790   39.789  1.00 83.87 97  A 1 
ATOM 727  C C   . TRP A 0 97  . -18.190 8.447   40.471  1.00 83.87 97  A 1 
ATOM 728  C CB  . TRP A 0 97  . -19.186 10.533  39.351  1.00 83.87 97  A 1 
ATOM 729  O O   . TRP A 0 97  . -18.219 7.391   39.845  1.00 83.87 97  A 1 
ATOM 730  C CG  . TRP A 0 97  . -19.934 9.964   38.184  1.00 83.87 97  A 1 
ATOM 731  C CD1 . TRP A 0 97  . -19.759 10.317  36.889  1.00 83.87 97  A 1 
ATOM 732  C CD2 . TRP A 0 97  . -20.986 8.951   38.182  1.00 83.87 97  A 1 
ATOM 733  C CE2 . TRP A 0 97  . -21.421 8.756   36.835  1.00 83.87 97  A 1 
ATOM 734  C CE3 . TRP A 0 97  . -21.617 8.176   39.181  1.00 83.87 97  A 1 
ATOM 735  N NE1 . TRP A 0 97  . -20.636 9.611   36.090  1.00 83.87 97  A 1 
ATOM 736  C CH2 . TRP A 0 97  . -23.027 7.076   37.512  1.00 83.87 97  A 1 
ATOM 737  C CZ2 . TRP A 0 97  . -22.427 7.839   36.496  1.00 83.87 97  A 1 
ATOM 738  C CZ3 . TRP A 0 97  . -22.625 7.252   38.849  1.00 83.87 97  A 1 
ATOM 739  N N   . ASP A 0 98  . -18.359 8.510   41.789  1.00 84.93 98  A 1 
ATOM 740  C CA  . ASP A 0 98  . -18.602 7.385   42.692  1.00 84.93 98  A 1 
ATOM 741  C C   . ASP A 0 98  . -19.599 7.880   43.746  1.00 84.93 98  A 1 
ATOM 742  C CB  . ASP A 0 98  . -17.258 6.943   43.308  1.00 84.93 98  A 1 
ATOM 743  O O   . ASP A 0 98  . -19.309 8.823   44.491  1.00 84.93 98  A 1 
ATOM 744  C CG  . ASP A 0 98  . -17.333 5.753   44.278  1.00 84.93 98  A 1 
ATOM 745  O OD1 . ASP A 0 98  . -18.441 5.219   44.501  1.00 84.93 98  A 1 
ATOM 746  O OD2 . ASP A 0 98  . -16.254 5.389   44.804  1.00 84.93 98  A 1 
ATOM 747  N N   . ASN A 0 99  . -20.800 7.309   43.750  1.00 80.89 99  A 1 
ATOM 748  C CA  . ASN A 0 99  . -21.831 7.561   44.742  1.00 80.89 99  A 1 
ATOM 749  C C   . ASN A 0 99  . -22.182 6.253   45.439  1.00 80.89 99  A 1 
ATOM 750  C CB  . ASN A 0 99  . -23.067 8.208   44.107  1.00 80.89 99  A 1 
ATOM 751  O O   . ASN A 0 99  . -22.693 5.318   44.818  1.00 80.89 99  A 1 
ATOM 752  C CG  . ASN A 0 99  . -24.095 8.509   45.185  1.00 80.89 99  A 1 
ATOM 753  N ND2 . ASN A 0 99  . -25.156 7.742   45.281  1.00 80.89 99  A 1 
ATOM 754  O OD1 . ASN A 0 99  . -23.917 9.411   45.986  1.00 80.89 99  A 1 
ATOM 755  N N   . LYS A 0 100 . -21.961 6.227   46.749  1.00 81.47 100 A 1 
ATOM 756  C CA  . LYS A 0 100 . -22.212 5.067   47.585  1.00 81.47 100 A 1 
ATOM 757  C C   . LYS A 0 100 . -23.199 5.425   48.684  1.00 81.47 100 A 1 
ATOM 758  C CB  . LYS A 0 100 . -20.868 4.556   48.119  1.00 81.47 100 A 1 
ATOM 759  O O   . LYS A 0 100 . -22.870 6.236   49.551  1.00 81.47 100 A 1 
ATOM 760  C CG  . LYS A 0 100 . -21.103 3.160   48.676  1.00 81.47 100 A 1 
ATOM 761  C CD  . LYS A 0 100 . -19.860 2.542   49.320  1.00 81.47 100 A 1 
ATOM 762  C CE  . LYS A 0 100 . -20.117 1.043   49.521  1.00 81.47 100 A 1 
ATOM 763  N NZ  . LYS A 0 100 . -21.426 0.801   50.180  1.00 81.47 100 A 1 
ATOM 764  N N   . ASP A 0 101 . -24.365 4.795   48.646  1.00 71.60 101 A 1 
ATOM 765  C CA  . ASP A 0 101 . -25.302 4.786   49.758  1.00 71.60 101 A 1 
ATOM 766  C C   . ASP A 0 101 . -25.038 3.550   50.640  1.00 71.60 101 A 1 
ATOM 767  C CB  . ASP A 0 101 . -26.758 4.951   49.271  1.00 71.60 101 A 1 
ATOM 768  O O   . ASP A 0 101 . -24.613 2.485   50.186  1.00 71.60 101 A 1 
ATOM 769  C CG  . ASP A 0 101 . -27.420 6.169   49.931  1.00 71.60 101 A 1 
ATOM 770  O OD1 . ASP A 0 101 . -27.245 6.298   51.166  1.00 71.60 101 A 1 
ATOM 771  O OD2 . ASP A 0 101 . -28.005 7.004   49.201  1.00 71.60 101 A 1 
ATOM 772  N N   . ASP A 0 102 . -25.169 3.734   51.948  1.00 78.78 102 A 1 
ATOM 773  C CA  . ASP A 0 102 . -24.849 2.736   52.986  1.00 78.78 102 A 1 
ATOM 774  C C   . ASP A 0 102 . -25.882 2.830   54.130  1.00 78.78 102 A 1 
ATOM 775  C CB  . ASP A 0 102 . -23.385 2.923   53.475  1.00 78.78 102 A 1 
ATOM 776  O O   . ASP A 0 102 . -25.569 2.589   55.309  1.00 78.78 102 A 1 
ATOM 777  C CG  . ASP A 0 102 . -22.344 2.044   52.773  1.00 78.78 102 A 1 
ATOM 778  O OD1 . ASP A 0 102 . -22.520 0.811   52.664  1.00 78.78 102 A 1 
ATOM 779  O OD2 . ASP A 0 102 . -21.243 2.522   52.417  1.00 78.78 102 A 1 
ATOM 780  N N   . ASP A 0 103 . -27.095 3.274   53.787  1.00 76.62 103 A 1 
ATOM 781  C CA  . ASP A 0 103 . -28.115 3.700   54.737  1.00 76.62 103 A 1 
ATOM 782  C C   . ASP A 0 103 . -28.745 2.513   55.489  1.00 76.62 103 A 1 
ATOM 783  C CB  . ASP A 0 103 . -29.125 4.675   54.072  1.00 76.62 103 A 1 
ATOM 784  O O   . ASP A 0 103 . -28.598 1.337   55.130  1.00 76.62 103 A 1 
ATOM 785  C CG  . ASP A 0 103 . -29.375 5.972   54.874  1.00 76.62 103 A 1 
ATOM 786  O OD1 . ASP A 0 103 . -28.625 6.235   55.850  1.00 76.62 103 A 1 
ATOM 787  O OD2 . ASP A 0 103 . -30.372 6.680   54.601  1.00 76.62 103 A 1 
ATOM 788  N N   . LYS A 0 104 . -29.314 2.803   56.670  1.00 72.85 104 A 1 
ATOM 789  C CA  . LYS A 0 104 . -29.793 1.767   57.608  1.00 72.85 104 A 1 
ATOM 790  C C   . LYS A 0 104 . -31.000 2.204   58.413  1.00 72.85 104 A 1 
ATOM 791  C CB  . LYS A 0 104 . -28.670 1.306   58.560  1.00 72.85 104 A 1 
ATOM 792  O O   . LYS A 0 104 . -30.874 2.902   59.425  1.00 72.85 104 A 1 
ATOM 793  C CG  . LYS A 0 104 . -27.582 0.607   57.756  1.00 72.85 104 A 1 
ATOM 794  C CD  . LYS A 0 104 . -26.494 -0.098  58.545  1.00 72.85 104 A 1 
ATOM 795  C CE  . LYS A 0 104 . -25.649 -0.674  57.410  1.00 72.85 104 A 1 
ATOM 796  N NZ  . LYS A 0 104 . -24.543 -1.513  57.895  1.00 72.85 104 A 1 
ATOM 797  N N   . TRP A 0 105 . -32.164 1.674   58.059  1.00 67.87 105 A 1 
ATOM 798  C CA  . TRP A 0 105 . -33.408 1.888   58.795  1.00 67.87 105 A 1 
ATOM 799  C C   . TRP A 0 105 . -33.811 0.707   59.694  1.00 67.87 105 A 1 
ATOM 800  C CB  . TRP A 0 105 . -34.508 2.317   57.824  1.00 67.87 105 A 1 
ATOM 801  O O   . TRP A 0 105 . -33.555 -0.470  59.438  1.00 67.87 105 A 1 
ATOM 802  C CG  . TRP A 0 105 . -34.703 1.423   56.646  1.00 67.87 105 A 1 
ATOM 803  C CD1 . TRP A 0 105 . -34.080 1.572   55.460  1.00 67.87 105 A 1 
ATOM 804  C CD2 . TRP A 0 105 . -35.581 0.269   56.483  1.00 67.87 105 A 1 
ATOM 805  C CE2 . TRP A 0 105 . -35.428 -0.233  55.153  1.00 67.87 105 A 1 
ATOM 806  C CE3 . TRP A 0 105 . -36.511 -0.384  57.325  1.00 67.87 105 A 1 
ATOM 807  N NE1 . TRP A 0 105 . -34.478 0.589   54.586  1.00 67.87 105 A 1 
ATOM 808  C CH2 . TRP A 0 105 . -37.098 -1.946  55.540  1.00 67.87 105 A 1 
ATOM 809  C CZ2 . TRP A 0 105 . -36.171 -1.324  54.684  1.00 67.87 105 A 1 
ATOM 810  C CZ3 . TRP A 0 105 . -37.265 -1.479  56.859  1.00 67.87 105 A 1 
ATOM 811  N N   . GLY A 0 106 . -34.482 1.035   60.802  1.00 59.73 106 A 1 
ATOM 812  C CA  . GLY A 0 106 . -34.994 0.064   61.768  1.00 59.73 106 A 1 
ATOM 813  C C   . GLY A 0 106 . -36.420 0.402   62.185  1.00 59.73 106 A 1 
ATOM 814  O O   . GLY A 0 106 . -36.675 1.459   62.767  1.00 59.73 106 A 1 
ATOM 815  N N   . ALA A 0 107 . -37.359 -0.505  61.922  1.00 53.25 107 A 1 
ATOM 816  C CA  . ALA A 0 107 . -38.776 -0.278  62.177  1.00 53.25 107 A 1 
ATOM 817  C C   . ALA A 0 107 . -39.114 -0.450  63.671  1.00 53.25 107 A 1 
ATOM 818  C CB  . ALA A 0 107 . -39.595 -1.194  61.259  1.00 53.25 107 A 1 
ATOM 819  O O   . ALA A 0 107 . -39.397 -1.550  64.149  1.00 53.25 107 A 1 
ATOM 820  N N   . GLN A 0 108 . -39.121 0.649   64.435  1.00 53.76 108 A 1 
ATOM 821  C CA  . GLN A 0 108 . -39.650 0.648   65.803  1.00 53.76 108 A 1 
ATOM 822  C C   . GLN A 0 108 . -41.183 0.771   65.819  1.00 53.76 108 A 1 
ATOM 823  C CB  . GLN A 0 108 . -39.005 1.740   66.670  1.00 53.76 108 A 1 
ATOM 824  O O   . GLN A 0 108 . -41.733 1.867   65.917  1.00 53.76 108 A 1 
ATOM 825  C CG  . GLN A 0 108 . -37.576 1.413   67.123  1.00 53.76 108 A 1 
ATOM 826  C CD  . GLN A 0 108 . -37.193 2.178   68.392  1.00 53.76 108 A 1 
ATOM 827  N NE2 . GLN A 0 108 . -36.282 1.659   69.184  1.00 53.76 108 A 1 
ATOM 828  O OE1 . GLN A 0 108 . -37.733 3.217   68.743  1.00 53.76 108 A 1 
ATOM 829  N N   . ALA A 0 109 . -41.886 -0.362  65.811  1.00 47.58 109 A 1 
ATOM 830  C CA  . ALA A 0 109 . -43.322 -0.401  66.092  1.00 47.58 109 A 1 
ATOM 831  C C   . ALA A 0 109 . -43.594 -0.254  67.608  1.00 47.58 109 A 1 
ATOM 832  C CB  . ALA A 0 109 . -43.898 -1.697  65.507  1.00 47.58 109 A 1 
ATOM 833  O O   . ALA A 0 109 . -43.333 -1.168  68.390  1.00 47.58 109 A 1 
ATOM 834  N N   . TRP A 0 110 . -44.130 0.892   68.045  1.00 44.39 110 A 1 
ATOM 835  C CA  . TRP A 0 110 . -44.460 1.152   69.458  1.00 44.39 110 A 1 
ATOM 836  C C   . TRP A 0 110 . -45.891 0.706   69.811  1.00 44.39 110 A 1 
ATOM 837  C CB  . TRP A 0 110 . -44.214 2.633   69.815  1.00 44.39 110 A 1 
ATOM 838  O O   . TRP A 0 110 . -46.813 1.520   69.859  1.00 44.39 110 A 1 
ATOM 839  C CG  . TRP A 0 110 . -42.790 3.050   70.059  1.00 44.39 110 A 1 
ATOM 840  C CD1 . TRP A 0 110 . -41.768 2.911   69.184  1.00 44.39 110 A 1 
ATOM 841  C CD2 . TRP A 0 110 . -42.213 3.735   71.220  1.00 44.39 110 A 1 
ATOM 842  C CE2 . TRP A 0 110 . -40.819 3.931   70.981  1.00 44.39 110 A 1 
ATOM 843  C CE3 . TRP A 0 110 . -42.737 4.267   72.424  1.00 44.39 110 A 1 
ATOM 844  N NE1 . TRP A 0 110 . -40.601 3.411   69.727  1.00 44.39 110 A 1 
ATOM 845  C CH2 . TRP A 0 110 . -40.530 5.094   73.085  1.00 44.39 110 A 1 
ATOM 846  C CZ2 . TRP A 0 110 . -39.980 4.572   71.902  1.00 44.39 110 A 1 
ATOM 847  C CZ3 . TRP A 0 110 . -41.909 4.965   73.333  1.00 44.39 110 A 1 
ATOM 848  N N   . GLY A 0 111 . -46.078 -0.578  70.128  1.00 47.71 111 A 1 
ATOM 849  C CA  . GLY A 0 111 . -47.311 -1.066  70.763  1.00 47.71 111 A 1 
ATOM 850  C C   . GLY A 0 111 . -47.424 -0.584  72.218  1.00 47.71 111 A 1 
ATOM 851  O O   . GLY A 0 111 . -46.643 -1.015  73.064  1.00 47.71 111 A 1 
ATOM 852  N N   . LYS A 0 112 . -48.358 0.337   72.511  1.00 42.63 112 A 1 
ATOM 853  C CA  . LYS A 0 112 . -48.661 0.835   73.873  1.00 42.63 112 A 1 
ATOM 854  C C   . LYS A 0 112 . -50.135 1.225   74.063  1.00 42.63 112 A 1 
ATOM 855  C CB  . LYS A 0 112 . -47.759 2.029   74.252  1.00 42.63 112 A 1 
ATOM 856  O O   . LYS A 0 112 . -50.469 2.406   74.137  1.00 42.63 112 A 1 
ATOM 857  C CG  . LYS A 0 112 . -46.324 1.635   74.598  1.00 42.63 112 A 1 
ATOM 858  C CD  . LYS A 0 112 . -45.566 2.828   75.181  1.00 42.63 112 A 1 
ATOM 859  C CE  . LYS A 0 112 . -44.165 2.344   75.549  1.00 42.63 112 A 1 
ATOM 860  N NZ  . LYS A 0 112 . -43.248 3.472   75.813  1.00 42.63 112 A 1 
ATOM 861  N N   . ASP A 0 113 . -50.999 0.243   74.255  1.00 40.83 113 A 1 
ATOM 862  C CA  . ASP A 0 113 . -52.355 0.383   74.797  1.00 40.83 113 A 1 
ATOM 863  C C   . ASP A 0 113 . -52.335 0.379   76.337  1.00 40.83 113 A 1 
ATOM 864  C CB  . ASP A 0 113 . -53.308 -0.653  74.168  1.00 40.83 113 A 1 
ATOM 865  O O   . ASP A 0 113 . -52.758 -0.551  77.017  1.00 40.83 113 A 1 
ATOM 866  C CG  . ASP A 0 113 . -52.810 -2.107  74.077  1.00 40.83 113 A 1 
ATOM 867  O OD1 . ASP A 0 113 . -51.604 -2.353  74.326  1.00 40.83 113 A 1 
ATOM 868  O OD2 . ASP A 0 113 . -53.621 -2.932  73.602  1.00 40.83 113 A 1 
ATOM 869  N N   . ARG A 0 114 . -51.790 1.455   76.924  1.00 39.46 114 A 1 
ATOM 870  C CA  . ARG A 0 114 . -51.666 1.578   78.384  1.00 39.46 114 A 1 
ATOM 871  C C   . ARG A 0 114 . -52.891 2.255   79.009  1.00 39.46 114 A 1 
ATOM 872  C CB  . ARG A 0 114 . -50.304 2.185   78.768  1.00 39.46 114 A 1 
ATOM 873  O O   . ARG A 0 114 . -52.829 3.435   79.365  1.00 39.46 114 A 1 
ATOM 874  C CG  . ARG A 0 114 . -49.780 1.479   80.029  1.00 39.46 114 A 1 
ATOM 875  C CD  . ARG A 0 114 . -48.538 2.152   80.615  1.00 39.46 114 A 1 
ATOM 876  N NE  . ARG A 0 114 . -48.895 3.406   81.304  1.00 39.46 114 A 1 
ATOM 877  N NH1 . ARG A 0 114 . -46.923 3.725   82.431  1.00 39.46 114 A 1 
ATOM 878  N NH2 . ARG A 0 114 . -48.626 5.134   82.760  1.00 39.46 114 A 1 
ATOM 879  C CZ  . ARG A 0 114 . -48.149 4.080   82.158  1.00 39.46 114 A 1 
ATOM 880  N N   . ASP A 0 115 . -53.962 1.484   79.189  1.00 43.17 115 A 1 
ATOM 881  C CA  . ASP A 0 115 . -55.234 1.898   79.807  1.00 43.17 115 A 1 
ATOM 882  C C   . ASP A 0 115 . -55.082 2.285   81.294  1.00 43.17 115 A 1 
ATOM 883  C CB  . ASP A 0 115 . -56.303 0.804   79.594  1.00 43.17 115 A 1 
ATOM 884  O O   . ASP A 0 115 . -55.389 1.536   82.221  1.00 43.17 115 A 1 
ATOM 885  C CG  . ASP A 0 115 . -56.986 0.855   78.220  1.00 43.17 115 A 1 
ATOM 886  O OD1 . ASP A 0 115 . -56.641 1.761   77.426  1.00 43.17 115 A 1 
ATOM 887  O OD2 . ASP A 0 115 . -57.912 0.041   78.021  1.00 43.17 115 A 1 
ATOM 888  N N   . VAL A 0 116 . -54.587 3.501   81.543  1.00 40.27 116 A 1 
ATOM 889  C CA  . VAL A 0 116 . -54.402 4.061   82.890  1.00 40.27 116 A 1 
ATOM 890  C C   . VAL A 0 116 . -55.494 5.079   83.194  1.00 40.27 116 A 1 
ATOM 891  C CB  . VAL A 0 116 . -52.981 4.615   83.096  1.00 40.27 116 A 1 
ATOM 892  O O   . VAL A 0 116 . -55.366 6.275   82.923  1.00 40.27 116 A 1 
ATOM 893  C CG1 . VAL A 0 116 . -52.783 5.168   84.517  1.00 40.27 116 A 1 
ATOM 894  C CG2 . VAL A 0 116 . -51.949 3.493   82.907  1.00 40.27 116 A 1 
ATOM 895  N N   . TYR A 0 117 . -56.568 4.598   83.814  1.00 32.11 117 A 1 
ATOM 896  C CA  . TYR A 0 117 . -57.657 5.438   84.299  1.00 32.11 117 A 1 
ATOM 897  C C   . TYR A 0 117 . -57.226 6.255   85.534  1.00 32.11 117 A 1 
ATOM 898  C CB  . TYR A 0 117 . -58.888 4.559   84.563  1.00 32.11 117 A 1 
ATOM 899  O O   . TYR A 0 117 . -57.249 5.766   86.661  1.00 32.11 117 A 1 
ATOM 900  C CG  . TYR A 0 117 . -60.152 5.345   84.860  1.00 32.11 117 A 1 
ATOM 901  C CD1 . TYR A 0 117 . -60.534 5.599   86.192  1.00 32.11 117 A 1 
ATOM 902  C CD2 . TYR A 0 117 . -60.951 5.814   83.798  1.00 32.11 117 A 1 
ATOM 903  C CE1 . TYR A 0 117 . -61.720 6.309   86.466  1.00 32.11 117 A 1 
ATOM 904  C CE2 . TYR A 0 117 . -62.134 6.528   84.067  1.00 32.11 117 A 1 
ATOM 905  O OH  . TYR A 0 117 . -63.673 7.451   85.656  1.00 32.11 117 A 1 
ATOM 906  C CZ  . TYR A 0 117 . -62.524 6.771   85.400  1.00 32.11 117 A 1 
ATOM 907  N N   . GLY A 0 118 . -56.868 7.526   85.317  1.00 33.39 118 A 1 
ATOM 908  C CA  . GLY A 0 118 . -56.855 8.559   86.362  1.00 33.39 118 A 1 
ATOM 909  C C   . GLY A 0 118 . -55.520 8.860   87.058  1.00 33.39 118 A 1 
ATOM 910  O O   . GLY A 0 118 . -55.359 8.571   88.240  1.00 33.39 118 A 1 
ATOM 911  N N   . ALA A 0 119 . -54.615 9.575   86.381  1.00 38.06 119 A 1 
ATOM 912  C CA  . ALA A 0 119 . -53.616 10.441  87.027  1.00 38.06 119 A 1 
ATOM 913  C C   . ALA A 0 119 . -53.173 11.562  86.070  1.00 38.06 119 A 1 
ATOM 914  C CB  . ALA A 0 119 . -52.411 9.616   87.497  1.00 38.06 119 A 1 
ATOM 915  O O   . ALA A 0 119 . -53.022 11.330  84.872  1.00 38.06 119 A 1 
ATOM 916  N N   . SER A 0 120 . -52.966 12.778  86.581  1.00 31.91 120 A 1 
ATOM 917  C CA  . SER A 0 120 . -52.623 13.961  85.780  1.00 31.91 120 A 1 
ATOM 918  C C   . SER A 0 120 . -51.186 14.453  86.002  1.00 31.91 120 A 1 
ATOM 919  C CB  . SER A 0 120 . -53.639 15.079  86.066  1.00 31.91 120 A 1 
ATOM 920  O O   . SER A 0 120 . -50.561 14.158  87.019  1.00 31.91 120 A 1 
ATOM 921  O OG  . SER A 0 120 . -53.611 15.453  87.431  1.00 31.91 120 A 1 
ATOM 922  N N   . SER A 0 121 . -50.739 15.313  85.076  1.00 33.46 121 A 1 
ATOM 923  C CA  . SER A 0 121 . -49.605 16.258  85.157  1.00 33.46 121 A 1 
ATOM 924  C C   . SER A 0 121 . -48.214 15.845  84.619  1.00 33.46 121 A 1 
ATOM 925  C CB  . SER A 0 121 . -49.530 16.973  86.519  1.00 33.46 121 A 1 
ATOM 926  O O   . SER A 0 121 . -47.638 14.825  84.970  1.00 33.46 121 A 1 
ATOM 927  O OG  . SER A 0 121 . -48.929 16.182  87.514  1.00 33.46 121 A 1 
ATOM 928  N N   . TYR A 0 122 . -47.693 16.752  83.778  1.00 29.39 122 A 1 
ATOM 929  C CA  . TYR A 0 122 . -46.291 17.093  83.488  1.00 29.39 122 A 1 
ATOM 930  C C   . TYR A 0 122 . -45.249 16.006  83.134  1.00 29.39 122 A 1 
ATOM 931  C CB  . TYR A 0 122 . -45.772 18.050  84.579  1.00 29.39 122 A 1 
ATOM 932  O O   . TYR A 0 122 . -44.633 15.389  83.994  1.00 29.39 122 A 1 
ATOM 933  C CG  . TYR A 0 122 . -46.132 19.501  84.312  1.00 29.39 122 A 1 
ATOM 934  C CD1 . TYR A 0 122 . -45.175 20.364  83.741  1.00 29.39 122 A 1 
ATOM 935  C CD2 . TYR A 0 122 . -47.428 19.982  84.585  1.00 29.39 122 A 1 
ATOM 936  C CE1 . TYR A 0 122 . -45.510 21.698  83.439  1.00 29.39 122 A 1 
ATOM 937  C CE2 . TYR A 0 122 . -47.769 21.313  84.280  1.00 29.39 122 A 1 
ATOM 938  O OH  . TYR A 0 122 . -47.151 23.456  83.416  1.00 29.39 122 A 1 
ATOM 939  C CZ  . TYR A 0 122 . -46.812 22.174  83.706  1.00 29.39 122 A 1 
ATOM 940  N N   . GLY A 0 123 . -44.836 16.030  81.857  1.00 36.00 123 A 1 
ATOM 941  C CA  . GLY A 0 123 . -43.404 16.163  81.545  1.00 36.00 123 A 1 
ATOM 942  C C   . GLY A 0 123 . -42.689 14.991  80.867  1.00 36.00 123 A 1 
ATOM 943  O O   . GLY A 0 123 . -41.889 14.318  81.510  1.00 36.00 123 A 1 
ATOM 944  N N   . LYS A 0 124 . -42.844 14.861  79.540  1.00 37.11 124 A 1 
ATOM 945  C CA  . LYS A 0 124 . -41.722 14.672  78.589  1.00 37.11 124 A 1 
ATOM 946  C C   . LYS A 0 124 . -42.209 14.734  77.136  1.00 37.11 124 A 1 
ATOM 947  C CB  . LYS A 0 124 . -40.962 13.342  78.823  1.00 37.11 124 A 1 
ATOM 948  O O   . LYS A 0 124 . -42.934 13.851  76.694  1.00 37.11 124 A 1 
ATOM 949  C CG  . LYS A 0 124 . -39.581 13.614  79.445  1.00 37.11 124 A 1 
ATOM 950  C CD  . LYS A 0 124 . -38.815 12.318  79.724  1.00 37.11 124 A 1 
ATOM 951  C CE  . LYS A 0 124 . -37.473 12.665  80.379  1.00 37.11 124 A 1 
ATOM 952  N NZ  . LYS A 0 124 . -36.581 11.483  80.460  1.00 37.11 124 A 1 
ATOM 953  N N   . ALA A 0 125 . -41.762 15.748  76.399  1.00 32.94 125 A 1 
ATOM 954  C CA  . ALA A 0 125 . -41.721 15.712  74.939  1.00 32.94 125 A 1 
ATOM 955  C C   . ALA A 0 125 . -40.324 15.239  74.505  1.00 32.94 125 A 1 
ATOM 956  C CB  . ALA A 0 125 . -42.066 17.099  74.383  1.00 32.94 125 A 1 
ATOM 957  O O   . ALA A 0 125 . -39.339 15.545  75.181  1.00 32.94 125 A 1 
ATOM 958  N N   . ALA A 0 126 . -40.243 14.492  73.406  1.00 33.07 126 A 1 
ATOM 959  C CA  . ALA A 0 126 . -38.986 14.045  72.815  1.00 33.07 126 A 1 
ATOM 960  C C   . ALA A 0 126 . -39.152 13.955  71.293  1.00 33.07 126 A 1 
ATOM 961  C CB  . ALA A 0 126 . -38.577 12.705  73.445  1.00 33.07 126 A 1 
ATOM 962  O O   . ALA A 0 126 . -39.639 12.957  70.772  1.00 33.07 126 A 1 
ATOM 963  N N   . SER A 0 127 . -38.769 15.025  70.602  1.00 35.08 127 A 1 
ATOM 964  C CA  . SER A 0 127 . -38.683 15.099  69.145  1.00 35.08 127 A 1 
ATOM 965  C C   . SER A 0 127 . -37.302 15.637  68.786  1.00 35.08 127 A 1 
ATOM 966  C CB  . SER A 0 127 . -39.797 15.994  68.580  1.00 35.08 127 A 1 
ATOM 967  O O   . SER A 0 127 . -37.045 16.830  68.955  1.00 35.08 127 A 1 
ATOM 968  O OG  . SER A 0 127 . -39.773 17.275  69.187  1.00 35.08 127 A 1 
ATOM 969  N N   . SER A 0 128 . -36.406 14.763  68.336  1.00 39.46 128 A 1 
ATOM 970  C CA  . SER A 0 128 . -35.132 15.157  67.736  1.00 39.46 128 A 1 
ATOM 971  C C   . SER A 0 128 . -35.338 15.339  66.236  1.00 39.46 128 A 1 
ATOM 972  C CB  . SER A 0 128 . -34.045 14.116  68.030  1.00 39.46 128 A 1 
ATOM 973  O O   . SER A 0 128 . -35.425 14.364  65.495  1.00 39.46 128 A 1 
ATOM 974  O OG  . SER A 0 128 . -34.519 12.816  67.735  1.00 39.46 128 A 1 
ATOM 975  N N   . GLN A 0 129 . -35.437 16.593  65.807  1.00 33.19 129 A 1 
ATOM 976  C CA  . GLN A 0 129 . -35.006 16.959  64.463  1.00 33.19 129 A 1 
ATOM 977  C C   . GLN A 0 129 . -33.487 17.108  64.520  1.00 33.19 129 A 1 
ATOM 978  C CB  . GLN A 0 129 . -35.617 18.308  64.049  1.00 33.19 129 A 1 
ATOM 979  O O   . GLN A 0 129 . -33.001 17.795  65.416  1.00 33.19 129 A 1 
ATOM 980  C CG  . GLN A 0 129 . -37.146 18.309  63.947  1.00 33.19 129 A 1 
ATOM 981  C CD  . GLN A 0 129 . -37.669 19.734  63.805  1.00 33.19 129 A 1 
ATOM 982  N NE2 . GLN A 0 129 . -37.627 20.314  62.626  1.00 33.19 129 A 1 
ATOM 983  O OE1 . GLN A 0 129 . -38.106 20.360  64.758  1.00 33.19 129 A 1 
ATOM 984  N N   . ASP A 0 130 . -32.774 16.548  63.552  1.00 36.66 130 A 1 
ATOM 985  C CA  . ASP A 0 130 . -31.447 17.028  63.176  1.00 36.66 130 A 1 
ATOM 986  C C   . ASP A 0 130 . -31.437 17.272  61.663  1.00 36.66 130 A 1 
ATOM 987  C CB  . ASP A 0 130 . -30.325 16.102  63.682  1.00 36.66 130 A 1 
ATOM 988  O O   . ASP A 0 130 . -32.196 16.656  60.912  1.00 36.66 130 A 1 
ATOM 989  C CG  . ASP A 0 130 . -29.788 16.567  65.045  1.00 36.66 130 A 1 
ATOM 990  O OD1 . ASP A 0 130 . -29.397 17.756  65.129  1.00 36.66 130 A 1 
ATOM 991  O OD2 . ASP A 0 130 . -29.755 15.743  65.988  1.00 36.66 130 A 1 
ATOM 992  N N   . TYR A 0 131 . -30.661 18.266  61.242  1.00 36.42 131 A 1 
ATOM 993  C CA  . TYR A 0 131 . -30.687 18.848  59.899  1.00 36.42 131 A 1 
ATOM 994  C C   . TYR A 0 131 . -29.347 18.578  59.207  1.00 36.42 131 A 1 
ATOM 995  C CB  . TYR A 0 131 . -30.971 20.362  60.008  1.00 36.42 131 A 1 
ATOM 996  O O   . TYR A 0 131 . -28.296 18.704  59.835  1.00 36.42 131 A 1 
ATOM 997  C CG  . TYR A 0 131 . -32.182 20.885  59.253  1.00 36.42 131 A 1 
ATOM 998  C CD1 . TYR A 0 131 . -32.014 21.530  58.011  1.00 36.42 131 A 1 
ATOM 999  C CD2 . TYR A 0 131 . -33.464 20.807  59.833  1.00 36.42 131 A 1 
ATOM 1000 C CE1 . TYR A 0 131 . -33.119 22.114  57.359  1.00 36.42 131 A 1 
ATOM 1001 C CE2 . TYR A 0 131 . -34.571 21.395  59.188  1.00 36.42 131 A 1 
ATOM 1002 O OH  . TYR A 0 131 . -35.464 22.641  57.344  1.00 36.42 131 A 1 
ATOM 1003 C CZ  . TYR A 0 131 . -34.398 22.056  57.954  1.00 36.42 131 A 1 
ATOM 1004 N N   . GLY A 0 132 . -29.368 18.249  57.914  1.00 31.01 132 A 1 
ATOM 1005 C CA  . GLY A 0 132 . -28.139 18.038  57.144  1.00 31.01 132 A 1 
ATOM 1006 C C   . GLY A 0 132 . -27.313 19.319  56.967  1.00 31.01 132 A 1 
ATOM 1007 O O   . GLY A 0 132 . -27.854 20.427  56.939  1.00 31.01 132 A 1 
ATOM 1008 N N   . SER A 0 133 . -25.996 19.168  56.792  1.00 36.72 133 A 1 
ATOM 1009 C CA  . SER A 0 133 . -25.096 20.280  56.468  1.00 36.72 133 A 1 
ATOM 1010 C C   . SER A 0 133 . -23.994 19.873  55.488  1.00 36.72 133 A 1 
ATOM 1011 C CB  . SER A 0 133 . -24.489 20.887  57.743  1.00 36.72 133 A 1 
ATOM 1012 O O   . SER A 0 133 . -23.012 19.235  55.866  1.00 36.72 133 A 1 
ATOM 1013 O OG  . SER A 0 133 . -23.637 19.978  58.413  1.00 36.72 133 A 1 
ATOM 1014 N N   . GLN A 0 134 . -24.105 20.329  54.241  1.00 36.04 134 A 1 
ATOM 1015 C CA  . GLN A 0 134 . -22.937 20.504  53.378  1.00 36.04 134 A 1 
ATOM 1016 C C   . GLN A 0 134 . -22.042 21.607  53.970  1.00 36.04 134 A 1 
ATOM 1017 C CB  . GLN A 0 134 . -23.390 20.968  51.982  1.00 36.04 134 A 1 
ATOM 1018 O O   . GLN A 0 134 . -22.570 22.648  54.367  1.00 36.04 134 A 1 
ATOM 1019 C CG  . GLN A 0 134 . -24.230 19.953  51.188  1.00 36.04 134 A 1 
ATOM 1020 C CD  . GLN A 0 134 . -24.828 20.574  49.923  1.00 36.04 134 A 1 
ATOM 1021 N NE2 . GLN A 0 134 . -25.044 19.808  48.877  1.00 36.04 134 A 1 
ATOM 1022 O OE1 . GLN A 0 134 . -25.125 21.756  49.858  1.00 36.04 134 A 1 
ATOM 1023 N N   . ASN A 0 135 . -20.715 21.436  53.957  1.00 39.02 135 A 1 
ATOM 1024 C CA  . ASN A 0 135 . -19.789 22.394  53.326  1.00 39.02 135 A 1 
ATOM 1025 C C   . ASN A 0 135 . -18.326 21.913  53.331  1.00 39.02 135 A 1 
ATOM 1026 C CB  . ASN A 0 135 . -19.903 23.827  53.889  1.00 39.02 135 A 1 
ATOM 1027 O O   . ASN A 0 135 . -17.939 21.023  54.085  1.00 39.02 135 A 1 
ATOM 1028 C CG  . ASN A 0 135 . -20.606 24.705  52.869  1.00 39.02 135 A 1 
ATOM 1029 N ND2 . ASN A 0 135 . -21.879 24.965  53.023  1.00 39.02 135 A 1 
ATOM 1030 O OD1 . ASN A 0 135 . -20.024 25.095  51.874  1.00 39.02 135 A 1 
ATOM 1031 N N   . TYR A 0 136 . -17.528 22.502  52.439  1.00 34.46 136 A 1 
ATOM 1032 C CA  . TYR A 0 136 . -16.190 22.038  52.066  1.00 34.46 136 A 1 
ATOM 1033 C C   . TYR A 0 136 . -15.057 22.431  53.034  1.00 34.46 136 A 1 
ATOM 1034 C CB  . TYR A 0 136 . -15.860 22.564  50.653  1.00 34.46 136 A 1 
ATOM 1035 O O   . TYR A 0 136 . -15.052 23.516  53.601  1.00 34.46 136 A 1 
ATOM 1036 C CG  . TYR A 0 136 . -16.047 21.564  49.529  1.00 34.46 136 A 1 
ATOM 1037 C CD1 . TYR A 0 136 . -14.938 21.148  48.762  1.00 34.46 136 A 1 
ATOM 1038 C CD2 . TYR A 0 136 . -17.334 21.086  49.215  1.00 34.46 136 A 1 
ATOM 1039 C CE1 . TYR A 0 136 . -15.114 20.264  47.679  1.00 34.46 136 A 1 
ATOM 1040 C CE2 . TYR A 0 136 . -17.512 20.202  48.135  1.00 34.46 136 A 1 
ATOM 1041 O OH  . TYR A 0 136 . -16.608 18.960  46.310  1.00 34.46 136 A 1 
ATOM 1042 C CZ  . TYR A 0 136 . -16.407 19.794  47.361  1.00 34.46 136 A 1 
ATOM 1043 N N   . ALA A 0 137 . -14.033 21.567  53.038  1.00 35.27 137 A 1 
ATOM 1044 C CA  . ALA A 0 137 . -12.595 21.854  53.131  1.00 35.27 137 A 1 
ATOM 1045 C C   . ALA A 0 137 . -11.998 22.647  54.322  1.00 35.27 137 A 1 
ATOM 1046 C CB  . ALA A 0 137 . -12.150 22.480  51.799  1.00 35.27 137 A 1 
ATOM 1047 O O   . ALA A 0 137 . -12.334 23.793  54.593  1.00 35.27 137 A 1 
ATOM 1048 N N   . GLY A 0 138 . -10.879 22.115  54.840  1.00 34.80 138 A 1 
ATOM 1049 C CA  . GLY A 0 138 . -9.686  22.957  55.017  1.00 34.80 138 A 1 
ATOM 1050 C C   . GLY A 0 138 . -8.935  22.895  56.352  1.00 34.80 138 A 1 
ATOM 1051 O O   . GLY A 0 138 . -9.136  23.729  57.222  1.00 34.80 138 A 1 
ATOM 1052 N N   . GLY A 0 139 . -7.902  22.047  56.410  1.00 35.00 139 A 1 
ATOM 1053 C CA  . GLY A 0 139 . -6.578  22.535  56.822  1.00 35.00 139 A 1 
ATOM 1054 C C   . GLY A 0 139 . -6.172  22.531  58.305  1.00 35.00 139 A 1 
ATOM 1055 O O   . GLY A 0 139 . -6.159  23.572  58.943  1.00 35.00 139 A 1 
ATOM 1056 N N   . SER A 0 140 . -5.535  21.422  58.701  1.00 36.53 140 A 1 
ATOM 1057 C CA  . SER A 0 140 . -4.187  21.413  59.314  1.00 36.53 140 A 1 
ATOM 1058 C C   . SER A 0 140 . -3.946  21.927  60.754  1.00 36.53 140 A 1 
ATOM 1059 C CB  . SER A 0 140 . -3.206  22.102  58.351  1.00 36.53 140 A 1 
ATOM 1060 O O   . SER A 0 140 . -4.557  22.860  61.252  1.00 36.53 140 A 1 
ATOM 1061 O OG  . SER A 0 140 . -1.871  21.702  58.599  1.00 36.53 140 A 1 
ATOM 1062 N N   . ALA A 0 141 . -2.897  21.342  61.347  1.00 37.84 141 A 1 
ATOM 1063 C CA  . ALA A 0 141 . -2.139  21.758  62.533  1.00 37.84 141 A 1 
ATOM 1064 C C   . ALA A 0 141 . -2.825  21.755  63.928  1.00 37.84 141 A 1 
ATOM 1065 C CB  . ALA A 0 141 . -1.440  23.094  62.243  1.00 37.84 141 A 1 
ATOM 1066 O O   . ALA A 0 141 . -3.931  22.239  64.108  1.00 37.84 141 A 1 
ATOM 1067 N N   . ALA A 0 142 . -2.148  21.409  65.034  1.00 37.80 142 A 1 
ATOM 1068 C CA  . ALA A 0 142 . -1.278  20.259  65.358  1.00 37.80 142 A 1 
ATOM 1069 C C   . ALA A 0 142 . -0.742  20.410  66.802  1.00 37.80 142 A 1 
ATOM 1070 C CB  . ALA A 0 142 . -0.045  20.129  64.441  1.00 37.80 142 A 1 
ATOM 1071 O O   . ALA A 0 142 . 0.045   21.319  67.060  1.00 37.80 142 A 1 
ATOM 1072 N N   . SER A 0 143 . -1.013  19.444  67.698  1.00 33.77 143 A 1 
ATOM 1073 C CA  . SER A 0 143 . -0.451  19.342  69.075  1.00 33.77 143 A 1 
ATOM 1074 C C   . SER A 0 143 . -0.832  20.511  70.030  1.00 33.77 143 A 1 
ATOM 1075 C CB  . SER A 0 143 . 1.061   19.049  68.989  1.00 33.77 143 A 1 
ATOM 1076 O O   . SER A 0 143 . -1.077  21.619  69.591  1.00 33.77 143 A 1 
ATOM 1077 O OG  . SER A 0 143 . 1.837   20.201  68.702  1.00 33.77 143 A 1 
ATOM 1078 N N   . ARG A 0 144 . -0.920  20.400  71.365  1.00 36.90 144 A 1 
ATOM 1079 C CA  . ARG A 0 144 . -0.001  19.733  72.298  1.00 36.90 144 A 1 
ATOM 1080 C C   . ARG A 0 144 . -0.533  19.737  73.754  1.00 36.90 144 A 1 
ATOM 1081 C CB  . ARG A 0 144 . 1.300   20.568  72.246  1.00 36.90 144 A 1 
ATOM 1082 O O   . ARG A 0 144 . -0.367  20.720  74.458  1.00 36.90 144 A 1 
ATOM 1083 C CG  . ARG A 0 144 . 2.467   20.025  73.084  1.00 36.90 144 A 1 
ATOM 1084 C CD  . ARG A 0 144 . 3.730   20.869  72.861  1.00 36.90 144 A 1 
ATOM 1085 N NE  . ARG A 0 144 . 4.155   20.838  71.447  1.00 36.90 144 A 1 
ATOM 1086 N NH1 . ARG A 0 144 . 5.929   22.291  71.579  1.00 36.90 144 A 1 
ATOM 1087 N NH2 . ARG A 0 144 . 5.341   21.408  69.608  1.00 36.90 144 A 1 
ATOM 1088 C CZ  . ARG A 0 144 . 5.142   21.511  70.891  1.00 36.90 144 A 1 
ATOM 1089 N N   . ALA A 0 145 . -1.004  18.573  74.202  1.00 33.37 145 A 1 
ATOM 1090 C CA  . ALA A 0 145 . -0.738  17.970  75.523  1.00 33.37 145 A 1 
ATOM 1091 C C   . ALA A 0 145 . -1.196  18.616  76.868  1.00 33.37 145 A 1 
ATOM 1092 C CB  . ALA A 0 145 . 0.760   17.618  75.562  1.00 33.37 145 A 1 
ATOM 1093 O O   . ALA A 0 145 . -1.447  19.802  77.011  1.00 33.37 145 A 1 
ATOM 1094 N N   . GLN A 0 146 . -1.191  17.732  77.879  1.00 37.49 146 A 1 
ATOM 1095 C CA  . GLN A 0 146 . -1.145  17.925  79.343  1.00 37.49 146 A 1 
ATOM 1096 C C   . GLN A 0 146 . -2.317  18.643  80.058  1.00 37.49 146 A 1 
ATOM 1097 C CB  . GLN A 0 146 . 0.242   18.426  79.781  1.00 37.49 146 A 1 
ATOM 1098 O O   . GLN A 0 146 . -2.400  19.858  80.130  1.00 37.49 146 A 1 
ATOM 1099 C CG  . GLN A 0 146 . 1.285   17.306  79.628  1.00 37.49 146 A 1 
ATOM 1100 C CD  . GLN A 0 146 . 2.687   17.766  79.988  1.00 37.49 146 A 1 
ATOM 1101 N NE2 . GLN A 0 146 . 3.093   17.643  81.232  1.00 37.49 146 A 1 
ATOM 1102 O OE1 . GLN A 0 146 . 3.445   18.226  79.154  1.00 37.49 146 A 1 
ATOM 1103 N N   . GLN A 0 147 . -3.259  17.899  80.655  1.00 32.74 147 A 1 
ATOM 1104 C CA  . GLN A 0 147 . -3.109  17.231  81.971  1.00 32.74 147 A 1 
ATOM 1105 C C   . GLN A 0 147 . -3.009  18.222  83.153  1.00 32.74 147 A 1 
ATOM 1106 C CB  . GLN A 0 147 . -1.954  16.205  81.973  1.00 32.74 147 A 1 
ATOM 1107 O O   . GLN A 0 147 . -1.919  18.635  83.534  1.00 32.74 147 A 1 
ATOM 1108 C CG  . GLN A 0 147 . -1.808  15.354  83.243  1.00 32.74 147 A 1 
ATOM 1109 C CD  . GLN A 0 147 . -0.525  14.525  83.184  1.00 32.74 147 A 1 
ATOM 1110 N NE2 . GLN A 0 147 . -0.601  13.212  83.216  1.00 32.74 147 A 1 
ATOM 1111 O OE1 . GLN A 0 147 . 0.575   15.039  83.086  1.00 32.74 147 A 1 
ATOM 1112 N N   . GLY A 0 148 . -4.138  18.510  83.817  1.00 36.63 148 A 1 
ATOM 1113 C CA  . GLY A 0 148 . -4.164  19.308  85.051  1.00 36.63 148 A 1 
ATOM 1114 C C   . GLY A 0 148 . -5.386  19.038  85.938  1.00 36.63 148 A 1 
ATOM 1115 O O   . GLY A 0 148 . -6.491  19.472  85.630  1.00 36.63 148 A 1 
ATOM 1116 N N   . LYS A 0 149 . -5.193  18.348  87.072  1.00 31.10 149 A 1 
ATOM 1117 C CA  . LYS A 0 149 . -6.179  18.307  88.173  1.00 31.10 149 A 1 
ATOM 1118 C C   . LYS A 0 149 . -6.025  19.576  89.021  1.00 31.10 149 A 1 
ATOM 1119 C CB  . LYS A 0 149 . -5.950  17.082  89.083  1.00 31.10 149 A 1 
ATOM 1120 O O   . LYS A 0 149 . -4.913  19.865  89.449  1.00 31.10 149 A 1 
ATOM 1121 C CG  . LYS A 0 149 . -6.303  15.712  88.483  1.00 31.10 149 A 1 
ATOM 1122 C CD  . LYS A 0 149 . -5.949  14.599  89.489  1.00 31.10 149 A 1 
ATOM 1123 C CE  . LYS A 0 149 . -6.342  13.214  88.957  1.00 31.10 149 A 1 
ATOM 1124 N NZ  . LYS A 0 149 . -5.892  12.118  89.855  1.00 31.10 149 A 1 
ATOM 1125 N N   . GLY A 0 150 . -7.116  20.263  89.362  1.00 32.69 150 A 1 
ATOM 1126 C CA  . GLY A 0 150 . -7.087  21.421  90.268  1.00 32.69 150 A 1 
ATOM 1127 C C   . GLY A 0 150 . -8.439  21.682  90.937  1.00 32.69 150 A 1 
ATOM 1128 O O   . GLY A 0 150 . -9.479  21.390  90.354  1.00 32.69 150 A 1 
ATOM 1129 N N   . LYS A 0 151 . -8.434  22.200  92.173  1.00 31.39 151 A 1 
ATOM 1130 C CA  . LYS A 0 151 . -9.642  22.527  92.955  1.00 31.39 151 A 1 
ATOM 1131 C C   . LYS A 0 151 . -9.677  24.015  93.327  1.00 31.39 151 A 1 
ATOM 1132 C CB  . LYS A 0 151 . -9.676  21.746  94.288  1.00 31.39 151 A 1 
ATOM 1133 O O   . LYS A 0 151 . -8.677  24.522  93.817  1.00 31.39 151 A 1 
ATOM 1134 C CG  . LYS A 0 151 . -9.827  20.218  94.235  1.00 31.39 151 A 1 
ATOM 1135 C CD  . LYS A 0 151 . -9.866  19.691  95.684  1.00 31.39 151 A 1 
ATOM 1136 C CE  . LYS A 0 151 . -10.042 18.170  95.758  1.00 31.39 151 A 1 
ATOM 1137 N NZ  . LYS A 0 151 . -10.098 17.702  97.169  1.00 31.39 151 A 1 
ATOM 1138 N N   . GLY A 0 152 . -10.878 24.598  93.321  1.00 33.07 152 A 1 
ATOM 1139 C CA  . GLY A 0 152 . -11.386 25.318  94.498  1.00 33.07 152 A 1 
ATOM 1140 C C   . GLY A 0 152 . -11.338 26.854  94.528  1.00 33.07 152 A 1 
ATOM 1141 O O   . GLY A 0 152 . -10.290 27.455  94.738  1.00 33.07 152 A 1 
ATOM 1142 N N   . HIS A 0 153 . -12.532 27.451  94.526  1.00 35.22 153 A 1 
ATOM 1143 C CA  . HIS A 0 153 . -12.963 28.522  95.443  1.00 35.22 153 A 1 
ATOM 1144 C C   . HIS A 0 153 . -14.446 28.237  95.777  1.00 35.22 153 A 1 
ATOM 1145 C CB  . HIS A 0 153 . -12.770 29.914  94.817  1.00 35.22 153 A 1 
ATOM 1146 O O   . HIS A 0 153 . -15.170 27.824  94.877  1.00 35.22 153 A 1 
ATOM 1147 C CG  . HIS A 0 153 . -11.583 30.649  95.386  1.00 35.22 153 A 1 
ATOM 1148 C CD2 . HIS A 0 153 . -11.609 31.836  96.068  1.00 35.22 153 A 1 
ATOM 1149 N ND1 . HIS A 0 153 . -10.279 30.214  95.377  1.00 35.22 153 A 1 
ATOM 1150 C CE1 . HIS A 0 153 . -9.532  31.122  96.027  1.00 35.22 153 A 1 
ATOM 1151 N NE2 . HIS A 0 153 . -10.302 32.122  96.482  1.00 35.22 153 A 1 
ATOM 1152 N N   . SER A 0 154 . -14.987 28.276  97.001  1.00 34.26 154 A 1 
ATOM 1153 C CA  . SER A 0 154 . -14.622 28.878  98.304  1.00 34.26 154 A 1 
ATOM 1154 C C   . SER A 0 154 . -14.975 30.358  98.480  1.00 34.26 154 A 1 
ATOM 1155 C CB  . SER A 0 154 . -13.186 28.627  98.790  1.00 34.26 154 A 1 
ATOM 1156 O O   . SER A 0 154 . -14.159 31.207  98.141  1.00 34.26 154 A 1 
ATOM 1157 O OG  . SER A 0 154 . -12.851 27.254  98.754  1.00 34.26 154 A 1 
ATOM 1158 N N   . GLN A 0 155 . -16.143 30.610  99.098  1.00 42.19 155 A 1 
ATOM 1159 C CA  . GLN A 0 155 . -16.527 31.666  100.074 1.00 42.19 155 A 1 
ATOM 1160 C C   . GLN A 0 155 . -18.077 31.756  100.070 1.00 42.19 155 A 1 
ATOM 1161 C CB  . GLN A 0 155 . -15.848 33.020  99.772  1.00 42.19 155 A 1 
ATOM 1162 O O   . GLN A 0 155 . -18.663 31.842  99.000  1.00 42.19 155 A 1 
ATOM 1163 C CG  . GLN A 0 155 . -14.479 33.098  100.486 1.00 42.19 155 A 1 
ATOM 1164 C CD  . GLN A 0 155 . -13.576 34.201  99.943  1.00 42.19 155 A 1 
ATOM 1165 N NE2 . GLN A 0 155 . -12.292 33.963  99.789  1.00 42.19 155 A 1 
ATOM 1166 O OE1 . GLN A 0 155 . -13.998 35.313  99.687  1.00 42.19 155 A 1 
ATOM 1167 N N   . SER A 0 156 . -18.787 31.425  101.163 1.00 35.85 156 A 1 
ATOM 1168 C CA  . SER A 0 156 . -19.172 32.268  102.331 1.00 35.85 156 A 1 
ATOM 1169 C C   . SER A 0 156 . -20.689 32.606  102.239 1.00 35.85 156 A 1 
ATOM 1170 C CB  . SER A 0 156 . -18.286 33.522  102.470 1.00 35.85 156 A 1 
ATOM 1171 O O   . SER A 0 156 . -21.236 32.541  101.147 1.00 35.85 156 A 1 
ATOM 1172 O OG  . SER A 0 156 . -18.596 34.468  101.473 1.00 35.85 156 A 1 
ATOM 1173 N N   . ALA A 0 157 . -21.492 32.891  103.277 1.00 37.65 157 A 1 
ATOM 1174 C CA  . ALA A 0 157 . -21.438 32.665  104.733 1.00 37.65 157 A 1 
ATOM 1175 C C   . ALA A 0 157 . -22.907 32.438  105.231 1.00 37.65 157 A 1 
ATOM 1176 C CB  . ALA A 0 157 . -20.793 33.892  105.394 1.00 37.65 157 A 1 
ATOM 1177 O O   . ALA A 0 157 . -23.825 33.054  104.706 1.00 37.65 157 A 1 
ATOM 1178 N N   . SER A 0 158 . -23.220 31.425  106.055 1.00 35.06 158 A 1 
ATOM 1179 C CA  . SER A 0 158 . -23.357 31.459  107.536 1.00 35.06 158 A 1 
ATOM 1180 C C   . SER A 0 158 . -24.779 31.652  108.123 1.00 35.06 158 A 1 
ATOM 1181 C CB  . SER A 0 158 . -22.412 32.450  108.228 1.00 35.06 158 A 1 
ATOM 1182 O O   . SER A 0 158 . -25.398 32.685  107.918 1.00 35.06 158 A 1 
ATOM 1183 O OG  . SER A 0 158 . -22.766 33.785  107.934 1.00 35.06 158 A 1 
ATOM 1184 N N   . ALA A 0 159 . -25.164 30.707  108.999 1.00 31.86 159 A 1 
ATOM 1185 C CA  . ALA A 0 159 . -26.046 30.825  110.183 1.00 31.86 159 A 1 
ATOM 1186 C C   . ALA A 0 159 . -27.545 31.220  110.060 1.00 31.86 159 A 1 
ATOM 1187 C CB  . ALA A 0 159 . -25.329 31.714  111.213 1.00 31.86 159 A 1 
ATOM 1188 O O   . ALA A 0 159 . -27.866 32.391  109.912 1.00 31.86 159 A 1 
ATOM 1189 N N   . GLN A 0 160 . -28.445 30.251  110.331 1.00 40.22 160 A 1 
ATOM 1190 C CA  . GLN A 0 160 . -29.436 30.248  111.447 1.00 40.22 160 A 1 
ATOM 1191 C C   . GLN A 0 160 . -30.261 28.927  111.412 1.00 40.22 160 A 1 
ATOM 1192 C CB  . GLN A 0 160 . -30.357 31.491  111.432 1.00 40.22 160 A 1 
ATOM 1193 O O   . GLN A 0 160 . -31.181 28.802  110.618 1.00 40.22 160 A 1 
ATOM 1194 C CG  . GLN A 0 160 . -31.245 31.559  112.687 1.00 40.22 160 A 1 
ATOM 1195 C CD  . GLN A 0 160 . -31.854 32.941  112.913 1.00 40.22 160 A 1 
ATOM 1196 N NE2 . GLN A 0 160 . -33.155 33.050  113.057 1.00 40.22 160 A 1 
ATOM 1197 O OE1 . GLN A 0 160 . -31.172 33.945  113.013 1.00 40.22 160 A 1 
ATOM 1198 N N   . TYR A 0 161 . -29.808 27.818  112.017 1.00 30.20 161 A 1 
ATOM 1199 C CA  . TYR A 0 161 . -29.994 27.369  113.423 1.00 30.20 161 A 1 
ATOM 1200 C C   . TYR A 0 161 . -31.391 26.803  113.795 1.00 30.20 161 A 1 
ATOM 1201 C CB  . TYR A 0 161 . -29.490 28.370  114.481 1.00 30.20 161 A 1 
ATOM 1202 O O   . TYR A 0 161 . -32.396 27.490  113.665 1.00 30.20 161 A 1 
ATOM 1203 C CG  . TYR A 0 161 . -28.036 28.189  114.874 1.00 30.20 161 A 1 
ATOM 1204 C CD1 . TYR A 0 161 . -27.689 27.156  115.768 1.00 30.20 161 A 1 
ATOM 1205 C CD2 . TYR A 0 161 . -27.038 29.055  114.383 1.00 30.20 161 A 1 
ATOM 1206 C CE1 . TYR A 0 161 . -26.349 26.980  116.160 1.00 30.20 161 A 1 
ATOM 1207 C CE2 . TYR A 0 161 . -25.696 28.883  114.774 1.00 30.20 161 A 1 
ATOM 1208 O OH  . TYR A 0 161 . -24.061 27.673  116.056 1.00 30.20 161 A 1 
ATOM 1209 C CZ  . TYR A 0 161 . -25.350 27.843  115.665 1.00 30.20 161 A 1 
ATOM 1210 N N   . GLY A 0 162 . -31.407 25.574  114.352 1.00 34.30 162 A 1 
ATOM 1211 C CA  . GLY A 0 162 . -32.586 24.807  114.820 1.00 34.30 162 A 1 
ATOM 1212 C C   . GLY A 0 162 . -32.820 23.537  113.976 1.00 34.30 162 A 1 
ATOM 1213 O O   . GLY A 0 162 . -33.292 23.643  112.855 1.00 34.30 162 A 1 
ATOM 1214 N N   . ALA A 0 163 . -32.361 22.325  114.326 1.00 30.33 163 A 1 
ATOM 1215 C CA  . ALA A 0 163 . -32.708 21.481  115.487 1.00 30.33 163 A 1 
ATOM 1216 C C   . ALA A 0 163 . -34.227 21.199  115.595 1.00 30.33 163 A 1 
ATOM 1217 C CB  . ALA A 0 163 . -32.096 22.004  116.795 1.00 30.33 163 A 1 
ATOM 1218 O O   . ALA A 0 163 . -35.001 22.139  115.713 1.00 30.33 163 A 1 
ATOM 1219 N N   . GLY A 0 164 . -34.719 19.952  115.609 1.00 27.97 164 A 1 
ATOM 1220 C CA  . GLY A 0 164 . -34.050 18.643  115.555 1.00 27.97 164 A 1 
ATOM 1221 C C   . GLY A 0 164 . -35.023 17.503  115.928 1.00 27.97 164 A 1 
ATOM 1222 O O   . GLY A 0 164 . -36.231 17.708  115.903 1.00 27.97 164 A 1 
ATOM 1223 N N   . ALA A 0 165 . -34.482 16.353  116.355 1.00 33.07 165 A 1 
ATOM 1224 C CA  . ALA A 0 165 . -35.185 15.161  116.871 1.00 33.07 165 A 1 
ATOM 1225 C C   . ALA A 0 165 . -35.976 14.283  115.868 1.00 33.07 165 A 1 
ATOM 1226 C CB  . ALA A 0 165 . -36.002 15.513  118.125 1.00 33.07 165 A 1 
ATOM 1227 O O   . ALA A 0 165 . -36.586 14.740  114.907 1.00 33.07 165 A 1 
ATOM 1228 N N   . GLN A 0 166 . -35.946 12.970  116.124 1.00 28.68 166 A 1 
ATOM 1229 C CA  . GLN A 0 166 . -36.590 11.922  115.324 1.00 28.68 166 A 1 
ATOM 1230 C C   . GLN A 0 166 . -38.032 11.663  115.806 1.00 28.68 166 A 1 
ATOM 1231 C CB  . GLN A 0 166 . -35.757 10.628  115.453 1.00 28.68 166 A 1 
ATOM 1232 O O   . GLN A 0 166 . -38.235 11.328  116.973 1.00 28.68 166 A 1 
ATOM 1233 C CG  . GLN A 0 166 . -34.314 10.724  114.918 1.00 28.68 166 A 1 
ATOM 1234 C CD  . GLN A 0 166 . -33.343 9.912   115.772 1.00 28.68 166 A 1 
ATOM 1235 N NE2 . GLN A 0 166 . -33.079 8.664   115.453 1.00 28.68 166 A 1 
ATOM 1236 O OE1 . GLN A 0 166 . -32.821 10.386  116.766 1.00 28.68 166 A 1 
ATOM 1237 N N   . GLY A 0 167 . -39.019 11.719  114.905 1.00 32.67 167 A 1 
ATOM 1238 C CA  . GLY A 0 167 . -40.414 11.304  115.136 1.00 32.67 167 A 1 
ATOM 1239 C C   . GLY A 0 167 . -40.947 10.564  113.896 1.00 32.67 167 A 1 
ATOM 1240 O O   . GLY A 0 167 . -40.849 11.125  112.814 1.00 32.67 167 A 1 
ATOM 1241 N N   . SER A 0 168 . -41.406 9.303   113.887 1.00 30.15 168 A 1 
ATOM 1242 C CA  . SER A 0 168 . -42.101 8.465   114.894 1.00 30.15 168 A 1 
ATOM 1243 C C   . SER A 0 168 . -43.558 8.924   115.105 1.00 30.15 168 A 1 
ATOM 1244 C CB  . SER A 0 168 . -41.334 8.337   116.228 1.00 30.15 168 A 1 
ATOM 1245 O O   . SER A 0 168 . -43.757 10.043  115.553 1.00 30.15 168 A 1 
ATOM 1246 O OG  . SER A 0 168 . -39.951 8.114   116.026 1.00 30.15 168 A 1 
ATOM 1247 N N   . VAL A 0 169 . -44.621 8.142   114.837 1.00 27.93 169 A 1 
ATOM 1248 C CA  . VAL A 0 169 . -44.749 6.739   114.366 1.00 27.93 169 A 1 
ATOM 1249 C C   . VAL A 0 169 . -46.071 6.565   113.591 1.00 27.93 169 A 1 
ATOM 1250 C CB  . VAL A 0 169 . -44.846 5.756   115.571 1.00 27.93 169 A 1 
ATOM 1251 O O   . VAL A 0 169 . -47.096 7.022   114.082 1.00 27.93 169 A 1 
ATOM 1252 C CG1 . VAL A 0 169 . -44.883 4.278   115.148 1.00 27.93 169 A 1 
ATOM 1253 C CG2 . VAL A 0 169 . -43.699 5.875   116.573 1.00 27.93 169 A 1 
ATOM 1254 N N   . TRP A 0 170 . -46.099 5.771   112.510 1.00 30.47 170 A 1 
ATOM 1255 C CA  . TRP A 0 170 . -47.152 4.746   112.348 1.00 30.47 170 A 1 
ATOM 1256 C C   . TRP A 0 170 . -46.604 3.493   111.645 1.00 30.47 170 A 1 
ATOM 1257 C CB  . TRP A 0 170 . -48.479 5.279   111.761 1.00 30.47 170 A 1 
ATOM 1258 O O   . TRP A 0 170 . -46.492 3.418   110.426 1.00 30.47 170 A 1 
ATOM 1259 C CG  . TRP A 0 170 . -49.679 4.918   112.605 1.00 30.47 170 A 1 
ATOM 1260 C CD1 . TRP A 0 170 . -49.810 5.220   113.919 1.00 30.47 170 A 1 
ATOM 1261 C CD2 . TRP A 0 170 . -50.922 4.218   112.250 1.00 30.47 170 A 1 
ATOM 1262 C CE2 . TRP A 0 170 . -51.733 4.110   113.424 1.00 30.47 170 A 1 
ATOM 1263 C CE3 . TRP A 0 170 . -51.465 3.679   111.062 1.00 30.47 170 A 1 
ATOM 1264 N NE1 . TRP A 0 170 . -50.999 4.725   114.410 1.00 30.47 170 A 1 
ATOM 1265 C CH2 . TRP A 0 170 . -53.505 2.983   112.227 1.00 30.47 170 A 1 
ATOM 1266 C CZ2 . TRP A 0 170 . -52.997 3.503   113.428 1.00 30.47 170 A 1 
ATOM 1267 C CZ3 . TRP A 0 170 . -52.740 3.074   111.050 1.00 30.47 170 A 1 
ATOM 1268 N N   . LYS A 0 171 . -46.205 2.506   112.461 1.00 30.38 171 A 1 
ATOM 1269 C CA  . LYS A 0 171 . -46.000 1.115   112.040 1.00 30.38 171 A 1 
ATOM 1270 C C   . LYS A 0 171 . -47.341 0.384   112.145 1.00 30.38 171 A 1 
ATOM 1271 C CB  . LYS A 0 171 . -44.993 0.392   112.955 1.00 30.38 171 A 1 
ATOM 1272 O O   . LYS A 0 171 . -48.002 0.500   113.171 1.00 30.38 171 A 1 
ATOM 1273 C CG  . LYS A 0 171 . -43.506 0.662   112.680 1.00 30.38 171 A 1 
ATOM 1274 C CD  . LYS A 0 171 . -42.663 -0.241  113.601 1.00 30.38 171 A 1 
ATOM 1275 C CE  . LYS A 0 171 . -41.169 -0.178  113.262 1.00 30.38 171 A 1 
ATOM 1276 N NZ  . LYS A 0 171 . -40.381 -1.126  114.093 1.00 30.38 171 A 1 
ATOM 1277 N N   . GLY A 0 172 . -47.655 -0.428  111.143 1.00 30.60 172 A 1 
ATOM 1278 C CA  . GLY A 0 172 . -48.825 -1.310  111.083 1.00 30.60 172 A 1 
ATOM 1279 C C   . GLY A 0 172 . -49.079 -1.666  109.614 1.00 30.60 172 A 1 
ATOM 1280 O O   . GLY A 0 172 . -49.293 -0.752  108.831 1.00 30.60 172 A 1 
ATOM 1281 N N   . ALA A 0 173 . -48.962 -2.898  109.103 1.00 25.90 173 A 1 
ATOM 1282 C CA  . ALA A 0 173 . -49.102 -4.232  109.708 1.00 25.90 173 A 1 
ATOM 1283 C C   . ALA A 0 173 . -50.455 -4.394  110.434 1.00 25.90 173 A 1 
ATOM 1284 C CB  . ALA A 0 173 . -47.874 -4.626  110.551 1.00 25.90 173 A 1 
ATOM 1285 O O   . ALA A 0 173 . -50.718 -3.658  111.377 1.00 25.90 173 A 1 
ATOM 1286 N N   . SER A 0 174 . -51.354 -5.309  110.061 1.00 28.94 174 A 1 
ATOM 1287 C CA  . SER A 0 174 . -51.309 -6.448  109.114 1.00 28.94 174 A 1 
ATOM 1288 C C   . SER A 0 174 . -52.679 -6.609  108.415 1.00 28.94 174 A 1 
ATOM 1289 C CB  . SER A 0 174 . -50.929 -7.714  109.895 1.00 28.94 174 A 1 
ATOM 1290 O O   . SER A 0 174 . -53.658 -6.050  108.885 1.00 28.94 174 A 1 
ATOM 1291 O OG  . SER A 0 174 . -51.707 -7.877  111.068 1.00 28.94 174 A 1 
ATOM 1292 N N   . GLY A 0 175 . -52.812 -7.242  107.241 1.00 28.83 175 A 1 
ATOM 1293 C CA  . GLY A 0 175 . -52.887 -8.707  107.079 1.00 28.83 175 A 1 
ATOM 1294 C C   . GLY A 0 175 . -54.187 -9.293  107.675 1.00 28.83 175 A 1 
ATOM 1295 O O   . GLY A 0 175 . -54.443 -9.070  108.852 1.00 28.83 175 A 1 
ATOM 1296 N N   . ALA A 0 176 . -55.011 -10.080 106.967 1.00 27.57 176 A 1 
ATOM 1297 C CA  . ALA A 0 176 . -54.866 -10.655 105.620 1.00 27.57 176 A 1 
ATOM 1298 C C   . ALA A 0 176 . -56.223 -11.198 105.078 1.00 27.57 176 A 1 
ATOM 1299 C CB  . ALA A 0 176 . -53.834 -11.796 105.731 1.00 27.57 176 A 1 
ATOM 1300 O O   . ALA A 0 176 . -57.246 -11.046 105.738 1.00 27.57 176 A 1 
ATOM 1301 N N   . TYR A 0 177 . -56.175 -11.915 103.942 1.00 29.86 177 A 1 
ATOM 1302 C CA  . TYR A 0 177 . -57.246 -12.687 103.270 1.00 29.86 177 A 1 
ATOM 1303 C C   . TYR A 0 177 . -58.296 -11.906 102.456 1.00 29.86 177 A 1 
ATOM 1304 C CB  . TYR A 0 177 . -57.892 -13.726 104.202 1.00 29.86 177 A 1 
ATOM 1305 O O   . TYR A 0 177 . -58.959 -11.002 102.945 1.00 29.86 177 A 1 
ATOM 1306 C CG  . TYR A 0 177 . -56.902 -14.745 104.726 1.00 29.86 177 A 1 
ATOM 1307 C CD1 . TYR A 0 177 . -56.557 -15.852 103.927 1.00 29.86 177 A 1 
ATOM 1308 C CD2 . TYR A 0 177 . -56.289 -14.559 105.980 1.00 29.86 177 A 1 
ATOM 1309 C CE1 . TYR A 0 177 . -55.580 -16.762 104.372 1.00 29.86 177 A 1 
ATOM 1310 C CE2 . TYR A 0 177 . -55.309 -15.467 106.428 1.00 29.86 177 A 1 
ATOM 1311 O OH  . TYR A 0 177 . -53.997 -17.442 106.029 1.00 29.86 177 A 1 
ATOM 1312 C CZ  . TYR A 0 177 . -54.950 -16.567 105.617 1.00 29.86 177 A 1 
ATOM 1313 N N   . GLY A 0 178 . -58.460 -12.323 101.191 1.00 36.53 178 A 1 
ATOM 1314 C CA  . GLY A 0 178 . -59.412 -11.743 100.229 1.00 36.53 178 A 1 
ATOM 1315 C C   . GLY A 0 178 . -59.065 -11.990 98.751  1.00 36.53 178 A 1 
ATOM 1316 O O   . GLY A 0 178 . -59.392 -11.166 97.905  1.00 36.53 178 A 1 
ATOM 1317 N N   . ALA A 0 179 . -58.343 -13.068 98.422  1.00 33.18 179 A 1 
ATOM 1318 C CA  . ALA A 0 179 . -57.830 -13.288 97.068  1.00 33.18 179 A 1 
ATOM 1319 C C   . ALA A 0 179 . -58.927 -13.767 96.096  1.00 33.18 179 A 1 
ATOM 1320 C CB  . ALA A 0 179 . -56.651 -14.269 97.139  1.00 33.18 179 A 1 
ATOM 1321 O O   . ALA A 0 179 . -59.381 -14.908 96.182  1.00 33.18 179 A 1 
ATOM 1322 N N   . ALA A 0 180 . -59.286 -12.918 95.132  1.00 39.22 180 A 1 
ATOM 1323 C CA  . ALA A 0 180 . -60.083 -13.260 93.957  1.00 39.22 180 A 1 
ATOM 1324 C C   . ALA A 0 180 . -59.283 -12.907 92.691  1.00 39.22 180 A 1 
ATOM 1325 C CB  . ALA A 0 180 . -61.433 -12.537 94.033  1.00 39.22 180 A 1 
ATOM 1326 O O   . ALA A 0 180 . -58.620 -11.872 92.644  1.00 39.22 180 A 1 
ATOM 1327 N N   . LYS A 0 181 . -59.286 -13.793 91.689  1.00 34.97 181 A 1 
ATOM 1328 C CA  . LYS A 0 181 . -58.427 -13.660 90.502  1.00 34.97 181 A 1 
ATOM 1329 C C   . LYS A 0 181 . -59.007 -12.651 89.507  1.00 34.97 181 A 1 
ATOM 1330 C CB  . LYS A 0 181 . -58.262 -15.012 89.787  1.00 34.97 181 A 1 
ATOM 1331 O O   . LYS A 0 181 . -60.052 -12.923 88.927  1.00 34.97 181 A 1 
ATOM 1332 C CG  . LYS A 0 181 . -57.627 -16.142 90.611  1.00 34.97 181 A 1 
ATOM 1333 C CD  . LYS A 0 181 . -57.575 -17.390 89.718  1.00 34.97 181 A 1 
ATOM 1334 C CE  . LYS A 0 181 . -57.016 -18.616 90.441  1.00 34.97 181 A 1 
ATOM 1335 N NZ  . LYS A 0 181 . -57.008 -19.785 89.526  1.00 34.97 181 A 1 
ATOM 1336 N N   . GLY A 0 182 . -58.280 -11.569 89.239  1.00 35.97 182 A 1 
ATOM 1337 C CA  . GLY A 0 182 . -58.296 -10.930 87.922  1.00 35.97 182 A 1 
ATOM 1338 C C   . GLY A 0 182 . -57.178 -11.549 87.087  1.00 35.97 182 A 1 
ATOM 1339 O O   . GLY A 0 182 . -56.029 -11.529 87.525  1.00 35.97 182 A 1 
ATOM 1340 N N   . ALA A 0 183 . -57.513 -12.155 85.950  1.00 30.82 183 A 1 
ATOM 1341 C CA  . ALA A 0 183 . -56.528 -12.601 84.970  1.00 30.82 183 A 1 
ATOM 1342 C C   . ALA A 0 183 . -56.403 -11.499 83.915  1.00 30.82 183 A 1 
ATOM 1343 C CB  . ALA A 0 183 . -56.963 -13.949 84.381  1.00 30.82 183 A 1 
ATOM 1344 O O   . ALA A 0 183 . -57.387 -11.195 83.248  1.00 30.82 183 A 1 
ATOM 1345 N N   . TYR A 0 184 . -55.219 -10.895 83.829  1.00 40.14 184 A 1 
ATOM 1346 C CA  . TYR A 0 184 . -54.883 -9.859  82.860  1.00 40.14 184 A 1 
ATOM 1347 C C   . TYR A 0 184 . -53.470 -10.145 82.348  1.00 40.14 184 A 1 
ATOM 1348 C CB  . TYR A 0 184 . -54.974 -8.463  83.502  1.00 40.14 184 A 1 
ATOM 1349 O O   . TYR A 0 184 . -52.517 -10.182 83.135  1.00 40.14 184 A 1 
ATOM 1350 C CG  . TYR A 0 184 . -56.291 -8.141  84.194  1.00 40.14 184 A 1 
ATOM 1351 C CD1 . TYR A 0 184 . -57.470 -8.001  83.437  1.00 40.14 184 A 1 
ATOM 1352 C CD2 . TYR A 0 184 . -56.335 -7.978  85.594  1.00 40.14 184 A 1 
ATOM 1353 C CE1 . TYR A 0 184 . -58.691 -7.703  84.074  1.00 40.14 184 A 1 
ATOM 1354 C CE2 . TYR A 0 184 . -57.550 -7.663  86.234  1.00 40.14 184 A 1 
ATOM 1355 O OH  . TYR A 0 184 . -59.906 -7.231  86.090  1.00 40.14 184 A 1 
ATOM 1356 C CZ  . TYR A 0 184 . -58.732 -7.529  85.471  1.00 40.14 184 A 1 
ATOM 1357 N N   . ASP A 0 185 . -53.359 -10.374 81.049  1.00 36.46 185 A 1 
ATOM 1358 C CA  . ASP A 0 185 . -52.112 -10.437 80.289  1.00 36.46 185 A 1 
ATOM 1359 C C   . ASP A 0 185 . -51.363 -9.096  80.385  1.00 36.46 185 A 1 
ATOM 1360 C CB  . ASP A 0 185 . -52.376 -10.867 78.823  1.00 36.46 185 A 1 
ATOM 1361 O O   . ASP A 0 185 . -51.950 -8.039  80.620  1.00 36.46 185 A 1 
ATOM 1362 C CG  . ASP A 0 185 . -53.833 -10.738 78.335  1.00 36.46 185 A 1 
ATOM 1363 O OD1 . ASP A 0 185 . -54.492 -9.726  78.676  1.00 36.46 185 A 1 
ATOM 1364 O OD2 . ASP A 0 185 . -54.332 -11.710 77.729  1.00 36.46 185 A 1 
ATOM 1365 N N   . ASN A 0 186 . -50.032 -9.146  80.327  1.00 38.57 186 A 1 
ATOM 1366 C CA  . ASN A 0 186 . -49.145 -7.987  80.518  1.00 38.57 186 A 1 
ATOM 1367 C C   . ASN A 0 186 . -47.878 -8.148  79.652  1.00 38.57 186 A 1 
ATOM 1368 C CB  . ASN A 0 186 . -48.845 -7.779  82.025  1.00 38.57 186 A 1 
ATOM 1369 O O   . ASN A 0 186 . -46.751 -7.930  80.106  1.00 38.57 186 A 1 
ATOM 1370 C CG  . ASN A 0 186 . -49.862 -6.908  82.746  1.00 38.57 186 A 1 
ATOM 1371 N ND2 . ASN A 0 186 . -50.945 -7.462  83.236  1.00 38.57 186 A 1 
ATOM 1372 O OD1 . ASN A 0 186 . -49.668 -5.716  82.936  1.00 38.57 186 A 1 
ATOM 1373 N N   . ASP A 0 187 . -48.063 -8.582  78.407  1.00 44.04 187 A 1 
ATOM 1374 C CA  . ASP A 0 187 . -46.973 -9.038  77.548  1.00 44.04 187 A 1 
ATOM 1375 C C   . ASP A 0 187 . -46.269 -7.879  76.836  1.00 44.04 187 A 1 
ATOM 1376 C CB  . ASP A 0 187 . -47.475 -10.165 76.640  1.00 44.04 187 A 1 
ATOM 1377 O O   . ASP A 0 187 . -46.665 -7.384  75.784  1.00 44.04 187 A 1 
ATOM 1378 C CG  . ASP A 0 187 . -47.861 -11.352 77.529  1.00 44.04 187 A 1 
ATOM 1379 O OD1 . ASP A 0 187 . -46.955 -11.840 78.246  1.00 44.04 187 A 1 
ATOM 1380 O OD2 . ASP A 0 187 . -49.066 -11.659 77.621  1.00 44.04 187 A 1 
ATOM 1381 N N   . ALA A 0 188 . -45.175 -7.429  77.449  1.00 39.90 188 A 1 
ATOM 1382 C CA  . ALA A 0 188 . -44.314 -6.380  76.923  1.00 39.90 188 A 1 
ATOM 1383 C C   . ALA A 0 188 . -43.134 -6.978  76.139  1.00 39.90 188 A 1 
ATOM 1384 C CB  . ALA A 0 188 . -43.880 -5.488  78.095  1.00 39.90 188 A 1 
ATOM 1385 O O   . ALA A 0 188 . -42.052 -7.178  76.698  1.00 39.90 188 A 1 
ATOM 1386 N N   . TRP A 0 189 . -43.315 -7.228  74.838  1.00 54.78 189 A 1 
ATOM 1387 C CA  . TRP A 0 189 . -42.223 -7.628  73.945  1.00 54.78 189 A 1 
ATOM 1388 C C   . TRP A 0 189 . -41.822 -6.526  72.961  1.00 54.78 189 A 1 
ATOM 1389 C CB  . TRP A 0 189 . -42.522 -8.963  73.252  1.00 54.78 189 A 1 
ATOM 1390 O O   . TRP A 0 189 . -42.652 -5.862  72.349  1.00 54.78 189 A 1 
ATOM 1391 C CG  . TRP A 0 189 . -43.756 -9.066  72.405  1.00 54.78 189 A 1 
ATOM 1392 C CD1 . TRP A 0 189 . -44.950 -9.525  72.839  1.00 54.78 189 A 1 
ATOM 1393 C CD2 . TRP A 0 189 . -43.934 -8.814  70.971  1.00 54.78 189 A 1 
ATOM 1394 C CE2 . TRP A 0 189 . -45.242 -9.243  70.598  1.00 54.78 189 A 1 
ATOM 1395 C CE3 . TRP A 0 189 . -43.117 -8.309  69.932  1.00 54.78 189 A 1 
ATOM 1396 N NE1 . TRP A 0 189 . -45.822 -9.623  71.779  1.00 54.78 189 A 1 
ATOM 1397 C CH2 . TRP A 0 189 . -44.849 -8.754  68.260  1.00 54.78 189 A 1 
ATOM 1398 C CZ2 . TRP A 0 189 . -45.690 -9.244  69.271  1.00 54.78 189 A 1 
ATOM 1399 C CZ3 . TRP A 0 189 . -43.572 -8.272  68.596  1.00 54.78 189 A 1 
ATOM 1400 N N   . ALA A 0 190 . -40.512 -6.372  72.775  1.00 45.13 190 A 1 
ATOM 1401 C CA  . ALA A 0 190 . -39.927 -5.603  71.686  1.00 45.13 190 A 1 
ATOM 1402 C C   . ALA A 0 190 . -39.211 -6.581  70.748  1.00 45.13 190 A 1 
ATOM 1403 C CB  . ALA A 0 190 . -38.989 -4.535  72.264  1.00 45.13 190 A 1 
ATOM 1404 O O   . ALA A 0 190 . -38.315 -7.307  71.175  1.00 45.13 190 A 1 
ATOM 1405 N N   . LYS A 0 191 . -39.614 -6.603  69.477  1.00 50.54 191 A 1 
ATOM 1406 C CA  . LYS A 0 191 . -38.904 -7.280  68.385  1.00 50.54 191 A 1 
ATOM 1407 C C   . LYS A 0 191 . -38.565 -6.204  67.357  1.00 50.54 191 A 1 
ATOM 1408 C CB  . LYS A 0 191 . -39.739 -8.438  67.797  1.00 50.54 191 A 1 
ATOM 1409 O O   . LYS A 0 191 . -39.366 -5.296  67.145  1.00 50.54 191 A 1 
ATOM 1410 C CG  . LYS A 0 191 . -39.990 -9.576  68.813  1.00 50.54 191 A 1 
ATOM 1411 C CD  . LYS A 0 191 . -41.023 -10.611 68.322  1.00 50.54 191 A 1 
ATOM 1412 C CE  . LYS A 0 191 . -41.621 -11.416 69.498  1.00 50.54 191 A 1 
ATOM 1413 N NZ  . LYS A 0 191 . -43.111 -11.508 69.450  1.00 50.54 191 A 1 
ATOM 1414 N N   . GLN A 0 192 . -37.363 -6.265  66.800  1.00 57.21 192 A 1 
ATOM 1415 C CA  . GLN A 0 192 . -36.839 -5.256  65.883  1.00 57.21 192 A 1 
ATOM 1416 C C   . GLN A 0 192 . -36.713 -5.877  64.494  1.00 57.21 192 A 1 
ATOM 1417 C CB  . GLN A 0 192 . -35.485 -4.729  66.398  1.00 57.21 192 A 1 
ATOM 1418 O O   . GLN A 0 192 . -36.073 -6.919  64.344  1.00 57.21 192 A 1 
ATOM 1419 C CG  . GLN A 0 192 . -35.611 -4.003  67.749  1.00 57.21 192 A 1 
ATOM 1420 C CD  . GLN A 0 192 . -34.254 -3.631  68.334  1.00 57.21 192 A 1 
ATOM 1421 N NE2 . GLN A 0 192 . -33.717 -2.476  68.016  1.00 57.21 192 A 1 
ATOM 1422 O OE1 . GLN A 0 192 . -33.657 -4.364  69.103  1.00 57.21 192 A 1 
ATOM 1423 N N   . ALA A 0 193 . -37.310 -5.232  63.496  1.00 56.74 193 A 1 
ATOM 1424 C CA  . ALA A 0 193 . -36.985 -5.463  62.097  1.00 56.74 193 A 1 
ATOM 1425 C C   . ALA A 0 193 . -35.951 -4.420  61.652  1.00 56.74 193 A 1 
ATOM 1426 C CB  . ALA A 0 193 . -38.267 -5.443  61.262  1.00 56.74 193 A 1 
ATOM 1427 O O   . ALA A 0 193 . -36.042 -3.245  62.021  1.00 56.74 193 A 1 
ATOM 1428 N N   . TYR A 0 194 . -34.970 -4.877  60.882  1.00 60.92 194 A 1 
ATOM 1429 C CA  . TYR A 0 194 . -33.896 -4.071  60.313  1.00 60.92 194 A 1 
ATOM 1430 C C   . TYR A 0 194 . -33.943 -4.231  58.798  1.00 60.92 194 A 1 
ATOM 1431 C CB  . TYR A 0 194 . -32.542 -4.543  60.863  1.00 60.92 194 A 1 
ATOM 1432 O O   . TYR A 0 194 . -34.081 -5.361  58.323  1.00 60.92 194 A 1 
ATOM 1433 C CG  . TYR A 0 194 . -32.316 -4.262  62.338  1.00 60.92 194 A 1 
ATOM 1434 C CD1 . TYR A 0 194 . -31.801 -3.011  62.723  1.00 60.92 194 A 1 
ATOM 1435 C CD2 . TYR A 0 194 . -32.577 -5.247  63.313  1.00 60.92 194 A 1 
ATOM 1436 C CE1 . TYR A 0 194 . -31.508 -2.752  64.074  1.00 60.92 194 A 1 
ATOM 1437 C CE2 . TYR A 0 194 . -32.296 -4.990  64.670  1.00 60.92 194 A 1 
ATOM 1438 O OH  . TYR A 0 194 . -31.402 -3.504  66.338  1.00 60.92 194 A 1 
ATOM 1439 C CZ  . TYR A 0 194 . -31.743 -3.747  65.046  1.00 60.92 194 A 1 
ATOM 1440 N N   . GLY A 0 195 . -33.832 -3.116  58.084  1.00 62.64 195 A 1 
ATOM 1441 C CA  . GLY A 0 195 . -33.424 -3.094  56.688  1.00 62.64 195 A 1 
ATOM 1442 C C   . GLY A 0 195 . -31.998 -2.560  56.561  1.00 62.64 195 A 1 
ATOM 1443 O O   . GLY A 0 195 . -31.409 -2.086  57.541  1.00 62.64 195 A 1 
ATOM 1444 N N   . SER A 0 196 . -31.440 -2.666  55.366  1.00 73.60 196 A 1 
ATOM 1445 C CA  . SER A 0 196 . -30.205 -1.986  54.988  1.00 73.60 196 A 1 
ATOM 1446 C C   . SER A 0 196 . -30.202 -1.730  53.493  1.00 73.60 196 A 1 
ATOM 1447 C CB  . SER A 0 196 . -28.969 -2.803  55.366  1.00 73.60 196 A 1 
ATOM 1448 O O   . SER A 0 196 . -30.278 -2.690  52.722  1.00 73.60 196 A 1 
ATOM 1449 O OG  . SER A 0 196 . -29.017 -4.098  54.793  1.00 73.60 196 A 1 
ATOM 1450 N N   . ASP A 0 197 . -30.092 -0.455  53.165  1.00 73.92 197 A 1 
ATOM 1451 C CA  . ASP A 0 197 . -30.053 0.126   51.837  1.00 73.92 197 A 1 
ATOM 1452 C C   . ASP A 0 197 . -28.597 0.052   51.337  1.00 73.92 197 A 1 
ATOM 1453 C CB  . ASP A 0 197 . -30.576 1.586   51.898  1.00 73.92 197 A 1 
ATOM 1454 O O   . ASP A 0 197 . -27.681 0.443   52.072  1.00 73.92 197 A 1 
ATOM 1455 C CG  . ASP A 0 197 . -31.643 1.873   52.983  1.00 73.92 197 A 1 
ATOM 1456 O OD1 . ASP A 0 197 . -31.343 1.725   54.198  1.00 73.92 197 A 1 
ATOM 1457 O OD2 . ASP A 0 197 . -32.791 2.252   52.655  1.00 73.92 197 A 1 
ATOM 1458 N N   . TYR A 0 198 . -28.341 -0.485  50.141  1.00 77.29 198 A 1 
ATOM 1459 C CA  . TYR A 0 198 . -26.961 -0.723  49.677  1.00 77.29 198 A 1 
ATOM 1460 C C   . TYR A 0 198 . -26.729 -0.402  48.195  1.00 77.29 198 A 1 
ATOM 1461 C CB  . TYR A 0 198 . -26.479 -2.125  50.092  1.00 77.29 198 A 1 
ATOM 1462 O O   . TYR A 0 198 . -26.221 -1.212  47.419  1.00 77.29 198 A 1 
ATOM 1463 C CG  . TYR A 0 198 . -26.026 -2.273  51.534  1.00 77.29 198 A 1 
ATOM 1464 C CD1 . TYR A 0 198 . -25.030 -1.413  52.029  1.00 77.29 198 A 1 
ATOM 1465 C CD2 . TYR A 0 198 . -26.541 -3.296  52.358  1.00 77.29 198 A 1 
ATOM 1466 C CE1 . TYR A 0 198 . -24.535 -1.580  53.326  1.00 77.29 198 A 1 
ATOM 1467 C CE2 . TYR A 0 198 . -26.032 -3.481  53.663  1.00 77.29 198 A 1 
ATOM 1468 O OH  . TYR A 0 198 . -24.388 -2.785  55.328  1.00 77.29 198 A 1 
ATOM 1469 C CZ  . TYR A 0 198 . -25.019 -2.619  54.134  1.00 77.29 198 A 1 
ATOM 1470 N N   . ASP A 0 199 . -27.029 0.841   47.843  1.00 78.35 199 A 1 
ATOM 1471 C CA  . ASP A 0 199 . -26.755 1.423   46.534  1.00 78.35 199 A 1 
ATOM 1472 C C   . ASP A 0 199 . -25.259 1.724   46.323  1.00 78.35 199 A 1 
ATOM 1473 C CB  . ASP A 0 199 . -27.588 2.709   46.393  1.00 78.35 199 A 1 
ATOM 1474 O O   . ASP A 0 199 . -24.605 2.411   47.114  1.00 78.35 199 A 1 
ATOM 1475 C CG  . ASP A 0 199 . -28.713 2.591   45.372  1.00 78.35 199 A 1 
ATOM 1476 O OD1 . ASP A 0 199 . -29.330 1.524   45.249  1.00 78.35 199 A 1 
ATOM 1477 O OD2 . ASP A 0 199 . -28.918 3.594   44.648  1.00 78.35 199 A 1 
ATOM 1478 N N   . SER A 0 200 . -24.706 1.304   45.188  1.00 79.91 200 A 1 
ATOM 1479 C CA  . SER A 0 200 . -23.425 1.814   44.693  1.00 79.91 200 A 1 
ATOM 1480 C C   . SER A 0 200 . -23.503 2.095   43.200  1.00 79.91 200 A 1 
ATOM 1481 C CB  . SER A 0 200 . -22.260 0.896   45.070  1.00 79.91 200 A 1 
ATOM 1482 O O   . SER A 0 200 . -23.895 1.240   42.408  1.00 79.91 200 A 1 
ATOM 1483 O OG  . SER A 0 200 . -22.460 -0.438  44.659  1.00 79.91 200 A 1 
ATOM 1484 N N   . ARG A 0 201 . -23.164 3.330   42.823  1.00 83.34 201 A 1 
ATOM 1485 C CA  . ARG A 0 201 . -23.256 3.828   41.452  1.00 83.34 201 A 1 
ATOM 1486 C C   . ARG A 0 201 . -21.961 4.528   41.087  1.00 83.34 201 A 1 
ATOM 1487 C CB  . ARG A 0 201 . -24.464 4.759   41.276  1.00 83.34 201 A 1 
ATOM 1488 O O   . ARG A 0 201 . -21.573 5.495   41.741  1.00 83.34 201 A 1 
ATOM 1489 C CG  . ARG A 0 201 . -25.766 4.174   41.839  1.00 83.34 201 A 1 
ATOM 1490 C CD  . ARG A 0 201 . -26.948 5.063   41.455  1.00 83.34 201 A 1 
ATOM 1491 N NE  . ARG A 0 201 . -28.163 4.675   42.189  1.00 83.34 201 A 1 
ATOM 1492 N NH1 . ARG A 0 201 . -29.736 5.482   40.738  1.00 83.34 201 A 1 
ATOM 1493 N NH2 . ARG A 0 201 . -30.364 4.342   42.553  1.00 83.34 201 A 1 
ATOM 1494 C CZ  . ARG A 0 201 . -29.413 4.835   41.821  1.00 83.34 201 A 1 
ATOM 1495 N N   . TRP A 0 202 . -21.314 4.062   40.035  1.00 87.41 202 A 1 
ATOM 1496 C CA  . TRP A 0 202 . -20.041 4.586   39.563  1.00 87.41 202 A 1 
ATOM 1497 C C   . TRP A 0 202 . -20.124 4.875   38.074  1.00 87.41 202 A 1 
ATOM 1498 C CB  . TRP A 0 202 . -18.940 3.574   39.889  1.00 87.41 202 A 1 
ATOM 1499 O O   . TRP A 0 202 . -20.822 4.179   37.337  1.00 87.41 202 A 1 
ATOM 1500 C CG  . TRP A 0 202 . -17.587 3.855   39.313  1.00 87.41 202 A 1 
ATOM 1501 C CD1 . TRP A 0 202 . -16.605 4.563   39.911  1.00 87.41 202 A 1 
ATOM 1502 C CD2 . TRP A 0 202 . -17.040 3.417   38.032  1.00 87.41 202 A 1 
ATOM 1503 C CE2 . TRP A 0 202 . -15.662 3.780   37.987  1.00 87.41 202 A 1 
ATOM 1504 C CE3 . TRP A 0 202 . -17.557 2.717   36.922  1.00 87.41 202 A 1 
ATOM 1505 N NE1 . TRP A 0 202 . -15.469 4.539   39.125  1.00 87.41 202 A 1 
ATOM 1506 C CH2 . TRP A 0 202 . -15.361 2.662   35.856  1.00 87.41 202 A 1 
ATOM 1507 C CZ2 . TRP A 0 202 . -14.814 3.357   36.950  1.00 87.41 202 A 1 
ATOM 1508 C CZ3 . TRP A 0 202 . -16.734 2.365   35.836  1.00 87.41 202 A 1 
ATOM 1509 N N   . GLY A 0 203 . -19.374 5.866   37.611  1.00 84.92 203 A 1 
ATOM 1510 C CA  . GLY A 0 203 . -19.263 6.093   36.187  1.00 84.92 203 A 1 
ATOM 1511 C C   . GLY A 0 203 . -18.126 7.002   35.774  1.00 84.92 203 A 1 
ATOM 1512 O O   . GLY A 0 203 . -17.431 7.628   36.582  1.00 84.92 203 A 1 
ATOM 1513 N N   . LYS A 0 204 . -17.934 7.018   34.461  1.00 87.31 204 A 1 
ATOM 1514 C CA  . LYS A 0 204 . -16.922 7.773   33.742  1.00 87.31 204 A 1 
ATOM 1515 C C   . LYS A 0 204 . -17.553 8.371   32.509  1.00 87.31 204 A 1 
ATOM 1516 C CB  . LYS A 0 204 . -15.759 6.855   33.354  1.00 87.31 204 A 1 
ATOM 1517 O O   . LYS A 0 204 . -18.023 7.624   31.658  1.00 87.31 204 A 1 
ATOM 1518 C CG  . LYS A 0 204 . -15.054 6.426   34.635  1.00 87.31 204 A 1 
ATOM 1519 C CD  . LYS A 0 204 . -13.718 5.740   34.380  1.00 87.31 204 A 1 
ATOM 1520 C CE  . LYS A 0 204 . -13.007 5.891   35.719  1.00 87.31 204 A 1 
ATOM 1521 N NZ  . LYS A 0 204 . -11.579 5.546   35.666  1.00 87.31 204 A 1 
ATOM 1522 N N   . SER A 0 205 . -17.518 9.689   32.424  1.00 84.63 205 A 1 
ATOM 1523 C CA  . SER A 0 205 . -17.990 10.442  31.271  1.00 84.63 205 A 1 
ATOM 1524 C C   . SER A 0 205 . -16.822 11.193  30.648  1.00 84.63 205 A 1 
ATOM 1525 C CB  . SER A 0 205 . -19.140 11.374  31.670  1.00 84.63 205 A 1 
ATOM 1526 O O   . SER A 0 205 . -16.055 11.876  31.336  1.00 84.63 205 A 1 
ATOM 1527 O OG  . SER A 0 205 . -18.793 12.173  32.788  1.00 84.63 205 A 1 
ATOM 1528 N N   . TYR A 0 206 . -16.691 11.070  29.335  1.00 83.50 206 A 1 
ATOM 1529 C CA  . TYR A 0 206 . -15.921 11.989  28.512  1.00 83.50 206 A 1 
ATOM 1530 C C   . TYR A 0 206 . -16.910 12.804  27.673  1.00 83.50 206 A 1 
ATOM 1531 C CB  . TYR A 0 206 . -14.950 11.224  27.597  1.00 83.50 206 A 1 
ATOM 1532 O O   . TYR A 0 206 . -17.742 12.217  26.978  1.00 83.50 206 A 1 
ATOM 1533 C CG  . TYR A 0 206 . -13.877 10.370  28.257  1.00 83.50 206 A 1 
ATOM 1534 C CD1 . TYR A 0 206 . -12.546 10.828  28.310  1.00 83.50 206 A 1 
ATOM 1535 C CD2 . TYR A 0 206 . -14.194 9.089   28.750  1.00 83.50 206 A 1 
ATOM 1536 C CE1 . TYR A 0 206 . -11.530 10.004  28.834  1.00 83.50 206 A 1 
ATOM 1537 C CE2 . TYR A 0 206 . -13.181 8.249   29.256  1.00 83.50 206 A 1 
ATOM 1538 O OH  . TYR A 0 206 . -10.870 7.927   29.835  1.00 83.50 206 A 1 
ATOM 1539 C CZ  . TYR A 0 206 . -11.848 8.707   29.299  1.00 83.50 206 A 1 
ATOM 1540 N N   . ASP A 0 207 . -16.765 14.133  27.672  1.00 83.23 207 A 1 
ATOM 1541 C CA  . ASP A 0 207 . -17.278 14.975  26.578  1.00 83.23 207 A 1 
ATOM 1542 C C   . ASP A 0 207 . -16.544 14.630  25.260  1.00 83.23 207 A 1 
ATOM 1543 C CB  . ASP A 0 207 . -17.099 16.466  26.927  1.00 83.23 207 A 1 
ATOM 1544 O O   . ASP A 0 207 . -15.765 13.673  25.204  1.00 83.23 207 A 1 
ATOM 1545 C CG  . ASP A 0 207 . -17.969 16.977  28.076  1.00 83.23 207 A 1 
ATOM 1546 O OD1 . ASP A 0 207 . -19.133 16.553  28.197  1.00 83.23 207 A 1 
ATOM 1547 O OD2 . ASP A 0 207 . -17.450 17.833  28.833  1.00 83.23 207 A 1 
ATOM 1548 N N   . SER A 0 208 . -16.746 15.407  24.189  1.00 83.12 208 A 1 
ATOM 1549 C CA  . SER A 0 208 . -16.352 14.996  22.836  1.00 83.12 208 A 1 
ATOM 1550 C C   . SER A 0 208 . -14.904 14.491  22.729  1.00 83.12 208 A 1 
ATOM 1551 C CB  . SER A 0 208 . -16.696 16.060  21.786  1.00 83.12 208 A 1 
ATOM 1552 O O   . SER A 0 208 . -13.930 15.164  23.088  1.00 83.12 208 A 1 
ATOM 1553 O OG  . SER A 0 208 . -15.781 17.137  21.728  1.00 83.12 208 A 1 
ATOM 1554 N N   . VAL A 0 209 . -14.771 13.251  22.245  1.00 84.33 209 A 1 
ATOM 1555 C CA  . VAL A 0 209 . -13.499 12.532  22.114  1.00 84.33 209 A 1 
ATOM 1556 C C   . VAL A 0 209 . -13.095 12.445  20.653  1.00 84.33 209 A 1 
ATOM 1557 C CB  . VAL A 0 209 . -13.516 11.130  22.763  1.00 84.33 209 A 1 
ATOM 1558 O O   . VAL A 0 209 . -13.889 12.064  19.796  1.00 84.33 209 A 1 
ATOM 1559 C CG1 . VAL A 0 209 . -13.516 11.215  24.288  1.00 84.33 209 A 1 
ATOM 1560 C CG2 . VAL A 0 209 . -14.693 10.240  22.341  1.00 84.33 209 A 1 
ATOM 1561 N N   . GLU A 0 210 . -11.828 12.731  20.351  1.00 88.63 210 A 1 
ATOM 1562 C CA  . GLU A 0 210 . -11.288 12.599  18.998  1.00 88.63 210 A 1 
ATOM 1563 C C   . GLU A 0 210 . -9.906  11.934  18.992  1.00 88.63 210 A 1 
ATOM 1564 C CB  . GLU A 0 210 . -11.274 13.957  18.279  1.00 88.63 210 A 1 
ATOM 1565 O O   . GLU A 0 210 . -8.947  12.409  19.601  1.00 88.63 210 A 1 
ATOM 1566 C CG  . GLU A 0 210 . -11.085 13.737  16.772  1.00 88.63 210 A 1 
ATOM 1567 C CD  . GLU A 0 210 . -10.881 15.036  15.997  1.00 88.63 210 A 1 
ATOM 1568 O OE1 . GLU A 0 210 . -11.503 15.203  14.919  1.00 88.63 210 A 1 
ATOM 1569 O OE2 . GLU A 0 210 . -9.904  15.772  16.281  1.00 88.63 210 A 1 
ATOM 1570 N N   . ALA A 0 211 . -9.781  10.839  18.241  1.00 89.31 211 A 1 
ATOM 1571 C CA  . ALA A 0 211 . -8.545  10.094  18.042  1.00 89.31 211 A 1 
ATOM 1572 C C   . ALA A 0 211 . -8.169  10.073  16.553  1.00 89.31 211 A 1 
ATOM 1573 C CB  . ALA A 0 211 . -8.727  8.689   18.627  1.00 89.31 211 A 1 
ATOM 1574 O O   . ALA A 0 211 . -8.773  9.355   15.753  1.00 89.31 211 A 1 
ATOM 1575 N N   . LYS A 0 212 . -7.133  10.829  16.176  1.00 92.67 212 A 1 
ATOM 1576 C CA  . LYS A 0 212 . -6.595  10.908  14.807  1.00 92.67 212 A 1 
ATOM 1577 C C   . LYS A 0 212 . -5.231  10.229  14.714  1.00 92.67 212 A 1 
ATOM 1578 C CB  . LYS A 0 212 . -6.512  12.373  14.350  1.00 92.67 212 A 1 
ATOM 1579 O O   . LYS A 0 212 . -4.385  10.353  15.599  1.00 92.67 212 A 1 
ATOM 1580 C CG  . LYS A 0 212 . -7.855  12.976  13.919  1.00 92.67 212 A 1 
ATOM 1581 C CD  . LYS A 0 212 . -7.782  14.511  13.883  1.00 92.67 212 A 1 
ATOM 1582 C CE  . LYS A 0 212 . -9.051  15.071  13.231  1.00 92.67 212 A 1 
ATOM 1583 N NZ  . LYS A 0 212 . -9.413  16.408  13.756  1.00 92.67 212 A 1 
ATOM 1584 N N   . SER A 0 213 . -4.984  9.550   13.600  1.00 92.18 213 A 1 
ATOM 1585 C CA  . SER A 0 213 . -3.676  9.001   13.243  1.00 92.18 213 A 1 
ATOM 1586 C C   . SER A 0 213 . -3.395  9.203   11.760  1.00 92.18 213 A 1 
ATOM 1587 C CB  . SER A 0 213 . -3.562  7.525   13.640  1.00 92.18 213 A 1 
ATOM 1588 O O   . SER A 0 213 . -4.252  8.916   10.924  1.00 92.18 213 A 1 
ATOM 1589 O OG  . SER A 0 213 . -4.472  6.714   12.925  1.00 92.18 213 A 1 
ATOM 1590 N N   . TYR A 0 214 . -2.189  9.670   11.451  1.00 93.28 214 A 1 
ATOM 1591 C CA  . TYR A 0 214 . -1.702  9.905   10.096  1.00 93.28 214 A 1 
ATOM 1592 C C   . TYR A 0 214 . -0.331  9.249   9.938   1.00 93.28 214 A 1 
ATOM 1593 C CB  . TYR A 0 214 . -1.606  11.414  9.812   1.00 93.28 214 A 1 
ATOM 1594 O O   . TYR A 0 214 . 0.527   9.382   10.813  1.00 93.28 214 A 1 
ATOM 1595 C CG  . TYR A 0 214 . -2.894  12.192  10.008  1.00 93.28 214 A 1 
ATOM 1596 C CD1 . TYR A 0 214 . -3.817  12.300  8.951   1.00 93.28 214 A 1 
ATOM 1597 C CD2 . TYR A 0 214 . -3.157  12.824  11.239  1.00 93.28 214 A 1 
ATOM 1598 C CE1 . TYR A 0 214 . -5.014  13.021  9.127   1.00 93.28 214 A 1 
ATOM 1599 C CE2 . TYR A 0 214 . -4.348  13.554  11.417  1.00 93.28 214 A 1 
ATOM 1600 O OH  . TYR A 0 214 . -6.442  14.333  10.546  1.00 93.28 214 A 1 
ATOM 1601 C CZ  . TYR A 0 214 . -5.284  13.644  10.365  1.00 93.28 214 A 1 
ATOM 1602 N N   . SER A 0 215 . -0.098  8.580   8.816   1.00 92.69 215 A 1 
ATOM 1603 C CA  . SER A 0 215 . 1.226   8.098   8.428   1.00 92.69 215 A 1 
ATOM 1604 C C   . SER A 0 215 . 1.476   8.395   6.958   1.00 92.69 215 A 1 
ATOM 1605 C CB  . SER A 0 215 . 1.402   6.605   8.725   1.00 92.69 215 A 1 
ATOM 1606 O O   . SER A 0 215 . 0.629   8.071   6.128   1.00 92.69 215 A 1 
ATOM 1607 O OG  . SER A 0 215 . 0.427   5.832   8.056   1.00 92.69 215 A 1 
ATOM 1608 N N   . ASN A 0 216 . 2.633   8.971   6.639   1.00 94.88 216 A 1 
ATOM 1609 C CA  . ASN A 0 216 . 3.093   9.140   5.265   1.00 94.88 216 A 1 
ATOM 1610 C C   . ASN A 0 216 . 4.471   8.504   5.109   1.00 94.88 216 A 1 
ATOM 1611 C CB  . ASN A 0 216 . 3.091   10.622  4.855   1.00 94.88 216 A 1 
ATOM 1612 O O   . ASN A 0 216 . 5.379   8.798   5.890   1.00 94.88 216 A 1 
ATOM 1613 C CG  . ASN A 0 216 . 3.030   10.744  3.341   1.00 94.88 216 A 1 
ATOM 1614 N ND2 . ASN A 0 216 . 4.125   10.974  2.652   1.00 94.88 216 A 1 
ATOM 1615 O OD1 . ASN A 0 216 . 1.965   10.595  2.772   1.00 94.88 216 A 1 
ATOM 1616 N N   . GLU A 0 217 . 4.618   7.658   4.102   1.00 95.41 217 A 1 
ATOM 1617 C CA  . GLU A 0 217 . 5.884   7.089   3.651   1.00 95.41 217 A 1 
ATOM 1618 C C   . GLU A 0 217 . 6.112   7.564   2.224   1.00 95.41 217 A 1 
ATOM 1619 C CB  . GLU A 0 217 . 5.822   5.555   3.731   1.00 95.41 217 A 1 
ATOM 1620 O O   . GLU A 0 217 . 5.227   7.397   1.388   1.00 95.41 217 A 1 
ATOM 1621 C CG  . GLU A 0 217 . 5.994   5.094   5.181   1.00 95.41 217 A 1 
ATOM 1622 C CD  . GLU A 0 217 . 5.513   3.667   5.468   1.00 95.41 217 A 1 
ATOM 1623 O OE1 . GLU A 0 217 . 5.314   3.398   6.680   1.00 95.41 217 A 1 
ATOM 1624 O OE2 . GLU A 0 217 . 5.398   2.826   4.555   1.00 95.41 217 A 1 
ATOM 1625 N N   . ASN A 0 218 . 7.262   8.173   1.950   1.00 94.26 218 A 1 
ATOM 1626 C CA  . ASN A 0 218 . 7.586   8.633   0.611   1.00 94.26 218 A 1 
ATOM 1627 C C   . ASN A 0 218 . 9.033   8.365   0.213   1.00 94.26 218 A 1 
ATOM 1628 C CB  . ASN A 0 218 . 7.136   10.083  0.409   1.00 94.26 218 A 1 
ATOM 1629 O O   . ASN A 0 218 . 9.936   8.277   1.046   1.00 94.26 218 A 1 
ATOM 1630 C CG  . ASN A 0 218 . 7.859   11.180  1.163   1.00 94.26 218 A 1 
ATOM 1631 N ND2 . ASN A 0 218 . 7.547   12.401  0.802   1.00 94.26 218 A 1 
ATOM 1632 O OD1 . ASN A 0 218 . 8.638   10.994  2.085   1.00 94.26 218 A 1 
ATOM 1633 N N   . TYR A 0 219 . 9.225   8.197   -1.087  1.00 97.38 219 A 1 
ATOM 1634 C CA  . TYR A 0 219 . 10.486  7.875   -1.730  1.00 97.38 219 A 1 
ATOM 1635 C C   . TYR A 0 219 . 10.557  8.616   -3.060  1.00 97.38 219 A 1 
ATOM 1636 C CB  . TYR A 0 219 . 10.563  6.359   -1.947  1.00 97.38 219 A 1 
ATOM 1637 O O   . TYR A 0 219 . 9.618   8.550   -3.851  1.00 97.38 219 A 1 
ATOM 1638 C CG  . TYR A 0 219 . 11.732  5.914   -2.802  1.00 97.38 219 A 1 
ATOM 1639 C CD1 . TYR A 0 219 . 11.535  5.585   -4.159  1.00 97.38 219 A 1 
ATOM 1640 C CD2 . TYR A 0 219 . 13.023  5.852   -2.245  1.00 97.38 219 A 1 
ATOM 1641 C CE1 . TYR A 0 219 . 12.624  5.166   -4.950  1.00 97.38 219 A 1 
ATOM 1642 C CE2 . TYR A 0 219 . 14.111  5.433   -3.033  1.00 97.38 219 A 1 
ATOM 1643 O OH  . TYR A 0 219 . 14.964  4.671   -5.150  1.00 97.38 219 A 1 
ATOM 1644 C CZ  . TYR A 0 219 . 13.916  5.081   -4.386  1.00 97.38 219 A 1 
ATOM 1645 N N   . ALA A 0 220 . 11.674  9.284   -3.325  1.00 96.89 220 A 1 
ATOM 1646 C CA  . ALA A 0 220 . 11.946  9.859   -4.633  1.00 96.89 220 A 1 
ATOM 1647 C C   . ALA A 0 220 . 13.418  9.678   -5.003  1.00 96.89 220 A 1 
ATOM 1648 C CB  . ALA A 0 220 . 11.502  11.327  -4.668  1.00 96.89 220 A 1 
ATOM 1649 O O   . ALA A 0 220 . 14.303  9.995   -4.201  1.00 96.89 220 A 1 
ATOM 1650 N N   . ARG A 0 221 . 13.667  9.201   -6.225  1.00 97.92 221 A 1 
ATOM 1651 C CA  . ARG A 0 221 . 14.996  9.014   -6.815  1.00 97.92 221 A 1 
ATOM 1652 C C   . ARG A 0 221 . 15.035  9.631   -8.207  1.00 97.92 221 A 1 
ATOM 1653 C CB  . ARG A 0 221 . 15.361  7.521   -6.833  1.00 97.92 221 A 1 
ATOM 1654 O O   . ARG A 0 221 . 14.282  9.229   -9.085  1.00 97.92 221 A 1 
ATOM 1655 C CG  . ARG A 0 221 . 16.716  7.245   -7.515  1.00 97.92 221 A 1 
ATOM 1656 C CD  . ARG A 0 221 . 17.125  5.764   -7.476  1.00 97.92 221 A 1 
ATOM 1657 N NE  . ARG A 0 221 . 16.128  4.886   -8.125  1.00 97.92 221 A 1 
ATOM 1658 N NH1 . ARG A 0 221 . 16.861  5.045   -10.303 1.00 97.92 221 A 1 
ATOM 1659 N NH2 . ARG A 0 221 . 15.047  3.873   -9.858  1.00 97.92 221 A 1 
ATOM 1660 C CZ  . ARG A 0 221 . 16.021  4.607   -9.416  1.00 97.92 221 A 1 
ATOM 1661 N N   . GLN A 0 222 . 15.961  10.559  -8.399  1.00 97.53 222 A 1 
ATOM 1662 C CA  . GLN A 0 222 . 16.340  11.125  -9.687  1.00 97.53 222 A 1 
ATOM 1663 C C   . GLN A 0 222 . 17.751  10.648  -10.040 1.00 97.53 222 A 1 
ATOM 1664 C CB  . GLN A 0 222 . 16.215  12.656  -9.614  1.00 97.53 222 A 1 
ATOM 1665 O O   . GLN A 0 222 . 18.671  10.799  -9.236  1.00 97.53 222 A 1 
ATOM 1666 C CG  . GLN A 0 222 . 16.954  13.387  -10.744 1.00 97.53 222 A 1 
ATOM 1667 C CD  . GLN A 0 222 . 16.479  14.826  -10.887 1.00 97.53 222 A 1 
ATOM 1668 N NE2 . GLN A 0 222 . 15.358  15.038  -11.532 1.00 97.53 222 A 1 
ATOM 1669 O OE1 . GLN A 0 222 . 17.101  15.773  -10.408 1.00 97.53 222 A 1 
ATOM 1670 N N   . VAL A 0 223 . 17.914  10.108  -11.244 1.00 96.87 223 A 1 
ATOM 1671 C CA  . VAL A 0 223 . 19.194  9.768   -11.875 1.00 96.87 223 A 1 
ATOM 1672 C C   . VAL A 0 223 . 19.328  10.584  -13.157 1.00 96.87 223 A 1 
ATOM 1673 C CB  . VAL A 0 223 . 19.303  8.260   -12.185 1.00 96.87 223 A 1 
ATOM 1674 O O   . VAL A 0 223 . 18.372  10.687  -13.929 1.00 96.87 223 A 1 
ATOM 1675 C CG1 . VAL A 0 223 . 20.667  7.897   -12.789 1.00 96.87 223 A 1 
ATOM 1676 C CG2 . VAL A 0 223 . 19.111  7.415   -10.917 1.00 96.87 223 A 1 
ATOM 1677 N N   . ARG A 0 224 . 20.507  11.159  -13.376 1.00 95.56 224 A 1 
ATOM 1678 C CA  . ARG A 0 224 . 20.985  11.665  -14.666 1.00 95.56 224 A 1 
ATOM 1679 C C   . ARG A 0 224 . 22.377  11.092  -14.906 1.00 95.56 224 A 1 
ATOM 1680 C CB  . ARG A 0 224 . 21.008  13.203  -14.699 1.00 95.56 224 A 1 
ATOM 1681 O O   . ARG A 0 224 . 23.177  11.120  -13.971 1.00 95.56 224 A 1 
ATOM 1682 C CG  . ARG A 0 224 . 19.624  13.859  -14.561 1.00 95.56 224 A 1 
ATOM 1683 C CD  . ARG A 0 224 . 18.702  13.488  -15.729 1.00 95.56 224 A 1 
ATOM 1684 N NE  . ARG A 0 224 . 17.372  14.120  -15.619 1.00 95.56 224 A 1 
ATOM 1685 N NH1 . ARG A 0 224 . 16.318  12.576  -14.254 1.00 95.56 224 A 1 
ATOM 1686 N NH2 . ARG A 0 224 . 15.194  14.315  -15.012 1.00 95.56 224 A 1 
ATOM 1687 C CZ  . ARG A 0 224 . 16.316  13.664  -14.963 1.00 95.56 224 A 1 
ATOM 1688 N N   . ALA A 0 225 . 22.633  10.558  -16.089 1.00 93.06 225 A 1 
ATOM 1689 C CA  . ALA A 0 225 . 23.946  10.095  -16.517 1.00 93.06 225 A 1 
ATOM 1690 C C   . ALA A 0 225 . 24.189  10.538  -17.962 1.00 93.06 225 A 1 
ATOM 1691 C CB  . ALA A 0 225 . 24.051  8.575   -16.345 1.00 93.06 225 A 1 
ATOM 1692 O O   . ALA A 0 225 . 23.237  10.615  -18.729 1.00 93.06 225 A 1 
ATOM 1693 N N   . ASP A 0 226 . 25.442  10.839  -18.267 1.00 90.14 226 A 1 
ATOM 1694 C CA  . ASP A 0 226 . 25.914  11.520  -19.472 1.00 90.14 226 A 1 
ATOM 1695 C C   . ASP A 0 226 . 27.282  10.890  -19.823 1.00 90.14 226 A 1 
ATOM 1696 C CB  . ASP A 0 226 . 25.984  13.011  -19.081 1.00 90.14 226 A 1 
ATOM 1697 O O   . ASP A 0 226 . 28.106  10.705  -18.920 1.00 90.14 226 A 1 
ATOM 1698 C CG  . ASP A 0 226 . 26.389  13.981  -20.185 1.00 90.14 226 A 1 
ATOM 1699 O OD1 . ASP A 0 226 . 26.899  13.494  -21.213 1.00 90.14 226 A 1 
ATOM 1700 O OD2 . ASP A 0 226 . 26.203  15.197  -19.931 1.00 90.14 226 A 1 
ATOM 1701 N N   . ASP A 0 227 . 27.482  10.423  -21.062 1.00 90.25 227 A 1 
ATOM 1702 C CA  . ASP A 0 227 . 28.614  9.553   -21.458 1.00 90.25 227 A 1 
ATOM 1703 C C   . ASP A 0 227 . 29.161  9.850   -22.874 1.00 90.25 227 A 1 
ATOM 1704 C CB  . ASP A 0 227 . 28.257  8.070   -21.207 1.00 90.25 227 A 1 
ATOM 1705 O O   . ASP A 0 227 . 29.456  8.940   -23.661 1.00 90.25 227 A 1 
ATOM 1706 C CG  . ASP A 0 227 . 29.413  7.092   -21.440 1.00 90.25 227 A 1 
ATOM 1707 O OD1 . ASP A 0 227 . 30.560  7.367   -21.025 1.00 90.25 227 A 1 
ATOM 1708 O OD2 . ASP A 0 227 . 29.219  5.923   -21.853 1.00 90.25 227 A 1 
ATOM 1709 N N   . ASP A 0 228 . 29.303  11.147  -23.144 1.00 86.95 228 A 1 
ATOM 1710 C CA  . ASP A 0 228 . 30.006  11.797  -24.260 1.00 86.95 228 A 1 
ATOM 1711 C C   . ASP A 0 228 . 31.294  11.057  -24.696 1.00 86.95 228 A 1 
ATOM 1712 C CB  . ASP A 0 228 . 30.371  13.224  -23.762 1.00 86.95 228 A 1 
ATOM 1713 O O   . ASP A 0 228 . 32.213  10.856  -23.894 1.00 86.95 228 A 1 
ATOM 1714 C CG  . ASP A 0 228 . 29.913  14.398  -24.630 1.00 86.95 228 A 1 
ATOM 1715 O OD1 . ASP A 0 228 . 29.485  14.158  -25.779 1.00 86.95 228 A 1 
ATOM 1716 O OD2 . ASP A 0 228 . 30.126  15.547  -24.171 1.00 86.95 228 A 1 
ATOM 1717 N N   . GLN A 0 229 . 31.416  10.679  -25.974 1.00 85.66 229 A 1 
ATOM 1718 C CA  . GLN A 0 229 . 32.611  10.060  -26.577 1.00 85.66 229 A 1 
ATOM 1719 C C   . GLN A 0 229 . 32.898  10.644  -27.962 1.00 85.66 229 A 1 
ATOM 1720 C CB  . GLN A 0 229 . 32.433  8.533   -26.687 1.00 85.66 229 A 1 
ATOM 1721 O O   . GLN A 0 229 . 32.006  10.723  -28.801 1.00 85.66 229 A 1 
ATOM 1722 C CG  . GLN A 0 229 . 32.637  7.852   -25.332 1.00 85.66 229 A 1 
ATOM 1723 C CD  . GLN A 0 229 . 32.172  6.404   -25.292 1.00 85.66 229 A 1 
ATOM 1724 N NE2 . GLN A 0 229 . 31.264  6.093   -24.393 1.00 85.66 229 A 1 
ATOM 1725 O OE1 . GLN A 0 229 . 32.632  5.519   -26.004 1.00 85.66 229 A 1 
ATOM 1726 N N   . TRP A 0 230 . 34.158  10.991  -28.243 1.00 84.29 230 A 1 
ATOM 1727 C CA  . TRP A 0 230 . 34.550  11.548  -29.543 1.00 84.29 230 A 1 
ATOM 1728 C C   . TRP A 0 230 . 35.990  11.207  -29.937 1.00 84.29 230 A 1 
ATOM 1729 C CB  . TRP A 0 230 . 34.329  13.069  -29.544 1.00 84.29 230 A 1 
ATOM 1730 O O   . TRP A 0 230 . 36.868  11.046  -29.081 1.00 84.29 230 A 1 
ATOM 1731 C CG  . TRP A 0 230 . 35.222  13.870  -28.642 1.00 84.29 230 A 1 
ATOM 1732 C CD1 . TRP A 0 230 . 36.345  14.511  -29.036 1.00 84.29 230 A 1 
ATOM 1733 C CD2 . TRP A 0 230 . 35.078  14.155  -27.213 1.00 84.29 230 A 1 
ATOM 1734 C CE2 . TRP A 0 230 . 36.165  14.992  -26.811 1.00 84.29 230 A 1 
ATOM 1735 C CE3 . TRP A 0 230 . 34.133  13.820  -26.219 1.00 84.29 230 A 1 
ATOM 1736 N NE1 . TRP A 0 230 . 36.908  15.169  -27.961 1.00 84.29 230 A 1 
ATOM 1737 C CH2 . TRP A 0 230 . 35.361  15.090  -24.527 1.00 84.29 230 A 1 
ATOM 1738 C CZ2 . TRP A 0 230 . 36.316  15.456  -25.493 1.00 84.29 230 A 1 
ATOM 1739 C CZ3 . TRP A 0 230 . 34.276  14.276  -24.894 1.00 84.29 230 A 1 
ATOM 1740 N N   . ALA A 0 231 . 36.244  11.149  -31.243 1.00 83.31 231 A 1 
ATOM 1741 C CA  . ALA A 0 231 . 37.577  11.157  -31.826 1.00 83.31 231 A 1 
ATOM 1742 C C   . ALA A 0 231 . 37.616  11.942  -33.147 1.00 83.31 231 A 1 
ATOM 1743 C CB  . ALA A 0 231 . 38.073  9.722   -32.020 1.00 83.31 231 A 1 
ATOM 1744 O O   . ALA A 0 231 . 36.653  11.952  -33.913 1.00 83.31 231 A 1 
ATOM 1745 N N   . GLU A 0 232 . 38.758  12.574  -33.403 1.00 79.68 232 A 1 
ATOM 1746 C CA  . GLU A 0 232 . 39.044  13.378  -34.596 1.00 79.68 232 A 1 
ATOM 1747 C C   . GLU A 0 232 . 40.472  13.038  -35.070 1.00 79.68 232 A 1 
ATOM 1748 C CB  . GLU A 0 232 . 38.921  14.888  -34.262 1.00 79.68 232 A 1 
ATOM 1749 O O   . GLU A 0 232 . 41.389  12.981  -34.243 1.00 79.68 232 A 1 
ATOM 1750 C CG  . GLU A 0 232 . 37.548  15.352  -33.720 1.00 79.68 232 A 1 
ATOM 1751 C CD  . GLU A 0 232 . 37.504  16.837  -33.286 1.00 79.68 232 A 1 
ATOM 1752 O OE1 . GLU A 0 232 . 36.418  17.453  -33.363 1.00 79.68 232 A 1 
ATOM 1753 O OE2 . GLU A 0 232 . 38.540  17.378  -32.830 1.00 79.68 232 A 1 
ATOM 1754 N N   . ASP A 0 233 . 40.669  12.822  -36.374 1.00 67.18 233 A 1 
ATOM 1755 C CA  . ASP A 0 233 . 41.979  12.639  -37.024 1.00 67.18 233 A 1 
ATOM 1756 C C   . ASP A 0 233 . 42.082  13.590  -38.235 1.00 67.18 233 A 1 
ATOM 1757 C CB  . ASP A 0 233 . 42.201  11.150  -37.375 1.00 67.18 233 A 1 
ATOM 1758 O O   . ASP A 0 233 . 41.131  13.760  -39.000 1.00 67.18 233 A 1 
ATOM 1759 C CG  . ASP A 0 233 . 43.617  10.801  -37.873 1.00 67.18 233 A 1 
ATOM 1760 O OD1 . ASP A 0 233 . 44.437  11.733  -38.057 1.00 67.18 233 A 1 
ATOM 1761 O OD2 . ASP A 0 233 . 43.907  9.587   -38.014 1.00 67.18 233 A 1 
ATOM 1762 N N   . TYR A 0 234 . 43.210  14.294  -38.376 1.00 54.54 234 A 1 
ATOM 1763 C CA  . TYR A 0 234 . 43.380  15.427  -39.299 1.00 54.54 234 A 1 
ATOM 1764 C C   . TYR A 0 234 . 44.672  15.279  -40.119 1.00 54.54 234 A 1 
ATOM 1765 C CB  . TYR A 0 234 . 43.308  16.761  -38.525 1.00 54.54 234 A 1 
ATOM 1766 O O   . TYR A 0 234 . 45.776  15.176  -39.573 1.00 54.54 234 A 1 
ATOM 1767 C CG  . TYR A 0 234 . 42.564  17.869  -39.257 1.00 54.54 234 A 1 
ATOM 1768 C CD1 . TYR A 0 234 . 43.091  18.433  -40.435 1.00 54.54 234 A 1 
ATOM 1769 C CD2 . TYR A 0 234 . 41.295  18.278  -38.802 1.00 54.54 234 A 1 
ATOM 1770 C CE1 . TYR A 0 234 . 42.337  19.363  -41.179 1.00 54.54 234 A 1 
ATOM 1771 C CE2 . TYR A 0 234 . 40.519  19.172  -39.563 1.00 54.54 234 A 1 
ATOM 1772 O OH  . TYR A 0 234 . 40.256  20.527  -41.521 1.00 54.54 234 A 1 
ATOM 1773 C CZ  . TYR A 0 234 . 41.034  19.706  -40.764 1.00 54.54 234 A 1 
ATOM 1774 N N   . ASP A 0 235 . 44.541  15.297  -41.448 1.00 58.90 235 A 1 
ATOM 1775 C CA  . ASP A 0 235 . 45.457  14.625  -42.374 1.00 58.90 235 A 1 
ATOM 1776 C C   . ASP A 0 235 . 46.184  15.655  -43.288 1.00 58.90 235 A 1 
ATOM 1777 C CB  . ASP A 0 235 . 44.683  13.437  -43.021 1.00 58.90 235 A 1 
ATOM 1778 O O   . ASP A 0 235 . 46.662  16.704  -42.827 1.00 58.90 235 A 1 
ATOM 1779 C CG  . ASP A 0 235 . 45.487  12.410  -43.843 1.00 58.90 235 A 1 
ATOM 1780 O OD1 . ASP A 0 235 . 46.555  11.944  -43.386 1.00 58.90 235 A 1 
ATOM 1781 O OD2 . ASP A 0 235 . 45.090  12.109  -44.998 1.00 58.90 235 A 1 
ATOM 1782 N N   . ARG A 0 236 . 46.564  15.277  -44.516 1.00 46.16 236 A 1 
ATOM 1783 C CA  . ARG A 0 236 . 48.009  15.227  -44.797 1.00 46.16 236 A 1 
ATOM 1784 C C   . ARG A 0 236 . 48.552  15.939  -46.027 1.00 46.16 236 A 1 
ATOM 1785 C CB  . ARG A 0 236 . 48.416  13.765  -44.659 1.00 46.16 236 A 1 
ATOM 1786 O O   . ARG A 0 236 . 48.059  15.839  -47.146 1.00 46.16 236 A 1 
ATOM 1787 C CG  . ARG A 0 236 . 49.854  13.404  -44.982 1.00 46.16 236 A 1 
ATOM 1788 C CD  . ARG A 0 236 . 50.273  12.135  -44.215 1.00 46.16 236 A 1 
ATOM 1789 N NE  . ARG A 0 236 . 51.742  12.098  -44.064 1.00 46.16 236 A 1 
ATOM 1790 N NH1 . ARG A 0 236 . 52.274  11.962  -46.293 1.00 46.16 236 A 1 
ATOM 1791 N NH2 . ARG A 0 236 . 53.763  12.778  -44.895 1.00 46.16 236 A 1 
ATOM 1792 C CZ  . ARG A 0 236 . 52.589  12.252  -45.065 1.00 46.16 236 A 1 
ATOM 1793 N N   . TYR A 0 237 . 49.706  16.589  -45.825 1.00 52.40 237 A 1 
ATOM 1794 C CA  . TYR A 0 237 . 50.373  17.449  -46.809 1.00 52.40 237 A 1 
ATOM 1795 C C   . TYR A 0 237 . 51.741  16.914  -47.262 1.00 52.40 237 A 1 
ATOM 1796 C CB  . TYR A 0 237 . 50.499  18.873  -46.236 1.00 52.40 237 A 1 
ATOM 1797 O O   . TYR A 0 237 . 52.757  17.080  -46.575 1.00 52.40 237 A 1 
ATOM 1798 C CG  . TYR A 0 237 . 49.163  19.542  -45.982 1.00 52.40 237 A 1 
ATOM 1799 C CD1 . TYR A 0 237 . 48.536  20.288  -47.001 1.00 52.40 237 A 1 
ATOM 1800 C CD2 . TYR A 0 237 . 48.494  19.321  -44.762 1.00 52.40 237 A 1 
ATOM 1801 C CE1 . TYR A 0 237 . 47.231  20.784  -46.803 1.00 52.40 237 A 1 
ATOM 1802 C CE2 . TYR A 0 237 . 47.171  19.765  -44.589 1.00 52.40 237 A 1 
ATOM 1803 O OH  . TYR A 0 237 . 45.221  20.843  -45.509 1.00 52.40 237 A 1 
ATOM 1804 C CZ  . TYR A 0 237 . 46.527  20.483  -45.614 1.00 52.40 237 A 1 
ATOM 1805 N N   . ASP A 0 238 . 51.811  16.381  -48.486 1.00 50.99 238 A 1 
ATOM 1806 C CA  . ASP A 0 238 . 53.080  16.071  -49.157 1.00 50.99 238 A 1 
ATOM 1807 C C   . ASP A 0 238 . 53.579  17.230  -50.045 1.00 50.99 238 A 1 
ATOM 1808 C CB  . ASP A 0 238 . 52.996  14.746  -49.938 1.00 50.99 238 A 1 
ATOM 1809 O O   . ASP A 0 238 . 52.823  17.931  -50.726 1.00 50.99 238 A 1 
ATOM 1810 C CG  . ASP A 0 238 . 53.238  13.488  -49.086 1.00 50.99 238 A 1 
ATOM 1811 O OD1 . ASP A 0 238 . 53.793  13.586  -47.962 1.00 50.99 238 A 1 
ATOM 1812 O OD2 . ASP A 0 238 . 52.951  12.387  -49.592 1.00 50.99 238 A 1 
ATOM 1813 N N   . SER A 0 239 . 54.903  17.428  -50.066 1.00 51.83 239 A 1 
ATOM 1814 C CA  . SER A 0 239 . 55.578  18.411  -50.926 1.00 51.83 239 A 1 
ATOM 1815 C C   . SER A 0 239 . 56.615  17.745  -51.837 1.00 51.83 239 A 1 
ATOM 1816 C CB  . SER A 0 239 . 56.161  19.576  -50.109 1.00 51.83 239 A 1 
ATOM 1817 O O   . SER A 0 239 . 57.734  17.438  -51.430 1.00 51.83 239 A 1 
ATOM 1818 O OG  . SER A 0 239 . 56.993  19.167  -49.042 1.00 51.83 239 A 1 
ATOM 1819 N N   . GLY A 0 240 . 56.240  17.528  -53.102 1.00 50.53 240 A 1 
ATOM 1820 C CA  . GLY A 0 240 . 57.150  17.029  -54.135 1.00 50.53 240 A 1 
ATOM 1821 C C   . GLY A 0 240 . 58.223  18.057  -54.516 1.00 50.53 240 A 1 
ATOM 1822 O O   . GLY A 0 240 . 57.901  19.156  -54.967 1.00 50.53 240 A 1 
ATOM 1823 N N   . ASP A 0 241 . 59.495  17.692  -54.349 1.00 42.68 241 A 1 
ATOM 1824 C CA  . ASP A 0 241 . 60.659  18.538  -54.647 1.00 42.68 241 A 1 
ATOM 1825 C C   . ASP A 0 241 . 61.101  18.398  -56.121 1.00 42.68 241 A 1 
ATOM 1826 C CB  . ASP A 0 241 . 61.782  18.187  -53.653 1.00 42.68 241 A 1 
ATOM 1827 O O   . ASP A 0 241 . 61.124  17.288  -56.659 1.00 42.68 241 A 1 
ATOM 1828 C CG  . ASP A 0 241 . 62.883  19.249  -53.542 1.00 42.68 241 A 1 
ATOM 1829 O OD1 . ASP A 0 241 . 62.811  20.271  -54.269 1.00 42.68 241 A 1 
ATOM 1830 O OD2 . ASP A 0 241 . 63.805  19.025  -52.723 1.00 42.68 241 A 1 
ATOM 1831 N N   . ALA A 0 242 . 61.435  19.508  -56.798 1.00 45.79 242 A 1 
ATOM 1832 C CA  . ALA A 0 242 . 61.691  19.499  -58.248 1.00 45.79 242 A 1 
ATOM 1833 C C   . ALA A 0 242 . 62.592  20.636  -58.790 1.00 45.79 242 A 1 
ATOM 1834 C CB  . ALA A 0 242 . 60.347  19.444  -58.982 1.00 45.79 242 A 1 
ATOM 1835 O O   . ALA A 0 242 . 62.135  21.601  -59.416 1.00 45.79 242 A 1 
ATOM 1836 N N   . ASP A 0 243 . 63.909  20.461  -58.639 1.00 45.62 243 A 1 
ATOM 1837 C CA  . ASP A 0 243 . 64.957  20.889  -59.589 1.00 45.62 243 A 1 
ATOM 1838 C C   . ASP A 0 243 . 64.908  22.337  -60.129 1.00 45.62 243 A 1 
ATOM 1839 C CB  . ASP A 0 243 . 65.081  19.851  -60.713 1.00 45.62 243 A 1 
ATOM 1840 O O   . ASP A 0 243 . 65.249  22.638  -61.283 1.00 45.62 243 A 1 
ATOM 1841 C CG  . ASP A 0 243 . 65.715  18.533  -60.268 1.00 45.62 243 A 1 
ATOM 1842 O OD1 . ASP A 0 243 . 66.584  18.596  -59.372 1.00 45.62 243 A 1 
ATOM 1843 O OD2 . ASP A 0 243 . 65.414  17.514  -60.922 1.00 45.62 243 A 1 
ATOM 1844 N N   . ALA A 0 244 . 64.530  23.300  -59.287 1.00 45.36 244 A 1 
ATOM 1845 C CA  . ALA A 0 244 . 64.389  24.686  -59.723 1.00 45.36 244 A 1 
ATOM 1846 C C   . ALA A 0 244 . 65.713  25.335  -60.195 1.00 45.36 244 A 1 
ATOM 1847 C CB  . ALA A 0 244 . 63.707  25.490  -58.614 1.00 45.36 244 A 1 
ATOM 1848 O O   . ALA A 0 244 . 65.674  26.193  -61.086 1.00 45.36 244 A 1 
ATOM 1849 N N   . TYR A 0 245 . 66.862  24.920  -59.640 1.00 40.63 245 A 1 
ATOM 1850 C CA  . TYR A 0 245 . 68.139  25.650  -59.721 1.00 40.63 245 A 1 
ATOM 1851 C C   . TYR A 0 245 . 69.153  25.136  -60.769 1.00 40.63 245 A 1 
ATOM 1852 C CB  . TYR A 0 245 . 68.756  25.732  -58.309 1.00 40.63 245 A 1 
ATOM 1853 O O   . TYR A 0 245 . 70.135  25.820  -61.052 1.00 40.63 245 A 1 
ATOM 1854 C CG  . TYR A 0 245 . 69.185  27.136  -57.926 1.00 40.63 245 A 1 
ATOM 1855 C CD1 . TYR A 0 245 . 70.506  27.565  -58.157 1.00 40.63 245 A 1 
ATOM 1856 C CD2 . TYR A 0 245 . 68.247  28.024  -57.363 1.00 40.63 245 A 1 
ATOM 1857 C CE1 . TYR A 0 245 . 70.892  28.878  -57.823 1.00 40.63 245 A 1 
ATOM 1858 C CE2 . TYR A 0 245 . 68.625  29.341  -57.038 1.00 40.63 245 A 1 
ATOM 1859 O OH  . TYR A 0 245 . 70.316  31.042  -56.955 1.00 40.63 245 A 1 
ATOM 1860 C CZ  . TYR A 0 245 . 69.949  29.770  -57.266 1.00 40.63 245 A 1 
ATOM 1861 N N   . GLY A 0 246 . 68.931  23.967  -61.384 1.00 43.48 246 A 1 
ATOM 1862 C CA  . GLY A 0 246 . 69.935  23.317  -62.249 1.00 43.48 246 A 1 
ATOM 1863 C C   . GLY A 0 246 . 70.083  23.870  -63.678 1.00 43.48 246 A 1 
ATOM 1864 O O   . GLY A 0 246 . 71.113  23.660  -64.311 1.00 43.48 246 A 1 
ATOM 1865 N N   . ASN A 0 247 . 69.078  24.578  -64.209 1.00 47.49 247 A 1 
ATOM 1866 C CA  . ASN A 0 247 . 68.932  24.807  -65.661 1.00 47.49 247 A 1 
ATOM 1867 C C   . ASN A 0 247 . 69.079  26.274  -66.134 1.00 47.49 247 A 1 
ATOM 1868 C CB  . ASN A 0 247 . 67.646  24.089  -66.145 1.00 47.49 247 A 1 
ATOM 1869 O O   . ASN A 0 247 . 68.693  26.609  -67.251 1.00 47.49 247 A 1 
ATOM 1870 C CG  . ASN A 0 247 . 67.950  22.847  -66.973 1.00 47.49 247 A 1 
ATOM 1871 N ND2 . ASN A 0 247 . 67.202  21.781  -66.802 1.00 47.49 247 A 1 
ATOM 1872 O OD1 . ASN A 0 247 . 68.855  22.822  -67.789 1.00 47.49 247 A 1 
ATOM 1873 N N   . ALA A 0 248 . 69.650  27.164  -65.313 1.00 42.18 248 A 1 
ATOM 1874 C CA  . ALA A 0 248 . 69.785  28.597  -65.631 1.00 42.18 248 A 1 
ATOM 1875 C C   . ALA A 0 248 . 71.152  29.015  -66.229 1.00 42.18 248 A 1 
ATOM 1876 C CB  . ALA A 0 248 . 69.420  29.404  -64.378 1.00 42.18 248 A 1 
ATOM 1877 O O   . ALA A 0 248 . 71.377  30.197  -66.482 1.00 42.18 248 A 1 
ATOM 1878 N N   . ALA A 0 249 . 72.077  28.070  -66.448 1.00 35.71 249 A 1 
ATOM 1879 C CA  . ALA A 0 249 . 73.485  28.350  -66.772 1.00 35.71 249 A 1 
ATOM 1880 C C   . ALA A 0 249 . 73.946  27.874  -68.171 1.00 35.71 249 A 1 
ATOM 1881 C CB  . ALA A 0 249 . 74.351  27.806  -65.628 1.00 35.71 249 A 1 
ATOM 1882 O O   . ALA A 0 249 . 75.146  27.745  -68.425 1.00 35.71 249 A 1 
ATOM 1883 N N   . SER A 0 250 . 73.025  27.630  -69.111 1.00 44.91 250 A 1 
ATOM 1884 C CA  . SER A 0 250 . 73.315  27.125  -70.466 1.00 44.91 250 A 1 
ATOM 1885 C C   . SER A 0 250 . 73.894  28.180  -71.434 1.00 44.91 250 A 1 
ATOM 1886 C CB  . SER A 0 250 . 72.092  26.390  -71.032 1.00 44.91 250 A 1 
ATOM 1887 O O   . SER A 0 250 . 73.360  28.454  -72.504 1.00 44.91 250 A 1 
ATOM 1888 O OG  . SER A 0 250 . 70.950  27.216  -70.967 1.00 44.91 250 A 1 
ATOM 1889 N N   . ARG A 0 251 . 75.062  28.729  -71.073 1.00 37.44 251 A 1 
ATOM 1890 C CA  . ARG A 0 251 . 76.107  29.272  -71.968 1.00 37.44 251 A 1 
ATOM 1891 C C   . ARG A 0 251 . 75.620  30.097  -73.179 1.00 37.44 251 A 1 
ATOM 1892 C CB  . ARG A 0 251 . 77.027  28.118  -72.431 1.00 37.44 251 A 1 
ATOM 1893 O O   . ARG A 0 251 . 75.766  29.675  -74.327 1.00 37.44 251 A 1 
ATOM 1894 C CG  . ARG A 0 251 . 77.663  27.312  -71.286 1.00 37.44 251 A 1 
ATOM 1895 C CD  . ARG A 0 251 . 78.530  26.155  -71.807 1.00 37.44 251 A 1 
ATOM 1896 N NE  . ARG A 0 251 . 79.837  26.605  -72.332 1.00 37.44 251 A 1 
ATOM 1897 N NH1 . ARG A 0 251 . 80.510  24.587  -73.210 1.00 37.44 251 A 1 
ATOM 1898 N NH2 . ARG A 0 251 . 81.911  26.317  -73.242 1.00 37.44 251 A 1 
ATOM 1899 C CZ  . ARG A 0 251 . 80.740  25.839  -72.926 1.00 37.44 251 A 1 
ATOM 1900 N N   . TRP A 0 252 . 75.240  31.359  -72.957 1.00 32.63 252 A 1 
ATOM 1901 C CA  . TRP A 0 252 . 75.355  32.375  -74.016 1.00 32.63 252 A 1 
ATOM 1902 C C   . TRP A 0 252 . 76.845  32.550  -74.364 1.00 32.63 252 A 1 
ATOM 1903 C CB  . TRP A 0 252 . 74.690  33.700  -73.586 1.00 32.63 252 A 1 
ATOM 1904 O O   . TRP A 0 252 . 77.584  33.247  -73.673 1.00 32.63 252 A 1 
ATOM 1905 C CG  . TRP A 0 252 . 74.720  34.858  -74.560 1.00 32.63 252 A 1 
ATOM 1906 C CD1 . TRP A 0 252 . 75.829  35.521  -74.968 1.00 32.63 252 A 1 
ATOM 1907 C CD2 . TRP A 0 252 . 73.597  35.627  -75.110 1.00 32.63 252 A 1 
ATOM 1908 C CE2 . TRP A 0 252 . 74.117  36.737  -75.847 1.00 32.63 252 A 1 
ATOM 1909 C CE3 . TRP A 0 252 . 72.191  35.550  -75.000 1.00 32.63 252 A 1 
ATOM 1910 N NE1 . TRP A 0 252 . 75.484  36.603  -75.752 1.00 32.63 252 A 1 
ATOM 1911 C CH2 . TRP A 0 252 . 71.904  37.611  -76.290 1.00 32.63 252 A 1 
ATOM 1912 C CZ2 . TRP A 0 252 . 73.299  37.718  -76.430 1.00 32.63 252 A 1 
ATOM 1913 C CZ3 . TRP A 0 252 . 71.357  36.527  -75.581 1.00 32.63 252 A 1 
ATOM 1914 N N   . SER A 0 253 . 77.304  31.918  -75.446 1.00 40.38 253 A 1 
ATOM 1915 C CA  . SER A 0 253 . 78.608  32.194  -76.061 1.00 40.38 253 A 1 
ATOM 1916 C C   . SER A 0 253 . 78.405  32.537  -77.533 1.00 40.38 253 A 1 
ATOM 1917 C CB  . SER A 0 253 . 79.594  31.046  -75.852 1.00 40.38 253 A 1 
ATOM 1918 O O   . SER A 0 253 . 78.419  31.689  -78.424 1.00 40.38 253 A 1 
ATOM 1919 O OG  . SER A 0 253 . 80.893  31.499  -76.182 1.00 40.38 253 A 1 
ATOM 1920 N N   . LYS A 0 254 . 78.137  33.820  -77.780 1.00 39.15 254 A 1 
ATOM 1921 C CA  . LYS A 0 254 . 77.848  34.360  -79.110 1.00 39.15 254 A 1 
ATOM 1922 C C   . LYS A 0 254 . 79.152  34.546  -79.894 1.00 39.15 254 A 1 
ATOM 1923 C CB  . LYS A 0 254 . 77.002  35.634  -78.936 1.00 39.15 254 A 1 
ATOM 1924 O O   . LYS A 0 254 . 79.670  35.656  -79.981 1.00 39.15 254 A 1 
ATOM 1925 C CG  . LYS A 0 254 . 76.399  36.160  -80.248 1.00 39.15 254 A 1 
ATOM 1926 C CD  . LYS A 0 254 . 75.459  37.340  -79.954 1.00 39.15 254 A 1 
ATOM 1927 C CE  . LYS A 0 254 . 74.766  37.825  -81.232 1.00 39.15 254 A 1 
ATOM 1928 N NZ  . LYS A 0 254 . 73.789  38.907  -80.947 1.00 39.15 254 A 1 
ATOM 1929 N N   . ASN A 0 255 . 79.681  33.456  -80.455 1.00 38.44 255 A 1 
ATOM 1930 C CA  . ASN A 0 255 . 80.839  33.474  -81.358 1.00 38.44 255 A 1 
ATOM 1931 C C   . ASN A 0 255 . 80.566  34.403  -82.556 1.00 38.44 255 A 1 
ATOM 1932 C CB  . ASN A 0 255 . 81.168  32.034  -81.813 1.00 38.44 255 A 1 
ATOM 1933 O O   . ASN A 0 255 . 79.854  34.037  -83.490 1.00 38.44 255 A 1 
ATOM 1934 C CG  . ASN A 0 255 . 82.113  31.297  -80.879 1.00 38.44 255 A 1 
ATOM 1935 N ND2 . ASN A 0 255 . 82.244  30.001  -81.032 1.00 38.44 255 A 1 
ATOM 1936 O OD1 . ASN A 0 255 . 82.782  31.874  -80.041 1.00 38.44 255 A 1 
ATOM 1937 N N   . GLY A 0 256 . 81.106  35.625  -82.508 1.00 39.12 256 A 1 
ATOM 1938 C CA  . GLY A 0 256 . 80.600  36.726  -83.329 1.00 39.12 256 A 1 
ATOM 1939 C C   . GLY A 0 256 . 81.578  37.869  -83.595 1.00 39.12 256 A 1 
ATOM 1940 O O   . GLY A 0 256 . 81.168  39.009  -83.452 1.00 39.12 256 A 1 
ATOM 1941 N N   . LYS A 0 257 . 82.809  37.549  -84.038 1.00 38.27 257 A 1 
ATOM 1942 C CA  . LYS A 0 257 . 83.793  38.435  -84.724 1.00 38.27 257 A 1 
ATOM 1943 C C   . LYS A 0 257 . 84.219  39.728  -83.977 1.00 38.27 257 A 1 
ATOM 1944 C CB  . LYS A 0 257 . 83.248  38.807  -86.123 1.00 38.27 257 A 1 
ATOM 1945 O O   . LYS A 0 257 . 83.410  40.619  -83.770 1.00 38.27 257 A 1 
ATOM 1946 C CG  . LYS A 0 257 . 82.859  37.623  -87.031 1.00 38.27 257 A 1 
ATOM 1947 C CD  . LYS A 0 257 . 82.276  38.132  -88.360 1.00 38.27 257 A 1 
ATOM 1948 C CE  . LYS A 0 257 . 81.879  36.965  -89.276 1.00 38.27 257 A 1 
ATOM 1949 N NZ  . LYS A 0 257 . 81.314  37.443  -90.565 1.00 38.27 257 A 1 
ATOM 1950 N N   . GLY A 0 258 . 85.516  39.906  -83.679 1.00 38.30 258 A 1 
ATOM 1951 C CA  . GLY A 0 258 . 86.006  41.156  -83.057 1.00 38.30 258 A 1 
ATOM 1952 C C   . GLY A 0 258 . 87.531  41.332  -82.990 1.00 38.30 258 A 1 
ATOM 1953 O O   . GLY A 0 258 . 88.113  41.959  -83.867 1.00 38.30 258 A 1 
ATOM 1954 N N   . GLY A 0 259 . 88.178  40.776  -81.954 1.00 34.57 259 A 1 
ATOM 1955 C CA  . GLY A 0 259 . 89.609  40.987  -81.644 1.00 34.57 259 A 1 
ATOM 1956 C C   . GLY A 0 259 . 89.937  42.400  -81.110 1.00 34.57 259 A 1 
ATOM 1957 O O   . GLY A 0 259 . 89.015  43.185  -80.905 1.00 34.57 259 A 1 
ATOM 1958 N N   . PRO A 0 260 . 91.226  42.771  -80.921 1.00 39.63 260 A 1 
ATOM 1959 C CA  . PRO A 0 260 . 92.402  41.904  -80.751 1.00 39.63 260 A 1 
ATOM 1960 C C   . PRO A 0 260 . 93.366  42.322  -79.595 1.00 39.63 260 A 1 
ATOM 1961 C CB  . PRO A 0 260 . 93.118  42.055  -82.095 1.00 39.63 260 A 1 
ATOM 1962 O O   . PRO A 0 260 . 93.832  43.456  -79.528 1.00 39.63 260 A 1 
ATOM 1963 C CG  . PRO A 0 260 . 92.877  43.527  -82.468 1.00 39.63 260 A 1 
ATOM 1964 C CD  . PRO A 0 260 . 91.683  43.971  -81.610 1.00 39.63 260 A 1 
ATOM 1965 N N   . GLY A 0 261 . 93.792  41.367  -78.756 1.00 39.81 261 A 1 
ATOM 1966 C CA  . GLY A 0 261 . 94.884  41.516  -77.767 1.00 39.81 261 A 1 
ATOM 1967 C C   . GLY A 0 261 . 95.102  40.195  -77.010 1.00 39.81 261 A 1 
ATOM 1968 O O   . GLY A 0 261 . 94.162  39.706  -76.401 1.00 39.81 261 A 1 
ATOM 1969 N N   . ARG A 0 262 . 96.188  39.433  -77.233 1.00 40.16 262 A 1 
ATOM 1970 C CA  . ARG A 0 262 . 97.577  39.599  -76.725 1.00 40.16 262 A 1 
ATOM 1971 C C   . ARG A 0 262 . 97.662  39.478  -75.190 1.00 40.16 262 A 1 
ATOM 1972 C CB  . ARG A 0 262 . 98.266  40.881  -77.235 1.00 40.16 262 A 1 
ATOM 1973 O O   . ARG A 0 262 . 97.053  40.292  -74.516 1.00 40.16 262 A 1 
ATOM 1974 C CG  . ARG A 0 262 . 98.544  40.842  -78.749 1.00 40.16 262 A 1 
ATOM 1975 C CD  . ARG A 0 262 . 99.702  41.763  -79.163 1.00 40.16 262 A 1 
ATOM 1976 N NE  . ARG A 0 262 . 99.298  43.060  -79.735 1.00 40.16 262 A 1 
ATOM 1977 N NH1 . ARG A 0 262 . 101.325 43.501  -80.738 1.00 40.16 262 A 1 
ATOM 1978 N NH2 . ARG A 0 262 . 99.657  44.972  -80.929 1.00 40.16 262 A 1 
ATOM 1979 C CZ  . ARG A 0 262 . 100.091 43.835  -80.461 1.00 40.16 262 A 1 
ATOM 1980 N N   . TYR A 0 263 . 98.396  38.534  -74.580 1.00 40.74 263 A 1 
ATOM 1981 C CA  . TYR A 0 263 . 99.339  37.499  -75.071 1.00 40.74 263 A 1 
ATOM 1982 C C   . TYR A 0 263 . 99.247  36.226  -74.180 1.00 40.74 263 A 1 
ATOM 1983 C CB  . TYR A 0 263 . 100.765 38.078  -75.003 1.00 40.74 263 A 1 
ATOM 1984 O O   . TYR A 0 263 . 99.044  36.341  -72.980 1.00 40.74 263 A 1 
ATOM 1985 C CG  . TYR A 0 263 . 101.243 38.944  -76.160 1.00 40.74 263 A 1 
ATOM 1986 C CD1 . TYR A 0 263 . 101.205 38.469  -77.488 1.00 40.74 263 A 1 
ATOM 1987 C CD2 . TYR A 0 263 . 101.867 40.175  -75.882 1.00 40.74 263 A 1 
ATOM 1988 C CE1 . TYR A 0 263 . 101.800 39.214  -78.527 1.00 40.74 263 A 1 
ATOM 1989 C CE2 . TYR A 0 263 . 102.473 40.918  -76.912 1.00 40.74 263 A 1 
ATOM 1990 O OH  . TYR A 0 263 . 103.003 41.175  -79.234 1.00 40.74 263 A 1 
ATOM 1991 C CZ  . TYR A 0 263 . 102.450 40.433  -78.236 1.00 40.74 263 A 1 
ATOM 1992 N N   . THR A 0 264 . 99.194  35.016  -74.755 1.00 36.48 264 A 1 
ATOM 1993 C CA  . THR A 0 264 . 100.299 34.024  -74.895 1.00 36.48 264 A 1 
ATOM 1994 C C   . THR A 0 264 . 100.652 33.211  -73.637 1.00 36.48 264 A 1 
ATOM 1995 C CB  . THR A 0 264 . 101.593 34.579  -75.515 1.00 36.48 264 A 1 
ATOM 1996 O O   . THR A 0 264 . 101.245 33.727  -72.699 1.00 36.48 264 A 1 
ATOM 1997 C CG2 . THR A 0 264 . 102.606 33.487  -75.868 1.00 36.48 264 A 1 
ATOM 1998 O OG1 . THR A 0 264 . 101.308 35.238  -76.725 1.00 36.48 264 A 1 
ATOM 1999 N N   . GLY A 0 265 . 100.401 31.896  -73.695 1.00 34.00 265 A 1 
ATOM 2000 C CA  . GLY A 0 265 . 100.848 30.898  -72.711 1.00 34.00 265 A 1 
ATOM 2001 C C   . GLY A 0 265 . 100.405 29.474  -73.101 1.00 34.00 265 A 1 
ATOM 2002 O O   . GLY A 0 265 . 99.289  29.085  -72.761 1.00 34.00 265 A 1 
ATOM 2003 N N   . PRO A 0 266 . 101.202 28.706  -73.871 1.00 33.26 266 A 1 
ATOM 2004 C CA  . PRO A 0 266 . 100.801 27.388  -74.375 1.00 33.26 266 A 1 
ATOM 2005 C C   . PRO A 0 266 . 101.082 26.259  -73.366 1.00 33.26 266 A 1 
ATOM 2006 C CB  . PRO A 0 266 . 101.607 27.214  -75.665 1.00 33.26 266 A 1 
ATOM 2007 O O   . PRO A 0 266 . 102.127 26.259  -72.722 1.00 33.26 266 A 1 
ATOM 2008 C CG  . PRO A 0 266 . 102.916 27.946  -75.358 1.00 33.26 266 A 1 
ATOM 2009 C CD  . PRO A 0 266 . 102.481 29.100  -74.450 1.00 33.26 266 A 1 
ATOM 2010 N N   . GLY A 0 267 . 100.198 25.252  -73.283 1.00 33.26 267 A 1 
ATOM 2011 C CA  . GLY A 0 267 . 100.470 24.006  -72.537 1.00 33.26 267 A 1 
ATOM 2012 C C   . GLY A 0 267 . 99.430  23.537  -71.506 1.00 33.26 267 A 1 
ATOM 2013 O O   . GLY A 0 267 . 99.725  22.616  -70.746 1.00 33.26 267 A 1 
ATOM 2014 N N   . GLY A 0 268 . 98.223  24.113  -71.462 1.00 34.67 268 A 1 
ATOM 2015 C CA  . GLY A 0 268 . 97.125  23.608  -70.621 1.00 34.67 268 A 1 
ATOM 2016 C C   . GLY A 0 268 . 96.510  22.315  -71.179 1.00 34.67 268 A 1 
ATOM 2017 O O   . GLY A 0 268 . 96.046  22.297  -72.317 1.00 34.67 268 A 1 
ATOM 2018 N N   . LYS A 0 269 . 96.513  21.227  -70.398 1.00 33.50 269 A 1 
ATOM 2019 C CA  . LYS A 0 269 . 96.016  19.899  -70.811 1.00 33.50 269 A 1 
ATOM 2020 C C   . LYS A 0 269 . 94.530  19.693  -70.477 1.00 33.50 269 A 1 
ATOM 2021 C CB  . LYS A 0 269 . 96.838  18.790  -70.123 1.00 33.50 269 A 1 
ATOM 2022 O O   . LYS A 0 269 . 94.084  20.145  -69.433 1.00 33.50 269 A 1 
ATOM 2023 C CG  . LYS A 0 269 . 98.303  18.708  -70.579 1.00 33.50 269 A 1 
ATOM 2024 C CD  . LYS A 0 269 . 99.060  17.652  -69.756 1.00 33.50 269 A 1 
ATOM 2025 C CE  . LYS A 0 269 . 100.529 17.581  -70.193 1.00 33.50 269 A 1 
ATOM 2026 N NZ  . LYS A 0 269 . 101.335 16.706  -69.301 1.00 33.50 269 A 1 
ATOM 2027 N N   . LYS A 0 270 . 93.863  18.874  -71.305 1.00 30.54 270 A 1 
ATOM 2028 C CA  . LYS A 0 270 . 92.644  18.075  -71.038 1.00 30.54 270 A 1 
ATOM 2029 C C   . LYS A 0 270 . 91.426  18.777  -70.411 1.00 30.54 270 A 1 
ATOM 2030 C CB  . LYS A 0 270 . 92.998  16.851  -70.173 1.00 30.54 270 A 1 
ATOM 2031 O O   . LYS A 0 270 . 91.373  18.998  -69.207 1.00 30.54 270 A 1 
ATOM 2032 C CG  . LYS A 0 270 . 93.836  15.791  -70.899 1.00 30.54 270 A 1 
ATOM 2033 C CD  . LYS A 0 270 . 93.937  14.533  -70.025 1.00 30.54 270 A 1 
ATOM 2034 C CE  . LYS A 0 270 . 94.579  13.381  -70.804 1.00 30.54 270 A 1 
ATOM 2035 N NZ  . LYS A 0 270 . 94.333  12.076  -70.138 1.00 30.54 270 A 1 
ATOM 2036 N N   . ALA A 0 271 . 90.370  18.908  -71.214 1.00 34.51 271 A 1 
ATOM 2037 C CA  . ALA A 0 271 . 88.983  18.950  -70.741 1.00 34.51 271 A 1 
ATOM 2038 C C   . ALA A 0 271 . 88.021  18.374  -71.804 1.00 34.51 271 A 1 
ATOM 2039 C CB  . ALA A 0 271 . 88.615  20.371  -70.289 1.00 34.51 271 A 1 
ATOM 2040 O O   . ALA A 0 271 . 87.009  18.985  -72.141 1.00 34.51 271 A 1 
ATOM 2041 N N   . GLU A 0 272 . 88.352  17.201  -72.356 1.00 30.82 272 A 1 
ATOM 2042 C CA  . GLU A 0 272 . 87.330  16.335  -72.953 1.00 30.82 272 A 1 
ATOM 2043 C C   . GLU A 0 272 . 86.434  15.852  -71.812 1.00 30.82 272 A 1 
ATOM 2044 C CB  . GLU A 0 272 . 87.968  15.124  -73.656 1.00 30.82 272 A 1 
ATOM 2045 O O   . GLU A 0 272 . 86.898  15.140  -70.923 1.00 30.82 272 A 1 
ATOM 2046 C CG  . GLU A 0 272 . 88.678  15.508  -74.960 1.00 30.82 272 A 1 
ATOM 2047 C CD  . GLU A 0 272 . 89.618  14.396  -75.449 1.00 30.82 272 A 1 
ATOM 2048 O OE1 . GLU A 0 272 . 89.496  13.999  -76.627 1.00 30.82 272 A 1 
ATOM 2049 O OE2 . GLU A 0 272 . 90.524  14.028  -74.658 1.00 30.82 272 A 1 
ATOM 2050 N N   . TYR A 0 273 . 85.175  16.278  -71.818 1.00 33.82 273 A 1 
ATOM 2051 C CA  . TYR A 0 273 . 84.144  15.738  -70.945 1.00 33.82 273 A 1 
ATOM 2052 C C   . TYR A 0 273 . 82.858  15.571  -71.741 1.00 33.82 273 A 1 
ATOM 2053 C CB  . TYR A 0 273 . 83.949  16.603  -69.687 1.00 33.82 273 A 1 
ATOM 2054 O O   . TYR A 0 273 . 82.079  16.514  -71.902 1.00 33.82 273 A 1 
ATOM 2055 C CG  . TYR A 0 273 . 84.936  16.273  -68.585 1.00 33.82 273 A 1 
ATOM 2056 C CD1 . TYR A 0 273 . 84.780  15.080  -67.850 1.00 33.82 273 A 1 
ATOM 2057 C CD2 . TYR A 0 273 . 86.029  17.122  -68.325 1.00 33.82 273 A 1 
ATOM 2058 C CE1 . TYR A 0 273 . 85.724  14.725  -66.869 1.00 33.82 273 A 1 
ATOM 2059 C CE2 . TYR A 0 273 . 86.973  16.775  -67.338 1.00 33.82 273 A 1 
ATOM 2060 O OH  . TYR A 0 273 . 87.742  15.219  -65.676 1.00 33.82 273 A 1 
ATOM 2061 C CZ  . TYR A 0 273 . 86.825  15.568  -66.616 1.00 33.82 273 A 1 
ATOM 2062 N N   . ASP A 0 274 . 82.627  14.336  -72.179 1.00 31.99 274 A 1 
ATOM 2063 C CA  . ASP A 0 274 . 81.302  13.816  -72.497 1.00 31.99 274 A 1 
ATOM 2064 C C   . ASP A 0 274 . 80.470  13.790  -71.208 1.00 31.99 274 A 1 
ATOM 2065 C CB  . ASP A 0 274 . 81.428  12.435  -73.152 1.00 31.99 274 A 1 
ATOM 2066 O O   . ASP A 0 274 . 80.324  12.774  -70.529 1.00 31.99 274 A 1 
ATOM 2067 C CG  . ASP A 0 274 . 82.053  12.552  -74.540 1.00 31.99 274 A 1 
ATOM 2068 O OD1 . ASP A 0 274 . 81.426  13.228  -75.386 1.00 31.99 274 A 1 
ATOM 2069 O OD2 . ASP A 0 274 . 83.161  12.004  -74.719 1.00 31.99 274 A 1 
ATOM 2070 N N   . GLY A 0 275 . 79.977  14.969  -70.824 1.00 35.32 275 A 1 
ATOM 2071 C CA  . GLY A 0 275 . 79.169  15.196  -69.633 1.00 35.32 275 A 1 
ATOM 2072 C C   . GLY A 0 275 . 77.759  14.643  -69.800 1.00 35.32 275 A 1 
ATOM 2073 O O   . GLY A 0 275 . 76.802  15.413  -69.865 1.00 35.32 275 A 1 
ATOM 2074 N N   . ALA A 0 276 . 77.630  13.316  -69.867 1.00 30.78 276 A 1 
ATOM 2075 C CA  . ALA A 0 276 . 76.368  12.575  -69.906 1.00 30.78 276 A 1 
ATOM 2076 C C   . ALA A 0 276 . 75.637  12.612  -68.543 1.00 30.78 276 A 1 
ATOM 2077 C CB  . ALA A 0 276 . 76.654  11.160  -70.425 1.00 30.78 276 A 1 
ATOM 2078 O O   . ALA A 0 276 . 75.242  11.589  -67.985 1.00 30.78 276 A 1 
ATOM 2079 N N   . SER A 0 277 . 75.467  13.816  -67.999 1.00 37.60 277 A 1 
ATOM 2080 C CA  . SER A 0 277 . 74.963  14.078  -66.655 1.00 37.60 277 A 1 
ATOM 2081 C C   . SER A 0 277 . 73.514  14.539  -66.705 1.00 37.60 277 A 1 
ATOM 2082 C CB  . SER A 0 277 . 75.845  15.106  -65.941 1.00 37.60 277 A 1 
ATOM 2083 O O   . SER A 0 277 . 73.234  15.731  -66.783 1.00 37.60 277 A 1 
ATOM 2084 O OG  . SER A 0 277 . 77.166  14.613  -65.828 1.00 37.60 277 A 1 
ATOM 2085 N N   . ALA A 0 278 . 72.613  13.556  -66.672 1.00 32.99 278 A 1 
ATOM 2086 C CA  . ALA A 0 278 . 71.360  13.538  -65.909 1.00 32.99 278 A 1 
ATOM 2087 C C   . ALA A 0 278 . 70.825  14.887  -65.361 1.00 32.99 278 A 1 
ATOM 2088 C CB  . ALA A 0 278 . 71.553  12.492  -64.799 1.00 32.99 278 A 1 
ATOM 2089 O O   . ALA A 0 278 . 70.642  15.053  -64.160 1.00 32.99 278 A 1 
ATOM 2090 N N   . GLY A 0 279 . 70.510  15.833  -66.246 1.00 35.41 279 A 1 
ATOM 2091 C CA  . GLY A 0 279 . 69.836  17.093  -65.923 1.00 35.41 279 A 1 
ATOM 2092 C C   . GLY A 0 279 . 68.324  16.989  -66.100 1.00 35.41 279 A 1 
ATOM 2093 O O   . GLY A 0 279 . 67.739  17.823  -66.791 1.00 35.41 279 A 1 
ATOM 2094 N N   . TYR A 0 280 . 67.695  15.954  -65.530 1.00 33.34 280 A 1 
ATOM 2095 C CA  . TYR A 0 280 . 66.248  15.682  -65.614 1.00 33.34 280 A 1 
ATOM 2096 C C   . TYR A 0 280 . 65.419  16.650  -64.743 1.00 33.34 280 A 1 
ATOM 2097 C CB  . TYR A 0 280 . 65.971  14.183  -65.343 1.00 33.34 280 A 1 
ATOM 2098 O O   . TYR A 0 280 . 64.495  16.234  -64.056 1.00 33.34 280 A 1 
ATOM 2099 C CG  . TYR A 0 280 . 65.794  13.344  -66.595 1.00 33.34 280 A 1 
ATOM 2100 C CD1 . TYR A 0 280 . 64.542  13.306  -67.240 1.00 33.34 280 A 1 
ATOM 2101 C CD2 . TYR A 0 280 . 66.864  12.575  -67.092 1.00 33.34 280 A 1 
ATOM 2102 C CE1 . TYR A 0 280 . 64.355  12.496  -68.378 1.00 33.34 280 A 1 
ATOM 2103 C CE2 . TYR A 0 280 . 66.683  11.764  -68.230 1.00 33.34 280 A 1 
ATOM 2104 O OH  . TYR A 0 280 . 65.243  10.933  -69.963 1.00 33.34 280 A 1 
ATOM 2105 C CZ  . TYR A 0 280 . 65.425  11.722  -68.872 1.00 33.34 280 A 1 
ATOM 2106 N N   . GLY A 0 281 . 65.743  17.949  -64.814 1.00 34.73 281 A 1 
ATOM 2107 C CA  . GLY A 0 281 . 65.177  19.031  -64.007 1.00 34.73 281 A 1 
ATOM 2108 C C   . GLY A 0 281 . 63.741  19.379  -64.380 1.00 34.73 281 A 1 
ATOM 2109 O O   . GLY A 0 281 . 63.458  20.456  -64.911 1.00 34.73 281 A 1 
ATOM 2110 N N   . ASN A 0 282 . 62.864  18.409  -64.162 1.00 37.28 282 A 1 
ATOM 2111 C CA  . ASN A 0 282 . 61.496  18.341  -64.630 1.00 37.28 282 A 1 
ATOM 2112 C C   . ASN A 0 282 . 60.613  18.900  -63.511 1.00 37.28 282 A 1 
ATOM 2113 C CB  . ASN A 0 282 . 61.234  16.865  -65.005 1.00 37.28 282 A 1 
ATOM 2114 O O   . ASN A 0 282 . 60.355  18.221  -62.522 1.00 37.28 282 A 1 
ATOM 2115 C CG  . ASN A 0 282 . 60.332  16.676  -66.204 1.00 37.28 282 A 1 
ATOM 2116 N ND2 . ASN A 0 282 . 60.163  15.446  -66.632 1.00 37.28 282 A 1 
ATOM 2117 O OD1 . ASN A 0 282 . 59.828  17.599  -66.817 1.00 37.28 282 A 1 
ATOM 2118 N N   . LYS A 0 283 . 60.258  20.186  -63.619 1.00 37.91 283 A 1 
ATOM 2119 C CA  . LYS A 0 283 . 59.737  21.006  -62.511 1.00 37.91 283 A 1 
ATOM 2120 C C   . LYS A 0 283 . 58.286  20.664  -62.146 1.00 37.91 283 A 1 
ATOM 2121 C CB  . LYS A 0 283 . 59.935  22.501  -62.805 1.00 37.91 283 A 1 
ATOM 2122 O O   . LYS A 0 283 . 57.376  21.446  -62.412 1.00 37.91 283 A 1 
ATOM 2123 C CG  . LYS A 0 283 . 61.416  22.852  -63.000 1.00 37.91 283 A 1 
ATOM 2124 C CD  . LYS A 0 283 . 61.625  24.368  -63.011 1.00 37.91 283 A 1 
ATOM 2125 C CE  . LYS A 0 283 . 63.122  24.647  -63.164 1.00 37.91 283 A 1 
ATOM 2126 N NZ  . LYS A 0 283 . 63.445  26.056  -62.835 1.00 37.91 283 A 1 
ATOM 2127 N N   . TYR A 0 284 . 58.086  19.494  -61.554 1.00 41.98 284 A 1 
ATOM 2128 C CA  . TYR A 0 284 . 56.803  19.000  -61.073 1.00 41.98 284 A 1 
ATOM 2129 C C   . TYR A 0 284 . 56.505  19.517  -59.664 1.00 41.98 284 A 1 
ATOM 2130 C CB  . TYR A 0 284 . 56.819  17.466  -61.074 1.00 41.98 284 A 1 
ATOM 2131 O O   . TYR A 0 284 . 57.240  19.227  -58.731 1.00 41.98 284 A 1 
ATOM 2132 C CG  . TYR A 0 284 . 57.004  16.817  -62.432 1.00 41.98 284 A 1 
ATOM 2133 C CD1 . TYR A 0 284 . 56.074  17.062  -63.461 1.00 41.98 284 A 1 
ATOM 2134 C CD2 . TYR A 0 284 . 58.061  15.909  -62.639 1.00 41.98 284 A 1 
ATOM 2135 C CE1 . TYR A 0 284 . 56.189  16.389  -64.692 1.00 41.98 284 A 1 
ATOM 2136 C CE2 . TYR A 0 284 . 58.163  15.212  -63.857 1.00 41.98 284 A 1 
ATOM 2137 O OH  . TYR A 0 284 . 57.283  14.729  -66.035 1.00 41.98 284 A 1 
ATOM 2138 C CZ  . TYR A 0 284 . 57.219  15.447  -64.882 1.00 41.98 284 A 1 
ATOM 2139 N N   . TRP A 0 285 . 55.391  20.226  -59.502 1.00 41.64 285 A 1 
ATOM 2140 C CA  . TRP A 0 285 . 54.782  20.480  -58.193 1.00 41.64 285 A 1 
ATOM 2141 C C   . TRP A 0 285 . 53.527  19.617  -58.084 1.00 41.64 285 A 1 
ATOM 2142 C CB  . TRP A 0 285 . 54.523  21.980  -57.992 1.00 41.64 285 A 1 
ATOM 2143 O O   . TRP A 0 285 . 52.411  20.114  -58.185 1.00 41.64 285 A 1 
ATOM 2144 C CG  . TRP A 0 285 . 55.723  22.775  -57.575 1.00 41.64 285 A 1 
ATOM 2145 C CD1 . TRP A 0 285 . 56.866  22.909  -58.284 1.00 41.64 285 A 1 
ATOM 2146 C CD2 . TRP A 0 285 . 55.952  23.476  -56.312 1.00 41.64 285 A 1 
ATOM 2147 C CE2 . TRP A 0 285 . 57.267  24.030  -56.337 1.00 41.64 285 A 1 
ATOM 2148 C CE3 . TRP A 0 285 . 55.195  23.675  -55.135 1.00 41.64 285 A 1 
ATOM 2149 N NE1 . TRP A 0 285 . 57.783  23.641  -57.555 1.00 41.64 285 A 1 
ATOM 2150 C CH2 . TRP A 0 285 . 57.019  24.936  -54.105 1.00 41.64 285 A 1 
ATOM 2151 C CZ2 . TRP A 0 285 . 57.801  24.753  -55.259 1.00 41.64 285 A 1 
ATOM 2152 C CZ3 . TRP A 0 285 . 55.722  24.396  -54.044 1.00 41.64 285 A 1 
ATOM 2153 N N   . GLY A 0 286 . 53.729  18.305  -57.951 1.00 46.28 286 A 1 
ATOM 2154 C CA  . GLY A 0 286 . 52.653  17.390  -57.585 1.00 46.28 286 A 1 
ATOM 2155 C C   . GLY A 0 286 . 52.385  17.530  -56.093 1.00 46.28 286 A 1 
ATOM 2156 O O   . GLY A 0 286 . 53.222  17.125  -55.287 1.00 46.28 286 A 1 
ATOM 2157 N N   . LYS A 0 287 . 51.249  18.133  -55.740 1.00 49.90 287 A 1 
ATOM 2158 C CA  . LYS A 0 287 . 50.696  18.084  -54.388 1.00 49.90 287 A 1 
ATOM 2159 C C   . LYS A 0 287 . 49.526  17.111  -54.400 1.00 49.90 287 A 1 
ATOM 2160 C CB  . LYS A 0 287 . 50.238  19.471  -53.922 1.00 49.90 287 A 1 
ATOM 2161 O O   . LYS A 0 287 . 48.524  17.375  -55.059 1.00 49.90 287 A 1 
ATOM 2162 C CG  . LYS A 0 287 . 51.409  20.402  -53.580 1.00 49.90 287 A 1 
ATOM 2163 C CD  . LYS A 0 287 . 50.868  21.616  -52.817 1.00 49.90 287 A 1 
ATOM 2164 C CE  . LYS A 0 287 . 52.004  22.434  -52.198 1.00 49.90 287 A 1 
ATOM 2165 N NZ  . LYS A 0 287 . 51.515  23.158  -50.997 1.00 49.90 287 A 1 
ATOM 2166 N N   . SER A 0 288 . 49.669  16.017  -53.670 1.00 49.61 288 A 1 
ATOM 2167 C CA  . SER A 0 288 . 48.525  15.252  -53.188 1.00 49.61 288 A 1 
ATOM 2168 C C   . SER A 0 288 . 48.328  15.632  -51.728 1.00 49.61 288 A 1 
ATOM 2169 C CB  . SER A 0 288 . 48.732  13.747  -53.368 1.00 49.61 288 A 1 
ATOM 2170 O O   . SER A 0 288 . 49.307  15.781  -50.992 1.00 49.61 288 A 1 
ATOM 2171 O OG  . SER A 0 288 . 48.809  13.430  -54.750 1.00 49.61 288 A 1 
ATOM 2172 N N   . ALA A 0 289 . 47.075  15.851  -51.361 1.00 52.49 289 A 1 
ATOM 2173 C CA  . ALA A 0 289 . 46.636  16.061  -49.995 1.00 52.49 289 A 1 
ATOM 2174 C C   . ALA A 0 289 . 45.215  15.515  -49.876 1.00 52.49 289 A 1 
ATOM 2175 C CB  . ALA A 0 289 . 46.715  17.549  -49.623 1.00 52.49 289 A 1 
ATOM 2176 O O   . ALA A 0 289 . 44.475  15.488  -50.866 1.00 52.49 289 A 1 
ATOM 2177 N N   . SER A 0 290 . 44.870  15.055  -48.692 1.00 51.49 290 A 1 
ATOM 2178 C CA  . SER A 0 290 . 43.581  14.464  -48.366 1.00 51.49 290 A 1 
ATOM 2179 C C   . SER A 0 290 . 43.358  14.620  -46.866 1.00 51.49 290 A 1 
ATOM 2180 C CB  . SER A 0 290 . 43.538  13.010  -48.829 1.00 51.49 290 A 1 
ATOM 2181 O O   . SER A 0 290 . 44.352  14.753  -46.155 1.00 51.49 290 A 1 
ATOM 2182 O OG  . SER A 0 290 . 44.718  12.269  -48.545 1.00 51.49 290 A 1 
ATOM 2183 N N   . ASP A 0 291 . 42.112  14.765  -46.423 1.00 47.77 291 A 1 
ATOM 2184 C CA  . ASP A 0 291 . 41.837  15.397  -45.129 1.00 47.77 291 A 1 
ATOM 2185 C C   . ASP A 0 291 . 40.536  14.934  -44.448 1.00 47.77 291 A 1 
ATOM 2186 C CB  . ASP A 0 291 . 41.896  16.942  -45.276 1.00 47.77 291 A 1 
ATOM 2187 O O   . ASP A 0 291 . 39.481  14.925  -45.078 1.00 47.77 291 A 1 
ATOM 2188 C CG  . ASP A 0 291 . 42.851  17.621  -44.275 1.00 47.77 291 A 1 
ATOM 2189 O OD1 . ASP A 0 291 . 43.044  17.055  -43.178 1.00 47.77 291 A 1 
ATOM 2190 O OD2 . ASP A 0 291 . 43.413  18.702  -44.618 1.00 47.77 291 A 1 
ATOM 2191 N N   . TRP A 0 292 . 40.680  14.690  -43.140 1.00 56.19 292 A 1 
ATOM 2192 C CA  . TRP A 0 292 . 39.695  14.589  -42.051 1.00 56.19 292 A 1 
ATOM 2193 C C   . TRP A 0 292 . 38.775  13.356  -41.921 1.00 56.19 292 A 1 
ATOM 2194 C CB  . TRP A 0 292 . 38.934  15.909  -41.906 1.00 56.19 292 A 1 
ATOM 2195 O O   . TRP A 0 292 . 37.848  13.181  -42.703 1.00 56.19 292 A 1 
ATOM 2196 C CG  . TRP A 0 292 . 38.361  16.130  -40.543 1.00 56.19 292 A 1 
ATOM 2197 C CD1 . TRP A 0 292 . 39.076  16.137  -39.397 1.00 56.19 292 A 1 
ATOM 2198 C CD2 . TRP A 0 292 . 36.967  16.266  -40.134 1.00 56.19 292 A 1 
ATOM 2199 C CE2 . TRP A 0 292 . 36.932  16.465  -38.719 1.00 56.19 292 A 1 
ATOM 2200 C CE3 . TRP A 0 292 . 35.728  16.204  -40.803 1.00 56.19 292 A 1 
ATOM 2201 N NE1 . TRP A 0 292 . 38.242  16.339  -38.319 1.00 56.19 292 A 1 
ATOM 2202 C CH2 . TRP A 0 292 . 34.521  16.598  -38.712 1.00 56.19 292 A 1 
ATOM 2203 C CZ2 . TRP A 0 292 . 35.738  16.660  -38.011 1.00 56.19 292 A 1 
ATOM 2204 C CZ3 . TRP A 0 292 . 34.520  16.360  -40.097 1.00 56.19 292 A 1 
ATOM 2205 N N   . ASP A 0 293 . 39.003  12.615  -40.829 1.00 67.43 293 A 1 
ATOM 2206 C CA  . ASP A 0 293 . 38.246  11.486  -40.253 1.00 67.43 293 A 1 
ATOM 2207 C C   . ASP A 0 293 . 37.625  11.965  -38.909 1.00 67.43 293 A 1 
ATOM 2208 C CB  . ASP A 0 293 . 39.252  10.344  -39.930 1.00 67.43 293 A 1 
ATOM 2209 O O   . ASP A 0 293 . 38.328  12.559  -38.079 1.00 67.43 293 A 1 
ATOM 2210 C CG  . ASP A 0 293 . 39.275  9.069   -40.793 1.00 67.43 293 A 1 
ATOM 2211 O OD1 . ASP A 0 293 . 38.424  8.185   -40.522 1.00 67.43 293 A 1 
ATOM 2212 O OD2 . ASP A 0 293 . 40.297  8.856   -41.498 1.00 67.43 293 A 1 
ATOM 2213 N N   . ALA A 0 294 . 36.350  11.679  -38.620 1.00 76.01 294 A 1 
ATOM 2214 C CA  . ALA A 0 294 . 35.730  11.967  -37.320 1.00 76.01 294 A 1 
ATOM 2215 C C   . ALA A 0 294 . 34.610  10.989  -36.925 1.00 76.01 294 A 1 
ATOM 2216 C CB  . ALA A 0 294 . 35.207  13.406  -37.316 1.00 76.01 294 A 1 
ATOM 2217 O O   . ALA A 0 294 . 33.818  10.531  -37.748 1.00 76.01 294 A 1 
ATOM 2218 N N   . TRP A 0 295 . 34.500  10.712  -35.623 1.00 83.35 295 A 1 
ATOM 2219 C CA  . TRP A 0 295 . 33.432  9.898   -35.030 1.00 83.35 295 A 1 
ATOM 2220 C C   . TRP A 0 295 . 33.065  10.426  -33.637 1.00 83.35 295 A 1 
ATOM 2221 C CB  . TRP A 0 295 . 33.848  8.407   -35.004 1.00 83.35 295 A 1 
ATOM 2222 O O   . TRP A 0 295 . 33.939  10.808  -32.857 1.00 83.35 295 A 1 
ATOM 2223 C CG  . TRP A 0 295 . 33.514  7.632   -33.757 1.00 83.35 295 A 1 
ATOM 2224 C CD1 . TRP A 0 295 . 32.267  7.377   -33.299 1.00 83.35 295 A 1 
ATOM 2225 C CD2 . TRP A 0 295 . 34.423  7.118   -32.733 1.00 83.35 295 A 1 
ATOM 2226 C CE2 . TRP A 0 295 . 33.646  6.658   -31.627 1.00 83.35 295 A 1 
ATOM 2227 C CE3 . TRP A 0 295 . 35.826  7.024   -32.611 1.00 83.35 295 A 1 
ATOM 2228 N NE1 . TRP A 0 295 . 32.339  6.838   -32.029 1.00 83.35 295 A 1 
ATOM 2229 C CH2 . TRP A 0 295 . 35.633  6.110   -30.354 1.00 83.35 295 A 1 
ATOM 2230 C CZ2 . TRP A 0 295 . 34.232  6.173   -30.447 1.00 83.35 295 A 1 
ATOM 2231 C CZ3 . TRP A 0 295 . 36.428  6.526   -31.437 1.00 83.35 295 A 1 
ATOM 2232 N N   . GLY A 0 296 . 31.780  10.380  -33.285 1.00 85.19 296 A 1 
ATOM 2233 C CA  . GLY A 0 296 . 31.347  10.552  -31.902 1.00 85.19 296 A 1 
ATOM 2234 C C   . GLY A 0 296 . 30.081  9.786   -31.528 1.00 85.19 296 A 1 
ATOM 2235 O O   . GLY A 0 296 . 29.483  9.071   -32.342 1.00 85.19 296 A 1 
ATOM 2236 N N   . ARG A 0 297 . 29.743  9.868   -30.241 1.00 88.77 297 A 1 
ATOM 2237 C CA  . ARG A 0 297 . 28.576  9.246   -29.618 1.00 88.77 297 A 1 
ATOM 2238 C C   . ARG A 0 297 . 28.189  9.987   -28.335 1.00 88.77 297 A 1 
ATOM 2239 C CB  . ARG A 0 297 . 28.904  7.775   -29.332 1.00 88.77 297 A 1 
ATOM 2240 O O   . ARG A 0 297 . 29.040  10.145  -27.464 1.00 88.77 297 A 1 
ATOM 2241 C CG  . ARG A 0 297 . 27.718  6.997   -28.756 1.00 88.77 297 A 1 
ATOM 2242 C CD  . ARG A 0 297 . 28.138  5.535   -28.595 1.00 88.77 297 A 1 
ATOM 2243 N NE  . ARG A 0 297 . 26.992  4.692   -28.228 1.00 88.77 297 A 1 
ATOM 2244 N NH1 . ARG A 0 297 . 27.705  3.981   -26.172 1.00 88.77 297 A 1 
ATOM 2245 N NH2 . ARG A 0 297 . 25.719  3.346   -26.921 1.00 88.77 297 A 1 
ATOM 2246 C CZ  . ARG A 0 297 . 26.821  3.998   -27.128 1.00 88.77 297 A 1 
ATOM 2247 N N   . ASP A 0 298 . 26.916  10.340  -28.208 1.00 87.05 298 A 1 
ATOM 2248 C CA  . ASP A 0 298 . 26.278  10.894  -27.002 1.00 87.05 298 A 1 
ATOM 2249 C C   . ASP A 0 298 . 25.364  9.810   -26.380 1.00 87.05 298 A 1 
ATOM 2250 C CB  . ASP A 0 298 . 25.552  12.204  -27.380 1.00 87.05 298 A 1 
ATOM 2251 O O   . ASP A 0 298 . 24.929  8.885   -27.066 1.00 87.05 298 A 1 
ATOM 2252 C CG  . ASP A 0 298 . 25.035  13.052  -26.205 1.00 87.05 298 A 1 
ATOM 2253 O OD1 . ASP A 0 298 . 24.926  12.508  -25.082 1.00 87.05 298 A 1 
ATOM 2254 O OD2 . ASP A 0 298 . 24.713  14.238  -26.446 1.00 87.05 298 A 1 
ATOM 2255 N N   . GLN A 0 299 . 25.140  9.846   -25.066 1.00 90.24 299 A 1 
ATOM 2256 C CA  . GLN A 0 299 . 24.516  8.787   -24.259 1.00 90.24 299 A 1 
ATOM 2257 C C   . GLN A 0 299 . 23.770  9.371   -23.027 1.00 90.24 299 A 1 
ATOM 2258 C CB  . GLN A 0 299 . 25.613  7.765   -23.860 1.00 90.24 299 A 1 
ATOM 2259 O O   . GLN A 0 299 . 24.072  9.016   -21.883 1.00 90.24 299 A 1 
ATOM 2260 C CG  . GLN A 0 299 . 25.934  6.637   -24.856 1.00 90.24 299 A 1 
ATOM 2261 C CD  . GLN A 0 299 . 25.165  5.352   -24.569 1.00 90.24 299 A 1 
ATOM 2262 N NE2 . GLN A 0 299 . 23.867  5.335   -24.770 1.00 90.24 299 A 1 
ATOM 2263 O OE1 . GLN A 0 299 . 25.731  4.308   -24.227 1.00 90.24 299 A 1 
ATOM 2264 N N   . ASP A 0 300 . 22.783  10.256  -23.229 1.00 91.77 300 A 1 
ATOM 2265 C CA  . ASP A 0 300 . 21.967  10.838  -22.139 1.00 91.77 300 A 1 
ATOM 2266 C C   . ASP A 0 300 . 20.997  9.801   -21.520 1.00 91.77 300 A 1 
ATOM 2267 C CB  . ASP A 0 300 . 21.235  12.126  -22.613 1.00 91.77 300 A 1 
ATOM 2268 O O   . ASP A 0 300 . 20.194  9.156   -22.199 1.00 91.77 300 A 1 
ATOM 2269 C CG  . ASP A 0 300 . 20.474  12.911  -21.510 1.00 91.77 300 A 1 
ATOM 2270 O OD1 . ASP A 0 300 . 20.754  12.719  -20.302 1.00 91.77 300 A 1 
ATOM 2271 O OD2 . ASP A 0 300 . 19.505  13.669  -21.807 1.00 91.77 300 A 1 
ATOM 2272 N N   . TYR A 0 301 . 21.012  9.643   -20.193 1.00 95.41 301 A 1 
ATOM 2273 C CA  . TYR A 0 301 . 20.062  8.809   -19.445 1.00 95.41 301 A 1 
ATOM 2274 C C   . TYR A 0 301 . 19.421  9.581   -18.296 1.00 95.41 301 A 1 
ATOM 2275 C CB  . TYR A 0 301 . 20.724  7.524   -18.929 1.00 95.41 301 A 1 
ATOM 2276 O O   . TYR A 0 301 . 20.088  10.074  -17.383 1.00 95.41 301 A 1 
ATOM 2277 C CG  . TYR A 0 301 . 19.811  6.662   -18.059 1.00 95.41 301 A 1 
ATOM 2278 C CD1 . TYR A 0 301 . 19.806  6.809   -16.655 1.00 95.41 301 A 1 
ATOM 2279 C CD2 . TYR A 0 301 . 18.946  5.730   -18.660 1.00 95.41 301 A 1 
ATOM 2280 C CE1 . TYR A 0 301 . 18.948  6.022   -15.855 1.00 95.41 301 A 1 
ATOM 2281 C CE2 . TYR A 0 301 . 18.098  4.931   -17.866 1.00 95.41 301 A 1 
ATOM 2282 O OH  . TYR A 0 301 . 17.266  4.287   -15.709 1.00 95.41 301 A 1 
ATOM 2283 C CZ  . TYR A 0 301 . 18.095  5.070   -16.461 1.00 95.41 301 A 1 
ATOM 2284 N N   . ALA A 0 302 . 18.088  9.586   -18.257 1.00 96.32 302 A 1 
ATOM 2285 C CA  . ALA A 0 302 . 17.311  10.285  -17.246 1.00 96.32 302 A 1 
ATOM 2286 C C   . ALA A 0 302 . 16.205  9.408   -16.655 1.00 96.32 302 A 1 
ATOM 2287 C CB  . ALA A 0 302 . 16.754  11.562  -17.887 1.00 96.32 302 A 1 
ATOM 2288 O O   . ALA A 0 302 . 15.237  9.086   -17.333 1.00 96.32 302 A 1 
ATOM 2289 N N   . GLU A 0 303 . 16.274  9.105   -15.359 1.00 97.72 303 A 1 
ATOM 2290 C CA  . GLU A 0 303 . 15.206  8.399   -14.642 1.00 97.72 303 A 1 
ATOM 2291 C C   . GLU A 0 303 . 14.729  9.224   -13.445 1.00 97.72 303 A 1 
ATOM 2292 C CB  . GLU A 0 303 . 15.693  7.009   -14.215 1.00 97.72 303 A 1 
ATOM 2293 O O   . GLU A 0 303 . 15.530  9.609   -12.596 1.00 97.72 303 A 1 
ATOM 2294 C CG  . GLU A 0 303 . 14.556  6.062   -13.789 1.00 97.72 303 A 1 
ATOM 2295 C CD  . GLU A 0 303 . 15.065  4.809   -13.057 1.00 97.72 303 A 1 
ATOM 2296 O OE1 . GLU A 0 303 . 14.235  4.070   -12.476 1.00 97.72 303 A 1 
ATOM 2297 O OE2 . GLU A 0 303 . 16.297  4.608   -12.937 1.00 97.72 303 A 1 
ATOM 2298 N N   . ASP A 0 304 . 13.425  9.472   -13.356 1.00 97.68 304 A 1 
ATOM 2299 C CA  . ASP A 0 304 . 12.768  10.074  -12.197 1.00 97.68 304 A 1 
ATOM 2300 C C   . ASP A 0 304 . 11.713  9.093   -11.669 1.00 97.68 304 A 1 
ATOM 2301 C CB  . ASP A 0 304 . 12.139  11.430  -12.568 1.00 97.68 304 A 1 
ATOM 2302 O O   . ASP A 0 304 . 10.765  8.757   -12.377 1.00 97.68 304 A 1 
ATOM 2303 C CG  . ASP A 0 304 . 13.151  12.479  -13.041 1.00 97.68 304 A 1 
ATOM 2304 O OD1 . ASP A 0 304 . 14.217  12.660  -12.408 1.00 97.68 304 A 1 
ATOM 2305 O OD2 . ASP A 0 304 . 12.899  13.176  -14.047 1.00 97.68 304 A 1 
ATOM 2306 N N   . VAL A 0 305 . 11.870  8.630   -10.429 1.00 97.15 305 A 1 
ATOM 2307 C CA  . VAL A 0 305 . 10.934  7.733   -9.731  1.00 97.15 305 A 1 
ATOM 2308 C C   . VAL A 0 305 . 10.414  8.414   -8.475  1.00 97.15 305 A 1 
ATOM 2309 C CB  . VAL A 0 305 . 11.588  6.387   -9.354  1.00 97.15 305 A 1 
ATOM 2310 O O   . VAL A 0 305 . 11.206  8.919   -7.678  1.00 97.15 305 A 1 
ATOM 2311 C CG1 . VAL A 0 305 . 10.594  5.431   -8.674  1.00 97.15 305 A 1 
ATOM 2312 C CG2 . VAL A 0 305 . 12.115  5.662   -10.591 1.00 97.15 305 A 1 
ATOM 2313 N N   . SER A 0 306 . 9.105   8.349   -8.250  1.00 96.81 306 A 1 
ATOM 2314 C CA  . SER A 0 306 . 8.453   8.751   -7.002  1.00 96.81 306 A 1 
ATOM 2315 C C   . SER A 0 306 . 7.454   7.696   -6.533  1.00 96.81 306 A 1 
ATOM 2316 C CB  . SER A 0 306 . 7.771   10.116  -7.142  1.00 96.81 306 A 1 
ATOM 2317 O O   . SER A 0 306 . 6.747   7.092   -7.338  1.00 96.81 306 A 1 
ATOM 2318 O OG  . SER A 0 306 . 6.861   10.129  -8.222  1.00 96.81 306 A 1 
ATOM 2319 N N   . TYR A 0 307 . 7.372   7.498   -5.222  1.00 97.41 307 A 1 
ATOM 2320 C CA  . TYR A 0 307 . 6.361   6.684   -4.557  1.00 97.41 307 A 1 
ATOM 2321 C C   . TYR A 0 307 . 5.926   7.382   -3.266  1.00 97.41 307 A 1 
ATOM 2322 C CB  . TYR A 0 307 . 6.914   5.274   -4.299  1.00 97.41 307 A 1 
ATOM 2323 O O   . TYR A 0 307 . 6.768   7.725   -2.434  1.00 97.41 307 A 1 
ATOM 2324 C CG  . TYR A 0 307 . 6.135   4.435   -3.299  1.00 97.41 307 A 1 
ATOM 2325 C CD1 . TYR A 0 307 . 6.482   4.509   -1.936  1.00 97.41 307 A 1 
ATOM 2326 C CD2 . TYR A 0 307 . 5.092   3.578   -3.710  1.00 97.41 307 A 1 
ATOM 2327 C CE1 . TYR A 0 307 . 5.815   3.714   -0.989  1.00 97.41 307 A 1 
ATOM 2328 C CE2 . TYR A 0 307 . 4.423   2.771   -2.763  1.00 97.41 307 A 1 
ATOM 2329 O OH  . TYR A 0 307 . 4.219   2.041   -0.456  1.00 97.41 307 A 1 
ATOM 2330 C CZ  . TYR A 0 307 . 4.797   2.830   -1.402  1.00 97.41 307 A 1 
ATOM 2331 N N   . ASP A 0 308 . 4.619   7.539   -3.083  1.00 96.28 308 A 1 
ATOM 2332 C CA  . ASP A 0 308 . 3.995   8.138   -1.905  1.00 96.28 308 A 1 
ATOM 2333 C C   . ASP A 0 308 . 2.878   7.221   -1.389  1.00 96.28 308 A 1 
ATOM 2334 C CB  . ASP A 0 308 . 3.445   9.540   -2.223  1.00 96.28 308 A 1 
ATOM 2335 O O   . ASP A 0 308 . 2.021   6.759   -2.144  1.00 96.28 308 A 1 
ATOM 2336 C CG  . ASP A 0 308 . 4.521   10.630  -2.199  1.00 96.28 308 A 1 
ATOM 2337 O OD1 . ASP A 0 308 . 4.772   11.168  -1.091  1.00 96.28 308 A 1 
ATOM 2338 O OD2 . ASP A 0 308 . 5.078   10.935  -3.274  1.00 96.28 308 A 1 
ATOM 2339 N N   . LYS A 0 309 . 2.875   6.974   -0.078  1.00 96.59 309 A 1 
ATOM 2340 C CA  . LYS A 0 309 . 1.894   6.143   0.623   1.00 96.59 309 A 1 
ATOM 2341 C C   . LYS A 0 309 . 1.369   6.890   1.843   1.00 96.59 309 A 1 
ATOM 2342 C CB  . LYS A 0 309 . 2.557   4.813   0.992   1.00 96.59 309 A 1 
ATOM 2343 O O   . LYS A 0 309 . 2.032   6.961   2.882   1.00 96.59 309 A 1 
ATOM 2344 C CG  . LYS A 0 309 . 1.564   3.741   1.469   1.00 96.59 309 A 1 
ATOM 2345 C CD  . LYS A 0 309 . 2.313   2.671   2.284   1.00 96.59 309 A 1 
ATOM 2346 C CE  . LYS A 0 309 . 1.689   1.273   2.217   1.00 96.59 309 A 1 
ATOM 2347 N NZ  . LYS A 0 309 . 1.778   0.697   0.856   1.00 96.59 309 A 1 
ATOM 2348 N N   . THR A 0 310 . 0.159   7.424   1.732   1.00 95.31 310 A 1 
ATOM 2349 C CA  . THR A 0 310 . -0.526  8.156   2.803   1.00 95.31 310 A 1 
ATOM 2350 C C   . THR A 0 310 . -1.615  7.283   3.410   1.00 95.31 310 A 1 
ATOM 2351 C CB  . THR A 0 310 . -1.168  9.454   2.287   1.00 95.31 310 A 1 
ATOM 2352 O O   . THR A 0 310 . -2.477  6.790   2.691   1.00 95.31 310 A 1 
ATOM 2353 C CG2 . THR A 0 310 . -1.551  10.389  3.435   1.00 95.31 310 A 1 
ATOM 2354 O OG1 . THR A 0 310 . -0.320  10.174  1.432   1.00 95.31 310 A 1 
ATOM 2355 N N   . LEU A 0 311 . -1.649  7.142   4.735   1.00 95.51 311 A 1 
ATOM 2356 C CA  . LEU A 0 311 . -2.777  6.557   5.467   1.00 95.51 311 A 1 
ATOM 2357 C C   . LEU A 0 311 . -3.266  7.551   6.522   1.00 95.51 311 A 1 
ATOM 2358 C CB  . LEU A 0 311 . -2.406  5.215   6.131   1.00 95.51 311 A 1 
ATOM 2359 O O   . LEU A 0 311 . -2.467  8.139   7.252   1.00 95.51 311 A 1 
ATOM 2360 C CG  . LEU A 0 311 . -1.678  4.174   5.259   1.00 95.51 311 A 1 
ATOM 2361 C CD1 . LEU A 0 311 . -1.211  3.009   6.135   1.00 95.51 311 A 1 
ATOM 2362 C CD2 . LEU A 0 311 . -2.588  3.601   4.177   1.00 95.51 311 A 1 
ATOM 2363 N N   . ALA A 0 312 . -4.581  7.689   6.651   1.00 95.20 312 A 1 
ATOM 2364 C CA  . ALA A 0 312 . -5.225  8.465   7.700   1.00 95.20 312 A 1 
ATOM 2365 C C   . ALA A 0 312 . -6.386  7.676   8.315   1.00 95.20 312 A 1 
ATOM 2366 C CB  . ALA A 0 312 . -5.679  9.813   7.132   1.00 95.20 312 A 1 
ATOM 2367 O O   . ALA A 0 312 . -7.141  6.994   7.618   1.00 95.20 312 A 1 
ATOM 2368 N N   . LYS A 0 313 . -6.551  7.778   9.633   1.00 95.20 313 A 1 
ATOM 2369 C CA  . LYS A 0 313 . -7.722  7.274   10.362  1.00 95.20 313 A 1 
ATOM 2370 C C   . LYS A 0 313 . -8.119  8.279   11.430  1.00 95.20 313 A 1 
ATOM 2371 C CB  . LYS A 0 313 . -7.465  5.896   10.999  1.00 95.20 313 A 1 
ATOM 2372 O O   . LYS A 0 313 . -7.244  8.804   12.117  1.00 95.20 313 A 1 
ATOM 2373 C CG  . LYS A 0 313 . -6.998  4.832   9.997   1.00 95.20 313 A 1 
ATOM 2374 C CD  . LYS A 0 313 . -6.801  3.476   10.680  1.00 95.20 313 A 1 
ATOM 2375 C CE  . LYS A 0 313 . -6.282  2.477   9.640   1.00 95.20 313 A 1 
ATOM 2376 N NZ  . LYS A 0 313 . -6.109  1.122   10.217  1.00 95.20 313 A 1 
ATOM 2377 N N   . SER A 0 314 . -9.413  8.498   11.596  1.00 93.16 314 A 1 
ATOM 2378 C CA  . SER A 0 314 . -9.980  9.320   12.661  1.00 93.16 314 A 1 
ATOM 2379 C C   . SER A 0 314 . -11.213 8.646   13.242  1.00 93.16 314 A 1 
ATOM 2380 C CB  . SER A 0 314 . -10.328 10.723  12.157  1.00 93.16 314 A 1 
ATOM 2381 O O   . SER A 0 314 . -12.097 8.235   12.489  1.00 93.16 314 A 1 
ATOM 2382 O OG  . SER A 0 314 . -11.240 10.652  11.083  1.00 93.16 314 A 1 
ATOM 2383 N N   . TYR A 0 315 . -11.283 8.586   14.563  1.00 91.67 315 A 1 
ATOM 2384 C CA  . TYR A 0 315 . -12.471 8.208   15.316  1.00 91.67 315 A 1 
ATOM 2385 C C   . TYR A 0 315 . -12.898 9.419   16.139  1.00 91.67 315 A 1 
ATOM 2386 C CB  . TYR A 0 315 . -12.176 6.994   16.206  1.00 91.67 315 A 1 
ATOM 2387 O O   . TYR A 0 315 . -12.038 10.083  16.718  1.00 91.67 315 A 1 
ATOM 2388 C CG  . TYR A 0 315 . -11.530 5.834   15.472  1.00 91.67 315 A 1 
ATOM 2389 C CD1 . TYR A 0 315 . -12.326 4.874   14.819  1.00 91.67 315 A 1 
ATOM 2390 C CD2 . TYR A 0 315 . -10.126 5.732   15.430  1.00 91.67 315 A 1 
ATOM 2391 C CE1 . TYR A 0 315 . -11.721 3.807   14.125  1.00 91.67 315 A 1 
ATOM 2392 C CE2 . TYR A 0 315 . -9.515  4.662   14.752  1.00 91.67 315 A 1 
ATOM 2393 O OH  . TYR A 0 315 . -9.707  2.655   13.472  1.00 91.67 315 A 1 
ATOM 2394 C CZ  . TYR A 0 315 . -10.315 3.698   14.100  1.00 91.67 315 A 1 
ATOM 2395 N N   . ALA A 0 316 . -14.192 9.701   16.171  1.00 90.36 316 A 1 
ATOM 2396 C CA  . ALA A 0 316 . -14.788 10.726  17.012  1.00 90.36 316 A 1 
ATOM 2397 C C   . ALA A 0 316 . -16.091 10.200  17.620  1.00 90.36 316 A 1 
ATOM 2398 C CB  . ALA A 0 316 . -15.014 11.997  16.184  1.00 90.36 316 A 1 
ATOM 2399 O O   . ALA A 0 316 . -16.761 9.390   16.973  1.00 90.36 316 A 1 
ATOM 2400 N N   . ALA A 0 317 . -16.435 10.669  18.813  1.00 89.09 317 A 1 
ATOM 2401 C CA  . ALA A 0 317 . -17.767 10.552  19.402  1.00 89.09 317 A 1 
ATOM 2402 C C   . ALA A 0 317 . -18.085 11.848  20.162  1.00 89.09 317 A 1 
ATOM 2403 C CB  . ALA A 0 317 . -17.844 9.312   20.300  1.00 89.09 317 A 1 
ATOM 2404 O O   . ALA A 0 317 . -17.168 12.471  20.705  1.00 89.09 317 A 1 
ATOM 2405 N N   . GLU A 0 318 . -19.349 12.275  20.174  1.00 86.00 318 A 1 
ATOM 2406 C CA  . GLU A 0 318 . -19.765 13.496  20.889  1.00 86.00 318 A 1 
ATOM 2407 C C   . GLU A 0 318 . -19.730 13.331  22.418  1.00 86.00 318 A 1 
ATOM 2408 C CB  . GLU A 0 318 . -21.140 13.968  20.385  1.00 86.00 318 A 1 
ATOM 2409 O O   . GLU A 0 318 . -19.496 14.310  23.123  1.00 86.00 318 A 1 
ATOM 2410 C CG  . GLU A 0 318 . -21.014 14.613  18.994  1.00 86.00 318 A 1 
ATOM 2411 C CD  . GLU A 0 318 . -22.357 15.084  18.414  1.00 86.00 318 A 1 
ATOM 2412 O OE1 . GLU A 0 318 . -22.418 16.239  17.928  1.00 86.00 318 A 1 
ATOM 2413 O OE2 . GLU A 0 318 . -23.293 14.252  18.350  1.00 86.00 318 A 1 
ATOM 2414 N N   . SER A 0 319 . -19.846 12.094  22.907  1.00 83.56 319 A 1 
ATOM 2415 C CA  . SER A 0 319 . -19.608 11.687  24.294  1.00 83.56 319 A 1 
ATOM 2416 C C   . SER A 0 319 . -19.082 10.244  24.353  1.00 83.56 319 A 1 
ATOM 2417 C CB  . SER A 0 319 . -20.904 11.801  25.109  1.00 83.56 319 A 1 
ATOM 2418 O O   . SER A 0 319 . -19.130 9.501   23.364  1.00 83.56 319 A 1 
ATOM 2419 O OG  . SER A 0 319 . -21.841 10.845  24.654  1.00 83.56 319 A 1 
ATOM 2420 N N   . TYR A 0 320 . -18.582 9.834   25.516  1.00 82.38 320 A 1 
ATOM 2421 C CA  . TYR A 0 320 . -18.473 8.426   25.896  1.00 82.38 320 A 1 
ATOM 2422 C C   . TYR A 0 320 . -18.725 8.273   27.395  1.00 82.38 320 A 1 
ATOM 2423 C CB  . TYR A 0 320 . -17.101 7.848   25.516  1.00 82.38 320 A 1 
ATOM 2424 O O   . TYR A 0 320 . -17.892 8.686   28.207  1.00 82.38 320 A 1 
ATOM 2425 C CG  . TYR A 0 320 . -16.812 6.478   26.123  1.00 82.38 320 A 1 
ATOM 2426 C CD1 . TYR A 0 320 . -15.707 6.308   26.979  1.00 82.38 320 A 1 
ATOM 2427 C CD2 . TYR A 0 320 . -17.679 5.391   25.894  1.00 82.38 320 A 1 
ATOM 2428 C CE1 . TYR A 0 320 . -15.470 5.072   27.613  1.00 82.38 320 A 1 
ATOM 2429 C CE2 . TYR A 0 320 . -17.413 4.135   26.476  1.00 82.38 320 A 1 
ATOM 2430 O OH  . TYR A 0 320 . -16.056 2.768   27.919  1.00 82.38 320 A 1 
ATOM 2431 C CZ  . TYR A 0 320 . -16.315 3.976   27.346  1.00 82.38 320 A 1 
ATOM 2432 N N   . ASP A 0 321 . -19.835 7.622   27.730  1.00 84.60 321 A 1 
ATOM 2433 C CA  . ASP A 0 321 . -20.204 7.264   29.093  1.00 84.60 321 A 1 
ATOM 2434 C C   . ASP A 0 321 . -19.999 5.764   29.332  1.00 84.60 321 A 1 
ATOM 2435 C CB  . ASP A 0 321 . -21.656 7.662   29.387  1.00 84.60 321 A 1 
ATOM 2436 O O   . ASP A 0 321 . -20.386 4.919   28.524  1.00 84.60 321 A 1 
ATOM 2437 C CG  . ASP A 0 321 . -21.903 9.172   29.443  1.00 84.60 321 A 1 
ATOM 2438 O OD1 . ASP A 0 321 . -20.954 9.916   29.777  1.00 84.60 321 A 1 
ATOM 2439 O OD2 . ASP A 0 321 . -23.074 9.551   29.225  1.00 84.60 321 A 1 
ATOM 2440 N N   . GLU A 0 322 . -19.429 5.428   30.485  1.00 86.60 322 A 1 
ATOM 2441 C CA  . GLU A 0 322 . -19.325 4.079   31.042  1.00 86.60 322 A 1 
ATOM 2442 C C   . GLU A 0 322 . -19.826 4.127   32.485  1.00 86.60 322 A 1 
ATOM 2443 C CB  . GLU A 0 322 . -17.864 3.601   30.923  1.00 86.60 322 A 1 
ATOM 2444 O O   . GLU A 0 322 . -19.271 4.862   33.299  1.00 86.60 322 A 1 
ATOM 2445 C CG  . GLU A 0 322 . -17.521 2.310   31.693  1.00 86.60 322 A 1 
ATOM 2446 C CD  . GLU A 0 322 . -16.189 1.666   31.249  1.00 86.60 322 A 1 
ATOM 2447 O OE1 . GLU A 0 322 . -16.004 0.446   31.479  1.00 86.60 322 A 1 
ATOM 2448 O OE2 . GLU A 0 322 . -15.417 2.248   30.446  1.00 86.60 322 A 1 
ATOM 2449 N N   . TRP A 0 323 . -20.878 3.375   32.808  1.00 86.23 323 A 1 
ATOM 2450 C CA  . TRP A 0 323 . -21.552 3.443   34.106  1.00 86.23 323 A 1 
ATOM 2451 C C   . TRP A 0 323 . -21.914 2.061   34.654  1.00 86.23 323 A 1 
ATOM 2452 C CB  . TRP A 0 323 . -22.775 4.368   34.010  1.00 86.23 323 A 1 
ATOM 2453 O O   . TRP A 0 323 . -22.148 1.111   33.907  1.00 86.23 323 A 1 
ATOM 2454 C CG  . TRP A 0 323 . -23.797 4.017   32.967  1.00 86.23 323 A 1 
ATOM 2455 C CD1 . TRP A 0 323 . -23.861 4.546   31.723  1.00 86.23 323 A 1 
ATOM 2456 C CD2 . TRP A 0 323 . -24.904 3.065   33.049  1.00 86.23 323 A 1 
ATOM 2457 C CE2 . TRP A 0 323 . -25.611 3.085   31.808  1.00 86.23 323 A 1 
ATOM 2458 C CE3 . TRP A 0 323 . -25.378 2.182   34.044  1.00 86.23 323 A 1 
ATOM 2459 N NE1 . TRP A 0 323 . -24.929 4.003   31.036  1.00 86.23 323 A 1 
ATOM 2460 C CH2 . TRP A 0 323 . -27.166 1.391   32.576  1.00 86.23 323 A 1 
ATOM 2461 C CZ2 . TRP A 0 323 . -26.729 2.269   31.567  1.00 86.23 323 A 1 
ATOM 2462 C CZ3 . TRP A 0 323 . -26.492 1.354   33.811  1.00 86.23 323 A 1 
ATOM 2463 N N   . ASP A 0 324 . -21.962 1.969   35.979  1.00 86.14 324 A 1 
ATOM 2464 C CA  . ASP A 0 324 . -22.246 0.765   36.756  1.00 86.14 324 A 1 
ATOM 2465 C C   . ASP A 0 324 . -23.155 1.128   37.944  1.00 86.14 324 A 1 
ATOM 2466 C CB  . ASP A 0 324 . -20.913 0.146   37.208  1.00 86.14 324 A 1 
ATOM 2467 O O   . ASP A 0 324 . -22.991 2.180   38.570  1.00 86.14 324 A 1 
ATOM 2468 C CG  . ASP A 0 324 . -21.064 -1.314  37.640  1.00 86.14 324 A 1 
ATOM 2469 O OD1 . ASP A 0 324 . -21.497 -1.541  38.788  1.00 86.14 324 A 1 
ATOM 2470 O OD2 . ASP A 0 324 . -20.709 -2.192  36.820  1.00 86.14 324 A 1 
ATOM 2471 N N   . ASN A 0 325 . -24.149 0.291   38.224  1.00 84.55 325 A 1 
ATOM 2472 C CA  . ASN A 0 325 . -25.130 0.453   39.293  1.00 84.55 325 A 1 
ATOM 2473 C C   . ASN A 0 325 . -25.412 -0.920  39.912  1.00 84.55 325 A 1 
ATOM 2474 C CB  . ASN A 0 325 . -26.402 1.096   38.696  1.00 84.55 325 A 1 
ATOM 2475 O O   . ASN A 0 325 . -26.099 -1.741  39.295  1.00 84.55 325 A 1 
ATOM 2476 C CG  . ASN A 0 325 . -27.568 1.239   39.669  1.00 84.55 325 A 1 
ATOM 2477 N ND2 . ASN A 0 325 . -28.181 0.156   40.095  1.00 84.55 325 A 1 
ATOM 2478 O OD1 . ASN A 0 325 . -27.978 2.340   40.002  1.00 84.55 325 A 1 
ATOM 2479 N N   . ALA A 0 326 . -24.977 -1.124  41.151  1.00 83.15 326 A 1 
ATOM 2480 C CA  . ALA A 0 326 . -25.382 -2.249  41.984  1.00 83.15 326 A 1 
ATOM 2481 C C   . ALA A 0 326 . -26.314 -1.766  43.105  1.00 83.15 326 A 1 
ATOM 2482 C CB  . ALA A 0 326 . -24.137 -2.973  42.503  1.00 83.15 326 A 1 
ATOM 2483 O O   . ALA A 0 326 . -26.004 -0.799  43.802  1.00 83.15 326 A 1 
ATOM 2484 N N   . ASP A 0 327 . -27.432 -2.464  43.247  1.00 78.72 327 A 1 
ATOM 2485 C CA  . ASP A 0 327 . -28.506 -2.285  44.221  1.00 78.72 327 A 1 
ATOM 2486 C C   . ASP A 0 327 . -28.578 -3.609  45.002  1.00 78.72 327 A 1 
ATOM 2487 C CB  . ASP A 0 327 . -29.769 -1.937  43.415  1.00 78.72 327 A 1 
ATOM 2488 O O   . ASP A 0 327 . -28.909 -4.667  44.457  1.00 78.72 327 A 1 
ATOM 2489 C CG  . ASP A 0 327 . -31.083 -1.811  44.191  1.00 78.72 327 A 1 
ATOM 2490 O OD1 . ASP A 0 327 . -31.174 -2.380  45.301  1.00 78.72 327 A 1 
ATOM 2491 O OD2 . ASP A 0 327 . -32.008 -1.194  43.603  1.00 78.72 327 A 1 
ATOM 2492 N N   . ASP A 0 328 . -28.088 -3.572  46.242  1.00 79.97 328 A 1 
ATOM 2493 C CA  . ASP A 0 328 . -27.805 -4.748  47.075  1.00 79.97 328 A 1 
ATOM 2494 C C   . ASP A 0 328 . -28.763 -4.782  48.291  1.00 79.97 328 A 1 
ATOM 2495 C CB  . ASP A 0 328 . -26.288 -4.753  47.398  1.00 79.97 328 A 1 
ATOM 2496 O O   . ASP A 0 328 . -28.374 -5.152  49.406  1.00 79.97 328 A 1 
ATOM 2497 C CG  . ASP A 0 328 . -25.645 -6.141  47.499  1.00 79.97 328 A 1 
ATOM 2498 O OD1 . ASP A 0 328 . -25.400 -6.783  46.455  1.00 79.97 328 A 1 
ATOM 2499 O OD2 . ASP A 0 328 . -25.362 -6.599  48.642  1.00 79.97 328 A 1 
ATOM 2500 N N   . ASP A 0 329 . -30.001 -4.319  48.106  1.00 76.67 329 A 1 
ATOM 2501 C CA  . ASP A 0 329 . -30.976 -4.030  49.162  1.00 76.67 329 A 1 
ATOM 2502 C C   . ASP A 0 329 . -31.445 -5.251  49.975  1.00 76.67 329 A 1 
ATOM 2503 C CB  . ASP A 0 329 . -32.168 -3.239  48.579  1.00 76.67 329 A 1 
ATOM 2504 O O   . ASP A 0 329 . -31.389 -6.415  49.559  1.00 76.67 329 A 1 
ATOM 2505 C CG  . ASP A 0 329 . -32.164 -1.773  49.017  1.00 76.67 329 A 1 
ATOM 2506 O OD1 . ASP A 0 329 . -31.054 -1.192  49.107  1.00 76.67 329 A 1 
ATOM 2507 O OD2 . ASP A 0 329 . -33.248 -1.296  49.433  1.00 76.67 329 A 1 
ATOM 2508 N N   . LYS A 0 330 . -31.831 -5.000  51.237  1.00 70.88 330 A 1 
ATOM 2509 C CA  . LYS A 0 330 . -32.303 -6.041  52.172  1.00 70.88 330 A 1 
ATOM 2510 C C   . LYS A 0 330 . -33.374 -5.491  53.104  1.00 70.88 330 A 1 
ATOM 2511 C CB  . LYS A 0 330 . -31.128 -6.646  52.977  1.00 70.88 330 A 1 
ATOM 2512 O O   . LYS A 0 330 . -33.084 -4.675  53.981  1.00 70.88 330 A 1 
ATOM 2513 C CG  . LYS A 0 330 . -30.058 -7.254  52.056  1.00 70.88 330 A 1 
ATOM 2514 C CD  . LYS A 0 330 . -28.789 -7.792  52.717  1.00 70.88 330 A 1 
ATOM 2515 C CE  . LYS A 0 330 . -27.798 -8.263  51.624  1.00 70.88 330 A 1 
ATOM 2516 N NZ  . LYS A 0 330 . -27.382 -7.182  50.678  1.00 70.88 330 A 1 
ATOM 2517 N N   . TRP A 0 331 . -34.593 -6.022  53.012  1.00 66.89 331 A 1 
ATOM 2518 C CA  . TRP A 0 331 . -35.721 -5.645  53.872  1.00 66.89 331 A 1 
ATOM 2519 C C   . TRP A 0 331 . -36.197 -6.773  54.800  1.00 66.89 331 A 1 
ATOM 2520 C CB  . TRP A 0 331 . -36.862 -5.073  53.023  1.00 66.89 331 A 1 
ATOM 2521 O O   . TRP A 0 331 . -36.363 -7.934  54.420  1.00 66.89 331 A 1 
ATOM 2522 C CG  . TRP A 0 331 . -37.237 -5.870  51.813  1.00 66.89 331 A 1 
ATOM 2523 C CD1 . TRP A 0 331 . -36.712 -5.675  50.586  1.00 66.89 331 A 1 
ATOM 2524 C CD2 . TRP A 0 331 . -38.177 -6.981  51.661  1.00 66.89 331 A 1 
ATOM 2525 C CE2 . TRP A 0 331 . -38.173 -7.394  50.292  1.00 66.89 331 A 1 
ATOM 2526 C CE3 . TRP A 0 331 . -39.031 -7.684  52.544  1.00 66.89 331 A 1 
ATOM 2527 N NE1 . TRP A 0 331 . -37.247 -6.570  49.692  1.00 66.89 331 A 1 
ATOM 2528 C CH2 . TRP A 0 331 . -39.832 -9.110  50.727  1.00 66.89 331 A 1 
ATOM 2529 C CZ2 . TRP A 0 331 . -38.986 -8.438  49.825  1.00 66.89 331 A 1 
ATOM 2530 C CZ3 . TRP A 0 331 . -39.851 -8.736  52.084  1.00 66.89 331 A 1 
ATOM 2531 N N   . GLY A 0 332 . -36.481 -6.406  56.053  1.00 63.22 332 A 1 
ATOM 2532 C CA  . GLY A 0 332 . -37.147 -7.262  57.036  1.00 63.22 332 A 1 
ATOM 2533 C C   . GLY A 0 332 . -38.631 -6.916  57.170  1.00 63.22 332 A 1 
ATOM 2534 O O   . GLY A 0 332 . -38.978 -5.910  57.790  1.00 63.22 332 A 1 
ATOM 2535 N N   . ALA A 0 333 . -39.518 -7.763  56.649  1.00 57.82 333 A 1 
ATOM 2536 C CA  . ALA A 0 333 . -40.964 -7.595  56.777  1.00 57.82 333 A 1 
ATOM 2537 C C   . ALA A 0 333 . -41.498 -8.227  58.079  1.00 57.82 333 A 1 
ATOM 2538 C CB  . ALA A 0 333 . -41.653 -8.136  55.520  1.00 57.82 333 A 1 
ATOM 2539 O O   . ALA A 0 333 . -41.194 -9.375  58.418  1.00 57.82 333 A 1 
ATOM 2540 N N   . GLN A 0 334 . -42.341 -7.480  58.802  1.00 56.46 334 A 1 
ATOM 2541 C CA  . GLN A 0 334 . -42.953 -7.908  60.066  1.00 56.46 334 A 1 
ATOM 2542 C C   . GLN A 0 334 . -44.484 -7.802  60.000  1.00 56.46 334 A 1 
ATOM 2543 C CB  . GLN A 0 334 . -42.335 -7.110  61.229  1.00 56.46 334 A 1 
ATOM 2544 O O   . GLN A 0 334 . -45.071 -6.756  60.287  1.00 56.46 334 A 1 
ATOM 2545 C CG  . GLN A 0 334 . -42.841 -7.610  62.594  1.00 56.46 334 A 1 
ATOM 2546 C CD  . GLN A 0 334 . -42.208 -6.888  63.782  1.00 56.46 334 A 1 
ATOM 2547 N NE2 . GLN A 0 334 . -42.865 -6.864  64.922  1.00 56.46 334 A 1 
ATOM 2548 O OE1 . GLN A 0 334 . -41.119 -6.345  63.739  1.00 56.46 334 A 1 
ATOM 2549 N N   . ALA A 0 335 . -45.136 -8.908  59.642  1.00 50.20 335 A 1 
ATOM 2550 C CA  . ALA A 0 335 . -46.590 -9.029  59.675  1.00 50.20 335 A 1 
ATOM 2551 C C   . ALA A 0 335 . -47.105 -9.310  61.099  1.00 50.20 335 A 1 
ATOM 2552 C CB  . ALA A 0 335 . -47.017 -10.119 58.689  1.00 50.20 335 A 1 
ATOM 2553 O O   . ALA A 0 335 . -46.434 -9.954  61.907  1.00 50.20 335 A 1 
ATOM 2554 N N   . TRP A 0 336 . -48.323 -8.849  61.390  1.00 46.65 336 A 1 
ATOM 2555 C CA  . TRP A 0 336 . -49.027 -9.109  62.647  1.00 46.65 336 A 1 
ATOM 2556 C C   . TRP A 0 336 . -50.271 -9.956  62.363  1.00 46.65 336 A 1 
ATOM 2557 C CB  . TRP A 0 336 . -49.420 -7.785  63.324  1.00 46.65 336 A 1 
ATOM 2558 O O   . TRP A 0 336 . -51.211 -9.469  61.734  1.00 46.65 336 A 1 
ATOM 2559 C CG  . TRP A 0 336 . -48.315 -6.909  63.843  1.00 46.65 336 A 1 
ATOM 2560 C CD1 . TRP A 0 336 . -47.405 -6.247  63.089  1.00 46.65 336 A 1 
ATOM 2561 C CD2 . TRP A 0 336 . -48.016 -6.544  65.229  1.00 46.65 336 A 1 
ATOM 2562 C CE2 . TRP A 0 336 . -46.927 -5.618  65.230  1.00 46.65 336 A 1 
ATOM 2563 C CE3 . TRP A 0 336 . -48.543 -6.912  66.488  1.00 46.65 336 A 1 
ATOM 2564 N NE1 . TRP A 0 336 . -46.583 -5.491  63.901  1.00 46.65 336 A 1 
ATOM 2565 C CH2 . TRP A 0 336 . -46.968 -5.442  67.645  1.00 46.65 336 A 1 
ATOM 2566 C CZ2 . TRP A 0 336 . -46.412 -5.061  66.411  1.00 46.65 336 A 1 
ATOM 2567 C CZ3 . TRP A 0 336 . -48.023 -6.373  67.682  1.00 46.65 336 A 1 
ATOM 2568 N N   . GLY A 0 337 . -50.296 -11.199 62.847  1.00 47.72 337 A 1 
ATOM 2569 C CA  . GLY A 0 337 . -51.546 -11.944 63.002  1.00 47.72 337 A 1 
ATOM 2570 C C   . GLY A 0 337 . -52.318 -11.407 64.209  1.00 47.72 337 A 1 
ATOM 2571 O O   . GLY A 0 337 . -51.711 -11.145 65.247  1.00 47.72 337 A 1 
ATOM 2572 N N   . LYS A 0 338 . -53.631 -11.198 64.064  1.00 46.76 338 A 1 
ATOM 2573 C CA  . LYS A 0 338 . -54.558 -10.898 65.169  1.00 46.76 338 A 1 
ATOM 2574 C C   . LYS A 0 338 . -55.947 -11.450 64.866  1.00 46.76 338 A 1 
ATOM 2575 C CB  . LYS A 0 338 . -54.655 -9.386  65.475  1.00 46.76 338 A 1 
ATOM 2576 O O   . LYS A 0 338 . -56.786 -10.753 64.295  1.00 46.76 338 A 1 
ATOM 2577 C CG  . LYS A 0 338 . -53.422 -8.838  66.202  1.00 46.76 338 A 1 
ATOM 2578 C CD  . LYS A 0 338 . -53.694 -7.519  66.936  1.00 46.76 338 A 1 
ATOM 2579 C CE  . LYS A 0 338 . -52.405 -7.150  67.682  1.00 46.76 338 A 1 
ATOM 2580 N NZ  . LYS A 0 338 . -52.600 -6.096  68.708  1.00 46.76 338 A 1 
ATOM 2581 N N   . ASP A 0 339 . -56.202 -12.670 65.300  1.00 39.56 339 A 1 
ATOM 2582 C CA  . ASP A 0 339 . -57.541 -13.173 65.558  1.00 39.56 339 A 1 
ATOM 2583 C C   . ASP A 0 339 . -58.066 -12.585 66.884  1.00 39.56 339 A 1 
ATOM 2584 C CB  . ASP A 0 339 . -57.544 -14.710 65.502  1.00 39.56 339 A 1 
ATOM 2585 O O   . ASP A 0 339 . -57.374 -12.512 67.898  1.00 39.56 339 A 1 
ATOM 2586 C CG  . ASP A 0 339 . -56.560 -15.393 66.463  1.00 39.56 339 A 1 
ATOM 2587 O OD1 . ASP A 0 339 . -55.396 -14.927 66.539  1.00 39.56 339 A 1 
ATOM 2588 O OD2 . ASP A 0 339 . -56.994 -16.380 67.087  1.00 39.56 339 A 1 
ATOM 2589 N N   . ARG A 0 340 . -59.292 -12.050 66.864  1.00 41.07 340 A 1 
ATOM 2590 C CA  . ARG A 0 340 . -59.970 -11.508 68.053  1.00 41.07 340 A 1 
ATOM 2591 C C   . ARG A 0 340 . -61.451 -11.845 67.999  1.00 41.07 340 A 1 
ATOM 2592 C CB  . ARG A 0 340 . -59.746 -9.991  68.228  1.00 41.07 340 A 1 
ATOM 2593 O O   . ARG A 0 340 . -62.280 -10.992 67.672  1.00 41.07 340 A 1 
ATOM 2594 C CG  . ARG A 0 340 . -58.366 -9.630  68.798  1.00 41.07 340 A 1 
ATOM 2595 C CD  . ARG A 0 340 . -58.319 -8.165  69.264  1.00 41.07 340 A 1 
ATOM 2596 N NE  . ARG A 0 340 . -59.102 -7.945  70.502  1.00 41.07 340 A 1 
ATOM 2597 N NH1 . ARG A 0 340 . -58.949 -5.654  70.599  1.00 41.07 340 A 1 
ATOM 2598 N NH2 . ARG A 0 340 . -59.917 -6.763  72.272  1.00 41.07 340 A 1 
ATOM 2599 C CZ  . ARG A 0 340 . -59.324 -6.793  71.112  1.00 41.07 340 A 1 
ATOM 2600 N N   . ASP A 0 341 . -61.776 -13.070 68.390  1.00 44.35 341 A 1 
ATOM 2601 C CA  . ASP A 0 341 . -63.150 -13.563 68.495  1.00 44.35 341 A 1 
ATOM 2602 C C   . ASP A 0 341 . -63.890 -12.957 69.702  1.00 44.35 341 A 1 
ATOM 2603 C CB  . ASP A 0 341 . -63.162 -15.103 68.433  1.00 44.35 341 A 1 
ATOM 2604 O O   . ASP A 0 341 . -64.184 -13.595 70.712  1.00 44.35 341 A 1 
ATOM 2605 C CG  . ASP A 0 341 . -63.306 -15.630 66.998  1.00 44.35 341 A 1 
ATOM 2606 O OD1 . ASP A 0 341 . -63.068 -14.844 66.050  1.00 44.35 341 A 1 
ATOM 2607 O OD2 . ASP A 0 341 . -63.773 -16.781 66.865  1.00 44.35 341 A 1 
ATOM 2608 N N   . VAL A 0 342 . -64.238 -11.673 69.583  1.00 37.29 342 A 1 
ATOM 2609 C CA  . VAL A 0 342 . -65.126 -10.967 70.518  1.00 37.29 342 A 1 
ATOM 2610 C C   . VAL A 0 342 . -66.568 -11.040 70.004  1.00 37.29 342 A 1 
ATOM 2611 C CB  . VAL A 0 342 . -64.641 -9.535  70.828  1.00 37.29 342 A 1 
ATOM 2612 O O   . VAL A 0 342 . -67.159 -10.045 69.581  1.00 37.29 342 A 1 
ATOM 2613 C CG1 . VAL A 0 342 . -65.461 -8.902  71.965  1.00 37.29 342 A 1 
ATOM 2614 C CG2 . VAL A 0 342 . -63.175 -9.521  71.291  1.00 37.29 342 A 1 
ATOM 2615 N N   . TYR A 0 343 . -67.156 -12.237 70.051  1.00 34.29 343 A 1 
ATOM 2616 C CA  . TYR A 0 343 . -68.595 -12.416 69.845  1.00 34.29 343 A 1 
ATOM 2617 C C   . TYR A 0 343 . -69.350 -12.173 71.165  1.00 34.29 343 A 1 
ATOM 2618 C CB  . TYR A 0 343 . -68.885 -13.791 69.233  1.00 34.29 343 A 1 
ATOM 2619 O O   . TYR A 0 343 . -69.160 -12.890 72.146  1.00 34.29 343 A 1 
ATOM 2620 C CG  . TYR A 0 343 . -70.314 -13.912 68.739  1.00 34.29 343 A 1 
ATOM 2621 C CD1 . TYR A 0 343 . -71.315 -14.418 69.590  1.00 34.29 343 A 1 
ATOM 2622 C CD2 . TYR A 0 343 . -70.649 -13.476 67.442  1.00 34.29 343 A 1 
ATOM 2623 C CE1 . TYR A 0 343 . -72.649 -14.496 69.146  1.00 34.29 343 A 1 
ATOM 2624 C CE2 . TYR A 0 343 . -71.982 -13.550 66.993  1.00 34.29 343 A 1 
ATOM 2625 O OH  . TYR A 0 343 . -74.270 -14.135 67.412  1.00 34.29 343 A 1 
ATOM 2626 C CZ  . TYR A 0 343 . -72.982 -14.062 67.843  1.00 34.29 343 A 1 
ATOM 2627 N N   . GLY A 0 344 . -70.184 -11.130 71.216  1.00 30.96 344 A 1 
ATOM 2628 C CA  . GLY A 0 344 . -70.851 -10.676 72.447  1.00 30.96 344 A 1 
ATOM 2629 C C   . GLY A 0 344 . -72.341 -11.027 72.548  1.00 30.96 344 A 1 
ATOM 2630 O O   . GLY A 0 344 . -72.940 -11.547 71.609  1.00 30.96 344 A 1 
ATOM 2631 N N   . ALA A 0 345 . -72.972 -10.667 73.675  1.00 32.87 345 A 1 
ATOM 2632 C CA  . ALA A 0 345 . -74.433 -10.648 73.807  1.00 32.87 345 A 1 
ATOM 2633 C C   . ALA A 0 345 . -74.947 -9.676  74.895  1.00 32.87 345 A 1 
ATOM 2634 C CB  . ALA A 0 345 . -74.939 -12.071 74.088  1.00 32.87 345 A 1 
ATOM 2635 O O   . ALA A 0 345 . -74.664 -9.852  76.074  1.00 32.87 345 A 1 
ATOM 2636 N N   . SER A 0 346 . -75.779 -8.715  74.467  1.00 37.26 346 A 1 
ATOM 2637 C CA  . SER A 0 346 . -76.885 -8.043  75.195  1.00 37.26 346 A 1 
ATOM 2638 C C   . SER A 0 346 . -76.695 -7.456  76.612  1.00 37.26 346 A 1 
ATOM 2639 C CB  . SER A 0 346 . -78.121 -8.947  75.204  1.00 37.26 346 A 1 
ATOM 2640 O O   . SER A 0 346 . -76.383 -8.137  77.582  1.00 37.26 346 A 1 
ATOM 2641 O OG  . SER A 0 346 . -77.823 -10.190 75.803  1.00 37.26 346 A 1 
ATOM 2642 N N   . SER A 0 347 . -77.088 -6.187  76.747  1.00 31.50 347 A 1 
ATOM 2643 C CA  . SER A 0 347 . -77.287 -5.446  78.001  1.00 31.50 347 A 1 
ATOM 2644 C C   . SER A 0 347 . -78.642 -5.722  78.681  1.00 31.50 347 A 1 
ATOM 2645 C CB  . SER A 0 347 . -77.208 -3.950  77.663  1.00 31.50 347 A 1 
ATOM 2646 O O   . SER A 0 347 . -79.596 -6.074  77.999  1.00 31.50 347 A 1 
ATOM 2647 O OG  . SER A 0 347 . -78.052 -3.638  76.563  1.00 31.50 347 A 1 
ATOM 2648 N N   . TYR A 0 348 . -78.716 -5.512  80.008  1.00 30.04 348 A 1 
ATOM 2649 C CA  . TYR A 0 348 . -79.847 -5.053  80.864  1.00 30.04 348 A 1 
ATOM 2650 C C   . TYR A 0 348 . -79.519 -5.452  82.328  1.00 30.04 348 A 1 
ATOM 2651 C CB  . TYR A 0 348 . -81.231 -5.647  80.483  1.00 30.04 348 A 1 
ATOM 2652 O O   . TYR A 0 348 . -79.180 -6.602  82.573  1.00 30.04 348 A 1 
ATOM 2653 C CG  . TYR A 0 348 . -82.161 -4.713  79.705  1.00 30.04 348 A 1 
ATOM 2654 C CD1 . TYR A 0 348 . -82.874 -3.706  80.389  1.00 30.04 348 A 1 
ATOM 2655 C CD2 . TYR A 0 348 . -82.365 -4.871  78.318  1.00 30.04 348 A 1 
ATOM 2656 C CE1 . TYR A 0 348 . -83.752 -2.849  79.692  1.00 30.04 348 A 1 
ATOM 2657 C CE2 . TYR A 0 348 . -83.221 -4.006  77.612  1.00 30.04 348 A 1 
ATOM 2658 O OH  . TYR A 0 348 . -84.756 -2.169  77.612  1.00 30.04 348 A 1 
ATOM 2659 C CZ  . TYR A 0 348 . -83.918 -2.992  78.296  1.00 30.04 348 A 1 
ATOM 2660 N N   . GLY A 0 349 . -79.601 -4.607  83.363  1.00 34.54 349 A 1 
ATOM 2661 C CA  . GLY A 0 349 . -79.915 -3.176  83.450  1.00 34.54 349 A 1 
ATOM 2662 C C   . GLY A 0 349 . -79.965 -2.712  84.926  1.00 34.54 349 A 1 
ATOM 2663 O O   . GLY A 0 349 . -79.524 -3.442  85.808  1.00 34.54 349 A 1 
ATOM 2664 N N   . GLN A 0 350 . -80.580 -1.546  85.180  1.00 33.86 350 A 1 
ATOM 2665 C CA  . GLN A 0 350 . -80.725 -0.854  86.484  1.00 33.86 350 A 1 
ATOM 2666 C C   . GLN A 0 350 . -79.462 -0.195  87.075  1.00 33.86 350 A 1 
ATOM 2667 C CB  . GLN A 0 350 . -81.496 -1.695  87.527  1.00 33.86 350 A 1 
ATOM 2668 O O   . GLN A 0 350 . -78.335 -0.610  86.827  1.00 33.86 350 A 1 
ATOM 2669 C CG  . GLN A 0 350 . -82.993 -1.825  87.205  1.00 33.86 350 A 1 
ATOM 2670 C CD  . GLN A 0 350 . -83.754 -0.505  87.332  1.00 33.86 350 A 1 
ATOM 2671 N NE2 . GLN A 0 350 . -85.012 -0.464  86.955  1.00 33.86 350 A 1 
ATOM 2672 O OE1 . GLN A 0 350 . -83.242 0.519   87.752  1.00 33.86 350 A 1 
ATOM 2673 N N   . ALA A 0 351 . -79.677 0.897   87.820  1.00 30.25 351 A 1 
ATOM 2674 C CA  . ALA A 0 351 . -78.642 1.847   88.236  1.00 30.25 351 A 1 
ATOM 2675 C C   . ALA A 0 351 . -78.873 2.392   89.657  1.00 30.25 351 A 1 
ATOM 2676 C CB  . ALA A 0 351 . -78.628 3.003   87.223  1.00 30.25 351 A 1 
ATOM 2677 O O   . ALA A 0 351 . -80.007 2.448   90.128  1.00 30.25 351 A 1 
ATOM 2678 N N   . ALA A 0 352 . -77.801 2.859   90.309  1.00 33.86 352 A 1 
ATOM 2679 C CA  . ALA A 0 352 . -77.870 3.645   91.542  1.00 33.86 352 A 1 
ATOM 2680 C C   . ALA A 0 352 . -76.636 4.557   91.693  1.00 33.86 352 A 1 
ATOM 2681 C CB  . ALA A 0 352 . -78.019 2.697   92.741  1.00 33.86 352 A 1 
ATOM 2682 O O   . ALA A 0 352 . -75.571 4.124   92.125  1.00 33.86 352 A 1 
ATOM 2683 N N   . SER A 0 353 . -76.791 5.835   91.353  1.00 34.02 353 A 1 
ATOM 2684 C CA  . SER A 0 353 . -75.836 6.914   91.643  1.00 34.02 353 A 1 
ATOM 2685 C C   . SER A 0 353 . -76.427 7.870   92.681  1.00 34.02 353 A 1 
ATOM 2686 C CB  . SER A 0 353 . -75.568 7.712   90.357  1.00 34.02 353 A 1 
ATOM 2687 O O   . SER A 0 353 . -77.579 8.252   92.490  1.00 34.02 353 A 1 
ATOM 2688 O OG  . SER A 0 353 . -76.786 8.208   89.820  1.00 34.02 353 A 1 
ATOM 2689 N N   . SER A 0 354 . -75.661 8.316   93.688  1.00 32.07 354 A 1 
ATOM 2690 C CA  . SER A 0 354 . -75.624 9.718   94.182  1.00 32.07 354 A 1 
ATOM 2691 C C   . SER A 0 354 . -74.769 9.875   95.457  1.00 32.07 354 A 1 
ATOM 2692 C CB  . SER A 0 354 . -77.000 10.296  94.566  1.00 32.07 354 A 1 
ATOM 2693 O O   . SER A 0 354 . -74.840 8.997   96.311  1.00 32.07 354 A 1 
ATOM 2694 O OG  . SER A 0 354 . -76.896 11.705  94.535  1.00 32.07 354 A 1 
ATOM 2695 N N   . ALA A 0 355 . -74.105 11.037  95.595  1.00 34.62 355 A 1 
ATOM 2696 C CA  . ALA A 0 355 . -73.635 11.705  96.831  1.00 34.62 355 A 1 
ATOM 2697 C C   . ALA A 0 355 . -72.647 10.978  97.783  1.00 34.62 355 A 1 
ATOM 2698 C CB  . ALA A 0 355 . -74.883 12.192  97.584  1.00 34.62 355 A 1 
ATOM 2699 O O   . ALA A 0 355 . -72.648 9.759   97.905  1.00 34.62 355 A 1 
ATOM 2700 N N   . ASP A 0 356 . -71.806 11.652  98.579  1.00 31.92 356 A 1 
ATOM 2701 C CA  . ASP A 0 356 . -71.161 12.988  98.510  1.00 31.92 356 A 1 
ATOM 2702 C C   . ASP A 0 356 . -69.882 12.891  99.390  1.00 31.92 356 A 1 
ATOM 2703 C CB  . ASP A 0 356 . -72.076 14.128  99.014  1.00 31.92 356 A 1 
ATOM 2704 O O   . ASP A 0 356 . -69.864 12.149  100.370 1.00 31.92 356 A 1 
ATOM 2705 C CG  . ASP A 0 356 . -72.837 14.864  97.900  1.00 31.92 356 A 1 
ATOM 2706 O OD1 . ASP A 0 356 . -72.320 14.902  96.760  1.00 31.92 356 A 1 
ATOM 2707 O OD2 . ASP A 0 356 . -73.938 15.378  98.195  1.00 31.92 356 A 1 
ATOM 2708 N N   . TYR A 0 357 . -68.702 13.368  98.985  1.00 28.31 357 A 1 
ATOM 2709 C CA  . TYR A 0 357 . -68.192 14.753  98.955  1.00 28.31 357 A 1 
ATOM 2710 C C   . TYR A 0 357 . -67.747 15.358  100.319 1.00 28.31 357 A 1 
ATOM 2711 C CB  . TYR A 0 357 . -69.002 15.723  98.066  1.00 28.31 357 A 1 
ATOM 2712 O O   . TYR A 0 357 . -68.549 15.691  101.181 1.00 28.31 357 A 1 
ATOM 2713 C CG  . TYR A 0 357 . -68.171 16.376  96.970  1.00 28.31 357 A 1 
ATOM 2714 C CD1 . TYR A 0 357 . -67.480 17.582  97.202  1.00 28.31 357 A 1 
ATOM 2715 C CD2 . TYR A 0 357 . -68.064 15.746  95.715  1.00 28.31 357 A 1 
ATOM 2716 C CE1 . TYR A 0 357 . -66.652 18.134  96.206  1.00 28.31 357 A 1 
ATOM 2717 C CE2 . TYR A 0 357 . -67.251 16.301  94.708  1.00 28.31 357 A 1 
ATOM 2718 O OH  . TYR A 0 357 . -65.735 18.014  93.989  1.00 28.31 357 A 1 
ATOM 2719 C CZ  . TYR A 0 357 . -66.535 17.490  94.955  1.00 28.31 357 A 1 
ATOM 2720 N N   . ASP A 0 358 . -66.432 15.617  100.392 1.00 34.05 358 A 1 
ATOM 2721 C CA  . ASP A 0 358 . -65.710 16.690  101.113 1.00 34.05 358 A 1 
ATOM 2722 C C   . ASP A 0 358 . -65.265 16.669  102.607 1.00 34.05 358 A 1 
ATOM 2723 C CB  . ASP A 0 358 . -66.271 18.081  100.734 1.00 34.05 358 A 1 
ATOM 2724 O O   . ASP A 0 358 . -65.974 16.315  103.540 1.00 34.05 358 A 1 
ATOM 2725 C CG  . ASP A 0 358 . -65.324 18.951  99.900  1.00 34.05 358 A 1 
ATOM 2726 O OD1 . ASP A 0 358 . -64.184 18.534  99.608  1.00 34.05 358 A 1 
ATOM 2727 O OD2 . ASP A 0 358 . -65.667 20.134  99.680  1.00 34.05 358 A 1 
ATOM 2728 N N   . LYS A 0 359 . -64.058 17.251  102.764 1.00 33.12 359 A 1 
ATOM 2729 C CA  . LYS A 0 359 . -63.449 18.014  103.888 1.00 33.12 359 A 1 
ATOM 2730 C C   . LYS A 0 359 . -63.185 17.410  105.288 1.00 33.12 359 A 1 
ATOM 2731 C CB  . LYS A 0 359 . -64.123 19.391  104.006 1.00 33.12 359 A 1 
ATOM 2732 O O   . LYS A 0 359 . -64.018 17.383  106.185 1.00 33.12 359 A 1 
ATOM 2733 C CG  . LYS A 0 359 . -63.678 20.322  102.868 1.00 33.12 359 A 1 
ATOM 2734 C CD  . LYS A 0 359 . -64.316 21.709  102.994 1.00 33.12 359 A 1 
ATOM 2735 C CE  . LYS A 0 359 . -63.899 22.618  101.830 1.00 33.12 359 A 1 
ATOM 2736 N NZ  . LYS A 0 359 . -64.693 22.356  100.606 1.00 33.12 359 A 1 
ATOM 2737 N N   . TYR A 0 360 . -61.881 17.209  105.523 1.00 32.16 360 A 1 
ATOM 2738 C CA  . TYR A 0 360 . -61.090 17.717  106.665 1.00 32.16 360 A 1 
ATOM 2739 C C   . TYR A 0 360 . -61.787 18.693  107.649 1.00 32.16 360 A 1 
ATOM 2740 C CB  . TYR A 0 360 . -59.918 18.533  106.069 1.00 32.16 360 A 1 
ATOM 2741 O O   . TYR A 0 360 . -62.194 19.777  107.235 1.00 32.16 360 A 1 
ATOM 2742 C CG  . TYR A 0 360 . -58.870 17.798  105.259 1.00 32.16 360 A 1 
ATOM 2743 C CD1 . TYR A 0 360 . -57.678 17.390  105.890 1.00 32.16 360 A 1 
ATOM 2744 C CD2 . TYR A 0 360 . -59.026 17.617  103.869 1.00 32.16 360 A 1 
ATOM 2745 C CE1 . TYR A 0 360 . -56.645 16.797  105.142 1.00 32.16 360 A 1 
ATOM 2746 C CE2 . TYR A 0 360 . -57.998 17.013  103.119 1.00 32.16 360 A 1 
ATOM 2747 O OH  . TYR A 0 360 . -55.811 16.040  103.021 1.00 32.16 360 A 1 
ATOM 2748 C CZ  . TYR A 0 360 . -56.806 16.605  103.752 1.00 32.16 360 A 1 
ATOM 2749 N N   . ALA A 0 361 . -61.675 18.447  108.966 1.00 33.46 361 A 1 
ATOM 2750 C CA  . ALA A 0 361 . -60.624 19.039  109.829 1.00 33.46 361 A 1 
ATOM 2751 C C   . ALA A 0 361 . -60.947 18.961  111.346 1.00 33.46 361 A 1 
ATOM 2752 C CB  . ALA A 0 361 . -60.385 20.525  109.492 1.00 33.46 361 A 1 
ATOM 2753 O O   . ALA A 0 361 . -62.074 19.222  111.750 1.00 33.46 361 A 1 
ATOM 2754 N N   . SER A 0 362 . -59.902 18.803  112.183 1.00 33.03 362 A 1 
ATOM 2755 C CA  . SER A 0 362 . -59.866 19.136  113.636 1.00 33.03 362 A 1 
ATOM 2756 C C   . SER A 0 362 . -60.742 18.277  114.594 1.00 33.03 362 A 1 
ATOM 2757 C CB  . SER A 0 362 . -60.139 20.647  113.777 1.00 33.03 362 A 1 
ATOM 2758 O O   . SER A 0 362 . -61.687 17.641  114.154 1.00 33.03 362 A 1 
ATOM 2759 O OG  . SER A 0 362 . -61.518 20.936  113.784 1.00 33.03 362 A 1 
ATOM 2760 N N   . GLN A 0 363 . -60.501 18.173  115.914 1.00 34.48 363 A 1 
ATOM 2761 C CA  . GLN A 0 363 . -59.284 18.371  116.732 1.00 34.48 363 A 1 
ATOM 2762 C C   . GLN A 0 363 . -59.426 17.665  118.107 1.00 34.48 363 A 1 
ATOM 2763 C CB  . GLN A 0 363 . -59.022 19.867  117.034 1.00 34.48 363 A 1 
ATOM 2764 O O   . GLN A 0 363 . -60.387 17.920  118.824 1.00 34.48 363 A 1 
ATOM 2765 C CG  . GLN A 0 363 . -57.677 20.379  116.488 1.00 34.48 363 A 1 
ATOM 2766 C CD  . GLN A 0 363 . -57.418 21.850  116.821 1.00 34.48 363 A 1 
ATOM 2767 N NE2 . GLN A 0 363 . -56.366 22.440  116.300 1.00 34.48 363 A 1 
ATOM 2768 O OE1 . GLN A 0 363 . -58.132 22.500  117.559 1.00 34.48 363 A 1 
ATOM 2769 N N   . GLY A 0 364 . -58.404 16.911  118.539 1.00 34.15 364 A 1 
ATOM 2770 C CA  . GLY A 0 364 . -58.123 16.618  119.961 1.00 34.15 364 A 1 
ATOM 2771 C C   . GLY A 0 364 . -59.179 15.841  120.775 1.00 34.15 364 A 1 
ATOM 2772 O O   . GLY A 0 364 . -60.047 15.175  120.226 1.00 34.15 364 A 1 
ATOM 2773 N N   . GLY A 0 365 . -59.065 15.918  122.111 1.00 34.40 365 A 1 
ATOM 2774 C CA  . GLY A 0 365 . -60.073 15.417  123.066 1.00 34.40 365 A 1 
ATOM 2775 C C   . GLY A 0 365 . -59.813 14.020  123.649 1.00 34.40 365 A 1 
ATOM 2776 O O   . GLY A 0 365 . -60.474 13.052  123.287 1.00 34.40 365 A 1 
ATOM 2777 N N   . ALA A 0 366 . -58.858 13.895  124.573 1.00 34.30 366 A 1 
ATOM 2778 C CA  . ALA A 0 366 . -58.500 12.608  125.173 1.00 34.30 366 A 1 
ATOM 2779 C C   . ALA A 0 366 . -59.471 12.105  126.268 1.00 34.30 366 A 1 
ATOM 2780 C CB  . ALA A 0 366 . -57.071 12.717  125.728 1.00 34.30 366 A 1 
ATOM 2781 O O   . ALA A 0 366 . -59.922 12.873  127.111 1.00 34.30 366 A 1 
ATOM 2782 N N   . ALA A 0 367 . -59.564 10.772  126.342 1.00 34.45 367 A 1 
ATOM 2783 C CA  . ALA A 0 367 . -59.705 9.952   127.554 1.00 34.45 367 A 1 
ATOM 2784 C C   . ALA A 0 367 . -61.069 9.772   128.272 1.00 34.45 367 A 1 
ATOM 2785 C CB  . ALA A 0 367 . -58.589 10.324  128.548 1.00 34.45 367 A 1 
ATOM 2786 O O   . ALA A 0 367 . -61.865 10.678  128.465 1.00 34.45 367 A 1 
ATOM 2787 N N   . ALA A 0 368 . -61.168 8.556   128.832 1.00 35.25 368 A 1 
ATOM 2788 C CA  . ALA A 0 368 . -61.833 8.178   130.083 1.00 35.25 368 A 1 
ATOM 2789 C C   . ALA A 0 368 . -63.357 7.884   130.130 1.00 35.25 368 A 1 
ATOM 2790 C CB  . ALA A 0 368 . -61.368 9.110   131.215 1.00 35.25 368 A 1 
ATOM 2791 O O   . ALA A 0 368 . -64.213 8.751   130.078 1.00 35.25 368 A 1 
ATOM 2792 N N   . SER A 0 369 . -63.624 6.641   130.561 1.00 35.03 369 A 1 
ATOM 2793 C CA  . SER A 0 369 . -64.468 6.330   131.731 1.00 35.03 369 A 1 
ATOM 2794 C C   . SER A 0 369 . -65.997 6.135   131.592 1.00 35.03 369 A 1 
ATOM 2795 C CB  . SER A 0 369 . -64.115 7.265   132.903 1.00 35.03 369 A 1 
ATOM 2796 O O   . SER A 0 369 . -66.780 7.001   131.960 1.00 35.03 369 A 1 
ATOM 2797 O OG  . SER A 0 369 . -64.834 6.906   134.062 1.00 35.03 369 A 1 
ATOM 2798 N N   . ARG A 0 370 . -66.347 4.845   131.428 1.00 33.27 370 A 1 
ATOM 2799 C CA  . ARG A 0 370 . -67.278 4.054   132.282 1.00 33.27 370 A 1 
ATOM 2800 C C   . ARG A 0 370 . -68.815 4.154   132.109 1.00 33.27 370 A 1 
ATOM 2801 C CB  . ARG A 0 370 . -66.975 4.298   133.783 1.00 33.27 370 A 1 
ATOM 2802 O O   . ARG A 0 370 . -69.409 5.171   132.420 1.00 33.27 370 A 1 
ATOM 2803 C CG  . ARG A 0 370 . -65.635 3.779   134.323 1.00 33.27 370 A 1 
ATOM 2804 C CD  . ARG A 0 370 . -65.534 4.159   135.808 1.00 33.27 370 A 1 
ATOM 2805 N NE  . ARG A 0 370 . -64.236 3.781   136.399 1.00 33.27 370 A 1 
ATOM 2806 N NH1 . ARG A 0 370 . -64.636 4.623   138.499 1.00 33.27 370 A 1 
ATOM 2807 N NH2 . ARG A 0 370 . -62.681 3.646   138.061 1.00 33.27 370 A 1 
ATOM 2808 C CZ  . ARG A 0 370 . -63.859 4.018   137.644 1.00 33.27 370 A 1 
ATOM 2809 N N   . TRP A 0 371 . -69.401 2.946   131.981 1.00 29.77 371 A 1 
ATOM 2810 C CA  . TRP A 0 371 . -70.606 2.434   132.690 1.00 29.77 371 A 1 
ATOM 2811 C C   . TRP A 0 371 . -72.002 2.971   132.271 1.00 29.77 371 A 1 
ATOM 2812 C CB  . TRP A 0 371 . -70.373 2.543   134.217 1.00 29.77 371 A 1 
ATOM 2813 O O   . TRP A 0 371 . -72.125 4.113   131.861 1.00 29.77 371 A 1 
ATOM 2814 C CG  . TRP A 0 371 . -69.450 1.530   134.853 1.00 29.77 371 A 1 
ATOM 2815 C CD1 . TRP A 0 371 . -68.225 1.156   134.412 1.00 29.77 371 A 1 
ATOM 2816 C CD2 . TRP A 0 371 . -69.692 0.705   136.041 1.00 29.77 371 A 1 
ATOM 2817 C CE2 . TRP A 0 371 . -68.554 -0.130  136.260 1.00 29.77 371 A 1 
ATOM 2818 C CE3 . TRP A 0 371 . -70.771 0.553   136.939 1.00 29.77 371 A 1 
ATOM 2819 N NE1 . TRP A 0 371 . -67.684 0.201   135.247 1.00 29.77 371 A 1 
ATOM 2820 C CH2 . TRP A 0 371 . -69.582 -1.193  138.172 1.00 29.77 371 A 1 
ATOM 2821 C CZ2 . TRP A 0 371 . -68.485 -1.063  137.304 1.00 29.77 371 A 1 
ATOM 2822 C CZ3 . TRP A 0 371 . -70.719 -0.387  137.988 1.00 29.77 371 A 1 
ATOM 2823 N N   . ALA A 0 372 . -73.112 2.215   132.393 1.00 32.69 372 A 1 
ATOM 2824 C CA  . ALA A 0 372 . -73.314 0.759   132.594 1.00 32.69 372 A 1 
ATOM 2825 C C   . ALA A 0 372 . -74.798 0.333   132.392 1.00 32.69 372 A 1 
ATOM 2826 C CB  . ALA A 0 372 . -72.909 0.348   134.021 1.00 32.69 372 A 1 
ATOM 2827 O O   . ALA A 0 372 . -75.693 1.170   132.446 1.00 32.69 372 A 1 
ATOM 2828 N N   . GLY A 0 373 . -75.044 -0.989  132.294 1.00 35.21 373 A 1 
ATOM 2829 C CA  . GLY A 0 373 . -76.371 -1.651  132.333 1.00 35.21 373 A 1 
ATOM 2830 C C   . GLY A 0 373 . -77.043 -1.800  130.956 1.00 35.21 373 A 1 
ATOM 2831 O O   . GLY A 0 373 . -76.931 -0.900  130.139 1.00 35.21 373 A 1 
ATOM 2832 N N   . GLY A 0 374 . -77.734 -2.894  130.597 1.00 38.35 374 A 1 
ATOM 2833 C CA  . GLY A 0 374 . -78.053 -4.198  131.234 1.00 38.35 374 A 1 
ATOM 2834 C C   . GLY A 0 374 . -78.699 -5.118  130.158 1.00 38.35 374 A 1 
ATOM 2835 O O   . GLY A 0 374 . -78.471 -4.865  128.983 1.00 38.35 374 A 1 
ATOM 2836 N N   . ASN A 0 375 . -79.545 -6.138  130.380 1.00 43.00 375 A 1 
ATOM 2837 C CA  . ASN A 0 375 . -79.971 -6.987  131.516 1.00 43.00 375 A 1 
ATOM 2838 C C   . ASN A 0 375 . -80.946 -8.051  130.900 1.00 43.00 375 A 1 
ATOM 2839 C CB  . ASN A 0 375 . -80.757 -6.113  132.532 1.00 43.00 375 A 1 
ATOM 2840 O O   . ASN A 0 375 . -81.738 -7.653  130.055 1.00 43.00 375 A 1 
ATOM 2841 C CG  . ASN A 0 375 . -80.359 -6.260  133.991 1.00 43.00 375 A 1 
ATOM 2842 N ND2 . ASN A 0 375 . -81.152 -5.711  134.881 1.00 43.00 375 A 1 
ATOM 2843 O OD1 . ASN A 0 375 . -79.357 -6.851  134.365 1.00 43.00 375 A 1 
ATOM 2844 N N   . LYS A 0 376 . -81.059 -9.350  131.242 1.00 38.23 376 A 1 
ATOM 2845 C CA  . LYS A 0 376 . -80.293 -10.314 132.069 1.00 38.23 376 A 1 
ATOM 2846 C C   . LYS A 0 376 . -80.857 -11.751 131.823 1.00 38.23 376 A 1 
ATOM 2847 C CB  . LYS A 0 376 . -80.500 -9.952  133.554 1.00 38.23 376 A 1 
ATOM 2848 O O   . LYS A 0 376 . -81.983 -11.847 131.355 1.00 38.23 376 A 1 
ATOM 2849 C CG  . LYS A 0 376 . -79.283 -10.277 134.431 1.00 38.23 376 A 1 
ATOM 2850 C CD  . LYS A 0 376 . -79.559 -9.915  135.897 1.00 38.23 376 A 1 
ATOM 2851 C CE  . LYS A 0 376 . -78.273 -10.037 136.721 1.00 38.23 376 A 1 
ATOM 2852 N NZ  . LYS A 0 376 . -78.484 -9.607  138.126 1.00 38.23 376 A 1 
ATOM 2853 N N   . LEU A 0 377 . -80.168 -12.811 132.299 1.00 37.64 377 A 1 
ATOM 2854 C CA  . LEU A 0 377 . -80.660 -14.214 132.502 1.00 37.64 377 A 1 
ATOM 2855 C C   . LEU A 0 377 . -80.845 -15.091 131.229 1.00 37.64 377 A 1 
ATOM 2856 C CB  . LEU A 0 377 . -81.961 -14.203 133.344 1.00 37.64 377 A 1 
ATOM 2857 O O   . LEU A 0 377 . -81.039 -14.557 130.148 1.00 37.64 377 A 1 
ATOM 2858 C CG  . LEU A 0 377 . -81.882 -13.458 134.692 1.00 37.64 377 A 1 
ATOM 2859 C CD1 . LEU A 0 377 . -83.237 -12.869 135.076 1.00 37.64 377 A 1 
ATOM 2860 C CD2 . LEU A 0 377 . -81.408 -14.387 135.809 1.00 37.64 377 A 1 
ATOM 2861 N N   . GLY A 0 378 . -80.802 -16.437 131.287 1.00 33.03 378 A 1 
ATOM 2862 C CA  . GLY A 0 378 . -80.386 -17.354 132.375 1.00 33.03 378 A 1 
ATOM 2863 C C   . GLY A 0 378 . -81.003 -18.778 132.299 1.00 33.03 378 A 1 
ATOM 2864 O O   . GLY A 0 378 . -82.116 -18.910 131.809 1.00 33.03 378 A 1 
ATOM 2865 N N   . TYR A 0 379 . -80.317 -19.790 132.875 1.00 36.15 379 A 1 
ATOM 2866 C CA  . TYR A 0 379 . -80.672 -21.239 133.000 1.00 36.15 379 A 1 
ATOM 2867 C C   . TYR A 0 379 . -80.604 -22.118 131.714 1.00 36.15 379 A 1 
ATOM 2868 C CB  . TYR A 0 379 . -82.038 -21.427 133.697 1.00 36.15 379 A 1 
ATOM 2869 O O   . TYR A 0 379 . -81.070 -21.692 130.668 1.00 36.15 379 A 1 
ATOM 2870 C CG  . TYR A 0 379 . -82.174 -20.811 135.080 1.00 36.15 379 A 1 
ATOM 2871 C CD1 . TYR A 0 379 . -81.848 -21.575 136.218 1.00 36.15 379 A 1 
ATOM 2872 C CD2 . TYR A 0 379 . -82.670 -19.500 135.235 1.00 36.15 379 A 1 
ATOM 2873 C CE1 . TYR A 0 379 . -81.999 -21.028 137.507 1.00 36.15 379 A 1 
ATOM 2874 C CE2 . TYR A 0 379 . -82.808 -18.943 136.522 1.00 36.15 379 A 1 
ATOM 2875 O OH  . TYR A 0 379 . -82.617 -19.170 138.900 1.00 36.15 379 A 1 
ATOM 2876 C CZ  . TYR A 0 379 . -82.474 -19.707 137.660 1.00 36.15 379 A 1 
ATOM 2877 N N   . GLY A 0 380 . -80.087 -23.367 131.713 1.00 38.69 380 A 1 
ATOM 2878 C CA  . GLY A 0 380 . -79.132 -24.030 132.636 1.00 38.69 380 A 1 
ATOM 2879 C C   . GLY A 0 380 . -79.233 -25.577 132.761 1.00 38.69 380 A 1 
ATOM 2880 O O   . GLY A 0 380 . -80.342 -26.062 132.938 1.00 38.69 380 A 1 
ATOM 2881 N N   . ARG A 0 381 . -78.071 -26.281 132.836 1.00 33.96 381 A 1 
ATOM 2882 C CA  . ARG A 0 381 . -77.834 -27.671 133.372 1.00 33.96 381 A 1 
ATOM 2883 C C   . ARG A 0 381 . -78.500 -28.848 132.591 1.00 33.96 381 A 1 
ATOM 2884 C CB  . ARG A 0 381 . -78.196 -27.641 134.876 1.00 33.96 381 A 1 
ATOM 2885 O O   . ARG A 0 381 . -79.401 -28.591 131.809 1.00 33.96 381 A 1 
ATOM 2886 C CG  . ARG A 0 381 . -77.227 -26.773 135.707 1.00 33.96 381 A 1 
ATOM 2887 C CD  . ARG A 0 381 . -77.653 -26.672 137.180 1.00 33.96 381 A 1 
ATOM 2888 N NE  . ARG A 0 381 . -76.830 -25.695 137.927 1.00 33.96 381 A 1 
ATOM 2889 N NH1 . ARG A 0 381 . -75.448 -27.156 139.076 1.00 33.96 381 A 1 
ATOM 2890 N NH2 . ARG A 0 381 . -75.301 -24.990 139.458 1.00 33.96 381 A 1 
ATOM 2891 C CZ  . ARG A 0 381 . -75.873 -25.963 138.804 1.00 33.96 381 A 1 
ATOM 2892 N N   . GLU A 0 382 . -78.129 -30.143 132.667 1.00 36.82 382 A 1 
ATOM 2893 C CA  . GLU A 0 382 . -76.997 -30.955 133.213 1.00 36.82 382 A 1 
ATOM 2894 C C   . GLU A 0 382 . -77.008 -32.342 132.482 1.00 36.82 382 A 1 
ATOM 2895 C CB  . GLU A 0 382 . -77.164 -31.136 134.740 1.00 36.82 382 A 1 
ATOM 2896 O O   . GLU A 0 382 . -78.087 -32.806 132.133 1.00 36.82 382 A 1 
ATOM 2897 C CG  . GLU A 0 382 . -76.040 -30.394 135.488 1.00 36.82 382 A 1 
ATOM 2898 C CD  . GLU A 0 382 . -76.371 -29.934 136.916 1.00 36.82 382 A 1 
ATOM 2899 O OE1 . GLU A 0 382 . -75.481 -29.273 137.500 1.00 36.82 382 A 1 
ATOM 2900 O OE2 . GLU A 0 382 . -77.529 -30.004 137.375 1.00 36.82 382 A 1 
ATOM 2901 N N   . SER A 0 383 . -75.900 -32.847 131.909 1.00 32.93 383 A 1 
ATOM 2902 C CA  . SER A 0 383 . -74.940 -33.879 132.408 1.00 32.93 383 A 1 
ATOM 2903 C C   . SER A 0 383 . -75.318 -35.381 132.225 1.00 32.93 383 A 1 
ATOM 2904 C CB  . SER A 0 383 . -74.336 -33.565 133.789 1.00 32.93 383 A 1 
ATOM 2905 O O   . SER A 0 383 . -76.474 -35.742 132.061 1.00 32.93 383 A 1 
ATOM 2906 O OG  . SER A 0 383 . -75.233 -33.782 134.847 1.00 32.93 383 A 1 
ATOM 2907 N N   . ASP A 0 384 . -74.278 -36.238 132.223 1.00 37.57 384 A 1 
ATOM 2908 C CA  . ASP A 0 384 . -74.261 -37.689 132.551 1.00 37.57 384 A 1 
ATOM 2909 C C   . ASP A 0 384 . -74.617 -38.819 131.535 1.00 37.57 384 A 1 
ATOM 2910 C CB  . ASP A 0 384 . -74.787 -37.910 133.978 1.00 37.57 384 A 1 
ATOM 2911 O O   . ASP A 0 384 . -75.669 -39.445 131.573 1.00 37.57 384 A 1 
ATOM 2912 C CG  . ASP A 0 384 . -74.052 -36.972 134.941 1.00 37.57 384 A 1 
ATOM 2913 O OD1 . ASP A 0 384 . -72.801 -36.926 134.853 1.00 37.57 384 A 1 
ATOM 2914 O OD2 . ASP A 0 384 . -74.725 -36.207 135.664 1.00 37.57 384 A 1 
ATOM 2915 N N   . ALA A 0 385 . -73.567 -39.217 130.793 1.00 36.15 385 A 1 
ATOM 2916 C CA  . ALA A 0 385 . -72.942 -40.564 130.808 1.00 36.15 385 A 1 
ATOM 2917 C C   . ALA A 0 385 . -73.495 -41.795 130.023 1.00 36.15 385 A 1 
ATOM 2918 C CB  . ALA A 0 385 . -72.617 -40.944 132.263 1.00 36.15 385 A 1 
ATOM 2919 O O   . ALA A 0 385 . -74.637 -42.209 130.152 1.00 36.15 385 A 1 
ATOM 2920 N N   . ALA A 0 386 . -72.530 -42.493 129.380 1.00 39.07 386 A 1 
ATOM 2921 C CA  . ALA A 0 386 . -72.522 -43.888 128.877 1.00 39.07 386 A 1 
ATOM 2922 C C   . ALA A 0 386 . -73.524 -44.281 127.757 1.00 39.07 386 A 1 
ATOM 2923 C CB  . ALA A 0 386 . -72.610 -44.835 130.087 1.00 39.07 386 A 1 
ATOM 2924 O O   . ALA A 0 386 . -74.695 -43.952 127.807 1.00 39.07 386 A 1 
ATOM 2925 N N   . SER A 0 387 . -73.191 -45.088 126.737 1.00 43.65 387 A 1 
ATOM 2926 C CA  . SER A 0 387 . -71.929 -45.582 126.122 1.00 43.65 387 A 1 
ATOM 2927 C C   . SER A 0 387 . -72.311 -46.177 124.728 1.00 43.65 387 A 1 
ATOM 2928 C CB  . SER A 0 387 . -71.267 -46.609 127.035 1.00 43.65 387 A 1 
ATOM 2929 O O   . SER A 0 387 . -73.476 -46.056 124.368 1.00 43.65 387 A 1 
ATOM 2930 O OG  . SER A 0 387 . -72.044 -47.785 127.151 1.00 43.65 387 A 1 
ATOM 2931 N N   . ARG A 0 388 . -71.539 -46.810 123.824 1.00 45.36 388 A 1 
ATOM 2932 C CA  . ARG A 0 388 . -70.212 -47.472 123.624 1.00 45.36 388 A 1 
ATOM 2933 C C   . ARG A 0 388 . -70.011 -47.482 122.066 1.00 45.36 388 A 1 
ATOM 2934 C CB  . ARG A 0 388 . -70.359 -48.951 124.097 1.00 45.36 388 A 1 
ATOM 2935 O O   . ARG A 0 388 . -70.957 -47.152 121.363 1.00 45.36 388 A 1 
ATOM 2936 C CG  . ARG A 0 388 . -69.591 -49.379 125.359 1.00 45.36 388 A 1 
ATOM 2937 C CD  . ARG A 0 388 . -69.923 -50.827 125.735 1.00 45.36 388 A 1 
ATOM 2938 N NE  . ARG A 0 388 . -69.212 -51.226 126.966 1.00 45.36 388 A 1 
ATOM 2939 N NH1 . ARG A 0 388 . -70.968 -52.220 128.082 1.00 45.36 388 A 1 
ATOM 2940 N NH2 . ARG A 0 388 . -68.983 -52.061 129.074 1.00 45.36 388 A 1 
ATOM 2941 C CZ  . ARG A 0 388 . -69.724 -51.830 128.027 1.00 45.36 388 A 1 
ATOM 2942 N N   . GLN A 0 389 . -68.963 -47.955 121.375 1.00 44.17 389 A 1 
ATOM 2943 C CA  . GLN A 0 389 . -67.501 -48.135 121.525 1.00 44.17 389 A 1 
ATOM 2944 C C   . GLN A 0 389 . -67.037 -48.880 120.238 1.00 44.17 389 A 1 
ATOM 2945 C CB  . GLN A 0 389 . -67.175 -48.992 122.761 1.00 44.17 389 A 1 
ATOM 2946 O O   . GLN A 0 389 . -67.692 -49.840 119.856 1.00 44.17 389 A 1 
ATOM 2947 C CG  . GLN A 0 389 . -65.728 -49.504 122.861 1.00 44.17 389 A 1 
ATOM 2948 C CD  . GLN A 0 389 . -65.522 -50.461 124.038 1.00 44.17 389 A 1 
ATOM 2949 N NE2 . GLN A 0 389 . -64.521 -51.311 123.972 1.00 44.17 389 A 1 
ATOM 2950 O OE1 . GLN A 0 389 . -66.243 -50.475 125.027 1.00 44.17 389 A 1 
ATOM 2951 N N   . GLY A 0 390 . -65.942 -48.576 119.527 1.00 37.17 390 A 1 
ATOM 2952 C CA  . GLY A 0 390 . -64.952 -47.497 119.660 1.00 37.17 390 A 1 
ATOM 2953 C C   . GLY A 0 390 . -63.510 -47.974 119.386 1.00 37.17 390 A 1 
ATOM 2954 O O   . GLY A 0 390 . -63.067 -48.914 120.039 1.00 37.17 390 A 1 
ATOM 2955 N N   . ALA A 0 391 . -62.785 -47.318 118.464 1.00 39.12 391 A 1 
ATOM 2956 C CA  . ALA A 0 391 . -61.312 -47.309 118.281 1.00 39.12 391 A 1 
ATOM 2957 C C   . ALA A 0 391 . -60.947 -46.533 116.991 1.00 39.12 391 A 1 
ATOM 2958 C CB  . ALA A 0 391 . -60.790 -48.752 118.113 1.00 39.12 391 A 1 
ATOM 2959 O O   . ALA A 0 391 . -61.704 -46.642 116.036 1.00 39.12 391 A 1 
ATOM 2960 N N   . ARG A 0 392 . -59.832 -45.807 116.798 1.00 40.01 392 A 1 
ATOM 2961 C CA  . ARG A 0 392 . -58.757 -45.143 117.594 1.00 40.01 392 A 1 
ATOM 2962 C C   . ARG A 0 392 . -58.113 -44.139 116.594 1.00 40.01 392 A 1 
ATOM 2963 C CB  . ARG A 0 392 . -57.629 -46.134 117.976 1.00 40.01 392 A 1 
ATOM 2964 O O   . ARG A 0 392 . -58.033 -44.478 115.423 1.00 40.01 392 A 1 
ATOM 2965 C CG  . ARG A 0 392 . -57.812 -46.990 119.241 1.00 40.01 392 A 1 
ATOM 2966 C CD  . ARG A 0 392 . -56.843 -48.185 119.206 1.00 40.01 392 A 1 
ATOM 2967 N NE  . ARG A 0 392 . -57.151 -49.192 120.242 1.00 40.01 392 A 1 
ATOM 2968 N NH1 . ARG A 0 392 . -55.560 -50.740 119.628 1.00 40.01 392 A 1 
ATOM 2969 N NH2 . ARG A 0 392 . -56.937 -51.193 121.319 1.00 40.01 392 A 1 
ATOM 2970 C CZ  . ARG A 0 392 . -56.550 -50.364 120.390 1.00 40.01 392 A 1 
ATOM 2971 N N   . GLY A 0 393 . -57.605 -42.953 116.924 1.00 37.83 393 A 1 
ATOM 2972 C CA  . GLY A 0 393 . -57.655 -42.181 118.160 1.00 37.83 393 A 1 
ATOM 2973 C C   . GLY A 0 393 . -57.064 -40.772 117.947 1.00 37.83 393 A 1 
ATOM 2974 O O   . GLY A 0 393 . -56.043 -40.625 117.289 1.00 37.83 393 A 1 
ATOM 2975 N N   . TYR A 0 394 . -57.760 -39.768 118.485 1.00 29.74 394 A 1 
ATOM 2976 C CA  . TYR A 0 394 . -57.269 -38.585 119.210 1.00 29.74 394 A 1 
ATOM 2977 C C   . TYR A 0 394 . -55.812 -38.102 119.058 1.00 29.74 394 A 1 
ATOM 2978 C CB  . TYR A 0 394 . -57.544 -38.847 120.698 1.00 29.74 394 A 1 
ATOM 2979 O O   . TYR A 0 394 . -54.866 -38.815 119.377 1.00 29.74 394 A 1 
ATOM 2980 C CG  . TYR A 0 394 . -59.011 -38.730 121.047 1.00 29.74 394 A 1 
ATOM 2981 C CD1 . TYR A 0 394 . -59.522 -37.468 121.400 1.00 29.74 394 A 1 
ATOM 2982 C CD2 . TYR A 0 394 . -59.865 -39.849 120.981 1.00 29.74 394 A 1 
ATOM 2983 C CE1 . TYR A 0 394 . -60.888 -37.316 121.696 1.00 29.74 394 A 1 
ATOM 2984 C CE2 . TYR A 0 394 . -61.236 -39.698 121.266 1.00 29.74 394 A 1 
ATOM 2985 O OH  . TYR A 0 394 . -63.067 -38.297 121.912 1.00 29.74 394 A 1 
ATOM 2986 C CZ  . TYR A 0 394 . -61.747 -38.433 121.628 1.00 29.74 394 A 1 
ATOM 2987 N N   . GLY A 0 395 . -55.673 -36.798 118.785 1.00 34.18 395 A 1 
ATOM 2988 C CA  . GLY A 0 395 . -54.418 -36.045 118.881 1.00 34.18 395 A 1 
ATOM 2989 C C   . GLY A 0 395 . -54.643 -34.539 118.715 1.00 34.18 395 A 1 
ATOM 2990 O O   . GLY A 0 395 . -54.428 -33.999 117.637 1.00 34.18 395 A 1 
ATOM 2991 N N   . ALA A 0 396 . -55.118 -33.857 119.761 1.00 29.08 396 A 1 
ATOM 2992 C CA  . ALA A 0 396 . -55.267 -32.400 119.742 1.00 29.08 396 A 1 
ATOM 2993 C C   . ALA A 0 396 . -53.936 -31.726 120.107 1.00 29.08 396 A 1 
ATOM 2994 C CB  . ALA A 0 396 . -56.396 -31.991 120.698 1.00 29.08 396 A 1 
ATOM 2995 O O   . ALA A 0 396 . -53.414 -31.965 121.196 1.00 29.08 396 A 1 
ATOM 2996 N N   . MET A 0 397 . -53.408 -30.864 119.235 1.00 30.12 397 A 1 
ATOM 2997 C CA  . MET A 0 397 . -52.249 -30.031 119.562 1.00 30.12 397 A 1 
ATOM 2998 C C   . MET A 0 397 . -52.279 -28.687 118.833 1.00 30.12 397 A 1 
ATOM 2999 C CB  . MET A 0 397 . -50.934 -30.792 119.296 1.00 30.12 397 A 1 
ATOM 3000 O O   . MET A 0 397 . -52.447 -28.614 117.619 1.00 30.12 397 A 1 
ATOM 3001 C CG  . MET A 0 397 . -50.110 -30.861 120.585 1.00 30.12 397 A 1 
ATOM 3002 S SD  . MET A 0 397 . -48.613 -31.872 120.472 1.00 30.12 397 A 1 
ATOM 3003 C CE  . MET A 0 397 . -48.031 -31.713 122.181 1.00 30.12 397 A 1 
ATOM 3004 N N   . THR A 0 398 . -52.099 -27.618 119.602 1.00 28.03 398 A 1 
ATOM 3005 C CA  . THR A 0 398 . -51.912 -26.251 119.117 1.00 28.03 398 A 1 
ATOM 3006 C C   . THR A 0 398 . -50.529 -26.119 118.488 1.00 28.03 398 A 1 
ATOM 3007 C CB  . THR A 0 398 . -52.003 -25.240 120.288 1.00 28.03 398 A 1 
ATOM 3008 O O   . THR A 0 398 . -49.534 -26.303 119.189 1.00 28.03 398 A 1 
ATOM 3009 C CG2 . THR A 0 398 . -52.824 -24.010 119.918 1.00 28.03 398 A 1 
ATOM 3010 O OG1 . THR A 0 398 . -52.600 -25.798 121.444 1.00 28.03 398 A 1 
ATOM 3011 N N   . TRP A 0 399 . -50.432 -25.718 117.218 1.00 25.79 399 A 1 
ATOM 3012 C CA  . TRP A 0 399 . -49.176 -25.180 116.692 1.00 25.79 399 A 1 
ATOM 3013 C C   . TRP A 0 399 . -49.404 -24.093 115.642 1.00 25.79 399 A 1 
ATOM 3014 C CB  . TRP A 0 399 . -48.235 -26.298 116.199 1.00 25.79 399 A 1 
ATOM 3015 O O   . TRP A 0 399 . -50.079 -24.300 114.637 1.00 25.79 399 A 1 
ATOM 3016 C CG  . TRP A 0 399 . -46.812 -26.169 116.670 1.00 25.79 399 A 1 
ATOM 3017 C CD1 . TRP A 0 399 . -46.436 -25.879 117.939 1.00 25.79 399 A 1 
ATOM 3018 C CD2 . TRP A 0 399 . -45.564 -26.401 115.938 1.00 25.79 399 A 1 
ATOM 3019 C CE2 . TRP A 0 399 . -44.470 -26.200 116.835 1.00 25.79 399 A 1 
ATOM 3020 C CE3 . TRP A 0 399 . -45.240 -26.793 114.620 1.00 25.79 399 A 1 
ATOM 3021 N NE1 . TRP A 0 399 . -45.060 -25.859 118.030 1.00 25.79 399 A 1 
ATOM 3022 C CH2 . TRP A 0 399 . -42.847 -26.771 115.135 1.00 25.79 399 A 1 
ATOM 3023 C CZ2 . TRP A 0 399 . -43.132 -26.374 116.452 1.00 25.79 399 A 1 
ATOM 3024 C CZ3 . TRP A 0 399 . -43.899 -26.979 114.225 1.00 25.79 399 A 1 
ATOM 3025 N N   . SER A 0 400 . -48.827 -22.923 115.900 1.00 28.71 400 A 1 
ATOM 3026 C CA  . SER A 0 400 . -48.694 -21.841 114.928 1.00 28.71 400 A 1 
ATOM 3027 C C   . SER A 0 400 . -47.472 -22.124 114.060 1.00 28.71 400 A 1 
ATOM 3028 C CB  . SER A 0 400 . -48.464 -20.503 115.649 1.00 28.71 400 A 1 
ATOM 3029 O O   . SER A 0 400 . -46.386 -22.287 114.614 1.00 28.71 400 A 1 
ATOM 3030 O OG  . SER A 0 400 . -49.437 -20.268 116.650 1.00 28.71 400 A 1 
ATOM 3031 N N   . GLY A 0 401 . -47.586 -22.115 112.729 1.00 25.93 401 A 1 
ATOM 3032 C CA  . GLY A 0 401 . -46.382 -22.209 111.902 1.00 25.93 401 A 1 
ATOM 3033 C C   . GLY A 0 401 . -46.588 -22.357 110.397 1.00 25.93 401 A 1 
ATOM 3034 O O   . GLY A 0 401 . -47.208 -23.311 109.953 1.00 25.93 401 A 1 
ATOM 3035 N N   . ALA A 0 402 . -45.922 -21.458 109.665 1.00 26.06 402 A 1 
ATOM 3036 C CA  . ALA A 0 402 . -45.449 -21.593 108.284 1.00 26.06 402 A 1 
ATOM 3037 C C   . ALA A 0 402 . -46.463 -21.737 107.125 1.00 26.06 402 A 1 
ATOM 3038 C CB  . ALA A 0 402 . -44.340 -22.651 108.240 1.00 26.06 402 A 1 
ATOM 3039 O O   . ALA A 0 402 . -47.529 -22.334 107.206 1.00 26.06 402 A 1 
ATOM 3040 N N   . SER A 0 403 . -46.061 -21.146 106.003 1.00 30.57 403 A 1 
ATOM 3041 C CA  . SER A 0 403 . -46.783 -21.018 104.737 1.00 30.57 403 A 1 
ATOM 3042 C C   . SER A 0 403 . -46.190 -21.902 103.634 1.00 30.57 403 A 1 
ATOM 3043 C CB  . SER A 0 403 . -46.630 -19.562 104.282 1.00 30.57 403 A 1 
ATOM 3044 O O   . SER A 0 403 . -44.968 -22.016 103.557 1.00 30.57 403 A 1 
ATOM 3045 O OG  . SER A 0 403 . -45.248 -19.230 104.241 1.00 30.57 403 A 1 
ATOM 3046 N N   . GLY A 0 404 . -47.030 -22.363 102.702 1.00 31.21 404 A 1 
ATOM 3047 C CA  . GLY A 0 404 . -46.630 -22.876 101.381 1.00 31.21 404 A 1 
ATOM 3048 C C   . GLY A 0 404 . -47.322 -24.196 101.008 1.00 31.21 404 A 1 
ATOM 3049 O O   . GLY A 0 404 . -47.613 -24.988 101.897 1.00 31.21 404 A 1 
ATOM 3050 N N   . THR A 0 405 . -47.626 -24.515 99.745  1.00 33.00 405 A 1 
ATOM 3051 C CA  . THR A 0 405 . -47.653 -23.743 98.474  1.00 33.00 405 A 1 
ATOM 3052 C C   . THR A 0 405 . -48.360 -24.622 97.407  1.00 33.00 405 A 1 
ATOM 3053 C CB  . THR A 0 405 . -46.244 -23.375 97.936  1.00 33.00 405 A 1 
ATOM 3054 O O   . THR A 0 405 . -48.655 -25.771 97.711  1.00 33.00 405 A 1 
ATOM 3055 C CG2 . THR A 0 405 . -46.162 -21.883 97.607  1.00 33.00 405 A 1 
ATOM 3056 O OG1 . THR A 0 405 . -45.195 -23.624 98.838  1.00 33.00 405 A 1 
ATOM 3057 N N   . GLN A 0 406 . -48.567 -24.129 96.168  1.00 39.88 406 A 1 
ATOM 3058 C CA  . GLN A 0 406 . -49.102 -24.864 94.985  1.00 39.88 406 A 1 
ATOM 3059 C C   . GLN A 0 406 . -50.598 -25.277 95.090  1.00 39.88 406 A 1 
ATOM 3060 C CB  . GLN A 0 406 . -48.181 -26.050 94.615  1.00 39.88 406 A 1 
ATOM 3061 O O   . GLN A 0 406 . -50.998 -25.939 96.036  1.00 39.88 406 A 1 
ATOM 3062 C CG  . GLN A 0 406 . -46.748 -25.603 94.260  1.00 39.88 406 A 1 
ATOM 3063 C CD  . GLN A 0 406 . -45.733 -26.745 94.199  1.00 39.88 406 A 1 
ATOM 3064 N NE2 . GLN A 0 406 . -44.750 -26.666 93.330  1.00 39.88 406 A 1 
ATOM 3065 O OE1 . GLN A 0 406 . -45.759 -27.698 94.955  1.00 39.88 406 A 1 
ATOM 3066 N N   . GLN A 0 407 . -51.562 -24.881 94.241  1.00 38.13 407 A 1 
ATOM 3067 C CA  . GLN A 0 407 . -51.659 -24.391 92.842  1.00 38.13 407 A 1 
ATOM 3068 C C   . GLN A 0 407 . -51.576 -25.451 91.726  1.00 38.13 407 A 1 
ATOM 3069 C CB  . GLN A 0 407 . -50.769 -23.192 92.464  1.00 38.13 407 A 1 
ATOM 3070 O O   . GLN A 0 407 . -50.483 -25.857 91.355  1.00 38.13 407 A 1 
ATOM 3071 C CG  . GLN A 0 407 . -50.858 -21.962 93.369  1.00 38.13 407 A 1 
ATOM 3072 C CD  . GLN A 0 407 . -49.776 -20.964 92.971  1.00 38.13 407 A 1 
ATOM 3073 N NE2 . GLN A 0 407 . -50.059 -19.985 92.139  1.00 38.13 407 A 1 
ATOM 3074 O OE1 . GLN A 0 407 . -48.641 -21.077 93.393  1.00 38.13 407 A 1 
ATOM 3075 N N   . ALA A 0 408 . -52.739 -25.775 91.140  1.00 40.87 408 A 1 
ATOM 3076 C CA  . ALA A 0 408 . -53.020 -26.127 89.731  1.00 40.87 408 A 1 
ATOM 3077 C C   . ALA A 0 408 . -54.508 -26.555 89.620  1.00 40.87 408 A 1 
ATOM 3078 C CB  . ALA A 0 408 . -52.126 -27.290 89.267  1.00 40.87 408 A 1 
ATOM 3079 O O   . ALA A 0 408 . -55.110 -26.879 90.640  1.00 40.87 408 A 1 
ATOM 3080 N N   . ALA A 0 409 . -55.169 -26.661 88.463  1.00 39.47 409 A 1 
ATOM 3081 C CA  . ALA A 0 409 . -55.221 -25.841 87.240  1.00 39.47 409 A 1 
ATOM 3082 C C   . ALA A 0 409 . -56.390 -26.391 86.382  1.00 39.47 409 A 1 
ATOM 3083 C CB  . ALA A 0 409 . -53.922 -25.938 86.425  1.00 39.47 409 A 1 
ATOM 3084 O O   . ALA A 0 409 . -56.595 -27.600 86.407  1.00 39.47 409 A 1 
ATOM 3085 N N   . GLN A 0 410 . -57.140 -25.538 85.664  1.00 37.91 410 A 1 
ATOM 3086 C CA  . GLN A 0 410 . -57.921 -25.846 84.438  1.00 37.91 410 A 1 
ATOM 3087 C C   . GLN A 0 410 . -58.829 -24.657 84.069  1.00 37.91 410 A 1 
ATOM 3088 C CB  . GLN A 0 410 . -58.745 -27.162 84.496  1.00 37.91 410 A 1 
ATOM 3089 O O   . GLN A 0 410 . -59.996 -24.585 84.444  1.00 37.91 410 A 1 
ATOM 3090 C CG  . GLN A 0 410 . -57.999 -28.282 83.743  1.00 37.91 410 A 1 
ATOM 3091 C CD  . GLN A 0 410 . -58.623 -29.668 83.880  1.00 37.91 410 A 1 
ATOM 3092 N NE2 . GLN A 0 410 . -57.945 -30.695 83.414  1.00 37.91 410 A 1 
ATOM 3093 O OE1 . GLN A 0 410 . -59.719 -29.872 84.378  1.00 37.91 410 A 1 
ATOM 3094 N N   . GLY A 0 411 . -58.261 -23.710 83.328  1.00 37.19 411 A 1 
ATOM 3095 C CA  . GLY A 0 411 . -58.988 -22.911 82.345  1.00 37.19 411 A 1 
ATOM 3096 C C   . GLY A 0 411 . -58.246 -23.134 81.035  1.00 37.19 411 A 1 
ATOM 3097 O O   . GLY A 0 411 . -57.042 -22.898 81.004  1.00 37.19 411 A 1 
ATOM 3098 N N   . SER A 0 412 . -58.914 -23.700 80.034  1.00 31.23 412 A 1 
ATOM 3099 C CA  . SER A 0 412 . -58.323 -23.944 78.717  1.00 31.23 412 A 1 
ATOM 3100 C C   . SER A 0 412 . -58.614 -22.730 77.852  1.00 31.23 412 A 1 
ATOM 3101 C CB  . SER A 0 412 . -58.905 -25.210 78.079  1.00 31.23 412 A 1 
ATOM 3102 O O   . SER A 0 412 . -59.779 -22.501 77.534  1.00 31.23 412 A 1 
ATOM 3103 O OG  . SER A 0 412 . -58.557 -26.354 78.846  1.00 31.23 412 A 1 
ATOM 3104 N N   . TYR A 0 413 . -57.567 -21.968 77.553  1.00 39.70 413 A 1 
ATOM 3105 C CA  . TYR A 0 413 . -57.571 -20.828 76.647  1.00 39.70 413 A 1 
ATOM 3106 C C   . TYR A 0 413 . -56.288 -20.894 75.817  1.00 39.70 413 A 1 
ATOM 3107 C CB  . TYR A 0 413 . -57.647 -19.505 77.424  1.00 39.70 413 A 1 
ATOM 3108 O O   . TYR A 0 413 . -55.219 -21.194 76.355  1.00 39.70 413 A 1 
ATOM 3109 C CG  . TYR A 0 413 . -58.839 -19.375 78.359  1.00 39.70 413 A 1 
ATOM 3110 C CD1 . TYR A 0 413 . -60.134 -19.228 77.827  1.00 39.70 413 A 1 
ATOM 3111 C CD2 . TYR A 0 413 . -58.650 -19.395 79.755  1.00 39.70 413 A 1 
ATOM 3112 C CE1 . TYR A 0 413 . -61.242 -19.096 78.686  1.00 39.70 413 A 1 
ATOM 3113 C CE2 . TYR A 0 413 . -59.752 -19.250 80.620  1.00 39.70 413 A 1 
ATOM 3114 O OH  . TYR A 0 413 . -62.112 -18.950 80.920  1.00 39.70 413 A 1 
ATOM 3115 C CZ  . TYR A 0 413 . -61.051 -19.099 80.082  1.00 39.70 413 A 1 
ATOM 3116 N N   . ASP A 0 414 . -56.450 -20.663 74.527  1.00 36.33 414 A 1 
ATOM 3117 C CA  . ASP A 0 414 . -55.480 -20.683 73.445  1.00 36.33 414 A 1 
ATOM 3118 C C   . ASP A 0 414 . -55.053 -19.227 73.174  1.00 36.33 414 A 1 
ATOM 3119 C CB  . ASP A 0 414 . -56.095 -21.380 72.193  1.00 36.33 414 A 1 
ATOM 3120 O O   . ASP A 0 414 . -55.842 -18.419 72.695  1.00 36.33 414 A 1 
ATOM 3121 C CG  . ASP A 0 414 . -57.572 -21.854 72.280  1.00 36.33 414 A 1 
ATOM 3122 O OD1 . ASP A 0 414 . -58.440 -21.131 72.834  1.00 36.33 414 A 1 
ATOM 3123 O OD2 . ASP A 0 414 . -57.835 -23.010 71.879  1.00 36.33 414 A 1 
ATOM 3124 N N   . ASN A 0 415 . -53.814 -18.871 73.533  1.00 42.30 415 A 1 
ATOM 3125 C CA  . ASN A 0 415 . -53.284 -17.499 73.476  1.00 42.30 415 A 1 
ATOM 3126 C C   . ASN A 0 415 . -51.955 -17.474 72.685  1.00 42.30 415 A 1 
ATOM 3127 C CB  . ASN A 0 415 . -53.148 -16.914 74.908  1.00 42.30 415 A 1 
ATOM 3128 O O   . ASN A 0 415 . -50.927 -17.001 73.177  1.00 42.30 415 A 1 
ATOM 3129 C CG  . ASN A 0 415 . -54.401 -16.282 75.504  1.00 42.30 415 A 1 
ATOM 3130 N ND2 . ASN A 0 415 . -54.278 -15.082 76.031  1.00 42.30 415 A 1 
ATOM 3131 O OD1 . ASN A 0 415 . -55.472 -16.854 75.599  1.00 42.30 415 A 1 
ATOM 3132 N N   . ASP A 0 416 . -51.954 -18.010 71.465  1.00 44.30 416 A 1 
ATOM 3133 C CA  . ASP A 0 416 . -50.729 -18.257 70.690  1.00 44.30 416 A 1 
ATOM 3134 C C   . ASP A 0 416 . -50.303 -17.044 69.833  1.00 44.30 416 A 1 
ATOM 3135 C CB  . ASP A 0 416 . -50.847 -19.594 69.929  1.00 44.30 416 A 1 
ATOM 3136 O O   . ASP A 0 416 . -50.274 -17.088 68.602  1.00 44.30 416 A 1 
ATOM 3137 C CG  . ASP A 0 416 . -50.528 -20.817 70.808  1.00 44.30 416 A 1 
ATOM 3138 O OD1 . ASP A 0 416 . -50.625 -20.717 72.056  1.00 44.30 416 A 1 
ATOM 3139 O OD2 . ASP A 0 416 . -50.110 -21.843 70.230  1.00 44.30 416 A 1 
ATOM 3140 N N   . GLU A 0 417 . -49.914 -15.940 70.489  1.00 45.88 417 A 1 
ATOM 3141 C CA  . GLU A 0 417 . -49.366 -14.750 69.811  1.00 45.88 417 A 1 
ATOM 3142 C C   . GLU A 0 417 . -47.954 -15.014 69.240  1.00 45.88 417 A 1 
ATOM 3143 C CB  . GLU A 0 417 . -49.401 -13.494 70.711  1.00 45.88 417 A 1 
ATOM 3144 O O   . GLU A 0 417 . -46.920 -14.680 69.833  1.00 45.88 417 A 1 
ATOM 3145 C CG  . GLU A 0 417 . -49.143 -12.230 69.858  1.00 45.88 417 A 1 
ATOM 3146 C CD  . GLU A 0 417 . -48.879 -10.942 70.655  1.00 45.88 417 A 1 
ATOM 3147 O OE1 . GLU A 0 417 . -49.275 -9.855  70.166  1.00 45.88 417 A 1 
ATOM 3148 O OE2 . GLU A 0 417 . -48.151 -11.002 71.671  1.00 45.88 417 A 1 
ATOM 3149 N N   . TRP A 0 418 . -47.888 -15.596 68.041  1.00 58.66 418 A 1 
ATOM 3150 C CA  . TRP A 0 418 . -46.634 -15.765 67.311  1.00 58.66 418 A 1 
ATOM 3151 C C   . TRP A 0 418 . -46.314 -14.561 66.415  1.00 58.66 418 A 1 
ATOM 3152 C CB  . TRP A 0 418 . -46.592 -17.110 66.574  1.00 58.66 418 A 1 
ATOM 3153 O O   . TRP A 0 418 . -47.131 -14.083 65.634  1.00 58.66 418 A 1 
ATOM 3154 C CG  . TRP A 0 418 . -47.641 -17.381 65.537  1.00 58.66 418 A 1 
ATOM 3155 C CD1 . TRP A 0 418 . -48.783 -18.073 65.753  1.00 58.66 418 A 1 
ATOM 3156 C CD2 . TRP A 0 418 . -47.679 -16.993 64.127  1.00 58.66 418 A 1 
ATOM 3157 C CE2 . TRP A 0 418 . -48.849 -17.556 63.533  1.00 58.66 418 A 1 
ATOM 3158 C CE3 . TRP A 0 418 . -46.859 -16.202 63.291  1.00 58.66 418 A 1 
ATOM 3159 N NE1 . TRP A 0 418 . -49.493 -18.185 64.574  1.00 58.66 418 A 1 
ATOM 3160 C CH2 . TRP A 0 418 . -48.333 -16.573 61.381  1.00 58.66 418 A 1 
ATOM 3161 C CZ2 . TRP A 0 418 . -49.160 -17.385 62.175  1.00 58.66 418 A 1 
ATOM 3162 C CZ3 . TRP A 0 418 . -47.188 -15.980 61.940  1.00 58.66 418 A 1 
ATOM 3163 N N   . ALA A 0 419 . -45.057 -14.112 66.463  1.00 49.70 419 A 1 
ATOM 3164 C CA  . ALA A 0 419 . -44.494 -13.189 65.479  1.00 49.70 419 A 1 
ATOM 3165 C C   . ALA A 0 419 . -43.417 -13.928 64.680  1.00 49.70 419 A 1 
ATOM 3166 C CB  . ALA A 0 419 . -43.947 -11.943 66.185  1.00 49.70 419 A 1 
ATOM 3167 O O   . ALA A 0 419 . -42.436 -14.393 65.263  1.00 49.70 419 A 1 
ATOM 3168 N N   . LYS A 0 420 . -43.593 -14.029 63.360  1.00 54.25 420 A 1 
ATOM 3169 C CA  . LYS A 0 420 . -42.586 -14.563 62.430  1.00 54.25 420 A 1 
ATOM 3170 C C   . LYS A 0 420 . -41.980 -13.400 61.646  1.00 54.25 420 A 1 
ATOM 3171 C CB  . LYS A 0 420 . -43.200 -15.640 61.513  1.00 54.25 420 A 1 
ATOM 3172 O O   . LYS A 0 420 . -42.679 -12.449 61.308  1.00 54.25 420 A 1 
ATOM 3173 C CG  . LYS A 0 420 . -43.551 -16.937 62.274  1.00 54.25 420 A 1 
ATOM 3174 C CD  . LYS A 0 420 . -44.422 -17.891 61.434  1.00 54.25 420 A 1 
ATOM 3175 C CE  . LYS A 0 420 . -45.151 -18.912 62.328  1.00 54.25 420 A 1 
ATOM 3176 N NZ  . LYS A 0 420 . -46.451 -19.335 61.745  1.00 54.25 420 A 1 
ATOM 3177 N N   . GLN A 0 421 . -40.680 -13.476 61.386  1.00 59.80 421 A 1 
ATOM 3178 C CA  . GLN A 0 421 . -39.960 -12.522 60.544  1.00 59.80 421 A 1 
ATOM 3179 C C   . GLN A 0 421 . -39.858 -13.098 59.128  1.00 59.80 421 A 1 
ATOM 3180 C CB  . GLN A 0 421 . -38.575 -12.232 61.151  1.00 59.80 421 A 1 
ATOM 3181 O O   . GLN A 0 421 . -39.570 -14.287 58.965  1.00 59.80 421 A 1 
ATOM 3182 C CG  . GLN A 0 421 . -38.675 -11.477 62.489  1.00 59.80 421 A 1 
ATOM 3183 C CD  . GLN A 0 421 . -37.350 -11.453 63.245  1.00 59.80 421 A 1 
ATOM 3184 N NE2 . GLN A 0 421 . -36.765 -10.300 63.484  1.00 59.80 421 A 1 
ATOM 3185 O OE1 . GLN A 0 421 . -36.839 -12.472 63.678  1.00 59.80 421 A 1 
ATOM 3186 N N   . ALA A 0 422 . -40.084 -12.259 58.121  1.00 60.27 422 A 1 
ATOM 3187 C CA  . ALA A 0 422 . -39.736 -12.546 56.738  1.00 60.27 422 A 1 
ATOM 3188 C C   . ALA A 0 422 . -38.590 -11.617 56.322  1.00 60.27 422 A 1 
ATOM 3189 C CB  . ALA A 0 422 . -40.980 -12.413 55.855  1.00 60.27 422 A 1 
ATOM 3190 O O   . ALA A 0 422 . -38.562 -10.450 56.710  1.00 60.27 422 A 1 
ATOM 3191 N N   . TYR A 0 423 . -37.647 -12.151 55.555  1.00 64.44 423 A 1 
ATOM 3192 C CA  . TYR A 0 423 . -36.509 -11.414 55.019  1.00 64.44 423 A 1 
ATOM 3193 C C   . TYR A 0 423 . -36.527 -11.563 53.503  1.00 64.44 423 A 1 
ATOM 3194 C CB  . TYR A 0 423 . -35.201 -11.948 55.623  1.00 64.44 423 A 1 
ATOM 3195 O O   . TYR A 0 423 . -36.646 -12.691 53.014  1.00 64.44 423 A 1 
ATOM 3196 C CG  . TYR A 0 423 . -35.024 -11.638 57.099  1.00 64.44 423 A 1 
ATOM 3197 C CD1 . TYR A 0 423 . -34.523 -10.379 57.479  1.00 64.44 423 A 1 
ATOM 3198 C CD2 . TYR A 0 423 . -35.350 -12.592 58.086  1.00 64.44 423 A 1 
ATOM 3199 C CE1 . TYR A 0 423 . -34.330 -10.072 58.838  1.00 64.44 423 A 1 
ATOM 3200 C CE2 . TYR A 0 423 . -35.165 -12.289 59.451  1.00 64.44 423 A 1 
ATOM 3201 O OH  . TYR A 0 423 . -34.456 -10.730 61.137  1.00 64.44 423 A 1 
ATOM 3202 C CZ  . TYR A 0 423 . -34.650 -11.029 59.825  1.00 64.44 423 A 1 
ATOM 3203 N N   . GLY A 0 424 . -36.442 -10.438 52.802  1.00 66.74 424 A 1 
ATOM 3204 C CA  . GLY A 0 424 . -36.108 -10.378 51.387  1.00 66.74 424 A 1 
ATOM 3205 C C   . GLY A 0 424 . -34.667 -9.915  51.188  1.00 66.74 424 A 1 
ATOM 3206 O O   . GLY A 0 424 . -34.018 -9.435  52.124  1.00 66.74 424 A 1 
ATOM 3207 N N   . SER A 0 425 . -34.175 -10.093 49.972  1.00 75.16 425 A 1 
ATOM 3208 C CA  . SER A 0 425 . -32.941 -9.484  49.492  1.00 75.16 425 A 1 
ATOM 3209 C C   . SER A 0 425 . -33.046 -9.266  47.993  1.00 75.16 425 A 1 
ATOM 3210 C CB  . SER A 0 425 . -31.722 -10.349 49.806  1.00 75.16 425 A 1 
ATOM 3211 O O   . SER A 0 425 . -33.177 -10.233 47.230  1.00 75.16 425 A 1 
ATOM 3212 O OG  . SER A 0 425 . -31.868 -11.623 49.199  1.00 75.16 425 A 1 
ATOM 3213 N N   . ASP A 0 426 . -32.974 -8.005  47.639  1.00 75.71 426 A 1 
ATOM 3214 C CA  . ASP A 0 426 . -33.003 -7.422  46.317  1.00 75.71 426 A 1 
ATOM 3215 C C   . ASP A 0 426 . -31.545 -7.437  45.807  1.00 75.71 426 A 1 
ATOM 3216 C CB  . ASP A 0 426 . -33.653 -6.020  46.446  1.00 75.71 426 A 1 
ATOM 3217 O O   . ASP A 0 426 . -30.600 -7.306  46.592  1.00 75.71 426 A 1 
ATOM 3218 C CG  . ASP A 0 426 . -34.736 -5.926  47.559  1.00 75.71 426 A 1 
ATOM 3219 O OD1 . ASP A 0 426 . -34.375 -5.963  48.765  1.00 75.71 426 A 1 
ATOM 3220 O OD2 . ASP A 0 426 . -35.959 -5.930  47.274  1.00 75.71 426 A 1 
ATOM 3221 N N   . TYR A 0 427 . -31.330 -7.751  44.529  1.00 80.75 427 A 1 
ATOM 3222 C CA  . TYR A 0 427 . -29.980 -7.929  43.970  1.00 80.75 427 A 1 
ATOM 3223 C C   . TYR A 0 427 . -29.954 -7.531  42.493  1.00 80.75 427 A 1 
ATOM 3224 C CB  . TYR A 0 427 . -29.484 -9.372  44.196  1.00 80.75 427 A 1 
ATOM 3225 O O   . TYR A 0 427 . -29.891 -8.381  41.598  1.00 80.75 427 A 1 
ATOM 3226 C CG  . TYR A 0 427 . -28.963 -9.686  45.589  1.00 80.75 427 A 1 
ATOM 3227 C CD1 . TYR A 0 427 . -27.812 -9.025  46.055  1.00 80.75 427 A 1 
ATOM 3228 C CD2 . TYR A 0 427 . -29.604 -10.639 46.408  1.00 80.75 427 A 1 
ATOM 3229 C CE1 . TYR A 0 427 . -27.293 -9.312  47.326  1.00 80.75 427 A 1 
ATOM 3230 C CE2 . TYR A 0 427 . -29.062 -10.959 47.673  1.00 80.75 427 A 1 
ATOM 3231 O OH  . TYR A 0 427 . -27.371 -10.550 49.352  1.00 80.75 427 A 1 
ATOM 3232 C CZ  . TYR A 0 427 . -27.917 -10.276 48.137  1.00 80.75 427 A 1 
ATOM 3233 N N   . ASP A 0 428 . -30.029 -6.226  42.252  1.00 79.89 428 A 1 
ATOM 3234 C CA  . ASP A 0 428 . -30.116 -5.622  40.927  1.00 79.89 428 A 1 
ATOM 3235 C C   . ASP A 0 428 . -28.732 -5.101  40.502  1.00 79.89 428 A 1 
ATOM 3236 C CB  . ASP A 0 428 . -31.204 -4.521  40.936  1.00 79.89 428 A 1 
ATOM 3237 O O   . ASP A 0 428 . -28.070 -4.341  41.209  1.00 79.89 428 A 1 
ATOM 3238 C CG  . ASP A 0 428 . -32.188 -4.535  39.764  1.00 79.89 428 A 1 
ATOM 3239 O OD1 . ASP A 0 428 . -32.167 -5.468  38.936  1.00 79.89 428 A 1 
ATOM 3240 O OD2 . ASP A 0 428 . -32.906 -3.520  39.582  1.00 79.89 428 A 1 
ATOM 3241 N N   . SER A 0 429 . -28.262 -5.508  39.327  1.00 81.91 429 A 1 
ATOM 3242 C CA  . SER A 0 429 . -26.959 -5.103  38.790  1.00 81.91 429 A 1 
ATOM 3243 C C   . SER A 0 429 . -27.101 -4.657  37.341  1.00 81.91 429 A 1 
ATOM 3244 C CB  . SER A 0 429 . -25.902 -6.199  38.990  1.00 81.91 429 A 1 
ATOM 3245 O O   . SER A 0 429 . -27.610 -5.392  36.493  1.00 81.91 429 A 1 
ATOM 3246 O OG  . SER A 0 429 . -26.343 -7.483  38.577  1.00 81.91 429 A 1 
ATOM 3247 N N   . ARG A 0 430 . -26.688 -3.420  37.055  1.00 83.27 430 A 1 
ATOM 3248 C CA  . ARG A 0 430 . -26.803 -2.792  35.736  1.00 83.27 430 A 1 
ATOM 3249 C C   . ARG A 0 430 . -25.492 -2.138  35.343  1.00 83.27 430 A 1 
ATOM 3250 C CB  . ARG A 0 430 . -27.935 -1.757  35.722  1.00 83.27 430 A 1 
ATOM 3251 O O   . ARG A 0 430 . -24.934 -1.367  36.114  1.00 83.27 430 A 1 
ATOM 3252 C CG  . ARG A 0 430 . -29.308 -2.376  35.981  1.00 83.27 430 A 1 
ATOM 3253 C CD  . ARG A 0 430 . -30.394 -1.298  35.899  1.00 83.27 430 A 1 
ATOM 3254 N NE  . ARG A 0 430 . -31.715 -1.937  35.941  1.00 83.27 430 A 1 
ATOM 3255 N NH1 . ARG A 0 430 . -32.487 -1.259  38.013  1.00 83.27 430 A 1 
ATOM 3256 N NH2 . ARG A 0 430 . -33.344 -3.037  37.012  1.00 83.27 430 A 1 
ATOM 3257 C CZ  . ARG A 0 430 . -32.517 -2.044  36.978  1.00 83.27 430 A 1 
ATOM 3258 N N   . TRP A 0 431 . -25.053 -2.392  34.121  1.00 87.73 431 A 1 
ATOM 3259 C CA  . TRP A 0 431 . -23.862 -1.784  33.538  1.00 87.73 431 A 1 
ATOM 3260 C C   . TRP A 0 431 . -24.173 -1.307  32.127  1.00 87.73 431 A 1 
ATOM 3261 C CB  . TRP A 0 431 . -22.719 -2.799  33.561  1.00 87.73 431 A 1 
ATOM 3262 O O   . TRP A 0 431 . -24.916 -1.966  31.392  1.00 87.73 431 A 1 
ATOM 3263 C CG  . TRP A 0 431 . -21.466 -2.398  32.846  1.00 87.73 431 A 1 
ATOM 3264 C CD1 . TRP A 0 431 . -20.404 -1.782  33.409  1.00 87.73 431 A 1 
ATOM 3265 C CD2 . TRP A 0 431 . -21.110 -2.612  31.447  1.00 87.73 431 A 1 
ATOM 3266 C CE2 . TRP A 0 431 . -19.752 -2.214  31.267  1.00 87.73 431 A 1 
ATOM 3267 C CE3 . TRP A 0 431 . -21.780 -3.141  30.321  1.00 87.73 431 A 1 
ATOM 3268 N NE1 . TRP A 0 431 . -19.395 -1.648  32.475  1.00 87.73 431 A 1 
ATOM 3269 C CH2 . TRP A 0 431 . -19.760 -2.965  28.960  1.00 87.73 431 A 1 
ATOM 3270 C CZ2 . TRP A 0 431 . -19.063 -2.442  30.065  1.00 87.73 431 A 1 
ATOM 3271 C CZ3 . TRP A 0 431 . -21.123 -3.290  29.085  1.00 87.73 431 A 1 
ATOM 3272 N N   . GLY A 0 432 . -23.591 -0.183  31.728  1.00 86.66 432 A 1 
ATOM 3273 C CA  . GLY A 0 432 . -23.802 0.365   30.400  1.00 86.66 432 A 1 
ATOM 3274 C C   . GLY A 0 432 . -22.623 1.149   29.857  1.00 86.66 432 A 1 
ATOM 3275 O O   . GLY A 0 432 . -21.790 1.692   30.585  1.00 86.66 432 A 1 
ATOM 3276 N N   . LYS A 0 433 . -22.589 1.200   28.529  1.00 88.77 433 A 1 
ATOM 3277 C CA  . LYS A 0 433 . -21.741 2.064   27.723  1.00 88.77 433 A 1 
ATOM 3278 C C   . LYS A 0 433 . -22.587 2.725   26.668  1.00 88.77 433 A 1 
ATOM 3279 C CB  . LYS A 0 433 . -20.611 1.271   27.064  1.00 88.77 433 A 1 
ATOM 3280 O O   . LYS A 0 433 . -23.238 2.020   25.906  1.00 88.77 433 A 1 
ATOM 3281 C CG  . LYS A 0 433 . -19.655 0.862   28.169  1.00 88.77 433 A 1 
ATOM 3282 C CD  . LYS A 0 433 . -18.348 0.270   27.656  1.00 88.77 433 A 1 
ATOM 3283 C CE  . LYS A 0 433 . -17.537 0.290   28.938  1.00 88.77 433 A 1 
ATOM 3284 N NZ  . LYS A 0 433 . -16.114 -0.044  28.785  1.00 88.77 433 A 1 
ATOM 3285 N N   . SER A 0 434 . -22.527 4.042   26.598  1.00 85.86 434 A 1 
ATOM 3286 C CA  . SER A 0 434 . -23.180 4.825   25.558  1.00 85.86 434 A 1 
ATOM 3287 C C   . SER A 0 434 . -22.167 5.761   24.919  1.00 85.86 434 A 1 
ATOM 3288 C CB  . SER A 0 434 . -24.424 5.558   26.084  1.00 85.86 434 A 1 
ATOM 3289 O O   . SER A 0 434 . -21.328 6.362   25.591  1.00 85.86 434 A 1 
ATOM 3290 O OG  . SER A 0 434 . -24.241 6.080   27.391  1.00 85.86 434 A 1 
ATOM 3291 N N   . TYR A 0 435 . -22.244 5.865   23.601  1.00 85.83 435 A 1 
ATOM 3292 C CA  . TYR A 0 435 . -21.607 6.916   22.828  1.00 85.83 435 A 1 
ATOM 3293 C C   . TYR A 0 435 . -22.716 7.696   22.119  1.00 85.83 435 A 1 
ATOM 3294 C CB  . TYR A 0 435 . -20.642 6.318   21.791  1.00 85.83 435 A 1 
ATOM 3295 O O   . TYR A 0 435 . -23.489 7.093   21.365  1.00 85.83 435 A 1 
ATOM 3296 C CG  . TYR A 0 435 . -19.481 5.475   22.297  1.00 85.83 435 A 1 
ATOM 3297 C CD1 . TYR A 0 435 . -18.196 6.041   22.394  1.00 85.83 435 A 1 
ATOM 3298 C CD2 . TYR A 0 435 . -19.671 4.114   22.608  1.00 85.83 435 A 1 
ATOM 3299 C CE1 . TYR A 0 435 . -17.101 5.251   22.794  1.00 85.83 435 A 1 
ATOM 3300 C CE2 . TYR A 0 435 . -18.579 3.312   22.995  1.00 85.83 435 A 1 
ATOM 3301 O OH  . TYR A 0 435 . -16.242 3.140   23.537  1.00 85.83 435 A 1 
ATOM 3302 C CZ  . TYR A 0 435 . -17.293 3.884   23.097  1.00 85.83 435 A 1 
ATOM 3303 N N   . ASP A 0 436 . -22.752 9.018   22.293  1.00 83.68 436 A 1 
ATOM 3304 C CA  . ASP A 0 436 . -23.415 9.905   21.328  1.00 83.68 436 A 1 
ATOM 3305 C C   . ASP A 0 436 . -22.658 9.881   19.980  1.00 83.68 436 A 1 
ATOM 3306 C CB  . ASP A 0 436 . -23.542 11.329  21.894  1.00 83.68 436 A 1 
ATOM 3307 O O   . ASP A 0 436 . -21.703 9.118   19.797  1.00 83.68 436 A 1 
ATOM 3308 C CG  . ASP A 0 436 . -24.507 11.428  23.078  1.00 83.68 436 A 1 
ATOM 3309 O OD1 . ASP A 0 436 . -25.656 10.958  22.938  1.00 83.68 436 A 1 
ATOM 3310 O OD2 . ASP A 0 436 . -24.095 12.023  24.100  1.00 83.68 436 A 1 
ATOM 3311 N N   . SER A 0 437 . -23.087 10.683  18.998  1.00 85.08 437 A 1 
ATOM 3312 C CA  . SER A 0 437 . -22.875 10.355  17.584  1.00 85.08 437 A 1 
ATOM 3313 C C   . SER A 0 437 . -21.423 10.018  17.199  1.00 85.08 437 A 1 
ATOM 3314 C CB  . SER A 0 437 . -23.525 11.381  16.648  1.00 85.08 437 A 1 
ATOM 3315 O O   . SER A 0 437 . -20.476 10.792  17.370  1.00 85.08 437 A 1 
ATOM 3316 O OG  . SER A 0 437 . -22.774 12.561  16.473  1.00 85.08 437 A 1 
ATOM 3317 N N   . VAL A 0 438 . -21.244 8.801   16.672  1.00 87.23 438 A 1 
ATOM 3318 C CA  . VAL A 0 438 . -19.941 8.175   16.429  1.00 87.23 438 A 1 
ATOM 3319 C C   . VAL A 0 438 . -19.555 8.312   14.962  1.00 87.23 438 A 1 
ATOM 3320 C CB  . VAL A 0 438 . -19.912 6.696   16.865  1.00 87.23 438 A 1 
ATOM 3321 O O   . VAL A 0 438 . -20.294 7.924   14.059  1.00 87.23 438 A 1 
ATOM 3322 C CG1 . VAL A 0 438 . -18.496 6.109   16.725  1.00 87.23 438 A 1 
ATOM 3323 C CG2 . VAL A 0 438 . -20.333 6.511   18.323  1.00 87.23 438 A 1 
ATOM 3324 N N   . SER A 0 439 . -18.341 8.794   14.708  1.00 90.05 439 A 1 
ATOM 3325 C CA  . SER A 0 439 . -17.771 8.973   13.373  1.00 90.05 439 A 1 
ATOM 3326 C C   . SER A 0 439 . -16.420 8.258   13.259  1.00 90.05 439 A 1 
ATOM 3327 C CB  . SER A 0 439 . -17.689 10.479  13.072  1.00 90.05 439 A 1 
ATOM 3328 O O   . SER A 0 439 . -15.395 8.763   13.722  1.00 90.05 439 A 1 
ATOM 3329 O OG  . SER A 0 439 . -16.542 10.800  12.296  1.00 90.05 439 A 1 
ATOM 3330 N N   . ALA A 0 440 . -16.383 7.127   12.554  1.00 92.13 440 A 1 
ATOM 3331 C CA  . ALA A 0 440 . -15.159 6.413   12.195  1.00 92.13 440 A 1 
ATOM 3332 C C   . ALA A 0 440 . -14.842 6.603   10.704  1.00 92.13 440 A 1 
ATOM 3333 C CB  . ALA A 0 440 . -15.309 4.939   12.583  1.00 92.13 440 A 1 
ATOM 3334 O O   . ALA A 0 440 . -15.569 6.135   9.828   1.00 92.13 440 A 1 
ATOM 3335 N N   . LYS A 0 441 . -13.735 7.281   10.394  1.00 93.37 441 A 1 
ATOM 3336 C CA  . LYS A 0 441 . -13.308 7.615   9.027   1.00 93.37 441 A 1 
ATOM 3337 C C   . LYS A 0 441 . -11.892 7.099   8.772   1.00 93.37 441 A 1 
ATOM 3338 C CB  . LYS A 0 441 . -13.465 9.132   8.794   1.00 93.37 441 A 1 
ATOM 3339 O O   . LYS A 0 441 . -11.016 7.181   9.630   1.00 93.37 441 A 1 
ATOM 3340 C CG  . LYS A 0 441 . -14.946 9.560   8.746   1.00 93.37 441 A 1 
ATOM 3341 C CD  . LYS A 0 441 . -15.156 11.084  8.769   1.00 93.37 441 A 1 
ATOM 3342 C CE  . LYS A 0 441 . -16.642 11.432  8.547   1.00 93.37 441 A 1 
ATOM 3343 N NZ  . LYS A 0 441 . -17.439 11.500  9.796   1.00 93.37 441 A 1 
ATOM 3344 N N   . SER A 0 442 . -11.659 6.554   7.582   1.00 93.86 442 A 1 
ATOM 3345 C CA  . SER A 0 442 . -10.349 6.067   7.141   1.00 93.86 442 A 1 
ATOM 3346 C C   . SER A 0 442 . -10.116 6.393   5.671   1.00 93.86 442 A 1 
ATOM 3347 C CB  . SER A 0 442 . -10.192 4.568   7.416   1.00 93.86 442 A 1 
ATOM 3348 O O   . SER A 0 442 . -11.038 6.309   4.862   1.00 93.86 442 A 1 
ATOM 3349 O OG  . SER A 0 442 . -11.195 3.808   6.772   1.00 93.86 442 A 1 
ATOM 3350 N N   . TYR A 0 443 . -8.885  6.770   5.349   1.00 93.36 443 A 1 
ATOM 3351 C CA  . TYR A 0 443 . -8.422  7.130   4.016   1.00 93.36 443 A 1 
ATOM 3352 C C   . TYR A 0 443 . -7.043  6.517   3.786   1.00 93.36 443 A 1 
ATOM 3353 C CB  . TYR A 0 443 . -8.372  8.660   3.888   1.00 93.36 443 A 1 
ATOM 3354 O O   . TYR A 0 443 . -6.217  6.464   4.702   1.00 93.36 443 A 1 
ATOM 3355 C CG  . TYR A 0 443 . -7.760  9.175   2.597   1.00 93.36 443 A 1 
ATOM 3356 C CD1 . TYR A 0 443 . -6.371  9.416   2.508   1.00 93.36 443 A 1 
ATOM 3357 C CD2 . TYR A 0 443 . -8.585  9.411   1.482   1.00 93.36 443 A 1 
ATOM 3358 C CE1 . TYR A 0 443 . -5.812  9.902   1.308   1.00 93.36 443 A 1 
ATOM 3359 C CE2 . TYR A 0 443 . -8.030  9.905   0.288   1.00 93.36 443 A 1 
ATOM 3360 O OH  . TYR A 0 443 . -6.146  10.666  -0.957  1.00 93.36 443 A 1 
ATOM 3361 C CZ  . TYR A 0 443 . -6.647  10.158  0.197   1.00 93.36 443 A 1 
ATOM 3362 N N   . ALA A 0 444 . -6.786  6.093   2.560   1.00 94.96 444 A 1 
ATOM 3363 C CA  . ALA A 0 444 . -5.485  5.669   2.095   1.00 94.96 444 A 1 
ATOM 3364 C C   . ALA A 0 444 . -5.278  6.111   0.648   1.00 94.96 444 A 1 
ATOM 3365 C CB  . ALA A 0 444 . -5.401  4.152   2.209   1.00 94.96 444 A 1 
ATOM 3366 O O   . ALA A 0 444 . -6.207  6.046   -0.159  1.00 94.96 444 A 1 
ATOM 3367 N N   . ASN A 0 445 . -4.049  6.500   0.329   1.00 94.78 445 A 1 
ATOM 3368 C CA  . ASN A 0 445 . -3.580  6.687   -1.033  1.00 94.78 445 A 1 
ATOM 3369 C C   . ASN A 0 445 . -2.213  6.029   -1.197  1.00 94.78 445 A 1 
ATOM 3370 C CB  . ASN A 0 445 . -3.530  8.178   -1.377  1.00 94.78 445 A 1 
ATOM 3371 O O   . ASN A 0 445 . -1.366  6.131   -0.308  1.00 94.78 445 A 1 
ATOM 3372 C CG  . ASN A 0 445 . -3.442  8.365   -2.879  1.00 94.78 445 A 1 
ATOM 3373 N ND2 . ASN A 0 445 . -2.276  8.593   -3.437  1.00 94.78 445 A 1 
ATOM 3374 O OD1 . ASN A 0 445 . -4.449  8.280   -3.559  1.00 94.78 445 A 1 
ATOM 3375 N N   . GLU A 0 446 . -2.004  5.389   -2.335  1.00 95.71 446 A 1 
ATOM 3376 C CA  . GLU A 0 446 . -0.743  4.784   -2.731  1.00 95.71 446 A 1 
ATOM 3377 C C   . GLU A 0 446 . -0.510  5.108   -4.203  1.00 95.71 446 A 1 
ATOM 3378 C CB  . GLU A 0 446 . -0.813  3.286   -2.417  1.00 95.71 446 A 1 
ATOM 3379 O O   . GLU A 0 446 . -1.262  4.668   -5.071  1.00 95.71 446 A 1 
ATOM 3380 C CG  . GLU A 0 446 . 0.520   2.558   -2.642  1.00 95.71 446 A 1 
ATOM 3381 C CD  . GLU A 0 446 . 0.634   1.267   -1.816  1.00 95.71 446 A 1 
ATOM 3382 O OE1 . GLU A 0 446 . 1.703   0.620   -1.853  1.00 95.71 446 A 1 
ATOM 3383 O OE2 . GLU A 0 446 . -0.200  1.001   -0.914  1.00 95.71 446 A 1 
ATOM 3384 N N   . SER A 0 447 . 0.490   5.944   -4.458  1.00 95.27 447 A 1 
ATOM 3385 C CA  . SER A 0 447 . 0.784   6.524   -5.766  1.00 95.27 447 A 1 
ATOM 3386 C C   . SER A 0 447 . 2.237   6.265   -6.138  1.00 95.27 447 A 1 
ATOM 3387 C CB  . SER A 0 447 . 0.451   8.022   -5.787  1.00 95.27 447 A 1 
ATOM 3388 O O   . SER A 0 447 . 3.141   6.491   -5.333  1.00 95.27 447 A 1 
ATOM 3389 O OG  . SER A 0 447 . 0.923   8.686   -4.624  1.00 95.27 447 A 1 
ATOM 3390 N N   . TYR A 0 448 . 2.462   5.798   -7.360  1.00 97.55 448 A 1 
ATOM 3391 C CA  . TYR A 0 448 . 3.765   5.522   -7.954  1.00 97.55 448 A 1 
ATOM 3392 C C   . TYR A 0 448 . 3.849   6.212   -9.311  1.00 97.55 448 A 1 
ATOM 3393 C CB  . TYR A 0 448 . 3.956   4.006   -8.102  1.00 97.55 448 A 1 
ATOM 3394 O O   . TYR A 0 448 . 2.916   6.124   -10.107 1.00 97.55 448 A 1 
ATOM 3395 C CG  . TYR A 0 448 . 5.165   3.591   -8.926  1.00 97.55 448 A 1 
ATOM 3396 C CD1 . TYR A 0 448 . 5.020   3.280   -10.294 1.00 97.55 448 A 1 
ATOM 3397 C CD2 . TYR A 0 448 . 6.437   3.524   -8.326  1.00 97.55 448 A 1 
ATOM 3398 C CE1 . TYR A 0 448 . 6.137   2.876   -11.053 1.00 97.55 448 A 1 
ATOM 3399 C CE2 . TYR A 0 448 . 7.556   3.118   -9.078  1.00 97.55 448 A 1 
ATOM 3400 O OH  . TYR A 0 448 . 8.481   2.360   -11.158 1.00 97.55 448 A 1 
ATOM 3401 C CZ  . TYR A 0 448 . 7.405   2.783   -10.443 1.00 97.55 448 A 1 
ATOM 3402 N N   . ALA A 0 449 . 4.983   6.842   -9.601  1.00 97.11 449 A 1 
ATOM 3403 C CA  . ALA A 0 449 . 5.299   7.333   -10.933 1.00 97.11 449 A 1 
ATOM 3404 C C   . ALA A 0 449 . 6.763   7.048   -11.277 1.00 97.11 449 A 1 
ATOM 3405 C CB  . ALA A 0 449 . 4.949   8.821   -11.045 1.00 97.11 449 A 1 
ATOM 3406 O O   . ALA A 0 449 . 7.648   7.112   -10.420 1.00 97.11 449 A 1 
ATOM 3407 N N   . ARG A 0 450 . 7.014   6.755   -12.552 1.00 97.75 450 A 1 
ATOM 3408 C CA  . ARG A 0 450 . 8.345   6.617   -13.132 1.00 97.75 450 A 1 
ATOM 3409 C C   . ARG A 0 450 . 8.369   7.214   -14.529 1.00 97.75 450 A 1 
ATOM 3410 C CB  . ARG A 0 450 . 8.762   5.145   -13.133 1.00 97.75 450 A 1 
ATOM 3411 O O   . ARG A 0 450 . 7.707   6.715   -15.437 1.00 97.75 450 A 1 
ATOM 3412 C CG  . ARG A 0 450 . 10.115  4.920   -13.832 1.00 97.75 450 A 1 
ATOM 3413 C CD  . ARG A 0 450 . 10.563  3.465   -13.666 1.00 97.75 450 A 1 
ATOM 3414 N NE  . ARG A 0 450 . 9.678   2.565   -14.433 1.00 97.75 450 A 1 
ATOM 3415 N NH1 . ARG A 0 450 . 10.880  2.584   -16.386 1.00 97.75 450 A 1 
ATOM 3416 N NH2 . ARG A 0 450 . 8.877   1.613   -16.339 1.00 97.75 450 A 1 
ATOM 3417 C CZ  . ARG A 0 450 . 9.813   2.255   -15.708 1.00 97.75 450 A 1 
ATOM 3418 N N   . LYS A 0 451 . 9.222   8.218   -14.703 1.00 97.17 451 A 1 
ATOM 3419 C CA  . LYS A 0 451 . 9.627   8.737   -16.004 1.00 97.17 451 A 1 
ATOM 3420 C C   . LYS A 0 451 . 11.031  8.233   -16.318 1.00 97.17 451 A 1 
ATOM 3421 C CB  . LYS A 0 451 . 9.526   10.266  -15.987 1.00 97.17 451 A 1 
ATOM 3422 O O   . LYS A 0 451 . 11.911  8.294   -15.464 1.00 97.17 451 A 1 
ATOM 3423 C CG  . LYS A 0 451 . 9.474   10.821  -17.413 1.00 97.17 451 A 1 
ATOM 3424 C CD  . LYS A 0 451 . 9.425   12.353  -17.384 1.00 97.17 451 A 1 
ATOM 3425 C CE  . LYS A 0 451 . 9.132   12.899  -18.784 1.00 97.17 451 A 1 
ATOM 3426 N NZ  . LYS A 0 451 . 7.701   12.743  -19.136 1.00 97.17 451 A 1 
ATOM 3427 N N   . LEU A 0 452 . 11.238  7.736   -17.529 1.00 96.67 452 A 1 
ATOM 3428 C CA  . LEU A 0 452 . 12.542  7.360   -18.062 1.00 96.67 452 A 1 
ATOM 3429 C C   . LEU A 0 452 . 12.720  8.027   -19.425 1.00 96.67 452 A 1 
ATOM 3430 C CB  . LEU A 0 452 . 12.660  5.823   -18.084 1.00 96.67 452 A 1 
ATOM 3431 O O   . LEU A 0 452 . 11.784  8.042   -20.221 1.00 96.67 452 A 1 
ATOM 3432 C CG  . LEU A 0 452 . 13.984  5.264   -18.651 1.00 96.67 452 A 1 
ATOM 3433 C CD1 . LEU A 0 452 . 14.276  3.908   -17.999 1.00 96.67 452 A 1 
ATOM 3434 C CD2 . LEU A 0 452 . 13.920  5.014   -20.162 1.00 96.67 452 A 1 
ATOM 3435 N N   . ARG A 0 453 . 13.916  8.545   -19.688 1.00 94.89 453 A 1 
ATOM 3436 C CA  . ARG A 0 453 . 14.437  8.813   -21.027 1.00 94.89 453 A 1 
ATOM 3437 C C   . ARG A 0 453 . 15.802  8.146   -21.168 1.00 94.89 453 A 1 
ATOM 3438 C CB  . ARG A 0 453 . 14.554  10.306  -21.344 1.00 94.89 453 A 1 
ATOM 3439 O O   . ARG A 0 453 . 16.547  8.096   -20.187 1.00 94.89 453 A 1 
ATOM 3440 C CG  . ARG A 0 453 . 13.262  11.107  -21.117 1.00 94.89 453 A 1 
ATOM 3441 C CD  . ARG A 0 453 . 13.425  12.549  -21.625 1.00 94.89 453 A 1 
ATOM 3442 N NE  . ARG A 0 453 . 14.609  13.212  -21.026 1.00 94.89 453 A 1 
ATOM 3443 N NH1 . ARG A 0 453 . 15.127  14.629  -22.766 1.00 94.89 453 A 1 
ATOM 3444 N NH2 . ARG A 0 453 . 16.634  14.262  -21.168 1.00 94.89 453 A 1 
ATOM 3445 C CZ  . ARG A 0 453 . 15.439  14.040  -21.647 1.00 94.89 453 A 1 
ATOM 3446 N N   . ALA A 0 454 . 16.106  7.662   -22.357 1.00 93.86 454 A 1 
ATOM 3447 C CA  . ALA A 0 454 . 17.439  7.271   -22.777 1.00 93.86 454 A 1 
ATOM 3448 C C   . ALA A 0 454 . 17.647  7.766   -24.210 1.00 93.86 454 A 1 
ATOM 3449 C CB  . ALA A 0 454 . 17.588  5.749   -22.663 1.00 93.86 454 A 1 
ATOM 3450 O O   . ALA A 0 454 . 16.707  7.717   -24.999 1.00 93.86 454 A 1 
ATOM 3451 N N   . ASP A 0 455 . 18.857  8.221   -24.490 1.00 90.82 455 A 1 
ATOM 3452 C CA  . ASP A 0 455 . 19.324  8.739   -25.769 1.00 90.82 455 A 1 
ATOM 3453 C C   . ASP A 0 455 . 20.644  8.020   -26.131 1.00 90.82 455 A 1 
ATOM 3454 C CB  . ASP A 0 455 . 19.482  10.268  -25.638 1.00 90.82 455 A 1 
ATOM 3455 O O   . ASP A 0 455 . 21.372  7.550   -25.244 1.00 90.82 455 A 1 
ATOM 3456 C CG  . ASP A 0 455 . 19.149  11.015  -26.927 1.00 90.82 455 A 1 
ATOM 3457 O OD1 . ASP A 0 455 . 19.349  10.392  -27.993 1.00 90.82 455 A 1 
ATOM 3458 O OD2 . ASP A 0 455 . 18.648  12.160  -26.795 1.00 90.82 455 A 1 
ATOM 3459 N N   . ASP A 0 456 . 20.928  7.842   -27.419 1.00 91.00 456 A 1 
ATOM 3460 C CA  . ASP A 0 456 . 22.135  7.150   -27.917 1.00 91.00 456 A 1 
ATOM 3461 C C   . ASP A 0 456 . 22.453  7.613   -29.346 1.00 91.00 456 A 1 
ATOM 3462 C CB  . ASP A 0 456 . 22.010  5.613   -27.762 1.00 91.00 456 A 1 
ATOM 3463 O O   . ASP A 0 456 . 22.382  6.844   -30.310 1.00 91.00 456 A 1 
ATOM 3464 C CG  . ASP A 0 456 . 23.251  4.800   -28.165 1.00 91.00 456 A 1 
ATOM 3465 O OD1 . ASP A 0 456 . 24.372  5.332   -28.299 1.00 91.00 456 A 1 
ATOM 3466 O OD2 . ASP A 0 456 . 23.189  3.544   -28.178 1.00 91.00 456 A 1 
ATOM 3467 N N   . ASP A 0 457 . 22.749  8.908   -29.447 1.00 87.35 457 A 1 
ATOM 3468 C CA  . ASP A 0 457 . 23.112  9.619   -30.669 1.00 87.35 457 A 1 
ATOM 3469 C C   . ASP A 0 457 . 24.497  9.152   -31.152 1.00 87.35 457 A 1 
ATOM 3470 C CB  . ASP A 0 457 . 23.076  11.142  -30.382 1.00 87.35 457 A 1 
ATOM 3471 O O   . ASP A 0 457 . 25.454  9.071   -30.377 1.00 87.35 457 A 1 
ATOM 3472 C CG  . ASP A 0 457 . 22.415  12.009  -31.464 1.00 87.35 457 A 1 
ATOM 3473 O OD1 . ASP A 0 457 . 22.038  11.459  -32.524 1.00 87.35 457 A 1 
ATOM 3474 O OD2 . ASP A 0 457 . 22.353  13.244  -31.256 1.00 87.35 457 A 1 
ATOM 3475 N N   . GLN A 0 458 . 24.639  8.818   -32.435 1.00 84.87 458 A 1 
ATOM 3476 C CA  . GLN A 0 458 . 25.891  8.332   -33.027 1.00 84.87 458 A 1 
ATOM 3477 C C   . GLN A 0 458 . 26.163  9.026   -34.361 1.00 84.87 458 A 1 
ATOM 3478 C CB  . GLN A 0 458 . 25.870  6.802   -33.238 1.00 84.87 458 A 1 
ATOM 3479 O O   . GLN A 0 458 . 25.275  9.086   -35.210 1.00 84.87 458 A 1 
ATOM 3480 C CG  . GLN A 0 458 . 25.191  5.975   -32.131 1.00 84.87 458 A 1 
ATOM 3481 C CD  . GLN A 0 458 . 25.642  4.521   -32.158 1.00 84.87 458 A 1 
ATOM 3482 N NE2 . GLN A 0 458 . 26.828  4.250   -31.655 1.00 84.87 458 A 1 
ATOM 3483 O OE1 . GLN A 0 458 . 24.989  3.603   -32.651 1.00 84.87 458 A 1 
ATOM 3484 N N   . TRP A 0 459 . 27.402  9.471   -34.596 1.00 81.37 459 A 1 
ATOM 3485 C CA  . TRP A 0 459 . 27.796  10.097  -35.864 1.00 81.37 459 A 1 
ATOM 3486 C C   . TRP A 0 459 . 29.205  9.702   -36.322 1.00 81.37 459 A 1 
ATOM 3487 C CB  . TRP A 0 459 . 27.648  11.623  -35.769 1.00 81.37 459 A 1 
ATOM 3488 O O   . TRP A 0 459 . 30.086  9.399   -35.512 1.00 81.37 459 A 1 
ATOM 3489 C CG  . TRP A 0 459 . 28.577  12.324  -34.822 1.00 81.37 459 A 1 
ATOM 3490 C CD1 . TRP A 0 459 . 29.751  12.904  -35.162 1.00 81.37 459 A 1 
ATOM 3491 C CD2 . TRP A 0 459 . 28.421  12.548  -33.385 1.00 81.37 459 A 1 
ATOM 3492 C CE2 . TRP A 0 459 . 29.547  13.293  -32.921 1.00 81.37 459 A 1 
ATOM 3493 C CE3 . TRP A 0 459 . 27.440  12.209  -32.426 1.00 81.37 459 A 1 
ATOM 3494 N NE1 . TRP A 0 459 . 30.331  13.469  -34.043 1.00 81.37 459 A 1 
ATOM 3495 C CH2 . TRP A 0 459 . 28.707  13.312  -30.648 1.00 81.37 459 A 1 
ATOM 3496 C CZ2 . TRP A 0 459 . 29.696  13.678  -31.578 1.00 81.37 459 A 1 
ATOM 3497 C CZ3 . TRP A 0 459 . 27.583  12.584  -31.076 1.00 81.37 459 A 1 
ATOM 3498 N N   . ALA A 0 460 . 29.413  9.727   -37.640 1.00 80.96 460 A 1 
ATOM 3499 C CA  . ALA A 0 460 . 30.717  9.645   -38.291 1.00 80.96 460 A 1 
ATOM 3500 C C   . ALA A 0 460 . 30.737  10.466  -39.596 1.00 80.96 460 A 1 
ATOM 3501 C CB  . ALA A 0 460 . 31.071  8.174   -38.543 1.00 80.96 460 A 1 
ATOM 3502 O O   . ALA A 0 460 . 29.759  10.467  -40.346 1.00 80.96 460 A 1 
ATOM 3503 N N   . GLU A 0 461 . 31.857  11.135  -39.871 1.00 71.75 461 A 1 
ATOM 3504 C CA  . GLU A 0 461 . 32.123  11.964  -41.060 1.00 71.75 461 A 1 
ATOM 3505 C C   . GLU A 0 461 . 33.579  11.692  -41.514 1.00 71.75 461 A 1 
ATOM 3506 C CB  . GLU A 0 461 . 31.903  13.466  -40.730 1.00 71.75 461 A 1 
ATOM 3507 O O   . GLU A 0 461 . 34.464  11.663  -40.666 1.00 71.75 461 A 1 
ATOM 3508 C CG  . GLU A 0 461 . 30.478  13.825  -40.242 1.00 71.75 461 A 1 
ATOM 3509 C CD  . GLU A 0 461 . 30.226  15.335  -40.004 1.00 71.75 461 A 1 
ATOM 3510 O OE1 . GLU A 0 461 . 29.039  15.741  -40.025 1.00 71.75 461 A 1 
ATOM 3511 O OE2 . GLU A 0 461 . 31.191  16.103  -39.780 1.00 71.75 461 A 1 
ATOM 3512 N N   . ASP A 0 462 . 33.846  11.445  -42.805 1.00 57.32 462 A 1 
ATOM 3513 C CA  . ASP A 0 462 . 35.177  11.029  -43.319 1.00 57.32 462 A 1 
ATOM 3514 C C   . ASP A 0 462 . 35.482  11.403  -44.803 1.00 57.32 462 A 1 
ATOM 3515 C CB  . ASP A 0 462 . 35.373  9.506   -43.113 1.00 57.32 462 A 1 
ATOM 3516 O O   . ASP A 0 462 . 35.011  10.793  -45.758 1.00 57.32 462 A 1 
ATOM 3517 C CG  . ASP A 0 462 . 36.751  9.012   -43.596 1.00 57.32 462 A 1 
ATOM 3518 O OD1 . ASP A 0 462 . 37.722  9.785   -43.433 1.00 57.32 462 A 1 
ATOM 3519 O OD2 . ASP A 0 462 . 36.827  7.899   -44.184 1.00 57.32 462 A 1 
ATOM 3520 N N   . TYR A 0 463 . 36.447  12.300  -44.987 1.00 48.68 463 A 1 
ATOM 3521 C CA  . TYR A 0 463 . 37.380  12.339  -46.122 1.00 48.68 463 A 1 
ATOM 3522 C C   . TYR A 0 463 . 37.137  13.177  -47.396 1.00 48.68 463 A 1 
ATOM 3523 C CB  . TYR A 0 463 . 37.906  10.944  -46.494 1.00 48.68 463 A 1 
ATOM 3524 O O   . TYR A 0 463 . 36.475  12.805  -48.373 1.00 48.68 463 A 1 
ATOM 3525 C CG  . TYR A 0 463 . 39.408  10.884  -46.513 1.00 48.68 463 A 1 
ATOM 3526 C CD1 . TYR A 0 463 . 40.079  10.646  -47.722 1.00 48.68 463 A 1 
ATOM 3527 C CD2 . TYR A 0 463 . 40.123  11.069  -45.315 1.00 48.68 463 A 1 
ATOM 3528 C CE1 . TYR A 0 463 . 41.481  10.544  -47.714 1.00 48.68 463 A 1 
ATOM 3529 C CE2 . TYR A 0 463 . 41.527  11.020  -45.313 1.00 48.68 463 A 1 
ATOM 3530 O OH  . TYR A 0 463 . 43.558  10.653  -46.557 1.00 48.68 463 A 1 
ATOM 3531 C CZ  . TYR A 0 463 . 42.202  10.734  -46.513 1.00 48.68 463 A 1 
ATOM 3532 N N   . ASP A 0 464 . 37.990  14.197  -47.513 1.00 56.98 464 A 1 
ATOM 3533 C CA  . ASP A 0 464 . 38.280  14.952  -48.733 1.00 56.98 464 A 1 
ATOM 3534 C C   . ASP A 0 464 . 39.584  14.448  -49.417 1.00 56.98 464 A 1 
ATOM 3535 C CB  . ASP A 0 464 . 38.319  16.439  -48.332 1.00 56.98 464 A 1 
ATOM 3536 O O   . ASP A 0 464 . 40.564  14.105  -48.750 1.00 56.98 464 A 1 
ATOM 3537 C CG  . ASP A 0 464 . 38.190  17.416  -49.500 1.00 56.98 464 A 1 
ATOM 3538 O OD1 . ASP A 0 464 . 38.261  16.976  -50.673 1.00 56.98 464 A 1 
ATOM 3539 O OD2 . ASP A 0 464 . 38.203  18.651  -49.255 1.00 56.98 464 A 1 
ATOM 3540 N N   . ARG A 0 465 . 39.670  14.382  -50.761 1.00 50.34 465 A 1 
ATOM 3541 C CA  . ARG A 0 465 . 40.860  13.853  -51.485 1.00 50.34 465 A 1 
ATOM 3542 C C   . ARG A 0 465 . 41.203  14.585  -52.787 1.00 50.34 465 A 1 
ATOM 3543 C CB  . ARG A 0 465 . 40.686  12.337  -51.710 1.00 50.34 465 A 1 
ATOM 3544 O O   . ARG A 0 465 . 40.476  14.521  -53.782 1.00 50.34 465 A 1 
ATOM 3545 C CG  . ARG A 0 465 . 41.917  11.666  -52.348 1.00 50.34 465 A 1 
ATOM 3546 C CD  . ARG A 0 465 . 41.665  10.188  -52.689 1.00 50.34 465 A 1 
ATOM 3547 N NE  . ARG A 0 465 . 41.526  9.338   -51.489 1.00 50.34 465 A 1 
ATOM 3548 N NH1 . ARG A 0 465 . 43.739  8.829   -51.138 1.00 50.34 465 A 1 
ATOM 3549 N NH2 . ARG A 0 465 . 42.192  8.051   -49.732 1.00 50.34 465 A 1 
ATOM 3550 C CZ  . ARG A 0 465 . 42.482  8.733   -50.804 1.00 50.34 465 A 1 
ATOM 3551 N N   . TYR A 0 466 . 42.433  15.116  -52.860 1.00 55.60 466 A 1 
ATOM 3552 C CA  . TYR A 0 466 . 42.952  15.896  -53.994 1.00 55.60 466 A 1 
ATOM 3553 C C   . TYR A 0 466 . 44.170  15.287  -54.705 1.00 55.60 466 A 1 
ATOM 3554 C CB  . TYR A 0 466 . 43.296  17.313  -53.533 1.00 55.60 466 A 1 
ATOM 3555 O O   . TYR A 0 466 . 45.176  14.916  -54.095 1.00 55.60 466 A 1 
ATOM 3556 C CG  . TYR A 0 466 . 42.110  18.056  -52.971 1.00 55.60 466 A 1 
ATOM 3557 C CD1 . TYR A 0 466 . 41.194  18.673  -53.846 1.00 55.60 466 A 1 
ATOM 3558 C CD2 . TYR A 0 466 . 41.886  18.066  -51.582 1.00 55.60 466 A 1 
ATOM 3559 C CE1 . TYR A 0 466 . 40.048  19.305  -53.326 1.00 55.60 466 A 1 
ATOM 3560 C CE2 . TYR A 0 466 . 40.743  18.697  -51.067 1.00 55.60 466 A 1 
ATOM 3561 O OH  . TYR A 0 466 . 38.689  19.900  -51.464 1.00 55.60 466 A 1 
ATOM 3562 C CZ  . TYR A 0 466 . 39.809  19.300  -51.936 1.00 55.60 466 A 1 
ATOM 3563 N N   . ASP A 0 467 . 44.120  15.277  -56.042 1.00 52.00 467 A 1 
ATOM 3564 C CA  . ASP A 0 467 . 45.090  14.578  -56.891 1.00 52.00 467 A 1 
ATOM 3565 C C   . ASP A 0 467 . 45.533  15.447  -58.102 1.00 52.00 467 A 1 
ATOM 3566 C CB  . ASP A 0 467 . 44.422  13.236  -57.268 1.00 52.00 467 A 1 
ATOM 3567 O O   . ASP A 0 467 . 44.971  15.375  -59.201 1.00 52.00 467 A 1 
ATOM 3568 C CG  . ASP A 0 467 . 45.345  12.031  -57.382 1.00 52.00 467 A 1 
ATOM 3569 O OD1 . ASP A 0 467 . 46.595  12.140  -57.344 1.00 52.00 467 A 1 
ATOM 3570 O OD2 . ASP A 0 467 . 44.817  10.936  -57.683 1.00 52.00 467 A 1 
ATOM 3571 N N   . ASP A 0 468 . 46.558  16.302  -57.927 1.00 52.39 468 A 1 
ATOM 3572 C CA  . ASP A 0 468 . 47.113  17.162  -58.999 1.00 52.39 468 A 1 
ATOM 3573 C C   . ASP A 0 468 . 47.955  16.352  -60.024 1.00 52.39 468 A 1 
ATOM 3574 C CB  . ASP A 0 468 . 47.871  18.394  -58.425 1.00 52.39 468 A 1 
ATOM 3575 O O   . ASP A 0 468 . 49.184  16.445  -60.102 1.00 52.39 468 A 1 
ATOM 3576 C CG  . ASP A 0 468 . 47.024  19.670  -58.241 1.00 52.39 468 A 1 
ATOM 3577 O OD1 . ASP A 0 468 . 46.038  19.878  -58.987 1.00 52.39 468 A 1 
ATOM 3578 O OD2 . ASP A 0 468 . 47.391  20.562  -57.445 1.00 52.39 468 A 1 
ATOM 3579 N N   . LYS A 0 469 . 47.288  15.555  -60.871 1.00 47.35 469 A 1 
ATOM 3580 C CA  . LYS A 0 469 . 47.902  14.690  -61.905 1.00 47.35 469 A 1 
ATOM 3581 C C   . LYS A 0 469 . 48.261  15.395  -63.233 1.00 47.35 469 A 1 
ATOM 3582 C CB  . LYS A 0 469 . 47.042  13.420  -62.100 1.00 47.35 469 A 1 
ATOM 3583 O O   . LYS A 0 469 . 48.236  14.764  -64.298 1.00 47.35 469 A 1 
ATOM 3584 C CG  . LYS A 0 469 . 47.270  12.371  -60.999 1.00 47.35 469 A 1 
ATOM 3585 C CD  . LYS A 0 469 . 46.565  11.050  -61.357 1.00 47.35 469 A 1 
ATOM 3586 C CE  . LYS A 0 469 . 47.058  9.857   -60.526 1.00 47.35 469 A 1 
ATOM 3587 N NZ  . LYS A 0 469 . 46.708  9.975   -59.096 1.00 47.35 469 A 1 
ATOM 3588 N N   . ASP A 0 470 . 48.637  16.677  -63.214 1.00 44.96 470 A 1 
ATOM 3589 C CA  . ASP A 0 470 . 48.873  17.450  -64.447 1.00 44.96 470 A 1 
ATOM 3590 C C   . ASP A 0 470 . 50.356  17.574  -64.867 1.00 44.96 470 A 1 
ATOM 3591 C CB  . ASP A 0 470 . 48.097  18.786  -64.445 1.00 44.96 470 A 1 
ATOM 3592 O O   . ASP A 0 470 . 51.206  18.134  -64.178 1.00 44.96 470 A 1 
ATOM 3593 C CG  . ASP A 0 470 . 47.090  18.859  -65.609 1.00 44.96 470 A 1 
ATOM 3594 O OD1 . ASP A 0 470 . 47.443  18.372  -66.714 1.00 44.96 470 A 1 
ATOM 3595 O OD2 . ASP A 0 470 . 45.974  19.399  -65.422 1.00 44.96 470 A 1 
ATOM 3596 N N   . GLY A 0 471 . 50.672  17.046  -66.057 1.00 43.94 471 A 1 
ATOM 3597 C CA  . GLY A 0 471 . 52.039  17.019  -66.606 1.00 43.94 471 A 1 
ATOM 3598 C C   . GLY A 0 471 . 52.178  16.497  -68.044 1.00 43.94 471 A 1 
ATOM 3599 O O   . GLY A 0 471 . 53.290  16.257  -68.513 1.00 43.94 471 A 1 
ATOM 3600 N N   . LYS A 0 472 . 51.071  16.287  -68.776 1.00 43.10 472 A 1 
ATOM 3601 C CA  . LYS A 0 472 . 51.069  15.667  -70.119 1.00 43.10 472 A 1 
ATOM 3602 C C   . LYS A 0 472 . 50.566  16.614  -71.212 1.00 43.10 472 A 1 
ATOM 3603 C CB  . LYS A 0 472 . 50.302  14.329  -70.093 1.00 43.10 472 A 1 
ATOM 3604 O O   . LYS A 0 472 . 49.471  16.443  -71.745 1.00 43.10 472 A 1 
ATOM 3605 C CG  . LYS A 0 472 . 51.138  13.201  -69.470 1.00 43.10 472 A 1 
ATOM 3606 C CD  . LYS A 0 472 . 50.381  11.866  -69.509 1.00 43.10 472 A 1 
ATOM 3607 C CE  . LYS A 0 472 . 51.262  10.758  -68.919 1.00 43.10 472 A 1 
ATOM 3608 N NZ  . LYS A 0 472 . 50.530  9.473   -68.787 1.00 43.10 472 A 1 
ATOM 3609 N N   . GLY A 0 473 . 51.406  17.563  -71.632 1.00 40.62 473 A 1 
ATOM 3610 C CA  . GLY A 0 473 . 51.060  18.431  -72.760 1.00 40.62 473 A 1 
ATOM 3611 C C   . GLY A 0 473 . 52.182  19.284  -73.345 1.00 40.62 473 A 1 
ATOM 3612 O O   . GLY A 0 473 . 52.234  20.468  -73.048 1.00 40.62 473 A 1 
ATOM 3613 N N   . TYR A 0 474 . 52.993  18.709  -74.245 1.00 36.52 474 A 1 
ATOM 3614 C CA  . TYR A 0 474 . 53.217  19.169  -75.638 1.00 36.52 474 A 1 
ATOM 3615 C C   . TYR A 0 474 . 54.402  18.390  -76.267 1.00 36.52 474 A 1 
ATOM 3616 C CB  . TYR A 0 474 . 53.457  20.703  -75.774 1.00 36.52 474 A 1 
ATOM 3617 O O   . TYR A 0 474 . 55.536  18.596  -75.847 1.00 36.52 474 A 1 
ATOM 3618 C CG  . TYR A 0 474 . 52.298  21.528  -76.350 1.00 36.52 474 A 1 
ATOM 3619 C CD1 . TYR A 0 474 . 52.520  22.345  -77.480 1.00 36.52 474 A 1 
ATOM 3620 C CD2 . TYR A 0 474 . 51.004  21.497  -75.783 1.00 36.52 474 A 1 
ATOM 3621 C CE1 . TYR A 0 474 . 51.467  23.088  -78.050 1.00 36.52 474 A 1 
ATOM 3622 C CE2 . TYR A 0 474 . 49.953  22.256  -76.332 1.00 36.52 474 A 1 
ATOM 3623 O OH  . TYR A 0 474 . 49.171  23.781  -78.016 1.00 36.52 474 A 1 
ATOM 3624 C CZ  . TYR A 0 474 . 50.181  23.051  -77.474 1.00 36.52 474 A 1 
ATOM 3625 N N   . GLY A 0 475 . 54.196  17.522  -77.278 1.00 41.80 475 A 1 
ATOM 3626 C CA  . GLY A 0 475 . 55.348  16.868  -77.936 1.00 41.80 475 A 1 
ATOM 3627 C C   . GLY A 0 475 . 55.167  15.876  -79.101 1.00 41.80 475 A 1 
ATOM 3628 O O   . GLY A 0 475 . 56.180  15.431  -79.633 1.00 41.80 475 A 1 
ATOM 3629 N N   . ALA A 0 476 . 53.963  15.487  -79.544 1.00 38.48 476 A 1 
ATOM 3630 C CA  . ALA A 0 476 . 53.804  14.491  -80.625 1.00 38.48 476 A 1 
ATOM 3631 C C   . ALA A 0 476 . 54.023  15.033  -82.061 1.00 38.48 476 A 1 
ATOM 3632 C CB  . ALA A 0 476 . 52.494  13.706  -80.458 1.00 38.48 476 A 1 
ATOM 3633 O O   . ALA A 0 476 . 53.168  14.879  -82.933 1.00 38.48 476 A 1 
ATOM 3634 N N   . ALA A 0 477 . 55.191  15.624  -82.320 1.00 38.55 477 A 1 
ATOM 3635 C CA  . ALA A 0 477 . 55.721  15.898  -83.656 1.00 38.55 477 A 1 
ATOM 3636 C C   . ALA A 0 477 . 57.244  15.622  -83.657 1.00 38.55 477 A 1 
ATOM 3637 C CB  . ALA A 0 477 . 55.399  17.347  -84.043 1.00 38.55 477 A 1 
ATOM 3638 O O   . ALA A 0 477 . 57.950  16.143  -82.804 1.00 38.55 477 A 1 
ATOM 3639 N N   . ALA A 0 478 . 57.823  14.817  -84.551 1.00 33.75 478 A 1 
ATOM 3640 C CA  . ALA A 0 478 . 57.233  14.067  -85.659 1.00 33.75 478 A 1 
ATOM 3641 C C   . ALA A 0 478 . 57.866  12.672  -85.797 1.00 33.75 478 A 1 
ATOM 3642 C CB  . ALA A 0 478 . 57.410  14.881  -86.948 1.00 33.75 478 A 1 
ATOM 3643 O O   . ALA A 0 478 . 59.025  12.455  -85.451 1.00 33.75 478 A 1 
ATOM 3644 N N   . SER A 0 479 . 57.098  11.732  -86.349 1.00 37.04 479 A 1 
ATOM 3645 C CA  . SER A 0 479 . 57.633  10.475  -86.882 1.00 37.04 479 A 1 
ATOM 3646 C C   . SER A 0 479 . 57.914  10.623  -88.383 1.00 37.04 479 A 1 
ATOM 3647 C CB  . SER A 0 479 . 56.690  9.304   -86.574 1.00 37.04 479 A 1 
ATOM 3648 O O   . SER A 0 479 . 57.337  11.486  -89.038 1.00 37.04 479 A 1 
ATOM 3649 O OG  . SER A 0 479 . 55.399  9.501   -87.112 1.00 37.04 479 A 1 
ATOM 3650 N N   . SER A 0 480 . 58.779  9.758   -88.923 1.00 31.29 480 A 1 
ATOM 3651 C CA  . SER A 0 480 . 59.206  9.689   -90.334 1.00 31.29 480 A 1 
ATOM 3652 C C   . SER A 0 480 . 60.036  10.871  -90.874 1.00 31.29 480 A 1 
ATOM 3653 C CB  . SER A 0 480 . 58.045  9.295   -91.267 1.00 31.29 480 A 1 
ATOM 3654 O O   . SER A 0 480 . 59.517  11.871  -91.355 1.00 31.29 480 A 1 
ATOM 3655 O OG  . SER A 0 480 . 57.073  10.303  -91.431 1.00 31.29 480 A 1 
ATOM 3656 N N   . ALA A 0 481 . 61.360  10.682  -90.883 1.00 34.43 481 A 1 
ATOM 3657 C CA  . ALA A 0 481 . 62.286  11.303  -91.837 1.00 34.43 481 A 1 
ATOM 3658 C C   . ALA A 0 481 . 63.605  10.504  -91.887 1.00 34.43 481 A 1 
ATOM 3659 C CB  . ALA A 0 481 . 62.519  12.785  -91.496 1.00 34.43 481 A 1 
ATOM 3660 O O   . ALA A 0 481 . 64.663  11.005  -91.512 1.00 34.43 481 A 1 
ATOM 3661 N N   . VAL A 0 482 . 63.555  9.239   -92.328 1.00 32.95 482 A 1 
ATOM 3662 C CA  . VAL A 0 482 . 64.789  8.526   -92.699 1.00 32.95 482 A 1 
ATOM 3663 C C   . VAL A 0 482 . 65.395  9.239   -93.907 1.00 32.95 482 A 1 
ATOM 3664 C CB  . VAL A 0 482 . 64.552  7.033   -93.014 1.00 32.95 482 A 1 
ATOM 3665 O O   . VAL A 0 482 . 64.731  9.406   -94.931 1.00 32.95 482 A 1 
ATOM 3666 C CG1 . VAL A 0 482 . 65.826  6.334   -93.510 1.00 32.95 482 A 1 
ATOM 3667 C CG2 . VAL A 0 482 . 64.076  6.288   -91.760 1.00 32.95 482 A 1 
ATOM 3668 N N   . ARG A 0 483 . 66.655  9.657   -93.784 1.00 35.93 483 A 1 
ATOM 3669 C CA  . ARG A 0 483 . 67.511  10.003  -94.919 1.00 35.93 483 A 1 
ATOM 3670 C C   . ARG A 0 483 . 68.887  9.402   -94.706 1.00 35.93 483 A 1 
ATOM 3671 C CB  . ARG A 0 483 . 67.593  11.522  -95.142 1.00 35.93 483 A 1 
ATOM 3672 O O   . ARG A 0 483 . 69.692  9.930   -93.945 1.00 35.93 483 A 1 
ATOM 3673 C CG  . ARG A 0 483 . 66.389  12.020  -95.948 1.00 35.93 483 A 1 
ATOM 3674 C CD  . ARG A 0 483 . 66.631  13.438  -96.470 1.00 35.93 483 A 1 
ATOM 3675 N NE  . ARG A 0 483 . 65.586  13.821  -97.437 1.00 35.93 483 A 1 
ATOM 3676 N NH1 . ARG A 0 483 . 66.512  15.802  -98.127 1.00 35.93 483 A 1 
ATOM 3677 N NH2 . ARG A 0 483 . 64.612  15.089  -99.057 1.00 35.93 483 A 1 
ATOM 3678 C CZ  . ARG A 0 483 . 65.575  14.898  -98.199 1.00 35.93 483 A 1 
ATOM 3679 N N   . ASP A 0 484 . 69.134  8.309   -95.409 1.00 34.88 484 A 1 
ATOM 3680 C CA  . ASP A 0 484 . 70.462  7.750   -95.593 1.00 34.88 484 A 1 
ATOM 3681 C C   . ASP A 0 484 . 71.380  8.757   -96.295 1.00 34.88 484 A 1 
ATOM 3682 C CB  . ASP A 0 484 . 70.365  6.489   -96.462 1.00 34.88 484 A 1 
ATOM 3683 O O   . ASP A 0 484 . 71.018  9.304   -97.338 1.00 34.88 484 A 1 
ATOM 3684 C CG  . ASP A 0 484 . 69.371  5.490   -95.883 1.00 34.88 484 A 1 
ATOM 3685 O OD1 . ASP A 0 484 . 69.806  4.692   -95.026 1.00 34.88 484 A 1 
ATOM 3686 O OD2 . ASP A 0 484 . 68.182  5.594   -96.262 1.00 34.88 484 A 1 
ATOM 3687 N N   . ALA A 0 485 . 72.585  8.941   -95.755 1.00 36.32 485 A 1 
ATOM 3688 C CA  . ALA A 0 485 . 73.816  9.107   -96.529 1.00 36.32 485 A 1 
ATOM 3689 C C   . ALA A 0 485 . 75.042  9.074   -95.598 1.00 36.32 485 A 1 
ATOM 3690 C CB  . ALA A 0 485 . 73.820  10.429  -97.316 1.00 36.32 485 A 1 
ATOM 3691 O O   . ALA A 0 485 . 75.151  9.918   -94.720 1.00 36.32 485 A 1 
ATOM 3692 N N   . ASP A 0 486 . 75.982  8.165   -95.889 1.00 38.01 486 A 1 
ATOM 3693 C CA  . ASP A 0 486 . 77.443  8.355   -95.801 1.00 38.01 486 A 1 
ATOM 3694 C C   . ASP A 0 486 . 78.125  8.770   -94.461 1.00 38.01 486 A 1 
ATOM 3695 C CB  . ASP A 0 486 . 77.814  9.303   -96.954 1.00 38.01 486 A 1 
ATOM 3696 O O   . ASP A 0 486 . 77.759  9.738   -93.814 1.00 38.01 486 A 1 
ATOM 3697 C CG  . ASP A 0 486 . 77.649  8.662   -98.337 1.00 38.01 486 A 1 
ATOM 3698 O OD1 . ASP A 0 486 . 77.620  7.416   -98.432 1.00 38.01 486 A 1 
ATOM 3699 O OD2 . ASP A 0 486 . 77.789  9.411   -99.328 1.00 38.01 486 A 1 
ATOM 3700 N N   . LYS A 0 487 . 79.249  8.169   -94.024 1.00 42.77 487 A 1 
ATOM 3701 C CA  . LYS A 0 487 . 80.173  7.216   -94.683 1.00 42.77 487 A 1 
ATOM 3702 C C   . LYS A 0 487 . 81.032  6.431   -93.655 1.00 42.77 487 A 1 
ATOM 3703 C CB  . LYS A 0 487 . 81.128  8.030   -95.603 1.00 42.77 487 A 1 
ATOM 3704 O O   . LYS A 0 487 . 81.897  7.020   -93.025 1.00 42.77 487 A 1 
ATOM 3705 C CG  . LYS A 0 487 . 80.977  7.794   -97.116 1.00 42.77 487 A 1 
ATOM 3706 C CD  . LYS A 0 487 . 81.588  8.973   -97.898 1.00 42.77 487 A 1 
ATOM 3707 C CE  . LYS A 0 487 . 81.349  8.892   -99.416 1.00 42.77 487 A 1 
ATOM 3708 N NZ  . LYS A 0 487 . 80.329  9.861   -99.888 1.00 42.77 487 A 1 
ATOM 3709 N N   . LYS A 0 488 . 80.874  5.097   -93.656 1.00 37.65 488 A 1 
ATOM 3710 C CA  . LYS A 0 488 . 81.904  4.018   -93.584 1.00 37.65 488 A 1 
ATOM 3711 C C   . LYS A 0 488 . 82.934  3.891   -92.421 1.00 37.65 488 A 1 
ATOM 3712 C CB  . LYS A 0 488 . 82.701  4.017   -94.901 1.00 37.65 488 A 1 
ATOM 3713 O O   . LYS A 0 488 . 83.462  4.860   -91.902 1.00 37.65 488 A 1 
ATOM 3714 C CG  . LYS A 0 488 . 81.895  3.873   -96.197 1.00 37.65 488 A 1 
ATOM 3715 C CD  . LYS A 0 488 . 82.882  3.796   -97.370 1.00 37.65 488 A 1 
ATOM 3716 C CE  . LYS A 0 488 . 82.143  3.582   -98.693 1.00 37.65 488 A 1 
ATOM 3717 N NZ  . LYS A 0 488 . 83.097  3.355   -99.808 1.00 37.65 488 A 1 
ATOM 3718 N N   . HIS A 0 489 . 83.380  2.628   -92.270 1.00 40.33 489 A 1 
ATOM 3719 C CA  . HIS A 0 489 . 84.572  2.085   -91.572 1.00 40.33 489 A 1 
ATOM 3720 C C   . HIS A 0 489 . 84.450  1.887   -90.038 1.00 40.33 489 A 1 
ATOM 3721 C CB  . HIS A 0 489 . 85.863  2.821   -91.991 1.00 40.33 489 A 1 
ATOM 3722 O O   . HIS A 0 489 . 84.136  2.828   -89.326 1.00 40.33 489 A 1 
ATOM 3723 C CG  . HIS A 0 489 . 86.076  2.888   -93.488 1.00 40.33 489 A 1 
ATOM 3724 C CD2 . HIS A 0 489 . 85.881  3.978   -94.294 1.00 40.33 489 A 1 
ATOM 3725 N ND1 . HIS A 0 489 . 86.471  1.851   -94.304 1.00 40.33 489 A 1 
ATOM 3726 C CE1 . HIS A 0 489 . 86.494  2.301   -95.570 1.00 40.33 489 A 1 
ATOM 3727 N NE2 . HIS A 0 489 . 86.106  3.584   -95.624 1.00 40.33 489 A 1 
ATOM 3728 N N   . GLY A 0 490 . 84.703  0.691   -89.470 1.00 37.68 490 A 1 
ATOM 3729 C CA  . GLY A 0 490 . 85.114  -0.593  -90.083 1.00 37.68 490 A 1 
ATOM 3730 C C   . GLY A 0 490 . 84.931  -1.838  -89.178 1.00 37.68 490 A 1 
ATOM 3731 O O   . GLY A 0 490 . 84.511  -1.716  -88.033 1.00 37.68 490 A 1 
ATOM 3732 N N   . ASN A 0 491 . 85.219  -3.037  -89.712 1.00 37.60 491 A 1 
ATOM 3733 C CA  . ASN A 0 491 . 84.905  -4.353  -89.109 1.00 37.60 491 A 1 
ATOM 3734 C C   . ASN A 0 491 . 86.019  -4.962  -88.225 1.00 37.60 491 A 1 
ATOM 3735 C CB  . ASN A 0 491 . 84.678  -5.389  -90.238 1.00 37.60 491 A 1 
ATOM 3736 O O   . ASN A 0 491 . 87.166  -4.993  -88.662 1.00 37.60 491 A 1 
ATOM 3737 C CG  . ASN A 0 491 . 83.390  -5.280  -91.025 1.00 37.60 491 A 1 
ATOM 3738 N ND2 . ASN A 0 491 . 83.252  -6.071  -92.063 1.00 37.60 491 A 1 
ATOM 3739 O OD1 . ASN A 0 491 . 82.496  -4.513  -90.732 1.00 37.60 491 A 1 
ATOM 3740 N N   . ALA A 0 492 . 85.629  -5.613  -87.116 1.00 40.79 492 A 1 
ATOM 3741 C CA  . ALA A 0 492 . 86.138  -6.896  -86.564 1.00 40.79 492 A 1 
ATOM 3742 C C   . ALA A 0 492 . 85.297  -7.230  -85.298 1.00 40.79 492 A 1 
ATOM 3743 C CB  . ALA A 0 492 . 87.621  -6.777  -86.179 1.00 40.79 492 A 1 
ATOM 3744 O O   . ALA A 0 492 . 85.191  -6.357  -84.447 1.00 40.79 492 A 1 
ATOM 3745 N N   . HIS A 0 493 . 84.557  -8.331  -85.076 1.00 36.15 493 A 1 
ATOM 3746 C CA  . HIS A 0 493 . 84.497  -9.739  -85.530 1.00 36.15 493 A 1 
ATOM 3747 C C   . HIS A 0 493 . 85.166  -10.752 -84.563 1.00 36.15 493 A 1 
ATOM 3748 C CB  . HIS A 0 493 . 84.836  -9.959  -87.013 1.00 36.15 493 A 1 
ATOM 3749 O O   . HIS A 0 493 . 86.337  -10.607 -84.232 1.00 36.15 493 A 1 
ATOM 3750 C CG  . HIS A 0 493 . 84.216  -11.219 -87.568 1.00 36.15 493 A 1 
ATOM 3751 C CD2 . HIS A 0 493 . 84.753  -12.480 -87.562 1.00 36.15 493 A 1 
ATOM 3752 N ND1 . HIS A 0 493 . 82.969  -11.314 -88.148 1.00 36.15 493 A 1 
ATOM 3753 C CE1 . HIS A 0 493 . 82.760  -12.599 -88.483 1.00 36.15 493 A 1 
ATOM 3754 N NE2 . HIS A 0 493 . 83.818  -13.345 -88.139 1.00 36.15 493 A 1 
ATOM 3755 N N   . GLY A 0 494 . 84.407  -11.786 -84.151 1.00 39.06 494 A 1 
ATOM 3756 C CA  . GLY A 0 494 . 84.749  -12.788 -83.115 1.00 39.06 494 A 1 
ATOM 3757 C C   . GLY A 0 494 . 83.856  -12.658 -81.858 1.00 39.06 494 A 1 
ATOM 3758 O O   . GLY A 0 494 . 83.876  -11.591 -81.260 1.00 39.06 494 A 1 
ATOM 3759 N N   . SER A 0 495 . 83.002  -13.587 -81.386 1.00 35.75 495 A 1 
ATOM 3760 C CA  . SER A 0 495 . 82.602  -14.989 -81.691 1.00 35.75 495 A 1 
ATOM 3761 C C   . SER A 0 495 . 82.993  -16.025 -80.615 1.00 35.75 495 A 1 
ATOM 3762 C CB  . SER A 0 495 . 82.959  -15.508 -83.091 1.00 35.75 495 A 1 
ATOM 3763 O O   . SER A 0 495 . 84.116  -15.999 -80.118 1.00 35.75 495 A 1 
ATOM 3764 O OG  . SER A 0 495 . 82.194  -16.665 -83.380 1.00 35.75 495 A 1 
ATOM 3765 N N   . HIS A 0 496 . 82.085  -16.996 -80.394 1.00 39.41 496 A 1 
ATOM 3766 C CA  . HIS A 0 496 . 82.129  -18.173 -79.492 1.00 39.41 496 A 1 
ATOM 3767 C C   . HIS A 0 496 . 81.922  -17.889 -77.982 1.00 39.41 496 A 1 
ATOM 3768 C CB  . HIS A 0 496 . 83.390  -19.025 -79.745 1.00 39.41 496 A 1 
ATOM 3769 O O   . HIS A 0 496 . 82.467  -16.926 -77.461 1.00 39.41 496 A 1 
ATOM 3770 C CG  . HIS A 0 496 . 83.818  -19.110 -81.192 1.00 39.41 496 A 1 
ATOM 3771 C CD2 . HIS A 0 496 . 83.228  -19.830 -82.193 1.00 39.41 496 A 1 
ATOM 3772 N ND1 . HIS A 0 496 . 84.839  -18.386 -81.761 1.00 39.41 496 A 1 
ATOM 3773 C CE1 . HIS A 0 496 . 84.880  -18.672 -83.072 1.00 39.41 496 A 1 
ATOM 3774 N NE2 . HIS A 0 496 . 83.892  -19.524 -83.387 1.00 39.41 496 A 1 
ATOM 3775 N N   . GLY A 0 497 . 81.167  -18.699 -77.218 1.00 38.39 497 A 1 
ATOM 3776 C CA  . GLY A 0 497 . 80.292  -19.836 -77.578 1.00 38.39 497 A 1 
ATOM 3777 C C   . GLY A 0 497 . 79.740  -20.586 -76.339 1.00 38.39 497 A 1 
ATOM 3778 O O   . GLY A 0 497 . 80.239  -20.338 -75.254 1.00 38.39 497 A 1 
ATOM 3779 N N   . TYR A 0 498 . 78.734  -21.463 -76.540 1.00 36.94 498 A 1 
ATOM 3780 C CA  . TYR A 0 498 . 78.278  -22.654 -75.750 1.00 36.94 498 A 1 
ATOM 3781 C C   . TYR A 0 498 . 78.394  -22.635 -74.190 1.00 36.94 498 A 1 
ATOM 3782 C CB  . TYR A 0 498 . 78.998  -23.894 -76.330 1.00 36.94 498 A 1 
ATOM 3783 O O   . TYR A 0 498 . 79.455  -22.367 -73.654 1.00 36.94 498 A 1 
ATOM 3784 C CG  . TYR A 0 498 . 79.292  -23.841 -77.830 1.00 36.94 498 A 1 
ATOM 3785 C CD1 . TYR A 0 498 . 78.281  -24.119 -78.770 1.00 36.94 498 A 1 
ATOM 3786 C CD2 . TYR A 0 498 . 80.573  -23.454 -78.279 1.00 36.94 498 A 1 
ATOM 3787 C CE1 . TYR A 0 498 . 78.548  -24.009 -80.151 1.00 36.94 498 A 1 
ATOM 3788 C CE2 . TYR A 0 498 . 80.846  -23.343 -79.658 1.00 36.94 498 A 1 
ATOM 3789 O OH  . TYR A 0 498 . 80.077  -23.520 -81.930 1.00 36.94 498 A 1 
ATOM 3790 C CZ  . TYR A 0 498 . 79.830  -23.623 -80.598 1.00 36.94 498 A 1 
ATOM 3791 N N   . GLY A 0 499 . 77.412  -22.988 -73.343 1.00 40.92 499 A 1 
ATOM 3792 C CA  . GLY A 0 499 . 76.244  -23.885 -73.468 1.00 40.92 499 A 1 
ATOM 3793 C C   . GLY A 0 499 . 76.465  -25.178 -72.640 1.00 40.92 499 A 1 
ATOM 3794 O O   . GLY A 0 499 . 77.543  -25.749 -72.745 1.00 40.92 499 A 1 
ATOM 3795 N N   . ALA A 0 500 . 75.538  -25.719 -71.830 1.00 36.73 500 A 1 
ATOM 3796 C CA  . ALA A 0 500 . 74.139  -25.360 -71.528 1.00 36.73 500 A 1 
ATOM 3797 C C   . ALA A 0 500 . 73.638  -26.060 -70.215 1.00 36.73 500 A 1 
ATOM 3798 C CB  . ALA A 0 500 . 73.298  -25.798 -72.742 1.00 36.73 500 A 1 
ATOM 3799 O O   . ALA A 0 500 . 74.453  -26.617 -69.492 1.00 36.73 500 A 1 
ATOM 3800 N N   . TYR A 0 501 . 72.309  -26.061 -69.976 1.00 36.53 501 A 1 
ATOM 3801 C CA  . TYR A 0 501 . 71.493  -26.756 -68.938 1.00 36.53 501 A 1 
ATOM 3802 C C   . TYR A 0 501 . 71.699  -26.433 -67.434 1.00 36.53 501 A 1 
ATOM 3803 C CB  . TYR A 0 501 . 71.366  -28.272 -69.206 1.00 36.53 501 A 1 
ATOM 3804 O O   . TYR A 0 501 . 72.799  -26.463 -66.898 1.00 36.53 501 A 1 
ATOM 3805 C CG  . TYR A 0 501 . 72.634  -29.100 -69.069 1.00 36.53 501 A 1 
ATOM 3806 C CD1 . TYR A 0 501 . 73.356  -29.469 -70.222 1.00 36.53 501 A 1 
ATOM 3807 C CD2 . TYR A 0 501 . 73.102  -29.490 -67.797 1.00 36.53 501 A 1 
ATOM 3808 C CE1 . TYR A 0 501 . 74.566  -30.179 -70.102 1.00 36.53 501 A 1 
ATOM 3809 C CE2 . TYR A 0 501 . 74.310  -30.202 -67.673 1.00 36.53 501 A 1 
ATOM 3810 O OH  . TYR A 0 501 . 76.236  -31.189 -68.715 1.00 36.53 501 A 1 
ATOM 3811 C CZ  . TYR A 0 501 . 75.052  -30.532 -68.827 1.00 36.53 501 A 1 
ATOM 3812 N N   . GLY A 0 502 . 70.577  -26.196 -66.734 1.00 41.59 502 A 1 
ATOM 3813 C CA  . GLY A 0 502 . 70.503  -25.928 -65.288 1.00 41.59 502 A 1 
ATOM 3814 C C   . GLY A 0 502 . 69.477  -24.836 -64.963 1.00 41.59 502 A 1 
ATOM 3815 O O   . GLY A 0 502 . 69.792  -23.655 -65.062 1.00 41.59 502 A 1 
ATOM 3816 N N   . ALA A 0 503 . 68.242  -25.217 -64.621 1.00 36.11 503 A 1 
ATOM 3817 C CA  . ALA A 0 503 . 67.173  -24.275 -64.281 1.00 36.11 503 A 1 
ATOM 3818 C C   . ALA A 0 503 . 67.063  -24.116 -62.755 1.00 36.11 503 A 1 
ATOM 3819 C CB  . ALA A 0 503 . 65.863  -24.745 -64.929 1.00 36.11 503 A 1 
ATOM 3820 O O   . ALA A 0 503 . 66.573  -25.017 -62.078 1.00 36.11 503 A 1 
ATOM 3821 N N   . THR A 0 504 . 67.506  -22.966 -62.246 1.00 41.91 504 A 1 
ATOM 3822 C CA  . THR A 0 504 . 67.453  -22.579 -60.826 1.00 41.91 504 A 1 
ATOM 3823 C C   . THR A 0 504 . 66.894  -21.157 -60.710 1.00 41.91 504 A 1 
ATOM 3824 C CB  . THR A 0 504 . 68.836  -22.694 -60.157 1.00 41.91 504 A 1 
ATOM 3825 O O   . THR A 0 504 . 66.977  -20.371 -61.655 1.00 41.91 504 A 1 
ATOM 3826 C CG2 . THR A 0 504 . 68.798  -22.549 -58.635 1.00 41.91 504 A 1 
ATOM 3827 O OG1 . THR A 0 504 . 69.402  -23.963 -60.398 1.00 41.91 504 A 1 
ATOM 3828 N N   . GLU A 0 505 . 66.268  -20.846 -59.580 1.00 39.33 505 A 1 
ATOM 3829 C CA  . GLU A 0 505 . 65.383  -19.691 -59.403 1.00 39.33 505 A 1 
ATOM 3830 C C   . GLU A 0 505 . 66.101  -18.370 -59.031 1.00 39.33 505 A 1 
ATOM 3831 C CB  . GLU A 0 505 . 64.334  -20.054 -58.334 1.00 39.33 505 A 1 
ATOM 3832 O O   . GLU A 0 505 . 67.261  -18.359 -58.632 1.00 39.33 505 A 1 
ATOM 3833 C CG  . GLU A 0 505 . 63.570  -21.363 -58.597 1.00 39.33 505 A 1 
ATOM 3834 C CD  . GLU A 0 505 . 62.715  -21.732 -57.382 1.00 39.33 505 A 1 
ATOM 3835 O OE1 . GLU A 0 505 . 61.482  -21.544 -57.466 1.00 39.33 505 A 1 
ATOM 3836 O OE2 . GLU A 0 505 . 63.322  -22.186 -56.387 1.00 39.33 505 A 1 
ATOM 3837 N N   . VAL A 0 506 . 65.341  -17.263 -59.092 1.00 38.20 506 A 1 
ATOM 3838 C CA  . VAL A 0 506 . 65.580  -15.959 -58.424 1.00 38.20 506 A 1 
ATOM 3839 C C   . VAL A 0 506 . 66.825  -15.141 -58.847 1.00 38.20 506 A 1 
ATOM 3840 C CB  . VAL A 0 506 . 65.447  -16.111 -56.883 1.00 38.20 506 A 1 
ATOM 3841 O O   . VAL A 0 506 . 67.879  -15.206 -58.227 1.00 38.20 506 A 1 
ATOM 3842 C CG1 . VAL A 0 506 . 65.660  -14.801 -56.108 1.00 38.20 506 A 1 
ATOM 3843 C CG2 . VAL A 0 506 . 64.033  -16.580 -56.504 1.00 38.20 506 A 1 
ATOM 3844 N N   . GLN A 0 507 . 66.634  -14.238 -59.826 1.00 34.47 507 A 1 
ATOM 3845 C CA  . GLN A 0 507 . 66.825  -12.765 -59.705 1.00 34.47 507 A 1 
ATOM 3846 C C   . GLN A 0 507 . 66.572  -12.067 -61.066 1.00 34.47 507 A 1 
ATOM 3847 C CB  . GLN A 0 507 . 68.218  -12.354 -59.161 1.00 34.47 507 A 1 
ATOM 3848 O O   . GLN A 0 507 . 67.395  -12.134 -61.975 1.00 34.47 507 A 1 
ATOM 3849 C CG  . GLN A 0 507 . 68.166  -12.085 -57.643 1.00 34.47 507 A 1 
ATOM 3850 C CD  . GLN A 0 507 . 69.497  -11.671 -57.019 1.00 34.47 507 A 1 
ATOM 3851 N NE2 . GLN A 0 507 . 69.581  -11.643 -55.706 1.00 34.47 507 A 1 
ATOM 3852 O OE1 . GLN A 0 507 . 70.466  -11.325 -57.671 1.00 34.47 507 A 1 
ATOM 3853 N N   . GLY A 0 508 . 65.425  -11.391 -61.233 1.00 36.11 508 A 1 
ATOM 3854 C CA  . GLY A 0 508 . 65.024  -10.761 -62.507 1.00 36.11 508 A 1 
ATOM 3855 C C   . GLY A 0 508 . 65.201  -9.236  -62.531 1.00 36.11 508 A 1 
ATOM 3856 O O   . GLY A 0 508 . 64.511  -8.537  -61.796 1.00 36.11 508 A 1 
ATOM 3857 N N   . GLY A 0 509 . 66.085  -8.709  -63.395 1.00 37.78 509 A 1 
ATOM 3858 C CA  . GLY A 0 509 . 66.533  -7.306  -63.332 1.00 37.78 509 A 1 
ATOM 3859 C C   . GLY A 0 509 . 66.643  -6.522  -64.654 1.00 37.78 509 A 1 
ATOM 3860 O O   . GLY A 0 509 . 67.742  -6.265  -65.131 1.00 37.78 509 A 1 
ATOM 3861 N N   . SER A 0 510 . 65.518  -5.953  -65.104 1.00 34.35 510 A 1 
ATOM 3862 C CA  . SER A 0 510 . 65.422  -4.648  -65.805 1.00 34.35 510 A 1 
ATOM 3863 C C   . SER A 0 510 . 65.733  -4.478  -67.324 1.00 34.35 510 A 1 
ATOM 3864 C CB  . SER A 0 510 . 66.148  -3.573  -64.971 1.00 34.35 510 A 1 
ATOM 3865 O O   . SER A 0 510 . 66.715  -4.970  -67.865 1.00 34.35 510 A 1 
ATOM 3866 O OG  . SER A 0 510 . 67.513  -3.468  -65.319 1.00 34.35 510 A 1 
ATOM 3867 N N   . ARG A 0 511 . 64.912  -3.598  -67.938 1.00 36.35 511 A 1 
ATOM 3868 C CA  . ARG A 0 511 . 65.144  -2.697  -69.104 1.00 36.35 511 A 1 
ATOM 3869 C C   . ARG A 0 511 . 65.294  -3.259  -70.535 1.00 36.35 511 A 1 
ATOM 3870 C CB  . ARG A 0 511 . 66.303  -1.726  -68.789 1.00 36.35 511 A 1 
ATOM 3871 O O   . ARG A 0 511 . 66.402  -3.465  -71.016 1.00 36.35 511 A 1 
ATOM 3872 C CG  . ARG A 0 511 . 65.963  -0.732  -67.673 1.00 36.35 511 A 1 
ATOM 3873 C CD  . ARG A 0 511 . 67.185  0.110   -67.297 1.00 36.35 511 A 1 
ATOM 3874 N NE  . ARG A 0 511 . 66.873  1.003   -66.164 1.00 36.35 511 A 1 
ATOM 3875 N NH1 . ARG A 0 511 . 68.440  2.636   -66.567 1.00 36.35 511 A 1 
ATOM 3876 N NH2 . ARG A 0 511 . 67.081  2.815   -64.807 1.00 36.35 511 A 1 
ATOM 3877 C CZ  . ARG A 0 511 . 67.465  2.143   -65.855 1.00 36.35 511 A 1 
ATOM 3878 N N   . GLN A 0 512 . 64.192  -3.198  -71.296 1.00 37.57 512 A 1 
ATOM 3879 C CA  . GLN A 0 512 . 64.151  -2.777  -72.715 1.00 37.57 512 A 1 
ATOM 3880 C C   . GLN A 0 512 . 62.716  -2.361  -73.123 1.00 37.57 512 A 1 
ATOM 3881 C CB  . GLN A 0 512 . 64.683  -3.891  -73.646 1.00 37.57 512 A 1 
ATOM 3882 O O   . GLN A 0 512 . 61.756  -2.889  -72.572 1.00 37.57 512 A 1 
ATOM 3883 C CG  . GLN A 0 512 . 66.062  -3.535  -74.231 1.00 37.57 512 A 1 
ATOM 3884 C CD  . GLN A 0 512 . 66.709  -4.700  -74.975 1.00 37.57 512 A 1 
ATOM 3885 N NE2 . GLN A 0 512 . 68.020  -4.789  -74.988 1.00 37.57 512 A 1 
ATOM 3886 O OE1 . GLN A 0 512 . 66.059  -5.530  -75.583 1.00 37.57 512 A 1 
ATOM 3887 N N   . GLY A 0 513 . 62.568  -1.440  -74.092 1.00 39.98 513 A 1 
ATOM 3888 C CA  . GLY A 0 513 . 61.279  -1.090  -74.728 1.00 39.98 513 A 1 
ATOM 3889 C C   . GLY A 0 513 . 60.840  0.379   -74.583 1.00 39.98 513 A 1 
ATOM 3890 O O   . GLY A 0 513 . 60.649  0.868   -73.476 1.00 39.98 513 A 1 
ATOM 3891 N N   . ALA A 0 514 . 60.640  1.083   -75.706 1.00 32.35 514 A 1 
ATOM 3892 C CA  . ALA A 0 514 . 60.181  2.479   -75.739 1.00 32.35 514 A 1 
ATOM 3893 C C   . ALA A 0 514 . 59.274  2.753   -76.955 1.00 32.35 514 A 1 
ATOM 3894 C CB  . ALA A 0 514 . 61.417  3.391   -75.785 1.00 32.35 514 A 1 
ATOM 3895 O O   . ALA A 0 514 . 59.660  2.419   -78.074 1.00 32.35 514 A 1 
ATOM 3896 N N   . SER A 0 515 . 58.102  3.389   -76.773 1.00 39.06 515 A 1 
ATOM 3897 C CA  . SER A 0 515 . 57.342  4.038   -77.866 1.00 39.06 515 A 1 
ATOM 3898 C C   . SER A 0 515 . 56.160  4.922   -77.398 1.00 39.06 515 A 1 
ATOM 3899 C CB  . SER A 0 515 . 56.802  2.999   -78.873 1.00 39.06 515 A 1 
ATOM 3900 O O   . SER A 0 515 . 55.657  4.761   -76.293 1.00 39.06 515 A 1 
ATOM 3901 O OG  . SER A 0 515 . 55.851  2.134   -78.294 1.00 39.06 515 A 1 
ATOM 3902 N N   . LYS A 0 516 . 55.683  5.775   -78.328 1.00 43.44 516 A 1 
ATOM 3903 C CA  . LYS A 0 516 . 54.329  6.378   -78.461 1.00 43.44 516 A 1 
ATOM 3904 C C   . LYS A 0 516 . 53.864  7.561   -77.567 1.00 43.44 516 A 1 
ATOM 3905 C CB  . LYS A 0 516 . 53.261  5.263   -78.581 1.00 43.44 516 A 1 
ATOM 3906 O O   . LYS A 0 516 . 53.177  7.384   -76.574 1.00 43.44 516 A 1 
ATOM 3907 C CG  . LYS A 0 516 . 52.937  4.952   -80.051 1.00 43.44 516 A 1 
ATOM 3908 C CD  . LYS A 0 516 . 51.967  3.771   -80.169 1.00 43.44 516 A 1 
ATOM 3909 C CE  . LYS A 0 516 . 51.545  3.570   -81.630 1.00 43.44 516 A 1 
ATOM 3910 N NZ  . LYS A 0 516 . 50.690  2.366   -81.788 1.00 43.44 516 A 1 
ATOM 3911 N N   . ALA A 0 517 . 54.052  8.759   -78.145 1.00 41.35 517 A 1 
ATOM 3912 C CA  . ALA A 0 517 . 53.076  9.860   -78.327 1.00 41.35 517 A 1 
ATOM 3913 C C   . ALA A 0 517 . 52.471  10.632  -77.123 1.00 41.35 517 A 1 
ATOM 3914 C CB  . ALA A 0 517 . 51.976  9.375   -79.286 1.00 41.35 517 A 1 
ATOM 3915 O O   . ALA A 0 517 . 51.890  10.065  -76.207 1.00 41.35 517 A 1 
ATOM 3916 N N   . GLY A 0 518 . 52.470  11.975  -77.228 1.00 35.88 518 A 1 
ATOM 3917 C CA  . GLY A 0 518 . 51.741  12.881  -76.326 1.00 35.88 518 A 1 
ATOM 3918 C C   . GLY A 0 518 . 51.392  14.271  -76.904 1.00 35.88 518 A 1 
ATOM 3919 O O   . GLY A 0 518 . 52.268  15.091  -77.169 1.00 35.88 518 A 1 
ATOM 3920 N N   . TYR A 0 519 . 50.093  14.547  -77.029 1.00 40.79 519 A 1 
ATOM 3921 C CA  . TYR A 0 519 . 49.433  15.865  -76.995 1.00 40.79 519 A 1 
ATOM 3922 C C   . TYR A 0 519 . 48.013  15.594  -76.443 1.00 40.79 519 A 1 
ATOM 3923 C CB  . TYR A 0 519 . 49.295  16.516  -78.394 1.00 40.79 519 A 1 
ATOM 3924 O O   . TYR A 0 519 . 47.389  14.632  -76.873 1.00 40.79 519 A 1 
ATOM 3925 C CG  . TYR A 0 519 . 50.496  17.245  -78.987 1.00 40.79 519 A 1 
ATOM 3926 C CD1 . TYR A 0 519 . 51.035  18.376  -78.346 1.00 40.79 519 A 1 
ATOM 3927 C CD2 . TYR A 0 519 . 50.984  16.888  -80.259 1.00 40.79 519 A 1 
ATOM 3928 C CE1 . TYR A 0 519 . 52.128  19.062  -78.916 1.00 40.79 519 A 1 
ATOM 3929 C CE2 . TYR A 0 519 . 52.078  17.569  -80.829 1.00 40.79 519 A 1 
ATOM 3930 O OH  . TYR A 0 519 . 53.787  19.239  -80.648 1.00 40.79 519 A 1 
ATOM 3931 C CZ  . TYR A 0 519 . 52.683  18.634  -80.138 1.00 40.79 519 A 1 
ATOM 3932 N N   . GLY A 0 520 . 47.428  16.350  -75.514 1.00 39.71 520 A 1 
ATOM 3933 C CA  . GLY A 0 520 . 47.959  17.517  -74.806 1.00 39.71 520 A 1 
ATOM 3934 C C   . GLY A 0 520 . 46.938  18.643  -74.639 1.00 39.71 520 A 1 
ATOM 3935 O O   . GLY A 0 520 . 47.290  19.781  -74.936 1.00 39.71 520 A 1 
ATOM 3936 N N   . ASN A 0 521 . 45.683  18.341  -74.263 1.00 34.70 521 A 1 
ATOM 3937 C CA  . ASN A 0 521 . 44.690  19.334  -73.818 1.00 34.70 521 A 1 
ATOM 3938 C C   . ASN A 0 521 . 43.433  18.690  -73.183 1.00 34.70 521 A 1 
ATOM 3939 C CB  . ASN A 0 521 . 44.313  20.290  -74.976 1.00 34.70 521 A 1 
ATOM 3940 O O   . ASN A 0 521 . 42.443  18.415  -73.859 1.00 34.70 521 A 1 
ATOM 3941 C CG  . ASN A 0 521 . 44.717  21.715  -74.651 1.00 34.70 521 A 1 
ATOM 3942 N ND2 . ASN A 0 521 . 45.866  22.156  -75.093 1.00 34.70 521 A 1 
ATOM 3943 O OD1 . ASN A 0 521 . 44.003  22.453  -73.999 1.00 34.70 521 A 1 
ATOM 3944 N N   . ARG A 0 522 . 43.487  18.472  -71.870 1.00 37.00 522 A 1 
ATOM 3945 C CA  . ARG A 0 522 . 42.360  18.500  -70.923 1.00 37.00 522 A 1 
ATOM 3946 C C   . ARG A 0 522 . 43.007  18.641  -69.545 1.00 37.00 522 A 1 
ATOM 3947 C CB  . ARG A 0 522 . 41.480  17.227  -71.003 1.00 37.00 522 A 1 
ATOM 3948 O O   . ARG A 0 522 . 43.945  17.892  -69.281 1.00 37.00 522 A 1 
ATOM 3949 C CG  . ARG A 0 522 . 40.020  17.588  -71.333 1.00 37.00 522 A 1 
ATOM 3950 C CD  . ARG A 0 522 . 39.073  16.379  -71.293 1.00 37.00 522 A 1 
ATOM 3951 N NE  . ARG A 0 522 . 39.281  15.427  -72.410 1.00 37.00 522 A 1 
ATOM 3952 N NH1 . ARG A 0 522 . 37.836  16.369  -73.927 1.00 37.00 522 A 1 
ATOM 3953 N NH2 . ARG A 0 522 . 38.758  14.380  -74.364 1.00 37.00 522 A 1 
ATOM 3954 C CZ  . ARG A 0 522 . 38.636  15.406  -73.564 1.00 37.00 522 A 1 
ATOM 3955 N N   . MET A 0 523 . 42.580  19.622  -68.750 1.00 40.29 523 A 1 
ATOM 3956 C CA  . MET A 0 523 . 43.014  19.733  -67.351 1.00 40.29 523 A 1 
ATOM 3957 C C   . MET A 0 523 . 42.602  18.446  -66.628 1.00 40.29 523 A 1 
ATOM 3958 C CB  . MET A 0 523 . 42.404  20.995  -66.717 1.00 40.29 523 A 1 
ATOM 3959 O O   . MET A 0 523 . 41.599  17.835  -66.996 1.00 40.29 523 A 1 
ATOM 3960 C CG  . MET A 0 523 . 43.126  22.260  -67.211 1.00 40.29 523 A 1 
ATOM 3961 S SD  . MET A 0 523 . 42.115  23.770  -67.271 1.00 40.29 523 A 1 
ATOM 3962 C CE  . MET A 0 523 . 43.427  25.018  -67.252 1.00 40.29 523 A 1 
ATOM 3963 N N   . ALA A 0 524 . 43.438  17.963  -65.715 1.00 43.99 524 A 1 
ATOM 3964 C CA  . ALA A 0 524 . 43.387  16.568  -65.279 1.00 43.99 524 A 1 
ATOM 3965 C C   . ALA A 0 524 . 43.453  16.419  -63.757 1.00 43.99 524 A 1 
ATOM 3966 C CB  . ALA A 0 524 . 44.485  15.799  -66.022 1.00 43.99 524 A 1 
ATOM 3967 O O   . ALA A 0 524 . 44.206  15.593  -63.244 1.00 43.99 524 A 1 
ATOM 3968 N N   . ARG A 0 525 . 42.644  17.216  -63.056 1.00 46.83 525 A 1 
ATOM 3969 C CA  . ARG A 0 525 . 42.316  16.968  -61.654 1.00 46.83 525 A 1 
ATOM 3970 C C   . ARG A 0 525 . 41.276  15.859  -61.588 1.00 46.83 525 A 1 
ATOM 3971 C CB  . ARG A 0 525 . 41.794  18.248  -60.991 1.00 46.83 525 A 1 
ATOM 3972 O O   . ARG A 0 525 . 40.241  15.969  -62.242 1.00 46.83 525 A 1 
ATOM 3973 C CG  . ARG A 0 525 . 42.950  19.229  -60.788 1.00 46.83 525 A 1 
ATOM 3974 C CD  . ARG A 0 525 . 42.489  20.507  -60.088 1.00 46.83 525 A 1 
ATOM 3975 N NE  . ARG A 0 525 . 43.642  21.134  -59.430 1.00 46.83 525 A 1 
ATOM 3976 N NH1 . ARG A 0 525 . 42.536  22.448  -57.911 1.00 46.83 525 A 1 
ATOM 3977 N NH2 . ARG A 0 525 . 44.731  22.035  -57.680 1.00 46.83 525 A 1 
ATOM 3978 C CZ  . ARG A 0 525 . 43.628  21.883  -58.351 1.00 46.83 525 A 1 
ATOM 3979 N N   . SER A 0 526 . 41.569  14.838  -60.796 1.00 47.67 526 A 1 
ATOM 3980 C CA  . SER A 0 526 . 40.539  13.994  -60.201 1.00 47.67 526 A 1 
ATOM 3981 C C   . SER A 0 526 . 40.499  14.354  -58.716 1.00 47.67 526 A 1 
ATOM 3982 C CB  . SER A 0 526 . 40.797  12.499  -60.435 1.00 47.67 526 A 1 
ATOM 3983 O O   . SER A 0 526 . 41.552  14.537  -58.102 1.00 47.67 526 A 1 
ATOM 3984 O OG  . SER A 0 526 . 40.864  12.173  -61.820 1.00 47.67 526 A 1 
ATOM 3985 N N   . ALA A 0 527 . 39.302  14.518  -58.171 1.00 51.54 527 A 1 
ATOM 3986 C CA  . ALA A 0 527 . 39.071  14.763  -56.752 1.00 51.54 527 A 1 
ATOM 3987 C C   . ALA A 0 527 . 37.785  14.044  -56.337 1.00 51.54 527 A 1 
ATOM 3988 C CB  . ALA A 0 527 . 39.013  16.272  -56.475 1.00 51.54 527 A 1 
ATOM 3989 O O   . ALA A 0 527 . 36.902  13.825  -57.176 1.00 51.54 527 A 1 
ATOM 3990 N N   . SER A 0 528 . 37.712  13.645  -55.076 1.00 50.69 528 A 1 
ATOM 3991 C CA  . SER A 0 528 . 36.572  12.936  -54.500 1.00 50.69 528 A 1 
ATOM 3992 C C   . SER A 0 528 . 36.453  13.292  -53.030 1.00 50.69 528 A 1 
ATOM 3993 C CB  . SER A 0 528 . 36.728  11.424  -54.635 1.00 50.69 528 A 1 
ATOM 3994 O O   . SER A 0 528 . 37.481  13.322  -52.359 1.00 50.69 528 A 1 
ATOM 3995 O OG  . SER A 0 528 . 37.967  10.995  -54.087 1.00 50.69 528 A 1 
ATOM 3996 N N   . ASP A 0 529 . 35.230  13.542  -52.598 1.00 45.61 529 A 1 
ATOM 3997 C CA  . ASP A 0 529 . 34.867  14.310  -51.407 1.00 45.61 529 A 1 
ATOM 3998 C C   . ASP A 0 529 . 33.572  13.676  -50.863 1.00 45.61 529 A 1 
ATOM 3999 C CB  . ASP A 0 529 . 34.712  15.764  -51.912 1.00 45.61 529 A 1 
ATOM 4000 O O   . ASP A 0 529 . 32.604  13.520  -51.619 1.00 45.61 529 A 1 
ATOM 4001 C CG  . ASP A 0 529 . 34.274  16.840  -50.913 1.00 45.61 529 A 1 
ATOM 4002 O OD1 . ASP A 0 529 . 34.180  16.545  -49.709 1.00 45.61 529 A 1 
ATOM 4003 O OD2 . ASP A 0 529 . 34.038  17.977  -51.402 1.00 45.61 529 A 1 
ATOM 4004 N N   . PHE A 0 530 . 33.614  13.176  -49.627 1.00 44.12 530 A 1 
ATOM 4005 C CA  . PHE A 0 530 . 32.537  12.474  -48.906 1.00 44.12 530 A 1 
ATOM 4006 C C   . PHE A 0 530 . 32.766  12.727  -47.383 1.00 44.12 530 A 1 
ATOM 4007 C CB  . PHE A 0 530 . 32.532  11.006  -49.388 1.00 44.12 530 A 1 
ATOM 4008 O O   . PHE A 0 530 . 33.729  13.404  -47.045 1.00 44.12 530 A 1 
ATOM 4009 C CG  . PHE A 0 530 . 31.268  10.189  -49.167 1.00 44.12 530 A 1 
ATOM 4010 C CD1 . PHE A 0 530 . 31.361  8.798   -48.958 1.00 44.12 530 A 1 
ATOM 4011 C CD2 . PHE A 0 530 . 30.010  10.807  -49.051 1.00 44.12 530 A 1 
ATOM 4012 C CE1 . PHE A 0 530 . 30.255  8.050   -48.531 1.00 44.12 530 A 1 
ATOM 4013 C CE2 . PHE A 0 530 . 28.934  10.077  -48.534 1.00 44.12 530 A 1 
ATOM 4014 C CZ  . PHE A 0 530 . 29.043  8.701   -48.280 1.00 44.12 530 A 1 
ATOM 4015 N N   . ASP A 0 531 . 31.908  12.473  -46.392 1.00 57.02 531 A 1 
ATOM 4016 C CA  . ASP A 0 531 . 31.050  11.340  -45.994 1.00 57.02 531 A 1 
ATOM 4017 C C   . ASP A 0 531 . 29.896  11.851  -45.108 1.00 57.02 531 A 1 
ATOM 4018 C CB  . ASP A 0 531 . 31.888  10.342  -45.172 1.00 57.02 531 A 1 
ATOM 4019 O O   . ASP A 0 531 . 29.868  13.027  -44.745 1.00 57.02 531 A 1 
ATOM 4020 C CG  . ASP A 0 531 . 32.102  8.981   -45.843 1.00 57.02 531 A 1 
ATOM 4021 O OD1 . ASP A 0 531 . 31.314  8.066   -45.506 1.00 57.02 531 A 1 
ATOM 4022 O OD2 . ASP A 0 531 . 32.979  8.842   -46.724 1.00 57.02 531 A 1 
ATOM 4023 N N   . ALA A 0 532 . 28.979  10.962  -44.706 1.00 58.06 532 A 1 
ATOM 4024 C CA  . ALA A 0 532 . 28.283  11.057  -43.413 1.00 58.06 532 A 1 
ATOM 4025 C C   . ALA A 0 532 . 27.530  9.756   -43.091 1.00 58.06 532 A 1 
ATOM 4026 C CB  . ALA A 0 532 . 27.274  12.219  -43.388 1.00 58.06 532 A 1 
ATOM 4027 O O   . ALA A 0 532 . 26.814  9.225   -43.944 1.00 58.06 532 A 1 
ATOM 4028 N N   . TRP A 0 533 . 27.584  9.314   -41.834 1.00 76.28 533 A 1 
ATOM 4029 C CA  . TRP A 0 533 . 26.693  8.309   -41.242 1.00 76.28 533 A 1 
ATOM 4030 C C   . TRP A 0 533 . 26.203  8.786   -39.872 1.00 76.28 533 A 1 
ATOM 4031 C CB  . TRP A 0 533 . 27.413  6.957   -41.113 1.00 76.28 533 A 1 
ATOM 4032 O O   . TRP A 0 533 . 26.974  9.367   -39.110 1.00 76.28 533 A 1 
ATOM 4033 C CG  . TRP A 0 533 . 26.644  5.905   -40.362 1.00 76.28 533 A 1 
ATOM 4034 C CD1 . TRP A 0 533 . 25.585  5.219   -40.848 1.00 76.28 533 A 1 
ATOM 4035 C CD2 . TRP A 0 533 . 26.757  5.511   -38.955 1.00 76.28 533 A 1 
ATOM 4036 C CE2 . TRP A 0 533 . 25.735  4.556   -38.669 1.00 76.28 533 A 1 
ATOM 4037 C CE3 . TRP A 0 533 . 27.573  5.910   -37.874 1.00 76.28 533 A 1 
ATOM 4038 N NE1 . TRP A 0 533 . 25.050  4.417   -39.858 1.00 76.28 533 A 1 
ATOM 4039 C CH2 . TRP A 0 533 . 26.379  4.426   -36.338 1.00 76.28 533 A 1 
ATOM 4040 C CZ2 . TRP A 0 533 . 25.544  4.009   -37.390 1.00 76.28 533 A 1 
ATOM 4041 C CZ3 . TRP A 0 533 . 27.388  5.376   -36.583 1.00 76.28 533 A 1 
ATOM 4042 N N   . GLY A 0 534 . 24.947  8.502   -39.527 1.00 81.97 534 A 1 
ATOM 4043 C CA  . GLY A 0 534 . 24.457  8.732   -38.174 1.00 81.97 534 A 1 
ATOM 4044 C C   . GLY A 0 534 . 23.194  7.961   -37.806 1.00 81.97 534 A 1 
ATOM 4045 O O   . GLY A 0 534 . 22.528  7.350   -38.653 1.00 81.97 534 A 1 
ATOM 4046 N N   . ARG A 0 535 . 22.923  7.943   -36.500 1.00 85.66 535 A 1 
ATOM 4047 C CA  . ARG A 0 535 . 21.871  7.154   -35.861 1.00 85.66 535 A 1 
ATOM 4048 C C   . ARG A 0 535 . 21.424  7.805   -34.552 1.00 85.66 535 A 1 
ATOM 4049 C CB  . ARG A 0 535 . 22.433  5.746   -35.629 1.00 85.66 535 A 1 
ATOM 4050 O O   . ARG A 0 535 . 22.251  7.987   -33.670 1.00 85.66 535 A 1 
ATOM 4051 C CG  . ARG A 0 535 . 21.507  4.835   -34.822 1.00 85.66 535 A 1 
ATOM 4052 C CD  . ARG A 0 535 . 22.125  3.436   -34.824 1.00 85.66 535 A 1 
ATOM 4053 N NE  . ARG A 0 535 . 21.250  2.477   -34.141 1.00 85.66 535 A 1 
ATOM 4054 N NH1 . ARG A 0 535 . 22.478  2.184   -32.199 1.00 85.66 535 A 1 
ATOM 4055 N NH2 . ARG A 0 535 . 20.509  1.159   -32.501 1.00 85.66 535 A 1 
ATOM 4056 C CZ  . ARG A 0 535 . 21.437  1.946   -32.952 1.00 85.66 535 A 1 
ATOM 4057 N N   . ASP A 0 536 . 20.124  8.037   -34.438 1.00 85.77 536 A 1 
ATOM 4058 C CA  . ASP A 0 536 . 19.391  8.552   -33.273 1.00 85.77 536 A 1 
ATOM 4059 C C   . ASP A 0 536 . 18.596  7.385   -32.637 1.00 85.77 536 A 1 
ATOM 4060 C CB  . ASP A 0 536 . 18.528  9.725   -33.790 1.00 85.77 536 A 1 
ATOM 4061 O O   . ASP A 0 536 . 18.179  6.448   -33.330 1.00 85.77 536 A 1 
ATOM 4062 C CG  . ASP A 0 536 . 17.548  10.397  -32.815 1.00 85.77 536 A 1 
ATOM 4063 O OD1 . ASP A 0 536 . 17.106  9.732   -31.849 1.00 85.77 536 A 1 
ATOM 4064 O OD2 . ASP A 0 536 . 17.139  11.538  -33.133 1.00 85.77 536 A 1 
ATOM 4065 N N   . GLN A 0 537 . 18.444  7.380   -31.311 1.00 88.32 537 A 1 
ATOM 4066 C CA  . GLN A 0 537 . 17.910  6.268   -30.509 1.00 88.32 537 A 1 
ATOM 4067 C C   . GLN A 0 537 . 17.010  6.738   -29.341 1.00 88.32 537 A 1 
ATOM 4068 C CB  . GLN A 0 537 . 19.100  5.418   -30.020 1.00 88.32 537 A 1 
ATOM 4069 O O   . GLN A 0 537 . 16.967  6.082   -28.294 1.00 88.32 537 A 1 
ATOM 4070 C CG  . GLN A 0 537 . 19.676  4.402   -31.014 1.00 88.32 537 A 1 
ATOM 4071 C CD  . GLN A 0 537 . 18.927  3.077   -30.973 1.00 88.32 537 A 1 
ATOM 4072 N NE2 . GLN A 0 537 . 17.961  2.874   -31.838 1.00 88.32 537 A 1 
ATOM 4073 O OE1 . GLN A 0 537 . 19.274  2.132   -30.265 1.00 88.32 537 A 1 
ATOM 4074 N N   . ASP A 0 538 . 16.280  7.847   -29.501 1.00 89.82 538 A 1 
ATOM 4075 C CA  . ASP A 0 538 . 15.393  8.404   -28.462 1.00 89.82 538 A 1 
ATOM 4076 C C   . ASP A 0 538 . 14.386  7.362   -27.910 1.00 89.82 538 A 1 
ATOM 4077 C CB  . ASP A 0 538 . 14.677  9.655   -29.027 1.00 89.82 538 A 1 
ATOM 4078 O O   . ASP A 0 538 . 13.575  6.784   -28.640 1.00 89.82 538 A 1 
ATOM 4079 C CG  . ASP A 0 538 . 13.917  10.510  -27.990 1.00 89.82 538 A 1 
ATOM 4080 O OD1 . ASP A 0 538 . 13.974  10.219  -26.768 1.00 89.82 538 A 1 
ATOM 4081 O OD2 . ASP A 0 538 . 13.165  11.433  -28.396 1.00 89.82 538 A 1 
ATOM 4082 N N   . LEU A 0 539 . 14.395  7.124   -26.591 1.00 93.49 539 A 1 
ATOM 4083 C CA  . LEU A 0 539 . 13.449  6.266   -25.866 1.00 93.49 539 A 1 
ATOM 4084 C C   . LEU A 0 539 . 12.888  6.992   -24.643 1.00 93.49 539 A 1 
ATOM 4085 C CB  . LEU A 0 539 . 14.140  4.947   -25.455 1.00 93.49 539 A 1 
ATOM 4086 O O   . LEU A 0 539 . 13.580  7.179   -23.646 1.00 93.49 539 A 1 
ATOM 4087 C CG  . LEU A 0 539 . 13.315  4.051   -24.500 1.00 93.49 539 A 1 
ATOM 4088 C CD1 . LEU A 0 539 . 12.020  3.530   -25.130 1.00 93.49 539 A 1 
ATOM 4089 C CD2 . LEU A 0 539 . 14.130  2.837   -24.052 1.00 93.49 539 A 1 
ATOM 4090 N N   . SER A 0 540 . 11.579  7.249   -24.631 1.00 95.35 540 A 1 
ATOM 4091 C CA  . SER A 0 540 . 10.869  7.851   -23.497 1.00 95.35 540 A 1 
ATOM 4092 C C   . SER A 0 540 . 9.755   6.943   -22.969 1.00 95.35 540 A 1 
ATOM 4093 C CB  . SER A 0 540 . 10.358  9.230   -23.906 1.00 95.35 540 A 1 
ATOM 4094 O O   . SER A 0 540 . 8.929   6.420   -23.719 1.00 95.35 540 A 1 
ATOM 4095 O OG  . SER A 0 540 . 9.758   9.927   -22.826 1.00 95.35 540 A 1 
ATOM 4096 N N   . ILE A 0 541 . 9.699   6.754   -21.649 1.00 96.09 541 A 1 
ATOM 4097 C CA  . ILE A 0 541 . 8.653   5.999   -20.948 1.00 96.09 541 A 1 
ATOM 4098 C C   . ILE A 0 541 . 8.100   6.870   -19.823 1.00 96.09 541 A 1 
ATOM 4099 C CB  . ILE A 0 541 . 9.171   4.641   -20.411 1.00 96.09 541 A 1 
ATOM 4100 O O   . ILE A 0 541 . 8.855   7.393   -19.007 1.00 96.09 541 A 1 
ATOM 4101 C CG1 . ILE A 0 541 . 9.795   3.790   -21.541 1.00 96.09 541 A 1 
ATOM 4102 C CG2 . ILE A 0 541 . 8.032   3.863   -19.712 1.00 96.09 541 A 1 
ATOM 4103 C CD1 . ILE A 0 541 . 10.397  2.451   -21.092 1.00 96.09 541 A 1 
ATOM 4104 N N   . ASP A 0 542 . 6.778   6.968   -19.740 1.00 96.49 542 A 1 
ATOM 4105 C CA  . ASP A 0 542 . 6.077   7.632   -18.640 1.00 96.49 542 A 1 
ATOM 4106 C C   . ASP A 0 542 . 5.039   6.654   -18.084 1.00 96.49 542 A 1 
ATOM 4107 C CB  . ASP A 0 542 . 5.457   8.944   -19.150 1.00 96.49 542 A 1 
ATOM 4108 O O   . ASP A 0 542 . 4.198   6.161   -18.835 1.00 96.49 542 A 1 
ATOM 4109 C CG  . ASP A 0 542 . 5.396   10.017  -18.063 1.00 96.49 542 A 1 
ATOM 4110 O OD1 . ASP A 0 542 . 5.008   9.699   -16.925 1.00 96.49 542 A 1 
ATOM 4111 O OD2 . ASP A 0 542 . 5.791   11.166  -18.379 1.00 96.49 542 A 1 
ATOM 4112 N N   . GLU A 0 543 . 5.143   6.287   -16.811 1.00 95.65 543 A 1 
ATOM 4113 C CA  . GLU A 0 543 . 4.315   5.260   -16.175 1.00 95.65 543 A 1 
ATOM 4114 C C   . GLU A 0 543 . 3.860   5.724   -14.790 1.00 95.65 543 A 1 
ATOM 4115 C CB  . GLU A 0 543 . 5.109   3.940   -16.118 1.00 95.65 543 A 1 
ATOM 4116 O O   . GLU A 0 543 . 4.693   6.081   -13.958 1.00 95.65 543 A 1 
ATOM 4117 C CG  . GLU A 0 543 . 4.350   2.789   -15.438 1.00 95.65 543 A 1 
ATOM 4118 C CD  . GLU A 0 543 . 5.031   1.430   -15.666 1.00 95.65 543 A 1 
ATOM 4119 O OE1 . GLU A 0 543 . 4.298   0.455   -15.960 1.00 95.65 543 A 1 
ATOM 4120 O OE2 . GLU A 0 543 . 6.285   1.356   -15.623 1.00 95.65 543 A 1 
ATOM 4121 N N   . SER A 0 544 . 2.554   5.676   -14.517 1.00 95.37 544 A 1 
ATOM 4122 C CA  . SER A 0 544 . 1.993   5.958   -13.195 1.00 95.37 544 A 1 
ATOM 4123 C C   . SER A 0 544 . 0.921   4.952   -12.776 1.00 95.37 544 A 1 
ATOM 4124 C CB  . SER A 0 544 . 1.490   7.405   -13.074 1.00 95.37 544 A 1 
ATOM 4125 O O   . SER A 0 544 . 0.234   4.340   -13.599 1.00 95.37 544 A 1 
ATOM 4126 O OG  . SER A 0 544 . 0.224   7.596   -13.681 1.00 95.37 544 A 1 
ATOM 4127 N N   . TYR A 0 545 . 0.788   4.784   -11.464 1.00 95.64 545 A 1 
ATOM 4128 C CA  . TYR A 0 545 . -0.228  3.976   -10.803 1.00 95.64 545 A 1 
ATOM 4129 C C   . TYR A 0 545 . -0.717  4.725   -9.564  1.00 95.64 545 A 1 
ATOM 4130 C CB  . TYR A 0 545 . 0.364   2.613   -10.420 1.00 95.64 545 A 1 
ATOM 4131 O O   . TYR A 0 545 . 0.099   5.078   -8.715  1.00 95.64 545 A 1 
ATOM 4132 C CG  . TYR A 0 545 . -0.523  1.775   -9.517  1.00 95.64 545 A 1 
ATOM 4133 C CD1 . TYR A 0 545 . -0.399  1.874   -8.115  1.00 95.64 545 A 1 
ATOM 4134 C CD2 . TYR A 0 545 . -1.485  0.912   -10.076 1.00 95.64 545 A 1 
ATOM 4135 C CE1 . TYR A 0 545 . -1.217  1.096   -7.272  1.00 95.64 545 A 1 
ATOM 4136 C CE2 . TYR A 0 545 . -2.297  0.124   -9.236  1.00 95.64 545 A 1 
ATOM 4137 O OH  . TYR A 0 545 . -2.929  -0.577  -7.034  1.00 95.64 545 A 1 
ATOM 4138 C CZ  . TYR A 0 545 . -2.158  0.207   -7.834  1.00 95.64 545 A 1 
ATOM 4139 N N   . ASP A 0 546 . -2.027  4.919   -9.441  1.00 94.68 546 A 1 
ATOM 4140 C CA  . ASP A 0 546 . -2.654  5.588   -8.301  1.00 94.68 546 A 1 
ATOM 4141 C C   . ASP A 0 546 . -3.794  4.728   -7.752  1.00 94.68 546 A 1 
ATOM 4142 C CB  . ASP A 0 546 . -3.180  6.977   -8.699  1.00 94.68 546 A 1 
ATOM 4143 O O   . ASP A 0 546 . -4.734  4.387   -8.474  1.00 94.68 546 A 1 
ATOM 4144 C CG  . ASP A 0 546 . -2.076  7.940   -9.139  1.00 94.68 546 A 1 
ATOM 4145 O OD1 . ASP A 0 546 . -1.250  8.293   -8.269  1.00 94.68 546 A 1 
ATOM 4146 O OD2 . ASP A 0 546 . -2.097  8.350   -10.323 1.00 94.68 546 A 1 
ATOM 4147 N N   . GLN A 0 547 . -3.737  4.403   -6.461  1.00 95.26 547 A 1 
ATOM 4148 C CA  . GLN A 0 547 . -4.772  3.660   -5.747  1.00 95.26 547 A 1 
ATOM 4149 C C   . GLN A 0 547 . -5.232  4.439   -4.516  1.00 95.26 547 A 1 
ATOM 4150 C CB  . GLN A 0 547 . -4.239  2.264   -5.402  1.00 95.26 547 A 1 
ATOM 4151 O O   . GLN A 0 547 . -4.471  4.658   -3.573  1.00 95.26 547 A 1 
ATOM 4152 C CG  . GLN A 0 547 . -5.257  1.375   -4.666  1.00 95.26 547 A 1 
ATOM 4153 C CD  . GLN A 0 547 . -4.728  -0.047  -4.487  1.00 95.26 547 A 1 
ATOM 4154 N NE2 . GLN A 0 547 . -5.522  -1.078  -4.653  1.00 95.26 547 A 1 
ATOM 4155 O OE1 . GLN A 0 547 . -3.565  -0.275  -4.192  1.00 95.26 547 A 1 
ATOM 4156 N N   . THR A 0 548 . -6.508  4.816   -4.495  1.00 93.91 548 A 1 
ATOM 4157 C CA  . THR A 0 548 . -7.140  5.537   -3.385  1.00 93.91 548 A 1 
ATOM 4158 C C   . THR A 0 548 . -8.284  4.702   -2.819  1.00 93.91 548 A 1 
ATOM 4159 C CB  . THR A 0 548 . -7.681  6.913   -3.813  1.00 93.91 548 A 1 
ATOM 4160 O O   . THR A 0 548 . -9.156  4.257   -3.566  1.00 93.91 548 A 1 
ATOM 4161 C CG2 . THR A 0 548 . -7.876  7.845   -2.617  1.00 93.91 548 A 1 
ATOM 4162 O OG1 . THR A 0 548 . -6.846  7.581   -4.731  1.00 93.91 548 A 1 
ATOM 4163 N N   . TRP A 0 549 . -8.341  4.532   -1.496  1.00 93.38 549 A 1 
ATOM 4164 C CA  . TRP A 0 549 . -9.528  3.984   -0.835  1.00 93.38 549 A 1 
ATOM 4165 C C   . TRP A 0 549 . -9.929  4.792   0.395   1.00 93.38 549 A 1 
ATOM 4166 C CB  . TRP A 0 549 . -9.397  2.480   -0.548  1.00 93.38 549 A 1 
ATOM 4167 O O   . TRP A 0 549 . -9.098  5.212   1.198   1.00 93.38 549 A 1 
ATOM 4168 C CG  . TRP A 0 549 . -8.342  2.018   0.418   1.00 93.38 549 A 1 
ATOM 4169 C CD1 . TRP A 0 549 . -7.124  1.552   0.061   1.00 93.38 549 A 1 
ATOM 4170 C CD2 . TRP A 0 549 . -8.395  1.912   1.878   1.00 93.38 549 A 1 
ATOM 4171 C CE2 . TRP A 0 549 . -7.162  1.351   2.335   1.00 93.38 549 A 1 
ATOM 4172 C CE3 . TRP A 0 549 . -9.351  2.241   2.867   1.00 93.38 549 A 1 
ATOM 4173 N NE1 . TRP A 0 549 . -6.429  1.146   1.183   1.00 93.38 549 A 1 
ATOM 4174 C CH2 . TRP A 0 549 . -7.860  1.491   4.652   1.00 93.38 549 A 1 
ATOM 4175 C CZ2 . TRP A 0 549 . -6.889  1.143   3.696   1.00 93.38 549 A 1 
ATOM 4176 C CZ3 . TRP A 0 549 . -9.090  2.034   4.236   1.00 93.38 549 A 1 
ATOM 4177 N N   . ALA A 0 550 . -11.233 4.989   0.565   1.00 94.18 550 A 1 
ATOM 4178 C CA  . ALA A 0 550 . -11.807 5.711   1.691   1.00 94.18 550 A 1 
ATOM 4179 C C   . ALA A 0 550 . -13.034 4.977   2.236   1.00 94.18 550 A 1 
ATOM 4180 C CB  . ALA A 0 550 . -12.135 7.144   1.256   1.00 94.18 550 A 1 
ATOM 4181 O O   . ALA A 0 550 . -13.831 4.428   1.476   1.00 94.18 550 A 1 
ATOM 4182 N N   . LYS A 0 551 . -13.205 4.973   3.560   1.00 94.51 551 A 1 
ATOM 4183 C CA  . LYS A 0 551 . -14.389 4.422   4.236   1.00 94.51 551 A 1 
ATOM 4184 C C   . LYS A 0 551 . -14.823 5.337   5.372   1.00 94.51 551 A 1 
ATOM 4185 C CB  . LYS A 0 551 . -14.143 2.986   4.745   1.00 94.51 551 A 1 
ATOM 4186 O O   . LYS A 0 551 . -13.974 5.752   6.163   1.00 94.51 551 A 1 
ATOM 4187 C CG  . LYS A 0 551 . -13.721 2.029   3.621   1.00 94.51 551 A 1 
ATOM 4188 C CD  . LYS A 0 551 . -13.568 0.578   4.086   1.00 94.51 551 A 1 
ATOM 4189 C CE  . LYS A 0 551 . -13.075 -0.233  2.881   1.00 94.51 551 A 1 
ATOM 4190 N NZ  . LYS A 0 551 . -12.948 -1.680  3.177   1.00 94.51 551 A 1 
ATOM 4191 N N   . SER A 0 552 . -16.122 5.606   5.478   1.00 91.46 552 A 1 
ATOM 4192 C CA  . SER A 0 552 . -16.730 6.238   6.652   1.00 91.46 552 A 1 
ATOM 4193 C C   . SER A 0 552 . -17.860 5.384   7.209   1.00 91.46 552 A 1 
ATOM 4194 C CB  . SER A 0 552 . -17.188 7.684   6.396   1.00 91.46 552 A 1 
ATOM 4195 O O   . SER A 0 552 . -18.626 4.779   6.459   1.00 91.46 552 A 1 
ATOM 4196 O OG  . SER A 0 552 . -18.413 7.799   5.697   1.00 91.46 552 A 1 
ATOM 4197 N N   . TYR A 0 553 . -17.962 5.380   8.529   1.00 90.21 553 A 1 
ATOM 4198 C CA  . TYR A 0 553 . -19.104 4.907   9.289   1.00 90.21 553 A 1 
ATOM 4199 C C   . TYR A 0 553 . -19.502 6.051   10.214  1.00 90.21 553 A 1 
ATOM 4200 C CB  . TYR A 0 553 . -18.745 3.641   10.077  1.00 90.21 553 A 1 
ATOM 4201 O O   . TYR A 0 553 . -18.684 6.505   11.014  1.00 90.21 553 A 1 
ATOM 4202 C CG  . TYR A 0 553 . -18.182 2.519   9.227   1.00 90.21 553 A 1 
ATOM 4203 C CD1 . TYR A 0 553 . -19.047 1.577   8.640   1.00 90.21 553 A 1 
ATOM 4204 C CD2 . TYR A 0 553 . -16.792 2.431   9.017   1.00 90.21 553 A 1 
ATOM 4205 C CE1 . TYR A 0 553 . -18.523 0.539   7.846   1.00 90.21 553 A 1 
ATOM 4206 C CE2 . TYR A 0 553 . -16.262 1.394   8.229   1.00 90.21 553 A 1 
ATOM 4207 O OH  . TYR A 0 553 . -16.608 -0.569  6.907   1.00 90.21 553 A 1 
ATOM 4208 C CZ  . TYR A 0 553 . -17.130 0.445   7.645   1.00 90.21 553 A 1 
ATOM 4209 N N   . ASP A 0 554 . -20.722 6.539   10.052  1.00 89.41 554 A 1 
ATOM 4210 C CA  . ASP A 0 554 . -21.331 7.553   10.904  1.00 89.41 554 A 1 
ATOM 4211 C C   . ASP A 0 554 . -22.565 6.898   11.570  1.00 89.41 554 A 1 
ATOM 4212 C CB  . ASP A 0 554 . -21.662 8.814   10.065  1.00 89.41 554 A 1 
ATOM 4213 O O   . ASP A 0 554 . -23.318 6.211   10.875  1.00 89.41 554 A 1 
ATOM 4214 C CG  . ASP A 0 554 . -20.575 9.272   9.059   1.00 89.41 554 A 1 
ATOM 4215 O OD1 . ASP A 0 554 . -19.568 9.894   9.483   1.00 89.41 554 A 1 
ATOM 4216 O OD2 . ASP A 0 554 . -20.752 9.090   7.819   1.00 89.41 554 A 1 
ATOM 4217 N N   . ALA A 0 555 . -22.763 7.053   12.881  1.00 87.88 555 A 1 
ATOM 4218 C CA  . ALA A 0 555 . -23.915 6.528   13.627  1.00 87.88 555 A 1 
ATOM 4219 C C   . ALA A 0 555 . -24.432 7.580   14.620  1.00 87.88 555 A 1 
ATOM 4220 C CB  . ALA A 0 555 . -23.518 5.231   14.347  1.00 87.88 555 A 1 
ATOM 4221 O O   . ALA A 0 555 . -23.624 8.278   15.222  1.00 87.88 555 A 1 
ATOM 4222 N N   . GLU A 0 556 . -25.750 7.705   14.793  1.00 82.45 556 A 1 
ATOM 4223 C CA  . GLU A 0 556 . -26.342 8.701   15.712  1.00 82.45 556 A 1 
ATOM 4224 C C   . GLU A 0 556 . -26.116 8.373   17.198  1.00 82.45 556 A 1 
ATOM 4225 C CB  . GLU A 0 556 . -27.839 8.869   15.403  1.00 82.45 556 A 1 
ATOM 4226 O O   . GLU A 0 556 . -25.962 9.290   17.996  1.00 82.45 556 A 1 
ATOM 4227 C CG  . GLU A 0 556 . -28.057 9.700   14.128  1.00 82.45 556 A 1 
ATOM 4228 C CD  . GLU A 0 556 . -29.517 9.700   13.651  1.00 82.45 556 A 1 
ATOM 4229 O OE1 . GLU A 0 556 . -30.000 10.765  13.202  1.00 82.45 556 A 1 
ATOM 4230 O OE2 . GLU A 0 556 . -30.113 8.597   13.578  1.00 82.45 556 A 1 
ATOM 4231 N N   . SER A 0 557 . -26.030 7.087   17.544  1.00 82.94 557 A 1 
ATOM 4232 C CA  . SER A 0 557 . -25.731 6.571   18.885  1.00 82.94 557 A 1 
ATOM 4233 C C   . SER A 0 557 . -25.075 5.187   18.792  1.00 82.94 557 A 1 
ATOM 4234 C CB  . SER A 0 557 . -27.024 6.464   19.707  1.00 82.94 557 A 1 
ATOM 4235 O O   . SER A 0 557 . -25.170 4.507   17.757  1.00 82.94 557 A 1 
ATOM 4236 O OG  . SER A 0 557 . -27.885 5.509   19.108  1.00 82.94 557 A 1 
ATOM 4237 N N   . TYR A 0 558 . -24.424 4.748   19.870  1.00 81.81 558 A 1 
ATOM 4238 C CA  . TYR A 0 558 . -24.072 3.344   20.081  1.00 81.81 558 A 1 
ATOM 4239 C C   . TYR A 0 558 . -24.115 2.976   21.566  1.00 81.81 558 A 1 
ATOM 4240 C CB  . TYR A 0 558 . -22.683 3.042   19.496  1.00 81.81 558 A 1 
ATOM 4241 O O   . TYR A 0 558 . -23.283 3.458   22.336  1.00 81.81 558 A 1 
ATOM 4242 C CG  . TYR A 0 558 . -22.187 1.631   19.774  1.00 81.81 558 A 1 
ATOM 4243 C CD1 . TYR A 0 558 . -20.971 1.418   20.451  1.00 81.81 558 A 1 
ATOM 4244 C CD2 . TYR A 0 558 . -22.965 0.524   19.389  1.00 81.81 558 A 1 
ATOM 4245 C CE1 . TYR A 0 558 . -20.531 0.109   20.728  1.00 81.81 558 A 1 
ATOM 4246 C CE2 . TYR A 0 558 . -22.519 -0.787  19.634  1.00 81.81 558 A 1 
ATOM 4247 O OH  . TYR A 0 558 . -20.842 -2.254  20.522  1.00 81.81 558 A 1 
ATOM 4248 C CZ  . TYR A 0 558 . -21.297 -0.994  20.297  1.00 81.81 558 A 1 
ATOM 4249 N N   . ASP A 0 559 . -25.017 2.062   21.936  1.00 85.00 559 A 1 
ATOM 4250 C CA  . ASP A 0 559 . -25.123 1.547   23.303  1.00 85.00 559 A 1 
ATOM 4251 C C   . ASP A 0 559 . -24.721 0.071   23.395  1.00 85.00 559 A 1 
ATOM 4252 C CB  . ASP A 0 559 . -26.518 1.711   23.923  1.00 85.00 559 A 1 
ATOM 4253 O O   . ASP A 0 559 . -25.112 -0.758  22.566  1.00 85.00 559 A 1 
ATOM 4254 C CG  . ASP A 0 559 . -27.265 2.970   23.506  1.00 85.00 559 A 1 
ATOM 4255 O OD1 . ASP A 0 559 . -26.772 4.073   23.824  1.00 85.00 559 A 1 
ATOM 4256 O OD2 . ASP A 0 559 . -28.340 2.768   22.887  1.00 85.00 559 A 1 
ATOM 4257 N N   . GLU A 0 560 . -24.034 -0.281  24.478  1.00 86.85 560 A 1 
ATOM 4258 C CA  . GLU A 0 560 . -23.957 -1.635  25.028  1.00 86.85 560 A 1 
ATOM 4259 C C   . GLU A 0 560 . -24.492 -1.603  26.460  1.00 86.85 560 A 1 
ATOM 4260 C CB  . GLU A 0 560 . -22.517 -2.182  25.046  1.00 86.85 560 A 1 
ATOM 4261 O O   . GLU A 0 560 . -24.096 -0.737  27.234  1.00 86.85 560 A 1 
ATOM 4262 C CG  . GLU A 0 560 . -21.781 -2.069  23.705  1.00 86.85 560 A 1 
ATOM 4263 C CD  . GLU A 0 560 . -20.495 -2.907  23.639  1.00 86.85 560 A 1 
ATOM 4264 O OE1 . GLU A 0 560 . -19.654 -2.629  22.747  1.00 86.85 560 A 1 
ATOM 4265 O OE2 . GLU A 0 560 . -20.431 -4.038  24.174  1.00 86.85 560 A 1 
ATOM 4266 N N   . TRP A 0 561 . -25.351 -2.541  26.852  1.00 87.15 561 A 1 
ATOM 4267 C CA  . TRP A 0 561 . -25.850 -2.595  28.229  1.00 87.15 561 A 1 
ATOM 4268 C C   . TRP A 0 561 . -26.137 -4.018  28.694  1.00 87.15 561 A 1 
ATOM 4269 C CB  . TRP A 0 561 . -27.075 -1.682  28.390  1.00 87.15 561 A 1 
ATOM 4270 O O   . TRP A 0 561 . -26.473 -4.897  27.897  1.00 87.15 561 A 1 
ATOM 4271 C CG  . TRP A 0 561 . -28.209 -1.929  27.440  1.00 87.15 561 A 1 
ATOM 4272 C CD1 . TRP A 0 561 . -28.406 -1.273  26.275  1.00 87.15 561 A 1 
ATOM 4273 C CD2 . TRP A 0 561 . -29.305 -2.887  27.551  1.00 87.15 561 A 1 
ATOM 4274 C CE2 . TRP A 0 561 . -30.140 -2.750  26.400  1.00 87.15 561 A 1 
ATOM 4275 C CE3 . TRP A 0 561 . -29.679 -3.855  28.507  1.00 87.15 561 A 1 
ATOM 4276 N NE1 . TRP A 0 561 . -29.542 -1.752  25.655  1.00 87.15 561 A 1 
ATOM 4277 C CH2 . TRP A 0 561 . -31.627 -4.499  27.180  1.00 87.15 561 A 1 
ATOM 4278 C CZ2 . TRP A 0 561 . -31.285 -3.541  26.208  1.00 87.15 561 A 1 
ATOM 4279 C CZ3 . TRP A 0 561 . -30.826 -4.650  28.326  1.00 87.15 561 A 1 
ATOM 4280 N N   . ASP A 0 562 . -26.016 -4.223  30.002  1.00 87.04 562 A 1 
ATOM 4281 C CA  . ASP A 0 562 . -26.331 -5.460  30.710  1.00 87.04 562 A 1 
ATOM 4282 C C   . ASP A 0 562 . -27.183 -5.133  31.949  1.00 87.04 562 A 1 
ATOM 4283 C CB  . ASP A 0 562 . -25.034 -6.208  31.061  1.00 87.04 562 A 1 
ATOM 4284 O O   . ASP A 0 562 . -26.936 -4.154  32.655  1.00 87.04 562 A 1 
ATOM 4285 C CG  . ASP A 0 562 . -25.280 -7.709  31.246  1.00 87.04 562 A 1 
ATOM 4286 O OD1 . ASP A 0 562 . -25.764 -8.105  32.327  1.00 87.04 562 A 1 
ATOM 4287 O OD2 . ASP A 0 562 . -24.997 -8.460  30.283  1.00 87.04 562 A 1 
ATOM 4288 N N   . ASN A 0 563 . -28.223 -5.928  32.181  1.00 84.67 563 A 1 
ATOM 4289 C CA  . ASN A 0 563 . -29.106 -5.864  33.340  1.00 84.67 563 A 1 
ATOM 4290 C C   . ASN A 0 563 . -29.277 -7.280  33.873  1.00 84.67 563 A 1 
ATOM 4291 C CB  . ASN A 0 563 . -30.465 -5.262  32.928  1.00 84.67 563 A 1 
ATOM 4292 O O   . ASN A 0 563 . -29.797 -8.143  33.159  1.00 84.67 563 A 1 
ATOM 4293 C CG  . ASN A 0 563 . -31.539 -5.361  34.009  1.00 84.67 563 A 1 
ATOM 4294 N ND2 . ASN A 0 563 . -32.127 -6.514  34.235  1.00 84.67 563 A 1 
ATOM 4295 O OD1 . ASN A 0 563 . -31.908 -4.376  34.627  1.00 84.67 563 A 1 
ATOM 4296 N N   . LYS A 0 564 . -28.948 -7.485  35.142  1.00 81.96 564 A 1 
ATOM 4297 C CA  . LYS A 0 564 . -29.057 -8.763  35.829  1.00 81.96 564 A 1 
ATOM 4298 C C   . LYS A 0 564 . -29.725 -8.564  37.190  1.00 81.96 564 A 1 
ATOM 4299 C CB  . LYS A 0 564 . -27.646 -9.347  35.897  1.00 81.96 564 A 1 
ATOM 4300 O O   . LYS A 0 564 . -29.208 -7.836  38.033  1.00 81.96 564 A 1 
ATOM 4301 C CG  . LYS A 0 564 . -27.613 -10.657 36.677  1.00 81.96 564 A 1 
ATOM 4302 C CD  . LYS A 0 564 . -26.159 -11.124 36.831  1.00 81.96 564 A 1 
ATOM 4303 C CE  . LYS A 0 564 . -26.046 -12.243 37.868  1.00 81.96 564 A 1 
ATOM 4304 N NZ  . LYS A 0 564 . -26.572 -11.787 39.171  1.00 81.96 564 A 1 
ATOM 4305 N N   . ASP A 0 565 . -30.840 -9.259  37.358  1.00 78.38 565 A 1 
ATOM 4306 C CA  . ASP A 0 565 . -31.824 -9.165  38.439  1.00 78.38 565 A 1 
ATOM 4307 C C   . ASP A 0 565 . -31.877 -10.558 39.107  1.00 78.38 565 A 1 
ATOM 4308 C CB  . ASP A 0 565 . -33.121 -8.620  37.778  1.00 78.38 565 A 1 
ATOM 4309 O O   . ASP A 0 565 . -32.199 -11.557 38.457  1.00 78.38 565 A 1 
ATOM 4310 C CG  . ASP A 0 565 . -34.497 -9.063  38.299  1.00 78.38 565 A 1 
ATOM 4311 O OD1 . ASP A 0 565 . -34.569 -9.753  39.336  1.00 78.38 565 A 1 
ATOM 4312 O OD2 . ASP A 0 565 . -35.481 -8.746  37.580  1.00 78.38 565 A 1 
ATOM 4313 N N   . ASP A 0 566 . -31.422 -10.636 40.367  1.00 78.74 566 A 1 
ATOM 4314 C CA  . ASP A 0 566 . -31.221 -11.864 41.167  1.00 78.74 566 A 1 
ATOM 4315 C C   . ASP A 0 566 . -32.180 -11.930 42.386  1.00 78.74 566 A 1 
ATOM 4316 C CB  . ASP A 0 566 . -29.729 -11.978 41.586  1.00 78.74 566 A 1 
ATOM 4317 O O   . ASP A 0 566 . -31.815 -12.438 43.464  1.00 78.74 566 A 1 
ATOM 4318 C CG  . ASP A 0 566 . -28.816 -12.801 40.679  1.00 78.74 566 A 1 
ATOM 4319 O OD1 . ASP A 0 566 . -29.009 -12.888 39.450  1.00 78.74 566 A 1 
ATOM 4320 O OD2 . ASP A 0 566 . -27.757 -13.263 41.177  1.00 78.74 566 A 1 
ATOM 4321 N N   . ASP A 0 567 . -33.384 -11.375 42.235  1.00 75.25 567 A 1 
ATOM 4322 C CA  . ASP A 0 567 . -34.344 -11.073 43.303  1.00 75.25 567 A 1 
ATOM 4323 C C   . ASP A 0 567 . -34.716 -12.269 44.203  1.00 75.25 567 A 1 
ATOM 4324 C CB  . ASP A 0 567 . -35.619 -10.467 42.669  1.00 75.25 567 A 1 
ATOM 4325 O O   . ASP A 0 567 . -34.893 -13.403 43.746  1.00 75.25 567 A 1 
ATOM 4326 C CG  . ASP A 0 567 . -36.063 -9.139  43.283  1.00 75.25 567 A 1 
ATOM 4327 O OD1 . ASP A 0 567 . -35.193 -8.452  43.860  1.00 75.25 567 A 1 
ATOM 4328 O OD2 . ASP A 0 567 . -37.291 -8.884  43.260  1.00 75.25 567 A 1 
ATOM 4329 N N   . LYS A 0 568 . -34.864 -12.040 45.518  1.00 66.93 568 A 1 
ATOM 4330 C CA  . LYS A 0 568 . -35.291 -13.071 46.493  1.00 66.93 568 A 1 
ATOM 4331 C C   . LYS A 0 568 . -36.244 -12.508 47.540  1.00 66.93 568 A 1 
ATOM 4332 C CB  . LYS A 0 568 . -34.084 -13.710 47.196  1.00 66.93 568 A 1 
ATOM 4333 O O   . LYS A 0 568 . -35.829 -12.020 48.592  1.00 66.93 568 A 1 
ATOM 4334 C CG  . LYS A 0 568 . -33.158 -14.466 46.244  1.00 66.93 568 A 1 
ATOM 4335 C CD  . LYS A 0 568 . -31.887 -14.928 46.970  1.00 66.93 568 A 1 
ATOM 4336 C CE  . LYS A 0 568 . -30.750 -15.121 45.961  1.00 66.93 568 A 1 
ATOM 4337 N NZ  . LYS A 0 568 . -30.343 -13.825 45.344  1.00 66.93 568 A 1 
ATOM 4338 N N   . TRP A 0 569 . -37.542 -12.671 47.316  1.00 65.91 569 A 1 
ATOM 4339 C CA  . TRP A 0 569 . -38.583 -12.273 48.265  1.00 65.91 569 A 1 
ATOM 4340 C C   . TRP A 0 569 . -39.012 -13.415 49.200  1.00 65.91 569 A 1 
ATOM 4341 C CB  . TRP A 0 569 . -39.764 -11.662 47.501  1.00 65.91 569 A 1 
ATOM 4342 O O   . TRP A 0 569 . -39.284 -14.546 48.790  1.00 65.91 569 A 1 
ATOM 4343 C CG  . TRP A 0 569 . -40.171 -12.396 46.261  1.00 65.91 569 A 1 
ATOM 4344 C CD1 . TRP A 0 569 . -39.682 -12.138 45.028  1.00 65.91 569 A 1 
ATOM 4345 C CD2 . TRP A 0 569 . -41.094 -13.520 46.096  1.00 65.91 569 A 1 
ATOM 4346 C CE2 . TRP A 0 569 . -41.125 -13.876 44.715  1.00 65.91 569 A 1 
ATOM 4347 C CE3 . TRP A 0 569 . -41.893 -14.292 46.970  1.00 65.91 569 A 1 
ATOM 4348 N NE1 . TRP A 0 569 . -40.221 -13.026 44.128  1.00 65.91 569 A 1 
ATOM 4349 C CH2 . TRP A 0 569 . -42.726 -15.650 45.115  1.00 65.91 569 A 1 
ATOM 4350 C CZ2 . TRP A 0 569 . -41.924 -14.918 44.222  1.00 65.91 569 A 1 
ATOM 4351 C CZ3 . TRP A 0 569 . -42.702 -15.342 46.488  1.00 65.91 569 A 1 
ATOM 4352 N N   . GLY A 0 570 . -39.149 -13.098 50.490  1.00 61.01 570 A 1 
ATOM 4353 C CA  . GLY A 0 570 . -39.813 -13.955 51.474  1.00 61.01 570 A 1 
ATOM 4354 C C   . GLY A 0 570 . -41.289 -13.582 51.619  1.00 61.01 570 A 1 
ATOM 4355 O O   . GLY A 0 570 . -41.610 -12.602 52.289  1.00 61.01 570 A 1 
ATOM 4356 N N   . ALA A 0 571 . -42.200 -14.371 51.044  1.00 54.97 571 A 1 
ATOM 4357 C CA  . ALA A 0 571 . -43.643 -14.130 51.116  1.00 54.97 571 A 1 
ATOM 4358 C C   . ALA A 0 571 . -44.363 -15.083 52.088  1.00 54.97 571 A 1 
ATOM 4359 C CB  . ALA A 0 571 . -44.244 -14.190 49.708  1.00 54.97 571 A 1 
ATOM 4360 O O   . ALA A 0 571 . -44.036 -16.266 52.213  1.00 54.97 571 A 1 
ATOM 4361 N N   . GLN A 0 572 . -45.419 -14.584 52.739  1.00 54.44 572 A 1 
ATOM 4362 C CA  . GLN A 0 572 . -46.393 -15.433 53.428  1.00 54.44 572 A 1 
ATOM 4363 C C   . GLN A 0 572 . -47.450 -15.938 52.444  1.00 54.44 572 A 1 
ATOM 4364 C CB  . GLN A 0 572 . -47.058 -14.694 54.601  1.00 54.44 572 A 1 
ATOM 4365 O O   . GLN A 0 572 . -48.362 -15.204 52.062  1.00 54.44 572 A 1 
ATOM 4366 C CG  . GLN A 0 572 . -46.241 -14.825 55.891  1.00 54.44 572 A 1 
ATOM 4367 C CD  . GLN A 0 572 . -46.962 -14.195 57.078  1.00 54.44 572 A 1 
ATOM 4368 N NE2 . GLN A 0 572 . -48.089 -14.721 57.511  1.00 54.44 572 A 1 
ATOM 4369 O OE1 . GLN A 0 572 . -46.528 -13.210 57.642  1.00 54.44 572 A 1 
ATOM 4370 N N   . ALA A 0 573 . -47.371 -17.222 52.098  1.00 50.91 573 A 1 
ATOM 4371 C CA  . ALA A 0 573 . -48.478 -17.926 51.465  1.00 50.91 573 A 1 
ATOM 4372 C C   . ALA A 0 573 . -49.534 -18.275 52.531  1.00 50.91 573 A 1 
ATOM 4373 C CB  . ALA A 0 573 . -47.929 -19.156 50.733  1.00 50.91 573 A 1 
ATOM 4374 O O   . ALA A 0 573 . -49.306 -19.129 53.390  1.00 50.91 573 A 1 
ATOM 4375 N N   . TRP A 0 574 . -50.690 -17.609 52.482  1.00 47.42 574 A 1 
ATOM 4376 C CA  . TRP A 0 574 . -51.826 -17.883 53.368  1.00 47.42 574 A 1 
ATOM 4377 C C   . TRP A 0 574 . -52.593 -19.117 52.875  1.00 47.42 574 A 1 
ATOM 4378 C CB  . TRP A 0 574 . -52.731 -16.647 53.477  1.00 47.42 574 A 1 
ATOM 4379 O O   . TRP A 0 574 . -53.447 -19.023 51.993  1.00 47.42 574 A 1 
ATOM 4380 C CG  . TRP A 0 574 . -52.147 -15.469 54.202  1.00 47.42 574 A 1 
ATOM 4381 C CD1 . TRP A 0 574 . -51.224 -14.615 53.703  1.00 47.42 574 A 1 
ATOM 4382 C CD2 . TRP A 0 574 . -52.440 -14.989 55.555  1.00 47.42 574 A 1 
ATOM 4383 C CE2 . TRP A 0 574 . -51.650 -13.823 55.799  1.00 47.42 574 A 1 
ATOM 4384 C CE3 . TRP A 0 574 . -53.286 -15.414 56.604  1.00 47.42 574 A 1 
ATOM 4385 N NE1 . TRP A 0 574 . -50.926 -13.648 54.641  1.00 47.42 574 A 1 
ATOM 4386 C CH2 . TRP A 0 574 . -52.559 -13.560 58.026  1.00 47.42 574 A 1 
ATOM 4387 C CZ2 . TRP A 0 574 . -51.700 -13.112 57.008  1.00 47.42 574 A 1 
ATOM 4388 C CZ3 . TRP A 0 574 . -53.345 -14.708 57.821  1.00 47.42 574 A 1 
ATOM 4389 N N   . GLY A 0 575 . -52.266 -20.283 53.432  1.00 51.19 575 A 1 
ATOM 4390 C CA  . GLY A 0 575 . -53.038 -21.510 53.242  1.00 51.19 575 A 1 
ATOM 4391 C C   . GLY A 0 575 . -54.263 -21.549 54.156  1.00 51.19 575 A 1 
ATOM 4392 O O   . GLY A 0 575 . -54.205 -21.071 55.284  1.00 51.19 575 A 1 
ATOM 4393 N N   . LYS A 0 576 . -55.362 -22.139 53.670  1.00 51.59 576 A 1 
ATOM 4394 C CA  . LYS A 0 576 . -56.511 -22.534 54.497  1.00 51.59 576 A 1 
ATOM 4395 C C   . LYS A 0 576 . -56.835 -23.997 54.252  1.00 51.59 576 A 1 
ATOM 4396 C CB  . LYS A 0 576 . -57.747 -21.654 54.236  1.00 51.59 576 A 1 
ATOM 4397 O O   . LYS A 0 576 . -57.401 -24.334 53.210  1.00 51.59 576 A 1 
ATOM 4398 C CG  . LYS A 0 576 . -57.479 -20.207 54.647  1.00 51.59 576 A 1 
ATOM 4399 C CD  . LYS A 0 576 . -58.748 -19.361 54.779  1.00 51.59 576 A 1 
ATOM 4400 C CE  . LYS A 0 576 . -58.247 -17.986 55.238  1.00 51.59 576 A 1 
ATOM 4401 N NZ  . LYS A 0 576 . -59.102 -17.351 56.259  1.00 51.59 576 A 1 
ATOM 4402 N N   . ASP A 0 577 . -56.512 -24.843 55.214  1.00 46.12 577 A 1 
ATOM 4403 C CA  . ASP A 0 577 . -57.212 -26.107 55.414  1.00 46.12 577 A 1 
ATOM 4404 C C   . ASP A 0 577 . -58.637 -25.829 55.925  1.00 46.12 577 A 1 
ATOM 4405 C CB  . ASP A 0 577 . -56.424 -27.071 56.328  1.00 46.12 577 A 1 
ATOM 4406 O O   . ASP A 0 577 . -58.981 -24.728 56.369  1.00 46.12 577 A 1 
ATOM 4407 C CG  . ASP A 0 577 . -55.381 -26.383 57.211  1.00 46.12 577 A 1 
ATOM 4408 O OD1 . ASP A 0 577 . -55.745 -25.360 57.828  1.00 46.12 577 A 1 
ATOM 4409 O OD2 . ASP A 0 577 . -54.204 -26.798 57.120  1.00 46.12 577 A 1 
ATOM 4410 N N   . ARG A 0 578 . -59.523 -26.812 55.745  1.00 42.15 578 A 1 
ATOM 4411 C CA  . ARG A 0 578 . -60.932 -26.743 56.149  1.00 42.15 578 A 1 
ATOM 4412 C C   . ARG A 0 578 . -61.445 -28.146 56.443  1.00 42.15 578 A 1 
ATOM 4413 C CB  . ARG A 0 578 . -61.800 -26.082 55.059  1.00 42.15 578 A 1 
ATOM 4414 O O   . ARG A 0 578 . -61.970 -28.810 55.548  1.00 42.15 578 A 1 
ATOM 4415 C CG  . ARG A 0 578 . -61.513 -24.589 54.837  1.00 42.15 578 A 1 
ATOM 4416 C CD  . ARG A 0 578 . -62.570 -23.939 53.944  1.00 42.15 578 A 1 
ATOM 4417 N NE  . ARG A 0 578 . -63.866 -23.825 54.640  1.00 42.15 578 A 1 
ATOM 4418 N NH1 . ARG A 0 578 . -65.164 -23.363 52.810  1.00 42.15 578 A 1 
ATOM 4419 N NH2 . ARG A 0 578 . -66.101 -23.466 54.840  1.00 42.15 578 A 1 
ATOM 4420 C CZ  . ARG A 0 578 . -65.035 -23.554 54.095  1.00 42.15 578 A 1 
ATOM 4421 N N   . ASP A 0 579 . -61.343 -28.570 57.693  1.00 49.47 579 A 1 
ATOM 4422 C CA  . ASP A 0 579 . -61.785 -29.899 58.106  1.00 49.47 579 A 1 
ATOM 4423 C C   . ASP A 0 579 . -63.316 -30.028 58.080  1.00 49.47 579 A 1 
ATOM 4424 C CB  . ASP A 0 579 . -61.153 -30.267 59.458  1.00 49.47 579 A 1 
ATOM 4425 O O   . ASP A 0 579 . -64.057 -29.458 58.886  1.00 49.47 579 A 1 
ATOM 4426 C CG  . ASP A 0 579 . -59.808 -30.984 59.274  1.00 49.47 579 A 1 
ATOM 4427 O OD1 . ASP A 0 579 . -59.187 -30.791 58.204  1.00 49.47 579 A 1 
ATOM 4428 O OD2 . ASP A 0 579 . -59.499 -31.820 60.148  1.00 49.47 579 A 1 
ATOM 4429 N N   . ILE A 0 580 . -63.820 -30.795 57.107  1.00 44.03 580 A 1 
ATOM 4430 C CA  . ILE A 0 580 . -65.258 -30.995 56.890  1.00 44.03 580 A 1 
ATOM 4431 C C   . ILE A 0 580 . -65.779 -32.092 57.830  1.00 44.03 580 A 1 
ATOM 4432 C CB  . ILE A 0 580 . -65.602 -31.221 55.397  1.00 44.03 580 A 1 
ATOM 4433 O O   . ILE A 0 580 . -65.952 -33.256 57.455  1.00 44.03 580 A 1 
ATOM 4434 C CG1 . ILE A 0 580 . -65.013 -30.085 54.524  1.00 44.03 580 A 1 
ATOM 4435 C CG2 . ILE A 0 580 . -67.135 -31.293 55.221  1.00 44.03 580 A 1 
ATOM 4436 C CD1 . ILE A 0 580 . -65.372 -30.147 53.034  1.00 44.03 580 A 1 
ATOM 4437 N N   . TYR A 0 581 . -66.066 -31.702 59.071  1.00 37.29 581 A 1 
ATOM 4438 C CA  . TYR A 0 581 . -66.701 -32.572 60.060  1.00 37.29 581 A 1 
ATOM 4439 C C   . TYR A 0 581 . -68.093 -33.041 59.588  1.00 37.29 581 A 1 
ATOM 4440 C CB  . TYR A 0 581 . -66.778 -31.841 61.406  1.00 37.29 581 A 1 
ATOM 4441 O O   . TYR A 0 581 . -69.024 -32.245 59.463  1.00 37.29 581 A 1 
ATOM 4442 C CG  . TYR A 0 581 . -67.270 -32.716 62.544  1.00 37.29 581 A 1 
ATOM 4443 C CD1 . TYR A 0 581 . -68.644 -32.780 62.851  1.00 37.29 581 A 1 
ATOM 4444 C CD2 . TYR A 0 581 . -66.345 -33.467 63.294  1.00 37.29 581 A 1 
ATOM 4445 C CE1 . TYR A 0 581 . -69.091 -33.588 63.916  1.00 37.29 581 A 1 
ATOM 4446 C CE2 . TYR A 0 581 . -66.787 -34.273 64.360  1.00 37.29 581 A 1 
ATOM 4447 O OH  . TYR A 0 581 . -68.587 -35.096 65.715  1.00 37.29 581 A 1 
ATOM 4448 C CZ  . TYR A 0 581 . -68.162 -34.329 64.676  1.00 37.29 581 A 1 
ATOM 4449 N N   . GLY A 0 582 . -68.249 -34.350 59.351  1.00 41.95 582 A 1 
ATOM 4450 C CA  . GLY A 0 582 . -69.542 -34.972 59.018  1.00 41.95 582 A 1 
ATOM 4451 C C   . GLY A 0 582 . -69.504 -36.136 58.019  1.00 41.95 582 A 1 
ATOM 4452 O O   . GLY A 0 582 . -70.509 -36.829 57.866  1.00 41.95 582 A 1 
ATOM 4453 N N   . ALA A 0 583 . -68.372 -36.392 57.355  1.00 34.34 583 A 1 
ATOM 4454 C CA  . ALA A 0 583 . -68.240 -37.405 56.299  1.00 34.34 583 A 1 
ATOM 4455 C C   . ALA A 0 583 . -68.192 -38.868 56.808  1.00 34.34 583 A 1 
ATOM 4456 C CB  . ALA A 0 583 . -67.038 -37.025 55.424  1.00 34.34 583 A 1 
ATOM 4457 O O   . ALA A 0 583 . -67.212 -39.589 56.619  1.00 34.34 583 A 1 
ATOM 4458 N N   . SER A 0 584 . -69.260 -39.343 57.455  1.00 35.51 584 A 1 
ATOM 4459 C CA  . SER A 0 584 . -69.379 -40.753 57.842  1.00 35.51 584 A 1 
ATOM 4460 C C   . SER A 0 584 . -69.740 -41.655 56.649  1.00 35.51 584 A 1 
ATOM 4461 C CB  . SER A 0 584 . -70.363 -40.924 59.003  1.00 35.51 584 A 1 
ATOM 4462 O O   . SER A 0 584 . -70.700 -41.383 55.933  1.00 35.51 584 A 1 
ATOM 4463 O OG  . SER A 0 584 . -71.690 -40.639 58.613  1.00 35.51 584 A 1 
ATOM 4464 N N   . SER A 0 585 . -69.029 -42.782 56.527  1.00 36.69 585 A 1 
ATOM 4465 C CA  . SER A 0 585 . -69.204 -43.892 55.566  1.00 36.69 585 A 1 
ATOM 4466 C C   . SER A 0 585 . -68.779 -43.673 54.095  1.00 36.69 585 A 1 
ATOM 4467 C CB  . SER A 0 585 . -70.585 -44.564 55.696  1.00 36.69 585 A 1 
ATOM 4468 O O   . SER A 0 585 . -69.430 -42.984 53.324  1.00 36.69 585 A 1 
ATOM 4469 O OG  . SER A 0 585 . -71.650 -43.786 55.199  1.00 36.69 585 A 1 
ATOM 4470 N N   . VAL A 0 586 . -67.713 -44.400 53.716  1.00 33.02 586 A 1 
ATOM 4471 C CA  . VAL A 0 586 . -67.439 -45.019 52.396  1.00 33.02 586 A 1 
ATOM 4472 C C   . VAL A 0 586 . -67.630 -44.135 51.146  1.00 33.02 586 A 1 
ATOM 4473 C CB  . VAL A 0 586 . -68.250 -46.336 52.256  1.00 33.02 586 A 1 
ATOM 4474 O O   . VAL A 0 586 . -68.722 -44.079 50.586  1.00 33.02 586 A 1 
ATOM 4475 C CG1 . VAL A 0 586 . -67.764 -47.174 51.064  1.00 33.02 586 A 1 
ATOM 4476 C CG2 . VAL A 0 586 . -68.141 -47.240 53.497  1.00 33.02 586 A 1 
ATOM 4477 N N   . GLY A 0 587 . -66.546 -43.558 50.600  1.00 36.15 587 A 1 
ATOM 4478 C CA  . GLY A 0 587 . -66.646 -42.846 49.314  1.00 36.15 587 A 1 
ATOM 4479 C C   . GLY A 0 587 . -65.350 -42.486 48.581  1.00 36.15 587 A 1 
ATOM 4480 O O   . GLY A 0 587 . -65.164 -42.932 47.451  1.00 36.15 587 A 1 
ATOM 4481 N N   . GLN A 0 588 . -64.484 -41.649 49.165  1.00 36.23 588 A 1 
ATOM 4482 C CA  . GLN A 0 588 . -63.396 -40.992 48.419  1.00 36.23 588 A 1 
ATOM 4483 C C   . GLN A 0 588 . -62.045 -41.004 49.150  1.00 36.23 588 A 1 
ATOM 4484 C CB  . GLN A 0 588 . -63.809 -39.552 48.053  1.00 36.23 588 A 1 
ATOM 4485 O O   . GLN A 0 588 . -61.962 -40.667 50.328  1.00 36.23 588 A 1 
ATOM 4486 C CG  . GLN A 0 588 . -64.908 -39.533 46.976  1.00 36.23 588 A 1 
ATOM 4487 C CD  . GLN A 0 588 . -65.237 -38.133 46.464  1.00 36.23 588 A 1 
ATOM 4488 N NE2 . GLN A 0 588 . -65.627 -37.992 45.216  1.00 36.23 588 A 1 
ATOM 4489 O OE1 . GLN A 0 588 . -65.186 -37.140 47.163  1.00 36.23 588 A 1 
ATOM 4490 N N   . ALA A 0 589 . -60.994 -41.362 48.405  1.00 35.65 589 A 1 
ATOM 4491 C CA  . ALA A 0 589 . -59.609 -40.965 48.674  1.00 35.65 589 A 1 
ATOM 4492 C C   . ALA A 0 589 . -59.417 -39.500 48.209  1.00 35.65 589 A 1 
ATOM 4493 C CB  . ALA A 0 589 . -58.686 -41.950 47.940  1.00 35.65 589 A 1 
ATOM 4494 O O   . ALA A 0 589 . -60.118 -39.080 47.290  1.00 35.65 589 A 1 
ATOM 4495 N N   . ALA A 0 590 . -58.585 -38.643 48.811  1.00 28.75 590 A 1 
ATOM 4496 C CA  . ALA A 0 590 . -57.265 -38.827 49.442  1.00 28.75 590 A 1 
ATOM 4497 C C   . ALA A 0 590 . -56.079 -38.880 48.447  1.00 28.75 590 A 1 
ATOM 4498 C CB  . ALA A 0 590 . -57.241 -39.872 50.569  1.00 28.75 590 A 1 
ATOM 4499 O O   . ALA A 0 590 . -55.400 -39.895 48.309  1.00 28.75 590 A 1 
ATOM 4500 N N   . SER A 0 591 . -55.853 -37.743 47.782  1.00 38.76 591 A 1 
ATOM 4501 C CA  . SER A 0 591 . -54.555 -37.225 47.308  1.00 38.76 591 A 1 
ATOM 4502 C C   . SER A 0 591 . -54.757 -35.715 47.057  1.00 38.76 591 A 1 
ATOM 4503 C CB  . SER A 0 591 . -54.081 -37.925 46.027  1.00 38.76 591 A 1 
ATOM 4504 O O   . SER A 0 591 . -55.646 -35.381 46.278  1.00 38.76 591 A 1 
ATOM 4505 O OG  . SER A 0 591 . -55.053 -37.837 45.001  1.00 38.76 591 A 1 
ATOM 4506 N N   . GLU A 0 592 . -54.110 -34.752 47.720  1.00 32.62 592 A 1 
ATOM 4507 C CA  . GLU A 0 592 . -52.720 -34.688 48.220  1.00 32.62 592 A 1 
ATOM 4508 C C   . GLU A 0 592 . -51.677 -34.631 47.082  1.00 32.62 592 A 1 
ATOM 4509 C CB  . GLU A 0 592 . -52.415 -35.716 49.332  1.00 32.62 592 A 1 
ATOM 4510 O O   . GLU A 0 592 . -50.656 -35.314 47.122  1.00 32.62 592 A 1 
ATOM 4511 C CG  . GLU A 0 592 . -51.408 -35.208 50.374  1.00 32.62 592 A 1 
ATOM 4512 C CD  . GLU A 0 592 . -52.069 -34.221 51.340  1.00 32.62 592 A 1 
ATOM 4513 O OE1 . GLU A 0 592 . -51.701 -33.027 51.285  1.00 32.62 592 A 1 
ATOM 4514 O OE2 . GLU A 0 592 . -52.971 -34.676 52.077  1.00 32.62 592 A 1 
ATOM 4515 N N   . ALA A 0 593 . -51.971 -33.865 46.021  1.00 32.35 593 A 1 
ATOM 4516 C CA  . ALA A 0 593 . -51.052 -33.604 44.907  1.00 32.35 593 A 1 
ATOM 4517 C C   . ALA A 0 593 . -51.457 -32.352 44.095  1.00 32.35 593 A 1 
ATOM 4518 C CB  . ALA A 0 593 . -50.998 -34.851 44.005  1.00 32.35 593 A 1 
ATOM 4519 O O   . ALA A 0 593 . -52.127 -32.479 43.073  1.00 32.35 593 A 1 
ATOM 4520 N N   . ASP A 0 594 . -51.039 -31.160 44.537  1.00 31.47 594 A 1 
ATOM 4521 C CA  . ASP A 0 594 . -50.940 -29.964 43.675  1.00 31.47 594 A 1 
ATOM 4522 C C   . ASP A 0 594 . -49.831 -29.022 44.198  1.00 31.47 594 A 1 
ATOM 4523 C CB  . ASP A 0 594 . -52.313 -29.276 43.475  1.00 31.47 594 A 1 
ATOM 4524 O O   . ASP A 0 594 . -50.073 -27.988 44.820  1.00 31.47 594 A 1 
ATOM 4525 C CG  . ASP A 0 594 . -52.451 -28.548 42.123  1.00 31.47 594 A 1 
ATOM 4526 O OD1 . ASP A 0 594 . -51.544 -28.680 41.268  1.00 31.47 594 A 1 
ATOM 4527 O OD2 . ASP A 0 594 . -53.510 -27.908 41.926  1.00 31.47 594 A 1 
ATOM 4528 N N   . TRP A 0 595 . -48.583 -29.469 44.030  1.00 30.81 595 A 1 
ATOM 4529 C CA  . TRP A 0 595 . -47.351 -28.682 44.171  1.00 30.81 595 A 1 
ATOM 4530 C C   . TRP A 0 595 . -46.523 -28.871 42.888  1.00 30.81 595 A 1 
ATOM 4531 C CB  . TRP A 0 595 . -46.555 -29.075 45.435  1.00 30.81 595 A 1 
ATOM 4532 O O   . TRP A 0 595 . -46.614 -29.923 42.257  1.00 30.81 595 A 1 
ATOM 4533 C CG  . TRP A 0 595 . -46.889 -28.295 46.677  1.00 30.81 595 A 1 
ATOM 4534 C CD1 . TRP A 0 595 . -47.940 -28.529 47.492  1.00 30.81 595 A 1 
ATOM 4535 C CD2 . TRP A 0 595 . -46.244 -27.089 47.200  1.00 30.81 595 A 1 
ATOM 4536 C CE2 . TRP A 0 595 . -46.995 -26.623 48.324  1.00 30.81 595 A 1 
ATOM 4537 C CE3 . TRP A 0 595 . -45.133 -26.311 46.807  1.00 30.81 595 A 1 
ATOM 4538 N NE1 . TRP A 0 595 . -48.011 -27.549 48.464  1.00 30.81 595 A 1 
ATOM 4539 C CH2 . TRP A 0 595 . -45.571 -24.679 48.577  1.00 30.81 595 A 1 
ATOM 4540 C CZ2 . TRP A 0 595 . -46.679 -25.434 49.003  1.00 30.81 595 A 1 
ATOM 4541 C CZ3 . TRP A 0 595 . -44.800 -25.122 47.488  1.00 30.81 595 A 1 
ATOM 4542 N N   . ASP A 0 596 . -45.723 -27.858 42.540  1.00 33.49 596 A 1 
ATOM 4543 C CA  . ASP A 0 596 . -44.849 -27.756 41.354  1.00 33.49 596 A 1 
ATOM 4544 C C   . ASP A 0 596 . -45.577 -27.745 39.985  1.00 33.49 596 A 1 
ATOM 4545 C CB  . ASP A 0 596 . -43.702 -28.785 41.437  1.00 33.49 596 A 1 
ATOM 4546 O O   . ASP A 0 596 . -45.815 -28.782 39.368  1.00 33.49 596 A 1 
ATOM 4547 C CG  . ASP A 0 596 . -42.874 -28.684 42.727  1.00 33.49 596 A 1 
ATOM 4548 O OD1 . ASP A 0 596 . -42.928 -27.618 43.386  1.00 33.49 596 A 1 
ATOM 4549 O OD2 . ASP A 0 596 . -42.169 -29.674 43.031  1.00 33.49 596 A 1 
ATOM 4550 N N   . GLY A 0 597 . -45.905 -26.541 39.471  1.00 31.93 597 A 1 
ATOM 4551 C CA  . GLY A 0 597 . -46.916 -26.390 38.401  1.00 31.93 597 A 1 
ATOM 4552 C C   . GLY A 0 597 . -46.790 -25.262 37.356  1.00 31.93 597 A 1 
ATOM 4553 O O   . GLY A 0 597 . -47.783 -24.986 36.692  1.00 31.93 597 A 1 
ATOM 4554 N N   . TYR A 0 598 . -45.608 -24.670 37.130  1.00 33.50 598 A 1 
ATOM 4555 C CA  . TYR A 0 598 . -45.282 -23.807 35.962  1.00 33.50 598 A 1 
ATOM 4556 C C   . TYR A 0 598 . -45.968 -22.425 35.798  1.00 33.50 598 A 1 
ATOM 4557 C CB  . TYR A 0 598 . -45.417 -24.610 34.649  1.00 33.50 598 A 1 
ATOM 4558 O O   . TYR A 0 598 . -47.170 -22.233 35.970  1.00 33.50 598 A 1 
ATOM 4559 C CG  . TYR A 0 598 . -44.111 -24.858 33.930  1.00 33.50 598 A 1 
ATOM 4560 C CD1 . TYR A 0 598 . -43.741 -24.067 32.824  1.00 33.50 598 A 1 
ATOM 4561 C CD2 . TYR A 0 598 . -43.270 -25.896 34.373  1.00 33.50 598 A 1 
ATOM 4562 C CE1 . TYR A 0 598 . -42.527 -24.322 32.155  1.00 33.50 598 A 1 
ATOM 4563 C CE2 . TYR A 0 598 . -42.060 -26.155 33.704  1.00 33.50 598 A 1 
ATOM 4564 O OH  . TYR A 0 598 . -40.516 -25.621 31.953  1.00 33.50 598 A 1 
ATOM 4565 C CZ  . TYR A 0 598 . -41.687 -25.369 32.595  1.00 33.50 598 A 1 
ATOM 4566 N N   . GLY A 0 599 . -45.197 -21.450 35.299  1.00 34.62 599 A 1 
ATOM 4567 C CA  . GLY A 0 599 . -45.724 -20.170 34.817  1.00 34.62 599 A 1 
ATOM 4568 C C   . GLY A 0 599 . -46.470 -20.301 33.478  1.00 34.62 599 A 1 
ATOM 4569 O O   . GLY A 0 599 . -45.870 -20.662 32.471  1.00 34.62 599 A 1 
ATOM 4570 N N   . ARG A 0 600 . -47.775 -19.984 33.485  1.00 35.88 600 A 1 
ATOM 4571 C CA  . ARG A 0 600 . -48.700 -19.776 32.340  1.00 35.88 600 A 1 
ATOM 4572 C C   . ARG A 0 600 . -48.409 -20.538 31.029  1.00 35.88 600 A 1 
ATOM 4573 C CB  . ARG A 0 600 . -48.871 -18.271 32.045  1.00 35.88 600 A 1 
ATOM 4574 O O   . ARG A 0 600 . -47.837 -19.996 30.085  1.00 35.88 600 A 1 
ATOM 4575 C CG  . ARG A 0 600 . -49.700 -17.549 33.118  1.00 35.88 600 A 1 
ATOM 4576 C CD  . ARG A 0 600 . -50.259 -16.207 32.618  1.00 35.88 600 A 1 
ATOM 4577 N NE  . ARG A 0 600 . -49.218 -15.163 32.494  1.00 35.88 600 A 1 
ATOM 4578 N NH1 . ARG A 0 600 . -49.910 -13.760 34.191  1.00 35.88 600 A 1 
ATOM 4579 N NH2 . ARG A 0 600 . -48.120 -13.224 32.987  1.00 35.88 600 A 1 
ATOM 4580 C CZ  . ARG A 0 600 . -49.093 -14.060 33.219  1.00 35.88 600 A 1 
ATOM 4581 N N   . ALA A 0 601 . -49.013 -21.719 30.897  1.00 32.23 601 A 1 
ATOM 4582 C CA  . ALA A 0 601 . -49.448 -22.232 29.593  1.00 32.23 601 A 1 
ATOM 4583 C C   . ALA A 0 601 . -50.800 -21.601 29.179  1.00 32.23 601 A 1 
ATOM 4584 C CB  . ALA A 0 601 . -49.518 -23.762 29.663  1.00 32.23 601 A 1 
ATOM 4585 O O   . ALA A 0 601 . -51.624 -21.296 30.039  1.00 32.23 601 A 1 
ATOM 4586 N N   . GLY A 0 602 . -51.050 -21.446 27.870  1.00 38.25 602 A 1 
ATOM 4587 C CA  . GLY A 0 602 . -52.246 -20.768 27.332  1.00 38.25 602 A 1 
ATOM 4588 C C   . GLY A 0 602 . -52.031 -19.252 27.198  1.00 38.25 602 A 1 
ATOM 4589 O O   . GLY A 0 602 . -51.785 -18.574 28.186  1.00 38.25 602 A 1 
ATOM 4590 N N   . ALA A 0 603 . -52.051 -18.610 26.027  1.00 35.04 603 A 1 
ATOM 4591 C CA  . ALA A 0 603 . -52.554 -18.972 24.699  1.00 35.04 603 A 1 
ATOM 4592 C C   . ALA A 0 603 . -54.085 -19.178 24.596  1.00 35.04 603 A 1 
ATOM 4593 C CB  . ALA A 0 603 . -51.703 -20.061 24.019  1.00 35.04 603 A 1 
ATOM 4594 O O   . ALA A 0 603 . -54.595 -20.268 24.831  1.00 35.04 603 A 1 
ATOM 4595 N N   . GLN A 0 604 . -54.741 -18.125 24.078  1.00 37.41 604 A 1 
ATOM 4596 C CA  . GLN A 0 604 . -55.983 -18.122 23.281  1.00 37.41 604 A 1 
ATOM 4597 C C   . GLN A 0 604 . -57.360 -18.072 23.999  1.00 37.41 604 A 1 
ATOM 4598 C CB  . GLN A 0 604 . -55.870 -19.215 22.197  1.00 37.41 604 A 1 
ATOM 4599 O O   . GLN A 0 604 . -57.736 -18.979 24.728  1.00 37.41 604 A 1 
ATOM 4600 C CG  . GLN A 0 604 . -56.821 -19.045 21.005  1.00 37.41 604 A 1 
ATOM 4601 C CD  . GLN A 0 604 . -56.460 -19.963 19.833  1.00 37.41 604 A 1 
ATOM 4602 N NE2 . GLN A 0 604 . -57.372 -20.209 18.920  1.00 37.41 604 A 1 
ATOM 4603 O OE1 . GLN A 0 604 . -55.356 -20.451 19.677  1.00 37.41 604 A 1 
ATOM 4604 N N   . ALA A 0 605 . -58.157 -17.056 23.601  1.00 35.50 605 A 1 
ATOM 4605 C CA  . ALA A 0 605 . -59.592 -16.808 23.884  1.00 35.50 605 A 1 
ATOM 4606 C C   . ALA A 0 605 . -59.952 -16.296 25.314  1.00 35.50 605 A 1 
ATOM 4607 C CB  . ALA A 0 605 . -60.389 -18.042 23.424  1.00 35.50 605 A 1 
ATOM 4608 O O   . ALA A 0 605 . -59.347 -16.721 26.286  1.00 35.50 605 A 1 
ATOM 4609 N N   . ALA A 0 606 . -60.915 -15.377 25.528  1.00 37.35 606 A 1 
ATOM 4610 C CA  . ALA A 0 606 . -61.823 -14.656 24.610  1.00 37.35 606 A 1 
ATOM 4611 C C   . ALA A 0 606 . -62.270 -13.268 25.151  1.00 37.35 606 A 1 
ATOM 4612 C CB  . ALA A 0 606 . -63.104 -15.490 24.427  1.00 37.35 606 A 1 
ATOM 4613 O O   . ALA A 0 606 . -62.360 -13.096 26.360  1.00 37.35 606 A 1 
ATOM 4614 N N   . SER A 0 607 . -62.701 -12.369 24.239  1.00 39.46 607 A 1 
ATOM 4615 C CA  . SER A 0 607 . -63.489 -11.116 24.454  1.00 39.46 607 A 1 
ATOM 4616 C C   . SER A 0 607 . -62.898 -10.003 25.356  1.00 39.46 607 A 1 
ATOM 4617 C CB  . SER A 0 607 . -64.937 -11.433 24.879  1.00 39.46 607 A 1 
ATOM 4618 O O   . SER A 0 607 . -62.295 -10.285 26.377  1.00 39.46 607 A 1 
ATOM 4619 O OG  . SER A 0 607 . -65.019 -12.431 25.873  1.00 39.46 607 A 1 
ATOM 4620 N N   . SER A 0 608 . -63.065 -8.701  25.073  1.00 38.54 608 A 1 
ATOM 4621 C CA  . SER A 0 608 . -63.679 -8.010  23.917  1.00 38.54 608 A 1 
ATOM 4622 C C   . SER A 0 608 . -63.243 -6.534  23.833  1.00 38.54 608 A 1 
ATOM 4623 C CB  . SER A 0 608 . -65.216 -7.991  24.024  1.00 38.54 608 A 1 
ATOM 4624 O O   . SER A 0 608 . -63.185 -5.875  24.860  1.00 38.54 608 A 1 
ATOM 4625 O OG  . SER A 0 608 . -65.638 -7.639  25.325  1.00 38.54 608 A 1 
ATOM 4626 N N   . GLU A 0 609 . -63.074 -6.027  22.601  1.00 38.13 609 A 1 
ATOM 4627 C CA  . GLU A 0 609 . -63.420 -4.652  22.159  1.00 38.13 609 A 1 
ATOM 4628 C C   . GLU A 0 609 . -62.767 -3.419  22.858  1.00 38.13 609 A 1 
ATOM 4629 C CB  . GLU A 0 609 . -64.960 -4.588  22.151  1.00 38.13 609 A 1 
ATOM 4630 O O   . GLU A 0 609 . -63.053 -3.111  24.004  1.00 38.13 609 A 1 
ATOM 4631 C CG  . GLU A 0 609 . -65.564 -3.424  21.362  1.00 38.13 609 A 1 
ATOM 4632 C CD  . GLU A 0 609 . -67.018 -3.743  20.973  1.00 38.13 609 A 1 
ATOM 4633 O OE1 . GLU A 0 609 . -67.322 -3.608  19.765  1.00 38.13 609 A 1 
ATOM 4634 O OE2 . GLU A 0 609 . -67.790 -4.173  21.858  1.00 38.13 609 A 1 
ATOM 4635 N N   . GLY A 0 610 . -61.950 -2.575  22.204  1.00 36.09 610 A 1 
ATOM 4636 C CA  . GLY A 0 610 . -61.311 -2.689  20.882  1.00 36.09 610 A 1 
ATOM 4637 C C   . GLY A 0 610 . -60.894 -1.348  20.236  1.00 36.09 610 A 1 
ATOM 4638 O O   . GLY A 0 610 . -61.641 -0.375  20.264  1.00 36.09 610 A 1 
ATOM 4639 N N   . ARG A 0 611 . -59.735 -1.327  19.556  1.00 39.65 611 A 1 
ATOM 4640 C CA  . ARG A 0 611 . -59.375 -0.442  18.417  1.00 39.65 611 A 1 
ATOM 4641 C C   . ARG A 0 611 . -58.227 -1.095  17.618  1.00 39.65 611 A 1 
ATOM 4642 C CB  . ARG A 0 611 . -59.062 1.003   18.884  1.00 39.65 611 A 1 
ATOM 4643 O O   . ARG A 0 611 . -57.619 -2.041  18.108  1.00 39.65 611 A 1 
ATOM 4644 C CG  . ARG A 0 611 . -60.199 1.961   18.466  1.00 39.65 611 A 1 
ATOM 4645 C CD  . ARG A 0 611 . -60.072 3.371   19.058  1.00 39.65 611 A 1 
ATOM 4646 N NE  . ARG A 0 611 . -61.275 4.177   18.751  1.00 39.65 611 A 1 
ATOM 4647 N NH1 . ARG A 0 611 . -60.560 6.181   19.621  1.00 39.65 611 A 1 
ATOM 4648 N NH2 . ARG A 0 611 . -62.602 6.032   18.740  1.00 39.65 611 A 1 
ATOM 4649 C CZ  . ARG A 0 611 . -61.471 5.454   19.036  1.00 39.65 611 A 1 
ATOM 4650 N N   . LYS A 0 612 . -58.008 -0.696  16.357  1.00 37.08 612 A 1 
ATOM 4651 C CA  . LYS A 0 612 . -57.181 -1.431  15.366  1.00 37.08 612 A 1 
ATOM 4652 C C   . LYS A 0 612 . -56.050 -0.576  14.775  1.00 37.08 612 A 1 
ATOM 4653 C CB  . LYS A 0 612 . -58.063 -1.917  14.198  1.00 37.08 612 A 1 
ATOM 4654 O O   . LYS A 0 612 . -56.218 0.634   14.743  1.00 37.08 612 A 1 
ATOM 4655 C CG  . LYS A 0 612 . -59.142 -2.949  14.558  1.00 37.08 612 A 1 
ATOM 4656 C CD  . LYS A 0 612 . -59.911 -3.341  13.285  1.00 37.08 612 A 1 
ATOM 4657 C CE  . LYS A 0 612 . -60.993 -4.383  13.590  1.00 37.08 612 A 1 
ATOM 4658 N NZ  . LYS A 0 612 . -61.764 -4.742  12.373  1.00 37.08 612 A 1 
ATOM 4659 N N   . THR A 0 613 . -55.065 -1.283  14.188  1.00 39.92 613 A 1 
ATOM 4660 C CA  . THR A 0 613 . -53.878 -0.918  13.357  1.00 39.92 613 A 1 
ATOM 4661 C C   . THR A 0 613 . -52.536 -0.996  14.093  1.00 39.92 613 A 1 
ATOM 4662 C CB  . THR A 0 613 . -53.928 0.427   12.597  1.00 39.92 613 A 1 
ATOM 4663 O O   . THR A 0 613 . -52.424 -0.414  15.161  1.00 39.92 613 A 1 
ATOM 4664 C CG2 . THR A 0 613 . -55.093 0.530   11.613  1.00 39.92 613 A 1 
ATOM 4665 O OG1 . THR A 0 613 . -53.943 1.545   13.446  1.00 39.92 613 A 1 
ATOM 4666 N N   . GLN A 0 614 . -51.477 -1.626  13.563  1.00 36.52 614 A 1 
ATOM 4667 C CA  . GLN A 0 614 . -51.354 -2.580  12.439  1.00 36.52 614 A 1 
ATOM 4668 C C   . GLN A 0 614 . -50.018 -3.342  12.589  1.00 36.52 614 A 1 
ATOM 4669 C CB  . GLN A 0 614 . -51.389 -1.829  11.089  1.00 36.52 614 A 1 
ATOM 4670 O O   . GLN A 0 614 . -49.001 -2.721  12.872  1.00 36.52 614 A 1 
ATOM 4671 C CG  . GLN A 0 614 . -51.101 -2.710  9.857   1.00 36.52 614 A 1 
ATOM 4672 C CD  . GLN A 0 614 . -51.334 -1.979  8.533   1.00 36.52 614 A 1 
ATOM 4673 N NE2 . GLN A 0 614 . -50.803 -2.476  7.439   1.00 36.52 614 A 1 
ATOM 4674 O OE1 . GLN A 0 614 . -52.027 -0.980  8.445   1.00 36.52 614 A 1 
ATOM 4675 N N   . THR A 0 615 . -50.001 -4.664  12.389  1.00 32.78 615 A 1 
ATOM 4676 C CA  . THR A 0 615 . -48.796 -5.503  12.573  1.00 32.78 615 A 1 
ATOM 4677 C C   . THR A 0 615 . -48.087 -5.793  11.249  1.00 32.78 615 A 1 
ATOM 4678 C CB  . THR A 0 615 . -49.159 -6.844  13.239  1.00 32.78 615 A 1 
ATOM 4679 O O   . THR A 0 615 . -48.748 -6.100  10.256  1.00 32.78 615 A 1 
ATOM 4680 C CG2 . THR A 0 615 . -47.948 -7.627  13.746  1.00 32.78 615 A 1 
ATOM 4681 O OG1 . THR A 0 615 . -49.999 -6.628  14.350  1.00 32.78 615 A 1 
ATOM 4682 N N   . VAL A 0 616 . -46.751 -5.797  11.259  1.00 38.49 616 A 1 
ATOM 4683 C CA  . VAL A 0 616 . -45.901 -6.442  10.243  1.00 38.49 616 A 1 
ATOM 4684 C C   . VAL A 0 616 . -44.800 -7.221  10.969  1.00 38.49 616 A 1 
ATOM 4685 C CB  . VAL A 0 616 . -45.294 -5.421  9.253   1.00 38.49 616 A 1 
ATOM 4686 O O   . VAL A 0 616 . -44.169 -6.685  11.873  1.00 38.49 616 A 1 
ATOM 4687 C CG1 . VAL A 0 616 . -44.433 -6.115  8.187   1.00 38.49 616 A 1 
ATOM 4688 C CG2 . VAL A 0 616 . -46.383 -4.633  8.510   1.00 38.49 616 A 1 
ATOM 4689 N N   . HIS A 0 617 . -44.580 -8.478  10.582  1.00 27.47 617 A 1 
ATOM 4690 C CA  . HIS A 0 617 . -43.425 -9.279  11.001  1.00 27.47 617 A 1 
ATOM 4691 C C   . HIS A 0 617 . -42.422 -9.368  9.849   1.00 27.47 617 A 1 
ATOM 4692 C CB  . HIS A 0 617 . -43.850 -10.720 11.342  1.00 27.47 617 A 1 
ATOM 4693 O O   . HIS A 0 617 . -42.840 -9.516  8.701   1.00 27.47 617 A 1 
ATOM 4694 C CG  . HIS A 0 617 . -44.602 -10.915 12.631  1.00 27.47 617 A 1 
ATOM 4695 C CD2 . HIS A 0 617 . -45.955 -10.823 12.807  1.00 27.47 617 A 1 
ATOM 4696 N ND1 . HIS A 0 617 . -44.070 -11.372 13.817  1.00 27.47 617 A 1 
ATOM 4697 C CE1 . HIS A 0 617 . -45.080 -11.541 14.687  1.00 27.47 617 A 1 
ATOM 4698 N NE2 . HIS A 0 617 . -46.252 -11.220 14.114  1.00 27.47 617 A 1 
ATOM 4699 N N   . TYR A 0 618 . -41.128 -9.435  10.162  1.00 35.44 618 A 1 
ATOM 4700 C CA  . TYR A 0 618 . -40.172 -10.206 9.364   1.00 35.44 618 A 1 
ATOM 4701 C C   . TYR A 0 618 . -39.047 -10.748 10.259  1.00 35.44 618 A 1 
ATOM 4702 C CB  . TYR A 0 618 . -39.645 -9.403  8.163   1.00 35.44 618 A 1 
ATOM 4703 O O   . TYR A 0 618 . -38.820 -10.229 11.349  1.00 35.44 618 A 1 
ATOM 4704 C CG  . TYR A 0 618 . -39.636 -10.239 6.895   1.00 35.44 618 A 1 
ATOM 4705 C CD1 . TYR A 0 618 . -38.460 -10.886 6.471   1.00 35.44 618 A 1 
ATOM 4706 C CD2 . TYR A 0 618 . -40.834 -10.421 6.175   1.00 35.44 618 A 1 
ATOM 4707 C CE1 . TYR A 0 618 . -38.481 -11.716 5.333   1.00 35.44 618 A 1 
ATOM 4708 C CE2 . TYR A 0 618 . -40.860 -11.250 5.037   1.00 35.44 618 A 1 
ATOM 4709 O OH  . TYR A 0 618 . -39.711 -12.703 3.519   1.00 35.44 618 A 1 
ATOM 4710 C CZ  . TYR A 0 618 . -39.683 -11.900 4.615   1.00 35.44 618 A 1 
ATOM 4711 N N   . ALA A 0 619 . -38.381 -11.811 9.817   1.00 39.57 619 A 1 
ATOM 4712 C CA  . ALA A 0 619 . -37.292 -12.484 10.530  1.00 39.57 619 A 1 
ATOM 4713 C C   . ALA A 0 619 . -36.072 -12.644 9.609   1.00 39.57 619 A 1 
ATOM 4714 C CB  . ALA A 0 619 . -37.807 -13.853 11.003  1.00 39.57 619 A 1 
ATOM 4715 O O   . ALA A 0 619 . -36.208 -12.484 8.392   1.00 39.57 619 A 1 
ATOM 4716 N N   . PRO A 0 620 . -34.913 -13.050 10.151  1.00 44.62 620 A 1 
ATOM 4717 C CA  . PRO A 0 620 . -33.992 -13.860 9.358   1.00 44.62 620 A 1 
ATOM 4718 C C   . PRO A 0 620 . -33.500 -15.142 10.060  1.00 44.62 620 A 1 
ATOM 4719 C CB  . PRO A 0 620 . -32.850 -12.909 9.015   1.00 44.62 620 A 1 
ATOM 4720 O O   . PRO A 0 620 . -33.339 -15.214 11.276  1.00 44.62 620 A 1 
ATOM 4721 C CG  . PRO A 0 620 . -32.733 -12.048 10.274  1.00 44.62 620 A 1 
ATOM 4722 C CD  . PRO A 0 620 . -34.118 -12.110 10.934  1.00 44.62 620 A 1 
ATOM 4723 N N   . HIS A 0 621 . -33.221 -16.155 9.236   1.00 38.31 621 A 1 
ATOM 4724 C CA  . HIS A 0 621 . -32.392 -17.326 9.559   1.00 38.31 621 A 1 
ATOM 4725 C C   . HIS A 0 621 . -30.893 -16.921 9.596   1.00 38.31 621 A 1 
ATOM 4726 C CB  . HIS A 0 621 . -32.647 -18.386 8.467   1.00 38.31 621 A 1 
ATOM 4727 O O   . HIS A 0 621 . -30.546 -15.856 9.097   1.00 38.31 621 A 1 
ATOM 4728 C CG  . HIS A 0 621 . -34.081 -18.847 8.327   1.00 38.31 621 A 1 
ATOM 4729 C CD2 . HIS A 0 621 . -35.057 -18.281 7.548   1.00 38.31 621 A 1 
ATOM 4730 N ND1 . HIS A 0 621 . -34.627 -19.981 8.886   1.00 38.31 621 A 1 
ATOM 4731 C CE1 . HIS A 0 621 . -35.897 -20.090 8.460   1.00 38.31 621 A 1 
ATOM 4732 N NE2 . HIS A 0 621 . -36.206 -19.076 7.639   1.00 38.31 621 A 1 
ATOM 4733 N N   . GLY A 0 622 . -29.927 -17.703 10.096  1.00 34.22 622 A 1 
ATOM 4734 C CA  . GLY A 0 622 . -29.983 -19.059 10.664  1.00 34.22 622 A 1 
ATOM 4735 C C   . GLY A 0 622 . -29.032 -20.060 9.973   1.00 34.22 622 A 1 
ATOM 4736 O O   . GLY A 0 622 . -29.471 -20.819 9.117   1.00 34.22 622 A 1 
ATOM 4737 N N   . TYR A 0 623 . -27.756 -20.084 10.385  1.00 42.23 623 A 1 
ATOM 4738 C CA  . TYR A 0 623 . -26.685 -21.062 10.069  1.00 42.23 623 A 1 
ATOM 4739 C C   . TYR A 0 623 . -25.662 -21.031 11.237  1.00 42.23 623 A 1 
ATOM 4740 C CB  . TYR A 0 623 . -25.951 -20.654 8.770   1.00 42.23 623 A 1 
ATOM 4741 O O   . TYR A 0 623 . -25.510 -19.971 11.834  1.00 42.23 623 A 1 
ATOM 4742 C CG  . TYR A 0 623 . -26.593 -21.053 7.449   1.00 42.23 623 A 1 
ATOM 4743 C CD1 . TYR A 0 623 . -26.299 -22.312 6.884   1.00 42.23 623 A 1 
ATOM 4744 C CD2 . TYR A 0 623 . -27.415 -20.150 6.744   1.00 42.23 623 A 1 
ATOM 4745 C CE1 . TYR A 0 623 . -26.833 -22.674 5.632   1.00 42.23 623 A 1 
ATOM 4746 C CE2 . TYR A 0 623 . -27.955 -20.509 5.492   1.00 42.23 623 A 1 
ATOM 4747 O OH  . TYR A 0 623 . -28.183 -22.116 3.725   1.00 42.23 623 A 1 
ATOM 4748 C CZ  . TYR A 0 623 . -27.666 -21.771 4.934   1.00 42.23 623 A 1 
ATOM 4749 N N   . GLY A 0 624 . -24.911 -22.073 11.629  1.00 37.77 624 A 1 
ATOM 4750 C CA  . GLY A 0 624 . -24.870 -23.497 11.247  1.00 37.77 624 A 1 
ATOM 4751 C C   . GLY A 0 624 . -23.645 -24.217 11.881  1.00 37.77 624 A 1 
ATOM 4752 O O   . GLY A 0 624 . -22.643 -23.561 12.131  1.00 37.77 624 A 1 
ATOM 4753 N N   . HIS A 0 625 . -23.706 -25.551 12.081  1.00 38.29 625 A 1 
ATOM 4754 C CA  . HIS A 0 625 . -22.710 -26.442 12.756  1.00 38.29 625 A 1 
ATOM 4755 C C   . HIS A 0 625 . -22.497 -26.243 14.285  1.00 38.29 625 A 1 
ATOM 4756 C CB  . HIS A 0 625 . -21.347 -26.432 12.030  1.00 38.29 625 A 1 
ATOM 4757 O O   . HIS A 0 625 . -22.502 -25.122 14.767  1.00 38.29 625 A 1 
ATOM 4758 C CG  . HIS A 0 625 . -21.362 -27.027 10.646  1.00 38.29 625 A 1 
ATOM 4759 C CD2 . HIS A 0 625 . -21.743 -26.410 9.485   1.00 38.29 625 A 1 
ATOM 4760 N ND1 . HIS A 0 625 . -20.940 -28.294 10.314  1.00 38.29 625 A 1 
ATOM 4761 C CE1 . HIS A 0 625 . -21.079 -28.443 8.986   1.00 38.29 625 A 1 
ATOM 4762 N NE2 . HIS A 0 625 . -21.582 -27.327 8.440   1.00 38.29 625 A 1 
ATOM 4763 N N   . GLY A 0 626 . -22.266 -27.269 15.131  1.00 38.62 626 A 1 
ATOM 4764 C CA  . GLY A 0 626 . -22.434 -28.734 14.983  1.00 38.62 626 A 1 
ATOM 4765 C C   . GLY A 0 626 . -21.295 -29.593 15.589  1.00 38.62 626 A 1 
ATOM 4766 O O   . GLY A 0 626 . -20.208 -29.601 15.022  1.00 38.62 626 A 1 
ATOM 4767 N N   . GLY A 0 627 . -21.531 -30.374 16.665  1.00 39.30 627 A 1 
ATOM 4768 C CA  . GLY A 0 627 . -20.478 -31.201 17.312  1.00 39.30 627 A 1 
ATOM 4769 C C   . GLY A 0 627 . -20.927 -32.209 18.400  1.00 39.30 627 A 1 
ATOM 4770 O O   . GLY A 0 627 . -21.016 -31.873 19.571  1.00 39.30 627 A 1 
ATOM 4771 N N   . TYR A 0 628 . -21.179 -33.454 17.991  1.00 39.35 628 A 1 
ATOM 4772 C CA  . TYR A 0 628 . -21.641 -34.655 18.725  1.00 39.35 628 A 1 
ATOM 4773 C C   . TYR A 0 628 . -20.988 -35.064 20.074  1.00 39.35 628 A 1 
ATOM 4774 C CB  . TYR A 0 628 . -21.354 -35.833 17.775  1.00 39.35 628 A 1 
ATOM 4775 O O   . TYR A 0 628 . -19.774 -34.988 20.225  1.00 39.35 628 A 1 
ATOM 4776 C CG  . TYR A 0 628 . -22.087 -35.784 16.451  1.00 39.35 628 A 1 
ATOM 4777 C CD1 . TYR A 0 628 . -23.303 -36.477 16.325  1.00 39.35 628 A 1 
ATOM 4778 C CD2 . TYR A 0 628 . -21.566 -35.060 15.356  1.00 39.35 628 A 1 
ATOM 4779 C CE1 . TYR A 0 628 . -24.014 -36.435 15.114  1.00 39.35 628 A 1 
ATOM 4780 C CE2 . TYR A 0 628 . -22.289 -34.998 14.149  1.00 39.35 628 A 1 
ATOM 4781 O OH  . TYR A 0 628 . -24.221 -35.644 12.871  1.00 39.35 628 A 1 
ATOM 4782 C CZ  . TYR A 0 628 . -23.516 -35.687 14.029  1.00 39.35 628 A 1 
ATOM 4783 N N   . GLY A 0 629 . -21.774 -35.752 20.931  1.00 41.48 629 A 1 
ATOM 4784 C CA  . GLY A 0 629 . -21.285 -36.811 21.848  1.00 41.48 629 A 1 
ATOM 4785 C C   . GLY A 0 629 . -21.855 -36.826 23.284  1.00 41.48 629 A 1 
ATOM 4786 O O   . GLY A 0 629 . -21.944 -35.789 23.922  1.00 41.48 629 A 1 
ATOM 4787 N N   . HIS A 0 630 . -22.074 -37.995 23.904  1.00 35.96 630 A 1 
ATOM 4788 C CA  . HIS A 0 630 . -23.270 -38.864 23.814  1.00 35.96 630 A 1 
ATOM 4789 C C   . HIS A 0 630 . -23.128 -40.102 24.748  1.00 35.96 630 A 1 
ATOM 4790 C CB  . HIS A 0 630 . -23.502 -39.348 22.367  1.00 35.96 630 A 1 
ATOM 4791 O O   . HIS A 0 630 . -22.108 -40.785 24.697  1.00 35.96 630 A 1 
ATOM 4792 C CG  . HIS A 0 630 . -24.713 -40.238 22.197  1.00 35.96 630 A 1 
ATOM 4793 C CD2 . HIS A 0 630 . -24.739 -41.606 22.270  1.00 35.96 630 A 1 
ATOM 4794 N ND1 . HIS A 0 630 . -26.000 -39.826 21.926  1.00 35.96 630 A 1 
ATOM 4795 C CE1 . HIS A 0 630 . -26.779 -40.918 21.841  1.00 35.96 630 A 1 
ATOM 4796 N NE2 . HIS A 0 630 . -26.055 -42.025 22.052  1.00 35.96 630 A 1 
ATOM 4797 N N   . GLY A 0 631 . -24.181 -40.447 25.513  1.00 39.73 631 A 1 
ATOM 4798 C CA  . GLY A 0 631 . -24.349 -41.730 26.239  1.00 39.73 631 A 1 
ATOM 4799 C C   . GLY A 0 631 . -24.336 -41.646 27.782  1.00 39.73 631 A 1 
ATOM 4800 O O   . GLY A 0 631 . -23.879 -40.654 28.332  1.00 39.73 631 A 1 
ATOM 4801 N N   . HIS A 0 632 . -24.786 -42.649 28.557  1.00 39.02 632 A 1 
ATOM 4802 C CA  . HIS A 0 632 . -25.755 -43.744 28.315  1.00 39.02 632 A 1 
ATOM 4803 C C   . HIS A 0 632 . -26.012 -44.510 29.651  1.00 39.02 632 A 1 
ATOM 4804 C CB  . HIS A 0 632 . -25.218 -44.752 27.268  1.00 39.02 632 A 1 
ATOM 4805 O O   . HIS A 0 632 . -25.050 -44.772 30.364  1.00 39.02 632 A 1 
ATOM 4806 C CG  . HIS A 0 632 . -26.191 -45.078 26.156  1.00 39.02 632 A 1 
ATOM 4807 C CD2 . HIS A 0 632 . -25.997 -44.874 24.814  1.00 39.02 632 A 1 
ATOM 4808 N ND1 . HIS A 0 632 . -27.408 -45.712 26.293  1.00 39.02 632 A 1 
ATOM 4809 C CE1 . HIS A 0 632 . -27.933 -45.876 25.066  1.00 39.02 632 A 1 
ATOM 4810 N NE2 . HIS A 0 632 . -27.107 -45.385 24.136  1.00 39.02 632 A 1 
ATOM 4811 N N   . GLY A 0 633 . -27.249 -44.943 29.971  1.00 39.81 633 A 1 
ATOM 4812 C CA  . GLY A 0 633 . -27.537 -45.868 31.106  1.00 39.81 633 A 1 
ATOM 4813 C C   . GLY A 0 633 . -28.732 -45.467 32.000  1.00 39.81 633 A 1 
ATOM 4814 O O   . GLY A 0 633 . -28.553 -44.721 32.948  1.00 39.81 633 A 1 
ATOM 4815 N N   . VAL A 0 634 . -29.995 -45.786 31.671  1.00 37.62 634 A 1 
ATOM 4816 C CA  . VAL A 0 634 . -30.691 -47.082 31.923  1.00 37.62 634 A 1 
ATOM 4817 C C   . VAL A 0 634 . -30.840 -47.365 33.435  1.00 37.62 634 A 1 
ATOM 4818 C CB  . VAL A 0 634 . -30.072 -48.263 31.138  1.00 37.62 634 A 1 
ATOM 4819 O O   . VAL A 0 634 . -29.856 -47.617 34.114  1.00 37.62 634 A 1 
ATOM 4820 C CG1 . VAL A 0 634 . -30.846 -49.574 31.328  1.00 37.62 634 A 1 
ATOM 4821 C CG2 . VAL A 0 634 . -30.064 -47.989 29.625  1.00 37.62 634 A 1 
ATOM 4822 N N   . SER A 0 635 . -32.047 -47.351 34.018  1.00 38.62 635 A 1 
ATOM 4823 C CA  . SER A 0 635 . -33.141 -48.300 33.723  1.00 38.62 635 A 1 
ATOM 4824 C C   . SER A 0 635 . -34.572 -47.749 33.945  1.00 38.62 635 A 1 
ATOM 4825 C CB  . SER A 0 635 . -32.929 -49.555 34.591  1.00 38.62 635 A 1 
ATOM 4826 O O   . SER A 0 635 . -34.765 -46.646 34.446  1.00 38.62 635 A 1 
ATOM 4827 O OG  . SER A 0 635 . -32.952 -49.236 35.965  1.00 38.62 635 A 1 
ATOM 4828 N N   . ARG A 0 636 . -35.590 -48.509 33.503  1.00 36.64 636 A 1 
ATOM 4829 C CA  . ARG A 0 636 . -37.036 -48.188 33.533  1.00 36.64 636 A 1 
ATOM 4830 C C   . ARG A 0 636 . -37.836 -49.495 33.502  1.00 36.64 636 A 1 
ATOM 4831 C CB  . ARG A 0 636 . -37.376 -47.364 32.266  1.00 36.64 636 A 1 
ATOM 4832 O O   . ARG A 0 636 . -37.520 -50.325 32.652  1.00 36.64 636 A 1 
ATOM 4833 C CG  . ARG A 0 636 . -38.877 -47.062 32.054  1.00 36.64 636 A 1 
ATOM 4834 C CD  . ARG A 0 636 . -39.228 -46.753 30.590  1.00 36.64 636 A 1 
ATOM 4835 N NE  . ARG A 0 636 . -38.717 -45.446 30.139  1.00 36.64 636 A 1 
ATOM 4836 N NH1 . ARG A 0 636 . -39.541 -45.520 27.990  1.00 36.64 636 A 1 
ATOM 4837 N NH2 . ARG A 0 636 . -38.479 -43.693 28.702  1.00 36.64 636 A 1 
ATOM 4838 C CZ  . ARG A 0 636 . -38.912 -44.897 28.950  1.00 36.64 636 A 1 
ATOM 4839 N N   . GLN A 0 637 . -38.921 -49.647 34.279  1.00 43.09 637 A 1 
ATOM 4840 C CA  . GLN A 0 637 . -39.856 -50.762 34.049  1.00 43.09 637 A 1 
ATOM 4841 C C   . GLN A 0 637 . -41.331 -50.510 34.462  1.00 43.09 637 A 1 
ATOM 4842 C CB  . GLN A 0 637 . -39.270 -52.043 34.684  1.00 43.09 637 A 1 
ATOM 4843 O O   . GLN A 0 637 . -41.604 -50.224 35.616  1.00 43.09 637 A 1 
ATOM 4844 C CG  . GLN A 0 637 . -39.760 -53.280 33.921  1.00 43.09 637 A 1 
ATOM 4845 C CD  . GLN A 0 637 . -38.981 -54.561 34.205  1.00 43.09 637 A 1 
ATOM 4846 N NE2 . GLN A 0 637 . -39.592 -55.701 33.978  1.00 43.09 637 A 1 
ATOM 4847 O OE1 . GLN A 0 637 . -37.823 -54.575 34.584  1.00 43.09 637 A 1 
ATOM 4848 N N   . GLN A 0 638 . -42.229 -50.651 33.467  1.00 38.82 638 A 1 
ATOM 4849 C CA  . GLN A 0 638 . -43.669 -51.044 33.450  1.00 38.82 638 A 1 
ATOM 4850 C C   . GLN A 0 638 . -44.678 -50.438 34.477  1.00 38.82 638 A 1 
ATOM 4851 C CB  . GLN A 0 638 . -43.729 -52.584 33.403  1.00 38.82 638 A 1 
ATOM 4852 O O   . GLN A 0 638 . -44.461 -50.570 35.670  1.00 38.82 638 A 1 
ATOM 4853 C CG  . GLN A 0 638 . -43.182 -53.113 32.056  1.00 38.82 638 A 1 
ATOM 4854 C CD  . GLN A 0 638 . -42.775 -54.586 32.051  1.00 38.82 638 A 1 
ATOM 4855 N NE2 . GLN A 0 638 . -42.886 -55.259 30.929  1.00 38.82 638 A 1 
ATOM 4856 O OE1 . GLN A 0 638 . -42.268 -55.148 33.008  1.00 38.82 638 A 1 
ATOM 4857 N N   . VAL A 0 639 . -45.817 -49.771 34.163  1.00 36.87 639 A 1 
ATOM 4858 C CA  . VAL A 0 639 . -46.742 -49.586 32.990  1.00 36.87 639 A 1 
ATOM 4859 C C   . VAL A 0 639 . -48.034 -50.453 32.996  1.00 36.87 639 A 1 
ATOM 4860 C CB  . VAL A 0 639 . -46.065 -49.534 31.595  1.00 36.87 639 A 1 
ATOM 4861 O O   . VAL A 0 639 . -47.976 -51.643 33.283  1.00 36.87 639 A 1 
ATOM 4862 C CG1 . VAL A 0 639 . -47.024 -49.278 30.427  1.00 36.87 639 A 1 
ATOM 4863 C CG2 . VAL A 0 639 . -45.013 -48.414 31.524  1.00 36.87 639 A 1 
ATOM 4864 N N   . THR A 0 640 . -49.167 -49.845 32.568  1.00 41.05 640 A 1 
ATOM 4865 C CA  . THR A 0 640 . -50.558 -50.366 32.334  1.00 41.05 640 A 1 
ATOM 4866 C C   . THR A 0 640 . -51.370 -50.791 33.584  1.00 41.05 640 A 1 
ATOM 4867 C CB  . THR A 0 640 . -50.638 -51.412 31.199  1.00 41.05 640 A 1 
ATOM 4868 O O   . THR A 0 640 . -50.838 -51.498 34.422  1.00 41.05 640 A 1 
ATOM 4869 C CG2 . THR A 0 640 . -50.674 -50.749 29.818  1.00 41.05 640 A 1 
ATOM 4870 O OG1 . THR A 0 640 . -49.538 -52.288 31.164  1.00 41.05 640 A 1 
ATOM 4871 N N   . ALA A 0 641 . -52.594 -50.301 33.885  1.00 40.32 641 A 1 
ATOM 4872 C CA  . ALA A 0 641 . -53.893 -50.184 33.159  1.00 40.32 641 A 1 
ATOM 4873 C C   . ALA A 0 641 . -54.765 -51.481 33.246  1.00 40.32 641 A 1 
ATOM 4874 C CB  . ALA A 0 641 . -53.730 -49.584 31.754  1.00 40.32 641 A 1 
ATOM 4875 O O   . ALA A 0 641 . -54.200 -52.556 33.376  1.00 40.32 641 A 1 
ATOM 4876 N N   . ALA A 0 642 . -56.116 -51.496 33.209  1.00 38.30 642 A 1 
ATOM 4877 C CA  . ALA A 0 642 . -57.109 -50.468 32.844  1.00 38.30 642 A 1 
ATOM 4878 C C   . ALA A 0 642 . -58.556 -50.734 33.389  1.00 38.30 642 A 1 
ATOM 4879 C CB  . ALA A 0 642 . -57.211 -50.489 31.305  1.00 38.30 642 A 1 
ATOM 4880 O O   . ALA A 0 642 . -58.900 -51.861 33.715  1.00 38.30 642 A 1 
ATOM 4881 N N   . HIS A 0 643 . -59.424 -49.710 33.279  1.00 37.94 643 A 1 
ATOM 4882 C CA  . HIS A 0 643 . -60.851 -49.759 32.848  1.00 37.94 643 A 1 
ATOM 4883 C C   . HIS A 0 643 . -62.040 -50.266 33.733  1.00 37.94 643 A 1 
ATOM 4884 C CB  . HIS A 0 643 . -60.938 -50.362 31.425  1.00 37.94 643 A 1 
ATOM 4885 O O   . HIS A 0 643 . -62.204 -51.445 34.001  1.00 37.94 643 A 1 
ATOM 4886 C CG  . HIS A 0 643 . -61.176 -49.358 30.325  1.00 37.94 643 A 1 
ATOM 4887 C CD2 . HIS A 0 643 . -62.044 -49.512 29.279  1.00 37.94 643 A 1 
ATOM 4888 N ND1 . HIS A 0 643 . -60.569 -48.129 30.165  1.00 37.94 643 A 1 
ATOM 4889 C CE1 . HIS A 0 643 . -61.076 -47.551 29.063  1.00 37.94 643 A 1 
ATOM 4890 N NE2 . HIS A 0 643 . -61.999 -48.346 28.506  1.00 37.94 643 A 1 
ATOM 4891 N N   . GLN A 0 644 . -63.013 -49.344 33.898  1.00 44.12 644 A 1 
ATOM 4892 C CA  . GLN A 0 644 . -64.474 -49.469 33.638  1.00 44.12 644 A 1 
ATOM 4893 C C   . GLN A 0 644 . -65.471 -50.246 34.564  1.00 44.12 644 A 1 
ATOM 4894 C CB  . GLN A 0 644 . -64.711 -49.811 32.140  1.00 44.12 644 A 1 
ATOM 4895 O O   . GLN A 0 644 . -65.622 -51.455 34.465  1.00 44.12 644 A 1 
ATOM 4896 C CG  . GLN A 0 644 . -64.714 -48.571 31.222  1.00 44.12 644 A 1 
ATOM 4897 C CD  . GLN A 0 644 . -65.341 -48.811 29.842  1.00 44.12 644 A 1 
ATOM 4898 N NE2 . GLN A 0 644 . -64.878 -48.152 28.808  1.00 44.12 644 A 1 
ATOM 4899 O OE1 . GLN A 0 644 . -66.310 -49.534 29.658  1.00 44.12 644 A 1 
ATOM 4900 N N   . LYS A 0 645 . -66.384 -49.453 35.183  1.00 39.32 645 A 1 
ATOM 4901 C CA  . LYS A 0 645 . -67.827 -49.288 34.792  1.00 39.32 645 A 1 
ATOM 4902 C C   . LYS A 0 645 . -68.959 -50.088 35.496  1.00 39.32 645 A 1 
ATOM 4903 C CB  . LYS A 0 645 . -67.930 -49.431 33.259  1.00 39.32 645 A 1 
ATOM 4904 O O   . LYS A 0 645 . -69.221 -51.228 35.142  1.00 39.32 645 A 1 
ATOM 4905 C CG  . LYS A 0 645 . -69.280 -49.188 32.572  1.00 39.32 645 A 1 
ATOM 4906 C CD  . LYS A 0 645 . -69.040 -49.332 31.066  1.00 39.32 645 A 1 
ATOM 4907 C CE  . LYS A 0 645 . -70.308 -49.268 30.220  1.00 39.32 645 A 1 
ATOM 4908 N NZ  . LYS A 0 645 . -69.962 -49.531 28.802  1.00 39.32 645 A 1 
ATOM 4909 N N   . ALA A 0 646 . -69.796 -49.323 36.228  1.00 38.11 646 A 1 
ATOM 4910 C CA  . ALA A 0 646 . -71.269 -49.446 36.393  1.00 38.11 646 A 1 
ATOM 4911 C C   . ALA A 0 646 . -71.870 -50.675 37.138  1.00 38.11 646 A 1 
ATOM 4912 C CB  . ALA A 0 646 . -71.893 -49.281 34.993  1.00 38.11 646 A 1 
ATOM 4913 O O   . ALA A 0 646 . -71.254 -51.726 37.196  1.00 38.11 646 A 1 
ATOM 4914 N N   . ALA A 0 647 . -73.111 -50.651 37.664  1.00 36.43 647 A 1 
ATOM 4915 C CA  . ALA A 0 647 . -73.945 -49.564 38.226  1.00 36.43 647 A 1 
ATOM 4916 C C   . ALA A 0 647 . -75.218 -50.129 38.921  1.00 36.43 647 A 1 
ATOM 4917 C CB  . ALA A 0 647 . -74.434 -48.583 37.143  1.00 36.43 647 A 1 
ATOM 4918 O O   . ALA A 0 647 . -75.712 -51.181 38.530  1.00 36.43 647 A 1 
ATOM 4919 N N   . ALA A 0 648 . -75.807 -49.311 39.808  1.00 36.51 648 A 1 
ATOM 4920 C CA  . ALA A 0 648 . -77.237 -49.235 40.174  1.00 36.51 648 A 1 
ATOM 4921 C C   . ALA A 0 648 . -77.918 -50.312 41.065  1.00 36.51 648 A 1 
ATOM 4922 C CB  . ALA A 0 648 . -78.063 -48.952 38.906  1.00 36.51 648 A 1 
ATOM 4923 O O   . ALA A 0 648 . -77.672 -51.506 40.961  1.00 36.51 648 A 1 
ATOM 4924 N N   . ALA A 0 649 . -78.908 -49.803 41.825  1.00 37.22 649 A 1 
ATOM 4925 C CA  . ALA A 0 649 . -80.033 -50.469 42.508  1.00 37.22 649 A 1 
ATOM 4926 C C   . ALA A 0 649 . -79.747 -51.392 43.722  1.00 37.22 649 A 1 
ATOM 4927 C CB  . ALA A 0 649 . -80.899 -51.159 41.437  1.00 37.22 649 A 1 
ATOM 4928 O O   . ALA A 0 649 . -78.726 -52.059 43.776  1.00 37.22 649 A 1 
ATOM 4929 N N   . ALA A 0 650 . -80.646 -51.549 44.710  1.00 37.36 650 A 1 
ATOM 4930 C CA  . ALA A 0 650 . -81.751 -50.718 45.247  1.00 37.36 650 A 1 
ATOM 4931 C C   . ALA A 0 650 . -82.329 -51.409 46.518  1.00 37.36 650 A 1 
ATOM 4932 C CB  . ALA A 0 650 . -82.902 -50.571 44.229  1.00 37.36 650 A 1 
ATOM 4933 O O   . ALA A 0 650 . -82.032 -52.579 46.738  1.00 37.36 650 A 1 
ATOM 4934 N N   . ALA A 0 651 . -83.255 -50.744 47.240  1.00 38.75 651 A 1 
ATOM 4935 C CA  . ALA A 0 651 . -84.227 -51.346 48.188  1.00 38.75 651 A 1 
ATOM 4936 C C   . ALA A 0 651 . -83.664 -51.894 49.540  1.00 38.75 651 A 1 
ATOM 4937 C CB  . ALA A 0 651 . -85.026 -52.392 47.376  1.00 38.75 651 A 1 
ATOM 4938 O O   . ALA A 0 651 . -82.554 -52.397 49.594  1.00 38.75 651 A 1 
ATOM 4939 N N   . HIS A 0 652 . -84.370 -51.880 50.689  1.00 38.19 652 A 1 
ATOM 4940 C CA  . HIS A 0 652 . -85.603 -51.175 51.103  1.00 38.19 652 A 1 
ATOM 4941 C C   . HIS A 0 652 . -85.796 -51.209 52.646  1.00 38.19 652 A 1 
ATOM 4942 C CB  . HIS A 0 652 . -86.858 -51.854 50.507  1.00 38.19 652 A 1 
ATOM 4943 O O   . HIS A 0 652 . -85.329 -52.143 53.291  1.00 38.19 652 A 1 
ATOM 4944 C CG  . HIS A 0 652 . -87.812 -50.906 49.818  1.00 38.19 652 A 1 
ATOM 4945 C CD2 . HIS A 0 652 . -87.989 -50.761 48.466  1.00 38.19 652 A 1 
ATOM 4946 N ND1 . HIS A 0 652 . -88.717 -50.061 50.429  1.00 38.19 652 A 1 
ATOM 4947 C CE1 . HIS A 0 652 . -89.405 -49.419 49.468  1.00 38.19 652 A 1 
ATOM 4948 N NE2 . HIS A 0 652 . -88.994 -49.818 48.259  1.00 38.19 652 A 1 
ATOM 4949 N N   . ARG A 0 653 . -86.686 -50.327 53.144  1.00 38.40 653 A 1 
ATOM 4950 C CA  . ARG A 0 653 . -87.449 -50.348 54.428  1.00 38.40 653 A 1 
ATOM 4951 C C   . ARG A 0 653 . -86.791 -49.806 55.712  1.00 38.40 653 A 1 
ATOM 4952 C CB  . ARG A 0 653 . -88.113 -51.714 54.709  1.00 38.40 653 A 1 
ATOM 4953 O O   . ARG A 0 653 . -85.786 -50.307 56.193  1.00 38.40 653 A 1 
ATOM 4954 C CG  . ARG A 0 653 . -89.335 -51.961 53.815  1.00 38.40 653 A 1 
ATOM 4955 C CD  . ARG A 0 653 . -89.930 -53.359 54.013  1.00 38.40 653 A 1 
ATOM 4956 N NE  . ARG A 0 653 . -89.108 -54.401 53.362  1.00 38.40 653 A 1 
ATOM 4957 N NH1 . ARG A 0 653 . -90.815 -55.706 52.529  1.00 38.40 653 A 1 
ATOM 4958 N NH2 . ARG A 0 653 . -88.696 -56.273 52.132  1.00 38.40 653 A 1 
ATOM 4959 C CZ  . ARG A 0 653 . -89.544 -55.449 52.681  1.00 38.40 653 A 1 
ATOM 4960 N N   . GLN A 0 654 . -87.496 -48.835 56.302  1.00 33.17 654 A 1 
ATOM 4961 C CA  . GLN A 0 654 . -87.397 -48.391 57.698  1.00 33.17 654 A 1 
ATOM 4962 C C   . GLN A 0 654 . -88.205 -49.323 58.625  1.00 33.17 654 A 1 
ATOM 4963 C CB  . GLN A 0 654 . -88.041 -46.990 57.837  1.00 33.17 654 A 1 
ATOM 4964 O O   . GLN A 0 654 . -89.175 -49.919 58.154  1.00 33.17 654 A 1 
ATOM 4965 C CG  . GLN A 0 654 . -87.680 -45.918 56.789  1.00 33.17 654 A 1 
ATOM 4966 C CD  . GLN A 0 654 . -88.925 -45.368 56.091  1.00 33.17 654 A 1 
ATOM 4967 N NE2 . GLN A 0 654 . -89.285 -44.120 56.305  1.00 33.17 654 A 1 
ATOM 4968 O OE1 . GLN A 0 654 . -89.602 -46.064 55.350  1.00 33.17 654 A 1 
ATOM 4969 N N   . ALA A 0 655 . -87.904 -49.322 59.931  1.00 37.15 655 A 1 
ATOM 4970 C CA  . ALA A 0 655 . -88.890 -49.414 61.024  1.00 37.15 655 A 1 
ATOM 4971 C C   . ALA A 0 655 . -88.243 -49.068 62.391  1.00 37.15 655 A 1 
ATOM 4972 C CB  . ALA A 0 655 . -89.509 -50.820 61.091  1.00 37.15 655 A 1 
ATOM 4973 O O   . ALA A 0 655 . -87.157 -49.552 62.670  1.00 37.15 655 A 1 
ATOM 4974 N N   . GLU A 0 656 . -88.920 -48.219 63.182  1.00 36.72 656 A 1 
ATOM 4975 C CA  . GLU A 0 656 . -89.271 -48.380 64.621  1.00 36.72 656 A 1 
ATOM 4976 C C   . GLU A 0 656 . -88.238 -48.904 65.669  1.00 36.72 656 A 1 
ATOM 4977 C CB  . GLU A 0 656 . -90.576 -49.214 64.624  1.00 36.72 656 A 1 
ATOM 4978 O O   . GLU A 0 656 . -87.537 -49.874 65.422  1.00 36.72 656 A 1 
ATOM 4979 C CG  . GLU A 0 656 . -91.707 -48.426 63.932  1.00 36.72 656 A 1 
ATOM 4980 C CD  . GLU A 0 656 . -93.097 -49.040 64.119  1.00 36.72 656 A 1 
ATOM 4981 O OE1 . GLU A 0 656 . -93.970 -48.293 64.639  1.00 36.72 656 A 1 
ATOM 4982 O OE2 . GLU A 0 656 . -93.285 -50.200 63.697  1.00 36.72 656 A 1 
ATOM 4983 N N   . LYS A 0 657 . -88.168 -48.413 66.927  1.00 33.99 657 A 1 
ATOM 4984 C CA  . LYS A 0 657 . -88.724 -47.213 67.611  1.00 33.99 657 A 1 
ATOM 4985 C C   . LYS A 0 657 . -88.204 -47.116 69.073  1.00 33.99 657 A 1 
ATOM 4986 C CB  . LYS A 0 657 . -90.262 -47.303 67.697  1.00 33.99 657 A 1 
ATOM 4987 O O   . LYS A 0 657 . -87.599 -48.055 69.570  1.00 33.99 657 A 1 
ATOM 4988 C CG  . LYS A 0 657 . -91.000 -46.076 67.140  1.00 33.99 657 A 1 
ATOM 4989 C CD  . LYS A 0 657 . -92.498 -46.367 67.249  1.00 33.99 657 A 1 
ATOM 4990 C CE  . LYS A 0 657 . -93.366 -45.375 66.486  1.00 33.99 657 A 1 
ATOM 4991 N NZ  . LYS A 0 657 . -94.641 -46.047 66.144  1.00 33.99 657 A 1 
ATOM 4992 N N   . ASP A 0 658 . -88.573 -46.018 69.741  1.00 36.88 658 A 1 
ATOM 4993 C CA  . ASP A 0 658 . -88.882 -45.880 71.182  1.00 36.88 658 A 1 
ATOM 4994 C C   . ASP A 0 658 . -87.804 -45.993 72.298  1.00 36.88 658 A 1 
ATOM 4995 C CB  . ASP A 0 658 . -90.164 -46.675 71.519  1.00 36.88 658 A 1 
ATOM 4996 O O   . ASP A 0 658 . -87.367 -47.066 72.698  1.00 36.88 658 A 1 
ATOM 4997 C CG  . ASP A 0 658 . -91.418 -46.143 70.802  1.00 36.88 658 A 1 
ATOM 4998 O OD1 . ASP A 0 658 . -91.359 -45.028 70.230  1.00 36.88 658 A 1 
ATOM 4999 O OD2 . ASP A 0 658 . -92.431 -46.875 70.763  1.00 36.88 658 A 1 
ATOM 5000 N N   . VAL A 0 659 . -87.622 -44.827 72.947  1.00 37.11 659 A 1 
ATOM 5001 C CA  . VAL A 0 659 . -87.564 -44.572 74.410  1.00 37.11 659 A 1 
ATOM 5002 C C   . VAL A 0 659 . -86.236 -44.723 75.182  1.00 37.11 659 A 1 
ATOM 5003 C CB  . VAL A 0 659 . -88.778 -45.185 75.148  1.00 37.11 659 A 1 
ATOM 5004 O O   . VAL A 0 659 . -85.607 -45.774 75.260  1.00 37.11 659 A 1 
ATOM 5005 C CG1 . VAL A 0 659 . -88.749 -44.978 76.670  1.00 37.11 659 A 1 
ATOM 5006 C CG2 . VAL A 0 659 . -90.085 -44.528 74.665  1.00 37.11 659 A 1 
ATOM 5007 N N   . ASP A 0 660 . -85.906 -43.611 75.853  1.00 34.11 660 A 1 
ATOM 5008 C CA  . ASP A 0 660 . -84.877 -43.375 76.874  1.00 34.11 660 A 1 
ATOM 5009 C C   . ASP A 0 660 . -84.530 -44.543 77.805  1.00 34.11 660 A 1 
ATOM 5010 C CB  . ASP A 0 660 . -85.422 -42.292 77.826  1.00 34.11 660 A 1 
ATOM 5011 O O   . ASP A 0 660 . -85.427 -45.175 78.356  1.00 34.11 660 A 1 
ATOM 5012 C CG  . ASP A 0 660 . -85.595 -40.939 77.156  1.00 34.11 660 A 1 
ATOM 5013 O OD1 . ASP A 0 660 . -84.546 -40.301 76.928  1.00 34.11 660 A 1 
ATOM 5014 O OD2 . ASP A 0 660 . -86.760 -40.574 76.886  1.00 34.11 660 A 1 
ATOM 5015 N N   . HIS A 0 661 . -83.242 -44.661 78.169  1.00 35.61 661 A 1 
ATOM 5016 C CA  . HIS A 0 661 . -82.840 -45.008 79.543  1.00 35.61 661 A 1 
ATOM 5017 C C   . HIS A 0 661 . -81.482 -44.400 79.968  1.00 35.61 661 A 1 
ATOM 5018 C CB  . HIS A 0 661 . -82.877 -46.529 79.802  1.00 35.61 661 A 1 
ATOM 5019 O O   . HIS A 0 661 . -80.412 -44.874 79.602  1.00 35.61 661 A 1 
ATOM 5020 C CG  . HIS A 0 661 . -84.128 -46.964 80.533  1.00 35.61 661 A 1 
ATOM 5021 C CD2 . HIS A 0 661 . -84.362 -46.891 81.879  1.00 35.61 661 A 1 
ATOM 5022 N ND1 . HIS A 0 661 . -85.305 -47.357 79.946  1.00 35.61 661 A 1 
ATOM 5023 C CE1 . HIS A 0 661 . -86.230 -47.490 80.907  1.00 35.61 661 A 1 
ATOM 5024 N NE2 . HIS A 0 661 . -85.698 -47.235 82.114  1.00 35.61 661 A 1 
ATOM 5025 N N   . ALA A 0 662 . -81.573 -43.400 80.851  1.00 32.19 662 A 1 
ATOM 5026 C CA  . ALA A 0 662 . -80.692 -43.126 81.997  1.00 32.19 662 A 1 
ATOM 5027 C C   . ALA A 0 662 . -79.149 -43.109 81.830  1.00 32.19 662 A 1 
ATOM 5028 C CB  . ALA A 0 662 . -81.119 -44.068 83.131  1.00 32.19 662 A 1 
ATOM 5029 O O   . ALA A 0 662 . -78.457 -44.124 81.910  1.00 32.19 662 A 1 
ATOM 5030 N N   . SER A 0 663 . -78.587 -41.897 81.850  1.00 33.85 663 A 1 
ATOM 5031 C CA  . SER A 0 663 . -77.156 -41.603 82.005  1.00 33.85 663 A 1 
ATOM 5032 C C   . SER A 0 663 . -76.530 -42.224 83.269  1.00 33.85 663 A 1 
ATOM 5033 C CB  . SER A 0 663 . -76.955 -40.073 82.091  1.00 33.85 663 A 1 
ATOM 5034 O O   . SER A 0 663 . -76.971 -41.918 84.377  1.00 33.85 663 A 1 
ATOM 5035 O OG  . SER A 0 663 . -77.969 -39.359 81.406  1.00 33.85 663 A 1 
ATOM 5036 N N   . ARG A 0 664 . -75.441 -43.004 83.128  1.00 35.65 664 A 1 
ATOM 5037 C CA  . ARG A 0 664 . -74.455 -43.356 84.186  1.00 35.65 664 A 1 
ATOM 5038 C C   . ARG A 0 664 . -73.233 -44.071 83.579  1.00 35.65 664 A 1 
ATOM 5039 C CB  . ARG A 0 664 . -75.106 -44.287 85.243  1.00 35.65 664 A 1 
ATOM 5040 O O   . ARG A 0 664 . -73.289 -45.265 83.318  1.00 35.65 664 A 1 
ATOM 5041 C CG  . ARG A 0 664 . -75.490 -43.597 86.565  1.00 35.65 664 A 1 
ATOM 5042 C CD  . ARG A 0 664 . -76.434 -44.505 87.364  1.00 35.65 664 A 1 
ATOM 5043 N NE  . ARG A 0 664 . -77.317 -43.732 88.257  1.00 35.65 664 A 1 
ATOM 5044 N NH1 . ARG A 0 664 . -78.508 -45.517 89.073  1.00 35.65 664 A 1 
ATOM 5045 N NH2 . ARG A 0 664 . -79.126 -43.443 89.613  1.00 35.65 664 A 1 
ATOM 5046 C CZ  . ARG A 0 664 . -78.306 -44.231 88.978  1.00 35.65 664 A 1 
ATOM 5047 N N   . GLY A 0 665 . -72.105 -43.377 83.413  1.00 36.29 665 A 1 
ATOM 5048 C CA  . GLY A 0 665 . -70.855 -44.006 82.955  1.00 36.29 665 A 1 
ATOM 5049 C C   . GLY A 0 665 . -69.777 -42.984 82.606  1.00 36.29 665 A 1 
ATOM 5050 O O   . GLY A 0 665 . -69.900 -42.267 81.623  1.00 36.29 665 A 1 
ATOM 5051 N N   . ARG A 0 666 . -68.740 -42.872 83.441  1.00 33.78 666 A 1 
ATOM 5052 C CA  . ARG A 0 666 . -67.610 -41.947 83.231  1.00 33.78 666 A 1 
ATOM 5053 C C   . ARG A 0 666 . -66.653 -42.508 82.166  1.00 33.78 666 A 1 
ATOM 5054 C CB  . ARG A 0 666 . -66.831 -41.757 84.551  1.00 33.78 666 A 1 
ATOM 5055 O O   . ARG A 0 666 . -66.509 -43.723 82.112  1.00 33.78 666 A 1 
ATOM 5056 C CG  . ARG A 0 666 . -67.664 -41.332 85.774  1.00 33.78 666 A 1 
ATOM 5057 C CD  . ARG A 0 666 . -66.807 -41.436 87.047  1.00 33.78 666 A 1 
ATOM 5058 N NE  . ARG A 0 666 . -67.617 -41.286 88.276  1.00 33.78 666 A 1 
ATOM 5059 N NH1 . ARG A 0 666 . -66.979 -39.156 88.874  1.00 33.78 666 A 1 
ATOM 5060 N NH2 . ARG A 0 666 . -68.393 -40.288 90.170  1.00 33.78 666 A 1 
ATOM 5061 C CZ  . ARG A 0 666 . -67.657 -40.247 89.095  1.00 33.78 666 A 1 
ATOM 5062 N N   . ALA A 0 667 . -65.907 -41.609 81.508  1.00 35.59 667 A 1 
ATOM 5063 C CA  . ALA A 0 667 . -64.656 -41.825 80.748  1.00 35.59 667 A 1 
ATOM 5064 C C   . ALA A 0 667 . -64.714 -41.780 79.202  1.00 35.59 667 A 1 
ATOM 5065 C CB  . ALA A 0 667 . -63.817 -42.992 81.300  1.00 35.59 667 A 1 
ATOM 5066 O O   . ALA A 0 667 . -64.469 -42.769 78.523  1.00 35.59 667 A 1 
ATOM 5067 N N   . ALA A 0 668 . -64.878 -40.568 78.667  1.00 38.64 668 A 1 
ATOM 5068 C CA  . ALA A 0 668 . -64.146 -40.083 77.492  1.00 38.64 668 A 1 
ATOM 5069 C C   . ALA A 0 668 . -63.847 -38.588 77.726  1.00 38.64 668 A 1 
ATOM 5070 C CB  . ALA A 0 668 . -64.952 -40.334 76.214  1.00 38.64 668 A 1 
ATOM 5071 O O   . ALA A 0 668 . -64.681 -37.890 78.309  1.00 38.64 668 A 1 
ATOM 5072 N N   . ALA A 0 669 . -62.650 -38.110 77.382  1.00 41.39 669 A 1 
ATOM 5073 C CA  . ALA A 0 669 . -62.245 -36.723 77.636  1.00 41.39 669 A 1 
ATOM 5074 C C   . ALA A 0 669 . -62.666 -35.786 76.491  1.00 41.39 669 A 1 
ATOM 5075 C CB  . ALA A 0 669 . -60.734 -36.680 77.897  1.00 41.39 669 A 1 
ATOM 5076 O O   . ALA A 0 669 . -62.889 -36.234 75.368  1.00 41.39 669 A 1 
ATOM 5077 N N   . ARG A 0 670 . -62.734 -34.476 76.769  1.00 34.82 670 A 1 
ATOM 5078 C CA  . ARG A 0 670 . -62.786 -33.453 75.716  1.00 34.82 670 A 1 
ATOM 5079 C C   . ARG A 0 670 . -61.506 -33.542 74.879  1.00 34.82 670 A 1 
ATOM 5080 C CB  . ARG A 0 670 . -62.848 -32.036 76.319  1.00 34.82 670 A 1 
ATOM 5081 O O   . ARG A 0 670 . -60.429 -33.357 75.439  1.00 34.82 670 A 1 
ATOM 5082 C CG  . ARG A 0 670 . -64.198 -31.609 76.907  1.00 34.82 670 A 1 
ATOM 5083 C CD  . ARG A 0 670 . -64.014 -30.217 77.533  1.00 34.82 670 A 1 
ATOM 5084 N NE  . ARG A 0 670 . -65.291 -29.566 77.885  1.00 34.82 670 A 1 
ATOM 5085 N NH1 . ARG A 0 670 . -64.373 -27.712 78.894  1.00 34.82 670 A 1 
ATOM 5086 N NH2 . ARG A 0 670 . -66.575 -27.808 78.569  1.00 34.82 670 A 1 
ATOM 5087 C CZ  . ARG A 0 670 . -65.407 -28.375 78.451  1.00 34.82 670 A 1 
ATOM 5088 N N   . ALA A 0 671 . -61.643 -33.736 73.574  1.00 38.89 671 A 1 
ATOM 5089 C CA  . ALA A 0 671 . -60.711 -33.148 72.622  1.00 38.89 671 A 1 
ATOM 5090 C C   . ALA A 0 671 . -61.208 -31.724 72.326  1.00 38.89 671 A 1 
ATOM 5091 C CB  . ALA A 0 671 . -60.643 -34.028 71.368  1.00 38.89 671 A 1 
ATOM 5092 O O   . ALA A 0 671 . -62.397 -31.536 72.058  1.00 38.89 671 A 1 
ATOM 5093 N N   . GLY A 0 672 . -60.326 -30.731 72.445  1.00 34.00 672 A 1 
ATOM 5094 C CA  . GLY A 0 672 . -60.433 -29.534 71.612  1.00 34.00 672 A 1 
ATOM 5095 C C   . GLY A 0 672 . -59.888 -29.895 70.231  1.00 34.00 672 A 1 
ATOM 5096 O O   . GLY A 0 672 . -59.033 -30.777 70.153  1.00 34.00 672 A 1 
ATOM 5097 N N   . TYR A 0 673 . -60.418 -29.280 69.179  1.00 40.97 673 A 1 
ATOM 5098 C CA  . TYR A 0 673 . -59.955 -29.499 67.812  1.00 40.97 673 A 1 
ATOM 5099 C C   . TYR A 0 673 . -59.331 -28.209 67.290  1.00 40.97 673 A 1 
ATOM 5100 C CB  . TYR A 0 673 . -61.095 -30.009 66.922  1.00 40.97 673 A 1 
ATOM 5101 O O   . TYR A 0 673 . -59.955 -27.148 67.332  1.00 40.97 673 A 1 
ATOM 5102 C CG  . TYR A 0 673 . -61.616 -31.378 67.322  1.00 40.97 673 A 1 
ATOM 5103 C CD1 . TYR A 0 673 . -60.855 -32.525 67.025  1.00 40.97 673 A 1 
ATOM 5104 C CD2 . TYR A 0 673 . -62.844 -31.506 68.001  1.00 40.97 673 A 1 
ATOM 5105 C CE1 . TYR A 0 673 . -61.322 -33.800 67.394  1.00 40.97 673 A 1 
ATOM 5106 C CE2 . TYR A 0 673 . -63.316 -32.780 68.376  1.00 40.97 673 A 1 
ATOM 5107 O OH  . TYR A 0 673 . -63.007 -35.162 68.421  1.00 40.97 673 A 1 
ATOM 5108 C CZ  . TYR A 0 673 . -62.556 -33.928 68.067  1.00 40.97 673 A 1 
ATOM 5109 N N   . ASP A 0 674 . -58.095 -28.354 66.845  1.00 41.68 674 A 1 
ATOM 5110 C CA  . ASP A 0 674 . -57.212 -27.367 66.248  1.00 41.68 674 A 1 
ATOM 5111 C C   . ASP A 0 674 . -57.744 -26.950 64.861  1.00 41.68 674 A 1 
ATOM 5112 C CB  . ASP A 0 674 . -55.754 -27.922 66.192  1.00 41.68 674 A 1 
ATOM 5113 O O   . ASP A 0 674 . -58.163 -27.783 64.060  1.00 41.68 674 A 1 
ATOM 5114 C CG  . ASP A 0 674 . -55.525 -29.415 66.561  1.00 41.68 674 A 1 
ATOM 5115 O OD1 . ASP A 0 674 . -56.360 -30.285 66.202  1.00 41.68 674 A 1 
ATOM 5116 O OD2 . ASP A 0 674 . -54.548 -29.713 67.286  1.00 41.68 674 A 1 
ATOM 5117 N N   . ASN A 0 675 . -57.757 -25.644 64.581  1.00 40.71 675 A 1 
ATOM 5118 C CA  . ASN A 0 675 . -57.964 -25.082 63.238  1.00 40.71 675 A 1 
ATOM 5119 C C   . ASN A 0 675 . -56.785 -24.139 62.953  1.00 40.71 675 A 1 
ATOM 5120 C CB  . ASN A 0 675 . -59.329 -24.367 63.104  1.00 40.71 675 A 1 
ATOM 5121 O O   . ASN A 0 675 . -56.950 -22.920 62.896  1.00 40.71 675 A 1 
ATOM 5122 C CG  . ASN A 0 675 . -60.536 -25.283 63.092  1.00 40.71 675 A 1 
ATOM 5123 N ND2 . ASN A 0 675 . -61.065 -25.615 64.244  1.00 40.71 675 A 1 
ATOM 5124 O OD1 . ASN A 0 675 . -61.066 -25.675 62.062  1.00 40.71 675 A 1 
ATOM 5125 N N   . ASP A 0 676 . -55.581 -24.702 62.882  1.00 48.31 676 A 1 
ATOM 5126 C CA  . ASP A 0 676 . -54.328 -23.945 62.837  1.00 48.31 676 A 1 
ATOM 5127 C C   . ASP A 0 676 . -54.175 -23.155 61.523  1.00 48.31 676 A 1 
ATOM 5128 C CB  . ASP A 0 676 . -53.135 -24.912 63.004  1.00 48.31 676 A 1 
ATOM 5129 O O   . ASP A 0 676 . -53.862 -23.733 60.486  1.00 48.31 676 A 1 
ATOM 5130 C CG  . ASP A 0 676 . -52.938 -25.481 64.414  1.00 48.31 676 A 1 
ATOM 5131 O OD1 . ASP A 0 676 . -53.752 -25.156 65.307  1.00 48.31 676 A 1 
ATOM 5132 O OD2 . ASP A 0 676 . -51.936 -26.215 64.578  1.00 48.31 676 A 1
[truncated: 57,847 more chars]
