# Supplementary material for: Self-assembling proteins compose the chemically resistant shell biomaterial of planktonic tintinnid ciliates
Source: Nat Commun. 2026 Jun 13;17:7507. doi: 10.1038/s41467-026-74402-4 (PMC13408134; doi:10.1038/s41467-026-74402-4)
Supplement: Supplementary file 6 — Supplementary Data 16 [file 41467_2026_74402_MOESM6_ESM.zip › AF2_structure_models/Tara_Unigene_51.cif]

data_0
#
_entry.id   0
#
_struct_asym.id          A
_struct_asym.entity_id   0
#
_entity_poly.entity_id        0
_entity_poly.type             polypeptide(L)
_entity_poly.pdbx_strand_id   A
#
_entity.id     0
_entity.type   polymer
#
loop_
_entity_poly_seq.entity_id
_entity_poly_seq.num
_entity_poly_seq.mon_id
0 1   MET 
0 2   LYS 
0 3   SER 
0 4   PHE 
0 5   ALA 
0 6   PHE 
0 7   ALA 
0 8   ALA 
0 9   ALA 
0 10  LEU 
0 11  VAL 
0 12  ALA 
0 13  VAL 
0 14  VAL 
0 15  ASN 
0 16  ALA 
0 17  VAL 
0 18  ASP 
0 19  ILE 
0 20  GLU 
0 21  SER 
0 22  PHE 
0 23  SER 
0 24  TYR 
0 25  ASP 
0 26  GLY 
0 27  TYR 
0 28  GLY 
0 29  GLY 
0 30  PHE 
0 31  GLY 
0 32  GLY 
0 33  HIS 
0 34  GLY 
0 35  HIS 
0 36  ALA 
0 37  HIS 
0 38  THR 
0 39  VAL 
0 40  ASN 
0 41  LYS 
0 42  THR 
0 43  THR 
0 44  VAL 
0 45  LYS 
0 46  HIS 
0 47  SER 
0 48  LYS 
0 49  PRO 
0 50  GLU 
0 51  ILE 
0 52  LYS 
0 53  GLN 
0 54  GLY 
0 55  ALA 
0 56  SER 
0 57  GLN 
0 58  ALA 
0 59  TYR 
0 60  GLY 
0 61  ALA 
0 62  ASP 
0 63  TYR 
0 64  GLN 
0 65  LYS 
0 66  ALA 
0 67  SER 
0 68  ALA 
0 69  SER 
0 70  ASP 
0 71  TRP 
0 72  ASP 
0 73  ALA 
0 74  TRP 
0 75  GLY 
0 76  ARG 
0 77  ASP 
0 78  GLN 
0 79  ASP 
0 80  LEU 
0 81  SER 
0 82  ILE 
0 83  SER 
0 84  GLU 
0 85  SER 
0 86  TYR 
0 87  GLY 
0 88  LYS 
0 89  THR 
0 90  ASN 
0 91  ALA 
0 92  LYS 
0 93  SER 
0 94  TYR 
0 95  ALA 
0 96  ALA 
0 97  GLU 
0 98  SER 
0 99  TYR 
0 100 ASP 
0 101 GLU 
0 102 TRP 
0 103 ASP 
0 104 ASN 
0 105 GLN 
0 106 ASP 
0 107 ASN 
0 108 ASP 
0 109 LYS 
0 110 TRP 
0 111 GLY 
0 112 ALA 
0 113 GLN 
0 114 ALA 
0 115 TRP 
0 116 GLY 
0 117 LYS 
0 118 ASP 
0 119 ARG 
0 120 ASP 
0 121 VAL 
0 122 TYR 
0 123 GLY 
0 124 ALA 
0 125 SER 
0 126 SER 
0 127 TYR 
0 128 GLY 
0 129 LYS 
0 130 ALA 
0 131 ALA 
0 132 SER 
0 133 ALA 
0 134 ALA 
0 135 ASN 
0 136 ALA 
0 137 GLY 
0 138 ARG 
0 139 TYR 
0 140 GLY 
0 141 TYR 
0 142 GLY 
0 143 GLY 
0 144 ASN 
0 145 ASN 
0 146 LYS 
0 147 GLY 
0 148 GLY 
0 149 LEU 
0 150 GLY 
0 151 GLY 
0 152 GLY 
0 153 TYR 
0 154 GLY 
0 155 GLY 
0 156 PRO 
0 157 LYS 
0 158 LEU 
0 159 ALA 
0 160 ALA 
0 161 GLY 
0 162 GLY 
0 163 GLN 
0 164 ALA 
0 165 ALA 
0 166 GLN 
0 167 SER 
0 168 TRP 
0 169 LYS 
0 170 GLY 
0 171 ALA 
0 172 SER 
0 173 ALA 
0 174 GLN 
0 175 HIS 
0 176 GLY 
0 177 ALA 
0 178 ALA 
0 179 LYS 
0 180 GLY 
0 181 GLY 
0 182 TYR 
0 183 ASP 
0 184 ASN 
0 185 ASP 
0 186 VAL 
0 187 TRP 
0 188 ALA 
0 189 LYS 
0 190 GLN 
0 191 ALA 
0 192 TYR 
0 193 GLY 
0 194 SER 
0 195 ASP 
0 196 PHE 
0 197 ASP 
0 198 SER 
0 199 ARG 
0 200 TRP 
0 201 GLY 
0 202 LYS 
0 203 SER 
0 204 TYR 
0 205 ASP 
0 206 SER 
0 207 VAL 
0 208 ASP 
0 209 ALA 
0 210 LYS 
0 211 SER 
0 212 TYR 
0 213 ASP 
0 214 GLY 
0 215 GLU 
0 216 TRP 
0 217 TYR 
0 218 ALA 
0 219 ARG 
0 220 SER 
0 221 VAL 
0 222 ARG 
0 223 ALA 
0 224 ASP 
0 225 ASP 
0 226 ASP 
0 227 GLN 
0 228 TRP 
0 229 ALA 
0 230 GLU 
0 231 ASP 
0 232 TYR 
0 233 ASP 
0 234 LYS 
0 235 TYR 
0 236 ASP 
0 237 ALA 
0 238 GLY 
0 239 ASP 
0 240 ALA 
0 241 ASP 
0 242 SER 
0 243 TYR 
0 244 GLY 
0 245 LYS 
0 246 ALA 
0 247 ALA 
0 248 SER 
0 249 GLY 
0 250 ALA 
0 251 VAL 
0 252 TRP 
0 253 ARG 
0 254 ASN 
0 255 ASN 
0 256 GLY 
0 257 GLY 
0 258 HIS 
0 259 GLY 
0 260 TRP 
0 261 GLY 
0 262 LYS 
0 263 GLN 
0 264 ALA 
0 265 GLY 
0 266 GLY 
0 267 ASP 
0 268 ALA 
0 269 LYS 
0 270 ALA 
0 271 ALA 
0 272 SER 
0 273 ALA 
0 274 ALA 
0 275 GLY 
0 276 GLY 
0 277 ALA 
0 278 GLY 
0 279 TYR 
0 280 TRP 
0 281 GLY 
0 282 LYS 
0 283 SER 
0 284 GLY 
0 285 SER 
0 286 ASP 
0 287 TRP 
0 288 ASP 
0 289 ALA 
0 290 TRP 
0 291 GLY 
0 292 ARG 
0 293 ASP 
0 294 GLN 
0 295 ASP 
0 296 TYR 
0 297 LYS 
0 298 GLU 
0 299 ASP 
0 300 VAL 
0 301 SER 
0 302 TYR 
0 303 ASP 
0 304 LYS 
0 305 VAL 
0 306 GLN 
0 307 ALA 
0 308 LYS 
0 309 ALA 
0 310 TYR 
0 311 SER 
0 312 ALA 
0 313 GLU 
0 314 SER 
0 315 TYR 
0 316 ASP 
0 317 GLU 
0 318 TRP 
0 319 ASP 
0 320 ASN 
0 321 LYS 
0 322 ASP 
0 323 ASP 
0 324 ASP 
0 325 LYS 
0 326 TRP 
0 327 GLY 
0 328 ALA 
0 329 GLN 
0 330 ALA 
0 331 TRP 
0 332 GLY 
0 333 LYS 
0 334 ASP 
0 335 ARG 
0 336 ASP 
0 337 VAL 
0 338 TYR 
0 339 GLY 
0 340 ALA 
0 341 SER 
0 342 SER 
0 343 TYR 
0 344 GLY 
0 345 GLN 
0 346 ALA 
0 347 ALA 
0 348 SER 
0 349 ALA 
0 350 GLN 
0 351 ASP 
0 352 TRP 
0 353 GLN 
0 354 GLY 
0 355 ALA 
0 356 GLY 
0 357 ARG 
0 358 ALA 
0 359 VAL 
0 360 ALA 
0 361 GLY 
0 362 LYS 
0 363 GLY 
0 364 HIS 
0 365 GLY 
0 366 GLY 
0 367 HIS 
0 368 GLY 
0 369 HIS 
0 370 GLY 
0 371 TYR 
0 372 GLY 
0 373 HIS 
0 374 VAL 
0 375 PRO 
0 376 LYS 
0 377 THR 
0 378 ALA 
0 379 GLY 
0 380 TYR 
0 381 GLY 
0 382 LYS 
0 383 VAL 
0 384 ASN 
0 385 ARG 
0 386 ASP 
0 387 TRP 
0 388 ARG 
0 389 GLY 
0 390 ALA 
0 391 SER 
0 392 ASN 
0 393 ASP 
0 394 THR 
0 395 GLN 
0 396 ALA 
0 397 ALA 
0 398 ARG 
0 399 GLY 
0 400 ALA 
0 401 TYR 
0 402 ASP 
0 403 ASN 
0 404 ASP 
0 405 GLU 
0 406 TRP 
0 407 ALA 
0 408 LYS 
0 409 GLN 
0 410 ALA 
0 411 TYR 
0 412 GLY 
0 413 SER 
0 414 ASP 
0 415 PHE 
0 416 ASP 
0 417 SER 
0 418 ARG 
0 419 TRP 
0 420 GLY 
0 421 LYS 
0 422 SER 
0 423 TYR 
0 424 ASP 
0 425 SER 
0 426 VAL 
0 427 SER 
0 428 ALA 
0 429 LYS 
0 430 SER 
0 431 TYR 
0 432 ASP 
0 433 ASN 
0 434 GLU 
0 435 SER 
0 436 TYR 
0 437 ALA 
0 438 ARG 
0 439 ALA 
0 440 VAL 
0 441 GLN 
0 442 ALA 
0 443 ASP 
0 444 ASP 
0 445 ASP 
0 446 GLN 
0 447 TRP 
0 448 ALA 
0 449 GLU 
0 450 ASP 
0 451 TYR 
0 452 ASP 
0 453 ARG 
0 454 TYR 
0 455 ASP 
0 456 ALA 
0 457 ARG 
0 458 ASP 
0 459 ALA 
0 460 ASN 
0 461 SER 
0 462 ARG 
0 463 GLY 
0 464 ALA 
0 465 ALA 
0 466 ALA 
0 467 SER 
0 468 LYS 
0 469 TRP 
0 470 ALA 
0 471 LYS 
0 472 GLU 
0 473 ASN 
0 474 PRO 
0 475 ARG 
0 476 HIS 
0 477 PHE 
0 478 GLY 
0 479 ASN 
0 480 ALA 
0 481 HIS 
0 482 GLY 
0 483 GLY 
0 484 PHE 
0 485 GLY 
0 486 LYS 
0 487 GLY 
0 488 GLY 
0 489 TYR 
0 490 GLY 
0 491 GLY 
0 492 TYR 
0 493 SER 
0 494 HIS 
0 495 GLY 
0 496 VAL 
0 497 GLN 
0 498 LYS 
0 499 GLY 
0 500 GLY 
0 501 GLU 
0 502 TRP 
0 503 ASP 
0 504 GLY 
0 505 ALA 
0 506 SER 
0 507 LYS 
0 508 ALA 
0 509 ALA 
0 510 HIS 
0 511 ALA 
0 512 GLY 
0 513 TYR 
0 514 GLY 
0 515 GLY 
0 516 LYS 
0 517 SER 
0 518 GLY 
0 519 SER 
0 520 ASP 
0 521 TRP 
0 522 ASP 
0 523 ALA 
0 524 TRP 
0 525 GLY 
0 526 ARG 
0 527 ASP 
0 528 GLN 
0 529 ASP 
0 530 LEU 
0 531 SER 
0 532 ILE 
0 533 LYS 
0 534 GLU 
0 535 SER 
0 536 TYR 
0 537 ASP 
0 538 ARG 
0 539 THR 
0 540 TRP 
0 541 ALA 
0 542 LYS 
0 543 SER 
0 544 TYR 
0 545 ASP 
0 546 ALA 
0 547 GLU 
0 548 SER 
0 549 TYR 
0 550 ASP 
0 551 GLU 
0 552 TRP 
0 553 ASP 
0 554 ASN 
0 555 LYS 
0 556 ASP 
0 557 ASP 
0 558 ASP 
0 559 LYS 
0 560 TRP 
0 561 GLY 
0 562 ALA 
0 563 GLN 
0 564 ALA 
0 565 TRP 
0 566 GLY 
0 567 LYS 
0 568 ASP 
0 569 ARG 
0 570 ASP 
0 571 GLN 
0 572 TYR 
0 573 GLY 
0 574 ALA 
0 575 SER 
0 576 SER 
0 577 GLN 
0 578 ASP 
0 579 TRP 
0 580 ASN 
0 581 ALA 
0 582 SER 
0 583 GLN 
0 584 GLY 
0 585 ASP 
0 586 TYR 
0 587 ASN 
0 588 GLN 
0 589 ALA 
0 590 ALA 
0 591 LYS 
0 592 ALA 
0 593 ILE 
0 594 ALA 
0 595 ALA 
0 596 LYS 
0 597 LYS 
0 598 HIS 
0 599 HIS 
0 600 HIS 
0 601 GLY 
0 602 HIS 
0 603 GLY 
0 604 TYR 
0 605 GLY 
0 606 HIS 
0 607 GLY 
0 608 HIS 
0 609 GLY 
0 610 HIS 
0 611 GLY 
0 612 TYR 
0 613 GLY 
0 614 HIS 
0 615 HIS 
0 616 GLY 
0 617 HIS 
0 618 GLY 
0 619 HIS 
0 620 GLY 
0 621 LYS 
0 622 SER 
0 623 SER 
0 624 GLY 
0 625 GLN 
0 626 GLY 
0 627 LYS 
0 628 VAL 
0 629 ALA 
0 630 LYS 
0 631 GLY 
0 632 ALA 
0 633 HIS 
0 634 GLN 
0 635 GLU 
0 636 ARG 
0 637 GLU 
0 638 ALA 
0 639 SER 
0 640 GLY 
0 641 LYS 
0 642 TRP 
0 643 ALA 
0 644 ALA 
0 645 GLN 
0 646 GLN 
0 647 SER 
0 648 GLY 
0 649 TYR 
0 650 ASP 
0 651 ASN 
0 652 ASP 
0 653 GLU 
0 654 TRP 
0 655 ALA 
0 656 LYS 
0 657 GLN 
0 658 ALA 
0 659 TYR 
0 660 GLY 
0 661 SER 
0 662 ASP 
0 663 SER 
0 664 ASP 
0 665 SER 
0 666 ARG 
0 667 TRP 
0 668 GLY 
0 669 LYS 
0 670 SER 
0 671 TYR 
0 672 ASP 
0 673 SER 
0 674 VAL 
0 675 ALA 
0 676 ALA 
0 677 LYS 
0 678 SER 
0 679 TYR 
0 680 ASP 
0 681 ASP 
0 682 GLU 
0 683 GLN 
0 684 TYR 
0 685 ALA 
0 686 ARG 
0 687 LYS 
0 688 ILE 
0 689 TRP 
0 690 ALA 
0 691 ASP 
0 692 ASP 
0 693 ASP 
0 694 GLN 
0 695 TRP 
0 696 ALA 
0 697 GLU 
0 698 ASP 
0 699 TYR 
0 700 ASP 
0 701 ARG 
0 702 TYR 
0 703 GLN 
0 704 THR 
0 705 ARG 
0 706 ASP 
0 707 ALA 
0 708 ALA 
0 709 SER 
0 710 HIS 
0 711 LYS 
0 712 LYS 
0 713 ALA 
0 714 ALA 
0 715 SER 
0 716 SER 
0 717 HIS 
0 718 ASP 
0 719 LYS 
0 720 THR 
0 721 GLY 
0 722 ALA 
0 723 LYS 
0 724 THR 
0 725 THR 
0 726 TYR 
0 727 THR 
0 728 VAL 
0 729 THR 
0 730 PRO 
0 731 VAL 
0 732 LYS 
0 733 VAL 
0 734 GLY 
0 735 GLY 
0 736 TYR 
0 737 GLY 
0 738 GLY 
0 739 HIS 
0 740 GLY 
0 741 GLY 
0 742 TYR 
0 743 GLY 
0 744 ASN 
0 745 HIS 
0 746 GLY 
0 747 HIS 
0 748 SER 
0 749 SER 
0 750 TYR 
0 751 GLY 
0 752 ASN 
0 753 ASN 
0 754 GLY 
0 755 TYR 
0 756 GLY 
0 757 LYS 
0 758 TRP 
#
loop_
_chem_comp.id
_chem_comp.type
_chem_comp.name
ALA 'L-peptide linking' ALANINE         
ARG 'L-peptide linking' ARGININE        
ASN 'L-peptide linking' ASPARAGINE      
ASP 'L-peptide linking' 'ASPARTIC ACID' 
CYS 'L-peptide linking' CYSTEINE        
GLN 'L-peptide linking' GLUTAMINE       
GLU 'L-peptide linking' 'GLUTAMIC ACID' 
HIS 'L-peptide linking' HISTIDINE       
ILE 'L-peptide linking' ISOLEUCINE      
LEU 'L-peptide linking' LEUCINE         
LYS 'L-peptide linking' LYSINE          
MET 'L-peptide linking' METHIONINE      
PHE 'L-peptide linking' PHENYLALANINE   
PRO 'L-peptide linking' PROLINE         
SER 'L-peptide linking' SERINE          
THR 'L-peptide linking' THREONINE       
TRP 'L-peptide linking' TRYPTOPHAN      
TYR 'L-peptide linking' TYROSINE        
VAL 'L-peptide linking' VALINE          
GLY 'peptide linking'   GLYCINE         
#
loop_
_atom_site.group_PDB
_atom_site.id
_atom_site.type_symbol
_atom_site.label_atom_id
_atom_site.label_alt_id
_atom_site.label_comp_id
_atom_site.label_asym_id
_atom_site.label_entity_id
_atom_site.label_seq_id
_atom_site.pdbx_PDB_ins_code
_atom_site.Cartn_x
_atom_site.Cartn_y
_atom_site.Cartn_z
_atom_site.occupancy
_atom_site.B_iso_or_equiv
_atom_site.auth_seq_id
_atom_site.auth_asym_id
_atom_site.pdbx_PDB_model_num
ATOM 1    N N   . MET A 0 1   . -14.590  -5.867  -11.315 1.00 36.71 1   A 1 
ATOM 2    C CA  . MET A 0 1   . -15.021  -4.967  -12.420 1.00 36.71 1   A 1 
ATOM 3    C C   . MET A 0 1   . -13.994  -5.063  -13.551 1.00 36.71 1   A 1 
ATOM 4    C CB  . MET A 0 1   . -15.193  -3.522  -11.921 1.00 36.71 1   A 1 
ATOM 5    O O   . MET A 0 1   . -12.967  -5.687  -13.321 1.00 36.71 1   A 1 
ATOM 6    C CG  . MET A 0 1   . -16.204  -3.446  -10.768 1.00 36.71 1   A 1 
ATOM 7    S SD  . MET A 0 1   . -16.558  -1.769  -10.208 1.00 36.71 1   A 1 
ATOM 8    C CE  . MET A 0 1   . -17.390  -2.123  -8.633  1.00 36.71 1   A 1 
ATOM 9    N N   . LYS A 0 2   . -14.240  -4.524  -14.755 1.00 36.85 2   A 1 
ATOM 10   C CA  . LYS A 0 2   . -13.231  -4.532  -15.836 1.00 36.85 2   A 1 
ATOM 11   C C   . LYS A 0 2   . -12.316  -3.311  -15.709 1.00 36.85 2   A 1 
ATOM 12   C CB  . LYS A 0 2   . -13.887  -4.570  -17.230 1.00 36.85 2   A 1 
ATOM 13   O O   . LYS A 0 2   . -12.735  -2.210  -16.051 1.00 36.85 2   A 1 
ATOM 14   C CG  . LYS A 0 2   . -14.559  -5.913  -17.552 1.00 36.85 2   A 1 
ATOM 15   C CD  . LYS A 0 2   . -15.084  -5.917  -18.996 1.00 36.85 2   A 1 
ATOM 16   C CE  . LYS A 0 2   . -15.731  -7.267  -19.332 1.00 36.85 2   A 1 
ATOM 17   N NZ  . LYS A 0 2   . -16.201  -7.310  -20.741 1.00 36.85 2   A 1 
ATOM 18   N N   . SER A 0 3   . -11.102  -3.508  -15.208 1.00 34.92 3   A 1 
ATOM 19   C CA  . SER A 0 3   . -10.034  -2.506  -15.234 1.00 34.92 3   A 1 
ATOM 20   C C   . SER A 0 3   . -9.450   -2.397  -16.647 1.00 34.92 3   A 1 
ATOM 21   C CB  . SER A 0 3   . -8.947   -2.848  -14.199 1.00 34.92 3   A 1 
ATOM 22   O O   . SER A 0 3   . -9.160   -3.406  -17.287 1.00 34.92 3   A 1 
ATOM 23   O OG  . SER A 0 3   . -8.803   -4.251  -14.035 1.00 34.92 3   A 1 
ATOM 24   N N   . PHE A 0 4   . -9.282   -1.168  -17.135 1.00 38.97 4   A 1 
ATOM 25   C CA  . PHE A 0 4   . -8.601   -0.871  -18.395 1.00 38.97 4   A 1 
ATOM 26   C C   . PHE A 0 4   . -7.255   -0.215  -18.077 1.00 38.97 4   A 1 
ATOM 27   C CB  . PHE A 0 4   . -9.477   0.039   -19.274 1.00 38.97 4   A 1 
ATOM 28   O O   . PHE A 0 4   . -7.215   0.956   -17.712 1.00 38.97 4   A 1 
ATOM 29   C CG  . PHE A 0 4   . -10.659  -0.643  -19.939 1.00 38.97 4   A 1 
ATOM 30   C CD1 . PHE A 0 4   . -10.518  -1.189  -21.229 1.00 38.97 4   A 1 
ATOM 31   C CD2 . PHE A 0 4   . -11.910  -0.698  -19.295 1.00 38.97 4   A 1 
ATOM 32   C CE1 . PHE A 0 4   . -11.621  -1.773  -21.877 1.00 38.97 4   A 1 
ATOM 33   C CE2 . PHE A 0 4   . -13.015  -1.280  -19.942 1.00 38.97 4   A 1 
ATOM 34   C CZ  . PHE A 0 4   . -12.872  -1.813  -21.236 1.00 38.97 4   A 1 
ATOM 35   N N   . ALA A 0 5   . -6.162   -0.968  -18.205 1.00 37.49 5   A 1 
ATOM 36   C CA  . ALA A 0 5   . -4.816   -0.402  -18.182 1.00 37.49 5   A 1 
ATOM 37   C C   . ALA A 0 5   . -4.492   0.160   -19.575 1.00 37.49 5   A 1 
ATOM 38   C CB  . ALA A 0 5   . -3.824   -1.482  -17.734 1.00 37.49 5   A 1 
ATOM 39   O O   . ALA A 0 5   . -4.537   -0.575  -20.562 1.00 37.49 5   A 1 
ATOM 40   N N   . PHE A 0 6   . -4.195   1.458   -19.666 1.00 33.71 6   A 1 
ATOM 41   C CA  . PHE A 0 6   . -3.912   2.133   -20.935 1.00 33.71 6   A 1 
ATOM 42   C C   . PHE A 0 6   . -2.396   2.254   -21.148 1.00 33.71 6   A 1 
ATOM 43   C CB  . PHE A 0 6   . -4.681   3.464   -20.995 1.00 33.71 6   A 1 
ATOM 44   O O   . PHE A 0 6   . -1.801   3.301   -20.910 1.00 33.71 6   A 1 
ATOM 45   C CG  . PHE A 0 6   . -4.912   3.960   -22.412 1.00 33.71 6   A 1 
ATOM 46   C CD1 . PHE A 0 6   . -3.923   4.707   -23.079 1.00 33.71 6   A 1 
ATOM 47   C CD2 . PHE A 0 6   . -6.119   3.656   -23.072 1.00 33.71 6   A 1 
ATOM 48   C CE1 . PHE A 0 6   . -4.140   5.146   -24.398 1.00 33.71 6   A 1 
ATOM 49   C CE2 . PHE A 0 6   . -6.338   4.099   -24.390 1.00 33.71 6   A 1 
ATOM 50   C CZ  . PHE A 0 6   . -5.347   4.843   -25.053 1.00 33.71 6   A 1 
ATOM 51   N N   . ALA A 0 7   . -1.758   1.155   -21.556 1.00 36.19 7   A 1 
ATOM 52   C CA  . ALA A 0 7   . -0.323   1.120   -21.832 1.00 36.19 7   A 1 
ATOM 53   C C   . ALA A 0 7   . -0.011   1.736   -23.210 1.00 36.19 7   A 1 
ATOM 54   C CB  . ALA A 0 7   . 0.168    -0.327  -21.695 1.00 36.19 7   A 1 
ATOM 55   O O   . ALA A 0 7   . -0.116   1.070   -24.241 1.00 36.19 7   A 1 
ATOM 56   N N   . ALA A 0 8   . 0.365    3.015   -23.230 1.00 35.36 8   A 1 
ATOM 57   C CA  . ALA A 0 8   . 0.770    3.732   -24.439 1.00 35.36 8   A 1 
ATOM 58   C C   . ALA A 0 8   . 2.273    3.535   -24.729 1.00 35.36 8   A 1 
ATOM 59   C CB  . ALA A 0 8   . 0.356    5.203   -24.293 1.00 35.36 8   A 1 
ATOM 60   O O   . ALA A 0 8   . 3.086    4.418   -24.476 1.00 35.36 8   A 1 
ATOM 61   N N   . ALA A 0 9   . 2.647    2.366   -25.254 1.00 35.56 9   A 1 
ATOM 62   C CA  . ALA A 0 9   . 4.025    2.087   -25.663 1.00 35.56 9   A 1 
ATOM 63   C C   . ALA A 0 9   . 4.339    2.718   -27.036 1.00 35.56 9   A 1 
ATOM 64   C CB  . ALA A 0 9   . 4.248    0.568   -25.643 1.00 35.56 9   A 1 
ATOM 65   O O   . ALA A 0 9   . 3.965    2.174   -28.078 1.00 35.56 9   A 1 
ATOM 66   N N   . LEU A 0 10  . 5.036    3.858   -27.043 1.00 34.19 10  A 1 
ATOM 67   C CA  . LEU A 0 10  . 5.577    4.472   -28.260 1.00 34.19 10  A 1 
ATOM 68   C C   . LEU A 0 10  . 6.900    3.790   -28.645 1.00 34.19 10  A 1 
ATOM 69   C CB  . LEU A 0 10  . 5.722    5.995   -28.055 1.00 34.19 10  A 1 
ATOM 70   O O   . LEU A 0 10  . 7.975    4.280   -28.323 1.00 34.19 10  A 1 
ATOM 71   C CG  . LEU A 0 10  . 6.201    6.756   -29.312 1.00 34.19 10  A 1 
ATOM 72   C CD1 . LEU A 0 10  . 5.149    6.738   -30.428 1.00 34.19 10  A 1 
ATOM 73   C CD2 . LEU A 0 10  . 6.490    8.214   -28.962 1.00 34.19 10  A 1 
ATOM 74   N N   . VAL A 0 11  . 6.820    2.645   -29.325 1.00 37.26 11  A 1 
ATOM 75   C CA  . VAL A 0 11  . 8.013    1.947   -29.833 1.00 37.26 11  A 1 
ATOM 76   C C   . VAL A 0 11  . 8.382    2.507   -31.211 1.00 37.26 11  A 1 
ATOM 77   C CB  . VAL A 0 11  . 7.837    0.414   -29.850 1.00 37.26 11  A 1 
ATOM 78   O O   . VAL A 0 11  . 7.819    2.101   -32.231 1.00 37.26 11  A 1 
ATOM 79   C CG1 . VAL A 0 11  . 9.195    -0.266  -30.060 1.00 37.26 11  A 1 
ATOM 80   C CG2 . VAL A 0 11  . 7.257    -0.127  -28.535 1.00 37.26 11  A 1 
ATOM 81   N N   . ALA A 0 12  . 9.306    3.467   -31.244 1.00 38.97 12  A 1 
ATOM 82   C CA  . ALA A 0 12  . 9.857    4.022   -32.478 1.00 38.97 12  A 1 
ATOM 83   C C   . ALA A 0 12  . 10.955   3.094   -33.033 1.00 38.97 12  A 1 
ATOM 84   C CB  . ALA A 0 12  . 10.358   5.444   -32.189 1.00 38.97 12  A 1 
ATOM 85   O O   . ALA A 0 12  . 12.087   3.115   -32.575 1.00 38.97 12  A 1 
ATOM 86   N N   . VAL A 0 13  . 10.623   2.247   -34.014 1.00 32.71 13  A 1 
ATOM 87   C CA  . VAL A 0 13  . 11.585   1.304   -34.619 1.00 32.71 13  A 1 
ATOM 88   C C   . VAL A 0 13  . 12.132   1.860   -35.936 1.00 32.71 13  A 1 
ATOM 89   C CB  . VAL A 0 13  . 10.959   -0.093  -34.834 1.00 32.71 13  A 1 
ATOM 90   O O   . VAL A 0 13  . 11.478   1.710   -36.972 1.00 32.71 13  A 1 
ATOM 91   C CG1 . VAL A 0 13  . 11.997   -1.100  -35.351 1.00 32.71 13  A 1 
ATOM 92   C CG2 . VAL A 0 13  . 10.365   -0.668  -33.544 1.00 32.71 13  A 1 
ATOM 93   N N   . VAL A 0 14  . 13.333   2.459   -35.929 1.00 30.21 14  A 1 
ATOM 94   C CA  . VAL A 0 14  . 14.044   2.851   -37.167 1.00 30.21 14  A 1 
ATOM 95   C C   . VAL A 0 14  . 15.564   2.597   -37.108 1.00 30.21 14  A 1 
ATOM 96   C CB  . VAL A 0 14  . 13.736   4.299   -37.635 1.00 30.21 14  A 1 
ATOM 97   O O   . VAL A 0 14  . 16.353   3.523   -37.170 1.00 30.21 14  A 1 
ATOM 98   C CG1 . VAL A 0 14  . 14.156   4.482   -39.109 1.00 30.21 14  A 1 
ATOM 99   C CG2 . VAL A 0 14  . 12.246   4.676   -37.598 1.00 30.21 14  A 1 
ATOM 100  N N   . ASN A 0 15  . 15.959   1.321   -37.124 1.00 32.53 15  A 1 
ATOM 101  C CA  . ASN A 0 15  . 17.216   0.822   -37.720 1.00 32.53 15  A 1 
ATOM 102  C C   . ASN A 0 15  . 18.500   1.671   -37.506 1.00 32.53 15  A 1 
ATOM 103  C CB  . ASN A 0 15  . 17.009   0.516   -39.228 1.00 32.53 15  A 1 
ATOM 104  O O   . ASN A 0 15  . 19.109   2.103   -38.489 1.00 32.53 15  A 1 
ATOM 105  C CG  . ASN A 0 15  . 15.697   -0.135  -39.609 1.00 32.53 15  A 1 
ATOM 106  N ND2 . ASN A 0 15  . 14.689   0.661   -39.887 1.00 32.53 15  A 1 
ATOM 107  O OD1 . ASN A 0 15  . 15.539   -1.340  -39.698 1.00 32.53 15  A 1 
ATOM 108  N N   . ALA A 0 16  . 18.968   1.807   -36.262 1.00 34.64 16  A 1 
ATOM 109  C CA  . ALA A 0 16  . 20.414   1.836   -36.025 1.00 34.64 16  A 1 
ATOM 110  C C   . ALA A 0 16  . 21.030   0.474   -36.433 1.00 34.64 16  A 1 
ATOM 111  C CB  . ALA A 0 16  . 20.684   2.205   -34.562 1.00 34.64 16  A 1 
ATOM 112  O O   . ALA A 0 16  . 20.304   -0.506  -36.649 1.00 34.64 16  A 1 
ATOM 113  N N   . VAL A 0 17  . 22.350   0.405   -36.616 1.00 36.27 17  A 1 
ATOM 114  C CA  . VAL A 0 17  . 23.024   -0.804  -37.121 1.00 36.27 17  A 1 
ATOM 115  C C   . VAL A 0 17  . 23.548   -1.646  -35.961 1.00 36.27 17  A 1 
ATOM 116  C CB  . VAL A 0 17  . 24.148   -0.445  -38.118 1.00 36.27 17  A 1 
ATOM 117  O O   . VAL A 0 17  . 24.514   -1.255  -35.320 1.00 36.27 17  A 1 
ATOM 118  C CG1 . VAL A 0 17  . 24.916   -1.683  -38.610 1.00 36.27 17  A 1 
ATOM 119  C CG2 . VAL A 0 17  . 23.566   0.242   -39.365 1.00 36.27 17  A 1 
ATOM 120  N N   . ASP A 0 18  . 22.970   -2.835  -35.757 1.00 31.86 18  A 1 
ATOM 121  C CA  . ASP A 0 18  . 23.548   -3.872  -34.889 1.00 31.86 18  A 1 
ATOM 122  C C   . ASP A 0 18  . 24.969   -4.235  -35.373 1.00 31.86 18  A 1 
ATOM 123  C CB  . ASP A 0 18  . 22.682   -5.152  -34.901 1.00 31.86 18  A 1 
ATOM 124  O O   . ASP A 0 18  . 25.140   -4.998  -36.332 1.00 31.86 18  A 1 
ATOM 125  C CG  . ASP A 0 18  . 21.371   -5.089  -34.112 1.00 31.86 18  A 1 
ATOM 126  O OD1 . ASP A 0 18  . 21.411   -4.703  -32.927 1.00 31.86 18  A 1 
ATOM 127  O OD2 . ASP A 0 18  . 20.341   -5.521  -34.688 1.00 31.86 18  A 1 
ATOM 128  N N   . ILE A 0 19  . 25.997   -3.703  -34.708 1.00 36.07 19  A 1 
ATOM 129  C CA  . ILE A 0 19  . 27.382   -4.168  -34.836 1.00 36.07 19  A 1 
ATOM 130  C C   . ILE A 0 19  . 27.578   -5.321  -33.837 1.00 36.07 19  A 1 
ATOM 131  C CB  . ILE A 0 19  . 28.385   -2.995  -34.702 1.00 36.07 19  A 1 
ATOM 132  O O   . ILE A 0 19  . 27.237   -5.222  -32.662 1.00 36.07 19  A 1 
ATOM 133  C CG1 . ILE A 0 19  . 28.167   -1.992  -35.866 1.00 36.07 19  A 1 
ATOM 134  C CG2 . ILE A 0 19  . 29.834   -3.521  -34.701 1.00 36.07 19  A 1 
ATOM 135  C CD1 . ILE A 0 19  . 29.097   -0.771  -35.868 1.00 36.07 19  A 1 
ATOM 136  N N   . GLU A 0 20  . 28.067   -6.467  -34.320 1.00 29.65 20  A 1 
ATOM 137  C CA  . GLU A 0 20  . 28.015   -7.750  -33.600 1.00 29.65 20  A 1 
ATOM 138  C C   . GLU A 0 20  . 28.974   -7.819  -32.383 1.00 29.65 20  A 1 
ATOM 139  C CB  . GLU A 0 20  . 28.314   -8.911  -34.585 1.00 29.65 20  A 1 
ATOM 140  O O   . GLU A 0 20  . 30.102   -8.296  -32.523 1.00 29.65 20  A 1 
ATOM 141  C CG  . GLU A 0 20  . 27.341   -9.067  -35.771 1.00 29.65 20  A 1 
ATOM 142  C CD  . GLU A 0 20  . 27.695   -10.265 -36.687 1.00 29.65 20  A 1 
ATOM 143  O OE1 . GLU A 0 20  . 26.771   -11.028 -37.064 1.00 29.65 20  A 1 
ATOM 144  O OE2 . GLU A 0 20  . 28.883   -10.426 -37.056 1.00 29.65 20  A 1 
ATOM 145  N N   . SER A 0 21  . 28.537   -7.415  -31.178 1.00 28.94 21  A 1 
ATOM 146  C CA  . SER A 0 21  . 29.390   -7.438  -29.963 1.00 28.94 21  A 1 
ATOM 147  C C   . SER A 0 21  . 28.830   -8.141  -28.707 1.00 28.94 21  A 1 
ATOM 148  C CB  . SER A 0 21  . 29.830   -6.011  -29.622 1.00 28.94 21  A 1 
ATOM 149  O O   . SER A 0 21  . 29.607   -8.446  -27.803 1.00 28.94 21  A 1 
ATOM 150  O OG  . SER A 0 21  . 28.689   -5.245  -29.303 1.00 28.94 21  A 1 
ATOM 151  N N   . PHE A 0 22  . 27.540   -8.501  -28.627 1.00 33.29 22  A 1 
ATOM 152  C CA  . PHE A 0 22  . 26.978   -9.100  -27.398 1.00 33.29 22  A 1 
ATOM 153  C C   . PHE A 0 22  . 27.028   -10.635 -27.321 1.00 33.29 22  A 1 
ATOM 154  C CB  . PHE A 0 22  . 25.604   -8.507  -27.059 1.00 33.29 22  A 1 
ATOM 155  O O   . PHE A 0 22  . 26.076   -11.349 -27.647 1.00 33.29 22  A 1 
ATOM 156  C CG  . PHE A 0 22  . 25.766   -7.256  -26.222 1.00 33.29 22  A 1 
ATOM 157  C CD1 . PHE A 0 22  . 26.027   -7.370  -24.840 1.00 33.29 22  A 1 
ATOM 158  C CD2 . PHE A 0 22  . 25.781   -5.990  -26.835 1.00 33.29 22  A 1 
ATOM 159  C CE1 . PHE A 0 22  . 26.306   -6.221  -24.078 1.00 33.29 22  A 1 
ATOM 160  C CE2 . PHE A 0 22  . 26.052   -4.844  -26.069 1.00 33.29 22  A 1 
ATOM 161  C CZ  . PHE A 0 22  . 26.319   -4.958  -24.694 1.00 33.29 22  A 1 
ATOM 162  N N   . SER A 0 23  . 28.122   -11.154 -26.758 1.00 29.61 23  A 1 
ATOM 163  C CA  . SER A 0 23  . 28.169   -12.507 -26.194 1.00 29.61 23  A 1 
ATOM 164  C C   . SER A 0 23  . 27.706   -12.517 -24.730 1.00 29.61 23  A 1 
ATOM 165  C CB  . SER A 0 23  . 29.576   -13.106 -26.336 1.00 29.61 23  A 1 
ATOM 166  O O   . SER A 0 23  . 28.496   -12.220 -23.834 1.00 29.61 23  A 1 
ATOM 167  O OG  . SER A 0 23  . 30.550   -12.354 -25.640 1.00 29.61 23  A 1 
ATOM 168  N N   . TYR A 0 24  . 26.457   -12.917 -24.465 1.00 29.02 24  A 1 
ATOM 169  C CA  . TYR A 0 24  . 25.995   -13.202 -23.099 1.00 29.02 24  A 1 
ATOM 170  C C   . TYR A 0 24  . 25.161   -14.495 -23.029 1.00 29.02 24  A 1 
ATOM 171  C CB  . TYR A 0 24  . 25.278   -11.979 -22.499 1.00 29.02 24  A 1 
ATOM 172  O O   . TYR A 0 24  . 24.030   -14.564 -23.510 1.00 29.02 24  A 1 
ATOM 173  C CG  . TYR A 0 24  . 25.596   -11.790 -21.027 1.00 29.02 24  A 1 
ATOM 174  C CD1 . TYR A 0 24  . 24.807   -12.405 -20.035 1.00 29.02 24  A 1 
ATOM 175  C CD2 . TYR A 0 24  . 26.721   -11.026 -20.656 1.00 29.02 24  A 1 
ATOM 176  C CE1 . TYR A 0 24  . 25.140   -12.248 -18.673 1.00 29.02 24  A 1 
ATOM 177  C CE2 . TYR A 0 24  . 27.051   -10.859 -19.297 1.00 29.02 24  A 1 
ATOM 178  O OH  . TYR A 0 24  . 26.573   -11.315 -16.990 1.00 29.02 24  A 1 
ATOM 179  C CZ  . TYR A 0 24  . 26.259   -11.471 -18.303 1.00 29.02 24  A 1 
ATOM 180  N N   . ASP A 0 25  . 25.729   -15.546 -22.428 1.00 31.62 25  A 1 
ATOM 181  C CA  . ASP A 0 25  . 25.075   -16.850 -22.233 1.00 31.62 25  A 1 
ATOM 182  C C   . ASP A 0 25  . 23.937   -16.744 -21.190 1.00 31.62 25  A 1 
ATOM 183  C CB  . ASP A 0 25  . 26.124   -17.910 -21.821 1.00 31.62 25  A 1 
ATOM 184  O O   . ASP A 0 25  . 24.177   -16.767 -19.982 1.00 31.62 25  A 1 
ATOM 185  C CG  . ASP A 0 25  . 26.660   -18.750 -22.988 1.00 31.62 25  A 1 
ATOM 186  O OD1 . ASP A 0 25  . 25.817   -19.289 -23.741 1.00 31.62 25  A 1 
ATOM 187  O OD2 . ASP A 0 25  . 27.896   -18.937 -23.061 1.00 31.62 25  A 1 
ATOM 188  N N   . GLY A 0 26  . 22.682   -16.627 -21.652 1.00 31.04 26  A 1 
ATOM 189  C CA  . GLY A 0 26  . 21.555   -16.160 -20.822 1.00 31.04 26  A 1 
ATOM 190  C C   . GLY A 0 26  . 20.195   -16.855 -21.013 1.00 31.04 26  A 1 
ATOM 191  O O   . GLY A 0 26  . 19.197   -16.180 -21.220 1.00 31.04 26  A 1 
ATOM 192  N N   . TYR A 0 27  . 20.140   -18.193 -20.942 1.00 30.07 27  A 1 
ATOM 193  C CA  . TYR A 0 27  . 18.948   -19.028 -20.635 1.00 30.07 27  A 1 
ATOM 194  C C   . TYR A 0 27  . 17.525   -18.465 -20.927 1.00 30.07 27  A 1 
ATOM 195  C CB  . TYR A 0 27  . 19.012   -19.415 -19.144 1.00 30.07 27  A 1 
ATOM 196  O O   . TYR A 0 27  . 16.915   -17.834 -20.067 1.00 30.07 27  A 1 
ATOM 197  C CG  . TYR A 0 27  . 20.159   -20.325 -18.758 1.00 30.07 27  A 1 
ATOM 198  C CD1 . TYR A 0 27  . 19.964   -21.719 -18.721 1.00 30.07 27  A 1 
ATOM 199  C CD2 . TYR A 0 27  . 21.411   -19.777 -18.419 1.00 30.07 27  A 1 
ATOM 200  C CE1 . TYR A 0 27  . 21.023   -22.568 -18.347 1.00 30.07 27  A 1 
ATOM 201  C CE2 . TYR A 0 27  . 22.476   -20.623 -18.058 1.00 30.07 27  A 1 
ATOM 202  O OH  . TYR A 0 27  . 23.305   -22.841 -17.671 1.00 30.07 27  A 1 
ATOM 203  C CZ  . TYR A 0 27  . 22.281   -22.020 -18.020 1.00 30.07 27  A 1 
ATOM 204  N N   . GLY A 0 28  . 16.896   -18.842 -22.055 1.00 31.22 28  A 1 
ATOM 205  C CA  . GLY A 0 28  . 15.521   -18.389 -22.367 1.00 31.22 28  A 1 
ATOM 206  C C   . GLY A 0 28  . 14.754   -19.180 -23.439 1.00 31.22 28  A 1 
ATOM 207  O O   . GLY A 0 28  . 14.254   -18.604 -24.400 1.00 31.22 28  A 1 
ATOM 208  N N   . GLY A 0 29  . 14.667   -20.510 -23.325 1.00 31.94 29  A 1 
ATOM 209  C CA  . GLY A 0 29  . 14.109   -21.376 -24.378 1.00 31.94 29  A 1 
ATOM 210  C C   . GLY A 0 29  . 12.586   -21.301 -24.594 1.00 31.94 29  A 1 
ATOM 211  O O   . GLY A 0 29  . 11.865   -22.189 -24.140 1.00 31.94 29  A 1 
ATOM 212  N N   . PHE A 0 30  . 12.099   -20.325 -25.368 1.00 33.11 30  A 1 
ATOM 213  C CA  . PHE A 0 30  . 10.704   -20.259 -25.837 1.00 33.11 30  A 1 
ATOM 214  C C   . PHE A 0 30  . 10.550   -20.738 -27.291 1.00 33.11 30  A 1 
ATOM 215  C CB  . PHE A 0 30  . 10.129   -18.854 -25.618 1.00 33.11 30  A 1 
ATOM 216  O O   . PHE A 0 30  . 10.812   -20.015 -28.249 1.00 33.11 30  A 1 
ATOM 217  C CG  . PHE A 0 30  . 9.771    -18.595 -24.168 1.00 33.11 30  A 1 
ATOM 218  C CD1 . PHE A 0 30  . 8.547    -19.067 -23.654 1.00 33.11 30  A 1 
ATOM 219  C CD2 . PHE A 0 30  . 10.672   -17.922 -23.322 1.00 33.11 30  A 1 
ATOM 220  C CE1 . PHE A 0 30  . 8.225    -18.868 -22.300 1.00 33.11 30  A 1 
ATOM 221  C CE2 . PHE A 0 30  . 10.347   -17.720 -21.969 1.00 33.11 30  A 1 
ATOM 222  C CZ  . PHE A 0 30  . 9.126    -18.193 -21.458 1.00 33.11 30  A 1 
ATOM 223  N N   . GLY A 0 31  . 10.076   -21.974 -27.468 1.00 30.72 31  A 1 
ATOM 224  C CA  . GLY A 0 31  . 9.766    -22.533 -28.788 1.00 30.72 31  A 1 
ATOM 225  C C   . GLY A 0 31  . 8.483    -21.943 -29.386 1.00 30.72 31  A 1 
ATOM 226  O O   . GLY A 0 31  . 7.392    -22.426 -29.090 1.00 30.72 31  A 1 
ATOM 227  N N   . GLY A 0 32  . 8.608    -20.930 -30.251 1.00 31.96 32  A 1 
ATOM 228  C CA  . GLY A 0 32  . 7.474    -20.195 -30.826 1.00 31.96 32  A 1 
ATOM 229  C C   . GLY A 0 32  . 7.574    -19.958 -32.335 1.00 31.96 32  A 1 
ATOM 230  O O   . GLY A 0 32  . 8.021    -18.901 -32.753 1.00 31.96 32  A 1 
ATOM 231  N N   . HIS A 0 33  . 7.136    -20.942 -33.133 1.00 33.50 33  A 1 
ATOM 232  C CA  . HIS A 0 33  . 6.717    -20.836 -34.546 1.00 33.50 33  A 1 
ATOM 233  C C   . HIS A 0 33  . 7.328    -19.690 -35.380 1.00 33.50 33  A 1 
ATOM 234  C CB  . HIS A 0 33  . 5.182    -20.805 -34.597 1.00 33.50 33  A 1 
ATOM 235  O O   . HIS A 0 33  . 6.771    -18.600 -35.476 1.00 33.50 33  A 1 
ATOM 236  C CG  . HIS A 0 33  . 4.584    -22.133 -34.215 1.00 33.50 33  A 1 
ATOM 237  C CD2 . HIS A 0 33  . 4.248    -23.141 -35.078 1.00 33.50 33  A 1 
ATOM 238  N ND1 . HIS A 0 33  . 4.368    -22.602 -32.938 1.00 33.50 33  A 1 
ATOM 239  C CE1 . HIS A 0 33  . 3.918    -23.864 -33.034 1.00 33.50 33  A 1 
ATOM 240  N NE2 . HIS A 0 33  . 3.830    -24.238 -34.320 1.00 33.50 33  A 1 
ATOM 241  N N   . GLY A 0 34  . 8.444    -19.979 -36.058 1.00 29.94 34  A 1 
ATOM 242  C CA  . GLY A 0 34  . 9.167    -18.996 -36.864 1.00 29.94 34  A 1 
ATOM 243  C C   . GLY A 0 34  . 8.325    -18.364 -37.976 1.00 29.94 34  A 1 
ATOM 244  O O   . GLY A 0 34  . 7.990    -19.013 -38.970 1.00 29.94 34  A 1 
ATOM 245  N N   . HIS A 0 35  . 8.063    -17.064 -37.848 1.00 35.75 35  A 1 
ATOM 246  C CA  . HIS A 0 35  . 7.628    -16.235 -38.963 1.00 35.75 35  A 1 
ATOM 247  C C   . HIS A 0 35  . 8.802    -16.050 -39.927 1.00 35.75 35  A 1 
ATOM 248  C CB  . HIS A 0 35  . 7.073    -14.901 -38.447 1.00 35.75 35  A 1 
ATOM 249  O O   . HIS A 0 35  . 9.818    -15.449 -39.585 1.00 35.75 35  A 1 
ATOM 250  C CG  . HIS A 0 35  . 5.675    -15.053 -37.906 1.00 35.75 35  A 1 
ATOM 251  C CD2 . HIS A 0 35  . 5.313    -15.436 -36.641 1.00 35.75 35  A 1 
ATOM 252  N ND1 . HIS A 0 35  . 4.515    -14.906 -38.633 1.00 35.75 35  A 1 
ATOM 253  C CE1 . HIS A 0 35  . 3.480    -15.186 -37.823 1.00 35.75 35  A 1 
ATOM 254  N NE2 . HIS A 0 35  . 3.916    -15.517 -36.602 1.00 35.75 35  A 1 
ATOM 255  N N   . ALA A 0 36  . 8.670    -16.581 -41.143 1.00 30.65 36  A 1 
ATOM 256  C CA  . ALA A 0 36  . 9.698    -16.490 -42.173 1.00 30.65 36  A 1 
ATOM 257  C C   . ALA A 0 36  . 9.794    -15.057 -42.729 1.00 30.65 36  A 1 
ATOM 258  C CB  . ALA A 0 36  . 9.413    -17.547 -43.249 1.00 30.65 36  A 1 
ATOM 259  O O   . ALA A 0 36  . 9.237    -14.748 -43.787 1.00 30.65 36  A 1 
ATOM 260  N N   . HIS A 0 37  . 10.511   -14.183 -42.016 1.00 30.62 37  A 1 
ATOM 261  C CA  . HIS A 0 37  . 10.884   -12.862 -42.511 1.00 30.62 37  A 1 
ATOM 262  C C   . HIS A 0 37  . 11.676   -13.028 -43.807 1.00 30.62 37  A 1 
ATOM 263  C CB  . HIS A 0 37  . 11.655   -12.063 -41.447 1.00 30.62 37  A 1 
ATOM 264  O O   . HIS A 0 37  . 12.850   -13.395 -43.817 1.00 30.62 37  A 1 
ATOM 265  C CG  . HIS A 0 37  . 10.721   -11.309 -40.534 1.00 30.62 37  A 1 
ATOM 266  C CD2 . HIS A 0 37  . 9.856    -11.854 -39.623 1.00 30.62 37  A 1 
ATOM 267  N ND1 . HIS A 0 37  . 10.512   -9.946  -40.525 1.00 30.62 37  A 1 
ATOM 268  C CE1 . HIS A 0 37  . 9.545    -9.681  -39.630 1.00 30.62 37  A 1 
ATOM 269  N NE2 . HIS A 0 37  . 9.096    -10.818 -39.077 1.00 30.62 37  A 1 
ATOM 270  N N   . THR A 0 38  . 11.003   -12.768 -44.928 1.00 31.65 38  A 1 
ATOM 271  C CA  . THR A 0 38  . 11.626   -12.734 -46.250 1.00 31.65 38  A 1 
ATOM 272  C C   . THR A 0 38  . 12.387   -11.421 -46.352 1.00 31.65 38  A 1 
ATOM 273  C CB  . THR A 0 38  . 10.586   -12.924 -47.362 1.00 31.65 38  A 1 
ATOM 274  O O   . THR A 0 38  . 11.902   -10.444 -46.921 1.00 31.65 38  A 1 
ATOM 275  C CG2 . THR A 0 38  . 11.208   -12.973 -48.760 1.00 31.65 38  A 1 
ATOM 276  O OG1 . THR A 0 38  . 9.945    -14.167 -47.172 1.00 31.65 38  A 1 
ATOM 277  N N   . VAL A 0 39  . 13.565   -11.383 -45.724 1.00 31.84 39  A 1 
ATOM 278  C CA  . VAL A 0 39  . 14.471   -10.239 -45.795 1.00 31.84 39  A 1 
ATOM 279  C C   . VAL A 0 39  . 14.802   -10.027 -47.267 1.00 31.84 39  A 1 
ATOM 280  C CB  . VAL A 0 39  . 15.759   -10.437 -44.964 1.00 31.84 39  A 1 
ATOM 281  O O   . VAL A 0 39  . 15.390   -10.899 -47.913 1.00 31.84 39  A 1 
ATOM 282  C CG1 . VAL A 0 39  . 16.448   -9.081  -44.767 1.00 31.84 39  A 1 
ATOM 283  C CG2 . VAL A 0 39  . 15.500   -11.041 -43.578 1.00 31.84 39  A 1 
ATOM 284  N N   . ASN A 0 40  . 14.387   -8.887  -47.821 1.00 31.23 40  A 1 
ATOM 285  C CA  . ASN A 0 40  . 14.706   -8.528  -49.196 1.00 31.23 40  A 1 
ATOM 286  C C   . ASN A 0 40  . 16.214   -8.302  -49.284 1.00 31.23 40  A 1 
ATOM 287  C CB  . ASN A 0 40  . 13.896   -7.294  -49.631 1.00 31.23 40  A 1 
ATOM 288  O O   . ASN A 0 40  . 16.701   -7.211  -49.004 1.00 31.23 40  A 1 
ATOM 289  C CG  . ASN A 0 40  . 12.479   -7.657  -50.023 1.00 31.23 40  A 1 
ATOM 290  N ND2 . ASN A 0 40  . 11.487   -7.061  -49.406 1.00 31.23 40  A 1 
ATOM 291  O OD1 . ASN A 0 40  . 12.250   -8.473  -50.899 1.00 31.23 40  A 1 
ATOM 292  N N   . LYS A 0 41  . 16.960   -9.355  -49.635 1.00 27.37 41  A 1 
ATOM 293  C CA  . LYS A 0 41  . 18.417   -9.313  -49.740 1.00 27.37 41  A 1 
ATOM 294  C C   . LYS A 0 41  . 18.807   -8.372  -50.875 1.00 27.37 41  A 1 
ATOM 295  C CB  . LYS A 0 41  . 18.979   -10.739 -49.886 1.00 27.37 41  A 1 
ATOM 296  O O   . LYS A 0 41  . 18.907   -8.803  -52.029 1.00 27.37 41  A 1 
ATOM 297  C CG  . LYS A 0 41  . 20.517   -10.729 -49.868 1.00 27.37 41  A 1 
ATOM 298  C CD  . LYS A 0 41  . 21.098   -12.138 -49.694 1.00 27.37 41  A 1 
ATOM 299  C CE  . LYS A 0 41  . 22.622   -12.035 -49.539 1.00 27.37 41  A 1 
ATOM 300  N NZ  . LYS A 0 41  . 23.212   -13.274 -48.972 1.00 27.37 41  A 1 
ATOM 301  N N   . THR A 0 42  . 19.024   -7.102  -50.527 1.00 29.15 42  A 1 
ATOM 302  C CA  . THR A 0 42  . 19.501   -6.026  -51.400 1.00 29.15 42  A 1 
ATOM 303  C C   . THR A 0 42  . 20.805   -6.467  -52.036 1.00 29.15 42  A 1 
ATOM 304  C CB  . THR A 0 42  . 19.669   -4.710  -50.624 1.00 29.15 42  A 1 
ATOM 305  O O   . THR A 0 42  . 21.897   -6.319  -51.494 1.00 29.15 42  A 1 
ATOM 306  C CG2 . THR A 0 42  . 20.077   -3.543  -51.525 1.00 29.15 42  A 1 
ATOM 307  O OG1 . THR A 0 42  . 18.415   -4.375  -50.087 1.00 29.15 42  A 1 
ATOM 308  N N   . THR A 0 43  . 20.677   -7.109  -53.192 1.00 27.90 43  A 1 
ATOM 309  C CA  . THR A 0 43  . 21.802   -7.712  -53.888 1.00 27.90 43  A 1 
ATOM 310  C C   . THR A 0 43  . 22.475   -6.589  -54.649 1.00 27.90 43  A 1 
ATOM 311  C CB  . THR A 0 43  . 21.350   -8.879  -54.774 1.00 27.90 43  A 1 
ATOM 312  O O   . THR A 0 43  . 22.163   -6.358  -55.820 1.00 27.90 43  A 1 
ATOM 313  C CG2 . THR A 0 43  . 22.525   -9.566  -55.475 1.00 27.90 43  A 1 
ATOM 314  O OG1 . THR A 0 43  . 20.739   -9.870  -53.976 1.00 27.90 43  A 1 
ATOM 315  N N   . VAL A 0 44  . 23.362   -5.871  -53.953 1.00 28.58 44  A 1 
ATOM 316  C CA  . VAL A 0 44  . 24.221   -4.827  -54.517 1.00 28.58 44  A 1 
ATOM 317  C C   . VAL A 0 44  . 25.132   -5.479  -55.550 1.00 28.58 44  A 1 
ATOM 318  C CB  . VAL A 0 44  . 25.016   -4.058  -53.437 1.00 28.58 44  A 1 
ATOM 319  O O   . VAL A 0 44  . 26.266   -5.884  -55.291 1.00 28.58 44  A 1 
ATOM 320  C CG1 . VAL A 0 44  . 25.826   -2.915  -54.066 1.00 28.58 44  A 1 
ATOM 321  C CG2 . VAL A 0 44  . 24.078   -3.437  -52.394 1.00 28.58 44  A 1 
ATOM 322  N N   . LYS A 0 45  . 24.602   -5.615  -56.766 1.00 26.56 45  A 1 
ATOM 323  C CA  . LYS A 0 45  . 25.405   -5.867  -57.948 1.00 26.56 45  A 1 
ATOM 324  C C   . LYS A 0 45  . 26.305   -4.655  -58.093 1.00 26.56 45  A 1 
ATOM 325  C CB  . LYS A 0 45  . 24.524   -6.051  -59.194 1.00 26.56 45  A 1 
ATOM 326  O O   . LYS A 0 45  . 25.848   -3.610  -58.542 1.00 26.56 45  A 1 
ATOM 327  C CG  . LYS A 0 45  . 23.808   -7.406  -59.209 1.00 26.56 45  A 1 
ATOM 328  C CD  . LYS A 0 45  . 23.019   -7.562  -60.514 1.00 26.56 45  A 1 
ATOM 329  C CE  . LYS A 0 45  . 22.339   -8.933  -60.552 1.00 26.56 45  A 1 
ATOM 330  N NZ  . LYS A 0 45  . 21.516   -9.090  -61.777 1.00 26.56 45  A 1 
ATOM 331  N N   . HIS A 0 46  . 27.577   -4.828  -57.753 1.00 28.09 46  A 1 
ATOM 332  C CA  . HIS A 0 46  . 28.644   -3.943  -58.193 1.00 28.09 46  A 1 
ATOM 333  C C   . HIS A 0 46  . 28.706   -3.978  -59.727 1.00 28.09 46  A 1 
ATOM 334  C CB  . HIS A 0 46  . 29.969   -4.340  -57.520 1.00 28.09 46  A 1 
ATOM 335  O O   . HIS A 0 46  . 29.502   -4.695  -60.338 1.00 28.09 46  A 1 
ATOM 336  C CG  . HIS A 0 46  . 30.185   -3.643  -56.203 1.00 28.09 46  A 1 
ATOM 337  C CD2 . HIS A 0 46  . 30.715   -2.389  -56.052 1.00 28.09 46  A 1 
ATOM 338  N ND1 . HIS A 0 46  . 29.915   -4.123  -54.938 1.00 28.09 46  A 1 
ATOM 339  C CE1 . HIS A 0 46  . 30.285   -3.180  -54.051 1.00 28.09 46  A 1 
ATOM 340  N NE2 . HIS A 0 46  . 30.774   -2.109  -54.691 1.00 28.09 46  A 1 
ATOM 341  N N   . SER A 0 47  . 27.824   -3.210  -60.366 1.00 27.10 47  A 1 
ATOM 342  C CA  . SER A 0 47  . 27.953   -2.809  -61.754 1.00 27.10 47  A 1 
ATOM 343  C C   . SER A 0 47  . 29.207   -1.953  -61.834 1.00 27.10 47  A 1 
ATOM 344  C CB  . SER A 0 47  . 26.707   -2.042  -62.221 1.00 27.10 47  A 1 
ATOM 345  O O   . SER A 0 47  . 29.158   -0.754  -61.561 1.00 27.10 47  A 1 
ATOM 346  O OG  . SER A 0 47  . 26.378   -1.003  -61.323 1.00 27.10 47  A 1 
ATOM 347  N N   . LYS A 0 48  . 30.337   -2.605  -62.147 1.00 29.75 48  A 1 
ATOM 348  C CA  . LYS A 0 48  . 31.619   -1.958  -62.438 1.00 29.75 48  A 1 
ATOM 349  C C   . LYS A 0 48  . 31.326   -0.708  -63.275 1.00 29.75 48  A 1 
ATOM 350  C CB  . LYS A 0 48  . 32.507   -2.953  -63.200 1.00 29.75 48  A 1 
ATOM 351  O O   . LYS A 0 48  . 30.726   -0.877  -64.338 1.00 29.75 48  A 1 
ATOM 352  C CG  . LYS A 0 48  . 33.856   -2.335  -63.589 1.00 29.75 48  A 1 
ATOM 353  C CD  . LYS A 0 48  . 34.746   -3.375  -64.275 1.00 29.75 48  A 1 
ATOM 354  C CE  . LYS A 0 48  . 36.098   -2.734  -64.598 1.00 29.75 48  A 1 
ATOM 355  N NZ  . LYS A 0 48  . 37.063   -3.731  -65.121 1.00 29.75 48  A 1 
ATOM 356  N N   . PRO A 0 49  . 31.659   0.500   -62.784 1.00 29.85 49  A 1 
ATOM 357  C CA  . PRO A 0 49  . 31.052   1.724   -63.282 1.00 29.85 49  A 1 
ATOM 358  C C   . PRO A 0 49  . 31.247   1.831   -64.788 1.00 29.85 49  A 1 
ATOM 359  C CB  . PRO A 0 49  . 31.692   2.879   -62.500 1.00 29.85 49  A 1 
ATOM 360  O O   . PRO A 0 49  . 32.363   1.685   -65.293 1.00 29.85 49  A 1 
ATOM 361  C CG  . PRO A 0 49  . 32.953   2.263   -61.892 1.00 29.85 49  A 1 
ATOM 362  C CD  . PRO A 0 49  . 32.546   0.807   -61.675 1.00 29.85 49  A 1 
ATOM 363  N N   . GLU A 0 50  . 30.146   2.047   -65.504 1.00 29.06 50  A 1 
ATOM 364  C CA  . GLU A 0 50  . 30.175   2.280   -66.940 1.00 29.06 50  A 1 
ATOM 365  C C   . GLU A 0 50  . 30.856   3.632   -67.165 1.00 29.06 50  A 1 
ATOM 366  C CB  . GLU A 0 50  . 28.752   2.192   -67.515 1.00 29.06 50  A 1 
ATOM 367  O O   . GLU A 0 50  . 30.241   4.690   -67.023 1.00 29.06 50  A 1 
ATOM 368  C CG  . GLU A 0 50  . 28.755   2.301   -69.047 1.00 29.06 50  A 1 
ATOM 369  C CD  . GLU A 0 50  . 27.366   2.037   -69.646 1.00 29.06 50  A 1 
ATOM 370  O OE1 . GLU A 0 50  . 27.304   1.268   -70.632 1.00 29.06 50  A 1 
ATOM 371  O OE2 . GLU A 0 50  . 26.385   2.621   -69.129 1.00 29.06 50  A 1 
ATOM 372  N N   . ILE A 0 51  . 32.168   3.588   -67.425 1.00 32.74 51  A 1 
ATOM 373  C CA  . ILE A 0 51  . 33.004   4.775   -67.604 1.00 32.74 51  A 1 
ATOM 374  C C   . ILE A 0 51  . 32.506   5.505   -68.847 1.00 32.74 51  A 1 
ATOM 375  C CB  . ILE A 0 51  . 34.515   4.432   -67.688 1.00 32.74 51  A 1 
ATOM 376  O O   . ILE A 0 51  . 32.904   5.199   -69.974 1.00 32.74 51  A 1 
ATOM 377  C CG1 . ILE A 0 51  . 34.985   3.653   -66.437 1.00 32.74 51  A 1 
ATOM 378  C CG2 . ILE A 0 51  . 35.335   5.730   -67.854 1.00 32.74 51  A 1 
ATOM 379  C CD1 . ILE A 0 51  . 36.471   3.268   -66.437 1.00 32.74 51  A 1 
ATOM 380  N N   . LYS A 0 52  . 31.622   6.483   -68.634 1.00 30.39 52  A 1 
ATOM 381  C CA  . LYS A 0 52  . 31.147   7.391   -69.672 1.00 30.39 52  A 1 
ATOM 382  C C   . LYS A 0 52  . 32.359   8.091   -70.268 1.00 30.39 52  A 1 
ATOM 383  C CB  . LYS A 0 52  . 30.149   8.407   -69.090 1.00 30.39 52  A 1 
ATOM 384  O O   . LYS A 0 52  . 32.936   8.976   -69.645 1.00 30.39 52  A 1 
ATOM 385  C CG  . LYS A 0 52  . 28.792   7.766   -68.768 1.00 30.39 52  A 1 
ATOM 386  C CD  . LYS A 0 52  . 27.807   8.811   -68.228 1.00 30.39 52  A 1 
ATOM 387  C CE  . LYS A 0 52  . 26.450   8.145   -67.971 1.00 30.39 52  A 1 
ATOM 388  N NZ  . LYS A 0 52  . 25.485   9.085   -67.346 1.00 30.39 52  A 1 
ATOM 389  N N   . GLN A 0 53  . 32.717   7.718   -71.495 1.00 30.69 53  A 1 
ATOM 390  C CA  . GLN A 0 53  . 33.746   8.386   -72.293 1.00 30.69 53  A 1 
ATOM 391  C C   . GLN A 0 53  . 33.225   9.739   -72.819 1.00 30.69 53  A 1 
ATOM 392  C CB  . GLN A 0 53  . 34.269   7.437   -73.389 1.00 30.69 53  A 1 
ATOM 393  O O   . GLN A 0 53  . 33.186   9.997   -74.019 1.00 30.69 53  A 1 
ATOM 394  C CG  . GLN A 0 53  . 35.036   6.240   -72.797 1.00 30.69 53  A 1 
ATOM 395  C CD  . GLN A 0 53  . 35.656   5.328   -73.854 1.00 30.69 53  A 1 
ATOM 396  N NE2 . GLN A 0 53  . 36.595   4.487   -73.480 1.00 30.69 53  A 1 
ATOM 397  O OE1 . GLN A 0 53  . 35.323   5.337   -75.026 1.00 30.69 53  A 1 
ATOM 398  N N   . GLY A 0 54  . 32.789   10.604  -71.898 1.00 28.52 54  A 1 
ATOM 399  C CA  . GLY A 0 54  . 32.488   12.006  -72.157 1.00 28.52 54  A 1 
ATOM 400  C C   . GLY A 0 54  . 33.800   12.765  -72.296 1.00 28.52 54  A 1 
ATOM 401  O O   . GLY A 0 54  . 34.483   13.019  -71.309 1.00 28.52 54  A 1 
ATOM 402  N N   . ALA A 0 55  . 34.187   13.072  -73.530 1.00 28.11 55  A 1 
ATOM 403  C CA  . ALA A 0 55  . 35.481   13.673  -73.807 1.00 28.11 55  A 1 
ATOM 404  C C   . ALA A 0 55  . 35.513   15.172  -73.463 1.00 28.11 55  A 1 
ATOM 405  C CB  . ALA A 0 55  . 35.837   13.411  -75.276 1.00 28.11 55  A 1 
ATOM 406  O O   . ALA A 0 55  . 34.843   15.980  -74.104 1.00 28.11 55  A 1 
ATOM 407  N N   . SER A 0 56  . 36.394   15.552  -72.539 1.00 34.46 56  A 1 
ATOM 408  C CA  . SER A 0 56  . 36.903   16.919  -72.407 1.00 34.46 56  A 1 
ATOM 409  C C   . SER A 0 56  . 38.412   16.869  -72.176 1.00 34.46 56  A 1 
ATOM 410  C CB  . SER A 0 56  . 36.181   17.683  -71.290 1.00 34.46 56  A 1 
ATOM 411  O O   . SER A 0 56  . 38.871   16.416  -71.130 1.00 34.46 56  A 1 
ATOM 412  O OG  . SER A 0 56  . 36.272   17.007  -70.053 1.00 34.46 56  A 1 
ATOM 413  N N   . GLN A 0 57  . 39.193   17.309  -73.165 1.00 32.06 57  A 1 
ATOM 414  C CA  . GLN A 0 57  . 40.653   17.376  -73.067 1.00 32.06 57  A 1 
ATOM 415  C C   . GLN A 0 57  . 41.061   18.529  -72.138 1.00 32.06 57  A 1 
ATOM 416  C CB  . GLN A 0 57  . 41.270   17.528  -74.470 1.00 32.06 57  A 1 
ATOM 417  O O   . GLN A 0 57  . 41.301   19.646  -72.594 1.00 32.06 57  A 1 
ATOM 418  C CG  . GLN A 0 57  . 41.145   16.257  -75.326 1.00 32.06 57  A 1 
ATOM 419  C CD  . GLN A 0 57  . 41.684   16.454  -76.742 1.00 32.06 57  A 1 
ATOM 420  N NE2 . GLN A 0 57  . 42.333   15.466  -77.318 1.00 32.06 57  A 1 
ATOM 421  O OE1 . GLN A 0 57  . 41.519   17.480  -77.374 1.00 32.06 57  A 1 
ATOM 422  N N   . ALA A 0 58  . 41.141   18.256  -70.835 1.00 32.35 58  A 1 
ATOM 423  C CA  . ALA A 0 58  . 41.681   19.172  -69.835 1.00 32.35 58  A 1 
ATOM 424  C C   . ALA A 0 58  . 43.209   19.297  -70.000 1.00 32.35 58  A 1 
ATOM 425  C CB  . ALA A 0 58  . 41.246   18.696  -68.442 1.00 32.35 58  A 1 
ATOM 426  O O   . ALA A 0 58  . 43.995   18.697  -69.275 1.00 32.35 58  A 1 
ATOM 427  N N   . TYR A 0 59  . 43.637   20.049  -71.015 1.00 31.26 59  A 1 
ATOM 428  C CA  . TYR A 0 59  . 45.045   20.276  -71.347 1.00 31.26 59  A 1 
ATOM 429  C C   . TYR A 0 59  . 45.657   21.305  -70.372 1.00 31.26 59  A 1 
ATOM 430  C CB  . TYR A 0 59  . 45.135   20.655  -72.839 1.00 31.26 59  A 1 
ATOM 431  O O   . TYR A 0 59  . 45.931   22.445  -70.747 1.00 31.26 59  A 1 
ATOM 432  C CG  . TYR A 0 59  . 46.484   20.405  -73.494 1.00 31.26 59  A 1 
ATOM 433  C CD1 . TYR A 0 59  . 47.523   21.348  -73.374 1.00 31.26 59  A 1 
ATOM 434  C CD2 . TYR A 0 59  . 46.686   19.236  -74.255 1.00 31.26 59  A 1 
ATOM 435  C CE1 . TYR A 0 59  . 48.762   21.125  -74.007 1.00 31.26 59  A 1 
ATOM 436  C CE2 . TYR A 0 59  . 47.919   19.013  -74.899 1.00 31.26 59  A 1 
ATOM 437  O OH  . TYR A 0 59  . 50.147   19.743  -75.398 1.00 31.26 59  A 1 
ATOM 438  C CZ  . TYR A 0 59  . 48.959   19.957  -74.775 1.00 31.26 59  A 1 
ATOM 439  N N   . GLY A 0 60  . 45.800   20.927  -69.096 1.00 30.18 60  A 1 
ATOM 440  C CA  . GLY A 0 60  . 46.090   21.866  -68.008 1.00 30.18 60  A 1 
ATOM 441  C C   . GLY A 0 60  . 46.641   21.232  -66.727 1.00 30.18 60  A 1 
ATOM 442  O O   . GLY A 0 60  . 45.929   21.146  -65.739 1.00 30.18 60  A 1 
ATOM 443  N N   . ALA A 0 61  . 47.935   20.901  -66.747 1.00 33.92 61  A 1 
ATOM 444  C CA  . ALA A 0 61  . 48.811   20.748  -65.577 1.00 33.92 61  A 1 
ATOM 445  C C   . ALA A 0 61  . 48.428   19.710  -64.487 1.00 33.92 61  A 1 
ATOM 446  C CB  . ALA A 0 61  . 49.084   22.152  -65.006 1.00 33.92 61  A 1 
ATOM 447  O O   . ALA A 0 61  . 48.039   20.075  -63.382 1.00 33.92 61  A 1 
ATOM 448  N N   . ASP A 0 62  . 48.736   18.428  -64.734 1.00 36.68 62  A 1 
ATOM 449  C CA  . ASP A 0 62  . 48.791   17.345  -63.722 1.00 36.68 62  A 1 
ATOM 450  C C   . ASP A 0 62  . 49.975   17.506  -62.721 1.00 36.68 62  A 1 
ATOM 451  C CB  . ASP A 0 62  . 48.884   15.973  -64.425 1.00 36.68 62  A 1 
ATOM 452  O O   . ASP A 0 62  . 50.788   16.596  -62.535 1.00 36.68 62  A 1 
ATOM 453  C CG  . ASP A 0 62  . 47.719   15.631  -65.352 1.00 36.68 62  A 1 
ATOM 454  O OD1 . ASP A 0 62  . 46.571   15.612  -64.865 1.00 36.68 62  A 1 
ATOM 455  O OD2 . ASP A 0 62  . 48.009   15.328  -66.533 1.00 36.68 62  A 1 
ATOM 456  N N   . TYR A 0 63  . 50.143   18.690  -62.123 1.00 37.93 63  A 1 
ATOM 457  C CA  . TYR A 0 63  . 51.381   19.138  -61.464 1.00 37.93 63  A 1 
ATOM 458  C C   . TYR A 0 63  . 51.339   19.157  -59.925 1.00 37.93 63  A 1 
ATOM 459  C CB  . TYR A 0 63  . 51.879   20.451  -62.108 1.00 37.93 63  A 1 
ATOM 460  O O   . TYR A 0 63  . 51.717   20.148  -59.314 1.00 37.93 63  A 1 
ATOM 461  C CG  . TYR A 0 63  . 52.998   20.241  -63.107 1.00 37.93 63  A 1 
ATOM 462  C CD1 . TYR A 0 63  . 54.323   20.087  -62.653 1.00 37.93 63  A 1 
ATOM 463  C CD2 . TYR A 0 63  . 52.716   20.203  -64.483 1.00 37.93 63  A 1 
ATOM 464  C CE1 . TYR A 0 63  . 55.370   19.906  -63.577 1.00 37.93 63  A 1 
ATOM 465  C CE2 . TYR A 0 63  . 53.758   20.027  -65.413 1.00 37.93 63  A 1 
ATOM 466  O OH  . TYR A 0 63  . 56.093   19.720  -65.857 1.00 37.93 63  A 1 
ATOM 467  C CZ  . TYR A 0 63  . 55.086   19.881  -64.960 1.00 37.93 63  A 1 
ATOM 468  N N   . GLN A 0 64  . 50.947   18.040  -59.305 1.00 42.64 64  A 1 
ATOM 469  C CA  . GLN A 0 64  . 51.429   17.572  -57.988 1.00 42.64 64  A 1 
ATOM 470  C C   . GLN A 0 64  . 50.738   16.242  -57.656 1.00 42.64 64  A 1 
ATOM 471  C CB  . GLN A 0 64  . 51.186   18.610  -56.861 1.00 42.64 64  A 1 
ATOM 472  O O   . GLN A 0 64  . 49.530   16.204  -57.463 1.00 42.64 64  A 1 
ATOM 473  C CG  . GLN A 0 64  . 52.493   19.349  -56.489 1.00 42.64 64  A 1 
ATOM 474  C CD  . GLN A 0 64  . 52.296   20.703  -55.806 1.00 42.64 64  A 1 
ATOM 475  N NE2 . GLN A 0 64  . 53.360   21.331  -55.352 1.00 42.64 64  A 1 
ATOM 476  O OE1 . GLN A 0 64  . 51.216   21.241  -55.659 1.00 42.64 64  A 1 
ATOM 477  N N   . LYS A 0 65  . 51.493   15.135  -57.606 1.00 45.56 65  A 1 
ATOM 478  C CA  . LYS A 0 65  . 50.971   13.801  -57.245 1.00 45.56 65  A 1 
ATOM 479  C C   . LYS A 0 65  . 51.252   13.421  -55.790 1.00 45.56 65  A 1 
ATOM 480  C CB  . LYS A 0 65  . 51.399   12.721  -58.251 1.00 45.56 65  A 1 
ATOM 481  O O   . LYS A 0 65  . 51.502   12.259  -55.491 1.00 45.56 65  A 1 
ATOM 482  C CG  . LYS A 0 65  . 50.684   12.900  -59.593 1.00 45.56 65  A 1 
ATOM 483  C CD  . LYS A 0 65  . 50.778   11.611  -60.412 1.00 45.56 65  A 1 
ATOM 484  C CE  . LYS A 0 65  . 49.932   11.777  -61.674 1.00 45.56 65  A 1 
ATOM 485  N NZ  . LYS A 0 65  . 49.748   10.481  -62.364 1.00 45.56 65  A 1 
ATOM 486  N N   . ALA A 0 66  . 51.161   14.403  -54.898 1.00 48.42 66  A 1 
ATOM 487  C CA  . ALA A 0 66  . 50.867   14.109  -53.506 1.00 48.42 66  A 1 
ATOM 488  C C   . ALA A 0 66  . 49.390   13.698  -53.443 1.00 48.42 66  A 1 
ATOM 489  C CB  . ALA A 0 66  . 51.188   15.346  -52.656 1.00 48.42 66  A 1 
ATOM 490  O O   . ALA A 0 66  . 48.507   14.553  -53.492 1.00 48.42 66  A 1 
ATOM 491  N N   . SER A 0 67  . 49.114   12.393  -53.417 1.00 51.20 67  A 1 
ATOM 492  C CA  . SER A 0 67  . 47.803   11.908  -52.993 1.00 51.20 67  A 1 
ATOM 493  C C   . SER A 0 67  . 47.747   12.020  -51.476 1.00 51.20 67  A 1 
ATOM 494  C CB  . SER A 0 67  . 47.498   10.492  -53.501 1.00 51.20 67  A 1 
ATOM 495  O O   . SER A 0 67  . 48.215   11.128  -50.769 1.00 51.20 67  A 1 
ATOM 496  O OG  . SER A 0 67  . 48.604   9.614   -53.418 1.00 51.20 67  A 1 
ATOM 497  N N   . ALA A 0 68  . 47.242   13.165  -51.023 1.00 56.96 68  A 1 
ATOM 498  C CA  . ALA A 0 68  . 46.604   13.300  -49.726 1.00 56.96 68  A 1 
ATOM 499  C C   . ALA A 0 68  . 45.116   12.956  -49.883 1.00 56.96 68  A 1 
ATOM 500  C CB  . ALA A 0 68  . 46.823   14.719  -49.190 1.00 56.96 68  A 1 
ATOM 501  O O   . ALA A 0 68  . 44.520   13.246  -50.929 1.00 56.96 68  A 1 
ATOM 502  N N   . SER A 0 69  . 44.537   12.343  -48.861 1.00 63.96 69  A 1 
ATOM 503  C CA  . SER A 0 69  . 43.094   12.241  -48.680 1.00 63.96 69  A 1 
ATOM 504  C C   . SER A 0 69  . 42.800   12.431  -47.203 1.00 63.96 69  A 1 
ATOM 505  C CB  . SER A 0 69  . 42.547   10.890  -49.166 1.00 63.96 69  A 1 
ATOM 506  O O   . SER A 0 69  . 43.118   11.533  -46.430 1.00 63.96 69  A 1 
ATOM 507  O OG  . SER A 0 69  . 43.223   9.794   -48.575 1.00 63.96 69  A 1 
ATOM 508  N N   . ASP A 0 70  . 42.206   13.574  -46.878 1.00 69.58 70  A 1 
ATOM 509  C CA  . ASP A 0 70  . 41.444   13.767  -45.650 1.00 69.58 70  A 1 
ATOM 510  C C   . ASP A 0 70  . 40.090   13.038  -45.752 1.00 69.58 70  A 1 
ATOM 511  C CB  . ASP A 0 70  . 41.284   15.279  -45.357 1.00 69.58 70  A 1 
ATOM 512  O O   . ASP A 0 70  . 39.557   12.807  -46.850 1.00 69.58 70  A 1 
ATOM 513  C CG  . ASP A 0 70  . 40.830   16.140  -46.556 1.00 69.58 70  A 1 
ATOM 514  O OD1 . ASP A 0 70  . 39.691   15.974  -47.050 1.00 69.58 70  A 1 
ATOM 515  O OD2 . ASP A 0 70  . 41.650   16.950  -47.059 1.00 69.58 70  A 1 
ATOM 516  N N   . TRP A 0 71  . 39.544   12.652  -44.602 1.00 64.32 71  A 1 
ATOM 517  C CA  . TRP A 0 71  . 38.149   12.266  -44.438 1.00 64.32 71  A 1 
ATOM 518  C C   . TRP A 0 71  . 37.733   12.472  -42.982 1.00 64.32 71  A 1 
ATOM 519  C CB  . TRP A 0 71  . 37.933   10.803  -44.852 1.00 64.32 71  A 1 
ATOM 520  O O   . TRP A 0 71  . 38.217   11.764  -42.107 1.00 64.32 71  A 1 
ATOM 521  C CG  . TRP A 0 71  . 36.518   10.328  -44.711 1.00 64.32 71  A 1 
ATOM 522  C CD1 . TRP A 0 71  . 35.506   10.622  -45.556 1.00 64.32 71  A 1 
ATOM 523  C CD2 . TRP A 0 71  . 35.918   9.560   -43.620 1.00 64.32 71  A 1 
ATOM 524  C CE2 . TRP A 0 71  . 34.533   9.370   -43.913 1.00 64.32 71  A 1 
ATOM 525  C CE3 . TRP A 0 71  . 36.390   9.030   -42.401 1.00 64.32 71  A 1 
ATOM 526  N NE1 . TRP A 0 71  . 34.331   10.064  -45.087 1.00 64.32 71  A 1 
ATOM 527  C CH2 . TRP A 0 71  . 34.188   8.102   -41.884 1.00 64.32 71  A 1 
ATOM 528  C CZ2 . TRP A 0 71  . 33.672   8.642   -43.076 1.00 64.32 71  A 1 
ATOM 529  C CZ3 . TRP A 0 71  . 35.534   8.312   -41.546 1.00 64.32 71  A 1 
ATOM 530  N N   . ASP A 0 72  . 36.805   13.402  -42.759 1.00 80.74 72  A 1 
ATOM 531  C CA  . ASP A 0 72  . 36.223   13.667  -41.444 1.00 80.74 72  A 1 
ATOM 532  C C   . ASP A 0 72  . 34.802   13.083  -41.380 1.00 80.74 72  A 1 
ATOM 533  C CB  . ASP A 0 72  . 36.147   15.180  -41.136 1.00 80.74 72  A 1 
ATOM 534  O O   . ASP A 0 72  . 33.983   13.305  -42.288 1.00 80.74 72  A 1 
ATOM 535  C CG  . ASP A 0 72  . 37.338   16.059  -41.545 1.00 80.74 72  A 1 
ATOM 536  O OD1 . ASP A 0 72  . 38.487   15.578  -41.572 1.00 80.74 72  A 1 
ATOM 537  O OD2 . ASP A 0 72  . 37.059   17.242  -41.868 1.00 80.74 72  A 1 
ATOM 538  N N   . ALA A 0 73  . 34.460   12.434  -40.271 1.00 71.69 73  A 1 
ATOM 539  C CA  . ALA A 0 73  . 33.089   12.125  -39.894 1.00 71.69 73  A 1 
ATOM 540  C C   . ALA A 0 73  . 32.809   12.525  -38.442 1.00 71.69 73  A 1 
ATOM 541  C CB  . ALA A 0 73  . 32.795   10.650  -40.161 1.00 71.69 73  A 1 
ATOM 542  O O   . ALA A 0 73  . 33.635   12.376  -37.548 1.00 71.69 73  A 1 
ATOM 543  N N   . TRP A 0 74  . 31.603   13.041  -38.212 1.00 85.80 74  A 1 
ATOM 544  C CA  . TRP A 0 74  . 31.094   13.354  -36.883 1.00 85.80 74  A 1 
ATOM 545  C C   . TRP A 0 74  . 29.604   13.033  -36.826 1.00 85.80 74  A 1 
ATOM 546  C CB  . TRP A 0 74  . 31.359   14.824  -36.534 1.00 85.80 74  A 1 
ATOM 547  O O   . TRP A 0 74  . 28.852   13.395  -37.741 1.00 85.80 74  A 1 
ATOM 548  C CG  . TRP A 0 74  . 30.727   15.255  -35.245 1.00 85.80 74  A 1 
ATOM 549  C CD1 . TRP A 0 74  . 31.171   14.911  -34.017 1.00 85.80 74  A 1 
ATOM 550  C CD2 . TRP A 0 74  . 29.461   15.951  -35.026 1.00 85.80 74  A 1 
ATOM 551  C CE2 . TRP A 0 74  . 29.203   15.989  -33.623 1.00 85.80 74  A 1 
ATOM 552  C CE3 . TRP A 0 74  . 28.472   16.499  -35.874 1.00 85.80 74  A 1 
ATOM 553  N NE1 . TRP A 0 74  . 30.277   15.338  -33.057 1.00 85.80 74  A 1 
ATOM 554  C CH2 . TRP A 0 74  . 27.075   17.096  -33.959 1.00 85.80 74  A 1 
ATOM 555  C CZ2 . TRP A 0 74  . 28.036   16.554  -33.088 1.00 85.80 74  A 1 
ATOM 556  C CZ3 . TRP A 0 74  . 27.294   17.068  -35.349 1.00 85.80 74  A 1 
ATOM 557  N N   . GLY A 0 75  . 29.188   12.378  -35.748 1.00 82.12 75  A 1 
ATOM 558  C CA  . GLY A 0 75  . 27.810   11.993  -35.491 1.00 82.12 75  A 1 
ATOM 559  C C   . GLY A 0 75  . 27.329   12.422  -34.110 1.00 82.12 75  A 1 
ATOM 560  O O   . GLY A 0 75  . 28.106   12.595  -33.168 1.00 82.12 75  A 1 
ATOM 561  N N   . ARG A 0 76  . 26.010   12.588  -34.017 1.00 88.13 76  A 1 
ATOM 562  C CA  . ARG A 0 76  . 25.280   12.617  -32.756 1.00 88.13 76  A 1 
ATOM 563  C C   . ARG A 0 76  . 23.870   12.089  -32.962 1.00 88.13 76  A 1 
ATOM 564  C CB  . ARG A 0 76  . 25.263   14.022  -32.148 1.00 88.13 76  A 1 
ATOM 565  O O   . ARG A 0 76  . 23.126   12.630  -33.790 1.00 88.13 76  A 1 
ATOM 566  C CG  . ARG A 0 76  . 24.489   14.032  -30.820 1.00 88.13 76  A 1 
ATOM 567  C CD  . ARG A 0 76  . 24.552   15.424  -30.206 1.00 88.13 76  A 1 
ATOM 568  N NE  . ARG A 0 76  . 24.032   15.414  -28.834 1.00 88.13 76  A 1 
ATOM 569  N NH1 . ARG A 0 76  . 24.191   17.652  -28.433 1.00 88.13 76  A 1 
ATOM 570  N NH2 . ARG A 0 76  . 23.690   16.273  -26.765 1.00 88.13 76  A 1 
ATOM 571  C CZ  . ARG A 0 76  . 23.962   16.436  -28.017 1.00 88.13 76  A 1 
ATOM 572  N N   . ASP A 0 77  . 23.507   11.131  -32.132 1.00 86.55 77  A 1 
ATOM 573  C CA  . ASP A 0 77  . 22.179   10.553  -32.003 1.00 86.55 77  A 1 
ATOM 574  C C   . ASP A 0 77  . 21.593   11.026  -30.665 1.00 86.55 77  A 1 
ATOM 575  C CB  . ASP A 0 77  . 22.258   9.021   -32.027 1.00 86.55 77  A 1 
ATOM 576  O O   . ASP A 0 77  . 22.331   11.365  -29.743 1.00 86.55 77  A 1 
ATOM 577  C CG  . ASP A 0 77  . 22.839   8.380   -33.290 1.00 86.55 77  A 1 
ATOM 578  O OD1 . ASP A 0 77  . 23.878   8.853   -33.814 1.00 86.55 77  A 1 
ATOM 579  O OD2 . ASP A 0 77  . 22.169   7.453   -33.797 1.00 86.55 77  A 1 
ATOM 580  N N   . GLN A 0 78  . 20.267   11.112  -30.555 1.00 90.94 78  A 1 
ATOM 581  C CA  . GLN A 0 78  . 19.610   11.401  -29.277 1.00 90.94 78  A 1 
ATOM 582  C C   . GLN A 0 78  . 18.239   10.731  -29.234 1.00 90.94 78  A 1 
ATOM 583  C CB  . GLN A 0 78  . 19.445   12.914  -29.026 1.00 90.94 78  A 1 
ATOM 584  O O   . GLN A 0 78  . 17.285   11.253  -29.825 1.00 90.94 78  A 1 
ATOM 585  C CG  . GLN A 0 78  . 20.753   13.682  -28.800 1.00 90.94 78  A 1 
ATOM 586  C CD  . GLN A 0 78  . 20.492   15.050  -28.189 1.00 90.94 78  A 1 
ATOM 587  N NE2 . GLN A 0 78  . 20.740   15.241  -26.914 1.00 90.94 78  A 1 
ATOM 588  O OE1 . GLN A 0 78  . 20.034   15.993  -28.826 1.00 90.94 78  A 1 
ATOM 589  N N   . ASP A 0 79  . 18.124   9.616   -28.517 1.00 90.99 79  A 1 
ATOM 590  C CA  . ASP A 0 79  . 16.851   8.935   -28.299 1.00 90.99 79  A 1 
ATOM 591  C C   . ASP A 0 79  . 16.290   9.221   -26.896 1.00 90.99 79  A 1 
ATOM 592  C CB  . ASP A 0 79  . 16.926   7.435   -28.673 1.00 90.99 79  A 1 
ATOM 593  O O   . ASP A 0 79  . 16.997   9.379   -25.900 1.00 90.99 79  A 1 
ATOM 594  C CG  . ASP A 0 79  . 16.142   7.076   -29.954 1.00 90.99 79  A 1 
ATOM 595  O OD1 . ASP A 0 79  . 15.150   7.786   -30.266 1.00 90.99 79  A 1 
ATOM 596  O OD2 . ASP A 0 79  . 16.430   6.029   -30.573 1.00 90.99 79  A 1 
ATOM 597  N N   . LEU A 0 80  . 14.963   9.345   -26.818 1.00 92.44 80  A 1 
ATOM 598  C CA  . LEU A 0 80  . 14.246   9.641   -25.578 1.00 92.44 80  A 1 
ATOM 599  C C   . LEU A 0 80  . 12.933   8.868   -25.546 1.00 92.44 80  A 1 
ATOM 600  C CB  . LEU A 0 80  . 14.029   11.163  -25.445 1.00 92.44 80  A 1 
ATOM 601  O O   . LEU A 0 80  . 11.979   9.197   -26.257 1.00 92.44 80  A 1 
ATOM 602  C CG  . LEU A 0 80  . 13.175   11.586  -24.230 1.00 92.44 80  A 1 
ATOM 603  C CD1 . LEU A 0 80  . 13.828   11.254  -22.889 1.00 92.44 80  A 1 
ATOM 604  C CD2 . LEU A 0 80  . 12.929   13.096  -24.262 1.00 92.44 80  A 1 
ATOM 605  N N   . SER A 0 81  . 12.846   7.890   -24.647 1.00 95.32 81  A 1 
ATOM 606  C CA  . SER A 0 81  . 11.600   7.191   -24.351 1.00 95.32 81  A 1 
ATOM 607  C C   . SER A 0 81  . 11.115   7.505   -22.937 1.00 95.32 81  A 1 
ATOM 608  C CB  . SER A 0 81  . 11.696   5.694   -24.657 1.00 95.32 81  A 1 
ATOM 609  O O   . SER A 0 81  . 11.854   7.468   -21.952 1.00 95.32 81  A 1 
ATOM 610  O OG  . SER A 0 81  . 12.467   5.004   -23.704 1.00 95.32 81  A 1 
ATOM 611  N N   . ILE A 0 82  . 9.829    7.834   -22.838 1.00 96.72 82  A 1 
ATOM 612  C CA  . ILE A 0 82  . 9.138    8.058   -21.571 1.00 96.72 82  A 1 
ATOM 613  C C   . ILE A 0 82  . 7.885    7.194   -21.593 1.00 96.72 82  A 1 
ATOM 614  C CB  . ILE A 0 82  . 8.821    9.555   -21.335 1.00 96.72 82  A 1 
ATOM 615  O O   . ILE A 0 82  . 7.037    7.333   -22.475 1.00 96.72 82  A 1 
ATOM 616  C CG1 . ILE A 0 82  . 10.112   10.407  -21.384 1.00 96.72 82  A 1 
ATOM 617  C CG2 . ILE A 0 82  . 8.095    9.720   -19.983 1.00 96.72 82  A 1 
ATOM 618  C CD1 . ILE A 0 82  . 9.897    11.915  -21.204 1.00 96.72 82  A 1 
ATOM 619  N N   . SER A 0 83  . 7.758    6.317   -20.603 1.00 97.15 83  A 1 
ATOM 620  C CA  . SER A 0 83  . 6.503    5.638   -20.299 1.00 97.15 83  A 1 
ATOM 621  C C   . SER A 0 83  . 6.009    6.118   -18.942 1.00 97.15 83  A 1 
ATOM 622  C CB  . SER A 0 83  . 6.637    4.117   -20.403 1.00 97.15 83  A 1 
ATOM 623  O O   . SER A 0 83  . 6.753    6.142   -17.965 1.00 97.15 83  A 1 
ATOM 624  O OG  . SER A 0 83  . 7.571    3.600   -19.484 1.00 97.15 83  A 1 
ATOM 625  N N   . GLU A 0 84  . 4.754    6.548   -18.887 1.00 96.93 84  A 1 
ATOM 626  C CA  . GLU A 0 84  . 4.127    7.072   -17.679 1.00 96.93 84  A 1 
ATOM 627  C C   . GLU A 0 84  . 2.719    6.493   -17.563 1.00 96.93 84  A 1 
ATOM 628  C CB  . GLU A 0 84  . 4.144    8.609   -17.700 1.00 96.93 84  A 1 
ATOM 629  O O   . GLU A 0 84  . 1.980    6.390   -18.546 1.00 96.93 84  A 1 
ATOM 630  C CG  . GLU A 0 84  . 3.618    9.210   -16.387 1.00 96.93 84  A 1 
ATOM 631  C CD  . GLU A 0 84  . 3.819    10.732  -16.303 1.00 96.93 84  A 1 
ATOM 632  O OE1 . GLU A 0 84  . 4.070    11.210  -15.170 1.00 96.93 84  A 1 
ATOM 633  O OE2 . GLU A 0 84  . 3.703    11.412  -17.344 1.00 96.93 84  A 1 
ATOM 634  N N   . SER A 0 85  . 2.355    6.071   -16.357 1.00 97.09 85  A 1 
ATOM 635  C CA  . SER A 0 85  . 1.064    5.463   -16.075 1.00 97.09 85  A 1 
ATOM 636  C C   . SER A 0 85  . 0.571    5.848   -14.686 1.00 97.09 85  A 1 
ATOM 637  C CB  . SER A 0 85  . 1.142    3.943   -16.252 1.00 97.09 85  A 1 
ATOM 638  O O   . SER A 0 85  . 1.332    5.899   -13.723 1.00 97.09 85  A 1 
ATOM 639  O OG  . SER A 0 85  . 1.999    3.344   -15.303 1.00 97.09 85  A 1 
ATOM 640  N N   . TYR A 0 86  . -0.732   6.096   -14.594 1.00 97.62 86  A 1 
ATOM 641  C CA  . TYR A 0 86  . -1.455   6.268   -13.341 1.00 97.62 86  A 1 
ATOM 642  C C   . TYR A 0 86  . -2.693   5.376   -13.376 1.00 97.62 86  A 1 
ATOM 643  C CB  . TYR A 0 86  . -1.816   7.744   -13.129 1.00 97.62 86  A 1 
ATOM 644  O O   . TYR A 0 86  . -3.394   5.310   -14.391 1.00 97.62 86  A 1 
ATOM 645  C CG  . TYR A 0 86  . -2.747   7.990   -11.952 1.00 97.62 86  A 1 
ATOM 646  C CD1 . TYR A 0 86  . -4.126   8.164   -12.177 1.00 97.62 86  A 1 
ATOM 647  C CD2 . TYR A 0 86  . -2.246   8.010   -10.634 1.00 97.62 86  A 1 
ATOM 648  C CE1 . TYR A 0 86  . -4.998   8.375   -11.093 1.00 97.62 86  A 1 
ATOM 649  C CE2 . TYR A 0 86  . -3.117   8.224   -9.544  1.00 97.62 86  A 1 
ATOM 650  O OH  . TYR A 0 86  . -5.372   8.627   -8.754  1.00 97.62 86  A 1 
ATOM 651  C CZ  . TYR A 0 86  . -4.498   8.412   -9.773  1.00 97.62 86  A 1 
ATOM 652  N N   . GLY A 0 87  . -2.970   4.693   -12.272 1.00 96.18 87  A 1 
ATOM 653  C CA  . GLY A 0 87  . -4.152   3.863   -12.112 1.00 96.18 87  A 1 
ATOM 654  C C   . GLY A 0 87  . -4.777   4.039   -10.738 1.00 96.18 87  A 1 
ATOM 655  O O   . GLY A 0 87  . -4.098   4.278   -9.743  1.00 96.18 87  A 1 
ATOM 656  N N   . LYS A 0 88  . -6.104   3.914   -10.695 1.00 96.63 88  A 1 
ATOM 657  C CA  . LYS A 0 88  . -6.885   3.963   -9.462  1.00 96.63 88  A 1 
ATOM 658  C C   . LYS A 0 88  . -7.978   2.906   -9.480  1.00 96.63 88  A 1 
ATOM 659  C CB  . LYS A 0 88  . -7.422   5.386   -9.240  1.00 96.63 88  A 1 
ATOM 660  O O   . LYS A 0 88  . -8.695   2.757   -10.469 1.00 96.63 88  A 1 
ATOM 661  C CG  . LYS A 0 88  . -8.236   5.486   -7.941  1.00 96.63 88  A 1 
ATOM 662  C CD  . LYS A 0 88  . -8.395   6.941   -7.488  1.00 96.63 88  A 1 
ATOM 663  C CE  . LYS A 0 88  . -9.027   6.966   -6.092  1.00 96.63 88  A 1 
ATOM 664  N NZ  . LYS A 0 88  . -8.767   8.253   -5.409  1.00 96.63 88  A 1 
ATOM 665  N N   . THR A 0 89  . -8.128   2.197   -8.368  1.00 95.31 89  A 1 
ATOM 666  C CA  . THR A 0 89  . -9.183   1.211   -8.126  1.00 95.31 89  A 1 
ATOM 667  C C   . THR A 0 89  . -9.884   1.520   -6.811  1.00 95.31 89  A 1 
ATOM 668  C CB  . THR A 0 89  . -8.602   -0.211  -8.112  1.00 95.31 89  A 1 
ATOM 669  O O   . THR A 0 89  . -9.231   1.731   -5.797  1.00 95.31 89  A 1 
ATOM 670  C CG2 . THR A 0 89  . -9.631   -1.298  -7.798  1.00 95.31 89  A 1 
ATOM 671  O OG1 . THR A 0 89  . -8.114   -0.499  -9.399  1.00 95.31 89  A 1 
ATOM 672  N N   . ASN A 0 90  . -11.217  1.491   -6.825  1.00 94.74 90  A 1 
ATOM 673  C CA  . ASN A 0 90  . -12.046  1.351   -5.630  1.00 94.74 90  A 1 
ATOM 674  C C   . ASN A 0 90  . -12.851  0.054   -5.786  1.00 94.74 90  A 1 
ATOM 675  C CB  . ASN A 0 90  . -12.944  2.591   -5.459  1.00 94.74 90  A 1 
ATOM 676  O O   . ASN A 0 90  . -13.487  -0.164  -6.821  1.00 94.74 90  A 1 
ATOM 677  C CG  . ASN A 0 90  . -13.840  2.488   -4.230  1.00 94.74 90  A 1 
ATOM 678  N ND2 . ASN A 0 90  . -13.483  3.111   -3.139  1.00 94.74 90  A 1 
ATOM 679  O OD1 . ASN A 0 90  . -14.882  1.847   -4.231  1.00 94.74 90  A 1 
ATOM 680  N N   . ALA A 0 91  . -12.812  -0.811  -4.779  1.00 94.23 91  A 1 
ATOM 681  C CA  . ALA A 0 91  . -13.591  -2.037  -4.712  1.00 94.23 91  A 1 
ATOM 682  C C   . ALA A 0 91  . -14.283  -2.136  -3.351  1.00 94.23 91  A 1 
ATOM 683  C CB  . ALA A 0 91  . -12.677  -3.236  -4.990  1.00 94.23 91  A 1 
ATOM 684  O O   . ALA A 0 91  . -13.690  -1.828  -2.320  1.00 94.23 91  A 1 
ATOM 685  N N   . LYS A 0 92  . -15.540  -2.582  -3.349  1.00 95.46 92  A 1 
ATOM 686  C CA  . LYS A 0 92  . -16.345  -2.783  -2.140  1.00 95.46 92  A 1 
ATOM 687  C C   . LYS A 0 92  . -17.054  -4.123  -2.218  1.00 95.46 92  A 1 
ATOM 688  C CB  . LYS A 0 92  . -17.354  -1.639  -1.946  1.00 95.46 92  A 1 
ATOM 689  O O   . LYS A 0 92  . -17.548  -4.487  -3.287  1.00 95.46 92  A 1 
ATOM 690  C CG  . LYS A 0 92  . -16.637  -0.297  -1.760  1.00 95.46 92  A 1 
ATOM 691  C CD  . LYS A 0 92  . -17.612  0.858   -1.540  1.00 95.46 92  A 1 
ATOM 692  C CE  . LYS A 0 92  . -16.769  2.133   -1.466  1.00 95.46 92  A 1 
ATOM 693  N NZ  . LYS A 0 92  . -17.608  3.335   -1.265  1.00 95.46 92  A 1 
ATOM 694  N N   . SER A 0 93  . -17.122  -4.823  -1.097  1.00 94.25 93  A 1 
ATOM 695  C CA  . SER A 0 93  . -17.876  -6.064  -0.942  1.00 94.25 93  A 1 
ATOM 696  C C   . SER A 0 93  . -18.630  -6.053  0.379   1.00 94.25 93  A 1 
ATOM 697  C CB  . SER A 0 93  . -16.965  -7.293  -1.037  1.00 94.25 93  A 1 
ATOM 698  O O   . SER A 0 93  . -18.113  -5.574  1.388   1.00 94.25 93  A 1 
ATOM 699  O OG  . SER A 0 93  . -15.906  -7.231  -0.105  1.00 94.25 93  A 1 
ATOM 700  N N   . TYR A 0 94  . -19.832  -6.613  0.346   1.00 91.89 94  A 1 
ATOM 701  C CA  . TYR A 0 94  . -20.704  -6.797  1.497   1.00 91.89 94  A 1 
ATOM 702  C C   . TYR A 0 94  . -21.131  -8.263  1.524   1.00 91.89 94  A 1 
ATOM 703  C CB  . TYR A 0 94  . -21.922  -5.867  1.385   1.00 91.89 94  A 1 
ATOM 704  O O   . TYR A 0 94  . -21.465  -8.813  0.470   1.00 91.89 94  A 1 
ATOM 705  C CG  . TYR A 0 94  . -21.575  -4.392  1.280   1.00 91.89 94  A 1 
ATOM 706  C CD1 . TYR A 0 94  . -21.338  -3.651  2.452   1.00 91.89 94  A 1 
ATOM 707  C CD2 . TYR A 0 94  . -21.474  -3.768  0.020   1.00 91.89 94  A 1 
ATOM 708  C CE1 . TYR A 0 94  . -21.000  -2.287  2.370   1.00 91.89 94  A 1 
ATOM 709  C CE2 . TYR A 0 94  . -21.126  -2.405  -0.069  1.00 91.89 94  A 1 
ATOM 710  O OH  . TYR A 0 94  . -20.552  -0.348  1.034   1.00 91.89 94  A 1 
ATOM 711  C CZ  . TYR A 0 94  . -20.889  -1.664  1.108   1.00 91.89 94  A 1 
ATOM 712  N N   . ALA A 0 95  . -21.119  -8.875  2.701   1.00 87.48 95  A 1 
ATOM 713  C CA  . ALA A 0 95  . -21.636  -10.211 2.951   1.00 87.48 95  A 1 
ATOM 714  C C   . ALA A 0 95  . -22.483  -10.206 4.230   1.00 87.48 95  A 1 
ATOM 715  C CB  . ALA A 0 95  . -20.468  -11.203 3.024   1.00 87.48 95  A 1 
ATOM 716  O O   . ALA A 0 95  . -22.233  -9.425  5.146   1.00 87.48 95  A 1 
ATOM 717  N N   . ALA A 0 96  . -23.489  -11.071 4.255   1.00 82.62 96  A 1 
ATOM 718  C CA  . ALA A 0 96  . -24.310  -11.393 5.412   1.00 82.62 96  A 1 
ATOM 719  C C   . ALA A 0 96  . -24.707  -12.865 5.262   1.00 82.62 96  A 1 
ATOM 720  C CB  . ALA A 0 96  . -25.538  -10.473 5.445   1.00 82.62 96  A 1 
ATOM 721  O O   . ALA A 0 96  . -25.062  -13.272 4.150   1.00 82.62 96  A 1 
ATOM 722  N N   . GLU A 0 97  . -24.587  -13.664 6.320   1.00 76.90 97  A 1 
ATOM 723  C CA  . GLU A 0 97  . -24.766  -15.123 6.215   1.00 76.90 97  A 1 
ATOM 724  C C   . GLU A 0 97  . -26.207  -15.579 6.501   1.00 76.90 97  A 1 
ATOM 725  C CB  . GLU A 0 97  . -23.690  -15.848 7.047   1.00 76.90 97  A 1 
ATOM 726  O O   . GLU A 0 97  . -26.661  -16.557 5.903   1.00 76.90 97  A 1 
ATOM 727  C CG  . GLU A 0 97  . -22.313  -15.658 6.376   1.00 76.90 97  A 1 
ATOM 728  C CD  . GLU A 0 97  . -21.154  -16.385 7.076   1.00 76.90 97  A 1 
ATOM 729  O OE1 . GLU A 0 97  . -20.359  -17.028 6.347   1.00 76.90 97  A 1 
ATOM 730  O OE2 . GLU A 0 97  . -21.021  -16.243 8.313   1.00 76.90 97  A 1 
ATOM 731  N N   . SER A 0 98  . -26.959  -14.821 7.303   1.00 77.28 98  A 1 
ATOM 732  C CA  . SER A 0 98  . -28.381  -15.042 7.599   1.00 77.28 98  A 1 
ATOM 733  C C   . SER A 0 98  . -29.103  -13.733 7.952   1.00 77.28 98  A 1 
ATOM 734  C CB  . SER A 0 98  . -28.518  -16.038 8.755   1.00 77.28 98  A 1 
ATOM 735  O O   . SER A 0 98  . -28.476  -12.683 8.128   1.00 77.28 98  A 1 
ATOM 736  O OG  . SER A 0 98  . -27.947  -15.479 9.913   1.00 77.28 98  A 1 
ATOM 737  N N   . TYR A 0 99  . -30.436  -13.794 8.010   1.00 77.57 99  A 1 
ATOM 738  C CA  . TYR A 0 99  . -31.279  -12.797 8.665   1.00 77.57 99  A 1 
ATOM 739  C C   . TYR A 0 99  . -32.615  -13.447 9.028   1.00 77.57 99  A 1 
ATOM 740  C CB  . TYR A 0 99  . -31.533  -11.571 7.771   1.00 77.57 99  A 1 
ATOM 741  O O   . TYR A 0 99  . -33.455  -13.655 8.145   1.00 77.57 99  A 1 
ATOM 742  C CG  . TYR A 0 99  . -32.475  -10.585 8.439   1.00 77.57 99  A 1 
ATOM 743  C CD1 . TYR A 0 99  . -33.761  -10.315 7.919   1.00 77.57 99  A 1 
ATOM 744  C CD2 . TYR A 0 99  . -32.086  -10.033 9.670   1.00 77.57 99  A 1 
ATOM 745  C CE1 . TYR A 0 99  . -34.637  -9.452  8.615   1.00 77.57 99  A 1 
ATOM 746  C CE2 . TYR A 0 99  . -32.964  -9.211  10.383  1.00 77.57 99  A 1 
ATOM 747  O OH  . TYR A 0 99  . -35.014  -8.086  10.582  1.00 77.57 99  A 1 
ATOM 748  C CZ  . TYR A 0 99  . -34.226  -8.903  9.848   1.00 77.57 99  A 1 
ATOM 749  N N   . ASP A 0 100 . -32.804  -13.740 10.310  1.00 82.41 100 A 1 
ATOM 750  C CA  . ASP A 0 100 . -33.962  -14.485 10.794  1.00 82.41 100 A 1 
ATOM 751  C C   . ASP A 0 100 . -34.848  -13.579 11.667  1.00 82.41 100 A 1 
ATOM 752  C CB  . ASP A 0 100 . -33.508  -15.778 11.502  1.00 82.41 100 A 1 
ATOM 753  O O   . ASP A 0 100 . -34.390  -12.952 12.623  1.00 82.41 100 A 1 
ATOM 754  C CG  . ASP A 0 100 . -33.048  -16.908 10.555  1.00 82.41 100 A 1 
ATOM 755  O OD1 . ASP A 0 100 . -32.898  -16.674 9.331   1.00 82.41 100 A 1 
ATOM 756  O OD2 . ASP A 0 100 . -32.912  -18.051 11.049  1.00 82.41 100 A 1 
ATOM 757  N N   . GLU A 0 101 . -36.141  -13.510 11.332  1.00 85.15 101 A 1 
ATOM 758  C CA  . GLU A 0 101 . -37.194  -12.948 12.186  1.00 85.15 101 A 1 
ATOM 759  C C   . GLU A 0 101 . -38.040  -14.102 12.737  1.00 85.15 101 A 1 
ATOM 760  C CB  . GLU A 0 101 . -38.117  -11.970 11.425  1.00 85.15 101 A 1 
ATOM 761  O O   . GLU A 0 101 . -38.497  -14.952 11.966  1.00 85.15 101 A 1 
ATOM 762  C CG  . GLU A 0 101 . -37.428  -10.784 10.732  1.00 85.15 101 A 1 
ATOM 763  C CD  . GLU A 0 101 . -38.431  -9.716  10.246  1.00 85.15 101 A 1 
ATOM 764  O OE1 . GLU A 0 101 . -38.085  -8.510  10.302  1.00 85.15 101 A 1 
ATOM 765  O OE2 . GLU A 0 101 . -39.556  -10.052 9.819   1.00 85.15 101 A 1 
ATOM 766  N N   . TRP A 0 102 . -38.293  -14.126 14.045  1.00 88.56 102 A 1 
ATOM 767  C CA  . TRP A 0 102 . -39.095  -15.170 14.688  1.00 88.56 102 A 1 
ATOM 768  C C   . TRP A 0 102 . -40.117  -14.595 15.676  1.00 88.56 102 A 1 
ATOM 769  C CB  . TRP A 0 102 . -38.170  -16.224 15.314  1.00 88.56 102 A 1 
ATOM 770  O O   . TRP A 0 102 . -39.884  -13.576 16.318  1.00 88.56 102 A 1 
ATOM 771  C CG  . TRP A 0 102 . -37.209  -15.738 16.356  1.00 88.56 102 A 1 
ATOM 772  C CD1 . TRP A 0 102 . -35.936  -15.335 16.132  1.00 88.56 102 A 1 
ATOM 773  C CD2 . TRP A 0 102 . -37.425  -15.592 17.794  1.00 88.56 102 A 1 
ATOM 774  C CE2 . TRP A 0 102 . -36.223  -15.098 18.384  1.00 88.56 102 A 1 
ATOM 775  C CE3 . TRP A 0 102 . -38.521  -15.818 18.656  1.00 88.56 102 A 1 
ATOM 776  N NE1 . TRP A 0 102 . -35.348  -14.964 17.326  1.00 88.56 102 A 1 
ATOM 777  C CH2 . TRP A 0 102 . -37.228  -15.062 20.587  1.00 88.56 102 A 1 
ATOM 778  C CZ2 . TRP A 0 102 . -36.116  -14.835 19.758  1.00 88.56 102 A 1 
ATOM 779  C CZ3 . TRP A 0 102 . -38.423  -15.560 20.035  1.00 88.56 102 A 1 
ATOM 780  N N   . ASP A 0 103 . -41.267  -15.262 15.776  1.00 83.94 103 A 1 
ATOM 781  C CA  . ASP A 0 103 . -42.403  -14.935 16.648  1.00 83.94 103 A 1 
ATOM 782  C C   . ASP A 0 103 . -42.922  -16.246 17.256  1.00 83.94 103 A 1 
ATOM 783  C CB  . ASP A 0 103 . -43.496  -14.228 15.817  1.00 83.94 103 A 1 
ATOM 784  O O   . ASP A 0 103 . -43.158  -17.219 16.531  1.00 83.94 103 A 1 
ATOM 785  C CG  . ASP A 0 103 . -44.767  -13.827 16.587  1.00 83.94 103 A 1 
ATOM 786  O OD1 . ASP A 0 103 . -44.777  -13.839 17.834  1.00 83.94 103 A 1 
ATOM 787  O OD2 . ASP A 0 103 . -45.774  -13.501 15.917  1.00 83.94 103 A 1 
ATOM 788  N N   . ASN A 0 104 . -43.071  -16.290 18.577  1.00 82.18 104 A 1 
ATOM 789  C CA  . ASN A 0 104 . -43.617  -17.415 19.323  1.00 82.18 104 A 1 
ATOM 790  C C   . ASN A 0 104 . -44.603  -16.907 20.381  1.00 82.18 104 A 1 
ATOM 791  C CB  . ASN A 0 104 . -42.477  -18.229 19.950  1.00 82.18 104 A 1 
ATOM 792  O O   . ASN A 0 104 . -44.264  -16.061 21.204  1.00 82.18 104 A 1 
ATOM 793  C CG  . ASN A 0 104 . -43.034  -19.429 20.691  1.00 82.18 104 A 1 
ATOM 794  N ND2 . ASN A 0 104 . -43.105  -19.381 22.001  1.00 82.18 104 A 1 
ATOM 795  O OD1 . ASN A 0 104 . -43.472  -20.396 20.091  1.00 82.18 104 A 1 
ATOM 796  N N   . GLN A 0 105 . -45.814  -17.459 20.377  1.00 81.83 105 A 1 
ATOM 797  C CA  . GLN A 0 105 . -46.924  -16.992 21.206  1.00 81.83 105 A 1 
ATOM 798  C C   . GLN A 0 105 . -47.505  -18.172 21.984  1.00 81.83 105 A 1 
ATOM 799  C CB  . GLN A 0 105 . -47.989  -16.333 20.304  1.00 81.83 105 A 1 
ATOM 800  O O   . GLN A 0 105 . -48.364  -18.886 21.454  1.00 81.83 105 A 1 
ATOM 801  C CG  . GLN A 0 105 . -47.456  -15.127 19.516  1.00 81.83 105 A 1 
ATOM 802  C CD  . GLN A 0 105 . -48.469  -14.529 18.545  1.00 81.83 105 A 1 
ATOM 803  N NE2 . GLN A 0 105 . -48.029  -13.642 17.685  1.00 81.83 105 A 1 
ATOM 804  O OE1 . GLN A 0 105 . -49.655  -14.846 18.513  1.00 81.83 105 A 1 
ATOM 805  N N   . ASP A 0 106 . -47.072  -18.376 23.229  1.00 76.51 106 A 1 
ATOM 806  C CA  . ASP A 0 106 . -47.733  -19.351 24.099  1.00 76.51 106 A 1 
ATOM 807  C C   . ASP A 0 106 . -48.991  -18.749 24.741  1.00 76.51 106 A 1 
ATOM 808  C CB  . ASP A 0 106 . -46.788  -20.049 25.094  1.00 76.51 106 A 1 
ATOM 809  O O   . ASP A 0 106 . -49.097  -17.542 24.972  1.00 76.51 106 A 1 
ATOM 810  C CG  . ASP A 0 106 . -47.081  -21.563 25.146  1.00 76.51 106 A 1 
ATOM 811  O OD1 . ASP A 0 106 . -48.256  -21.943 24.891  1.00 76.51 106 A 1 
ATOM 812  O OD2 . ASP A 0 106 . -46.108  -22.342 25.277  1.00 76.51 106 A 1 
ATOM 813  N N   . ASN A 0 107 . -50.015  -19.583 24.878  1.00 79.15 107 A 1 
ATOM 814  C CA  . ASN A 0 107 . -51.403  -19.168 25.117  1.00 79.15 107 A 1 
ATOM 815  C C   . ASN A 0 107 . -52.168  -20.234 25.928  1.00 79.15 107 A 1 
ATOM 816  C CB  . ASN A 0 107 . -52.084  -18.877 23.753  1.00 79.15 107 A 1 
ATOM 817  O O   . ASN A 0 107 . -53.379  -20.444 25.714  1.00 79.15 107 A 1 
ATOM 818  C CG  . ASN A 0 107 . -51.821  -17.497 23.181  1.00 79.15 107 A 1 
ATOM 819  N ND2 . ASN A 0 107 . -50.767  -17.317 22.424  1.00 79.15 107 A 1 
ATOM 820  O OD1 . ASN A 0 107 . -52.643  -16.598 23.315  1.00 79.15 107 A 1 
ATOM 821  N N   . ASP A 0 108 . -51.471  -20.980 26.786  1.00 78.54 108 A 1 
ATOM 822  C CA  . ASP A 0 108 . -52.066  -22.053 27.564  1.00 78.54 108 A 1 
ATOM 823  C C   . ASP A 0 108 . -52.950  -21.561 28.724  1.00 78.54 108 A 1 
ATOM 824  C CB  . ASP A 0 108 . -51.064  -23.183 27.874  1.00 78.54 108 A 1 
ATOM 825  O O   . ASP A 0 108 . -53.135  -20.369 28.989  1.00 78.54 108 A 1 
ATOM 826  C CG  . ASP A 0 108 . -49.838  -22.838 28.720  1.00 78.54 108 A 1 
ATOM 827  O OD1 . ASP A 0 108 . -49.205  -21.809 28.419  1.00 78.54 108 A 1 
ATOM 828  O OD2 . ASP A 0 108 . -49.526  -23.701 29.578  1.00 78.54 108 A 1 
ATOM 829  N N   . LYS A 0 109 . -53.750  -22.509 29.230  1.00 75.41 109 A 1 
ATOM 830  C CA  . LYS A 0 109 . -54.890  -22.269 30.129  1.00 75.41 109 A 1 
ATOM 831  C C   . LYS A 0 109 . -55.091  -23.477 31.020  1.00 75.41 109 A 1 
ATOM 832  C CB  . LYS A 0 109 . -56.188  -21.947 29.349  1.00 75.41 109 A 1 
ATOM 833  O O   . LYS A 0 109 . -55.664  -24.488 30.601  1.00 75.41 109 A 1 
ATOM 834  C CG  . LYS A 0 109 . -56.005  -20.650 28.565  1.00 75.41 109 A 1 
ATOM 835  C CD  . LYS A 0 109 . -57.186  -20.086 27.789  1.00 75.41 109 A 1 
ATOM 836  C CE  . LYS A 0 109 . -56.559  -18.831 27.160  1.00 75.41 109 A 1 
ATOM 837  N NZ  . LYS A 0 109 . -57.238  -18.381 25.930  1.00 75.41 109 A 1 
ATOM 838  N N   . TRP A 0 110 . -54.661  -23.364 32.267  1.00 73.25 110 A 1 
ATOM 839  C CA  . TRP A 0 110 . -54.793  -24.410 33.276  1.00 73.25 110 A 1 
ATOM 840  C C   . TRP A 0 110 . -55.930  -24.123 34.266  1.00 73.25 110 A 1 
ATOM 841  C CB  . TRP A 0 110 . -53.434  -24.645 33.938  1.00 73.25 110 A 1 
ATOM 842  O O   . TRP A 0 110 . -56.382  -22.995 34.457  1.00 73.25 110 A 1 
ATOM 843  C CG  . TRP A 0 110 . -52.723  -23.415 34.391  1.00 73.25 110 A 1 
ATOM 844  C CD1 . TRP A 0 110 . -51.863  -22.700 33.633  1.00 73.25 110 A 1 
ATOM 845  C CD2 . TRP A 0 110 . -52.759  -22.740 35.686  1.00 73.25 110 A 1 
ATOM 846  C CE2 . TRP A 0 110 . -51.872  -21.620 35.639  1.00 73.25 110 A 1 
ATOM 847  C CE3 . TRP A 0 110 . -53.437  -22.977 36.903  1.00 73.25 110 A 1 
ATOM 848  N NE1 . TRP A 0 110 . -51.376  -21.637 34.355  1.00 73.25 110 A 1 
ATOM 849  C CH2 . TRP A 0 110 . -52.325  -21.071 37.952  1.00 73.25 110 A 1 
ATOM 850  C CZ2 . TRP A 0 110 . -51.654  -20.793 36.749  1.00 73.25 110 A 1 
ATOM 851  C CZ3 . TRP A 0 110 . -53.222  -22.154 38.026  1.00 73.25 110 A 1 
ATOM 852  N N   . GLY A 0 111 . -56.448  -25.181 34.894  1.00 64.20 111 A 1 
ATOM 853  C CA  . GLY A 0 111 . -57.605  -25.097 35.785  1.00 64.20 111 A 1 
ATOM 854  C C   . GLY A 0 111 . -57.457  -25.976 37.020  1.00 64.20 111 A 1 
ATOM 855  O O   . GLY A 0 111 . -57.299  -27.192 36.914  1.00 64.20 111 A 1 
ATOM 856  N N   . ALA A 0 112 . -57.566  -25.367 38.199  1.00 59.60 112 A 1 
ATOM 857  C CA  . ALA A 0 112 . -57.547  -26.054 39.485  1.00 59.60 112 A 1 
ATOM 858  C C   . ALA A 0 112 . -58.983  -26.297 39.981  1.00 59.60 112 A 1 
ATOM 859  C CB  . ALA A 0 112 . -56.708  -25.231 40.470  1.00 59.60 112 A 1 
ATOM 860  O O   . ALA A 0 112 . -59.717  -25.354 40.291  1.00 59.60 112 A 1 
ATOM 861  N N   . GLN A 0 113 . -59.390  -27.566 40.080  1.00 61.57 113 A 1 
ATOM 862  C CA  . GLN A 0 113 . -60.695  -27.973 40.612  1.00 61.57 113 A 1 
ATOM 863  C C   . GLN A 0 113 . -60.551  -28.612 41.996  1.00 61.57 113 A 1 
ATOM 864  C CB  . GLN A 0 113 . -61.399  -28.917 39.620  1.00 61.57 113 A 1 
ATOM 865  O O   . GLN A 0 113 . -59.879  -29.635 42.144  1.00 61.57 113 A 1 
ATOM 866  C CG  . GLN A 0 113 . -62.751  -29.415 40.169  1.00 61.57 113 A 1 
ATOM 867  C CD  . GLN A 0 113 . -63.550  -30.250 39.175  1.00 61.57 113 A 1 
ATOM 868  N NE2 . GLN A 0 113 . -64.450  -31.089 39.640  1.00 61.57 113 A 1 
ATOM 869  O OE1 . GLN A 0 113 . -63.430  -30.147 37.968  1.00 61.57 113 A 1 
ATOM 870  N N   . ALA A 0 114 . -61.264  -28.072 42.986  1.00 51.36 114 A 1 
ATOM 871  C CA  . ALA A 0 114 . -61.306  -28.621 44.338  1.00 51.36 114 A 1 
ATOM 872  C C   . ALA A 0 114 . -62.743  -28.725 44.892  1.00 51.36 114 A 1 
ATOM 873  C CB  . ALA A 0 114 . -60.358  -27.807 45.218  1.00 51.36 114 A 1 
ATOM 874  O O   . ALA A 0 114 . -63.673  -28.105 44.372  1.00 51.36 114 A 1 
ATOM 875  N N   . TRP A 0 115 . -62.923  -29.558 45.924  1.00 53.08 115 A 1 
ATOM 876  C CA  . TRP A 0 115 . -64.225  -30.072 46.378  1.00 53.08 115 A 1 
ATOM 877  C C   . TRP A 0 115 . -64.478  -29.759 47.859  1.00 53.08 115 A 1 
ATOM 878  C CB  . TRP A 0 115 . -64.253  -31.596 46.172  1.00 53.08 115 A 1 
ATOM 879  O O   . TRP A 0 115 . -63.743  -30.255 48.714  1.00 53.08 115 A 1 
ATOM 880  C CG  . TRP A 0 115 . -64.105  -32.104 44.769  1.00 53.08 115 A 1 
ATOM 881  C CD1 . TRP A 0 115 . -62.940  -32.282 44.102  1.00 53.08 115 A 1 
ATOM 882  C CD2 . TRP A 0 115 . -65.156  -32.547 43.858  1.00 53.08 115 A 1 
ATOM 883  C CE2 . TRP A 0 115 . -64.545  -33.016 42.656  1.00 53.08 115 A 1 
ATOM 884  C CE3 . TRP A 0 115 . -66.564  -32.605 43.931  1.00 53.08 115 A 1 
ATOM 885  N NE1 . TRP A 0 115 . -63.196  -32.805 42.849  1.00 53.08 115 A 1 
ATOM 886  C CH2 . TRP A 0 115 . -66.692  -33.587 41.696  1.00 53.08 115 A 1 
ATOM 887  C CZ2 . TRP A 0 115 . -65.290  -33.538 41.589  1.00 53.08 115 A 1 
ATOM 888  C CZ3 . TRP A 0 115 . -67.324  -33.116 42.861  1.00 53.08 115 A 1 
ATOM 889  N N   . GLY A 0 116 . -65.512  -28.971 48.156  1.00 58.96 116 A 1 
ATOM 890  C CA  . GLY A 0 116 . -65.967  -28.668 49.518  1.00 58.96 116 A 1 
ATOM 891  C C   . GLY A 0 116 . -66.976  -29.690 50.048  1.00 58.96 116 A 1 
ATOM 892  O O   . GLY A 0 116 . -67.528  -30.484 49.281  1.00 58.96 116 A 1 
ATOM 893  N N   . LYS A 0 117 . -67.177  -29.696 51.374  1.00 56.07 117 A 1 
ATOM 894  C CA  . LYS A 0 117 . -68.189  -30.504 52.079  1.00 56.07 117 A 1 
ATOM 895  C C   . LYS A 0 117 . -68.653  -29.789 53.348  1.00 56.07 117 A 1 
ATOM 896  C CB  . LYS A 0 117 . -67.644  -31.892 52.464  1.00 56.07 117 A 1 
ATOM 897  O O   . LYS A 0 117 . -67.985  -29.871 54.377  1.00 56.07 117 A 1 
ATOM 898  C CG  . LYS A 0 117 . -67.288  -32.736 51.244  1.00 56.07 117 A 1 
ATOM 899  C CD  . LYS A 0 117 . -66.875  -34.151 51.622  1.00 56.07 117 A 1 
ATOM 900  C CE  . LYS A 0 117 . -66.491  -34.821 50.304  1.00 56.07 117 A 1 
ATOM 901  N NZ  . LYS A 0 117 . -65.896  -36.154 50.529  1.00 56.07 117 A 1 
ATOM 902  N N   . ASP A 0 118 . -69.810  -29.160 53.263  1.00 51.03 118 A 1 
ATOM 903  C CA  . ASP A 0 118 . -70.672  -28.875 54.406  1.00 51.03 118 A 1 
ATOM 904  C C   . ASP A 0 118 . -71.108  -30.181 55.097  1.00 51.03 118 A 1 
ATOM 905  C CB  . ASP A 0 118 . -71.900  -28.098 53.904  1.00 51.03 118 A 1 
ATOM 906  O O   . ASP A 0 118 . -71.184  -31.244 54.467  1.00 51.03 118 A 1 
ATOM 907  C CG  . ASP A 0 118 . -72.759  -28.886 52.901  1.00 51.03 118 A 1 
ATOM 908  O OD1 . ASP A 0 118 . -72.209  -29.754 52.176  1.00 51.03 118 A 1 
ATOM 909  O OD2 . ASP A 0 118 . -73.976  -28.632 52.850  1.00 51.03 118 A 1 
ATOM 910  N N   . ARG A 0 119 . -71.347  -30.139 56.415  1.00 52.52 119 A 1 
ATOM 911  C CA  . ARG A 0 119 . -71.844  -31.297 57.178  1.00 52.52 119 A 1 
ATOM 912  C C   . ARG A 0 119 . -72.569  -30.889 58.461  1.00 52.52 119 A 1 
ATOM 913  C CB  . ARG A 0 119 . -70.686  -32.253 57.547  1.00 52.52 119 A 1 
ATOM 914  O O   . ARG A 0 119 . -71.930  -30.780 59.505  1.00 52.52 119 A 1 
ATOM 915  C CG  . ARG A 0 119 . -70.048  -33.000 56.364  1.00 52.52 119 A 1 
ATOM 916  C CD  . ARG A 0 119 . -69.203  -34.189 56.805  1.00 52.52 119 A 1 
ATOM 917  N NE  . ARG A 0 119 . -70.068  -35.225 57.402  1.00 52.52 119 A 1 
ATOM 918  N NH1 . ARG A 0 119 . -68.693  -35.839 59.124  1.00 52.52 119 A 1 
ATOM 919  N NH2 . ARG A 0 119 . -70.821  -36.533 59.089  1.00 52.52 119 A 1 
ATOM 920  C CZ  . ARG A 0 119 . -69.853  -35.867 58.528  1.00 52.52 119 A 1 
ATOM 921  N N   . ASP A 0 120 . -73.898  -30.868 58.429  1.00 51.06 120 A 1 
ATOM 922  C CA  . ASP A 0 120 . -74.747  -30.814 59.629  1.00 51.06 120 A 1 
ATOM 923  C C   . ASP A 0 120 . -74.399  -31.924 60.645  1.00 51.06 120 A 1 
ATOM 924  C CB  . ASP A 0 120 . -76.223  -30.988 59.229  1.00 51.06 120 A 1 
ATOM 925  O O   . ASP A 0 120 . -74.811  -33.087 60.511  1.00 51.06 120 A 1 
ATOM 926  C CG  . ASP A 0 120 . -76.845  -29.805 58.496  1.00 51.06 120 A 1 
ATOM 927  O OD1 . ASP A 0 120 . -76.219  -28.732 58.509  1.00 51.06 120 A 1 
ATOM 928  O OD2 . ASP A 0 120 . -77.977  -30.025 58.011  1.00 51.06 120 A 1 
ATOM 929  N N   . VAL A 0 121 . -73.661  -31.597 61.712  1.00 47.82 121 A 1 
ATOM 930  C CA  . VAL A 0 121 . -73.363  -32.553 62.794  1.00 47.82 121 A 1 
ATOM 931  C C   . VAL A 0 121 . -74.436  -32.465 63.877  1.00 47.82 121 A 1 
ATOM 932  C CB  . VAL A 0 121 . -71.924  -32.443 63.340  1.00 47.82 121 A 1 
ATOM 933  O O   . VAL A 0 121 . -74.231  -31.899 64.948  1.00 47.82 121 A 1 
ATOM 934  C CG1 . VAL A 0 121 . -71.630  -33.603 64.312  1.00 47.82 121 A 1 
ATOM 935  C CG2 . VAL A 0 121 . -70.881  -32.563 62.220  1.00 47.82 121 A 1 
ATOM 936  N N   . TYR A 0 122 . -75.591  -33.085 63.616  1.00 40.83 122 A 1 
ATOM 937  C CA  . TYR A 0 122 . -76.667  -33.201 64.605  1.00 40.83 122 A 1 
ATOM 938  C C   . TYR A 0 122 . -76.146  -33.765 65.942  1.00 40.83 122 A 1 
ATOM 939  C CB  . TYR A 0 122 . -77.808  -34.065 64.054  1.00 40.83 122 A 1 
ATOM 940  O O   . TYR A 0 122 . -75.667  -34.903 66.012  1.00 40.83 122 A 1 
ATOM 941  C CG  . TYR A 0 122 . -78.980  -34.198 65.012  1.00 40.83 122 A 1 
ATOM 942  C CD1 . TYR A 0 122 . -79.107  -35.337 65.834  1.00 40.83 122 A 1 
ATOM 943  C CD2 . TYR A 0 122 . -79.927  -33.159 65.102  1.00 40.83 122 A 1 
ATOM 944  C CE1 . TYR A 0 122 . -80.188  -35.445 66.730  1.00 40.83 122 A 1 
ATOM 945  C CE2 . TYR A 0 122 . -81.007  -33.260 66.001  1.00 40.83 122 A 1 
ATOM 946  O OH  . TYR A 0 122 . -82.184  -34.512 67.679  1.00 40.83 122 A 1 
ATOM 947  C CZ  . TYR A 0 122 . -81.140  -34.407 66.814  1.00 40.83 122 A 1 
ATOM 948  N N   . GLY A 0 123 . -76.261  -32.962 67.005  1.00 42.86 123 A 1 
ATOM 949  C CA  . GLY A 0 123 . -75.713  -33.224 68.338  1.00 42.86 123 A 1 
ATOM 950  C C   . GLY A 0 123 . -76.371  -34.398 69.066  1.00 42.86 123 A 1 
ATOM 951  O O   . GLY A 0 123 . -77.173  -34.211 69.981  1.00 42.86 123 A 1 
ATOM 952  N N   . ALA A 0 124 . -76.016  -35.625 68.684  1.00 33.51 124 A 1 
ATOM 953  C CA  . ALA A 0 124 . -76.491  -36.842 69.331  1.00 33.51 124 A 1 
ATOM 954  C C   . ALA A 0 124 . -76.087  -36.877 70.818  1.00 33.51 124 A 1 
ATOM 955  C CB  . ALA A 0 124 . -75.963  -38.056 68.557  1.00 33.51 124 A 1 
ATOM 956  O O   . ALA A 0 124 . -74.904  -36.813 71.159  1.00 33.51 124 A 1 
ATOM 957  N N   . SER A 0 125 . -77.081  -37.012 71.703  1.00 35.15 125 A 1 
ATOM 958  C CA  . SER A 0 125 . -76.898  -37.001 73.160  1.00 35.15 125 A 1 
ATOM 959  C C   . SER A 0 125 . -75.832  -37.998 73.625  1.00 35.15 125 A 1 
ATOM 960  C CB  . SER A 0 125 . -78.222  -37.310 73.862  1.00 35.15 125 A 1 
ATOM 961  O O   . SER A 0 125 . -75.826  -39.158 73.208  1.00 35.15 125 A 1 
ATOM 962  O OG  . SER A 0 125 . -78.693  -38.582 73.458  1.00 35.15 125 A 1 
ATOM 963  N N   . SER A 0 126 . -74.954  -37.553 74.520  1.00 34.84 126 A 1 
ATOM 964  C CA  . SER A 0 126 . -73.694  -38.214 74.858  1.00 34.84 126 A 1 
ATOM 965  C C   . SER A 0 126 . -73.834  -39.640 75.414  1.00 34.84 126 A 1 
ATOM 966  C CB  . SER A 0 126 . -72.910  -37.320 75.834  1.00 34.84 126 A 1 
ATOM 967  O O   . SER A 0 126 . -74.139  -39.844 76.588  1.00 34.84 126 A 1 
ATOM 968  O OG  . SER A 0 126 . -73.736  -36.808 76.868  1.00 34.84 126 A 1 
ATOM 969  N N   . TYR A 0 127 . -73.464  -40.644 74.607  1.00 27.76 127 A 1 
ATOM 970  C CA  . TYR A 0 127 . -73.067  -41.956 75.130  1.00 27.76 127 A 1 
ATOM 971  C C   . TYR A 0 127 . -71.968  -42.644 74.297  1.00 27.76 127 A 1 
ATOM 972  C CB  . TYR A 0 127 . -74.293  -42.864 75.362  1.00 27.76 127 A 1 
ATOM 973  O O   . TYR A 0 127 . -72.205  -43.171 73.215  1.00 27.76 127 A 1 
ATOM 974  C CG  . TYR A 0 127 . -74.271  -43.503 76.741  1.00 27.76 127 A 1 
ATOM 975  C CD1 . TYR A 0 127 . -73.636  -44.743 76.951  1.00 27.76 127 A 1 
ATOM 976  C CD2 . TYR A 0 127 . -74.834  -42.810 77.831  1.00 27.76 127 A 1 
ATOM 977  C CE1 . TYR A 0 127 . -73.568  -45.288 78.251  1.00 27.76 127 A 1 
ATOM 978  C CE2 . TYR A 0 127 . -74.769  -43.349 79.129  1.00 27.76 127 A 1 
ATOM 979  O OH  . TYR A 0 127 . -74.061  -45.111 80.594  1.00 27.76 127 A 1 
ATOM 980  C CZ  . TYR A 0 127 . -74.133  -44.591 79.341  1.00 27.76 127 A 1 
ATOM 981  N N   . GLY A 0 128 . -70.752  -42.686 74.853  1.00 33.19 128 A 1 
ATOM 982  C CA  . GLY A 0 128 . -69.792  -43.774 74.627  1.00 33.19 128 A 1 
ATOM 983  C C   . GLY A 0 128 . -69.221  -43.995 73.218  1.00 33.19 128 A 1 
ATOM 984  O O   . GLY A 0 128 . -69.246  -45.131 72.748  1.00 33.19 128 A 1 
ATOM 985  N N   . LYS A 0 129 . -68.617  -42.984 72.568  1.00 31.23 129 A 1 
ATOM 986  C CA  . LYS A 0 129 . -67.775  -43.230 71.372  1.00 31.23 129 A 1 
ATOM 987  C C   . LYS A 0 129 . -66.486  -42.399 71.272  1.00 31.23 129 A 1 
ATOM 988  C CB  . LYS A 0 129 . -68.631  -43.241 70.089  1.00 31.23 129 A 1 
ATOM 989  O O   . LYS A 0 129 . -66.134  -41.893 70.210  1.00 31.23 129 A 1 
ATOM 990  C CG  . LYS A 0 129 . -68.110  -44.343 69.152  1.00 31.23 129 A 1 
ATOM 991  C CD  . LYS A 0 129 . -68.909  -44.435 67.850  1.00 31.23 129 A 1 
ATOM 992  C CE  . LYS A 0 129 . -68.434  -45.664 67.064  1.00 31.23 129 A 1 
ATOM 993  N NZ  . LYS A 0 129 . -69.106  -45.759 65.745  1.00 31.23 129 A 1 
ATOM 994  N N   . ALA A 0 130 . -65.751  -42.296 72.379  1.00 32.55 130 A 1 
ATOM 995  C CA  . ALA A 0 130 . -64.396  -41.747 72.366  1.00 32.55 130 A 1 
ATOM 996  C C   . ALA A 0 130 . -63.408  -42.682 71.631  1.00 32.55 130 A 1 
ATOM 997  C CB  . ALA A 0 130 . -63.957  -41.472 73.810  1.00 32.55 130 A 1 
ATOM 998  O O   . ALA A 0 130 . -63.394  -43.886 71.871  1.00 32.55 130 A 1 
ATOM 999  N N   . ALA A 0 131 . -62.587  -42.097 70.753  1.00 29.08 131 A 1 
ATOM 1000 C CA  . ALA A 0 131 . -61.305  -42.602 70.240  1.00 29.08 131 A 1 
ATOM 1001 C C   . ALA A 0 131 . -61.156  -44.125 69.977  1.00 29.08 131 A 1 
ATOM 1002 C CB  . ALA A 0 131 . -60.200  -42.058 71.156  1.00 29.08 131 A 1 
ATOM 1003 O O   . ALA A 0 131 . -60.528  -44.851 70.740  1.00 29.08 131 A 1 
ATOM 1004 N N   . SER A 0 132 . -61.605  -44.586 68.804  1.00 33.55 132 A 1 
ATOM 1005 C CA  . SER A 0 132 . -61.111  -45.830 68.168  1.00 33.55 132 A 1 
ATOM 1006 C C   . SER A 0 132 . -60.838  -45.648 66.664  1.00 33.55 132 A 1 
ATOM 1007 C CB  . SER A 0 132 . -61.991  -47.047 68.494  1.00 33.55 132 A 1 
ATOM 1008 O O   . SER A 0 132 . -61.043  -46.544 65.853  1.00 33.55 132 A 1 
ATOM 1009 O OG  . SER A 0 132 . -63.366  -46.745 68.362  1.00 33.55 132 A 1 
ATOM 1010 N N   . ALA A 0 133 . -60.348  -44.461 66.288  1.00 34.17 133 A 1 
ATOM 1011 C CA  . ALA A 0 133 . -59.948  -44.110 64.920  1.00 34.17 133 A 1 
ATOM 1012 C C   . ALA A 0 133 . -58.439  -44.323 64.653  1.00 34.17 133 A 1 
ATOM 1013 C CB  . ALA A 0 133 . -60.431  -42.684 64.621  1.00 34.17 133 A 1 
ATOM 1014 O O   . ALA A 0 133 . -57.876  -43.723 63.742  1.00 34.17 133 A 1 
ATOM 1015 N N   . ALA A 0 134 . -57.779  -45.173 65.448  1.00 33.55 134 A 1 
ATOM 1016 C CA  . ALA A 0 134 . -56.369  -45.519 65.302  1.00 33.55 134 A 1 
ATOM 1017 C C   . ALA A 0 134 . -56.215  -47.001 64.917  1.00 33.55 134 A 1 
ATOM 1018 C CB  . ALA A 0 134 . -55.624  -45.142 66.589  1.00 33.55 134 A 1 
ATOM 1019 O O   . ALA A 0 134 . -56.245  -47.881 65.769  1.00 33.55 134 A 1 
ATOM 1020 N N   . ASN A 0 135 . -56.033  -47.231 63.615  1.00 29.29 135 A 1 
ATOM 1021 C CA  . ASN A 0 135 . -55.410  -48.410 63.003  1.00 29.29 135 A 1 
ATOM 1022 C C   . ASN A 0 135 . -55.926  -49.815 63.417  1.00 29.29 135 A 1 
ATOM 1023 C CB  . ASN A 0 135 . -53.884  -48.249 63.162  1.00 29.29 135 A 1 
ATOM 1024 O O   . ASN A 0 135 . -55.342  -50.493 64.259  1.00 29.29 135 A 1 
ATOM 1025 C CG  . ASN A 0 135 . -53.099  -49.043 62.137  1.00 29.29 135 A 1 
ATOM 1026 N ND2 . ASN A 0 135 . -51.796  -49.096 62.275  1.00 29.29 135 A 1 
ATOM 1027 O OD1 . ASN A 0 135 . -53.631  -49.577 61.179  1.00 29.29 135 A 1 
ATOM 1028 N N   . ALA A 0 136 . -56.952  -50.306 62.711  1.00 31.27 136 A 1 
ATOM 1029 C CA  . ALA A 0 136 . -57.268  -51.734 62.609  1.00 31.27 136 A 1 
ATOM 1030 C C   . ALA A 0 136 . -57.500  -52.093 61.128  1.00 31.27 136 A 1 
ATOM 1031 C CB  . ALA A 0 136 . -58.468  -52.068 63.502  1.00 31.27 136 A 1 
ATOM 1032 O O   . ALA A 0 136 . -58.299  -51.449 60.445  1.00 31.27 136 A 1 
ATOM 1033 N N   . GLY A 0 137 . -56.751  -53.069 60.610  1.00 32.73 137 A 1 
ATOM 1034 C CA  . GLY A 0 137 . -56.610  -53.290 59.167  1.00 32.73 137 A 1 
ATOM 1035 C C   . GLY A 0 137 . -57.843  -53.878 58.471  1.00 32.73 137 A 1 
ATOM 1036 O O   . GLY A 0 137 . -58.492  -54.791 58.979  1.00 32.73 137 A 1 
ATOM 1037 N N   . ARG A 0 138 . -58.111  -53.414 57.242  1.00 30.39 138 A 1 
ATOM 1038 C CA  . ARG A 0 138 . -58.966  -54.135 56.287  1.00 30.39 138 A 1 
ATOM 1039 C C   . ARG A 0 138 . -58.197  -55.340 55.738  1.00 30.39 138 A 1 
ATOM 1040 C CB  . ARG A 0 138 . -59.329  -53.254 55.074  1.00 30.39 138 A 1 
ATOM 1041 O O   . ARG A 0 138 . -57.173  -55.128 55.106  1.00 30.39 138 A 1 
ATOM 1042 C CG  . ARG A 0 138 . -60.132  -51.972 55.327  1.00 30.39 138 A 1 
ATOM 1043 C CD  . ARG A 0 138 . -60.325  -51.285 53.963  1.00 30.39 138 A 1 
ATOM 1044 N NE  . ARG A 0 138 . -61.014  -49.984 54.060  1.00 30.39 138 A 1 
ATOM 1045 N NH1 . ARG A 0 138 . -61.000  -49.488 51.811  1.00 30.39 138 A 1 
ATOM 1046 N NH2 . ARG A 0 138 . -61.881  -48.036 53.249  1.00 30.39 138 A 1 
ATOM 1047 C CZ  . ARG A 0 138 . -61.294  -49.181 53.044  1.00 30.39 138 A 1 
ATOM 1048 N N   . TYR A 0 139 . -58.735  -56.547 55.873  1.00 33.30 139 A 1 
ATOM 1049 C CA  . TYR A 0 139 . -58.752  -57.581 54.826  1.00 33.30 139 A 1 
ATOM 1050 C C   . TYR A 0 139 . -59.798  -58.635 55.218  1.00 33.30 139 A 1 
ATOM 1051 C CB  . TYR A 0 139 . -57.367  -58.207 54.549  1.00 33.30 139 A 1 
ATOM 1052 O O   . TYR A 0 139 . -59.967  -58.926 56.400  1.00 33.30 139 A 1 
ATOM 1053 C CG  . TYR A 0 139 . -56.751  -57.720 53.242  1.00 33.30 139 A 1 
ATOM 1054 C CD1 . TYR A 0 139 . -57.289  -58.149 52.010  1.00 33.30 139 A 1 
ATOM 1055 C CD2 . TYR A 0 139 . -55.678  -56.805 53.246  1.00 33.30 139 A 1 
ATOM 1056 C CE1 . TYR A 0 139 . -56.789  -57.631 50.799  1.00 33.30 139 A 1 
ATOM 1057 C CE2 . TYR A 0 139 . -55.179  -56.279 52.039  1.00 33.30 139 A 1 
ATOM 1058 O OH  . TYR A 0 139 . -55.284  -56.173 49.639  1.00 33.30 139 A 1 
ATOM 1059 C CZ  . TYR A 0 139 . -55.742  -56.685 50.811  1.00 33.30 139 A 1 
ATOM 1060 N N   . GLY A 0 140 . -60.561  -59.143 54.249  1.00 30.64 140 A 1 
ATOM 1061 C CA  . GLY A 0 140 . -61.713  -60.015 54.502  1.00 30.64 140 A 1 
ATOM 1062 C C   . GLY A 0 140 . -61.549  -61.425 53.941  1.00 30.64 140 A 1 
ATOM 1063 O O   . GLY A 0 140 . -60.702  -61.670 53.086  1.00 30.64 140 A 1 
ATOM 1064 N N   . TYR A 0 141 . -62.417  -62.334 54.386  1.00 31.51 141 A 1 
ATOM 1065 C CA  . TYR A 0 141 . -62.647  -63.634 53.756  1.00 31.51 141 A 1 
ATOM 1066 C C   . TYR A 0 141 . -64.108  -64.057 53.972  1.00 31.51 141 A 1 
ATOM 1067 C CB  . TYR A 0 141 . -61.658  -64.679 54.296  1.00 31.51 141 A 1 
ATOM 1068 O O   . TYR A 0 141 . -64.700  -63.709 54.993  1.00 31.51 141 A 1 
ATOM 1069 C CG  . TYR A 0 141 . -61.089  -65.556 53.200  1.00 31.51 141 A 1 
ATOM 1070 C CD1 . TYR A 0 141 . -61.654  -66.815 52.921  1.00 31.51 141 A 1 
ATOM 1071 C CD2 . TYR A 0 141 . -60.005  -65.082 52.434  1.00 31.51 141 A 1 
ATOM 1072 C CE1 . TYR A 0 141 . -61.120  -67.607 51.886  1.00 31.51 141 A 1 
ATOM 1073 C CE2 . TYR A 0 141 . -59.469  -65.873 51.400  1.00 31.51 141 A 1 
ATOM 1074 O OH  . TYR A 0 141 . -59.516  -67.913 50.132  1.00 31.51 141 A 1 
ATOM 1075 C CZ  . TYR A 0 141 . -60.025  -67.141 51.127  1.00 31.51 141 A 1 
ATOM 1076 N N   . GLY A 0 142 . -64.702  -64.773 53.014  1.00 31.64 142 A 1 
ATOM 1077 C CA  . GLY A 0 142 . -66.109  -65.197 53.055  1.00 31.64 142 A 1 
ATOM 1078 C C   . GLY A 0 142 . -66.285  -66.709 52.889  1.00 31.64 142 A 1 
ATOM 1079 O O   . GLY A 0 142 . -65.348  -67.406 52.509  1.00 31.64 142 A 1 
ATOM 1080 N N   . GLY A 0 143 . -67.496  -67.218 53.146  1.00 34.49 143 A 1 
ATOM 1081 C CA  . GLY A 0 143 . -67.834  -68.634 52.964  1.00 34.49 143 A 1 
ATOM 1082 C C   . GLY A 0 143 . -69.317  -68.950 53.212  1.00 34.49 143 A 1 
ATOM 1083 O O   . GLY A 0 143 . -69.886  -68.523 54.211  1.00 34.49 143 A 1 
ATOM 1084 N N   . ASN A 0 144 . -69.932  -69.703 52.294  1.00 34.95 144 A 1 
ATOM 1085 C CA  . ASN A 0 144 . -71.311  -70.227 52.379  1.00 34.95 144 A 1 
ATOM 1086 C C   . ASN A 0 144 . -71.326  -71.548 53.218  1.00 34.95 144 A 1 
ATOM 1087 C CB  . ASN A 0 144 . -71.816  -70.339 50.920  1.00 34.95 144 A 1 
ATOM 1088 O O   . ASN A 0 144 . -70.257  -72.069 53.513  1.00 34.95 144 A 1 
ATOM 1089 C CG  . ASN A 0 144 . -71.875  -68.997 50.198  1.00 34.95 144 A 1 
ATOM 1090 N ND2 . ASN A 0 144 . -71.635  -68.967 48.907  1.00 34.95 144 A 1 
ATOM 1091 O OD1 . ASN A 0 144 . -72.164  -67.962 50.764  1.00 34.95 144 A 1 
ATOM 1092 N N   . ASN A 0 145 . -72.437  -72.202 53.614  1.00 36.62 145 A 1 
ATOM 1093 C CA  . ASN A 0 145 . -73.590  -72.622 52.795  1.00 36.62 145 A 1 
ATOM 1094 C C   . ASN A 0 145 . -74.772  -73.242 53.619  1.00 36.62 145 A 1 
ATOM 1095 C CB  . ASN A 0 145 . -73.036  -73.668 51.788  1.00 36.62 145 A 1 
ATOM 1096 O O   . ASN A 0 145 . -74.697  -73.366 54.836  1.00 36.62 145 A 1 
ATOM 1097 C CG  . ASN A 0 145 . -73.679  -73.628 50.415  1.00 36.62 145 A 1 
ATOM 1098 N ND2 . ASN A 0 145 . -72.969  -74.069 49.404  1.00 36.62 145 A 1 
ATOM 1099 O OD1 . ASN A 0 145 . -74.807  -73.201 50.226  1.00 36.62 145 A 1 
ATOM 1100 N N   . LYS A 0 146 . -75.853  -73.634 52.914  1.00 34.24 146 A 1 
ATOM 1101 C CA  . LYS A 0 146 . -77.144  -74.278 53.327  1.00 34.24 146 A 1 
ATOM 1102 C C   . LYS A 0 146 . -76.989  -75.589 54.151  1.00 34.24 146 A 1 
ATOM 1103 C CB  . LYS A 0 146 . -77.855  -74.654 52.009  1.00 34.24 146 A 1 
ATOM 1104 O O   . LYS A 0 146 . -75.945  -76.213 54.045  1.00 34.24 146 A 1 
ATOM 1105 C CG  . LYS A 0 146 . -78.106  -73.515 50.999  1.00 34.24 146 A 1 
ATOM 1106 C CD  . LYS A 0 146 . -78.254  -74.109 49.589  1.00 34.24 146 A 1 
ATOM 1107 C CE  . LYS A 0 146 . -78.465  -73.008 48.545  1.00 34.24 146 A 1 
ATOM 1108 N NZ  . LYS A 0 146 . -78.590  -73.573 47.176  1.00 34.24 146 A 1 
ATOM 1109 N N   . GLY A 0 147 . -77.965  -76.178 54.868  1.00 31.33 147 A 1 
ATOM 1110 C CA  . GLY A 0 147 . -79.427  -76.005 55.002  1.00 31.33 147 A 1 
ATOM 1111 C C   . GLY A 0 147 . -80.163  -77.327 55.388  1.00 31.33 147 A 1 
ATOM 1112 O O   . GLY A 0 147 . -79.651  -78.409 55.119  1.00 31.33 147 A 1 
ATOM 1113 N N   . GLY A 0 148 . -81.385  -77.233 55.948  1.00 34.15 148 A 1 
ATOM 1114 C CA  . GLY A 0 148 . -82.367  -78.339 56.139  1.00 34.15 148 A 1 
ATOM 1115 C C   . GLY A 0 148 . -82.294  -79.161 57.452  1.00 34.15 148 A 1 
ATOM 1116 O O   . GLY A 0 148 . -81.295  -79.088 58.154  1.00 34.15 148 A 1 
ATOM 1117 N N   . LEU A 0 149 . -83.301  -79.971 57.847  1.00 31.32 149 A 1 
ATOM 1118 C CA  . LEU A 0 149 . -84.745  -79.994 57.500  1.00 31.32 149 A 1 
ATOM 1119 C C   . LEU A 0 149 . -85.535  -80.967 58.437  1.00 31.32 149 A 1 
ATOM 1120 C CB  . LEU A 0 149 . -84.939  -80.438 56.023  1.00 31.32 149 A 1 
ATOM 1121 O O   . LEU A 0 149 . -85.258  -82.160 58.425  1.00 31.32 149 A 1 
ATOM 1122 C CG  . LEU A 0 149 . -85.822  -79.496 55.184  1.00 31.32 149 A 1 
ATOM 1123 C CD1 . LEU A 0 149 . -85.832  -79.957 53.727  1.00 31.32 149 A 1 
ATOM 1124 C CD2 . LEU A 0 149 . -87.267  -79.442 55.683  1.00 31.32 149 A 1 
ATOM 1125 N N   . GLY A 0 150 . -86.553  -80.493 59.183  1.00 31.36 150 A 1 
ATOM 1126 C CA  . GLY A 0 150 . -87.452  -81.325 60.032  1.00 31.36 150 A 1 
ATOM 1127 C C   . GLY A 0 150 . -86.808  -81.940 61.299  1.00 31.36 150 A 1 
ATOM 1128 O O   . GLY A 0 150 . -85.595  -81.909 61.454  1.00 31.36 150 A 1 
ATOM 1129 N N   . GLY A 0 151 . -87.536  -82.495 62.280  1.00 28.63 151 A 1 
ATOM 1130 C CA  . GLY A 0 151 . -88.988  -82.528 62.533  1.00 28.63 151 A 1 
ATOM 1131 C C   . GLY A 0 151 . -89.361  -83.640 63.540  1.00 28.63 151 A 1 
ATOM 1132 O O   . GLY A 0 151 . -89.113  -84.807 63.257  1.00 28.63 151 A 1 
ATOM 1133 N N   . GLY A 0 152 . -89.941  -83.322 64.709  1.00 32.01 152 A 1 
ATOM 1134 C CA  . GLY A 0 152 . -90.286  -84.326 65.737  1.00 32.01 152 A 1 
ATOM 1135 C C   . GLY A 0 152 . -90.882  -83.740 67.028  1.00 32.01 152 A 1 
ATOM 1136 O O   . GLY A 0 152 . -90.681  -82.564 67.322  1.00 32.01 152 A 1 
ATOM 1137 N N   . TYR A 0 153 . -91.633  -84.548 67.788  1.00 30.35 153 A 1 
ATOM 1138 C CA  . TYR A 0 153 . -92.497  -84.097 68.894  1.00 30.35 153 A 1 
ATOM 1139 C C   . TYR A 0 153 . -92.076  -84.641 70.274  1.00 30.35 153 A 1 
ATOM 1140 C CB  . TYR A 0 153 . -93.950  -84.555 68.639  1.00 30.35 153 A 1 
ATOM 1141 O O   . TYR A 0 153 . -91.757  -85.820 70.395  1.00 30.35 153 A 1 
ATOM 1142 C CG  . TYR A 0 153 . -94.610  -84.102 67.348  1.00 30.35 153 A 1 
ATOM 1143 C CD1 . TYR A 0 153 . -95.479  -82.991 67.347  1.00 30.35 153 A 1 
ATOM 1144 C CD2 . TYR A 0 153 . -94.413  -84.835 66.161  1.00 30.35 153 A 1 
ATOM 1145 C CE1 . TYR A 0 153 . -96.137  -82.606 66.162  1.00 30.35 153 A 1 
ATOM 1146 C CE2 . TYR A 0 153 . -95.059  -84.446 64.972  1.00 30.35 153 A 1 
ATOM 1147 O OH  . TYR A 0 153 . -96.547  -82.968 63.820  1.00 30.35 153 A 1 
ATOM 1148 C CZ  . TYR A 0 153 . -95.923  -83.333 64.970  1.00 30.35 153 A 1 
ATOM 1149 N N   . GLY A 0 154 . -92.268  -83.830 71.326  1.00 30.47 154 A 1 
ATOM 1150 C CA  . GLY A 0 154 . -92.662  -84.317 72.661  1.00 30.47 154 A 1 
ATOM 1151 C C   . GLY A 0 154 . -91.636  -84.248 73.808  1.00 30.47 154 A 1 
ATOM 1152 O O   . GLY A 0 154 . -90.529  -84.759 73.706  1.00 30.47 154 A 1 
ATOM 1153 N N   . GLY A 0 155 . -92.087  -83.727 74.961  1.00 35.08 155 A 1 
ATOM 1154 C CA  . GLY A 0 155 . -91.499  -83.992 76.287  1.00 35.08 155 A 1 
ATOM 1155 C C   . GLY A 0 155 . -90.529  -82.930 76.844  1.00 35.08 155 A 1 
ATOM 1156 O O   . GLY A 0 155 . -89.415  -82.803 76.343  1.00 35.08 155 A 1 
ATOM 1157 N N   . PRO A 0 156 . -90.883  -82.202 77.924  1.00 45.09 156 A 1 
ATOM 1158 C CA  . PRO A 0 156 . -89.979  -81.251 78.573  1.00 45.09 156 A 1 
ATOM 1159 C C   . PRO A 0 156 . -89.120  -81.903 79.672  1.00 45.09 156 A 1 
ATOM 1160 C CB  . PRO A 0 156 . -90.907  -80.181 79.155  1.00 45.09 156 A 1 
ATOM 1161 O O   . PRO A 0 156 . -89.628  -82.649 80.510  1.00 45.09 156 A 1 
ATOM 1162 C CG  . PRO A 0 156 . -92.148  -80.982 79.557  1.00 45.09 156 A 1 
ATOM 1163 C CD  . PRO A 0 156 . -92.214  -82.103 78.513  1.00 45.09 156 A 1 
ATOM 1164 N N   . LYS A 0 157 . -87.835  -81.532 79.751  1.00 35.36 157 A 1 
ATOM 1165 C CA  . LYS A 0 157 . -87.012  -81.679 80.966  1.00 35.36 157 A 1 
ATOM 1166 C C   . LYS A 0 157 . -86.138  -80.448 81.185  1.00 35.36 157 A 1 
ATOM 1167 C CB  . LYS A 0 157 . -86.147  -82.954 80.934  1.00 35.36 157 A 1 
ATOM 1168 O O   . LYS A 0 157 . -85.534  -79.933 80.252  1.00 35.36 157 A 1 
ATOM 1169 C CG  . LYS A 0 157 . -86.957  -84.197 81.334  1.00 35.36 157 A 1 
ATOM 1170 C CD  . LYS A 0 157 . -86.060  -85.420 81.555  1.00 35.36 157 A 1 
ATOM 1171 C CE  . LYS A 0 157 . -86.923  -86.590 82.045  1.00 35.36 157 A 1 
ATOM 1172 N NZ  . LYS A 0 157 . -86.119  -87.822 82.242  1.00 35.36 157 A 1 
ATOM 1173 N N   . LEU A 0 158 . -86.067  -80.007 82.440  1.00 29.28 158 A 1 
ATOM 1174 C CA  . LEU A 0 158 . -85.151  -78.964 82.893  1.00 29.28 158 A 1 
ATOM 1175 C C   . LEU A 0 158 . -83.714  -79.507 82.914  1.00 29.28 158 A 1 
ATOM 1176 C CB  . LEU A 0 158 . -85.531  -78.507 84.319  1.00 29.28 158 A 1 
ATOM 1177 O O   . LEU A 0 158 . -83.454  -80.530 83.544  1.00 29.28 158 A 1 
ATOM 1178 C CG  . LEU A 0 158 . -86.679  -77.491 84.453  1.00 29.28 158 A 1 
ATOM 1179 C CD1 . LEU A 0 158 . -88.021  -77.996 83.921  1.00 29.28 158 A 1 
ATOM 1180 C CD2 . LEU A 0 158 . -86.861  -77.151 85.934  1.00 29.28 158 A 1 
ATOM 1181 N N   . ALA A 0 159 . -82.785  -78.763 82.320  1.00 34.43 159 A 1 
ATOM 1182 C CA  . ALA A 0 159 . -81.361  -78.785 82.645  1.00 34.43 159 A 1 
ATOM 1183 C C   . ALA A 0 159 . -80.783  -77.392 82.346  1.00 34.43 159 A 1 
ATOM 1184 C CB  . ALA A 0 159 . -80.650  -79.888 81.853  1.00 34.43 159 A 1 
ATOM 1185 O O   . ALA A 0 159 . -81.213  -76.739 81.396  1.00 34.43 159 A 1 
ATOM 1186 N N   . ALA A 0 160 . -79.854  -76.910 83.173  1.00 31.24 160 A 1 
ATOM 1187 C CA  . ALA A 0 160 . -79.296  -75.565 83.038  1.00 31.24 160 A 1 
ATOM 1188 C C   . ALA A 0 160 . -78.011  -75.557 82.194  1.00 31.24 160 A 1 
ATOM 1189 C CB  . ALA A 0 160 . -79.076  -74.972 84.436  1.00 31.24 160 A 1 
ATOM 1190 O O   . ALA A 0 160 . -77.141  -76.407 82.365  1.00 31.24 160 A 1 
ATOM 1191 N N   . GLY A 0 161 . -77.877  -74.549 81.332  1.00 29.63 161 A 1 
ATOM 1192 C CA  . GLY A 0 161 . -76.683  -74.257 80.538  1.00 29.63 161 A 1 
ATOM 1193 C C   . GLY A 0 161 . -76.918  -72.961 79.766  1.00 29.63 161 A 1 
ATOM 1194 O O   . GLY A 0 161 . -77.861  -72.882 78.985  1.00 29.63 161 A 1 
ATOM 1195 N N   . GLY A 0 162 . -76.146  -71.913 80.056  1.00 28.90 162 A 1 
ATOM 1196 C CA  . GLY A 0 162 . -76.429  -70.558 79.572  1.00 28.90 162 A 1 
ATOM 1197 C C   . GLY A 0 162 . -75.522  -70.104 78.430  1.00 28.90 162 A 1 
ATOM 1198 O O   . GLY A 0 162 . -74.335  -70.417 78.417  1.00 28.90 162 A 1 
ATOM 1199 N N   . GLN A 0 163 . -76.063  -69.273 77.537  1.00 28.74 163 A 1 
ATOM 1200 C CA  . GLN A 0 163 . -75.302  -68.401 76.638  1.00 28.74 163 A 1 
ATOM 1201 C C   . GLN A 0 163 . -76.017  -67.049 76.506  1.00 28.74 163 A 1 
ATOM 1202 C CB  . GLN A 0 163 . -75.070  -69.068 75.268  1.00 28.74 163 A 1 
ATOM 1203 O O   . GLN A 0 163 . -77.243  -66.969 76.595  1.00 28.74 163 A 1 
ATOM 1204 C CG  . GLN A 0 163 . -73.653  -69.659 75.178  1.00 28.74 163 A 1 
ATOM 1205 C CD  . GLN A 0 163 . -73.417  -70.401 73.869  1.00 28.74 163 A 1 
ATOM 1206 N NE2 . GLN A 0 163 . -72.487  -69.974 73.042  1.00 28.74 163 A 1 
ATOM 1207 O OE1 . GLN A 0 163 . -74.067  -71.380 73.559  1.00 28.74 163 A 1 
ATOM 1208 N N   . ALA A 0 164 . -75.247  -65.973 76.343  1.00 31.82 164 A 1 
ATOM 1209 C CA  . ALA A 0 164 . -75.770  -64.611 76.353  1.00 31.82 164 A 1 
ATOM 1210 C C   . ALA A 0 164 . -76.340  -64.206 74.983  1.00 31.82 164 A 1 
ATOM 1211 C CB  . ALA A 0 164 . -74.657  -63.665 76.822  1.00 31.82 164 A 1 
ATOM 1212 O O   . ALA A 0 164 . -75.595  -64.063 74.016  1.00 31.82 164 A 1 
ATOM 1213 N N   . ALA A 0 165 . -77.649  -63.952 74.919  1.00 37.65 165 A 1 
ATOM 1214 C CA  . ALA A 0 165 . -78.300  -63.321 73.773  1.00 37.65 165 A 1 
ATOM 1215 C C   . ALA A 0 165 . -78.513  -61.824 74.058  1.00 37.65 165 A 1 
ATOM 1216 C CB  . ALA A 0 165 . -79.605  -64.068 73.471  1.00 37.65 165 A 1 
ATOM 1217 O O   . ALA A 0 165 . -79.317  -61.451 74.914  1.00 37.65 165 A 1 
ATOM 1218 N N   . GLN A 0 166 . -77.780  -60.952 73.361  1.00 36.66 166 A 1 
ATOM 1219 C CA  . GLN A 0 166 . -77.901  -59.501 73.530  1.00 36.66 166 A 1 
ATOM 1220 C C   . GLN A 0 166 . -79.229  -59.001 72.938  1.00 36.66 166 A 1 
ATOM 1221 C CB  . GLN A 0 166 . -76.694  -58.790 72.897  1.00 36.66 166 A 1 
ATOM 1222 O O   . GLN A 0 166 . -79.452  -59.071 71.731  1.00 36.66 166 A 1 
ATOM 1223 C CG  . GLN A 0 166 . -75.385  -59.057 73.660  1.00 36.66 166 A 1 
ATOM 1224 C CD  . GLN A 0 166 . -74.187  -58.450 72.939  1.00 36.66 166 A 1 
ATOM 1225 N NE2 . GLN A 0 166 . -73.453  -57.543 73.547  1.00 36.66 166 A 1 
ATOM 1226 O OE1 . GLN A 0 166 . -73.895  -58.771 71.804  1.00 36.66 166 A 1 
ATOM 1227 N N   . SER A 0 167 . -80.115  -58.481 73.790  1.00 32.08 167 A 1 
ATOM 1228 C CA  . SER A 0 167 . -81.443  -57.991 73.396  1.00 32.08 167 A 1 
ATOM 1229 C C   . SER A 0 167 . -81.373  -56.646 72.656  1.00 32.08 167 A 1 
ATOM 1230 C CB  . SER A 0 167 . -82.345  -57.912 74.639  1.00 32.08 167 A 1 
ATOM 1231 O O   . SER A 0 167 . -81.543  -55.587 73.265  1.00 32.08 167 A 1 
ATOM 1232 O OG  . SER A 0 167 . -83.544  -57.213 74.363  1.00 32.08 167 A 1 
ATOM 1233 N N   . TRP A 0 168 . -81.210  -56.683 71.333  1.00 29.45 168 A 1 
ATOM 1234 C CA  . TRP A 0 168 . -81.396  -55.524 70.449  1.00 29.45 168 A 1 
ATOM 1235 C C   . TRP A 0 168 . -82.878  -55.100 70.393  1.00 29.45 168 A 1 
ATOM 1236 C CB  . TRP A 0 168 . -80.848  -55.839 69.046  1.00 29.45 168 A 1 
ATOM 1237 O O   . TRP A 0 168 . -83.616  -55.474 69.483  1.00 29.45 168 A 1 
ATOM 1238 C CG  . TRP A 0 168 . -79.359  -55.774 68.877  1.00 29.45 168 A 1 
ATOM 1239 C CD1 . TRP A 0 168 . -78.460  -56.651 69.379  1.00 29.45 168 A 1 
ATOM 1240 C CD2 . TRP A 0 168 . -78.578  -54.808 68.101  1.00 29.45 168 A 1 
ATOM 1241 C CE2 . TRP A 0 168 . -77.199  -55.168 68.187  1.00 29.45 168 A 1 
ATOM 1242 C CE3 . TRP A 0 168 . -78.895  -53.676 67.316  1.00 29.45 168 A 1 
ATOM 1243 N NE1 . TRP A 0 168 . -77.185  -56.290 68.987  1.00 29.45 168 A 1 
ATOM 1244 C CH2 . TRP A 0 168 . -76.540  -53.329 66.758  1.00 29.45 168 A 1 
ATOM 1245 C CZ2 . TRP A 0 168 . -76.189  -54.448 67.532  1.00 29.45 168 A 1 
ATOM 1246 C CZ3 . TRP A 0 168 . -77.889  -52.945 66.652  1.00 29.45 168 A 1 
ATOM 1247 N N   . LYS A 0 169 . -83.333  -54.298 71.365  1.00 36.57 169 A 1 
ATOM 1248 C CA  . LYS A 0 169 . -84.623  -53.592 71.293  1.00 36.57 169 A 1 
ATOM 1249 C C   . LYS A 0 169 . -84.431  -52.203 70.686  1.00 36.57 169 A 1 
ATOM 1250 C CB  . LYS A 0 169 . -85.315  -53.527 72.668  1.00 36.57 169 A 1 
ATOM 1251 O O   . LYS A 0 169 . -84.102  -51.257 71.395  1.00 36.57 169 A 1 
ATOM 1252 C CG  . LYS A 0 169 . -86.217  -54.747 72.912  1.00 36.57 169 A 1 
ATOM 1253 C CD  . LYS A 0 169 . -87.125  -54.513 74.128  1.00 36.57 169 A 1 
ATOM 1254 C CE  . LYS A 0 169 . -88.172  -55.629 74.226  1.00 36.57 169 A 1 
ATOM 1255 N NZ  . LYS A 0 169 . -89.183  -55.331 75.272  1.00 36.57 169 A 1 
ATOM 1256 N N   . GLY A 0 170 . -84.663  -52.084 69.379  1.00 32.27 170 A 1 
ATOM 1257 C CA  . GLY A 0 170 . -84.732  -50.789 68.700  1.00 32.27 170 A 1 
ATOM 1258 C C   . GLY A 0 170 . -85.968  -50.000 69.142  1.00 32.27 170 A 1 
ATOM 1259 O O   . GLY A 0 170 . -87.094  -50.402 68.859  1.00 32.27 170 A 1 
ATOM 1260 N N   . ALA A 0 171 . -85.761  -48.883 69.839  1.00 30.38 171 A 1 
ATOM 1261 C CA  . ALA A 0 171 . -86.818  -47.974 70.280  1.00 30.38 171 A 1 
ATOM 1262 C C   . ALA A 0 171 . -87.018  -46.841 69.255  1.00 30.38 171 A 1 
ATOM 1263 C CB  . ALA A 0 171 . -86.485  -47.491 71.699  1.00 30.38 171 A 1 
ATOM 1264 O O   . ALA A 0 171 . -86.674  -45.692 69.509  1.00 30.38 171 A 1 
ATOM 1265 N N   . SER A 0 172 . -87.529  -47.180 68.067  1.00 38.54 172 A 1 
ATOM 1266 C CA  . SER A 0 172 . -87.713  -46.235 66.953  1.00 38.54 172 A 1 
ATOM 1267 C C   . SER A 0 172 . -89.045  -46.449 66.220  1.00 38.54 172 A 1 
ATOM 1268 C CB  . SER A 0 172 . -86.503  -46.281 66.010  1.00 38.54 172 A 1 
ATOM 1269 O O   . SER A 0 172 . -89.086  -46.669 65.009  1.00 38.54 172 A 1 
ATOM 1270 O OG  . SER A 0 172 . -86.448  -47.525 65.341  1.00 38.54 172 A 1 
ATOM 1271 N N   . ALA A 0 173 . -90.148  -46.413 66.967  1.00 32.21 173 A 1 
ATOM 1272 C CA  . ALA A 0 173 . -91.506  -46.405 66.432  1.00 32.21 173 A 1 
ATOM 1273 C C   . ALA A 0 173 . -92.372  -45.477 67.297  1.00 32.21 173 A 1 
ATOM 1274 C CB  . ALA A 0 173 . -92.048  -47.842 66.408  1.00 32.21 173 A 1 
ATOM 1275 O O   . ALA A 0 173 . -92.304  -45.583 68.515  1.00 32.21 173 A 1 
ATOM 1276 N N   . GLN A 0 174 . -93.185  -44.616 66.660  1.00 31.55 174 A 1 
ATOM 1277 C CA  . GLN A 0 174 . -94.063  -43.613 67.301  1.00 31.55 174 A 1 
ATOM 1278 C C   . GLN A 0 174 . -93.261  -42.559 68.110  1.00 31.55 174 A 1 
ATOM 1279 C CB  . GLN A 0 174 . -95.143  -44.332 68.153  1.00 31.55 174 A 1 
ATOM 1280 O O   . GLN A 0 174 . -92.999  -42.739 69.288  1.00 31.55 174 A 1 
ATOM 1281 C CG  . GLN A 0 174 . -95.926  -45.433 67.405  1.00 31.55 174 A 1 
ATOM 1282 C CD  . GLN A 0 174 . -96.820  -46.281 68.312  1.00 31.55 174 A 1 
ATOM 1283 N NE2 . GLN A 0 174 . -97.870  -46.867 67.781  1.00 31.55 174 A 1 
ATOM 1284 O OE1 . GLN A 0 174 . -96.595  -46.482 69.490  1.00 31.55 174 A 1 
ATOM 1285 N N   . HIS A 0 175 . -92.790  -41.447 67.535  1.00 35.86 175 A 1 
ATOM 1286 C CA  . HIS A 0 175 . -93.610  -40.281 67.171  1.00 35.86 175 A 1 
ATOM 1287 C C   . HIS A 0 175 . -92.796  -39.242 66.361  1.00 35.86 175 A 1 
ATOM 1288 C CB  . HIS A 0 175 . -94.076  -39.583 68.474  1.00 35.86 175 A 1 
ATOM 1289 O O   . HIS A 0 175 . -91.607  -39.071 66.596  1.00 35.86 175 A 1 
ATOM 1290 C CG  . HIS A 0 175 . -95.464  -39.969 68.918  1.00 35.86 175 A 1 
ATOM 1291 C CD2 . HIS A 0 175 . -95.822  -41.027 69.712  1.00 35.86 175 A 1 
ATOM 1292 N ND1 . HIS A 0 175 . -96.617  -39.280 68.616  1.00 35.86 175 A 1 
ATOM 1293 C CE1 . HIS A 0 175 . -97.647  -39.921 69.192  1.00 35.86 175 A 1 
ATOM 1294 N NE2 . HIS A 0 175 . -97.214  -41.003 69.851  1.00 35.86 175 A 1 
ATOM 1295 N N   . GLY A 0 176 . -93.462  -38.487 65.476  1.00 34.00 176 A 1 
ATOM 1296 C CA  . GLY A 0 176 . -93.065  -37.116 65.105  1.00 34.00 176 A 1 
ATOM 1297 C C   . GLY A 0 176 . -91.652  -36.877 64.550  1.00 34.00 176 A 1 
ATOM 1298 O O   . GLY A 0 176 . -90.949  -36.017 65.070  1.00 34.00 176 A 1 
ATOM 1299 N N   . ALA A 0 177 . -91.251  -37.555 63.468  1.00 32.63 177 A 1 
ATOM 1300 C CA  . ALA A 0 177 . -90.021  -37.205 62.750  1.00 32.63 177 A 1 
ATOM 1301 C C   . ALA A 0 177 . -90.122  -35.787 62.146  1.00 32.63 177 A 1 
ATOM 1302 C CB  . ALA A 0 177 . -89.736  -38.271 61.684  1.00 32.63 177 A 1 
ATOM 1303 O O   . ALA A 0 177 . -90.801  -35.574 61.138  1.00 32.63 177 A 1 
ATOM 1304 N N   . ALA A 0 178 . -89.468  -34.812 62.778  1.00 36.63 178 A 1 
ATOM 1305 C CA  . ALA A 0 178 . -89.409  -33.443 62.283  1.00 36.63 178 A 1 
ATOM 1306 C C   . ALA A 0 178 . -88.547  -33.377 61.015  1.00 36.63 178 A 1 
ATOM 1307 C CB  . ALA A 0 178 . -88.872  -32.531 63.394  1.00 36.63 178 A 1 
ATOM 1308 O O   . ALA A 0 178 . -87.390  -33.791 61.025  1.00 36.63 178 A 1 
ATOM 1309 N N   . LYS A 0 179 . -89.096  -32.819 59.930  1.00 34.06 179 A 1 
ATOM 1310 C CA  . LYS A 0 179 . -88.295  -32.432 58.766  1.00 34.06 179 A 1 
ATOM 1311 C C   . LYS A 0 179 . -87.458  -31.202 59.121  1.00 34.06 179 A 1 
ATOM 1312 C CB  . LYS A 0 179 . -89.176  -32.140 57.540  1.00 34.06 179 A 1 
ATOM 1313 O O   . LYS A 0 179 . -87.947  -30.080 59.003  1.00 34.06 179 A 1 
ATOM 1314 C CG  . LYS A 0 179 . -89.763  -33.391 56.870  1.00 34.06 179 A 1 
ATOM 1315 C CD  . LYS A 0 179 . -90.449  -32.969 55.563  1.00 34.06 179 A 1 
ATOM 1316 C CE  . LYS A 0 179 . -90.933  -34.179 54.759  1.00 34.06 179 A 1 
ATOM 1317 N NZ  . LYS A 0 179 . -91.405  -33.761 53.414  1.00 34.06 179 A 1 
ATOM 1318 N N   . GLY A 0 180 . -86.210  -31.420 59.528  1.00 43.94 180 A 1 
ATOM 1319 C CA  . GLY A 0 180 . -85.157  -30.487 59.144  1.00 43.94 180 A 1 
ATOM 1320 C C   . GLY A 0 180 . -85.044  -30.489 57.617  1.00 43.94 180 A 1 
ATOM 1321 O O   . GLY A 0 180 . -85.186  -31.545 56.992  1.00 43.94 180 A 1 
ATOM 1322 N N   . GLY A 0 181 . -84.856  -29.313 57.019  1.00 34.67 181 A 1 
ATOM 1323 C CA  . GLY A 0 181 . -84.048  -29.254 55.805  1.00 34.67 181 A 1 
ATOM 1324 C C   . GLY A 0 181 . -82.610  -29.514 56.242  1.00 34.67 181 A 1 
ATOM 1325 O O   . GLY A 0 181 . -82.229  -29.017 57.298  1.00 34.67 181 A 1 
ATOM 1326 N N   . TYR A 0 182 . -81.901  -30.359 55.503  1.00 42.05 182 A 1 
ATOM 1327 C CA  . TYR A 0 182 . -80.489  -30.639 55.730  1.00 42.05 182 A 1 
ATOM 1328 C C   . TYR A 0 182 . -79.764  -30.315 54.431  1.00 42.05 182 A 1 
ATOM 1329 C CB  . TYR A 0 182 . -80.263  -32.114 56.107  1.00 42.05 182 A 1 
ATOM 1330 O O   . TYR A 0 182 . -79.974  -31.006 53.427  1.00 42.05 182 A 1 
ATOM 1331 C CG  . TYR A 0 182 . -80.938  -32.604 57.375  1.00 42.05 182 A 1 
ATOM 1332 C CD1 . TYR A 0 182 . -80.346  -32.348 58.624  1.00 42.05 182 A 1 
ATOM 1333 C CD2 . TYR A 0 182 . -82.125  -33.361 57.305  1.00 42.05 182 A 1 
ATOM 1334 C CE1 . TYR A 0 182 . -80.921  -32.851 59.804  1.00 42.05 182 A 1 
ATOM 1335 C CE2 . TYR A 0 182 . -82.708  -33.871 58.482  1.00 42.05 182 A 1 
ATOM 1336 O OH  . TYR A 0 182 . -82.656  -34.109 60.871  1.00 42.05 182 A 1 
ATOM 1337 C CZ  . TYR A 0 182 . -82.102  -33.618 59.731  1.00 42.05 182 A 1 
ATOM 1338 N N   . ASP A 0 183 . -78.954  -29.273 54.462  1.00 47.56 183 A 1 
ATOM 1339 C CA  . ASP A 0 183 . -77.962  -28.937 53.453  1.00 47.56 183 A 1 
ATOM 1340 C C   . ASP A 0 183 . -76.805  -29.940 53.626  1.00 47.56 183 A 1 
ATOM 1341 C CB  . ASP A 0 183 . -77.525  -27.467 53.640  1.00 47.56 183 A 1 
ATOM 1342 O O   . ASP A 0 183 . -76.309  -30.156 54.730  1.00 47.56 183 A 1 
ATOM 1343 C CG  . ASP A 0 183 . -78.706  -26.502 53.875  1.00 47.56 183 A 1 
ATOM 1344 O OD1 . ASP A 0 183 . -79.309  -26.558 54.975  1.00 47.56 183 A 1 
ATOM 1345 O OD2 . ASP A 0 183 . -79.084  -25.764 52.936  1.00 47.56 183 A 1 
ATOM 1346 N N   . ASN A 0 184 . -76.467  -30.685 52.575  1.00 50.16 184 A 1 
ATOM 1347 C CA  . ASN A 0 184 . -75.259  -31.528 52.489  1.00 50.16 184 A 1 
ATOM 1348 C C   . ASN A 0 184 . -74.719  -31.366 51.046  1.00 50.16 184 A 1 
ATOM 1349 C CB  . ASN A 0 184 . -75.545  -32.996 52.915  1.00 50.16 184 A 1 
ATOM 1350 O O   . ASN A 0 184 . -74.495  -32.336 50.306  1.00 50.16 184 A 1 
ATOM 1351 C CG  . ASN A 0 184 . -75.457  -33.315 54.410  1.00 50.16 184 A 1 
ATOM 1352 N ND2 . ASN A 0 184 . -76.329  -32.792 55.232  1.00 50.16 184 A 1 
ATOM 1353 O OD1 . ASN A 0 184 . -74.666  -34.142 54.856  1.00 50.16 184 A 1 
ATOM 1354 N N   . ASP A 0 185 . -74.637  -30.105 50.629  1.00 54.48 185 A 1 
ATOM 1355 C CA  . ASP A 0 185 . -74.247  -29.593 49.326  1.00 54.48 185 A 1 
ATOM 1356 C C   . ASP A 0 185 . -72.733  -29.732 49.101  1.00 54.48 185 A 1 
ATOM 1357 C CB  . ASP A 0 185 . -74.739  -28.137 49.178  1.00 54.48 185 A 1 
ATOM 1358 O O   . ASP A 0 185 . -71.938  -28.799 49.220  1.00 54.48 185 A 1 
ATOM 1359 C CG  . ASP A 0 185 . -76.210  -28.014 48.750  1.00 54.48 185 A 1 
ATOM 1360 O OD1 . ASP A 0 185 . -76.912  -29.053 48.670  1.00 54.48 185 A 1 
ATOM 1361 O OD2 . ASP A 0 185 . -76.597  -26.886 48.369  1.00 54.48 185 A 1 
ATOM 1362 N N   . VAL A 0 186 . -72.331  -30.923 48.651  1.00 52.19 186 A 1 
ATOM 1363 C CA  . VAL A 0 186 . -70.979  -31.194 48.134  1.00 52.19 186 A 1 
ATOM 1364 C C   . VAL A 0 186 . -70.733  -30.396 46.842  1.00 52.19 186 A 1 
ATOM 1365 C CB  . VAL A 0 186 . -70.753  -32.708 47.936  1.00 52.19 186 A 1 
ATOM 1366 O O   . VAL A 0 186 . -70.892  -30.910 45.731  1.00 52.19 186 A 1 
ATOM 1367 C CG1 . VAL A 0 186 . -69.315  -33.029 47.493  1.00 52.19 186 A 1 
ATOM 1368 C CG2 . VAL A 0 186 . -71.007  -33.492 49.233  1.00 52.19 186 A 1 
ATOM 1369 N N   . TRP A 0 187 . -70.339  -29.130 46.981  1.00 64.83 187 A 1 
ATOM 1370 C CA  . TRP A 0 187 . -70.033  -28.223 45.875  1.00 64.83 187 A 1 
ATOM 1371 C C   . TRP A 0 187 . -68.542  -28.217 45.505  1.00 64.83 187 A 1 
ATOM 1372 C CB  . TRP A 0 187 . -70.601  -26.818 46.156  1.00 64.83 187 A 1 
ATOM 1373 O O   . TRP A 0 187 . -67.654  -28.553 46.291  1.00 64.83 187 A 1 
ATOM 1374 C CG  . TRP A 0 187 . -70.092  -26.097 47.370  1.00 64.83 187 A 1 
ATOM 1375 C CD1 . TRP A 0 187 . -70.733  -26.030 48.559  1.00 64.83 187 A 1 
ATOM 1376 C CD2 . TRP A 0 187 . -68.853  -25.341 47.554  1.00 64.83 187 A 1 
ATOM 1377 C CE2 . TRP A 0 187 . -68.790  -24.901 48.911  1.00 64.83 187 A 1 
ATOM 1378 C CE3 . TRP A 0 187 . -67.755  -25.016 46.727  1.00 64.83 187 A 1 
ATOM 1379 N NE1 . TRP A 0 187 . -69.967  -25.339 49.473  1.00 64.83 187 A 1 
ATOM 1380 C CH2 . TRP A 0 187 . -66.577  -23.977 48.597  1.00 64.83 187 A 1 
ATOM 1381 C CZ2 . TRP A 0 187 . -67.680  -24.222 49.429  1.00 64.83 187 A 1 
ATOM 1382 C CZ3 . TRP A 0 187 . -66.620  -24.360 47.245  1.00 64.83 187 A 1 
ATOM 1383 N N   . ALA A 0 188 . -68.254  -27.802 44.272  1.00 55.90 188 A 1 
ATOM 1384 C CA  . ALA A 0 188 . -66.902  -27.594 43.765  1.00 55.90 188 A 1 
ATOM 1385 C C   . ALA A 0 188 . -66.797  -26.200 43.136  1.00 55.90 188 A 1 
ATOM 1386 C CB  . ALA A 0 188 . -66.555  -28.711 42.772  1.00 55.90 188 A 1 
ATOM 1387 O O   . ALA A 0 188 . -67.742  -25.730 42.504  1.00 55.90 188 A 1 
ATOM 1388 N N   . LYS A 0 189 . -65.643  -25.548 43.296  1.00 62.60 189 A 1 
ATOM 1389 C CA  . LYS A 0 189 . -65.292  -24.312 42.580  1.00 62.60 189 A 1 
ATOM 1390 C C   . LYS A 0 189 . -64.032  -24.583 41.764  1.00 62.60 189 A 1 
ATOM 1391 C CB  . LYS A 0 189 . -65.103  -23.129 43.555  1.00 62.60 189 A 1 
ATOM 1392 O O   . LYS A 0 189 . -63.073  -25.151 42.287  1.00 62.60 189 A 1 
ATOM 1393 C CG  . LYS A 0 189 . -66.433  -22.592 44.118  1.00 62.60 189 A 1 
ATOM 1394 C CD  . LYS A 0 189 . -66.201  -21.575 45.251  1.00 62.60 189 A 1 
ATOM 1395 C CE  . LYS A 0 189 . -67.525  -21.198 45.940  1.00 62.60 189 A 1 
ATOM 1396 N NZ  . LYS A 0 189 . -67.357  -21.028 47.409  1.00 62.60 189 A 1 
ATOM 1397 N N   . GLN A 0 190 . -64.035  -24.182 40.497  1.00 66.72 190 A 1 
ATOM 1398 C CA  . GLN A 0 190 . -62.810  -24.077 39.708  1.00 66.72 190 A 1 
ATOM 1399 C C   . GLN A 0 190 . -62.191  -22.688 39.891  1.00 66.72 190 A 1 
ATOM 1400 C CB  . GLN A 0 190 . -63.069  -24.357 38.219  1.00 66.72 190 A 1 
ATOM 1401 O O   . GLN A 0 190 . -62.912  -21.705 40.050  1.00 66.72 190 A 1 
ATOM 1402 C CG  . GLN A 0 190 . -63.630  -25.760 37.917  1.00 66.72 190 A 1 
ATOM 1403 C CD  . GLN A 0 190 . -65.155  -25.856 37.885  1.00 66.72 190 A 1 
ATOM 1404 N NE2 . GLN A 0 190 . -65.692  -27.035 37.654  1.00 66.72 190 A 1 
ATOM 1405 O OE1 . GLN A 0 190 . -65.896  -24.908 38.082  1.00 66.72 190 A 1 
ATOM 1406 N N   . ALA A 0 191 . -60.867  -22.601 39.840  1.00 64.26 191 A 1 
ATOM 1407 C CA  . ALA A 0 191 . -60.157  -21.384 39.459  1.00 64.26 191 A 1 
ATOM 1408 C C   . ALA A 0 191 . -59.363  -21.699 38.191  1.00 64.26 191 A 1 
ATOM 1409 C CB  . ALA A 0 191 . -59.271  -20.865 40.599  1.00 64.26 191 A 1 
ATOM 1410 O O   . ALA A 0 191 . -58.945  -22.842 37.992  1.00 64.26 191 A 1 
ATOM 1411 N N   . TYR A 0 192 . -59.191  -20.692 37.348  1.00 70.75 192 A 1 
ATOM 1412 C CA  . TYR A 0 192 . -58.506  -20.803 36.070  1.00 70.75 192 A 1 
ATOM 1413 C C   . TYR A 0 192 . -57.319  -19.852 36.077  1.00 70.75 192 A 1 
ATOM 1414 C CB  . TYR A 0 192 . -59.488  -20.497 34.932  1.00 70.75 192 A 1 
ATOM 1415 O O   . TYR A 0 192 . -57.461  -18.720 36.546  1.00 70.75 192 A 1 
ATOM 1416 C CG  . TYR A 0 192 . -60.656  -21.465 34.877  1.00 70.75 192 A 1 
ATOM 1417 C CD1 . TYR A 0 192 . -60.496  -22.702 34.226  1.00 70.75 192 A 1 
ATOM 1418 C CD2 . TYR A 0 192 . -61.879  -21.152 35.505  1.00 70.75 192 A 1 
ATOM 1419 C CE1 . TYR A 0 192 . -61.558  -23.626 34.190  1.00 70.75 192 A 1 
ATOM 1420 C CE2 . TYR A 0 192 . -62.943  -22.076 35.479  1.00 70.75 192 A 1 
ATOM 1421 O OH  . TYR A 0 192 . -63.805  -24.207 34.787  1.00 70.75 192 A 1 
ATOM 1422 C CZ  . TYR A 0 192 . -62.783  -23.312 34.818  1.00 70.75 192 A 1 
ATOM 1423 N N   . GLY A 0 193 . -56.185  -20.340 35.590  1.00 74.36 193 A 1 
ATOM 1424 C CA  . GLY A 0 193 . -55.067  -19.514 35.172  1.00 74.36 193 A 1 
ATOM 1425 C C   . GLY A 0 193 . -55.047  -19.372 33.652  1.00 74.36 193 A 1 
ATOM 1426 O O   . GLY A 0 193 . -55.729  -20.118 32.936  1.00 74.36 193 A 1 
ATOM 1427 N N   . SER A 0 194 . -54.296  -18.395 33.167  1.00 76.79 194 A 1 
ATOM 1428 C CA  . SER A 0 194 . -53.999  -18.245 31.746  1.00 76.79 194 A 1 
ATOM 1429 C C   . SER A 0 194 . -52.655  -17.567 31.564  1.00 76.79 194 A 1 
ATOM 1430 C CB  . SER A 0 194 . -55.074  -17.437 31.022  1.00 76.79 194 A 1 
ATOM 1431 O O   . SER A 0 194 . -52.479  -16.424 31.991  1.00 76.79 194 A 1 
ATOM 1432 O OG  . SER A 0 194 . -55.217  -16.152 31.601  1.00 76.79 194 A 1 
ATOM 1433 N N   . ASP A 0 195 . -51.782  -18.293 30.901  1.00 77.07 195 A 1 
ATOM 1434 C CA  . ASP A 0 195 . -50.424  -17.965 30.525  1.00 77.07 195 A 1 
ATOM 1435 C C   . ASP A 0 195 . -50.496  -17.257 29.156  1.00 77.07 195 A 1 
ATOM 1436 C CB  . ASP A 0 195 . -49.621  -19.286 30.491  1.00 77.07 195 A 1 
ATOM 1437 O O   . ASP A 0 195 . -51.275  -17.651 28.278  1.00 77.07 195 A 1 
ATOM 1438 C CG  . ASP A 0 195 . -50.149  -20.379 31.457  1.00 77.07 195 A 1 
ATOM 1439 O OD1 . ASP A 0 195 . -51.230  -20.972 31.184  1.00 77.07 195 A 1 
ATOM 1440 O OD2 . ASP A 0 195 . -49.605  -20.528 32.578  1.00 77.07 195 A 1 
ATOM 1441 N N   . PHE A 0 196 . -49.764  -16.158 28.983  1.00 79.46 196 A 1 
ATOM 1442 C CA  . PHE A 0 196 . -49.806  -15.351 27.758  1.00 79.46 196 A 1 
ATOM 1443 C C   . PHE A 0 196 . -48.417  -14.784 27.474  1.00 79.46 196 A 1 
ATOM 1444 C CB  . PHE A 0 196 . -50.871  -14.247 27.873  1.00 79.46 196 A 1 
ATOM 1445 O O   . PHE A 0 196 . -48.139  -13.616 27.740  1.00 79.46 196 A 1 
ATOM 1446 C CG  . PHE A 0 196 . -52.313  -14.701 27.737  1.00 79.46 196 A 1 
ATOM 1447 C CD1 . PHE A 0 196 . -52.767  -15.250 26.524  1.00 79.46 196 A 1 
ATOM 1448 C CD2 . PHE A 0 196 . -53.215  -14.528 28.803  1.00 79.46 196 A 1 
ATOM 1449 C CE1 . PHE A 0 196 . -54.115  -15.615 26.368  1.00 79.46 196 A 1 
ATOM 1450 C CE2 . PHE A 0 196 . -54.570  -14.870 28.641  1.00 79.46 196 A 1 
ATOM 1451 C CZ  . PHE A 0 196 . -55.022  -15.414 27.425  1.00 79.46 196 A 1 
ATOM 1452 N N   . ASP A 0 197 . -47.557  -15.650 26.952  1.00 80.42 197 A 1 
ATOM 1453 C CA  . ASP A 0 197 . -46.129  -15.408 26.789  1.00 80.42 197 A 1 
ATOM 1454 C C   . ASP A 0 197 . -45.833  -15.166 25.299  1.00 80.42 197 A 1 
ATOM 1455 C CB  . ASP A 0 197 . -45.392  -16.610 27.412  1.00 80.42 197 A 1 
ATOM 1456 O O   . ASP A 0 197 . -45.825  -16.096 24.483  1.00 80.42 197 A 1 
ATOM 1457 C CG  . ASP A 0 197 . -43.895  -16.397 27.646  1.00 80.42 197 A 1 
ATOM 1458 O OD1 . ASP A 0 197 . -43.389  -15.260 27.548  1.00 80.42 197 A 1 
ATOM 1459 O OD2 . ASP A 0 197 . -43.174  -17.403 27.840  1.00 80.42 197 A 1 
ATOM 1460 N N   . SER A 0 198 . -45.661  -13.899 24.909  1.00 82.40 198 A 1 
ATOM 1461 C CA  . SER A 0 198 . -45.308  -13.524 23.532  1.00 82.40 198 A 1 
ATOM 1462 C C   . SER A 0 198 . -43.835  -13.151 23.445  1.00 82.40 198 A 1 
ATOM 1463 C CB  . SER A 0 198 . -46.215  -12.426 22.966  1.00 82.40 198 A 1 
ATOM 1464 O O   . SER A 0 198 . -43.397  -12.186 24.078  1.00 82.40 198 A 1 
ATOM 1465 O OG  . SER A 0 198 . -46.050  -11.192 23.631  1.00 82.40 198 A 1 
ATOM 1466 N N   . ARG A 0 199 . -43.086  -13.906 22.639  1.00 83.30 199 A 1 
ATOM 1467 C CA  . ARG A 0 199 . -41.643  -13.759 22.446  1.00 83.30 199 A 1 
ATOM 1468 C C   . ARG A 0 199 . -41.330  -13.568 20.976  1.00 83.30 199 A 1 
ATOM 1469 C CB  . ARG A 0 199 . -40.893  -14.976 22.993  1.00 83.30 199 A 1 
ATOM 1470 O O   . ARG A 0 199 . -41.727  -14.381 20.144  1.00 83.30 199 A 1 
ATOM 1471 C CG  . ARG A 0 199 . -41.210  -15.218 24.468  1.00 83.30 199 A 1 
ATOM 1472 C CD  . ARG A 0 199 . -40.328  -16.340 25.007  1.00 83.30 199 A 1 
ATOM 1473 N NE  . ARG A 0 199 . -40.760  -16.712 26.359  1.00 83.30 199 A 1 
ATOM 1474 N NH1 . ARG A 0 199 . -38.772  -17.500 27.180  1.00 83.30 199 A 1 
ATOM 1475 N NH2 . ARG A 0 199 . -40.578  -17.379 28.496  1.00 83.30 199 A 1 
ATOM 1476 C CZ  . ARG A 0 199 . -40.032  -17.190 27.338  1.00 83.30 199 A 1 
ATOM 1477 N N   . TRP A 0 200 . -40.579  -12.526 20.671  1.00 90.45 200 A 1 
ATOM 1478 C CA  . TRP A 0 200 . -40.217  -12.163 19.310  1.00 90.45 200 A 1 
ATOM 1479 C C   . TRP A 0 200 . -38.748  -11.768 19.244  1.00 90.45 200 A 1 
ATOM 1480 C CB  . TRP A 0 200 . -41.141  -11.031 18.859  1.00 90.45 200 A 1 
ATOM 1481 O O   . TRP A 0 200 . -38.208  -11.215 20.203  1.00 90.45 200 A 1 
ATOM 1482 C CG  . TRP A 0 200 . -40.803  -10.407 17.546  1.00 90.45 200 A 1 
ATOM 1483 C CD1 . TRP A 0 200 . -41.239  -10.825 16.340  1.00 90.45 200 A 1 
ATOM 1484 C CD2 . TRP A 0 200 . -39.945  -9.257  17.288  1.00 90.45 200 A 1 
ATOM 1485 C CE2 . TRP A 0 200 . -40.004  -8.965  15.895  1.00 90.45 200 A 1 
ATOM 1486 C CE3 . TRP A 0 200 . -39.144  -8.418  18.092  1.00 90.45 200 A 1 
ATOM 1487 N NE1 . TRP A 0 200 . -40.752  -9.990  15.355  1.00 90.45 200 A 1 
ATOM 1488 C CH2 . TRP A 0 200 . -38.624  -6.996  16.179  1.00 90.45 200 A 1 
ATOM 1489 C CZ2 . TRP A 0 200 . -39.398  -7.829  15.346  1.00 90.45 200 A 1 
ATOM 1490 C CZ3 . TRP A 0 200 . -38.475  -7.311  17.540  1.00 90.45 200 A 1 
ATOM 1491 N N   . GLY A 0 201 . -38.106  -12.010 18.104  1.00 87.22 201 A 1 
ATOM 1492 C CA  . GLY A 0 201 . -36.737  -11.567 17.905  1.00 87.22 201 A 1 
ATOM 1493 C C   . GLY A 0 201 . -36.284  -11.474 16.456  1.00 87.22 201 A 1 
ATOM 1494 O O   . GLY A 0 201 . -36.934  -11.953 15.521  1.00 87.22 201 A 1 
ATOM 1495 N N   . LYS A 0 202 . -35.134  -10.824 16.301  1.00 86.19 202 A 1 
ATOM 1496 C CA  . LYS A 0 202 . -34.361  -10.664 15.069  1.00 86.19 202 A 1 
ATOM 1497 C C   . LYS A 0 202 . -32.915  -11.037 15.357  1.00 86.19 202 A 1 
ATOM 1498 C CB  . LYS A 0 202 . -34.399  -9.201  14.611  1.00 86.19 202 A 1 
ATOM 1499 O O   . LYS A 0 202 . -32.366  -10.495 16.313  1.00 86.19 202 A 1 
ATOM 1500 C CG  . LYS A 0 202 . -35.784  -8.752  14.148  1.00 86.19 202 A 1 
ATOM 1501 C CD  . LYS A 0 202 . -35.777  -7.249  13.846  1.00 86.19 202 A 1 
ATOM 1502 C CE  . LYS A 0 202 . -37.136  -6.863  13.262  1.00 86.19 202 A 1 
ATOM 1503 N NZ  . LYS A 0 202 . -37.114  -6.684  11.797  1.00 86.19 202 A 1 
ATOM 1504 N N   . SER A 0 203 . -32.306  -11.859 14.509  1.00 85.31 203 A 1 
ATOM 1505 C CA  . SER A 0 203 . -30.871  -12.164 14.564  1.00 85.31 203 A 1 
ATOM 1506 C C   . SER A 0 203 . -30.176  -11.932 13.218  1.00 85.31 203 A 1 
ATOM 1507 C CB  . SER A 0 203 . -30.620  -13.584 15.085  1.00 85.31 203 A 1 
ATOM 1508 O O   . SER A 0 203 . -30.781  -12.030 12.143  1.00 85.31 203 A 1 
ATOM 1509 O OG  . SER A 0 203 . -31.227  -14.553 14.252  1.00 85.31 203 A 1 
ATOM 1510 N N   . TYR A 0 204 . -28.883  -11.618 13.282  1.00 81.74 204 A 1 
ATOM 1511 C CA  . TYR A 0 204 . -27.945  -11.636 12.156  1.00 81.74 204 A 1 
ATOM 1512 C C   . TYR A 0 204 . -26.689  -12.391 12.611  1.00 81.74 204 A 1 
ATOM 1513 C CB  . TYR A 0 204 . -27.533  -10.206 11.739  1.00 81.74 204 A 1 
ATOM 1514 O O   . TYR A 0 204 . -25.941  -11.850 13.426  1.00 81.74 204 A 1 
ATOM 1515 C CG  . TYR A 0 204 . -28.598  -9.238  11.251  1.00 81.74 204 A 1 
ATOM 1516 C CD1 . TYR A 0 204 . -28.647  -8.860  9.894   1.00 81.74 204 A 1 
ATOM 1517 C CD2 . TYR A 0 204 . -29.441  -8.606  12.184  1.00 81.74 204 A 1 
ATOM 1518 C CE1 . TYR A 0 204 . -29.520  -7.835  9.476   1.00 81.74 204 A 1 
ATOM 1519 C CE2 . TYR A 0 204 . -30.308  -7.576  11.775  1.00 81.74 204 A 1 
ATOM 1520 O OH  . TYR A 0 204 . -31.169  -6.175  10.033  1.00 81.74 204 A 1 
ATOM 1521 C CZ  . TYR A 0 204 . -30.342  -7.184  10.419  1.00 81.74 204 A 1 
ATOM 1522 N N   . ASP A 0 205 . -26.426  -13.598 12.095  1.00 78.95 205 A 1 
ATOM 1523 C CA  . ASP A 0 205 . -25.291  -14.410 12.581  1.00 78.95 205 A 1 
ATOM 1524 C C   . ASP A 0 205 . -23.937  -13.737 12.292  1.00 78.95 205 A 1 
ATOM 1525 C CB  . ASP A 0 205 . -25.287  -15.808 11.935  1.00 78.95 205 A 1 
ATOM 1526 O O   . ASP A 0 205 . -23.048  -13.685 13.143  1.00 78.95 205 A 1 
ATOM 1527 C CG  . ASP A 0 205 . -26.523  -16.663 12.226  1.00 78.95 205 A 1 
ATOM 1528 O OD1 . ASP A 0 205 . -27.105  -16.543 13.320  1.00 78.95 205 A 1 
ATOM 1529 O OD2 . ASP A 0 205 . -26.913  -17.413 11.300  1.00 78.95 205 A 1 
ATOM 1530 N N   . SER A 0 206 . -23.774  -13.191 11.082  1.00 84.25 206 A 1 
ATOM 1531 C CA  . SER A 0 206 . -22.595  -12.408 10.712  1.00 84.25 206 A 1 
ATOM 1532 C C   . SER A 0 206 . -22.897  -11.383 9.618   1.00 84.25 206 A 1 
ATOM 1533 C CB  . SER A 0 206 . -21.432  -13.327 10.302  1.00 84.25 206 A 1 
ATOM 1534 O O   . SER A 0 206 . -23.698  -11.622 8.705   1.00 84.25 206 A 1 
ATOM 1535 O OG  . SER A 0 206 . -21.540  -13.748 8.954   1.00 84.25 206 A 1 
ATOM 1536 N N   . VAL A 0 207 . -22.218  -10.234 9.690   1.00 85.98 207 A 1 
ATOM 1537 C CA  . VAL A 0 207 . -22.148  -9.242  8.607   1.00 85.98 207 A 1 
ATOM 1538 C C   . VAL A 0 207 . -20.714  -8.757  8.413   1.00 85.98 207 A 1 
ATOM 1539 C CB  . VAL A 0 207 . -23.116  -8.054  8.800   1.00 85.98 207 A 1 
ATOM 1540 O O   . VAL A 0 207 . -20.002  -8.452  9.368   1.00 85.98 207 A 1 
ATOM 1541 C CG1 . VAL A 0 207 . -24.582  -8.488  8.703   1.00 85.98 207 A 1 
ATOM 1542 C CG2 . VAL A 0 207 . -22.931  -7.302  10.121  1.00 85.98 207 A 1 
ATOM 1543 N N   . ASP A 0 208 . -20.290  -8.648  7.154   1.00 90.44 208 A 1 
ATOM 1544 C CA  . ASP A 0 208 . -18.948  -8.216  6.764   1.00 90.44 208 A 1 
ATOM 1545 C C   . ASP A 0 208 . -19.005  -7.160  5.655   1.00 90.44 208 A 1 
ATOM 1546 C CB  . ASP A 0 208 . -18.116  -9.429  6.337   1.00 90.44 208 A 1 
ATOM 1547 O O   . ASP A 0 208 . -19.676  -7.326  4.633   1.00 90.44 208 A 1 
ATOM 1548 C CG  . ASP A 0 208 . -16.746  -9.027  5.792   1.00 90.44 208 A 1 
ATOM 1549 O OD1 . ASP A 0 208 . -16.512  -9.119  4.561   1.00 90.44 208 A 1 
ATOM 1550 O OD2 . ASP A 0 208 . -15.825  -8.701  6.576   1.00 90.44 208 A 1 
ATOM 1551 N N   . ALA A 0 209 . -18.266  -6.068  5.840   1.00 91.11 209 A 1 
ATOM 1552 C CA  . ALA A 0 209 . -18.132  -4.991  4.871   1.00 91.11 209 A 1 
ATOM 1553 C C   . ALA A 0 209 . -16.655  -4.641  4.663   1.00 91.11 209 A 1 
ATOM 1554 C CB  . ALA A 0 209 . -18.961  -3.790  5.343   1.00 91.11 209 A 1 
ATOM 1555 O O   . ALA A 0 209 . -15.992  -4.107  5.556   1.00 91.11 209 A 1 
ATOM 1556 N N   . LYS A 0 210 . -16.146  -4.891  3.453   1.00 95.51 210 A 1 
ATOM 1557 C CA  . LYS A 0 210 . -14.759  -4.604  3.062   1.00 95.51 210 A 1 
ATOM 1558 C C   . LYS A 0 210 . -14.706  -3.550  1.954   1.00 95.51 210 A 1 
ATOM 1559 C CB  . LYS A 0 210 . -14.028  -5.896  2.666   1.00 95.51 210 A 1 
ATOM 1560 O O   . LYS A 0 210 . -15.481  -3.594  0.997   1.00 95.51 210 A 1 
ATOM 1561 C CG  . LYS A 0 210 . -13.836  -6.900  3.819   1.00 95.51 210 A 1 
ATOM 1562 C CD  . LYS A 0 210 . -13.311  -8.233  3.256   1.00 95.51 210 A 1 
ATOM 1563 C CE  . LYS A 0 210 . -12.858  -9.250  4.314   1.00 95.51 210 A 1 
ATOM 1564 N NZ  . LYS A 0 210 . -13.999  -9.833  5.051   1.00 95.51 210 A 1 
ATOM 1565 N N   . SER A 0 211 . -13.766  -2.616  2.065   1.00 96.27 211 A 1 
ATOM 1566 C CA  . SER A 0 211 . -13.456  -1.589  1.065   1.00 96.27 211 A 1 
ATOM 1567 C C   . SER A 0 211 . -11.955  -1.571  0.807   1.00 96.27 211 A 1 
ATOM 1568 C CB  . SER A 0 211 . -13.935  -0.210  1.535   1.00 96.27 211 A 1 
ATOM 1569 O O   . SER A 0 211 . -11.169  -1.510  1.750   1.00 96.27 211 A 1 
ATOM 1570 O OG  . SER A 0 211 . -13.895  0.763   0.497   1.00 96.27 211 A 1 
ATOM 1571 N N   . TYR A 0 212 . -11.573  -1.583  -0.465  1.00 95.10 212 A 1 
ATOM 1572 C CA  . TYR A 0 212 . -10.193  -1.513  -0.931  1.00 95.10 212 A 1 
ATOM 1573 C C   . TYR A 0 212 . -10.063  -0.350  -1.911  1.00 95.10 212 A 1 
ATOM 1574 C CB  . TYR A 0 212 . -9.790   -2.837  -1.593  1.00 95.10 212 A 1 
ATOM 1575 O O   . TYR A 0 212 . -10.688  -0.352  -2.974  1.00 95.10 212 A 1 
ATOM 1576 C CG  . TYR A 0 212 . -9.887   -4.052  -0.691  1.00 95.10 212 A 1 
ATOM 1577 C CD1 . TYR A 0 212 . -8.801   -4.392  0.138   1.00 95.10 212 A 1 
ATOM 1578 C CD2 . TYR A 0 212 . -11.054  -4.842  -0.686  1.00 95.10 212 A 1 
ATOM 1579 C CE1 . TYR A 0 212 . -8.874   -5.528  0.966   1.00 95.10 212 A 1 
ATOM 1580 C CE2 . TYR A 0 212 . -11.130  -5.981  0.139   1.00 95.10 212 A 1 
ATOM 1581 O OH  . TYR A 0 212 . -10.101  -7.429  1.752   1.00 95.10 212 A 1 
ATOM 1582 C CZ  . TYR A 0 212 . -10.038  -6.326  0.964   1.00 95.10 212 A 1 
ATOM 1583 N N   . ASP A 0 213 . -9.251   0.631   -1.550  1.00 95.62 213 A 1 
ATOM 1584 C CA  . ASP A 0 213 . -8.822   1.725   -2.408  1.00 95.62 213 A 1 
ATOM 1585 C C   . ASP A 0 213 . -7.341   1.522   -2.739  1.00 95.62 213 A 1 
ATOM 1586 C CB  . ASP A 0 213 . -9.103   3.070   -1.723  1.00 95.62 213 A 1 
ATOM 1587 O O   . ASP A 0 213 . -6.537   1.215   -1.861  1.00 95.62 213 A 1 
ATOM 1588 C CG  . ASP A 0 213 . -10.574  3.465   -1.852  1.00 95.62 213 A 1 
ATOM 1589 O OD1 . ASP A 0 213 . -10.932  4.009   -2.925  1.00 95.62 213 A 1 
ATOM 1590 O OD2 . ASP A 0 213 . -11.378  3.222   -0.919  1.00 95.62 213 A 1 
ATOM 1591 N N   . GLY A 0 214 . -6.980   1.664   -4.010  1.00 95.80 214 A 1 
ATOM 1592 C CA  . GLY A 0 214 . -5.607   1.542   -4.486  1.00 95.80 214 A 1 
ATOM 1593 C C   . GLY A 0 214 . -5.323   2.592   -5.548  1.00 95.80 214 A 1 
ATOM 1594 O O   . GLY A 0 214 . -6.087   2.713   -6.506  1.00 95.80 214 A 1 
ATOM 1595 N N   . GLU A 0 215 . -4.240   3.336   -5.383  1.00 96.88 215 A 1 
ATOM 1596 C CA  . GLU A 0 215 . -3.692   4.274   -6.360  1.00 96.88 215 A 1 
ATOM 1597 C C   . GLU A 0 215 . -2.247   3.891   -6.643  1.00 96.88 215 A 1 
ATOM 1598 C CB  . GLU A 0 215 . -3.768   5.723   -5.853  1.00 96.88 215 A 1 
ATOM 1599 O O   . GLU A 0 215 . -1.486   3.650   -5.711  1.00 96.88 215 A 1 
ATOM 1600 C CG  . GLU A 0 215 . -5.223   6.178   -5.726  1.00 96.88 215 A 1 
ATOM 1601 C CD  . GLU A 0 215 . -5.373   7.679   -5.458  1.00 96.88 215 A 1 
ATOM 1602 O OE1 . GLU A 0 215 . -6.253   8.035   -4.638  1.00 96.88 215 A 1 
ATOM 1603 O OE2 . GLU A 0 215 . -4.792   8.492   -6.208  1.00 96.88 215 A 1 
ATOM 1604 N N   . TRP A 0 216 . -1.875   3.841   -7.917  1.00 96.50 216 A 1 
ATOM 1605 C CA  . TRP A 0 216 . -0.512   3.552   -8.339  1.00 96.50 216 A 1 
ATOM 1606 C C   . TRP A 0 216 . -0.079   4.509   -9.442  1.00 96.50 216 A 1 
ATOM 1607 C CB  . TRP A 0 216 . -0.369   2.090   -8.762  1.00 96.50 216 A 1 
ATOM 1608 O O   . TRP A 0 216 . -0.862   4.883   -10.321 1.00 96.50 216 A 1 
ATOM 1609 C CG  . TRP A 0 216 . -1.217   1.630   -9.904  1.00 96.50 216 A 1 
ATOM 1610 C CD1 . TRP A 0 216 . -0.848   1.643   -11.202 1.00 96.50 216 A 1 
ATOM 1611 C CD2 . TRP A 0 216 . -2.545   1.030   -9.864  1.00 96.50 216 A 1 
ATOM 1612 C CE2 . TRP A 0 216 . -2.904   0.656   -11.192 1.00 96.50 216 A 1 
ATOM 1613 C CE3 . TRP A 0 216 . -3.470   0.735   -8.838  1.00 96.50 216 A 1 
ATOM 1614 N NE1 . TRP A 0 216 . -1.842   1.073   -11.971 1.00 96.50 216 A 1 
ATOM 1615 C CH2 . TRP A 0 216 . -4.996   -0.303  -10.438 1.00 96.50 216 A 1 
ATOM 1616 C CZ2 . TRP A 0 216 . -4.111   0.004   -11.486 1.00 96.50 216 A 1 
ATOM 1617 C CZ3 . TRP A 0 216 . -4.682   0.074   -9.118  1.00 96.50 216 A 1 
ATOM 1618 N N   . TYR A 0 217 . 1.186    4.893   -9.394  1.00 98.07 217 A 1 
ATOM 1619 C CA  . TYR A 0 217 . 1.858    5.730   -10.372 1.00 98.07 217 A 1 
ATOM 1620 C C   . TYR A 0 217 . 3.202    5.093   -10.707 1.00 98.07 217 A 1 
ATOM 1621 C CB  . TYR A 0 217 . 2.033    7.138   -9.793  1.00 98.07 217 A 1 
ATOM 1622 O O   . TYR A 0 217 . 3.960    4.751   -9.803  1.00 98.07 217 A 1 
ATOM 1623 C CG  . TYR A 0 217 . 2.909    8.039   -10.640 1.00 98.07 217 A 1 
ATOM 1624 C CD1 . TYR A 0 217 . 4.291    8.128   -10.380 1.00 98.07 217 A 1 
ATOM 1625 C CD2 . TYR A 0 217 . 2.346    8.753   -11.713 1.00 98.07 217 A 1 
ATOM 1626 C CE1 . TYR A 0 217 . 5.109    8.945   -11.184 1.00 98.07 217 A 1 
ATOM 1627 C CE2 . TYR A 0 217 . 3.160    9.575   -12.515 1.00 98.07 217 A 1 
ATOM 1628 O OH  . TYR A 0 217 . 5.320    10.480  -13.022 1.00 98.07 217 A 1 
ATOM 1629 C CZ  . TYR A 0 217 . 4.541    9.678   -12.249 1.00 98.07 217 A 1 
ATOM 1630 N N   . ALA A 0 218 . 3.509    4.961   -11.994 1.00 97.87 218 A 1 
ATOM 1631 C CA  . ALA A 0 218 . 4.806    4.490   -12.457 1.00 97.87 218 A 1 
ATOM 1632 C C   . ALA A 0 218 . 5.261    5.298   -13.676 1.00 97.87 218 A 1 
ATOM 1633 C CB  . ALA A 0 218 . 4.735    2.985   -12.745 1.00 97.87 218 A 1 
ATOM 1634 O O   . ALA A 0 218 . 4.521    5.405   -14.661 1.00 97.87 218 A 1 
ATOM 1635 N N   . ARG A 0 219 . 6.484    5.831   -13.610 1.00 98.00 219 A 1 
ATOM 1636 C CA  . ARG A 0 219 . 7.181    6.520   -14.700 1.00 98.00 219 A 1 
ATOM 1637 C C   . ARG A 0 219 . 8.554    5.888   -14.907 1.00 98.00 219 A 1 
ATOM 1638 C CB  . ARG A 0 219 . 7.291    8.022   -14.387 1.00 98.00 219 A 1 
ATOM 1639 O O   . ARG A 0 219 . 9.321    5.788   -13.957 1.00 98.00 219 A 1 
ATOM 1640 C CG  . ARG A 0 219 . 7.963    8.818   -15.520 1.00 98.00 219 A 1 
ATOM 1641 C CD  . ARG A 0 219 . 8.191    10.294  -15.163 1.00 98.00 219 A 1 
ATOM 1642 N NE  . ARG A 0 219 . 9.254    10.473  -14.145 1.00 98.00 219 A 1 
ATOM 1643 N NH1 . ARG A 0 219 . 7.980    11.257  -12.387 1.00 98.00 219 A 1 
ATOM 1644 N NH2 . ARG A 0 219 . 10.176   11.138  -12.181 1.00 98.00 219 A 1 
ATOM 1645 C CZ  . ARG A 0 219 . 9.129    10.950  -12.921 1.00 98.00 219 A 1 
ATOM 1646 N N   . SER A 0 220 . 8.864    5.531   -16.146 1.00 97.92 220 A 1 
ATOM 1647 C CA  . SER A 0 220 . 10.195   5.118   -16.596 1.00 97.92 220 A 1 
ATOM 1648 C C   . SER A 0 220 . 10.650   6.063   -17.703 1.00 97.92 220 A 1 
ATOM 1649 C CB  . SER A 0 220 . 10.169   3.659   -17.066 1.00 97.92 220 A 1 
ATOM 1650 O O   . SER A 0 220 . 9.944    6.234   -18.701 1.00 97.92 220 A 1 
ATOM 1651 O OG  . SER A 0 220 . 11.321   3.304   -17.811 1.00 97.92 220 A 1 
ATOM 1652 N N   . VAL A 0 221 . 11.832   6.645   -17.534 1.00 97.46 221 A 1 
ATOM 1653 C CA  . VAL A 0 221 . 12.541   7.484   -18.507 1.00 97.46 221 A 1 
ATOM 1654 C C   . VAL A 0 221 . 13.806   6.750   -18.938 1.00 97.46 221 A 1 
ATOM 1655 C CB  . VAL A 0 221 . 12.906   8.858   -17.903 1.00 97.46 221 A 1 
ATOM 1656 O O   . VAL A 0 221 . 14.541   6.244   -18.087 1.00 97.46 221 A 1 
ATOM 1657 C CG1 . VAL A 0 221 . 13.621   9.757   -18.922 1.00 97.46 221 A 1 
ATOM 1658 C CG2 . VAL A 0 221 . 11.663   9.604   -17.396 1.00 97.46 221 A 1 
ATOM 1659 N N   . ARG A 0 222 . 14.063   6.699   -20.244 1.00 95.31 222 A 1 
ATOM 1660 C CA  . ARG A 0 222 . 15.352   6.316   -20.831 1.00 95.31 222 A 1 
ATOM 1661 C C   . ARG A 0 222 . 15.744   7.404   -21.827 1.00 95.31 222 A 1 
ATOM 1662 C CB  . ARG A 0 222 . 15.277   4.938   -21.515 1.00 95.31 222 A 1 
ATOM 1663 O O   . ARG A 0 222 . 14.920   7.746   -22.678 1.00 95.31 222 A 1 
ATOM 1664 C CG  . ARG A 0 222 . 14.801   3.783   -20.615 1.00 95.31 222 A 1 
ATOM 1665 C CD  . ARG A 0 222 . 15.827   3.460   -19.526 1.00 95.31 222 A 1 
ATOM 1666 N NE  . ARG A 0 222 . 15.364   2.398   -18.608 1.00 95.31 222 A 1 
ATOM 1667 N NH1 . ARG A 0 222 . 14.400   3.692   -16.951 1.00 95.31 222 A 1 
ATOM 1668 N NH2 . ARG A 0 222 . 14.362   1.510   -16.780 1.00 95.31 222 A 1 
ATOM 1669 C CZ  . ARG A 0 222 . 14.733   2.547   -17.457 1.00 95.31 222 A 1 
ATOM 1670 N N   . ALA A 0 223 . 16.934   7.963   -21.678 1.00 93.02 223 A 1 
ATOM 1671 C CA  . ALA A 0 223 . 17.523   8.931   -22.593 1.00 93.02 223 A 1 
ATOM 1672 C C   . ALA A 0 223 . 18.955   8.496   -22.914 1.00 93.02 223 A 1 
ATOM 1673 C CB  . ALA A 0 223 . 17.458   10.334  -21.983 1.00 93.02 223 A 1 
ATOM 1674 O O   . ALA A 0 223 . 19.618   7.932   -22.051 1.00 93.02 223 A 1 
ATOM 1675 N N   . ASP A 0 224 . 19.363   8.737   -24.148 1.00 89.86 224 A 1 
ATOM 1676 C CA  . ASP A 0 224 . 20.437   8.032   -24.846 1.00 89.86 224 A 1 
ATOM 1677 C C   . ASP A 0 224 . 21.031   9.070   -25.826 1.00 89.86 224 A 1 
ATOM 1678 C CB  . ASP A 0 224 . 19.698   6.852   -25.513 1.00 89.86 224 A 1 
ATOM 1679 O O   . ASP A 0 224 . 20.262   9.708   -26.553 1.00 89.86 224 A 1 
ATOM 1680 C CG  . ASP A 0 224 . 20.555   5.782   -26.171 1.00 89.86 224 A 1 
ATOM 1681 O OD1 . ASP A 0 224 . 20.402   4.614   -25.737 1.00 89.86 224 A 1 
ATOM 1682 O OD2 . ASP A 0 224 . 21.189   6.133   -27.184 1.00 89.86 224 A 1 
ATOM 1683 N N   . ASP A 0 225 . 22.325   9.404   -25.726 1.00 90.07 225 A 1 
ATOM 1684 C CA  . ASP A 0 225 . 22.929   10.607  -26.352 1.00 90.07 225 A 1 
ATOM 1685 C C   . ASP A 0 225 . 24.357   10.341  -26.870 1.00 90.07 225 A 1 
ATOM 1686 C CB  . ASP A 0 225 . 22.812   11.802  -25.378 1.00 90.07 225 A 1 
ATOM 1687 O O   . ASP A 0 225 . 25.326   10.997  -26.470 1.00 90.07 225 A 1 
ATOM 1688 C CG  . ASP A 0 225 . 23.171   13.201  -25.907 1.00 90.07 225 A 1 
ATOM 1689 O OD1 . ASP A 0 225 . 23.798   13.436  -26.963 1.00 90.07 225 A 1 
ATOM 1690 O OD2 . ASP A 0 225 . 22.737   14.199  -25.281 1.00 90.07 225 A 1 
ATOM 1691 N N   . ASP A 0 226 . 24.445   9.361   -27.771 1.00 88.71 226 A 1 
ATOM 1692 C CA  . ASP A 0 226 . 25.645   8.956   -28.508 1.00 88.71 226 A 1 
ATOM 1693 C C   . ASP A 0 226 . 26.293   10.121  -29.274 1.00 88.71 226 A 1 
ATOM 1694 C CB  . ASP A 0 226 . 25.268   7.852   -29.524 1.00 88.71 226 A 1 
ATOM 1695 O O   . ASP A 0 226 . 25.650   10.832  -30.055 1.00 88.71 226 A 1 
ATOM 1696 C CG  . ASP A 0 226 . 25.634   6.424   -29.120 1.00 88.71 226 A 1 
ATOM 1697 O OD1 . ASP A 0 226 . 26.526   6.279   -28.258 1.00 88.71 226 A 1 
ATOM 1698 O OD2 . ASP A 0 226 . 25.113   5.504   -29.793 1.00 88.71 226 A 1 
ATOM 1699 N N   . GLN A 0 227 . 27.606   10.289  -29.107 1.00 87.34 227 A 1 
ATOM 1700 C CA  . GLN A 0 227 . 28.433   11.266  -29.820 1.00 87.34 227 A 1 
ATOM 1701 C C   . GLN A 0 227 . 29.742   10.619  -30.270 1.00 87.34 227 A 1 
ATOM 1702 C CB  . GLN A 0 227 . 28.707   12.477  -28.908 1.00 87.34 227 A 1 
ATOM 1703 O O   . GLN A 0 227 . 30.449   10.021  -29.465 1.00 87.34 227 A 1 
ATOM 1704 C CG  . GLN A 0 227 . 27.449   13.343  -28.764 1.00 87.34 227 A 1 
ATOM 1705 C CD  . GLN A 0 227 . 27.514   14.348  -27.626 1.00 87.34 227 A 1 
ATOM 1706 N NE2 . GLN A 0 227 . 26.498   14.394  -26.793 1.00 87.34 227 A 1 
ATOM 1707 O OE1 . GLN A 0 227 . 28.423   15.157  -27.488 1.00 87.34 227 A 1 
ATOM 1708 N N   . TRP A 0 228 . 30.105   10.776  -31.544 1.00 82.97 228 A 1 
ATOM 1709 C CA  . TRP A 0 228 . 31.335   10.187  -32.082 1.00 82.97 228 A 1 
ATOM 1710 C C   . TRP A 0 228 . 31.990   11.051  -33.158 1.00 82.97 228 A 1 
ATOM 1711 C CB  . TRP A 0 228 . 31.055   8.770   -32.602 1.00 82.97 228 A 1 
ATOM 1712 O O   . TRP A 0 228 . 31.328   11.828  -33.853 1.00 82.97 228 A 1 
ATOM 1713 C CG  . TRP A 0 228 . 30.121   8.673   -33.770 1.00 82.97 228 A 1 
ATOM 1714 C CD1 . TRP A 0 228 . 28.779   8.539   -33.690 1.00 82.97 228 A 1 
ATOM 1715 C CD2 . TRP A 0 228 . 30.442   8.646   -35.195 1.00 82.97 228 A 1 
ATOM 1716 C CE2 . TRP A 0 228 . 29.226   8.495   -35.929 1.00 82.97 228 A 1 
ATOM 1717 C CE3 . TRP A 0 228 . 31.641   8.698   -35.939 1.00 82.97 228 A 1 
ATOM 1718 N NE1 . TRP A 0 228 . 28.244   8.432   -34.958 1.00 82.97 228 A 1 
ATOM 1719 C CH2 . TRP A 0 228 . 30.420   8.454   -38.039 1.00 82.97 228 A 1 
ATOM 1720 C CZ2 . TRP A 0 228 . 29.203   8.412   -37.332 1.00 82.97 228 A 1 
ATOM 1721 C CZ3 . TRP A 0 228 . 31.633   8.593   -37.342 1.00 82.97 228 A 1 
ATOM 1722 N N   . ALA A 0 229 . 33.303   10.900  -33.295 1.00 80.24 229 A 1 
ATOM 1723 C CA  . ALA A 0 229 . 34.121   11.460  -34.357 1.00 80.24 229 A 1 
ATOM 1724 C C   . ALA A 0 229 . 35.128   10.410  -34.850 1.00 80.24 229 A 1 
ATOM 1725 C CB  . ALA A 0 229 . 34.832   12.718  -33.843 1.00 80.24 229 A 1 
ATOM 1726 O O   . ALA A 0 229 . 35.712   9.683   -34.049 1.00 80.24 229 A 1 
ATOM 1727 N N   . GLU A 0 230 . 35.340   10.375  -36.160 1.00 77.16 230 A 1 
ATOM 1728 C CA  . GLU A 0 230 . 36.434   9.660   -36.820 1.00 77.16 230 A 1 
ATOM 1729 C C   . GLU A 0 230 . 37.111   10.655  -37.767 1.00 77.16 230 A 1 
ATOM 1730 C CB  . GLU A 0 230 . 35.908   8.470   -37.653 1.00 77.16 230 A 1 
ATOM 1731 O O   . GLU A 0 230 . 36.421   11.311  -38.557 1.00 77.16 230 A 1 
ATOM 1732 C CG  . GLU A 0 230 . 35.278   7.301   -36.872 1.00 77.16 230 A 1 
ATOM 1733 C CD  . GLU A 0 230 . 34.721   6.191   -37.796 1.00 77.16 230 A 1 
ATOM 1734 O OE1 . GLU A 0 230 . 34.631   5.025   -37.346 1.00 77.16 230 A 1 
ATOM 1735 O OE2 . GLU A 0 230 . 34.376   6.476   -38.971 1.00 77.16 230 A 1 
ATOM 1736 N N   . ASP A 0 231 . 38.436   10.745  -37.741 1.00 76.33 231 A 1 
ATOM 1737 C CA  . ASP A 0 231 . 39.200   11.293  -38.859 1.00 76.33 231 A 1 
ATOM 1738 C C   . ASP A 0 231 . 40.092   10.221  -39.497 1.00 76.33 231 A 1 
ATOM 1739 C CB  . ASP A 0 231 . 39.896   12.620  -38.506 1.00 76.33 231 A 1 
ATOM 1740 O O   . ASP A 0 231 . 40.354   9.156   -38.938 1.00 76.33 231 A 1 
ATOM 1741 C CG  . ASP A 0 231 . 41.055   12.550  -37.506 1.00 76.33 231 A 1 
ATOM 1742 O OD1 . ASP A 0 231 . 41.851   11.588  -37.601 1.00 76.33 231 A 1 
ATOM 1743 O OD2 . ASP A 0 231 . 41.170   13.534  -36.737 1.00 76.33 231 A 1 
ATOM 1744 N N   . TYR A 0 232 . 40.470   10.440  -40.752 1.00 76.80 232 A 1 
ATOM 1745 C CA  . TYR A 0 232 . 41.442   9.599   -41.434 1.00 76.80 232 A 1 
ATOM 1746 C C   . TYR A 0 232 . 42.263   10.430  -42.403 1.00 76.80 232 A 1 
ATOM 1747 C CB  . TYR A 0 232 . 40.753   8.435   -42.164 1.00 76.80 232 A 1 
ATOM 1748 O O   . TYR A 0 232 . 41.786   10.796  -43.484 1.00 76.80 232 A 1 
ATOM 1749 C CG  . TYR A 0 232 . 41.752   7.496   -42.822 1.00 76.80 232 A 1 
ATOM 1750 C CD1 . TYR A 0 232 . 41.831   7.375   -44.223 1.00 76.80 232 A 1 
ATOM 1751 C CD2 . TYR A 0 232 . 42.673   6.814   -42.012 1.00 76.80 232 A 1 
ATOM 1752 C CE1 . TYR A 0 232 . 42.824   6.560   -44.808 1.00 76.80 232 A 1 
ATOM 1753 C CE2 . TYR A 0 232 . 43.678   6.016   -42.581 1.00 76.80 232 A 1 
ATOM 1754 O OH  . TYR A 0 232 . 44.754   5.133   -44.519 1.00 76.80 232 A 1 
ATOM 1755 C CZ  . TYR A 0 232 . 43.757   5.891   -43.983 1.00 76.80 232 A 1 
ATOM 1756 N N   . ASP A 0 233 . 43.516   10.679  -42.038 1.00 75.15 233 A 1 
ATOM 1757 C CA  . ASP A 0 233 . 44.465   11.360  -42.901 1.00 75.15 233 A 1 
ATOM 1758 C C   . ASP A 0 233 . 45.409   10.345  -43.564 1.00 75.15 233 A 1 
ATOM 1759 C CB  . ASP A 0 233 . 45.156   12.526  -42.163 1.00 75.15 233 A 1 
ATOM 1760 O O   . ASP A 0 233 . 45.770   9.287   -43.031 1.00 75.15 233 A 1 
ATOM 1761 C CG  . ASP A 0 233 . 45.299   13.785  -43.034 1.00 75.15 233 A 1 
ATOM 1762 O OD1 . ASP A 0 233 . 45.296   13.643  -44.287 1.00 75.15 233 A 1 
ATOM 1763 O OD2 . ASP A 0 233 . 45.496   14.889  -42.476 1.00 75.15 233 A 1 
ATOM 1764 N N   . LYS A 0 234 . 45.775   10.616  -44.818 1.00 67.08 234 A 1 
ATOM 1765 C CA  . LYS A 0 234 . 46.654   9.712   -45.566 1.00 67.08 234 A 1 
ATOM 1766 C C   . LYS A 0 234 . 47.492   10.439  -46.599 1.00 67.08 234 A 1 
ATOM 1767 C CB  . LYS A 0 234 . 45.830   8.571   -46.192 1.00 67.08 234 A 1 
ATOM 1768 O O   . LYS A 0 234 . 47.050   10.684  -47.722 1.00 67.08 234 A 1 
ATOM 1769 C CG  . LYS A 0 234 . 46.794   7.455   -46.607 1.00 67.08 234 A 1 
ATOM 1770 C CD  . LYS A 0 234 . 46.287   6.597   -47.771 1.00 67.08 234 A 1 
ATOM 1771 C CE  . LYS A 0 234 . 47.418   5.674   -48.247 1.00 67.08 234 A 1 
ATOM 1772 N NZ  . LYS A 0 234 . 48.582   6.467   -48.723 1.00 67.08 234 A 1 
ATOM 1773 N N   . TYR A 0 235 . 48.767   10.648  -46.283 1.00 65.68 235 A 1 
ATOM 1774 C CA  . TYR A 0 235 . 49.721   11.324  -47.162 1.00 65.68 235 A 1 
ATOM 1775 C C   . TYR A 0 235 . 50.718   10.366  -47.840 1.00 65.68 235 A 1 
ATOM 1776 C CB  . TYR A 0 235 . 50.401   12.464  -46.386 1.00 65.68 235 A 1 
ATOM 1777 O O   . TYR A 0 235 . 51.598   9.775   -47.212 1.00 65.68 235 A 1 
ATOM 1778 C CG  . TYR A 0 235 . 51.109   12.064  -45.101 1.00 65.68 235 A 1 
ATOM 1779 C CD1 . TYR A 0 235 . 50.395   12.029  -43.887 1.00 65.68 235 A 1 
ATOM 1780 C CD2 . TYR A 0 235 . 52.482   11.738  -45.111 1.00 65.68 235 A 1 
ATOM 1781 C CE1 . TYR A 0 235 . 51.047   11.667  -42.697 1.00 65.68 235 A 1 
ATOM 1782 C CE2 . TYR A 0 235 . 53.131   11.365  -43.917 1.00 65.68 235 A 1 
ATOM 1783 O OH  . TYR A 0 235 . 53.029   10.950  -41.556 1.00 65.68 235 A 1 
ATOM 1784 C CZ  . TYR A 0 235 . 52.409   11.328  -42.703 1.00 65.68 235 A 1 
ATOM 1785 N N   . ASP A 0 236 . 50.667   10.272  -49.174 1.00 59.58 236 A 1 
ATOM 1786 C CA  . ASP A 0 236 . 51.775   9.733   -49.980 1.00 59.58 236 A 1 
ATOM 1787 C C   . ASP A 0 236 . 52.649   10.883  -50.516 1.00 59.58 236 A 1 
ATOM 1788 C CB  . ASP A 0 236 . 51.259   8.860   -51.138 1.00 59.58 236 A 1 
ATOM 1789 O O   . ASP A 0 236 . 52.366   11.449  -51.577 1.00 59.58 236 A 1 
ATOM 1790 C CG  . ASP A 0 236 . 50.550   7.578   -50.700 1.00 59.58 236 A 1 
ATOM 1791 O OD1 . ASP A 0 236 . 51.126   6.780   -49.924 1.00 59.58 236 A 1 
ATOM 1792 O OD2 . ASP A 0 236 . 49.406   7.348   -51.152 1.00 59.58 236 A 1 
ATOM 1793 N N   . ALA A 0 237 . 53.755   11.220  -49.836 1.00 54.53 237 A 1 
ATOM 1794 C CA  . ALA A 0 237 . 54.713   12.225  -50.321 1.00 54.53 237 A 1 
ATOM 1795 C C   . ALA A 0 237 . 55.629   11.652  -51.428 1.00 54.53 237 A 1 
ATOM 1796 C CB  . ALA A 0 237 . 55.463   12.864  -49.143 1.00 54.53 237 A 1 
ATOM 1797 O O   . ALA A 0 237 . 56.845   11.522  -51.271 1.00 54.53 237 A 1 
ATOM 1798 N N   . GLY A 0 238 . 55.027   11.263  -52.556 1.00 47.31 238 A 1 
ATOM 1799 C CA  . GLY A 0 238 . 55.704   10.688  -53.718 1.00 47.31 238 A 1 
ATOM 1800 C C   . GLY A 0 238 . 56.122   11.723  -54.771 1.00 47.31 238 A 1 
ATOM 1801 O O   . GLY A 0 238 . 55.300   12.488  -55.267 1.00 47.31 238 A 1 
ATOM 1802 N N   . ASP A 0 239 . 57.395   11.679  -55.172 1.00 43.72 239 A 1 
ATOM 1803 C CA  . ASP A 0 239 . 57.933   12.246  -56.421 1.00 43.72 239 A 1 
ATOM 1804 C C   . ASP A 0 239 . 57.565   13.712  -56.749 1.00 43.72 239 A 1 
ATOM 1805 C CB  . ASP A 0 239 . 57.689   11.269  -57.589 1.00 43.72 239 A 1 
ATOM 1806 O O   . ASP A 0 239 . 57.170   14.050  -57.872 1.00 43.72 239 A 1 
ATOM 1807 C CG  . ASP A 0 239 . 58.439   9.935   -57.460 1.00 43.72 239 A 1 
ATOM 1808 O OD1 . ASP A 0 239 . 59.398   9.853   -56.657 1.00 43.72 239 A 1 
ATOM 1809 O OD2 . ASP A 0 239 . 58.090   9.006   -58.226 1.00 43.72 239 A 1 
ATOM 1810 N N   . ALA A 0 240 . 57.803   14.624  -55.802 1.00 38.92 240 A 1 
ATOM 1811 C CA  . ALA A 0 240 . 57.975   16.035  -56.143 1.00 38.92 240 A 1 
ATOM 1812 C C   . ALA A 0 240 . 59.206   16.234  -57.062 1.00 38.92 240 A 1 
ATOM 1813 C CB  . ALA A 0 240 . 58.054   16.877  -54.864 1.00 38.92 240 A 1 
ATOM 1814 O O   . ALA A 0 240 . 60.258   15.630  -56.865 1.00 38.92 240 A 1 
ATOM 1815 N N   . ASP A 0 241 . 59.065   17.110  -58.061 1.00 40.85 241 A 1 
ATOM 1816 C CA  . ASP A 0 241 . 60.117   17.570  -58.980 1.00 40.85 241 A 1 
ATOM 1817 C C   . ASP A 0 241 . 60.847   16.524  -59.845 1.00 40.85 241 A 1 
ATOM 1818 C CB  . ASP A 0 241 . 61.070   18.539  -58.269 1.00 40.85 241 A 1 
ATOM 1819 O O   . ASP A 0 241 . 62.072   16.391  -59.848 1.00 40.85 241 A 1 
ATOM 1820 C CG  . ASP A 0 241 . 60.354   19.817  -57.832 1.00 40.85 241 A 1 
ATOM 1821 O OD1 . ASP A 0 241 . 59.506   20.290  -58.625 1.00 40.85 241 A 1 
ATOM 1822 O OD2 . ASP A 0 241 . 60.692   20.320  -56.736 1.00 40.85 241 A 1 
ATOM 1823 N N   . SER A 0 242 . 60.123   15.993  -60.836 1.00 34.76 242 A 1 
ATOM 1824 C CA  . SER A 0 242 . 60.718   15.604  -62.134 1.00 34.76 242 A 1 
ATOM 1825 C C   . SER A 0 242 . 61.236   16.814  -62.960 1.00 34.76 242 A 1 
ATOM 1826 C CB  . SER A 0 242 . 59.726   14.748  -62.930 1.00 34.76 242 A 1 
ATOM 1827 O O   . SER A 0 242 . 61.136   16.836  -64.192 1.00 34.76 242 A 1 
ATOM 1828 O OG  . SER A 0 242 . 59.657   13.445  -62.390 1.00 34.76 242 A 1 
ATOM 1829 N N   . TYR A 0 243 . 61.793   17.843  -62.306 1.00 35.14 243 A 1 
ATOM 1830 C CA  . TYR A 0 243 . 62.127   19.166  -62.857 1.00 35.14 243 A 1 
ATOM 1831 C C   . TYR A 0 243 . 63.440   19.163  -63.671 1.00 35.14 243 A 1 
ATOM 1832 C CB  . TYR A 0 243 . 62.079   20.218  -61.730 1.00 35.14 243 A 1 
ATOM 1833 O O   . TYR A 0 243 . 64.382   19.911  -63.419 1.00 35.14 243 A 1 
ATOM 1834 C CG  . TYR A 0 243 . 61.836   21.636  -62.223 1.00 35.14 243 A 1 
ATOM 1835 C CD1 . TYR A 0 243 . 62.915   22.481  -62.551 1.00 35.14 243 A 1 
ATOM 1836 C CD2 . TYR A 0 243 . 60.515   22.111  -62.347 1.00 35.14 243 A 1 
ATOM 1837 C CE1 . TYR A 0 243 . 62.678   23.786  -63.024 1.00 35.14 243 A 1 
ATOM 1838 C CE2 . TYR A 0 243 . 60.272   23.414  -62.824 1.00 35.14 243 A 1 
ATOM 1839 O OH  . TYR A 0 243 . 61.122   25.512  -63.619 1.00 35.14 243 A 1 
ATOM 1840 C CZ  . TYR A 0 243 . 61.353   24.252  -63.164 1.00 35.14 243 A 1 
ATOM 1841 N N   . GLY A 0 244 . 63.525   18.271  -64.663 1.00 34.81 244 A 1 
ATOM 1842 C CA  . GLY A 0 244 . 64.737   18.038  -65.459 1.00 34.81 244 A 1 
ATOM 1843 C C   . GLY A 0 244 . 64.511   17.798  -66.953 1.00 34.81 244 A 1 
ATOM 1844 O O   . GLY A 0 244 . 65.460   17.442  -67.653 1.00 34.81 244 A 1 
ATOM 1845 N N   . LYS A 0 245 . 63.281   17.950  -67.473 1.00 35.45 245 A 1 
ATOM 1846 C CA  . LYS A 0 245 . 62.966   17.667  -68.886 1.00 35.45 245 A 1 
ATOM 1847 C C   . LYS A 0 245 . 62.194   18.785  -69.596 1.00 35.45 245 A 1 
ATOM 1848 C CB  . LYS A 0 245 . 62.258   16.305  -69.013 1.00 35.45 245 A 1 
ATOM 1849 O O   . LYS A 0 245 . 60.992   18.932  -69.438 1.00 35.45 245 A 1 
ATOM 1850 C CG  . LYS A 0 245 . 63.266   15.151  -68.879 1.00 35.45 245 A 1 
ATOM 1851 C CD  . LYS A 0 245 . 62.598   13.786  -69.068 1.00 35.45 245 A 1 
ATOM 1852 C CE  . LYS A 0 245 . 63.655   12.680  -68.956 1.00 35.45 245 A 1 
ATOM 1853 N NZ  . LYS A 0 245 . 63.028   11.335  -68.991 1.00 35.45 245 A 1 
ATOM 1854 N N   . ALA A 0 246 . 62.916   19.452  -70.498 1.00 35.02 246 A 1 
ATOM 1855 C CA  . ALA A 0 246 . 62.405   20.064  -71.729 1.00 35.02 246 A 1 
ATOM 1856 C C   . ALA A 0 246 . 61.388   21.224  -71.618 1.00 35.02 246 A 1 
ATOM 1857 C CB  . ALA A 0 246 . 61.972   18.941  -72.687 1.00 35.02 246 A 1 
ATOM 1858 O O   . ALA A 0 246 . 60.366   21.223  -72.302 1.00 35.02 246 A 1 
ATOM 1859 N N   . ALA A 0 247 . 61.747   22.301  -70.912 1.00 31.09 247 A 1 
ATOM 1860 C CA  . ALA A 0 247 . 61.237   23.625  -71.282 1.00 31.09 247 A 1 
ATOM 1861 C C   . ALA A 0 247 . 61.794   24.016  -72.671 1.00 31.09 247 A 1 
ATOM 1862 C CB  . ALA A 0 247 . 61.606   24.641  -70.195 1.00 31.09 247 A 1 
ATOM 1863 O O   . ALA A 0 247 . 63.009   24.034  -72.884 1.00 31.09 247 A 1 
ATOM 1864 N N   . SER A 0 248 . 60.920   24.281  -73.645 1.00 36.97 248 A 1 
ATOM 1865 C CA  . SER A 0 248 . 61.307   24.455  -75.051 1.00 36.97 248 A 1 
ATOM 1866 C C   . SER A 0 248 . 61.955   25.816  -75.335 1.00 36.97 248 A 1 
ATOM 1867 C CB  . SER A 0 248 . 60.084   24.256  -75.953 1.00 36.97 248 A 1 
ATOM 1868 O O   . SER A 0 248 . 61.289   26.850  -75.269 1.00 36.97 248 A 1 
ATOM 1869 O OG  . SER A 0 248 . 59.054   25.150  -75.585 1.00 36.97 248 A 1 
ATOM 1870 N N   . GLY A 0 249 . 63.226   25.816  -75.747 1.00 34.28 249 A 1 
ATOM 1871 C CA  . GLY A 0 249 . 63.961   27.009  -76.188 1.00 34.28 249 A 1 
ATOM 1872 C C   . GLY A 0 249 . 63.499   27.550  -77.548 1.00 34.28 249 A 1 
ATOM 1873 O O   . GLY A 0 249 . 64.225   27.453  -78.536 1.00 34.28 249 A 1 
ATOM 1874 N N   . ALA A 0 250 . 62.295   28.121  -77.609 1.00 33.60 250 A 1 
ATOM 1875 C CA  . ALA A 0 250 . 61.718   28.725  -78.810 1.00 33.60 250 A 1 
ATOM 1876 C C   . ALA A 0 250 . 62.376   30.084  -79.136 1.00 33.60 250 A 1 
ATOM 1877 C CB  . ALA A 0 250 . 60.196   28.809  -78.621 1.00 33.60 250 A 1 
ATOM 1878 O O   . ALA A 0 250 . 61.818   31.148  -78.866 1.00 33.60 250 A 1 
ATOM 1879 N N   . VAL A 0 251 . 63.589   30.058  -79.701 1.00 38.40 251 A 1 
ATOM 1880 C CA  . VAL A 0 251 . 64.348   31.282  -80.008 1.00 38.40 251 A 1 
ATOM 1881 C C   . VAL A 0 251 . 63.692   32.074  -81.146 1.00 38.40 251 A 1 
ATOM 1882 C CB  . VAL A 0 251 . 65.845   31.018  -80.252 1.00 38.40 251 A 1 
ATOM 1883 O O   . VAL A 0 251 . 63.578   31.636  -82.289 1.00 38.40 251 A 1 
ATOM 1884 C CG1 . VAL A 0 251 . 66.603   32.321  -80.550 1.00 38.40 251 A 1 
ATOM 1885 C CG2 . VAL A 0 251 . 66.489   30.401  -79.002 1.00 38.40 251 A 1 
ATOM 1886 N N   . TRP A 0 252 . 63.268   33.274  -80.767 1.00 31.50 252 A 1 
ATOM 1887 C CA  . TRP A 0 252 . 62.479   34.265  -81.492 1.00 31.50 252 A 1 
ATOM 1888 C C   . TRP A 0 252 . 62.946   34.557  -82.937 1.00 31.50 252 A 1 
ATOM 1889 C CB  . TRP A 0 252 . 62.553   35.516  -80.606 1.00 31.50 252 A 1 
ATOM 1890 O O   . TRP A 0 252 . 64.088   34.952  -83.180 1.00 31.50 252 A 1 
ATOM 1891 C CG  . TRP A 0 252 . 61.452   36.509  -80.722 1.00 31.50 252 A 1 
ATOM 1892 C CD1 . TRP A 0 252 . 60.192   36.333  -80.265 1.00 31.50 252 A 1 
ATOM 1893 C CD2 . TRP A 0 252 . 61.525   37.889  -81.188 1.00 31.50 252 A 1 
ATOM 1894 C CE2 . TRP A 0 252 . 60.252   38.498  -80.983 1.00 31.50 252 A 1 
ATOM 1895 C CE3 . TRP A 0 252 . 62.552   38.697  -81.719 1.00 31.50 252 A 1 
ATOM 1896 N NE1 . TRP A 0 252 . 59.475   37.500  -80.433 1.00 31.50 252 A 1 
ATOM 1897 C CH2 . TRP A 0 252 . 61.044   40.616  -81.840 1.00 31.50 252 A 1 
ATOM 1898 C CZ2 . TRP A 0 252 . 60.003   39.839  -81.303 1.00 31.50 252 A 1 
ATOM 1899 C CZ3 . TRP A 0 252 . 62.314   40.047  -82.041 1.00 31.50 252 A 1 
ATOM 1900 N N   . ARG A 0 253 . 62.032   34.429  -83.912 1.00 37.75 253 A 1 
ATOM 1901 C CA  . ARG A 0 253 . 62.296   34.633  -85.352 1.00 37.75 253 A 1 
ATOM 1902 C C   . ARG A 0 253 . 62.230   36.117  -85.744 1.00 37.75 253 A 1 
ATOM 1903 C CB  . ARG A 0 253 . 61.338   33.744  -86.177 1.00 37.75 253 A 1 
ATOM 1904 O O   . ARG A 0 253 . 61.261   36.544  -86.373 1.00 37.75 253 A 1 
ATOM 1905 C CG  . ARG A 0 253 . 61.770   33.622  -87.651 1.00 37.75 253 A 1 
ATOM 1906 C CD  . ARG A 0 253 . 60.773   32.799  -88.484 1.00 37.75 253 A 1 
ATOM 1907 N NE  . ARG A 0 253 . 59.640   33.614  -88.972 1.00 37.75 253 A 1 
ATOM 1908 N NH1 . ARG A 0 253 . 58.201   31.900  -89.507 1.00 37.75 253 A 1 
ATOM 1909 N NH2 . ARG A 0 253 . 57.655   33.996  -90.025 1.00 37.75 253 A 1 
ATOM 1910 C CZ  . ARG A 0 253 . 58.509   33.168  -89.495 1.00 37.75 253 A 1 
ATOM 1911 N N   . ASN A 0 254 . 63.243   36.901  -85.371 1.00 39.31 254 A 1 
ATOM 1912 C CA  . ASN A 0 254 . 63.279   38.333  -85.692 1.00 39.31 254 A 1 
ATOM 1913 C C   . ASN A 0 254 . 63.316   38.577  -87.217 1.00 39.31 254 A 1 
ATOM 1914 C CB  . ASN A 0 254 . 64.448   39.025  -84.967 1.00 39.31 254 A 1 
ATOM 1915 O O   . ASN A 0 254 . 64.100   37.956  -87.935 1.00 39.31 254 A 1 
ATOM 1916 C CG  . ASN A 0 254 . 64.285   40.538  -84.945 1.00 39.31 254 A 1 
ATOM 1917 N ND2 . ASN A 0 254 . 65.236   41.257  -84.400 1.00 39.31 254 A 1 
ATOM 1918 O OD1 . ASN A 0 254 . 63.299   41.095  -85.392 1.00 39.31 254 A 1 
ATOM 1919 N N   . ASN A 0 255 . 62.466   39.481  -87.708 1.00 33.85 255 A 1 
ATOM 1920 C CA  . ASN A 0 255 . 62.233   39.728  -89.130 1.00 33.85 255 A 1 
ATOM 1921 C C   . ASN A 0 255 . 62.359   41.224  -89.455 1.00 33.85 255 A 1 
ATOM 1922 C CB  . ASN A 0 255 . 60.844   39.167  -89.493 1.00 33.85 255 A 1 
ATOM 1923 O O   . ASN A 0 255 . 61.445   41.997  -89.171 1.00 33.85 255 A 1 
ATOM 1924 C CG  . ASN A 0 255 . 60.408   39.531  -90.904 1.00 33.85 255 A 1 
ATOM 1925 N ND2 . ASN A 0 255 . 59.737   40.643  -91.082 1.00 33.85 255 A 1 
ATOM 1926 O OD1 . ASN A 0 255 . 60.680   38.829  -91.860 1.00 33.85 255 A 1 
ATOM 1927 N N   . GLY A 0 256 . 63.447   41.602  -90.132 1.00 31.51 256 A 1 
ATOM 1928 C CA  . GLY A 0 256 . 63.618   42.923  -90.745 1.00 31.51 256 A 1 
ATOM 1929 C C   . GLY A 0 256 . 64.962   43.593  -90.440 1.00 31.51 256 A 1 
ATOM 1930 O O   . GLY A 0 256 . 65.576   43.337  -89.412 1.00 31.51 256 A 1 
ATOM 1931 N N   . GLY A 0 257 . 65.391   44.482  -91.344 1.00 32.63 257 A 1 
ATOM 1932 C CA  . GLY A 0 257 . 66.561   45.353  -91.164 1.00 32.63 257 A 1 
ATOM 1933 C C   . GLY A 0 257 . 67.845   44.854  -91.835 1.00 32.63 257 A 1 
ATOM 1934 O O   . GLY A 0 257 . 68.602   44.075  -91.267 1.00 32.63 257 A 1 
ATOM 1935 N N   . HIS A 0 258 . 68.145   45.358  -93.036 1.00 34.64 258 A 1 
ATOM 1936 C CA  . HIS A 0 258 . 69.488   45.244  -93.613 1.00 34.64 258 A 1 
ATOM 1937 C C   . HIS A 0 258 . 70.426   46.265  -92.947 1.00 34.64 258 A 1 
ATOM 1938 C CB  . HIS A 0 258 . 69.439   45.461  -95.136 1.00 34.64 258 A 1 
ATOM 1939 O O   . HIS A 0 258 . 70.320   47.461  -93.206 1.00 34.64 258 A 1 
ATOM 1940 C CG  . HIS A 0 258 . 68.810   44.350  -95.942 1.00 34.64 258 A 1 
ATOM 1941 C CD2 . HIS A 0 258 . 68.626   44.359  -97.299 1.00 34.64 258 A 1 
ATOM 1942 N ND1 . HIS A 0 258 . 68.372   43.125  -95.485 1.00 34.64 258 A 1 
ATOM 1943 C CE1 . HIS A 0 258 . 67.936   42.419  -96.543 1.00 34.64 258 A 1 
ATOM 1944 N NE2 . HIS A 0 258 . 68.071   43.132  -97.670 1.00 34.64 258 A 1 
ATOM 1945 N N   . GLY A 0 259 . 71.359   45.796  -92.114 1.00 34.47 259 A 1 
ATOM 1946 C CA  . GLY A 0 259 . 72.383   46.625  -91.470 1.00 34.47 259 A 1 
ATOM 1947 C C   . GLY A 0 259 . 73.697   45.858  -91.313 1.00 34.47 259 A 1 
ATOM 1948 O O   . GLY A 0 259 . 73.730   44.784  -90.720 1.00 34.47 259 A 1 
ATOM 1949 N N   . TRP A 0 260 . 74.788   46.387  -91.868 1.00 28.72 260 A 1 
ATOM 1950 C CA  . TRP A 0 260 . 76.092   45.714  -91.879 1.00 28.72 260 A 1 
ATOM 1951 C C   . TRP A 0 260 . 76.867   45.982  -90.578 1.00 28.72 260 A 1 
ATOM 1952 C CB  . TRP A 0 260 . 76.903   46.189  -93.098 1.00 28.72 260 A 1 
ATOM 1953 O O   . TRP A 0 260 . 77.431   47.062  -90.420 1.00 28.72 260 A 1 
ATOM 1954 C CG  . TRP A 0 260 . 76.490   45.677  -94.448 1.00 28.72 260 A 1 
ATOM 1955 C CD1 . TRP A 0 260 . 75.348   45.987  -95.107 1.00 28.72 260 A 1 
ATOM 1956 C CD2 . TRP A 0 260 . 77.244   44.807  -95.354 1.00 28.72 260 A 1 
ATOM 1957 C CE2 . TRP A 0 260 . 76.486   44.631  -96.550 1.00 28.72 260 A 1 
ATOM 1958 C CE3 . TRP A 0 260 . 78.499   44.162  -95.291 1.00 28.72 260 A 1 
ATOM 1959 N NE1 . TRP A 0 260 . 75.338   45.364  -96.340 1.00 28.72 260 A 1 
ATOM 1960 C CH2 . TRP A 0 260 . 78.197   43.227  -97.530 1.00 28.72 260 A 1 
ATOM 1961 C CZ2 . TRP A 0 260 . 76.944   43.857  -97.626 1.00 28.72 260 A 1 
ATOM 1962 C CZ3 . TRP A 0 260 . 78.970   43.380  -96.365 1.00 28.72 260 A 1 
ATOM 1963 N N   . GLY A 0 261 . 76.963   45.005  -89.664 1.00 34.27 261 A 1 
ATOM 1964 C CA  . GLY A 0 261 . 77.817   45.167  -88.475 1.00 34.27 261 A 1 
ATOM 1965 C C   . GLY A 0 261 . 77.739   44.084  -87.391 1.00 34.27 261 A 1 
ATOM 1966 O O   . GLY A 0 261 . 77.078   44.282  -86.384 1.00 34.27 261 A 1 
ATOM 1967 N N   . LYS A 0 262 . 78.491   42.983  -87.558 1.00 36.20 262 A 1 
ATOM 1968 C CA  . LYS A 0 262 . 78.918   42.031  -86.500 1.00 36.20 262 A 1 
ATOM 1969 C C   . LYS A 0 262 . 77.902   41.705  -85.377 1.00 36.20 262 A 1 
ATOM 1970 C CB  . LYS A 0 262 . 80.239   42.515  -85.863 1.00 36.20 262 A 1 
ATOM 1971 O O   . LYS A 0 262 . 78.125   42.051  -84.218 1.00 36.20 262 A 1 
ATOM 1972 C CG  . LYS A 0 262 . 81.460   42.503  -86.788 1.00 36.20 262 A 1 
ATOM 1973 C CD  . LYS A 0 262 . 82.713   42.800  -85.950 1.00 36.20 262 A 1 
ATOM 1974 C CE  . LYS A 0 262 . 83.985   42.698  -86.797 1.00 36.20 262 A 1 
ATOM 1975 N NZ  . LYS A 0 262 . 85.199   42.885  -85.962 1.00 36.20 262 A 1 
ATOM 1976 N N   . GLN A 0 263 . 76.882   40.898  -85.670 1.00 33.01 263 A 1 
ATOM 1977 C CA  . GLN A 0 263 . 76.116   40.215  -84.618 1.00 33.01 263 A 1 
ATOM 1978 C C   . GLN A 0 263 . 76.785   38.882  -84.239 1.00 33.01 263 A 1 
ATOM 1979 C CB  . GLN A 0 263 . 74.648   40.072  -85.041 1.00 33.01 263 A 1 
ATOM 1980 O O   . GLN A 0 263 . 76.545   37.852  -84.864 1.00 33.01 263 A 1 
ATOM 1981 C CG  . GLN A 0 263 . 73.783   39.515  -83.894 1.00 33.01 263 A 1 
ATOM 1982 C CD  . GLN A 0 263 . 72.288   39.560  -84.192 1.00 33.01 263 A 1 
ATOM 1983 N NE2 . GLN A 0 263 . 71.466   38.938  -83.376 1.00 33.01 263 A 1 
ATOM 1984 O OE1 . GLN A 0 263 . 71.820   40.157  -85.144 1.00 33.01 263 A 1 
ATOM 1985 N N   . ALA A 0 264 . 77.626   38.898  -83.202 1.00 37.71 264 A 1 
ATOM 1986 C CA  . ALA A 0 264 . 78.151   37.689  -82.564 1.00 37.71 264 A 1 
ATOM 1987 C C   . ALA A 0 264 . 77.282   37.340  -81.343 1.00 37.71 264 A 1 
ATOM 1988 C CB  . ALA A 0 264 . 79.633   37.902  -82.226 1.00 37.71 264 A 1 
ATOM 1989 O O   . ALA A 0 264 . 77.559   37.782  -80.231 1.00 37.71 264 A 1 
ATOM 1990 N N   . GLY A 0 265 . 76.202   36.586  -81.562 1.00 33.04 265 A 1 
ATOM 1991 C CA  . GLY A 0 265 . 75.270   36.166  -80.511 1.00 33.04 265 A 1 
ATOM 1992 C C   . GLY A 0 265 . 74.807   34.731  -80.735 1.00 33.04 265 A 1 
ATOM 1993 O O   . GLY A 0 265 . 73.881   34.504  -81.505 1.00 33.04 265 A 1 
ATOM 1994 N N   . GLY A 0 266 . 75.478   33.774  -80.087 1.00 31.88 266 A 1 
ATOM 1995 C CA  . GLY A 0 266 . 75.245   32.335  -80.282 1.00 31.88 266 A 1 
ATOM 1996 C C   . GLY A 0 266 . 75.668   31.441  -79.110 1.00 31.88 266 A 1 
ATOM 1997 O O   . GLY A 0 266 . 75.745   30.229  -79.269 1.00 31.88 266 A 1 
ATOM 1998 N N   . ASP A 0 267 . 75.940   32.016  -77.935 1.00 33.76 267 A 1 
ATOM 1999 C CA  . ASP A 0 267 . 76.325   31.286  -76.720 1.00 33.76 267 A 1 
ATOM 2000 C C   . ASP A 0 267 . 75.093   30.955  -75.857 1.00 33.76 267 A 1 
ATOM 2001 C CB  . ASP A 0 267 . 77.390   32.085  -75.947 1.00 33.76 267 A 1 
ATOM 2002 O O   . ASP A 0 267 . 74.866   31.547  -74.802 1.00 33.76 267 A 1 
ATOM 2003 C CG  . ASP A 0 267 . 78.817   31.736  -76.360 1.00 33.76 267 A 1 
ATOM 2004 O OD1 . ASP A 0 267 . 79.232   30.591  -76.067 1.00 33.76 267 A 1 
ATOM 2005 O OD2 . ASP A 0 267 . 79.556   32.642  -76.789 1.00 33.76 267 A 1 
ATOM 2006 N N   . ALA A 0 268 . 74.288   29.980  -76.288 1.00 32.09 268 A 1 
ATOM 2007 C CA  . ALA A 0 268 . 73.186   29.427  -75.489 1.00 32.09 268 A 1 
ATOM 2008 C C   . ALA A 0 268 . 73.712   28.508  -74.361 1.00 32.09 268 A 1 
ATOM 2009 C CB  . ALA A 0 268 . 72.175   28.753  -76.426 1.00 32.09 268 A 1 
ATOM 2010 O O   . ALA A 0 268 . 73.434   27.309  -74.316 1.00 32.09 268 A 1 
ATOM 2011 N N   . LYS A 0 269 . 74.526   29.067  -73.457 1.00 33.69 269 A 1 
ATOM 2012 C CA  . LYS A 0 269 . 75.174   28.354  -72.347 1.00 33.69 269 A 1 
ATOM 2013 C C   . LYS A 0 269 . 74.179   28.044  -71.225 1.00 33.69 269 A 1 
ATOM 2014 C CB  . LYS A 0 269 . 76.406   29.145  -71.865 1.00 33.69 269 A 1 
ATOM 2015 O O   . LYS A 0 269 . 74.138   28.726  -70.206 1.00 33.69 269 A 1 
ATOM 2016 C CG  . LYS A 0 269 . 77.597   28.922  -72.810 1.00 33.69 269 A 1 
ATOM 2017 C CD  . LYS A 0 269 . 78.791   29.822  -72.470 1.00 33.69 269 A 1 
ATOM 2018 C CE  . LYS A 0 269 . 80.021   29.345  -73.258 1.00 33.69 269 A 1 
ATOM 2019 N NZ  . LYS A 0 269 . 80.790   30.462  -73.854 1.00 33.69 269 A 1 
ATOM 2020 N N   . ALA A 0 270 . 73.413   26.970  -71.407 1.00 31.00 270 A 1 
ATOM 2021 C CA  . ALA A 0 270 . 72.621   26.328  -70.358 1.00 31.00 270 A 1 
ATOM 2022 C C   . ALA A 0 270 . 73.546   25.651  -69.323 1.00 31.00 270 A 1 
ATOM 2023 C CB  . ALA A 0 270 . 71.634   25.357  -71.023 1.00 31.00 270 A 1 
ATOM 2024 O O   . ALA A 0 270 . 73.743   24.436  -69.334 1.00 31.00 270 A 1 
ATOM 2025 N N   . ALA A 0 271 . 74.173   26.458  -68.466 1.00 28.98 271 A 1 
ATOM 2026 C CA  . ALA A 0 271 . 75.140   26.011  -67.472 1.00 28.98 271 A 1 
ATOM 2027 C C   . ALA A 0 271 . 74.515   25.915  -66.069 1.00 28.98 271 A 1 
ATOM 2028 C CB  . ALA A 0 271 . 76.354   26.949  -67.515 1.00 28.98 271 A 1 
ATOM 2029 O O   . ALA A 0 271 . 74.069   26.912  -65.511 1.00 28.98 271 A 1 
ATOM 2030 N N   . SER A 0 272 . 74.587   24.718  -65.481 1.00 33.94 272 A 1 
ATOM 2031 C CA  . SER A 0 272 . 74.534   24.485  -64.028 1.00 33.94 272 A 1 
ATOM 2032 C C   . SER A 0 272 . 73.229   24.824  -63.285 1.00 33.94 272 A 1 
ATOM 2033 C CB  . SER A 0 272 . 75.756   25.122  -63.354 1.00 33.94 272 A 1 
ATOM 2034 O O   . SER A 0 272 . 73.246   25.544  -62.291 1.00 33.94 272 A 1 
ATOM 2035 O OG  . SER A 0 272 . 76.950   24.690  -63.989 1.00 33.94 272 A 1 
ATOM 2036 N N   . ALA A 0 273 . 72.121   24.183  -63.671 1.00 30.07 273 A 1 
ATOM 2037 C CA  . ALA A 0 273 . 70.965   23.968  -62.791 1.00 30.07 273 A 1 
ATOM 2038 C C   . ALA A 0 273 . 70.861   22.471  -62.429 1.00 30.07 273 A 1 
ATOM 2039 C CB  . ALA A 0 273 . 69.706   24.535  -63.460 1.00 30.07 273 A 1 
ATOM 2040 O O   . ALA A 0 273 . 70.131   21.718  -63.066 1.00 30.07 273 A 1 
ATOM 2041 N N   . ALA A 0 274 . 71.670   22.022  -61.462 1.00 34.42 274 A 1 
ATOM 2042 C CA  . ALA A 0 274 . 71.750   20.617  -61.040 1.00 34.42 274 A 1 
ATOM 2043 C C   . ALA A 0 274 . 72.243   20.505  -59.582 1.00 34.42 274 A 1 
ATOM 2044 C CB  . ALA A 0 274 . 72.656   19.856  -62.025 1.00 34.42 274 A 1 
ATOM 2045 O O   . ALA A 0 274 . 73.402   20.178  -59.335 1.00 34.42 274 A 1 
ATOM 2046 N N   . GLY A 0 275 . 71.372   20.838  -58.621 1.00 33.40 275 A 1 
ATOM 2047 C CA  . GLY A 0 275 . 71.708   20.854  -57.186 1.00 33.40 275 A 1 
ATOM 2048 C C   . GLY A 0 275 . 70.587   20.442  -56.220 1.00 33.40 275 A 1 
ATOM 2049 O O   . GLY A 0 275 . 70.855   20.297  -55.033 1.00 33.40 275 A 1 
ATOM 2050 N N   . GLY A 0 276 . 69.357   20.225  -56.700 1.00 31.57 276 A 1 
ATOM 2051 C CA  . GLY A 0 276 . 68.263   19.659  -55.904 1.00 31.57 276 A 1 
ATOM 2052 C C   . GLY A 0 276 . 68.238   18.138  -56.038 1.00 31.57 276 A 1 
ATOM 2053 O O   . GLY A 0 276 . 67.788   17.627  -57.057 1.00 31.57 276 A 1 
ATOM 2054 N N   . ALA A 0 277 . 68.766   17.419  -55.045 1.00 36.09 277 A 1 
ATOM 2055 C CA  . ALA A 0 277 . 68.831   15.954  -55.041 1.00 36.09 277 A 1 
ATOM 2056 C C   . ALA A 0 277 . 68.840   15.406  -53.601 1.00 36.09 277 A 1 
ATOM 2057 C CB  . ALA A 0 277 . 70.053   15.504  -55.860 1.00 36.09 277 A 1 
ATOM 2058 O O   . ALA A 0 277 . 69.857   14.923  -53.108 1.00 36.09 277 A 1 
ATOM 2059 N N   . GLY A 0 278 . 67.700   15.527  -52.918 1.00 39.33 278 A 1 
ATOM 2060 C CA  . GLY A 0 278 . 67.514   15.106  -51.524 1.00 39.33 278 A 1 
ATOM 2061 C C   . GLY A 0 278 . 66.040   15.066  -51.117 1.00 39.33 278 A 1 
ATOM 2062 O O   . GLY A 0 278 . 65.690   15.534  -50.039 1.00 39.33 278 A 1 
ATOM 2063 N N   . TYR A 0 279 . 65.175   14.591  -52.018 1.00 40.65 279 A 1 
ATOM 2064 C CA  . TYR A 0 279 . 63.731   14.517  -51.792 1.00 40.65 279 A 1 
ATOM 2065 C C   . TYR A 0 279 . 63.377   13.296  -50.936 1.00 40.65 279 A 1 
ATOM 2066 C CB  . TYR A 0 279 . 62.974   14.534  -53.127 1.00 40.65 279 A 1 
ATOM 2067 O O   . TYR A 0 279 . 63.945   12.217  -51.109 1.00 40.65 279 A 1 
ATOM 2068 C CG  . TYR A 0 279 . 62.996   15.888  -53.814 1.00 40.65 279 A 1 
ATOM 2069 C CD1 . TYR A 0 279 . 61.879   16.742  -53.717 1.00 40.65 279 A 1 
ATOM 2070 C CD2 . TYR A 0 279 . 64.125   16.293  -54.553 1.00 40.65 279 A 1 
ATOM 2071 C CE1 . TYR A 0 279 . 61.874   17.984  -54.385 1.00 40.65 279 A 1 
ATOM 2072 C CE2 . TYR A 0 279 . 64.141   17.551  -55.184 1.00 40.65 279 A 1 
ATOM 2073 O OH  . TYR A 0 279 . 63.038   19.588  -55.761 1.00 40.65 279 A 1 
ATOM 2074 C CZ  . TYR A 0 279 . 63.013   18.396  -55.109 1.00 40.65 279 A 1 
ATOM 2075 N N   . TRP A 0 280 . 62.445   13.491  -50.006 1.00 40.29 280 A 1 
ATOM 2076 C CA  . TRP A 0 280 . 62.015   12.486  -49.038 1.00 40.29 280 A 1 
ATOM 2077 C C   . TRP A 0 280 . 60.760   11.771  -49.531 1.00 40.29 280 A 1 
ATOM 2078 C CB  . TRP A 0 280 . 61.725   13.163  -47.692 1.00 40.29 280 A 1 
ATOM 2079 O O   . TRP A 0 280 . 59.773   12.429  -49.838 1.00 40.29 280 A 1 
ATOM 2080 C CG  . TRP A 0 280 . 62.912   13.690  -46.947 1.00 40.29 280 A 1 
ATOM 2081 C CD1 . TRP A 0 280 . 63.666   14.757  -47.300 1.00 40.29 280 A 1 
ATOM 2082 C CD2 . TRP A 0 280 . 63.487   13.191  -45.701 1.00 40.29 280 A 1 
ATOM 2083 C CE2 . TRP A 0 280 . 64.593   14.021  -45.349 1.00 40.29 280 A 1 
ATOM 2084 C CE3 . TRP A 0 280 . 63.185   12.118  -44.833 1.00 40.29 280 A 1 
ATOM 2085 N NE1 . TRP A 0 280 . 64.660   14.952  -46.363 1.00 40.29 280 A 1 
ATOM 2086 C CH2 . TRP A 0 280 . 65.025   12.733  -43.346 1.00 40.29 280 A 1 
ATOM 2087 C CZ2 . TRP A 0 280 . 65.355   13.807  -44.191 1.00 40.29 280 A 1 
ATOM 2088 C CZ3 . TRP A 0 280 . 63.946   11.890  -43.670 1.00 40.29 280 A 1 
ATOM 2089 N N   . GLY A 0 281 . 60.783   10.438  -49.532 1.00 52.39 281 A 1 
ATOM 2090 C CA  . GLY A 0 281 . 59.583   9.612   -49.655 1.00 52.39 281 A 1 
ATOM 2091 C C   . GLY A 0 281 . 59.128   9.140   -48.279 1.00 52.39 281 A 1 
ATOM 2092 O O   . GLY A 0 281 . 59.490   8.036   -47.870 1.00 52.39 281 A 1 
ATOM 2093 N N   . LYS A 0 282 . 58.376   9.985   -47.565 1.00 55.40 282 A 1 
ATOM 2094 C CA  . LYS A 0 282 . 57.556   9.557   -46.423 1.00 55.40 282 A 1 
ATOM 2095 C C   . LYS A 0 282 . 56.162   9.214   -46.948 1.00 55.40 282 A 1 
ATOM 2096 C CB  . LYS A 0 282 . 57.432   10.658  -45.355 1.00 55.40 282 A 1 
ATOM 2097 O O   . LYS A 0 282 . 55.559   10.035  -47.633 1.00 55.40 282 A 1 
ATOM 2098 C CG  . LYS A 0 282 . 58.684   10.924  -44.498 1.00 55.40 282 A 1 
ATOM 2099 C CD  . LYS A 0 282 . 58.269   11.844  -43.335 1.00 55.40 282 A 1 
ATOM 2100 C CE  . LYS A 0 282 . 59.362   12.096  -42.289 1.00 55.40 282 A 1 
ATOM 2101 N NZ  . LYS A 0 282 . 58.753   12.663  -41.052 1.00 55.40 282 A 1 
ATOM 2102 N N   . SER A 0 283 . 55.649   8.041   -46.613 1.00 61.78 283 A 1 
ATOM 2103 C CA  . SER A 0 283 . 54.216   7.750   -46.718 1.00 61.78 283 A 1 
ATOM 2104 C C   . SER A 0 283 . 53.702   7.399   -45.333 1.00 61.78 283 A 1 
ATOM 2105 C CB  . SER A 0 283 . 53.921   6.641   -47.735 1.00 61.78 283 A 1 
ATOM 2106 O O   . SER A 0 283 . 54.321   6.557   -44.673 1.00 61.78 283 A 1 
ATOM 2107 O OG  . SER A 0 283 . 54.756   5.514   -47.529 1.00 61.78 283 A 1 
ATOM 2108 N N   . GLY A 0 284 . 52.624   8.053   -44.915 1.00 67.59 284 A 1 
ATOM 2109 C CA  . GLY A 0 284 . 51.972   7.831   -43.631 1.00 67.59 284 A 1 
ATOM 2110 C C   . GLY A 0 284 . 50.467   7.628   -43.775 1.00 67.59 284 A 1 
ATOM 2111 O O   . GLY A 0 284 . 49.905   7.795   -44.867 1.00 67.59 284 A 1 
ATOM 2112 N N   . SER A 0 285 . 49.856   7.213   -42.675 1.00 72.68 285 A 1 
ATOM 2113 C CA  . SER A 0 285 . 48.418   7.278   -42.448 1.00 72.68 285 A 1 
ATOM 2114 C C   . SER A 0 285 . 48.154   7.434   -40.961 1.00 72.68 285 A 1 
ATOM 2115 C CB  . SER A 0 285 . 47.697   6.024   -42.941 1.00 72.68 285 A 1 
ATOM 2116 O O   . SER A 0 285 . 48.750   6.695   -40.174 1.00 72.68 285 A 1 
ATOM 2117 O OG  . SER A 0 285 . 48.179   4.854   -42.296 1.00 72.68 285 A 1 
ATOM 2118 N N   . ASP A 0 286 . 47.229   8.324   -40.668 1.00 74.21 286 A 1 
ATOM 2119 C CA  . ASP A 0 286 . 46.852   8.890   -39.387 1.00 74.21 286 A 1 
ATOM 2120 C C   . ASP A 0 286 . 45.359   8.532   -39.211 1.00 74.21 286 A 1 
ATOM 2121 C CB  . ASP A 0 286 . 47.078   10.434  -39.416 1.00 74.21 286 A 1 
ATOM 2122 O O   . ASP A 0 286 . 44.602   8.586   -40.187 1.00 74.21 286 A 1 
ATOM 2123 C CG  . ASP A 0 286 . 48.184   11.020  -40.346 1.00 74.21 286 A 1 
ATOM 2124 O OD1 . ASP A 0 286 . 48.309   10.628  -41.540 1.00 74.21 286 A 1 
ATOM 2125 O OD2 . ASP A 0 286 . 48.946   11.915  -39.906 1.00 74.21 286 A 1 
ATOM 2126 N N   . TRP A 0 287 . 44.927   8.093   -38.031 1.00 75.65 287 A 1 
ATOM 2127 C CA  . TRP A 0 287 . 43.519   7.778   -37.756 1.00 75.65 287 A 1 
ATOM 2128 C C   . TRP A 0 287 . 43.235   8.028   -36.284 1.00 75.65 287 A 1 
ATOM 2129 C CB  . TRP A 0 287 . 43.209   6.308   -38.107 1.00 75.65 287 A 1 
ATOM 2130 O O   . TRP A 0 287 . 43.662   7.222   -35.453 1.00 75.65 287 A 1 
ATOM 2131 C CG  . TRP A 0 287 . 41.783   5.873   -37.889 1.00 75.65 287 A 1 
ATOM 2132 C CD1 . TRP A 0 287 . 40.741   6.211   -38.679 1.00 75.65 287 A 1 
ATOM 2133 C CD2 . TRP A 0 287 . 41.189   5.143   -36.763 1.00 75.65 287 A 1 
ATOM 2134 C CE2 . TRP A 0 287 . 39.778   5.048   -36.975 1.00 75.65 287 A 1 
ATOM 2135 C CE3 . TRP A 0 287 . 41.681   4.593   -35.558 1.00 75.65 287 A 1 
ATOM 2136 N NE1 . TRP A 0 287 . 39.559   5.740   -38.144 1.00 75.65 287 A 1 
ATOM 2137 C CH2 . TRP A 0 287 . 39.443   3.857   -34.898 1.00 75.65 287 A 1 
ATOM 2138 C CZ2 . TRP A 0 287 . 38.911   4.411   -36.075 1.00 75.65 287 A 1 
ATOM 2139 C CZ3 . TRP A 0 287 . 40.822   3.955   -34.640 1.00 75.65 287 A 1 
ATOM 2140 N N   . ASP A 0 288 . 42.514   9.103   -35.985 1.00 83.19 288 A 1 
ATOM 2141 C CA  . ASP A 0 288 . 42.058   9.397   -34.635 1.00 83.19 288 A 1 
ATOM 2142 C C   . ASP A 0 288 . 40.543   9.141   -34.553 1.00 83.19 288 A 1 
ATOM 2143 C CB  . ASP A 0 288 . 42.451   10.828  -34.215 1.00 83.19 288 A 1 
ATOM 2144 O O   . ASP A 0 288 . 39.755   9.537   -35.422 1.00 83.19 288 A 1 
ATOM 2145 C CG  . ASP A 0 288 . 43.965   11.134  -34.168 1.00 83.19 288 A 1 
ATOM 2146 O OD1 . ASP A 0 288 . 44.799   10.219  -34.380 1.00 83.19 288 A 1 
ATOM 2147 O OD2 . ASP A 0 288 . 44.301   12.305  -33.853 1.00 83.19 288 A 1 
ATOM 2148 N N   . ALA A 0 289 . 40.111   8.476   -33.484 1.00 78.59 289 A 1 
ATOM 2149 C CA  . ALA A 0 289 . 38.704   8.253   -33.178 1.00 78.59 289 A 1 
ATOM 2150 C C   . ALA A 0 289 . 38.394   8.675   -31.743 1.00 78.59 289 A 1 
ATOM 2151 C CB  . ALA A 0 289 . 38.342   6.792   -33.448 1.00 78.59 289 A 1 
ATOM 2152 O O   . ALA A 0 289 . 39.172   8.431   -30.822 1.00 78.59 289 A 1 
ATOM 2153 N N   . TRP A 0 290 . 37.231   9.290   -31.545 1.00 87.90 290 A 1 
ATOM 2154 C CA  . TRP A 0 290 . 36.726   9.676   -30.230 1.00 87.90 290 A 1 
ATOM 2155 C C   . TRP A 0 290 . 35.238   9.365   -30.126 1.00 87.90 290 A 1 
ATOM 2156 C CB  . TRP A 0 290 . 37.000   11.163  -29.967 1.00 87.90 290 A 1 
ATOM 2157 O O   . TRP A 0 290 . 34.467   9.691   -31.032 1.00 87.90 290 A 1 
ATOM 2158 C CG  . TRP A 0 290 . 36.355   11.689  -28.718 1.00 87.90 290 A 1 
ATOM 2159 C CD1 . TRP A 0 290 . 36.792   11.458  -27.462 1.00 87.90 290 A 1 
ATOM 2160 C CD2 . TRP A 0 290 . 35.072   12.373  -28.568 1.00 87.90 290 A 1 
ATOM 2161 C CE2 . TRP A 0 290 . 34.809   12.542  -27.175 1.00 87.90 290 A 1 
ATOM 2162 C CE3 . TRP A 0 290 . 34.071   12.805  -29.465 1.00 87.90 290 A 1 
ATOM 2163 N NE1 . TRP A 0 290 . 35.886   11.954  -26.547 1.00 87.90 290 A 1 
ATOM 2164 C CH2 . TRP A 0 290 . 32.657   13.559  -27.618 1.00 87.90 290 A 1 
ATOM 2165 C CZ2 . TRP A 0 290 . 33.633   13.139  -26.697 1.00 87.90 290 A 1 
ATOM 2166 C CZ3 . TRP A 0 290 . 32.876   13.387  -28.997 1.00 87.90 290 A 1 
ATOM 2167 N N   . GLY A 0 291 . 34.824   8.789   -29.001 1.00 87.90 291 A 1 
ATOM 2168 C CA  . GLY A 0 291 . 33.431   8.476   -28.720 1.00 87.90 291 A 1 
ATOM 2169 C C   . GLY A 0 291 . 33.013   8.853   -27.306 1.00 87.90 291 A 1 
ATOM 2170 O O   . GLY A 0 291 . 33.830   8.943   -26.382 1.00 87.90 291 A 1 
ATOM 2171 N N   . ARG A 0 292 . 31.710   9.080   -27.152 1.00 88.68 292 A 1 
ATOM 2172 C CA  . ARG A 0 292 . 31.050   9.307   -25.874 1.00 88.68 292 A 1 
ATOM 2173 C C   . ARG A 0 292 . 29.602   8.820   -25.900 1.00 88.68 292 A 1 
ATOM 2174 C CB  . ARG A 0 292 . 31.160   10.792  -25.528 1.00 88.68 292 A 1 
ATOM 2175 O O   . ARG A 0 292 . 28.793   9.385   -26.634 1.00 88.68 292 A 1 
ATOM 2176 C CG  . ARG A 0 292 . 30.476   11.123  -24.202 1.00 88.68 292 A 1 
ATOM 2177 C CD  . ARG A 0 292 . 30.873   12.543  -23.808 1.00 88.68 292 A 1 
ATOM 2178 N NE  . ARG A 0 292 . 30.314   12.892  -22.500 1.00 88.68 292 A 1 
ATOM 2179 N NH1 . ARG A 0 292 . 28.424   13.986  -23.186 1.00 88.68 292 A 1 
ATOM 2180 N NH2 . ARG A 0 292 . 28.879   13.822  -21.026 1.00 88.68 292 A 1 
ATOM 2181 C CZ  . ARG A 0 292 . 29.226   13.572  -22.246 1.00 88.68 292 A 1 
ATOM 2182 N N   . ASP A 0 293 . 29.308   7.841   -25.055 1.00 89.17 293 A 1 
ATOM 2183 C CA  . ASP A 0 293 . 27.962   7.341   -24.751 1.00 89.17 293 A 1 
ATOM 2184 C C   . ASP A 0 293 . 27.442   8.074   -23.491 1.00 89.17 293 A 1 
ATOM 2185 C CB  . ASP A 0 293 . 28.020   5.804   -24.616 1.00 89.17 293 A 1 
ATOM 2186 O O   . ASP A 0 293 . 28.217   8.532   -22.646 1.00 89.17 293 A 1 
ATOM 2187 C CG  . ASP A 0 293 . 26.666   5.082   -24.488 1.00 89.17 293 A 1 
ATOM 2188 O OD1 . ASP A 0 293 . 25.658   5.756   -24.164 1.00 89.17 293 A 1 
ATOM 2189 O OD2 . ASP A 0 293 . 26.665   3.840   -24.646 1.00 89.17 293 A 1 
ATOM 2190 N N   . GLN A 0 294 . 26.131   8.267   -23.385 1.00 92.02 294 A 1 
ATOM 2191 C CA  . GLN A 0 294 . 25.452   9.034   -22.338 1.00 92.02 294 A 1 
ATOM 2192 C C   . GLN A 0 294 . 24.088   8.411   -22.031 1.00 92.02 294 A 1 
ATOM 2193 C CB  . GLN A 0 294 . 25.291   10.489  -22.800 1.00 92.02 294 A 1 
ATOM 2194 O O   . GLN A 0 294 . 23.042   8.877   -22.497 1.00 92.02 294 A 1 
ATOM 2195 C CG  . GLN A 0 294 . 26.490   11.393  -22.525 1.00 92.02 294 A 1 
ATOM 2196 C CD  . GLN A 0 294 . 26.285   12.273  -21.302 1.00 92.02 294 A 1 
ATOM 2197 N NE2 . GLN A 0 294 . 26.339   11.722  -20.110 1.00 92.02 294 A 1 
ATOM 2198 O OE1 . GLN A 0 294 . 26.162   13.497  -21.407 1.00 92.02 294 A 1 
ATOM 2199 N N   . ASP A 0 295 . 24.097   7.378   -21.199 1.00 92.63 295 A 1 
ATOM 2200 C CA  . ASP A 0 295 . 22.931   6.539   -20.960 1.00 92.63 295 A 1 
ATOM 2201 C C   . ASP A 0 295 . 22.245   6.887   -19.621 1.00 92.63 295 A 1 
ATOM 2202 C CB  . ASP A 0 295 . 23.387   5.084   -21.096 1.00 92.63 295 A 1 
ATOM 2203 O O   . ASP A 0 295 . 22.749   6.624   -18.526 1.00 92.63 295 A 1 
ATOM 2204 C CG  . ASP A 0 295 . 22.225   4.110   -21.192 1.00 92.63 295 A 1 
ATOM 2205 O OD1 . ASP A 0 295 . 21.132   4.388   -20.629 1.00 92.63 295 A 1 
ATOM 2206 O OD2 . ASP A 0 295 . 22.422   2.936   -21.578 1.00 92.63 295 A 1 
ATOM 2207 N N   . TYR A 0 296 . 21.067   7.514   -19.683 1.00 95.93 296 A 1 
ATOM 2208 C CA  . TYR A 0 296 . 20.304   7.964   -18.516 1.00 95.93 296 A 1 
ATOM 2209 C C   . TYR A 0 296 . 19.000   7.186   -18.328 1.00 95.93 296 A 1 
ATOM 2210 C CB  . TYR A 0 296 . 20.033   9.469   -18.597 1.00 95.93 296 A 1 
ATOM 2211 O O   . TYR A 0 296 . 18.079   7.232   -19.151 1.00 95.93 296 A 1 
ATOM 2212 C CG  . TYR A 0 296 . 19.171   9.970   -17.450 1.00 95.93 296 A 1 
ATOM 2213 C CD1 . TYR A 0 296 . 17.781   10.142  -17.619 1.00 95.93 296 A 1 
ATOM 2214 C CD2 . TYR A 0 296 . 19.757   10.191  -16.191 1.00 95.93 296 A 1 
ATOM 2215 C CE1 . TYR A 0 296 . 16.984   10.564  -16.536 1.00 95.93 296 A 1 
ATOM 2216 C CE2 . TYR A 0 296 . 18.967   10.612  -15.105 1.00 95.93 296 A 1 
ATOM 2217 O OH  . TYR A 0 296 . 16.829   11.244  -14.237 1.00 95.93 296 A 1 
ATOM 2218 C CZ  . TYR A 0 296 . 17.581   10.809  -15.282 1.00 95.93 296 A 1 
ATOM 2219 N N   . LYS A 0 297 . 18.855   6.552   -17.161 1.00 97.52 297 A 1 
ATOM 2220 C CA  . LYS A 0 297 . 17.715   5.695   -16.821 1.00 97.52 297 A 1 
ATOM 2221 C C   . LYS A 0 297 . 17.120   6.076   -15.462 1.00 97.52 297 A 1 
ATOM 2222 C CB  . LYS A 0 297 . 18.172   4.220   -16.878 1.00 97.52 297 A 1 
ATOM 2223 O O   . LYS A 0 297 . 17.720   5.813   -14.425 1.00 97.52 297 A 1 
ATOM 2224 C CG  . LYS A 0 297 . 18.930   3.834   -18.170 1.00 97.52 297 A 1 
ATOM 2225 C CD  . LYS A 0 297 . 19.006   2.307   -18.349 1.00 97.52 297 A 1 
ATOM 2226 C CE  . LYS A 0 297 . 19.549   1.888   -19.724 1.00 97.52 297 A 1 
ATOM 2227 N NZ  . LYS A 0 297 . 21.022   1.884   -19.743 1.00 97.52 297 A 1 
ATOM 2228 N N   . GLU A 0 298 . 15.910   6.640   -15.432 1.00 98.19 298 A 1 
ATOM 2229 C CA  . GLU A 0 298 . 15.151   6.864   -14.186 1.00 98.19 298 A 1 
ATOM 2230 C C   . GLU A 0 298 . 13.873   6.022   -14.159 1.00 98.19 298 A 1 
ATOM 2231 C CB  . GLU A 0 298 . 14.846   8.358   -13.949 1.00 98.19 298 A 1 
ATOM 2232 O O   . GLU A 0 298 . 13.053   6.110   -15.071 1.00 98.19 298 A 1 
ATOM 2233 C CG  . GLU A 0 298 . 14.081   8.580   -12.629 1.00 98.19 298 A 1 
ATOM 2234 C CD  . GLU A 0 298 . 13.657   10.032  -12.370 1.00 98.19 298 A 1 
ATOM 2235 O OE1 . GLU A 0 298 . 14.218   10.662  -11.437 1.00 98.19 298 A 1 
ATOM 2236 O OE2 . GLU A 0 298 . 12.654   10.483  -12.973 1.00 98.19 298 A 1 
ATOM 2237 N N   . ASP A 0 299 . 13.665   5.276   -13.074 1.00 98.12 299 A 1 
ATOM 2238 C CA  . ASP A 0 299 . 12.409   4.589   -12.765 1.00 98.12 299 A 1 
ATOM 2239 C C   . ASP A 0 299 . 11.850   5.116   -11.437 1.00 98.12 299 A 1 
ATOM 2240 C CB  . ASP A 0 299 . 12.620   3.067   -12.711 1.00 98.12 299 A 1 
ATOM 2241 O O   . ASP A 0 299 . 12.533   5.089   -10.412 1.00 98.12 299 A 1 
ATOM 2242 C CG  . ASP A 0 299 . 13.102   2.488   -14.041 1.00 98.12 299 A 1 
ATOM 2243 O OD1 . ASP A 0 299 . 12.533   2.838   -15.096 1.00 98.12 299 A 1 
ATOM 2244 O OD2 . ASP A 0 299 . 14.052   1.676   -14.059 1.00 98.12 299 A 1 
ATOM 2245 N N   . VAL A 0 300 . 10.601   5.585   -11.437 1.00 98.05 300 A 1 
ATOM 2246 C CA  . VAL A 0 300 . 9.879    6.056   -10.245 1.00 98.05 300 A 1 
ATOM 2247 C C   . VAL A 0 300 . 8.539    5.343   -10.138 1.00 98.05 300 A 1 
ATOM 2248 C CB  . VAL A 0 300 . 9.679    7.586   -10.259 1.00 98.05 300 A 1 
ATOM 2249 O O   . VAL A 0 300 . 7.721    5.415   -11.057 1.00 98.05 300 A 1 
ATOM 2250 C CG1 . VAL A 0 300 . 8.808    8.072   -9.089  1.00 98.05 300 A 1 
ATOM 2251 C CG2 . VAL A 0 300 . 11.021   8.310   -10.134 1.00 98.05 300 A 1 
ATOM 2252 N N   . SER A 0 301 . 8.280    4.730   -8.985  1.00 97.87 301 A 1 
ATOM 2253 C CA  . SER A 0 301 . 6.992    4.141   -8.621  1.00 97.87 301 A 1 
ATOM 2254 C C   . SER A 0 301 . 6.468    4.710   -7.302  1.00 97.87 301 A 1 
ATOM 2255 C CB  . SER A 0 301 . 7.076    2.612   -8.572  1.00 97.87 301 A 1 
ATOM 2256 O O   . SER A 0 301 . 7.229    4.931   -6.359  1.00 97.87 301 A 1 
ATOM 2257 O OG  . SER A 0 301 . 8.071    2.177   -7.666  1.00 97.87 301 A 1 
ATOM 2258 N N   . TYR A 0 302 . 5.157    4.918   -7.224  1.00 98.27 302 A 1 
ATOM 2259 C CA  . TYR A 0 302 . 4.439    5.274   -6.003  1.00 98.27 302 A 1 
ATOM 2260 C C   . TYR A 0 302 . 3.139    4.476   -5.924  1.00 98.27 302 A 1 
ATOM 2261 C CB  . TYR A 0 302 . 4.162    6.783   -5.968  1.00 98.27 302 A 1 
ATOM 2262 O O   . TYR A 0 302 . 2.282    4.615   -6.798  1.00 98.27 302 A 1 
ATOM 2263 C CG  . TYR A 0 302 . 3.295    7.213   -4.797  1.00 98.27 302 A 1 
ATOM 2264 C CD1 . TYR A 0 302 . 1.906    7.390   -4.962  1.00 98.27 302 A 1 
ATOM 2265 C CD2 . TYR A 0 302 . 3.874    7.381   -3.526  1.00 98.27 302 A 1 
ATOM 2266 C CE1 . TYR A 0 302 . 1.104    7.754   -3.861  1.00 98.27 302 A 1 
ATOM 2267 C CE2 . TYR A 0 302 . 3.078    7.740   -2.421  1.00 98.27 302 A 1 
ATOM 2268 O OH  . TYR A 0 302 . 0.919    8.281   -1.523  1.00 98.27 302 A 1 
ATOM 2269 C CZ  . TYR A 0 302 . 1.690    7.931   -2.589  1.00 98.27 302 A 1 
ATOM 2270 N N   . ASP A 0 303 . 2.986    3.691   -4.863  1.00 97.09 303 A 1 
ATOM 2271 C CA  . ASP A 0 303 . 1.822    2.857   -4.587  1.00 97.09 303 A 1 
ATOM 2272 C C   . ASP A 0 303 . 1.185    3.266   -3.257  1.00 97.09 303 A 1 
ATOM 2273 C CB  . ASP A 0 303 . 2.220    1.373   -4.550  1.00 97.09 303 A 1 
ATOM 2274 O O   . ASP A 0 303 . 1.841    3.319   -2.215  1.00 97.09 303 A 1 
ATOM 2275 C CG  . ASP A 0 303 . 2.580    0.810   -5.927  1.00 97.09 303 A 1 
ATOM 2276 O OD1 . ASP A 0 303 . 1.789    1.042   -6.868  1.00 97.09 303 A 1 
ATOM 2277 O OD2 . ASP A 0 303 . 3.605    0.102   -6.020  1.00 97.09 303 A 1 
ATOM 2278 N N   . LYS A 0 304 . -0.124   3.509   -3.270  1.00 97.22 304 A 1 
ATOM 2279 C CA  . LYS A 0 304 . -0.926   3.780   -2.078  1.00 97.22 304 A 1 
ATOM 2280 C C   . LYS A 0 304 . -2.118   2.840   -2.017  1.00 97.22 304 A 1 
ATOM 2281 C CB  . LYS A 0 304 . -1.328   5.257   -2.052  1.00 97.22 304 A 1 
ATOM 2282 O O   . LYS A 0 304 . -2.990   2.879   -2.882  1.00 97.22 304 A 1 
ATOM 2283 C CG  . LYS A 0 304 . -2.251   5.541   -0.861  1.00 97.22 304 A 1 
ATOM 2284 C CD  . LYS A 0 304 . -2.373   7.042   -0.619  1.00 97.22 304 A 1 
ATOM 2285 C CE  . LYS A 0 304 . -3.253   7.268   0.610   1.00 97.22 304 A 1 
ATOM 2286 N NZ  . LYS A 0 304 . -2.966   8.589   1.201   1.00 97.22 304 A 1 
ATOM 2287 N N   . VAL A 0 305 . -2.198   2.042   -0.957  1.00 96.47 305 A 1 
ATOM 2288 C CA  . VAL A 0 305 . -3.286   1.085   -0.722  1.00 96.47 305 A 1 
ATOM 2289 C C   . VAL A 0 305 . -3.948   1.383   0.617   1.00 96.47 305 A 1 
ATOM 2290 C CB  . VAL A 0 305 . -2.780   -0.369  -0.799  1.00 96.47 305 A 1 
ATOM 2291 O O   . VAL A 0 305 . -3.277   1.478   1.639   1.00 96.47 305 A 1 
ATOM 2292 C CG1 . VAL A 0 305 . -3.924   -1.371  -0.586  1.00 96.47 305 A 1 
ATOM 2293 C CG2 . VAL A 0 305 . -2.153   -0.668  -2.169  1.00 96.47 305 A 1 
ATOM 2294 N N   . GLN A 0 306 . -5.272   1.507   0.622   1.00 96.07 306 A 1 
ATOM 2295 C CA  . GLN A 0 306 . -6.087   1.668   1.824   1.00 96.07 306 A 1 
ATOM 2296 C C   . GLN A 0 306 . -7.128   0.545   1.872   1.00 96.07 306 A 1 
ATOM 2297 C CB  . GLN A 0 306 . -6.747   3.059   1.867   1.00 96.07 306 A 1 
ATOM 2298 O O   . GLN A 0 306 . -7.978   0.435   0.987   1.00 96.07 306 A 1 
ATOM 2299 C CG  . GLN A 0 306 . -5.763   4.217   1.625   1.00 96.07 306 A 1 
ATOM 2300 C CD  . GLN A 0 306 . -6.347   5.568   2.025   1.00 96.07 306 A 1 
ATOM 2301 N NE2 . GLN A 0 306 . -6.247   5.955   3.272   1.00 96.07 306 A 1 
ATOM 2302 O OE1 . GLN A 0 306 . -6.904   6.320   1.240   1.00 96.07 306 A 1 
ATOM 2303 N N   . ALA A 0 307 . -7.088   -0.289  2.907   1.00 96.61 307 A 1 
ATOM 2304 C CA  . ALA A 0 307 . -8.021   -1.390  3.118   1.00 96.61 307 A 1 
ATOM 2305 C C   . ALA A 0 307 . -8.776   -1.202  4.437   1.00 96.61 307 A 1 
ATOM 2306 C CB  . ALA A 0 307 . -7.263   -2.720  3.062   1.00 96.61 307 A 1 
ATOM 2307 O O   . ALA A 0 307 . -8.172   -1.022  5.493   1.00 96.61 307 A 1 
ATOM 2308 N N   . LYS A 0 308 . -10.106  -1.263  4.386   1.00 96.74 308 A 1 
ATOM 2309 C CA  . LYS A 0 308 . -10.992  -1.152  5.553   1.00 96.74 308 A 1 
ATOM 2310 C C   . LYS A 0 308 . -11.906  -2.360  5.606   1.00 96.74 308 A 1 
ATOM 2311 C CB  . LYS A 0 308 . -11.782  0.165   5.503   1.00 96.74 308 A 1 
ATOM 2312 O O   . LYS A 0 308 . -12.514  -2.702  4.595   1.00 96.74 308 A 1 
ATOM 2313 C CG  . LYS A 0 308 . -10.842  1.338   5.805   1.00 96.74 308 A 1 
ATOM 2314 C CD  . LYS A 0 308 . -11.425  2.695   5.411   1.00 96.74 308 A 1 
ATOM 2315 C CE  . LYS A 0 308 . -10.295  3.714   5.611   1.00 96.74 308 A 1 
ATOM 2316 N NZ  . LYS A 0 308 . -10.521  4.964   4.850   1.00 96.74 308 A 1 
ATOM 2317 N N   . ALA A 0 309 . -12.005  -2.979  6.772   1.00 95.69 309 A 1 
ATOM 2318 C CA  . ALA A 0 309 . -12.902  -4.089  7.045   1.00 95.69 309 A 1 
ATOM 2319 C C   . ALA A 0 309 . -13.693  -3.801  8.322   1.00 95.69 309 A 1 
ATOM 2320 C CB  . ALA A 0 309 . -12.090  -5.385  7.146   1.00 95.69 309 A 1 
ATOM 2321 O O   . ALA A 0 309 . -13.121  -3.374  9.325   1.00 95.69 309 A 1 
ATOM 2322 N N   . TYR A 0 310 . -14.991  -4.060  8.271   1.00 93.48 310 A 1 
ATOM 2323 C CA  . TYR A 0 310 . -15.885  -4.074  9.419   1.00 93.48 310 A 1 
ATOM 2324 C C   . TYR A 0 310 . -16.534  -5.453  9.459   1.00 93.48 310 A 1 
ATOM 2325 C CB  . TYR A 0 310 . -16.946  -2.972  9.279   1.00 93.48 310 A 1 
ATOM 2326 O O   . TYR A 0 310 . -17.158  -5.835  8.468   1.00 93.48 310 A 1 
ATOM 2327 C CG  . TYR A 0 310 . -16.391  -1.568  9.136   1.00 93.48 310 A 1 
ATOM 2328 C CD1 . TYR A 0 310 . -16.177  -0.781  10.282  1.00 93.48 310 A 1 
ATOM 2329 C CD2 . TYR A 0 310 . -16.088  -1.053  7.859   1.00 93.48 310 A 1 
ATOM 2330 C CE1 . TYR A 0 310 . -15.657  0.522   10.158  1.00 93.48 310 A 1 
ATOM 2331 C CE2 . TYR A 0 310 . -15.565  0.249   7.729   1.00 93.48 310 A 1 
ATOM 2332 O OH  . TYR A 0 310 . -14.842  2.292   8.760   1.00 93.48 310 A 1 
ATOM 2333 C CZ  . TYR A 0 310 . -15.349  1.036   8.880   1.00 93.48 310 A 1 
ATOM 2334 N N   . SER A 0 311 . -16.387  -6.172  10.567  1.00 89.88 311 A 1 
ATOM 2335 C CA  . SER A 0 311 . -17.205  -7.342  10.872  1.00 89.88 311 A 1 
ATOM 2336 C C   . SER A 0 311 . -18.029  -7.093  12.131  1.00 89.88 311 A 1 
ATOM 2337 C CB  . SER A 0 311 . -16.387  -8.639  10.946  1.00 89.88 311 A 1 
ATOM 2338 O O   . SER A 0 311 . -17.618  -6.339  13.021  1.00 89.88 311 A 1 
ATOM 2339 O OG  . SER A 0 311 . -15.497  -8.693  12.047  1.00 89.88 311 A 1 
ATOM 2340 N N   . ALA A 0 312 . -19.209  -7.696  12.164  1.00 85.45 312 A 1 
ATOM 2341 C CA  . ALA A 0 312 . -19.971  -7.912  13.379  1.00 85.45 312 A 1 
ATOM 2342 C C   . ALA A 0 312 . -20.431  -9.369  13.388  1.00 85.45 312 A 1 
ATOM 2343 C CB  . ALA A 0 312 . -21.136  -6.920  13.464  1.00 85.45 312 A 1 
ATOM 2344 O O   . ALA A 0 312 . -20.921  -9.879  12.373  1.00 85.45 312 A 1 
ATOM 2345 N N   . GLU A 0 313 . -20.237  -10.015 14.525  1.00 81.29 313 A 1 
ATOM 2346 C CA  . GLU A 0 313 . -20.628  -11.386 14.807  1.00 81.29 313 A 1 
ATOM 2347 C C   . GLU A 0 313 . -21.752  -11.330 15.852  1.00 81.29 313 A 1 
ATOM 2348 C CB  . GLU A 0 313 . -19.396  -12.176 15.290  1.00 81.29 313 A 1 
ATOM 2349 O O   . GLU A 0 313 . -21.573  -10.691 16.891  1.00 81.29 313 A 1 
ATOM 2350 C CG  . GLU A 0 313 . -18.200  -12.218 14.304  1.00 81.29 313 A 1 
ATOM 2351 C CD  . GLU A 0 313 . -17.288  -10.965 14.239  1.00 81.29 313 A 1 
ATOM 2352 O OE1 . GLU A 0 313 . -16.581  -10.794 13.211  1.00 81.29 313 A 1 
ATOM 2353 O OE2 . GLU A 0 313 . -17.206  -10.180 15.211  1.00 81.29 313 A 1 
ATOM 2354 N N   . SER A 0 314 . -22.899  -11.942 15.535  1.00 75.74 314 A 1 
ATOM 2355 C CA  . SER A 0 314 . -24.187  -11.844 16.247  1.00 75.74 314 A 1 
ATOM 2356 C C   . SER A 0 314 . -24.696  -10.405 16.459  1.00 75.74 314 A 1 
ATOM 2357 C CB  . SER A 0 314 . -24.152  -12.578 17.594  1.00 75.74 314 A 1 
ATOM 2358 O O   . SER A 0 314 . -24.135  -9.639  17.239  1.00 75.74 314 A 1 
ATOM 2359 O OG  . SER A 0 314 . -23.496  -13.832 17.529  1.00 75.74 314 A 1 
ATOM 2360 N N   . TYR A 0 315 . -25.821  -10.034 15.839  1.00 79.42 315 A 1 
ATOM 2361 C CA  . TYR A 0 315 . -26.670  -8.947  16.353  1.00 79.42 315 A 1 
ATOM 2362 C C   . TYR A 0 315 . -28.078  -9.461  16.620  1.00 79.42 315 A 1 
ATOM 2363 C CB  . TYR A 0 315 . -26.715  -7.719  15.427  1.00 79.42 315 A 1 
ATOM 2364 O O   . TYR A 0 315 . -28.818  -9.728  15.668  1.00 79.42 315 A 1 
ATOM 2365 C CG  . TYR A 0 315 . -27.731  -6.677  15.891  1.00 79.42 315 A 1 
ATOM 2366 C CD1 . TYR A 0 315 . -28.863  -6.364  15.108  1.00 79.42 315 A 1 
ATOM 2367 C CD2 . TYR A 0 315 . -27.600  -6.105  17.170  1.00 79.42 315 A 1 
ATOM 2368 C CE1 . TYR A 0 315 . -29.848  -5.477  15.591  1.00 79.42 315 A 1 
ATOM 2369 C CE2 . TYR A 0 315 . -28.587  -5.239  17.669  1.00 79.42 315 A 1 
ATOM 2370 O OH  . TYR A 0 315 . -30.645  -4.084  17.390  1.00 79.42 315 A 1 
ATOM 2371 C CZ  . TYR A 0 315 . -29.706  -4.916  16.876  1.00 79.42 315 A 1 
ATOM 2372 N N   . ASP A 0 316 . -28.442  -9.510  17.900  1.00 83.35 316 A 1 
ATOM 2373 C CA  . ASP A 0 316 . -29.748  -9.966  18.359  1.00 83.35 316 A 1 
ATOM 2374 C C   . ASP A 0 316 . -30.547  -8.808  18.973  1.00 83.35 316 A 1 
ATOM 2375 C CB  . ASP A 0 316 . -29.602  -11.142 19.340  1.00 83.35 316 A 1 
ATOM 2376 O O   . ASP A 0 316 . -30.057  -8.041  19.805  1.00 83.35 316 A 1 
ATOM 2377 C CG  . ASP A 0 316 . -29.155  -12.465 18.701  1.00 83.35 316 A 1 
ATOM 2378 O OD1 . ASP A 0 316 . -29.085  -12.544 17.453  1.00 83.35 316 A 1 
ATOM 2379 O OD2 . ASP A 0 316 . -28.947  -13.418 19.484  1.00 83.35 316 A 1 
ATOM 2380 N N   . GLU A 0 317 . -31.814  -8.695  18.576  1.00 85.79 317 A 1 
ATOM 2381 C CA  . GLU A 0 317 . -32.835  -7.858  19.213  1.00 85.79 317 A 1 
ATOM 2382 C C   . GLU A 0 317 . -34.023  -8.749  19.570  1.00 85.79 317 A 1 
ATOM 2383 C CB  . GLU A 0 317 . -33.233  -6.693  18.280  1.00 85.79 317 A 1 
ATOM 2384 O O   . GLU A 0 317 . -34.611  -9.362  18.678  1.00 85.79 317 A 1 
ATOM 2385 C CG  . GLU A 0 317 . -34.471  -5.903  18.761  1.00 85.79 317 A 1 
ATOM 2386 C CD  . GLU A 0 317 . -34.670  -4.541  18.064  1.00 85.79 317 A 1 
ATOM 2387 O OE1 . GLU A 0 317 . -35.276  -3.635  18.686  1.00 85.79 317 A 1 
ATOM 2388 O OE2 . GLU A 0 317 . -34.042  -4.235  17.025  1.00 85.79 317 A 1 
ATOM 2389 N N   . TRP A 0 318 . -34.388  -8.817  20.851  1.00 88.50 318 A 1 
ATOM 2390 C CA  . TRP A 0 318 . -35.478  -9.666  21.338  1.00 88.50 318 A 1 
ATOM 2391 C C   . TRP A 0 318 . -36.403  -8.932  22.312  1.00 88.50 318 A 1 
ATOM 2392 C CB  . TRP A 0 318 . -34.914  -10.961 21.942  1.00 88.50 318 A 1 
ATOM 2393 O O   . TRP A 0 318 . -35.980  -8.046  23.055  1.00 88.50 318 A 1 
ATOM 2394 C CG  . TRP A 0 318 . -33.992  -10.802 23.116  1.00 88.50 318 A 1 
ATOM 2395 C CD1 . TRP A 0 318 . -32.643  -10.742 23.049  1.00 88.50 318 A 1 
ATOM 2396 C CD2 . TRP A 0 318 . -34.324  -10.673 24.535  1.00 88.50 318 A 1 
ATOM 2397 C CE2 . TRP A 0 318 . -33.109  -10.536 25.273  1.00 88.50 318 A 1 
ATOM 2398 C CE3 . TRP A 0 318 . -35.528  -10.648 25.274  1.00 88.50 318 A 1 
ATOM 2399 N NE1 . TRP A 0 318 . -32.116  -10.591 24.316  1.00 88.50 318 A 1 
ATOM 2400 C CH2 . TRP A 0 318 . -34.308  -10.338 27.370  1.00 88.50 318 A 1 
ATOM 2401 C CZ2 . TRP A 0 318 . -33.090  -10.370 26.668  1.00 88.50 318 A 1 
ATOM 2402 C CZ3 . TRP A 0 318 . -35.520  -10.487 26.672  1.00 88.50 318 A 1 
ATOM 2403 N N   . ASP A 0 319 . -37.673  -9.329  22.303  1.00 85.43 319 A 1 
ATOM 2404 C CA  . ASP A 0 319 . -38.737  -8.845  23.183  1.00 85.43 319 A 1 
ATOM 2405 C C   . ASP A 0 319 . -39.494  -10.048 23.766  1.00 85.43 319 A 1 
ATOM 2406 C CB  . ASP A 0 319 . -39.671  -7.908  22.394  1.00 85.43 319 A 1 
ATOM 2407 O O   . ASP A 0 319 . -39.826  -10.999 23.053  1.00 85.43 319 A 1 
ATOM 2408 C CG  . ASP A 0 319 . -40.666  -7.151  23.284  1.00 85.43 319 A 1 
ATOM 2409 O OD1 . ASP A 0 319 . -40.224  -6.616  24.324  1.00 85.43 319 A 1 
ATOM 2410 O OD2 . ASP A 0 319 . -41.853  -7.054  22.895  1.00 85.43 319 A 1 
ATOM 2411 N N   . ASN A 0 320 . -39.746  -10.020 25.070  1.00 84.16 320 A 1 
ATOM 2412 C CA  . ASN A 0 320 . -40.494  -11.021 25.820  1.00 84.16 320 A 1 
ATOM 2413 C C   . ASN A 0 320 . -41.522  -10.301 26.684  1.00 84.16 320 A 1 
ATOM 2414 C CB  . ASN A 0 320 . -39.524  -11.849 26.682  1.00 84.16 320 A 1 
ATOM 2415 O O   . ASN A 0 320 . -41.164  -9.556  27.602  1.00 84.16 320 A 1 
ATOM 2416 C CG  . ASN A 0 320 . -40.208  -12.886 27.565  1.00 84.16 320 A 1 
ATOM 2417 N ND2 . ASN A 0 320 . -40.972  -12.507 28.565  1.00 84.16 320 A 1 
ATOM 2418 O OD1 . ASN A 0 320 . -40.003  -14.071 27.386  1.00 84.16 320 A 1 
ATOM 2419 N N   . LYS A 0 321 . -42.794  -10.604 26.455  1.00 82.32 321 A 1 
ATOM 2420 C CA  . LYS A 0 321 . -43.906  -10.046 27.213  1.00 82.32 321 A 1 
ATOM 2421 C C   . LYS A 0 321 . -44.730  -11.174 27.820  1.00 82.32 321 A 1 
ATOM 2422 C CB  . LYS A 0 321 . -44.691  -9.142  26.267  1.00 82.32 321 A 1 
ATOM 2423 O O   . LYS A 0 321 . -45.370  -11.925 27.087  1.00 82.32 321 A 1 
ATOM 2424 C CG  . LYS A 0 321 . -45.725  -8.313  27.018  1.00 82.32 321 A 1 
ATOM 2425 C CD  . LYS A 0 321 . -46.507  -7.479  25.998  1.00 82.32 321 A 1 
ATOM 2426 C CE  . LYS A 0 321 . -47.405  -6.466  26.705  1.00 82.32 321 A 1 
ATOM 2427 N NZ  . LYS A 0 321 . -48.358  -7.140  27.609  1.00 82.32 321 A 1 
ATOM 2428 N N   . ASP A 0 322 . -44.695  -11.242 29.144  1.00 78.18 322 A 1 
ATOM 2429 C CA  . ASP A 0 322 . -45.390  -12.222 29.971  1.00 78.18 322 A 1 
ATOM 2430 C C   . ASP A 0 322 . -46.614  -11.540 30.609  1.00 78.18 322 A 1 
ATOM 2431 C CB  . ASP A 0 322 . -44.388  -12.790 30.997  1.00 78.18 322 A 1 
ATOM 2432 O O   . ASP A 0 322 . -46.486  -10.610 31.411  1.00 78.18 322 A 1 
ATOM 2433 C CG  . ASP A 0 322 . -44.747  -14.190 31.506  1.00 78.18 322 A 1 
ATOM 2434 O OD1 . ASP A 0 322 . -45.901  -14.618 31.266  1.00 78.18 322 A 1 
ATOM 2435 O OD2 . ASP A 0 322 . -43.819  -14.832 32.058  1.00 78.18 322 A 1 
ATOM 2436 N N   . ASP A 0 323 . -47.810  -11.927 30.161  1.00 78.21 323 A 1 
ATOM 2437 C CA  . ASP A 0 323 . -49.107  -11.403 30.611  1.00 78.21 323 A 1 
ATOM 2438 C C   . ASP A 0 323 . -49.868  -12.458 31.449  1.00 78.21 323 A 1 
ATOM 2439 C CB  . ASP A 0 323 . -49.942  -10.904 29.396  1.00 78.21 323 A 1 
ATOM 2440 O O   . ASP A 0 323 . -51.096  -12.595 31.308  1.00 78.21 323 A 1 
ATOM 2441 C CG  . ASP A 0 323 . -49.671  -9.484  28.900  1.00 78.21 323 A 1 
ATOM 2442 O OD1 . ASP A 0 323 . -49.093  -8.641  29.617  1.00 78.21 323 A 1 
ATOM 2443 O OD2 . ASP A 0 323 . -50.174  -9.111  27.810  1.00 78.21 323 A 1 
ATOM 2444 N N   . ASP A 0 324 . -49.189  -13.248 32.284  1.00 76.98 324 A 1 
ATOM 2445 C CA  . ASP A 0 324 . -49.831  -14.340 33.021  1.00 76.98 324 A 1 
ATOM 2446 C C   . ASP A 0 324 . -50.791  -13.880 34.140  1.00 76.98 324 A 1 
ATOM 2447 C CB  . ASP A 0 324 . -48.843  -15.459 33.400  1.00 76.98 324 A 1 
ATOM 2448 O O   . ASP A 0 324 . -50.919  -12.700 34.499  1.00 76.98 324 A 1 
ATOM 2449 C CG  . ASP A 0 324 . -48.110  -15.278 34.729  1.00 76.98 324 A 1 
ATOM 2450 O OD1 . ASP A 0 324 . -47.229  -14.402 34.790  1.00 76.98 324 A 1 
ATOM 2451 O OD2 . ASP A 0 324 . -48.452  -16.051 35.661  1.00 76.98 324 A 1 
ATOM 2452 N N   . LYS A 0 325 . -51.678  -14.809 34.523  1.00 71.97 325 A 1 
ATOM 2453 C CA  . LYS A 0 325 . -52.805  -14.583 35.446  1.00 71.97 325 A 1 
ATOM 2454 C C   . LYS A 0 325 . -53.105  -15.874 36.178  1.00 71.97 325 A 1 
ATOM 2455 C CB  . LYS A 0 325 . -54.077  -14.100 34.705  1.00 71.97 325 A 1 
ATOM 2456 O O   . LYS A 0 325 . -53.638  -16.809 35.579  1.00 71.97 325 A 1 
ATOM 2457 C CG  . LYS A 0 325 . -53.803  -12.802 33.952  1.00 71.97 325 A 1 
ATOM 2458 C CD  . LYS A 0 325 . -54.925  -12.206 33.107  1.00 71.97 325 A 1 
ATOM 2459 C CE  . LYS A 0 325 . -54.427  -10.882 32.485  1.00 71.97 325 A 1 
ATOM 2460 N NZ  . LYS A 0 325 . -53.046  -10.972 31.922  1.00 71.97 325 A 1 
ATOM 2461 N N   . TRP A 0 326 . -52.858  -15.914 37.482  1.00 70.70 326 A 1 
ATOM 2462 C CA  . TRP A 0 326 . -53.084  -17.097 38.318  1.00 70.70 326 A 1 
ATOM 2463 C C   . TRP A 0 326 . -54.236  -16.930 39.319  1.00 70.70 326 A 1 
ATOM 2464 C CB  . TRP A 0 326 . -51.772  -17.492 38.997  1.00 70.70 326 A 1 
ATOM 2465 O O   . TRP A 0 326 . -54.506  -15.855 39.858  1.00 70.70 326 A 1 
ATOM 2466 C CG  . TRP A 0 326 . -51.026  -16.370 39.638  1.00 70.70 326 A 1 
ATOM 2467 C CD1 . TRP A 0 326 . -50.066  -15.648 39.020  1.00 70.70 326 A 1 
ATOM 2468 C CD2 . TRP A 0 326 . -51.150  -15.796 40.980  1.00 70.70 326 A 1 
ATOM 2469 C CE2 . TRP A 0 326 . -50.209  -14.729 41.102  1.00 70.70 326 A 1 
ATOM 2470 C CE3 . TRP A 0 326 . -51.958  -16.065 42.109  1.00 70.70 326 A 1 
ATOM 2471 N NE1 . TRP A 0 326 . -49.597  -14.681 39.875  1.00 70.70 326 A 1 
ATOM 2472 C CH2 . TRP A 0 326 . -50.863  -14.291 43.391  1.00 70.70 326 A 1 
ATOM 2473 C CZ2 . TRP A 0 326 . -50.059  -13.985 42.280  1.00 70.70 326 A 1 
ATOM 2474 C CZ3 . TRP A 0 326 . -51.817  -15.322 43.301  1.00 70.70 326 A 1 
ATOM 2475 N N   . GLY A 0 327 . -54.925  -18.041 39.605  1.00 61.59 327 A 1 
ATOM 2476 C CA  . GLY A 0 327 . -56.044  -18.108 40.551  1.00 61.59 327 A 1 
ATOM 2477 C C   . GLY A 0 327 . -55.724  -18.940 41.797  1.00 61.59 327 A 1 
ATOM 2478 O O   . GLY A 0 327 . -55.812  -20.169 41.767  1.00 61.59 327 A 1 
ATOM 2479 N N   . ALA A 0 328 . -55.424  -18.284 42.920  1.00 58.95 328 A 1 
ATOM 2480 C CA  . ALA A 0 328 . -55.132  -18.932 44.200  1.00 58.95 328 A 1 
ATOM 2481 C C   . ALA A 0 328 . -56.409  -19.280 44.998  1.00 58.95 328 A 1 
ATOM 2482 C CB  . ALA A 0 328 . -54.170  -18.045 44.998  1.00 58.95 328 A 1 
ATOM 2483 O O   . ALA A 0 328 . -57.338  -18.476 45.121  1.00 58.95 328 A 1 
ATOM 2484 N N   . GLN A 0 329 . -56.444  -20.476 45.596  1.00 57.87 329 A 1 
ATOM 2485 C CA  . GLN A 0 329 . -57.591  -21.015 46.345  1.00 57.87 329 A 1 
ATOM 2486 C C   . GLN A 0 329 . -57.213  -21.340 47.799  1.00 57.87 329 A 1 
ATOM 2487 C CB  . GLN A 0 329 . -58.101  -22.301 45.671  1.00 57.87 329 A 1 
ATOM 2488 O O   . GLN A 0 329 . -56.213  -22.016 48.034  1.00 57.87 329 A 1 
ATOM 2489 C CG  . GLN A 0 329 . -58.618  -22.131 44.234  1.00 57.87 329 A 1 
ATOM 2490 C CD  . GLN A 0 329 . -59.096  -23.457 43.633  1.00 57.87 329 A 1 
ATOM 2491 N NE2 . GLN A 0 329 . -59.685  -23.433 42.464  1.00 57.87 329 A 1 
ATOM 2492 O OE1 . GLN A 0 329 . -58.965  -24.533 44.192  1.00 57.87 329 A 1 
ATOM 2493 N N   . ALA A 0 330 . -58.044  -20.937 48.768  1.00 52.82 330 A 1 
ATOM 2494 C CA  . ALA A 0 330 . -57.848  -21.276 50.182  1.00 52.82 330 A 1 
ATOM 2495 C C   . ALA A 0 330 . -59.158  -21.558 50.939  1.00 52.82 330 A 1 
ATOM 2496 C CB  . ALA A 0 330 . -57.044  -20.166 50.862  1.00 52.82 330 A 1 
ATOM 2497 O O   . ALA A 0 330 . -60.247  -21.162 50.514  1.00 52.82 330 A 1 
ATOM 2498 N N   . TRP A 0 331 . -59.015  -22.249 52.074  1.00 54.82 331 A 1 
ATOM 2499 C CA  . TRP A 0 331 . -60.085  -22.910 52.828  1.00 54.82 331 A 1 
ATOM 2500 C C   . TRP A 0 331 . -60.291  -22.295 54.214  1.00 54.82 331 A 1 
ATOM 2501 C CB  . TRP A 0 331 . -59.713  -24.390 52.995  1.00 54.82 331 A 1 
ATOM 2502 O O   . TRP A 0 331 . -59.385  -22.344 55.046  1.00 54.82 331 A 1 
ATOM 2503 C CG  . TRP A 0 331 . -59.559  -25.150 51.720  1.00 54.82 331 A 1 
ATOM 2504 C CD1 . TRP A 0 331 . -58.421  -25.286 51.001  1.00 54.82 331 A 1 
ATOM 2505 C CD2 . TRP A 0 331 . -60.598  -25.845 50.975  1.00 54.82 331 A 1 
ATOM 2506 C CE2 . TRP A 0 331 . -60.011  -26.380 49.793  1.00 54.82 331 A 1 
ATOM 2507 C CE3 . TRP A 0 331 . -61.981  -26.053 51.168  1.00 54.82 331 A 1 
ATOM 2508 N NE1 . TRP A 0 331 . -58.685  -26.010 49.856  1.00 54.82 331 A 1 
ATOM 2509 C CH2 . TRP A 0 331 . -62.136  -27.269 49.056  1.00 54.82 331 A 1 
ATOM 2510 C CZ2 . TRP A 0 331 . -60.759  -27.088 48.849  1.00 54.82 331 A 1 
ATOM 2511 C CZ3 . TRP A 0 331 . -62.743  -26.753 50.215  1.00 54.82 331 A 1 
ATOM 2512 N N   . GLY A 0 332 . -61.489  -21.779 54.480  1.00 56.98 332 A 1 
ATOM 2513 C CA  . GLY A 0 332 . -61.947  -21.453 55.827  1.00 56.98 332 A 1 
ATOM 2514 C C   . GLY A 0 332 . -62.538  -22.673 56.542  1.00 56.98 332 A 1 
ATOM 2515 O O   . GLY A 0 332 . -62.936  -23.655 55.910  1.00 56.98 332 A 1 
ATOM 2516 N N   . LYS A 0 333 . -62.592  -22.591 57.873  1.00 55.99 333 A 1 
ATOM 2517 C CA  . LYS A 0 333 . -63.462  -23.403 58.732  1.00 55.99 333 A 1 
ATOM 2518 C C   . LYS A 0 333 . -63.945  -22.510 59.869  1.00 55.99 333 A 1 
ATOM 2519 C CB  . LYS A 0 333 . -62.741  -24.632 59.315  1.00 55.99 333 A 1 
ATOM 2520 O O   . LYS A 0 333 . -63.178  -22.221 60.788  1.00 55.99 333 A 1 
ATOM 2521 C CG  . LYS A 0 333 . -62.241  -25.629 58.266  1.00 55.99 333 A 1 
ATOM 2522 C CD  . LYS A 0 333 . -61.709  -26.896 58.949  1.00 55.99 333 A 1 
ATOM 2523 C CE  . LYS A 0 333 . -60.987  -27.812 57.954  1.00 55.99 333 A 1 
ATOM 2524 N NZ  . LYS A 0 333 . -61.904  -28.279 56.893  1.00 55.99 333 A 1 
ATOM 2525 N N   . ASP A 0 334 . -65.188  -22.071 59.793  1.00 51.08 334 A 1 
ATOM 2526 C CA  . ASP A 0 334 . -65.950  -21.726 60.987  1.00 51.08 334 A 1 
ATOM 2527 C C   . ASP A 0 334 . -66.123  -22.980 61.863  1.00 51.08 334 A 1 
ATOM 2528 C CB  . ASP A 0 334 . -67.317  -21.157 60.571  1.00 51.08 334 A 1 
ATOM 2529 O O   . ASP A 0 334 . -65.988  -24.116 61.398  1.00 51.08 334 A 1 
ATOM 2530 C CG  . ASP A 0 334 . -68.195  -22.194 59.860  1.00 51.08 334 A 1 
ATOM 2531 O OD1 . ASP A 0 334 . -67.618  -23.113 59.238  1.00 51.08 334 A 1 
ATOM 2532 O OD2 . ASP A 0 334 . -69.431  -22.086 59.952  1.00 51.08 334 A 1 
ATOM 2533 N N   . ARG A 0 335 . -66.363  -22.783 63.160  1.00 51.99 335 A 1 
ATOM 2534 C CA  . ARG A 0 335 . -66.732  -23.859 64.086  1.00 51.99 335 A 1 
ATOM 2535 C C   . ARG A 0 335 . -67.505  -23.279 65.258  1.00 51.99 335 A 1 
ATOM 2536 C CB  . ARG A 0 335 . -65.488  -24.602 64.614  1.00 51.99 335 A 1 
ATOM 2537 O O   . ARG A 0 335 . -66.899  -22.673 66.145  1.00 51.99 335 A 1 
ATOM 2538 C CG  . ARG A 0 335 . -64.792  -25.485 63.560  1.00 51.99 335 A 1 
ATOM 2539 C CD  . ARG A 0 335 . -63.809  -26.492 64.146  1.00 51.99 335 A 1 
ATOM 2540 N NE  . ARG A 0 335 . -64.515  -27.398 65.069  1.00 51.99 335 A 1 
ATOM 2541 N NH1 . ARG A 0 335 . -63.090  -27.230 66.853  1.00 51.99 335 A 1 
ATOM 2542 N NH2 . ARG A 0 335 . -65.168  -28.012 67.143  1.00 51.99 335 A 1 
ATOM 2543 C CZ  . ARG A 0 335 . -64.248  -27.555 66.346  1.00 51.99 335 A 1 
ATOM 2544 N N   . ASP A 0 336 . -68.804  -23.544 65.320  1.00 47.93 336 A 1 
ATOM 2545 C CA  . ASP A 0 336 . -69.570  -23.299 66.536  1.00 47.93 336 A 1 
ATOM 2546 C C   . ASP A 0 336 . -68.987  -24.114 67.714  1.00 47.93 336 A 1 
ATOM 2547 C CB  . ASP A 0 336 . -71.070  -23.555 66.298  1.00 47.93 336 A 1 
ATOM 2548 O O   . ASP A 0 336 . -68.472  -25.232 67.560  1.00 47.93 336 A 1 
ATOM 2549 C CG  . ASP A 0 336 . -71.470  -25.006 66.575  1.00 47.93 336 A 1 
ATOM 2550 O OD1 . ASP A 0 336 . -71.104  -25.894 65.771  1.00 47.93 336 A 1 
ATOM 2551 O OD2 . ASP A 0 336 . -72.072  -25.229 67.655  1.00 47.93 336 A 1 
ATOM 2552 N N   . VAL A 0 337 . -69.011  -23.542 68.921  1.00 44.61 337 A 1 
ATOM 2553 C CA  . VAL A 0 337 . -68.516  -24.221 70.128  1.00 44.61 337 A 1 
ATOM 2554 C C   . VAL A 0 337 . -69.581  -24.196 71.215  1.00 44.61 337 A 1 
ATOM 2555 C CB  . VAL A 0 337 . -67.147  -23.688 70.599  1.00 44.61 337 A 1 
ATOM 2556 O O   . VAL A 0 337 . -69.674  -23.272 72.022  1.00 44.61 337 A 1 
ATOM 2557 C CG1 . VAL A 0 337 . -66.630  -24.510 71.793  1.00 44.61 337 A 1 
ATOM 2558 C CG2 . VAL A 0 337 . -66.080  -23.804 69.500  1.00 44.61 337 A 1 
ATOM 2559 N N   . TYR A 0 338 . -70.369  -25.271 71.252  1.00 39.49 338 A 1 
ATOM 2560 C CA  . TYR A 0 338 . -71.409  -25.511 72.250  1.00 39.49 338 A 1 
ATOM 2561 C C   . TYR A 0 338 . -70.928  -25.273 73.697  1.00 39.49 338 A 1 
ATOM 2562 C CB  . TYR A 0 338 . -71.926  -26.945 72.070  1.00 39.49 338 A 1 
ATOM 2563 O O   . TYR A 0 338 . -70.093  -26.008 74.236  1.00 39.49 338 A 1 
ATOM 2564 C CG  . TYR A 0 338 . -73.078  -27.297 72.990  1.00 39.49 338 A 1 
ATOM 2565 C CD1 . TYR A 0 338 . -72.831  -27.888 74.246  1.00 39.49 338 A 1 
ATOM 2566 C CD2 . TYR A 0 338 . -74.397  -27.019 72.588  1.00 39.49 338 A 1 
ATOM 2567 C CE1 . TYR A 0 338 . -73.907  -28.208 75.097  1.00 39.49 338 A 1 
ATOM 2568 C CE2 . TYR A 0 338 . -75.475  -27.335 73.435  1.00 39.49 338 A 1 
ATOM 2569 O OH  . TYR A 0 338 . -76.268  -28.252 75.507  1.00 39.49 338 A 1 
ATOM 2570 C CZ  . TYR A 0 338 . -75.229  -27.933 74.691  1.00 39.49 338 A 1 
ATOM 2571 N N   . GLY A 0 339 . -71.507  -24.263 74.354  1.00 39.57 339 A 1 
ATOM 2572 C CA  . GLY A 0 339 . -71.205  -23.905 75.740  1.00 39.57 339 A 1 
ATOM 2573 C C   . GLY A 0 339 . -71.602  -25.007 76.727  1.00 39.57 339 A 1 
ATOM 2574 O O   . GLY A 0 339 . -72.784  -25.229 76.988  1.00 39.57 339 A 1 
ATOM 2575 N N   . ALA A 0 340 . -70.611  -25.689 77.304  1.00 31.85 340 A 1 
ATOM 2576 C CA  . ALA A 0 340 . -70.826  -26.835 78.185  1.00 31.85 340 A 1 
ATOM 2577 C C   . ALA A 0 340 . -71.627  -26.470 79.454  1.00 31.85 340 A 1 
ATOM 2578 C CB  . ALA A 0 340 . -69.463  -27.457 78.519  1.00 31.85 340 A 1 
ATOM 2579 O O   . ALA A 0 340 . -71.128  -25.803 80.363  1.00 31.85 340 A 1 
ATOM 2580 N N   . SER A 0 341 . -72.868  -26.958 79.538  1.00 32.49 341 A 1 
ATOM 2581 C CA  . SER A 0 341 . -73.767  -26.734 80.676  1.00 32.49 341 A 1 
ATOM 2582 C C   . SER A 0 341 . -73.178  -27.261 81.990  1.00 32.49 341 A 1 
ATOM 2583 C CB  . SER A 0 341 . -75.121  -27.397 80.413  1.00 32.49 341 A 1 
ATOM 2584 O O   . SER A 0 341 . -72.790  -28.428 82.088  1.00 32.49 341 A 1 
ATOM 2585 O OG  . SER A 0 341 . -74.956  -28.794 80.260  1.00 32.49 341 A 1 
ATOM 2586 N N   . SER A 0 342 . -73.156  -26.423 83.024  1.00 33.36 342 A 1 
ATOM 2587 C CA  . SER A 0 342 . -72.486  -26.699 84.294  1.00 33.36 342 A 1 
ATOM 2588 C C   . SER A 0 342 . -73.167  -27.794 85.130  1.00 33.36 342 A 1 
ATOM 2589 C CB  . SER A 0 342 . -72.376  -25.388 85.090  1.00 33.36 342 A 1 
ATOM 2590 O O   . SER A 0 342 . -74.204  -27.560 85.746  1.00 33.36 342 A 1 
ATOM 2591 O OG  . SER A 0 342 . -73.615  -24.698 85.143  1.00 33.36 342 A 1 
ATOM 2592 N N   . TYR A 0 343 . -72.540  -28.974 85.253  1.00 26.59 343 A 1 
ATOM 2593 C CA  . TYR A 0 343 . -72.906  -29.934 86.307  1.00 26.59 343 A 1 
ATOM 2594 C C   . TYR A 0 343 . -71.744  -30.795 86.842  1.00 26.59 343 A 1 
ATOM 2595 C CB  . TYR A 0 343 . -74.135  -30.778 85.901  1.00 26.59 343 A 1 
ATOM 2596 O O   . TYR A 0 343 . -71.395  -31.847 86.315  1.00 26.59 343 A 1 
ATOM 2597 C CG  . TYR A 0 343 . -75.266  -30.663 86.912  1.00 26.59 343 A 1 
ATOM 2598 C CD1 . TYR A 0 343 . -75.262  -31.444 88.086  1.00 26.59 343 A 1 
ATOM 2599 C CD2 . TYR A 0 343 . -76.290  -29.718 86.705  1.00 26.59 343 A 1 
ATOM 2600 C CE1 . TYR A 0 343 . -76.280  -31.275 89.047  1.00 26.59 343 A 1 
ATOM 2601 C CE2 . TYR A 0 343 . -77.308  -29.546 87.662  1.00 26.59 343 A 1 
ATOM 2602 O OH  . TYR A 0 343 . -78.276  -30.158 89.771  1.00 26.59 343 A 1 
ATOM 2603 C CZ  . TYR A 0 343 . -77.303  -30.326 88.837  1.00 26.59 343 A 1 
ATOM 2604 N N   . GLY A 0 344 . -71.224  -30.397 88.005  1.00 31.30 344 A 1 
ATOM 2605 C CA  . GLY A 0 344 . -71.006  -31.335 89.114  1.00 31.30 344 A 1 
ATOM 2606 C C   . GLY A 0 344 . -69.760  -32.229 89.155  1.00 31.30 344 A 1 
ATOM 2607 O O   . GLY A 0 344 . -69.542  -32.820 90.213  1.00 31.30 344 A 1 
ATOM 2608 N N   . GLN A 0 345 . -68.920  -32.340 88.118  1.00 29.15 345 A 1 
ATOM 2609 C CA  . GLN A 0 345 . -67.634  -33.039 88.287  1.00 29.15 345 A 1 
ATOM 2610 C C   . GLN A 0 345 . -66.624  -32.118 88.992  1.00 29.15 345 A 1 
ATOM 2611 C CB  . GLN A 0 345 . -67.128  -33.685 86.987  1.00 29.15 345 A 1 
ATOM 2612 O O   . GLN A 0 345 . -66.331  -31.019 88.529  1.00 29.15 345 A 1 
ATOM 2613 C CG  . GLN A 0 345 . -66.049  -34.742 87.311  1.00 29.15 345 A 1 
ATOM 2614 C CD  . GLN A 0 345 . -65.776  -35.736 86.183  1.00 29.15 345 A 1 
ATOM 2615 N NE2 . GLN A 0 345 . -65.007  -36.773 86.436  1.00 29.15 345 A 1 
ATOM 2616 O OE1 . GLN A 0 345 . -66.251  -35.634 85.070  1.00 29.15 345 A 1 
ATOM 2617 N N   . ALA A 0 346 . -66.165  -32.542 90.172  1.00 28.59 346 A 1 
ATOM 2618 C CA  . ALA A 0 346 . -65.478  -31.673 91.123  1.00 28.59 346 A 1 
ATOM 2619 C C   . ALA A 0 346 . -64.123  -31.154 90.616  1.00 28.59 346 A 1 
ATOM 2620 C CB  . ALA A 0 346 . -65.325  -32.423 92.452  1.00 28.59 346 A 1 
ATOM 2621 O O   . ALA A 0 346 . -63.323  -31.905 90.060  1.00 28.59 346 A 1 
ATOM 2622 N N   . ALA A 0 347 . -63.837  -29.882 90.903  1.00 25.58 347 A 1 
ATOM 2623 C CA  . ALA A 0 347 . -62.562  -29.249 90.596  1.00 25.58 347 A 1 
ATOM 2624 C C   . ALA A 0 347 . -61.427  -29.791 91.486  1.00 25.58 347 A 1 
ATOM 2625 C CB  . ALA A 0 347 . -62.736  -27.727 90.718  1.00 25.58 347 A 1 
ATOM 2626 O O   . ALA A 0 347 . -61.080  -29.198 92.507  1.00 25.58 347 A 1 
ATOM 2627 N N   . SER A 0 348 . -60.776  -30.877 91.063  1.00 30.04 348 A 1 
ATOM 2628 C CA  . SER A 0 348 . -59.447  -31.275 91.554  1.00 30.04 348 A 1 
ATOM 2629 C C   . SER A 0 348 . -58.345  -30.395 90.934  1.00 30.04 348 A 1 
ATOM 2630 C CB  . SER A 0 348 . -59.215  -32.774 91.320  1.00 30.04 348 A 1 
ATOM 2631 O O   . SER A 0 348 . -57.379  -30.900 90.369  1.00 30.04 348 A 1 
ATOM 2632 O OG  . SER A 0 348 . -59.207  -33.067 89.939  1.00 30.04 348 A 1 
ATOM 2633 N N   . ALA A 0 349 . -58.551  -29.074 90.969  1.00 27.58 349 A 1 
ATOM 2634 C CA  . ALA A 0 349 . -57.735  -28.063 90.290  1.00 27.58 349 A 1 
ATOM 2635 C C   . ALA A 0 349 . -57.634  -26.736 91.078  1.00 27.58 349 A 1 
ATOM 2636 C CB  . ALA A 0 349 . -58.268  -27.873 88.862  1.00 27.58 349 A 1 
ATOM 2637 O O   . ALA A 0 349 . -57.358  -25.687 90.505  1.00 27.58 349 A 1 
ATOM 2638 N N   . GLN A 0 350 . -57.835  -26.782 92.400  1.00 29.24 350 A 1 
ATOM 2639 C CA  . GLN A 0 350 . -57.244  -25.820 93.335  1.00 29.24 350 A 1 
ATOM 2640 C C   . GLN A 0 350 . -56.704  -26.612 94.541  1.00 29.24 350 A 1 
ATOM 2641 C CB  . GLN A 0 350 . -58.254  -24.736 93.772  1.00 29.24 350 A 1 
ATOM 2642 O O   . GLN A 0 350 . -57.463  -26.936 95.446  1.00 29.24 350 A 1 
ATOM 2643 C CG  . GLN A 0 350 . -58.671  -23.781 92.643  1.00 29.24 350 A 1 
ATOM 2644 C CD  . GLN A 0 350 . -59.401  -22.554 93.179  1.00 29.24 350 A 1 
ATOM 2645 N NE2 . GLN A 0 350 . -58.780  -21.396 93.179  1.00 29.24 350 A 1 
ATOM 2646 O OE1 . GLN A 0 350 . -60.528  -22.613 93.645  1.00 29.24 350 A 1 
ATOM 2647 N N   . ASP A 0 351 . -55.464  -27.102 94.517  1.00 28.16 351 A 1 
ATOM 2648 C CA  . ASP A 0 351 . -54.236  -26.334 94.812  1.00 28.16 351 A 1 
ATOM 2649 C C   . ASP A 0 351 . -53.785  -25.255 93.806  1.00 28.16 351 A 1 
ATOM 2650 C CB  . ASP A 0 351 . -53.092  -27.323 95.139  1.00 28.16 351 A 1 
ATOM 2651 O O   . ASP A 0 351 . -52.745  -25.363 93.158  1.00 28.16 351 A 1 
ATOM 2652 C CG  . ASP A 0 351 . -53.149  -27.826 96.581  1.00 28.16 351 A 1 
ATOM 2653 O OD1 . ASP A 0 351 . -53.377  -26.972 97.470  1.00 28.16 351 A 1 
ATOM 2654 O OD2 . ASP A 0 351 . -52.975  -29.047 96.780  1.00 28.16 351 A 1 
ATOM 2655 N N   . TRP A 0 352 . -54.529  -24.142 93.746  1.00 34.08 352 A 1 
ATOM 2656 C CA  . TRP A 0 352 . -54.042  -22.864 93.214  1.00 34.08 352 A 1 
ATOM 2657 C C   . TRP A 0 352 . -54.965  -21.696 93.621  1.00 34.08 352 A 1 
ATOM 2658 C CB  . TRP A 0 352 . -53.857  -22.925 91.679  1.00 34.08 352 A 1 
ATOM 2659 O O   . TRP A 0 352 . -55.945  -21.403 92.943  1.00 34.08 352 A 1 
ATOM 2660 C CG  . TRP A 0 352 . -52.633  -22.208 91.193  1.00 34.08 352 A 1 
ATOM 2661 C CD1 . TRP A 0 352 . -51.371  -22.677 91.323  1.00 34.08 352 A 1 
ATOM 2662 C CD2 . TRP A 0 352 . -52.516  -20.942 90.469  1.00 34.08 352 A 1 
ATOM 2663 C CE2 . TRP A 0 352 . -51.135  -20.710 90.190  1.00 34.08 352 A 1 
ATOM 2664 C CE3 . TRP A 0 352 . -53.435  -19.978 89.999  1.00 34.08 352 A 1 
ATOM 2665 N NE1 . TRP A 0 352 . -50.482  -21.793 90.741  1.00 34.08 352 A 1 
ATOM 2666 C CH2 . TRP A 0 352 . -51.629  -18.650 89.020  1.00 34.08 352 A 1 
ATOM 2667 C CZ2 . TRP A 0 352 . -50.687  -19.586 89.479  1.00 34.08 352 A 1 
ATOM 2668 C CZ3 . TRP A 0 352 . -52.998  -18.847 89.281  1.00 34.08 352 A 1 
ATOM 2669 N N   . GLN A 0 353 . -54.777  -21.004 94.745  1.00 32.68 353 A 1 
ATOM 2670 C CA  . GLN A 0 353 . -54.165  -21.406 96.019  1.00 32.68 353 A 1 
ATOM 2671 C C   . GLN A 0 353 . -55.230  -21.144 97.114  1.00 32.68 353 A 1 
ATOM 2672 C CB  . GLN A 0 353 . -52.863  -20.620 96.275  1.00 32.68 353 A 1 
ATOM 2673 O O   . GLN A 0 353 . -56.036  -20.225 96.975  1.00 32.68 353 A 1 
ATOM 2674 C CG  . GLN A 0 353 . -51.741  -20.962 95.275  1.00 32.68 353 A 1 
ATOM 2675 C CD  . GLN A 0 353 . -50.447  -20.184 95.506  1.00 32.68 353 A 1 
ATOM 2676 N NE2 . GLN A 0 353 . -49.365  -20.571 94.867  1.00 32.68 353 A 1 
ATOM 2677 O OE1 . GLN A 0 353 . -50.374  -19.220 96.246  1.00 32.68 353 A 1 
ATOM 2678 N N   . GLY A 0 354 . -55.316  -21.991 98.147  1.00 28.24 354 A 1 
ATOM 2679 C CA  . GLY A 0 354 . -56.553  -22.164 98.934  1.00 28.24 354 A 1 
ATOM 2680 C C   . GLY A 0 354 . -57.086  -20.933 99.695  1.00 28.24 354 A 1 
ATOM 2681 O O   . GLY A 0 354 . -56.347  -20.273 100.422 1.00 28.24 354 A 1 
ATOM 2682 N N   . ALA A 0 355 . -58.403  -20.680 99.607  1.00 30.59 355 A 1 
ATOM 2683 C CA  . ALA A 0 355 . -59.074  -19.563 100.285 1.00 30.59 355 A 1 
ATOM 2684 C C   . ALA A 0 355 . -60.483  -19.899 100.838 1.00 30.59 355 A 1 
ATOM 2685 C CB  . ALA A 0 355 . -59.143  -18.381 99.307  1.00 30.59 355 A 1 
ATOM 2686 O O   . ALA A 0 355 . -61.305  -20.492 100.152 1.00 30.59 355 A 1 
ATOM 2687 N N   . GLY A 0 356 . -60.746  -19.445 102.075 1.00 31.98 356 A 1 
ATOM 2688 C CA  . GLY A 0 356 . -62.040  -19.013 102.652 1.00 31.98 356 A 1 
ATOM 2689 C C   . GLY A 0 356 . -63.328  -19.852 102.490 1.00 31.98 356 A 1 
ATOM 2690 O O   . GLY A 0 356 . -63.909  -19.915 101.413 1.00 31.98 356 A 1 
ATOM 2691 N N   . ARG A 0 357 . -63.913  -20.325 103.610 1.00 31.29 357 A 1 
ATOM 2692 C CA  . ARG A 0 357 . -65.290  -20.879 103.651 1.00 31.29 357 A 1 
ATOM 2693 C C   . ARG A 0 357 . -66.110  -20.404 104.867 1.00 31.29 357 A 1 
ATOM 2694 C CB  . ARG A 0 357 . -65.221  -22.421 103.597 1.00 31.29 357 A 1 
ATOM 2695 O O   . ARG A 0 357 . -65.813  -20.801 105.989 1.00 31.29 357 A 1 
ATOM 2696 C CG  . ARG A 0 357 . -66.601  -23.064 103.335 1.00 31.29 357 A 1 
ATOM 2697 C CD  . ARG A 0 357 . -66.959  -24.182 104.328 1.00 31.29 357 A 1 
ATOM 2698 N NE  . ARG A 0 357 . -66.125  -25.392 104.162 1.00 31.29 357 A 1 
ATOM 2699 N NH1 . ARG A 0 357 . -67.486  -26.570 102.723 1.00 31.29 357 A 1 
ATOM 2700 N NH2 . ARG A 0 357 . -65.599  -27.493 103.458 1.00 31.29 357 A 1 
ATOM 2701 C CZ  . ARG A 0 357 . -66.409  -26.473 103.452 1.00 31.29 357 A 1 
ATOM 2702 N N   . ALA A 0 358 . -67.176  -19.630 104.628 1.00 33.63 358 A 1 
ATOM 2703 C CA  . ALA A 0 358 . -68.230  -19.219 105.580 1.00 33.63 358 A 1 
ATOM 2704 C C   . ALA A 0 358 . -69.404  -18.557 104.800 1.00 33.63 358 A 1 
ATOM 2705 C CB  . ALA A 0 358 . -67.602  -18.209 106.559 1.00 33.63 358 A 1 
ATOM 2706 O O   . ALA A 0 358 . -69.133  -18.032 103.726 1.00 33.63 358 A 1 
ATOM 2707 N N   . VAL A 0 359 . -70.684  -18.473 105.218 1.00 33.57 359 A 1 
ATOM 2708 C CA  . VAL A 0 359 . -71.501  -19.094 106.298 1.00 33.57 359 A 1 
ATOM 2709 C C   . VAL A 0 359 . -73.008  -18.844 105.987 1.00 33.57 359 A 1 
ATOM 2710 C CB  . VAL A 0 359 . -71.141  -18.494 107.692 1.00 33.57 359 A 1 
ATOM 2711 O O   . VAL A 0 359 . -73.330  -17.767 105.503 1.00 33.57 359 A 1 
ATOM 2712 C CG1 . VAL A 0 359 . -72.294  -17.990 108.577 1.00 33.57 359 A 1 
ATOM 2713 C CG2 . VAL A 0 359 . -70.400  -19.532 108.546 1.00 33.57 359 A 1 
ATOM 2714 N N   . ALA A 0 360 . -73.914  -19.762 106.389 1.00 32.29 360 A 1 
ATOM 2715 C CA  . ALA A 0 360 . -75.402  -19.639 106.404 1.00 32.29 360 A 1 
ATOM 2716 C C   . ALA A 0 360 . -76.139  -19.486 105.038 1.00 32.29 360 A 1 
ATOM 2717 C CB  . ALA A 0 360 . -75.798  -18.537 107.404 1.00 32.29 360 A 1 
ATOM 2718 O O   . ALA A 0 360 . -75.512  -19.173 104.041 1.00 32.29 360 A 1 
ATOM 2719 N N   . GLY A 0 361 . -77.467  -19.702 104.923 1.00 33.54 361 A 1 
ATOM 2720 C CA  . GLY A 0 361 . -78.426  -20.382 105.828 1.00 33.54 361 A 1 
ATOM 2721 C C   . GLY A 0 361 . -79.876  -19.819 105.831 1.00 33.54 361 A 1 
ATOM 2722 O O   . GLY A 0 361 . -80.110  -18.739 105.309 1.00 33.54 361 A 1 
ATOM 2723 N N   . LYS A 0 362 . -80.789  -20.488 106.573 1.00 31.38 362 A 1 
ATOM 2724 C CA  . LYS A 0 362 . -82.244  -20.204 106.805 1.00 31.38 362 A 1 
ATOM 2725 C C   . LYS A 0 362 . -83.229  -20.560 105.669 1.00 31.38 362 A 1 
ATOM 2726 C CB  . LYS A 0 362 . -82.529  -18.750 107.253 1.00 31.38 362 A 1 
ATOM 2727 O O   . LYS A 0 362 . -82.868  -20.531 104.505 1.00 31.38 362 A 1 
ATOM 2728 C CG  . LYS A 0 362 . -81.934  -18.301 108.594 1.00 31.38 362 A 1 
ATOM 2729 C CD  . LYS A 0 362 . -80.570  -17.614 108.458 1.00 31.38 362 A 1 
ATOM 2730 C CE  . LYS A 0 362 . -80.212  -16.929 109.781 1.00 31.38 362 A 1 
ATOM 2731 N NZ  . LYS A 0 362 . -78.993  -16.094 109.637 1.00 31.38 362 A 1 
ATOM 2732 N N   . GLY A 0 363 . -84.496  -20.822 106.046 1.00 33.20 363 A 1 
ATOM 2733 C CA  . GLY A 0 363 . -85.660  -20.764 105.140 1.00 33.20 363 A 1 
ATOM 2734 C C   . GLY A 0 363 . -86.859  -21.678 105.470 1.00 33.20 363 A 1 
ATOM 2735 O O   . GLY A 0 363 . -86.954  -22.733 104.867 1.00 33.20 363 A 1 
ATOM 2736 N N   . HIS A 0 364 . -87.791  -21.220 106.331 1.00 32.12 364 A 1 
ATOM 2737 C CA  . HIS A 0 364 . -89.222  -21.635 106.454 1.00 32.12 364 A 1 
ATOM 2738 C C   . HIS A 0 364 . -89.578  -23.144 106.668 1.00 32.12 364 A 1 
ATOM 2739 C CB  . HIS A 0 364 . -89.992  -21.006 105.273 1.00 32.12 364 A 1 
ATOM 2740 O O   . HIS A 0 364 . -88.782  -24.038 106.437 1.00 32.12 364 A 1 
ATOM 2741 C CG  . HIS A 0 364 . -89.768  -19.512 105.159 1.00 32.12 364 A 1 
ATOM 2742 C CD2 . HIS A 0 364 . -88.823  -18.888 104.386 1.00 32.12 364 A 1 
ATOM 2743 N ND1 . HIS A 0 364 . -90.403  -18.529 105.887 1.00 32.12 364 A 1 
ATOM 2744 C CE1 . HIS A 0 364 . -89.847  -17.348 105.568 1.00 32.12 364 A 1 
ATOM 2745 N NE2 . HIS A 0 364 . -88.859  -17.523 104.682 1.00 32.12 364 A 1 
ATOM 2746 N N   . GLY A 0 365 . -90.766  -23.538 107.155 1.00 30.62 365 A 1 
ATOM 2747 C CA  . GLY A 0 365 . -91.823  -22.794 107.860 1.00 30.62 365 A 1 
ATOM 2748 C C   . GLY A 0 365 . -93.223  -23.434 107.729 1.00 30.62 365 A 1 
ATOM 2749 O O   . GLY A 0 365 . -93.669  -23.664 106.613 1.00 30.62 365 A 1 
ATOM 2750 N N   . GLY A 0 366 . -93.948  -23.633 108.844 1.00 32.86 366 A 1 
ATOM 2751 C CA  . GLY A 0 366 . -95.417  -23.814 108.844 1.00 32.86 366 A 1 
ATOM 2752 C C   . GLY A 0 366 . -96.006  -25.078 109.506 1.00 32.86 366 A 1 
ATOM 2753 O O   . GLY A 0 366 . -95.658  -26.189 109.144 1.00 32.86 366 A 1 
ATOM 2754 N N   . HIS A 0 367 . -96.975  -24.839 110.404 1.00 30.31 367 A 1 
ATOM 2755 C CA  . HIS A 0 367 . -98.187  -25.625 110.734 1.00 30.31 367 A 1 
ATOM 2756 C C   . HIS A 0 367 . -98.134  -27.136 111.073 1.00 30.31 367 A 1 
ATOM 2757 C CB  . HIS A 0 367 . -99.237  -25.371 109.642 1.00 30.31 367 A 1 
ATOM 2758 O O   . HIS A 0 367 . -97.702  -27.965 110.284 1.00 30.31 367 A 1 
ATOM 2759 C CG  . HIS A 0 367 . -99.573  -23.910 109.488 1.00 30.31 367 A 1 
ATOM 2760 C CD2 . HIS A 0 367 . -100.407 -23.183 110.294 1.00 30.31 367 A 1 
ATOM 2761 N ND1 . HIS A 0 367 . -99.053  -23.044 108.552 1.00 30.31 367 A 1 
ATOM 2762 C CE1 . HIS A 0 367 . -99.564  -21.824 108.790 1.00 30.31 367 A 1 
ATOM 2763 N NE2 . HIS A 0 367 . -100.382 -21.859 109.851 1.00 30.31 367 A 1 
ATOM 2764 N N   . GLY A 0 368 . -98.786  -27.502 112.191 1.00 33.35 368 A 1 
ATOM 2765 C CA  . GLY A 0 368 . -99.241  -28.875 112.471 1.00 33.35 368 A 1 
ATOM 2766 C C   . GLY A 0 368 . -99.219  -29.258 113.955 1.00 33.35 368 A 1 
ATOM 2767 O O   . GLY A 0 368 . -98.207  -29.745 114.448 1.00 33.35 368 A 1 
ATOM 2768 N N   . HIS A 0 369 . -100.327 -29.073 114.683 1.00 30.71 369 A 1 
ATOM 2769 C CA  . HIS A 0 369 . -100.437 -29.556 116.068 1.00 30.71 369 A 1 
ATOM 2770 C C   . HIS A 0 369 . -100.716 -31.067 116.106 1.00 30.71 369 A 1 
ATOM 2771 C CB  . HIS A 0 369 . -101.534 -28.798 116.835 1.00 30.71 369 A 1 
ATOM 2772 O O   . HIS A 0 369 . -101.683 -31.530 115.507 1.00 30.71 369 A 1 
ATOM 2773 C CG  . HIS A 0 369 . -101.194 -27.364 117.150 1.00 30.71 369 A 1 
ATOM 2774 C CD2 . HIS A 0 369 . -101.522 -26.266 116.402 1.00 30.71 369 A 1 
ATOM 2775 N ND1 . HIS A 0 369 . -100.533 -26.907 118.270 1.00 30.71 369 A 1 
ATOM 2776 C CE1 . HIS A 0 369 . -100.461 -25.567 118.191 1.00 30.71 369 A 1 
ATOM 2777 N NE2 . HIS A 0 369 . -101.041 -25.133 117.064 1.00 30.71 369 A 1 
ATOM 2778 N N   . GLY A 0 370 . -99.918  -31.821 116.867 1.00 33.79 370 A 1 
ATOM 2779 C CA  . GLY A 0 370 . -100.122 -33.256 117.085 1.00 33.79 370 A 1 
ATOM 2780 C C   . GLY A 0 370 . -99.266  -33.788 118.235 1.00 33.79 370 A 1 
ATOM 2781 O O   . GLY A 0 370 . -98.102  -34.124 118.042 1.00 33.79 370 A 1 
ATOM 2782 N N   . TYR A 0 371 . -99.832  -33.857 119.442 1.00 29.75 371 A 1 
ATOM 2783 C CA  . TYR A 0 371 . -99.152  -34.418 120.614 1.00 29.75 371 A 1 
ATOM 2784 C C   . TYR A 0 371 . -99.155  -35.957 120.542 1.00 29.75 371 A 1 
ATOM 2785 C CB  . TYR A 0 371 . -99.824  -33.903 121.902 1.00 29.75 371 A 1 
ATOM 2786 O O   . TYR A 0 371 . -100.205 -36.574 120.700 1.00 29.75 371 A 1 
ATOM 2787 C CG  . TYR A 0 371 . -99.462  -32.478 122.300 1.00 29.75 371 A 1 
ATOM 2788 C CD1 . TYR A 0 371 . -98.438  -32.259 123.245 1.00 29.75 371 A 1 
ATOM 2789 C CD2 . TYR A 0 371 . -100.164 -31.378 121.764 1.00 29.75 371 A 1 
ATOM 2790 C CE1 . TYR A 0 371 . -98.113  -30.951 123.654 1.00 29.75 371 A 1 
ATOM 2791 C CE2 . TYR A 0 371 . -99.838  -30.067 122.167 1.00 29.75 371 A 1 
ATOM 2792 O OH  . TYR A 0 371 . -98.508  -28.585 123.500 1.00 29.75 371 A 1 
ATOM 2793 C CZ  . TYR A 0 371 . -98.813  -29.851 123.113 1.00 29.75 371 A 1 
ATOM 2794 N N   . GLY A 0 372 . -97.990  -36.579 120.312 1.00 35.21 372 A 1 
ATOM 2795 C CA  . GLY A 0 372 . -97.838  -38.038 120.167 1.00 35.21 372 A 1 
ATOM 2796 C C   . GLY A 0 372 . -96.452  -38.562 120.579 1.00 35.21 372 A 1 
ATOM 2797 O O   . GLY A 0 372 . -95.469  -37.819 120.574 1.00 35.21 372 A 1 
ATOM 2798 N N   . HIS A 0 373 . -96.372  -39.833 120.991 1.00 28.65 373 A 1 
ATOM 2799 C CA  . HIS A 0 373 . -95.238  -40.391 121.750 1.00 28.65 373 A 1 
ATOM 2800 C C   . HIS A 0 373 . -95.114  -41.929 121.592 1.00 28.65 373 A 1 
ATOM 2801 C CB  . HIS A 0 373 . -95.439  -39.969 123.226 1.00 28.65 373 A 1 
ATOM 2802 O O   . HIS A 0 373 . -96.070  -42.565 121.162 1.00 28.65 373 A 1 
ATOM 2803 C CG  . HIS A 0 373 . -94.366  -39.038 123.728 1.00 28.65 373 A 1 
ATOM 2804 C CD2 . HIS A 0 373 . -93.803  -39.022 124.976 1.00 28.65 373 A 1 
ATOM 2805 N ND1 . HIS A 0 373 . -93.758  -38.044 122.997 1.00 28.65 373 A 1 
ATOM 2806 C CE1 . HIS A 0 373 . -92.826  -37.467 123.773 1.00 28.65 373 A 1 
ATOM 2807 N NE2 . HIS A 0 373 . -92.810  -38.038 124.987 1.00 28.65 373 A 1 
ATOM 2808 N N   . VAL A 0 374 . -93.998  -42.602 121.924 1.00 37.27 374 A 1 
ATOM 2809 C CA  . VAL A 0 374 . -92.757  -42.119 122.577 1.00 37.27 374 A 1 
ATOM 2810 C C   . VAL A 0 374 . -91.567  -42.042 121.564 1.00 37.27 374 A 1 
ATOM 2811 C CB  . VAL A 0 374 . -92.541  -42.785 123.960 1.00 37.27 374 A 1 
ATOM 2812 O O   . VAL A 0 374 . -91.694  -41.150 120.725 1.00 37.27 374 A 1 
ATOM 2813 C CG1 . VAL A 0 374 . -91.522  -41.989 124.799 1.00 37.27 374 A 1 
ATOM 2814 C CG2 . VAL A 0 374 . -93.790  -42.899 124.846 1.00 37.27 374 A 1 
ATOM 2815 N N   . PRO A 0 375 . -90.439  -42.822 121.527 1.00 47.22 375 A 1 
ATOM 2816 C CA  . PRO A 0 375 . -89.283  -42.442 120.687 1.00 47.22 375 A 1 
ATOM 2817 C C   . PRO A 0 375 . -88.787  -43.486 119.650 1.00 47.22 375 A 1 
ATOM 2818 C CB  . PRO A 0 375 . -88.195  -42.215 121.737 1.00 47.22 375 A 1 
ATOM 2819 O O   . PRO A 0 375 . -89.163  -44.651 119.656 1.00 47.22 375 A 1 
ATOM 2820 C CG  . PRO A 0 375 . -88.388  -43.437 122.636 1.00 47.22 375 A 1 
ATOM 2821 C CD  . PRO A 0 375 . -89.874  -43.789 122.482 1.00 47.22 375 A 1 
ATOM 2822 N N   . LYS A 0 376 . -87.831  -43.039 118.819 1.00 30.84 376 A 1 
ATOM 2823 C CA  . LYS A 0 376 . -86.701  -43.776 118.198 1.00 30.84 376 A 1 
ATOM 2824 C C   . LYS A 0 376 . -86.795  -45.309 118.015 1.00 30.84 376 A 1 
ATOM 2825 C CB  . LYS A 0 376 . -85.424  -43.524 119.031 1.00 30.84 376 A 1 
ATOM 2826 O O   . LYS A 0 376 . -86.600  -46.072 118.955 1.00 30.84 376 A 1 
ATOM 2827 C CG  . LYS A 0 376 . -84.834  -42.110 118.952 1.00 30.84 376 A 1 
ATOM 2828 C CD  . LYS A 0 376 . -83.544  -42.065 119.790 1.00 30.84 376 A 1 
ATOM 2829 C CE  . LYS A 0 376 . -82.820  -40.721 119.646 1.00 30.84 376 A 1 
ATOM 2830 N NZ  . LYS A 0 376 . -81.575  -40.683 120.460 1.00 30.84 376 A 1 
ATOM 2831 N N   . THR A 0 377 . -86.685  -45.742 116.757 1.00 32.84 377 A 1 
ATOM 2832 C CA  . THR A 0 377 . -85.705  -46.773 116.345 1.00 32.84 377 A 1 
ATOM 2833 C C   . THR A 0 377 . -85.194  -46.430 114.942 1.00 32.84 377 A 1 
ATOM 2834 C CB  . THR A 0 377 . -86.282  -48.197 116.408 1.00 32.84 377 A 1 
ATOM 2835 O O   . THR A 0 377 . -85.985  -46.117 114.058 1.00 32.84 377 A 1 
ATOM 2836 C CG2 . THR A 0 377 . -85.344  -49.256 115.823 1.00 32.84 377 A 1 
ATOM 2837 O OG1 . THR A 0 377 . -86.438  -48.562 117.757 1.00 32.84 377 A 1 
ATOM 2838 N N   . ALA A 0 378 . -83.872  -46.423 114.740 1.00 31.03 378 A 1 
ATOM 2839 C CA  . ALA A 0 378 . -83.251  -45.980 113.489 1.00 31.03 378 A 1 
ATOM 2840 C C   . ALA A 0 378 . -82.966  -47.167 112.551 1.00 31.03 378 A 1 
ATOM 2841 C CB  . ALA A 0 378 . -81.993  -45.165 113.825 1.00 31.03 378 A 1 
ATOM 2842 O O   . ALA A 0 378 . -81.938  -47.831 112.673 1.00 31.03 378 A 1 
ATOM 2843 N N   . GLY A 0 379 . -83.873  -47.430 111.608 1.00 33.18 379 A 1 
ATOM 2844 C CA  . GLY A 0 379 . -83.703  -48.470 110.590 1.00 33.18 379 A 1 
ATOM 2845 C C   . GLY A 0 379 . -82.877  -47.997 109.390 1.00 33.18 379 A 1 
ATOM 2846 O O   . GLY A 0 379 . -83.421  -47.398 108.467 1.00 33.18 379 A 1 
ATOM 2847 N N   . TYR A 0 380 . -81.577  -48.301 109.363 1.00 27.67 380 A 1 
ATOM 2848 C CA  . TYR A 0 380 . -80.765  -48.183 108.143 1.00 27.67 380 A 1 
ATOM 2849 C C   . TYR A 0 380 . -81.189  -49.261 107.128 1.00 27.67 380 A 1 
ATOM 2850 C CB  . TYR A 0 380 . -79.268  -48.322 108.482 1.00 27.67 380 A 1 
ATOM 2851 O O   . TYR A 0 380 . -80.976  -50.448 107.371 1.00 27.67 380 A 1 
ATOM 2852 C CG  . TYR A 0 380 . -78.528  -47.018 108.724 1.00 27.67 380 A 1 
ATOM 2853 C CD1 . TYR A 0 380 . -77.742  -46.463 107.693 1.00 27.67 380 A 1 
ATOM 2854 C CD2 . TYR A 0 380 . -78.581  -46.387 109.982 1.00 27.67 380 A 1 
ATOM 2855 C CE1 . TYR A 0 380 . -77.000  -45.289 107.921 1.00 27.67 380 A 1 
ATOM 2856 C CE2 . TYR A 0 380 . -77.837  -45.211 110.215 1.00 27.67 380 A 1 
ATOM 2857 O OH  . TYR A 0 380 . -76.305  -43.543 109.399 1.00 27.67 380 A 1 
ATOM 2858 C CZ  . TYR A 0 380 . -77.040  -44.665 109.184 1.00 27.67 380 A 1 
ATOM 2859 N N   . GLY A 0 381 . -81.760  -48.870 105.981 1.00 30.43 381 A 1 
ATOM 2860 C CA  . GLY A 0 381 . -82.317  -49.827 105.014 1.00 30.43 381 A 1 
ATOM 2861 C C   . GLY A 0 381 . -82.343  -49.344 103.561 1.00 30.43 381 A 1 
ATOM 2862 O O   . GLY A 0 381 . -83.356  -48.832 103.114 1.00 30.43 381 A 1 
ATOM 2863 N N   . LYS A 0 382 . -81.239  -49.580 102.832 1.00 30.67 382 A 1 
ATOM 2864 C CA  . LYS A 0 382 . -81.085  -49.548 101.353 1.00 30.67 382 A 1 
ATOM 2865 C C   . LYS A 0 382 . -81.703  -48.354 100.592 1.00 30.67 382 A 1 
ATOM 2866 C CB  . LYS A 0 382 . -81.599  -50.872 100.755 1.00 30.67 382 A 1 
ATOM 2867 O O   . LYS A 0 382 . -82.886  -48.319 100.282 1.00 30.67 382 A 1 
ATOM 2868 C CG  . LYS A 0 382 . -80.688  -52.068 101.079 1.00 30.67 382 A 1 
ATOM 2869 C CD  . LYS A 0 382 . -81.304  -53.368 100.540 1.00 30.67 382 A 1 
ATOM 2870 C CE  . LYS A 0 382 . -80.415  -54.595 100.794 1.00 30.67 382 A 1 
ATOM 2871 N NZ  . LYS A 0 382 . -79.257  -54.659 99.864  1.00 30.67 382 A 1 
ATOM 2872 N N   . VAL A 0 383 . -80.833  -47.456 100.125 1.00 32.85 383 A 1 
ATOM 2873 C CA  . VAL A 0 383 . -81.178  -46.390 99.168  1.00 32.85 383 A 1 
ATOM 2874 C C   . VAL A 0 383 . -81.496  -46.986 97.789  1.00 32.85 383 A 1 
ATOM 2875 C CB  . VAL A 0 383 . -80.021  -45.369 99.040  1.00 32.85 383 A 1 
ATOM 2876 O O   . VAL A 0 383 . -80.577  -47.419 97.089  1.00 32.85 383 A 1 
ATOM 2877 C CG1 . VAL A 0 383 . -80.452  -44.145 98.222  1.00 32.85 383 A 1 
ATOM 2878 C CG2 . VAL A 0 383 . -79.518  -44.872 100.402 1.00 32.85 383 A 1 
ATOM 2879 N N   . ASN A 0 384 . -82.765  -46.970 97.367  1.00 34.02 384 A 1 
ATOM 2880 C CA  . ASN A 0 384 . -83.116  -47.214 95.966  1.00 34.02 384 A 1 
ATOM 2881 C C   . ASN A 0 384 . -82.883  -45.921 95.172  1.00 34.02 384 A 1 
ATOM 2882 C CB  . ASN A 0 384 . -84.560  -47.744 95.835  1.00 34.02 384 A 1 
ATOM 2883 O O   . ASN A 0 384 . -83.507  -44.897 95.448  1.00 34.02 384 A 1 
ATOM 2884 C CG  . ASN A 0 384 . -84.712  -48.663 94.631  1.00 34.02 384 A 1 
ATOM 2885 N ND2 . ASN A 0 384 . -85.730  -48.522 93.826  1.00 34.02 384 A 1 
ATOM 2886 O OD1 . ASN A 0 384 . -83.895  -49.541 94.406  1.00 34.02 384 A 1 
ATOM 2887 N N   . ARG A 0 385 . -81.938  -45.933 94.225  1.00 35.07 385 A 1 
ATOM 2888 C CA  . ARG A 0 385 . -81.652  -44.771 93.369  1.00 35.07 385 A 1 
ATOM 2889 C C   . ARG A 0 385 . -82.535  -44.819 92.126  1.00 35.07 385 A 1 
ATOM 2890 C CB  . ARG A 0 385 . -80.145  -44.638 93.072  1.00 35.07 385 A 1 
ATOM 2891 O O   . ARG A 0 385 . -82.084  -45.224 91.058  1.00 35.07 385 A 1 
ATOM 2892 C CG  . ARG A 0 385 . -79.415  -43.990 94.261  1.00 35.07 385 A 1 
ATOM 2893 C CD  . ARG A 0 385 . -77.961  -43.603 93.942  1.00 35.07 385 A 1 
ATOM 2894 N NE  . ARG A 0 385 . -76.993  -44.658 94.309  1.00 35.07 385 A 1 
ATOM 2895 N NH1 . ARG A 0 385 . -75.085  -43.411 94.004  1.00 35.07 385 A 1 
ATOM 2896 N NH2 . ARG A 0 385 . -74.926  -45.480 94.812  1.00 35.07 385 A 1 
ATOM 2897 C CZ  . ARG A 0 385 . -75.680  -44.512 94.372  1.00 35.07 385 A 1 
ATOM 2898 N N   . ASP A 0 386 . -83.790  -44.416 92.302  1.00 33.72 386 A 1 
ATOM 2899 C CA  . ASP A 0 386 . -84.781  -44.315 91.229  1.00 33.72 386 A 1 
ATOM 2900 C C   . ASP A 0 386 . -84.325  -43.298 90.170  1.00 33.72 386 A 1 
ATOM 2901 C CB  . ASP A 0 386 . -86.156  -43.910 91.795  1.00 33.72 386 A 1 
ATOM 2902 O O   . ASP A 0 386 . -84.401  -42.083 90.368  1.00 33.72 386 A 1 
ATOM 2903 C CG  . ASP A 0 386 . -86.862  -44.984 92.629  1.00 33.72 386 A 1 
ATOM 2904 O OD1 . ASP A 0 386 . -86.315  -46.101 92.771  1.00 33.72 386 A 1 
ATOM 2905 O OD2 . ASP A 0 386 . -87.962  -44.666 93.127  1.00 33.72 386 A 1 
ATOM 2906 N N   . TRP A 0 387 . -83.856  -43.801 89.027  1.00 26.89 387 A 1 
ATOM 2907 C CA  . TRP A 0 387 . -83.514  -42.996 87.854  1.00 26.89 387 A 1 
ATOM 2908 C C   . TRP A 0 387 . -84.774  -42.353 87.257  1.00 26.89 387 A 1 
ATOM 2909 C CB  . TRP A 0 387 . -82.800  -43.870 86.810  1.00 26.89 387 A 1 
ATOM 2910 O O   . TRP A 0 387 . -85.447  -42.938 86.409  1.00 26.89 387 A 1 
ATOM 2911 C CG  . TRP A 0 387 . -81.316  -44.017 86.951  1.00 26.89 387 A 1 
ATOM 2912 C CD1 . TRP A 0 387 . -80.666  -44.726 87.902  1.00 26.89 387 A 1 
ATOM 2913 C CD2 . TRP A 0 387 . -80.278  -43.477 86.074  1.00 26.89 387 A 1 
ATOM 2914 C CE2 . TRP A 0 387 . -79.009  -43.925 86.546  1.00 26.89 387 A 1 
ATOM 2915 C CE3 . TRP A 0 387 . -80.284  -42.666 84.917  1.00 26.89 387 A 1 
ATOM 2916 N NE1 . TRP A 0 387 . -79.305  -44.677 87.664  1.00 26.89 387 A 1 
ATOM 2917 C CH2 . TRP A 0 387 . -77.848  -42.785 84.752  1.00 26.89 387 A 1 
ATOM 2918 C CZ2 . TRP A 0 387 . -77.807  -43.594 85.901  1.00 26.89 387 A 1 
ATOM 2919 C CZ3 . TRP A 0 387 . -79.084  -42.322 84.265  1.00 26.89 387 A 1 
ATOM 2920 N N   . ARG A 0 388 . -85.088  -41.124 87.674  1.00 34.24 388 A 1 
ATOM 2921 C CA  . ARG A 0 388 . -86.071  -40.271 86.992  1.00 34.24 388 A 1 
ATOM 2922 C C   . ARG A 0 388 . -85.357  -39.442 85.928  1.00 34.24 388 A 1 
ATOM 2923 C CB  . ARG A 0 388 . -86.847  -39.414 88.003  1.00 34.24 388 A 1 
ATOM 2924 O O   . ARG A 0 388 . -84.753  -38.421 86.243  1.00 34.24 388 A 1 
ATOM 2925 C CG  . ARG A 0 388 . -87.740  -40.298 88.886  1.00 34.24 388 A 1 
ATOM 2926 C CD  . ARG A 0 388 . -88.630  -39.456 89.805  1.00 34.24 388 A 1 
ATOM 2927 N NE  . ARG A 0 388 . -89.451  -40.330 90.669  1.00 34.24 388 A 1 
ATOM 2928 N NH1 . ARG A 0 388 . -91.555  -39.765 89.914  1.00 34.24 388 A 1 
ATOM 2929 N NH2 . ARG A 0 388 . -91.314  -41.330 91.487  1.00 34.24 388 A 1 
ATOM 2930 C CZ  . ARG A 0 388 . -90.765  -40.464 90.683  1.00 34.24 388 A 1 
ATOM 2931 N N   . GLY A 0 389 . -85.408  -39.908 84.681  1.00 31.16 389 A 1 
ATOM 2932 C CA  . GLY A 0 389 . -84.923  -39.144 83.531  1.00 31.16 389 A 1 
ATOM 2933 C C   . GLY A 0 389 . -85.688  -37.826 83.395  1.00 31.16 389 A 1 
ATOM 2934 O O   . GLY A 0 389 . -86.914  -37.817 83.456  1.00 31.16 389 A 1 
ATOM 2935 N N   . ALA A 0 390 . -84.965  -36.717 83.232  1.00 28.31 390 A 1 
ATOM 2936 C CA  . ALA A 0 390 . -85.536  -35.369 83.140  1.00 28.31 390 A 1 
ATOM 2937 C C   . ALA A 0 390 . -85.923  -34.954 81.702  1.00 28.31 390 A 1 
ATOM 2938 C CB  . ALA A 0 390 . -84.585  -34.387 83.837  1.00 28.31 390 A 1 
ATOM 2939 O O   . ALA A 0 390 . -86.098  -33.771 81.421  1.00 28.31 390 A 1 
ATOM 2940 N N   . SER A 0 391 . -86.067  -35.918 80.791  1.00 36.55 391 A 1 
ATOM 2941 C CA  . SER A 0 391 . -86.662  -35.733 79.466  1.00 36.55 391 A 1 
ATOM 2942 C C   . SER A 0 391 . -88.189  -35.752 79.592  1.00 36.55 391 A 1 
ATOM 2943 C CB  . SER A 0 391 . -86.157  -36.829 78.517  1.00 36.55 391 A 1 
ATOM 2944 O O   . SER A 0 391 . -88.797  -36.820 79.644  1.00 36.55 391 A 1 
ATOM 2945 O OG  . SER A 0 391 . -86.319  -38.102 79.120  1.00 36.55 391 A 1 
ATOM 2946 N N   . ASN A 0 392 . -88.790  -34.565 79.704  1.00 32.38 392 A 1 
ATOM 2947 C CA  . ASN A 0 392 . -90.243  -34.360 79.659  1.00 32.38 392 A 1 
ATOM 2948 C C   . ASN A 0 392 . -90.627  -33.392 78.522  1.00 32.38 392 A 1 
ATOM 2949 C CB  . ASN A 0 392 . -90.772  -33.962 81.049  1.00 32.38 392 A 1 
ATOM 2950 O O   . ASN A 0 392 . -91.331  -32.404 78.725  1.00 32.38 392 A 1 
ATOM 2951 C CG  . ASN A 0 392 . -92.292  -34.030 81.125  1.00 32.38 392 A 1 
ATOM 2952 N ND2 . ASN A 0 392 . -92.912  -33.198 81.928  1.00 32.38 392 A 1 
ATOM 2953 O OD1 . ASN A 0 392 . -92.953  -34.848 80.515  1.00 32.38 392 A 1 
ATOM 2954 N N   . ASP A 0 393 . -90.069  -33.661 77.342  1.00 36.41 393 A 1 
ATOM 2955 C CA  . ASP A 0 393 . -90.672  -33.517 76.011  1.00 36.41 393 A 1 
ATOM 2956 C C   . ASP A 0 393 . -91.511  -32.257 75.722  1.00 36.41 393 A 1 
ATOM 2957 C CB  . ASP A 0 393 . -91.366  -34.842 75.635  1.00 36.41 393 A 1 
ATOM 2958 O O   . ASP A 0 393 . -92.539  -32.307 75.050  1.00 36.41 393 A 1 
ATOM 2959 C CG  . ASP A 0 393 . -90.419  -36.056 75.646  1.00 36.41 393 A 1 
ATOM 2960 O OD1 . ASP A 0 393 . -89.213  -35.876 75.954  1.00 36.41 393 A 1 
ATOM 2961 O OD2 . ASP A 0 393 . -90.920  -37.165 75.366  1.00 36.41 393 A 1 
ATOM 2962 N N   . THR A 0 394 . -91.050  -31.084 76.162  1.00 34.94 394 A 1 
ATOM 2963 C CA  . THR A 0 394 . -91.531  -29.802 75.626  1.00 34.94 394 A 1 
ATOM 2964 C C   . THR A 0 394 . -90.395  -28.784 75.543  1.00 34.94 394 A 1 
ATOM 2965 C CB  . THR A 0 394 . -92.726  -29.214 76.409  1.00 34.94 394 A 1 
ATOM 2966 O O   . THR A 0 394 . -89.622  -28.646 76.483  1.00 34.94 394 A 1 
ATOM 2967 C CG2 . THR A 0 394 . -93.873  -28.877 75.455  1.00 34.94 394 A 1 
ATOM 2968 O OG1 . THR A 0 394 . -93.266  -30.081 77.380  1.00 34.94 394 A 1 
ATOM 2969 N N   . GLN A 0 395 . -90.315  -28.061 74.417  1.00 31.37 395 A 1 
ATOM 2970 C CA  . GLN A 0 395 . -89.290  -27.046 74.112  1.00 31.37 395 A 1 
ATOM 2971 C C   . GLN A 0 395 . -87.838  -27.567 74.032  1.00 31.37 395 A 1 
ATOM 2972 C CB  . GLN A 0 395 . -89.444  -25.804 75.014  1.00 31.37 395 A 1 
ATOM 2973 O O   . GLN A 0 395 . -86.945  -27.098 74.733  1.00 31.37 395 A 1 
ATOM 2974 C CG  . GLN A 0 395 . -90.806  -25.109 74.852  1.00 31.37 395 A 1 
ATOM 2975 C CD  . GLN A 0 395 . -90.936  -23.867 75.729  1.00 31.37 395 A 1 
ATOM 2976 N NE2 . GLN A 0 395 . -91.673  -22.867 75.300  1.00 31.37 395 A 1 
ATOM 2977 O OE1 . GLN A 0 395 . -90.409  -23.764 76.821  1.00 31.37 395 A 1 
ATOM 2978 N N   . ALA A 0 396 . -87.571  -28.465 73.076  1.00 33.93 396 A 1 
ATOM 2979 C CA  . ALA A 0 396 . -86.229  -28.550 72.495  1.00 33.93 396 A 1 
ATOM 2980 C C   . ALA A 0 396 . -85.902  -27.213 71.795  1.00 33.93 396 A 1 
ATOM 2981 C CB  . ALA A 0 396 . -86.164  -29.740 71.528  1.00 33.93 396 A 1 
ATOM 2982 O O   . ALA A 0 396 . -86.682  -26.747 70.959  1.00 33.93 396 A 1 
ATOM 2983 N N   . ALA A 0 397 . -84.792  -26.574 72.168  1.00 34.63 397 A 1 
ATOM 2984 C CA  . ALA A 0 397 . -84.418  -25.263 71.645  1.00 34.63 397 A 1 
ATOM 2985 C C   . ALA A 0 397 . -83.985  -25.351 70.172  1.00 34.63 397 A 1 
ATOM 2986 C CB  . ALA A 0 397 . -83.325  -24.656 72.534  1.00 34.63 397 A 1 
ATOM 2987 O O   . ALA A 0 397 . -83.187  -26.208 69.799  1.00 34.63 397 A 1 
ATOM 2988 N N   . ARG A 0 398 . -84.497  -24.437 69.339  1.00 35.07 398 A 1 
ATOM 2989 C CA  . ARG A 0 398 . -84.071  -24.264 67.943  1.00 35.07 398 A 1 
ATOM 2990 C C   . ARG A 0 398 . -82.800  -23.414 67.877  1.00 35.07 398 A 1 
ATOM 2991 C CB  . ARG A 0 398 . -85.205  -23.652 67.103  1.00 35.07 398 A 1 
ATOM 2992 O O   . ARG A 0 398 . -82.863  -22.251 67.494  1.00 35.07 398 A 1 
ATOM 2993 C CG  . ARG A 0 398 . -86.269  -24.661 66.660  1.00 35.07 398 A 1 
ATOM 2994 C CD  . ARG A 0 398 . -87.385  -23.884 65.945  1.00 35.07 398 A 1 
ATOM 2995 N NE  . ARG A 0 398 . -88.144  -24.723 64.999  1.00 35.07 398 A 1 
ATOM 2996 N NH1 . ARG A 0 398 . -89.947  -23.324 64.754  1.00 35.07 398 A 1 
ATOM 2997 N NH2 . ARG A 0 398 . -89.741  -25.105 63.425  1.00 35.07 398 A 1 
ATOM 2998 C CZ  . ARG A 0 398 . -89.273  -24.385 64.404  1.00 35.07 398 A 1 
ATOM 2999 N N   . GLY A 0 399 . -81.671  -24.009 68.246  1.00 39.19 399 A 1 
ATOM 3000 C CA  . GLY A 0 399 . -80.399  -23.643 67.629  1.00 39.19 399 A 1 
ATOM 3001 C C   . GLY A 0 399 . -80.302  -24.379 66.295  1.00 39.19 399 A 1 
ATOM 3002 O O   . GLY A 0 399 . -80.363  -25.609 66.284  1.00 39.19 399 A 1 
ATOM 3003 N N   . ALA A 0 400 . -80.226  -23.642 65.189  1.00 39.28 400 A 1 
ATOM 3004 C CA  . ALA A 0 400 . -79.504  -24.134 64.021  1.00 39.28 400 A 1 
ATOM 3005 C C   . ALA A 0 400 . -78.012  -23.887 64.295  1.00 39.28 400 A 1 
ATOM 3006 C CB  . ALA A 0 400 . -80.013  -23.430 62.758  1.00 39.28 400 A 1 
ATOM 3007 O O   . ALA A 0 400 . -77.687  -22.930 65.000  1.00 39.28 400 A 1 
ATOM 3008 N N   . TYR A 0 401 . -77.152  -24.782 63.818  1.00 43.14 401 A 1 
ATOM 3009 C CA  . TYR A 0 401 . -75.712  -24.742 64.055  1.00 43.14 401 A 1 
ATOM 3010 C C   . TYR A 0 401 . -75.018  -25.011 62.719  1.00 43.14 401 A 1 
ATOM 3011 C CB  . TYR A 0 401 . -75.319  -25.782 65.120  1.00 43.14 401 A 1 
ATOM 3012 O O   . TYR A 0 401 . -74.985  -26.153 62.261  1.00 43.14 401 A 1 
ATOM 3013 C CG  . TYR A 0 401 . -75.890  -25.557 66.513  1.00 43.14 401 A 1 
ATOM 3014 C CD1 . TYR A 0 401 . -75.306  -24.592 67.353  1.00 43.14 401 A 1 
ATOM 3015 C CD2 . TYR A 0 401 . -76.961  -26.341 66.989  1.00 43.14 401 A 1 
ATOM 3016 C CE1 . TYR A 0 401 . -75.775  -24.413 68.668  1.00 43.14 401 A 1 
ATOM 3017 C CE2 . TYR A 0 401 . -77.431  -26.175 68.309  1.00 43.14 401 A 1 
ATOM 3018 O OH  . TYR A 0 401 . -77.264  -25.050 70.430  1.00 43.14 401 A 1 
ATOM 3019 C CZ  . TYR A 0 401 . -76.831  -25.214 69.150  1.00 43.14 401 A 1 
ATOM 3020 N N   . ASP A 0 402 . -74.541  -23.942 62.097  1.00 46.65 402 A 1 
ATOM 3021 C CA  . ASP A 0 402 . -73.775  -23.907 60.853  1.00 46.65 402 A 1 
ATOM 3022 C C   . ASP A 0 402 . -72.314  -24.327 61.115  1.00 46.65 402 A 1 
ATOM 3023 C CB  . ASP A 0 402 . -73.866  -22.510 60.174  1.00 46.65 402 A 1 
ATOM 3024 O O   . ASP A 0 402 . -71.774  -24.101 62.198  1.00 46.65 402 A 1 
ATOM 3025 C CG  . ASP A 0 402 . -74.644  -21.408 60.932  1.00 46.65 402 A 1 
ATOM 3026 O OD1 . ASP A 0 402 . -74.432  -21.246 62.160  1.00 46.65 402 A 1 
ATOM 3027 O OD2 . ASP A 0 402 . -75.525  -20.766 60.313  1.00 46.65 402 A 1 
ATOM 3028 N N   . ASN A 0 403 . -71.697  -25.011 60.148  1.00 49.93 403 A 1 
ATOM 3029 C CA  . ASN A 0 403 . -70.261  -25.340 60.085  1.00 49.93 403 A 1 
ATOM 3030 C C   . ASN A 0 403 . -69.867  -25.297 58.583  1.00 49.93 403 A 1 
ATOM 3031 C CB  . ASN A 0 403 . -69.948  -26.709 60.758  1.00 49.93 403 A 1 
ATOM 3032 O O   . ASN A 0 403 . -69.613  -26.330 57.945  1.00 49.93 403 A 1 
ATOM 3033 C CG  . ASN A 0 403 . -69.770  -26.736 62.281  1.00 49.93 403 A 1 
ATOM 3034 N ND2 . ASN A 0 403 . -70.817  -26.515 63.035  1.00 49.93 403 A 1 
ATOM 3035 O OD1 . ASN A 0 403 . -68.711  -27.076 62.806  1.00 49.93 403 A 1 
ATOM 3036 N N   . ASP A 0 404 . -69.923  -24.097 58.007  1.00 54.88 404 A 1 
ATOM 3037 C CA  . ASP A 0 404 . -69.620  -23.749 56.617  1.00 54.88 404 A 1 
ATOM 3038 C C   . ASP A 0 404 . -68.114  -23.838 56.277  1.00 54.88 404 A 1 
ATOM 3039 C CB  . ASP A 0 404 . -70.134  -22.320 56.324  1.00 54.88 404 A 1 
ATOM 3040 O O   . ASP A 0 404 . -67.366  -22.852 56.303  1.00 54.88 404 A 1 
ATOM 3041 C CG  . ASP A 0 404 . -71.630  -22.200 56.022  1.00 54.88 404 A 1 
ATOM 3042 O OD1 . ASP A 0 404 . -72.331  -23.236 56.038  1.00 54.88 404 A 1 
ATOM 3043 O OD2 . ASP A 0 404 . -72.023  -21.071 55.640  1.00 54.88 404 A 1 
ATOM 3044 N N   . GLU A 0 405 . -67.662  -25.002 55.791  1.00 53.19 405 A 1 
ATOM 3045 C CA  . GLU A 0 405 . -66.345  -25.140 55.141  1.00 53.19 405 A 1 
ATOM 3046 C C   . GLU A 0 405 . -66.281  -24.379 53.791  1.00 53.19 405 A 1 
ATOM 3047 C CB  . GLU A 0 405 . -65.916  -26.615 54.987  1.00 53.19 405 A 1 
ATOM 3048 O O   . GLU A 0 405 . -66.313  -24.966 52.702  1.00 53.19 405 A 1 
ATOM 3049 C CG  . GLU A 0 405 . -65.722  -27.363 56.323  1.00 53.19 405 A 1 
ATOM 3050 C CD  . GLU A 0 405 . -64.728  -28.543 56.257  1.00 53.19 405 A 1 
ATOM 3051 O OE1 . GLU A 0 405 . -64.420  -29.143 57.320  1.00 53.19 405 A 1 
ATOM 3052 O OE2 . GLU A 0 405 . -63.999  -28.734 55.253  1.00 53.19 405 A 1 
ATOM 3053 N N   . TRP A 0 406 . -66.193  -23.046 53.842  1.00 61.78 406 A 1 
ATOM 3054 C CA  . TRP A 0 406 . -66.173  -22.172 52.670  1.00 61.78 406 A 1 
ATOM 3055 C C   . TRP A 0 406 . -64.772  -21.978 52.073  1.00 61.78 406 A 1 
ATOM 3056 C CB  . TRP A 0 406 . -66.901  -20.845 52.949  1.00 61.78 406 A 1 
ATOM 3057 O O   . TRP A 0 406 . -63.751  -21.950 52.758  1.00 61.78 406 A 1 
ATOM 3058 C CG  . TRP A 0 406 . -66.320  -19.941 53.996  1.00 61.78 406 A 1 
ATOM 3059 C CD1 . TRP A 0 406 . -66.779  -19.841 55.264  1.00 61.78 406 A 1 
ATOM 3060 C CD2 . TRP A 0 406 . -65.169  -19.038 53.925  1.00 61.78 406 A 1 
ATOM 3061 C CE2 . TRP A 0 406 . -64.974  -18.450 55.212  1.00 61.78 406 A 1 
ATOM 3062 C CE3 . TRP A 0 406 . -64.226  -18.706 52.926  1.00 61.78 406 A 1 
ATOM 3063 N NE1 . TRP A 0 406 . -66.003  -18.953 55.979  1.00 61.78 406 A 1 
ATOM 3064 C CH2 . TRP A 0 406 . -62.919  -17.380 54.506  1.00 61.78 406 A 1 
ATOM 3065 C CZ2 . TRP A 0 406 . -63.882  -17.617 55.500  1.00 61.78 406 A 1 
ATOM 3066 C CZ3 . TRP A 0 406 . -63.100  -17.911 53.218  1.00 61.78 406 A 1 
ATOM 3067 N N   . ALA A 0 407 . -64.728  -21.761 50.755  1.00 56.10 407 A 1 
ATOM 3068 C CA  . ALA A 0 407 . -63.514  -21.396 50.024  1.00 56.10 407 A 1 
ATOM 3069 C C   . ALA A 0 407 . -63.715  -20.098 49.231  1.00 56.10 407 A 1 
ATOM 3070 C CB  . ALA A 0 407 . -63.055  -22.556 49.130  1.00 56.10 407 A 1 
ATOM 3071 O O   . ALA A 0 407 . -64.748  -19.920 48.563  1.00 56.10 407 A 1 
ATOM 3072 N N   . LYS A 0 408 . -62.705  -19.221 49.297  1.00 62.37 408 A 1 
ATOM 3073 C CA  . LYS A 0 408 . -62.578  -17.979 48.516  1.00 62.37 408 A 1 
ATOM 3074 C C   . LYS A 0 408 . -61.436  -18.118 47.507  1.00 62.37 408 A 1 
ATOM 3075 C CB  . LYS A 0 408 . -62.349  -16.757 49.431  1.00 62.37 408 A 1 
ATOM 3076 O O   . LYS A 0 408 . -60.451  -18.811 47.751  1.00 62.37 408 A 1 
ATOM 3077 C CG  . LYS A 0 408 . -63.627  -16.280 50.142  1.00 62.37 408 A 1 
ATOM 3078 C CD  . LYS A 0 408 . -63.316  -15.201 51.195  1.00 62.37 408 A 1 
ATOM 3079 C CE  . LYS A 0 408 . -64.553  -14.901 52.059  1.00 62.37 408 A 1 
ATOM 3080 N NZ  . LYS A 0 408 . -64.192  -14.659 53.481  1.00 62.37 408 A 1 
ATOM 3081 N N   . GLN A 0 409 . -61.590  -17.427 46.386  1.00 63.85 409 A 1 
ATOM 3082 C CA  . GLN A 0 409 . -60.558  -17.255 45.367  1.00 63.85 409 A 1 
ATOM 3083 C C   . GLN A 0 409 . -59.829  -15.925 45.608  1.00 63.85 409 A 1 
ATOM 3084 C CB  . GLN A 0 409 . -61.223  -17.276 43.979  1.00 63.85 409 A 1 
ATOM 3085 O O   . GLN A 0 409 . -60.434  -14.962 46.088  1.00 63.85 409 A 1 
ATOM 3086 C CG  . GLN A 0 409 . -61.844  -18.644 43.620  1.00 63.85 409 A 1 
ATOM 3087 C CD  . GLN A 0 409 . -62.920  -18.560 42.537  1.00 63.85 409 A 1 
ATOM 3088 N NE2 . GLN A 0 409 . -63.291  -19.658 41.926  1.00 63.85 409 A 1 
ATOM 3089 O OE1 . GLN A 0 409 . -63.482  -17.521 42.234  1.00 63.85 409 A 1 
ATOM 3090 N N   . ALA A 0 410 . -58.557  -15.851 45.239  1.00 61.60 410 A 1 
ATOM 3091 C CA  . ALA A 0 410 . -57.888  -14.605 44.879  1.00 61.60 410 A 1 
ATOM 3092 C C   . ALA A 0 410 . -57.285  -14.778 43.481  1.00 61.60 410 A 1 
ATOM 3093 C CB  . ALA A 0 410 . -56.842  -14.223 45.932  1.00 61.60 410 A 1 
ATOM 3094 O O   . ALA A 0 410 . -56.967  -15.897 43.086  1.00 61.60 410 A 1 
ATOM 3095 N N   . TYR A 0 411 . -57.154  -13.678 42.751  1.00 68.22 411 A 1 
ATOM 3096 C CA  . TYR A 0 411 . -56.547  -13.653 41.425  1.00 68.22 411 A 1 
ATOM 3097 C C   . TYR A 0 411 . -55.370  -12.685 41.470  1.00 68.22 411 A 1 
ATOM 3098 C CB  . TYR A 0 411 . -57.592  -13.263 40.369  1.00 68.22 411 A 1 
ATOM 3099 O O   . TYR A 0 411 . -55.522  -11.588 42.018  1.00 68.22 411 A 1 
ATOM 3100 C CG  . TYR A 0 411 . -58.699  -14.292 40.199  1.00 68.22 411 A 1 
ATOM 3101 C CD1 . TYR A 0 411 . -58.515  -15.370 39.313  1.00 68.22 411 A 1 
ATOM 3102 C CD2 . TYR A 0 411 . -59.894  -14.192 40.942  1.00 68.22 411 A 1 
ATOM 3103 C CE1 . TYR A 0 411 . -59.517  -16.350 39.169  1.00 68.22 411 A 1 
ATOM 3104 C CE2 . TYR A 0 411 . -60.896  -15.176 40.811  1.00 68.22 411 A 1 
ATOM 3105 O OH  . TYR A 0 411 . -61.663  -17.222 39.822  1.00 68.22 411 A 1 
ATOM 3106 C CZ  . TYR A 0 411 . -60.706  -16.259 39.924  1.00 68.22 411 A 1 
ATOM 3107 N N   . GLY A 0 412 . -54.227  -13.125 40.953  1.00 73.28 412 A 1 
ATOM 3108 C CA  . GLY A 0 412 . -53.096  -12.272 40.611  1.00 73.28 412 A 1 
ATOM 3109 C C   . GLY A 0 412 . -53.121  -11.914 39.126  1.00 73.28 412 A 1 
ATOM 3110 O O   . GLY A 0 412 . -53.876  -12.502 38.343  1.00 73.28 412 A 1 
ATOM 3111 N N   . SER A 0 413 . -52.319  -10.924 38.759  1.00 74.76 413 A 1 
ATOM 3112 C CA  . SER A 0 413 . -51.953  -10.670 37.370  1.00 74.76 413 A 1 
ATOM 3113 C C   . SER A 0 413 . -50.593  -10.000 37.320  1.00 74.76 413 A 1 
ATOM 3114 C CB  . SER A 0 413 . -52.982  -9.797  36.652  1.00 74.76 413 A 1 
ATOM 3115 O O   . SER A 0 413 . -50.420  -8.880  37.816  1.00 74.76 413 A 1 
ATOM 3116 O OG  . SER A 0 413 . -53.090  -8.538  37.293  1.00 74.76 413 A 1 
ATOM 3117 N N   . ASP A 0 414 . -49.690  -10.703 36.691  1.00 76.56 414 A 1 
ATOM 3118 C CA  . ASP A 0 414 . -48.285  -10.441 36.503  1.00 76.56 414 A 1 
ATOM 3119 C C   . ASP A 0 414 . -48.164  -9.745  35.131  1.00 76.56 414 A 1 
ATOM 3120 C CB  . ASP A 0 414 . -47.558  -11.799 36.614  1.00 76.56 414 A 1 
ATOM 3121 O O   . ASP A 0 414 . -49.047  -9.869  34.270  1.00 76.56 414 A 1 
ATOM 3122 C CG  . ASP A 0 414 . -48.244  -12.807 37.583  1.00 76.56 414 A 1 
ATOM 3123 O OD1 . ASP A 0 414 . -47.775  -12.984 38.733  1.00 76.56 414 A 1 
ATOM 3124 O OD2 . ASP A 0 414 . -49.390  -13.261 37.307  1.00 76.56 414 A 1 
ATOM 3125 N N   . PHE A 0 415 . -47.164  -8.884  34.960  1.00 79.88 415 A 1 
ATOM 3126 C CA  . PHE A 0 415 . -47.044  -8.041  33.764  1.00 79.88 415 A 1 
ATOM 3127 C C   . PHE A 0 415 . -45.577  -7.723  33.499  1.00 79.88 415 A 1 
ATOM 3128 C CB  . PHE A 0 415 . -47.890  -6.763  33.923  1.00 79.88 415 A 1 
ATOM 3129 O O   . PHE A 0 415 . -45.120  -6.598  33.722  1.00 79.88 415 A 1 
ATOM 3130 C CG  . PHE A 0 415 . -49.380  -6.950  33.707  1.00 79.88 415 A 1 
ATOM 3131 C CD1 . PHE A 0 415 . -49.864  -7.191  32.410  1.00 79.88 415 A 1 
ATOM 3132 C CD2 . PHE A 0 415 . -50.277  -6.915  34.789  1.00 79.88 415 A 1 
ATOM 3133 C CE1 . PHE A 0 415 . -51.237  -7.383  32.182  1.00 79.88 415 A 1 
ATOM 3134 C CE2 . PHE A 0 415 . -51.657  -7.071  34.561  1.00 79.88 415 A 1 
ATOM 3135 C CZ  . PHE A 0 415 . -52.138  -7.309  33.259  1.00 79.88 415 A 1 
ATOM 3136 N N   . ASP A 0 416 . -44.848  -8.735  33.046  1.00 80.43 416 A 1 
ATOM 3137 C CA  . ASP A 0 416 . -43.402  -8.677  32.910  1.00 80.43 416 A 1 
ATOM 3138 C C   . ASP A 0 416 . -43.011  -8.394  31.456  1.00 80.43 416 A 1 
ATOM 3139 C CB  . ASP A 0 416 . -42.773  -9.951  33.504  1.00 80.43 416 A 1 
ATOM 3140 O O   . ASP A 0 416 . -43.387  -9.104  30.522  1.00 80.43 416 A 1 
ATOM 3141 C CG  . ASP A 0 416 . -41.575  -9.631  34.400  1.00 80.43 416 A 1 
ATOM 3142 O OD1 . ASP A 0 416 . -41.645  -8.685  35.206  1.00 80.43 416 A 1 
ATOM 3143 O OD2 . ASP A 0 416 . -40.536  -10.312 34.263  1.00 80.43 416 A 1 
ATOM 3144 N N   . SER A 0 417 . -42.264  -7.313  31.248  1.00 82.83 417 A 1 
ATOM 3145 C CA  . SER A 0 417 . -41.788  -6.891  29.928  1.00 82.83 417 A 1 
ATOM 3146 C C   . SER A 0 417 . -40.269  -6.799  29.932  1.00 82.83 417 A 1 
ATOM 3147 C CB  . SER A 0 417 . -42.478  -5.602  29.463  1.00 82.83 417 A 1 
ATOM 3148 O O   . SER A 0 417 . -39.680  -6.029  30.694  1.00 82.83 417 A 1 
ATOM 3149 O OG  . SER A 0 417 . -42.524  -4.600  30.465  1.00 82.83 417 A 1 
ATOM 3150 N N   . ARG A 0 418 . -39.638  -7.632  29.103  1.00 83.22 418 A 1 
ATOM 3151 C CA  . ARG A 0 418 . -38.189  -7.826  29.029  1.00 83.22 418 A 1 
ATOM 3152 C C   . ARG A 0 418 . -37.738  -7.679  27.590  1.00 83.22 418 A 1 
ATOM 3153 C CB  . ARG A 0 418 . -37.823  -9.220  29.554  1.00 83.22 418 A 1 
ATOM 3154 O O   . ARG A 0 418 . -38.158  -8.454  26.738  1.00 83.22 418 A 1 
ATOM 3155 C CG  . ARG A 0 418 . -38.031  -9.337  31.060  1.00 83.22 418 A 1 
ATOM 3156 C CD  . ARG A 0 418 . -37.768  -10.771 31.526  1.00 83.22 418 A 1 
ATOM 3157 N NE  . ARG A 0 418 . -38.156  -10.950 32.933  1.00 83.22 418 A 1 
ATOM 3158 N NH1 . ARG A 0 418 . -37.668  -13.169 33.156  1.00 83.22 418 A 1 
ATOM 3159 N NH2 . ARG A 0 418 . -38.699  -12.099 34.812  1.00 83.22 418 A 1 
ATOM 3160 C CZ  . ARG A 0 418 . -38.165  -12.062 33.633  1.00 83.22 418 A 1 
ATOM 3161 N N   . TRP A 0 419 . -36.853  -6.728  27.342  1.00 90.35 419 A 1 
ATOM 3162 C CA  . TRP A 0 419 . -36.306  -6.461  26.017  1.00 90.35 419 A 1 
ATOM 3163 C C   . TRP A 0 419 . -34.787  -6.383  26.090  1.00 90.35 419 A 1 
ATOM 3164 C CB  . TRP A 0 419 . -36.936  -5.178  25.473  1.00 90.35 419 A 1 
ATOM 3165 O O   . TRP A 0 419 . -34.231  -5.872  27.068  1.00 90.35 419 A 1 
ATOM 3166 C CG  . TRP A 0 419 . -36.351  -4.630  24.209  1.00 90.35 419 A 1 
ATOM 3167 C CD1 . TRP A 0 419 . -36.755  -4.920  22.953  1.00 90.35 419 A 1 
ATOM 3168 C CD2 . TRP A 0 419 . -35.281  -3.650  24.067  1.00 90.35 419 A 1 
ATOM 3169 C CE2 . TRP A 0 419 . -35.185  -3.288  22.692  1.00 90.35 419 A 1 
ATOM 3170 C CE3 . TRP A 0 419 . -34.423  -2.989  24.971  1.00 90.35 419 A 1 
ATOM 3171 N NE1 . TRP A 0 419 . -36.055  -4.143  22.046  1.00 90.35 419 A 1 
ATOM 3172 C CH2 . TRP A 0 419 . -33.515  -1.600  23.178  1.00 90.35 419 A 1 
ATOM 3173 C CZ2 . TRP A 0 419 . -34.358  -2.243  22.254  1.00 90.35 419 A 1 
ATOM 3174 C CZ3 . TRP A 0 419 . -33.541  -1.986  24.529  1.00 90.35 419 A 1 
ATOM 3175 N N   . GLY A 0 420 . -34.117  -6.883  25.055  1.00 87.72 420 A 1 
ATOM 3176 C CA  . GLY A 0 420 . -32.664  -6.941  25.005  1.00 87.72 420 A 1 
ATOM 3177 C C   . GLY A 0 420 . -32.091  -6.717  23.613  1.00 87.72 420 A 1 
ATOM 3178 O O   . GLY A 0 420 . -32.692  -7.057  22.591  1.00 87.72 420 A 1 
ATOM 3179 N N   . LYS A 0 421 . -30.886  -6.151  23.604  1.00 86.17 421 A 1 
ATOM 3180 C CA  . LYS A 0 421 . -29.992  -6.037  22.457  1.00 86.17 421 A 1 
ATOM 3181 C C   . LYS A 0 421 . -28.605  -6.493  22.845  1.00 86.17 421 A 1 
ATOM 3182 C CB  . LYS A 0 421 . -29.941  -4.593  21.944  1.00 86.17 421 A 1 
ATOM 3183 O O   . LYS A 0 421 . -28.034  -5.918  23.769  1.00 86.17 421 A 1 
ATOM 3184 C CG  . LYS A 0 421 . -31.264  -4.312  21.253  1.00 86.17 421 A 1 
ATOM 3185 C CD  . LYS A 0 421 . -31.297  -2.999  20.474  1.00 86.17 421 A 1 
ATOM 3186 C CE  . LYS A 0 421 . -32.567  -3.219  19.667  1.00 86.17 421 A 1 
ATOM 3187 N NZ  . LYS A 0 421 . -32.892  -2.210  18.644  1.00 86.17 421 A 1 
ATOM 3188 N N   . SER A 0 422 . -28.070  -7.450  22.102  1.00 85.51 422 A 1 
ATOM 3189 C CA  . SER A 0 422 . -26.697  -7.929  22.238  1.00 85.51 422 A 1 
ATOM 3190 C C   . SER A 0 422 . -25.963  -7.847  20.900  1.00 85.51 422 A 1 
ATOM 3191 C CB  . SER A 0 422 . -26.646  -9.334  22.855  1.00 85.51 422 A 1 
ATOM 3192 O O   . SER A 0 422 . -26.544  -8.044  19.829  1.00 85.51 422 A 1 
ATOM 3193 O OG  . SER A 0 422 . -27.569  -10.210 22.236  1.00 85.51 422 A 1 
ATOM 3194 N N   . TYR A 0 423 . -24.672  -7.533  20.973  1.00 82.32 423 A 1 
ATOM 3195 C CA  . TYR A 0 423 . -23.703  -7.725  19.895  1.00 82.32 423 A 1 
ATOM 3196 C C   . TYR A 0 423 . -22.570  -8.579  20.470  1.00 82.32 423 A 1 
ATOM 3197 C CB  . TYR A 0 423 . -23.136  -6.384  19.391  1.00 82.32 423 A 1 
ATOM 3198 O O   . TYR A 0 423 . -21.922  -8.108  21.407  1.00 82.32 423 A 1 
ATOM 3199 C CG  . TYR A 0 423 . -24.101  -5.376  18.787  1.00 82.32 423 A 1 
ATOM 3200 C CD1 . TYR A 0 423 . -24.072  -5.110  17.403  1.00 82.32 423 A 1 
ATOM 3201 C CD2 . TYR A 0 423 . -24.963  -4.639  19.622  1.00 82.32 423 A 1 
ATOM 3202 C CE1 . TYR A 0 423 . -24.888  -4.097  16.858  1.00 82.32 423 A 1 
ATOM 3203 C CE2 . TYR A 0 423 . -25.788  -3.633  19.084  1.00 82.32 423 A 1 
ATOM 3204 O OH  . TYR A 0 423 . -26.534  -2.375  17.186  1.00 82.32 423 A 1 
ATOM 3205 C CZ  . TYR A 0 423 . -25.745  -3.357  17.699  1.00 82.32 423 A 1 
ATOM 3206 N N   . ASP A 0 424 . -22.310  -9.786  19.958  1.00 78.42 424 A 1 
ATOM 3207 C CA  . ASP A 0 424 . -21.309  -10.677 20.581  1.00 78.42 424 A 1 
ATOM 3208 C C   . ASP A 0 424 . -19.888  -10.148 20.351  1.00 78.42 424 A 1 
ATOM 3209 C CB  . ASP A 0 424 . -21.413  -12.129 20.080  1.00 78.42 424 A 1 
ATOM 3210 O O   . ASP A 0 424 . -19.103  -10.007 21.297  1.00 78.42 424 A 1 
ATOM 3211 C CG  . ASP A 0 424 . -22.600  -12.928 20.627  1.00 78.42 424 A 1 
ATOM 3212 O OD1 . ASP A 0 424 . -23.247  -12.468 21.592  1.00 78.42 424 A 1 
ATOM 3213 O OD2 . ASP A 0 424 . -22.826  -14.034 20.080  1.00 78.42 424 A 1 
ATOM 3214 N N   . SER A 0 425 . -19.569  -9.771  19.110  1.00 84.93 425 A 1 
ATOM 3215 C CA  . SER A 0 425 . -18.387  -8.957  18.825  1.00 84.93 425 A 1 
ATOM 3216 C C   . SER A 0 425 . -18.562  -8.016  17.639  1.00 84.93 425 A 1 
ATOM 3217 C CB  . SER A 0 425 . -17.111  -9.805  18.695  1.00 84.93 425 A 1 
ATOM 3218 O O   . SER A 0 425 . -19.313  -8.262  16.696  1.00 84.93 425 A 1 
ATOM 3219 O OG  . SER A 0 425 . -17.166  -10.849 17.743  1.00 84.93 425 A 1 
ATOM 3220 N N   . VAL A 0 426 . -17.829  -6.902  17.687  1.00 87.12 426 A 1 
ATOM 3221 C CA  . VAL A 0 426 . -17.659  -5.993  16.548  1.00 87.12 426 A 1 
ATOM 3222 C C   . VAL A 0 426 . -16.183  -5.662  16.366  1.00 87.12 426 A 1 
ATOM 3223 C CB  . VAL A 0 426 . -18.529  -4.721  16.647  1.00 87.12 426 A 1 
ATOM 3224 O O   . VAL A 0 426 . -15.479  -5.321  17.321  1.00 87.12 426 A 1 
ATOM 3225 C CG1 . VAL A 0 426 . -20.024  -5.051  16.615  1.00 87.12 426 A 1 
ATOM 3226 C CG2 . VAL A 0 426 . -18.276  -3.869  17.897  1.00 87.12 426 A 1 
ATOM 3227 N N   . SER A 0 427 . -15.697  -5.734  15.127  1.00 90.61 427 A 1 
ATOM 3228 C CA  . SER A 0 427 . -14.304  -5.430  14.807  1.00 90.61 427 A 1 
ATOM 3229 C C   . SER A 0 427 . -14.175  -4.535  13.578  1.00 90.61 427 A 1 
ATOM 3230 C CB  . SER A 0 427 . -13.499  -6.716  14.658  1.00 90.61 427 A 1 
ATOM 3231 O O   . SER A 0 427 . -14.633  -4.857  12.482  1.00 90.61 427 A 1 
ATOM 3232 O OG  . SER A 0 427 . -12.126  -6.394  14.480  1.00 90.61 427 A 1 
ATOM 3233 N N   . ALA A 0 428 . -13.494  -3.404  13.752  1.00 92.11 428 A 1 
ATOM 3234 C CA  . ALA A 0 428 . -13.184  -2.445  12.700  1.00 92.11 428 A 1 
ATOM 3235 C C   . ALA A 0 428 . -11.667  -2.372  12.495  1.00 92.11 428 A 1 
ATOM 3236 C CB  . ALA A 0 428 . -13.798  -1.089  13.066  1.00 92.11 428 A 1 
ATOM 3237 O O   . ALA A 0 428 . -10.925  -1.942  13.381  1.00 92.11 428 A 1 
ATOM 3238 N N   . LYS A 0 429 . -11.199  -2.769  11.310  1.00 95.26 429 A 1 
ATOM 3239 C CA  . LYS A 0 429 . -9.780   -2.839  10.939  1.00 95.26 429 A 1 
ATOM 3240 C C   . LYS A 0 429 . -9.503   -1.903  9.759   1.00 95.26 429 A 1 
ATOM 3241 C CB  . LYS A 0 429 . -9.391   -4.302  10.644  1.00 95.26 429 A 1 
ATOM 3242 O O   . LYS A 0 429 . -10.206  -1.951  8.752   1.00 95.26 429 A 1 
ATOM 3243 C CG  . LYS A 0 429 . -9.635   -5.261  11.831  1.00 95.26 429 A 1 
ATOM 3244 C CD  . LYS A 0 429 . -9.246   -6.707  11.478  1.00 95.26 429 A 1 
ATOM 3245 C CE  . LYS A 0 429 . -9.403   -7.694  12.652  1.00 95.26 429 A 1 
ATOM 3246 N NZ  . LYS A 0 429 . -10.809  -8.123  12.876  1.00 95.26 429 A 1 
ATOM 3247 N N   . SER A 0 430 . -8.480   -1.057  9.873   1.00 96.27 430 A 1 
ATOM 3248 C CA  . SER A 0 430 . -8.011   -0.155  8.811   1.00 96.27 430 A 1 
ATOM 3249 C C   . SER A 0 430 . -6.515   -0.352  8.607   1.00 96.27 430 A 1 
ATOM 3250 C CB  . SER A 0 430 . -8.316   1.310   9.157   1.00 96.27 430 A 1 
ATOM 3251 O O   . SER A 0 430 . -5.754   -0.301  9.572   1.00 96.27 430 A 1 
ATOM 3252 O OG  . SER A 0 430 . -8.188   2.173   8.034   1.00 96.27 430 A 1 
ATOM 3253 N N   . TYR A 0 431 . -6.109   -0.546  7.360   1.00 95.56 431 A 1 
ATOM 3254 C CA  . TYR A 0 431 . -4.723   -0.681  6.931   1.00 95.56 431 A 1 
ATOM 3255 C C   . TYR A 0 431 . -4.463   0.350   5.841   1.00 95.56 431 A 1 
ATOM 3256 C CB  . TYR A 0 431 . -4.462   -2.097  6.399   1.00 95.56 431 A 1 
ATOM 3257 O O   . TYR A 0 431 . -5.194   0.392   4.853   1.00 95.56 431 A 1 
ATOM 3258 C CG  . TYR A 0 431 . -4.830   -3.212  7.356   1.00 95.56 431 A 1 
ATOM 3259 C CD1 . TYR A 0 431 . -3.877   -3.684  8.277   1.00 95.56 431 A 1 
ATOM 3260 C CD2 . TYR A 0 431 . -6.124   -3.770  7.327   1.00 95.56 431 A 1 
ATOM 3261 C CE1 . TYR A 0 431 . -4.214   -4.714  9.175   1.00 95.56 431 A 1 
ATOM 3262 C CE2 . TYR A 0 431 . -6.465   -4.803  8.221   1.00 95.56 431 A 1 
ATOM 3263 O OH  . TYR A 0 431 . -5.838   -6.267  10.013  1.00 95.56 431 A 1 
ATOM 3264 C CZ  . TYR A 0 431 . -5.510   -5.273  9.147   1.00 95.56 431 A 1 
ATOM 3265 N N   . ASP A 0 432 . -3.433   1.161   6.014   1.00 95.58 432 A 1 
ATOM 3266 C CA  . ASP A 0 432 . -2.992   2.160   5.052   1.00 95.58 432 A 1 
ATOM 3267 C C   . ASP A 0 432 . -1.510   1.894   4.757   1.00 95.58 432 A 1 
ATOM 3268 C CB  . ASP A 0 432 . -3.249   3.567   5.622   1.00 95.58 432 A 1 
ATOM 3269 O O   . ASP A 0 432 . -0.695   1.863   5.678   1.00 95.58 432 A 1 
ATOM 3270 C CG  . ASP A 0 432 . -4.740   3.865   5.853   1.00 95.58 432 A 1 
ATOM 3271 O OD1 . ASP A 0 432 . -5.495   3.903   4.855   1.00 95.58 432 A 1 
ATOM 3272 O OD2 . ASP A 0 432 . -5.158   4.137   7.003   1.00 95.58 432 A 1 
ATOM 3273 N N   . ASN A 0 433 . -1.162   1.676   3.490   1.00 95.56 433 A 1 
ATOM 3274 C CA  . ASN A 0 433 . 0.215    1.506   3.038   1.00 95.56 433 A 1 
ATOM 3275 C C   . ASN A 0 433 . 0.549    2.546   1.968   1.00 95.56 433 A 1 
ATOM 3276 C CB  . ASN A 0 433 . 0.449    0.073   2.539   1.00 95.56 433 A 1 
ATOM 3277 O O   . ASN A 0 433 . -0.214   2.714   1.015   1.00 95.56 433 A 1 
ATOM 3278 C CG  . ASN A 0 433 . 1.936    -0.200  2.386   1.00 95.56 433 A 1 
ATOM 3279 N ND2 . ASN A 0 433 . 2.518    0.074   1.239   1.00 95.56 433 A 1 
ATOM 3280 O OD1 . ASN A 0 433 . 2.571    -0.643  3.325   1.00 95.56 433 A 1 
ATOM 3281 N N   . GLU A 0 434 . 1.693    3.204   2.105   1.00 96.83 434 A 1 
ATOM 3282 C CA  . GLU A 0 434 . 2.255    4.132   1.126   1.00 96.83 434 A 1 
ATOM 3283 C C   . GLU A 0 434 . 3.706    3.732   0.856   1.00 96.83 434 A 1 
ATOM 3284 C CB  . GLU A 0 434 . 2.161    5.581   1.640   1.00 96.83 434 A 1 
ATOM 3285 O O   . GLU A 0 434 . 4.547    3.816   1.748   1.00 96.83 434 A 1 
ATOM 3286 C CG  . GLU A 0 434 . 0.708    6.076   1.729   1.00 96.83 434 A 1 
ATOM 3287 C CD  . GLU A 0 434 . 0.575    7.513   2.258   1.00 96.83 434 A 1 
ATOM 3288 O OE1 . GLU A 0 434 . -0.514   8.107   2.071   1.00 96.83 434 A 1 
ATOM 3289 O OE2 . GLU A 0 434 . 1.520    8.053   2.872   1.00 96.83 434 A 1 
ATOM 3290 N N   . SER A 0 435 . 3.986    3.301   -0.370  1.00 97.37 435 A 1 
ATOM 3291 C CA  . SER A 0 435 . 5.307    2.874   -0.830  1.00 97.37 435 A 1 
ATOM 3292 C C   . SER A 0 435 . 5.763    3.769   -1.977  1.00 97.37 435 A 1 
ATOM 3293 C CB  . SER A 0 435 . 5.278    1.405   -1.267  1.00 97.37 435 A 1 
ATOM 3294 O O   . SER A 0 435 . 5.004    4.065   -2.899  1.00 97.37 435 A 1 
ATOM 3295 O OG  . SER A 0 435 . 5.137    0.556   -0.144  1.00 97.37 435 A 1 
ATOM 3296 N N   . TYR A 0 436 . 7.014    4.202   -1.933  1.00 98.27 436 A 1 
ATOM 3297 C CA  . TYR A 0 436 . 7.684    4.980   -2.969  1.00 98.27 436 A 1 
ATOM 3298 C C   . TYR A 0 436 . 9.037    4.343   -3.253  1.00 98.27 436 A 1 
ATOM 3299 C CB  . TYR A 0 436 . 7.857    6.429   -2.497  1.00 98.27 436 A 1 
ATOM 3300 O O   . TYR A 0 436 . 9.791    4.061   -2.322  1.00 98.27 436 A 1 
ATOM 3301 C CG  . TYR A 0 436 . 8.749    7.284   -3.381  1.00 98.27 436 A 1 
ATOM 3302 C CD1 . TYR A 0 436 . 10.100   7.476   -3.029  1.00 98.27 436 A 1 
ATOM 3303 C CD2 . TYR A 0 436 . 8.238    7.883   -4.549  1.00 98.27 436 A 1 
ATOM 3304 C CE1 . TYR A 0 436 . 10.931   8.294   -3.817  1.00 98.27 436 A 1 
ATOM 3305 C CE2 . TYR A 0 436 . 9.063    8.711   -5.337  1.00 98.27 436 A 1 
ATOM 3306 O OH  . TYR A 0 436 . 11.198   9.762   -5.687  1.00 98.27 436 A 1 
ATOM 3307 C CZ  . TYR A 0 436 . 10.407   8.927   -4.964  1.00 98.27 436 A 1 
ATOM 3308 N N   . ALA A 0 437 . 9.375    4.174   -4.527  1.00 97.96 437 A 1 
ATOM 3309 C CA  . ALA A 0 437 . 10.709   3.770   -4.940  1.00 97.96 437 A 1 
ATOM 3310 C C   . ALA A 0 437 . 11.181   4.603   -6.133  1.00 97.96 437 A 1 
ATOM 3311 C CB  . ALA A 0 437 . 10.746   2.263   -5.214  1.00 97.96 437 A 1 
ATOM 3312 O O   . ALA A 0 437 . 10.414   4.908   -7.049  1.00 97.96 437 A 1 
ATOM 3313 N N   . ARG A 0 438 . 12.466   4.952   -6.117  1.00 98.26 438 A 1 
ATOM 3314 C CA  . ARG A 0 438 . 13.168   5.635   -7.198  1.00 98.26 438 A 1 
ATOM 3315 C C   . ARG A 0 438 . 14.510   4.963   -7.449  1.00 98.26 438 A 1 
ATOM 3316 C CB  . ARG A 0 438 . 13.296   7.124   -6.861  1.00 98.26 438 A 1 
ATOM 3317 O O   . ARG A 0 438 . 15.352   4.890   -6.552  1.00 98.26 438 A 1 
ATOM 3318 C CG  . ARG A 0 438 . 14.101   7.895   -7.916  1.00 98.26 438 A 1 
ATOM 3319 C CD  . ARG A 0 438 . 13.925   9.400   -7.699  1.00 98.26 438 A 1 
ATOM 3320 N NE  . ARG A 0 438 . 14.616   10.176  -8.740  1.00 98.26 438 A 1 
ATOM 3321 N NH1 . ARG A 0 438 . 16.631   10.552  -7.698  1.00 98.26 438 A 1 
ATOM 3322 N NH2 . ARG A 0 438 . 16.226   11.350  -9.758  1.00 98.26 438 A 1 
ATOM 3323 C CZ  . ARG A 0 438 . 15.824   10.688  -8.717  1.00 98.26 438 A 1 
ATOM 3324 N N   . ALA A 0 439 . 14.716   4.522   -8.681  1.00 98.17 439 A 1 
ATOM 3325 C CA  . ALA A 0 439 . 16.015   4.144   -9.206  1.00 98.17 439 A 1 
ATOM 3326 C C   . ALA A 0 439 . 16.480   5.201   -10.214 1.00 98.17 439 A 1 
ATOM 3327 C CB  . ALA A 0 439 . 15.939   2.739   -9.811  1.00 98.17 439 A 1 
ATOM 3328 O O   . ALA A 0 439 . 15.691   5.695   -11.018 1.00 98.17 439 A 1 
ATOM 3329 N N   . VAL A 0 440 . 17.765   5.532   -10.167 1.00 98.04 440 A 1 
ATOM 3330 C CA  . VAL A 0 440 . 18.479   6.244   -11.228 1.00 98.04 440 A 1 
ATOM 3331 C C   . VAL A 0 440 . 19.718   5.435   -11.557 1.00 98.04 440 A 1 
ATOM 3332 C CB  . VAL A 0 440 . 18.896   7.670   -10.831 1.00 98.04 440 A 1 
ATOM 3333 O O   . VAL A 0 440 . 20.417   5.000   -10.640 1.00 98.04 440 A 1 
ATOM 3334 C CG1 . VAL A 0 440 . 19.568   8.425   -11.987 1.00 98.04 440 A 1 
ATOM 3335 C CG2 . VAL A 0 440 . 17.700   8.509   -10.382 1.00 98.04 440 A 1 
ATOM 3336 N N   . GLN A 0 441 . 19.984   5.275   -12.841 1.00 95.35 441 A 1 
ATOM 3337 C CA  . GLN A 0 441 . 21.298   4.976   -13.386 1.00 95.35 441 A 1 
ATOM 3338 C C   . GLN A 0 441 . 21.638   6.111   -14.355 1.00 95.35 441 A 1 
ATOM 3339 C CB  . GLN A 0 441 . 21.317   3.589   -14.042 1.00 95.35 441 A 1 
ATOM 3340 O O   . GLN A 0 441 . 20.750   6.613   -15.050 1.00 95.35 441 A 1 
ATOM 3341 C CG  . GLN A 0 441 . 20.938   2.494   -13.031 1.00 95.35 441 A 1 
ATOM 3342 C CD  . GLN A 0 441 . 20.942   1.105   -13.649 1.00 95.35 441 A 1 
ATOM 3343 N NE2 . GLN A 0 441 . 22.097   0.556   -13.949 1.00 95.35 441 A 1 
ATOM 3344 O OE1 . GLN A 0 441 . 19.908   0.469   -13.808 1.00 95.35 441 A 1 
ATOM 3345 N N   . ALA A 0 442 . 22.883   6.557   -14.346 1.00 94.20 442 A 1 
ATOM 3346 C CA  . ALA A 0 442 . 23.418   7.478   -15.333 1.00 94.20 442 A 1 
ATOM 3347 C C   . ALA A 0 442 . 24.830   7.011   -15.669 1.00 94.20 442 A 1 
ATOM 3348 C CB  . ALA A 0 442 . 23.390   8.909   -14.782 1.00 94.20 442 A 1 
ATOM 3349 O O   . ALA A 0 442 . 25.598   6.752   -14.745 1.00 94.20 442 A 1 
ATOM 3350 N N   . ASP A 0 443 . 25.112   6.911   -16.959 1.00 91.16 443 A 1 
ATOM 3351 C CA  . ASP A 0 443 . 26.388   6.499   -17.530 1.00 91.16 443 A 1 
ATOM 3352 C C   . ASP A 0 443 . 26.968   7.640   -18.393 1.00 91.16 443 A 1 
ATOM 3353 C CB  . ASP A 0 443 . 26.171   5.198   -18.329 1.00 91.16 443 A 1 
ATOM 3354 O O   . ASP A 0 443 . 26.229   8.506   -18.888 1.00 91.16 443 A 1 
ATOM 3355 C CG  . ASP A 0 443 . 27.285   4.183   -18.090 1.00 91.16 443 A 1 
ATOM 3356 O OD1 . ASP A 0 443 . 28.428   4.659   -17.908 1.00 91.16 443 A 1 
ATOM 3357 O OD2 . ASP A 0 443 . 26.936   2.979   -18.021 1.00 91.16 443 A 1 
ATOM 3358 N N   . ASP A 0 444 . 28.290   7.694   -18.529 1.00 91.11 444 A 1 
ATOM 3359 C CA  . ASP A 0 444 . 29.024   8.724   -19.294 1.00 91.11 444 A 1 
ATOM 3360 C C   . ASP A 0 444 . 30.383   8.151   -19.712 1.00 91.11 444 A 1 
ATOM 3361 C CB  . ASP A 0 444 . 29.126   10.039  -18.484 1.00 91.11 444 A 1 
ATOM 3362 O O   . ASP A 0 444 . 31.442   8.584   -19.248 1.00 91.11 444 A 1 
ATOM 3363 C CG  . ASP A 0 444 . 29.602   11.305  -19.222 1.00 91.11 444 A 1 
ATOM 3364 O OD1 . ASP A 0 444 . 30.278   11.309  -20.278 1.00 91.11 444 A 1 
ATOM 3365 O OD2 . ASP A 0 444 . 29.265   12.418  -18.745 1.00 91.11 444 A 1 
ATOM 3366 N N   . ASP A 0 445 . 30.304   7.120   -20.552 1.00 89.44 445 A 1 
ATOM 3367 C CA  . ASP A 0 445 . 31.436   6.413   -21.140 1.00 89.44 445 A 1 
ATOM 3368 C C   . ASP A 0 445 . 32.146   7.342   -22.139 1.00 89.44 445 A 1 
ATOM 3369 C CB  . ASP A 0 445 . 30.920   5.119   -21.818 1.00 89.44 445 A 1 
ATOM 3370 O O   . ASP A 0 445 . 31.517   7.932   -23.019 1.00 89.44 445 A 1 
ATOM 3371 C CG  . ASP A 0 445 . 31.675   3.835   -21.444 1.00 89.44 445 A 1 
ATOM 3372 O OD1 . ASP A 0 445 . 32.773   3.939   -20.849 1.00 89.44 445 A 1 
ATOM 3373 O OD2 . ASP A 0 445 . 31.191   2.749   -21.838 1.00 89.44 445 A 1 
ATOM 3374 N N   . GLN A 0 446 . 33.461   7.508   -22.016 1.00 87.37 446 A 1 
ATOM 3375 C CA  . GLN A 0 446 . 34.280   8.366   -22.882 1.00 87.37 446 A 1 
ATOM 3376 C C   . GLN A 0 446 . 35.514   7.598   -23.329 1.00 87.37 446 A 1 
ATOM 3377 C CB  . GLN A 0 446 . 34.722   9.639   -22.133 1.00 87.37 446 A 1 
ATOM 3378 O O   . GLN A 0 446 . 36.233   7.069   -22.484 1.00 87.37 446 A 1 
ATOM 3379 C CG  . GLN A 0 446 . 33.533   10.502  -21.702 1.00 87.37 446 A 1 
ATOM 3380 C CD  . GLN A 0 446 . 33.888   11.741  -20.888 1.00 87.37 446 A 1 
ATOM 3381 N NE2 . GLN A 0 446 . 32.885   12.507  -20.530 1.00 87.37 446 A 1 
ATOM 3382 O OE1 . GLN A 0 446 . 35.019   12.050  -20.512 1.00 87.37 446 A 1 
ATOM 3383 N N   . TRP A 0 447 . 35.826   7.591   -24.624 1.00 80.85 447 A 1 
ATOM 3384 C CA  . TRP A 0 447 . 37.018   6.914   -25.140 1.00 80.85 447 A 1 
ATOM 3385 C C   . TRP A 0 447 . 37.650   7.654   -26.320 1.00 80.85 447 A 1 
ATOM 3386 C CB  . TRP A 0 447 . 36.674   5.463   -25.507 1.00 80.85 447 A 1 
ATOM 3387 O O   . TRP A 0 447 . 36.982   8.406   -27.032 1.00 80.85 447 A 1 
ATOM 3388 C CG  . TRP A 0 447 . 35.706   5.288   -26.639 1.00 80.85 447 A 1 
ATOM 3389 C CD1 . TRP A 0 447 . 34.360   5.241   -26.523 1.00 80.85 447 A 1 
ATOM 3390 C CD2 . TRP A 0 447 . 35.991   5.137   -28.065 1.00 80.85 447 A 1 
ATOM 3391 C CE2 . TRP A 0 447 . 34.751   5.020   -28.762 1.00 80.85 447 A 1 
ATOM 3392 C CE3 . TRP A 0 447 . 37.170   5.082   -28.840 1.00 80.85 447 A 1 
ATOM 3393 N NE1 . TRP A 0 447 . 33.792   5.069   -27.770 1.00 80.85 447 A 1 
ATOM 3394 C CH2 . TRP A 0 447 . 35.877   4.850   -30.900 1.00 80.85 447 A 1 
ATOM 3395 C CZ2 . TRP A 0 447 . 34.683   4.884   -30.157 1.00 80.85 447 A 1 
ATOM 3396 C CZ3 . TRP A 0 447 . 37.116   4.943   -30.240 1.00 80.85 447 A 1 
ATOM 3397 N N   . ALA A 0 448 . 38.944   7.424   -26.536 1.00 83.81 448 A 1 
ATOM 3398 C CA  . ALA A 0 448 . 39.612   7.728   -27.794 1.00 83.81 448 A 1 
ATOM 3399 C C   . ALA A 0 448 . 40.679   6.677   -28.128 1.00 83.81 448 A 1 
ATOM 3400 C CB  . ALA A 0 448 . 40.241   9.125   -27.750 1.00 83.81 448 A 1 
ATOM 3401 O O   . ALA A 0 448 . 41.299   6.104   -27.227 1.00 83.81 448 A 1 
ATOM 3402 N N   . GLU A 0 449 . 40.922   6.492   -29.421 1.00 81.21 449 A 1 
ATOM 3403 C CA  . GLU A 0 449 . 42.060   5.760   -29.978 1.00 81.21 449 A 1 
ATOM 3404 C C   . GLU A 0 449 . 42.790   6.676   -30.970 1.00 81.21 449 A 1 
ATOM 3405 C CB  . GLU A 0 449 . 41.600   4.483   -30.712 1.00 81.21 449 A 1 
ATOM 3406 O O   . GLU A 0 449 . 42.132   7.333   -31.778 1.00 81.21 449 A 1 
ATOM 3407 C CG  . GLU A 0 449 . 40.928   3.419   -29.823 1.00 81.21 449 A 1 
ATOM 3408 C CD  . GLU A 0 449 . 40.678   2.076   -30.546 1.00 81.21 449 A 1 
ATOM 3409 O OE1 . GLU A 0 449 . 39.958   1.224   -29.973 1.00 81.21 449 A 1 
ATOM 3410 O OE2 . GLU A 0 449 . 41.268   1.833   -31.630 1.00 81.21 449 A 1 
ATOM 3411 N N   . ASP A 0 450 . 44.123   6.689   -30.945 1.00 77.58 450 A 1 
ATOM 3412 C CA  . ASP A 0 450 . 44.943   7.173   -32.060 1.00 77.58 450 A 1 
ATOM 3413 C C   . ASP A 0 450 . 45.655   6.002   -32.756 1.00 77.58 450 A 1 
ATOM 3414 C CB  . ASP A 0 450 . 45.871   8.333   -31.643 1.00 77.58 450 A 1 
ATOM 3415 O O   . ASP A 0 450 . 45.936   4.958   -32.159 1.00 77.58 450 A 1 
ATOM 3416 C CG  . ASP A 0 450 . 46.978   8.022   -30.623 1.00 77.58 450 A 1 
ATOM 3417 O OD1 . ASP A 0 450 . 47.724   7.032   -30.826 1.00 77.58 450 A 1 
ATOM 3418 O OD2 . ASP A 0 450 . 47.145   8.850   -29.693 1.00 77.58 450 A 1 
ATOM 3419 N N   . TYR A 0 451 . 45.902   6.118   -34.063 1.00 78.63 451 A 1 
ATOM 3420 C CA  . TYR A 0 451 . 46.659   5.111   -34.806 1.00 78.63 451 A 1 
ATOM 3421 C C   . TYR A 0 451 . 47.568   5.708   -35.882 1.00 78.63 451 A 1 
ATOM 3422 C CB  . TYR A 0 451 . 45.737   4.027   -35.387 1.00 78.63 451 A 1 
ATOM 3423 O O   . TYR A 0 451 . 47.191   5.868   -37.048 1.00 78.63 451 A 1 
ATOM 3424 C CG  . TYR A 0 451 . 46.547   2.907   -36.016 1.00 78.63 451 A 1 
ATOM 3425 C CD1 . TYR A 0 451 . 46.591   2.732   -37.412 1.00 78.63 451 A 1 
ATOM 3426 C CD2 . TYR A 0 451 . 47.398   2.159   -35.190 1.00 78.63 451 A 1 
ATOM 3427 C CE1 . TYR A 0 451 . 47.501   1.816   -37.981 1.00 78.63 451 A 1 
ATOM 3428 C CE2 . TYR A 0 451 . 48.318   1.256   -35.739 1.00 78.63 451 A 1 
ATOM 3429 O OH  . TYR A 0 451 . 49.322   0.251   -37.637 1.00 78.63 451 A 1 
ATOM 3430 C CZ  . TYR A 0 451 . 48.378   1.096   -37.135 1.00 78.63 451 A 1 
ATOM 3431 N N   . ASP A 0 452 . 48.826   5.931   -35.509 1.00 77.27 452 A 1 
ATOM 3432 C CA  . ASP A 0 452 . 49.859   6.431   -36.412 1.00 77.27 452 A 1 
ATOM 3433 C C   . ASP A 0 452 . 50.593   5.272   -37.124 1.00 77.27 452 A 1 
ATOM 3434 C CB  . ASP A 0 452 . 50.798   7.392   -35.654 1.00 77.27 452 A 1 
ATOM 3435 O O   . ASP A 0 452 . 50.881   4.197   -36.572 1.00 77.27 452 A 1 
ATOM 3436 C CG  . ASP A 0 452 . 51.459   8.461   -36.535 1.00 77.27 452 A 1 
ATOM 3437 O OD1 . ASP A 0 452 . 51.560   8.237   -37.770 1.00 77.27 452 A 1 
ATOM 3438 O OD2 . ASP A 0 452 . 52.007   9.443   -35.981 1.00 77.27 452 A 1 
ATOM 3439 N N   . ARG A 0 453 . 50.931   5.466   -38.403 1.00 70.34 453 A 1 
ATOM 3440 C CA  . ARG A 0 453 . 51.749   4.518   -39.175 1.00 70.34 453 A 1 
ATOM 3441 C C   . ARG A 0 453 . 52.585   5.221   -40.232 1.00 70.34 453 A 1 
ATOM 3442 C CB  . ARG A 0 453 . 50.846   3.448   -39.808 1.00 70.34 453 A 1 
ATOM 3443 O O   . ARG A 0 453 . 52.081   5.619   -41.281 1.00 70.34 453 A 1 
ATOM 3444 C CG  . ARG A 0 453 . 51.686   2.385   -40.539 1.00 70.34 453 A 1 
ATOM 3445 C CD  . ARG A 0 453 . 50.817   1.439   -41.365 1.00 70.34 453 A 1 
ATOM 3446 N NE  . ARG A 0 453 . 49.978   0.586   -40.507 1.00 70.34 453 A 1 
ATOM 3447 N NH1 . ARG A 0 453 . 48.739   -0.382  -42.167 1.00 70.34 453 A 1 
ATOM 3448 N NH2 . ARG A 0 453 . 48.261   -0.814  -40.029 1.00 70.34 453 A 1 
ATOM 3449 C CZ  . ARG A 0 453 . 49.007   -0.207  -40.902 1.00 70.34 453 A 1 
ATOM 3450 N N   . TYR A 0 454 . 53.906   5.176   -40.066 1.00 69.96 454 A 1 
ATOM 3451 C CA  . TYR A 0 454 . 54.871   5.725   -41.025 1.00 69.96 454 A 1 
ATOM 3452 C C   . TYR A 0 454 . 55.777   4.673   -41.685 1.00 69.96 454 A 1 
ATOM 3453 C CB  . TYR A 0 454 . 55.684   6.844   -40.364 1.00 69.96 454 A 1 
ATOM 3454 O O   . TYR A 0 454 . 56.349   3.781   -41.051 1.00 69.96 454 A 1 
ATOM 3455 C CG  . TYR A 0 454 . 56.254   6.473   -39.011 1.00 69.96 454 A 1 
ATOM 3456 C CD1 . TYR A 0 454 . 55.531   6.824   -37.858 1.00 69.96 454 A 1 
ATOM 3457 C CD2 . TYR A 0 454 . 57.447   5.727   -38.902 1.00 69.96 454 A 1 
ATOM 3458 C CE1 . TYR A 0 454 . 55.977   6.406   -36.598 1.00 69.96 454 A 1 
ATOM 3459 C CE2 . TYR A 0 454 . 57.886   5.293   -37.634 1.00 69.96 454 A 1 
ATOM 3460 O OH  . TYR A 0 454 . 57.474   5.106   -35.274 1.00 69.96 454 A 1 
ATOM 3461 C CZ  . TYR A 0 454 . 57.126   5.606   -36.483 1.00 69.96 454 A 1 
ATOM 3462 N N   . ASP A 0 455 . 55.991   4.848   -42.992 1.00 62.16 455 A 1 
ATOM 3463 C CA  . ASP A 0 455 . 56.841   4.009   -43.841 1.00 62.16 455 A 1 
ATOM 3464 C C   . ASP A 0 455 . 58.023   4.855   -44.377 1.00 62.16 455 A 1 
ATOM 3465 C CB  . ASP A 0 455 . 55.936   3.380   -44.929 1.00 62.16 455 A 1 
ATOM 3466 O O   . ASP A 0 455 . 57.924   5.551   -45.392 1.00 62.16 455 A 1 
ATOM 3467 C CG  . ASP A 0 455 . 56.399   2.024   -45.472 1.00 62.16 455 A 1 
ATOM 3468 O OD1 . ASP A 0 455 . 56.873   1.189   -44.672 1.00 62.16 455 A 1 
ATOM 3469 O OD2 . ASP A 0 455 . 56.300   1.812   -46.715 1.00 62.16 455 A 1 
ATOM 3470 N N   . ALA A 0 456 . 59.165   4.840   -43.676 1.00 58.57 456 A 1 
ATOM 3471 C CA  . ALA A 0 456 . 60.360   5.614   -44.030 1.00 58.57 456 A 1 
ATOM 3472 C C   . ALA A 0 456 . 61.312   4.798   -44.925 1.00 58.57 456 A 1 
ATOM 3473 C CB  . ALA A 0 456 . 61.039   6.119   -42.750 1.00 58.57 456 A 1 
ATOM 3474 O O   . ALA A 0 456 . 62.053   3.925   -44.461 1.00 58.57 456 A 1 
ATOM 3475 N N   . ARG A 0 457 . 61.308   5.080   -46.233 1.00 53.41 457 A 1 
ATOM 3476 C CA  . ARG A 0 457 . 62.073   4.320   -47.239 1.00 53.41 457 A 1 
ATOM 3477 C C   . ARG A 0 457 . 63.459   4.927   -47.487 1.00 53.41 457 A 1 
ATOM 3478 C CB  . ARG A 0 457 . 61.233   4.186   -48.523 1.00 53.41 457 A 1 
ATOM 3479 O O   . ARG A 0 457 . 63.603   5.843   -48.293 1.00 53.41 457 A 1 
ATOM 3480 C CG  . ARG A 0 457 . 59.937   3.401   -48.255 1.00 53.41 457 A 1 
ATOM 3481 C CD  . ARG A 0 457 . 59.108   3.207   -49.525 1.00 53.41 457 A 1 
ATOM 3482 N NE  . ARG A 0 457 . 57.845   2.526   -49.198 1.00 53.41 457 A 1 
ATOM 3483 N NH1 . ARG A 0 457 . 56.800   2.663   -51.244 1.00 53.41 457 A 1 
ATOM 3484 N NH2 . ARG A 0 457 . 55.721   1.872   -49.439 1.00 53.41 457 A 1 
ATOM 3485 C CZ  . ARG A 0 457 . 56.798   2.351   -49.972 1.00 53.41 457 A 1 
ATOM 3486 N N   . ASP A 0 458 . 64.485   4.376   -46.834 1.00 47.47 458 A 1 
ATOM 3487 C CA  . ASP A 0 458 . 65.879   4.855   -46.901 1.00 47.47 458 A 1 
ATOM 3488 C C   . ASP A 0 458 . 66.472   4.829   -48.330 1.00 47.47 458 A 1 
ATOM 3489 C CB  . ASP A 0 458 . 66.763   4.082   -45.896 1.00 47.47 458 A 1 
ATOM 3490 O O   . ASP A 0 458 . 66.974   3.821   -48.843 1.00 47.47 458 A 1 
ATOM 3491 C CG  . ASP A 0 458 . 66.771   4.667   -44.471 1.00 47.47 458 A 1 
ATOM 3492 O OD1 . ASP A 0 458 . 66.075   5.678   -44.236 1.00 47.47 458 A 1 
ATOM 3493 O OD2 . ASP A 0 458 . 67.539   4.138   -43.637 1.00 47.47 458 A 1 
ATOM 3494 N N   . ALA A 0 459 . 66.438   5.989   -48.990 1.00 43.86 459 A 1 
ATOM 3495 C CA  . ALA A 0 459 . 66.762   6.160   -50.403 1.00 43.86 459 A 1 
ATOM 3496 C C   . ALA A 0 459 . 68.271   6.328   -50.688 1.00 43.86 459 A 1 
ATOM 3497 C CB  . ALA A 0 459 . 65.892   7.292   -50.966 1.00 43.86 459 A 1 
ATOM 3498 O O   . ALA A 0 459 . 68.728   7.385   -51.117 1.00 43.86 459 A 1 
ATOM 3499 N N   . ASN A 0 460 . 69.029   5.241   -50.499 1.00 41.38 460 A 1 
ATOM 3500 C CA  . ASN A 0 460 . 70.189   4.835   -51.316 1.00 41.38 460 A 1 
ATOM 3501 C C   . ASN A 0 460 . 70.896   5.967   -52.106 1.00 41.38 460 A 1 
ATOM 3502 C CB  . ASN A 0 460 . 69.666   3.716   -52.239 1.00 41.38 460 A 1 
ATOM 3503 O O   . ASN A 0 460 . 70.577   6.223   -53.273 1.00 41.38 460 A 1 
ATOM 3504 C CG  . ASN A 0 460 . 70.705   3.019   -53.105 1.00 41.38 460 A 1 
ATOM 3505 N ND2 . ASN A 0 460 . 70.358   1.863   -53.624 1.00 41.38 460 A 1 
ATOM 3506 O OD1 . ASN A 0 460 . 71.809   3.459   -53.370 1.00 41.38 460 A 1 
ATOM 3507 N N   . SER A 0 461 . 71.909   6.592   -51.497 1.00 36.57 461 A 1 
ATOM 3508 C CA  . SER A 0 461 . 72.775   7.607   -52.115 1.00 36.57 461 A 1 
ATOM 3509 C C   . SER A 0 461 . 73.739   6.995   -53.147 1.00 36.57 461 A 1 
ATOM 3510 C CB  . SER A 0 461 . 73.485   8.426   -51.026 1.00 36.57 461 A 1 
ATOM 3511 O O   . SER A 0 461 . 74.956   6.924   -52.959 1.00 36.57 461 A 1 
ATOM 3512 O OG  . SER A 0 461 . 74.030   7.595   -50.013 1.00 36.57 461 A 1 
ATOM 3513 N N   . ARG A 0 462 . 73.170   6.534   -54.270 1.00 39.36 462 A 1 
ATOM 3514 C CA  . ARG A 0 462 . 73.881   5.905   -55.394 1.00 39.36 462 A 1 
ATOM 3515 C C   . ARG A 0 462 . 75.094   6.736   -55.803 1.00 39.36 462 A 1 
ATOM 3516 C CB  . ARG A 0 462 . 72.949   5.746   -56.604 1.00 39.36 462 A 1 
ATOM 3517 O O   . ARG A 0 462 . 74.954   7.910   -56.138 1.00 39.36 462 A 1 
ATOM 3518 C CG  . ARG A 0 462 . 71.825   4.734   -56.357 1.00 39.36 462 A 1 
ATOM 3519 C CD  . ARG A 0 462 . 70.979   4.576   -57.623 1.00 39.36 462 A 1 
ATOM 3520 N NE  . ARG A 0 462 . 69.885   3.614   -57.407 1.00 39.36 462 A 1 
ATOM 3521 N NH1 . ARG A 0 462 . 69.027   3.643   -59.536 1.00 39.36 462 A 1 
ATOM 3522 N NH2 . ARG A 0 462 . 68.042   2.403   -57.965 1.00 39.36 462 A 1 
ATOM 3523 C CZ  . ARG A 0 462 . 68.996   3.223   -58.301 1.00 39.36 462 A 1 
ATOM 3524 N N   . GLY A 0 463 . 76.266   6.098   -55.819 1.00 35.78 463 A 1 
ATOM 3525 C CA  . GLY A 0 463 . 77.550   6.757   -56.053 1.00 35.78 463 A 1 
ATOM 3526 C C   . GLY A 0 463 . 77.537   7.658   -57.288 1.00 35.78 463 A 1 
ATOM 3527 O O   . GLY A 0 463 . 77.490   7.172   -58.419 1.00 35.78 463 A 1 
ATOM 3528 N N   . ALA A 0 464 . 77.586   8.972   -57.055 1.00 37.00 464 A 1 
ATOM 3529 C CA  . ALA A 0 464 . 77.598   9.973   -58.109 1.00 37.00 464 A 1 
ATOM 3530 C C   . ALA A 0 464 . 78.806   9.738   -59.026 1.00 37.00 464 A 1 
ATOM 3531 C CB  . ALA A 0 464 . 77.607   11.369  -57.472 1.00 37.00 464 A 1 
ATOM 3532 O O   . ALA A 0 464 . 79.956   9.780   -58.583 1.00 37.00 464 A 1 
ATOM 3533 N N   . ALA A 0 465 . 78.544   9.468   -60.306 1.00 35.12 465 A 1 
ATOM 3534 C CA  . ALA A 0 465 . 79.587   9.191   -61.284 1.00 35.12 465 A 1 
ATOM 3535 C C   . ALA A 0 465 . 80.450   10.445  -61.488 1.00 35.12 465 A 1 
ATOM 3536 C CB  . ALA A 0 465 . 78.936   8.691   -62.580 1.00 35.12 465 A 1 
ATOM 3537 O O   . ALA A 0 465 . 80.050   11.378  -62.187 1.00 35.12 465 A 1 
ATOM 3538 N N   . ALA A 0 466 . 81.621   10.466  -60.846 1.00 31.52 466 A 1 
ATOM 3539 C CA  . ALA A 0 466 . 82.508   11.618  -60.834 1.00 31.52 466 A 1 
ATOM 3540 C C   . ALA A 0 466 . 82.845   12.079  -62.262 1.00 31.52 466 A 1 
ATOM 3541 C CB  . ALA A 0 466 . 83.758   11.299  -60.007 1.00 31.52 466 A 1 
ATOM 3542 O O   . ALA A 0 466 . 83.189   11.286  -63.142 1.00 31.52 466 A 1 
ATOM 3543 N N   . SER A 0 467 . 82.713   13.386  -62.460 1.00 35.38 467 A 1 
ATOM 3544 C CA  . SER A 0 467 . 82.862   14.129  -63.709 1.00 35.38 467 A 1 
ATOM 3545 C C   . SER A 0 467 . 83.950   13.596  -64.655 1.00 35.38 467 A 1 
ATOM 3546 C CB  . SER A 0 467 . 83.132   15.604  -63.356 1.00 35.38 467 A 1 
ATOM 3547 O O   . SER A 0 467 . 85.149   13.725  -64.404 1.00 35.38 467 A 1 
ATOM 3548 O OG  . SER A 0 467 . 83.918   15.737  -62.179 1.00 35.38 467 A 1 
ATOM 3549 N N   . LYS A 0 468 . 83.532   13.101  -65.832 1.00 29.23 468 A 1 
ATOM 3550 C CA  . LYS A 0 468 . 84.430   12.886  -66.979 1.00 29.23 468 A 1 
ATOM 3551 C C   . LYS A 0 468 . 84.946   14.232  -67.498 1.00 29.23 468 A 1 
ATOM 3552 C CB  . LYS A 0 468 . 83.742   12.085  -68.103 1.00 29.23 468 A 1 
ATOM 3553 O O   . LYS A 0 468 . 84.359   14.834  -68.394 1.00 29.23 468 A 1 
ATOM 3554 C CG  . LYS A 0 468 . 83.727   10.573  -67.836 1.00 29.23 468 A 1 
ATOM 3555 C CD  . LYS A 0 468 . 83.284   9.802   -69.089 1.00 29.23 468 A 1 
ATOM 3556 C CE  . LYS A 0 468 . 83.428   8.292   -68.854 1.00 29.23 468 A 1 
ATOM 3557 N NZ  . LYS A 0 468 . 83.121   7.504   -70.076 1.00 29.23 468 A 1 
ATOM 3558 N N   . TRP A 0 469 . 86.052   14.702  -66.931 1.00 25.51 469 A 1 
ATOM 3559 C CA  . TRP A 0 469 . 86.733   15.915  -67.374 1.00 25.51 469 A 1 
ATOM 3560 C C   . TRP A 0 469 . 87.543   15.659  -68.653 1.00 25.51 469 A 1 
ATOM 3561 C CB  . TRP A 0 469 . 87.601   16.454  -66.232 1.00 25.51 469 A 1 
ATOM 3562 O O   . TRP A 0 469 . 88.601   15.028  -68.624 1.00 25.51 469 A 1 
ATOM 3563 C CG  . TRP A 0 469 . 88.340   17.719  -66.545 1.00 25.51 469 A 1 
ATOM 3564 C CD1 . TRP A 0 469 . 87.771   18.921  -66.791 1.00 25.51 469 A 1 
ATOM 3565 C CD2 . TRP A 0 469 . 89.783   17.936  -66.639 1.00 25.51 469 A 1 
ATOM 3566 C CE2 . TRP A 0 469 . 90.014   19.317  -66.913 1.00 25.51 469 A 1 
ATOM 3567 C CE3 . TRP A 0 469 . 90.921   17.112  -66.497 1.00 25.51 469 A 1 
ATOM 3568 N NE1 . TRP A 0 469 . 88.754   19.862  -67.026 1.00 25.51 469 A 1 
ATOM 3569 C CH2 . TRP A 0 469 . 92.415   19.021  -66.810 1.00 25.51 469 A 1 
ATOM 3570 C CZ2 . TRP A 0 469 . 91.305   19.859  -67.007 1.00 25.51 469 A 1 
ATOM 3571 C CZ3 . TRP A 0 469 . 92.223   17.647  -66.572 1.00 25.51 469 A 1 
ATOM 3572 N N   . ALA A 0 470 . 87.047   16.171  -69.781 1.00 32.42 470 A 1 
ATOM 3573 C CA  . ALA A 0 470 . 87.825   16.326  -71.007 1.00 32.42 470 A 1 
ATOM 3574 C C   . ALA A 0 470 . 88.563   17.678  -70.992 1.00 32.42 470 A 1 
ATOM 3575 C CB  . ALA A 0 470 . 86.915   16.139  -72.224 1.00 32.42 470 A 1 
ATOM 3576 O O   . ALA A 0 470 . 88.070   18.675  -70.468 1.00 32.42 470 A 1 
ATOM 3577 N N   . LYS A 0 471 . 89.785   17.692  -71.529 1.00 30.33 471 A 1 
ATOM 3578 C CA  . LYS A 0 471 . 90.828   18.651  -71.145 1.00 30.33 471 A 1 
ATOM 3579 C C   . LYS A 0 471 . 91.075   19.724  -72.207 1.00 30.33 471 A 1 
ATOM 3580 C CB  . LYS A 0 471 . 92.068   17.814  -70.799 1.00 30.33 471 A 1 
ATOM 3581 O O   . LYS A 0 471 . 91.947   19.562  -73.060 1.00 30.33 471 A 1 
ATOM 3582 C CG  . LYS A 0 471 . 93.275   18.608  -70.280 1.00 30.33 471 A 1 
ATOM 3583 C CD  . LYS A 0 471 . 94.327   17.597  -69.803 1.00 30.33 471 A 1 
ATOM 3584 C CE  . LYS A 0 471 . 95.541   18.286  -69.180 1.00 30.33 471 A 1 
ATOM 3585 N NZ  . LYS A 0 471 . 96.477   17.280  -68.615 1.00 30.33 471 A 1 
ATOM 3586 N N   . GLU A 0 472 . 90.365   20.846  -72.119 1.00 32.06 472 A 1 
ATOM 3587 C CA  . GLU A 0 472 . 90.788   22.069  -72.812 1.00 32.06 472 A 1 
ATOM 3588 C C   . GLU A 0 472 . 92.073   22.630  -72.175 1.00 32.06 472 A 1 
ATOM 3589 C CB  . GLU A 0 472 . 89.668   23.118  -72.876 1.00 32.06 472 A 1 
ATOM 3590 O O   . GLU A 0 472 . 92.278   22.550  -70.961 1.00 32.06 472 A 1 
ATOM 3591 C CG  . GLU A 0 472 . 88.505   22.639  -73.762 1.00 32.06 472 A 1 
ATOM 3592 C CD  . GLU A 0 472 . 87.561   23.777  -74.178 1.00 32.06 472 A 1 
ATOM 3593 O OE1 . GLU A 0 472 . 86.995   23.663  -75.287 1.00 32.06 472 A 1 
ATOM 3594 O OE2 . GLU A 0 472 . 87.440   24.755  -73.406 1.00 32.06 472 A 1 
ATOM 3595 N N   . ASN A 0 473 . 92.989   23.153  -72.998 1.00 32.46 473 A 1 
ATOM 3596 C CA  . ASN A 0 473 . 94.299   23.608  -72.525 1.00 32.46 473 A 1 
ATOM 3597 C C   . ASN A 0 473 . 94.185   24.971  -71.811 1.00 32.46 473 A 1 
ATOM 3598 C CB  . ASN A 0 473 . 95.309   23.665  -73.689 1.00 32.46 473 A 1 
ATOM 3599 O O   . ASN A 0 473 . 93.815   25.953  -72.458 1.00 32.46 473 A 1 
ATOM 3600 C CG  . ASN A 0 473 . 96.192   22.434  -73.741 1.00 32.46 473 A 1 
ATOM 3601 N ND2 . ASN A 0 473 . 95.989   21.556  -74.694 1.00 32.46 473 A 1 
ATOM 3602 O OD1 . ASN A 0 473 . 97.077   22.245  -72.922 1.00 32.46 473 A 1 
ATOM 3603 N N   . PRO A 0 474 . 94.562   25.085  -70.523 1.00 37.54 474 A 1 
ATOM 3604 C CA  . PRO A 0 474 . 94.413   26.331  -69.781 1.00 37.54 474 A 1 
ATOM 3605 C C   . PRO A 0 474 . 95.420   27.382  -70.263 1.00 37.54 474 A 1 
ATOM 3606 C CB  . PRO A 0 474 . 94.610   25.950  -68.309 1.00 37.54 474 A 1 
ATOM 3607 O O   . PRO A 0 474 . 96.624   27.271  -70.020 1.00 37.54 474 A 1 
ATOM 3608 C CG  . PRO A 0 474 . 95.537   24.736  -68.373 1.00 37.54 474 A 1 
ATOM 3609 C CD  . PRO A 0 474 . 95.095   24.039  -69.660 1.00 37.54 474 A 1 
ATOM 3610 N N   . ARG A 0 475 . 94.933   28.451  -70.902 1.00 33.93 475 A 1 
ATOM 3611 C CA  . ARG A 0 475 . 95.730   29.654  -71.178 1.00 33.93 475 A 1 
ATOM 3612 C C   . ARG A 0 475 . 95.131   30.883  -70.498 1.00 33.93 475 A 1 
ATOM 3613 C CB  . ARG A 0 475 . 95.944   29.868  -72.687 1.00 33.93 475 A 1 
ATOM 3614 O O   . ARG A 0 475 . 94.111   31.401  -70.921 1.00 33.93 475 A 1 
ATOM 3615 C CG  . ARG A 0 475 . 96.893   28.809  -73.279 1.00 33.93 475 A 1 
ATOM 3616 C CD  . ARG A 0 475 . 97.395   29.166  -74.688 1.00 33.93 475 A 1 
ATOM 3617 N NE  . ARG A 0 475 . 98.324   30.322  -74.677 1.00 33.93 475 A 1 
ATOM 3618 N NH1 . ARG A 0 475 . 99.769   29.642  -76.337 1.00 33.93 475 A 1 
ATOM 3619 N NH2 . ARG A 0 475 . 100.117  31.582  -75.295 1.00 33.93 475 A 1 
ATOM 3620 C CZ  . ARG A 0 475 . 99.394   30.505  -75.433 1.00 33.93 475 A 1 
ATOM 3621 N N   . HIS A 0 476 . 95.885   31.372  -69.513 1.00 34.22 476 A 1 
ATOM 3622 C CA  . HIS A 0 476 . 95.820   32.722  -68.939 1.00 34.22 476 A 1 
ATOM 3623 C C   . HIS A 0 476 . 94.605   33.023  -68.045 1.00 34.22 476 A 1 
ATOM 3624 C CB  . HIS A 0 476 . 96.094   33.793  -70.014 1.00 34.22 476 A 1 
ATOM 3625 O O   . HIS A 0 476 . 93.734   33.821  -68.376 1.00 34.22 476 A 1 
ATOM 3626 C CG  . HIS A 0 476 . 97.467   33.722  -70.649 1.00 34.22 476 A 1 
ATOM 3627 C CD2 . HIS A 0 476 . 98.064   34.714  -71.379 1.00 34.22 476 A 1 
ATOM 3628 N ND1 . HIS A 0 476 . 98.386   32.696  -70.549 1.00 34.22 476 A 1 
ATOM 3629 C CE1 . HIS A 0 476 . 99.504   33.067  -71.189 1.00 34.22 476 A 1 
ATOM 3630 N NE2 . HIS A 0 476 . 99.345   34.275  -71.740 1.00 34.22 476 A 1 
ATOM 3631 N N   . PHE A 0 477 . 94.670   32.507  -66.813 1.00 35.29 477 A 1 
ATOM 3632 C CA  . PHE A 0 477 . 94.104   33.206  -65.658 1.00 35.29 477 A 1 
ATOM 3633 C C   . PHE A 0 477 . 94.853   34.533  -65.445 1.00 35.29 477 A 1 
ATOM 3634 C CB  . PHE A 0 477 . 94.196   32.319  -64.404 1.00 35.29 477 A 1 
ATOM 3635 O O   . PHE A 0 477 . 95.846   34.591  -64.720 1.00 35.29 477 A 1 
ATOM 3636 C CG  . PHE A 0 477 . 93.157   31.221  -64.338 1.00 35.29 477 A 1 
ATOM 3637 C CD1 . PHE A 0 477 . 91.901   31.491  -63.762 1.00 35.29 477 A 1 
ATOM 3638 C CD2 . PHE A 0 477 . 93.440   29.934  -64.832 1.00 35.29 477 A 1 
ATOM 3639 C CE1 . PHE A 0 477 . 90.930   30.478  -63.683 1.00 35.29 477 A 1 
ATOM 3640 C CE2 . PHE A 0 477 . 92.466   28.922  -64.756 1.00 35.29 477 A 1 
ATOM 3641 C CZ  . PHE A 0 477 . 91.212   29.194  -64.181 1.00 35.29 477 A 1 
ATOM 3642 N N   . GLY A 0 478 . 94.389   35.603  -66.092 1.00 34.46 478 A 1 
ATOM 3643 C CA  . GLY A 0 478 . 94.794   36.977  -65.784 1.00 34.46 478 A 1 
ATOM 3644 C C   . GLY A 0 478 . 94.142   37.440  -64.483 1.00 34.46 478 A 1 
ATOM 3645 O O   . GLY A 0 478 . 93.215   38.242  -64.517 1.00 34.46 478 A 1 
ATOM 3646 N N   . ASN A 0 479 . 94.559   36.866  -63.351 1.00 35.99 479 A 1 
ATOM 3647 C CA  . ASN A 0 479 . 93.895   37.095  -62.071 1.00 35.99 479 A 1 
ATOM 3648 C C   . ASN A 0 479 . 94.194   38.498  -61.521 1.00 35.99 479 A 1 
ATOM 3649 C CB  . ASN A 0 479 . 94.268   35.983  -61.074 1.00 35.99 479 A 1 
ATOM 3650 O O   . ASN A 0 479 . 95.339   38.953  -61.544 1.00 35.99 479 A 1 
ATOM 3651 C CG  . ASN A 0 479 . 93.271   35.913  -59.930 1.00 35.99 479 A 1 
ATOM 3652 N ND2 . ASN A 0 479 . 93.696   35.570  -58.738 1.00 35.99 479 A 1 
ATOM 3653 O OD1 . ASN A 0 479 . 92.092   36.155  -60.102 1.00 35.99 479 A 1 
ATOM 3654 N N   . ALA A 0 480 . 93.175   39.173  -60.994 1.00 31.76 480 A 1 
ATOM 3655 C CA  . ALA A 0 480 . 93.334   40.496  -60.409 1.00 31.76 480 A 1 
ATOM 3656 C C   . ALA A 0 480 . 93.863   40.400  -58.971 1.00 31.76 480 A 1 
ATOM 3657 C CB  . ALA A 0 480 . 91.987   41.229  -60.472 1.00 31.76 480 A 1 
ATOM 3658 O O   . ALA A 0 480 . 93.227   39.773  -58.132 1.00 31.76 480 A 1 
ATOM 3659 N N   . HIS A 0 481 . 94.988   41.058  -58.681 1.00 32.90 481 A 1 
ATOM 3660 C CA  . HIS A 0 481 . 95.142   41.999  -57.560 1.00 32.90 481 A 1 
ATOM 3661 C C   . HIS A 0 481 . 96.496   42.731  -57.666 1.00 32.90 481 A 1 
ATOM 3662 C CB  . HIS A 0 481 . 94.935   41.353  -56.172 1.00 32.90 481 A 1 
ATOM 3663 O O   . HIS A 0 481 . 97.415   42.269  -58.342 1.00 32.90 481 A 1 
ATOM 3664 C CG  . HIS A 0 481 . 93.699   41.911  -55.493 1.00 32.90 481 A 1 
ATOM 3665 C CD2 . HIS A 0 481 . 92.389   41.605  -55.767 1.00 32.90 481 A 1 
ATOM 3666 N ND1 . HIS A 0 481 . 93.680   42.909  -54.542 1.00 32.90 481 A 1 
ATOM 3667 C CE1 . HIS A 0 481 . 92.396   43.195  -54.260 1.00 32.90 481 A 1 
ATOM 3668 N NE2 . HIS A 0 481 . 91.576   42.435  -54.993 1.00 32.90 481 A 1 
ATOM 3669 N N   . GLY A 0 482 . 96.603   43.919  -57.065 1.00 31.65 482 A 1 
ATOM 3670 C CA  . GLY A 0 482 . 97.767   44.798  -57.227 1.00 31.65 482 A 1 
ATOM 3671 C C   . GLY A 0 482 . 98.996   44.403  -56.397 1.00 31.65 482 A 1 
ATOM 3672 O O   . GLY A 0 482 . 98.870   43.897  -55.286 1.00 31.65 482 A 1 
ATOM 3673 N N   . GLY A 0 483 . 100.190  44.715  -56.912 1.00 34.84 483 A 1 
ATOM 3674 C CA  . GLY A 0 483 . 101.462  44.571  -56.196 1.00 34.84 483 A 1 
ATOM 3675 C C   . GLY A 0 483 . 102.656  45.042  -57.034 1.00 34.84 483 A 1 
ATOM 3676 O O   . GLY A 0 483 . 103.011  44.412  -58.026 1.00 34.84 483 A 1 
ATOM 3677 N N   . PHE A 0 484 . 103.291  46.155  -56.650 1.00 32.21 484 A 1 
ATOM 3678 C CA  . PHE A 0 484 . 104.466  46.697  -57.348 1.00 32.21 484 A 1 
ATOM 3679 C C   . PHE A 0 484 . 105.740  45.891  -57.015 1.00 32.21 484 A 1 
ATOM 3680 C CB  . PHE A 0 484 . 104.631  48.196  -57.024 1.00 32.21 484 A 1 
ATOM 3681 O O   . PHE A 0 484 . 106.510  46.272  -56.137 1.00 32.21 484 A 1 
ATOM 3682 C CG  . PHE A 0 484 . 103.751  49.146  -57.820 1.00 32.21 484 A 1 
ATOM 3683 C CD1 . PHE A 0 484 . 104.263  49.774  -58.974 1.00 32.21 484 A 1 
ATOM 3684 C CD2 . PHE A 0 484 . 102.445  49.447  -57.389 1.00 32.21 484 A 1 
ATOM 3685 C CE1 . PHE A 0 484 . 103.478  50.697  -59.689 1.00 32.21 484 A 1 
ATOM 3686 C CE2 . PHE A 0 484 . 101.658  50.367  -58.107 1.00 32.21 484 A 1 
ATOM 3687 C CZ  . PHE A 0 484 . 102.175  50.994  -59.254 1.00 32.21 484 A 1 
ATOM 3688 N N   . GLY A 0 485 . 105.979  44.784  -57.727 1.00 35.95 485 A 1 
ATOM 3689 C CA  . GLY A 0 485 . 107.197  43.966  -57.611 1.00 35.95 485 A 1 
ATOM 3690 C C   . GLY A 0 485 . 108.120  44.088  -58.832 1.00 35.95 485 A 1 
ATOM 3691 O O   . GLY A 0 485 . 107.790  43.597  -59.910 1.00 35.95 485 A 1 
ATOM 3692 N N   . LYS A 0 486 . 109.293  44.722  -58.685 1.00 34.05 486 A 1 
ATOM 3693 C CA  . LYS A 0 486 . 110.289  44.860  -59.769 1.00 34.05 486 A 1 
ATOM 3694 C C   . LYS A 0 486 . 111.274  43.679  -59.823 1.00 34.05 486 A 1 
ATOM 3695 C CB  . LYS A 0 486 . 111.080  46.182  -59.633 1.00 34.05 486 A 1 
ATOM 3696 O O   . LYS A 0 486 . 112.257  43.689  -59.094 1.00 34.05 486 A 1 
ATOM 3697 C CG  . LYS A 0 486 . 110.536  47.353  -60.464 1.00 34.05 486 A 1 
ATOM 3698 C CD  . LYS A 0 486 . 111.616  48.446  -60.554 1.00 34.05 486 A 1 
ATOM 3699 C CE  . LYS A 0 486 . 111.195  49.586  -61.488 1.00 34.05 486 A 1 
ATOM 3700 N NZ  . LYS A 0 486 . 112.309  50.547  -61.700 1.00 34.05 486 A 1 
ATOM 3701 N N   . GLY A 0 487 . 111.085  42.785  -60.799 1.00 32.97 487 A 1 
ATOM 3702 C CA  . GLY A 0 487 . 112.110  41.862  -61.326 1.00 32.97 487 A 1 
ATOM 3703 C C   . GLY A 0 487 . 112.567  40.722  -60.392 1.00 32.97 487 A 1 
ATOM 3704 O O   . GLY A 0 487 . 112.398  40.786  -59.184 1.00 32.97 487 A 1 
ATOM 3705 N N   . GLY A 0 488 . 113.159  39.640  -60.905 1.00 30.73 488 A 1 
ATOM 3706 C CA  . GLY A 0 488 . 113.353  39.269  -62.313 1.00 30.73 488 A 1 
ATOM 3707 C C   . GLY A 0 488 . 114.316  38.080  -62.483 1.00 30.73 488 A 1 
ATOM 3708 O O   . GLY A 0 488 . 115.103  37.806  -61.585 1.00 30.73 488 A 1 
ATOM 3709 N N   . TYR A 0 489 . 114.292  37.454  -63.669 1.00 29.23 489 A 1 
ATOM 3710 C CA  . TYR A 0 489 . 115.131  36.322  -64.121 1.00 29.23 489 A 1 
ATOM 3711 C C   . TYR A 0 489 . 114.861  34.934  -63.504 1.00 29.23 489 A 1 
ATOM 3712 C CB  . TYR A 0 489 . 116.629  36.673  -64.077 1.00 29.23 489 A 1 
ATOM 3713 O O   . TYR A 0 489 . 114.607  34.790  -62.315 1.00 29.23 489 A 1 
ATOM 3714 C CG  . TYR A 0 489 . 116.986  37.909  -64.876 1.00 29.23 489 A 1 
ATOM 3715 C CD1 . TYR A 0 489 . 117.167  37.806  -66.269 1.00 29.23 489 A 1 
ATOM 3716 C CD2 . TYR A 0 489 . 117.108  39.158  -64.237 1.00 29.23 489 A 1 
ATOM 3717 C CE1 . TYR A 0 489 . 117.460  38.955  -67.026 1.00 29.23 489 A 1 
ATOM 3718 C CE2 . TYR A 0 489 . 117.403  40.310  -64.992 1.00 29.23 489 A 1 
ATOM 3719 O OH  . TYR A 0 489 . 117.858  41.309  -67.131 1.00 29.23 489 A 1 
ATOM 3720 C CZ  . TYR A 0 489 . 117.577  40.207  -66.390 1.00 29.23 489 A 1 
ATOM 3721 N N   . GLY A 0 490 . 114.974  33.897  -64.350 1.00 32.68 490 A 1 
ATOM 3722 C CA  . GLY A 0 490 . 114.895  32.478  -63.968 1.00 32.68 490 A 1 
ATOM 3723 C C   . GLY A 0 490 . 113.782  31.706  -64.683 1.00 32.68 490 A 1 
ATOM 3724 O O   . GLY A 0 490 . 112.704  31.528  -64.128 1.00 32.68 490 A 1 
ATOM 3725 N N   . GLY A 0 491 . 114.028  31.219  -65.904 1.00 31.03 491 A 1 
ATOM 3726 C CA  . GLY A 0 491 . 113.045  30.416  -66.637 1.00 31.03 491 A 1 
ATOM 3727 C C   . GLY A 0 491 . 113.688  29.518  -67.687 1.00 31.03 491 A 1 
ATOM 3728 O O   . GLY A 0 491 . 114.434  30.000  -68.533 1.00 31.03 491 A 1 
ATOM 3729 N N   . TYR A 0 492 . 113.365  28.226  -67.634 1.00 32.64 492 A 1 
ATOM 3730 C CA  . TYR A 0 492 . 113.671  27.238  -68.669 1.00 32.64 492 A 1 
ATOM 3731 C C   . TYR A 0 492 . 112.439  26.358  -68.934 1.00 32.64 492 A 1 
ATOM 3732 C CB  . TYR A 0 492 . 114.957  26.470  -68.313 1.00 32.64 492 A 1 
ATOM 3733 O O   . TYR A 0 492 . 111.430  26.476  -68.239 1.00 32.64 492 A 1 
ATOM 3734 C CG  . TYR A 0 492 . 116.201  27.277  -68.647 1.00 32.64 492 A 1 
ATOM 3735 C CD1 . TYR A 0 492 . 116.496  27.549  -69.998 1.00 32.64 492 A 1 
ATOM 3736 C CD2 . TYR A 0 492 . 117.010  27.826  -67.630 1.00 32.64 492 A 1 
ATOM 3737 C CE1 . TYR A 0 492 . 117.566  28.397  -70.335 1.00 32.64 492 A 1 
ATOM 3738 C CE2 . TYR A 0 492 . 118.091  28.670  -67.965 1.00 32.64 492 A 1 
ATOM 3739 O OH  . TYR A 0 492 . 119.374  29.805  -69.659 1.00 32.64 492 A 1 
ATOM 3740 C CZ  . TYR A 0 492 . 118.359  28.967  -69.320 1.00 32.64 492 A 1 
ATOM 3741 N N   . SER A 0 493 . 112.468  25.572  -70.012 1.00 32.55 493 A 1 
ATOM 3742 C CA  . SER A 0 493 . 111.257  25.205  -70.759 1.00 32.55 493 A 1 
ATOM 3743 C C   . SER A 0 493 . 111.249  23.753  -71.256 1.00 32.55 493 A 1 
ATOM 3744 C CB  . SER A 0 493 . 111.161  26.180  -71.942 1.00 32.55 493 A 1 
ATOM 3745 O O   . SER A 0 493 . 112.303  23.143  -71.407 1.00 32.55 493 A 1 
ATOM 3746 O OG  . SER A 0 493 . 110.016  25.963  -72.741 1.00 32.55 493 A 1 
ATOM 3747 N N   . HIS A 0 494 . 110.049  23.284  -71.622 1.00 31.44 494 A 1 
ATOM 3748 C CA  . HIS A 0 494 . 109.713  21.984  -72.227 1.00 31.44 494 A 1 
ATOM 3749 C C   . HIS A 0 494 . 109.828  20.767  -71.275 1.00 31.44 494 A 1 
ATOM 3750 C CB  . HIS A 0 494 . 110.484  21.773  -73.547 1.00 31.44 494 A 1 
ATOM 3751 O O   . HIS A 0 494 . 110.721  20.699  -70.444 1.00 31.44 494 A 1 
ATOM 3752 C CG  . HIS A 0 494 . 110.555  23.002  -74.425 1.00 31.44 494 A 1 
ATOM 3753 C CD2 . HIS A 0 494 . 111.601  23.883  -74.495 1.00 31.44 494 A 1 
ATOM 3754 N ND1 . HIS A 0 494 . 109.551  23.502  -75.224 1.00 31.44 494 A 1 
ATOM 3755 C CE1 . HIS A 0 494 . 109.975  24.663  -75.749 1.00 31.44 494 A 1 
ATOM 3756 N NE2 . HIS A 0 494 . 111.204  24.959  -75.299 1.00 31.44 494 A 1 
ATOM 3757 N N   . GLY A 0 495 . 108.963  19.744  -71.324 1.00 28.99 495 A 1 
ATOM 3758 C CA  . GLY A 0 495 . 107.660  19.628  -71.997 1.00 28.99 495 A 1 
ATOM 3759 C C   . GLY A 0 495 . 107.535  18.440  -72.959 1.00 28.99 495 A 1 
ATOM 3760 O O   . GLY A 0 495 . 107.965  18.539  -74.102 1.00 28.99 495 A 1 
ATOM 3761 N N   . VAL A 0 496 . 106.854  17.369  -72.530 1.00 33.76 496 A 1 
ATOM 3762 C CA  . VAL A 0 496 . 106.336  16.281  -73.387 1.00 33.76 496 A 1 
ATOM 3763 C C   . VAL A 0 496 . 104.951  15.859  -72.875 1.00 33.76 496 A 1 
ATOM 3764 C CB  . VAL A 0 496 . 107.293  15.064  -73.436 1.00 33.76 496 A 1 
ATOM 3765 O O   . VAL A 0 496 . 104.723  15.823  -71.668 1.00 33.76 496 A 1 
ATOM 3766 C CG1 . VAL A 0 496 . 106.727  13.904  -74.272 1.00 33.76 496 A 1 
ATOM 3767 C CG2 . VAL A 0 496 . 108.649  15.427  -74.055 1.00 33.76 496 A 1 
ATOM 3768 N N   . GLN A 0 497 . 104.026  15.538  -73.784 1.00 30.20 497 A 1 
ATOM 3769 C CA  . GLN A 0 497 . 102.683  15.027  -73.480 1.00 30.20 497 A 1 
ATOM 3770 C C   . GLN A 0 497 . 102.428  13.730  -74.263 1.00 30.20 497 A 1 
ATOM 3771 C CB  . GLN A 0 497 . 101.621  16.069  -73.887 1.00 30.20 497 A 1 
ATOM 3772 O O   . GLN A 0 497 . 102.462  13.747  -75.493 1.00 30.20 497 A 1 
ATOM 3773 C CG  . GLN A 0 497 . 101.636  17.376  -73.075 1.00 30.20 497 A 1 
ATOM 3774 C CD  . GLN A 0 497 . 100.647  18.411  -73.620 1.00 30.20 497 A 1 
ATOM 3775 N NE2 . GLN A 0 497 . 100.183  19.335  -72.807 1.00 30.20 497 A 1 
ATOM 3776 O OE1 . GLN A 0 497 . 100.278  18.428  -74.780 1.00 30.20 497 A 1 
ATOM 3777 N N   . LYS A 0 498 . 102.140  12.616  -73.576 1.00 29.92 498 A 1 
ATOM 3778 C CA  . LYS A 0 498 . 101.511  11.413  -74.157 1.00 29.92 498 A 1 
ATOM 3779 C C   . LYS A 0 498 . 101.026  10.469  -73.050 1.00 29.92 498 A 1 
ATOM 3780 C CB  . LYS A 0 498 . 102.487  10.677  -75.106 1.00 29.92 498 A 1 
ATOM 3781 O O   . LYS A 0 498 . 101.603  10.469  -71.969 1.00 29.92 498 A 1 
ATOM 3782 C CG  . LYS A 0 498 . 101.835  10.464  -76.481 1.00 29.92 498 A 1 
ATOM 3783 C CD  . LYS A 0 498 . 102.788  9.779   -77.468 1.00 29.92 498 A 1 
ATOM 3784 C CE  . LYS A 0 498 . 102.089  9.607   -78.825 1.00 29.92 498 A 1 
ATOM 3785 N NZ  . LYS A 0 498 . 102.947  8.888   -79.801 1.00 29.92 498 A 1 
ATOM 3786 N N   . GLY A 0 499 . 100.008  9.661   -73.347 1.00 31.23 499 A 1 
ATOM 3787 C CA  . GLY A 0 499 . 99.409   8.696   -72.415 1.00 31.23 499 A 1 
ATOM 3788 C C   . GLY A 0 499 . 97.965   9.061   -72.072 1.00 31.23 499 A 1 
ATOM 3789 O O   . GLY A 0 499 . 97.714   10.044  -71.382 1.00 31.23 499 A 1 
ATOM 3790 N N   . GLY A 0 500 . 97.020   8.279   -72.590 1.00 28.71 500 A 1 
ATOM 3791 C CA  . GLY A 0 500 . 95.588   8.458   -72.375 1.00 28.71 500 A 1 
ATOM 3792 C C   . GLY A 0 500 . 94.839   7.250   -72.918 1.00 28.71 500 A 1 
ATOM 3793 O O   . GLY A 0 500 . 94.574   7.177   -74.113 1.00 28.71 500 A 1 
ATOM 3794 N N   . GLU A 0 501 . 94.533   6.312   -72.032 1.00 30.42 501 A 1 
ATOM 3795 C CA  . GLU A 0 501 . 93.841   5.053   -72.302 1.00 30.42 501 A 1 
ATOM 3796 C C   . GLU A 0 501 . 92.869   4.839   -71.133 1.00 30.42 501 A 1 
ATOM 3797 C CB  . GLU A 0 501 . 94.895   3.948   -72.473 1.00 30.42 501 A 1 
ATOM 3798 O O   . GLU A 0 501 . 93.221   5.118   -69.985 1.00 30.42 501 A 1 
ATOM 3799 C CG  . GLU A 0 501 . 94.335   2.624   -73.012 1.00 30.42 501 A 1 
ATOM 3800 C CD  . GLU A 0 501 . 95.433   1.767   -73.672 1.00 30.42 501 A 1 
ATOM 3801 O OE1 . GLU A 0 501 . 95.094   1.049   -74.638 1.00 30.42 501 A 1 
ATOM 3802 O OE2 . GLU A 0 501 . 96.611   1.887   -73.259 1.00 30.42 501 A 1 
ATOM 3803 N N   . TRP A 0 502 . 91.611   4.506   -71.428 1.00 28.71 502 A 1 
ATOM 3804 C CA  . TRP A 0 502 . 90.482   4.781   -70.528 1.00 28.71 502 A 1 
ATOM 3805 C C   . TRP A 0 502 . 89.589   3.555   -70.350 1.00 28.71 502 A 1 
ATOM 3806 C CB  . TRP A 0 502 . 89.649   5.947   -71.086 1.00 28.71 502 A 1 
ATOM 3807 O O   . TRP A 0 502 . 88.701   3.317   -71.169 1.00 28.71 502 A 1 
ATOM 3808 C CG  . TRP A 0 502 . 90.263   7.313   -71.067 1.00 28.71 502 A 1 
ATOM 3809 C CD1 . TRP A 0 502 . 91.057   7.834   -72.029 1.00 28.71 502 A 1 
ATOM 3810 C CD2 . TRP A 0 502 . 90.082   8.374   -70.078 1.00 28.71 502 A 1 
ATOM 3811 C CE2 . TRP A 0 502 . 90.771   9.537   -70.535 1.00 28.71 502 A 1 
ATOM 3812 C CE3 . TRP A 0 502 . 89.388   8.479   -68.851 1.00 28.71 502 A 1 
ATOM 3813 N NE1 . TRP A 0 502 . 91.364   9.143   -71.718 1.00 28.71 502 A 1 
ATOM 3814 C CH2 . TRP A 0 502 . 90.039   10.825  -68.619 1.00 28.71 502 A 1 
ATOM 3815 C CZ2 . TRP A 0 502 . 90.751   10.750  -69.829 1.00 28.71 502 A 1 
ATOM 3816 C CZ3 . TRP A 0 502 . 89.368   9.689   -68.129 1.00 28.71 502 A 1 
ATOM 3817 N N   . ASP A 0 503 . 89.784   2.820   -69.257 1.00 31.67 503 A 1 
ATOM 3818 C CA  . ASP A 0 503 . 88.982   1.634   -68.951 1.00 31.67 503 A 1 
ATOM 3819 C C   . ASP A 0 503 . 87.771   1.972   -68.058 1.00 31.67 503 A 1 
ATOM 3820 C CB  . ASP A 0 503 . 89.876   0.515   -68.389 1.00 31.67 503 A 1 
ATOM 3821 O O   . ASP A 0 503 . 87.888   2.635   -67.024 1.00 31.67 503 A 1 
ATOM 3822 C CG  . ASP A 0 503 . 89.560   -0.849  -69.011 1.00 31.67 503 A 1 
ATOM 3823 O OD1 . ASP A 0 503 . 88.428   -1.007  -69.528 1.00 31.67 503 A 1 
ATOM 3824 O OD2 . ASP A 0 503 . 90.450   -1.722  -68.941 1.00 31.67 503 A 1 
ATOM 3825 N N   . GLY A 0 504 . 86.575   1.568   -68.490 1.00 30.16 504 A 1 
ATOM 3826 C CA  . GLY A 0 504 . 85.292   2.054   -67.968 1.00 30.16 504 A 1 
ATOM 3827 C C   . GLY A 0 504 . 84.540   1.033   -67.116 1.00 30.16 504 A 1 
ATOM 3828 O O   . GLY A 0 504 . 83.493   0.544   -67.533 1.00 30.16 504 A 1 
ATOM 3829 N N   . ALA A 0 505 . 85.044   0.717   -65.921 1.00 29.22 505 A 1 
ATOM 3830 C CA  . ALA A 0 505 . 84.522   -0.355  -65.060 1.00 29.22 505 A 1 
ATOM 3831 C C   . ALA A 0 505 . 83.188   -0.031  -64.331 1.00 29.22 505 A 1 
ATOM 3832 C CB  . ALA A 0 505 . 85.646   -0.793  -64.111 1.00 29.22 505 A 1 
ATOM 3833 O O   . ALA A 0 505 . 83.106   -0.036  -63.103 1.00 29.22 505 A 1 
ATOM 3834 N N   . SER A 0 506 . 82.107   0.218   -65.073 1.00 36.46 506 A 1 
ATOM 3835 C CA  . SER A 0 506 . 80.760   0.450   -64.523 1.00 36.46 506 A 1 
ATOM 3836 C C   . SER A 0 506 . 80.037   -0.856  -64.153 1.00 36.46 506 A 1 
ATOM 3837 C CB  . SER A 0 506 . 79.919   1.282   -65.502 1.00 36.46 506 A 1 
ATOM 3838 O O   . SER A 0 506 . 79.150   -1.307  -64.876 1.00 36.46 506 A 1 
ATOM 3839 O OG  . SER A 0 506 . 80.499   2.559   -65.695 1.00 36.46 506 A 1 
ATOM 3840 N N   . LYS A 0 507 . 80.382   -1.467  -63.010 1.00 31.70 507 A 1 
ATOM 3841 C CA  . LYS A 0 507 . 79.671   -2.646  -62.478 1.00 31.70 507 A 1 
ATOM 3842 C C   . LYS A 0 507 . 78.757   -2.261  -61.310 1.00 31.70 507 A 1 
ATOM 3843 C CB  . LYS A 0 507 . 80.675   -3.762  -62.145 1.00 31.70 507 A 1 
ATOM 3844 O O   . LYS A 0 507 . 79.224   -2.037  -60.199 1.00 31.70 507 A 1 
ATOM 3845 C CG  . LYS A 0 507 . 79.964   -5.121  -62.037 1.00 31.70 507 A 1 
ATOM 3846 C CD  . LYS A 0 507 . 80.970   -6.276  -61.936 1.00 31.70 507 A 1 
ATOM 3847 C CE  . LYS A 0 507 . 80.230   -7.618  -62.016 1.00 31.70 507 A 1 
ATOM 3848 N NZ  . LYS A 0 507 . 81.173   -8.765  -62.001 1.00 31.70 507 A 1 
ATOM 3849 N N   . ALA A 0 508 . 77.453   -2.174  -61.574 1.00 33.10 508 A 1 
ATOM 3850 C CA  . ALA A 0 508 . 76.458   -1.778  -60.580 1.00 33.10 508 A 1 
ATOM 3851 C C   . ALA A 0 508 . 76.315   -2.825  -59.459 1.00 33.10 508 A 1 
ATOM 3852 C CB  . ALA A 0 508 . 75.124   -1.524  -61.295 1.00 33.10 508 A 1 
ATOM 3853 O O   . ALA A 0 508 . 75.969   -3.978  -59.721 1.00 33.10 508 A 1 
ATOM 3854 N N   . ALA A 0 509 . 76.547   -2.411  -58.211 1.00 32.50 509 A 1 
ATOM 3855 C CA  . ALA A 0 509 . 76.167   -3.180  -57.030 1.00 32.50 509 A 1 
ATOM 3856 C C   . ALA A 0 509 . 74.660   -3.009  -56.771 1.00 32.50 509 A 1 
ATOM 3857 C CB  . ALA A 0 509 . 77.028   -2.740  -55.841 1.00 32.50 509 A 1 
ATOM 3858 O O   . ALA A 0 509 . 74.142   -1.893  -56.806 1.00 32.50 509 A 1 
ATOM 3859 N N   . HIS A 0 510 . 73.959   -4.119  -56.547 1.00 30.56 510 A 1 
ATOM 3860 C CA  . HIS A 0 510 . 72.505   -4.171  -56.388 1.00 30.56 510 A 1 
ATOM 3861 C C   . HIS A 0 510 . 72.127   -4.502  -54.935 1.00 30.56 510 A 1 
ATOM 3862 C CB  . HIS A 0 510 . 71.934   -5.223  -57.364 1.00 30.56 510 A 1 
ATOM 3863 O O   . HIS A 0 510 . 72.822   -5.293  -54.305 1.00 30.56 510 A 1 
ATOM 3864 C CG  . HIS A 0 510 . 70.733   -4.770  -58.158 1.00 30.56 510 A 1 
ATOM 3865 C CD2 . HIS A 0 510 . 70.758   -4.293  -59.441 1.00 30.56 510 A 1 
ATOM 3866 N ND1 . HIS A 0 510 . 69.409   -4.847  -57.782 1.00 30.56 510 A 1 
ATOM 3867 C CE1 . HIS A 0 510 . 68.660   -4.423  -58.816 1.00 30.56 510 A 1 
ATOM 3868 N NE2 . HIS A 0 510 . 69.440   -4.067  -59.847 1.00 30.56 510 A 1 
ATOM 3869 N N   . ALA A 0 511 . 70.961   -4.002  -54.501 1.00 32.87 511 A 1 
ATOM 3870 C CA  . ALA A 0 511 . 70.231   -4.361  -53.271 1.00 32.87 511 A 1 
ATOM 3871 C C   . ALA A 0 511 . 70.855   -3.973  -51.906 1.00 32.87 511 A 1 
ATOM 3872 C CB  . ALA A 0 511 . 69.839   -5.847  -53.340 1.00 32.87 511 A 1 
ATOM 3873 O O   . ALA A 0 511 . 72.060   -3.795  -51.781 1.00 32.87 511 A 1 
ATOM 3874 N N   . GLY A 0 512 . 69.991   -3.873  -50.881 1.00 36.69 512 A 1 
ATOM 3875 C CA  . GLY A 0 512 . 70.386   -3.751  -49.467 1.00 36.69 512 A 1 
ATOM 3876 C C   . GLY A 0 512 . 70.260   -2.359  -48.832 1.00 36.69 512 A 1 
ATOM 3877 O O   . GLY A 0 512 . 71.240   -1.863  -48.293 1.00 36.69 512 A 1 
ATOM 3878 N N   . TYR A 0 513 . 69.072   -1.743  -48.877 1.00 37.99 513 A 1 
ATOM 3879 C CA  . TYR A 0 513 . 68.714   -0.607  -48.012 1.00 37.99 513 A 1 
ATOM 3880 C C   . TYR A 0 513 . 67.335   -0.887  -47.405 1.00 37.99 513 A 1 
ATOM 3881 C CB  . TYR A 0 513 . 68.737   0.722   -48.788 1.00 37.99 513 A 1 
ATOM 3882 O O   . TYR A 0 513 . 66.343   -0.934  -48.137 1.00 37.99 513 A 1 
ATOM 3883 C CG  . TYR A 0 513 . 70.129   1.202   -49.160 1.00 37.99 513 A 1 
ATOM 3884 C CD1 . TYR A 0 513 . 70.831   2.060   -48.292 1.00 37.99 513 A 1 
ATOM 3885 C CD2 . TYR A 0 513 . 70.739   0.755   -50.349 1.00 37.99 513 A 1 
ATOM 3886 C CE1 . TYR A 0 513 . 72.146   2.461   -48.600 1.00 37.99 513 A 1 
ATOM 3887 C CE2 . TYR A 0 513 . 72.052   1.154   -50.663 1.00 37.99 513 A 1 
ATOM 3888 O OH  . TYR A 0 513 . 74.031   2.373   -50.087 1.00 37.99 513 A 1 
ATOM 3889 C CZ  . TYR A 0 513 . 72.760   2.001   -49.785 1.00 37.99 513 A 1 
ATOM 3890 N N   . GLY A 0 514 . 67.291   -1.157  -46.101 1.00 41.98 514 A 1 
ATOM 3891 C CA  . GLY A 0 514 . 66.059   -1.411  -45.359 1.00 41.98 514 A 1 
ATOM 3892 C C   . GLY A 0 514 . 65.426   -0.105  -44.890 1.00 41.98 514 A 1 
ATOM 3893 O O   . GLY A 0 514 . 66.084   0.687   -44.226 1.00 41.98 514 A 1 
ATOM 3894 N N   . GLY A 0 515 . 64.154   0.112   -45.228 1.00 51.11 515 A 1 
ATOM 3895 C CA  . GLY A 0 515 . 63.366   1.184   -44.624 1.00 51.11 515 A 1 
ATOM 3896 C C   . GLY A 0 515 . 63.003   0.873   -43.171 1.00 51.11 515 A 1 
ATOM 3897 O O   . GLY A 0 515 . 63.012   -0.291  -42.754 1.00 51.11 515 A 1 
ATOM 3898 N N   . LYS A 0 516 . 62.658   1.913   -42.412 1.00 57.03 516 A 1 
ATOM 3899 C CA  . LYS A 0 516 . 62.041   1.782   -41.088 1.00 57.03 516 A 1 
ATOM 3900 C C   . LYS A 0 516 . 60.535   1.947   -41.241 1.00 57.03 516 A 1 
ATOM 3901 C CB  . LYS A 0 516 . 62.581   2.843   -40.122 1.00 57.03 516 A 1 
ATOM 3902 O O   . LYS A 0 516 . 60.091   2.997   -41.693 1.00 57.03 516 A 1 
ATOM 3903 C CG  . LYS A 0 516 . 64.085   2.729   -39.854 1.00 57.03 516 A 1 
ATOM 3904 C CD  . LYS A 0 516 . 64.477   3.852   -38.892 1.00 57.03 516 A 1 
ATOM 3905 C CE  . LYS A 0 516 . 65.982   3.862   -38.641 1.00 57.03 516 A 1 
ATOM 3906 N NZ  . LYS A 0 516 . 66.326   4.971   -37.720 1.00 57.03 516 A 1 
ATOM 3907 N N   . SER A 0 517 . 59.779   0.937   -40.836 1.00 61.72 517 A 1 
ATOM 3908 C CA  . SER A 0 517 . 58.329   1.036   -40.665 1.00 61.72 517 A 1 
ATOM 3909 C C   . SER A 0 517 . 58.007   0.975   -39.174 1.00 61.72 517 A 1 
ATOM 3910 C CB  . SER A 0 517 . 57.616   -0.070  -41.448 1.00 61.72 517 A 1 
ATOM 3911 O O   . SER A 0 517 . 58.473   0.048   -38.495 1.00 61.72 517 A 1 
ATOM 3912 O OG  . SER A 0 517 . 58.074   -1.339  -41.008 1.00 61.72 517 A 1 
ATOM 3913 N N   . GLY A 0 518 . 57.246   1.945   -38.682 1.00 68.84 518 A 1 
ATOM 3914 C CA  . GLY A 0 518 . 56.684   1.957   -37.333 1.00 68.84 518 A 1 
ATOM 3915 C C   . GLY A 0 518 . 55.161   1.961   -37.383 1.00 68.84 518 A 1 
ATOM 3916 O O   . GLY A 0 518 . 54.568   2.198   -38.439 1.00 68.84 518 A 1 
ATOM 3917 N N   . SER A 0 519 . 54.557   1.639   -36.251 1.00 72.10 519 A 1 
ATOM 3918 C CA  . SER A 0 519 . 53.198   2.053   -35.941 1.00 72.10 519 A 1 
ATOM 3919 C C   . SER A 0 519 . 53.063   2.227   -34.442 1.00 72.10 519 A 1 
ATOM 3920 C CB  . SER A 0 519 . 52.136   1.073   -36.434 1.00 72.10 519 A 1 
ATOM 3921 O O   . SER A 0 519 . 53.669   1.462   -33.678 1.00 72.10 519 A 1 
ATOM 3922 O OG  . SER A 0 519 . 52.230   -0.189  -35.779 1.00 72.10 519 A 1 
ATOM 3923 N N   . ASP A 0 520 . 52.211   3.164   -34.096 1.00 73.52 520 A 1 
ATOM 3924 C CA  . ASP A 0 520 . 52.031   3.778   -32.799 1.00 73.52 520 A 1 
ATOM 3925 C C   . ASP A 0 520 . 50.508   3.659   -32.554 1.00 73.52 520 A 1 
ATOM 3926 C CB  . ASP A 0 520 . 52.580   5.238   -32.840 1.00 73.52 520 A 1 
ATOM 3927 O O   . ASP A 0 520 . 49.729   3.699   -33.512 1.00 73.52 520 A 1 
ATOM 3928 C CG  . ASP A 0 520 . 53.917   5.506   -33.615 1.00 73.52 520 A 1 
ATOM 3929 O OD1 . ASP A 0 520 . 54.213   4.879   -34.669 1.00 73.52 520 A 1 
ATOM 3930 O OD2 . ASP A 0 520 . 54.740   6.345   -33.179 1.00 73.52 520 A 1 
ATOM 3931 N N   . TRP A 0 521 . 50.083   3.352   -31.332 1.00 73.68 521 A 1 
ATOM 3932 C CA  . TRP A 0 521 . 48.666   3.234   -30.968 1.00 73.68 521 A 1 
ATOM 3933 C C   . TRP A 0 521 . 48.570   3.511   -29.481 1.00 73.68 521 A 1 
ATOM 3934 C CB  . TRP A 0 521 . 48.107   1.828   -31.284 1.00 73.68 521 A 1 
ATOM 3935 O O   . TRP A 0 521 . 48.979   2.656   -28.684 1.00 73.68 521 A 1 
ATOM 3936 C CG  . TRP A 0 521 . 46.643   1.592   -30.990 1.00 73.68 521 A 1 
ATOM 3937 C CD1 . TRP A 0 521 . 45.603   1.984   -31.767 1.00 73.68 521 A 1 
ATOM 3938 C CD2 . TRP A 0 521 . 46.016   0.992   -29.806 1.00 73.68 521 A 1 
ATOM 3939 C CE2 . TRP A 0 521 . 44.596   1.004   -29.981 1.00 73.68 521 A 1 
ATOM 3940 C CE3 . TRP A 0 521 . 46.491   0.475   -28.579 1.00 73.68 521 A 1 
ATOM 3941 N NE1 . TRP A 0 521 . 44.397   1.619   -31.193 1.00 73.68 521 A 1 
ATOM 3942 C CH2 . TRP A 0 521 . 44.220   -0.019  -27.821 1.00 73.68 521 A 1 
ATOM 3943 C CZ2 . TRP A 0 521 . 43.707   0.499   -29.021 1.00 73.68 521 A 1 
ATOM 3944 C CZ3 . TRP A 0 521 . 45.608   -0.026  -27.601 1.00 73.68 521 A 1 
ATOM 3945 N N   . ASP A 0 522 . 48.076   4.689   -29.136 1.00 79.67 522 A 1 
ATOM 3946 C CA  . ASP A 0 522 . 47.716   5.038   -27.775 1.00 79.67 522 A 1 
ATOM 3947 C C   . ASP A 0 522 . 46.180   5.121   -27.688 1.00 79.67 522 A 1 
ATOM 3948 C CB  . ASP A 0 522 . 48.453   6.316   -27.323 1.00 79.67 522 A 1 
ATOM 3949 O O   . ASP A 0 522 . 45.488   5.607   -28.585 1.00 79.67 522 A 1 
ATOM 3950 C CG  . ASP A 0 522 . 49.993   6.206   -27.220 1.00 79.67 522 A 1 
ATOM 3951 O OD1 . ASP A 0 522 . 50.550   5.077   -27.228 1.00 79.67 522 A 1 
ATOM 3952 O OD2 . ASP A 0 522 . 50.646   7.262   -27.017 1.00 79.67 522 A 1 
ATOM 3953 N N   . ALA A 0 523 . 45.618   4.607   -26.597 1.00 76.16 523 A 1 
ATOM 3954 C CA  . ALA A 0 523 . 44.180   4.633   -26.345 1.00 76.16 523 A 1 
ATOM 3955 C C   . ALA A 0 523 . 43.903   5.033   -24.898 1.00 76.16 523 A 1 
ATOM 3956 C CB  . ALA A 0 523 . 43.577   3.270   -26.698 1.00 76.16 523 A 1 
ATOM 3957 O O   . ALA A 0 523 . 44.686   4.717   -23.998 1.00 76.16 523 A 1 
ATOM 3958 N N   . TRP A 0 524 . 42.785   5.713   -24.649 1.00 85.87 524 A 1 
ATOM 3959 C CA  . TRP A 0 524 . 42.347   6.058   -23.295 1.00 85.87 524 A 1 
ATOM 3960 C C   . TRP A 0 524 . 40.831   6.048   -23.163 1.00 85.87 524 A 1 
ATOM 3961 C CB  . TRP A 0 524 . 42.925   7.414   -22.851 1.00 85.87 524 A 1 
ATOM 3962 O O   . TRP A 0 524 . 40.106   6.254   -24.136 1.00 85.87 524 A 1 
ATOM 3963 C CG  . TRP A 0 524 . 42.324   8.635   -23.487 1.00 85.87 524 A 1 
ATOM 3964 C CD1 . TRP A 0 524 . 42.651   9.109   -24.709 1.00 85.87 524 A 1 
ATOM 3965 C CD2 . TRP A 0 524 . 41.251   9.508   -22.998 1.00 85.87 524 A 1 
ATOM 3966 C CE2 . TRP A 0 524 . 40.984   10.495  -23.995 1.00 85.87 524 A 1 
ATOM 3967 C CE3 . TRP A 0 524 . 40.446   9.545   -21.836 1.00 85.87 524 A 1 
ATOM 3968 N NE1 . TRP A 0 524 . 41.884   10.219  -25.000 1.00 85.87 524 A 1 
ATOM 3969 C CH2 . TRP A 0 524 . 39.185   11.460  -22.696 1.00 85.87 524 A 1 
ATOM 3970 C CZ2 . TRP A 0 524 . 39.974   11.459  -23.858 1.00 85.87 524 A 1 
ATOM 3971 C CZ3 . TRP A 0 524 . 39.425   10.508  -21.690 1.00 85.87 524 A 1 
ATOM 3972 N N   . GLY A 0 525 . 40.357   5.880   -21.930 1.00 83.91 525 A 1 
ATOM 3973 C CA  . GLY A 0 525 . 38.943   6.023   -21.627 1.00 83.91 525 A 1 
ATOM 3974 C C   . GLY A 0 525 . 38.631   6.363   -20.174 1.00 83.91 525 A 1 
ATOM 3975 O O   . GLY A 0 525 . 39.503   6.350   -19.293 1.00 83.91 525 A 1 
ATOM 3976 N N   . ARG A 0 526 . 37.366   6.719   -19.950 1.00 84.52 526 A 1 
ATOM 3977 C CA  . ARG A 0 526 . 36.753   7.012   -18.654 1.00 84.52 526 A 1 
ATOM 3978 C C   . ARG A 0 526 . 35.328   6.470   -18.615 1.00 84.52 526 A 1 
ATOM 3979 C CB  . ARG A 0 526 . 36.696   8.519   -18.392 1.00 84.52 526 A 1 
ATOM 3980 O O   . ARG A 0 526 . 34.529   6.851   -19.459 1.00 84.52 526 A 1 
ATOM 3981 C CG  . ARG A 0 526 . 38.076   9.167   -18.270 1.00 84.52 526 A 1 
ATOM 3982 C CD  . ARG A 0 526 . 37.926   10.672  -18.027 1.00 84.52 526 A 1 
ATOM 3983 N NE  . ARG A 0 526 . 37.308   10.938  -16.714 1.00 84.52 526 A 1 
ATOM 3984 N NH1 . ARG A 0 526 . 35.292   11.881  -17.394 1.00 84.52 526 A 1 
ATOM 3985 N NH2 . ARG A 0 526 . 35.726   11.531  -15.248 1.00 84.52 526 A 1 
ATOM 3986 C CZ  . ARG A 0 526 . 36.117   11.448  -16.477 1.00 84.52 526 A 1 
ATOM 3987 N N   . ASP A 0 527 . 35.047   5.683   -17.591 1.00 87.28 527 A 1 
ATOM 3988 C CA  . ASP A 0 527 . 33.731   5.170   -17.193 1.00 87.28 527 A 1 
ATOM 3989 C C   . ASP A 0 527 . 33.253   6.007   -15.989 1.00 87.28 527 A 1 
ATOM 3990 C CB  . ASP A 0 527 . 33.936   3.671   -16.884 1.00 87.28 527 A 1 
ATOM 3991 O O   . ASP A 0 527 . 34.060   6.312   -15.102 1.00 87.28 527 A 1 
ATOM 3992 C CG  . ASP A 0 527 . 32.805   2.916   -16.169 1.00 87.28 527 A 1 
ATOM 3993 O OD1 . ASP A 0 527 . 31.983   3.562   -15.478 1.00 87.28 527 A 1 
ATOM 3994 O OD2 . ASP A 0 527 . 32.872   1.663   -16.206 1.00 87.28 527 A 1 
ATOM 3995 N N   . GLN A 0 528 . 31.982   6.433   -15.961 1.00 89.68 528 A 1 
ATOM 3996 C CA  . GLN A 0 528 . 31.406   7.244   -14.873 1.00 89.68 528 A 1 
ATOM 3997 C C   . GLN A 0 528 . 30.021   6.756   -14.397 1.00 89.68 528 A 1 
ATOM 3998 C CB  . GLN A 0 528 . 31.360   8.738   -15.245 1.00 89.68 528 A 1 
ATOM 3999 O O   . GLN A 0 528 . 29.096   7.564   -14.246 1.00 89.68 528 A 1 
ATOM 4000 C CG  . GLN A 0 528 . 32.704   9.397   -15.583 1.00 89.68 528 A 1 
ATOM 4001 C CD  . GLN A 0 528 . 32.838   10.775  -14.952 1.00 89.68 528 A 1 
ATOM 4002 N NE2 . GLN A 0 528 . 32.983   10.821  -13.645 1.00 89.68 528 A 1 
ATOM 4003 O OE1 . GLN A 0 528 . 32.980   11.814  -15.596 1.00 89.68 528 A 1 
ATOM 4004 N N   . ASP A 0 529 . 29.876   5.458   -14.119 1.00 90.46 529 A 1 
ATOM 4005 C CA  . ASP A 0 529 . 28.635   4.872   -13.579 1.00 90.46 529 A 1 
ATOM 4006 C C   . ASP A 0 529 . 28.120   5.603   -12.304 1.00 90.46 529 A 1 
ATOM 4007 C CB  . ASP A 0 529 . 28.849   3.356   -13.347 1.00 90.46 529 A 1 
ATOM 4008 O O   . ASP A 0 529 . 28.858   5.908   -11.358 1.00 90.46 529 A 1 
ATOM 4009 C CG  . ASP A 0 529 . 27.574   2.517   -13.111 1.00 90.46 529 A 1 
ATOM 4010 O OD1 . ASP A 0 529 . 26.448   3.078   -13.037 1.00 90.46 529 A 1 
ATOM 4011 O OD2 . ASP A 0 529 . 27.692   1.287   -12.877 1.00 90.46 529 A 1 
ATOM 4012 N N   . LEU A 0 530 . 26.812   5.884   -12.251 1.00 93.71 530 A 1 
ATOM 4013 C CA  . LEU A 0 530 . 26.098   6.471   -11.108 1.00 93.71 530 A 1 
ATOM 4014 C C   . LEU A 0 530 . 24.753   5.766   -10.872 1.00 93.71 530 A 1 
ATOM 4015 C CB  . LEU A 0 530 . 25.930   7.990   -11.338 1.00 93.71 530 A 1 
ATOM 4016 O O   . LEU A 0 530 . 23.721   6.132   -11.441 1.00 93.71 530 A 1 
ATOM 4017 C CG  . LEU A 0 530 . 25.059   8.732   -10.298 1.00 93.71 530 A 1 
ATOM 4018 C CD1 . LEU A 0 530 . 25.638   8.696   -8.882  1.00 93.71 530 A 1 
ATOM 4019 C CD2 . LEU A 0 530 . 24.884   10.201  -10.684 1.00 93.71 530 A 1 
ATOM 4020 N N   . SER A 0 531 . 24.710   4.832   -9.915  1.00 96.92 531 A 1 
ATOM 4021 C CA  . SER A 0 531 . 23.475   4.145   -9.495  1.00 96.92 531 A 1 
ATOM 4022 C C   . SER A 0 531 . 22.937   4.650   -8.144  1.00 96.92 531 A 1 
ATOM 4023 C CB  . SER A 0 531 . 23.668   2.619   -9.520  1.00 96.92 531 A 1 
ATOM 4024 O O   . SER A 0 531 . 23.437   4.283   -7.074  1.00 96.92 531 A 1 
ATOM 4025 O OG  . SER A 0 531 . 22.702   1.979   -8.683  1.00 96.92 531 A 1 
ATOM 4026 N N   . ILE A 0 532 . 21.802   5.359   -8.156  1.00 96.99 532 A 1 
ATOM 4027 C CA  . ILE A 0 532 . 21.035   5.740   -6.953  1.00 96.99 532 A 1 
ATOM 4028 C C   . ILE A 0 532 . 19.798   4.849   -6.816  1.00 96.99 532 A 1 
ATOM 4029 C CB  . ILE A 0 532 . 20.640   7.237   -6.967  1.00 96.99 532 A 1 
ATOM 4030 O O   . ILE A 0 532 . 19.006   4.731   -7.747  1.00 96.99 532 A 1 
ATOM 4031 C CG1 . ILE A 0 532 . 21.884   8.142   -7.129  1.00 96.99 532 A 1 
ATOM 4032 C CG2 . ILE A 0 532 . 19.866   7.597   -5.678  1.00 96.99 532 A 1 
ATOM 4033 C CD1 . ILE A 0 532 . 21.563   9.632   -7.307  1.00 96.99 532 A 1 
ATOM 4034 N N   . LYS A 0 533 . 19.578   4.264   -5.632  1.00 97.38 533 A 1 
ATOM 4035 C CA  . LYS A 0 533 . 18.351   3.515   -5.301  1.00 97.38 533 A 1 
ATOM 4036 C C   . LYS A 0 533 . 17.802   4.004   -3.964  1.00 97.38 533 A 1 
ATOM 4037 C CB  . LYS A 0 533 . 18.603   1.991   -5.362  1.00 97.38 533 A 1 
ATOM 4038 O O   . LYS A 0 533 . 18.506   3.983   -2.957  1.00 97.38 533 A 1 
ATOM 4039 C CG  . LYS A 0 533 . 18.933   1.589   -6.813  1.00 97.38 533 A 1 
ATOM 4040 C CD  . LYS A 0 533 . 19.272   0.115   -7.079  1.00 97.38 533 A 1 
ATOM 4041 C CE  . LYS A 0 533 . 19.699   0.069   -8.561  1.00 97.38 533 A 1 
ATOM 4042 N NZ  . LYS A 0 533 . 20.425   -1.159  -8.971  1.00 97.38 533 A 1 
ATOM 4043 N N   . GLU A 0 534 . 16.566   4.483   -3.970  1.00 95.97 534 A 1 
ATOM 4044 C CA  . GLU A 0 534 . 15.898   5.136   -2.843  1.00 95.97 534 A 1 
ATOM 4045 C C   . GLU A 0 534 . 14.488   4.556   -2.682  1.00 95.97 534 A 1 
ATOM 4046 C CB  . GLU A 0 534 . 15.900   6.655   -3.107  1.00 95.97 534 A 1 
ATOM 4047 O O   . GLU A 0 534 . 13.740   4.495   -3.656  1.00 95.97 534 A 1 
ATOM 4048 C CG  . GLU A 0 534 . 15.235   7.509   -2.018  1.00 95.97 534 A 1 
ATOM 4049 C CD  . GLU A 0 534 . 15.546   9.005   -2.216  1.00 95.97 534 A 1 
ATOM 4050 O OE1 . GLU A 0 534 . 16.018   9.639   -1.238  1.00 95.97 534 A 1 
ATOM 4051 O OE2 . GLU A 0 534 . 15.378   9.515   -3.348  1.00 95.97 534 A 1 
ATOM 4052 N N   . SER A 0 535 . 14.122   4.130   -1.473  1.00 96.91 535 A 1 
ATOM 4053 C CA  . SER A 0 535 . 12.761   3.714   -1.130  1.00 96.91 535 A 1 
ATOM 4054 C C   . SER A 0 535 . 12.289   4.348   0.178   1.00 96.91 535 A 1 
ATOM 4055 C CB  . SER A 0 535 . 12.589   2.186   -1.115  1.00 96.91 535 A 1 
ATOM 4056 O O   . SER A 0 535 . 13.071   4.588   1.103   1.00 96.91 535 A 1 
ATOM 4057 O OG  . SER A 0 535 . 13.226   1.568   -0.014  1.00 96.91 535 A 1 
ATOM 4058 N N   . TYR A 0 536 . 10.990   4.620   0.237   1.00 97.39 536 A 1 
ATOM 4059 C CA  . TYR A 0 536 . 10.262   5.003   1.440   1.00 97.39 536 A 1 
ATOM 4060 C C   . TYR A 0 536 . 9.003    4.147   1.520   1.00 97.39 536 A 1 
ATOM 4061 C CB  . TYR A 0 536 . 9.921    6.499   1.412   1.00 97.39 536 A 1 
ATOM 4062 O O   . TYR A 0 536 . 8.182    4.178   0.605   1.00 97.39 536 A 1 
ATOM 4063 C CG  . TYR A 0 536 . 8.970    6.940   2.514   1.00 97.39 536 A 1 
ATOM 4064 C CD1 . TYR A 0 536 . 7.589    7.047   2.252   1.00 97.39 536 A 1 
ATOM 4065 C CD2 . TYR A 0 536 . 9.456    7.211   3.808   1.00 97.39 536 A 1 
ATOM 4066 C CE1 . TYR A 0 536 . 6.704    7.457   3.268   1.00 97.39 536 A 1 
ATOM 4067 C CE2 . TYR A 0 536 . 8.573    7.617   4.831   1.00 97.39 536 A 1 
ATOM 4068 O OH  . TYR A 0 536 . 6.331    8.175   5.524   1.00 97.39 536 A 1 
ATOM 4069 C CZ  . TYR A 0 536 . 7.194    7.752   4.559   1.00 97.39 536 A 1 
ATOM 4070 N N   . ASP A 0 537 . 8.854    3.412   2.612   1.00 96.34 537 A 1 
ATOM 4071 C CA  . ASP A 0 537 . 7.708    2.554   2.877   1.00 96.34 537 A 1 
ATOM 4072 C C   . ASP A 0 537 . 7.081    2.959   4.209   1.00 96.34 537 A 1 
ATOM 4073 C CB  . ASP A 0 537 . 8.139    1.080   2.878   1.00 96.34 537 A 1 
ATOM 4074 O O   . ASP A 0 537 . 7.772    3.088   5.222   1.00 96.34 537 A 1 
ATOM 4075 C CG  . ASP A 0 537 . 8.531    0.602   1.477   1.00 96.34 537 A 1 
ATOM 4076 O OD1 . ASP A 0 537 . 7.597    0.456   0.652   1.00 96.34 537 A 1 
ATOM 4077 O OD2 . ASP A 0 537 . 9.741    0.380   1.235   1.00 96.34 537 A 1 
ATOM 4078 N N   . ARG A 0 538 . 5.763    3.155   4.213   1.00 97.01 538 A 1 
ATOM 4079 C CA  . ARG A 0 538 . 4.975    3.399   5.419   1.00 97.01 538 A 1 
ATOM 4080 C C   . ARG A 0 538 . 3.783    2.464   5.488   1.00 97.01 538 A 1 
ATOM 4081 C CB  . ARG A 0 538 . 4.555    4.871   5.494   1.00 97.01 538 A 1 
ATOM 4082 O O   . ARG A 0 538 . 2.933    2.491   4.598   1.00 97.01 538 A 1 
ATOM 4083 C CG  . ARG A 0 538 . 3.565    5.085   6.653   1.00 97.01 538 A 1 
ATOM 4084 C CD  . ARG A 0 538 . 3.462    6.551   7.037   1.00 97.01 538 A 1 
ATOM 4085 N NE  . ARG A 0 538 . 2.853    7.403   6.000   1.00 97.01 538 A 1 
ATOM 4086 N NH1 . ARG A 0 538 . 3.620    9.372   6.909   1.00 97.01 538 A 1 
ATOM 4087 N NH2 . ARG A 0 538 . 2.469    9.405   5.007   1.00 97.01 538 A 1 
ATOM 4088 C CZ  . ARG A 0 538 . 2.982    8.713   5.981   1.00 97.01 538 A 1 
ATOM 4089 N N   . THR A 0 539 . 3.652    1.745   6.598   1.00 96.12 539 A 1 
ATOM 4090 C CA  . THR A 0 539 . 2.477    0.925   6.912   1.00 96.12 539 A 1 
ATOM 4091 C C   . THR A 0 539 . 1.850    1.380   8.231   1.00 96.12 539 A 1 
ATOM 4092 C CB  . THR A 0 539 . 2.839    -0.567  6.994   1.00 96.12 539 A 1 
ATOM 4093 O O   . THR A 0 539 . 2.426    1.190   9.300   1.00 96.12 539 A 1 
ATOM 4094 C CG2 . THR A 0 539 . 1.591    -1.443  7.130   1.00 96.12 539 A 1 
ATOM 4095 O OG1 . THR A 0 539 . 3.542    -1.037  5.866   1.00 96.12 539 A 1 
ATOM 4096 N N   . TRP A 0 540 . 0.623    1.903   8.176   1.00 96.12 540 A 1 
ATOM 4097 C CA  . TRP A 0 540 . -0.213   2.132   9.358   1.00 96.12 540 A 1 
ATOM 4098 C C   . TRP A 0 540 . -1.300   1.050   9.439   1.00 96.12 540 A 1 
ATOM 4099 C CB  . TRP A 0 540 . -0.797   3.562   9.353   1.00 96.12 540 A 1 
ATOM 4100 O O   . TRP A 0 540 . -2.080   0.869   8.504   1.00 96.12 540 A 1 
ATOM 4101 C CG  . TRP A 0 540 . -1.288   4.054   10.690  1.00 96.12 540 A 1 
ATOM 4102 C CD1 . TRP A 0 540 . -2.089   3.369   11.532  1.00 96.12 540 A 1 
ATOM 4103 C CD2 . TRP A 0 540 . -0.977   5.297   11.399  1.00 96.12 540 A 1 
ATOM 4104 C CE2 . TRP A 0 540 . -1.558   5.233   12.704  1.00 96.12 540 A 1 
ATOM 4105 C CE3 . TRP A 0 540 . -0.250   6.466   11.096  1.00 96.12 540 A 1 
ATOM 4106 N NE1 . TRP A 0 540 . -2.128   3.985   12.758  1.00 96.12 540 A 1 
ATOM 4107 C CH2 . TRP A 0 540 . -0.741   7.427   13.293  1.00 96.12 540 A 1 
ATOM 4108 C CZ2 . TRP A 0 540 . -1.457   6.270   13.643  1.00 96.12 540 A 1 
ATOM 4109 C CZ3 . TRP A 0 540 . -0.138   7.518   12.026  1.00 96.12 540 A 1 
ATOM 4110 N N   . ALA A 0 541 . -1.431   0.373   10.583  1.00 94.32 541 A 1 
ATOM 4111 C CA  . ALA A 0 541 . -2.604   -0.446  10.909  1.00 94.32 541 A 1 
ATOM 4112 C C   . ALA A 0 541 . -3.336   0.058   12.168  1.00 94.32 541 A 1 
ATOM 4113 C CB  . ALA A 0 541 . -2.186   -1.915  11.021  1.00 94.32 541 A 1 
ATOM 4114 O O   . ALA A 0 541 . -2.715   0.439   13.162  1.00 94.32 541 A 1 
ATOM 4115 N N   . LYS A 0 542 . -4.672   0.040   12.153  1.00 95.88 542 A 1 
ATOM 4116 C CA  . LYS A 0 542 . -5.537   0.274   13.324  1.00 95.88 542 A 1 
ATOM 4117 C C   . LYS A 0 542 . -6.561   -0.851  13.431  1.00 95.88 542 A 1 
ATOM 4118 C CB  . LYS A 0 542 . -6.251   1.642   13.248  1.00 95.88 542 A 1 
ATOM 4119 O O   . LYS A 0 542 . -7.214   -1.157  12.434  1.00 95.88 542 A 1 
ATOM 4120 C CG  . LYS A 0 542 . -5.266   2.817   13.216  1.00 95.88 542 A 1 
ATOM 4121 C CD  . LYS A 0 542 . -5.947   4.193   13.182  1.00 95.88 542 A 1 
ATOM 4122 C CE  . LYS A 0 542 . -4.834   5.236   13.008  1.00 95.88 542 A 1 
ATOM 4123 N NZ  . LYS A 0 542 . -5.321   6.617   12.806  1.00 95.88 542 A 1 
ATOM 4124 N N   . SER A 0 543 . -6.751   -1.414  14.623  1.00 93.75 543 A 1 
ATOM 4125 C CA  . SER A 0 543 . -7.951   -2.195  14.948  1.00 93.75 543 A 1 
ATOM 4126 C C   . SER A 0 543 . -8.674   -1.609  16.153  1.00 93.75 543 A 1 
ATOM 4127 C CB  . SER A 0 543 . -7.702   -3.707  15.099  1.00 93.75 543 A 1 
ATOM 4128 O O   . SER A 0 543 . -8.051   -1.138  17.107  1.00 93.75 543 A 1 
ATOM 4129 O OG  . SER A 0 543 . -7.174   -4.099  16.355  1.00 93.75 543 A 1 
ATOM 4130 N N   . TYR A 0 544 . -9.997   -1.655  16.085  1.00 91.87 544 A 1 
ATOM 4131 C CA  . TYR A 0 544 . -10.895  -1.531  17.218  1.00 91.87 544 A 1 
ATOM 4132 C C   . TYR A 0 544 . -11.648  -2.847  17.301  1.00 91.87 544 A 1 
ATOM 4133 C CB  . TYR A 0 544 . -11.856  -0.354  17.023  1.00 91.87 544 A 1 
ATOM 4134 O O   . TYR A 0 544 . -12.305  -3.230  16.336  1.00 91.87 544 A 1 
ATOM 4135 C CG  . TYR A 0 544 . -11.156  0.980   16.878  1.00 91.87 544 A 1 
ATOM 4136 C CD1 . TYR A 0 544 . -10.835  1.726   18.026  1.00 91.87 544 A 1 
ATOM 4137 C CD2 . TYR A 0 544 . -10.797  1.452   15.600  1.00 91.87 544 A 1 
ATOM 4138 C CE1 . TYR A 0 544 . -10.155  2.952   17.901  1.00 91.87 544 A 1 
ATOM 4139 C CE2 . TYR A 0 544 . -10.114  2.676   15.470  1.00 91.87 544 A 1 
ATOM 4140 O OH  . TYR A 0 544 . -9.125   4.604   16.500  1.00 91.87 544 A 1 
ATOM 4141 C CZ  . TYR A 0 544 . -9.792   3.425   16.621  1.00 91.87 544 A 1 
ATOM 4142 N N   . ASP A 0 545 . -11.513  -3.535  18.422  1.00 88.50 545 A 1 
ATOM 4143 C CA  . ASP A 0 545 . -12.182  -4.794  18.709  1.00 88.50 545 A 1 
ATOM 4144 C C   . ASP A 0 545 . -12.999  -4.572  19.991  1.00 88.50 545 A 1 
ATOM 4145 C CB  . ASP A 0 545 . -11.124  -5.911  18.846  1.00 88.50 545 A 1 
ATOM 4146 O O   . ASP A 0 545 . -12.453  -4.054  20.970  1.00 88.50 545 A 1 
ATOM 4147 C CG  . ASP A 0 545 . -10.108  -5.960  17.687  1.00 88.50 545 A 1 
ATOM 4148 O OD1 . ASP A 0 545 . -10.505  -6.231  16.531  1.00 88.50 545 A 1 
ATOM 4149 O OD2 . ASP A 0 545 . -8.887   -5.744  17.933  1.00 88.50 545 A 1 
ATOM 4150 N N   . ALA A 0 546 . -14.289  -4.900  19.986  1.00 82.67 546 A 1 
ATOM 4151 C CA  . ALA A 0 546 . -15.130  -4.878  21.181  1.00 82.67 546 A 1 
ATOM 4152 C C   . ALA A 0 546 . -15.823  -6.234  21.359  1.00 82.67 546 A 1 
ATOM 4153 C CB  . ALA A 0 546 . -16.111  -3.703  21.122  1.00 82.67 546 A 1 
ATOM 4154 O O   . ALA A 0 546 . -16.331  -6.807  20.393  1.00 82.67 546 A 1 
ATOM 4155 N N   . GLU A 0 547 . -15.798  -6.723  22.594  1.00 75.82 547 A 1 
ATOM 4156 C CA  . GLU A 0 547 . -16.320  -8.015  23.040  1.00 75.82 547 A 1 
ATOM 4157 C C   . GLU A 0 547 . -17.506  -7.733  23.974  1.00 75.82 547 A 1 
ATOM 4158 C CB  . GLU A 0 547 . -15.201  -8.799  23.766  1.00 75.82 547 A 1 
ATOM 4159 O O   . GLU A 0 547 . -17.329  -7.017  24.965  1.00 75.82 547 A 1 
ATOM 4160 C CG  . GLU A 0 547 . -13.996  -9.154  22.865  1.00 75.82 547 A 1 
ATOM 4161 C CD  . GLU A 0 547 . -12.747  -9.663  23.620  1.00 75.82 547 A 1 
ATOM 4162 O OE1 . GLU A 0 547 . -11.967  -10.440 23.022  1.00 75.82 547 A 1 
ATOM 4163 O OE2 . GLU A 0 547 . -12.472  -9.189  24.748  1.00 75.82 547 A 1 
ATOM 4164 N N   . SER A 0 548 . -18.674  -8.271  23.602  1.00 73.09 548 A 1 
ATOM 4165 C CA  . SER A 0 548 . -20.026  -8.014  24.123  1.00 73.09 548 A 1 
ATOM 4166 C C   . SER A 0 548 . -20.451  -6.534  24.209  1.00 73.09 548 A 1 
ATOM 4167 C CB  . SER A 0 548 . -20.338  -8.814  25.397  1.00 73.09 548 A 1 
ATOM 4168 O O   . SER A 0 548 . -19.808  -5.682  24.827  1.00 73.09 548 A 1 
ATOM 4169 O OG  . SER A 0 548 . -19.781  -8.222  26.549  1.00 73.09 548 A 1 
ATOM 4170 N N   . TYR A 0 549 . -21.598  -6.204  23.610  1.00 77.31 549 A 1 
ATOM 4171 C CA  . TYR A 0 549 . -22.357  -5.006  23.975  1.00 77.31 549 A 1 
ATOM 4172 C C   . TYR A 0 549 . -23.814  -5.355  24.247  1.00 77.31 549 A 1 
ATOM 4173 C CB  . TYR A 0 549 . -22.255  -3.883  22.927  1.00 77.31 549 A 1 
ATOM 4174 O O   . TYR A 0 549 . -24.579  -5.569  23.307  1.00 77.31 549 A 1 
ATOM 4175 C CG  . TYR A 0 549 . -23.116  -2.685  23.309  1.00 77.31 549 A 1 
ATOM 4176 C CD1 . TYR A 0 549 . -24.192  -2.262  22.500  1.00 77.31 549 A 1 
ATOM 4177 C CD2 . TYR A 0 549 . -22.912  -2.079  24.560  1.00 77.31 549 A 1 
ATOM 4178 C CE1 . TYR A 0 549 . -25.058  -1.239  22.943  1.00 77.31 549 A 1 
ATOM 4179 C CE2 . TYR A 0 549 . -23.790  -1.091  25.028  1.00 77.31 549 A 1 
ATOM 4180 O OH  . TYR A 0 549 . -25.710  0.259   24.723  1.00 77.31 549 A 1 
ATOM 4181 C CZ  . TYR A 0 549 . -24.860  -0.668  24.217  1.00 77.31 549 A 1 
ATOM 4182 N N   . ASP A 0 550 . -24.183  -5.320  25.527  1.00 82.63 550 A 1 
ATOM 4183 C CA  . ASP A 0 550 . -25.540  -5.594  25.986  1.00 82.63 550 A 1 
ATOM 4184 C C   . ASP A 0 550 . -26.240  -4.304  26.433  1.00 82.63 550 A 1 
ATOM 4185 C CB  . ASP A 0 550 . -25.543  -6.616  27.130  1.00 82.63 550 A 1 
ATOM 4186 O O   . ASP A 0 550 . -25.747  -3.565  27.294  1.00 82.63 550 A 1 
ATOM 4187 C CG  . ASP A 0 550 . -25.040  -8.013  26.758  1.00 82.63 550 A 1 
ATOM 4188 O OD1 . ASP A 0 550 . -25.064  -8.363  25.558  1.00 82.63 550 A 1 
ATOM 4189 O OD2 . ASP A 0 550 . -24.662  -8.712  27.724  1.00 82.63 550 A 1 
ATOM 4190 N N   . GLU A 0 551 . -27.437  -4.068  25.899  1.00 86.37 551 A 1 
ATOM 4191 C CA  . GLU A 0 551 . -28.449  -3.174  26.462  1.00 86.37 551 A 1 
ATOM 4192 C C   . GLU A 0 551 . -29.719  -3.981  26.738  1.00 86.37 551 A 1 
ATOM 4193 C CB  . GLU A 0 551 . -28.721  -1.978  25.526  1.00 86.37 551 A 1 
ATOM 4194 O O   . GLU A 0 551 . -30.274  -4.589  25.828  1.00 86.37 551 A 1 
ATOM 4195 C CG  . GLU A 0 551 . -29.907  -1.124  26.024  1.00 86.37 551 A 1 
ATOM 4196 C CD  . GLU A 0 551 . -30.037  0.261   25.365  1.00 86.37 551 A 1 
ATOM 4197 O OE1 . GLU A 0 551 . -30.498  1.195   26.064  1.00 86.37 551 A 1 
ATOM 4198 O OE2 . GLU A 0 551 . -29.437  0.537   24.298  1.00 86.37 551 A 1 
ATOM 4199 N N   . TRP A 0 552 . -30.206  -3.962  27.977  1.00 89.71 552 A 1 
ATOM 4200 C CA  . TRP A 0 552 . -31.449  -4.640  28.350  1.00 89.71 552 A 1 
ATOM 4201 C C   . TRP A 0 552 . -32.293  -3.793  29.296  1.00 89.71 552 A 1 
ATOM 4202 C CB  . TRP A 0 552 . -31.149  -6.026  28.942  1.00 89.71 552 A 1 
ATOM 4203 O O   . TRP A 0 552 . -31.764  -2.983  30.063  1.00 89.71 552 A 1 
ATOM 4204 C CG  . TRP A 0 552 . -30.327  -6.043  30.199  1.00 89.71 552 A 1 
ATOM 4205 C CD1 . TRP A 0 552 . -28.981  -6.153  30.246  1.00 89.71 552 A 1 
ATOM 4206 C CD2 . TRP A 0 552 . -30.769  -5.965  31.591  1.00 89.71 552 A 1 
ATOM 4207 C CE2 . TRP A 0 552 . -29.617  -6.023  32.434  1.00 89.71 552 A 1 
ATOM 4208 C CE3 . TRP A 0 552 . -32.023  -5.860  32.231  1.00 89.71 552 A 1 
ATOM 4209 N NE1 . TRP A 0 552 . -28.556  -6.146  31.559  1.00 89.71 552 A 1 
ATOM 4210 C CH2 . TRP A 0 552 . -30.970  -5.856  34.437  1.00 89.71 552 A 1 
ATOM 4211 C CZ2 . TRP A 0 552 . -29.704  -5.965  33.835  1.00 89.71 552 A 1 
ATOM 4212 C CZ3 . TRP A 0 552 . -32.123  -5.814  33.635  1.00 89.71 552 A 1 
ATOM 4213 N N   . ASP A 0 553 . -33.605  -4.005  29.253  1.00 86.16 553 A 1 
ATOM 4214 C CA  . ASP A 0 553 . -34.576  -3.444  30.191  1.00 86.16 553 A 1 
ATOM 4215 C C   . ASP A 0 553 . -35.512  -4.556  30.683  1.00 86.16 553 A 1 
ATOM 4216 C CB  . ASP A 0 553 . -35.345  -2.281  29.533  1.00 86.16 553 A 1 
ATOM 4217 O O   . ASP A 0 553 . -35.992  -5.375  29.897  1.00 86.16 553 A 1 
ATOM 4218 C CG  . ASP A 0 553 . -36.143  -1.423  30.529  1.00 86.16 553 A 1 
ATOM 4219 O OD1 . ASP A 0 553 . -35.786  -1.416  31.731  1.00 86.16 553 A 1 
ATOM 4220 O OD2 . ASP A 0 553 . -37.072  -0.715  30.077  1.00 86.16 553 A 1 
ATOM 4221 N N   . ASN A 0 554 . -35.754  -4.595  31.992  1.00 83.70 554 A 1 
ATOM 4222 C CA  . ASN A 0 554 . -36.776  -5.423  32.622  1.00 83.70 554 A 1 
ATOM 4223 C C   . ASN A 0 554 . -37.710  -4.517  33.411  1.00 83.70 554 A 1 
ATOM 4224 C CB  . ASN A 0 554 . -36.147  -6.485  33.539  1.00 83.70 554 A 1 
ATOM 4225 O O   . ASN A 0 554 . -37.316  -3.962  34.447  1.00 83.70 554 A 1 
ATOM 4226 C CG  . ASN A 0 554 . -37.209  -7.265  34.308  1.00 83.70 554 A 1 
ATOM 4227 N ND2 . ASN A 0 554 . -37.658  -6.805  35.449  1.00 83.70 554 A 1 
ATOM 4228 O OD1 . ASN A 0 554 . -37.658  -8.308  33.892  1.00 83.70 554 A 1 
ATOM 4229 N N   . LYS A 0 555 . -38.961  -4.453  32.971  1.00 82.05 555 A 1 
ATOM 4230 C CA  . LYS A 0 555 . -40.030  -3.747  33.654  1.00 82.05 555 A 1 
ATOM 4231 C C   . LYS A 0 555 . -41.086  -4.741  34.138  1.00 82.05 555 A 1 
ATOM 4232 C CB  . LYS A 0 555 . -40.548  -2.648  32.728  1.00 82.05 555 A 1 
ATOM 4233 O O   . LYS A 0 555 . -41.789  -5.351  33.334  1.00 82.05 555 A 1 
ATOM 4234 C CG  . LYS A 0 555 . -41.680  -1.909  33.428  1.00 82.05 555 A 1 
ATOM 4235 C CD  . LYS A 0 555 . -42.251  -0.790  32.554  1.00 82.05 555 A 1 
ATOM 4236 C CE  . LYS A 0 555 . -43.451  -0.142  33.255  1.00 82.05 555 A 1 
ATOM 4237 N NZ  . LYS A 0 555 . -44.447  -1.171  33.643  1.00 82.05 555 A 1 
ATOM 4238 N N   . ASP A 0 556 . -41.175  -4.793  35.459  1.00 77.56 556 A 1 
ATOM 4239 C CA  . ASP A 0 556 . -41.992  -5.650  36.315  1.00 77.56 556 A 1 
ATOM 4240 C C   . ASP A 0 556 . -43.133  -4.779  36.879  1.00 77.56 556 A 1 
ATOM 4241 C CB  . ASP A 0 556 . -40.996  -6.200  37.364  1.00 77.56 556 A 1 
ATOM 4242 O O   . ASP A 0 556 . -42.883  -3.669  37.360  1.00 77.56 556 A 1 
ATOM 4243 C CG  . ASP A 0 556 . -41.547  -6.951  38.578  1.00 77.56 556 A 1 
ATOM 4244 O OD1 . ASP A 0 556 . -42.758  -6.818  38.862  1.00 77.56 556 A 1 
ATOM 4245 O OD2 . ASP A 0 556 . -40.684  -7.519  39.297  1.00 77.56 556 A 1 
ATOM 4246 N N   . ASP A 0 557 . -44.388  -5.211  36.718  1.00 76.85 557 A 1 
ATOM 4247 C CA  . ASP A 0 557 . -45.610  -4.450  37.051  1.00 76.85 557 A 1 
ATOM 4248 C C   . ASP A 0 557 . -46.620  -5.303  37.859  1.00 76.85 557 A 1 
ATOM 4249 C CB  . ASP A 0 557 . -46.198  -3.822  35.758  1.00 76.85 557 A 1 
ATOM 4250 O O   . ASP A 0 557 . -47.845  -5.227  37.661  1.00 76.85 557 A 1 
ATOM 4251 C CG  . ASP A 0 557 . -46.196  -2.290  35.692  1.00 76.85 557 A 1 
ATOM 4252 O OD1 . ASP A 0 557 . -45.470  -1.595  36.433  1.00 76.85 557 A 1 
ATOM 4253 O OD2 . ASP A 0 557 . -46.833  -1.743  34.758  1.00 76.85 557 A 1 
ATOM 4254 N N   . ASP A 0 558 . -46.086  -6.137  38.750  1.00 75.71 558 A 1 
ATOM 4255 C CA  . ASP A 0 558 . -46.764  -7.174  39.533  1.00 75.71 558 A 1 
ATOM 4256 C C   . ASP A 0 558 . -48.032  -6.728  40.292  1.00 75.71 558 A 1 
ATOM 4257 C CB  . ASP A 0 558 . -45.735  -7.764  40.530  1.00 75.71 558 A 1 
ATOM 4258 O O   . ASP A 0 558 . -48.087  -5.669  40.927  1.00 75.71 558 A 1 
ATOM 4259 C CG  . ASP A 0 558 . -45.564  -9.279  40.426  1.00 75.71 558 A 1 
ATOM 4260 O OD1 . ASP A 0 558 . -45.902  -9.823  39.354  1.00 75.71 558 A 1 
ATOM 4261 O OD2 . ASP A 0 558 . -45.232  -9.880  41.477  1.00 75.71 558 A 1 
ATOM 4262 N N   . LYS A 0 559 . -49.087  -7.563  40.277  1.00 69.85 559 A 1 
ATOM 4263 C CA  . LYS A 0 559 . -50.341  -7.337  41.037  1.00 69.85 559 A 1 
ATOM 4264 C C   . LYS A 0 559 . -50.833  -8.618  41.704  1.00 69.85 559 A 1 
ATOM 4265 C CB  . LYS A 0 559 . -51.440  -6.696  40.167  1.00 69.85 559 A 1 
ATOM 4266 O O   . LYS A 0 559 . -51.797  -9.252  41.267  1.00 69.85 559 A 1 
ATOM 4267 C CG  . LYS A 0 559 . -50.996  -5.353  39.584  1.00 69.85 559 A 1 
ATOM 4268 C CD  . LYS A 0 559 . -52.006  -4.783  38.584  1.00 69.85 559 A 1 
ATOM 4269 C CE  . LYS A 0 559 . -51.346  -3.650  37.782  1.00 69.85 559 A 1 
ATOM 4270 N NZ  . LYS A 0 559 . -50.223  -4.149  36.935  1.00 69.85 559 A 1 
ATOM 4271 N N   . TRP A 0 560 . -50.194  -8.986  42.809  1.00 69.03 560 A 1 
ATOM 4272 C CA  . TRP A 0 560 . -50.546  -10.166 43.598  1.00 69.03 560 A 1 
ATOM 4273 C C   . TRP A 0 560 . -51.765  -9.957  44.516  1.00 69.03 560 A 1 
ATOM 4274 C CB  . TRP A 0 560 . -49.315  -10.649 44.374  1.00 69.03 560 A 1 
ATOM 4275 O O   . TRP A 0 560 . -51.935  -8.938  45.191  1.00 69.03 560 A 1 
ATOM 4276 C CG  . TRP A 0 560 . -48.531  -9.582  45.072  1.00 69.03 560 A 1 
ATOM 4277 C CD1 . TRP A 0 560 . -47.458  -8.957  44.535  1.00 69.03 560 A 1 
ATOM 4278 C CD2 . TRP A 0 560 . -48.716  -8.986  46.399  1.00 69.03 560 A 1 
ATOM 4279 C CE2 . TRP A 0 560 . -47.698  -8.007  46.597  1.00 69.03 560 A 1 
ATOM 4280 C CE3 . TRP A 0 560 . -49.637  -9.156  47.455  1.00 69.03 560 A 1 
ATOM 4281 N NE1 . TRP A 0 560 . -46.993  -8.011  45.420  1.00 69.03 560 A 1 
ATOM 4282 C CH2 . TRP A 0 560 . -48.497  -7.473  48.817  1.00 69.03 560 A 1 
ATOM 4283 C CZ2 . TRP A 0 560 . -47.579  -7.260  47.777  1.00 69.03 560 A 1 
ATOM 4284 C CZ3 . TRP A 0 560 . -49.532  -8.410  48.650  1.00 69.03 560 A 1 
ATOM 4285 N N   . GLY A 0 561 . -52.610  -10.989 44.603  1.00 61.66 561 A 1 
ATOM 4286 C CA  . GLY A 0 561 . -53.723  -11.073 45.552  1.00 61.66 561 A 1 
ATOM 4287 C C   . GLY A 0 561 . -53.365  -11.889 46.798  1.00 61.66 561 A 1 
ATOM 4288 O O   . GLY A 0 561 . -53.633  -13.091 46.847  1.00 61.66 561 A 1 
ATOM 4289 N N   . ALA A 0 562 . -52.805  -11.255 47.831  1.00 56.11 562 A 1 
ATOM 4290 C CA  . ALA A 0 562 . -52.482  -11.926 49.091  1.00 56.11 562 A 1 
ATOM 4291 C C   . ALA A 0 562 . -53.725  -12.175 49.963  1.00 56.11 562 A 1 
ATOM 4292 C CB  . ALA A 0 562 . -51.411  -11.146 49.858  1.00 56.11 562 A 1 
ATOM 4293 O O   . ALA A 0 562 . -54.667  -11.380 50.021  1.00 56.11 562 A 1 
ATOM 4294 N N   . GLN A 0 563 . -53.713  -13.286 50.699  1.00 57.76 563 A 1 
ATOM 4295 C CA  . GLN A 0 563 . -54.820  -13.711 51.556  1.00 57.76 563 A 1 
ATOM 4296 C C   . GLN A 0 563 . -54.406  -13.626 53.030  1.00 57.76 563 A 1 
ATOM 4297 C CB  . GLN A 0 563 . -55.271  -15.117 51.132  1.00 57.76 563 A 1 
ATOM 4298 O O   . GLN A 0 563 . -53.598  -14.420 53.514  1.00 57.76 563 A 1 
ATOM 4299 C CG  . GLN A 0 563 . -55.859  -15.131 49.704  1.00 57.76 563 A 1 
ATOM 4300 C CD  . GLN A 0 563 . -56.219  -16.533 49.224  1.00 57.76 563 A 1 
ATOM 4301 N NE2 . GLN A 0 563 . -56.893  -16.676 48.105  1.00 57.76 563 A 1 
ATOM 4302 O OE1 . GLN A 0 563 . -55.910  -17.531 49.845  1.00 57.76 563 A 1 
ATOM 4303 N N   . ALA A 0 564 . -54.959  -12.646 53.749  1.00 53.29 564 A 1 
ATOM 4304 C CA  . ALA A 0 564 . -54.663  -12.417 55.160  1.00 53.29 564 A 1 
ATOM 4305 C C   . ALA A 0 564 . -55.671  -13.148 56.062  1.00 53.29 564 A 1 
ATOM 4306 C CB  . ALA A 0 564 . -54.617  -10.909 55.426  1.00 53.29 564 A 1 
ATOM 4307 O O   . ALA A 0 564 . -56.885  -12.962 55.930  1.00 53.29 564 A 1 
ATOM 4308 N N   . TRP A 0 565 . -55.152  -13.950 56.996  1.00 53.08 565 A 1 
ATOM 4309 C CA  . TRP A 0 565 . -55.929  -14.788 57.911  1.00 53.08 565 A 1 
ATOM 4310 C C   . TRP A 0 565 . -56.206  -14.072 59.237  1.00 53.08 565 A 1 
ATOM 4311 C CB  . TRP A 0 565 . -55.180  -16.106 58.156  1.00 53.08 565 A 1 
ATOM 4312 O O   . TRP A 0 565 . -55.274  -13.680 59.941  1.00 53.08 565 A 1 
ATOM 4313 C CG  . TRP A 0 565 . -54.963  -16.948 56.937  1.00 53.08 565 A 1 
ATOM 4314 C CD1 . TRP A 0 565 . -53.957  -16.804 56.044  1.00 53.08 565 A 1 
ATOM 4315 C CD2 . TRP A 0 565 . -55.790  -18.044 56.433  1.00 53.08 565 A 1 
ATOM 4316 C CE2 . TRP A 0 565 . -55.207  -18.522 55.221  1.00 53.08 565 A 1 
ATOM 4317 C CE3 . TRP A 0 565 . -56.979  -18.671 56.866  1.00 53.08 565 A 1 
ATOM 4318 N NE1 . TRP A 0 565 . -54.103  -17.723 55.026  1.00 53.08 565 A 1 
ATOM 4319 C CH2 . TRP A 0 565 . -56.938  -20.183 54.946  1.00 53.08 565 A 1 
ATOM 4320 C CZ2 . TRP A 0 565 . -55.760  -19.575 54.483  1.00 53.08 565 A 1 
ATOM 4321 C CZ3 . TRP A 0 565 . -57.546  -19.730 56.130  1.00 53.08 565 A 1 
ATOM 4322 N N   . GLY A 0 566 . -57.483  -13.939 59.591  1.00 55.21 566 A 1 
ATOM 4323 C CA  . GLY A 0 566 . -57.948  -13.497 60.901  1.00 55.21 566 A 1 
ATOM 4324 C C   . GLY A 0 566 . -58.510  -14.654 61.729  1.00 55.21 566 A 1 
ATOM 4325 O O   . GLY A 0 566 . -58.911  -15.687 61.195  1.00 55.21 566 A 1 
ATOM 4326 N N   . LYS A 0 567 . -58.530  -14.465 63.049  1.00 52.31 567 A 1 
ATOM 4327 C CA  . LYS A 0 567 . -59.376  -15.208 63.990  1.00 52.31 567 A 1 
ATOM 4328 C C   . LYS A 0 567 . -59.799  -14.216 65.068  1.00 52.31 567 A 1 
ATOM 4329 C CB  . LYS A 0 567 . -58.634  -16.396 64.641  1.00 52.31 567 A 1 
ATOM 4330 O O   . LYS A 0 567 . -58.931  -13.726 65.798  1.00 52.31 567 A 1 
ATOM 4331 C CG  . LYS A 0 567 . -57.996  -17.404 63.669  1.00 52.31 567 A 1 
ATOM 4332 C CD  . LYS A 0 567 . -57.309  -18.535 64.450  1.00 52.31 567 A 1 
ATOM 4333 C CE  . LYS A 0 567 . -56.358  -19.367 63.574  1.00 52.31 567 A 1 
ATOM 4334 N NZ  . LYS A 0 567 . -57.060  -20.418 62.808  1.00 52.31 567 A 1 
ATOM 4335 N N   . ASP A 0 568 . -61.079  -13.896 65.163  1.00 48.68 568 A 1 
ATOM 4336 C CA  . ASP A 0 568 . -61.620  -13.292 66.383  1.00 48.68 568 A 1 
ATOM 4337 C C   . ASP A 0 568 . -61.845  -14.373 67.453  1.00 48.68 568 A 1 
ATOM 4338 C CB  . ASP A 0 568 . -62.840  -12.397 66.103  1.00 48.68 568 A 1 
ATOM 4339 O O   . ASP A 0 568 . -61.733  -15.577 67.201  1.00 48.68 568 A 1 
ATOM 4340 C CG  . ASP A 0 568 . -63.678  -12.893 64.934  1.00 48.68 568 A 1 
ATOM 4341 O OD1 . ASP A 0 568 . -64.218  -14.007 65.080  1.00 48.68 568 A 1 
ATOM 4342 O OD2 . ASP A 0 568 . -63.644  -12.187 63.895  1.00 48.68 568 A 1 
ATOM 4343 N N   . ARG A 0 569 . -61.994  -13.921 68.703  1.00 48.11 569 A 1 
ATOM 4344 C CA  . ARG A 0 569 . -62.191  -14.754 69.896  1.00 48.11 569 A 1 
ATOM 4345 C C   . ARG A 0 569 . -62.879  -13.929 70.968  1.00 48.11 569 A 1 
ATOM 4346 C CB  . ARG A 0 569 . -60.856  -15.263 70.466  1.00 48.11 569 A 1 
ATOM 4347 O O   . ARG A 0 569 . -62.228  -13.122 71.639  1.00 48.11 569 A 1 
ATOM 4348 C CG  . ARG A 0 569 . -60.205  -16.354 69.619  1.00 48.11 569 A 1 
ATOM 4349 C CD  . ARG A 0 569 . -59.072  -17.003 70.407  1.00 48.11 569 A 1 
ATOM 4350 N NE  . ARG A 0 569 . -58.474  -18.090 69.621  1.00 48.11 569 A 1 
ATOM 4351 N NH1 . ARG A 0 569 . -56.777  -18.599 71.068  1.00 48.11 569 A 1 
ATOM 4352 N NH2 . ARG A 0 569 . -57.004  -19.752 69.162  1.00 48.11 569 A 1 
ATOM 4353 C CZ  . ARG A 0 569 . -57.423  -18.807 69.953  1.00 48.11 569 A 1 
ATOM 4354 N N   . ASP A 0 570 . -64.164  -14.166 71.167  1.00 47.01 570 A 1 
ATOM 4355 C CA  . ASP A 0 570 . -64.954  -13.387 72.112  1.00 47.01 570 A 1 
ATOM 4356 C C   . ASP A 0 570 . -64.587  -13.695 73.571  1.00 47.01 570 A 1 
ATOM 4357 C CB  . ASP A 0 570 . -66.448  -13.527 71.779  1.00 47.01 570 A 1 
ATOM 4358 O O   . ASP A 0 570 . -64.814  -14.783 74.113  1.00 47.01 570 A 1 
ATOM 4359 C CG  . ASP A 0 570 . -66.946  -12.292 71.019  1.00 47.01 570 A 1 
ATOM 4360 O OD1 . ASP A 0 570 . -66.139  -11.713 70.254  1.00 47.01 570 A 1 
ATOM 4361 O OD2 . ASP A 0 570 . -68.060  -11.844 71.366  1.00 47.01 570 A 1 
ATOM 4362 N N   . GLN A 0 571 . -63.959  -12.716 74.230  1.00 38.65 571 A 1 
ATOM 4363 C CA  . GLN A 0 571 . -63.408  -12.899 75.568  1.00 38.65 571 A 1 
ATOM 4364 C C   . GLN A 0 571 . -64.483  -12.738 76.654  1.00 38.65 571 A 1 
ATOM 4365 C CB  . GLN A 0 571 . -62.167  -12.016 75.783  1.00 38.65 571 A 1 
ATOM 4366 O O   . GLN A 0 571 . -64.852  -11.636 77.062  1.00 38.65 571 A 1 
ATOM 4367 C CG  . GLN A 0 571 . -61.491  -12.392 77.113  1.00 38.65 571 A 1 
ATOM 4368 C CD  . GLN A 0 571 . -60.160  -11.692 77.364  1.00 38.65 571 A 1 
ATOM 4369 N NE2 . GLN A 0 571 . -59.799  -11.482 78.611  1.00 38.65 571 A 1 
ATOM 4370 O OE1 . GLN A 0 571 . -59.394  -11.353 76.482  1.00 38.65 571 A 1 
ATOM 4371 N N   . TYR A 0 572 . -64.919  -13.880 77.182  1.00 34.75 572 A 1 
ATOM 4372 C CA  . TYR A 0 572 . -65.831  -14.029 78.319  1.00 34.75 572 A 1 
ATOM 4373 C C   . TYR A 0 572 . -65.532  -13.065 79.491  1.00 34.75 572 A 1 
ATOM 4374 C CB  . TYR A 0 572 . -65.709  -15.494 78.775  1.00 34.75 572 A 1 
ATOM 4375 O O   . TYR A 0 572 . -64.477  -13.158 80.125  1.00 34.75 572 A 1 
ATOM 4376 C CG  . TYR A 0 572 . -66.659  -15.944 79.869  1.00 34.75 572 A 1 
ATOM 4377 C CD1 . TYR A 0 572 . -66.316  -15.774 81.225  1.00 34.75 572 A 1 
ATOM 4378 C CD2 . TYR A 0 572 . -67.855  -16.603 79.524  1.00 34.75 572 A 1 
ATOM 4379 C CE1 . TYR A 0 572 . -67.164  -16.266 82.237  1.00 34.75 572 A 1 
ATOM 4380 C CE2 . TYR A 0 572 . -68.703  -17.101 80.531  1.00 34.75 572 A 1 
ATOM 4381 O OH  . TYR A 0 572 . -69.167  -17.433 82.861  1.00 34.75 572 A 1 
ATOM 4382 C CZ  . TYR A 0 572 . -68.357  -16.939 81.888  1.00 34.75 572 A 1 
ATOM 4383 N N   . GLY A 0 573 . -66.493  -12.197 79.846  1.00 34.30 573 A 1 
ATOM 4384 C CA  . GLY A 0 573 . -66.485  -11.489 81.140  1.00 34.30 573 A 1 
ATOM 4385 C C   . GLY A 0 573 . -67.093  -10.080 81.210  1.00 34.30 573 A 1 
ATOM 4386 O O   . GLY A 0 573 . -67.325  -9.602  82.319  1.00 34.30 573 A 1 
ATOM 4387 N N   . ALA A 0 574 . -67.373  -9.408  80.089  1.00 28.22 574 A 1 
ATOM 4388 C CA  . ALA A 0 574 . -67.845  -8.014  80.074  1.00 28.22 574 A 1 
ATOM 4389 C C   . ALA A 0 574 . -69.357  -7.882  79.789  1.00 28.22 574 A 1 
ATOM 4390 C CB  . ALA A 0 574 . -66.965  -7.214  79.104  1.00 28.22 574 A 1 
ATOM 4391 O O   . ALA A 0 574 . -69.772  -7.449  78.719  1.00 28.22 574 A 1 
ATOM 4392 N N   . SER A 0 575 . -70.208  -8.248  80.753  1.00 30.82 575 A 1 
ATOM 4393 C CA  . SER A 0 575 . -71.667  -8.127  80.609  1.00 30.82 575 A 1 
ATOM 4394 C C   . SER A 0 575 . -72.167  -6.684  80.820  1.00 30.82 575 A 1 
ATOM 4395 C CB  . SER A 0 575 . -72.378  -9.125  81.534  1.00 30.82 575 A 1 
ATOM 4396 O O   . SER A 0 575 . -72.660  -6.346  81.900  1.00 30.82 575 A 1 
ATOM 4397 O OG  . SER A 0 575 . -72.110  -8.825  82.890  1.00 30.82 575 A 1 
ATOM 4398 N N   . SER A 0 576 . -72.075  -5.841  79.791  1.00 33.18 576 A 1 
ATOM 4399 C CA  . SER A 0 576 . -72.770  -4.546  79.713  1.00 33.18 576 A 1 
ATOM 4400 C C   . SER A 0 576 . -73.734  -4.520  78.528  1.00 33.18 576 A 1 
ATOM 4401 C CB  . SER A 0 576 . -71.793  -3.368  79.655  1.00 33.18 576 A 1 
ATOM 4402 O O   . SER A 0 576 . -73.366  -4.863  77.410  1.00 33.18 576 A 1 
ATOM 4403 O OG  . SER A 0 576 . -70.834  -3.536  78.634  1.00 33.18 576 A 1 
ATOM 4404 N N   . GLN A 0 577 . -74.977  -4.128  78.792  1.00 29.58 577 A 1 
ATOM 4405 C CA  . GLN A 0 577 . -76.056  -4.053  77.808  1.00 29.58 577 A 1 
ATOM 4406 C C   . GLN A 0 577 . -75.840  -2.847  76.885  1.00 29.58 577 A 1 
ATOM 4407 C CB  . GLN A 0 577 . -77.384  -3.868  78.574  1.00 29.58 577 A 1 
ATOM 4408 O O   . GLN A 0 577 . -75.847  -1.737  77.396  1.00 29.58 577 A 1 
ATOM 4409 C CG  . GLN A 0 577 . -77.753  -5.040  79.505  1.00 29.58 577 A 1 
ATOM 4410 C CD  . GLN A 0 577 . -78.595  -4.640  80.720  1.00 29.58 577 A 1 
ATOM 4411 N NE2 . GLN A 0 577 . -78.897  -5.577  81.591  1.00 29.58 577 A 1 
ATOM 4412 O OE1 . GLN A 0 577 . -78.981  -3.510  80.956  1.00 29.58 577 A 1 
ATOM 4413 N N   . ASP A 0 578 . -75.699  -3.060  75.571  1.00 31.28 578 A 1 
ATOM 4414 C CA  . ASP A 0 578 . -76.064  -2.090  74.518  1.00 31.28 578 A 1 
ATOM 4415 C C   . ASP A 0 578 . -76.024  -2.766  73.129  1.00 31.28 578 A 1 
ATOM 4416 C CB  . ASP A 0 578 . -75.199  -0.806  74.563  1.00 31.28 578 A 1 
ATOM 4417 O O   . ASP A 0 578 . -75.015  -2.787  72.425  1.00 31.28 578 A 1 
ATOM 4418 C CG  . ASP A 0 578 . -75.879  0.356   75.313  1.00 31.28 578 A 1 
ATOM 4419 O OD1 . ASP A 0 578 . -77.129  0.448   75.237  1.00 31.28 578 A 1 
ATOM 4420 O OD2 . ASP A 0 578 . -75.144  1.192   75.888  1.00 31.28 578 A 1 
ATOM 4421 N N   . TRP A 0 579 . -77.147  -3.373  72.732  1.00 28.71 579 A 1 
ATOM 4422 C CA  . TRP A 0 579 . -77.264  -4.241  71.546  1.00 28.71 579 A 1 
ATOM 4423 C C   . TRP A 0 579 . -77.422  -3.455  70.226  1.00 28.71 579 A 1 
ATOM 4424 C CB  . TRP A 0 579 . -78.382  -5.273  71.799  1.00 28.71 579 A 1 
ATOM 4425 O O   . TRP A 0 579 . -78.335  -3.721  69.448  1.00 28.71 579 A 1 
ATOM 4426 C CG  . TRP A 0 579 . -78.362  -6.519  70.958  1.00 28.71 579 A 1 
ATOM 4427 C CD1 . TRP A 0 579 . -77.459  -7.520  71.075  1.00 28.71 579 A 1 
ATOM 4428 C CD2 . TRP A 0 579 . -79.281  -6.941  69.895  1.00 28.71 579 A 1 
ATOM 4429 C CE2 . TRP A 0 579 . -78.879  -8.234  69.437  1.00 28.71 579 A 1 
ATOM 4430 C CE3 . TRP A 0 579 . -80.409  -6.369  69.265  1.00 28.71 579 A 1 
ATOM 4431 N NE1 . TRP A 0 579 . -77.755  -8.527  70.177  1.00 28.71 579 A 1 
ATOM 4432 C CH2 . TRP A 0 579 . -80.689  -8.332  67.832  1.00 28.71 579 A 1 
ATOM 4433 C CZ2 . TRP A 0 579 . -79.566  -8.928  68.430  1.00 28.71 579 A 1 
ATOM 4434 C CZ3 . TRP A 0 579 . -81.105  -7.053  68.247  1.00 28.71 579 A 1 
ATOM 4435 N N   . ASN A 0 580 . -76.593  -2.425  69.997  1.00 30.43 580 A 1 
ATOM 4436 C CA  . ASN A 0 580 . -76.666  -1.598  68.778  1.00 30.43 580 A 1 
ATOM 4437 C C   . ASN A 0 580 . -75.361  -0.848  68.396  1.00 30.43 580 A 1 
ATOM 4438 C CB  . ASN A 0 580 . -77.869  -0.633  68.903  1.00 30.43 580 A 1 
ATOM 4439 O O   . ASN A 0 580 . -75.421  0.184   67.730  1.00 30.43 580 A 1 
ATOM 4440 C CG  . ASN A 0 580 . -78.495  -0.281  67.562  1.00 30.43 580 A 1 
ATOM 4441 N ND2 . ASN A 0 580 . -79.375  0.692   67.542  1.00 30.43 580 A 1 
ATOM 4442 O OD1 . ASN A 0 580 . -78.260  -0.878  66.527  1.00 30.43 580 A 1 
ATOM 4443 N N   . ALA A 0 581 . -74.184  -1.314  68.839  1.00 28.60 581 A 1 
ATOM 4444 C CA  . ALA A 0 581 . -72.924  -0.554  68.737  1.00 28.60 581 A 1 
ATOM 4445 C C   . ALA A 0 581 . -71.890  -1.067  67.702  1.00 28.60 581 A 1 
ATOM 4446 C CB  . ALA A 0 581 . -72.332  -0.438  70.147  1.00 28.60 581 A 1 
ATOM 4447 O O   . ALA A 0 581 . -70.888  -0.393  67.468  1.00 28.60 581 A 1 
ATOM 4448 N N   . SER A 0 582 . -72.100  -2.217  67.047  1.00 36.02 582 A 1 
ATOM 4449 C CA  . SER A 0 582 . -71.096  -2.836  66.152  1.00 36.02 582 A 1 
ATOM 4450 C C   . SER A 0 582 . -71.153  -2.389  64.681  1.00 36.02 582 A 1 
ATOM 4451 C CB  . SER A 0 582 . -71.176  -4.362  66.250  1.00 36.02 582 A 1 
ATOM 4452 O O   . SER A 0 582 . -70.138  -2.442  63.994  1.00 36.02 582 A 1 
ATOM 4453 O OG  . SER A 0 582 . -72.501  -4.796  66.002  1.00 36.02 582 A 1 
ATOM 4454 N N   . GLN A 0 583 . -72.294  -1.888  64.195  1.00 35.43 583 A 1 
ATOM 4455 C CA  . GLN A 0 583 . -72.440  -1.339  62.830  1.00 35.43 583 A 1 
ATOM 4456 C C   . GLN A 0 583 . -72.081  0.162   62.726  1.00 35.43 583 A 1 
ATOM 4457 C CB  . GLN A 0 583 . -73.876  -1.607  62.333  1.00 35.43 583 A 1 
ATOM 4458 O O   . GLN A 0 583 . -72.025  0.707   61.627  1.00 35.43 583 A 1 
ATOM 4459 C CG  . GLN A 0 583 . -74.114  -3.072  61.911  1.00 35.43 583 A 1 
ATOM 4460 C CD  . GLN A 0 583 . -73.574  -3.424  60.522  1.00 35.43 583 A 1 
ATOM 4461 N NE2 . GLN A 0 583 . -73.326  -4.685  60.243  1.00 35.43 583 A 1 
ATOM 4462 O OE1 . GLN A 0 583 . -73.392  -2.593  59.649  1.00 35.43 583 A 1 
ATOM 4463 N N   . GLY A 0 584 . -71.862  0.852   63.855  1.00 37.56 584 A 1 
ATOM 4464 C CA  . GLY A 0 584 . -71.741  2.316   63.896  1.00 37.56 584 A 1 
ATOM 4465 C C   . GLY A 0 584 . -70.316  2.878   63.813  1.00 37.56 584 A 1 
ATOM 4466 O O   . GLY A 0 584 . -70.041  3.741   62.980  1.00 37.56 584 A 1 
ATOM 4467 N N   . ASP A 0 585 . -69.415  2.441   64.701  1.00 35.99 585 A 1 
ATOM 4468 C CA  . ASP A 0 585 . -68.309  3.317   65.142  1.00 35.99 585 A 1 
ATOM 4469 C C   . ASP A 0 585 . -66.900  2.997   64.602  1.00 35.99 585 A 1 
ATOM 4470 C CB  . ASP A 0 585 . -68.327  3.438   66.681  1.00 35.99 585 A 1 
ATOM 4471 O O   . ASP A 0 585 . -65.981  3.813   64.743  1.00 35.99 585 A 1 
ATOM 4472 C CG  . ASP A 0 585 . -68.645  4.863   67.160  1.00 35.99 585 A 1 
ATOM 4473 O OD1 . ASP A 0 585 . -68.216  5.829   66.486  1.00 35.99 585 A 1 
ATOM 4474 O OD2 . ASP A 0 585 . -69.312  4.978   68.211  1.00 35.99 585 A 1 
ATOM 4475 N N   . TYR A 0 586 . -66.699  1.867   63.909  1.00 35.00 586 A 1 
ATOM 4476 C CA  . TYR A 0 586 . -65.363  1.519   63.390  1.00 35.00 586 A 1 
ATOM 4477 C C   . TYR A 0 586 . -64.838  2.530   62.346  1.00 35.00 586 A 1 
ATOM 4478 C CB  . TYR A 0 586 . -65.339  0.075   62.861  1.00 35.00 586 A 1 
ATOM 4479 O O   . TYR A 0 586 . -63.631  2.717   62.203  1.00 35.00 586 A 1 
ATOM 4480 C CG  . TYR A 0 586 . -63.939  -0.516  62.866  1.00 35.00 586 A 1 
ATOM 4481 C CD1 . TYR A 0 586 . -63.125  -0.452  61.717  1.00 35.00 586 A 1 
ATOM 4482 C CD2 . TYR A 0 586 . -63.427  -1.072  64.056  1.00 35.00 586 A 1 
ATOM 4483 C CE1 . TYR A 0 586 . -61.800  -0.931  61.763  1.00 35.00 586 A 1 
ATOM 4484 C CE2 . TYR A 0 586 . -62.104  -1.553  64.105  1.00 35.00 586 A 1 
ATOM 4485 O OH  . TYR A 0 586 . -60.004  -1.924  63.001  1.00 35.00 586 A 1 
ATOM 4486 C CZ  . TYR A 0 586 . -61.286  -1.477  62.957  1.00 35.00 586 A 1 
ATOM 4487 N N   . ASN A 0 587 . -65.736  3.257   61.668  1.00 41.46 587 A 1 
ATOM 4488 C CA  . ASN A 0 587 . -65.389  4.252   60.647  1.00 41.46 587 A 1 
ATOM 4489 C C   . ASN A 0 587 . -65.165  5.687   61.168  1.00 41.46 587 A 1 
ATOM 4490 C CB  . ASN A 0 587 . -66.423  4.179   59.502  1.00 41.46 587 A 1 
ATOM 4491 O O   . ASN A 0 587 . -64.808  6.557   60.369  1.00 41.46 587 A 1 
ATOM 4492 C CG  . ASN A 0 587 . -66.054  3.155   58.440  1.00 41.46 587 A 1 
ATOM 4493 N ND2 . ASN A 0 587 . -67.021  2.612   57.741  1.00 41.46 587 A 1 
ATOM 4494 O OD1 . ASN A 0 587 . -64.901  2.858   58.188  1.00 41.46 587 A 1 
ATOM 4495 N N   . GLN A 0 588 . -65.326  5.965   62.470  1.00 40.28 588 A 1 
ATOM 4496 C CA  . GLN A 0 588 . -65.026  7.294   63.037  1.00 40.28 588 A 1 
ATOM 4497 C C   . GLN A 0 588 . -63.857  7.294   64.027  1.00 40.28 588 A 1 
ATOM 4498 C CB  . GLN A 0 588 . -66.292  7.949   63.612  1.00 40.28 588 A 1 
ATOM 4499 O O   . GLN A 0 588 . -63.029  8.209   63.970  1.00 40.28 588 A 1 
ATOM 4500 C CG  . GLN A 0 588 . -67.271  8.306   62.478  1.00 40.28 588 A 1 
ATOM 4501 C CD  . GLN A 0 588 . -68.342  9.302   62.907  1.00 40.28 588 A 1 
ATOM 4502 N NE2 . GLN A 0 588 . -69.602  8.931   62.873  1.00 40.28 588 A 1 
ATOM 4503 O OE1 . GLN A 0 588 . -68.068  10.444  63.243  1.00 40.28 588 A 1 
ATOM 4504 N N   . ALA A 0 589 . -63.691  6.254   64.852  1.00 39.03 589 A 1 
ATOM 4505 C CA  . ALA A 0 589 . -62.559  6.160   65.782  1.00 39.03 589 A 1 
ATOM 4506 C C   . ALA A 0 589 . -61.191  6.263   65.070  1.00 39.03 589 A 1 
ATOM 4507 C CB  . ALA A 0 589 . -62.699  4.853   66.571  1.00 39.03 589 A 1 
ATOM 4508 O O   . ALA A 0 589 . -60.316  7.013   65.508  1.00 39.03 589 A 1 
ATOM 4509 N N   . ALA A 0 590 . -61.042  5.609   63.910  1.00 43.48 590 A 1 
ATOM 4510 C CA  . ALA A 0 590 . -59.816  5.618   63.105  1.00 43.48 590 A 1 
ATOM 4511 C C   . ALA A 0 590 . -59.478  6.976   62.444  1.00 43.48 590 A 1 
ATOM 4512 C CB  . ALA A 0 590 . -59.932  4.497   62.065  1.00 43.48 590 A 1 
ATOM 4513 O O   . ALA A 0 590 . -58.356  7.161   61.977  1.00 43.48 590 A 1 
ATOM 4514 N N   . LYS A 0 591 . -60.409  7.946   62.415  1.00 40.89 591 A 1 
ATOM 4515 C CA  . LYS A 0 591 . -60.156  9.322   61.931  1.00 40.89 591 A 1 
ATOM 4516 C C   . LYS A 0 591 . -60.192  10.384  63.035  1.00 40.89 591 A 1 
ATOM 4517 C CB  . LYS A 0 591 . -61.086  9.657   60.748  1.00 40.89 591 A 1 
ATOM 4518 O O   . LYS A 0 591 . -59.637  11.464  62.847  1.00 40.89 591 A 1 
ATOM 4519 C CG  . LYS A 0 591 . -60.567  9.011   59.451  1.00 40.89 591 A 1 
ATOM 4520 C CD  . LYS A 0 591 . -61.410  9.380   58.221  1.00 40.89 591 A 1 
ATOM 4521 C CE  . LYS A 0 591 . -60.731  8.817   56.963  1.00 40.89 591 A 1 
ATOM 4522 N NZ  . LYS A 0 591 . -61.527  9.060   55.732  1.00 40.89 591 A 1 
ATOM 4523 N N   . ALA A 0 592 . -60.757  10.091  64.207  1.00 39.23 592 A 1 
ATOM 4524 C CA  . ALA A 0 592 . -60.875  11.050  65.310  1.00 39.23 592 A 1 
ATOM 4525 C C   . ALA A 0 592 . -59.525  11.485  65.923  1.00 39.23 592 A 1 
ATOM 4526 C CB  . ALA A 0 592 . -61.805  10.441  66.364  1.00 39.23 592 A 1 
ATOM 4527 O O   . ALA A 0 592 . -59.413  12.607  66.418  1.00 39.23 592 A 1 
ATOM 4528 N N   . ILE A 0 593 . -58.481  10.649  65.843  1.00 39.75 593 A 1 
ATOM 4529 C CA  . ILE A 0 593 . -57.118  11.001  66.295  1.00 39.75 593 A 1 
ATOM 4530 C C   . ILE A 0 593 . -56.398  11.926  65.284  1.00 39.75 593 A 1 
ATOM 4531 C CB  . ILE A 0 593 . -56.344  9.713   66.699  1.00 39.75 593 A 1 
ATOM 4532 O O   . ILE A 0 593 . -55.411  12.572  65.630  1.00 39.75 593 A 1 
ATOM 4533 C CG1 . ILE A 0 593 . -57.081  9.052   67.896  1.00 39.75 593 A 1 
ATOM 4534 C CG2 . ILE A 0 593 . -54.872  9.983   67.068  1.00 39.75 593 A 1 
ATOM 4535 C CD1 . ILE A 0 593 . -56.451  7.764   68.443  1.00 39.75 593 A 1 
ATOM 4536 N N   . ALA A 0 594 . -56.936  12.092  64.069  1.00 41.18 594 A 1 
ATOM 4537 C CA  . ALA A 0 594 . -56.345  12.905  63.004  1.00 41.18 594 A 1 
ATOM 4538 C C   . ALA A 0 594 . -56.929  14.332  62.858  1.00 41.18 594 A 1 
ATOM 4539 C CB  . ALA A 0 594 . -56.389  12.095  61.700  1.00 41.18 594 A 1 
ATOM 4540 O O   . ALA A 0 594 . -56.534  15.031  61.928  1.00 41.18 594 A 1 
ATOM 4541 N N   . ALA A 0 595 . -57.829  14.805  63.742  1.00 35.27 595 A 1 
ATOM 4542 C CA  . ALA A 0 595 . -58.294  16.207  63.716  1.00 35.27 595 A 1 
ATOM 4543 C C   . ALA A 0 595 . -58.982  16.720  65.010  1.00 35.27 595 A 1 
ATOM 4544 C CB  . ALA A 0 595 . -59.245  16.391  62.513  1.00 35.27 595 A 1 
ATOM 4545 O O   . ALA A 0 595 . -60.209  16.846  65.043  1.00 35.27 595 A 1 
ATOM 4546 N N   . LYS A 0 596 . -58.234  17.132  66.058  1.00 31.86 596 A 1 
ATOM 4547 C CA  . LYS A 0 596 . -58.789  18.070  67.076  1.00 31.86 596 A 1 
ATOM 4548 C C   . LYS A 0 596 . -57.799  18.942  67.872  1.00 31.86 596 A 1 
ATOM 4549 C CB  . LYS A 0 596 . -59.882  17.395  67.948  1.00 31.86 596 A 1 
ATOM 4550 O O   . LYS A 0 596 . -57.790  18.979  69.099  1.00 31.86 596 A 1 
ATOM 4551 C CG  . LYS A 0 596 . -61.180  18.227  67.853  1.00 31.86 596 A 1 
ATOM 4552 C CD  . LYS A 0 596 . -62.417  17.463  68.335  1.00 31.86 596 A 1 
ATOM 4553 C CE  . LYS A 0 596 . -63.682  18.240  67.939  1.00 31.86 596 A 1 
ATOM 4554 N NZ  . LYS A 0 596 . -64.914  17.451  68.200  1.00 31.86 596 A 1 
ATOM 4555 N N   . LYS A 0 597 . -57.036  19.748  67.135  1.00 33.13 597 A 1 
ATOM 4556 C CA  . LYS A 0 597 . -56.404  21.015  67.552  1.00 33.13 597 A 1 
ATOM 4557 C C   . LYS A 0 597 . -56.406  21.887  66.281  1.00 33.13 597 A 1 
ATOM 4558 C CB  . LYS A 0 597 . -54.973  20.722  68.066  1.00 33.13 597 A 1 
ATOM 4559 O O   . LYS A 0 597 . -55.872  21.426  65.286  1.00 33.13 597 A 1 
ATOM 4560 C CG  . LYS A 0 597 . -54.891  20.552  69.599  1.00 33.13 597 A 1 
ATOM 4561 C CD  . LYS A 0 597 . -53.434  20.481  70.087  1.00 33.13 597 A 1 
ATOM 4562 C CE  . LYS A 0 597 . -53.368  20.435  71.621  1.00 33.13 597 A 1 
ATOM 4563 N NZ  . LYS A 0 597 . -51.967  20.329  72.104  1.00 33.13 597 A 1 
ATOM 4564 N N   . HIS A 0 598 . -57.021  23.071  66.188  1.00 29.12 598 A 1 
ATOM 4565 C CA  . HIS A 0 598 . -57.397  24.062  67.208  1.00 29.12 598 A 1 
ATOM 4566 C C   . HIS A 0 598 . -58.568  24.979  66.713  1.00 29.12 598 A 1 
ATOM 4567 C CB  . HIS A 0 598 . -56.120  24.904  67.456  1.00 29.12 598 A 1 
ATOM 4568 O O   . HIS A 0 598 . -58.840  25.025  65.523  1.00 29.12 598 A 1 
ATOM 4569 C CG  . HIS A 0 598 . -55.624  24.967  68.878  1.00 29.12 598 A 1 
ATOM 4570 C CD2 . HIS A 0 598 . -54.780  24.068  69.466  1.00 29.12 598 A 1 
ATOM 4571 N ND1 . HIS A 0 598 . -55.735  26.028  69.746  1.00 29.12 598 A 1 
ATOM 4572 C CE1 . HIS A 0 598 . -55.019  25.736  70.848  1.00 29.12 598 A 1 
ATOM 4573 N NE2 . HIS A 0 598 . -54.433  24.532  70.733  1.00 29.12 598 A 1 
ATOM 4574 N N   . HIS A 0 599 . -59.181  25.759  67.622  1.00 32.11 599 A 1 
ATOM 4575 C CA  . HIS A 0 599 . -60.075  26.937  67.415  1.00 32.11 599 A 1 
ATOM 4576 C C   . HIS A 0 599 . -61.520  26.828  66.833  1.00 32.11 599 A 1 
ATOM 4577 C CB  . HIS A 0 599 . -59.305  28.108  66.772  1.00 32.11 599 A 1 
ATOM 4578 O O   . HIS A 0 599 . -61.733  26.725  65.637  1.00 32.11 599 A 1 
ATOM 4579 C CG  . HIS A 0 599 . -58.183  28.597  67.651  1.00 32.11 599 A 1 
ATOM 4580 C CD2 . HIS A 0 599 . -56.848  28.384  67.453  1.00 32.11 599 A 1 
ATOM 4581 N ND1 . HIS A 0 599 . -58.316  29.261  68.853  1.00 32.11 599 A 1 
ATOM 4582 C CE1 . HIS A 0 599 . -57.091  29.386  69.391  1.00 32.11 599 A 1 
ATOM 4583 N NE2 . HIS A 0 599 . -56.173  28.817  68.598  1.00 32.11 599 A 1 
ATOM 4584 N N   . HIS A 0 600 . -62.493  27.080  67.733  1.00 30.99 600 A 1 
ATOM 4585 C CA  . HIS A 0 600 . -63.639  28.022  67.632  1.00 30.99 600 A 1 
ATOM 4586 C C   . HIS A 0 600 . -64.650  27.936  66.458  1.00 30.99 600 A 1 
ATOM 4587 C CB  . HIS A 0 600 . -63.114  29.465  67.785  1.00 30.99 600 A 1 
ATOM 4588 O O   . HIS A 0 600 . -64.352  28.326  65.337  1.00 30.99 600 A 1 
ATOM 4589 C CG  . HIS A 0 600 . -62.659  29.819  69.183  1.00 30.99 600 A 1 
ATOM 4590 C CD2 . HIS A 0 600 . -63.232  30.760  69.998  1.00 30.99 600 A 1 
ATOM 4591 N ND1 . HIS A 0 600 . -61.625  29.247  69.897  1.00 30.99 600 A 1 
ATOM 4592 C CE1 . HIS A 0 600 . -61.592  29.817  71.113  1.00 30.99 600 A 1 
ATOM 4593 N NE2 . HIS A 0 600 . -62.550  30.744  71.218  1.00 30.99 600 A 1 
ATOM 4594 N N   . GLY A 0 601 . -65.916  27.599  66.772  1.00 35.05 601 A 1 
ATOM 4595 C CA  . GLY A 0 601 . -67.031  27.638  65.806  1.00 35.05 601 A 1 
ATOM 4596 C C   . GLY A 0 601 . -68.405  27.169  66.328  1.00 35.05 601 A 1 
ATOM 4597 O O   . GLY A 0 601 . -69.011  26.279  65.737  1.00 35.05 601 A 1 
ATOM 4598 N N   . HIS A 0 602 . -68.910  27.731  67.432  1.00 32.50 602 A 1 
ATOM 4599 C CA  . HIS A 0 602 . -70.288  27.522  67.931  1.00 32.50 602 A 1 
ATOM 4600 C C   . HIS A 0 602 . -70.931  28.887  68.255  1.00 32.50 602 A 1 
ATOM 4601 C CB  . HIS A 0 602 . -70.284  26.636  69.196  1.00 32.50 602 A 1 
ATOM 4602 O O   . HIS A 0 602 . -70.216  29.807  68.637  1.00 32.50 602 A 1 
ATOM 4603 C CG  . HIS A 0 602 . -69.968  25.171  69.000  1.00 32.50 602 A 1 
ATOM 4604 C CD2 . HIS A 0 602 . -69.792  24.249  69.998  1.00 32.50 602 A 1 
ATOM 4605 N ND1 . HIS A 0 602 . -69.853  24.492  67.807  1.00 32.50 602 A 1 
ATOM 4606 C CE1 . HIS A 0 602 . -69.620  23.198  68.082  1.00 32.50 602 A 1 
ATOM 4607 N NE2 . HIS A 0 602 . -69.555  23.003  69.408  1.00 32.50 602 A 1 
ATOM 4608 N N   . GLY A 0 603 . -72.249  29.089  68.163  1.00 32.85 603 A 1 
ATOM 4609 C CA  . GLY A 0 603 . -73.308  28.172  67.721  1.00 32.85 603 A 1 
ATOM 4610 C C   . GLY A 0 603 . -74.684  28.625  68.236  1.00 32.85 603 A 1 
ATOM 4611 O O   . GLY A 0 603 . -74.933  28.589  69.437  1.00 32.85 603 A 1 
ATOM 4612 N N   . TYR A 0 604 . -75.570  29.068  67.340  1.00 32.59 604 A 1 
ATOM 4613 C CA  . TYR A 0 604 . -76.980  29.381  67.635  1.00 32.59 604 A 1 
ATOM 4614 C C   . TYR A 0 604 . -77.778  28.069  67.863  1.00 32.59 604 A 1 
ATOM 4615 C CB  . TYR A 0 604 . -77.571  30.166  66.441  1.00 32.59 604 A 1 
ATOM 4616 O O   . TYR A 0 604 . -77.405  27.051  67.291  1.00 32.59 604 A 1 
ATOM 4617 C CG  . TYR A 0 604 . -76.799  31.393  65.954  1.00 32.59 604 A 1 
ATOM 4618 C CD1 . TYR A 0 604 . -77.196  32.687  66.351  1.00 32.59 604 A 1 
ATOM 4619 C CD2 . TYR A 0 604 . -75.732  31.249  65.039  1.00 32.59 604 A 1 
ATOM 4620 C CE1 . TYR A 0 604 . -76.531  33.825  65.850  1.00 32.59 604 A 1 
ATOM 4621 C CE2 . TYR A 0 604 . -75.053  32.383  64.551  1.00 32.59 604 A 1 
ATOM 4622 O OH  . TYR A 0 604 . -74.808  34.764  64.456  1.00 32.59 604 A 1 
ATOM 4623 C CZ  . TYR A 0 604 . -75.453  33.674  64.949  1.00 32.59 604 A 1 
ATOM 4624 N N   . GLY A 0 605 . -78.891  27.987  68.608  1.00 29.83 605 A 1 
ATOM 4625 C CA  . GLY A 0 605 . -79.604  28.965  69.447  1.00 29.83 605 A 1 
ATOM 4626 C C   . GLY A 0 605 . -81.118  28.640  69.567  1.00 29.83 605 A 1 
ATOM 4627 O O   . GLY A 0 605 . -81.678  28.076  68.638  1.00 29.83 605 A 1 
ATOM 4628 N N   . HIS A 0 606 . -81.777  29.086  70.654  1.00 31.98 606 A 1 
ATOM 4629 C CA  . HIS A 0 606 . -83.244  29.051  70.941  1.00 31.98 606 A 1 
ATOM 4630 C C   . HIS A 0 606 . -83.942  27.731  71.379  1.00 31.98 606 A 1 
ATOM 4631 C CB  . HIS A 0 606 . -84.049  29.777  69.842  1.00 31.98 606 A 1 
ATOM 4632 O O   . HIS A 0 606 . -83.510  26.635  71.051  1.00 31.98 606 A 1 
ATOM 4633 C CG  . HIS A 0 606 . -83.964  31.273  69.957  1.00 31.98 606 A 1 
ATOM 4634 C CD2 . HIS A 0 606 . -84.931  32.098  70.464  1.00 31.98 606 A 1 
ATOM 4635 N ND1 . HIS A 0 606 . -82.884  32.061  69.633  1.00 31.98 606 A 1 
ATOM 4636 C CE1 . HIS A 0 606 . -83.191  33.331  69.947  1.00 31.98 606 A 1 
ATOM 4637 N NE2 . HIS A 0 606 . -84.425  33.399  70.466  1.00 31.98 606 A 1 
ATOM 4638 N N   . GLY A 0 607 . -85.064  27.889  72.122  1.00 33.09 607 A 1 
ATOM 4639 C CA  . GLY A 0 607 . -86.041  26.843  72.519  1.00 33.09 607 A 1 
ATOM 4640 C C   . GLY A 0 607 . -85.694  26.055  73.798  1.00 33.09 607 A 1 
ATOM 4641 O O   . GLY A 0 607 . -85.156  24.964  73.702  1.00 33.09 607 A 1 
ATOM 4642 N N   . HIS A 0 608 . -85.860  26.532  75.040  1.00 31.19 608 A 1 
ATOM 4643 C CA  . HIS A 0 608 . -87.063  27.058  75.721  1.00 31.19 608 A 1 
ATOM 4644 C C   . HIS A 0 608 . -88.278  26.105  75.755  1.00 31.19 608 A 1 
ATOM 4645 C CB  . HIS A 0 608 . -87.435  28.500  75.328  1.00 31.19 608 A 1 
ATOM 4646 O O   . HIS A 0 608 . -89.020  25.995  74.785  1.00 31.19 608 A 1 
ATOM 4647 C CG  . HIS A 0 608 . -86.700  29.530  76.147  1.00 31.19 608 A 1 
ATOM 4648 C CD2 . HIS A 0 608 . -87.173  30.185  77.255  1.00 31.19 608 A 1 
ATOM 4649 N ND1 . HIS A 0 608 . -85.405  29.951  75.949  1.00 31.19 608 A 1 
ATOM 4650 C CE1 . HIS A 0 608 . -85.108  30.845  76.907  1.00 31.19 608 A 1 
ATOM 4651 N NE2 . HIS A 0 608 . -86.152  31.014  77.729  1.00 31.19 608 A 1 
ATOM 4652 N N   . GLY A 0 609 . -88.519  25.499  76.927  1.00 32.45 609 A 1 
ATOM 4653 C CA  . GLY A 0 609 . -89.725  24.742  77.286  1.00 32.45 609 A 1 
ATOM 4654 C C   . GLY A 0 609 . -89.766  24.492  78.802  1.00 32.45 609 A 1 
ATOM 4655 O O   . GLY A 0 609 . -88.833  23.912  79.350  1.00 32.45 609 A 1 
ATOM 4656 N N   . HIS A 0 610 . -90.797  24.981  79.499  1.00 30.80 610 A 1 
ATOM 4657 C CA  . HIS A 0 610 . -90.875  24.948  80.969  1.00 30.80 610 A 1 
ATOM 4658 C C   . HIS A 0 610 . -91.636  23.725  81.505  1.00 30.80 610 A 1 
ATOM 4659 C CB  . HIS A 0 610 . -91.528  26.236  81.500  1.00 30.80 610 A 1 
ATOM 4660 O O   . HIS A 0 610 . -92.657  23.334  80.947  1.00 30.80 610 A 1 
ATOM 4661 C CG  . HIS A 0 610 . -90.683  27.476  81.354  1.00 30.80 610 A 1 
ATOM 4662 C CD2 . HIS A 0 610 . -90.851  28.474  80.432  1.00 30.80 610 A 1 
ATOM 4663 N ND1 . HIS A 0 610 . -89.636  27.850  82.168  1.00 30.80 610 A 1 
ATOM 4664 C CE1 . HIS A 0 610 . -89.181  29.040  81.740  1.00 30.80 610 A 1 
ATOM 4665 N NE2 . HIS A 0 610 . -89.889  29.457  80.681  1.00 30.80 610 A 1 
ATOM 4666 N N   . GLY A 0 611 . -91.197  23.197  82.654  1.00 33.42 611 A 1 
ATOM 4667 C CA  . GLY A 0 611 . -91.899  22.158  83.411  1.00 33.42 611 A 1 
ATOM 4668 C C   . GLY A 0 611 . -91.679  22.307  84.919  1.00 33.42 611 A 1 
ATOM 4669 O O   . GLY A 0 611 . -90.566  22.138  85.409  1.00 33.42 611 A 1 
ATOM 4670 N N   . TYR A 0 612 . -92.744  22.643  85.650  1.00 30.13 612 A 1 
ATOM 4671 C CA  . TYR A 0 612 . -92.782  22.661  87.119  1.00 30.13 612 A 1 
ATOM 4672 C C   . TYR A 0 612 . -92.653  21.216  87.661  1.00 30.13 612 A 1 
ATOM 4673 C CB  . TYR A 0 612 . -94.109  23.305  87.572  1.00 30.13 612 A 1 
ATOM 4674 O O   . TYR A 0 612 . -93.072  20.276  86.996  1.00 30.13 612 A 1 
ATOM 4675 C CG  . TYR A 0 612 . -94.365  24.735  87.100  1.00 30.13 612 A 1 
ATOM 4676 C CD1 . TYR A 0 612 . -94.197  25.812  87.995  1.00 30.13 612 A 1 
ATOM 4677 C CD2 . TYR A 0 612 . -94.822  24.989  85.789  1.00 30.13 612 A 1 
ATOM 4678 C CE1 . TYR A 0 612 . -94.470  27.133  87.581  1.00 30.13 612 A 1 
ATOM 4679 C CE2 . TYR A 0 612 . -95.078  26.308  85.366  1.00 30.13 612 A 1 
ATOM 4680 O OH  . TYR A 0 612 . -95.173  28.650  85.852  1.00 30.13 612 A 1 
ATOM 4681 C CZ  . TYR A 0 612 . -94.907  27.382  86.261  1.00 30.13 612 A 1 
ATOM 4682 N N   . GLY A 0 613 . -92.119  20.930  88.851  1.00 28.45 613 A 1 
ATOM 4683 C CA  . GLY A 0 613 . -91.699  21.816  89.939  1.00 28.45 613 A 1 
ATOM 4684 C C   . GLY A 0 613 . -92.423  21.452  91.240  1.00 28.45 613 A 1 
ATOM 4685 O O   . GLY A 0 613 . -93.533  21.919  91.465  1.00 28.45 613 A 1 
ATOM 4686 N N   . HIS A 0 614 . -91.805  20.636  92.104  1.00 33.42 614 A 1 
ATOM 4687 C CA  . HIS A 0 614 . -92.380  20.223  93.394  1.00 33.42 614 A 1 
ATOM 4688 C C   . HIS A 0 614 . -91.371  20.341  94.548  1.00 33.42 614 A 1 
ATOM 4689 C CB  . HIS A 0 614 . -92.981  18.809  93.296  1.00 33.42 614 A 1 
ATOM 4690 O O   . HIS A 0 614 . -90.211  19.959  94.420  1.00 33.42 614 A 1 
ATOM 4691 C CG  . HIS A 0 614 . -94.487  18.841  93.226  1.00 33.42 614 A 1 
ATOM 4692 C CD2 . HIS A 0 614 . -95.255  19.045  92.109  1.00 33.42 614 A 1 
ATOM 4693 N ND1 . HIS A 0 614 . -95.347  18.752  94.298  1.00 33.42 614 A 1 
ATOM 4694 C CE1 . HIS A 0 614 . -96.602  18.893  93.837  1.00 33.42 614 A 1 
ATOM 4695 N NE2 . HIS A 0 614 . -96.594  19.070  92.509  1.00 33.42 614 A 1 
ATOM 4696 N N   . HIS A 0 615 . -91.828  20.889  95.679  1.00 28.69 615 A 1 
ATOM 4697 C CA  . HIS A 0 615 . -91.052  21.042  96.916  1.00 28.69 615 A 1 
ATOM 4698 C C   . HIS A 0 615 . -90.986  19.742  97.738  1.00 28.69 615 A 1 
ATOM 4699 C CB  . HIS A 0 615 . -91.680  22.151  97.781  1.00 28.69 615 A 1 
ATOM 4700 O O   . HIS A 0 615 . -91.910  18.932  97.707  1.00 28.69 615 A 1 
ATOM 4701 C CG  . HIS A 0 615 . -91.228  23.555  97.470  1.00 28.69 615 A 1 
ATOM 4702 C CD2 . HIS A 0 615 . -90.971  24.533  98.396  1.00 28.69 615 A 1 
ATOM 4703 N ND1 . HIS A 0 615 . -91.008  24.109  96.228  1.00 28.69 615 A 1 
ATOM 4704 C CE1 . HIS A 0 615 . -90.630  25.387  96.405  1.00 28.69 615 A 1 
ATOM 4705 N NE2 . HIS A 0 615 . -90.594  25.689  97.710  1.00 28.69 615 A 1 
ATOM 4706 N N   . GLY A 0 616 . -89.937  19.608  98.558  1.00 34.68 616 A 1 
ATOM 4707 C CA  . GLY A 0 616 . -89.785  18.517  99.528  1.00 34.68 616 A 1 
ATOM 4708 C C   . GLY A 0 616 . -88.567  18.698  100.440 1.00 34.68 616 A 1 
ATOM 4709 O O   . GLY A 0 616 . -87.554  18.030  100.259 1.00 34.68 616 A 1 
ATOM 4710 N N   . HIS A 0 617 . -88.629  19.624  101.404 1.00 32.06 617 A 1 
ATOM 4711 C CA  . HIS A 0 617 . -87.520  19.857  102.340 1.00 32.06 617 A 1 
ATOM 4712 C C   . HIS A 0 617 . -87.359  18.715  103.358 1.00 32.06 617 A 1 
ATOM 4713 C CB  . HIS A 0 617 . -87.709  21.183  103.095 1.00 32.06 617 A 1 
ATOM 4714 O O   . HIS A 0 617 . -88.283  18.423  104.114 1.00 32.06 617 A 1 
ATOM 4715 C CG  . HIS A 0 617 . -87.488  22.426  102.273 1.00 32.06 617 A 1 
ATOM 4716 C CD2 . HIS A 0 617 . -88.377  23.452  102.103 1.00 32.06 617 A 1 
ATOM 4717 N ND1 . HIS A 0 617 . -86.316  22.799  101.649 1.00 32.06 617 A 1 
ATOM 4718 C CE1 . HIS A 0 617 . -86.503  24.016  101.108 1.00 32.06 617 A 1 
ATOM 4719 N NE2 . HIS A 0 617 . -87.746  24.449  101.357 1.00 32.06 617 A 1 
ATOM 4720 N N   . GLY A 0 618 . -86.149  18.154  103.455 1.00 32.44 618 A 1 
ATOM 4721 C CA  . GLY A 0 618 . -85.726  17.263  104.541 1.00 32.44 618 A 1 
ATOM 4722 C C   . GLY A 0 618 . -84.418  17.749  105.173 1.00 32.44 618 A 1 
ATOM 4723 O O   . GLY A 0 618 . -83.368  17.698  104.539 1.00 32.44 618 A 1 
ATOM 4724 N N   . HIS A 0 619 . -84.469  18.234  106.418 1.00 27.90 619 A 1 
ATOM 4725 C CA  . HIS A 0 619 . -83.297  18.699  107.174 1.00 27.90 619 A 1 
ATOM 4726 C C   . HIS A 0 619 . -82.795  17.635  108.169 1.00 27.90 619 A 1 
ATOM 4727 C CB  . HIS A 0 619 . -83.632  19.997  107.939 1.00 27.90 619 A 1 
ATOM 4728 O O   . HIS A 0 619 . -83.574  17.120  108.963 1.00 27.90 619 A 1 
ATOM 4729 C CG  . HIS A 0 619 . -83.264  21.286  107.245 1.00 27.90 619 A 1 
ATOM 4730 C CD2 . HIS A 0 619 . -84.123  22.299  106.908 1.00 27.90 619 A 1 
ATOM 4731 N ND1 . HIS A 0 619 . -81.988  21.739  106.981 1.00 27.90 619 A 1 
ATOM 4732 C CE1 . HIS A 0 619 . -82.080  22.987  106.490 1.00 27.90 619 A 1 
ATOM 4733 N NE2 . HIS A 0 619 . -83.360  23.369  106.432 1.00 27.90 619 A 1 
ATOM 4734 N N   . GLY A 0 620 . -81.476  17.407  108.208 1.00 31.15 620 A 1 
ATOM 4735 C CA  . GLY A 0 620 . -80.782  16.603  109.232 1.00 31.15 620 A 1 
ATOM 4736 C C   . GLY A 0 620 . -79.594  15.847  108.621 1.00 31.15 620 A 1 
ATOM 4737 O O   . GLY A 0 620 . -79.813  14.916  107.863 1.00 31.15 620 A 1 
ATOM 4738 N N   . LYS A 0 621 . -78.343  16.328  108.689 1.00 28.21 621 A 1 
ATOM 4739 C CA  . LYS A 0 621 . -77.412  16.508  109.836 1.00 28.21 621 A 1 
ATOM 4740 C C   . LYS A 0 621 . -76.758  15.206  110.334 1.00 28.21 621 A 1 
ATOM 4741 C CB  . LYS A 0 621 . -77.957  17.299  111.044 1.00 28.21 621 A 1 
ATOM 4742 O O   . LYS A 0 621 . -77.434  14.216  110.547 1.00 28.21 621 A 1 
ATOM 4743 C CG  . LYS A 0 621 . -78.061  18.819  110.839 1.00 28.21 621 A 1 
ATOM 4744 C CD  . LYS A 0 621 . -78.310  19.513  112.191 1.00 28.21 621 A 1 
ATOM 4745 C CE  . LYS A 0 621 . -78.259  21.041  112.058 1.00 28.21 621 A 1 
ATOM 4746 N NZ  . LYS A 0 621 . -78.419  21.715  113.375 1.00 28.21 621 A 1 
ATOM 4747 N N   . SER A 0 622 . -75.461  15.326  110.653 1.00 29.94 622 A 1 
ATOM 4748 C CA  . SER A 0 622 . -74.580  14.351  111.328 1.00 29.94 622 A 1 
ATOM 4749 C C   . SER A 0 622 . -74.274  13.072  110.521 1.00 29.94 622 A 1 
ATOM 4750 C CB  . SER A 0 622 . -75.114  14.048  112.733 1.00 29.94 622 A 1 
ATOM 4751 O O   . SER A 0 622 . -75.113  12.197  110.382 1.00 29.94 622 A 1 
ATOM 4752 O OG  . SER A 0 622 . -74.088  13.549  113.561 1.00 29.94 622 A 1 
ATOM 4753 N N   . SER A 0 623 . -73.144  12.957  109.813 1.00 30.26 623 A 1 
ATOM 4754 C CA  . SER A 0 623 . -71.747  12.845  110.294 1.00 30.26 623 A 1 
ATOM 4755 C C   . SER A 0 623 . -71.464  11.571  111.111 1.00 30.26 623 A 1 
ATOM 4756 C CB  . SER A 0 623 . -71.183  14.103  110.982 1.00 30.26 623 A 1 
ATOM 4757 O O   . SER A 0 623 . -71.732  11.525  112.307 1.00 30.26 623 A 1 
ATOM 4758 O OG  . SER A 0 623 . -71.584  14.204  112.337 1.00 30.26 623 A 1 
ATOM 4759 N N   . GLY A 0 624 . -70.831  10.572  110.488 1.00 31.65 624 A 1 
ATOM 4760 C CA  . GLY A 0 624 . -70.376  9.354   111.167 1.00 31.65 624 A 1 
ATOM 4761 C C   . GLY A 0 624 . -69.544  8.455   110.251 1.00 31.65 624 A 1 
ATOM 4762 O O   . GLY A 0 624 . -70.092  7.677   109.476 1.00 31.65 624 A 1 
ATOM 4763 N N   . GLN A 0 625 . -68.213  8.552   110.324 1.00 27.95 625 A 1 
ATOM 4764 C CA  . GLN A 0 625 . -67.314  7.639   109.605 1.00 27.95 625 A 1 
ATOM 4765 C C   . GLN A 0 625 . -67.384  6.243   110.246 1.00 27.95 625 A 1 
ATOM 4766 C CB  . GLN A 0 625 . -65.874  8.177   109.631 1.00 27.95 625 A 1 
ATOM 4767 O O   . GLN A 0 625 . -66.884  6.039   111.349 1.00 27.95 625 A 1 
ATOM 4768 C CG  . GLN A 0 625 . -65.671  9.434   108.772 1.00 27.95 625 A 1 
ATOM 4769 C CD  . GLN A 0 625 . -64.299  10.045  109.033 1.00 27.95 625 A 1 
ATOM 4770 N NE2 . GLN A 0 625 . -63.340  9.903   108.144 1.00 27.95 625 A 1 
ATOM 4771 O OE1 . GLN A 0 625 . -64.063  10.644  110.063 1.00 27.95 625 A 1 
ATOM 4772 N N   . GLY A 0 626 . -68.007  5.281   109.559 1.00 29.56 626 A 1 
ATOM 4773 C CA  . GLY A 0 626 . -68.398  3.999   110.158 1.00 29.56 626 A 1 
ATOM 4774 C C   . GLY A 0 626 . -68.202  2.786   109.252 1.00 29.56 626 A 1 
ATOM 4775 O O   . GLY A 0 626 . -69.174  2.111   108.954 1.00 29.56 626 A 1 
ATOM 4776 N N   . LYS A 0 627 . -66.951  2.527   108.832 1.00 29.73 627 A 1 
ATOM 4777 C CA  . LYS A 0 627 . -66.433  1.263   108.249 1.00 29.73 627 A 1 
ATOM 4778 C C   . LYS A 0 627 . -67.408  0.485   107.342 1.00 29.73 627 A 1 
ATOM 4779 C CB  . LYS A 0 627 . -65.946  0.340   109.386 1.00 29.73 627 A 1 
ATOM 4780 O O   . LYS A 0 627 . -68.216  -0.302  107.827 1.00 29.73 627 A 1 
ATOM 4781 C CG  . LYS A 0 627 . -64.774  0.922   110.190 1.00 29.73 627 A 1 
ATOM 4782 C CD  . LYS A 0 627 . -64.326  -0.049  111.293 1.00 29.73 627 A 1 
ATOM 4783 C CE  . LYS A 0 627 . -63.159  0.565   112.080 1.00 29.73 627 A 1 
ATOM 4784 N NZ  . LYS A 0 627 . -62.692  -0.330  113.170 1.00 29.73 627 A 1 
ATOM 4785 N N   . VAL A 0 628 . -67.227  0.593   106.021 1.00 33.13 628 A 1 
ATOM 4786 C CA  . VAL A 0 628 . -67.940  -0.229  105.022 1.00 33.13 628 A 1 
ATOM 4787 C C   . VAL A 0 628 . -67.590  -1.713  105.204 1.00 33.13 628 A 1 
ATOM 4788 C CB  . VAL A 0 628 . -67.648  0.247   103.579 1.00 33.13 628 A 1 
ATOM 4789 O O   . VAL A 0 628 . -66.619  -2.222  104.647 1.00 33.13 628 A 1 
ATOM 4790 C CG1 . VAL A 0 628 . -68.443  -0.557  102.539 1.00 33.13 628 A 1 
ATOM 4791 C CG2 . VAL A 0 628 . -68.025  1.724   103.396 1.00 33.13 628 A 1 
ATOM 4792 N N   . ALA A 0 629 . -68.377  -2.412  106.019 1.00 32.05 629 A 1 
ATOM 4793 C CA  . ALA A 0 629 . -68.299  -3.855  106.168 1.00 32.05 629 A 1 
ATOM 4794 C C   . ALA A 0 629 . -68.880  -4.519  104.913 1.00 32.05 629 A 1 
ATOM 4795 C CB  . ALA A 0 629 . -69.021  -4.273  107.454 1.00 32.05 629 A 1 
ATOM 4796 O O   . ALA A 0 629 . -69.992  -4.206  104.489 1.00 32.05 629 A 1 
ATOM 4797 N N   . LYS A 0 630 . -68.113  -5.439  104.321 1.00 31.45 630 A 1 
ATOM 4798 C CA  . LYS A 0 630 . -68.429  -6.147  103.071 1.00 31.45 630 A 1 
ATOM 4799 C C   . LYS A 0 630 . -69.555  -7.173  103.291 1.00 31.45 630 A 1 
ATOM 4800 C CB  . LYS A 0 630 . -67.107  -6.739  102.538 1.00 31.45 630 A 1 
ATOM 4801 O O   . LYS A 0 630 . -69.302  -8.371  103.381 1.00 31.45 630 A 1 
ATOM 4802 C CG  . LYS A 0 630 . -67.158  -7.218  101.078 1.00 31.45 630 A 1 
ATOM 4803 C CD  . LYS A 0 630 . -65.768  -7.718  100.642 1.00 31.45 630 A 1 
ATOM 4804 C CE  . LYS A 0 630 . -65.763  -8.105  99.156  1.00 31.45 630 A 1 
ATOM 4805 N NZ  . LYS A 0 630 . -64.429  -8.583  98.703  1.00 31.45 630 A 1 
ATOM 4806 N N   . GLY A 0 631 . -70.784  -6.681  103.455 1.00 30.76 631 A 1 
ATOM 4807 C CA  . GLY A 0 631 . -71.987  -7.491  103.654 1.00 30.76 631 A 1 
ATOM 4808 C C   . GLY A 0 631 . -72.277  -8.373  102.441 1.00 30.76 631 A 1 
ATOM 4809 O O   . GLY A 0 631 . -72.233  -7.901  101.307 1.00 30.76 631 A 1 
ATOM 4810 N N   . ALA A 0 632 . -72.533  -9.659  102.684 1.00 30.71 632 A 1 
ATOM 4811 C CA  . ALA A 0 632 . -72.777  -10.636 101.629 1.00 30.71 632 A 1 
ATOM 4812 C C   . ALA A 0 632 . -74.094  -10.375 100.876 1.00 30.71 632 A 1 
ATOM 4813 C CB  . ALA A 0 632 . -72.732  -12.043 102.239 1.00 30.71 632 A 1 
ATOM 4814 O O   . ALA A 0 632 . -74.991  -9.695  101.378 1.00 30.71 632 A 1 
ATOM 4815 N N   . HIS A 0 633 . -74.193  -10.953 99.677  1.00 31.00 633 A 1 
ATOM 4816 C CA  . HIS A 0 633 . -75.362  -10.872 98.807  1.00 31.00 633 A 1 
ATOM 4817 C C   . HIS A 0 633 . -76.654  -11.183 99.576  1.00 31.00 633 A 1 
ATOM 4818 C CB  . HIS A 0 633 . -75.213  -11.884 97.653  1.00 31.00 633 A 1 
ATOM 4819 O O   . HIS A 0 633 . -76.818  -12.278 100.110 1.00 31.00 633 A 1 
ATOM 4820 C CG  . HIS A 0 633 . -74.216  -11.530 96.573  1.00 31.00 633 A 1 
ATOM 4821 C CD2 . HIS A 0 633 . -72.933  -11.073 96.723  1.00 31.00 633 A 1 
ATOM 4822 N ND1 . HIS A 0 633 . -74.431  -11.666 95.219  1.00 31.00 633 A 1 
ATOM 4823 C CE1 . HIS A 0 633 . -73.312  -11.294 94.575  1.00 31.00 633 A 1 
ATOM 4824 N NE2 . HIS A 0 633 . -72.370  -10.920 95.455  1.00 31.00 633 A 1 
ATOM 4825 N N   . GLN A 0 634 . -77.612  -10.254 99.549  1.00 28.73 634 A 1 
ATOM 4826 C CA  . GLN A 0 634 . -79.004  -10.680 99.481  1.00 28.73 634 A 1 
ATOM 4827 C C   . GLN A 0 634 . -79.245  -11.149 98.050  1.00 28.73 634 A 1 
ATOM 4828 C CB  . GLN A 0 634 . -79.966  -9.551  99.876  1.00 28.73 634 A 1 
ATOM 4829 O O   . GLN A 0 634 . -79.055  -10.380 97.106  1.00 28.73 634 A 1 
ATOM 4830 C CG  . GLN A 0 634 . -80.030  -9.388  101.401 1.00 28.73 634 A 1 
ATOM 4831 C CD  . GLN A 0 634 . -81.060  -8.352  101.844 1.00 28.73 634 A 1 
ATOM 4832 N NE2 . GLN A 0 634 . -81.561  -8.450  103.056 1.00 28.73 634 A 1 
ATOM 4833 O OE1 . GLN A 0 634 . -81.433  -7.436  101.131 1.00 28.73 634 A 1 
ATOM 4834 N N   . GLU A 0 635 . -79.636  -12.409 97.904  1.00 31.03 635 A 1 
ATOM 4835 C CA  . GLU A 0 635 . -79.967  -13.053 96.634  1.00 31.03 635 A 1 
ATOM 4836 C C   . GLU A 0 635 . -81.279  -12.468 96.094  1.00 31.03 635 A 1 
ATOM 4837 C CB  . GLU A 0 635 . -80.015  -14.578 96.845  1.00 31.03 635 A 1 
ATOM 4838 O O   . GLU A 0 635 . -82.352  -13.056 96.190  1.00 31.03 635 A 1 
ATOM 4839 C CG  . GLU A 0 635 . -78.620  -15.138 97.186  1.00 31.03 635 A 1 
ATOM 4840 C CD  . GLU A 0 635 . -78.668  -16.560 97.761  1.00 31.03 635 A 1 
ATOM 4841 O OE1 . GLU A 0 635 . -77.881  -17.405 97.280  1.00 31.03 635 A 1 
ATOM 4842 O OE2 . GLU A 0 635 . -79.437  -16.766 98.728  1.00 31.03 635 A 1 
ATOM 4843 N N   . ARG A 0 636 . -81.207  -11.242 95.564  1.00 33.27 636 A 1 
ATOM 4844 C CA  . ARG A 0 636 . -82.315  -10.626 94.840  1.00 33.27 636 A 1 
ATOM 4845 C C   . ARG A 0 636 . -82.486  -11.394 93.536  1.00 33.27 636 A 1 
ATOM 4846 C CB  . ARG A 0 636 . -82.046  -9.130  94.631  1.00 33.27 636 A 1 
ATOM 4847 O O   . ARG A 0 636 . -81.603  -11.341 92.685  1.00 33.27 636 A 1 
ATOM 4848 C CG  . ARG A 0 636 . -83.266  -8.433  94.004  1.00 33.27 636 A 1 
ATOM 4849 C CD  . ARG A 0 636 . -83.061  -6.920  93.849  1.00 33.27 636 A 1 
ATOM 4850 N NE  . ARG A 0 636 . -82.864  -6.255  95.155  1.00 33.27 636 A 1 
ATOM 4851 N NH1 . ARG A 0 636 . -83.277  -4.096  94.493  1.00 33.27 636 A 1 
ATOM 4852 N NH2 . ARG A 0 636 . -82.729  -4.520  96.616  1.00 33.27 636 A 1 
ATOM 4853 C CZ  . ARG A 0 636 . -82.958  -4.965  95.413  1.00 33.27 636 A 1 
ATOM 4854 N N   . GLU A 0 637 . -83.611  -12.089 93.419  1.00 30.42 637 A 1 
ATOM 4855 C CA  . GLU A 0 637 . -83.966  -13.017 92.340  1.00 30.42 637 A 1 
ATOM 4856 C C   . GLU A 0 637 . -84.052  -12.313 90.970  1.00 30.42 637 A 1 
ATOM 4857 C CB  . GLU A 0 637 . -85.282  -13.728 92.717  1.00 30.42 637 A 1 
ATOM 4858 O O   . GLU A 0 637 . -85.123  -11.984 90.459  1.00 30.42 637 A 1 
ATOM 4859 C CG  . GLU A 0 637 . -85.179  -14.532 94.030  1.00 30.42 637 A 1 
ATOM 4860 C CD  . GLU A 0 637 . -86.521  -15.154 94.450  1.00 30.42 637 A 1 
ATOM 4861 O OE1 . GLU A 0 637 . -86.509  -16.320 94.905  1.00 30.42 637 A 1 
ATOM 4862 O OE2 . GLU A 0 637 . -87.551  -14.452 94.332  1.00 30.42 637 A 1 
ATOM 4863 N N   . ALA A 0 638 . -82.893  -12.035 90.374  1.00 28.63 638 A 1 
ATOM 4864 C CA  . ALA A 0 638 . -82.777  -11.459 89.046  1.00 28.63 638 A 1 
ATOM 4865 C C   . ALA A 0 638 . -83.114  -12.521 87.988  1.00 28.63 638 A 1 
ATOM 4866 C CB  . ALA A 0 638 . -81.373  -10.867 88.876  1.00 28.63 638 A 1 
ATOM 4867 O O   . ALA A 0 638 . -82.547  -13.611 87.983  1.00 28.63 638 A 1 
ATOM 4868 N N   . SER A 0 639 . -84.019  -12.173 87.070  1.00 38.23 639 A 1 
ATOM 4869 C CA  . SER A 0 639 . -84.634  -13.056 86.066  1.00 38.23 639 A 1 
ATOM 4870 C C   . SER A 0 639 . -85.497  -14.196 86.642  1.00 38.23 639 A 1 
ATOM 4871 C CB  . SER A 0 639 . -83.625  -13.510 84.994  1.00 38.23 639 A 1 
ATOM 4872 O O   . SER A 0 639 . -85.062  -15.319 86.891  1.00 38.23 639 A 1 
ATOM 4873 O OG  . SER A 0 639 . -82.710  -14.480 85.451  1.00 38.23 639 A 1 
ATOM 4874 N N   . GLY A 0 640 . -86.802  -13.933 86.752  1.00 31.23 640 A 1 
ATOM 4875 C CA  . GLY A 0 640 . -87.813  -14.972 86.946  1.00 31.23 640 A 1 
ATOM 4876 C C   . GLY A 0 640 . -87.975  -15.852 85.699  1.00 31.23 640 A 1 
ATOM 4877 O O   . GLY A 0 640 . -88.909  -15.656 84.930  1.00 31.23 640 A 1 
ATOM 4878 N N   . LYS A 0 641 . -87.067  -16.818 85.503  1.00 36.43 641 A 1 
ATOM 4879 C CA  . LYS A 0 641 . -87.121  -17.977 84.575  1.00 36.43 641 A 1 
ATOM 4880 C C   . LYS A 0 641 . -87.377  -17.769 83.065  1.00 36.43 641 A 1 
ATOM 4881 C CB  . LYS A 0 641 . -88.078  -19.049 85.141  1.00 36.43 641 A 1 
ATOM 4882 O O   . LYS A 0 641 . -87.249  -18.749 82.342  1.00 36.43 641 A 1 
ATOM 4883 C CG  . LYS A 0 641 . -87.474  -19.793 86.340  1.00 36.43 641 A 1 
ATOM 4884 C CD  . LYS A 0 641 . -88.288  -21.052 86.667  1.00 36.43 641 A 1 
ATOM 4885 C CE  . LYS A 0 641 . -87.562  -21.866 87.743  1.00 36.43 641 A 1 
ATOM 4886 N NZ  . LYS A 0 641 . -88.215  -23.180 87.963  1.00 36.43 641 A 1 
ATOM 4887 N N   . TRP A 0 642 . -87.713  -16.576 82.573  1.00 33.89 642 A 1 
ATOM 4888 C CA  . TRP A 0 642 . -88.256  -16.385 81.209  1.00 33.89 642 A 1 
ATOM 4889 C C   . TRP A 0 642 . -87.519  -15.360 80.322  1.00 33.89 642 A 1 
ATOM 4890 C CB  . TRP A 0 642 . -89.776  -16.144 81.313  1.00 33.89 642 A 1 
ATOM 4891 O O   . TRP A 0 642 . -88.071  -14.897 79.330  1.00 33.89 642 A 1 
ATOM 4892 C CG  . TRP A 0 642 . -90.586  -17.399 81.205  1.00 33.89 642 A 1 
ATOM 4893 C CD1 . TRP A 0 642 . -90.774  -18.311 82.184  1.00 33.89 642 A 1 
ATOM 4894 C CD2 . TRP A 0 642 . -91.291  -17.917 80.034  1.00 33.89 642 A 1 
ATOM 4895 C CE2 . TRP A 0 642 . -91.885  -19.167 80.381  1.00 33.89 642 A 1 
ATOM 4896 C CE3 . TRP A 0 642 . -91.485  -17.461 78.711  1.00 33.89 642 A 1 
ATOM 4897 N NE1 . TRP A 0 642 . -91.533  -19.360 81.700  1.00 33.89 642 A 1 
ATOM 4898 C CH2 . TRP A 0 642 . -92.819  -19.436 78.164  1.00 33.89 642 A 1 
ATOM 4899 C CZ2 . TRP A 0 642 . -92.636  -19.925 79.469  1.00 33.89 642 A 1 
ATOM 4900 C CZ3 . TRP A 0 642 . -92.244  -18.208 77.789  1.00 33.89 642 A 1 
ATOM 4901 N N   . ALA A 0 643 . -86.270  -15.011 80.649  1.00 32.59 643 A 1 
ATOM 4902 C CA  . ALA A 0 643 . -85.470  -14.049 79.872  1.00 32.59 643 A 1 
ATOM 4903 C C   . ALA A 0 643 . -83.979  -14.431 79.742  1.00 32.59 643 A 1 
ATOM 4904 C CB  . ALA A 0 643 . -85.686  -12.643 80.449  1.00 32.59 643 A 1 
ATOM 4905 O O   . ALA A 0 643 . -83.116  -13.564 79.636  1.00 32.59 643 A 1 
ATOM 4906 N N   . ALA A 0 644 . -83.660  -15.730 79.756  1.00 34.44 644 A 1 
ATOM 4907 C CA  . ALA A 0 644 . -82.323  -16.218 79.414  1.00 34.44 644 A 1 
ATOM 4908 C C   . ALA A 0 644 . -82.143  -16.198 77.884  1.00 34.44 644 A 1 
ATOM 4909 C CB  . ALA A 0 644 . -82.114  -17.601 80.046  1.00 34.44 644 A 1 
ATOM 4910 O O   . ALA A 0 644 . -82.220  -17.234 77.227  1.00 34.44 644 A 1 
ATOM 4911 N N   . GLN A 0 645 . -81.975  -15.001 77.316  1.00 34.54 645 A 1 
ATOM 4912 C CA  . GLN A 0 645 . -81.725  -14.817 75.889  1.00 34.54 645 A 1 
ATOM 4913 C C   . GLN A 0 645 . -80.327  -15.356 75.564  1.00 34.54 645 A 1 
ATOM 4914 C CB  . GLN A 0 645 . -81.933  -13.336 75.527  1.00 34.54 645 A 1 
ATOM 4915 O O   . GLN A 0 645 . -79.315  -14.749 75.906  1.00 34.54 645 A 1 
ATOM 4916 C CG  . GLN A 0 645 . -81.941  -13.085 74.009  1.00 34.54 645 A 1 
ATOM 4917 C CD  . GLN A 0 645 . -82.403  -11.674 73.640  1.00 34.54 645 A 1 
ATOM 4918 N NE2 . GLN A 0 645 . -82.512  -11.363 72.368  1.00 34.54 645 A 1 
ATOM 4919 O OE1 . GLN A 0 645 . -82.698  -10.834 74.474  1.00 34.54 645 A 1 
ATOM 4920 N N   . GLN A 0 646 . -80.289  -16.551 74.975  1.00 36.75 646 A 1 
ATOM 4921 C CA  . GLN A 0 646 . -79.059  -17.250 74.622  1.00 36.75 646 A 1 
ATOM 4922 C C   . GLN A 0 646 . -78.388  -16.523 73.454  1.00 36.75 646 A 1 
ATOM 4923 C CB  . GLN A 0 646 . -79.392  -18.713 74.265  1.00 36.75 646 A 1 
ATOM 4924 O O   . GLN A 0 646 . -78.840  -16.640 72.318  1.00 36.75 646 A 1 
ATOM 4925 C CG  . GLN A 0 646 . -79.844  -19.525 75.491  1.00 36.75 646 A 1 
ATOM 4926 C CD  . GLN A 0 646 . -80.390  -20.908 75.140  1.00 36.75 646 A 1 
ATOM 4927 N NE2 . GLN A 0 646 . -80.180  -21.899 75.979  1.00 36.75 646 A 1 
ATOM 4928 O OE1 . GLN A 0 646 . -81.053  -21.137 74.145  1.00 36.75 646 A 1 
ATOM 4929 N N   . SER A 0 647 . -77.323  -15.772 73.736  1.00 38.20 647 A 1 
ATOM 4930 C CA  . SER A 0 647 . -76.400  -15.355 72.682  1.00 38.20 647 A 1 
ATOM 4931 C C   . SER A 0 647 . -75.631  -16.586 72.215  1.00 38.20 647 A 1 
ATOM 4932 C CB  . SER A 0 647 . -75.432  -14.273 73.169  1.00 38.20 647 A 1 
ATOM 4933 O O   . SER A 0 647 . -75.080  -17.313 73.046  1.00 38.20 647 A 1 
ATOM 4934 O OG  . SER A 0 647 . -74.907  -13.570 72.064  1.00 38.20 647 A 1 
ATOM 4935 N N   . GLY A 0 648 . -75.598  -16.812 70.902  1.00 40.26 648 A 1 
ATOM 4936 C CA  . GLY A 0 648 . -74.542  -17.620 70.301  1.00 40.26 648 A 1 
ATOM 4937 C C   . GLY A 0 648 . -73.185  -16.937 70.493  1.00 40.26 648 A 1 
ATOM 4938 O O   . GLY A 0 648 . -73.132  -15.751 70.835  1.00 40.26 648 A 1 
ATOM 4939 N N   . TYR A 0 649 . -72.118  -17.707 70.295  1.00 42.39 649 A 1 
ATOM 4940 C CA  . TYR A 0 649 . -70.742  -17.219 70.269  1.00 42.39 649 A 1 
ATOM 4941 C C   . TYR A 0 649 . -70.127  -17.608 68.924  1.00 42.39 649 A 1 
ATOM 4942 C CB  . TYR A 0 649 . -69.934  -17.807 71.439  1.00 42.39 649 A 1 
ATOM 4943 O O   . TYR A 0 649 . -69.695  -18.750 68.743  1.00 42.39 649 A 1 
ATOM 4944 C CG  . TYR A 0 649 . -70.424  -17.447 72.830  1.00 42.39 649 A 1 
ATOM 4945 C CD1 . TYR A 0 649 . -70.131  -16.180 73.368  1.00 42.39 649 A 1 
ATOM 4946 C CD2 . TYR A 0 649 . -71.142  -18.388 73.595  1.00 42.39 649 A 1 
ATOM 4947 C CE1 . TYR A 0 649 . -70.548  -15.852 74.671  1.00 42.39 649 A 1 
ATOM 4948 C CE2 . TYR A 0 649 . -71.561  -18.067 74.901  1.00 42.39 649 A 1 
ATOM 4949 O OH  . TYR A 0 649 . -71.657  -16.479 76.701  1.00 42.39 649 A 1 
ATOM 4950 C CZ  . TYR A 0 649 . -71.262  -16.798 75.440  1.00 42.39 649 A 1 
ATOM 4951 N N   . ASP A 0 650 . -70.117  -16.663 67.996  1.00 45.57 650 A 1 
ATOM 4952 C CA  . ASP A 0 650 . -69.320  -16.689 66.776  1.00 45.57 650 A 1 
ATOM 4953 C C   . ASP A 0 650 . -67.814  -16.689 67.113  1.00 45.57 650 A 1 
ATOM 4954 C CB  . ASP A 0 650 . -69.743  -15.566 65.786  1.00 45.57 650 A 1 
ATOM 4955 O O   . ASP A 0 650 . -67.373  -16.197 68.155  1.00 45.57 650 A 1 
ATOM 4956 C CG  . ASP A 0 650 . -70.397  -14.277 66.346  1.00 45.57 650 A 1 
ATOM 4957 O OD1 . ASP A 0 650 . -70.365  -14.042 67.578  1.00 45.57 650 A 1 
ATOM 4958 O OD2 . ASP A 0 650 . -71.026  -13.548 65.545  1.00 45.57 650 A 1 
ATOM 4959 N N   . ASN A 0 651 . -67.026  -17.359 66.272  1.00 45.80 651 A 1 
ATOM 4960 C CA  . ASN A 0 651 . -65.561  -17.427 66.329  1.00 45.80 651 A 1 
ATOM 4961 C C   . ASN A 0 651 . -65.087  -17.580 64.875  1.00 45.80 651 A 1 
ATOM 4962 C CB  . ASN A 0 651 . -65.070  -18.602 67.213  1.00 45.80 651 A 1 
ATOM 4963 O O   . ASN A 0 651 . -64.766  -18.683 64.420  1.00 45.80 651 A 1 
ATOM 4964 C CG  . ASN A 0 651 . -65.182  -18.381 68.712  1.00 45.80 651 A 1 
ATOM 4965 N ND2 . ASN A 0 651 . -66.327  -18.648 69.293  1.00 45.80 651 A 1 
ATOM 4966 O OD1 . ASN A 0 651 . -64.225  -18.042 69.402  1.00 45.80 651 A 1 
ATOM 4967 N N   . ASP A 0 652 . -65.122  -16.481 64.130  1.00 54.44 652 A 1 
ATOM 4968 C CA  . ASP A 0 652 . -65.017  -16.478 62.679  1.00 54.44 652 A 1 
ATOM 4969 C C   . ASP A 0 652 . -63.550  -16.501 62.241  1.00 54.44 652 A 1 
ATOM 4970 C CB  . ASP A 0 652 . -65.767  -15.272 62.084  1.00 54.44 652 A 1 
ATOM 4971 O O   . ASP A 0 652 . -62.793  -15.532 62.366  1.00 54.44 652 A 1 
ATOM 4972 C CG  . ASP A 0 652 . -67.285  -15.462 61.963  1.00 54.44 652 A 1 
ATOM 4973 O OD1 . ASP A 0 652 . -67.811  -16.447 62.531  1.00 54.44 652 A 1 
ATOM 4974 O OD2 . ASP A 0 652 . -67.876  -14.640 61.224  1.00 54.44 652 A 1 
ATOM 4975 N N   . GLU A 0 653 . -63.138  -17.610 61.626  1.00 51.78 653 A 1 
ATOM 4976 C CA  . GLU A 0 653 . -61.860  -17.685 60.916  1.00 51.78 653 A 1 
ATOM 4977 C C   . GLU A 0 653 . -61.971  -17.002 59.540  1.00 51.78 653 A 1 
ATOM 4978 C CB  . GLU A 0 653 . -61.316  -19.123 60.871  1.00 51.78 653 A 1 
ATOM 4979 O O   . GLU A 0 653 . -61.925  -17.635 58.480  1.00 51.78 653 A 1 
ATOM 4980 C CG  . GLU A 0 653 . -61.121  -19.720 62.286  1.00 51.78 653 A 1 
ATOM 4981 C CD  . GLU A 0 653 . -59.948  -20.708 62.408  1.00 51.78 653 A 1 
ATOM 4982 O OE1 . GLU A 0 653 . -59.546  -21.051 63.553  1.00 51.78 653 A 1 
ATOM 4983 O OE2 . GLU A 0 653 . -59.206  -20.957 61.428  1.00 51.78 653 A 1 
ATOM 4984 N N   . TRP A 0 654 . -62.170  -15.680 59.542  1.00 61.03 654 A 1 
ATOM 4985 C CA  . TRP A 0 654 . -62.324  -14.903 58.316  1.00 61.03 654 A 1 
ATOM 4986 C C   . TRP A 0 654 . -60.991  -14.657 57.598  1.00 61.03 654 A 1 
ATOM 4987 C CB  . TRP A 0 654 . -63.125  -13.611 58.549  1.00 61.03 654 A 1 
ATOM 4988 O O   . TRP A 0 654 . -59.971  -14.305 58.187  1.00 61.03 654 A 1 
ATOM 4989 C CG  . TRP A 0 654 . -62.552  -12.599 59.496  1.00 61.03 654 A 1 
ATOM 4990 C CD1 . TRP A 0 654 . -62.947  -12.451 60.778  1.00 61.03 654 A 1 
ATOM 4991 C CD2 . TRP A 0 654 . -61.488  -11.613 59.299  1.00 61.03 654 A 1 
ATOM 4992 C CE2 . TRP A 0 654 . -61.291  -10.902 60.525  1.00 61.03 654 A 1 
ATOM 4993 C CE3 . TRP A 0 654 . -60.629  -11.281 58.226  1.00 61.03 654 A 1 
ATOM 4994 N NE1 . TRP A 0 654 . -62.229  -11.447 61.384  1.00 61.03 654 A 1 
ATOM 4995 C CH2 . TRP A 0 654 . -59.406  -9.676  59.600  1.00 61.03 654 A 1 
ATOM 4996 C CZ2 . TRP A 0 654 . -60.289  -9.925  60.668  1.00 61.03 654 A 1 
ATOM 4997 C CZ3 . TRP A 0 654 . -59.583  -10.352 58.380  1.00 61.03 654 A 1 
ATOM 4998 N N   . ALA A 0 655 . -61.035  -14.747 56.268  1.00 56.51 655 A 1 
ATOM 4999 C CA  . ALA A 0 655 . -59.974  -14.280 55.380  1.00 56.51 655 A 1 
ATOM 5000 C C   . ALA A 0 655 . -60.438  -13.047 54.592  1.00 56.51 655 A 1 
ATOM 5001 C CB  . ALA A 0 655 . -59.512  -15.420 54.464  1.00 56.51 655 A 1 
ATOM 5002 O O   . ALA A 0 655 . -61.557  -13.037 54.052  1.00 56.51 655 A 1 
ATOM 5003 N N   . LYS A 0 656 . -59.564  -12.034 54.511  1.00 59.92 656 A 1 
ATOM 5004 C CA  . LYS A 0 656 . -59.701  -10.862 53.628  1.00 59.92 656 A 1 
ATOM 5005 C C   . LYS A 0 656 . -58.707  -10.972 52.472  1.00 59.92 656 A 1 
ATOM 5006 C CB  . LYS A 0 656 . -59.508  -9.542  54.406  1.00 59.92 656 A 1 
ATOM 5007 O O   . LYS A 0 656 . -57.557  -11.358 52.674  1.00 59.92 656 A 1 
ATOM 5008 C CG  . LYS A 0 656 . -60.761  -9.173  55.216  1.00 59.92 656 A 1 
ATOM 5009 C CD  . LYS A 0 656 . -60.547  -7.972  56.154  1.00 59.92 656 A 1 
ATOM 5010 C CE  . LYS A 0 656 . -61.786  -7.810  57.056  1.00 59.92 656 A 1 
ATOM 5011 N NZ  . LYS A 0 656 . -61.443  -7.691  58.497  1.00 59.92 656 A 1 
ATOM 5012 N N   . GLN A 0 657 . -59.166  -10.604 51.279  1.00 62.69 657 A 1 
ATOM 5013 C CA  . GLN A 0 657 . -58.297  -10.341 50.134  1.00 62.69 657 A 1 
ATOM 5014 C C   . GLN A 0 657 . -57.570  -9.013  50.378  1.00 62.69 657 A 1 
ATOM 5015 C CB  . GLN A 0 657 . -59.146  -10.251 48.854  1.00 62.69 657 A 1 
ATOM 5016 O O   . GLN A 0 657 . -58.209  -8.017  50.727  1.00 62.69 657 A 1 
ATOM 5017 C CG  . GLN A 0 657 . -59.808  -11.579 48.430  1.00 62.69 657 A 1 
ATOM 5018 C CD  . GLN A 0 657 . -60.979  -11.379 47.465  1.00 62.69 657 A 1 
ATOM 5019 N NE2 . GLN A 0 657 . -61.365  -12.372 46.697  1.00 62.69 657 A 1 
ATOM 5020 O OE1 . GLN A 0 657 . -61.636  -10.354 47.433  1.00 62.69 657 A 1 
ATOM 5021 N N   . ALA A 0 658 . -56.256  -9.001  50.191  1.00 59.59 658 A 1 
ATOM 5022 C CA  . ALA A 0 658 . -55.449  -7.798  50.072  1.00 59.59 658 A 1 
ATOM 5023 C C   . ALA A 0 658 . -54.819  -7.804  48.676  1.00 59.59 658 A 1 
ATOM 5024 C CB  . ALA A 0 658 . -54.407  -7.772  51.196  1.00 59.59 658 A 1 
ATOM 5025 O O   . ALA A 0 658 . -54.153  -8.766  48.305  1.00 59.59 658 A 1 
ATOM 5026 N N   . TYR A 0 659 . -55.056  -6.747  47.907  1.00 69.41 659 A 1 
ATOM 5027 C CA  . TYR A 0 659 . -54.471  -6.581  46.581  1.00 69.41 659 A 1 
ATOM 5028 C C   . TYR A 0 659 . -53.239  -5.690  46.710  1.00 69.41 659 A 1 
ATOM 5029 C CB  . TYR A 0 659 . -55.531  -6.030  45.619  1.00 69.41 659 A 1 
ATOM 5030 O O   . TYR A 0 659 . -53.355  -4.552  47.174  1.00 69.41 659 A 1 
ATOM 5031 C CG  . TYR A 0 659 . -56.666  -7.012  45.384  1.00 69.41 659 A 1 
ATOM 5032 C CD1 . TYR A 0 659 . -56.506  -8.027  44.422  1.00 69.41 659 A 1 
ATOM 5033 C CD2 . TYR A 0 659 . -57.847  -6.952  46.154  1.00 69.41 659 A 1 
ATOM 5034 C CE1 . TYR A 0 659 . -57.521  -8.978  44.218  1.00 69.41 659 A 1 
ATOM 5035 C CE2 . TYR A 0 659 . -58.864  -7.910  45.961  1.00 69.41 659 A 1 
ATOM 5036 O OH  . TYR A 0 659 . -59.675  -9.847  44.794  1.00 69.41 659 A 1 
ATOM 5037 C CZ  . TYR A 0 659 . -58.701  -8.921  44.990  1.00 69.41 659 A 1 
ATOM 5038 N N   . GLY A 0 660 . -52.079  -6.245  46.371  1.00 72.81 660 A 1 
ATOM 5039 C CA  . GLY A 0 660 . -50.827  -5.513  46.237  1.00 72.81 660 A 1 
ATOM 5040 C C   . GLY A 0 660 . -50.652  -4.960  44.825  1.00 72.81 660 A 1 
ATOM 5041 O O   . GLY A 0 660 . -51.375  -5.330  43.897  1.00 72.81 660 A 1 
ATOM 5042 N N   . SER A 0 661 . -49.681  -4.067  44.686  1.00 76.12 661 A 1 
ATOM 5043 C CA  . SER A 0 661 . -49.077  -3.728  43.404  1.00 76.12 661 A 1 
ATOM 5044 C C   . SER A 0 661 . -47.676  -3.191  43.660  1.00 76.12 661 A 1 
ATOM 5045 C CB  . SER A 0 661 . -49.901  -2.697  42.620  1.00 76.12 661 A 1 
ATOM 5046 O O   . SER A 0 661 . -47.541  -2.174  44.356  1.00 76.12 661 A 1 
ATOM 5047 O OG  . SER A 0 661 . -50.024  -1.482  43.344  1.00 76.12 661 A 1 
ATOM 5048 N N   . ASP A 0 662 . -46.677  -3.840  43.085  1.00 79.30 662 A 1 
ATOM 5049 C CA  . ASP A 0 662 . -45.302  -3.362  43.015  1.00 79.30 662 A 1 
ATOM 5050 C C   . ASP A 0 662 . -45.035  -2.974  41.555  1.00 79.30 662 A 1 
ATOM 5051 C CB  . ASP A 0 662 . -44.231  -4.379  43.488  1.00 79.30 662 A 1 
ATOM 5052 O O   . ASP A 0 662 . -45.713  -3.434  40.638  1.00 79.30 662 A 1 
ATOM 5053 C CG  . ASP A 0 662 . -44.539  -5.328  44.656  1.00 79.30 662 A 1 
ATOM 5054 O OD1 . ASP A 0 662 . -45.708  -5.726  44.856  1.00 79.30 662 A 1 
ATOM 5055 O OD2 . ASP A 0 662 . -43.593  -5.635  45.417  1.00 79.30 662 A 1 
ATOM 5056 N N   . SER A 0 663 . -44.042  -2.119  41.347  1.00 80.49 663 A 1 
ATOM 5057 C CA  . SER A 0 663 . -43.440  -1.921  40.033  1.00 80.49 663 A 1 
ATOM 5058 C C   . SER A 0 663 . -41.944  -1.747  40.243  1.00 80.49 663 A 1 
ATOM 5059 C CB  . SER A 0 663 . -43.979  -0.677  39.310  1.00 80.49 663 A 1 
ATOM 5060 O O   . SER A 0 663 . -41.538  -0.887  41.035  1.00 80.49 663 A 1 
ATOM 5061 O OG  . SER A 0 663 . -45.350  -0.739  38.967  1.00 80.49 663 A 1 
ATOM 5062 N N   . ASP A 0 664 . -41.130  -2.514  39.528  1.00 80.46 664 A 1 
ATOM 5063 C CA  . ASP A 0 664 . -39.685  -2.300  39.435  1.00 80.46 664 A 1 
ATOM 5064 C C   . ASP A 0 664 . -39.287  -2.129  37.962  1.00 80.46 664 A 1 
ATOM 5065 C CB  . ASP A 0 664 . -38.902  -3.401  40.182  1.00 80.46 664 A 1
[truncated: 63,913 more chars]
