# Supplementary material for: Self-assembling proteins compose the chemically resistant shell biomaterial of planktonic tintinnid ciliates
Source: Nat Commun. 2026 Jun 13;17:7507. doi: 10.1038/s41467-026-74402-4 (PMC13408134; doi:10.1038/s41467-026-74402-4)
Supplement: Supplementary file 6 — Supplementary Data 16 [file 41467_2026_74402_MOESM6_ESM.zip › AF2_structure_models/Tara_Unigene_52.cif]

data_0
#
_entry.id   0
#
_struct_asym.id          A
_struct_asym.entity_id   0
#
_entity_poly.entity_id        0
_entity_poly.type             polypeptide(L)
_entity_poly.pdbx_strand_id   A
#
_entity.id     0
_entity.type   polymer
#
loop_
_entity_poly_seq.entity_id
_entity_poly_seq.num
_entity_poly_seq.mon_id
0 1   MET 
0 2   LYS 
0 3   SER 
0 4   PHE 
0 5   SER 
0 6   PHE 
0 7   ALA 
0 8   THR 
0 9   MET 
0 10  LEU 
0 11  VAL 
0 12  ALA 
0 13  ALA 
0 14  VAL 
0 15  SER 
0 16  ALA 
0 17  VAL 
0 18  GLU 
0 19  TRP 
0 20  ASN 
0 21  GLY 
0 22  GLY 
0 23  TYR 
0 24  GLY 
0 25  GLY 
0 26  TYR 
0 27  GLY 
0 28  ALA 
0 29  GLY 
0 30  ALA 
0 31  GLY 
0 32  TYR 
0 33  GLY 
0 34  GLY 
0 35  TYR 
0 36  GLY 
0 37  ALA 
0 38  GLY 
0 39  TYR 
0 40  GLY 
0 41  ALA 
0 42  GLY 
0 43  TYR 
0 44  GLY 
0 45  GLY 
0 46  HIS 
0 47  SER 
0 48  LYS 
0 49  GLY 
0 50  HIS 
0 51  GLY 
0 52  GLY 
0 53  TYR 
0 54  THR 
0 55  LYS 
0 56  VAL 
0 57  ASP 
0 58  TYR 
0 59  VAL 
0 60  PRO 
0 61  HIS 
0 62  THR 
0 63  LYS 
0 64  VAL 
0 65  VAL 
0 66  GLN 
0 67  PRO 
0 68  ALA 
0 69  ALA 
0 70  ALA 
0 71  ALA 
0 72  ASN 
0 73  GLN 
0 74  ALA 
0 75  SER 
0 76  LYS 
0 77  ALA 
0 78  LYS 
0 79  GLY 
0 80  MET 
0 81  ASP 
0 82  TYR 
0 83  GLN 
0 84  LYS 
0 85  GLU 
0 86  THR 
0 87  THR 
0 88  THR 
0 89  ASP 
0 90  TRP 
0 91  ASP 
0 92  ALA 
0 93  TRP 
0 94  GLY 
0 95  ARG 
0 96  ASP 
0 97  GLN 
0 98  ASP 
0 99  LEU 
0 100 ALA 
0 101 ILE 
0 102 ASP 
0 103 GLU 
0 104 SER 
0 105 TYR 
0 106 GLY 
0 107 ASN 
0 108 THR 
0 109 ARG 
0 110 ALA 
0 111 LYS 
0 112 SER 
0 113 TYR 
0 114 ARG 
0 115 ALA 
0 116 GLU 
0 117 SER 
0 118 TYR 
0 119 ASP 
0 120 GLU 
0 121 TRP 
0 122 ASP 
0 123 ASN 
0 124 GLN 
0 125 ASP 
0 126 LYS 
0 127 ASP 
0 128 ASP 
0 129 HIS 
0 130 GLY 
0 131 ALA 
0 132 GLN 
0 133 GLY 
0 134 TRP 
0 135 GLY 
0 136 LYS 
0 137 ASP 
0 138 LYS 
0 139 ASP 
0 140 ALA 
0 141 TYR 
0 142 GLY 
0 143 GLN 
0 144 SER 
0 145 SER 
0 146 GLN 
0 147 GLU 
0 148 TYR 
0 149 ASP 
0 150 ALA 
0 151 SER 
0 152 ALA 
0 153 ASP 
0 154 ASP 
0 155 TYR 
0 156 THR 
0 157 SER 
0 158 ALA 
0 159 ASP 
0 160 LYS 
0 161 SER 
0 162 TYR 
0 163 GLY 
0 164 GLY 
0 165 GLN 
0 166 ALA 
0 167 TYR 
0 168 GLY 
0 169 ALA 
0 170 TYR 
0 171 GLY 
0 172 HIS 
0 173 ASP 
0 174 LYS 
0 175 SER 
0 176 TYR 
0 177 GLY 
0 178 HIS 
0 179 GLY 
0 180 ALA 
0 181 HIS 
0 182 GLY 
0 183 HIS 
0 184 ALA 
0 185 GLY 
0 186 HIS 
0 187 ALA 
0 188 GLY 
0 189 HIS 
0 190 GLY 
0 191 TRP 
0 192 GLY 
0 193 LYS 
0 194 GLY 
0 195 GLY 
0 196 ALA 
0 197 SER 
0 198 HIS 
0 199 GLY 
0 200 TYR 
0 201 GLY 
0 202 HIS 
0 203 GLY 
0 204 ALA 
0 205 GLN 
0 206 GLY 
0 207 HIS 
0 208 ALA 
0 209 HIS 
0 210 ALA 
0 211 LYS 
0 212 GLY 
0 213 SER 
0 214 TYR 
0 215 GLY 
0 216 GLN 
0 217 SER 
0 218 TYR 
0 219 GLY 
0 220 GLY 
0 221 ASP 
0 222 THR 
0 223 TYR 
0 224 GLY 
0 225 ALA 
0 226 LYS 
0 227 GLN 
0 228 ALA 
0 229 SER 
0 230 GLY 
0 231 ALA 
0 232 SER 
0 233 TRP 
0 234 GLN 
0 235 GLY 
0 236 ALA 
0 237 ALA 
0 238 GLN 
0 239 LYS 
0 240 LYS 
0 241 ALA 
0 242 TYR 
0 243 ASP 
0 244 ASN 
0 245 ASP 
0 246 SER 
0 247 TRP 
0 248 ALA 
0 249 LYS 
0 250 GLN 
0 251 ALA 
0 252 TYR 
0 253 GLY 
0 254 THR 
0 255 ASP 
0 256 THR 
0 257 ASP 
0 258 SER 
0 259 ARG 
0 260 TRP 
0 261 GLY 
0 262 LYS 
0 263 SER 
0 264 TYR 
0 265 ASP 
0 266 SER 
0 267 VAL 
0 268 GLU 
0 269 ALA 
0 270 ARG 
0 271 SER 
0 272 TYR 
0 273 ASP 
0 274 ASN 
0 275 GLU 
0 276 HIS 
0 277 TYR 
0 278 ALA 
0 279 ARG 
0 280 GLU 
0 281 VAL 
0 282 ARG 
0 283 ALA 
0 284 ASP 
0 285 ASP 
0 286 ASP 
0 287 GLN 
0 288 TRP 
0 289 ALA 
0 290 GLU 
0 291 ASP 
0 292 ARG 
0 293 ASP 
0 294 THR 
0 295 TRP 
0 296 GLY 
0 297 ARG 
0 298 GLY 
0 299 ASP 
0 300 TYR 
0 301 ASP 
0 302 GLN 
0 303 TYR 
0 304 GLY 
0 305 ALA 
0 306 GLY 
0 307 ALA 
0 308 SER 
0 309 ALA 
0 310 ASP 
0 311 SER 
0 312 LYS 
0 313 THR 
0 314 GLY 
0 315 HIS 
0 316 SER 
0 317 LEU 
0 318 ASP 
0 319 PHE 
0 320 LYS 
0 321 LYS 
0 322 ALA 
0 323 SER 
0 324 ALA 
0 325 GLY 
0 326 ASN 
0 327 SER 
0 328 LYS 
0 329 ASN 
0 330 TYR 
0 331 TRP 
0 332 GLY 
0 333 GLY 
0 334 GLU 
0 335 ARG 
0 336 SER 
0 337 ASP 
0 338 TRP 
0 339 ASP 
0 340 ALA 
0 341 TRP 
0 342 GLY 
0 343 ARG 
0 344 ASP 
0 345 GLN 
0 346 ASP 
0 347 PHE 
0 348 HIS 
0 349 GLU 
0 350 LYS 
0 351 VAL 
0 352 SER 
0 353 PHE 
0 354 ASP 
0 355 ASN 
0 356 THR 
0 357 ARG 
0 358 ALA 
0 359 LYS 
0 360 GLY 
0 361 TYR 
0 362 ALA 
0 363 ALA 
0 364 GLU 
0 365 SER 
0 366 TYR 
0 367 ASP 
0 368 GLU 
0 369 TRP 
0 370 ASP 
0 371 ASN 
0 372 LYS 
0 373 ASP 
0 374 ASN 
0 375 ASP 
0 376 LYS 
0 377 TRP 
0 378 GLY 
0 379 ALA 
0 380 GLN 
0 381 ALA 
0 382 TRP 
0 383 GLY 
0 384 GLN 
0 385 ASP 
0 386 ARG 
0 387 ASP 
0 388 ALA 
0 389 TYR 
0 390 GLY 
0 391 ALA 
0 392 SER 
0 393 SER 
0 394 TYR 
0 395 ALA 
0 396 LYS 
0 397 LYS 
0 398 ALA 
0 399 SER 
0 400 SER 
0 401 GLY 
0 402 LYS 
0 403 TYR 
0 404 GLY 
0 405 GLN 
0 406 GLY 
0 407 ALA 
0 408 HIS 
0 409 ALA 
0 410 SER 
0 411 GLY 
0 412 ALA 
0 413 SER 
0 414 GLY 
0 415 LYS 
0 416 GLY 
0 417 TYR 
0 418 GLY 
0 419 LYS 
0 420 ASP 
0 421 GLY 
0 422 GLN 
0 423 TYR 
0 424 GLY 
0 425 SER 
0 426 SER 
0 427 ALA 
0 428 TRP 
0 429 GLU 
0 430 GLY 
0 431 ALA 
0 432 ALA 
0 433 ALA 
0 434 GLY 
0 435 ARG 
0 436 ALA 
0 437 ALA 
0 438 ALA 
0 439 ASN 
0 440 GLY 
0 441 GLY 
0 442 TYR 
0 443 ASP 
0 444 ASN 
0 445 ASP 
0 446 ASP 
0 447 TRP 
0 448 ALA 
0 449 LYS 
0 450 GLN 
0 451 ALA 
0 452 TYR 
0 453 GLY 
0 454 SER 
0 455 ASP 
0 456 SER 
0 457 ASP 
0 458 SER 
0 459 ARG 
0 460 TRP 
0 461 GLY 
0 462 LYS 
0 463 SER 
0 464 TYR 
0 465 ASP 
0 466 ALA 
0 467 VAL 
0 468 LYS 
0 469 ALA 
0 470 ARG 
0 471 SER 
0 472 TYR 
0 473 GLU 
0 474 ASN 
0 475 THR 
0 476 GLU 
0 477 TYR 
0 478 ALA 
0 479 ARG 
0 480 TRP 
0 481 LEU 
0 482 GLN 
0 483 ALA 
0 484 ASP 
0 485 ASP 
0 486 ASP 
0 487 GLN 
0 488 TRP 
0 489 ALA 
0 490 GLU 
0 491 ASP 
0 492 TYR 
0 493 ASP 
0 494 ARG 
0 495 TYR 
0 496 THR 
0 497 ASP 
0 498 GLY 
0 499 ASP 
0 500 TYR 
0 501 ASN 
0 502 ASP 
0 503 TYR 
0 504 GLY 
0 505 LYS 
0 506 GLY 
0 507 ALA 
0 508 SER 
0 509 VAL 
0 510 TRP 
0 511 ALA 
0 512 LYS 
0 513 GLY 
0 514 GLY 
0 515 LYS 
0 516 LYS 
0 517 GLY 
0 518 TRP 
0 519 GLY 
0 520 LYS 
0 521 VAL 
0 522 GLY 
0 523 GLY 
0 524 TYR 
0 525 GLY 
0 526 GLY 
0 527 SER 
0 528 TYR 
0 529 ASP 
0 530 ASN 
0 531 ALA 
0 532 SER 
0 533 LYS 
0 534 ALA 
0 535 GLY 
0 536 ALA 
0 537 SER 
0 538 HIS 
0 539 TYR 
0 540 ASP 
0 541 ARG 
0 542 ARG 
0 543 SER 
0 544 GLY 
0 545 GLN 
0 546 ASP 
0 547 TRP 
0 548 ASP 
0 549 ALA 
0 550 TRP 
0 551 GLY 
0 552 ARG 
0 553 ASP 
0 554 GLN 
0 555 ASP 
0 556 LEU 
0 557 GLU 
0 558 VAL 
0 559 ASP 
0 560 GLU 
0 561 SER 
0 562 TYR 
0 563 LYS 
0 564 GLN 
0 565 THR 
0 566 TRP 
0 567 ALA 
0 568 LYS 
0 569 SER 
0 570 TYR 
0 571 ASP 
0 572 ALA 
0 573 GLU 
0 574 SER 
0 575 TYR 
0 576 ASP 
0 577 GLU 
0 578 TRP 
0 579 ASP 
0 580 ASN 
0 581 LYS 
0 582 ASP 
0 583 ALA 
0 584 ASP 
0 585 LYS 
0 586 TRP 
0 587 GLY 
0 588 ALA 
0 589 GLN 
0 590 ALA 
0 591 TRP 
0 592 GLY 
0 593 SER 
0 594 ASP 
0 595 GLU 
0 596 ASP 
0 597 VAL 
0 598 HIS 
0 599 GLY 
0 600 ALA 
0 601 SER 
0 602 SER 
0 603 TYR 
0 604 GLY 
0 605 LYS 
0 606 GLN 
0 607 ALA 
0 608 SER 
0 609 ALA 
0 610 GLY 
0 611 ASP 
0 612 ALA 
0 613 ASP 
0 614 LYS 
0 615 TYR 
0 616 GLY 
0 617 TYR 
0 618 GLY 
0 619 ALA 
0 620 GLY 
0 621 ALA 
0 622 ALA 
0 623 GLY 
0 624 GLY 
0 625 TYR 
0 626 GLY 
0 627 LYS 
0 628 ALA 
0 629 GLY 
0 630 SER 
0 631 TYR 
0 632 GLY 
0 633 ALA 
0 634 GLY 
0 635 TYR 
0 636 GLY 
0 637 SER 
0 638 GLY 
0 639 TYR 
0 640 GLY 
0 641 ALA 
0 642 GLY 
0 643 GLY 
0 644 TYR 
0 645 GLY 
0 646 GLY 
0 647 TYR 
0 648 GLY 
0 649 ALA 
0 650 GLY 
0 651 TYR 
0 652 ALA 
0 653 GLY 
0 654 GLY 
0 655 TYR 
0 656 GLY 
0 657 HIS 
0 658 GLY 
0 659 GLY 
0 660 SER 
0 661 TYR 
0 662 ALA 
0 663 LYS 
0 664 LYS 
0 665 GLY 
0 666 TYR 
0 667 GLY 
0 668 SER 
0 669 ALA 
0 670 ALA 
0 671 HIS 
0 672 GLY 
0 673 THR 
0 674 ALA 
0 675 GLY 
0 676 ALA 
0 677 LYS 
0 678 ASP 
0 679 TYR 
0 680 GLN 
0 681 ALA 
0 682 SER 
0 683 GLU 
0 684 GLY 
0 685 GLY 
0 686 ALA 
0 687 ALA 
0 688 SER 
0 689 ARG 
0 690 SER 
0 691 ALA 
0 692 TYR 
0 693 ASP 
0 694 ASN 
0 695 ASP 
0 696 ALA 
0 697 TRP 
0 698 ALA 
0 699 LYS 
0 700 GLN 
0 701 ALA 
0 702 HIS 
0 703 GLY 
0 704 SER 
0 705 ASP 
0 706 PHE 
0 707 ASP 
0 708 SER 
0 709 ARG 
0 710 TRP 
0 711 GLY 
0 712 LYS 
0 713 SER 
0 714 TYR 
0 715 ASP 
0 716 PHE 
0 717 VAL 
0 718 ASN 
0 719 ALA 
0 720 ASN 
0 721 GLU 
0 722 TYR 
0 723 ASP 
0 724 ASP 
0 725 GLU 
0 726 GLN 
0 727 TYR 
0 728 ALA 
0 729 ARG 
0 730 LYS 
0 731 VAL 
0 732 ARG 
0 733 ALA 
0 734 ASP 
0 735 ASP 
0 736 ASP 
0 737 GLN 
0 738 TRP 
0 739 ALA 
0 740 GLU 
0 741 ASP 
0 742 TYR 
0 743 ASP 
0 744 ILE 
0 745 TRP 
0 746 THR 
0 747 ALA 
0 748 LYS 
0 749 ASP 
0 750 HIS 
0 751 ASP 
0 752 GLU 
0 753 TYR 
0 754 ALA 
0 755 ALA 
0 756 ALA 
0 757 ALA 
0 758 SER 
0 759 ALA 
0 760 GLU 
0 761 GLN 
0 762 THR 
0 763 GLN 
0 764 PRO 
0 765 LYS 
0 766 VAL 
0 767 THR 
0 768 LYS 
0 769 THR 
0 770 THR 
0 771 TYR 
0 772 THR 
0 773 PRO 
0 774 HIS 
0 775 VAL 
0 776 SER 
0 777 TYR 
0 778 GLY 
0 779 SER 
0 780 TYR 
0 781 GLY 
0 782 TYR 
0 783 GLY 
0 784 LYS 
0 785 GLY 
0 786 GLY 
0 787 TYR 
0 788 GLY 
0 789 GLY 
0 790 ASN 
0 791 ARG 
0 792 GLY 
0 793 TYR 
0 794 GLY 
0 795 GLY 
0 796 TRP 
#
loop_
_chem_comp.id
_chem_comp.type
_chem_comp.name
ALA 'L-peptide linking' ALANINE         
ARG 'L-peptide linking' ARGININE        
ASN 'L-peptide linking' ASPARAGINE      
ASP 'L-peptide linking' 'ASPARTIC ACID' 
CYS 'L-peptide linking' CYSTEINE        
GLN 'L-peptide linking' GLUTAMINE       
GLU 'L-peptide linking' 'GLUTAMIC ACID' 
HIS 'L-peptide linking' HISTIDINE       
ILE 'L-peptide linking' ISOLEUCINE      
LEU 'L-peptide linking' LEUCINE         
LYS 'L-peptide linking' LYSINE          
MET 'L-peptide linking' METHIONINE      
PHE 'L-peptide linking' PHENYLALANINE   
PRO 'L-peptide linking' PROLINE         
SER 'L-peptide linking' SERINE          
THR 'L-peptide linking' THREONINE       
TRP 'L-peptide linking' TRYPTOPHAN      
TYR 'L-peptide linking' TYROSINE        
VAL 'L-peptide linking' VALINE          
GLY 'peptide linking'   GLYCINE         
#
loop_
_atom_site.group_PDB
_atom_site.id
_atom_site.type_symbol
_atom_site.label_atom_id
_atom_site.label_alt_id
_atom_site.label_comp_id
_atom_site.label_asym_id
_atom_site.label_entity_id
_atom_site.label_seq_id
_atom_site.pdbx_PDB_ins_code
_atom_site.Cartn_x
_atom_site.Cartn_y
_atom_site.Cartn_z
_atom_site.occupancy
_atom_site.B_iso_or_equiv
_atom_site.auth_seq_id
_atom_site.auth_asym_id
_atom_site.pdbx_PDB_model_num
ATOM 1    N N   . MET A 0 1   . 26.051   -15.267 5.100   1.00 36.39 1   A 1 
ATOM 2    C CA  . MET A 0 1   . 27.295   -15.419 5.889   1.00 36.39 1   A 1 
ATOM 3    C C   . MET A 0 1   . 28.423   -15.870 4.966   1.00 36.39 1   A 1 
ATOM 4    C CB  . MET A 0 1   . 27.117   -16.440 7.033   1.00 36.39 1   A 1 
ATOM 5    O O   . MET A 0 1   . 28.436   -17.027 4.573   1.00 36.39 1   A 1 
ATOM 6    C CG  . MET A 0 1   . 26.211   -15.928 8.158   1.00 36.39 1   A 1 
ATOM 7    S SD  . MET A 0 1   . 25.950   -17.121 9.498   1.00 36.39 1   A 1 
ATOM 8    C CE  . MET A 0 1   . 24.636   -18.164 8.804   1.00 36.39 1   A 1 
ATOM 9    N N   . LYS A 0 2   . 29.336   -14.967 4.595   1.00 37.69 2   A 1 
ATOM 10   C CA  . LYS A 0 2   . 30.636   -15.268 3.966   1.00 37.69 2   A 1 
ATOM 11   C C   . LYS A 0 2   . 31.661   -14.379 4.681   1.00 37.69 2   A 1 
ATOM 12   C CB  . LYS A 0 2   . 30.613   -14.997 2.443   1.00 37.69 2   A 1 
ATOM 13   O O   . LYS A 0 2   . 31.368   -13.209 4.911   1.00 37.69 2   A 1 
ATOM 14   C CG  . LYS A 0 2   . 29.803   -16.022 1.617   1.00 37.69 2   A 1 
ATOM 15   C CD  . LYS A 0 2   . 29.859   -15.702 0.108   1.00 37.69 2   A 1 
ATOM 16   C CE  . LYS A 0 2   . 29.096   -16.728 -0.754  1.00 37.69 2   A 1 
ATOM 17   N NZ  . LYS A 0 2   . 29.096   -16.361 -2.200  1.00 37.69 2   A 1 
ATOM 18   N N   . SER A 0 3   . 32.780   -14.938 5.132   1.00 36.72 3   A 1 
ATOM 19   C CA  . SER A 0 3   . 33.713   -14.271 6.050   1.00 36.72 3   A 1 
ATOM 20   C C   . SER A 0 3   . 34.977   -13.800 5.337   1.00 36.72 3   A 1 
ATOM 21   C CB  . SER A 0 3   . 34.086   -15.221 7.195   1.00 36.72 3   A 1 
ATOM 22   O O   . SER A 0 3   . 35.684   -14.615 4.748   1.00 36.72 3   A 1 
ATOM 23   O OG  . SER A 0 3   . 34.487   -16.474 6.674   1.00 36.72 3   A 1 
ATOM 24   N N   . PHE A 0 4   . 35.293   -12.509 5.450   1.00 31.55 4   A 1 
ATOM 25   C CA  . PHE A 0 4   . 36.578   -11.960 5.015   1.00 31.55 4   A 1 
ATOM 26   C C   . PHE A 0 4   . 37.735   -12.526 5.852   1.00 31.55 4   A 1 
ATOM 27   C CB  . PHE A 0 4   . 36.551   -10.426 5.108   1.00 31.55 4   A 1 
ATOM 28   O O   . PHE A 0 4   . 37.600   -12.761 7.054   1.00 31.55 4   A 1 
ATOM 29   C CG  . PHE A 0 4   . 35.718   -9.742  4.040   1.00 31.55 4   A 1 
ATOM 30   C CD1 . PHE A 0 4   . 36.344   -9.233  2.884   1.00 31.55 4   A 1 
ATOM 31   C CD2 . PHE A 0 4   . 34.326   -9.595  4.199   1.00 31.55 4   A 1 
ATOM 32   C CE1 . PHE A 0 4   . 35.583   -8.584  1.896   1.00 31.55 4   A 1 
ATOM 33   C CE2 . PHE A 0 4   . 33.566   -8.949  3.207   1.00 31.55 4   A 1 
ATOM 34   C CZ  . PHE A 0 4   . 34.195   -8.443  2.057   1.00 31.55 4   A 1 
ATOM 35   N N   . SER A 0 5   . 38.894   -12.717 5.226   1.00 38.08 5   A 1 
ATOM 36   C CA  . SER A 0 5   . 40.172   -12.988 5.893   1.00 38.08 5   A 1 
ATOM 37   C C   . SER A 0 5   . 41.297   -12.531 4.969   1.00 38.08 5   A 1 
ATOM 38   C CB  . SER A 0 5   . 40.313   -14.478 6.218   1.00 38.08 5   A 1 
ATOM 39   O O   . SER A 0 5   . 41.419   -13.032 3.856   1.00 38.08 5   A 1 
ATOM 40   O OG  . SER A 0 5   . 39.459   -14.798 7.300   1.00 38.08 5   A 1 
ATOM 41   N N   . PHE A 0 6   . 42.079   -11.548 5.410   1.00 28.63 6   A 1 
ATOM 42   C CA  . PHE A 0 6   . 43.122   -10.895 4.615   1.00 28.63 6   A 1 
ATOM 43   C C   . PHE A 0 6   . 44.396   -10.722 5.455   1.00 28.63 6   A 1 
ATOM 44   C CB  . PHE A 0 6   . 42.599   -9.543  4.081   1.00 28.63 6   A 1 
ATOM 45   O O   . PHE A 0 6   . 44.315   -10.635 6.679   1.00 28.63 6   A 1 
ATOM 46   C CG  . PHE A 0 6   . 42.834   -9.314  2.597   1.00 28.63 6   A 1 
ATOM 47   C CD1 . PHE A 0 6   . 43.981   -8.629  2.147   1.00 28.63 6   A 1 
ATOM 48   C CD2 . PHE A 0 6   . 41.882   -9.764  1.662   1.00 28.63 6   A 1 
ATOM 49   C CE1 . PHE A 0 6   . 44.170   -8.398  0.771   1.00 28.63 6   A 1 
ATOM 50   C CE2 . PHE A 0 6   . 42.068   -9.525  0.289   1.00 28.63 6   A 1 
ATOM 51   C CZ  . PHE A 0 6   . 43.212   -8.842  -0.157  1.00 28.63 6   A 1 
ATOM 52   N N   . ALA A 0 7   . 45.540   -10.618 4.770   1.00 29.57 7   A 1 
ATOM 53   C CA  . ALA A 0 7   . 46.896   -10.405 5.294   1.00 29.57 7   A 1 
ATOM 54   C C   . ALA A 0 7   . 47.523   -11.525 6.161   1.00 29.57 7   A 1 
ATOM 55   C CB  . ALA A 0 7   . 46.966   -9.037  5.996   1.00 29.57 7   A 1 
ATOM 56   O O   . ALA A 0 7   . 47.079   -11.814 7.268   1.00 29.57 7   A 1 
ATOM 57   N N   . THR A 0 8   . 48.694   -12.030 5.740   1.00 31.10 8   A 1 
ATOM 58   C CA  . THR A 0 8   . 49.967   -11.790 6.467   1.00 31.10 8   A 1 
ATOM 59   C C   . THR A 0 8   . 51.222   -12.271 5.713   1.00 31.10 8   A 1 
ATOM 60   C CB  . THR A 0 8   . 50.034   -12.384 7.898   1.00 31.10 8   A 1 
ATOM 61   O O   . THR A 0 8   . 51.187   -13.249 4.982   1.00 31.10 8   A 1 
ATOM 62   C CG2 . THR A 0 8   . 49.843   -11.288 8.951   1.00 31.10 8   A 1 
ATOM 63   O OG1 . THR A 0 8   . 49.087   -13.383 8.161   1.00 31.10 8   A 1 
ATOM 64   N N   . MET A 0 9   . 52.341   -11.585 5.992   1.00 32.13 9   A 1 
ATOM 65   C CA  . MET A 0 9   . 53.755   -11.992 5.838   1.00 32.13 9   A 1 
ATOM 66   C C   . MET A 0 9   . 54.359   -12.283 4.443   1.00 32.13 9   A 1 
ATOM 67   C CB  . MET A 0 9   . 54.099   -13.113 6.835   1.00 32.13 9   A 1 
ATOM 68   O O   . MET A 0 9   . 54.248   -13.373 3.896   1.00 32.13 9   A 1 
ATOM 69   C CG  . MET A 0 9   . 54.162   -12.563 8.264   1.00 32.13 9   A 1 
ATOM 70   S SD  . MET A 0 9   . 54.756   -13.746 9.496   1.00 32.13 9   A 1 
ATOM 71   C CE  . MET A 0 9   . 55.139   -12.595 10.841  1.00 32.13 9   A 1 
ATOM 72   N N   . LEU A 0 10  . 55.209   -11.343 4.001   1.00 26.91 10  A 1 
ATOM 73   C CA  . LEU A 0 10  . 56.271   -11.521 2.999   1.00 26.91 10  A 1 
ATOM 74   C C   . LEU A 0 10  . 57.577   -10.867 3.509   1.00 26.91 10  A 1 
ATOM 75   C CB  . LEU A 0 10  . 55.795   -10.909 1.661   1.00 26.91 10  A 1 
ATOM 76   O O   . LEU A 0 10  . 57.856   -9.718  3.181   1.00 26.91 10  A 1 
ATOM 77   C CG  . LEU A 0 10  . 56.851   -10.981 0.529   1.00 26.91 10  A 1 
ATOM 78   C CD1 . LEU A 0 10  . 56.410   -11.929 -0.584  1.00 26.91 10  A 1 
ATOM 79   C CD2 . LEU A 0 10  . 57.105   -9.606  -0.094  1.00 26.91 10  A 1 
ATOM 80   N N   . VAL A 0 11  . 58.371   -11.556 4.345   1.00 28.19 11  A 1 
ATOM 81   C CA  . VAL A 0 11  . 59.697   -11.073 4.807   1.00 28.19 11  A 1 
ATOM 82   C C   . VAL A 0 11  . 60.664   -12.245 5.074   1.00 28.19 11  A 1 
ATOM 83   C CB  . VAL A 0 11  . 59.604   -10.188 6.086   1.00 28.19 11  A 1 
ATOM 84   O O   . VAL A 0 11  . 60.253   -13.268 5.607   1.00 28.19 11  A 1 
ATOM 85   C CG1 . VAL A 0 11  . 60.930   -9.471  6.402   1.00 28.19 11  A 1 
ATOM 86   C CG2 . VAL A 0 11  . 58.565   -9.058  6.026   1.00 28.19 11  A 1 
ATOM 87   N N   . ALA A 0 12  . 61.957   -12.010 4.800   1.00 31.65 12  A 1 
ATOM 88   C CA  . ALA A 0 12  . 63.160   -12.728 5.267   1.00 31.65 12  A 1 
ATOM 89   C C   . ALA A 0 12  . 63.553   -14.087 4.638   1.00 31.65 12  A 1 
ATOM 90   C CB  . ALA A 0 12  . 63.180   -12.800 6.805   1.00 31.65 12  A 1 
ATOM 91   O O   . ALA A 0 12  . 63.079   -15.140 5.051   1.00 31.65 12  A 1 
ATOM 92   N N   . ALA A 0 13  . 64.610   -14.050 3.808   1.00 33.32 13  A 1 
ATOM 93   C CA  . ALA A 0 13  . 65.778   -14.946 3.911   1.00 33.32 13  A 1 
ATOM 94   C C   . ALA A 0 13  . 66.978   -14.417 3.081   1.00 33.32 13  A 1 
ATOM 95   C CB  . ALA A 0 13  . 65.417   -16.375 3.470   1.00 33.32 13  A 1 
ATOM 96   O O   . ALA A 0 13  . 67.068   -14.659 1.882   1.00 33.32 13  A 1 
ATOM 97   N N   . VAL A 0 14  . 67.930   -13.724 3.719   1.00 31.06 14  A 1 
ATOM 98   C CA  . VAL A 0 14  . 69.280   -13.454 3.169   1.00 31.06 14  A 1 
ATOM 99   C C   . VAL A 0 14  . 70.290   -13.995 4.179   1.00 31.06 14  A 1 
ATOM 100  C CB  . VAL A 0 14  . 69.520   -11.952 2.897   1.00 31.06 14  A 1 
ATOM 101  O O   . VAL A 0 14  . 70.151   -13.711 5.369   1.00 31.06 14  A 1 
ATOM 102  C CG1 . VAL A 0 14  . 70.955   -11.674 2.420   1.00 31.06 14  A 1 
ATOM 103  C CG2 . VAL A 0 14  . 68.568   -11.419 1.819   1.00 31.06 14  A 1 
ATOM 104  N N   . SER A 0 15  . 71.270   -14.800 3.750   1.00 33.31 15  A 1 
ATOM 105  C CA  . SER A 0 15  . 72.041   -15.628 4.690   1.00 33.31 15  A 1 
ATOM 106  C C   . SER A 0 15  . 73.532   -15.834 4.373   1.00 33.31 15  A 1 
ATOM 107  C CB  . SER A 0 15  . 71.361   -16.999 4.832   1.00 33.31 15  A 1 
ATOM 108  O O   . SER A 0 15  . 73.875   -16.434 3.357   1.00 33.31 15  A 1 
ATOM 109  O OG  . SER A 0 15  . 71.269   -17.653 3.582   1.00 33.31 15  A 1 
ATOM 110  N N   . ALA A 0 16  . 74.342   -15.522 5.396   1.00 32.11 16  A 1 
ATOM 111  C CA  . ALA A 0 16  . 75.576   -16.203 5.830   1.00 32.11 16  A 1 
ATOM 112  C C   . ALA A 0 16  . 76.935   -15.935 5.131   1.00 32.11 16  A 1 
ATOM 113  C CB  . ALA A 0 16  . 75.273   -17.702 6.003   1.00 32.11 16  A 1 
ATOM 114  O O   . ALA A 0 16  . 77.010   -15.444 4.011   1.00 32.11 16  A 1 
ATOM 115  N N   . VAL A 0 17  . 77.995   -16.342 5.861   1.00 32.60 17  A 1 
ATOM 116  C CA  . VAL A 0 17  . 79.452   -16.303 5.570   1.00 32.60 17  A 1 
ATOM 117  C C   . VAL A 0 17  . 80.073   -14.888 5.672   1.00 32.60 17  A 1 
ATOM 118  C CB  . VAL A 0 17  . 79.782   -17.053 4.259   1.00 32.60 17  A 1 
ATOM 119  O O   . VAL A 0 17  . 79.838   -14.055 4.807   1.00 32.60 17  A 1 
ATOM 120  C CG1 . VAL A 0 17  . 81.292   -17.253 4.100   1.00 32.60 17  A 1 
ATOM 121  C CG2 . VAL A 0 17  . 79.145   -18.455 4.225   1.00 32.60 17  A 1 
ATOM 122  N N   . GLU A 0 18  . 80.768   -14.441 6.737   1.00 29.70 18  A 1 
ATOM 123  C CA  . GLU A 0 18  . 81.824   -15.004 7.636   1.00 29.70 18  A 1 
ATOM 124  C C   . GLU A 0 18  . 83.234   -15.133 7.004   1.00 29.70 18  A 1 
ATOM 125  C CB  . GLU A 0 18  . 81.471   -16.334 8.333   1.00 29.70 18  A 1 
ATOM 126  O O   . GLU A 0 18  . 83.342   -15.430 5.823   1.00 29.70 18  A 1 
ATOM 127  C CG  . GLU A 0 18  . 80.177   -16.343 9.159   1.00 29.70 18  A 1 
ATOM 128  C CD  . GLU A 0 18  . 80.037   -17.649 9.962   1.00 29.70 18  A 1 
ATOM 129  O OE1 . GLU A 0 18  . 79.500   -17.573 11.088  1.00 29.70 18  A 1 
ATOM 130  O OE2 . GLU A 0 18  . 80.473   -18.705 9.450   1.00 29.70 18  A 1 
ATOM 131  N N   . TRP A 0 19  . 84.383   -15.031 7.704   1.00 24.51 19  A 1 
ATOM 132  C CA  . TRP A 0 19  . 84.841   -14.214 8.860   1.00 24.51 19  A 1 
ATOM 133  C C   . TRP A 0 19  . 86.396   -14.326 8.970   1.00 24.51 19  A 1 
ATOM 134  C CB  . TRP A 0 19  . 84.195   -14.648 10.193  1.00 24.51 19  A 1 
ATOM 135  O O   . TRP A 0 19  . 86.995   -15.119 8.244   1.00 24.51 19  A 1 
ATOM 136  C CG  . TRP A 0 19  . 84.282   -13.655 11.320  1.00 24.51 19  A 1 
ATOM 137  C CD1 . TRP A 0 19  . 83.836   -12.377 11.274  1.00 24.51 19  A 1 
ATOM 138  C CD2 . TRP A 0 19  . 84.749   -13.858 12.693  1.00 24.51 19  A 1 
ATOM 139  C CE2 . TRP A 0 19  . 84.548   -12.648 13.426  1.00 24.51 19  A 1 
ATOM 140  C CE3 . TRP A 0 19  . 85.299   -14.948 13.403  1.00 24.51 19  A 1 
ATOM 141  N NE1 . TRP A 0 19  . 84.008   -11.776 12.506  1.00 24.51 19  A 1 
ATOM 142  C CH2 . TRP A 0 19  . 85.401   -13.635 15.464  1.00 24.51 19  A 1 
ATOM 143  C CZ2 . TRP A 0 19  . 84.863   -12.527 14.788  1.00 24.51 19  A 1 
ATOM 144  C CZ3 . TRP A 0 19  . 85.621   -14.839 14.770  1.00 24.51 19  A 1 
ATOM 145  N N   . ASN A 0 20  . 87.042   -13.629 9.929   1.00 34.25 20  A 1 
ATOM 146  C CA  . ASN A 0 20  . 88.514   -13.459 10.132  1.00 34.25 20  A 1 
ATOM 147  C C   . ASN A 0 20  . 89.200   -12.491 9.130   1.00 34.25 20  A 1 
ATOM 148  C CB  . ASN A 0 20  . 89.264   -14.809 10.200  1.00 34.25 20  A 1 
ATOM 149  O O   . ASN A 0 20  . 88.764   -12.375 7.993   1.00 34.25 20  A 1 
ATOM 150  C CG  . ASN A 0 20  . 88.656   -15.818 11.153  1.00 34.25 20  A 1 
ATOM 151  N ND2 . ASN A 0 20  . 87.805   -16.690 10.666  1.00 34.25 20  A 1 
ATOM 152  O OD1 . ASN A 0 20  . 88.943   -15.824 12.337  1.00 34.25 20  A 1 
ATOM 153  N N   . GLY A 0 21  . 90.272   -11.743 9.447   1.00 31.13 21  A 1 
ATOM 154  C CA  . GLY A 0 21  . 91.127   -11.655 10.656  1.00 31.13 21  A 1 
ATOM 155  C C   . GLY A 0 21  . 92.601   -11.997 10.330  1.00 31.13 21  A 1 
ATOM 156  O O   . GLY A 0 21  . 92.832   -12.966 9.621   1.00 31.13 21  A 1 
ATOM 157  N N   . GLY A 0 22  . 93.657   -11.292 10.770  1.00 27.38 22  A 1 
ATOM 158  C CA  . GLY A 0 22  . 93.819   -10.082 11.603  1.00 27.38 22  A 1 
ATOM 159  C C   . GLY A 0 22  . 95.320   -9.680  11.705  1.00 27.38 22  A 1 
ATOM 160  O O   . GLY A 0 22  . 96.128   -10.236 10.967  1.00 27.38 22  A 1 
ATOM 161  N N   . TYR A 0 23  . 95.700   -8.795  12.652  1.00 32.44 23  A 1 
ATOM 162  C CA  . TYR A 0 23  . 97.084   -8.294  12.933  1.00 32.44 23  A 1 
ATOM 163  C C   . TYR A 0 23  . 97.721   -7.411  11.816  1.00 32.44 23  A 1 
ATOM 164  C CB  . TYR A 0 23  . 98.010   -9.465  13.340  1.00 32.44 23  A 1 
ATOM 165  O O   . TYR A 0 23  . 97.417   -7.585  10.645  1.00 32.44 23  A 1 
ATOM 166  C CG  . TYR A 0 23  . 97.434   -10.446 14.357  1.00 32.44 23  A 1 
ATOM 167  C CD1 . TYR A 0 23  . 97.530   -10.173 15.736  1.00 32.44 23  A 1 
ATOM 168  C CD2 . TYR A 0 23  . 96.797   -11.629 13.926  1.00 32.44 23  A 1 
ATOM 169  C CE1 . TYR A 0 23  . 96.973   -11.063 16.678  1.00 32.44 23  A 1 
ATOM 170  C CE2 . TYR A 0 23  . 96.225   -12.513 14.861  1.00 32.44 23  A 1 
ATOM 171  O OH  . TYR A 0 23  . 95.751   -13.082 17.138  1.00 32.44 23  A 1 
ATOM 172  C CZ  . TYR A 0 23  . 96.309   -12.230 16.240  1.00 32.44 23  A 1 
ATOM 173  N N   . GLY A 0 24  . 98.606   -6.419  12.041  1.00 31.92 24  A 1 
ATOM 174  C CA  . GLY A 0 24  . 99.212   -5.822  13.255  1.00 31.92 24  A 1 
ATOM 175  C C   . GLY A 0 24  . 100.758  -5.718  13.148  1.00 31.92 24  A 1 
ATOM 176  O O   . GLY A 0 24  . 101.382  -6.707  12.790  1.00 31.92 24  A 1 
ATOM 177  N N   . GLY A 0 25  . 101.469  -4.614  13.448  1.00 27.30 25  A 1 
ATOM 178  C CA  . GLY A 0 25  . 101.037  -3.250  13.813  1.00 27.30 25  A 1 
ATOM 179  C C   . GLY A 0 25  . 102.136  -2.387  14.490  1.00 27.30 25  A 1 
ATOM 180  O O   . GLY A 0 25  . 102.087  -2.211  15.703  1.00 27.30 25  A 1 
ATOM 181  N N   . TYR A 0 26  . 103.122  -1.858  13.742  1.00 35.14 26  A 1 
ATOM 182  C CA  . TYR A 0 26  . 104.255  -1.030  14.242  1.00 35.14 26  A 1 
ATOM 183  C C   . TYR A 0 26  . 105.028  -0.355  13.073  1.00 35.14 26  A 1 
ATOM 184  C CB  . TYR A 0 26  . 105.226  -1.915  15.066  1.00 35.14 26  A 1 
ATOM 185  O O   . TYR A 0 26  . 105.066  -0.926  11.989  1.00 35.14 26  A 1 
ATOM 186  C CG  . TYR A 0 26  . 105.198  -3.410  14.753  1.00 35.14 26  A 1 
ATOM 187  C CD1 . TYR A 0 26  . 104.577  -4.302  15.653  1.00 35.14 26  A 1 
ATOM 188  C CD2 . TYR A 0 26  . 105.702  -3.894  13.530  1.00 35.14 26  A 1 
ATOM 189  C CE1 . TYR A 0 26  . 104.438  -5.665  15.326  1.00 35.14 26  A 1 
ATOM 190  C CE2 . TYR A 0 26  . 105.571  -5.259  13.203  1.00 35.14 26  A 1 
ATOM 191  O OH  . TYR A 0 26  . 104.779  -7.449  13.751  1.00 35.14 26  A 1 
ATOM 192  C CZ  . TYR A 0 26  . 104.934  -6.145  14.095  1.00 35.14 26  A 1 
ATOM 193  N N   . GLY A 0 27  . 105.691  0.813   13.184  1.00 31.19 27  A 1 
ATOM 194  C CA  . GLY A 0 27  . 105.701  1.826   14.258  1.00 31.19 27  A 1 
ATOM 195  C C   . GLY A 0 27  . 106.961  2.735   14.276  1.00 31.19 27  A 1 
ATOM 196  O O   . GLY A 0 27  . 107.979  2.301   14.798  1.00 31.19 27  A 1 
ATOM 197  N N   . ALA A 0 28  . 106.858  3.998   13.808  1.00 34.38 28  A 1 
ATOM 198  C CA  . ALA A 0 28  . 107.891  5.077   13.838  1.00 34.38 28  A 1 
ATOM 199  C C   . ALA A 0 28  . 109.227  4.806   13.073  1.00 34.38 28  A 1 
ATOM 200  C CB  . ALA A 0 28  . 108.107  5.491   15.305  1.00 34.38 28  A 1 
ATOM 201  O O   . ALA A 0 28  . 109.508  3.676   12.697  1.00 34.38 28  A 1 
ATOM 202  N N   . GLY A 0 29  . 110.100  5.783   12.762  1.00 28.61 29  A 1 
ATOM 203  C CA  . GLY A 0 29  . 110.020  7.258   12.825  1.00 28.61 29  A 1 
ATOM 204  C C   . GLY A 0 29  . 111.411  7.934   12.698  1.00 28.61 29  A 1 
ATOM 205  O O   . GLY A 0 29  . 112.389  7.368   13.173  1.00 28.61 29  A 1 
ATOM 206  N N   . ALA A 0 30  . 111.485  9.149   12.116  1.00 34.80 30  A 1 
ATOM 207  C CA  . ALA A 0 30  . 112.717  9.927   11.807  1.00 34.80 30  A 1 
ATOM 208  C C   . ALA A 0 30  . 113.688  9.256   10.789  1.00 34.80 30  A 1 
ATOM 209  C CB  . ALA A 0 30  . 113.393  10.342  13.128  1.00 34.80 30  A 1 
ATOM 210  O O   . ALA A 0 30  . 113.575  8.069   10.512  1.00 34.80 30  A 1 
ATOM 211  N N   . GLY A 0 31  . 114.646  9.941   10.144  1.00 27.08 31  A 1 
ATOM 212  C CA  . GLY A 0 31  . 115.005  11.372  10.096  1.00 27.08 31  A 1 
ATOM 213  C C   . GLY A 0 31  . 116.466  11.558  9.626   1.00 27.08 31  A 1 
ATOM 214  O O   . GLY A 0 31  . 117.245  10.616  9.736   1.00 27.08 31  A 1 
ATOM 215  N N   . TYR A 0 32  . 116.844  12.763  9.157   1.00 33.41 32  A 1 
ATOM 216  C CA  . TYR A 0 32  . 118.181  13.116  8.600   1.00 33.41 32  A 1 
ATOM 217  C C   . TYR A 0 32  . 118.519  12.384  7.265   1.00 33.41 32  A 1 
ATOM 218  C CB  . TYR A 0 32  . 119.265  12.976  9.696   1.00 33.41 32  A 1 
ATOM 219  O O   . TYR A 0 32  . 117.988  11.317  6.991   1.00 33.41 32  A 1 
ATOM 220  C CG  . TYR A 0 32  . 118.845  13.479  11.077  1.00 33.41 32  A 1 
ATOM 221  C CD1 . TYR A 0 32  . 118.846  14.860  11.358  1.00 33.41 32  A 1 
ATOM 222  C CD2 . TYR A 0 32  . 118.398  12.571  12.060  1.00 33.41 32  A 1 
ATOM 223  C CE1 . TYR A 0 32  . 118.380  15.334  12.602  1.00 33.41 32  A 1 
ATOM 224  C CE2 . TYR A 0 32  . 117.919  13.040  13.299  1.00 33.41 32  A 1 
ATOM 225  O OH  . TYR A 0 32  . 117.427  14.872  14.762  1.00 33.41 32  A 1 
ATOM 226  C CZ  . TYR A 0 32  . 117.904  14.423  13.572  1.00 33.41 32  A 1 
ATOM 227  N N   . GLY A 0 33  . 119.314  12.886  6.306   1.00 30.26 33  A 1 
ATOM 228  C CA  . GLY A 0 33  . 120.216  14.049  6.238   1.00 30.26 33  A 1 
ATOM 229  C C   . GLY A 0 33  . 121.681  13.594  6.335   1.00 30.26 33  A 1 
ATOM 230  O O   . GLY A 0 33  . 122.104  13.197  7.411   1.00 30.26 33  A 1 
ATOM 231  N N   . GLY A 0 34  . 122.536  13.593  5.309   1.00 26.81 34  A 1 
ATOM 232  C CA  . GLY A 0 34  . 122.581  14.201  3.972   1.00 26.81 34  A 1 
ATOM 233  C C   . GLY A 0 34  . 123.982  13.887  3.388   1.00 26.81 34  A 1 
ATOM 234  O O   . GLY A 0 34  . 124.516  12.841  3.721   1.00 26.81 34  A 1 
ATOM 235  N N   . TYR A 0 35  . 124.574  14.787  2.581   1.00 29.73 35  A 1 
ATOM 236  C CA  . TYR A 0 35  . 126.033  14.982  2.324   1.00 29.73 35  A 1 
ATOM 237  C C   . TYR A 0 35  . 127.023  13.786  2.192   1.00 29.73 35  A 1 
ATOM 238  C CB  . TYR A 0 35  . 126.608  16.003  3.338   1.00 29.73 35  A 1 
ATOM 239  O O   . TYR A 0 35  . 127.174  12.957  3.079   1.00 29.73 35  A 1 
ATOM 240  C CG  . TYR A 0 35  . 125.962  15.987  4.715   1.00 29.73 35  A 1 
ATOM 241  C CD1 . TYR A 0 35  . 125.098  17.037  5.085   1.00 29.73 35  A 1 
ATOM 242  C CD2 . TYR A 0 35  . 126.119  14.876  5.569   1.00 29.73 35  A 1 
ATOM 243  C CE1 . TYR A 0 35  . 124.353  16.951  6.276   1.00 29.73 35  A 1 
ATOM 244  C CE2 . TYR A 0 35  . 125.360  14.778  6.751   1.00 29.73 35  A 1 
ATOM 245  O OH  . TYR A 0 35  . 123.652  15.692  8.178   1.00 29.73 35  A 1 
ATOM 246  C CZ  . TYR A 0 35  . 124.461  15.810  7.095   1.00 29.73 35  A 1 
ATOM 247  N N   . GLY A 0 36  . 127.901  13.855  1.175   1.00 29.19 36  A 1 
ATOM 248  C CA  . GLY A 0 36  . 129.256  13.271  1.253   1.00 29.19 36  A 1 
ATOM 249  C C   . GLY A 0 36  . 129.681  12.363  0.095   1.00 29.19 36  A 1 
ATOM 250  O O   . GLY A 0 36  . 129.553  11.146  0.174   1.00 29.19 36  A 1 
ATOM 251  N N   . ALA A 0 37  . 130.288  12.935  -0.949  1.00 32.19 37  A 1 
ATOM 252  C CA  . ALA A 0 37  . 131.094  12.159  -1.896  1.00 32.19 37  A 1 
ATOM 253  C C   . ALA A 0 37  . 132.502  11.935  -1.311  1.00 32.19 37  A 1 
ATOM 254  C CB  . ALA A 0 37  . 131.135  12.899  -3.240  1.00 32.19 37  A 1 
ATOM 255  O O   . ALA A 0 37  . 133.142  12.907  -0.901  1.00 32.19 37  A 1 
ATOM 256  N N   . GLY A 0 38  . 132.998  10.689  -1.272  1.00 30.82 38  A 1 
ATOM 257  C CA  . GLY A 0 38  . 134.299  10.414  -0.650  1.00 30.82 38  A 1 
ATOM 258  C C   . GLY A 0 38  . 134.964  9.062   -0.947  1.00 30.82 38  A 1 
ATOM 259  O O   . GLY A 0 38  . 134.616  8.046   -0.366  1.00 30.82 38  A 1 
ATOM 260  N N   . TYR A 0 39  . 135.960  9.114   -1.834  1.00 28.09 39  A 1 
ATOM 261  C CA  . TYR A 0 39  . 137.265  8.420   -1.832  1.00 28.09 39  A 1 
ATOM 262  C C   . TYR A 0 39  . 137.517  7.213   -0.892  1.00 28.09 39  A 1 
ATOM 263  C CB  . TYR A 0 39  . 138.375  9.480   -1.565  1.00 28.09 39  A 1 
ATOM 264  O O   . TYR A 0 39  . 137.497  7.353   0.327   1.00 28.09 39  A 1 
ATOM 265  C CG  . TYR A 0 39  . 137.910  10.930  -1.538  1.00 28.09 39  A 1 
ATOM 266  C CD1 . TYR A 0 39  . 137.772  11.640  -2.746  1.00 28.09 39  A 1 
ATOM 267  C CD2 . TYR A 0 39  . 137.480  11.511  -0.326  1.00 28.09 39  A 1 
ATOM 268  C CE1 . TYR A 0 39  . 137.165  12.909  -2.750  1.00 28.09 39  A 1 
ATOM 269  C CE2 . TYR A 0 39  . 136.865  12.780  -0.328  1.00 28.09 39  A 1 
ATOM 270  O OH  . TYR A 0 39  . 136.028  14.656  -1.582  1.00 28.09 39  A 1 
ATOM 271  C CZ  . TYR A 0 39  . 136.687  13.471  -1.548  1.00 28.09 39  A 1 
ATOM 272  N N   . GLY A 0 40  . 138.068  6.129   -1.463  1.00 29.74 40  A 1 
ATOM 273  C CA  . GLY A 0 40  . 139.195  5.411   -0.839  1.00 29.74 40  A 1 
ATOM 274  C C   . GLY A 0 40  . 139.096  3.884   -0.709  1.00 29.74 40  A 1 
ATOM 275  O O   . GLY A 0 40  . 138.021  3.339   -0.501  1.00 29.74 40  A 1 
ATOM 276  N N   . ALA A 0 41  . 140.275  3.239   -0.754  1.00 34.44 41  A 1 
ATOM 277  C CA  . ALA A 0 41  . 140.545  1.798   -0.592  1.00 34.44 41  A 1 
ATOM 278  C C   . ALA A 0 41  . 139.875  0.844   -1.619  1.00 34.44 41  A 1 
ATOM 279  C CB  . ALA A 0 41  . 140.288  1.397   0.869   1.00 34.44 41  A 1 
ATOM 280  O O   . ALA A 0 41  . 138.781  1.080   -2.107  1.00 34.44 41  A 1 
ATOM 281  N N   . GLY A 0 42  . 140.491  -0.277  -2.005  1.00 29.52 42  A 1 
ATOM 282  C CA  . GLY A 0 42  . 141.820  -0.797  -1.663  1.00 29.52 42  A 1 
ATOM 283  C C   . GLY A 0 42  . 142.015  -2.227  -2.195  1.00 29.52 42  A 1 
ATOM 284  O O   . GLY A 0 42  . 141.122  -2.765  -2.838  1.00 29.52 42  A 1 
ATOM 285  N N   . TYR A 0 43  . 143.157  -2.842  -1.860  1.00 34.63 43  A 1 
ATOM 286  C CA  . TYR A 0 43  . 143.529  -4.245  -2.141  1.00 34.63 43  A 1 
ATOM 287  C C   . TYR A 0 43  . 143.805  -4.594  -3.620  1.00 34.63 43  A 1 
ATOM 288  C CB  . TYR A 0 43  . 142.552  -5.213  -1.449  1.00 34.63 43  A 1 
ATOM 289  O O   . TYR A 0 43  . 142.926  -4.604  -4.474  1.00 34.63 43  A 1 
ATOM 290  C CG  . TYR A 0 43  . 142.321  -4.852  0.008   1.00 34.63 43  A 1 
ATOM 291  C CD1 . TYR A 0 43  . 143.332  -5.102  0.955   1.00 34.63 43  A 1 
ATOM 292  C CD2 . TYR A 0 43  . 141.149  -4.168  0.391   1.00 34.63 43  A 1 
ATOM 293  C CE1 . TYR A 0 43  . 143.183  -4.652  2.279   1.00 34.63 43  A 1 
ATOM 294  C CE2 . TYR A 0 43  . 140.995  -3.717  1.717   1.00 34.63 43  A 1 
ATOM 295  O OH  . TYR A 0 43  . 141.898  -3.503  3.936   1.00 34.63 43  A 1 
ATOM 296  C CZ  . TYR A 0 43  . 142.019  -3.954  2.661   1.00 34.63 43  A 1 
ATOM 297  N N   . GLY A 0 44  . 145.074  -4.902  -3.921  1.00 30.74 44  A 1 
ATOM 298  C CA  . GLY A 0 44  . 145.549  -5.245  -5.267  1.00 30.74 44  A 1 
ATOM 299  C C   . GLY A 0 44  . 145.578  -6.752  -5.551  1.00 30.74 44  A 1 
ATOM 300  O O   . GLY A 0 44  . 145.770  -7.565  -4.648  1.00 30.74 44  A 1 
ATOM 301  N N   . GLY A 0 45  . 145.426  -7.125  -6.825  1.00 28.48 45  A 1 
ATOM 302  C CA  . GLY A 0 45  . 145.504  -8.517  -7.285  1.00 28.48 45  A 1 
ATOM 303  C C   . GLY A 0 45  . 146.935  -9.063  -7.409  1.00 28.48 45  A 1 
ATOM 304  O O   . GLY A 0 45  . 147.908  -8.317  -7.325  1.00 28.48 45  A 1 
ATOM 305  N N   . HIS A 0 46  . 147.061  -10.374 -7.644  1.00 31.95 46  A 1 
ATOM 306  C CA  . HIS A 0 46  . 148.339  -11.055 -7.893  1.00 31.95 46  A 1 
ATOM 307  C C   . HIS A 0 46  . 148.215  -12.191 -8.928  1.00 31.95 46  A 1 
ATOM 308  C CB  . HIS A 0 46  . 148.906  -11.631 -6.577  1.00 31.95 46  A 1 
ATOM 309  O O   . HIS A 0 46  . 147.559  -13.199 -8.673  1.00 31.95 46  A 1 
ATOM 310  C CG  . HIS A 0 46  . 149.905  -10.746 -5.874  1.00 31.95 46  A 1 
ATOM 311  C CD2 . HIS A 0 46  . 151.238  -11.007 -5.700  1.00 31.95 46  A 1 
ATOM 312  N ND1 . HIS A 0 46  . 149.648  -9.544  -5.258  1.00 31.95 46  A 1 
ATOM 313  C CE1 . HIS A 0 46  . 150.797  -9.094  -4.726  1.00 31.95 46  A 1 
ATOM 314  N NE2 . HIS A 0 46  . 151.797  -9.953  -4.977  1.00 31.95 46  A 1 
ATOM 315  N N   . SER A 0 47  . 149.028  -12.104 -9.990  1.00 33.82 47  A 1 
ATOM 316  C CA  . SER A 0 47  . 149.544  -13.222 -10.812 1.00 33.82 47  A 1 
ATOM 317  C C   . SER A 0 47  . 148.596  -14.001 -11.755 1.00 33.82 47  A 1 
ATOM 318  C CB  . SER A 0 47  . 150.330  -14.190 -9.908  1.00 33.82 47  A 1 
ATOM 319  O O   . SER A 0 47  . 147.382  -13.993 -11.606 1.00 33.82 47  A 1 
ATOM 320  O OG  . SER A 0 47  . 149.458  -15.054 -9.201  1.00 33.82 47  A 1 
ATOM 321  N N   . LYS A 0 48  . 149.235  -14.750 -12.678 1.00 41.80 48  A 1 
ATOM 322  C CA  . LYS A 0 48  . 148.705  -15.836 -13.540 1.00 41.80 48  A 1 
ATOM 323  C C   . LYS A 0 48  . 147.756  -15.408 -14.672 1.00 41.80 48  A 1 
ATOM 324  C CB  . LYS A 0 48  . 148.102  -16.962 -12.676 1.00 41.80 48  A 1 
ATOM 325  O O   . LYS A 0 48  . 146.539  -15.420 -14.533 1.00 41.80 48  A 1 
ATOM 326  C CG  . LYS A 0 48  . 149.120  -17.582 -11.704 1.00 41.80 48  A 1 
ATOM 327  C CD  . LYS A 0 48  . 148.411  -18.342 -10.579 1.00 41.80 48  A 1 
ATOM 328  C CE  . LYS A 0 48  . 149.430  -18.717 -9.500  1.00 41.80 48  A 1 
ATOM 329  N NZ  . LYS A 0 48  . 148.769  -19.343 -8.330  1.00 41.80 48  A 1 
ATOM 330  N N   . GLY A 0 49  . 148.336  -15.126 -15.841 1.00 32.25 49  A 1 
ATOM 331  C CA  . GLY A 0 49  . 147.600  -15.078 -17.110 1.00 32.25 49  A 1 
ATOM 332  C C   . GLY A 0 49  . 147.494  -16.459 -17.769 1.00 32.25 49  A 1 
ATOM 333  O O   . GLY A 0 49  . 148.388  -17.288 -17.609 1.00 32.25 49  A 1 
ATOM 334  N N   . HIS A 0 50  . 146.431  -16.687 -18.546 1.00 45.04 50  A 1 
ATOM 335  C CA  . HIS A 0 50  . 146.241  -17.885 -19.371 1.00 45.04 50  A 1 
ATOM 336  C C   . HIS A 0 50  . 145.553  -17.541 -20.706 1.00 45.04 50  A 1 
ATOM 337  C CB  . HIS A 0 50  . 145.418  -18.939 -18.606 1.00 45.04 50  A 1 
ATOM 338  O O   . HIS A 0 50  . 144.668  -16.693 -20.743 1.00 45.04 50  A 1 
ATOM 339  C CG  . HIS A 0 50  . 146.199  -19.687 -17.552 1.00 45.04 50  A 1 
ATOM 340  C CD2 . HIS A 0 50  . 146.229  -19.423 -16.208 1.00 45.04 50  A 1 
ATOM 341  N ND1 . HIS A 0 50  . 147.016  -20.776 -17.766 1.00 45.04 50  A 1 
ATOM 342  C CE1 . HIS A 0 50  . 147.528  -21.151 -16.583 1.00 45.04 50  A 1 
ATOM 343  N NE2 . HIS A 0 50  . 147.075  -20.359 -15.599 1.00 45.04 50  A 1 
ATOM 344  N N   . GLY A 0 51  . 145.970  -18.232 -21.775 1.00 40.34 51  A 1 
ATOM 345  C CA  . GLY A 0 51  . 145.294  -18.410 -23.072 1.00 40.34 51  A 1 
ATOM 346  C C   . GLY A 0 51  . 144.293  -17.352 -23.557 1.00 40.34 51  A 1 
ATOM 347  O O   . GLY A 0 51  . 143.088  -17.585 -23.506 1.00 40.34 51  A 1 
ATOM 348  N N   . GLY A 0 52  . 144.782  -16.261 -24.153 1.00 45.89 52  A 1 
ATOM 349  C CA  . GLY A 0 52  . 143.961  -15.432 -25.040 1.00 45.89 52  A 1 
ATOM 350  C C   . GLY A 0 52  . 143.794  -16.094 -26.413 1.00 45.89 52  A 1 
ATOM 351  O O   . GLY A 0 52  . 144.776  -16.542 -27.002 1.00 45.89 52  A 1 
ATOM 352  N N   . TYR A 0 53  . 142.565  -16.137 -26.932 1.00 47.12 53  A 1 
ATOM 353  C CA  . TYR A 0 53  . 142.267  -16.520 -28.316 1.00 47.12 53  A 1 
ATOM 354  C C   . TYR A 0 53  . 141.760  -15.309 -29.106 1.00 47.12 53  A 1 
ATOM 355  C CB  . TYR A 0 53  . 141.271  -17.693 -28.359 1.00 47.12 53  A 1 
ATOM 356  O O   . TYR A 0 53  . 141.067  -14.453 -28.560 1.00 47.12 53  A 1 
ATOM 357  C CG  . TYR A 0 53  . 139.915  -17.425 -27.722 1.00 47.12 53  A 1 
ATOM 358  C CD1 . TYR A 0 53  . 139.622  -17.932 -26.441 1.00 47.12 53  A 1 
ATOM 359  C CD2 . TYR A 0 53  . 138.954  -16.648 -28.399 1.00 47.12 53  A 1 
ATOM 360  C CE1 . TYR A 0 53  . 138.369  -17.681 -25.846 1.00 47.12 53  A 1 
ATOM 361  C CE2 . TYR A 0 53  . 137.717  -16.366 -27.793 1.00 47.12 53  A 1 
ATOM 362  O OH  . TYR A 0 53  . 136.182  -16.679 -25.987 1.00 47.12 53  A 1 
ATOM 363  C CZ  . TYR A 0 53  . 137.410  -16.903 -26.529 1.00 47.12 53  A 1 
ATOM 364  N N   . THR A 0 54  . 142.065  -15.263 -30.401 1.00 45.95 54  A 1 
ATOM 365  C CA  . THR A 0 54  . 141.585  -14.225 -31.320 1.00 45.95 54  A 1 
ATOM 366  C C   . THR A 0 54  . 140.304  -14.704 -32.003 1.00 45.95 54  A 1 
ATOM 367  C CB  . THR A 0 54  . 142.670  -13.924 -32.371 1.00 45.95 54  A 1 
ATOM 368  O O   . THR A 0 54  . 140.372  -15.566 -32.879 1.00 45.95 54  A 1 
ATOM 369  C CG2 . THR A 0 54  . 142.360  -12.694 -33.210 1.00 45.95 54  A 1 
ATOM 370  O OG1 . THR A 0 54  . 143.906  -13.658 -31.751 1.00 45.95 54  A 1 
ATOM 371  N N   . LYS A 0 55  . 139.134  -14.163 -31.640 1.00 52.55 55  A 1 
ATOM 372  C CA  . LYS A 0 55  . 137.914  -14.326 -32.452 1.00 52.55 55  A 1 
ATOM 373  C C   . LYS A 0 55  . 137.773  -13.170 -33.431 1.00 52.55 55  A 1 
ATOM 374  C CB  . LYS A 0 55  . 136.655  -14.444 -31.583 1.00 52.55 55  A 1 
ATOM 375  O O   . LYS A 0 55  . 138.051  -12.027 -33.083 1.00 52.55 55  A 1 
ATOM 376  C CG  . LYS A 0 55  . 136.380  -15.902 -31.203 1.00 52.55 55  A 1 
ATOM 377  C CD  . LYS A 0 55  . 135.116  -15.989 -30.343 1.00 52.55 55  A 1 
ATOM 378  C CE  . LYS A 0 55  . 134.968  -17.404 -29.778 1.00 52.55 55  A 1 
ATOM 379  N NZ  . LYS A 0 55  . 134.018  -17.413 -28.643 1.00 52.55 55  A 1 
ATOM 380  N N   . VAL A 0 56  . 137.314  -13.473 -34.643 1.00 48.42 56  A 1 
ATOM 381  C CA  . VAL A 0 56  . 136.863  -12.475 -35.621 1.00 48.42 56  A 1 
ATOM 382  C C   . VAL A 0 56  . 135.342  -12.551 -35.668 1.00 48.42 56  A 1 
ATOM 383  C CB  . VAL A 0 56  . 137.510  -12.679 -37.005 1.00 48.42 56  A 1 
ATOM 384  O O   . VAL A 0 56  . 134.770  -13.371 -36.384 1.00 48.42 56  A 1 
ATOM 385  C CG1 . VAL A 0 56  . 137.092  -11.558 -37.967 1.00 48.42 56  A 1 
ATOM 386  C CG2 . VAL A 0 56  . 139.044  -12.672 -36.915 1.00 48.42 56  A 1 
ATOM 387  N N   . ASP A 0 57  . 134.696  -11.715 -34.862 1.00 61.24 57  A 1 
ATOM 388  C CA  . ASP A 0 57  . 133.246  -11.636 -34.751 1.00 61.24 57  A 1 
ATOM 389  C C   . ASP A 0 57  . 132.729  -10.555 -35.717 1.00 61.24 57  A 1 
ATOM 390  C CB  . ASP A 0 57  . 132.843  -11.375 -33.290 1.00 61.24 57  A 1 
ATOM 391  O O   . ASP A 0 57  . 133.041  -9.368  -35.597 1.00 61.24 57  A 1 
ATOM 392  C CG  . ASP A 0 57  . 133.314  -12.477 -32.329 1.00 61.24 57  A 1 
ATOM 393  O OD1 . ASP A 0 57  . 133.013  -13.667 -32.572 1.00 61.24 57  A 1 
ATOM 394  O OD2 . ASP A 0 57  . 133.982  -12.130 -31.328 1.00 61.24 57  A 1 
ATOM 395  N N   . TYR A 0 58  . 131.945  -10.952 -36.720 1.00 52.56 58  A 1 
ATOM 396  C CA  . TYR A 0 58  . 131.405  -10.026 -37.718 1.00 52.56 58  A 1 
ATOM 397  C C   . TYR A 0 58  . 130.163  -9.314  -37.171 1.00 52.56 58  A 1 
ATOM 398  C CB  . TYR A 0 58  . 131.115  -10.771 -39.027 1.00 52.56 58  A 1 
ATOM 399  O O   . TYR A 0 58  . 129.086  -9.902  -37.108 1.00 52.56 58  A 1 
ATOM 400  C CG  . TYR A 0 58  . 132.362  -11.215 -39.768 1.00 52.56 58  A 1 
ATOM 401  C CD1 . TYR A 0 58  . 132.904  -10.400 -40.781 1.00 52.56 58  A 1 
ATOM 402  C CD2 . TYR A 0 58  . 132.986  -12.434 -39.438 1.00 52.56 58  A 1 
ATOM 403  C CE1 . TYR A 0 58  . 134.061  -10.811 -41.472 1.00 52.56 58  A 1 
ATOM 404  C CE2 . TYR A 0 58  . 134.146  -12.844 -40.121 1.00 52.56 58  A 1 
ATOM 405  O OH  . TYR A 0 58  . 135.801  -12.420 -41.808 1.00 52.56 58  A 1 
ATOM 406  C CZ  . TYR A 0 58  . 134.683  -12.033 -41.143 1.00 52.56 58  A 1 
ATOM 407  N N   . VAL A 0 59  . 130.296  -8.038  -36.803 1.00 66.15 59  A 1 
ATOM 408  C CA  . VAL A 0 59  . 129.223  -7.245  -36.186 1.00 66.15 59  A 1 
ATOM 409  C C   . VAL A 0 59  . 128.268  -6.692  -37.259 1.00 66.15 59  A 1 
ATOM 410  C CB  . VAL A 0 59  . 129.791  -6.118  -35.302 1.00 66.15 59  A 1 
ATOM 411  O O   . VAL A 0 59  . 128.679  -5.839  -38.060 1.00 66.15 59  A 1 
ATOM 412  C CG1 . VAL A 0 59  . 128.677  -5.275  -34.666 1.00 66.15 59  A 1 
ATOM 413  C CG2 . VAL A 0 59  . 130.629  -6.701  -34.158 1.00 66.15 59  A 1 
ATOM 414  N N   . PRO A 0 60  . 126.986  -7.113  -37.282 1.00 54.73 60  A 1 
ATOM 415  C CA  . PRO A 0 60  . 125.990  -6.609  -38.224 1.00 54.73 60  A 1 
ATOM 416  C C   . PRO A 0 60  . 125.545  -5.181  -37.868 1.00 54.73 60  A 1 
ATOM 417  C CB  . PRO A 0 60  . 124.829  -7.608  -38.155 1.00 54.73 60  A 1 
ATOM 418  O O   . PRO A 0 60  . 124.772  -4.952  -36.941 1.00 54.73 60  A 1 
ATOM 419  C CG  . PRO A 0 60  . 124.900  -8.155  -36.733 1.00 54.73 60  A 1 
ATOM 420  C CD  . PRO A 0 60  . 126.397  -8.151  -36.440 1.00 54.73 60  A 1 
ATOM 421  N N   . HIS A 0 61  . 125.981  -4.205  -38.658 1.00 51.68 61  A 1 
ATOM 422  C CA  . HIS A 0 61  . 125.542  -2.812  -38.589 1.00 51.68 61  A 1 
ATOM 423  C C   . HIS A 0 61  . 124.251  -2.631  -39.403 1.00 51.68 61  A 1 
ATOM 424  C CB  . HIS A 0 61  . 126.673  -1.875  -39.036 1.00 51.68 61  A 1 
ATOM 425  O O   . HIS A 0 61  . 124.262  -2.201  -40.559 1.00 51.68 61  A 1 
ATOM 426  C CG  . HIS A 0 61  . 127.847  -1.842  -38.088 1.00 51.68 61  A 1 
ATOM 427  C CD2 . HIS A 0 61  . 128.323  -0.729  -37.452 1.00 51.68 61  A 1 
ATOM 428  N ND1 . HIS A 0 61  . 128.628  -2.904  -37.674 1.00 51.68 61  A 1 
ATOM 429  C CE1 . HIS A 0 61  . 129.531  -2.437  -36.795 1.00 51.68 61  A 1 
ATOM 430  N NE2 . HIS A 0 61  . 129.398  -1.110  -36.653 1.00 51.68 61  A 1 
ATOM 431  N N   . THR A 0 62  . 123.131  -3.004  -38.790 1.00 52.63 62  A 1 
ATOM 432  C CA  . THR A 0 62  . 121.777  -2.992  -39.367 1.00 52.63 62  A 1 
ATOM 433  C C   . THR A 0 62  . 121.168  -1.581  -39.347 1.00 52.63 62  A 1 
ATOM 434  C CB  . THR A 0 62  . 120.924  -4.026  -38.607 1.00 52.63 62  A 1 
ATOM 435  O O   . THR A 0 62  . 120.465  -1.209  -38.410 1.00 52.63 62  A 1 
ATOM 436  C CG2 . THR A 0 62  . 119.523  -4.217  -39.170 1.00 52.63 62  A 1 
ATOM 437  O OG1 . THR A 0 62  . 121.546  -5.290  -38.707 1.00 52.63 62  A 1 
ATOM 438  N N   . LYS A 0 63  . 121.432  -0.765  -40.379 1.00 54.25 63  A 1 
ATOM 439  C CA  . LYS A 0 63  . 120.866  0.594   -40.516 1.00 54.25 63  A 1 
ATOM 440  C C   . LYS A 0 63  . 119.471  0.556   -41.139 1.00 54.25 63  A 1 
ATOM 441  C CB  . LYS A 0 63  . 121.780  1.490   -41.371 1.00 54.25 63  A 1 
ATOM 442  O O   . LYS A 0 63  . 119.280  -0.143  -42.124 1.00 54.25 63  A 1 
ATOM 443  C CG  . LYS A 0 63  . 123.108  1.821   -40.675 1.00 54.25 63  A 1 
ATOM 444  C CD  . LYS A 0 63  . 123.845  2.955   -41.405 1.00 54.25 63  A 1 
ATOM 445  C CE  . LYS A 0 63  . 125.110  3.338   -40.626 1.00 54.25 63  A 1 
ATOM 446  N NZ  . LYS A 0 63  . 125.737  4.580   -41.149 1.00 54.25 63  A 1 
ATOM 447  N N   . VAL A 0 64  . 118.513  1.341   -40.644 1.00 45.45 64  A 1 
ATOM 448  C CA  . VAL A 0 64  . 117.215  1.551   -41.327 1.00 45.45 64  A 1 
ATOM 449  C C   . VAL A 0 64  . 117.449  2.294   -42.648 1.00 45.45 64  A 1 
ATOM 450  C CB  . VAL A 0 64  . 116.213  2.307   -40.429 1.00 45.45 64  A 1 
ATOM 451  O O   . VAL A 0 64  . 118.266  3.212   -42.683 1.00 45.45 64  A 1 
ATOM 452  C CG1 . VAL A 0 64  . 114.832  2.436   -41.086 1.00 45.45 64  A 1 
ATOM 453  C CG2 . VAL A 0 64  . 116.002  1.586   -39.088 1.00 45.45 64  A 1 
ATOM 454  N N   . VAL A 0 65  . 116.769  1.888   -43.729 1.00 53.55 65  A 1 
ATOM 455  C CA  . VAL A 0 65  . 116.904  2.524   -45.058 1.00 53.55 65  A 1 
ATOM 456  C C   . VAL A 0 65  . 115.568  2.861   -45.726 1.00 53.55 65  A 1 
ATOM 457  C CB  . VAL A 0 65  . 117.811  1.695   -45.999 1.00 53.55 65  A 1 
ATOM 458  O O   . VAL A 0 65  . 115.488  3.921   -46.336 1.00 53.55 65  A 1 
ATOM 459  C CG1 . VAL A 0 65  . 117.946  2.299   -47.405 1.00 53.55 65  A 1 
ATOM 460  C CG2 . VAL A 0 65  . 119.237  1.607   -45.437 1.00 53.55 65  A 1 
ATOM 461  N N   . GLN A 0 66  . 114.524  2.022   -45.644 1.00 39.27 66  A 1 
ATOM 462  C CA  . GLN A 0 66  . 113.272  2.302   -46.374 1.00 39.27 66  A 1 
ATOM 463  C C   . GLN A 0 66  . 112.052  1.573   -45.786 1.00 39.27 66  A 1 
ATOM 464  C CB  . GLN A 0 66  . 113.465  1.904   -47.843 1.00 39.27 66  A 1 
ATOM 465  O O   . GLN A 0 66  . 111.908  0.379   -45.994 1.00 39.27 66  A 1 
ATOM 466  C CG  . GLN A 0 66  . 112.326  2.480   -48.688 1.00 39.27 66  A 1 
ATOM 467  C CD  . GLN A 0 66  . 112.544  2.241   -50.173 1.00 39.27 66  A 1 
ATOM 468  N NE2 . GLN A 0 66  . 111.995  3.082   -51.020 1.00 39.27 66  A 1 
ATOM 469  O OE1 . GLN A 0 66  . 113.208  1.312   -50.607 1.00 39.27 66  A 1 
ATOM 470  N N   . PRO A 0 67  . 111.195  2.209   -44.986 1.00 37.30 67  A 1 
ATOM 471  C CA  . PRO A 0 67  . 110.417  1.421   -44.040 1.00 37.30 67  A 1 
ATOM 472  C C   . PRO A 0 67  . 109.312  0.456   -44.619 1.00 37.30 67  A 1 
ATOM 473  C CB  . PRO A 0 67  . 110.100  2.413   -42.934 1.00 37.30 67  A 1 
ATOM 474  O O   . PRO A 0 67  . 108.652  0.723   -45.615 1.00 37.30 67  A 1 
ATOM 475  C CG  . PRO A 0 67  . 110.333  3.829   -43.449 1.00 37.30 67  A 1 
ATOM 476  C CD  . PRO A 0 67  . 111.267  3.620   -44.629 1.00 37.30 67  A 1 
ATOM 477  N N   . ALA A 0 68  . 109.169  -0.750  -44.042 1.00 37.54 68  A 1 
ATOM 478  C CA  . ALA A 0 68  . 108.518  -1.941  -44.632 1.00 37.54 68  A 1 
ATOM 479  C C   . ALA A 0 68  . 107.003  -2.077  -44.384 1.00 37.54 68  A 1 
ATOM 480  C CB  . ALA A 0 68  . 109.191  -3.205  -44.072 1.00 37.54 68  A 1 
ATOM 481  O O   . ALA A 0 68  . 106.583  -2.237  -43.240 1.00 37.54 68  A 1 
ATOM 482  N N   . ALA A 0 69  . 106.196  -2.118  -45.447 1.00 40.87 69  A 1 
ATOM 483  C CA  . ALA A 0 69  . 104.750  -2.355  -45.380 1.00 40.87 69  A 1 
ATOM 484  C C   . ALA A 0 69  . 104.377  -3.852  -45.443 1.00 40.87 69  A 1 
ATOM 485  C CB  . ALA A 0 69  . 104.089  -1.571  -46.520 1.00 40.87 69  A 1 
ATOM 486  O O   . ALA A 0 69  . 104.998  -4.611  -46.187 1.00 40.87 69  A 1 
ATOM 487  N N   . ALA A 0 70  . 103.325  -4.263  -44.721 1.00 30.96 70  A 1 
ATOM 488  C CA  . ALA A 0 70  . 102.747  -5.607  -44.812 1.00 30.96 70  A 1 
ATOM 489  C C   . ALA A 0 70  . 101.262  -5.641  -44.395 1.00 30.96 70  A 1 
ATOM 490  C CB  . ALA A 0 70  . 103.565  -6.561  -43.929 1.00 30.96 70  A 1 
ATOM 491  O O   . ALA A 0 70  . 100.935  -5.345  -43.250 1.00 30.96 70  A 1 
ATOM 492  N N   . ALA A 0 71  . 100.386  -6.068  -45.308 1.00 33.21 71  A 1 
ATOM 493  C CA  . ALA A 0 71  . 99.053   -6.602  -45.017 1.00 33.21 71  A 1 
ATOM 494  C C   . ALA A 0 71  . 98.613   -7.466  -46.213 1.00 33.21 71  A 1 
ATOM 495  C CB  . ALA A 0 71  . 98.062   -5.456  -44.761 1.00 33.21 71  A 1 
ATOM 496  O O   . ALA A 0 71  . 98.384   -6.945  -47.304 1.00 33.21 71  A 1 
ATOM 497  N N   . ASN A 0 72  . 98.547   -8.791  -46.042 1.00 29.47 72  A 1 
ATOM 498  C CA  . ASN A 0 72  . 98.118   -9.688  -47.118 1.00 29.47 72  A 1 
ATOM 499  C C   . ASN A 0 72  . 96.596   -9.641  -47.263 1.00 29.47 72  A 1 
ATOM 500  C CB  . ASN A 0 72  . 98.638   -11.120 -46.902 1.00 29.47 72  A 1 
ATOM 501  O O   . ASN A 0 72  . 95.847   -10.128 -46.424 1.00 29.47 72  A 1 
ATOM 502  C CG  . ASN A 0 72  . 99.964   -11.387 -47.595 1.00 29.47 72  A 1 
ATOM 503  N ND2 . ASN A 0 72  . 100.775  -12.259 -47.048 1.00 29.47 72  A 1 
ATOM 504  O OD1 . ASN A 0 72  . 100.283  -10.852 -48.643 1.00 29.47 72  A 1 
ATOM 505  N N   . GLN A 0 73  . 96.163   -9.051  -48.365 1.00 30.71 73  A 1 
ATOM 506  C CA  . GLN A 0 73  . 94.771   -8.847  -48.731 1.00 30.71 73  A 1 
ATOM 507  C C   . GLN A 0 73  . 94.187   -10.174 -49.281 1.00 30.71 73  A 1 
ATOM 508  C CB  . GLN A 0 73  . 94.822   -7.669  -49.729 1.00 30.71 73  A 1 
ATOM 509  O O   . GLN A 0 73  . 94.867   -10.876 -50.040 1.00 30.71 73  A 1 
ATOM 510  C CG  . GLN A 0 73  . 93.739   -6.592  -49.594 1.00 30.71 73  A 1 
ATOM 511  C CD  . GLN A 0 73  . 94.154   -5.302  -50.318 1.00 30.71 73  A 1 
ATOM 512  N NE2 . GLN A 0 73  . 93.707   -4.153  -49.858 1.00 30.71 73  A 1 
ATOM 513  O OE1 . GLN A 0 73  . 94.902   -5.296  -51.290 1.00 30.71 73  A 1 
ATOM 514  N N   . ALA A 0 74  . 92.956   -10.566 -48.922 1.00 28.88 74  A 1 
ATOM 515  C CA  . ALA A 0 74  . 92.293   -11.773 -49.450 1.00 28.88 74  A 1 
ATOM 516  C C   . ALA A 0 74  . 90.786   -11.848 -49.129 1.00 28.88 74  A 1 
ATOM 517  C CB  . ALA A 0 74  . 92.963   -13.031 -48.864 1.00 28.88 74  A 1 
ATOM 518  O O   . ALA A 0 74  . 90.386   -11.485 -48.030 1.00 28.88 74  A 1 
ATOM 519  N N   . SER A 0 75  . 89.998   -12.383 -50.073 1.00 35.68 75  A 1 
ATOM 520  C CA  . SER A 0 75  . 88.759   -13.184 -49.918 1.00 35.68 75  A 1 
ATOM 521  C C   . SER A 0 75  . 87.828   -12.997 -51.125 1.00 35.68 75  A 1 
ATOM 522  C CB  . SER A 0 75  . 87.942   -12.897 -48.645 1.00 35.68 75  A 1 
ATOM 523  O O   . SER A 0 75  . 87.687   -11.901 -51.647 1.00 35.68 75  A 1 
ATOM 524  O OG  . SER A 0 75  . 87.620   -11.533 -48.533 1.00 35.68 75  A 1 
ATOM 525  N N   . LYS A 0 76  . 87.146   -14.055 -51.572 1.00 32.45 76  A 1 
ATOM 526  C CA  . LYS A 0 76  . 85.939   -13.949 -52.410 1.00 32.45 76  A 1 
ATOM 527  C C   . LYS A 0 76  . 84.803   -14.567 -51.605 1.00 32.45 76  A 1 
ATOM 528  C CB  . LYS A 0 76  . 86.174   -14.591 -53.792 1.00 32.45 76  A 1 
ATOM 529  O O   . LYS A 0 76  . 84.556   -15.763 -51.717 1.00 32.45 76  A 1 
ATOM 530  C CG  . LYS A 0 76  . 84.959   -14.433 -54.726 1.00 32.45 76  A 1 
ATOM 531  C CD  . LYS A 0 76  . 85.197   -15.125 -56.077 1.00 32.45 76  A 1 
ATOM 532  C CE  . LYS A 0 76  . 83.954   -14.984 -56.965 1.00 32.45 76  A 1 
ATOM 533  N NZ  . LYS A 0 76  . 84.120   -15.681 -58.265 1.00 32.45 76  A 1 
ATOM 534  N N   . ALA A 0 77  . 84.223   -13.769 -50.711 1.00 39.32 77  A 1 
ATOM 535  C CA  . ALA A 0 77  . 83.221   -14.238 -49.762 1.00 39.32 77  A 1 
ATOM 536  C C   . ALA A 0 77  . 81.878   -14.554 -50.444 1.00 39.32 77  A 1 
ATOM 537  C CB  . ALA A 0 77  . 83.083   -13.225 -48.619 1.00 39.32 77  A 1 
ATOM 538  O O   . ALA A 0 77  . 81.549   -14.010 -51.500 1.00 39.32 77  A 1 
ATOM 539  N N   . LYS A 0 78  . 81.130   -15.462 -49.822 1.00 37.10 78  A 1 
ATOM 540  C CA  . LYS A 0 78  . 79.763   -15.871 -50.153 1.00 37.10 78  A 1 
ATOM 541  C C   . LYS A 0 78  . 79.015   -16.014 -48.822 1.00 37.10 78  A 1 
ATOM 542  C CB  . LYS A 0 78  . 79.781   -17.224 -50.900 1.00 37.10 78  A 1 
ATOM 543  O O   . LYS A 0 78  . 79.656   -16.382 -47.842 1.00 37.10 78  A 1 
ATOM 544  C CG  . LYS A 0 78  . 79.040   -17.200 -52.246 1.00 37.10 78  A 1 
ATOM 545  C CD  . LYS A 0 78  . 78.549   -18.610 -52.611 1.00 37.10 78  A 1 
ATOM 546  C CE  . LYS A 0 78  . 77.767   -18.606 -53.931 1.00 37.10 78  A 1 
ATOM 547  N NZ  . LYS A 0 78  . 76.777   -19.715 -53.977 1.00 37.10 78  A 1 
ATOM 548  N N   . GLY A 0 79  . 77.701   -15.816 -48.837 1.00 41.12 79  A 1 
ATOM 549  C CA  . GLY A 0 79  . 76.841   -15.851 -47.648 1.00 41.12 79  A 1 
ATOM 550  C C   . GLY A 0 79  . 76.290   -14.460 -47.354 1.00 41.12 79  A 1 
ATOM 551  O O   . GLY A 0 79  . 77.064   -13.519 -47.240 1.00 41.12 79  A 1 
ATOM 552  N N   . MET A 0 80  . 74.968   -14.342 -47.338 1.00 41.96 80  A 1 
ATOM 553  C CA  . MET A 0 80  . 74.181   -13.215 -46.833 1.00 41.96 80  A 1 
ATOM 554  C C   . MET A 0 80  . 72.869   -13.864 -46.419 1.00 41.96 80  A 1 
ATOM 555  C CB  . MET A 0 80  . 73.863   -12.141 -47.890 1.00 41.96 80  A 1 
ATOM 556  O O   . MET A 0 80  . 72.150   -14.357 -47.291 1.00 41.96 80  A 1 
ATOM 557  C CG  . MET A 0 80  . 75.063   -11.369 -48.441 1.00 41.96 80  A 1 
ATOM 558  S SD  . MET A 0 80  . 74.665   -9.903  -49.456 1.00 41.96 80  A 1 
ATOM 559  C CE  . MET A 0 80  . 73.176   -10.434 -50.353 1.00 41.96 80  A 1 
ATOM 560  N N   . ASP A 0 81  . 72.608   -13.914 -45.124 1.00 41.68 81  A 1 
ATOM 561  C CA  . ASP A 0 81  . 71.466   -14.620 -44.563 1.00 41.68 81  A 1 
ATOM 562  C C   . ASP A 0 81  . 70.584   -13.564 -43.879 1.00 41.68 81  A 1 
ATOM 563  C CB  . ASP A 0 81  . 71.974   -15.768 -43.666 1.00 41.68 81  A 1 
ATOM 564  O O   . ASP A 0 81  . 71.066   -12.790 -43.057 1.00 41.68 81  A 1 
ATOM 565  C CG  . ASP A 0 81  . 72.872   -16.762 -44.438 1.00 41.68 81  A 1 
ATOM 566  O OD1 . ASP A 0 81  . 72.456   -17.235 -45.523 1.00 41.68 81  A 1 
ATOM 567  O OD2 . ASP A 0 81  . 74.013   -17.029 -43.993 1.00 41.68 81  A 1 
ATOM 568  N N   . TYR A 0 82  . 69.323   -13.461 -44.307 1.00 47.92 82  A 1 
ATOM 569  C CA  . TYR A 0 82  . 68.336   -12.506 -43.791 1.00 47.92 82  A 1 
ATOM 570  C C   . TYR A 0 82  . 67.235   -13.295 -43.095 1.00 47.92 82  A 1 
ATOM 571  C CB  . TYR A 0 82  . 67.745   -11.661 -44.940 1.00 47.92 82  A 1 
ATOM 572  O O   . TYR A 0 82  . 66.595   -14.127 -43.743 1.00 47.92 82  A 1 
ATOM 573  C CG  . TYR A 0 82  . 66.715   -10.622 -44.505 1.00 47.92 82  A 1 
ATOM 574  C CD1 . TYR A 0 82  . 65.329   -10.812 -44.682 1.00 47.92 82  A 1 
ATOM 575  C CD2 . TYR A 0 82  . 67.166   -9.455  -43.876 1.00 47.92 82  A 1 
ATOM 576  C CE1 . TYR A 0 82  . 64.419   -9.829  -44.229 1.00 47.92 82  A 1 
ATOM 577  C CE2 . TYR A 0 82  . 66.269   -8.500  -43.368 1.00 47.92 82  A 1 
ATOM 578  O OH  . TYR A 0 82  . 64.028   -7.748  -43.064 1.00 47.92 82  A 1 
ATOM 579  C CZ  . TYR A 0 82  . 64.888   -8.680  -43.552 1.00 47.92 82  A 1 
ATOM 580  N N   . GLN A 0 83  . 66.996   -13.033 -41.811 1.00 45.36 83  A 1 
ATOM 581  C CA  . GLN A 0 83  . 65.831   -13.561 -41.105 1.00 45.36 83  A 1 
ATOM 582  C C   . GLN A 0 83  . 64.983   -12.405 -40.571 1.00 45.36 83  A 1 
ATOM 583  C CB  . GLN A 0 83  . 66.223   -14.589 -40.028 1.00 45.36 83  A 1 
ATOM 584  O O   . GLN A 0 83  . 65.487   -11.481 -39.939 1.00 45.36 83  A 1 
ATOM 585  C CG  . GLN A 0 83  . 66.843   -15.859 -40.649 1.00 45.36 83  A 1 
ATOM 586  C CD  . GLN A 0 83  . 66.450   -17.139 -39.914 1.00 45.36 83  A 1 
ATOM 587  N NE2 . GLN A 0 83  . 65.238   -17.626 -40.088 1.00 45.36 83  A 1 
ATOM 588  O OE1 . GLN A 0 83  . 67.229   -17.744 -39.196 1.00 45.36 83  A 1 
ATOM 589  N N   . LYS A 0 84  . 63.684   -12.459 -40.877 1.00 51.19 84  A 1 
ATOM 590  C CA  . LYS A 0 84  . 62.646   -11.533 -40.422 1.00 51.19 84  A 1 
ATOM 591  C C   . LYS A 0 84  . 61.410   -12.358 -40.106 1.00 51.19 84  A 1 
ATOM 592  C CB  . LYS A 0 84  . 62.345   -10.477 -41.505 1.00 51.19 84  A 1 
ATOM 593  O O   . LYS A 0 84  . 60.750   -12.828 -41.027 1.00 51.19 84  A 1 
ATOM 594  C CG  . LYS A 0 84  . 61.078   -9.646  -41.197 1.00 51.19 84  A 1 
ATOM 595  C CD  . LYS A 0 84  . 61.257   -8.125  -41.283 1.00 51.19 84  A 1 
ATOM 596  C CE  . LYS A 0 84  . 59.992   -7.467  -40.721 1.00 51.19 84  A 1 
ATOM 597  N NZ  . LYS A 0 84  . 60.177   -6.027  -40.425 1.00 51.19 84  A 1 
ATOM 598  N N   . GLU A 0 85  . 61.115   -12.511 -38.823 1.00 46.42 85  A 1 
ATOM 599  C CA  . GLU A 0 85  . 59.935   -13.221 -38.333 1.00 46.42 85  A 1 
ATOM 600  C C   . GLU A 0 85  . 59.390   -12.490 -37.100 1.00 46.42 85  A 1 
ATOM 601  C CB  . GLU A 0 85  . 60.258   -14.700 -38.026 1.00 46.42 85  A 1 
ATOM 602  O O   . GLU A 0 85  . 59.954   -12.540 -36.009 1.00 46.42 85  A 1 
ATOM 603  C CG  . GLU A 0 85  . 60.524   -15.519 -39.305 1.00 46.42 85  A 1 
ATOM 604  C CD  . GLU A 0 85  . 60.818   -17.012 -39.079 1.00 46.42 85  A 1 
ATOM 605  O OE1 . GLU A 0 85  . 61.296   -17.645 -40.052 1.00 46.42 85  A 1 
ATOM 606  O OE2 . GLU A 0 85  . 60.612   -17.518 -37.954 1.00 46.42 85  A 1 
ATOM 607  N N   . THR A 0 86  . 58.282   -11.776 -37.278 1.00 51.62 86  A 1 
ATOM 608  C CA  . THR A 0 86  . 57.304   -11.517 -36.212 1.00 51.62 86  A 1 
ATOM 609  C C   . THR A 0 86  . 55.985   -11.193 -36.893 1.00 51.62 86  A 1 
ATOM 610  C CB  . THR A 0 86  . 57.660   -10.371 -35.243 1.00 51.62 86  A 1 
ATOM 611  O O   . THR A 0 86  . 55.939   -10.331 -37.774 1.00 51.62 86  A 1 
ATOM 612  C CG2 . THR A 0 86  . 57.255   -10.710 -33.812 1.00 51.62 86  A 1 
ATOM 613  O OG1 . THR A 0 86  . 59.039   -10.062 -35.246 1.00 51.62 86  A 1 
ATOM 614  N N   . THR A 0 87  . 54.949   -11.944 -36.550 1.00 54.30 87  A 1 
ATOM 615  C CA  . THR A 0 87  . 53.587   -11.794 -37.060 1.00 54.30 87  A 1 
ATOM 616  C C   . THR A 0 87  . 52.686   -12.485 -36.051 1.00 54.30 87  A 1 
ATOM 617  C CB  . THR A 0 87  . 53.410   -12.466 -38.440 1.00 54.30 87  A 1 
ATOM 618  O O   . THR A 0 87  . 52.801   -13.699 -35.874 1.00 54.30 87  A 1 
ATOM 619  C CG2 . THR A 0 87  . 52.048   -12.153 -39.058 1.00 54.30 87  A 1 
ATOM 620  O OG1 . THR A 0 87  . 54.401   -12.014 -39.345 1.00 54.30 87  A 1 
ATOM 621  N N   . THR A 0 88  . 51.852   -11.713 -35.371 1.00 56.85 88  A 1 
ATOM 622  C CA  . THR A 0 88  . 50.694   -12.212 -34.633 1.00 56.85 88  A 1 
ATOM 623  C C   . THR A 0 88  . 49.572   -11.222 -34.852 1.00 56.85 88  A 1 
ATOM 624  C CB  . THR A 0 88  . 50.934   -12.384 -33.124 1.00 56.85 88  A 1 
ATOM 625  O O   . THR A 0 88  . 49.662   -10.092 -34.387 1.00 56.85 88  A 1 
ATOM 626  C CG2 . THR A 0 88  . 51.768   -13.624 -32.810 1.00 56.85 88  A 1 
ATOM 627  O OG1 . THR A 0 88  . 51.620   -11.287 -32.576 1.00 56.85 88  A 1 
ATOM 628  N N   . ASP A 0 89  . 48.584   -11.697 -35.590 1.00 69.31 89  A 1 
ATOM 629  C CA  . ASP A 0 89  . 47.256   -11.164 -35.814 1.00 69.31 89  A 1 
ATOM 630  C C   . ASP A 0 89  . 46.304   -11.874 -34.835 1.00 69.31 89  A 1 
ATOM 631  C CB  . ASP A 0 89  . 46.883   -11.389 -37.306 1.00 69.31 89  A 1 
ATOM 632  O O   . ASP A 0 89  . 46.204   -13.107 -34.838 1.00 69.31 89  A 1 
ATOM 633  C CG  . ASP A 0 89  . 47.198   -12.770 -37.953 1.00 69.31 89  A 1 
ATOM 634  O OD1 . ASP A 0 89  . 48.178   -13.460 -37.560 1.00 69.31 89  A 1 
ATOM 635  O OD2 . ASP A 0 89  . 46.537   -13.116 -38.963 1.00 69.31 89  A 1 
ATOM 636  N N   . TRP A 0 90  . 45.650   -11.126 -33.943 1.00 74.04 90  A 1 
ATOM 637  C CA  . TRP A 0 90  . 44.654   -11.677 -33.020 1.00 74.04 90  A 1 
ATOM 638  C C   . TRP A 0 90  . 43.460   -10.739 -32.888 1.00 74.04 90  A 1 
ATOM 639  C CB  . TRP A 0 90  . 45.285   -11.987 -31.654 1.00 74.04 90  A 1 
ATOM 640  O O   . TRP A 0 90  . 43.546   -9.718  -32.214 1.00 74.04 90  A 1 
ATOM 641  C CG  . TRP A 0 90  . 44.372   -12.635 -30.646 1.00 74.04 90  A 1 
ATOM 642  C CD1 . TRP A 0 90  . 44.107   -13.958 -30.583 1.00 74.04 90  A 1 
ATOM 643  C CD2 . TRP A 0 90  . 43.578   -12.023 -29.575 1.00 74.04 90  A 1 
ATOM 644  C CE2 . TRP A 0 90  . 42.917   -13.062 -28.851 1.00 74.04 90  A 1 
ATOM 645  C CE3 . TRP A 0 90  . 43.332   -10.704 -29.142 1.00 74.04 90  A 1 
ATOM 646  N NE1 . TRP A 0 90  . 43.242   -14.214 -29.535 1.00 74.04 90  A 1 
ATOM 647  C CH2 . TRP A 0 90  . 41.942   -11.490 -27.289 1.00 74.04 90  A 1 
ATOM 648  C CZ2 . TRP A 0 90  . 42.120   -12.817 -27.719 1.00 74.04 90  A 1 
ATOM 649  C CZ3 . TRP A 0 90  . 42.534   -10.443 -28.013 1.00 74.04 90  A 1 
ATOM 650  N N   . ASP A 0 91  . 42.347   -11.141 -33.497 1.00 80.09 91  A 1 
ATOM 651  C CA  . ASP A 0 91  . 41.047   -10.502 -33.324 1.00 80.09 91  A 1 
ATOM 652  C C   . ASP A 0 91  . 40.250   -11.256 -32.248 1.00 80.09 91  A 1 
ATOM 653  C CB  . ASP A 0 91  . 40.232   -10.483 -34.637 1.00 80.09 91  A 1 
ATOM 654  O O   . ASP A 0 91  . 40.093   -12.485 -32.314 1.00 80.09 91  A 1 
ATOM 655  C CG  . ASP A 0 91  . 41.033   -10.340 -35.938 1.00 80.09 91  A 1 
ATOM 656  O OD1 . ASP A 0 91  . 41.853   -9.410  -36.046 1.00 80.09 91  A 1 
ATOM 657  O OD2 . ASP A 0 91  . 40.800   -11.190 -36.835 1.00 80.09 91  A 1 
ATOM 658  N N   . ALA A 0 92  . 39.659   -10.528 -31.307 1.00 80.82 92  A 1 
ATOM 659  C CA  . ALA A 0 92  . 38.584   -11.013 -30.458 1.00 80.82 92  A 1 
ATOM 660  C C   . ALA A 0 92  . 37.389   -10.063 -30.531 1.00 80.82 92  A 1 
ATOM 661  C CB  . ALA A 0 92  . 39.088   -11.203 -29.027 1.00 80.82 92  A 1 
ATOM 662  O O   . ALA A 0 92  . 37.516   -8.853  -30.391 1.00 80.82 92  A 1 
ATOM 663  N N   . TRP A 0 93  . 36.203   -10.637 -30.709 1.00 86.39 93  A 1 
ATOM 664  C CA  . TRP A 0 93  . 34.933   -9.928  -30.612 1.00 86.39 93  A 1 
ATOM 665  C C   . TRP A 0 93  . 33.990   -10.730 -29.715 1.00 86.39 93  A 1 
ATOM 666  C CB  . TRP A 0 93  . 34.349   -9.683  -32.010 1.00 86.39 93  A 1 
ATOM 667  O O   . TRP A 0 93  . 33.866   -11.950 -29.875 1.00 86.39 93  A 1 
ATOM 668  C CG  . TRP A 0 93  . 32.889   -9.363  -31.990 1.00 86.39 93  A 1 
ATOM 669  C CD1 . TRP A 0 93  . 32.353   -8.236  -31.475 1.00 86.39 93  A 1 
ATOM 670  C CD2 . TRP A 0 93  . 31.762   -10.241 -32.292 1.00 86.39 93  A 1 
ATOM 671  C CE2 . TRP A 0 93  . 30.560   -9.583  -31.898 1.00 86.39 93  A 1 
ATOM 672  C CE3 . TRP A 0 93  . 31.642   -11.557 -32.792 1.00 86.39 93  A 1 
ATOM 673  N NE1 . TRP A 0 93  . 30.983   -8.371  -31.393 1.00 86.39 93  A 1 
ATOM 674  C CH2 . TRP A 0 93  . 29.216   -11.504 -32.511 1.00 86.39 93  A 1 
ATOM 675  C CZ2 . TRP A 0 93  . 29.302   -10.197 -31.999 1.00 86.39 93  A 1 
ATOM 676  C CZ3 . TRP A 0 93  . 30.384   -12.181 -32.907 1.00 86.39 93  A 1 
ATOM 677  N N   . GLY A 0 94  . 33.342   -10.041 -28.779 1.00 89.62 94  A 1 
ATOM 678  C CA  . GLY A 0 94  . 32.387   -10.599 -27.833 1.00 89.62 94  A 1 
ATOM 679  C C   . GLY A 0 94  . 31.019   -9.928  -27.898 1.00 89.62 94  A 1 
ATOM 680  O O   . GLY A 0 94  . 30.880   -8.771  -28.310 1.00 89.62 94  A 1 
ATOM 681  N N   . ARG A 0 95  . 30.007   -10.702 -27.498 1.00 91.70 95  A 1 
ATOM 682  C CA  . ARG A 0 95  . 28.691   -10.209 -27.095 1.00 91.70 95  A 1 
ATOM 683  C C   . ARG A 0 95  . 27.952   -11.255 -26.258 1.00 91.70 95  A 1 
ATOM 684  C CB  . ARG A 0 95  . 27.871   -9.767  -28.322 1.00 91.70 95  A 1 
ATOM 685  O O   . ARG A 0 95  . 27.515   -12.271 -26.812 1.00 91.70 95  A 1 
ATOM 686  C CG  . ARG A 0 95  . 26.492   -9.249  -27.900 1.00 91.70 95  A 1 
ATOM 687  C CD  . ARG A 0 95  . 25.771   -8.559  -29.053 1.00 91.70 95  A 1 
ATOM 688  N NE  . ARG A 0 95  . 24.502   -7.980  -28.594 1.00 91.70 95  A 1 
ATOM 689  N NH1 . ARG A 0 95  . 24.101   -6.479  -30.279 1.00 91.70 95  A 1 
ATOM 690  N NH2 . ARG A 0 95  . 22.594   -6.764  -28.703 1.00 91.70 95  A 1 
ATOM 691  C CZ  . ARG A 0 95  . 23.739   -7.097  -29.197 1.00 91.70 95  A 1 
ATOM 692  N N   . ASP A 0 96  . 27.790   -10.996 -24.966 1.00 91.29 96  A 1 
ATOM 693  C CA  . ASP A 0 96  . 26.807   -11.659 -24.102 1.00 91.29 96  A 1 
ATOM 694  C C   . ASP A 0 96  . 25.416   -11.031 -24.318 1.00 91.29 96  A 1 
ATOM 695  C CB  . ASP A 0 96  . 27.191   -11.604 -22.607 1.00 91.29 96  A 1 
ATOM 696  O O   . ASP A 0 96  . 25.216   -10.201 -25.206 1.00 91.29 96  A 1 
ATOM 697  C CG  . ASP A 0 96  . 28.661   -11.875 -22.315 1.00 91.29 96  A 1 
ATOM 698  O OD1 . ASP A 0 96  . 29.468   -11.018 -22.699 1.00 91.29 96  A 1 
ATOM 699  O OD2 . ASP A 0 96  . 28.992   -12.978 -21.817 1.00 91.29 96  A 1 
ATOM 700  N N   . GLN A 0 97  . 24.417   -11.519 -23.586 1.00 93.61 97  A 1 
ATOM 701  C CA  . GLN A 0 97  . 23.066   -10.953 -23.503 1.00 93.61 97  A 1 
ATOM 702  C C   . GLN A 0 97  . 22.351   -11.648 -22.352 1.00 93.61 97  A 1 
ATOM 703  C CB  . GLN A 0 97  . 22.276   -11.152 -24.817 1.00 93.61 97  A 1 
ATOM 704  O O   . GLN A 0 97  . 21.701   -12.682 -22.557 1.00 93.61 97  A 1 
ATOM 705  C CG  . GLN A 0 97  . 22.135   -9.838  -25.587 1.00 93.61 97  A 1 
ATOM 706  C CD  . GLN A 0 97  . 22.073   -10.075 -27.083 1.00 93.61 97  A 1 
ATOM 707  N NE2 . GLN A 0 97  . 23.166   -10.528 -27.653 1.00 93.61 97  A 1 
ATOM 708  O OE1 . GLN A 0 97  . 21.067   -9.904  -27.762 1.00 93.61 97  A 1 
ATOM 709  N N   . ASP A 0 98  . 22.487   -11.111 -21.145 1.00 93.93 98  A 1 
ATOM 710  C CA  . ASP A 0 98  . 21.797   -11.651 -19.980 1.00 93.93 98  A 1 
ATOM 711  C C   . ASP A 0 98  . 20.462   -10.923 -19.761 1.00 93.93 98  A 1 
ATOM 712  C CB  . ASP A 0 98  . 22.729   -11.737 -18.749 1.00 93.93 98  A 1 
ATOM 713  O O   . ASP A 0 98  . 20.315   -9.715  -19.935 1.00 93.93 98  A 1 
ATOM 714  C CG  . ASP A 0 98  . 23.298   -13.152 -18.481 1.00 93.93 98  A 1 
ATOM 715  O OD1 . ASP A 0 98  . 23.112   -14.069 -19.319 1.00 93.93 98  A 1 
ATOM 716  O OD2 . ASP A 0 98  . 23.787   -13.390 -17.351 1.00 93.93 98  A 1 
ATOM 717  N N   . LEU A 0 99  . 19.427   -11.698 -19.423 1.00 95.86 99  A 1 
ATOM 718  C CA  . LEU A 0 99  . 18.069   -11.203 -19.198 1.00 95.86 99  A 1 
ATOM 719  C C   . LEU A 0 99  . 17.468   -11.907 -17.982 1.00 95.86 99  A 1 
ATOM 720  C CB  . LEU A 0 99  . 17.226   -11.391 -20.476 1.00 95.86 99  A 1 
ATOM 721  O O   . LEU A 0 99  . 17.049   -13.067 -18.053 1.00 95.86 99  A 1 
ATOM 722  C CG  . LEU A 0 99  . 15.747   -10.977 -20.332 1.00 95.86 99  A 1 
ATOM 723  C CD1 . LEU A 0 99  . 15.555   -9.488  -20.043 1.00 95.86 99  A 1 
ATOM 724  C CD2 . LEU A 0 99  . 14.983   -11.293 -21.620 1.00 95.86 99  A 1 
ATOM 725  N N   . ALA A 0 100 . 17.385   -11.185 -16.869 1.00 97.71 100 A 1 
ATOM 726  C CA  . ALA A 0 100 . 16.760   -11.653 -15.641 1.00 97.71 100 A 1 
ATOM 727  C C   . ALA A 0 100 . 15.405   -10.965 -15.443 1.00 97.71 100 A 1 
ATOM 728  C CB  . ALA A 0 100 . 17.722   -11.434 -14.468 1.00 97.71 100 A 1 
ATOM 729  O O   . ALA A 0 100 . 15.327   -9.745  -15.302 1.00 97.71 100 A 1 
ATOM 730  N N   . ILE A 0 101 . 14.336   -11.760 -15.385 1.00 97.87 101 A 1 
ATOM 731  C CA  . ILE A 0 101 . 12.987   -11.290 -15.057 1.00 97.87 101 A 1 
ATOM 732  C C   . ILE A 0 101 . 12.518   -12.013 -13.795 1.00 97.87 101 A 1 
ATOM 733  C CB  . ILE A 0 101 . 12.002   -11.468 -16.239 1.00 97.87 101 A 1 
ATOM 734  O O   . ILE A 0 101 . 12.422   -13.241 -13.790 1.00 97.87 101 A 1 
ATOM 735  C CG1 . ILE A 0 101 . 12.591   -10.870 -17.542 1.00 97.87 101 A 1 
ATOM 736  C CG2 . ILE A 0 101 . 10.644   -10.837 -15.865 1.00 97.87 101 A 1 
ATOM 737  C CD1 . ILE A 0 101 . 11.644   -10.861 -18.748 1.00 97.87 101 A 1 
ATOM 738  N N   . ASP A 0 102 . 12.209   -11.250 -12.748 1.00 97.67 102 A 1 
ATOM 739  C CA  . ASP A 0 102 . 11.432   -11.720 -11.599 1.00 97.67 102 A 1 
ATOM 740  C C   . ASP A 0 102 . 10.040   -11.078 -11.677 1.00 97.67 102 A 1 
ATOM 741  C CB  . ASP A 0 102 . 12.166   -11.438 -10.274 1.00 97.67 102 A 1 
ATOM 742  O O   . ASP A 0 102 . 9.905    -9.876  -11.915 1.00 97.67 102 A 1 
ATOM 743  C CG  . ASP A 0 102 . 11.641   -12.273 -9.091  1.00 97.67 102 A 1 
ATOM 744  O OD1 . ASP A 0 102 . 10.543   -12.867 -9.211  1.00 97.67 102 A 1 
ATOM 745  O OD2 . ASP A 0 102 . 12.359   -12.348 -8.067  1.00 97.67 102 A 1 
ATOM 746  N N   . GLU A 0 103 . 8.989    -11.880 -11.540 1.00 97.34 103 A 1 
ATOM 747  C CA  . GLU A 0 103 . 7.607    -11.432 -11.691 1.00 97.34 103 A 1 
ATOM 748  C C   . GLU A 0 103 . 6.715    -12.162 -10.687 1.00 97.34 103 A 1 
ATOM 749  C CB  . GLU A 0 103 . 7.131    -11.605 -13.144 1.00 97.34 103 A 1 
ATOM 750  O O   . GLU A 0 103 . 6.616    -13.391 -10.664 1.00 97.34 103 A 1 
ATOM 751  C CG  . GLU A 0 103 . 5.765    -10.933 -13.352 1.00 97.34 103 A 1 
ATOM 752  C CD  . GLU A 0 103 . 5.267    -10.961 -14.808 1.00 97.34 103 A 1 
ATOM 753  O OE1 . GLU A 0 103 . 4.400    -10.118 -15.125 1.00 97.34 103 A 1 
ATOM 754  O OE2 . GLU A 0 103 . 5.720    -11.820 -15.597 1.00 97.34 103 A 1 
ATOM 755  N N   . SER A 0 104 . 6.056    -11.383 -9.834  1.00 97.40 104 A 1 
ATOM 756  C CA  . SER A 0 104 . 5.324    -11.879 -8.678  1.00 97.40 104 A 1 
ATOM 757  C C   . SER A 0 104 . 3.931    -11.262 -8.586  1.00 97.40 104 A 1 
ATOM 758  C CB  . SER A 0 104 . 6.145    -11.655 -7.405  1.00 97.40 104 A 1 
ATOM 759  O O   . SER A 0 104 . 3.726    -10.072 -8.826  1.00 97.40 104 A 1 
ATOM 760  O OG  . SER A 0 104 . 6.273    -10.281 -7.113  1.00 97.40 104 A 1 
ATOM 761  N N   . TYR A 0 105 . 2.965    -12.099 -8.209  1.00 97.14 105 A 1 
ATOM 762  C CA  . TYR A 0 105 . 1.566    -11.728 -8.022  1.00 97.14 105 A 1 
ATOM 763  C C   . TYR A 0 105 . 1.070    -12.264 -6.679  1.00 97.14 105 A 1 
ATOM 764  C CB  . TYR A 0 105 . 0.714    -12.283 -9.169  1.00 97.14 105 A 1 
ATOM 765  O O   . TYR A 0 105 . 1.157    -13.463 -6.404  1.00 97.14 105 A 1 
ATOM 766  C CG  . TYR A 0 105 . 0.959    -11.648 -10.524 1.00 97.14 105 A 1 
ATOM 767  C CD1 . TYR A 0 105 . 0.231    -10.500 -10.895 1.00 97.14 105 A 1 
ATOM 768  C CD2 . TYR A 0 105 . 1.887    -12.214 -11.421 1.00 97.14 105 A 1 
ATOM 769  C CE1 . TYR A 0 105 . 0.412    -9.931  -12.170 1.00 97.14 105 A 1 
ATOM 770  C CE2 . TYR A 0 105 . 2.057    -11.656 -12.702 1.00 97.14 105 A 1 
ATOM 771  O OH  . TYR A 0 105 . 1.471    -9.991  -14.317 1.00 97.14 105 A 1 
ATOM 772  C CZ  . TYR A 0 105 . 1.319    -10.517 -13.079 1.00 97.14 105 A 1 
ATOM 773  N N   . GLY A 0 106 . 0.517    -11.383 -5.851  1.00 95.86 106 A 1 
ATOM 774  C CA  . GLY A 0 106 . -0.082   -11.704 -4.561  1.00 95.86 106 A 1 
ATOM 775  C C   . GLY A 0 106 . -1.550   -11.294 -4.513  1.00 95.86 106 A 1 
ATOM 776  O O   . GLY A 0 106 . -1.935   -10.241 -5.008  1.00 95.86 106 A 1 
ATOM 777  N N   . ASN A 0 107 . -2.392   -12.112 -3.886  1.00 95.84 107 A 1 
ATOM 778  C CA  . ASN A 0 107 . -3.773   -11.740 -3.588  1.00 95.84 107 A 1 
ATOM 779  C C   . ASN A 0 107 . -4.150   -12.307 -2.218  1.00 95.84 107 A 1 
ATOM 780  C CB  . ASN A 0 107 . -4.682   -12.209 -4.734  1.00 95.84 107 A 1 
ATOM 781  O O   . ASN A 0 107 . -4.421   -13.500 -2.073  1.00 95.84 107 A 1 
ATOM 782  C CG  . ASN A 0 107 . -6.049   -11.559 -4.657  1.00 95.84 107 A 1 
ATOM 783  N ND2 . ASN A 0 107 . -6.522   -11.021 -5.755  1.00 95.84 107 A 1 
ATOM 784  O OD1 . ASN A 0 107 . -6.711   -11.558 -3.632  1.00 95.84 107 A 1 
ATOM 785  N N   . THR A 0 108 . -4.092   -11.455 -1.198  1.00 94.88 108 A 1 
ATOM 786  C CA  . THR A 0 108 . -4.365   -11.821 0.193   1.00 94.88 108 A 1 
ATOM 787  C C   . THR A 0 108 . -5.761   -11.356 0.564   1.00 94.88 108 A 1 
ATOM 788  C CB  . THR A 0 108 . -3.328   -11.208 1.141   1.00 94.88 108 A 1 
ATOM 789  O O   . THR A 0 108 . -6.072   -10.179 0.424   1.00 94.88 108 A 1 
ATOM 790  C CG2 . THR A 0 108 . -3.547   -11.619 2.598   1.00 94.88 108 A 1 
ATOM 791  O OG1 . THR A 0 108 . -2.048   -11.672 0.786   1.00 94.88 108 A 1 
ATOM 792  N N   . ARG A 0 109 . -6.596   -12.263 1.076   1.00 94.20 109 A 1 
ATOM 793  C CA  . ARG A 0 109 . -7.923   -11.935 1.610   1.00 94.20 109 A 1 
ATOM 794  C C   . ARG A 0 109 . -8.065   -12.519 3.007   1.00 94.20 109 A 1 
ATOM 795  C CB  . ARG A 0 109 . -9.029   -12.398 0.649   1.00 94.20 109 A 1 
ATOM 796  O O   . ARG A 0 109 . -8.056   -13.738 3.173   1.00 94.20 109 A 1 
ATOM 797  C CG  . ARG A 0 109 . -8.893   -11.721 -0.727  1.00 94.20 109 A 1 
ATOM 798  C CD  . ARG A 0 109 . -10.185  -11.830 -1.543  1.00 94.20 109 A 1 
ATOM 799  N NE  . ARG A 0 109 . -10.067  -11.107 -2.824  1.00 94.20 109 A 1 
ATOM 800  N NH1 . ARG A 0 109 . -9.339   -12.848 -4.124  1.00 94.20 109 A 1 
ATOM 801  N NH2 . ARG A 0 109 . -9.612   -10.858 -5.052  1.00 94.20 109 A 1 
ATOM 802  C CZ  . ARG A 0 109 . -9.680   -11.598 -3.987  1.00 94.20 109 A 1 
ATOM 803  N N   . ALA A 0 110 . -8.166   -11.654 4.008   1.00 92.96 110 A 1 
ATOM 804  C CA  . ALA A 0 110 . -8.213   -12.008 5.421   1.00 92.96 110 A 1 
ATOM 805  C C   . ALA A 0 110 . -9.462   -11.420 6.083   1.00 92.96 110 A 1 
ATOM 806  C CB  . ALA A 0 110 . -6.922   -11.531 6.097   1.00 92.96 110 A 1 
ATOM 807  O O   . ALA A 0 110 . -9.838   -10.278 5.826   1.00 92.96 110 A 1 
ATOM 808  N N   . LYS A 0 111 . -10.101  -12.198 6.961   1.00 94.58 111 A 1 
ATOM 809  C CA  . LYS A 0 111 . -11.274  -11.777 7.737   1.00 94.58 111 A 1 
ATOM 810  C C   . LYS A 0 111 . -11.103  -12.191 9.188   1.00 94.58 111 A 1 
ATOM 811  C CB  . LYS A 0 111 . -12.572  -12.348 7.140   1.00 94.58 111 A 1 
ATOM 812  O O   . LYS A 0 111 . -10.698  -13.320 9.458   1.00 94.58 111 A 1 
ATOM 813  C CG  . LYS A 0 111 . -12.829  -11.756 5.750   1.00 94.58 111 A 1 
ATOM 814  C CD  . LYS A 0 111 . -14.140  -12.236 5.126   1.00 94.58 111 A 1 
ATOM 815  C CE  . LYS A 0 111 . -14.236  -11.563 3.754   1.00 94.58 111 A 1 
ATOM 816  N NZ  . LYS A 0 111 . -15.473  -11.936 3.032   1.00 94.58 111 A 1 
ATOM 817  N N   . SER A 0 112 . -11.430  -11.293 10.106  1.00 93.82 112 A 1 
ATOM 818  C CA  . SER A 0 112 . -11.378  -11.527 11.547  1.00 93.82 112 A 1 
ATOM 819  C C   . SER A 0 112 . -12.656  -11.028 12.203  1.00 93.82 112 A 1 
ATOM 820  C CB  . SER A 0 112 . -10.161  -10.837 12.174  1.00 93.82 112 A 1 
ATOM 821  O O   . SER A 0 112 . -13.093  -9.913  11.923  1.00 93.82 112 A 1 
ATOM 822  O OG  . SER A 0 112 . -10.188  -9.444  11.932  1.00 93.82 112 A 1 
ATOM 823  N N   . TYR A 0 113 . -13.204  -11.835 13.105  1.00 90.86 113 A 1 
ATOM 824  C CA  . TYR A 0 113 . -14.372  -11.508 13.913  1.00 90.86 113 A 1 
ATOM 825  C C   . TYR A 0 113 . -14.006  -11.670 15.388  1.00 90.86 113 A 1 
ATOM 826  C CB  . TYR A 0 113 . -15.550  -12.414 13.523  1.00 90.86 113 A 1 
ATOM 827  O O   . TYR A 0 113 . -13.329  -12.633 15.753  1.00 90.86 113 A 1 
ATOM 828  C CG  . TYR A 0 113 . -15.961  -12.307 12.065  1.00 90.86 113 A 1 
ATOM 829  C CD1 . TYR A 0 113 . -16.904  -11.339 11.673  1.00 90.86 113 A 1 
ATOM 830  C CD2 . TYR A 0 113 . -15.392  -13.163 11.100  1.00 90.86 113 A 1 
ATOM 831  C CE1 . TYR A 0 113 . -17.277  -11.219 10.321  1.00 90.86 113 A 1 
ATOM 832  C CE2 . TYR A 0 113 . -15.755  -13.043 9.744   1.00 90.86 113 A 1 
ATOM 833  O OH  . TYR A 0 113 . -17.052  -11.946 8.045   1.00 90.86 113 A 1 
ATOM 834  C CZ  . TYR A 0 113 . -16.698  -12.069 9.353   1.00 90.86 113 A 1 
ATOM 835  N N   . ARG A 0 114 . -14.453  -10.734 16.220  1.00 88.51 114 A 1 
ATOM 836  C CA  . ARG A 0 114 . -14.300  -10.729 17.674  1.00 88.51 114 A 1 
ATOM 837  C C   . ARG A 0 114 . -15.638  -10.342 18.299  1.00 88.51 114 A 1 
ATOM 838  C CB  . ARG A 0 114 . -13.177  -9.744  18.049  1.00 88.51 114 A 1 
ATOM 839  O O   . ARG A 0 114 . -16.293  -9.426  17.820  1.00 88.51 114 A 1 
ATOM 840  C CG  . ARG A 0 114 . -12.857  -9.731  19.550  1.00 88.51 114 A 1 
ATOM 841  C CD  . ARG A 0 114 . -11.701  -8.767  19.850  1.00 88.51 114 A 1 
ATOM 842  N NE  . ARG A 0 114 . -11.282  -8.875  21.260  1.00 88.51 114 A 1 
ATOM 843  N NH1 . ARG A 0 114 . -12.268  -6.957  22.116  1.00 88.51 114 A 1 
ATOM 844  N NH2 . ARG A 0 114 . -11.263  -8.372  23.468  1.00 88.51 114 A 1 
ATOM 845  C CZ  . ARG A 0 114 . -11.601  -8.064  22.254  1.00 88.51 114 A 1 
ATOM 846  N N   . ALA A 0 115 . -16.003  -11.037 19.363  1.00 83.13 115 A 1 
ATOM 847  C CA  . ALA A 0 115 . -17.048  -10.664 20.308  1.00 83.13 115 A 1 
ATOM 848  C C   . ALA A 0 115 . -16.490  -10.960 21.706  1.00 83.13 115 A 1 
ATOM 849  C CB  . ALA A 0 115 . -18.321  -11.465 20.008  1.00 83.13 115 A 1 
ATOM 850  O O   . ALA A 0 115 . -15.706  -11.906 21.845  1.00 83.13 115 A 1 
ATOM 851  N N   . GLU A 0 116 . -16.823  -10.152 22.710  1.00 79.03 116 A 1 
ATOM 852  C CA  . GLU A 0 116 . -16.309  -10.354 24.075  1.00 79.03 116 A 1 
ATOM 853  C C   . GLU A 0 116 . -17.203  -11.285 24.907  1.00 79.03 116 A 1 
ATOM 854  C CB  . GLU A 0 116 . -15.996  -8.999  24.731  1.00 79.03 116 A 1 
ATOM 855  O O   . GLU A 0 116 . -16.679  -12.190 25.561  1.00 79.03 116 A 1 
ATOM 856  C CG  . GLU A 0 116 . -14.782  -8.374  24.026  1.00 79.03 116 A 1 
ATOM 857  C CD  . GLU A 0 116 . -14.314  -7.044  24.627  1.00 79.03 116 A 1 
ATOM 858  O OE1 . GLU A 0 116 . -13.070  -6.897  24.755  1.00 79.03 116 A 1 
ATOM 859  O OE2 . GLU A 0 116 . -15.133  -6.121  24.787  1.00 79.03 116 A 1 
ATOM 860  N N   . SER A 0 117 . -18.526  -11.177 24.763  1.00 80.85 117 A 1 
ATOM 861  C CA  . SER A 0 117 . -19.502  -12.179 25.200  1.00 80.85 117 A 1 
ATOM 862  C C   . SER A 0 117 . -20.753  -12.174 24.308  1.00 80.85 117 A 1 
ATOM 863  C CB  . SER A 0 117 . -19.879  -11.974 26.674  1.00 80.85 117 A 1 
ATOM 864  O O   . SER A 0 117 . -20.886  -11.353 23.394  1.00 80.85 117 A 1 
ATOM 865  O OG  . SER A 0 117 . -20.777  -10.907 26.813  1.00 80.85 117 A 1 
ATOM 866  N N   . TYR A 0 118 . -21.639  -13.140 24.549  1.00 81.35 118 A 1 
ATOM 867  C CA  . TYR A 0 118 . -23.000  -13.194 24.027  1.00 81.35 118 A 1 
ATOM 868  C C   . TYR A 0 118 . -23.859  -13.964 25.029  1.00 81.35 118 A 1 
ATOM 869  C CB  . TYR A 0 118 . -23.040  -13.904 22.665  1.00 81.35 118 A 1 
ATOM 870  O O   . TYR A 0 118 . -23.608  -15.155 25.236  1.00 81.35 118 A 1 
ATOM 871  C CG  . TYR A 0 118 . -24.451  -14.240 22.212  1.00 81.35 118 A 1 
ATOM 872  C CD1 . TYR A 0 118 . -24.898  -15.578 22.152  1.00 81.35 118 A 1 
ATOM 873  C CD2 . TYR A 0 118 . -25.345  -13.193 21.932  1.00 81.35 118 A 1 
ATOM 874  C CE1 . TYR A 0 118 . -26.221  -15.865 21.753  1.00 81.35 118 A 1 
ATOM 875  C CE2 . TYR A 0 118 . -26.664  -13.471 21.546  1.00 81.35 118 A 1 
ATOM 876  O OH  . TYR A 0 118 . -28.361  -15.041 21.013  1.00 81.35 118 A 1 
ATOM 877  C CZ  . TYR A 0 118 . -27.097  -14.806 21.438  1.00 81.35 118 A 1 
ATOM 878  N N   . ASP A 0 119 . -24.865  -13.304 25.596  1.00 82.25 119 A 1 
ATOM 879  C CA  . ASP A 0 119 . -25.821  -13.911 26.519  1.00 82.25 119 A 1 
ATOM 880  C C   . ASP A 0 119 . -27.233  -13.911 25.905  1.00 82.25 119 A 1 
ATOM 881  C CB  . ASP A 0 119 . -25.773  -13.220 27.899  1.00 82.25 119 A 1 
ATOM 882  O O   . ASP A 0 119 . -27.684  -12.935 25.304  1.00 82.25 119 A 1 
ATOM 883  C CG  . ASP A 0 119 . -24.561  -13.594 28.774  1.00 82.25 119 A 1 
ATOM 884  O OD1 . ASP A 0 119 . -23.997  -14.700 28.587  1.00 82.25 119 A 1 
ATOM 885  O OD2 . ASP A 0 119 . -24.257  -12.818 29.708  1.00 82.25 119 A 1 
ATOM 886  N N   . GLU A 0 120 . -27.949  -15.025 26.069  1.00 87.06 120 A 1 
ATOM 887  C CA  . GLU A 0 120 . -29.374  -15.180 25.749  1.00 87.06 120 A 1 
ATOM 888  C C   . GLU A 0 120 . -30.085  -15.685 27.007  1.00 87.06 120 A 1 
ATOM 889  C CB  . GLU A 0 120 . -29.570  -16.120 24.535  1.00 87.06 120 A 1 
ATOM 890  O O   . GLU A 0 120 . -29.699  -16.713 27.571  1.00 87.06 120 A 1 
ATOM 891  C CG  . GLU A 0 120 . -31.046  -16.510 24.292  1.00 87.06 120 A 1 
ATOM 892  C CD  . GLU A 0 120 . -31.335  -17.163 22.923  1.00 87.06 120 A 1 
ATOM 893  O OE1 . GLU A 0 120 . -32.510  -17.124 22.482  1.00 87.06 120 A 1 
ATOM 894  O OE2 . GLU A 0 120 . -30.412  -17.506 22.150  1.00 87.06 120 A 1 
ATOM 895  N N   . TRP A 0 121 . -31.111  -14.961 27.454  1.00 87.39 121 A 1 
ATOM 896  C CA  . TRP A 0 121 . -31.799  -15.221 28.717  1.00 87.39 121 A 1 
ATOM 897  C C   . TRP A 0 121 . -33.324  -15.175 28.564  1.00 87.39 121 A 1 
ATOM 898  C CB  . TRP A 0 121 . -31.273  -14.258 29.794  1.00 87.39 121 A 1 
ATOM 899  O O   . TRP A 0 121 . -33.866  -14.424 27.757  1.00 87.39 121 A 1 
ATOM 900  C CG  . TRP A 0 121 . -31.365  -12.790 29.488  1.00 87.39 121 A 1 
ATOM 901  C CD1 . TRP A 0 121 . -30.395  -12.039 28.914  1.00 87.39 121 A 1 
ATOM 902  C CD2 . TRP A 0 121 . -32.477  -11.877 29.735  1.00 87.39 121 A 1 
ATOM 903  C CE2 . TRP A 0 121 . -32.103  -10.573 29.288  1.00 87.39 121 A 1 
ATOM 904  C CE3 . TRP A 0 121 . -33.768  -12.021 30.288  1.00 87.39 121 A 1 
ATOM 905  N NE1 . TRP A 0 121 . -30.825  -10.732 28.795  1.00 87.39 121 A 1 
ATOM 906  C CH2 . TRP A 0 121 . -34.246  -9.649  29.934  1.00 87.39 121 A 1 
ATOM 907  C CZ2 . TRP A 0 121 . -32.966  -9.470  29.382  1.00 87.39 121 A 1 
ATOM 908  C CZ3 . TRP A 0 121 . -34.638  -10.920 30.392  1.00 87.39 121 A 1 
ATOM 909  N N   . ASP A 0 122 . -34.008  -16.002 29.354  1.00 82.82 122 A 1 
ATOM 910  C CA  . ASP A 0 122 . -35.467  -16.118 29.439  1.00 82.82 122 A 1 
ATOM 911  C C   . ASP A 0 122 . -35.849  -16.201 30.924  1.00 82.82 122 A 1 
ATOM 912  C CB  . ASP A 0 122 . -35.934  -17.367 28.660  1.00 82.82 122 A 1 
ATOM 913  O O   . ASP A 0 122 . -35.297  -17.019 31.666  1.00 82.82 122 A 1 
ATOM 914  C CG  . ASP A 0 122 . -37.458  -17.576 28.614  1.00 82.82 122 A 1 
ATOM 915  O OD1 . ASP A 0 122 . -38.218  -16.682 29.036  1.00 82.82 122 A 1 
ATOM 916  O OD2 . ASP A 0 122 . -37.886  -18.658 28.147  1.00 82.82 122 A 1 
ATOM 917  N N   . ASN A 0 123 . -36.761  -15.337 31.360  1.00 81.62 123 A 1 
ATOM 918  C CA  . ASN A 0 123 . -37.326  -15.306 32.699  1.00 81.62 123 A 1 
ATOM 919  C C   . ASN A 0 123 . -38.854  -15.253 32.600  1.00 81.62 123 A 1 
ATOM 920  C CB  . ASN A 0 123 . -36.749  -14.116 33.482  1.00 81.62 123 A 1 
ATOM 921  O O   . ASN A 0 123 . -39.439  -14.205 32.314  1.00 81.62 123 A 1 
ATOM 922  C CG  . ASN A 0 123 . -37.269  -14.097 34.909  1.00 81.62 123 A 1 
ATOM 923  N ND2 . ASN A 0 123 . -38.438  -13.547 35.143  1.00 81.62 123 A 1 
ATOM 924  O OD1 . ASN A 0 123 . -36.636  -14.609 35.817  1.00 81.62 123 A 1 
ATOM 925  N N   . GLN A 0 124 . -39.484  -16.386 32.896  1.00 79.59 124 A 1 
ATOM 926  C CA  . GLN A 0 124 . -40.931  -16.524 33.021  1.00 79.59 124 A 1 
ATOM 927  C C   . GLN A 0 124 . -41.276  -16.533 34.509  1.00 79.59 124 A 1 
ATOM 928  C CB  . GLN A 0 124 . -41.384  -17.814 32.313  1.00 79.59 124 A 1 
ATOM 929  O O   . GLN A 0 124 . -40.876  -17.460 35.217  1.00 79.59 124 A 1 
ATOM 930  C CG  . GLN A 0 124 . -41.136  -17.742 30.797  1.00 79.59 124 A 1 
ATOM 931  C CD  . GLN A 0 124 . -41.269  -19.085 30.087  1.00 79.59 124 A 1 
ATOM 932  N NE2 . GLN A 0 124 . -40.506  -19.310 29.042  1.00 79.59 124 A 1 
ATOM 933  O OE1 . GLN A 0 124 . -42.044  -19.966 30.442  1.00 79.59 124 A 1 
ATOM 934  N N   . ASP A 0 125 . -41.997  -15.512 34.966  1.00 76.14 125 A 1 
ATOM 935  C CA  . ASP A 0 125 . -42.538  -15.431 36.323  1.00 76.14 125 A 1 
ATOM 936  C C   . ASP A 0 125 . -44.068  -15.528 36.284  1.00 76.14 125 A 1 
ATOM 937  C CB  . ASP A 0 125 . -42.035  -14.174 37.055  1.00 76.14 125 A 1 
ATOM 938  O O   . ASP A 0 125 . -44.703  -15.146 35.293  1.00 76.14 125 A 1 
ATOM 939  C CG  . ASP A 0 125 . -41.849  -14.411 38.559  1.00 76.14 125 A 1 
ATOM 940  O OD1 . ASP A 0 125 . -42.388  -15.428 39.061  1.00 76.14 125 A 1 
ATOM 941  O OD2 . ASP A 0 125 . -41.081  -13.631 39.168  1.00 76.14 125 A 1 
ATOM 942  N N   . LYS A 0 126 . -44.664  -16.145 37.307  1.00 73.80 126 A 1 
ATOM 943  C CA  . LYS A 0 126 . -46.094  -16.486 37.285  1.00 73.80 126 A 1 
ATOM 944  C C   . LYS A 0 126 . -46.643  -16.783 38.680  1.00 73.80 126 A 1 
ATOM 945  C CB  . LYS A 0 126 . -46.313  -17.655 36.291  1.00 73.80 126 A 1 
ATOM 946  O O   . LYS A 0 126 . -46.727  -17.949 39.083  1.00 73.80 126 A 1 
ATOM 947  C CG  . LYS A 0 126 . -47.786  -17.791 35.883  1.00 73.80 126 A 1 
ATOM 948  C CD  . LYS A 0 126 . -48.467  -19.042 36.448  1.00 73.80 126 A 1 
ATOM 949  C CE  . LYS A 0 126 . -49.963  -18.747 36.498  1.00 73.80 126 A 1 
ATOM 950  N NZ  . LYS A 0 126 . -50.673  -19.593 37.478  1.00 73.80 126 A 1 
ATOM 951  N N   . ASP A 0 127 . -47.086  -15.748 39.377  1.00 76.37 127 A 1 
ATOM 952  C CA  . ASP A 0 127 . -47.750  -15.842 40.672  1.00 76.37 127 A 1 
ATOM 953  C C   . ASP A 0 127 . -49.292  -15.870 40.540  1.00 76.37 127 A 1 
ATOM 954  C CB  . ASP A 0 127 . -47.270  -14.716 41.608  1.00 76.37 127 A 1 
ATOM 955  O O   . ASP A 0 127 . -49.913  -15.306 39.636  1.00 76.37 127 A 1 
ATOM 956  C CG  . ASP A 0 127 . -45.982  -14.992 42.401  1.00 76.37 127 A 1 
ATOM 957  O OD1 . ASP A 0 127 . -45.636  -16.187 42.576  1.00 76.37 127 A 1 
ATOM 958  O OD2 . ASP A 0 127 . -45.468  -14.029 43.021  1.00 76.37 127 A 1 
ATOM 959  N N   . ASP A 0 128 . -49.945  -16.559 41.482  1.00 69.55 128 A 1 
ATOM 960  C CA  . ASP A 0 128 . -51.408  -16.593 41.629  1.00 69.55 128 A 1 
ATOM 961  C C   . ASP A 0 128 . -51.806  -15.885 42.943  1.00 69.55 128 A 1 
ATOM 962  C CB  . ASP A 0 128 . -51.935  -18.043 41.566  1.00 69.55 128 A 1 
ATOM 963  O O   . ASP A 0 128 . -51.816  -16.489 44.022  1.00 69.55 128 A 1 
ATOM 964  C CG  . ASP A 0 128 . -51.861  -18.714 40.183  1.00 69.55 128 A 1 
ATOM 965  O OD1 . ASP A 0 128 . -52.381  -18.176 39.176  1.00 69.55 128 A 1 
ATOM 966  O OD2 . ASP A 0 128 . -51.351  -19.857 40.080  1.00 69.55 128 A 1 
ATOM 967  N N   . HIS A 0 129 . -52.141  -14.592 42.868  1.00 66.02 129 A 1 
ATOM 968  C CA  . HIS A 0 129 . -52.456  -13.759 44.038  1.00 66.02 129 A 1 
ATOM 969  C C   . HIS A 0 129 . -53.926  -13.864 44.471  1.00 66.02 129 A 1 
ATOM 970  C CB  . HIS A 0 129 . -52.058  -12.297 43.791  1.00 66.02 129 A 1 
ATOM 971  O O   . HIS A 0 129 . -54.852  -13.778 43.663  1.00 66.02 129 A 1 
ATOM 972  C CG  . HIS A 0 129 . -50.587  -12.124 43.520  1.00 66.02 129 A 1 
ATOM 973  C CD2 . HIS A 0 129 . -50.061  -11.769 42.319  1.00 66.02 129 A 1 
ATOM 974  N ND1 . HIS A 0 129 . -49.552  -12.420 44.414  1.00 66.02 129 A 1 
ATOM 975  C CE1 . HIS A 0 129 . -48.417  -12.259 43.699  1.00 66.02 129 A 1 
ATOM 976  N NE2 . HIS A 0 129 . -48.702  -11.854 42.452  1.00 66.02 129 A 1 
ATOM 977  N N   . GLY A 0 130 . -54.172  -13.996 45.779  1.00 56.11 130 A 1 
ATOM 978  C CA  . GLY A 0 130 . -55.521  -14.135 46.347  1.00 56.11 130 A 1 
ATOM 979  C C   . GLY A 0 130 . -55.882  -13.043 47.356  1.00 56.11 130 A 1 
ATOM 980  O O   . GLY A 0 130 . -55.251  -12.932 48.407  1.00 56.11 130 A 1 
ATOM 981  N N   . ALA A 0 131 . -56.952  -12.288 47.092  1.00 56.16 131 A 1 
ATOM 982  C CA  . ALA A 0 131 . -57.475  -11.270 48.004  1.00 56.16 131 A 1 
ATOM 983  C C   . ALA A 0 131 . -58.585  -11.839 48.913  1.00 56.16 131 A 1 
ATOM 984  C CB  . ALA A 0 131 . -57.938  -10.057 47.189  1.00 56.16 131 A 1 
ATOM 985  O O   . ALA A 0 131 . -59.570  -12.416 48.443  1.00 56.16 131 A 1 
ATOM 986  N N   . GLN A 0 132 . -58.446  -11.654 50.233  1.00 47.92 132 A 1 
ATOM 987  C CA  . GLN A 0 132 . -59.406  -12.134 51.238  1.00 47.92 132 A 1 
ATOM 988  C C   . GLN A 0 132 . -60.360  -11.021 51.703  1.00 47.92 132 A 1 
ATOM 989  C CB  . GLN A 0 132 . -58.666  -12.766 52.430  1.00 47.92 132 A 1 
ATOM 990  O O   . GLN A 0 132 . -60.006  -10.194 52.546  1.00 47.92 132 A 1 
ATOM 991  C CG  . GLN A 0 132 . -57.950  -14.074 52.059  1.00 47.92 132 A 1 
ATOM 992  C CD  . GLN A 0 132 . -57.369  -14.806 53.269  1.00 47.92 132 A 1 
ATOM 993  N NE2 . GLN A 0 132 . -56.899  -16.021 53.092  1.00 47.92 132 A 1 
ATOM 994  O OE1 . GLN A 0 132 . -57.323  -14.325 54.390  1.00 47.92 132 A 1 
ATOM 995  N N   . GLY A 0 133 . -61.591  -11.025 51.185  1.00 48.64 133 A 1 
ATOM 996  C CA  . GLY A 0 133 . -62.681  -10.175 51.673  1.00 48.64 133 A 1 
ATOM 997  C C   . GLY A 0 133 . -63.420  -10.797 52.866  1.00 48.64 133 A 1 
ATOM 998  O O   . GLY A 0 133 . -63.788  -11.969 52.825  1.00 48.64 133 A 1 
ATOM 999  N N   . TRP A 0 134 . -63.679  -10.005 53.911  1.00 41.31 134 A 1 
ATOM 1000 C CA  . TRP A 0 134 . -64.410  -10.428 55.117  1.00 41.31 134 A 1 
ATOM 1001 C C   . TRP A 0 134 . -65.835  -9.858  55.125  1.00 41.31 134 A 1 
ATOM 1002 C CB  . TRP A 0 134 . -63.643  -9.973  56.369  1.00 41.31 134 A 1 
ATOM 1003 O O   . TRP A 0 134 . -66.005  -8.659  55.338  1.00 41.31 134 A 1 
ATOM 1004 C CG  . TRP A 0 134 . -62.326  -10.643 56.622  1.00 41.31 134 A 1 
ATOM 1005 C CD1 . TRP A 0 134 . -61.147  -10.312 56.047  1.00 41.31 134 A 1 
ATOM 1006 C CD2 . TRP A 0 134 . -62.039  -11.782 57.492  1.00 41.31 134 A 1 
ATOM 1007 C CE2 . TRP A 0 134 . -60.644  -12.073 57.408  1.00 41.31 134 A 1 
ATOM 1008 C CE3 . TRP A 0 134 . -62.820  -12.617 58.322  1.00 41.31 134 A 1 
ATOM 1009 N NE1 . TRP A 0 134 . -60.153  -11.153 56.507  1.00 41.31 134 A 1 
ATOM 1010 C CH2 . TRP A 0 134 . -60.855  -13.934 58.943  1.00 41.31 134 A 1 
ATOM 1011 C CZ2 . TRP A 0 134 . -60.051  -13.125 58.121  1.00 41.31 134 A 1 
ATOM 1012 C CZ3 . TRP A 0 134 . -62.236  -13.681 59.039  1.00 41.31 134 A 1 
ATOM 1013 N N   . GLY A 0 135 . -66.848  -10.703 54.907  1.00 50.00 135 A 1 
ATOM 1014 C CA  . GLY A 0 135 . -68.272  -10.338 54.991  1.00 50.00 135 A 1 
ATOM 1015 C C   . GLY A 0 135 . -68.901  -10.634 56.358  1.00 50.00 135 A 1 
ATOM 1016 O O   . GLY A 0 135 . -68.328  -11.380 57.158  1.00 50.00 135 A 1 
ATOM 1017 N N   . LYS A 0 136 . -70.070  -10.030 56.625  1.00 42.23 136 A 1 
ATOM 1018 C CA  . LYS A 0 136 . -70.957  -10.337 57.765  1.00 42.23 136 A 1 
ATOM 1019 C C   . LYS A 0 136 . -72.423  -10.046 57.429  1.00 42.23 136 A 1 
ATOM 1020 C CB  . LYS A 0 136 . -70.579  -9.542  59.027  1.00 42.23 136 A 1 
ATOM 1021 O O   . LYS A 0 136 . -72.940  -8.987  57.787  1.00 42.23 136 A 1 
ATOM 1022 C CG  . LYS A 0 136 . -69.249  -9.962  59.645  1.00 42.23 136 A 1 
ATOM 1023 C CD  . LYS A 0 136 . -69.087  -9.319  61.018  1.00 42.23 136 A 1 
ATOM 1024 C CE  . LYS A 0 136 . -67.720  -9.740  61.545  1.00 42.23 136 A 1 
ATOM 1025 N NZ  . LYS A 0 136 . -67.475  -9.184  62.891  1.00 42.23 136 A 1 
ATOM 1026 N N   . ASP A 0 137 . -73.078  -11.014 56.809  1.00 44.91 137 A 1 
ATOM 1027 C CA  . ASP A 0 137 . -74.536  -11.133 56.778  1.00 44.91 137 A 1 
ATOM 1028 C C   . ASP A 0 137 . -75.112  -11.217 58.210  1.00 44.91 137 A 1 
ATOM 1029 C CB  . ASP A 0 137 . -75.009  -12.343 55.925  1.00 44.91 137 A 1 
ATOM 1030 O O   . ASP A 0 137 . -74.400  -11.474 59.191  1.00 44.91 137 A 1 
ATOM 1031 C CG  . ASP A 0 137 . -73.918  -13.200 55.257  1.00 44.91 137 A 1 
ATOM 1032 O OD1 . ASP A 0 137 . -72.914  -13.542 55.929  1.00 44.91 137 A 1 
ATOM 1033 O OD2 . ASP A 0 137 . -74.044  -13.469 54.042  1.00 44.91 137 A 1 
ATOM 1034 N N   . LYS A 0 138 . -76.418  -10.951 58.336  1.00 35.75 138 A 1 
ATOM 1035 C CA  . LYS A 0 138 . -77.185  -11.047 59.591  1.00 35.75 138 A 1 
ATOM 1036 C C   . LYS A 0 138 . -78.622  -11.489 59.328  1.00 35.75 138 A 1 
ATOM 1037 C CB  . LYS A 0 138 . -77.186  -9.718  60.353  1.00 35.75 138 A 1 
ATOM 1038 O O   . LYS A 0 138 . -79.573  -10.810 59.729  1.00 35.75 138 A 1 
ATOM 1039 C CG  . LYS A 0 138 . -75.827  -9.294  60.897  1.00 35.75 138 A 1 
ATOM 1040 C CD  . LYS A 0 138 . -76.056  -8.005  61.677  1.00 35.75 138 A 1 
ATOM 1041 C CE  . LYS A 0 138 . -74.709  -7.429  62.084  1.00 35.75 138 A 1 
ATOM 1042 N NZ  . LYS A 0 138 . -74.844  -5.971  62.280  1.00 35.75 138 A 1 
ATOM 1043 N N   . ASP A 0 139 . -78.781  -12.614 58.652  1.00 48.85 139 A 1 
ATOM 1044 C CA  . ASP A 0 139 . -80.082  -13.248 58.531  1.00 48.85 139 A 1 
ATOM 1045 C C   . ASP A 0 139 . -80.622  -13.672 59.913  1.00 48.85 139 A 1 
ATOM 1046 C CB  . ASP A 0 139 . -80.038  -14.371 57.484  1.00 48.85 139 A 1 
ATOM 1047 O O   . ASP A 0 139 . -79.900  -13.852 60.899  1.00 48.85 139 A 1 
ATOM 1048 C CG  . ASP A 0 139 . -79.079  -15.519 57.814  1.00 48.85 139 A 1 
ATOM 1049 O OD1 . ASP A 0 139 . -77.918  -15.222 58.178  1.00 48.85 139 A 1 
ATOM 1050 O OD2 . ASP A 0 139 . -79.543  -16.675 57.690  1.00 48.85 139 A 1 
ATOM 1051 N N   . ALA A 0 140 . -81.948  -13.728 60.031  1.00 37.77 140 A 1 
ATOM 1052 C CA  . ALA A 0 140 . -82.625  -13.974 61.299  1.00 37.77 140 A 1 
ATOM 1053 C C   . ALA A 0 140 . -83.213  -15.389 61.317  1.00 37.77 140 A 1 
ATOM 1054 C CB  . ALA A 0 140 . -83.668  -12.868 61.518  1.00 37.77 140 A 1 
ATOM 1055 O O   . ALA A 0 140 . -84.328  -15.581 60.830  1.00 37.77 140 A 1 
ATOM 1056 N N   . TYR A 0 141 . -82.482  -16.343 61.913  1.00 34.51 141 A 1 
ATOM 1057 C CA  . TYR A 0 141 . -82.767  -17.788 61.918  1.00 34.51 141 A 1 
ATOM 1058 C C   . TYR A 0 141 . -84.261  -18.163 61.815  1.00 34.51 141 A 1 
ATOM 1059 C CB  . TYR A 0 141 . -82.128  -18.446 63.143  1.00 34.51 141 A 1 
ATOM 1060 O O   . TYR A 0 141 . -85.049  -18.092 62.772  1.00 34.51 141 A 1 
ATOM 1061 C CG  . TYR A 0 141 . -82.114  -19.956 63.020  1.00 34.51 141 A 1 
ATOM 1062 C CD1 . TYR A 0 141 . -83.107  -20.735 63.642  1.00 34.51 141 A 1 
ATOM 1063 C CD2 . TYR A 0 141 . -81.122  -20.575 62.239  1.00 34.51 141 A 1 
ATOM 1064 C CE1 . TYR A 0 141 . -83.096  -22.135 63.492  1.00 34.51 141 A 1 
ATOM 1065 C CE2 . TYR A 0 141 . -81.108  -21.972 62.081  1.00 34.51 141 A 1 
ATOM 1066 O OH  . TYR A 0 141 . -82.092  -24.108 62.552  1.00 34.51 141 A 1 
ATOM 1067 C CZ  . TYR A 0 141 . -82.098  -22.756 62.706  1.00 34.51 141 A 1 
ATOM 1068 N N   . GLY A 0 142 . -84.658  -18.539 60.598  1.00 38.00 142 A 1 
ATOM 1069 C CA  . GLY A 0 142 . -86.045  -18.528 60.143  1.00 38.00 142 A 1 
ATOM 1070 C C   . GLY A 0 142 . -86.840  -19.793 60.451  1.00 38.00 142 A 1 
ATOM 1071 O O   . GLY A 0 142 . -87.171  -20.535 59.534  1.00 38.00 142 A 1 
ATOM 1072 N N   . GLN A 0 143 . -87.234  -19.993 61.715  1.00 32.18 143 A 1 
ATOM 1073 C CA  . GLN A 0 143 . -88.324  -20.919 62.097  1.00 32.18 143 A 1 
ATOM 1074 C C   . GLN A 0 143 . -88.212  -22.344 61.501  1.00 32.18 143 A 1 
ATOM 1075 C CB  . GLN A 0 143 . -89.697  -20.271 61.787  1.00 32.18 143 A 1 
ATOM 1076 O O   . GLN A 0 143 . -89.206  -22.903 61.024  1.00 32.18 143 A 1 
ATOM 1077 C CG  . GLN A 0 143 . -90.070  -19.054 62.644  1.00 32.18 143 A 1 
ATOM 1078 C CD  . GLN A 0 143 . -90.538  -19.457 64.038  1.00 32.18 143 A 1 
ATOM 1079 N NE2 . GLN A 0 143 . -89.657  -19.512 65.013  1.00 32.18 143 A 1 
ATOM 1080 O OE1 . GLN A 0 143 . -91.702  -19.730 64.286  1.00 32.18 143 A 1 
ATOM 1081 N N   . SER A 0 144 . -87.025  -22.958 61.555  1.00 34.55 144 A 1 
ATOM 1082 C CA  . SER A 0 144 . -86.879  -24.388 61.262  1.00 34.55 144 A 1 
ATOM 1083 C C   . SER A 0 144 . -87.783  -25.228 62.181  1.00 34.55 144 A 1 
ATOM 1084 C CB  . SER A 0 144 . -85.412  -24.821 61.339  1.00 34.55 144 A 1 
ATOM 1085 O O   . SER A 0 144 . -88.074  -24.873 63.330  1.00 34.55 144 A 1 
ATOM 1086 O OG  . SER A 0 144 . -84.902  -24.541 62.620  1.00 34.55 144 A 1 
ATOM 1087 N N   . SER A 0 145 . -88.333  -26.310 61.633  1.00 34.31 145 A 1 
ATOM 1088 C CA  . SER A 0 145 . -89.408  -27.066 62.274  1.00 34.31 145 A 1 
ATOM 1089 C C   . SER A 0 145 . -88.874  -28.107 63.253  1.00 34.31 145 A 1 
ATOM 1090 C CB  . SER A 0 145 . -90.275  -27.750 61.212  1.00 34.31 145 A 1 
ATOM 1091 O O   . SER A 0 145 . -88.241  -29.057 62.809  1.00 34.31 145 A 1 
ATOM 1092 O OG  . SER A 0 145 . -89.487  -28.551 60.353  1.00 34.31 145 A 1 
ATOM 1093 N N   . GLN A 0 146 . -89.240  -27.957 64.532  1.00 32.41 146 A 1 
ATOM 1094 C CA  . GLN A 0 146 . -89.149  -28.942 65.625  1.00 32.41 146 A 1 
ATOM 1095 C C   . GLN A 0 146 . -88.740  -30.365 65.187  1.00 32.41 146 A 1 
ATOM 1096 C CB  . GLN A 0 146 . -90.531  -29.033 66.320  1.00 32.41 146 A 1 
ATOM 1097 O O   . GLN A 0 146 . -89.598  -31.150 64.766  1.00 32.41 146 A 1 
ATOM 1098 C CG  . GLN A 0 146 . -91.000  -27.738 67.003  1.00 32.41 146 A 1 
ATOM 1099 C CD  . GLN A 0 146 . -92.431  -27.807 67.544  1.00 32.41 146 A 1 
ATOM 1100 N NE2 . GLN A 0 146 . -92.912  -26.741 68.145  1.00 32.41 146 A 1 
ATOM 1101 O OE1 . GLN A 0 146 . -93.171  -28.771 67.432  1.00 32.41 146 A 1 
ATOM 1102 N N   . GLU A 0 147 . -87.469  -30.740 65.365  1.00 34.15 147 A 1 
ATOM 1103 C CA  . GLU A 0 147 . -87.113  -32.156 65.447  1.00 34.15 147 A 1 
ATOM 1104 C C   . GLU A 0 147 . -87.883  -32.802 66.612  1.00 34.15 147 A 1 
ATOM 1105 C CB  . GLU A 0 147 . -85.600  -32.379 65.608  1.00 34.15 147 A 1 
ATOM 1106 O O   . GLU A 0 147 . -87.920  -32.286 67.730  1.00 34.15 147 A 1 
ATOM 1107 C CG  . GLU A 0 147 . -84.771  -32.041 64.355  1.00 34.15 147 A 1 
ATOM 1108 C CD  . GLU A 0 147 . -84.540  -30.540 64.115  1.00 34.15 147 A 1 
ATOM 1109 O OE1 . GLU A 0 147 . -84.154  -30.207 62.972  1.00 34.15 147 A 1 
ATOM 1110 O OE2 . GLU A 0 147 . -84.742  -29.747 65.065  1.00 34.15 147 A 1 
ATOM 1111 N N   . TYR A 0 148 . -88.551  -33.922 66.333  1.00 33.39 148 A 1 
ATOM 1112 C CA  . TYR A 0 148 . -89.416  -34.605 67.295  1.00 33.39 148 A 1 
ATOM 1113 C C   . TYR A 0 148 . -88.611  -35.306 68.400  1.00 33.39 148 A 1 
ATOM 1114 C CB  . TYR A 0 148 . -90.312  -35.617 66.554  1.00 33.39 148 A 1 
ATOM 1115 O O   . TYR A 0 148 . -87.626  -35.987 68.112  1.00 33.39 148 A 1 
ATOM 1116 C CG  . TYR A 0 148 . -91.781  -35.246 66.473  1.00 33.39 148 A 1 
ATOM 1117 C CD1 . TYR A 0 148 . -92.740  -36.041 67.132  1.00 33.39 148 A 1 
ATOM 1118 C CD2 . TYR A 0 148 . -92.193  -34.129 65.718  1.00 33.39 148 A 1 
ATOM 1119 C CE1 . TYR A 0 148 . -94.111  -35.737 67.020  1.00 33.39 148 A 1 
ATOM 1120 C CE2 . TYR A 0 148 . -93.563  -33.818 65.608  1.00 33.39 148 A 1 
ATOM 1121 O OH  . TYR A 0 148 . -95.846  -34.333 66.139  1.00 33.39 148 A 1 
ATOM 1122 C CZ  . TYR A 0 148 . -94.524  -34.628 66.254  1.00 33.39 148 A 1 
ATOM 1123 N N   . ASP A 0 149 . -89.109  -35.242 69.640  1.00 31.12 149 A 1 
ATOM 1124 C CA  . ASP A 0 149 . -88.681  -36.119 70.739  1.00 31.12 149 A 1 
ATOM 1125 C C   . ASP A 0 149 . -88.795  -37.594 70.311  1.00 31.12 149 A 1 
ATOM 1126 C CB  . ASP A 0 149 . -89.551  -35.879 71.992  1.00 31.12 149 A 1 
ATOM 1127 O O   . ASP A 0 149 . -89.896  -38.105 70.084  1.00 31.12 149 A 1 
ATOM 1128 C CG  . ASP A 0 149 . -88.940  -34.904 73.001  1.00 31.12 149 A 1 
ATOM 1129 O OD1 . ASP A 0 149 . -87.755  -35.105 73.345  1.00 31.12 149 A 1 
ATOM 1130 O OD2 . ASP A 0 149 . -89.689  -34.019 73.476  1.00 31.12 149 A 1 
ATOM 1131 N N   . ALA A 0 150 . -87.653  -38.279 70.192  1.00 27.11 150 A 1 
ATOM 1132 C CA  . ALA A 0 150 . -87.567  -39.631 69.631  1.00 27.11 150 A 1 
ATOM 1133 C C   . ALA A 0 150 . -86.604  -40.569 70.393  1.00 27.11 150 A 1 
ATOM 1134 C CB  . ALA A 0 150 . -87.251  -39.519 68.133  1.00 27.11 150 A 1 
ATOM 1135 O O   . ALA A 0 150 . -86.093  -41.532 69.823  1.00 27.11 150 A 1 
ATOM 1136 N N   . SER A 0 151 . -86.371  -40.318 71.686  1.00 38.80 151 A 1 
ATOM 1137 C CA  . SER A 0 151 . -85.631  -41.234 72.572  1.00 38.80 151 A 1 
ATOM 1138 C C   . SER A 0 151 . -86.178  -41.231 74.006  1.00 38.80 151 A 1 
ATOM 1139 C CB  . SER A 0 151 . -84.121  -40.968 72.515  1.00 38.80 151 A 1 
ATOM 1140 O O   . SER A 0 151 . -85.513  -40.812 74.955  1.00 38.80 151 A 1 
ATOM 1141 O OG  . SER A 0 151 . -83.807  -39.700 73.051  1.00 38.80 151 A 1 
ATOM 1142 N N   . ALA A 0 152 . -87.412  -41.716 74.160  1.00 32.28 152 A 1 
ATOM 1143 C CA  . ALA A 0 152 . -87.799  -42.377 75.404  1.00 32.28 152 A 1 
ATOM 1144 C C   . ALA A 0 152 . -87.090  -43.748 75.506  1.00 32.28 152 A 1 
ATOM 1145 C CB  . ALA A 0 152 . -89.329  -42.497 75.448  1.00 32.28 152 A 1 
ATOM 1146 O O   . ALA A 0 152 . -86.553  -44.240 74.516  1.00 32.28 152 A 1 
ATOM 1147 N N   . ASP A 0 153 . -87.140  -44.360 76.690  1.00 36.64 153 A 1 
ATOM 1148 C CA  . ASP A 0 153 . -86.658  -45.720 76.983  1.00 36.64 153 A 1 
ATOM 1149 C C   . ASP A 0 153 . -85.134  -45.962 76.921  1.00 36.64 153 A 1 
ATOM 1150 C CB  . ASP A 0 153 . -87.487  -46.777 76.222  1.00 36.64 153 A 1 
ATOM 1151 O O   . ASP A 0 153 . -84.644  -46.775 76.142  1.00 36.64 153 A 1 
ATOM 1152 C CG  . ASP A 0 153 . -88.992  -46.697 76.507  1.00 36.64 153 A 1 
ATOM 1153 O OD1 . ASP A 0 153 . -89.369  -46.133 77.565  1.00 36.64 153 A 1 
ATOM 1154 O OD2 . ASP A 0 153 . -89.770  -47.233 75.685  1.00 36.64 153 A 1 
ATOM 1155 N N   . ASP A 0 154 . -84.395  -45.375 77.873  1.00 32.34 154 A 1 
ATOM 1156 C CA  . ASP A 0 154 . -83.158  -45.992 78.395  1.00 32.34 154 A 1 
ATOM 1157 C C   . ASP A 0 154 . -83.129  -45.951 79.941  1.00 32.34 154 A 1 
ATOM 1158 C CB  . ASP A 0 154 . -81.897  -45.450 77.690  1.00 32.34 154 A 1 
ATOM 1159 O O   . ASP A 0 154 . -82.324  -45.283 80.596  1.00 32.34 154 A 1 
ATOM 1160 C CG  . ASP A 0 154 . -80.766  -46.494 77.605  1.00 32.34 154 A 1 
ATOM 1161 O OD1 . ASP A 0 154 . -80.888  -47.578 78.229  1.00 32.34 154 A 1 
ATOM 1162 O OD2 . ASP A 0 154 . -79.763  -46.200 76.915  1.00 32.34 154 A 1 
ATOM 1163 N N   . TYR A 0 155 . -84.122  -46.614 80.548  1.00 33.72 155 A 1 
ATOM 1164 C CA  . TYR A 0 155 . -84.307  -46.698 82.000  1.00 33.72 155 A 1 
ATOM 1165 C C   . TYR A 0 155 . -83.700  -47.987 82.586  1.00 33.72 155 A 1 
ATOM 1166 C CB  . TYR A 0 155 . -85.802  -46.564 82.371  1.00 33.72 155 A 1 
ATOM 1167 O O   . TYR A 0 155 . -84.056  -49.099 82.205  1.00 33.72 155 A 1 
ATOM 1168 C CG  . TYR A 0 155 . -86.218  -45.214 82.938  1.00 33.72 155 A 1 
ATOM 1169 C CD1 . TYR A 0 155 . -86.043  -44.946 84.311  1.00 33.72 155 A 1 
ATOM 1170 C CD2 . TYR A 0 155 . -86.815  -44.243 82.109  1.00 33.72 155 A 1 
ATOM 1171 C CE1 . TYR A 0 155 . -86.457  -43.714 84.855  1.00 33.72 155 A 1 
ATOM 1172 C CE2 . TYR A 0 155 . -87.234  -43.010 82.649  1.00 33.72 155 A 1 
ATOM 1173 O OH  . TYR A 0 155 . -87.466  -41.557 84.546  1.00 33.72 155 A 1 
ATOM 1174 C CZ  . TYR A 0 155 . -87.057  -42.743 84.022  1.00 33.72 155 A 1 
ATOM 1175 N N   . THR A 0 156 . -82.888  -47.826 83.636  1.00 34.65 156 A 1 
ATOM 1176 C CA  . THR A 0 156 . -82.601  -48.859 84.656  1.00 34.65 156 A 1 
ATOM 1177 C C   . THR A 0 156 . -81.804  -50.097 84.200  1.00 34.65 156 A 1 
ATOM 1178 C CB  . THR A 0 156 . -83.885  -49.221 85.437  1.00 34.65 156 A 1 
ATOM 1179 O O   . THR A 0 156 . -82.243  -51.234 84.350  1.00 34.65 156 A 1 
ATOM 1180 C CG2 . THR A 0 156 . -83.636  -49.950 86.763  1.00 34.65 156 A 1 
ATOM 1181 O OG1 . THR A 0 156 . -84.537  -48.035 85.837  1.00 34.65 156 A 1 
ATOM 1182 N N   . SER A 0 157 . -80.536  -49.896 83.824  1.00 33.99 157 A 1 
ATOM 1183 C CA  . SER A 0 157 . -79.484  -50.932 83.942  1.00 33.99 157 A 1 
ATOM 1184 C C   . SER A 0 157 . -78.625  -50.712 85.199  1.00 33.99 157 A 1 
ATOM 1185 C CB  . SER A 0 157 . -78.645  -51.030 82.664  1.00 33.99 157 A 1 
ATOM 1186 O O   . SER A 0 157 . -77.443  -50.389 85.117  1.00 33.99 157 A 1 
ATOM 1187 O OG  . SER A 0 157 . -79.374  -51.740 81.685  1.00 33.99 157 A 1 
ATOM 1188 N N   . ALA A 0 158 . -79.240  -50.848 86.380  1.00 32.52 158 A 1 
ATOM 1189 C CA  . ALA A 0 158 . -78.667  -50.426 87.666  1.00 32.52 158 A 1 
ATOM 1190 C C   . ALA A 0 158 . -78.522  -51.557 88.712  1.00 32.52 158 A 1 
ATOM 1191 C CB  . ALA A 0 158 . -79.459  -49.211 88.174  1.00 32.52 158 A 1 
ATOM 1192 O O   . ALA A 0 158 . -78.852  -51.358 89.877  1.00 32.52 158 A 1 
ATOM 1193 N N   . ASP A 0 159 . -78.008  -52.731 88.320  1.00 32.79 159 A 1 
ATOM 1194 C CA  . ASP A 0 159 . -77.502  -53.733 89.279  1.00 32.79 159 A 1 
ATOM 1195 C C   . ASP A 0 159 . -76.403  -54.638 88.690  1.00 32.79 159 A 1 
ATOM 1196 C CB  . ASP A 0 159 . -78.640  -54.597 89.858  1.00 32.79 159 A 1 
ATOM 1197 O O   . ASP A 0 159 . -76.696  -55.632 88.026  1.00 32.79 159 A 1 
ATOM 1198 C CG  . ASP A 0 159 . -78.125  -55.572 90.934  1.00 32.79 159 A 1 
ATOM 1199 O OD1 . ASP A 0 159 . -77.010  -55.337 91.470  1.00 32.79 159 A 1 
ATOM 1200 O OD2 . ASP A 0 159 . -78.849  -56.552 91.216  1.00 32.79 159 A 1 
ATOM 1201 N N   . LYS A 0 160 . -75.134  -54.302 88.972  1.00 34.88 160 A 1 
ATOM 1202 C CA  . LYS A 0 160 . -74.007  -55.252 89.083  1.00 34.88 160 A 1 
ATOM 1203 C C   . LYS A 0 160 . -72.965  -54.722 90.066  1.00 34.88 160 A 1 
ATOM 1204 C CB  . LYS A 0 160 . -73.336  -55.587 87.731  1.00 34.88 160 A 1 
ATOM 1205 O O   . LYS A 0 160 . -71.980  -54.098 89.675  1.00 34.88 160 A 1 
ATOM 1206 C CG  . LYS A 0 160 . -74.185  -56.543 86.891  1.00 34.88 160 A 1 
ATOM 1207 C CD  . LYS A 0 160 . -73.413  -57.300 85.814  1.00 34.88 160 A 1 
ATOM 1208 C CE  . LYS A 0 160 . -74.442  -58.205 85.128  1.00 34.88 160 A 1 
ATOM 1209 N NZ  . LYS A 0 160 . -73.891  -58.848 83.914  1.00 34.88 160 A 1 
ATOM 1210 N N   . SER A 0 161 . -73.166  -54.989 91.352  1.00 29.91 161 A 1 
ATOM 1211 C CA  . SER A 0 161 . -72.118  -54.757 92.350  1.00 29.91 161 A 1 
ATOM 1212 C C   . SER A 0 161 . -70.969  -55.770 92.207  1.00 29.91 161 A 1 
ATOM 1213 C CB  . SER A 0 161 . -72.692  -54.745 93.774  1.00 29.91 161 A 1 
ATOM 1214 O O   . SER A 0 161 . -71.191  -56.977 92.179  1.00 29.91 161 A 1 
ATOM 1215 O OG  . SER A 0 161 . -73.243  -55.990 94.153  1.00 29.91 161 A 1 
ATOM 1216 N N   . TYR A 0 162 . -69.728  -55.281 92.155  1.00 39.28 162 A 1 
ATOM 1217 C CA  . TYR A 0 162 . -68.528  -56.067 92.465  1.00 39.28 162 A 1 
ATOM 1218 C C   . TYR A 0 162 . -67.553  -55.182 93.241  1.00 39.28 162 A 1 
ATOM 1219 C CB  . TYR A 0 162 . -67.896  -56.694 91.209  1.00 39.28 162 A 1 
ATOM 1220 O O   . TYR A 0 162 . -66.857  -54.340 92.679  1.00 39.28 162 A 1 
ATOM 1221 C CG  . TYR A 0 162 . -68.151  -58.187 91.119  1.00 39.28 162 A 1 
ATOM 1222 C CD1 . TYR A 0 162 . -67.332  -59.086 91.833  1.00 39.28 162 A 1 
ATOM 1223 C CD2 . TYR A 0 162 . -69.243  -58.673 90.377  1.00 39.28 162 A 1 
ATOM 1224 C CE1 . TYR A 0 162 . -67.606  -60.468 91.806  1.00 39.28 162 A 1 
ATOM 1225 C CE2 . TYR A 0 162 . -69.519  -60.053 90.343  1.00 39.28 162 A 1 
ATOM 1226 O OH  . TYR A 0 162 . -68.980  -62.282 91.033  1.00 39.28 162 A 1 
ATOM 1227 C CZ  . TYR A 0 162 . -68.704  -60.952 91.059  1.00 39.28 162 A 1 
ATOM 1228 N N   . GLY A 0 163 . -67.557  -55.338 94.564  1.00 31.99 163 A 1 
ATOM 1229 C CA  . GLY A 0 163 . -66.674  -54.605 95.462  1.00 31.99 163 A 1 
ATOM 1230 C C   . GLY A 0 163 . -65.393  -55.375 95.776  1.00 31.99 163 A 1 
ATOM 1231 O O   . GLY A 0 163 . -65.428  -56.583 95.996  1.00 31.99 163 A 1 
ATOM 1232 N N   . GLY A 0 164 . -64.289  -54.636 95.897  1.00 28.83 164 A 1 
ATOM 1233 C CA  . GLY A 0 164 . -63.068  -55.085 96.566  1.00 28.83 164 A 1 
ATOM 1234 C C   . GLY A 0 164 . -61.930  -55.537 95.650  1.00 28.83 164 A 1 
ATOM 1235 O O   . GLY A 0 164 . -62.001  -56.593 95.035  1.00 28.83 164 A 1 
ATOM 1236 N N   . GLN A 0 165 . -60.825  -54.786 95.688  1.00 35.21 165 A 1 
ATOM 1237 C CA  . GLN A 0 165 . -59.525  -55.263 96.193  1.00 35.21 165 A 1 
ATOM 1238 C C   . GLN A 0 165 . -58.524  -54.096 96.208  1.00 35.21 165 A 1 
ATOM 1239 C CB  . GLN A 0 165 . -58.974  -56.454 95.379  1.00 35.21 165 A 1 
ATOM 1240 O O   . GLN A 0 165 . -58.114  -53.603 95.163  1.00 35.21 165 A 1 
ATOM 1241 C CG  . GLN A 0 165 . -59.299  -57.783 96.090  1.00 35.21 165 A 1 
ATOM 1242 C CD  . GLN A 0 165 . -59.042  -59.024 95.241  1.00 35.21 165 A 1 
ATOM 1243 N NE2 . GLN A 0 165 . -59.451  -60.187 95.699  1.00 35.21 165 A 1 
ATOM 1244 O OE1 . GLN A 0 165 . -58.446  -59.001 94.180  1.00 35.21 165 A 1 
ATOM 1245 N N   . ALA A 0 166 . -58.133  -53.640 97.401  1.00 28.53 166 A 1 
ATOM 1246 C CA  . ALA A 0 166 . -57.157  -52.565 97.575  1.00 28.53 166 A 1 
ATOM 1247 C C   . ALA A 0 166 . -55.787  -53.148 97.957  1.00 28.53 166 A 1 
ATOM 1248 C CB  . ALA A 0 166 . -57.691  -51.577 98.622  1.00 28.53 166 A 1 
ATOM 1249 O O   . ALA A 0 166 . -55.608  -53.610 99.082  1.00 28.53 166 A 1 
ATOM 1250 N N   . TYR A 0 167 . -54.825  -53.115 97.031  1.00 33.54 167 A 1 
ATOM 1251 C CA  . TYR A 0 167 . -53.435  -53.530 97.257  1.00 33.54 167 A 1 
ATOM 1252 C C   . TYR A 0 167 . -52.461  -52.743 96.367  1.00 33.54 167 A 1 
ATOM 1253 C CB  . TYR A 0 167 . -53.274  -55.040 96.983  1.00 33.54 167 A 1 
ATOM 1254 O O   . TYR A 0 167 . -52.793  -52.395 95.239  1.00 33.54 167 A 1 
ATOM 1255 C CG  . TYR A 0 167 . -53.541  -55.930 98.183  1.00 33.54 167 A 1 
ATOM 1256 C CD1 . TYR A 0 167 . -52.570  -56.032 99.200  1.00 33.54 167 A 1 
ATOM 1257 C CD2 . TYR A 0 167 . -54.744  -56.655 98.284  1.00 33.54 167 A 1 
ATOM 1258 C CE1 . TYR A 0 167 . -52.808  -56.839 100.329 1.00 33.54 167 A 1 
ATOM 1259 C CE2 . TYR A 0 167 . -54.985  -57.465 99.411  1.00 33.54 167 A 1 
ATOM 1260 O OH  . TYR A 0 167 . -54.260  -58.328 101.527 1.00 33.54 167 A 1 
ATOM 1261 C CZ  . TYR A 0 167 . -54.021  -57.552 100.437 1.00 33.54 167 A 1 
ATOM 1262 N N   . GLY A 0 168 . -51.228  -52.550 96.851  1.00 34.46 168 A 1 
ATOM 1263 C CA  . GLY A 0 168 . -50.063  -52.289 95.993  1.00 34.46 168 A 1 
ATOM 1264 C C   . GLY A 0 168 . -49.821  -50.840 95.556  1.00 34.46 168 A 1 
ATOM 1265 O O   . GLY A 0 168 . -49.788  -50.556 94.363  1.00 34.46 168 A 1 
ATOM 1266 N N   . ALA A 0 169 . -49.543  -49.935 96.498  1.00 30.96 169 A 1 
ATOM 1267 C CA  . ALA A 0 169 . -48.945  -48.642 96.161  1.00 30.96 169 A 1 
ATOM 1268 C C   . ALA A 0 169 . -47.468  -48.820 95.746  1.00 30.96 169 A 1 
ATOM 1269 C CB  . ALA A 0 169 . -49.111  -47.686 97.350  1.00 30.96 169 A 1 
ATOM 1270 O O   . ALA A 0 169 . -46.588  -48.903 96.601  1.00 30.96 169 A 1 
ATOM 1271 N N   . TYR A 0 170 . -47.201  -48.862 94.437  1.00 32.76 170 A 1 
ATOM 1272 C CA  . TYR A 0 170 . -45.848  -48.927 93.872  1.00 32.76 170 A 1 
ATOM 1273 C C   . TYR A 0 170 . -45.649  -47.863 92.790  1.00 32.76 170 A 1 
ATOM 1274 C CB  . TYR A 0 170 . -45.548  -50.344 93.358  1.00 32.76 170 A 1 
ATOM 1275 O O   . TYR A 0 170 . -45.842  -48.109 91.601  1.00 32.76 170 A 1 
ATOM 1276 C CG  . TYR A 0 170 . -45.421  -51.368 94.468  1.00 32.76 170 A 1 
ATOM 1277 C CD1 . TYR A 0 170 . -44.277  -51.365 95.291  1.00 32.76 170 A 1 
ATOM 1278 C CD2 . TYR A 0 170 . -46.456  -52.294 94.700  1.00 32.76 170 A 1 
ATOM 1279 C CE1 . TYR A 0 170 . -44.171  -52.276 96.359  1.00 32.76 170 A 1 
ATOM 1280 C CE2 . TYR A 0 170 . -46.351  -53.212 95.762  1.00 32.76 170 A 1 
ATOM 1281 O OH  . TYR A 0 170 . -45.129  -54.070 97.635  1.00 32.76 170 A 1 
ATOM 1282 C CZ  . TYR A 0 170 . -45.214  -53.198 96.597  1.00 32.76 170 A 1 
ATOM 1283 N N   . GLY A 0 171 . -45.228  -46.669 93.212  1.00 33.76 171 A 1 
ATOM 1284 C CA  . GLY A 0 171 . -44.609  -45.709 92.301  1.00 33.76 171 A 1 
ATOM 1285 C C   . GLY A 0 171 . -43.234  -46.227 91.880  1.00 33.76 171 A 1 
ATOM 1286 O O   . GLY A 0 171 . -42.399  -46.519 92.735  1.00 33.76 171 A 1 
ATOM 1287 N N   . HIS A 0 172 . -43.014  -46.378 90.576  1.00 33.41 172 A 1 
ATOM 1288 C CA  . HIS A 0 172 . -41.712  -46.728 90.016  1.00 33.41 172 A 1 
ATOM 1289 C C   . HIS A 0 172 . -41.560  -46.100 88.626  1.00 33.41 172 A 1 
ATOM 1290 C CB  . HIS A 0 172 . -41.509  -48.250 90.041  1.00 33.41 172 A 1 
ATOM 1291 O O   . HIS A 0 172 . -41.686  -46.742 87.580  1.00 33.41 172 A 1 
ATOM 1292 C CG  . HIS A 0 172 . -40.165  -48.674 89.505  1.00 33.41 172 A 1 
ATOM 1293 C CD2 . HIS A 0 172 . -39.036  -48.996 90.210  1.00 33.41 172 A 1 
ATOM 1294 N ND1 . HIS A 0 172 . -39.865  -48.813 88.177  1.00 33.41 172 A 1 
ATOM 1295 C CE1 . HIS A 0 172 . -38.605  -49.244 88.070  1.00 33.41 172 A 1 
ATOM 1296 N NE2 . HIS A 0 172 . -38.037  -49.356 89.286  1.00 33.41 172 A 1 
ATOM 1297 N N   . ASP A 0 173 . -41.277  -44.806 88.637  1.00 34.79 173 A 1 
ATOM 1298 C CA  . ASP A 0 173 . -40.725  -44.078 87.511  1.00 34.79 173 A 1 
ATOM 1299 C C   . ASP A 0 173 . -39.357  -44.661 87.113  1.00 34.79 173 A 1 
ATOM 1300 C CB  . ASP A 0 173 . -40.652  -42.578 87.862  1.00 34.79 173 A 1 
ATOM 1301 O O   . ASP A 0 173 . -38.372  -44.615 87.848  1.00 34.79 173 A 1 
ATOM 1302 C CG  . ASP A 0 173 . -39.963  -42.275 89.204  1.00 34.79 173 A 1 
ATOM 1303 O OD1 . ASP A 0 173 . -40.494  -42.745 90.241  1.00 34.79 173 A 1 
ATOM 1304 O OD2 . ASP A 0 173 . -38.941  -41.558 89.182  1.00 34.79 173 A 1 
ATOM 1305 N N   . LYS A 0 174 . -39.290  -45.221 85.903  1.00 39.24 174 A 1 
ATOM 1306 C CA  . LYS A 0 174 . -38.049  -45.310 85.128  1.00 39.24 174 A 1 
ATOM 1307 C C   . LYS A 0 174 . -38.356  -44.951 83.686  1.00 39.24 174 A 1 
ATOM 1308 C CB  . LYS A 0 174 . -37.369  -46.687 85.229  1.00 39.24 174 A 1 
ATOM 1309 O O   . LYS A 0 174 . -39.179  -45.596 83.039  1.00 39.24 174 A 1 
ATOM 1310 C CG  . LYS A 0 174 . -36.529  -46.807 86.510  1.00 39.24 174 A 1 
ATOM 1311 C CD  . LYS A 0 174 . -35.572  -48.008 86.456  1.00 39.24 174 A 1 
ATOM 1312 C CE  . LYS A 0 174 . -34.683  -48.101 87.704  1.00 39.24 174 A 1 
ATOM 1313 N NZ  . LYS A 0 174 . -35.475  -48.228 88.952  1.00 39.24 174 A 1 
ATOM 1314 N N   . SER A 0 175 . -37.685  -43.918 83.195  1.00 31.54 175 A 1 
ATOM 1315 C CA  . SER A 0 175 . -37.710  -43.538 81.791  1.00 31.54 175 A 1 
ATOM 1316 C C   . SER A 0 175 . -37.065  -44.629 80.937  1.00 31.54 175 A 1 
ATOM 1317 C CB  . SER A 0 175 . -36.993  -42.193 81.603  1.00 31.54 175 A 1 
ATOM 1318 O O   . SER A 0 175 . -35.943  -45.062 81.201  1.00 31.54 175 A 1 
ATOM 1319 O OG  . SER A 0 175 . -35.807  -42.123 82.380  1.00 31.54 175 A 1 
ATOM 1320 N N   . TYR A 0 176 . -37.760  -45.046 79.879  1.00 36.85 176 A 1 
ATOM 1321 C CA  . TYR A 0 176 . -37.119  -45.715 78.751  1.00 36.85 176 A 1 
ATOM 1322 C C   . TYR A 0 176 . -36.615  -44.660 77.764  1.00 36.85 176 A 1 
ATOM 1323 C CB  . TYR A 0 176 . -38.039  -46.772 78.133  1.00 36.85 176 A 1 
ATOM 1324 O O   . TYR A 0 176 . -37.246  -43.621 77.563  1.00 36.85 176 A 1 
ATOM 1325 C CG  . TYR A 0 176 . -37.926  -48.098 78.861  1.00 36.85 176 A 1 
ATOM 1326 C CD1 . TYR A 0 176 . -36.962  -49.038 78.445  1.00 36.85 176 A 1 
ATOM 1327 C CD2 . TYR A 0 176 . -38.723  -48.362 79.992  1.00 36.85 176 A 1 
ATOM 1328 C CE1 . TYR A 0 176 . -36.796  -50.242 79.154  1.00 36.85 176 A 1 
ATOM 1329 C CE2 . TYR A 0 176 . -38.568  -49.572 80.698  1.00 36.85 176 A 1 
ATOM 1330 O OH  . TYR A 0 176 . -37.441  -51.679 80.957  1.00 36.85 176 A 1 
ATOM 1331 C CZ  . TYR A 0 176 . -37.601  -50.513 80.279  1.00 36.85 176 A 1 
ATOM 1332 N N   . GLY A 0 177 . -35.423  -44.893 77.220  1.00 34.14 177 A 1 
ATOM 1333 C CA  . GLY A 0 177 . -34.678  -43.884 76.477  1.00 34.14 177 A 1 
ATOM 1334 C C   . GLY A 0 177 . -35.107  -43.724 75.018  1.00 34.14 177 A 1 
ATOM 1335 O O   . GLY A 0 177 . -35.379  -44.697 74.329  1.00 34.14 177 A 1 
ATOM 1336 N N   . HIS A 0 178 . -35.072  -42.468 74.571  1.00 32.79 178 A 1 
ATOM 1337 C CA  . HIS A 0 178 . -34.436  -42.012 73.329  1.00 32.79 178 A 1 
ATOM 1338 C C   . HIS A 0 178 . -34.624  -42.866 72.052  1.00 32.79 178 A 1 
ATOM 1339 C CB  . HIS A 0 178 . -32.950  -41.766 73.658  1.00 32.79 178 A 1 
ATOM 1340 O O   . HIS A 0 178 . -33.945  -43.867 71.844  1.00 32.79 178 A 1 
ATOM 1341 C CG  . HIS A 0 178 . -32.322  -40.641 72.883  1.00 32.79 178 A 1 
ATOM 1342 C CD2 . HIS A 0 178 . -31.149  -40.697 72.181  1.00 32.79 178 A 1 
ATOM 1343 N ND1 . HIS A 0 178 . -32.742  -39.327 72.869  1.00 32.79 178 A 1 
ATOM 1344 C CE1 . HIS A 0 178 . -31.847  -38.613 72.166  1.00 32.79 178 A 1 
ATOM 1345 N NE2 . HIS A 0 178 . -30.859  -39.407 71.733  1.00 32.79 178 A 1 
ATOM 1346 N N   . GLY A 0 179 . -35.473  -42.381 71.136  1.00 34.33 179 A 1 
ATOM 1347 C CA  . GLY A 0 179 . -35.711  -42.975 69.809  1.00 34.33 179 A 1 
ATOM 1348 C C   . GLY A 0 179 . -35.739  -41.969 68.649  1.00 34.33 179 A 1 
ATOM 1349 O O   . GLY A 0 179 . -36.305  -42.264 67.602  1.00 34.33 179 A 1 
ATOM 1350 N N   . ALA A 0 180 . -35.166  -40.772 68.815  1.00 37.68 180 A 1 
ATOM 1351 C CA  . ALA A 0 180 . -35.204  -39.710 67.805  1.00 37.68 180 A 1 
ATOM 1352 C C   . ALA A 0 180 . -34.033  -39.826 66.807  1.00 37.68 180 A 1 
ATOM 1353 C CB  . ALA A 0 180 . -35.243  -38.357 68.530  1.00 37.68 180 A 1 
ATOM 1354 O O   . ALA A 0 180 . -32.938  -39.332 67.067  1.00 37.68 180 A 1 
ATOM 1355 N N   . HIS A 0 181 . -34.254  -40.477 65.660  1.00 35.39 181 A 1 
ATOM 1356 C CA  . HIS A 0 181 . -33.270  -40.539 64.569  1.00 35.39 181 A 1 
ATOM 1357 C C   . HIS A 0 181 . -33.254  -39.227 63.763  1.00 35.39 181 A 1 
ATOM 1358 C CB  . HIS A 0 181 . -33.528  -41.772 63.686  1.00 35.39 181 A 1 
ATOM 1359 O O   . HIS A 0 181 . -33.974  -39.075 62.778  1.00 35.39 181 A 1 
ATOM 1360 C CG  . HIS A 0 181 . -32.922  -43.039 64.238  1.00 35.39 181 A 1 
ATOM 1361 C CD2 . HIS A 0 181 . -32.120  -43.916 63.559  1.00 35.39 181 A 1 
ATOM 1362 N ND1 . HIS A 0 181 . -33.024  -43.504 65.530  1.00 35.39 181 A 1 
ATOM 1363 C CE1 . HIS A 0 181 . -32.296  -44.629 65.626  1.00 35.39 181 A 1 
ATOM 1364 N NE2 . HIS A 0 181 . -31.727  -44.922 64.447  1.00 35.39 181 A 1 
ATOM 1365 N N   . GLY A 0 182 . -32.436  -38.268 64.203  1.00 31.94 182 A 1 
ATOM 1366 C CA  . GLY A 0 182 . -32.301  -36.945 63.590  1.00 31.94 182 A 1 
ATOM 1367 C C   . GLY A 0 182 . -31.059  -36.771 62.708  1.00 31.94 182 A 1 
ATOM 1368 O O   . GLY A 0 182 . -30.041  -36.313 63.203  1.00 31.94 182 A 1 
ATOM 1369 N N   . HIS A 0 183 . -31.225  -37.026 61.406  1.00 29.97 183 A 1 
ATOM 1370 C CA  . HIS A 0 183 . -30.546  -36.373 60.266  1.00 29.97 183 A 1 
ATOM 1371 C C   . HIS A 0 183 . -29.011  -36.452 60.034  1.00 29.97 183 A 1 
ATOM 1372 C CB  . HIS A 0 183 . -31.026  -34.909 60.168  1.00 29.97 183 A 1 
ATOM 1373 O O   . HIS A 0 183 . -28.197  -36.330 60.938  1.00 29.97 183 A 1 
ATOM 1374 C CG  . HIS A 0 183 . -31.719  -34.621 58.866  1.00 29.97 183 A 1 
ATOM 1375 C CD2 . HIS A 0 183 . -32.989  -35.006 58.532  1.00 29.97 183 A 1 
ATOM 1376 N ND1 . HIS A 0 183 . -31.194  -33.955 57.781  1.00 29.97 183 A 1 
ATOM 1377 C CE1 . HIS A 0 183 . -32.131  -33.939 56.816  1.00 29.97 183 A 1 
ATOM 1378 N NE2 . HIS A 0 183 . -33.233  -34.583 57.226  1.00 29.97 183 A 1 
ATOM 1379 N N   . ALA A 0 184 . -28.672  -36.461 58.731  1.00 36.85 184 A 1 
ATOM 1380 C CA  . ALA A 0 184 . -27.388  -36.109 58.090  1.00 36.85 184 A 1 
ATOM 1381 C C   . ALA A 0 184 . -26.130  -36.970 58.378  1.00 36.85 184 A 1 
ATOM 1382 C CB  . ALA A 0 184 . -27.134  -34.607 58.292  1.00 36.85 184 A 1 
ATOM 1383 O O   . ALA A 0 184 . -25.952  -37.530 59.452  1.00 36.85 184 A 1 
ATOM 1384 N N   . GLY A 0 185 . -25.215  -37.055 57.394  1.00 35.63 185 A 1 
ATOM 1385 C CA  . GLY A 0 185 . -23.883  -37.651 57.614  1.00 35.63 185 A 1 
ATOM 1386 C C   . GLY A 0 185 . -23.121  -38.234 56.412  1.00 35.63 185 A 1 
ATOM 1387 O O   . GLY A 0 185 . -21.926  -38.485 56.544  1.00 35.63 185 A 1 
ATOM 1388 N N   . HIS A 0 186 . -23.736  -38.439 55.239  1.00 34.18 186 A 1 
ATOM 1389 C CA  . HIS A 0 186 . -23.022  -38.942 54.048  1.00 34.18 186 A 1 
ATOM 1390 C C   . HIS A 0 186 . -22.177  -37.844 53.367  1.00 34.18 186 A 1 
ATOM 1391 C CB  . HIS A 0 186 . -23.980  -39.689 53.095  1.00 34.18 186 A 1 
ATOM 1392 O O   . HIS A 0 186 . -22.495  -37.368 52.283  1.00 34.18 186 A 1 
ATOM 1393 C CG  . HIS A 0 186 . -23.966  -41.183 53.308  1.00 34.18 186 A 1 
ATOM 1394 C CD2 . HIS A 0 186 . -24.795  -41.909 54.119  1.00 34.18 186 A 1 
ATOM 1395 N ND1 . HIS A 0 186 . -23.100  -42.076 52.714  1.00 34.18 186 A 1 
ATOM 1396 C CE1 . HIS A 0 186 . -23.403  -43.308 53.156  1.00 34.18 186 A 1 
ATOM 1397 N NE2 . HIS A 0 186 . -24.427  -43.255 54.020  1.00 34.18 186 A 1 
ATOM 1398 N N   . ALA A 0 187 . -21.077  -37.455 54.015  1.00 41.08 187 A 1 
ATOM 1399 C CA  . ALA A 0 187 . -20.090  -36.499 53.512  1.00 41.08 187 A 1 
ATOM 1400 C C   . ALA A 0 187 . -18.669  -37.061 53.697  1.00 41.08 187 A 1 
ATOM 1401 C CB  . ALA A 0 187 . -20.308  -35.149 54.205  1.00 41.08 187 A 1 
ATOM 1402 O O   . ALA A 0 187 . -17.933  -36.689 54.610  1.00 41.08 187 A 1 
ATOM 1403 N N   . GLY A 0 188 . -18.289  -38.016 52.847  1.00 32.73 188 A 1 
ATOM 1404 C CA  . GLY A 0 188 . -16.944  -38.586 52.862  1.00 32.73 188 A 1 
ATOM 1405 C C   . GLY A 0 188 . -15.964  -37.746 52.048  1.00 32.73 188 A 1 
ATOM 1406 O O   . GLY A 0 188 . -15.999  -37.823 50.825  1.00 32.73 188 A 1 
ATOM 1407 N N   . HIS A 0 189 . -15.057  -37.023 52.711  1.00 34.36 189 A 1 
ATOM 1408 C CA  . HIS A 0 189 . -13.781  -36.551 52.153  1.00 34.36 189 A 1 
ATOM 1409 C C   . HIS A 0 189 . -12.721  -36.486 53.269  1.00 34.36 189 A 1 
ATOM 1410 C CB  . HIS A 0 189 . -13.932  -35.182 51.448  1.00 34.36 189 A 1 
ATOM 1411 O O   . HIS A 0 189 . -12.875  -35.756 54.246  1.00 34.36 189 A 1 
ATOM 1412 C CG  . HIS A 0 189 . -13.935  -35.253 49.934  1.00 34.36 189 A 1 
ATOM 1413 C CD2 . HIS A 0 189 . -13.199  -34.482 49.074  1.00 34.36 189 A 1 
ATOM 1414 N ND1 . HIS A 0 189 . -14.696  -36.091 49.153  1.00 34.36 189 A 1 
ATOM 1415 C CE1 . HIS A 0 189 . -14.431  -35.836 47.863  1.00 34.36 189 A 1 
ATOM 1416 N NE2 . HIS A 0 189 . -13.512  -34.866 47.765  1.00 34.36 189 A 1 
ATOM 1417 N N   . GLY A 0 190 . -11.631  -37.247 53.122  1.00 30.18 190 A 1 
ATOM 1418 C CA  . GLY A 0 190 . -10.362  -36.930 53.792  1.00 30.18 190 A 1 
ATOM 1419 C C   . GLY A 0 190 . -9.662   -35.774 53.057  1.00 30.18 190 A 1 
ATOM 1420 O O   . GLY A 0 190 . -10.006  -35.481 51.919  1.00 30.18 190 A 1 
ATOM 1421 N N   . TRP A 0 191 . -8.651   -35.107 53.611  1.00 27.87 191 A 1 
ATOM 1422 C CA  . TRP A 0 191 . -7.768   -35.529 54.701  1.00 27.87 191 A 1 
ATOM 1423 C C   . TRP A 0 191 . -7.398   -34.355 55.621  1.00 27.87 191 A 1 
ATOM 1424 C CB  . TRP A 0 191 . -6.460   -36.059 54.085  1.00 27.87 191 A 1 
ATOM 1425 O O   . TRP A 0 191 . -7.062   -33.277 55.144  1.00 27.87 191 A 1 
ATOM 1426 C CG  . TRP A 0 191 . -6.502   -37.386 53.391  1.00 27.87 191 A 1 
ATOM 1427 C CD1 . TRP A 0 191 . -7.113   -37.659 52.214  1.00 27.87 191 A 1 
ATOM 1428 C CD2 . TRP A 0 191 . -5.815   -38.617 53.775  1.00 27.87 191 A 1 
ATOM 1429 C CE2 . TRP A 0 191 . -6.090   -39.615 52.794  1.00 27.87 191 A 1 
ATOM 1430 C CE3 . TRP A 0 191 . -4.963   -38.978 54.843  1.00 27.87 191 A 1 
ATOM 1431 N NE1 . TRP A 0 191 . -6.899   -38.981 51.876  1.00 27.87 191 A 1 
ATOM 1432 C CH2 . TRP A 0 191 . -4.716   -41.239 53.952  1.00 27.87 191 A 1 
ATOM 1433 C CZ2 . TRP A 0 191 . -5.558   -40.910 52.875  1.00 27.87 191 A 1 
ATOM 1434 C CZ3 . TRP A 0 191 . -4.418   -40.274 54.931  1.00 27.87 191 A 1 
ATOM 1435 N N   . GLY A 0 192 . -7.338   -34.598 56.934  1.00 39.60 192 A 1 
ATOM 1436 C CA  . GLY A 0 192 . -6.803   -33.638 57.904  1.00 39.60 192 A 1 
ATOM 1437 C C   . GLY A 0 192 . -6.519   -34.289 59.259  1.00 39.60 192 A 1 
ATOM 1438 O O   . GLY A 0 192 . -7.437   -34.743 59.936  1.00 39.60 192 A 1 
ATOM 1439 N N   . LYS A 0 193 . -5.244   -34.350 59.661  1.00 33.71 193 A 1 
ATOM 1440 C CA  . LYS A 0 193 . -4.843   -34.662 61.048  1.00 33.71 193 A 1 
ATOM 1441 C C   . LYS A 0 193 . -4.869   -33.357 61.864  1.00 33.71 193 A 1 
ATOM 1442 C CB  . LYS A 0 193 . -3.444   -35.307 61.082  1.00 33.71 193 A 1 
ATOM 1443 O O   . LYS A 0 193 . -4.608   -32.305 61.299  1.00 33.71 193 A 1 
ATOM 1444 C CG  . LYS A 0 193 . -3.353   -36.650 60.336  1.00 33.71 193 A 1 
ATOM 1445 C CD  . LYS A 0 193 . -1.961   -37.275 60.520  1.00 33.71 193 A 1 
ATOM 1446 C CE  . LYS A 0 193 . -1.853   -38.598 59.751  1.00 33.71 193 A 1 
ATOM 1447 N NZ  . LYS A 0 193 . -0.533   -39.246 59.960  1.00 33.71 193 A 1 
ATOM 1448 N N   . GLY A 0 194 . -5.118   -33.339 63.172  1.00 32.34 194 A 1 
ATOM 1449 C CA  . GLY A 0 194 . -5.320   -34.447 64.110  1.00 32.34 194 A 1 
ATOM 1450 C C   . GLY A 0 194 . -4.522   -34.208 65.398  1.00 32.34 194 A 1 
ATOM 1451 O O   . GLY A 0 194 . -3.308   -34.384 65.398  1.00 32.34 194 A 1 
ATOM 1452 N N   . GLY A 0 195 . -5.212   -33.817 66.475  1.00 34.09 195 A 1 
ATOM 1453 C CA  . GLY A 0 195 . -4.646   -33.403 67.772  1.00 34.09 195 A 1 
ATOM 1454 C C   . GLY A 0 195 . -5.325   -32.100 68.238  1.00 34.09 195 A 1 
ATOM 1455 O O   . GLY A 0 195 . -5.164   -31.096 67.559  1.00 34.09 195 A 1 
ATOM 1456 N N   . ALA A 0 196 . -6.239   -32.030 69.217  1.00 33.72 196 A 1 
ATOM 1457 C CA  . ALA A 0 196 . -6.328   -32.559 70.594  1.00 33.72 196 A 1 
ATOM 1458 C C   . ALA A 0 196 . -5.901   -31.520 71.654  1.00 33.72 196 A 1 
ATOM 1459 C CB  . ALA A 0 196 . -5.604   -33.897 70.814  1.00 33.72 196 A 1 
ATOM 1460 O O   . ALA A 0 196 . -4.756   -31.089 71.627  1.00 33.72 196 A 1 
ATOM 1461 N N   . SER A 0 197 . -6.809   -31.171 72.591  1.00 35.65 197 A 1 
ATOM 1462 C CA  . SER A 0 197 . -6.572   -30.711 73.988  1.00 35.65 197 A 1 
ATOM 1463 C C   . SER A 0 197 . -7.755   -29.874 74.545  1.00 35.65 197 A 1 
ATOM 1464 C CB  . SER A 0 197 . -5.293   -29.867 74.141  1.00 35.65 197 A 1 
ATOM 1465 O O   . SER A 0 197 . -8.092   -28.861 73.952  1.00 35.65 197 A 1 
ATOM 1466 O OG  . SER A 0 197 . -5.108   -29.483 75.490  1.00 35.65 197 A 1 
ATOM 1467 N N   . HIS A 0 198 . -8.330   -30.317 75.678  1.00 32.40 198 A 1 
ATOM 1468 C CA  . HIS A 0 198 . -8.981   -29.617 76.826  1.00 32.40 198 A 1 
ATOM 1469 C C   . HIS A 0 198 . -9.588   -28.183 76.693  1.00 32.40 198 A 1 
ATOM 1470 C CB  . HIS A 0 198 . -7.935   -29.592 77.959  1.00 32.40 198 A 1 
ATOM 1471 O O   . HIS A 0 198 . -8.980   -27.307 76.096  1.00 32.40 198 A 1 
ATOM 1472 C CG  . HIS A 0 198 . -7.190   -30.896 78.163  1.00 32.40 198 A 1 
ATOM 1473 C CD2 . HIS A 0 198 . -7.535   -31.919 79.003  1.00 32.40 198 A 1 
ATOM 1474 N ND1 . HIS A 0 198 . -6.035   -31.280 77.516  1.00 32.40 198 A 1 
ATOM 1475 C CE1 . HIS A 0 198 . -5.696   -32.504 77.952  1.00 32.40 198 A 1 
ATOM 1476 N NE2 . HIS A 0 198 . -6.588   -32.938 78.853  1.00 32.40 198 A 1 
ATOM 1477 N N   . GLY A 0 199 . -10.693  -27.802 77.370  1.00 30.66 199 A 1 
ATOM 1478 C CA  . GLY A 0 199 . -11.622  -28.530 78.267  1.00 30.66 199 A 1 
ATOM 1479 C C   . GLY A 0 199 . -12.332  -27.634 79.330  1.00 30.66 199 A 1 
ATOM 1480 O O   . GLY A 0 199 . -11.924  -26.497 79.528  1.00 30.66 199 A 1 
ATOM 1481 N N   . TYR A 0 200 . -13.306  -28.206 80.069  1.00 33.50 200 A 1 
ATOM 1482 C CA  . TYR A 0 200 . -13.903  -27.762 81.368  1.00 33.50 200 A 1 
ATOM 1483 C C   . TYR A 0 200 . -14.873  -26.545 81.474  1.00 33.50 200 A 1 
ATOM 1484 C CB  . TYR A 0 200 . -12.802  -27.639 82.437  1.00 33.50 200 A 1 
ATOM 1485 O O   . TYR A 0 200 . -14.721  -25.542 80.794  1.00 33.50 200 A 1 
ATOM 1486 C CG  . TYR A 0 200 . -12.037  -28.921 82.695  1.00 33.50 200 A 1 
ATOM 1487 C CD1 . TYR A 0 200 . -12.602  -29.911 83.523  1.00 33.50 200 A 1 
ATOM 1488 C CD2 . TYR A 0 200 . -10.770  -29.123 82.114  1.00 33.50 200 A 1 
ATOM 1489 C CE1 . TYR A 0 200 . -11.906  -31.109 83.766  1.00 33.50 200 A 1 
ATOM 1490 C CE2 . TYR A 0 200 . -10.071  -30.321 82.354  1.00 33.50 200 A 1 
ATOM 1491 O OH  . TYR A 0 200 . -9.960   -32.468 83.409  1.00 33.50 200 A 1 
ATOM 1492 C CZ  . TYR A 0 200 . -10.638  -31.315 83.180  1.00 33.50 200 A 1 
ATOM 1493 N N   . GLY A 0 201 . -15.815  -26.624 82.448  1.00 30.98 201 A 1 
ATOM 1494 C CA  . GLY A 0 201 . -16.602  -25.497 83.022  1.00 30.98 201 A 1 
ATOM 1495 C C   . GLY A 0 201 . -18.102  -25.453 82.648  1.00 30.98 201 A 1 
ATOM 1496 O O   . GLY A 0 201 . -18.452  -24.805 81.675  1.00 30.98 201 A 1 
ATOM 1497 N N   . HIS A 0 202 . -19.043  -26.204 83.243  1.00 28.88 202 A 1 
ATOM 1498 C CA  . HIS A 0 202 . -19.637  -26.107 84.601  1.00 28.88 202 A 1 
ATOM 1499 C C   . HIS A 0 202 . -20.279  -24.751 84.994  1.00 28.88 202 A 1 
ATOM 1500 C CB  . HIS A 0 202 . -18.723  -26.650 85.719  1.00 28.88 202 A 1 
ATOM 1501 O O   . HIS A 0 202 . -19.574  -23.778 85.231  1.00 28.88 202 A 1 
ATOM 1502 C CG  . HIS A 0 202 . -19.070  -28.051 86.150  1.00 28.88 202 A 1 
ATOM 1503 C CD2 . HIS A 0 202 . -18.513  -29.206 85.673  1.00 28.88 202 A 1 
ATOM 1504 N ND1 . HIS A 0 202 . -19.991  -28.412 87.110  1.00 28.88 202 A 1 
ATOM 1505 C CE1 . HIS A 0 202 . -19.986  -29.753 87.206  1.00 28.88 202 A 1 
ATOM 1506 N NE2 . HIS A 0 202 . -19.099  -30.279 86.349  1.00 28.88 202 A 1 
ATOM 1507 N N   . GLY A 0 203 . -21.608  -24.740 85.204  1.00 33.06 203 A 1 
ATOM 1508 C CA  . GLY A 0 203 . -22.356  -23.647 85.855  1.00 33.06 203 A 1 
ATOM 1509 C C   . GLY A 0 203 . -23.881  -23.770 85.684  1.00 33.06 203 A 1 
ATOM 1510 O O   . GLY A 0 203 . -24.368  -23.707 84.562  1.00 33.06 203 A 1 
ATOM 1511 N N   . ALA A 0 204 . -24.643  -23.960 86.770  1.00 28.54 204 A 1 
ATOM 1512 C CA  . ALA A 0 204 . -26.106  -24.114 86.725  1.00 28.54 204 A 1 
ATOM 1513 C C   . ALA A 0 204 . -26.789  -23.596 88.004  1.00 28.54 204 A 1 
ATOM 1514 C CB  . ALA A 0 204 . -26.440  -25.602 86.527  1.00 28.54 204 A 1 
ATOM 1515 O O   . ALA A 0 204 . -26.340  -23.935 89.097  1.00 28.54 204 A 1 
ATOM 1516 N N   . GLN A 0 205 . -27.887  -22.836 87.868  1.00 33.07 205 A 1 
ATOM 1517 C CA  . GLN A 0 205 . -28.852  -22.468 88.925  1.00 33.07 205 A 1 
ATOM 1518 C C   . GLN A 0 205 . -30.049  -21.696 88.324  1.00 33.07 205 A 1 
ATOM 1519 C CB  . GLN A 0 205 . -28.166  -21.591 89.999  1.00 33.07 205 A 1 
ATOM 1520 O O   . GLN A 0 205 . -29.864  -20.972 87.351  1.00 33.07 205 A 1 
ATOM 1521 C CG  . GLN A 0 205 . -27.783  -22.394 91.262  1.00 33.07 205 A 1 
ATOM 1522 C CD  . GLN A 0 205 . -26.409  -22.056 91.845  1.00 33.07 205 A 1 
ATOM 1523 N NE2 . GLN A 0 205 . -25.910  -22.856 92.762  1.00 33.07 205 A 1 
ATOM 1524 O OE1 . GLN A 0 205 . -25.764  -21.071 91.536  1.00 33.07 205 A 1 
ATOM 1525 N N   . GLY A 0 206 . -31.250  -21.808 88.920  1.00 34.35 206 A 1 
ATOM 1526 C CA  . GLY A 0 206 . -32.396  -20.929 88.596  1.00 34.35 206 A 1 
ATOM 1527 C C   . GLY A 0 206 . -33.761  -21.598 88.356  1.00 34.35 206 A 1 
ATOM 1528 O O   . GLY A 0 206 . -34.364  -21.377 87.312  1.00 34.35 206 A 1 
ATOM 1529 N N   . HIS A 0 207 . -34.286  -22.388 89.301  1.00 33.28 207 A 1 
ATOM 1530 C CA  . HIS A 0 207 . -35.678  -22.874 89.223  1.00 33.28 207 A 1 
ATOM 1531 C C   . HIS A 0 207 . -36.692  -21.796 89.650  1.00 33.28 207 A 1 
ATOM 1532 C CB  . HIS A 0 207 . -35.868  -24.148 90.064  1.00 33.28 207 A 1 
ATOM 1533 O O   . HIS A 0 207 . -36.500  -21.132 90.667  1.00 33.28 207 A 1 
ATOM 1534 C CG  . HIS A 0 207 . -35.652  -25.419 89.285  1.00 33.28 207 A 1 
ATOM 1535 C CD2 . HIS A 0 207 . -34.465  -26.072 89.089  1.00 33.28 207 A 1 
ATOM 1536 N ND1 . HIS A 0 207 . -36.627  -26.152 88.643  1.00 33.28 207 A 1 
ATOM 1537 C CE1 . HIS A 0 207 . -36.039  -27.219 88.076  1.00 33.28 207 A 1 
ATOM 1538 N NE2 . HIS A 0 207 . -34.722  -27.214 88.327  1.00 33.28 207 A 1 
ATOM 1539 N N   . ALA A 0 208 . -37.805  -21.682 88.917  1.00 35.00 208 A 1 
ATOM 1540 C CA  . ALA A 0 208 . -38.943  -20.823 89.256  1.00 35.00 208 A 1 
ATOM 1541 C C   . ALA A 0 208 . -40.101  -21.618 89.896  1.00 35.00 208 A 1 
ATOM 1542 C CB  . ALA A 0 208 . -39.380  -20.065 87.996  1.00 35.00 208 A 1 
ATOM 1543 O O   . ALA A 0 208 . -40.267  -22.812 89.647  1.00 35.00 208 A 1 
ATOM 1544 N N   . HIS A 0 209 . -40.917  -20.949 90.717  1.00 31.57 209 A 1 
ATOM 1545 C CA  . HIS A 0 209 . -42.033  -21.563 91.449  1.00 31.57 209 A 1 
ATOM 1546 C C   . HIS A 0 209 . -43.373  -21.427 90.711  1.00 31.57 209 A 1 
ATOM 1547 C CB  . HIS A 0 209 . -42.173  -20.915 92.835  1.00 31.57 209 A 1 
ATOM 1548 O O   . HIS A 0 209 . -43.726  -20.335 90.272  1.00 31.57 209 A 1 
ATOM 1549 C CG  . HIS A 0 209 . -41.020  -21.144 93.776  1.00 31.57 209 A 1 
ATOM 1550 C CD2 . HIS A 0 209 . -39.909  -20.355 93.915  1.00 31.57 209 A 1 
ATOM 1551 N ND1 . HIS A 0 209 . -40.932  -22.138 94.726  1.00 31.57 209 A 1 
ATOM 1552 C CE1 . HIS A 0 209 . -39.795  -21.952 95.417  1.00 31.57 209 A 1 
ATOM 1553 N NE2 . HIS A 0 209 . -39.145  -20.872 94.964  1.00 31.57 209 A 1 
ATOM 1554 N N   . ALA A 0 210 . -44.184  -22.488 90.724  1.00 33.85 210 A 1 
ATOM 1555 C CA  . ALA A 0 210 . -45.605  -22.440 90.381  1.00 33.85 210 A 1 
ATOM 1556 C C   . ALA A 0 210 . -46.455  -23.099 91.484  1.00 33.85 210 A 1 
ATOM 1557 C CB  . ALA A 0 210 . -45.823  -23.084 89.007  1.00 33.85 210 A 1 
ATOM 1558 O O   . ALA A 0 210 . -46.088  -24.133 92.039  1.00 33.85 210 A 1 
ATOM 1559 N N   . LYS A 0 211 . -47.598  -22.483 91.802  1.00 33.14 211 A 1 
ATOM 1560 C CA  . LYS A 0 211 . -48.689  -23.058 92.617  1.00 33.14 211 A 1 
ATOM 1561 C C   . LYS A 0 211 . -49.676  -23.694 91.618  1.00 33.14 211 A 1 
ATOM 1562 C CB  . LYS A 0 211 . -49.322  -21.943 93.480  1.00 33.14 211 A 1 
ATOM 1563 O O   . LYS A 0 211 . -49.803  -23.178 90.517  1.00 33.14 211 A 1 
ATOM 1564 C CG  . LYS A 0 211 . -48.311  -21.219 94.399  1.00 33.14 211 A 1 
ATOM 1565 C CD  . LYS A 0 211 . -48.933  -19.996 95.091  1.00 33.14 211 A 1 
ATOM 1566 C CE  . LYS A 0 211 . -47.865  -19.224 95.881  1.00 33.14 211 A 1 
ATOM 1567 N NZ  . LYS A 0 211 . -48.405  -17.968 96.462  1.00 33.14 211 A 1 
ATOM 1568 N N   . GLY A 0 212 . -50.372  -24.801 91.868  1.00 29.33 212 A 1 
ATOM 1569 C CA  . GLY A 0 212 . -50.916  -25.314 93.127  1.00 29.33 212 A 1 
ATOM 1570 C C   . GLY A 0 212 . -52.446  -25.202 93.051  1.00 29.33 212 A 1 
ATOM 1571 O O   . GLY A 0 212 . -52.964  -24.087 93.049  1.00 29.33 212 A 1 
ATOM 1572 N N   . SER A 0 213 . -53.170  -26.319 92.906  1.00 29.75 213 A 1 
ATOM 1573 C CA  . SER A 0 213 . -54.624  -26.305 92.660  1.00 29.75 213 A 1 
ATOM 1574 C C   . SER A 0 213 . -55.346  -27.608 93.030  1.00 29.75 213 A 1 
ATOM 1575 C CB  . SER A 0 213 . -54.901  -25.973 91.189  1.00 29.75 213 A 1 
ATOM 1576 O O   . SER A 0 213 . -54.780  -28.686 92.901  1.00 29.75 213 A 1 
ATOM 1577 O OG  . SER A 0 213 . -55.152  -24.585 91.096  1.00 29.75 213 A 1 
ATOM 1578 N N   . TYR A 0 214 . -56.584  -27.428 93.510  1.00 32.39 214 A 1 
ATOM 1579 C CA  . TYR A 0 214 . -57.695  -28.369 93.758  1.00 32.39 214 A 1 
ATOM 1580 C C   . TYR A 0 214 . -57.428  -29.889 93.894  1.00 32.39 214 A 1 
ATOM 1581 C CB  . TYR A 0 214 . -58.832  -28.080 92.755  1.00 32.39 214 A 1 
ATOM 1582 O O   . TYR A 0 214 . -57.082  -30.586 92.946  1.00 32.39 214 A 1 
ATOM 1583 C CG  . TYR A 0 214 . -58.419  -27.804 91.317  1.00 32.39 214 A 1 
ATOM 1584 C CD1 . TYR A 0 214 . -58.392  -26.480 90.829  1.00 32.39 214 A 1 
ATOM 1585 C CD2 . TYR A 0 214 . -58.066  -28.867 90.464  1.00 32.39 214 A 1 
ATOM 1586 C CE1 . TYR A 0 214 . -57.992  -26.220 89.502  1.00 32.39 214 A 1 
ATOM 1587 C CE2 . TYR A 0 214 . -57.662  -28.611 89.141  1.00 32.39 214 A 1 
ATOM 1588 O OH  . TYR A 0 214 . -57.210  -27.053 87.385  1.00 32.39 214 A 1 
ATOM 1589 C CZ  . TYR A 0 214 . -57.618  -27.289 88.658  1.00 32.39 214 A 1 
ATOM 1590 N N   . GLY A 0 215 . -57.776  -30.431 95.069  1.00 34.13 215 A 1 
ATOM 1591 C CA  . GLY A 0 215 . -58.111  -31.852 95.245  1.00 34.13 215 A 1 
ATOM 1592 C C   . GLY A 0 215 . -59.589  -32.130 94.927  1.00 34.13 215 A 1 
ATOM 1593 O O   . GLY A 0 215 . -60.417  -31.221 94.982  1.00 34.13 215 A 1 
ATOM 1594 N N   . GLN A 0 216 . -59.920  -33.377 94.583  1.00 32.02 216 A 1 
ATOM 1595 C CA  . GLN A 0 216 . -61.260  -33.776 94.123  1.00 32.02 216 A 1 
ATOM 1596 C C   . GLN A 0 216 . -62.233  -34.144 95.262  1.00 32.02 216 A 1 
ATOM 1597 C CB  . GLN A 0 216 . -61.129  -34.898 93.079  1.00 32.02 216 A 1 
ATOM 1598 O O   . GLN A 0 216 . -61.837  -34.403 96.397  1.00 32.02 216 A 1 
ATOM 1599 C CG  . GLN A 0 216 . -60.575  -34.359 91.747  1.00 32.02 216 A 1 
ATOM 1600 C CD  . GLN A 0 216 . -60.288  -35.475 90.749  1.00 32.02 216 A 1 
ATOM 1601 N NE2 . GLN A 0 216 . -60.771  -35.392 89.529  1.00 32.02 216 A 1 
ATOM 1602 O OE1 . GLN A 0 216 . -59.612  -36.442 91.047  1.00 32.02 216 A 1 
ATOM 1603 N N   . SER A 0 217 . -63.529  -34.135 94.930  1.00 29.13 217 A 1 
ATOM 1604 C CA  . SER A 0 217 . -64.650  -34.335 95.858  1.00 29.13 217 A 1 
ATOM 1605 C C   . SER A 0 217 . -64.883  -35.804 96.231  1.00 29.13 217 A 1 
ATOM 1606 C CB  . SER A 0 217 . -65.931  -33.778 95.226  1.00 29.13 217 A 1 
ATOM 1607 O O   . SER A 0 217 . -64.717  -36.694 95.399  1.00 29.13 217 A 1 
ATOM 1608 O OG  . SER A 0 217 . -66.958  -33.727 96.192  1.00 29.13 217 A 1 
ATOM 1609 N N   . TYR A 0 218 . -65.369  -36.038 97.453  1.00 33.79 218 A 1 
ATOM 1610 C CA  . TYR A 0 218 . -65.928  -37.322 97.884  1.00 33.79 218 A 1 
ATOM 1611 C C   . TYR A 0 218 . -67.445  -37.354 97.655  1.00 33.79 218 A 1 
ATOM 1612 C CB  . TYR A 0 218 . -65.616  -37.571 99.369  1.00 33.79 218 A 1 
ATOM 1613 O O   . TYR A 0 218 . -68.156  -36.424 98.038  1.00 33.79 218 A 1 
ATOM 1614 C CG  . TYR A 0 218 . -64.222  -38.098 99.654  1.00 33.79 218 A 1 
ATOM 1615 C CD1 . TYR A 0 218 . -64.038  -39.465 99.946  1.00 33.79 218 A 1 
ATOM 1616 C CD2 . TYR A 0 218 . -63.115  -37.228 99.642  1.00 33.79 218 A 1 
ATOM 1617 C CE1 . TYR A 0 218 . -62.751  -39.960 100.230 1.00 33.79 218 A 1 
ATOM 1618 C CE2 . TYR A 0 218 . -61.825  -37.719 99.923  1.00 33.79 218 A 1 
ATOM 1619 O OH  . TYR A 0 218 . -60.402  -39.568 100.493 1.00 33.79 218 A 1 
ATOM 1620 C CZ  . TYR A 0 218 . -61.643  -39.088 100.219 1.00 33.79 218 A 1 
ATOM 1621 N N   . GLY A 0 219 . -67.948  -38.457 97.097  1.00 29.82 219 A 1 
ATOM 1622 C CA  . GLY A 0 219 . -69.343  -38.865 97.287  1.00 29.82 219 A 1 
ATOM 1623 C C   . GLY A 0 219 . -69.542  -39.558 98.648  1.00 29.82 219 A 1 
ATOM 1624 O O   . GLY A 0 219 . -68.574  -39.879 99.332  1.00 29.82 219 A 1 
ATOM 1625 N N   . GLY A 0 220 . -70.771  -39.835 99.085  1.00 26.38 220 A 1 
ATOM 1626 C CA  . GLY A 0 220 . -72.030  -39.534 98.400  1.00 26.38 220 A 1 
ATOM 1627 C C   . GLY A 0 220 . -73.169  -40.467 98.811  1.00 26.38 220 A 1 
ATOM 1628 O O   . GLY A 0 220 . -73.700  -41.160 97.956  1.00 26.38 220 A 1 
ATOM 1629 N N   . ASP A 0 221 . -73.538  -40.485 100.096 1.00 28.59 221 A 1 
ATOM 1630 C CA  . ASP A 0 221 . -74.576  -41.377 100.633 1.00 28.59 221 A 1 
ATOM 1631 C C   . ASP A 0 221 . -75.442  -40.681 101.695 1.00 28.59 221 A 1 
ATOM 1632 C CB  . ASP A 0 221 . -73.923  -42.632 101.251 1.00 28.59 221 A 1 
ATOM 1633 O O   . ASP A 0 221 . -74.972  -40.368 102.790 1.00 28.59 221 A 1 
ATOM 1634 C CG  . ASP A 0 221 . -73.959  -43.844 100.323 1.00 28.59 221 A 1 
ATOM 1635 O OD1 . ASP A 0 221 . -75.076  -44.151 99.847  1.00 28.59 221 A 1 
ATOM 1636 O OD2 . ASP A 0 221 . -72.894  -44.482 100.176 1.00 28.59 221 A 1 
ATOM 1637 N N   . THR A 0 222 . -76.727  -40.452 101.399 1.00 29.43 222 A 1 
ATOM 1638 C CA  . THR A 0 222 . -77.818  -40.421 102.400 1.00 29.43 222 A 1 
ATOM 1639 C C   . THR A 0 222 . -79.187  -40.383 101.715 1.00 29.43 222 A 1 
ATOM 1640 C CB  . THR A 0 222 . -77.763  -39.257 103.428 1.00 29.43 222 A 1 
ATOM 1641 O O   . THR A 0 222 . -79.579  -39.380 101.122 1.00 29.43 222 A 1 
ATOM 1642 C CG2 . THR A 0 222 . -77.604  -39.809 104.846 1.00 29.43 222 A 1 
ATOM 1643 O OG1 . THR A 0 222 . -76.699  -38.359 103.239 1.00 29.43 222 A 1 
ATOM 1644 N N   . TYR A 0 223 . -79.960  -41.466 101.831 1.00 27.59 223 A 1 
ATOM 1645 C CA  . TYR A 0 223 . -81.345  -41.500 101.353 1.00 27.59 223 A 1 
ATOM 1646 C C   . TYR A 0 223 . -82.234  -40.591 102.217 1.00 27.59 223 A 1 
ATOM 1647 C CB  . TYR A 0 223 . -81.871  -42.943 101.339 1.00 27.59 223 A 1 
ATOM 1648 O O   . TYR A 0 223 . -82.410  -40.828 103.411 1.00 27.59 223 A 1 
ATOM 1649 C CG  . TYR A 0 223 . -81.526  -43.721 100.082 1.00 27.59 223 A 1 
ATOM 1650 C CD1 . TYR A 0 223 . -82.532  -43.997 99.134  1.00 27.59 223 A 1 
ATOM 1651 C CD2 . TYR A 0 223 . -80.209  -44.171 99.856  1.00 27.59 223 A 1 
ATOM 1652 C CE1 . TYR A 0 223 . -82.225  -44.727 97.970  1.00 27.59 223 A 1 
ATOM 1653 C CE2 . TYR A 0 223 . -79.897  -44.894 98.688  1.00 27.59 223 A 1 
ATOM 1654 O OH  . TYR A 0 223 . -80.627  -45.882 96.620  1.00 27.59 223 A 1 
ATOM 1655 C CZ  . TYR A 0 223 . -80.909  -45.178 97.745  1.00 27.59 223 A 1 
ATOM 1656 N N   . GLY A 0 224 . -82.820  -39.558 101.606 1.00 28.79 224 A 1 
ATOM 1657 C CA  . GLY A 0 224 . -83.621  -38.545 102.298 1.00 28.79 224 A 1 
ATOM 1658 C C   . GLY A 0 224 . -84.775  -38.024 101.446 1.00 28.79 224 A 1 
ATOM 1659 O O   . GLY A 0 224 . -84.781  -36.857 101.063 1.00 28.79 224 A 1 
ATOM 1660 N N   . ALA A 0 225 . -85.748  -38.887 101.140 1.00 29.93 225 A 1 
ATOM 1661 C CA  . ALA A 0 225 . -86.895  -38.570 100.287 1.00 29.93 225 A 1 
ATOM 1662 C C   . ALA A 0 225 . -87.824  -37.504 100.909 1.00 29.93 225 A 1 
ATOM 1663 C CB  . ALA A 0 225 . -87.631  -39.878 99.961  1.00 29.93 225 A 1 
ATOM 1664 O O   . ALA A 0 225 . -88.815  -37.817 101.568 1.00 29.93 225 A 1 
ATOM 1665 N N   . LYS A 0 226 . -87.512  -36.222 100.685 1.00 33.03 226 A 1 
ATOM 1666 C CA  . LYS A 0 226 . -88.386  -35.094 101.025 1.00 33.03 226 A 1 
ATOM 1667 C C   . LYS A 0 226 . -89.265  -34.724 99.835  1.00 33.03 226 A 1 
ATOM 1668 C CB  . LYS A 0 226 . -87.567  -33.884 101.498 1.00 33.03 226 A 1 
ATOM 1669 O O   . LYS A 0 226 . -88.791  -34.136 98.868  1.00 33.03 226 A 1 
ATOM 1670 C CG  . LYS A 0 226 . -87.033  -34.080 102.923 1.00 33.03 226 A 1 
ATOM 1671 C CD  . LYS A 0 226 . -86.375  -32.791 103.428 1.00 33.03 226 A 1 
ATOM 1672 C CE  . LYS A 0 226 . -85.938  -32.966 104.885 1.00 33.03 226 A 1 
ATOM 1673 N NZ  . LYS A 0 226 . -85.306  -31.730 105.410 1.00 33.03 226 A 1 
ATOM 1674 N N   . GLN A 0 227 . -90.563  -34.992 99.950  1.00 27.62 227 A 1 
ATOM 1675 C CA  . GLN A 0 227 . -91.561  -34.310 99.127  1.00 27.62 227 A 1 
ATOM 1676 C C   . GLN A 0 227 . -91.520  -32.807 99.440  1.00 27.62 227 A 1 
ATOM 1677 C CB  . GLN A 0 227 . -92.961  -34.875 99.411  1.00 27.62 227 A 1 
ATOM 1678 O O   . GLN A 0 227 . -91.769  -32.398 100.573 1.00 27.62 227 A 1 
ATOM 1679 C CG  . GLN A 0 227 . -93.168  -36.288 98.844  1.00 27.62 227 A 1 
ATOM 1680 C CD  . GLN A 0 227 . -94.523  -36.864 99.251  1.00 27.62 227 A 1 
ATOM 1681 N NE2 . GLN A 0 227 . -95.291  -37.413 98.337  1.00 27.62 227 A 1 
ATOM 1682 O OE1 . GLN A 0 227 . -94.918  -36.834 100.403 1.00 27.62 227 A 1 
ATOM 1683 N N   . ALA A 0 228 . -91.215  -31.990 98.433  1.00 30.71 228 A 1 
ATOM 1684 C CA  . ALA A 0 228 . -91.303  -30.535 98.494  1.00 30.71 228 A 1 
ATOM 1685 C C   . ALA A 0 228 . -91.918  -30.032 97.182  1.00 30.71 228 A 1 
ATOM 1686 C CB  . ALA A 0 228 . -89.910  -29.955 98.773  1.00 30.71 228 A 1 
ATOM 1687 O O   . ALA A 0 228 . -91.248  -29.915 96.159  1.00 30.71 228 A 1 
ATOM 1688 N N   . SER A 0 229 . -93.229  -29.801 97.194  1.00 27.86 229 A 1 
ATOM 1689 C CA  . SER A 0 229 . -93.981  -29.363 96.021  1.00 27.86 229 A 1 
ATOM 1690 C C   . SER A 0 229 . -93.843  -27.857 95.781  1.00 27.86 229 A 1 
ATOM 1691 C CB  . SER A 0 229 . -95.460  -29.723 96.207  1.00 27.86 229 A 1 
ATOM 1692 O O   . SER A 0 229 . -94.313  -27.068 96.599  1.00 27.86 229 A 1 
ATOM 1693 O OG  . SER A 0 229 . -95.932  -29.196 97.433  1.00 27.86 229 A 1 
ATOM 1694 N N   . GLY A 0 230 . -93.328  -27.480 94.608  1.00 28.51 230 A 1 
ATOM 1695 C CA  . GLY A 0 230 . -93.606  -26.189 93.971  1.00 28.51 230 A 1 
ATOM 1696 C C   . GLY A 0 230 . -92.560  -25.083 94.150  1.00 28.51 230 A 1 
ATOM 1697 O O   . GLY A 0 230 . -92.468  -24.462 95.204  1.00 28.51 230 A 1 
ATOM 1698 N N   . ALA A 0 231 . -91.883  -24.744 93.049  1.00 26.30 231 A 1 
ATOM 1699 C CA  . ALA A 0 231 . -91.296  -23.426 92.814  1.00 26.30 231 A 1 
ATOM 1700 C C   . ALA A 0 231 . -91.275  -23.108 91.301  1.00 26.30 231 A 1 
ATOM 1701 C CB  . ALA A 0 231 . -89.890  -23.362 93.423  1.00 26.30 231 A 1 
ATOM 1702 O O   . ALA A 0 231 . -90.719  -23.867 90.514  1.00 26.30 231 A 1 
ATOM 1703 N N   . SER A 0 232 . -91.907  -21.992 90.919  1.00 32.09 232 A 1 
ATOM 1704 C CA  . SER A 0 232 . -91.678  -21.195 89.692  1.00 32.09 232 A 1 
ATOM 1705 C C   . SER A 0 232 . -91.320  -21.914 88.370  1.00 32.09 232 A 1 
ATOM 1706 C CB  . SER A 0 232 . -90.624  -20.121 90.005  1.00 32.09 232 A 1 
ATOM 1707 O O   . SER A 0 232 . -90.150  -21.986 87.996  1.00 32.09 232 A 1 
ATOM 1708 O OG  . SER A 0 232 . -89.426  -20.715 90.461  1.00 32.09 232 A 1 
ATOM 1709 N N   . TRP A 0 233 . -92.330  -22.267 87.562  1.00 25.29 233 A 1 
ATOM 1710 C CA  . TRP A 0 233 . -92.168  -22.464 86.107  1.00 25.29 233 A 1 
ATOM 1711 C C   . TRP A 0 233 . -92.460  -21.147 85.361  1.00 25.29 233 A 1 
ATOM 1712 C CB  . TRP A 0 233 . -93.006  -23.658 85.618  1.00 25.29 233 A 1 
ATOM 1713 O O   . TRP A 0 233 . -93.505  -20.977 84.737  1.00 25.29 233 A 1 
ATOM 1714 C CG  . TRP A 0 233 . -92.615  -24.223 84.278  1.00 25.29 233 A 1 
ATOM 1715 C CD1 . TRP A 0 233 . -91.503  -24.960 84.047  1.00 25.29 233 A 1 
ATOM 1716 C CD2 . TRP A 0 233 . -93.325  -24.175 82.994  1.00 25.29 233 A 1 
ATOM 1717 C CE2 . TRP A 0 233 . -92.589  -24.943 82.040  1.00 25.29 233 A 1 
ATOM 1718 C CE3 . TRP A 0 233 . -94.523  -23.579 82.537  1.00 25.29 233 A 1 
ATOM 1719 N NE1 . TRP A 0 233 . -91.480  -25.378 82.731  1.00 25.29 233 A 1 
ATOM 1720 C CH2 . TRP A 0 233 . -94.227  -24.541 80.305  1.00 25.29 233 A 1 
ATOM 1721 C CZ2 . TRP A 0 233 . -93.023  -25.134 80.720  1.00 25.29 233 A 1 
ATOM 1722 C CZ3 . TRP A 0 233 . -94.969  -23.761 81.211  1.00 25.29 233 A 1 
ATOM 1723 N N   . GLN A 0 234 . -91.567  -20.164 85.512  1.00 30.54 234 A 1 
ATOM 1724 C CA  . GLN A 0 234 . -91.640  -18.844 84.870  1.00 30.54 234 A 1 
ATOM 1725 C C   . GLN A 0 234 . -90.222  -18.330 84.582  1.00 30.54 234 A 1 
ATOM 1726 C CB  . GLN A 0 234 . -92.362  -17.826 85.782  1.00 30.54 234 A 1 
ATOM 1727 O O   . GLN A 0 234 . -89.376  -18.369 85.469  1.00 30.54 234 A 1 
ATOM 1728 C CG  . GLN A 0 234 . -93.889  -17.994 85.838  1.00 30.54 234 A 1 
ATOM 1729 C CD  . GLN A 0 234 . -94.568  -16.937 86.708  1.00 30.54 234 A 1 
ATOM 1730 N NE2 . GLN A 0 234 . -95.718  -16.433 86.316  1.00 30.54 234 A 1 
ATOM 1731 O OE1 . GLN A 0 234 . -94.098  -16.554 87.765  1.00 30.54 234 A 1 
ATOM 1732 N N   . GLY A 0 235 . -89.975  -17.792 83.379  1.00 29.34 235 A 1 
ATOM 1733 C CA  . GLY A 0 235 . -88.777  -16.977 83.106  1.00 29.34 235 A 1 
ATOM 1734 C C   . GLY A 0 235 . -87.781  -17.484 82.056  1.00 29.34 235 A 1 
ATOM 1735 O O   . GLY A 0 235 . -86.785  -16.807 81.824  1.00 29.34 235 A 1 
ATOM 1736 N N   . ALA A 0 236 . -88.037  -18.600 81.364  1.00 32.77 236 A 1 
ATOM 1737 C CA  . ALA A 0 236 . -87.227  -19.028 80.215  1.00 32.77 236 A 1 
ATOM 1738 C C   . ALA A 0 236 . -87.580  -18.237 78.935  1.00 32.77 236 A 1 
ATOM 1739 C CB  . ALA A 0 236 . -87.329  -20.550 80.054  1.00 32.77 236 A 1 
ATOM 1740 O O   . ALA A 0 236 . -88.021  -18.801 77.936  1.00 32.77 236 A 1 
ATOM 1741 N N   . ALA A 0 237 . -87.410  -16.912 78.967  1.00 33.70 237 A 1 
ATOM 1742 C CA  . ALA A 0 237 . -87.480  -16.088 77.765  1.00 33.70 237 A 1 
ATOM 1743 C C   . ALA A 0 237 . -86.269  -16.421 76.881  1.00 33.70 237 A 1 
ATOM 1744 C CB  . ALA A 0 237 . -87.543  -14.607 78.166  1.00 33.70 237 A 1 
ATOM 1745 O O   . ALA A 0 237 . -85.163  -15.942 77.139  1.00 33.70 237 A 1 
ATOM 1746 N N   . GLN A 0 238 . -86.472  -17.286 75.883  1.00 33.64 238 A 1 
ATOM 1747 C CA  . GLN A 0 238 . -85.426  -17.735 74.964  1.00 33.64 238 A 1 
ATOM 1748 C C   . GLN A 0 238 . -84.811  -16.522 74.260  1.00 33.64 238 A 1 
ATOM 1749 C CB  . GLN A 0 238 . -85.993  -18.770 73.981  1.00 33.64 238 A 1 
ATOM 1750 O O   . GLN A 0 238 . -85.411  -15.877 73.400  1.00 33.64 238 A 1 
ATOM 1751 C CG  . GLN A 0 238 . -86.204  -20.134 74.667  1.00 33.64 238 A 1 
ATOM 1752 C CD  . GLN A 0 238 . -86.968  -21.124 73.791  1.00 33.64 238 A 1 
ATOM 1753 N NE2 . GLN A 0 238 . -86.692  -22.406 73.881  1.00 33.64 238 A 1 
ATOM 1754 O OE1 . GLN A 0 238 . -87.851  -20.766 73.034  1.00 33.64 238 A 1 
ATOM 1755 N N   . LYS A 0 239 . -83.611  -16.166 74.716  1.00 33.36 239 A 1 
ATOM 1756 C CA  . LYS A 0 239 . -82.864  -14.999 74.271  1.00 33.36 239 A 1 
ATOM 1757 C C   . LYS A 0 239 . -82.422  -15.264 72.837  1.00 33.36 239 A 1 
ATOM 1758 C CB  . LYS A 0 239 . -81.691  -14.820 75.249  1.00 33.36 239 A 1 
ATOM 1759 O O   . LYS A 0 239 . -81.597  -16.150 72.646  1.00 33.36 239 A 1 
ATOM 1760 C CG  . LYS A 0 239 . -80.873  -13.544 75.024  1.00 33.36 239 A 1 
ATOM 1761 C CD  . LYS A 0 239 . -79.707  -13.516 76.023  1.00 33.36 239 A 1 
ATOM 1762 C CE  . LYS A 0 239 . -78.901  -12.223 75.883  1.00 33.36 239 A 1 
ATOM 1763 N NZ  . LYS A 0 239 . -77.680  -12.258 76.727  1.00 33.36 239 A 1 
ATOM 1764 N N   . LYS A 0 240 . -82.976  -14.518 71.869  1.00 36.66 240 A 1 
ATOM 1765 C CA  . LYS A 0 240 . -82.608  -14.610 70.447  1.00 36.66 240 A 1 
ATOM 1766 C C   . LYS A 0 240 . -81.083  -14.634 70.315  1.00 36.66 240 A 1 
ATOM 1767 C CB  . LYS A 0 240 . -83.165  -13.426 69.634  1.00 36.66 240 A 1 
ATOM 1768 O O   . LYS A 0 240 . -80.430  -13.619 70.562  1.00 36.66 240 A 1 
ATOM 1769 C CG  . LYS A 0 240 . -84.688  -13.439 69.416  1.00 36.66 240 A 1 
ATOM 1770 C CD  . LYS A 0 240 . -85.052  -12.358 68.383  1.00 36.66 240 A 1 
ATOM 1771 C CE  . LYS A 0 240 . -86.536  -12.382 67.997  1.00 36.66 240 A 1 
ATOM 1772 N NZ  . LYS A 0 240 . -86.774  -11.577 66.769  1.00 36.66 240 A 1 
ATOM 1773 N N   . ALA A 0 241 . -80.549  -15.803 69.989  1.00 30.36 241 A 1 
ATOM 1774 C CA  . ALA A 0 241 . -79.194  -15.956 69.507  1.00 30.36 241 A 1 
ATOM 1775 C C   . ALA A 0 241 . -79.252  -15.788 67.990  1.00 30.36 241 A 1 
ATOM 1776 C CB  . ALA A 0 241 . -78.645  -17.320 69.939  1.00 30.36 241 A 1 
ATOM 1777 O O   . ALA A 0 241 . -80.188  -16.275 67.359  1.00 30.36 241 A 1 
ATOM 1778 N N   . TYR A 0 242 . -78.282  -15.064 67.456  1.00 33.10 242 A 1 
ATOM 1779 C CA  . TYR A 0 242 . -77.987  -15.068 66.035  1.00 33.10 242 A 1 
ATOM 1780 C C   . TYR A 0 242 . -76.896  -16.123 65.842  1.00 33.10 242 A 1 
ATOM 1781 C CB  . TYR A 0 242 . -77.530  -13.664 65.590  1.00 33.10 242 A 1 
ATOM 1782 O O   . TYR A 0 242 . -75.925  -16.134 66.611  1.00 33.10 242 A 1 
ATOM 1783 C CG  . TYR A 0 242 . -78.442  -12.513 65.997  1.00 33.10 242 A 1 
ATOM 1784 C CD1 . TYR A 0 242 . -79.425  -12.041 65.106  1.00 33.10 242 A 1 
ATOM 1785 C CD2 . TYR A 0 242 . -78.293  -11.904 67.261  1.00 33.10 242 A 1 
ATOM 1786 C CE1 . TYR A 0 242 . -80.273  -10.980 65.483  1.00 33.10 242 A 1 
ATOM 1787 C CE2 . TYR A 0 242 . -79.140  -10.846 67.646  1.00 33.10 242 A 1 
ATOM 1788 O OH  . TYR A 0 242 . -80.957  -9.370  67.136  1.00 33.10 242 A 1 
ATOM 1789 C CZ  . TYR A 0 242 . -80.136  -10.386 66.755  1.00 33.10 242 A 1 
ATOM 1790 N N   . ASP A 0 243 . -77.051  -16.992 64.851  1.00 36.26 243 A 1 
ATOM 1791 C CA  . ASP A 0 243 . -75.911  -17.512 64.102  1.00 36.26 243 A 1 
ATOM 1792 C C   . ASP A 0 243 . -75.183  -16.340 63.417  1.00 36.26 243 A 1 
ATOM 1793 C CB  . ASP A 0 243 . -76.294  -18.626 63.095  1.00 36.26 243 A 1 
ATOM 1794 O O   . ASP A 0 243 . -75.626  -15.188 63.435  1.00 36.26 243 A 1 
ATOM 1795 C CG  . ASP A 0 243 . -77.789  -18.939 62.934  1.00 36.26 243 A 1 
ATOM 1796 O OD1 . ASP A 0 243 . -78.608  -17.989 62.898  1.00 36.26 243 A 1 
ATOM 1797 O OD2 . ASP A 0 243 . -78.119  -20.144 62.945  1.00 36.26 243 A 1 
ATOM 1798 N N   . ASN A 0 244 . -73.972  -16.595 62.934  1.00 33.27 244 A 1 
ATOM 1799 C CA  . ASN A 0 244 . -73.067  -15.543 62.479  1.00 33.27 244 A 1 
ATOM 1800 C C   . ASN A 0 244 . -72.094  -16.161 61.460  1.00 33.27 244 A 1 
ATOM 1801 C CB  . ASN A 0 244 . -72.424  -14.898 63.736  1.00 33.27 244 A 1 
ATOM 1802 O O   . ASN A 0 244 . -70.870  -16.136 61.648  1.00 33.27 244 A 1 
ATOM 1803 C CG  . ASN A 0 244 . -71.653  -13.617 63.466  1.00 33.27 244 A 1 
ATOM 1804 N ND2 . ASN A 0 244 . -70.483  -13.725 62.890  1.00 33.27 244 A 1 
ATOM 1805 O OD1 . ASN A 0 244 . -72.034  -12.509 63.815  1.00 33.27 244 A 1 
ATOM 1806 N N   . ASP A 0 245 . -72.657  -16.783 60.425  1.00 40.02 245 A 1 
ATOM 1807 C CA  . ASP A 0 245 . -71.965  -17.651 59.468  1.00 40.02 245 A 1 
ATOM 1808 C C   . ASP A 0 245 . -71.076  -16.840 58.519  1.00 40.02 245 A 1 
ATOM 1809 C CB  . ASP A 0 245 . -72.976  -18.575 58.762  1.00 40.02 245 A 1 
ATOM 1810 O O   . ASP A 0 245 . -71.406  -16.531 57.382  1.00 40.02 245 A 1 
ATOM 1811 C CG  . ASP A 0 245 . -73.314  -19.820 59.598  1.00 40.02 245 A 1 
ATOM 1812 O OD1 . ASP A 0 245 . -73.029  -19.807 60.823  1.00 40.02 245 A 1 
ATOM 1813 O OD2 . ASP A 0 245 . -73.770  -20.815 58.994  1.00 40.02 245 A 1 
ATOM 1814 N N   . SER A 0 246 . -69.900  -16.477 59.032  1.00 36.02 246 A 1 
ATOM 1815 C CA  . SER A 0 246 . -68.920  -15.625 58.355  1.00 36.02 246 A 1 
ATOM 1816 C C   . SER A 0 246 . -68.255  -16.368 57.193  1.00 36.02 246 A 1 
ATOM 1817 C CB  . SER A 0 246 . -67.883  -15.117 59.363  1.00 36.02 246 A 1 
ATOM 1818 O O   . SER A 0 246 . -67.163  -16.923 57.338  1.00 36.02 246 A 1 
ATOM 1819 O OG  . SER A 0 246 . -68.542  -14.487 60.452  1.00 36.02 246 A 1 
ATOM 1820 N N   . TRP A 0 247 . -68.918  -16.383 56.039  1.00 53.41 247 A 1 
ATOM 1821 C CA  . TRP A 0 247 . -68.375  -16.914 54.794  1.00 53.41 247 A 1 
ATOM 1822 C C   . TRP A 0 247 . -67.523  -15.874 54.056  1.00 53.41 247 A 1 
ATOM 1823 C CB  . TRP A 0 247 . -69.491  -17.506 53.925  1.00 53.41 247 A 1 
ATOM 1824 O O   . TRP A 0 247 . -67.720  -14.662 54.164  1.00 53.41 247 A 1 
ATOM 1825 C CG  . TRP A 0 247 . -70.439  -16.546 53.270  1.00 53.41 247 A 1 
ATOM 1826 C CD1 . TRP A 0 247 . -71.352  -15.781 53.909  1.00 53.41 247 A 1 
ATOM 1827 C CD2 . TRP A 0 247 . -70.676  -16.324 51.841  1.00 53.41 247 A 1 
ATOM 1828 C CE2 . TRP A 0 247 . -71.791  -15.444 51.700  1.00 53.41 247 A 1 
ATOM 1829 C CE3 . TRP A 0 247 . -70.112  -16.837 50.648  1.00 53.41 247 A 1 
ATOM 1830 N NE1 . TRP A 0 247 . -72.114  -15.100 52.989  1.00 53.41 247 A 1 
ATOM 1831 C CH2 . TRP A 0 247 . -71.831  -15.738 49.300  1.00 53.41 247 A 1 
ATOM 1832 C CZ2 . TRP A 0 247 . -72.360  -15.141 50.456  1.00 53.41 247 A 1 
ATOM 1833 C CZ3 . TRP A 0 247 . -70.689  -16.557 49.392  1.00 53.41 247 A 1 
ATOM 1834 N N   . ALA A 0 248 . -66.543  -16.359 53.294  1.00 44.03 248 A 1 
ATOM 1835 C CA  . ALA A 0 248 . -65.637  -15.525 52.516  1.00 44.03 248 A 1 
ATOM 1836 C C   . ALA A 0 248 . -65.745  -15.872 51.029  1.00 44.03 248 A 1 
ATOM 1837 C CB  . ALA A 0 248 . -64.211  -15.688 53.055  1.00 44.03 248 A 1 
ATOM 1838 O O   . ALA A 0 248 . -65.541  -17.019 50.629  1.00 44.03 248 A 1 
ATOM 1839 N N   . LYS A 0 249 . -66.012  -14.860 50.200  1.00 52.00 249 A 1 
ATOM 1840 C CA  . LYS A 0 249 . -65.728  -14.916 48.763  1.00 52.00 249 A 1 
ATOM 1841 C C   . LYS A 0 249 . -64.251  -14.588 48.562  1.00 52.00 249 A 1 
ATOM 1842 C CB  . LYS A 0 249 . -66.626  -13.938 47.993  1.00 52.00 249 A 1 
ATOM 1843 O O   . LYS A 0 249 . -63.763  -13.584 49.073  1.00 52.00 249 A 1 
ATOM 1844 C CG  . LYS A 0 249 . -68.046  -14.485 47.788  1.00 52.00 249 A 1 
ATOM 1845 C CD  . LYS A 0 249 . -68.979  -13.371 47.293  1.00 52.00 249 A 1 
ATOM 1846 C CE  . LYS A 0 249 . -70.340  -13.944 46.887  1.00 52.00 249 A 1 
ATOM 1847 N NZ  . LYS A 0 249 . -71.408  -12.915 46.951  1.00 52.00 249 A 1 
ATOM 1848 N N   . GLN A 0 250 . -63.555  -15.437 47.818  1.00 53.92 250 A 1 
ATOM 1849 C CA  . GLN A 0 250 . -62.175  -15.206 47.406  1.00 53.92 250 A 1 
ATOM 1850 C C   . GLN A 0 250 . -62.180  -14.600 46.003  1.00 53.92 250 A 1 
ATOM 1851 C CB  . GLN A 0 250 . -61.399  -16.530 47.477  1.00 53.92 250 A 1 
ATOM 1852 O O   . GLN A 0 250 . -62.813  -15.142 45.094  1.00 53.92 250 A 1 
ATOM 1853 C CG  . GLN A 0 250 . -61.178  -16.966 48.938  1.00 53.92 250 A 1 
ATOM 1854 C CD  . GLN A 0 250 . -60.918  -18.461 49.097  1.00 53.92 250 A 1 
ATOM 1855 N NE2 . GLN A 0 250 . -60.035  -18.858 49.988  1.00 53.92 250 A 1 
ATOM 1856 O OE1 . GLN A 0 250 . -61.540  -19.310 48.485  1.00 53.92 250 A 1 
ATOM 1857 N N   . ALA A 0 251 . -61.485  -13.476 45.839  1.00 57.86 251 A 1 
ATOM 1858 C CA  . ALA A 0 251 . -61.117  -12.969 44.527  1.00 57.86 251 A 1 
ATOM 1859 C C   . ALA A 0 251 . -59.693  -13.447 44.222  1.00 57.86 251 A 1 
ATOM 1860 C CB  . ALA A 0 251 . -61.276  -11.447 44.493  1.00 57.86 251 A 1 
ATOM 1861 O O   . ALA A 0 251 . -58.798  -13.324 45.061  1.00 57.86 251 A 1 
ATOM 1862 N N   . TYR A 0 252 . -59.510  -14.017 43.035  1.00 60.19 252 A 1 
ATOM 1863 C CA  . TYR A 0 252 . -58.228  -14.508 42.548  1.00 60.19 252 A 1 
ATOM 1864 C C   . TYR A 0 252 . -57.775  -13.649 41.379  1.00 60.19 252 A 1 
ATOM 1865 C CB  . TYR A 0 252 . -58.343  -15.978 42.129  1.00 60.19 252 A 1 
ATOM 1866 O O   . TYR A 0 252 . -58.590  -13.300 40.518  1.00 60.19 252 A 1 
ATOM 1867 C CG  . TYR A 0 252 . -58.533  -16.929 43.292  1.00 60.19 252 A 1 
ATOM 1868 C CD1 . TYR A 0 252 . -57.403  -17.372 44.005  1.00 60.19 252 A 1 
ATOM 1869 C CD2 . TYR A 0 252 . -59.821  -17.365 43.664  1.00 60.19 252 A 1 
ATOM 1870 C CE1 . TYR A 0 252 . -57.552  -18.265 45.080  1.00 60.19 252 A 1 
ATOM 1871 C CE2 . TYR A 0 252 . -59.975  -18.261 44.740  1.00 60.19 252 A 1 
ATOM 1872 O OH  . TYR A 0 252 . -58.979  -19.586 46.474  1.00 60.19 252 A 1 
ATOM 1873 C CZ  . TYR A 0 252 . -58.840  -18.714 45.444  1.00 60.19 252 A 1 
ATOM 1874 N N   . GLY A 0 253 . -56.486  -13.343 41.365  1.00 67.77 253 A 1 
ATOM 1875 C CA  . GLY A 0 253 . -55.772  -12.877 40.197  1.00 67.77 253 A 1 
ATOM 1876 C C   . GLY A 0 253 . -54.614  -13.805 39.848  1.00 67.77 253 A 1 
ATOM 1877 O O   . GLY A 0 253 . -54.243  -14.681 40.628  1.00 67.77 253 A 1 
ATOM 1878 N N   . THR A 0 254 . -54.065  -13.590 38.663  1.00 70.49 254 A 1 
ATOM 1879 C CA  . THR A 0 254 . -52.875  -14.266 38.148  1.00 70.49 254 A 1 
ATOM 1880 C C   . THR A 0 254 . -52.103  -13.227 37.352  1.00 70.49 254 A 1 
ATOM 1881 C CB  . THR A 0 254 . -53.258  -15.436 37.222  1.00 70.49 254 A 1 
ATOM 1882 O O   . THR A 0 254 . -52.673  -12.677 36.405  1.00 70.49 254 A 1 
ATOM 1883 C CG2 . THR A 0 254 . -52.054  -16.125 36.596  1.00 70.49 254 A 1 
ATOM 1884 O OG1 . THR A 0 254 . -53.998  -16.447 37.874  1.00 70.49 254 A 1 
ATOM 1885 N N   . ASP A 0 255 . -50.850  -12.983 37.722  1.00 74.85 255 A 1 
ATOM 1886 C CA  . ASP A 0 255 . -49.894  -12.289 36.857  1.00 74.85 255 A 1 
ATOM 1887 C C   . ASP A 0 255 . -49.207  -13.313 35.936  1.00 74.85 255 A 1 
ATOM 1888 C CB  . ASP A 0 255 . -48.928  -11.412 37.677  1.00 74.85 255 A 1 
ATOM 1889 O O   . ASP A 0 255 . -49.322  -14.533 36.118  1.00 74.85 255 A 1 
ATOM 1890 C CG  . ASP A 0 255 . -48.063  -12.154 38.689  1.00 74.85 255 A 1 
ATOM 1891 O OD1 . ASP A 0 255 . -47.502  -13.209 38.322  1.00 74.85 255 A 1 
ATOM 1892 O OD2 . ASP A 0 255 . -47.999  -11.684 39.849  1.00 74.85 255 A 1 
ATOM 1893 N N   . THR A 0 256 . -48.583  -12.858 34.851  1.00 74.64 256 A 1 
ATOM 1894 C CA  . THR A 0 256 . -47.708  -13.707 34.024  1.00 74.64 256 A 1 
ATOM 1895 C C   . THR A 0 256 . -46.725  -12.813 33.284  1.00 74.64 256 A 1 
ATOM 1896 C CB  . THR A 0 256 . -48.474  -14.601 33.027  1.00 74.64 256 A 1 
ATOM 1897 O O   . THR A 0 256 . -47.008  -12.327 32.186  1.00 74.64 256 A 1 
ATOM 1898 C CG2 . THR A 0 256 . -47.532  -15.564 32.297  1.00 74.64 256 A 1 
ATOM 1899 O OG1 . THR A 0 256 . -49.426  -15.428 33.667  1.00 74.64 256 A 1 
ATOM 1900 N N   . ASP A 0 257 . -45.574  -12.627 33.912  1.00 79.50 257 A 1 
ATOM 1901 C CA  . ASP A 0 257 . -44.467  -11.796 33.460  1.00 79.50 257 A 1 
ATOM 1902 C C   . ASP A 0 257 . -43.527  -12.670 32.608  1.00 79.50 257 A 1 
ATOM 1903 C CB  . ASP A 0 257 . -43.800  -11.224 34.726  1.00 79.50 257 A 1 
ATOM 1904 O O   . ASP A 0 257 . -43.163  -13.789 32.979  1.00 79.50 257 A 1 
ATOM 1905 C CG  . ASP A 0 257 . -43.044  -9.905  34.565  1.00 79.50 257 A 1 
ATOM 1906 O OD1 . ASP A 0 257 . -42.857  -9.400  33.430  1.00 79.50 257 A 1 
ATOM 1907 O OD2 . ASP A 0 257 . -42.546  -9.401  35.600  1.00 79.50 257 A 1 
ATOM 1908 N N   . SER A 0 258 . -43.169  -12.234 31.406  1.00 79.21 258 A 1 
ATOM 1909 C CA  . SER A 0 258 . -42.314  -13.008 30.495  1.00 79.21 258 A 1 
ATOM 1910 C C   . SER A 0 258 . -41.307  -12.092 29.827  1.00 79.21 258 A 1 
ATOM 1911 C CB  . SER A 0 258 . -43.159  -13.756 29.466  1.00 79.21 258 A 1 
ATOM 1912 O O   . SER A 0 258 . -41.655  -11.291 28.957  1.00 79.21 258 A 1 
ATOM 1913 O OG  . SER A 0 258 . -43.876  -14.787 30.116  1.00 79.21 258 A 1 
ATOM 1914 N N   . ARG A 0 259 . -40.053  -12.217 30.264  1.00 82.14 259 A 1 
ATOM 1915 C CA  . ARG A 0 259 . -38.943  -11.338 29.897  1.00 82.14 259 A 1 
ATOM 1916 C C   . ARG A 0 259 . -37.846  -12.152 29.243  1.00 82.14 259 A 1 
ATOM 1917 C CB  . ARG A 0 259 . -38.432  -10.589 31.135  1.00 82.14 259 A 1 
ATOM 1918 O O   . ARG A 0 259 . -37.266  -13.029 29.875  1.00 82.14 259 A 1 
ATOM 1919 C CG  . ARG A 0 259 . -39.537  -9.710  31.718  1.00 82.14 259 A 1 
ATOM 1920 C CD  . ARG A 0 259 . -39.096  -8.971  32.978  1.00 82.14 259 A 1 
ATOM 1921 N NE  . ARG A 0 259 . -40.261  -8.271  33.517  1.00 82.14 259 A 1 
ATOM 1922 N NH1 . ARG A 0 259 . -39.467  -7.508  35.527  1.00 82.14 259 A 1 
ATOM 1923 N NH2 . ARG A 0 259 . -41.547  -7.072  34.924  1.00 82.14 259 A 1 
ATOM 1924 C CZ  . ARG A 0 259 . -40.409  -7.614  34.638  1.00 82.14 259 A 1 
ATOM 1925 N N   . TRP A 0 260 . -37.549  -11.837 27.994  1.00 87.68 260 A 1 
ATOM 1926 C CA  . TRP A 0 260 . -36.495  -12.474 27.216  1.00 87.68 260 A 1 
ATOM 1927 C C   . TRP A 0 260 . -35.569  -11.411 26.648  1.00 87.68 260 A 1 
ATOM 1928 C CB  . TRP A 0 260 . -37.131  -13.332 26.120  1.00 87.68 260 A 1 
ATOM 1929 O O   . TRP A 0 260 . -36.022  -10.328 26.268  1.00 87.68 260 A 1 
ATOM 1930 C CG  . TRP A 0 260 . -36.203  -13.913 25.094  1.00 87.68 260 A 1 
ATOM 1931 C CD1 . TRP A 0 260 . -35.582  -15.111 25.173  1.00 87.68 260 A 1 
ATOM 1932 C CD2 . TRP A 0 260 . -35.800  -13.344 23.811  1.00 87.68 260 A 1 
ATOM 1933 C CE2 . TRP A 0 260 . -35.046  -14.326 23.105  1.00 87.68 260 A 1 
ATOM 1934 C CE3 . TRP A 0 260 . -36.016  -12.111 23.156  1.00 87.68 260 A 1 
ATOM 1935 N NE1 . TRP A 0 260 . -34.882  -15.356 24.005  1.00 87.68 260 A 1 
ATOM 1936 C CH2 . TRP A 0 260 . -34.862  -12.905 21.153  1.00 87.68 260 A 1 
ATOM 1937 C CZ2 . TRP A 0 260 . -34.635  -14.144 21.777  1.00 87.68 260 A 1 
ATOM 1938 C CZ3 . TRP A 0 260 . -35.530  -11.885 21.853  1.00 87.68 260 A 1 
ATOM 1939 N N   . GLY A 0 261 . -34.281  -11.723 26.554  1.00 87.62 261 A 1 
ATOM 1940 C CA  . GLY A 0 261 . -33.321  -10.803 25.973  1.00 87.62 261 A 1 
ATOM 1941 C C   . GLY A 0 261 . -32.053  -11.452 25.450  1.00 87.62 261 A 1 
ATOM 1942 O O   . GLY A 0 261 . -31.731  -12.610 25.731  1.00 87.62 261 A 1 
ATOM 1943 N N   . LYS A 0 262 . -31.348  -10.661 24.646  1.00 86.23 262 A 1 
ATOM 1944 C CA  . LYS A 0 262 . -30.073  -10.977 24.011  1.00 86.23 262 A 1 
ATOM 1945 C C   . LYS A 0 262 . -29.157  -9.787  24.134  1.00 86.23 262 A 1 
ATOM 1946 C CB  . LYS A 0 262 . -30.276  -11.304 22.526  1.00 86.23 262 A 1 
ATOM 1947 O O   . LYS A 0 262 . -29.511  -8.731  23.627  1.00 86.23 262 A 1 
ATOM 1948 C CG  . LYS A 0 262 . -30.977  -12.646 22.448  1.00 86.23 262 A 1 
ATOM 1949 C CD  . LYS A 0 262 . -31.103  -13.214 21.035  1.00 86.23 262 A 1 
ATOM 1950 C CE  . LYS A 0 262 . -31.417  -14.656 21.399  1.00 86.23 262 A 1 
ATOM 1951 N NZ  . LYS A 0 262 . -31.504  -15.632 20.303  1.00 86.23 262 A 1 
ATOM 1952 N N   . SER A 0 263 . -27.994  -9.987  24.731  1.00 84.75 263 A 1 
ATOM 1953 C CA  . SER A 0 263 . -26.947  -8.977  24.800  1.00 84.75 263 A 1 
ATOM 1954 C C   . SER A 0 263 . -25.687  -9.475  24.097  1.00 84.75 263 A 1 
ATOM 1955 C CB  . SER A 0 263 . -26.679  -8.554  26.247  1.00 84.75 263 A 1 
ATOM 1956 O O   . SER A 0 263 . -25.301  -10.644 24.196  1.00 84.75 263 A 1 
ATOM 1957 O OG  . SER A 0 263 . -26.385  -9.674  27.060  1.00 84.75 263 A 1 
ATOM 1958 N N   . TYR A 0 264 . -25.037  -8.571  23.375  1.00 81.25 264 A 1 
ATOM 1959 C CA  . TYR A 0 264 . -23.660  -8.714  22.922  1.00 81.25 264 A 1 
ATOM 1960 C C   . TYR A 0 264 . -22.835  -7.596  23.565  1.00 81.25 264 A 1 
ATOM 1961 C CB  . TYR A 0 264 . -23.565  -8.626  21.389  1.00 81.25 264 A 1 
ATOM 1962 O O   . TYR A 0 264 . -23.209  -6.426  23.463  1.00 81.25 264 A 1 
ATOM 1963 C CG  . TYR A 0 264 . -24.287  -9.696  20.584  1.00 81.25 264 A 1 
ATOM 1964 C CD1 . TYR A 0 264 . -23.566  -10.776 20.037  1.00 81.25 264 A 1 
ATOM 1965 C CD2 . TYR A 0 264 . -25.668  -9.578  20.333  1.00 81.25 264 A 1 
ATOM 1966 C CE1 . TYR A 0 264 . -24.223  -11.737 19.242  1.00 81.25 264 A 1 
ATOM 1967 C CE2 . TYR A 0 264 . -26.329  -10.526 19.527  1.00 81.25 264 A 1 
ATOM 1968 O OH  . TYR A 0 264 . -26.244  -12.555 18.242  1.00 81.25 264 A 1 
ATOM 1969 C CZ  . TYR A 0 264 . -25.607  -11.611 18.986  1.00 81.25 264 A 1 
ATOM 1970 N N   . ASP A 0 265 . -21.687  -7.948  24.151  1.00 81.84 265 A 1 
ATOM 1971 C CA  . ASP A 0 265 . -20.620  -6.979  24.448  1.00 81.84 265 A 1 
ATOM 1972 C C   . ASP A 0 265 . -20.037  -6.405  23.134  1.00 81.84 265 A 1 
ATOM 1973 C CB  . ASP A 0 265 . -19.502  -7.660  25.263  1.00 81.84 265 A 1 
ATOM 1974 O O   . ASP A 0 265 . -20.574  -6.615  22.043  1.00 81.84 265 A 1 
ATOM 1975 C CG  . ASP A 0 265 . -19.812  -7.945  26.729  1.00 81.84 265 A 1 
ATOM 1976 O OD1 . ASP A 0 265 . -20.566  -7.177  27.352  1.00 81.84 265 A 1 
ATOM 1977 O OD2 . ASP A 0 265 . -19.207  -8.920  27.235  1.00 81.84 265 A 1 
ATOM 1978 N N   . SER A 0 266 . -18.888  -5.718  23.199  1.00 82.61 266 A 1 
ATOM 1979 C CA  . SER A 0 266 . -18.247  -5.179  22.000  1.00 82.61 266 A 1 
ATOM 1980 C C   . SER A 0 266 . -18.021  -6.253  20.923  1.00 82.61 266 A 1 
ATOM 1981 C CB  . SER A 0 266 . -16.972  -4.379  22.314  1.00 82.61 266 A 1 
ATOM 1982 O O   . SER A 0 266 . -17.428  -7.318  21.156  1.00 82.61 266 A 1 
ATOM 1983 O OG  . SER A 0 266 . -15.802  -5.167  22.461  1.00 82.61 266 A 1 
ATOM 1984 N N   . VAL A 0 267 . -18.508  -5.957  19.717  1.00 86.23 267 A 1 
ATOM 1985 C CA  . VAL A 0 267 . -18.344  -6.790  18.523  1.00 86.23 267 A 1 
ATOM 1986 C C   . VAL A 0 267 . -17.504  -6.049  17.496  1.00 86.23 267 A 1 
ATOM 1987 C CB  . VAL A 0 267 . -19.679  -7.278  17.924  1.00 86.23 267 A 1 
ATOM 1988 O O   . VAL A 0 267 . -17.736  -4.879  17.202  1.00 86.23 267 A 1 
ATOM 1989 C CG1 . VAL A 0 267 . -20.365  -8.286  18.849  1.00 86.23 267 A 1 
ATOM 1990 C CG2 . VAL A 0 267 . -20.676  -6.160  17.603  1.00 86.23 267 A 1 
ATOM 1991 N N   . GLU A 0 268 . -16.525  -6.739  16.917  1.00 91.02 268 A 1 
ATOM 1992 C CA  . GLU A 0 268 . -15.657  -6.194  15.879  1.00 91.02 268 A 1 
ATOM 1993 C C   . GLU A 0 268 . -15.484  -7.186  14.724  1.00 91.02 268 A 1 
ATOM 1994 C CB  . GLU A 0 268 . -14.311  -5.747  16.476  1.00 91.02 268 A 1 
ATOM 1995 O O   . GLU A 0 268 . -15.086  -8.337  14.908  1.00 91.02 268 A 1 
ATOM 1996 C CG  . GLU A 0 268 . -13.466  -5.062  15.397  1.00 91.02 268 A 1 
ATOM 1997 C CD  . GLU A 0 268 . -12.162  -4.458  15.918  1.00 91.02 268 A 1 
ATOM 1998 O OE1 . GLU A 0 268 . -11.787  -3.375  15.415  1.00 91.02 268 A 1 
ATOM 1999 O OE2 . GLU A 0 268 . -11.380  -5.127  16.627  1.00 91.02 268 A 1 
ATOM 2000 N N   . ALA A 0 269 . -15.733  -6.717  13.504  1.00 90.44 269 A 1 
ATOM 2001 C CA  . ALA A 0 269 . -15.496  -7.439  12.264  1.00 90.44 269 A 1 
ATOM 2002 C C   . ALA A 0 269 . -14.544  -6.635  11.374  1.00 90.44 269 A 1 
ATOM 2003 C CB  . ALA A 0 269 . -16.842  -7.704  11.582  1.00 90.44 269 A 1 
ATOM 2004 O O   . ALA A 0 269 . -14.821  -5.482  11.044  1.00 90.44 269 A 1 
ATOM 2005 N N   . ARG A 0 270 . -13.438  -7.244  10.934  1.00 94.99 270 A 1 
ATOM 2006 C CA  . ARG A 0 270 . -12.504  -6.642  9.969   1.00 94.99 270 A 1 
ATOM 2007 C C   . ARG A 0 270 . -12.297  -7.549  8.759   1.00 94.99 270 A 1 
ATOM 2008 C CB  . ARG A 0 270 . -11.163  -6.247  10.615  1.00 94.99 270 A 1 
ATOM 2009 O O   . ARG A 0 270 . -12.192  -8.767  8.900   1.00 94.99 270 A 1 
ATOM 2010 C CG  . ARG A 0 270 . -11.279  -5.414  11.906  1.00 94.99 270 A 1 
ATOM 2011 C CD  . ARG A 0 270 . -9.883   -4.945  12.336  1.00 94.99 270 A 1 
ATOM 2012 N NE  . ARG A 0 270 . -9.889   -4.290  13.653  1.00 94.99 270 A 1 
ATOM 2013 N NH1 . ARG A 0 270 . -7.645   -4.367  14.115  1.00 94.99 270 A 1 
ATOM 2014 N NH2 . ARG A 0 270 . -9.081   -3.618  15.654  1.00 94.99 270 A 1 
ATOM 2015 C CZ  . ARG A 0 270 . -8.871   -4.095  14.467  1.00 94.99 270 A 1 
ATOM 2016 N N   . SER A 0 271 . -12.206  -6.943  7.581   1.00 95.23 271 A 1 
ATOM 2017 C CA  . SER A 0 271 . -11.840  -7.564  6.306   1.00 95.23 271 A 1 
ATOM 2018 C C   . SER A 0 271 . -10.668  -6.789  5.714   1.00 95.23 271 A 1 
ATOM 2019 C CB  . SER A 0 271 . -13.034  -7.556  5.341   1.00 95.23 271 A 1 
ATOM 2020 O O   . SER A 0 271 . -10.716  -5.560  5.661   1.00 95.23 271 A 1 
ATOM 2021 O OG  . SER A 0 271 . -12.875  -8.475  4.269   1.00 95.23 271 A 1 
ATOM 2022 N N   . TYR A 0 272 . -9.642   -7.503  5.269   1.00 94.81 272 A 1 
ATOM 2023 C CA  . TYR A 0 272 . -8.476   -6.962  4.581   1.00 94.81 272 A 1 
ATOM 2024 C C   . TYR A 0 272 . -8.293   -7.744  3.283   1.00 94.81 272 A 1 
ATOM 2025 C CB  . TYR A 0 272 . -7.228   -7.074  5.469   1.00 94.81 272 A 1 
ATOM 2026 O O   . TYR A 0 272 . -7.945   -8.925  3.315   1.00 94.81 272 A 1 
ATOM 2027 C CG  . TYR A 0 272 . -7.288   -6.310  6.779   1.00 94.81 272 A 1 
ATOM 2028 C CD1 . TYR A 0 272 . -6.855   -4.972  6.830   1.00 94.81 272 A 1 
ATOM 2029 C CD2 . TYR A 0 272 . -7.732   -6.952  7.952   1.00 94.81 272 A 1 
ATOM 2030 C CE1 . TYR A 0 272 . -6.851   -4.276  8.055   1.00 94.81 272 A 1 
ATOM 2031 C CE2 . TYR A 0 272 . -7.726   -6.262  9.181   1.00 94.81 272 A 1 
ATOM 2032 O OH  . TYR A 0 272 . -7.243   -4.264  10.424  1.00 94.81 272 A 1 
ATOM 2033 C CZ  . TYR A 0 272 . -7.278   -4.925  9.234   1.00 94.81 272 A 1 
ATOM 2034 N N   . ASP A 0 273 . -8.540   -7.091  2.156   1.00 94.68 273 A 1 
ATOM 2035 C CA  . ASP A 0 273 . -8.280   -7.611  0.819   1.00 94.68 273 A 1 
ATOM 2036 C C   . ASP A 0 273 . -7.104   -6.808  0.245   1.00 94.68 273 A 1 
ATOM 2037 C CB  . ASP A 0 273 . -9.558   -7.525  -0.034  1.00 94.68 273 A 1 
ATOM 2038 O O   . ASP A 0 273 . -7.090   -5.584  0.342   1.00 94.68 273 A 1 
ATOM 2039 C CG  . ASP A 0 273 . -10.738  -8.308  0.570   1.00 94.68 273 A 1 
ATOM 2040 O OD1 . ASP A 0 273 . -10.638  -9.552  0.675   1.00 94.68 273 A 1 
ATOM 2041 O OD2 . ASP A 0 273 . -11.776  -7.686  0.900   1.00 94.68 273 A 1 
ATOM 2042 N N   . ASN A 0 274 . -6.076   -7.468  -0.282  1.00 95.52 274 A 1 
ATOM 2043 C CA  . ASN A 0 274 . -4.848   -6.803  -0.708  1.00 95.52 274 A 1 
ATOM 2044 C C   . ASN A 0 274 . -4.249   -7.509  -1.926  1.00 95.52 274 A 1 
ATOM 2045 C CB  . ASN A 0 274 . -3.881   -6.762  0.488   1.00 95.52 274 A 1 
ATOM 2046 O O   . ASN A 0 274 . -3.878   -8.686  -1.852  1.00 95.52 274 A 1 
ATOM 2047 C CG  . ASN A 0 274 . -2.731   -5.800  0.267   1.00 95.52 274 A 1 
ATOM 2048 N ND2 . ASN A 0 274 . -1.639   -6.010  0.953   1.00 95.52 274 A 1 
ATOM 2049 O OD1 . ASN A 0 274 . -2.818   -4.840  -0.477  1.00 95.52 274 A 1 
ATOM 2050 N N   . GLU A 0 275 . -4.190   -6.798  -3.047  1.00 96.92 275 A 1 
ATOM 2051 C CA  . GLU A 0 275 . -3.722   -7.313  -4.332  1.00 96.92 275 A 1 
ATOM 2052 C C   . GLU A 0 275 . -2.381   -6.651  -4.665  1.00 96.92 275 A 1 
ATOM 2053 C CB  . GLU A 0 275 . -4.805   -7.143  -5.423  1.00 96.92 275 A 1 
ATOM 2054 O O   . GLU A 0 275 . -2.277   -5.431  -4.662  1.00 96.92 275 A 1 
ATOM 2055 C CG  . GLU A 0 275 . -6.183   -7.631  -4.923  1.00 96.92 275 A 1 
ATOM 2056 C CD  . GLU A 0 275 . -7.250   -7.861  -6.005  1.00 96.92 275 A 1 
ATOM 2057 O OE1 . GLU A 0 275 . -8.103   -8.760  -5.769  1.00 96.92 275 A 1 
ATOM 2058 O OE2 . GLU A 0 275 . -7.240   -7.191  -7.056  1.00 96.92 275 A 1 
ATOM 2059 N N   . HIS A 0 276 . -1.357   -7.467  -4.902  1.00 96.02 276 A 1 
ATOM 2060 C CA  . HIS A 0 276 . 0.029    -7.058  -5.112  1.00 96.02 276 A 1 
ATOM 2061 C C   . HIS A 0 276 . 0.524    -7.577  -6.461  1.00 96.02 276 A 1 
ATOM 2062 C CB  . HIS A 0 276 . 0.926    -7.638  -4.005  1.00 96.02 276 A 1 
ATOM 2063 O O   . HIS A 0 276 . 0.288    -8.736  -6.813  1.00 96.02 276 A 1 
ATOM 2064 C CG  . HIS A 0 276 . 0.840    -6.951  -2.669  1.00 96.02 276 A 1 
ATOM 2065 C CD2 . HIS A 0 276 . 0.580    -7.530  -1.458  1.00 96.02 276 A 1 
ATOM 2066 N ND1 . HIS A 0 276 . 1.217    -5.660  -2.413  1.00 96.02 276 A 1 
ATOM 2067 C CE1 . HIS A 0 276 . 1.180    -5.452  -1.092  1.00 96.02 276 A 1 
ATOM 2068 N NE2 . HIS A 0 276 . 0.800    -6.576  -0.454  1.00 96.02 276 A 1 
ATOM 2069 N N   . TYR A 0 277 . 1.287    -6.757  -7.168  1.00 97.96 277 A 1 
ATOM 2070 C CA  . TYR A 0 277 . 2.083    -7.149  -8.323  1.00 97.96 277 A 1 
ATOM 2071 C C   . TYR A 0 277 . 3.440    -6.460  -8.237  1.00 97.96 277 A 1 
ATOM 2072 C CB  . TYR A 0 277 . 1.333    -6.787  -9.609  1.00 97.96 277 A 1 
ATOM 2073 O O   . TYR A 0 277 . 3.507    -5.258  -7.984  1.00 97.96 277 A 1 
ATOM 2074 C CG  . TYR A 0 277 . 2.187    -6.687  -10.862 1.00 97.96 277 A 1 
ATOM 2075 C CD1 . TYR A 0 277 . 2.400    -5.426  -11.451 1.00 97.96 277 A 1 
ATOM 2076 C CD2 . TYR A 0 277 . 2.756    -7.835  -11.449 1.00 97.96 277 A 1 
ATOM 2077 C CE1 . TYR A 0 277 . 3.122    -5.314  -12.650 1.00 97.96 277 A 1 
ATOM 2078 C CE2 . TYR A 0 277 . 3.473    -7.729  -12.659 1.00 97.96 277 A 1 
ATOM 2079 O OH  . TYR A 0 277 . 4.293    -6.322  -14.451 1.00 97.96 277 A 1 
ATOM 2080 C CZ  . TYR A 0 277 . 3.646    -6.467  -13.266 1.00 97.96 277 A 1 
ATOM 2081 N N   . ALA A 0 278 . 4.514    -7.209  -8.467  1.00 97.86 278 A 1 
ATOM 2082 C CA  . ALA A 0 278 . 5.843    -6.645  -8.643  1.00 97.86 278 A 1 
ATOM 2083 C C   . ALA A 0 278 . 6.586    -7.391  -9.752  1.00 97.86 278 A 1 
ATOM 2084 C CB  . ALA A 0 278 . 6.601    -6.654  -7.309  1.00 97.86 278 A 1 
ATOM 2085 O O   . ALA A 0 278 . 6.678    -8.620  -9.716  1.00 97.86 278 A 1 
ATOM 2086 N N   . ARG A 0 279 . 7.128    -6.633  -10.709 1.00 98.06 279 A 1 
ATOM 2087 C CA  . ARG A 0 279 . 8.005    -7.109  -11.781 1.00 98.06 279 A 1 
ATOM 2088 C C   . ARG A 0 279 . 9.328    -6.363  -11.716 1.00 98.06 279 A 1 
ATOM 2089 C CB  . ARG A 0 279 . 7.324    -6.948  -13.152 1.00 98.06 279 A 1 
ATOM 2090 O O   . ARG A 0 279 . 9.351    -5.136  -11.673 1.00 98.06 279 A 1 
ATOM 2091 C CG  . ARG A 0 279 . 8.254    -7.363  -14.310 1.00 98.06 279 A 1 
ATOM 2092 C CD  . ARG A 0 279 . 7.608    -7.257  -15.698 1.00 98.06 279 A 1 
ATOM 2093 N NE  . ARG A 0 279 . 7.140    -5.892  -16.031 1.00 98.06 279 A 1 
ATOM 2094 N NH1 . ARG A 0 279 . 9.152    -4.787  -16.409 1.00 98.06 279 A 1 
ATOM 2095 N NH2 . ARG A 0 279 . 7.288    -3.709  -16.698 1.00 98.06 279 A 1 
ATOM 2096 C CZ  . ARG A 0 279 . 7.856    -4.827  -16.368 1.00 98.06 279 A 1 
ATOM 2097 N N   . GLU A 0 280 . 10.417   -7.106  -11.793 1.00 98.55 280 A 1 
ATOM 2098 C CA  . GLU A 0 280 . 11.766   -6.589  -11.950 1.00 98.55 280 A 1 
ATOM 2099 C C   . GLU A 0 280 . 12.385   -7.194  -13.214 1.00 98.55 280 A 1 
ATOM 2100 C CB  . GLU A 0 280 . 12.563   -6.885  -10.672 1.00 98.55 280 A 1 
ATOM 2101 O O   . GLU A 0 280 . 12.360   -8.407  -13.401 1.00 98.55 280 A 1 
ATOM 2102 C CG  . GLU A 0 280 . 13.955   -6.262  -10.731 1.00 98.55 280 A 1 
ATOM 2103 C CD  . GLU A 0 280 . 14.665   -6.305  -9.374  1.00 98.55 280 A 1 
ATOM 2104 O OE1 . GLU A 0 280 . 15.081   -5.225  -8.898  1.00 98.55 280 A 1 
ATOM 2105 O OE2 . GLU A 0 280 . 15.008   -7.405  -8.888  1.00 98.55 280 A 1 
ATOM 2106 N N   . VAL A 0 281 . 12.914   -6.346  -14.094 1.00 98.29 281 A 1 
ATOM 2107 C CA  . VAL A 0 281 . 13.636   -6.741  -15.309 1.00 98.29 281 A 1 
ATOM 2108 C C   . VAL A 0 281 . 15.031   -6.147  -15.231 1.00 98.29 281 A 1 
ATOM 2109 C CB  . VAL A 0 281 . 12.913   -6.263  -16.585 1.00 98.29 281 A 1 
ATOM 2110 O O   . VAL A 0 281 . 15.159   -4.939  -15.044 1.00 98.29 281 A 1 
ATOM 2111 C CG1 . VAL A 0 281 . 13.720   -6.540  -17.861 1.00 98.29 281 A 1 
ATOM 2112 C CG2 . VAL A 0 281 . 11.558   -6.968  -16.743 1.00 98.29 281 A 1 
ATOM 2113 N N   . ARG A 0 282 . 16.049   -6.991  -15.391 1.00 97.09 282 A 1 
ATOM 2114 C CA  . ARG A 0 282 . 17.421   -6.595  -15.714 1.00 97.09 282 A 1 
ATOM 2115 C C   . ARG A 0 282 . 17.770   -7.154  -17.085 1.00 97.09 282 A 1 
ATOM 2116 C CB  . ARG A 0 282 . 18.427   -7.103  -14.679 1.00 97.09 282 A 1 
ATOM 2117 O O   . ARG A 0 282 . 17.533   -8.344  -17.304 1.00 97.09 282 A 1 
ATOM 2118 C CG  . ARG A 0 282 . 18.207   -6.499  -13.292 1.00 97.09 282 A 1 
ATOM 2119 C CD  . ARG A 0 282 . 19.182   -7.168  -12.316 1.00 97.09 282 A 1 
ATOM 2120 N NE  . ARG A 0 282 . 18.898   -6.799  -10.918 1.00 97.09 282 A 1 
ATOM 2121 N NH1 . ARG A 0 282 . 17.018   -8.102  -10.614 1.00 97.09 282 A 1 
ATOM 2122 N NH2 . ARG A 0 282 . 17.694   -6.789  -8.984  1.00 97.09 282 A 1 
ATOM 2123 C CZ  . ARG A 0 282 . 17.889   -7.236  -10.187 1.00 97.09 282 A 1 
ATOM 2124 N N   . ALA A 0 283 . 18.300   -6.323  -17.966 1.00 95.61 283 A 1 
ATOM 2125 C CA  . ALA A 0 283 . 18.965   -6.746  -19.187 1.00 95.61 283 A 1 
ATOM 2126 C C   . ALA A 0 283 . 20.348   -6.093  -19.252 1.00 95.61 283 A 1 
ATOM 2127 C CB  . ALA A 0 283 . 18.095   -6.432  -20.409 1.00 95.61 283 A 1 
ATOM 2128 O O   . ALA A 0 283 . 20.516   -4.994  -18.736 1.00 95.61 283 A 1 
ATOM 2129 N N   . ASP A 0 284 . 21.278   -6.814  -19.855 1.00 92.72 284 A 1 
ATOM 2130 C CA  . ASP A 0 284 . 22.726   -6.616  -19.835 1.00 92.72 284 A 1 
ATOM 2131 C C   . ASP A 0 284 . 23.204   -7.075  -21.233 1.00 92.72 284 A 1 
ATOM 2132 C CB  . ASP A 0 284 . 23.206   -7.460  -18.630 1.00 92.72 284 A 1 
ATOM 2133 O O   . ASP A 0 284 . 22.799   -8.150  -21.699 1.00 92.72 284 A 1 
ATOM 2134 C CG  . ASP A 0 284 . 24.698   -7.756  -18.487 1.00 92.72 284 A 1 
ATOM 2135 O OD1 . ASP A 0 284 . 25.149   -7.770  -17.315 1.00 92.72 284 A 1 
ATOM 2136 O OD2 . ASP A 0 284 . 25.291   -8.185  -19.499 1.00 92.72 284 A 1 
ATOM 2137 N N   . ASP A 0 285 . 23.893   -6.204  -21.981 1.00 92.02 285 A 1 
ATOM 2138 C CA  . ASP A 0 285 . 24.198   -6.375  -23.417 1.00 92.02 285 A 1 
ATOM 2139 C C   . ASP A 0 285 . 25.613   -5.881  -23.771 1.00 92.02 285 A 1 
ATOM 2140 C CB  . ASP A 0 285 . 23.084   -5.734  -24.284 1.00 92.02 285 A 1 
ATOM 2141 O O   . ASP A 0 285 . 25.791   -5.087  -24.702 1.00 92.02 285 A 1 
ATOM 2142 C CG  . ASP A 0 285 . 23.230   -5.963  -25.799 1.00 92.02 285 A 1 
ATOM 2143 O OD1 . ASP A 0 285 . 23.464   -7.117  -26.226 1.00 92.02 285 A 1 
ATOM 2144 O OD2 . ASP A 0 285 . 22.914   -5.072  -26.637 1.00 92.02 285 A 1 
ATOM 2145 N N   . ASP A 0 286 . 26.608   -6.370  -23.024 1.00 89.58 286 A 1 
ATOM 2146 C CA  . ASP A 0 286 . 28.034   -6.132  -23.270 1.00 89.58 286 A 1 
ATOM 2147 C C   . ASP A 0 286 . 28.429   -6.468  -24.714 1.00 89.58 286 A 1 
ATOM 2148 C CB  . ASP A 0 286 . 28.911   -6.963  -22.308 1.00 89.58 286 A 1 
ATOM 2149 O O   . ASP A 0 286 . 28.190   -7.563  -25.231 1.00 89.58 286 A 1 
ATOM 2150 C CG  . ASP A 0 286 . 29.014   -6.416  -20.879 1.00 89.58 286 A 1 
ATOM 2151 O OD1 . ASP A 0 286 . 28.347   -5.398  -20.601 1.00 89.58 286 A 1 
ATOM 2152 O OD2 . ASP A 0 286 . 29.815   -6.999  -20.109 1.00 89.58 286 A 1 
ATOM 2153 N N   . GLN A 0 287 . 29.104   -5.531  -25.371 1.00 88.53 287 A 1 
ATOM 2154 C CA  . GLN A 0 287 . 29.746   -5.703  -26.666 1.00 88.53 287 A 1 
ATOM 2155 C C   . GLN A 0 287 . 31.197   -5.234  -26.568 1.00 88.53 287 A 1 
ATOM 2156 C CB  . GLN A 0 287 . 29.008   -4.893  -27.748 1.00 88.53 287 A 1 
ATOM 2157 O O   . GLN A 0 287 . 31.443   -4.090  -26.204 1.00 88.53 287 A 1 
ATOM 2158 C CG  . GLN A 0 287 . 27.497   -5.179  -27.862 1.00 88.53 287 A 1 
ATOM 2159 C CD  . GLN A 0 287 . 26.983   -4.902  -29.272 1.00 88.53 287 A 1 
ATOM 2160 N NE2 . GLN A 0 287 . 27.463   -5.633  -30.258 1.00 88.53 287 A 1 
ATOM 2161 O OE1 . GLN A 0 287 . 26.145   -4.066  -29.574 1.00 88.53 287 A 1 
ATOM 2162 N N   . TRP A 0 288 . 32.165   -6.064  -26.960 1.00 86.92 288 A 1 
ATOM 2163 C CA  . TRP A 0 288 . 33.564   -5.628  -27.036 1.00 86.92 288 A 1 
ATOM 2164 C C   . TRP A 0 288 . 34.281   -6.161  -28.267 1.00 86.92 288 A 1 
ATOM 2165 C CB  . TRP A 0 288 . 34.343   -5.979  -25.760 1.00 86.92 288 A 1 
ATOM 2166 O O   . TRP A 0 288 . 33.943   -7.218  -28.812 1.00 86.92 288 A 1 
ATOM 2167 C CG  . TRP A 0 288 . 34.617   -7.436  -25.545 1.00 86.92 288 A 1 
ATOM 2168 C CD1 . TRP A 0 288 . 35.772   -8.089  -25.802 1.00 86.92 288 A 1 
ATOM 2169 C CD2 . TRP A 0 288 . 33.717   -8.430  -24.990 1.00 86.92 288 A 1 
ATOM 2170 C CE2 . TRP A 0 288 . 34.391   -9.687  -24.925 1.00 86.92 288 A 1 
ATOM 2171 C CE3 . TRP A 0 288 . 32.401   -8.372  -24.508 1.00 86.92 288 A 1 
ATOM 2172 N NE1 . TRP A 0 288 . 35.644   -9.418  -25.442 1.00 86.92 288 A 1 
ATOM 2173 C CH2 . TRP A 0 288 . 32.452   -10.747 -23.936 1.00 86.92 288 A 1 
ATOM 2174 C CZ2 . TRP A 0 288 . 33.776   -10.843 -24.409 1.00 86.92 288 A 1 
ATOM 2175 C CZ3 . TRP A 0 288 . 31.781   -9.513  -23.992 1.00 86.92 288 A 1 
ATOM 2176 N N   . ALA A 0 289 . 35.306   -5.427  -28.675 1.00 83.29 289 A 1 
ATOM 2177 C CA  . ALA A 0 289 . 36.336   -5.858  -29.595 1.00 83.29 289 A 1 
ATOM 2178 C C   . ALA A 0 289 . 37.715   -5.547  -28.996 1.00 83.29 289 A 1 
ATOM 2179 C CB  . ALA A 0 289 . 36.121   -5.181  -30.954 1.00 83.29 289 A 1 
ATOM 2180 O O   . ALA A 0 289 . 37.924   -4.479  -28.428 1.00 83.29 289 A 1 
ATOM 2181 N N   . GLU A 0 290 . 38.642   -6.485  -29.150 1.00 79.35 290 A 1 
ATOM 2182 C CA  . GLU A 0 290 . 40.082   -6.258  -29.045 1.00 79.35 290 A 1 
ATOM 2183 C C   . GLU A 0 290 . 40.692   -6.745  -30.361 1.00 79.35 290 A 1 
ATOM 2184 C CB  . GLU A 0 290 . 40.708   -7.089  -27.905 1.00 79.35 290 A 1 
ATOM 2185 O O   . GLU A 0 290 . 40.522   -7.921  -30.700 1.00 79.35 290 A 1 
ATOM 2186 C CG  . GLU A 0 290 . 40.351   -6.733  -26.454 1.00 79.35 290 A 1 
ATOM 2187 C CD  . GLU A 0 290 . 41.044   -7.707  -25.474 1.00 79.35 290 A 1 
ATOM 2188 O OE1 . GLU A 0 290 . 40.386   -8.240  -24.555 1.00 79.35 290 A 1 
ATOM 2189 O OE2 . GLU A 0 290 . 42.272   -7.948  -25.616 1.00 79.35 290 A 1 
ATOM 2190 N N   . ASP A 0 291 . 41.435   -5.906  -31.074 1.00 77.49 291 A 1 
ATOM 2191 C CA  . ASP A 0 291 . 42.455   -6.402  -31.999 1.00 77.49 291 A 1 
ATOM 2192 C C   . ASP A 0 291 . 43.841   -6.242  -31.370 1.00 77.49 291 A 1 
ATOM 2193 C CB  . ASP A 0 291 . 42.303   -5.836  -33.416 1.00 77.49 291 A 1 
ATOM 2194 O O   . ASP A 0 291 . 44.037   -5.478  -30.433 1.00 77.49 291 A 1 
ATOM 2195 C CG  . ASP A 0 291 . 42.435   -4.320  -33.536 1.00 77.49 291 A 1 
ATOM 2196 O OD1 . ASP A 0 291 . 43.384   -3.777  -32.928 1.00 77.49 291 A 1 
ATOM 2197 O OD2 . ASP A 0 291 . 41.609   -3.769  -34.301 1.00 77.49 291 A 1 
ATOM 2198 N N   . ARG A 0 292 . 44.789   -7.093  -31.763 1.00 70.54 292 A 1 
ATOM 2199 C CA  . ARG A 0 292 . 46.161   -7.103  -31.235 1.00 70.54 292 A 1 
ATOM 2200 C C   . ARG A 0 292 . 47.117   -7.414  -32.369 1.00 70.54 292 A 1 
ATOM 2201 C CB  . ARG A 0 292 . 46.297   -8.107  -30.069 1.00 70.54 292 A 1 
ATOM 2202 O O   . ARG A 0 292 . 47.481   -8.576  -32.571 1.00 70.54 292 A 1 
ATOM 2203 C CG  . ARG A 0 292 . 45.582   -7.629  -28.800 1.00 70.54 292 A 1 
ATOM 2204 C CD  . ARG A 0 292 . 45.747   -8.555  -27.590 1.00 70.54 292 A 1 
ATOM 2205 N NE  . ARG A 0 292 . 44.987   -8.051  -26.425 1.00 70.54 292 A 1 
ATOM 2206 N NH1 . ARG A 0 292 . 46.300   -6.237  -25.880 1.00 70.54 292 A 1 
ATOM 2207 N NH2 . ARG A 0 292 . 44.418   -6.618  -24.766 1.00 70.54 292 A 1 
ATOM 2208 C CZ  . ARG A 0 292 . 45.248   -6.983  -25.692 1.00 70.54 292 A 1 
ATOM 2209 N N   . ASP A 0 293 . 47.527   -6.379  -33.088 1.00 66.65 293 A 1 
ATOM 2210 C CA  . ASP A 0 293 . 48.549   -6.484  -34.120 1.00 66.65 293 A 1 
ATOM 2211 C C   . ASP A 0 293 . 49.952   -6.304  -33.504 1.00 66.65 293 A 1 
ATOM 2212 C CB  . ASP A 0 293 . 48.233   -5.550  -35.312 1.00 66.65 293 A 1 
ATOM 2213 O O   . ASP A 0 293 . 50.185   -5.615  -32.504 1.00 66.65 293 A 1 
ATOM 2214 C CG  . ASP A 0 293 . 48.013   -6.286  -36.645 1.00 66.65 293 A 1 
ATOM 2215 O OD1 . ASP A 0 293 . 48.653   -7.353  -36.838 1.00 66.65 293 A 1 
ATOM 2216 O OD2 . ASP A 0 293 . 47.305   -5.756  -37.532 1.00 66.65 293 A 1 
ATOM 2217 N N   . THR A 0 294 . 50.937   -7.032  -34.029 1.00 51.89 294 A 1 
ATOM 2218 C CA  . THR A 0 294 . 52.326   -6.954  -33.544 1.00 51.89 294 A 1 
ATOM 2219 C C   . THR A 0 294 . 53.298   -7.284  -34.662 1.00 51.89 294 A 1 
ATOM 2220 C CB  . THR A 0 294 . 52.559   -7.889  -32.348 1.00 51.89 294 A 1 
ATOM 2221 O O   . THR A 0 294 . 53.434   -8.443  -35.080 1.00 51.89 294 A 1 
ATOM 2222 C CG2 . THR A 0 294 . 54.015   -7.907  -31.867 1.00 51.89 294 A 1 
ATOM 2223 O OG1 . THR A 0 294 . 51.809   -7.487  -31.231 1.00 51.89 294 A 1 
ATOM 2224 N N   . TRP A 0 295 . 54.036   -6.271  -35.134 1.00 51.07 295 A 1 
ATOM 2225 C CA  . TRP A 0 295 . 54.765   -6.391  -36.394 1.00 51.07 295 A 1 
ATOM 2226 C C   . TRP A 0 295 . 56.264   -6.055  -36.383 1.00 51.07 295 A 1 
ATOM 2227 C CB  . TRP A 0 295 . 53.990   -5.733  -37.534 1.00 51.07 295 A 1 
ATOM 2228 O O   . TRP A 0 295 . 56.738   -4.972  -36.724 1.00 51.07 295 A 1 
ATOM 2229 C CG  . TRP A 0 295 . 54.155   -6.521  -38.791 1.00 51.07 295 A 1 
ATOM 2230 C CD1 . TRP A 0 295 . 53.365   -7.561  -39.132 1.00 51.07 295 A 1 
ATOM 2231 C CD2 . TRP A 0 295 . 55.182   -6.433  -39.823 1.00 51.07 295 A 1 
ATOM 2232 C CE2 . TRP A 0 295 . 54.962   -7.490  -40.757 1.00 51.07 295 A 1 
ATOM 2233 C CE3 . TRP A 0 295 . 56.263   -5.557  -40.079 1.00 51.07 295 A 1 
ATOM 2234 N NE1 . TRP A 0 295 . 53.843   -8.146  -40.285 1.00 51.07 295 A 1 
ATOM 2235 C CH2 . TRP A 0 295 . 56.823   -6.762  -42.131 1.00 51.07 295 A 1 
ATOM 2236 C CZ2 . TRP A 0 295 . 55.780   -7.673  -41.883 1.00 51.07 295 A 1 
ATOM 2237 C CZ3 . TRP A 0 295 . 57.056   -5.700  -41.236 1.00 51.07 295 A 1 
ATOM 2238 N N   . GLY A 0 296 . 57.040   -7.124  -36.225 1.00 50.56 296 A 1 
ATOM 2239 C CA  . GLY A 0 296 . 57.988   -7.498  -37.277 1.00 50.56 296 A 1 
ATOM 2240 C C   . GLY A 0 296 . 59.401   -6.934  -37.155 1.00 50.56 296 A 1 
ATOM 2241 O O   . GLY A 0 296 . 59.749   -5.950  -37.808 1.00 50.56 296 A 1 
ATOM 2242 N N   . ARG A 0 297 . 60.282   -7.654  -36.459 1.00 49.00 297 A 1 
ATOM 2243 C CA  . ARG A 0 297 . 61.748   -7.465  -36.493 1.00 49.00 297 A 1 
ATOM 2244 C C   . ARG A 0 297 . 62.407   -8.228  -37.643 1.00 49.00 297 A 1 
ATOM 2245 C CB  . ARG A 0 297 . 62.344   -7.939  -35.161 1.00 49.00 297 A 1 
ATOM 2246 O O   . ARG A 0 297 . 61.896   -9.263  -38.067 1.00 49.00 297 A 1 
ATOM 2247 C CG  . ARG A 0 297 . 62.022   -7.006  -33.990 1.00 49.00 297 A 1 
ATOM 2248 C CD  . ARG A 0 297 . 62.946   -5.789  -33.981 1.00 49.00 297 A 1 
ATOM 2249 N NE  . ARG A 0 297 . 62.679   -4.975  -32.794 1.00 49.00 297 A 1 
ATOM 2250 N NH1 . ARG A 0 297 . 64.298   -3.384  -33.129 1.00 49.00 297 A 1 
ATOM 2251 N NH2 . ARG A 0 297 . 63.258   -3.530  -31.172 1.00 49.00 297 A 1 
ATOM 2252 C CZ  . ARG A 0 297 . 63.404   -3.960  -32.385 1.00 49.00 297 A 1 
ATOM 2253 N N   . GLY A 0 298 . 63.549   -7.748  -38.139 1.00 48.93 298 A 1 
ATOM 2254 C CA  . GLY A 0 298 . 64.415   -8.560  -38.998 1.00 48.93 298 A 1 
ATOM 2255 C C   . GLY A 0 298 . 65.794   -7.985  -39.304 1.00 48.93 298 A 1 
ATOM 2256 O O   . GLY A 0 298 . 66.002   -6.769  -39.315 1.00 48.93 298 A 1 
ATOM 2257 N N   . ASP A 0 299 . 66.712   -8.899  -39.614 1.00 48.88 299 A 1 
ATOM 2258 C CA  . ASP A 0 299 . 68.153   -8.725  -39.434 1.00 48.88 299 A 1 
ATOM 2259 C C   . ASP A 0 299 . 68.889   -8.818  -40.782 1.00 48.88 299 A 1 
ATOM 2260 C CB  . ASP A 0 299 . 68.670   -9.812  -38.468 1.00 48.88 299 A 1 
ATOM 2261 O O   . ASP A 0 299 . 68.856   -9.854  -41.449 1.00 48.88 299 A 1 
ATOM 2262 C CG  . ASP A 0 299 . 67.980   -9.888  -37.094 1.00 48.88 299 A 1 
ATOM 2263 O OD1 . ASP A 0 299 . 67.228   -8.955  -36.730 1.00 48.88 299 A 1 
ATOM 2264 O OD2 . ASP A 0 299 . 68.238   -10.886 -36.389 1.00 48.88 299 A 1 
ATOM 2265 N N   . TYR A 0 300 . 69.553   -7.738  -41.213 1.00 45.83 300 A 1 
ATOM 2266 C CA  . TYR A 0 300 . 70.139   -7.605  -42.556 1.00 45.83 300 A 1 
ATOM 2267 C C   . TYR A 0 300 . 71.670   -7.572  -42.564 1.00 45.83 300 A 1 
ATOM 2268 C CB  . TYR A 0 300 . 69.508   -6.382  -43.239 1.00 45.83 300 A 1 
ATOM 2269 O O   . TYR A 0 300 . 72.272   -6.510  -42.414 1.00 45.83 300 A 1 
ATOM 2270 C CG  . TYR A 0 300 . 69.969   -6.086  -44.654 1.00 45.83 300 A 1 
ATOM 2271 C CD1 . TYR A 0 300 . 70.903   -5.057  -44.879 1.00 45.83 300 A 1 
ATOM 2272 C CD2 . TYR A 0 300 . 69.423   -6.791  -45.745 1.00 45.83 300 A 1 
ATOM 2273 C CE1 . TYR A 0 300 . 71.268   -4.704  -46.190 1.00 45.83 300 A 1 
ATOM 2274 C CE2 . TYR A 0 300 . 69.807   -6.462  -47.060 1.00 45.83 300 A 1 
ATOM 2275 O OH  . TYR A 0 300 . 71.087   -5.069  -48.543 1.00 45.83 300 A 1 
ATOM 2276 C CZ  . TYR A 0 300 . 70.721   -5.412  -47.281 1.00 45.83 300 A 1 
ATOM 2277 N N   . ASP A 0 301 . 72.286   -8.728  -42.839 1.00 49.17 301 A 1 
ATOM 2278 C CA  . ASP A 0 301 . 73.736   -8.915  -43.011 1.00 49.17 301 A 1 
ATOM 2279 C C   . ASP A 0 301 . 74.179   -8.861  -44.492 1.00 49.17 301 A 1 
ATOM 2280 C CB  . ASP A 0 301 . 74.161   -10.253 -42.366 1.00 49.17 301 A 1 
ATOM 2281 O O   . ASP A 0 301 . 74.273   -9.875  -45.196 1.00 49.17 301 A 1 
ATOM 2282 C CG  . ASP A 0 301 . 74.554   -10.154 -40.891 1.00 49.17 301 A 1 
ATOM 2283 O OD1 . ASP A 0 301 . 75.097   -9.093  -40.510 1.00 49.17 301 A 1 
ATOM 2284 O OD2 . ASP A 0 301 . 74.463   -11.178 -40.188 1.00 49.17 301 A 1 
ATOM 2285 N N   . GLN A 0 302 . 74.522   -7.670  -44.999 1.00 41.48 302 A 1 
ATOM 2286 C CA  . GLN A 0 302 . 74.965   -7.501  -46.391 1.00 41.48 302 A 1 
ATOM 2287 C C   . GLN A 0 302 . 76.481   -7.702  -46.570 1.00 41.48 302 A 1 
ATOM 2288 C CB  . GLN A 0 302 . 74.475   -6.155  -46.950 1.00 41.48 302 A 1 
ATOM 2289 O O   . GLN A 0 302 . 77.203   -6.747  -46.861 1.00 41.48 302 A 1 
ATOM 2290 C CG  . GLN A 0 302 . 74.551   -6.142  -48.487 1.00 41.48 302 A 1 
ATOM 2291 C CD  . GLN A 0 302 . 74.176   -4.810  -49.129 1.00 41.48 302 A 1 
ATOM 2292 N NE2 . GLN A 0 302 . 73.543   -4.839  -50.282 1.00 41.48 302 A 1 
ATOM 2293 O OE1 . GLN A 0 302 . 74.446   -3.716  -48.656 1.00 41.48 302 A 1 
ATOM 2294 N N   . TYR A 0 303 . 76.993   -8.929  -46.421 1.00 42.76 303 A 1 
ATOM 2295 C CA  . TYR A 0 303 . 78.426   -9.248  -46.572 1.00 42.76 303 A 1 
ATOM 2296 C C   . TYR A 0 303 . 79.020   -8.879  -47.954 1.00 42.76 303 A 1 
ATOM 2297 C CB  . TYR A 0 303 . 78.673   -10.734 -46.292 1.00 42.76 303 A 1 
ATOM 2298 O O   . TYR A 0 303 . 79.002   -9.655  -48.917 1.00 42.76 303 A 1 
ATOM 2299 C CG  . TYR A 0 303 . 78.544   -11.165 -44.846 1.00 42.76 303 A 1 
ATOM 2300 C CD1 . TYR A 0 303 . 79.602   -10.922 -43.946 1.00 42.76 303 A 1 
ATOM 2301 C CD2 . TYR A 0 303 . 77.391   -11.843 -44.407 1.00 42.76 303 A 1 
ATOM 2302 C CE1 . TYR A 0 303 . 79.505   -11.355 -42.609 1.00 42.76 303 A 1 
ATOM 2303 C CE2 . TYR A 0 303 . 77.305   -12.304 -43.080 1.00 42.76 303 A 1 
ATOM 2304 O OH  . TYR A 0 303 . 78.269   -12.509 -40.901 1.00 42.76 303 A 1 
ATOM 2305 C CZ  . TYR A 0 303 . 78.357   -12.058 -42.177 1.00 42.76 303 A 1 
ATOM 2306 N N   . GLY A 0 304 . 79.649   -7.705  -48.043 1.00 39.55 304 A 1 
ATOM 2307 C CA  . GLY A 0 304 . 80.319   -7.202  -49.240 1.00 39.55 304 A 1 
ATOM 2308 C C   . GLY A 0 304 . 81.590   -7.976  -49.599 1.00 39.55 304 A 1 
ATOM 2309 O O   . GLY A 0 304 . 82.696   -7.621  -49.196 1.00 39.55 304 A 1 
ATOM 2310 N N   . ALA A 0 305 . 81.455   -9.012  -50.427 1.00 37.72 305 A 1 
ATOM 2311 C CA  . ALA A 0 305 . 82.567   -9.843  -50.885 1.00 37.72 305 A 1 
ATOM 2312 C C   . ALA A 0 305 . 83.763   -9.024  -51.424 1.00 37.72 305 A 1 
ATOM 2313 C CB  . ALA A 0 305 . 82.023   -10.814 -51.942 1.00 37.72 305 A 1 
ATOM 2314 O O   . ALA A 0 305 . 83.710   -8.479  -52.528 1.00 37.72 305 A 1 
ATOM 2315 N N   . GLY A 0 306 . 84.876   -8.999  -50.675 1.00 37.86 306 A 1 
ATOM 2316 C CA  . GLY A 0 306 . 86.132   -8.288  -50.989 1.00 37.86 306 A 1 
ATOM 2317 C C   . GLY A 0 306 . 86.953   -8.896  -52.134 1.00 37.86 306 A 1 
ATOM 2318 O O   . GLY A 0 306 . 88.157   -9.105  -51.984 1.00 37.86 306 A 1 
ATOM 2319 N N   . ALA A 0 307 . 86.271   -9.231  -53.234 1.00 30.46 307 A 1 
ATOM 2320 C CA  . ALA A 0 307 . 86.533   -10.307 -54.189 1.00 30.46 307 A 1 
ATOM 2321 C C   . ALA A 0 307 . 87.957   -10.370 -54.768 1.00 30.46 307 A 1 
ATOM 2322 C CB  . ALA A 0 307 . 85.451   -10.243 -55.274 1.00 30.46 307 A 1 
ATOM 2323 O O   . ALA A 0 307 . 88.220   -10.044 -55.927 1.00 30.46 307 A 1 
ATOM 2324 N N   . SER A 0 308 . 88.884   -10.888 -53.971 1.00 37.49 308 A 1 
ATOM 2325 C CA  . SER A 0 308 . 90.265   -11.074 -54.369 1.00 37.49 308 A 1 
ATOM 2326 C C   . SER A 0 308 . 90.423   -12.240 -55.336 1.00 37.49 308 A 1 
ATOM 2327 C CB  . SER A 0 308 . 91.149   -11.261 -53.143 1.00 37.49 308 A 1 
ATOM 2328 O O   . SER A 0 308 . 89.980   -13.348 -55.028 1.00 37.49 308 A 1 
ATOM 2329 O OG  . SER A 0 308 . 91.297   -12.602 -52.699 1.00 37.49 308 A 1 
ATOM 2330 N N   . ALA A 0 309 . 91.134   -12.018 -56.443 1.00 31.83 309 A 1 
ATOM 2331 C CA  . ALA A 0 309 . 91.457   -13.060 -57.414 1.00 31.83 309 A 1 
ATOM 2332 C C   . ALA A 0 309 . 92.171   -14.281 -56.789 1.00 31.83 309 A 1 
ATOM 2333 C CB  . ALA A 0 309 . 92.271   -12.435 -58.552 1.00 31.83 309 A 1 
ATOM 2334 O O   . ALA A 0 309 . 92.888   -14.163 -55.788 1.00 31.83 309 A 1 
ATOM 2335 N N   . ASP A 0 310 . 91.933   -15.439 -57.412 1.00 34.41 310 A 1 
ATOM 2336 C CA  . ASP A 0 310 . 92.315   -16.780 -56.952 1.00 34.41 310 A 1 
ATOM 2337 C C   . ASP A 0 310 . 93.840   -17.023 -56.947 1.00 34.41 310 A 1 
ATOM 2338 C CB  . ASP A 0 310 . 91.551   -17.816 -57.809 1.00 34.41 310 A 1 
ATOM 2339 O O   . ASP A 0 310 . 94.617   -16.370 -57.645 1.00 34.41 310 A 1 
ATOM 2340 C CG  . ASP A 0 310 . 91.682   -19.271 -57.328 1.00 34.41 310 A 1 
ATOM 2341 O OD1 . ASP A 0 310 . 91.954   -19.460 -56.122 1.00 34.41 310 A 1 
ATOM 2342 O OD2 . ASP A 0 310 . 91.542   -20.186 -58.173 1.00 34.41 310 A 1 
ATOM 2343 N N   . SER A 0 311 . 94.274   -17.985 -56.135 1.00 33.88 311 A 1 
ATOM 2344 C CA  . SER A 0 311 . 95.672   -18.293 -55.839 1.00 33.88 311 A 1 
ATOM 2345 C C   . SER A 0 311 . 96.219   -19.410 -56.737 1.00 33.88 311 A 1 
ATOM 2346 C CB  . SER A 0 311 . 95.780   -18.643 -54.349 1.00 33.88 311 A 1 
ATOM 2347 O O   . SER A 0 311 . 96.364   -20.550 -56.284 1.00 33.88 311 A 1 
ATOM 2348 O OG  . SER A 0 311 . 97.077   -19.105 -54.034 1.00 33.88 311 A 1 
ATOM 2349 N N   . LYS A 0 312 . 96.580   -19.105 -57.994 1.00 34.35 312 A 1 
ATOM 2350 C CA  . LYS A 0 312 . 97.255   -20.080 -58.877 1.00 34.35 312 A 1 
ATOM 2351 C C   . LYS A 0 312 . 98.463   -19.535 -59.648 1.00 34.35 312 A 1 
ATOM 2352 C CB  . LYS A 0 312 . 96.244   -20.782 -59.807 1.00 34.35 312 A 1 
ATOM 2353 O O   . LYS A 0 312 . 98.369   -18.566 -60.386 1.00 34.35 312 A 1 
ATOM 2354 C CG  . LYS A 0 312 . 95.318   -21.684 -58.976 1.00 34.35 312 A 1 
ATOM 2355 C CD  . LYS A 0 312 . 94.450   -22.651 -59.781 1.00 34.35 312 A 1 
ATOM 2356 C CE  . LYS A 0 312 . 93.605   -23.403 -58.745 1.00 34.35 312 A 1 
ATOM 2357 N NZ  . LYS A 0 312 . 92.680   -24.378 -59.365 1.00 34.35 312 A 1 
ATOM 2358 N N   . THR A 0 313 . 99.558   -20.289 -59.516 1.00 36.32 313 A 1 
ATOM 2359 C CA  . THR A 0 313 . 100.684  -20.422 -60.458 1.00 36.32 313 A 1 
ATOM 2360 C C   . THR A 0 313 . 101.580  -19.200 -60.713 1.00 36.32 313 A 1 
ATOM 2361 C CB  . THR A 0 313 . 100.203  -21.028 -61.791 1.00 36.32 313 A 1 
ATOM 2362 O O   . THR A 0 313 . 101.343  -18.418 -61.621 1.00 36.32 313 A 1 
ATOM 2363 C CG2 . THR A 0 313 . 101.351  -21.650 -62.587 1.00 36.32 313 A 1 
ATOM 2364 O OG1 . THR A 0 313 . 99.293   -22.082 -61.560 1.00 36.32 313 A 1 
ATOM 2365 N N   . GLY A 0 314 . 102.739  -19.188 -60.043 1.00 34.43 314 A 1 
ATOM 2366 C CA  . GLY A 0 314 . 104.007  -18.762 -60.653 1.00 34.43 314 A 1 
ATOM 2367 C C   . GLY A 0 314 . 104.284  -17.258 -60.806 1.00 34.43 314 A 1 
ATOM 2368 O O   . GLY A 0 314 . 103.867  -16.635 -61.772 1.00 34.43 314 A 1 
ATOM 2369 N N   . HIS A 0 315 . 105.202  -16.767 -59.966 1.00 38.55 315 A 1 
ATOM 2370 C CA  . HIS A 0 315 . 105.940  -15.496 -60.085 1.00 38.55 315 A 1 
ATOM 2371 C C   . HIS A 0 315 . 105.179  -14.177 -59.828 1.00 38.55 315 A 1 
ATOM 2372 C CB  . HIS A 0 315 . 106.719  -15.415 -61.414 1.00 38.55 315 A 1 
ATOM 2373 O O   . HIS A 0 315 . 104.136  -13.893 -60.394 1.00 38.55 315 A 1 
ATOM 2374 C CG  . HIS A 0 315 . 107.539  -16.638 -61.734 1.00 38.55 315 A 1 
ATOM 2375 C CD2 . HIS A 0 315 . 107.149  -17.690 -62.520 1.00 38.55 315 A 1 
ATOM 2376 N ND1 . HIS A 0 315 . 108.809  -16.918 -61.280 1.00 38.55 315 A 1 
ATOM 2377 C CE1 . HIS A 0 315 . 109.170  -18.116 -61.772 1.00 38.55 315 A 1 
ATOM 2378 N NE2 . HIS A 0 315 . 108.187  -18.626 -62.525 1.00 38.55 315 A 1 
ATOM 2379 N N   . SER A 0 316 . 105.852  -13.301 -59.070 1.00 38.17 316 A 1 
ATOM 2380 C CA  . SER A 0 316 . 105.550  -11.877 -58.842 1.00 38.17 316 A 1 
ATOM 2381 C C   . SER A 0 316 . 104.271  -11.524 -58.074 1.00 38.17 316 A 1 
ATOM 2382 C CB  . SER A 0 316 . 105.643  -11.050 -60.128 1.00 38.17 316 A 1 
ATOM 2383 O O   . SER A 0 316 . 103.146  -11.648 -58.544 1.00 38.17 316 A 1 
ATOM 2384 O OG  . SER A 0 316 . 106.641  -10.059 -59.960 1.00 38.17 316 A 1 
ATOM 2385 N N   . LEU A 0 317 . 104.489  -10.958 -56.889 1.00 33.99 317 A 1 
ATOM 2386 C CA  . LEU A 0 317 . 103.468  -10.341 -56.052 1.00 33.99 317 A 1 
ATOM 2387 C C   . LEU A 0 317 . 102.984  -9.023  -56.686 1.00 33.99 317 A 1 
ATOM 2388 C CB  . LEU A 0 317 . 104.105  -10.052 -54.674 1.00 33.99 317 A 1 
ATOM 2389 O O   . LEU A 0 317 . 103.729  -8.047  -56.692 1.00 33.99 317 A 1 
ATOM 2390 C CG  . LEU A 0 317 . 104.664  -11.271 -53.918 1.00 33.99 317 A 1 
ATOM 2391 C CD1 . LEU A 0 317 . 105.628  -10.808 -52.826 1.00 33.99 317 A 1 
ATOM 2392 C CD2 . LEU A 0 317 . 103.546  -12.090 -53.276 1.00 33.99 317 A 1 
ATOM 2393 N N   . ASP A 0 318 . 101.735  -8.967  -57.148 1.00 34.75 318 A 1 
ATOM 2394 C CA  . ASP A 0 318 . 101.029  -7.698  -57.428 1.00 34.75 318 A 1 
ATOM 2395 C C   . ASP A 0 318 . 99.532   -7.817  -57.060 1.00 34.75 318 A 1 
ATOM 2396 C CB  . ASP A 0 318 . 101.327  -7.186  -58.858 1.00 34.75 318 A 1 
ATOM 2397 O O   . ASP A 0 318 . 98.621   -7.416  -57.784 1.00 34.75 318 A 1 
ATOM 2398 C CG  . ASP A 0 318 . 101.590  -5.667  -58.928 1.00 34.75 318 A 1 
ATOM 2399 O OD1 . ASP A 0 318 . 101.077  -4.904  -58.071 1.00 34.75 318 A 1 
ATOM 2400 O OD2 . ASP A 0 318 . 102.308  -5.242  -59.864 1.00 34.75 318 A 1 
ATOM 2401 N N   . PHE A 0 319 . 99.270   -8.441  -55.903 1.00 30.98 319 A 1 
ATOM 2402 C CA  . PHE A 0 319 . 97.935   -8.696  -55.351 1.00 30.98 319 A 1 
ATOM 2403 C C   . PHE A 0 319 . 97.265   -7.418  -54.809 1.00 30.98 319 A 1 
ATOM 2404 C CB  . PHE A 0 319 . 98.017   -9.806  -54.286 1.00 30.98 319 A 1 
ATOM 2405 O O   . PHE A 0 319 . 96.987   -7.300  -53.617 1.00 30.98 319 A 1 
ATOM 2406 C CG  . PHE A 0 319 . 98.220   -11.215 -54.812 1.00 30.98 319 A 1 
ATOM 2407 C CD1 . PHE A 0 319 . 97.198   -11.844 -55.553 1.00 30.98 319 A 1 
ATOM 2408 C CD2 . PHE A 0 319 . 99.398   -11.924 -54.510 1.00 30.98 319 A 1 
ATOM 2409 C CE1 . PHE A 0 319 . 97.343   -13.180 -55.969 1.00 30.98 319 A 1 
ATOM 2410 C CE2 . PHE A 0 319 . 99.550   -13.254 -54.943 1.00 30.98 319 A 1 
ATOM 2411 C CZ  . PHE A 0 319 . 98.521   -13.883 -55.666 1.00 30.98 319 A 1 
ATOM 2412 N N   . LYS A 0 320 . 96.963   -6.467  -55.698 1.00 36.48 320 A 1 
ATOM 2413 C CA  . LYS A 0 320 . 96.129   -5.288  -55.411 1.00 36.48 320 A 1 
ATOM 2414 C C   . LYS A 0 320 . 94.663   -5.697  -55.362 1.00 36.48 320 A 1 
ATOM 2415 C CB  . LYS A 0 320 . 96.365   -4.197  -56.461 1.00 36.48 320 A 1 
ATOM 2416 O O   . LYS A 0 320 . 93.944   -5.616  -56.355 1.00 36.48 320 A 1 
ATOM 2417 C CG  . LYS A 0 320 . 97.803   -3.687  -56.388 1.00 36.48 320 A 1 
ATOM 2418 C CD  . LYS A 0 320 . 98.020   -2.548  -57.380 1.00 36.48 320 A 1 
ATOM 2419 C CE  . LYS A 0 320 . 99.494   -2.167  -57.283 1.00 36.48 320 A 1 
ATOM 2420 N NZ  . LYS A 0 320 . 99.852   -1.113  -58.251 1.00 36.48 320 A 1 
ATOM 2421 N N   . LYS A 0 321 . 94.229   -6.203  -54.214 1.00 35.41 321 A 1 
ATOM 2422 C CA  . LYS A 0 321 . 92.891   -6.767  -54.047 1.00 35.41 321 A 1 
ATOM 2423 C C   . LYS A 0 321 . 92.016   -5.669  -53.456 1.00 35.41 321 A 1 
ATOM 2424 C CB  . LYS A 0 321 . 92.998   -8.030  -53.193 1.00 35.41 321 A 1 
ATOM 2425 O O   . LYS A 0 321 . 92.076   -5.418  -52.258 1.00 35.41 321 A 1 
ATOM 2426 C CG  . LYS A 0 321 . 93.896   -9.111  -53.840 1.00 35.41 321 A 1 
ATOM 2427 C CD  . LYS A 0 321 . 94.338   -10.116 -52.773 1.00 35.41 321 A 1 
ATOM 2428 C CE  . LYS A 0 321 . 94.698   -11.509 -53.312 1.00 35.41 321 A 1 
ATOM 2429 N NZ  . LYS A 0 321 . 94.428   -12.553 -52.296 1.00 35.41 321 A 1 
ATOM 2430 N N   . ALA A 0 322 . 91.313   -4.953  -54.336 1.00 33.07 322 A 1 
ATOM 2431 C CA  . ALA A 0 322 . 90.496   -3.788  -53.998 1.00 33.07 322 A 1 
ATOM 2432 C C   . ALA A 0 322 . 89.647   -4.014  -52.736 1.00 33.07 322 A 1 
ATOM 2433 C CB  . ALA A 0 322 . 89.615   -3.448  -55.206 1.00 33.07 322 A 1 
ATOM 2434 O O   . ALA A 0 322 . 89.275   -5.152  -52.464 1.00 33.07 322 A 1 
ATOM 2435 N N   . SER A 0 323 . 89.400   -2.922  -51.996 1.00 36.44 323 A 1 
ATOM 2436 C CA  . SER A 0 323 . 88.751   -2.875  -50.673 1.00 36.44 323 A 1 
ATOM 2437 C C   . SER A 0 323 . 87.867   -4.082  -50.369 1.00 36.44 323 A 1 
ATOM 2438 C CB  . SER A 0 323 . 87.858   -1.629  -50.571 1.00 36.44 323 A 1 
ATOM 2439 O O   . SER A 0 323 . 86.959   -4.385  -51.145 1.00 36.44 323 A 1 
ATOM 2440 O OG  . SER A 0 323 . 87.499   -1.365  -49.230 1.00 36.44 323 A 1 
ATOM 2441 N N   . ALA A 0 324 . 88.060   -4.688  -49.191 1.00 35.60 324 A 1 
ATOM 2442 C CA  . ALA A 0 324 . 86.988   -5.471  -48.591 1.00 35.60 324 A 1 
ATOM 2443 C C   . ALA A 0 324 . 85.709   -4.622  -48.649 1.00 35.60 324 A 1 
ATOM 2444 C CB  . ALA A 0 324 . 87.367   -5.866  -47.158 1.00 35.60 324 A 1 
ATOM 2445 O O   . ALA A 0 324 . 85.753   -3.425  -48.338 1.00 35.60 324 A 1 
ATOM 2446 N N   . GLY A 0 325 . 84.625   -5.201  -49.159 1.00 39.92 325 A 1 
ATOM 2447 C CA  . GLY A 0 325 . 83.329   -4.556  -49.072 1.00 39.92 325 A 1 
ATOM 2448 C C   . GLY A 0 325 . 82.862   -4.625  -47.626 1.00 39.92 325 A 1 
ATOM 2449 O O   . GLY A 0 325 . 83.155   -5.591  -46.920 1.00 39.92 325 A 1 
ATOM 2450 N N   . ASN A 0 326 . 82.162   -3.588  -47.184 1.00 43.04 326 A 1 
ATOM 2451 C CA  . ASN A 0 326 . 81.499   -3.591  -45.888 1.00 43.04 326 A 1 
ATOM 2452 C C   . ASN A 0 326 . 80.564   -4.803  -45.812 1.00 43.04 326 A 1 
ATOM 2453 C CB  . ASN A 0 326 . 80.656   -2.308  -45.727 1.00 43.04 326 A 1 
ATOM 2454 O O   . ASN A 0 326 . 79.895   -5.105  -46.803 1.00 43.04 326 A 1 
ATOM 2455 C CG  . ASN A 0 326 . 81.372   -0.998  -45.975 1.00 43.04 326 A 1 
ATOM 2456 N ND2 . ASN A 0 326 . 80.638   0.087   -45.986 1.00 43.04 326 A 1 
ATOM 2457 O OD1 . ASN A 0 326 . 82.568   -0.931  -46.220 1.00 43.04 326 A 1 
ATOM 2458 N N   . SER A 0 327 . 80.421   -5.412  -44.638 1.00 42.42 327 A 1 
ATOM 2459 C CA  . SER A 0 327 . 79.067   -5.775  -44.234 1.00 42.42 327 A 1 
ATOM 2460 C C   . SER A 0 327 . 78.339   -4.464  -43.926 1.00 42.42 327 A 1 
ATOM 2461 C CB  . SER A 0 327 . 79.071   -6.762  -43.063 1.00 42.42 327 A 1 
ATOM 2462 O O   . SER A 0 327 . 78.838   -3.649  -43.146 1.00 42.42 327 A 1 
ATOM 2463 O OG  . SER A 0 327 . 79.798   -6.255  -41.965 1.00 42.42 327 A 1 
ATOM 2464 N N   . LYS A 0 328 . 77.225   -4.195  -44.614 1.00 45.20 328 A 1 
ATOM 2465 C CA  . LYS A 0 328 . 76.245   -3.242  -44.086 1.00 45.20 328 A 1 
ATOM 2466 C C   . LYS A 0 328 . 75.290   -4.038  -43.225 1.00 45.20 328 A 1 
ATOM 2467 C CB  . LYS A 0 328 . 75.455   -2.497  -45.161 1.00 45.20 328 A 1 
ATOM 2468 O O   . LYS A 0 328 . 74.723   -5.011  -43.719 1.00 45.20 328 A 1 
ATOM 2469 C CG  . LYS A 0 328 . 76.309   -1.542  -45.995 1.00 45.20 328 A 1 
ATOM 2470 C CD  . LYS A 0 328 . 75.372   -0.499  -46.608 1.00 45.20 328 A 1 
ATOM 2471 C CE  . LYS A 0 328 . 76.118   0.393   -47.594 1.00 45.20 328 A 1 
ATOM 2472 N NZ  . LYS A 0 328 . 75.485   1.725   -47.655 1.00 45.20 328 A 1 
ATOM 2473 N N   . ASN A 0 329 . 75.126   -3.593  -41.990 1.00 42.79 329 A 1 
ATOM 2474 C CA  . ASN A 0 329 . 74.225   -4.205  -41.034 1.00 42.79 329 A 1 
ATOM 2475 C C   . ASN A 0 329 . 73.084   -3.218  -40.783 1.00 42.79 329 A 1 
ATOM 2476 C CB  . ASN A 0 329 . 75.007   -4.634  -39.783 1.00 42.79 329 A 1 
ATOM 2477 O O   . ASN A 0 329 . 73.334   -2.075  -40.391 1.00 42.79 329 A 1 
ATOM 2478 C CG  . ASN A 0 329 . 75.882   -5.854  -40.050 1.00 42.79 329 A 1 
ATOM 2479 N ND2 . ASN A 0 329 . 75.769   -6.856  -39.217 1.00 42.79 329 A 1 
ATOM 2480 O OD1 . ASN A 0 329 . 76.677   -5.900  -40.985 1.00 42.79 329 A 1 
ATOM 2481 N N   . TYR A 0 330 . 71.860   -3.655  -41.068 1.00 46.64 330 A 1 
ATOM 2482 C CA  . TYR A 0 330 . 70.629   -2.951  -40.710 1.00 46.64 330 A 1 
ATOM 2483 C C   . TYR A 0 330 . 69.797   -3.867  -39.818 1.00 46.64 330 A 1 
ATOM 2484 C CB  . TYR A 0 330 . 69.862   -2.490  -41.961 1.00 46.64 330 A 1 
ATOM 2485 O O   . TYR A 0 330 . 69.655   -5.056  -40.111 1.00 46.64 330 A 1 
ATOM 2486 C CG  . TYR A 0 330 . 68.451   -1.999  -41.679 1.00 46.64 330 A 1 
ATOM 2487 C CD1 . TYR A 0 330 . 67.348   -2.860  -41.851 1.00 46.64 330 A 1 
ATOM 2488 C CD2 . TYR A 0 330 . 68.249   -0.703  -41.168 1.00 46.64 330 A 1 
ATOM 2489 C CE1 . TYR A 0 330 . 66.051   -2.423  -41.513 1.00 46.64 330 A 1 
ATOM 2490 C CE2 . TYR A 0 330 . 66.958   -0.269  -40.811 1.00 46.64 330 A 1 
ATOM 2491 O OH  . TYR A 0 330 . 64.608   -0.725  -40.625 1.00 46.64 330 A 1 
ATOM 2492 C CZ  . TYR A 0 330 . 65.855   -1.130  -40.983 1.00 46.64 330 A 1 
ATOM 2493 N N   . TRP A 0 331 . 69.274   -3.312  -38.734 1.00 43.09 331 A 1 
ATOM 2494 C CA  . TRP A 0 331 . 68.479   -4.026  -37.748 1.00 43.09 331 A 1 
ATOM 2495 C C   . TRP A 0 331 . 67.235   -3.196  -37.453 1.00 43.09 331 A 1 
ATOM 2496 C CB  . TRP A 0 331 . 69.333   -4.246  -36.494 1.00 43.09 331 A 1 
ATOM 2497 O O   . TRP A 0 331 . 67.354   -2.001  -37.210 1.00 43.09 331 A 1 
ATOM 2498 C CG  . TRP A 0 331 . 68.676   -5.126  -35.489 1.00 43.09 331 A 1 
ATOM 2499 C CD1 . TRP A 0 331 . 68.459   -6.444  -35.662 1.00 43.09 331 A 1 
ATOM 2500 C CD2 . TRP A 0 331 . 68.062   -4.784  -34.208 1.00 43.09 331 A 1 
ATOM 2501 C CE2 . TRP A 0 331 . 67.449   -5.963  -33.678 1.00 43.09 331 A 1 
ATOM 2502 C CE3 . TRP A 0 331 . 67.941   -3.597  -33.454 1.00 43.09 331 A 1 
ATOM 2503 N NE1 . TRP A 0 331 . 67.724   -6.942  -34.612 1.00 43.09 331 A 1 
ATOM 2504 C CH2 . TRP A 0 331 . 66.651   -4.762  -31.734 1.00 43.09 331 A 1 
ATOM 2505 C CZ2 . TRP A 0 331 . 66.742   -5.960  -32.466 1.00 43.09 331 A 1 
ATOM 2506 C CZ3 . TRP A 0 331 . 67.245   -3.587  -32.230 1.00 43.09 331 A 1 
ATOM 2507 N N   . GLY A 0 332 . 66.032   -3.766  -37.522 1.00 50.67 332 A 1 
ATOM 2508 C CA  . GLY A 0 332 . 64.839   -2.938  -37.340 1.00 50.67 332 A 1 
ATOM 2509 C C   . GLY A 0 332 . 63.512   -3.675  -37.296 1.00 50.67 332 A 1 
ATOM 2510 O O   . GLY A 0 332 . 63.337   -4.743  -37.889 1.00 50.67 332 A 1 
ATOM 2511 N N   . GLY A 0 333 . 62.576   -3.069  -36.573 1.00 54.26 333 A 1 
ATOM 2512 C CA  . GLY A 0 333 . 61.206   -3.526  -36.391 1.00 54.26 333 A 1 
ATOM 2513 C C   . GLY A 0 333 . 60.470   -2.584  -35.450 1.00 54.26 333 A 1 
ATOM 2514 O O   . GLY A 0 333 . 60.542   -1.379  -35.675 1.00 54.26 333 A 1 
ATOM 2515 N N   . GLU A 0 334 . 59.795   -3.170  -34.454 1.00 49.91 334 A 1 
ATOM 2516 C CA  . GLU A 0 334 . 58.670   -2.578  -33.713 1.00 49.91 334 A 1 
ATOM 2517 C C   . GLU A 0 334 . 57.532   -2.125  -34.652 1.00 49.91 334 A 1 
ATOM 2518 C CB  . GLU A 0 334 . 59.099   -1.465  -32.734 1.00 49.91 334 A 1 
ATOM 2519 O O   . GLU A 0 334 . 57.681   -1.238  -35.491 1.00 49.91 334 A 1 
ATOM 2520 C CG  . GLU A 0 334 . 59.582   -1.906  -31.342 1.00 49.91 334 A 1 
ATOM 2521 C CD  . GLU A 0 334 . 59.973   -0.708  -30.440 1.00 49.91 334 A 1 
ATOM 2522 O OE1 . GLU A 0 334 . 59.931   -0.888  -29.189 1.00 49.91 334 A 1 
ATOM 2523 O OE2 . GLU A 0 334 . 60.311   0.367   -30.992 1.00 49.91 334 A 1 
ATOM 2524 N N   . ARG A 0 335 . 56.383   -2.773  -34.479 1.00 58.34 335 A 1 
ATOM 2525 C CA  . ARG A 0 335 . 55.072   -2.150  -34.287 1.00 58.34 335 A 1 
ATOM 2526 C C   . ARG A 0 335 . 54.375   -2.964  -33.206 1.00 58.34 335 A 1 
ATOM 2527 C CB  . ARG A 0 335 . 54.175   -2.161  -35.533 1.00 58.34 335 A 1 
ATOM 2528 O O   . ARG A 0 335 . 54.629   -4.173  -33.118 1.00 58.34 335 A 1 
ATOM 2529 C CG  . ARG A 0 335 . 54.627   -1.227  -36.651 1.00 58.34 335 A 1 
ATOM 2530 C CD  . ARG A 0 335 . 55.501   -1.934  -37.693 1.00 58.34 335 A 1 
ATOM 2531 N NE  . ARG A 0 335 . 55.866   -0.983  -38.751 1.00 58.34 335 A 1 
ATOM 2532 N NH1 . ARG A 0 335 . 53.968   -1.300  -40.016 1.00 58.34 335 A 1 
ATOM 2533 N NH2 . ARG A 0 335 . 55.280   0.467   -40.394 1.00 58.34 335 A 1 
ATOM 2534 C CZ  . ARG A 0 335 . 55.047   -0.625  -39.723 1.00 58.34 335 A 1 
ATOM 2535 N N   . SER A 0 336 . 53.561   -2.313  -32.400 1.00 58.31 336 A 1 
ATOM 2536 C CA  . SER A 0 336 . 52.465   -2.961  -31.696 1.00 58.31 336 A 1 
ATOM 2537 C C   . SER A 0 336 . 51.292   -2.016  -31.819 1.00 58.31 336 A 1 
ATOM 2538 C CB  . SER A 0 336 . 52.790   -3.207  -30.225 1.00 58.31 336 A 1 
ATOM 2539 O O   . SER A 0 336 . 51.460   -0.832  -31.543 1.00 58.31 336 A 1 
ATOM 2540 O OG  . SER A 0 336 . 51.980   -4.234  -29.696 1.00 58.31 336 A 1 
ATOM 2541 N N   . ASP A 0 337 . 50.176   -2.569  -32.242 1.00 70.52 337 A 1 
ATOM 2542 C CA  . ASP A 0 337 . 48.982   -1.875  -32.674 1.00 70.52 337 A 1 
ATOM 2543 C C   . ASP A 0 337 . 47.883   -2.521  -31.797 1.00 70.52 337 A 1 
ATOM 2544 C CB  . ASP A 0 337 . 48.782   -2.066  -34.216 1.00 70.52 337 A 1 
ATOM 2545 O O   . ASP A 0 337 . 47.765   -3.755  -31.772 1.00 70.52 337 A 1 
ATOM 2546 C CG  . ASP A 0 337 . 50.020   -2.314  -35.150 1.00 70.52 337 A 1 
ATOM 2547 O OD1 . ASP A 0 337 . 50.985   -3.052  -34.795 1.00 70.52 337 A 1 
ATOM 2548 O OD2 . ASP A 0 337 . 50.027   -1.851  -36.321 1.00 70.52 337 A 1 
ATOM 2549 N N   . TRP A 0 338 . 47.199   -1.748  -30.949 1.00 75.96 338 A 1 
ATOM 2550 C CA  . TRP A 0 338 . 46.172   -2.274  -30.040 1.00 75.96 338 A 1 
ATOM 2551 C C   . TRP A 0 338 . 44.980   -1.331  -29.974 1.00 75.96 338 A 1 
ATOM 2552 C CB  . TRP A 0 338 . 46.735   -2.525  -28.621 1.00 75.96 338 A 1 
ATOM 2553 O O   . TRP A 0 338 . 45.030   -0.353  -29.226 1.00 75.96 338 A 1 
ATOM 2554 C CG  . TRP A 0 338 . 45.715   -3.054  -27.643 1.00 75.96 338 A 1 
ATOM 2555 C CD1 . TRP A 0 338 . 45.054   -4.203  -27.844 1.00 75.96 338 A 1 
ATOM 2556 C CD2 . TRP A 0 338 . 45.036   -2.433  -26.501 1.00 75.96 338 A 1 
ATOM 2557 C CE2 . TRP A 0 338 . 44.025   -3.332  -26.028 1.00 75.96 338 A 1 
ATOM 2558 C CE3 . TRP A 0 338 . 45.107   -1.184  -25.854 1.00 75.96 338 A 1 
ATOM 2559 N NE1 . TRP A 0 338 . 44.033   -4.364  -26.937 1.00 75.96 338 A 1 
ATOM 2560 C CH2 . TRP A 0 338 . 43.317   -1.801  -24.302 1.00 75.96 338 A 1 
ATOM 2561 C CZ2 . TRP A 0 338 . 43.203   -3.054  -24.926 1.00 75.96 338 A 1 
ATOM 2562 C CZ3 . TRP A 0 338 . 44.256   -0.871  -24.776 1.00 75.96 338 A 1 
ATOM 2563 N N   . ASP A 0 339 . 43.914   -1.686  -30.688 1.00 80.54 339 A 1 
ATOM 2564 C CA  . ASP A 0 339 . 42.625   -1.024  -30.564 1.00 80.54 339 A 1 
ATOM 2565 C C   . ASP A 0 339 . 41.706   -1.888  -29.682 1.00 80.54 339 A 1 
ATOM 2566 C CB  . ASP A 0 339 . 42.004   -0.733  -31.946 1.00 80.54 339 A 1 
ATOM 2567 O O   . ASP A 0 339 . 41.548   -3.105  -29.862 1.00 80.54 339 A 1 
ATOM 2568 C CG  . ASP A 0 339 . 42.821   0.183   -32.882 1.00 80.54 339 A 1 
ATOM 2569 O OD1 . ASP A 0 339 . 43.871   0.717   -32.457 1.00 80.54 339 A 1 
ATOM 2570 O OD2 . ASP A 0 339 . 42.351   0.393   -34.030 1.00 80.54 339 A 1 
ATOM 2571 N N   . ALA A 0 340 . 41.058   -1.248  -28.713 1.00 82.28 340 A 1 
ATOM 2572 C CA  . ALA A 0 340 . 39.952   -1.821  -27.965 1.00 82.28 340 A 1 
ATOM 2573 C C   . ALA A 0 340 . 38.736   -0.905  -28.040 1.00 82.28 340 A 1 
ATOM 2574 C CB  . ALA A 0 340 . 40.381   -2.113  -26.527 1.00 82.28 340 A 1 
ATOM 2575 O O   . ALA A 0 340 . 38.816   0.296   -27.795 1.00 82.28 340 A 1 
ATOM 2576 N N   . TRP A 0 341 . 37.581   -1.494  -28.335 1.00 87.27 341 A 1 
ATOM 2577 C CA  . TRP A 0 341 . 36.299   -0.800  -28.304 1.00 87.27 341 A 1 
ATOM 2578 C C   . TRP A 0 341 . 35.303   -1.590  -27.470 1.00 87.27 341 A 1 
ATOM 2579 C CB  . TRP A 0 341 . 35.776   -0.554  -29.723 1.00 87.27 341 A 1 
ATOM 2580 O O   . TRP A 0 341 . 35.158   -2.802  -27.653 1.00 87.27 341 A 1 
ATOM 2581 C CG  . TRP A 0 341 . 34.402   0.042   -29.741 1.00 87.27 341 A 1 
ATOM 2582 C CD1 . TRP A 0 341 . 34.108   1.312   -29.389 1.00 87.27 341 A 1 
ATOM 2583 C CD2 . TRP A 0 341 . 33.116   -0.624  -29.930 1.00 87.27 341 A 1 
ATOM 2584 C CE2 . TRP A 0 341 . 32.077   0.323   -29.685 1.00 87.27 341 A 1 
ATOM 2585 C CE3 . TRP A 0 341 . 32.720   -1.948  -30.221 1.00 87.27 341 A 1 
ATOM 2586 N NE1 . TRP A 0 341 . 32.740   1.479   -29.334 1.00 87.27 341 A 1 
ATOM 2587 C CH2 . TRP A 0 341 . 30.357   -1.342  -30.053 1.00 87.27 341 A 1 
ATOM 2588 C CZ2 . TRP A 0 341 . 30.718   -0.015  -29.759 1.00 87.27 341 A 1 
ATOM 2589 C CZ3 . TRP A 0 341 . 31.357   -2.306  -30.280 1.00 87.27 341 A 1 
ATOM 2590 N N   . GLY A 0 342 . 34.600   -0.898  -26.582 1.00 90.31 342 A 1 
ATOM 2591 C CA  . GLY A 0 342 . 33.552   -1.464  -25.752 1.00 90.31 342 A 1 
ATOM 2592 C C   . GLY A 0 342 . 32.262   -0.663  -25.812 1.00 90.31 342 A 1 
ATOM 2593 O O   . GLY A 0 342 . 32.242   0.540   -26.092 1.00 90.31 342 A 1 
ATOM 2594 N N   . ARG A 0 343 . 31.172   -1.377  -25.559 1.00 92.06 343 A 1 
ATOM 2595 C CA  . ARG A 0 343 . 29.851   -0.833  -25.299 1.00 92.06 343 A 1 
ATOM 2596 C C   . ARG A 0 343 . 29.096   -1.781  -24.382 1.00 92.06 343 A 1 
ATOM 2597 C CB  . ARG A 0 343 . 29.127   -0.605  -26.626 1.00 92.06 343 A 1 
ATOM 2598 O O   . ARG A 0 343 . 28.660   -2.829  -24.859 1.00 92.06 343 A 1 
ATOM 2599 C CG  . ARG A 0 343 . 27.721   -0.043  -26.413 1.00 92.06 343 A 1 
ATOM 2600 C CD  . ARG A 0 343 . 27.071   0.181   -27.777 1.00 92.06 343 A 1 
ATOM 2601 N NE  . ARG A 0 343 . 25.837   0.959   -27.616 1.00 92.06 343 A 1 
ATOM 2602 N NH1 . ARG A 0 343 . 24.329   -0.482  -28.549 1.00 92.06 343 A 1 
ATOM 2603 N NH2 . ARG A 0 343 . 23.611   1.345   -27.520 1.00 92.06 343 A 1 
ATOM 2604 C CZ  . ARG A 0 343 . 24.609   0.618   -27.916 1.00 92.06 343 A 1 
ATOM 2605 N N   . ASP A 0 344 . 28.928   -1.419  -23.121 1.00 91.39 344 A 1 
ATOM 2606 C CA  . ASP A 0 344 . 27.896   -2.039  -22.289 1.00 91.39 344 A 1 
ATOM 2607 C C   . ASP A 0 344 . 26.544   -1.342  -22.523 1.00 91.39 344 A 1 
ATOM 2608 C CB  . ASP A 0 344 . 28.340   -2.158  -20.824 1.00 91.39 344 A 1 
ATOM 2609 O O   . ASP A 0 344 . 26.445   -0.379  -23.284 1.00 91.39 344 A 1 
ATOM 2610 C CG  . ASP A 0 344 . 28.518   -0.826  -20.112 1.00 91.39 344 A 1 
ATOM 2611 O OD1 . ASP A 0 344 . 27.538   -0.047  -20.132 1.00 91.39 344 A 1 
ATOM 2612 O OD2 . ASP A 0 344 . 29.622   -0.637  -19.553 1.00 91.39 344 A 1 
ATOM 2613 N N   . GLN A 0 345 . 25.470   -1.928  -21.998 1.00 93.00 345 A 1 
ATOM 2614 C CA  . GLN A 0 345 . 24.095   -1.439  -22.144 1.00 93.00 345 A 1 
ATOM 2615 C C   . GLN A 0 345 . 23.250   -2.042  -21.022 1.00 93.00 345 A 1 
ATOM 2616 C CB  . GLN A 0 345 . 23.513   -1.850  -23.507 1.00 93.00 345 A 1 
ATOM 2617 O O   . GLN A 0 345 . 22.605   -3.084  -21.193 1.00 93.00 345 A 1 
ATOM 2618 C CG  . GLN A 0 345 . 23.611   -0.830  -24.649 1.00 93.00 345 A 1 
ATOM 2619 C CD  . GLN A 0 345 . 23.238   -1.524  -25.946 1.00 93.00 345 A 1 
ATOM 2620 N NE2 . GLN A 0 345 . 23.999   -2.528  -26.334 1.00 93.00 345 A 1 
ATOM 2621 O OE1 . GLN A 0 345 . 22.320   -1.147  -26.678 1.00 93.00 345 A 1 
ATOM 2622 N N   . ASP A 0 346 . 23.269   -1.398  -19.863 1.00 94.23 346 A 1 
ATOM 2623 C CA  . ASP A 0 346 . 22.532   -1.863  -18.694 1.00 94.23 346 A 1 
ATOM 2624 C C   . ASP A 0 346 . 21.071   -1.369  -18.744 1.00 94.23 346 A 1 
ATOM 2625 C CB  . ASP A 0 346 . 23.298   -1.463  -17.410 1.00 94.23 346 A 1 
ATOM 2626 O O   . ASP A 0 346 . 20.767   -0.231  -19.107 1.00 94.23 346 A 1 
ATOM 2627 C CG  . ASP A 0 346 . 23.387   -2.564  -16.340 1.00 94.23 346 A 1 
ATOM 2628 O OD1 . ASP A 0 346 . 22.844   -3.670  -16.563 1.00 94.23 346 A 1 
ATOM 2629 O OD2 . ASP A 0 346 . 23.882   -2.273  -15.224 1.00 94.23 346 A 1 
ATOM 2630 N N   . PHE A 0 347 . 20.109   -2.215  -18.375 1.00 96.41 347 A 1 
ATOM 2631 C CA  . PHE A 0 347 . 18.696   -1.836  -18.280 1.00 96.41 347 A 1 
ATOM 2632 C C   . PHE A 0 347 . 18.056   -2.463  -17.049 1.00 96.41 347 A 1 
ATOM 2633 C CB  . PHE A 0 347 . 17.938   -2.235  -19.557 1.00 96.41 347 A 1 
ATOM 2634 O O   . PHE A 0 347 . 17.828   -3.671  -17.004 1.00 96.41 347 A 1 
ATOM 2635 C CG  . PHE A 0 347 . 16.440   -1.963  -19.501 1.00 96.41 347 A 1 
ATOM 2636 C CD1 . PHE A 0 347 . 15.545   -2.949  -19.037 1.00 96.41 347 A 1 
ATOM 2637 C CD2 . PHE A 0 347 . 15.943   -0.707  -19.885 1.00 96.41 347 A 1 
ATOM 2638 C CE1 . PHE A 0 347 . 14.168   -2.674  -18.942 1.00 96.41 347 A 1 
ATOM 2639 C CE2 . PHE A 0 347 . 14.564   -0.439  -19.816 1.00 96.41 347 A 1 
ATOM 2640 C CZ  . PHE A 0 347 . 13.675   -1.417  -19.335 1.00 96.41 347 A 1 
ATOM 2641 N N   . HIS A 0 348 . 17.660   -1.644  -16.071 1.00 98.16 348 A 1 
ATOM 2642 C CA  . HIS A 0 348 . 16.984   -2.108  -14.859 1.00 98.16 348 A 1 
ATOM 2643 C C   . HIS A 0 348 . 15.636   -1.405  -14.670 1.00 98.16 348 A 1 
ATOM 2644 C CB  . HIS A 0 348 . 17.930   -1.973  -13.648 1.00 98.16 348 A 1 
ATOM 2645 O O   . HIS A 0 348 . 15.570   -0.269  -14.209 1.00 98.16 348 A 1 
ATOM 2646 C CG  . HIS A 0 348 . 17.479   -2.692  -12.388 1.00 98.16 348 A 1 
ATOM 2647 C CD2 . HIS A 0 348 . 16.356   -3.459  -12.237 1.00 98.16 348 A 1 
ATOM 2648 N ND1 . HIS A 0 348 . 18.183   -2.727  -11.175 1.00 98.16 348 A 1 
ATOM 2649 C CE1 . HIS A 0 348 . 17.536   -3.581  -10.384 1.00 98.16 348 A 1 
ATOM 2650 N NE2 . HIS A 0 348 . 16.405   -3.984  -10.968 1.00 98.16 348 A 1 
ATOM 2651 N N   . GLU A 0 349 . 14.528   -2.103  -14.936 1.00 98.49 349 A 1 
ATOM 2652 C CA  . GLU A 0 349 . 13.179   -1.634  -14.590 1.00 98.49 349 A 1 
ATOM 2653 C C   . GLU A 0 349 . 12.612   -2.390  -13.378 1.00 98.49 349 A 1 
ATOM 2654 C CB  . GLU A 0 349 . 12.225   -1.675  -15.801 1.00 98.49 349 A 1 
ATOM 2655 O O   . GLU A 0 349 . 12.631   -3.619  -13.317 1.00 98.49 349 A 1 
ATOM 2656 C CG  . GLU A 0 349 . 10.912   -0.935  -15.480 1.00 98.49 349 A 1 
ATOM 2657 C CD  . GLU A 0 349 . 9.888    -0.950  -16.619 1.00 98.49 349 A 1 
ATOM 2658 O OE1 . GLU A 0 349 . 9.457    0.154   -17.041 1.00 98.49 349 A 1 
ATOM 2659 O OE2 . GLU A 0 349 . 9.436    -2.066  -16.986 1.00 98.49 349 A 1 
ATOM 2660 N N   . LYS A 0 350 . 12.033   -1.645  -12.433 1.00 98.42 350 A 1 
ATOM 2661 C CA  . LYS A 0 350 . 11.212   -2.143  -11.325 1.00 98.42 350 A 1 
ATOM 2662 C C   . LYS A 0 350 . 9.814    -1.537  -11.441 1.00 98.42 350 A 1 
ATOM 2663 C CB  . LYS A 0 350 . 11.844   -1.762  -9.974  1.00 98.42 350 A 1 
ATOM 2664 O O   . LYS A 0 350 . 9.673    -0.317  -11.411 1.00 98.42 350 A 1 
ATOM 2665 C CG  . LYS A 0 350 . 13.276   -2.280  -9.759  1.00 98.42 350 A 1 
ATOM 2666 C CD  . LYS A 0 350 . 13.793   -1.801  -8.393  1.00 98.42 350 A 1 
ATOM 2667 C CE  . LYS A 0 350 . 15.276   -2.109  -8.143  1.00 98.42 350 A 1 
ATOM 2668 N NZ  . LYS A 0 350 . 16.172   -1.332  -9.036  1.00 98.42 350 A 1 
ATOM 2669 N N   . VAL A 0 351 . 8.779    -2.368  -11.522 1.00 98.13 351 A 1 
ATOM 2670 C CA  . VAL A 0 351 . 7.367    -1.958  -11.453 1.00 98.13 351 A 1 
ATOM 2671 C C   . VAL A 0 351 . 6.714    -2.633  -10.256 1.00 98.13 351 A 1 
ATOM 2672 C CB  . VAL A 0 351 . 6.599    -2.310  -12.743 1.00 98.13 351 A 1 
ATOM 2673 O O   . VAL A 0 351 . 6.809    -3.851  -10.122 1.00 98.13 351 A 1 
ATOM 2674 C CG1 . VAL A 0 351 . 5.101    -1.981  -12.637 1.00 98.13 351 A 1 
ATOM 2675 C CG2 . VAL A 0 351 . 7.125    -1.519  -13.941 1.00 98.13 351 A 1 
ATOM 2676 N N   . SER A 0 352 . 5.987    -1.875  -9.439  1.00 97.86 352 A 1 
ATOM 2677 C CA  . SER A 0 352 . 5.066    -2.416  -8.439  1.00 97.86 352 A 1 
ATOM 2678 C C   . SER A 0 352 . 3.681    -1.775  -8.525  1.00 97.86 352 A 1 
ATOM 2679 C CB  . SER A 0 352 . 5.641    -2.342  -7.020  1.00 97.86 352 A 1 
ATOM 2680 O O   . SER A 0 352 . 3.524    -0.616  -8.912  1.00 97.86 352 A 1 
ATOM 2681 O OG  . SER A 0 352 . 5.862    -1.008  -6.605  1.00 97.86 352 A 1 
ATOM 2682 N N   . PHE A 0 353 . 2.661    -2.555  -8.173  1.00 97.98 353 A 1 
ATOM 2683 C CA  . PHE A 0 353 . 1.274    -2.125  -8.061  1.00 97.98 353 A 1 
ATOM 2684 C C   . PHE A 0 353 . 0.620    -2.808  -6.860  1.00 97.98 353 A 1 
ATOM 2685 C CB  . PHE A 0 353 . 0.514    -2.451  -9.352  1.00 97.98 353 A 1 
ATOM 2686 O O   . PHE A 0 353 . 0.545    -4.037  -6.809  1.00 97.98 353 A 1 
ATOM 2687 C CG  . PHE A 0 353 . -0.980   -2.199  -9.267  1.00 97.98 353 A 1 
ATOM 2688 C CD1 . PHE A 0 353 . -1.849   -3.238  -8.878  1.00 97.98 353 A 1 
ATOM 2689 C CD2 . PHE A 0 353 . -1.500   -0.924  -9.547  1.00 97.98 353 A 1 
ATOM 2690 C CE1 . PHE A 0 353 . -3.232   -3.005  -8.780  1.00 97.98 353 A 1 
ATOM 2691 C CE2 . PHE A 0 353 . -2.885   -0.694  -9.463  1.00 97.98 353 A 1 
ATOM 2692 C CZ  . PHE A 0 353 . -3.751   -1.733  -9.079  1.00 97.98 353 A 1 
ATOM 2693 N N   . ASP A 0 354 . 0.096    -1.997  -5.948  1.00 96.97 354 A 1 
ATOM 2694 C CA  . ASP A 0 354 . -0.537   -2.428  -4.707  1.00 96.97 354 A 1 
ATOM 2695 C C   . ASP A 0 354 . -1.964   -1.875  -4.644  1.00 96.97 354 A 1 
ATOM 2696 C CB  . ASP A 0 354 . 0.286    -1.945  -3.498  1.00 96.97 354 A 1 
ATOM 2697 O O   . ASP A 0 354 . -2.193   -0.680  -4.821  1.00 96.97 354 A 1 
ATOM 2698 C CG  . ASP A 0 354 . 1.580    -2.728  -3.237  1.00 96.97 354 A 1 
ATOM 2699 O OD1 . ASP A 0 354 . 1.960    -3.596  -4.056  1.00 96.97 354 A 1 
ATOM 2700 O OD2 . ASP A 0 354 . 2.139    -2.564  -2.132  1.00 96.97 354 A 1 
ATOM 2701 N N   . ASN A 0 355 . -2.943   -2.731  -4.361  1.00 97.09 355 A 1 
ATOM 2702 C CA  . ASN A 0 355 . -4.333   -2.343  -4.154  1.00 97.09 355 A 1 
ATOM 2703 C C   . ASN A 0 355 . -4.841   -2.921  -2.827  1.00 97.09 355 A 1 
ATOM 2704 C CB  . ASN A 0 355 . -5.158   -2.759  -5.379  1.00 97.09 355 A 1 
ATOM 2705 O O   . ASN A 0 355 . -5.299   -4.065  -2.755  1.00 97.09 355 A 1 
ATOM 2706 C CG  . ASN A 0 355 . -6.504   -2.068  -5.390  1.00 97.09 355 A 1 
ATOM 2707 N ND2 . ASN A 0 355 . -6.705   -1.113  -6.262  1.00 97.09 355 A 1 
ATOM 2708 O OD1 . ASN A 0 355 . -7.411   -2.381  -4.639  1.00 97.09 355 A 1 
ATOM 2709 N N   . THR A 0 356 . -4.741   -2.120  -1.766  1.00 96.35 356 A 1 
ATOM 2710 C CA  . THR A 0 356 . -5.135   -2.490  -0.402  1.00 96.35 356 A 1 
ATOM 2711 C C   . THR A 0 356 . -6.530   -1.974  -0.078  1.00 96.35 356 A 1 
ATOM 2712 C CB  . THR A 0 356 . -4.152   -1.934  0.639   1.00 96.35 356 A 1 
ATOM 2713 O O   . THR A 0 356 . -6.804   -0.782  -0.191  1.00 96.35 356 A 1 
ATOM 2714 C CG2 . THR A 0 356 . -4.405   -2.518  2.031   1.00 96.35 356 A 1 
ATOM 2715 O OG1 . THR A 0 356 . -2.816   -2.228  0.324   1.00 96.35 356 A 1 
ATOM 2716 N N   . ARG A 0 357 . -7.413   -2.847  0.409   1.00 95.64 357 A 1 
ATOM 2717 C CA  . ARG A 0 357 . -8.773   -2.510  0.841   1.00 95.64 357 A 1 
ATOM 2718 C C   . ARG A 0 357 . -9.029   -3.066  2.233   1.00 95.64 357 A 1 
ATOM 2719 C CB  . ARG A 0 357 . -9.808   -3.024  -0.170  1.00 95.64 357 A 1 
ATOM 2720 O O   . ARG A 0 357 . -8.963   -4.272  2.456   1.00 95.64 357 A 1 
ATOM 2721 C CG  . ARG A 0 357 . -9.491   -2.546  -1.592  1.00 95.64 357 A 1 
ATOM 2722 C CD  . ARG A 0 357 . -10.547  -3.021  -2.583  1.00 95.64 357 A 1 
ATOM 2723 N NE  . ARG A 0 357 . -9.990   -2.921  -3.931  1.00 95.64 357 A 1 
ATOM 2724 N NH1 . ARG A 0 357 . -11.894  -2.697  -5.155  1.00 95.64 357 A 1 
ATOM 2725 N NH2 . ARG A 0 357 . -9.896   -2.950  -6.169  1.00 95.64 357 A 1 
ATOM 2726 C CZ  . ARG A 0 357 . -10.606  -2.865  -5.083  1.00 95.64 357 A 1 
ATOM 2727 N N   . ALA A 0 358 . -9.347   -2.190  3.176   1.00 95.05 358 A 1 
ATOM 2728 C CA  . ALA A 0 358 . -9.646   -2.550  4.556   1.00 95.05 358 A 1 
ATOM 2729 C C   . ALA A 0 358 . -11.040  -2.056  4.946   1.00 95.05 358 A 1 
ATOM 2730 C CB  . ALA A 0 358 . -8.548   -2.006  5.475   1.00 95.05 358 A 1 
ATOM 2731 O O   . ALA A 0 358 . -11.365  -0.882  4.773   1.00 95.05 358 A 1 
ATOM 2732 N N   . LYS A 0 359 . -11.865  -2.947  5.498   1.00 96.01 359 A 1 
ATOM 2733 C CA  . LYS A 0 359 . -13.212  -2.639  5.996   1.00 96.01 359 A 1 
ATOM 2734 C C   . LYS A 0 359 . -13.341  -3.129  7.429   1.00 96.01 359 A 1 
ATOM 2735 C CB  . LYS A 0 359 . -14.282  -3.207  5.042   1.00 96.01 359 A 1 
ATOM 2736 O O   . LYS A 0 359 . -13.110  -4.303  7.697   1.00 96.01 359 A 1 
ATOM 2737 C CG  . LYS A 0 359 . -14.350  -2.296  3.805   1.00 96.01 359 A 1 
ATOM 2738 C CD  . LYS A 0 359 . -15.124  -2.821  2.590   1.00 96.01 359 A 1 
ATOM 2739 C CE  . LYS A 0 359 . -14.920  -1.734  1.520   1.00 96.01 359 A 1 
ATOM 2740 N NZ  . LYS A 0 359 . -15.167  -2.165  0.127   1.00 96.01 359 A 1 
ATOM 2741 N N   . GLY A 0 360 . -13.674  -2.224  8.340   1.00 95.87 360 A 1 
ATOM 2742 C CA  . GLY A 0 360 . -13.875  -2.486  9.759   1.00 95.87 360 A 1 
ATOM 2743 C C   . GLY A 0 360 . -15.267  -2.046  10.192  1.00 95.87 360 A 1 
ATOM 2744 O O   . GLY A 0 360 . -15.714  -0.961  9.832   1.00 95.87 360 A 1 
ATOM 2745 N N   . TYR A 0 361 . -15.928  -2.880  10.980  1.00 92.34 361 A 1 
ATOM 2746 C CA  . TYR A 0 361 . -17.173  -2.574  11.668  1.00 92.34 361 A 1 
ATOM 2747 C C   . TYR A 0 361 . -16.966  -2.896  13.141  1.00 92.34 361 A 1 
ATOM 2748 C CB  . TYR A 0 361 . -18.326  -3.407  11.092  1.00 92.34 361 A 1 
ATOM 2749 O O   . TYR A 0 361 . -16.561  -4.012  13.464  1.00 92.34 361 A 1 
ATOM 2750 C CG  . TYR A 0 361 . -18.580  -3.188  9.614   1.00 92.34 361 A 1 
ATOM 2751 C CD1 . TYR A 0 361 . -19.482  -2.192  9.198   1.00 92.34 361 A 1 
ATOM 2752 C CD2 . TYR A 0 361 . -17.903  -3.974  8.660   1.00 92.34 361 A 1 
ATOM 2753 C CE1 . TYR A 0 361 . -19.708  -1.974  7.825   1.00 92.34 361 A 1 
ATOM 2754 C CE2 . TYR A 0 361 . -18.123  -3.758  7.286   1.00 92.34 361 A 1 
ATOM 2755 O OH  . TYR A 0 361 . -19.234  -2.546  5.542   1.00 92.34 361 A 1 
ATOM 2756 C CZ  . TYR A 0 361 . -19.025  -2.757  6.869   1.00 92.34 361 A 1 
ATOM 2757 N N   . ALA A 0 362 . -17.245  -1.937  14.011  1.00 89.91 362 A 1 
ATOM 2758 C CA  . ALA A 0 362 . -17.322  -2.142  15.445  1.00 89.91 362 A 1 
ATOM 2759 C C   . ALA A 0 362 . -18.680  -1.653  15.951  1.00 89.91 362 A 1 
ATOM 2760 C CB  . ALA A 0 362 . -16.144  -1.440  16.131  1.00 89.91 362 A 1 
ATOM 2761 O O   . ALA A 0 362 . -19.194  -0.641  15.466  1.00 89.91 362 A 1 
ATOM 2762 N N   . ALA A 0 363 . -19.238  -2.356  16.927  1.00 86.21 363 A 1 
ATOM 2763 C CA  . ALA A 0 363 . -20.310  -1.838  17.759  1.00 86.21 363 A 1 
ATOM 2764 C C   . ALA A 0 363 . -19.934  -2.035  19.231  1.00 86.21 363 A 1 
ATOM 2765 C CB  . ALA A 0 363 . -21.650  -2.477  17.375  1.00 86.21 363 A 1 
ATOM 2766 O O   . ALA A 0 363 . -19.436  -3.096  19.616  1.00 86.21 363 A 1 
ATOM 2767 N N   . GLU A 0 364 . -20.153  -0.991  20.026  1.00 80.84 364 A 1 
ATOM 2768 C CA  . GLU A 0 364 . -20.394  -1.128  21.463  1.00 80.84 364 A 1 
ATOM 2769 C C   . GLU A 0 364 . -21.800  -1.736  21.686  1.00 80.84 364 A 1 
ATOM 2770 C CB  . GLU A 0 364 . -20.132  0.237   22.141  1.00 80.84 364 A 1 
ATOM 2771 O O   . GLU A 0 364 . -22.504  -2.009  20.709  1.00 80.84 364 A 1 
ATOM 2772 C CG  . GLU A 0 364 . -18.617  0.495   22.341  1.00 80.84 364 A 1 
ATOM 2773 C CD  . GLU A 0 364 . -18.094  1.841   21.802  1.00 80.84 364 A 1 
ATOM 2774 O OE1 . GLU A 0 364 . -17.164  1.836   20.957  1.00 80.84 364 A 1 
ATOM 2775 O OE2 . GLU A 0 364 . -18.578  2.930   22.176  1.00 80.84 364 A 1 
ATOM 2776 N N   . SER A 0 365 . -22.150  -2.031  22.941  1.00 78.89 365 A 1 
ATOM 2777 C CA  . SER A 0 365 . -23.174  -3.001  23.374  1.00 78.89 365 A 1 
ATOM 2778 C C   . SER A 0 365 . -24.430  -3.062  22.496  1.00 78.89 365 A 1 
ATOM 2779 C CB  . SER A 0 365 . -23.612  -2.707  24.821  1.00 78.89 365 A 1 
ATOM 2780 O O   . SER A 0 365 . -25.006  -2.023  22.166  1.00 78.89 365 A 1 
ATOM 2781 O OG  . SER A 0 365 . -22.577  -2.082  25.566  1.00 78.89 365 A 1 
ATOM 2782 N N   . TYR A 0 366 . -24.868  -4.280  22.148  1.00 81.02 366 A 1 
ATOM 2783 C CA  . TYR A 0 366 . -26.134  -4.503  21.443  1.00 81.02 366 A 1 
ATOM 2784 C C   . TYR A 0 366 . -27.100  -5.353  22.260  1.00 81.02 366 A 1 
ATOM 2785 C CB  . TYR A 0 366 . -25.928  -5.136  20.056  1.00 81.02 366 A 1 
ATOM 2786 O O   . TYR A 0 366 . -26.854  -6.547  22.442  1.00 81.02 366 A 1 
ATOM 2787 C CG  . TYR A 0 366 . -27.243  -5.379  19.320  1.00 81.02 366 A 1 
ATOM 2788 C CD1 . TYR A 0 366 . -27.574  -6.637  18.769  1.00 81.02 366 A 1 
ATOM 2789 C CD2 . TYR A 0 366 . -28.168  -4.326  19.232  1.00 81.02 366 A 1 
ATOM 2790 C CE1 . TYR A 0 366 . -28.803  -6.815  18.094  1.00 81.02 366 A 1 
ATOM 2791 C CE2 . TYR A 0 366 . -29.402  -4.502  18.600  1.00 81.02 366 A 1 
ATOM 2792 O OH  . TYR A 0 366 . -30.843  -5.798  17.262  1.00 81.02 366 A 1 
ATOM 2793 C CZ  . TYR A 0 366 . -29.705  -5.733  17.995  1.00 81.02 366 A 1 
ATOM 2794 N N   . ASP A 0 367 . -28.227  -4.753  22.641  1.00 82.06 367 A 1 
ATOM 2795 C CA  . ASP A 0 367 . -29.314  -5.424  23.349  1.00 82.06 367 A 1 
ATOM 2796 C C   . ASP A 0 367 . -30.566  -5.563  22.466  1.00 82.06 367 A 1 
ATOM 2797 C CB  . ASP A 0 367 . -29.644  -4.690  24.659  1.00 82.06 367 A 1 
ATOM 2798 O O   . ASP A 0 367 . -31.023  -4.605  21.839  1.00 82.06 367 A 1 
ATOM 2799 C CG  . ASP A 0 367 . -28.534  -4.745  25.716  1.00 82.06 367 A 1 
ATOM 2800 O OD1 . ASP A 0 367 . -27.789  -5.751  25.748  1.00 82.06 367 A 1 
ATOM 2801 O OD2 . ASP A 0 367 . -28.490  -3.803  26.538  1.00 82.06 367 A 1 
ATOM 2802 N N   . GLU A 0 368 . -31.170  -6.753  22.473  1.00 85.71 368 A 1 
ATOM 2803 C CA  . GLU A 0 368 . -32.569  -6.996  22.104  1.00 85.71 368 A 1 
ATOM 2804 C C   . GLU A 0 368 . -33.334  -7.472  23.340  1.00 85.71 368 A 1 
ATOM 2805 C CB  . GLU A 0 368 . -32.729  -8.077  21.013  1.00 85.71 368 A 1 
ATOM 2806 O O   . GLU A 0 368 . -32.846  -8.350  24.052  1.00 85.71 368 A 1 
ATOM 2807 C CG  . GLU A 0 368 . -31.831  -7.926  19.780  1.00 85.71 368 A 1 
ATOM 2808 C CD  . GLU A 0 368 . -32.242  -8.836  18.607  1.00 85.71 368 A 1 
ATOM 2809 O OE1 . GLU A 0 368 . -31.464  -8.951  17.632  1.00 85.71 368 A 1 
ATOM 2810 O OE2 . GLU A 0 368 . -33.437  -9.183  18.450  1.00 85.71 368 A 1 
ATOM 2811 N N   . TRP A 0 369 . -34.549  -6.978  23.578  1.00 87.41 369 A 1 
ATOM 2812 C CA  . TRP A 0 369 . -35.400  -7.486  24.659  1.00 87.41 369 A 1 
ATOM 2813 C C   . TRP A 0 369 . -36.896  -7.433  24.327  1.00 87.41 369 A 1 
ATOM 2814 C CB  . TRP A 0 369 . -35.066  -6.766  25.976  1.00 87.41 369 A 1 
ATOM 2815 O O   . TRP A 0 369 . -37.364  -6.562  23.594  1.00 87.41 369 A 1 
ATOM 2816 C CG  . TRP A 0 369 . -35.178  -5.271  25.958  1.00 87.41 369 A 1 
ATOM 2817 C CD1 . TRP A 0 369 . -34.179  -4.412  25.656  1.00 87.41 369 A 1 
ATOM 2818 C CD2 . TRP A 0 369 . -36.345  -4.441  26.238  1.00 87.41 369 A 1 
ATOM 2819 C CE2 . TRP A 0 369 . -35.976  -3.071  26.078  1.00 87.41 369 A 1 
ATOM 2820 C CE3 . TRP A 0 369 . -37.682  -4.709  26.605  1.00 87.41 369 A 1 
ATOM 2821 N NE1 . TRP A 0 369 . -34.641  -3.113  25.727  1.00 87.41 369 A 1 
ATOM 2822 C CH2 . TRP A 0 369 . -38.219  -2.325  26.612  1.00 87.41 369 A 1 
ATOM 2823 C CZ2 . TRP A 0 369 . -36.892  -2.022  26.255  1.00 87.41 369 A 1 
ATOM 2824 C CZ3 . TRP A 0 369 . -38.606  -3.665  26.798  1.00 87.41 369 A 1 
ATOM 2825 N N   . ASP A 0 370 . -37.647  -8.379  24.890  1.00 84.42 370 A 1 
ATOM 2826 C CA  . ASP A 0 370 . -39.111  -8.458  24.869  1.00 84.42 370 A 1 
ATOM 2827 C C   . ASP A 0 370 . -39.602  -8.679  26.309  1.00 84.42 370 A 1 
ATOM 2828 C CB  . ASP A 0 370 . -39.570  -9.581  23.909  1.00 84.42 370 A 1 
ATOM 2829 O O   . ASP A 0 370 . -39.154  -9.598  26.998  1.00 84.42 370 A 1 
ATOM 2830 C CG  . ASP A 0 370 . -41.078  -9.599  23.583  1.00 84.42 370 A 1 
ATOM 2831 O OD1 . ASP A 0 370 . -41.855  -8.838  24.201  1.00 84.42 370 A 1 
ATOM 2832 O OD2 . ASP A 0 370 . -41.476  -10.380 22.683  1.00 84.42 370 A 1 
ATOM 2833 N N   . ASN A 0 371 . -40.498  -7.813  26.772  1.00 83.51 371 A 1 
ATOM 2834 C CA  . ASN A 0 371 . -41.215  -7.913  28.036  1.00 83.51 371 A 1 
ATOM 2835 C C   . ASN A 0 371 . -42.708  -7.975  27.725  1.00 83.51 371 A 1 
ATOM 2836 C CB  . ASN A 0 371 . -40.869  -6.705  28.926  1.00 83.51 371 A 1 
ATOM 2837 O O   . ASN A 0 371 . -43.313  -6.958  27.364  1.00 83.51 371 A 1 
ATOM 2838 C CG  . ASN A 0 371 . -41.723  -6.628  30.187  1.00 83.51 371 A 1 
ATOM 2839 N ND2 . ASN A 0 371 . -42.946  -6.160  30.115  1.00 83.51 371 A 1 
ATOM 2840 O OD1 . ASN A 0 371 . -41.288  -6.966  31.265  1.00 83.51 371 A 1 
ATOM 2841 N N   . LYS A 0 372 . -43.315  -9.137  27.952  1.00 81.30 372 A 1 
ATOM 2842 C CA  . LYS A 0 372 . -44.765  -9.296  27.940  1.00 81.30 372 A 1 
ATOM 2843 C C   . LYS A 0 372 . -45.282  -9.469  29.361  1.00 81.30 372 A 1 
ATOM 2844 C CB  . LYS A 0 372 . -45.148  -10.452 27.019  1.00 81.30 372 A 1 
ATOM 2845 O O   . LYS A 0 372 . -44.871  -10.402 30.043  1.00 81.30 372 A 1 
ATOM 2846 C CG  . LYS A 0 372 . -46.677  -10.542 26.938  1.00 81.30 372 A 1 
ATOM 2847 C CD  . LYS A 0 372 . -47.181  -11.608 25.968  1.00 81.30 372 A 1 
ATOM 2848 C CE  . LYS A 0 372 . -46.842  -11.181 24.537  1.00 81.30 372 A 1 
ATOM 2849 N NZ  . LYS A 0 372 . -45.789  -12.032 23.941  1.00 81.30 372 A 1 
ATOM 2850 N N   . ASP A 0 373 . -46.222  -8.616  29.734  1.00 77.57 373 A 1 
ATOM 2851 C CA  . ASP A 0 373 . -46.918  -8.636  31.018  1.00 77.57 373 A 1 
ATOM 2852 C C   . ASP A 0 373 . -48.421  -8.872  30.770  1.00 77.57 373 A 1 
ATOM 2853 C CB  . ASP A 0 373 . -46.612  -7.321  31.751  1.00 77.57 373 A 1 
ATOM 2854 O O   . ASP A 0 373 . -48.936  -8.507  29.709  1.00 77.57 373 A 1 
ATOM 2855 C CG  . ASP A 0 373 . -46.827  -7.418  33.258  1.00 77.57 373 A 1 
ATOM 2856 O OD1 . ASP A 0 373 . -47.437  -8.429  33.675  1.00 77.57 373 A 1 
ATOM 2857 O OD2 . ASP A 0 373 . -46.319  -6.499  33.941  1.00 77.57 373 A 1 
ATOM 2858 N N   . ASN A 0 374 . -49.124  -9.580  31.659  1.00 76.69 374 A 1 
ATOM 2859 C CA  . ASN A 0 374 . -50.506  -10.021 31.401  1.00 76.69 374 A 1 
ATOM 2860 C C   . ASN A 0 374 . -51.324  -10.220 32.692  1.00 76.69 374 A 1 
ATOM 2861 C CB  . ASN A 0 374 . -50.560  -11.328 30.556  1.00 76.69 374 A 1 
ATOM 2862 O O   . ASN A 0 374 . -51.759  -11.353 32.975  1.00 76.69 374 A 1 
ATOM 2863 C CG  . ASN A 0 374 . -49.591  -11.496 29.406  1.00 76.69 374 A 1 
ATOM 2864 N ND2 . ASN A 0 374 . -48.387  -11.914 29.718  1.00 76.69 374 A 1 
ATOM 2865 O OD1 . ASN A 0 374 . -49.939  -11.442 28.231  1.00 76.69 374 A 1 
ATOM 2866 N N   . ASP A 0 375 . -51.589  -9.160  33.454  1.00 75.94 375 A 1 
ATOM 2867 C CA  . ASP A 0 375 . -52.354  -9.307  34.687  1.00 75.94 375 A 1 
ATOM 2868 C C   . ASP A 0 375 . -53.813  -9.689  34.422  1.00 75.94 375 A 1 
ATOM 2869 C CB  . ASP A 0 375 . -52.274  -8.085  35.625  1.00 75.94 375 A 1 
ATOM 2870 O O   . ASP A 0 375 . -54.478  -9.321  33.446  1.00 75.94 375 A 1 
ATOM 2871 C CG  . ASP A 0 375 . -50.973  -7.965  36.414  1.00 75.94 375 A 1 
ATOM 2872 O OD1 . ASP A 0 375 . -50.259  -8.987  36.468  1.00 75.94 375 A 1 
ATOM 2873 O OD2 . ASP A 0 375 . -50.823  -6.936  37.114  1.00 75.94 375 A 1 
ATOM 2874 N N   . LYS A 0 376 . -54.348  -10.473 35.355  1.00 68.48 376 A 1 
ATOM 2875 C CA  . LYS A 0 376 . -55.784  -10.696 35.514  1.00 68.48 376 A 1 
ATOM 2876 C C   . LYS A 0 376 . -56.108  -10.453 36.964  1.00 68.48 376 A 1 
ATOM 2877 C CB  . LYS A 0 376 . -56.175  -12.111 35.077  1.00 68.48 376 A 1 
ATOM 2878 O O   . LYS A 0 376 . -55.697  -11.232 37.818  1.00 68.48 376 A 1 
ATOM 2879 C CG  . LYS A 0 376 . -55.870  -12.301 33.592  1.00 68.48 376 A 1 
ATOM 2880 C CD  . LYS A 0 376 . -56.236  -13.708 33.114  1.00 68.48 376 A 1 
ATOM 2881 C CE  . LYS A 0 376 . -55.586  -13.961 31.749  1.00 68.48 376 A 1 
ATOM 2882 N NZ  . LYS A 0 376 . -54.107  -14.020 31.871  1.00 68.48 376 A 1 
ATOM 2883 N N   . TRP A 0 377 . -56.864  -9.402  37.248  1.00 66.24 377 A 1 
ATOM 2884 C CA  . TRP A 0 377 . -57.160  -8.981  38.612  1.00 66.24 377 A 1 
ATOM 2885 C C   . TRP A 0 377 . -58.662  -9.032  38.905  1.00 66.24 377 A 1 
ATOM 2886 C CB  . TRP A 0 377 . -56.498  -7.627  38.893  1.00 66.24 377 A 1 
ATOM 2887 O O   . TRP A 0 377 . -59.499  -8.506  38.168  1.00 66.24 377 A 1 
ATOM 2888 C CG  . TRP A 0 377 . -56.655  -6.560  37.851  1.00 66.24 377 A 1 
ATOM 2889 C CD1 . TRP A 0 377 . -55.842  -6.383  36.783  1.00 66.24 377 A 1 
ATOM 2890 C CD2 . TRP A 0 377 . -57.603  -5.450  37.809  1.00 66.24 377 A 1 
ATOM 2891 C CE2 . TRP A 0 377 . -57.292  -4.630  36.680  1.00 66.24 377 A 1 
ATOM 2892 C CE3 . TRP A 0 377 . -58.669  -5.039  38.643  1.00 66.24 377 A 1 
ATOM 2893 N NE1 . TRP A 0 377 . -56.222  -5.264  36.075  1.00 66.24 377 A 1 
ATOM 2894 C CH2 . TRP A 0 377 . -59.052  -3.062  37.260  1.00 66.24 377 A 1 
ATOM 2895 C CZ2 . TRP A 0 377 . -58.005  -3.454  36.404  1.00 66.24 377 A 1 
ATOM 2896 C CZ3 . TRP A 0 377 . -59.387  -3.856  38.374  1.00 66.24 377 A 1 
ATOM 2897 N N   . GLY A 0 378 . -59.011  -9.699  40.008  1.00 59.27 378 A 1 
ATOM 2898 C CA  . GLY A 0 378 . -60.368  -9.751  40.545  1.00 59.27 378 A 1 
ATOM 2899 C C   . GLY A 0 378 . -60.582  -8.662  41.595  1.00 59.27 378 A 1 
ATOM 2900 O O   . GLY A 0 378 . -60.031  -8.741  42.691  1.00 59.27 378 A 1 
ATOM 2901 N N   . ALA A 0 379 . -61.413  -7.667  41.287  1.00 55.89 379 A 1 
ATOM 2902 C CA  . ALA A 0 379 . -61.781  -6.600  42.211  1.00 55.89 379 A 1 
ATOM 2903 C C   . ALA A 0 379 . -63.139  -6.890  42.872  1.00 55.89 379 A 1 
ATOM 2904 C CB  . ALA A 0 379 . -61.757  -5.261  41.465  1.00 55.89 379 A 1 
ATOM 2905 O O   . ALA A 0 379 . -64.173  -6.973  42.201  1.00 55.89 379 A 1 
ATOM 2906 N N   . GLN A 0 380 . -63.147  -6.995  44.205  1.00 53.23 380 A 1 
ATOM 2907 C CA  . GLN A 0 380 . -64.373  -7.136  44.992  1.00 53.23 380 A 1 
ATOM 2908 C C   . GLN A 0 380 . -64.826  -5.775  45.534  1.00 53.23 380 A 1 
ATOM 2909 C CB  . GLN A 0 380 . -64.181  -8.172  46.113  1.00 53.23 380 A 1 
ATOM 2910 O O   . GLN A 0 380 . -64.156  -5.181  46.379  1.00 53.23 380 A 1 
ATOM 2911 C CG  . GLN A 0 380 . -65.540  -8.506  46.748  1.00 53.23 380 A 1 
ATOM 2912 C CD  . GLN A 0 380 . -65.481  -9.676  47.724  1.00 53.23 380 A 1 
ATOM 2913 N NE2 . GLN A 0 380 . -65.928  -9.511  48.951  1.00 53.23 380 A 1 
ATOM 2914 O OE1 . GLN A 0 380 . -65.084  -10.781 47.393  1.00 53.23 380 A 1 
ATOM 2915 N N   . ALA A 0 381 . -65.993  -5.309  45.088  1.00 46.51 381 A 1 
ATOM 2916 C CA  . ALA A 0 381 . -66.630  -4.085  45.570  1.00 46.51 381 A 1 
ATOM 2917 C C   . ALA A 0 381 . -67.909  -4.394  46.369  1.00 46.51 381 A 1 
ATOM 2918 C CB  . ALA A 0 381 . -66.872  -3.153  44.380  1.00 46.51 381 A 1 
ATOM 2919 O O   . ALA A 0 381 . -68.608  -5.374  46.094  1.00 46.51 381 A 1 
ATOM 2920 N N   . TRP A 0 382 . -68.195  -3.549  47.361  1.00 44.42 382 A 1 
ATOM 2921 C CA  . TRP A 0 382 . -69.317  -3.695  48.291  1.00 44.42 382 A 1 
ATOM 2922 C C   . TRP A 0 382 . -70.524  -2.880  47.821  1.00 44.42 382 A 1 
ATOM 2923 C CB  . TRP A 0 382 . -68.875  -3.261  49.697  1.00 44.42 382 A 1 
ATOM 2924 O O   . TRP A 0 382 . -70.393  -1.682  47.564  1.00 44.42 382 A 1 
ATOM 2925 C CG  . TRP A 0 382 . -67.746  -4.061  50.271  1.00 44.42 382 A 1 
ATOM 2926 C CD1 . TRP A 0 382 . -66.429  -3.780  50.145  1.00 44.42 382 A 1 
ATOM 2927 C CD2 . TRP A 0 382 . -67.818  -5.313  51.019  1.00 44.42 382 A 1 
ATOM 2928 C CE2 . TRP A 0 382 . -66.486  -5.753  51.288  1.00 44.42 382 A 1 
ATOM 2929 C CE3 . TRP A 0 382 . -68.872  -6.134  51.474  1.00 44.42 382 A 1 
ATOM 2930 N NE1 . TRP A 0 382 . -65.681  -4.774  50.744  1.00 44.42 382 A 1 
ATOM 2931 C CH2 . TRP A 0 382 . -67.287  -7.754  52.383  1.00 44.42 382 A 1 
ATOM 2932 C CZ2 . TRP A 0 382 . -66.212  -6.955  51.956  1.00 44.42 382 A 1 
ATOM 2933 C CZ3 . TRP A 0 382 . -68.610  -7.340  52.150  1.00 44.42 382 A 1 
ATOM 2934 N N   . GLY A 0 383 . -71.687  -3.525  47.737  1.00 48.74 383 A 1 
ATOM 2935 C CA  . GLY A 0 383 . -72.979  -2.872  47.542  1.00 48.74 383 A 1 
ATOM 2936 C C   . GLY A 0 383 . -73.828  -2.917  48.812  1.00 48.74 383 A 1 
ATOM 2937 O O   . GLY A 0 383 . -73.622  -3.770  49.670  1.00 48.74 383 A 1 
ATOM 2938 N N   . GLN A 0 384 . -74.789  -1.998  48.897  1.00 40.64 384 A 1 
ATOM 2939 C CA  . GLN A 0 384 . -75.944  -2.084  49.789  1.00 40.64 384 A 1 
ATOM 2940 C C   . GLN A 0 384 . -77.194  -1.787  48.966  1.00 40.64 384 A 1 
ATOM 2941 C CB  . GLN A 0 384 . -75.822  -1.097  50.970  1.00 40.64 384 A 1 
ATOM 2942 O O   . GLN A 0 384 . -77.442  -0.630  48.612  1.00 40.64 384 A 1 
ATOM 2943 C CG  . GLN A 0 384 . -75.026  -1.745  52.101  1.00 40.64 384 A 1 
ATOM 2944 C CD  . GLN A 0 384 . -74.913  -0.934  53.387  1.00 40.64 384 A 1 
ATOM 2945 N NE2 . GLN A 0 384 . -74.537  -1.596  54.456  1.00 40.64 384 A 1 
ATOM 2946 O OE1 . GLN A 0 384 . -75.145  0.267   53.477  1.00 40.64 384 A 1 
ATOM 2947 N N   . ASP A 0 385 . -77.977  -2.817  48.661  1.00 42.30 385 A 1 
ATOM 2948 C CA  . ASP A 0 385 . -79.412  -2.644  48.479  1.00 42.30 385 A 1 
ATOM 2949 C C   . ASP A 0 385 . -80.113  -2.517  49.841  1.00 42.30 385 A 1 
ATOM 2950 C CB  . ASP A 0 385 . -80.027  -3.693  47.529  1.00 42.30 385 A 1 
ATOM 2951 O O   . ASP A 0 385 . -79.497  -2.536  50.912  1.00 42.30 385 A 1 
ATOM 2952 C CG  . ASP A 0 385 . -79.536  -5.133  47.666  1.00 42.30 385 A 1 
ATOM 2953 O OD1 . ASP A 0 385 . -78.837  -5.442  48.650  1.00 42.30 385 A 1 
ATOM 2954 O OD2 . ASP A 0 385 . -79.710  -5.859  46.658  1.00 42.30 385 A 1 
ATOM 2955 N N   . ARG A 0 386 . -81.397  -2.168  49.764  1.00 35.94 386 A 1 
ATOM 2956 C CA  . ARG A 0 386 . -82.270  -1.802  50.886  1.00 35.94 386 A 1 
ATOM 2957 C C   . ARG A 0 386 . -83.698  -2.202  50.528  1.00 35.94 386 A 1 
ATOM 2958 C CB  . ARG A 0 386 . -82.185  -0.295  51.176  1.00 35.94 386 A 1 
ATOM 2959 O O   . ARG A 0 386 . -84.609  -1.369  50.569  1.00 35.94 386 A 1 
ATOM 2960 C CG  . ARG A 0 386 . -80.809  0.210   51.637  1.00 35.94 386 A 1 
ATOM 2961 C CD  . ARG A 0 386 . -80.803  1.738   51.684  1.00 35.94 386 A 1 
ATOM 2962 N NE  . ARG A 0 386 . -80.938  2.277   50.318  1.00 35.94 386 A 1 
ATOM 2963 N NH1 . ARG A 0 386 . -81.607  4.407   50.814  1.00 35.94 386 A 1 
ATOM 2964 N NH2 . ARG A 0 386 . -81.509  3.734   48.683  1.00 35.94 386 A 1 
ATOM 2965 C CZ  . ARG A 0 386 . -81.349  3.468   49.945  1.00 35.94 386 A 1 
ATOM 2966 N N   . ASP A 0 387 . -83.859  -3.436  50.069  1.00 46.14 387 A 1 
ATOM 2967 C CA  . ASP A 0 387 . -85.164  -3.985  49.759  1.00 46.14 387 A 1 
ATOM 2968 C C   . ASP A 0 387 . -86.032  -4.091  51.028  1.00 46.14 387 A 1 
ATOM 2969 C CB  . ASP A 0 387 . -85.039  -5.276  48.925  1.00 46.14 387 A 1 
ATOM 2970 O O   . ASP A 0 387 . -85.588  -3.917  52.166  1.00 46.14 387 A 1 
ATOM 2971 C CG  . ASP A 0 387 . -84.225  -6.410  49.556  1.00 46.14 387 A 1 
ATOM 2972 O OD1 . ASP A 0 387 . -83.112  -6.115  50.044  1.00 46.14 387 A 1 
ATOM 2973 O OD2 . ASP A 0 387 . -84.734  -7.555  49.489  1.00 46.14 387 A 1 
ATOM 2974 N N   . ALA A 0 388 . -87.339  -4.226  50.817  1.00 34.36 388 A 1 
ATOM 2975 C CA  . ALA A 0 388 . -88.344  -4.063  51.862  1.00 34.36 388 A 1 
ATOM 2976 C C   . ALA A 0 388 . -89.089  -5.380  52.105  1.00 34.36 388 A 1 
ATOM 2977 C CB  . ALA A 0 388 . -89.245  -2.879  51.482  1.00 34.36 388 A 1 
ATOM 2978 O O   . ALA A 0 388 . -90.255  -5.535  51.715  1.00 34.36 388 A 1 
ATOM 2979 N N   . TYR A 0 389 . -88.421  -6.351  52.731  1.00 34.07 389 A 1 
ATOM 2980 C CA  . TYR A 0 389 . -88.988  -7.683  52.910  1.00 34.07 389 A 1 
ATOM 2981 C C   . TYR A 0 389 . -90.205  -7.693  53.855  1.00 34.07 389 A 1 
ATOM 2982 C CB  . TYR A 0 389 . -87.884  -8.649  53.353  1.00 34.07 389 A 1 
ATOM 2983 O O   . TYR A 0 389 . -90.383  -6.866  54.752  1.00 34.07 389 A 1 
ATOM 2984 C CG  . TYR A 0 389 . -88.092  -10.106 53.006  1.00 34.07 389 A 1 
ATOM 2985 C CD1 . TYR A 0 389 . -88.796  -10.965 53.873  1.00 34.07 389 A 1 
ATOM 2986 C CD2 . TYR A 0 389 . -87.490  -10.613 51.840  1.00 34.07 389 A 1 
ATOM 2987 C CE1 . TYR A 0 389 . -88.918  -12.332 53.555  1.00 34.07 389 A 1 
ATOM 2988 C CE2 . TYR A 0 389 . -87.586  -11.979 51.531  1.00 34.07 389 A 1 
ATOM 2989 O OH  . TYR A 0 389 . -88.378  -14.165 52.101  1.00 34.07 389 A 1 
ATOM 2990 C CZ  . TYR A 0 389 . -88.301  -12.839 52.390  1.00 34.07 389 A 1 
ATOM 2991 N N   . GLY A 0 390 . -91.076  -8.693  53.679  1.00 37.52 390 A 1 
ATOM 2992 C CA  . GLY A 0 390 . -92.049  -9.066  54.714  1.00 37.52 390 A 1 
ATOM 2993 C C   . GLY A 0 390 . -93.499  -8.587  54.560  1.00 37.52 390 A 1 
ATOM 2994 O O   . GLY A 0 390 . -94.283  -8.784  55.489  1.00 37.52 390 A 1 
ATOM 2995 N N   . ALA A 0 391 . -93.935  -8.078  53.401  1.00 31.06 391 A 1 
ATOM 2996 C CA  . ALA A 0 391 . -95.356  -7.785  53.119  1.00 31.06 391 A 1 
ATOM 2997 C C   . ALA A 0 391 . -96.255  -9.048  52.941  1.00 31.06 391 A 1 
ATOM 2998 C CB  . ALA A 0 391 . -95.436  -6.805  51.940  1.00 31.06 391 A 1 
ATOM 2999 O O   . ALA A 0 391 . -97.168  -9.080  52.111  1.00 31.06 391 A 1 
ATOM 3000 N N   . SER A 0 392 . -96.008  -10.123 53.702  1.00 34.47 392 A 1 
ATOM 3001 C CA  . SER A 0 392 . -96.666  -11.429 53.533  1.00 34.47 392 A 1 
ATOM 3002 C C   . SER A 0 392 . -98.001  -11.540 54.296  1.00 34.47 392 A 1 
ATOM 3003 C CB  . SER A 0 392 . -95.694  -12.576 53.831  1.00 34.47 392 A 1 
ATOM 3004 O O   . SER A 0 392 . -98.121  -11.179 55.467  1.00 34.47 392 A 1 
ATOM 3005 O OG  . SER A 0 392 . -95.568  -12.837 55.213  1.00 34.47 392 A 1 
ATOM 3006 N N   . SER A 0 393 . -99.054  -12.022 53.626  1.00 30.69 393 A 1 
ATOM 3007 C CA  . SER A 0 393 . -100.454 -11.817 54.045  1.00 30.69 393 A 1 
ATOM 3008 C C   . SER A 0 393 . -101.124 -13.047 54.691  1.00 30.69 393 A 1 
ATOM 3009 C CB  . SER A 0 393 . -101.259 -11.202 52.889  1.00 30.69 393 A 1 
ATOM 3010 O O   . SER A 0 393 . -102.132 -13.570 54.210  1.00 30.69 393 A 1 
ATOM 3011 O OG  . SER A 0 393 . -101.098 -11.907 51.672  1.00 30.69 393 A 1 
ATOM 3012 N N   . TYR A 0 394 . -100.608 -13.496 55.842  1.00 30.65 394 A 1 
ATOM 3013 C CA  . TYR A 0 394 . -101.014 -14.764 56.474  1.00 30.65 394 A 1 
ATOM 3014 C C   . TYR A 0 394 . -101.798 -14.632 57.798  1.00 30.65 394 A 1 
ATOM 3015 C CB  . TYR A 0 394 . -99.771  -15.652 56.631  1.00 30.65 394 A 1 
ATOM 3016 O O   . TYR A 0 394 . -101.244 -14.810 58.878  1.00 30.65 394 A 1 
ATOM 3017 C CG  . TYR A 0 394 . -99.111  -16.026 55.318  1.00 30.65 394 A 1 
ATOM 3018 C CD1 . TYR A 0 394 . -99.804  -16.827 54.387  1.00 30.65 394 A 1 
ATOM 3019 C CD2 . TYR A 0 394 . -97.801  -15.593 55.035  1.00 30.65 394 A 1 
ATOM 3020 C CE1 . TYR A 0 394 . -99.188  -17.193 53.176  1.00 30.65 394 A 1 
ATOM 3021 C CE2 . TYR A 0 394 . -97.176  -15.977 53.834  1.00 30.65 394 A 1 
ATOM 3022 O OH  . TYR A 0 394 . -97.281  -17.149 51.737  1.00 30.65 394 A 1 
ATOM 3023 C CZ  . TYR A 0 394 . -97.871  -16.774 52.900  1.00 30.65 394 A 1 
ATOM 3024 N N   . ALA A 0 395 . -103.122 -14.408 57.732  1.00 33.26 395 A 1 
ATOM 3025 C CA  . ALA A 0 395 . -103.998 -14.495 58.924  1.00 33.26 395 A 1 
ATOM 3026 C C   . ALA A 0 395 . -105.466 -14.947 58.693  1.00 33.26 395 A 1 
ATOM 3027 C CB  . ALA A 0 395 . -103.938 -13.162 59.684  1.00 33.26 395 A 1 
ATOM 3028 O O   . ALA A 0 395 . -106.264 -14.959 59.632  1.00 33.26 395 A 1 
ATOM 3029 N N   . LYS A 0 396 . -105.876 -15.361 57.481  1.00 25.51 396 A 1 
ATOM 3030 C CA  . LYS A 0 396 . -107.258 -15.839 57.227  1.00 25.51 396 A 1 
ATOM 3031 C C   . LYS A 0 396 . -107.481 -17.292 57.690  1.00 25.51 396 A 1 
ATOM 3032 C CB  . LYS A 0 396 . -107.675 -15.623 55.757  1.00 25.51 396 A 1 
ATOM 3033 O O   . LYS A 0 396 . -107.629 -18.191 56.867  1.00 25.51 396 A 1 
ATOM 3034 C CG  . LYS A 0 396 . -108.036 -14.164 55.437  1.00 25.51 396 A 1 
ATOM 3035 C CD  . LYS A 0 396 . -108.615 -14.051 54.017  1.00 25.51 396 A 1 
ATOM 3036 C CE  . LYS A 0 396 . -109.000 -12.600 53.699  1.00 25.51 396 A 1 
ATOM 3037 N NZ  . LYS A 0 396 . -109.463 -12.446 52.294  1.00 25.51 396 A 1 
ATOM 3038 N N   . LYS A 0 397 . -107.566 -17.526 59.006  1.00 28.13 397 A 1 
ATOM 3039 C CA  . LYS A 0 397 . -107.957 -18.827 59.601  1.00 28.13 397 A 1 
ATOM 3040 C C   . LYS A 0 397 . -109.232 -18.741 60.455  1.00 28.13 397 A 1 
ATOM 3041 C CB  . LYS A 0 397 . -106.745 -19.524 60.269  1.00 28.13 397 A 1 
ATOM 3042 O O   . LYS A 0 397 . -109.255 -19.073 61.634  1.00 28.13 397 A 1 
ATOM 3043 C CG  . LYS A 0 397 . -106.368 -20.798 59.489  1.00 28.13 397 A 1 
ATOM 3044 C CD  . LYS A 0 397 . -105.195 -21.553 60.131  1.00 28.13 397 A 1 
ATOM 3045 C CE  . LYS A 0 397 . -104.826 -22.783 59.288  1.00 28.13 397 A 1 
ATOM 3046 N NZ  . LYS A 0 397 . -103.635 -23.493 59.826  1.00 28.13 397 A 1 
ATOM 3047 N N   . ALA A 0 398 . -110.329 -18.319 59.828  1.00 25.52 398 A 1 
ATOM 3048 C CA  . ALA A 0 398 . -111.662 -18.398 60.422  1.00 25.52 398 A 1 
ATOM 3049 C C   . ALA A 0 398 . -112.260 -19.809 60.236  1.00 25.52 398 A 1 
ATOM 3050 C CB  . ALA A 0 398 . -112.536 -17.303 59.793  1.00 25.52 398 A 1 
ATOM 3051 O O   . ALA A 0 398 . -112.768 -20.116 59.160  1.00 25.52 398 A 1 
ATOM 3052 N N   . SER A 0 399 . -112.218 -20.667 61.266  1.00 30.61 399 A 1 
ATOM 3053 C CA  . SER A 0 399 . -113.041 -21.889 61.323  1.00 30.61 399 A 1 
ATOM 3054 C C   . SER A 0 399 . -113.155 -22.504 62.729  1.00 30.61 399 A 1 
ATOM 3055 C CB  . SER A 0 399 . -112.497 -22.970 60.378  1.00 30.61 399 A 1 
ATOM 3056 O O   . SER A 0 399 . -112.169 -22.627 63.445  1.00 30.61 399 A 1 
ATOM 3057 O OG  . SER A 0 399 . -113.454 -24.007 60.252  1.00 30.61 399 A 1 
ATOM 3058 N N   . SER A 0 400 . -114.362 -22.980 63.058  1.00 28.01 400 A 1 
ATOM 3059 C CA  . SER A 0 400 . -114.642 -24.097 63.979  1.00 28.01 400 A 1 
ATOM 3060 C C   . SER A 0 400 . -114.156 -24.038 65.447  1.00 28.01 400 A 1 
ATOM 3061 C CB  . SER A 0 400 . -114.248 -25.412 63.293  1.00 28.01 400 A 1 
ATOM 3062 O O   . SER A 0 400 . -113.424 -24.915 65.903  1.00 28.01 400 A 1 
ATOM 3063 O OG  . SER A 0 400 . -114.754 -26.501 64.036  1.00 28.01 400 A 1 
ATOM 3064 N N   . GLY A 0 401 . -114.727 -23.129 66.246  1.00 32.34 401 A 1 
ATOM 3065 C CA  . GLY A 0 401 . -114.908 -23.324 67.697  1.00 32.34 401 A 1 
ATOM 3066 C C   . GLY A 0 401 . -116.403 -23.393 68.037  1.00 32.34 401 A 1 
ATOM 3067 O O   . GLY A 0 401 . -117.069 -22.363 68.012  1.00 32.34 401 A 1 
ATOM 3068 N N   . LYS A 0 402 . -116.967 -24.592 68.273  1.00 25.42 402 A 1 
ATOM 3069 C CA  . LYS A 0 402 . -118.431 -24.823 68.206  1.00 25.42 402 A 1 
ATOM 3070 C C   . LYS A 0 402 . -119.004 -25.683 69.352  1.00 25.42 402 A 1 
ATOM 3071 C CB  . LYS A 0 402 . -118.760 -25.410 66.815  1.00 25.42 402 A 1 
ATOM 3072 O O   . LYS A 0 402 . -119.456 -26.799 69.111  1.00 25.42 402 A 1 
ATOM 3073 C CG  . LYS A 0 402 . -120.270 -25.455 66.493  1.00 25.42 402 A 1 
ATOM 3074 C CD  . LYS A 0 402 . -120.579 -26.591 65.507  1.00 25.42 402 A 1 
ATOM 3075 C CE  . LYS A 0 402 . -122.090 -26.724 65.282  1.00 25.42 402 A 1 
ATOM 3076 N NZ  . LYS A 0 402 . -122.405 -27.896 64.427  1.00 25.42 402 A 1 
ATOM 3077 N N   . TYR A 0 403 . -119.067 -25.132 70.566  1.00 32.12 403 A 1 
ATOM 3078 C CA  . TYR A 0 403 . -119.880 -25.636 71.690  1.00 32.12 403 A 1 
ATOM 3079 C C   . TYR A 0 403 . -120.340 -24.454 72.579  1.00 32.12 403 A 1 
ATOM 3080 C CB  . TYR A 0 403 . -119.081 -26.653 72.530  1.00 32.12 403 A 1 
ATOM 3081 O O   . TYR A 0 403 . -119.625 -23.464 72.671  1.00 32.12 403 A 1 
ATOM 3082 C CG  . TYR A 0 403 . -118.757 -27.967 71.834  1.00 32.12 403 A 1 
ATOM 3083 C CD1 . TYR A 0 403 . -119.754 -28.954 71.689  1.00 32.12 403 A 1 
ATOM 3084 C CD2 . TYR A 0 403 . -117.462 -28.204 71.329  1.00 32.12 403 A 1 
ATOM 3085 C CE1 . TYR A 0 403 . -119.464 -30.162 71.025  1.00 32.12 403 A 1 
ATOM 3086 C CE2 . TYR A 0 403 . -117.167 -29.412 70.666  1.00 32.12 403 A 1 
ATOM 3087 O OH  . TYR A 0 403 . -117.903 -31.556 69.862  1.00 32.12 403 A 1 
ATOM 3088 C CZ  . TYR A 0 403 . -118.172 -30.391 70.507  1.00 32.12 403 A 1 
ATOM 3089 N N   . GLY A 0 404 . -121.497 -24.477 73.256  1.00 28.78 404 A 1 
ATOM 3090 C CA  . GLY A 0 404 . -122.522 -25.529 73.200  1.00 28.78 404 A 1 
ATOM 3091 C C   . GLY A 0 404 . -123.517 -25.634 74.371  1.00 28.78 404 A 1 
ATOM 3092 O O   . GLY A 0 404 . -124.013 -26.732 74.580  1.00 28.78 404 A 1 
ATOM 3093 N N   . GLN A 0 405 . -123.813 -24.571 75.131  1.00 31.04 405 A 1 
ATOM 3094 C CA  . GLN A 0 405 . -124.808 -24.530 76.229  1.00 31.04 405 A 1 
ATOM 3095 C C   . GLN A 0 405 . -125.242 -23.065 76.461  1.00 31.04 405 A 1 
ATOM 3096 C CB  . GLN A 0 405 . -124.180 -25.078 77.533  1.00 31.04 405 A 1 
ATOM 3097 O O   . GLN A 0 405 . -124.449 -22.164 76.217  1.00 31.04 405 A 1 
ATOM 3098 C CG  . GLN A 0 405 . -124.477 -26.565 77.802  1.00 31.04 405 A 1 
ATOM 3099 C CD  . GLN A 0 405 . -123.623 -27.160 78.919  1.00 31.04 405 A 1 
ATOM 3100 N NE2 . GLN A 0 405 . -123.643 -28.462 79.096  1.00 31.04 405 A 1 
ATOM 3101 O OE1 . GLN A 0 405 . -122.921 -26.486 79.650  1.00 31.04 405 A 1 
ATOM 3102 N N   . GLY A 0 406 . -126.450 -22.738 76.927  1.00 29.95 406 A 1 
ATOM 3103 C CA  . GLY A 0 406 . -127.654 -23.550 77.133  1.00 29.95 406 A 1 
ATOM 3104 C C   . GLY A 0 406 . -128.824 -22.620 77.499  1.00 29.95 406 A 1 
ATOM 3105 O O   . GLY A 0 406 . -128.663 -21.742 78.341  1.00 29.95 406 A 1 
ATOM 3106 N N   . ALA A 0 407 . -129.978 -22.749 76.839  1.00 28.69 407 A 1 
ATOM 3107 C CA  . ALA A 0 407 . -131.084 -21.804 77.008  1.00 28.69 407 A 1 
ATOM 3108 C C   . ALA A 0 407 . -132.014 -22.196 78.167  1.00 28.69 407 A 1 
ATOM 3109 C CB  . ALA A 0 407 . -131.850 -21.685 75.684  1.00 28.69 407 A 1 
ATOM 3110 O O   . ALA A 0 407 . -132.534 -23.309 78.191  1.00 28.69 407 A 1 
ATOM 3111 N N   . HIS A 0 408 . -132.303 -21.251 79.065  1.00 33.46 408 A 1 
ATOM 3112 C CA  . HIS A 0 408 . -133.474 -21.300 79.941  1.00 33.46 408 A 1 
ATOM 3113 C C   . HIS A 0 408 . -134.079 -19.899 80.072  1.00 33.46 408 A 1 
ATOM 3114 C CB  . HIS A 0 408 . -133.137 -21.933 81.302  1.00 33.46 408 A 1 
ATOM 3115 O O   . HIS A 0 408 . -133.358 -18.916 80.224  1.00 33.46 408 A 1 
ATOM 3116 C CG  . HIS A 0 408 . -133.914 -23.206 81.517  1.00 33.46 408 A 1 
ATOM 3117 C CD2 . HIS A 0 408 . -133.580 -24.448 81.046  1.00 33.46 408 A 1 
ATOM 3118 N ND1 . HIS A 0 408 . -135.147 -23.320 82.122  1.00 33.46 408 A 1 
ATOM 3119 C CE1 . HIS A 0 408 . -135.536 -24.603 82.029  1.00 33.46 408 A 1 
ATOM 3120 N NE2 . HIS A 0 408 . -134.613 -25.328 81.381  1.00 33.46 408 A 1 
ATOM 3121 N N   . ALA A 0 409 . -135.404 -19.807 79.967  1.00 30.60 409 A 1 
ATOM 3122 C CA  . ALA A 0 409 . -136.138 -18.546 79.877  1.00 30.60 409 A 1 
ATOM 3123 C C   . ALA A 0 409 . -137.279 -18.469 80.904  1.00 30.60 409 A 1 
ATOM 3124 C CB  . ALA A 0 409 . -136.663 -18.409 78.438  1.00 30.60 409 A 1 
ATOM 3125 O O   . ALA A 0 409 . -137.731 -19.497 81.406  1.00 30.60 409 A 1 
ATOM 3126 N N   . SER A 0 410 . -137.808 -17.252 81.096  1.00 31.87 410 A 1 
ATOM 3127 C CA  . SER A 0 410 . -139.011 -16.894 81.881  1.00 31.87 410 A 1 
ATOM 3128 C C   . SER A 0 410 . -138.926 -17.056 83.413  1.00 31.87 410 A 1 
ATOM 3129 C CB  . SER A 0 410 . -140.254 -17.593 81.305  1.00 31.87 410 A 1 
ATOM 3130 O O   . SER A 0 410 . -138.239 -17.940 83.909  1.00 31.87 410 A 1 
ATOM 3131 O OG  . SER A 0 410 . -140.323 -18.947 81.696  1.00 31.87 410 A 1 
ATOM 3132 N N   . GLY A 0 411 . -139.656 -16.215 84.172  1.00 31.17 411 A 1 
ATOM 3133 C CA  . GLY A 0 411 . -139.883 -16.460 85.613  1.00 31.17 411 A 1 
ATOM 3134 C C   . GLY A 0 411 . -139.985 -15.251 86.562  1.00 31.17 411 A 1 
ATOM 3135 O O   . GLY A 0 411 . -139.162 -15.108 87.451  1.00 31.17 411 A 1 
ATOM 3136 N N   . ALA A 0 412 . -141.005 -14.403 86.393  1.00 32.74 412 A 1 
ATOM 3137 C CA  . ALA A 0 412 . -141.647 -13.543 87.409  1.00 32.74 412 A 1 
ATOM 3138 C C   . ALA A 0 412 . -140.922 -13.138 88.736  1.00 32.74 412 A 1 
ATOM 3139 C CB  . ALA A 0 412 . -142.985 -14.218 87.747  1.00 32.74 412 A 1 
ATOM 3140 O O   . ALA A 0 412 . -140.892 -13.880 89.711  1.00 32.74 412 A 1 
ATOM 3141 N N   . SER A 0 413 . -140.600 -11.841 88.846  1.00 29.51 413 A 1 
ATOM 3142 C CA  . SER A 0 413 . -140.980 -10.955 89.974  1.00 29.51 413 A 1 
ATOM 3143 C C   . SER A 0 413 . -140.871 -11.477 91.433  1.00 29.51 413 A 1 
ATOM 3144 C CB  . SER A 0 413 . -142.389 -10.402 89.686  1.00 29.51 413 A 1 
ATOM 3145 O O   . SER A 0 413 . -141.886 -11.619 92.123  1.00 29.51 413 A 1 
ATOM 3146 O OG  . SER A 0 413 . -142.790 -9.505  90.700  1.00 29.51 413 A 1 
ATOM 3147 N N   . GLY A 0 414 . -139.652 -11.589 91.974  1.00 34.63 414 A 1 
ATOM 3148 C CA  . GLY A 0 414 . -139.404 -11.687 93.424  1.00 34.63 414 A 1 
ATOM 3149 C C   . GLY A 0 414 . -138.873 -10.375 94.024  1.00 34.63 414 A 1 
ATOM 3150 O O   . GLY A 0 414 . -137.744 -9.987  93.743  1.00 34.63 414 A 1 
ATOM 3151 N N   . LYS A 0 415 . -139.656 -9.681  94.865  1.00 30.84 415 A 1 
ATOM 3152 C CA  . LYS A 0 415 . -139.214 -8.453  95.563  1.00 30.84 415 A 1 
ATOM 3153 C C   . LYS A 0 415 . -138.555 -8.790  96.906  1.00 30.84 415 A 1 
ATOM 3154 C CB  . LYS A 0 415 . -140.388 -7.471  95.754  1.00 30.84 415 A 1 
ATOM 3155 O O   . LYS A 0 415 . -139.243 -8.866  97.919  1.00 30.84 415 A 1 
ATOM 3156 C CG  . LYS A 0 415 . -140.825 -6.794  94.448  1.00 30.84 415 A 1 
ATOM 3157 C CD  . LYS A 0 415 . -142.026 -5.870  94.698  1.00 30.84 415 A 1 
ATOM 3158 C CE  . LYS A 0 415 . -142.443 -5.186  93.390  1.00 30.84 415 A 1 
ATOM 3159 N NZ  . LYS A 0 415 . -143.677 -4.380  93.563  1.00 30.84 415 A 1 
ATOM 3160 N N   . GLY A 0 416 . -137.234 -8.969  96.914  1.00 34.35 416 A 1 
ATOM 3161 C CA  . GLY A 0 416 . -136.437 -9.172  98.129  1.00 34.35 416 A 1 
ATOM 3162 C C   . GLY A 0 416 . -135.386 -8.077  98.310  1.00 34.35 416 A 1 
ATOM 3163 O O   . GLY A 0 416 . -134.462 -7.979  97.511  1.00 34.35 416 A 1 
ATOM 3164 N N   . TYR A 0 417 . -135.505 -7.269  99.367  1.00 29.88 417 A 1 
ATOM 3165 C CA  . TYR A 0 417 . -134.442 -6.352  99.789  1.00 29.88 417 A 1 
ATOM 3166 C C   . TYR A 0 417 . -133.456 -7.114  100.684 1.00 29.88 417 A 1 
ATOM 3167 C CB  . TYR A 0 417 . -135.038 -5.145  100.532 1.00 29.88 417 A 1 
ATOM 3168 O O   . TYR A 0 417 . -133.827 -7.531  101.781 1.00 29.88 417 A 1 
ATOM 3169 C CG  . TYR A 0 417 . -135.767 -4.139  99.658  1.00 29.88 417 A 1 
ATOM 3170 C CD1 . TYR A 0 417 . -135.072 -3.026  99.142  1.00 29.88 417 A 1 
ATOM 3171 C CD2 . TYR A 0 417 . -137.142 -4.291  99.389  1.00 29.88 417 A 1 
ATOM 3172 C CE1 . TYR A 0 417 . -135.745 -2.067  98.360  1.00 29.88 417 A 1 
ATOM 3173 C CE2 . TYR A 0 417 . -137.818 -3.336  98.605  1.00 29.88 417 A 1 
ATOM 3174 O OH  . TYR A 0 417 . -137.781 -1.304  97.336  1.00 29.88 417 A 1 
ATOM 3175 C CZ  . TYR A 0 417 . -137.122 -2.222  98.090  1.00 29.88 417 A 1 
ATOM 3176 N N   . GLY A 0 418 . -132.210 -7.298  100.238 1.00 36.14 418 A 1 
ATOM 3177 C CA  . GLY A 0 418 . -131.205 -8.053  100.992 1.00 36.14 418 A 1 
ATOM 3178 C C   . GLY A 0 418 . -129.774 -7.799  100.520 1.00 36.14 418 A 1 
ATOM 3179 O O   . GLY A 0 418 . -129.398 -8.279  99.462  1.00 36.14 418 A 1 
ATOM 3180 N N   . LYS A 0 419 . -129.030 -7.046  101.342 1.00 30.40 419 A 1 
ATOM 3181 C CA  . LYS A 0 419 . -127.570 -6.817  101.394 1.00 30.40 419 A 1 
ATOM 3182 C C   . LYS A 0 419 . -126.680 -7.124  100.176 1.00 30.40 419 A 1 
ATOM 3183 C CB  . LYS A 0 419 . -126.976 -7.572  102.591 1.00 30.40 419 A 1 
ATOM 3184 O O   . LYS A 0 419 . -126.516 -8.262  99.753  1.00 30.40 419 A 1 
ATOM 3185 C CG  . LYS A 0 419 . -127.210 -6.832  103.912 1.00 30.40 419 A 1 
ATOM 3186 C CD  . LYS A 0 419 . -126.341 -7.464  105.003 1.00 30.40 419 A 1 
ATOM 3187 C CE  . LYS A 0 419 . -126.335 -6.578  106.249 1.00 30.40 419 A 1 
ATOM 3188 N NZ  . LYS A 0 419 . -125.287 -7.021  107.199 1.00 30.40 419 A 1 
ATOM 3189 N N   . ASP A 0 420 . -125.938 -6.081  99.819  1.00 31.42 420 A 1 
ATOM 3190 C CA  . ASP A 0 420 . -124.509 -6.045  99.466  1.00 31.42 420 A 1 
ATOM 3191 C C   . ASP A 0 420 . -123.759 -7.398  99.496  1.00 31.42 420 A 1 
ATOM 3192 C CB  . ASP A 0 420 . -123.826 -5.052  100.431 1.00 31.42 420 A 1 
ATOM 3193 O O   . ASP A 0 420 . -123.509 -7.969  100.560 1.00 31.42 420 A 1 
ATOM 3194 C CG  . ASP A 0 420 . -124.662 -3.783  100.607 1.00 31.42 420 A 1 
ATOM 3195 O OD1 . ASP A 0 420 . -124.580 -2.912  99.719  1.00 31.42 420 A 1 
ATOM 3196 O OD2 . ASP A 0 420 . -125.481 -3.773  101.559 1.00 31.42 420 A 1 
ATOM 3197 N N   . GLY A 0 421 . -123.351 -7.875  98.312  1.00 32.83 421 A 1 
ATOM 3198 C CA  . GLY A 0 421 . -122.754 -9.203  98.098  1.00 32.83 421 A 1 
ATOM 3199 C C   . GLY A 0 421 . -121.784 -9.267  96.909  1.00 32.83 421 A 1 
ATOM 3200 O O   . GLY A 0 421 . -121.885 -10.155 96.071  1.00 32.83 421 A 1 
ATOM 3201 N N   . GLN A 0 422 . -120.885 -8.283  96.827  1.00 29.88 422 A 1 
ATOM 3202 C CA  . GLN A 0 422 . -119.720 -8.154  95.932  1.00 29.88 422 A 1 
ATOM 3203 C C   . GLN A 0 422 . -119.207 -9.448  95.249  1.00 29.88 422 A 1 
ATOM 3204 C CB  . GLN A 0 422 . -118.620 -7.567  96.845  1.00 29.88 422 A 1 
ATOM 3205 O O   . GLN A 0 422 . -118.566 -10.265 95.905  1.00 29.88 422 A 1 
ATOM 3206 C CG  . GLN A 0 422 . -117.227 -7.361  96.227  1.00 29.88 422 A 1 
ATOM 3207 C CD  . GLN A 0 422 . -116.227 -6.810  97.246  1.00 29.88 422 A 1 
ATOM 3208 N NE2 . GLN A 0 422 . -114.959 -6.736  96.908  1.00 29.88 422 A 1 
ATOM 3209 O OE1 . GLN A 0 422 . -116.548 -6.427  98.358  1.00 29.88 422 A 1 
ATOM 3210 N N   . TYR A 0 423 . -119.349 -9.566  93.917  1.00 31.00 423 A 1 
ATOM 3211 C CA  . TYR A 0 423 . -118.503 -10.419 93.054  1.00 31.00 423 A 1 
ATOM 3212 C C   . TYR A 0 423 . -118.621 -10.037 91.559  1.00 31.00 423 A 1 
ATOM 3213 C CB  . TYR A 0 423 . -118.835 -11.918 93.242  1.00 31.00 423 A 1 
ATOM 3214 O O   . TYR A 0 423 . -119.675 -9.583  91.127  1.00 31.00 423 A 1 
ATOM 3215 C CG  . TYR A 0 423 . -117.626 -12.750 93.639  1.00 31.00 423 A 1 
ATOM 3216 C CD1 . TYR A 0 423 . -116.735 -13.236 92.660  1.00 31.00 423 A 1 
ATOM 3217 C CD2 . TYR A 0 423 . -117.371 -13.008 95.001  1.00 31.00 423 A 1 
ATOM 3218 C CE1 . TYR A 0 423 . -115.583 -13.951 93.047  1.00 31.00 423 A 1 
ATOM 3219 C CE2 . TYR A 0 423 . -116.221 -13.719 95.392  1.00 31.00 423 A 1 
ATOM 3220 O OH  . TYR A 0 423 . -114.202 -14.863 94.781  1.00 31.00 423 A 1 
ATOM 3221 C CZ  . TYR A 0 423 . -115.320 -14.187 94.413  1.00 31.00 423 A 1 
ATOM 3222 N N   . GLY A 0 424 . -117.568 -10.285 90.763  1.00 31.91 424 A 1 
ATOM 3223 C CA  . GLY A 0 424 . -117.653 -10.383 89.291  1.00 31.91 424 A 1 
ATOM 3224 C C   . GLY A 0 424 . -117.433 -9.106  88.459  1.00 31.91 424 A 1 
ATOM 3225 O O   . GLY A 0 424 . -118.363 -8.620  87.826  1.00 31.91 424 A 1 
ATOM 3226 N N   . SER A 0 425 . -116.190 -8.615  88.366  1.00 32.66 425 A 1 
ATOM 3227 C CA  . SER A 0 425 . -115.799 -7.652  87.316  1.00 32.66 425 A 1 
ATOM 3228 C C   . SER A 0 425 . -115.524 -8.374  85.988  1.00 32.66 425 A 1 
ATOM 3229 C CB  . SER A 0 425 . -114.565 -6.853  87.746  1.00 32.66 425 A 1 
ATOM 3230 O O   . SER A 0 425 . -114.743 -9.327  85.960  1.00 32.66 425 A 1 
ATOM 3231 O OG  . SER A 0 425 . -114.243 -5.904  86.750  1.00 32.66 425 A 1 
ATOM 3232 N N   . SER A 0 426 . -116.146 -7.937  84.889  1.00 35.02 426 A 1 
ATOM 3233 C CA  . SER A 0 426 . -116.004 -8.535  83.553  1.00 35.02 426 A 1 
ATOM 3234 C C   . SER A 0 426 . -114.961 -7.796  82.703  1.00 35.02 426 A 1 
ATOM 3235 C CB  . SER A 0 426 . -117.368 -8.565  82.852  1.00 35.02 426 A 1 
ATOM 3236 O O   . SER A 0 426 . -115.247 -6.752  82.118  1.00 35.02 426 A 1 
ATOM 3237 O OG  . SER A 0 426 . -117.927 -7.268  82.794  1.00 35.02 426 A 1 
ATOM 3238 N N   . ALA A 0 427 . -113.747 -8.341  82.609  1.00 34.85 427 A 1 
ATOM 3239 C CA  . ALA A 0 427 . -112.631 -7.715  81.897  1.00 34.85 427 A 1 
ATOM 3240 C C   . ALA A 0 427 . -112.740 -7.863  80.361  1.00 34.85 427 A 1 
ATOM 3241 C CB  . ALA A 0 427 . -111.330 -8.307  82.461  1.00 34.85 427 A 1 
ATOM 3242 O O   . ALA A 0 427 . -112.218 -8.826  79.800  1.00 34.85 427 A 1 
ATOM 3243 N N   . TRP A 0 428 . -113.406 -6.919  79.680  1.00 29.09 428 A 1 
ATOM 3244 C CA  . TRP A 0 428 . -113.645 -6.983  78.222  1.00 29.09 428 A 1 
ATOM 3245 C C   . TRP A 0 428 . -113.325 -5.705  77.411  1.00 29.09 428 A 1 
ATOM 3246 C CB  . TRP A 0 428 . -115.050 -7.560  77.941  1.00 29.09 428 A 1 
ATOM 3247 O O   . TRP A 0 428 . -113.674 -5.627  76.238  1.00 29.09 428 A 1 
ATOM 3248 C CG  . TRP A 0 428 . -115.035 -8.857  77.182  1.00 29.09 428 A 1 
ATOM 3249 C CD1 . TRP A 0 428 . -114.496 -10.012 77.633  1.00 29.09 428 A 1 
ATOM 3250 C CD2 . TRP A 0 428 . -115.522 -9.150  75.832  1.00 29.09 428 A 1 
ATOM 3251 C CE2 . TRP A 0 428 . -115.238 -10.520 75.537  1.00 29.09 428 A 1 
ATOM 3252 C CE3 . TRP A 0 428 . -116.157 -8.401  74.817  1.00 29.09 428 A 1 
ATOM 3253 N NE1 . TRP A 0 428 . -114.615 -10.994 76.670  1.00 29.09 428 A 1 
ATOM 3254 C CH2 . TRP A 0 428 . -116.209 -10.341 73.327  1.00 29.09 428 A 1 
ATOM 3255 C CZ2 . TRP A 0 428 . -115.570 -11.116 74.311  1.00 29.09 428 A 1 
ATOM 3256 C CZ3 . TRP A 0 428 . -116.500 -8.988  73.582  1.00 29.09 428 A 1 
ATOM 3257 N N   . GLU A 0 429 . -112.610 -4.727  77.984  1.00 32.05 429 A 1 
ATOM 3258 C CA  . GLU A 0 429 . -112.292 -3.438  77.319  1.00 32.05 429 A 1 
ATOM 3259 C C   . GLU A 0 429 . -110.788 -3.205  77.026  1.00 32.05 429 A 1 
ATOM 3260 C CB  . GLU A 0 429 . -112.923 -2.275  78.110  1.00 32.05 429 A 1 
ATOM 3261 O O   . GLU A 0 429 . -110.388 -2.121  76.612  1.00 32.05 429 A 1 
ATOM 3262 C CG  . GLU A 0 429 . -114.456 -2.280  77.992  1.00 32.05 429 A 1 
ATOM 3263 C CD  . GLU A 0 429 . -115.084 -1.079  78.710  1.00 32.05 429 A 1 
ATOM 3264 O OE1 . GLU A 0 429 . -115.738 -0.263  78.023  1.00 32.05 429 A 1 
ATOM 3265 O OE2 . GLU A 0 429 . -114.911 -1.004  79.947  1.00 32.05 429 A 1 
ATOM 3266 N N   . GLY A 0 430 . -109.919 -4.208  77.216  1.00 30.45 430 A 1 
ATOM 3267 C CA  . GLY A 0 430 . -108.456 -4.010  77.174  1.00 30.45 430 A 1 
ATOM 3268 C C   . GLY A 0 430 . -107.753 -4.122  75.808  1.00 30.45 430 A 1 
ATOM 3269 O O   . GLY A 0 430 . -106.606 -3.700  75.685  1.00 30.45 430 A 1 
ATOM 3270 N N   . ALA A 0 431 . -108.377 -4.718  74.785  1.00 30.35 431 A 1 
ATOM 3271 C CA  . ALA A 0 431 . -107.630 -5.306  73.658  1.00 30.35 431 A 1 
ATOM 3272 C C   . ALA A 0 431 . -107.327 -4.377  72.458  1.00 30.35 431 A 1 
ATOM 3273 C CB  . ALA A 0 431 . -108.372 -6.576  73.220  1.00 30.35 431 A 1 
ATOM 3274 O O   . ALA A 0 431 . -106.534 -4.746  71.596  1.00 30.35 431 A 1 
ATOM 3275 N N   . ALA A 0 432 . -107.940 -3.191  72.366  1.00 34.66 432 A 1 
ATOM 3276 C CA  . ALA A 0 432 . -107.951 -2.389  71.130  1.00 34.66 432 A 1 
ATOM 3277 C C   . ALA A 0 432 . -106.870 -1.285  71.029  1.00 34.66 432 A 1 
ATOM 3278 C CB  . ALA A 0 432 . -109.368 -1.832  70.945  1.00 34.66 432 A 1 
ATOM 3279 O O   . ALA A 0 432 . -106.800 -0.591  70.018  1.00 34.66 432 A 1 
ATOM 3280 N N   . ALA A 0 433 . -106.031 -1.096  72.055  1.00 34.57 433 A 1 
ATOM 3281 C CA  . ALA A 0 433 . -105.086 0.031   72.142  1.00 34.57 433 A 1 
ATOM 3282 C C   . ALA A 0 433 . -103.625 -0.306  71.757  1.00 34.57 433 A 1 
ATOM 3283 C CB  . ALA A 0 433 . -105.205 0.642   73.544  1.00 34.57 433 A 1 
ATOM 3284 O O   . ALA A 0 433 . -102.733 0.535   71.894  1.00 34.57 433 A 1 
ATOM 3285 N N   . GLY A 0 434 . -103.357 -1.528  71.285  1.00 32.81 434 A 1 
ATOM 3286 C CA  . GLY A 0 434 . -102.011 -2.001  70.944  1.00 32.81 434 A 1 
ATOM 3287 C C   . GLY A 0 434 . -101.447 -1.368  69.669  1.00 32.81 434 A 1 
ATOM 3288 O O   . GLY A 0 434 . -101.569 -1.942  68.591  1.00 32.81 434 A 1 
ATOM 3289 N N   . ARG A 0 435 . -100.783 -0.209  69.787  1.00 30.97 435 A 1 
ATOM 3290 C CA  . ARG A 0 435 . -100.033 0.448   68.695  1.00 30.97 435 A 1 
ATOM 3291 C C   . ARG A 0 435 . -98.752  -0.316  68.318  1.00 30.97 435 A 1 
ATOM 3292 C CB  . ARG A 0 435 . -99.710  1.912   69.045  1.00 30.97 435 A 1 
ATOM 3293 O O   . ARG A 0 435 . -97.648  0.196   68.478  1.00 30.97 435 A 1 
ATOM 3294 C CG  . ARG A 0 435 . -100.912 2.861   69.043  1.00 30.97 435 A 1 
ATOM 3295 C CD  . ARG A 0 435 . -100.384 4.271   69.342  1.00 30.97 435 A 1 
ATOM 3296 N NE  . ARG A 0 435 . -101.436 5.298   69.252  1.00 30.97 435 A 1 
ATOM 3297 N NH1 . ARG A 0 435 . -100.185 7.044   70.070  1.00 30.97 435 A 1 
ATOM 3298 N NH2 . ARG A 0 435 . -102.289 7.404   69.421  1.00 30.97 435 A 1 
ATOM 3299 C CZ  . ARG A 0 435 . -101.299 6.572   69.581  1.00 30.97 435 A 1 
ATOM 3300 N N   . ALA A 0 436 . -98.901  -1.520  67.779  1.00 35.17 436 A 1 
ATOM 3301 C CA  . ALA A 0 436 . -97.839  -2.232  67.076  1.00 35.17 436 A 1 
ATOM 3302 C C   . ALA A 0 436 . -97.886  -1.871  65.582  1.00 35.17 436 A 1 
ATOM 3303 C CB  . ALA A 0 436 . -97.962  -3.732  67.369  1.00 35.17 436 A 1 
ATOM 3304 O O   . ALA A 0 436 . -98.265  -2.684  64.742  1.00 35.17 436 A 1 
ATOM 3305 N N   . ALA A 0 437 . -97.527  -0.626  65.249  1.00 34.14 437 A 1 
ATOM 3306 C CA  . ALA A 0 437 . -97.133  -0.329  63.876  1.00 34.14 437 A 1 
ATOM 3307 C C   . ALA A 0 437 . -95.901  -1.192  63.573  1.00 34.14 437 A 1 
ATOM 3308 C CB  . ALA A 0 437 . -96.846  1.171   63.728  1.00 34.14 437 A 1 
ATOM 3309 O O   . ALA A 0 437 . -94.934  -1.145  64.335  1.00 34.14 437 A 1 
ATOM 3310 N N   . ALA A 0 438 . -95.959  -2.009  62.520  1.00 33.91 438 A 1 
ATOM 3311 C CA  . ALA A 0 438 . -94.832  -2.841  62.122  1.00 33.91 438 A 1 
ATOM 3312 C C   . ALA A 0 438 . -93.663  -1.917  61.764  1.00 33.91 438 A 1 
ATOM 3313 C CB  . ALA A 0 438 . -95.253  -3.757  60.967  1.00 33.91 438 A 1 
ATOM 3314 O O   . ALA A 0 438 . -93.686  -1.233  60.741  1.00 33.91 438 A 1 
ATOM 3315 N N   . ASN A 0 439 . -92.681  -1.838  62.659  1.00 34.52 439 A 1 
ATOM 3316 C CA  . ASN A 0 439 . -91.497  -1.023  62.461  1.00 34.52 439 A 1 
ATOM 3317 C C   . ASN A 0 439 . -90.621  -1.750  61.443  1.00 34.52 439 A 1 
ATOM 3318 C CB  . ASN A 0 439 . -90.821  -0.796  63.825  1.00 34.52 439 A 1 
ATOM 3319 O O   . ASN A 0 439 . -89.833  -2.603  61.847  1.00 34.52 439 A 1 
ATOM 3320 C CG  . ASN A 0 439 . -89.660  0.173   63.713  1.00 34.52 439 A 1 
ATOM 3321 N ND2 . ASN A 0 439 . -88.524  -0.272  63.234  1.00 34.52 439 A 1 
ATOM 3322 O OD1 . ASN A 0 439 . -89.785  1.341   64.038  1.00 34.52 439 A 1 
ATOM 3323 N N   . GLY A 0 440 . -90.820  -1.443  60.157  1.00 34.49 440 A 1 
ATOM 3324 C CA  . GLY A 0 440 . -90.085  -2.039  59.045  1.00 34.49 440 A 1 
ATOM 3325 C C   . GLY A 0 440 . -88.589  -1.999  59.323  1.00 34.49 440 A 1 
ATOM 3326 O O   . GLY A 0 440 . -87.983  -0.928  59.328  1.00 34.49 440 A 1 
ATOM 3327 N N   . GLY A 0 441 . -88.036  -3.163  59.649  1.00 32.23 441 A 1 
ATOM 3328 C CA  . GLY A 0 441 . -86.605  -3.381  59.622  1.00 32.23 441 A 1 
ATOM 3329 C C   . GLY A 0 441 . -86.279  -3.726  58.187  1.00 32.23 441 A 1 
ATOM 3330 O O   . GLY A 0 441 . -86.785  -4.731  57.701  1.00 32.23 441 A 1 
ATOM 3331 N N   . TYR A 0 442 . -85.508  -2.862  57.540  1.00 33.94 442 A 1 
ATOM 3332 C CA  . TYR A 0 442 . -84.853  -3.199  56.290  1.00 33.94 442 A 1 
ATOM 3333 C C   . TYR A 0 442 . -83.920  -4.378  56.549  1.00 33.94 442 A 1 
ATOM 3334 C CB  . TYR A 0 442 . -84.057  -1.995  55.758  1.00 33.94 442 A 1 
ATOM 3335 O O   . TYR A 0 442 . -83.180  -4.391  57.542  1.00 33.94 442 A 1 
ATOM 3336 C CG  . TYR A 0 442 . -84.836  -0.693  55.731  1.00 33.94 442 A 1 
ATOM 3337 C CD1 . TYR A 0 442 . -85.580  -0.342  54.589  1.00 33.94 442 A 1 
ATOM 3338 C CD2 . TYR A 0 442 . -84.834  0.149   56.861  1.00 33.94 442 A 1 
ATOM 3339 C CE1 . TYR A 0 442 . -86.339  0.845   54.581  1.00 33.94 442 A 1 
ATOM 3340 C CE2 . TYR A 0 442 . -85.602  1.329   56.865  1.00 33.94 442 A 1 
ATOM 3341 O OH  . TYR A 0 442 . -87.095  2.818   55.735  1.00 33.94 442 A 1 
ATOM 3342 C CZ  . TYR A 0 442 . -86.357  1.675   55.722  1.00 33.94 442 A 1 
ATOM 3343 N N   . ASP A 0 443 . -83.980  -5.341  55.653  1.00 37.38 443 A 1 
ATOM 3344 C CA  . ASP A 0 443 . -82.869  -6.201  55.306  1.00 37.38 443 A 1 
ATOM 3345 C C   . ASP A 0 443 . -81.734  -5.303  54.776  1.00 37.38 443 A 1 
ATOM 3346 C CB  . ASP A 0 443 . -83.329  -7.246  54.266  1.00 37.38 443 A 1 
ATOM 3347 O O   . ASP A 0 443 . -81.954  -4.221  54.226  1.00 37.38 443 A 1 
ATOM 3348 C CG  . ASP A 0 443 . -84.794  -7.682  54.454  1.00 37.38 443 A 1 
ATOM 3349 O OD1 . ASP A 0 443 . -85.693  -6.844  54.174  1.00 37.38 443 A 1 
ATOM 3350 O OD2 . ASP A 0 443 . -85.041  -8.794  54.980  1.00 37.38 443 A 1 
ATOM 3351 N N   . ASN A 0 444 . -80.500  -5.729  55.002  1.00 36.30 444 A 1 
ATOM 3352 C CA  . ASN A 0 444 . -79.293  -5.069  54.516  1.00 36.30 444 A 1 
ATOM 3353 C C   . ASN A 0 444 . -78.402  -6.209  54.008  1.00 36.30 444 A 1 
ATOM 3354 C CB  . ASN A 0 444 . -78.656  -4.230  55.655  1.00 36.30 444 A 1 
ATOM 3355 O O   . ASN A 0 444 . -77.436  -6.592  54.672  1.00 36.30 444 A 1 
ATOM 3356 C CG  . ASN A 0 444 . -78.920  -2.733  55.592  1.00 36.30 444 A 1 
ATOM 3357 N ND2 . ASN A 0 444 . -77.914  -1.967  55.238  1.00 36.30 444 A 1 
ATOM 3358 O OD1 . ASN A 0 444 . -79.953  -2.197  55.958  1.00 36.30 444 A 1 
ATOM 3359 N N   . ASP A 0 445 . -78.789  -6.812  52.886  1.00 43.85 445 A 1 
ATOM 3360 C CA  . ASP A 0 445 . -78.060  -7.931  52.292  1.00 43.85 445 A 1 
ATOM 3361 C C   . ASP A 0 445 . -76.802  -7.391  51.591  1.00 43.85 445 A 1 
ATOM 3362 C CB  . ASP A 0 445 . -78.994  -8.766  51.385  1.00 43.85 445 A 1 
ATOM 3363 O O   . ASP A 0 445 . -76.792  -7.155  50.389  1.00 43.85 445 A 1 
ATOM 3364 C CG  . ASP A 0 445 . -79.772  -9.862  52.139  1.00 43.85 445 A 1 
ATOM 3365 O OD1 . ASP A 0 445 . -79.853  -9.789  53.390  1.00 43.85 445 A 1 
ATOM 3366 O OD2 . ASP A 0 445 . -80.208  -10.824 51.463  1.00 43.85 445 A 1 
ATOM 3367 N N   . ASP A 0 446 . -75.730  -7.173  52.371  1.00 43.01 446 A 1 
ATOM 3368 C CA  . ASP A 0 446 . -74.410  -6.659  51.948  1.00 43.01 446 A 1 
ATOM 3369 C C   . ASP A 0 446 . -73.741  -7.571  50.875  1.00 43.01 446 A 1 
ATOM 3370 C CB  . ASP A 0 446 . -73.472  -6.493  53.180  1.00 43.01 446 A 1 
ATOM 3371 O O   . ASP A 0 446 . -72.732  -8.246  51.123  1.00 43.01 446 A 1 
ATOM 3372 C CG  . ASP A 0 446 . -73.697  -5.299  54.131  1.00 43.01 446 A 1 
ATOM 3373 O OD1 . ASP A 0 446 . -74.212  -4.239  53.712  1.00 43.01 446 A 1 
ATOM 3374 O OD2 . ASP A 0 446 . -73.230  -5.377  55.293  1.00 43.01 446 A 1 
ATOM 3375 N N   . TRP A 0 447 . -74.286  -7.635  49.654  1.00 55.74 447 A 1 
ATOM 3376 C CA  . TRP A 0 447 . -73.797  -8.532  48.613  1.00 55.74 447 A 1 
ATOM 3377 C C   . TRP A 0 447 . -72.576  -7.974  47.883  1.00 55.74 447 A 1 
ATOM 3378 C CB  . TRP A 0 447 . -74.900  -9.024  47.658  1.00 55.74 447 A 1 
ATOM 3379 O O   . TRP A 0 447 . -72.496  -6.820  47.461  1.00 55.74 447 A 1 
ATOM 3380 C CG  . TRP A 0 447 . -75.603  -8.026  46.785  1.00 55.74 447 A 1 
ATOM 3381 C CD1 . TRP A 0 447 . -76.848  -7.572  47.026  1.00 55.74 447 A 1 
ATOM 3382 C CD2 . TRP A 0 447 . -75.154  -7.289  45.595  1.00 55.74 447 A 1 
ATOM 3383 C CE2 . TRP A 0 447 . -76.183  -6.380  45.202  1.00 55.74 447 A 1 
ATOM 3384 C CE3 . TRP A 0 447 . -73.953  -7.220  44.855  1.00 55.74 447 A 1 
ATOM 3385 N NE1 . TRP A 0 447 . -77.211  -6.667  46.061  1.00 55.74 447 A 1 
ATOM 3386 C CH2 . TRP A 0 447 . -74.763  -5.310  43.558  1.00 55.74 447 A 1 
ATOM 3387 C CZ2 . TRP A 0 447 . -76.014  -5.423  44.188  1.00 55.74 447 A 1 
ATOM 3388 C CZ3 . TRP A 0 447 . -73.743  -6.222  43.881  1.00 55.74 447 A 1 
ATOM 3389 N N   . ALA A 0 448 . -71.622  -8.871  47.641  1.00 48.53 448 A 1 
ATOM 3390 C CA  . ALA A 0 448 . -70.488  -8.637  46.758  1.00 48.53 448 A 1 
ATOM 3391 C C   . ALA A 0 448 . -70.685  -9.355  45.411  1.00 48.53 448 A 1 
ATOM 3392 C CB  . ALA A 0 448 . -69.213  -9.075  47.483  1.00 48.53 448 A 1 
ATOM 3393 O O   . ALA A 0 448 . -70.839  -10.586 45.374  1.00 48.53 448 A 1 
ATOM 3394 N N   . LYS A 0 449 . -70.634  -8.591  44.310  1.00 56.07 449 A 1 
ATOM 3395 C CA  . LYS A 0 449 . -70.403  -9.086  42.939  1.00 56.07 449 A 1 
ATOM 3396 C C   . LYS A 0 449 . -68.931  -8.867  42.601  1.00 56.07 449 A 1 
ATOM 3397 C CB  . LYS A 0 449 . -71.294  -8.364  41.902  1.00 56.07 449 A 1 
ATOM 3398 O O   . LYS A 0 449 . -68.408  -7.785  42.855  1.00 56.07 449 A 1 
ATOM 3399 C CG  . LYS A 0 449 . -72.751  -8.857  41.903  1.00 56.07 449 A 1 
ATOM 3400 C CD  . LYS A 0 449 . -73.685  -7.954  41.071  1.00 56.07 449 A 1 
ATOM 3401 C CE  . LYS A 0 449 . -75.157  -8.289  41.379  1.00 56.07 449 A 1 
ATOM 3402 N NZ  . LYS A 0 449 . -76.026  -7.085  41.440  1.00 56.07 449 A 1 
ATOM 3403 N N   . GLN A 0 450 . -68.293  -9.869  42.002  1.00 59.06 450 A 1 
ATOM 3404 C CA  . GLN A 0 450 . -66.928  -9.726  41.498  1.00 59.06 450 A 1 
ATOM 3405 C C   . GLN A 0 450 . -66.920  -8.936  40.186  1.00 59.06 450 A 1 
ATOM 3406 C CB  . GLN A 0 450 . -66.247  -11.098 41.315  1.00 59.06 450 A 1 
ATOM 3407 O O   . GLN A 0 450 . -67.774  -9.147  39.316  1.00 59.06 450 A 1 
ATOM 3408 C CG  . GLN A 0 450 . -66.207  -12.003 42.563  1.00 59.06 450 A 1 
ATOM 3409 C CD  . GLN A 0 450 . -65.496  -11.402 43.776  1.00 59.06 450 A 1 
ATOM 3410 N NE2 . GLN A 0 450 . -65.497  -12.088 44.896  1.00 59.06 450 A 1 
ATOM 3411 O OE1 . GLN A 0 450 . -64.968  -10.309 43.760  1.00 59.06 450 A 1 
ATOM 3412 N N   . ALA A 0 451 . -65.933  -8.058  40.042  1.00 59.45 451 A 1 
ATOM 3413 C CA  . ALA A 0 451 . -65.504  -7.512  38.765  1.00 59.45 451 A 1 
ATOM 3414 C C   . ALA A 0 451 . -64.130  -8.098  38.412  1.00 59.45 451 A 1 
ATOM 3415 C CB  . ALA A 0 451 . -65.498  -5.984  38.849  1.00 59.45 451 A 1 
ATOM 3416 O O   . ALA A 0 451 . -63.327  -8.377  39.301  1.00 59.45 451 A 1 
ATOM 3417 N N   . TYR A 0 452 . -63.870  -8.294  37.123  1.00 65.27 452 A 1 
ATOM 3418 C CA  . TYR A 0 452 . -62.604  -8.826  36.623  1.00 65.27 452 A 1 
ATOM 3419 C C   . TYR A 0 452 . -62.051  -7.879  35.562  1.00 65.27 452 A 1 
ATOM 3420 C CB  . TYR A 0 452 . -62.803  -10.247 36.073  1.00 65.27 452 A 1 
ATOM 3421 O O   . TYR A 0 452 . -62.789  -7.490  34.650  1.00 65.27 452 A 1 
ATOM 3422 C CG  . TYR A 0 452 . -63.219  -11.269 37.118  1.00 65.27 452 A 1 
ATOM 3423 C CD1 . TYR A 0 452 . -62.242  -11.857 37.943  1.00 65.27 452 A 1 
ATOM 3424 C CD2 . TYR A 0 452 . -64.575  -11.624 37.273  1.00 65.27 452 A 1 
ATOM 3425 C CE1 . TYR A 0 452 . -62.611  -12.800 38.921  1.00 65.27 452 A 1 
ATOM 3426 C CE2 . TYR A 0 452 . -64.951  -12.565 38.252  1.00 65.27 452 A 1 
ATOM 3427 O OH  . TYR A 0 452 . -64.336  -14.055 40.027  1.00 65.27 452 A 1 
ATOM 3428 C CZ  . TYR A 0 452 . -63.970  -13.153 39.078  1.00 65.27 452 A 1 
ATOM 3429 N N   . GLY A 0 453 . -60.781  -7.511  35.706  1.00 68.95 453 A 1 
ATOM 3430 C CA  . GLY A 0 453 . -59.981  -6.840  34.687  1.00 68.95 453 A 1 
ATOM 3431 C C   . GLY A 0 453 . -58.972  -7.798  34.051  1.00 68.95 453 A 1 
ATOM 3432 O O   . GLY A 0 453 . -58.670  -8.858  34.607  1.00 68.95 453 A 1 
ATOM 3433 N N   . SER A 0 454 . -58.474  -7.425  32.875  1.00 71.45 454 A 1 
ATOM 3434 C CA  . SER A 0 454 . -57.290  -8.025  32.262  1.00 71.45 454 A 1 
ATOM 3435 C C   . SER A 0 454 . -56.625  -7.044  31.297  1.00 71.45 454 A 1 
ATOM 3436 C CB  . SER A 0 454 . -57.628  -9.322  31.513  1.00 71.45 454 A 1 
ATOM 3437 O O   . SER A 0 454 . -57.172  -6.752  30.227  1.00 71.45 454 A 1 
ATOM 3438 O OG  . SER A 0 454 . -58.473  -9.059  30.402  1.00 71.45 454 A 1 
ATOM 3439 N N   . ASP A 0 455 . -55.440  -6.598  31.650  1.00 74.57 455 A 1 
ATOM 3440 C CA  . ASP A 0 455 . -54.490  -5.905  30.783  1.00 74.57 455 A 1 
ATOM 3441 C C   . ASP A 0 455 . -53.608  -6.936  30.041  1.00 74.57 455 A 1 
ATOM 3442 C CB  . ASP A 0 455 . -53.721  -4.889  31.642  1.00 74.57 455 A 1 
ATOM 3443 O O   . ASP A 0 455 . -53.810  -8.154  30.144  1.00 74.57 455 A 1 
ATOM 3444 C CG  . ASP A 0 455 . -53.286  -5.552  32.943  1.00 74.57 455 A 1 
ATOM 3445 O OD1 . ASP A 0 455 . -52.355  -6.374  32.819  1.00 74.57 455 A 1 
ATOM 3446 O OD2 . ASP A 0 455 . -54.041  -5.415  33.945  1.00 74.57 455 A 1 
ATOM 3447 N N   . SER A 0 456 . -52.747  -6.468  29.134  1.00 76.24 456 A 1 
ATOM 3448 C CA  . SER A 0 456 . -51.850  -7.303  28.313  1.00 76.24 456 A 1 
ATOM 3449 C C   . SER A 0 456 . -50.793  -6.415  27.651  1.00 76.24 456 A 1 
ATOM 3450 C CB  . SER A 0 456 . -52.607  -8.072  27.212  1.00 76.24 456 A 1 
ATOM 3451 O O   . SER A 0 456 . -50.900  -6.095  26.462  1.00 76.24 456 A 1 
ATOM 3452 O OG  . SER A 0 456 . -53.556  -8.997  27.715  1.00 76.24 456 A 1 
ATOM 3453 N N   . ASP A 0 457 . -49.796  -5.999  28.421  1.00 79.30 457 A 1 
ATOM 3454 C CA  . ASP A 0 457 . -48.716  -5.144  27.937  1.00 79.30 457 A 1 
ATOM 3455 C C   . ASP A 0 457 . -47.673  -5.943  27.148  1.00 79.30 457 A 1 
ATOM 3456 C CB  . ASP A 0 457 . -48.080  -4.353  29.094  1.00 79.30 457 A 1 
ATOM 3457 O O   . ASP A 0 457 . -47.365  -7.107  27.413  1.00 79.30 457 A 1 
ATOM 3458 C CG  . ASP A 0 457 . -48.802  -3.037  29.412  1.00 79.30 457 A 1 
ATOM 3459 O OD1 . ASP A 0 457 . -49.906  -2.821  28.863  1.00 79.30 457 A 1 
ATOM 3460 O OD2 . ASP A 0 457 . -48.179  -2.224  30.131  1.00 79.30 457 A 1 
ATOM 3461 N N   . SER A 0 458 . -47.097  -5.323  26.124  1.00 80.67 458 A 1 
ATOM 3462 C CA  . SER A 0 458 . -45.974  -5.891  25.377  1.00 80.67 458 A 1 
ATOM 3463 C C   . SER A 0 458 . -45.020  -4.785  24.960  1.00 80.67 458 A 1 
ATOM 3464 C CB  . SER A 0 458 . -46.467  -6.695  24.175  1.00 80.67 458 A 1 
ATOM 3465 O O   . SER A 0 458 . -45.357  -3.923  24.143  1.00 80.67 458 A 1 
ATOM 3466 O OG  . SER A 0 458 . -47.162  -7.845  24.626  1.00 80.67 458 A 1 
ATOM 3467 N N   . ARG A 0 459 . -43.823  -4.824  25.543  1.00 81.00 459 A 1 
ATOM 3468 C CA  . ARG A 0 459 . -42.755  -3.844  25.371  1.00 81.00 459 A 1 
ATOM 3469 C C   . ARG A 0 459 . -41.541  -4.529  24.775  1.00 81.00 459 A 1 
ATOM 3470 C CB  . ARG A 0 459 . -42.421  -3.194  26.719  1.00 81.00 459 A 1 
ATOM 3471 O O   . ARG A 0 459 . -40.990  -5.437  25.381  1.00 81.00 459 A 1 
ATOM 3472 C CG  . ARG A 0 459 . -43.576  -2.305  27.190  1.00 81.00 459 A 1 
ATOM 3473 C CD  . ARG A 0 459 . -43.273  -1.584  28.507  1.00 81.00 459 A 1 
ATOM 3474 N NE  . ARG A 0 459 . -42.120  -0.669  28.372  1.00 81.00 459 A 1 
ATOM 3475 N NH1 . ARG A 0 459 . -41.384  -0.772  30.540  1.00 81.00 459 A 1 
ATOM 3476 N NH2 . ARG A 0 459 . -40.195  0.359   29.022  1.00 81.00 459 A 1 
ATOM 3477 C CZ  . ARG A 0 459 . -41.243  -0.363  29.310  1.00 81.00 459 A 1 
ATOM 3478 N N   . TRP A 0 460 . -41.124  -4.066  23.609  1.00 87.35 460 A 1 
ATOM 3479 C CA  . TRP A 0 460 . -39.984  -4.602  22.878  1.00 87.35 460 A 1 
ATOM 3480 C C   . TRP A 0 460 . -38.999  -3.481  22.574  1.00 87.35 460 A 1 
ATOM 3481 C CB  . TRP A 0 460 . -40.504  -5.287  21.617  1.00 87.35 460 A 1 
ATOM 3482 O O   . TRP A 0 460 . -39.415  -2.370  22.229  1.00 87.35 460 A 1 
ATOM 3483 C CG  . TRP A 0 460 . -39.476  -5.777  20.648  1.00 87.35 460 A 1 
ATOM 3484 C CD1 . TRP A 0 460 . -38.886  -6.991  20.676  1.00 87.35 460 A 1 
ATOM 3485 C CD2 . TRP A 0 460 . -38.935  -5.094  19.477  1.00 87.35 460 A 1 
ATOM 3486 C CE2 . TRP A 0 460 . -38.137  -6.025  18.750  1.00 87.35 460 A 1 
ATOM 3487 C CE3 . TRP A 0 460 . -39.066  -3.796  18.936  1.00 87.35 460 A 1 
ATOM 3488 N NE1 . TRP A 0 460 . -38.081  -7.139  19.565  1.00 87.35 460 A 1 
ATOM 3489 C CH2 . TRP A 0 460 . -37.759  -4.423  16.970  1.00 87.35 460 A 1 
ATOM 3490 C CZ2 . TRP A 0 460 . -37.606  -5.722  17.487  1.00 87.35 460 A 1 
ATOM 3491 C CZ3 . TRP A 0 460 . -38.463  -3.456  17.709  1.00 87.35 460 A 1 
ATOM 3492 N N   . GLY A 0 461 . -37.707  -3.771  22.699  1.00 87.92 461 A 1 
ATOM 3493 C CA  . GLY A 0 461 . -36.638  -2.803  22.498  1.00 87.92 461 A 1 
ATOM 3494 C C   . GLY A 0 461 . -35.417  -3.399  21.810  1.00 87.92 461 A 1 
ATOM 3495 O O   . GLY A 0 461 . -35.112  -4.586  21.946  1.00 87.92 461 A 1 
ATOM 3496 N N   . LYS A 0 462 . -34.720  -2.542  21.064  1.00 86.00 462 A 1 
ATOM 3497 C CA  . LYS A 0 462 . -33.404  -2.789  20.479  1.00 86.00 462 A 1 
ATOM 3498 C C   . LYS A 0 462 . -32.546  -1.544  20.643  1.00 86.00 462 A 1 
ATOM 3499 C CB  . LYS A 0 462 . -33.530  -3.149  18.994  1.00 86.00 462 A 1 
ATOM 3500 O O   . LYS A 0 462 . -32.947  -0.496  20.146  1.00 86.00 462 A 1 
ATOM 3501 C CG  . LYS A 0 462 . -34.144  -4.538  18.815  1.00 86.00 462 A 1 
ATOM 3502 C CD  . LYS A 0 462 . -34.092  -4.990  17.352  1.00 86.00 462 A 1 
ATOM 3503 C CE  . LYS A 0 462 . -34.258  -6.512  17.330  1.00 86.00 462 A 1 
ATOM 3504 N NZ  . LYS A 0 462 . -33.235  -7.198  16.510  1.00 86.00 462 A 1 
ATOM 3505 N N   . SER A 0 463 . -31.386  -1.668  21.273  1.00 84.67 463 A 1 
ATOM 3506 C CA  . SER A 0 463 . -30.480  -0.546  21.544  1.00 84.67 463 A 1 
ATOM 3507 C C   . SER A 0 463 . -29.042  -0.900  21.171  1.00 84.67 463 A 1 
ATOM 3508 C CB  . SER A 0 463 . -30.593  -0.094  23.007  1.00 84.67 463 A 1 
ATOM 3509 O O   . SER A 0 463 . -28.558  -1.973  21.528  1.00 84.67 463 A 1 
ATOM 3510 O OG  . SER A 0 463 . -30.548  -1.191  23.905  1.00 84.67 463 A 1 
ATOM 3511 N N   . TYR A 0 464 . -28.366  -0.001  20.452  1.00 82.73 464 A 1 
ATOM 3512 C CA  . TYR A 0 464 . -26.921  -0.048  20.197  1.00 82.73 464 A 1 
ATOM 3513 C C   . TYR A 0 464 . -26.262  1.176   20.842  1.00 82.73 464 A 1 
ATOM 3514 C CB  . TYR A 0 464 . -26.608  -0.023  18.690  1.00 82.73 464 A 1 
ATOM 3515 O O   . TYR A 0 464 . -26.668  2.292   20.519  1.00 82.73 464 A 1 
ATOM 3516 C CG  . TYR A 0 464 . -27.158  -1.144  17.831  1.00 82.73 464 A 1 
ATOM 3517 C CD1 . TYR A 0 464 . -26.331  -2.219  17.453  1.00 82.73 464 A 1 
ATOM 3518 C CD2 . TYR A 0 464 . -28.478  -1.068  17.349  1.00 82.73 464 A 1 
ATOM 3519 C CE1 . TYR A 0 464 . -26.824  -3.222  16.595  1.00 82.73 464 A 1 
ATOM 3520 C CE2 . TYR A 0 464 . -28.968  -2.048  16.463  1.00 82.73 464 A 1 
ATOM 3521 O OH  . TYR A 0 464 . -28.639  -4.127  15.312  1.00 82.73 464 A 1 
ATOM 3522 C CZ  . TYR A 0 464 . -28.144  -3.134  16.098  1.00 82.73 464 A 1 
ATOM 3523 N N   . ASP A 0 465 . -25.225  0.997   21.666  1.00 82.00 465 A 1 
ATOM 3524 C CA  . ASP A 0 465 . -24.538  2.121   22.334  1.00 82.00 465 A 1 
ATOM 3525 C C   . ASP A 0 465 . -23.835  3.062   21.338  1.00 82.00 465 A 1 
ATOM 3526 C CB  . ASP A 0 465 . -23.481  1.592   23.320  1.00 82.00 465 A 1 
ATOM 3527 O O   . ASP A 0 465 . -24.043  4.275   21.340  1.00 82.00 465 A 1 
ATOM 3528 C CG  . ASP A 0 465 . -24.010  1.177   24.694  1.00 82.00 465 A 1 
ATOM 3529 O OD1 . ASP A 0 465 . -25.061  1.699   25.118  1.00 82.00 465 A 1 
ATOM 3530 O OD2 . ASP A 0 465 . -23.288  0.386   25.344  1.00 82.00 465 A 1 
ATOM 3531 N N   . ALA A 0 466 . -22.980  2.503   20.476  1.00 83.75 466 A 1 
ATOM 3532 C CA  . ALA A 0 466 . -22.292  3.251   19.429  1.00 83.75 466 A 1 
ATOM 3533 C C   . ALA A 0 466 . -21.819  2.326   18.304  1.00 83.75 466 A 1 
ATOM 3534 C CB  . ALA A 0 466 . -21.101  4.007   20.032  1.00 83.75 466 A 1 
ATOM 3535 O O   . ALA A 0 466 . -21.175  1.305   18.555  1.00 83.75 466 A 1 
ATOM 3536 N N   . VAL A 0 467 . -22.062  2.715   17.052  1.00 87.06 467 A 1 
ATOM 3537 C CA  . VAL A 0 467 . -21.705  1.932   15.858  1.00 87.06 467 A 1 
ATOM 3538 C C   . VAL A 0 467 . -20.700  2.704   15.010  1.00 87.06 467 A 1 
ATOM 3539 C CB  . VAL A 0 467 . -22.951  1.527   15.048  1.00 87.06 467 A 1 
ATOM 3540 O O   . VAL A 0 467 . -20.923  3.859   14.649  1.00 87.06 467 A 1 
ATOM 3541 C CG1 . VAL A 0 467 . -22.566  0.654   13.843  1.00 87.06 467 A 1 
ATOM 3542 C CG2 . VAL A 0 467 . -23.939  0.724   15.906  1.00 87.06 467 A 1 
ATOM 3543 N N   . LYS A 0 468 . -19.578  2.059   14.683  1.00 90.61 468 A 1 
ATOM 3544 C CA  . LYS A 0 468 . -18.425  2.669   14.012  1.00 90.61 468 A 1 
ATOM 3545 C C   . LYS A 0 468 . -18.027  1.818   12.804  1.00 90.61 468 A 1 
ATOM 3546 C CB  . LYS A 0 468 . -17.280  2.855   15.034  1.00 90.61 468 A 1 
ATOM 3547 O O   . LYS A 0 468 . -17.524  0.705   12.952  1.00 90.61 468 A 1 
ATOM 3548 C CG  . LYS A 0 468 . -17.703  3.692   16.264  1.00 90.61 468 A 1 
ATOM 3549 C CD  . LYS A 0 468 . -16.553  3.920   17.260  1.00 90.61 468 A 1 
ATOM 3550 C CE  . LYS A 0 468 . -16.987  4.744   18.492  1.00 90.61 468 A 1 
ATOM 3551 N NZ  . LYS A 0 468 . -17.761  3.958   19.492  1.00 90.61 468 A 1 
ATOM 3552 N N   . ALA A 0 469 . -18.245  2.330   11.595  1.00 90.50 469 A 1 
ATOM 3553 C CA  . ALA A 0 469 . -17.888  1.673   10.338  1.00 90.50 469 A 1 
ATOM 3554 C C   . ALA A 0 469 . -16.793  2.457   9.603   1.00 90.50 469 A 1 
ATOM 3555 C CB  . ALA A 0 469 . -19.141  1.462   9.482   1.00 90.50 469 A 1 
ATOM 3556 O O   . ALA A 0 469 . -16.866  3.674   9.442   1.00 90.50 469 A 1 
ATOM 3557 N N   . ARG A 0 470 . -15.757  1.753   9.149   1.00 94.18 470 A 1 
ATOM 3558 C CA  . ARG A 0 470 . -14.538  2.317   8.560   1.00 94.18 470 A 1 
ATOM 3559 C C   . ARG A 0 470 . -14.212  1.573   7.272   1.00 94.18 470 A 1 
ATOM 3560 C CB  . ARG A 0 470 . -13.387  2.206   9.580   1.00 94.18 470 A 1 
ATOM 3561 O O   . ARG A 0 470 . -14.091  0.352   7.287   1.00 94.18 470 A 1 
ATOM 3562 C CG  . ARG A 0 470 . -13.615  3.001   10.881  1.00 94.18 470 A 1 
ATOM 3563 C CD  . ARG A 0 470 . -13.407  4.511   10.702  1.00 94.18 470 A 1 
ATOM 3564 N NE  . ARG A 0 470 . -11.979  4.869   10.829  1.00 94.18 470 A 1 
ATOM 3565 N NH1 . ARG A 0 470 . -11.968  5.332   13.085  1.00 94.18 470 A 1 
ATOM 3566 N NH2 . ARG A 0 470 . -10.051  5.300   11.935  1.00 94.18 470 A 1 
ATOM 3567 C CZ  . ARG A 0 470 . -11.346  5.168   11.950  1.00 94.18 470 A 1 
ATOM 3568 N N   . SER A 0 471 . -14.045  2.293   6.171   1.00 95.28 471 A 1 
ATOM 3569 C CA  . SER A 0 471 . -13.603  1.741   4.888   1.00 95.28 471 A 1 
ATOM 3570 C C   . SER A 0 471 . -12.389  2.517   4.401   1.00 95.28 471 A 1 
ATOM 3571 C CB  . SER A 0 471 . -14.735  1.796   3.858   1.00 95.28 471 A 1 
ATOM 3572 O O   . SER A 0 471 . -12.392  3.742   4.449   1.00 95.28 471 A 1 
ATOM 3573 O OG  . SER A 0 471 . -14.397  1.069   2.690   1.00 95.28 471 A 1 
ATOM 3574 N N   . TYR A 0 472 . -11.382  1.809   3.913   1.00 93.71 472 A 1 
ATOM 3575 C CA  . TYR A 0 472 . -10.170  2.356   3.315   1.00 93.71 472 A 1 
ATOM 3576 C C   . TYR A 0 472 . -9.888   1.580   2.034   1.00 93.71 472 A 1 
ATOM 3577 C CB  . TYR A 0 472 . -8.997   2.202   4.294   1.00 93.71 472 A 1 
ATOM 3578 O O   . TYR A 0 472 . -9.880   0.350   2.072   1.00 93.71 472 A 1 
ATOM 3579 C CG  . TYR A 0 472 . -9.136   2.994   5.579   1.00 93.71 472 A 1 
ATOM 3580 C CD1 . TYR A 0 472 . -8.742   4.342   5.592   1.00 93.71 472 A 1 
ATOM 3581 C CD2 . TYR A 0 472 . -9.651   2.397   6.748   1.00 93.71 472 A 1 
ATOM 3582 C CE1 . TYR A 0 472 . -8.882   5.110   6.761   1.00 93.71 472 A 1 
ATOM 3583 C CE2 . TYR A 0 472 . -9.780   3.157   7.929   1.00 93.71 472 A 1 
ATOM 3584 O OH  . TYR A 0 472 . -9.554   5.284   9.046   1.00 93.71 472 A 1 
ATOM 3585 C CZ  . TYR A 0 472 . -9.407   4.520   7.929   1.00 93.71 472 A 1 
ATOM 3586 N N   . GLU A 0 473 . -9.656   2.268   0.923   1.00 94.82 473 A 1 
ATOM 3587 C CA  . GLU A 0 473 . -9.172   1.676   -0.325  1.00 94.82 473 A 1 
ATOM 3588 C C   . GLU A 0 473 . -7.986   2.532   -0.806  1.00 94.82 473 A 1 
ATOM 3589 C CB  . GLU A 0 473 . -10.322  1.488   -1.355  1.00 94.82 473 A 1 
ATOM 3590 O O   . GLU A 0 473 . -8.098   3.750   -0.910  1.00 94.82 473 A 1 
ATOM 3591 C CG  . GLU A 0 473 . -11.473  0.631   -0.763  1.00 94.82 473 A 1 
ATOM 3592 C CD  . GLU A 0 473 . -12.509  0.004   -1.726  1.00 94.82 473 A 1 
ATOM 3593 O OE1 . GLU A 0 473 . -13.547  -0.479  -1.195  1.00 94.82 473 A 1 
ATOM 3594 O OE2 . GLU A 0 473 . -12.252  -0.190  -2.936  1.00 94.82 473 A 1 
ATOM 3595 N N   . ASN A 0 474 . -6.823   1.910   -1.007  1.00 95.31 474 A 1 
ATOM 3596 C CA  . ASN A 0 474 . -5.574   2.563   -1.396  1.00 95.31 474 A 1 
ATOM 3597 C C   . ASN A 0 474 . -5.003   1.850   -2.622  1.00 95.31 474 A 1 
ATOM 3598 C CB  . ASN A 0 474 . -4.580   2.539   -0.216  1.00 95.31 474 A 1 
ATOM 3599 O O   . ASN A 0 474 . -4.806   0.634   -2.580  1.00 95.31 474 A 1 
ATOM 3600 C CG  . ASN A 0 474 . -3.345   3.385   -0.491  1.00 95.31 474 A 1 
ATOM 3601 N ND2 . ASN A 0 474 . -2.156   2.902   -0.209  1.00 95.31 474 A 1 
ATOM 3602 O OD1 . ASN A 0 474 . -3.459   4.515   -0.924  1.00 95.31 474 A 1 
ATOM 3603 N N   . THR A 0 475 . -4.737   2.598   -3.687  1.00 96.80 475 A 1 
ATOM 3604 C CA  . THR A 0 475 . -4.102   2.093   -4.907  1.00 96.80 475 A 1 
ATOM 3605 C C   . THR A 0 475 . -2.781   2.815   -5.098  1.00 96.80 475 A 1 
ATOM 3606 C CB  . THR A 0 475 . -4.993   2.282   -6.143  1.00 96.80 475 A 1 
ATOM 3607 O O   . THR A 0 475 . -2.768   4.029   -5.289  1.00 96.80 475 A 1 
ATOM 3608 C CG2 . THR A 0 475 . -4.421   1.557   -7.359  1.00 96.80 475 A 1 
ATOM 3609 O OG1 . THR A 0 475 . -6.285   1.759   -5.920  1.00 96.80 475 A 1 
ATOM 3610 N N   . GLU A 0 476 . -1.676   2.079   -5.064  1.00 97.40 476 A 1 
ATOM 3611 C CA  . GLU A 0 476 . -0.341   2.606   -5.325  1.00 97.40 476 A 1 
ATOM 3612 C C   . GLU A 0 476 . 0.259    1.946   -6.561  1.00 97.40 476 A 1 
ATOM 3613 C CB  . GLU A 0 476 . 0.593    2.456   -4.116  1.00 97.40 476 A 1 
ATOM 3614 O O   . GLU A 0 476 . 0.093    0.753   -6.805  1.00 97.40 476 A 1 
ATOM 3615 C CG  . GLU A 0 476 . -0.020   3.027   -2.828  1.00 97.40 476 A 1 
ATOM 3616 C CD  . GLU A 0 476 . 1.006    3.319   -1.726  1.00 97.40 476 A 1 
ATOM 3617 O OE1 . GLU A 0 476 . 0.628    3.947   -0.710  1.00 97.40 476 A 1 
ATOM 3618 O OE2 . GLU A 0 476 . 2.226    3.111   -1.903  1.00 97.40 476 A 1 
ATOM 3619 N N   . TYR A 0 477 . 0.987    2.737   -7.335  1.00 97.76 477 A 1 
ATOM 3620 C CA  . TYR A 0 477 . 1.803    2.290   -8.449  1.00 97.76 477 A 1 
ATOM 3621 C C   . TYR A 0 477 . 3.158    2.979   -8.351  1.00 97.76 477 A 1 
ATOM 3622 C CB  . TYR A 0 477 . 1.090    2.624   -9.762  1.00 97.76 477 A 1 
ATOM 3623 O O   . TYR A 0 477 . 3.222    4.193   -8.141  1.00 97.76 477 A 1 
ATOM 3624 C CG  . TYR A 0 477 . 1.929    2.431   -11.009 1.00 97.76 477 A 1 
ATOM 3625 C CD1 . TYR A 0 477 . 2.626    3.524   -11.563 1.00 97.76 477 A 1 
ATOM 3626 C CD2 . TYR A 0 477 . 2.004    1.164   -11.618 1.00 97.76 477 A 1 
ATOM 3627 C CE1 . TYR A 0 477 . 3.359    3.364   -12.754 1.00 97.76 477 A 1 
ATOM 3628 C CE2 . TYR A 0 477 . 2.725    1.002   -12.816 1.00 97.76 477 A 1 
ATOM 3629 O OH  . TYR A 0 477 . 4.019    1.964   -14.584 1.00 97.76 477 A 1 
ATOM 3630 C CZ  . TYR A 0 477 . 3.385    2.106   -13.393 1.00 97.76 477 A 1 
ATOM 3631 N N   . ALA A 0 478 . 4.231    2.220   -8.538  1.00 97.54 478 A 1 
ATOM 3632 C CA  . ALA A 0 478 . 5.571    2.758   -8.695  1.00 97.54 478 A 1 
ATOM 3633 C C   . ALA A 0 478 . 6.249    2.107   -9.900  1.00 97.54 478 A 1 
ATOM 3634 C CB  . ALA A 0 478 . 6.364    2.573   -7.397  1.00 97.54 478 A 1 
ATOM 3635 O O   . ALA A 0 478 . 6.136    0.901   -10.126 1.00 97.54 478 A 1 
ATOM 3636 N N   . ARG A 0 479 . 6.977    2.915   -10.663 1.00 97.91 479 A 1 
ATOM 3637 C CA  . ARG A 0 479 . 7.863    2.479   -11.731 1.00 97.91 479 A 1 
ATOM 3638 C C   . ARG A 0 479 . 9.166    3.246   -11.623 1.00 97.91 479 A 1 
ATOM 3639 C CB  . ARG A 0 479 . 7.191    2.667   -13.090 1.00 97.91 479 A 1 
ATOM 3640 O O   . ARG A 0 479 . 9.197    4.460   -11.793 1.00 97.91 479 A 1 
ATOM 3641 C CG  . ARG A 0 479 . 8.093    2.170   -14.228 1.00 97.91 479 A 1 
ATOM 3642 C CD  . ARG A 0 479 . 7.359    2.310   -15.564 1.00 97.91 479 A 1 
ATOM 3643 N NE  . ARG A 0 479 . 7.585    3.642   -16.142 1.00 97.91 479 A 1 
ATOM 3644 N NH1 . ARG A 0 479 . 9.492    3.072   -17.292 1.00 97.91 479 A 1 
ATOM 3645 N NH2 . ARG A 0 479 . 8.821    5.215   -17.159 1.00 97.91 479 A 1 
ATOM 3646 C CZ  . ARG A 0 479 . 8.633    3.962   -16.867 1.00 97.91 479 A 1 
ATOM 3647 N N   . TRP A 0 480 . 10.231   2.507   -11.383 1.00 98.44 480 A 1 
ATOM 3648 C CA  . TRP A 0 480 . 11.594   3.001   -11.436 1.00 98.44 480 A 1 
ATOM 3649 C C   . TRP A 0 480 . 12.295   2.323   -12.611 1.00 98.44 480 A 1 
ATOM 3650 C CB  . TRP A 0 480 . 12.248   2.757   -10.078 1.00 98.44 480 A 1 
ATOM 3651 O O   . TRP A 0 480 . 12.122   1.123   -12.824 1.00 98.44 480 A 1 
ATOM 3652 C CG  . TRP A 0 480 . 13.699   3.090   -9.981  1.00 98.44 480 A 1 
ATOM 3653 C CD1 . TRP A 0 480 . 14.229   4.254   -9.539  1.00 98.44 480 A 1 
ATOM 3654 C CD2 . TRP A 0 480 . 14.830   2.245   -10.335 1.00 98.44 480 A 1 
ATOM 3655 C CE2 . TRP A 0 480 . 16.025   2.907   -9.934  1.00 98.44 480 A 1 
ATOM 3656 C CE3 . TRP A 0 480 . 14.966   0.993   -10.970 1.00 98.44 480 A 1 
ATOM 3657 N NE1 . TRP A 0 480 . 15.608   4.155   -9.525  1.00 98.44 480 A 1 
ATOM 3658 C CH2 . TRP A 0 480 . 17.391   1.071   -10.710 1.00 98.44 480 A 1 
ATOM 3659 C CZ2 . TRP A 0 480 . 17.281   2.299   -10.038 1.00 98.44 480 A 1 
ATOM 3660 C CZ3 . TRP A 0 480 . 16.238   0.453   -11.216 1.00 98.44 480 A 1 
ATOM 3661 N N   . LEU A 0 481 . 13.049   3.086   -13.388 1.00 97.08 481 A 1 
ATOM 3662 C CA  . LEU A 0 481 . 13.806   2.616   -14.541 1.00 97.08 481 A 1 
ATOM 3663 C C   . LEU A 0 481 . 15.172   3.289   -14.511 1.00 97.08 481 A 1 
ATOM 3664 C CB  . LEU A 0 481 . 12.991   2.909   -15.818 1.00 97.08 481 A 1 
ATOM 3665 O O   . LEU A 0 481 . 15.239   4.509   -14.383 1.00 97.08 481 A 1 
ATOM 3666 C CG  . LEU A 0 481 . 13.659   2.543   -17.163 1.00 97.08 481 A 1 
ATOM 3667 C CD1 . LEU A 0 481 . 12.563   2.375   -18.223 1.00 97.08 481 A 1 
ATOM 3668 C CD2 . LEU A 0 481 . 14.577   3.642   -17.709 1.00 97.08 481 A 1 
ATOM 3669 N N   . GLN A 0 482 . 16.224   2.497   -14.664 1.00 96.95 482 A 1 
ATOM 3670 C CA  . GLN A 0 482 . 17.530   2.950   -15.124 1.00 96.95 482 A 1 
ATOM 3671 C C   . GLN A 0 482 . 17.826   2.301   -16.476 1.00 96.95 482 A 1 
ATOM 3672 C CB  . GLN A 0 482 . 18.615   2.665   -14.075 1.00 96.95 482 A 1 
ATOM 3673 O O   . GLN A 0 482 . 17.455   1.147   -16.705 1.00 96.95 482 A 1 
ATOM 3674 C CG  . GLN A 0 482 . 18.562   3.733   -12.972 1.00 96.95 482 A 1 
ATOM 3675 C CD  . GLN A 0 482 . 19.594   3.529   -11.867 1.00 96.95 482 A 1 
ATOM 3676 N NE2 . GLN A 0 482 . 19.958   4.571   -11.154 1.00 96.95 482 A 1 
ATOM 3677 O OE1 . GLN A 0 482 . 20.024   2.440   -11.527 1.00 96.95 482 A 1 
ATOM 3678 N N   . ALA A 0 483 . 18.446   3.066   -17.362 1.00 95.44 483 A 1 
ATOM 3679 C CA  . ALA A 0 483 . 19.132   2.572   -18.541 1.00 95.44 483 A 1 
ATOM 3680 C C   . ALA A 0 483 . 20.500   3.258   -18.610 1.00 95.44 483 A 1 
ATOM 3681 C CB  . ALA A 0 483 . 18.283   2.820   -19.793 1.00 95.44 483 A 1 
ATOM 3682 O O   . ALA A 0 483 . 20.595   4.433   -18.244 1.00 95.44 483 A 1 
ATOM 3683 N N   . ASP A 0 484 . 21.492   2.507   -19.062 1.00 92.54 484 A 1 
ATOM 3684 C CA  . ASP A 0 484 . 22.890   2.892   -19.215 1.00 92.54 484 A 1 
ATOM 3685 C C   . ASP A 0 484 . 23.401   2.404   -20.584 1.00 92.54 484 A 1 
ATOM 3686 C CB  . ASP A 0 484 . 23.708   2.307   -18.048 1.00 92.54 484 A 1 
ATOM 3687 O O   . ASP A 0 484 . 22.789   1.514   -21.186 1.00 92.54 484 A 1 
ATOM 3688 C CG  . ASP A 0 484 . 24.631   3.369   -17.463 1.00 92.54 484 A 1 
ATOM 3689 O OD1 . ASP A 0 484 . 24.608   3.505   -16.214 1.00 92.54 484 A 1 
ATOM 3690 O OD2 . ASP A 0 484 . 25.231   4.086   -18.294 1.00 92.54 484 A 1 
ATOM 3691 N N   . ASP A 0 485 . 24.453   3.026   -21.114 1.00 91.09 485 A 1 
ATOM 3692 C CA  . ASP A 0 485 . 25.013   2.752   -22.454 1.00 91.09 485 A 1 
ATOM 3693 C C   . ASP A 0 485 . 26.416   3.382   -22.562 1.00 91.09 485 A 1 
ATOM 3694 C CB  . ASP A 0 485 . 24.004   3.228   -23.541 1.00 91.09 485 A 1 
ATOM 3695 O O   . ASP A 0 485 . 26.637   4.294   -23.367 1.00 91.09 485 A 1 
ATOM 3696 C CG  . ASP A 0 485 . 24.398   3.099   -25.022 1.00 91.09 485 A 1 
ATOM 3697 O OD1 . ASP A 0 485 . 25.319   2.353   -25.412 1.00 91.09 485 A 1 
ATOM 3698 O OD2 . ASP A 0 485 . 23.640   3.587   -25.901 1.00 91.09 485 A 1 
ATOM 3699 N N   . ASP A 0 486 . 27.343   2.929   -21.706 1.00 89.46 486 A 1 
ATOM 3700 C CA  . ASP A 0 486 . 28.744   3.363   -21.713 1.00 89.46 486 A 1 
ATOM 3701 C C   . ASP A 0 486 . 29.419   2.887   -23.006 1.00 89.46 486 A 1 
ATOM 3702 C CB  . ASP A 0 486 . 29.513   2.822   -20.476 1.00 89.46 486 A 1 
ATOM 3703 O O   . ASP A 0 486 . 29.489   1.693   -23.295 1.00 89.46 486 A 1 
ATOM 3704 C CG  . ASP A 0 486 . 29.745   3.820   -19.332 1.00 89.46 486 A 1 
ATOM 3705 O OD1 . ASP A 0 486 . 29.639   5.037   -19.600 1.00 89.46 486 A 1 
ATOM 3706 O OD2 . ASP A 0 486 . 30.181   3.392   -18.235 1.00 89.46 486 A 1 
ATOM 3707 N N   . GLN A 0 487 . 29.950   3.819   -23.801 1.00 88.12 487 A 1 
ATOM 3708 C CA  . GLN A 0 487 . 30.692   3.526   -25.032 1.00 88.12 487 A 1 
ATOM 3709 C C   . GLN A 0 487 . 32.127   4.032   -24.900 1.00 88.12 487 A 1 
ATOM 3710 C CB  . GLN A 0 487 . 30.020   4.147   -26.276 1.00 88.12 487 A 1 
ATOM 3711 O O   . GLN A 0 487 . 32.333   5.244   -24.820 1.00 88.12 487 A 1 
ATOM 3712 C CG  . GLN A 0 487 . 28.488   4.206   -26.235 1.00 88.12 487 A 1 
ATOM 3713 C CD  . GLN A 0 487 . 27.904   4.497   -27.611 1.00 88.12 487 A 1 
ATOM 3714 N NE2 . GLN A 0 487 . 27.384   3.494   -28.279 1.00 88.12 487 A 1 
ATOM 3715 O OE1 . GLN A 0 487 . 27.905   5.603   -28.144 1.00 88.12 487 A 1 
ATOM 3716 N N   . TRP A 0 488 . 33.125   3.148   -24.959 1.00 86.75 488 A 1 
ATOM 3717 C CA  . TRP A 0 488 . 34.538   3.532   -24.847 1.00 86.75 488 A 1 
ATOM 3718 C C   . TRP A 0 488 . 35.399   3.000   -25.991 1.00 86.75 488 A 1 
ATOM 3719 C CB  . TRP A 0 488 . 35.107   3.139   -23.479 1.00 86.75 488 A 1 
ATOM 3720 O O   . TRP A 0 488 . 35.128   1.948   -26.571 1.00 86.75 488 A 1 
ATOM 3721 C CG  . TRP A 0 488 . 35.268   1.670   -23.229 1.00 86.75 488 A 1 
ATOM 3722 C CD1 . TRP A 0 488 . 36.404   0.960   -23.416 1.00 86.75 488 A 1 
ATOM 3723 C CD2 . TRP A 0 488 . 34.280   0.721   -22.723 1.00 86.75 488 A 1 
ATOM 3724 C CE2 . TRP A 0 488 . 34.904   -0.559  -22.601 1.00 86.75 488 A 1 
ATOM 3725 C CE3 . TRP A 0 488 . 32.926   0.814   -22.338 1.00 86.75 488 A 1 
ATOM 3726 N NE1 . TRP A 0 488 . 36.191   -0.357  -23.057 1.00 86.75 488 A 1 
ATOM 3727 C CH2 . TRP A 0 488 . 32.867   -1.558  -21.751 1.00 86.75 488 A 1 
ATOM 3728 C CZ2 . TRP A 0 488 . 34.217   -1.689  -22.127 1.00 86.75 488 A 1 
ATOM 3729 C CZ3 . TRP A 0 488 . 32.231   -0.309  -21.855 1.00 86.75 488 A 1 
ATOM 3730 N N   . ALA A 0 489 . 36.457   3.740   -26.303 1.00 83.36 489 A 1 
ATOM 3731 C CA  . ALA A 0 489 . 37.544   3.323   -27.175 1.00 83.36 489 A 1 
ATOM 3732 C C   . ALA A 0 489 . 38.884   3.649   -26.501 1.00 83.36 489 A 1 
ATOM 3733 C CB  . ALA A 0 489 . 37.402   4.014   -28.537 1.00 83.36 489 A 1 
ATOM 3734 O O   . ALA A 0 489 . 39.033   4.730   -25.932 1.00 83.36 489 A 1 
ATOM 3735 N N   . GLU A 0 490 . 39.839   2.728   -26.584 1.00 81.98 490 A 1 
ATOM 3736 C CA  . GLU A 0 490 . 41.255   2.952   -26.285 1.00 81.98 490 A 1 
ATOM 3737 C C   . GLU A 0 490 . 42.061   2.506   -27.509 1.00 81.98 490 A 1 
ATOM 3738 C CB  . GLU A 0 490 . 41.716   2.141   -25.053 1.00 81.98 490 A 1 
ATOM 3739 O O   . GLU A 0 490 . 41.919   1.358   -27.935 1.00 81.98 490 A 1 
ATOM 3740 C CG  . GLU A 0 490 . 41.088   2.546   -23.707 1.00 81.98 490 A 1 
ATOM 3741 C CD  . GLU A 0 490 . 41.658   1.754   -22.506 1.00 81.98 490 A 1 
ATOM 3742 O OE1 . GLU A 0 490 . 40.954   1.647   -21.475 1.00 81.98 490 A 1 
ATOM 3743 O OE2 . GLU A 0 490 . 42.815   1.269   -22.576 1.00 81.98 490 A 1 
ATOM 3744 N N   . ASP A 0 491 . 42.911   3.377   -28.052 1.00 78.79 491 A 1 
ATOM 3745 C CA  . ASP A 0 491 . 43.885   3.025   -29.087 1.00 78.79 491 A 1 
ATOM 3746 C C   . ASP A 0 491 . 45.324   3.273   -28.604 1.00 78.79 491 A 1 
ATOM 3747 C CB  . ASP A 0 491 . 43.533   3.645   -30.452 1.00 78.79 491 A 1 
ATOM 3748 O O   . ASP A 0 491 . 45.608   4.172   -27.807 1.00 78.79 491 A 1 
ATOM 3749 C CG  . ASP A 0 491 . 43.464   5.176   -30.509 1.00 78.79 491 A 1 
ATOM 3750 O OD1 . ASP A 0 491 . 42.352   5.722   -30.305 1.00 78.79 491 A 1 
ATOM 3751 O OD2 . ASP A 0 491 . 44.494   5.786   -30.877 1.00 78.79 491 A 1 
ATOM 3752 N N   . TYR A 0 492 . 46.242   2.385   -28.997 1.00 73.55 492 A 1 
ATOM 3753 C CA  . TYR A 0 492 . 47.622   2.375   -28.505 1.00 73.55 492 A 1 
ATOM 3754 C C   . TYR A 0 492 . 48.614   1.935   -29.584 1.00 73.55 492 A 1 
ATOM 3755 C CB  . TYR A 0 492 . 47.713   1.468   -27.270 1.00 73.55 492 A 1 
ATOM 3756 O O   . TYR A 0 492 . 48.941   0.748   -29.717 1.00 73.55 492 A 1 
ATOM 3757 C CG  . TYR A 0 492 . 49.093   1.418   -26.637 1.00 73.55 492 A 1 
ATOM 3758 C CD1 . TYR A 0 492 . 49.933   0.301   -26.819 1.00 73.55 492 A 1 
ATOM 3759 C CD2 . TYR A 0 492 . 49.548   2.525   -25.903 1.00 73.55 492 A 1 
ATOM 3760 C CE1 . TYR A 0 492 . 51.222   0.281   -26.249 1.00 73.55 492 A 1 
ATOM 3761 C CE2 . TYR A 0 492 . 50.825   2.514   -25.320 1.00 73.55 492 A 1 
ATOM 3762 O OH  . TYR A 0 492 . 52.874   1.391   -24.885 1.00 73.55 492 A 1 
ATOM 3763 C CZ  . TYR A 0 492 . 51.658   1.389   -25.493 1.00 73.55 492 A 1 
ATOM 3764 N N   . ASP A 0 493 . 49.162   2.907   -30.307 1.00 72.43 493 A 1 
ATOM 3765 C CA  . ASP A 0 493 . 50.231   2.684   -31.273 1.00 72.43 493 A 1 
ATOM 3766 C C   . ASP A 0 493 . 51.603   2.752   -30.572 1.00 72.43 493 A 1 
ATOM 3767 C CB  . ASP A 0 493 . 50.101   3.676   -32.452 1.00 72.43 493 A 1 
ATOM 3768 O O   . ASP A 0 493 . 52.000   3.718   -29.907 1.00 72.43 493 A 1 
ATOM 3769 C CG  . ASP A 0 493 . 49.758   3.096   -33.826 1.00 72.43 493 A 1 
ATOM 3770 O OD1 . ASP A 0 493 . 49.717   1.853   -33.961 1.00 72.43 493 A 1 
ATOM 3771 O OD2 . ASP A 0 493 . 49.706   3.892   -34.797 1.00 72.43 493 A 1 
ATOM 3772 N N   . ARG A 0 494 . 52.403   1.695   -30.740 1.00 53.53 494 A 1 
ATOM 3773 C CA  . ARG A 0 494 . 53.789   1.642   -30.262 1.00 53.53 494 A 1 
ATOM 3774 C C   . ARG A 0 494 . 54.772   1.561   -31.419 1.00 53.53 494 A 1 
ATOM 3775 C CB  . ARG A 0 494 . 53.956   0.520   -29.245 1.00 53.53 494 A 1 
ATOM 3776 O O   . ARG A 0 494 . 55.033   0.499   -31.996 1.00 53.53 494 A 1 
ATOM 3777 C CG  . ARG A 0 494 . 55.367   0.600   -28.663 1.00 53.53 494 A 1 
ATOM 3778 C CD  . ARG A 0 494 . 55.583   -0.514  -27.655 1.00 53.53 494 A 1 
ATOM 3779 N NE  . ARG A 0 494 . 57.018   -0.620  -27.365 1.00 53.53 494 A 1 
ATOM 3780 N NH1 . ARG A 0 494 . 56.858   -1.369  -25.211 1.00 53.53 494 A 1 
ATOM 3781 N NH2 . ARG A 0 494 . 58.871   -1.032  -26.192 1.00 53.53 494 A 1 
ATOM 3782 C CZ  . ARG A 0 494 . 57.571   -1.005  -26.245 1.00 53.53 494 A 1 
ATOM 3783 N N   . TYR A 0 495 . 55.433   2.683   -31.666 1.00 54.68 495 A 1 
ATOM 3784 C CA  . TYR A 0 495 . 56.451   2.834   -32.695 1.00 54.68 495 A 1 
ATOM 3785 C C   . TYR A 0 495 . 57.857   2.505   -32.157 1.00 54.68 495 A 1 
ATOM 3786 C CB  . TYR A 0 495 . 56.444   4.283   -33.207 1.00 54.68 495 A 1 
ATOM 3787 O O   . TYR A 0 495 . 58.121   2.720   -30.977 1.00 54.68 495 A 1 
ATOM 3788 C CG  . TYR A 0 495 . 55.136   4.927   -33.622 1.00 54.68 495 A 1 
ATOM 3789 C CD1 . TYR A 0 495 . 54.865   5.221   -34.976 1.00 54.68 495 A 1 
ATOM 3790 C CD2 . TYR A 0 495 . 54.243   5.367   -32.630 1.00 54.68 495 A 1 
ATOM 3791 C CE1 . TYR A 0 495 . 53.712   5.963   -35.320 1.00 54.68 495 A 1 
ATOM 3792 C CE2 . TYR A 0 495 . 53.113   6.113   -32.975 1.00 54.68 495 A 1 
ATOM 3793 O OH  . TYR A 0 495 . 51.767   7.208   -34.621 1.00 54.68 495 A 1 
ATOM 3794 C CZ  . TYR A 0 495 . 52.828   6.419   -34.314 1.00 54.68 495 A 1 
ATOM 3795 N N   . THR A 0 496 . 58.888   2.128   -32.926 1.00 52.23 496 A 1 
ATOM 3796 C CA  . THR A 0 496 . 59.109   1.583   -34.295 1.00 52.23 496 A 1 
ATOM 3797 C C   . THR A 0 496 . 60.650   1.635   -34.472 1.00 52.23 496 A 1 
ATOM 3798 C CB  . THR A 0 496 . 58.401   2.300   -35.496 1.00 52.23 496 A 1 
ATOM 3799 O O   . THR A 0 496 . 61.130   2.358   -35.329 1.00 52.23 496 A 1 
ATOM 3800 C CG2 . THR A 0 496 . 58.816   1.808   -36.903 1.00 52.23 496 A 1 
ATOM 3801 O OG1 . THR A 0 496 . 57.025   2.037   -35.612 1.00 52.23 496 A 1 
ATOM 3802 N N   . ASP A 0 497 . 61.492   1.033   -33.626 1.00 48.26 497 A 1 
ATOM 3803 C CA  . ASP A 0 497 . 62.959   1.256   -33.533 1.00 48.26 497 A 1 
ATOM 3804 C C   . ASP A 0 497 . 63.895   0.614   -34.608 1.00 48.26 497 A 1 
ATOM 3805 C CB  . ASP A 0 497 . 63.433   0.913   -32.120 1.00 48.26 497 A 1 
ATOM 3806 O O   . ASP A 0 497 . 63.518   -0.231  -35.441 1.00 48.26 497 A 1 
ATOM 3807 C CG  . ASP A 0 497 . 63.498   -0.588  -31.965 1.00 48.26 497 A 1 
ATOM 3808 O OD1 . ASP A 0 497 . 62.544   -1.269  -32.380 1.00 48.26 497 A 1 
ATOM 3809 O OD2 . ASP A 0 497 . 64.556   -1.136  -31.572 1.00 48.26 497 A 1 
ATOM 3810 N N   . GLY A 0 498 . 65.174   1.039   -34.624 1.00 52.09 498 A 1 
ATOM 3811 C CA  . GLY A 0 498 . 66.292   0.264   -35.198 1.00 52.09 498 A 1 
ATOM 3812 C C   . GLY A 0 498 . 67.376   1.000   -36.014 1.00 52.09 498 A 1 
ATOM 3813 O O   . GLY A 0 498 . 67.146   2.058   -36.613 1.00 52.09 498 A 1 
ATOM 3814 N N   . ASP A 0 499 . 68.526   0.325   -36.103 1.00 50.56 499 A 1 
ATOM 3815 C CA  . ASP A 0 499 . 69.858   0.803   -36.484 1.00 50.56 499 A 1 
ATOM 3816 C C   . ASP A 0 499 . 70.252   0.628   -37.960 1.00 50.56 499 A 1 
ATOM 3817 C CB  . ASP A 0 499 . 70.912   -0.012  -35.718 1.00 50.56 499 A 1 
ATOM 3818 O O   . ASP A 0 499 . 69.943   -0.370  -38.618 1.00 50.56 499 A 1 
ATOM 3819 C CG  . ASP A 0 499 . 70.719   -0.041  -34.212 1.00 50.56 499 A 1 
ATOM 3820 O OD1 . ASP A 0 499 . 70.778   1.052   -33.629 1.00 50.56 499 A 1 
ATOM 3821 O OD2 . ASP A 0 499 . 70.632   -1.171  -33.683 1.00 50.56 499 A 1 
ATOM 3822 N N   . TYR A 0 500 . 71.130   1.515   -38.432 1.00 47.83 500 A 1 
ATOM 3823 C CA  . TYR A 0 500 . 71.865   1.395   -39.691 1.00 47.83 500 A 1 
ATOM 3824 C C   . TYR A 0 500 . 73.363   1.700   -39.503 1.00 47.83 500 A 1 
ATOM 3825 C CB  . TYR A 0 500 . 71.197   2.318   -40.715 1.00 47.83 500 A 1 
ATOM 3826 O O   . TYR A 0 500 . 73.748   2.732   -38.951 1.00 47.83 500 A 1 
ATOM 3827 C CG  . TYR A 0 500 . 71.922   2.471   -42.036 1.00 47.83 500 A 1 
ATOM 3828 C CD1 . TYR A 0 500 . 72.844   3.521   -42.206 1.00 47.83 500 A 1 
ATOM 3829 C CD2 . TYR A 0 500 . 71.649   1.589   -43.098 1.00 47.83 500 A 1 
ATOM 3830 C CE1 . TYR A 0 500 . 73.493   3.696   -43.441 1.00 47.83 500 A 1 
ATOM 3831 C CE2 . TYR A 0 500 . 72.300   1.756   -44.337 1.00 47.83 500 A 1 
ATOM 3832 O OH  . TYR A 0 500 . 73.880   2.964   -45.688 1.00 47.83 500 A 1 
ATOM 3833 C CZ  . TYR A 0 500 . 73.224   2.809   -44.505 1.00 47.83 500 A 1 
ATOM 3834 N N   . ASN A 0 501 . 74.230   0.812   -40.005 1.00 51.94 501 A 1 
ATOM 3835 C CA  . ASN A 0 501 . 75.687   0.944   -39.907 1.00 51.94 501 A 1 
ATOM 3836 C C   . ASN A 0 501 . 76.375   0.911   -41.283 1.00 51.94 501 A 1 
ATOM 3837 C CB  . ASN A 0 501 . 76.218   -0.153  -38.969 1.00 51.94 501 A 1 
ATOM 3838 O O   . ASN A 0 501 . 76.280   -0.078  -42.018 1.00 51.94 501 A 1 
ATOM 3839 C CG  . ASN A 0 501 . 75.892   0.160   -37.522 1.00 51.94 501 A 1 
ATOM 3840 N ND2 . ASN A 0 501 . 74.981   -0.552  -36.902 1.00 51.94 501 A 1 
ATOM 3841 O OD1 . ASN A 0 501 . 76.453   1.077   -36.948 1.00 51.94 501 A 1 
ATOM 3842 N N   . ASP A 0 502 . 77.129   1.968   -41.615 1.00 45.69 502 A 1 
ATOM 3843 C CA  . ASP A 0 502 . 77.851   2.094   -42.888 1.00 45.69 502 A 1 
ATOM 3844 C C   . ASP A 0 502 . 79.318   2.504   -42.681 1.00 45.69 502 A 1 
ATOM 3845 C CB  . ASP A 0 502 . 77.102   3.086   -43.792 1.00 45.69 502 A 1 
ATOM 3846 O O   . ASP A 0 502 . 79.621   3.606   -42.227 1.00 45.69 502 A 1 
ATOM 3847 C CG  . ASP A 0 502 . 77.314   2.868   -45.292 1.00 45.69 502 A 1 
ATOM 3848 O OD1 . ASP A 0 502 . 78.044   1.935   -45.714 1.00 45.69 502 A 1 
ATOM 3849 O OD2 . ASP A 0 502 . 76.614   3.544   -46.083 1.00 45.69 502 A 1 
ATOM 3850 N N   . TYR A 0 503 . 80.260   1.620   -43.026 1.00 46.34 503 A 1 
ATOM 3851 C CA  . TYR A 0 503 . 81.694   1.851   -42.818 1.00 46.34 503 A 1 
ATOM 3852 C C   . TYR A 0 503 . 82.364   2.544   -44.022 1.00 46.34 503 A 1 
ATOM 3853 C CB  . TYR A 0 503 . 82.382   0.542   -42.401 1.00 46.34 503 A 1 
ATOM 3854 O O   . TYR A 0 503 . 82.284   2.096   -45.166 1.00 46.34 503 A 1 
ATOM 3855 C CG  . TYR A 0 503 . 82.039   0.112   -40.982 1.00 46.34 503 A 1 
ATOM 3856 C CD1 . TYR A 0 503 . 82.707   0.709   -39.891 1.00 46.34 503 A 1 
ATOM 3857 C CD2 . TYR A 0 503 . 81.033   -0.847  -40.742 1.00 46.34 503 A 1 
ATOM 3858 C CE1 . TYR A 0 503 . 82.353   0.377   -38.568 1.00 46.34 503 A 1 
ATOM 3859 C CE2 . TYR A 0 503 . 80.697   -1.200  -39.420 1.00 46.34 503 A 1 
ATOM 3860 O OH  . TYR A 0 503 . 80.991   -0.915  -37.063 1.00 46.34 503 A 1 
ATOM 3861 C CZ  . TYR A 0 503 . 81.343   -0.582  -38.331 1.00 46.34 503 A 1 
ATOM 3862 N N   . GLY A 0 504 . 83.061   3.655   -43.788 1.00 45.47 504 A 1 
ATOM 3863 C CA  . GLY A 0 504 . 83.573   4.502   -44.866 1.00 45.47 504 A 1 
ATOM 3864 C C   . GLY A 0 504 . 84.616   3.856   -45.789 1.00 45.47 504 A 1 
ATOM 3865 O O   . GLY A 0 504 . 85.611   3.268   -45.356 1.00 45.47 504 A 1 
ATOM 3866 N N   . LYS A 0 505 . 84.431   4.021   -47.106 1.00 40.83 505 A 1 
ATOM 3867 C CA  . LYS A 0 505 . 85.366   3.526   -48.131 1.00 40.83 505 A 1 
ATOM 3868 C C   . LYS A 0 505 . 86.712   4.261   -48.090 1.00 40.83 505 A 1 
ATOM 3869 C CB  . LYS A 0 505 . 84.741   3.627   -49.534 1.00 40.83 505 A 1 
ATOM 3870 O O   . LYS A 0 505 . 86.773   5.488   -48.133 1.00 40.83 505 A 1 
ATOM 3871 C CG  . LYS A 0 505 . 83.639   2.581   -49.754 1.00 40.83 505 A 1 
ATOM 3872 C CD  . LYS A 0 505 . 82.970   2.757   -51.124 1.00 40.83 505 A 1 
ATOM 3873 C CE  . LYS A 0 505 . 81.878   1.694   -51.289 1.00 40.83 505 A 1 
ATOM 3874 N NZ  . LYS A 0 505 . 81.003   1.971   -52.456 1.00 40.83 505 A 1 
ATOM 3875 N N   . GLY A 0 506 . 87.803   3.492   -48.133 1.00 38.21 506 A 1 
ATOM 3876 C CA  . GLY A 0 506 . 89.172   3.988   -48.312 1.00 38.21 506 A 1 
ATOM 3877 C C   . GLY A 0 506 . 89.826   3.433   -49.575 1.00 38.21 506 A 1 
ATOM 3878 O O   . GLY A 0 506 . 90.431   2.362   -49.533 1.00 38.21 506 A 1 
ATOM 3879 N N   . ALA A 0 507 . 89.694   4.140   -50.700 1.00 30.22 507 A 1 
ATOM 3880 C CA  . ALA A 0 507 . 90.151   3.665   -52.009 1.00 30.22 507 A 1 
ATOM 3881 C C   . ALA A 0 507 . 91.691   3.606   -52.157 1.00 30.22 507 A 1 
ATOM 3882 C CB  . ALA A 0 507 . 89.484   4.509   -53.101 1.00 30.22 507 A 1 
ATOM 3883 O O   . ALA A 0 507 . 92.446   4.275   -51.454 1.00 30.22 507 A 1 
ATOM 3884 N N   . SER A 0 508 . 92.166   2.766   -53.082 1.00 32.99 508 A 1 
ATOM 3885 C CA  . SER A 0 508 . 93.577   2.375   -53.212 1.00 32.99 508 A 1 
ATOM 3886 C C   . SER A 0 508 . 94.418   3.291   -54.111 1.00 32.99 508 A 1 
ATOM 3887 C CB  . SER A 0 508 . 93.647   0.952   -53.771 1.00 32.99 508 A 1 
ATOM 3888 O O   . SER A 0 508 . 94.045   3.548   -55.255 1.00 32.99 508 A 1 
ATOM 3889 O OG  . SER A 0 508 . 92.961   0.887   -55.008 1.00 32.99 508 A 1 
ATOM 3890 N N   . VAL A 0 509 . 95.622   3.651   -53.655 1.00 34.14 509 A 1 
ATOM 3891 C CA  . VAL A 0 509 . 96.620   4.417   -54.428 1.00 34.14 509 A 1 
ATOM 3892 C C   . VAL A 0 509 . 97.141   3.628   -55.642 1.00 34.14 509 A 1 
ATOM 3893 C CB  . VAL A 0 509 . 97.798   4.847   -53.523 1.00 34.14 509 A 1 
ATOM 3894 O O   . VAL A 0 509 . 97.527   2.461   -55.530 1.00 34.14 509 A 1 
ATOM 3895 C CG1 . VAL A 0 509 . 98.855   5.666   -54.279 1.00 34.14 509 A 1 
ATOM 3896 C CG2 . VAL A 0 509 . 97.313   5.699   -52.343 1.00 34.14 509 A 1 
ATOM 3897 N N   . TRP A 0 510 . 97.232   4.287   -56.803 1.00 28.47 510 A 1 
ATOM 3898 C CA  . TRP A 0 510 . 97.785   3.721   -58.038 1.00 28.47 510 A 1 
ATOM 3899 C C   . TRP A 0 510 . 98.979   4.532   -58.558 1.00 28.47 510 A 1 
ATOM 3900 C CB  . TRP A 0 510 . 96.677   3.617   -59.096 1.00 28.47 510 A 1 
ATOM 3901 O O   . TRP A 0 510 . 98.820   5.644   -59.048 1.00 28.47 510 A 1 
ATOM 3902 C CG  . TRP A 0 510 . 97.101   3.116   -60.450 1.00 28.47 510 A 1 
ATOM 3903 C CD1 . TRP A 0 510 . 97.195   1.818   -60.817 1.00 28.47 510 A 1 
ATOM 3904 C CD2 . TRP A 0 510 . 97.369   3.890   -61.664 1.00 28.47 510 A 1 
ATOM 3905 C CE2 . TRP A 0 510 . 97.606   2.981   -62.739 1.00 28.47 510 A 1 
ATOM 3906 C CE3 . TRP A 0 510 . 97.379   5.265   -61.982 1.00 28.47 510 A 1 
ATOM 3907 N NE1 . TRP A 0 510 . 97.516   1.732   -62.160 1.00 28.47 510 A 1 
ATOM 3908 C CH2 . TRP A 0 510 . 97.785   4.785   -64.345 1.00 28.47 510 A 1 
ATOM 3909 C CZ2 . TRP A 0 510 . 97.815   3.408   -64.061 1.00 28.47 510 A 1 
ATOM 3910 C CZ3 . TRP A 0 510 . 97.579   5.709   -63.304 1.00 28.47 510 A 1 
ATOM 3911 N N   . ALA A 0 511 . 100.171  3.927   -58.529 1.00 33.80 511 A 1 
ATOM 3912 C CA  . ALA A 0 511 . 101.346  4.402   -59.257 1.00 33.80 511 A 1 
ATOM 3913 C C   . ALA A 0 511 . 101.951  3.281   -60.114 1.00 33.80 511 A 1 
ATOM 3914 C CB  . ALA A 0 511 . 102.371  4.990   -58.294 1.00 33.80 511 A 1 
ATOM 3915 O O   . ALA A 0 511 . 102.568  2.331   -59.633 1.00 33.80 511 A 1 
ATOM 3916 N N   . LYS A 0 512 . 101.722  3.428   -61.414 1.00 34.82 512 A 1 
ATOM 3917 C CA  . LYS A 0 512 . 102.346  2.782   -62.575 1.00 34.82 512 A 1 
ATOM 3918 C C   . LYS A 0 512 . 103.813  2.349   -62.352 1.00 34.82 512 A 1 
ATOM 3919 C CB  . LYS A 0 512 . 102.238  3.881   -63.649 1.00 34.82 512 A 1 
ATOM 3920 O O   . LYS A 0 512 . 104.678  3.176   -62.081 1.00 34.82 512 A 1 
ATOM 3921 C CG  . LYS A 0 512 . 102.191  3.437   -65.112 1.00 34.82 512 A 1 
ATOM 3922 C CD  . LYS A 0 512 . 101.812  4.687   -65.929 1.00 34.82 512 A 1 
ATOM 3923 C CE  . LYS A 0 512 . 101.520  4.386   -67.399 1.00 34.82 512 A 1 
ATOM 3924 N NZ  . LYS A 0 512 . 100.984  5.595   -68.079 1.00 34.82 512 A 1 
ATOM 3925 N N   . GLY A 0 513 . 104.113  1.060   -62.531 1.00 33.34 513 A 1 
ATOM 3926 C CA  . GLY A 0 513 . 105.463  0.518   -62.328 1.00 33.34 513 A 1 
ATOM 3927 C C   . GLY A 0 513 . 106.490  0.991   -63.368 1.00 33.34 513 A 1 
ATOM 3928 O O   . GLY A 0 513 . 106.318  0.778   -64.570 1.00 33.34 513 A 1 
ATOM 3929 N N   . GLY A 0 514 . 107.601  1.569   -62.901 1.00 34.68 514 A 1 
ATOM 3930 C CA  . GLY A 0 514 . 108.775  1.859   -63.729 1.00 34.68 514 A 1 
ATOM 3931 C C   . GLY A 0 514 . 109.493  0.568   -64.138 1.00 34.68 514 A 1 
ATOM 3932 O O   . GLY A 0 514 . 110.075  -0.119  -63.299 1.00 34.68 514 A 1 
ATOM 3933 N N   . LYS A 0 515 . 109.443  0.213   -65.428 1.00 34.68 515 A 1 
ATOM 3934 C CA  . LYS A 0 515 . 110.082  -1.008  -65.950 1.00 34.68 515 A 1 
ATOM 3935 C C   . LYS A 0 515 . 111.602  -0.979  -65.747 1.00 34.68 515 A 1 
ATOM 3936 C CB  . LYS A 0 515 . 109.761  -1.209  -67.444 1.00 34.68 515 A 1 
ATOM 3937 O O   . LYS A 0 515 . 112.243  0.046   -65.959 1.00 34.68 515 A 1 
ATOM 3938 C CG  . LYS A 0 515 . 108.314  -1.656  -67.705 1.00 34.68 515 A 1 
ATOM 3939 C CD  . LYS A 0 515 . 108.092  -1.934  -69.202 1.00 34.68 515 A 1 
ATOM 3940 C CE  . LYS A 0 515 . 106.677  -2.474  -69.452 1.00 34.68 515 A 1 
ATOM 3941 N NZ  . LYS A 0 515 . 106.437  -2.771  -70.889 1.00 34.68 515 A 1 
ATOM 3942 N N   . LYS A 0 516 . 112.189  -2.147  -65.460 1.00 34.36 516 A 1 
ATOM 3943 C CA  . LYS A 0 516 . 113.643  -2.388  -65.511 1.00 34.36 516 A 1 
ATOM 3944 C C   . LYS A 0 516 . 114.152  -2.308  -66.961 1.00 34.36 516 A 1 
ATOM 3945 C CB  . LYS A 0 516 . 113.986  -3.753  -64.877 1.00 34.36 516 A 1 
ATOM 3946 O O   . LYS A 0 516 . 114.345  -3.332  -67.608 1.00 34.36 516 A 1 
ATOM 3947 C CG  . LYS A 0 516 . 113.777  -3.815  -63.356 1.00 34.36 516 A 1 
ATOM 3948 C CD  . LYS A 0 516 . 114.117  -5.219  -62.828 1.00 34.36 516 A 1 
ATOM 3949 C CE  . LYS A 0 516 . 113.948  -5.285  -61.304 1.00 34.36 516 A 1 
ATOM 3950 N NZ  . LYS A 0 516 . 114.170  -6.658  -60.780 1.00 34.36 516 A 1 
ATOM 3951 N N   . GLY A 0 517 . 114.334  -1.094  -67.475 1.00 34.18 517 A 1 
ATOM 3952 C CA  . GLY A 0 517 . 114.973  -0.815  -68.761 1.00 34.18 517 A 1 
ATOM 3953 C C   . GLY A 0 517 . 116.384  -0.267  -68.557 1.00 34.18 517 A 1 
ATOM 3954 O O   . GLY A 0 517 . 116.568  0.715   -67.842 1.00 34.18 517 A 1 
ATOM 3955 N N   . TRP A 0 518 . 117.384  -0.883  -69.186 1.00 29.57 518 A 1 
ATOM 3956 C CA  . TRP A 0 518 . 118.775  -0.409  -69.181 1.00 29.57 518 A 1 
ATOM 3957 C C   . TRP A 0 518 . 118.902  0.810   -70.123 1.00 29.57 518 A 1 
ATOM 3958 C CB  . TRP A 0 518 . 119.713  -1.597  -69.506 1.00 29.57 518 A 1 
ATOM 3959 O O   . TRP A 0 518 . 119.364  0.697   -71.255 1.00 29.57 518 A 1 
ATOM 3960 C CG  . TRP A 0 518 . 120.759  -1.928  -68.481 1.00 29.57 518 A 1 
ATOM 3961 C CD1 . TRP A 0 518 . 120.529  -2.460  -67.258 1.00 29.57 518 A 1 
ATOM 3962 C CD2 . TRP A 0 518 . 122.214  -1.836  -68.605 1.00 29.57 518 A 1 
ATOM 3963 C CE2 . TRP A 0 518 . 122.805  -2.352  -67.413 1.00 29.57 518 A 1 
ATOM 3964 C CE3 . TRP A 0 518 . 123.095  -1.392  -69.615 1.00 29.57 518 A 1 
ATOM 3965 N NE1 . TRP A 0 518 . 121.732  -2.702  -66.621 1.00 29.57 518 A 1 
ATOM 3966 C CH2 . TRP A 0 518 . 125.043  -1.988  -68.261 1.00 29.57 518 A 1 
ATOM 3967 C CZ2 . TRP A 0 518 . 124.195  -2.433  -67.233 1.00 29.57 518 A 1 
ATOM 3968 C CZ3 . TRP A 0 518 . 124.492  -1.466  -69.446 1.00 29.57 518 A 1 
ATOM 3969 N N   . GLY A 0 519 . 118.392  1.970   -69.690 1.00 36.38 519 A 1 
ATOM 3970 C CA  . GLY A 0 519 . 118.143  3.131   -70.556 1.00 36.38 519 A 1 
ATOM 3971 C C   . GLY A 0 519 . 118.273  4.476   -69.837 1.00 36.38 519 A 1 
ATOM 3972 O O   . GLY A 0 519 . 117.357  4.945   -69.174 1.00 36.38 519 A 1 
ATOM 3973 N N   . LYS A 0 520 . 119.444  5.086   -70.000 1.00 32.62 520 A 1 
ATOM 3974 C CA  . LYS A 0 520 . 119.908  6.389   -69.500 1.00 32.62 520 A 1 
ATOM 3975 C C   . LYS A 0 520 . 118.874  7.543   -69.602 1.00 32.62 520 A 1 
ATOM 3976 C CB  . LYS A 0 520 . 121.155  6.657   -70.372 1.00 32.62 520 A 1 
ATOM 3977 O O   . LYS A 0 520 . 118.604  8.009   -70.698 1.00 32.62 520 A 1 
ATOM 3978 C CG  . LYS A 0 520 . 122.129  7.753   -69.928 1.00 32.62 520 A 1 
ATOM 3979 C CD  . LYS A 0 520 . 123.283  7.792   -70.947 1.00 32.62 520 A 1 
ATOM 3980 C CE  . LYS A 0 520 . 124.420  8.718   -70.504 1.00 32.62 520 A 1 
ATOM 3981 N NZ  . LYS A 0 520 . 125.490  8.791   -71.534 1.00 32.62 520 A 1 
ATOM 3982 N N   . VAL A 0 521 . 118.453  8.071   -68.442 1.00 32.56 521 A 1 
ATOM 3983 C CA  . VAL A 0 521 . 117.903  9.433   -68.192 1.00 32.56 521 A 1 
ATOM 3984 C C   . VAL A 0 521 . 116.620  9.842   -68.949 1.00 32.56 521 A 1 
ATOM 3985 C CB  . VAL A 0 521 . 119.010  10.505  -68.373 1.00 32.56 521 A 1 
ATOM 3986 O O   . VAL A 0 521 . 116.669  10.239  -70.108 1.00 32.56 521 A 1 
ATOM 3987 C CG1 . VAL A 0 521 . 118.536  11.925  -68.028 1.00 32.56 521 A 1 
ATOM 3988 C CG2 . VAL A 0 521 . 120.222  10.221  -67.468 1.00 32.56 521 A 1 
ATOM 3989 N N   . GLY A 0 522 . 115.487  9.918   -68.235 1.00 27.43 522 A 1 
ATOM 3990 C CA  . GLY A 0 522 . 114.299  10.660  -68.687 1.00 27.43 522 A 1 
ATOM 3991 C C   . GLY A 0 522 . 113.062  10.518  -67.785 1.00 27.43 522 A 1 
ATOM 3992 O O   . GLY A 0 522 . 112.827  9.451   -67.228 1.00 27.43 522 A 1 
ATOM 3993 N N   . GLY A 0 523 . 112.252  11.583  -67.697 1.00 30.59 523 A 1 
ATOM 3994 C CA  . GLY A 0 523 . 110.844  11.529  -67.265 1.00 30.59 523 A 1 
ATOM 3995 C C   . GLY A 0 523 . 110.541  11.634  -65.762 1.00 30.59 523 A 1 
ATOM 3996 O O   . GLY A 0 523 . 110.199  10.638  -65.133 1.00 30.59 523 A 1 
ATOM 3997 N N   . TYR A 0 524 . 110.523  12.857  -65.218 1.00 31.46 524 A 1 
ATOM 3998 C CA  . TYR A 0 524 . 109.717  13.172  -64.028 1.00 31.46 524 A 1 
ATOM 3999 C C   . TYR A 0 524 . 108.313  13.589  -64.485 1.00 31.46 524 A 1 
ATOM 4000 C CB  . TYR A 0 524 . 110.364  14.290  -63.196 1.00 31.46 524 A 1 
ATOM 4001 O O   . TYR A 0 524 . 108.190  14.458  -65.345 1.00 31.46 524 A 1 
ATOM 4002 C CG  . TYR A 0 524 . 111.677  13.913  -62.537 1.00 31.46 524 A 1 
ATOM 4003 C CD1 . TYR A 0 524 . 111.684  13.341  -61.249 1.00 31.46 524 A 1 
ATOM 4004 C CD2 . TYR A 0 524 . 112.894  14.152  -63.206 1.00 31.46 524 A 1 
ATOM 4005 C CE1 . TYR A 0 524 . 112.904  13.004  -60.631 1.00 31.46 524 A 1 
ATOM 4006 C CE2 . TYR A 0 524 . 114.115  13.810  -62.595 1.00 31.46 524 A 1 
ATOM 4007 O OH  . TYR A 0 524 . 115.303  12.915  -60.719 1.00 31.46 524 A 1 
ATOM 4008 C CZ  . TYR A 0 524 . 114.122  13.237  -61.307 1.00 31.46 524 A 1 
ATOM 4009 N N   . GLY A 0 525 . 107.261  12.978  -63.935 1.00 27.17 525 A 1 
ATOM 4010 C CA  . GLY A 0 525 . 105.881  13.284  -64.323 1.00 27.17 525 A 1 
ATOM 4011 C C   . GLY A 0 525 . 104.868  12.320  -63.713 1.00 27.17 525 A 1 
ATOM 4012 O O   . GLY A 0 525 . 104.597  11.260  -64.272 1.00 27.17 525 A 1 
ATOM 4013 N N   . GLY A 0 526 . 104.306  12.699  -62.568 1.00 29.94 526 A 1 
ATOM 4014 C CA  . GLY A 0 526 . 103.231  11.975  -61.896 1.00 29.94 526 A 1 
ATOM 4015 C C   . GLY A 0 526 . 102.578  12.874  -60.856 1.00 29.94 526 A 1 
ATOM 4016 O O   . GLY A 0 526 . 103.173  13.112  -59.809 1.00 29.94 526 A 1 
ATOM 4017 N N   . SER A 0 527 . 101.390  13.392  -61.176 1.00 27.90 527 A 1 
ATOM 4018 C CA  . SER A 0 527 . 100.521  14.058  -60.201 1.00 27.90 527 A 1 
ATOM 4019 C C   . SER A 0 527 . 99.728   13.004  -59.430 1.00 27.90 527 A 1 
ATOM 4020 C CB  . SER A 0 527 . 99.571   15.051  -60.880 1.00 27.90 527 A 1 
ATOM 4021 O O   . SER A 0 527 . 99.433   11.938  -59.976 1.00 27.90 527 A 1 
ATOM 4022 O OG  . SER A 0 527 . 99.152   16.004  -59.929 1.00 27.90 527 A 1 
ATOM 4023 N N   . TYR A 0 528 . 99.398   13.304  -58.178 1.00 35.97 528 A 1 
ATOM 4024 C CA  . TYR A 0 528 . 98.662   12.422  -57.276 1.00 35.97 528 A 1 
ATOM 4025 C C   . TYR A 0 528 . 97.563   13.236  -56.599 1.00 35.97 528 A 1 
ATOM 4026 C CB  . TYR A 0 528 . 99.613   11.839  -56.219 1.00 35.97 528 A 1 
ATOM 4027 O O   . TYR A 0 528 . 97.862   14.064  -55.742 1.00 35.97 528 A 1 
ATOM 4028 C CG  . TYR A 0 528 . 100.644  10.856  -56.735 1.00 35.97 528 A 1 
ATOM 4029 C CD1 . TYR A 0 528 . 100.413  9.476   -56.604 1.00 35.97 528 A 1 
ATOM 4030 C CD2 . TYR A 0 528 . 101.853  11.317  -57.291 1.00 35.97 528 A 1 
ATOM 4031 C CE1 . TYR A 0 528 . 101.393  8.558   -57.017 1.00 35.97 528 A 1 
ATOM 4032 C CE2 . TYR A 0 528 . 102.831  10.402  -57.722 1.00 35.97 528 A 1 
ATOM 4033 O OH  . TYR A 0 528 . 103.561  8.135   -57.977 1.00 35.97 528 A 1 
ATOM 4034 C CZ  . TYR A 0 528 . 102.604  9.016   -57.581 1.00 35.97 528 A 1 
ATOM 4035 N N   . ASP A 0 529 . 96.313   13.009  -56.991 1.00 31.55 529 A 1 
ATOM 4036 C CA  . ASP A 0 529 . 95.164   13.681  -56.386 1.00 31.55 529 A 1 
ATOM 4037 C C   . ASP A 0 529 . 94.695   12.958  -55.112 1.00 31.55 529 A 1 
ATOM 4038 C CB  . ASP A 0 529 . 94.053   13.867  -57.428 1.00 31.55 529 A 1 
ATOM 4039 O O   . ASP A 0 529 . 94.896   11.751  -54.936 1.00 31.55 529 A 1 
ATOM 4040 C CG  . ASP A 0 529 . 94.531   14.755  -58.583 1.00 31.55 529 A 1 
ATOM 4041 O OD1 . ASP A 0 529 . 94.947   15.900  -58.302 1.00 31.55 529 A 1 
ATOM 4042 O OD2 . ASP A 0 529 . 94.536   14.261  -59.734 1.00 31.55 529 A 1 
ATOM 4043 N N   . ASN A 0 530 . 94.091   13.720  -54.198 1.00 31.59 530 A 1 
ATOM 4044 C CA  . ASN A 0 530 . 93.780   13.277  -52.839 1.00 31.59 530 A 1 
ATOM 4045 C C   . ASN A 0 530 . 92.768   12.120  -52.796 1.00 31.59 530 A 1 
ATOM 4046 C CB  . ASN A 0 530 . 93.250   14.474  -52.026 1.00 31.59 530 A 1 
ATOM 4047 O O   . ASN A 0 530 . 91.675   12.211  -53.351 1.00 31.59 530 A 1 
ATOM 4048 C CG  . ASN A 0 530 . 94.311   15.505  -51.683 1.00 31.59 530 A 1 
ATOM 4049 N ND2 . ASN A 0 530 . 93.909   16.698  -51.317 1.00 31.59 530 A 1 
ATOM 4050 O OD1 . ASN A 0 530 . 95.500   15.253  -51.705 1.00 31.59 530 A 1 
ATOM 4051 N N   . ALA A 0 531 . 93.089   11.076  -52.026 1.00 32.86 531 A 1 
ATOM 4052 C CA  . ALA A 0 531 . 92.160   10.005  -51.675 1.00 32.86 531 A 1 
ATOM 4053 C C   . ALA A 0 531 . 91.665   10.189  -50.231 1.00 32.86 531 A 1 
ATOM 4054 C CB  . ALA A 0 531 . 92.850   8.654   -51.911 1.00 32.86 531 A 1 
ATOM 4055 O O   . ALA A 0 531 . 92.343   9.804   -49.276 1.00 32.86 531 A 1 
ATOM 4056 N N   . SER A 0 532 . 90.480   10.778  -50.063 1.00 35.76 532 A 1 
ATOM 4057 C CA  . SER A 0 532 . 89.796   10.827  -48.770 1.00 35.76 532 A 1 
ATOM 4058 C C   . SER A 0 532 . 89.361   9.420   -48.348 1.00 35.76 532 A 1 
ATOM 4059 C CB  . SER A 0 532 . 88.608   11.803  -48.802 1.00 35.76 532 A 1 
ATOM 4060 O O   . SER A 0 532 . 88.679   8.703   -49.081 1.00 35.76 532 A 1 
ATOM 4061 O OG  . SER A 0 532 . 87.926   11.753  -50.042 1.00 35.76 532 A 1 
ATOM 4062 N N   . LYS A 0 533 . 89.769   9.013   -47.143 1.00 39.26 533 A 1 
ATOM 4063 C CA  . LYS A 0 533 . 89.238   7.828   -46.466 1.00 39.26 533 A 1 
ATOM 4064 C C   . LYS A 0 533 . 87.967   8.272   -45.748 1.00 39.26 533 A 1 
ATOM 4065 C CB  . LYS A 0 533 . 90.303   7.260   -45.503 1.00 39.26 533 A 1 
ATOM 4066 O O   . LYS A 0 533 . 88.066   9.070   -44.821 1.00 39.26 533 A 1 
ATOM 4067 C CG  . LYS A 0 533 . 90.561   5.777   -45.773 1.00 39.26 533 A 1 
ATOM 4068 C CD  . LYS A 0 533 . 91.561   5.204   -44.764 1.00 39.26 533 A 1 
ATOM 4069 C CE  . LYS A 0 533 . 91.766   3.710   -45.024 1.00 39.26 533 A 1 
ATOM 4070 N NZ  . LYS A 0 533 . 92.558   3.090   -43.934 1.00 39.26 533 A 1 
ATOM 4071 N N   . ALA A 0 534 . 86.800   7.836   -46.216 1.00 39.00 534 A 1 
ATOM 4072 C CA  . ALA A 0 534 . 85.538   8.245   -45.605 1.00 39.00 534 A 1 
ATOM 4073 C C   . ALA A 0 534 . 85.429   7.718   -44.161 1.00 39.00 534 A 1 
ATOM 4074 C CB  . ALA A 0 534 . 84.378   7.794   -46.500 1.00 39.00 534 A 1 
ATOM 4075 O O   . ALA A 0 534 . 85.964   6.651   -43.849 1.00 39.00 534 A 1 
ATOM 4076 N N   . GLY A 0 535 . 84.742   8.468   -43.298 1.00 41.48 535 A 1 
ATOM 4077 C CA  . GLY A 0 535 . 84.344   7.998   -41.971 1.00 41.48 535 A 1 
ATOM 4078 C C   . GLY A 0 535 . 83.241   6.942   -42.060 1.00 41.48 535 A 1 
ATOM 4079 O O   . GLY A 0 535 . 82.583   6.814   -43.093 1.00 41.48 535 A 1 
ATOM 4080 N N   . ALA A 0 536 . 83.054   6.176   -40.988 1.00 43.93 536 A 1 
ATOM 4081 C CA  . ALA A 0 536 . 81.816   5.429   -40.805 1.00 43.93 536 A 1 
ATOM 4082 C C   . ALA A 0 536 . 80.708   6.387   -40.345 1.00 43.93 536 A 1 
ATOM 4083 C CB  . ALA A 0 536 . 82.053   4.290   -39.807 1.00 43.93 536 A 1 
ATOM 4084 O O   . ALA A 0 536 . 80.995   7.325   -39.601 1.00 43.93 536 A 1 
ATOM 4085 N N   . SER A 0 537 . 79.477   6.137   -40.780 1.00 40.96 537 A 1 
ATOM 4086 C CA  . SER A 0 537 . 78.271   6.827   -40.320 1.00 40.96 537 A 1 
ATOM 4087 C C   . SER A 0 537 . 77.333   5.801   -39.695 1.00 40.96 537 A 1 
ATOM 4088 C CB  . SER A 0 537 . 77.579   7.569   -41.470 1.00 40.96 537 A 1 
ATOM 4089 O O   . SER A 0 537 . 76.983   4.807   -40.343 1.00 40.96 537 A 1 
ATOM 4090 O OG  . SER A 0 537 . 77.292   6.670   -42.529 1.00 40.96 537 A 1 
ATOM 4091 N N   . HIS A 0 538 . 76.951   6.049   -38.448 1.00 41.90 538 A 1 
ATOM 4092 C CA  . HIS A 0 538 . 75.926   5.310   -37.723 1.00 41.90 538 A 1 
ATOM 4093 C C   . HIS A 0 538 . 74.617   6.114   -37.749 1.00 41.90 538 A 1 
ATOM 4094 C CB  . HIS A 0 538 . 76.455   5.022   -36.312 1.00 41.90 538 A 1 
ATOM 4095 O O   . HIS A 0 538 . 74.641   7.339   -37.914 1.00 41.90 538 A 1 
ATOM 4096 C CG  . HIS A 0 538 . 75.459   4.374   -35.389 1.00 41.90 538 A 1 
ATOM 4097 C CD2 . HIS A 0 538 . 74.986   4.920   -34.229 1.00 41.90 538 A 1 
ATOM 4098 N ND1 . HIS A 0 538 . 74.848   3.146   -35.545 1.00 41.90 538 A 1 
ATOM 4099 C CE1 . HIS A 0 538 . 74.003   2.972   -34.508 1.00 41.90 538 A 1 
ATOM 4100 N NE2 . HIS A 0 538 . 74.094   4.012   -33.668 1.00 41.90 538 A 1 
ATOM 4101 N N   . TYR A 0 539 . 73.488   5.415   -37.673 1.00 43.92 539 A 1 
ATOM 4102 C CA  . TYR A 0 539 . 72.155   6.005   -37.688 1.00 43.92 539 A 1 
ATOM 4103 C C   . TYR A 0 539 . 71.226   5.119   -36.837 1.00 43.92 539 A 1 
ATOM 4104 C CB  . TYR A 0 539 . 71.694   6.142   -39.155 1.00 43.92 539 A 1 
ATOM 4105 O O   . TYR A 0 539 . 70.796   4.068   -37.316 1.00 43.92 539 A 1 
ATOM 4106 C CG  . TYR A 0 539 . 70.820   7.326   -39.528 1.00 43.92 539 A 1 
ATOM 4107 C CD1 . TYR A 0 539 . 69.492   7.132   -39.962 1.00 43.92 539 A 1 
ATOM 4108 C CD2 . TYR A 0 539 . 71.399   8.603   -39.600 1.00 43.92 539 A 1 
ATOM 4109 C CE1 . TYR A 0 539 . 68.771   8.197   -40.542 1.00 43.92 539 A 1 
ATOM 4110 C CE2 . TYR A 0 539 . 70.686   9.670   -40.177 1.00 43.92 539 A 1 
ATOM 4111 O OH  . TYR A 0 539 . 68.801   10.468  -41.383 1.00 43.92 539 A 1 
ATOM 4112 C CZ  . TYR A 0 539 . 69.393   9.455   -40.689 1.00 43.92 539 A 1 
ATOM 4113 N N   . ASP A 0 540 . 70.982   5.507   -35.587 1.00 45.22 540 A 1 
ATOM 4114 C CA  . ASP A 0 540 . 69.904   4.987   -34.745 1.00 45.22 540 A 1 
ATOM 4115 C C   . ASP A 0 540 . 68.811   6.052   -34.573 1.00 45.22 540 A 1 
ATOM 4116 C CB  . ASP A 0 540 . 70.383   4.469   -33.383 1.00 45.22 540 A 1 
ATOM 4117 O O   . ASP A 0 540 . 68.960   7.126   -33.975 1.00 45.22 540 A 1 
ATOM 4118 C CG  . ASP A 0 540 . 69.200   4.009   -32.502 1.00 45.22 540 A 1 
ATOM 4119 O OD1 . ASP A 0 540 . 68.120   3.690   -33.067 1.00 45.22 540 A 1 
ATOM 4120 O OD2 . ASP A 0 540 . 69.352   4.083   -31.261 1.00 45.22 540 A 1 
ATOM 4121 N N   . ARG A 0 541 . 67.653   5.687   -35.099 1.00 47.00 541 A 1 
ATOM 4122 C CA  . ARG A 0 541 . 66.393   6.382   -34.936 1.00 47.00 541 A 1 
ATOM 4123 C C   . ARG A 0 541 . 65.379   5.318   -34.626 1.00 47.00 541 A 1 
ATOM 4124 C CB  . ARG A 0 541 . 66.037   7.080   -36.256 1.00 47.00 541 A 1 
ATOM 4125 O O   . ARG A 0 541 . 65.167   4.466   -35.487 1.00 47.00 541 A 1 
ATOM 4126 C CG  . ARG A 0 541 . 66.232   8.585   -36.178 1.00 47.00 541 A 1 
ATOM 4127 C CD  . ARG A 0 541 . 66.213   9.140   -37.603 1.00 47.00 541 A 1 
ATOM 4128 N NE  . ARG A 0 541 . 66.937   10.413  -37.672 1.00 47.00 541 A 1 
ATOM 4129 N NH1 . ARG A 0 541 . 66.483   10.894  -39.836 1.00 47.00 541 A 1 
ATOM 4130 N NH2 . ARG A 0 541 . 67.968   12.148  -38.730 1.00 47.00 541 A 1 
ATOM 4131 C CZ  . ARG A 0 541 . 67.132   11.147  -38.738 1.00 47.00 541 A 1 
ATOM 4132 N N   . ARG A 0 542 . 64.647   5.485   -33.529 1.00 49.01 542 A 1 
ATOM 4133 C CA  . ARG A 0 542 . 63.191   5.731   -33.482 1.00 49.01 542 A 1 
ATOM 4134 C C   . ARG A 0 542 . 62.708   5.549   -32.026 1.00 49.01 542 A 1 
ATOM 4135 C CB  . ARG A 0 542 . 62.423   4.832   -34.493 1.00 49.01 542 A 1 
ATOM 4136 O O   . ARG A 0 542 . 63.484   5.232   -31.132 1.00 49.01 542 A 1 
ATOM 4137 C CG  . ARG A 0 542 . 62.296   5.391   -35.928 1.00 49.01 542 A 1 
ATOM 4138 C CD  . ARG A 0 542 . 62.223   4.380   -37.109 1.00 49.01 542 A 1 
ATOM 4139 N NE  . ARG A 0 542 . 63.379   3.449   -37.221 1.00 49.01 542 A 1 
ATOM 4140 N NH1 . ARG A 0 542 . 62.333   1.404   -37.494 1.00 49.01 542 A 1 
ATOM 4141 N NH2 . ARG A 0 542 . 64.529   1.512   -37.564 1.00 49.01 542 A 1 
ATOM 4142 C CZ  . ARG A 0 542 . 63.399   2.142   -37.437 1.00 49.01 542 A 1 
ATOM 4143 N N   . SER A 0 543 . 61.440   5.850   -31.809 1.00 45.39 543 A 1 
ATOM 4144 C CA  . SER A 0 543 . 60.616   5.609   -30.622 1.00 45.39 543 A 1 
ATOM 4145 C C   . SER A 0 543 . 59.172   5.900   -31.065 1.00 45.39 543 A 1 
ATOM 4146 C CB  . SER A 0 543 . 61.062   6.501   -29.436 1.00 45.39 543 A 1 
ATOM 4147 O O   . SER A 0 543 . 58.942   6.059   -32.271 1.00 45.39 543 A 1 
ATOM 4148 O OG  . SER A 0 543 . 61.114   7.894   -29.731 1.00 45.39 543 A 1 
ATOM 4149 N N   . GLY A 0 544 . 58.257   6.056   -30.111 1.00 58.20 544 A 1 
ATOM 4150 C CA  . GLY A 0 544 . 56.955   6.705   -30.276 1.00 58.20 544 A 1 
ATOM 4151 C C   . GLY A 0 544 . 55.883   5.937   -29.516 1.00 58.20 544 A 1 
ATOM 4152 O O   . GLY A 0 544 . 55.877   4.707   -29.553 1.00 58.20 544 A 1 
ATOM 4153 N N   . GLN A 0 545 . 55.035   6.654   -28.788 1.00 56.58 545 A 1 
ATOM 4154 C CA  . GLN A 0 545 . 53.835   6.111   -28.157 1.00 56.58 545 A 1 
ATOM 4155 C C   . GLN A 0 545 . 52.791   7.221   -28.178 1.00 56.58 545 A 1 
ATOM 4156 C CB  . GLN A 0 545 . 54.086   5.652   -26.702 1.00 56.58 545 A 1 
ATOM 4157 O O   . GLN A 0 545 . 53.048   8.288   -27.624 1.00 56.58 545 A 1 
ATOM 4158 C CG  . GLN A 0 545 . 55.345   4.797   -26.505 1.00 56.58 545 A 1 
ATOM 4159 C CD  . GLN A 0 545 . 55.553   4.384   -25.057 1.00 56.58 545 A 1 
ATOM 4160 N NE2 . GLN A 0 545 . 55.055   3.237   -24.657 1.00 56.58 545 A 1 
ATOM 4161 O OE1 . GLN A 0 545 . 56.212   5.039   -24.261 1.00 56.58 545 A 1 
ATOM 4162 N N   . ASP A 0 546 . 51.665   6.975   -28.812 1.00 69.63 546 A 1 
ATOM 4163 C CA  . ASP A 0 546 . 50.409   7.678   -28.591 1.00 69.63 546 A 1 
ATOM 4164 C C   . ASP A 0 546 . 49.487   6.724   -27.804 1.00 69.63 546 A 1 
ATOM 4165 C CB  . ASP A 0 546 . 49.824   8.256   -29.911 1.00 69.63 546 A 1 
ATOM 4166 O O   . ASP A 0 546 . 49.650   5.499   -27.807 1.00 69.63 546 A 1 
ATOM 4167 C CG  . ASP A 0 546 . 50.275   7.542   -31.197 1.00 69.63 546 A 1 
ATOM 4168 O OD1 . ASP A 0 546 . 50.382   6.305   -31.150 1.00 69.63 546 A 1 
ATOM 4169 O OD2 . ASP A 0 546 . 50.693   8.209   -32.184 1.00 69.63 546 A 1 
ATOM 4170 N N   . TRP A 0 547 . 48.604   7.309   -27.006 1.00 72.46 547 A 1 
ATOM 4171 C CA  . TRP A 0 547 . 47.476   6.628   -26.385 1.00 72.46 547 A 1 
ATOM 4172 C C   . TRP A 0 547 . 46.359   7.652   -26.378 1.00 72.46 547 A 1 
ATOM 4173 C CB  . TRP A 0 547 . 47.792   6.131   -24.965 1.00 72.46 547 A 1 
ATOM 4174 O O   . TRP A 0 547 . 46.437   8.634   -25.631 1.00 72.46 547 A 1 
ATOM 4175 C CG  . TRP A 0 547 . 46.652   5.449   -24.249 1.00 72.46 547 A 1 
ATOM 4176 C CD1 . TRP A 0 547 . 46.157   4.221   -24.532 1.00 72.46 547 A 1 
ATOM 4177 C CD2 . TRP A 0 547 . 45.755   5.987   -23.223 1.00 72.46 547 A 1 
ATOM 4178 C CE2 . TRP A 0 547 . 44.794   4.991   -22.876 1.00 72.46 547 A 1 
ATOM 4179 C CE3 . TRP A 0 547 . 45.623   7.240   -22.590 1.00 72.46 547 A 1 
ATOM 4180 N NE1 . TRP A 0 547 . 45.094   3.927   -23.695 1.00 72.46 547 A 1 
ATOM 4181 C CH2 . TRP A 0 547 . 43.687   6.472   -21.313 1.00 72.46 547 A 1 
ATOM 4182 C CZ2 . TRP A 0 547 . 43.786   5.211   -21.925 1.00 72.46 547 A 1 
ATOM 4183 C CZ3 . TRP A 0 547 . 44.601   7.486   -21.649 1.00 72.46 547 A 1 
ATOM 4184 N N   . ASP A 0 548 . 45.390   7.442   -27.253 1.00 76.60 548 A 1 
ATOM 4185 C CA  . ASP A 0 548 . 44.159   8.207   -27.268 1.00 76.60 548 A 1 
ATOM 4186 C C   . ASP A 0 548 . 43.059   7.312   -26.681 1.00 76.60 548 A 1 
ATOM 4187 C CB  . ASP A 0 548 . 43.850   8.754   -28.680 1.00 76.60 548 A 1 
ATOM 4188 O O   . ASP A 0 548 . 43.013   6.094   -26.880 1.00 76.60 548 A 1 
ATOM 4189 C CG  . ASP A 0 548 . 44.697   9.968   -29.126 1.00 76.60 548 A 1 
ATOM 4190 O OD1 . ASP A 0 548 . 45.510   10.494  -28.324 1.00 76.60 548 A 1 
ATOM 4191 O OD2 . ASP A 0 548 . 44.475   10.457  -30.264 1.00 76.60 548 A 1 
ATOM 4192 N N   . ALA A 0 549 . 42.176   7.920   -25.899 1.00 79.88 549 A 1 
ATOM 4193 C CA  . ALA A 0 549 . 40.984   7.259   -25.394 1.00 79.88 549 A 1 
ATOM 4194 C C   . ALA A 0 549 . 39.789   8.200   -25.502 1.00 79.88 549 A 1 
ATOM 4195 C CB  . ALA A 0 549 . 41.227   6.782   -23.958 1.00 79.88 549 A 1 
ATOM 4196 O O   . ALA A 0 549 . 39.914   9.399   -25.234 1.00 79.88 549 A 1 
ATOM 4197 N N   . TRP A 0 550 . 38.617   7.665   -25.845 1.00 84.83 550 A 1 
ATOM 4198 C CA  . TRP A 0 550 . 37.350   8.381   -25.702 1.00 84.83 550 A 1 
ATOM 4199 C C   . TRP A 0 550 . 36.338   7.554   -24.926 1.00 84.83 550 A 1 
ATOM 4200 C CB  . TRP A 0 550 . 36.808   8.916   -27.049 1.00 84.83 550 A 1 
ATOM 4201 O O   . TRP A 0 550 . 36.307   6.327   -25.025 1.00 84.83 550 A 1 
ATOM 4202 C CG  . TRP A 0 550 . 35.929   8.045   -27.918 1.00 84.83 550 A 1 
ATOM 4203 C CD1 . TRP A 0 550 . 34.762   7.464   -27.545 1.00 84.83 550 A 1 
ATOM 4204 C CD2 . TRP A 0 550 . 36.070   7.725   -29.342 1.00 84.83 550 A 1 
ATOM 4205 C CE2 . TRP A 0 550 . 34.956   6.926   -29.746 1.00 84.83 550 A 1 
ATOM 4206 C CE3 . TRP A 0 550 . 37.023   8.028   -30.340 1.00 84.83 550 A 1 
ATOM 4207 N NE1 . TRP A 0 550 . 34.212   6.769   -28.599 1.00 84.83 550 A 1 
ATOM 4208 C CH2 . TRP A 0 550 . 35.760   6.782   -32.024 1.00 84.83 550 A 1 
ATOM 4209 C CZ2 . TRP A 0 550 . 34.790   6.460   -31.060 1.00 84.83 550 A 1 
ATOM 4210 C CZ3 . TRP A 0 550 . 36.872   7.564   -31.662 1.00 84.83 550 A 1 
ATOM 4211 N N   . GLY A 0 551 . 35.438   8.244   -24.232 1.00 87.06 551 A 1 
ATOM 4212 C CA  . GLY A 0 551 . 34.244   7.644   -23.660 1.00 87.06 551 A 1 
ATOM 4213 C C   . GLY A 0 551 . 33.013   8.526   -23.819 1.00 87.06 551 A 1 
ATOM 4214 O O   . GLY A 0 551 . 33.101   9.748   -23.993 1.00 87.06 551 A 1 
ATOM 4215 N N   . ARG A 0 552 . 31.854   7.877   -23.780 1.00 89.85 552 A 1 
ATOM 4216 C CA  . ARG A 0 552 . 30.538   8.502   -23.756 1.00 89.85 552 A 1 
ATOM 4217 C C   . ARG A 0 552 . 29.606   7.675   -22.881 1.00 89.85 552 A 1 
ATOM 4218 C CB  . ARG A 0 552 . 30.018   8.620   -25.192 1.00 89.85 552 A 1 
ATOM 4219 O O   . ARG A 0 552 . 29.269   6.562   -23.276 1.00 89.85 552 A 1 
ATOM 4220 C CG  . ARG A 0 552 . 28.596   9.184   -25.220 1.00 89.85 552 A 1 
ATOM 4221 C CD  . ARG A 0 552 . 28.192   9.464   -26.665 1.00 89.85 552 A 1 
ATOM 4222 N NE  . ARG A 0 552 . 26.866   10.089  -26.700 1.00 89.85 552 A 1 
ATOM 4223 N NH1 . ARG A 0 552 . 25.623   8.253   -27.322 1.00 89.85 552 A 1 
ATOM 4224 N NH2 . ARG A 0 552 . 24.627   10.190  -26.874 1.00 89.85 552 A 1 
ATOM 4225 C CZ  . ARG A 0 552 . 25.726   9.508   -26.977 1.00 89.85 552 A 1 
ATOM 4226 N N   . ASP A 0 553 . 29.183   8.257   -21.770 1.00 89.30 553 A 1 
ATOM 4227 C CA  . ASP A 0 553 . 28.136   7.726   -20.894 1.00 89.30 553 A 1 
ATOM 4228 C C   . ASP A 0 553 . 26.741   8.213   -21.343 1.00 89.30 553 A 1 
ATOM 4229 C CB  . ASP A 0 553 . 28.466   8.057   -19.427 1.00 89.30 553 A 1 
ATOM 4230 O O   . ASP A 0 553 . 26.607   9.129   -22.169 1.00 89.30 553 A 1 
ATOM 4231 C CG  . ASP A 0 553 . 28.739   9.540   -19.185 1.00 89.30 553 A 1 
ATOM 4232 O OD1 . ASP A 0 553 . 27.786   10.341  -19.347 1.00 89.30 553 A 1 
ATOM 4233 O OD2 . ASP A 0 553 . 29.910   9.881   -18.877 1.00 89.30 553 A 1 
ATOM 4234 N N   . GLN A 0 554 . 25.677   7.541   -20.888 1.00 91.10 554 A 1 
ATOM 4235 C CA  . GLN A 0 554 . 24.316   7.703   -21.430 1.00 91.10 554 A 1 
ATOM 4236 C C   . GLN A 0 554 . 23.190   7.464   -20.391 1.00 91.10 554 A 1 
ATOM 4237 C CB  . GLN A 0 554 . 24.168   6.806   -22.690 1.00 91.10 554 A 1 
ATOM 4238 O O   . GLN A 0 554 . 22.119   6.967   -20.756 1.00 91.10 554 A 1 
ATOM 4239 C CG  . GLN A 0 554 . 24.606   7.366   -24.056 1.00 91.10 554 A 1 
ATOM 4240 C CD  . GLN A 0 554 . 23.582   8.297   -24.700 1.00 91.10 554 A 1 
ATOM 4241 N NE2 . GLN A 0 554 . 23.262   9.412   -24.082 1.00 91.10 554 A 1 
ATOM 4242 O OE1 . GLN A 0 554 . 23.128   8.111   -25.834 1.00 91.10 554 A 1 
ATOM 4243 N N   . ASP A 0 555 . 23.377   7.848   -19.118 1.00 92.44 555 A 1 
ATOM 4244 C CA  . ASP A 0 555 . 22.372   7.663   -18.055 1.00 92.44 555 A 1 
ATOM 4245 C C   . ASP A 0 555 . 20.943   8.077   -18.469 1.00 92.44 555 A 1 
ATOM 4246 C CB  . ASP A 0 555 . 22.650   8.520   -16.801 1.00 92.44 555 A 1 
ATOM 4247 O O   . ASP A 0 555 . 20.678   9.190   -18.942 1.00 92.44 555 A 1 
ATOM 4248 C CG  . ASP A 0 555 . 23.774   8.090   -15.858 1.00 92.44 555 A 1 
ATOM 4249 O OD1 . ASP A 0 555 . 24.891   7.871   -16.351 1.00 92.44 555 A 1 
ATOM 4250 O OD2 . ASP A 0 555 . 23.493   8.100   -14.623 1.00 92.44 555 A 1 
ATOM 4251 N N   . LEU A 0 556 . 19.966   7.242   -18.106 1.00 95.32 556 A 1 
ATOM 4252 C CA  . LEU A 0 556 . 18.558   7.624   -17.990 1.00 95.32 556 A 1 
ATOM 4253 C C   . LEU A 0 556 . 17.921   7.012   -16.736 1.00 95.32 556 A 1 
ATOM 4254 C CB  . LEU A 0 556 . 17.825   7.223   -19.285 1.00 95.32 556 A 1 
ATOM 4255 O O   . LEU A 0 556 . 17.510   5.854   -16.738 1.00 95.32 556 A 1 
ATOM 4256 C CG  . LEU A 0 556 . 16.302   7.458   -19.263 1.00 95.32 556 A 1 
ATOM 4257 C CD1 . LEU A 0 556 . 15.917   8.928   -19.071 1.00 95.32 556 A 1 
ATOM 4258 C CD2 . LEU A 0 556 . 15.678   6.984   -20.576 1.00 95.32 556 A 1 
ATOM 4259 N N   . GLU A 0 557 . 17.716   7.818   -15.687 1.00 97.37 557 A 1 
ATOM 4260 C CA  . GLU A 0 557 . 16.891   7.440   -14.528 1.00 97.37 557 A 1 
ATOM 4261 C C   . GLU A 0 557 . 15.488   8.050   -14.628 1.00 97.37 557 A 1 
ATOM 4262 C CB  . GLU A 0 557 . 17.553   7.815   -13.187 1.00 97.37 557 A 1 
ATOM 4263 O O   . GLU A 0 557 . 15.315   9.267   -14.728 1.00 97.37 557 A 1 
ATOM 4264 C CG  . GLU A 0 557 . 16.700   7.418   -11.961 1.00 97.37 557 A 1 
ATOM 4265 C CD  . GLU A 0 557 . 17.322   7.910   -10.648 1.00 97.37 557 A 1 
ATOM 4266 O OE1 . GLU A 0 557 . 17.024   9.051   -10.182 1.00 97.37 557 A 1 
ATOM 4267 O OE2 . GLU A 0 557 . 18.185   7.200   -10.092 1.00 97.37 557 A 1 
ATOM 4268 N N   . VAL A 0 558 . 14.461   7.216   -14.473 1.00 97.64 558 A 1 
ATOM 4269 C CA  . VAL A 0 558 . 13.067   7.635   -14.311 1.00 97.64 558 A 1 
ATOM 4270 C C   . VAL A 0 558 . 12.502   7.054   -13.019 1.00 97.64 558 A 1 
ATOM 4271 C CB  . VAL A 0 558 . 12.219   7.225   -15.528 1.00 97.64 558 A 1 
ATOM 4272 O O   . VAL A 0 558 . 12.531   5.846   -12.816 1.00 97.64 558 A 1 
ATOM 4273 C CG1 . VAL A 0 558 . 10.781   7.733   -15.386 1.00 97.64 558 A 1 
ATOM 4274 C CG2 . VAL A 0 558 . 12.782   7.782   -16.844 1.00 97.64 558 A 1 
ATOM 4275 N N   . ASP A 0 559 . 11.933   7.913   -12.175 1.00 97.53 559 A 1 
ATOM 4276 C CA  . ASP A 0 559 . 11.198   7.541   -10.960 1.00 97.53 559 A 1 
ATOM 4277 C C   . ASP A 0 559 . 9.776    8.116   -11.066 1.00 97.53 559 A 1 
ATOM 4278 C CB  . ASP A 0 559 . 11.989   8.023   -9.730  1.00 97.53 559 A 1 
ATOM 4279 O O   . ASP A 0 559 . 9.569    9.334   -11.070 1.00 97.53 559 A 1 
ATOM 4280 C CG  . ASP A 0 559 . 11.356   7.706   -8.368  1.00 97.53 559 A 1 
ATOM 4281 O OD1 . ASP A 0 559 . 10.302   7.034   -8.325  1.00 97.53 559 A 1 
ATOM 4282 O OD2 . ASP A 0 559 . 11.946   8.168   -7.363  1.00 97.53 559 A 1 
ATOM 4283 N N   . GLU A 0 560 . 8.797    7.234   -11.253 1.00 97.41 560 A 1 
ATOM 4284 C CA  . GLU A 0 560 . 7.379    7.532   -11.446 1.00 97.41 560 A 1 
ATOM 4285 C C   . GLU A 0 560 . 6.554    6.846   -10.357 1.00 97.41 560 A 1 
ATOM 4286 C CB  . GLU A 0 560 . 6.919    7.040   -12.833 1.00 97.41 560 A 1 
ATOM 4287 O O   . GLU A 0 560 . 6.628    5.632   -10.180 1.00 97.41 560 A 1 
ATOM 4288 C CG  . GLU A 0 560 . 7.313    7.994   -13.969 1.00 97.41 560 A 1 
ATOM 4289 C CD  . GLU A 0 560 . 7.209    7.377   -15.376 1.00 97.41 560 A 1 
ATOM 4290 O OE1 . GLU A 0 560 . 7.670    8.031   -16.343 1.00 97.41 560 A 1 
ATOM 4291 O OE2 . GLU A 0 560 . 6.697    6.251   -15.561 1.00 97.41 560 A 1 
ATOM 4292 N N   . SER A 0 561 . 5.694    7.593   -9.667  1.00 97.39 561 A 1 
ATOM 4293 C CA  . SER A 0 561 . 4.733    7.015   -8.726  1.00 97.39 561 A 1 
ATOM 4294 C C   . SER A 0 561 . 3.367    7.690   -8.786  1.00 97.39 561 A 1 
ATOM 4295 C CB  . SER A 0 561 . 5.294    6.966   -7.299  1.00 97.39 561 A 1 
ATOM 4296 O O   . SER A 0 561 . 3.234    8.883   -9.067  1.00 97.39 561 A 1 
ATOM 4297 O OG  . SER A 0 561 . 5.800    8.219   -6.885  1.00 97.39 561 A 1 
ATOM 4298 N N   . TYR A 0 562 . 2.334    6.894   -8.527  1.00 97.18 562 A 1 
ATOM 4299 C CA  . TYR A 0 562 . 0.946    7.319   -8.394  1.00 97.18 562 A 1 
ATOM 4300 C C   . TYR A 0 562 . 0.355    6.699   -7.130  1.00 97.18 562 A 1 
ATOM 4301 C CB  . TYR A 0 562 . 0.146    6.913   -9.637  1.00 97.18 562 A 1 
ATOM 4302 O O   . TYR A 0 562 . 0.592    5.523   -6.847  1.00 97.18 562 A 1 
ATOM 4303 C CG  . TYR A 0 562 . -1.346   7.185   -9.542  1.00 97.18 562 A 1 
ATOM 4304 C CD1 . TYR A 0 562 . -2.243   6.132   -9.269  1.00 97.18 562 A 1 
ATOM 4305 C CD2 . TYR A 0 562 . -1.838   8.495   -9.711  1.00 97.18 562 A 1 
ATOM 4306 C CE1 . TYR A 0 562 . -3.629   6.384   -9.212  1.00 97.18 562 A 1 
ATOM 4307 C CE2 . TYR A 0 562 . -3.224   8.749   -9.646  1.00 97.18 562 A 1 
ATOM 4308 O OH  . TYR A 0 562 . -5.467   7.910   -9.401  1.00 97.18 562 A 1 
ATOM 4309 C CZ  . TYR A 0 562 . -4.126   7.690   -9.416  1.00 97.18 562 A 1 
ATOM 4310 N N   . LYS A 0 563 . -0.417   7.482   -6.379  1.00 96.65 563 A 1 
ATOM 4311 C CA  . LYS A 0 563 . -1.158   7.026   -5.202  1.00 96.65 563 A 1 
ATOM 4312 C C   . LYS A 0 563 . -2.560   7.616   -5.224  1.00 96.65 563 A 1 
ATOM 4313 C CB  . LYS A 0 563 . -0.428   7.405   -3.904  1.00 96.65 563 A 1 
ATOM 4314 O O   . LYS A 0 563 . -2.709   8.821   -5.402  1.00 96.65 563 A 1 
ATOM 4315 C CG  . LYS A 0 563 . 0.978    6.793   -3.833  1.00 96.65 563 A 1 
ATOM 4316 C CD  . LYS A 0 563 . 1.563    6.915   -2.425  1.00 96.65 563 A 1 
ATOM 4317 C CE  . LYS A 0 563 . 2.914    6.195   -2.390  1.00 96.65 563 A 1 
ATOM 4318 N NZ  . LYS A 0 563 . 3.095    5.474   -1.111  1.00 96.65 563 A 1 
ATOM 4319 N N   . GLN A 0 564 . -3.559   6.772   -5.004  1.00 96.41 564 A 1 
ATOM 4320 C CA  . GLN A 0 564 . -4.954   7.153   -4.807  1.00 96.41 564 A 1 
ATOM 4321 C C   . GLN A 0 564 . -5.428   6.543   -3.490  1.00 96.41 564 A 1 
ATOM 4322 C CB  . GLN A 0 564 . -5.784   6.671   -6.004  1.00 96.41 564 A 1 
ATOM 4323 O O   . GLN A 0 564 . -5.513   5.318   -3.374  1.00 96.41 564 A 1 
ATOM 4324 C CG  . GLN A 0 564 . -7.286   6.970   -5.876  1.00 96.41 564 A 1 
ATOM 4325 C CD  . GLN A 0 564 . -8.051   6.441   -7.084  1.00 96.41 564 A 1 
ATOM 4326 N NE2 . GLN A 0 564 . -8.621   7.280   -7.920  1.00 96.41 564 A 1 
ATOM 4327 O OE1 . GLN A 0 564 . -8.142   5.240   -7.308  1.00 96.41 564 A 1 
ATOM 4328 N N   . THR A 0 565 . -5.738   7.384   -2.506  1.00 95.38 565 A 1 
ATOM 4329 C CA  . THR A 0 565 . -6.202   6.958   -1.183  1.00 95.38 565 A 1 
ATOM 4330 C C   . THR A 0 565 . -7.608   7.485   -0.926  1.00 95.38 565 A 1 
ATOM 4331 C CB  . THR A 0 565 . -5.259   7.433   -0.065  1.00 95.38 565 A 1 
ATOM 4332 O O   . THR A 0 565 . -7.822   8.688   -0.806  1.00 95.38 565 A 1 
ATOM 4333 C CG2 . THR A 0 565 . -5.661   6.854   1.294   1.00 95.38 565 A 1 
ATOM 4334 O OG1 . THR A 0 565 . -3.917   7.046   -0.259  1.00 95.38 565 A 1 
ATOM 4335 N N   . TRP A 0 566 . -8.559   6.569   -0.752  1.00 94.71 566 A 1 
ATOM 4336 C CA  . TRP A 0 566 . -9.951   6.873   -0.438  1.00 94.71 566 A 1 
ATOM 4337 C C   . TRP A 0 566 . -10.350  6.261   0.906   1.00 94.71 566 A 1 
ATOM 4338 C CB  . TRP A 0 566 . -10.831  6.373   -1.580  1.00 94.71 566 A 1 
ATOM 4339 O O   . TRP A 0 566 . -10.057  5.096   1.197   1.00 94.71 566 A 1 
ATOM 4340 C CG  . TRP A 0 566 . -12.298  6.630   -1.437  1.00 94.71 566 A 1 
ATOM 4341 C CD1 . TRP A 0 566 . -12.921  7.789   -1.745  1.00 94.71 566 A 1 
ATOM 4342 C CD2 . TRP A 0 566 . -13.352  5.695   -1.059  1.00 94.71 566 A 1 
ATOM 4343 C CE2 . TRP A 0 566 . -14.607  6.319   -1.316  1.00 94.71 566 A 1 
ATOM 4344 C CE3 . TRP A 0 566 . -13.377  4.356   -0.606  1.00 94.71 566 A 1 
ATOM 4345 N NE1 . TRP A 0 566 . -14.290  7.624   -1.629  1.00 94.71 566 A 1 
ATOM 4346 C CH2 . TRP A 0 566 . -15.809  4.271   -0.813  1.00 94.71 566 A 1 
ATOM 4347 C CZ2 . TRP A 0 566 . -15.816  5.610   -1.244  1.00 94.71 566 A 1 
ATOM 4348 C CZ3 . TRP A 0 566 . -14.592  3.654   -0.470  1.00 94.71 566 A 1 
ATOM 4349 N N   . ALA A 0 567 . -11.036  7.033   1.747   1.00 93.62 567 A 1 
ATOM 4350 C CA  . ALA A 0 567 . -11.462  6.587   3.067   1.00 93.62 567 A 1 
ATOM 4351 C C   . ALA A 0 567 . -12.855  7.094   3.443   1.00 93.62 567 A 1 
ATOM 4352 C CB  . ALA A 0 567 . -10.417  7.003   4.107   1.00 93.62 567 A 1 
ATOM 4353 O O   . ALA A 0 567 . -13.204  8.248   3.205   1.00 93.62 567 A 1 
ATOM 4354 N N   . LYS A 0 568 . -13.630  6.243   4.121   1.00 95.68 568 A 1 
ATOM 4355 C CA  . LYS A 0 568 . -14.922  6.589   4.723   1.00 95.68 568 A 1 
ATOM 4356 C C   . LYS A 0 568 . -14.979  6.202   6.189   1.00 95.68 568 A 1 
ATOM 4357 C CB  . LYS A 0 568 . -16.094  5.980   3.932   1.00 95.68 568 A 1 
ATOM 4358 O O   . LYS A 0 568 . -14.585  5.091   6.550   1.00 95.68 568 A 1 
ATOM 4359 C CG  . LYS A 0 568 . -16.153  6.645   2.558   1.00 95.68 568 A 1 
ATOM 4360 C CD  . LYS A 0 568 . -17.471  6.448   1.797   1.00 95.68 568 A 1 
ATOM 4361 C CE  . LYS A 0 568 . -17.373  7.561   0.764   1.00 95.68 568 A 1 
ATOM 4362 N NZ  . LYS A 0 568 . -18.490  7.706   -0.190  1.00 95.68 568 A 1 
ATOM 4363 N N   . SER A 0 569 . -15.524  7.091   7.015   1.00 93.55 569 A 1 
ATOM 4364 C CA  . SER A 0 569 . -15.978  6.752   8.365   1.00 93.55 569 A 1 
ATOM 4365 C C   . SER A 0 569 . -17.452  7.097   8.527   1.00 93.55 569 A 1 
ATOM 4366 C CB  . SER A 0 569 . -15.099  7.356   9.475   1.00 93.55 569 A 1 
ATOM 4367 O O   . SER A 0 569 . -17.893  8.164   8.107   1.00 93.55 569 A 1 
ATOM 4368 O OG  . SER A 0 569 . -15.383  8.700   9.812   1.00 93.55 569 A 1 
ATOM 4369 N N   . TYR A 0 570 . -18.198  6.180   9.130   1.00 90.74 570 A 1 
ATOM 4370 C CA  . TYR A 0 570 . -19.534  6.416   9.653   1.00 90.74 570 A 1 
ATOM 4371 C C   . TYR A 0 570 . -19.479  6.114   11.142  1.00 90.74 570 A 1 
ATOM 4372 C CB  . TYR A 0 570 . -20.571  5.528   8.958   1.00 90.74 570 A 1 
ATOM 4373 O O   . TYR A 0 570 . -19.145  4.994   11.527  1.00 90.74 570 A 1 
ATOM 4374 C CG  . TYR A 0 570 . -20.733  5.792   7.477   1.00 90.74 570 A 1 
ATOM 4375 C CD1 . TYR A 0 570 . -21.685  6.731   7.039   1.00 90.74 570 A 1 
ATOM 4376 C CD2 . TYR A 0 570 . -19.930  5.109   6.543   1.00 90.74 570 A 1 
ATOM 4377 C CE1 . TYR A 0 570 . -21.834  6.996   5.666   1.00 90.74 570 A 1 
ATOM 4378 C CE2 . TYR A 0 570 . -20.075  5.370   5.166   1.00 90.74 570 A 1 
ATOM 4379 O OH  . TYR A 0 570 . -21.157  6.584   3.402   1.00 90.74 570 A 1 
ATOM 4380 C CZ  . TYR A 0 570 . -21.024  6.318   4.728   1.00 90.74 570 A 1 
ATOM 4381 N N   . ASP A 0 571 . -19.794  7.107   11.958  1.00 89.33 571 A 1 
ATOM 4382 C CA  . ASP A 0 571 . -19.773  7.010   13.409  1.00 89.33 571 A 1 
ATOM 4383 C C   . ASP A 0 571 . -21.150  7.465   13.911  1.00 89.33 571 A 1 
ATOM 4384 C CB  . ASP A 0 571 . -18.603  7.849   13.967  1.00 89.33 571 A 1 
ATOM 4385 O O   . ASP A 0 571 . -21.578  8.585   13.622  1.00 89.33 571 A 1 
ATOM 4386 C CG  . ASP A 0 571 . -17.226  7.469   13.381  1.00 89.33 571 A 1 
ATOM 4387 O OD1 . ASP A 0 571 . -16.645  6.450   13.826  1.00 89.33 571 A 1 
ATOM 4388 O OD2 . ASP A 0 571 . -16.721  8.208   12.491  1.00 89.33 571 A 1 
ATOM 4389 N N   . ALA A 0 572 . -21.863  6.589   14.616  1.00 83.97 572 A 1 
ATOM 4390 C CA  . ALA A 0 572 . -23.146  6.883   15.243  1.00 83.97 572 A 1 
ATOM 4391 C C   . ALA A 0 572 . -23.058  6.624   16.752  1.00 83.97 572 A 1 
ATOM 4392 C CB  . ALA A 0 572 . -24.247  6.052   14.571  1.00 83.97 572 A 1 
ATOM 4393 O O   . ALA A 0 572 . -22.558  5.574   17.164  1.00 83.97 572 A 1 
ATOM 4394 N N   . GLU A 0 573 . -23.542  7.577   17.548  1.00 78.32 573 A 1 
ATOM 4395 C CA  . GLU A 0 573 . -23.924  7.339   18.949  1.00 78.32 573 A 1 
ATOM 4396 C C   . GLU A 0 573 . -25.342  6.737   19.005  1.00 78.32 573 A 1 
ATOM 4397 C CB  . GLU A 0 573 . -23.731  8.627   19.781  1.00 78.32 573 A 1 
ATOM 4398 O O   . GLU A 0 573 . -25.865  6.326   17.962  1.00 78.32 573 A 1 
ATOM 4399 C CG  . GLU A 0 573 . -22.251  8.769   20.181  1.00 78.32 573 A 1 
ATOM 4400 C CD  . GLU A 0 573 . -21.926  9.991   21.062  1.00 78.32 573 A 1 
ATOM 4401 O OE1 . GLU A 0 573 . -20.719  10.162  21.368  1.00 78.32 573 A 1 
ATOM 4402 O OE2 . GLU A 0 573 . -22.832  10.797  21.374  1.00 78.32 573 A 1 
ATOM 4403 N N   . SER A 0 574 . -25.912  6.613   20.209  1.00 77.29 574 A 1 
ATOM 4404 C CA  . SER A 0 574 . -26.918  5.595   20.528  1.00 77.29 574 A 1 
ATOM 4405 C C   . SER A 0 574 . -28.073  5.501   19.528  1.00 77.29 574 A 1 
ATOM 4406 C CB  . SER A 0 574 . -27.430  5.729   21.971  1.00 77.29 574 A 1 
ATOM 4407 O O   . SER A 0 574 . -28.592  6.516   19.049  1.00 77.29 574 A 1 
ATOM 4408 O OG  . SER A 0 574 . -28.477  6.672   22.095  1.00 77.29 574 A 1 
ATOM 4409 N N   . TYR A 0 575 . -28.454  4.264   19.193  1.00 78.94 575 A 1 
ATOM 4410 C CA  . TYR A 0 575 . -29.594  3.972   18.327  1.00 78.94 575 A 1 
ATOM 4411 C C   . TYR A 0 575 . -30.595  3.053   19.017  1.00 78.94 575 A 1 
ATOM 4412 C CB  . TYR A 0 575 . -29.153  3.383   16.980  1.00 78.94 575 A 1 
ATOM 4413 O O   . TYR A 0 575 . -30.332  1.859   19.178  1.00 78.94 575 A 1 
ATOM 4414 C CG  . TYR A 0 575 . -30.331  2.996   16.092  1.00 78.94 575 A 1 
ATOM 4415 C CD1 . TYR A 0 575 . -30.498  1.668   15.657  1.00 78.94 575 A 1 
ATOM 4416 C CD2 . TYR A 0 575 . -31.295  3.960   15.745  1.00 78.94 575 A 1 
ATOM 4417 C CE1 . TYR A 0 575 . -31.606  1.314   14.864  1.00 78.94 575 A 1 
ATOM 4418 C CE2 . TYR A 0 575 . -32.402  3.618   14.947  1.00 78.94 575 A 1 
ATOM 4419 O OH  . TYR A 0 575 . -33.571  1.951   13.669  1.00 78.94 575 A 1 
ATOM 4420 C CZ  . TYR A 0 575 . -32.545  2.296   14.489  1.00 78.94 575 A 1 
ATOM 4421 N N   . ASP A 0 576 . -31.764  3.615   19.323  1.00 80.63 576 A 1 
ATOM 4422 C CA  . ASP A 0 576 . -32.893  2.910   19.923  1.00 80.63 576 A 1 
ATOM 4423 C C   . ASP A 0 576 . -34.015  2.680   18.901  1.00 80.63 576 A 1 
ATOM 4424 C CB  . ASP A 0 576 . -33.462  3.704   21.110  1.00 80.63 576 A 1 
ATOM 4425 O O   . ASP A 0 576 . -34.492  3.618   18.253  1.00 80.63 576 A 1 
ATOM 4426 C CG  . ASP A 0 576 . -32.584  3.747   22.362  1.00 80.63 576 A 1 
ATOM 4427 O OD1 . ASP A 0 576 . -31.742  2.840   22.532  1.00 80.63 576 A 1 
ATOM 4428 O OD2 . ASP A 0 576 . -32.853  4.666   23.170  1.00 80.63 576 A 1 
ATOM 4429 N N   . GLU A 0 577 . -34.521  1.448   18.838  1.00 84.50 577 A 1 
ATOM 4430 C CA  . GLU A 0 577 . -35.870  1.122   18.369  1.00 84.50 577 A 1 
ATOM 4431 C C   . GLU A 0 577 . -36.693  0.591   19.543  1.00 84.50 577 A 1 
ATOM 4432 C CB  . GLU A 0 577 . -35.888  0.056   17.255  1.00 84.50 577 A 1 
ATOM 4433 O O   . GLU A 0 577 . -36.241  -0.307  20.251  1.00 84.50 577 A 1 
ATOM 4434 C CG  . GLU A 0 577 . -34.902  0.308   16.111  1.00 84.50 577 A 1 
ATOM 4435 C CD  . GLU A 0 577 . -35.186  -0.517  14.842  1.00 84.50 577 A 1 
ATOM 4436 O OE1 . GLU A 0 577 . -34.336  -0.482  13.919  1.00 84.50 577 A 1 
ATOM 4437 O OE2 . GLU A 0 577 . -36.347  -0.898  14.561  1.00 84.50 577 A 1 
ATOM 4438 N N   . TRP A 0 578 . -37.923  1.069   19.726  1.00 87.98 578 A 1 
ATOM 4439 C CA  . TRP A 0 578 . -38.829  0.475   20.713  1.00 87.98 578 A 1 
ATOM 4440 C C   . TRP A 0 578 . -40.293  0.520   20.286  1.00 87.98 578 A 1 
ATOM 4441 C CB  . TRP A 0 578 . -38.614  1.102   22.097  1.00 87.98 578 A 1 
ATOM 4442 O O   . TRP A 0 578 . -40.720  1.380   19.513  1.00 87.98 578 A 1 
ATOM 4443 C CG  . TRP A 0 578 . -38.848  2.578   22.186  1.00 87.98 578 A 1 
ATOM 4444 C CD1 . TRP A 0 578 . -37.890  3.523   22.070  1.00 87.98 578 A 1 
ATOM 4445 C CD2 . TRP A 0 578 . -40.098  3.297   22.412  1.00 87.98 578 A 1 
ATOM 4446 C CE2 . TRP A 0 578 . -39.816  4.697   22.418  1.00 87.98 578 A 1 
ATOM 4447 C CE3 . TRP A 0 578 . -41.442  2.911   22.617  1.00 87.98 578 A 1 
ATOM 4448 N NE1 . TRP A 0 578 . -38.453  4.775   22.207  1.00 87.98 578 A 1 
ATOM 4449 C CH2 . TRP A 0 578 . -42.143  5.243   22.818  1.00 87.98 578 A 1 
ATOM 4450 C CZ2 . TRP A 0 578 . -40.816  5.663   22.615  1.00 87.98 578 A 1 
ATOM 4451 C CZ3 . TRP A 0 578 . -42.452  3.870   22.820  1.00 87.98 578 A 1 
ATOM 4452 N N   . ASP A 0 579 . -41.061  -0.429  20.812  1.00 84.56 579 A 1 
ATOM 4453 C CA  . ASP A 0 579 . -42.488  -0.626  20.573  1.00 84.56 579 A 1 
ATOM 4454 C C   . ASP A 0 579 . -43.168  -0.937  21.917  1.00 84.56 579 A 1 
ATOM 4455 C CB  . ASP A 0 579 . -42.639  -1.764  19.546  1.00 84.56 579 A 1 
ATOM 4456 O O   . ASP A 0 579 . -42.748  -1.843  22.637  1.00 84.56 579 A 1 
ATOM 4457 C CG  . ASP A 0 579 . -44.050  -1.968  18.990  1.00 84.56 579 A 1 
ATOM 4458 O OD1 . ASP A 0 579 . -45.054  -1.613  19.644  1.00 84.56 579 A 1 
ATOM 4459 O OD2 . ASP A 0 579 . -44.189  -2.629  17.932  1.00 84.56 579 A 1 
ATOM 4460 N N   . ASN A 0 580 . -44.192  -0.164  22.273  1.00 82.26 580 A 1 
ATOM 4461 C CA  . ASN A 0 580 . -45.044  -0.375  23.440  1.00 82.26 580 A 1 
ATOM 4462 C C   . ASN A 0 580 . -46.480  -0.578  22.964  1.00 82.26 580 A 1 
ATOM 4463 C CB  . ASN A 0 580 . -44.940  0.846   24.374  1.00 82.26 580 A 1 
ATOM 4464 O O   . ASN A 0 580 . -47.058  0.342   22.379  1.00 82.26 580 A 1 
ATOM 4465 C CG  . ASN A 0 580 . -45.767  0.691   25.642  1.00 82.26 580 A 1 
ATOM 4466 N ND2 . ASN A 0 580 . -47.048  0.982   25.629  1.00 82.26 580 A 1 
ATOM 4467 O OD1 . ASN A 0 580 . -45.241  0.325   26.673  1.00 82.26 580 A 1 
ATOM 4468 N N   . LYS A 0 581 . -47.066  -1.735  23.275  1.00 81.18 581 A 1 
ATOM 4469 C CA  . LYS A 0 581 . -48.503  -1.995  23.143  1.00 81.18 581 A 1 
ATOM 4470 C C   . LYS A 0 581 . -49.097  -2.181  24.524  1.00 81.18 581 A 1 
ATOM 4471 C CB  . LYS A 0 581 . -48.779  -3.230  22.281  1.00 81.18 581 A 1 
ATOM 4472 O O   . LYS A 0 581 . -48.565  -2.963  25.304  1.00 81.18 581 A 1 
ATOM 4473 C CG  . LYS A 0 581 . -48.242  -3.026  20.866  1.00 81.18 581 A 1 
ATOM 4474 C CD  . LYS A 0 581 . -48.429  -4.282  20.007  1.00 81.18 581 A 1 
ATOM 4475 C CE  . LYS A 0 581 . -47.640  -4.142  18.702  1.00 81.18 581 A 1 
ATOM 4476 N NZ  . LYS A 0 581 . -46.195  -3.993  18.983  1.00 81.18 581 A 1 
ATOM 4477 N N   . ASP A 0 582 . -50.198  -1.489  24.748  1.00 75.60 582 A 1 
ATOM 4478 C CA  . ASP A 0 582 . -51.021  -1.531  25.952  1.00 75.60 582 A 1 
ATOM 4479 C C   . ASP A 0 582 . -52.452  -1.859  25.483  1.00 75.60 582 A 1 
ATOM 4480 C CB  . ASP A 0 582 . -50.802  -0.201  26.703  1.00 75.60 582 A 1 
ATOM 4481 O O   . ASP A 0 582 . -52.934  -1.339  24.467  1.00 75.60 582 A 1 
ATOM 4482 C CG  . ASP A 0 582 . -51.871  0.237   27.711  1.00 75.60 582 A 1 
ATOM 4483 O OD1 . ASP A 0 582 . -52.913  -0.450  27.828  1.00 75.60 582 A 1 
ATOM 4484 O OD2 . ASP A 0 582 . -51.675  1.356   28.245  1.00 75.60 582 A 1 
ATOM 4485 N N   . ALA A 0 583 . -53.078  -2.839  26.137  1.00 72.96 583 A 1 
ATOM 4486 C CA  . ALA A 0 583 . -54.308  -3.495  25.682  1.00 72.96 583 A 1 
ATOM 4487 C C   . ALA A 0 583 . -55.317  -3.728  26.822  1.00 72.96 583 A 1 
ATOM 4488 C CB  . ALA A 0 583 . -53.925  -4.763  24.907  1.00 72.96 583 A 1 
ATOM 4489 O O   . ALA A 0 583 . -55.954  -4.795  26.916  1.00 72.96 583 A 1 
ATOM 4490 N N   . ASP A 0 584 . -55.429  -2.704  27.664  1.00 74.04 584 A 1 
ATOM 4491 C CA  . ASP A 0 584 . -56.258  -2.597  28.860  1.00 74.04 584 A 1 
ATOM 4492 C C   . ASP A 0 584 . -57.732  -3.029  28.664  1.00 74.04 584 A 1 
ATOM 4493 C CB  . ASP A 0 584 . -56.158  -1.130  29.340  1.00 74.04 584 A 1 
ATOM 4494 O O   . ASP A 0 584 . -58.410  -2.643  27.702  1.00 74.04 584 A 1 
ATOM 4495 C CG  . ASP A 0 584 . -56.149  -0.971  30.859  1.00 74.04 584 A 1 
ATOM 4496 O OD1 . ASP A 0 584 . -56.404  -1.995  31.536  1.00 74.04 584 A 1 
ATOM 4497 O OD2 . ASP A 0 584 . -56.029  0.182   31.329  1.00 74.04 584 A 1 
ATOM 4498 N N   . LYS A 0 585 . -58.268  -3.837  29.593  1.00 66.26 585 A 1 
ATOM 4499 C CA  . LYS A 0 585 . -59.702  -4.209  29.654  1.00 66.26 585 A 1 
ATOM 4500 C C   . LYS A 0 585 . -60.170  -4.241  31.097  1.00 66.26 585 A 1 
ATOM 4501 C CB  . LYS A 0 585 . -60.017  -5.566  29.000  1.00 66.26 585 A 1 
ATOM 4502 O O   . LYS A 0 585 . -59.910  -5.188  31.838  1.00 66.26 585 A 1 
ATOM 4503 C CG  . LYS A 0 585 . -59.572  -5.661  27.543  1.00 66.26 585 A 1 
ATOM 4504 C CD  . LYS A 0 585 . -59.739  -7.092  27.012  1.00 66.26 585 A 1 
ATOM 4505 C CE  . LYS A 0 585 . -58.764  -7.341  25.856  1.00 66.26 585 A 1 
ATOM 4506 N NZ  . LYS A 0 585 . -57.354  -7.301  26.335  1.00 66.26 585 A 1 
ATOM 4507 N N   . TRP A 0 586 . -60.937  -3.232  31.479  1.00 64.75 586 A 1 
ATOM 4508 C CA  . TRP A 0 586 . -61.312  -2.988  32.864  1.00 64.75 586 A 1 
ATOM 4509 C C   . TRP A 0 586 . -62.818  -3.182  33.089  1.00 64.75 586 A 1 
ATOM 4510 C CB  . TRP A 0 586 . -60.753  -1.623  33.295  1.00 64.75 586 A 1 
ATOM 4511 O O   . TRP A 0 586 . -63.675  -2.656  32.370  1.00 64.75 586 A 1 
ATOM 4512 C CG  . TRP A 0 586 . -60.892  -0.488  32.319  1.00 64.75 586 A 1 
ATOM 4513 C CD1 . TRP A 0 586 . -60.137  -0.302  31.208  1.00 64.75 586 A 1 
ATOM 4514 C CD2 . TRP A 0 586 . -61.726  0.705   32.422  1.00 64.75 586 A 1 
ATOM 4515 C CE2 . TRP A 0 586 . -61.453  1.551   31.306  1.00 64.75 586 A 1 
ATOM 4516 C CE3 . TRP A 0 586 . -62.639  1.184   33.388  1.00 64.75 586 A 1 
ATOM 4517 N NE1 . TRP A 0 586 . -60.517  0.861   30.567  1.00 64.75 586 A 1 
ATOM 4518 C CH2 . TRP A 0 586 . -62.962  3.256   32.137  1.00 64.75 586 A 1 
ATOM 4519 C CZ2 . TRP A 0 586 . -62.061  2.805   31.155  1.00 64.75 586 A 1 
ATOM 4520 C CZ3 . TRP A 0 586 . -63.251  2.446   33.252  1.00 64.75 586 A 1 
ATOM 4521 N N   . GLY A 0 587 . -63.152  -3.976  34.111  1.00 56.96 587 A 1 
ATOM 4522 C CA  . GLY A 0 587 . -64.521  -4.193  34.575  1.00 56.96 587 A 1 
ATOM 4523 C C   . GLY A 0 587 . -64.894  -3.188  35.662  1.00 56.96 587 A 1 
ATOM 4524 O O   . GLY A 0 587 . -64.545  -3.382  36.824  1.00 56.96 587 A 1 
ATOM 4525 N N   . ALA A 0 588 . -65.628  -2.133  35.311  1.00 53.27 588 A 1 
ATOM 4526 C CA  . ALA A 0 588 . -66.063  -1.107  36.258  1.00 53.27 588 A 1 
ATOM 4527 C C   . ALA A 0 588 . -67.531  -1.295  36.678  1.00 53.27 588 A 1 
ATOM 4528 C CB  . ALA A 0 588 . -65.800  0.280   35.663  1.00 53.27 588 A 1 
ATOM 4529 O O   . ALA A 0 588 . -68.399  -1.635  35.869  1.00 53.27 588 A 1 
ATOM 4530 N N   . GLN A 0 589 . -67.836  -1.009  37.946  1.00 52.14 589 A 1 
ATOM 4531 C CA  . GLN A 0 589 . -69.217  -0.847  38.402  1.00 52.14 589 A 1 
ATOM 4532 C C   . GLN A 0 589 . -69.690  0.580   38.109  1.00 52.14 589 A 1 
ATOM 4533 C CB  . GLN A 0 589 . -69.350  -1.178  39.895  1.00 52.14 589 A 1 
ATOM 4534 O O   . GLN A 0 589 . -69.239  1.540   38.734  1.00 52.14 589 A 1 
ATOM 4535 C CG  . GLN A 0 589 . -69.249  -2.687  40.174  1.00 52.14 589 A 1 
ATOM 4536 C CD  . GLN A 0 589 . -69.469  -3.020  41.649  1.00 52.14 589 A 1 
ATOM 4537 N NE2 . GLN A 0 589 . -69.651  -4.275  42.000  1.00 52.14 589 A 1 
ATOM 4538 O OE1 . GLN A 0 589 . -69.469  -2.173  42.522  1.00 52.14 589 A 1 
ATOM 4539 N N   . ALA A 0 590 . -70.625  0.716   37.171  1.00 42.50 590 A 1 
ATOM 4540 C CA  . ALA A 0 590 . -71.352  1.962   36.971  1.00 42.50 590 A 1 
ATOM 4541 C C   . ALA A 0 590 . -72.549  2.003   37.934  1.00 42.50 590 A 1 
ATOM 4542 C CB  . ALA A 0 590 . -71.762  2.077   35.498  1.00 42.50 590 A 1 
ATOM 4543 O O   . ALA A 0 590 . -73.456  1.173   37.837  1.00 42.50 590 A 1 
ATOM 4544 N N   . TRP A 0 591 . -72.548  2.969   38.855  1.00 43.24 591 A 1 
ATOM 4545 C CA  . TRP A 0 591 . -73.682  3.226   39.743  1.00 43.24 591 A 1 
ATOM 4546 C C   . TRP A 0 591 . -74.843  3.837   38.953  1.00 43.24 591 A 1 
ATOM 4547 C CB  . TRP A 0 591 . -73.260  4.134   40.905  1.00 43.24 591 A 1 
ATOM 4548 O O   . TRP A 0 591 . -74.654  4.786   38.189  1.00 43.24 591 A 1 
ATOM 4549 C CG  . TRP A 0 591 . -72.276  3.519   41.853  1.00 43.24 591 A 1 
ATOM 4550 C CD1 . TRP A 0 591 . -70.929  3.550   41.723  1.00 43.24 591 A 1 
ATOM 4551 C CD2 . TRP A 0 591 . -72.542  2.727   43.056  1.00 43.24 591 A 1 
ATOM 4552 C CE2 . TRP A 0 591 . -71.292  2.304   43.601  1.00 43.24 591 A 1 
ATOM 4553 C CE3 . TRP A 0 591 . -73.709  2.298   43.728  1.00 43.24 591 A 1 
ATOM 4554 N NE1 . TRP A 0 591 . -70.347  2.834   42.750  1.00 43.24 591 A 1 
ATOM 4555 C CH2 . TRP A 0 591 . -72.380  1.091   45.390  1.00 43.24 591 A 1 
ATOM 4556 C CZ2 . TRP A 0 591 . -71.200  1.500   44.747  1.00 43.24 591 A 1 
ATOM 4557 C CZ3 . TRP A 0 591 . -73.629  1.490   44.880  1.00 43.24 591 A 1 
ATOM 4558 N N   . GLY A 0 592 . -76.042  3.302   39.160  1.00 45.66 592 A 1 
ATOM 4559 C CA  . GLY A 0 592 . -77.286  3.804   38.593  1.00 45.66 592 A 1 
ATOM 4560 C C   . GLY A 0 592 . -78.397  3.823   39.638  1.00 45.66 592 A 1 
ATOM 4561 O O   . GLY A 0 592 . -78.280  3.212   40.698  1.00 45.66 592 A 1 
ATOM 4562 N N   . SER A 0 593 . -79.463  4.545   39.313  1.00 40.17 593 A 1 
ATOM 4563 C CA  . SER A 0 593 . -80.720  4.575   40.057  1.00 40.17 593 A 1 
ATOM 4564 C C   . SER A 0 593 . -81.859  4.744   39.056  1.00 40.17 593 A 1 
ATOM 4565 C CB  . SER A 0 593 . -80.724  5.738   41.063  1.00 40.17 593 A 1 
ATOM 4566 O O   . SER A 0 593 . -81.918  5.767   38.365  1.00 40.17 593 A 1 
ATOM 4567 O OG  . SER A 0 593 . -80.511  6.978   40.403  1.00 40.17 593 A 1 
ATOM 4568 N N   . ASP A 0 594 . -82.741  3.760   38.953  1.00 40.50 594 A 1 
ATOM 4569 C CA  . ASP A 0 594 . -84.073  3.915   38.374  1.00 40.50 594 A 1 
ATOM 4570 C C   . ASP A 0 594 . -85.082  4.368   39.444  1.00 40.50 594 A 1 
ATOM 4571 C CB  . ASP A 0 594 . -84.560  2.670   37.586  1.00 40.50 594 A 1 
ATOM 4572 O O   . ASP A 0 594 . -84.844  4.301   40.649  1.00 40.50 594 A 1 
ATOM 4573 C CG  . ASP A 0 594 . -83.754  1.381   37.766  1.00 40.50 594 A 1 
ATOM 4574 O OD1 . ASP A 0 594 . -83.300  1.111   38.894  1.00 40.50 594 A 1 
ATOM 4575 O OD2 . ASP A 0 594 . -83.481  0.713   36.737  1.00 40.50 594 A 1 
ATOM 4576 N N   . GLU A 0 595 . -86.207  4.897   38.964  1.00 33.47 595 A 1 
ATOM 4577 C CA  . GLU A 0 595 . -87.370  5.288   39.763  1.00 33.47 595 A 1 
ATOM 4578 C C   . GLU A 0 595 . -88.579  4.431   39.344  1.00 33.47 595 A 1 
ATOM 4579 C CB  . GLU A 0 595 . -87.672  6.795   39.606  1.00 33.47 595 A 1 
ATOM 4580 O O   . GLU A 0 595 . -89.592  4.951   38.858  1.00 33.47 595 A 1 
ATOM 4581 C CG  . GLU A 0 595 . -86.601  7.768   40.123  1.00 33.47 595 A 1 
ATOM 4582 C CD  . GLU A 0 595 . -87.068  9.236   40.003  1.00 33.47 595 A 1 
ATOM 4583 O OE1 . GLU A 0 595 . -86.845  10.016  40.961  1.00 33.47 595 A 1 
ATOM 4584 O OE2 . GLU A 0 595 . -87.652  9.600   38.952  1.00 33.47 595 A 1 
ATOM 4585 N N   . ASP A 0 596 . -88.485  3.102   39.443  1.00 44.64 596 A 1 
ATOM 4586 C CA  . ASP A 0 596 . -89.667  2.258   39.301  1.00 44.64 596 A 1 
ATOM 4587 C C   . ASP A 0 596 . -90.564  2.305   40.549  1.00 44.64 596 A 1 
ATOM 4588 C CB  . ASP A 0 596 . -89.376  0.870   38.703  1.00 44.64 596 A 1 
ATOM 4589 O O   . ASP A 0 596 . -90.171  2.656   41.657  1.00 44.64 596 A 1 
ATOM 4590 C CG  . ASP A 0 596 . -88.339  -0.004  39.405  1.00 44.64 596 A 1 
ATOM 4591 O OD1 . ASP A 0 596 . -87.282  0.546   39.767  1.00 44.64 596 A 1 
ATOM 4592 O OD2 . ASP A 0 596 . -88.618  -1.225  39.443  1.00 44.64 596 A 1 
ATOM 4593 N N   . VAL A 0 597 . -91.864  2.093   40.324  1.00 34.67 597 A 1 
ATOM 4594 C CA  . VAL A 0 597 . -92.906  2.348   41.328  1.00 34.67 597 A 1 
ATOM 4595 C C   . VAL A 0 597 . -93.371  1.017   41.891  1.00 34.67 597 A 1 
ATOM 4596 C CB  . VAL A 0 597 . -94.052  3.207   40.763  1.00 34.67 597 A 1 
ATOM 4597 O O   . VAL A 0 597 . -94.312  0.401   41.371  1.00 34.67 597 A 1 
ATOM 4598 C CG1 . VAL A 0 597 . -95.120  3.508   41.827  1.00 34.67 597 A 1 
ATOM 4599 C CG2 . VAL A 0 597 . -93.539  4.560   40.247  1.00 34.67 597 A 1 
ATOM 4600 N N   . HIS A 0 598 . -92.703  0.575   42.952  1.00 36.56 598 A 1 
ATOM 4601 C CA  . HIS A 0 598 . -93.017  -0.669  43.633  1.00 36.56 598 A 1 
ATOM 4602 C C   . HIS A 0 598 . -94.449  -0.688  44.204  1.00 36.56 598 A 1 
ATOM 4603 C CB  . HIS A 0 598 . -91.938  -0.903  44.684  1.00 36.56 598 A 1 
ATOM 4604 O O   . HIS A 0 598 . -95.122  0.332   44.382  1.00 36.56 598 A 1 
ATOM 4605 C CG  . HIS A 0 598 . -91.994  -2.214  45.410  1.00 36.56 598 A 1 
ATOM 4606 C CD2 . HIS A 0 598 . -92.020  -3.464  44.864  1.00 36.56 598 A 1 
ATOM 4607 N ND1 . HIS A 0 598 . -91.787  -2.355  46.754  1.00 36.56 598 A 1 
ATOM 4608 C CE1 . HIS A 0 598 . -91.771  -3.671  47.024  1.00 36.56 598 A 1 
ATOM 4609 N NE2 . HIS A 0 598 . -91.972  -4.391  45.908  1.00 36.56 598 A 1 
ATOM 4610 N N   . GLY A 0 599 . -94.987  -1.894  44.406  1.00 41.48 599 A 1 
ATOM 4611 C CA  . GLY A 0 599 . -96.353  -2.103  44.899  1.00 41.48 599 A 1 
ATOM 4612 C C   . GLY A 0 599 . -97.493  -1.755  43.924  1.00 41.48 599 A 1 
ATOM 4613 O O   . GLY A 0 599 . -98.658  -1.982  44.268  1.00 41.48 599 A 1 
ATOM 4614 N N   . ALA A 0 600 . -97.209  -1.270  42.704  1.00 31.26 600 A 1 
ATOM 4615 C CA  . ALA A 0 600 . -98.196  -0.912  41.672  1.00 31.26 600 A 1 
ATOM 4616 C C   . ALA A 0 600 . -98.912  -2.135  41.044  1.00 31.26 600 A 1 
ATOM 4617 C CB  . ALA A 0 600 . -97.520  -0.006  40.634  1.00 31.26 600 A 1 
ATOM 4618 O O   . ALA A 0 600 . -98.837  -2.400  39.843  1.00 31.26 600 A 1 
ATOM 4619 N N   . SER A 0 601 . -99.653  -2.871  41.873  1.00 37.83 601 A 1 
ATOM 4620 C CA  . SER A 0 601 . -100.306 -4.160  41.614  1.00 37.83 601 A 1 
ATOM 4621 C C   . SER A 0 601 . -101.545 -4.085  40.699  1.00 37.83 601 A 1 
ATOM 4622 C CB  . SER A 0 601 . -100.565 -4.883  42.950  1.00 37.83 601 A 1 
ATOM 4623 O O   . SER A 0 601 . -102.632 -4.552  41.027  1.00 37.83 601 A 1 
ATOM 4624 O OG  . SER A 0 601 . -101.146 -4.026  43.918  1.00 37.83 601 A 1 
ATOM 4625 N N   . SER A 0 602 . -101.351 -3.583  39.476  1.00 33.84 602 A 1 
ATOM 4626 C CA  . SER A 0 602 . -102.164 -3.775  38.253  1.00 33.84 602 A 1 
ATOM 4627 C C   . SER A 0 602 . -103.649 -3.350  38.225  1.00 33.84 602 A 1 
ATOM 4628 C CB  . SER A 0 602 . -101.984 -5.209  37.733  1.00 33.84 602 A 1 
ATOM 4629 O O   . SER A 0 602 . -104.193 -3.171  37.136  1.00 33.84 602 A 1 
ATOM 4630 O OG  . SER A 0 602 . -102.527 -6.158  38.630  1.00 33.84 602 A 1 
ATOM 4631 N N   . TYR A 0 603 . -104.313 -3.100  39.355  1.00 35.35 603 A 1 
ATOM 4632 C CA  . TYR A 0 603 . -105.711 -2.655  39.384  1.00 35.35 603 A 1 
ATOM 4633 C C   . TYR A 0 603 . -105.843 -1.140  39.149  1.00 35.35 603 A 1 
ATOM 4634 C CB  . TYR A 0 603 . -106.403 -3.136  40.671  1.00 35.35 603 A 1 
ATOM 4635 O O   . TYR A 0 603 . -105.858 -0.349  40.087  1.00 35.35 603 A 1 
ATOM 4636 C CG  . TYR A 0 603 . -106.963 -4.542  40.545  1.00 35.35 603 A 1 
ATOM 4637 C CD1 . TYR A 0 603 . -108.301 -4.728  40.142  1.00 35.35 603 A 1 
ATOM 4638 C CD2 . TYR A 0 603 . -106.138 -5.659  40.778  1.00 35.35 603 A 1 
ATOM 4639 C CE1 . TYR A 0 603 . -108.814 -6.029  39.971  1.00 35.35 603 A 1 
ATOM 4640 C CE2 . TYR A 0 603 . -106.645 -6.961  40.603  1.00 35.35 603 A 1 
ATOM 4641 O OH  . TYR A 0 603 . -108.478 -8.401  40.019  1.00 35.35 603 A 1 
ATOM 4642 C CZ  . TYR A 0 603 . -107.985 -7.147  40.198  1.00 35.35 603 A 1 
ATOM 4643 N N   . GLY A 0 604 . -105.986 -0.742  37.877  1.00 32.65 604 A 1 
ATOM 4644 C CA  . GLY A 0 604 . -106.504 0.582   37.487  1.00 32.65 604 A 1 
ATOM 4645 C C   . GLY A 0 604 . -105.644 1.416   36.528  1.00 32.65 604 A 1 
ATOM 4646 O O   . GLY A 0 604 . -106.132 2.425   36.017  1.00 32.65 604 A 1 
ATOM 4647 N N   . LYS A 0 605 . -104.406 1.006   36.212  1.00 32.98 605 A 1 
ATOM 4648 C CA  . LYS A 0 605 . -103.422 1.806   35.436  1.00 32.98 605 A 1 
ATOM 4649 C C   . LYS A 0 605 . -103.711 1.922   33.917  1.00 32.98 605 A 1 
ATOM 4650 C CB  . LYS A 0 605 . -101.980 1.353   35.781  1.00 32.98 605 A 1 
ATOM 4651 O O   . LYS A 0 605 . -102.794 2.096   33.122  1.00 32.98 605 A 1 
ATOM 4652 C CG  . LYS A 0 605 . -100.946 2.501   35.719  1.00 32.98 605 A 1 
ATOM 4653 C CD  . LYS A 0 605 . -99.528  2.042   36.116  1.00 32.98 605 A 1 
ATOM 4654 C CE  . LYS A 0 605 . -98.538  3.223   36.139  1.00 32.98 605 A 1 
ATOM 4655 N NZ  . LYS A 0 605 . -97.164  2.813   36.550  1.00 32.98 605 A 1 
ATOM 4656 N N   . GLN A 0 606 . -104.984 1.867   33.514  1.00 31.42 606 A 1 
ATOM 4657 C CA  . GLN A 0 606 . -105.473 2.169   32.157  1.00 31.42 606 A 1 
ATOM 4658 C C   . GLN A 0 606 . -106.710 3.102   32.120  1.00 31.42 606 A 1 
ATOM 4659 C CB  . GLN A 0 606 . -105.748 0.863   31.373  1.00 31.42 606 A 1 
ATOM 4660 O O   . GLN A 0 606 . -107.201 3.385   31.031  1.00 31.42 606 A 1 
ATOM 4661 C CG  . GLN A 0 606 . -104.495 0.215   30.749  1.00 31.42 606 A 1 
ATOM 4662 C CD  . GLN A 0 606 . -103.848 -0.900  31.566  1.00 31.42 606 A 1 
ATOM 4663 N NE2 . GLN A 0 606 . -102.744 -1.444  31.101  1.00 31.42 606 A 1 
ATOM 4664 O OE1 . GLN A 0 606 . -104.318 -1.328  32.606  1.00 31.42 606 A 1 
ATOM 4665 N N   . ALA A 0 607 . -107.229 3.590   33.260  1.00 30.22 607 A 1 
ATOM 4666 C CA  . ALA A 0 607 . -108.567 4.209   33.319  1.00 30.22 607 A 1 
ATOM 4667 C C   . ALA A 0 607 . -108.660 5.644   33.893  1.00 30.22 607 A 1 
ATOM 4668 C CB  . ALA A 0 607 . -109.531 3.216   33.983  1.00 30.22 607 A 1 
ATOM 4669 O O   . ALA A 0 607 . -109.732 6.038   34.338  1.00 30.22 607 A 1 
ATOM 4670 N N   . SER A 0 608 . -107.589 6.448   33.842  1.00 37.21 608 A 1 
ATOM 4671 C CA  . SER A 0 608 . -107.707 7.896   33.559  1.00 37.21 608 A 1 
ATOM 4672 C C   . SER A 0 608 . -106.346 8.510   33.210  1.00 37.21 608 A 1 
ATOM 4673 C CB  . SER A 0 608 . -108.345 8.725   34.686  1.00 37.21 608 A 1 
ATOM 4674 O O   . SER A 0 608 . -105.565 8.882   34.080  1.00 37.21 608 A 1 
ATOM 4675 O OG  . SER A 0 608 . -108.637 9.998   34.133  1.00 37.21 608 A 1 
ATOM 4676 N N   . ALA A 0 609 . -106.068 8.610   31.910  1.00 33.76 609 A 1 
ATOM 4677 C CA  . ALA A 0 609 . -104.969 9.407   31.352  1.00 33.76 609 A 1 
ATOM 4678 C C   . ALA A 0 609 . -105.483 10.390  30.274  1.00 33.76 609 A 1 
ATOM 4679 C CB  . ALA A 0 609 . -103.868 8.460   30.854  1.00 33.76 609 A 1 
ATOM 4680 O O   . ALA A 0 609 . -104.726 10.821  29.409  1.00 33.76 609 A 1 
ATOM 4681 N N   . GLY A 0 610 . -106.790 10.688  30.298  1.00 34.86 610 A 1 
ATOM 4682 C CA  . GLY A 0 610 . -107.471 11.573  29.345  1.00 34.86 610 A 1 
ATOM 4683 C C   . GLY A 0 610 . -107.928 12.891  29.973  1.00 34.86 610 A 1 
ATOM 4684 O O   . GLY A 0 610 . -107.609 13.957  29.454  1.00 34.86 610 A 1 
ATOM 4685 N N   . ASP A 0 611 . -108.609 12.823  31.120  1.00 33.26 611 A 1 
ATOM 4686 C CA  . ASP A 0 611 . -109.306 13.971  31.717  1.00 33.26 611 A 1 
ATOM 4687 C C   . ASP A 0 611 . -108.451 14.706  32.766  1.00 33.26 611 A 1 
ATOM 4688 C CB  . ASP A 0 611 . -110.690 13.535  32.225  1.00 33.26 611 A 1 
ATOM 4689 O O   . ASP A 0 611 . -108.807 14.827  33.938  1.00 33.26 611 A 1 
ATOM 4690 C CG  . ASP A 0 611 . -111.591 12.995  31.105  1.00 33.26 611 A 1 
ATOM 4691 O OD1 . ASP A 0 611 . -111.515 13.516  29.970  1.00 33.26 611 A 1 
ATOM 4692 O OD2 . ASP A 0 611 . -112.334 12.028  31.386  1.00 33.26 611 A 1 
ATOM 4693 N N   . ALA A 0 612 . -107.298 15.213  32.326  1.00 37.86 612 A 1 
ATOM 4694 C CA  . ALA A 0 612 . -106.516 16.216  33.049  1.00 37.86 612 A 1 
ATOM 4695 C C   . ALA A 0 612 . -106.695 17.576  32.355  1.00 37.86 612 A 1 
ATOM 4696 C CB  . ALA A 0 612 . -105.059 15.748  33.162  1.00 37.86 612 A 1 
ATOM 4697 O O   . ALA A 0 612 . -105.859 18.002  31.553  1.00 37.86 612 A 1 
ATOM 4698 N N   . ASP A 0 613 . -107.834 18.225  32.618  1.00 38.16 613 A 1 
ATOM 4699 C CA  . ASP A 0 613 . -108.246 19.455  31.937  1.00 38.16 613 A 1 
ATOM 4700 C C   . ASP A 0 613 . -107.170 20.550  31.995  1.00 38.16 613 A 1 
ATOM 4701 C CB  . ASP A 0 613 . -109.578 19.982  32.502  1.00 38.16 613 A 1 
ATOM 4702 O O   . ASP A 0 613 . -106.683 20.942  33.057  1.00 38.16 613 A 1 
ATOM 4703 C CG  . ASP A 0 613 . -110.777 19.627  31.620  1.00 38.16 613 A 1 
ATOM 4704 O OD1 . ASP A 0 613 . -110.648 19.813  30.387  1.00 38.16 613 A 1 
ATOM 4705 O OD2 . ASP A 0 613 . -111.824 19.266  32.195  1.00 38.16 613 A 1 
ATOM 4706 N N   . LYS A 0 614 . -106.817 21.074  30.816  1.00 31.79 614 A 1 
ATOM 4707 C CA  . LYS A 0 614 . -105.662 21.956  30.586  1.00 31.79 614 A 1 
ATOM 4708 C C   . LYS A 0 614 . -105.926 23.408  31.018  1.00 31.79 614 A 1 
ATOM 4709 C CB  . LYS A 0 614 . -105.222 21.790  29.121  1.00 31.79 614 A 1 
ATOM 4710 O O   . LYS A 0 614 . -105.747 24.344  30.235  1.00 31.79 614 A 1 
ATOM 4711 C CG  . LYS A 0 614 . -103.798 22.293  28.842  1.00 31.79 614 A 1 
ATOM 4712 C CD  . LYS A 0 614 . -103.476 22.110  27.355  1.00 31.79 614 A 1 
ATOM 4713 C CE  . LYS A 0 614 . -102.037 22.546  27.067  1.00 31.79 614 A 1 
ATOM 4714 N NZ  . LYS A 0 614 . -101.677 22.299  25.649  1.00 31.79 614 A 1 
ATOM 4715 N N   . TYR A 0 615 . -106.365 23.608  32.259  1.00 33.64 615 A 1 
ATOM 4716 C CA  . TYR A 0 615 . -106.577 24.932  32.839  1.00 33.64 615 A 1 
ATOM 4717 C C   . TYR A 0 615 . -105.234 25.616  33.116  1.00 33.64 615 A 1 
ATOM 4718 C CB  . TYR A 0 615 . -107.499 24.858  34.065  1.00 33.64 615 A 1 
ATOM 4719 O O   . TYR A 0 615 . -104.463 25.214  33.983  1.00 33.64 615 A 1 
ATOM 4720 C CG  . TYR A 0 615 . -108.879 25.389  33.735  1.00 33.64 615 A 1 
ATOM 4721 C CD1 . TYR A 0 615 . -109.162 26.756  33.924  1.00 33.64 615 A 1 
ATOM 4722 C CD2 . TYR A 0 615 . -109.841 24.545  33.148  1.00 33.64 615 A 1 
ATOM 4723 C CE1 . TYR A 0 615 . -110.407 27.282  33.529  1.00 33.64 615 A 1 
ATOM 4724 C CE2 . TYR A 0 615 . -111.086 25.066  32.748  1.00 33.64 615 A 1 
ATOM 4725 O OH  . TYR A 0 615 . -112.566 26.947  32.541  1.00 33.64 615 A 1 
ATOM 4726 C CZ  . TYR A 0 615 . -111.370 26.435  32.936  1.00 33.64 615 A 1 
ATOM 4727 N N   . GLY A 0 616 . -104.927 26.635  32.312  1.00 30.98 616 A 1 
ATOM 4728 C CA  . GLY A 0 616 . -103.607 27.255  32.290  1.00 30.98 616 A 1 
ATOM 4729 C C   . GLY A 0 616 . -103.326 28.165  33.485  1.00 30.98 616 A 1 
ATOM 4730 O O   . GLY A 0 616 . -104.167 28.974  33.874  1.00 30.98 616 A 1 
ATOM 4731 N N   . TYR A 0 617 . -102.089 28.108  33.981  1.00 30.10 617 A 1 
ATOM 4732 C CA  . TYR A 0 617 . -101.522 29.118  34.870  1.00 30.10 617 A 1 
ATOM 4733 C C   . TYR A 0 617 . -100.194 29.621  34.290  1.00 30.10 617 A 1 
ATOM 4734 C CB  . TYR A 0 617 . -101.388 28.557  36.291  1.00 30.10 617 A 1 
ATOM 4735 O O   . TYR A 0 617 . -99.169  28.950  34.376  1.00 30.10 617 A 1 
ATOM 4736 C CG  . TYR A 0 617 . -101.363 29.656  37.331  1.00 30.10 617 A 1 
ATOM 4737 C CD1 . TYR A 0 617 . -100.142 30.199  37.777  1.00 30.10 617 A 1 
ATOM 4738 C CD2 . TYR A 0 617 . -102.583 30.163  37.819  1.00 30.10 617 A 1 
ATOM 4739 C CE1 . TYR A 0 617 . -100.142 31.240  38.727  1.00 30.10 617 A 1 
ATOM 4740 C CE2 . TYR A 0 617 . -102.587 31.202  38.766  1.00 30.10 617 A 1 
ATOM 4741 O OH  . TYR A 0 617 . -101.378 32.740  40.144  1.00 30.10 617 A 1 
ATOM 4742 C CZ  . TYR A 0 617 . -101.367 31.739  39.225  1.00 30.10 617 A 1 
ATOM 4743 N N   . GLY A 0 618 . -100.223 30.785  33.636  1.00 28.69 618 A 1 
ATOM 4744 C CA  . GLY A 0 618 . -99.032  31.426  33.075  1.00 28.69 618 A 1 
ATOM 4745 C C   . GLY A 0 618 . -98.561  32.585  33.950  1.00 28.69 618 A 1 
ATOM 4746 O O   . GLY A 0 618 . -99.248  33.601  34.018  1.00 28.69 618 A 1 
ATOM 4747 N N   . ALA A 0 619 . -97.394  32.453  34.589  1.00 34.65 619 A 1 
ATOM 4748 C CA  . ALA A 0 619 . -96.729  33.523  35.340  1.00 34.65 619 A 1 
ATOM 4749 C C   . ALA A 0 619 . -95.229  33.217  35.547  1.00 34.65 619 A 1 
ATOM 4750 C CB  . ALA A 0 619 . -97.423  33.672  36.704  1.00 34.65 619 A 1 
ATOM 4751 O O   . ALA A 0 619 . -94.902  32.093  35.907  1.00 34.65 619 A 1 
ATOM 4752 N N   . GLY A 0 620 . -94.343  34.216  35.390  1.00 35.01 620 A 1 
ATOM 4753 C CA  . GLY A 0 620 . -92.898  34.123  35.707  1.00 35.01 620 A 1 
ATOM 4754 C C   . GLY A 0 620 . -92.070  33.323  34.681  1.00 35.01 620 A 1 
ATOM 4755 O O   . GLY A 0 620 . -92.229  32.117  34.591  1.00 35.01 620 A 1 
ATOM 4756 N N   . ALA A 0 621 . -91.201  33.863  33.817  1.00 32.29 621 A 1 
ATOM 4757 C CA  . ALA A 0 621 . -90.391  35.094  33.795  1.00 32.29 621 A 1 
ATOM 4758 C C   . ALA A 0 621 . -89.021  35.033  34.519  1.00 32.29 621 A 1 
ATOM 4759 C CB  . ALA A 0 621 . -91.201  36.386  34.001  1.00 32.29 621 A 1 
ATOM 4760 O O   . ALA A 0 621 . -88.742  35.816  35.421  1.00 32.29 621 A 1 
ATOM 4761 N N   . ALA A 0 622 . -88.142  34.155  34.026  1.00 38.20 622 A 1 
ATOM 4762 C CA  . ALA A 0 622 . -86.677  34.295  34.007  1.00 38.20 622 A 1 
ATOM 4763 C C   . ALA A 0 622 . -86.180  33.645  32.689  1.00 38.20 622 A 1 
ATOM 4764 C CB  . ALA A 0 622 . -86.080  33.627  35.253  1.00 38.20 622 A 1 
ATOM 4765 O O   . ALA A 0 622 . -86.792  32.685  32.232  1.00 38.20 622 A 1 
ATOM 4766 N N   . GLY A 0 623 . -85.162  34.108  31.957  1.00 33.23 623 A 1 
ATOM 4767 C CA  . GLY A 0 623 . -84.101  35.061  32.291  1.00 33.23 623 A 1 
ATOM 4768 C C   . GLY A 0 623 . -82.798  34.313  32.615  1.00 33.23 623 A 1 
ATOM 4769 O O   . GLY A 0 623 . -82.697  33.754  33.695  1.00 33.23 623 A 1 
ATOM 4770 N N   . GLY A 0 624 . -81.782  34.246  31.748  1.00 31.94 624 A 1 
ATOM 4771 C CA  . GLY A 0 624 . -81.720  34.705  30.353  1.00 31.94 624 A 1 
ATOM 4772 C C   . GLY A 0 624 . -80.277  34.737  29.832  1.00 31.94 624 A 1 
ATOM 4773 O O   . GLY A 0 624 . -79.561  35.697  30.097  1.00 31.94 624 A 1 
ATOM 4774 N N   . TYR A 0 625 . -79.852  33.712  29.081  1.00 34.98 625 A 1 
ATOM 4775 C CA  . TYR A 0 625 . -78.444  33.513  28.693  1.00 34.98 625 A 1 
ATOM 4776 C C   . TYR A 0 625 . -78.291  33.195  27.198  1.00 34.98 625 A 1 
ATOM 4777 C CB  . TYR A 0 625 . -77.813  32.430  29.584  1.00 34.98 625 A 1 
ATOM 4778 O O   . TYR A 0 625 . -78.078  32.053  26.798  1.00 34.98 625 A 1 
ATOM 4779 C CG  . TYR A 0 625 . -77.944  32.714  31.066  1.00 34.98 625 A 1 
ATOM 4780 C CD1 . TYR A 0 625 . -77.137  33.699  31.669  1.00 34.98 625 A 1 
ATOM 4781 C CD2 . TYR A 0 625 . -78.913  32.032  31.828  1.00 34.98 625 A 1 
ATOM 4782 C CE1 . TYR A 0 625 . -77.294  34.000  33.036  1.00 34.98 625 A 1 
ATOM 4783 C CE2 . TYR A 0 625 . -79.080  32.339  33.191  1.00 34.98 625 A 1 
ATOM 4784 O OH  . TYR A 0 625 . -78.433  33.604  35.113  1.00 34.98 625 A 1 
ATOM 4785 C CZ  . TYR A 0 625 . -78.268  33.318  33.797  1.00 34.98 625 A 1 
ATOM 4786 N N   . GLY A 0 626 . -78.413  34.215  26.349  1.00 35.21 626 A 1 
ATOM 4787 C CA  . GLY A 0 626 . -78.151  34.078  24.916  1.00 35.21 626 A 1 
ATOM 4788 C C   . GLY A 0 626 . -76.666  34.242  24.588  1.00 35.21 626 A 1 
ATOM 4789 O O   . GLY A 0 626 . -76.158  35.359  24.646  1.00 35.21 626 A 1 
ATOM 4790 N N   . LYS A 0 627 . -75.986  33.167  24.167  1.00 36.48 627 A 1 
ATOM 4791 C CA  . LYS A 0 627 . -74.701  33.254  23.450  1.00 36.48 627 A 1 
ATOM 4792 C C   . LYS A 0 627 . -74.914  32.824  21.998  1.00 36.48 627 A 1 
ATOM 4793 C CB  . LYS A 0 627 . -73.599  32.457  24.171  1.00 36.48 627 A 1 
ATOM 4794 O O   . LYS A 0 627 . -74.961  31.637  21.695  1.00 36.48 627 A 1 
ATOM 4795 C CG  . LYS A 0 627 . -72.222  32.841  23.599  1.00 36.48 627 A 1 
ATOM 4796 C CD  . LYS A 0 627 . -71.076  32.017  24.200  1.00 36.48 627 A 1 
ATOM 4797 C CE  . LYS A 0 627 . -69.741  32.500  23.613  1.00 36.48 627 A 1 
ATOM 4798 N NZ  . LYS A 0 627 . -68.605  31.634  24.022  1.00 36.48 627 A 1 
ATOM 4799 N N   . ALA A 0 628 . -75.110  33.801  21.118  1.00 37.05 628 A 1 
ATOM 4800 C CA  . ALA A 0 628 . -75.451  33.562  19.719  1.00 37.05 628 A 1 
ATOM 4801 C C   . ALA A 0 628 . -74.219  33.304  18.832  1.00 37.05 628 A 1 
ATOM 4802 C CB  . ALA A 0 628 . -76.276  34.751  19.211  1.00 37.05 628 A 1 
ATOM 4803 O O   . ALA A 0 628 . -73.157  33.871  19.068  1.00 37.05 628 A 1 
ATOM 4804 N N   . GLY A 0 629 . -74.429  32.485  17.796  1.00 37.77 629 A 1 
ATOM 4805 C CA  . GLY A 0 629 . -73.738  32.463  16.499  1.00 37.77 629 A 1 
ATOM 4806 C C   . GLY A 0 629 . -72.237  32.769  16.429  1.00 37.77 629 A 1 
ATOM 4807 O O   . GLY A 0 629 . -71.835  33.928  16.419  1.00 37.77 629 A 1 
ATOM 4808 N N   . SER A 0 630 . -71.442  31.733  16.153  1.00 37.29 630 A 1 
ATOM 4809 C CA  . SER A 0 630 . -70.244  31.873  15.318  1.00 37.29 630 A 1 
ATOM 4810 C C   . SER A 0 630 . -70.455  31.046  14.051  1.00 37.29 630 A 1 
ATOM 4811 C CB  . SER A 0 630 . -68.982  31.432  16.057  1.00 37.29 630 A 1 
ATOM 4812 O O   . SER A 0 630 . -70.774  29.861  14.146  1.00 37.29 630 A 1 
ATOM 4813 O OG  . SER A 0 630 . -67.862  31.766  15.263  1.00 37.29 630 A 1 
ATOM 4814 N N   . TYR A 0 631 . -70.320  31.672  12.882  1.00 32.97 631 A 1 
ATOM 4815 C CA  . TYR A 0 631 . -70.504  31.032  11.579  1.00 32.97 631 A 1 
ATOM 4816 C C   . TYR A 0 631 . -69.256  31.284  10.720  1.00 32.97 631 A 1 
ATOM 4817 C CB  . TYR A 0 631 . -71.772  31.559  10.873  1.00 32.97 631 A 1 
ATOM 4818 O O   . TYR A 0 631 . -69.002  32.416  10.314  1.00 32.97 631 A 1 
ATOM 4819 C CG  . TYR A 0 631 . -73.053  31.637  11.692  1.00 32.97 631 A 1 
ATOM 4820 C CD1 . TYR A 0 631 . -73.922  30.532  11.785  1.00 32.97 631 A 1 
ATOM 4821 C CD2 . TYR A 0 631 . -73.408  32.856  12.304  1.00 32.97 631 A 1 
ATOM 4822 C CE1 . TYR A 0 631 . -75.144  30.648  12.480  1.00 32.97 631 A 1 
ATOM 4823 C CE2 . TYR A 0 631 . -74.629  32.980  12.995  1.00 32.97 631 A 1 
ATOM 4824 O OH  . TYR A 0 631 . -76.685  31.994  13.737  1.00 32.97 631 A 1 
ATOM 4825 C CZ  . TYR A 0 631 . -75.502  31.874  13.079  1.00 32.97 631 A 1 
ATOM 4826 N N   . GLY A 0 632 . -68.492  30.231  10.430  1.00 36.75 632 A 1 
ATOM 4827 C CA  . GLY A 0 632 . -67.361  30.230  9.496   1.00 36.75 632 A 1 
ATOM 4828 C C   . GLY A 0 632 . -67.005  28.772  9.173   1.00 36.75 632 A 1 
ATOM 4829 O O   . GLY A 0 632 . -66.908  27.993  10.114  1.00 36.75 632 A 1 
ATOM 4830 N N   . ALA A 0 633 . -66.955  28.249  7.942   1.00 34.94 633 A 1 
ATOM 4831 C CA  . ALA A 0 633 . -66.688  28.757  6.581   1.00 34.94 633 A 1 
ATOM 4832 C C   . ALA A 0 633 . -65.215  28.593  6.153   1.00 34.94 633 A 1 
ATOM 4833 C CB  . ALA A 0 633 . -67.265  30.144  6.265   1.00 34.94 633 A 1 
ATOM 4834 O O   . ALA A 0 633 . -64.329  29.263  6.675   1.00 34.94 633 A 1 
ATOM 4835 N N   . GLY A 0 634 . -64.992  27.708  5.167   1.00 33.19 634 A 1 
ATOM 4836 C CA  . GLY A 0 634 . -63.671  27.170  4.804   1.00 33.19 634 A 1 
ATOM 4837 C C   . GLY A 0 634 . -63.186  26.120  5.820   1.00 33.19 634 A 1 
ATOM 4838 O O   . GLY A 0 634 . -63.544  26.190  6.988   1.00 33.19 634 A 1 
ATOM 4839 N N   . TYR A 0 635 . -62.415  25.089  5.473   1.00 36.63 635 A 1 
ATOM 4840 C CA  . TYR A 0 635 . -61.898  24.596  4.184   1.00 36.63 635 A 1 
ATOM 4841 C C   . TYR A 0 635 . -61.912  23.046  4.289   1.00 36.63 635 A 1 
ATOM 4842 C CB  . TYR A 0 635 . -60.478  25.160  3.954   1.00 36.63 635 A 1 
ATOM 4843 O O   . TYR A 0 635 . -61.941  22.513  5.391   1.00 36.63 635 A 1 
ATOM 4844 C CG  . TYR A 0 635 . -60.381  26.679  3.975   1.00 36.63 635 A 1 
ATOM 4845 C CD1 . TYR A 0 635 . -60.438  27.423  2.778   1.00 36.63 635 A 1 
ATOM 4846 C CD2 . TYR A 0 635 . -60.256  27.353  5.207   1.00 36.63 635 A 1 
ATOM 4847 C CE1 . TYR A 0 635 . -60.399  28.832  2.819   1.00 36.63 635 A 1 
ATOM 4848 C CE2 . TYR A 0 635 . -60.237  28.759  5.254   1.00 36.63 635 A 1 
ATOM 4849 O OH  . TYR A 0 635 . -60.304  30.860  4.096   1.00 36.63 635 A 1 
ATOM 4850 C CZ  . TYR A 0 635 . -60.311  29.502  4.058   1.00 36.63 635 A 1 
ATOM 4851 N N   . GLY A 0 636 . -61.944  22.225  3.241   1.00 33.49 636 A 1 
ATOM 4852 C CA  . GLY A 0 636 . -61.496  22.456  1.869   1.00 33.49 636 A 1 
ATOM 4853 C C   . GLY A 0 636 . -60.299  21.559  1.520   1.00 33.49 636 A 1 
ATOM 4854 O O   . GLY A 0 636 . -59.299  22.054  1.020   1.00 33.49 636 A 1 
ATOM 4855 N N   . SER A 0 637 . -60.391  20.255  1.802   1.00 40.01 637 A 1 
ATOM 4856 C CA  . SER A 0 637 . -59.470  19.222  1.307   1.00 40.01 637 A 1 
ATOM 4857 C C   . SER A 0 637 . -60.263  17.935  1.068   1.00 40.01 637 A 1 
ATOM 4858 C CB  . SER A 0 637 . -58.318  18.987  2.283   1.00 40.01 637 A 1 
ATOM 4859 O O   . SER A 0 637 . -61.217  17.667  1.800   1.00 40.01 637 A 1 
ATOM 4860 O OG  . SER A 0 637 . -57.347  18.193  1.634   1.00 40.01 637 A 1 
ATOM 4861 N N   . GLY A 0 638 . -59.945  17.187  0.011   1.00 33.01 638 A 1 
ATOM 4862 C CA  . GLY A 0 638 . -60.807  16.117  -0.494  1.00 33.01 638 A 1 
ATOM 4863 C C   . GLY A 0 638 . -60.067  14.815  -0.771  1.00 33.01 638 A 1 
ATOM 4864 O O   . GLY A 0 638 . -58.968  14.825  -1.317  1.00 33.01 638 A 1 
ATOM 4865 N N   . TYR A 0 639 . -60.731  13.699  -0.472  1.00 37.30 639 A 1 
ATOM 4866 C CA  . TYR A 0 639 . -60.306  12.356  -0.858  1.00 37.30 639 A 1 
ATOM 4867 C C   . TYR A 0 639 . -61.400  11.720  -1.715  1.00 37.30 639 A 1 
ATOM 4868 C CB  . TYR A 0 639 . -59.950  11.540  0.390   1.00 37.30 639 A 1 
ATOM 4869 O O   . TYR A 0 639 . -62.472  11.364  -1.230  1.00 37.30 639 A 1 
ATOM 4870 C CG  . TYR A 0 639 . -58.704  12.071  1.070   1.00 37.30 639 A 1 
ATOM 4871 C CD1 . TYR A 0 639 . -57.440  11.785  0.519   1.00 37.30 639 A 1 
ATOM 4872 C CD2 . TYR A 0 639 . -58.807  12.906  2.201   1.00 37.30 639 A 1 
ATOM 4873 C CE1 . TYR A 0 639 . -56.280  12.339  1.090   1.00 37.30 639 A 1 
ATOM 4874 C CE2 . TYR A 0 639 . -57.647  13.457  2.779   1.00 37.30 639 A 1 
ATOM 4875 O OH  . TYR A 0 639 . -55.255  13.708  2.761   1.00 37.30 639 A 1 
ATOM 4876 C CZ  . TYR A 0 639 . -56.381  13.177  2.218   1.00 37.30 639 A 1 
ATOM 4877 N N   . GLY A 0 640 . -61.150  11.644  -3.023  1.00 33.35 640 A 1 
ATOM 4878 C CA  . GLY A 0 640 . -62.088  11.079  -3.986  1.00 33.35 640 A 1 
ATOM 4879 C C   . GLY A 0 640 . -61.944  9.564   -4.089  1.00 33.35 640 A 1 
ATOM 4880 O O   . GLY A 0 640 . -61.020  9.086   -4.738  1.00 33.35 640 A 1 
ATOM 4881 N N   . ALA A 0 641 . -62.891  8.819   -3.518  1.00 36.22 641 A 1 
ATOM 4882 C CA  . ALA A 0 641 . -63.053  7.384   -3.748  1.00 36.22 641 A 1 
ATOM 4883 C C   . ALA A 0 641 . -64.393  7.135   -4.462  1.00 36.22 641 A 1 
ATOM 4884 C CB  . ALA A 0 641 . -62.919  6.646   -2.409  1.00 36.22 641 A 1 
ATOM 4885 O O   . ALA A 0 641 . -65.454  7.102   -3.841  1.00 36.22 641 A 1 
ATOM 4886 N N   . GLY A 0 642 . -64.361  7.027   -5.793  1.00 32.63 642 A 1 
ATOM 4887 C CA  . GLY A 0 642 . -65.560  6.779   -6.597  1.00 32.63 642 A 1 
ATOM 4888 C C   . GLY A 0 642 . -65.970  5.304   -6.570  1.00 32.63 642 A 1 
ATOM 4889 O O   . GLY A 0 642 . -65.186  4.450   -6.974  1.00 32.63 642 A 1 
ATOM 4890 N N   . GLY A 0 643 . -67.202  5.003   -6.145  1.00 33.22 643 A 1 
ATOM 4891 C CA  . GLY A 0 643 . -67.694  3.625   -6.052  1.00 33.22 643 A 1 
ATOM 4892 C C   . GLY A 0 643 . -69.220  3.498   -6.069  1.00 33.22 643 A 1 
ATOM 4893 O O   . GLY A 0 643 . -69.858  3.612   -5.034  1.00 33.22 643 A 1 
ATOM 4894 N N   . TYR A 0 644 . -69.769  3.214   -7.254  1.00 31.43 644 A 1 
ATOM 4895 C CA  . TYR A 0 644 . -71.046  2.518   -7.510  1.00 31.43 644 A 1 
ATOM 4896 C C   . TYR A 0 644 . -72.296  2.945   -6.710  1.00 31.43 644 A 1 
ATOM 4897 C CB  . TYR A 0 644 . -70.787  1.006   -7.432  1.00 31.43 644 A 1 
ATOM 4898 O O   . TYR A 0 644 . -72.584  2.447   -5.626  1.00 31.43 644 A 1 
ATOM 4899 C CG  . TYR A 0 644 . -69.664  0.588   -8.363  1.00 31.43 644 A 1 
ATOM 4900 C CD1 . TYR A 0 644 . -69.915  0.467   -9.743  1.00 31.43 644 A 1 
ATOM 4901 C CD2 . TYR A 0 644 . -68.351  0.449   -7.870  1.00 31.43 644 A 1 
ATOM 4902 C CE1 . TYR A 0 644 . -68.852  0.225   -10.633 1.00 31.43 644 A 1 
ATOM 4903 C CE2 . TYR A 0 644 . -67.283  0.217   -8.759  1.00 31.43 644 A 1 
ATOM 4904 O OH  . TYR A 0 644 . -66.513  -0.097  -11.014 1.00 31.43 644 A 1 
ATOM 4905 C CZ  . TYR A 0 644 . -67.535  0.109   -10.144 1.00 31.43 644 A 1 
ATOM 4906 N N   . GLY A 0 645 . -73.127  3.797   -7.322  1.00 33.84 645 A 1 
ATOM 4907 C CA  . GLY A 0 645 . -74.432  4.175   -6.771  1.00 33.84 645 A 1 
ATOM 4908 C C   . GLY A 0 645 . -75.501  3.082   -6.904  1.00 33.84 645 A 1 
ATOM 4909 O O   . GLY A 0 645 . -75.783  2.614   -8.008  1.00 33.84 645 A 1 
ATOM 4910 N N   . GLY A 0 646 . -76.148  2.738   -5.786  1.00 34.73 646 A 1 
ATOM 4911 C CA  . GLY A 0 646 . -77.382  1.948   -5.748  1.00 34.73 646 A 1 
ATOM 4912 C C   . GLY A 0 646 . -78.626  2.837   -5.852  1.00 34.73 646 A 1 
ATOM 4913 O O   . GLY A 0 646 . -78.797  3.779   -5.082  1.00 34.73 646 A 1 
ATOM 4914 N N   . TYR A 0 647 . -79.501  2.545   -6.811  1.00 31.27 647 A 1 
ATOM 4915 C CA  . TYR A 0 647 . -80.712  3.312   -7.130  1.00 31.27 647 A 1 
ATOM 4916 C C   . TYR A 0 647 . -81.955  2.661   -6.500  1.00 31.27 647 A 1 
ATOM 4917 C CB  . TYR A 0 647 . -80.829  3.453   -8.664  1.00 31.27 647 A 1 
ATOM 4918 O O   . TYR A 0 647 . -82.220  1.483   -6.720  1.00 31.27 647 A 1 
ATOM 4919 C CG  . TYR A 0 647 . -80.208  2.300   -9.440  1.00 31.27 647 A 1 
ATOM 4920 C CD1 . TYR A 0 647 . -78.859  2.383   -9.840  1.00 31.27 647 A 1 
ATOM 4921 C CD2 . TYR A 0 647 . -80.916  1.093   -9.608  1.00 31.27 647 A 1 
ATOM 4922 C CE1 . TYR A 0 647 . -78.207  1.257   -10.377 1.00 31.27 647 A 1 
ATOM 4923 C CE2 . TYR A 0 647 . -80.269  -0.032  -10.155 1.00 31.27 647 A 1 
ATOM 4924 O OH  . TYR A 0 647 . -78.279  -1.059  -11.005 1.00 31.27 647 A 1 
ATOM 4925 C CZ  . TYR A 0 647 . -78.911  0.044   -10.528 1.00 31.27 647 A 1 
ATOM 4926 N N   . GLY A 0 648 . -82.739  3.427   -5.731  1.00 34.58 648 A 1 
ATOM 4927 C CA  . GLY A 0 648 . -83.858  2.874   -4.950  1.00 34.58 648 A 1 
ATOM 4928 C C   . GLY A 0 648 . -84.823  3.911   -4.366  1.00 34.58 648 A 1 
ATOM 4929 O O   . GLY A 0 648 . -85.079  3.908   -3.167  1.00 34.58 648 A 1 
ATOM 4930 N N   . ALA A 0 649 . -85.352  4.821   -5.189  1.00 33.35 649 A 1 
ATOM 4931 C CA  . ALA A 0 649 . -86.324  5.824   -4.738  1.00 33.35 649 A 1 
ATOM 4932 C C   . ALA A 0 649 . -87.751  5.237   -4.633  1.00 33.35 649 A 1 
ATOM 4933 C CB  . ALA A 0 649 . -86.249  7.035   -5.677  1.00 33.35 649 A 1 
ATOM 4934 O O   . ALA A 0 649 . -88.406  4.998   -5.648  1.00 33.35 649 A 1 
ATOM 4935 N N   . GLY A 0 650 . -88.240  5.023   -3.404  1.00 35.29 650 A 1 
ATOM 4936 C CA  . GLY A 0 650 . -89.549  4.421   -3.108  1.00 35.29 650 A 1 
ATOM 4937 C C   . GLY A 0 650 . -90.570  5.396   -2.507  1.00 35.29 650 A 1 
ATOM 4938 O O   . GLY A 0 650 . -90.604  5.576   -1.298  1.00 35.29 650 A 1 
ATOM 4939 N N   . TYR A 0 651 . -91.377  6.012   -3.377  1.00 31.12 651 A 1 
ATOM 4940 C CA  . TYR A 0 651 . -92.714  6.607   -3.158  1.00 31.12 651 A 1 
ATOM 4941 C C   . TYR A 0 651 . -93.238  6.826   -1.712  1.00 31.12 651 A 1 
ATOM 4942 C CB  . TYR A 0 651 . -93.734  5.780   -3.967  1.00 31.12 651 A 1 
ATOM 4943 O O   . TYR A 0 651 . -93.507  5.896   -0.957  1.00 31.12 651 A 1 
ATOM 4944 C CG  . TYR A 0 651 . -93.652  4.272   -3.763  1.00 31.12 651 A 1 
ATOM 4945 C CD1 . TYR A 0 651 . -92.802  3.496   -4.579  1.00 31.12 651 A 1 
ATOM 4946 C CD2 . TYR A 0 651 . -94.385  3.650   -2.733  1.00 31.12 651 A 1 
ATOM 4947 C CE1 . TYR A 0 651 . -92.652  2.118   -4.336  1.00 31.12 651 A 1 
ATOM 4948 C CE2 . TYR A 0 651 . -94.238  2.273   -2.485  1.00 31.12 651 A 1 
ATOM 4949 O OH  . TYR A 0 651 . -93.195  0.181   -3.037  1.00 31.12 651 A 1 
ATOM 4950 C CZ  . TYR A 0 651 . -93.361  1.506   -3.281  1.00 31.12 651 A 1 
ATOM 4951 N N   . ALA A 0 652 . -93.584  8.079   -1.395  1.00 30.34 652 A 1 
ATOM 4952 C CA  . ALA A 0 652 . -94.488  8.408   -0.289  1.00 30.34 652 A 1 
ATOM 4953 C C   . ALA A 0 652 . -95.962  8.366   -0.745  1.00 30.34 652 A 1 
ATOM 4954 C CB  . ALA A 0 652 . -94.108  9.787   0.267   1.00 30.34 652 A 1 
ATOM 4955 O O   . ALA A 0 652 . -96.277  8.785   -1.859  1.00 30.34 652 A 1 
ATOM 4956 N N   . GLY A 0 653 . -96.882  7.933   0.126   1.00 35.11 653 A 1 
ATOM 4957 C CA  . GLY A 0 653 . -98.325  7.996   -0.141  1.00 35.11 653 A 1 
ATOM 4958 C C   . GLY A 0 653 . -99.180  7.300   0.922   1.00 35.11 653 A 1 
ATOM 4959 O O   . GLY A 0 653 . -99.186  6.078   1.004   1.00 35.11 653 A 1 
ATOM 4960 N N   . GLY A 0 654 . -99.926  8.072   1.719   1.00 35.38 654 A 1 
ATOM 4961 C CA  . GLY A 0 654 . -100.755 7.540   2.810   1.00 35.38 654 A 1 
ATOM 4962 C C   . GLY A 0 654 . -101.756 8.562   3.353   1.00 35.38 654 A 1 
ATOM 4963 O O   . GLY A 0 654 . -101.563 9.113   4.432   1.00 35.38 654 A 1 
ATOM 4964 N N   . TYR A 0 655 . -102.818 8.844   2.594   1.00 29.72 655 A 1 
ATOM 4965 C CA  . TYR A 0 655 . -103.880 9.768   3.012   1.00 29.72 655 A 1 
ATOM 4966 C C   . TYR A 0 655 . -104.850 9.096   4.000   1.00 29.72 655 A 1 
ATOM 4967 C CB  . TYR A 0 655 . -104.637 10.296  1.780   1.00 29.72 655 A 1 
ATOM 4968 O O   . TYR A 0 655 . -105.578 8.177   3.628   1.00 29.72 655 A 1 
ATOM 4969 C CG  . TYR A 0 655 . -103.975 11.460  1.061   1.00 29.72 655 A 1 
ATOM 4970 C CD1 . TYR A 0 655 . -104.481 12.764  1.234   1.00 29.72 655 A 1 
ATOM 4971 C CD2 . TYR A 0 655 . -102.878 11.244  0.203   1.00 29.72 655 A 1 
ATOM 4972 C CE1 . TYR A 0 655 . -103.900 13.850  0.551   1.00 29.72 655 A 1 
ATOM 4973 C CE2 . TYR A 0 655 . -102.290 12.329  -0.478  1.00 29.72 655 A 1 
ATOM 4974 O OH  . TYR A 0 655 . -102.236 14.672  -0.974  1.00 29.72 655 A 1 
ATOM 4975 C CZ  . TYR A 0 655 . -102.801 13.632  -0.308  1.00 29.72 655 A 1 
ATOM 4976 N N   . GLY A 0 656 . -104.907 9.592   5.241   1.00 37.88 656 A 1 
ATOM 4977 C CA  . GLY A 0 656 . -105.936 9.241   6.228   1.00 37.88 656 A 1 
ATOM 4978 C C   . GLY A 0 656 . -107.108 10.226  6.180   1.00 37.88 656 A 1 
ATOM 4979 O O   . GLY A 0 656 . -106.906 11.432  6.312   1.00 37.88 656 A 1 
ATOM 4980 N N   . HIS A 0 657 . -108.329 9.736   5.958   1.00 30.42 657 A 1 
ATOM 4981 C CA  . HIS A 0 657 . -109.491 10.590  5.690   1.00 30.42 657 A 1 
ATOM 4982 C C   . HIS A 0 657 . -110.138 11.135  6.973   1.00 30.42 657 A 1 
ATOM 4983 C CB  . HIS A 0 657 . -110.506 9.829   4.826   1.00 30.42 657 A 1 
ATOM 4984 O O   . HIS A 0 657 . -110.330 10.406  7.943   1.00 30.42 657 A 1 
ATOM 4985 C CG  . HIS A 0 657 . -111.383 10.731  3.993   1.00 30.42 657 A 1 
ATOM 4986 C CD2 . HIS A 0 657 . -111.269 10.924  2.642   1.00 30.42 657 A 1 
ATOM 4987 N ND1 . HIS A 0 657 . -112.448 11.497  4.424   1.00 30.42 657 A 1 
ATOM 4988 C CE1 . HIS A 0 657 . -112.963 12.122  3.351   1.00 30.42 657 A 1 
ATOM 4989 N NE2 . HIS A 0 657 . -112.273 11.811  2.244   1.00 30.42 657 A 1 
ATOM 4990 N N   . GLY A 0 658 . -110.533 12.409  6.961   1.00 28.81 658 A 1 
ATOM 4991 C CA  . GLY A 0 658 . -111.244 13.029  8.079   1.00 28.81 658 A 1 
ATOM 4992 C C   . GLY A 0 658 . -112.750 12.749  8.083   1.00 28.81 658 A 1 
ATOM 4993 O O   . GLY A 0 658 . -113.370 12.591  7.028   1.00 28.81 658 A 1 
ATOM 4994 N N   . GLY A 0 659 . -113.340 12.785  9.279   1.00 34.22 659 A 1 
ATOM 4995 C CA  . GLY A 0 659 . -114.774 12.954  9.508   1.00 34.22 659 A 1 
ATOM 4996 C C   . GLY A 0 659 . -115.129 12.904  11.003  1.00 34.22 659 A 1 
ATOM 4997 O O   . GLY A 0 659 . -114.305 12.497  11.811  1.00 34.22 659 A 1 
ATOM 4998 N N   . SER A 0 660 . -116.325 13.288  11.456  1.00 31.86 660 A 1 
ATOM 4999 C CA  . SER A 0 660 . -117.299 14.255  10.915  1.00 31.86 660 A 1 
ATOM 5000 C C   . SER A 0 660 . -118.499 14.329  11.881  1.00 31.86 660 A 1 
ATOM 5001 C CB  . SER A 0 660 . -117.838 13.857  9.528   1.00 31.86 660 A 1 
ATOM 5002 O O   . SER A 0 660 . -119.088 13.294  12.154  1.00 31.86 660 A 1 
ATOM 5003 O OG  . SER A 0 660 . -118.303 12.527  9.508   1.00 31.86 660 A 1 
ATOM 5004 N N   . TYR A 0 661 . -118.867 15.532  12.348  1.00 28.48 661 A 1 
ATOM 5005 C CA  . TYR A 0 661 . -120.097 15.892  13.100  1.00 28.48 661 A 1 
ATOM 5006 C C   . TYR A 0 661 . -120.545 15.025  14.313  1.00 28.48 661 A 1 
ATOM 5007 C CB  . TYR A 0 661 . -121.268 16.154  12.122  1.00 28.48 661 A 1 
ATOM 5008 O O   . TYR A 0 661 . -121.036 13.913  14.183  1.00 28.48 661 A 1 
ATOM 5009 C CG  . TYR A 0 661 . -121.638 15.014  11.181  1.00 28.48 661 A 1 
ATOM 5010 C CD1 . TYR A 0 661 . -121.103 14.979  9.878   1.00 28.48 661 A 1 
ATOM 5011 C CD2 . TYR A 0 661 . -122.485 13.972  11.608  1.00 28.48 661 A 1 
ATOM 5012 C CE1 . TYR A 0 661 . -121.323 13.861  9.048   1.00 28.48 661 A 1 
ATOM 5013 C CE2 . TYR A 0 661 . -122.718 12.859  10.779  1.00 28.48 661 A 1 
ATOM 5014 O OH  . TYR A 0 661 . -122.291 11.681  8.742   1.00 28.48 661 A 1 
ATOM 5015 C CZ  . TYR A 0 661 . -122.111 12.785  9.511   1.00 28.48 661 A 1 
ATOM 5016 N N   . ALA A 0 662 . -120.579 15.629  15.512  1.00 35.45 662 A 1 
ATOM 5017 C CA  . ALA A 0 662 . -121.312 15.096  16.675  1.00 35.45 662 A 1 
ATOM 5018 C C   . ALA A 0 662 . -121.957 16.214  17.530  1.00 35.45 662 A 1 
ATOM 5019 C CB  . ALA A 0 662 . -120.398 14.164  17.480  1.00 35.45 662 A 1 
ATOM 5020 O O   . ALA A 0 662 . -121.471 16.596  18.588  1.00 35.45 662 A 1 
ATOM 5021 N N   . LYS A 0 663 . -123.062 16.764  17.009  1.00 32.10 663 A 1 
ATOM 5022 C CA  . LYS A 0 663 . -124.174 17.460  17.699  1.00 32.10 663 A 1 
ATOM 5023 C C   . LYS A 0 663 . -123.923 18.042  19.114  1.00 32.10 663 A 1 
ATOM 5024 C CB  . LYS A 0 663 . -125.343 16.460  17.722  1.00 32.10 663 A 1 
ATOM 5025 O O   . LYS A 0 663 . -124.101 17.371  20.127  1.00 32.10 663 A 1 
ATOM 5026 C CG  . LYS A 0 663 . -126.688 17.095  18.099  1.00 32.10 663 A 1 
ATOM 5027 C CD  . LYS A 0 663 . -127.769 16.008  18.104  1.00 32.10 663 A 1 
ATOM 5028 C CE  . LYS A 0 663 . -129.141 16.610  18.416  1.00 32.10 663 A 1 
ATOM 5029 N NZ  . LYS A 0 663 . -130.181 15.554  18.500  1.00 32.10 663 A 1 
ATOM 5030 N N   . LYS A 0 664 . -123.722 19.363  19.175  1.00 32.24 664 A 1 
ATOM 5031 C CA  . LYS A 0 664 . -123.830 20.187  20.397  1.00 32.24 664 A 1 
ATOM 5032 C C   . LYS A 0 664 . -125.247 20.078  20.998  1.00 32.24 664 A 1 
ATOM 5033 C CB  . LYS A 0 664 . -123.472 21.637  20.004  1.00 32.24 664 A 1 
ATOM 5034 O O   . LYS A 0 664 . -126.220 20.318  20.285  1.00 32.24 664 A 1 
ATOM 5035 C CG  . LYS A 0 664 . -122.982 22.524  21.158  1.00 32.24 664 A 1 
ATOM 5036 C CD  . LYS A 0 664 . -122.593 23.916  20.625  1.00 32.24 664 A 1 
ATOM 5037 C CE  . LYS A 0 664 . -121.827 24.709  21.691  1.00 32.24 664 A 1 
ATOM 5038 N NZ  . LYS A 0 664 . -121.553 26.106  21.268  1.00 32.24 664 A 1 
ATOM 5039 N N   . GLY A 0 665 . -125.374 19.741  22.284  1.00 32.68 665 A 1 
ATOM 5040 C CA  . GLY A 0 665 . -126.665 19.582  22.970  1.00 32.68 665 A 1 
ATOM 5041 C C   . GLY A 0 665 . -126.743 20.388  24.267  1.00 32.68 665 A 1 
ATOM 5042 O O   . GLY A 0 665 . -126.050 20.071  25.225  1.00 32.68 665 A 1 
ATOM 5043 N N   . TYR A 0 666 . -127.598 21.412  24.306  1.00 29.94 666 A 1 
ATOM 5044 C CA  . TYR A 0 666 . -127.892 22.168  25.527  1.00 29.94 666 A 1 
ATOM 5045 C C   . TYR A 0 666 . -129.109 21.555  26.231  1.00 29.94 666 A 1 
ATOM 5046 C CB  . TYR A 0 666 . -128.128 23.651  25.192  1.00 29.94 666 A 1 
ATOM 5047 O O   . TYR A 0 666 . -130.223 21.641  25.716  1.00 29.94 666 A 1 
ATOM 5048 C CG  . TYR A 0 666 . -126.883 24.426  24.795  1.00 29.94 666 A 1 
ATOM 5049 C CD1 . TYR A 0 666 . -126.143 25.114  25.777  1.00 29.94 666 A 1 
ATOM 5050 C CD2 . TYR A 0 666 . -126.478 24.487  23.446  1.00 29.94 666 A 1 
ATOM 5051 C CE1 . TYR A 0 666 . -125.003 25.860  25.418  1.00 29.94 666 A 1 
ATOM 5052 C CE2 . TYR A 0 666 . -125.337 25.229  23.082  1.00 29.94 666 A 1 
ATOM 5053 O OH  . TYR A 0 666 . -123.490 26.630  23.718  1.00 29.94 666 A 1 
ATOM 5054 C CZ  . TYR A 0 666 . -124.596 25.916  24.068  1.00 29.94 666 A 1 
ATOM 5055 N N   . GLY A 0 667 . -128.899 20.945  27.400  1.00 33.07 667 A 1 
ATOM 5056 C CA  . GLY A 0 667 . -129.959 20.470  28.293  1.00 33.07 667 A 1 
ATOM 5057 C C   . GLY A 0 667 . -129.967 21.291  29.579  1.00 33.07 667 A 1 
ATOM 5058 O O   . GLY A 0 667 . -128.955 21.344  30.270  1.00 33.07 667 A 1 
ATOM 5059 N N   . SER A 0 668 . -131.087 21.946  29.887  1.00 28.67 668 A 1 
ATOM 5060 C CA  . SER A 0 668 . -131.251 22.773  31.089  1.00 28.67 668 A 1
[truncated: 83,625 more chars]
