# Supplementary material for: Self-assembling proteins compose the chemically resistant shell biomaterial of planktonic tintinnid ciliates
Source: Nat Commun. 2026 Jun 13;17:7507. doi: 10.1038/s41467-026-74402-4 (PMC13408134; doi:10.1038/s41467-026-74402-4)
Supplement: Supplementary file 6 — Supplementary Data 16 [file 41467_2026_74402_MOESM6_ESM.zip › AF2_structure_models/Tara_Unigene_53.cif]

data_0
#
_entry.id   0
#
_struct_asym.id          A
_struct_asym.entity_id   0
#
_entity_poly.entity_id        0
_entity_poly.type             polypeptide(L)
_entity_poly.pdbx_strand_id   A
#
_entity.id     0
_entity.type   polymer
#
loop_
_entity_poly_seq.entity_id
_entity_poly_seq.num
_entity_poly_seq.mon_id
0 1   MET 
0 2   LYS 
0 3   SER 
0 4   PHE 
0 5   THR 
0 6   PHE 
0 7   ALA 
0 8   LEU 
0 9   LEU 
0 10  ALA 
0 11  ALA 
0 12  ALA 
0 13  VAL 
0 14  GLN 
0 15  ALA 
0 16  GLY 
0 17  ALA 
0 18  SER 
0 19  LEU 
0 20  GLY 
0 21  HIS 
0 22  GLY 
0 23  HIS 
0 24  ALA 
0 25  LEU 
0 26  GLY 
0 27  GLY 
0 28  TYR 
0 29  GLY 
0 30  GLY 
0 31  TYR 
0 32  GLY 
0 33  GLY 
0 34  TYR 
0 35  GLY 
0 36  GLN 
0 37  SER 
0 38  LYS 
0 39  GLY 
0 40  TYR 
0 41  GLY 
0 42  GLY 
0 43  TYR 
0 44  ALA 
0 45  LYS 
0 46  VAL 
0 47  ASP 
0 48  TYR 
0 49  VAL 
0 50  PRO 
0 51  HIS 
0 52  THR 
0 53  LYS 
0 54  VAL 
0 55  VAL 
0 56  GLN 
0 57  PRO 
0 58  ALA 
0 59  ALA 
0 60  LYS 
0 61  GLN 
0 62  GLN 
0 63  ALA 
0 64  ALA 
0 65  SER 
0 66  LYS 
0 67  GLY 
0 68  TYR 
0 69  GLY 
0 70  GLN 
0 71  ASP 
0 72  TYR 
0 73  THR 
0 74  LYS 
0 75  LYS 
0 76  THR 
0 77  THR 
0 78  THR 
0 79  ASP 
0 80  TRP 
0 81  ASP 
0 82  ALA 
0 83  TRP 
0 84  GLY 
0 85  ARG 
0 86  ASP 
0 87  GLN 
0 88  ASP 
0 89  LEU 
0 90  ALA 
0 91  ILE 
0 92  ASP 
0 93  GLU 
0 94  SER 
0 95  TYR 
0 96  GLY 
0 97  ASN 
0 98  THR 
0 99  ARG 
0 100 ALA 
0 101 LYS 
0 102 SER 
0 103 TYR 
0 104 ARG 
0 105 ALA 
0 106 GLU 
0 107 SER 
0 108 TYR 
0 109 ASP 
0 110 GLU 
0 111 TRP 
0 112 ASP 
0 113 ASN 
0 114 GLN 
0 115 ASP 
0 116 LYS 
0 117 ASP 
0 118 ASP 
0 119 HIS 
0 120 GLY 
0 121 ALA 
0 122 GLN 
0 123 ALA 
0 124 TRP 
0 125 GLY 
0 126 ARG 
0 127 ASP 
0 128 GLN 
0 129 ASP 
0 130 LYS 
0 131 TYR 
0 132 GLY 
0 133 ALA 
0 134 SER 
0 135 SER 
0 136 GLN 
0 137 GLU 
0 138 TYR 
0 139 ASP 
0 140 ALA 
0 141 SER 
0 142 ARG 
0 143 ASP 
0 144 ASP 
0 145 TYR 
0 146 ASP 
0 147 GLN 
0 148 ALA 
0 149 GLY 
0 150 ARG 
0 151 ALA 
0 152 TYR 
0 153 ALA 
0 154 ALA 
0 155 LYS 
0 156 ALA 
0 157 HIS 
0 158 GLY 
0 159 SER 
0 160 TYR 
0 161 GLY 
0 162 LYS 
0 163 ALA 
0 164 GLN 
0 165 GLY 
0 166 TYR 
0 167 GLY 
0 168 HIS 
0 169 ALA 
0 170 ALA 
0 171 HIS 
0 172 GLY 
0 173 HIS 
0 174 VAL 
0 175 VAL 
0 176 ALA 
0 177 HIS 
0 178 GLY 
0 179 HIS 
0 180 GLY 
0 181 HIS 
0 182 GLY 
0 183 LEU 
0 184 GLY 
0 185 HIS 
0 186 GLY 
0 187 LYS 
0 188 GLY 
0 189 TYR 
0 190 GLY 
0 191 LYS 
0 192 HIS 
0 193 ALA 
0 194 PRO 
0 195 VAL 
0 196 VAL 
0 197 GLN 
0 198 GLY 
0 199 TYR 
0 200 GLY 
0 201 HIS 
0 202 GLN 
0 203 ALA 
0 204 HIS 
0 205 GLY 
0 206 LYS 
0 207 VAL 
0 208 ALA 
0 209 ALA 
0 210 HIS 
0 211 GLY 
0 212 SER 
0 213 TYR 
0 214 GLY 
0 215 LYS 
0 216 ALA 
0 217 ALA 
0 218 SER 
0 219 ALA 
0 220 GLU 
0 221 SER 
0 222 TYR 
0 223 GLY 
0 224 ALA 
0 225 GLN 
0 226 ASP 
0 227 GLN 
0 228 MET 
0 229 LYS 
0 230 ALA 
0 231 SER 
0 232 TRP 
0 233 GLN 
0 234 GLY 
0 235 ALA 
0 236 ALA 
0 237 GLN 
0 238 LYS 
0 239 LYS 
0 240 ALA 
0 241 TYR 
0 242 ASP 
0 243 ASN 
0 244 ASP 
0 245 ALA 
0 246 TRP 
0 247 ALA 
0 248 LYS 
0 249 GLN 
0 250 ALA 
0 251 TYR 
0 252 GLY 
0 253 ARG 
0 254 ASP 
0 255 THR 
0 256 ASP 
0 257 SER 
0 258 ARG 
0 259 TRP 
0 260 GLY 
0 261 LYS 
0 262 SER 
0 263 TYR 
0 264 ASP 
0 265 SER 
0 266 VAL 
0 267 GLU 
0 268 ALA 
0 269 ARG 
0 270 SER 
0 271 TYR 
0 272 ASP 
0 273 ASN 
0 274 GLU 
0 275 HIS 
0 276 TYR 
0 277 ALA 
0 278 ARG 
0 279 GLU 
0 280 VAL 
0 281 ARG 
0 282 ALA 
0 283 ASP 
0 284 ASP 
0 285 ASP 
0 286 GLN 
0 287 TRP 
0 288 ALA 
0 289 GLU 
0 290 ASP 
0 291 ARG 
0 292 ASP 
0 293 THR 
0 294 TYR 
0 295 GLY 
0 296 ARG 
0 297 GLY 
0 298 ASP 
0 299 TYR 
0 300 ASP 
0 301 GLU 
0 302 TYR 
0 303 GLY 
0 304 HIS 
0 305 ALA 
0 306 ALA 
0 307 SER 
0 308 ALA 
0 309 SER 
0 310 LYS 
0 311 GLU 
0 312 LYS 
0 313 GLY 
0 314 TYR 
0 315 SER 
0 316 VAL 
0 317 ASP 
0 318 LYS 
0 319 LYS 
0 320 ALA 
0 321 ALA 
0 322 SER 
0 323 LYS 
0 324 GLU 
0 325 LYS 
0 326 ASP 
0 327 ARG 
0 328 SER 
0 329 TYR 
0 330 TRP 
0 331 GLY 
0 332 GLY 
0 333 GLU 
0 334 ARG 
0 335 SER 
0 336 ASP 
0 337 TRP 
0 338 ASP 
0 339 ALA 
0 340 TRP 
0 341 GLY 
0 342 ARG 
0 343 ASP 
0 344 GLN 
0 345 ASP 
0 346 PHE 
0 347 HIS 
0 348 GLU 
0 349 LYS 
0 350 VAL 
0 351 SER 
0 352 PHE 
0 353 ASP 
0 354 ASN 
0 355 THR 
0 356 ARG 
0 357 ALA 
0 358 LYS 
0 359 GLY 
0 360 TYR 
0 361 ALA 
0 362 ALA 
0 363 GLU 
0 364 SER 
0 365 TYR 
0 366 ASP 
0 367 GLU 
0 368 TRP 
0 369 ASP 
0 370 ASN 
0 371 GLN 
0 372 ASP 
0 373 ALA 
0 374 ASP 
0 375 LYS 
0 376 TRP 
0 377 GLY 
0 378 ALA 
0 379 GLN 
0 380 ALA 
0 381 TRP 
0 382 GLY 
0 383 GLN 
0 384 ASP 
0 385 ARG 
0 386 ASP 
0 387 ILE 
0 388 TYR 
0 389 GLY 
0 390 ALA 
0 391 SER 
0 392 SER 
0 393 SER 
0 394 SER 
0 395 GLY 
0 396 LYS 
0 397 ALA 
0 398 SER 
0 399 ALA 
0 400 GLY 
0 401 LYS 
0 402 TYR 
0 403 GLY 
0 404 LYS 
0 405 ALA 
0 406 GLY 
0 407 HIS 
0 408 GLN 
0 409 GLY 
0 410 GLY 
0 411 ALA 
0 412 GLY 
0 413 TYR 
0 414 GLY 
0 415 LEU 
0 416 GLY 
0 417 GLY 
0 418 TYR 
0 419 GLY 
0 420 LYS 
0 421 GLY 
0 422 GLN 
0 423 LYS 
0 424 GLY 
0 425 ALA 
0 426 LYS 
0 427 ALA 
0 428 GLY 
0 429 SER 
0 430 VAL 
0 431 TRP 
0 432 GLU 
0 433 GLY 
0 434 ALA 
0 435 SER 
0 436 ALA 
0 437 ALA 
0 438 GLN 
0 439 LYS 
0 440 ALA 
0 441 ALA 
0 442 ALA 
0 443 GLY 
0 444 ALA 
0 445 TYR 
0 446 ASP 
0 447 ASN 
0 448 ASP 
0 449 ASP 
0 450 TRP 
0 451 ALA 
0 452 LYS 
0 453 GLN 
0 454 ALA 
0 455 TYR 
0 456 GLY 
0 457 GLU 
0 458 ASP 
0 459 SER 
0 460 ASP 
0 461 SER 
0 462 ARG 
0 463 TRP 
0 464 GLY 
0 465 LYS 
0 466 SER 
0 467 TYR 
0 468 ASP 
0 469 ALA 
0 470 VAL 
0 471 LYS 
0 472 ALA 
0 473 ARG 
0 474 SER 
0 475 TYR 
0 476 GLU 
0 477 ASN 
0 478 THR 
0 479 GLU 
0 480 TYR 
0 481 ALA 
0 482 ARG 
0 483 TRP 
0 484 LEU 
0 485 GLN 
0 486 ALA 
0 487 ASP 
0 488 ASP 
0 489 ASP 
0 490 GLN 
0 491 TRP 
0 492 ALA 
0 493 GLU 
0 494 ASP 
0 495 TYR 
0 496 ASP 
0 497 ARG 
0 498 TYR 
0 499 THR 
0 500 ASP 
0 501 GLY 
0 502 ASP 
0 503 TYR 
0 504 ASP 
0 505 GLU 
0 506 TYR 
0 507 GLY 
0 508 ALA 
0 509 ALA 
0 510 ALA 
0 511 SER 
0 512 VAL 
0 513 TRP 
0 514 ALA 
0 515 LYS 
0 516 ASN 
0 517 ALA 
0 518 GLN 
0 519 LYS 
0 520 LYS 
0 521 GLY 
0 522 TRP 
0 523 GLY 
0 524 GLY 
0 525 HIS 
0 526 GLY 
0 527 HIS 
0 528 GLY 
0 529 ARG 
0 530 ILE 
0 531 GLY 
0 532 GLY 
0 533 HIS 
0 534 HIS 
0 535 ASP 
0 536 ALA 
0 537 ALA 
0 538 SER 
0 539 ALA 
0 540 GLY 
0 541 GLN 
0 542 LYS 
0 543 SER 
0 544 HIS 
0 545 TYR 
0 546 ASP 
0 547 ARG 
0 548 THR 
0 549 SER 
0 550 GLY 
0 551 SER 
0 552 ASP 
0 553 TRP 
0 554 ASP 
0 555 ALA 
0 556 TYR 
0 557 GLY 
0 558 ARG 
0 559 ASP 
0 560 GLN 
0 561 ASP 
0 562 LEU 
0 563 GLU 
0 564 VAL 
0 565 ASP 
0 566 GLU 
0 567 SER 
0 568 TYR 
0 569 LYS 
0 570 GLN 
0 571 THR 
0 572 TRP 
0 573 ALA 
0 574 LYS 
0 575 SER 
0 576 TYR 
0 577 ASP 
0 578 ALA 
0 579 GLU 
0 580 SER 
0 581 TYR 
0 582 ASP 
0 583 GLU 
0 584 TRP 
0 585 ASP 
0 586 ASN 
0 587 LYS 
0 588 ASP 
0 589 ALA 
0 590 ASP 
0 591 LYS 
0 592 TRP 
0 593 GLY 
0 594 ALA 
0 595 GLN 
0 596 ALA 
0 597 TRP 
0 598 GLY 
0 599 SER 
0 600 ASP 
0 601 GLU 
0 602 ASP 
0 603 VAL 
0 604 ALA 
0 605 GLY 
0 606 ALA 
0 607 SER 
0 608 SER 
0 609 TYR 
0 610 GLY 
0 611 LYS 
0 612 GLN 
0 613 ALA 
0 614 SER 
0 615 ALA 
0 616 GLY 
0 617 ASP 
0 618 LEU 
0 619 ASP 
0 620 LYS 
0 621 LYS 
0 622 SER 
0 623 TYR 
0 624 GLY 
0 625 ASP 
0 626 ALA 
0 627 GLY 
0 628 TYR 
0 629 GLY 
0 630 ALA 
0 631 GLN 
0 632 GLY 
0 633 TYR 
0 634 GLY 
0 635 LYS 
0 636 ALA 
0 637 TYR 
0 638 GLY 
0 639 SER 
0 640 ALA 
0 641 TYR 
0 642 GLY 
0 643 ALA 
0 644 GLY 
0 645 SER 
0 646 LEU 
0 647 GLY 
0 648 TYR 
0 649 GLY 
0 650 HIS 
0 651 GLY 
0 652 VAL 
0 653 GLY 
0 654 ALA 
0 655 HIS 
0 656 GLY 
0 657 ALA 
0 658 ALA 
0 659 TYR 
0 660 GLY 
0 661 LYS 
0 662 SER 
0 663 TYR 
0 664 GLY 
0 665 GLY 
0 666 LYS 
0 667 ALA 
0 668 TYR 
0 669 GLY 
0 670 ALA 
0 671 TYR 
0 672 GLY 
0 673 GLN 
0 674 GLY 
0 675 LYS 
0 676 ALA 
0 677 ALA 
0 678 HIS 
0 679 GLN 
0 680 ASP 
0 681 TYR 
0 682 GLN 
0 683 ALA 
0 684 SER 
0 685 GLU 
0 686 GLY 
0 687 GLY 
0 688 ALA 
0 689 ALA 
0 690 ALA 
0 691 ARG 
0 692 ALA 
0 693 GLY 
0 694 TYR 
0 695 ASP 
0 696 ASN 
0 697 ASP 
0 698 ALA 
0 699 TRP 
0 700 ALA 
0 701 LYS 
0 702 GLN 
0 703 ALA 
0 704 SER 
0 705 GLY 
0 706 SER 
0 707 ASP 
0 708 PHE 
0 709 ASP 
0 710 SER 
0 711 ARG 
0 712 TRP 
0 713 GLY 
0 714 LYS 
0 715 SER 
0 716 TYR 
0 717 ASP 
0 718 PHE 
0 719 VAL 
0 720 ASN 
0 721 ALA 
0 722 ASN 
0 723 GLU 
0 724 TYR 
0 725 ASP 
0 726 ASP 
0 727 GLU 
0 728 GLN 
0 729 TYR 
0 730 ALA 
0 731 ARG 
0 732 LYS 
0 733 VAL 
0 734 ARG 
0 735 ALA 
0 736 ASP 
0 737 ASP 
0 738 ASP 
0 739 GLN 
0 740 TRP 
0 741 ALA 
0 742 GLU 
0 743 ASP 
0 744 TYR 
0 745 ASP 
0 746 LEU 
0 747 PHE 
0 748 GLN 
0 749 TYR 
0 750 LYS 
0 751 ASP 
0 752 LEU 
0 753 ASP 
0 754 ASN 
0 755 TYR 
0 756 GLY 
0 757 GLN 
0 758 GLN 
0 759 ALA 
0 760 SER 
0 761 ALA 
0 762 GLU 
0 763 ALA 
0 764 ALA 
0 765 GLN 
0 766 PRO 
0 767 LYS 
0 768 VAL 
0 769 THR 
0 770 LYS 
0 771 THR 
0 772 THR 
0 773 TYR 
0 774 SER 
0 775 PRO 
0 776 VAL 
0 777 VAL 
0 778 SER 
0 779 TYR 
0 780 GLY 
0 781 GLY 
0 782 TYR 
0 783 GLY 
0 784 TYR 
0 785 GLY 
0 786 GLN 
0 787 GLY 
0 788 TYR 
0 789 GLY 
0 790 LYS 
0 791 GLN 
0 792 GLY 
0 793 ALA 
0 794 SER 
0 795 TYR 
0 796 GLY 
0 797 GLY 
0 798 ASN 
0 799 ARG 
0 800 TRP 
#
loop_
_chem_comp.id
_chem_comp.type
_chem_comp.name
ALA 'L-peptide linking' ALANINE         
ARG 'L-peptide linking' ARGININE        
ASN 'L-peptide linking' ASPARAGINE      
ASP 'L-peptide linking' 'ASPARTIC ACID' 
CYS 'L-peptide linking' CYSTEINE        
GLN 'L-peptide linking' GLUTAMINE       
GLU 'L-peptide linking' 'GLUTAMIC ACID' 
HIS 'L-peptide linking' HISTIDINE       
ILE 'L-peptide linking' ISOLEUCINE      
LEU 'L-peptide linking' LEUCINE         
LYS 'L-peptide linking' LYSINE          
MET 'L-peptide linking' METHIONINE      
PHE 'L-peptide linking' PHENYLALANINE   
PRO 'L-peptide linking' PROLINE         
SER 'L-peptide linking' SERINE          
THR 'L-peptide linking' THREONINE       
TRP 'L-peptide linking' TRYPTOPHAN      
TYR 'L-peptide linking' TYROSINE        
VAL 'L-peptide linking' VALINE          
GLY 'peptide linking'   GLYCINE         
#
loop_
_atom_site.group_PDB
_atom_site.id
_atom_site.type_symbol
_atom_site.label_atom_id
_atom_site.label_alt_id
_atom_site.label_comp_id
_atom_site.label_asym_id
_atom_site.label_entity_id
_atom_site.label_seq_id
_atom_site.pdbx_PDB_ins_code
_atom_site.Cartn_x
_atom_site.Cartn_y
_atom_site.Cartn_z
_atom_site.occupancy
_atom_site.B_iso_or_equiv
_atom_site.auth_seq_id
_atom_site.auth_asym_id
_atom_site.pdbx_PDB_model_num
ATOM 1    N N   . MET A 0 1   . -18.867  -14.095 40.660   1.00 35.62 1   A 1 
ATOM 2    C CA  . MET A 0 1   . -18.679  -15.448 41.282   1.00 35.62 1   A 1 
ATOM 3    C C   . MET A 0 1   . -17.440  -15.527 42.203   1.00 35.62 1   A 1 
ATOM 4    C CB  . MET A 0 1   . -18.602  -16.552 40.215   1.00 35.62 1   A 1 
ATOM 5    O O   . MET A 0 1   . -16.550  -14.702 42.066   1.00 35.62 1   A 1 
ATOM 6    C CG  . MET A 0 1   . -19.897  -16.669 39.407   1.00 35.62 1   A 1 
ATOM 7    S SD  . MET A 0 1   . -19.939  -18.128 38.341   1.00 35.62 1   A 1 
ATOM 8    C CE  . MET A 0 1   . -21.503  -17.786 37.478   1.00 35.62 1   A 1 
ATOM 9    N N   . LYS A 0 2   . -17.354  -16.518 43.123   1.00 38.85 2   A 1 
ATOM 10   C CA  . LYS A 0 2   . -16.404  -16.599 44.281   1.00 38.85 2   A 1 
ATOM 11   C C   . LYS A 0 2   . -16.563  -15.464 45.315   1.00 38.85 2   A 1 
ATOM 12   C CB  . LYS A 0 2   . -14.925  -16.789 43.867   1.00 38.85 2   A 1 
ATOM 13   O O   . LYS A 0 2   . -15.600  -14.810 45.709   1.00 38.85 2   A 1 
ATOM 14   C CG  . LYS A 0 2   . -14.567  -18.167 43.301   1.00 38.85 2   A 1 
ATOM 15   C CD  . LYS A 0 2   . -13.060  -18.191 42.998   1.00 38.85 2   A 1 
ATOM 16   C CE  . LYS A 0 2   . -12.629  -19.540 42.417   1.00 38.85 2   A 1 
ATOM 17   N NZ  . LYS A 0 2   . -11.269  -19.451 41.829   1.00 38.85 2   A 1 
ATOM 18   N N   . SER A 0 3   . -17.788  -15.265 45.785   1.00 39.00 3   A 1 
ATOM 19   C CA  . SER A 0 3   . -18.146  -14.290 46.818   1.00 39.00 3   A 1 
ATOM 20   C C   . SER A 0 3   . -17.559  -14.625 48.205   1.00 39.00 3   A 1 
ATOM 21   C CB  . SER A 0 3   . -19.681  -14.149 46.869   1.00 39.00 3   A 1 
ATOM 22   O O   . SER A 0 3   . -17.699  -15.737 48.712   1.00 39.00 3   A 1 
ATOM 23   O OG  . SER A 0 3   . -20.337  -15.352 46.485   1.00 39.00 3   A 1 
ATOM 24   N N   . PHE A 0 4   . -16.933  -13.628 48.841   1.00 39.65 4   A 1 
ATOM 25   C CA  . PHE A 0 4   . -16.558  -13.620 50.262   1.00 39.65 4   A 1 
ATOM 26   C C   . PHE A 0 4   . -17.388  -12.553 50.990   1.00 39.65 4   A 1 
ATOM 27   C CB  . PHE A 0 4   . -15.057  -13.296 50.432   1.00 39.65 4   A 1 
ATOM 28   O O   . PHE A 0 4   . -17.050  -11.372 50.943   1.00 39.65 4   A 1 
ATOM 29   C CG  . PHE A 0 4   . -14.081  -14.456 50.408   1.00 39.65 4   A 1 
ATOM 30   C CD1 . PHE A 0 4   . -13.730  -15.101 51.611   1.00 39.65 4   A 1 
ATOM 31   C CD2 . PHE A 0 4   . -13.444  -14.823 49.209   1.00 39.65 4   A 1 
ATOM 32   C CE1 . PHE A 0 4   . -12.741  -16.101 51.616   1.00 39.65 4   A 1 
ATOM 33   C CE2 . PHE A 0 4   . -12.451  -15.820 49.215   1.00 39.65 4   A 1 
ATOM 34   C CZ  . PHE A 0 4   . -12.097  -16.457 50.418   1.00 39.65 4   A 1 
ATOM 35   N N   . THR A 0 5   . -18.444  -12.941 51.704   1.00 39.41 5   A 1 
ATOM 36   C CA  . THR A 0 5   . -19.217  -12.018 52.553   1.00 39.41 5   A 1 
ATOM 37   C C   . THR A 0 5   . -18.612  -11.920 53.958   1.00 39.41 5   A 1 
ATOM 38   C CB  . THR A 0 5   . -20.714  -12.380 52.582   1.00 39.41 5   A 1 
ATOM 39   O O   . THR A 0 5   . -18.665  -12.853 54.759   1.00 39.41 5   A 1 
ATOM 40   C CG2 . THR A 0 5   . -21.466  -11.653 51.469   1.00 39.41 5   A 1 
ATOM 41   O OG1 . THR A 0 5   . -20.926  -13.760 52.369   1.00 39.41 5   A 1 
ATOM 42   N N   . PHE A 0 6   . -18.016  -10.765 54.270   1.00 36.88 6   A 1 
ATOM 43   C CA  . PHE A 0 6   . -17.508  -10.430 55.605   1.00 36.88 6   A 1 
ATOM 44   C C   . PHE A 0 6   . -18.617  -9.829  56.484   1.00 36.88 6   A 1 
ATOM 45   C CB  . PHE A 0 6   . -16.329  -9.445  55.492   1.00 36.88 6   A 1 
ATOM 46   O O   . PHE A 0 6   . -19.247  -8.850  56.099   1.00 36.88 6   A 1 
ATOM 47   C CG  . PHE A 0 6   . -14.953  -10.083 55.519   1.00 36.88 6   A 1 
ATOM 48   C CD1 . PHE A 0 6   . -14.211  -10.094 56.718   1.00 36.88 6   A 1 
ATOM 49   C CD2 . PHE A 0 6   . -14.396  -10.633 54.350   1.00 36.88 6   A 1 
ATOM 50   C CE1 . PHE A 0 6   . -12.916  -10.642 56.745   1.00 36.88 6   A 1 
ATOM 51   C CE2 . PHE A 0 6   . -13.101  -11.183 54.377   1.00 36.88 6   A 1 
ATOM 52   C CZ  . PHE A 0 6   . -12.360  -11.185 55.573   1.00 36.88 6   A 1 
ATOM 53   N N   . ALA A 0 7   . -18.799  -10.353 57.702   1.00 38.44 7   A 1 
ATOM 54   C CA  . ALA A 0 7   . -19.710  -9.787  58.703   1.00 38.44 7   A 1 
ATOM 55   C C   . ALA A 0 7   . -18.969  -8.894  59.722   1.00 38.44 7   A 1 
ATOM 56   C CB  . ALA A 0 7   . -20.484  -10.929 59.372   1.00 38.44 7   A 1 
ATOM 57   O O   . ALA A 0 7   . -17.937  -9.283  60.274   1.00 38.44 7   A 1 
ATOM 58   N N   . LEU A 0 8   . -19.507  -7.697  59.981   1.00 33.40 8   A 1 
ATOM 59   C CA  . LEU A 0 8   . -18.902  -6.604  60.761   1.00 33.40 8   A 1 
ATOM 60   C C   . LEU A 0 8   . -20.060  -5.683  61.227   1.00 33.40 8   A 1 
ATOM 61   C CB  . LEU A 0 8   . -17.916  -5.917  59.770   1.00 33.40 8   A 1 
ATOM 62   O O   . LEU A 0 8   . -20.887  -5.341  60.395   1.00 33.40 8   A 1 
ATOM 63   C CG  . LEU A 0 8   . -16.924  -4.862  60.291   1.00 33.40 8   A 1 
ATOM 64   C CD1 . LEU A 0 8   . -15.760  -4.695  59.310   1.00 33.40 8   A 1 
ATOM 65   C CD2 . LEU A 0 8   . -17.553  -3.475  60.460   1.00 33.40 8   A 1 
ATOM 66   N N   . LEU A 0 9   . -20.240  -5.236  62.482   1.00 33.02 9   A 1 
ATOM 67   C CA  . LEU A 0 9   . -19.578  -5.466  63.783   1.00 33.02 9   A 1 
ATOM 68   C C   . LEU A 0 9   . -20.525  -4.976  64.925   1.00 33.02 9   A 1 
ATOM 69   C CB  . LEU A 0 9   . -18.282  -4.620  63.810   1.00 33.02 9   A 1 
ATOM 70   O O   . LEU A 0 9   . -21.526  -4.328  64.645   1.00 33.02 9   A 1 
ATOM 71   C CG  . LEU A 0 9   . -17.214  -4.917  64.882   1.00 33.02 9   A 1 
ATOM 72   C CD1 . LEU A 0 9   . -16.463  -6.216  64.590   1.00 33.02 9   A 1 
ATOM 73   C CD2 . LEU A 0 9   . -16.203  -3.773  64.934   1.00 33.02 9   A 1 
ATOM 74   N N   . ALA A 0 10  . -20.104  -5.149  66.191   1.00 37.59 10  A 1 
ATOM 75   C CA  . ALA A 0 10  . -20.516  -4.421  67.418   1.00 37.59 10  A 1 
ATOM 76   C C   . ALA A 0 10  . -21.728  -4.956  68.231   1.00 37.59 10  A 1 
ATOM 77   C CB  . ALA A 0 10  . -20.626  -2.909  67.127   1.00 37.59 10  A 1 
ATOM 78   O O   . ALA A 0 10  . -22.695  -5.448  67.672   1.00 37.59 10  A 1 
ATOM 79   N N   . ALA A 0 11  . -21.755  -4.867  69.577   1.00 35.33 11  A 1 
ATOM 80   C CA  . ALA A 0 11  . -20.653  -4.727  70.551   1.00 35.33 11  A 1 
ATOM 81   C C   . ALA A 0 11  . -21.064  -5.111  72.002   1.00 35.33 11  A 1 
ATOM 82   C CB  . ALA A 0 11  . -20.127  -3.280  70.589   1.00 35.33 11  A 1 
ATOM 83   O O   . ALA A 0 11  . -22.130  -4.728  72.463   1.00 35.33 11  A 1 
ATOM 84   N N   . ALA A 0 12  . -20.123  -5.738  72.730   1.00 34.92 12  A 1 
ATOM 85   C CA  . ALA A 0 12  . -19.947  -5.788  74.200   1.00 34.92 12  A 1 
ATOM 86   C C   . ALA A 0 12  . -21.060  -6.340  75.142   1.00 34.92 12  A 1 
ATOM 87   C CB  . ALA A 0 12  . -19.488  -4.396  74.664   1.00 34.92 12  A 1 
ATOM 88   O O   . ALA A 0 12  . -22.168  -5.826  75.190   1.00 34.92 12  A 1 
ATOM 89   N N   . VAL A 0 13  . -20.680  -7.259  76.057   1.00 36.49 13  A 1 
ATOM 90   C CA  . VAL A 0 13  . -20.518  -7.010  77.524   1.00 36.49 13  A 1 
ATOM 91   C C   . VAL A 0 13  . -20.153  -8.304  78.310   1.00 36.49 13  A 1 
ATOM 92   C CB  . VAL A 0 13  . -21.743  -6.284  78.160   1.00 36.49 13  A 1 
ATOM 93   O O   . VAL A 0 13  . -20.775  -9.342  78.141   1.00 36.49 13  A 1 
ATOM 94   C CG1 . VAL A 0 13  . -21.964  -6.531  79.661   1.00 36.49 13  A 1 
ATOM 95   C CG2 . VAL A 0 13  . -21.566  -4.754  78.073   1.00 36.49 13  A 1 
ATOM 96   N N   . GLN A 0 14  . -19.144  -8.204  79.194   1.00 36.32 14  A 1 
ATOM 97   C CA  . GLN A 0 14  . -18.747  -9.068  80.339   1.00 36.32 14  A 1 
ATOM 98   C C   . GLN A 0 14  . -18.754  -10.630 80.292   1.00 36.32 14  A 1 
ATOM 99   C CB  . GLN A 0 14  . -19.436  -8.575  81.633   1.00 36.32 14  A 1 
ATOM 100  O O   . GLN A 0 14  . -19.770  -11.290 80.458   1.00 36.32 14  A 1 
ATOM 101  C CG  . GLN A 0 14  . -18.464  -7.988  82.669   1.00 36.32 14  A 1 
ATOM 102  C CD  . GLN A 0 14  . -18.003  -6.572  82.332   1.00 36.32 14  A 1 
ATOM 103  N NE2 . GLN A 0 14  . -18.127  -5.631  83.243   1.00 36.32 14  A 1 
ATOM 104  O OE1 . GLN A 0 14  . -17.527  -6.279  81.250   1.00 36.32 14  A 1 
ATOM 105  N N   . ALA A 0 15  . -17.530  -11.185 80.292   1.00 37.16 15  A 1 
ATOM 106  C CA  . ALA A 0 15  . -16.973  -12.306 81.091   1.00 37.16 15  A 1 
ATOM 107  C C   . ALA A 0 15  . -17.874  -13.325 81.856   1.00 37.16 15  A 1 
ATOM 108  C CB  . ALA A 0 15  . -16.025  -11.649 82.109   1.00 37.16 15  A 1 
ATOM 109  O O   . ALA A 0 15  . -18.684  -12.937 82.693   1.00 37.16 15  A 1 
ATOM 110  N N   . GLY A 0 16  . -17.564  -14.637 81.736   1.00 34.88 16  A 1 
ATOM 111  C CA  . GLY A 0 16  . -18.283  -15.709 82.473   1.00 34.88 16  A 1 
ATOM 112  C C   . GLY A 0 16  . -17.621  -17.093 82.712   1.00 34.88 16  A 1 
ATOM 113  O O   . GLY A 0 16  . -18.285  -17.955 83.262   1.00 34.88 16  A 1 
ATOM 114  N N   . ALA A 0 17  . -16.351  -17.319 82.346   1.00 37.84 17  A 1 
ATOM 115  C CA  . ALA A 0 17  . -15.487  -18.454 82.758   1.00 37.84 17  A 1 
ATOM 116  C C   . ALA A 0 17  . -15.972  -19.945 82.685   1.00 37.84 17  A 1 
ATOM 117  C CB  . ALA A 0 17  . -14.930  -18.139 84.156   1.00 37.84 17  A 1 
ATOM 118  O O   . ALA A 0 17  . -16.667  -20.449 83.562   1.00 37.84 17  A 1 
ATOM 119  N N   . SER A 0 18  . -15.271  -20.706 81.823   1.00 37.07 18  A 1 
ATOM 120  C CA  . SER A 0 18  . -14.639  -22.028 82.098   1.00 37.07 18  A 1 
ATOM 121  C C   . SER A 0 18  . -15.340  -23.377 81.781   1.00 37.07 18  A 1 
ATOM 122  C CB  . SER A 0 18  . -13.982  -22.054 83.492   1.00 37.07 18  A 1 
ATOM 123  O O   . SER A 0 18  . -16.423  -23.665 82.265   1.00 37.07 18  A 1 
ATOM 124  O OG  . SER A 0 18  . -14.905  -22.256 84.538   1.00 37.07 18  A 1 
ATOM 125  N N   . LEU A 0 19  . -14.561  -24.233 81.080   1.00 37.54 19  A 1 
ATOM 126  C CA  . LEU A 0 19  . -14.518  -25.719 81.061   1.00 37.54 19  A 1 
ATOM 127  C C   . LEU A 0 19  . -15.748  -26.514 80.538   1.00 37.54 19  A 1 
ATOM 128  C CB  . LEU A 0 19  . -14.085  -26.215 82.460   1.00 37.54 19  A 1 
ATOM 129  O O   . LEU A 0 19  . -16.862  -26.317 80.995   1.00 37.54 19  A 1 
ATOM 130  C CG  . LEU A 0 19  . -12.691  -25.739 82.921   1.00 37.54 19  A 1 
ATOM 131  C CD1 . LEU A 0 19  . -12.552  -25.868 84.437   1.00 37.54 19  A 1 
ATOM 132  C CD2 . LEU A 0 19  . -11.570  -26.542 82.258   1.00 37.54 19  A 1 
ATOM 133  N N   . GLY A 0 20  . -15.601  -27.516 79.652   1.00 35.94 20  A 1 
ATOM 134  C CA  . GLY A 0 20  . -14.410  -27.978 78.910   1.00 35.94 20  A 1 
ATOM 135  C C   . GLY A 0 20  . -14.538  -29.401 78.310   1.00 35.94 20  A 1 
ATOM 136  O O   . GLY A 0 20  . -15.450  -30.135 78.672   1.00 35.94 20  A 1 
ATOM 137  N N   . HIS A 0 21  . -13.539  -29.795 77.500   1.00 39.43 21  A 1 
ATOM 138  C CA  . HIS A 0 21  . -13.335  -31.085 76.786   1.00 39.43 21  A 1 
ATOM 139  C C   . HIS A 0 21  . -14.166  -31.339 75.499   1.00 39.43 21  A 1 
ATOM 140  C CB  . HIS A 0 21  . -13.423  -32.306 77.722   1.00 39.43 21  A 1 
ATOM 141  O O   . HIS A 0 21  . -15.364  -31.094 75.483   1.00 39.43 21  A 1 
ATOM 142  C CG  . HIS A 0 21  . -12.514  -32.244 78.920   1.00 39.43 21  A 1 
ATOM 143  C CD2 . HIS A 0 21  . -11.249  -32.758 79.019   1.00 39.43 21  A 1 
ATOM 144  N ND1 . HIS A 0 21  . -12.822  -31.676 80.132   1.00 39.43 21  A 1 
ATOM 145  C CE1 . HIS A 0 21  . -11.762  -31.832 80.943   1.00 39.43 21  A 1 
ATOM 146  N NE2 . HIS A 0 21  . -10.775  -32.480 80.305   1.00 39.43 21  A 1 
ATOM 147  N N   . GLY A 0 22  . -13.587  -31.880 74.409   1.00 38.71 22  A 1 
ATOM 148  C CA  . GLY A 0 22  . -12.145  -32.016 74.105   1.00 38.71 22  A 1 
ATOM 149  C C   . GLY A 0 22  . -11.751  -33.048 73.023   1.00 38.71 22  A 1 
ATOM 150  O O   . GLY A 0 22  . -12.434  -34.052 72.870   1.00 38.71 22  A 1 
ATOM 151  N N   . HIS A 0 23  . -10.566  -32.832 72.414   1.00 37.33 23  A 1 
ATOM 152  C CA  . HIS A 0 23  . -9.764   -33.755 71.562   1.00 37.33 23  A 1 
ATOM 153  C C   . HIS A 0 23  . -10.347  -34.121 70.173   1.00 37.33 23  A 1 
ATOM 154  C CB  . HIS A 0 23  . -9.374   -34.987 72.404   1.00 37.33 23  A 1 
ATOM 155  O O   . HIS A 0 23  . -11.557  -34.202 70.023   1.00 37.33 23  A 1 
ATOM 156  C CG  . HIS A 0 23  . -8.545   -34.614 73.609   1.00 37.33 23  A 1 
ATOM 157  C CD2 . HIS A 0 23  . -9.019   -34.279 74.850   1.00 37.33 23  A 1 
ATOM 158  N ND1 . HIS A 0 23  . -7.179   -34.445 73.639   1.00 37.33 23  A 1 
ATOM 159  C CE1 . HIS A 0 23  . -6.841   -34.008 74.864   1.00 37.33 23  A 1 
ATOM 160  N NE2 . HIS A 0 23  . -7.932   -33.878 75.633   1.00 37.33 23  A 1 
ATOM 161  N N   . ALA A 0 24  . -9.576   -34.374 69.098   1.00 41.80 24  A 1 
ATOM 162  C CA  . ALA A 0 24  . -8.130   -34.292 68.754   1.00 41.80 24  A 1 
ATOM 163  C C   . ALA A 0 24  . -8.011   -34.396 67.197   1.00 41.80 24  A 1 
ATOM 164  C CB  . ALA A 0 24  . -7.406   -35.478 69.412   1.00 41.80 24  A 1 
ATOM 165  O O   . ALA A 0 24  . -8.967   -34.864 66.588   1.00 41.80 24  A 1 
ATOM 166  N N   . LEU A 0 25  . -6.952   -34.055 66.438   1.00 39.95 25  A 1 
ATOM 167  C CA  . LEU A 0 25  . -5.581   -33.486 66.589   1.00 39.95 25  A 1 
ATOM 168  C C   . LEU A 0 25  . -5.307   -32.655 65.279   1.00 39.95 25  A 1 
ATOM 169  C CB  . LEU A 0 25  . -4.605   -34.669 66.823   1.00 39.95 25  A 1 
ATOM 170  O O   . LEU A 0 25  . -6.281   -32.325 64.615   1.00 39.95 25  A 1 
ATOM 171  C CG  . LEU A 0 25  . -3.973   -34.665 68.229   1.00 39.95 25  A 1 
ATOM 172  C CD1 . LEU A 0 25  . -3.372   -36.033 68.549   1.00 39.95 25  A 1 
ATOM 173  C CD2 . LEU A 0 25  . -2.878   -33.612 68.395   1.00 39.95 25  A 1 
ATOM 174  N N   . GLY A 0 26  . -4.141   -32.207 64.772   1.00 38.12 26  A 1 
ATOM 175  C CA  . GLY A 0 26  . -2.687   -32.323 65.023   1.00 38.12 26  A 1 
ATOM 176  C C   . GLY A 0 26  . -1.937   -32.683 63.710   1.00 38.12 26  A 1 
ATOM 177  O O   . GLY A 0 26  . -2.322   -33.657 63.080   1.00 38.12 26  A 1 
ATOM 178  N N   . GLY A 0 27  . -0.884   -31.991 63.233   1.00 37.96 27  A 1 
ATOM 179  C CA  . GLY A 0 27  . -0.233   -30.746 63.690   1.00 37.96 27  A 1 
ATOM 180  C C   . GLY A 0 27  . 1.074    -30.393 62.921   1.00 37.96 27  A 1 
ATOM 181  O O   . GLY A 0 27  . 1.449    -31.117 62.005   1.00 37.96 27  A 1 
ATOM 182  N N   . TYR A 0 28  . 1.779    -29.340 63.390   1.00 41.16 28  A 1 
ATOM 183  C CA  . TYR A 0 28  . 3.127    -28.816 63.006   1.00 41.16 28  A 1 
ATOM 184  C C   . TYR A 0 28  . 3.245    -27.953 61.722   1.00 41.16 28  A 1 
ATOM 185  C CB  . TYR A 0 28  . 4.181    -29.942 63.011   1.00 41.16 28  A 1 
ATOM 186  O O   . TYR A 0 28  . 2.766    -28.357 60.674   1.00 41.16 28  A 1 
ATOM 187  C CG  . TYR A 0 28  . 4.261    -30.713 64.316   1.00 41.16 28  A 1 
ATOM 188  C CD1 . TYR A 0 28  . 4.983    -30.170 65.395   1.00 41.16 28  A 1 
ATOM 189  C CD2 . TYR A 0 28  . 3.594    -31.946 64.463   1.00 41.16 28  A 1 
ATOM 190  C CE1 . TYR A 0 28  . 5.025    -30.846 66.629   1.00 41.16 28  A 1 
ATOM 191  C CE2 . TYR A 0 28  . 3.622    -32.619 65.700   1.00 41.16 28  A 1 
ATOM 192  O OH  . TYR A 0 28  . 4.357    -32.713 67.980   1.00 41.16 28  A 1 
ATOM 193  C CZ  . TYR A 0 28  . 4.336    -32.069 66.784   1.00 41.16 28  A 1 
ATOM 194  N N   . GLY A 0 29  . 3.916    -26.781 61.702   1.00 38.34 29  A 1 
ATOM 195  C CA  . GLY A 0 29  . 4.537    -25.923 62.751   1.00 38.34 29  A 1 
ATOM 196  C C   . GLY A 0 29  . 5.465    -24.837 62.127   1.00 38.34 29  A 1 
ATOM 197  O O   . GLY A 0 29  . 5.848    -25.001 60.977   1.00 38.34 29  A 1 
ATOM 198  N N   . GLY A 0 30  . 5.887    -23.727 62.768   1.00 38.15 30  A 1 
ATOM 199  C CA  . GLY A 0 30  . 5.533    -23.114 64.068   1.00 38.15 30  A 1 
ATOM 200  C C   . GLY A 0 30  . 6.473    -21.944 64.503   1.00 38.15 30  A 1 
ATOM 201  O O   . GLY A 0 30  . 7.566    -21.823 63.964   1.00 38.15 30  A 1 
ATOM 202  N N   . TYR A 0 31  . 6.070    -21.179 65.544   1.00 39.93 31  A 1 
ATOM 203  C CA  . TYR A 0 31  . 6.850    -20.219 66.395   1.00 39.93 31  A 1 
ATOM 204  C C   . TYR A 0 31  . 7.341    -18.879 65.778   1.00 39.93 31  A 1 
ATOM 205  C CB  . TYR A 0 31  . 8.008    -20.966 67.083   1.00 39.93 31  A 1 
ATOM 206  O O   . TYR A 0 31  . 7.752    -18.851 64.629   1.00 39.93 31  A 1 
ATOM 207  C CG  . TYR A 0 31  . 7.586    -22.276 67.726   1.00 39.93 31  A 1 
ATOM 208  C CD1 . TYR A 0 31  . 6.882    -22.260 68.945   1.00 39.93 31  A 1 
ATOM 209  C CD2 . TYR A 0 31  . 7.820    -23.499 67.063   1.00 39.93 31  A 1 
ATOM 210  C CE1 . TYR A 0 31  . 6.391    -23.460 69.493   1.00 39.93 31  A 1 
ATOM 211  C CE2 . TYR A 0 31  . 7.324    -24.700 67.604   1.00 39.93 31  A 1 
ATOM 212  O OH  . TYR A 0 31  . 6.105    -25.838 69.324   1.00 39.93 31  A 1 
ATOM 213  C CZ  . TYR A 0 31  . 6.603    -24.681 68.816   1.00 39.93 31  A 1 
ATOM 214  N N   . GLY A 0 32  . 7.377    -17.720 66.474   1.00 37.22 32  A 1 
ATOM 215  C CA  . GLY A 0 32  . 6.946    -17.278 67.832   1.00 37.22 32  A 1 
ATOM 216  C C   . GLY A 0 32  . 6.915    -15.717 67.902   1.00 37.22 32  A 1 
ATOM 217  O O   . GLY A 0 32  . 7.459    -15.088 67.006   1.00 37.22 32  A 1 
ATOM 218  N N   . GLY A 0 33  . 6.161    -15.019 68.776   1.00 34.42 33  A 1 
ATOM 219  C CA  . GLY A 0 33  . 6.493    -14.648 70.181   1.00 34.42 33  A 1 
ATOM 220  C C   . GLY A 0 33  . 7.359    -13.355 70.288   1.00 34.42 33  A 1 
ATOM 221  O O   . GLY A 0 33  . 8.323    -13.254 69.547   1.00 34.42 33  A 1 
ATOM 222  N N   . TYR A 0 34  . 7.162    -12.341 71.164   1.00 35.31 34  A 1 
ATOM 223  C CA  . TYR A 0 34  . 6.273    -12.141 72.336   1.00 35.31 34  A 1 
ATOM 224  C C   . TYR A 0 34  . 6.157    -10.635 72.763   1.00 35.31 34  A 1 
ATOM 225  C CB  . TYR A 0 34  . 6.890    -12.849 73.566   1.00 35.31 34  A 1 
ATOM 226  O O   . TYR A 0 34  . 7.155    -9.925  72.705   1.00 35.31 34  A 1 
ATOM 227  C CG  . TYR A 0 34  . 7.349    -14.286 73.392   1.00 35.31 34  A 1 
ATOM 228  C CD1 . TYR A 0 34  . 6.492    -15.349 73.733   1.00 35.31 34  A 1 
ATOM 229  C CD2 . TYR A 0 34  . 8.642    -14.556 72.897   1.00 35.31 34  A 1 
ATOM 230  C CE1 . TYR A 0 34  . 6.917    -16.679 73.551   1.00 35.31 34  A 1 
ATOM 231  C CE2 . TYR A 0 34  . 9.063    -15.884 72.697   1.00 35.31 34  A 1 
ATOM 232  O OH  . TYR A 0 34  . 8.582    -18.234 72.815   1.00 35.31 34  A 1 
ATOM 233  C CZ  . TYR A 0 34  . 8.197    -16.949 73.022   1.00 35.31 34  A 1 
ATOM 234  N N   . GLY A 0 35  . 5.024    -10.200 73.358   1.00 39.65 35  A 1 
ATOM 235  C CA  . GLY A 0 35  . 4.924    -9.060  74.324   1.00 39.65 35  A 1 
ATOM 236  C C   . GLY A 0 35  . 4.840    -7.595  73.801   1.00 39.65 35  A 1 
ATOM 237  O O   . GLY A 0 35  . 5.058    -7.360  72.623   1.00 39.65 35  A 1 
ATOM 238  N N   . GLN A 0 36  . 4.538    -6.547  74.610   1.00 35.62 36  A 1 
ATOM 239  C CA  . GLN A 0 36  . 3.841    -6.494  75.924   1.00 35.62 36  A 1 
ATOM 240  C C   . GLN A 0 36  . 3.393    -5.058  76.401   1.00 35.62 36  A 1 
ATOM 241  C CB  . GLN A 0 36  . 4.748    -7.075  77.039   1.00 35.62 36  A 1 
ATOM 242  O O   . GLN A 0 36  . 4.227    -4.187  76.622   1.00 35.62 36  A 1 
ATOM 243  C CG  . GLN A 0 36  . 3.932    -7.727  78.172   1.00 35.62 36  A 1 
ATOM 244  C CD  . GLN A 0 36  . 4.696    -7.857  79.491   1.00 35.62 36  A 1 
ATOM 245  N NE2 . GLN A 0 36  . 4.024    -8.162  80.579   1.00 35.62 36  A 1 
ATOM 246  O OE1 . GLN A 0 36  . 5.896    -7.691  79.593   1.00 35.62 36  A 1 
ATOM 247  N N   . SER A 0 37  . 2.116    -4.899  76.812   1.00 37.35 37  A 1 
ATOM 248  C CA  . SER A 0 37  . 1.587    -4.001  77.894   1.00 37.35 37  A 1 
ATOM 249  C C   . SER A 0 37  . 1.372    -2.461  77.750   1.00 37.35 37  A 1 
ATOM 250  C CB  . SER A 0 37  . 2.348    -4.261  79.207   1.00 37.35 37  A 1 
ATOM 251  O O   . SER A 0 37  . 2.214    -1.756  77.213   1.00 37.35 37  A 1 
ATOM 252  O OG  . SER A 0 37  . 3.565    -3.540  79.279   1.00 37.35 37  A 1 
ATOM 253  N N   . LYS A 0 38  . 0.322    -1.973  78.469   1.00 39.32 38  A 1 
ATOM 254  C CA  . LYS A 0 38  . 0.004    -0.584  78.957   1.00 39.32 38  A 1 
ATOM 255  C C   . LYS A 0 38  . -0.368   0.464   77.880   1.00 39.32 38  A 1 
ATOM 256  C CB  . LYS A 0 38  . 1.158    -0.070  79.843   1.00 39.32 38  A 1 
ATOM 257  O O   . LYS A 0 38  . 0.136    0.387   76.775   1.00 39.32 38  A 1 
ATOM 258  C CG  . LYS A 0 38  . 1.430    -0.931  81.093   1.00 39.32 38  A 1 
ATOM 259  C CD  . LYS A 0 38  . 2.882    -0.771  81.561   1.00 39.32 38  A 1 
ATOM 260  C CE  . LYS A 0 38  . 3.199    -1.752  82.694   1.00 39.32 38  A 1 
ATOM 261  N NZ  . LYS A 0 38  . 4.655    -1.782  82.976   1.00 39.32 38  A 1 
ATOM 262  N N   . GLY A 0 39  . -1.208   1.489   78.108   1.00 39.93 39  A 1 
ATOM 263  C CA  . GLY A 0 39  . -2.013   1.992   79.257   1.00 39.93 39  A 1 
ATOM 264  C C   . GLY A 0 39  . -2.398   3.477   78.981   1.00 39.93 39  A 1 
ATOM 265  O O   . GLY A 0 39  . -1.734   4.086   78.153   1.00 39.93 39  A 1 
ATOM 266  N N   . TYR A 0 40  . -3.397   4.169   79.557   1.00 37.85 40  A 1 
ATOM 267  C CA  . TYR A 0 40  . -4.374   3.954   80.649   1.00 37.85 40  A 1 
ATOM 268  C C   . TYR A 0 40  . -5.597   4.908   80.456   1.00 37.85 40  A 1 
ATOM 269  C CB  . TYR A 0 40  . -3.739   4.389   81.985   1.00 37.85 40  A 1 
ATOM 270  O O   . TYR A 0 40  . -5.476   5.877   79.713   1.00 37.85 40  A 1 
ATOM 271  C CG  . TYR A 0 40  . -2.556   3.603   82.510   1.00 37.85 40  A 1 
ATOM 272  C CD1 . TYR A 0 40  . -2.761   2.567   83.443   1.00 37.85 40  A 1 
ATOM 273  C CD2 . TYR A 0 40  . -1.246   4.000   82.176   1.00 37.85 40  A 1 
ATOM 274  C CE1 . TYR A 0 40  . -1.658   1.939   84.053   1.00 37.85 40  A 1 
ATOM 275  C CE2 . TYR A 0 40  . -0.141   3.379   82.788   1.00 37.85 40  A 1 
ATOM 276  O OH  . TYR A 0 40  . 0.717    1.791   84.367   1.00 37.85 40  A 1 
ATOM 277  C CZ  . TYR A 0 40  . -0.347   2.355   83.738   1.00 37.85 40  A 1 
ATOM 278  N N   . GLY A 0 41  . -6.717   4.737   81.189   1.00 43.78 41  A 1 
ATOM 279  C CA  . GLY A 0 41  . -7.784   5.767   81.298   1.00 43.78 41  A 1 
ATOM 280  C C   . GLY A 0 41  . -9.163   5.238   81.732   1.00 43.78 41  A 1 
ATOM 281  O O   . GLY A 0 41  . -9.927   4.771   80.896   1.00 43.78 41  A 1 
ATOM 282  N N   . GLY A 0 42  . -9.484   5.268   83.033   1.00 37.99 42  A 1 
ATOM 283  C CA  . GLY A 0 42  . -10.662  4.578   83.591   1.00 37.99 42  A 1 
ATOM 284  C C   . GLY A 0 42  . -11.882  5.458   83.898   1.00 37.99 42  A 1 
ATOM 285  O O   . GLY A 0 42  . -11.748  6.547   84.451   1.00 37.99 42  A 1 
ATOM 286  N N   . TYR A 0 43  . -13.074  4.922   83.627   1.00 43.81 43  A 1 
ATOM 287  C CA  . TYR A 0 43  . -14.376  5.399   84.115   1.00 43.81 43  A 1 
ATOM 288  C C   . TYR A 0 43  . -14.959  4.418   85.154   1.00 43.81 43  A 1 
ATOM 289  C CB  . TYR A 0 43  . -15.317  5.667   82.927   1.00 43.81 43  A 1 
ATOM 290  O O   . TYR A 0 43  . -14.462  3.303   85.320   1.00 43.81 43  A 1 
ATOM 291  C CG  . TYR A 0 43  . -15.302  4.606   81.841   1.00 43.81 43  A 1 
ATOM 292  C CD1 . TYR A 0 43  . -14.432  4.753   80.741   1.00 43.81 43  A 1 
ATOM 293  C CD2 . TYR A 0 43  . -16.132  3.471   81.934   1.00 43.81 43  A 1 
ATOM 294  C CE1 . TYR A 0 43  . -14.385  3.770   79.735   1.00 43.81 43  A 1 
ATOM 295  C CE2 . TYR A 0 43  . -16.088  2.487   80.927   1.00 43.81 43  A 1 
ATOM 296  O OH  . TYR A 0 43  . -15.177  1.676   78.865   1.00 43.81 43  A 1 
ATOM 297  C CZ  . TYR A 0 43  . -15.217  2.634   79.827   1.00 43.81 43  A 1 
ATOM 298  N N   . ALA A 0 44  . -15.974  4.848   85.912   1.00 49.06 44  A 1 
ATOM 299  C CA  . ALA A 0 44  . -16.468  4.107   87.075   1.00 49.06 44  A 1 
ATOM 300  C C   . ALA A 0 44  . -17.068  2.737   86.709   1.00 49.06 44  A 1 
ATOM 301  C CB  . ALA A 0 44  . -17.480  4.975   87.834   1.00 49.06 44  A 1 
ATOM 302  O O   . ALA A 0 44  . -17.860  2.619   85.775   1.00 49.06 44  A 1 
ATOM 303  N N   . LYS A 0 45  . -16.743  1.706   87.500   1.00 51.52 45  A 1 
ATOM 304  C CA  . LYS A 0 45  . -17.355  0.380   87.377   1.00 51.52 45  A 1 
ATOM 305  C C   . LYS A 0 45  . -18.709  0.389   88.091   1.00 51.52 45  A 1 
ATOM 306  C CB  . LYS A 0 45  . -16.389  -0.693  87.907   1.00 51.52 45  A 1 
ATOM 307  O O   . LYS A 0 45  . -18.767  0.604   89.303   1.00 51.52 45  A 1 
ATOM 308  C CG  . LYS A 0 45  . -16.712  -2.087  87.348   1.00 51.52 45  A 1 
ATOM 309  C CD  . LYS A 0 45  . -15.668  -3.104  87.827   1.00 51.52 45  A 1 
ATOM 310  C CE  . LYS A 0 45  . -15.958  -4.515  87.302   1.00 51.52 45  A 1 
ATOM 311  N NZ  . LYS A 0 45  . -16.897  -5.241  88.193   1.00 51.52 45  A 1 
ATOM 312  N N   . VAL A 0 46  . -19.784  0.181   87.335   1.00 57.40 46  A 1 
ATOM 313  C CA  . VAL A 0 46  . -21.152  0.083   87.861   1.00 57.40 46  A 1 
ATOM 314  C C   . VAL A 0 46  . -21.548  -1.386  87.876   1.00 57.40 46  A 1 
ATOM 315  C CB  . VAL A 0 46  . -22.152  0.933   87.050   1.00 57.40 46  A 1 
ATOM 316  O O   . VAL A 0 46  . -21.798  -1.975  86.827   1.00 57.40 46  A 1 
ATOM 317  C CG1 . VAL A 0 46  . -23.523  0.938   87.742   1.00 57.40 46  A 1 
ATOM 318  C CG2 . VAL A 0 46  . -21.688  2.391   86.926   1.00 57.40 46  A 1 
ATOM 319  N N   . ASP A 0 47  . -21.589  -1.978  89.066   1.00 63.85 47  A 1 
ATOM 320  C CA  . ASP A 0 47  . -22.084  -3.340  89.256   1.00 63.85 47  A 1 
ATOM 321  C C   . ASP A 0 47  . -23.577  -3.264  89.653   1.00 63.85 47  A 1 
ATOM 322  C CB  . ASP A 0 47  . -21.175  -4.098  90.249   1.00 63.85 47  A 1 
ATOM 323  O O   . ASP A 0 47  . -23.963  -2.499  90.541   1.00 63.85 47  A 1 
ATOM 324  C CG  . ASP A 0 47  . -19.746  -4.375  89.715   1.00 63.85 47  A 1 
ATOM 325  O OD1 . ASP A 0 47  . -19.573  -4.784  88.543   1.00 63.85 47  A 1 
ATOM 326  O OD2 . ASP A 0 47  . -18.752  -4.239  90.463   1.00 63.85 47  A 1 
ATOM 327  N N   . TYR A 0 48  . -24.443  -4.015  88.965   1.00 62.61 48  A 1 
ATOM 328  C CA  . TYR A 0 48  . -25.905  -3.950  89.124   1.00 62.61 48  A 1 
ATOM 329  C C   . TYR A 0 48  . -26.437  -5.167  89.892   1.00 62.61 48  A 1 
ATOM 330  C CB  . TYR A 0 48  . -26.574  -3.846  87.745   1.00 62.61 48  A 1 
ATOM 331  O O   . TYR A 0 48  . -26.352  -6.296  89.409   1.00 62.61 48  A 1 
ATOM 332  C CG  . TYR A 0 48  . -26.436  -2.507  87.047   1.00 62.61 48  A 1 
ATOM 333  C CD1 . TYR A 0 48  . -27.406  -1.504  87.252   1.00 62.61 48  A 1 
ATOM 334  C CD2 . TYR A 0 48  . -25.373  -2.282  86.150   1.00 62.61 48  A 1 
ATOM 335  C CE1 . TYR A 0 48  . -27.330  -0.290  86.543   1.00 62.61 48  A 1 
ATOM 336  C CE2 . TYR A 0 48  . -25.288  -1.065  85.450   1.00 62.61 48  A 1 
ATOM 337  O OH  . TYR A 0 48  . -26.185  1.098   84.950   1.00 62.61 48  A 1 
ATOM 338  C CZ  . TYR A 0 48  . -26.270  -0.071  85.636   1.00 62.61 48  A 1 
ATOM 339  N N   . VAL A 0 49  . -27.036  -4.950  91.067   1.00 74.17 49  A 1 
ATOM 340  C CA  . VAL A 0 49  . -27.532  -6.041  91.930   1.00 74.17 49  A 1 
ATOM 341  C C   . VAL A 0 49  . -29.026  -6.313  91.673   1.00 74.17 49  A 1 
ATOM 342  C CB  . VAL A 0 49  . -27.263  -5.744  93.418   1.00 74.17 49  A 1 
ATOM 343  O O   . VAL A 0 49  . -29.831  -5.396  91.857   1.00 74.17 49  A 1 
ATOM 344  C CG1 . VAL A 0 49  . -27.753  -6.888  94.319   1.00 74.17 49  A 1 
ATOM 345  C CG2 . VAL A 0 49  . -25.761  -5.565  93.680   1.00 74.17 49  A 1 
ATOM 346  N N   . PRO A 0 50  . -29.431  -7.539  91.276   1.00 65.40 50  A 1 
ATOM 347  C CA  . PRO A 0 50  . -30.830  -7.883  91.011   1.00 65.40 50  A 1 
ATOM 348  C C   . PRO A 0 50  . -31.658  -8.126  92.286   1.00 65.40 50  A 1 
ATOM 349  C CB  . PRO A 0 50  . -30.781  -9.153  90.153   1.00 65.40 50  A 1 
ATOM 350  O O   . PRO A 0 50  . -31.289  -8.923  93.148   1.00 65.40 50  A 1 
ATOM 351  C CG  . PRO A 0 50  . -29.478  -9.828  90.575   1.00 65.40 50  A 1 
ATOM 352  C CD  . PRO A 0 50  . -28.563  -8.650  90.899   1.00 65.40 50  A 1 
ATOM 353  N N   . HIS A 0 51  . -32.849  -7.525  92.358   1.00 65.89 51  A 1 
ATOM 354  C CA  . HIS A 0 51  . -33.844  -7.770  93.410   1.00 65.89 51  A 1 
ATOM 355  C C   . HIS A 0 51  . -35.220  -8.128  92.828   1.00 65.89 51  A 1 
ATOM 356  C CB  . HIS A 0 51  . -33.949  -6.541  94.320   1.00 65.89 51  A 1 
ATOM 357  O O   . HIS A 0 51  . -36.001  -7.249  92.454   1.00 65.89 51  A 1 
ATOM 358  C CG  . HIS A 0 51  . -32.672  -6.172  95.022   1.00 65.89 51  A 1 
ATOM 359  C CD2 . HIS A 0 51  . -31.997  -4.990  94.890   1.00 65.89 51  A 1 
ATOM 360  N ND1 . HIS A 0 51  . -31.982  -6.937  95.935   1.00 65.89 51  A 1 
ATOM 361  C CE1 . HIS A 0 51  . -30.927  -6.219  96.358   1.00 65.89 51  A 1 
ATOM 362  N NE2 . HIS A 0 51  . -30.908  -5.014  95.766   1.00 65.89 51  A 1 
ATOM 363  N N   . THR A 0 52  . -35.530  -9.422  92.758   1.00 61.46 52  A 1 
ATOM 364  C CA  . THR A 0 52  . -36.742  -9.954  92.110   1.00 61.46 52  A 1 
ATOM 365  C C   . THR A 0 52  . -37.932  -10.085 93.066   1.00 61.46 52  A 1 
ATOM 366  C CB  . THR A 0 52  . -36.428  -11.296 91.435   1.00 61.46 52  A 1 
ATOM 367  O O   . THR A 0 52  . -37.821  -10.695 94.127   1.00 61.46 52  A 1 
ATOM 368  C CG2 . THR A 0 52  . -37.541  -11.760 90.503   1.00 61.46 52  A 1 
ATOM 369  O OG1 . THR A 0 52  . -35.270  -11.166 90.649   1.00 61.46 52  A 1 
ATOM 370  N N   . LYS A 0 53  . -39.099  -9.550  92.679   1.00 64.75 53  A 1 
ATOM 371  C CA  . LYS A 0 53  . -40.377  -9.677  93.408   1.00 64.75 53  A 1 
ATOM 372  C C   . LYS A 0 53  . -41.524  -10.012 92.453   1.00 64.75 53  A 1 
ATOM 373  C CB  . LYS A 0 53  . -40.692  -8.371  94.162   1.00 64.75 53  A 1 
ATOM 374  O O   . LYS A 0 53  . -41.620  -9.413  91.388   1.00 64.75 53  A 1 
ATOM 375  C CG  . LYS A 0 53  . -39.685  -8.076  95.286   1.00 64.75 53  A 1 
ATOM 376  C CD  . LYS A 0 53  . -40.069  -6.811  96.065   1.00 64.75 53  A 1 
ATOM 377  C CE  . LYS A 0 53  . -39.045  -6.571  97.181   1.00 64.75 53  A 1 
ATOM 378  N NZ  . LYS A 0 53  . -39.352  -5.347  97.964   1.00 64.75 53  A 1 
ATOM 379  N N   . VAL A 0 54  . -42.414  -10.930 92.835   1.00 59.80 54  A 1 
ATOM 380  C CA  . VAL A 0 54  . -43.681  -11.171 92.113   1.00 59.80 54  A 1 
ATOM 381  C C   . VAL A 0 54  . -44.602  -9.972  92.340   1.00 59.80 54  A 1 
ATOM 382  C CB  . VAL A 0 54  . -44.382  -12.462 92.584   1.00 59.80 54  A 1 
ATOM 383  O O   . VAL A 0 54  . -44.737  -9.541  93.484   1.00 59.80 54  A 1 
ATOM 384  C CG1 . VAL A 0 54  . -45.595  -12.787 91.700   1.00 59.80 54  A 1 
ATOM 385  C CG2 . VAL A 0 54  . -43.453  -13.683 92.549   1.00 59.80 54  A 1 
ATOM 386  N N   . VAL A 0 55  . -45.212  -9.432  91.281   1.00 56.31 55  A 1 
ATOM 387  C CA  . VAL A 0 55  . -46.034  -8.209  91.374   1.00 56.31 55  A 1 
ATOM 388  C C   . VAL A 0 55  . -47.497  -8.441  90.997   1.00 56.31 55  A 1 
ATOM 389  C CB  . VAL A 0 55  . -45.441  -7.040  90.557   1.00 56.31 55  A 1 
ATOM 390  O O   . VAL A 0 55  . -48.364  -7.854  91.637   1.00 56.31 55  A 1 
ATOM 391  C CG1 . VAL A 0 55  . -46.012  -5.694  91.024   1.00 56.31 55  A 1 
ATOM 392  C CG2 . VAL A 0 55  . -43.915  -6.935  90.687   1.00 56.31 55  A 1 
ATOM 393  N N   . GLN A 0 56  . -47.798  -9.295  90.007   1.00 43.68 56  A 1 
ATOM 394  C CA  . GLN A 0 56  . -49.177  -9.459  89.526   1.00 43.68 56  A 1 
ATOM 395  C C   . GLN A 0 56  . -49.478  -10.865 88.947   1.00 43.68 56  A 1 
ATOM 396  C CB  . GLN A 0 56  . -49.464  -8.344  88.501   1.00 43.68 56  A 1 
ATOM 397  O O   . GLN A 0 56  . -48.608  -11.444 88.287   1.00 43.68 56  A 1 
ATOM 398  C CG  . GLN A 0 56  . -50.961  -8.015  88.399   1.00 43.68 56  A 1 
ATOM 399  C CD  . GLN A 0 56  . -51.249  -6.754  87.589   1.00 43.68 56  A 1 
ATOM 400  N NE2 . GLN A 0 56  . -52.433  -6.626  87.033   1.00 43.68 56  A 1 
ATOM 401  O OE1 . GLN A 0 56  . -50.441  -5.849  87.466   1.00 43.68 56  A 1 
ATOM 402  N N   . PRO A 0 57  . -50.686  -11.422 89.199   1.00 45.62 57  A 1 
ATOM 403  C CA  . PRO A 0 57  . -51.251  -12.583 88.500   1.00 45.62 57  A 1 
ATOM 404  C C   . PRO A 0 57  . -52.020  -12.180 87.212   1.00 45.62 57  A 1 
ATOM 405  C CB  . PRO A 0 57  . -52.144  -13.242 89.559   1.00 45.62 57  A 1 
ATOM 406  O O   . PRO A 0 57  . -51.943  -11.036 86.775   1.00 45.62 57  A 1 
ATOM 407  C CG  . PRO A 0 57  . -52.737  -12.037 90.284   1.00 45.62 57  A 1 
ATOM 408  C CD  . PRO A 0 57  . -51.589  -11.027 90.278   1.00 45.62 57  A 1 
ATOM 409  N N   . ALA A 0 58  . -52.739  -13.128 86.600   1.00 44.22 58  A 1 
ATOM 410  C CA  . ALA A 0 58  . -53.172  -13.112 85.194   1.00 44.22 58  A 1 
ATOM 411  C C   . ALA A 0 58  . -54.628  -12.666 84.879   1.00 44.22 58  A 1 
ATOM 412  C CB  . ALA A 0 58  . -52.979  -14.554 84.704   1.00 44.22 58  A 1 
ATOM 413  O O   . ALA A 0 58  . -55.540  -12.940 85.658   1.00 44.22 58  A 1 
ATOM 414  N N   . ALA A 0 59  . -54.822  -12.174 83.639   1.00 40.94 59  A 1 
ATOM 415  C CA  . ALA A 0 59  . -56.072  -12.010 82.852   1.00 40.94 59  A 1 
ATOM 416  C C   . ALA A 0 59  . -57.043  -10.875 83.291   1.00 40.94 59  A 1 
ATOM 417  C CB  . ALA A 0 59  . -56.724  -13.392 82.708   1.00 40.94 59  A 1 
ATOM 418  O O   . ALA A 0 59  . -56.924  -10.368 84.401   1.00 40.94 59  A 1 
ATOM 419  N N   . LYS A 0 60  . -58.015  -10.359 82.500   1.00 34.83 60  A 1 
ATOM 420  C CA  . LYS A 0 60  . -58.548  -10.582 81.115   1.00 34.83 60  A 1 
ATOM 421  C C   . LYS A 0 60  . -58.804  -9.200  80.432   1.00 34.83 60  A 1 
ATOM 422  C CB  . LYS A 0 60  . -59.939  -11.271 81.182   1.00 34.83 60  A 1 
ATOM 423  O O   . LYS A 0 60  . -58.898  -8.218  81.165   1.00 34.83 60  A 1 
ATOM 424  C CG  . LYS A 0 60  . -60.036  -12.708 81.727   1.00 34.83 60  A 1 
ATOM 425  C CD  . LYS A 0 60  . -61.492  -13.221 81.704   1.00 34.83 60  A 1 
ATOM 426  C CE  . LYS A 0 60  . -61.618  -14.672 82.219   1.00 34.83 60  A 1 
ATOM 427  N NZ  . LYS A 0 60  . -61.899  -15.684 81.152   1.00 34.83 60  A 1 
ATOM 428  N N   . GLN A 0 61  . -59.029  -9.094  79.105   1.00 42.66 61  A 1 
ATOM 429  C CA  . GLN A 0 61  . -59.450  -7.823  78.442   1.00 42.66 61  A 1 
ATOM 430  C C   . GLN A 0 61  . -60.442  -7.948  77.252   1.00 42.66 61  A 1 
ATOM 431  C CB  . GLN A 0 61  . -58.216  -6.987  78.036   1.00 42.66 61  A 1 
ATOM 432  O O   . GLN A 0 61  . -60.701  -9.044  76.763   1.00 42.66 61  A 1 
ATOM 433  C CG  . GLN A 0 61  . -57.687  -6.154  79.217   1.00 42.66 61  A 1 
ATOM 434  C CD  . GLN A 0 61  . -56.786  -5.006  78.780   1.00 42.66 61  A 1 
ATOM 435  N NE2 . GLN A 0 61  . -56.826  -3.876  79.452   1.00 42.66 61  A 1 
ATOM 436  O OE1 . GLN A 0 61  . -56.022  -5.097  77.841   1.00 42.66 61  A 1 
ATOM 437  N N   . GLN A 0 62  . -61.027  -6.799  76.857   1.00 34.88 62  A 1 
ATOM 438  C CA  . GLN A 0 62  . -62.039  -6.540  75.806   1.00 34.88 62  A 1 
ATOM 439  C C   . GLN A 0 62  . -61.863  -5.094  75.257   1.00 34.88 62  A 1 
ATOM 440  C CB  . GLN A 0 62  . -63.463  -6.552  76.413   1.00 34.88 62  A 1 
ATOM 441  O O   . GLN A 0 62  . -61.434  -4.236  76.029   1.00 34.88 62  A 1 
ATOM 442  C CG  . GLN A 0 62  . -63.897  -7.766  77.248   1.00 34.88 62  A 1 
ATOM 443  C CD  . GLN A 0 62  . -65.220  -7.507  77.976   1.00 34.88 62  A 1 
ATOM 444  N NE2 . GLN A 0 62  . -66.106  -8.473  78.051   1.00 34.88 62  A 1 
ATOM 445  O OE1 . GLN A 0 62  . -65.488  -6.451  78.526   1.00 34.88 62  A 1 
ATOM 446  N N   . ALA A 0 63  . -62.304  -4.778  74.027   1.00 37.07 63  A 1 
ATOM 447  C CA  . ALA A 0 63  . -62.562  -3.407  73.516   1.00 37.07 63  A 1 
ATOM 448  C C   . ALA A 0 63  . -63.560  -3.446  72.321   1.00 37.07 63  A 1 
ATOM 449  C CB  . ALA A 0 63  . -61.235  -2.771  73.087   1.00 37.07 63  A 1 
ATOM 450  O O   . ALA A 0 63  . -63.682  -4.510  71.720   1.00 37.07 63  A 1 
ATOM 451  N N   . ALA A 0 64  . -64.361  -2.436  71.919   1.00 30.98 64  A 1 
ATOM 452  C CA  . ALA A 0 64  . -64.805  -1.151  72.502   1.00 30.98 64  A 1 
ATOM 453  C C   . ALA A 0 64  . -64.299  0.249   72.012   1.00 30.98 64  A 1 
ATOM 454  C CB  . ALA A 0 64  . -65.032  -1.256  74.021   1.00 30.98 64  A 1 
ATOM 455  O O   . ALA A 0 64  . -64.522  1.216   72.748   1.00 30.98 64  A 1 
ATOM 456  N N   . SER A 0 65  . -63.747  0.455   70.799   1.00 43.68 65  A 1 
ATOM 457  C CA  . SER A 0 65  . -63.335  1.821   70.341   1.00 43.68 65  A 1 
ATOM 458  C C   . SER A 0 65  . -63.513  2.164   68.833   1.00 43.68 65  A 1 
ATOM 459  C CB  . SER A 0 65  . -61.901  2.139   70.812   1.00 43.68 65  A 1 
ATOM 460  O O   . SER A 0 65  . -63.214  1.348   67.977   1.00 43.68 65  A 1 
ATOM 461  O OG  . SER A 0 65  . -61.104  0.992   71.013   1.00 43.68 65  A 1 
ATOM 462  N N   . LYS A 0 66  . -63.996  3.393   68.512   1.00 36.06 66  A 1 
ATOM 463  C CA  . LYS A 0 66  . -64.355  3.936   67.159   1.00 36.06 66  A 1 
ATOM 464  C C   . LYS A 0 66  . -63.423  5.064   66.611   1.00 36.06 66  A 1 
ATOM 465  C CB  . LYS A 0 66  . -65.870  4.288   67.130   1.00 36.06 66  A 1 
ATOM 466  O O   . LYS A 0 66  . -62.629  5.608   67.370   1.00 36.06 66  A 1 
ATOM 467  C CG  . LYS A 0 66  . -66.287  5.763   67.364   1.00 36.06 66  A 1 
ATOM 468  C CD  . LYS A 0 66  . -67.630  5.890   68.105   1.00 36.06 66  A 1 
ATOM 469  C CE  . LYS A 0 66  . -68.127  7.336   68.283   1.00 36.06 66  A 1 
ATOM 470  N NZ  . LYS A 0 66  . -67.510  8.023   69.444   1.00 36.06 66  A 1 
ATOM 471  N N   . GLY A 0 67  . -63.581  5.480   65.339   1.00 36.03 67  A 1 
ATOM 472  C CA  . GLY A 0 67  . -62.470  5.986   64.491   1.00 36.03 67  A 1 
ATOM 473  C C   . GLY A 0 67  . -61.984  7.459   64.336   1.00 36.03 67  A 1 
ATOM 474  O O   . GLY A 0 67  . -60.801  7.636   64.522   1.00 36.03 67  A 1 
ATOM 475  N N   . TYR A 0 68  . -62.776  8.498   64.010   1.00 34.89 68  A 1 
ATOM 476  C CA  . TYR A 0 68  . -62.321  9.876   63.606   1.00 34.89 68  A 1 
ATOM 477  C C   . TYR A 0 68  . -60.811  10.251  63.701   1.00 34.89 68  A 1 
ATOM 478  C CB  . TYR A 0 68  . -63.017  11.039  64.376   1.00 34.89 68  A 1 
ATOM 479  O O   . TYR A 0 68  . -60.369  10.716  64.752   1.00 34.89 68  A 1 
ATOM 480  C CG  . TYR A 0 68  . -64.384  11.562  63.982   1.00 34.89 68  A 1 
ATOM 481  C CD1 . TYR A 0 68  . -64.577  12.091  62.692   1.00 34.89 68  A 1 
ATOM 482  C CD2 . TYR A 0 68  . -65.359  11.791  64.974   1.00 34.89 68  A 1 
ATOM 483  C CE1 . TYR A 0 68  . -65.734  12.823  62.381   1.00 34.89 68  A 1 
ATOM 484  C CE2 . TYR A 0 68  . -66.533  12.506  64.665   1.00 34.89 68  A 1 
ATOM 485  O OH  . TYR A 0 68  . -67.828  13.753  63.074   1.00 34.89 68  A 1 
ATOM 486  C CZ  . TYR A 0 68  . -66.716  13.029  63.365   1.00 34.89 68  A 1 
ATOM 487  N N   . GLY A 0 69  . -60.114  10.326  62.570   1.00 34.48 69  A 1 
ATOM 488  C CA  . GLY A 0 69  . -59.828  11.639  61.960   1.00 34.48 69  A 1 
ATOM 489  C C   . GLY A 0 69  . -60.860  11.902  60.839   1.00 34.48 69  A 1 
ATOM 490  O O   . GLY A 0 69  . -61.907  11.266  60.844   1.00 34.48 69  A 1 
ATOM 491  N N   . GLN A 0 70  . -60.723  12.810  59.876   1.00 38.55 70  A 1 
ATOM 492  C CA  . GLN A 0 70  . -59.705  13.827  59.603   1.00 38.55 70  A 1 
ATOM 493  C C   . GLN A 0 70  . -58.442  13.321  58.865   1.00 38.55 70  A 1 
ATOM 494  C CB  . GLN A 0 70  . -59.479  14.759  60.816   1.00 38.55 70  A 1 
ATOM 495  O O   . GLN A 0 70  . -57.336  13.405  59.388   1.00 38.55 70  A 1 
ATOM 496  C CG  . GLN A 0 70  . -60.761  15.242  61.544   1.00 38.55 70  A 1 
ATOM 497  C CD  . GLN A 0 70  . -61.156  16.686  61.261   1.00 38.55 70  A 1 
ATOM 498  N NE2 . GLN A 0 70  . -61.683  16.995  60.098   1.00 38.55 70  A 1 
ATOM 499  O OE1 . GLN A 0 70  . -61.049  17.556  62.114   1.00 38.55 70  A 1 
ATOM 500  N N   . ASP A 0 71  . -58.673  12.889  57.619   1.00 35.85 71  A 1 
ATOM 501  C CA  . ASP A 0 71  . -57.833  13.034  56.416   1.00 35.85 71  A 1 
ATOM 502  C C   . ASP A 0 71  . -56.748  11.966  56.128   1.00 35.85 71  A 1 
ATOM 503  C CB  . ASP A 0 71  . -57.348  14.495  56.245   1.00 35.85 71  A 1 
ATOM 504  O O   . ASP A 0 71  . -55.551  12.260  56.163   1.00 35.85 71  A 1 
ATOM 505  C CG  . ASP A 0 71  . -58.460  15.558  56.342   1.00 35.85 71  A 1 
ATOM 506  O OD1 . ASP A 0 71  . -59.627  15.256  55.998   1.00 35.85 71  A 1 
ATOM 507  O OD2 . ASP A 0 71  . -58.161  16.689  56.792   1.00 35.85 71  A 1 
ATOM 508  N N   . TYR A 0 72  . -57.171  10.765  55.686   1.00 39.76 72  A 1 
ATOM 509  C CA  . TYR A 0 72  . -56.366  9.739   54.985   1.00 39.76 72  A 1 
ATOM 510  C C   . TYR A 0 72  . -55.701  10.243  53.692   1.00 39.76 72  A 1 
ATOM 511  C CB  . TYR A 0 72  . -57.214  8.473   54.681   1.00 39.76 72  A 1 
ATOM 512  O O   . TYR A 0 72  . -56.016  9.839   52.569   1.00 39.76 72  A 1 
ATOM 513  C CG  . TYR A 0 72  . -57.460  7.477   55.799   1.00 39.76 72  A 1 
ATOM 514  C CD1 . TYR A 0 72  . -56.549  7.359   56.856   1.00 39.76 72  A 1 
ATOM 515  C CD2 . TYR A 0 72  . -58.584  6.622   55.760   1.00 39.76 72  A 1 
ATOM 516  C CE1 . TYR A 0 72  . -56.780  6.436   57.875   1.00 39.76 72  A 1 
ATOM 517  C CE2 . TYR A 0 72  . -58.787  5.655   56.769   1.00 39.76 72  A 1 
ATOM 518  O OH  . TYR A 0 72  . -58.029  4.658   58.839   1.00 39.76 72  A 1 
ATOM 519  C CZ  . TYR A 0 72  . -57.869  5.556   57.834   1.00 39.76 72  A 1 
ATOM 520  N N   . THR A 0 73  . -54.703  11.102  53.852   1.00 39.79 73  A 1 
ATOM 521  C CA  . THR A 0 73  . -53.860  11.581  52.763   1.00 39.79 73  A 1 
ATOM 522  C C   . THR A 0 73  . -52.766  10.550  52.511   1.00 39.79 73  A 1 
ATOM 523  C CB  . THR A 0 73  . -53.270  12.964  53.085   1.00 39.79 73  A 1 
ATOM 524  O O   . THR A 0 73  . -51.654  10.712  53.004   1.00 39.79 73  A 1 
ATOM 525  C CG2 . THR A 0 73  . -52.659  13.608  51.837   1.00 39.79 73  A 1 
ATOM 526  O OG1 . THR A 0 73  . -54.275  13.845  53.534   1.00 39.79 73  A 1 
ATOM 527  N N   . LYS A 0 74  . -53.058  9.487   51.741   1.00 47.57 74  A 1 
ATOM 528  C CA  . LYS A 0 74  . -52.010  8.563   51.269   1.00 47.57 74  A 1 
ATOM 529  C C   . LYS A 0 74  . -50.929  9.359   50.532   1.00 47.57 74  A 1 
ATOM 530  C CB  . LYS A 0 74  . -52.549  7.446   50.346   1.00 47.57 74  A 1 
ATOM 531  O O   . LYS A 0 74  . -51.076  9.668   49.352   1.00 47.57 74  A 1 
ATOM 532  C CG  . LYS A 0 74  . -53.196  6.242   51.059   1.00 47.57 74  A 1 
ATOM 533  C CD  . LYS A 0 74  . -52.876  4.944   50.288   1.00 47.57 74  A 1 
ATOM 534  C CE  . LYS A 0 74  . -53.423  3.682   50.969   1.00 47.57 74  A 1 
ATOM 535  N NZ  . LYS A 0 74  . -52.867  2.445   50.351   1.00 47.57 74  A 1 
ATOM 536  N N   . LYS A 0 75  . -49.842  9.702   51.230   1.00 45.72 75  A 1 
ATOM 537  C CA  . LYS A 0 75  . -48.650  10.332  50.652   1.00 45.72 75  A 1 
ATOM 538  C C   . LYS A 0 75  . -47.811  9.268   49.978   1.00 45.72 75  A 1 
ATOM 539  C CB  . LYS A 0 75  . -47.876  11.153  51.687   1.00 45.72 75  A 1 
ATOM 540  O O   . LYS A 0 75  . -46.705  8.960   50.423   1.00 45.72 75  A 1 
ATOM 541  C CG  . LYS A 0 75  . -48.555  12.505  51.900   1.00 45.72 75  A 1 
ATOM 542  C CD  . LYS A 0 75  . -47.690  13.378  52.806   1.00 45.72 75  A 1 
ATOM 543  C CE  . LYS A 0 75  . -48.346  14.753  52.908   1.00 45.72 75  A 1 
ATOM 544  N NZ  . LYS A 0 75  . -47.571  15.642  53.800   1.00 45.72 75  A 1 
ATOM 545  N N   . THR A 0 76  . -48.406  8.714   48.930   1.00 43.83 76  A 1 
ATOM 546  C CA  . THR A 0 76  . -47.678  8.014   47.894   1.00 43.83 76  A 1 
ATOM 547  C C   . THR A 0 76  . -46.808  9.047   47.172   1.00 43.83 76  A 1 
ATOM 548  C CB  . THR A 0 76  . -48.636  7.242   46.976   1.00 43.83 76  A 1 
ATOM 549  O O   . THR A 0 76  . -47.250  10.173  46.926   1.00 43.83 76  A 1 
ATOM 550  C CG2 . THR A 0 76  . -47.950  6.388   45.919   1.00 43.83 76  A 1 
ATOM 551  O OG1 . THR A 0 76  . -49.412  6.337   47.737   1.00 43.83 76  A 1 
ATOM 552  N N   . THR A 0 77  . -45.536  8.741   46.958   1.00 47.33 77  A 1 
ATOM 553  C CA  . THR A 0 77  . -44.559  9.628   46.309   1.00 47.33 77  A 1 
ATOM 554  C C   . THR A 0 77  . -43.617  8.738   45.520   1.00 47.33 77  A 1 
ATOM 555  C CB  . THR A 0 77  . -43.796  10.485  47.331   1.00 47.33 77  A 1 
ATOM 556  O O   . THR A 0 77  . -43.130  7.749   46.064   1.00 47.33 77  A 1 
ATOM 557  C CG2 . THR A 0 77  . -42.851  11.494  46.679   1.00 47.33 77  A 1 
ATOM 558  O OG1 . THR A 0 77  . -44.732  11.231  48.091   1.00 47.33 77  A 1 
ATOM 559  N N   . THR A 0 78  . -43.480  9.043   44.239   1.00 49.10 78  A 1 
ATOM 560  C CA  . THR A 0 78  . -43.117  8.104   43.176   1.00 49.10 78  A 1 
ATOM 561  C C   . THR A 0 78  . -42.361  8.828   42.082   1.00 49.10 78  A 1 
ATOM 562  C CB  . THR A 0 78  . -44.386  7.522   42.512   1.00 49.10 78  A 1 
ATOM 563  O O   . THR A 0 78  . -42.396  10.059  42.055   1.00 49.10 78  A 1 
ATOM 564  C CG2 . THR A 0 78  . -45.259  6.802   43.539   1.00 49.10 78  A 1 
ATOM 565  O OG1 . THR A 0 78  . -45.228  8.545   42.006   1.00 49.10 78  A 1 
ATOM 566  N N   . ASP A 0 79  . -41.806  8.018   41.188   1.00 49.75 79  A 1 
ATOM 567  C CA  . ASP A 0 79  . -41.382  8.327   39.830   1.00 49.75 79  A 1 
ATOM 568  C C   . ASP A 0 79  . -40.255  9.352   39.676   1.00 49.75 79  A 1 
ATOM 569  C CB  . ASP A 0 79  . -42.559  8.497   38.846   1.00 49.75 79  A 1 
ATOM 570  O O   . ASP A 0 79  . -40.236  10.467  40.210   1.00 49.75 79  A 1 
ATOM 571  C CG  . ASP A 0 79  . -43.374  9.791   38.971   1.00 49.75 79  A 1 
ATOM 572  O OD1 . ASP A 0 79  . -43.007  10.807  38.335   1.00 49.75 79  A 1 
ATOM 573  O OD2 . ASP A 0 79  . -44.430  9.741   39.660   1.00 49.75 79  A 1 
ATOM 574  N N   . TRP A 0 80  . -39.286  8.926   38.880   1.00 49.06 80  A 1 
ATOM 575  C CA  . TRP A 0 80  . -38.390  9.802   38.159   1.00 49.06 80  A 1 
ATOM 576  C C   . TRP A 0 80  . -38.000  9.090   36.868   1.00 49.06 80  A 1 
ATOM 577  C CB  . TRP A 0 80  . -37.180  10.186  39.018   1.00 49.06 80  A 1 
ATOM 578  O O   . TRP A 0 80  . -37.027  8.343   36.842   1.00 49.06 80  A 1 
ATOM 579  C CG  . TRP A 0 80  . -36.130  10.957  38.281   1.00 49.06 80  A 1 
ATOM 580  C CD1 . TRP A 0 80  . -36.289  12.182  37.734   1.00 49.06 80  A 1 
ATOM 581  C CD2 . TRP A 0 80  . -34.802  10.511  37.873   1.00 49.06 80  A 1 
ATOM 582  C CE2 . TRP A 0 80  . -34.162  11.571  37.166   1.00 49.06 80  A 1 
ATOM 583  C CE3 . TRP A 0 80  . -34.093  9.299   37.981   1.00 49.06 80  A 1 
ATOM 584  N NE1 . TRP A 0 80  . -35.133  12.546  37.067   1.00 49.06 80  A 1 
ATOM 585  C CH2 . TRP A 0 80  . -32.160  10.253  36.829   1.00 49.06 80  A 1 
ATOM 586  C CZ2 . TRP A 0 80  . -32.852  11.467  36.670   1.00 49.06 80  A 1 
ATOM 587  C CZ3 . TRP A 0 80  . -32.788  9.175   37.474   1.00 49.06 80  A 1 
ATOM 588  N N   . ASP A 0 81  . -38.775  9.348   35.815   1.00 65.28 81  A 1 
ATOM 589  C CA  . ASP A 0 81  . -38.363  9.069   34.444   1.00 65.28 81  A 1 
ATOM 590  C C   . ASP A 0 81  . -37.127  9.918   34.099   1.00 65.28 81  A 1 
ATOM 591  C CB  . ASP A 0 81  . -39.460  9.473   33.440   1.00 65.28 81  A 1 
ATOM 592  O O   . ASP A 0 81  . -37.163  11.158  34.152   1.00 65.28 81  A 1 
ATOM 593  C CG  . ASP A 0 81  . -40.745  8.643   33.429   1.00 65.28 81  A 1 
ATOM 594  O OD1 . ASP A 0 81  . -40.675  7.473   33.007   1.00 65.28 81  A 1 
ATOM 595  O OD2 . ASP A 0 81  . -41.816  9.261   33.649   1.00 65.28 81  A 1 
ATOM 596  N N   . ALA A 0 82  . -36.073  9.271   33.617   1.00 68.52 82  A 1 
ATOM 597  C CA  . ALA A 0 82  . -35.051  9.905   32.802   1.00 68.52 82  A 1 
ATOM 598  C C   . ALA A 0 82  . -34.800  9.078   31.544   1.00 68.52 82  A 1 
ATOM 599  C CB  . ALA A 0 82  . -33.781  10.113  33.626   1.00 68.52 82  A 1 
ATOM 600  O O   . ALA A 0 82  . -34.579  7.877   31.611   1.00 68.52 82  A 1 
ATOM 601  N N   . TRP A 0 83  . -34.784  9.747   30.393   1.00 80.21 83  A 1 
ATOM 602  C CA  . TRP A 0 83  . -34.286  9.196   29.137   1.00 80.21 83  A 1 
ATOM 603  C C   . TRP A 0 83  . -33.298  10.185  28.532   1.00 80.21 83  A 1 
ATOM 604  C CB  . TRP A 0 83  . -35.434  8.890   28.168   1.00 80.21 83  A 1 
ATOM 605  O O   . TRP A 0 83  . -33.577  11.389  28.475   1.00 80.21 83  A 1 
ATOM 606  C CG  . TRP A 0 83  . -34.965  8.535   26.789   1.00 80.21 83  A 1 
ATOM 607  C CD1 . TRP A 0 83  . -34.299  7.403   26.469   1.00 80.21 83  A 1 
ATOM 608  C CD2 . TRP A 0 83  . -34.940  9.362   25.583   1.00 80.21 83  A 1 
ATOM 609  C CE2 . TRP A 0 83  . -34.250  8.647   24.558   1.00 80.21 83  A 1 
ATOM 610  C CE3 . TRP A 0 83  . -35.372  10.672  25.269   1.00 80.21 83  A 1 
ATOM 611  N NE1 . TRP A 0 83  . -33.878  7.462   25.157   1.00 80.21 83  A 1 
ATOM 612  C CH2 . TRP A 0 83  . -34.473  10.492  23.002   1.00 80.21 83  A 1 
ATOM 613  C CZ2 . TRP A 0 83  . -34.021  9.191   23.285   1.00 80.21 83  A 1 
ATOM 614  C CZ3 . TRP A 0 83  . -35.144  11.231  23.994   1.00 80.21 83  A 1 
ATOM 615  N N   . GLY A 0 84  . -32.159  9.672   28.081   1.00 82.30 84  A 1 
ATOM 616  C CA  . GLY A 0 84  . -31.104  10.444  27.455   1.00 82.30 84  A 1 
ATOM 617  C C   . GLY A 0 84  . -30.525  9.756   26.229   1.00 82.30 84  A 1 
ATOM 618  O O   . GLY A 0 84  . -30.638  8.545   26.029   1.00 82.30 84  A 1 
ATOM 619  N N   . ARG A 0 85  . -29.920  10.593  25.394   1.00 89.57 85  A 1 
ATOM 620  C CA  . ARG A 0 85  . -29.028  10.205  24.314   1.00 89.57 85  A 1 
ATOM 621  C C   . ARG A 0 85  . -28.055  11.351  24.096   1.00 89.57 85  A 1 
ATOM 622  C CB  . ARG A 0 85  . -29.832  9.892   23.046   1.00 89.57 85  A 1 
ATOM 623  O O   . ARG A 0 85  . -28.528  12.469  23.863   1.00 89.57 85  A 1 
ATOM 624  C CG  . ARG A 0 85  . -28.921  9.482   21.881   1.00 89.57 85  A 1 
ATOM 625  C CD  . ARG A 0 85  . -29.790  9.099   20.683   1.00 89.57 85  A 1 
ATOM 626  N NE  . ARG A 0 85  . -29.012  8.406   19.652   1.00 89.57 85  A 1 
ATOM 627  N NH1 . ARG A 0 85  . -30.728  7.835   18.262   1.00 89.57 85  A 1 
ATOM 628  N NH2 . ARG A 0 85  . -28.699  7.026   17.873   1.00 89.57 85  A 1 
ATOM 629  C CZ  . ARG A 0 85  . -29.472  7.767   18.601   1.00 89.57 85  A 1 
ATOM 630  N N   . ASP A 0 86  . -26.760  11.081  24.149   1.00 82.74 86  A 1 
ATOM 631  C CA  . ASP A 0 86  . -25.755  11.989  23.595   1.00 82.74 86  A 1 
ATOM 632  C C   . ASP A 0 86  . -25.278  11.452  22.239   1.00 82.74 86  A 1 
ATOM 633  C CB  . ASP A 0 86  . -24.627  12.307  24.600   1.00 82.74 86  A 1 
ATOM 634  O O   . ASP A 0 86  . -25.493  10.284  21.923   1.00 82.74 86  A 1 
ATOM 635  C CG  . ASP A 0 86  . -24.232  13.794  24.531   1.00 82.74 86  A 1 
ATOM 636  O OD1 . ASP A 0 86  . -24.339  14.379  23.422   1.00 82.74 86  A 1 
ATOM 637  O OD2 . ASP A 0 86  . -23.962  14.399  25.597   1.00 82.74 86  A 1 
ATOM 638  N N   . GLN A 0 87  . -24.766  12.330  21.376   1.00 90.86 87  A 1 
ATOM 639  C CA  . GLN A 0 87  . -24.351  11.972  20.013   1.00 90.86 87  A 1 
ATOM 640  C C   . GLN A 0 87  . -23.173  12.839  19.562   1.00 90.86 87  A 1 
ATOM 641  C CB  . GLN A 0 87  . -25.507  12.114  18.995   1.00 90.86 87  A 1 
ATOM 642  O O   . GLN A 0 87  . -23.375  13.868  18.902   1.00 90.86 87  A 1 
ATOM 643  C CG  . GLN A 0 87  . -26.701  11.170  19.187   1.00 90.86 87  A 1 
ATOM 644  C CD  . GLN A 0 87  . -27.300  10.743  17.854   1.00 90.86 87  A 1 
ATOM 645  N NE2 . GLN A 0 87  . -26.872  9.619   17.333   1.00 90.86 87  A 1 
ATOM 646  O OE1 . GLN A 0 87  . -28.152  11.389  17.252   1.00 90.86 87  A 1 
ATOM 647  N N   . ASP A 0 88  . -21.948  12.423  19.879   1.00 86.99 88  A 1 
ATOM 648  C CA  . ASP A 0 88  . -20.741  13.140  19.469   1.00 86.99 88  A 1 
ATOM 649  C C   . ASP A 0 88  . -20.156  12.556  18.169   1.00 86.99 88  A 1 
ATOM 650  C CB  . ASP A 0 88  . -19.733  13.277  20.638   1.00 86.99 88  A 1 
ATOM 651  O O   . ASP A 0 88  . -20.144  11.349  17.926   1.00 86.99 88  A 1 
ATOM 652  C CG  . ASP A 0 88  . -19.418  14.737  21.040   1.00 86.99 88  A 1 
ATOM 653  O OD1 . ASP A 0 88  . -19.721  15.667  20.247   1.00 86.99 88  A 1 
ATOM 654  O OD2 . ASP A 0 88  . -18.759  14.952  22.083   1.00 86.99 88  A 1 
ATOM 655  N N   . LEU A 0 89  . -19.691  13.435  17.275   1.00 93.67 89  A 1 
ATOM 656  C CA  . LEU A 0 89  . -19.144  13.057  15.965   1.00 93.67 89  A 1 
ATOM 657  C C   . LEU A 0 89  . -17.951  13.945  15.609   1.00 93.67 89  A 1 
ATOM 658  C CB  . LEU A 0 89  . -20.256  13.112  14.895   1.00 93.67 89  A 1 
ATOM 659  O O   . LEU A 0 89  . -18.106  15.109  15.228   1.00 93.67 89  A 1 
ATOM 660  C CG  . LEU A 0 89  . -19.785  12.817  13.454   1.00 93.67 89  A 1 
ATOM 661  C CD1 . LEU A 0 89  . -19.245  11.400  13.265   1.00 93.67 89  A 1 
ATOM 662  C CD2 . LEU A 0 89  . -20.948  12.998  12.476   1.00 93.67 89  A 1 
ATOM 663  N N   . ALA A 0 90  . -16.754  13.365  15.658   1.00 94.82 90  A 1 
ATOM 664  C CA  . ALA A 0 90  . -15.517  14.012  15.245   1.00 94.82 90  A 1 
ATOM 665  C C   . ALA A 0 90  . -15.029  13.432  13.912   1.00 94.82 90  A 1 
ATOM 666  C CB  . ALA A 0 90  . -14.479  13.887  16.364   1.00 94.82 90  A 1 
ATOM 667  O O   . ALA A 0 90  . -14.850  12.224  13.769   1.00 94.82 90  A 1 
ATOM 668  N N   . ILE A 0 91  . -14.770  14.306  12.936   1.00 96.37 91  A 1 
ATOM 669  C CA  . ILE A 0 91  . -14.155  13.940  11.657   1.00 96.37 91  A 1 
ATOM 670  C C   . ILE A 0 91  . -12.970  14.873  11.410   1.00 96.37 91  A 1 
ATOM 671  C CB  . ILE A 0 91  . -15.171  13.967  10.488   1.00 96.37 91  A 1 
ATOM 672  O O   . ILE A 0 91  . -13.156  16.083  11.280   1.00 96.37 91  A 1 
ATOM 673  C CG1 . ILE A 0 91  . -16.416  13.102  10.812   1.00 96.37 91  A 1 
ATOM 674  C CG2 . ILE A 0 91  . -14.470  13.502  9.192    1.00 96.37 91  A 1 
ATOM 675  C CD1 . ILE A 0 91  . -17.457  13.008  9.689    1.00 96.37 91  A 1 
ATOM 676  N N   . ASP A 0 92  . -11.772  14.302  11.318   1.00 95.01 92  A 1 
ATOM 677  C CA  . ASP A 0 92  . -10.592  14.963  10.759   1.00 95.01 92  A 1 
ATOM 678  C C   . ASP A 0 92  . -10.306  14.330  9.392    1.00 95.01 92  A 1 
ATOM 679  C CB  . ASP A 0 92  . -9.401   14.874  11.733   1.00 95.01 92  A 1 
ATOM 680  O O   . ASP A 0 92  . -10.225  13.108  9.267    1.00 95.01 92  A 1 
ATOM 681  C CG  . ASP A 0 92  . -8.247   15.831  11.385   1.00 95.01 92  A 1 
ATOM 682  O OD1 . ASP A 0 92  . -8.307   16.485  10.316   1.00 95.01 92  A 1 
ATOM 683  O OD2 . ASP A 0 92  . -7.314   15.938  12.213   1.00 95.01 92  A 1 
ATOM 684  N N   . GLU A 0 93  . -10.215  15.138  8.340    1.00 95.89 93  A 1 
ATOM 685  C CA  . GLU A 0 93  . -9.962   14.668  6.978    1.00 95.89 93  A 1 
ATOM 686  C C   . GLU A 0 93  . -9.017   15.633  6.265    1.00 95.89 93  A 1 
ATOM 687  C CB  . GLU A 0 93  . -11.276  14.446  6.202    1.00 95.89 93  A 1 
ATOM 688  O O   . GLU A 0 93  . -9.247   16.842  6.185    1.00 95.89 93  A 1 
ATOM 689  C CG  . GLU A 0 93  . -11.007  13.871  4.800    1.00 95.89 93  A 1 
ATOM 690  C CD  . GLU A 0 93  . -12.284  13.418  4.073    1.00 95.89 93  A 1 
ATOM 691  O OE1 . GLU A 0 93  . -12.322  12.235  3.650    1.00 95.89 93  A 1 
ATOM 692  O OE2 . GLU A 0 93  . -13.192  14.253  3.876    1.00 95.89 93  A 1 
ATOM 693  N N   . SER A 0 94  . -7.936   15.082  5.719    1.00 94.89 94  A 1 
ATOM 694  C CA  . SER A 0 94  . -6.871   15.840  5.080    1.00 94.89 94  A 1 
ATOM 695  C C   . SER A 0 94  . -6.444   15.201  3.762    1.00 94.89 94  A 1 
ATOM 696  C CB  . SER A 0 94  . -5.701   16.022  6.051    1.00 94.89 94  A 1 
ATOM 697  O O   . SER A 0 94  . -6.406   13.981  3.597    1.00 94.89 94  A 1 
ATOM 698  O OG  . SER A 0 94  . -5.045   14.798  6.289    1.00 94.89 94  A 1 
ATOM 699  N N   . TYR A 0 95  . -6.109   16.056  2.798    1.00 96.30 95  A 1 
ATOM 700  C CA  . TYR A 0 95  . -5.645   15.663  1.474    1.00 96.30 95  A 1 
ATOM 701  C C   . TYR A 0 95  . -4.494   16.572  1.040    1.00 96.30 95  A 1 
ATOM 702  C CB  . TYR A 0 95  . -6.814   15.709  0.483    1.00 96.30 95  A 1 
ATOM 703  O O   . TYR A 0 95  . -4.567   17.795  1.174    1.00 96.30 95  A 1 
ATOM 704  C CG  . TYR A 0 95  . -6.396   15.492  -0.959   1.00 96.30 95  A 1 
ATOM 705  C CD1 . TYR A 0 95  . -6.298   16.592  -1.832   1.00 96.30 95  A 1 
ATOM 706  C CD2 . TYR A 0 95  . -6.066   14.201  -1.413   1.00 96.30 95  A 1 
ATOM 707  C CE1 . TYR A 0 95  . -5.910   16.400  -3.170   1.00 96.30 95  A 1 
ATOM 708  C CE2 . TYR A 0 95  . -5.663   14.004  -2.748   1.00 96.30 95  A 1 
ATOM 709  O OH  . TYR A 0 95  . -5.255   14.925  -4.934   1.00 96.30 95  A 1 
ATOM 710  C CZ  . TYR A 0 95  . -5.600   15.101  -3.630   1.00 96.30 95  A 1 
ATOM 711  N N   . GLY A 0 96  . -3.430   15.973  0.510    1.00 93.02 96  A 1 
ATOM 712  C CA  . GLY A 0 96  . -2.241   16.665  0.026    1.00 93.02 96  A 1 
ATOM 713  C C   . GLY A 0 96  . -1.840   16.167  -1.357   1.00 93.02 96  A 1 
ATOM 714  O O   . GLY A 0 96  . -1.848   14.969  -1.619   1.00 93.02 96  A 1 
ATOM 715  N N   . ASN A 0 97  . -1.464   17.082  -2.249   1.00 94.77 97  A 1 
ATOM 716  C CA  . ASN A 0 97  . -0.945   16.748  -3.575   1.00 94.77 97  A 1 
ATOM 717  C C   . ASN A 0 97  . 0.238    17.668  -3.885   1.00 94.77 97  A 1 
ATOM 718  C CB  . ASN A 0 97  . -2.091   16.843  -4.595   1.00 94.77 97  A 1 
ATOM 719  O O   . ASN A 0 97  . 0.062    18.822  -4.281   1.00 94.77 97  A 1 
ATOM 720  C CG  . ASN A 0 97  . -1.777   16.117  -5.891   1.00 94.77 97  A 1 
ATOM 721  N ND2 . ASN A 0 97  . -2.694   15.294  -6.337   1.00 94.77 97  A 1 
ATOM 722  O OD1 . ASN A 0 97  . -0.734   16.270  -6.509   1.00 94.77 97  A 1 
ATOM 723  N N   . THR A 0 98  . 1.446    17.169  -3.639   1.00 91.79 98  A 1 
ATOM 724  C CA  . THR A 0 98  . 2.694    17.910  -3.834   1.00 91.79 98  A 1 
ATOM 725  C C   . THR A 0 98  . 3.362    17.424  -5.106   1.00 91.79 98  A 1 
ATOM 726  C CB  . THR A 0 98  . 3.632    17.737  -2.632   1.00 91.79 98  A 1 
ATOM 727  O O   . THR A 0 98  . 3.628    16.235  -5.240   1.00 91.79 98  A 1 
ATOM 728  C CG2 . THR A 0 98  . 4.960    18.476  -2.806   1.00 91.79 98  A 1 
ATOM 729  O OG1 . THR A 0 98  . 3.022    18.288  -1.490   1.00 91.79 98  A 1 
ATOM 730  N N   . ARG A 0 99  . 3.666    18.337  -6.032   1.00 92.23 99  A 1 
ATOM 731  C CA  . ARG A 0 99  . 4.349    18.025  -7.294   1.00 92.23 99  A 1 
ATOM 732  C C   . ARG A 0 99  . 5.487    19.009  -7.516   1.00 92.23 99  A 1 
ATOM 733  C CB  . ARG A 0 99  . 3.344    18.011  -8.456   1.00 92.23 99  A 1 
ATOM 734  O O   . ARG A 0 99  . 5.252    20.195  -7.745   1.00 92.23 99  A 1 
ATOM 735  C CG  . ARG A 0 99  . 2.213    16.998  -8.211   1.00 92.23 99  A 1 
ATOM 736  C CD  . ARG A 0 99  . 1.367    16.813  -9.469   1.00 92.23 99  A 1 
ATOM 737  N NE  . ARG A 0 99  . 0.212    15.935  -9.213   1.00 92.23 99  A 1 
ATOM 738  N NH1 . ARG A 0 99  . -0.672   15.980  -11.319  1.00 92.23 99  A 1 
ATOM 739  N NH2 . ARG A 0 99  . -1.575   14.638  -9.807   1.00 92.23 99  A 1 
ATOM 740  C CZ  . ARG A 0 99  . -0.671   15.520  -10.098  1.00 92.23 99  A 1 
ATOM 741  N N   . ALA A 0 100 . 6.719    18.527  -7.418   1.00 90.12 100 A 1 
ATOM 742  C CA  . ALA A 0 100 . 7.940    19.317  -7.488   1.00 90.12 100 A 1 
ATOM 743  C C   . ALA A 0 100 . 8.840    18.819  -8.622   1.00 90.12 100 A 1 
ATOM 744  C CB  . ALA A 0 100 . 8.643    19.267  -6.126   1.00 90.12 100 A 1 
ATOM 745  O O   . ALA A 0 100 . 9.034    17.618  -8.799   1.00 90.12 100 A 1 
ATOM 746  N N   . LYS A 0 101 . 9.418    19.753  -9.383   1.00 91.86 101 A 1 
ATOM 747  C CA  . LYS A 0 101 . 10.388   19.462  -10.445  1.00 91.86 101 A 1 
ATOM 748  C C   . LYS A 0 101 . 11.571   20.406  -10.325  1.00 91.86 101 A 1 
ATOM 749  C CB  . LYS A 0 101 . 9.739    19.545  -11.837  1.00 91.86 101 A 1 
ATOM 750  O O   . LYS A 0 101 . 11.377   21.610  -10.175  1.00 91.86 101 A 1 
ATOM 751  C CG  . LYS A 0 101 . 8.645    18.482  -11.977  1.00 91.86 101 A 1 
ATOM 752  C CD  . LYS A 0 101 . 8.053    18.404  -13.383  1.00 91.86 101 A 1 
ATOM 753  C CE  . LYS A 0 101 . 6.986    17.306  -13.330  1.00 91.86 101 A 1 
ATOM 754  N NZ  . LYS A 0 101 . 6.390    17.038  -14.655  1.00 91.86 101 A 1 
ATOM 755  N N   . SER A 0 102 . 12.777   19.862  -10.409  1.00 86.78 102 A 1 
ATOM 756  C CA  . SER A 0 102 . 14.026   20.618  -10.383  1.00 86.78 102 A 1 
ATOM 757  C C   . SER A 0 102 . 14.900   20.216  -11.560  1.00 86.78 102 A 1 
ATOM 758  C CB  . SER A 0 102 . 14.774   20.410  -9.061   1.00 86.78 102 A 1 
ATOM 759  O O   . SER A 0 102 . 15.080   19.026  -11.815  1.00 86.78 102 A 1 
ATOM 760  O OG  . SER A 0 102 . 15.083   19.046  -8.859   1.00 86.78 102 A 1 
ATOM 761  N N   . TYR A 0 103 . 15.469   21.214  -12.227  1.00 86.29 103 A 1 
ATOM 762  C CA  . TYR A 0 103 . 16.438   21.049  -13.302  1.00 86.29 103 A 1 
ATOM 763  C C   . TYR A 0 103 . 17.675   21.877  -12.954  1.00 86.29 103 A 1 
ATOM 764  C CB  . TYR A 0 103 . 15.824   21.495  -14.637  1.00 86.29 103 A 1 
ATOM 765  O O   . TYR A 0 103 . 17.544   23.037  -12.556  1.00 86.29 103 A 1 
ATOM 766  C CG  . TYR A 0 103 . 14.545   20.770  -15.021  1.00 86.29 103 A 1 
ATOM 767  C CD1 . TYR A 0 103 . 14.612   19.545  -15.712  1.00 86.29 103 A 1 
ATOM 768  C CD2 . TYR A 0 103 . 13.290   21.319  -14.686  1.00 86.29 103 A 1 
ATOM 769  C CE1 . TYR A 0 103 . 13.430   18.871  -16.074  1.00 86.29 103 A 1 
ATOM 770  C CE2 . TYR A 0 103 . 12.104   20.645  -15.040  1.00 86.29 103 A 1 
ATOM 771  O OH  . TYR A 0 103 . 11.033   18.770  -16.093  1.00 86.29 103 A 1 
ATOM 772  C CZ  . TYR A 0 103 . 12.174   19.421  -15.738  1.00 86.29 103 A 1 
ATOM 773  N N   . ARG A 0 104 . 18.855   21.281  -13.102  1.00 84.68 104 A 1 
ATOM 774  C CA  . ARG A 0 104 . 20.171   21.908  -12.976  1.00 84.68 104 A 1 
ATOM 775  C C   . ARG A 0 104 . 21.004   21.505  -14.189  1.00 84.68 104 A 1 
ATOM 776  C CB  . ARG A 0 104 . 20.823   21.451  -11.658  1.00 84.68 104 A 1 
ATOM 777  O O   . ARG A 0 104 . 20.964   20.352  -14.598  1.00 84.68 104 A 1 
ATOM 778  C CG  . ARG A 0 104 . 22.259   21.966  -11.433  1.00 84.68 104 A 1 
ATOM 779  C CD  . ARG A 0 104 . 22.793   21.387  -10.118  1.00 84.68 104 A 1 
ATOM 780  N NE  . ARG A 0 104 . 24.188   21.776  -9.826   1.00 84.68 104 A 1 
ATOM 781  N NH1 . ARG A 0 104 . 24.358   20.570  -7.884   1.00 84.68 104 A 1 
ATOM 782  N NH2 . ARG A 0 104 . 26.098   21.748  -8.561   1.00 84.68 104 A 1 
ATOM 783  C CZ  . ARG A 0 104 . 24.876   21.375  -8.771   1.00 84.68 104 A 1 
ATOM 784  N N   . ALA A 0 105 . 21.748   22.462  -14.717  1.00 81.77 105 A 1 
ATOM 785  C CA  . ALA A 0 105 . 22.932   22.269  -15.543  1.00 81.77 105 A 1 
ATOM 786  C C   . ALA A 0 105 . 23.973   23.260  -15.004  1.00 81.77 105 A 1 
ATOM 787  C CB  . ALA A 0 105 . 22.586   22.508  -17.017  1.00 81.77 105 A 1 
ATOM 788  O O   . ALA A 0 105 . 23.577   24.312  -14.484  1.00 81.77 105 A 1 
ATOM 789  N N   . GLU A 0 106 . 25.260   22.926  -15.043  1.00 74.86 106 A 1 
ATOM 790  C CA  . GLU A 0 106 . 26.297   23.793  -14.458  1.00 74.86 106 A 1 
ATOM 791  C C   . GLU A 0 106 . 26.856   24.810  -15.460  1.00 74.86 106 A 1 
ATOM 792  C CB  . GLU A 0 106 . 27.376   22.953  -13.764  1.00 74.86 106 A 1 
ATOM 793  O O   . GLU A 0 106 . 27.051   25.971  -15.097  1.00 74.86 106 A 1 
ATOM 794  C CG  . GLU A 0 106 . 26.744   22.130  -12.635  1.00 74.86 106 A 1 
ATOM 795  C CD  . GLU A 0 106 . 27.784   21.573  -11.668  1.00 74.86 106 A 1 
ATOM 796  O OE1 . GLU A 0 106 . 27.807   22.100  -10.528  1.00 74.86 106 A 1 
ATOM 797  O OE2 . GLU A 0 106 . 28.442   20.565  -11.992  1.00 74.86 106 A 1 
ATOM 798  N N   . SER A 0 107 . 26.985   24.416  -16.727  1.00 76.12 107 A 1 
ATOM 799  C CA  . SER A 0 107 . 27.282   25.286  -17.867  1.00 76.12 107 A 1 
ATOM 800  C C   . SER A 0 107 . 26.555   24.796  -19.127  1.00 76.12 107 A 1 
ATOM 801  C CB  . SER A 0 107 . 28.796   25.356  -18.111  1.00 76.12 107 A 1 
ATOM 802  O O   . SER A 0 107 . 25.844   23.785  -19.109  1.00 76.12 107 A 1 
ATOM 803  O OG  . SER A 0 107 . 29.228   24.164  -18.714  1.00 76.12 107 A 1 
ATOM 804  N N   . TYR A 0 108 . 26.699   25.555  -20.210  1.00 73.77 108 A 1 
ATOM 805  C CA  . TYR A 0 108 . 26.385   25.125  -21.566  1.00 73.77 108 A 1 
ATOM 806  C C   . TYR A 0 108 . 27.211   25.977  -22.523  1.00 73.77 108 A 1 
ATOM 807  C CB  . TYR A 0 108 . 24.891   25.285  -21.868  1.00 73.77 108 A 1 
ATOM 808  O O   . TYR A 0 108 . 26.884   27.150  -22.737  1.00 73.77 108 A 1 
ATOM 809  C CG  . TYR A 0 108 . 24.564   25.069  -23.335  1.00 73.77 108 A 1 
ATOM 810  C CD1 . TYR A 0 108 . 24.167   26.151  -24.146  1.00 73.77 108 A 1 
ATOM 811  C CD2 . TYR A 0 108 . 24.736   23.795  -23.903  1.00 73.77 108 A 1 
ATOM 812  C CE1 . TYR A 0 108 . 23.873   25.941  -25.506  1.00 73.77 108 A 1 
ATOM 813  C CE2 . TYR A 0 108 . 24.408   23.570  -25.250  1.00 73.77 108 A 1 
ATOM 814  O OH  . TYR A 0 108 . 23.622   24.422  -27.337  1.00 73.77 108 A 1 
ATOM 815  C CZ  . TYR A 0 108 . 23.963   24.641  -26.045  1.00 73.77 108 A 1 
ATOM 816  N N   . ASP A 0 109 . 28.256   25.380  -23.085  1.00 77.67 109 A 1 
ATOM 817  C CA  . ASP A 0 109 . 29.204   26.078  -23.942  1.00 77.67 109 A 1 
ATOM 818  C C   . ASP A 0 109 . 29.042   25.585  -25.387  1.00 77.67 109 A 1 
ATOM 819  C CB  . ASP A 0 109 . 30.637   25.931  -23.391  1.00 77.67 109 A 1 
ATOM 820  O O   . ASP A 0 109 . 29.201   24.402  -25.691  1.00 77.67 109 A 1 
ATOM 821  C CG  . ASP A 0 109 . 30.928   26.741  -22.110  1.00 77.67 109 A 1 
ATOM 822  O OD1 . ASP A 0 109 . 30.037   27.486  -21.630  1.00 77.67 109 A 1 
ATOM 823  O OD2 . ASP A 0 109 . 32.086   26.670  -21.641  1.00 77.67 109 A 1 
ATOM 824  N N   . GLU A 0 110 . 28.717   26.510  -26.295  1.00 79.03 110 A 1 
ATOM 825  C CA  . GLU A 0 110 . 28.849   26.309  -27.742  1.00 79.03 110 A 1 
ATOM 826  C C   . GLU A 0 110 . 30.167   26.940  -28.194  1.00 79.03 110 A 1 
ATOM 827  C CB  . GLU A 0 110 . 27.681   26.935  -28.537  1.00 79.03 110 A 1 
ATOM 828  O O   . GLU A 0 110 . 30.419   28.114  -27.904  1.00 79.03 110 A 1 
ATOM 829  C CG  . GLU A 0 110 . 26.287   26.405  -28.167  1.00 79.03 110 A 1 
ATOM 830  C CD  . GLU A 0 110 . 25.164   26.859  -29.123  1.00 79.03 110 A 1 
ATOM 831  O OE1 . GLU A 0 110 . 24.098   26.185  -29.130  1.00 79.03 110 A 1 
ATOM 832  O OE2 . GLU A 0 110 . 25.307   27.843  -29.872  1.00 79.03 110 A 1 
ATOM 833  N N   . TRP A 0 111 . 30.989   26.197  -28.931  1.00 78.65 111 A 1 
ATOM 834  C CA  . TRP A 0 111 . 32.255   26.694  -29.464  1.00 78.65 111 A 1 
ATOM 835  C C   . TRP A 0 111 . 32.400   26.376  -30.954  1.00 78.65 111 A 1 
ATOM 836  C CB  . TRP A 0 111 . 33.425   26.188  -28.608  1.00 78.65 111 A 1 
ATOM 837  O O   . TRP A 0 111 . 32.013   25.311  -31.427  1.00 78.65 111 A 1 
ATOM 838  C CG  . TRP A 0 111 . 33.515   24.707  -28.389  1.00 78.65 111 A 1 
ATOM 839  C CD1 . TRP A 0 111 . 32.967   24.028  -27.354  1.00 78.65 111 A 1 
ATOM 840  C CD2 . TRP A 0 111 . 34.194   23.704  -29.205  1.00 78.65 111 A 1 
ATOM 841  C CE2 . TRP A 0 111 . 34.036   22.429  -28.581  1.00 78.65 111 A 1 
ATOM 842  C CE3 . TRP A 0 111 . 34.923   23.743  -30.413  1.00 78.65 111 A 1 
ATOM 843  N NE1 . TRP A 0 111 . 33.275   22.686  -27.459  1.00 78.65 111 A 1 
ATOM 844  C CH2 . TRP A 0 111 . 35.295   21.328  -30.331  1.00 78.65 111 A 1 
ATOM 845  C CZ2 . TRP A 0 111 . 34.579   21.254  -29.124  1.00 78.65 111 A 1 
ATOM 846  C CZ3 . TRP A 0 111 . 35.468   22.571  -30.967  1.00 78.65 111 A 1 
ATOM 847  N N   . ASP A 0 112 . 32.959   27.332  -31.695  1.00 77.54 112 A 1 
ATOM 848  C CA  . ASP A 0 112 . 33.264   27.241  -33.123  1.00 77.54 112 A 1 
ATOM 849  C C   . ASP A 0 112 . 34.671   27.809  -33.350  1.00 77.54 112 A 1 
ATOM 850  C CB  . ASP A 0 112 . 32.206   28.013  -33.937  1.00 77.54 112 A 1 
ATOM 851  O O   . ASP A 0 112 . 34.958   28.948  -32.972  1.00 77.54 112 A 1 
ATOM 852  C CG  . ASP A 0 112 . 32.383   27.897  -35.458  1.00 77.54 112 A 1 
ATOM 853  O OD1 . ASP A 0 112 . 33.195   27.068  -35.917  1.00 77.54 112 A 1 
ATOM 854  O OD2 . ASP A 0 112 . 31.701   28.655  -36.187  1.00 77.54 112 A 1 
ATOM 855  N N   . ASN A 0 113 . 35.551   27.009  -33.942  1.00 73.47 113 A 1 
ATOM 856  C CA  . ASN A 0 113 . 36.898   27.384  -34.339  1.00 73.47 113 A 1 
ATOM 857  C C   . ASN A 0 113 . 37.088   27.052  -35.821  1.00 73.47 113 A 1 
ATOM 858  C CB  . ASN A 0 113 . 37.927   26.691  -33.435  1.00 73.47 113 A 1 
ATOM 859  O O   . ASN A 0 113 . 37.417   25.921  -36.188  1.00 73.47 113 A 1 
ATOM 860  C CG  . ASN A 0 113 . 39.337   27.112  -33.810  1.00 73.47 113 A 1 
ATOM 861  N ND2 . ASN A 0 113 . 39.977   26.417  -34.722  1.00 73.47 113 A 1 
ATOM 862  O OD1 . ASN A 0 113 . 39.853   28.101  -33.321  1.00 73.47 113 A 1 
ATOM 863  N N   . GLN A 0 114 . 36.907   28.068  -36.662  1.00 68.98 114 A 1 
ATOM 864  C CA  . GLN A 0 114 . 37.120   27.970  -38.100  1.00 68.98 114 A 1 
ATOM 865  C C   . GLN A 0 114 . 38.501   28.535  -38.460  1.00 68.98 114 A 1 
ATOM 866  C CB  . GLN A 0 114 . 36.010   28.711  -38.860  1.00 68.98 114 A 1 
ATOM 867  O O   . GLN A 0 114 . 38.640   29.756  -38.592  1.00 68.98 114 A 1 
ATOM 868  C CG  . GLN A 0 114 . 34.565   28.505  -38.391  1.00 68.98 114 A 1 
ATOM 869  C CD  . GLN A 0 114 . 33.568   29.339  -39.195  1.00 68.98 114 A 1 
ATOM 870  N NE2 . GLN A 0 114 . 32.350   29.462  -38.734  1.00 68.98 114 A 1 
ATOM 871  O OE1 . GLN A 0 114 . 33.874   29.917  -40.241  1.00 68.98 114 A 1 
ATOM 872  N N   . ASP A 0 115 . 39.492   27.671  -38.665  1.00 63.79 115 A 1 
ATOM 873  C CA  . ASP A 0 115 . 40.804   28.080  -39.169  1.00 63.79 115 A 1 
ATOM 874  C C   . ASP A 0 115 . 40.797   28.158  -40.708  1.00 63.79 115 A 1 
ATOM 875  C CB  . ASP A 0 115 . 41.929   27.196  -38.606  1.00 63.79 115 A 1 
ATOM 876  O O   . ASP A 0 115 . 40.024   27.469  -41.380  1.00 63.79 115 A 1 
ATOM 877  C CG  . ASP A 0 115 . 43.177   28.038  -38.319  1.00 63.79 115 A 1 
ATOM 878  O OD1 . ASP A 0 115 . 43.406   28.994  -39.101  1.00 63.79 115 A 1 
ATOM 879  O OD2 . ASP A 0 115 . 43.809   27.808  -37.262  1.00 63.79 115 A 1 
ATOM 880  N N   . LYS A 0 116 . 41.558   29.097  -41.283  1.00 62.95 116 A 1 
ATOM 881  C CA  . LYS A 0 116 . 41.505   29.437  -42.725  1.00 62.95 116 A 1 
ATOM 882  C C   . LYS A 0 116 . 42.828   30.004  -43.241  1.00 62.95 116 A 1 
ATOM 883  C CB  . LYS A 0 116 . 40.330   30.388  -43.054  1.00 62.95 116 A 1 
ATOM 884  O O   . LYS A 0 116 . 42.856   31.079  -43.854  1.00 62.95 116 A 1 
ATOM 885  C CG  . LYS A 0 116 . 38.950   29.772  -42.810  1.00 62.95 116 A 1 
ATOM 886  C CD  . LYS A 0 116 . 37.821   30.578  -43.455  1.00 62.95 116 A 1 
ATOM 887  C CE  . LYS A 0 116 . 36.465   29.991  -43.045  1.00 62.95 116 A 1 
ATOM 888  N NZ  . LYS A 0 116 . 36.222   30.203  -41.601  1.00 62.95 116 A 1 
ATOM 889  N N   . ASP A 0 117 . 43.918   29.293  -42.996  1.00 64.85 117 A 1 
ATOM 890  C CA  . ASP A 0 117 . 45.258   29.752  -43.347  1.00 64.85 117 A 1 
ATOM 891  C C   . ASP A 0 117 . 45.630   29.444  -44.821  1.00 64.85 117 A 1 
ATOM 892  C CB  . ASP A 0 117 . 46.266   29.268  -42.278  1.00 64.85 117 A 1 
ATOM 893  O O   . ASP A 0 117 . 45.878   28.315  -45.250  1.00 64.85 117 A 1 
ATOM 894  C CG  . ASP A 0 117 . 46.783   30.385  -41.340  1.00 64.85 117 A 1 
ATOM 895  O OD1 . ASP A 0 117 . 46.195   31.493  -41.312  1.00 64.85 117 A 1 
ATOM 896  O OD2 . ASP A 0 117 . 47.880   30.203  -40.763  1.00 64.85 117 A 1 
ATOM 897  N N   . ASP A 0 118 . 45.702   30.502  -45.642  1.00 55.99 118 A 1 
ATOM 898  C CA  . ASP A 0 118 . 46.194   30.440  -47.028  1.00 55.99 118 A 1 
ATOM 899  C C   . ASP A 0 118 . 47.740   30.356  -47.037  1.00 55.99 118 A 1 
ATOM 900  C CB  . ASP A 0 118 . 45.699   31.657  -47.852  1.00 55.99 118 A 1 
ATOM 901  O O   . ASP A 0 118 . 48.445   31.372  -46.998  1.00 55.99 118 A 1 
ATOM 902  C CG  . ASP A 0 118 . 44.299   31.553  -48.489  1.00 55.99 118 A 1 
ATOM 903  O OD1 . ASP A 0 118 . 43.819   30.446  -48.822  1.00 55.99 118 A 1 
ATOM 904  O OD2 . ASP A 0 118 . 43.702   32.607  -48.820  1.00 55.99 118 A 1 
ATOM 905  N N   . HIS A 0 119 . 48.294   29.143  -47.108  1.00 60.58 119 A 1 
ATOM 906  C CA  . HIS A 0 119 . 49.743   28.902  -47.094  1.00 60.58 119 A 1 
ATOM 907  C C   . HIS A 0 119 . 50.402   28.934  -48.493  1.00 60.58 119 A 1 
ATOM 908  C CB  . HIS A 0 119 . 50.033   27.595  -46.346  1.00 60.58 119 A 1 
ATOM 909  O O   . HIS A 0 119 . 50.029   28.217  -49.427  1.00 60.58 119 A 1 
ATOM 910  C CG  . HIS A 0 119 . 49.930   27.677  -44.839  1.00 60.58 119 A 1 
ATOM 911  C CD2 . HIS A 0 119 . 50.186   26.642  -43.981  1.00 60.58 119 A 1 
ATOM 912  N ND1 . HIS A 0 119 . 49.644   28.781  -44.057  1.00 60.58 119 A 1 
ATOM 913  C CE1 . HIS A 0 119 . 49.745   28.411  -42.766  1.00 60.58 119 A 1 
ATOM 914  N NE2 . HIS A 0 119 . 50.124   27.130  -42.678  1.00 60.58 119 A 1 
ATOM 915  N N   . GLY A 0 120 . 51.455   29.750  -48.634  1.00 49.54 120 A 1 
ATOM 916  C CA  . GLY A 0 120 . 52.266   29.872  -49.852  1.00 49.54 120 A 1 
ATOM 917  C C   . GLY A 0 120 . 53.641   29.206  -49.732  1.00 49.54 120 A 1 
ATOM 918  O O   . GLY A 0 120 . 54.382   29.468  -48.786  1.00 49.54 120 A 1 
ATOM 919  N N   . ALA A 0 121 . 54.016   28.386  -50.719  1.00 43.43 121 A 1 
ATOM 920  C CA  . ALA A 0 121 . 55.324   27.727  -50.757  1.00 43.43 121 A 1 
ATOM 921  C C   . ALA A 0 121 . 56.501   28.732  -50.820  1.00 43.43 121 A 1 
ATOM 922  C CB  . ALA A 0 121 . 55.348   26.724  -51.917  1.00 43.43 121 A 1 
ATOM 923  O O   . ALA A 0 121 . 56.392   29.821  -51.386  1.00 43.43 121 A 1 
ATOM 924  N N   . GLN A 0 122 . 57.638   28.347  -50.227  1.00 40.98 122 A 1 
ATOM 925  C CA  . GLN A 0 122 . 58.766   29.229  -49.894  1.00 40.98 122 A 1 
ATOM 926  C C   . GLN A 0 122 . 59.298   30.073  -51.071  1.00 40.98 122 A 1 
ATOM 927  C CB  . GLN A 0 122 . 59.932   28.382  -49.353  1.00 40.98 122 A 1 
ATOM 928  O O   . GLN A 0 122 . 59.738   29.535  -52.086  1.00 40.98 122 A 1 
ATOM 929  C CG  . GLN A 0 122 . 59.625   27.599  -48.067  1.00 40.98 122 A 1 
ATOM 930  C CD  . GLN A 0 122 . 60.816   26.737  -47.656  1.00 40.98 122 A 1 
ATOM 931  N NE2 . GLN A 0 122 . 61.316   26.865  -46.447  1.00 40.98 122 A 1 
ATOM 932  O OE1 . GLN A 0 122 . 61.342   25.945  -48.417  1.00 40.98 122 A 1 
ATOM 933  N N   . ALA A 0 123 . 59.400   31.394  -50.877  1.00 38.78 123 A 1 
ATOM 934  C CA  . ALA A 0 123 . 60.037   32.314  -51.823  1.00 38.78 123 A 1 
ATOM 935  C C   . ALA A 0 123 . 61.047   33.245  -51.125  1.00 38.78 123 A 1 
ATOM 936  C CB  . ALA A 0 123 . 58.943   33.097  -52.560  1.00 38.78 123 A 1 
ATOM 937  O O   . ALA A 0 123 . 60.685   34.076  -50.294  1.00 38.78 123 A 1 
ATOM 938  N N   . TRP A 0 124 . 62.330   33.146  -51.488  1.00 37.45 124 A 1 
ATOM 939  C CA  . TRP A 0 124 . 63.394   34.022  -50.974  1.00 37.45 124 A 1 
ATOM 940  C C   . TRP A 0 124 . 63.404   35.375  -51.716  1.00 37.45 124 A 1 
ATOM 941  C CB  . TRP A 0 124 . 64.760   33.309  -51.048  1.00 37.45 124 A 1 
ATOM 942  O O   . TRP A 0 124 . 64.304   35.651  -52.511  1.00 37.45 124 A 1 
ATOM 943  C CG  . TRP A 0 124 . 65.062   32.230  -50.046  1.00 37.45 124 A 1 
ATOM 944  C CD1 . TRP A 0 124 . 64.196   31.315  -49.549  1.00 37.45 124 A 1 
ATOM 945  C CD2 . TRP A 0 124 . 66.354   31.922  -49.425  1.00 37.45 124 A 1 
ATOM 946  C CE2 . TRP A 0 124 . 66.190   30.796  -48.564  1.00 37.45 124 A 1 
ATOM 947  C CE3 . TRP A 0 124 . 67.652   32.475  -49.512  1.00 37.45 124 A 1 
ATOM 948  N NE1 . TRP A 0 124 . 64.855   30.471  -48.676  1.00 37.45 124 A 1 
ATOM 949  C CH2 . TRP A 0 124 . 68.530   30.823  -47.939  1.00 37.45 124 A 1 
ATOM 950  C CZ2 . TRP A 0 124 . 67.252   30.247  -47.830  1.00 37.45 124 A 1 
ATOM 951  C CZ3 . TRP A 0 124 . 68.727   31.935  -48.778  1.00 37.45 124 A 1 
ATOM 952  N N   . GLY A 0 125 . 62.404   36.234  -51.485  1.00 35.67 125 A 1 
ATOM 953  C CA  . GLY A 0 125 . 62.380   37.564  -52.106  1.00 35.67 125 A 1 
ATOM 954  C C   . GLY A 0 125 . 61.162   38.431  -51.787  1.00 35.67 125 A 1 
ATOM 955  O O   . GLY A 0 125 . 60.175   38.379  -52.513  1.00 35.67 125 A 1 
ATOM 956  N N   . ARG A 0 126 . 61.308   39.317  -50.790  1.00 33.56 126 A 1 
ATOM 957  C CA  . ARG A 0 126 . 60.268   40.198  -50.217  1.00 33.56 126 A 1 
ATOM 958  C C   . ARG A 0 126 . 59.107   39.446  -49.571  1.00 33.56 126 A 1 
ATOM 959  C CB  . ARG A 0 126 . 59.772   41.274  -51.193  1.00 33.56 126 A 1 
ATOM 960  O O   . ARG A 0 126 . 58.069   39.196  -50.175  1.00 33.56 126 A 1 
ATOM 961  C CG  . ARG A 0 126 . 60.846   42.335  -51.453  1.00 33.56 126 A 1 
ATOM 962  C CD  . ARG A 0 126 . 60.306   43.468  -52.329  1.00 33.56 126 A 1 
ATOM 963  N NE  . ARG A 0 126 . 60.021   42.997  -53.697  1.00 33.56 126 A 1 
ATOM 964  N NH1 . ARG A 0 126 . 60.380   44.972  -54.807  1.00 33.56 126 A 1 
ATOM 965  N NH2 . ARG A 0 126 . 59.875   43.125  -55.961  1.00 33.56 126 A 1 
ATOM 966  C CZ  . ARG A 0 126 . 60.092   43.699  -54.812  1.00 33.56 126 A 1 
ATOM 967  N N   . ASP A 0 127 . 59.310   39.203  -48.290  1.00 33.58 127 A 1 
ATOM 968  C CA  . ASP A 0 127 . 58.284   39.265  -47.264  1.00 33.58 127 A 1 
ATOM 969  C C   . ASP A 0 127 . 57.270   40.407  -47.501  1.00 33.58 127 A 1 
ATOM 970  C CB  . ASP A 0 127 . 58.973   39.374  -45.876  1.00 33.58 127 A 1 
ATOM 971  O O   . ASP A 0 127 . 57.619   41.578  -47.664  1.00 33.58 127 A 1 
ATOM 972  C CG  . ASP A 0 127 . 60.187   40.332  -45.720  1.00 33.58 127 A 1 
ATOM 973  O OD1 . ASP A 0 127 . 60.864   40.665  -46.730  1.00 33.58 127 A 1 
ATOM 974  O OD2 . ASP A 0 127 . 60.530   40.630  -44.558  1.00 33.58 127 A 1 
ATOM 975  N N   . GLN A 0 128 . 55.987   40.038  -47.516  1.00 33.50 128 A 1 
ATOM 976  C CA  . GLN A 0 128 . 54.890   40.903  -47.089  1.00 33.50 128 A 1 
ATOM 977  C C   . GLN A 0 128 . 54.234   40.222  -45.894  1.00 33.50 128 A 1 
ATOM 978  C CB  . GLN A 0 128 . 53.874   41.180  -48.211  1.00 33.50 128 A 1 
ATOM 979  O O   . GLN A 0 128 . 53.446   39.289  -46.041  1.00 33.50 128 A 1 
ATOM 980  C CG  . GLN A 0 128 . 54.391   42.234  -49.196  1.00 33.50 128 A 1 
ATOM 981  C CD  . GLN A 0 128 . 53.289   42.848  -50.058  1.00 33.50 128 A 1 
ATOM 982  N NE2 . GLN A 0 128 . 53.486   44.056  -50.540  1.00 33.50 128 A 1 
ATOM 983  O OE1 . GLN A 0 128 . 52.233   42.297  -50.326  1.00 33.50 128 A 1 
ATOM 984  N N   . ASP A 0 129 . 54.598   40.692  -44.711  1.00 38.51 129 A 1 
ATOM 985  C CA  . ASP A 0 129 . 54.127   40.263  -43.404  1.00 38.51 129 A 1 
ATOM 986  C C   . ASP A 0 129 . 52.665   40.680  -43.169  1.00 38.51 129 A 1 
ATOM 987  C CB  . ASP A 0 129 . 55.118   40.751  -42.323  1.00 38.51 129 A 1 
ATOM 988  O O   . ASP A 0 129 . 52.344   41.570  -42.382  1.00 38.51 129 A 1 
ATOM 989  C CG  . ASP A 0 129 . 55.446   42.260  -42.329  1.00 38.51 129 A 1 
ATOM 990  O OD1 . ASP A 0 129 . 55.581   42.845  -43.435  1.00 38.51 129 A 1 
ATOM 991  O OD2 . ASP A 0 129 . 55.632   42.813  -41.223  1.00 38.51 129 A 1 
ATOM 992  N N   . LYS A 0 130 . 51.738   39.988  -43.844  1.00 36.74 130 A 1 
ATOM 993  C CA  . LYS A 0 130 . 50.317   39.962  -43.468  1.00 36.74 130 A 1 
ATOM 994  C C   . LYS A 0 130 . 50.133   39.184  -42.161  1.00 36.74 130 A 1 
ATOM 995  C CB  . LYS A 0 130 . 49.448   39.388  -44.592  1.00 36.74 130 A 1 
ATOM 996  O O   . LYS A 0 130 . 49.674   38.050  -42.145  1.00 36.74 130 A 1 
ATOM 997  C CG  . LYS A 0 130 . 49.054   40.439  -45.634  1.00 36.74 130 A 1 
ATOM 998  C CD  . LYS A 0 130 . 47.954   39.826  -46.504  1.00 36.74 130 A 1 
ATOM 999  C CE  . LYS A 0 130 . 47.312   40.849  -47.435  1.00 36.74 130 A 1 
ATOM 1000 N NZ  . LYS A 0 130 . 46.122   40.238  -48.075  1.00 36.74 130 A 1 
ATOM 1001 N N   . TYR A 0 131 . 50.511   39.822  -41.065  1.00 27.57 131 A 1 
ATOM 1002 C CA  . TYR A 0 131 . 50.322   39.324  -39.712  1.00 27.57 131 A 1 
ATOM 1003 C C   . TYR A 0 131 . 48.844   39.454  -39.300  1.00 27.57 131 A 1 
ATOM 1004 C CB  . TYR A 0 131 . 51.260   40.144  -38.814  1.00 27.57 131 A 1 
ATOM 1005 O O   . TYR A 0 131 . 48.349   40.577  -39.181  1.00 27.57 131 A 1 
ATOM 1006 C CG  . TYR A 0 131 . 51.433   39.609  -37.412  1.00 27.57 131 A 1 
ATOM 1007 C CD1 . TYR A 0 131 . 50.584   40.042  -36.376  1.00 27.57 131 A 1 
ATOM 1008 C CD2 . TYR A 0 131 . 52.472   38.697  -37.145  1.00 27.57 131 A 1 
ATOM 1009 C CE1 . TYR A 0 131 . 50.788   39.573  -35.064  1.00 27.57 131 A 1 
ATOM 1010 C CE2 . TYR A 0 131 . 52.670   38.218  -35.837  1.00 27.57 131 A 1 
ATOM 1011 O OH  . TYR A 0 131 . 52.030   38.222  -33.525  1.00 27.57 131 A 1 
ATOM 1012 C CZ  . TYR A 0 131 . 51.832   38.665  -34.793  1.00 27.57 131 A 1 
ATOM 1013 N N   . GLY A 0 132 . 48.140   38.337  -39.077  1.00 30.85 132 A 1 
ATOM 1014 C CA  . GLY A 0 132 . 46.793   38.363  -38.489  1.00 30.85 132 A 1 
ATOM 1015 C C   . GLY A 0 132 . 45.890   37.169  -38.811  1.00 30.85 132 A 1 
ATOM 1016 O O   . GLY A 0 132 . 45.104   37.248  -39.751  1.00 30.85 132 A 1 
ATOM 1017 N N   . ALA A 0 133 . 45.948   36.139  -37.962  1.00 33.33 133 A 1 
ATOM 1018 C CA  . ALA A 0 133 . 44.887   35.140  -37.767  1.00 33.33 133 A 1 
ATOM 1019 C C   . ALA A 0 133 . 44.969   34.567  -36.336  1.00 33.33 133 A 1 
ATOM 1020 C CB  . ALA A 0 133 . 44.998   34.036  -38.830  1.00 33.33 133 A 1 
ATOM 1021 O O   . ALA A 0 133 . 44.040   34.707  -35.545  1.00 33.33 133 A 1 
ATOM 1022 N N   . SER A 0 134 . 46.137   34.036  -35.957  1.00 32.22 134 A 1 
ATOM 1023 C CA  . SER A 0 134 . 46.361   33.385  -34.661  1.00 32.22 134 A 1 
ATOM 1024 C C   . SER A 0 134 . 46.289   34.330  -33.444  1.00 32.22 134 A 1 
ATOM 1025 C CB  . SER A 0 134 . 47.719   32.667  -34.683  1.00 32.22 134 A 1 
ATOM 1026 O O   . SER A 0 134 . 47.114   35.236  -33.296  1.00 32.22 134 A 1 
ATOM 1027 O OG  . SER A 0 134 . 48.762   33.619  -34.825  1.00 32.22 134 A 1 
ATOM 1028 N N   . SER A 0 135 . 45.382   34.019  -32.514  1.00 29.16 135 A 1 
ATOM 1029 C CA  . SER A 0 135 . 45.320   34.487  -31.115  1.00 29.16 135 A 1 
ATOM 1030 C C   . SER A 0 135 . 45.277   36.006  -30.853  1.00 29.16 135 A 1 
ATOM 1031 C CB  . SER A 0 135 . 46.407   33.804  -30.264  1.00 29.16 135 A 1 
ATOM 1032 O O   . SER A 0 135 . 46.300   36.648  -30.599  1.00 29.16 135 A 1 
ATOM 1033 O OG  . SER A 0 135 . 47.713   34.159  -30.678  1.00 29.16 135 A 1 
ATOM 1034 N N   . GLN A 0 136 . 44.064   36.557  -30.739  1.00 28.18 136 A 1 
ATOM 1035 C CA  . GLN A 0 136 . 43.779   37.657  -29.809  1.00 28.18 136 A 1 
ATOM 1036 C C   . GLN A 0 136 . 42.308   37.622  -29.367  1.00 28.18 136 A 1 
ATOM 1037 C CB  . GLN A 0 136 . 44.200   39.020  -30.402  1.00 28.18 136 A 1 
ATOM 1038 O O   . GLN A 0 136 . 41.434   37.259  -30.146  1.00 28.18 136 A 1 
ATOM 1039 C CG  . GLN A 0 136 . 45.123   39.766  -29.425  1.00 28.18 136 A 1 
ATOM 1040 C CD  . GLN A 0 136 . 45.897   40.901  -30.087  1.00 28.18 136 A 1 
ATOM 1041 N NE2 . GLN A 0 136 . 47.208   40.807  -30.154  1.00 28.18 136 A 1 
ATOM 1042 O OE1 . GLN A 0 136 . 45.364   41.896  -30.552  1.00 28.18 136 A 1 
ATOM 1043 N N   . GLU A 0 137 . 42.051   37.957  -28.103  1.00 31.00 137 A 1 
ATOM 1044 C CA  . GLU A 0 137 . 40.752   37.804  -27.430  1.00 31.00 137 A 1 
ATOM 1045 C C   . GLU A 0 137 . 39.671   38.687  -28.091  1.00 31.00 137 A 1 
ATOM 1046 C CB  . GLU A 0 137 . 40.936   38.182  -25.942  1.00 31.00 137 A 1 
ATOM 1047 O O   . GLU A 0 137 . 39.742   39.915  -28.012  1.00 31.00 137 A 1 
ATOM 1048 C CG  . GLU A 0 137 . 41.957   37.298  -25.186  1.00 31.00 137 A 1 
ATOM 1049 C CD  . GLU A 0 137 . 42.615   37.978  -23.965  1.00 31.00 137 A 1 
ATOM 1050 O OE1 . GLU A 0 137 . 43.047   37.241  -23.051  1.00 31.00 137 A 1 
ATOM 1051 O OE2 . GLU A 0 137 . 42.774   39.222  -23.975  1.00 31.00 137 A 1 
ATOM 1052 N N   . TYR A 0 138 . 38.672   38.078  -28.743  1.00 32.24 138 A 1 
ATOM 1053 C CA  . TYR A 0 138 . 37.560   38.785  -29.395  1.00 32.24 138 A 1 
ATOM 1054 C C   . TYR A 0 138 . 36.237   38.021  -29.245  1.00 32.24 138 A 1 
ATOM 1055 C CB  . TYR A 0 138 . 37.885   39.051  -30.880  1.00 32.24 138 A 1 
ATOM 1056 O O   . TYR A 0 138 . 36.174   36.823  -29.510  1.00 32.24 138 A 1 
ATOM 1057 C CG  . TYR A 0 138 . 37.976   40.528  -31.213  1.00 32.24 138 A 1 
ATOM 1058 C CD1 . TYR A 0 138 . 36.865   41.211  -31.748  1.00 32.24 138 A 1 
ATOM 1059 C CD2 . TYR A 0 138 . 39.166   41.227  -30.943  1.00 32.24 138 A 1 
ATOM 1060 C CE1 . TYR A 0 138 . 36.944   42.594  -32.007  1.00 32.24 138 A 1 
ATOM 1061 C CE2 . TYR A 0 138 . 39.253   42.608  -31.198  1.00 32.24 138 A 1 
ATOM 1062 O OH  . TYR A 0 138 . 38.224   44.632  -31.953  1.00 32.24 138 A 1 
ATOM 1063 C CZ  . TYR A 0 138 . 38.138   43.294  -31.726  1.00 32.24 138 A 1 
ATOM 1064 N N   . ASP A 0 139 . 35.171   38.721  -28.843  1.00 33.24 139 A 1 
ATOM 1065 C CA  . ASP A 0 139 . 33.846   38.130  -28.613  1.00 33.24 139 A 1 
ATOM 1066 C C   . ASP A 0 139 . 33.230   37.573  -29.913  1.00 33.24 139 A 1 
ATOM 1067 C CB  . ASP A 0 139 . 32.886   39.181  -28.022  1.00 33.24 139 A 1 
ATOM 1068 O O   . ASP A 0 139 . 32.815   38.335  -30.791  1.00 33.24 139 A 1 
ATOM 1069 C CG  . ASP A 0 139 . 33.272   39.694  -26.634  1.00 33.24 139 A 1 
ATOM 1070 O OD1 . ASP A 0 139 . 33.379   38.856  -25.716  1.00 33.24 139 A 1 
ATOM 1071 O OD2 . ASP A 0 139 . 33.390   40.936  -26.498  1.00 33.24 139 A 1 
ATOM 1072 N N   . ALA A 0 140 . 33.074   36.250  -30.006  1.00 39.00 140 A 1 
ATOM 1073 C CA  . ALA A 0 140 . 32.573   35.535  -31.191  1.00 39.00 140 A 1 
ATOM 1074 C C   . ALA A 0 140 . 31.067   35.739  -31.513  1.00 39.00 140 A 1 
ATOM 1075 C CB  . ALA A 0 140 . 32.938   34.052  -31.021  1.00 39.00 140 A 1 
ATOM 1076 O O   . ALA A 0 140 . 30.470   34.960  -32.248  1.00 39.00 140 A 1 
ATOM 1077 N N   . SER A 0 141 . 30.414   36.771  -30.963  1.00 39.67 141 A 1 
ATOM 1078 C CA  . SER A 0 141 . 28.944   36.884  -30.904  1.00 39.67 141 A 1 
ATOM 1079 C C   . SER A 0 141 . 28.321   38.025  -31.723  1.00 39.67 141 A 1 
ATOM 1080 C CB  . SER A 0 141 . 28.503   36.965  -29.437  1.00 39.67 141 A 1 
ATOM 1081 O O   . SER A 0 141 . 27.110   38.246  -31.632  1.00 39.67 141 A 1 
ATOM 1082 O OG  . SER A 0 141 . 29.026   38.126  -28.810  1.00 39.67 141 A 1 
ATOM 1083 N N   . ARG A 0 142 . 29.108   38.791  -32.498  1.00 36.29 142 A 1 
ATOM 1084 C CA  . ARG A 0 142 . 28.669   40.122  -32.967  1.00 36.29 142 A 1 
ATOM 1085 C C   . ARG A 0 142 . 28.274   40.269  -34.440  1.00 36.29 142 A 1 
ATOM 1086 C CB  . ARG A 0 142 . 29.707   41.163  -32.536  1.00 36.29 142 A 1 
ATOM 1087 O O   . ARG A 0 142 . 27.257   40.909  -34.705  1.00 36.29 142 A 1 
ATOM 1088 C CG  . ARG A 0 142 . 29.119   42.568  -32.685  1.00 36.29 142 A 1 
ATOM 1089 C CD  . ARG A 0 142 . 30.029   43.602  -32.037  1.00 36.29 142 A 1 
ATOM 1090 N NE  . ARG A 0 142 . 29.464   44.946  -32.233  1.00 36.29 142 A 1 
ATOM 1091 N NH1 . ARG A 0 142 . 30.567   45.981  -30.518  1.00 36.29 142 A 1 
ATOM 1092 N NH2 . ARG A 0 142 . 29.176   47.157  -31.823  1.00 36.29 142 A 1 
ATOM 1093 C CZ  . ARG A 0 142 . 29.737   46.018  -31.523  1.00 36.29 142 A 1 
ATOM 1094 N N   . ASP A 0 143 . 29.055   39.748  -35.385  1.00 43.26 143 A 1 
ATOM 1095 C CA  . ASP A 0 143 . 29.004   40.263  -36.768  1.00 43.26 143 A 1 
ATOM 1096 C C   . ASP A 0 143 . 28.129   39.452  -37.748  1.00 43.26 143 A 1 
ATOM 1097 C CB  . ASP A 0 143 . 30.438   40.507  -37.281  1.00 43.26 143 A 1 
ATOM 1098 O O   . ASP A 0 143 . 27.727   39.983  -38.787  1.00 43.26 143 A 1 
ATOM 1099 C CG  . ASP A 0 143 . 31.115   41.750  -36.667  1.00 43.26 143 A 1 
ATOM 1100 O OD1 . ASP A 0 143 . 30.437   42.542  -35.965  1.00 43.26 143 A 1 
ATOM 1101 O OD2 . ASP A 0 143 . 32.322   41.939  -36.932  1.00 43.26 143 A 1 
ATOM 1102 N N   . ASP A 0 144 . 27.752   38.210  -37.422  1.00 41.07 144 A 1 
ATOM 1103 C CA  . ASP A 0 144 . 27.048   37.327  -38.374  1.00 41.07 144 A 1 
ATOM 1104 C C   . ASP A 0 144 . 25.514   37.547  -38.422  1.00 41.07 144 A 1 
ATOM 1105 C CB  . ASP A 0 144 . 27.445   35.866  -38.076  1.00 41.07 144 A 1 
ATOM 1106 O O   . ASP A 0 144 . 24.846   37.321  -39.439  1.00 41.07 144 A 1 
ATOM 1107 C CG  . ASP A 0 144 . 27.549   34.985  -39.331  1.00 41.07 144 A 1 
ATOM 1108 O OD1 . ASP A 0 144 . 27.598   35.539  -40.455  1.00 41.07 144 A 1 
ATOM 1109 O OD2 . ASP A 0 144 . 27.581   33.751  -39.154  1.00 41.07 144 A 1 
ATOM 1110 N N   . TYR A 0 145 . 24.933   38.105  -37.351  1.00 38.54 145 A 1 
ATOM 1111 C CA  . TYR A 0 145 . 23.487   38.365  -37.255  1.00 38.54 145 A 1 
ATOM 1112 C C   . TYR A 0 145 . 22.964   39.376  -38.295  1.00 38.54 145 A 1 
ATOM 1113 C CB  . TYR A 0 145 . 23.128   38.815  -35.825  1.00 38.54 145 A 1 
ATOM 1114 O O   . TYR A 0 145 . 21.814   39.275  -38.736  1.00 38.54 145 A 1 
ATOM 1115 C CG  . TYR A 0 145 . 22.388   37.754  -35.034  1.00 38.54 145 A 1 
ATOM 1116 C CD1 . TYR A 0 145 . 20.987   37.647  -35.146  1.00 38.54 145 A 1 
ATOM 1117 C CD2 . TYR A 0 145 . 23.099   36.845  -34.227  1.00 38.54 145 A 1 
ATOM 1118 C CE1 . TYR A 0 145 . 20.298   36.631  -34.453  1.00 38.54 145 A 1 
ATOM 1119 C CE2 . TYR A 0 145 . 22.416   35.822  -33.540  1.00 38.54 145 A 1 
ATOM 1120 O OH  . TYR A 0 145 . 20.347   34.718  -33.011  1.00 38.54 145 A 1 
ATOM 1121 C CZ  . TYR A 0 145 . 21.014   35.712  -33.656  1.00 38.54 145 A 1 
ATOM 1122 N N   . ASP A 0 146 . 23.785   40.350  -38.706  1.00 40.96 146 A 1 
ATOM 1123 C CA  . ASP A 0 146 . 23.336   41.485  -39.530  1.00 40.96 146 A 1 
ATOM 1124 C C   . ASP A 0 146 . 23.372   41.190  -41.049  1.00 40.96 146 A 1 
ATOM 1125 C CB  . ASP A 0 146 . 24.120   42.754  -39.120  1.00 40.96 146 A 1 
ATOM 1126 O O   . ASP A 0 146 . 22.754   41.905  -41.847  1.00 40.96 146 A 1 
ATOM 1127 C CG  . ASP A 0 146 . 23.313   44.065  -39.214  1.00 40.96 146 A 1 
ATOM 1128 O OD1 . ASP A 0 146 . 22.061   44.029  -39.140  1.00 40.96 146 A 1 
ATOM 1129 O OD2 . ASP A 0 146 . 23.939   45.139  -39.369  1.00 40.96 146 A 1 
ATOM 1130 N N   . GLN A 0 147 . 24.037   40.101  -41.469  1.00 39.83 147 A 1 
ATOM 1131 C CA  . GLN A 0 147 . 24.087   39.666  -42.873  1.00 39.83 147 A 1 
ATOM 1132 C C   . GLN A 0 147 . 23.029   38.604  -43.209  1.00 39.83 147 A 1 
ATOM 1133 C CB  . GLN A 0 147 . 25.522   39.254  -43.268  1.00 39.83 147 A 1 
ATOM 1134 O O   . GLN A 0 147 . 22.306   38.763  -44.201  1.00 39.83 147 A 1 
ATOM 1135 C CG  . GLN A 0 147 . 26.027   40.171  -44.395  1.00 39.83 147 A 1 
ATOM 1136 C CD  . GLN A 0 147 . 27.484   39.938  -44.779  1.00 39.83 147 A 1 
ATOM 1137 N NE2 . GLN A 0 147 . 28.425   40.260  -43.920  1.00 39.83 147 A 1 
ATOM 1138 O OE1 . GLN A 0 147 . 27.797   39.525  -45.884  1.00 39.83 147 A 1 
ATOM 1139 N N   . ALA A 0 148 . 22.847   37.582  -42.364  1.00 41.19 148 A 1 
ATOM 1140 C CA  . ALA A 0 148 . 21.832   36.544  -42.579  1.00 41.19 148 A 1 
ATOM 1141 C C   . ALA A 0 148 . 20.394   37.110  -42.568  1.00 41.19 148 A 1 
ATOM 1142 C CB  . ALA A 0 148 . 22.028   35.460  -41.512  1.00 41.19 148 A 1 
ATOM 1143 O O   . ALA A 0 148 . 19.581   36.800  -43.448  1.00 41.19 148 A 1 
ATOM 1144 N N   . GLY A 0 149 . 20.090   38.018  -41.630  1.00 41.69 149 A 1 
ATOM 1145 C CA  . GLY A 0 149 . 18.752   38.604  -41.463  1.00 41.69 149 A 1 
ATOM 1146 C C   . GLY A 0 149 . 18.242   39.420  -42.662  1.00 41.69 149 A 1 
ATOM 1147 O O   . GLY A 0 149 . 17.034   39.605  -42.822  1.00 41.69 149 A 1 
ATOM 1148 N N   . ARG A 0 150 . 19.134   39.882  -43.548  1.00 43.12 150 A 1 
ATOM 1149 C CA  . ARG A 0 150 . 18.779   40.718  -44.710  1.00 43.12 150 A 1 
ATOM 1150 C C   . ARG A 0 150 . 18.376   39.929  -45.958  1.00 43.12 150 A 1 
ATOM 1151 C CB  . ARG A 0 150 . 19.932   41.691  -44.994  1.00 43.12 150 A 1 
ATOM 1152 O O   . ARG A 0 150 . 17.714   40.495  -46.827  1.00 43.12 150 A 1 
ATOM 1153 C CG  . ARG A 0 150 . 19.954   42.825  -43.960  1.00 43.12 150 A 1 
ATOM 1154 C CD  . ARG A 0 150 . 21.134   43.762  -44.224  1.00 43.12 150 A 1 
ATOM 1155 N NE  . ARG A 0 150 . 20.986   45.026  -43.482  1.00 43.12 150 A 1 
ATOM 1156 N NH1 . ARG A 0 150 . 20.831   46.474  -45.264  1.00 43.12 150 A 1 
ATOM 1157 N NH2 . ARG A 0 150 . 20.689   47.252  -43.175  1.00 43.12 150 A 1 
ATOM 1158 C CZ  . ARG A 0 150 . 20.831   46.238  -43.978  1.00 43.12 150 A 1 
ATOM 1159 N N   . ALA A 0 151 . 18.722   38.645  -46.055  1.00 41.90 151 A 1 
ATOM 1160 C CA  . ALA A 0 151 . 18.431   37.830  -47.239  1.00 41.90 151 A 1 
ATOM 1161 C C   . ALA A 0 151 . 16.977   37.313  -47.289  1.00 41.90 151 A 1 
ATOM 1162 C CB  . ALA A 0 151 . 19.448   36.684  -47.281  1.00 41.90 151 A 1 
ATOM 1163 O O   . ALA A 0 151 . 16.394   37.194  -48.369  1.00 41.90 151 A 1 
ATOM 1164 N N   . TYR A 0 152 . 16.369   37.033  -46.131  1.00 40.59 152 A 1 
ATOM 1165 C CA  . TYR A 0 152 . 15.065   36.357  -46.049  1.00 40.59 152 A 1 
ATOM 1166 C C   . TYR A 0 152 . 13.834   37.269  -46.197  1.00 40.59 152 A 1 
ATOM 1167 C CB  . TYR A 0 152 . 15.006   35.499  -44.774  1.00 40.59 152 A 1 
ATOM 1168 O O   . TYR A 0 152 . 12.730   36.784  -46.443  1.00 40.59 152 A 1 
ATOM 1169 C CG  . TYR A 0 152 . 15.120   34.022  -45.086  1.00 40.59 152 A 1 
ATOM 1170 C CD1 . TYR A 0 152 . 13.956   33.282  -45.373  1.00 40.59 152 A 1 
ATOM 1171 C CD2 . TYR A 0 152 . 16.383   33.401  -45.146  1.00 40.59 152 A 1 
ATOM 1172 C CE1 . TYR A 0 152 . 14.052   31.918  -45.710  1.00 40.59 152 A 1 
ATOM 1173 C CE2 . TYR A 0 152 . 16.482   32.036  -45.479  1.00 40.59 152 A 1 
ATOM 1174 O OH  . TYR A 0 152 . 15.400   29.976  -46.085  1.00 40.59 152 A 1 
ATOM 1175 C CZ  . TYR A 0 152 . 15.315   31.292  -45.761  1.00 40.59 152 A 1 
ATOM 1176 N N   . ALA A 0 153 . 13.997   38.593  -46.131  1.00 41.44 153 A 1 
ATOM 1177 C CA  . ALA A 0 153 . 12.890   39.559  -46.166  1.00 41.44 153 A 1 
ATOM 1178 C C   . ALA A 0 153 . 12.197   39.725  -47.545  1.00 41.44 153 A 1 
ATOM 1179 C CB  . ALA A 0 153 . 13.420   40.890  -45.615  1.00 41.44 153 A 1 
ATOM 1180 O O   . ALA A 0 153 . 11.375   40.624  -47.718  1.00 41.44 153 A 1 
ATOM 1181 N N   . ALA A 0 154 . 12.532   38.897  -48.545  1.00 39.98 154 A 1 
ATOM 1182 C CA  . ALA A 0 154 . 12.267   39.179  -49.959  1.00 39.98 154 A 1 
ATOM 1183 C C   . ALA A 0 154 . 11.500   38.090  -50.750  1.00 39.98 154 A 1 
ATOM 1184 C CB  . ALA A 0 154 . 13.599   39.580  -50.611  1.00 39.98 154 A 1 
ATOM 1185 O O   . ALA A 0 154 . 11.525   38.134  -51.984  1.00 39.98 154 A 1 
ATOM 1186 N N   . LYS A 0 155 . 10.792   37.131  -50.113  1.00 39.59 155 A 1 
ATOM 1187 C CA  . LYS A 0 155 . 9.893    36.203  -50.853  1.00 39.59 155 A 1 
ATOM 1188 C C   . LYS A 0 155 . 8.718    35.572  -50.067  1.00 39.59 155 A 1 
ATOM 1189 C CB  . LYS A 0 155 . 10.743   35.128  -51.574  1.00 39.59 155 A 1 
ATOM 1190 O O   . LYS A 0 155 . 8.861    34.565  -49.394  1.00 39.59 155 A 1 
ATOM 1191 C CG  . LYS A 0 155 . 10.559   35.205  -53.101  1.00 39.59 155 A 1 
ATOM 1192 C CD  . LYS A 0 155 . 11.626   34.369  -53.811  1.00 39.59 155 A 1 
ATOM 1193 C CE  . LYS A 0 155 . 11.548   34.575  -55.325  1.00 39.59 155 A 1 
ATOM 1194 N NZ  . LYS A 0 155 . 12.644   33.843  -56.003  1.00 39.59 155 A 1 
ATOM 1195 N N   . ALA A 0 156 . 7.531    36.144  -50.290  1.00 37.44 156 A 1 
ATOM 1196 C CA  . ALA A 0 156 . 6.220    35.496  -50.491  1.00 37.44 156 A 1 
ATOM 1197 C C   . ALA A 0 156 . 5.688    34.359  -49.562  1.00 37.44 156 A 1 
ATOM 1198 C CB  . ALA A 0 156 . 6.156    35.071  -51.966  1.00 37.44 156 A 1 
ATOM 1199 O O   . ALA A 0 156 . 5.945    33.186  -49.791  1.00 37.44 156 A 1 
ATOM 1200 N N   . HIS A 0 157 . 4.726    34.740  -48.703  1.00 34.13 157 A 1 
ATOM 1201 C CA  . HIS A 0 157 . 3.356    34.177  -48.563  1.00 34.13 157 A 1 
ATOM 1202 C C   . HIS A 0 157 . 3.075    32.657  -48.375  1.00 34.13 157 A 1 
ATOM 1203 C CB  . HIS A 0 157 . 2.490    34.696  -49.730  1.00 34.13 157 A 1 
ATOM 1204 O O   . HIS A 0 157 . 3.197    31.868  -49.305  1.00 34.13 157 A 1 
ATOM 1205 C CG  . HIS A 0 157 . 1.905    36.065  -49.510  1.00 34.13 157 A 1 
ATOM 1206 C CD2 . HIS A 0 157 . 2.493    37.273  -49.770  1.00 34.13 157 A 1 
ATOM 1207 N ND1 . HIS A 0 157 . 0.638    36.325  -49.038  1.00 34.13 157 A 1 
ATOM 1208 C CE1 . HIS A 0 157 . 0.470    37.657  -49.009  1.00 34.13 157 A 1 
ATOM 1209 N NE2 . HIS A 0 157 . 1.576    38.276  -49.445  1.00 34.13 157 A 1 
ATOM 1210 N N   . GLY A 0 158 . 2.406    32.334  -47.251  1.00 36.07 158 A 1 
ATOM 1211 C CA  . GLY A 0 158 . 1.640    31.093  -46.979  1.00 36.07 158 A 1 
ATOM 1212 C C   . GLY A 0 158 . 1.855    30.620  -45.530  1.00 36.07 158 A 1 
ATOM 1213 O O   . GLY A 0 158 . 2.952    30.202  -45.203  1.00 36.07 158 A 1 
ATOM 1214 N N   . SER A 0 159 . 0.956    30.856  -44.560  1.00 31.75 159 A 1 
ATOM 1215 C CA  . SER A 0 159 . -0.267   30.071  -44.258  1.00 31.75 159 A 1 
ATOM 1216 C C   . SER A 0 159 . 0.013    28.558  -44.206  1.00 31.75 159 A 1 
ATOM 1217 C CB  . SER A 0 159 . -1.419   30.409  -45.208  1.00 31.75 159 A 1 
ATOM 1218 O O   . SER A 0 159 . 0.498    28.024  -45.195  1.00 31.75 159 A 1 
ATOM 1219 O OG  . SER A 0 159 . -2.657   30.224  -44.549  1.00 31.75 159 A 1 
ATOM 1220 N N   . TYR A 0 160 . -0.259   27.807  -43.129  1.00 36.35 160 A 1 
ATOM 1221 C CA  . TYR A 0 160 . -1.366   27.893  -42.150  1.00 36.35 160 A 1 
ATOM 1222 C C   . TYR A 0 160 . -1.042   27.150  -40.828  1.00 36.35 160 A 1 
ATOM 1223 C CB  . TYR A 0 160 . -2.612   27.212  -42.780  1.00 36.35 160 A 1 
ATOM 1224 O O   . TYR A 0 160 . -0.195   26.264  -40.809  1.00 36.35 160 A 1 
ATOM 1225 C CG  . TYR A 0 160 . -2.281   26.143  -43.816  1.00 36.35 160 A 1 
ATOM 1226 C CD1 . TYR A 0 160 . -2.465   26.430  -45.183  1.00 36.35 160 A 1 
ATOM 1227 C CD2 . TYR A 0 160 . -1.613   24.959  -43.434  1.00 36.35 160 A 1 
ATOM 1228 C CE1 . TYR A 0 160 . -1.936   25.572  -46.164  1.00 36.35 160 A 1 
ATOM 1229 C CE2 . TYR A 0 160 . -1.071   24.105  -44.414  1.00 36.35 160 A 1 
ATOM 1230 O OH  . TYR A 0 160 . -0.650   23.637  -46.735  1.00 36.35 160 A 1 
ATOM 1231 C CZ  . TYR A 0 160 . -1.214   24.424  -45.782  1.00 36.35 160 A 1 
ATOM 1232 N N   . GLY A 0 161 . -1.799   27.428  -39.753  1.00 39.37 161 A 1 
ATOM 1233 C CA  . GLY A 0 161 . -1.870   26.585  -38.541  1.00 39.37 161 A 1 
ATOM 1234 C C   . GLY A 0 161 . -1.714   27.357  -37.225  1.00 39.37 161 A 1 
ATOM 1235 O O   . GLY A 0 161 . -0.664   27.935  -36.972  1.00 39.37 161 A 1 
ATOM 1236 N N   . LYS A 0 162 . -2.755   27.392  -36.378  1.00 32.30 162 A 1 
ATOM 1237 C CA  . LYS A 0 162 . -2.756   28.139  -35.104  1.00 32.30 162 A 1 
ATOM 1238 C C   . LYS A 0 162 . -3.594   27.429  -34.034  1.00 32.30 162 A 1 
ATOM 1239 C CB  . LYS A 0 162 . -3.309   29.558  -35.356  1.00 32.30 162 A 1 
ATOM 1240 O O   . LYS A 0 162 . -4.763   27.148  -34.275  1.00 32.30 162 A 1 
ATOM 1241 C CG  . LYS A 0 162 . -3.034   30.541  -34.204  1.00 32.30 162 A 1 
ATOM 1242 C CD  . LYS A 0 162 . -3.960   31.764  -34.299  1.00 32.30 162 A 1 
ATOM 1243 C CE  . LYS A 0 162 . -3.445   32.905  -33.417  1.00 32.30 162 A 1 
ATOM 1244 N NZ  . LYS A 0 162 . -4.500   33.913  -33.157  1.00 32.30 162 A 1 
ATOM 1245 N N   . ALA A 0 163 . -3.028   27.245  -32.843  1.00 39.52 163 A 1 
ATOM 1246 C CA  . ALA A 0 163 . -3.729   26.902  -31.600  1.00 39.52 163 A 1 
ATOM 1247 C C   . ALA A 0 163 . -3.163   27.764  -30.448  1.00 39.52 163 A 1 
ATOM 1248 C CB  . ALA A 0 163 . -3.604   25.395  -31.345  1.00 39.52 163 A 1 
ATOM 1249 O O   . ALA A 0 163 . -2.056   28.287  -30.572  1.00 39.52 163 A 1 
ATOM 1250 N N   . GLN A 0 164 . -3.930   28.000  -29.375  1.00 34.97 164 A 1 
ATOM 1251 C CA  . GLN A 0 164 . -3.598   28.981  -28.325  1.00 34.97 164 A 1 
ATOM 1252 C C   . GLN A 0 164 . -4.092   28.576  -26.926  1.00 34.97 164 A 1 
ATOM 1253 C CB  . GLN A 0 164 . -4.280   30.331  -28.627  1.00 34.97 164 A 1 
ATOM 1254 O O   . GLN A 0 164 . -5.146   27.957  -26.814  1.00 34.97 164 A 1 
ATOM 1255 C CG  . GLN A 0 164 . -3.739   31.120  -29.822  1.00 34.97 164 A 1 
ATOM 1256 C CD  . GLN A 0 164 . -4.445   32.469  -29.923  1.00 34.97 164 A 1 
ATOM 1257 N NE2 . GLN A 0 164 . -4.194   33.395  -29.024  1.00 34.97 164 A 1 
ATOM 1258 O OE1 . GLN A 0 164 . -5.215   32.738  -30.835  1.00 34.97 164 A 1 
ATOM 1259 N N   . GLY A 0 165 . -3.424   29.114  -25.894  1.00 34.99 165 A 1 
ATOM 1260 C CA  . GLY A 0 165 . -3.923   29.236  -24.512  1.00 34.99 165 A 1 
ATOM 1261 C C   . GLY A 0 165 . -3.435   28.129  -23.568  1.00 34.99 165 A 1 
ATOM 1262 O O   . GLY A 0 165 . -3.191   27.020  -24.024  1.00 34.99 165 A 1 
ATOM 1263 N N   . TYR A 0 166 . -3.246   28.341  -22.258  1.00 38.13 166 A 1 
ATOM 1264 C CA  . TYR A 0 166 . -3.282   29.534  -21.367  1.00 38.13 166 A 1 
ATOM 1265 C C   . TYR A 0 166 . -2.077   29.386  -20.374  1.00 38.13 166 A 1 
ATOM 1266 C CB  . TYR A 0 166 . -4.654   29.586  -20.659  1.00 38.13 166 A 1 
ATOM 1267 O O   . TYR A 0 166 . -1.466   28.325  -20.365  1.00 38.13 166 A 1 
ATOM 1268 C CG  . TYR A 0 166 . -5.819   30.117  -21.495  1.00 38.13 166 A 1 
ATOM 1269 C CD1 . TYR A 0 166 . -6.272   31.439  -21.303  1.00 38.13 166 A 1 
ATOM 1270 C CD2 . TYR A 0 166 . -6.485   29.290  -22.424  1.00 38.13 166 A 1 
ATOM 1271 C CE1 . TYR A 0 166 . -7.364   31.938  -22.042  1.00 38.13 166 A 1 
ATOM 1272 C CE2 . TYR A 0 166 . -7.557   29.794  -23.190  1.00 38.13 166 A 1 
ATOM 1273 O OH  . TYR A 0 166 . -9.052   31.599  -23.716  1.00 38.13 166 A 1 
ATOM 1274 C CZ  . TYR A 0 166 . -8.005   31.118  -22.996  1.00 38.13 166 A 1 
ATOM 1275 N N   . GLY A 0 167 . -1.548   30.337  -19.581  1.00 35.17 167 A 1 
ATOM 1276 C CA  . GLY A 0 167 . -2.106   31.470  -18.811  1.00 35.17 167 A 1 
ATOM 1277 C C   . GLY A 0 167 . -2.444   31.035  -17.360  1.00 35.17 167 A 1 
ATOM 1278 O O   . GLY A 0 167 . -3.030   29.973  -17.219  1.00 35.17 167 A 1 
ATOM 1279 N N   . HIS A 0 168 . -2.170   31.751  -16.249  1.00 32.57 168 A 1 
ATOM 1280 C CA  . HIS A 0 168 . -1.407   32.992  -15.977  1.00 32.57 168 A 1 
ATOM 1281 C C   . HIS A 0 168 . -1.223   33.217  -14.433  1.00 32.57 168 A 1 
ATOM 1282 C CB  . HIS A 0 168 . -2.200   34.174  -16.571  1.00 32.57 168 A 1 
ATOM 1283 O O   . HIS A 0 168 . -2.166   32.978  -13.694  1.00 32.57 168 A 1 
ATOM 1284 C CG  . HIS A 0 168 . -1.638   35.552  -16.314  1.00 32.57 168 A 1 
ATOM 1285 C CD2 . HIS A 0 168 . -2.221   36.526  -15.546  1.00 32.57 168 A 1 
ATOM 1286 N ND1 . HIS A 0 168 . -0.515   36.111  -16.887  1.00 32.57 168 A 1 
ATOM 1287 C CE1 . HIS A 0 168 . -0.426   37.386  -16.470  1.00 32.57 168 A 1 
ATOM 1288 N NE2 . HIS A 0 168 . -1.446   37.684  -15.655  1.00 32.57 168 A 1 
ATOM 1289 N N   . ALA A 0 169 . -0.048   33.713  -13.993  1.00 34.88 169 A 1 
ATOM 1290 C CA  . ALA A 0 169 . 0.319    34.441  -12.740  1.00 34.88 169 A 1 
ATOM 1291 C C   . ALA A 0 169 . -0.183   34.062  -11.307  1.00 34.88 169 A 1 
ATOM 1292 C CB  . ALA A 0 169 . 0.018    35.928  -12.974  1.00 34.88 169 A 1 
ATOM 1293 O O   . ALA A 0 169 . -1.375   34.127  -11.036  1.00 34.88 169 A 1 
ATOM 1294 N N   . ALA A 0 170 . 0.766    33.910  -10.351  1.00 36.66 170 A 1 
ATOM 1295 C CA  . ALA A 0 170 . 0.767    34.398  -8.936   1.00 36.66 170 A 1 
ATOM 1296 C C   . ALA A 0 170 . 2.026    33.891  -8.154   1.00 36.66 170 A 1 
ATOM 1297 C CB  . ALA A 0 170 . -0.487   33.906  -8.189   1.00 36.66 170 A 1 
ATOM 1298 O O   . ALA A 0 170 . 2.639    32.935  -8.613   1.00 36.66 170 A 1 
ATOM 1299 N N   . HIS A 0 171 . 2.422    34.354  -6.947   1.00 30.94 171 A 1 
ATOM 1300 C CA  . HIS A 0 171 . 2.771    35.718  -6.471   1.00 30.94 171 A 1 
ATOM 1301 C C   . HIS A 0 171 . 3.526    35.648  -5.096   1.00 30.94 171 A 1 
ATOM 1302 C CB  . HIS A 0 171 . 1.507    36.594  -6.300   1.00 30.94 171 A 1 
ATOM 1303 O O   . HIS A 0 171 . 2.990    35.067  -4.159   1.00 30.94 171 A 1 
ATOM 1304 C CG  . HIS A 0 171 . 1.738    38.068  -6.537   1.00 30.94 171 A 1 
ATOM 1305 C CD2 . HIS A 0 171 . 1.476    38.753  -7.695   1.00 30.94 171 A 1 
ATOM 1306 N ND1 . HIS A 0 171 . 2.183    38.990  -5.616   1.00 30.94 171 A 1 
ATOM 1307 C CE1 . HIS A 0 171 . 2.193    40.198  -6.208   1.00 30.94 171 A 1 
ATOM 1308 N NE2 . HIS A 0 171 . 1.777    40.102  -7.480   1.00 30.94 171 A 1 
ATOM 1309 N N   . GLY A 0 172 . 4.694    36.303  -4.919   1.00 35.49 172 A 1 
ATOM 1310 C CA  . GLY A 0 172 . 5.370    36.532  -3.604   1.00 35.49 172 A 1 
ATOM 1311 C C   . GLY A 0 172 . 6.391    35.471  -3.103   1.00 35.49 172 A 1 
ATOM 1312 O O   . GLY A 0 172 . 6.473    34.399  -3.683   1.00 35.49 172 A 1 
ATOM 1313 N N   . HIS A 0 173 . 7.207    35.689  -2.045   1.00 31.97 173 A 1 
ATOM 1314 C CA  . HIS A 0 173 . 7.592    36.938  -1.337   1.00 31.97 173 A 1 
ATOM 1315 C C   . HIS A 0 173 . 8.828    36.773  -0.380   1.00 31.97 173 A 1 
ATOM 1316 C CB  . HIS A 0 173 . 6.381    37.456  -0.525   1.00 31.97 173 A 1 
ATOM 1317 O O   . HIS A 0 173 . 8.677    36.247  0.716    1.00 31.97 173 A 1 
ATOM 1318 C CG  . HIS A 0 173 . 6.665    38.634  0.381    1.00 31.97 173 A 1 
ATOM 1319 C CD2 . HIS A 0 173 . 6.440    39.960  0.126    1.00 31.97 173 A 1 
ATOM 1320 N ND1 . HIS A 0 173 . 7.164    38.552  1.659    1.00 31.97 173 A 1 
ATOM 1321 C CE1 . HIS A 0 173 . 7.248    39.795  2.160    1.00 31.97 173 A 1 
ATOM 1322 N NE2 . HIS A 0 173 . 6.827    40.692  1.254    1.00 31.97 173 A 1 
ATOM 1323 N N   . VAL A 0 174 . 9.987    37.357  -0.755   1.00 34.23 174 A 1 
ATOM 1324 C CA  . VAL A 0 174 . 11.093   37.941  0.082    1.00 34.23 174 A 1 
ATOM 1325 C C   . VAL A 0 174 . 11.903   37.072  1.086    1.00 34.23 174 A 1 
ATOM 1326 C CB  . VAL A 0 174 . 10.590   39.219  0.804    1.00 34.23 174 A 1 
ATOM 1327 O O   . VAL A 0 174 . 11.331   36.398  1.927    1.00 34.23 174 A 1 
ATOM 1328 C CG1 . VAL A 0 174 . 11.676   39.989  1.574    1.00 34.23 174 A 1 
ATOM 1329 C CG2 . VAL A 0 174 . 10.002   40.232  -0.192   1.00 34.23 174 A 1 
ATOM 1330 N N   . VAL A 0 175 . 13.248   37.238  1.060    1.00 39.24 175 A 1 
ATOM 1331 C CA  . VAL A 0 175 . 14.270   37.336  2.163    1.00 39.24 175 A 1 
ATOM 1332 C C   . VAL A 0 175 . 15.649   36.824  1.655    1.00 39.24 175 A 1 
ATOM 1333 C CB  . VAL A 0 175 . 13.883   36.592  3.483    1.00 39.24 175 A 1 
ATOM 1334 O O   . VAL A 0 175 . 15.668   35.860  0.904    1.00 39.24 175 A 1 
ATOM 1335 C CG1 . VAL A 0 175 . 15.062   36.275  4.422    1.00 39.24 175 A 1 
ATOM 1336 C CG2 . VAL A 0 175 . 12.948   37.444  4.365    1.00 39.24 175 A 1 
ATOM 1337 N N   . ALA A 0 176 . 16.841   37.309  2.054    1.00 32.54 176 A 1 
ATOM 1338 C CA  . ALA A 0 176 . 17.395   38.678  2.101    1.00 32.54 176 A 1 
ATOM 1339 C C   . ALA A 0 176 . 18.952   38.640  2.231    1.00 32.54 176 A 1 
ATOM 1340 C CB  . ALA A 0 176 . 16.838   39.485  3.286    1.00 32.54 176 A 1 
ATOM 1341 O O   . ALA A 0 176 . 19.491   37.727  2.841    1.00 32.54 176 A 1 
ATOM 1342 N N   . HIS A 0 177 . 19.636   39.699  1.764    1.00 35.56 177 A 1 
ATOM 1343 C CA  . HIS A 0 177 . 21.035   40.110  2.051    1.00 35.56 177 A 1 
ATOM 1344 C C   . HIS A 0 177 . 22.258   39.256  1.620    1.00 35.56 177 A 1 
ATOM 1345 C CB  . HIS A 0 177 . 21.183   40.526  3.524    1.00 35.56 177 A 1 
ATOM 1346 O O   . HIS A 0 177 . 22.492   38.146  2.076    1.00 35.56 177 A 1 
ATOM 1347 C CG  . HIS A 0 177 . 20.401   41.764  3.869    1.00 35.56 177 A 1 
ATOM 1348 C CD2 . HIS A 0 177 . 19.308   41.837  4.688    1.00 35.56 177 A 1 
ATOM 1349 N ND1 . HIS A 0 177 . 20.647   43.036  3.401    1.00 35.56 177 A 1 
ATOM 1350 C CE1 . HIS A 0 177 . 19.715   43.853  3.917    1.00 35.56 177 A 1 
ATOM 1351 N NE2 . HIS A 0 177 . 18.873   43.166  4.701    1.00 35.56 177 A 1 
ATOM 1352 N N   . GLY A 0 178 . 23.158   39.922  0.879    1.00 37.55 178 A 1 
ATOM 1353 C CA  . GLY A 0 178 . 24.571   39.583  0.649    1.00 37.55 178 A 1 
ATOM 1354 C C   . GLY A 0 178 . 25.202   40.662  -0.248   1.00 37.55 178 A 1 
ATOM 1355 O O   . GLY A 0 178 . 24.617   40.997  -1.276   1.00 37.55 178 A 1 
ATOM 1356 N N   . HIS A 0 179 . 26.309   41.303  0.150    1.00 34.62 179 A 1 
ATOM 1357 C CA  . HIS A 0 179 . 26.811   42.515  -0.531   1.00 34.62 179 A 1 
ATOM 1358 C C   . HIS A 0 179 . 28.347   42.600  -0.534   1.00 34.62 179 A 1 
ATOM 1359 C CB  . HIS A 0 179 . 26.197   43.769  0.134    1.00 34.62 179 A 1 
ATOM 1360 O O   . HIS A 0 179 . 28.978   42.337  0.487    1.00 34.62 179 A 1 
ATOM 1361 C CG  . HIS A 0 179 . 25.624   44.781  -0.830   1.00 34.62 179 A 1 
ATOM 1362 C CD2 . HIS A 0 179 . 25.881   46.126  -0.860   1.00 34.62 179 A 1 
ATOM 1363 N ND1 . HIS A 0 179 . 24.640   44.537  -1.762   1.00 34.62 179 A 1 
ATOM 1364 C CE1 . HIS A 0 179 . 24.316   45.707  -2.341   1.00 34.62 179 A 1 
ATOM 1365 N NE2 . HIS A 0 179 . 25.040   46.706  -1.814   1.00 34.62 179 A 1 
ATOM 1366 N N   . GLY A 0 180 . 28.937   43.033  -1.654   1.00 37.27 180 A 1 
ATOM 1367 C CA  . GLY A 0 180 . 30.379   43.263  -1.814   1.00 37.27 180 A 1 
ATOM 1368 C C   . GLY A 0 180 . 30.658   44.212  -2.986   1.00 37.27 180 A 1 
ATOM 1369 O O   . GLY A 0 180 . 30.034   44.090  -4.035   1.00 37.27 180 A 1 
ATOM 1370 N N   . HIS A 0 181 . 31.552   45.189  -2.800   1.00 34.96 181 A 1 
ATOM 1371 C CA  . HIS A 0 181 . 31.771   46.323  -3.715   1.00 34.96 181 A 1 
ATOM 1372 C C   . HIS A 0 181 . 33.244   46.467  -4.130   1.00 34.96 181 A 1 
ATOM 1373 C CB  . HIS A 0 181 . 31.342   47.632  -3.016   1.00 34.96 181 A 1 
ATOM 1374 O O   . HIS A 0 181 . 34.138   46.218  -3.325   1.00 34.96 181 A 1 
ATOM 1375 C CG  . HIS A 0 181 . 29.981   48.168  -3.379   1.00 34.96 181 A 1 
ATOM 1376 C CD2 . HIS A 0 181 . 28.867   48.162  -2.584   1.00 34.96 181 A 1 
ATOM 1377 N ND1 . HIS A 0 181 . 29.677   48.922  -4.492   1.00 34.96 181 A 1 
ATOM 1378 C CE1 . HIS A 0 181 . 28.410   49.352  -4.370   1.00 34.96 181 A 1 
ATOM 1379 N NE2 . HIS A 0 181 . 27.883   48.927  -3.215   1.00 34.96 181 A 1 
ATOM 1380 N N   . GLY A 0 182 . 33.493   47.025  -5.322   1.00 38.30 182 A 1 
ATOM 1381 C CA  . GLY A 0 182 . 34.803   47.569  -5.705   1.00 38.30 182 A 1 
ATOM 1382 C C   . GLY A 0 182 . 34.769   48.351  -7.024   1.00 38.30 182 A 1 
ATOM 1383 O O   . GLY A 0 182 . 34.591   47.758  -8.080   1.00 38.30 182 A 1 
ATOM 1384 N N   . LEU A 0 183 . 34.928   49.683  -6.982   1.00 34.29 183 A 1 
ATOM 1385 C CA  . LEU A 0 183 . 34.991   50.544  -8.177   1.00 34.29 183 A 1 
ATOM 1386 C C   . LEU A 0 183 . 35.770   51.848  -7.895   1.00 34.29 183 A 1 
ATOM 1387 C CB  . LEU A 0 183 . 33.553   50.854  -8.673   1.00 34.29 183 A 1 
ATOM 1388 O O   . LEU A 0 183 . 35.512   52.514  -6.895   1.00 34.29 183 A 1 
ATOM 1389 C CG  . LEU A 0 183 . 33.253   50.370  -10.106  1.00 34.29 183 A 1 
ATOM 1390 C CD1 . LEU A 0 183 . 31.776   50.605  -10.430  1.00 34.29 183 A 1 
ATOM 1391 C CD2 . LEU A 0 183 . 34.086   51.115  -11.153  1.00 34.29 183 A 1 
ATOM 1392 N N   . GLY A 0 184 . 36.688   52.235  -8.789   1.00 39.79 184 A 1 
ATOM 1393 C CA  . GLY A 0 184 . 37.482   53.478  -8.716   1.00 39.79 184 A 1 
ATOM 1394 C C   . GLY A 0 184 . 38.531   53.526  -9.844   1.00 39.79 184 A 1 
ATOM 1395 O O   . GLY A 0 184 . 39.467   52.744  -9.804   1.00 39.79 184 A 1 
ATOM 1396 N N   . HIS A 0 185 . 38.378   54.236  -10.970  1.00 31.96 185 A 1 
ATOM 1397 C CA  . HIS A 0 185 . 38.169   55.677  -11.233  1.00 31.96 185 A 1 
ATOM 1398 C C   . HIS A 0 185 . 39.485   56.493  -11.315  1.00 31.96 185 A 1 
ATOM 1399 C CB  . HIS A 0 185 . 37.081   56.323  -10.357  1.00 31.96 185 A 1 
ATOM 1400 O O   . HIS A 0 185 . 40.077   56.854  -10.302  1.00 31.96 185 A 1 
ATOM 1401 C CG  . HIS A 0 185 . 36.506   57.589  -10.942  1.00 31.96 185 A 1 
ATOM 1402 C CD2 . HIS A 0 185 . 36.952   58.872  -10.766  1.00 31.96 185 A 1 
ATOM 1403 N ND1 . HIS A 0 185 . 35.395   57.656  -11.751  1.00 31.96 185 A 1 
ATOM 1404 C CE1 . HIS A 0 185 . 35.177   58.945  -12.057  1.00 31.96 185 A 1 
ATOM 1405 N NE2 . HIS A 0 185 . 36.109   59.731  -11.489  1.00 31.96 185 A 1 
ATOM 1406 N N   . GLY A 0 186 . 39.900   56.841  -12.543  1.00 40.06 186 A 1 
ATOM 1407 C CA  . GLY A 0 186 . 41.078   57.660  -12.883  1.00 40.06 186 A 1 
ATOM 1408 C C   . GLY A 0 186 . 40.879   58.411  -14.216  1.00 40.06 186 A 1 
ATOM 1409 O O   . GLY A 0 186 . 40.023   58.025  -15.007  1.00 40.06 186 A 1 
ATOM 1410 N N   . LYS A 0 187 . 41.599   59.522  -14.455  1.00 37.75 187 A 1 
ATOM 1411 C CA  . LYS A 0 187 . 41.315   60.501  -15.539  1.00 37.75 187 A 1 
ATOM 1412 C C   . LYS A 0 187 . 42.472   60.656  -16.540  1.00 37.75 187 A 1 
ATOM 1413 C CB  . LYS A 0 187 . 41.037   61.890  -14.929  1.00 37.75 187 A 1 
ATOM 1414 O O   . LYS A 0 187 . 43.618   60.723  -16.108  1.00 37.75 187 A 1 
ATOM 1415 C CG  . LYS A 0 187 . 39.813   61.981  -14.007  1.00 37.75 187 A 1 
ATOM 1416 C CD  . LYS A 0 187 . 39.736   63.385  -13.385  1.00 37.75 187 A 1 
ATOM 1417 C CE  . LYS A 0 187 . 38.507   63.495  -12.476  1.00 37.75 187 A 1 
ATOM 1418 N NZ  . LYS A 0 187 . 38.479   64.781  -11.733  1.00 37.75 187 A 1 
ATOM 1419 N N   . GLY A 0 188 . 42.173   60.870  -17.831  1.00 39.69 188 A 1 
ATOM 1420 C CA  . GLY A 0 188 . 43.179   61.215  -18.856  1.00 39.69 188 A 1 
ATOM 1421 C C   . GLY A 0 188 . 42.617   61.794  -20.171  1.00 39.69 188 A 1 
ATOM 1422 O O   . GLY A 0 188 . 41.897   61.135  -20.904  1.00 39.69 188 A 1 
ATOM 1423 N N   . TYR A 0 189 . 42.956   63.051  -20.443  1.00 39.84 189 A 1 
ATOM 1424 C CA  . TYR A 0 189 . 42.648   63.928  -21.593  1.00 39.84 189 A 1 
ATOM 1425 C C   . TYR A 0 189 . 43.300   63.449  -22.924  1.00 39.84 189 A 1 
ATOM 1426 C CB  . TYR A 0 189 . 43.211   65.324  -21.204  1.00 39.84 189 A 1 
ATOM 1427 O O   . TYR A 0 189 . 44.353   62.831  -22.859  1.00 39.84 189 A 1 
ATOM 1428 C CG  . TYR A 0 189 . 43.272   65.612  -19.697  1.00 39.84 189 A 1 
ATOM 1429 C CD1 . TYR A 0 189 . 42.189   66.237  -19.052  1.00 39.84 189 A 1 
ATOM 1430 C CD2 . TYR A 0 189 . 44.358   65.135  -18.925  1.00 39.84 189 A 1 
ATOM 1431 C CE1 . TYR A 0 189 . 42.170   66.358  -17.647  1.00 39.84 189 A 1 
ATOM 1432 C CE2 . TYR A 0 189 . 44.322   65.212  -17.519  1.00 39.84 189 A 1 
ATOM 1433 O OH  . TYR A 0 189 . 43.185   65.903  -15.521  1.00 39.84 189 A 1 
ATOM 1434 C CZ  . TYR A 0 189 . 43.227   65.824  -16.877  1.00 39.84 189 A 1 
ATOM 1435 N N   . GLY A 0 190 . 42.835   63.758  -24.151  1.00 40.53 190 A 1 
ATOM 1436 C CA  . GLY A 0 190 . 41.593   64.413  -24.602  1.00 40.53 190 A 1 
ATOM 1437 C C   . GLY A 0 190 . 41.625   64.962  -26.061  1.00 40.53 190 A 1 
ATOM 1438 O O   . GLY A 0 190 . 42.681   65.311  -26.567  1.00 40.53 190 A 1 
ATOM 1439 N N   . LYS A 0 191 . 40.434   65.100  -26.678  1.00 40.55 191 A 1 
ATOM 1440 C CA  . LYS A 0 191 . 39.984   66.081  -27.716  1.00 40.55 191 A 1 
ATOM 1441 C C   . LYS A 0 191 . 40.859   66.448  -28.950  1.00 40.55 191 A 1 
ATOM 1442 C CB  . LYS A 0 191 . 39.659   67.411  -27.008  1.00 40.55 191 A 1 
ATOM 1443 O O   . LYS A 0 191 . 41.804   67.214  -28.816  1.00 40.55 191 A 1 
ATOM 1444 C CG  . LYS A 0 191 . 38.525   67.367  -25.978  1.00 40.55 191 A 1 
ATOM 1445 C CD  . LYS A 0 191 . 38.289   68.790  -25.453  1.00 40.55 191 A 1 
ATOM 1446 C CE  . LYS A 0 191 . 37.089   68.834  -24.503  1.00 40.55 191 A 1 
ATOM 1447 N NZ  . LYS A 0 191 . 36.795   70.227  -24.084  1.00 40.55 191 A 1 
ATOM 1448 N N   . HIS A 0 192 . 40.326   66.214  -30.164  1.00 38.21 192 A 1 
ATOM 1449 C CA  . HIS A 0 192 . 39.728   67.259  -31.043  1.00 38.21 192 A 1 
ATOM 1450 C C   . HIS A 0 192 . 39.081   66.677  -32.330  1.00 38.21 192 A 1 
ATOM 1451 C CB  . HIS A 0 192 . 40.732   68.372  -31.431  1.00 38.21 192 A 1 
ATOM 1452 O O   . HIS A 0 192 . 39.422   65.584  -32.763  1.00 38.21 192 A 1 
ATOM 1453 C CG  . HIS A 0 192 . 40.790   69.559  -30.486  1.00 38.21 192 A 1 
ATOM 1454 C CD2 . HIS A 0 192 . 39.784   70.064  -29.702  1.00 38.21 192 A 1 
ATOM 1455 N ND1 . HIS A 0 192 . 41.882   70.370  -30.285  1.00 38.21 192 A 1 
ATOM 1456 C CE1 . HIS A 0 192 . 41.551   71.312  -29.386  1.00 38.21 192 A 1 
ATOM 1457 N NE2 . HIS A 0 192 . 40.277   71.161  -28.988  1.00 38.21 192 A 1 
ATOM 1458 N N   . ALA A 0 193 . 38.148   67.428  -32.934  1.00 41.97 193 A 1 
ATOM 1459 C CA  . ALA A 0 193 . 37.516   67.202  -34.251  1.00 41.97 193 A 1 
ATOM 1460 C C   . ALA A 0 193 . 37.457   68.553  -35.014  1.00 41.97 193 A 1 
ATOM 1461 C CB  . ALA A 0 193 . 36.127   66.583  -34.028  1.00 41.97 193 A 1 
ATOM 1462 O O   . ALA A 0 193 . 37.775   69.572  -34.388  1.00 41.97 193 A 1 
ATOM 1463 N N   . PRO A 0 194 . 37.056   68.621  -36.309  1.00 51.05 194 A 1 
ATOM 1464 C CA  . PRO A 0 194 . 35.633   68.923  -36.576  1.00 51.05 194 A 1 
ATOM 1465 C C   . PRO A 0 194 . 35.014   68.459  -37.929  1.00 51.05 194 A 1 
ATOM 1466 C CB  . PRO A 0 194 . 35.598   70.455  -36.551  1.00 51.05 194 A 1 
ATOM 1467 O O   . PRO A 0 194 . 35.644   68.487  -38.977  1.00 51.05 194 A 1 
ATOM 1468 C CG  . PRO A 0 194 . 36.902   70.838  -37.254  1.00 51.05 194 A 1 
ATOM 1469 C CD  . PRO A 0 194 . 37.779   69.583  -37.145  1.00 51.05 194 A 1 
ATOM 1470 N N   . VAL A 0 195 . 33.710   68.146  -37.877  1.00 37.86 195 A 1 
ATOM 1471 C CA  . VAL A 0 195 . 32.594   68.641  -38.733  1.00 37.86 195 A 1 
ATOM 1472 C C   . VAL A 0 195 . 32.834   68.986  -40.221  1.00 37.86 195 A 1 
ATOM 1473 C CB  . VAL A 0 195 . 31.969   69.888  -38.047  1.00 37.86 195 A 1 
ATOM 1474 O O   . VAL A 0 195 . 33.525   69.950  -40.528  1.00 37.86 195 A 1 
ATOM 1475 C CG1 . VAL A 0 195 . 30.735   70.451  -38.767  1.00 37.86 195 A 1 
ATOM 1476 C CG2 . VAL A 0 195 . 31.542   69.587  -36.600  1.00 37.86 195 A 1 
ATOM 1477 N N   . VAL A 0 196 . 32.021   68.384  -41.110  1.00 44.33 196 A 1 
ATOM 1478 C CA  . VAL A 0 196 . 31.125   69.097  -42.064  1.00 44.33 196 A 1 
ATOM 1479 C C   . VAL A 0 196 . 29.941   68.190  -42.460  1.00 44.33 196 A 1 
ATOM 1480 C CB  . VAL A 0 196 . 31.879   69.734  -43.264  1.00 44.33 196 A 1 
ATOM 1481 O O   . VAL A 0 196 . 30.020   66.971  -42.343  1.00 44.33 196 A 1 
ATOM 1482 C CG1 . VAL A 0 196 . 31.235   69.554  -44.649  1.00 44.33 196 A 1 
ATOM 1483 C CG2 . VAL A 0 196 . 31.979   71.257  -43.062  1.00 44.33 196 A 1 
ATOM 1484 N N   . GLN A 0 197 . 28.810   68.793  -42.844  1.00 38.82 197 A 1 
ATOM 1485 C CA  . GLN A 0 197 . 27.480   68.172  -42.919  1.00 38.82 197 A 1 
ATOM 1486 C C   . GLN A 0 197 . 26.720   68.690  -44.158  1.00 38.82 197 A 1 
ATOM 1487 C CB  . GLN A 0 197 . 26.775   68.561  -41.603  1.00 38.82 197 A 1 
ATOM 1488 O O   . GLN A 0 197 . 26.693   69.899  -44.379  1.00 38.82 197 A 1 
ATOM 1489 C CG  . GLN A 0 197 . 25.338   68.062  -41.396  1.00 38.82 197 A 1 
ATOM 1490 C CD  . GLN A 0 197 . 24.751   68.546  -40.064  1.00 38.82 197 A 1 
ATOM 1491 N NE2 . GLN A 0 197 . 23.547   68.147  -39.719  1.00 38.82 197 A 1 
ATOM 1492 O OE1 . GLN A 0 197 . 25.344   69.292  -39.304  1.00 38.82 197 A 1 
ATOM 1493 N N   . GLY A 0 198 . 26.081   67.819  -44.955  1.00 37.44 198 A 1 
ATOM 1494 C CA  . GLY A 0 198 . 25.337   68.237  -46.157  1.00 37.44 198 A 1 
ATOM 1495 C C   . GLY A 0 198 . 24.467   67.140  -46.791  1.00 37.44 198 A 1 
ATOM 1496 O O   . GLY A 0 198 . 24.905   66.004  -46.933  1.00 37.44 198 A 1 
ATOM 1497 N N   . TYR A 0 199 . 23.229   67.488  -47.160  1.00 34.35 199 A 1 
ATOM 1498 C CA  . TYR A 0 199 . 22.237   66.612  -47.814  1.00 34.35 199 A 1 
ATOM 1499 C C   . TYR A 0 199 . 22.356   66.666  -49.354  1.00 34.35 199 A 1 
ATOM 1500 C CB  . TYR A 0 199 . 20.817   67.072  -47.418  1.00 34.35 199 A 1 
ATOM 1501 O O   . TYR A 0 199 . 22.732   67.702  -49.897  1.00 34.35 199 A 1 
ATOM 1502 C CG  . TYR A 0 199 . 20.249   66.602  -46.085  1.00 34.35 199 A 1 
ATOM 1503 C CD1 . TYR A 0 199 . 19.026   65.898  -46.072  1.00 34.35 199 A 1 
ATOM 1504 C CD2 . TYR A 0 199 . 20.873   66.929  -44.863  1.00 34.35 199 A 1 
ATOM 1505 C CE1 . TYR A 0 199 . 18.430   65.525  -44.854  1.00 34.35 199 A 1 
ATOM 1506 C CE2 . TYR A 0 199 . 20.281   66.550  -43.639  1.00 34.35 199 A 1 
ATOM 1507 O OH  . TYR A 0 199 . 18.462   65.493  -42.464  1.00 34.35 199 A 1 
ATOM 1508 C CZ  . TYR A 0 199 . 19.054   65.850  -43.634  1.00 34.35 199 A 1 
ATOM 1509 N N   . GLY A 0 200 . 21.931   65.614  -50.074  1.00 39.78 200 A 1 
ATOM 1510 C CA  . GLY A 0 200 . 21.836   65.642  -51.547  1.00 39.78 200 A 1 
ATOM 1511 C C   . GLY A 0 200 . 21.163   64.413  -52.180  1.00 39.78 200 A 1 
ATOM 1512 O O   . GLY A 0 200 . 21.769   63.354  -52.290  1.00 39.78 200 A 1 
ATOM 1513 N N   . HIS A 0 201 . 19.908   64.554  -52.614  1.00 32.36 201 A 1 
ATOM 1514 C CA  . HIS A 0 201 . 19.075   63.480  -53.177  1.00 32.36 201 A 1 
ATOM 1515 C C   . HIS A 0 201 . 19.451   63.046  -54.618  1.00 32.36 201 A 1 
ATOM 1516 C CB  . HIS A 0 201 . 17.604   63.947  -53.139  1.00 32.36 201 A 1 
ATOM 1517 O O   . HIS A 0 201 . 19.491   63.865  -55.528  1.00 32.36 201 A 1 
ATOM 1518 C CG  . HIS A 0 201 . 16.834   63.512  -51.917  1.00 32.36 201 A 1 
ATOM 1519 C CD2 . HIS A 0 201 . 16.886   64.094  -50.680  1.00 32.36 201 A 1 
ATOM 1520 N ND1 . HIS A 0 201 . 15.894   62.503  -51.853  1.00 32.36 201 A 1 
ATOM 1521 C CE1 . HIS A 0 201 . 15.400   62.482  -50.603  1.00 32.36 201 A 1 
ATOM 1522 N NE2 . HIS A 0 201 . 15.976   63.433  -49.851  1.00 32.36 201 A 1 
ATOM 1523 N N   . GLN A 0 202 . 19.579   61.727  -54.822  1.00 34.05 202 A 1 
ATOM 1524 C CA  . GLN A 0 202 . 18.741   60.922  -55.740  1.00 34.05 202 A 1 
ATOM 1525 C C   . GLN A 0 202 . 18.450   61.449  -57.173  1.00 34.05 202 A 1 
ATOM 1526 C CB  . GLN A 0 202 . 17.426   60.686  -54.970  1.00 34.05 202 A 1 
ATOM 1527 O O   . GLN A 0 202 . 17.551   62.263  -57.371  1.00 34.05 202 A 1 
ATOM 1528 C CG  . GLN A 0 202 . 16.384   59.736  -55.573  1.00 34.05 202 A 1 
ATOM 1529 C CD  . GLN A 0 202 . 15.095   59.749  -54.744  1.00 34.05 202 A 1 
ATOM 1530 N NE2 . GLN A 0 202 . 14.158   58.873  -55.026  1.00 34.05 202 A 1 
ATOM 1531 O OE1 . GLN A 0 202 . 14.903   60.536  -53.825  1.00 34.05 202 A 1 
ATOM 1532 N N   . ALA A 0 203 . 19.045   60.815  -58.197  1.00 36.11 203 A 1 
ATOM 1533 C CA  . ALA A 0 203 . 18.490   60.740  -59.562  1.00 36.11 203 A 1 
ATOM 1534 C C   . ALA A 0 203 . 19.006   59.497  -60.327  1.00 36.11 203 A 1 
ATOM 1535 C CB  . ALA A 0 203 . 18.806   62.028  -60.334  1.00 36.11 203 A 1 
ATOM 1536 O O   . ALA A 0 203 . 20.093   59.000  -60.043  1.00 36.11 203 A 1 
ATOM 1537 N N   . HIS A 0 204 . 18.235   58.991  -61.300  1.00 31.90 204 A 1 
ATOM 1538 C CA  . HIS A 0 204 . 18.569   57.789  -62.087  1.00 31.90 204 A 1 
ATOM 1539 C C   . HIS A 0 204 . 19.038   58.107  -63.516  1.00 31.90 204 A 1 
ATOM 1540 C CB  . HIS A 0 204 . 17.337   56.873  -62.231  1.00 31.90 204 A 1 
ATOM 1541 O O   . HIS A 0 204 . 18.443   58.947  -64.188  1.00 31.90 204 A 1 
ATOM 1542 C CG  . HIS A 0 204 . 16.855   56.174  -60.988  1.00 31.90 204 A 1 
ATOM 1543 C CD2 . HIS A 0 204 . 16.134   56.735  -59.969  1.00 31.90 204 A 1 
ATOM 1544 N ND1 . HIS A 0 204 . 16.923   54.820  -60.736  1.00 31.90 204 A 1 
ATOM 1545 C CE1 . HIS A 0 204 . 16.268   54.577  -59.588  1.00 31.90 204 A 1 
ATOM 1546 N NE2 . HIS A 0 204 . 15.769   55.716  -59.087  1.00 31.90 204 A 1 
ATOM 1547 N N   . GLY A 0 205 . 19.938   57.267  -64.044  1.00 36.89 205 A 1 
ATOM 1548 C CA  . GLY A 0 205 . 20.032   56.960  -65.480  1.00 36.89 205 A 1 
ATOM 1549 C C   . GLY A 0 205 . 21.420   57.134  -66.114  1.00 36.89 205 A 1 
ATOM 1550 O O   . GLY A 0 205 . 22.269   57.818  -65.564  1.00 36.89 205 A 1 
ATOM 1551 N N   . LYS A 0 206 . 21.699   56.559  -67.294  1.00 41.60 206 A 1 
ATOM 1552 C CA  . LYS A 0 206 . 21.038   55.438  -68.002  1.00 41.60 206 A 1 
ATOM 1553 C C   . LYS A 0 206 . 21.937   55.012  -69.187  1.00 41.60 206 A 1 
ATOM 1554 C CB  . LYS A 0 206 . 19.649   55.862  -68.550  1.00 41.60 206 A 1 
ATOM 1555 O O   . LYS A 0 206 . 22.459   55.881  -69.864  1.00 41.60 206 A 1 
ATOM 1556 C CG  . LYS A 0 206 . 18.561   54.785  -68.370  1.00 41.60 206 A 1 
ATOM 1557 C CD  . LYS A 0 206 . 17.250   55.210  -69.057  1.00 41.60 206 A 1 
ATOM 1558 C CE  . LYS A 0 206 . 16.139   54.172  -68.845  1.00 41.60 206 A 1 
ATOM 1559 N NZ  . LYS A 0 206 . 14.883   54.559  -69.539  1.00 41.60 206 A 1 
ATOM 1560 N N   . VAL A 0 207 . 21.984   53.707  -69.482  1.00 36.35 207 A 1 
ATOM 1561 C CA  . VAL A 0 207 . 22.429   53.043  -70.740  1.00 36.35 207 A 1 
ATOM 1562 C C   . VAL A 0 207 . 23.858   53.225  -71.320  1.00 36.35 207 A 1 
ATOM 1563 C CB  . VAL A 0 207 . 21.403   53.161  -71.907  1.00 36.35 207 A 1 
ATOM 1564 O O   . VAL A 0 207 . 24.313   54.316  -71.618  1.00 36.35 207 A 1 
ATOM 1565 C CG1 . VAL A 0 207 . 20.653   51.833  -72.076  1.00 36.35 207 A 1 
ATOM 1566 C CG2 . VAL A 0 207 . 20.342   54.265  -71.821  1.00 36.35 207 A 1 
ATOM 1567 N N   . ALA A 0 208 . 24.414   52.060  -71.692  1.00 37.00 208 A 1 
ATOM 1568 C CA  . ALA A 0 208 . 25.028   51.728  -72.993  1.00 37.00 208 A 1 
ATOM 1569 C C   . ALA A 0 208 . 26.485   52.130  -73.357  1.00 37.00 208 A 1 
ATOM 1570 C CB  . ALA A 0 208 . 24.035   52.044  -74.124  1.00 37.00 208 A 1 
ATOM 1571 O O   . ALA A 0 208 . 26.739   53.167  -73.953  1.00 37.00 208 A 1 
ATOM 1572 N N   . ALA A 0 209 . 27.351   51.109  -73.253  1.00 38.32 209 A 1 
ATOM 1573 C CA  . ALA A 0 209 . 27.931   50.378  -74.402  1.00 38.32 209 A 1 
ATOM 1574 C C   . ALA A 0 209 . 29.256   50.828  -75.074  1.00 38.32 209 A 1 
ATOM 1575 C CB  . ALA A 0 209 . 26.847   50.114  -75.463  1.00 38.32 209 A 1 
ATOM 1576 O O   . ALA A 0 209 . 29.399   51.936  -75.565  1.00 38.32 209 A 1 
ATOM 1577 N N   . HIS A 0 210 . 30.127   49.819  -75.242  1.00 34.89 210 A 1 
ATOM 1578 C CA  . HIS A 0 210 . 31.126   49.612  -76.308  1.00 34.89 210 A 1 
ATOM 1579 C C   . HIS A 0 210 . 32.170   50.710  -76.615  1.00 34.89 210 A 1 
ATOM 1580 C CB  . HIS A 0 210 . 30.419   49.150  -77.595  1.00 34.89 210 A 1 
ATOM 1581 O O   . HIS A 0 210 . 31.911   51.681  -77.316  1.00 34.89 210 A 1 
ATOM 1582 C CG  . HIS A 0 210 . 30.050   47.686  -77.597  1.00 34.89 210 A 1 
ATOM 1583 C CD2 . HIS A 0 210 . 29.016   47.089  -76.928  1.00 34.89 210 A 1 
ATOM 1584 N ND1 . HIS A 0 210 . 30.709   46.690  -78.284  1.00 34.89 210 A 1 
ATOM 1585 C CE1 . HIS A 0 210 . 30.087   45.525  -78.031  1.00 34.89 210 A 1 
ATOM 1586 N NE2 . HIS A 0 210 . 29.050   45.721  -77.205  1.00 34.89 210 A 1 
ATOM 1587 N N   . GLY A 0 211 . 33.428   50.409  -76.276  1.00 38.41 211 A 1 
ATOM 1588 C CA  . GLY A 0 211 . 34.631   51.044  -76.823  1.00 38.41 211 A 1 
ATOM 1589 C C   . GLY A 0 211 . 35.882   50.307  -76.333  1.00 38.41 211 A 1 
ATOM 1590 O O   . GLY A 0 211 . 35.962   49.979  -75.154  1.00 38.41 211 A 1 
ATOM 1591 N N   . SER A 0 212 . 36.828   49.994  -77.221  1.00 32.56 212 A 1 
ATOM 1592 C CA  . SER A 0 212 . 38.072   49.271  -76.890  1.00 32.56 212 A 1 
ATOM 1593 C C   . SER A 0 212 . 39.305   50.113  -77.246  1.00 32.56 212 A 1 
ATOM 1594 C CB  . SER A 0 212 . 38.088   47.911  -77.602  1.00 32.56 212 A 1 
ATOM 1595 O O   . SER A 0 212 . 39.175   51.048  -78.026  1.00 32.56 212 A 1 
ATOM 1596 O OG  . SER A 0 212 . 39.194   47.130  -77.182  1.00 32.56 212 A 1 
ATOM 1597 N N   . TYR A 0 213 . 40.465   49.732  -76.687  1.00 30.06 213 A 1 
ATOM 1598 C CA  . TYR A 0 213 . 41.839   50.223  -76.933  1.00 30.06 213 A 1 
ATOM 1599 C C   . TYR A 0 213 . 42.096   51.750  -76.804  1.00 30.06 213 A 1 
ATOM 1600 C CB  . TYR A 0 213 . 42.387   49.615  -78.245  1.00 30.06 213 A 1 
ATOM 1601 O O   . TYR A 0 213 . 41.518   52.561  -77.515  1.00 30.06 213 A 1 
ATOM 1602 C CG  . TYR A 0 213 . 41.649   49.980  -79.526  1.00 30.06 213 A 1 
ATOM 1603 C CD1 . TYR A 0 213 . 40.675   49.112  -80.063  1.00 30.06 213 A 1 
ATOM 1604 C CD2 . TYR A 0 213 . 41.915   51.207  -80.167  1.00 30.06 213 A 1 
ATOM 1605 C CE1 . TYR A 0 213 . 39.930   49.497  -81.197  1.00 30.06 213 A 1 
ATOM 1606 C CE2 . TYR A 0 213 . 41.172   51.598  -81.296  1.00 30.06 213 A 1 
ATOM 1607 O OH  . TYR A 0 213 . 39.425   51.137  -82.873  1.00 30.06 213 A 1 
ATOM 1608 C CZ  . TYR A 0 213 . 40.165   50.750  -81.801  1.00 30.06 213 A 1 
ATOM 1609 N N   . GLY A 0 214 . 43.040   52.178  -75.939  1.00 38.19 214 A 1 
ATOM 1610 C CA  . GLY A 0 214 . 43.252   53.633  -75.754  1.00 38.19 214 A 1 
ATOM 1611 C C   . GLY A 0 214 . 44.355   54.186  -74.829  1.00 38.19 214 A 1 
ATOM 1612 O O   . GLY A 0 214 . 44.222   55.324  -74.413  1.00 38.19 214 A 1 
ATOM 1613 N N   . LYS A 0 215 . 45.413   53.429  -74.497  1.00 34.64 215 A 1 
ATOM 1614 C CA  . LYS A 0 215 . 46.754   53.893  -74.032  1.00 34.64 215 A 1 
ATOM 1615 C C   . LYS A 0 215 . 46.912   55.313  -73.392  1.00 34.64 215 A 1 
ATOM 1616 C CB  . LYS A 0 215 . 47.678   53.773  -75.267  1.00 34.64 215 A 1 
ATOM 1617 O O   . LYS A 0 215 . 47.008   56.291  -74.126  1.00 34.64 215 A 1 
ATOM 1618 C CG  . LYS A 0 215 . 49.163   54.080  -75.009  1.00 34.64 215 A 1 
ATOM 1619 C CD  . LYS A 0 215 . 49.971   54.007  -76.311  1.00 34.64 215 A 1 
ATOM 1620 C CE  . LYS A 0 215 . 51.430   54.386  -76.035  1.00 34.64 215 A 1 
ATOM 1621 N NZ  . LYS A 0 215 . 52.251   54.342  -77.270  1.00 34.64 215 A 1 
ATOM 1622 N N   . ALA A 0 216 . 47.277   55.331  -72.094  1.00 32.54 216 A 1 
ATOM 1623 C CA  . ALA A 0 216 . 48.067   56.370  -71.375  1.00 32.54 216 A 1 
ATOM 1624 C C   . ALA A 0 216 . 47.417   57.760  -71.113  1.00 32.54 216 A 1 
ATOM 1625 C CB  . ALA A 0 216 . 49.423   56.497  -72.104  1.00 32.54 216 A 1 
ATOM 1626 O O   . ALA A 0 216 . 46.503   58.151  -71.822  1.00 32.54 216 A 1 
ATOM 1627 N N   . ALA A 0 217 . 47.876   58.604  -70.168  1.00 32.38 217 A 1 
ATOM 1628 C CA  . ALA A 0 217 . 48.592   58.447  -68.874  1.00 32.38 217 A 1 
ATOM 1629 C C   . ALA A 0 217 . 48.702   59.837  -68.179  1.00 32.38 217 A 1 
ATOM 1630 C CB  . ALA A 0 217 . 50.021   57.907  -69.062  1.00 32.38 217 A 1 
ATOM 1631 O O   . ALA A 0 217 . 48.496   60.844  -68.853  1.00 32.38 217 A 1 
ATOM 1632 N N   . SER A 0 218 . 49.152   59.889  -66.905  1.00 32.83 218 A 1 
ATOM 1633 C CA  . SER A 0 218 . 49.561   61.093  -66.116  1.00 32.83 218 A 1 
ATOM 1634 C C   . SER A 0 218 . 48.477   62.168  -65.848  1.00 32.83 218 A 1 
ATOM 1635 C CB  . SER A 0 218 . 50.847   61.731  -66.692  1.00 32.83 218 A 1 
ATOM 1636 O O   . SER A 0 218 . 47.604   62.372  -66.678  1.00 32.83 218 A 1 
ATOM 1637 O OG  . SER A 0 218 . 50.840   61.876  -68.098  1.00 32.83 218 A 1 
ATOM 1638 N N   . ALA A 0 219 . 48.456   62.929  -64.742  1.00 35.39 219 A 1 
ATOM 1639 C CA  . ALA A 0 219 . 49.117   62.894  -63.413  1.00 35.39 219 A 1 
ATOM 1640 C C   . ALA A 0 219 . 48.269   63.826  -62.464  1.00 35.39 219 A 1 
ATOM 1641 C CB  . ALA A 0 219 . 50.599   63.257  -63.593  1.00 35.39 219 A 1 
ATOM 1642 O O   . ALA A 0 219 . 47.084   63.975  -62.746  1.00 35.39 219 A 1 
ATOM 1643 N N   . GLU A 0 220 . 48.670   64.474  -61.352  1.00 37.26 220 A 1 
ATOM 1644 C CA  . GLU A 0 220 . 49.960   64.705  -60.671  1.00 37.26 220 A 1 
ATOM 1645 C C   . GLU A 0 220 . 49.757   65.228  -59.219  1.00 37.26 220 A 1 
ATOM 1646 C CB  . GLU A 0 220 . 50.742   65.796  -61.442  1.00 37.26 220 A 1 
ATOM 1647 O O   . GLU A 0 220 . 48.692   65.753  -58.905  1.00 37.26 220 A 1 
ATOM 1648 C CG  . GLU A 0 220 . 52.255   65.753  -61.170  1.00 37.26 220 A 1 
ATOM 1649 C CD  . GLU A 0 220 . 53.059   66.035  -62.445  1.00 37.26 220 A 1 
ATOM 1650 O OE1 . GLU A 0 220 . 53.310   65.053  -63.180  1.00 37.26 220 A 1 
ATOM 1651 O OE2 . GLU A 0 220 . 53.405   67.215  -62.672  1.00 37.26 220 A 1 
ATOM 1652 N N   . SER A 0 221 . 50.829   65.217  -58.406  1.00 33.89 221 A 1 
ATOM 1653 C CA  . SER A 0 221 . 51.047   66.029  -57.179  1.00 33.89 221 A 1 
ATOM 1654 C C   . SER A 0 221 . 50.294   65.622  -55.888  1.00 33.89 221 A 1 
ATOM 1655 C CB  . SER A 0 221 . 50.834   67.510  -57.522  1.00 33.89 221 A 1 
ATOM 1656 O O   . SER A 0 221 . 49.115   65.300  -55.926  1.00 33.89 221 A 1 
ATOM 1657 O OG  . SER A 0 221 . 51.791   68.302  -56.855  1.00 33.89 221 A 1 
ATOM 1658 N N   . TYR A 0 222 . 50.879   65.622  -54.677  1.00 35.52 222 A 1 
ATOM 1659 C CA  . TYR A 0 222 . 52.177   66.110  -54.148  1.00 35.52 222 A 1 
ATOM 1660 C C   . TYR A 0 222 . 52.845   65.020  -53.261  1.00 35.52 222 A 1 
ATOM 1661 C CB  . TYR A 0 222 . 51.900   67.325  -53.232  1.00 35.52 222 A 1 
ATOM 1662 O O   . TYR A 0 222 . 52.139   64.157  -52.753  1.00 35.52 222 A 1 
ATOM 1663 C CG  . TYR A 0 222 . 51.521   68.633  -53.904  1.00 35.52 222 A 1 
ATOM 1664 C CD1 . TYR A 0 222 . 52.499   69.633  -54.076  1.00 35.52 222 A 1 
ATOM 1665 C CD2 . TYR A 0 222 . 50.199   68.867  -54.334  1.00 35.52 222 A 1 
ATOM 1666 C CE1 . TYR A 0 222 . 52.166   70.857  -54.686  1.00 35.52 222 A 1 
ATOM 1667 C CE2 . TYR A 0 222 . 49.864   70.089  -54.952  1.00 35.52 222 A 1 
ATOM 1668 O OH  . TYR A 0 222 . 50.523   72.265  -55.723  1.00 35.52 222 A 1 
ATOM 1669 C CZ  . TYR A 0 222 . 50.845   71.089  -55.126  1.00 35.52 222 A 1 
ATOM 1670 N N   . GLY A 0 223 . 54.153   65.018  -52.960  1.00 36.05 223 A 1 
ATOM 1671 C CA  . GLY A 0 223 . 55.260   65.876  -53.415  1.00 36.05 223 A 1 
ATOM 1672 C C   . GLY A 0 223 . 56.515   65.760  -52.514  1.00 36.05 223 A 1 
ATOM 1673 O O   . GLY A 0 223 . 56.386   65.368  -51.361  1.00 36.05 223 A 1 
ATOM 1674 N N   . ALA A 0 224 . 57.686   66.172  -53.038  1.00 36.55 224 A 1 
ATOM 1675 C CA  . ALA A 0 224 . 59.011   66.270  -52.378  1.00 36.55 224 A 1 
ATOM 1676 C C   . ALA A 0 224 . 59.659   64.946  -51.880  1.00 36.55 224 A 1 
ATOM 1677 C CB  . ALA A 0 224 . 58.927   67.348  -51.281  1.00 36.55 224 A 1 
ATOM 1678 O O   . ALA A 0 224 . 58.975   64.049  -51.410  1.00 36.55 224 A 1 
ATOM 1679 N N   . GLN A 0 225 . 60.982   64.736  -51.922  1.00 36.17 225 A 1 
ATOM 1680 C CA  . GLN A 0 225 . 62.130   65.425  -52.557  1.00 36.17 225 A 1 
ATOM 1681 C C   . GLN A 0 225 . 63.296   64.395  -52.620  1.00 36.17 225 A 1 
ATOM 1682 C CB  . GLN A 0 225 . 62.535   66.658  -51.718  1.00 36.17 225 A 1 
ATOM 1683 O O   . GLN A 0 225 . 63.267   63.416  -51.881  1.00 36.17 225 A 1 
ATOM 1684 C CG  . GLN A 0 225 . 62.357   67.977  -52.489  1.00 36.17 225 A 1 
ATOM 1685 C CD  . GLN A 0 225 . 62.673   69.193  -51.626  1.00 36.17 225 A 1 
ATOM 1686 N NE2 . GLN A 0 225 . 63.836   69.788  -51.747  1.00 36.17 225 A 1 
ATOM 1687 O OE1 . GLN A 0 225 . 61.867   69.632  -50.823  1.00 36.17 225 A 1 
ATOM 1688 N N   . ASP A 0 226 . 64.350   64.491  -53.437  1.00 35.04 226 A 1 
ATOM 1689 C CA  . ASP A 0 226 . 64.772   65.483  -54.443  1.00 35.04 226 A 1 
ATOM 1690 C C   . ASP A 0 226 . 65.644   64.780  -55.526  1.00 35.04 226 A 1 
ATOM 1691 C CB  . ASP A 0 226 . 65.606   66.584  -53.747  1.00 35.04 226 A 1 
ATOM 1692 O O   . ASP A 0 226 . 65.779   63.556  -55.522  1.00 35.04 226 A 1 
ATOM 1693 C CG  . ASP A 0 226 . 65.499   67.947  -54.440  1.00 35.04 226 A 1 
ATOM 1694 O OD1 . ASP A 0 226 . 65.283   67.967  -55.671  1.00 35.04 226 A 1 
ATOM 1695 O OD2 . ASP A 0 226 . 65.582   68.961  -53.716  1.00 35.04 226 A 1 
ATOM 1696 N N   . GLN A 0 227 . 66.296   65.526  -56.425  1.00 30.83 227 A 1 
ATOM 1697 C CA  . GLN A 0 227 . 67.348   65.031  -57.324  1.00 30.83 227 A 1 
ATOM 1698 C C   . GLN A 0 227 . 68.646   65.841  -57.201  1.00 30.83 227 A 1 
ATOM 1699 C CB  . GLN A 0 227 . 66.901   65.112  -58.794  1.00 30.83 227 A 1 
ATOM 1700 O O   . GLN A 0 227 . 68.640   67.059  -57.369  1.00 30.83 227 A 1 
ATOM 1701 C CG  . GLN A 0 227 . 65.738   64.192  -59.178  1.00 30.83 227 A 1 
ATOM 1702 C CD  . GLN A 0 227 . 65.420   64.253  -60.674  1.00 30.83 227 A 1 
ATOM 1703 N NE2 . GLN A 0 227 . 64.447   63.494  -61.127  1.00 30.83 227 A 1 
ATOM 1704 O OE1 . GLN A 0 227 . 66.036   64.952  -61.472  1.00 30.83 227 A 1 
ATOM 1705 N N   . MET A 0 228 . 69.798   65.166  -57.108  1.00 35.28 228 A 1 
ATOM 1706 C CA  . MET A 0 228 . 71.069   65.748  -57.558  1.00 35.28 228 A 1 
ATOM 1707 C C   . MET A 0 228 . 71.862   64.796  -58.452  1.00 35.28 228 A 1 
ATOM 1708 C CB  . MET A 0 228 . 71.918   66.311  -56.407  1.00 35.28 228 A 1 
ATOM 1709 O O   . MET A 0 228 . 71.979   63.600  -58.201  1.00 35.28 228 A 1 
ATOM 1710 C CG  . MET A 0 228 . 71.483   67.740  -56.056  1.00 35.28 228 A 1 
ATOM 1711 S SD  . MET A 0 228 . 72.801   68.764  -55.349  1.00 35.28 228 A 1 
ATOM 1712 C CE  . MET A 0 228 . 72.010   70.389  -55.495  1.00 35.28 228 A 1 
ATOM 1713 N N   . LYS A 0 229 . 72.395   65.364  -59.538  1.00 29.96 229 A 1 
ATOM 1714 C CA  . LYS A 0 229 . 73.125   64.663  -60.597  1.00 29.96 229 A 1 
ATOM 1715 C C   . LYS A 0 229 . 74.621   64.700  -60.293  1.00 29.96 229 A 1 
ATOM 1716 C CB  . LYS A 0 229 . 72.867   65.359  -61.950  1.00 29.96 229 A 1 
ATOM 1717 O O   . LYS A 0 229 . 75.200   65.783  -60.291  1.00 29.96 229 A 1 
ATOM 1718 C CG  . LYS A 0 229 . 71.394   65.410  -62.387  1.00 29.96 229 A 1 
ATOM 1719 C CD  . LYS A 0 229 . 71.208   66.424  -63.527  1.00 29.96 229 A 1 
ATOM 1720 C CE  . LYS A 0 229 . 69.722   66.523  -63.888  1.00 29.96 229 A 1 
ATOM 1721 N NZ  . LYS A 0 229 . 69.444   67.657  -64.803  1.00 29.96 229 A 1 
ATOM 1722 N N   . ALA A 0 230 . 75.260   63.543  -60.157  1.00 31.85 230 A 1 
ATOM 1723 C CA  . ALA A 0 230 . 76.710   63.421  -60.290  1.00 31.85 230 A 1 
ATOM 1724 C C   . ALA A 0 230 . 77.077   62.027  -60.815  1.00 31.85 230 A 1 
ATOM 1725 C CB  . ALA A 0 230 . 77.387   63.720  -58.946  1.00 31.85 230 A 1 
ATOM 1726 O O   . ALA A 0 230 . 76.806   61.016  -60.176  1.00 31.85 230 A 1 
ATOM 1727 N N   . SER A 0 231 . 77.689   61.973  -61.995  1.00 31.05 231 A 1 
ATOM 1728 C CA  . SER A 0 231 . 78.283   60.756  -62.551  1.00 31.05 231 A 1 
ATOM 1729 C C   . SER A 0 231 . 79.656   60.492  -61.938  1.00 31.05 231 A 1 
ATOM 1730 C CB  . SER A 0 231 . 78.482   60.954  -64.059  1.00 31.05 231 A 1 
ATOM 1731 O O   . SER A 0 231 . 80.454   61.424  -61.895  1.00 31.05 231 A 1 
ATOM 1732 O OG  . SER A 0 231 . 79.219   62.146  -64.292  1.00 31.05 231 A 1 
ATOM 1733 N N   . TRP A 0 232 . 79.999   59.238  -61.636  1.00 32.08 232 A 1 
ATOM 1734 C CA  . TRP A 0 232 . 81.389   58.761  -61.680  1.00 32.08 232 A 1 
ATOM 1735 C C   . TRP A 0 232 . 81.422   57.294  -62.136  1.00 32.08 232 A 1 
ATOM 1736 C CB  . TRP A 0 232 . 82.133   59.005  -60.351  1.00 32.08 232 A 1 
ATOM 1737 O O   . TRP A 0 232 . 80.501   56.530  -61.857  1.00 32.08 232 A 1 
ATOM 1738 C CG  . TRP A 0 232 . 83.321   59.925  -60.464  1.00 32.08 232 A 1 
ATOM 1739 C CD1 . TRP A 0 232 . 83.264   61.266  -60.633  1.00 32.08 232 A 1 
ATOM 1740 C CD2 . TRP A 0 232 . 84.751   59.613  -60.377  1.00 32.08 232 A 1 
ATOM 1741 C CE2 . TRP A 0 232 . 85.492   60.824  -60.543  1.00 32.08 232 A 1 
ATOM 1742 C CE3 . TRP A 0 232 . 85.501   58.438  -60.151  1.00 32.08 232 A 1 
ATOM 1743 N NE1 . TRP A 0 232 . 84.534   61.793  -60.722  1.00 32.08 232 A 1 
ATOM 1744 C CH2 . TRP A 0 232 . 87.604   59.687  -60.248  1.00 32.08 232 A 1 
ATOM 1745 C CZ2 . TRP A 0 232 . 86.893   60.874  -60.488  1.00 32.08 232 A 1 
ATOM 1746 C CZ3 . TRP A 0 232 . 86.908   58.476  -60.080  1.00 32.08 232 A 1 
ATOM 1747 N N   . GLN A 0 233 . 82.448   56.918  -62.900  1.00 31.04 233 A 1 
ATOM 1748 C CA  . GLN A 0 233 . 82.596   55.594  -63.521  1.00 31.04 233 A 1 
ATOM 1749 C C   . GLN A 0 233 . 83.609   54.757  -62.720  1.00 31.04 233 A 1 
ATOM 1750 C CB  . GLN A 0 233 . 83.075   55.773  -64.977  1.00 31.04 233 A 1 
ATOM 1751 O O   . GLN A 0 233 . 84.619   55.305  -62.283  1.00 31.04 233 A 1 
ATOM 1752 C CG  . GLN A 0 233 . 82.098   56.548  -65.884  1.00 31.04 233 A 1 
ATOM 1753 C CD  . GLN A 0 233 . 82.785   57.076  -67.143  1.00 31.04 233 A 1 
ATOM 1754 N NE2 . GLN A 0 233 . 82.369   56.676  -68.325  1.00 31.04 233 A 1 
ATOM 1755 O OE1 . GLN A 0 233 . 83.706   57.869  -67.090  1.00 31.04 233 A 1 
ATOM 1756 N N   . GLY A 0 234 . 83.398   53.443  -62.553  1.00 30.91 234 A 1 
ATOM 1757 C CA  . GLY A 0 234 . 84.334   52.619  -61.769  1.00 30.91 234 A 1 
ATOM 1758 C C   . GLY A 0 234 . 84.089   51.105  -61.769  1.00 30.91 234 A 1 
ATOM 1759 O O   . GLY A 0 234 . 83.420   50.591  -60.888  1.00 30.91 234 A 1 
ATOM 1760 N N   . ALA A 0 235 . 84.687   50.410  -62.741  1.00 30.93 235 A 1 
ATOM 1761 C CA  . ALA A 0 235 . 85.148   49.010  -62.693  1.00 30.93 235 A 1 
ATOM 1762 C C   . ALA A 0 235 . 84.313   47.920  -61.956  1.00 30.93 235 A 1 
ATOM 1763 C CB  . ALA A 0 235 . 86.600   49.032  -62.196  1.00 30.93 235 A 1 
ATOM 1764 O O   . ALA A 0 235 . 84.517   47.634  -60.784  1.00 30.93 235 A 1 
ATOM 1765 N N   . ALA A 0 236 . 83.519   47.191  -62.748  1.00 30.51 236 A 1 
ATOM 1766 C CA  . ALA A 0 236 . 83.458   45.720  -62.823  1.00 30.51 236 A 1 
ATOM 1767 C C   . ALA A 0 236 . 83.571   44.836  -61.552  1.00 30.51 236 A 1 
ATOM 1768 C CB  . ALA A 0 236 . 84.543   45.290  -63.828  1.00 30.51 236 A 1 
ATOM 1769 O O   . ALA A 0 236 . 84.660   44.650  -61.016  1.00 30.51 236 A 1 
ATOM 1770 N N   . GLN A 0 237 . 82.539   44.006  -61.322  1.00 33.54 237 A 1 
ATOM 1771 C CA  . GLN A 0 237 . 82.706   42.543  -61.431  1.00 33.54 237 A 1 
ATOM 1772 C C   . GLN A 0 237 . 81.387   41.785  -61.690  1.00 33.54 237 A 1 
ATOM 1773 C CB  . GLN A 0 237 . 83.500   41.945  -60.248  1.00 33.54 237 A 1 
ATOM 1774 O O   . GLN A 0 237 . 80.294   42.326  -61.569  1.00 33.54 237 A 1 
ATOM 1775 C CG  . GLN A 0 237 . 84.876   41.465  -60.755  1.00 33.54 237 A 1 
ATOM 1776 C CD  . GLN A 0 237 . 85.796   40.948  -59.657  1.00 33.54 237 A 1 
ATOM 1777 N NE2 . GLN A 0 237 . 87.093   40.959  -59.868  1.00 33.54 237 A 1 
ATOM 1778 O OE1 . GLN A 0 237 . 85.380   40.471  -58.620  1.00 33.54 237 A 1 
ATOM 1779 N N   . LYS A 0 238 . 81.529   40.533  -62.145  1.00 29.77 238 A 1 
ATOM 1780 C CA  . LYS A 0 238 . 80.484   39.654  -62.696  1.00 29.77 238 A 1 
ATOM 1781 C C   . LYS A 0 238 . 79.294   39.403  -61.754  1.00 29.77 238 A 1 
ATOM 1782 C CB  . LYS A 0 238 . 81.095   38.264  -62.961  1.00 29.77 238 A 1 
ATOM 1783 O O   . LYS A 0 238 . 79.491   38.900  -60.652  1.00 29.77 238 A 1 
ATOM 1784 C CG  . LYS A 0 238 . 82.271   38.185  -63.945  1.00 29.77 238 A 1 
ATOM 1785 C CD  . LYS A 0 238 . 82.838   36.757  -63.882  1.00 29.77 238 A 1 
ATOM 1786 C CE  . LYS A 0 238 . 83.963   36.526  -64.894  1.00 29.77 238 A 1 
ATOM 1787 N NZ  . LYS A 0 238 . 84.461   35.128  -64.817  1.00 29.77 238 A 1 
ATOM 1788 N N   . LYS A 0 239 . 78.083   39.509  -62.305  1.00 32.85 239 A 1 
ATOM 1789 C CA  . LYS A 0 239 . 77.003   38.510  -62.180  1.00 32.85 239 A 1 
ATOM 1790 C C   . LYS A 0 239 . 76.047   38.722  -63.356  1.00 32.85 239 A 1 
ATOM 1791 C CB  . LYS A 0 239 . 76.297   38.600  -60.806  1.00 32.85 239 A 1 
ATOM 1792 O O   . LYS A 0 239 . 75.197   39.602  -63.320  1.00 32.85 239 A 1 
ATOM 1793 C CG  . LYS A 0 239 . 76.680   37.423  -59.882  1.00 32.85 239 A 1 
ATOM 1794 C CD  . LYS A 0 239 . 76.327   37.724  -58.416  1.00 32.85 239 A 1 
ATOM 1795 C CE  . LYS A 0 239 . 76.569   36.534  -57.472  1.00 32.85 239 A 1 
ATOM 1796 N NZ  . LYS A 0 239 . 75.370   35.670  -57.306  1.00 32.85 239 A 1 
ATOM 1797 N N   . ALA A 0 240 . 76.281   37.982  -64.438  1.00 25.75 240 A 1 
ATOM 1798 C CA  . ALA A 0 240 . 75.284   37.837  -65.488  1.00 25.75 240 A 1 
ATOM 1799 C C   . ALA A 0 240 . 74.294   36.782  -64.996  1.00 25.75 240 A 1 
ATOM 1800 C CB  . ALA A 0 240 . 75.966   37.430  -66.802  1.00 25.75 240 A 1 
ATOM 1801 O O   . ALA A 0 240 . 74.726   35.678  -64.667  1.00 25.75 240 A 1 
ATOM 1802 N N   . TYR A 0 241 . 73.024   37.157  -64.919  1.00 31.00 241 A 1 
ATOM 1803 C CA  . TYR A 0 241 . 71.921   36.230  -64.744  1.00 31.00 241 A 1 
ATOM 1804 C C   . TYR A 0 241 . 70.942   36.420  -65.898  1.00 31.00 241 A 1 
ATOM 1805 C CB  . TYR A 0 241 . 71.267   36.387  -63.362  1.00 31.00 241 A 1 
ATOM 1806 O O   . TYR A 0 241 . 70.721   37.540  -66.371  1.00 31.00 241 A 1 
ATOM 1807 C CG  . TYR A 0 241 . 72.100   35.769  -62.254  1.00 31.00 241 A 1 
ATOM 1808 C CD1 . TYR A 0 241 . 72.293   34.375  -62.249  1.00 31.00 241 A 1 
ATOM 1809 C CD2 . TYR A 0 241 . 72.691   36.565  -61.254  1.00 31.00 241 A 1 
ATOM 1810 C CE1 . TYR A 0 241 . 73.113   33.773  -61.282  1.00 31.00 241 A 1 
ATOM 1811 C CE2 . TYR A 0 241 . 73.488   35.964  -60.261  1.00 31.00 241 A 1 
ATOM 1812 O OH  . TYR A 0 241 . 74.519   33.971  -59.366  1.00 31.00 241 A 1 
ATOM 1813 C CZ  . TYR A 0 241 . 73.719   34.568  -60.291  1.00 31.00 241 A 1 
ATOM 1814 N N   . ASP A 0 242 . 70.457   35.279  -66.362  1.00 31.19 242 A 1 
ATOM 1815 C CA  . ASP A 0 242 . 69.141   35.032  -66.952  1.00 31.19 242 A 1 
ATOM 1816 C C   . ASP A 0 242 . 68.040   35.985  -66.446  1.00 31.19 242 A 1 
ATOM 1817 C CB  . ASP A 0 242 . 68.758   33.555  -66.677  1.00 31.19 242 A 1 
ATOM 1818 O O   . ASP A 0 242 . 68.078   36.524  -65.339  1.00 31.19 242 A 1 
ATOM 1819 C CG  . ASP A 0 242 . 69.538   32.943  -65.499  1.00 31.19 242 A 1 
ATOM 1820 O OD1 . ASP A 0 242 . 69.352   33.414  -64.355  1.00 31.19 242 A 1 
ATOM 1821 O OD2 . ASP A 0 242 . 70.525   32.225  -65.770  1.00 31.19 242 A 1 
ATOM 1822 N N   . ASN A 0 243 . 67.047   36.226  -67.304  1.00 33.58 243 A 1 
ATOM 1823 C CA  . ASN A 0 243 . 66.012   37.243  -67.086  1.00 33.58 243 A 1 
ATOM 1824 C C   . ASN A 0 243 . 64.599   36.652  -67.258  1.00 33.58 243 A 1 
ATOM 1825 C CB  . ASN A 0 243 . 66.334   38.453  -67.979  1.00 33.58 243 A 1 
ATOM 1826 O O   . ASN A 0 243 . 63.671   37.328  -67.706  1.00 33.58 243 A 1 
ATOM 1827 C CG  . ASN A 0 243 . 65.596   39.715  -67.567  1.00 33.58 243 A 1 
ATOM 1828 N ND2 . ASN A 0 243 . 65.034   40.431  -68.511  1.00 33.58 243 A 1 
ATOM 1829 O OD1 . ASN A 0 243 . 65.541   40.120  -66.418  1.00 33.58 243 A 1 
ATOM 1830 N N   . ASP A 0 244 . 64.457   35.372  -66.910  1.00 35.96 244 A 1 
ATOM 1831 C CA  . ASP A 0 244 . 63.305   34.523  -67.226  1.00 35.96 244 A 1 
ATOM 1832 C C   . ASP A 0 244 . 62.277   34.515  -66.085  1.00 35.96 244 A 1 
ATOM 1833 C CB  . ASP A 0 244 . 63.811   33.150  -67.689  1.00 35.96 244 A 1 
ATOM 1834 O O   . ASP A 0 244 . 62.011   33.525  -65.406  1.00 35.96 244 A 1 
ATOM 1835 C CG  . ASP A 0 244 . 64.696   33.324  -68.931  1.00 35.96 244 A 1 
ATOM 1836 O OD1 . ASP A 0 244 . 64.231   34.005  -69.876  1.00 35.96 244 A 1 
ATOM 1837 O OD2 . ASP A 0 244 . 65.869   32.902  -68.886  1.00 35.96 244 A 1 
ATOM 1838 N N   . ALA A 0 245 . 61.698   35.691  -65.844  1.00 32.99 245 A 1 
ATOM 1839 C CA  . ALA A 0 245 . 60.835   35.958  -64.699  1.00 32.99 245 A 1 
ATOM 1840 C C   . ALA A 0 245 . 59.356   35.566  -64.926  1.00 32.99 245 A 1 
ATOM 1841 C CB  . ALA A 0 245 . 61.025   37.433  -64.311  1.00 32.99 245 A 1 
ATOM 1842 O O   . ALA A 0 245 . 58.506   36.441  -65.105  1.00 32.99 245 A 1 
ATOM 1843 N N   . TRP A 0 246 . 59.019   34.269  -64.865  1.00 49.36 246 A 1 
ATOM 1844 C CA  . TRP A 0 246 . 57.620   33.817  -64.708  1.00 49.36 246 A 1 
ATOM 1845 C C   . TRP A 0 246 . 57.458   32.492  -63.931  1.00 49.36 246 A 1 
ATOM 1846 C CB  . TRP A 0 246 . 56.872   33.812  -66.059  1.00 49.36 246 A 1 
ATOM 1847 O O   . TRP A 0 246 . 57.196   31.434  -64.492  1.00 49.36 246 A 1 
ATOM 1848 C CG  . TRP A 0 246 . 57.334   32.866  -67.127  1.00 49.36 246 A 1 
ATOM 1849 C CD1 . TRP A 0 246 . 58.419   33.043  -67.914  1.00 49.36 246 A 1 
ATOM 1850 C CD2 . TRP A 0 246 . 56.761   31.577  -67.525  1.00 49.36 246 A 1 
ATOM 1851 C CE2 . TRP A 0 246 . 57.558   31.037  -68.577  1.00 49.36 246 A 1 
ATOM 1852 C CE3 . TRP A 0 246 . 55.682   30.782  -67.068  1.00 49.36 246 A 1 
ATOM 1853 N NE1 . TRP A 0 246 . 58.553   31.970  -68.771  1.00 49.36 246 A 1 
ATOM 1854 C CH2 . TRP A 0 246 . 56.224   29.019  -68.674  1.00 49.36 246 A 1 
ATOM 1855 C CZ2 . TRP A 0 246 . 57.291   29.790  -69.161  1.00 49.36 246 A 1 
ATOM 1856 C CZ3 . TRP A 0 246 . 55.432   29.509  -67.621  1.00 49.36 246 A 1 
ATOM 1857 N N   . ALA A 0 247 . 57.518   32.548  -62.598  1.00 44.79 247 A 1 
ATOM 1858 C CA  . ALA A 0 247 . 57.066   31.429  -61.764  1.00 44.79 247 A 1 
ATOM 1859 C C   . ALA A 0 247 . 55.524   31.363  -61.730  1.00 44.79 247 A 1 
ATOM 1860 C CB  . ALA A 0 247 . 57.673   31.562  -60.362  1.00 44.79 247 A 1 
ATOM 1861 O O   . ALA A 0 247 . 54.863   32.353  -61.414  1.00 44.79 247 A 1 
ATOM 1862 N N   . LYS A 0 248 . 54.938   30.195  -62.024  1.00 47.03 248 A 1 
ATOM 1863 C CA  . LYS A 0 248 . 53.508   29.926  -61.790  1.00 47.03 248 A 1 
ATOM 1864 C C   . LYS A 0 248 . 53.319   29.477  -60.344  1.00 47.03 248 A 1 
ATOM 1865 C CB  . LYS A 0 248 . 52.986   28.846  -62.748  1.00 47.03 248 A 1 
ATOM 1866 O O   . LYS A 0 248 . 53.777   28.400  -59.983  1.00 47.03 248 A 1 
ATOM 1867 C CG  . LYS A 0 248 . 52.754   29.369  -64.171  1.00 47.03 248 A 1 
ATOM 1868 C CD  . LYS A 0 248 . 52.352   28.197  -65.072  1.00 47.03 248 A 1 
ATOM 1869 C CE  . LYS A 0 248 . 51.991   28.675  -66.479  1.00 47.03 248 A 1 
ATOM 1870 N NZ  . LYS A 0 248 . 51.907   27.523  -67.411  1.00 47.03 248 A 1 
ATOM 1871 N N   . GLN A 0 249 . 52.646   30.291  -59.538  1.00 50.14 249 A 1 
ATOM 1872 C CA  . GLN A 0 249 . 52.396   29.983  -58.130  1.00 50.14 249 A 1 
ATOM 1873 C C   . GLN A 0 249 . 51.418   28.806  -57.993  1.00 50.14 249 A 1 
ATOM 1874 C CB  . GLN A 0 249 . 51.882   31.239  -57.402  1.00 50.14 249 A 1 
ATOM 1875 O O   . GLN A 0 249 . 50.335   28.816  -58.584  1.00 50.14 249 A 1 
ATOM 1876 C CG  . GLN A 0 249 . 52.938   32.358  -57.393  1.00 50.14 249 A 1 
ATOM 1877 C CD  . GLN A 0 249 . 52.419   33.653  -56.781  1.00 50.14 249 A 1 
ATOM 1878 N NE2 . GLN A 0 249 . 52.634   33.885  -55.505  1.00 50.14 249 A 1 
ATOM 1879 O OE1 . GLN A 0 249 . 51.836   34.493  -57.446  1.00 50.14 249 A 1 
ATOM 1880 N N   . ALA A 0 250 . 51.797   27.810  -57.194  1.00 50.45 250 A 1 
ATOM 1881 C CA  . ALA A 0 250 . 50.858   26.896  -56.561  1.00 50.45 250 A 1 
ATOM 1882 C C   . ALA A 0 250 . 50.409   27.511  -55.226  1.00 50.45 250 A 1 
ATOM 1883 C CB  . ALA A 0 250 . 51.520   25.524  -56.392  1.00 50.45 250 A 1 
ATOM 1884 O O   . ALA A 0 250 . 51.224   28.096  -54.511  1.00 50.45 250 A 1 
ATOM 1885 N N   . TYR A 0 251 . 49.122   27.390  -54.914  1.00 52.43 251 A 1 
ATOM 1886 C CA  . TYR A 0 251 . 48.545   27.816  -53.641  1.00 52.43 251 A 1 
ATOM 1887 C C   . TYR A 0 251 . 48.102   26.568  -52.888  1.00 52.43 251 A 1 
ATOM 1888 C CB  . TYR A 0 251 . 47.367   28.772  -53.878  1.00 52.43 251 A 1 
ATOM 1889 O O   . TYR A 0 251 . 47.429   25.721  -53.483  1.00 52.43 251 A 1 
ATOM 1890 C CG  . TYR A 0 251 . 47.764   30.101  -54.493  1.00 52.43 251 A 1 
ATOM 1891 C CD1 . TYR A 0 251 . 48.135   31.171  -53.657  1.00 52.43 251 A 1 
ATOM 1892 C CD2 . TYR A 0 251 . 47.775   30.264  -55.893  1.00 52.43 251 A 1 
ATOM 1893 C CE1 . TYR A 0 251 . 48.516   32.406  -54.215  1.00 52.43 251 A 1 
ATOM 1894 C CE2 . TYR A 0 251 . 48.153   31.497  -56.456  1.00 52.43 251 A 1 
ATOM 1895 O OH  . TYR A 0 251 . 48.878   33.758  -56.168  1.00 52.43 251 A 1 
ATOM 1896 C CZ  . TYR A 0 251 . 48.520   32.569  -55.618  1.00 52.43 251 A 1 
ATOM 1897 N N   . GLY A 0 252 . 48.499   26.462  -51.622  1.00 56.83 252 A 1 
ATOM 1898 C CA  . GLY A 0 252 . 47.826   25.593  -50.670  1.00 56.83 252 A 1 
ATOM 1899 C C   . GLY A 0 252 . 46.701   26.354  -49.969  1.00 56.83 252 A 1 
ATOM 1900 O O   . GLY A 0 252 . 46.694   27.588  -49.966  1.00 56.83 252 A 1 
ATOM 1901 N N   . ARG A 0 253 . 45.761   25.616  -49.387  1.00 63.98 253 A 1 
ATOM 1902 C CA  . ARG A 0 253 . 44.773   26.126  -48.441  1.00 63.98 253 A 1 
ATOM 1903 C C   . ARG A 0 253 . 44.503   25.065  -47.389  1.00 63.98 253 A 1 
ATOM 1904 C CB  . ARG A 0 253 . 43.477   26.511  -49.165  1.00 63.98 253 A 1 
ATOM 1905 O O   . ARG A 0 253 . 43.956   24.022  -47.735  1.00 63.98 253 A 1 
ATOM 1906 C CG  . ARG A 0 253 . 42.367   26.821  -48.144  1.00 63.98 253 A 1 
ATOM 1907 C CD  . ARG A 0 253 . 41.176   27.510  -48.787  1.00 63.98 253 A 1 
ATOM 1908 N NE  . ARG A 0 253 . 41.577   28.854  -49.218  1.00 63.98 253 A 1 
ATOM 1909 N NH1 . ARG A 0 253 . 39.600   29.563  -50.088  1.00 63.98 253 A 1 
ATOM 1910 N NH2 . ARG A 0 253 . 41.372   30.952  -49.978  1.00 63.98 253 A 1 
ATOM 1911 C CZ  . ARG A 0 253 . 40.846   29.783  -49.769  1.00 63.98 253 A 1 
ATOM 1912 N N   . ASP A 0 254 . 44.799   25.424  -46.151  1.00 63.61 254 A 1 
ATOM 1913 C CA  . ASP A 0 254 . 44.250   24.781  -44.966  1.00 63.61 254 A 1 
ATOM 1914 C C   . ASP A 0 254 . 42.814   25.311  -44.750  1.00 63.61 254 A 1 
ATOM 1915 C CB  . ASP A 0 254 . 45.206   25.091  -43.804  1.00 63.61 254 A 1 
ATOM 1916 O O   . ASP A 0 254 . 42.531   26.494  -44.989  1.00 63.61 254 A 1 
ATOM 1917 C CG  . ASP A 0 254 . 44.905   24.303  -42.530  1.00 63.61 254 A 1 
ATOM 1918 O OD1 . ASP A 0 254 . 43.698   24.100  -42.260  1.00 63.61 254 A 1 
ATOM 1919 O OD2 . ASP A 0 254 . 45.886   23.964  -41.834  1.00 63.61 254 A 1 
ATOM 1920 N N   . THR A 0 255 . 41.882   24.435  -44.368  1.00 64.16 255 A 1 
ATOM 1921 C CA  . THR A 0 255 . 40.507   24.823  -44.008  1.00 64.16 255 A 1 
ATOM 1922 C C   . THR A 0 255 . 39.940   23.969  -42.866  1.00 64.16 255 A 1 
ATOM 1923 C CB  . THR A 0 255 . 39.544   24.939  -45.224  1.00 64.16 255 A 1 
ATOM 1924 O O   . THR A 0 255 . 38.829   23.449  -42.957  1.00 64.16 255 A 1 
ATOM 1925 C CG2 . THR A 0 255 . 39.185   26.404  -45.489  1.00 64.16 255 A 1 
ATOM 1926 O OG1 . THR A 0 255 . 40.041   24.448  -46.456  1.00 64.16 255 A 1 
ATOM 1927 N N   . ASP A 0 256 . 40.703   23.845  -41.783  1.00 71.15 256 A 1 
ATOM 1928 C CA  . ASP A 0 256 . 40.287   23.223  -40.520  1.00 71.15 256 A 1 
ATOM 1929 C C   . ASP A 0 256 . 39.012   23.890  -39.938  1.00 71.15 256 A 1 
ATOM 1930 C CB  . ASP A 0 256 . 41.487   23.327  -39.550  1.00 71.15 256 A 1 
ATOM 1931 O O   . ASP A 0 256 . 38.922   25.111  -39.785  1.00 71.15 256 A 1 
ATOM 1932 C CG  . ASP A 0 256 . 41.657   22.188  -38.545  1.00 71.15 256 A 1 
ATOM 1933 O OD1 . ASP A 0 256 . 40.914   21.182  -38.591  1.00 71.15 256 A 1 
ATOM 1934 O OD2 . ASP A 0 256 . 42.516   22.328  -37.636  1.00 71.15 256 A 1 
ATOM 1935 N N   . SER A 0 257 . 37.975   23.117  -39.610  1.00 71.59 257 A 1 
ATOM 1936 C CA  . SER A 0 257 . 36.734   23.631  -39.003  1.00 71.59 257 A 1 
ATOM 1937 C C   . SER A 0 257 . 36.257   22.715  -37.883  1.00 71.59 257 A 1 
ATOM 1938 C CB  . SER A 0 257 . 35.651   23.822  -40.068  1.00 71.59 257 A 1 
ATOM 1939 O O   . SER A 0 257 . 35.835   21.584  -38.124  1.00 71.59 257 A 1 
ATOM 1940 O OG  . SER A 0 257 . 36.021   24.904  -40.908  1.00 71.59 257 A 1 
ATOM 1941 N N   . ARG A 0 258 . 36.331   23.212  -36.644  1.00 75.25 258 A 1 
ATOM 1942 C CA  . ARG A 0 258 . 36.024   22.455  -35.425  1.00 75.25 258 A 1 
ATOM 1943 C C   . ARG A 0 258 . 34.914   23.126  -34.639  1.00 75.25 258 A 1 
ATOM 1944 C CB  . ARG A 0 258 . 37.276   22.307  -34.554  1.00 75.25 258 A 1 
ATOM 1945 O O   . ARG A 0 258 . 35.038   24.289  -34.269  1.00 75.25 258 A 1 
ATOM 1946 C CG  . ARG A 0 258 . 38.388   21.539  -35.265  1.00 75.25 258 A 1 
ATOM 1947 C CD  . ARG A 0 258 . 39.560   21.299  -34.308  1.00 75.25 258 A 1 
ATOM 1948 N NE  . ARG A 0 258 . 40.541   20.418  -34.951  1.00 75.25 258 A 1 
ATOM 1949 N NH1 . ARG A 0 258 . 42.422   21.729  -34.887  1.00 75.25 258 A 1 
ATOM 1950 N NH2 . ARG A 0 258 . 42.306   20.027  -36.294  1.00 75.25 258 A 1 
ATOM 1951 C CZ  . ARG A 0 258 . 41.757   20.713  -35.344  1.00 75.25 258 A 1 
ATOM 1952 N N   . TRP A 0 259 . 33.868   22.377  -34.333  1.00 81.74 259 A 1 
ATOM 1953 C CA  . TRP A 0 259 . 32.705   22.863  -33.605  1.00 81.74 259 A 1 
ATOM 1954 C C   . TRP A 0 259 . 32.295   21.871  -32.527  1.00 81.74 259 A 1 
ATOM 1955 C CB  . TRP A 0 259 . 31.574   23.097  -34.606  1.00 81.74 259 A 1 
ATOM 1956 O O   . TRP A 0 259 . 32.418   20.658  -32.710  1.00 81.74 259 A 1 
ATOM 1957 C CG  . TRP A 0 259 . 30.253   23.469  -34.015  1.00 81.74 259 A 1 
ATOM 1958 C CD1 . TRP A 0 259 . 29.855   24.724  -33.722  1.00 81.74 259 A 1 
ATOM 1959 C CD2 . TRP A 0 259 . 29.146   22.597  -33.634  1.00 81.74 259 A 1 
ATOM 1960 C CE2 . TRP A 0 259 . 28.053   23.421  -33.238  1.00 81.74 259 A 1 
ATOM 1961 C CE3 . TRP A 0 259 . 28.941   21.201  -33.611  1.00 81.74 259 A 1 
ATOM 1962 N NE1 . TRP A 0 259 . 28.561   24.704  -33.247  1.00 81.74 259 A 1 
ATOM 1963 C CH2 . TRP A 0 259 . 26.608   21.499  -32.950  1.00 81.74 259 A 1 
ATOM 1964 C CZ2 . TRP A 0 259 . 26.788   22.896  -32.950  1.00 81.74 259 A 1 
ATOM 1965 C CZ3 . TRP A 0 259 . 27.693   20.656  -33.253  1.00 81.74 259 A 1 
ATOM 1966 N N   . GLY A 0 260 . 31.744   22.373  -31.427  1.00 78.75 260 A 1 
ATOM 1967 C CA  . GLY A 0 260 . 31.161   21.506  -30.423  1.00 78.75 260 A 1 
ATOM 1968 C C   . GLY A 0 260 . 30.214   22.188  -29.453  1.00 78.75 260 A 1 
ATOM 1969 O O   . GLY A 0 260 . 30.049   23.411  -29.417  1.00 78.75 260 A 1 
ATOM 1970 N N   . LYS A 0 261 . 29.568   21.330  -28.670  1.00 80.51 261 A 1 
ATOM 1971 C CA  . LYS A 0 261 . 28.662   21.659  -27.578  1.00 80.51 261 A 1 
ATOM 1972 C C   . LYS A 0 261 . 29.003   20.789  -26.386  1.00 80.51 261 A 1 
ATOM 1973 C CB  . LYS A 0 261 . 27.212   21.381  -27.980  1.00 80.51 261 A 1 
ATOM 1974 O O   . LYS A 0 261 . 28.978   19.568  -26.525  1.00 80.51 261 A 1 
ATOM 1975 C CG  . LYS A 0 261 . 26.780   22.230  -29.171  1.00 80.51 261 A 1 
ATOM 1976 C CD  . LYS A 0 261 . 25.279   22.061  -29.395  1.00 80.51 261 A 1 
ATOM 1977 C CE  . LYS A 0 261 . 24.864   23.097  -30.433  1.00 80.51 261 A 1 
ATOM 1978 N NZ  . LYS A 0 261 . 23.605   23.760  -30.062  1.00 80.51 261 A 1 
ATOM 1979 N N   . SER A 0 262 . 29.228   21.407  -25.237  1.00 78.19 262 A 1 
ATOM 1980 C CA  . SER A 0 262 . 29.314   20.706  -23.959  1.00 78.19 262 A 1 
ATOM 1981 C C   . SER A 0 262 . 28.177   21.133  -23.029  1.00 78.19 262 A 1 
ATOM 1982 C CB  . SER A 0 262 . 30.693   20.882  -23.317  1.00 78.19 262 A 1 
ATOM 1983 O O   . SER A 0 262 . 27.763   22.297  -22.998  1.00 78.19 262 A 1 
ATOM 1984 O OG  . SER A 0 262 . 31.000   22.250  -23.147  1.00 78.19 262 A 1 
ATOM 1985 N N   . TYR A 0 263 . 27.657   20.180  -22.259  1.00 75.58 263 A 1 
ATOM 1986 C CA  . TYR A 0 263 . 26.930   20.449  -21.020  1.00 75.58 263 A 1 
ATOM 1987 C C   . TYR A 0 263 . 27.750   19.876  -19.862  1.00 75.58 263 A 1 
ATOM 1988 C CB  . TYR A 0 263 . 25.527   19.809  -21.017  1.00 75.58 263 A 1 
ATOM 1989 O O   . TYR A 0 263 . 27.908   18.657  -19.784  1.00 75.58 263 A 1 
ATOM 1990 C CG  . TYR A 0 263 . 24.530   20.295  -22.055  1.00 75.58 263 A 1 
ATOM 1991 C CD1 . TYR A 0 263 . 23.640   21.346  -21.764  1.00 75.58 263 A 1 
ATOM 1992 C CD2 . TYR A 0 263 . 24.462   19.649  -23.299  1.00 75.58 263 A 1 
ATOM 1993 C CE1 . TYR A 0 263 . 22.702   21.761  -22.732  1.00 75.58 263 A 1 
ATOM 1994 C CE2 . TYR A 0 263 . 23.528   20.051  -24.272  1.00 75.58 263 A 1 
ATOM 1995 O OH  . TYR A 0 263 . 21.798   21.573  -24.948  1.00 75.58 263 A 1 
ATOM 1996 C CZ  . TYR A 0 263 . 22.655   21.122  -23.993  1.00 75.58 263 A 1 
ATOM 1997 N N   . ASP A 0 264 . 28.195   20.726  -18.933  1.00 74.33 264 A 1 
ATOM 1998 C CA  . ASP A 0 264 . 28.589   20.262  -17.596  1.00 74.33 264 A 1 
ATOM 1999 C C   . ASP A 0 264 . 27.370   19.688  -16.846  1.00 74.33 264 A 1 
ATOM 2000 C CB  . ASP A 0 264 . 29.190   21.399  -16.755  1.00 74.33 264 A 1 
ATOM 2001 O O   . ASP A 0 264 . 26.218   19.885  -17.251  1.00 74.33 264 A 1 
ATOM 2002 C CG  . ASP A 0 264 . 30.556   21.916  -17.199  1.00 74.33 264 A 1 
ATOM 2003 O OD1 . ASP A 0 264 . 31.354   21.129  -17.739  1.00 74.33 264 A 1 
ATOM 2004 O OD2 . ASP A 0 264 . 30.798   23.120  -16.942  1.00 74.33 264 A 1 
ATOM 2005 N N   . SER A 0 265 . 27.626   19.014  -15.718  1.00 79.19 265 A 1 
ATOM 2006 C CA  . SER A 0 265 . 26.692   18.083  -15.076  1.00 79.19 265 A 1 
ATOM 2007 C C   . SER A 0 265 . 25.216   18.517  -15.062  1.00 79.19 265 A 1 
ATOM 2008 C CB  . SER A 0 265 . 27.190   17.643  -13.689  1.00 79.19 265 A 1 
ATOM 2009 O O   . SER A 0 265 . 24.818   19.570  -14.546  1.00 79.19 265 A 1 
ATOM 2010 O OG  . SER A 0 265 . 26.880   18.536  -12.631  1.00 79.19 265 A 1 
ATOM 2011 N N   . VAL A 0 266 . 24.377   17.661  -15.651  1.00 80.62 266 A 1 
ATOM 2012 C CA  . VAL A 0 266 . 22.941   17.886  -15.826  1.00 80.62 266 A 1 
ATOM 2013 C C   . VAL A 0 266 . 22.184   16.996  -14.856  1.00 80.62 266 A 1 
ATOM 2014 C CB  . VAL A 0 266 . 22.488   17.638  -17.279  1.00 80.62 266 A 1 
ATOM 2015 O O   . VAL A 0 266 . 22.329   15.778  -14.887  1.00 80.62 266 A 1 
ATOM 2016 C CG1 . VAL A 0 266 . 20.991   17.947  -17.450  1.00 80.62 266 A 1 
ATOM 2017 C CG2 . VAL A 0 266 . 23.256   18.515  -18.274  1.00 80.62 266 A 1 
ATOM 2018 N N   . GLU A 0 267 . 21.321   17.586  -14.031  1.00 86.26 267 A 1 
ATOM 2019 C CA  . GLU A 0 267 . 20.460   16.864  -13.097  1.00 86.26 267 A 1 
ATOM 2020 C C   . GLU A 0 267 . 18.993   17.296  -13.234  1.00 86.26 267 A 1 
ATOM 2021 C CB  . GLU A 0 267 . 20.989   17.003  -11.659  1.00 86.26 267 A 1 
ATOM 2022 O O   . GLU A 0 267 . 18.639   18.465  -13.070  1.00 86.26 267 A 1 
ATOM 2023 C CG  . GLU A 0 267 . 20.074   16.252  -10.686  1.00 86.26 267 A 1 
ATOM 2024 C CD  . GLU A 0 267 . 20.668   16.084  -9.289   1.00 86.26 267 A 1 
ATOM 2025 O OE1 . GLU A 0 267 . 20.657   14.931  -8.802   1.00 86.26 267 A 1 
ATOM 2026 O OE2 . GLU A 0 267 . 20.914   17.081  -8.575   1.00 86.26 267 A 1 
ATOM 2027 N N   . ALA A 0 268 . 18.114   16.325  -13.479  1.00 87.06 268 A 1 
ATOM 2028 C CA  . ALA A 0 268 . 16.670   16.499  -13.556  1.00 87.06 268 A 1 
ATOM 2029 C C   . ALA A 0 268 . 15.975   15.585  -12.538  1.00 87.06 268 A 1 
ATOM 2030 C CB  . ALA A 0 268 . 16.221   16.209  -14.995  1.00 87.06 268 A 1 
ATOM 2031 O O   . ALA A 0 268 . 16.113   14.364  -12.597  1.00 87.06 268 A 1 
ATOM 2032 N N   . ARG A 0 269 . 15.184   16.156  -11.623  1.00 89.60 269 A 1 
ATOM 2033 C CA  . ARG A 0 269 . 14.398   15.398  -10.634  1.00 89.60 269 A 1 
ATOM 2034 C C   . ARG A 0 269 . 12.924   15.801  -10.663  1.00 89.60 269 A 1 
ATOM 2035 C CB  . ARG A 0 269 . 14.979   15.523  -9.213   1.00 89.60 269 A 1 
ATOM 2036 O O   . ARG A 0 269 . 12.600   16.981  -10.790  1.00 89.60 269 A 1 
ATOM 2037 C CG  . ARG A 0 269 . 16.494   15.269  -9.084   1.00 89.60 269 A 1 
ATOM 2038 C CD  . ARG A 0 269 . 16.867   15.296  -7.597   1.00 89.60 269 A 1 
ATOM 2039 N NE  . ARG A 0 269 . 18.310   15.143  -7.351   1.00 89.60 269 A 1 
ATOM 2040 N NH1 . ARG A 0 269 . 18.290   15.359  -5.068   1.00 89.60 269 A 1 
ATOM 2041 N NH2 . ARG A 0 269 . 20.232   15.209  -6.162   1.00 89.60 269 A 1 
ATOM 2042 C CZ  . ARG A 0 269 . 18.936   15.240  -6.195   1.00 89.60 269 A 1 
ATOM 2043 N N   . SER A 0 270 . 12.041   14.820  -10.509  1.00 90.66 270 A 1 
ATOM 2044 C CA  . SER A 0 270 . 10.596   14.969  -10.308  1.00 90.66 270 A 1 
ATOM 2045 C C   . SER A 0 270 . 10.207   14.219  -9.040   1.00 90.66 270 A 1 
ATOM 2046 C CB  . SER A 0 270 . 9.820    14.411  -11.510  1.00 90.66 270 A 1 
ATOM 2047 O O   . SER A 0 270 . 10.603   13.065  -8.873   1.00 90.66 270 A 1 
ATOM 2048 O OG  . SER A 0 270 . 8.474    14.869  -11.561  1.00 90.66 270 A 1 
ATOM 2049 N N   . TYR A 0 271 . 9.431    14.864  -8.178   1.00 91.82 271 A 1 
ATOM 2050 C CA  . TYR A 0 271 . 8.864    14.293  -6.962   1.00 91.82 271 A 1 
ATOM 2051 C C   . TYR A 0 271 . 7.373    14.620  -6.929   1.00 91.82 271 A 1 
ATOM 2052 C CB  . TYR A 0 271 . 9.559    14.867  -5.721   1.00 91.82 271 A 1 
ATOM 2053 O O   . TYR A 0 271 . 6.996    15.789  -6.860   1.00 91.82 271 A 1 
ATOM 2054 C CG  . TYR A 0 271 . 11.049   14.601  -5.612   1.00 91.82 271 A 1 
ATOM 2055 C CD1 . TYR A 0 271 . 11.505   13.406  -5.025   1.00 91.82 271 A 1 
ATOM 2056 C CD2 . TYR A 0 271 . 11.976   15.573  -6.039   1.00 91.82 271 A 1 
ATOM 2057 C CE1 . TYR A 0 271 . 12.884   13.189  -4.840   1.00 91.82 271 A 1 
ATOM 2058 C CE2 . TYR A 0 271 . 13.356   15.364  -5.852   1.00 91.82 271 A 1 
ATOM 2059 O OH  . TYR A 0 271 . 15.141   13.993  -5.015   1.00 91.82 271 A 1 
ATOM 2060 C CZ  . TYR A 0 271 . 13.811   14.177  -5.240   1.00 91.82 271 A 1 
ATOM 2061 N N   . ASP A 0 272 . 6.537    13.595  -6.968   1.00 92.37 272 A 1 
ATOM 2062 C CA  . ASP A 0 272 . 5.088    13.695  -6.881   1.00 92.37 272 A 1 
ATOM 2063 C C   . ASP A 0 272 . 4.646    12.885  -5.647   1.00 92.37 272 A 1 
ATOM 2064 C CB  . ASP A 0 272 . 4.463    13.214  -8.207   1.00 92.37 272 A 1 
ATOM 2065 O O   . ASP A 0 272 . 5.027    11.726  -5.505   1.00 92.37 272 A 1 
ATOM 2066 C CG  . ASP A 0 272 . 4.933    14.014  -9.442   1.00 92.37 272 A 1 
ATOM 2067 O OD1 . ASP A 0 272 . 4.443    15.152  -9.640   1.00 92.37 272 A 1 
ATOM 2068 O OD2 . ASP A 0 272 . 5.758    13.496  -10.237  1.00 92.37 272 A 1 
ATOM 2069 N N   . ASN A 0 273 . 3.894    13.482  -4.721   1.00 93.88 273 A 1 
ATOM 2070 C CA  . ASN A 0 273 . 3.374    12.800  -3.534   1.00 93.88 273 A 1 
ATOM 2071 C C   . ASN A 0 273 . 1.909    13.163  -3.311   1.00 93.88 273 A 1 
ATOM 2072 C CB  . ASN A 0 273 . 4.223    13.124  -2.293   1.00 93.88 273 A 1 
ATOM 2073 O O   . ASN A 0 273 . 1.580    14.331  -3.079   1.00 93.88 273 A 1 
ATOM 2074 C CG  . ASN A 0 273 . 3.904    12.162  -1.159   1.00 93.88 273 A 1 
ATOM 2075 N ND2 . ASN A 0 273 . 2.906    12.419  -0.344   1.00 93.88 273 A 1 
ATOM 2076 O OD1 . ASN A 0 273 . 4.551    11.141  -1.029   1.00 93.88 273 A 1 
ATOM 2077 N N   . GLU A 0 274 . 1.051    12.153  -3.344   1.00 94.56 274 A 1 
ATOM 2078 C CA  . GLU A 0 274 . -0.381   12.276  -3.096   1.00 94.56 274 A 1 
ATOM 2079 C C   . GLU A 0 274 . -0.707   11.554  -1.788   1.00 94.56 274 A 1 
ATOM 2080 C CB  . GLU A 0 274 . -1.183   11.768  -4.307   1.00 94.56 274 A 1 
ATOM 2081 O O   . GLU A 0 274 . -0.352   10.394  -1.622   1.00 94.56 274 A 1 
ATOM 2082 C CG  . GLU A 0 274 . -0.736   12.484  -5.593   1.00 94.56 274 A 1 
ATOM 2083 C CD  . GLU A 0 274 . -1.578   12.143  -6.825   1.00 94.56 274 A 1 
ATOM 2084 O OE1 . GLU A 0 274 . -1.784   13.072  -7.650   1.00 94.56 274 A 1 
ATOM 2085 O OE2 . GLU A 0 274 . -1.969   10.969  -6.991   1.00 94.56 274 A 1 
ATOM 2086 N N   . HIS A 0 275 . -1.323   12.274  -0.858   1.00 92.91 275 A 1 
ATOM 2087 C CA  . HIS A 0 275 . -1.540   11.890  0.535    1.00 92.91 275 A 1 
ATOM 2088 C C   . HIS A 0 275 . -3.017   12.097  0.878    1.00 92.91 275 A 1 
ATOM 2089 C CB  . HIS A 0 275 . -0.625   12.752  1.427    1.00 92.91 275 A 1 
ATOM 2090 O O   . HIS A 0 275 . -3.591   13.140  0.545    1.00 92.91 275 A 1 
ATOM 2091 C CG  . HIS A 0 275 . -1.168   13.049  2.806    1.00 92.91 275 A 1 
ATOM 2092 C CD2 . HIS A 0 275 . -0.952   12.331  3.952    1.00 92.91 275 A 1 
ATOM 2093 N ND1 . HIS A 0 275 . -2.019   14.086  3.127    1.00 92.91 275 A 1 
ATOM 2094 C CE1 . HIS A 0 275 . -2.309   13.997  4.435    1.00 92.91 275 A 1 
ATOM 2095 N NE2 . HIS A 0 275 . -1.664   12.960  4.982    1.00 92.91 275 A 1 
ATOM 2096 N N   . TYR A 0 276 . -3.613   11.142  1.579    1.00 96.93 276 A 1 
ATOM 2097 C CA  . TYR A 0 276 . -4.951   11.229  2.149    1.00 96.93 276 A 1 
ATOM 2098 C C   . TYR A 0 276 . -4.956   10.585  3.533    1.00 96.93 276 A 1 
ATOM 2099 C CB  . TYR A 0 276 . -5.949   10.534  1.213    1.00 96.93 276 A 1 
ATOM 2100 O O   . TYR A 0 276 . -4.481   9.462   3.690    1.00 96.93 276 A 1 
ATOM 2101 C CG  . TYR A 0 276 . -7.346   10.372  1.785    1.00 96.93 276 A 1 
ATOM 2102 C CD1 . TYR A 0 276 . -7.754   9.132   2.319    1.00 96.93 276 A 1 
ATOM 2103 C CD2 . TYR A 0 276 . -8.232   11.465  1.802    1.00 96.93 276 A 1 
ATOM 2104 C CE1 . TYR A 0 276 . -9.057   8.979   2.839    1.00 96.93 276 A 1 
ATOM 2105 C CE2 . TYR A 0 276 . -9.533   11.313  2.320    1.00 96.93 276 A 1 
ATOM 2106 O OH  . TYR A 0 276 . -11.215  9.913   3.327    1.00 96.93 276 A 1 
ATOM 2107 C CZ  . TYR A 0 276 . -9.954   10.068  2.835    1.00 96.93 276 A 1 
ATOM 2108 N N   . ALA A 0 277 . -5.536   11.265  4.517    1.00 96.54 277 A 1 
ATOM 2109 C CA  . ALA A 0 277 . -5.784   10.700  5.835    1.00 96.54 277 A 1 
ATOM 2110 C C   . ALA A 0 277 . -7.146   11.164  6.354    1.00 96.54 277 A 1 
ATOM 2111 C CB  . ALA A 0 277 . -4.637   11.078  6.781    1.00 96.54 277 A 1 
ATOM 2112 O O   . ALA A 0 277 . -7.457   12.355  6.291    1.00 96.54 277 A 1 
ATOM 2113 N N   . ARG A 0 278 . -7.939   10.227  6.879    1.00 97.85 278 A 1 
ATOM 2114 C CA  . ARG A 0 278 . -9.227   10.481  7.528    1.00 97.85 278 A 1 
ATOM 2115 C C   . ARG A 0 278 . -9.311   9.719   8.842    1.00 97.85 278 A 1 
ATOM 2116 C CB  . ARG A 0 278 . -10.383  10.125  6.577    1.00 97.85 278 A 1 
ATOM 2117 O O   . ARG A 0 278 . -9.078   8.514   8.877    1.00 97.85 278 A 1 
ATOM 2118 C CG  . ARG A 0 278 . -11.762  10.281  7.248    1.00 97.85 278 A 1 
ATOM 2119 C CD  . ARG A 0 278 . -12.943  9.988   6.313    1.00 97.85 278 A 1 
ATOM 2120 N NE  . ARG A 0 278 . -12.875  8.642   5.705    1.00 97.85 278 A 1 
ATOM 2121 N NH1 . ARG A 0 278 . -13.612  7.350   7.486    1.00 97.85 278 A 1 
ATOM 2122 N NH2 . ARG A 0 278 . -13.086  6.364   5.621    1.00 97.85 278 A 1 
ATOM 2123 C CZ  . ARG A 0 278 . -13.189  7.484   6.267    1.00 97.85 278 A 1 
ATOM 2124 N N   . GLU A 0 279 . -9.725   10.410  9.890    1.00 97.69 279 A 1 
ATOM 2125 C CA  . GLU A 0 279 . -10.095  9.847   11.180   1.00 97.69 279 A 1 
ATOM 2126 C C   . GLU A 0 279 . -11.551  10.223  11.482   1.00 97.69 279 A 1 
ATOM 2127 C CB  . GLU A 0 279 . -9.089   10.320  12.243   1.00 97.69 279 A 1 
ATOM 2128 O O   . GLU A 0 279 . -11.924  11.392  11.415   1.00 97.69 279 A 1 
ATOM 2129 C CG  . GLU A 0 279 . -9.412   9.737   13.623   1.00 97.69 279 A 1 
ATOM 2130 C CD  . GLU A 0 279 . -8.260   9.818   14.637   1.00 97.69 279 A 1 
ATOM 2131 O OE1 . GLU A 0 279 . -8.574   9.715   15.847   1.00 97.69 279 A 1 
ATOM 2132 O OE2 . GLU A 0 279 . -7.068   9.768   14.275   1.00 97.69 279 A 1 
ATOM 2133 N N   . VAL A 0 280 . -12.380  9.225   11.782   1.00 96.31 280 A 1 
ATOM 2134 C CA  . VAL A 0 280 . -13.779  9.380   12.200   1.00 96.31 280 A 1 
ATOM 2135 C C   . VAL A 0 280 . -13.923  8.752   13.575   1.00 96.31 280 A 1 
ATOM 2136 C CB  . VAL A 0 280 . -14.754  8.715   11.207   1.00 96.31 280 A 1 
ATOM 2137 O O   . VAL A 0 280 . -13.534  7.598   13.753   1.00 96.31 280 A 1 
ATOM 2138 C CG1 . VAL A 0 280 . -16.212  8.763   11.688   1.00 96.31 280 A 1 
ATOM 2139 C CG2 . VAL A 0 280 . -14.702  9.409   9.840    1.00 96.31 280 A 1 
ATOM 2140 N N   . ARG A 0 281 . -14.500  9.498   14.515   1.00 94.48 281 A 1 
ATOM 2141 C CA  . ARG A 0 281 . -14.991  8.993   15.799   1.00 94.48 281 A 1 
ATOM 2142 C C   . ARG A 0 281 . -16.464  9.335   15.932   1.00 94.48 281 A 1 
ATOM 2143 C CB  . ARG A 0 281 . -14.215  9.565   16.986   1.00 94.48 281 A 1 
ATOM 2144 O O   . ARG A 0 281 . -16.824  10.481  15.659   1.00 94.48 281 A 1 
ATOM 2145 C CG  . ARG A 0 281 . -12.714  9.314   16.863   1.00 94.48 281 A 1 
ATOM 2146 C CD  . ARG A 0 281 . -12.014  9.811   18.122   1.00 94.48 281 A 1 
ATOM 2147 N NE  . ARG A 0 281 . -10.576  10.019  17.886   1.00 94.48 281 A 1 
ATOM 2148 N NH1 . ARG A 0 281 . -10.025  10.588  20.026   1.00 94.48 281 A 1 
ATOM 2149 N NH2 . ARG A 0 281 . -8.456   10.547  18.418   1.00 94.48 281 A 1 
ATOM 2150 C CZ  . ARG A 0 281 . -9.693   10.386  18.782   1.00 94.48 281 A 1 
ATOM 2151 N N   . ALA A 0 282 . -17.279  8.372   16.325   1.00 91.72 282 A 1 
ATOM 2152 C CA  . ALA A 0 282 . -18.674  8.577   16.679   1.00 91.72 282 A 1 
ATOM 2153 C C   . ALA A 0 282 . -18.953  7.882   18.012   1.00 91.72 282 A 1 
ATOM 2154 C CB  . ALA A 0 282 . -19.578  8.073   15.550   1.00 91.72 282 A 1 
ATOM 2155 O O   . ALA A 0 282 . -18.451  6.788   18.236   1.00 91.72 282 A 1 
ATOM 2156 N N   . ASP A 0 283 . -19.734  8.551   18.845   1.00 87.75 283 A 1 
ATOM 2157 C CA  . ASP A 0 283 . -20.090  8.196   20.217   1.00 87.75 283 A 1 
ATOM 2158 C C   . ASP A 0 283 . -21.614  8.415   20.320   1.00 87.75 283 A 1 
ATOM 2159 C CB  . ASP A 0 283 . -19.237  9.114   21.117   1.00 87.75 283 A 1 
ATOM 2160 O O   . ASP A 0 283 . -22.115  9.455   19.872   1.00 87.75 283 A 1 
ATOM 2161 C CG  . ASP A 0 283 . -19.496  9.030   22.620   1.00 87.75 283 A 1 
ATOM 2162 O OD1 . ASP A 0 283 . -20.516  8.419   23.001   1.00 87.75 283 A 1 
ATOM 2163 O OD2 . ASP A 0 283 . -18.686  9.659   23.345   1.00 87.75 283 A 1 
ATOM 2164 N N   . ASP A 0 284 . -22.372  7.401   20.749   1.00 89.65 284 A 1 
ATOM 2165 C CA  . ASP A 0 284 . -23.847  7.355   20.651   1.00 89.65 284 A 1 
ATOM 2166 C C   . ASP A 0 284 . -24.520  6.765   21.908   1.00 89.65 284 A 1 
ATOM 2167 C CB  . ASP A 0 284 . -24.256  6.697   19.318   1.00 89.65 284 A 1 
ATOM 2168 O O   . ASP A 0 284 . -25.497  6.005   21.832   1.00 89.65 284 A 1 
ATOM 2169 C CG  . ASP A 0 284 . -25.759  6.716   19.043   1.00 89.65 284 A 1 
ATOM 2170 O OD1 . ASP A 0 284 . -26.415  7.756   19.264   1.00 89.65 284 A 1 
ATOM 2171 O OD2 . ASP A 0 284 . -26.332  5.791   18.418   1.00 89.65 284 A 1 
ATOM 2172 N N   . ASP A 0 285 . -23.965  7.172   23.050   1.00 86.30 285 A 1 
ATOM 2173 C CA  . ASP A 0 285 . -24.422  7.014   24.433   1.00 86.30 285 A 1 
ATOM 2174 C C   . ASP A 0 285 . -25.962  7.105   24.580   1.00 86.30 285 A 1 
ATOM 2175 C CB  . ASP A 0 285 . -23.707  8.144   25.221   1.00 86.30 285 A 1 
ATOM 2176 O O   . ASP A 0 285 . -26.583  8.122   24.249   1.00 86.30 285 A 1 
ATOM 2177 C CG  . ASP A 0 285 . -23.352  7.842   26.676   1.00 86.30 285 A 1 
ATOM 2178 O OD1 . ASP A 0 285 . -23.658  6.722   27.140   1.00 86.30 285 A 1 
ATOM 2179 O OD2 . ASP A 0 285 . -22.865  8.782   27.352   1.00 86.30 285 A 1 
ATOM 2180 N N   . GLN A 0 286 . -26.616  6.049   25.077   1.00 86.01 286 A 1 
ATOM 2181 C CA  . GLN A 0 286 . -28.071  5.968   25.291   1.00 86.01 286 A 1 
ATOM 2182 C C   . GLN A 0 286 . -28.400  5.379   26.660   1.00 86.01 286 A 1 
ATOM 2183 C CB  . GLN A 0 286 . -28.732  5.117   24.189   1.00 86.01 286 A 1 
ATOM 2184 O O   . GLN A 0 286 . -27.910  4.312   27.017   1.00 86.01 286 A 1 
ATOM 2185 C CG  . GLN A 0 286 . -28.926  5.936   22.913   1.00 86.01 286 A 1 
ATOM 2186 C CD  . GLN A 0 286 . -29.245  5.096   21.686   1.00 86.01 286 A 1 
ATOM 2187 N NE2 . GLN A 0 286 . -28.355  5.105   20.720   1.00 86.01 286 A 1 
ATOM 2188 O OE1 . GLN A 0 286 . -30.301  4.487   21.538   1.00 86.01 286 A 1 
ATOM 2189 N N   . TRP A 0 287 . -29.305  6.020   27.405   1.00 85.29 287 A 1 
ATOM 2190 C CA  . TRP A 0 287 . -29.705  5.541   28.731   1.00 85.29 287 A 1 
ATOM 2191 C C   . TRP A 0 287 . -31.160  5.861   29.080   1.00 85.29 287 A 1 
ATOM 2192 C CB  . TRP A 0 287 . -28.746  6.104   29.793   1.00 85.29 287 A 1 
ATOM 2193 O O   . TRP A 0 287 . -31.735  6.860   28.631   1.00 85.29 287 A 1 
ATOM 2194 C CG  . TRP A 0 287 . -28.809  7.586   30.016   1.00 85.29 287 A 1 
ATOM 2195 C CD1 . TRP A 0 287 . -29.522  8.194   30.990   1.00 85.29 287 A 1 
ATOM 2196 C CD2 . TRP A 0 287 . -28.134  8.657   29.282   1.00 85.29 287 A 1 
ATOM 2197 C CE2 . TRP A 0 287 . -28.492  9.905   29.881   1.00 85.29 287 A 1 
ATOM 2198 C CE3 . TRP A 0 287 . -27.240  8.709   28.192   1.00 85.29 287 A 1 
ATOM 2199 N NE1 . TRP A 0 287 . -29.341  9.561   30.914   1.00 85.29 287 A 1 
ATOM 2200 C CH2 . TRP A 0 287 . -27.127  11.148  28.311   1.00 85.29 287 A 1 
ATOM 2201 C CZ2 . TRP A 0 287 . -28.006  11.138  29.409   1.00 85.29 287 A 1 
ATOM 2202 C CZ3 . TRP A 0 287 . -26.744  9.936   27.712   1.00 85.29 287 A 1 
ATOM 2203 N N   . ALA A 0 288 . -31.741  5.028   29.942   1.00 84.37 288 A 1 
ATOM 2204 C CA  . ALA A 0 288 . -32.953  5.325   30.684   1.00 84.37 288 A 1 
ATOM 2205 C C   . ALA A 0 288 . -32.886  4.795   32.126   1.00 84.37 288 A 1 
ATOM 2206 C CB  . ALA A 0 288 . -34.173  4.769   29.946   1.00 84.37 288 A 1 
ATOM 2207 O O   . ALA A 0 288 . -32.317  3.737   32.390   1.00 84.37 288 A 1 
ATOM 2208 N N   . GLU A 0 289 . -33.524  5.527   33.037   1.00 81.35 289 A 1 
ATOM 2209 C CA  . GLU A 0 289 . -33.815  5.121   34.415   1.00 81.35 289 A 1 
ATOM 2210 C C   . GLU A 0 289 . -35.297  5.432   34.709   1.00 81.35 289 A 1 
ATOM 2211 C CB  . GLU A 0 289 . -32.922  5.887   35.420   1.00 81.35 289 A 1 
ATOM 2212 O O   . GLU A 0 289 . -35.754  6.531   34.389   1.00 81.35 289 A 1 
ATOM 2213 C CG  . GLU A 0 289 . -31.408  5.618   35.339   1.00 81.35 289 A 1 
ATOM 2214 C CD  . GLU A 0 289 . -30.648  6.430   36.407   1.00 81.35 289 A 1 
ATOM 2215 O OE1 . GLU A 0 289 . -29.879  7.352   36.057   1.00 81.35 289 A 1 
ATOM 2216 O OE2 . GLU A 0 289 . -30.863  6.171   37.621   1.00 81.35 289 A 1 
ATOM 2217 N N   . ASP A 0 290 . -36.029  4.511   35.344   1.00 69.77 290 A 1 
ATOM 2218 C CA  . ASP A 0 290 . -37.339  4.762   35.979   1.00 69.77 290 A 1 
ATOM 2219 C C   . ASP A 0 290 . -37.260  4.334   37.451   1.00 69.77 290 A 1 
ATOM 2220 C CB  . ASP A 0 290 . -38.482  4.035   35.241   1.00 69.77 290 A 1 
ATOM 2221 O O   . ASP A 0 290 . -36.793  3.236   37.739   1.00 69.77 290 A 1 
ATOM 2222 C CG  . ASP A 0 290 . -39.868  4.291   35.870   1.00 69.77 290 A 1 
ATOM 2223 O OD1 . ASP A 0 290 . -39.976  5.216   36.717   1.00 69.77 290 A 1 
ATOM 2224 O OD2 . ASP A 0 290 . -40.829  3.581   35.493   1.00 69.77 290 A 1 
ATOM 2225 N N   . ARG A 0 291 . -37.634  5.208   38.397   1.00 54.92 291 A 1 
ATOM 2226 C CA  . ARG A 0 291 . -37.285  5.090   39.831   1.00 54.92 291 A 1 
ATOM 2227 C C   . ARG A 0 291 . -38.454  5.100   40.819   1.00 54.92 291 A 1 
ATOM 2228 C CB  . ARG A 0 291 . -36.206  6.124   40.217   1.00 54.92 291 A 1 
ATOM 2229 O O   . ARG A 0 291 . -39.528  5.654   40.593   1.00 54.92 291 A 1 
ATOM 2230 C CG  . ARG A 0 291 . -34.799  5.595   39.913   1.00 54.92 291 A 1 
ATOM 2231 C CD  . ARG A 0 291 . -33.690  6.471   40.511   1.00 54.92 291 A 1 
ATOM 2232 N NE  . ARG A 0 291 . -32.350  6.054   40.053   1.00 54.92 291 A 1 
ATOM 2233 N NH1 . ARG A 0 291 . -32.043  4.178   41.368   1.00 54.92 291 A 1 
ATOM 2234 N NH2 . ARG A 0 291 . -30.491  4.795   39.892   1.00 54.92 291 A 1 
ATOM 2235 C CZ  . ARG A 0 291 . -31.639  5.017   40.454   1.00 54.92 291 A 1 
ATOM 2236 N N   . ASP A 0 292 . -38.140  4.554   41.993   1.00 64.81 292 A 1 
ATOM 2237 C CA  . ASP A 0 292 . -39.042  3.920   42.947   1.00 64.81 292 A 1 
ATOM 2238 C C   . ASP A 0 292 . -40.359  4.622   43.297   1.00 64.81 292 A 1 
ATOM 2239 C CB  . ASP A 0 292 . -38.326  3.678   44.276   1.00 64.81 292 A 1 
ATOM 2240 O O   . ASP A 0 292 . -40.461  5.819   43.590   1.00 64.81 292 A 1 
ATOM 2241 C CG  . ASP A 0 292 . -36.976  2.959   44.275   1.00 64.81 292 A 1 
ATOM 2242 O OD1 . ASP A 0 292 . -36.075  3.388   43.518   1.00 64.81 292 A 1 
ATOM 2243 O OD2 . ASP A 0 292 . -36.780  2.216   45.269   1.00 64.81 292 A 1 
ATOM 2244 N N   . THR A 0 293 . -41.363  3.770   43.487   1.00 51.13 293 A 1 
ATOM 2245 C CA  . THR A 0 293 . -42.662  4.096   44.061   1.00 51.13 293 A 1 
ATOM 2246 C C   . THR A 0 293 . -42.703  3.835   45.566   1.00 51.13 293 A 1 
ATOM 2247 C CB  . THR A 0 293 . -43.738  3.305   43.303   1.00 51.13 293 A 1 
ATOM 2248 O O   . THR A 0 293 . -42.429  2.729   46.028   1.00 51.13 293 A 1 
ATOM 2249 C CG2 . THR A 0 293 . -45.064  3.112   44.046   1.00 51.13 293 A 1 
ATOM 2250 O OG1 . THR A 0 293 . -44.042  4.023   42.134   1.00 51.13 293 A 1 
ATOM 2251 N N   . TYR A 0 294 . -43.136  4.821   46.364   1.00 57.14 294 A 1 
ATOM 2252 C CA  . TYR A 0 294 . -43.376  4.655   47.806   1.00 57.14 294 A 1 
ATOM 2253 C C   . TYR A 0 294 . -44.834  4.909   48.169   1.00 57.14 294 A 1 
ATOM 2254 C CB  . TYR A 0 294 . -42.477  5.604   48.620   1.00 57.14 294 A 1 
ATOM 2255 O O   . TYR A 0 294 . -45.275  6.053   48.141   1.00 57.14 294 A 1 
ATOM 2256 C CG  . TYR A 0 294 . -41.012  5.608   48.245   1.00 57.14 294 A 1 
ATOM 2257 C CD1 . TYR A 0 294 . -40.363  4.405   47.913   1.00 57.14 294 A 1 
ATOM 2258 C CD2 . TYR A 0 294 . -40.314  6.829   48.165   1.00 57.14 294 A 1 
ATOM 2259 C CE1 . TYR A 0 294 . -39.038  4.421   47.451   1.00 57.14 294 A 1 
ATOM 2260 C CE2 . TYR A 0 294 . -38.965  6.841   47.759   1.00 57.14 294 A 1 
ATOM 2261 O OH  . TYR A 0 294 . -37.031  5.635   47.009   1.00 57.14 294 A 1 
ATOM 2262 C CZ  . TYR A 0 294 . -38.337  5.639   47.366   1.00 57.14 294 A 1 
ATOM 2263 N N   . GLY A 0 295 . -45.574  3.888   48.601   1.00 55.19 295 A 1 
ATOM 2264 C CA  . GLY A 0 295 . -46.904  4.036   49.191   1.00 55.19 295 A 1 
ATOM 2265 C C   . GLY A 0 295 . -46.854  4.358   50.689   1.00 55.19 295 A 1 
ATOM 2266 O O   . GLY A 0 295 . -46.179  3.678   51.456   1.00 55.19 295 A 1 
ATOM 2267 N N   . ARG A 0 296 . -47.636  5.348   51.144   1.00 54.51 296 A 1 
ATOM 2268 C CA  . ARG A 0 296 . -47.871  5.608   52.579   1.00 54.51 296 A 1 
ATOM 2269 C C   . ARG A 0 296 . -49.353  5.480   52.905   1.00 54.51 296 A 1 
ATOM 2270 C CB  . ARG A 0 296 . -47.329  6.990   52.959   1.00 54.51 296 A 1 
ATOM 2271 O O   . ARG A 0 296 . -50.179  6.098   52.237   1.00 54.51 296 A 1 
ATOM 2272 C CG  . ARG A 0 296 . -47.224  7.196   54.482   1.00 54.51 296 A 1 
ATOM 2273 C CD  . ARG A 0 296 . -46.981  8.669   54.828   1.00 54.51 296 A 1 
ATOM 2274 N NE  . ARG A 0 296 . -45.853  9.228   54.052   1.00 54.51 296 A 1 
ATOM 2275 N NH1 . ARG A 0 296 . -44.499  9.878   55.785   1.00 54.51 296 A 1 
ATOM 2276 N NH2 . ARG A 0 296 . -43.805  10.103  53.665   1.00 54.51 296 A 1 
ATOM 2277 C CZ  . ARG A 0 296 . -44.727  9.732   54.509   1.00 54.51 296 A 1 
ATOM 2278 N N   . GLY A 0 297 . -49.695  4.701   53.926   1.00 54.65 297 A 1 
ATOM 2279 C CA  . GLY A 0 297 . -51.068  4.507   54.392   1.00 54.65 297 A 1 
ATOM 2280 C C   . GLY A 0 297 . -51.290  5.065   55.794   1.00 54.65 297 A 1 
ATOM 2281 O O   . GLY A 0 297 . -51.143  4.311   56.747   1.00 54.65 297 A 1 
ATOM 2282 N N   . ASP A 0 298 . -51.688  6.339   55.902   1.00 50.96 298 A 1 
ATOM 2283 C CA  . ASP A 0 298 . -51.876  7.115   57.150   1.00 50.96 298 A 1 
ATOM 2284 C C   . ASP A 0 298 . -53.045  6.609   58.053   1.00 50.96 298 A 1 
ATOM 2285 C CB  . ASP A 0 298 . -52.049  8.623   56.789   1.00 50.96 298 A 1 
ATOM 2286 O O   . ASP A 0 298 . -53.903  7.392   58.454   1.00 50.96 298 A 1 
ATOM 2287 C CG  . ASP A 0 298 . -50.787  9.383   56.343   1.00 50.96 298 A 1 
ATOM 2288 O OD1 . ASP A 0 298 . -49.707  8.763   56.221   1.00 50.96 298 A 1 
ATOM 2289 O OD2 . ASP A 0 298 . -50.888  10.615  56.145   1.00 50.96 298 A 1 
ATOM 2290 N N   . TYR A 0 299 . -53.126  5.305   58.374   1.00 53.06 299 A 1 
ATOM 2291 C CA  . TYR A 0 299 . -54.280  4.616   59.002   1.00 53.06 299 A 1 
ATOM 2292 C C   . TYR A 0 299 . -54.782  5.183   60.365   1.00 53.06 299 A 1 
ATOM 2293 C CB  . TYR A 0 299 . -54.055  3.097   59.074   1.00 53.06 299 A 1 
ATOM 2294 O O   . TYR A 0 299 . -55.882  4.813   60.796   1.00 53.06 299 A 1 
ATOM 2295 C CG  . TYR A 0 299 . -54.515  2.260   57.896   1.00 53.06 299 A 1 
ATOM 2296 C CD1 . TYR A 0 299 . -55.847  1.805   57.832   1.00 53.06 299 A 1 
ATOM 2297 C CD2 . TYR A 0 299 . -53.574  1.818   56.945   1.00 53.06 299 A 1 
ATOM 2298 C CE1 . TYR A 0 299 . -56.231  0.886   56.835   1.00 53.06 299 A 1 
ATOM 2299 C CE2 . TYR A 0 299 . -53.955  0.907   55.942   1.00 53.06 299 A 1 
ATOM 2300 O OH  . TYR A 0 299 . -55.633  -0.483  54.951   1.00 53.06 299 A 1 
ATOM 2301 C CZ  . TYR A 0 299 . -55.279  0.427   55.896   1.00 53.06 299 A 1 
ATOM 2302 N N   . ASP A 0 300 . -54.082  6.151   60.973   1.00 50.60 300 A 1 
ATOM 2303 C CA  . ASP A 0 300 . -54.454  6.998   62.126   1.00 50.60 300 A 1 
ATOM 2304 C C   . ASP A 0 300 . -55.939  7.425   62.187   1.00 50.60 300 A 1 
ATOM 2305 C CB  . ASP A 0 300 . -53.627  8.305   62.079   1.00 50.60 300 A 1 
ATOM 2306 O O   . ASP A 0 300 . -56.527  7.456   63.275   1.00 50.60 300 A 1 
ATOM 2307 C CG  . ASP A 0 300 . -52.116  8.146   62.286   1.00 50.60 300 A 1 
ATOM 2308 O OD1 . ASP A 0 300 . -51.544  7.182   61.732   1.00 50.60 300 A 1 
ATOM 2309 O OD2 . ASP A 0 300 . -51.535  9.009   62.992   1.00 50.60 300 A 1 
ATOM 2310 N N   . GLU A 0 301 . -56.569  7.726   61.039   1.00 48.48 301 A 1 
ATOM 2311 C CA  . GLU A 0 301 . -57.956  8.229   60.918   1.00 48.48 301 A 1 
ATOM 2312 C C   . GLU A 0 301 . -59.038  7.282   61.506   1.00 48.48 301 A 1 
ATOM 2313 C CB  . GLU A 0 301 . -58.281  8.601   59.444   1.00 48.48 301 A 1 
ATOM 2314 O O   . GLU A 0 301 . -60.215  7.652   61.586   1.00 48.48 301 A 1 
ATOM 2315 C CG  . GLU A 0 301 . -59.265  9.765   59.312   1.00 48.48 301 A 1 
ATOM 2316 C CD  . GLU A 0 301 . -59.857  10.074  57.922   1.00 48.48 301 A 1 
ATOM 2317 O OE1 . GLU A 0 301 . -60.791  10.913  57.880   1.00 48.48 301 A 1 
ATOM 2318 O OE2 . GLU A 0 301 . -59.387  9.551   56.896   1.00 48.48 301 A 1 
ATOM 2319 N N   . TYR A 0 302 . -58.669  6.077   61.965   1.00 45.16 302 A 1 
ATOM 2320 C CA  . TYR A 0 302 . -59.572  5.123   62.626   1.00 45.16 302 A 1 
ATOM 2321 C C   . TYR A 0 302 . -59.288  4.853   64.123   1.00 45.16 302 A 1 
ATOM 2322 C CB  . TYR A 0 302 . -59.721  3.845   61.786   1.00 45.16 302 A 1 
ATOM 2323 O O   . TYR A 0 302 . -59.898  3.950   64.702   1.00 45.16 302 A 1 
ATOM 2324 C CG  . TYR A 0 302 . -61.136  3.295   61.738   1.00 45.16 302 A 1 
ATOM 2325 C CD1 . TYR A 0 302 . -61.498  2.188   62.528   1.00 45.16 302 A 1 
ATOM 2326 C CD2 . TYR A 0 302 . -62.077  3.873   60.863   1.00 45.16 302 A 1 
ATOM 2327 C CE1 . TYR A 0 302 . -62.790  1.637   62.426   1.00 45.16 302 A 1 
ATOM 2328 C CE2 . TYR A 0 302 . -63.377  3.337   60.767   1.00 45.16 302 A 1 
ATOM 2329 O OH  . TYR A 0 302 . -64.971  1.668   61.431   1.00 45.16 302 A 1 
ATOM 2330 C CZ  . TYR A 0 302 . -63.729  2.210   61.539   1.00 45.16 302 A 1 
ATOM 2331 N N   . GLY A 0 303 . -58.444  5.651   64.794   1.00 48.56 303 A 1 
ATOM 2332 C CA  . GLY A 0 303 . -58.144  5.504   66.234   1.00 48.56 303 A 1 
ATOM 2333 C C   . GLY A 0 303 . -58.754  6.543   67.199   1.00 48.56 303 A 1 
ATOM 2334 O O   . GLY A 0 303 . -58.631  6.404   68.418   1.00 48.56 303 A 1 
ATOM 2335 N N   . HIS A 0 304 . -59.367  7.622   66.711   1.00 48.48 304 A 1 
ATOM 2336 C CA  . HIS A 0 304 . -59.575  8.879   67.438   1.00 48.48 304 A 1 
ATOM 2337 C C   . HIS A 0 304 . -61.030  9.435   67.582   1.00 48.48 304 A 1 
ATOM 2338 C CB  . HIS A 0 304 . -58.541  9.901   66.909   1.00 48.48 304 A 1 
ATOM 2339 O O   . HIS A 0 304 . -61.229  10.481  68.210   1.00 48.48 304 A 1 
ATOM 2340 C CG  . HIS A 0 304 . -57.167  9.833   67.538   1.00 48.48 304 A 1 
ATOM 2341 C CD2 . HIS A 0 304 . -56.200  10.798  67.444   1.00 48.48 304 A 1 
ATOM 2342 N ND1 . HIS A 0 304 . -56.637  8.806   68.292   1.00 48.48 304 A 1 
ATOM 2343 C CE1 . HIS A 0 304 . -55.383  9.151   68.633   1.00 48.48 304 A 1 
ATOM 2344 N NE2 . HIS A 0 304 . -55.094  10.383  68.194   1.00 48.48 304 A 1 
ATOM 2345 N N   . ALA A 0 305 . -62.103  8.718   67.200   1.00 47.12 305 A 1 
ATOM 2346 C CA  . ALA A 0 305 . -63.489  9.100   67.590   1.00 47.12 305 A 1 
ATOM 2347 C C   . ALA A 0 305 . -63.959  8.495   68.919   1.00 47.12 305 A 1 
ATOM 2348 C CB  . ALA A 0 305 . -64.539  8.695   66.542   1.00 47.12 305 A 1 
ATOM 2349 O O   . ALA A 0 305 . -64.956  8.959   69.481   1.00 47.12 305 A 1 
ATOM 2350 N N   . ALA A 0 306 . -63.356  7.385   69.348   1.00 44.36 306 A 1 
ATOM 2351 C CA  . ALA A 0 306 . -63.930  6.352   70.214   1.00 44.36 306 A 1 
ATOM 2352 C C   . ALA A 0 306 . -64.688  6.881   71.433   1.00 44.36 306 A 1 
ATOM 2353 C CB  . ALA A 0 306 . -62.778  5.422   70.638   1.00 44.36 306 A 1 
ATOM 2354 O O   . ALA A 0 306 . -65.922  6.943   71.476   1.00 44.36 306 A 1 
ATOM 2355 N N   . SER A 0 307 . -63.882  7.244   72.412   1.00 46.14 307 A 1 
ATOM 2356 C CA  . SER A 0 307 . -64.155  7.348   73.835   1.00 46.14 307 A 1 
ATOM 2357 C C   . SER A 0 307 . -64.134  8.811   74.272   1.00 46.14 307 A 1 
ATOM 2358 C CB  . SER A 0 307 . -63.111  6.477   74.564   1.00 46.14 307 A 1 
ATOM 2359 O O   . SER A 0 307 . -63.963  9.114   75.451   1.00 46.14 307 A 1 
ATOM 2360 O OG  . SER A 0 307 . -61.861  6.550   73.892   1.00 46.14 307 A 1 
ATOM 2361 N N   . ALA A 0 308 . -64.327  9.723   73.313   1.00 42.53 308 A 1 
ATOM 2362 C CA  . ALA A 0 308 . -64.210  11.168  73.447   1.00 42.53 308 A 1 
ATOM 2363 C C   . ALA A 0 308 . -65.365  11.829  74.247   1.00 42.53 308 A 1 
ATOM 2364 C CB  . ALA A 0 308 . -63.978  11.735  72.034   1.00 42.53 308 A 1 
ATOM 2365 O O   . ALA A 0 308 . -65.944  12.825  73.810   1.00 42.53 308 A 1 
ATOM 2366 N N   . SER A 0 309 . -65.679  11.264  75.427   1.00 42.65 309 A 1 
ATOM 2367 C CA  . SER A 0 309 . -66.676  11.715  76.409   1.00 42.65 309 A 1 
ATOM 2368 C C   . SER A 0 309 . -66.226  11.519  77.888   1.00 42.65 309 A 1 
ATOM 2369 C CB  . SER A 0 309 . -68.009  10.987  76.119   1.00 42.65 309 A 1 
ATOM 2370 O O   . SER A 0 309 . -66.581  10.522  78.509   1.00 42.65 309 A 1 
ATOM 2371 O OG  . SER A 0 309 . -68.938  11.856  75.499   1.00 42.65 309 A 1 
ATOM 2372 N N   . LYS A 0 310 . -65.485  12.477  78.493   1.00 39.14 310 A 1 
ATOM 2373 C CA  . LYS A 0 310 . -65.061  12.534  79.933   1.00 39.14 310 A 1 
ATOM 2374 C C   . LYS A 0 310 . -65.192  13.915  80.671   1.00 39.14 310 A 1 
ATOM 2375 C CB  . LYS A 0 310 . -63.660  11.882  80.074   1.00 39.14 310 A 1 
ATOM 2376 O O   . LYS A 0 310 . -64.189  14.451  81.125   1.00 39.14 310 A 1 
ATOM 2377 C CG  . LYS A 0 310 . -63.695  10.339  80.142   1.00 39.14 310 A 1 
ATOM 2378 C CD  . LYS A 0 310 . -64.433  9.786   81.384   1.00 39.14 310 A 1 
ATOM 2379 C CE  . LYS A 0 310 . -65.589  8.852   80.995   1.00 39.14 310 A 1 
ATOM 2380 N NZ  . LYS A 0 310 . -66.548  8.660   82.107   1.00 39.14 310 A 1 
ATOM 2381 N N   . GLU A 0 311 . -66.403  14.505  80.772   1.00 39.37 311 A 1 
ATOM 2382 C CA  . GLU A 0 311 . -66.834  15.584  81.731   1.00 39.37 311 A 1 
ATOM 2383 C C   . GLU A 0 311 . -68.348  15.953  81.571   1.00 39.37 311 A 1 
ATOM 2384 C CB  . GLU A 0 311 . -66.063  16.895  81.428   1.00 39.37 311 A 1 
ATOM 2385 O O   . GLU A 0 311 . -68.749  16.116  80.421   1.00 39.37 311 A 1 
ATOM 2386 C CG  . GLU A 0 311 . -66.134  17.998  82.491   1.00 39.37 311 A 1 
ATOM 2387 C CD  . GLU A 0 311 . -65.110  17.771  83.606   1.00 39.37 311 A 1 
ATOM 2388 O OE1 . GLU A 0 311 . -65.173  16.724  84.279   1.00 39.37 311 A 1 
ATOM 2389 O OE2 . GLU A 0 311 . -64.210  18.620  83.792   1.00 39.37 311 A 1 
ATOM 2390 N N   . LYS A 0 312 . -69.243  16.248  82.543   1.00 33.63 312 A 1 
ATOM 2391 C CA  . LYS A 0 312 . -69.490  15.801  83.943   1.00 33.63 312 A 1 
ATOM 2392 C C   . LYS A 0 312 . -70.860  16.360  84.442   1.00 33.63 312 A 1 
ATOM 2393 C CB  . LYS A 0 312 . -68.371  16.322  84.873   1.00 33.63 312 A 1 
ATOM 2394 O O   . LYS A 0 312 . -70.974  17.575  84.568   1.00 33.63 312 A 1 
ATOM 2395 C CG  . LYS A 0 312 . -68.602  16.117  86.382   1.00 33.63 312 A 1 
ATOM 2396 C CD  . LYS A 0 312 . -67.444  16.697  87.214   1.00 33.63 312 A 1 
ATOM 2397 C CE  . LYS A 0 312 . -66.204  15.788  87.213   1.00 33.63 312 A 1 
ATOM 2398 N NZ  . LYS A 0 312 . -64.953  16.528  86.910   1.00 33.63 312 A 1 
ATOM 2399 N N   . GLY A 0 313 . -71.855  15.530  84.817   1.00 36.45 313 A 1 
ATOM 2400 C CA  . GLY A 0 313 . -73.010  15.936  85.674   1.00 36.45 313 A 1 
ATOM 2401 C C   . GLY A 0 313 . -74.415  15.482  85.221   1.00 36.45 313 A 1 
ATOM 2402 O O   . GLY A 0 313 . -74.917  15.977  84.222   1.00 36.45 313 A 1 
ATOM 2403 N N   . TYR A 0 314 . -75.038  14.520  85.932   1.00 36.90 314 A 1 
ATOM 2404 C CA  . TYR A 0 314 . -76.284  13.773  85.576   1.00 36.90 314 A 1 
ATOM 2405 C C   . TYR A 0 314 . -76.426  13.291  84.112   1.00 36.90 314 A 1 
ATOM 2406 C CB  . TYR A 0 314 . -77.559  14.391  86.182   1.00 36.90 314 A 1 
ATOM 2407 O O   . TYR A 0 314 . -77.456  12.780  83.681   1.00 36.90 314 A 1 
ATOM 2408 C CG  . TYR A 0 314 . -77.990  13.674  87.455   1.00 36.90 314 A 1 
ATOM 2409 C CD1 . TYR A 0 314 . -78.558  12.384  87.380   1.00 36.90 314 A 1 
ATOM 2410 C CD2 . TYR A 0 314 . -77.766  14.267  88.713   1.00 36.90 314 A 1 
ATOM 2411 C CE1 . TYR A 0 314 . -78.888  11.686  88.560   1.00 36.90 314 A 1 
ATOM 2412 C CE2 . TYR A 0 314 . -78.100  13.574  89.894   1.00 36.90 314 A 1 
ATOM 2413 O OH  . TYR A 0 314 . -78.967  11.601  90.955   1.00 36.90 314 A 1 
ATOM 2414 C CZ  . TYR A 0 314 . -78.658  12.279  89.819   1.00 36.90 314 A 1 
ATOM 2415 N N   . SER A 0 315 . -75.312  13.352  83.401   1.00 36.29 315 A 1 
ATOM 2416 C CA  . SER A 0 315 . -74.931  12.657  82.194   1.00 36.29 315 A 1 
ATOM 2417 C C   . SER A 0 315 . -73.469  12.279  82.416   1.00 36.29 315 A 1 
ATOM 2418 C CB  . SER A 0 315 . -75.062  13.604  81.000   1.00 36.29 315 A 1 
ATOM 2419 O O   . SER A 0 315 . -72.674  13.116  82.866   1.00 36.29 315 A 1 
ATOM 2420 O OG  . SER A 0 315 . -74.528  12.977  79.855   1.00 36.29 315 A 1 
ATOM 2421 N N   . VAL A 0 316 . -73.100  11.032  82.124   1.00 39.42 316 A 1 
ATOM 2422 C CA  . VAL A 0 316 . -71.686  10.656  82.012   1.00 39.42 316 A 1 
ATOM 2423 C C   . VAL A 0 316 . -71.160  11.097  80.642   1.00 39.42 316 A 1 
ATOM 2424 C CB  . VAL A 0 316 . -71.390  9.177   82.358   1.00 39.42 316 A 1 
ATOM 2425 O O   . VAL A 0 316 . -70.961  10.293  79.740   1.00 39.42 316 A 1 
ATOM 2426 C CG1 . VAL A 0 316 . -71.150  9.019   83.865   1.00 39.42 316 A 1 
ATOM 2427 C CG2 . VAL A 0 316 . -72.497  8.201   81.941   1.00 39.42 316 A 1 
ATOM 2428 N N   . ASP A 0 317 . -70.856  12.398  80.581   1.00 35.37 317 A 1 
ATOM 2429 C CA  . ASP A 0 317 . -69.587  12.926  80.063   1.00 35.37 317 A 1 
ATOM 2430 C C   . ASP A 0 317 . -69.401  13.353  78.577   1.00 35.37 317 A 1 
ATOM 2431 C CB  . ASP A 0 317 . -68.465  11.998  80.528   1.00 35.37 317 A 1 
ATOM 2432 O O   . ASP A 0 317 . -70.065  12.848  77.674   1.00 35.37 317 A 1 
ATOM 2433 C CG  . ASP A 0 317 . -68.258  11.958  82.043   1.00 35.37 317 A 1 
ATOM 2434 O OD1 . ASP A 0 317 . -68.277  13.042  82.658   1.00 35.37 317 A 1 
ATOM 2435 O OD2 . ASP A 0 317 . -68.007  10.851  82.570   1.00 35.37 317 A 1 
ATOM 2436 N N   . LYS A 0 318 . -68.460  14.302  78.318   1.00 39.90 318 A 1 
ATOM 2437 C CA  . LYS A 0 318 . -68.238  14.960  77.000   1.00 39.90 318 A 1 
ATOM 2438 C C   . LYS A 0 318 . -66.814  15.437  76.549   1.00 39.90 318 A 1 
ATOM 2439 C CB  . LYS A 0 318 . -69.268  16.114  76.870   1.00 39.90 318 A 1 
ATOM 2440 O O   . LYS A 0 318 . -66.732  16.020  75.472   1.00 39.90 318 A 1 
ATOM 2441 C CG  . LYS A 0 318 . -70.352  15.832  75.814   1.00 39.90 318 A 1 
ATOM 2442 C CD  . LYS A 0 318 . -69.786  15.796  74.387   1.00 39.90 318 A 1 
ATOM 2443 C CE  . LYS A 0 318 . -70.887  15.480  73.373   1.00 39.90 318 A 1 
ATOM 2444 N NZ  . LYS A 0 318 . -70.339  15.459  71.995   1.00 39.90 318 A 1 
ATOM 2445 N N   . LYS A 0 319 . -65.700  15.220  77.280   1.00 40.93 319 A 1 
ATOM 2446 C CA  . LYS A 0 319 . -64.298  15.533  76.825   1.00 40.93 319 A 1 
ATOM 2447 C C   . LYS A 0 319 . -63.571  14.388  76.082   1.00 40.93 319 A 1 
ATOM 2448 C CB  . LYS A 0 319 . -63.395  15.935  78.003   1.00 40.93 319 A 1 
ATOM 2449 O O   . LYS A 0 319 . -63.869  13.235  76.347   1.00 40.93 319 A 1 
ATOM 2450 C CG  . LYS A 0 319 . -63.701  17.298  78.631   1.00 40.93 319 A 1 
ATOM 2451 C CD  . LYS A 0 319 . -62.714  17.527  79.787   1.00 40.93 319 A 1 
ATOM 2452 C CE  . LYS A 0 319 . -63.094  18.745  80.631   1.00 40.93 319 A 1 
ATOM 2453 N NZ  . LYS A 0 319 . -62.352  18.753  81.913   1.00 40.93 319 A 1 
ATOM 2454 N N   . ALA A 0 320 . -62.571  14.700  75.248   1.00 39.57 320 A 1 
ATOM 2455 C CA  . ALA A 0 320 . -61.829  13.758  74.387   1.00 39.57 320 A 1 
ATOM 2456 C C   . ALA A 0 320 . -60.958  12.690  75.103   1.00 39.57 320 A 1 
ATOM 2457 C CB  . ALA A 0 320 . -60.985  14.574  73.401   1.00 39.57 320 A 1 
ATOM 2458 O O   . ALA A 0 320 . -60.500  12.908  76.221   1.00 39.57 320 A 1 
ATOM 2459 N N   . ALA A 0 321 . -60.686  11.574  74.410   1.00 43.27 321 A 1 
ATOM 2460 C CA  . ALA A 0 321 . -59.800  10.471  74.835   1.00 43.27 321 A 1 
ATOM 2461 C C   . ALA A 0 321 . -58.905  9.981   73.671   1.00 43.27 321 A 1 
ATOM 2462 C CB  . ALA A 0 321 . -60.663  9.349   75.422   1.00 43.27 321 A 1 
ATOM 2463 O O   . ALA A 0 321 . -58.570  8.807   73.559   1.00 43.27 321 A 1 
ATOM 2464 N N   . SER A 0 322 . -58.614  10.902  72.755   1.00 48.81 322 A 1 
ATOM 2465 C CA  . SER A 0 322 . -58.172  10.642  71.384   1.00 48.81 322 A 1 
ATOM 2466 C C   . SER A 0 322 . -57.415  11.849  70.823   1.00 48.81 322 A 1 
ATOM 2467 C CB  . SER A 0 322 . -59.397  10.340  70.531   1.00 48.81 322 A 1 
ATOM 2468 O O   . SER A 0 322 . -57.718  12.382  69.758   1.00 48.81 322 A 1 
ATOM 2469 O OG  . SER A 0 322 . -60.459  11.269  70.712   1.00 48.81 322 A 1 
ATOM 2470 N N   . LYS A 0 323 . -56.527  12.405  71.648   1.00 39.73 323 A 1 
ATOM 2471 C CA  . LYS A 0 323 . -55.832  13.656  71.346   1.00 39.73 323 A 1 
ATOM 2472 C C   . LYS A 0 323 . -54.428  13.649  71.935   1.00 39.73 323 A 1 
ATOM 2473 C CB  . LYS A 0 323 . -56.703  14.856  71.773   1.00 39.73 323 A 1 
ATOM 2474 O O   . LYS A 0 323 . -54.084  14.510  72.740   1.00 39.73 323 A 1 
ATOM 2475 C CG  . LYS A 0 323 . -56.207  16.118  71.056   1.00 39.73 323 A 1 
ATOM 2476 C CD  . LYS A 0 323 . -57.111  17.335  71.259   1.00 39.73 323 A 1 
ATOM 2477 C CE  . LYS A 0 323 . -56.509  18.450  70.395   1.00 39.73 323 A 1 
ATOM 2478 N NZ  . LYS A 0 323 . -57.368  19.654  70.321   1.00 39.73 323 A 1 
ATOM 2479 N N   . GLU A 0 324 . -53.645  12.641  71.562   1.00 44.94 324 A 1 
ATOM 2480 C CA  . GLU A 0 324 . -52.256  12.517  72.001   1.00 44.94 324 A 1 
ATOM 2481 C C   . GLU A 0 324 . -51.363  11.955  70.886   1.00 44.94 324 A 1 
ATOM 2482 C CB  . GLU A 0 324 . -52.180  11.751  73.332   1.00 44.94 324 A 1 
ATOM 2483 O O   . GLU A 0 324 . -51.088  10.756  70.816   1.00 44.94 324 A 1 
ATOM 2484 C CG  . GLU A 0 324 . -50.835  12.001  74.032   1.00 44.94 324 A 1 
ATOM 2485 C CD  . GLU A 0 324 . -50.921  11.699  75.534   1.00 44.94 324 A 1 
ATOM 2486 O OE1 . GLU A 0 324 . -50.604  12.614  76.329   1.00 44.94 324 A 1 
ATOM 2487 O OE2 . GLU A 0 324 . -51.327  10.567  75.879   1.00 44.94 324 A 1 
ATOM 2488 N N   . LYS A 0 325 . -50.897  12.901  70.060   1.00 41.54 325 A 1 
ATOM 2489 C CA  . LYS A 0 325 . -49.891  12.786  68.998   1.00 41.54 325 A 1 
ATOM 2490 C C   . LYS A 0 325 . -50.232  11.887  67.803   1.00 41.54 325 A 1 
ATOM 2491 C CB  . LYS A 0 325 . -48.517  12.429  69.596   1.00 41.54 325 A 1 
ATOM 2492 O O   . LYS A 0 325 . -50.278  10.665  67.934   1.00 41.54 325 A 1 
ATOM 2493 C CG  . LYS A 0 325 . -47.530  13.587  69.432   1.00 41.54 325 A 1 
ATOM 2494 C CD  . LYS A 0 325 . -46.131  13.133  69.852   1.00 41.54 325 A 1 
ATOM 2495 C CE  . LYS A 0 325 . -45.127  14.243  69.541   1.00 41.54 325 A 1 
ATOM 2496 N NZ  . LYS A 0 325 . -43.743  13.716  69.551   1.00 41.54 325 A 1 
ATOM 2497 N N   . ASP A 0 326 . -50.338  12.562  66.659   1.00 40.41 326 A 1 
ATOM 2498 C CA  . ASP A 0 326 . -50.087  12.115  65.281   1.00 40.41 326 A 1 
ATOM 2499 C C   . ASP A 0 326 . -49.044  10.987  65.243   1.00 40.41 326 A 1 
ATOM 2500 C CB  . ASP A 0 326 . -49.614  13.324  64.418   1.00 40.41 326 A 1 
ATOM 2501 O O   . ASP A 0 326 . -47.971  11.105  65.852   1.00 40.41 326 A 1 
ATOM 2502 C CG  . ASP A 0 326 . -49.789  14.706  65.084   1.00 40.41 326 A 1 
ATOM 2503 O OD1 . ASP A 0 326 . -50.935  15.039  65.469   1.00 40.41 326 A 1 
ATOM 2504 O OD2 . ASP A 0 326 . -48.768  15.369  65.379   1.00 40.41 326 A 1 
ATOM 2505 N N   . ARG A 0 327 . -49.384  9.868   64.595   1.00 44.37 327 A 1 
ATOM 2506 C CA  . ARG A 0 327 . -48.685  8.594   64.788   1.00 44.37 327 A 1 
ATOM 2507 C C   . ARG A 0 327 . -48.648  7.720   63.535   1.00 44.37 327 A 1 
ATOM 2508 C CB  . ARG A 0 327 . -49.317  7.871   65.988   1.00 44.37 327 A 1 
ATOM 2509 O O   . ARG A 0 327 . -48.668  6.501   63.672   1.00 44.37 327 A 1 
ATOM 2510 C CG  . ARG A 0 327 . -48.235  7.132   66.783   1.00 44.37 327 A 1 
ATOM 2511 C CD  . ARG A 0 327 . -48.835  6.428   67.996   1.00 44.37 327 A 1 
ATOM 2512 N NE  . ARG A 0 327 . -49.463  7.384   68.931   1.00 44.37 327 A 1 
ATOM 2513 N NH1 . ARG A 0 327 . -49.885  5.867   70.582   1.00 44.37 327 A 1 
ATOM 2514 N NH2 . ARG A 0 327 . -50.504  8.002   70.857   1.00 44.37 327 A 1 
ATOM 2515 C CZ  . ARG A 0 327 . -49.947  7.086   70.117   1.00 44.37 327 A 1 
ATOM 2516 N N   . SER A 0 328 . -48.538  8.379   62.377   1.00 46.01 328 A 1 
ATOM 2517 C CA  . SER A 0 328 . -48.544  7.831   61.015   1.00 46.01 328 A 1 
ATOM 2518 C C   . SER A 0 328 . -48.243  6.338   60.942   1.00 46.01 328 A 1 
ATOM 2519 C CB  . SER A 0 328 . -47.544  8.583   60.134   1.00 46.01 328 A 1 
ATOM 2520 O O   . SER A 0 328 . -47.082  5.927   60.917   1.00 46.01 328 A 1 
ATOM 2521 O OG  . SER A 0 328 . -47.884  9.958   60.060   1.00 46.01 328 A 1 
ATOM 2522 N N   . TYR A 0 329 . -49.318  5.561   60.882   1.00 48.06 329 A 1 
ATOM 2523 C CA  . TYR A 0 329 . -49.326  4.165   60.462   1.00 48.06 329 A 1 
ATOM 2524 C C   . TYR A 0 329 . -48.552  3.999   59.139   1.00 48.06 329 A 1 
ATOM 2525 C CB  . TYR A 0 329 . -50.790  3.762   60.247   1.00 48.06 329 A 1 
ATOM 2526 O O   . TYR A 0 329 . -48.607  4.871   58.265   1.00 48.06 329 A 1 
ATOM 2527 C CG  . TYR A 0 329 . -51.315  2.504   60.914   1.00 48.06 329 A 1 
ATOM 2528 C CD1 . TYR A 0 329 . -51.190  1.256   60.270   1.00 48.06 329 A 1 
ATOM 2529 C CD2 . TYR A 0 329 . -52.150  2.628   62.042   1.00 48.06 329 A 1 
ATOM 2530 C CE1 . TYR A 0 329 . -51.920  0.144   60.734   1.00 48.06 329 A 1 
ATOM 2531 C CE2 . TYR A 0 329 . -52.863  1.513   62.523   1.00 48.06 329 A 1 
ATOM 2532 O OH  . TYR A 0 329 . -53.482  -0.788  62.321   1.00 48.06 329 A 1 
ATOM 2533 C CZ  . TYR A 0 329 . -52.761  0.271   61.859   1.00 48.06 329 A 1 
ATOM 2534 N N   . TRP A 0 330 . -47.893  2.856   58.960   1.00 46.44 330 A 1 
ATOM 2535 C CA  . TRP A 0 330 . -47.263  2.474   57.696   1.00 46.44 330 A 1 
ATOM 2536 C C   . TRP A 0 330 . -47.828  1.134   57.220   1.00 46.44 330 A 1 
ATOM 2537 C CB  . TRP A 0 330 . -45.734  2.487   57.826   1.00 46.44 330 A 1 
ATOM 2538 O O   . TRP A 0 330 . -47.323  0.071   57.542   1.00 46.44 330 A 1 
ATOM 2539 C CG  . TRP A 0 330 . -45.114  3.854   57.761   1.00 46.44 330 A 1 
ATOM 2540 C CD1 . TRP A 0 330 . -44.995  4.714   58.795   1.00 46.44 330 A 1 
ATOM 2541 C CD2 . TRP A 0 330 . -44.529  4.538   56.608   1.00 46.44 330 A 1 
ATOM 2542 C CE2 . TRP A 0 330 . -44.036  5.808   57.035   1.00 46.44 330 A 1 
ATOM 2543 C CE3 . TRP A 0 330 . -44.353  4.211   55.246   1.00 46.44 330 A 1 
ATOM 2544 N NE1 . TRP A 0 330 . -44.362  5.868   58.376   1.00 46.44 330 A 1 
ATOM 2545 C CH2 . TRP A 0 330 . -43.208  6.327   54.817   1.00 46.44 330 A 1 
ATOM 2546 C CZ2 . TRP A 0 330 . -43.372  6.691   56.166   1.00 46.44 330 A 1 
ATOM 2547 C CZ3 . TRP A 0 330 . -43.709  5.095   54.359   1.00 46.44 330 A 1 
ATOM 2548 N N   . GLY A 0 331 . -48.912  1.202   56.444   1.00 50.81 331 A 1 
ATOM 2549 C CA  . GLY A 0 331 . -49.308  0.124   55.534   1.00 50.81 331 A 1 
ATOM 2550 C C   . GLY A 0 331 . -49.007  0.574   54.109   1.00 50.81 331 A 1 
ATOM 2551 O O   . GLY A 0 331 . -49.732  1.427   53.580   1.00 50.81 331 A 1 
ATOM 2552 N N   . GLY A 0 332 . -47.917  0.077   53.523   1.00 56.12 332 A 1 
ATOM 2553 C CA  . GLY A 0 332 . -47.337  0.635   52.304   1.00 56.12 332 A 1 
ATOM 2554 C C   . GLY A 0 332 . -46.518  -0.372  51.503   1.00 56.12 332 A 1 
ATOM 2555 O O   . GLY A 0 332 . -45.773  -1.174  52.052   1.00 56.12 332 A 1 
ATOM 2556 N N   . GLU A 0 333 . -46.663  -0.299  50.188   1.00 53.41 333 A 1 
ATOM 2557 C CA  . GLU A 0 333 . -45.878  -1.054  49.212   1.00 53.41 333 A 1 
ATOM 2558 C C   . GLU A 0 333 . -44.792  -0.108  48.670   1.00 53.41 333 A 1 
ATOM 2559 C CB  . GLU A 0 333 . -46.834  -1.621  48.142   1.00 53.41 333 A 1 
ATOM 2560 O O   . GLU A 0 333 . -45.033  1.099   48.534   1.00 53.41 333 A 1 
ATOM 2561 C CG  . GLU A 0 333 . -47.819  -2.644  48.762   1.00 53.41 333 A 1 
ATOM 2562 C CD  . GLU A 0 333 . -49.098  -2.908  47.946   1.00 53.41 333 A 1 
ATOM 2563 O OE1 . GLU A 0 333 . -49.613  -4.047  48.034   1.00 53.41 333 A 1 
ATOM 2564 O OE2 . GLU A 0 333 . -49.657  -1.941  47.375   1.00 53.41 333 A 1 
ATOM 2565 N N   . ARG A 0 334 . -43.579  -0.624  48.459   1.00 53.67 334 A 1 
ATOM 2566 C CA  . ARG A 0 334 . -42.386  0.156   48.097   1.00 53.67 334 A 1 
ATOM 2567 C C   . ARG A 0 334 . -41.546  -0.654  47.116   1.00 53.67 334 A 1 
ATOM 2568 C CB  . ARG A 0 334 . -41.618  0.533   49.382   1.00 53.67 334 A 1 
ATOM 2569 O O   . ARG A 0 334 . -41.115  -1.748  47.485   1.00 53.67 334 A 1 
ATOM 2570 C CG  . ARG A 0 334 . -40.111  0.778   49.185   1.00 53.67 334 A 1 
ATOM 2571 C CD  . ARG A 0 334 . -39.446  1.302   50.466   1.00 53.67 334 A 1 
ATOM 2572 N NE  . ARG A 0 334 . -39.282  2.772   50.440   1.00 53.67 334 A 1 
ATOM 2573 N NH1 . ARG A 0 334 . -36.991  2.851   50.659   1.00 53.67 334 A 1 
ATOM 2574 N NH2 . ARG A 0 334 . -38.121  4.723   50.266   1.00 53.67 334 A 1 
ATOM 2575 C CZ  . ARG A 0 334 . -38.139  3.437   50.468   1.00 53.67 334 A 1 
ATOM 2576 N N   . SER A 0 335 . -41.332  -0.137  45.909   1.00 54.87 335 A 1 
ATOM 2577 C CA  . SER A 0 335 . -40.679  -0.916  44.856   1.00 54.87 335 A 1 
ATOM 2578 C C   . SER A 0 335 . -40.224  -0.129  43.628   1.00 54.87 335 A 1 
ATOM 2579 C CB  . SER A 0 335 . -41.637  -2.031  44.404   1.00 54.87 335 A 1 
ATOM 2580 O O   . SER A 0 335 . -40.672  0.999   43.415   1.00 54.87 335 A 1 
ATOM 2581 O OG  . SER A 0 335 . -42.854  -1.575  43.836   1.00 54.87 335 A 1 
ATOM 2582 N N   . ASP A 0 336 . -39.442  -0.845  42.821   1.00 57.15 336 A 1 
ATOM 2583 C CA  . ASP A 0 336 . -39.202  -0.709  41.380   1.00 57.15 336 A 1 
ATOM 2584 C C   . ASP A 0 336 . -38.175  0.363   40.945   1.00 57.15 336 A 1 
ATOM 2585 C CB  . ASP A 0 336 . -40.530  -0.753  40.603   1.00 57.15 336 A 1 
ATOM 2586 O O   . ASP A 0 336 . -38.447  1.560   40.979   1.00 57.15 336 A 1 
ATOM 2587 C CG  . ASP A 0 336 . -41.431  -1.925  41.040   1.00 57.15 336 A 1 
ATOM 2588 O OD1 . ASP A 0 336 . -40.976  -3.034  41.387   1.00 57.15 336 A 1 
ATOM 2589 O OD2 . ASP A 0 336 . -42.672  -1.773  41.169   1.00 57.15 336 A 1 
ATOM 2590 N N   . TRP A 0 337 . -36.986  -0.086  40.521   1.00 58.34 337 A 1 
ATOM 2591 C CA  . TRP A 0 337 . -36.013  0.681   39.737   1.00 58.34 337 A 1 
ATOM 2592 C C   . TRP A 0 337 . -35.635  -0.121  38.488   1.00 58.34 337 A 1 
ATOM 2593 C CB  . TRP A 0 337 . -34.753  1.055   40.549   1.00 58.34 337 A 1 
ATOM 2594 O O   . TRP A 0 337 . -34.914  -1.109  38.587   1.00 58.34 337 A 1 
ATOM 2595 C CG  . TRP A 0 337 . -33.634  1.688   39.749   1.00 58.34 337 A 1 
ATOM 2596 C CD1 . TRP A 0 337 . -33.798  2.683   38.853   1.00 58.34 337 A 1 
ATOM 2597 C CD2 . TRP A 0 337 . -32.225  1.300   39.608   1.00 58.34 337 A 1 
ATOM 2598 C CE2 . TRP A 0 337 . -31.606  2.166   38.651   1.00 58.34 337 A 1 
ATOM 2599 C CE3 . TRP A 0 337 . -31.410  0.282   40.146   1.00 58.34 337 A 1 
ATOM 2600 N NE1 . TRP A 0 337 . -32.618  2.984   38.217   1.00 58.34 337 A 1 
ATOM 2601 C CH2 . TRP A 0 337 . -29.487  1.028   38.821   1.00 58.34 337 A 1 
ATOM 2602 C CZ2 . TRP A 0 337 . -30.257  2.069   38.283   1.00 58.34 337 A 1 
ATOM 2603 C CZ3 . TRP A 0 337 . -30.066  0.140   39.743   1.00 58.34 337 A 1 
ATOM 2604 N N   . ASP A 0 338 . -36.094  0.340   37.329   1.00 75.65 338 A 1 
ATOM 2605 C CA  . ASP A 0 338 . -35.644  -0.145  36.027   1.00 75.65 338 A 1 
ATOM 2606 C C   . ASP A 0 338 . -34.488  0.741   35.532   1.00 75.65 338 A 1 
ATOM 2607 C CB  . ASP A 0 338 . -36.798  -0.113  35.009   1.00 75.65 338 A 1 
ATOM 2608 O O   . ASP A 0 338 . -34.561  1.978   35.577   1.00 75.65 338 A 1 
ATOM 2609 C CG  . ASP A 0 338 . -37.837  -1.234  35.156   1.00 75.65 338 A 1 
ATOM 2610 O OD1 . ASP A 0 338 . -37.603  -2.307  34.558   1.00 75.65 338 A 1 
ATOM 2611 O OD2 . ASP A 0 338 . -38.923  -0.974  35.727   1.00 75.65 338 A 1 
ATOM 2612 N N   . ALA A 0 339 . -33.441  0.126   34.988   1.00 81.65 339 A 1 
ATOM 2613 C CA  . ALA A 0 339 . -32.418  0.817   34.213   1.00 81.65 339 A 1 
ATOM 2614 C C   . ALA A 0 339 . -32.064  0.045   32.943   1.00 81.65 339 A 1 
ATOM 2615 C CB  . ALA A 0 339 . -31.188  1.078   35.084   1.00 81.65 339 A 1 
ATOM 2616 O O   . ALA A 0 339 . -31.942  -1.176  32.941   1.00 81.65 339 A 1 
ATOM 2617 N N   . TRP A 0 340 . -31.843  0.775   31.854   1.00 86.56 340 A 1 
ATOM 2618 C CA  . TRP A 0 340 . -31.300  0.237   30.608   1.00 86.56 340 A 1 
ATOM 2619 C C   . TRP A 0 340 . -30.333  1.259   30.014   1.00 86.56 340 A 1 
ATOM 2620 C CB  . TRP A 0 340 . -32.437  -0.153  29.636   1.00 86.56 340 A 1 
ATOM 2621 O O   . TRP A 0 340 . -30.613  2.459   30.012   1.00 86.56 340 A 1 
ATOM 2622 C CG  . TRP A 0 340 . -32.198  0.172   28.188   1.00 86.56 340 A 1 
ATOM 2623 C CD1 . TRP A 0 340 . -31.215  -0.346  27.416   1.00 86.56 340 A 1 
ATOM 2624 C CD2 . TRP A 0 340 . -32.832  1.210   27.379   1.00 86.56 340 A 1 
ATOM 2625 C CE2 . TRP A 0 340 . -32.106  1.338   26.157   1.00 86.56 340 A 1 
ATOM 2626 C CE3 . TRP A 0 340 . -33.915  2.093   27.579   1.00 86.56 340 A 1 
ATOM 2627 N NE1 . TRP A 0 340 . -31.143  0.352   26.227   1.00 86.56 340 A 1 
ATOM 2628 C CH2 . TRP A 0 340 . -33.482  3.205   25.448   1.00 86.56 340 A 1 
ATOM 2629 C CZ2 . TRP A 0 340 . -32.412  2.325   25.205   1.00 86.56 340 A 1 
ATOM 2630 C CZ3 . TRP A 0 340 . -34.240  3.080   26.627   1.00 86.56 340 A 1 
ATOM 2631 N N   . GLY A 0 341 . -29.216  0.788   29.471   1.00 87.24 341 A 1 
ATOM 2632 C CA  . GLY A 0 341 . -28.343  1.617   28.657   1.00 87.24 341 A 1 
ATOM 2633 C C   . GLY A 0 341 . -27.698  0.872   27.500   1.00 87.24 341 A 1 
ATOM 2634 O O   . GLY A 0 341 . -27.849  -0.344  27.332   1.00 87.24 341 A 1 
ATOM 2635 N N   . ARG A 0 342 . -27.046  1.658   26.648   1.00 90.35 342 A 1 
ATOM 2636 C CA  . ARG A 0 342 . -26.287  1.208   25.492   1.00 90.35 342 A 1 
ATOM 2637 C C   . ARG A 0 342 . -25.222  2.240   25.136   1.00 90.35 342 A 1 
ATOM 2638 C CB  . ARG A 0 342 . -27.254  0.959   24.333   1.00 90.35 342 A 1 
ATOM 2639 O O   . ARG A 0 342 . -25.572  3.380   24.838   1.00 90.35 342 A 1 
ATOM 2640 C CG  . ARG A 0 342 . -26.540  0.532   23.048   1.00 90.35 342 A 1 
ATOM 2641 C CD  . ARG A 0 342 . -27.602  0.047   22.060   1.00 90.35 342 A 1 
ATOM 2642 N NE  . ARG A 0 342 . -26.981  -0.585  20.891   1.00 90.35 342 A 1 
ATOM 2643 N NH1 . ARG A 0 342 . -27.463  0.966   19.292   1.00 90.35 342 A 1 
ATOM 2644 N NH2 . ARG A 0 342 . -26.315  -0.850  18.742   1.00 90.35 342 A 1 
ATOM 2645 C CZ  . ARG A 0 342 . -26.942  -0.170  19.651   1.00 90.35 342 A 1 
ATOM 2646 N N   . ASP A 0 343 . -23.973  1.805   25.111   1.00 87.47 343 A 1 
ATOM 2647 C CA  . ASP A 0 343 . -22.825  2.549   24.590   1.00 87.47 343 A 1 
ATOM 2648 C C   . ASP A 0 343 . -22.553  2.082   23.141   1.00 87.47 343 A 1 
ATOM 2649 C CB  . ASP A 0 343 . -21.637  2.375   25.556   1.00 87.47 343 A 1 
ATOM 2650 O O   . ASP A 0 343 . -22.936  0.978   22.748   1.00 87.47 343 A 1 
ATOM 2651 C CG  . ASP A 0 343 . -20.511  3.401   25.370   1.00 87.47 343 A 1 
ATOM 2652 O OD1 . ASP A 0 343 . -20.417  3.960   24.253   1.00 87.47 343 A 1 
ATOM 2653 O OD2 . ASP A 0 343 . -19.754  3.604   26.347   1.00 87.47 343 A 1 
ATOM 2654 N N   . GLN A 0 344 . -21.997  2.947   22.297   1.00 90.46 344 A 1 
ATOM 2655 C CA  . GLN A 0 344 . -21.921  2.783   20.839   1.00 90.46 344 A 1 
ATOM 2656 C C   . GLN A 0 344 . -20.683  3.496   20.260   1.00 90.46 344 A 1 
ATOM 2657 C CB  . GLN A 0 344 . -23.243  3.280   20.205   1.00 90.46 344 A 1 
ATOM 2658 O O   . GLN A 0 344 . -20.791  4.343   19.368   1.00 90.46 344 A 1 
ATOM 2659 C CG  . GLN A 0 344 . -24.371  2.253   20.052   1.00 90.46 344 A 1 
ATOM 2660 C CD  . GLN A 0 344 . -24.299  1.511   18.722   1.00 90.46 344 A 1 
ATOM 2661 N NE2 . GLN A 0 344 . -23.319  0.659   18.528   1.00 90.46 344 A 1 
ATOM 2662 O OE1 . GLN A 0 344 . -25.177  1.620   17.860   1.00 90.46 344 A 1 
ATOM 2663 N N   . ASP A 0 345 . -19.499  3.154   20.763   1.00 89.92 345 A 1 
ATOM 2664 C CA  . ASP A 0 345 . -18.237  3.765   20.334   1.00 89.92 345 A 1 
ATOM 2665 C C   . ASP A 0 345 . -17.791  3.251   18.942   1.00 89.92 345 A 1 
ATOM 2666 C CB  . ASP A 0 345 . -17.174  3.573   21.439   1.00 89.92 345 A 1 
ATOM 2667 O O   . ASP A 0 345 . -17.796  2.054   18.640   1.00 89.92 345 A 1 
ATOM 2668 C CG  . ASP A 0 345 . -16.039  4.614   21.423   1.00 89.92 345 A 1 
ATOM 2669 O OD1 . ASP A 0 345 . -16.015  5.473   20.506   1.00 89.92 345 A 1 
ATOM 2670 O OD2 . ASP A 0 345 . -15.118  4.515   22.269   1.00 89.92 345 A 1 
ATOM 2671 N N   . PHE A 0 346 . -17.391  4.151   18.043   1.00 94.44 346 A 1 
ATOM 2672 C CA  . PHE A 0 346 . -16.910  3.813   16.699   1.00 94.44 346 A 1 
ATOM 2673 C C   . PHE A 0 346 . -15.717  4.675   16.302   1.00 94.44 346 A 1 
ATOM 2674 C CB  . PHE A 0 346 . -18.038  3.959   15.664   1.00 94.44 346 A 1 
ATOM 2675 O O   . PHE A 0 346 . -15.827  5.895   16.187   1.00 94.44 346 A 1 
ATOM 2676 C CG  . PHE A 0 346 . -17.576  3.775   14.223   1.00 94.44 346 A 1 
ATOM 2677 C CD1 . PHE A 0 346 . -17.186  4.885   13.447   1.00 94.44 346 A 1 
ATOM 2678 C CD2 . PHE A 0 346 . -17.482  2.484   13.677   1.00 94.44 346 A 1 
ATOM 2679 C CE1 . PHE A 0 346 . -16.705  4.705   12.136   1.00 94.44 346 A 1 
ATOM 2680 C CE2 . PHE A 0 346 . -17.014  2.301   12.363   1.00 94.44 346 A 1 
ATOM 2681 C CZ  . PHE A 0 346 . -16.625  3.410   11.591   1.00 94.44 346 A 1 
ATOM 2682 N N   . HIS A 0 347 . -14.593  4.043   15.953   1.00 97.08 347 A 1 
ATOM 2683 C CA  . HIS A 0 347 . -13.366  4.735   15.555   1.00 97.08 347 A 1 
ATOM 2684 C C   . HIS A 0 347 . -12.748  4.131   14.288   1.00 97.08 347 A 1 
ATOM 2685 C CB  . HIS A 0 347 . -12.391  4.731   16.748   1.00 97.08 347 A 1 
ATOM 2686 O O   . HIS A 0 347 . -12.081  3.103   14.346   1.00 97.08 347 A 1 
ATOM 2687 C CG  . HIS A 0 347 . -11.222  5.685   16.634   1.00 97.08 347 A 1 
ATOM 2688 C CD2 . HIS A 0 347 . -10.921  6.498   15.575   1.00 97.08 347 A 1 
ATOM 2689 N ND1 . HIS A 0 347 . -10.336  5.988   17.674   1.00 97.08 347 A 1 
ATOM 2690 C CE1 . HIS A 0 347 . -9.626   7.037   17.272   1.00 97.08 347 A 1 
ATOM 2691 N NE2 . HIS A 0 347 . -9.915   7.331   15.999   1.00 97.08 347 A 1 
ATOM 2692 N N   . GLU A 0 348 . -12.868  4.808   13.139   1.00 97.42 348 A 1 
ATOM 2693 C CA  . GLU A 0 348 . -12.133  4.451   11.913   1.00 97.42 348 A 1 
ATOM 2694 C C   . GLU A 0 348 . -11.002  5.450   11.621   1.00 97.42 348 A 1 
ATOM 2695 C CB  . GLU A 0 348 . -13.074  4.278   10.700   1.00 97.42 348 A 1 
ATOM 2696 O O   . GLU A 0 348 . -11.215  6.660   11.563   1.00 97.42 348 A 1 
ATOM 2697 C CG  . GLU A 0 348 . -12.328  3.667   9.496    1.00 97.42 348 A 1 
ATOM 2698 C CD  . GLU A 0 348 . -13.182  3.526   8.224    1.00 97.42 348 A 1 
ATOM 2699 O OE1 . GLU A 0 348 . -13.353  2.375   7.745    1.00 97.42 348 A 1 
ATOM 2700 O OE2 . GLU A 0 348 . -13.568  4.579   7.652    1.00 97.42 348 A 1 
ATOM 2701 N N   . LYS A 0 349 . -9.801   4.934   11.352   1.00 97.56 349 A 1 
ATOM 2702 C CA  . LYS A 0 349 . -8.673   5.657   10.754   1.00 97.56 349 A 1 
ATOM 2703 C C   . LYS A 0 349 . -8.349   5.046   9.395    1.00 97.56 349 A 1 
ATOM 2704 C CB  . LYS A 0 349 . -7.440   5.598   11.667   1.00 97.56 349 A 1 
ATOM 2705 O O   . LYS A 0 349 . -8.132   3.841   9.303    1.00 97.56 349 A 1 
ATOM 2706 C CG  . LYS A 0 349 . -7.653   6.278   13.026   1.00 97.56 349 A 1 
ATOM 2707 C CD  . LYS A 0 349 . -6.339   6.278   13.820   1.00 97.56 349 A 1 
ATOM 2708 C CE  . LYS A 0 349 . -6.501   6.781   15.258   1.00 97.56 349 A 1 
ATOM 2709 N NZ  . LYS A 0 349 . -7.187   5.781   16.116   1.00 97.56 349 A 1 
ATOM 2710 N N   . VAL A 0 350 . -8.255   5.870   8.355    1.00 96.85 350 A 1 
ATOM 2711 C CA  . VAL A 0 350 . -7.810   5.482   7.008    1.00 96.85 350 A 1 
ATOM 2712 C C   . VAL A 0 350 . -6.673   6.397   6.575    1.00 96.85 350 A 1 
ATOM 2713 C CB  . VAL A 0 350 . -8.955   5.553   5.975    1.00 96.85 350 A 1 
ATOM 2714 O O   . VAL A 0 350 . -6.810   7.615   6.660    1.00 96.85 350 A 1 
ATOM 2715 C CG1 . VAL A 0 350 . -8.506   5.024   4.604    1.00 96.85 350 A 1 
ATOM 2716 C CG2 . VAL A 0 350 . -10.167  4.720   6.398    1.00 96.85 350 A 1 
ATOM 2717 N N   . SER A 0 351 . -5.588   5.835   6.046    1.00 96.45 351 A 1 
ATOM 2718 C CA  . SER A 0 351 . -4.553   6.593   5.341    1.00 96.45 351 A 1 
ATOM 2719 C C   . SER A 0 351 . -4.203   5.961   3.995    1.00 96.45 351 A 1 
ATOM 2720 C CB  . SER A 0 351 . -3.312   6.822   6.213    1.00 96.45 351 A 1 
ATOM 2721 O O   . SER A 0 351 . -4.300   4.746   3.805    1.00 96.45 351 A 1 
ATOM 2722 O OG  . SER A 0 351 . -2.594   5.627   6.448    1.00 96.45 351 A 1 
ATOM 2723 N N   . PHE A 0 352 . -3.806   6.802   3.045    1.00 96.81 352 A 1 
ATOM 2724 C CA  . PHE A 0 352 . -3.330   6.414   1.726    1.00 96.81 352 A 1 
ATOM 2725 C C   . PHE A 0 352 . -2.230   7.374   1.268    1.00 96.81 352 A 1 
ATOM 2726 C CB  . PHE A 0 352 . -4.501   6.400   0.734    1.00 96.81 352 A 1 
ATOM 2727 O O   . PHE A 0 352 . -2.452   8.585   1.210    1.00 96.81 352 A 1 
ATOM 2728 C CG  . PHE A 0 352 . -4.082   6.168   -0.705   1.00 96.81 352 A 1 
ATOM 2729 C CD1 . PHE A 0 352 . -3.806   7.263   -1.548   1.00 96.81 352 A 1 
ATOM 2730 C CD2 . PHE A 0 352 . -3.922   4.859   -1.190   1.00 96.81 352 A 1 
ATOM 2731 C CE1 . PHE A 0 352 . -3.382   7.048   -2.871   1.00 96.81 352 A 1 
ATOM 2732 C CE2 . PHE A 0 352 . -3.508   4.642   -2.516   1.00 96.81 352 A 1 
ATOM 2733 C CZ  . PHE A 0 352 . -3.237   5.736   -3.357   1.00 96.81 352 A 1 
ATOM 2734 N N   . ASP A 0 353 . -1.082   6.827   0.881    1.00 95.81 353 A 1 
ATOM 2735 C CA  . ASP A 0 353 . 0.065    7.577   0.373    1.00 95.81 353 A 1 
ATOM 2736 C C   . ASP A 0 353 . 0.545    6.983   -0.958   1.00 95.81 353 A 1 
ATOM 2737 C CB  . ASP A 0 353 . 1.193    7.612   1.415    1.00 95.81 353 A 1 
ATOM 2738 O O   . ASP A 0 353 . 0.724    5.777   -1.098   1.00 95.81 353 A 1 
ATOM 2739 C CG  . ASP A 0 353 . 0.904    8.608   2.543    1.00 95.81 353 A 1 
ATOM 2740 O OD1 . ASP A 0 353 . 0.950    9.828   2.249    1.00 95.81 353 A 1 
ATOM 2741 O OD2 . ASP A 0 353 . 0.677    8.156   3.688    1.00 95.81 353 A 1 
ATOM 2742 N N   . ASN A 0 354 . 0.765    7.844   -1.949   1.00 95.88 354 A 1 
ATOM 2743 C CA  . ASN A 0 354 . 1.232    7.517   -3.297   1.00 95.88 354 A 1 
ATOM 2744 C C   . ASN A 0 354 . 2.425    8.427   -3.625   1.00 95.88 354 A 1 
ATOM 2745 C CB  . ASN A 0 354 . 0.031    7.657   -4.253   1.00 95.88 354 A 1 
ATOM 2746 O O   . ASN A 0 354 . 2.261    9.547   -4.120   1.00 95.88 354 A 1 
ATOM 2747 C CG  . ASN A 0 354 . 0.361    7.691   -5.740   1.00 95.88 354 A 1 
ATOM 2748 N ND2 . ASN A 0 354 . -0.346   8.486   -6.514   1.00 95.88 354 A 1 
ATOM 2749 O OD1 . ASN A 0 354 . 1.215    6.996   -6.274   1.00 95.88 354 A 1 
ATOM 2750 N N   . THR A 0 355 . 3.632    7.952   -3.313   1.00 94.61 355 A 1 
ATOM 2751 C CA  . THR A 0 355 . 4.902    8.659   -3.525   1.00 94.61 355 A 1 
ATOM 2752 C C   . THR A 0 355 . 5.557    8.198   -4.820   1.00 94.61 355 A 1 
ATOM 2753 C CB  . THR A 0 355 . 5.898    8.409   -2.381   1.00 94.61 355 A 1 
ATOM 2754 O O   . THR A 0 355 . 5.751    7.005   -5.039   1.00 94.61 355 A 1 
ATOM 2755 C CG2 . THR A 0 355 . 7.101    9.354   -2.445   1.00 94.61 355 A 1 
ATOM 2756 O OG1 . THR A 0 355 . 5.316    8.568   -1.115   1.00 94.61 355 A 1 
ATOM 2757 N N   . ARG A 0 356 . 5.976    9.133   -5.676   1.00 94.11 356 A 1 
ATOM 2758 C CA  . ARG A 0 356 . 6.705    8.848   -6.918   1.00 94.11 356 A 1 
ATOM 2759 C C   . ARG A 0 356 . 7.881    9.799   -7.067   1.00 94.11 356 A 1 
ATOM 2760 C CB  . ARG A 0 356 . 5.760    8.917   -8.128   1.00 94.11 356 A 1 
ATOM 2761 O O   . ARG A 0 356 . 7.722    11.015  -7.020   1.00 94.11 356 A 1 
ATOM 2762 C CG  . ARG A 0 356 . 4.556    7.986   -7.945   1.00 94.11 356 A 1 
ATOM 2763 C CD  . ARG A 0 356 . 3.640    7.987   -9.159   1.00 94.11 356 A 1 
ATOM 2764 N NE  . ARG A 0 356 . 2.404    7.287   -8.800   1.00 94.11 356 A 1 
ATOM 2765 N NH1 . ARG A 0 356 . 2.008    6.143   -10.742  1.00 94.11 356 A 1 
ATOM 2766 N NH2 . ARG A 0 356 . 0.584    6.001   -9.007   1.00 94.11 356 A 1 
ATOM 2767 C CZ  . ARG A 0 356 . 1.668    6.490   -9.535   1.00 94.11 356 A 1 
ATOM 2768 N N   . ALA A 0 357 . 9.068    9.252   -7.284   1.00 93.83 357 A 1 
ATOM 2769 C CA  . ALA A 0 357 . 10.286   10.012  -7.524   1.00 93.83 357 A 1 
ATOM 2770 C C   . ALA A 0 357 . 10.978   9.504   -8.789   1.00 93.83 357 A 1 
ATOM 2771 C CB  . ALA A 0 357 . 11.188   9.934   -6.288   1.00 93.83 357 A 1 
ATOM 2772 O O   . ALA A 0 357 . 11.112   8.296   -8.990   1.00 93.83 357 A 1 
ATOM 2773 N N   . LYS A 0 358 . 11.428   10.418  -9.653   1.00 93.00 358 A 1 
ATOM 2774 C CA  . LYS A 0 358 . 12.203   10.101  -10.863  1.00 93.00 358 A 1 
ATOM 2775 C C   . LYS A 0 358 . 13.364   11.077  -10.979  1.00 93.00 358 A 1 
ATOM 2776 C CB  . LYS A 0 358 . 11.300   10.064  -12.118  1.00 93.00 358 A 1 
ATOM 2777 O O   . LYS A 0 358 . 13.149   12.285  -10.955  1.00 93.00 358 A 1 
ATOM 2778 C CG  . LYS A 0 358 . 10.244   8.960   -11.940  1.00 93.00 358 A 1 
ATOM 2779 C CD  . LYS A 0 358 . 9.351    8.612   -13.136  1.00 93.00 358 A 1 
ATOM 2780 C CE  . LYS A 0 358 . 8.442    7.497   -12.592  1.00 93.00 358 A 1 
ATOM 2781 N NZ  . LYS A 0 358 . 7.457    6.963   -13.556  1.00 93.00 358 A 1 
ATOM 2782 N N   . GLY A 0 359 . 14.578   10.552  -11.071  1.00 90.87 359 A 1 
ATOM 2783 C CA  . GLY A 0 359 . 15.820   11.310  -11.158  1.00 90.87 359 A 1 
ATOM 2784 C C   . GLY A 0 359 . 16.659   10.848  -12.342  1.00 90.87 359 A 1 
ATOM 2785 O O   . GLY A 0 359 . 16.774   9.650   -12.589  1.00 90.87 359 A 1 
ATOM 2786 N N   . TYR A 0 360 . 17.249   11.802  -13.048  1.00 87.72 360 A 1 
ATOM 2787 C CA  . TYR A 0 360 . 18.214   11.587  -14.117  1.00 87.72 360 A 1 
ATOM 2788 C C   . TYR A 0 360 . 19.401   12.511  -13.867  1.00 87.72 360 A 1 
ATOM 2789 C CB  . TYR A 0 360 . 17.579   11.886  -15.483  1.00 87.72 360 A 1 
ATOM 2790 O O   . TYR A 0 360 . 19.200   13.701  -13.619  1.00 87.72 360 A 1 
ATOM 2791 C CG  . TYR A 0 360 . 16.334   11.078  -15.796  1.00 87.72 360 A 1 
ATOM 2792 C CD1 . TYR A 0 360 . 16.447   9.828   -16.433  1.00 87.72 360 A 1 
ATOM 2793 C CD2 . TYR A 0 360 . 15.065   11.578  -15.442  1.00 87.72 360 A 1 
ATOM 2794 C CE1 . TYR A 0 360 . 15.292   9.074   -16.717  1.00 87.72 360 A 1 
ATOM 2795 C CE2 . TYR A 0 360 . 13.906   10.830  -15.725  1.00 87.72 360 A 1 
ATOM 2796 O OH  . TYR A 0 360 . 12.903   8.856   -16.646  1.00 87.72 360 A 1 
ATOM 2797 C CZ  . TYR A 0 360 . 14.022   9.575   -16.365  1.00 87.72 360 A 1 
ATOM 2798 N N   . ALA A 0 361 . 20.610   11.971  -13.941  1.00 85.41 361 A 1 
ATOM 2799 C CA  . ALA A 0 361 . 21.850   12.726  -13.901  1.00 85.41 361 A 1 
ATOM 2800 C C   . ALA A 0 361 . 22.801   12.242  -15.004  1.00 85.41 361 A 1 
ATOM 2801 C CB  . ALA A 0 361 . 22.467   12.627  -12.501  1.00 85.41 361 A 1 
ATOM 2802 O O   . ALA A 0 361 . 22.838   11.048  -15.304  1.00 85.41 361 A 1 
ATOM 2803 N N   . ALA A 0 362 . 23.566   13.160  -15.582  1.00 82.59 362 A 1 
ATOM 2804 C CA  . ALA A 0 362 . 24.729   12.887  -16.422  1.00 82.59 362 A 1 
ATOM 2805 C C   . ALA A 0 362 . 25.850   13.835  -15.983  1.00 82.59 362 A 1 
ATOM 2806 C CB  . ALA A 0 362 . 24.359   13.069  -17.899  1.00 82.59 362 A 1 
ATOM 2807 O O   . ALA A 0 362 . 25.570   14.983  -15.631  1.00 82.59 362 A 1 
ATOM 2808 N N   . GLU A 0 363 . 27.091   13.354  -15.943  1.00 77.60 363 A 1 
ATOM 2809 C CA  . GLU A 0 363 . 28.218   14.146  -15.424  1.00 77.60 363 A 1 
ATOM 2810 C C   . GLU A 0 363 . 28.790   15.105  -16.480  1.00 77.60 363 A 1 
ATOM 2811 C CB  . GLU A 0 363 . 29.235   13.212  -14.734  1.00 77.60 363 A 1 
ATOM 2812 O O   . GLU A 0 363 . 29.177   16.216  -16.124  1.00 77.60 363 A 1 
ATOM 2813 C CG  . GLU A 0 363 . 28.664   12.854  -13.344  1.00 77.60 363 A 1 
ATOM 2814 C CD  . GLU A 0 363 . 29.366   11.740  -12.556  1.00 77.60 363 A 1 
ATOM 2815 O OE1 . GLU A 0 363 . 28.767   11.329  -11.528  1.00 77.60 363 A 1 
ATOM 2816 O OE2 . GLU A 0 363 . 30.397   11.186  -12.980  1.00 77.60 363 A 1 
ATOM 2817 N N   . SER A 0 364 . 28.677   14.743  -17.761  1.00 76.61 364 A 1 
ATOM 2818 C CA  . SER A 0 364 . 28.834   15.621  -18.924  1.00 76.61 364 A 1 
ATOM 2819 C C   . SER A 0 364 . 27.977   15.124  -20.103  1.00 76.61 364 A 1 
ATOM 2820 C CB  . SER A 0 364 . 30.308   15.693  -19.351  1.00 76.61 364 A 1 
ATOM 2821 O O   . SER A 0 364 . 27.463   13.997  -20.091  1.00 76.61 364 A 1 
ATOM 2822 O OG  . SER A 0 364 . 30.692   14.462  -19.926  1.00 76.61 364 A 1 
ATOM 2823 N N   . TYR A 0 365 . 27.831   15.960  -21.129  1.00 70.48 365 A 1 
ATOM 2824 C CA  . TYR A 0 365 . 27.562   15.536  -22.507  1.00 70.48 365 A 1 
ATOM 2825 C C   . TYR A 0 365 . 28.378   16.410  -23.446  1.00 70.48 365 A 1 
ATOM 2826 C CB  . TYR A 0 365 . 26.073   15.664  -22.864  1.00 70.48 365 A 1 
ATOM 2827 O O   . TYR A 0 365 . 28.166   17.624  -23.455  1.00 70.48 365 A 1 
ATOM 2828 C CG  . TYR A 0 365 . 25.734   15.533  -24.351  1.00 70.48 365 A 1 
ATOM 2829 C CD1 . TYR A 0 365 . 25.701   16.662  -25.197  1.00 70.48 365 A 1 
ATOM 2830 C CD2 . TYR A 0 365 . 25.443   14.273  -24.899  1.00 70.48 365 A 1 
ATOM 2831 C CE1 . TYR A 0 365 . 25.262   16.556  -26.530  1.00 70.48 365 A 1 
ATOM 2832 C CE2 . TYR A 0 365 . 24.990   14.155  -26.231  1.00 70.48 365 A 1 
ATOM 2833 O OH  . TYR A 0 365 . 24.381   15.213  -28.307  1.00 70.48 365 A 1 
ATOM 2834 C CZ  . TYR A 0 365 . 24.869   15.304  -27.039  1.00 70.48 365 A 1 
ATOM 2835 N N   . ASP A 0 366 . 29.206   15.787  -24.278  1.00 76.51 366 A 1 
ATOM 2836 C CA  . ASP A 0 366 . 29.930   16.456  -25.354  1.00 76.51 366 A 1 
ATOM 2837 C C   . ASP A 0 366 . 29.426   15.965  -26.715  1.00 76.51 366 A 1 
ATOM 2838 C CB  . ASP A 0 366 . 31.445   16.243  -25.220  1.00 76.51 366 A 1 
ATOM 2839 O O   . ASP A 0 366 . 29.290   14.765  -26.958  1.00 76.51 366 A 1 
ATOM 2840 C CG  . ASP A 0 366 . 32.073   16.913  -23.994  1.00 76.51 366 A 1 
ATOM 2841 O OD1 . ASP A 0 366 . 31.554   17.968  -23.564  1.00 76.51 366 A 1 
ATOM 2842 O OD2 . ASP A 0 366 . 33.120   16.395  -23.550  1.00 76.51 366 A 1 
ATOM 2843 N N   . GLU A 0 367 . 29.182   16.901  -27.628  1.00 81.73 367 A 1 
ATOM 2844 C CA  . GLU A 0 367 . 28.919   16.663  -29.049  1.00 81.73 367 A 1 
ATOM 2845 C C   . GLU A 0 367 . 29.875   17.525  -29.868  1.00 81.73 367 A 1 
ATOM 2846 C CB  . GLU A 0 367 . 27.440   16.962  -29.358  1.00 81.73 367 A 1 
ATOM 2847 O O   . GLU A 0 367 . 29.865   18.747  -29.730  1.00 81.73 367 A 1 
ATOM 2848 C CG  . GLU A 0 367 . 27.083   17.055  -30.856  1.00 81.73 367 A 1 
ATOM 2849 C CD  . GLU A 0 367 . 25.565   16.996  -31.120  1.00 81.73 367 A 1 
ATOM 2850 O OE1 . GLU A 0 367 . 25.162   16.626  -32.249  1.00 81.73 367 A 1 
ATOM 2851 O OE2 . GLU A 0 367 . 24.741   17.048  -30.173  1.00 81.73 367 A 1 
ATOM 2852 N N   . TRP A 0 368 . 30.693   16.907  -30.720  1.00 81.14 368 A 1 
ATOM 2853 C CA  . TRP A 0 368 . 31.736   17.601  -31.480  1.00 81.14 368 A 1 
ATOM 2854 C C   . TRP A 0 368 . 31.828   17.118  -32.931  1.00 81.14 368 A 1 
ATOM 2855 C CB  . TRP A 0 368 . 33.076   17.490  -30.737  1.00 81.14 368 A 1 
ATOM 2856 O O   . TRP A 0 368 . 31.549   15.960  -33.241  1.00 81.14 368 A 1 
ATOM 2857 C CG  . TRP A 0 368 . 33.546   16.101  -30.413  1.00 81.14 368 A 1 
ATOM 2858 C CD1 . TRP A 0 368 . 33.328   15.449  -29.248  1.00 81.14 368 A 1 
ATOM 2859 C CD2 . TRP A 0 368 . 34.309   15.175  -31.246  1.00 81.14 368 A 1 
ATOM 2860 C CE2 . TRP A 0 368 . 34.531   13.974  -30.506  1.00 81.14 368 A 1 
ATOM 2861 C CE3 . TRP A 0 368 . 34.834   15.229  -32.556  1.00 81.14 368 A 1 
ATOM 2862 N NE1 . TRP A 0 368 . 33.907   14.196  -29.295  1.00 81.14 368 A 1 
ATOM 2863 C CH2 . TRP A 0 368 . 35.741   12.968  -32.349  1.00 81.14 368 A 1 
ATOM 2864 C CZ2 . TRP A 0 368 . 35.236   12.882  -31.039  1.00 81.14 368 A 1 
ATOM 2865 C CZ3 . TRP A 0 368 . 35.543   14.142  -33.099  1.00 81.14 368 A 1 
ATOM 2866 N N   . ASP A 0 369 . 32.229   18.028  -33.818  1.00 81.65 369 A 1 
ATOM 2867 C CA  . ASP A 0 369 . 32.435   17.827  -35.255  1.00 81.65 369 A 1 
ATOM 2868 C C   . ASP A 0 369 . 33.761   18.501  -35.658  1.00 81.65 369 A 1 
ATOM 2869 C CB  . ASP A 0 369 . 31.220   18.394  -36.022  1.00 81.65 369 A 1 
ATOM 2870 O O   . ASP A 0 369 . 34.031   19.650  -35.298  1.00 81.65 369 A 1 
ATOM 2871 C CG  . ASP A 0 369 . 31.095   17.956  -37.493  1.00 81.65 369 A 1 
ATOM 2872 O OD1 . ASP A 0 369 . 32.119   17.704  -38.162  1.00 81.65 369 A 1 
ATOM 2873 O OD2 . ASP A 0 369 . 29.948   17.904  -37.992  1.00 81.65 369 A 1 
ATOM 2874 N N   . ASN A 0 370 . 34.613   17.769  -36.369  1.00 79.68 370 A 1 
ATOM 2875 C CA  . ASN A 0 370 . 35.880   18.221  -36.930  1.00 79.68 370 A 1 
ATOM 2876 C C   . ASN A 0 370 . 35.876   17.900  -38.423  1.00 79.68 370 A 1 
ATOM 2877 C CB  . ASN A 0 370 . 37.039   17.524  -36.190  1.00 79.68 370 A 1 
ATOM 2878 O O   . ASN A 0 370 . 35.946   16.727  -38.807  1.00 79.68 370 A 1 
ATOM 2879 C CG  . ASN A 0 370 . 38.402   17.722  -36.844  1.00 79.68 370 A 1 
ATOM 2880 N ND2 . ASN A 0 370 . 38.696   17.067  -37.943  1.00 79.68 370 A 1 
ATOM 2881 O OD1 . ASN A 0 370 . 39.244   18.439  -36.341  1.00 79.68 370 A 1 
ATOM 2882 N N   . GLN A 0 371 . 35.880   18.942  -39.245  1.00 77.34 371 A 1 
ATOM 2883 C CA  . GLN A 0 371 . 36.010   18.856  -40.693  1.00 77.34 371 A 1 
ATOM 2884 C C   . GLN A 0 371 . 37.360   19.438  -41.098  1.00 77.34 371 A 1 
ATOM 2885 C CB  . GLN A 0 371 . 34.815   19.556  -41.359  1.00 77.34 371 A 1 
ATOM 2886 O O   . GLN A 0 371 . 37.572   20.646  -41.029  1.00 77.34 371 A 1 
ATOM 2887 C CG  . GLN A 0 371 . 33.561   18.688  -41.170  1.00 77.34 371 A 1 
ATOM 2888 C CD  . GLN A 0 371 . 32.245   19.394  -41.465  1.00 77.34 371 A 1 
ATOM 2889 N NE2 . GLN A 0 371 . 31.228   19.107  -40.682  1.00 77.34 371 A 1 
ATOM 2890 O OE1 . GLN A 0 371 . 32.085   20.163  -42.406  1.00 77.34 371 A 1 
ATOM 2891 N N   . ASP A 0 372 . 38.252   18.546  -41.511  1.00 70.06 372 A 1 
ATOM 2892 C CA  . ASP A 0 372 . 39.494   18.858  -42.199  1.00 70.06 372 A 1 
ATOM 2893 C C   . ASP A 0 372 . 39.217   18.836  -43.715  1.00 70.06 372 A 1 
ATOM 2894 C CB  . ASP A 0 372 . 40.561   17.846  -41.756  1.00 70.06 372 A 1 
ATOM 2895 O O   . ASP A 0 372 . 38.430   18.028  -44.227  1.00 70.06 372 A 1 
ATOM 2896 C CG  . ASP A 0 372 . 41.988   18.246  -42.133  1.00 70.06 372 A 1 
ATOM 2897 O OD1 . ASP A 0 372 . 42.137   18.925  -43.177  1.00 70.06 372 A 1 
ATOM 2898 O OD2 . ASP A 0 372 . 42.895   17.852  -41.366  1.00 70.06 372 A 1 
ATOM 2899 N N   . ALA A 0 373 . 39.804   19.777  -44.444  1.00 71.16 373 A 1 
ATOM 2900 C CA  . ALA A 0 373 . 39.542   20.001  -45.862  1.00 71.16 373 A 1 
ATOM 2901 C C   . ALA A 0 373 . 40.796   20.502  -46.594  1.00 71.16 373 A 1 
ATOM 2902 C CB  . ALA A 0 373 . 38.330   20.941  -45.990  1.00 71.16 373 A 1 
ATOM 2903 O O   . ALA A 0 373 . 40.702   21.382  -47.461  1.00 71.16 373 A 1 
ATOM 2904 N N   . ASP A 0 374 . 41.962   19.984  -46.203  1.00 70.12 374 A 1 
ATOM 2905 C CA  . ASP A 0 374 . 43.266   20.464  -46.649  1.00 70.12 374 A 1 
ATOM 2906 C C   . ASP A 0 374 . 43.511   20.295  -48.163  1.00 70.12 374 A 1 
ATOM 2907 C CB  . ASP A 0 374 . 44.372   19.816  -45.793  1.00 70.12 374 A 1 
ATOM 2908 O O   . ASP A 0 374 . 43.177   19.285  -48.798  1.00 70.12 374 A 1 
ATOM 2909 C CG  . ASP A 0 374 . 45.705   20.559  -45.906  1.00 70.12 374 A 1 
ATOM 2910 O OD1 . ASP A 0 374 . 45.664   21.780  -46.188  1.00 70.12 374 A 1 
ATOM 2911 O OD2 . ASP A 0 374 . 46.770   19.900  -45.872  1.00 70.12 374 A 1 
ATOM 2912 N N   . LYS A 0 375 . 44.103   21.318  -48.791  1.00 63.17 375 A 1 
ATOM 2913 C CA  . LYS A 0 375 . 44.368   21.348  -50.240  1.00 63.17 375 A 1 
ATOM 2914 C C   . LYS A 0 375 . 45.775   21.812  -50.530  1.00 63.17 375 A 1 
ATOM 2915 C CB  . LYS A 0 375 . 43.339   22.210  -50.988  1.00 63.17 375 A 1 
ATOM 2916 O O   . LYS A 0 375 . 46.080   23.000  -50.450  1.00 63.17 375 A 1 
ATOM 2917 C CG  . LYS A 0 375 . 41.940   21.649  -50.749  1.00 63.17 375 A 1 
ATOM 2918 C CD  . LYS A 0 375 . 40.902   22.078  -51.778  1.00 63.17 375 A 1 
ATOM 2919 C CE  . LYS A 0 375 . 39.620   21.388  -51.305  1.00 63.17 375 A 1 
ATOM 2920 N NZ  . LYS A 0 375 . 38.672   21.134  -52.409  1.00 63.17 375 A 1 
ATOM 2921 N N   . TRP A 0 376 . 46.612   20.897  -51.007  1.00 63.88 376 A 1 
ATOM 2922 C CA  . TRP A 0 376 . 48.007   21.173  -51.336  1.00 63.88 376 A 1 
ATOM 2923 C C   . TRP A 0 376 . 48.281   21.097  -52.846  1.00 63.88 376 A 1 
ATOM 2924 C CB  . TRP A 0 376 . 48.915   20.277  -50.489  1.00 63.88 376 A 1 
ATOM 2925 O O   . TRP A 0 376 . 47.932   20.145  -53.549  1.00 63.88 376 A 1 
ATOM 2926 C CG  . TRP A 0 376 . 48.578   18.818  -50.481  1.00 63.88 376 A 1 
ATOM 2927 C CD1 . TRP A 0 376 . 47.766   18.213  -49.582  1.00 63.88 376 A 1 
ATOM 2928 C CD2 . TRP A 0 376 . 49.063   17.757  -51.359  1.00 63.88 376 A 1 
ATOM 2929 C CE2 . TRP A 0 376 . 48.507   16.518  -50.917  1.00 63.88 376 A 1 
ATOM 2930 C CE3 . TRP A 0 376 . 49.936   17.712  -52.471  1.00 63.88 376 A 1 
ATOM 2931 N NE1 . TRP A 0 376 . 47.703   16.860  -49.849  1.00 63.88 376 A 1 
ATOM 2932 C CH2 . TRP A 0 376 . 49.698   15.284  -52.630  1.00 63.88 376 A 1 
ATOM 2933 C CZ2 . TRP A 0 376 . 48.815   15.298  -51.535  1.00 63.88 376 A 1 
ATOM 2934 C CZ3 . TRP A 0 376 . 50.250   16.489  -53.102  1.00 63.88 376 A 1 
ATOM 2935 N N   . GLY A 0 377 . 48.952   22.129  -53.363  1.00 56.59 377 A 1 
ATOM 2936 C CA  . GLY A 0 377 . 49.458   22.171  -54.734  1.00 56.59 377 A 1 
ATOM 2937 C C   . GLY A 0 377 . 50.925   21.750  -54.794  1.00 56.59 377 A 1 
ATOM 2938 O O   . GLY A 0 377 . 51.807   22.535  -54.448  1.00 56.59 377 A 1 
ATOM 2939 N N   . ALA A 0 378 . 51.207   20.540  -55.276  1.00 54.21 378 A 1 
ATOM 2940 C CA  . ALA A 0 378 . 52.575   20.053  -55.428  1.00 54.21 378 A 1 
ATOM 2941 C C   . ALA A 0 378 . 53.215   20.565  -56.730  1.00 54.21 378 A 1 
ATOM 2942 C CB  . ALA A 0 378 . 52.597   18.526  -55.318  1.00 54.21 378 A 1 
ATOM 2943 O O   . ALA A 0 378 . 52.772   20.258  -57.842  1.00 54.21 378 A 1 
ATOM 2944 N N   . GLN A 0 379 . 54.308   21.318  -56.587  1.00 52.15 379 A 1 
ATOM 2945 C CA  . GLN A 0 379 . 55.129   21.791  -57.700  1.00 52.15 379 A 1 
ATOM 2946 C C   . GLN A 0 379 . 56.268   20.796  -57.972  1.00 52.15 379 A 1 
ATOM 2947 C CB  . GLN A 0 379 . 55.591   23.229  -57.410  1.00 52.15 379 A 1 
ATOM 2948 O O   . GLN A 0 379 . 57.367   20.915  -57.431  1.00 52.15 379 A 1 
ATOM 2949 C CG  . GLN A 0 379 . 56.307   23.849  -58.620  1.00 52.15 379 A 1 
ATOM 2950 C CD  . GLN A 0 379 . 56.624   25.332  -58.437  1.00 52.15 379 A 1 
ATOM 2951 N NE2 . GLN A 0 379 . 57.637   25.839  -59.103  1.00 52.15 379 A 1 
ATOM 2952 O OE1 . GLN A 0 379 . 55.972   26.073  -57.721  1.00 52.15 379 A 1 
ATOM 2953 N N   . ALA A 0 380 . 55.989   19.791  -58.804  1.00 47.93 380 A 1 
ATOM 2954 C CA  . ALA A 0 380 . 56.977   18.798  -59.217  1.00 47.93 380 A 1 
ATOM 2955 C C   . ALA A 0 380 . 57.997   19.401  -60.201  1.00 47.93 380 A 1 
ATOM 2956 C CB  . ALA A 0 380 . 56.249   17.587  -59.812  1.00 47.93 380 A 1 
ATOM 2957 O O   . ALA A 0 380 . 57.621   20.048  -61.179  1.00 47.93 380 A 1 
ATOM 2958 N N   . TRP A 0 381 . 59.284   19.157  -59.953  1.00 45.12 381 A 1 
ATOM 2959 C CA  . TRP A 0 381 . 60.375   19.575  -60.833  1.00 45.12 381 A 1 
ATOM 2960 C C   . TRP A 0 381 . 60.663   18.468  -61.856  1.00 45.12 381 A 1 
ATOM 2961 C CB  . TRP A 0 381 . 61.617   19.944  -60.001  1.00 45.12 381 A 1 
ATOM 2962 O O   . TRP A 0 381 . 60.800   17.299  -61.485  1.00 45.12 381 A 1 
ATOM 2963 C CG  . TRP A 0 381 . 61.494   21.165  -59.125  1.00 45.12 381 A 1 
ATOM 2964 C CD1 . TRP A 0 381 . 60.624   21.322  -58.099  1.00 45.12 381 A 1 
ATOM 2965 C CD2 . TRP A 0 381 . 62.266   22.411  -59.170  1.00 45.12 381 A 1 
ATOM 2966 C CE2 . TRP A 0 381 . 61.785   23.283  -58.145  1.00 45.12 381 A 1 
ATOM 2967 C CE3 . TRP A 0 381 . 63.325   22.897  -59.970  1.00 45.12 381 A 1 
ATOM 2968 N NE1 . TRP A 0 381 . 60.784   22.567  -57.527  1.00 45.12 381 A 1 
ATOM 2969 C CH2 . TRP A 0 381 . 63.365   25.015  -58.745  1.00 45.12 381 A 1 
ATOM 2970 C CZ2 . TRP A 0 381 . 62.314   24.564  -57.928  1.00 45.12 381 A 1 
ATOM 2971 C CZ3 . TRP A 0 381 . 63.868   24.181  -59.761  1.00 45.12 381 A 1 
ATOM 2972 N N   . GLY A 0 382 . 60.748   18.836  -63.137  1.00 46.52 382 A 1 
ATOM 2973 C CA  . GLY A 0 382 . 61.344   17.987  -64.170  1.00 46.52 382 A 1 
ATOM 2974 C C   . GLY A 0 382 . 62.836   17.782  -63.897  1.00 46.52 382 A 1 
ATOM 2975 O O   . GLY A 0 382 . 63.463   18.602  -63.226  1.00 46.52 382 A 1 
ATOM 2976 N N   . GLN A 0 383 . 63.400   16.663  -64.357  1.00 43.68 383 A 1 
ATOM 2977 C CA  . GLN A 0 383 . 64.796   16.327  -64.073  1.00 43.68 383 A 1 
ATOM 2978 C C   . GLN A 0 383 . 65.735   17.007  -65.075  1.00 43.68 383 A 1 
ATOM 2979 C CB  . GLN A 0 383 . 64.987   14.805  -64.042  1.00 43.68 383 A 1 
ATOM 2980 O O   . GLN A 0 383 . 65.793   16.613  -66.242  1.00 43.68 383 A 1 
ATOM 2981 C CG  . GLN A 0 383 . 66.411   14.442  -63.591  1.00 43.68 383 A 1 
ATOM 2982 C CD  . GLN A 0 383 . 66.633   12.936  -63.551  1.00 43.68 383 A 1 
ATOM 2983 N NE2 . GLN A 0 383 . 67.172   12.414  -62.471  1.00 43.68 383 A 1 
ATOM 2984 O OE1 . GLN A 0 383 . 66.335   12.201  -64.485  1.00 43.68 383 A 1 
ATOM 2985 N N   . ASP A 0 384 . 66.521   17.955  -64.575  1.00 35.22 384 A 1 
ATOM 2986 C CA  . ASP A 0 384 . 67.613   18.621  -65.272  1.00 35.22 384 A 1 
ATOM 2987 C C   . ASP A 0 384 . 68.634   17.607  -65.817  1.00 35.22 384 A 1 
ATOM 2988 C CB  . ASP A 0 384 . 68.250   19.684  -64.347  1.00 35.22 384 A 1 
ATOM 2989 O O   . ASP A 0 384 . 69.191   16.780  -65.090  1.00 35.22 384 A 1 
ATOM 2990 C CG  . ASP A 0 384 . 68.727   19.206  -62.957  1.00 35.22 384 A 1 
ATOM 2991 O OD1 . ASP A 0 384 . 68.057   18.336  -62.346  1.00 35.22 384 A 1 
ATOM 2992 O OD2 . ASP A 0 384 . 69.722   19.781  -62.459  1.00 35.22 384 A 1 
ATOM 2993 N N   . ARG A 0 385 . 68.850   17.626  -67.140  1.00 39.76 385 A 1 
ATOM 2994 C CA  . ARG A 0 385 . 69.782   16.718  -67.827  1.00 39.76 385 A 1 
ATOM 2995 C C   . ARG A 0 385 . 70.585   17.408  -68.926  1.00 39.76 385 A 1 
ATOM 2996 C CB  . ARG A 0 385 . 69.070   15.429  -68.295  1.00 39.76 385 A 1 
ATOM 2997 O O   . ARG A 0 385 . 70.342   17.216  -70.117  1.00 39.76 385 A 1 
ATOM 2998 C CG  . ARG A 0 385 . 69.066   14.380  -67.169  1.00 39.76 385 A 1 
ATOM 2999 C CD  . ARG A 0 385 . 68.696   12.975  -67.655  1.00 39.76 385 A 1 
ATOM 3000 N NE  . ARG A 0 385 . 67.242   12.754  -67.634  1.00 39.76 385 A 1 
ATOM 3001 N NH1 . ARG A 0 385 . 67.226   10.657  -68.571  1.00 39.76 385 A 1 
ATOM 3002 N NH2 . ARG A 0 385 . 65.337   11.526  -67.760  1.00 39.76 385 A 1 
ATOM 3003 C CZ  . ARG A 0 385 . 66.611   11.650  -67.987  1.00 39.76 385 A 1 
ATOM 3004 N N   . ASP A 0 386 . 71.630   18.098  -68.481  1.00 39.91 386 A 1 
ATOM 3005 C CA  . ASP A 0 386 . 72.770   18.633  -69.236  1.00 39.91 386 A 1 
ATOM 3006 C C   . ASP A 0 386 . 73.524   17.540  -70.040  1.00 39.91 386 A 1 
ATOM 3007 C CB  . ASP A 0 386 . 73.763   19.299  -68.251  1.00 39.91 386 A 1 
ATOM 3008 O O   . ASP A 0 386 . 74.657   17.162  -69.724  1.00 39.91 386 A 1 
ATOM 3009 C CG  . ASP A 0 386 . 73.247   20.460  -67.396  1.00 39.91 386 A 1 
ATOM 3010 O OD1 . ASP A 0 386 . 72.022   20.525  -67.161  1.00 39.91 386 A 1 
ATOM 3011 O OD2 . ASP A 0 386 . 74.126   21.226  -66.935  1.00 39.91 386 A 1 
ATOM 3012 N N   . ILE A 0 387 . 72.914   16.985  -71.092  1.00 36.10 387 A 1 
ATOM 3013 C CA  . ILE A 0 387 . 73.521   15.942  -71.937  1.00 36.10 387 A 1 
ATOM 3014 C C   . ILE A 0 387 . 73.569   16.405  -73.395  1.00 36.10 387 A 1 
ATOM 3015 C CB  . ILE A 0 387 . 72.854   14.556  -71.742  1.00 36.10 387 A 1 
ATOM 3016 O O   . ILE A 0 387 . 72.755   16.009  -74.228  1.00 36.10 387 A 1 
ATOM 3017 C CG1 . ILE A 0 387 . 72.808   14.165  -70.243  1.00 36.10 387 A 1 
ATOM 3018 C CG2 . ILE A 0 387 . 73.641   13.486  -72.535  1.00 36.10 387 A 1 
ATOM 3019 C CD1 . ILE A 0 387 . 72.215   12.780  -69.950  1.00 36.10 387 A 1 
ATOM 3020 N N   . TYR A 0 388 . 74.593   17.197  -73.728  1.00 34.55 388 A 1 
ATOM 3021 C CA  . TYR A 0 388 . 74.918   17.528  -75.115  1.00 34.55 388 A 1 
ATOM 3022 C C   . TYR A 0 388 . 76.230   16.890  -75.606  1.00 34.55 388 A 1 
ATOM 3023 C CB  . TYR A 0 388 . 74.902   19.045  -75.350  1.00 34.55 388 A 1 
ATOM 3024 O O   . TYR A 0 388 . 77.266   16.933  -74.944  1.00 34.55 388 A 1 
ATOM 3025 C CG  . TYR A 0 388 . 75.061   19.365  -76.825  1.00 34.55 388 A 1 
ATOM 3026 C CD1 . TYR A 0 388 . 76.290   19.837  -77.323  1.00 34.55 388 A 1 
ATOM 3027 C CD2 . TYR A 0 388 . 74.007   19.075  -77.713  1.00 34.55 388 A 1 
ATOM 3028 C CE1 . TYR A 0 388 . 76.471   20.016  -78.708  1.00 34.55 388 A 1 
ATOM 3029 C CE2 . TYR A 0 388 . 74.184   19.240  -79.100  1.00 34.55 388 A 1 
ATOM 3030 O OH  . TYR A 0 388 . 75.579   19.920  -80.932  1.00 34.55 388 A 1 
ATOM 3031 C CZ  . TYR A 0 388 . 75.415   19.716  -79.598  1.00 34.55 388 A 1 
ATOM 3032 N N   . GLY A 0 389 . 76.208   16.384  -76.845  1.00 37.54 389 A 1 
ATOM 3033 C CA  . GLY A 0 389 . 77.392   16.422  -77.714  1.00 37.54 389 A 1 
ATOM 3034 C C   . GLY A 0 389 . 78.306   15.192  -77.779  1.00 37.54 389 A 1 
ATOM 3035 O O   . GLY A 0 389 . 79.399   15.301  -78.329  1.00 37.54 389 A 1 
ATOM 3036 N N   . ALA A 0 390 . 77.901   14.011  -77.301  1.00 27.78 390 A 1 
ATOM 3037 C CA  . ALA A 0 390 . 78.715   12.784  -77.381  1.00 27.78 390 A 1 
ATOM 3038 C C   . ALA A 0 390 . 78.786   12.128  -78.791  1.00 27.78 390 A 1 
ATOM 3039 C CB  . ALA A 0 390 . 78.285   11.821  -76.266  1.00 27.78 390 A 1 
ATOM 3040 O O   . ALA A 0 390 . 78.774   10.905  -78.923  1.00 27.78 390 A 1 
ATOM 3041 N N   . SER A 0 391 . 78.878   12.923  -79.865  1.00 36.95 391 A 1 
ATOM 3042 C CA  . SER A 0 391 . 79.193   12.474  -81.234  1.00 36.95 391 A 1 
ATOM 3043 C C   . SER A 0 391 . 79.739   13.651  -82.078  1.00 36.95 391 A 1 
ATOM 3044 C CB  . SER A 0 391 . 77.959   11.825  -81.883  1.00 36.95 391 A 1 
ATOM 3045 O O   . SER A 0 391 . 79.486   14.804  -81.752  1.00 36.95 391 A 1 
ATOM 3046 O OG  . SER A 0 391 . 76.951   12.770  -82.156  1.00 36.95 391 A 1 
ATOM 3047 N N   . SER A 0 392 . 80.525   13.468  -83.146  1.00 35.94 392 A 1 
ATOM 3048 C CA  . SER A 0 392 . 80.903   12.233  -83.844  1.00 35.94 392 A 1 
ATOM 3049 C C   . SER A 0 392 . 82.385   12.191  -84.263  1.00 35.94 392 A 1 
ATOM 3050 C CB  . SER A 0 392 . 80.004   12.052  -85.079  1.00 35.94 392 A 1 
ATOM 3051 O O   . SER A 0 392 . 83.141   13.154  -84.160  1.00 35.94 392 A 1 
ATOM 3052 O OG  . SER A 0 392 . 80.231   13.070  -86.035  1.00 35.94 392 A 1 
ATOM 3053 N N   . SER A 0 393 . 82.787   11.023  -84.754  1.00 28.34 393 A 1 
ATOM 3054 C CA  . SER A 0 393 . 84.134   10.604  -85.143  1.00 28.34 393 A 1 
ATOM 3055 C C   . SER A 0 393 . 84.757   11.301  -86.370  1.00 28.34 393 A 1 
ATOM 3056 C CB  . SER A 0 393 . 84.029   9.095   -85.422  1.00 28.34 393 A 1 
ATOM 3057 O O   . SER A 0 393 . 84.087   11.913  -87.197  1.00 28.34 393 A 1 
ATOM 3058 O OG  . SER A 0 393 . 82.976   8.849   -86.340  1.00 28.34 393 A 1 
ATOM 3059 N N   . SER A 0 394 . 86.059   11.028  -86.544  1.00 32.85 394 A 1 
ATOM 3060 C CA  . SER A 0 394 . 86.890   11.206  -87.752  1.00 32.85 394 A 1 
ATOM 3061 C C   . SER A 0 394 . 87.375   12.624  -88.098  1.00 32.85 394 A 1 
ATOM 3062 C CB  . SER A 0 394 . 86.289   10.480  -88.966  1.00 32.85 394 A 1 
ATOM 3063 O O   . SER A 0 394 . 86.635   13.600  -88.127  1.00 32.85 394 A 1 
ATOM 3064 O OG  . SER A 0 394 . 85.234   11.210  -89.545  1.00 32.85 394 A 1 
ATOM 3065 N N   . GLY A 0 395 . 88.674   12.727  -88.398  1.00 29.07 395 A 1 
ATOM 3066 C CA  . GLY A 0 395 . 89.286   13.925  -88.977  1.00 29.07 395 A 1 
ATOM 3067 C C   . GLY A 0 395 . 89.532   13.777  -90.482  1.00 29.07 395 A 1 
ATOM 3068 O O   . GLY A 0 395 . 89.572   12.663  -90.998  1.00 29.07 395 A 1 
ATOM 3069 N N   . LYS A 0 396 . 89.829   14.908  -91.142  1.00 26.59 396 A 1 
ATOM 3070 C CA  . LYS A 0 396 . 90.157   15.067  -92.580  1.00 26.59 396 A 1 
ATOM 3071 C C   . LYS A 0 396 . 88.975   14.937  -93.564  1.00 26.59 396 A 1 
ATOM 3072 C CB  . LYS A 0 396 . 91.301   14.129  -93.030  1.00 26.59 396 A 1 
ATOM 3073 O O   . LYS A 0 396 . 88.846   13.935  -94.258  1.00 26.59 396 A 1 
ATOM 3074 C CG  . LYS A 0 396 . 92.594   14.138  -92.206  1.00 26.59 396 A 1 
ATOM 3075 C CD  . LYS A 0 396 . 93.520   13.059  -92.788  1.00 26.59 396 A 1 
ATOM 3076 C CE  . LYS A 0 396 . 94.836   12.959  -92.016  1.00 26.59 396 A 1 
ATOM 3077 N NZ  . LYS A 0 396 . 95.665   11.841  -92.532  1.00 26.59 396 A 1 
ATOM 3078 N N   . ALA A 0 397 . 88.238   16.032  -93.770  1.00 28.57 397 A 1 
ATOM 3079 C CA  . ALA A 0 397 . 87.466   16.248  -95.002  1.00 28.57 397 A 1 
ATOM 3080 C C   . ALA A 0 397 . 87.381   17.747  -95.355  1.00 28.57 397 A 1 
ATOM 3081 C CB  . ALA A 0 397 . 86.083   15.595  -94.870  1.00 28.57 397 A 1 
ATOM 3082 O O   . ALA A 0 397 . 86.470   18.452  -94.935  1.00 28.57 397 A 1 
ATOM 3083 N N   . SER A 0 398 . 88.348   18.257  -96.123  1.00 31.67 398 A 1 
ATOM 3084 C CA  . SER A 0 398 . 88.363   19.648  -96.599  1.00 31.67 398 A 1 
ATOM 3085 C C   . SER A 0 398 . 87.905   19.751  -98.062  1.00 31.67 398 A 1 
ATOM 3086 C CB  . SER A 0 398 . 89.764   20.246  -96.403  1.00 31.67 398 A 1 
ATOM 3087 O O   . SER A 0 398 . 88.724   19.604  -98.970  1.00 31.67 398 A 1 
ATOM 3088 O OG  . SER A 0 398 . 90.727   19.480  -97.104  1.00 31.67 398 A 1 
ATOM 3089 N N   . ALA A 0 399 . 86.618   20.030  -98.298  1.00 31.42 399 A 1 
ATOM 3090 C CA  . ALA A 0 399 . 86.066   20.441  -99.599  1.00 31.42 399 A 1 
ATOM 3091 C C   . ALA A 0 399 . 84.675   21.096  -99.418  1.00 31.42 399 A 1 
ATOM 3092 C CB  . ALA A 0 399 . 85.946   19.213  -100.516 1.00 31.42 399 A 1 
ATOM 3093 O O   . ALA A 0 399 . 83.895   20.631  -98.598  1.00 31.42 399 A 1 
ATOM 3094 N N   . GLY A 0 400 . 84.273   22.144  -100.148 1.00 32.08 400 A 1 
ATOM 3095 C CA  . GLY A 0 400 . 85.031   22.962  -101.106 1.00 32.08 400 A 1 
ATOM 3096 C C   . GLY A 0 400 . 84.132   23.713  -102.109 1.00 32.08 400 A 1 
ATOM 3097 O O   . GLY A 0 400 . 83.454   23.073  -102.903 1.00 32.08 400 A 1 
ATOM 3098 N N   . LYS A 0 401 . 84.144   25.058  -102.084 1.00 35.21 401 A 1 
ATOM 3099 C CA  . LYS A 0 401 . 83.511   26.029  -103.022 1.00 35.21 401 A 1 
ATOM 3100 C C   . LYS A 0 401 . 83.950   27.436  -102.562 1.00 35.21 401 A 1 
ATOM 3101 C CB  . LYS A 0 401 . 81.964   25.944  -102.897 1.00 35.21 401 A 1 
ATOM 3102 O O   . LYS A 0 401 . 83.745   27.729  -101.394 1.00 35.21 401 A 1 
ATOM 3103 C CG  . LYS A 0 401 . 81.246   25.149  -104.005 1.00 35.21 401 A 1 
ATOM 3104 C CD  . LYS A 0 401 . 79.766   24.930  -103.648 1.00 35.21 401 A 1 
ATOM 3105 C CE  . LYS A 0 401 . 79.055   24.102  -104.727 1.00 35.21 401 A 1 
ATOM 3106 N NZ  . LYS A 0 401 . 77.668   23.746  -104.326 1.00 35.21 401 A 1 
ATOM 3107 N N   . TYR A 0 402 . 84.549   28.355  -103.326 1.00 37.79 402 A 1 
ATOM 3108 C CA  . TYR A 0 402 . 85.099   28.408  -104.696 1.00 37.79 402 A 1 
ATOM 3109 C C   . TYR A 0 402 . 86.436   29.209  -104.624 1.00 37.79 402 A 1 
ATOM 3110 C CB  . TYR A 0 402 . 84.136   29.203  -105.606 1.00 37.79 402 A 1 
ATOM 3111 O O   . TYR A 0 402 . 86.597   29.990  -103.694 1.00 37.79 402 A 1 
ATOM 3112 C CG  . TYR A 0 402 . 82.735   28.657  -105.834 1.00 37.79 402 A 1 
ATOM 3113 C CD1 . TYR A 0 402 . 82.430   27.979  -107.032 1.00 37.79 402 A 1 
ATOM 3114 C CD2 . TYR A 0 402 . 81.706   28.928  -104.908 1.00 37.79 402 A 1 
ATOM 3115 C CE1 . TYR A 0 402 . 81.111   27.560  -107.295 1.00 37.79 402 A 1 
ATOM 3116 C CE2 . TYR A 0 402 . 80.384   28.517  -105.171 1.00 37.79 402 A 1 
ATOM 3117 O OH  . TYR A 0 402 . 78.813   27.427  -106.625 1.00 37.79 402 A 1 
ATOM 3118 C CZ  . TYR A 0 402 . 80.084   27.832  -106.367 1.00 37.79 402 A 1 
ATOM 3119 N N   . GLY A 0 403 . 87.411   29.143  -105.542 1.00 36.98 403 A 1 
ATOM 3120 C CA  . GLY A 0 403 . 87.586   28.307  -106.737 1.00 36.98 403 A 1 
ATOM 3121 C C   . GLY A 0 403 . 88.787   28.759  -107.610 1.00 36.98 403 A 1 
ATOM 3122 O O   . GLY A 0 403 . 89.372   29.803  -107.357 1.00 36.98 403 A 1 
ATOM 3123 N N   . LYS A 0 404 . 89.079   27.986  -108.674 1.00 36.14 404 A 1 
ATOM 3124 C CA  . LYS A 0 404 . 90.038   28.222  -109.793 1.00 36.14 404 A 1 
ATOM 3125 C C   . LYS A 0 404 . 91.566   28.260  -109.520 1.00 36.14 404 A 1 
ATOM 3126 C CB  . LYS A 0 404 . 89.637   29.462  -110.622 1.00 36.14 404 A 1 
ATOM 3127 O O   . LYS A 0 404 . 92.097   29.281  -109.123 1.00 36.14 404 A 1 
ATOM 3128 C CG  . LYS A 0 404 . 88.314   29.288  -111.382 1.00 36.14 404 A 1 
ATOM 3129 C CD  . LYS A 0 404 . 88.139   30.395  -112.433 1.00 36.14 404 A 1 
ATOM 3130 C CE  . LYS A 0 404 . 86.888   30.129  -113.281 1.00 36.14 404 A 1 
ATOM 3131 N NZ  . LYS A 0 404 . 86.773   31.092  -114.406 1.00 36.14 404 A 1 
ATOM 3132 N N   . ALA A 0 405 . 92.226   27.183  -109.984 1.00 37.17 405 A 1 
ATOM 3133 C CA  . ALA A 0 405 . 93.549   27.081  -110.648 1.00 37.17 405 A 1 
ATOM 3134 C C   . ALA A 0 405 . 94.838   27.640  -109.973 1.00 37.17 405 A 1 
ATOM 3135 C CB  . ALA A 0 405 . 93.400   27.621  -112.079 1.00 37.17 405 A 1 
ATOM 3136 O O   . ALA A 0 405 . 94.859   28.745  -109.460 1.00 37.17 405 A 1 
ATOM 3137 N N   . GLY A 0 406 . 95.993   26.960  -110.047 1.00 36.46 406 A 1 
ATOM 3138 C CA  . GLY A 0 406 . 96.255   25.610  -110.573 1.00 36.46 406 A 1 
ATOM 3139 C C   . GLY A 0 406 . 97.750   25.297  -110.790 1.00 36.46 406 A 1 
ATOM 3140 O O   . GLY A 0 406 . 98.530   26.198  -111.059 1.00 36.46 406 A 1 
ATOM 3141 N N   . HIS A 0 407 . 98.090   24.002  -110.743 1.00 36.43 407 A 1 
ATOM 3142 C CA  . HIS A 0 407 . 99.333   23.352  -111.214 1.00 36.43 407 A 1 
ATOM 3143 C C   . HIS A 0 407 . 100.708  23.658  -110.561 1.00 36.43 407 A 1 
ATOM 3144 C CB  . HIS A 0 407 . 99.413   23.400  -112.750 1.00 36.43 407 A 1 
ATOM 3145 O O   . HIS A 0 407 . 101.311  24.697  -110.770 1.00 36.43 407 A 1 
ATOM 3146 C CG  . HIS A 0 407 . 98.503   22.387  -113.393 1.00 36.43 407 A 1 
ATOM 3147 C CD2 . HIS A 0 407 . 97.137   22.431  -113.453 1.00 36.43 407 A 1 
ATOM 3148 N ND1 . HIS A 0 407 . 98.891   21.190  -113.944 1.00 36.43 407 A 1 
ATOM 3149 C CE1 . HIS A 0 407 . 97.788   20.521  -114.314 1.00 36.43 407 A 1 
ATOM 3150 N NE2 . HIS A 0 407 . 96.690   21.236  -114.023 1.00 36.43 407 A 1 
ATOM 3151 N N   . GLN A 0 408 . 101.253  22.581  -109.968 1.00 39.82 408 A 1 
ATOM 3152 C CA  . GLN A 0 408 . 102.639  22.071  -110.069 1.00 39.82 408 A 1 
ATOM 3153 C C   . GLN A 0 408 . 103.847  22.858  -109.516 1.00 39.82 408 A 1 
ATOM 3154 C CB  . GLN A 0 408 . 102.938  21.636  -111.516 1.00 39.82 408 A 1 
ATOM 3155 O O   . GLN A 0 408 . 104.128  23.989  -109.883 1.00 39.82 408 A 1 
ATOM 3156 C CG  . GLN A 0 408 . 102.123  20.412  -111.955 1.00 39.82 408 A 1 
ATOM 3157 C CD  . GLN A 0 408 . 102.332  20.107  -113.432 1.00 39.82 408 A 1 
ATOM 3158 N NE2 . GLN A 0 408 . 103.323  19.330  -113.806 1.00 39.82 408 A 1 
ATOM 3159 O OE1 . GLN A 0 408 . 101.587  20.560  -114.281 1.00 39.82 408 A 1 
ATOM 3160 N N   . GLY A 0 409 . 104.694  22.101  -108.803 1.00 37.32 409 A 1 
ATOM 3161 C CA  . GLY A 0 409 . 106.105  22.412  -108.547 1.00 37.32 409 A 1 
ATOM 3162 C C   . GLY A 0 409 . 106.366  23.214  -107.261 1.00 37.32 409 A 1 
ATOM 3163 O O   . GLY A 0 409 . 105.580  24.072  -106.888 1.00 37.32 409 A 1 
ATOM 3164 N N   . GLY A 0 410 . 107.443  22.979  -106.510 1.00 32.41 410 A 1 
ATOM 3165 C CA  . GLY A 0 410 . 108.463  21.934  -106.654 1.00 32.41 410 A 1 
ATOM 3166 C C   . GLY A 0 410 . 109.877  22.466  -106.431 1.00 32.41 410 A 1 
ATOM 3167 O O   . GLY A 0 410 . 110.438  23.044  -107.347 1.00 32.41 410 A 1 
ATOM 3168 N N   . ALA A 0 411 . 110.436  22.189  -105.249 1.00 33.87 411 A 1 
ATOM 3169 C CA  . ALA A 0 411 . 111.830  22.414  -104.843 1.00 33.87 411 A 1 
ATOM 3170 C C   . ALA A 0 411 . 112.404  23.852  -104.914 1.00 33.87 411 A 1 
ATOM 3171 C CB  . ALA A 0 411 . 112.735  21.415  -105.582 1.00 33.87 411 A 1 
ATOM 3172 O O   . ALA A 0 411 . 112.585  24.431  -105.976 1.00 33.87 411 A 1 
ATOM 3173 N N   . GLY A 0 412 . 112.929  24.306  -103.769 1.00 36.35 412 A 1 
ATOM 3174 C CA  . GLY A 0 412 . 114.341  24.701  -103.750 1.00 36.35 412 A 1 
ATOM 3175 C C   . GLY A 0 412 . 114.702  26.181  -103.570 1.00 36.35 412 A 1 
ATOM 3176 O O   . GLY A 0 412 . 114.332  27.033  -104.364 1.00 36.35 412 A 1 
ATOM 3177 N N   . TYR A 0 413 . 115.519  26.425  -102.536 1.00 33.92 413 A 1 
ATOM 3178 C CA  . TYR A 0 413 . 116.684  27.334  -102.512 1.00 33.92 413 A 1 
ATOM 3179 C C   . TYR A 0 413 . 116.621  28.619  -103.364 1.00 33.92 413 A 1 
ATOM 3180 C CB  . TYR A 0 413 . 117.976  26.528  -102.805 1.00 33.92 413 A 1 
ATOM 3181 O O   . TYR A 0 413 . 116.823  28.602  -104.574 1.00 33.92 413 A 1 
ATOM 3182 C CG  . TYR A 0 413 . 117.773  25.136  -103.386 1.00 33.92 413 A 1 
ATOM 3183 C CD1 . TYR A 0 413 . 117.719  24.020  -102.527 1.00 33.92 413 A 1 
ATOM 3184 C CD2 . TYR A 0 413 . 117.540  24.972  -104.766 1.00 33.92 413 A 1 
ATOM 3185 C CE1 . TYR A 0 413 . 117.416  22.744  -103.040 1.00 33.92 413 A 1 
ATOM 3186 C CE2 . TYR A 0 413 . 117.242  23.695  -105.284 1.00 33.92 413 A 1 
ATOM 3187 O OH  . TYR A 0 413 . 116.844  21.360  -104.916 1.00 33.92 413 A 1 
ATOM 3188 C CZ  . TYR A 0 413 . 117.170  22.582  -104.421 1.00 33.92 413 A 1 
ATOM 3189 N N   . GLY A 0 414 . 116.476  29.768  -102.697 1.00 34.91 414 A 1 
ATOM 3190 C CA  . GLY A 0 414 . 116.626  31.077  -103.336 1.00 34.91 414 A 1 
ATOM 3191 C C   . GLY A 0 414 . 118.064  31.608  -103.320 1.00 34.91 414 A 1 
ATOM 3192 O O   . GLY A 0 414 . 118.835  31.303  -102.410 1.00 34.91 414 A 1 
ATOM 3193 N N   . LEU A 0 415 . 118.380  32.502  -104.264 1.00 32.46 415 A 1 
ATOM 3194 C CA  . LEU A 0 415 . 119.422  33.518  -104.089 1.00 32.46 415 A 1 
ATOM 3195 C C   . LEU A 0 415 . 119.159  34.752  -104.978 1.00 32.46 415 A 1 
ATOM 3196 C CB  . LEU A 0 415 . 120.815  32.919  -104.395 1.00 32.46 415 A 1 
ATOM 3197 O O   . LEU A 0 415 . 119.088  34.612  -106.189 1.00 32.46 415 A 1 
ATOM 3198 C CG  . LEU A 0 415 . 121.943  33.690  -103.682 1.00 32.46 415 A 1 
ATOM 3199 C CD1 . LEU A 0 415 . 122.049  33.277  -102.211 1.00 32.46 415 A 1 
ATOM 3200 C CD2 . LEU A 0 415 . 123.294  33.427  -104.343 1.00 32.46 415 A 1 
ATOM 3201 N N   . GLY A 0 416 . 119.082  35.942  -104.364 1.00 32.51 416 A 1 
ATOM 3202 C CA  . GLY A 0 416 . 119.356  37.265  -104.967 1.00 32.51 416 A 1 
ATOM 3203 C C   . GLY A 0 416 . 118.483  37.783  -106.132 1.00 32.51 416 A 1 
ATOM 3204 O O   . GLY A 0 416 . 118.439  37.198  -107.205 1.00 32.51 416 A 1 
ATOM 3205 N N   . GLY A 0 417 . 117.896  38.982  -105.988 1.00 34.19 417 A 1 
ATOM 3206 C CA  . GLY A 0 417 . 117.215  39.663  -107.105 1.00 34.19 417 A 1 
ATOM 3207 C C   . GLY A 0 417 . 116.555  41.004  -106.755 1.00 34.19 417 A 1 
ATOM 3208 O O   . GLY A 0 417 . 115.365  41.057  -106.470 1.00 34.19 417 A 1 
ATOM 3209 N N   . TYR A 0 418 . 117.326  42.097  -106.781 1.00 36.13 418 A 1 
ATOM 3210 C CA  . TYR A 0 418 . 116.851  43.495  -106.701 1.00 36.13 418 A 1 
ATOM 3211 C C   . TYR A 0 418 . 115.762  43.791  -107.762 1.00 36.13 418 A 1 
ATOM 3212 C CB  . TYR A 0 418 . 118.060  44.412  -106.976 1.00 36.13 418 A 1 
ATOM 3213 O O   . TYR A 0 418 . 115.848  43.253  -108.858 1.00 36.13 418 A 1 
ATOM 3214 C CG  . TYR A 0 418 . 119.231  44.301  -106.009 1.00 36.13 418 A 1 
ATOM 3215 C CD1 . TYR A 0 418 . 119.406  45.285  -105.016 1.00 36.13 418 A 1 
ATOM 3216 C CD2 . TYR A 0 418 . 120.169  43.252  -106.123 1.00 36.13 418 A 1 
ATOM 3217 C CE1 . TYR A 0 418 . 120.499  45.216  -104.129 1.00 36.13 418 A 1 
ATOM 3218 C CE2 . TYR A 0 418 . 121.249  43.166  -105.223 1.00 36.13 418 A 1 
ATOM 3219 O OH  . TYR A 0 418 . 122.466  44.062  -103.367 1.00 36.13 418 A 1 
ATOM 3220 C CZ  . TYR A 0 418 . 121.417  44.147  -104.226 1.00 36.13 418 A 1 
ATOM 3221 N N   . GLY A 0 419 . 114.772  44.679  -107.591 1.00 38.95 419 A 1 
ATOM 3222 C CA  . GLY A 0 419 . 114.419  45.676  -106.558 1.00 38.95 419 A 1 
ATOM 3223 C C   . GLY A 0 419 . 113.213  46.508  -107.083 1.00 38.95 419 A 1 
ATOM 3224 O O   . GLY A 0 419 . 112.522  46.030  -107.971 1.00 38.95 419 A 1 
ATOM 3225 N N   . LYS A 0 420 . 112.882  47.751  -106.684 1.00 35.45 420 A 1 
ATOM 3226 C CA  . LYS A 0 420 . 113.404  48.698  -105.675 1.00 35.45 420 A 1 
ATOM 3227 C C   . LYS A 0 420 . 112.392  49.868  -105.518 1.00 35.45 420 A 1 
ATOM 3228 C CB  . LYS A 0 420 . 114.736  49.265  -106.213 1.00 35.45 420 A 1 
ATOM 3229 O O   . LYS A 0 420 . 112.044  50.479  -106.519 1.00 35.45 420 A 1 
ATOM 3230 C CG  . LYS A 0 420 . 115.496  50.208  -105.266 1.00 35.45 420 A 1 
ATOM 3231 C CD  . LYS A 0 420 . 116.719  50.765  -106.014 1.00 35.45 420 A 1 
ATOM 3232 C CE  . LYS A 0 420 . 117.610  51.642  -105.128 1.00 35.45 420 A 1 
ATOM 3233 N NZ  . LYS A 0 420 . 118.735  52.214  -105.914 1.00 35.45 420 A 1 
ATOM 3234 N N   . GLY A 0 421 . 111.995  50.240  -104.293 1.00 38.34 421 A 1 
ATOM 3235 C CA  . GLY A 0 421 . 111.133  51.415  -104.002 1.00 38.34 421 A 1 
ATOM 3236 C C   . GLY A 0 421 . 110.280  51.189  -102.738 1.00 38.34 421 A 1 
ATOM 3237 O O   . GLY A 0 421 . 109.403  50.342  -102.778 1.00 38.34 421 A 1 
ATOM 3238 N N   . GLN A 0 422 . 110.598  51.681  -101.528 1.00 35.06 422 A 1 
ATOM 3239 C CA  . GLN A 0 422 . 110.719  53.075  -101.031 1.00 35.06 422 A 1 
ATOM 3240 C C   . GLN A 0 422 . 109.360  53.810  -100.931 1.00 35.06 422 A 1 
ATOM 3241 C CB  . GLN A 0 422 . 111.759  53.922  -101.791 1.00 35.06 422 A 1 
ATOM 3242 O O   . GLN A 0 422 . 108.616  53.790  -101.898 1.00 35.06 422 A 1 
ATOM 3243 C CG  . GLN A 0 422 . 113.196  53.382  -101.713 1.00 35.06 422 A 1 
ATOM 3244 C CD  . GLN A 0 422 . 114.217  54.354  -102.306 1.00 35.06 422 A 1 
ATOM 3245 N NE2 . GLN A 0 422 . 115.463  54.301  -101.888 1.00 35.06 422 A 1 
ATOM 3246 O OE1 . GLN A 0 422 . 113.942  55.191  -103.139 1.00 35.06 422 A 1 
ATOM 3247 N N   . LYS A 0 423 . 109.003  54.523  -99.842  1.00 34.93 423 A 1 
ATOM 3248 C CA  . LYS A 0 423 . 109.636  54.743  -98.510  1.00 34.93 423 A 1 
ATOM 3249 C C   . LYS A 0 423 . 108.624  55.428  -97.550  1.00 34.93 423 A 1 
ATOM 3250 C CB  . LYS A 0 423 . 110.831  55.717  -98.659  1.00 34.93 423 A 1 
ATOM 3251 O O   . LYS A 0 423 . 107.789  56.179  -98.030  1.00 34.93 423 A 1 
ATOM 3252 C CG  . LYS A 0 423 . 112.182  55.184  -98.155  1.00 34.93 423 A 1 
ATOM 3253 C CD  . LYS A 0 423 . 113.252  56.268  -98.369  1.00 34.93 423 A 1 
ATOM 3254 C CE  . LYS A 0 423 . 114.624  55.864  -97.816  1.00 34.93 423 A 1 
ATOM 3255 N NZ  . LYS A 0 423 . 115.597  56.982  -97.936  1.00 34.93 423 A 1 
ATOM 3256 N N   . GLY A 0 424 . 108.817  55.315  -96.224  1.00 35.64 424 A 1 
ATOM 3257 C CA  . GLY A 0 424 . 108.162  56.166  -95.196  1.00 35.64 424 A 1 
ATOM 3258 C C   . GLY A 0 424 . 106.839  55.600  -94.633  1.00 35.64 424 A 1 
ATOM 3259 O O   . GLY A 0 424 . 105.963  55.306  -95.429  1.00 35.64 424 A 1 
ATOM 3260 N N   . ALA A 0 425 . 106.571  55.347  -93.340  1.00 34.04 425 A 1 
ATOM 3261 C CA  . ALA A 0 425 . 107.244  55.478  -92.027  1.00 34.04 425 A 1 
ATOM 3262 C C   . ALA A 0 425 . 106.709  56.566  -91.055  1.00 34.04 425 A 1 
ATOM 3263 C CB  . ALA A 0 425 . 108.781  55.474  -92.087  1.00 34.04 425 A 1 
ATOM 3264 O O   . ALA A 0 425 . 106.659  57.738  -91.405  1.00 34.04 425 A 1 
ATOM 3265 N N   . LYS A 0 426 . 106.524  56.133  -89.787  1.00 33.00 426 A 1 
ATOM 3266 C CA  . LYS A 0 426 . 106.423  56.866  -88.493  1.00 33.00 426 A 1 
ATOM 3267 C C   . LYS A 0 426 . 105.069  57.413  -87.963  1.00 33.00 426 A 1 
ATOM 3268 C CB  . LYS A 0 426 . 107.505  57.957  -88.361  1.00 33.00 426 A 1 
ATOM 3269 O O   . LYS A 0 426 . 104.598  58.449  -88.403  1.00 33.00 426 A 1 
ATOM 3270 C CG  . LYS A 0 426 . 108.936  57.408  -88.264  1.00 33.00 426 A 1 
ATOM 3271 C CD  . LYS A 0 426 . 109.897  58.541  -87.878  1.00 33.00 426 A 1 
ATOM 3272 C CE  . LYS A 0 426 . 111.302  57.998  -87.593  1.00 33.00 426 A 1 
ATOM 3273 N NZ  . LYS A 0 426 . 112.185  59.057  -87.042  1.00 33.00 426 A 1 
ATOM 3274 N N   . ALA A 0 427 . 104.705  56.830  -86.804  1.00 31.92 427 A 1 
ATOM 3275 C CA  . ALA A 0 427 . 104.367  57.469  -85.508  1.00 31.92 427 A 1 
ATOM 3276 C C   . ALA A 0 427 . 102.917  57.906  -85.170  1.00 31.92 427 A 1 
ATOM 3277 C CB  . ALA A 0 427 . 105.399  58.559  -85.180  1.00 31.92 427 A 1 
ATOM 3278 O O   . ALA A 0 427 . 102.181  58.385  -86.021  1.00 31.92 427 A 1 
ATOM 3279 N N   . GLY A 0 428 . 102.572  57.767  -83.871  1.00 36.51 428 A 1 
ATOM 3280 C CA  . GLY A 0 428 . 101.298  58.164  -83.231  1.00 36.51 428 A 1 
ATOM 3281 C C   . GLY A 0 428 . 100.484  56.975  -82.665  1.00 36.51 428 A 1 
ATOM 3282 O O   . GLY A 0 428 . 99.564   56.528  -83.331  1.00 36.51 428 A 1 
ATOM 3283 N N   . SER A 0 429 . 100.907  56.233  -81.627  1.00 33.58 429 A 1 
ATOM 3284 C CA  . SER A 0 429 . 100.907  56.520  -80.164  1.00 33.58 429 A 1 
ATOM 3285 C C   . SER A 0 429 . 99.518   56.457  -79.479  1.00 33.58 429 A 1 
ATOM 3286 C CB  . SER A 0 429 . 101.676  57.791  -79.776  1.00 33.58 429 A 1 
ATOM 3287 O O   . SER A 0 429 . 98.742   57.390  -79.636  1.00 33.58 429 A 1 
ATOM 3288 O OG  . SER A 0 429 . 100.959  58.954  -80.124  1.00 33.58 429 A 1 
ATOM 3289 N N   . VAL A 0 430 . 99.176   55.359  -78.775  1.00 31.06 430 A 1 
ATOM 3290 C CA  . VAL A 0 430 . 99.246   55.159  -77.288  1.00 31.06 430 A 1 
ATOM 3291 C C   . VAL A 0 430 . 97.848   55.293  -76.626  1.00 31.06 430 A 1 
ATOM 3292 C CB  . VAL A 0 430 . 100.388  55.961  -76.602  1.00 31.06 430 A 1 
ATOM 3293 O O   . VAL A 0 430 . 96.985   55.925  -77.222  1.00 31.06 430 A 1 
ATOM 3294 C CG1 . VAL A 0 430 . 100.269  56.160  -75.085  1.00 31.06 430 A 1 
ATOM 3295 C CG2 . VAL A 0 430 . 101.733  55.245  -76.808  1.00 31.06 430 A 1 
ATOM 3296 N N   . TRP A 0 431 . 97.638   54.678  -75.444  1.00 34.32 431 A 1 
ATOM 3297 C CA  . TRP A 0 431 . 96.358   54.260  -74.809  1.00 34.32 431 A 1 
ATOM 3298 C C   . TRP A 0 431 . 95.759   52.974  -75.439  1.00 34.32 431 A 1 
ATOM 3299 C CB  . TRP A 0 431 . 95.358   55.416  -74.640  1.00 34.32 431 A 1 
ATOM 3300 O O   . TRP A 0 431 . 95.231   53.035  -76.543  1.00 34.32 431 A 1 
ATOM 3301 C CG  . TRP A 0 431 . 95.811   56.490  -73.693  1.00 34.32 431 A 1 
ATOM 3302 C CD1 . TRP A 0 431 . 96.675   57.488  -73.988  1.00 34.32 431 A 1 
ATOM 3303 C CD2 . TRP A 0 431 . 95.450   56.681  -72.288  1.00 34.32 431 A 1 
ATOM 3304 C CE2 . TRP A 0 431 . 96.164   57.810  -71.786  1.00 34.32 431 A 1 
ATOM 3305 C CE3 . TRP A 0 431 . 94.589   56.016  -71.387  1.00 34.32 431 A 1 
ATOM 3306 N NE1 . TRP A 0 431 . 96.903   58.256  -72.862  1.00 34.32 431 A 1 
ATOM 3307 C CH2 . TRP A 0 431 . 95.162   57.579  -69.594  1.00 34.32 431 A 1 
ATOM 3308 C CZ2 . TRP A 0 431 . 96.034   58.258  -70.462  1.00 34.32 431 A 1 
ATOM 3309 C CZ3 . TRP A 0 431 . 94.441   56.463  -70.059  1.00 34.32 431 A 1 
ATOM 3310 N N   . GLU A 0 432 . 95.887   51.738  -74.914  1.00 35.07 432 A 1 
ATOM 3311 C CA  . GLU A 0 432 . 96.131   51.192  -73.545  1.00 35.07 432 A 1 
ATOM 3312 C C   . GLU A 0 432 . 94.843   51.125  -72.685  1.00 35.07 432 A 1 
ATOM 3313 C CB  . GLU A 0 432 . 97.310   51.895  -72.847  1.00 35.07 432 A 1 
ATOM 3314 O O   . GLU A 0 432 . 94.152   52.131  -72.577  1.00 35.07 432 A 1 
ATOM 3315 C CG  . GLU A 0 432 . 98.146   51.074  -71.864  1.00 35.07 432 A 1 
ATOM 3316 C CD  . GLU A 0 432 . 99.444   51.821  -71.484  1.00 35.07 432 A 1 
ATOM 3317 O OE1 . GLU A 0 432 . 100.351  51.141  -70.957  1.00 35.07 432 A 1 
ATOM 3318 O OE2 . GLU A 0 432 . 99.558   53.034  -71.784  1.00 35.07 432 A 1 
ATOM 3319 N N   . GLY A 0 433 . 94.421   50.002  -72.069  1.00 32.82 433 A 1 
ATOM 3320 C CA  . GLY A 0 433 . 94.953   48.617  -71.996  1.00 32.82 433 A 1 
ATOM 3321 C C   . GLY A 0 433 . 93.881   47.535  -72.306  1.00 32.82 433 A 1 
ATOM 3322 O O   . GLY A 0 433 . 92.711   47.860  -72.472  1.00 32.82 433 A 1 
ATOM 3323 N N   . ALA A 0 434 . 94.218   46.270  -72.605  1.00 28.50 434 A 1 
ATOM 3324 C CA  . ALA A 0 434 . 94.793   45.219  -71.731  1.00 28.50 434 A 1 
ATOM 3325 C C   . ALA A 0 434 . 93.719   44.572  -70.808  1.00 28.50 434 A 1 
ATOM 3326 C CB  . ALA A 0 434 . 96.048   45.724  -71.002  1.00 28.50 434 A 1 
ATOM 3327 O O   . ALA A 0 434 . 93.212   45.224  -69.909  1.00 28.50 434 A 1 
ATOM 3328 N N   . SER A 0 435 . 93.172   43.394  -71.163  1.00 34.31 435 A 1 
ATOM 3329 C CA  . SER A 0 435 . 93.622   42.023  -70.784  1.00 34.31 435 A 1 
ATOM 3330 C C   . SER A 0 435 . 92.894   41.487  -69.526  1.00 34.31 435 A 1 
ATOM 3331 C CB  . SER A 0 435 . 95.154   41.894  -70.655  1.00 34.31 435 A 1 
ATOM 3332 O O   . SER A 0 435 . 92.752   42.208  -68.553  1.00 34.31 435 A 1 
ATOM 3333 O OG  . SER A 0 435 . 95.657   42.646  -69.574  1.00 34.31 435 A 1 
ATOM 3334 N N   . ALA A 0 436 . 92.393   40.245  -69.427  1.00 33.84 436 A 1 
ATOM 3335 C CA  . ALA A 0 436 . 92.182   39.119  -70.363  1.00 33.84 436 A 1 
ATOM 3336 C C   . ALA A 0 436 . 91.056   38.194  -69.758  1.00 33.84 436 A 1 
ATOM 3337 C CB  . ALA A 0 436 . 93.550   38.448  -70.565  1.00 33.84 436 A 1 
ATOM 3338 O O   . ALA A 0 436 . 90.380   38.637  -68.836  1.00 33.84 436 A 1 
ATOM 3339 N N   . ALA A 0 437 . 90.736   36.948  -70.157  1.00 35.87 437 A 1 
ATOM 3340 C CA  . ALA A 0 437 . 91.364   35.988  -71.070  1.00 35.87 437 A 1 
ATOM 3341 C C   . ALA A 0 437 . 90.393   34.880  -71.572  1.00 35.87 437 A 1 
ATOM 3342 C CB  . ALA A 0 437 . 92.485   35.267  -70.295  1.00 35.87 437 A 1 
ATOM 3343 O O   . ALA A 0 437 . 89.507   34.462  -70.843  1.00 35.87 437 A 1 
ATOM 3344 N N   . GLN A 0 438 . 90.709   34.329  -72.754  1.00 35.54 438 A 1 
ATOM 3345 C CA  . GLN A 0 438 . 90.547   32.926  -73.210  1.00 35.54 438 A 1 
ATOM 3346 C C   . GLN A 0 438 . 89.174   32.200  -73.322  1.00 35.54 438 A 1 
ATOM 3347 C CB  . GLN A 0 438 . 91.553   32.018  -72.468  1.00 35.54 438 A 1 
ATOM 3348 O O   . GLN A 0 438 . 88.475   31.967  -72.350  1.00 35.54 438 A 1 
ATOM 3349 C CG  . GLN A 0 438 . 92.994   32.214  -72.973  1.00 35.54 438 A 1 
ATOM 3350 C CD  . GLN A 0 438 . 93.993   31.178  -72.452  1.00 35.54 438 A 1 
ATOM 3351 N NE2 . GLN A 0 438 . 95.271   31.482  -72.483  1.00 35.54 438 A 1 
ATOM 3352 O OE1 . GLN A 0 438 . 93.677   30.055  -72.084  1.00 35.54 438 A 1 
ATOM 3353 N N   . LYS A 0 439 . 89.011   31.598  -74.521  1.00 35.86 439 A 1 
ATOM 3354 C CA  . LYS A 0 439 . 88.412   30.274  -74.840  1.00 35.86 439 A 1 
ATOM 3355 C C   . LYS A 0 439 . 86.883   30.081  -74.785  1.00 35.86 439 A 1 
ATOM 3356 C CB  . LYS A 0 439 . 89.136   29.155  -74.071  1.00 35.86 439 A 1 
ATOM 3357 O O   . LYS A 0 439 . 86.330   29.585  -73.819  1.00 35.86 439 A 1 
ATOM 3358 C CG  . LYS A 0 439 . 90.573   28.919  -74.559  1.00 35.86 439 A 1 
ATOM 3359 C CD  . LYS A 0 439 . 91.303   28.037  -73.544  1.00 35.86 439 A 1 
ATOM 3360 C CE  . LYS A 0 439 . 92.742   27.748  -73.975  1.00 35.86 439 A 1 
ATOM 3361 N NZ  . LYS A 0 439 . 93.557   27.372  -72.796  1.00 35.86 439 A 1 
ATOM 3362 N N   . ALA A 0 440 . 86.280   30.314  -75.952  1.00 31.38 440 A 1 
ATOM 3363 C CA  . ALA A 0 440 . 85.583   29.304  -76.763  1.00 31.38 440 A 1 
ATOM 3364 C C   . ALA A 0 440 . 84.688   28.244  -76.076  1.00 31.38 440 A 1 
ATOM 3365 C CB  . ALA A 0 440 . 86.636   28.610  -77.646  1.00 31.38 440 A 1 
ATOM 3366 O O   . ALA A 0 440 . 85.182   27.243  -75.563  1.00 31.38 440 A 1 
ATOM 3367 N N   . ALA A 0 441 . 83.383   28.371  -76.319  1.00 36.85 441 A 1 
ATOM 3368 C CA  . ALA A 0 441 . 82.459   27.259  -76.541  1.00 36.85 441 A 1 
ATOM 3369 C C   . ALA A 0 441 . 81.532   27.630  -77.716  1.00 36.85 441 A 1 
ATOM 3370 C CB  . ALA A 0 441 . 81.680   26.960  -75.256  1.00 36.85 441 A 1 
ATOM 3371 O O   . ALA A 0 441 . 81.312   28.816  -77.974  1.00 36.85 441 A 1 
ATOM 3372 N N   . ALA A 0 442 . 81.026   26.640  -78.452  1.00 32.50 442 A 1 
ATOM 3373 C CA  . ALA A 0 442 . 80.046   26.841  -79.515  1.00 32.50 442 A 1 
ATOM 3374 C C   . ALA A 0 442 . 79.109   25.630  -79.592  1.00 32.50 442 A 1 
ATOM 3375 C CB  . ALA A 0 442 . 80.769   27.059  -80.855  1.00 32.50 442 A 1 
ATOM 3376 O O   . ALA A 0 442 . 79.591   24.503  -79.680  1.00 32.50 442 A 1 
ATOM 3377 N N   . GLY A 0 443 . 77.800   25.890  -79.641  1.00 35.69 443 A 1 
ATOM 3378 C CA  . GLY A 0 443 . 76.767   24.890  -79.913  1.00 35.69 443 A 1 
ATOM 3379 C C   . GLY A 0 443 . 75.948   24.442  -78.697  1.00 35.69 443 A 1 
ATOM 3380 O O   . GLY A 0 443 . 76.510   23.909  -77.753  1.00 35.69 443 A 1 
ATOM 3381 N N   . ALA A 0 444 . 74.629   24.607  -78.850  1.00 26.62 444 A 1 
ATOM 3382 C CA  . ALA A 0 444 . 73.520   23.825  -78.285  1.00 26.62 444 A 1 
ATOM 3383 C C   . ALA A 0 444 . 73.331   23.714  -76.757  1.00 26.62 444 A 1 
ATOM 3384 C CB  . ALA A 0 444 . 73.537   22.449  -78.942  1.00 26.62 444 A 1 
ATOM 3385 O O   . ALA A 0 444 . 74.086   23.037  -76.070  1.00 26.62 444 A 1 
ATOM 3386 N N   . TYR A 0 445 . 72.201   24.285  -76.331  1.00 36.06 445 A 1 
ATOM 3387 C CA  . TYR A 0 445 . 71.466   24.134  -75.069  1.00 36.06 445 A 1 
ATOM 3388 C C   . TYR A 0 445 . 69.979   24.322  -75.483  1.00 36.06 445 A 1 
ATOM 3389 C CB  . TYR A 0 445 . 72.008   25.201  -74.092  1.00 36.06 445 A 1 
ATOM 3390 O O   . TYR A 0 445 . 69.694   25.305  -76.177  1.00 36.06 445 A 1 
ATOM 3391 C CG  . TYR A 0 445 . 73.452   24.949  -73.681  1.00 36.06 445 A 1 
ATOM 3392 C CD1 . TYR A 0 445 . 73.740   23.896  -72.794  1.00 36.06 445 A 1 
ATOM 3393 C CD2 . TYR A 0 445 . 74.509   25.696  -74.241  1.00 36.06 445 A 1 
ATOM 3394 C CE1 . TYR A 0 445 . 75.068   23.550  -72.497  1.00 36.06 445 A 1 
ATOM 3395 C CE2 . TYR A 0 445 . 75.847   25.358  -73.947  1.00 36.06 445 A 1 
ATOM 3396 O OH  . TYR A 0 445 . 77.409   23.923  -72.807  1.00 36.06 445 A 1 
ATOM 3397 C CZ  . TYR A 0 445 . 76.124   24.272  -73.087  1.00 36.06 445 A 1 
ATOM 3398 N N   . ASP A 0 446 . 69.228   23.224  -75.678  1.00 33.98 446 A 1 
ATOM 3399 C CA  . ASP A 0 446 . 68.253   22.574  -74.758  1.00 33.98 446 A 1 
ATOM 3400 C C   . ASP A 0 446 . 66.932   23.370  -74.583  1.00 33.98 446 A 1 
ATOM 3401 C CB  . ASP A 0 446 . 68.857   21.938  -73.489  1.00 33.98 446 A 1 
ATOM 3402 O O   . ASP A 0 446 . 66.923   24.539  -74.229  1.00 33.98 446 A 1 
ATOM 3403 C CG  . ASP A 0 446 . 69.776   22.814  -72.647  1.00 33.98 446 A 1 
ATOM 3404 O OD1 . ASP A 0 446 . 69.462   24.004  -72.458  1.00 33.98 446 A 1 
ATOM 3405 O OD2 . ASP A 0 446 . 70.843   22.282  -72.270  1.00 33.98 446 A 1 
ATOM 3406 N N   . ASN A 0 447 . 65.820   22.918  -75.184  1.00 39.25 447 A 1 
ATOM 3407 C CA  . ASN A 0 447 . 64.889   21.822  -74.827  1.00 39.25 447 A 1 
ATOM 3408 C C   . ASN A 0 447 . 63.853   22.255  -73.770  1.00 39.25 447 A 1 
ATOM 3409 C CB  . ASN A 0 447 . 65.542   20.462  -74.494  1.00 39.25 447 A 1 
ATOM 3410 O O   . ASN A 0 447 . 64.089   22.145  -72.572  1.00 39.25 447 A 1 
ATOM 3411 C CG  . ASN A 0 447 . 65.883   19.584  -75.685  1.00 39.25 447 A 1 
ATOM 3412 N ND2 . ASN A 0 447 . 66.373   18.395  -75.423  1.00 39.25 447 A 1 
ATOM 3413 O OD1 . ASN A 0 447 . 65.708   19.914  -76.848  1.00 39.25 447 A 1 
ATOM 3414 N N   . ASP A 0 448 . 62.683   22.699  -74.245  1.00 36.68 448 A 1 
ATOM 3415 C CA  . ASP A 0 448 . 61.558   23.160  -73.421  1.00 36.68 448 A 1 
ATOM 3416 C C   . ASP A 0 448 . 60.971   22.031  -72.545  1.00 36.68 448 A 1 
ATOM 3417 C CB  . ASP A 0 448 . 60.440   23.722  -74.327  1.00 36.68 448 A 1 
ATOM 3418 O O   . ASP A 0 448 . 60.178   21.214  -73.026  1.00 36.68 448 A 1 
ATOM 3419 C CG  . ASP A 0 448 . 60.851   24.883  -75.237  1.00 36.68 448 A 1 
ATOM 3420 O OD1 . ASP A 0 448 . 61.260   25.936  -74.707  1.00 36.68 448 A 1 
ATOM 3421 O OD2 . ASP A 0 448 . 60.703   24.724  -76.473  1.00 36.68 448 A 1 
ATOM 3422 N N   . ASP A 0 449 . 61.306   22.006  -71.251  1.00 45.48 449 A 1 
ATOM 3423 C CA  . ASP A 0 449 . 60.637   21.139  -70.272  1.00 45.48 449 A 1 
ATOM 3424 C C   . ASP A 0 449 . 59.423   21.852  -69.644  1.00 45.48 449 A 1 
ATOM 3425 C CB  . ASP A 0 449 . 61.633   20.580  -69.236  1.00 45.48 449 A 1 
ATOM 3426 O O   . ASP A 0 449 . 59.439   23.058  -69.377  1.00 45.48 449 A 1 
ATOM 3427 C CG  . ASP A 0 449 . 61.139   19.283  -68.569  1.00 45.48 449 A 1 
ATOM 3428 O OD1 . ASP A 0 449 . 60.157   18.689  -69.079  1.00 45.48 449 A 1 
ATOM 3429 O OD2 . ASP A 0 449 . 61.746   18.875  -67.554  1.00 45.48 449 A 1 
ATOM 3430 N N   . TRP A 0 450 . 58.321   21.127  -69.450  1.00 54.83 450 A 1 
ATOM 3431 C CA  . TRP A 0 450 . 57.032   21.712  -69.060  1.00 54.83 450 A 1 
ATOM 3432 C C   . TRP A 0 450 . 56.756   21.538  -67.560  1.00 54.83 450 A 1 
ATOM 3433 C CB  . TRP A 0 450 . 55.895   21.193  -69.967  1.00 54.83 450 A 1 
ATOM 3434 O O   . TRP A 0 450 . 57.008   20.498  -66.963  1.00 54.83 450 A 1 
ATOM 3435 C CG  . TRP A 0 450 . 55.900   19.713  -70.213  1.00 54.83 450 A 1 
ATOM 3436 C CD1 . TRP A 0 450 . 56.460   19.115  -71.289  1.00 54.83 450 A 1 
ATOM 3437 C CD2 . TRP A 0 450 . 55.605   18.636  -69.274  1.00 54.83 450 A 1 
ATOM 3438 C CE2 . TRP A 0 450 . 56.123   17.420  -69.807  1.00 54.83 450 A 1 
ATOM 3439 C CE3 . TRP A 0 450 . 55.114   18.595  -67.955  1.00 54.83 450 A 1 
ATOM 3440 N NE1 . TRP A 0 450 . 56.549   17.753  -71.074  1.00 54.83 450 A 1 
ATOM 3441 C CH2 . TRP A 0 450 . 55.874   16.289  -67.683  1.00 54.83 450 A 1 
ATOM 3442 C CZ2 . TRP A 0 450 . 56.225   16.246  -69.042  1.00 54.83 450 A 1 
ATOM 3443 C CZ3 . TRP A 0 450 . 55.317   17.461  -67.148  1.00 54.83 450 A 1 
ATOM 3444 N N   . ALA A 0 451 . 56.139   22.542  -66.935  1.00 46.86 451 A 1 
ATOM 3445 C CA  . ALA A 0 451 . 55.645   22.418  -65.564  1.00 46.86 451 A 1 
ATOM 3446 C C   . ALA A 0 451 . 54.247   21.768  -65.547  1.00 46.86 451 A 1 
ATOM 3447 C CB  . ALA A 0 451 . 55.662   23.802  -64.903  1.00 46.86 451 A 1 
ATOM 3448 O O   . ALA A 0 451 . 53.283   22.370  -66.033  1.00 46.86 451 A 1 
ATOM 3449 N N   . LYS A 0 452 . 54.114   20.572  -64.954  1.00 50.59 452 A 1 
ATOM 3450 C CA  . LYS A 0 452 . 52.809   20.028  -64.527  1.00 50.59 452 A 1 
ATOM 3451 C C   . LYS A 0 452 . 52.490   20.504  -63.116  1.00 50.59 452 A 1 
ATOM 3452 C CB  . LYS A 0 452 . 52.751   18.489  -64.592  1.00 50.59 452 A 1 
ATOM 3453 O O   . LYS A 0 452 . 53.351   20.519  -62.245  1.00 50.59 452 A 1 
ATOM 3454 C CG  . LYS A 0 452 . 52.227   17.998  -65.951  1.00 50.59 452 A 1 
ATOM 3455 C CD  . LYS A 0 452 . 52.406   16.481  -66.128  1.00 50.59 452 A 1 
ATOM 3456 C CE  . LYS A 0 452 . 52.372   16.120  -67.620  1.00 50.59 452 A 1 
ATOM 3457 N NZ  . LYS A 0 452 . 53.090   14.851  -67.884  1.00 50.59 452 A 1 
ATOM 3458 N N   . GLN A 0 453 . 51.225   20.840  -62.902  1.00 56.20 453 A 1 
ATOM 3459 C CA  . GLN A 0 453 . 50.657   21.039  -61.575  1.00 56.20 453 A 1 
ATOM 3460 C C   . GLN A 0 453 . 49.990   19.729  -61.151  1.00 56.20 453 A 1 
ATOM 3461 C CB  . GLN A 0 453 . 49.661   22.212  -61.611  1.00 56.20 453 A 1 
ATOM 3462 O O   . GLN A 0 453 . 49.211   19.165  -61.924  1.00 56.20 453 A 1 
ATOM 3463 C CG  . GLN A 0 453 . 50.365   23.544  -61.925  1.00 56.20 453 A 1 
ATOM 3464 C CD  . GLN A 0 453 . 49.383   24.678  -62.196  1.00 56.20 453 A 1 
ATOM 3465 N NE2 . GLN A 0 453 . 49.359   25.707  -61.379  1.00 56.20 453 A 1 
ATOM 3466 O OE1 . GLN A 0 453 . 48.659   24.687  -63.180  1.00 56.20 453 A 1 
ATOM 3467 N N   . ALA A 0 454 . 50.296   19.258  -59.945  1.00 55.37 454 A 1 
ATOM 3468 C CA  . ALA A 0 454 . 49.531   18.221  -59.269  1.00 55.37 454 A 1 
ATOM 3469 C C   . ALA A 0 454 . 48.793   18.862  -58.088  1.00 55.37 454 A 1 
ATOM 3470 C CB  . ALA A 0 454 . 50.465   17.081  -58.853  1.00 55.37 454 A 1 
ATOM 3471 O O   . ALA A 0 454 . 49.358   19.692  -57.376  1.00 55.37 454 A 1 
ATOM 3472 N N   . TYR A 0 455 . 47.531   18.487  -57.909  1.00 57.39 455 A 1 
ATOM 3473 C CA  . TYR A 0 455 . 46.692   18.928  -56.801  1.00 57.39 455 A 1 
ATOM 3474 C C   . TYR A 0 455 . 46.312   17.693  -55.989  1.00 57.39 455 A 1 
ATOM 3475 C CB  . TYR A 0 455 . 45.453   19.660  -57.342  1.00 57.39 455 A 1 
ATOM 3476 O O   . TYR A 0 455 . 45.846   16.712  -56.575  1.00 57.39 455 A 1 
ATOM 3477 C CG  . TYR A 0 455 . 45.754   20.988  -58.017  1.00 57.39 455 A 1 
ATOM 3478 C CD1 . TYR A 0 455 . 45.883   22.146  -57.228  1.00 57.39 455 A 1 
ATOM 3479 C CD2 . TYR A 0 455 . 45.906   21.072  -59.418  1.00 57.39 455 A 1 
ATOM 3480 C CE1 . TYR A 0 455 . 46.156   23.388  -57.830  1.00 57.39 455 A 1 
ATOM 3481 C CE2 . TYR A 0 455 . 46.183   22.314  -60.026  1.00 57.39 455 A 1 
ATOM 3482 O OH  . TYR A 0 455 . 46.567   24.677  -59.806  1.00 57.39 455 A 1 
ATOM 3483 C CZ  . TYR A 0 455 . 46.305   23.473  -59.231  1.00 57.39 455 A 1 
ATOM 3484 N N   . GLY A 0 456 . 46.544   17.745  -54.681  1.00 60.57 456 A 1 
ATOM 3485 C CA  . GLY A 0 456 . 45.931   16.845  -53.713  1.00 60.57 456 A 1 
ATOM 3486 C C   . GLY A 0 456 . 44.731   17.519  -53.053  1.00 60.57 456 A 1 
ATOM 3487 O O   . GLY A 0 456 . 44.663   18.748  -52.970  1.00 60.57 456 A 1 
ATOM 3488 N N   . GLU A 0 457 . 43.787   16.707  -52.598  1.00 69.06 457 A 1 
ATOM 3489 C CA  . GLU A 0 457 . 42.733   17.115  -51.674  1.00 69.06 457 A 1 
ATOM 3490 C C   . GLU A 0 457 . 42.655   16.069  -50.566  1.00 69.06 457 A 1 
ATOM 3491 C CB  . GLU A 0 457 . 41.371   17.171  -52.382  1.00 69.06 457 A 1 
ATOM 3492 O O   . GLU A 0 457 . 42.200   14.953  -50.829  1.00 69.06 457 A 1 
ATOM 3493 C CG  . GLU A 0 457 . 41.203   18.210  -53.492  1.00 69.06 457 A 1 
ATOM 3494 C CD  . GLU A 0 457 . 39.748   18.229  -53.989  1.00 69.06 457 A 1 
ATOM 3495 O OE1 . GLU A 0 457 . 39.267   19.346  -54.316  1.00 69.06 457 A 1 
ATOM 3496 O OE2 . GLU A 0 457 . 39.083   17.161  -53.991  1.00 69.06 457 A 1 
ATOM 3497 N N   . ASP A 0 458 . 43.055   16.444  -49.358  1.00 69.19 458 A 1 
ATOM 3498 C CA  . ASP A 0 458 . 42.659   15.723  -48.152  1.00 69.19 458 A 1 
ATOM 3499 C C   . ASP A 0 458 . 41.204   16.110  -47.808  1.00 69.19 458 A 1 
ATOM 3500 C CB  . ASP A 0 458 . 43.655   16.028  -47.020  1.00 69.19 458 A 1 
ATOM 3501 O O   . ASP A 0 458 . 40.679   17.120  -48.301  1.00 69.19 458 A 1 
ATOM 3502 C CG  . ASP A 0 458 . 43.767   14.874  -46.020  1.00 69.19 458 A 1 
ATOM 3503 O OD1 . ASP A 0 458 . 42.715   14.236  -45.782  1.00 69.19 458 A 1 
ATOM 3504 O OD2 . ASP A 0 458 . 44.904   14.617  -45.566  1.00 69.19 458 A 1 
ATOM 3505 N N   . SER A 0 459 . 40.498   15.274  -47.051  1.00 69.41 459 A 1 
ATOM 3506 C CA  . SER A 0 459 . 39.152   15.581  -46.558  1.00 69.41 459 A 1 
ATOM 3507 C C   . SER A 0 459 . 38.753   14.604  -45.455  1.00 69.41 459 A 1 
ATOM 3508 C CB  . SER A 0 459 . 38.121   15.558  -47.697  1.00 69.41 459 A 1 
ATOM 3509 O O   . SER A 0 459 . 38.053   13.619  -45.701  1.00 69.41 459 A 1 
ATOM 3510 O OG  . SER A 0 459 . 36.937   16.243  -47.317  1.00 69.41 459 A 1 
ATOM 3511 N N   . ASP A 0 460 . 39.182   14.898  -44.236  1.00 74.85 460 A 1 
ATOM 3512 C CA  . ASP A 0 460 . 38.929   14.066  -43.067  1.00 74.85 460 A 1 
ATOM 3513 C C   . ASP A 0 460 . 37.740   14.619  -42.264  1.00 74.85 460 A 1 
ATOM 3514 C CB  . ASP A 0 460 . 40.231   13.952  -42.258  1.00 74.85 460 A 1 
ATOM 3515 O O   . ASP A 0 460 . 37.641   15.818  -42.000  1.00 74.85 460 A 1 
ATOM 3516 C CG  . ASP A 0 460 . 40.368   12.595  -41.577  1.00 74.85 460 A 1 
ATOM 3517 O OD1 . ASP A 0 460 . 40.230   11.553  -42.242  1.00 74.85 460 A 1 
ATOM 3518 O OD2 . ASP A 0 460 . 40.587   12.577  -40.346  1.00 74.85 460 A 1 
ATOM 3519 N N   . SER A 0 461 . 36.790   13.766  -41.876  1.00 75.33 461 A 1 
ATOM 3520 C CA  . SER A 0 461 . 35.609   14.197  -41.111  1.00 75.33 461 A 1 
ATOM 3521 C C   . SER A 0 461 . 35.338   13.281  -39.924  1.00 75.33 461 A 1 
ATOM 3522 C CB  . SER A 0 461 . 34.387   14.402  -42.012  1.00 75.33 461 A 1 
ATOM 3523 O O   . SER A 0 461 . 35.103   12.078  -40.071  1.00 75.33 461 A 1 
ATOM 3524 O OG  . SER A 0 461 . 34.105   13.259  -42.795  1.00 75.33 461 A 1 
ATOM 3525 N N   . ARG A 0 462 . 35.382   13.871  -38.727  1.00 77.63 462 A 1 
ATOM 3526 C CA  . ARG A 0 462 . 35.308   13.176  -37.440  1.00 77.63 462 A 1 
ATOM 3527 C C   . ARG A 0 462 . 34.223   13.803  -36.587  1.00 77.63 462 A 1 
ATOM 3528 C CB  . ARG A 0 462 . 36.662   13.254  -36.720  1.00 77.63 462 A 1 
ATOM 3529 O O   . ARG A 0 462 . 34.272   14.995  -36.313  1.00 77.63 462 A 1 
ATOM 3530 C CG  . ARG A 0 462 . 37.762   12.508  -37.471  1.00 77.63 462 A 1 
ATOM 3531 C CD  . ARG A 0 462 . 39.121   12.692  -36.794  1.00 77.63 462 A 1 
ATOM 3532 N NE  . ARG A 0 462 . 40.211   12.240  -37.669  1.00 77.63 462 A 1 
ATOM 3533 N NH1 . ARG A 0 462 . 41.988   12.783  -36.329  1.00 77.63 462 A 1 
ATOM 3534 N NH2 . ARG A 0 462 . 42.339   12.128  -38.431  1.00 77.63 462 A 1 
ATOM 3535 C CZ  . ARG A 0 462 . 41.505   12.375  -37.469  1.00 77.63 462 A 1 
ATOM 3536 N N   . TRP A 0 463 . 33.279   12.992  -36.136  1.00 83.04 463 A 1 
ATOM 3537 C CA  . TRP A 0 463 . 32.198   13.420  -35.257  1.00 83.04 463 A 1 
ATOM 3538 C C   . TRP A 0 463 . 32.076   12.459  -34.082  1.00 83.04 463 A 1 
ATOM 3539 C CB  . TRP A 0 463 . 30.907   13.531  -36.072  1.00 83.04 463 A 1 
ATOM 3540 O O   . TRP A 0 463 . 32.263   11.247  -34.237  1.00 83.04 463 A 1 
ATOM 3541 C CG  . TRP A 0 463 . 29.635   13.719  -35.303  1.00 83.04 463 A 1 
ATOM 3542 C CD1 . TRP A 0 463 . 29.052   14.901  -35.004  1.00 83.04 463 A 1 
ATOM 3543 C CD2 . TRP A 0 463 . 28.751   12.692  -34.764  1.00 83.04 463 A 1 
ATOM 3544 C CE2 . TRP A 0 463 . 27.576   13.326  -34.261  1.00 83.04 463 A 1 
ATOM 3545 C CE3 . TRP A 0 463 . 28.806   11.284  -34.692  1.00 83.04 463 A 1 
ATOM 3546 N NE1 . TRP A 0 463 . 27.842   14.677  -34.371  1.00 83.04 463 A 1 
ATOM 3547 C CH2 . TRP A 0 463 . 26.556   11.185  -33.748  1.00 83.04 463 A 1 
ATOM 3548 C CZ2 . TRP A 0 463 . 26.469   12.587  -33.811  1.00 83.04 463 A 1 
ATOM 3549 C CZ3 . TRP A 0 463 . 27.730   10.540  -34.175  1.00 83.04 463 A 1 
ATOM 3550 N N   . GLY A 0 464 . 31.752   12.997  -32.912  1.00 80.19 464 A 1 
ATOM 3551 C CA  . GLY A 0 464 . 31.628   12.217  -31.692  1.00 80.19 464 A 1 
ATOM 3552 C C   . GLY A 0 464 . 30.567   12.744  -30.741  1.00 80.19 464 A 1 
ATOM 3553 O O   . GLY A 0 464 . 30.249   13.935  -30.705  1.00 80.19 464 A 1 
ATOM 3554 N N   . LYS A 0 465 . 30.037   11.808  -29.958  1.00 81.87 465 A 1 
ATOM 3555 C CA  . LYS A 0 465 . 29.186   12.029  -28.797  1.00 81.87 465 A 1 
ATOM 3556 C C   . LYS A 0 465 . 29.680   11.192  -27.642  1.00 81.87 465 A 1 
ATOM 3557 C CB  . LYS A 0 465 . 27.728   11.678  -29.106  1.00 81.87 465 A 1 
ATOM 3558 O O   . LYS A 0 465 . 29.780   9.977   -27.787  1.00 81.87 465 A 1 
ATOM 3559 C CG  . LYS A 0 465 . 27.205   12.719  -30.081  1.00 81.87 465 A 1 
ATOM 3560 C CD  . LYS A 0 465 . 25.689   12.677  -30.243  1.00 81.87 465 A 1 
ATOM 3561 C CE  . LYS A 0 465 . 25.453   14.002  -30.943  1.00 81.87 465 A 1 
ATOM 3562 N NZ  . LYS A 0 465 . 24.044   14.400  -31.076  1.00 81.87 465 A 1 
ATOM 3563 N N   . SER A 0 466 . 29.915   11.832  -26.511  1.00 77.34 466 A 1 
ATOM 3564 C CA  . SER A 0 466 . 30.253   11.173  -25.254  1.00 77.34 466 A 1 
ATOM 3565 C C   . SER A 0 466 . 29.321   11.666  -24.154  1.00 77.34 466 A 1 
ATOM 3566 C CB  . SER A 0 466 . 31.738   11.352  -24.902  1.00 77.34 466 A 1 
ATOM 3567 O O   . SER A 0 466 . 29.012   12.854  -24.062  1.00 77.34 466 A 1 
ATOM 3568 O OG  . SER A 0 466 . 32.197   12.667  -25.166  1.00 77.34 466 A 1 
ATOM 3569 N N   . TYR A 0 467 . 28.854   10.737  -23.327  1.00 73.49 467 A 1 
ATOM 3570 C CA  . TYR A 0 467 . 28.249   11.030  -22.033  1.00 73.49 467 A 1 
ATOM 3571 C C   . TYR A 0 467 . 29.148   10.425  -20.956  1.00 73.49 467 A 1 
ATOM 3572 C CB  . TYR A 0 467 . 26.844   10.413  -21.911  1.00 73.49 467 A 1 
ATOM 3573 O O   . TYR A 0 467 . 29.320   9.201   -20.935  1.00 73.49 467 A 1 
ATOM 3574 C CG  . TYR A 0 467 . 25.741   10.918  -22.826  1.00 73.49 467 A 1 
ATOM 3575 C CD1 . TYR A 0 467 . 24.694   11.702  -22.303  1.00 73.49 467 A 1 
ATOM 3576 C CD2 . TYR A 0 467 . 25.708   10.519  -24.175  1.00 73.49 467 A 1 
ATOM 3577 C CE1 . TYR A 0 467 . 23.607   12.071  -23.120  1.00 73.49 467 A 1 
ATOM 3578 C CE2 . TYR A 0 467 . 24.611   10.857  -24.992  1.00 73.49 467 A 1 
ATOM 3579 O OH  . TYR A 0 467 . 22.529   12.024  -25.265  1.00 73.49 467 A 1 
ATOM 3580 C CZ  . TYR A 0 467 . 23.560   11.638  -24.466  1.00 73.49 467 A 1 
ATOM 3581 N N   . ASP A 0 468 . 29.642   11.245  -20.027  1.00 73.93 468 A 1 
ATOM 3582 C CA  . ASP A 0 468 . 30.149   10.729  -18.752  1.00 73.93 468 A 1 
ATOM 3583 C C   . ASP A 0 468 . 28.997   10.154  -17.904  1.00 73.93 468 A 1 
ATOM 3584 C CB  . ASP A 0 468 . 30.913   11.806  -17.964  1.00 73.93 468 A 1 
ATOM 3585 O O   . ASP A 0 468 . 27.809   10.298  -18.212  1.00 73.93 468 A 1 
ATOM 3586 C CG  . ASP A 0 468 . 32.265   12.191  -18.565  1.00 73.93 468 A 1 
ATOM 3587 O OD1 . ASP A 0 468 . 32.982   11.280  -19.028  1.00 73.93 468 A 1 
ATOM 3588 O OD2 . ASP A 0 468 . 32.588   13.398  -18.494  1.00 73.93 468 A 1 
ATOM 3589 N N   . ALA A 0 469 . 29.357   9.495   -16.803  1.00 79.23 469 A 1 
ATOM 3590 C CA  . ALA A 0 469 . 28.535   8.527   -16.088  1.00 79.23 469 A 1 
ATOM 3591 C C   . ALA A 0 469 . 27.048   8.901   -15.878  1.00 79.23 469 A 1 
ATOM 3592 C CB  . ALA A 0 469 . 29.251   8.208   -14.772  1.00 79.23 469 A 1 
ATOM 3593 O O   . ALA A 0 469 . 26.681   9.640   -14.952  1.00 79.23 469 A 1 
ATOM 3594 N N   . VAL A 0 470 . 26.178   8.289   -16.689  1.00 81.63 470 A 1 
ATOM 3595 C CA  . VAL A 0 470 . 24.722   8.488   -16.711  1.00 81.63 470 A 1 
ATOM 3596 C C   . VAL A 0 470 . 24.036   7.655   -15.627  1.00 81.63 470 A 1 
ATOM 3597 C CB  . VAL A 0 470 . 24.128   8.160   -18.097  1.00 81.63 470 A 1 
ATOM 3598 O O   . VAL A 0 470 . 24.250   6.449   -15.514  1.00 81.63 470 A 1 
ATOM 3599 C CG1 . VAL A 0 470 . 22.622   8.466   -18.149  1.00 81.63 470 A 1 
ATOM 3600 C CG2 . VAL A 0 470 . 24.798   8.969   -19.213  1.00 81.63 470 A 1 
ATOM 3601 N N   . LYS A 0 471 . 23.166   8.293   -14.838  1.00 87.23 471 A 1 
ATOM 3602 C CA  . LYS A 0 471 . 22.491   7.698   -13.674  1.00 87.23 471 A 1 
ATOM 3603 C C   . LYS A 0 471 . 20.998   8.025   -13.710  1.00 87.23 471 A 1 
ATOM 3604 C CB  . LYS A 0 471 . 23.172   8.186   -12.378  1.00 87.23 471 A 1 
ATOM 3605 O O   . LYS A 0 471 . 20.601   9.173   -13.521  1.00 87.23 471 A 1 
ATOM 3606 C CG  . LYS A 0 471 . 24.685   7.894   -12.375  1.00 87.23 471 A 1 
ATOM 3607 C CD  . LYS A 0 471 . 25.404   8.378   -11.110  1.00 87.23 471 A 1 
ATOM 3608 C CE  . LYS A 0 471 . 26.919   8.160   -11.258  1.00 87.23 471 A 1 
ATOM 3609 N NZ  . LYS A 0 471 . 27.548   9.109   -12.213  1.00 87.23 471 A 1 
ATOM 3610 N N   . ALA A 0 472 . 20.153   7.023   -13.931  1.00 88.36 472 A 1 
ATOM 3611 C CA  . ALA A 0 472 . 18.697   7.150   -13.974  1.00 88.36 472 A 1 
ATOM 3612 C C   . ALA A 0 472 . 18.049   6.310   -12.867  1.00 88.36 472 A 1 
ATOM 3613 C CB  . ALA A 0 472 . 18.193   6.758   -15.367  1.00 88.36 472 A 1 
ATOM 3614 O O   . ALA A 0 472 . 18.345   5.126   -12.716  1.00 88.36 472 A 1 
ATOM 3615 N N   . ARG A 0 473 . 17.154   6.909   -12.079  1.00 91.24 473 A 1 
ATOM 3616 C CA  . ARG A 0 473 . 16.512   6.274   -10.919  1.00 91.24 473 A 1 
ATOM 3617 C C   . ARG A 0 473 . 15.021   6.581   -10.895  1.00 91.24 473 A 1 
ATOM 3618 C CB  . ARG A 0 473 . 17.214   6.708   -9.614   1.00 91.24 473 A 1 
ATOM 3619 O O   . ARG A 0 473 . 14.625   7.733   -11.058  1.00 91.24 473 A 1 
ATOM 3620 C CG  . ARG A 0 473 . 18.686   6.261   -9.596   1.00 91.24 473 A 1 
ATOM 3621 C CD  . ARG A 0 473 . 19.452   6.653   -8.328   1.00 91.24 473 A 1 
ATOM 3622 N NE  . ARG A 0 473 . 20.864   6.243   -8.464   1.00 91.24 473 A 1 
ATOM 3623 N NH1 . ARG A 0 473 . 20.824   4.248   -7.305   1.00 91.24 473 A 1 
ATOM 3624 N NH2 . ARG A 0 473 . 22.573   4.769   -8.557   1.00 91.24 473 A 1 
ATOM 3625 C CZ  . ARG A 0 473 . 21.411   5.097   -8.100   1.00 91.24 473 A 1 
ATOM 3626 N N   . SER A 0 474 . 14.191   5.574   -10.647  1.00 91.88 474 A 1 
ATOM 3627 C CA  . SER A 0 474 . 12.761   5.749   -10.382  1.00 91.88 474 A 1 
ATOM 3628 C C   . SER A 0 474 . 12.329   4.955   -9.161   1.00 91.88 474 A 1 
ATOM 3629 C CB  . SER A 0 474 . 11.894   5.397   -11.595  1.00 91.88 474 A 1 
ATOM 3630 O O   . SER A 0 474 . 12.802   3.846   -8.945   1.00 91.88 474 A 1 
ATOM 3631 O OG  . SER A 0 474 . 12.042   4.054   -12.007  1.00 91.88 474 A 1 
ATOM 3632 N N   . TYR A 0 475 . 11.409   5.519   -8.392   1.00 92.26 475 A 1 
ATOM 3633 C CA  . TYR A 0 475 . 10.818   4.933   -7.197   1.00 92.26 475 A 1 
ATOM 3634 C C   . TYR A 0 475 . 9.328    5.268   -7.206   1.00 92.26 475 A 1 
ATOM 3635 C CB  . TYR A 0 475 . 11.533   5.527   -5.977   1.00 92.26 475 A 1 
ATOM 3636 O O   . TYR A 0 475 . 8.975    6.435   -7.382   1.00 92.26 475 A 1 
ATOM 3637 C CG  . TYR A 0 475 . 10.934   5.177   -4.631   1.00 92.26 475 A 1 
ATOM 3638 C CD1 . TYR A 0 475 . 10.026   6.058   -4.010   1.00 92.26 475 A 1 
ATOM 3639 C CD2 . TYR A 0 475 . 11.308   3.982   -3.988   1.00 92.26 475 A 1 
ATOM 3640 C CE1 . TYR A 0 475 . 9.519    5.756   -2.731   1.00 92.26 475 A 1 
ATOM 3641 C CE2 . TYR A 0 475 . 10.792   3.671   -2.716   1.00 92.26 475 A 1 
ATOM 3642 O OH  . TYR A 0 475 . 9.390    4.279   -0.858   1.00 92.26 475 A 1 
ATOM 3643 C CZ  . TYR A 0 475 . 9.902    4.564   -2.082   1.00 92.26 475 A 1 
ATOM 3644 N N   . GLU A 0 476 . 8.464    4.273   -7.055   1.00 93.48 476 A 1 
ATOM 3645 C CA  . GLU A 0 476 . 7.020    4.446   -6.892   1.00 93.48 476 A 1 
ATOM 3646 C C   . GLU A 0 476 . 6.576    3.591   -5.694   1.00 93.48 476 A 1 
ATOM 3647 C CB  . GLU A 0 476 . 6.253    4.150   -8.209   1.00 93.48 476 A 1 
ATOM 3648 O O   . GLU A 0 476 . 6.915    2.413   -5.612   1.00 93.48 476 A 1 
ATOM 3649 C CG  . GLU A 0 476 . 6.731    5.062   -9.365   1.00 93.48 476 A 1 
ATOM 3650 C CD  . GLU A 0 476 . 5.871    5.099   -10.648  1.00 93.48 476 A 1 
ATOM 3651 O OE1 . GLU A 0 476 . 6.477    5.307   -11.731  1.00 93.48 476 A 1 
ATOM 3652 O OE2 . GLU A 0 476 . 4.620    5.159   -10.594  1.00 93.48 476 A 1 
ATOM 3653 N N   . ASN A 0 477 . 5.876    4.200   -4.737   1.00 93.90 477 A 1 
ATOM 3654 C CA  . ASN A 0 477 . 5.449    3.579   -3.486   1.00 93.90 477 A 1 
ATOM 3655 C C   . ASN A 0 477 . 3.982    3.912   -3.237   1.00 93.90 477 A 1 
ATOM 3656 C CB  . ASN A 0 477 . 6.336    4.082   -2.336   1.00 93.90 477 A 1 
ATOM 3657 O O   . ASN A 0 477 . 3.621    5.090   -3.220   1.00 93.90 477 A 1 
ATOM 3658 C CG  . ASN A 0 477 . 6.117    3.314   -1.043   1.00 93.90 477 A 1 
ATOM 3659 N ND2 . ASN A 0 477 . 5.857    3.984   0.056    1.00 93.90 477 A 1 
ATOM 3660 O OD1 . ASN A 0 477 . 6.220    2.101   -1.022   1.00 93.90 477 A 1 
ATOM 3661 N N   . THR A 0 478 . 3.158    2.888   -3.046   1.00 95.05 478 A 1 
ATOM 3662 C CA  . THR A 0 478 . 1.743    3.032   -2.696   1.00 95.05 478 A 1 
ATOM 3663 C C   . THR A 0 478 . 1.491    2.328   -1.374   1.00 95.05 478 A 1 
ATOM 3664 C CB  . THR A 0 478 . 0.820    2.477   -3.789   1.00 95.05 478 A 1 
ATOM 3665 O O   . THR A 0 478 . 1.688    1.120   -1.270   1.00 95.05 478 A 1 
ATOM 3666 C CG2 . THR A 0 478 . -0.649   2.782   -3.504   1.00 95.05 478 A 1 
ATOM 3667 O OG1 . THR A 0 478 . 1.126    3.070   -5.033   1.00 95.05 478 A 1 
ATOM 3668 N N   . GLU A 0 479 . 1.041    3.072   -0.372   1.00 95.39 479 A 1 
ATOM 3669 C CA  . GLU A 0 479 . 0.679    2.554   0.942    1.00 95.39 479 A 1 
ATOM 3670 C C   . GLU A 0 479 . -0.786   2.852   1.240    1.00 95.39 479 A 1 
ATOM 3671 C CB  . GLU A 0 479 . 1.591    3.106   2.048    1.00 95.39 479 A 1 
ATOM 3672 O O   . GLU A 0 479 . -1.311   3.911   0.901    1.00 95.39 479 A 1 
ATOM 3673 C CG  . GLU A 0 479 . 3.077    2.874   1.737    1.00 95.39 479 A 1 
ATOM 3674 C CD  . GLU A 0 479 . 4.009    3.075   2.937    1.00 95.39 479 A 1 
ATOM 3675 O OE1 . GLU A 0 479 . 5.241    2.945   2.758    1.00 95.39 479 A 1 
ATOM 3676 O OE2 . GLU A 0 479 . 3.543    3.187   4.092    1.00 95.39 479 A 1 
ATOM 3677 N N   . TYR A 0 480 . -1.445   1.905   1.894    1.00 96.89 480 A 1 
ATOM 3678 C CA  . TYR A 0 480 . -2.798   2.029   2.408    1.00 96.89 480 A 1 
ATOM 3679 C C   . TYR A 0 480 . -2.852   1.396   3.794    1.00 96.89 480 A 1 
ATOM 3680 C CB  . TYR A 0 480 . -3.774   1.349   1.443    1.00 96.89 480 A 1 
ATOM 3681 O O   . TYR A 0 480 . -2.350   0.287   3.992    1.00 96.89 480 A 1 
ATOM 3682 C CG  . TYR A 0 480 . -5.193   1.230   1.966    1.00 96.89 480 A 1 
ATOM 3683 C CD1 . TYR A 0 480 . -5.640   0.019   2.534    1.00 96.89 480 A 1 
ATOM 3684 C CD2 . TYR A 0 480 . -6.056   2.339   1.900    1.00 96.89 480 A 1 
ATOM 3685 C CE1 . TYR A 0 480 . -6.964   -0.093  3.001    1.00 96.89 480 A 1 
ATOM 3686 C CE2 . TYR A 0 480 . -7.381   2.229   2.360    1.00 96.89 480 A 1 
ATOM 3687 O OH  . TYR A 0 480 . -9.129   0.891   3.301    1.00 96.89 480 A 1 
ATOM 3688 C CZ  . TYR A 0 480 . -7.839   1.007   2.898    1.00 96.89 480 A 1 
ATOM 3689 N N   . ALA A 0 481 . -3.487   2.076   4.740    1.00 96.45 481 A 1 
ATOM 3690 C CA  . ALA A 0 481 . -3.800   1.521   6.045    1.00 96.45 481 A 1 
ATOM 3691 C C   . ALA A 0 481 . -5.236   1.869   6.431    1.00 96.45 481 A 1 
ATOM 3692 C CB  . ALA A 0 481 . -2.780   2.010   7.079    1.00 96.45 481 A 1 
ATOM 3693 O O   . ALA A 0 481 . -5.728   2.965   6.153    1.00 96.45 481 A 1 
ATOM 3694 N N   . ARG A 0 482 . -5.896   0.931   7.101    1.00 97.41 482 A 1 
ATOM 3695 C CA  . ARG A 0 482 . -7.190   1.116   7.735    1.00 97.41 482 A 1 
ATOM 3696 C C   . ARG A 0 482 . -7.205   0.392   9.069    1.00 97.41 482 A 1 
ATOM 3697 C CB  . ARG A 0 482 . -8.301   0.641   6.799    1.00 97.41 482 A 1 
ATOM 3698 O O   . ARG A 0 482 . -7.056   -0.824  9.118    1.00 97.41 482 A 1 
ATOM 3699 C CG  . ARG A 0 482 . -9.680   0.875   7.426    1.00 97.41 482 A 1 
ATOM 3700 C CD  . ARG A 0 482 . -10.771  0.626   6.385    1.00 97.41 482 A 1 
ATOM 3701 N NE  . ARG A 0 482 . -11.164  -0.789  6.362    1.00 97.41 482 A 1 
ATOM 3702 N NH1 . ARG A 0 482 . -13.166  -0.548  7.481    1.00 97.41 482 A 1 
ATOM 3703 N NH2 . ARG A 0 482 . -12.334  -2.586  7.006    1.00 97.41 482 A 1 
ATOM 3704 C CZ  . ARG A 0 482 . -12.229  -1.291  6.948    1.00 97.41 482 A 1 
ATOM 3705 N N   . TRP A 0 483 . -7.426   1.147   10.132   1.00 97.06 483 A 1 
ATOM 3706 C CA  . TRP A 0 483 . -7.724   0.609   11.451   1.00 97.06 483 A 1 
ATOM 3707 C C   . TRP A 0 483 . -9.146   1.022   11.824   1.00 97.06 483 A 1 
ATOM 3708 C CB  . TRP A 0 483 . -6.663   1.063   12.454   1.00 97.06 483 A 1 
ATOM 3709 O O   . TRP A 0 483 . -9.526   2.174   11.617   1.00 97.06 483 A 1 
ATOM 3710 C CG  . TRP A 0 483 . -6.904   0.616   13.861   1.00 97.06 483 A 1 
ATOM 3711 C CD1 . TRP A 0 483 . -6.530   -0.566  14.404   1.00 97.06 483 A 1 
ATOM 3712 C CD2 . TRP A 0 483 . -7.625   1.323   14.911   1.00 97.06 483 A 1 
ATOM 3713 C CE2 . TRP A 0 483 . -7.623   0.517   16.089   1.00 97.06 483 A 1 
ATOM 3714 C CE3 . TRP A 0 483 . -8.315   2.554   14.959   1.00 97.06 483 A 1 
ATOM 3715 N NE1 . TRP A 0 483 . -6.946   -0.630  15.723   1.00 97.06 483 A 1 
ATOM 3716 C CH2 . TRP A 0 483 . -8.930   2.162   17.292   1.00 97.06 483 A 1 
ATOM 3717 C CZ2 . TRP A 0 483 . -8.250   0.932   17.272   1.00 97.06 483 A 1 
ATOM 3718 C CZ3 . TRP A 0 483 . -8.967   2.961   16.136   1.00 97.06 483 A 1 
ATOM 3719 N N   . LEU A 0 484 . -9.936   0.083   12.324   1.00 95.61 484 A 1 
ATOM 3720 C CA  . LEU A 0 484 . -11.317  0.286   12.738   1.00 95.61 484 A 1 
ATOM 3721 C C   . LEU A 0 484 . -11.519  -0.406  14.081   1.00 95.61 484 A 1 
ATOM 3722 C CB  . LEU A 0 484 . -12.250  -0.222  11.620   1.00 95.61 484 A 1 
ATOM 3723 O O   . LEU A 0 484 . -11.207  -1.589  14.204   1.00 95.61 484 A 1 
ATOM 3724 C CG  . LEU A 0 484 . -13.767  -0.164  11.910   1.00 95.61 484 A 1 
ATOM 3725 C CD1 . LEU A 0 484 . -14.515  -0.167  10.571   1.00 95.61 484 A 1 
ATOM 3726 C CD2 . LEU A 0 484 . -14.293  -1.384  12.678   1.00 95.61 484 A 1 
ATOM 3727 N N   . GLN A 0 485 . -12.075  0.320   15.041   1.00 93.84 485 A 1 
ATOM 3728 C CA  . GLN A 0 485 . -12.699  -0.229  16.236   1.00 93.84 485 A 1 
ATOM 3729 C C   . GLN A 0 485 . -14.194  0.105   16.203   1.00 93.84 485 A 1 
ATOM 3730 C CB  . GLN A 0 485 . -11.973  0.289   17.485   1.00 93.84 485 A 1 
ATOM 3731 O O   . GLN A 0 485 . -14.578  1.181   15.736   1.00 93.84 485 A 1 
ATOM 3732 C CG  . GLN A 0 485 . -12.484  -0.357  18.783   1.00 93.84 485 A 1 
ATOM 3733 C CD  . GLN A 0 485 . -11.662  0.022   20.016   1.00 93.84 485 A 1 
ATOM 3734 N NE2 . GLN A 0 485 . -12.108  -0.379  21.184   1.00 93.84 485 A 1 
ATOM 3735 O OE1 . GLN A 0 485 . -10.606  0.650   19.946   1.00 93.84 485 A 1 
ATOM 3736 N N   . ALA A 0 486 . -15.023  -0.824  16.656   1.00 92.70 486 A 1 
ATOM 3737 C CA  . ALA A 0 486 . -16.423  -0.594  16.975   1.00 92.70 486 A 1 
ATOM 3738 C C   . ALA A 0 486 . -16.755  -1.344  18.267   1.00 92.70 486 A 1 
ATOM 3739 C CB  . ALA A 0 486 . -17.302  -1.048  15.803   1.00 92.70 486 A 1 
ATOM 3740 O O   . ALA A 0 486 . -16.294  -2.471  18.441   1.00 92.70 486 A 1 
ATOM 3741 N N   . ASP A 0 487 . -17.546  -0.708  19.117   1.00 89.29 487 A 1 
ATOM 3742 C CA  . ASP A 0 487 . -18.037  -1.208  20.395   1.00 89.29 487 A 1 
ATOM 3743 C C   . ASP A 0 487 . -19.569  -1.003  20.455   1.00 89.29 487 A 1 
ATOM 3744 C CB  . ASP A 0 487 . -17.273  -0.492  21.526   1.00 89.29 487 A 1 
ATOM 3745 O O   . ASP A 0 487 . -20.129  -0.135  19.771   1.00 89.29 487 A 1 
ATOM 3746 C CG  . ASP A 0 487 . -17.155  -1.336  22.795   1.00 89.29 487 A 1 
ATOM 3747 O OD1 . ASP A 0 487 . -18.008  -2.240  22.950   1.00 89.29 487 A 1 
ATOM 3748 O OD2 . ASP A 0 487 . -16.175  -1.091  23.538   1.00 89.29 487 A 1 
ATOM 3749 N N   . ASP A 0 488 . -20.282  -1.858  21.184   1.00 90.47 488 A 1 
ATOM 3750 C CA  . ASP A 0 488 . -21.756  -1.854  21.278   1.00 90.47 488 A 1 
ATOM 3751 C C   . ASP A 0 488 . -22.186  -2.538  22.582   1.00 90.47 488 A 1 
ATOM 3752 C CB  . ASP A 0 488 . -22.388  -2.451  19.996   1.00 90.47 488 A 1 
ATOM 3753 O O   . ASP A 0 488 . -22.851  -3.579  22.584   1.00 90.47 488 A 1 
ATOM 3754 C CG  . ASP A 0 488 . -23.926  -2.497  19.913   1.00 90.47 488 A 1 
ATOM 3755 O OD1 . ASP A 0 488 . -24.691  -2.016  20.777   1.00 90.47 488 A 1 
ATOM 3756 O OD2 . ASP A 0 488 . -24.459  -2.925  18.859   1.00 90.47 488 A 1 
ATOM 3757 N N   . ASP A 0 489 . -21.730  -1.950  23.686   1.00 87.76 489 A 1 
ATOM 3758 C CA  . ASP A 0 489 . -22.007  -2.377  25.053   1.00 87.76 489 A 1 
ATOM 3759 C C   . ASP A 0 489 . -23.496  -2.151  25.380   1.00 87.76 489 A 1 
ATOM 3760 C CB  . ASP A 0 489 . -21.060  -1.615  26.013   1.00 87.76 489 A 1 
ATOM 3761 O O   . ASP A 0 489 . -24.060  -1.088  25.114   1.00 87.76 489 A 1 
ATOM 3762 C CG  . ASP A 0 489 . -20.473  -2.449  27.162   1.00 87.76 489 A 1 
ATOM 3763 O OD1 . ASP A 0 489 . -20.778  -3.663  27.241   1.00 87.76 489 A 1 
ATOM 3764 O OD2 . ASP A 0 489 . -19.765  -1.855  28.009   1.00 87.76 489 A 1 
ATOM 3765 N N   . GLN A 0 490 . -24.171  -3.153  25.941   1.00 86.78 490 A 1 
ATOM 3766 C CA  . GLN A 0 490 . -25.602  -3.115  26.272   1.00 86.78 490 A 1 
ATOM 3767 C C   . GLN A 0 490 . -25.828  -3.648  27.679   1.00 86.78 490 A 1 
ATOM 3768 C CB  . GLN A 0 490 . -26.438  -3.937  25.268   1.00 86.78 490 A 1 
ATOM 3769 O O   . GLN A 0 490 . -25.311  -4.708  28.026   1.00 86.78 490 A 1 
ATOM 3770 C CG  . GLN A 0 490 . -26.260  -3.418  23.839   1.00 86.78 490 A 1 
ATOM 3771 C CD  . GLN A 0 490 . -27.146  -4.052  22.777   1.00 86.78 490 A 1 
ATOM 3772 N NE2 . GLN A 0 490 . -26.986  -3.607  21.553   1.00 86.78 490 A 1 
ATOM 3773 O OE1 . GLN A 0 490 . -27.972  -4.936  22.969   1.00 86.78 490 A 1 
ATOM 3774 N N   . TRP A 0 491 . -26.664  -2.975  28.470   1.00 85.24 491 A 1 
ATOM 3775 C CA  . TRP A 0 491 . -27.016  -3.430  29.816   1.00 85.24 491 A 1 
ATOM 3776 C C   . TRP A 0 491 . -28.470  -3.119  30.176   1.00 85.24 491 A 1 
ATOM 3777 C CB  . TRP A 0 491 . -26.043  -2.836  30.846   1.00 85.24 491 A 1 
ATOM 3778 O O   . TRP A 0 491 . -29.059  -2.148  29.692   1.00 85.24 491 A 1 
ATOM 3779 C CG  . TRP A 0 491 . -26.049  -1.342  30.973   1.00 85.24 491 A 1 
ATOM 3780 C CD1 . TRP A 0 491 . -26.732  -0.636  31.902   1.00 85.24 491 A 1 
ATOM 3781 C CD2 . TRP A 0 491 . -25.335  -0.353  30.164   1.00 85.24 491 A 1 
ATOM 3782 C CE2 . TRP A 0 491 . -25.638  0.948   30.671   1.00 85.24 491 A 1 
ATOM 3783 C CE3 . TRP A 0 491 . -24.455  -0.419  29.063   1.00 85.24 491 A 1 
ATOM 3784 N NE1 . TRP A 0 491 . -26.499  0.714   31.724   1.00 85.24 491 A 1 
ATOM 3785 C CH2 . TRP A 0 491 . -24.250  2.018   28.998   1.00 85.24 491 A 1 
ATOM 3786 C CZ2 . TRP A 0 491 . -25.110  2.121   30.106   1.00 85.24 491 A 1 
ATOM 3787 C CZ3 . TRP A 0 491 . -23.922  0.750   28.487   1.00 85.24 491 A 1 
ATOM 3788 N N   . ALA A 0 492 . -29.043  -3.941  31.054   1.00 86.38 492 A 1 
ATOM 3789 C CA  . ALA A 0 492 . -30.248  -3.609  31.802   1.00 86.38 492 A 1 
ATOM 3790 C C   . ALA A 0 492 . -30.226  -4.231  33.208   1.00 86.38 492 A 1 
ATOM 3791 C CB  . ALA A 0 492 . -31.500  -4.016  31.014   1.00 86.38 492 A 1 
ATOM 3792 O O   . ALA A 0 492 . -29.705  -5.331  33.401   1.00 86.38 492 A 1 
ATOM 3793 N N   . GLU A 0 493 . -30.821  -3.523  34.165   1.00 84.19 493 A 1 
ATOM 3794 C CA  . GLU A 0 493 . -30.972  -3.900  35.573   1.00 84.19 493 A 1 
ATOM 3795 C C   . GLU A 0 493 . -32.451  -3.700  35.976   1.00 84.19 493 A 1 
ATOM 3796 C CB  . GLU A 0 493 . -30.017  -3.065  36.466   1.00 84.19 493 A 1 
ATOM 3797 O O   . GLU A 0 493 . -33.028  -2.654  35.677   1.00 84.19 493 A 1 
ATOM 3798 C CG  . GLU A 0 493 . -28.520  -3.192  36.097   1.00 84.19 493 A 1 
ATOM 3799 C CD  . GLU A 0 493 . -27.547  -2.410  37.012   1.00 84.19 493 A 1 
ATOM 3800 O OE1 . GLU A 0 493 . -26.325  -2.457  36.735   1.00 84.19 493 A 1 
ATOM 3801 O OE2 . GLU A 0 493 . -27.984  -1.787  38.008   1.00 84.19 493 A 1 
ATOM 3802 N N   . ASP A 0 494 . -33.054  -4.696  36.631   1.00 76.98 494 A 1 
ATOM 3803 C CA  . ASP A 0 494 . -34.417  -4.699  37.201   1.00 76.98 494 A 1 
ATOM 3804 C C   . ASP A 0 494 . -34.287  -4.954  38.717   1.00 76.98 494 A 1 
ATOM 3805 C CB  . ASP A 0 494 . -35.282  -5.751  36.460   1.00 76.98 494 A 1 
ATOM 3806 O O   . ASP A 0 494 . -33.465  -5.757  39.158   1.00 76.98 494 A 1 
ATOM 3807 C CG  . ASP A 0 494 . -36.753  -5.913  36.913   1.00 76.98 494 A 1 
ATOM 3808 O OD1 . ASP A 0 494 . -37.155  -5.331  37.947   1.00 76.98 494 A 1 
ATOM 3809 O OD2 . ASP A 0 494 . -37.491  -6.672  36.234   1.00 76.98 494 A 1 
ATOM 3810 N N   . TYR A 0 495 . -35.020  -4.207  39.539   1.00 57.13 495 A 1 
ATOM 3811 C CA  . TYR A 0 495 . -34.827  -4.043  40.988   1.00 57.13 495 A 1 
ATOM 3812 C C   . TYR A 0 495 . -36.128  -3.486  41.589   1.00 57.13 495 A 1 
ATOM 3813 C CB  . TYR A 0 495 . -33.691  -3.009  41.170   1.00 57.13 495 A 1 
ATOM 3814 O O   . TYR A 0 495 . -36.903  -2.866  40.881   1.00 57.13 495 A 1 
ATOM 3815 C CG  . TYR A 0 495 . -33.225  -2.776  42.593   1.00 57.13 495 A 1 
ATOM 3816 C CD1 . TYR A 0 495 . -33.810  -1.776  43.398   1.00 57.13 495 A 1 
ATOM 3817 C CD2 . TYR A 0 495 . -32.239  -3.618  43.129   1.00 57.13 495 A 1 
ATOM 3818 C CE1 . TYR A 0 495 . -33.491  -1.699  44.769   1.00 57.13 495 A 1 
ATOM 3819 C CE2 . TYR A 0 495 . -31.924  -3.557  44.495   1.00 57.13 495 A 1 
ATOM 3820 O OH  . TYR A 0 495 . -32.514  -2.799  46.669   1.00 57.13 495 A 1 
ATOM 3821 C CZ  . TYR A 0 495 . -32.591  -2.633  45.324   1.00 57.13 495 A 1 
ATOM 3822 N N   . ASP A 0 496 . -36.400  -3.441  42.893   1.00 61.70 496 A 1 
ATOM 3823 C CA  . ASP A 0 496 . -36.694  -4.543  43.820   1.00 61.70 496 A 1 
ATOM 3824 C C   . ASP A 0 496 . -38.129  -4.315  44.333   1.00 61.70 496 A 1 
ATOM 3825 C CB  . ASP A 0 496 . -35.823  -4.457  45.083   1.00 61.70 496 A 1 
ATOM 3826 O O   . ASP A 0 496 . -38.608  -3.176  44.324   1.00 61.70 496 A 1 
ATOM 3827 C CG  . ASP A 0 496 . -34.491  -5.178  45.070   1.00 61.70 496 A 1 
ATOM 3828 O OD1 . ASP A 0 496 . -34.122  -5.737  44.021   1.00 61.70 496 A 1 
ATOM 3829 O OD2 . ASP A 0 496 . -33.893  -5.189  46.180   1.00 61.70 496 A 1 
ATOM 3830 N N   . ARG A 0 497 . -38.800  -5.322  44.917   1.00 51.86 497 A 1 
ATOM 3831 C CA  . ARG A 0 497 . -40.175  -5.146  45.433   1.00 51.86 497 A 1 
ATOM 3832 C C   . ARG A 0 497 . -40.383  -5.582  46.880   1.00 51.86 497 A 1 
ATOM 3833 C CB  . ARG A 0 497 . -41.143  -5.796  44.436   1.00 51.86 497 A 1 
ATOM 3834 O O   . ARG A 0 497 . -40.127  -6.728  47.228   1.00 51.86 497 A 1 
ATOM 3835 C CG  . ARG A 0 497 . -42.622  -5.520  44.751   1.00 51.86 497 A 1 
ATOM 3836 C CD  . ARG A 0 497 . -43.531  -5.840  43.558   1.00 51.86 497 A 1 
ATOM 3837 N NE  . ARG A 0 497 . -43.291  -4.956  42.394   1.00 51.86 497 A 1 
ATOM 3838 N NH1 . ARG A 0 497 . -43.118  -6.548  40.736   1.00 51.86 497 A 1 
ATOM 3839 N NH2 . ARG A 0 497 . -43.054  -4.404  40.202   1.00 51.86 497 A 1 
ATOM 3840 C CZ  . ARG A 0 497 . -43.157  -5.305  41.125   1.00 51.86 497 A 1 
ATOM 3841 N N   . TYR A 0 498 . -40.969  -4.694  47.698   1.00 59.80 498 A 1 
ATOM 3842 C CA  . TYR A 0 498 . -41.263  -4.926  49.120   1.00 59.80 498 A 1 
ATOM 3843 C C   . TYR A 0 498 . -42.703  -4.535  49.505   1.00 59.80 498 A 1 
ATOM 3844 C CB  . TYR A 0 498 . -40.254  -4.152  49.984   1.00 59.80 498 A 1 
ATOM 3845 O O   . TYR A 0 498 . -43.205  -3.467  49.142   1.00 59.80 498 A 1 
ATOM 3846 C CG  . TYR A 0 498 . -38.799  -4.457  49.673   1.00 59.80 498 A 1 
ATOM 3847 C CD1 . TYR A 0 498 . -38.185  -5.597  50.229   1.00 59.80 498 A 1 
ATOM 3848 C CD2 . TYR A 0 498 . -38.077  -3.642  48.774   1.00 59.80 498 A 1 
ATOM 3849 C CE1 . TYR A 0 498 . -36.857  -5.916  49.881   1.00 59.80 498 A 1 
ATOM 3850 C CE2 . TYR A 0 498 . -36.751  -3.971  48.422   1.00 59.80 498 A 1 
ATOM 3851 O OH  . TYR A 0 498 . -34.873  -5.498  48.645   1.00 59.80 498 A 1 
ATOM 3852 C CZ  . TYR A 0 498 . -36.141  -5.123  48.963   1.00 59.80 498 A 1 
ATOM 3853 N N   . THR A 0 499 . -43.367  -5.375  50.307   1.00 55.43 499 A 1 
ATOM 3854 C CA  . THR A 0 499 . -44.754  -5.155  50.769   1.00 55.43 499 A 1 
ATOM 3855 C C   . THR A 0 499 . -44.835  -5.079  52.299   1.00 55.43 499 A 1 
ATOM 3856 C CB  . THR A 0 499 . -45.680  -6.275  50.248   1.00 55.43 499 A 1 
ATOM 3857 O O   . THR A 0 499 . -44.778  -6.122  52.950   1.00 55.43 499 A 1 
ATOM 3858 C CG2 . THR A 0 499 . -45.742  -6.353  48.723   1.00 55.43 499 A 1 
ATOM 3859 O OG1 . THR A 0 499 . -45.246  -7.538  50.710   1.00 55.43 499 A 1 
ATOM 3860 N N   . ASP A 0 500 . -44.991  -3.893  52.902   1.00 54.61 500 A 1 
ATOM 3861 C CA  . ASP A 0 500 . -45.102  -3.770  54.367   1.00 54.61 500 A 1 
ATOM 3862 C C   . ASP A 0 500 . -46.535  -4.043  54.866   1.00 54.61 500 A 1 
ATOM 3863 C CB  . ASP A 0 500 . -44.546  -2.427  54.870   1.00 54.61 500 A 1 
ATOM 3864 O O   . ASP A 0 500 . -47.532  -3.586  54.297   1.00 54.61 500 A 1 
ATOM 3865 C CG  . ASP A 0 500 . -44.241  -2.420  56.378   1.00 54.61 500 A 1 
ATOM 3866 O OD1 . ASP A 0 500 . -44.493  -3.454  57.044   1.00 54.61 500 A 1 
ATOM 3867 O OD2 . ASP A 0 500 . -43.744  -1.372  56.846   1.00 54.61 500 A 1 
ATOM 3868 N N   . GLY A 0 501 . -46.634  -4.826  55.941   1.00 54.12 501 A 1 
ATOM 3869 C CA  . GLY A 0 501 . -47.825  -5.574  56.339   1.00 54.12 501 A 1 
ATOM 3870 C C   . GLY A 0 501 . -48.222  -5.420  57.807   1.00 54.12 501 A 1 
ATOM 3871 O O   . GLY A 0 501 . -48.754  -6.378  58.378   1.00 54.12 501 A 1 
ATOM 3872 N N   . ASP A 0 502 . -47.965  -4.257  58.418   1.00 51.26 502 A 1 
ATOM 3873 C CA  . ASP A 0 502 . -48.208  -3.971  59.843   1.00 51.26 502 A 1 
ATOM 3874 C C   . ASP A 0 502 . -49.713  -3.955  60.213   1.00 51.26 502 A 1 
ATOM 3875 C CB  . ASP A 0 502 . -47.456  -2.690  60.262   1.00 51.26 502 A 1 
ATOM 3876 O O   . ASP A 0 502 . -50.387  -2.927  60.289   1.00 51.26 502 A 1 
ATOM 3877 C CG  . ASP A 0 502 . -47.320  -2.554  61.789   1.00 51.26 502 A 1 
ATOM 3878 O OD1 . ASP A 0 502 . -47.615  -3.548  62.500   1.00 51.26 502 A 1 
ATOM 3879 O OD2 . ASP A 0 502 . -46.935  -1.457  62.257   1.00 51.26 502 A 1 
ATOM 3880 N N   . TYR A 0 503 . -50.278  -5.154  60.386   1.00 50.92 503 A 1 
ATOM 3881 C CA  . TYR A 0 503 . -51.718  -5.408  60.546   1.00 50.92 503 A 1 
ATOM 3882 C C   . TYR A 0 503 . -52.158  -5.693  61.994   1.00 50.92 503 A 1 
ATOM 3883 C CB  . TYR A 0 503 . -52.138  -6.538  59.583   1.00 50.92 503 A 1 
ATOM 3884 O O   . TYR A 0 503 . -53.313  -6.069  62.235   1.00 50.92 503 A 1 
ATOM 3885 C CG  . TYR A 0 503 . -52.984  -6.057  58.424   1.00 50.92 503 A 1 
ATOM 3886 C CD1 . TYR A 0 503 . -54.355  -5.801  58.617   1.00 50.92 503 A 1 
ATOM 3887 C CD2 . TYR A 0 503 . -52.393  -5.832  57.167   1.00 50.92 503 A 1 
ATOM 3888 C CE1 . TYR A 0 503 . -55.139  -5.324  57.548   1.00 50.92 503 A 1 
ATOM 3889 C CE2 . TYR A 0 503 . -53.172  -5.354  56.096   1.00 50.92 503 A 1 
ATOM 3890 O OH  . TYR A 0 503 . -55.303  -4.620  55.263   1.00 50.92 503 A 1 
ATOM 3891 C CZ  . TYR A 0 503 . -54.547  -5.096  56.287   1.00 50.92 503 A 1 
ATOM 3892 N N   . ASP A 0 504 . -51.255  -5.572  62.966   1.00 50.97 504 A 1 
ATOM 3893 C CA  . ASP A 0 504 . -51.392  -6.226  64.275   1.00 50.97 504 A 1 
ATOM 3894 C C   . ASP A 0 504 . -52.359  -5.535  65.265   1.00 50.97 504 A 1 
ATOM 3895 C CB  . ASP A 0 504 . -49.987  -6.477  64.860   1.00 50.97 504 A 1 
ATOM 3896 O O   . ASP A 0 504 . -52.692  -6.117  66.304   1.00 50.97 504 A 1 
ATOM 3897 C CG  . ASP A 0 504 . -49.328  -7.782  64.372   1.00 50.97 504 A 1 
ATOM 3898 O OD1 . ASP A 0 504 . -49.847  -8.427  63.419   1.00 50.97 504 A 1 
ATOM 3899 O OD2 . ASP A 0 504 . -48.352  -8.185  65.043   1.00 50.97 504 A 1 
ATOM 3900 N N   . GLU A 0 505 . -52.889  -4.342  64.956   1.00 49.79 505 A 1 
ATOM 3901 C CA  . GLU A 0 505 . -53.794  -3.610  65.866   1.00 49.79 505 A 1 
ATOM 3902 C C   . GLU A 0 505 . -55.305  -3.719  65.553   1.00 49.79 505 A 1 
ATOM 3903 C CB  . GLU A 0 505 . -53.347  -2.144  66.031   1.00 49.79 505 A 1 
ATOM 3904 O O   . GLU A 0 505 . -56.122  -3.591  66.472   1.00 49.79 505 A 1 
ATOM 3905 C CG  . GLU A 0 505 . -51.973  -2.015  66.721   1.00 49.79 505 A 1 
ATOM 3906 C CD  . GLU A 0 505 . -51.853  -0.721  67.549   1.00 49.79 505 A 1 
ATOM 3907 O OE1 . GLU A 0 505 . -51.549  -0.831  68.765   1.00 49.79 505 A 1 
ATOM 3908 O OE2 . GLU A 0 505 . -52.156  0.368   67.011   1.00 49.79 505 A 1 
ATOM 3909 N N   . TYR A 0 506 . -55.736  -4.005  64.313   1.00 45.61 506 A 1 
ATOM 3910 C CA  . TYR A 0 506 . -57.171  -3.904  63.954   1.00 45.61 506 A 1 
ATOM 3911 C C   . TYR A 0 506 . -58.065  -4.965  64.633   1.00 45.61 506 A 1 
ATOM 3912 C CB  . TYR A 0 506 . -57.352  -3.927  62.425   1.00 45.61 506 A 1 
ATOM 3913 O O   . TYR A 0 506 . -59.222  -4.701  64.970   1.00 45.61 506 A 1 
ATOM 3914 C CG  . TYR A 0 506 . -58.705  -3.398  61.959   1.00 45.61 506 A 1 
ATOM 3915 C CD1 . TYR A 0 506 . -59.778  -4.275  61.690   1.00 45.61 506 A 1 
ATOM 3916 C CD2 . TYR A 0 506 . -58.887  -2.010  61.800   1.00 45.61 506 A 1 
ATOM 3917 C CE1 . TYR A 0 506 . -61.026  -3.764  61.273   1.00 45.61 506 A 1 
ATOM 3918 C CE2 . TYR A 0 506 . -60.127  -1.494  61.376   1.00 45.61 506 A 1 
ATOM 3919 O OH  . TYR A 0 506 . -62.395  -1.867  60.703   1.00 45.61 506 A 1 
ATOM 3920 C CZ  . TYR A 0 506 . -61.201  -2.372  61.114   1.00 45.61 506 A 1 
ATOM 3921 N N   . GLY A 0 507 . -57.539  -6.170  64.880   1.00 44.25 507 A 1 
ATOM 3922 C CA  . GLY A 0 507 . -58.318  -7.297  65.414   1.00 44.25 507 A 1 
ATOM 3923 C C   . GLY A 0 507 . -58.735  -7.174  66.888   1.00 44.25 507 A 1 
ATOM 3924 O O   . GLY A 0 507 . -59.681  -7.834  67.316   1.00 44.25 507 A 1 
ATOM 3925 N N   . ALA A 0 508 . -58.063  -6.333  67.679   1.00 47.94 508 A 1 
ATOM 3926 C CA  . ALA A 0 508 . -58.210  -6.316  69.140   1.00 47.94 508 A 1 
ATOM 3927 C C   . ALA A 0 508 . -59.317  -5.378  69.677   1.00 47.94 508 A 1 
ATOM 3928 C CB  . ALA A 0 508 . -56.835  -5.977  69.731   1.00 47.94 508 A 1 
ATOM 3929 O O   . ALA A 0 508 . -59.597  -5.383  70.878   1.00 47.94 508 A 1 
ATOM 3930 N N   . ALA A 0 509 . -59.927  -4.544  68.823   1.00 46.72 509 A 1 
ATOM 3931 C CA  . ALA A 0 509 . -60.456  -3.242  69.254   1.00 46.72 509 A 1 
ATOM 3932 C C   . ALA A 0 509 . -61.994  -3.048  69.259   1.00 46.72 509 A 1 
ATOM 3933 C CB  . ALA A 0 509 . -59.760  -2.184  68.387   1.00 46.72 509 A 1 
ATOM 3934 O O   . ALA A 0 509 . -62.456  -1.995  69.711   1.00 46.72 509 A 1 
ATOM 3935 N N   . ALA A 0 510 . -62.803  -3.994  68.752   1.00 40.13 510 A 1 
ATOM 3936 C CA  . ALA A 0 510 . -64.176  -3.685  68.309   1.00 40.13 510 A 1 
ATOM 3937 C C   . ALA A 0 510 . -65.366  -4.187  69.170   1.00 40.13 510 A 1 
ATOM 3938 C CB  . ALA A 0 510 . -64.310  -4.098  66.840   1.00 40.13 510 A 1 
ATOM 3939 O O   . ALA A 0 510 . -66.194  -3.355  69.554   1.00 40.13 510 A 1 
ATOM 3940 N N   . SER A 0 511 . -65.531  -5.491  69.454   1.00 42.35 511 A 1 
ATOM 3941 C CA  . SER A 0 511 . -66.853  -6.034  69.852   1.00 42.35 511 A 1 
ATOM 3942 C C   . SER A 0 511 . -66.892  -7.074  70.989   1.00 42.35 511 A 1 
ATOM 3943 C CB  . SER A 0 511 . -67.541  -6.618  68.607   1.00 42.35 511 A 1 
ATOM 3944 O O   . SER A 0 511 . -66.687  -8.264  70.759   1.00 42.35 511 A 1 
ATOM 3945 O OG  . SER A 0 511 . -66.790  -7.681  68.057   1.00 42.35 511 A 1 
ATOM 3946 N N   . VAL A 0 512 . -67.358  -6.664  72.180   1.00 41.85 512 A 1 
ATOM 3947 C CA  . VAL A 0 512 . -68.017  -7.565  73.154   1.00 41.85 512 A 1 
ATOM 3948 C C   . VAL A 0 512 . -69.241  -6.877  73.775   1.00 41.85 512 A 1 
ATOM 3949 C CB  . VAL A 0 512 . -67.069  -8.067  74.269   1.00 41.85 512 A 1 
ATOM 3950 O O   . VAL A 0 512 . -69.119  -5.826  74.401   1.00 41.85 512 A 1 
ATOM 3951 C CG1 . VAL A 0 512 . -67.795  -9.112  75.135   1.00 41.85 512 A 1 
ATOM 3952 C CG2 . VAL A 0 512 . -65.798  -8.736  73.732   1.00 41.85 512 A 1 
ATOM 3953 N N   . TRP A 0 513 . -70.427  -7.484  73.648   1.00 35.26 513 A 1 
ATOM 3954 C CA  . TRP A 0 513 . -71.676  -7.005  74.260   1.00 35.26 513 A 1 
ATOM 3955 C C   . TRP A 0 513 . -72.414  -8.150  74.959   1.00 35.26 513 A 1 
ATOM 3956 C CB  . TRP A 0 513 . -72.567  -6.347  73.194   1.00 35.26 513 A 1 
ATOM 3957 O O   . TRP A 0 513 . -72.915  -9.064  74.309   1.00 35.26 513 A 1 
ATOM 3958 C CG  . TRP A 0 513 . -73.908  -5.827  73.646   1.00 35.26 513 A 1 
ATOM 3959 C CD1 . TRP A 0 513 . -74.142  -5.097  74.761   1.00 35.26 513 A 1 
ATOM 3960 C CD2 . TRP A 0 513 . -75.194  -5.894  72.947   1.00 35.26 513 A 1 
ATOM 3961 C CE2 . TRP A 0 513 . -76.145  -5.107  73.666   1.00 35.26 513 A 1 
ATOM 3962 C CE3 . TRP A 0 513 . -75.638  -6.482  71.743   1.00 35.26 513 A 1 
ATOM 3963 N NE1 . TRP A 0 513 . -75.463  -4.692  74.791   1.00 35.26 513 A 1 
ATOM 3964 C CH2 . TRP A 0 513 . -77.825  -5.409  71.943   1.00 35.26 513 A 1 
ATOM 3965 C CZ2 . TRP A 0 513 . -77.438  -4.847  73.175   1.00 35.26 513 A 1 
ATOM 3966 C CZ3 . TRP A 0 513 . -76.937  -6.249  71.250   1.00 35.26 513 A 1 
ATOM 3967 N N   . ALA A 0 514 . -72.516  -8.084  76.288   1.00 45.45 514 A 1 
ATOM 3968 C CA  . ALA A 0 514 . -73.308  -9.013  77.094   1.00 45.45 514 A 1 
ATOM 3969 C C   . ALA A 0 514 . -74.544  -8.297  77.661   1.00 45.45 514 A 1 
ATOM 3970 C CB  . ALA A 0 514 . -72.416  -9.621  78.182   1.00 45.45 514 A 1 
ATOM 3971 O O   . ALA A 0 514 . -74.438  -7.222  78.255   1.00 45.45 514 A 1 
ATOM 3972 N N   . LYS A 0 515 . -75.733  -8.883  77.476   1.00 39.96 515 A 1 
ATOM 3973 C CA  . LYS A 0 515 . -77.022  -8.244  77.785   1.00 39.96 515 A 1 
ATOM 3974 C C   . LYS A 0 515 . -77.741  -8.997  78.908   1.00 39.96 515 A 1 
ATOM 3975 C CB  . LYS A 0 515 . -77.826  -8.152  76.475   1.00 39.96 515 A 1 
ATOM 3976 O O   . LYS A 0 515 . -78.228  -10.104 78.700   1.00 39.96 515 A 1 
ATOM 3977 C CG  . LYS A 0 515 . -78.897  -7.051  76.484   1.00 39.96 515 A 1 
ATOM 3978 C CD  . LYS A 0 515 . -79.570  -7.000  75.104   1.00 39.96 515 A 1 
ATOM 3979 C CE  . LYS A 0 515 . -80.448  -5.756  74.932   1.00 39.96 515 A 1 
ATOM 3980 N NZ  . LYS A 0 515 . -80.902  -5.632  73.523   1.00 39.96 515 A 1 
ATOM 3981 N N   . ASN A 0 516 . -77.815  -8.396  80.098   1.00 44.99 516 A 1 
ATOM 3982 C CA  . ASN A 0 516 . -78.430  -9.016  81.279   1.00 44.99 516 A 1 
ATOM 3983 C C   . ASN A 0 516 . -79.920  -9.339  81.064   1.00 44.99 516 A 1 
ATOM 3984 C CB  . ASN A 0 516 . -78.241  -8.098  82.508   1.00 44.99 516 A 1 
ATOM 3985 O O   . ASN A 0 516 . -80.750  -8.438  80.930   1.00 44.99 516 A 1 
ATOM 3986 C CG  . ASN A 0 516 . -76.917  -8.308  83.221   1.00 44.99 516 A 1 
ATOM 3987 N ND2 . ASN A 0 516 . -76.381  -7.296  83.859   1.00 44.99 516 A 1 
ATOM 3988 O OD1 . ASN A 0 516 . -76.364  -9.389  83.242   1.00 44.99 516 A 1 
ATOM 3989 N N   . ALA A 0 517 . -80.270  -10.627 81.099   1.00 39.21 517 A 1 
ATOM 3990 C CA  . ALA A 0 517 . -81.640  -11.108 80.954   1.00 39.21 517 A 1 
ATOM 3991 C C   . ALA A 0 517 . -82.327  -11.287 82.323   1.00 39.21 517 A 1 
ATOM 3992 C CB  . ALA A 0 517 . -81.613  -12.394 80.118   1.00 39.21 517 A 1 
ATOM 3993 O O   . ALA A 0 517 . -82.206  -12.326 82.969   1.00 39.21 517 A 1 
ATOM 3994 N N   . GLN A 0 518 . -83.097  -10.285 82.760   1.00 38.27 518 A 1 
ATOM 3995 C CA  . GLN A 0 518 . -83.969  -10.382 83.938   1.00 38.27 518 A 1 
ATOM 3996 C C   . GLN A 0 518 . -85.425  -10.010 83.611   1.00 38.27 518 A 1 
ATOM 3997 C CB  . GLN A 0 518 . -83.460  -9.482  85.085   1.00 38.27 518 A 1 
ATOM 3998 O O   . GLN A 0 518 . -85.796  -8.843  83.737   1.00 38.27 518 A 1 
ATOM 3999 C CG  . GLN A 0 518 . -82.254  -10.007 85.871   1.00 38.27 518 A 1 
ATOM 4000 C CD  . GLN A 0 518 . -82.021  -9.138  87.108   1.00 38.27 518 A 1 
ATOM 4001 N NE2 . GLN A 0 518 . -82.030  -9.691  88.302   1.00 38.27 518 A 1 
ATOM 4002 O OE1 . GLN A 0 518 . -81.876  -7.931  87.035   1.00 38.27 518 A 1 
ATOM 4003 N N   . LYS A 0 519 . -86.285  -11.001 83.311   1.00 41.60 519 A 1 
ATOM 4004 C CA  . LYS A 0 519 . -87.667  -11.040 83.844   1.00 41.60 519 A 1 
ATOM 4005 C C   . LYS A 0 519 . -88.427  -12.354 83.596   1.00 41.60 519 A 1 
ATOM 4006 C CB  . LYS A 0 519 . -88.529  -9.847  83.366   1.00 41.60 519 A 1 
ATOM 4007 O O   . LYS A 0 519 . -88.446  -12.905 82.507   1.00 41.60 519 A 1 
ATOM 4008 C CG  . LYS A 0 519 . -88.817  -8.891  84.543   1.00 41.60 519 A 1 
ATOM 4009 C CD  . LYS A 0 519 . -89.352  -7.539  84.061   1.00 41.60 519 A 1 
ATOM 4010 C CE  . LYS A 0 519 . -89.534  -6.580  85.245   1.00 41.60 519 A 1 
ATOM 4011 N NZ  . LYS A 0 519 . -89.984  -5.239  84.792   1.00 41.60 519 A 1 
ATOM 4012 N N   . LYS A 0 520 . -89.096  -12.762 84.675   1.00 35.11 520 A 1 
ATOM 4013 C CA  . LYS A 0 520 . -90.133  -13.790 84.876   1.00 35.11 520 A 1 
ATOM 4014 C C   . LYS A 0 520 . -91.060  -14.072 83.670   1.00 35.11 520 A 1 
ATOM 4015 C CB  . LYS A 0 520 . -91.019  -13.264 86.032   1.00 35.11 520 A 1 
ATOM 4016 O O   . LYS A 0 520 . -91.651  -13.140 83.135   1.00 35.11 520 A 1 
ATOM 4017 C CG  . LYS A 0 520 . -90.278  -12.943 87.349   1.00 35.11 520 A 1 
ATOM 4018 C CD  . LYS A 0 520 . -91.207  -12.237 88.350   1.00 35.11 520 A 1 
ATOM 4019 C CE  . LYS A 0 520 . -90.477  -11.984 89.678   1.00 35.11 520 A 1 
ATOM 4020 N NZ  . LYS A 0 520 . -91.366  -11.361 90.694   1.00 35.11 520 A 1 
ATOM 4021 N N   . GLY A 0 521 . -91.309  -15.358 83.394   1.00 38.40 521 A 1 
ATOM 4022 C CA  . GLY A 0 521 . -92.374  -15.900 82.527   1.00 38.40 521 A 1 
ATOM 4023 C C   . GLY A 0 521 . -92.750  -17.329 82.972   1.00 38.40 521 A 1 
ATOM 4024 O O   . GLY A 0 521 . -91.918  -18.002 83.576   1.00 38.40 521 A 1 
ATOM 4025 N N   . TRP A 0 522 . -93.999  -17.768 82.776   1.00 33.73 522 A 1 
ATOM 4026 C CA  . TRP A 0 522 . -94.631  -18.872 83.534   1.00 33.73 522 A 1 
ATOM 4027 C C   . TRP A 0 522 . -95.091  -20.040 82.630   1.00 33.73 522 A 1 
ATOM 4028 C CB  . TRP A 0 522 . -95.818  -18.234 84.295   1.00 33.73 522 A 1 
ATOM 4029 O O   . TRP A 0 522 . -95.826  -19.800 81.679   1.00 33.73 522 A 1 
ATOM 4030 C CG  . TRP A 0 522 . -96.577  -18.994 85.351   1.00 33.73 522 A 1 
ATOM 4031 C CD1 . TRP A 0 522 . -96.046  -19.586 86.447   1.00 33.73 522 A 1 
ATOM 4032 C CD2 . TRP A 0 522 . -98.032  -19.099 85.517   1.00 33.73 522 A 1 
ATOM 4033 C CE2 . TRP A 0 522 . -98.306  -19.737 86.765   1.00 33.73 522 A 1 
ATOM 4034 C CE3 . TRP A 0 522 . -99.152  -18.686 84.758   1.00 33.73 522 A 1 
ATOM 4035 N NE1 . TRP A 0 522 . -97.061  -20.044 87.269   1.00 33.73 522 A 1 
ATOM 4036 C CH2 . TRP A 0 522 . -100.699 -19.505 86.467   1.00 33.73 522 A 1 
ATOM 4037 C CZ2 . TRP A 0 522 . -99.611  -19.936 87.245   1.00 33.73 522 A 1 
ATOM 4038 C CZ3 . TRP A 0 522 . -100.467 -18.888 85.225   1.00 33.73 522 A 1 
ATOM 4039 N N   . GLY A 0 523 . -94.740  -21.291 82.980   1.00 35.93 523 A 1 
ATOM 4040 C CA  . GLY A 0 523 . -95.428  -22.524 82.526   1.00 35.93 523 A 1 
ATOM 4041 C C   . GLY A 0 523 . -94.784  -23.368 81.400   1.00 35.93 523 A 1 
ATOM 4042 O O   . GLY A 0 523 . -94.205  -22.829 80.470   1.00 35.93 523 A 1 
ATOM 4043 N N   . GLY A 0 524 . -94.942  -24.705 81.485   1.00 35.56 524 A 1 
ATOM 4044 C CA  . GLY A 0 524 . -94.719  -25.693 80.399   1.00 35.56 524 A 1 
ATOM 4045 C C   . GLY A 0 524 . -93.255  -26.056 80.069   1.00 35.56 524 A 1 
ATOM 4046 O O   . GLY A 0 524 . -92.631  -25.417 79.239   1.00 35.56 524 A 1 
ATOM 4047 N N   . HIS A 0 525 . -92.600  -26.994 80.765   1.00 36.22 525 A 1 
ATOM 4048 C CA  . HIS A 0 525 . -92.610  -28.453 80.488   1.00 36.22 525 A 1 
ATOM 4049 C C   . HIS A 0 525 . -91.960  -28.880 79.150   1.00 36.22 525 A 1 
ATOM 4050 C CB  . HIS A 0 525 . -93.984  -29.118 80.693   1.00 36.22 525 A 1 
ATOM 4051 O O   . HIS A 0 525 . -92.627  -28.977 78.127   1.00 36.22 525 A 1 
ATOM 4052 C CG  . HIS A 0 525 . -94.416  -29.237 82.133   1.00 36.22 525 A 1 
ATOM 4053 C CD2 . HIS A 0 525 . -95.186  -30.238 82.664   1.00 36.22 525 A 1 
ATOM 4054 N ND1 . HIS A 0 525 . -94.057  -28.409 83.174   1.00 36.22 525 A 1 
ATOM 4055 C CE1 . HIS A 0 525 . -94.597  -28.900 84.302   1.00 36.22 525 A 1 
ATOM 4056 N NE2 . HIS A 0 525 . -95.294  -30.012 84.040   1.00 36.22 525 A 1 
ATOM 4057 N N   . GLY A 0 526 . -90.669  -29.232 79.205   1.00 37.64 526 A 1 
ATOM 4058 C CA  . GLY A 0 526 . -89.900  -29.862 78.122   1.00 37.64 526 A 1 
ATOM 4059 C C   . GLY A 0 526 . -88.450  -30.111 78.564   1.00 37.64 526 A 1 
ATOM 4060 O O   . GLY A 0 526 . -87.808  -29.206 79.089   1.00 37.64 526 A 1 
ATOM 4061 N N   . HIS A 0 527 . -87.954  -31.344 78.441   1.00 39.64 527 A 1 
ATOM 4062 C CA  . HIS A 0 527 . -86.601  -31.745 78.870   1.00 39.64 527 A 1 
ATOM 4063 C C   . HIS A 0 527 . -85.545  -31.260 77.845   1.00 39.64 527 A 1 
ATOM 4064 C CB  . HIS A 0 527 . -86.569  -33.277 79.045   1.00 39.64 527 A 1 
ATOM 4065 O O   . HIS A 0 527 . -85.863  -31.183 76.665   1.00 39.64 527 A 1 
ATOM 4066 C CG  . HIS A 0 527 . -87.598  -33.840 80.008   1.00 39.64 527 A 1 
ATOM 4067 C CD2 . HIS A 0 527 . -88.950  -33.946 79.801   1.00 39.64 527 A 1 
ATOM 4068 N ND1 . HIS A 0 527 . -87.342  -34.407 81.238   1.00 39.64 527 A 1 
ATOM 4069 C CE1 . HIS A 0 527 . -88.510  -34.821 81.762   1.00 39.64 527 A 1 
ATOM 4070 N NE2 . HIS A 0 527 . -89.520  -34.542 80.929   1.00 39.64 527 A 1 
ATOM 4071 N N   . GLY A 0 528 . -84.285  -30.950 78.182   1.00 41.15 528 A 1 
ATOM 4072 C CA  . GLY A 0 528 . -83.562  -31.090 79.456   1.00 41.15 528 A 1 
ATOM 4073 C C   . GLY A 0 528 . -82.610  -29.913 79.757   1.00 41.15 528 A 1 
ATOM 4074 O O   . GLY A 0 528 . -82.794  -28.815 79.245   1.00 41.15 528 A 1 
ATOM 4075 N N   . ARG A 0 529 . -81.635  -30.112 80.656   1.00 34.35 529 A 1 
ATOM 4076 C CA  . ARG A 0 529 . -80.770  -29.048 81.224   1.00 34.35 529 A 1 
ATOM 4077 C C   . ARG A 0 529 . -79.336  -29.111 80.675   1.00 34.35 529 A 1 
ATOM 4078 C CB  . ARG A 0 529 . -80.720  -29.168 82.762   1.00 34.35 529 A 1 
ATOM 4079 O O   . ARG A 0 529 . -78.940  -30.159 80.184   1.00 34.35 529 A 1 
ATOM 4080 C CG  . ARG A 0 529 . -82.081  -29.204 83.472   1.00 34.35 529 A 1 
ATOM 4081 C CD  . ARG A 0 529 . -81.866  -29.366 84.984   1.00 34.35 529 A 1 
ATOM 4082 N NE  . ARG A 0 529 . -83.126  -29.677 85.686   1.00 34.35 529 A 1 
ATOM 4083 N NH1 . ARG A 0 529 . -82.221  -30.197 87.735   1.00 34.35 529 A 1 
ATOM 4084 N NH2 . ARG A 0 529 . -84.415  -30.419 87.411   1.00 34.35 529 A 1 
ATOM 4085 C CZ  . ARG A 0 529 . -83.246  -30.093 86.936   1.00 34.35 529 A 1 
ATOM 4086 N N   . ILE A 0 530 . -78.555  -28.060 80.979   1.00 39.66 530 A 1 
ATOM 4087 C CA  . ILE A 0 530 . -77.107  -27.886 80.707   1.00 39.66 530 A 1 
ATOM 4088 C C   . ILE A 0 530 . -76.849  -27.498 79.235   1.00 39.66 530 A 1 
ATOM 4089 C CB  . ILE A 0 530 . -76.264  -29.117 81.148   1.00 39.66 530 A 1 
ATOM 4090 O O   . ILE A 0 530 . -77.378  -28.135 78.338   1.00 39.66 530 A 1 
ATOM 4091 C CG1 . ILE A 0 530 . -76.600  -29.645 82.570   1.00 39.66 530 A 1 
ATOM 4092 C CG2 . ILE A 0 530 . -74.762  -28.786 81.090   1.00 39.66 530 A 1 
ATOM 4093 C CD1 . ILE A 0 530 . -76.269  -31.134 82.736   1.00 39.66 530 A 1 
ATOM 4094 N N   . GLY A 0 531 . -76.076  -26.455 78.919   1.00 35.01 531 A 1 
ATOM 4095 C CA  . GLY A 0 531 . -75.427  -25.450 79.773   1.00 35.01 531 A 1 
ATOM 4096 C C   . GLY A 0 531 . -74.997  -24.231 78.941   1.00 35.01 531 A 1 
ATOM 4097 O O   . GLY A 0 531 . -74.962  -24.308 77.717   1.00 35.01 531 A 1 
ATOM 4098 N N   . GLY A 0 532 . -74.718  -23.094 79.583   1.00 31.26 532 A 1 
ATOM 4099 C CA  . GLY A 0 532 . -74.269  -21.890 78.874   1.00 31.26 532 A 1 
ATOM 4100 C C   . GLY A 0 532 . -72.779  -21.957 78.539   1.00 31.26 532 A 1 
ATOM 4101 O O   . GLY A 0 532 . -71.969  -22.034 79.459   1.00 31.26 532 A 1 
ATOM 4102 N N   . HIS A 0 533 . -72.441  -21.893 77.252   1.00 35.59 533 A 1 
ATOM 4103 C CA  . HIS A 0 533 . -71.075  -21.756 76.736   1.00 35.59 533 A 1 
ATOM 4104 C C   . HIS A 0 533 . -70.881  -20.368 76.098   1.00 35.59 533 A 1 
ATOM 4105 C CB  . HIS A 0 533 . -70.755  -22.922 75.789   1.00 35.59 533 A 1 
ATOM 4106 O O   . HIS A 0 533 . -71.837  -19.772 75.598   1.00 35.59 533 A 1 
ATOM 4107 C CG  . HIS A 0 533 . -70.021  -24.033 76.495   1.00 35.59 533 A 1 
ATOM 4108 C CD2 . HIS A 0 533 . -70.532  -24.973 77.348   1.00 35.59 533 A 1 
ATOM 4109 N ND1 . HIS A 0 533 . -68.669  -24.242 76.435   1.00 35.59 533 A 1 
ATOM 4110 C CE1 . HIS A 0 533 . -68.364  -25.286 77.217   1.00 35.59 533 A 1 
ATOM 4111 N NE2 . HIS A 0 533 . -69.473  -25.768 77.810   1.00 35.59 533 A 1 
ATOM 4112 N N   . HIS A 0 534 . -69.662  -19.834 76.167   1.00 37.18 534 A 1 
ATOM 4113 C CA  . HIS A 0 534 . -69.304  -18.450 75.828   1.00 37.18 534 A 1 
ATOM 4114 C C   . HIS A 0 534 . -68.017  -18.452 74.980   1.00 37.18 534 A 1 
ATOM 4115 C CB  . HIS A 0 534 . -69.176  -17.602 77.115   1.00 37.18 534 A 1 
ATOM 4116 O O   . HIS A 0 534 . -67.002  -17.859 75.348   1.00 37.18 534 A 1 
ATOM 4117 C CG  . HIS A 0 534 . -70.459  -16.985 77.620   1.00 37.18 534 A 1 
ATOM 4118 C CD2 . HIS A 0 534 . -71.203  -17.380 78.700   1.00 37.18 534 A 1 
ATOM 4119 N ND1 . HIS A 0 534 . -71.019  -15.820 77.150   1.00 37.18 534 A 1 
ATOM 4120 C CE1 . HIS A 0 534 . -72.076  -15.523 77.923   1.00 37.18 534 A 1 
ATOM 4121 N NE2 . HIS A 0 534 . -72.227  -16.440 78.892   1.00 37.18 534 A 1 
ATOM 4122 N N   . ASP A 0 535 . -68.058  -19.162 73.852   1.00 37.42 535 A 1 
ATOM 4123 C CA  . ASP A 0 535 . -66.852  -19.699 73.219   1.00 37.42 535 A 1 
ATOM 4124 C C   . ASP A 0 535 . -66.547  -19.008 71.877   1.00 37.42 535 A 1 
ATOM 4125 C CB  . ASP A 0 535 . -66.999  -21.223 73.050   1.00 37.42 535 A 1 
ATOM 4126 O O   . ASP A 0 535 . -67.177  -19.291 70.861   1.00 37.42 535 A 1 
ATOM 4127 C CG  . ASP A 0 535 . -67.285  -22.021 74.333   1.00 37.42 535 A 1 
ATOM 4128 O OD1 . ASP A 0 535 . -67.396  -21.454 75.447   1.00 37.42 535 A 1 
ATOM 4129 O OD2 . ASP A 0 535 . -67.476  -23.246 74.203   1.00 37.42 535 A 1 
ATOM 4130 N N   . ALA A 0 536 . -65.575  -18.089 71.898   1.00 37.53 536 A 1 
ATOM 4131 C CA  . ALA A 0 536 . -64.868  -17.507 70.744   1.00 37.53 536 A 1 
ATOM 4132 C C   . ALA A 0 536 . -63.676  -16.674 71.282   1.00 37.53 536 A 1 
ATOM 4133 C CB  . ALA A 0 536 . -65.832  -16.634 69.917   1.00 37.53 536 A 1 
ATOM 4134 O O   . ALA A 0 536 . -63.736  -15.450 71.318   1.00 37.53 536 A 1 
ATOM 4135 N N   . ALA A 0 537 . -62.633  -17.228 71.909   1.00 38.60 537 A 1 
ATOM 4136 C CA  . ALA A 0 537 . -61.839  -18.442 71.638   1.00 38.60 537 A 1 
ATOM 4137 C C   . ALA A 0 537 . -60.771  -18.311 70.526   1.00 38.60 537 A 1 
ATOM 4138 C CB  . ALA A 0 537 . -62.664  -19.738 71.594   1.00 38.60 537 A 1 
ATOM 4139 O O   . ALA A 0 537 . -59.928  -19.194 70.401   1.00 38.60 537 A 1 
ATOM 4140 N N   . SER A 0 538 . -60.691  -17.174 69.823   1.00 45.12 538 A 1 
ATOM 4141 C CA  . SER A 0 538 . -59.580  -16.858 68.902   1.00 45.12 538 A 1 
ATOM 4142 C C   . SER A 0 538 . -58.372  -16.256 69.635   1.00 45.12 538 A 1 
ATOM 4143 C CB  . SER A 0 538 . -60.046  -15.961 67.749   1.00 45.12 538 A 1 
ATOM 4144 O O   . SER A 0 538 . -57.965  -15.126 69.372   1.00 45.12 538 A 1 
ATOM 4145 O OG  . SER A 0 538 . -61.101  -16.591 67.049   1.00 45.12 538 A 1 
ATOM 4146 N N   . ALA A 0 539 . -57.805  -17.000 70.586   1.00 42.59 539 A 1 
ATOM 4147 C CA  . ALA A 0 539 . -56.581  -16.623 71.296   1.00 42.59 539 A 1 
ATOM 4148 C C   . ALA A 0 539 . -55.331  -17.086 70.523   1.00 42.59 539 A 1 
ATOM 4149 C CB  . ALA A 0 539 . -56.655  -17.143 72.739   1.00 42.59 539 A 1 
ATOM 4150 O O   . ALA A 0 539 . -54.602  -17.971 70.970   1.00 42.59 539 A 1 
ATOM 4151 N N   . GLY A 0 540 . -55.100  -16.497 69.345   1.00 41.96 540 A 1 
ATOM 4152 C CA  . GLY A 0 540 . -53.839  -16.667 68.616   1.00 41.96 540 A 1 
ATOM 4153 C C   . GLY A 0 540 . -52.647  -16.147 69.430   1.00 41.96 540 A 1 
ATOM 4154 O O   . GLY A 0 540 . -52.790  -15.217 70.229   1.00 41.96 540 A 1 
ATOM 4155 N N   . GLN A 0 541 . -51.474  -16.757 69.248   1.00 41.02 541 A 1 
ATOM 4156 C CA  . GLN A 0 541 . -50.228  -16.273 69.853   1.00 41.02 541 A 1 
ATOM 4157 C C   . GLN A 0 541 . -49.936  -14.838 69.397   1.00 41.02 541 A 1 
ATOM 4158 C CB  . GLN A 0 541 . -49.052  -17.181 69.444   1.00 41.02 541 A 1 
ATOM 4159 O O   . GLN A 0 541 . -50.207  -14.484 68.253   1.00 41.02 541 A 1 
ATOM 4160 C CG  . GLN A 0 541 . -49.070  -18.572 70.100   1.00 41.02 541 A 1 
ATOM 4161 C CD  . GLN A 0 541 . -48.663  -18.570 71.573   1.00 41.02 541 A 1 
ATOM 4162 N NE2 . GLN A 0 541 . -49.238  -19.429 72.385   1.00 41.02 541 A 1 
ATOM 4163 O OE1 . GLN A 0 541 . -47.832  -17.808 72.040   1.00 41.02 541 A 1 
ATOM 4164 N N   . LYS A 0 542 . -49.293  -14.040 70.259   1.00 39.76 542 A 1 
ATOM 4165 C CA  . LYS A 0 542 . -48.544  -12.861 69.804   1.00 39.76 542 A 1 
ATOM 4166 C C   . LYS A 0 542 . -47.211  -13.307 69.198   1.00 39.76 542 A 1 
ATOM 4167 C CB  . LYS A 0 542 . -48.346  -11.818 70.918   1.00 39.76 542 A 1 
ATOM 4168 O O   . LYS A 0 542 . -46.156  -13.103 69.795   1.00 39.76 542 A 1 
ATOM 4169 C CG  . LYS A 0 542 . -49.585  -10.947 71.168   1.00 39.76 542 A 1 
ATOM 4170 C CD  . LYS A 0 542 . -49.178  -9.675  71.929   1.00 39.76 542 A 1 
ATOM 4171 C CE  . LYS A 0 542 . -50.324  -8.653  71.939   1.00 39.76 542 A 1 
ATOM 4172 N NZ  . LYS A 0 542 . -49.853  -7.306  71.521   1.00 39.76 542 A 1 
ATOM 4173 N N   . SER A 0 543 . -47.274  -13.921 68.022   1.00 39.12 543 A 1 
ATOM 4174 C CA  . SER A 0 543 . -46.229  -13.691 67.032   1.00 39.12 543 A 1 
ATOM 4175 C C   . SER A 0 543 . -46.246  -12.194 66.696   1.00 39.12 543 A 1 
ATOM 4176 C CB  . SER A 0 543 . -46.488  -14.548 65.782   1.00 39.12 543 A 1 
ATOM 4177 O O   . SER A 0 543 . -47.317  -11.641 66.461   1.00 39.12 543 A 1 
ATOM 4178 O OG  . SER A 0 543 . -47.835  -14.409 65.368   1.00 39.12 543 A 1 
ATOM 4179 N N   . HIS A 0 544 . -45.082  -11.546 66.736   1.00 39.81 544 A 1 
ATOM 4180 C CA  . HIS A 0 544 . -44.819  -10.363 65.910   1.00 39.81 544 A 1 
ATOM 4181 C C   . HIS A 0 544 . -44.553  -10.879 64.468   1.00 39.81 544 A 1 
ATOM 4182 C CB  . HIS A 0 544 . -43.564  -9.646  66.483   1.00 39.81 544 A 1 
ATOM 4183 O O   . HIS A 0 544 . -45.068  -11.925 64.067   1.00 39.81 544 A 1 
ATOM 4184 C CG  . HIS A 0 544 . -43.651  -8.823  67.731   1.00 39.81 544 A 1 
ATOM 4185 C CD2 . HIS A 0 544 . -43.490  -9.262  69.016   1.00 39.81 544 A 1 
ATOM 4186 N ND1 . HIS A 0 544 . -43.499  -7.457  67.747   1.00 39.81 544 A 1 
ATOM 4187 C CE1 . HIS A 0 544 . -43.258  -7.078  69.008   1.00 39.81 544 A 1 
ATOM 4188 N NE2 . HIS A 0 544 . -43.260  -8.142  69.832   1.00 39.81 544 A 1 
ATOM 4189 N N   . TYR A 0 545 . -43.577  -10.244 63.818   1.00 43.53 545 A 1 
ATOM 4190 C CA  . TYR A 0 545 . -42.618  -10.805 62.871   1.00 43.53 545 A 1 
ATOM 4191 C C   . TYR A 0 545 . -43.060  -10.556 61.432   1.00 43.53 545 A 1 
ATOM 4192 C CB  . TYR A 0 545 . -42.160  -12.235 63.251   1.00 43.53 545 A 1 
ATOM 4193 O O   . TYR A 0 545 . -43.522  -11.455 60.740   1.00 43.53 545 A 1 
ATOM 4194 C CG  . TYR A 0 545 . -41.870  -12.467 64.738   1.00 43.53 545 A 1 
ATOM 4195 C CD1 . TYR A 0 545 . -40.860  -11.736 65.397   1.00 43.53 545 A 1 
ATOM 4196 C CD2 . TYR A 0 545 . -42.641  -13.394 65.471   1.00 43.53 545 A 1 
ATOM 4197 C CE1 . TYR A 0 545 . -40.655  -11.892 66.784   1.00 43.53 545 A 1 
ATOM 4198 C CE2 . TYR A 0 545 . -42.444  -13.555 66.857   1.00 43.53 545 A 1 
ATOM 4199 O OH  . TYR A 0 545 . -41.310  -12.894 68.867   1.00 43.53 545 A 1 
ATOM 4200 C CZ  . TYR A 0 545 . -41.464  -12.788 67.519   1.00 43.53 545 A 1 
ATOM 4201 N N   . ASP A 0 546 . -42.956  -9.270  61.081   1.00 44.83 546 A 1 
ATOM 4202 C CA  . ASP A 0 546 . -42.921  -8.630  59.767   1.00 44.83 546 A 1 
ATOM 4203 C C   . ASP A 0 546 . -43.429  -9.516  58.624   1.00 44.83 546 A 1 
ATOM 4204 C CB  . ASP A 0 546 . -41.493  -8.091  59.513   1.00 44.83 546 A 1 
ATOM 4205 O O   . ASP A 0 546 . -42.715  -10.369 58.097   1.00 44.83 546 A 1 
ATOM 4206 C CG  . ASP A 0 546 . -40.909  -7.256  60.675   1.00 44.83 546 A 1 
ATOM 4207 O OD1 . ASP A 0 546 . -41.666  -6.917  61.620   1.00 44.83 546 A 1 
ATOM 4208 O OD2 . ASP A 0 546 . -39.674  -7.064  60.694   1.00 44.83 546 A 1 
ATOM 4209 N N   . ARG A 0 547 . -44.674  -9.280  58.187   1.00 48.43 547 A 1 
ATOM 4210 C CA  . ARG A 0 547 . -45.280  -9.986  57.038   1.00 48.43 547 A 1 
ATOM 4211 C C   . ARG A 0 547 . -44.771  -9.446  55.696   1.00 48.43 547 A 1 
ATOM 4212 C CB  . ARG A 0 547 . -46.811  -10.001 57.126   1.00 48.43 547 A 1 
ATOM 4213 O O   . ARG A 0 547 . -45.519  -9.393  54.723   1.00 48.43 547 A 1 
ATOM 4214 C CG  . ARG A 0 547 . -47.307  -10.602 58.445   1.00 48.43 547 A 1 
ATOM 4215 C CD  . ARG A 0 547 . -48.827  -10.769 58.398   1.00 48.43 547 A 1 
ATOM 4216 N NE  . ARG A 0 547 . -49.410  -10.626 59.745   1.00 48.43 547 A 1 
ATOM 4217 N NH1 . ARG A 0 547 . -51.518  -10.045 59.079   1.00 48.43 547 A 1 
ATOM 4218 N NH2 . ARG A 0 547 . -50.927  -9.751  61.213   1.00 48.43 547 A 1 
ATOM 4219 C CZ  . ARG A 0 547 . -50.610  -10.154 60.014   1.00 48.43 547 A 1 
ATOM 4220 N N   . THR A 0 548 . -43.511  -9.036  55.675   1.00 50.65 548 A 1 
ATOM 4221 C CA  . THR A 0 548 . -42.846  -8.388  54.556   1.00 50.65 548 A 1 
ATOM 4222 C C   . THR A 0 548 . -42.266  -9.457  53.646   1.00 50.65 548 A 1 
ATOM 4223 C CB  . THR A 0 548 . -41.786  -7.391  55.050   1.00 50.65 548 A 1 
ATOM 4224 O O   . THR A 0 548 . -41.186  -9.992  53.891   1.00 50.65 548 A 1 
ATOM 4225 C CG2 . THR A 0 548 . -41.285  -6.476  53.934   1.00 50.65 548 A 1 
ATOM 4226 O OG1 . THR A 0 548 . -42.367  -6.572  56.042   1.00 50.65 548 A 1 
ATOM 4227 N N   . SER A 0 549 . -43.019  -9.800  52.604   1.00 51.62 549 A 1 
ATOM 4228 C CA  . SER A 0 549 . -42.470  -10.460 51.422   1.00 51.62 549 A 1 
ATOM 4229 C C   . SER A 0 549 . -41.680  -9.463  50.578   1.00 51.62 549 A 1 
ATOM 4230 C CB  . SER A 0 549 . -43.577  -11.112 50.582   1.00 51.62 549 A 1 
ATOM 4231 O O   . SER A 0 549 . -42.089  -8.303  50.451   1.00 51.62 549 A 1 
ATOM 4232 O OG  . SER A 0 549 . -44.806  -10.401 50.621   1.00 51.62 549 A 1 
ATOM 4233 N N   . GLY A 0 550 . -40.590  -9.937  49.978   1.00 56.64 550 A 1 
ATOM 4234 C CA  . GLY A 0 550 . -39.856  -9.204  48.955   1.00 56.64 550 A 1 
ATOM 4235 C C   . GLY A 0 550 . -39.051  -10.114 48.029   1.00 56.64 550 A 1 
ATOM 4236 O O   . GLY A 0 550 . -38.736  -11.247 48.397   1.00 56.64 550 A 1 
ATOM 4237 N N   . SER A 0 551 . -38.792  -9.617  46.825   1.00 52.07 551 A 1 
ATOM 4238 C CA  . SER A 0 551 . -37.988  -10.236 45.759   1.00 52.07 551 A 1 
ATOM 4239 C C   . SER A 0 551 . -37.108  -9.174  45.126   1.00 52.07 551 A 1 
ATOM 4240 C CB  . SER A 0 551 . -38.840  -10.849 44.640   1.00 52.07 551 A 1 
ATOM 4241 O O   . SER A 0 551 . -37.549  -8.024  44.997   1.00 52.07 551 A 1 
ATOM 4242 O OG  . SER A 0 551 . -39.915  -9.991  44.286   1.00 52.07 551 A 1 
ATOM 4243 N N   . ASP A 0 552 . -35.901  -9.578  44.754   1.00 50.10 552 A 1 
ATOM 4244 C CA  . ASP A 0 552 . -34.773  -8.673  44.659   1.00 50.10 552 A 1 
ATOM 4245 C C   . ASP A 0 552 . -33.783  -9.025  43.529   1.00 50.10 552 A 1 
ATOM 4246 C CB  . ASP A 0 552 . -34.104  -8.524  46.060   1.00 50.10 552 A 1 
ATOM 4247 O O   . ASP A 0 552 . -33.132  -10.052 43.605   1.00 50.10 552 A 1 
ATOM 4248 C CG  . ASP A 0 552 . -33.956  -9.749  47.009   1.00 50.10 552 A 1 
ATOM 4249 O OD1 . ASP A 0 552 . -34.762  -10.715 46.968   1.00 50.10 552 A 1 
ATOM 4250 O OD2 . ASP A 0 552 . -33.110  -9.669  47.938   1.00 50.10 552 A 1 
ATOM 4251 N N   . TRP A 0 553 . -33.642  -8.109  42.564   1.00 60.59 553 A 1 
ATOM 4252 C CA  . TRP A 0 553 . -32.645  -7.972  41.482   1.00 60.59 553 A 1 
ATOM 4253 C C   . TRP A 0 553 . -32.467  -9.043  40.374   1.00 60.59 553 A 1 
ATOM 4254 C CB  . TRP A 0 553 . -31.306  -7.552  42.089   1.00 60.59 553 A 1 
ATOM 4255 O O   . TRP A 0 553 . -31.950  -10.135 40.604   1.00 60.59 553 A 1 
ATOM 4256 C CG  . TRP A 0 553 . -30.338  -6.920  41.134   1.00 60.59 553 A 1 
ATOM 4257 C CD1 . TRP A 0 553 . -30.526  -5.757  40.470   1.00 60.59 553 A 1 
ATOM 4258 C CD2 . TRP A 0 553 . -29.052  -7.429  40.667   1.00 60.59 553 A 1 
ATOM 4259 C CE2 . TRP A 0 553 . -28.461  -6.450  39.812   1.00 60.59 553 A 1 
ATOM 4260 C CE3 . TRP A 0 553 . -28.336  -8.631  40.861   1.00 60.59 553 A 1 
ATOM 4261 N NE1 . TRP A 0 553 . -29.409  -5.456  39.718   1.00 60.59 553 A 1 
ATOM 4262 C CH2 . TRP A 0 553 . -26.505  -7.829  39.453   1.00 60.59 553 A 1 
ATOM 4263 C CZ2 . TRP A 0 553 . -27.198  -6.626  39.230   1.00 60.59 553 A 1 
ATOM 4264 C CZ3 . TRP A 0 553 . -27.077  -8.830  40.259   1.00 60.59 553 A 1 
ATOM 4265 N N   . ASP A 0 554 . -32.720  -8.626  39.126   1.00 75.26 554 A 1 
ATOM 4266 C CA  . ASP A 0 554 . -32.299  -9.270  37.867   1.00 75.26 554 A 1 
ATOM 4267 C C   . ASP A 0 554 . -31.369  -8.313  37.082   1.00 75.26 554 A 1 
ATOM 4268 C CB  . ASP A 0 554 . -33.530  -9.617  36.992   1.00 75.26 554 A 1 
ATOM 4269 O O   . ASP A 0 554 . -31.568  -7.096  37.080   1.00 75.26 554 A 1 
ATOM 4270 C CG  . ASP A 0 554 . -34.120  -11.023 37.179   1.00 75.26 554 A 1 
ATOM 4271 O OD1 . ASP A 0 554 . -33.329  -11.995 37.178   1.00 75.26 554 A 1 
ATOM 4272 O OD2 . ASP A 0 554 . -35.369  -11.151 37.170   1.00 75.26 554 A 1 
ATOM 4273 N N   . ALA A 0 555 . -30.376  -8.830  36.351   1.00 80.47 555 A 1 
ATOM 4274 C CA  . ALA A 0 555 . -29.558  -8.022  35.437   1.00 80.47 555 A 1 
ATOM 4275 C C   . ALA A 0 555 . -29.059  -8.808  34.220   1.00 80.47 555 A 1 
ATOM 4276 C CB  . ALA A 0 555 . -28.381  -7.409  36.203   1.00 80.47 555 A 1 
ATOM 4277 O O   . ALA A 0 555 . -28.785  -10.007 34.299   1.00 80.47 555 A 1 
ATOM 4278 N N   . TYR A 0 556 . -28.868  -8.124  33.091   1.00 84.09 556 A 1 
ATOM 4279 C CA  . TYR A 0 556 . -28.208  -8.686  31.911   1.00 84.09 556 A 1 
ATOM 4280 C C   . TYR A 0 556 . -27.326  -7.651  31.211   1.00 84.09 556 A 1 
ATOM 4281 C CB  . TYR A 0 556 . -29.234  -9.338  30.955   1.00 84.09 556 A 1 
ATOM 4282 O O   . TYR A 0 556 . -27.601  -6.450  31.251   1.00 84.09 556 A 1 
ATOM 4283 C CG  . TYR A 0 556 . -29.420  -8.644  29.613   1.00 84.09 556 A 1 
ATOM 4284 C CD1 . TYR A 0 556 . -30.178  -7.461  29.537   1.00 84.09 556 A 1 
ATOM 4285 C CD2 . TYR A 0 556 . -28.764  -9.133  28.466   1.00 84.09 556 A 1 
ATOM 4286 C CE1 . TYR A 0 556 . -30.271  -6.752  28.323   1.00 84.09 556 A 1 
ATOM 4287 C CE2 . TYR A 0 556 . -28.872  -8.441  27.244   1.00 84.09 556 A 1 
ATOM 4288 O OH  . TYR A 0 556 . -29.688  -6.570  25.997   1.00 84.09 556 A 1 
ATOM 4289 C CZ  . TYR A 0 556 . -29.617  -7.246  27.173   1.00 84.09 556 A 1 
ATOM 4290 N N   . GLY A 0 557 . -26.309  -8.133  30.501   1.00 84.91 557 A 1 
ATOM 4291 C CA  . GLY A 0 557 . -25.552  -7.304  29.578   1.00 84.91 557 A 1 
ATOM 4292 C C   . GLY A 0 557 . -24.883  -8.080  28.450   1.00 84.91 557 A 1 
ATOM 4293 O O   . GLY A 0 557 . -24.838  -9.318  28.440   1.00 84.91 557 A 1 
ATOM 4294 N N   . ARG A 0 558 . -24.395  -7.323  27.469   1.00 87.51 558 A 1 
ATOM 4295 C CA  . ARG A 0 558 . -23.751  -7.819  26.258   1.00 87.51 558 A 1 
ATOM 4296 C C   . ARG A 0 558 . -22.708  -6.828  25.745   1.00 87.51 558 A 1 
ATOM 4297 C CB  . ARG A 0 558 . -24.833  -8.089  25.208   1.00 87.51 558 A 1 
ATOM 4298 O O   . ARG A 0 558 . -23.061  -5.702  25.429   1.00 87.51 558 A 1 
ATOM 4299 C CG  . ARG A 0 558 . -24.232  -8.568  23.885   1.00 87.51 558 A 1 
ATOM 4300 C CD  . ARG A 0 558 . -25.357  -9.080  22.991   1.00 87.51 558 A 1 
ATOM 4301 N NE  . ARG A 0 558 . -24.805  -9.661  21.761   1.00 87.51 558 A 1 
ATOM 4302 N NH1 . ARG A 0 558 . -25.425  -8.030  20.279   1.00 87.51 558 A 1 
ATOM 4303 N NH2 . ARG A 0 558 . -24.267  -9.793  19.575   1.00 87.51 558 A 1 
ATOM 4304 C CZ  . ARG A 0 558 . -24.852  -9.168  20.551   1.00 87.51 558 A 1 
ATOM 4305 N N   . ASP A 0 559 . -21.488  -7.324  25.597   1.00 84.71 559 A 1 
ATOM 4306 C CA  . ASP A 0 559 . -20.311  -6.675  25.007   1.00 84.71 559 A 1 
ATOM 4307 C C   . ASP A 0 559 . -20.193  -7.114  23.526   1.00 84.71 559 A 1 
ATOM 4308 C CB  . ASP A 0 559 . -19.125  -7.090  25.906   1.00 84.71 559 A 1 
ATOM 4309 O O   . ASP A 0 559 . -20.580  -8.237  23.174   1.00 84.71 559 A 1 
ATOM 4310 C CG  . ASP A 0 559 . -17.712  -6.667  25.485   1.00 84.71 559 A 1 
ATOM 4311 O OD1 . ASP A 0 559 . -17.468  -6.540  24.262   1.00 84.71 559 A 1 
ATOM 4312 O OD2 . ASP A 0 559 . -16.846  -6.638  26.392   1.00 84.71 559 A 1 
ATOM 4313 N N   . GLN A 0 560 . -19.733  -6.232  22.633   1.00 87.27 560 A 1 
ATOM 4314 C CA  . GLN A 0 560 . -19.729  -6.423  21.172   1.00 87.27 560 A 1 
ATOM 4315 C C   . GLN A 0 560 . -18.442  -5.919  20.475   1.00 87.27 560 A 1 
ATOM 4316 C CB  . GLN A 0 560 . -21.013  -5.789  20.592   1.00 87.27 560 A 1 
ATOM 4317 O O   . GLN A 0 560 . -18.487  -5.533  19.302   1.00 87.27 560 A 1 
ATOM 4318 C CG  . GLN A 0 560 . -22.247  -6.702  20.540   1.00 87.27 560 A 1 
ATOM 4319 C CD  . GLN A 0 560 . -22.377  -7.421  19.200   1.00 87.27 560 A 1 
ATOM 4320 N NE2 . GLN A 0 560 . -21.423  -8.246  18.830   1.00 87.27 560 A 1 
ATOM 4321 O OE1 . GLN A 0 560 . -23.384  -7.350  18.493   1.00 87.27 560 A 1 
ATOM 4322 N N   . ASP A 0 561 . -17.300  -5.969  21.163   1.00 87.60 561 A 1 
ATOM 4323 C CA  . ASP A 0 561 . -15.987  -5.514  20.674   1.00 87.60 561 A 1 
ATOM 4324 C C   . ASP A 0 561 . -15.618  -6.037  19.256   1.00 87.60 561 A 1 
ATOM 4325 C CB  . ASP A 0 561 . -14.936  -5.929  21.732   1.00 87.60 561 A 1 
ATOM 4326 O O   . ASP A 0 561 . -15.670  -7.239  18.970   1.00 87.60 561 A 1 
ATOM 4327 C CG  . ASP A 0 561 . -13.555  -5.267  21.593   1.00 87.60 561 A 1 
ATOM 4328 O OD1 . ASP A 0 561 . -13.412  -4.299  20.809   1.00 87.60 561 A 1 
ATOM 4329 O OD2 . ASP A 0 561 . -12.577  -5.790  22.187   1.00 87.60 561 A 1 
ATOM 4330 N N   . LEU A 0 562 . -15.197  -5.143  18.347   1.00 92.17 562 A 1 
ATOM 4331 C CA  . LEU A 0 562 . -14.714  -5.445  16.988   1.00 92.17 562 A 1 
ATOM 4332 C C   . LEU A 0 562 . -13.503  -4.572  16.614   1.00 92.17 562 A 1 
ATOM 4333 C CB  . LEU A 0 562 . -15.874  -5.261  15.980   1.00 92.17 562 A 1 
ATOM 4334 O O   . LEU A 0 562 . -13.649  -3.398  16.278   1.00 92.17 562 A 1 
ATOM 4335 C CG  . LEU A 0 562 . -15.490  -5.357  14.484   1.00 92.17 562 A 1 
ATOM 4336 C CD1 . LEU A 0 562 . -14.975  -6.738  14.073   1.00 92.17 562 A 1 
ATOM 4337 C CD2 . LEU A 0 562 . -16.695  -5.045  13.593   1.00 92.17 562 A 1 
ATOM 4338 N N   . GLU A 0 563 . -12.313  -5.177  16.511   1.00 94.88 563 A 1 
ATOM 4339 C CA  . GLU A 0 563 . -11.097  -4.517  16.002   1.00 94.88 563 A 1 
ATOM 4340 C C   . GLU A 0 563 . -10.679  -5.091  14.637   1.00 94.88 563 A 1 
ATOM 4341 C CB  . GLU A 0 563 . -9.930   -4.619  17.007   1.00 94.88 563 A 1 
ATOM 4342 O O   . GLU A 0 563 . -10.464  -6.297  14.482   1.00 94.88 563 A 1 
ATOM 4343 C CG  . GLU A 0 563 . -8.752   -3.686  16.637   1.00 94.88 563 A 1 
ATOM 4344 C CD  . GLU A 0 563 . -7.379   -4.127  17.179   1.00 94.88 563 A 1 
ATOM 4345 O OE1 . GLU A 0 563 . -6.448   -3.293  17.244   1.00 94.88 563 A 1 
ATOM 4346 O OE2 . GLU A 0 563 . -7.126   -5.343  17.399   1.00 94.88 563 A 1 
ATOM 4347 N N   . VAL A 0 564 . -10.464  -4.224  13.648   1.00 95.22 564 A 1 
ATOM 4348 C CA  . VAL A 0 564 . -9.939   -4.563  12.320   1.00 95.22 564 A 1 
ATOM 4349 C C   . VAL A 0 564 . -8.707   -3.715  12.010   1.00 95.22 564 A 1 
ATOM 4350 C CB  . VAL A 0 564 . -11.020  -4.388  11.237   1.00 95.22 564 A 1 
ATOM 4351 O O   . VAL A 0 564 . -8.779   -2.493  11.976   1.00 95.22 564 A 1 
ATOM 4352 C CG1 . VAL A 0 564 . -10.482  -4.761  9.850    1.00 95.22 564 A 1 
ATOM 4353 C CG2 . VAL A 0 564 . -12.257  -5.255  11.507   1.00 95.22 564 A 1 
ATOM 4354 N N   . ASP A 0 565 . -7.587   -4.373  11.723   1.00 95.62 565 A 1 
ATOM 4355 C CA  . ASP A 0 565 . -6.310   -3.764  11.332   1.00 95.62 565 A 1 
ATOM 4356 C C   . ASP A 0 565 . -5.920   -4.301  9.945    1.00 95.62 565 A 1 
ATOM 4357 C CB  . ASP A 0 565 . -5.284   -4.065  12.440   1.00 95.62 565 A 1 
ATOM 4358 O O   . ASP A 0 565 . -5.662   -5.495  9.768    1.00 95.62 565 A 1 
ATOM 4359 C CG  . ASP A 0 565 . -3.850   -3.597  12.167   1.00 95.62 565 A 1 
ATOM 4360 O OD1 . ASP A 0 565 . -3.643   -2.753  11.269   1.00 95.62 565 A 1 
ATOM 4361 O OD2 . ASP A 0 565 . -2.961   -4.120  12.884   1.00 95.62 565 A 1 
ATOM 4362 N N   . GLU A 0 566 . -5.971   -3.436  8.934    1.00 95.12 566 A 1 
ATOM 4363 C CA  . GLU A 0 566 . -5.773   -3.729  7.514    1.00 95.12 566 A 1 
ATOM 4364 C C   . GLU A 0 566 . -4.676   -2.820  6.946    1.00 95.12 566 A 1 
ATOM 4365 C CB  . GLU A 0 566 . -7.098   -3.511  6.747    1.00 95.12 566 A 1 
ATOM 4366 O O   . GLU A 0 566 . -4.754   -1.598  7.043    1.00 95.12 566 A 1 
ATOM 4367 C CG  . GLU A 0 566 . -8.102   -4.663  6.926    1.00 95.12 566 A 1 
ATOM 4368 C CD  . GLU A 0 566 . -9.543   -4.355  6.471    1.00 95.12 566 A 1 
ATOM 4369 O OE1 . GLU A 0 566 . -10.414  -5.246  6.639    1.00 95.12 566 A 1 
ATOM 4370 O OE2 . GLU A 0 566 . -9.848   -3.266  5.938    1.00 95.12 566 A 1 
ATOM 4371 N N   . SER A 0 567 . -3.662   -3.386  6.290    1.00 94.78 567 A 1 
ATOM 4372 C CA  . SER A 0 567 . -2.655   -2.596  5.575    1.00 94.78 567 A 1 
ATOM 4373 C C   . SER A 0 567 . -2.162   -3.266  4.295    1.00 94.78 567 A 1 
ATOM 4374 C CB  . SER A 0 567 . -1.492   -2.193  6.491    1.00 94.78 567 A 1 
ATOM 4375 O O   . SER A 0 567 . -2.122   -4.490  4.164    1.00 94.78 567 A 1 
ATOM 4376 O OG  . SER A 0 567 . -0.927   -3.308  7.150    1.00 94.78 567 A 1 
ATOM 4377 N N   . TYR A 0 568 . -1.795   -2.428  3.330    1.00 95.91 568 A 1 
ATOM 4378 C CA  . TYR A 0 568 . -1.236   -2.802  2.037    1.00 95.91 568 A 1 
ATOM 4379 C C   . TYR A 0 568 . -0.081   -1.861  1.698    1.00 95.91 568 A 1 
ATOM 4380 C CB  . TYR A 0 568 . -2.333   -2.745  0.967    1.00 95.91 568 A 1 
ATOM 4381 O O   . TYR A 0 568 . -0.193   -0.649  1.888    1.00 95.91 568 A 1 
ATOM 4382 C CG  . TYR A 0 568 . -1.839   -2.902  -0.460   1.00 95.91 568 A 1 
ATOM 4383 C CD1 . TYR A 0 568 . -1.570   -1.761  -1.243   1.00 95.91 568 A 1 
ATOM 4384 C CD2 . TYR A 0 568 . -1.635   -4.187  -0.999   1.00 95.91 568 A 1 
ATOM 4385 C CE1 . TYR A 0 568 . -1.139   -1.908  -2.577   1.00 95.91 568 A 1 
ATOM 4386 C CE2 . TYR A 0 568 . -1.198   -4.337  -2.331   1.00 95.91 568 A 1 
ATOM 4387 O OH  . TYR A 0 568 . -0.585   -3.326  -4.426   1.00 95.91 568 A 1 
ATOM 4388 C CZ  . TYR A 0 568 . -0.966   -3.195  -3.128   1.00 95.91 568 A 1 
ATOM 4389 N N   . LYS A 0 569 . 1.019    -2.408  1.180    1.00 94.15 569 A 1 
ATOM 4390 C CA  . LYS A 0 569 . 2.149    -1.640  0.651    1.00 94.15 569 A 1 
ATOM 4391 C C   . LYS A 0 569 . 2.633    -2.256  -0.655   1.00 94.15 569 A 1 
ATOM 4392 C CB  . LYS A 0 569 . 3.298    -1.544  1.670    1.00 94.15 569 A 1 
ATOM 4393 O O   . LYS A 0 569 . 2.711    -3.475  -0.767   1.00 94.15 569 A 1 
ATOM 4394 C CG  . LYS A 0 569 . 2.857    -0.893  2.989    1.00 94.15 569 A 1 
ATOM 4395 C CD  . LYS A 0 569 . 4.060    -0.509  3.853    1.00 94.15 569 A 1 
ATOM 4396 C CE  . LYS A 0 569 . 3.561    0.228   5.100    1.00 94.15 569 A 1 
ATOM 4397 N NZ  . LYS A 0 569 . 4.534    1.254   5.534    1.00 94.15 569 A 1 
ATOM 4398 N N   . GLN A 0 570 . 2.979    -1.406  -1.610   1.00 94.50 570 A 1 
ATOM 4399 C CA  . GLN A 0 570 . 3.585    -1.777  -2.884   1.00 94.50 570 A 1 
ATOM 4400 C C   . GLN A 0 570 . 4.736    -0.814  -3.167   1.00 94.50 570 A 1 
ATOM 4401 C CB  . GLN A 0 570 . 2.504    -1.744  -3.972   1.00 94.50 570 A 1 
ATOM 4402 O O   . GLN A 0 570 . 4.503    0.384   -3.339   1.00 94.50 570 A 1 
ATOM 4403 C CG  . GLN A 0 570 . 3.023    -2.062  -5.382   1.00 94.50 570 A 1 
ATOM 4404 C CD  . GLN A 0 570 . 1.909    -1.947  -6.420   1.00 94.50 570 A 1 
ATOM 4405 N NE2 . GLN A 0 570 . 1.517    -3.005  -7.089   1.00 94.50 570 A 1 
ATOM 4406 O OE1 . GLN A 0 570 . 1.361    -0.880  -6.662   1.00 94.50 570 A 1 
ATOM 4407 N N   . THR A 0 571 . 5.964    -1.325  -3.221   1.00 93.29 571 A 1 
ATOM 4408 C CA  . THR A 0 571 . 7.175    -0.534  -3.464   1.00 93.29 571 A 1 
ATOM 4409 C C   . THR A 0 571 . 7.914    -1.052  -4.693   1.00 93.29 571 A 1 
ATOM 4410 C CB  . THR A 0 571 . 8.124    -0.562  -2.255   1.00 93.29 571 A 1 
ATOM 4411 O O   . THR A 0 571 . 8.441    -2.161  -4.688   1.00 93.29 571 A 1 
ATOM 4412 C CG2 . THR A 0 571 . 9.235    0.480   -2.410   1.00 93.29 571 A 1 
ATOM 4413 O OG1 . THR A 0 571 . 7.469    -0.270  -1.043   1.00 93.29 571 A 1 
ATOM 4414 N N   . TRP A 0 572 . 8.028    -0.216  -5.724   1.00 91.43 572 A 1 
ATOM 4415 C CA  . TRP A 0 572 . 8.772    -0.522  -6.945   1.00 91.43 572 A 1 
ATOM 4416 C C   . TRP A 0 572 . 9.905    0.480   -7.158   1.00 91.43 572 A 1 
ATOM 4417 C CB  . TRP A 0 572 . 7.807    -0.551  -8.130   1.00 91.43 572 A 1 
ATOM 4418 O O   . TRP A 0 572 . 9.706    1.696   -7.079   1.00 91.43 572 A 1 
ATOM 4419 C CG  . TRP A 0 572 . 8.413    -0.838  -9.472   1.00 91.43 572 A 1 
ATOM 4420 C CD1 . TRP A 0 572 . 8.840    -2.048  -9.898   1.00 91.43 572 A 1 
ATOM 4421 C CD2 . TRP A 0 572 . 8.567    0.061   -10.610  1.00 91.43 572 A 1 
ATOM 4422 C CE2 . TRP A 0 572 . 8.977    -0.709  -11.740  1.00 91.43 572 A 1 
ATOM 4423 C CE3 . TRP A 0 572 . 8.334    1.440   -10.816  1.00 91.43 572 A 1 
ATOM 4424 N NE1 . TRP A 0 572 . 9.203    -1.977  -11.231  1.00 91.43 572 A 1 
ATOM 4425 C CH2 . TRP A 0 572 . 8.812    1.228   -13.200  1.00 91.43 572 A 1 
ATOM 4426 C CZ2 . TRP A 0 572 . 9.060    -0.146  -13.026  1.00 91.43 572 A 1 
ATOM 4427 C CZ3 . TRP A 0 572 . 8.464    2.022   -12.092  1.00 91.43 572 A 1 
ATOM 4428 N N   . ALA A 0 573 . 11.107   -0.009  -7.459   1.00 92.47 573 A 1 
ATOM 4429 C CA  . ALA A 0 573 . 12.263   0.842   -7.718   1.00 92.47 573 A 1 
ATOM 4430 C C   . ALA A 0 573 . 13.127   0.330   -8.873   1.00 92.47 573 A 1 
ATOM 4431 C CB  . ALA A 0 573 . 13.075   1.014   -6.428   1.00 92.47 573 A 1 
ATOM 4432 O O   . ALA A 0 573 . 13.379   -0.865  -9.005   1.00 92.47 573 A 1 
ATOM 4433 N N   . LYS A 0 574 . 13.651   1.260   -9.679   1.00 91.09 574 A 1 
ATOM 4434 C CA  . LYS A 0 574 . 14.644   0.992   -10.727  1.00 91.09 574 A 1 
ATOM 4435 C C   . LYS A 0 574 . 15.834   1.921   -10.610  1.00 91.09 574 A 1 
ATOM 4436 C CB  . LYS A 0 574 . 14.041   1.074   -12.139  1.00 91.09 574 A 1 
ATOM 4437 O O   . LYS A 0 574 . 15.675   3.112   -10.345  1.00 91.09 574 A 1 
ATOM 4438 C CG  . LYS A 0 574 . 12.952   0.017   -12.294  1.00 91.09 574 A 1 
ATOM 4439 C CD  . LYS A 0 574 . 12.613   -0.327  -13.751  1.00 91.09 574 A 1 
ATOM 4440 C CE  . LYS A 0 574 . 11.896   -1.655  -13.576  1.00 91.09 574 A 1 
ATOM 4441 N NZ  . LYS A 0 574 . 11.540   -2.413  -14.793  1.00 91.09 574 A 1 
ATOM 4442 N N   . SER A 0 575 . 17.015   1.388   -10.891  1.00 88.91 575 A 1 
ATOM 4443 C CA  . SER A 0 575 . 18.226   2.175   -11.109  1.00 88.91 575 A 1 
ATOM 4444 C C   . SER A 0 575 . 18.998   1.638   -12.304  1.00 88.91 575 A 1 
ATOM 4445 C CB  . SER A 0 575 . 19.123   2.188   -9.868   1.00 88.91 575 A 1 
ATOM 4446 O O   . SER A 0 575 . 19.288   0.442   -12.352  1.00 88.91 575 A 1 
ATOM 4447 O OG  . SER A 0 575 . 19.546   0.881   -9.545   1.00 88.91 575 A 1 
ATOM 4448 N N   . TYR A 0 576 . 19.372   2.537   -13.206  1.00 84.24 576 A 1 
ATOM 4449 C CA  . TYR A 0 576 . 20.342   2.313   -14.266  1.00 84.24 576 A 1 
ATOM 4450 C C   . TYR A 0 576 . 21.514   3.256   -14.014  1.00 84.24 576 A 1 
ATOM 4451 C CB  . TYR A 0 576 . 19.707   2.581   -15.637  1.00 84.24 576 A 1 
ATOM 4452 O O   . TYR A 0 576 . 21.321   4.469   -13.988  1.00 84.24 576 A 1 
ATOM 4453 C CG  . TYR A 0 576 . 18.502   1.717   -15.949  1.00 84.24 576 A 1 
ATOM 4454 C CD1 . TYR A 0 576 . 18.674   0.487   -16.612  1.00 84.24 576 A 1 
ATOM 4455 C CD2 . TYR A 0 576 . 17.213   2.140   -15.568  1.00 84.24 576 A 1 
ATOM 4456 C CE1 . TYR A 0 576 . 17.558   -0.323  -16.894  1.00 84.24 576 A 1 
ATOM 4457 C CE2 . TYR A 0 576 . 16.094   1.335   -15.848  1.00 84.24 576 A 1 
ATOM 4458 O OH  . TYR A 0 576 . 15.184   -0.668  -16.799  1.00 84.24 576 A 1 
ATOM 4459 C CZ  . TYR A 0 576 . 16.268   0.101   -16.514  1.00 84.24 576 A 1 
ATOM 4460 N N   . ASP A 0 577 . 22.704   2.704   -13.825  1.00 83.94 577 A 1 
ATOM 4461 C CA  . ASP A 0 577 . 23.957   3.452   -13.780  1.00 83.94 577 A 1 
ATOM 4462 C C   . ASP A 0 577 . 24.849   2.931   -14.919  1.00 83.94 577 A 1 
ATOM 4463 C CB  . ASP A 0 577 . 24.628   3.306   -12.400  1.00 83.94 577 A 1 
ATOM 4464 O O   . ASP A 0 577 . 24.974   1.717   -15.090  1.00 83.94 577 A 1 
ATOM 4465 C CG  . ASP A 0 577 . 23.754   3.736   -11.211  1.00 83.94 577 A 1 
ATOM 4466 O OD1 . ASP A 0 577 . 23.423   4.941   -11.082  1.00 83.94 577 A 1 
ATOM 4467 O OD2 . ASP A 0 577 . 23.456   2.885   -10.332  1.00 83.94 577 A 1 
ATOM 4468 N N   . ALA A 0 578 . 25.441   3.826   -15.704  1.00 81.12 578 A 1 
ATOM 4469 C CA  . ALA A 0 578 . 26.435   3.517   -16.731  1.00 81.12 578 A 1 
ATOM 4470 C C   . ALA A 0 578 . 27.641   4.444   -16.545  1.00 81.12 578 A 1 
ATOM 4471 C CB  . ALA A 0 578 . 25.801   3.666   -18.119  1.00 81.12 578 A 1 
ATOM 4472 O O   . ALA A 0 578 . 27.447   5.620   -16.247  1.00 81.12 578 A 1 
ATOM 4473 N N   . GLU A 0 579 . 28.866   3.934   -16.685  1.00 74.42 579 A 1 
ATOM 4474 C CA  . GLU A 0 579 . 30.086   4.725   -16.434  1.00 74.42 579 A 1 
ATOM 4475 C C   . GLU A 0 579 . 30.463   5.658   -17.600  1.00 74.42 579 A 1 
ATOM 4476 C CB  . GLU A 0 579 . 31.243   3.793   -16.031  1.00 74.42 579 A 1 
ATOM 4477 O O   . GLU A 0 579 . 30.925   6.768   -17.352  1.00 74.42 579 A 1 
ATOM 4478 C CG  . GLU A 0 579 . 30.989   3.173   -14.645  1.00 74.42 579 A 1 
ATOM 4479 C CD  . GLU A 0 579 . 32.119   2.258   -14.140  1.00 74.42 579 A 1 
ATOM 4480 O OE1 . GLU A 0 579 . 32.205   2.094   -12.899  1.00 74.42 579 A 1 
ATOM 4481 O OE2 . GLU A 0 579 . 32.837   1.660   -14.974  1.00 74.42 579 A 1 
ATOM 4482 N N   . SER A 0 580 . 30.183   5.257   -18.842  1.00 73.81 580 A 1 
ATOM 4483 C CA  . SER A 0 580 . 30.319   6.076   -20.055  1.00 73.81 580 A 1 
ATOM 4484 C C   . SER A 0 580 . 29.345   5.603   -21.146  1.00 73.81 580 A 1 
ATOM 4485 C CB  . SER A 0 580 . 31.759   6.009   -20.591  1.00 73.81 580 A 1 
ATOM 4486 O O   . SER A 0 580 . 28.864   4.460   -21.115  1.00 73.81 580 A 1 
ATOM 4487 O OG  . SER A 0 580 . 32.010   4.715   -21.107  1.00 73.81 580 A 1 
ATOM 4488 N N   . TYR A 0 581 . 29.062   6.463   -22.126  1.00 66.96 581 A 1 
ATOM 4489 C CA  . TYR A 0 581 . 28.544   6.056   -23.436  1.00 66.96 581 A 1 
ATOM 4490 C C   . TYR A 0 581 . 29.158   6.914   -24.543  1.00 66.96 581 A 1 
ATOM 4491 C CB  . TYR A 0 581 . 27.008   6.131   -23.491  1.00 66.96 581 A 1 
ATOM 4492 O O   . TYR A 0 581 . 28.872   8.111   -24.616  1.00 66.96 581 A 1 
ATOM 4493 C CG  . TYR A 0 581 . 26.431   5.965   -24.895  1.00 66.96 581 A 1 
ATOM 4494 C CD1 . TYR A 0 581 . 25.825   7.057   -25.546  1.00 66.96 581 A 1 
ATOM 4495 C CD2 . TYR A 0 581 . 26.564   4.746   -25.585  1.00 66.96 581 A 1 
ATOM 4496 C CE1 . TYR A 0 581 . 25.363   6.942   -26.872  1.00 66.96 581 A 1 
ATOM 4497 C CE2 . TYR A 0 581 . 26.060   4.605   -26.893  1.00 66.96 581 A 1 
ATOM 4498 O OH  . TYR A 0 581 . 25.004   5.586   -28.818  1.00 66.96 581 A 1 
ATOM 4499 C CZ  . TYR A 0 581 . 25.469   5.709   -27.544  1.00 66.96 581 A 1 
ATOM 4500 N N   . ASP A 0 582 . 29.918   6.272   -25.432  1.00 75.62 582 A 1 
ATOM 4501 C CA  . ASP A 0 582 . 30.536   6.910   -26.594  1.00 75.62 582 A 1 
ATOM 4502 C C   . ASP A 0 582 . 29.906   6.417   -27.900  1.00 75.62 582 A 1 
ATOM 4503 C CB  . ASP A 0 582 . 32.044   6.647   -26.666  1.00 75.62 582 A 1 
ATOM 4504 O O   . ASP A 0 582 . 29.726   5.215   -28.122  1.00 75.62 582 A 1 
ATOM 4505 C CG  . ASP A 0 582 . 32.844   7.081   -25.444  1.00 75.62 582 A 1 
ATOM 4506 O OD1 . ASP A 0 582 . 32.514   8.138   -24.866  1.00 75.62 582 A 1 
ATOM 4507 O OD2 . ASP A 0 582 . 33.808   6.335   -25.158  1.00 75.62 582 A 1 
ATOM 4508 N N   . GLU A 0 583 . 29.656   7.347   -28.815  1.00 81.40 583 A 1 
ATOM 4509 C CA  . GLU A 0 583 . 29.252   7.111   -30.198  1.00 81.40 583 A 1 
ATOM 4510 C C   . GLU A 0 583 . 30.073   8.017   -31.117  1.00 81.40 583 A 1 
ATOM 4511 C CB  . GLU A 0 583 . 27.735   7.337   -30.322  1.00 81.40 583 A 1 
ATOM 4512 O O   . GLU A 0 583 . 29.997   9.238   -31.016  1.00 81.40 583 A 1 
ATOM 4513 C CG  . GLU A 0 583 . 27.218   7.426   -31.769  1.00 81.40 583 A 1 
ATOM 4514 C CD  . GLU A 0 583 . 25.690   7.285   -31.878  1.00 81.40 583 A 1 
ATOM 4515 O OE1 . GLU A 0 583 . 25.211   6.838   -32.949  1.00 81.40 583 A 1 
ATOM 4516 O OE2 . GLU A 0 583 . 24.956   7.328   -30.860  1.00 81.40 583 A 1 
ATOM 4517 N N   . TRP A 0 584 . 30.864   7.435   -32.019  1.00 82.03 584 A 1 
ATOM 4518 C CA  . TRP A 0 584 . 31.781   8.193   -32.877  1.00 82.03 584 A 1 
ATOM 4519 C C   . TRP A 0 584 . 31.845   7.647   -34.302  1.00 82.03 584 A 1 
ATOM 4520 C CB  . TRP A 0 584 . 33.171   8.264   -32.229  1.00 82.03 584 A 1 
ATOM 4521 O O   . TRP A 0 584 . 31.580   6.469   -34.554  1.00 82.03 584 A 1 
ATOM 4522 C CG  . TRP A 0 584 . 33.819   6.946   -31.921  1.00 82.03 584 A 1 
ATOM 4523 C CD1 . TRP A 0 584 . 33.756   6.310   -30.729  1.00 82.03 584 A 1 
ATOM 4524 C CD2 . TRP A 0 584 . 34.632   6.093   -32.785  1.00 82.03 584 A 1 
ATOM 4525 C CE2 . TRP A 0 584 . 35.034   4.944   -32.036  1.00 82.03 584 A 1 
ATOM 4526 C CE3 . TRP A 0 584 . 35.078   6.173   -34.123  1.00 82.03 584 A 1 
ATOM 4527 N NE1 . TRP A 0 584 . 34.470   5.130   -30.790  1.00 82.03 584 A 1 
ATOM 4528 C CH2 . TRP A 0 584 . 36.257   4.041   -33.924  1.00 82.03 584 A 1 
ATOM 4529 C CZ2 . TRP A 0 584 . 35.830   3.928   -32.589  1.00 82.03 584 A 1 
ATOM 4530 C CZ3 . TRP A 0 584 . 35.883   5.165   -34.684  1.00 82.03 584 A 1 
ATOM 4531 N N   . ASP A 0 585 . 32.200   8.525   -35.236  1.00 81.39 585 A 1 
ATOM 4532 C CA  . ASP A 0 585 . 32.265   8.275   -36.673  1.00 81.39 585 A 1 
ATOM 4533 C C   . ASP A 0 585 . 33.469   9.034   -37.263  1.00 81.39 585 A 1 
ATOM 4534 C CB  . ASP A 0 585 . 30.917   8.714   -37.277  1.00 81.39 585 A 1 
ATOM 4535 O O   . ASP A 0 585 . 33.572   10.252  -37.123  1.00 81.39 585 A 1 
ATOM 4536 C CG  . ASP A 0 585 . 30.713   8.383   -38.757  1.00 81.39 585 A 1 
ATOM 4537 O OD1 . ASP A 0 585 . 31.682   8.091   -39.489  1.00 81.39 585 A 1 
ATOM 4538 O OD2 . ASP A 0 585 . 29.572   8.545   -39.253  1.00 81.39 585 A 1 
ATOM 4539 N N   . ASN A 0 586 . 34.392   8.307   -37.895  1.00 79.35 586 A 1 
ATOM 4540 C CA  . ASN A 0 586 . 35.552   8.835   -38.611  1.00 79.35 586 A 1 
ATOM 4541 C C   . ASN A 0 586 . 35.478   8.416   -40.082  1.00 79.35 586 A 1 
ATOM 4542 C CB  . ASN A 0 586 . 36.843   8.305   -37.956  1.00 79.35 586 A 1 
ATOM 4543 O O   . ASN A 0 586 . 35.504   7.213   -40.367  1.00 79.35 586 A 1 
ATOM 4544 C CG  . ASN A 0 586 . 38.075   8.727   -38.745  1.00 79.35 586 A 1 
ATOM 4545 N ND2 . ASN A 0 586 . 38.919   7.825   -39.182  1.00 79.35 586 A 1 
ATOM 4546 O OD1 . ASN A 0 586 . 38.290   9.885   -39.009  1.00 79.35 586 A 1 
ATOM 4547 N N   . LYS A 0 587 . 35.444   9.388   -40.998  1.00 75.63 587 A 1 
ATOM 4548 C CA  . LYS A 0 587 . 35.543   9.179   -42.448  1.00 75.63 587 A 1 
ATOM 4549 C C   . LYS A 0 587 . 36.778   9.879   -42.989  1.00 75.63 587 A 1 
ATOM 4550 C CB  . LYS A 0 587 . 34.316   9.715   -43.185  1.00 75.63 587 A 1 
ATOM 4551 O O   . LYS A 0 587 . 36.852   11.106  -42.963  1.00 75.63 587 A 1 
ATOM 4552 C CG  . LYS A 0 587 . 33.029   8.982   -42.823  1.00 75.63 587 A 1 
ATOM 4553 C CD  . LYS A 0 587 . 31.833   9.728   -43.438  1.00 75.63 587 A 1 
ATOM 4554 C CE  . LYS A 0 587 . 30.548   9.413   -42.675  1.00 75.63 587 A 1 
ATOM 4555 N NZ  . LYS A 0 587 . 30.656   9.886   -41.278  1.00 75.63 587 A 1 
ATOM 4556 N N   . ASP A 0 588 . 37.645   9.051   -43.539  1.00 70.07 588 A 1 
ATOM 4557 C CA  . ASP A 0 588 . 38.857   9.384   -44.274  1.00 70.07 588 A 1 
ATOM 4558 C C   . ASP A 0 588 . 38.517   9.278   -45.773  1.00 70.07 588 A 1 
ATOM 4559 C CB  . ASP A 0 588 . 39.909   8.384   -43.758  1.00 70.07 588 A 1 
ATOM 4560 O O   . ASP A 0 588 . 37.904   8.292   -46.205  1.00 70.07 588 A 1 
ATOM 4561 C CG  . ASP A 0 588 . 41.249   8.318   -44.488  1.00 70.07 588 A 1 
ATOM 4562 O OD1 . ASP A 0 588 . 41.310   8.750   -45.662  1.00 70.07 588 A 1 
ATOM 4563 O OD2 . ASP A 0 588 . 42.152   7.677   -43.896  1.00 70.07 588 A 1 
ATOM 4564 N N   . ALA A 0 589 . 38.806   10.329  -46.547  1.00 69.23 589 A 1 
ATOM 4565 C CA  . ALA A 0 589 . 38.440   10.444  -47.965  1.00 69.23 589 A 1 
ATOM 4566 C C   . ALA A 0 589 . 39.567   11.052  -48.828  1.00 69.23 589 A 1 
ATOM 4567 C CB  . ALA A 0 589 . 37.098   11.185  -48.076  1.00 69.23 589 A 1 
ATOM 4568 O O   . ALA A 0 589 . 39.315   11.861  -49.737  1.00 69.23 589 A 1 
ATOM 4569 N N   . ASP A 0 590 . 40.799   10.652  -48.514  1.00 67.74 590 A 1 
ATOM 4570 C CA  . ASP A 0 590 . 42.057   11.121  -49.097  1.00 67.74 590 A 1 
ATOM 4571 C C   . ASP A 0 590 . 42.113   10.982  -50.641  1.00 67.74 590 A 1 
ATOM 4572 C CB  . ASP A 0 590 . 43.191   10.362  -48.379  1.00 67.74 590 A 1 
ATOM 4573 O O   . ASP A 0 590 . 41.746   9.960   -51.236  1.00 67.74 590 A 1 
ATOM 4574 C CG  . ASP A 0 590 . 44.600   10.899  -48.634  1.00 67.74 590 A 1 
ATOM 4575 O OD1 . ASP A 0 590 . 44.725   11.905  -49.378  1.00 67.74 590 A 1 
ATOM 4576 O OD2 . ASP A 0 590 . 45.574   10.225  -48.226  1.00 67.74 590 A 1 
ATOM 4577 N N   . LYS A 0 591 . 42.571   12.040  -51.330  1.00 58.52 591 A 1 
ATOM 4578 C CA  . LYS A 0 591 . 42.721   12.113  -52.799  1.00 58.52 591 A 1 
ATOM 4579 C C   . LYS A 0 591 . 44.063   12.728  -53.196  1.00 58.52 591 A 1 
ATOM 4580 C CB  . LYS A 0 591 . 41.548   12.872  -53.443  1.00 58.52 591 A 1 
ATOM 4581 O O   . LYS A 0 591 . 44.148   13.873  -53.657  1.00 58.52 591 A 1 
ATOM 4582 C CG  . LYS A 0 591 . 40.235   12.079  -53.433  1.00 58.52 591 A 1 
ATOM 4583 C CD  . LYS A 0 591 . 39.059   12.890  -54.003  1.00 58.52 591 A 1 
ATOM 4584 C CE  . LYS A 0 591 . 38.283   13.628  -52.901  1.00 58.52 591 A 1 
ATOM 4585 N NZ  . LYS A 0 591 . 39.028   14.771  -52.315  1.00 58.52 591 A 1 
ATOM 4586 N N   . TRP A 0 592 . 45.121   11.929  -53.119  1.00 62.18 592 A 1 
ATOM 4587 C CA  . TRP A 0 592 . 46.456   12.303  -53.585  1.00 62.18 592 A 1 
ATOM 4588 C C   . TRP A 0 592 . 46.631   12.205  -55.115  1.00 62.18 592 A 1 
ATOM 4589 C CB  . TRP A 0 592 . 47.514   11.502  -52.818  1.00 62.18 592 A 1 
ATOM 4590 O O   . TRP A 0 592 . 46.346   11.200  -55.774  1.00 62.18 592 A 1 
ATOM 4591 C CG  . TRP A 0 592 . 47.248   10.033  -52.681  1.00 62.18 592 A 1 
ATOM 4592 C CD1 . TRP A 0 592 . 46.607   9.467   -51.634  1.00 62.18 592 A 1 
ATOM 4593 C CD2 . TRP A 0 592 . 47.576   8.929   -53.585  1.00 62.18 592 A 1 
ATOM 4594 C CE2 . TRP A 0 592 . 47.126   7.712   -52.997  1.00 62.18 592 A 1 
ATOM 4595 C CE3 . TRP A 0 592 . 48.191   8.828   -54.852  1.00 62.18 592 A 1 
ATOM 4596 N NE1 . TRP A 0 592 . 46.506   8.109   -51.838  1.00 62.18 592 A 1 
ATOM 4597 C CH2 . TRP A 0 592 . 47.956   6.398   -54.859  1.00 62.18 592 A 1 
ATOM 4598 C CZ2 . TRP A 0 592 . 47.312   6.465   -53.611  1.00 62.18 592 A 1 
ATOM 4599 C CZ3 . TRP A 0 592 . 48.383   7.583   -55.487  1.00 62.18 592 A 1 
ATOM 4600 N N   . GLY A 0 593 . 47.202   13.263  -55.699  1.00 51.68 593 A 1 
ATOM 4601 C CA  . GLY A 0 593 . 47.603   13.329  -57.108  1.00 51.68 593 A 1 
ATOM 4602 C C   . GLY A 0 593 . 49.046   12.871  -57.354  1.00 51.68 593 A 1 
ATOM 4603 O O   . GLY A 0 593 . 49.863   13.666  -57.821  1.00 51.68 593 A 1 
ATOM 4604 N N   . ALA A 0 594 . 49.393   11.618  -57.038  1.00 49.67 594 A 1 
ATOM 4605 C CA  . ALA A 0 594 . 50.772   11.126  -57.158  1.00 49.67 594 A 1 
ATOM 4606 C C   . ALA A 0 594 . 51.091   10.527  -58.541  1.00 49.67 594 A 1 
ATOM 4607 C CB  . ALA A 0 594 . 51.107   10.149  -56.027  1.00 49.67 594 A 1 
ATOM 4608 O O   . ALA A 0 594 . 50.395   9.652   -59.057  1.00 49.67 594 A 1 
ATOM 4609 N N   . GLN A 0 595 . 52.214   10.940  -59.133  1.00 49.51 595 A 1 
ATOM 4610 C CA  . GLN A 0 595 . 52.713   10.353  -60.377  1.00 49.51 595 A 1 
ATOM 4611 C C   . GLN A 0 595 . 53.442   9.033   -60.076  1.00 49.51 595 A 1 
ATOM 4612 C CB  . GLN A 0 595 . 53.577   11.386  -61.120  1.00 49.51 595 A 1 
ATOM 4613 O O   . GLN A 0 595 . 54.613   9.036   -59.701  1.00 49.51 595 A 1 
ATOM 4614 C CG  . GLN A 0 595 . 53.835   10.968  -62.574  1.00 49.51 595 A 1 
ATOM 4615 C CD  . GLN A 0 595 . 54.636   12.025  -63.328  1.00 49.51 595 A 1 
ATOM 4616 N NE2 . GLN A 0 595 . 55.945   11.903  -63.378  1.00 49.51 595 A 1 
ATOM 4617 O OE1 . GLN A 0 595 . 54.103   12.970  -63.893  1.00 49.51 595 A 1 
ATOM 4618 N N   . ALA A 0 596 . 52.748   7.903   -60.226  1.00 43.31 596 A 1 
ATOM 4619 C CA  . ALA A 0 596 . 53.304   6.578   -59.956  1.00 43.31 596 A 1 
ATOM 4620 C C   . ALA A 0 596 . 54.463   6.228   -60.915  1.00 43.31 596 A 1 
ATOM 4621 C CB  . ALA A 0 596 . 52.167   5.549   -60.017  1.00 43.31 596 A 1 
ATOM 4622 O O   . ALA A 0 596 . 54.254   6.002   -62.110  1.00 43.31 596 A 1 
ATOM 4623 N N   . TRP A 0 597 . 55.684   6.147   -60.379  1.00 42.09 597 A 1 
ATOM 4624 C CA  . TRP A 0 597 . 56.894   5.758   -61.112  1.00 42.09 597 A 1 
ATOM 4625 C C   . TRP A 0 597 . 56.952   4.234   -61.298  1.00 42.09 597 A 1 
ATOM 4626 C CB  . TRP A 0 597 . 58.146   6.307   -60.407  1.00 42.09 597 A 1 
ATOM 4627 O O   . TRP A 0 597 . 57.650   3.525   -60.576  1.00 42.09 597 A 1 
ATOM 4628 C CG  . TRP A 0 597 . 58.307   7.800   -60.409  1.00 42.09 597 A 1 
ATOM 4629 C CD1 . TRP A 0 597 . 57.675   8.658   -59.578  1.00 42.09 597 A 1 
ATOM 4630 C CD2 . TRP A 0 597 . 59.173   8.631   -61.248  1.00 42.09 597 A 1 
ATOM 4631 C CE2 . TRP A 0 597 . 59.006   9.996   -60.858  1.00 42.09 597 A 1 
ATOM 4632 C CE3 . TRP A 0 597 . 60.092   8.376   -62.291  1.00 42.09 597 A 1 
ATOM 4633 N NE1 . TRP A 0 597 . 58.073   9.952   -59.846  1.00 42.09 597 A 1 
ATOM 4634 C CH2 . TRP A 0 597 . 60.622   10.756  -62.490  1.00 42.09 597 A 1 
ATOM 4635 C CZ2 . TRP A 0 597 . 59.711   11.047  -61.461  1.00 42.09 597 A 1 
ATOM 4636 C CZ3 . TRP A 0 597 . 60.808   9.424   -62.904  1.00 42.09 597 A 1 
ATOM 4637 N N   . GLY A 0 598 . 56.192   3.721   -62.267  1.00 43.12 598 A 1 
ATOM 4638 C CA  . GLY A 0 598 . 56.341   2.341   -62.728  1.00 43.12 598 A 1 
ATOM 4639 C C   . GLY A 0 598 . 57.672   2.156   -63.462  1.00 43.12 598 A 1 
ATOM 4640 O O   . GLY A 0 598 . 57.968   2.914   -64.381  1.00 43.12 598 A 1 
ATOM 4641 N N   . SER A 0 599 . 58.453   1.155   -63.056  1.00 37.33 599 A 1 
ATOM 4642 C CA  . SER A 0 599 . 59.705   0.756   -63.707  1.00 37.33 599 A 1 
ATOM 4643 C C   . SER A 0 599 . 59.611   -0.711  -64.115  1.00 37.33 599 A 1 
ATOM 4644 C CB  . SER A 0 599 . 60.881   0.988   -62.748  1.00 37.33 599 A 1 
ATOM 4645 O O   . SER A 0 599 . 59.598   -1.587  -63.251  1.00 37.33 599 A 1 
ATOM 4646 O OG  . SER A 0 599 . 62.114   0.641   -63.348  1.00 37.33 599 A 1 
ATOM 4647 N N   . ASP A 0 600 . 59.550   -0.984  -65.415  1.00 42.73 600 A 1 
ATOM 4648 C CA  . ASP A 0 600 . 59.570   -2.321  -66.006  1.00 42.73 600 A 1 
ATOM 4649 C C   . ASP A 0 600 . 60.982   -2.711  -66.496  1.00 42.73 600 A 1 
ATOM 4650 C CB  . ASP A 0 600 . 58.456   -2.500  -67.070  1.00 42.73 600 A 1 
ATOM 4651 O O   . ASP A 0 600 . 61.573   -2.086  -67.376  1.00 42.73 600 A 1 
ATOM 4652 C CG  . ASP A 0 600 . 57.998   -1.273  -67.890  1.00 42.73 600 A 1 
ATOM 4653 O OD1 . ASP A 0 600 . 58.678   -0.220  -67.883  1.00 42.73 600 A 1 
ATOM 4654 O OD2 . ASP A 0 600 . 56.890   -1.378  -68.469  1.00 42.73 600 A 1 
ATOM 4655 N N   . GLU A 0 601 . 61.551   -3.767  -65.901  1.00 34.82 601 A 1 
ATOM 4656 C CA  . GLU A 0 601 . 62.868   -4.310  -66.269  1.00 34.82 601 A 1 
ATOM 4657 C C   . GLU A 0 601 . 62.791   -5.260  -67.482  1.00 34.82 601 A 1 
ATOM 4658 C CB  . GLU A 0 601 . 63.539   -5.024  -65.076  1.00 34.82 601 A 1 
ATOM 4659 O O   . GLU A 0 601 . 62.835   -6.486  -67.341  1.00 34.82 601 A 1 
ATOM 4660 C CG  . GLU A 0 601 . 64.147   -4.110  -64.007  1.00 34.82 601 A 1 
ATOM 4661 C CD  . GLU A 0 601 . 65.109   -4.920  -63.117  1.00 34.82 601 A 1 
ATOM 4662 O OE1 . GLU A 0 601 . 66.327   -4.621  -63.141  1.00 34.82 601 A 1 
ATOM 4663 O OE2 . GLU A 0 601 . 64.636   -5.864  -62.443  1.00 34.82 601 A 1 
ATOM 4664 N N   . ASP A 0 602 . 62.758   -4.708  -68.696  1.00 46.96 602 A 1 
ATOM 4665 C CA  . ASP A 0 602 . 62.870   -5.492  -69.939  1.00 46.96 602 A 1 
ATOM 4666 C C   . ASP A 0 602 . 64.324   -5.963  -70.201  1.00 46.96 602 A 1 
ATOM 4667 C CB  . ASP A 0 602 . 62.204   -4.747  -71.119  1.00 46.96 602 A 1 
ATOM 4668 O O   . ASP A 0 602 . 65.061   -5.470  -71.062  1.00 46.96 602 A 1 
ATOM 4669 C CG  . ASP A 0 602 . 60.760   -5.192  -71.421  1.00 46.96 602 A 1 
ATOM 4670 O OD1 . ASP A 0 602 . 60.204   -6.031  -70.675  1.00 46.96 602 A 1 
ATOM 4671 O OD2 . ASP A 0 602 . 60.251   -4.762  -72.480  1.00 46.96 602 A 1 
ATOM 4672 N N   . VAL A 0 603 . 64.766   -6.967  -69.433  1.00 33.72 603 A 1 
ATOM 4673 C CA  . VAL A 0 603 . 66.102   -7.582  -69.543  1.00 33.72 603 A 1 
ATOM 4674 C C   . VAL A 0 603 . 66.199   -8.499  -70.773  1.00 33.72 603 A 1 
ATOM 4675 C CB  . VAL A 0 603 . 66.510   -8.307  -68.240  1.00 33.72 603 A 1 
ATOM 4676 O O   . VAL A 0 603 . 66.010   -9.714  -70.698  1.00 33.72 603 A 1 
ATOM 4677 C CG1 . VAL A 0 603 . 67.925   -8.909  -68.329  1.00 33.72 603 A 1 
ATOM 4678 C CG2 . VAL A 0 603 . 66.528   -7.338  -67.053  1.00 33.72 603 A 1 
ATOM 4679 N N   . ALA A 0 604 . 66.577   -7.924  -71.917  1.00 33.25 604 A 1 
ATOM 4680 C CA  . ALA A 0 604 . 66.769   -8.636  -73.187  1.00 33.25 604 A 1 
ATOM 4681 C C   . ALA A 0 604 . 68.234   -8.600  -73.690  1.00 33.25 604 A 1 
ATOM 4682 C CB  . ALA A 0 604 . 65.747   -8.095  -74.195  1.00 33.25 604 A 1 
ATOM 4683 O O   . ALA A 0 604 . 68.548   -7.993  -74.712  1.00 33.25 604 A 1 
ATOM 4684 N N   . GLY A 0 605 . 69.157   -9.268  -72.983  1.00 32.90 605 A 1 
ATOM 4685 C CA  . GLY A 0 605 . 70.592   -9.262  -73.328  1.00 32.90 605 A 1 
ATOM 4686 C C   . GLY A 0 605 . 71.389   -10.446 -72.770  1.00 32.90 605 A 1 
ATOM 4687 O O   . GLY A 0 605 . 72.141   -10.305 -71.809  1.00 32.90 605 A 1 
ATOM 4688 N N   . ALA A 0 606 . 71.231   -11.634 -73.355  1.00 30.81 606 A 1 
ATOM 4689 C CA  . ALA A 0 606 . 71.837   -12.858 -72.830  1.00 30.81 606 A 1 
ATOM 4690 C C   . ALA A 0 606 . 73.364   -12.944 -73.046  1.00 30.81 606 A 1 
ATOM 4691 C CB  . ALA A 0 606 . 71.125   -14.058 -73.473  1.00 30.81 606 A 1 
ATOM 4692 O O   . ALA A 0 606 . 73.812   -12.984 -74.187  1.00 30.81 606 A 1 
ATOM 4693 N N   . SER A 0 607 . 74.142   -13.117 -71.963  1.00 33.03 607 A 1 
ATOM 4694 C CA  . SER A 0 607 . 74.887   -14.374 -71.706  1.00 33.03 607 A 1 
ATOM 4695 C C   . SER A 0 607 . 75.893   -14.276 -70.540  1.00 33.03 607 A 1 
ATOM 4696 C CB  . SER A 0 607 . 75.665   -14.899 -72.937  1.00 33.03 607 A 1 
ATOM 4697 O O   . SER A 0 607 . 76.942   -13.650 -70.681  1.00 33.03 607 A 1 
ATOM 4698 O OG  . SER A 0 607 . 76.693   -14.027 -73.362  1.00 33.03 607 A 1 
ATOM 4699 N N   . SER A 0 608 . 75.656   -14.985 -69.430  1.00 36.52 608 A 1 
ATOM 4700 C CA  . SER A 0 608 . 76.686   -15.795 -68.739  1.00 36.52 608 A 1 
ATOM 4701 C C   . SER A 0 608 . 76.118   -16.574 -67.542  1.00 36.52 608 A 1 
ATOM 4702 C CB  . SER A 0 608 . 77.951   -15.025 -68.310  1.00 36.52 608 A 1 
ATOM 4703 O O   . SER A 0 608 . 75.161   -16.179 -66.889  1.00 36.52 608 A 1 
ATOM 4704 O OG  . SER A 0 608 . 77.672   -13.793 -67.697  1.00 36.52 608 A 1 
ATOM 4705 N N   . TYR A 0 609 . 76.712   -17.742 -67.310  1.00 30.83 609 A 1 
ATOM 4706 C CA  . TYR A 0 609 . 76.358   -18.763 -66.324  1.00 30.83 609 A 1 
ATOM 4707 C C   . TYR A 0 609 . 76.073   -18.272 -64.884  1.00 30.83 609 A 1 
ATOM 4708 C CB  . TYR A 0 609 . 77.557   -19.734 -66.276  1.00 30.83 609 A 1 
ATOM 4709 O O   . TYR A 0 609 . 76.982   -17.862 -64.169  1.00 30.83 609 A 1 
ATOM 4710 C CG  . TYR A 0 609 . 77.451   -20.978 -67.135  1.00 30.83 609 A 1 
ATOM 4711 C CD1 . TYR A 0 609 . 77.506   -22.234 -66.502  1.00 30.83 609 A 1 
ATOM 4712 C CD2 . TYR A 0 609 . 77.328   -20.902 -68.539  1.00 30.83 609 A 1 
ATOM 4713 C CE1 . TYR A 0 609 . 77.430   -23.414 -67.261  1.00 30.83 609 A 1 
ATOM 4714 C CE2 . TYR A 0 609 . 77.247   -22.085 -69.303  1.00 30.83 609 A 1 
ATOM 4715 O OH  . TYR A 0 609 . 77.218   -24.493 -69.378  1.00 30.83 609 A 1 
ATOM 4716 C CZ  . TYR A 0 609 . 77.296   -23.343 -68.660  1.00 30.83 609 A 1 
ATOM 4717 N N   . GLY A 0 610 . 74.866   -18.576 -64.394  1.00 32.79 610 A 1 
ATOM 4718 C CA  . GLY A 0 610 . 74.730   -19.474 -63.239  1.00 32.79 610 A 1 
ATOM 4719 C C   . GLY A 0 610 . 74.697   -18.890 -61.821  1.00 32.79 610 A 1 
ATOM 4720 O O   . GLY A 0 610 . 75.650   -19.064 -61.063  1.00 32.79 610 A 1 
ATOM 4721 N N   . LYS A 0 611 . 73.510   -18.449 -61.381  1.00 33.52 611 A 1 
ATOM 4722 C CA  . LYS A 0 611 . 72.902   -18.955 -60.131  1.00 33.52 611 A 1 
ATOM 4723 C C   . LYS A 0 611 . 71.388   -18.726 -60.096  1.00 33.52 611 A 1 
ATOM 4724 C CB  . LYS A 0 611 . 73.579   -18.359 -58.880  1.00 33.52 611 A 1 
ATOM 4725 O O   . LYS A 0 611 . 70.900   -17.734 -60.619  1.00 33.52 611 A 1 
ATOM 4726 C CG  . LYS A 0 611 . 74.276   -19.478 -58.091  1.00 33.52 611 A 1 
ATOM 4727 C CD  . LYS A 0 611 . 75.023   -18.928 -56.876  1.00 33.52 611 A 1 
ATOM 4728 C CE  . LYS A 0 611 . 75.744   -20.075 -56.161  1.00 33.52 611 A 1 
ATOM 4729 N NZ  . LYS A 0 611 . 76.399   -19.598 -54.920  1.00 33.52 611 A 1 
ATOM 4730 N N   . GLN A 0 612 . 70.661   -19.658 -59.481  1.00 32.14 612 A 1 
ATOM 4731 C CA  . GLN A 0 612 . 69.208   -19.602 -59.295  1.00 32.14 612 A 1 
ATOM 4732 C C   . GLN A 0 612 . 68.863   -19.321 -57.828  1.00 32.14 612 A 1 
ATOM 4733 C CB  . GLN A 0 612 . 68.577   -20.947 -59.701  1.00 32.14 612 A 1 
ATOM 4734 O O   . GLN A 0 612 . 69.448   -19.936 -56.938  1.00 32.14 612 A 1 
ATOM 4735 C CG  . GLN A 0 612 . 68.695   -21.278 -61.197  1.00 32.14 612 A 1 
ATOM 4736 C CD  . GLN A 0 612 . 68.924   -22.770 -61.407  1.00 32.14 612 A 1 
ATOM 4737 N NE2 . GLN A 0 612 . 67.891   -23.578 -61.506  1.00 32.14 612 A 1 
ATOM 4738 O OE1 . GLN A 0 612 . 70.049   -23.238 -61.451  1.00 32.14 612 A 1 
ATOM 4739 N N   . ALA A 0 613 . 67.865   -18.465 -57.619  1.00 31.99 613 A 1 
ATOM 4740 C CA  . ALA A 0 613 . 66.975   -18.411 -56.457  1.00 31.99 613 A 1 
ATOM 4741 C C   . ALA A 0 613 . 65.690   -17.712 -56.953  1.00 31.99 613 A 1 
ATOM 4742 C CB  . ALA A 0 613 . 67.666   -17.638 -55.323  1.00 31.99 613 A 1 
ATOM 4743 O O   . ALA A 0 613 . 65.761   -16.577 -57.408  1.00 31.99 613 A 1 
ATOM 4744 N N   . SER A 0 614 . 64.577   -18.419 -57.190  1.00 37.21 614 A 1 
ATOM 4745 C CA  . SER A 0 614 . 63.488   -18.614 -56.206  1.00 37.21 614 A 1 
ATOM 4746 C C   . SER A 0 614 . 63.109   -17.292 -55.513  1.00 37.21 614 A 1 
ATOM 4747 C CB  . SER A 0 614 . 63.782   -19.733 -55.200  1.00 37.21 614 A 1 
ATOM 4748 O O   . SER A 0 614 . 63.898   -16.802 -54.716  1.00 37.21 614 A 1 
ATOM 4749 O OG  . SER A 0 614 . 64.885   -19.418 -54.379  1.00 37.21 614 A 1 
ATOM 4750 N N   . ALA A 0 615 . 61.969   -16.640 -55.767  1.00 32.80 615 A 1 
ATOM 4751 C CA  . ALA A 0 615 . 60.617   -17.175 -55.985  1.00 32.80 615 A 1 
ATOM 4752 C C   . ALA A 0 615 . 60.202   -18.153 -54.868  1.00 32.80 615 A 1 
ATOM 4753 C CB  . ALA A 0 615 . 60.381   -17.673 -57.426  1.00 32.80 615 A 1 
ATOM 4754 O O   . ALA A 0 615 . 60.284   -19.368 -55.048  1.00 32.80 615 A 1 
ATOM 4755 N N   . GLY A 0 616 . 59.801   -17.608 -53.712  1.00 31.06 616 A 1 
ATOM 4756 C CA  . GLY A 0 616 . 59.270   -18.368 -52.577  1.00 31.06 616 A 1 
ATOM 4757 C C   . GLY A 0 616 . 59.116   -17.549 -51.285  1.00 31.06 616 A 1 
ATOM 4758 O O   . GLY A 0 616 . 60.119   -17.111 -50.736  1.00 31.06 616 A 1 
ATOM 4759 N N   . ASP A 0 617 . 57.866   -17.450 -50.818  1.00 28.80 617 A 1 
ATOM 4760 C CA  . ASP A 0 617 . 57.388   -17.157 -49.451  1.00 28.80 617 A 1 
ATOM 4761 C C   . ASP A 0 617 . 57.729   -15.832 -48.728  1.00 28.80 617 A 1 
ATOM 4762 C CB  . ASP A 0 617 . 57.606   -18.400 -48.563  1.00 28.80 617 A 1 
ATOM 4763 O O   . ASP A 0 617 . 58.655   -15.102 -49.066  1.00 28.80 617 A 1 
ATOM 4764 C CG  . ASP A 0 617 . 56.735   -19.583 -49.007  1.00 28.80 617 A 1 
ATOM 4765 O OD1 . ASP A 0 617 . 55.579   -19.332 -49.422  1.00 28.80 617 A 1 
ATOM 4766 O OD2 . ASP A 0 617 . 57.224   -20.731 -48.934  1.00 28.80 617 A 1 
ATOM 4767 N N   . LEU A 0 618 . 56.920   -15.588 -47.680  1.00 35.95 618 A 1 
ATOM 4768 C CA  . LEU A 0 618 . 56.805   -14.402 -46.812  1.00 35.95 618 A 1 
ATOM 4769 C C   . LEU A 0 618 . 56.153   -13.173 -47.504  1.00 35.95 618 A 1 
ATOM 4770 C CB  . LEU A 0 618 . 58.143   -14.087 -46.111  1.00 35.95 618 A 1 
ATOM 4771 O O   . LEU A 0 618 . 56.686   -12.647 -48.470  1.00 35.95 618 A 1 
ATOM 4772 C CG  . LEU A 0 618 . 58.797   -15.278 -45.378  1.00 35.95 618 A 1 
ATOM 4773 C CD1 . LEU A 0 618 . 60.166   -14.870 -44.834  1.00 35.95 618 A 1 
ATOM 4774 C CD2 . LEU A 0 618 . 57.955   -15.785 -44.201  1.00 35.95 618 A 1 
ATOM 4775 N N   . ASP A 0 619 . 54.993   -12.651 -47.082  1.00 36.15 619 A 1 
ATOM 4776 C CA  . ASP A 0 619 . 54.165   -12.971 -45.906  1.00 36.15 619 A 1 
ATOM 4777 C C   . ASP A 0 619 . 52.683   -13.238 -46.254  1.00 36.15 619 A 1 
ATOM 4778 C CB  . ASP A 0 619 . 54.313   -11.850 -44.859  1.00 36.15 619 A 1 
ATOM 4779 O O   . ASP A 0 619 . 52.066   -12.584 -47.097  1.00 36.15 619 A 1 
ATOM 4780 C CG  . ASP A 0 619 . 53.649   -12.179 -43.513  1.00 36.15 619 A 1 
ATOM 4781 O OD1 . ASP A 0 619 . 53.335   -13.373 -43.291  1.00 36.15 619 A 1 
ATOM 4782 O OD2 . ASP A 0 619 . 53.441   -11.236 -42.727  1.00 36.15 619 A 1 
ATOM 4783 N N   . LYS A 0 620 . 52.112   -14.216 -45.548  1.00 34.22 620 A 1 
ATOM 4784 C CA  . LYS A 0 620 . 50.682   -14.399 -45.316  1.00 34.22 620 A 1 
ATOM 4785 C C   . LYS A 0 620 . 50.509   -14.948 -43.897  1.00 34.22 620 A 1 
ATOM 4786 C CB  . LYS A 0 620 . 50.053   -15.397 -46.313  1.00 34.22 620 A 1 
ATOM 4787 O O   . LYS A 0 620 . 50.899   -16.092 -43.663  1.00 34.22 620 A 1 
ATOM 4788 C CG  . LYS A 0 620 . 49.575   -14.761 -47.622  1.00 34.22 620 A 1 
ATOM 4789 C CD  . LYS A 0 620 . 48.856   -15.804 -48.489  1.00 34.22 620 A 1 
ATOM 4790 C CE  . LYS A 0 620 . 48.329   -15.127 -49.757  1.00 34.22 620 A 1 
ATOM 4791 N NZ  . LYS A 0 620 . 47.724   -16.106 -50.691  1.00 34.22 620 A 1 
ATOM 4792 N N   . LYS A 0 621 . 49.708   -14.222 -43.098  1.00 32.95 621 A 1 
ATOM 4793 C CA  . LYS A 0 621 . 48.920   -14.662 -41.920  1.00 32.95 621 A 1 
ATOM 4794 C C   . LYS A 0 621 . 49.495   -14.287 -40.537  1.00 32.95 621 A 1 
ATOM 4795 C CB  . LYS A 0 621 . 48.599   -16.168 -42.029  1.00 32.95 621 A 1 
ATOM 4796 O O   . LYS A 0 621 . 50.518   -14.806 -40.115  1.00 32.95 621 A 1 
ATOM 4797 C CG  . LYS A 0 621 . 47.419   -16.674 -41.204  1.00 32.95 621 A 1 
ATOM 4798 C CD  . LYS A 0 621 . 47.303   -18.185 -41.438  1.00 32.95 621 A 1 
ATOM 4799 C CE  . LYS A 0 621 . 46.062   -18.732 -40.739  1.00 32.95 621 A 1 
ATOM 4800 N NZ  . LYS A 0 621 . 45.974   -20.204 -40.887  1.00 32.95 621 A 1 
ATOM 4801 N N   . SER A 0 622 . 48.665   -13.536 -39.798  1.00 31.57 622 A 1 
ATOM 4802 C CA  . SER A 0 622 . 48.679   -13.278 -38.342  1.00 31.57 622 A 1 
ATOM 4803 C C   . SER A 0 622 . 49.563   -12.149 -37.785  1.00 31.57 622 A 1 
ATOM 4804 C CB  . SER A 0 622 . 48.861   -14.564 -37.520  1.00 31.57 622 A 1 
ATOM 4805 O O   . SER A 0 622 . 50.655   -12.389 -37.281  1.00 31.57 622 A 1 
ATOM 4806 O OG  . SER A 0 622 . 47.782   -15.460 -37.738  1.00 31.57 622 A 1 
ATOM 4807 N N   . TYR A 0 623 . 48.962   -10.959 -37.662  1.00 33.14 623 A 1 
ATOM 4808 C CA  . TYR A 0 623 . 49.053   -10.120 -36.456  1.00 33.14 623 A 1 
ATOM 4809 C C   . TYR A 0 623 . 47.697   -9.397  -36.267  1.00 33.14 623 A 1 
ATOM 4810 C CB  . TYR A 0 623 . 50.230   -9.128  -36.542  1.00 33.14 623 A 1 
ATOM 4811 O O   . TYR A 0 623 . 47.256   -8.720  -37.188  1.00 33.14 623 A 1 
ATOM 4812 C CG  . TYR A 0 623 . 51.188   -9.230  -35.367  1.00 33.14 623 A 1 
ATOM 4813 C CD1 . TYR A 0 623 . 50.999   -8.440  -34.215  1.00 33.14 623 A 1 
ATOM 4814 C CD2 . TYR A 0 623 . 52.271   -10.128 -35.431  1.00 33.14 623 A 1 
ATOM 4815 C CE1 . TYR A 0 623 . 51.899   -8.541  -33.135  1.00 33.14 623 A 1 
ATOM 4816 C CE2 . TYR A 0 623 . 53.173   -10.232 -34.355  1.00 33.14 623 A 1 
ATOM 4817 O OH  . TYR A 0 623 . 53.866   -9.525  -32.170  1.00 33.14 623 A 1 
ATOM 4818 C CZ  . TYR A 0 623 . 52.990   -9.433  -33.206  1.00 33.14 623 A 1 
ATOM 4819 N N   . GLY A 0 624 . 46.951   -9.545  -35.167  1.00 30.87 624 A 1 
ATOM 4820 C CA  . GLY A 0 624 . 47.147   -10.453 -34.033  1.00 30.87 624 A 1 
ATOM 4821 C C   . GLY A 0 624 . 45.854   -11.152 -33.593  1.00 30.87 624 A 1 
ATOM 4822 O O   . GLY A 0 624 . 44.821   -10.516 -33.426  1.00 30.87 624 A 1 
ATOM 4823 N N   . ASP A 0 625 . 45.955   -12.464 -33.377  1.00 34.20 625 A 1 
ATOM 4824 C CA  . ASP A 0 625 . 45.053   -13.292 -32.567  1.00 34.20 625 A 1 
ATOM 4825 C C   . ASP A 0 625 . 45.906   -14.405 -31.923  1.00 34.20 625 A 1 
ATOM 4826 C CB  . ASP A 0 625 . 43.901   -13.875 -33.410  1.00 34.20 625 A 1 
ATOM 4827 O O   . ASP A 0 625 . 46.857   -14.875 -32.550  1.00 34.20 625 A 1 
ATOM 4828 C CG  . ASP A 0 625 . 42.979   -14.804 -32.600  1.00 34.20 625 A 1 
ATOM 4829 O OD1 . ASP A 0 625 . 42.873   -14.601 -31.367  1.00 34.20 625 A 1 
ATOM 4830 O OD2 . ASP A 0 625 . 42.434   -15.750 -33.213  1.00 34.20 625 A 1 
ATOM 4831 N N   . ALA A 0 626 . 45.548   -14.798 -30.694  1.00 36.60 626 A 1 
ATOM 4832 C CA  . ALA A 0 626 . 46.174   -15.790 -29.806  1.00 36.60 626 A 1 
ATOM 4833 C C   . ALA A 0 626 . 47.674   -15.597 -29.457  1.00 36.60 626 A 1 
ATOM 4834 C CB  . ALA A 0 626 . 45.890   -17.191 -30.365  1.00 36.60 626 A 1 
ATOM 4835 O O   . ALA A 0 626 . 48.528   -15.486 -30.333  1.00 36.60 626 A 1 
ATOM 4836 N N   . GLY A 0 627 . 48.054   -15.686 -28.166  1.00 34.71 627 A 1 
ATOM 4837 C CA  . GLY A 0 627 . 49.498   -15.745 -27.862  1.00 34.71 627 A 1 
ATOM 4838 C C   . GLY A 0 627 . 50.047   -15.917 -26.441  1.00 34.71 627 A 1 
ATOM 4839 O O   . GLY A 0 627 . 51.152   -16.441 -26.339  1.00 34.71 627 A 1 
ATOM 4840 N N   . TYR A 0 628 . 49.360   -15.548 -25.351  1.00 37.20 628 A 1 
ATOM 4841 C CA  . TYR A 0 628 . 49.897   -15.757 -23.988  1.00 37.20 628 A 1 
ATOM 4842 C C   . TYR A 0 628 . 48.894   -16.448 -23.065  1.00 37.20 628 A 1 
ATOM 4843 C CB  . TYR A 0 628 . 50.461   -14.456 -23.391  1.00 37.20 628 A 1 
ATOM 4844 O O   . TYR A 0 628 . 47.735   -16.055 -22.975  1.00 37.20 628 A 1 
ATOM 4845 C CG  . TYR A 0 628 . 51.911   -14.221 -23.778  1.00 37.20 628 A 1 
ATOM 4846 C CD1 . TYR A 0 628 . 52.940   -14.864 -23.058  1.00 37.20 628 A 1 
ATOM 4847 C CD2 . TYR A 0 628 . 52.231   -13.411 -24.884  1.00 37.20 628 A 1 
ATOM 4848 C CE1 . TYR A 0 628 . 54.284   -14.710 -23.451  1.00 37.20 628 A 1 
ATOM 4849 C CE2 . TYR A 0 628 . 53.574   -13.254 -25.280  1.00 37.20 628 A 1 
ATOM 4850 O OH  . TYR A 0 628 . 55.895   -13.765 -24.962  1.00 37.20 628 A 1 
ATOM 4851 C CZ  . TYR A 0 628 . 54.601   -13.908 -24.570  1.00 37.20 628 A 1 
ATOM 4852 N N   . GLY A 0 629 . 49.346   -17.517 -22.402  1.00 36.19 629 A 1 
ATOM 4853 C CA  . GLY A 0 629 . 48.497   -18.391 -21.596  1.00 36.19 629 A 1 
ATOM 4854 C C   . GLY A 0 629 . 48.664   -18.195 -20.091  1.00 36.19 629 A 1 
ATOM 4855 O O   . GLY A 0 629 . 49.782   -18.193 -19.580  1.00 36.19 629 A 1 
ATOM 4856 N N   . ALA A 0 630 . 47.535   -18.151 -19.386  1.00 38.54 630 A 1 
ATOM 4857 C CA  . ALA A 0 630 . 47.419   -18.447 -17.959  1.00 38.54 630 A 1 
ATOM 4858 C C   . ALA A 0 630 . 46.490   -19.665 -17.779  1.00 38.54 630 A 1 
ATOM 4859 C CB  . ALA A 0 630 . 46.943   -17.195 -17.215  1.00 38.54 630 A 1 
ATOM 4860 O O   . ALA A 0 630 . 45.674   -19.968 -18.651  1.00 38.54 630 A 1 
ATOM 4861 N N   . GLN A 0 631 . 46.653   -20.426 -16.695  1.00 38.31 631 A 1 
ATOM 4862 C CA  . GLN A 0 631 . 46.109   -21.786 -16.588  1.00 38.31 631 A 1 
ATOM 4863 C C   . GLN A 0 631 . 44.836   -21.874 -15.728  1.00 38.31 631 A 1 
ATOM 4864 C CB  . GLN A 0 631 . 47.180   -22.714 -15.981  1.00 38.31 631 A 1 
ATOM 4865 O O   . GLN A 0 631 . 44.864   -21.488 -14.565  1.00 38.31 631 A 1 
ATOM 4866 C CG  . GLN A 0 631 . 48.477   -22.835 -16.795  1.00 38.31 631 A 1 
ATOM 4867 C CD  . GLN A 0 631 . 49.576   -23.485 -15.960  1.00 38.31 631 A 1 
ATOM 4868 N NE2 . GLN A 0 631 . 49.814   -24.772 -16.086  1.00 38.31 631 A 1 
ATOM 4869 O OE1 . GLN A 0 631 . 50.230   -22.855 -15.152  1.00 38.31 631 A 1 
ATOM 4870 N N   . GLY A 0 632 . 43.814   -22.583 -16.230  1.00 35.54 632 A 1 
ATOM 4871 C CA  . GLY A 0 632 . 42.999   -23.485 -15.399  1.00 35.54 632 A 1 
ATOM 4872 C C   . GLY A 0 632 . 41.491   -23.214 -15.270  1.00 35.54 632 A 1 
ATOM 4873 O O   . GLY A 0 632 . 41.097   -22.217 -14.688  1.00 35.54 632 A 1 
ATOM 4874 N N   . TYR A 0 633 . 40.697   -24.231 -15.656  1.00 35.25 633 A 1 
ATOM 4875 C CA  . TYR A 0 633 . 39.279   -24.489 -15.305  1.00 35.25 633 A 1 
ATOM 4876 C C   . TYR A 0 633 . 38.225   -23.430 -15.736  1.00 35.25 633 A 1 
ATOM 4877 C CB  . TYR A 0 633 . 39.186   -24.875 -13.816  1.00 35.25 633 A 1 
ATOM 4878 O O   . TYR A 0 633 . 38.507   -22.249 -15.823  1.00 35.25 633 A 1 
ATOM 4879 C CG  . TYR A 0 633 . 39.880   -26.187 -13.464  1.00 35.25 633 A 1 
ATOM 4880 C CD1 . TYR A 0 633 . 39.129   -27.378 -13.390  1.00 35.25 633 A 1 
ATOM 4881 C CD2 . TYR A 0 633 . 41.266   -26.223 -13.207  1.00 35.25 633 A 1 
ATOM 4882 C CE1 . TYR A 0 633 . 39.760   -28.598 -13.077  1.00 35.25 633 A 1 
ATOM 4883 C CE2 . TYR A 0 633 . 41.905   -27.443 -12.903  1.00 35.25 633 A 1 
ATOM 4884 O OH  . TYR A 0 633 . 41.751   -29.816 -12.536  1.00 35.25 633 A 1 
ATOM 4885 C CZ  . TYR A 0 633 . 41.149   -28.635 -12.836  1.00 35.25 633 A 1 
ATOM 4886 N N   . GLY A 0 634 . 36.971   -23.777 -16.061  1.00 37.55 634 A 1 
ATOM 4887 C CA  . GLY A 0 634 . 36.276   -25.078 -16.071  1.00 37.55 634 A 1 
ATOM 4888 C C   . GLY A 0 634 . 35.172   -25.152 -17.152  1.00 37.55 634 A 1 
ATOM 4889 O O   . GLY A 0 634 . 35.080   -24.278 -18.006  1.00 37.55 634 A 1 
ATOM 4890 N N   . LYS A 0 635 . 34.362   -26.226 -17.173  1.00 37.79 635 A 1 
ATOM 4891 C CA  . LYS A 0 635 . 33.482   -26.593 -18.310  1.00 37.79 635 A 1 
ATOM 4892 C C   . LYS A 0 635 . 31.964   -26.506 -18.034  1.00 37.79 635 A 1 
ATOM 4893 C CB  . LYS A 0 635 . 33.799   -28.043 -18.754  1.00 37.79 635 A 1 
ATOM 4894 O O   . LYS A 0 635 . 31.490   -27.174 -17.124  1.00 37.79 635 A 1 
ATOM 4895 C CG  . LYS A 0 635 . 34.664   -28.179 -20.015  1.00 37.79 635 A 1 
ATOM 4896 C CD  . LYS A 0 635 . 34.726   -29.664 -20.416  1.00 37.79 635 A 1 
ATOM 4897 C CE  . LYS A 0 635 . 35.510   -29.869 -21.716  1.00 37.79 635 A 1 
ATOM 4898 N NZ  . LYS A 0 635 . 35.501   -31.294 -22.134  1.00 37.79 635 A 1 
ATOM 4899 N N   . ALA A 0 636 . 31.253   -25.962 -19.032  1.00 34.58 636 A 1 
ATOM 4900 C CA  . ALA A 0 636 . 29.979   -26.449 -19.605  1.00 34.58 636 A 1 
ATOM 4901 C C   . ALA A 0 636 . 28.623   -26.219 -18.880  1.00 34.58 636 A 1 
ATOM 4902 C CB  . ALA A 0 636 . 30.174   -27.915 -20.041  1.00 34.58 636 A 1 
ATOM 4903 O O   . ALA A 0 636 . 28.564   -25.853 -17.714  1.00 34.58 636 A 1 
ATOM 4904 N N   . TYR A 0 637 . 27.553   -26.521 -19.645  1.00 37.22 637 A 1 
ATOM 4905 C CA  . TYR A 0 637 . 26.106   -26.259 -19.460  1.00 37.22 637 A 1 
ATOM 4906 C C   . TYR A 0 637 . 25.661   -24.800 -19.710  1.00 37.22 637 A 1 
ATOM 4907 C CB  . TYR A 0 637 . 25.564   -26.855 -18.151  1.00 37.22 637 A 1 
ATOM 4908 O O   . TYR A 0 637 . 26.412   -23.875 -19.435  1.00 37.22 637 A 1 
ATOM 4909 C CG  . TYR A 0 637 . 25.634   -28.370 -18.110  1.00 37.22 637 A 1 
ATOM 4910 C CD1 . TYR A 0 637 . 24.577   -29.133 -18.646  1.00 37.22 637 A 1 
ATOM 4911 C CD2 . TYR A 0 637 . 26.757   -29.013 -17.556  1.00 37.22 637 A 1 
ATOM 4912 C CE1 . TYR A 0 637 . 24.644   -30.539 -18.630  1.00 37.22 637 A 1 
ATOM 4913 C CE2 . TYR A 0 637 . 26.826   -30.420 -17.533  1.00 37.22 637 A 1 
ATOM 4914 O OH  . TYR A 0 637 . 25.821   -32.542 -18.046  1.00 37.22 637 A 1 
ATOM 4915 C CZ  . TYR A 0 637 . 25.766   -31.184 -18.070  1.00 37.22 637 A 1 
ATOM 4916 N N   . GLY A 0 638 . 24.475   -24.532 -20.281  1.00 35.65 638 A 1 
ATOM 4917 C CA  . GLY A 0 638 . 23.423   -25.440 -20.788  1.00 35.65 638 A 1 
ATOM 4918 C C   . GLY A 0 638 . 22.407   -24.715 -21.701  1.00 35.65 638 A 1 
ATOM 4919 O O   . GLY A 0 638 . 22.456   -23.497 -21.822  1.00 35.65 638 A 1 
ATOM 4920 N N   . SER A 0 639 . 21.520   -25.448 -22.390  1.00 35.51 639 A 1 
ATOM 4921 C CA  . SER A 0 639 . 20.706   -24.915 -23.506  1.00 35.51 639 A 1 
ATOM 4922 C C   . SER A 0 639 . 19.215   -24.664 -23.205  1.00 35.51 639 A 1 
ATOM 4923 C CB  . SER A 0 639 . 20.762   -25.879 -24.704  1.00 35.51 639 A 1 
ATOM 4924 O O   . SER A 0 639 . 18.574   -25.478 -22.554  1.00 35.51 639 A 1 
ATOM 4925 O OG  . SER A 0 639 . 22.093   -26.176 -25.084  1.00 35.51 639 A 1 
ATOM 4926 N N   . ALA A 0 640 . 18.673   -23.640 -23.881  1.00 31.35 640 A 1 
ATOM 4927 C CA  . ALA A 0 640 . 17.352   -23.575 -24.542  1.00 31.35 640 A 1 
ATOM 4928 C C   . ALA A 0 640 . 16.016   -23.543 -23.748  1.00 31.35 640 A 1 
ATOM 4929 C CB  . ALA A 0 640 . 17.307   -24.651 -25.639  1.00 31.35 640 A 1 
ATOM 4930 O O   . ALA A 0 640 . 15.506   -24.566 -23.301  1.00 31.35 640 A 1 
ATOM 4931 N N   . TYR A 0 641 . 15.346   -22.384 -23.827  1.00 37.12 641 A 1 
ATOM 4932 C CA  . TYR A 0 641 . 13.903   -22.156 -24.087  1.00 37.12 641 A 1 
ATOM 4933 C C   . TYR A 0 641 . 13.732   -20.663 -24.478  1.00 37.12 641 A 1 
ATOM 4934 C CB  . TYR A 0 641 . 13.045   -22.526 -22.864  1.00 37.12 641 A 1 
ATOM 4935 O O   . TYR A 0 641 . 14.658   -19.890 -24.254  1.00 37.12 641 A 1 
ATOM 4936 C CG  . TYR A 0 641 . 13.453   -21.867 -21.561  1.00 37.12 641 A 1 
ATOM 4937 C CD1 . TYR A 0 641 . 14.308   -22.545 -20.670  1.00 37.12 641 A 1 
ATOM 4938 C CD2 . TYR A 0 641 . 12.983   -20.578 -21.242  1.00 37.12 641 A 1 
ATOM 4939 C CE1 . TYR A 0 641 . 14.702   -21.930 -19.467  1.00 37.12 641 A 1 
ATOM 4940 C CE2 . TYR A 0 641 . 13.377   -19.959 -20.040  1.00 37.12 641 A 1 
ATOM 4941 O OH  . TYR A 0 641 . 14.640   -20.044 -17.996  1.00 37.12 641 A 1 
ATOM 4942 C CZ  . TYR A 0 641 . 14.242   -20.635 -19.153  1.00 37.12 641 A 1 
ATOM 4943 N N   . GLY A 0 642 . 12.659   -20.144 -25.088  1.00 37.15 642 A 1 
ATOM 4944 C CA  . GLY A 0 642 . 11.415   -20.679 -25.671  1.00 37.15 642 A 1 
ATOM 4945 C C   . GLY A 0 642 . 10.731   -19.547 -26.487  1.00 37.15 642 A 1 
ATOM 4946 O O   . GLY A 0 642 . 11.176   -18.406 -26.398  1.00 37.15 642 A 1 
ATOM 4947 N N   . ALA A 0 643 . 9.705    -19.814 -27.312  1.00 32.81 643 A 1 
ATOM 4948 C CA  . ALA A 0 643 . 9.211    -18.846 -28.319  1.00 32.81 643 A 1 
ATOM 4949 C C   . ALA A 0 643 . 7.725    -18.428 -28.186  1.00 32.81 643 A 1 
ATOM 4950 C CB  . ALA A 0 643 . 9.489    -19.424 -29.715  1.00 32.81 643 A 1 
ATOM 4951 O O   . ALA A 0 643 . 6.884    -19.230 -27.790  1.00 32.81 643 A 1 
ATOM 4952 N N   . GLY A 0 644 . 7.412    -17.197 -28.625  1.00 35.67 644 A 1 
ATOM 4953 C CA  . GLY A 0 644 . 6.064    -16.612 -28.791  1.00 35.67 644 A 1 
ATOM 4954 C C   . GLY A 0 644 . 6.127    -15.078 -28.619  1.00 35.67 644 A 1 
ATOM 4955 O O   . GLY A 0 644 . 6.568    -14.640 -27.569  1.00 35.67 644 A 1 
ATOM 4956 N N   . SER A 0 645 . 5.916    -14.195 -29.607  1.00 32.04 645 A 1 
ATOM 4957 C CA  . SER A 0 645 . 4.845    -14.011 -30.618  1.00 32.04 645 A 1 
ATOM 4958 C C   . SER A 0 645 . 3.711    -13.089 -30.130  1.00 32.04 645 A 1 
ATOM 4959 C CB  . SER A 0 645 . 4.304    -15.310 -31.226  1.00 32.04 645 A 1 
ATOM 4960 O O   . SER A 0 645 . 3.206    -13.298 -29.035  1.00 32.04 645 A 1 
ATOM 4961 O OG  . SER A 0 645 . 3.406    -15.023 -32.281  1.00 32.04 645 A 1 
ATOM 4962 N N   . LEU A 0 646 . 3.275    -12.163 -31.011  1.00 37.88 646 A 1 
ATOM 4963 C CA  . LEU A 0 646 . 2.374    -10.987 -30.848  1.00 37.88 646 A 1 
ATOM 4964 C C   . LEU A 0 646 . 3.114    -9.634  -30.652  1.00 37.88 646 A 1 
ATOM 4965 C CB  . LEU A 0 646 . 1.300    -11.167 -29.750  1.00 37.88 646 A 1 
ATOM 4966 O O   . LEU A 0 646 . 3.953    -9.528  -29.771  1.00 37.88 646 A 1 
ATOM 4967 C CG  . LEU A 0 646 . 0.307    -12.323 -29.972  1.00 37.88 646 A 1 
ATOM 4968 C CD1 . LEU A 0 646 . -0.391   -12.688 -28.663  1.00 37.88 646 A 1 
ATOM 4969 C CD2 . LEU A 0 646 . -0.765   -11.937 -30.994  1.00 37.88 646 A 1 
ATOM 4970 N N   . GLY A 0 647 . 2.841    -8.548  -31.401  1.00 34.01 647 A 1 
ATOM 4971 C CA  . GLY A 0 647 . 2.145    -8.470  -32.703  1.00 34.01 647 A 1 
ATOM 4972 C C   . GLY A 0 647 . 1.288    -7.221  -32.991  1.00 34.01 647 A 1 
ATOM 4973 O O   . GLY A 0 647 . 0.086    -7.377  -33.161  1.00 34.01 647 A 1 
ATOM 4974 N N   . TYR A 0 648 . 1.878    -6.026  -33.122  1.00 39.31 648 A 1 
ATOM 4975 C CA  . TYR A 0 648 . 1.282    -4.801  -33.715  1.00 39.31 648 A 1 
ATOM 4976 C C   . TYR A 0 648 . 2.432    -3.864  -34.159  1.00 39.31 648 A 1 
ATOM 4977 C CB  . TYR A 0 648 . 0.402    -4.062  -32.679  1.00 39.31 648 A 1 
ATOM 4978 O O   . TYR A 0 648 . 3.457    -3.844  -33.489  1.00 39.31 648 A 1 
ATOM 4979 C CG  . TYR A 0 648 . -1.088   -4.365  -32.727  1.00 39.31 648 A 1 
ATOM 4980 C CD1 . TYR A 0 648 . -1.911   -3.686  -33.648  1.00 39.31 648 A 1 
ATOM 4981 C CD2 . TYR A 0 648 . -1.664   -5.279  -31.822  1.00 39.31 648 A 1 
ATOM 4982 C CE1 . TYR A 0 648 . -3.298   -3.934  -33.679  1.00 39.31 648 A 1 
ATOM 4983 C CE2 . TYR A 0 648 . -3.050   -5.533  -31.850  1.00 39.31 648 A 1 
ATOM 4984 O OH  . TYR A 0 648 . -5.207   -5.098  -32.817  1.00 39.31 648 A 1 
ATOM 4985 C CZ  . TYR A 0 648 . -3.869   -4.861  -32.782  1.00 39.31 648 A 1 
ATOM 4986 N N   . GLY A 0 649 . 2.376    -3.067  -35.235  1.00 36.10 649 A 1 
ATOM 4987 C CA  . GLY A 0 649 . 1.406    -2.942  -36.334  1.00 36.10 649 A 1 
ATOM 4988 C C   . GLY A 0 649 . 2.030    -2.135  -37.499  1.00 36.10 649 A 1 
ATOM 4989 O O   . GLY A 0 649 . 2.915    -1.316  -37.273  1.00 36.10 649 A 1 
ATOM 4990 N N   . HIS A 0 650 . 1.630    -2.391  -38.751  1.00 31.78 650 A 1 
ATOM 4991 C CA  . HIS A 0 650 . 2.350    -1.937  -39.961  1.00 31.78 650 A 1 
ATOM 4992 C C   . HIS A 0 650 . 1.759    -0.650  -40.582  1.00 31.78 650 A 1 
ATOM 4993 C CB  . HIS A 0 650 . 2.334    -3.096  -40.982  1.00 31.78 650 A 1 
ATOM 4994 O O   . HIS A 0 650 . 0.541    -0.491  -40.612  1.00 31.78 650 A 1
[truncated: 96,795 more chars]
