# Supplementary material for: Self-assembling proteins compose the chemically resistant shell biomaterial of planktonic tintinnid ciliates
Source: Nat Commun. 2026 Jun 13;17:7507. doi: 10.1038/s41467-026-74402-4 (PMC13408134; doi:10.1038/s41467-026-74402-4)
Supplement: Supplementary file 6 — Supplementary Data 16 [file 41467_2026_74402_MOESM6_ESM.zip › AF2_structure_models/Tara_Unigene_54.cif]

data_0
#
_entry.id   0
#
_struct_asym.id          A
_struct_asym.entity_id   0
#
_entity_poly.entity_id        0
_entity_poly.type             polypeptide(L)
_entity_poly.pdbx_strand_id   A
#
_entity.id     0
_entity.type   polymer
#
loop_
_entity_poly_seq.entity_id
_entity_poly_seq.num
_entity_poly_seq.mon_id
0 1   MET 
0 2   LYS 
0 3   SER 
0 4   PHE 
0 5   THR 
0 6   VAL 
0 7   ALA 
0 8   LEU 
0 9   LEU 
0 10  ALA 
0 11  ALA 
0 12  SER 
0 13  VAL 
0 14  ASN 
0 15  ALA 
0 16  GLY 
0 17  ALA 
0 18  SER 
0 19  LEU 
0 20  GLY 
0 21  VAL 
0 22  GLY 
0 23  LEU 
0 24  LYS 
0 25  GLY 
0 26  HIS 
0 27  GLY 
0 28  VAL 
0 29  GLY 
0 30  TYR 
0 31  GLY 
0 32  ALA 
0 33  ALA 
0 34  LYS 
0 35  GLY 
0 36  TYR 
0 37  GLY 
0 38  GLY 
0 39  TYR 
0 40  THR 
0 41  LYS 
0 42  VAL 
0 43  ASP 
0 44  TYR 
0 45  VAL 
0 46  PRO 
0 47  HIS 
0 48  THR 
0 49  LYS 
0 50  VAL 
0 51  VAL 
0 52  GLN 
0 53  PRO 
0 54  ALA 
0 55  LYS 
0 56  SER 
0 57  ALA 
0 58  GLN 
0 59  ALA 
0 60  ALA 
0 61  SER 
0 62  LYS 
0 63  GLY 
0 64  TYR 
0 65  ALA 
0 66  SER 
0 67  ASP 
0 68  TYR 
0 69  SER 
0 70  LYS 
0 71  LYS 
0 72  THR 
0 73  THR 
0 74  THR 
0 75  ASP 
0 76  TRP 
0 77  ASP 
0 78  ALA 
0 79  TRP 
0 80  GLY 
0 81  ARG 
0 82  ASP 
0 83  GLN 
0 84  ASP 
0 85  LEU 
0 86  ALA 
0 87  ILE 
0 88  ASP 
0 89  GLU 
0 90  SER 
0 91  TYR 
0 92  GLY 
0 93  LYS 
0 94  THR 
0 95  ASN 
0 96  ALA 
0 97  LYS 
0 98  SER 
0 99  TYR 
0 100 ARG 
0 101 ALA 
0 102 GLU 
0 103 SER 
0 104 TYR 
0 105 ASP 
0 106 GLU 
0 107 TRP 
0 108 ASP 
0 109 ASN 
0 110 GLN 
0 111 ASP 
0 112 ASP 
0 113 ASP 
0 114 GLN 
0 115 TRP 
0 116 GLY 
0 117 GLY 
0 118 GLN 
0 119 GLY 
0 120 TRP 
0 121 GLY 
0 122 ARG 
0 123 ASP 
0 124 TYR 
0 125 ASP 
0 126 ALA 
0 127 PHE 
0 128 GLY 
0 129 LYS 
0 130 SER 
0 131 SER 
0 132 LYS 
0 133 GLU 
0 134 TYR 
0 135 ASP 
0 136 ALA 
0 137 SER 
0 138 THR 
0 139 ASN 
0 140 ALA 
0 141 ALA 
0 142 LYS 
0 143 GLY 
0 144 LYS 
0 145 LYS 
0 146 LEU 
0 147 GLU 
0 148 THR 
0 149 ASP 
0 150 ALA 
0 151 ALA 
0 152 SER 
0 153 TRP 
0 154 ASP 
0 155 GLY 
0 156 ALA 
0 157 ALA 
0 158 GLN 
0 159 ALA 
0 160 SER 
0 161 GLY 
0 162 TYR 
0 163 ASP 
0 164 ASN 
0 165 ASP 
0 166 SER 
0 167 TRP 
0 168 ALA 
0 169 LYS 
0 170 GLN 
0 171 ALA 
0 172 TYR 
0 173 GLY 
0 174 LYS 
0 175 ASP 
0 176 TYR 
0 177 ASP 
0 178 ASN 
0 179 ARG 
0 180 TRP 
0 181 GLY 
0 182 LYS 
0 183 SER 
0 184 TYR 
0 185 ASP 
0 186 SER 
0 187 VAL 
0 188 GLU 
0 189 ALA 
0 190 ARG 
0 191 ASN 
0 192 TYR 
0 193 ALA 
0 194 ASN 
0 195 GLU 
0 196 HIS 
0 197 TYR 
0 198 ALA 
0 199 ARG 
0 200 GLU 
0 201 VAL 
0 202 ARG 
0 203 ALA 
0 204 ASP 
0 205 ASP 
0 206 ASP 
0 207 GLN 
0 208 TRP 
0 209 ALA 
0 210 GLU 
0 211 ASP 
0 212 ARG 
0 213 ASP 
0 214 GLY 
0 215 VAL 
0 216 TYR 
0 217 LYS 
0 218 GLY 
0 219 ASP 
0 220 TYR 
0 221 ALA 
0 222 GLN 
0 223 GLY 
0 224 GLY 
0 225 ALA 
0 226 ALA 
0 227 ALA 
0 228 SER 
0 229 ALA 
0 230 GLN 
0 231 LYS 
0 232 GLY 
0 233 LYS 
0 234 ILE 
0 235 ILE 
0 236 SER 
0 237 LYS 
0 238 ALA 
0 239 ALA 
0 240 SER 
0 241 ALA 
0 242 GLY 
0 243 ALA 
0 244 ALA 
0 245 ASN 
0 246 SER 
0 247 TYR 
0 248 TRP 
0 249 GLY 
0 250 GLY 
0 251 GLU 
0 252 GLN 
0 253 ASN 
0 254 ASP 
0 255 TRP 
0 256 ASP 
0 257 ALA 
0 258 TRP 
0 259 GLY 
0 260 ARG 
0 261 ASP 
0 262 GLN 
0 263 ASP 
0 264 PHE 
0 265 HIS 
0 266 GLU 
0 267 LYS 
0 268 VAL 
0 269 SER 
0 270 TYR 
0 271 ASP 
0 272 ASP 
0 273 THR 
0 274 TRP 
0 275 ALA 
0 276 LYS 
0 277 SER 
0 278 TYR 
0 279 ALA 
0 280 ALA 
0 281 GLU 
0 282 SER 
0 283 TYR 
0 284 ASP 
0 285 GLU 
0 286 TRP 
0 287 ASP 
0 288 ASN 
0 289 ARG 
0 290 ASP 
0 291 ALA 
0 292 ASP 
0 293 LYS 
0 294 TRP 
0 295 GLY 
0 296 GLY 
0 297 GLN 
0 298 ALA 
0 299 TRP 
0 300 GLY 
0 301 LYS 
0 302 ASP 
0 303 LYS 
0 304 ASP 
0 305 LEU 
0 306 TYR 
0 307 GLY 
0 308 ALA 
0 309 SER 
0 310 SER 
0 311 TYR 
0 312 GLY 
0 313 ASN 
0 314 LYS 
0 315 ALA 
0 316 SER 
0 317 SER 
0 318 SER 
0 319 LYS 
0 320 ASN 
0 321 THR 
0 322 ALA 
0 323 ASN 
0 324 LYS 
0 325 TYR 
0 326 GLY 
0 327 HIS 
0 328 ALA 
0 329 TYR 
0 330 GLY 
0 331 ALA 
0 332 GLY 
0 333 ALA 
0 334 HIS 
0 335 GLY 
0 336 HIS 
0 337 GLY 
0 338 HIS 
0 339 GLY 
0 340 LYS 
0 341 GLY 
0 342 TYR 
0 343 GLY 
0 344 ALA 
0 345 GLN 
0 346 TYR 
0 347 GLY 
0 348 SER 
0 349 GLN 
0 350 THR 
0 351 SER 
0 352 LYS 
0 353 TRP 
0 354 ALA 
0 355 GLY 
0 356 ALA 
0 357 SER 
0 358 ALA 
0 359 ALA 
0 360 ASP 
0 361 SER 
0 362 ALA 
0 363 ALA 
0 364 THR 
0 365 GLY 
0 366 ALA 
0 367 TYR 
0 368 ASP 
0 369 ASN 
0 370 ASP 
0 371 SER 
0 372 TRP 
0 373 ALA 
0 374 LYS 
0 375 GLN 
0 376 ALA 
0 377 TYR 
0 378 GLY 
0 379 GLN 
0 380 ASP 
0 381 GLN 
0 382 ASP 
0 383 ALA 
0 384 ARG 
0 385 TRP 
0 386 GLY 
0 387 LYS 
0 388 SER 
0 389 TYR 
0 390 ASP 
0 391 SER 
0 392 VAL 
0 393 SER 
0 394 ALA 
0 395 ARG 
0 396 SER 
0 397 TYR 
0 398 ASP 
0 399 ASN 
0 400 LYS 
0 401 LYS 
0 402 TYR 
0 403 ALA 
0 404 ARG 
0 405 TRP 
0 406 LEU 
0 407 GLN 
0 408 ALA 
0 409 ASP 
0 410 ASP 
0 411 ASP 
0 412 GLN 
0 413 TRP 
0 414 ALA 
0 415 GLU 
0 416 ASP 
0 417 TYR 
0 418 ASP 
0 419 SER 
0 420 ARG 
0 421 ILE 
0 422 GLU 
0 423 GLY 
0 424 ASP 
0 425 ALA 
0 426 ASN 
0 427 ASN 
0 428 TYR 
0 429 GLY 
0 430 LYS 
0 431 ALA 
0 432 ALA 
0 433 SER 
0 434 TYR 
0 435 TRP 
0 436 THR 
0 437 LYS 
0 438 THR 
0 439 GLY 
0 440 GLY 
0 441 LYS 
0 442 GLY 
0 443 TRP 
0 444 GLY 
0 445 LYS 
0 446 PRO 
0 447 ALA 
0 448 ILE 
0 449 GLY 
0 450 HIS 
0 451 ALA 
0 452 ASP 
0 453 ALA 
0 454 ALA 
0 455 SER 
0 456 ALA 
0 457 ALA 
0 458 LYS 
0 459 GLY 
0 460 SER 
0 461 HIS 
0 462 TYR 
0 463 ASP 
0 464 ASP 
0 465 SER 
0 466 THR 
0 467 GLY 
0 468 SER 
0 469 ASP 
0 470 TRP 
0 471 ASP 
0 472 ALA 
0 473 TYR 
0 474 GLY 
0 475 ARG 
0 476 ASP 
0 477 GLN 
0 478 ASP 
0 479 LEU 
0 480 GLU 
0 481 VAL 
0 482 ASP 
0 483 GLU 
0 484 SER 
0 485 TYR 
0 486 GLU 
0 487 GLN 
0 488 THR 
0 489 TRP 
0 490 ALA 
0 491 LYS 
0 492 SER 
0 493 TYR 
0 494 ASP 
0 495 ALA 
0 496 GLU 
0 497 SER 
0 498 TYR 
0 499 ASP 
0 500 GLU 
0 501 TRP 
0 502 ASP 
0 503 ASN 
0 504 LEU 
0 505 ASP 
0 506 LYS 
0 507 ASP 
0 508 LYS 
0 509 TRP 
0 510 GLY 
0 511 GLY 
0 512 GLN 
0 513 ALA 
0 514 TRP 
0 515 GLY 
0 516 ARG 
0 517 ASP 
0 518 GLN 
0 519 ASP 
0 520 VAL 
0 521 LEU 
0 522 GLY 
0 523 ALA 
0 524 SER 
0 525 SER 
0 526 TYR 
0 527 GLY 
0 528 ILE 
0 529 LYS 
0 530 ALA 
0 531 SER 
0 532 ALA 
0 533 GLY 
0 534 ASP 
0 535 LYS 
0 536 THR 
0 537 ALA 
0 538 LYS 
0 539 ALA 
0 540 TYR 
0 541 GLY 
0 542 GLY 
0 543 GLN 
0 544 GLN 
0 545 GLY 
0 546 ALA 
0 547 GLY 
0 548 TYR 
0 549 GLY 
0 550 TYR 
0 551 ALA 
0 552 LYS 
0 553 SER 
0 554 TYR 
0 555 GLY 
0 556 LYS 
0 557 GLY 
0 558 TYR 
0 559 GLY 
0 560 HIS 
0 561 GLY 
0 562 VAL 
0 563 ALA 
0 564 ALA 
0 565 HIS 
0 566 GLY 
0 567 LYS 
0 568 GLY 
0 569 GLY 
0 570 TRP 
0 571 GLY 
0 572 ALA 
0 573 LYS 
0 574 GLY 
0 575 VAL 
0 576 GLN 
0 577 GLY 
0 578 TYR 
0 579 ALA 
0 580 GLY 
0 581 GLY 
0 582 ALA 
0 583 ALA 
0 584 TYR 
0 585 GLY 
0 586 GLN 
0 587 LYS 
0 588 HIS 
0 589 ALA 
0 590 ALA 
0 591 GLN 
0 592 HIS 
0 593 TYR 
0 594 GLY 
0 595 GLY 
0 596 GLN 
0 597 ALA 
0 598 LYS 
0 599 ALA 
0 600 ALA 
0 601 ASP 
0 602 ALA 
0 603 GLN 
0 604 ALA 
0 605 SER 
0 606 ALA 
0 607 GLY 
0 608 ARG 
0 609 ALA 
0 610 ALA 
0 611 ALA 
0 612 VAL 
0 613 SER 
0 614 GLY 
0 615 THR 
0 616 ASP 
0 617 ALA 
0 618 ASP 
0 619 ALA 
0 620 TRP 
0 621 ALA 
0 622 LYS 
0 623 GLN 
0 624 ALA 
0 625 TYR 
0 626 GLY 
0 627 SER 
0 628 ASP 
0 629 TYR 
0 630 ASP 
0 631 SER 
0 632 ARG 
0 633 TRP 
0 634 GLY 
0 635 LYS 
0 636 SER 
0 637 TYR 
0 638 ASP 
0 639 PHE 
0 640 VAL 
0 641 ASN 
0 642 ALA 
0 643 ASN 
0 644 GLU 
0 645 TYR 
0 646 ASP 
0 647 ASP 
0 648 GLU 
0 649 GLN 
0 650 TYR 
0 651 ALA 
0 652 ARG 
0 653 LYS 
0 654 VAL 
0 655 ARG 
0 656 ALA 
0 657 ASP 
0 658 ASP 
0 659 ASP 
0 660 GLN 
0 661 TRP 
0 662 ALA 
0 663 GLU 
0 664 ASP 
0 665 TYR 
0 666 ASP 
0 667 VAL 
0 668 TRP 
0 669 SER 
0 670 VAL 
0 671 ARG 
0 672 ASP 
0 673 THR 
0 674 ASN 
0 675 ALA 
0 676 TYR 
0 677 LYS 
0 678 ALA 
0 679 ALA 
0 680 ALA 
0 681 SER 
0 682 LYS 
0 683 GLU 
0 684 SER 
0 685 ALA 
0 686 GLN 
0 687 PRO 
0 688 LYS 
0 689 ILE 
0 690 THR 
0 691 ALA 
0 692 THR 
0 693 HIS 
0 694 TYR 
0 695 SER 
0 696 PRO 
0 697 VAL 
0 698 VAL 
0 699 SER 
0 700 HIS 
0 701 LYS 
0 702 SER 
0 703 TYR 
0 704 GLY 
0 705 TYR 
0 706 GLY 
0 707 LYS 
0 708 GLY 
0 709 TYR 
0 710 GLY 
0 711 ALA 
0 712 GLY 
0 713 ALA 
0 714 GLY 
0 715 TYR 
0 716 GLY 
0 717 VAL 
0 718 ASN 
0 719 ALA 
0 720 GLY 
0 721 TYR 
0 722 GLY 
0 723 VAL 
0 724 ASN 
0 725 ALA 
0 726 GLY 
0 727 TYR 
0 728 GLY 
0 729 GLY 
0 730 TYR 
0 731 GLY 
0 732 ALA 
0 733 GLY 
0 734 VAL 
0 735 GLY 
0 736 ASN 
0 737 GLY 
0 738 TYR 
0 739 LYS 
0 740 TRP 
#
loop_
_chem_comp.id
_chem_comp.type
_chem_comp.name
ALA 'L-peptide linking' ALANINE         
ARG 'L-peptide linking' ARGININE        
ASN 'L-peptide linking' ASPARAGINE      
ASP 'L-peptide linking' 'ASPARTIC ACID' 
CYS 'L-peptide linking' CYSTEINE        
GLN 'L-peptide linking' GLUTAMINE       
GLU 'L-peptide linking' 'GLUTAMIC ACID' 
HIS 'L-peptide linking' HISTIDINE       
ILE 'L-peptide linking' ISOLEUCINE      
LEU 'L-peptide linking' LEUCINE         
LYS 'L-peptide linking' LYSINE          
MET 'L-peptide linking' METHIONINE      
PHE 'L-peptide linking' PHENYLALANINE   
PRO 'L-peptide linking' PROLINE         
SER 'L-peptide linking' SERINE          
THR 'L-peptide linking' THREONINE       
TRP 'L-peptide linking' TRYPTOPHAN      
TYR 'L-peptide linking' TYROSINE        
VAL 'L-peptide linking' VALINE          
GLY 'peptide linking'   GLYCINE         
#
loop_
_atom_site.group_PDB
_atom_site.id
_atom_site.type_symbol
_atom_site.label_atom_id
_atom_site.label_alt_id
_atom_site.label_comp_id
_atom_site.label_asym_id
_atom_site.label_entity_id
_atom_site.label_seq_id
_atom_site.pdbx_PDB_ins_code
_atom_site.Cartn_x
_atom_site.Cartn_y
_atom_site.Cartn_z
_atom_site.occupancy
_atom_site.B_iso_or_equiv
_atom_site.auth_seq_id
_atom_site.auth_asym_id
_atom_site.pdbx_PDB_model_num
ATOM 1    N N   . MET A 0 1   . -7.929  -28.763 26.383   1.00 35.86 1   A 1 
ATOM 2    C CA  . MET A 0 1   . -7.747  -30.192 26.008   1.00 35.86 1   A 1 
ATOM 3    C C   . MET A 0 1   . -6.766  -30.291 24.833   1.00 35.86 1   A 1 
ATOM 4    C CB  . MET A 0 1   . -9.093  -30.849 25.651   1.00 35.86 1   A 1 
ATOM 5    O O   . MET A 0 1   . -6.426  -29.249 24.300   1.00 35.86 1   A 1 
ATOM 6    C CG  . MET A 0 1   . -10.035 -30.987 26.853   1.00 35.86 1   A 1 
ATOM 7    S SD  . MET A 0 1   . -11.581 -31.818 26.418   1.00 35.86 1   A 1 
ATOM 8    C CE  . MET A 0 1   . -12.460 -31.775 28.006   1.00 35.86 1   A 1 
ATOM 9    N N   . LYS A 0 2   . -6.299  -31.506 24.491   1.00 35.71 2   A 1 
ATOM 10   C CA  . LYS A 0 2   . -5.476  -31.916 23.319   1.00 35.71 2   A 1 
ATOM 11   C C   . LYS A 0 2   . -4.973  -30.810 22.362   1.00 35.71 2   A 1 
ATOM 12   C CB  . LYS A 0 2   . -6.274  -32.938 22.483   1.00 35.71 2   A 1 
ATOM 13   O O   . LYS A 0 2   . -5.746  -30.259 21.588   1.00 35.71 2   A 1 
ATOM 14   C CG  . LYS A 0 2   . -6.586  -34.237 23.243   1.00 35.71 2   A 1 
ATOM 15   C CD  . LYS A 0 2   . -7.412  -35.196 22.374   1.00 35.71 2   A 1 
ATOM 16   C CE  . LYS A 0 2   . -7.845  -36.417 23.197   1.00 35.71 2   A 1 
ATOM 17   N NZ  . LYS A 0 2   . -8.720  -37.323 22.409   1.00 35.71 2   A 1 
ATOM 18   N N   . SER A 0 3   . -3.658  -30.597 22.345   1.00 29.30 3   A 1 
ATOM 19   C CA  . SER A 0 3   . -2.926  -29.839 21.321   1.00 29.30 3   A 1 
ATOM 20   C C   . SER A 0 3   . -2.566  -30.703 20.100   1.00 29.30 3   A 1 
ATOM 21   C CB  . SER A 0 3   . -1.650  -29.261 21.952   1.00 29.30 3   A 1 
ATOM 22   O O   . SER A 0 3   . -2.512  -31.929 20.199   1.00 29.30 3   A 1 
ATOM 23   O OG  . SER A 0 3   . -0.975  -30.243 22.726   1.00 29.30 3   A 1 
ATOM 24   N N   . PHE A 0 4   . -2.264  -30.059 18.967   1.00 43.29 4   A 1 
ATOM 25   C CA  . PHE A 0 4   . -1.653  -30.682 17.786   1.00 43.29 4   A 1 
ATOM 26   C C   . PHE A 0 4   . -0.569  -29.776 17.186   1.00 43.29 4   A 1 
ATOM 27   C CB  . PHE A 0 4   . -2.718  -31.022 16.729   1.00 43.29 4   A 1 
ATOM 28   O O   . PHE A 0 4   . -0.711  -28.556 17.163   1.00 43.29 4   A 1 
ATOM 29   C CG  . PHE A 0 4   . -3.337  -32.395 16.900   1.00 43.29 4   A 1 
ATOM 30   C CD1 . PHE A 0 4   . -2.653  -33.530 16.420   1.00 43.29 4   A 1 
ATOM 31   C CD2 . PHE A 0 4   . -4.587  -32.547 17.527   1.00 43.29 4   A 1 
ATOM 32   C CE1 . PHE A 0 4   . -3.217  -34.810 16.567   1.00 43.29 4   A 1 
ATOM 33   C CE2 . PHE A 0 4   . -5.154  -33.827 17.669   1.00 43.29 4   A 1 
ATOM 34   C CZ  . PHE A 0 4   . -4.469  -34.958 17.190   1.00 43.29 4   A 1 
ATOM 35   N N   . THR A 0 5   . 0.499   -30.391 16.679   1.00 32.94 5   A 1 
ATOM 36   C CA  . THR A 0 5   . 1.619   -29.750 15.974   1.00 32.94 5   A 1 
ATOM 37   C C   . THR A 0 5   . 1.942   -30.533 14.702   1.00 32.94 5   A 1 
ATOM 38   C CB  . THR A 0 5   . 2.889   -29.670 16.846   1.00 32.94 5   A 1 
ATOM 39   O O   . THR A 0 5   . 1.922   -31.762 14.707   1.00 32.94 5   A 1 
ATOM 40   C CG2 . THR A 0 5   . 2.879   -28.456 17.769   1.00 32.94 5   A 1 
ATOM 41   O OG1 . THR A 0 5   . 3.036   -30.805 17.674   1.00 32.94 5   A 1 
ATOM 42   N N   . VAL A 0 6   . 2.260   -29.824 13.614   1.00 43.11 6   A 1 
ATOM 43   C CA  . VAL A 0 6   . 2.739   -30.387 12.337   1.00 43.11 6   A 1 
ATOM 44   C C   . VAL A 0 6   . 3.834   -29.464 11.783   1.00 43.11 6   A 1 
ATOM 45   C CB  . VAL A 0 6   . 1.587   -30.582 11.320   1.00 43.11 6   A 1 
ATOM 46   O O   . VAL A 0 6   . 3.806   -28.260 12.027   1.00 43.11 6   A 1 
ATOM 47   C CG1 . VAL A 0 6   . 2.072   -31.229 10.014   1.00 43.11 6   A 1 
ATOM 48   C CG2 . VAL A 0 6   . 0.476   -31.492 11.868   1.00 43.11 6   A 1 
ATOM 49   N N   . ALA A 0 7   . 4.814   -30.031 11.078   1.00 34.63 7   A 1 
ATOM 50   C CA  . ALA A 0 7   . 5.957   -29.338 10.475   1.00 34.63 7   A 1 
ATOM 51   C C   . ALA A 0 7   . 6.385   -30.043 9.164    1.00 34.63 7   A 1 
ATOM 52   C CB  . ALA A 0 7   . 7.087   -29.315 11.521   1.00 34.63 7   A 1 
ATOM 53   O O   . ALA A 0 7   . 5.738   -31.014 8.777    1.00 34.63 7   A 1 
ATOM 54   N N   . LEU A 0 8   . 7.509   -29.600 8.565    1.00 35.20 8   A 1 
ATOM 55   C CA  . LEU A 0 8   . 8.129   -30.065 7.297    1.00 35.20 8   A 1 
ATOM 56   C C   . LEU A 0 8   . 7.396   -29.622 6.003    1.00 35.20 8   A 1 
ATOM 57   C CB  . LEU A 0 8   . 8.403   -31.592 7.339    1.00 35.20 8   A 1 
ATOM 58   O O   . LEU A 0 8   . 6.183   -29.468 6.012    1.00 35.20 8   A 1 
ATOM 59   C CG  . LEU A 0 8   . 9.778   -31.968 7.911    1.00 35.20 8   A 1 
ATOM 60   C CD1 . LEU A 0 8   . 9.836   -31.825 9.433    1.00 35.20 8   A 1 
ATOM 61   C CD2 . LEU A 0 8   . 10.117  -33.414 7.548    1.00 35.20 8   A 1 
ATOM 62   N N   . LEU A 0 9   . 8.060   -29.399 4.853    1.00 36.52 9   A 1 
ATOM 63   C CA  . LEU A 0 9   . 9.502   -29.295 4.509    1.00 36.52 9   A 1 
ATOM 64   C C   . LEU A 0 9   . 9.666   -28.378 3.261    1.00 36.52 9   A 1 
ATOM 65   C CB  . LEU A 0 9   . 10.078  -30.704 4.217    1.00 36.52 9   A 1 
ATOM 66   O O   . LEU A 0 9   . 8.690   -28.129 2.560    1.00 36.52 9   A 1 
ATOM 67   C CG  . LEU A 0 9   . 11.602  -30.825 4.004    1.00 36.52 9   A 1 
ATOM 68   C CD1 . LEU A 0 9   . 12.417  -30.397 5.228    1.00 36.52 9   A 1 
ATOM 69   C CD2 . LEU A 0 9   . 11.963  -32.278 3.695    1.00 36.52 9   A 1 
ATOM 70   N N   . ALA A 0 10  . 10.881  -27.894 2.968    1.00 35.30 10  A 1 
ATOM 71   C CA  . ALA A 0 10  . 11.190  -26.997 1.839    1.00 35.30 10  A 1 
ATOM 72   C C   . ALA A 0 10  . 11.986  -27.664 0.688    1.00 35.30 10  A 1 
ATOM 73   C CB  . ALA A 0 10  . 11.953  -25.792 2.408    1.00 35.30 10  A 1 
ATOM 74   O O   . ALA A 0 10  . 12.554  -28.742 0.862    1.00 35.30 10  A 1 
ATOM 75   N N   . ALA A 0 11  . 12.086  -26.976 -0.460   1.00 42.95 11  A 1 
ATOM 76   C CA  . ALA A 0 11  . 13.007  -27.261 -1.572   1.00 42.95 11  A 1 
ATOM 77   C C   . ALA A 0 11  . 13.421  -25.949 -2.285   1.00 42.95 11  A 1 
ATOM 78   C CB  . ALA A 0 11  . 12.333  -28.239 -2.544   1.00 42.95 11  A 1 
ATOM 79   O O   . ALA A 0 11  . 12.672  -24.974 -2.233   1.00 42.95 11  A 1 
ATOM 80   N N   . SER A 0 12  . 14.601  -25.897 -2.923   1.00 37.23 12  A 1 
ATOM 81   C CA  . SER A 0 12  . 15.185  -24.660 -3.487   1.00 37.23 12  A 1 
ATOM 82   C C   . SER A 0 12  . 16.205  -24.904 -4.618   1.00 37.23 12  A 1 
ATOM 83   C CB  . SER A 0 12  . 15.875  -23.868 -2.365   1.00 37.23 12  A 1 
ATOM 84   O O   . SER A 0 12  . 16.835  -25.960 -4.662   1.00 37.23 12  A 1 
ATOM 85   O OG  . SER A 0 12  . 16.851  -24.652 -1.698   1.00 37.23 12  A 1 
ATOM 86   N N   . VAL A 0 13  . 16.394  -23.914 -5.511   1.00 44.60 13  A 1 
ATOM 87   C CA  . VAL A 0 13  . 17.471  -23.831 -6.531   1.00 44.60 13  A 1 
ATOM 88   C C   . VAL A 0 13  . 17.845  -22.346 -6.768   1.00 44.60 13  A 1 
ATOM 89   C CB  . VAL A 0 13  . 17.075  -24.506 -7.872   1.00 44.60 13  A 1 
ATOM 90   O O   . VAL A 0 13  . 16.991  -21.478 -6.615   1.00 44.60 13  A 1 
ATOM 91   C CG1 . VAL A 0 13  . 18.278  -24.622 -8.823   1.00 44.60 13  A 1 
ATOM 92   C CG2 . VAL A 0 13  . 16.529  -25.936 -7.722   1.00 44.60 13  A 1 
ATOM 93   N N   . ASN A 0 14  . 19.105  -22.048 -7.124   1.00 36.71 14  A 1 
ATOM 94   C CA  . ASN A 0 14  . 19.673  -20.694 -7.333   1.00 36.71 14  A 1 
ATOM 95   C C   . ASN A 0 14  . 19.993  -20.400 -8.820   1.00 36.71 14  A 1 
ATOM 96   C CB  . ASN A 0 14  . 21.015  -20.613 -6.569   1.00 36.71 14  A 1 
ATOM 97   O O   . ASN A 0 14  . 20.191  -21.360 -9.562   1.00 36.71 14  A 1 
ATOM 98   C CG  . ASN A 0 14  . 20.915  -20.730 -5.065   1.00 36.71 14  A 1 
ATOM 99   N ND2 . ASN A 0 14  . 21.734  -21.551 -4.448   1.00 36.71 14  A 1 
ATOM 100  O OD1 . ASN A 0 14  . 20.143  -20.059 -4.414   1.00 36.71 14  A 1 
ATOM 101  N N   . ALA A 0 15  . 20.232  -19.125 -9.201   1.00 36.84 15  A 1 
ATOM 102  C CA  . ALA A 0 15  . 21.581  -18.634 -9.603   1.00 36.84 15  A 1 
ATOM 103  C C   . ALA A 0 15  . 21.641  -17.216 -10.249  1.00 36.84 15  A 1 
ATOM 104  C CB  . ALA A 0 15  . 22.270  -19.602 -10.584  1.00 36.84 15  A 1 
ATOM 105  O O   . ALA A 0 15  . 21.095  -17.013 -11.325  1.00 36.84 15  A 1 
ATOM 106  N N   . GLY A 0 16  . 22.480  -16.331 -9.675   1.00 36.58 16  A 1 
ATOM 107  C CA  . GLY A 0 16  . 23.203  -15.228 -10.356  1.00 36.58 16  A 1 
ATOM 108  C C   . GLY A 0 16  . 22.422  -13.961 -10.768  1.00 36.58 16  A 1 
ATOM 109  O O   . GLY A 0 16  . 21.204  -13.982 -10.847  1.00 36.58 16  A 1 
ATOM 110  N N   . ALA A 0 17  . 23.068  -12.823 -11.068  1.00 34.81 17  A 1 
ATOM 111  C CA  . ALA A 0 17  . 24.414  -12.328 -10.712  1.00 34.81 17  A 1 
ATOM 112  C C   . ALA A 0 17  . 24.503  -10.810 -11.023  1.00 34.81 17  A 1 
ATOM 113  C CB  . ALA A 0 17  . 25.498  -13.061 -11.522  1.00 34.81 17  A 1 
ATOM 114  O O   . ALA A 0 17  . 23.902  -10.366 -11.996  1.00 34.81 17  A 1 
ATOM 115  N N   . SER A 0 18  . 25.277  -10.021 -10.264  1.00 32.48 18  A 1 
ATOM 116  C CA  . SER A 0 18  . 25.450  -8.575  -10.516  1.00 32.48 18  A 1 
ATOM 117  C C   . SER A 0 18  . 26.873  -8.090  -10.213  1.00 32.48 18  A 1 
ATOM 118  C CB  . SER A 0 18  . 24.446  -7.764  -9.682   1.00 32.48 18  A 1 
ATOM 119  O O   . SER A 0 18  . 27.364  -8.285  -9.098   1.00 32.48 18  A 1 
ATOM 120  O OG  . SER A 0 18  . 24.631  -8.018  -8.300   1.00 32.48 18  A 1 
ATOM 121  N N   . LEU A 0 19  . 27.519  -7.422  -11.175  1.00 37.45 19  A 1 
ATOM 122  C CA  . LEU A 0 19  . 28.703  -6.593  -10.914  1.00 37.45 19  A 1 
ATOM 123  C C   . LEU A 0 19  . 28.277  -5.228  -10.354  1.00 37.45 19  A 1 
ATOM 124  C CB  . LEU A 0 19  . 29.560  -6.412  -12.186  1.00 37.45 19  A 1 
ATOM 125  O O   . LEU A 0 19  . 27.143  -4.797  -10.546  1.00 37.45 19  A 1 
ATOM 126  C CG  . LEU A 0 19  . 30.556  -7.554  -12.455  1.00 37.45 19  A 1 
ATOM 127  C CD1 . LEU A 0 19  . 29.891  -8.773  -13.094  1.00 37.45 19  A 1 
ATOM 128  C CD2 . LEU A 0 19  . 31.673  -7.068  -13.381  1.00 37.45 19  A 1 
ATOM 129  N N   . GLY A 0 20  . 29.206  -4.538  -9.692   1.00 31.89 20  A 1 
ATOM 130  C CA  . GLY A 0 20  . 29.038  -3.147  -9.284   1.00 31.89 20  A 1 
ATOM 131  C C   . GLY A 0 20  . 30.254  -2.312  -9.669   1.00 31.89 20  A 1 
ATOM 132  O O   . GLY A 0 20  . 31.391  -2.743  -9.477   1.00 31.89 20  A 1 
ATOM 133  N N   . VAL A 0 21  . 30.000  -1.105  -10.168  1.00 39.19 21  A 1 
ATOM 134  C CA  . VAL A 0 21  . 30.976  -0.019  -10.325  1.00 39.19 21  A 1 
ATOM 135  C C   . VAL A 0 21  . 30.457  1.151   -9.489   1.00 39.19 21  A 1 
ATOM 136  C CB  . VAL A 0 21  . 31.174  0.361   -11.808  1.00 39.19 21  A 1 
ATOM 137  O O   . VAL A 0 21  . 29.249  1.366   -9.417   1.00 39.19 21  A 1 
ATOM 138  C CG1 . VAL A 0 21  . 32.235  1.459   -11.966  1.00 39.19 21  A 1 
ATOM 139  C CG2 . VAL A 0 21  . 31.638  -0.847  -12.635  1.00 39.19 21  A 1 
ATOM 140  N N   . GLY A 0 22  . 31.340  1.861   -8.785   1.00 29.47 22  A 1 
ATOM 141  C CA  . GLY A 0 22  . 30.945  2.897   -7.829   1.00 29.47 22  A 1 
ATOM 142  C C   . GLY A 0 22  . 31.614  4.237   -8.104   1.00 29.47 22  A 1 
ATOM 143  O O   . GLY A 0 22  . 32.830  4.296   -8.276   1.00 29.47 22  A 1 
ATOM 144  N N   . LEU A 0 23  . 30.828  5.314   -8.058   1.00 37.10 23  A 1 
ATOM 145  C CA  . LEU A 0 23  . 31.300  6.697   -8.136   1.00 37.10 23  A 1 
ATOM 146  C C   . LEU A 0 23  . 31.015  7.448   -6.829   1.00 37.10 23  A 1 
ATOM 147  C CB  . LEU A 0 23  . 30.681  7.388   -9.367   1.00 37.10 23  A 1 
ATOM 148  O O   . LEU A 0 23  . 29.978  7.265   -6.190   1.00 37.10 23  A 1 
ATOM 149  C CG  . LEU A 0 23  . 31.388  7.022   -10.688  1.00 37.10 23  A 1 
ATOM 150  C CD1 . LEU A 0 23  . 30.543  7.468   -11.877  1.00 37.10 23  A 1 
ATOM 151  C CD2 . LEU A 0 23  . 32.756  7.706   -10.795  1.00 37.10 23  A 1 
ATOM 152  N N   . LYS A 0 24  . 31.959  8.302   -6.419   1.00 31.76 24  A 1 
ATOM 153  C CA  . LYS A 0 24  . 31.834  9.178   -5.244   1.00 31.76 24  A 1 
ATOM 154  C C   . LYS A 0 24  . 31.394  10.574  -5.690   1.00 31.76 24  A 1 
ATOM 155  C CB  . LYS A 0 24  . 33.177  9.269   -4.499   1.00 31.76 24  A 1 
ATOM 156  O O   . LYS A 0 24  . 32.212  11.313  -6.226   1.00 31.76 24  A 1 
ATOM 157  C CG  . LYS A 0 24  . 33.588  7.997   -3.746   1.00 31.76 24  A 1 
ATOM 158  C CD  . LYS A 0 24  . 34.979  8.216   -3.133   1.00 31.76 24  A 1 
ATOM 159  C CE  . LYS A 0 24  . 35.425  6.998   -2.320   1.00 31.76 24  A 1 
ATOM 160  N NZ  . LYS A 0 24  . 36.827  7.154   -1.859   1.00 31.76 24  A 1 
ATOM 161  N N   . GLY A 0 25  . 30.149  10.953  -5.406   1.00 34.48 25  A 1 
ATOM 162  C CA  . GLY A 0 25  . 29.644  12.327  -5.548   1.00 34.48 25  A 1 
ATOM 163  C C   . GLY A 0 25  . 29.506  13.031  -4.191   1.00 34.48 25  A 1 
ATOM 164  O O   . GLY A 0 25  . 29.282  12.377  -3.173   1.00 34.48 25  A 1 
ATOM 165  N N   . HIS A 0 26  . 29.663  14.357  -4.146   1.00 31.15 26  A 1 
ATOM 166  C CA  . HIS A 0 26  . 29.535  15.133  -2.904   1.00 31.15 26  A 1 
ATOM 167  C C   . HIS A 0 26  . 28.066  15.349  -2.502   1.00 31.15 26  A 1 
ATOM 168  C CB  . HIS A 0 26  . 30.255  16.486  -3.044   1.00 31.15 26  A 1 
ATOM 169  O O   . HIS A 0 26  . 27.304  15.979  -3.229   1.00 31.15 26  A 1 
ATOM 170  C CG  . HIS A 0 26  . 31.761  16.430  -2.949   1.00 31.15 26  A 1 
ATOM 171  C CD2 . HIS A 0 26  . 32.590  17.503  -2.757   1.00 31.15 26  A 1 
ATOM 172  N ND1 . HIS A 0 26  . 32.562  15.310  -3.013   1.00 31.15 26  A 1 
ATOM 173  C CE1 . HIS A 0 26  . 33.838  15.704  -2.863   1.00 31.15 26  A 1 
ATOM 174  N NE2 . HIS A 0 26  . 33.903  17.030  -2.686   1.00 31.15 26  A 1 
ATOM 175  N N   . GLY A 0 27  . 27.686  14.893  -1.304   1.00 34.55 27  A 1 
ATOM 176  C CA  . GLY A 0 27  . 26.402  15.225  -0.680   1.00 34.55 27  A 1 
ATOM 177  C C   . GLY A 0 27  . 26.526  16.436  0.247    1.00 34.55 27  A 1 
ATOM 178  O O   . GLY A 0 27  . 27.113  16.327  1.323    1.00 34.55 27  A 1 
ATOM 179  N N   . VAL A 0 28  . 25.966  17.583  -0.148   1.00 39.21 28  A 1 
ATOM 180  C CA  . VAL A 0 28  . 25.870  18.771  0.720    1.00 39.21 28  A 1 
ATOM 181  C C   . VAL A 0 28  . 24.828  18.519  1.812    1.00 39.21 28  A 1 
ATOM 182  C CB  . VAL A 0 28  . 25.544  20.044  -0.087   1.00 39.21 28  A 1 
ATOM 183  O O   . VAL A 0 28  . 23.689  18.155  1.528    1.00 39.21 28  A 1 
ATOM 184  C CG1 . VAL A 0 28  . 25.375  21.275  0.816    1.00 39.21 28  A 1 
ATOM 185  C CG2 . VAL A 0 28  . 26.672  20.352  -1.082   1.00 39.21 28  A 1 
ATOM 186  N N   . GLY A 0 29  . 25.220  18.701  3.074    1.00 29.80 29  A 1 
ATOM 187  C CA  . GLY A 0 29  . 24.363  18.401  4.217    1.00 29.80 29  A 1 
ATOM 188  C C   . GLY A 0 29  . 23.266  19.442  4.446    1.00 29.80 29  A 1 
ATOM 189  O O   . GLY A 0 29  . 23.562  20.599  4.734    1.00 29.80 29  A 1 
ATOM 190  N N   . TYR A 0 30  . 22.010  18.995  4.435    1.00 37.53 30  A 1 
ATOM 191  C CA  . TYR A 0 30  . 20.881  19.712  5.030    1.00 37.53 30  A 1 
ATOM 192  C C   . TYR A 0 30  . 20.454  18.983  6.307    1.00 37.53 30  A 1 
ATOM 193  C CB  . TYR A 0 30  . 19.750  19.884  4.010    1.00 37.53 30  A 1 
ATOM 194  O O   . TYR A 0 30  . 20.258  17.769  6.310    1.00 37.53 30  A 1 
ATOM 195  C CG  . TYR A 0 30  . 20.081  20.942  2.974    1.00 37.53 30  A 1 
ATOM 196  C CD1 . TYR A 0 30  . 19.731  22.287  3.211    1.00 37.53 30  A 1 
ATOM 197  C CD2 . TYR A 0 30  . 20.803  20.598  1.813    1.00 37.53 30  A 1 
ATOM 198  C CE1 . TYR A 0 30  . 20.103  23.288  2.294    1.00 37.53 30  A 1 
ATOM 199  C CE2 . TYR A 0 30  . 21.176  21.597  0.894    1.00 37.53 30  A 1 
ATOM 200  O OH  . TYR A 0 30  . 21.204  23.903  0.249    1.00 37.53 30  A 1 
ATOM 201  C CZ  . TYR A 0 30  . 20.830  22.942  1.133    1.00 37.53 30  A 1 
ATOM 202  N N   . GLY A 0 31  . 20.396  19.713  7.422    1.00 31.42 31  A 1 
ATOM 203  C CA  . GLY A 0 31  . 20.214  19.116  8.745    1.00 31.42 31  A 1 
ATOM 204  C C   . GLY A 0 31  . 18.787  18.631  8.991    1.00 31.42 31  A 1 
ATOM 205  O O   . GLY A 0 31  . 17.835  19.380  8.780    1.00 31.42 31  A 1 
ATOM 206  N N   . ALA A 0 32  . 18.647  17.414  9.523    1.00 34.52 32  A 1 
ATOM 207  C CA  . ALA A 0 32  . 17.385  16.942  10.084   1.00 34.52 32  A 1 
ATOM 208  C C   . ALA A 0 32  . 16.972  17.857  11.252   1.00 34.52 32  A 1 
ATOM 209  C CB  . ALA A 0 32  . 17.542  15.477  10.511   1.00 34.52 32  A 1 
ATOM 210  O O   . ALA A 0 32  . 17.656  17.928  12.279   1.00 34.52 32  A 1 
ATOM 211  N N   . ALA A 0 33  . 15.882  18.603  11.070   1.00 36.64 33  A 1 
ATOM 212  C CA  . ALA A 0 33  . 15.396  19.552  12.061   1.00 36.64 33  A 1 
ATOM 213  C C   . ALA A 0 33  . 14.865  18.836  13.314   1.00 36.64 33  A 1 
ATOM 214  C CB  . ALA A 0 33  . 14.344  20.461  11.416   1.00 36.64 33  A 1 
ATOM 215  O O   . ALA A 0 33  . 14.328  17.730  13.252   1.00 36.64 33  A 1 
ATOM 216  N N   . LYS A 0 34  . 15.002  19.488  14.472   1.00 31.32 34  A 1 
ATOM 217  C CA  . LYS A 0 34  . 14.438  18.991  15.731   1.00 31.32 34  A 1 
ATOM 218  C C   . LYS A 0 34  . 12.914  19.108  15.724   1.00 31.32 34  A 1 
ATOM 219  C CB  . LYS A 0 34  . 14.951  19.810  16.924   1.00 31.32 34  A 1 
ATOM 220  O O   . LYS A 0 34  . 12.403  20.192  15.471   1.00 31.32 34  A 1 
ATOM 221  C CG  . LYS A 0 34  . 16.450  19.684  17.213   1.00 31.32 34  A 1 
ATOM 222  C CD  . LYS A 0 34  . 16.789  20.614  18.385   1.00 31.32 34  A 1 
ATOM 223  C CE  . LYS A 0 34  . 18.268  20.514  18.760   1.00 31.32 34  A 1 
ATOM 224  N NZ  . LYS A 0 34  . 18.598  21.447  19.866   1.00 31.32 34  A 1 
ATOM 225  N N   . GLY A 0 35  . 12.253  18.065  16.221   1.00 29.81 35  A 1 
ATOM 226  C CA  . GLY A 0 35  . 11.003  18.201  16.966   1.00 29.81 35  A 1 
ATOM 227  C C   . GLY A 0 35  . 9.714   18.102  16.156   1.00 29.81 35  A 1 
ATOM 228  O O   . GLY A 0 35  . 9.161   19.111  15.740   1.00 29.81 35  A 1 
ATOM 229  N N   . TYR A 0 36  . 9.155   16.894  16.134   1.00 35.77 36  A 1 
ATOM 230  C CA  . TYR A 0 36  . 7.738   16.727  16.454   1.00 35.77 36  A 1 
ATOM 231  C C   . TYR A 0 36  . 7.657   16.114  17.856   1.00 35.77 36  A 1 
ATOM 232  C CB  . TYR A 0 36  . 7.008   15.956  15.350   1.00 35.77 36  A 1 
ATOM 233  O O   . TYR A 0 36  . 8.513   15.310  18.236   1.00 35.77 36  A 1 
ATOM 234  C CG  . TYR A 0 36  . 6.728   16.868  14.171   1.00 35.77 36  A 1 
ATOM 235  C CD1 . TYR A 0 36  . 5.528   17.605  14.133   1.00 35.77 36  A 1 
ATOM 236  C CD2 . TYR A 0 36  . 7.709   17.071  13.179   1.00 35.77 36  A 1 
ATOM 237  C CE1 . TYR A 0 36  . 5.310   18.553  13.115   1.00 35.77 36  A 1 
ATOM 238  C CE2 . TYR A 0 36  . 7.497   18.022  12.163   1.00 35.77 36  A 1 
ATOM 239  O OH  . TYR A 0 36  . 6.104   19.694  11.158   1.00 35.77 36  A 1 
ATOM 240  C CZ  . TYR A 0 36  . 6.301   18.768  12.133   1.00 35.77 36  A 1 
ATOM 241  N N   . GLY A 0 37  . 6.737   16.618  18.677   1.00 32.46 37  A 1 
ATOM 242  C CA  . GLY A 0 37  . 6.715   16.339  20.112   1.00 32.46 37  A 1 
ATOM 243  C C   . GLY A 0 37  . 6.179   14.947  20.427   1.00 32.46 37  A 1 
ATOM 244  O O   . GLY A 0 37  . 5.199   14.515  19.830   1.00 32.46 37  A 1 
ATOM 245  N N   . GLY A 0 38  . 6.781   14.275  21.410   1.00 27.64 38  A 1 
ATOM 246  C CA  . GLY A 0 38  . 6.144   13.121  22.036   1.00 27.64 38  A 1 
ATOM 247  C C   . GLY A 0 38  . 4.935   13.592  22.838   1.00 27.64 38  A 1 
ATOM 248  O O   . GLY A 0 38  . 5.102   14.226  23.879   1.00 27.64 38  A 1 
ATOM 249  N N   . TYR A 0 39  . 3.736   13.298  22.345   1.00 37.25 39  A 1 
ATOM 250  C CA  . TYR A 0 39  . 2.486   13.491  23.073   1.00 37.25 39  A 1 
ATOM 251  C C   . TYR A 0 39  . 2.493   12.592  24.314   1.00 37.25 39  A 1 
ATOM 252  C CB  . TYR A 0 39  . 1.273   13.230  22.154   1.00 37.25 39  A 1 
ATOM 253  O O   . TYR A 0 39  . 2.445   11.365  24.227   1.00 37.25 39  A 1 
ATOM 254  C CG  . TYR A 0 39  . 1.586   12.461  20.880   1.00 37.25 39  A 1 
ATOM 255  C CD1 . TYR A 0 39  . 1.775   13.159  19.671   1.00 37.25 39  A 1 
ATOM 256  C CD2 . TYR A 0 39  . 1.770   11.065  20.923   1.00 37.25 39  A 1 
ATOM 257  C CE1 . TYR A 0 39  . 2.133   12.464  18.501   1.00 37.25 39  A 1 
ATOM 258  C CE2 . TYR A 0 39  . 2.146   10.370  19.758   1.00 37.25 39  A 1 
ATOM 259  O OH  . TYR A 0 39  . 2.675   10.389  17.422   1.00 37.25 39  A 1 
ATOM 260  C CZ  . TYR A 0 39  . 2.321   11.066  18.544   1.00 37.25 39  A 1 
ATOM 261  N N   . THR A 0 40  . 2.580   13.210  25.490   1.00 30.67 40  A 1 
ATOM 262  C CA  . THR A 0 40  . 2.282   12.530  26.750   1.00 30.67 40  A 1 
ATOM 263  C C   . THR A 0 40  . 0.823   12.102  26.730   1.00 30.67 40  A 1 
ATOM 264  C CB  . THR A 0 40  . 2.503   13.462  27.952   1.00 30.67 40  A 1 
ATOM 265  O O   . THR A 0 40  . -0.037  12.940  26.450   1.00 30.67 40  A 1 
ATOM 266  C CG2 . THR A 0 40  . 3.990   13.697  28.212   1.00 30.67 40  A 1 
ATOM 267  O OG1 . THR A 0 40  . 1.919   14.724  27.713   1.00 30.67 40  A 1 
ATOM 268  N N   . LYS A 0 41  . 0.537   10.839  27.073   1.00 34.36 41  A 1 
ATOM 269  C CA  . LYS A 0 41  . -0.830  10.430  27.415   1.00 34.36 41  A 1 
ATOM 270  C C   . LYS A 0 41  . -1.394  11.425  28.431   1.00 34.36 41  A 1 
ATOM 271  C CB  . LYS A 0 41  . -0.869  9.009   28.015   1.00 34.36 41  A 1 
ATOM 272  O O   . LYS A 0 41  . -0.759  11.688  29.452   1.00 34.36 41  A 1 
ATOM 273  C CG  . LYS A 0 41  . -1.389  7.954   27.027   1.00 34.36 41  A 1 
ATOM 274  C CD  . LYS A 0 41  . -1.731  6.657   27.776   1.00 34.36 41  A 1 
ATOM 275  C CE  . LYS A 0 41  . -2.503  5.684   26.875   1.00 34.36 41  A 1 
ATOM 276  N NZ  . LYS A 0 41  . -3.241  4.681   27.686   1.00 34.36 41  A 1 
ATOM 277  N N   . VAL A 0 42  . -2.568  11.969  28.134   1.00 34.07 42  A 1 
ATOM 278  C CA  . VAL A 0 42  . -3.422  12.551  29.163   1.00 34.07 42  A 1 
ATOM 279  C C   . VAL A 0 42  . -4.127  11.363  29.796   1.00 34.07 42  A 1 
ATOM 280  C CB  . VAL A 0 42  . -4.410  13.579  28.578   1.00 34.07 42  A 1 
ATOM 281  O O   . VAL A 0 42  . -4.990  10.754  29.169   1.00 34.07 42  A 1 
ATOM 282  C CG1 . VAL A 0 42  . -5.306  14.166  29.675   1.00 34.07 42  A 1 
ATOM 283  C CG2 . VAL A 0 42  . -3.654  14.740  27.913   1.00 34.07 42  A 1 
ATOM 284  N N   . ASP A 0 43  . -3.702  10.982  30.996   1.00 32.20 43  A 1 
ATOM 285  C CA  . ASP A 0 43  . -4.446  10.013  31.790   1.00 32.20 43  A 1 
ATOM 286  C C   . ASP A 0 43  . -5.732  10.709  32.260   1.00 32.20 43  A 1 
ATOM 287  C CB  . ASP A 0 43  . -3.584  9.489   32.954   1.00 32.20 43  A 1 
ATOM 288  O O   . ASP A 0 43  . -5.676  11.650  33.058   1.00 32.20 43  A 1 
ATOM 289  C CG  . ASP A 0 43  . -2.346  8.695   32.502   1.00 32.20 43  A 1 
ATOM 290  O OD1 . ASP A 0 43  . -2.445  7.916   31.521   1.00 32.20 43  A 1 
ATOM 291  O OD2 . ASP A 0 43  . -1.286  8.864   33.151   1.00 32.20 43  A 1 
ATOM 292  N N   . TYR A 0 44  . -6.883  10.299  31.716   1.00 34.64 44  A 1 
ATOM 293  C CA  . TYR A 0 44  . -8.179  10.807  32.156   1.00 34.64 44  A 1 
ATOM 294  C C   . TYR A 0 44  . -8.409  10.368  33.603   1.00 34.64 44  A 1 
ATOM 295  C CB  . TYR A 0 44  . -9.309  10.340  31.222   1.00 34.64 44  A 1 
ATOM 296  O O   . TYR A 0 44  . -8.331  9.184   33.932   1.00 34.64 44  A 1 
ATOM 297  C CG  . TYR A 0 44  . -10.677 10.957  31.499   1.00 34.64 44  A 1 
ATOM 298  C CD1 . TYR A 0 44  . -11.796 10.135  31.755   1.00 34.64 44  A 1 
ATOM 299  C CD2 . TYR A 0 44  . -10.853 12.353  31.408   1.00 34.64 44  A 1 
ATOM 300  C CE1 . TYR A 0 44  . -13.083 10.699  31.900   1.00 34.64 44  A 1 
ATOM 301  C CE2 . TYR A 0 44  . -12.132 12.919  31.585   1.00 34.64 44  A 1 
ATOM 302  O OH  . TYR A 0 44  . -14.478 12.680  31.967   1.00 34.64 44  A 1 
ATOM 303  C CZ  . TYR A 0 44  . -13.257 12.097  31.810   1.00 34.64 44  A 1 
ATOM 304  N N   . VAL A 0 45  . -8.656  11.340  34.477   1.00 36.57 45  A 1 
ATOM 305  C CA  . VAL A 0 45  . -9.112  11.092  35.843   1.00 36.57 45  A 1 
ATOM 306  C C   . VAL A 0 45  . -10.582 11.490  35.863   1.00 36.57 45  A 1 
ATOM 307  C CB  . VAL A 0 45  . -8.283  11.868  36.883   1.00 36.57 45  A 1 
ATOM 308  O O   . VAL A 0 45  . -10.848 12.691  35.754   1.00 36.57 45  A 1 
ATOM 309  C CG1 . VAL A 0 45  . -8.777  11.565  38.305   1.00 36.57 45  A 1 
ATOM 310  C CG2 . VAL A 0 45  . -6.801  11.477  36.804   1.00 36.57 45  A 1 
ATOM 311  N N   . PRO A 0 46  . -11.527 10.536  35.978   1.00 42.93 46  A 1 
ATOM 312  C CA  . PRO A 0 46  . -12.949 10.841  35.922   1.00 42.93 46  A 1 
ATOM 313  C C   . PRO A 0 46  . -13.306 11.777  37.075   1.00 42.93 46  A 1 
ATOM 314  C CB  . PRO A 0 46  . -13.682 9.496   35.967   1.00 42.93 46  A 1 
ATOM 315  O O   . PRO A 0 46  . -13.342 11.401  38.250   1.00 42.93 46  A 1 
ATOM 316  C CG  . PRO A 0 46  . -12.676 8.556   36.628   1.00 42.93 46  A 1 
ATOM 317  C CD  . PRO A 0 46  . -11.334 9.101   36.144   1.00 42.93 46  A 1 
ATOM 318  N N   . HIS A 0 47  . -13.543 13.043  36.737   1.00 35.27 47  A 1 
ATOM 319  C CA  . HIS A 0 47  . -13.931 14.070  37.691   1.00 35.27 47  A 1 
ATOM 320  C C   . HIS A 0 47  . -15.428 13.952  37.977   1.00 35.27 47  A 1 
ATOM 321  C CB  . HIS A 0 47  . -13.478 15.461  37.211   1.00 35.27 47  A 1 
ATOM 322  O O   . HIS A 0 47  . -16.206 14.850  37.646   1.00 35.27 47  A 1 
ATOM 323  C CG  . HIS A 0 47  . -12.120 15.858  37.732   1.00 35.27 47  A 1 
ATOM 324  C CD2 . HIS A 0 47  . -10.969 16.014  37.008   1.00 35.27 47  A 1 
ATOM 325  N ND1 . HIS A 0 47  . -11.825 16.171  39.041   1.00 35.27 47  A 1 
ATOM 326  C CE1 . HIS A 0 47  . -10.529 16.514  39.101   1.00 35.27 47  A 1 
ATOM 327  N NE2 . HIS A 0 47  . -9.970  16.463  37.885   1.00 35.27 47  A 1 
ATOM 328  N N   . THR A 0 48  . -15.818 12.859  38.646   1.00 35.58 48  A 1 
ATOM 329  C CA  . THR A 0 48  . -17.170 12.650  39.169   1.00 35.58 48  A 1 
ATOM 330  C C   . THR A 0 48  . -17.547 13.850  40.036   1.00 35.58 48  A 1 
ATOM 331  C CB  . THR A 0 48  . -17.289 11.346  39.986   1.00 35.58 48  A 1 
ATOM 332  O O   . THR A 0 48  . -17.138 13.968  41.199   1.00 35.58 48  A 1 
ATOM 333  C CG2 . THR A 0 48  . -17.016 10.097  39.155   1.00 35.58 48  A 1 
ATOM 334  O OG1 . THR A 0 48  . -16.384 11.355  41.069   1.00 35.58 48  A 1 
ATOM 335  N N   . LYS A 0 49  . -18.303 14.793  39.466   1.00 41.63 49  A 1 
ATOM 336  C CA  . LYS A 0 49  . -18.860 15.920  40.210   1.00 41.63 49  A 1 
ATOM 337  C C   . LYS A 0 49  . -19.937 15.346  41.104   1.00 41.63 49  A 1 
ATOM 338  C CB  . LYS A 0 49  . -19.435 16.986  39.269   1.00 41.63 49  A 1 
ATOM 339  O O   . LYS A 0 49  . -21.077 15.231  40.672   1.00 41.63 49  A 1 
ATOM 340  C CG  . LYS A 0 49  . -18.346 17.845  38.624   1.00 41.63 49  A 1 
ATOM 341  C CD  . LYS A 0 49  . -19.001 18.794  37.617   1.00 41.63 49  A 1 
ATOM 342  C CE  . LYS A 0 49  . -17.928 19.558  36.838   1.00 41.63 49  A 1 
ATOM 343  N NZ  . LYS A 0 49  . -18.440 19.963  35.505   1.00 41.63 49  A 1 
ATOM 344  N N   . VAL A 0 50  . -19.541 14.985  42.327   1.00 38.04 50  A 1 
ATOM 345  C CA  . VAL A 0 50  . -20.422 14.472  43.379   1.00 38.04 50  A 1 
ATOM 346  C C   . VAL A 0 50  . -21.704 15.294  43.362   1.00 38.04 50  A 1 
ATOM 347  C CB  . VAL A 0 50  . -19.749 14.556  44.767   1.00 38.04 50  A 1 
ATOM 348  O O   . VAL A 0 50  . -21.683 16.483  43.706   1.00 38.04 50  A 1 
ATOM 349  C CG1 . VAL A 0 50  . -20.643 13.947  45.855   1.00 38.04 50  A 1 
ATOM 350  C CG2 . VAL A 0 50  . -18.405 13.816  44.796   1.00 38.04 50  A 1 
ATOM 351  N N   . VAL A 0 51  . -22.791 14.671  42.895   1.00 39.91 51  A 1 
ATOM 352  C CA  . VAL A 0 51  . -24.110 15.298  42.824   1.00 39.91 51  A 1 
ATOM 353  C C   . VAL A 0 51  . -24.395 15.833  44.218   1.00 39.91 51  A 1 
ATOM 354  C CB  . VAL A 0 51  . -25.186 14.291  42.367   1.00 39.91 51  A 1 
ATOM 355  O O   . VAL A 0 51  . -24.236 15.103  45.198   1.00 39.91 51  A 1 
ATOM 356  C CG1 . VAL A 0 51  . -26.585 14.920  42.373   1.00 39.91 51  A 1 
ATOM 357  C CG2 . VAL A 0 51  . -24.898 13.799  40.942   1.00 39.91 51  A 1 
ATOM 358  N N   . GLN A 0 52  . -24.717 17.127  44.338   1.00 34.20 52  A 1 
ATOM 359  C CA  . GLN A 0 52  . -24.935 17.705  45.662   1.00 34.20 52  A 1 
ATOM 360  C C   . GLN A 0 52  . -26.066 16.920  46.334   1.00 34.20 52  A 1 
ATOM 361  C CB  . GLN A 0 52  . -25.295 19.199  45.608   1.00 34.20 52  A 1 
ATOM 362  O O   . GLN A 0 52  . -27.182 16.970  45.812   1.00 34.20 52  A 1 
ATOM 363  C CG  . GLN A 0 52  . -24.084 20.086  45.298   1.00 34.20 52  A 1 
ATOM 364  C CD  . GLN A 0 52  . -24.303 21.560  45.639   1.00 34.20 52  A 1 
ATOM 365  N NE2 . GLN A 0 52  . -23.245 22.339  45.680   1.00 34.20 52  A 1 
ATOM 366  O OE1 . GLN A 0 52  . -25.389 22.059  45.895   1.00 34.20 52  A 1 
ATOM 367  N N   . PRO A 0 53  . -25.812 16.211  47.455   1.00 39.51 53  A 1 
ATOM 368  C CA  . PRO A 0 53  . -26.830 15.375  48.073   1.00 39.51 53  A 1 
ATOM 369  C C   . PRO A 0 53  . -28.036 16.253  48.388   1.00 39.51 53  A 1 
ATOM 370  C CB  . PRO A 0 53  . -26.181 14.751  49.313   1.00 39.51 53  A 1 
ATOM 371  O O   . PRO A 0 53  . -27.876 17.319  49.000   1.00 39.51 53  A 1 
ATOM 372  C CG  . PRO A 0 53  . -25.011 15.685  49.623   1.00 39.51 53  A 1 
ATOM 373  C CD  . PRO A 0 53  . -24.587 16.171  48.239   1.00 39.51 53  A 1 
ATOM 374  N N   . ALA A 0 54  . -29.206 15.831  47.892   1.00 39.21 54  A 1 
ATOM 375  C CA  . ALA A 0 54  . -30.412 16.647  47.796   1.00 39.21 54  A 1 
ATOM 376  C C   . ALA A 0 54  . -30.630 17.423  49.097   1.00 39.21 54  A 1 
ATOM 377  C CB  . ALA A 0 54  . -31.603 15.746  47.454   1.00 39.21 54  A 1 
ATOM 378  O O   . ALA A 0 54  . -30.772 16.828  50.163   1.00 39.21 54  A 1 
ATOM 379  N N   . LYS A 0 55  . -30.535 18.758  48.994   1.00 36.90 55  A 1 
ATOM 380  C CA  . LYS A 0 55  . -30.139 19.694  50.063   1.00 36.90 55  A 1 
ATOM 381  C C   . LYS A 0 55  . -30.867 19.442  51.387   1.00 36.90 55  A 1 
ATOM 382  C CB  . LYS A 0 55  . -30.359 21.113  49.522   1.00 36.90 55  A 1 
ATOM 383  O O   . LYS A 0 55  . -31.873 20.091  51.680   1.00 36.90 55  A 1 
ATOM 384  C CG  . LYS A 0 55  . -29.824 22.229  50.432   1.00 36.90 55  A 1 
ATOM 385  C CD  . LYS A 0 55  . -30.126 23.568  49.754   1.00 36.90 55  A 1 
ATOM 386  C CE  . LYS A 0 55  . -29.537 24.740  50.535   1.00 36.90 55  A 1 
ATOM 387  N NZ  . LYS A 0 55  . -29.730 25.999  49.776   1.00 36.90 55  A 1 
ATOM 388  N N   . SER A 0 56  . -30.325 18.524  52.191   1.00 40.33 56  A 1 
ATOM 389  C CA  . SER A 0 56  . -31.071 17.881  53.272   1.00 40.33 56  A 1 
ATOM 390  C C   . SER A 0 56  . -31.531 18.932  54.272   1.00 40.33 56  A 1 
ATOM 391  C CB  . SER A 0 56  . -30.231 16.782  53.938   1.00 40.33 56  A 1 
ATOM 392  O O   . SER A 0 56  . -30.702 19.594  54.910   1.00 40.33 56  A 1 
ATOM 393  O OG  . SER A 0 56  . -29.068 17.341  54.520   1.00 40.33 56  A 1 
ATOM 394  N N   . ALA A 0 57  . -32.846 19.129  54.362   1.00 38.41 57  A 1 
ATOM 395  C CA  . ALA A 0 57  . -33.421 20.235  55.105   1.00 38.41 57  A 1 
ATOM 396  C C   . ALA A 0 57  . -33.043 20.111  56.585   1.00 38.41 57  A 1 
ATOM 397  C CB  . ALA A 0 57  . -34.937 20.264  54.873   1.00 38.41 57  A 1 
ATOM 398  O O   . ALA A 0 57  . -33.559 19.257  57.306   1.00 38.41 57  A 1 
ATOM 399  N N   . GLN A 0 58  . -32.129 20.972  57.044   1.00 36.09 58  A 1 
ATOM 400  C CA  . GLN A 0 58  . -31.713 21.028  58.441   1.00 36.09 58  A 1 
ATOM 401  C C   . GLN A 0 58  . -32.891 21.510  59.296   1.00 36.09 58  A 1 
ATOM 402  C CB  . GLN A 0 58  . -30.464 21.916  58.605   1.00 36.09 58  A 1 
ATOM 403  O O   . GLN A 0 58  . -33.041 22.703  59.564   1.00 36.09 58  A 1 
ATOM 404  C CG  . GLN A 0 58  . -29.190 21.250  58.056   1.00 36.09 58  A 1 
ATOM 405  C CD  . GLN A 0 58  . -27.933 22.086  58.298   1.00 36.09 58  A 1 
ATOM 406  N NE2 . GLN A 0 58  . -26.768 21.477  58.310   1.00 36.09 58  A 1 
ATOM 407  O OE1 . GLN A 0 58  . -27.962 23.292  58.479   1.00 36.09 58  A 1 
ATOM 408  N N   . ALA A 0 59  . -33.731 20.563  59.721   1.00 40.83 59  A 1 
ATOM 409  C CA  . ALA A 0 59  . -34.863 20.749  60.620   1.00 40.83 59  A 1 
ATOM 410  C C   . ALA A 0 59  . -34.360 21.083  62.036   1.00 40.83 59  A 1 
ATOM 411  C CB  . ALA A 0 59  . -35.750 19.499  60.545   1.00 40.83 59  A 1 
ATOM 412  O O   . ALA A 0 59  . -34.407 20.276  62.967   1.00 40.83 59  A 1 
ATOM 413  N N   . ALA A 0 60  . -33.801 22.286  62.175   1.00 30.71 60  A 1 
ATOM 414  C CA  . ALA A 0 60  . -33.016 22.740  63.311   1.00 30.71 60  A 1 
ATOM 415  C C   . ALA A 0 60  . -33.881 23.069  64.543   1.00 30.71 60  A 1 
ATOM 416  C CB  . ALA A 0 60  . -32.117 23.894  62.845   1.00 30.71 60  A 1 
ATOM 417  O O   . ALA A 0 60  . -33.971 24.215  64.985   1.00 30.71 60  A 1 
ATOM 418  N N   . SER A 0 61  . -34.402 22.011  65.170   1.00 36.63 61  A 1 
ATOM 419  C CA  . SER A 0 61  . -34.982 21.947  66.519   1.00 36.63 61  A 1 
ATOM 420  C C   . SER A 0 61  . -36.381 22.554  66.753   1.00 36.63 61  A 1 
ATOM 421  C CB  . SER A 0 61  . -33.965 22.455  67.558   1.00 36.63 61  A 1 
ATOM 422  O O   . SER A 0 61  . -36.775 23.543  66.149   1.00 36.63 61  A 1 
ATOM 423  O OG  . SER A 0 61  . -33.939 23.868  67.622   1.00 36.63 61  A 1 
ATOM 424  N N   . LYS A 0 62  . -37.061 21.987  67.769   1.00 34.35 62  A 1 
ATOM 425  C CA  . LYS A 0 62  . -38.292 22.457  68.451   1.00 34.35 62  A 1 
ATOM 426  C C   . LYS A 0 62  . -39.634 22.276  67.713   1.00 34.35 62  A 1 
ATOM 427  C CB  . LYS A 0 62  . -38.124 23.904  68.957   1.00 34.35 62  A 1 
ATOM 428  O O   . LYS A 0 62  . -40.234 23.233  67.242   1.00 34.35 62  A 1 
ATOM 429  C CG  . LYS A 0 62  . -36.954 24.096  69.932   1.00 34.35 62  A 1 
ATOM 430  C CD  . LYS A 0 62  . -36.749 25.590  70.187   1.00 34.35 62  A 1 
ATOM 431  C CE  . LYS A 0 62  . -35.586 25.797  71.159   1.00 34.35 62  A 1 
ATOM 432  N NZ  . LYS A 0 62  . -35.227 27.232  71.252   1.00 34.35 62  A 1 
ATOM 433  N N   . GLY A 0 63  . -40.192 21.067  67.824   1.00 37.16 63  A 1 
ATOM 434  C CA  . GLY A 0 63  . -41.626 20.784  67.655   1.00 37.16 63  A 1 
ATOM 435  C C   . GLY A 0 63  . -42.061 19.662  68.605   1.00 37.16 63  A 1 
ATOM 436  O O   . GLY A 0 63  . -41.826 18.495  68.322   1.00 37.16 63  A 1 
ATOM 437  N N   . TYR A 0 64  . -42.613 19.994  69.777   1.00 35.33 64  A 1 
ATOM 438  C CA  . TYR A 0 64  . -42.840 19.028  70.871   1.00 35.33 64  A 1 
ATOM 439  C C   . TYR A 0 64  . -44.313 18.567  70.944   1.00 35.33 64  A 1 
ATOM 440  C CB  . TYR A 0 64  . -42.258 19.593  72.190   1.00 35.33 64  A 1 
ATOM 441  O O   . TYR A 0 64  . -44.957 18.720  71.982   1.00 35.33 64  A 1 
ATOM 442  C CG  . TYR A 0 64  . -41.643 18.570  73.141   1.00 35.33 64  A 1 
ATOM 443  C CD1 . TYR A 0 64  . -42.443 17.858  74.057   1.00 35.33 64  A 1 
ATOM 444  C CD2 . TYR A 0 64  . -40.246 18.365  73.138   1.00 35.33 64  A 1 
ATOM 445  C CE1 . TYR A 0 64  . -41.851 16.960  74.970   1.00 35.33 64  A 1 
ATOM 446  C CE2 . TYR A 0 64  . -39.650 17.470  74.048   1.00 35.33 64  A 1 
ATOM 447  O OH  . TYR A 0 64  . -39.884 15.911  75.862   1.00 35.33 64  A 1 
ATOM 448  C CZ  . TYR A 0 64  . -40.453 16.768  74.972   1.00 35.33 64  A 1 
ATOM 449  N N   . ALA A 0 65  . -44.871 18.048  69.837   1.00 32.97 65  A 1 
ATOM 450  C CA  . ALA A 0 65  . -46.267 17.589  69.777   1.00 32.97 65  A 1 
ATOM 451  C C   . ALA A 0 65  . -46.554 16.495  68.715   1.00 32.97 65  A 1 
ATOM 452  C CB  . ALA A 0 65  . -47.171 18.810  69.541   1.00 32.97 65  A 1 
ATOM 453  O O   . ALA A 0 65  . -46.587 16.769  67.526   1.00 32.97 65  A 1 
ATOM 454  N N   . SER A 0 66  . -46.864 15.282  69.189   1.00 38.95 66  A 1 
ATOM 455  C CA  . SER A 0 66  . -47.880 14.357  68.633   1.00 38.95 66  A 1 
ATOM 456  C C   . SER A 0 66  . -47.864 13.874  67.161   1.00 38.95 66  A 1 
ATOM 457  C CB  . SER A 0 66  . -49.285 14.820  69.062   1.00 38.95 66  A 1 
ATOM 458  O O   . SER A 0 66  . -48.945 13.642  66.624   1.00 38.95 66  A 1 
ATOM 459  O OG  . SER A 0 66  . -49.621 16.068  68.495   1.00 38.95 66  A 1 
ATOM 460  N N   . ASP A 0 67  . -46.714 13.563  66.555   1.00 39.75 67  A 1 
ATOM 461  C CA  . ASP A 0 67  . -46.672 12.768  65.305   1.00 39.75 67  A 1 
ATOM 462  C C   . ASP A 0 67  . -46.478 11.264  65.587   1.00 39.75 67  A 1 
ATOM 463  C CB  . ASP A 0 67  . -45.615 13.319  64.340   1.00 39.75 67  A 1 
ATOM 464  O O   . ASP A 0 67  . -45.368 10.789  65.835   1.00 39.75 67  A 1 
ATOM 465  C CG  . ASP A 0 67  . -46.011 14.691  63.791   1.00 39.75 67  A 1 
ATOM 466  O OD1 . ASP A 0 67  . -47.183 14.825  63.372   1.00 39.75 67  A 1 
ATOM 467  O OD2 . ASP A 0 67  . -45.135 15.583  63.816   1.00 39.75 67  A 1 
ATOM 468  N N   . TYR A 0 68  . -47.577 10.498  65.578   1.00 44.35 68  A 1 
ATOM 469  C CA  . TYR A 0 68  . -47.627 9.090   66.023   1.00 44.35 68  A 1 
ATOM 470  C C   . TYR A 0 68  . -47.577 8.041   64.889   1.00 44.35 68  A 1 
ATOM 471  C CB  . TYR A 0 68  . -48.766 8.892   67.048   1.00 44.35 68  A 1 
ATOM 472  O O   . TYR A 0 68  . -48.114 6.940   65.020   1.00 44.35 68  A 1 
ATOM 473  C CG  . TYR A 0 68  . -48.262 8.615   68.454   1.00 44.35 68  A 1 
ATOM 474  C CD1 . TYR A 0 68  . -47.865 7.313   68.822   1.00 44.35 68  A 1 
ATOM 475  C CD2 . TYR A 0 68  . -48.164 9.667   69.385   1.00 44.35 68  A 1 
ATOM 476  C CE1 . TYR A 0 68  . -47.386 7.061   70.123   1.00 44.35 68  A 1 
ATOM 477  C CE2 . TYR A 0 68  . -47.685 9.421   70.686   1.00 44.35 68  A 1 
ATOM 478  O OH  . TYR A 0 68  . -46.832 7.875   72.312   1.00 44.35 68  A 1 
ATOM 479  C CZ  . TYR A 0 68  . -47.296 8.114   71.057   1.00 44.35 68  A 1 
ATOM 480  N N   . SER A 0 69  . -46.909 8.359   63.777   1.00 50.18 69  A 1 
ATOM 481  C CA  . SER A 0 69  . -46.630 7.405   62.693   1.00 50.18 69  A 1 
ATOM 482  C C   . SER A 0 69  . -45.339 7.752   61.942   1.00 50.18 69  A 1 
ATOM 483  C CB  . SER A 0 69  . -47.826 7.311   61.733   1.00 50.18 69  A 1 
ATOM 484  O O   . SER A 0 69  . -45.376 8.337   60.861   1.00 50.18 69  A 1 
ATOM 485  O OG  . SER A 0 69  . -48.125 8.562   61.151   1.00 50.18 69  A 1 
ATOM 486  N N   . LYS A 0 70  . -44.186 7.366   62.500   1.00 54.48 70  A 1 
ATOM 487  C CA  . LYS A 0 70  . -42.890 7.454   61.809   1.00 54.48 70  A 1 
ATOM 488  C C   . LYS A 0 70  . -42.751 6.339   60.765   1.00 54.48 70  A 1 
ATOM 489  C CB  . LYS A 0 70  . -41.728 7.432   62.814   1.00 54.48 70  A 1 
ATOM 490  O O   . LYS A 0 70  . -42.076 5.344   61.003   1.00 54.48 70  A 1 
ATOM 491  C CG  . LYS A 0 70  . -41.669 8.689   63.689   1.00 54.48 70  A 1 
ATOM 492  C CD  . LYS A 0 70  . -40.392 8.643   64.533   1.00 54.48 70  A 1 
ATOM 493  C CE  . LYS A 0 70  . -40.256 9.915   65.369   1.00 54.48 70  A 1 
ATOM 494  N NZ  . LYS A 0 70  . -38.956 9.922   66.083   1.00 54.48 70  A 1 
ATOM 495  N N   . LYS A 0 71  . -43.416 6.508   59.620   1.00 56.50 71  A 1 
ATOM 496  C CA  . LYS A 0 71  . -42.894 5.964   58.361   1.00 56.50 71  A 1 
ATOM 497  C C   . LYS A 0 71  . -41.700 6.830   57.959   1.00 56.50 71  A 1 
ATOM 498  C CB  . LYS A 0 71  . -43.937 6.034   57.235   1.00 56.50 71  A 1 
ATOM 499  O O   . LYS A 0 71  . -41.837 8.053   57.959   1.00 56.50 71  A 1 
ATOM 500  C CG  . LYS A 0 71  . -45.054 4.978   57.275   1.00 56.50 71  A 1 
ATOM 501  C CD  . LYS A 0 71  . -45.823 5.078   55.944   1.00 56.50 71  A 1 
ATOM 502  C CE  . LYS A 0 71  . -46.807 3.932   55.681   1.00 56.50 71  A 1 
ATOM 503  N NZ  . LYS A 0 71  . -47.109 3.842   54.224   1.00 56.50 71  A 1 
ATOM 504  N N   . THR A 0 72  . -40.585 6.211   57.606   1.00 61.62 72  A 1 
ATOM 505  C CA  . THR A 0 72  . -39.506 6.856   56.860   1.00 61.62 72  A 1 
ATOM 506  C C   . THR A 0 72  . -39.554 6.265   55.460   1.00 61.62 72  A 1 
ATOM 507  C CB  . THR A 0 72  . -38.145 6.602   57.520   1.00 61.62 72  A 1 
ATOM 508  O O   . THR A 0 72  . -39.170 5.116   55.277   1.00 61.62 72  A 1 
ATOM 509  C CG2 . THR A 0 72  . -37.003 7.312   56.795   1.00 61.62 72  A 1 
ATOM 510  O OG1 . THR A 0 72  . -38.119 7.078   58.852   1.00 61.62 72  A 1 
ATOM 511  N N   . THR A 0 73  . -40.081 7.027   54.507   1.00 67.15 73  A 1 
ATOM 512  C CA  . THR A 0 73  . -39.927 6.713   53.083   1.00 67.15 73  A 1 
ATOM 513  C C   . THR A 0 73  . -38.694 7.453   52.569   1.00 67.15 73  A 1 
ATOM 514  C CB  . THR A 0 73  . -41.195 7.049   52.284   1.00 67.15 73  A 1 
ATOM 515  O O   . THR A 0 73  . -38.436 8.572   53.024   1.00 67.15 73  A 1 
ATOM 516  C CG2 . THR A 0 73  . -41.082 6.735   50.794   1.00 67.15 73  A 1 
ATOM 517  O OG1 . THR A 0 73  . -42.265 6.245   52.748   1.00 67.15 73  A 1 
ATOM 518  N N   . THR A 0 74  . -37.932 6.819   51.686   1.00 75.47 74  A 1 
ATOM 519  C CA  . THR A 0 74  . -36.790 7.397   50.976   1.00 75.47 74  A 1 
ATOM 520  C C   . THR A 0 74  . -36.944 7.127   49.491   1.00 75.47 74  A 1 
ATOM 521  C CB  . THR A 0 74  . -35.449 6.805   51.442   1.00 75.47 74  A 1 
ATOM 522  O O   . THR A 0 74  . -36.896 5.970   49.098   1.00 75.47 74  A 1 
ATOM 523  C CG2 . THR A 0 74  . -35.086 7.263   52.853   1.00 75.47 74  A 1 
ATOM 524  O OG1 . THR A 0 74  . -35.480 5.398   51.476   1.00 75.47 74  A 1 
ATOM 525  N N   . ASP A 0 75  . -37.091 8.207   48.739   1.00 80.29 75  A 1 
ATOM 526  C CA  . ASP A 0 75  . -37.158 8.320   47.288   1.00 80.29 75  A 1 
ATOM 527  C C   . ASP A 0 75  . -35.809 8.852   46.755   1.00 80.29 75  A 1 
ATOM 528  C CB  . ASP A 0 75  . -38.365 9.233   46.926   1.00 80.29 75  A 1 
ATOM 529  O O   . ASP A 0 75  . -35.283 9.843   47.284   1.00 80.29 75  A 1 
ATOM 530  C CG  . ASP A 0 75  . -38.615 10.527  47.761   1.00 80.29 75  A 1 
ATOM 531  O OD1 . ASP A 0 75  . -38.067 10.706  48.884   1.00 80.29 75  A 1 
ATOM 532  O OD2 . ASP A 0 75  . -39.472 11.345  47.341   1.00 80.29 75  A 1 
ATOM 533  N N   . TRP A 0 76  . -35.207 8.200   45.750   1.00 78.68 76  A 1 
ATOM 534  C CA  . TRP A 0 76  . -33.933 8.642   45.160   1.00 78.68 76  A 1 
ATOM 535  C C   . TRP A 0 76  . -33.805 8.284   43.675   1.00 78.68 76  A 1 
ATOM 536  C CB  . TRP A 0 76  . -32.746 8.068   45.961   1.00 78.68 76  A 1 
ATOM 537  O O   . TRP A 0 76  . -33.328 7.207   43.334   1.00 78.68 76  A 1 
ATOM 538  C CG  . TRP A 0 76  . -31.390 8.660   45.668   1.00 78.68 76  A 1 
ATOM 539  C CD1 . TRP A 0 76  . -30.896 9.764   46.269   1.00 78.68 76  A 1 
ATOM 540  C CD2 . TRP A 0 76  . -30.335 8.212   44.749   1.00 78.68 76  A 1 
ATOM 541  C CE2 . TRP A 0 76  . -29.197 9.059   44.914   1.00 78.68 76  A 1 
ATOM 542  C CE3 . TRP A 0 76  . -30.204 7.189   43.790   1.00 78.68 76  A 1 
ATOM 543  N NE1 . TRP A 0 76  . -29.611 10.011  45.821   1.00 78.68 76  A 1 
ATOM 544  C CH2 . TRP A 0 76  . -27.881 7.783   43.331   1.00 78.68 76  A 1 
ATOM 545  C CZ2 . TRP A 0 76  . -27.985 8.860   44.229   1.00 78.68 76  A 1 
ATOM 546  C CZ3 . TRP A 0 76  . -28.998 6.965   43.106   1.00 78.68 76  A 1 
ATOM 547  N N   . ASP A 0 77  . -34.116 9.241   42.799   1.00 88.11 77  A 1 
ATOM 548  C CA  . ASP A 0 77  . -33.759 9.169   41.382   1.00 88.11 77  A 1 
ATOM 549  C C   . ASP A 0 77  . -32.306 9.635   41.142   1.00 88.11 77  A 1 
ATOM 550  C CB  . ASP A 0 77  . -34.693 10.017  40.485   1.00 88.11 77  A 1 
ATOM 551  O O   . ASP A 0 77  . -31.872 10.686  41.639   1.00 88.11 77  A 1 
ATOM 552  C CG  . ASP A 0 77  . -36.068 10.416  41.037   1.00 88.11 77  A 1 
ATOM 553  O OD1 . ASP A 0 77  . -37.066 10.183  40.321   1.00 88.11 77  A 1 
ATOM 554  O OD2 . ASP A 0 77  . -36.096 11.170  42.044   1.00 88.11 77  A 1 
ATOM 555  N N   . ALA A 0 78  . -31.588 8.948   40.253   1.00 84.73 78  A 1 
ATOM 556  C CA  . ALA A 0 78  . -30.387 9.465   39.603   1.00 84.73 78  A 1 
ATOM 557  C C   . ALA A 0 78  . -30.363 9.124   38.107   1.00 84.73 78  A 1 
ATOM 558  C CB  . ALA A 0 78  . -29.143 8.942   40.324   1.00 84.73 78  A 1 
ATOM 559  O O   . ALA A 0 78  . -30.764 8.047   37.688   1.00 84.73 78  A 1 
ATOM 560  N N   . TRP A 0 79  . -29.842 10.041  37.291   1.00 89.63 79  A 1 
ATOM 561  C CA  . TRP A 0 79  . -29.573 9.806   35.872   1.00 89.63 79  A 1 
ATOM 562  C C   . TRP A 0 79  . -28.307 10.545  35.448   1.00 89.63 79  A 1 
ATOM 563  C CB  . TRP A 0 79  . -30.774 10.212  35.003   1.00 89.63 79  A 1 
ATOM 564  O O   . TRP A 0 79  . -27.954 11.580  36.030   1.00 89.63 79  A 1 
ATOM 565  C CG  . TRP A 0 79  . -31.012 11.688  34.855   1.00 89.63 79  A 1 
ATOM 566  C CD1 . TRP A 0 79  . -31.587 12.482  35.783   1.00 89.63 79  A 1 
ATOM 567  C CD2 . TRP A 0 79  . -30.687 12.561  33.728   1.00 89.63 79  A 1 
ATOM 568  C CE2 . TRP A 0 79  . -31.100 13.889  34.052   1.00 89.63 79  A 1 
ATOM 569  C CE3 . TRP A 0 79  . -30.091 12.368  32.462   1.00 89.63 79  A 1 
ATOM 570  N NE1 . TRP A 0 79  . -31.636 13.782  35.319   1.00 89.63 79  A 1 
ATOM 571  C CH2 . TRP A 0 79  . -30.346 14.736  31.910   1.00 89.63 79  A 1 
ATOM 572  C CZ2 . TRP A 0 79  . -30.937 14.967  33.166   1.00 89.63 79  A 1 
ATOM 573  C CZ3 . TRP A 0 79  . -29.924 13.440  31.563   1.00 89.63 79  A 1 
ATOM 574  N N   . GLY A 0 80  . -27.632 10.028  34.428   1.00 86.63 80  A 1 
ATOM 575  C CA  . GLY A 0 80  . -26.405 10.602  33.905   1.00 86.63 80  A 1 
ATOM 576  C C   . GLY A 0 80  . -26.158 10.272  32.440   1.00 86.63 80  A 1 
ATOM 577  O O   . GLY A 0 80  . -26.807 9.416   31.839   1.00 86.63 80  A 1 
ATOM 578  N N   . ARG A 0 81  . -25.230 11.040  31.875   1.00 92.94 81  A 1 
ATOM 579  C CA  . ARG A 0 81  . -24.624 10.831  30.567   1.00 92.94 81  A 1 
ATOM 580  C C   . ARG A 0 81  . -23.266 11.517  30.567   1.00 92.94 81  A 1 
ATOM 581  C CB  . ARG A 0 81  . -25.543 11.383  29.466   1.00 92.94 81  A 1 
ATOM 582  O O   . ARG A 0 81  . -23.216 12.693  30.949   1.00 92.94 81  A 1 
ATOM 583  C CG  . ARG A 0 81  . -24.981 11.190  28.049   1.00 92.94 81  A 1 
ATOM 584  C CD  . ARG A 0 81  . -26.039 11.634  27.036   1.00 92.94 81  A 1 
ATOM 585  N NE  . ARG A 0 81  . -25.720 11.194  25.670   1.00 92.94 81  A 1 
ATOM 586  N NH1 . ARG A 0 81  . -27.804 11.438  24.763   1.00 92.94 81  A 1 
ATOM 587  N NH2 . ARG A 0 81  . -26.182 10.583  23.527   1.00 92.94 81  A 1 
ATOM 588  C CZ  . ARG A 0 81  . -26.553 11.082  24.659   1.00 92.94 81  A 1 
ATOM 589  N N   . ASP A 0 82  . -22.214 10.831  30.142   1.00 86.54 82  A 1 
ATOM 590  C CA  . ASP A 0 82  . -20.960 11.476  29.735   1.00 86.54 82  A 1 
ATOM 591  C C   . ASP A 0 82  . -20.831 11.390  28.206   1.00 86.54 82  A 1 
ATOM 592  C CB  . ASP A 0 82  . -19.736 10.948  30.524   1.00 86.54 82  A 1 
ATOM 593  O O   . ASP A 0 82  . -21.525 10.600  27.571   1.00 86.54 82  A 1 
ATOM 594  C CG  . ASP A 0 82  . -18.685 12.046  30.803   1.00 86.54 82  A 1 
ATOM 595  O OD1 . ASP A 0 82  . -18.772 13.126  30.164   1.00 86.54 82  A 1 
ATOM 596  O OD2 . ASP A 0 82  . -17.864 11.893  31.744   1.00 86.54 82  A 1 
ATOM 597  N N   . GLN A 0 83  . -20.060 12.291  27.596   1.00 92.80 83  A 1 
ATOM 598  C CA  . GLN A 0 83  . -19.892 12.339  26.136   1.00 92.80 83  A 1 
ATOM 599  C C   . GLN A 0 83  . -18.489 12.826  25.773   1.00 92.80 83  A 1 
ATOM 600  C CB  . GLN A 0 83  . -20.933 13.255  25.453   1.00 92.80 83  A 1 
ATOM 601  O O   . GLN A 0 83  . -18.258 14.040  25.689   1.00 92.80 83  A 1 
ATOM 602  C CG  . GLN A 0 83  . -22.395 12.817  25.592   1.00 92.80 83  A 1 
ATOM 603  C CD  . GLN A 0 83  . -23.236 13.280  24.408   1.00 92.80 83  A 1 
ATOM 604  N NE2 . GLN A 0 83  . -23.487 12.410  23.461   1.00 92.80 83  A 1 
ATOM 605  O OE1 . GLN A 0 83  . -23.681 14.418  24.300   1.00 92.80 83  A 1 
ATOM 606  N N   . ASP A 0 84  . -17.569 11.900  25.514   1.00 88.35 84  A 1 
ATOM 607  C CA  . ASP A 0 84  . -16.198 12.225  25.124   1.00 88.35 84  A 1 
ATOM 608  C C   . ASP A 0 84  . -15.985 12.048  23.609   1.00 88.35 84  A 1 
ATOM 609  C CB  . ASP A 0 84  . -15.166 11.487  26.015   1.00 88.35 84  A 1 
ATOM 610  O O   . ASP A 0 84  . -16.520 11.149  22.961   1.00 88.35 84  A 1 
ATOM 611  C CG  . ASP A 0 84  . -14.269 12.424  26.855   1.00 88.35 84  A 1 
ATOM 612  O OD1 . ASP A 0 84  . -14.155 13.628  26.508   1.00 88.35 84  A 1 
ATOM 613  O OD2 . ASP A 0 84  . -13.575 11.935  27.776   1.00 88.35 84  A 1 
ATOM 614  N N   . LEU A 0 85  . -15.211 12.956  23.006   1.00 93.99 85  A 1 
ATOM 615  C CA  . LEU A 0 85  . -14.928 12.960  21.566   1.00 93.99 85  A 1 
ATOM 616  C C   . LEU A 0 85  . -13.494 13.423  21.304   1.00 93.99 85  A 1 
ATOM 617  C CB  . LEU A 0 85  . -15.966 13.834  20.829   1.00 93.99 85  A 1 
ATOM 618  O O   . LEU A 0 85  . -13.155 14.598  21.465   1.00 93.99 85  A 1 
ATOM 619  C CG  . LEU A 0 85  . -15.729 13.977  19.309   1.00 93.99 85  A 1 
ATOM 620  C CD1 . LEU A 0 85  . -15.861 12.660  18.545   1.00 93.99 85  A 1 
ATOM 621  C CD2 . LEU A 0 85  . -16.741 14.957  18.711   1.00 93.99 85  A 1 
ATOM 622  N N   . ALA A 0 86  . -12.660 12.506  20.821   1.00 94.54 86  A 1 
ATOM 623  C CA  . ALA A 0 86  . -11.281 12.764  20.436   1.00 94.54 86  A 1 
ATOM 624  C C   . ALA A 0 86  . -11.096 12.571  18.925   1.00 94.54 86  A 1 
ATOM 625  C CB  . ALA A 0 86  . -10.357 11.864  21.265   1.00 94.54 86  A 1 
ATOM 626  O O   . ALA A 0 86  . -11.341 11.492  18.390   1.00 94.54 86  A 1 
ATOM 627  N N   . ILE A 0 87  . -10.613 13.611  18.243   1.00 95.71 87  A 1 
ATOM 628  C CA  . ILE A 0 87  . -10.262 13.565  16.820   1.00 95.71 87  A 1 
ATOM 629  C C   . ILE A 0 87  . -8.801  13.990  16.670   1.00 95.71 87  A 1 
ATOM 630  C CB  . ILE A 0 87  . -11.218 14.433  15.963   1.00 95.71 87  A 1 
ATOM 631  O O   . ILE A 0 87  . -8.440  15.103  17.055   1.00 95.71 87  A 1 
ATOM 632  C CG1 . ILE A 0 87  . -12.696 14.039  16.208   1.00 95.71 87  A 1 
ATOM 633  C CG2 . ILE A 0 87  . -10.825 14.308  14.475   1.00 95.71 87  A 1 
ATOM 634  C CD1 . ILE A 0 87  . -13.728 14.832  15.395   1.00 95.71 87  A 1 
ATOM 635  N N   . ASP A 0 88  . -7.980  13.118  16.090   1.00 94.81 88  A 1 
ATOM 636  C CA  . ASP A 0 88  . -6.654  13.452  15.565   1.00 94.81 88  A 1 
ATOM 637  C C   . ASP A 0 88  . -6.714  13.355  14.035   1.00 94.81 88  A 1 
ATOM 638  C CB  . ASP A 0 88  . -5.576  12.545  16.188   1.00 94.81 88  A 1 
ATOM 639  O O   . ASP A 0 88  . -7.196  12.364  13.485   1.00 94.81 88  A 1 
ATOM 640  C CG  . ASP A 0 88  . -4.138  13.039  15.953   1.00 94.81 88  A 1 
ATOM 641  O OD1 . ASP A 0 88  . -3.957  14.067  15.258   1.00 94.81 88  A 1 
ATOM 642  O OD2 . ASP A 0 88  . -3.211  12.406  16.509   1.00 94.81 88  A 1 
ATOM 643  N N   . GLU A 0 89  . -6.285  14.396  13.328   1.00 95.57 89  A 1 
ATOM 644  C CA  . GLU A 0 89  . -6.340  14.458  11.868   1.00 95.57 89  A 1 
ATOM 645  C C   . GLU A 0 89  . -5.093  15.153  11.321   1.00 95.57 89  A 1 
ATOM 646  C CB  . GLU A 0 89  . -7.648  15.115  11.385   1.00 95.57 89  A 1 
ATOM 647  O O   . GLU A 0 89  . -4.725  16.261  11.719   1.00 95.57 89  A 1 
ATOM 648  C CG  . GLU A 0 89  . -7.764  15.079  9.851    1.00 95.57 89  A 1 
ATOM 649  C CD  . GLU A 0 89  . -9.158  15.483  9.342    1.00 95.57 89  A 1 
ATOM 650  O OE1 . GLU A 0 89  . -9.727  14.703  8.538    1.00 95.57 89  A 1 
ATOM 651  O OE2 . GLU A 0 89  . -9.633  16.580  9.703    1.00 95.57 89  A 1 
ATOM 652  N N   . SER A 0 90  . -4.433  14.485  10.378   1.00 94.54 90  A 1 
ATOM 653  C CA  . SER A 0 90  . -3.149  14.889  9.824    1.00 94.54 90  A 1 
ATOM 654  C C   . SER A 0 90  . -3.158  14.808  8.300    1.00 94.54 90  A 1 
ATOM 655  C CB  . SER A 0 90  . -2.025  14.047  10.436   1.00 94.54 90  A 1 
ATOM 656  O O   . SER A 0 90  . -3.666  13.862  7.698    1.00 94.54 90  A 1 
ATOM 657  O OG  . SER A 0 90  . -2.088  12.705  9.999    1.00 94.54 90  A 1 
ATOM 658  N N   . TYR A 0 91  . -2.558  15.812  7.666    1.00 96.39 91  A 1 
ATOM 659  C CA  . TYR A 0 91  . -2.395  15.884  6.219    1.00 96.39 91  A 1 
ATOM 660  C C   . TYR A 0 91  . -1.014  16.447  5.881    1.00 96.39 91  A 1 
ATOM 661  C CB  . TYR A 0 91  . -3.523  16.726  5.616    1.00 96.39 91  A 1 
ATOM 662  O O   . TYR A 0 91  . -0.606  17.487  6.405    1.00 96.39 91  A 1 
ATOM 663  C CG  . TYR A 0 91  . -3.321  17.060  4.152    1.00 96.39 91  A 1 
ATOM 664  C CD1 . TYR A 0 91  . -2.823  18.328  3.797    1.00 96.39 91  A 1 
ATOM 665  C CD2 . TYR A 0 91  . -3.608  16.108  3.153    1.00 96.39 91  A 1 
ATOM 666  C CE1 . TYR A 0 91  . -2.659  18.668  2.443    1.00 96.39 91  A 1 
ATOM 667  C CE2 . TYR A 0 91  . -3.438  16.442  1.794    1.00 96.39 91  A 1 
ATOM 668  O OH  . TYR A 0 91  . -2.886  18.106  0.141    1.00 96.39 91  A 1 
ATOM 669  C CZ  . TYR A 0 91  . -2.986  17.730  1.441    1.00 96.39 91  A 1 
ATOM 670  N N   . GLY A 0 92  . -0.291  15.764  4.997    1.00 93.10 92  A 1 
ATOM 671  C CA  . GLY A 0 92  . 1.055   16.126  4.571    1.00 93.10 92  A 1 
ATOM 672  C C   . GLY A 0 92  . 1.212   15.992  3.062    1.00 93.10 92  A 1 
ATOM 673  O O   . GLY A 0 92  . 0.938   14.940  2.498    1.00 93.10 92  A 1 
ATOM 674  N N   . LYS A 0 93  . 1.700   17.050  2.407    1.00 94.96 93  A 1 
ATOM 675  C CA  . LYS A 0 93  . 1.948   17.081  0.961    1.00 94.96 93  A 1 
ATOM 676  C C   . LYS A 0 93  . 3.363   17.553  0.672    1.00 94.96 93  A 1 
ATOM 677  C CB  . LYS A 0 93  . 0.875   17.943  0.286    1.00 94.96 93  A 1 
ATOM 678  O O   . LYS A 0 93  . 3.710   18.699  0.946    1.00 94.96 93  A 1 
ATOM 679  C CG  . LYS A 0 93  . 1.051   18.038  -1.240   1.00 94.96 93  A 1 
ATOM 680  C CD  . LYS A 0 93  . -0.304  18.341  -1.889   1.00 94.96 93  A 1 
ATOM 681  C CE  . LYS A 0 93  . -0.255  18.257  -3.415   1.00 94.96 93  A 1 
ATOM 682  N NZ  . LYS A 0 93  . -1.587  17.893  -3.956   1.00 94.96 93  A 1 
ATOM 683  N N   . THR A 0 94  . 4.175   16.669  0.104    1.00 91.22 94  A 1 
ATOM 684  C CA  . THR A 0 94  . 5.565   16.938  -0.279   1.00 91.22 94  A 1 
ATOM 685  C C   . THR A 0 94  . 5.705   16.886  -1.794   1.00 91.22 94  A 1 
ATOM 686  C CB  . THR A 0 94  . 6.513   15.952  0.417    1.00 91.22 94  A 1 
ATOM 687  O O   . THR A 0 94  . 5.171   15.991  -2.442   1.00 91.22 94  A 1 
ATOM 688  C CG2 . THR A 0 94  . 7.976   16.086  -0.010   1.00 91.22 94  A 1 
ATOM 689  O OG1 . THR A 0 94  . 6.485   16.213  1.798    1.00 91.22 94  A 1 
ATOM 690  N N   . ASN A 0 95  . 6.443   17.839  -2.363   1.00 92.75 95  A 1 
ATOM 691  C CA  . ASN A 0 95  . 6.823   17.859  -3.772   1.00 92.75 95  A 1 
ATOM 692  C C   . ASN A 0 95  . 8.289   18.298  -3.866   1.00 92.75 95  A 1 
ATOM 693  C CB  . ASN A 0 95  . 5.876   18.801  -4.537   1.00 92.75 95  A 1 
ATOM 694  O O   . ASN A 0 95  . 8.631   19.400  -3.439   1.00 92.75 95  A 1 
ATOM 695  C CG  . ASN A 0 95  . 5.969   18.605  -6.038   1.00 92.75 95  A 1 
ATOM 696  N ND2 . ASN A 0 95  . 4.972   17.997  -6.635   1.00 92.75 95  A 1 
ATOM 697  O OD1 . ASN A 0 95  . 6.919   18.983  -6.703   1.00 92.75 95  A 1 
ATOM 698  N N   . ALA A 0 96  . 9.152   17.431  -4.386   1.00 90.41 96  A 1 
ATOM 699  C CA  . ALA A 0 96  . 10.585  17.656  -4.498   1.00 90.41 96  A 1 
ATOM 700  C C   . ALA A 0 96  . 11.031  17.431  -5.944   1.00 90.41 96  A 1 
ATOM 701  C CB  . ALA A 0 96  . 11.313  16.739  -3.507   1.00 90.41 96  A 1 
ATOM 702  O O   . ALA A 0 96  . 10.744  16.394  -6.542   1.00 90.41 96  A 1 
ATOM 703  N N   . LYS A 0 97  . 11.748  18.405  -6.507   1.00 93.21 97  A 1 
ATOM 704  C CA  . LYS A 0 97  . 12.298  18.348  -7.865   1.00 93.21 97  A 1 
ATOM 705  C C   . LYS A 0 97  . 13.771  18.708  -7.822   1.00 93.21 97  A 1 
ATOM 706  C CB  . LYS A 0 97  . 11.528  19.281  -8.812   1.00 93.21 97  A 1 
ATOM 707  O O   . LYS A 0 97  . 14.133  19.723  -7.232   1.00 93.21 97  A 1 
ATOM 708  C CG  . LYS A 0 97  . 10.078  18.816  -8.976   1.00 93.21 97  A 1 
ATOM 709  C CD  . LYS A 0 97  . 9.279   19.731  -9.904   1.00 93.21 97  A 1 
ATOM 710  C CE  . LYS A 0 97  . 7.823   19.263  -9.858   1.00 93.21 97  A 1 
ATOM 711  N NZ  . LYS A 0 97  . 6.935   20.131  -10.665  1.00 93.21 97  A 1 
ATOM 712  N N   . SER A 0 98  . 14.598  17.900  -8.468   1.00 86.77 98  A 1 
ATOM 713  C CA  . SER A 0 98  . 16.030  18.145  -8.619   1.00 86.77 98  A 1 
ATOM 714  C C   . SER A 0 98  . 16.424  17.976  -10.076  1.00 86.77 98  A 1 
ATOM 715  C CB  . SER A 0 98  . 16.852  17.206  -7.729   1.00 86.77 98  A 1 
ATOM 716  O O   . SER A 0 98  . 16.078  16.968  -10.691  1.00 86.77 98  A 1 
ATOM 717  O OG  . SER A 0 98  . 16.602  15.853  -8.049   1.00 86.77 98  A 1 
ATOM 718  N N   . TYR A 0 99  . 17.188  18.933  -10.587  1.00 86.32 99  A 1 
ATOM 719  C CA  . TYR A 0 99  . 17.828  18.860  -11.892  1.00 86.32 99  A 1 
ATOM 720  C C   . TYR A 0 99  . 19.330  19.029  -11.683  1.00 86.32 99  A 1 
ATOM 721  C CB  . TYR A 0 99  . 17.267  19.938  -12.831  1.00 86.32 99  A 1 
ATOM 722  O O   . TYR A 0 99  . 19.754  19.940  -10.970  1.00 86.32 99  A 1 
ATOM 723  C CG  . TYR A 0 99  . 15.756  19.922  -12.980  1.00 86.32 99  A 1 
ATOM 724  C CD1 . TYR A 0 99  . 15.145  19.067  -13.917  1.00 86.32 99  A 1 
ATOM 725  C CD2 . TYR A 0 99  . 14.964  20.767  -12.178  1.00 86.32 99  A 1 
ATOM 726  C CE1 . TYR A 0 99  . 13.742  19.056  -14.055  1.00 86.32 99  A 1 
ATOM 727  C CE2 . TYR A 0 99  . 13.564  20.766  -12.316  1.00 86.32 99  A 1 
ATOM 728  O OH  . TYR A 0 99  . 11.601  19.937  -13.399  1.00 86.32 99  A 1 
ATOM 729  C CZ  . TYR A 0 99  . 12.952  19.910  -13.258  1.00 86.32 99  A 1 
ATOM 730  N N   . ARG A 0 100 . 20.114  18.156  -12.303  1.00 84.78 100 A 1 
ATOM 731  C CA  . ARG A 0 100 . 21.560  18.257  -12.470  1.00 84.78 100 A 1 
ATOM 732  C C   . ARG A 0 100 . 21.826  18.152  -13.964  1.00 84.78 100 A 1 
ATOM 733  C CB  . ARG A 0 100 . 22.244  17.140  -11.664  1.00 84.78 100 A 1 
ATOM 734  O O   . ARG A 0 100 . 21.266  17.288  -14.628  1.00 84.78 100 A 1 
ATOM 735  C CG  . ARG A 0 100 . 23.775  17.060  -11.827  1.00 84.78 100 A 1 
ATOM 736  C CD  . ARG A 0 100 . 24.290  15.913  -10.947  1.00 84.78 100 A 1 
ATOM 737  N NE  . ARG A 0 100 . 25.730  15.620  -11.128  1.00 84.78 100 A 1 
ATOM 738  N NH1 . ARG A 0 100 . 25.593  13.346  -10.787  1.00 84.78 100 A 1 
ATOM 739  N NH2 . ARG A 0 100 . 27.561  14.250  -11.184  1.00 84.78 100 A 1 
ATOM 740  C CZ  . ARG A 0 100 . 26.288  14.423  -11.033  1.00 84.78 100 A 1 
ATOM 741  N N   . ALA A 0 101 . 22.656  19.043  -14.465  1.00 80.45 101 A 1 
ATOM 742  C CA  . ALA A 0 101 . 23.306  18.911  -15.752  1.00 80.45 101 A 1 
ATOM 743  C C   . ALA A 0 101 . 24.775  19.228  -15.502  1.00 80.45 101 A 1 
ATOM 744  C CB  . ALA A 0 101 . 22.660  19.855  -16.772  1.00 80.45 101 A 1 
ATOM 745  O O   . ALA A 0 101 . 25.079  20.094  -14.671  1.00 80.45 101 A 1 
ATOM 746  N N   . GLU A 0 102 . 25.656  18.498  -16.161  1.00 63.98 102 A 1 
ATOM 747  C CA  . GLU A 0 102 . 27.076  18.821  -16.205  1.00 63.98 102 A 1 
ATOM 748  C C   . GLU A 0 102 . 27.359  19.632  -17.488  1.00 63.98 102 A 1 
ATOM 749  C CB  . GLU A 0 102 . 27.868  17.539  -15.866  1.00 63.98 102 A 1 
ATOM 750  O O   . GLU A 0 102 . 26.459  20.336  -17.963  1.00 63.98 102 A 1 
ATOM 751  C CG  . GLU A 0 102 . 27.644  17.260  -14.366  1.00 63.98 102 A 1 
ATOM 752  C CD  . GLU A 0 102 . 28.270  15.985  -13.804  1.00 63.98 102 A 1 
ATOM 753  O OE1 . GLU A 0 102 . 28.771  16.089  -12.655  1.00 63.98 102 A 1 
ATOM 754  O OE2 . GLU A 0 102 . 28.013  14.869  -14.308  1.00 63.98 102 A 1 
ATOM 755  N N   . SER A 0 103 . 28.600  19.694  -17.959  1.00 66.34 103 A 1 
ATOM 756  C CA  . SER A 0 103 . 29.059  20.689  -18.937  1.00 66.34 103 A 1 
ATOM 757  C C   . SER A 0 103 . 28.395  20.558  -20.318  1.00 66.34 103 A 1 
ATOM 758  C CB  . SER A 0 103 . 30.595  20.666  -19.075  1.00 66.34 103 A 1 
ATOM 759  O O   . SER A 0 103 . 27.878  19.507  -20.702  1.00 66.34 103 A 1 
ATOM 760  O OG  . SER A 0 103 . 31.213  20.190  -17.889  1.00 66.34 103 A 1 
ATOM 761  N N   . TYR A 0 104 . 28.430  21.654  -21.080  1.00 67.32 104 A 1 
ATOM 762  C CA  . TYR A 0 104 . 28.236  21.635  -22.528  1.00 67.32 104 A 1 
ATOM 763  C C   . TYR A 0 104 . 29.442  22.317  -23.158  1.00 67.32 104 A 1 
ATOM 764  C CB  . TYR A 0 104 . 26.933  22.325  -22.954  1.00 67.32 104 A 1 
ATOM 765  O O   . TYR A 0 104 . 29.553  23.548  -23.113  1.00 67.32 104 A 1 
ATOM 766  C CG  . TYR A 0 104 . 26.844  22.503  -24.464  1.00 67.32 104 A 1 
ATOM 767  C CD1 . TYR A 0 104 . 26.999  23.777  -25.051  1.00 67.32 104 A 1 
ATOM 768  C CD2 . TYR A 0 104 . 26.722  21.370  -25.288  1.00 67.32 104 A 1 
ATOM 769  C CE1 . TYR A 0 104 . 26.982  23.921  -26.453  1.00 67.32 104 A 1 
ATOM 770  C CE2 . TYR A 0 104 . 26.698  21.509  -26.687  1.00 67.32 104 A 1 
ATOM 771  O OH  . TYR A 0 104 . 26.756  22.911  -28.620  1.00 67.32 104 A 1 
ATOM 772  C CZ  . TYR A 0 104 . 26.808  22.783  -27.270  1.00 67.32 104 A 1 
ATOM 773  N N   . ASP A 0 105 . 30.319  21.508  -23.738  1.00 71.74 105 A 1 
ATOM 774  C CA  . ASP A 0 105 . 31.620  21.949  -24.214  1.00 71.74 105 A 1 
ATOM 775  C C   . ASP A 0 105 . 31.660  21.840  -25.744  1.00 71.74 105 A 1 
ATOM 776  C CB  . ASP A 0 105 . 32.737  21.154  -23.508  1.00 71.74 105 A 1 
ATOM 777  O O   . ASP A 0 105 . 31.579  20.754  -26.318  1.00 71.74 105 A 1 
ATOM 778  C CG  . ASP A 0 105 . 32.958  21.528  -22.027  1.00 71.74 105 A 1 
ATOM 779  O OD1 . ASP A 0 105 . 32.159  22.314  -21.461  1.00 71.74 105 A 1 
ATOM 780  O OD2 . ASP A 0 105 . 33.974  21.058  -21.470  1.00 71.74 105 A 1 
ATOM 781  N N   . GLU A 0 106 . 31.789  22.987  -26.418  1.00 73.97 106 A 1 
ATOM 782  C CA  . GLU A 0 106 . 32.188  23.047  -27.828  1.00 73.97 106 A 1 
ATOM 783  C C   . GLU A 0 106 . 33.703  23.258  -27.891  1.00 73.97 106 A 1 
ATOM 784  C CB  . GLU A 0 106 . 31.473  24.175  -28.607  1.00 73.97 106 A 1 
ATOM 785  O O   . GLU A 0 106 . 34.217  24.213  -27.304  1.00 73.97 106 A 1 
ATOM 786  C CG  . GLU A 0 106 . 29.939  24.183  -28.495  1.00 73.97 106 A 1 
ATOM 787  C CD  . GLU A 0 106 . 29.228  25.052  -29.558  1.00 73.97 106 A 1 
ATOM 788  O OE1 . GLU A 0 106 . 27.992  24.872  -29.733  1.00 73.97 106 A 1 
ATOM 789  O OE2 . GLU A 0 106 . 29.865  25.837  -30.287  1.00 73.97 106 A 1 
ATOM 790  N N   . TRP A 0 107 . 34.421  22.408  -28.625  1.00 74.95 107 A 1 
ATOM 791  C CA  . TRP A 0 107 . 35.871  22.519  -28.777  1.00 74.95 107 A 1 
ATOM 792  C C   . TRP A 0 107 . 36.300  22.452  -30.246  1.00 74.95 107 A 1 
ATOM 793  C CB  . TRP A 0 107 . 36.579  21.495  -27.878  1.00 74.95 107 A 1 
ATOM 794  O O   . TRP A 0 107 . 35.741  21.713  -31.053  1.00 74.95 107 A 1 
ATOM 795  C CG  . TRP A 0 107 . 36.156  20.063  -28.012  1.00 74.95 107 A 1 
ATOM 796  C CD1 . TRP A 0 107 . 35.211  19.450  -27.262  1.00 74.95 107 A 1 
ATOM 797  C CD2 . TRP A 0 107 . 36.658  19.043  -28.929  1.00 74.95 107 A 1 
ATOM 798  C CE2 . TRP A 0 107 . 35.982  17.815  -28.654  1.00 74.95 107 A 1 
ATOM 799  C CE3 . TRP A 0 107 . 37.613  19.032  -29.969  1.00 74.95 107 A 1 
ATOM 800  N NE1 . TRP A 0 107 . 35.106  18.124  -27.635  1.00 74.95 107 A 1 
ATOM 801  C CH2 . TRP A 0 107 . 37.196  16.662  -30.401  1.00 74.95 107 A 1 
ATOM 802  C CZ2 . TRP A 0 107 . 36.247  16.636  -29.367  1.00 74.95 107 A 1 
ATOM 803  C CZ3 . TRP A 0 107 . 37.876  17.857  -30.696  1.00 74.95 107 A 1 
ATOM 804  N N   . ASP A 0 108 . 37.303  23.259  -30.590  1.00 72.29 108 A 1 
ATOM 805  C CA  . ASP A 0 108 . 37.886  23.372  -31.929  1.00 72.29 108 A 1 
ATOM 806  C C   . ASP A 0 108 . 39.412  23.478  -31.792  1.00 72.29 108 A 1 
ATOM 807  C CB  . ASP A 0 108 . 37.281  24.597  -32.645  1.00 72.29 108 A 1 
ATOM 808  O O   . ASP A 0 108 . 39.931  24.456  -31.245  1.00 72.29 108 A 1 
ATOM 809  C CG  . ASP A 0 108 . 37.746  24.765  -34.098  1.00 72.29 108 A 1 
ATOM 810  O OD1 . ASP A 0 108 . 38.381  23.840  -34.644  1.00 72.29 108 A 1 
ATOM 811  O OD2 . ASP A 0 108 . 37.460  25.836  -34.684  1.00 72.29 108 A 1 
ATOM 812  N N   . ASN A 0 109 . 40.132  22.450  -32.241  1.00 69.59 109 A 1 
ATOM 813  C CA  . ASN A 0 109 . 41.588  22.425  -32.309  1.00 69.59 109 A 1 
ATOM 814  C C   . ASN A 0 109 . 42.035  22.417  -33.773  1.00 69.59 109 A 1 
ATOM 815  C CB  . ASN A 0 109 . 42.156  21.245  -31.507  1.00 69.59 109 A 1 
ATOM 816  O O   . ASN A 0 109 . 42.043  21.375  -34.434  1.00 69.59 109 A 1 
ATOM 817  C CG  . ASN A 0 109 . 43.677  21.315  -31.462  1.00 69.59 109 A 1 
ATOM 818  N ND2 . ASN A 0 109 . 44.362  20.655  -32.371  1.00 69.59 109 A 1 
ATOM 819  O OD1 . ASN A 0 109 . 44.248  22.005  -30.629  1.00 69.59 109 A 1 
ATOM 820  N N   . GLN A 0 110 . 42.444  23.597  -34.231  1.00 67.08 110 A 1 
ATOM 821  C CA  . GLN A 0 110 . 43.047  23.835  -35.537  1.00 67.08 110 A 1 
ATOM 822  C C   . GLN A 0 110 . 44.575  23.774  -35.389  1.00 67.08 110 A 1 
ATOM 823  C CB  . GLN A 0 110 . 42.571  25.205  -36.071  1.00 67.08 110 A 1 
ATOM 824  O O   . GLN A 0 110 . 45.198  24.774  -35.017  1.00 67.08 110 A 1 
ATOM 825  C CG  . GLN A 0 110 . 41.039  25.317  -36.182  1.00 67.08 110 A 1 
ATOM 826  C CD  . GLN A 0 110 . 40.541  26.708  -36.578  1.00 67.08 110 A 1 
ATOM 827  N NE2 . GLN A 0 110 . 39.265  26.974  -36.431  1.00 67.08 110 A 1 
ATOM 828  O OE1 . GLN A 0 110 . 41.266  27.603  -36.999  1.00 67.08 110 A 1 
ATOM 829  N N   . ASP A 0 111 . 45.174  22.613  -35.662  1.00 62.32 111 A 1 
ATOM 830  C CA  . ASP A 0 111 . 46.613  22.521  -35.911  1.00 62.32 111 A 1 
ATOM 831  C C   . ASP A 0 111 . 46.883  22.837  -37.389  1.00 62.32 111 A 1 
ATOM 832  C CB  . ASP A 0 111 . 47.230  21.202  -35.410  1.00 62.32 111 A 1 
ATOM 833  O O   . ASP A 0 111 . 46.219  22.372  -38.317  1.00 62.32 111 A 1 
ATOM 834  C CG  . ASP A 0 111 . 47.881  21.351  -34.025  1.00 62.32 111 A 1 
ATOM 835  O OD1 . ASP A 0 111 . 48.630  22.339  -33.814  1.00 62.32 111 A 1 
ATOM 836  O OD2 . ASP A 0 111 . 47.563  20.517  -33.140  1.00 62.32 111 A 1 
ATOM 837  N N   . ASP A 0 112 . 47.790  23.786  -37.582  1.00 63.84 112 A 1 
ATOM 838  C CA  . ASP A 0 112 . 47.923  24.588  -38.803  1.00 63.84 112 A 1 
ATOM 839  C C   . ASP A 0 112 . 49.403  25.010  -38.928  1.00 63.84 112 A 1 
ATOM 840  C CB  . ASP A 0 112 . 46.889  25.739  -38.709  1.00 63.84 112 A 1 
ATOM 841  O O   . ASP A 0 112 . 49.739  26.193  -39.138  1.00 63.84 112 A 1 
ATOM 842  C CG  . ASP A 0 112 . 46.637  26.562  -39.983  1.00 63.84 112 A 1 
ATOM 843  O OD1 . ASP A 0 112 . 46.555  26.016  -41.100  1.00 63.84 112 A 1 
ATOM 844  O OD2 . ASP A 0 112 . 46.564  27.813  -39.861  1.00 63.84 112 A 1 
ATOM 845  N N   . ASP A 0 113 . 50.287  24.039  -38.659  1.00 64.22 113 A 1 
ATOM 846  C CA  . ASP A 0 113 . 51.743  24.119  -38.685  1.00 64.22 113 A 1 
ATOM 847  C C   . ASP A 0 113 . 52.337  23.899  -40.089  1.00 64.22 113 A 1 
ATOM 848  C CB  . ASP A 0 113 . 52.386  23.282  -37.552  1.00 64.22 113 A 1 
ATOM 849  O O   . ASP A 0 113 . 51.643  23.687  -41.086  1.00 64.22 113 A 1 
ATOM 850  C CG  . ASP A 0 113 . 52.048  21.786  -37.484  1.00 64.22 113 A 1 
ATOM 851  O OD1 . ASP A 0 113 . 50.846  21.471  -37.613  1.00 64.22 113 A 1 
ATOM 852  O OD2 . ASP A 0 113 . 52.999  21.027  -37.187  1.00 64.22 113 A 1 
ATOM 853  N N   . GLN A 0 114 . 53.629  24.225  -40.211  1.00 55.35 114 A 1 
ATOM 854  C CA  . GLN A 0 114 . 54.341  24.343  -41.488  1.00 55.35 114 A 1 
ATOM 855  C C   . GLN A 0 114 . 55.828  24.043  -41.281  1.00 55.35 114 A 1 
ATOM 856  C CB  . GLN A 0 114 . 54.155  25.756  -42.105  1.00 55.35 114 A 1 
ATOM 857  O O   . GLN A 0 114 . 56.614  24.942  -40.966  1.00 55.35 114 A 1 
ATOM 858  C CG  . GLN A 0 114 . 52.688  26.060  -42.440  1.00 55.35 114 A 1 
ATOM 859  C CD  . GLN A 0 114 . 52.392  27.363  -43.160  1.00 55.35 114 A 1 
ATOM 860  N NE2 . GLN A 0 114 . 51.131  27.750  -43.180  1.00 55.35 114 A 1 
ATOM 861  O OE1 . GLN A 0 114 . 53.202  28.041  -43.771  1.00 55.35 114 A 1 
ATOM 862  N N   . TRP A 0 115 . 56.239  22.791  -41.480  1.00 59.79 115 A 1 
ATOM 863  C CA  . TRP A 0 115 . 57.645  22.389  -41.387  1.00 59.79 115 A 1 
ATOM 864  C C   . TRP A 0 115 . 58.383  22.452  -42.734  1.00 59.79 115 A 1 
ATOM 865  C CB  . TRP A 0 115 . 57.788  21.040  -40.675  1.00 59.79 115 A 1 
ATOM 866  O O   . TRP A 0 115 . 57.889  22.076  -43.801  1.00 59.79 115 A 1 
ATOM 867  C CG  . TRP A 0 115 . 56.875  19.952  -41.132  1.00 59.79 115 A 1 
ATOM 868  C CD1 . TRP A 0 115 . 55.604  19.800  -40.706  1.00 59.79 115 A 1 
ATOM 869  C CD2 . TRP A 0 115 . 57.121  18.828  -42.039  1.00 59.79 115 A 1 
ATOM 870  C CE2 . TRP A 0 115 . 55.927  18.048  -42.126  1.00 59.79 115 A 1 
ATOM 871  C CE3 . TRP A 0 115 . 58.235  18.372  -42.778  1.00 59.79 115 A 1 
ATOM 872  N NE1 . TRP A 0 115 . 55.042  18.703  -41.308  1.00 59.79 115 A 1 
ATOM 873  C CH2 . TRP A 0 115 . 56.967  16.453  -43.614  1.00 59.79 115 A 1 
ATOM 874  C CZ2 . TRP A 0 115 . 55.837  16.885  -42.901  1.00 59.79 115 A 1 
ATOM 875  C CZ3 . TRP A 0 115 . 58.162  17.195  -43.552  1.00 59.79 115 A 1 
ATOM 876  N N   . GLY A 0 116 . 59.624  22.942  -42.672  1.00 48.25 116 A 1 
ATOM 877  C CA  . GLY A 0 116 . 60.566  22.981  -43.790  1.00 48.25 116 A 1 
ATOM 878  C C   . GLY A 0 116 . 61.634  21.893  -43.664  1.00 48.25 116 A 1 
ATOM 879  O O   . GLY A 0 116 . 62.167  21.656  -42.581  1.00 48.25 116 A 1 
ATOM 880  N N   . GLY A 0 117 . 61.979  21.246  -44.779  1.00 41.41 117 A 1 
ATOM 881  C CA  . GLY A 0 117 . 62.958  20.156  -44.806  1.00 41.41 117 A 1 
ATOM 882  C C   . GLY A 0 117 . 64.383  20.578  -44.414  1.00 41.41 117 A 1 
ATOM 883  O O   . GLY A 0 117 . 65.100  21.160  -45.222  1.00 41.41 117 A 1 
ATOM 884  N N   . GLN A 0 118 . 64.774  20.234  -43.183  1.00 37.55 118 A 1 
ATOM 885  C CA  . GLN A 0 118 . 66.135  20.058  -42.646  1.00 37.55 118 A 1 
ATOM 886  C C   . GLN A 0 118 . 67.291  20.814  -43.351  1.00 37.55 118 A 1 
ATOM 887  C CB  . GLN A 0 118 . 66.403  18.542  -42.543  1.00 37.55 118 A 1 
ATOM 888  O O   . GLN A 0 118 . 67.979  20.277  -44.219  1.00 37.55 118 A 1 
ATOM 889  C CG  . GLN A 0 118 . 67.615  18.209  -41.659  1.00 37.55 118 A 1 
ATOM 890  C CD  . GLN A 0 118 . 67.740  16.710  -41.400  1.00 37.55 118 A 1 
ATOM 891  N NE2 . GLN A 0 118 . 67.810  16.280  -40.158  1.00 37.55 118 A 1 
ATOM 892  O OE1 . GLN A 0 118 . 67.787  15.889  -42.297  1.00 37.55 118 A 1 
ATOM 893  N N   . GLY A 0 119 . 67.602  22.021  -42.866  1.00 32.45 119 A 1 
ATOM 894  C CA  . GLY A 0 119 . 68.826  22.763  -43.193  1.00 32.45 119 A 1 
ATOM 895  C C   . GLY A 0 119 . 69.484  23.345  -41.937  1.00 32.45 119 A 1 
ATOM 896  O O   . GLY A 0 119 . 68.794  23.803  -41.030  1.00 32.45 119 A 1 
ATOM 897  N N   . TRP A 0 120 . 70.820  23.330  -41.858  1.00 36.23 120 A 1 
ATOM 898  C CA  . TRP A 0 120 . 71.566  23.811  -40.683  1.00 36.23 120 A 1 
ATOM 899  C C   . TRP A 0 120 . 71.604  25.351  -40.616  1.00 36.23 120 A 1 
ATOM 900  C CB  . TRP A 0 120 . 72.986  23.209  -40.660  1.00 36.23 120 A 1 
ATOM 901  O O   . TRP A 0 120 . 72.609  25.970  -40.966  1.00 36.23 120 A 1 
ATOM 902  C CG  . TRP A 0 120 . 73.126  21.771  -40.247  1.00 36.23 120 A 1 
ATOM 903  C CD1 . TRP A 0 120 . 72.645  20.700  -40.918  1.00 36.23 120 A 1 
ATOM 904  C CD2 . TRP A 0 120 . 73.828  21.223  -39.082  1.00 36.23 120 A 1 
ATOM 905  C CE2 . TRP A 0 120 . 73.736  19.799  -39.126  1.00 36.23 120 A 1 
ATOM 906  C CE3 . TRP A 0 120 . 74.539  21.781  -37.994  1.00 36.23 120 A 1 
ATOM 907  N NE1 . TRP A 0 120 . 72.996  19.538  -40.258  1.00 36.23 120 A 1 
ATOM 908  C CH2 . TRP A 0 120 . 75.018  19.562  -37.085  1.00 36.23 120 A 1 
ATOM 909  C CZ2 . TRP A 0 120 . 74.319  18.973  -38.152  1.00 36.23 120 A 1 
ATOM 910  C CZ3 . TRP A 0 120 . 75.125  20.962  -37.007  1.00 36.23 120 A 1 
ATOM 911  N N   . GLY A 0 121 . 70.522  25.981  -40.149  1.00 34.52 121 A 1 
ATOM 912  C CA  . GLY A 0 121 . 70.521  27.412  -39.827  1.00 34.52 121 A 1 
ATOM 913  C C   . GLY A 0 121 . 69.136  28.044  -39.693  1.00 34.52 121 A 1 
ATOM 914  O O   . GLY A 0 121 . 68.573  28.471  -40.696  1.00 34.52 121 A 1 
ATOM 915  N N   . ARG A 0 122 . 68.684  28.218  -38.441  1.00 33.65 122 A 1 
ATOM 916  C CA  . ARG A 0 122 . 67.378  28.772  -38.030  1.00 33.65 122 A 1 
ATOM 917  C C   . ARG A 0 122 . 66.178  27.926  -38.452  1.00 33.65 122 A 1 
ATOM 918  C CB  . ARG A 0 122 . 67.208  30.249  -38.419  1.00 33.65 122 A 1 
ATOM 919  O O   . ARG A 0 122 . 65.553  28.140  -39.488  1.00 33.65 122 A 1 
ATOM 920  C CG  . ARG A 0 122 . 68.169  31.149  -37.634  1.00 33.65 122 A 1 
ATOM 921  C CD  . ARG A 0 122 . 68.048  32.611  -38.073  1.00 33.65 122 A 1 
ATOM 922  N NE  . ARG A 0 122 . 68.598  32.807  -39.431  1.00 33.65 122 A 1 
ATOM 923  N NH1 . ARG A 0 122 . 69.193  35.011  -39.222  1.00 33.65 122 A 1 
ATOM 924  N NH2 . ARG A 0 122 . 69.619  33.924  -41.126  1.00 33.65 122 A 1 
ATOM 925  C CZ  . ARG A 0 122 . 69.132  33.909  -39.918  1.00 33.65 122 A 1 
ATOM 926  N N   . ASP A 0 123 . 65.838  27.022  -37.550  1.00 34.05 123 A 1 
ATOM 927  C CA  . ASP A 0 123 . 64.462  26.850  -37.105  1.00 34.05 123 A 1 
ATOM 928  C C   . ASP A 0 123 . 63.723  28.200  -36.961  1.00 34.05 123 A 1 
ATOM 929  C CB  . ASP A 0 123 . 64.421  26.023  -35.791  1.00 34.05 123 A 1 
ATOM 930  O O   . ASP A 0 123 . 64.282  29.214  -36.539  1.00 34.05 123 A 1 
ATOM 931  C CG  . ASP A 0 123 . 65.557  26.198  -34.747  1.00 34.05 123 A 1 
ATOM 932  O OD1 . ASP A 0 123 . 66.551  26.928  -35.003  1.00 34.05 123 A 1 
ATOM 933  O OD2 . ASP A 0 123 . 65.504  25.462  -33.739  1.00 34.05 123 A 1 
ATOM 934  N N   . TYR A 0 124 . 62.454  28.193  -37.369  1.00 37.10 124 A 1 
ATOM 935  C CA  . TYR A 0 124 . 61.463  29.223  -37.067  1.00 37.10 124 A 1 
ATOM 936  C C   . TYR A 0 124 . 60.343  28.536  -36.287  1.00 37.10 124 A 1 
ATOM 937  C CB  . TYR A 0 124 . 60.963  29.919  -38.348  1.00 37.10 124 A 1 
ATOM 938  O O   . TYR A 0 124 . 59.303  28.170  -36.836  1.00 37.10 124 A 1 
ATOM 939  C CG  . TYR A 0 124 . 61.704  31.191  -38.715  1.00 37.10 124 A 1 
ATOM 940  C CD1 . TYR A 0 124 . 61.258  32.425  -38.202  1.00 37.10 124 A 1 
ATOM 941  C CD2 . TYR A 0 124 . 62.811  31.150  -39.584  1.00 37.10 124 A 1 
ATOM 942  C CE1 . TYR A 0 124 . 61.903  33.622  -38.566  1.00 37.10 124 A 1 
ATOM 943  C CE2 . TYR A 0 124 . 63.459  32.345  -39.956  1.00 37.10 124 A 1 
ATOM 944  O OH  . TYR A 0 124 . 63.628  34.737  -39.803  1.00 37.10 124 A 1 
ATOM 945  C CZ  . TYR A 0 124 . 63.004  33.581  -39.450  1.00 37.10 124 A 1 
ATOM 946  N N   . ASP A 0 125 . 60.587  28.320  -35.000  1.00 42.59 125 A 1 
ATOM 947  C CA  . ASP A 0 125 . 59.608  27.855  -34.029  1.00 42.59 125 A 1 
ATOM 948  C C   . ASP A 0 125 . 58.539  28.938  -33.811  1.00 42.59 125 A 1 
ATOM 949  C CB  . ASP A 0 125 . 60.318  27.377  -32.744  1.00 42.59 125 A 1 
ATOM 950  O O   . ASP A 0 125 . 58.600  29.764  -32.902  1.00 42.59 125 A 1 
ATOM 951  C CG  . ASP A 0 125 . 61.289  28.379  -32.091  1.00 42.59 125 A 1 
ATOM 952  O OD1 . ASP A 0 125 . 62.093  28.994  -32.834  1.00 42.59 125 A 1 
ATOM 953  O OD2 . ASP A 0 125 . 61.259  28.481  -30.844  1.00 42.59 125 A 1 
ATOM 954  N N   . ALA A 0 126 . 57.528  28.939  -34.685  1.00 38.54 126 A 1 
ATOM 955  C CA  . ALA A 0 126 . 56.338  29.787  -34.604  1.00 38.54 126 A 1 
ATOM 956  C C   . ALA A 0 126 . 55.392  29.330  -33.470  1.00 38.54 126 A 1 
ATOM 957  C CB  . ALA A 0 126 . 55.679  29.845  -35.990  1.00 38.54 126 A 1 
ATOM 958  O O   . ALA A 0 126 . 54.224  29.005  -33.683  1.00 38.54 126 A 1 
ATOM 959  N N   . PHE A 0 127 . 55.930  29.289  -32.253  1.00 35.10 127 A 1 
ATOM 960  C CA  . PHE A 0 127 . 55.277  28.873  -31.020  1.00 35.10 127 A 1 
ATOM 961  C C   . PHE A 0 127 . 54.019  29.718  -30.739  1.00 35.10 127 A 1 
ATOM 962  C CB  . PHE A 0 127 . 56.335  29.011  -29.909  1.00 35.10 127 A 1 
ATOM 963  O O   . PHE A 0 127 . 54.122  30.924  -30.508  1.00 35.10 127 A 1 
ATOM 964  C CG  . PHE A 0 127 . 55.899  28.575  -28.524  1.00 35.10 127 A 1 
ATOM 965  C CD1 . PHE A 0 127 . 55.270  29.490  -27.659  1.00 35.10 127 A 1 
ATOM 966  C CD2 . PHE A 0 127 . 56.154  27.262  -28.087  1.00 35.10 127 A 1 
ATOM 967  C CE1 . PHE A 0 127 . 54.887  29.091  -26.366  1.00 35.10 127 A 1 
ATOM 968  C CE2 . PHE A 0 127 . 55.772  26.863  -26.793  1.00 35.10 127 A 1 
ATOM 969  C CZ  . PHE A 0 127 . 55.138  27.777  -25.933  1.00 35.10 127 A 1 
ATOM 970  N N   . GLY A 0 128 . 52.835  29.085  -30.720  1.00 38.66 128 A 1 
ATOM 971  C CA  . GLY A 0 128 . 51.600  29.721  -30.229  1.00 38.66 128 A 1 
ATOM 972  C C   . GLY A 0 128 . 50.321  29.601  -31.074  1.00 38.66 128 A 1 
ATOM 973  O O   . GLY A 0 128 . 49.500  30.519  -31.007  1.00 38.66 128 A 1 
ATOM 974  N N   . LYS A 0 129 . 50.124  28.521  -31.848  1.00 37.89 129 A 1 
ATOM 975  C CA  . LYS A 0 129 . 48.814  28.203  -32.465  1.00 37.89 129 A 1 
ATOM 976  C C   . LYS A 0 129 . 47.988  27.157  -31.711  1.00 37.89 129 A 1 
ATOM 977  C CB  . LYS A 0 129 . 48.966  27.764  -33.924  1.00 37.89 129 A 1 
ATOM 978  O O   . LYS A 0 129 . 46.794  27.377  -31.536  1.00 37.89 129 A 1 
ATOM 979  C CG  . LYS A 0 129 . 49.003  28.953  -34.891  1.00 37.89 129 A 1 
ATOM 980  C CD  . LYS A 0 129 . 48.731  28.396  -36.287  1.00 37.89 129 A 1 
ATOM 981  C CE  . LYS A 0 129 . 48.799  29.463  -37.370  1.00 37.89 129 A 1 
ATOM 982  N NZ  . LYS A 0 129 . 48.649  28.798  -38.679  1.00 37.89 129 A 1 
ATOM 983  N N   . SER A 0 130 . 48.611  26.070  -31.261  1.00 37.23 130 A 1 
ATOM 984  C CA  . SER A 0 130 . 47.939  24.972  -30.557  1.00 37.23 130 A 1 
ATOM 985  C C   . SER A 0 130 . 47.221  25.455  -29.288  1.00 37.23 130 A 1 
ATOM 986  C CB  . SER A 0 130 . 48.970  23.892  -30.204  1.00 37.23 130 A 1 
ATOM 987  O O   . SER A 0 130 . 47.814  26.186  -28.490  1.00 37.23 130 A 1 
ATOM 988  O OG  . SER A 0 130 . 50.012  24.471  -29.428  1.00 37.23 130 A 1 
ATOM 989  N N   . SER A 0 131 . 45.980  24.999  -29.091  1.00 34.37 131 A 1 
ATOM 990  C CA  . SER A 0 131 . 45.092  25.277  -27.947  1.00 34.37 131 A 1 
ATOM 991  C C   . SER A 0 131 . 44.901  26.759  -27.564  1.00 34.37 131 A 1 
ATOM 992  C CB  . SER A 0 131 . 45.481  24.431  -26.723  1.00 34.37 131 A 1 
ATOM 993  O O   . SER A 0 131 . 45.713  27.361  -26.858  1.00 34.37 131 A 1 
ATOM 994  O OG  . SER A 0 131 . 46.790  24.725  -26.273  1.00 34.37 131 A 1 
ATOM 995  N N   . LYS A 0 132 . 43.736  27.318  -27.914  1.00 35.16 132 A 1 
ATOM 996  C CA  . LYS A 0 132 . 43.131  28.442  -27.185  1.00 35.16 132 A 1 
ATOM 997  C C   . LYS A 0 132 . 41.729  28.069  -26.733  1.00 35.16 132 A 1 
ATOM 998  C CB  . LYS A 0 132 . 43.085  29.721  -28.028  1.00 35.16 132 A 1 
ATOM 999  O O   . LYS A 0 132 . 40.859  27.826  -27.559  1.00 35.16 132 A 1 
ATOM 1000 C CG  . LYS A 0 132 . 44.444  30.419  -28.037  1.00 35.16 132 A 1 
ATOM 1001 C CD  . LYS A 0 132 . 44.327  31.769  -28.743  1.00 35.16 132 A 1 
ATOM 1002 C CE  . LYS A 0 132 . 45.695  32.446  -28.699  1.00 35.16 132 A 1 
ATOM 1003 N NZ  . LYS A 0 132 . 45.673  33.718  -29.452  1.00 35.16 132 A 1 
ATOM 1004 N N   . GLU A 0 133 . 41.526  28.095  -25.423  1.00 35.49 133 A 1 
ATOM 1005 C CA  . GLU A 0 133 . 40.216  27.997  -24.783  1.00 35.49 133 A 1 
ATOM 1006 C C   . GLU A 0 133 . 39.341  29.162  -25.282  1.00 35.49 133 A 1 
ATOM 1007 C CB  . GLU A 0 133 . 40.423  28.043  -23.257  1.00 35.49 133 A 1 
ATOM 1008 O O   . GLU A 0 133 . 39.637  30.335  -25.030  1.00 35.49 133 A 1 
ATOM 1009 C CG  . GLU A 0 133 . 41.243  26.842  -22.728  1.00 35.49 133 A 1 
ATOM 1010 C CD  . GLU A 0 133 . 41.880  27.067  -21.342  1.00 35.49 133 A 1 
ATOM 1011 O OE1 . GLU A 0 133 . 42.210  26.054  -20.687  1.00 35.49 133 A 1 
ATOM 1012 O OE2 . GLU A 0 133 . 42.122  28.240  -20.973  1.00 35.49 133 A 1 
ATOM 1013 N N   . TYR A 0 134 . 38.301  28.856  -26.062  1.00 38.52 134 A 1 
ATOM 1014 C CA  . TYR A 0 134 . 37.492  29.864  -26.753  1.00 38.52 134 A 1 
ATOM 1015 C C   . TYR A 0 134 . 36.378  30.402  -25.839  1.00 38.52 134 A 1 
ATOM 1016 C CB  . TYR A 0 134 . 37.033  29.337  -28.131  1.00 38.52 134 A 1 
ATOM 1017 O O   . TYR A 0 134 . 35.198  30.109  -26.014  1.00 38.52 134 A 1 
ATOM 1018 C CG  . TYR A 0 134 . 37.470  30.218  -29.291  1.00 38.52 134 A 1 
ATOM 1019 C CD1 . TYR A 0 134 . 36.805  31.433  -29.548  1.00 38.52 134 A 1 
ATOM 1020 C CD2 . TYR A 0 134 . 38.539  29.816  -30.117  1.00 38.52 134 A 1 
ATOM 1021 C CE1 . TYR A 0 134 . 37.193  32.237  -30.638  1.00 38.52 134 A 1 
ATOM 1022 C CE2 . TYR A 0 134 . 38.932  30.616  -31.208  1.00 38.52 134 A 1 
ATOM 1023 O OH  . TYR A 0 134 . 38.619  32.595  -32.533  1.00 38.52 134 A 1 
ATOM 1024 C CZ  . TYR A 0 134 . 38.255  31.823  -31.474  1.00 38.52 134 A 1 
ATOM 1025 N N   . ASP A 0 135 . 36.765  31.210  -24.846  1.00 35.54 135 A 1 
ATOM 1026 C CA  . ASP A 0 135 . 35.832  31.867  -23.920  1.00 35.54 135 A 1 
ATOM 1027 C C   . ASP A 0 135 . 34.761  32.668  -24.698  1.00 35.54 135 A 1 
ATOM 1028 C CB  . ASP A 0 135 . 36.624  32.728  -22.918  1.00 35.54 135 A 1 
ATOM 1029 O O   . ASP A 0 135 . 35.055  33.617  -25.438  1.00 35.54 135 A 1 
ATOM 1030 C CG  . ASP A 0 135 . 35.768  33.340  -21.798  1.00 35.54 135 A 1 
ATOM 1031 O OD1 . ASP A 0 135 . 34.537  33.107  -21.781  1.00 35.54 135 A 1 
ATOM 1032 O OD2 . ASP A 0 135 . 36.336  34.115  -20.997  1.00 35.54 135 A 1 
ATOM 1033 N N   . ALA A 0 136 . 33.498  32.250  -24.568  1.00 36.78 136 A 1 
ATOM 1034 C CA  . ALA A 0 136 . 32.426  32.487  -25.542  1.00 36.78 136 A 1 
ATOM 1035 C C   . ALA A 0 136 . 31.847  33.925  -25.559  1.00 36.78 136 A 1 
ATOM 1036 C CB  . ALA A 0 136 . 31.356  31.405  -25.330  1.00 36.78 136 A 1 
ATOM 1037 O O   . ALA A 0 136 . 30.740  34.165  -26.050  1.00 36.78 136 A 1 
ATOM 1038 N N   . SER A 0 137 . 32.570  34.914  -25.025  1.00 37.47 137 A 1 
ATOM 1039 C CA  . SER A 0 137 . 32.064  36.257  -24.699  1.00 37.47 137 A 1 
ATOM 1040 C C   . SER A 0 137 . 32.606  37.409  -25.574  1.00 37.47 137 A 1 
ATOM 1041 C CB  . SER A 0 137 . 32.190  36.504  -23.189  1.00 37.47 137 A 1 
ATOM 1042 O O   . SER A 0 137 . 32.747  38.545  -25.122  1.00 37.47 137 A 1 
ATOM 1043 O OG  . SER A 0 137 . 33.537  36.555  -22.768  1.00 37.47 137 A 1 
ATOM 1044 N N   . THR A 0 138 . 32.839  37.188  -26.875  1.00 35.20 138 A 1 
ATOM 1045 C CA  . THR A 0 138 . 33.433  38.196  -27.794  1.00 35.20 138 A 1 
ATOM 1046 C C   . THR A 0 138 . 32.456  38.934  -28.730  1.00 35.20 138 A 1 
ATOM 1047 C CB  . THR A 0 138 . 34.686  37.657  -28.509  1.00 35.20 138 A 1 
ATOM 1048 O O   . THR A 0 138 . 32.809  39.325  -29.840  1.00 35.20 138 A 1 
ATOM 1049 C CG2 . THR A 0 138 . 35.904  37.729  -27.590  1.00 35.20 138 A 1 
ATOM 1050 O OG1 . THR A 0 138 . 34.523  36.316  -28.895  1.00 35.20 138 A 1 
ATOM 1051 N N   . ASN A 0 139 . 31.241  39.251  -28.260  1.00 39.84 139 A 1 
ATOM 1052 C CA  . ASN A 0 139 . 30.279  40.105  -28.993  1.00 39.84 139 A 1 
ATOM 1053 C C   . ASN A 0 139 . 30.196  41.571  -28.487  1.00 39.84 139 A 1 
ATOM 1054 C CB  . ASN A 0 139 . 28.913  39.383  -29.087  1.00 39.84 139 A 1 
ATOM 1055 O O   . ASN A 0 139 . 29.303  42.319  -28.887  1.00 39.84 139 A 1 
ATOM 1056 C CG  . ASN A 0 139 . 28.553  39.012  -30.520  1.00 39.84 139 A 1 
ATOM 1057 N ND2 . ASN A 0 139 . 28.090  37.806  -30.752  1.00 39.84 139 A 1 
ATOM 1058 O OD1 . ASN A 0 139 . 28.672  39.797  -31.446  1.00 39.84 139 A 1 
ATOM 1059 N N   . ALA A 0 140 . 31.106  42.006  -27.600  1.00 32.89 140 A 1 
ATOM 1060 C CA  . ALA A 0 140 . 30.920  43.225  -26.796  1.00 32.89 140 A 1 
ATOM 1061 C C   . ALA A 0 140 . 32.148  44.162  -26.645  1.00 32.89 140 A 1 
ATOM 1062 C CB  . ALA A 0 140 . 30.314  42.804  -25.448  1.00 32.89 140 A 1 
ATOM 1063 O O   . ALA A 0 140 . 32.381  44.690  -25.560  1.00 32.89 140 A 1 
ATOM 1064 N N   . ALA A 0 141 . 32.908  44.454  -27.714  1.00 37.38 141 A 1 
ATOM 1065 C CA  . ALA A 0 141 . 33.944  45.506  -27.658  1.00 37.38 141 A 1 
ATOM 1066 C C   . ALA A 0 141 . 34.223  46.238  -28.993  1.00 37.38 141 A 1 
ATOM 1067 C CB  . ALA A 0 141 . 35.231  44.911  -27.063  1.00 37.38 141 A 1 
ATOM 1068 O O   . ALA A 0 141 . 35.203  45.972  -29.684  1.00 37.38 141 A 1 
ATOM 1069 N N   . LYS A 0 142 . 33.439  47.279  -29.318  1.00 36.27 142 A 1 
ATOM 1070 C CA  . LYS A 0 142 . 33.890  48.329  -30.261  1.00 36.27 142 A 1 
ATOM 1071 C C   . LYS A 0 142 . 34.876  49.270  -29.550  1.00 36.27 142 A 1 
ATOM 1072 C CB  . LYS A 0 142 . 32.702  49.110  -30.861  1.00 36.27 142 A 1 
ATOM 1073 O O   . LYS A 0 142 . 34.493  50.369  -29.154  1.00 36.27 142 A 1 
ATOM 1074 C CG  . LYS A 0 142 . 31.965  48.356  -31.976  1.00 36.27 142 A 1 
ATOM 1075 C CD  . LYS A 0 142 . 30.855  49.240  -32.569  1.00 36.27 142 A 1 
ATOM 1076 C CE  . LYS A 0 142 . 30.161  48.509  -33.724  1.00 36.27 142 A 1 
ATOM 1077 N NZ  . LYS A 0 142 . 29.006  49.277  -34.255  1.00 36.27 142 A 1 
ATOM 1078 N N   . GLY A 0 143 . 36.133  48.858  -29.361  1.00 31.90 143 A 1 
ATOM 1079 C CA  . GLY A 0 143 . 37.098  49.670  -28.611  1.00 31.90 143 A 1 
ATOM 1080 C C   . GLY A 0 143 . 38.575  49.322  -28.808  1.00 31.90 143 A 1 
ATOM 1081 O O   . GLY A 0 143 . 38.979  48.188  -28.616  1.00 31.90 143 A 1 
ATOM 1082 N N   . LYS A 0 144 . 39.373  50.360  -29.097  1.00 35.09 144 A 1 
ATOM 1083 C CA  . LYS A 0 144 . 40.848  50.418  -29.032  1.00 35.09 144 A 1 
ATOM 1084 C C   . LYS A 0 144 . 41.646  49.384  -29.846  1.00 35.09 144 A 1 
ATOM 1085 C CB  . LYS A 0 144 . 41.322  50.475  -27.572  1.00 35.09 144 A 1 
ATOM 1086 O O   . LYS A 0 144 . 42.178  48.410  -29.332  1.00 35.09 144 A 1 
ATOM 1087 C CG  . LYS A 0 144 . 40.868  51.772  -26.887  1.00 35.09 144 A 1 
ATOM 1088 C CD  . LYS A 0 144 . 41.561  51.927  -25.532  1.00 35.09 144 A 1 
ATOM 1089 C CE  . LYS A 0 144 . 41.179  53.266  -24.896  1.00 35.09 144 A 1 
ATOM 1090 N NZ  . LYS A 0 144 . 41.916  53.474  -23.625  1.00 35.09 144 A 1 
ATOM 1091 N N   . LYS A 0 145 . 41.890  49.780  -31.099  1.00 32.84 145 A 1 
ATOM 1092 C CA  . LYS A 0 145 . 43.141  49.554  -31.842  1.00 32.84 145 A 1 
ATOM 1093 C C   . LYS A 0 145 . 44.368  49.573  -30.905  1.00 32.84 145 A 1 
ATOM 1094 C CB  . LYS A 0 145 . 43.222  50.716  -32.857  1.00 32.84 145 A 1 
ATOM 1095 O O   . LYS A 0 145 . 44.630  50.601  -30.281  1.00 32.84 145 A 1 
ATOM 1096 C CG  . LYS A 0 145 . 44.376  50.664  -33.867  1.00 32.84 145 A 1 
ATOM 1097 C CD  . LYS A 0 145 . 44.488  52.024  -34.577  1.00 32.84 145 A 1 
ATOM 1098 C CE  . LYS A 0 145 . 45.472  51.961  -35.747  1.00 32.84 145 A 1 
ATOM 1099 N NZ  . LYS A 0 145 . 45.838  53.316  -36.221  1.00 32.84 145 A 1 
ATOM 1100 N N   . LEU A 0 146 . 45.115  48.471  -30.848  1.00 38.06 146 A 1 
ATOM 1101 C CA  . LEU A 0 146 . 46.468  48.414  -30.286  1.00 38.06 146 A 1 
ATOM 1102 C C   . LEU A 0 146 . 47.457  48.648  -31.436  1.00 38.06 146 A 1 
ATOM 1103 C CB  . LEU A 0 146 . 46.668  47.074  -29.539  1.00 38.06 146 A 1 
ATOM 1104 O O   . LEU A 0 146 . 47.492  47.885  -32.395  1.00 38.06 146 A 1 
ATOM 1105 C CG  . LEU A 0 146 . 46.681  47.252  -28.007  1.00 38.06 146 A 1 
ATOM 1106 C CD1 . LEU A 0 146 . 46.273  45.967  -27.290  1.00 38.06 146 A 1 
ATOM 1107 C CD2 . LEU A 0 146 . 48.072  47.658  -27.516  1.00 38.06 146 A 1 
ATOM 1108 N N   . GLU A 0 147 . 48.183  49.764  -31.377  1.00 34.71 147 A 1 
ATOM 1109 C CA  . GLU A 0 147 . 49.055  50.264  -32.448  1.00 34.71 147 A 1 
ATOM 1110 C C   . GLU A 0 147 . 50.481  50.438  -31.918  1.00 34.71 147 A 1 
ATOM 1111 C CB  . GLU A 0 147 . 48.450  51.551  -33.038  1.00 34.71 147 A 1 
ATOM 1112 O O   . GLU A 0 147 . 50.937  51.545  -31.642  1.00 34.71 147 A 1 
ATOM 1113 C CG  . GLU A 0 147 . 49.262  52.167  -34.194  1.00 34.71 147 A 1 
ATOM 1114 C CD  . GLU A 0 147 . 48.455  53.241  -34.933  1.00 34.71 147 A 1 
ATOM 1115 O OE1 . GLU A 0 147 . 48.473  53.252  -36.187  1.00 34.71 147 A 1 
ATOM 1116 O OE2 . GLU A 0 147 . 47.611  53.938  -34.318  1.00 34.71 147 A 1 
ATOM 1117 N N   . THR A 0 148 . 51.172  49.314  -31.755  1.00 34.26 148 A 1 
ATOM 1118 C CA  . THR A 0 148 . 52.591  49.239  -31.386  1.00 34.26 148 A 1 
ATOM 1119 C C   . THR A 0 148 . 53.212  48.042  -32.092  1.00 34.26 148 A 1 
ATOM 1120 C CB  . THR A 0 148 . 52.810  49.108  -29.865  1.00 34.26 148 A 1 
ATOM 1121 O O   . THR A 0 148 . 52.972  46.909  -31.689  1.00 34.26 148 A 1 
ATOM 1122 C CG2 . THR A 0 148 . 52.668  50.443  -29.137  1.00 34.26 148 A 1 
ATOM 1123 O OG1 . THR A 0 148 . 51.880  48.212  -29.296  1.00 34.26 148 A 1 
ATOM 1124 N N   . ASP A 0 149 . 53.901  48.321  -33.206  1.00 37.25 149 A 1 
ATOM 1125 C CA  . ASP A 0 149 . 55.275  47.860  -33.511  1.00 37.25 149 A 1 
ATOM 1126 C C   . ASP A 0 149 . 55.583  47.954  -35.018  1.00 37.25 149 A 1 
ATOM 1127 C CB  . ASP A 0 149 . 55.676  46.519  -32.856  1.00 37.25 149 A 1 
ATOM 1128 O O   . ASP A 0 149 . 55.921  46.993  -35.704  1.00 37.25 149 A 1 
ATOM 1129 C CG  . ASP A 0 149 . 56.021  46.691  -31.362  1.00 37.25 149 A 1 
ATOM 1130 O OD1 . ASP A 0 149 . 55.987  47.851  -30.873  1.00 37.25 149 A 1 
ATOM 1131 O OD2 . ASP A 0 149 . 56.380  45.677  -30.729  1.00 37.25 149 A 1 
ATOM 1132 N N   . ALA A 0 150 . 55.487  49.180  -35.545  1.00 31.37 150 A 1 
ATOM 1133 C CA  . ALA A 0 150 . 55.930  49.537  -36.891  1.00 31.37 150 A 1 
ATOM 1134 C C   . ALA A 0 150 . 57.293  50.258  -36.828  1.00 31.37 150 A 1 
ATOM 1135 C CB  . ALA A 0 150 . 54.822  50.353  -37.572  1.00 31.37 150 A 1 
ATOM 1136 O O   . ALA A 0 150 . 57.367  51.485  -36.898  1.00 31.37 150 A 1 
ATOM 1137 N N   . ALA A 0 151 . 58.378  49.494  -36.675  1.00 33.44 151 A 1 
ATOM 1138 C CA  . ALA A 0 151 . 59.748  50.009  -36.573  1.00 33.44 151 A 1 
ATOM 1139 C C   . ALA A 0 151 . 60.543  49.789  -37.877  1.00 33.44 151 A 1 
ATOM 1140 C CB  . ALA A 0 151 . 60.411  49.403  -35.331  1.00 33.44 151 A 1 
ATOM 1141 O O   . ALA A 0 151 . 61.286  48.824  -38.027  1.00 33.44 151 A 1 
ATOM 1142 N N   . SER A 0 152 . 60.365  50.713  -38.825  1.00 31.22 152 A 1 
ATOM 1143 C CA  . SER A 0 152 . 61.062  50.781  -40.121  1.00 31.22 152 A 1 
ATOM 1144 C C   . SER A 0 152 . 62.572  50.485  -40.058  1.00 31.22 152 A 1 
ATOM 1145 C CB  . SER A 0 152 . 60.863  52.206  -40.665  1.00 31.22 152 A 1 
ATOM 1146 O O   . SER A 0 152 . 63.317  51.240  -39.433  1.00 31.22 152 A 1 
ATOM 1147 O OG  . SER A 0 152 . 61.771  52.534  -41.696  1.00 31.22 152 A 1 
ATOM 1148 N N   . TRP A 0 153 . 63.030  49.496  -40.835  1.00 33.96 153 A 1 
ATOM 1149 C CA  . TRP A 0 153 . 64.428  49.338  -41.264  1.00 33.96 153 A 1 
ATOM 1150 C C   . TRP A 0 153 . 64.502  49.168  -42.790  1.00 33.96 153 A 1 
ATOM 1151 C CB  . TRP A 0 153 . 65.141  48.223  -40.473  1.00 33.96 153 A 1 
ATOM 1152 O O   . TRP A 0 153 . 64.637  48.065  -43.314  1.00 33.96 153 A 1 
ATOM 1153 C CG  . TRP A 0 153 . 66.077  48.733  -39.418  1.00 33.96 153 A 1 
ATOM 1154 C CD1 . TRP A 0 153 . 65.697  49.344  -38.276  1.00 33.96 153 A 1 
ATOM 1155 C CD2 . TRP A 0 153 . 67.542  48.730  -39.403  1.00 33.96 153 A 1 
ATOM 1156 C CE2 . TRP A 0 153 . 67.979  49.365  -38.200  1.00 33.96 153 A 1 
ATOM 1157 C CE3 . TRP A 0 153 . 68.547  48.265  -40.280  1.00 33.96 153 A 1 
ATOM 1158 N NE1 . TRP A 0 153 . 66.813  49.718  -37.554  1.00 33.96 153 A 1 
ATOM 1159 C CH2 . TRP A 0 153 . 70.310  49.044  -38.773  1.00 33.96 153 A 1 
ATOM 1160 C CZ2 . TRP A 0 153 . 69.336  49.524  -37.880  1.00 33.96 153 A 1 
ATOM 1161 C CZ3 . TRP A 0 153 . 69.914  48.417  -39.969  1.00 33.96 153 A 1 
ATOM 1162 N N   . ASP A 0 154 . 64.395  50.292  -43.497  1.00 33.77 154 A 1 
ATOM 1163 C CA  . ASP A 0 154 . 64.761  50.418  -44.911  1.00 33.77 154 A 1 
ATOM 1164 C C   . ASP A 0 154 . 66.129  51.122  -45.021  1.00 33.77 154 A 1 
ATOM 1165 C CB  . ASP A 0 154 . 63.642  51.155  -45.673  1.00 33.77 154 A 1 
ATOM 1166 O O   . ASP A 0 154 . 66.437  52.016  -44.230  1.00 33.77 154 A 1 
ATOM 1167 C CG  . ASP A 0 154 . 63.872  51.222  -47.191  1.00 33.77 154 A 1 
ATOM 1168 O OD1 . ASP A 0 154 . 64.715  50.443  -47.697  1.00 33.77 154 A 1 
ATOM 1169 O OD2 . ASP A 0 154 . 63.207  52.064  -47.834  1.00 33.77 154 A 1 
ATOM 1170 N N   . GLY A 0 155 . 66.948  50.728  -46.001  1.00 32.24 155 A 1 
ATOM 1171 C CA  . GLY A 0 155 . 68.222  51.383  -46.323  1.00 32.24 155 A 1 
ATOM 1172 C C   . GLY A 0 155 . 69.487  50.843  -45.634  1.00 32.24 155 A 1 
ATOM 1173 O O   . GLY A 0 155 . 70.088  51.526  -44.808  1.00 32.24 155 A 1 
ATOM 1174 N N   . ALA A 0 156 . 69.991  49.685  -46.079  1.00 36.07 156 A 1 
ATOM 1175 C CA  . ALA A 0 156 . 71.360  49.225  -45.790  1.00 36.07 156 A 1 
ATOM 1176 C C   . ALA A 0 156 . 72.026  48.590  -47.031  1.00 36.07 156 A 1 
ATOM 1177 C CB  . ALA A 0 156 . 71.342  48.297  -44.568  1.00 36.07 156 A 1 
ATOM 1178 O O   . ALA A 0 156 . 72.207  47.377  -47.124  1.00 36.07 156 A 1 
ATOM 1179 N N   . ALA A 0 157 . 72.379  49.413  -48.023  1.00 32.08 157 A 1 
ATOM 1180 C CA  . ALA A 0 157 . 73.035  48.944  -49.244  1.00 32.08 157 A 1 
ATOM 1181 C C   . ALA A 0 157 . 74.542  48.699  -49.028  1.00 32.08 157 A 1 
ATOM 1182 C CB  . ALA A 0 157 . 72.768  49.956  -50.367  1.00 32.08 157 A 1 
ATOM 1183 O O   . ALA A 0 157 . 75.323  49.649  -48.960  1.00 32.08 157 A 1 
ATOM 1184 N N   . GLN A 0 158 . 74.969  47.433  -48.990  1.00 38.78 158 A 1 
ATOM 1185 C CA  . GLN A 0 158 . 76.389  47.067  -49.023  1.00 38.78 158 A 1 
ATOM 1186 C C   . GLN A 0 158 . 76.611  45.829  -49.903  1.00 38.78 158 A 1 
ATOM 1187 C CB  . GLN A 0 158 . 76.917  46.901  -47.587  1.00 38.78 158 A 1 
ATOM 1188 O O   . GLN A 0 158 . 76.057  44.764  -49.652  1.00 38.78 158 A 1 
ATOM 1189 C CG  . GLN A 0 158 . 78.451  46.990  -47.543  1.00 38.78 158 A 1 
ATOM 1190 C CD  . GLN A 0 158 . 79.015  47.099  -46.127  1.00 38.78 158 A 1 
ATOM 1191 N NE2 . GLN A 0 158 . 80.282  47.420  -45.983  1.00 38.78 158 A 1 
ATOM 1192 O OE1 . GLN A 0 158 . 78.357  46.907  -45.123  1.00 38.78 158 A 1 
ATOM 1193 N N   . ALA A 0 159 . 77.404  45.981  -50.967  1.00 32.19 159 A 1 
ATOM 1194 C CA  . ALA A 0 159 . 77.620  44.939  -51.970  1.00 32.19 159 A 1 
ATOM 1195 C C   . ALA A 0 159 . 78.871  44.096  -51.675  1.00 32.19 159 A 1 
ATOM 1196 C CB  . ALA A 0 159 . 77.712  45.609  -53.348  1.00 32.19 159 A 1 
ATOM 1197 O O   . ALA A 0 159 . 79.937  44.654  -51.411  1.00 32.19 159 A 1 
ATOM 1198 N N   . SER A 0 160 . 78.768  42.769  -51.810  1.00 34.17 160 A 1 
ATOM 1199 C CA  . SER A 0 160 . 79.922  41.867  -51.925  1.00 34.17 160 A 1 
ATOM 1200 C C   . SER A 0 160 . 79.535  40.519  -52.554  1.00 34.17 160 A 1 
ATOM 1201 C CB  . SER A 0 160 . 80.533  41.601  -50.545  1.00 34.17 160 A 1 
ATOM 1202 O O   . SER A 0 160 . 78.561  39.920  -52.122  1.00 34.17 160 A 1 
ATOM 1203 O OG  . SER A 0 160 . 81.806  41.009  -50.713  1.00 34.17 160 A 1 
ATOM 1204 N N   . GLY A 0 161 . 80.322  40.062  -53.539  1.00 29.67 161 A 1 
ATOM 1205 C CA  . GLY A 0 161 . 80.514  38.652  -53.938  1.00 29.67 161 A 1 
ATOM 1206 C C   . GLY A 0 161 . 79.302  37.764  -54.280  1.00 29.67 161 A 1 
ATOM 1207 O O   . GLY A 0 161 . 78.687  37.191  -53.391  1.00 29.67 161 A 1 
ATOM 1208 N N   . TYR A 0 162 . 79.075  37.523  -55.579  1.00 29.66 162 A 1 
ATOM 1209 C CA  . TYR A 0 162 . 78.425  36.293  -56.085  1.00 29.66 162 A 1 
ATOM 1210 C C   . TYR A 0 162 . 79.385  35.092  -55.895  1.00 29.66 162 A 1 
ATOM 1211 C CB  . TYR A 0 162 . 78.064  36.500  -57.567  1.00 29.66 162 A 1 
ATOM 1212 O O   . TYR A 0 162 . 80.595  35.320  -55.875  1.00 29.66 162 A 1 
ATOM 1213 C CG  . TYR A 0 162 . 77.156  37.684  -57.857  1.00 29.66 162 A 1 
ATOM 1214 C CD1 . TYR A 0 162 . 75.758  37.519  -57.819  1.00 29.66 162 A 1 
ATOM 1215 C CD2 . TYR A 0 162 . 77.705  38.941  -58.184  1.00 29.66 162 A 1 
ATOM 1216 C CE1 . TYR A 0 162 . 74.909  38.605  -58.108  1.00 29.66 162 A 1 
ATOM 1217 C CE2 . TYR A 0 162 . 76.860  40.034  -58.462  1.00 29.66 162 A 1 
ATOM 1218 O OH  . TYR A 0 162 . 74.637  40.911  -58.701  1.00 29.66 162 A 1 
ATOM 1219 C CZ  . TYR A 0 162 . 75.458  39.864  -58.426  1.00 29.66 162 A 1 
ATOM 1220 N N   . ASP A 0 163 . 78.934  33.847  -55.712  1.00 31.69 163 A 1 
ATOM 1221 C CA  . ASP A 0 163 . 78.212  32.970  -56.661  1.00 31.69 163 A 1 
ATOM 1222 C C   . ASP A 0 163 . 76.997  32.236  -56.026  1.00 31.69 163 A 1 
ATOM 1223 C CB  . ASP A 0 163 . 79.223  31.983  -57.306  1.00 31.69 163 A 1 
ATOM 1224 O O   . ASP A 0 163 . 77.027  31.808  -54.880  1.00 31.69 163 A 1 
ATOM 1225 C CG  . ASP A 0 163 . 80.443  31.517  -56.475  1.00 31.69 163 A 1 
ATOM 1226 O OD1 . ASP A 0 163 . 80.433  31.625  -55.228  1.00 31.69 163 A 1 
ATOM 1227 O OD2 . ASP A 0 163 . 81.422  31.090  -57.130  1.00 31.69 163 A 1 
ATOM 1228 N N   . ASN A 0 164 . 75.800  32.256  -56.635  1.00 33.04 164 A 1 
ATOM 1229 C CA  . ASN A 0 164 . 75.300  31.315  -57.660  1.00 33.04 164 A 1 
ATOM 1230 C C   . ASN A 0 164 . 75.380  29.836  -57.206  1.00 33.04 164 A 1 
ATOM 1231 C CB  . ASN A 0 164 . 75.933  31.580  -59.041  1.00 33.04 164 A 1 
ATOM 1232 O O   . ASN A 0 164 . 76.432  29.224  -57.326  1.00 33.04 164 A 1 
ATOM 1233 C CG  . ASN A 0 164 . 75.232  30.754  -60.103  1.00 33.04 164 A 1 
ATOM 1234 N ND2 . ASN A 0 164 . 75.618  29.509  -60.252  1.00 33.04 164 A 1 
ATOM 1235 O OD1 . ASN A 0 164 . 74.286  31.210  -60.725  1.00 33.04 164 A 1 
ATOM 1236 N N   . ASP A 0 165 . 74.302  29.218  -56.708  1.00 37.62 165 A 1 
ATOM 1237 C CA  . ASP A 0 165 . 73.105  28.886  -57.508  1.00 37.62 165 A 1 
ATOM 1238 C C   . ASP A 0 165 . 71.762  29.457  -57.008  1.00 37.62 165 A 1 
ATOM 1239 C CB  . ASP A 0 165 . 72.970  27.353  -57.559  1.00 37.62 165 A 1 
ATOM 1240 O O   . ASP A 0 165 . 71.404  29.351  -55.838  1.00 37.62 165 A 1 
ATOM 1241 C CG  . ASP A 0 165 . 73.934  26.703  -58.546  1.00 37.62 165 A 1 
ATOM 1242 O OD1 . ASP A 0 165 . 73.975  27.204  -59.695  1.00 37.62 165 A 1 
ATOM 1243 O OD2 . ASP A 0 165 . 74.543  25.680  -58.176  1.00 37.62 165 A 1 
ATOM 1244 N N   . SER A 0 166 . 70.948  29.989  -57.931  1.00 31.17 166 A 1 
ATOM 1245 C CA  . SER A 0 166 . 69.655  30.636  -57.630  1.00 31.17 166 A 1 
ATOM 1246 C C   . SER A 0 166 . 68.444  29.872  -58.198  1.00 31.17 166 A 1 
ATOM 1247 C CB  . SER A 0 166 . 69.703  32.107  -58.070  1.00 31.17 166 A 1 
ATOM 1248 O O   . SER A 0 166 . 67.659  30.414  -58.974  1.00 31.17 166 A 1 
ATOM 1249 O OG  . SER A 0 166 . 68.715  32.873  -57.407  1.00 31.17 166 A 1 
ATOM 1250 N N   . TRP A 0 167 . 68.295  28.583  -57.858  1.00 43.68 167 A 1 
ATOM 1251 C CA  . TRP A 0 167 . 67.162  27.767  -58.346  1.00 43.68 167 A 1 
ATOM 1252 C C   . TRP A 0 167 . 66.615  26.696  -57.379  1.00 43.68 167 A 1 
ATOM 1253 C CB  . TRP A 0 167 . 67.491  27.196  -59.735  1.00 43.68 167 A 1 
ATOM 1254 O O   . TRP A 0 167 . 65.784  25.876  -57.775  1.00 43.68 167 A 1 
ATOM 1255 C CG  . TRP A 0 167 . 68.581  26.173  -59.807  1.00 43.68 167 A 1 
ATOM 1256 C CD1 . TRP A 0 167 . 69.908  26.434  -59.847  1.00 43.68 167 A 1 
ATOM 1257 C CD2 . TRP A 0 167 . 68.459  24.719  -59.909  1.00 43.68 167 A 1 
ATOM 1258 C CE2 . TRP A 0 167 . 69.769  24.164  -60.018  1.00 43.68 167 A 1 
ATOM 1259 C CE3 . TRP A 0 167 . 67.372  23.817  -59.933  1.00 43.68 167 A 1 
ATOM 1260 N NE1 . TRP A 0 167 . 70.615  25.252  -59.947  1.00 43.68 167 A 1 
ATOM 1261 C CH2 . TRP A 0 167 . 68.886  21.916  -60.192  1.00 43.68 167 A 1 
ATOM 1262 C CZ2 . TRP A 0 167 . 69.989  22.786  -60.159  1.00 43.68 167 A 1 
ATOM 1263 C CZ3 . TRP A 0 167 . 67.582  22.430  -60.075  1.00 43.68 167 A 1 
ATOM 1264 N N   . ALA A 0 168 . 67.004  26.725  -56.099  1.00 42.10 168 A 1 
ATOM 1265 C CA  . ALA A 0 168 . 66.482  25.820  -55.072  1.00 42.10 168 A 1 
ATOM 1266 C C   . ALA A 0 168 . 65.002  26.116  -54.735  1.00 42.10 168 A 1 
ATOM 1267 C CB  . ALA A 0 168 . 67.400  25.890  -53.844  1.00 42.10 168 A 1 
ATOM 1268 O O   . ALA A 0 168 . 64.690  26.859  -53.804  1.00 42.10 168 A 1 
ATOM 1269 N N   . LYS A 0 169 . 64.071  25.524  -55.496  1.00 44.86 169 A 1 
ATOM 1270 C CA  . LYS A 0 169 . 62.631  25.543  -55.195  1.00 44.86 169 A 1 
ATOM 1271 C C   . LYS A 0 169 . 62.352  24.737  -53.925  1.00 44.86 169 A 1 
ATOM 1272 C CB  . LYS A 0 169 . 61.819  24.963  -56.362  1.00 44.86 169 A 1 
ATOM 1273 O O   . LYS A 0 169 . 62.227  23.516  -53.989  1.00 44.86 169 A 1 
ATOM 1274 C CG  . LYS A 0 169 . 61.757  25.866  -57.599  1.00 44.86 169 A 1 
ATOM 1275 C CD  . LYS A 0 169 . 60.852  25.180  -58.628  1.00 44.86 169 A 1 
ATOM 1276 C CE  . LYS A 0 169 . 60.660  26.027  -59.885  1.00 44.86 169 A 1 
ATOM 1277 N NZ  . LYS A 0 169 . 59.752  25.322  -60.823  1.00 44.86 169 A 1 
ATOM 1278 N N   . GLN A 0 170 . 62.248  25.424  -52.791  1.00 49.01 170 A 1 
ATOM 1279 C CA  . GLN A 0 170 . 61.913  24.811  -51.506  1.00 49.01 170 A 1 
ATOM 1280 C C   . GLN A 0 170 . 60.571  24.065  -51.592  1.00 49.01 170 A 1 
ATOM 1281 C CB  . GLN A 0 170 . 61.893  25.882  -50.400  1.00 49.01 170 A 1 
ATOM 1282 O O   . GLN A 0 170 . 59.570  24.606  -52.069  1.00 49.01 170 A 1 
ATOM 1283 C CG  . GLN A 0 170 . 63.295  26.465  -50.141  1.00 49.01 170 A 1 
ATOM 1284 C CD  . GLN A 0 170 . 63.302  27.529  -49.046  1.00 49.01 170 A 1 
ATOM 1285 N NE2 . GLN A 0 170 . 64.183  27.435  -48.074  1.00 49.01 170 A 1 
ATOM 1286 O OE1 . GLN A 0 170 . 62.533  28.473  -49.043  1.00 49.01 170 A 1 
ATOM 1287 N N   . ALA A 0 171 . 60.564  22.813  -51.136  1.00 47.49 171 A 1 
ATOM 1288 C CA  . ALA A 0 171 . 59.347  22.056  -50.892  1.00 47.49 171 A 1 
ATOM 1289 C C   . ALA A 0 171 . 58.866  22.368  -49.468  1.00 47.49 171 A 1 
ATOM 1290 C CB  . ALA A 0 171 . 59.633  20.566  -51.117  1.00 47.49 171 A 1 
ATOM 1291 O O   . ALA A 0 171 . 59.591  22.125  -48.505  1.00 47.49 171 A 1 
ATOM 1292 N N   . TYR A 0 172 . 57.662  22.923  -49.351  1.00 51.22 172 A 1 
ATOM 1293 C CA  . TYR A 0 172 . 56.998  23.138  -48.067  1.00 51.22 172 A 1 
ATOM 1294 C C   . TYR A 0 172 . 56.084  21.947  -47.789  1.00 51.22 172 A 1 
ATOM 1295 C CB  . TYR A 0 172 . 56.216  24.462  -48.090  1.00 51.22 172 A 1 
ATOM 1296 O O   . TYR A 0 172 . 55.246  21.627  -48.637  1.00 51.22 172 A 1 
ATOM 1297 C CG  . TYR A 0 172 . 57.077  25.686  -48.349  1.00 51.22 172 A 1 
ATOM 1298 C CD1 . TYR A 0 172 . 57.782  26.287  -47.287  1.00 51.22 172 A 1 
ATOM 1299 C CD2 . TYR A 0 172 . 57.201  26.204  -49.654  1.00 51.22 172 A 1 
ATOM 1300 C CE1 . TYR A 0 172 . 58.626  27.390  -47.529  1.00 51.22 172 A 1 
ATOM 1301 C CE2 . TYR A 0 172 . 58.028  27.316  -49.897  1.00 51.22 172 A 1 
ATOM 1302 O OH  . TYR A 0 172 . 59.575  28.948  -49.110  1.00 51.22 172 A 1 
ATOM 1303 C CZ  . TYR A 0 172 . 58.749  27.905  -48.839  1.00 51.22 172 A 1 
ATOM 1304 N N   . GLY A 0 173 . 56.250  21.309  -46.629  1.00 55.17 173 A 1 
ATOM 1305 C CA  . GLY A 0 173 . 55.198  20.485  -46.042  1.00 55.17 173 A 1 
ATOM 1306 C C   . GLY A 0 173 . 54.109  21.385  -45.460  1.00 55.17 173 A 1 
ATOM 1307 O O   . GLY A 0 173 . 54.386  22.542  -45.119  1.00 55.17 173 A 1 
ATOM 1308 N N   . LYS A 0 174 . 52.876  20.880  -45.393  1.00 63.12 174 A 1 
ATOM 1309 C CA  . LYS A 0 174 . 51.791  21.496  -44.626  1.00 63.12 174 A 1 
ATOM 1310 C C   . LYS A 0 174 . 50.866  20.451  -44.022  1.00 63.12 174 A 1 
ATOM 1311 C CB  . LYS A 0 174 . 50.941  22.440  -45.474  1.00 63.12 174 A 1 
ATOM 1312 O O   . LYS A 0 174 . 50.142  19.773  -44.752  1.00 63.12 174 A 1 
ATOM 1313 C CG  . LYS A 0 174 . 51.708  23.660  -45.983  1.00 63.12 174 A 1 
ATOM 1314 C CD  . LYS A 0 174 . 50.699  24.730  -46.368  1.00 63.12 174 A 1 
ATOM 1315 C CE  . LYS A 0 174 . 51.411  26.023  -46.747  1.00 63.12 174 A 1 
ATOM 1316 N NZ  . LYS A 0 174 . 50.670  27.169  -46.177  1.00 63.12 174 A 1 
ATOM 1317 N N   . ASP A 0 175 . 50.878  20.421  -42.709  1.00 57.38 175 A 1 
ATOM 1318 C CA  . ASP A 0 175 . 49.898  19.836  -41.807  1.00 57.38 175 A 1 
ATOM 1319 C C   . ASP A 0 175 . 48.603  20.667  -41.872  1.00 57.38 175 A 1 
ATOM 1320 C CB  . ASP A 0 175 . 50.497  19.868  -40.388  1.00 57.38 175 A 1 
ATOM 1321 O O   . ASP A 0 175 . 48.646  21.854  -42.215  1.00 57.38 175 A 1 
ATOM 1322 C CG  . ASP A 0 175 . 52.027  19.702  -40.394  1.00 57.38 175 A 1 
ATOM 1323 O OD1 . ASP A 0 175 . 52.725  20.711  -40.694  1.00 57.38 175 A 1 
ATOM 1324 O OD2 . ASP A 0 175 . 52.504  18.544  -40.374  1.00 57.38 175 A 1 
ATOM 1325 N N   . TYR A 0 176 . 47.449  20.054  -41.601  1.00 66.11 176 A 1 
ATOM 1326 C CA  . TYR A 0 176 . 46.144  20.735  -41.595  1.00 66.11 176 A 1 
ATOM 1327 C C   . TYR A 0 176 . 45.118  19.980  -40.724  1.00 66.11 176 A 1 
ATOM 1328 C CB  . TYR A 0 176 . 45.650  20.965  -43.044  1.00 66.11 176 A 1 
ATOM 1329 O O   . TYR A 0 176 . 43.981  19.736  -41.141  1.00 66.11 176 A 1 
ATOM 1330 C CG  . TYR A 0 176 . 46.204  22.186  -43.762  1.00 66.11 176 A 1 
ATOM 1331 C CD1 . TYR A 0 176 . 45.899  23.464  -43.261  1.00 66.11 176 A 1 
ATOM 1332 C CD2 . TYR A 0 176 . 47.019  22.059  -44.907  1.00 66.11 176 A 1 
ATOM 1333 C CE1 . TYR A 0 176 . 46.389  24.612  -43.900  1.00 66.11 176 A 1 
ATOM 1334 C CE2 . TYR A 0 176 . 47.492  23.213  -45.573  1.00 66.11 176 A 1 
ATOM 1335 O OH  . TYR A 0 176 . 47.641  25.644  -45.623  1.00 66.11 176 A 1 
ATOM 1336 C CZ  . TYR A 0 176 . 47.186  24.493  -45.051  1.00 66.11 176 A 1 
ATOM 1337 N N   . ASP A 0 177 . 45.521  19.616  -39.509  1.00 66.54 177 A 1 
ATOM 1338 C CA  . ASP A 0 177 . 44.712  18.907  -38.515  1.00 66.54 177 A 1 
ATOM 1339 C C   . ASP A 0 177 . 43.559  19.776  -37.998  1.00 66.54 177 A 1 
ATOM 1340 C CB  . ASP A 0 177 . 45.610  18.508  -37.333  1.00 66.54 177 A 1 
ATOM 1341 O O   . ASP A 0 177 . 43.744  20.683  -37.187  1.00 66.54 177 A 1 
ATOM 1342 C CG  . ASP A 0 177 . 46.202  17.114  -37.459  1.00 66.54 177 A 1 
ATOM 1343 O OD1 . ASP A 0 177 . 46.669  16.785  -38.565  1.00 66.54 177 A 1 
ATOM 1344 O OD2 . ASP A 0 177 . 46.141  16.401  -36.422  1.00 66.54 177 A 1 
ATOM 1345 N N   . ASN A 0 178 . 42.332  19.478  -38.422  1.00 67.37 178 A 1 
ATOM 1346 C CA  . ASN A 0 178 . 41.138  20.146  -37.906  1.00 67.37 178 A 1 
ATOM 1347 C C   . ASN A 0 178 . 40.318  19.142  -37.094  1.00 67.37 178 A 1 
ATOM 1348 C CB  . ASN A 0 178 . 40.372  20.798  -39.066  1.00 67.37 178 A 1 
ATOM 1349 O O   . ASN A 0 178 . 39.698  18.235  -37.656  1.00 67.37 178 A 1 
ATOM 1350 C CG  . ASN A 0 178 . 41.105  22.009  -39.620  1.00 67.37 178 A 1 
ATOM 1351 N ND2 . ASN A 0 178 . 42.148  21.827  -40.394  1.00 67.37 178 A 1 
ATOM 1352 O OD1 . ASN A 0 178 . 40.730  23.146  -39.397  1.00 67.37 178 A 1 
ATOM 1353 N N   . ARG A 0 179 . 40.334  19.301  -35.767  1.00 70.22 179 A 1 
ATOM 1354 C CA  . ARG A 0 179 . 39.622  18.449  -34.808  1.00 70.22 179 A 1 
ATOM 1355 C C   . ARG A 0 179 . 38.598  19.272  -34.041  1.00 70.22 179 A 1 
ATOM 1356 C CB  . ARG A 0 179 . 40.641  17.758  -33.885  1.00 70.22 179 A 1 
ATOM 1357 O O   . ARG A 0 179 . 38.964  20.069  -33.182  1.00 70.22 179 A 1 
ATOM 1358 C CG  . ARG A 0 179 . 41.156  16.477  -34.545  1.00 70.22 179 A 1 
ATOM 1359 C CD  . ARG A 0 179 . 42.186  15.729  -33.686  1.00 70.22 179 A 1 
ATOM 1360 N NE  . ARG A 0 179 . 43.575  16.090  -34.039  1.00 70.22 179 A 1 
ATOM 1361 N NH1 . ARG A 0 179 . 44.497  16.153  -31.937  1.00 70.22 179 A 1 
ATOM 1362 N NH2 . ARG A 0 179 . 45.767  16.565  -33.721  1.00 70.22 179 A 1 
ATOM 1363 C CZ  . ARG A 0 179 . 44.603  16.266  -33.234  1.00 70.22 179 A 1 
ATOM 1364 N N   . TRP A 0 180 . 37.325  19.049  -34.342  1.00 79.48 180 A 1 
ATOM 1365 C CA  . TRP A 0 180 . 36.193  19.721  -33.710  1.00 79.48 180 A 1 
ATOM 1366 C C   . TRP A 0 180 . 35.278  18.707  -33.034  1.00 79.48 180 A 1 
ATOM 1367 C CB  . TRP A 0 180 . 35.437  20.535  -34.765  1.00 79.48 180 A 1 
ATOM 1368 O O   . TRP A 0 180 . 35.083  17.601  -33.546  1.00 79.48 180 A 1 
ATOM 1369 C CG  . TRP A 0 180 . 34.120  21.108  -34.332  1.00 79.48 180 A 1 
ATOM 1370 C CD1 . TRP A 0 180 . 33.944  22.297  -33.716  1.00 79.48 180 A 1 
ATOM 1371 C CD2 . TRP A 0 180 . 32.786  20.519  -34.444  1.00 79.48 180 A 1 
ATOM 1372 C CE2 . TRP A 0 180 . 31.832  21.475  -33.986  1.00 79.48 180 A 1 
ATOM 1373 C CE3 . TRP A 0 180 . 32.284  19.277  -34.890  1.00 79.48 180 A 1 
ATOM 1374 N NE1 . TRP A 0 180 . 32.597  22.519  -33.505  1.00 79.48 180 A 1 
ATOM 1375 C CH2 . TRP A 0 180 . 29.981  19.998  -34.509  1.00 79.48 180 A 1 
ATOM 1376 C CZ2 . TRP A 0 180 . 30.449  21.251  -34.073  1.00 79.48 180 A 1 
ATOM 1377 C CZ3 . TRP A 0 180 . 30.901  19.010  -34.898  1.00 79.48 180 A 1 
ATOM 1378 N N   . GLY A 0 181 . 34.664  19.104  -31.925  1.00 75.69 181 A 1 
ATOM 1379 C CA  . GLY A 0 181 . 33.645  18.295  -31.285  1.00 75.69 181 A 1 
ATOM 1380 C C   . GLY A 0 181 . 32.753  19.053  -30.318  1.00 75.69 181 A 1 
ATOM 1381 O O   . GLY A 0 181 . 32.924  20.245  -30.038  1.00 75.69 181 A 1 
ATOM 1382 N N   . LYS A 0 182 . 31.751  18.320  -29.846  1.00 77.66 182 A 1 
ATOM 1383 C CA  . LYS A 0 182 . 30.732  18.754  -28.900  1.00 77.66 182 A 1 
ATOM 1384 C C   . LYS A 0 182 . 30.454  17.626  -27.934  1.00 77.66 182 A 1 
ATOM 1385 C CB  . LYS A 0 182 . 29.433  19.090  -29.638  1.00 77.66 182 A 1 
ATOM 1386 O O   . LYS A 0 182 . 30.057  16.563  -28.396  1.00 77.66 182 A 1 
ATOM 1387 C CG  . LYS A 0 182 . 29.631  20.294  -30.550  1.00 77.66 182 A 1 
ATOM 1388 C CD  . LYS A 0 182 . 28.291  20.788  -31.090  1.00 77.66 182 A 1 
ATOM 1389 C CE  . LYS A 0 182 . 28.476  22.283  -31.304  1.00 77.66 182 A 1 
ATOM 1390 N NZ  . LYS A 0 182 . 27.194  22.985  -31.462  1.00 77.66 182 A 1 
ATOM 1391 N N   . SER A 0 183 . 30.592  17.881  -26.642  1.00 74.20 183 A 1 
ATOM 1392 C CA  . SER A 0 183 . 30.137  16.969  -25.595  1.00 74.20 183 A 1 
ATOM 1393 C C   . SER A 0 183 . 29.029  17.624  -24.772  1.00 74.20 183 A 1 
ATOM 1394 C CB  . SER A 0 183 . 31.306  16.476  -24.733  1.00 74.20 183 A 1 
ATOM 1395 O O   . SER A 0 183 . 29.097  18.799  -24.400  1.00 74.20 183 A 1 
ATOM 1396 O OG  . SER A 0 183 . 32.052  17.553  -24.197  1.00 74.20 183 A 1 
ATOM 1397 N N   . TYR A 0 184 . 27.979  16.855  -24.505  1.00 72.57 184 A 1 
ATOM 1398 C CA  . TYR A 0 184 . 27.025  17.122  -23.434  1.00 72.57 184 A 1 
ATOM 1399 C C   . TYR A 0 184 . 27.321  16.123  -22.320  1.00 72.57 184 A 1 
ATOM 1400 C CB  . TYR A 0 184 . 25.582  16.935  -23.929  1.00 72.57 184 A 1 
ATOM 1401 O O   . TYR A 0 184 . 27.166  14.926  -22.547  1.00 72.57 184 A 1 
ATOM 1402 C CG  . TYR A 0 184 . 25.093  17.909  -24.984  1.00 72.57 184 A 1 
ATOM 1403 C CD1 . TYR A 0 184 . 24.267  18.989  -24.617  1.00 72.57 184 A 1 
ATOM 1404 C CD2 . TYR A 0 184 . 25.425  17.707  -26.336  1.00 72.57 184 A 1 
ATOM 1405 C CE1 . TYR A 0 184 . 23.773  19.867  -25.601  1.00 72.57 184 A 1 
ATOM 1406 C CE2 . TYR A 0 184 . 24.911  18.563  -27.330  1.00 72.57 184 A 1 
ATOM 1407 O OH  . TYR A 0 184 . 23.642  20.521  -27.903  1.00 72.57 184 A 1 
ATOM 1408 C CZ  . TYR A 0 184 . 24.092  19.649  -26.960  1.00 72.57 184 A 1 
ATOM 1409 N N   . ASP A 0 185 . 27.714  16.590  -21.137  1.00 72.00 185 A 1 
ATOM 1410 C CA  . ASP A 0 185 . 27.904  15.712  -19.979  1.00 72.00 185 A 1 
ATOM 1411 C C   . ASP A 0 185 . 26.545  15.259  -19.389  1.00 72.00 185 A 1 
ATOM 1412 C CB  . ASP A 0 185 . 28.710  16.421  -18.885  1.00 72.00 185 A 1 
ATOM 1413 O O   . ASP A 0 185 . 25.465  15.644  -19.850  1.00 72.00 185 A 1 
ATOM 1414 C CG  . ASP A 0 185 . 30.130  16.893  -19.195  1.00 72.00 185 A 1 
ATOM 1415 O OD1 . ASP A 0 185 . 30.725  16.451  -20.196  1.00 72.00 185 A 1 
ATOM 1416 O OD2 . ASP A 0 185 . 30.627  17.674  -18.344  1.00 72.00 185 A 1 
ATOM 1417 N N   . SER A 0 186 . 26.587  14.459  -18.315  1.00 79.95 186 A 1 
ATOM 1418 C CA  . SER A 0 186 . 25.403  13.815  -17.737  1.00 79.95 186 A 1 
ATOM 1419 C C   . SER A 0 186 . 24.275  14.783  -17.338  1.00 79.95 186 A 1 
ATOM 1420 C CB  . SER A 0 186 . 25.781  12.873  -16.580  1.00 79.95 186 A 1 
ATOM 1421 O O   . SER A 0 186 . 24.488  15.833  -16.718  1.00 79.95 186 A 1 
ATOM 1422 O OG  . SER A 0 186 . 25.895  13.497  -15.305  1.00 79.95 186 A 1 
ATOM 1423 N N   . VAL A 0 187 . 23.034  14.391  -17.645  1.00 82.66 187 A 1 
ATOM 1424 C CA  . VAL A 0 187 . 21.811  15.117  -17.280  1.00 82.66 187 A 1 
ATOM 1425 C C   . VAL A 0 187 . 20.900  14.210  -16.463  1.00 82.66 187 A 1 
ATOM 1426 C CB  . VAL A 0 187 . 21.079  15.679  -18.516  1.00 82.66 187 A 1 
ATOM 1427 O O   . VAL A 0 187 . 20.432  13.179  -16.937  1.00 82.66 187 A 1 
ATOM 1428 C CG1 . VAL A 0 187 . 19.821  16.462  -18.101  1.00 82.66 187 A 1 
ATOM 1429 C CG2 . VAL A 0 187 . 21.966  16.641  -19.315  1.00 82.66 187 A 1 
ATOM 1430 N N   . GLU A 0 188 . 20.582  14.626  -15.238  1.00 86.92 188 A 1 
ATOM 1431 C CA  . GLU A 0 188 . 19.687  13.915  -14.330  1.00 86.92 188 A 1 
ATOM 1432 C C   . GLU A 0 188 . 18.548  14.820  -13.834  1.00 86.92 188 A 1 
ATOM 1433 C CB  . GLU A 0 188 . 20.488  13.292  -13.175  1.00 86.92 188 A 1 
ATOM 1434 O O   . GLU A 0 188 . 18.761  15.860  -13.209  1.00 86.92 188 A 1 
ATOM 1435 C CG  . GLU A 0 188 . 19.542  12.539  -12.234  1.00 86.92 188 A 1 
ATOM 1436 C CD  . GLU A 0 188 . 20.259  11.701  -11.178  1.00 86.92 188 A 1 
ATOM 1437 O OE1 . GLU A 0 188 . 19.790  10.564  -10.946  1.00 86.92 188 A 1 
ATOM 1438 O OE2 . GLU A 0 188 . 21.107  12.214  -10.414  1.00 86.92 188 A 1 
ATOM 1439 N N   . ALA A 0 189 . 17.309  14.380  -14.046  1.00 88.10 189 A 1 
ATOM 1440 C CA  . ALA A 0 189 . 16.095  15.019  -13.558  1.00 88.10 189 A 1 
ATOM 1441 C C   . ALA A 0 189 . 15.301  14.042  -12.681  1.00 88.10 189 A 1 
ATOM 1442 C CB  . ALA A 0 189 . 15.282  15.502  -14.765  1.00 88.10 189 A 1 
ATOM 1443 O O   . ALA A 0 189 . 14.869  12.991  -13.151  1.00 88.10 189 A 1 
ATOM 1444 N N   . ARG A 0 190 . 15.047  14.397  -11.416  1.00 90.70 190 A 1 
ATOM 1445 C CA  . ARG A 0 190 . 14.197  13.621  -10.493  1.00 90.70 190 A 1 
ATOM 1446 C C   . ARG A 0 190 . 13.035  14.472  -9.983   1.00 90.70 190 A 1 
ATOM 1447 C CB  . ARG A 0 190 . 14.997  13.015  -9.324   1.00 90.70 190 A 1 
ATOM 1448 O O   . ARG A 0 190 . 13.193  15.660  -9.704   1.00 90.70 190 A 1 
ATOM 1449 C CG  . ARG A 0 190 . 16.290  12.274  -9.712   1.00 90.70 190 A 1 
ATOM 1450 C CD  . ARG A 0 190 . 16.954  11.707  -8.447   1.00 90.70 190 A 1 
ATOM 1451 N NE  . ARG A 0 190 . 18.236  11.039  -8.737   1.00 90.70 190 A 1 
ATOM 1452 N NH1 . ARG A 0 190 . 18.983  10.683  -6.595   1.00 90.70 190 A 1 
ATOM 1453 N NH2 . ARG A 0 190 . 20.283  10.169  -8.328   1.00 90.70 190 A 1 
ATOM 1454 C CZ  . ARG A 0 190 . 19.158  10.634  -7.887   1.00 90.70 190 A 1 
ATOM 1455 N N   . ASN A 0 191 . 11.872  13.851  -9.842   1.00 92.95 191 A 1 
ATOM 1456 C CA  . ASN A 0 191 . 10.631  14.445  -9.355   1.00 92.95 191 A 1 
ATOM 1457 C C   . ASN A 0 191 . 9.946   13.444  -8.416   1.00 92.95 191 A 1 
ATOM 1458 C CB  . ASN A 0 191 . 9.763   14.782  -10.580  1.00 92.95 191 A 1 
ATOM 1459 O O   . ASN A 0 191 . 9.667   12.320  -8.826   1.00 92.95 191 A 1 
ATOM 1460 C CG  . ASN A 0 191 . 8.383   15.310  -10.227  1.00 92.95 191 A 1 
ATOM 1461 N ND2 . ASN A 0 191 . 7.371   14.916  -10.963  1.00 92.95 191 A 1 
ATOM 1462 O OD1 . ASN A 0 191 . 8.179   16.115  -9.339   1.00 92.95 191 A 1 
ATOM 1463 N N   . TYR A 0 192 . 9.670   13.854  -7.184   1.00 92.53 192 A 1 
ATOM 1464 C CA  . TYR A 0 192 . 9.038   13.051  -6.141   1.00 92.53 192 A 1 
ATOM 1465 C C   . TYR A 0 192 . 7.855   13.820  -5.553   1.00 92.53 192 A 1 
ATOM 1466 C CB  . TYR A 0 192 . 10.079  12.719  -5.063   1.00 92.53 192 A 1 
ATOM 1467 O O   . TYR A 0 192 . 7.986   14.995  -5.202   1.00 92.53 192 A 1 
ATOM 1468 C CG  . TYR A 0 192 . 9.527   11.989  -3.851   1.00 92.53 192 A 1 
ATOM 1469 C CD1 . TYR A 0 192 . 9.064   12.712  -2.732   1.00 92.53 192 A 1 
ATOM 1470 C CD2 . TYR A 0 192 . 9.476   10.582  -3.847   1.00 92.53 192 A 1 
ATOM 1471 C CE1 . TYR A 0 192 . 8.557   12.030  -1.606   1.00 92.53 192 A 1 
ATOM 1472 C CE2 . TYR A 0 192 . 8.983   9.899   -2.721   1.00 92.53 192 A 1 
ATOM 1473 O OH  . TYR A 0 192 . 8.075   9.930   -0.518   1.00 92.53 192 A 1 
ATOM 1474 C CZ  . TYR A 0 192 . 8.526   10.617  -1.598   1.00 92.53 192 A 1 
ATOM 1475 N N   . ALA A 0 193 . 6.715   13.158  -5.423   1.00 93.04 193 A 1 
ATOM 1476 C CA  . ALA A 0 193 . 5.536   13.649  -4.736   1.00 93.04 193 A 1 
ATOM 1477 C C   . ALA A 0 193 . 5.054   12.595  -3.731   1.00 93.04 193 A 1 
ATOM 1478 C CB  . ALA A 0 193 . 4.463   14.013  -5.770   1.00 93.04 193 A 1 
ATOM 1479 O O   . ALA A 0 193 . 5.079   11.403  -4.029   1.00 93.04 193 A 1 
ATOM 1480 N N   . ASN A 0 194 . 4.615   13.041  -2.556   1.00 93.51 194 A 1 
ATOM 1481 C CA  . ASN A 0 194 . 3.885   12.198  -1.612   1.00 93.51 194 A 1 
ATOM 1482 C C   . ASN A 0 194 . 2.767   13.006  -0.966   1.00 93.51 194 A 1 
ATOM 1483 C CB  . ASN A 0 194 . 4.820   11.607  -0.547   1.00 93.51 194 A 1 
ATOM 1484 O O   . ASN A 0 194 . 3.017   14.107  -0.461   1.00 93.51 194 A 1 
ATOM 1485 C CG  . ASN A 0 194 . 4.204   10.387  0.130    1.00 93.51 194 A 1 
ATOM 1486 N ND2 . ASN A 0 194 . 3.346   10.535  1.116    1.00 93.51 194 A 1 
ATOM 1487 O OD1 . ASN A 0 194 . 4.522   9.275   -0.240   1.00 93.51 194 A 1 
ATOM 1488 N N   . GLU A 0 195 . 1.568   12.443  -0.942   1.00 95.23 195 A 1 
ATOM 1489 C CA  . GLU A 0 195 . 0.403   12.985  -0.251   1.00 95.23 195 A 1 
ATOM 1490 C C   . GLU A 0 195 . -0.059  11.940  0.766    1.00 95.23 195 A 1 
ATOM 1491 C CB  . GLU A 0 195 . -0.690  13.402  -1.259   1.00 95.23 195 A 1 
ATOM 1492 O O   . GLU A 0 195 . -0.411  10.833  0.385    1.00 95.23 195 A 1 
ATOM 1493 C CG  . GLU A 0 195 . -0.089  14.312  -2.347   1.00 95.23 195 A 1 
ATOM 1494 C CD  . GLU A 0 195 . -1.089  15.051  -3.240   1.00 95.23 195 A 1 
ATOM 1495 O OE1 . GLU A 0 195 . -0.683  15.438  -4.365   1.00 95.23 195 A 1 
ATOM 1496 O OE2 . GLU A 0 195 . -2.118  15.573  -2.751   1.00 95.23 195 A 1 
ATOM 1497 N N   . HIS A 0 196 . 0.007   12.280  2.052    1.00 92.78 196 A 1 
ATOM 1498 C CA  . HIS A 0 196 . -0.400  11.425  3.168    1.00 92.78 196 A 1 
ATOM 1499 C C   . HIS A 0 196 . -1.559  12.089  3.909    1.00 92.78 196 A 1 
ATOM 1500 C CB  . HIS A 0 196 . 0.786   11.180  4.117    1.00 92.78 196 A 1 
ATOM 1501 O O   . HIS A 0 196 . -1.485  13.272  4.259    1.00 92.78 196 A 1 
ATOM 1502 C CG  . HIS A 0 196 . 0.412   10.520  5.428    1.00 92.78 196 A 1 
ATOM 1503 C CD2 . HIS A 0 196 . 0.593   9.206   5.780    1.00 92.78 196 A 1 
ATOM 1504 N ND1 . HIS A 0 196 . -0.156  11.151  6.517    1.00 92.78 196 A 1 
ATOM 1505 C CE1 . HIS A 0 196 . -0.304  10.247  7.497    1.00 92.78 196 A 1 
ATOM 1506 N NE2 . HIS A 0 196 . 0.155   9.052   7.104    1.00 92.78 196 A 1 
ATOM 1507 N N   . TYR A 0 197 . -2.588  11.313  4.216    1.00 96.99 197 A 1 
ATOM 1508 C CA  . TYR A 0 197 . -3.694  11.674  5.093    1.00 96.99 197 A 1 
ATOM 1509 C C   . TYR A 0 197 . -3.880  10.571  6.134    1.00 96.99 197 A 1 
ATOM 1510 C CB  . TYR A 0 197 . -4.958  11.870  4.248    1.00 96.99 197 A 1 
ATOM 1511 O O   . TYR A 0 197 . -3.916  9.396   5.777    1.00 96.99 197 A 1 
ATOM 1512 C CG  . TYR A 0 197 . -6.236  12.026  5.050    1.00 96.99 197 A 1 
ATOM 1513 C CD1 . TYR A 0 197 . -7.102  10.928  5.227    1.00 96.99 197 A 1 
ATOM 1514 C CD2 . TYR A 0 197 . -6.554  13.269  5.628    1.00 96.99 197 A 1 
ATOM 1515 C CE1 . TYR A 0 197 . -8.297  11.079  5.957    1.00 96.99 197 A 1 
ATOM 1516 C CE2 . TYR A 0 197 . -7.748  13.423  6.358    1.00 96.99 197 A 1 
ATOM 1517 O OH  . TYR A 0 197 . -9.789  12.472  7.213    1.00 96.99 197 A 1 
ATOM 1518 C CZ  . TYR A 0 197 . -8.628  12.330  6.520    1.00 96.99 197 A 1 
ATOM 1519 N N   . ALA A 0 198 . -4.038  10.935  7.404    1.00 96.52 198 A 1 
ATOM 1520 C CA  . ALA A 0 198 . -4.492  10.001  8.427    1.00 96.52 198 A 1 
ATOM 1521 C C   . ALA A 0 198 . -5.406  10.696  9.434    1.00 96.52 198 A 1 
ATOM 1522 C CB  . ALA A 0 198 . -3.298  9.324   9.112    1.00 96.52 198 A 1 
ATOM 1523 O O   . ALA A 0 198 . -5.106  11.807  9.876    1.00 96.52 198 A 1 
ATOM 1524 N N   . ARG A 0 199 . -6.492  10.018  9.810    1.00 97.96 199 A 1 
ATOM 1525 C CA  . ARG A 0 199 . -7.479  10.466  10.794   1.00 97.96 199 A 1 
ATOM 1526 C C   . ARG A 0 199 . -7.805  9.336   11.763   1.00 97.96 199 A 1 
ATOM 1527 C CB  . ARG A 0 199 . -8.729  10.989  10.064   1.00 97.96 199 A 1 
ATOM 1528 O O   . ARG A 0 199 . -8.093  8.220   11.337   1.00 97.96 199 A 1 
ATOM 1529 C CG  . ARG A 0 199 . -9.863  11.385  11.027   1.00 97.96 199 A 1 
ATOM 1530 C CD  . ARG A 0 199 . -11.090 11.978  10.320   1.00 97.96 199 A 1 
ATOM 1531 N NE  . ARG A 0 199 . -11.639 11.092  9.272    1.00 97.96 199 A 1 
ATOM 1532 N NH1 . ARG A 0 199 . -12.754 9.563   10.604   1.00 97.96 199 A 1 
ATOM 1533 N NH2 . ARG A 0 199 . -12.817 9.305   8.445    1.00 97.96 199 A 1 
ATOM 1534 C CZ  . ARG A 0 199 . -12.389 10.014  9.444    1.00 97.96 199 A 1 
ATOM 1535 N N   . GLU A 0 200 . -7.823  9.653   13.048   1.00 97.59 200 A 1 
ATOM 1536 C CA  . GLU A 0 200 . -8.320  8.807   14.128   1.00 97.59 200 A 1 
ATOM 1537 C C   . GLU A 0 200 . -9.467  9.540   14.837   1.00 97.59 200 A 1 
ATOM 1538 C CB  . GLU A 0 200 . -7.157  8.430   15.066   1.00 97.59 200 A 1 
ATOM 1539 O O   . GLU A 0 200 . -9.323  10.694  15.236   1.00 97.59 200 A 1 
ATOM 1540 C CG  . GLU A 0 200 . -7.621  7.524   16.215   1.00 97.59 200 A 1 
ATOM 1541 C CD  . GLU A 0 200 . -6.487  6.861   17.016   1.00 97.59 200 A 1 
ATOM 1542 O OE1 . GLU A 0 200 . -6.797  6.401   18.143   1.00 97.59 200 A 1 
ATOM 1543 O OE2 . GLU A 0 200 . -5.394  6.593   16.473   1.00 97.59 200 A 1 
ATOM 1544 N N   . VAL A 0 201 . -10.614 8.878   14.976   1.00 96.30 201 A 1 
ATOM 1545 C CA  . VAL A 0 201 . -11.789 9.361   15.712   1.00 96.30 201 A 1 
ATOM 1546 C C   . VAL A 0 201 . -12.101 8.349   16.801   1.00 96.30 201 A 1 
ATOM 1547 C CB  . VAL A 0 201 . -13.012 9.541   14.789   1.00 96.30 201 A 1 
ATOM 1548 O O   . VAL A 0 201 . -12.249 7.167   16.497   1.00 96.30 201 A 1 
ATOM 1549 C CG1 . VAL A 0 201 . -14.275 9.947   15.562   1.00 96.30 201 A 1 
ATOM 1550 C CG2 . VAL A 0 201 . -12.752 10.622  13.732   1.00 96.30 201 A 1 
ATOM 1551 N N   . ARG A 0 202 . -12.225 8.816   18.042   1.00 94.75 202 A 1 
ATOM 1552 C CA  . ARG A 0 202 . -12.812 8.077   19.161   1.00 94.75 202 A 1 
ATOM 1553 C C   . ARG A 0 202 . -13.982 8.862   19.734   1.00 94.75 202 A 1 
ATOM 1554 C CB  . ARG A 0 202 . -11.770 7.762   20.239   1.00 94.75 202 A 1 
ATOM 1555 O O   . ARG A 0 202 . -13.830 10.066  19.945   1.00 94.75 202 A 1 
ATOM 1556 C CG  . ARG A 0 202 . -10.886 6.596   19.790   1.00 94.75 202 A 1 
ATOM 1557 C CD  . ARG A 0 202 . -9.861  6.209   20.858   1.00 94.75 202 A 1 
ATOM 1558 N NE  . ARG A 0 202 . -8.739  7.173   20.913   1.00 94.75 202 A 1 
ATOM 1559 N NH1 . ARG A 0 202 . -9.022  7.820   23.098   1.00 94.75 202 A 1 
ATOM 1560 N NH2 . ARG A 0 202 . -7.555  8.897   21.800   1.00 94.75 202 A 1 
ATOM 1561 C CZ  . ARG A 0 202 . -8.443  7.952   21.935   1.00 94.75 202 A 1 
ATOM 1562 N N   . ALA A 0 203 . -15.106 8.201   19.962   1.00 92.46 203 A 1 
ATOM 1563 C CA  . ALA A 0 203 . -16.276 8.754   20.628   1.00 92.46 203 A 1 
ATOM 1564 C C   . ALA A 0 203 . -16.809 7.743   21.649   1.00 92.46 203 A 1 
ATOM 1565 C CB  . ALA A 0 203 . -17.331 9.141   19.585   1.00 92.46 203 A 1 
ATOM 1566 O O   . ALA A 0 203 . -16.728 6.546   21.403   1.00 92.46 203 A 1 
ATOM 1567 N N   . ASP A 0 204 . -17.313 8.262   22.759   1.00 89.87 204 A 1 
ATOM 1568 C CA  . ASP A 0 204 . -17.691 7.553   23.984   1.00 89.87 204 A 1 
ATOM 1569 C C   . ASP A 0 204 . -18.963 8.257   24.510   1.00 89.87 204 A 1 
ATOM 1570 C CB  . ASP A 0 204 . -16.457 7.667   24.906   1.00 89.87 204 A 1 
ATOM 1571 O O   . ASP A 0 204 . -18.997 9.495   24.552   1.00 89.87 204 A 1 
ATOM 1572 C CG  . ASP A 0 204 . -16.595 7.140   26.333   1.00 89.87 204 A 1 
ATOM 1573 O OD1 . ASP A 0 204 . -17.738 6.854   26.742   1.00 89.87 204 A 1 
ATOM 1574 O OD2 . ASP A 0 204 . -15.533 7.126   27.006   1.00 89.87 204 A 1 
ATOM 1575 N N   . ASP A 0 205 . -20.050 7.515   24.761   1.00 91.95 205 A 1 
ATOM 1576 C CA  . ASP A 0 205 . -21.411 8.058   24.977   1.00 91.95 205 A 1 
ATOM 1577 C C   . ASP A 0 205 . -22.220 7.305   26.062   1.00 91.95 205 A 1 
ATOM 1578 C CB  . ASP A 0 205 . -22.124 8.208   23.616   1.00 91.95 205 A 1 
ATOM 1579 O O   . ASP A 0 205 . -23.429 7.062   25.931   1.00 91.95 205 A 1 
ATOM 1580 C CG  . ASP A 0 205 . -23.469 8.934   23.675   1.00 91.95 205 A 1 
ATOM 1581 O OD1 . ASP A 0 205 . -23.650 9.883   24.470   1.00 91.95 205 A 1 
ATOM 1582 O OD2 . ASP A 0 205 . -24.350 8.737   22.806   1.00 91.95 205 A 1 
ATOM 1583 N N   . ASP A 0 206 . -21.501 6.980   27.136   1.00 87.83 206 A 1 
ATOM 1584 C CA  . ASP A 0 206 . -21.911 6.510   28.466   1.00 87.83 206 A 1 
ATOM 1585 C C   . ASP A 0 206 . -23.275 7.079   28.942   1.00 87.83 206 A 1 
ATOM 1586 C CB  . ASP A 0 206 . -20.761 6.974   29.404   1.00 87.83 206 A 1 
ATOM 1587 O O   . ASP A 0 206 . -23.441 8.296   29.077   1.00 87.83 206 A 1 
ATOM 1588 C CG  . ASP A 0 206 . -20.358 6.032   30.537   1.00 87.83 206 A 1 
ATOM 1589 O OD1 . ASP A 0 206 . -20.958 4.943   30.651   1.00 87.83 206 A 1 
ATOM 1590 O OD2 . ASP A 0 206 . -19.510 6.469   31.354   1.00 87.83 206 A 1 
ATOM 1591 N N   . GLN A 0 207 . -24.273 6.231   29.228   1.00 89.59 207 A 1 
ATOM 1592 C CA  . GLN A 0 207 . -25.624 6.607   29.694   1.00 89.59 207 A 1 
ATOM 1593 C C   . GLN A 0 207 . -26.116 5.683   30.816   1.00 89.59 207 A 1 
ATOM 1594 C CB  . GLN A 0 207 . -26.620 6.568   28.515   1.00 89.59 207 A 1 
ATOM 1595 O O   . GLN A 0 207 . -26.028 4.466   30.701   1.00 89.59 207 A 1 
ATOM 1596 C CG  . GLN A 0 207 . -26.533 7.841   27.667   1.00 89.59 207 A 1 
ATOM 1597 C CD  . GLN A 0 207 . -27.141 7.703   26.278   1.00 89.59 207 A 1 
ATOM 1598 N NE2 . GLN A 0 207 . -26.301 7.599   25.273   1.00 89.59 207 A 1 
ATOM 1599 O OE1 . GLN A 0 207 . -28.348 7.772   26.065   1.00 89.59 207 A 1 
ATOM 1600 N N   . TRP A 0 208 . -26.701 6.242   31.883   1.00 87.89 208 A 1 
ATOM 1601 C CA  . TRP A 0 208 . -27.208 5.444   33.011   1.00 87.89 208 A 1 
ATOM 1602 C C   . TRP A 0 208 . -28.346 6.117   33.791   1.00 87.89 208 A 1 
ATOM 1603 C CB  . TRP A 0 208 . -26.045 5.107   33.961   1.00 87.89 208 A 1 
ATOM 1604 O O   . TRP A 0 208 . -28.462 7.349   33.824   1.00 87.89 208 A 1 
ATOM 1605 C CG  . TRP A 0 208 . -25.456 6.270   34.705   1.00 87.89 208 A 1 
ATOM 1606 C CD1 . TRP A 0 208 . -25.784 6.630   35.965   1.00 87.89 208 A 1 
ATOM 1607 C CD2 . TRP A 0 208 . -24.433 7.221   34.270   1.00 87.89 208 A 1 
ATOM 1608 C CE2 . TRP A 0 208 . -24.196 8.144   35.334   1.00 87.89 208 A 1 
ATOM 1609 C CE3 . TRP A 0 208 . -23.658 7.386   33.101   1.00 87.89 208 A 1 
ATOM 1610 N NE1 . TRP A 0 208 . -25.050 7.738   36.340   1.00 87.89 208 A 1 
ATOM 1611 C CH2 . TRP A 0 208 . -22.515 9.327   34.050   1.00 87.89 208 A 1 
ATOM 1612 C CZ2 . TRP A 0 208 . -23.258 9.187   35.237   1.00 87.89 208 A 1 
ATOM 1613 C CZ3 . TRP A 0 208 . -22.715 8.424   32.992   1.00 87.89 208 A 1 
ATOM 1614 N N   . ALA A 0 209 . -29.150 5.311   34.487   1.00 89.17 209 A 1 
ATOM 1615 C CA  . ALA A 0 209 . -30.021 5.757   35.571   1.00 89.17 209 A 1 
ATOM 1616 C C   . ALA A 0 209 . -30.173 4.694   36.673   1.00 89.17 209 A 1 
ATOM 1617 C CB  . ALA A 0 209 . -31.387 6.174   35.012   1.00 89.17 209 A 1 
ATOM 1618 O O   . ALA A 0 209 . -30.010 3.500   36.434   1.00 89.17 209 A 1 
ATOM 1619 N N   . GLU A 0 210 . -30.519 5.159   37.871   1.00 87.37 210 A 1 
ATOM 1620 C CA  . GLU A 0 210 . -30.870 4.357   39.045   1.00 87.37 210 A 1 
ATOM 1621 C C   . GLU A 0 210 . -32.126 4.963   39.695   1.00 87.37 210 A 1 
ATOM 1622 C CB  . GLU A 0 210 . -29.738 4.391   40.092   1.00 87.37 210 A 1 
ATOM 1623 O O   . GLU A 0 210 . -32.203 6.189   39.832   1.00 87.37 210 A 1 
ATOM 1624 C CG  . GLU A 0 210 . -28.373 3.802   39.691   1.00 87.37 210 A 1 
ATOM 1625 C CD  . GLU A 0 210 . -27.325 3.977   40.812   1.00 87.37 210 A 1 
ATOM 1626 O OE1 . GLU A 0 210 . -26.108 3.999   40.532   1.00 87.37 210 A 1 
ATOM 1627 O OE2 . GLU A 0 210 . -27.702 4.073   42.009   1.00 87.37 210 A 1 
ATOM 1628 N N   . ASP A 0 211 . -33.055 4.130   40.159   1.00 85.43 211 A 1 
ATOM 1629 C CA  . ASP A 0 211 . -34.078 4.502   41.150   1.00 85.43 211 A 1 
ATOM 1630 C C   . ASP A 0 211 . -33.872 3.654   42.414   1.00 85.43 211 A 1 
ATOM 1631 C CB  . ASP A 0 211 . -35.503 4.379   40.575   1.00 85.43 211 A 1 
ATOM 1632 O O   . ASP A 0 211 . -33.383 2.527   42.343   1.00 85.43 211 A 1 
ATOM 1633 C CG  . ASP A 0 211 . -36.562 5.163   41.374   1.00 85.43 211 A 1 
ATOM 1634 O OD1 . ASP A 0 211 . -36.234 5.657   42.483   1.00 85.43 211 A 1 
ATOM 1635 O OD2 . ASP A 0 211 . -37.685 5.327   40.845   1.00 85.43 211 A 1 
ATOM 1636 N N   . ARG A 0 212 . -34.157 4.203   43.596   1.00 85.19 212 A 1 
ATOM 1637 C CA  . ARG A 0 212 . -33.982 3.518   44.888   1.00 85.19 212 A 1 
ATOM 1638 C C   . ARG A 0 212 . -35.109 3.921   45.838   1.00 85.19 212 A 1 
ATOM 1639 C CB  . ARG A 0 212 . -32.588 3.804   45.507   1.00 85.19 212 A 1 
ATOM 1640 O O   . ARG A 0 212 . -34.984 4.931   46.540   1.00 85.19 212 A 1 
ATOM 1641 C CG  . ARG A 0 212 . -31.378 3.782   44.554   1.00 85.19 212 A 1 
ATOM 1642 C CD  . ARG A 0 212 . -30.041 3.868   45.301   1.00 85.19 212 A 1 
ATOM 1643 N NE  . ARG A 0 212 . -28.901 3.417   44.469   1.00 85.19 212 A 1 
ATOM 1644 N NH1 . ARG A 0 212 . -28.801 1.207   45.115   1.00 85.19 212 A 1 
ATOM 1645 N NH2 . ARG A 0 212 . -27.345 1.992   43.634   1.00 85.19 212 A 1 
ATOM 1646 C CZ  . ARG A 0 212 . -28.351 2.216   44.422   1.00 85.19 212 A 1 
ATOM 1647 N N   . ASP A 0 213 . -36.170 3.119   45.914   1.00 82.55 213 A 1 
ATOM 1648 C CA  . ASP A 0 213 . -37.306 3.380   46.805   1.00 82.55 213 A 1 
ATOM 1649 C C   . ASP A 0 213 . -37.208 2.531   48.090   1.00 82.55 213 A 1 
ATOM 1650 C CB  . ASP A 0 213 . -38.656 3.286   46.052   1.00 82.55 213 A 1 
ATOM 1651 O O   . ASP A 0 213 . -36.782 1.373   48.099   1.00 82.55 213 A 1 
ATOM 1652 C CG  . ASP A 0 213 . -39.760 4.207   46.614   1.00 82.55 213 A 1 
ATOM 1653 O OD1 . ASP A 0 213 . -39.450 5.106   47.435   1.00 82.55 213 A 1 
ATOM 1654 O OD2 . ASP A 0 213 . -40.960 3.985   46.323   1.00 82.55 213 A 1 
ATOM 1655 N N   . GLY A 0 214 . -37.544 3.123   49.238   1.00 76.50 214 A 1 
ATOM 1656 C CA  . GLY A 0 214 . -37.278 2.510   50.546   1.00 76.50 214 A 1 
ATOM 1657 C C   . GLY A 0 214 . -38.309 2.863   51.608   1.00 76.50 214 A 1 
ATOM 1658 O O   . GLY A 0 214 . -38.536 4.031   51.921   1.00 76.50 214 A 1 
ATOM 1659 N N   . VAL A 0 215 . -38.923 1.851   52.226   1.00 71.74 215 A 1 
ATOM 1660 C CA  . VAL A 0 215 . -39.984 2.002   53.234   1.00 71.74 215 A 1 
ATOM 1661 C C   . VAL A 0 215 . -39.531 1.435   54.580   1.00 71.74 215 A 1 
ATOM 1662 C CB  . VAL A 0 215 . -41.323 1.409   52.746   1.00 71.74 215 A 1 
ATOM 1663 O O   . VAL A 0 215 . -39.883 0.323   54.977   1.00 71.74 215 A 1 
ATOM 1664 C CG1 . VAL A 0 215 . -42.460 1.728   53.736   1.00 71.74 215 A 1 
ATOM 1665 C CG2 . VAL A 0 215 . -41.747 2.003   51.395   1.00 71.74 215 A 1 
ATOM 1666 N N   . TYR A 0 216 . -38.802 2.253   55.338   1.00 60.50 216 A 1 
ATOM 1667 C CA  . TYR A 0 216 . -38.328 1.924   56.682   1.00 60.50 216 A 1 
ATOM 1668 C C   . TYR A 0 216 . -39.346 2.318   57.755   1.00 60.50 216 A 1 
ATOM 1669 C CB  . TYR A 0 216 . -36.972 2.582   56.946   1.00 60.50 216 A 1 
ATOM 1670 O O   . TYR A 0 216 . -39.906 3.422   57.768   1.00 60.50 216 A 1 
ATOM 1671 C CG  . TYR A 0 216 . -35.920 2.191   55.938   1.00 60.50 216 A 1 
ATOM 1672 C CD1 . TYR A 0 216 . -35.288 0.936   56.040   1.00 60.50 216 A 1 
ATOM 1673 C CD2 . TYR A 0 216 . -35.633 3.049   54.857   1.00 60.50 216 A 1 
ATOM 1674 C CE1 . TYR A 0 216 . -34.382 0.531   55.044   1.00 60.50 216 A 1 
ATOM 1675 C CE2 . TYR A 0 216 . -34.701 2.657   53.881   1.00 60.50 216 A 1 
ATOM 1676 O OH  . TYR A 0 216 . -33.254 0.985   52.980   1.00 60.50 216 A 1 
ATOM 1677 C CZ  . TYR A 0 216 . -34.086 1.393   53.965   1.00 60.50 216 A 1 
ATOM 1678 N N   . LYS A 0 217 . -39.586 1.422   58.716   1.00 57.61 217 A 1 
ATOM 1679 C CA  . LYS A 0 217 . -40.683 1.586   59.681   1.00 57.61 217 A 1 
ATOM 1680 C C   . LYS A 0 217 . -40.328 1.056   61.068   1.00 57.61 217 A 1 
ATOM 1681 C CB  . LYS A 0 217 . -41.926 0.949   59.057   1.00 57.61 217 A 1 
ATOM 1682 O O   . LYS A 0 217 . -40.965 0.149   61.589   1.00 57.61 217 A 1 
ATOM 1683 C CG  . LYS A 0 217 . -43.209 1.571   59.608   1.00 57.61 217 A 1 
ATOM 1684 C CD  . LYS A 0 217 . -44.351 0.913   58.845   1.00 57.61 217 A 1 
ATOM 1685 C CE  . LYS A 0 217 . -45.709 1.456   59.263   1.00 57.61 217 A 1 
ATOM 1686 N NZ  . LYS A 0 217 . -46.741 0.635   58.597   1.00 57.61 217 A 1 
ATOM 1687 N N   . GLY A 0 218 . -39.294 1.667   61.647   1.00 51.20 218 A 1 
ATOM 1688 C CA  . GLY A 0 218 . -38.577 1.162   62.819   1.00 51.20 218 A 1 
ATOM 1689 C C   . GLY A 0 218 . -39.449 0.695   63.991   1.00 51.20 218 A 1 
ATOM 1690 O O   . GLY A 0 218 . -40.253 1.458   64.539   1.00 51.20 218 A 1 
ATOM 1691 N N   . ASP A 0 219 . -39.202 -0.547  64.410   1.00 44.89 219 A 1 
ATOM 1692 C CA  . ASP A 0 219 . -39.861 -1.219  65.528   1.00 44.89 219 A 1 
ATOM 1693 C C   . ASP A 0 219 . -39.726 -0.440  66.841   1.00 44.89 219 A 1 
ATOM 1694 C CB  . ASP A 0 219 . -39.277 -2.635  65.708   1.00 44.89 219 A 1 
ATOM 1695 O O   . ASP A 0 219 . -38.678 -0.408  67.498   1.00 44.89 219 A 1 
ATOM 1696 C CG  . ASP A 0 219 . -40.048 -3.728  64.970   1.00 44.89 219 A 1 
ATOM 1697 O OD1 . ASP A 0 219 . -41.284 -3.569  64.843   1.00 44.89 219 A 1 
ATOM 1698 O OD2 . ASP A 0 219 . -39.402 -4.753  64.670   1.00 44.89 219 A 1 
ATOM 1699 N N   . TYR A 0 220 . -40.831 0.162   67.284   1.00 44.36 220 A 1 
ATOM 1700 C CA  . TYR A 0 220 . -40.871 0.815   68.586   1.00 44.36 220 A 1 
ATOM 1701 C C   . TYR A 0 220 . -41.051 -0.222  69.696   1.00 44.36 220 A 1 
ATOM 1702 C CB  . TYR A 0 220 . -41.880 1.972   68.622   1.00 44.36 220 A 1 
ATOM 1703 O O   . TYR A 0 220 . -42.168 -0.605  70.048   1.00 44.36 220 A 1 
ATOM 1704 C CG  . TYR A 0 220 . -41.216 3.252   69.088   1.00 44.36 220 A 1 
ATOM 1705 C CD1 . TYR A 0 220 . -40.943 3.457   70.455   1.00 44.36 220 A 1 
ATOM 1706 C CD2 . TYR A 0 220 . -40.772 4.185   68.132   1.00 44.36 220 A 1 
ATOM 1707 C CE1 . TYR A 0 220 . -40.239 4.606   70.869   1.00 44.36 220 A 1 
ATOM 1708 C CE2 . TYR A 0 220 . -40.078 5.338   68.541   1.00 44.36 220 A 1 
ATOM 1709 O OH  . TYR A 0 220 . -39.127 6.661   70.296   1.00 44.36 220 A 1 
ATOM 1710 C CZ  . TYR A 0 220 . -39.810 5.550   69.908   1.00 44.36 220 A 1 
ATOM 1711 N N   . ALA A 0 221 . -39.923 -0.652  70.269   1.00 43.26 221 A 1 
ATOM 1712 C CA  . ALA A 0 221 . -39.865 -1.605  71.371   1.00 43.26 221 A 1 
ATOM 1713 C C   . ALA A 0 221 . -40.924 -1.315  72.457   1.00 43.26 221 A 1 
ATOM 1714 C CB  . ALA A 0 221 . -38.446 -1.594  71.955   1.00 43.26 221 A 1 
ATOM 1715 O O   . ALA A 0 221 . -41.032 -0.201  72.980   1.00 43.26 221 A 1 
ATOM 1716 N N   . GLN A 0 222 . -41.675 -2.354  72.835   1.00 44.65 222 A 1 
ATOM 1717 C CA  . GLN A 0 222 . -42.929 -2.304  73.607   1.00 44.65 222 A 1 
ATOM 1718 C C   . GLN A 0 222 . -42.793 -1.841  75.086   1.00 44.65 222 A 1 
ATOM 1719 C CB  . GLN A 0 222 . -43.582 -3.699  73.475   1.00 44.65 222 A 1 
ATOM 1720 O O   . GLN A 0 222 . -43.689 -2.048  75.902   1.00 44.65 222 A 1 
ATOM 1721 C CG  . GLN A 0 222 . -45.117 -3.714  73.572   1.00 44.65 222 A 1 
ATOM 1722 C CD  . GLN A 0 222 . -45.702 -5.122  73.443   1.00 44.65 222 A 1 
ATOM 1723 N NE2 . GLN A 0 222 . -46.999 -5.255  73.273   1.00 44.65 222 A 1 
ATOM 1724 O OE1 . GLN A 0 222 . -45.032 -6.135  73.515   1.00 44.65 222 A 1 
ATOM 1725 N N   . GLY A 0 223 . -41.674 -1.215  75.468   1.00 40.68 223 A 1 
ATOM 1726 C CA  . GLY A 0 223 . -41.309 -0.898  76.855   1.00 40.68 223 A 1 
ATOM 1727 C C   . GLY A 0 223 . -41.915 0.381   77.451   1.00 40.68 223 A 1 
ATOM 1728 O O   . GLY A 0 223 . -41.848 0.570   78.664   1.00 40.68 223 A 1 
ATOM 1729 N N   . GLY A 0 224 . -42.506 1.272   76.646   1.00 39.85 224 A 1 
ATOM 1730 C CA  . GLY A 0 224 . -42.947 2.597   77.118   1.00 39.85 224 A 1 
ATOM 1731 C C   . GLY A 0 224 . -44.269 2.631   77.903   1.00 39.85 224 A 1 
ATOM 1732 O O   . GLY A 0 224 . -44.469 3.509   78.741   1.00 39.85 224 A 1 
ATOM 1733 N N   . ALA A 0 225 . -45.187 1.692   77.654   1.00 45.71 225 A 1 
ATOM 1734 C CA  . ALA A 0 225 . -46.596 1.831   78.050   1.00 45.71 225 A 1 
ATOM 1735 C C   . ALA A 0 225 . -46.938 1.394   79.494   1.00 45.71 225 A 1 
ATOM 1736 C CB  . ALA A 0 225 . -47.448 1.094   77.009   1.00 45.71 225 A 1 
ATOM 1737 O O   . ALA A 0 225 . -48.060 1.603   79.951   1.00 45.71 225 A 1 
ATOM 1738 N N   . ALA A 0 226 . -46.000 0.789   80.232   1.00 43.34 226 A 1 
ATOM 1739 C CA  . ALA A 0 226 . -46.276 0.158   81.531   1.00 43.34 226 A 1 
ATOM 1740 C C   . ALA A 0 226 . -46.103 1.078   82.765   1.00 43.34 226 A 1 
ATOM 1741 C CB  . ALA A 0 226 . -45.408 -1.103  81.625   1.00 43.34 226 A 1 
ATOM 1742 O O   . ALA A 0 226 . -46.362 0.654   83.891   1.00 43.34 226 A 1 
ATOM 1743 N N   . ALA A 0 227 . -45.641 2.322   82.589   1.00 38.81 227 A 1 
ATOM 1744 C CA  . ALA A 0 227 . -45.032 3.105   83.673   1.00 38.81 227 A 1 
ATOM 1745 C C   . ALA A 0 227 . -45.971 4.041   84.476   1.00 38.81 227 A 1 
ATOM 1746 C CB  . ALA A 0 227 . -43.837 3.858   83.075   1.00 38.81 227 A 1 
ATOM 1747 O O   . ALA A 0 227 . -45.530 4.638   85.458   1.00 38.81 227 A 1 
ATOM 1748 N N   . SER A 0 228 . -47.249 4.202   84.107   1.00 44.86 228 A 1 
ATOM 1749 C CA  . SER A 0 228 . -48.114 5.284   84.627   1.00 44.86 228 A 1 
ATOM 1750 C C   . SER A 0 228 . -49.323 4.821   85.464   1.00 44.86 228 A 1 
ATOM 1751 C CB  . SER A 0 228 . -48.514 6.218   83.477   1.00 44.86 228 A 1 
ATOM 1752 O O   . SER A 0 228 . -50.461 5.190   85.170   1.00 44.86 228 A 1 
ATOM 1753 O OG  . SER A 0 228 . -49.352 5.547   82.562   1.00 44.86 228 A 1 
ATOM 1754 N N   . ALA A 0 229 . -49.108 4.021   86.518   1.00 37.24 229 A 1 
ATOM 1755 C CA  . ALA A 0 229 . -50.202 3.496   87.356   1.00 37.24 229 A 1 
ATOM 1756 C C   . ALA A 0 229 . -49.863 3.346   88.861   1.00 37.24 229 A 1 
ATOM 1757 C CB  . ALA A 0 229 . -50.695 2.183   86.727   1.00 37.24 229 A 1 
ATOM 1758 O O   . ALA A 0 229 . -49.856 2.239   89.398   1.00 37.24 229 A 1 
ATOM 1759 N N   . GLN A 0 230 . -49.635 4.452   89.587   1.00 38.41 230 A 1 
ATOM 1760 C CA  . GLN A 0 230 . -49.392 4.417   91.043   1.00 38.41 230 A 1 
ATOM 1761 C C   . GLN A 0 230 . -50.355 5.320   91.846   1.00 38.41 230 A 1 
ATOM 1762 C CB  . GLN A 0 230 . -47.904 4.709   91.324   1.00 38.41 230 A 1 
ATOM 1763 O O   . GLN A 0 230 . -50.484 6.502   91.556   1.00 38.41 230 A 1 
ATOM 1764 C CG  . GLN A 0 230 . -47.478 4.233   92.725   1.00 38.41 230 A 1 
ATOM 1765 C CD  . GLN A 0 230 . -45.989 4.411   93.018   1.00 38.41 230 A 1 
ATOM 1766 N NE2 . GLN A 0 230 . -45.503 3.939   94.147   1.00 38.41 230 A 1 
ATOM 1767 O OE1 . GLN A 0 230 . -45.228 4.989   92.275   1.00 38.41 230 A 1 
ATOM 1768 N N   . LYS A 0 231 . -50.970 4.750   92.905   1.00 38.30 231 A 1 
ATOM 1769 C CA  . LYS A 0 231 . -51.896 5.365   93.901   1.00 38.30 231 A 1 
ATOM 1770 C C   . LYS A 0 231 . -53.195 6.001   93.347   1.00 38.30 231 A 1 
ATOM 1771 C CB  . LYS A 0 231 . -51.142 6.410   94.756   1.00 38.30 231 A 1 
ATOM 1772 O O   . LYS A 0 231 . -53.177 7.127   92.871   1.00 38.30 231 A 1 
ATOM 1773 C CG  . LYS A 0 231 . -50.133 5.832   95.762   1.00 38.30 231 A 1 
ATOM 1774 C CD  . LYS A 0 231 . -49.368 6.978   96.445   1.00 38.30 231 A 1 
ATOM 1775 C CE  . LYS A 0 231 . -48.421 6.457   97.534   1.00 38.30 231 A 1 
ATOM 1776 N NZ  . LYS A 0 231 . -47.601 7.553   98.115   1.00 38.30 231 A 1 
ATOM 1777 N N   . GLY A 0 232 . -54.365 5.364   93.554   1.00 36.21 232 A 1 
ATOM 1778 C CA  . GLY A 0 232 . -55.640 6.012   93.161   1.00 36.21 232 A 1 
ATOM 1779 C C   . GLY A 0 232 . -57.010 5.357   93.438   1.00 36.21 232 A 1 
ATOM 1780 O O   . GLY A 0 232 . -57.963 5.740   92.778   1.00 36.21 232 A 1 
ATOM 1781 N N   . LYS A 0 233 . -57.135 4.393   94.364   1.00 36.34 233 A 1 
ATOM 1782 C CA  . LYS A 0 233 . -58.397 3.889   94.980   1.00 36.34 233 A 1 
ATOM 1783 C C   . LYS A 0 233 . -59.709 3.869   94.130   1.00 36.34 233 A 1 
ATOM 1784 C CB  . LYS A 0 233 . -58.604 4.646   96.315   1.00 36.34 233 A 1 
ATOM 1785 O O   . LYS A 0 233 . -60.546 4.747   94.276   1.00 36.34 233 A 1 
ATOM 1786 C CG  . LYS A 0 233 . -59.561 3.932   97.290   1.00 36.34 233 A 1 
ATOM 1787 C CD  . LYS A 0 233 . -59.750 4.740   98.584   1.00 36.34 233 A 1 
ATOM 1788 C CE  . LYS A 0 233 . -60.597 3.954   99.597   1.00 36.34 233 A 1 
ATOM 1789 N NZ  . LYS A 0 233 . -60.874 4.750   100.822  1.00 36.34 233 A 1 
ATOM 1790 N N   . ILE A 0 234 . -59.957 2.715   93.489   1.00 33.41 234 A 1 
ATOM 1791 C CA  . ILE A 0 234 . -61.273 2.026   93.364   1.00 33.41 234 A 1 
ATOM 1792 C C   . ILE A 0 234 . -62.351 2.621   92.410   1.00 33.41 234 A 1 
ATOM 1793 C CB  . ILE A 0 234 . -61.825 1.698   94.786   1.00 33.41 234 A 1 
ATOM 1794 O O   . ILE A 0 234 . -62.902 3.685   92.651   1.00 33.41 234 A 1 
ATOM 1795 C CG1 . ILE A 0 234 . -60.838 0.776   95.552   1.00 33.41 234 A 1 
ATOM 1796 C CG2 . ILE A 0 234 . -63.216 1.044   94.770   1.00 33.41 234 A 1 
ATOM 1797 C CD1 . ILE A 0 234 . -61.216 0.481   97.011   1.00 33.41 234 A 1 
ATOM 1798 N N   . ILE A 0 235 . -62.762 1.774   91.443   1.00 33.69 235 A 1 
ATOM 1799 C CA  . ILE A 0 235 . -63.927 1.852   90.521   1.00 33.69 235 A 1 
ATOM 1800 C C   . ILE A 0 235 . -63.828 2.864   89.351   1.00 33.69 235 A 1 
ATOM 1801 C CB  . ILE A 0 235 . -65.278 1.860   91.296   1.00 33.69 235 A 1 
ATOM 1802 O O   . ILE A 0 235 . -63.356 3.987   89.487   1.00 33.69 235 A 1 
ATOM 1803 C CG1 . ILE A 0 235 . -65.475 0.514   92.039   1.00 33.69 235 A 1 
ATOM 1804 C CG2 . ILE A 0 235 . -66.503 2.082   90.386   1.00 33.69 235 A 1 
ATOM 1805 C CD1 . ILE A 0 235 . -66.512 0.566   93.171   1.00 33.69 235 A 1 
ATOM 1806 N N   . SER A 0 236 . -64.280 2.399   88.173   1.00 33.08 236 A 1 
ATOM 1807 C CA  . SER A 0 236 . -64.459 3.118   86.895   1.00 33.08 236 A 1 
ATOM 1808 C C   . SER A 0 236 . -63.290 3.996   86.412   1.00 33.08 236 A 1 
ATOM 1809 C CB  . SER A 0 236 . -65.784 3.902   86.888   1.00 33.08 236 A 1 
ATOM 1810 O O   . SER A 0 236 . -63.293 5.207   86.625   1.00 33.08 236 A 1 
ATOM 1811 O OG  . SER A 0 236 . -65.847 4.830   87.949   1.00 33.08 236 A 1 
ATOM 1812 N N   . LYS A 0 237 . -62.336 3.408   85.667   1.00 31.94 237 A 1 
ATOM 1813 C CA  . LYS A 0 237 . -61.387 4.158   84.816   1.00 31.94 237 A 1 
ATOM 1814 C C   . LYS A 0 237 . -60.818 3.325   83.653   1.00 31.94 237 A 1 
ATOM 1815 C CB  . LYS A 0 237 . -60.268 4.775   85.692   1.00 31.94 237 A 1 
ATOM 1816 O O   . LYS A 0 237 . -60.000 2.441   83.864   1.00 31.94 237 A 1 
ATOM 1817 C CG  . LYS A 0 237 . -60.377 6.312   85.711   1.00 31.94 237 A 1 
ATOM 1818 C CD  . LYS A 0 237 . -59.716 6.935   86.945   1.00 31.94 237 A 1 
ATOM 1819 C CE  . LYS A 0 237 . -60.029 8.437   86.961   1.00 31.94 237 A 1 
ATOM 1820 N NZ  . LYS A 0 237 . -59.533 9.089   88.197   1.00 31.94 237 A 1 
ATOM 1821 N N   . ALA A 0 238 . -61.282 3.648   82.442   1.00 36.99 238 A 1 
ATOM 1822 C CA  . ALA A 0 238 . -60.597 3.522   81.145   1.00 36.99 238 A 1 
ATOM 1823 C C   . ALA A 0 238 . -59.655 2.313   80.906   1.00 36.99 238 A 1 
ATOM 1824 C CB  . ALA A 0 238 . -59.917 4.873   80.867   1.00 36.99 238 A 1 
ATOM 1825 O O   . ALA A 0 238 . -58.476 2.498   80.628   1.00 36.99 238 A 1 
ATOM 1826 N N   . ALA A 0 239 . -60.185 1.084   80.927   1.00 35.84 239 A 1 
ATOM 1827 C CA  . ALA A 0 239 . -59.451 -0.132  80.530   1.00 35.84 239 A 1 
ATOM 1828 C C   . ALA A 0 239 . -59.886 -0.700  79.155   1.00 35.84 239 A 1 
ATOM 1829 C CB  . ALA A 0 239 . -59.568 -1.158  81.665   1.00 35.84 239 A 1 
ATOM 1830 O O   . ALA A 0 239 . -59.551 -1.829  78.814   1.00 35.84 239 A 1 
ATOM 1831 N N   . SER A 0 240 . -60.684 0.051   78.386   1.00 41.82 240 A 1 
ATOM 1832 C CA  . SER A 0 240 . -61.397 -0.444  77.196   1.00 41.82 240 A 1 
ATOM 1833 C C   . SER A 0 240 . -61.573 0.637   76.117   1.00 41.82 240 A 1 
ATOM 1834 C CB  . SER A 0 240 . -62.743 -1.046  77.628   1.00 41.82 240 A 1 
ATOM 1835 O O   . SER A 0 240 . -62.681 0.895   75.653   1.00 41.82 240 A 1 
ATOM 1836 O OG  . SER A 0 240 . -63.574 -0.041  78.179   1.00 41.82 240 A 1 
ATOM 1837 N N   . ALA A 0 241 . -60.479 1.313   75.762   1.00 36.01 241 A 1 
ATOM 1838 C CA  . ALA A 0 241 . -60.422 2.324   74.699   1.00 36.01 241 A 1 
ATOM 1839 C C   . ALA A 0 241 . -59.044 2.282   74.007   1.00 36.01 241 A 1 
ATOM 1840 C CB  . ALA A 0 241 . -60.781 3.698   75.285   1.00 36.01 241 A 1 
ATOM 1841 O O   . ALA A 0 241 . -58.349 3.285   73.900   1.00 36.01 241 A 1 
ATOM 1842 N N   . GLY A 0 242 . -58.626 1.070   73.631   1.00 39.36 242 A 1 
ATOM 1843 C CA  . GLY A 0 242 . -57.287 0.744   73.129   1.00 39.36 242 A 1 
ATOM 1844 C C   . GLY A 0 242 . -57.292 0.141   71.726   1.00 39.36 242 A 1 
ATOM 1845 O O   . GLY A 0 242 . -56.468 -0.720  71.440   1.00 39.36 242 A 1 
ATOM 1846 N N   . ALA A 0 243 . -58.221 0.561   70.863   1.00 36.20 243 A 1 
ATOM 1847 C CA  . ALA A 0 243 . -58.192 0.247   69.433   1.00 36.20 243 A 1 
ATOM 1848 C C   . ALA A 0 243 . -57.115 1.100   68.731   1.00 36.20 243 A 1 
ATOM 1849 C CB  . ALA A 0 243 . -59.603 0.419   68.853   1.00 36.20 243 A 1 
ATOM 1850 O O   . ALA A 0 243 . -57.418 1.947   67.896   1.00 36.20 243 A 1 
ATOM 1851 N N   . ALA A 0 244 . -55.858 0.932   69.147   1.00 36.67 244 A 1 
ATOM 1852 C CA  . ALA A 0 244 . -54.713 1.542   68.489   1.00 36.67 244 A 1 
ATOM 1853 C C   . ALA A 0 244 . -54.494 0.842   67.140   1.00 36.67 244 A 1 
ATOM 1854 C CB  . ALA A 0 244 . -53.493 1.445   69.413   1.00 36.67 244 A 1 
ATOM 1855 O O   . ALA A 0 244 . -54.541 -0.386  67.079   1.00 36.67 244 A 1 
ATOM 1856 N N   . ASN A 0 245 . -54.300 1.629   66.077   1.00 38.92 245 A 1 
ATOM 1857 C CA  . ASN A 0 245 . -54.237 1.148   64.696   1.00 38.92 245 A 1 
ATOM 1858 C C   . ASN A 0 245 . -53.335 -0.085  64.531   1.00 38.92 245 A 1 
ATOM 1859 C CB  . ASN A 0 245 . -53.707 2.271   63.783   1.00 38.92 245 A 1 
ATOM 1860 O O   . ASN A 0 245 . -52.192 -0.090  64.990   1.00 38.92 245 A 1 
ATOM 1861 C CG  . ASN A 0 245 . -54.639 3.452   63.605   1.00 38.92 245 A 1 
ATOM 1862 N ND2 . ASN A 0 245 . -54.197 4.471   62.906   1.00 38.92 245 A 1 
ATOM 1863 O OD1 . ASN A 0 245 . -55.755 3.491   64.091   1.00 38.92 245 A 1 
ATOM 1864 N N   . SER A 0 246 . -53.832 -1.084  63.798   1.00 38.07 246 A 1 
ATOM 1865 C CA  . SER A 0 246 . -53.049 -2.225  63.323   1.00 38.07 246 A 1 
ATOM 1866 C C   . SER A 0 246 . -51.970 -1.754  62.343   1.00 38.07 246 A 1 
ATOM 1867 C CB  . SER A 0 246 . -53.974 -3.249  62.651   1.00 38.07 246 A 1 
ATOM 1868 O O   . SER A 0 246 . -52.197 -1.669  61.137   1.00 38.07 246 A 1 
ATOM 1869 O OG  . SER A 0 246 . -54.979 -3.666  63.558   1.00 38.07 246 A 1 
ATOM 1870 N N   . TYR A 0 247 . -50.798 -1.406  62.867   1.00 43.27 247 A 1 
ATOM 1871 C CA  . TYR A 0 247 . -49.644 -1.034  62.063   1.00 43.27 247 A 1 
ATOM 1872 C C   . TYR A 0 247 . -48.841 -2.276  61.680   1.00 43.27 247 A 1 
ATOM 1873 C CB  . TYR A 0 247 . -48.787 0.009   62.795   1.00 43.27 247 A 1 
ATOM 1874 O O   . TYR A 0 247 . -48.163 -2.863  62.514   1.00 43.27 247 A 1 
ATOM 1875 C CG  . TYR A 0 247 . -49.339 1.423   62.734   1.00 43.27 247 A 1 
ATOM 1876 C CD1 . TYR A 0 247 . -49.424 2.082   61.490   1.00 43.27 247 A 1 
ATOM 1877 C CD2 . TYR A 0 247 . -49.734 2.093   63.908   1.00 43.27 247 A 1 
ATOM 1878 C CE1 . TYR A 0 247 . -49.909 3.401   61.417   1.00 43.27 247 A 1 
ATOM 1879 C CE2 . TYR A 0 247 . -50.190 3.425   63.844   1.00 43.27 247 A 1 
ATOM 1880 O OH  . TYR A 0 247 . -50.756 5.346   62.521   1.00 43.27 247 A 1 
ATOM 1881 C CZ  . TYR A 0 247 . -50.286 4.076   62.596   1.00 43.27 247 A 1 
ATOM 1882 N N   . TRP A 0 248 . -48.887 -2.622  60.392   1.00 45.06 248 A 1 
ATOM 1883 C CA  . TRP A 0 248 . -47.891 -3.476  59.742   1.00 45.06 248 A 1 
ATOM 1884 C C   . TRP A 0 248 . -46.481 -2.932  60.011   1.00 45.06 248 A 1 
ATOM 1885 C CB  . TRP A 0 248 . -48.161 -3.474  58.231   1.00 45.06 248 A 1 
ATOM 1886 O O   . TRP A 0 248 . -46.273 -1.728  59.831   1.00 45.06 248 A 1 
ATOM 1887 C CG  . TRP A 0 248 . -49.395 -4.195  57.783   1.00 45.06 248 A 1 
ATOM 1888 C CD1 . TRP A 0 248 . -50.674 -3.756  57.866   1.00 45.06 248 A 1 
ATOM 1889 C CD2 . TRP A 0 248 . -49.462 -5.503  57.136   1.00 45.06 248 A 1 
ATOM 1890 C CE2 . TRP A 0 248 . -50.830 -5.801  56.859   1.00 45.06 248 A 1 
ATOM 1891 C CE3 . TRP A 0 248 . -48.503 -6.460  56.740   1.00 45.06 248 A 1 
ATOM 1892 N NE1 . TRP A 0 248 . -51.522 -4.704  57.324   1.00 45.06 248 A 1 
ATOM 1893 C CH2 . TRP A 0 248 . -50.247 -7.918  55.846   1.00 45.06 248 A 1 
ATOM 1894 C CZ2 . TRP A 0 248 . -51.230 -6.989  56.229   1.00 45.06 248 A 1 
ATOM 1895 C CZ3 . TRP A 0 248 . -48.891 -7.651  56.100   1.00 45.06 248 A 1 
ATOM 1896 N N   . GLY A 0 249 . -45.544 -3.785  60.417   1.00 51.28 249 A 1 
ATOM 1897 C CA  . GLY A 0 249 . -44.150 -3.437  60.711   1.00 51.28 249 A 1 
ATOM 1898 C C   . GLY A 0 249 . -43.192 -4.234  59.835   1.00 51.28 249 A 1 
ATOM 1899 O O   . GLY A 0 249 . -42.434 -5.039  60.349   1.00 51.28 249 A 1 
ATOM 1900 N N   . GLY A 0 250 . -43.300 -4.073  58.516   1.00 56.39 250 A 1 
ATOM 1901 C CA  . GLY A 0 250 . -42.331 -4.615  57.565   1.00 56.39 250 A 1 
ATOM 1902 C C   . GLY A 0 250 . -41.434 -3.520  56.997   1.00 56.39 250 A 1 
ATOM 1903 O O   . GLY A 0 250 . -41.796 -2.338  57.049   1.00 56.39 250 A 1 
ATOM 1904 N N   . GLU A 0 251 . -40.301 -3.941  56.450   1.00 63.18 251 A 1 
ATOM 1905 C CA  . GLU A 0 251 . -39.408 -3.130  55.622   1.00 63.18 251 A 1 
ATOM 1906 C C   . GLU A 0 251 . -39.543 -3.604  54.167   1.00 63.18 251 A 1 
ATOM 1907 C CB  . GLU A 0 251 . -37.953 -3.195  56.143   1.00 63.18 251 A 1 
ATOM 1908 O O   . GLU A 0 251 . -39.670 -4.807  53.916   1.00 63.18 251 A 1 
ATOM 1909 C CG  . GLU A 0 251 . -37.850 -2.683  57.594   1.00 63.18 251 A 1 
ATOM 1910 C CD  . GLU A 0 251 . -36.423 -2.622  58.170   1.00 63.18 251 A 1 
ATOM 1911 O OE1 . GLU A 0 251 . -36.201 -1.705  59.002   1.00 63.18 251 A 1 
ATOM 1912 O OE2 . GLU A 0 251 . -35.590 -3.497  57.847   1.00 63.18 251 A 1 
ATOM 1913 N N   . GLN A 0 252 . -39.557 -2.662  53.226   1.00 70.32 252 A 1 
ATOM 1914 C CA  . GLN A 0 252 . -39.491 -2.933  51.788   1.00 70.32 252 A 1 
ATOM 1915 C C   . GLN A 0 252 . -38.438 -2.008  51.176   1.00 70.32 252 A 1 
ATOM 1916 C CB  . GLN A 0 252 . -40.872 -2.766  51.122   1.00 70.32 252 A 1 
ATOM 1917 O O   . GLN A 0 252 . -38.391 -0.834  51.552   1.00 70.32 252 A 1 
ATOM 1918 C CG  . GLN A 0 252 . -40.833 -3.140  49.625   1.00 70.32 252 A 1 
ATOM 1919 C CD  . GLN A 0 252 . -42.177 -3.061  48.903   1.00 70.32 252 A 1 
ATOM 1920 N NE2 . GLN A 0 252 . -42.203 -3.479  47.655   1.00 70.32 252 A 1 
ATOM 1921 O OE1 . GLN A 0 252 . -43.209 -2.691  49.466   1.00 70.32 252 A 1 
ATOM 1922 N N   . ASN A 0 253 . -37.613 -2.529  50.273   1.00 78.60 253 A 1 
ATOM 1923 C CA  . ASN A 0 253 . -36.696 -1.738  49.449   1.00 78.60 253 A 1 
ATOM 1924 C C   . ASN A 0 253 . -36.758 -2.271  48.020   1.00 78.60 253 A 1 
ATOM 1925 C CB  . ASN A 0 253 . -35.237 -1.745  49.958   1.00 78.60 253 A 1 
ATOM 1926 O O   . ASN A 0 253 . -36.839 -3.484  47.839   1.00 78.60 253 A 1 
ATOM 1927 C CG  . ASN A 0 253 . -35.050 -2.041  51.429   1.00 78.60 253 A 1 
ATOM 1928 N ND2 . ASN A 0 253 . -35.076 -3.301  51.798   1.00 78.60 253 A 1 
ATOM 1929 O OD1 . ASN A 0 253 . -34.828 -1.174  52.264   1.00 78.60 253 A 1 
ATOM 1930 N N   . ASP A 0 254 . -36.686 -1.350  47.078   1.00 80.80 254 A 1 
ATOM 1931 C CA  . ASP A 0 254 . -37.006 -1.490  45.662   1.00 80.80 254 A 1 
ATOM 1932 C C   . ASP A 0 254 . -35.885 -0.759  44.893   1.00 80.80 254 A 1 
ATOM 1933 C CB  . ASP A 0 254 . -38.402 -0.849  45.534   1.00 80.80 254 A 1 
ATOM 1934 O O   . ASP A 0 254 . -35.421 0.302   45.345   1.00 80.80 254 A 1 
ATOM 1935 C CG  . ASP A 0 254 . -39.099 -0.967  44.184   1.00 80.80 254 A 1 
ATOM 1936 O OD1 . ASP A 0 254 . -38.378 -1.125  43.184   1.00 80.80 254 A 1 
ATOM 1937 O OD2 . ASP A 0 254 . -40.353 -0.864  44.205   1.00 80.80 254 A 1 
ATOM 1938 N N   . TRP A 0 255 . -35.336 -1.367  43.840   1.00 83.54 255 A 1 
ATOM 1939 C CA  . TRP A 0 255 . -34.132 -0.873  43.169   1.00 83.54 255 A 1 
ATOM 1940 C C   . TRP A 0 255 . -34.096 -1.216  41.677   1.00 83.54 255 A 1 
ATOM 1941 C CB  . TRP A 0 255 . -32.874 -1.413  43.877   1.00 83.54 255 A 1 
ATOM 1942 O O   . TRP A 0 255 . -33.715 -2.323  41.306   1.00 83.54 255 A 1 
ATOM 1943 C CG  . TRP A 0 255 . -31.595 -0.898  43.291   1.00 83.54 255 A 1 
ATOM 1944 C CD1 . TRP A 0 255 . -31.328 0.411   43.257   1.00 83.54 255 A 1 
ATOM 1945 C CD2 . TRP A 0 255 . -30.598 -1.515  42.416   1.00 83.54 255 A 1 
ATOM 1946 C CE2 . TRP A 0 255 . -29.709 -0.492  41.955   1.00 83.54 255 A 1 
ATOM 1947 C CE3 . TRP A 0 255 . -30.401 -2.805  41.885   1.00 83.54 255 A 1 
ATOM 1948 N NE1 . TRP A 0 255 . -30.248 0.677   42.442   1.00 83.54 255 A 1 
ATOM 1949 C CH2 . TRP A 0 255 . -28.451 -2.055  40.610   1.00 83.54 255 A 1 
ATOM 1950 C CZ2 . TRP A 0 255 . -28.632 -0.747  41.092   1.00 83.54 255 A 1 
ATOM 1951 C CZ3 . TRP A 0 255 . -29.343 -3.069  40.996   1.00 83.54 255 A 1 
ATOM 1952 N N   . ASP A 0 256 . -34.393 -0.219  40.845   1.00 88.14 256 A 1 
ATOM 1953 C CA  . ASP A 0 256 . -34.196 -0.253  39.394   1.00 88.14 256 A 1 
ATOM 1954 C C   . ASP A 0 256 . -32.819 0.322   39.014   1.00 88.14 256 A 1 
ATOM 1955 C CB  . ASP A 0 256 . -35.271 0.598   38.686   1.00 88.14 256 A 1 
ATOM 1956 O O   . ASP A 0 256 . -32.385 1.365   39.527   1.00 88.14 256 A 1 
ATOM 1957 C CG  . ASP A 0 256 . -36.609 -0.088  38.389   1.00 88.14 256 A 1 
ATOM 1958 O OD1 . ASP A 0 256 . -36.576 -1.250  37.936   1.00 88.14 256 A 1 
ATOM 1959 O OD2 . ASP A 0 256 . -37.638 0.631   38.417   1.00 88.14 256 A 1 
ATOM 1960 N N   . ALA A 0 257 . -32.174 -0.267  38.009   1.00 86.89 257 A 1 
ATOM 1961 C CA  . ALA A 0 257 . -31.089 0.365   37.265   1.00 86.89 257 A 1 
ATOM 1962 C C   . ALA A 0 257 . -31.131 0.016   35.773   1.00 86.89 257 A 1 
ATOM 1963 C CB  . ALA A 0 257 . -29.747 -0.014  37.893   1.00 86.89 257 A 1 
ATOM 1964 O O   . ALA A 0 257 . -31.482 -1.093  35.377   1.00 86.89 257 A 1 
ATOM 1965 N N   . TRP A 0 258 . -30.703 0.953   34.926   1.00 91.37 258 A 1 
ATOM 1966 C CA  . TRP A 0 258 . -30.407 0.670   33.520   1.00 91.37 258 A 1 
ATOM 1967 C C   . TRP A 0 258 . -29.226 1.499   33.028   1.00 91.37 258 A 1 
ATOM 1968 C CB  . TRP A 0 258 . -31.643 0.873   32.627   1.00 91.37 258 A 1 
ATOM 1969 O O   . TRP A 0 258 . -28.950 2.589   33.541   1.00 91.37 258 A 1 
ATOM 1970 C CG  . TRP A 0 258 . -31.967 2.292   32.261   1.00 91.37 258 A 1 
ATOM 1971 C CD1 . TRP A 0 258 . -32.638 3.162   33.045   1.00 91.37 258 A 1 
ATOM 1972 C CD2 . TRP A 0 258 . -31.597 3.040   31.059   1.00 91.37 258 A 1 
ATOM 1973 C CE2 . TRP A 0 258 . -32.071 4.379   31.197   1.00 91.37 258 A 1 
ATOM 1974 C CE3 . TRP A 0 258 . -30.883 2.735   29.878   1.00 91.37 258 A 1 
ATOM 1975 N NE1 . TRP A 0 258 . -32.717 4.389   32.415   1.00 91.37 258 A 1 
ATOM 1976 C CH2 . TRP A 0 258 . -31.120 5.031   29.067   1.00 91.37 258 A 1 
ATOM 1977 C CZ2 . TRP A 0 258 . -31.842 5.367   30.226   1.00 91.37 258 A 1 
ATOM 1978 C CZ3 . TRP A 0 258 . -30.647 3.716   28.895   1.00 91.37 258 A 1 
ATOM 1979 N N   . GLY A 0 259 . -28.550 1.005   31.998   1.00 89.89 259 A 1 
ATOM 1980 C CA  . GLY A 0 259 . -27.482 1.742   31.346   1.00 89.89 259 A 1 
ATOM 1981 C C   . GLY A 0 259 . -27.190 1.282   29.928   1.00 89.89 259 A 1 
ATOM 1982 O O   . GLY A 0 259 . -27.783 0.329   29.410   1.00 89.89 259 A 1 
ATOM 1983 N N   . ARG A 0 260 . -26.315 2.048   29.283   1.00 93.47 260 A 1 
ATOM 1984 C CA  . ARG A 0 260 . -25.842 1.833   27.925   1.00 93.47 260 A 1 
ATOM 1985 C C   . ARG A 0 260 . -24.464 2.463   27.744   1.00 93.47 260 A 1 
ATOM 1986 C CB  . ARG A 0 260 . -26.861 2.436   26.952   1.00 93.47 260 A 1 
ATOM 1987 O O   . ARG A 0 260 . -24.317 3.658   27.996   1.00 93.47 260 A 1 
ATOM 1988 C CG  . ARG A 0 260 . -26.545 2.080   25.498   1.00 93.47 260 A 1 
ATOM 1989 C CD  . ARG A 0 260 . -27.576 2.764   24.605   1.00 93.47 260 A 1 
ATOM 1990 N NE  . ARG A 0 260 . -27.511 2.256   23.224   1.00 93.47 260 A 1 
ATOM 1991 N NH1 . ARG A 0 260 . -28.087 4.181   22.158   1.00 93.47 260 A 1 
ATOM 1992 N NH2 . ARG A 0 260 . -27.607 2.386   20.951   1.00 93.47 260 A 1 
ATOM 1993 C CZ  . ARG A 0 260 . -27.758 2.923   22.120   1.00 93.47 260 A 1 
ATOM 1994 N N   . ASP A 0 261 . -23.519 1.682   27.247   1.00 89.89 261 A 1 
ATOM 1995 C CA  . ASP A 0 261 . -22.207 2.130   26.771   1.00 89.89 261 A 1 
ATOM 1996 C C   . ASP A 0 261 . -22.229 2.141   25.227   1.00 89.89 261 A 1 
ATOM 1997 C CB  . ASP A 0 261 . -21.113 1.234   27.387   1.00 89.89 261 A 1 
ATOM 1998 O O   . ASP A 0 261 . -22.997 1.408   24.604   1.00 89.89 261 A 1 
ATOM 1999 C CG  . ASP A 0 261 . -19.686 1.785   27.249   1.00 89.89 261 A 1 
ATOM 2000 O OD1 . ASP A 0 261 . -19.489 2.690   26.405   1.00 89.89 261 A 1 
ATOM 2001 O OD2 . ASP A 0 261 . -18.805 1.291   27.989   1.00 89.89 261 A 1 
ATOM 2002 N N   . GLN A 0 262 . -21.477 3.038   24.593   1.00 92.88 262 A 1 
ATOM 2003 C CA  . GLN A 0 262 . -21.551 3.359   23.161   1.00 92.88 262 A 1 
ATOM 2004 C C   . GLN A 0 262 . -20.164 3.780   22.629   1.00 92.88 262 A 1 
ATOM 2005 C CB  . GLN A 0 262 . -22.607 4.469   22.941   1.00 92.88 262 A 1 
ATOM 2006 O O   . GLN A 0 262 . -19.972 4.924   22.202   1.00 92.88 262 A 1 
ATOM 2007 C CG  . GLN A 0 262 . -24.089 4.054   22.973   1.00 92.88 262 A 1 
ATOM 2008 C CD  . GLN A 0 262 . -24.766 4.145   21.613   1.00 92.88 262 A 1 
ATOM 2009 N NE2 . GLN A 0 262 . -24.502 3.198   20.742   1.00 92.88 262 A 1 
ATOM 2010 O OE1 . GLN A 0 262 . -25.622 4.993   21.349   1.00 92.88 262 A 1 
ATOM 2011 N N   . ASP A 0 263 . -19.192 2.867   22.651   1.00 90.72 263 A 1 
ATOM 2012 C CA  . ASP A 0 263 . -17.816 3.132   22.208   1.00 90.72 263 A 1 
ATOM 2013 C C   . ASP A 0 263 . -17.687 3.086   20.665   1.00 90.72 263 A 1 
ATOM 2014 C CB  . ASP A 0 263 . -16.837 2.185   22.942   1.00 90.72 263 A 1 
ATOM 2015 O O   . ASP A 0 263 . -18.243 2.228   19.972   1.00 90.72 263 A 1 
ATOM 2016 C CG  . ASP A 0 263 . -15.374 2.667   23.000   1.00 90.72 263 A 1 
ATOM 2017 O OD1 . ASP A 0 263 . -15.056 3.737   22.424   1.00 90.72 263 A 1 
ATOM 2018 O OD2 . ASP A 0 263 . -14.514 1.929   23.543   1.00 90.72 263 A 1 
ATOM 2019 N N   . PHE A 0 264 . -16.943 4.022   20.075   1.00 95.41 264 A 1 
ATOM 2020 C CA  . PHE A 0 264 . -16.717 4.103   18.628   1.00 95.41 264 A 1 
ATOM 2021 C C   . PHE A 0 264 . -15.286 4.524   18.311   1.00 95.41 264 A 1 
ATOM 2022 C CB  . PHE A 0 264 . -17.717 5.078   17.984   1.00 95.41 264 A 1 
ATOM 2023 O O   . PHE A 0 264 . -14.853 5.620   18.669   1.00 95.41 264 A 1 
ATOM 2024 C CG  . PHE A 0 264 . -17.473 5.325   16.501   1.00 95.41 264 A 1 
ATOM 2025 C CD1 . PHE A 0 264 . -16.646 6.385   16.076   1.00 95.41 264 A 1 
ATOM 2026 C CD2 . PHE A 0 264 . -18.042 4.467   15.544   1.00 95.41 264 A 1 
ATOM 2027 C CE1 . PHE A 0 264 . -16.384 6.580   14.707   1.00 95.41 264 A 1 
ATOM 2028 C CE2 . PHE A 0 264 . -17.797 4.671   14.174   1.00 95.41 264 A 1 
ATOM 2029 C CZ  . PHE A 0 264 . -16.965 5.724   13.754   1.00 95.41 264 A 1 
ATOM 2030 N N   . HIS A 0 265 . -14.568 3.720   17.520   1.00 97.32 265 A 1 
ATOM 2031 C CA  . HIS A 0 265 . -13.186 3.995   17.120   1.00 97.32 265 A 1 
ATOM 2032 C C   . HIS A 0 265 . -12.970 3.779   15.616   1.00 97.32 265 A 1 
ATOM 2033 C CB  . HIS A 0 265 . -12.240 3.133   17.980   1.00 97.32 265 A 1 
ATOM 2034 O O   . HIS A 0 265 . -12.827 2.648   15.162   1.00 97.32 265 A 1 
ATOM 2035 C CG  . HIS A 0 265 . -10.783 3.545   17.973   1.00 97.32 265 A 1 
ATOM 2036 C CD2 . HIS A 0 265 . -10.222 4.579   17.273   1.00 97.32 265 A 1 
ATOM 2037 N ND1 . HIS A 0 265 . -9.805  3.024   18.829   1.00 97.32 265 A 1 
ATOM 2038 C CE1 . HIS A 0 265 . -8.733  3.799   18.693   1.00 97.32 265 A 1 
ATOM 2039 N NE2 . HIS A 0 265 . -8.941  4.725   17.751   1.00 97.32 265 A 1 
ATOM 2040 N N   . GLU A 0 266 . -12.848 4.855   14.829   1.00 97.62 266 A 1 
ATOM 2041 C CA  . GLU A 0 266 . -12.411 4.779   13.424   1.00 97.62 266 A 1 
ATOM 2042 C C   . GLU A 0 266 . -10.969 5.279   13.249   1.00 97.62 266 A 1 
ATOM 2043 C CB  . GLU A 0 266 . -13.385 5.497   12.461   1.00 97.62 266 A 1 
ATOM 2044 O O   . GLU A 0 266 . -10.590 6.345   13.734   1.00 97.62 266 A 1 
ATOM 2045 C CG  . GLU A 0 266 . -12.999 5.228   10.991   1.00 97.62 266 A 1 
ATOM 2046 C CD  . GLU A 0 266 . -13.902 5.903   9.949    1.00 97.62 266 A 1 
ATOM 2047 O OE1 . GLU A 0 266 . -14.530 5.162   9.151    1.00 97.62 266 A 1 
ATOM 2048 O OE2 . GLU A 0 266 . -13.866 7.160   9.859    1.00 97.62 266 A 1 
ATOM 2049 N N   . LYS A 0 267 . -10.177 4.539   12.471   1.00 97.52 267 A 1 
ATOM 2050 C CA  . LYS A 0 267 . -8.880  4.942   11.920   1.00 97.52 267 A 1 
ATOM 2051 C C   . LYS A 0 267 . -8.924  4.855   10.402   1.00 97.52 267 A 1 
ATOM 2052 C CB  . LYS A 0 267 . -7.778  4.032   12.472   1.00 97.52 267 A 1 
ATOM 2053 O O   . LYS A 0 267 . -9.257  3.806   9.859    1.00 97.52 267 A 1 
ATOM 2054 C CG  . LYS A 0 267 . -7.452  4.402   13.918   1.00 97.52 267 A 1 
ATOM 2055 C CD  . LYS A 0 267 . -6.584  3.327   14.571   1.00 97.52 267 A 1 
ATOM 2056 C CE  . LYS A 0 267 . -6.228  3.830   15.967   1.00 97.52 267 A 1 
ATOM 2057 N NZ  . LYS A 0 267 . -6.394  2.790   17.002   1.00 97.52 267 A 1 
ATOM 2058 N N   . VAL A 0 268 . -8.532  5.925   9.719    1.00 96.74 268 A 1 
ATOM 2059 C CA  . VAL A 0 268 . -8.385  5.980   8.258    1.00 96.74 268 A 1 
ATOM 2060 C C   . VAL A 0 268 . -6.989  6.480   7.917    1.00 96.74 268 A 1 
ATOM 2061 C CB  . VAL A 0 268 . -9.439  6.898   7.602    1.00 96.74 268 A 1 
ATOM 2062 O O   . VAL A 0 268 . -6.548  7.477   8.486    1.00 96.74 268 A 1 
ATOM 2063 C CG1 . VAL A 0 268 . -9.417  6.763   6.072    1.00 96.74 268 A 1 
ATOM 2064 C CG2 . VAL A 0 268 . -10.861 6.573   8.066    1.00 96.74 268 A 1 
ATOM 2065 N N   . SER A 0 269 . -6.321  5.854   6.952    1.00 96.44 269 A 1 
ATOM 2066 C CA  . SER A 0 269 . -5.131  6.410   6.306    1.00 96.44 269 A 1 
ATOM 2067 C C   . SER A 0 269 . -5.183  6.279   4.783    1.00 96.44 269 A 1 
ATOM 2068 C CB  . SER A 0 269 . -3.835  5.826   6.880    1.00 96.44 269 A 1 
ATOM 2069 O O   . SER A 0 269 . -5.813  5.375   4.232    1.00 96.44 269 A 1 
ATOM 2070 O OG  . SER A 0 269 . -3.724  4.440   6.629    1.00 96.44 269 A 1 
ATOM 2071 N N   . TYR A 0 270 . -4.526  7.214   4.102    1.00 96.22 270 A 1 
ATOM 2072 C CA  . TYR A 0 270 . -4.339  7.244   2.656    1.00 96.22 270 A 1 
ATOM 2073 C C   . TYR A 0 270 . -2.942  7.785   2.329    1.00 96.22 270 A 1 
ATOM 2074 C CB  . TYR A 0 270 . -5.435  8.100   2.004    1.00 96.22 270 A 1 
ATOM 2075 O O   . TYR A 0 270 . -2.567  8.847   2.825    1.00 96.22 270 A 1 
ATOM 2076 C CG  . TYR A 0 270 . -5.291  8.274   0.500    1.00 96.22 270 A 1 
ATOM 2077 C CD1 . TYR A 0 270 . -4.649  9.413   -0.030   1.00 96.22 270 A 1 
ATOM 2078 C CD2 . TYR A 0 270 . -5.784  7.286   -0.371   1.00 96.22 270 A 1 
ATOM 2079 C CE1 . TYR A 0 270 . -4.502  9.562   -1.426   1.00 96.22 270 A 1 
ATOM 2080 C CE2 . TYR A 0 270 . -5.633  7.429   -1.764   1.00 96.22 270 A 1 
ATOM 2081 O OH  . TYR A 0 270 . -4.817  8.637   -3.652   1.00 96.22 270 A 1 
ATOM 2082 C CZ  . TYR A 0 270 . -4.976  8.556   -2.300   1.00 96.22 270 A 1 
ATOM 2083 N N   . ASP A 0 271 . -2.208  7.083   1.469    1.00 96.05 271 A 1 
ATOM 2084 C CA  . ASP A 0 271 . -0.928  7.517   0.902    1.00 96.05 271 A 1 
ATOM 2085 C C   . ASP A 0 271 . -1.003  7.487   -0.628   1.00 96.05 271 A 1 
ATOM 2086 C CB  . ASP A 0 271 . 0.235   6.624   1.373    1.00 96.05 271 A 1 
ATOM 2087 O O   . ASP A 0 271 . -1.480  6.514   -1.210   1.00 96.05 271 A 1 
ATOM 2088 C CG  . ASP A 0 271 . 0.903   7.113   2.658    1.00 96.05 271 A 1 
ATOM 2089 O OD1 . ASP A 0 271 . 1.544   8.194   2.606    1.00 96.05 271 A 1 
ATOM 2090 O OD2 . ASP A 0 271 . 0.846   6.365   3.660    1.00 96.05 271 A 1 
ATOM 2091 N N   . ASP A 0 272 . -0.472  8.523   -1.274   1.00 96.79 272 A 1 
ATOM 2092 C CA  . ASP A 0 272 . -0.298  8.638   -2.725   1.00 96.79 272 A 1 
ATOM 2093 C C   . ASP A 0 272 . 1.151   9.057   -3.004   1.00 96.79 272 A 1 
ATOM 2094 C CB  . ASP A 0 272 . -1.323  9.646   -3.265   1.00 96.79 272 A 1 
ATOM 2095 O O   . ASP A 0 272 . 1.536   10.215  -2.805   1.00 96.79 272 A 1 
ATOM 2096 C CG  . ASP A 0 272 . -1.629  9.540   -4.761   1.00 96.79 272 A 1 
ATOM 2097 O OD1 . ASP A 0 272 . -0.751  9.148   -5.561   1.00 96.79 272 A 1 
ATOM 2098 O OD2 . ASP A 0 272 . -2.793  9.855   -5.111   1.00 96.79 272 A 1 
ATOM 2099 N N   . THR A 0 273 . 1.984   8.091   -3.386   1.00 94.88 273 A 1 
ATOM 2100 C CA  . THR A 0 273 . 3.421   8.256   -3.625   1.00 94.88 273 A 1 
ATOM 2101 C C   . THR A 0 273 . 3.710   8.148   -5.115   1.00 94.88 273 A 1 
ATOM 2102 C CB  . THR A 0 273 . 4.264   7.197   -2.893   1.00 94.88 273 A 1 
ATOM 2103 O O   . THR A 0 273 . 3.545   7.090   -5.717   1.00 94.88 273 A 1 
ATOM 2104 C CG2 . THR A 0 273 . 5.748   7.576   -2.880   1.00 94.88 273 A 1 
ATOM 2105 O OG1 . THR A 0 273 . 3.868   6.987   -1.561   1.00 94.88 273 A 1 
ATOM 2106 N N   . TRP A 0 274 . 4.244   9.211   -5.712   1.00 93.77 274 A 1 
ATOM 2107 C CA  . TRP A 0 274 . 4.620   9.235   -7.124   1.00 93.77 274 A 1 
ATOM 2108 C C   . TRP A 0 274 . 6.063   9.696   -7.304   1.00 93.77 274 A 1 
ATOM 2109 C CB  . TRP A 0 274 . 3.642   10.117  -7.898   1.00 93.77 274 A 1 
ATOM 2110 O O   . TRP A 0 274 . 6.462   10.759  -6.824   1.00 93.77 274 A 1 
ATOM 2111 C CG  . TRP A 0 274 . 4.075   10.508  -9.280   1.00 93.77 274 A 1 
ATOM 2112 C CD1 . TRP A 0 274 . 4.786   11.616  -9.582   1.00 93.77 274 A 1 
ATOM 2113 C CD2 . TRP A 0 274 . 3.803   9.848   -10.552  1.00 93.77 274 A 1 
ATOM 2114 C CE2 . TRP A 0 274 . 4.271   10.692  -11.601  1.00 93.77 274 A 1 
ATOM 2115 C CE3 . TRP A 0 274 . 3.150   8.662   -10.934  1.00 93.77 274 A 1 
ATOM 2116 N NE1 . TRP A 0 274 . 4.917   11.724  -10.952  1.00 93.77 274 A 1 
ATOM 2117 C CH2 . TRP A 0 274 . 3.339   9.235   -13.299  1.00 93.77 274 A 1 
ATOM 2118 C CZ2 . TRP A 0 274 . 4.012   10.424  -12.954  1.00 93.77 274 A 1 
ATOM 2119 C CZ3 . TRP A 0 274 . 2.935   8.347   -12.288  1.00 93.77 274 A 1 
ATOM 2120 N N   . ALA A 0 275 . 6.845   8.942   -8.072   1.00 94.89 275 A 1 
ATOM 2121 C CA  . ALA A 0 275 . 8.205   9.310   -8.434   1.00 94.89 275 A 1 
ATOM 2122 C C   . ALA A 0 275 . 8.457   9.151   -9.937   1.00 94.89 275 A 1 
ATOM 2123 C CB  . ALA A 0 275 . 9.199   8.515   -7.580   1.00 94.89 275 A 1 
ATOM 2124 O O   . ALA A 0 275 . 8.022   8.192   -10.572  1.00 94.89 275 A 1 
ATOM 2125 N N   . LYS A 0 276 . 9.227   10.082  -10.502  1.00 94.67 276 A 1 
ATOM 2126 C CA  . LYS A 0 276 . 9.823   9.974   -11.835  1.00 94.67 276 A 1 
ATOM 2127 C C   . LYS A 0 276 . 11.285  10.384  -11.808  1.00 94.67 276 A 1 
ATOM 2128 C CB  . LYS A 0 276 . 9.041   10.796  -12.873  1.00 94.67 276 A 1 
ATOM 2129 O O   . LYS A 0 276 . 11.631  11.401  -11.207  1.00 94.67 276 A 1 
ATOM 2130 C CG  . LYS A 0 276 . 7.858   9.981   -13.402  1.00 94.67 276 A 1 
ATOM 2131 C CD  . LYS A 0 276 . 7.149   10.664  -14.575  1.00 94.67 276 A 1 
ATOM 2132 C CE  . LYS A 0 276 . 6.211   9.615   -15.180  1.00 94.67 276 A 1 
ATOM 2133 N NZ  . LYS A 0 276 . 5.338   10.159  -16.244  1.00 94.67 276 A 1 
ATOM 2134 N N   . SER A 0 277 . 12.121  9.641   -12.520  1.00 92.16 277 A 1 
ATOM 2135 C CA  . SER A 0 277 . 13.502  10.024  -12.806  1.00 92.16 277 A 1 
ATOM 2136 C C   . SER A 0 277 . 13.831  9.812   -14.276  1.00 92.16 277 A 1 
ATOM 2137 C CB  . SER A 0 277 . 14.501  9.280   -11.915  1.00 92.16 277 A 1 
ATOM 2138 O O   . SER A 0 277 . 13.428  8.811   -14.865  1.00 92.16 277 A 1 
ATOM 2139 O OG  . SER A 0 277 . 14.428  7.883   -12.107  1.00 92.16 277 A 1 
ATOM 2140 N N   . TYR A 0 278 . 14.607  10.728  -14.833  1.00 89.91 278 A 1 
ATOM 2141 C CA  . TYR A 0 278 . 15.245  10.613  -16.135  1.00 89.91 278 A 1 
ATOM 2142 C C   . TYR A 0 278 . 16.735  10.874  -15.936  1.00 89.91 278 A 1 
ATOM 2143 C CB  . TYR A 0 278 . 14.631  11.619  -17.118  1.00 89.91 278 A 1 
ATOM 2144 O O   . TYR A 0 278 . 17.097  11.853  -15.284  1.00 89.91 278 A 1 
ATOM 2145 C CG  . TYR A 0 278 . 13.132  11.476  -17.311  1.00 89.91 278 A 1 
ATOM 2146 C CD1 . TYR A 0 278 . 12.634  10.588  -18.281  1.00 89.91 278 A 1 
ATOM 2147 C CD2 . TYR A 0 278 . 12.239  12.225  -16.518  1.00 89.91 278 A 1 
ATOM 2148 C CE1 . TYR A 0 278 . 11.246  10.450  -18.469  1.00 89.91 278 A 1 
ATOM 2149 C CE2 . TYR A 0 278 . 10.848  12.089  -16.697  1.00 89.91 278 A 1 
ATOM 2150 O OH  . TYR A 0 278 . 9.011   11.066  -17.872  1.00 89.91 278 A 1 
ATOM 2151 C CZ  . TYR A 0 278 . 10.351  11.202  -17.676  1.00 89.91 278 A 1 
ATOM 2152 N N   . ALA A 0 279 . 17.573  10.010  -16.485  1.00 87.55 279 A 1 
ATOM 2153 C CA  . ALA A 0 279 . 19.010  10.183  -16.576  1.00 87.55 279 A 1 
ATOM 2154 C C   . ALA A 0 279 . 19.435  9.930   -18.025  1.00 87.55 279 A 1 
ATOM 2155 C CB  . ALA A 0 279 . 19.705  9.240   -15.586  1.00 87.55 279 A 1 
ATOM 2156 O O   . ALA A 0 279 . 18.941  8.995   -18.658  1.00 87.55 279 A 1 
ATOM 2157 N N   . ALA A 0 280 . 20.333  10.764  -18.527  1.00 83.70 280 A 1 
ATOM 2158 C CA  . ALA A 0 280 . 21.100  10.524  -19.736  1.00 83.70 280 A 1 
ATOM 2159 C C   . ALA A 0 280 . 22.576  10.728  -19.390  1.00 83.70 280 A 1 
ATOM 2160 C CB  . ALA A 0 280 . 20.618  11.460  -20.850  1.00 83.70 280 A 1 
ATOM 2161 O O   . ALA A 0 280 . 22.929  11.707  -18.723  1.00 83.70 280 A 1 
ATOM 2162 N N   . GLU A 0 281 . 23.411  9.786   -19.801  1.00 73.15 281 A 1 
ATOM 2163 C CA  . GLU A 0 281 . 24.863  9.946   -19.827  1.00 73.15 281 A 1 
ATOM 2164 C C   . GLU A 0 281 . 25.264  10.704  -21.113  1.00 73.15 281 A 1 
ATOM 2165 C CB  . GLU A 0 281 . 25.502  8.564   -19.588  1.00 73.15 281 A 1 
ATOM 2166 O O   . GLU A 0 281 . 24.403  11.311  -21.759  1.00 73.15 281 A 1 
ATOM 2167 C CG  . GLU A 0 281 . 25.258  8.108   -18.134  1.00 73.15 281 A 1 
ATOM 2168 C CD  . GLU A 0 281 . 25.722  6.676   -17.825  1.00 73.15 281 A 1 
ATOM 2169 O OE1 . GLU A 0 281 . 26.056  6.426   -16.640  1.00 73.15 281 A 1 
ATOM 2170 O OE2 . GLU A 0 281 . 25.646  5.808   -18.727  1.00 73.15 281 A 1 
ATOM 2171 N N   . SER A 0 282 . 26.557  10.792  -21.424  1.00 72.04 282 A 1 
ATOM 2172 C CA  . SER A 0 282 . 27.078  11.783  -22.371  1.00 72.04 282 A 1 
ATOM 2173 C C   . SER A 0 282 . 26.552  11.635  -23.806  1.00 72.04 282 A 1 
ATOM 2174 C CB  . SER A 0 282 . 28.620  11.859  -22.375  1.00 72.04 282 A 1 
ATOM 2175 O O   . SER A 0 282 . 26.198  10.547  -24.268  1.00 72.04 282 A 1 
ATOM 2176 O OG  . SER A 0 282 . 29.219  11.007  -21.414  1.00 72.04 282 A 1 
ATOM 2177 N N   . TYR A 0 283 . 26.531  12.753  -24.534  1.00 70.60 283 A 1 
ATOM 2178 C CA  . TYR A 0 283 . 26.347  12.765  -25.985  1.00 70.60 283 A 1 
ATOM 2179 C C   . TYR A 0 283 . 27.482  13.529  -26.659  1.00 70.60 283 A 1 
ATOM 2180 C CB  . TYR A 0 283 . 24.978  13.340  -26.372  1.00 70.60 283 A 1 
ATOM 2181 O O   . TYR A 0 283 . 27.575  14.751  -26.511  1.00 70.60 283 A 1 
ATOM 2182 C CG  . TYR A 0 283 . 24.810  13.533  -27.872  1.00 70.60 283 A 1 
ATOM 2183 C CD1 . TYR A 0 283 . 24.575  14.815  -28.406  1.00 70.60 283 A 1 
ATOM 2184 C CD2 . TYR A 0 283 . 24.950  12.435  -28.740  1.00 70.60 283 A 1 
ATOM 2185 C CE1 . TYR A 0 283 . 24.463  14.998  -29.798  1.00 70.60 283 A 1 
ATOM 2186 C CE2 . TYR A 0 283 . 24.822  12.605  -30.129  1.00 70.60 283 A 1 
ATOM 2187 O OH  . TYR A 0 283 . 24.387  14.049  -31.988  1.00 70.60 283 A 1 
ATOM 2188 C CZ  . TYR A 0 283 . 24.561  13.882  -30.654  1.00 70.60 283 A 1 
ATOM 2189 N N   . ASP A 0 284 . 28.280  12.804  -27.441  1.00 75.09 284 A 1 
ATOM 2190 C CA  . ASP A 0 284 . 29.442  13.330  -28.147  1.00 75.09 284 A 1 
ATOM 2191 C C   . ASP A 0 284 . 29.202  13.362  -29.665  1.00 75.09 284 A 1 
ATOM 2192 C CB  . ASP A 0 284 . 30.701  12.513  -27.807  1.00 75.09 284 A 1 
ATOM 2193 O O   . ASP A 0 284 . 28.831  12.357  -30.276  1.00 75.09 284 A 1 
ATOM 2194 C CG  . ASP A 0 284 . 31.254  12.722  -26.390  1.00 75.09 284 A 1 
ATOM 2195 O OD1 . ASP A 0 284 . 30.762  13.624  -25.674  1.00 75.09 284 A 1 
ATOM 2196 O OD2 . ASP A 0 284 . 32.221  12.000  -26.063  1.00 75.09 284 A 1 
ATOM 2197 N N   . GLU A 0 285 . 29.477  14.506  -30.297  1.00 78.82 285 A 1 
ATOM 2198 C CA  . GLU A 0 285 . 29.707  14.638  -31.742  1.00 78.82 285 A 1 
ATOM 2199 C C   . GLU A 0 285 . 31.177  15.004  -31.988  1.00 78.82 285 A 1 
ATOM 2200 C CB  . GLU A 0 285 . 28.819  15.723  -32.397  1.00 78.82 285 A 1 
ATOM 2201 O O   . GLU A 0 285 . 31.696  15.902  -31.326  1.00 78.82 285 A 1 
ATOM 2202 C CG  . GLU A 0 285 . 27.313  15.636  -32.102  1.00 78.82 285 A 1 
ATOM 2203 C CD  . GLU A 0 285 . 26.434  16.508  -33.030  1.00 78.82 285 A 1 
ATOM 2204 O OE1 . GLU A 0 285 . 25.206  16.230  -33.111  1.00 78.82 285 A 1 
ATOM 2205 O OE2 . GLU A 0 285 . 26.934  17.389  -33.760  1.00 78.82 285 A 1 
ATOM 2206 N N   . TRP A 0 286 . 31.844  14.389  -32.969  1.00 79.47 286 A 1 
ATOM 2207 C CA  . TRP A 0 286 . 33.211  14.776  -33.352  1.00 79.47 286 A 1 
ATOM 2208 C C   . TRP A 0 286 . 33.490  14.631  -34.856  1.00 79.47 286 A 1 
ATOM 2209 C CB  . TRP A 0 286 . 34.234  14.024  -32.486  1.00 79.47 286 A 1 
ATOM 2210 O O   . TRP A 0 286 . 32.988  13.723  -35.517  1.00 79.47 286 A 1 
ATOM 2211 C CG  . TRP A 0 286 . 34.129  12.527  -32.459  1.00 79.47 286 A 1 
ATOM 2212 C CD1 . TRP A 0 286 . 33.421  11.806  -31.559  1.00 79.47 286 A 1 
ATOM 2213 C CD2 . TRP A 0 286 . 34.747  11.549  -33.351  1.00 79.47 286 A 1 
ATOM 2214 C CE2 . TRP A 0 286 . 34.372  10.240  -32.919  1.00 79.47 286 A 1 
ATOM 2215 C CE3 . TRP A 0 286 . 35.584  11.637  -34.485  1.00 79.47 286 A 1 
ATOM 2216 N NE1 . TRP A 0 286 . 33.559  10.458  -31.825  1.00 79.47 286 A 1 
ATOM 2217 C CH2 . TRP A 0 286 . 35.625  9.204   -34.716  1.00 79.47 286 A 1 
ATOM 2218 C CZ2 . TRP A 0 286 . 34.800  9.080   -33.583  1.00 79.47 286 A 1 
ATOM 2219 C CZ3 . TRP A 0 286 . 36.019  10.480  -35.159  1.00 79.47 286 A 1 
ATOM 2220 N N   . ASP A 0 287 . 34.312  15.536  -35.396  1.00 80.53 287 A 1 
ATOM 2221 C CA  . ASP A 0 287 . 34.833  15.564  -36.773  1.00 80.53 287 A 1 
ATOM 2222 C C   . ASP A 0 287 . 36.358  15.759  -36.691  1.00 80.53 287 A 1 
ATOM 2223 C CB  . ASP A 0 287 . 34.130  16.689  -37.570  1.00 80.53 287 A 1 
ATOM 2224 O O   . ASP A 0 287 . 36.849  16.765  -36.172  1.00 80.53 287 A 1 
ATOM 2225 C CG  . ASP A 0 287 . 34.393  16.779  -39.092  1.00 80.53 287 A 1 
ATOM 2226 O OD1 . ASP A 0 287 . 35.409  16.288  -39.639  1.00 80.53 287 A 1 
ATOM 2227 O OD2 . ASP A 0 287 . 33.565  17.421  -39.784  1.00 80.53 287 A 1 
ATOM 2228 N N   . ASN A 0 288 . 37.108  14.766  -37.165  1.00 78.52 288 A 1 
ATOM 2229 C CA  . ASN A 0 288 . 38.554  14.808  -37.330  1.00 78.52 288 A 1 
ATOM 2230 C C   . ASN A 0 288 . 38.874  14.798  -38.822  1.00 78.52 288 A 1 
ATOM 2231 C CB  . ASN A 0 288 . 39.204  13.617  -36.608  1.00 78.52 288 A 1 
ATOM 2232 O O   . ASN A 0 288 . 38.659  13.791  -39.507  1.00 78.52 288 A 1 
ATOM 2233 C CG  . ASN A 0 288 . 40.690  13.512  -36.922  1.00 78.52 288 A 1 
ATOM 2234 N ND2 . ASN A 0 288 . 41.079  12.782  -37.940  1.00 78.52 288 A 1 
ATOM 2235 O OD1 . ASN A 0 288 . 41.521  14.108  -36.271  1.00 78.52 288 A 1 
ATOM 2236 N N   . ARG A 0 289 . 39.455  15.892  -39.304  1.00 75.31 289 A 1 
ATOM 2237 C CA  . ARG A 0 289 . 39.887  16.044  -40.687  1.00 75.31 289 A 1 
ATOM 2238 C C   . ARG A 0 289 . 41.384  16.271  -40.745  1.00 75.31 289 A 1 
ATOM 2239 C CB  . ARG A 0 289 . 39.078  17.179  -41.304  1.00 75.31 289 A 1 
ATOM 2240 O O   . ARG A 0 289 . 41.853  17.366  -40.437  1.00 75.31 289 A 1 
ATOM 2241 C CG  . ARG A 0 289 . 39.289  17.267  -42.825  1.00 75.31 289 A 1 
ATOM 2242 C CD  . ARG A 0 289 . 38.279  18.239  -43.447  1.00 75.31 289 A 1 
ATOM 2243 N NE  . ARG A 0 289 . 36.905  17.807  -43.128  1.00 75.31 289 A 1 
ATOM 2244 N NH1 . ARG A 0 289 . 35.874  19.837  -42.801  1.00 75.31 289 A 1 
ATOM 2245 N NH2 . ARG A 0 289 . 34.973  17.951  -41.999  1.00 75.31 289 A 1 
ATOM 2246 C CZ  . ARG A 0 289 . 35.921  18.541  -42.653  1.00 75.31 289 A 1 
ATOM 2247 N N   . ASP A 0 290 . 42.085  15.239  -41.187  1.00 68.35 290 A 1 
ATOM 2248 C CA  . ASP A 0 290 . 43.441  15.360  -41.695  1.00 68.35 290 A 1 
ATOM 2249 C C   . ASP A 0 290 . 43.372  15.899  -43.138  1.00 68.35 290 A 1 
ATOM 2250 C CB  . ASP A 0 290 . 44.148  14.001  -41.579  1.00 68.35 290 A 1 
ATOM 2251 O O   . ASP A 0 290 . 42.423  15.647  -43.897  1.00 68.35 290 A 1 
ATOM 2252 C CG  . ASP A 0 290 . 45.675  14.106  -41.666  1.00 68.35 290 A 1 
ATOM 2253 O OD1 . ASP A 0 290 . 46.150  14.983  -42.432  1.00 68.35 290 A 1 
ATOM 2254 O OD2 . ASP A 0 290 . 46.330  13.293  -40.980  1.00 68.35 290 A 1 
ATOM 2255 N N   . ALA A 0 291 . 44.343  16.724  -43.505  1.00 70.29 291 A 1 
ATOM 2256 C CA  . ALA A 0 291 . 44.485  17.275  -44.845  1.00 70.29 291 A 1 
ATOM 2257 C C   . ALA A 0 291 . 45.954  17.595  -45.174  1.00 70.29 291 A 1 
ATOM 2258 C CB  . ALA A 0 291 . 43.527  18.470  -45.002  1.00 70.29 291 A 1 
ATOM 2259 O O   . ALA A 0 291 . 46.228  18.588  -45.867  1.00 70.29 291 A 1 
ATOM 2260 N N   . ASP A 0 292 . 46.868  16.770  -44.667  1.00 67.82 292 A 1 
ATOM 2261 C CA  . ASP A 0 292 . 48.286  16.653  -45.011  1.00 67.82 292 A 1 
ATOM 2262 C C   . ASP A 0 292 . 48.646  17.000  -46.475  1.00 67.82 292 A 1 
ATOM 2263 C CB  . ASP A 0 292 . 48.693  15.210  -44.661  1.00 67.82 292 A 1 
ATOM 2264 O O   . ASP A 0 292 . 47.903  16.761  -47.439  1.00 67.82 292 A 1 
ATOM 2265 C CG  . ASP A 0 292 . 49.870  14.674  -45.477  1.00 67.82 292 A 1 
ATOM 2266 O OD1 . ASP A 0 292 . 49.686  14.360  -46.683  1.00 67.82 292 A 1 
ATOM 2267 O OD2 . ASP A 0 292 . 51.007  14.719  -44.960  1.00 67.82 292 A 1 
ATOM 2268 N N   . LYS A 0 293 . 49.830  17.608  -46.642  1.00 60.57 293 A 1 
ATOM 2269 C CA  . LYS A 0 293 . 50.468  17.892  -47.938  1.00 60.57 293 A 1 
ATOM 2270 C C   . LYS A 0 293 . 51.989  17.817  -47.817  1.00 60.57 293 A 1 
ATOM 2271 C CB  . LYS A 0 293 . 50.037  19.273  -48.485  1.00 60.57 293 A 1 
ATOM 2272 O O   . LYS A 0 293 . 52.650  18.838  -47.606  1.00 60.57 293 A 1 
ATOM 2273 C CG  . LYS A 0 293 . 48.520  19.374  -48.632  1.00 60.57 293 A 1 
ATOM 2274 C CD  . LYS A 0 293 . 47.991  20.702  -49.167  1.00 60.57 293 A 1 
ATOM 2275 C CE  . LYS A 0 293 . 46.454  20.688  -49.062  1.00 60.57 293 A 1 
ATOM 2276 N NZ  . LYS A 0 293 . 45.990  20.557  -47.651  1.00 60.57 293 A 1 
ATOM 2277 N N   . TRP A 0 294 . 52.572  16.641  -48.036  1.00 62.94 294 A 1 
ATOM 2278 C CA  . TRP A 0 294 . 54.027  16.478  -48.135  1.00 62.94 294 A 1 
ATOM 2279 C C   . TRP A 0 294 . 54.569  16.724  -49.555  1.00 62.94 294 A 1 
ATOM 2280 C CB  . TRP A 0 294 . 54.476  15.130  -47.559  1.00 62.94 294 A 1 
ATOM 2281 O O   . TRP A 0 294 . 54.085  16.201  -50.565  1.00 62.94 294 A 1 
ATOM 2282 C CG  . TRP A 0 294 . 53.746  13.922  -48.052  1.00 62.94 294 A 1 
ATOM 2283 C CD1 . TRP A 0 294 . 52.548  13.531  -47.584  1.00 62.94 294 A 1 
ATOM 2284 C CD2 . TRP A 0 294 . 54.134  12.887  -49.004  1.00 62.94 294 A 1 
ATOM 2285 C CE2 . TRP A 0 294 . 53.096  11.901  -49.048  1.00 62.94 294 A 1 
ATOM 2286 C CE3 . TRP A 0 294 . 55.273  12.659  -49.805  1.00 62.94 294 A 1 
ATOM 2287 N NE1 . TRP A 0 294 . 52.136  12.368  -48.183  1.00 62.94 294 A 1 
ATOM 2288 C CH2 . TRP A 0 294 . 54.345  10.542  -50.609  1.00 62.94 294 A 1 
ATOM 2289 C CZ2 . TRP A 0 294 . 53.190  10.747  -49.835  1.00 62.94 294 A 1 
ATOM 2290 C CZ3 . TRP A 0 294 . 55.380  11.498  -50.597  1.00 62.94 294 A 1 
ATOM 2291 N N   . GLY A 0 295 . 55.640  17.521  -49.634  1.00 54.65 295 A 1 
ATOM 2292 C CA  . GLY A 0 295 . 56.388  17.776  -50.866  1.00 54.65 295 A 1 
ATOM 2293 C C   . GLY A 0 295 . 57.544  16.791  -51.048  1.00 54.65 295 A 1 
ATOM 2294 O O   . GLY A 0 295 . 58.610  16.961  -50.458  1.00 54.65 295 A 1 
ATOM 2295 N N   . GLY A 0 296 . 57.369  15.780  -51.901  1.00 52.36 296 A 1 
ATOM 2296 C CA  . GLY A 0 296 . 58.386  14.758  -52.158  1.00 52.36 296 A 1 
ATOM 2297 C C   . GLY A 0 296 . 59.519  15.253  -53.063  1.00 52.36 296 A 1 
ATOM 2298 O O   . GLY A 0 296 . 59.378  15.272  -54.288  1.00 52.36 296 A 1 
ATOM 2299 N N   . GLN A 0 297 . 60.676  15.601  -52.489  1.00 48.96 297 A 1 
ATOM 2300 C CA  . GLN A 0 297 . 61.878  15.949  -53.258  1.00 48.96 297 A 1 
ATOM 2301 C C   . GLN A 0 297 . 62.662  14.690  -53.670  1.00 48.96 297 A 1 
ATOM 2302 C CB  . GLN A 0 297 . 62.727  16.984  -52.496  1.00 48.96 297 A 1 
ATOM 2303 O O   . GLN A 0 297 . 63.566  14.236  -52.970  1.00 48.96 297 A 1 
ATOM 2304 C CG  . GLN A 0 297 . 63.885  17.504  -53.372  1.00 48.96 297 A 1 
ATOM 2305 C CD  . GLN A 0 297 . 64.661  18.664  -52.755  1.00 48.96 297 A 1 
ATOM 2306 N NE2 . GLN A 0 297 . 65.744  19.088  -53.369  1.00 48.96 297 A 1 
ATOM 2307 O OE1 . GLN A 0 297 . 64.324  19.225  -51.730  1.00 48.96 297 A 1 
ATOM 2308 N N   . ALA A 0 298 . 62.331  14.124  -54.833  1.00 46.70 298 A 1 
ATOM 2309 C CA  . ALA A 0 298 . 63.038  12.972  -55.395  1.00 46.70 298 A 1 
ATOM 2310 C C   . ALA A 0 298 . 64.386  13.372  -56.034  1.00 46.70 298 A 1 
ATOM 2311 C CB  . ALA A 0 298 . 62.108  12.266  -56.389  1.00 46.70 298 A 1 
ATOM 2312 O O   . ALA A 0 298 . 64.425  14.123  -57.010  1.00 46.70 298 A 1 
ATOM 2313 N N   . TRP A 0 299 . 65.496  12.836  -55.517  1.00 41.85 299 A 1 
ATOM 2314 C CA  . TRP A 0 299 . 66.845  13.079  -56.045  1.00 41.85 299 A 1 
ATOM 2315 C C   . TRP A 0 299 . 67.143  12.150  -57.234  1.00 41.85 299 A 1 
ATOM 2316 C CB  . TRP A 0 299 . 67.888  12.933  -54.924  1.00 41.85 299 A 1 
ATOM 2317 O O   . TRP A 0 299 . 67.442  10.968  -57.065  1.00 41.85 299 A 1 
ATOM 2318 C CG  . TRP A 0 299 . 67.915  14.028  -53.893  1.00 41.85 299 A 1 
ATOM 2319 C CD1 . TRP A 0 299 . 66.908  14.347  -53.047  1.00 41.85 299 A 1 
ATOM 2320 C CD2 . TRP A 0 299 . 69.016  14.931  -53.545  1.00 41.85 299 A 1 
ATOM 2321 C CE2 . TRP A 0 299 . 68.585  15.782  -52.482  1.00 41.85 299 A 1 
ATOM 2322 C CE3 . TRP A 0 299 . 70.341  15.106  -54.003  1.00 41.85 299 A 1 
ATOM 2323 N NE1 . TRP A 0 299 . 67.290  15.390  -52.229  1.00 41.85 299 A 1 
ATOM 2324 C CH2 . TRP A 0 299 . 70.729  16.899  -52.385  1.00 41.85 299 A 1 
ATOM 2325 C CZ2 . TRP A 0 299 . 69.416  16.753  -51.905  1.00 41.85 299 A 1 
ATOM 2326 C CZ3 . TRP A 0 299 . 71.187  16.077  -53.430  1.00 41.85 299 A 1 
ATOM 2327 N N   . GLY A 0 300 . 67.058  12.683  -58.455  1.00 43.80 300 A 1 
ATOM 2328 C CA  . GLY A 0 300 . 67.386  11.964  -59.689  1.00 43.80 300 A 1 
ATOM 2329 C C   . GLY A 0 300 . 68.818  12.226  -60.156  1.00 43.80 300 A 1 
ATOM 2330 O O   . GLY A 0 300 . 69.046  13.244  -60.795  1.00 43.80 300 A 1 
ATOM 2331 N N   . LYS A 0 301 . 69.734  11.294  -59.852  1.00 42.40 301 A 1 
ATOM 2332 C CA  . LYS A 0 301 . 71.151  11.207  -60.278  1.00 42.40 301 A 1 
ATOM 2333 C C   . LYS A 0 301 . 71.912  12.522  -60.512  1.00 42.40 301 A 1 
ATOM 2334 C CB  . LYS A 0 301 . 71.333  10.276  -61.485  1.00 42.40 301 A 1 
ATOM 2335 O O   . LYS A 0 301 . 71.854  13.150  -61.567  1.00 42.40 301 A 1 
ATOM 2336 C CG  . LYS A 0 301 . 71.201  8.808   -61.061  1.00 42.40 301 A 1 
ATOM 2337 C CD  . LYS A 0 301 . 71.746  7.873   -62.143  1.00 42.40 301 A 1 
ATOM 2338 C CE  . LYS A 0 301 . 71.708  6.440   -61.608  1.00 42.40 301 A 1 
ATOM 2339 N NZ  . LYS A 0 301 . 72.355  5.497   -62.549  1.00 42.40 301 A 1 
ATOM 2340 N N   . ASP A 0 302 . 72.768  12.789  -59.541  1.00 31.58 302 A 1 
ATOM 2341 C CA  . ASP A 0 302 . 74.041  13.482  -59.668  1.00 31.58 302 A 1 
ATOM 2342 C C   . ASP A 0 302 . 74.845  13.150  -60.948  1.00 31.58 302 A 1 
ATOM 2343 C CB  . ASP A 0 302 . 74.870  13.182  -58.392  1.00 31.58 302 A 1 
ATOM 2344 O O   . ASP A 0 302 . 74.859  12.024  -61.456  1.00 31.58 302 A 1 
ATOM 2345 C CG  . ASP A 0 302 . 74.948  11.711  -57.897  1.00 31.58 302 A 1 
ATOM 2346 O OD1 . ASP A 0 302 . 74.081  10.874  -58.261  1.00 31.58 302 A 1 
ATOM 2347 O OD2 . ASP A 0 302 . 75.822  11.456  -57.044  1.00 31.58 302 A 1 
ATOM 2348 N N   . LYS A 0 303 . 75.550  14.173  -61.452  1.00 39.49 303 A 1 
ATOM 2349 C CA  . LYS A 0 303 . 76.669  14.056  -62.398  1.00 39.49 303 A 1 
ATOM 2350 C C   . LYS A 0 303 . 77.787  15.014  -61.994  1.00 39.49 303 A 1 
ATOM 2351 C CB  . LYS A 0 303 . 76.233  14.301  -63.853  1.00 39.49 303 A 1 
ATOM 2352 O O   . LYS A 0 303 . 77.784  16.198  -62.325  1.00 39.49 303 A 1 
ATOM 2353 C CG  . LYS A 0 303 . 75.797  13.009  -64.559  1.00 39.49 303 A 1 
ATOM 2354 C CD  . LYS A 0 303 . 75.651  13.277  -66.062  1.00 39.49 303 A 1 
ATOM 2355 C CE  . LYS A 0 303 . 75.286  11.999  -66.821  1.00 39.49 303 A 1 
ATOM 2356 N NZ  . LYS A 0 303 . 75.068  12.289  -68.263  1.00 39.49 303 A 1 
ATOM 2357 N N   . ASP A 0 304 . 78.744  14.462  -61.272  1.00 38.18 304 A 1 
ATOM 2358 C CA  . ASP A 0 304 . 80.007  15.058  -60.867  1.00 38.18 304 A 1 
ATOM 2359 C C   . ASP A 0 304 . 80.869  15.495  -62.071  1.00 38.18 304 A 1 
ATOM 2360 C CB  . ASP A 0 304 . 80.735  14.076  -59.919  1.00 38.18 304 A 1 
ATOM 2361 O O   . ASP A 0 304 . 81.217  14.710  -62.954  1.00 38.18 304 A 1 
ATOM 2362 C CG  . ASP A 0 304 . 80.626  12.583  -60.300  1.00 38.18 304 A 1 
ATOM 2363 O OD1 . ASP A 0 304 . 79.486  12.063  -60.295  1.00 38.18 304 A 1 
ATOM 2364 O OD2 . ASP A 0 304 . 81.679  11.970  -60.577  1.00 38.18 304 A 1 
ATOM 2365 N N   . LEU A 0 305 . 81.233  16.783  -62.111  1.00 35.79 305 A 1 
ATOM 2366 C CA  . LEU A 0 305 . 82.070  17.358  -63.168  1.00 35.79 305 A 1 
ATOM 2367 C C   . LEU A 0 305 . 83.561  17.216  -62.824  1.00 35.79 305 A 1 
ATOM 2368 C CB  . LEU A 0 305 . 81.648  18.816  -63.435  1.00 35.79 305 A 1 
ATOM 2369 O O   . LEU A 0 305 . 84.165  18.097  -62.210  1.00 35.79 305 A 1 
ATOM 2370 C CG  . LEU A 0 305 . 82.423  19.483  -64.593  1.00 35.79 305 A 1 
ATOM 2371 C CD1 . LEU A 0 305 . 82.120  18.840  -65.949  1.00 35.79 305 A 1 
ATOM 2372 C CD2 . LEU A 0 305 . 82.061  20.965  -64.680  1.00 35.79 305 A 1 
ATOM 2373 N N   . TYR A 0 306 . 84.171  16.111  -63.250  1.00 30.70 306 A 1 
ATOM 2374 C CA  . TYR A 0 306 . 85.597  15.851  -63.046  1.00 30.70 306 A 1 
ATOM 2375 C C   . TYR A 0 306 . 86.454  16.210  -64.277  1.00 30.70 306 A 1 
ATOM 2376 C CB  . TYR A 0 306 . 85.783  14.388  -62.622  1.00 30.70 306 A 1 
ATOM 2377 O O   . TYR A 0 306 . 86.272  15.649  -65.354  1.00 30.70 306 A 1 
ATOM 2378 C CG  . TYR A 0 306 . 87.184  14.062  -62.140  1.00 30.70 306 A 1 
ATOM 2379 C CD1 . TYR A 0 306 . 88.164  13.621  -63.050  1.00 30.70 306 A 1 
ATOM 2380 C CD2 . TYR A 0 306 . 87.503  14.196  -60.774  1.00 30.70 306 A 1 
ATOM 2381 C CE1 . TYR A 0 306 . 89.459  13.303  -62.594  1.00 30.70 306 A 1 
ATOM 2382 C CE2 . TYR A 0 306 . 88.794  13.877  -60.312  1.00 30.70 306 A 1 
ATOM 2383 O OH  . TYR A 0 306 . 91.017  13.103  -60.781  1.00 30.70 306 A 1 
ATOM 2384 C CZ  . TYR A 0 306 . 89.773  13.424  -61.224  1.00 30.70 306 A 1 
ATOM 2385 N N   . GLY A 0 307 . 87.468  17.068  -64.088  1.00 32.88 307 A 1 
ATOM 2386 C CA  . GLY A 0 307 . 88.662  17.108  -64.951  1.00 32.88 307 A 1 
ATOM 2387 C C   . GLY A 0 307 . 88.764  18.222  -66.007  1.00 32.88 307 A 1 
ATOM 2388 O O   . GLY A 0 307 . 88.678  17.957  -67.201  1.00 32.88 307 A 1 
ATOM 2389 N N   . ALA A 0 308 . 89.105  19.449  -65.588  1.00 32.13 308 A 1 
ATOM 2390 C CA  . ALA A 0 308 . 89.576  20.517  -66.488  1.00 32.13 308 A 1 
ATOM 2391 C C   . ALA A 0 308 . 90.732  21.332  -65.864  1.00 32.13 308 A 1 
ATOM 2392 C CB  . ALA A 0 308 . 88.383  21.384  -66.916  1.00 32.13 308 A 1 
ATOM 2393 O O   . ALA A 0 308 . 90.592  22.505  -65.518  1.00 32.13 308 A 1 
ATOM 2394 N N   . SER A 0 309 . 91.893  20.700  -65.665  1.00 35.20 309 A 1 
ATOM 2395 C CA  . SER A 0 309 . 93.029  21.310  -64.963  1.00 35.20 309 A 1 
ATOM 2396 C C   . SER A 0 309 . 93.999  22.094  -65.864  1.00 35.20 309 A 1 
ATOM 2397 C CB  . SER A 0 309 . 93.794  20.237  -64.178  1.00 35.20 309 A 1 
ATOM 2398 O O   . SER A 0 309 . 94.737  21.503  -66.652  1.00 35.20 309 A 1 
ATOM 2399 O OG  . SER A 0 309 . 94.238  19.219  -65.050  1.00 35.20 309 A 1 
ATOM 2400 N N   . SER A 0 310 . 94.152  23.386  -65.550  1.00 32.70 310 A 1 
ATOM 2401 C CA  . SER A 0 310 . 95.370  24.211  -65.706  1.00 32.70 310 A 1 
ATOM 2402 C C   . SER A 0 310 . 95.717  24.891  -67.053  1.00 32.70 310 A 1 
ATOM 2403 C CB  . SER A 0 310 . 96.589  23.487  -65.110  1.00 32.70 310 A 1 
ATOM 2404 O O   . SER A 0 310 . 95.496  24.376  -68.140  1.00 32.70 310 A 1 
ATOM 2405 O OG  . SER A 0 310 . 97.163  22.594  -66.040  1.00 32.70 310 A 1 
ATOM 2406 N N   . TYR A 0 311 . 96.348  26.067  -66.896  1.00 29.12 311 A 1 
ATOM 2407 C CA  . TYR A 0 311 . 97.113  26.897  -67.847  1.00 29.12 311 A 1 
ATOM 2408 C C   . TYR A 0 311 . 96.462  27.439  -69.136  1.00 29.12 311 A 1 
ATOM 2409 C CB  . TYR A 0 311 . 98.504  26.291  -68.087  1.00 29.12 311 A 1 
ATOM 2410 O O   . TYR A 0 311 . 96.395  26.789  -70.172  1.00 29.12 311 A 1 
ATOM 2411 C CG  . TYR A 0 311 . 99.407  26.527  -66.893  1.00 29.12 311 A 1 
ATOM 2412 C CD1 . TYR A 0 311 . 99.983  27.799  -66.701  1.00 29.12 311 A 1 
ATOM 2413 C CD2 . TYR A 0 311 . 99.587  25.519  -65.928  1.00 29.12 311 A 1 
ATOM 2414 C CE1 . TYR A 0 311 . 100.715 28.076  -65.530  1.00 29.12 311 A 1 
ATOM 2415 C CE2 . TYR A 0 311 . 100.311 25.795  -64.752  1.00 29.12 311 A 1 
ATOM 2416 O OH  . TYR A 0 311 . 101.552 27.337  -63.404  1.00 29.12 311 A 1 
ATOM 2417 C CZ  . TYR A 0 311 . 100.869 27.074  -64.547  1.00 29.12 311 A 1 
ATOM 2418 N N   . GLY A 0 312 . 96.167  28.748  -69.108  1.00 35.08 312 A 1 
ATOM 2419 C CA  . GLY A 0 312 . 95.712  29.525  -70.268  1.00 35.08 312 A 1 
ATOM 2420 C C   . GLY A 0 312 . 95.860  31.047  -70.121  1.00 35.08 312 A 1 
ATOM 2421 O O   . GLY A 0 312 . 94.942  31.781  -70.470  1.00 35.08 312 A 1 
ATOM 2422 N N   . ASN A 0 313 . 96.982  31.552  -69.586  1.00 30.20 313 A 1 
ATOM 2423 C CA  . ASN A 0 313 . 97.211  33.003  -69.462  1.00 30.20 313 A 1 
ATOM 2424 C C   . ASN A 0 313 . 97.251  33.682  -70.846  1.00 30.20 313 A 1 
ATOM 2425 C CB  . ASN A 0 313 . 98.511  33.271  -68.671  1.00 30.20 313 A 1 
ATOM 2426 O O   . ASN A 0 313 . 98.258  33.585  -71.555  1.00 30.20 313 A 1 
ATOM 2427 C CG  . ASN A 0 313 . 98.850  34.757  -68.556  1.00 30.20 313 A 1 
ATOM 2428 N ND2 . ASN A 0 313 . 100.041 35.085  -68.113  1.00 30.20 313 A 1 
ATOM 2429 O OD1 . ASN A 0 313 . 98.064  35.641  -68.848  1.00 30.20 313 A 1 
ATOM 2430 N N   . LYS A 0 314 . 96.180  34.395  -71.220  1.00 33.25 314 A 1 
ATOM 2431 C CA  . LYS A 0 314 . 96.182  35.265  -72.400  1.00 33.25 314 A 1 
ATOM 2432 C C   . LYS A 0 314 . 95.209  36.437  -72.278  1.00 33.25 314 A 1 
ATOM 2433 C CB  . LYS A 0 314 . 95.931  34.425  -73.667  1.00 33.25 314 A 1 
ATOM 2434 O O   . LYS A 0 314 . 93.994  36.279  -72.332  1.00 33.25 314 A 1 
ATOM 2435 C CG  . LYS A 0 314 . 96.941  34.822  -74.750  1.00 33.25 314 A 1 
ATOM 2436 C CD  . LYS A 0 314 . 96.845  33.887  -75.957  1.00 33.25 314 A 1 
ATOM 2437 C CE  . LYS A 0 314 . 98.000  34.189  -76.916  1.00 33.25 314 A 1 
ATOM 2438 N NZ  . LYS A 0 314 . 98.011  33.237  -78.052  1.00 33.25 314 A 1 
ATOM 2439 N N   . ALA A 0 315 . 95.776  37.632  -72.163  1.00 27.64 315 A 1 
ATOM 2440 C CA  . ALA A 0 315 . 95.047  38.885  -72.270  1.00 27.64 315 A 1 
ATOM 2441 C C   . ALA A 0 315 . 94.714  39.250  -73.731  1.00 27.64 315 A 1 
ATOM 2442 C CB  . ALA A 0 315 . 95.899  39.976  -71.604  1.00 27.64 315 A 1 
ATOM 2443 O O   . ALA A 0 315 . 95.323  38.755  -74.679  1.00 27.64 315 A 1 
ATOM 2444 N N   . SER A 0 316 . 93.850  40.261  -73.854  1.00 34.60 316 A 1 
ATOM 2445 C CA  . SER A 0 316 . 93.615  41.126  -75.020  1.00 34.60 316 A 1 
ATOM 2446 C C   . SER A 0 316 . 92.774  40.604  -76.204  1.00 34.60 316 A 1 
ATOM 2447 C CB  . SER A 0 316 . 94.913  41.813  -75.477  1.00 34.60 316 A 1 
ATOM 2448 O O   . SER A 0 316 . 93.114  39.662  -76.905  1.00 34.60 316 A 1 
ATOM 2449 O OG  . SER A 0 316 . 95.761  40.944  -76.189  1.00 34.60 316 A 1 
ATOM 2450 N N   . SER A 0 317 . 91.707  41.372  -76.458  1.00 29.55 317 A 1 
ATOM 2451 C CA  . SER A 0 317 . 91.365  41.995  -77.746  1.00 29.55 317 A 1 
ATOM 2452 C C   . SER A 0 317 . 91.264  41.132  -79.016  1.00 29.55 317 A 1 
ATOM 2453 C CB  . SER A 0 317 . 92.338  43.155  -77.991  1.00 29.55 317 A 1 
ATOM 2454 O O   . SER A 0 317 . 92.257  40.859  -79.684  1.00 29.55 317 A 1 
ATOM 2455 O OG  . SER A 0 317 . 91.782  44.049  -78.931  1.00 29.55 317 A 1 
ATOM 2456 N N   . SER A 0 318 . 90.028  40.902  -79.480  1.00 35.84 318 A 1 
ATOM 2457 C CA  . SER A 0 318 . 89.455  41.729  -80.566  1.00 35.84 318 A 1 
ATOM 2458 C C   . SER A 0 318 . 88.082  41.196  -81.010  1.00 35.84 318 A 1 
ATOM 2459 C CB  . SER A 0 318 . 90.371  41.799  -81.801  1.00 35.84 318 A 1 
ATOM 2460 O O   . SER A 0 318 . 87.996  40.217  -81.750  1.00 35.84 318 A 1 
ATOM 2461 O OG  . SER A 0 318 . 89.820  42.686  -82.759  1.00 35.84 318 A 1 
ATOM 2462 N N   . LYS A 0 319 . 86.986  41.859  -80.607  1.00 36.09 319 A 1 
ATOM 2463 C CA  . LYS A 0 319 . 85.693  41.740  -81.307  1.00 36.09 319 A 1 
ATOM 2464 C C   . LYS A 0 319 . 85.540  42.938  -82.239  1.00 36.09 319 A 1 
ATOM 2465 C CB  . LYS A 0 319 . 84.498  41.540  -80.350  1.00 36.09 319 A 1 
ATOM 2466 O O   . LYS A 0 319 . 85.195  44.037  -81.819  1.00 36.09 319 A 1 
ATOM 2467 C CG  . LYS A 0 319 . 84.146  40.045  -80.229  1.00 36.09 319 A 1 
ATOM 2468 C CD  . LYS A 0 319 . 82.837  39.800  -79.461  1.00 36.09 319 A 1 
ATOM 2469 C CE  . LYS A 0 319 . 82.490  38.302  -79.483  1.00 36.09 319 A 1 
ATOM 2470 N NZ  . LYS A 0 319 . 81.228  38.002  -78.754  1.00 36.09 319 A 1 
ATOM 2471 N N   . ASN A 0 320 . 85.853  42.699  -83.507  1.00 39.16 320 A 1 
ATOM 2472 C CA  . ASN A 0 320 . 85.829  43.687  -84.576  1.00 39.16 320 A 1 
ATOM 2473 C C   . ASN A 0 320 . 84.388  43.931  -85.069  1.00 39.16 320 A 1 
ATOM 2474 C CB  . ASN A 0 320 . 86.782  43.173  -85.674  1.00 39.16 320 A 1 
ATOM 2475 O O   . ASN A 0 320 . 83.947  43.307  -86.034  1.00 39.16 320 A 1 
ATOM 2476 C CG  . ASN A 0 320 . 86.961  44.136  -86.833  1.00 39.16 320 A 1 
ATOM 2477 N ND2 . ASN A 0 320 . 87.648  43.713  -87.868  1.00 39.16 320 A 1 
ATOM 2478 O OD1 . ASN A 0 320 . 86.532  45.275  -86.824  1.00 39.16 320 A 1 
ATOM 2479 N N   . THR A 0 321 . 83.654  44.826  -84.403  1.00 43.18 321 A 1 
ATOM 2480 C CA  . THR A 0 321 . 82.376  45.353  -84.911  1.00 43.18 321 A 1 
ATOM 2481 C C   . THR A 0 321 . 82.647  46.637  -85.685  1.00 43.18 321 A 1 
ATOM 2482 C CB  . THR A 0 321 . 81.354  45.607  -83.795  1.00 43.18 321 A 1 
ATOM 2483 O O   . THR A 0 321 . 83.024  47.654  -85.107  1.00 43.18 321 A 1 
ATOM 2484 C CG2 . THR A 0 321 . 79.980  45.974  -84.359  1.00 43.18 321 A 1 
ATOM 2485 O OG1 . THR A 0 321 . 81.167  44.438  -83.030  1.00 43.18 321 A 1 
ATOM 2486 N N   . ALA A 0 322 . 82.481  46.591  -87.004  1.00 40.01 322 A 1 
ATOM 2487 C CA  . ALA A 0 322 . 82.823  47.705  -87.876  1.00 40.01 322 A 1 
ATOM 2488 C C   . ALA A 0 322 . 81.691  48.742  -88.031  1.00 40.01 322 A 1 
ATOM 2489 C CB  . ALA A 0 322 . 83.261  47.135  -89.233  1.00 40.01 322 A 1 
ATOM 2490 O O   . ALA A 0 322 . 80.514  48.391  -88.063  1.00 40.01 322 A 1 
ATOM 2491 N N   . ASN A 0 323 . 82.123  49.973  -88.341  1.00 42.56 323 A 1 
ATOM 2492 C CA  . ASN A 0 323 . 81.443  50.993  -89.157  1.00 42.56 323 A 1 
ATOM 2493 C C   . ASN A 0 323 . 80.692  52.159  -88.455  1.00 42.56 323 A 1 
ATOM 2494 C CB  . ASN A 0 323 . 80.613  50.319  -90.277  1.00 42.56 323 A 1 
ATOM 2495 O O   . ASN A 0 323 . 79.639  51.983  -87.855  1.00 42.56 323 A 1 
ATOM 2496 C CG  . ASN A 0 323 . 80.442  51.146  -91.533  1.00 42.56 323 A 1 
ATOM 2497 N ND2 . ASN A 0 323 . 79.762  50.601  -92.514  1.00 42.56 323 A 1 
ATOM 2498 O OD1 . ASN A 0 323 . 80.943  52.247  -91.686  1.00 42.56 323 A 1 
ATOM 2499 N N   . LYS A 0 324 . 81.184  53.370  -88.787  1.00 36.71 324 A 1 
ATOM 2500 C CA  . LYS A 0 324 . 80.502  54.681  -88.918  1.00 36.71 324 A 1 
ATOM 2501 C C   . LYS A 0 324 . 80.292  55.608  -87.696  1.00 36.71 324 A 1 
ATOM 2502 C CB  . LYS A 0 324 . 79.224  54.530  -89.773  1.00 36.71 324 A 1 
ATOM 2503 O O   . LYS A 0 324 . 79.522  55.315  -86.799  1.00 36.71 324 A 1 
ATOM 2504 C CG  . LYS A 0 324 . 79.401  55.154  -91.161  1.00 36.71 324 A 1 
ATOM 2505 C CD  . LYS A 0 324 . 78.199  54.823  -92.048  1.00 36.71 324 A 1 
ATOM 2506 C CE  . LYS A 0 324 . 78.325  55.576  -93.374  1.00 36.71 324 A 1 
ATOM 2507 N NZ  . LYS A 0 324 . 77.098  55.427  -94.194  1.00 36.71 324 A 1 
ATOM 2508 N N   . TYR A 0 325 . 80.875  56.815  -87.837  1.00 40.07 325 A 1 
ATOM 2509 C CA  . TYR A 0 325 . 80.727  58.059  -87.045  1.00 40.07 325 A 1 
ATOM 2510 C C   . TYR A 0 325 . 81.134  57.986  -85.548  1.00 40.07 325 A 1 
ATOM 2511 C CB  . TYR A 0 325 . 79.305  58.634  -87.205  1.00 40.07 325 A 1 
ATOM 2512 O O   . TYR A 0 325 . 80.568  57.221  -84.788  1.00 40.07 325 A 1 
ATOM 2513 C CG  . TYR A 0 325 . 78.772  58.711  -88.631  1.00 40.07 325 A 1 
ATOM 2514 C CD1 . TYR A 0 325 . 79.210  59.722  -89.511  1.00 40.07 325 A 1 
ATOM 2515 C CD2 . TYR A 0 325 . 77.806  57.783  -89.064  1.00 40.07 325 A 1 
ATOM 2516 C CE1 . TYR A 0 325 . 78.707  59.786  -90.827  1.00 40.07 325 A 1 
ATOM 2517 C CE2 . TYR A 0 325 . 77.296  57.845  -90.376  1.00 40.07 325 A 1 
ATOM 2518 O OH  . TYR A 0 325 . 77.297  58.860  -92.547  1.00 40.07 325 A 1 
ATOM 2519 C CZ  . TYR A 0 325 . 77.757  58.836  -91.266  1.00 40.07 325 A 1 
ATOM 2520 N N   . GLY A 0 326 . 82.064  58.784  -85.005  1.00 36.96 326 A 1 
ATOM 2521 C CA  . GLY A 0 326 . 83.097  59.624  -85.625  1.00 36.96 326 A 1 
ATOM 2522 C C   . GLY A 0 326 . 83.035  61.114  -85.263  1.00 36.96 326 A 1 
ATOM 2523 O O   . GLY A 0 326 . 82.453  61.870  -86.032  1.00 36.96 326 A 1 
ATOM 2524 N N   . HIS A 0 327 . 83.694  61.513  -84.163  1.00 37.79 327 A 1 
ATOM 2525 C CA  . HIS A 0 327 . 84.416  62.785  -83.934  1.00 37.79 327 A 1 
ATOM 2526 C C   . HIS A 0 327 . 85.240  62.691  -82.620  1.00 37.79 327 A 1 
ATOM 2527 C CB  . HIS A 0 327 . 83.480  64.017  -83.898  1.00 37.79 327 A 1 
ATOM 2528 O O   . HIS A 0 327 . 84.795  62.041  -81.684  1.00 37.79 327 A 1 
ATOM 2529 C CG  . HIS A 0 327 . 83.530  64.851  -85.164  1.00 37.79 327 A 1 
ATOM 2530 C CD2 . HIS A 0 327 . 84.076  66.098  -85.325  1.00 37.79 327 A 1 
ATOM 2531 N ND1 . HIS A 0 327 . 83.047  64.479  -86.393  1.00 37.79 327 A 1 
ATOM 2532 C CE1 . HIS A 0 327 . 83.298  65.456  -87.276  1.00 37.79 327 A 1 
ATOM 2533 N NE2 . HIS A 0 327 . 83.938  66.466  -86.670  1.00 37.79 327 A 1 
ATOM 2534 N N   . ALA A 0 328 . 86.445  63.287  -82.645  1.00 37.48 328 A 1 
ATOM 2535 C CA  . ALA A 0 328 . 87.243  64.026  -81.632  1.00 37.48 328 A 1 
ATOM 2536 C C   . ALA A 0 328 . 86.913  63.947  -80.102  1.00 37.48 328 A 1 
ATOM 2537 C CB  . ALA A 0 328 . 87.193  65.466  -82.160  1.00 37.48 328 A 1 
ATOM 2538 O O   . ALA A 0 328 . 85.777  63.714  -79.724  1.00 37.48 328 A 1 
ATOM 2539 N N   . TYR A 0 329 . 87.828  64.198  -79.139  1.00 41.09 329 A 1 
ATOM 2540 C CA  . TYR A 0 329 . 89.072  65.014  -79.124  1.00 41.09 329 A 1 
ATOM 2541 C C   . TYR A 0 329 . 90.001  64.687  -77.909  1.00 41.09 329 A 1 
ATOM 2542 C CB  . TYR A 0 329 . 88.683  66.522  -78.992  1.00 41.09 329 A 1 
ATOM 2543 O O   . TYR A 0 329 . 89.517  64.680  -76.789  1.00 41.09 329 A 1 
ATOM 2544 C CG  . TYR A 0 329 . 87.261  66.797  -78.499  1.00 41.09 329 A 1 
ATOM 2545 C CD1 . TYR A 0 329 . 86.275  67.265  -79.394  1.00 41.09 329 A 1 
ATOM 2546 C CD2 . TYR A 0 329 . 86.891  66.459  -77.180  1.00 41.09 329 A 1 
ATOM 2547 C CE1 . TYR A 0 329 . 84.923  67.301  -79.002  1.00 41.09 329 A 1 
ATOM 2548 C CE2 . TYR A 0 329 . 85.541  66.492  -76.786  1.00 41.09 329 A 1 
ATOM 2549 O OH  . TYR A 0 329 . 83.240  66.882  -77.349  1.00 41.09 329 A 1 
ATOM 2550 C CZ  . TYR A 0 329 . 84.550  66.887  -77.708  1.00 41.09 329 A 1 
ATOM 2551 N N   . GLY A 0 330 . 91.329  64.555  -78.118  1.00 39.45 330 A 1 
ATOM 2552 C CA  . GLY A 0 330 . 92.438  64.773  -77.136  1.00 39.45 330 A 1 
ATOM 2553 C C   . GLY A 0 330 . 92.525  63.956  -75.812  1.00 39.45 330 A 1 
ATOM 2554 O O   . GLY A 0 330 . 91.557  63.359  -75.375  1.00 39.45 330 A 1 
ATOM 2555 N N   . ALA A 0 331 . 93.656  63.902  -75.081  1.00 38.15 331 A 1 
ATOM 2556 C CA  . ALA A 0 331 . 95.072  64.163  -75.418  1.00 38.15 331 A 1 
ATOM 2557 C C   . ALA A 0 331 . 96.044  63.631  -74.315  1.00 38.15 331 A 1 
ATOM 2558 C CB  . ALA A 0 331 . 95.302  65.676  -75.573  1.00 38.15 331 A 1 
ATOM 2559 O O   . ALA A 0 331 . 95.758  63.783  -73.133  1.00 38.15 331 A 1 
ATOM 2560 N N   . GLY A 0 332 . 97.235  63.128  -74.697  1.00 40.11 332 A 1 
ATOM 2561 C CA  . GLY A 0 332 . 98.392  62.873  -73.799  1.00 40.11 332 A 1 
ATOM 2562 C C   . GLY A 0 332 . 98.428  61.525  -73.034  1.00 40.11 332 A 1 
ATOM 2563 O O   . GLY A 0 332 . 97.408  60.862  -72.919  1.00 40.11 332 A 1 
ATOM 2564 N N   . ALA A 0 333 . 99.567  61.051  -72.488  1.00 41.97 333 A 1 
ATOM 2565 C CA  . ALA A 0 333 . 100.962 61.526  -72.603  1.00 41.97 333 A 1 
ATOM 2566 C C   . ALA A 0 333 . 102.016 60.517  -72.032  1.00 41.97 333 A 1 
ATOM 2567 C CB  . ALA A 0 333 . 101.068 62.846  -71.816  1.00 41.97 333 A 1 
ATOM 2568 O O   . ALA A 0 333 . 101.935 60.199  -70.857  1.00 41.97 333 A 1 
ATOM 2569 N N   . HIS A 0 334 . 103.051 60.161  -72.827  1.00 41.05 334 A 1 
ATOM 2570 C CA  . HIS A 0 334 . 104.416 59.659  -72.461  1.00 41.05 334 A 1 
ATOM 2571 C C   . HIS A 0 334 . 104.598 58.379  -71.577  1.00 41.05 334 A 1 
ATOM 2572 C CB  . HIS A 0 334 . 105.226 60.836  -71.884  1.00 41.05 334 A 1 
ATOM 2573 O O   . HIS A 0 334 . 103.824 58.120  -70.672  1.00 41.05 334 A 1 
ATOM 2574 C CG  . HIS A 0 334 . 105.331 62.028  -72.810  1.00 41.05 334 A 1 
ATOM 2575 C CD2 . HIS A 0 334 . 106.357 62.308  -73.672  1.00 41.05 334 A 1 
ATOM 2576 N ND1 . HIS A 0 334 . 104.417 63.049  -72.938  1.00 41.05 334 A 1 
ATOM 2577 C CE1 . HIS A 0 334 . 104.869 63.910  -73.864  1.00 41.05 334 A 1 
ATOM 2578 N NE2 . HIS A 0 334 . 106.048 63.494  -74.345  1.00 41.05 334 A 1 
ATOM 2579 N N   . GLY A 0 335 . 105.653 57.551  -71.729  1.00 42.83 335 A 1 
ATOM 2580 C CA  . GLY A 0 335 . 106.698 57.466  -72.774  1.00 42.83 335 A 1 
ATOM 2581 C C   . GLY A 0 335 . 107.941 56.609  -72.394  1.00 42.83 335 A 1 
ATOM 2582 O O   . GLY A 0 335 . 108.161 56.353  -71.219  1.00 42.83 335 A 1 
ATOM 2583 N N   . HIS A 0 336 . 108.782 56.279  -73.396  1.00 38.83 336 A 1 
ATOM 2584 C CA  . HIS A 0 336 . 110.151 55.682  -73.340  1.00 38.83 336 A 1 
ATOM 2585 C C   . HIS A 0 336 . 110.328 54.213  -72.851  1.00 38.83 336 A 1 
ATOM 2586 C CB  . HIS A 0 336 . 111.117 56.632  -72.608  1.00 38.83 336 A 1 
ATOM 2587 O O   . HIS A 0 336 . 109.671 53.780  -71.917  1.00 38.83 336 A 1 
ATOM 2588 C CG  . HIS A 0 336 . 111.196 58.001  -73.233  1.00 38.83 336 A 1 
ATOM 2589 C CD2 . HIS A 0 336 . 112.055 58.399  -74.223  1.00 38.83 336 A 1 
ATOM 2590 N ND1 . HIS A 0 336 . 110.394 59.080  -72.933  1.00 38.83 336 A 1 
ATOM 2591 C CE1 . HIS A 0 336 . 110.756 60.099  -73.730  1.00 38.83 336 A 1 
ATOM 2592 N NE2 . HIS A 0 336 . 111.757 59.727  -74.541  1.00 38.83 336 A 1 
ATOM 2593 N N   . GLY A 0 337 . 111.237 53.396  -73.423  1.00 39.77 337 A 1 
ATOM 2594 C CA  . GLY A 0 337 . 112.069 53.592  -74.631  1.00 39.77 337 A 1 
ATOM 2595 C C   . GLY A 0 337 . 113.064 52.440  -74.947  1.00 39.77 337 A 1 
ATOM 2596 O O   . GLY A 0 337 . 113.373 51.657  -74.064  1.00 39.77 337 A 1 
ATOM 2597 N N   . HIS A 0 338 . 113.537 52.388  -76.210  1.00 39.01 338 A 1 
ATOM 2598 C CA  . HIS A 0 338 . 114.766 51.780  -76.815  1.00 39.01 338 A 1 
ATOM 2599 C C   . HIS A 0 338 . 115.352 50.412  -76.333  1.00 39.01 338 A 1 
ATOM 2600 C CB  . HIS A 0 338 . 115.882 52.841  -76.774  1.00 39.01 338 A 1 
ATOM 2601 O O   . HIS A 0 338 . 115.478 50.166  -75.147  1.00 39.01 338 A 1 
ATOM 2602 C CG  . HIS A 0 338 . 115.431 54.226  -77.178  1.00 39.01 338 A 1 
ATOM 2603 C CD2 . HIS A 0 338 . 115.121 55.251  -76.324  1.00 39.01 338 A 1 
ATOM 2604 N ND1 . HIS A 0 338 . 115.156 54.665  -78.455  1.00 39.01 338 A 1 
ATOM 2605 C CE1 . HIS A 0 338 . 114.690 55.924  -78.369  1.00 39.01 338 A 1 
ATOM 2606 N NE2 . HIS A 0 338 . 114.635 56.313  -77.090  1.00 39.01 338 A 1 
ATOM 2607 N N   . GLY A 0 339 . 115.893 49.514  -77.184  1.00 40.74 339 A 1 
ATOM 2608 C CA  . GLY A 0 339 . 115.934 49.425  -78.662  1.00 40.74 339 A 1 
ATOM 2609 C C   . GLY A 0 339 . 117.236 48.809  -79.252  1.00 40.74 339 A 1 
ATOM 2610 O O   . GLY A 0 339 . 118.313 49.125  -78.765  1.00 40.74 339 A 1 
ATOM 2611 N N   . LYS A 0 340 . 117.131 48.062  -80.380  1.00 38.65 340 A 1 
ATOM 2612 C CA  . LYS A 0 340 . 118.212 47.455  -81.234  1.00 38.65 340 A 1 
ATOM 2613 C C   . LYS A 0 340 . 119.029 46.292  -80.599  1.00 38.65 340 A 1 
ATOM 2614 C CB  . LYS A 0 340 . 119.181 48.546  -81.751  1.00 38.65 340 A 1 
ATOM 2615 O O   . LYS A 0 340 . 119.290 46.322  -79.410  1.00 38.65 340 A 1 
ATOM 2616 C CG  . LYS A 0 340 . 118.531 49.692  -82.549  1.00 38.65 340 A 1 
ATOM 2617 C CD  . LYS A 0 340 . 119.544 50.821  -82.802  1.00 38.65 340 A 1 
ATOM 2618 C CE  . LYS A 0 340 . 118.936 51.914  -83.694  1.00 38.65 340 A 1 
ATOM 2619 N NZ  . LYS A 0 340 . 119.866 53.060  -83.881  1.00 38.65 340 A 1 
ATOM 2620 N N   . GLY A 0 341 . 119.508 45.270  -81.332  1.00 38.13 341 A 1 
ATOM 2621 C CA  . GLY A 0 341 . 119.251 44.852  -82.729  1.00 38.13 341 A 1 
ATOM 2622 C C   . GLY A 0 341 . 120.306 43.877  -83.325  1.00 38.13 341 A 1 
ATOM 2623 O O   . GLY A 0 341 . 121.416 43.803  -82.815  1.00 38.13 341 A 1 
ATOM 2624 N N   . TYR A 0 342 . 119.967 43.253  -84.472  1.00 33.08 342 A 1 
ATOM 2625 C CA  . TYR A 0 342 . 120.844 42.605  -85.493  1.00 33.08 342 A 1 
ATOM 2626 C C   . TYR A 0 342 . 121.484 41.208  -85.223  1.00 33.08 342 A 1 
ATOM 2627 C CB  . TYR A 0 342 . 121.906 43.598  -86.012  1.00 33.08 342 A 1 
ATOM 2628 O O   . TYR A 0 342 . 121.854 40.889  -84.103  1.00 33.08 342 A 1 
ATOM 2629 C CG  . TYR A 0 342 . 121.504 45.066  -86.018  1.00 33.08 342 A 1 
ATOM 2630 C CD1 . TYR A 0 342 . 120.545 45.553  -86.929  1.00 33.08 342 A 1 
ATOM 2631 C CD2 . TYR A 0 342 . 122.068 45.936  -85.064  1.00 33.08 342 A 1 
ATOM 2632 C CE1 . TYR A 0 342 . 120.148 46.906  -86.880  1.00 33.08 342 A 1 
ATOM 2633 C CE2 . TYR A 0 342 . 121.685 47.286  -85.015  1.00 33.08 342 A 1 
ATOM 2634 O OH  . TYR A 0 342 . 120.383 49.086  -85.876  1.00 33.08 342 A 1 
ATOM 2635 C CZ  . TYR A 0 342 . 120.725 47.773  -85.926  1.00 33.08 342 A 1 
ATOM 2636 N N   . GLY A 0 343 . 121.675 40.419  -86.306  1.00 36.74 343 A 1 
ATOM 2637 C CA  . GLY A 0 343 . 122.386 39.114  -86.356  1.00 36.74 343 A 1 
ATOM 2638 C C   . GLY A 0 343 . 121.501 37.881  -86.062  1.00 36.74 343 A 1 
ATOM 2639 O O   . GLY A 0 343 . 121.058 37.743  -84.934  1.00 36.74 343 A 1 
ATOM 2640 N N   . ALA A 0 344 . 121.093 36.959  -86.953  1.00 33.52 344 A 1 
ATOM 2641 C CA  . ALA A 0 344 . 121.478 36.476  -88.299  1.00 33.52 344 A 1 
ATOM 2642 C C   . ALA A 0 344 . 122.342 35.181  -88.348  1.00 33.52 344 A 1 
ATOM 2643 C CB  . ALA A 0 344 . 121.987 37.577  -89.244  1.00 33.52 344 A 1 
ATOM 2644 O O   . ALA A 0 344 . 123.381 35.103  -87.709  1.00 33.52 344 A 1 
ATOM 2645 N N   . GLN A 0 345 . 121.928 34.252  -89.236  1.00 34.72 345 A 1 
ATOM 2646 C CA  . GLN A 0 345 . 122.650 33.108  -89.856  1.00 34.72 345 A 1 
ATOM 2647 C C   . GLN A 0 345 . 122.772 31.697  -89.195  1.00 34.72 345 A 1 
ATOM 2648 C CB  . GLN A 0 345 . 123.997 33.565  -90.454  1.00 34.72 345 A 1 
ATOM 2649 O O   . GLN A 0 345 . 123.579 31.477  -88.306  1.00 34.72 345 A 1 
ATOM 2650 C CG  . GLN A 0 345 . 123.793 34.288  -91.797  1.00 34.72 345 A 1 
ATOM 2651 C CD  . GLN A 0 345 . 125.084 34.660  -92.522  1.00 34.72 345 A 1 
ATOM 2652 N NE2 . GLN A 0 345 . 126.159 33.910  -92.405  1.00 34.72 345 A 1 
ATOM 2653 O OE1 . GLN A 0 345 . 125.130 35.620  -93.266  1.00 34.72 345 A 1 
ATOM 2654 N N   . TYR A 0 346 . 122.122 30.728  -89.878  1.00 31.30 346 A 1 
ATOM 2655 C CA  . TYR A 0 346 . 122.491 29.315  -90.181  1.00 31.30 346 A 1 
ATOM 2656 C C   . TYR A 0 346 . 122.587 28.195  -89.107  1.00 31.30 346 A 1 
ATOM 2657 C CB  . TYR A 0 346 . 123.708 29.279  -91.126  1.00 31.30 346 A 1 
ATOM 2658 O O   . TYR A 0 346 . 123.027 28.394  -87.986  1.00 31.30 346 A 1 
ATOM 2659 C CG  . TYR A 0 346 . 123.427 29.776  -92.535  1.00 31.30 346 A 1 
ATOM 2660 C CD1 . TYR A 0 346 . 122.565 29.048  -93.381  1.00 31.30 346 A 1 
ATOM 2661 C CD2 . TYR A 0 346 . 124.046 30.945  -93.017  1.00 31.30 346 A 1 
ATOM 2662 C CE1 . TYR A 0 346 . 122.298 29.509  -94.684  1.00 31.30 346 A 1 
ATOM 2663 C CE2 . TYR A 0 346 . 123.770 31.420  -94.314  1.00 31.30 346 A 1 
ATOM 2664 O OH  . TYR A 0 346 . 122.622 31.139  -96.406  1.00 31.30 346 A 1 
ATOM 2665 C CZ  . TYR A 0 346 . 122.891 30.700  -95.150  1.00 31.30 346 A 1 
ATOM 2666 N N   . GLY A 0 347 . 122.240 26.965  -89.552  1.00 37.87 347 A 1 
ATOM 2667 C CA  . GLY A 0 347 . 122.272 25.683  -88.809  1.00 37.87 347 A 1 
ATOM 2668 C C   . GLY A 0 347 . 120.858 25.179  -88.460  1.00 37.87 347 A 1 
ATOM 2669 O O   . GLY A 0 347 . 120.266 25.704  -87.531  1.00 37.87 347 A 1 
ATOM 2670 N N   . SER A 0 348 . 120.155 24.300  -89.193  1.00 29.77 348 A 1 
ATOM 2671 C CA  . SER A 0 348 . 120.477 23.112  -90.020  1.00 29.77 348 A 1 
ATOM 2672 C C   . SER A 0 348 . 120.667 21.802  -89.230  1.00 29.77 348 A 1 
ATOM 2673 C CB  . SER A 0 348 . 121.599 23.318  -91.043  1.00 29.77 348 A 1 
ATOM 2674 O O   . SER A 0 348 . 121.426 21.774  -88.271  1.00 29.77 348 A 1 
ATOM 2675 O OG  . SER A 0 348 . 121.465 22.372  -92.090  1.00 29.77 348 A 1 
ATOM 2676 N N   . GLN A 0 349 . 120.043 20.723  -89.738  1.00 36.73 349 A 1 
ATOM 2677 C CA  . GLN A 0 349 . 120.047 19.313  -89.279  1.00 36.73 349 A 1 
ATOM 2678 C C   . GLN A 0 349 . 119.216 18.953  -88.018  1.00 36.73 349 A 1 
ATOM 2679 C CB  . GLN A 0 349 . 121.486 18.768  -89.167  1.00 36.73 349 A 1 
ATOM 2680 O O   . GLN A 0 349 . 119.058 19.783  -87.136  1.00 36.73 349 A 1 
ATOM 2681 C CG  . GLN A 0 349 . 122.295 18.908  -90.468  1.00 36.73 349 A 1 
ATOM 2682 C CD  . GLN A 0 349 . 123.676 18.265  -90.380  1.00 36.73 349 A 1 
ATOM 2683 N NE2 . GLN A 0 349 . 124.253 17.864  -91.491  1.00 36.73 349 A 1 
ATOM 2684 O OE1 . GLN A 0 349 . 124.272 18.098  -89.335  1.00 36.73 349 A 1 
ATOM 2685 N N   . THR A 0 350 . 118.739 17.710  -87.786  1.00 30.50 350 A 1 
ATOM 2686 C CA  . THR A 0 350 . 118.049 16.686  -88.634  1.00 30.50 350 A 1 
ATOM 2687 C C   . THR A 0 350 . 117.664 15.465  -87.762  1.00 30.50 350 A 1 
ATOM 2688 C CB  . THR A 0 350 . 118.880 16.166  -89.840  1.00 30.50 350 A 1 
ATOM 2689 O O   . THR A 0 350 . 118.542 14.734  -87.313  1.00 30.50 350 A 1 
ATOM 2690 C CG2 . THR A 0 350 . 118.567 14.756  -90.367  1.00 30.50 350 A 1 
ATOM 2691 O OG1 . THR A 0 350 . 118.579 16.947  -90.972  1.00 30.50 350 A 1 
ATOM 2692 N N   . SER A 0 351 . 116.368 15.193  -87.556  1.00 37.18 351 A 1 
ATOM 2693 C CA  . SER A 0 351 . 115.754 13.892  -87.151  1.00 37.18 351 A 1 
ATOM 2694 C C   . SER A 0 351 . 114.220 14.093  -87.077  1.00 37.18 351 A 1 
ATOM 2695 C CB  . SER A 0 351 . 116.320 13.341  -85.823  1.00 37.18 351 A 1 
ATOM 2696 O O   . SER A 0 351 . 113.784 15.160  -86.667  1.00 37.18 351 A 1 
ATOM 2697 O OG  . SER A 0 351 . 116.746 14.345  -84.930  1.00 37.18 351 A 1 
ATOM 2698 N N   . LYS A 0 352 . 113.334 13.272  -87.679  1.00 31.36 352 A 1 
ATOM 2699 C CA  . LYS A 0 352 . 112.982 11.851  -87.408  1.00 31.36 352 A 1 
ATOM 2700 C C   . LYS A 0 352 . 112.513 11.690  -85.949  1.00 31.36 352 A 1 
ATOM 2701 C CB  . LYS A 0 352 . 114.104 10.868  -87.794  1.00 31.36 352 A 1 
ATOM 2702 O O   . LYS A 0 352 . 113.290 12.001  -85.061  1.00 31.36 352 A 1 
ATOM 2703 C CG  . LYS A 0 352 . 114.487 10.930  -89.285  1.00 31.36 352 A 1 
ATOM 2704 C CD  . LYS A 0 352 . 115.605 9.927   -89.608  1.00 31.36 352 A 1 
ATOM 2705 C CE  . LYS A 0 352 . 116.023 10.036  -91.081  1.00 31.36 352 A 1 
ATOM 2706 N NZ  . LYS A 0 352 . 117.077 9.046   -91.424  1.00 31.36 352 A 1 
ATOM 2707 N N   . TRP A 0 353 . 111.297 11.246  -85.612  1.00 32.36 353 A 1 
ATOM 2708 C CA  . TRP A 0 353 . 110.338 10.311  -86.245  1.00 32.36 353 A 1 
ATOM 2709 C C   . TRP A 0 353 . 108.934 10.976  -86.335  1.00 32.36 353 A 1 
ATOM 2710 C CB  . TRP A 0 353 . 110.272 9.064   -85.334  1.00 32.36 353 A 1 
ATOM 2711 O O   . TRP A 0 353 . 108.679 11.885  -85.558  1.00 32.36 353 A 1 
ATOM 2712 C CG  . TRP A 0 353 . 111.561 8.359   -84.976  1.00 32.36 353 A 1 
ATOM 2713 C CD1 . TRP A 0 353 . 112.601 8.879   -84.275  1.00 32.36 353 A 1 
ATOM 2714 C CD2 . TRP A 0 353 . 111.897 6.943   -85.143  1.00 32.36 353 A 1 
ATOM 2715 C CE2 . TRP A 0 353 . 113.194 6.708   -84.592  1.00 32.36 353 A 1 
ATOM 2716 C CE3 . TRP A 0 353 . 111.209 5.819   -85.650  1.00 32.36 353 A 1 
ATOM 2717 N NE1 . TRP A 0 353 . 113.588 7.932   -84.105  1.00 32.36 353 A 1 
ATOM 2718 C CH2 . TRP A 0 353 . 113.080 4.345   -85.087  1.00 32.36 353 A 1 
ATOM 2719 C CZ2 . TRP A 0 353 . 113.792 5.440   -84.572  1.00 32.36 353 A 1 
ATOM 2720 C CZ3 . TRP A 0 353 . 111.791 4.535   -85.618  1.00 32.36 353 A 1 
ATOM 2721 N N   . ALA A 0 354 . 107.987 10.718  -87.251  1.00 31.01 354 A 1 
ATOM 2722 C CA  . ALA A 0 354 . 107.623 9.586   -88.127  1.00 31.01 354 A 1 
ATOM 2723 C C   . ALA A 0 354 . 106.630 8.561   -87.513  1.00 31.01 354 A 1 
ATOM 2724 C CB  . ALA A 0 354 . 108.832 8.954   -88.834  1.00 31.01 354 A 1 
ATOM 2725 O O   . ALA A 0 354 . 107.047 7.625   -86.840  1.00 31.01 354 A 1 
ATOM 2726 N N   . GLY A 0 355 . 105.334 8.708   -87.851  1.00 29.13 355 A 1 
ATOM 2727 C CA  . GLY A 0 355 . 104.219 7.803   -87.494  1.00 29.13 355 A 1 
ATOM 2728 C C   . GLY A 0 355 . 103.469 8.175   -86.196  1.00 29.13 355 A 1 
ATOM 2729 O O   . GLY A 0 355 . 104.036 8.856   -85.354  1.00 29.13 355 A 1 
ATOM 2730 N N   . ALA A 0 356 . 102.206 7.775   -85.975  1.00 28.82 356 A 1 
ATOM 2731 C CA  . ALA A 0 356 . 101.202 7.208   -86.893  1.00 28.82 356 A 1 
ATOM 2732 C C   . ALA A 0 356 . 99.767  7.290   -86.294  1.00 28.82 356 A 1 
ATOM 2733 C CB  . ALA A 0 356 . 101.539 5.736   -87.186  1.00 28.82 356 A 1 
ATOM 2734 O O   . ALA A 0 356 . 99.610  7.398   -85.086  1.00 28.82 356 A 1 
ATOM 2735 N N   . SER A 0 357 . 98.749  7.204   -87.162  1.00 30.58 357 A 1 
ATOM 2736 C CA  . SER A 0 357 . 97.378  6.683   -86.924  1.00 30.58 357 A 1 
ATOM 2737 C C   . SER A 0 357 . 96.656  6.881   -85.568  1.00 30.58 357 A 1 
ATOM 2738 C CB  . SER A 0 357 . 97.357  5.184   -87.255  1.00 30.58 357 A 1 
ATOM 2739 O O   . SER A 0 357 . 96.860  6.118   -84.631  1.00 30.58 357 A 1 
ATOM 2740 O OG  . SER A 0 357 . 98.293  4.493   -86.455  1.00 30.58 357 A 1 
ATOM 2741 N N   . ALA A 0 358 . 95.655  7.768   -85.586  1.00 32.70 358 A 1 
ATOM 2742 C CA  . ALA A 0 358 . 94.268  7.546   -85.135  1.00 32.70 358 A 1 
ATOM 2743 C C   . ALA A 0 358 . 93.969  6.625   -83.920  1.00 32.70 358 A 1 
ATOM 2744 C CB  . ALA A 0 358 . 93.471  7.081   -86.367  1.00 32.70 358 A 1 
ATOM 2745 O O   . ALA A 0 358 . 93.772  5.421   -84.082  1.00 32.70 358 A 1 
ATOM 2746 N N   . ALA A 0 359 . 93.754  7.249   -82.761  1.00 30.52 359 A 1 
ATOM 2747 C CA  . ALA A 0 359 . 92.801  6.901   -81.695  1.00 30.52 359 A 1 
ATOM 2748 C C   . ALA A 0 359 . 92.701  8.119   -80.744  1.00 30.52 359 A 1 
ATOM 2749 C CB  . ALA A 0 359 . 93.256  5.647   -80.937  1.00 30.52 359 A 1 
ATOM 2750 O O   . ALA A 0 359 . 93.553  8.997   -80.845  1.00 30.52 359 A 1 
ATOM 2751 N N   . ASP A 0 360 . 91.693  8.151   -79.865  1.00 34.57 360 A 1 
ATOM 2752 C CA  . ASP A 0 360 . 91.470  9.112   -78.762  1.00 34.57 360 A 1 
ATOM 2753 C C   . ASP A 0 360 . 91.453  10.628  -79.128  1.00 34.57 360 A 1 
ATOM 2754 C CB  . ASP A 0 360 . 92.407  8.766   -77.587  1.00 34.57 360 A 1 
ATOM 2755 O O   . ASP A 0 360 . 92.401  11.192  -79.663  1.00 34.57 360 A 1 
ATOM 2756 C CG  . ASP A 0 360 . 92.299  7.293   -77.152  1.00 34.57 360 A 1 
ATOM 2757 O OD1 . ASP A 0 360 . 91.229  6.684   -77.400  1.00 34.57 360 A 1 
ATOM 2758 O OD2 . ASP A 0 360 . 93.293  6.774   -76.599  1.00 34.57 360 A 1 
ATOM 2759 N N   . SER A 0 361 . 90.396  11.408  -78.878  1.00 37.79 361 A 1 
ATOM 2760 C CA  . SER A 0 361 . 89.247  11.204  -77.982  1.00 37.79 361 A 1 
ATOM 2761 C C   . SER A 0 361 . 87.933  11.626  -78.643  1.00 37.79 361 A 1 
ATOM 2762 C CB  . SER A 0 361 . 89.426  12.056  -76.719  1.00 37.79 361 A 1 
ATOM 2763 O O   . SER A 0 361 . 87.842  12.703  -79.234  1.00 37.79 361 A 1 
ATOM 2764 O OG  . SER A 0 361 . 90.634  11.722  -76.068  1.00 37.79 361 A 1 
ATOM 2765 N N   . ALA A 0 362 . 86.884  10.816  -78.490  1.00 32.39 362 A 1 
ATOM 2766 C CA  . ALA A 0 362 . 85.529  11.194  -78.881  1.00 32.39 362 A 1 
ATOM 2767 C C   . ALA A 0 362 . 84.843  11.976  -77.747  1.00 32.39 362 A 1 
ATOM 2768 C CB  . ALA A 0 362 . 84.750  9.932   -79.275  1.00 32.39 362 A 1 
ATOM 2769 O O   . ALA A 0 362 . 84.627  11.438  -76.665  1.00 32.39 362 A 1 
ATOM 2770 N N   . ALA A 0 363 . 84.473  13.230  -78.012  1.00 38.03 363 A 1 
ATOM 2771 C CA  . ALA A 0 363 . 83.652  14.055  -77.127  1.00 38.03 363 A 1 
ATOM 2772 C C   . ALA A 0 363 . 82.511  14.679  -77.946  1.00 38.03 363 A 1 
ATOM 2773 C CB  . ALA A 0 363 . 84.545  15.087  -76.425  1.00 38.03 363 A 1 
ATOM 2774 O O   . ALA A 0 363 . 82.648  15.750  -78.537  1.00 38.03 363 A 1 
ATOM 2775 N N   . THR A 0 364 . 81.395  13.959  -78.048  1.00 36.27 364 A 1 
ATOM 2776 C CA  . THR A 0 364 . 80.201  14.392  -78.784  1.00 36.27 364 A 1 
ATOM 2777 C C   . THR A 0 364 . 79.490  15.525  -78.052  1.00 36.27 364 A 1 
ATOM 2778 C CB  . THR A 0 364 . 79.224  13.220  -78.991  1.00 36.27 364 A 1 
ATOM 2779 O O   . THR A 0 364 . 78.733  15.279  -77.119  1.00 36.27 364 A 1 
ATOM 2780 C CG2 . THR A 0 364 . 79.654  12.335  -80.158  1.00 36.27 364 A 1 
ATOM 2781 O OG1 . THR A 0 364 . 79.181  12.406  -77.841  1.00 36.27 364 A 1 
ATOM 2782 N N   . GLY A 0 365 . 79.694  16.760  -78.514  1.00 37.90 365 A 1 
ATOM 2783 C CA  . GLY A 0 365 . 78.909  17.934  -78.116  1.00 37.90 365 A 1 
ATOM 2784 C C   . GLY A 0 365 . 77.494  17.924  -78.704  1.00 37.90 365 A 1 
ATOM 2785 O O   . GLY A 0 365 . 77.148  18.804  -79.488  1.00 37.90 365 A 1 
ATOM 2786 N N   . ALA A 0 366 . 76.702  16.907  -78.362  1.00 32.56 366 A 1 
ATOM 2787 C CA  . ALA A 0 366 . 75.249  16.945  -78.478  1.00 32.56 366 A 1 
ATOM 2788 C C   . ALA A 0 366 . 74.700  17.544  -77.174  1.00 32.56 366 A 1 
ATOM 2789 C CB  . ALA A 0 366 . 74.726  15.530  -78.756  1.00 32.56 366 A 1 
ATOM 2790 O O   . ALA A 0 366 . 75.135  17.145  -76.098  1.00 32.56 366 A 1 
ATOM 2791 N N   . TYR A 0 367 . 73.815  18.537  -77.272  1.00 33.58 367 A 1 
ATOM 2792 C CA  . TYR A 0 367 . 73.352  19.317  -76.121  1.00 33.58 367 A 1 
ATOM 2793 C C   . TYR A 0 367 . 71.905  18.948  -75.756  1.00 33.58 367 A 1 
ATOM 2794 C CB  . TYR A 0 367 . 73.500  20.822  -76.418  1.00 33.58 367 A 1 
ATOM 2795 O O   . TYR A 0 367 . 70.967  19.527  -76.300  1.00 33.58 367 A 1 
ATOM 2796 C CG  . TYR A 0 367 . 74.908  21.314  -76.721  1.00 33.58 367 A 1 
ATOM 2797 C CD1 . TYR A 0 367 . 75.777  21.663  -75.668  1.00 33.58 367 A 1 
ATOM 2798 C CD2 . TYR A 0 367 . 75.335  21.463  -78.056  1.00 33.58 367 A 1 
ATOM 2799 C CE1 . TYR A 0 367 . 77.064  22.167  -75.946  1.00 33.58 367 A 1 
ATOM 2800 C CE2 . TYR A 0 367 . 76.621  21.964  -78.340  1.00 33.58 367 A 1 
ATOM 2801 O OH  . TYR A 0 367 . 78.724  22.812  -77.556  1.00 33.58 367 A 1 
ATOM 2802 C CZ  . TYR A 0 367 . 77.485  22.321  -77.285  1.00 33.58 367 A 1 
ATOM 2803 N N   . ASP A 0 368 . 71.731  18.012  -74.825  1.00 35.85 368 A 1 
ATOM 2804 C CA  . ASP A 0 368 . 70.460  17.599  -74.214  1.00 35.85 368 A 1 
ATOM 2805 C C   . ASP A 0 368 . 70.292  18.233  -72.816  1.00 35.85 368 A 1 
ATOM 2806 C CB  . ASP A 0 368 . 70.330  16.060  -74.247  1.00 35.85 368 A 1 
ATOM 2807 O O   . ASP A 0 368 . 70.430  17.598  -71.773  1.00 35.85 368 A 1 
ATOM 2808 C CG  . ASP A 0 368 . 71.475  15.248  -73.605  1.00 35.85 368 A 1 
ATOM 2809 O OD1 . ASP A 0 368 . 72.609  15.775  -73.491  1.00 35.85 368 A 1 
ATOM 2810 O OD2 . ASP A 0 368 . 71.241  14.053  -73.315  1.00 35.85 368 A 1 
ATOM 2811 N N   . ASN A 0 369 . 70.038  19.547  -72.789  1.00 40.01 369 A 1 
ATOM 2812 C CA  . ASN A 0 369 . 70.028  20.369  -71.568  1.00 40.01 369 A 1 
ATOM 2813 C C   . ASN A 0 369 . 68.703  20.283  -70.768  1.00 40.01 369 A 1 
ATOM 2814 C CB  . ASN A 0 369 . 70.466  21.798  -71.940  1.00 40.01 369 A 1 
ATOM 2815 O O   . ASN A 0 369 . 68.107  21.303  -70.408  1.00 40.01 369 A 1 
ATOM 2816 C CG  . ASN A 0 369 . 70.753  22.664  -70.724  1.00 40.01 369 A 1 
ATOM 2817 N ND2 . ASN A 0 369 . 69.830  23.499  -70.315  1.00 40.01 369 A 1 
ATOM 2818 O OD1 . ASN A 0 369 . 71.811  22.611  -70.126  1.00 40.01 369 A 1 
ATOM 2819 N N   . ASP A 0 370 . 68.251  19.069  -70.466  1.00 43.10 370 A 1 
ATOM 2820 C CA  . ASP A 0 370 . 66.970  18.808  -69.797  1.00 43.10 370 A 1 
ATOM 2821 C C   . ASP A 0 370 . 67.099  18.831  -68.264  1.00 43.10 370 A 1 
ATOM 2822 C CB  . ASP A 0 370 . 66.327  17.525  -70.353  1.00 43.10 370 A 1 
ATOM 2823 O O   . ASP A 0 370 . 66.963  17.822  -67.571  1.00 43.10 370 A 1 
ATOM 2824 C CG  . ASP A 0 370 . 65.655  17.718  -71.721  1.00 43.10 370 A 1 
ATOM 2825 O OD1 . ASP A 0 370 . 65.725  18.838  -72.280  1.00 43.10 370 A 1 
ATOM 2826 O OD2 . ASP A 0 370 . 65.021  16.739  -72.167  1.00 43.10 370 A 1 
ATOM 2827 N N   . SER A 0 371 . 67.334  20.023  -67.704  1.00 38.36 371 A 1 
ATOM 2828 C CA  . SER A 0 371 . 67.192  20.255  -66.260  1.00 38.36 371 A 1 
ATOM 2829 C C   . SER A 0 371 . 65.725  20.522  -65.906  1.00 38.36 371 A 1 
ATOM 2830 C CB  . SER A 0 371 . 68.101  21.387  -65.780  1.00 38.36 371 A 1 
ATOM 2831 O O   . SER A 0 371 . 65.224  21.638  -66.062  1.00 38.36 371 A 1 
ATOM 2832 O OG  . SER A 0 371 . 68.024  21.467  -64.367  1.00 38.36 371 A 1 
ATOM 2833 N N   . TRP A 0 372 . 65.021  19.492  -65.426  1.00 51.82 372 A 1 
ATOM 2834 C CA  . TRP A 0 372 . 63.630  19.594  -64.976  1.00 51.82 372 A 1 
ATOM 2835 C C   . TRP A 0 372 . 63.444  19.031  -63.563  1.00 51.82 372 A 1 
ATOM 2836 C CB  . TRP A 0 372 . 62.647  19.025  -66.019  1.00 51.82 372 A 1 
ATOM 2837 O O   . TRP A 0 372 . 63.304  17.829  -63.349  1.00 51.82 372 A 1 
ATOM 2838 C CG  . TRP A 0 372 . 62.684  17.564  -66.381  1.00 51.82 372 A 1 
ATOM 2839 C CD1 . TRP A 0 372 . 63.769  16.881  -66.811  1.00 51.82 372 A 1 
ATOM 2840 C CD2 . TRP A 0 372 . 61.566  16.627  -66.517  1.00 51.82 372 A 1 
ATOM 2841 C CE2 . TRP A 0 372 . 62.062  15.394  -67.042  1.00 51.82 372 A 1 
ATOM 2842 C CE3 . TRP A 0 372 . 60.168  16.715  -66.325  1.00 51.82 372 A 1 
ATOM 2843 N NE1 . TRP A 0 372 . 63.416  15.601  -67.177  1.00 51.82 372 A 1 
ATOM 2844 C CH2 . TRP A 0 372 . 59.833  14.454  -67.196  1.00 51.82 372 A 1 
ATOM 2845 C CZ2 . TRP A 0 372 . 61.222  14.316  -67.368  1.00 51.82 372 A 1 
ATOM 2846 C CZ3 . TRP A 0 372 . 59.311  15.647  -66.663  1.00 51.82 372 A 1 
ATOM 2847 N N   . ALA A 0 373 . 63.404  19.929  -62.576  1.00 46.00 373 A 1 
ATOM 2848 C CA  . ALA A 0 373 . 63.040  19.593  -61.202  1.00 46.00 373 A 1 
ATOM 2849 C C   . ALA A 0 373 . 61.548  19.212  -61.125  1.00 46.00 373 A 1 
ATOM 2850 C CB  . ALA A 0 373 . 63.397  20.773  -60.289  1.00 46.00 373 A 1 
ATOM 2851 O O   . ALA A 0 373 . 60.666  20.075  -61.152  1.00 46.00 373 A 1 
ATOM 2852 N N   . LYS A 0 374 . 61.269  17.908  -61.046  1.00 47.62 374 A 1 
ATOM 2853 C CA  . LYS A 0 374 . 59.915  17.342  -60.979  1.00 47.62 374 A 1 
ATOM 2854 C C   . LYS A 0 374 . 59.409  17.363  -59.539  1.00 47.62 374 A 1 
ATOM 2855 C CB  . LYS A 0 374 . 59.915  15.913  -61.547  1.00 47.62 374 A 1 
ATOM 2856 O O   . LYS A 0 374 . 59.763  16.499  -58.746  1.00 47.62 374 A 1 
ATOM 2857 C CG  . LYS A 0 374 . 60.291  15.891  -63.034  1.00 47.62 374 A 1 
ATOM 2858 C CD  . LYS A 0 374 . 60.477  14.471  -63.572  1.00 47.62 374 A 1 
ATOM 2859 C CE  . LYS A 0 374 . 59.133  13.781  -63.816  1.00 47.62 374 A 1 
ATOM 2860 N NZ  . LYS A 0 374 . 59.334  12.507  -64.544  1.00 47.62 374 A 1 
ATOM 2861 N N   . GLN A 0 375 . 58.572  18.343  -59.213  1.00 53.61 375 A 1 
ATOM 2862 C CA  . GLN A 0 375 . 57.883  18.393  -57.924  1.00 53.61 375 A 1 
ATOM 2863 C C   . GLN A 0 375 . 56.755  17.351  -57.916  1.00 53.61 375 A 1 
ATOM 2864 C CB  . GLN A 0 375 . 57.380  19.825  -57.651  1.00 53.61 375 A 1 
ATOM 2865 O O   . GLN A 0 375 . 55.825  17.442  -58.718  1.00 53.61 375 A 1 
ATOM 2866 C CG  . GLN A 0 375 . 58.555  20.813  -57.513  1.00 53.61 375 A 1 
ATOM 2867 C CD  . GLN A 0 375 . 58.116  22.267  -57.361  1.00 53.61 375 A 1 
ATOM 2868 N NE2 . GLN A 0 375 . 58.166  22.823  -56.171  1.00 53.61 375 A 1 
ATOM 2869 O OE1 . GLN A 0 375 . 57.793  22.951  -58.324  1.00 53.61 375 A 1 
ATOM 2870 N N   . ALA A 0 376 . 56.854  16.358  -57.031  1.00 53.88 376 A 1 
ATOM 2871 C CA  . ALA A 0 376 . 55.768  15.439  -56.715  1.00 53.88 376 A 1 
ATOM 2872 C C   . ALA A 0 376 . 55.099  15.899  -55.412  1.00 53.88 376 A 1 
ATOM 2873 C CB  . ALA A 0 376 . 56.314  14.009  -56.629  1.00 53.88 376 A 1 
ATOM 2874 O O   . ALA A 0 376 . 55.779  16.156  -54.419  1.00 53.88 376 A 1 
ATOM 2875 N N   . TYR A 0 377 . 53.774  16.008  -55.433  1.00 56.91 377 A 1 
ATOM 2876 C CA  . TYR A 0 377 . 52.964  16.359  -54.269  1.00 56.91 377 A 1 
ATOM 2877 C C   . TYR A 0 377 . 52.145  15.134  -53.870  1.00 56.91 377 A 1 
ATOM 2878 C CB  . TYR A 0 377 . 52.068  17.560  -54.606  1.00 56.91 377 A 1 
ATOM 2879 O O   . TYR A 0 377 . 51.402  14.615  -54.708  1.00 56.91 377 A 1 
ATOM 2880 C CG  . TYR A 0 377 . 52.825  18.854  -54.860  1.00 56.91 377 A 1 
ATOM 2881 C CD1 . TYR A 0 377 . 53.215  19.649  -53.766  1.00 56.91 377 A 1 
ATOM 2882 C CD2 . TYR A 0 377 . 53.145  19.259  -56.173  1.00 56.91 377 A 1 
ATOM 2883 C CE1 . TYR A 0 377 . 53.913  20.852  -53.976  1.00 56.91 377 A 1 
ATOM 2884 C CE2 . TYR A 0 377 . 53.848  20.462  -56.389  1.00 56.91 377 A 1 
ATOM 2885 O OH  . TYR A 0 377 . 54.905  22.423  -55.490  1.00 56.91 377 A 1 
ATOM 2886 C CZ  . TYR A 0 377 . 54.229  21.261  -55.290  1.00 56.91 377 A 1 
ATOM 2887 N N   . GLY A 0 378 . 52.307  14.679  -52.628  1.00 59.18 378 A 1 
ATOM 2888 C CA  . GLY A 0 378 . 51.344  13.797  -51.973  1.00 59.18 378 A 1 
ATOM 2889 C C   . GLY A 0 378 . 50.225  14.616  -51.328  1.00 59.18 378 A 1 
ATOM 2890 O O   . GLY A 0 378 . 50.390  15.821  -51.104  1.00 59.18 378 A 1 
ATOM 2891 N N   . GLN A 0 379 . 49.087  13.972  -51.080  1.00 66.43 379 A 1 
ATOM 2892 C CA  . GLN A 0 379 . 48.024  14.469  -50.204  1.00 66.43 379 A 1 
ATOM 2893 C C   . GLN A 0 379 . 47.358  13.270  -49.526  1.00 66.43 379 A 1 
ATOM 2894 C CB  . GLN A 0 379 . 46.951  15.252  -50.999  1.00 66.43 379 A 1 
ATOM 2895 O O   . GLN A 0 379 . 46.644  12.532  -50.211  1.00 66.43 379 A 1 
ATOM 2896 C CG  . GLN A 0 379 . 47.498  16.487  -51.722  1.00 66.43 379 A 1 
ATOM 2897 C CD  . GLN A 0 379 . 46.437  17.383  -52.349  1.00 66.43 379 A 1 
ATOM 2898 N NE2 . GLN A 0 379 . 46.761  18.642  -52.553  1.00 66.43 379 A 1 
ATOM 2899 O OE1 . GLN A 0 379 . 45.329  17.011  -52.710  1.00 66.43 379 A 1 
ATOM 2900 N N   . ASP A 0 380 . 47.543  13.103  -48.221  1.00 65.15 380 A 1 
ATOM 2901 C CA  . ASP A 0 380 . 46.566  12.376  -47.407  1.00 65.15 380 A 1 
ATOM 2902 C C   . ASP A 0 380 . 45.325  13.281  -47.201  1.00 65.15 380 A 1 
ATOM 2903 C CB  . ASP A 0 380 . 47.226  11.859  -46.115  1.00 65.15 380 A 1 
ATOM 2904 O O   . ASP A 0 380 . 45.399  14.515  -47.279  1.00 65.15 380 A 1 
ATOM 2905 C CG  . ASP A 0 380 . 46.438  10.749  -45.413  1.00 65.15 380 A 1 
ATOM 2906 O OD1 . ASP A 0 380 . 45.209  10.673  -45.658  1.00 65.15 380 A 1 
ATOM 2907 O OD2 . ASP A 0 380 . 47.077  9.977   -44.666  1.00 65.15 380 A 1 
ATOM 2908 N N   . GLN A 0 381 . 44.140  12.678  -47.091  1.00 69.10 381 A 1 
ATOM 2909 C CA  . GLN A 0 381 . 42.840  13.350  -46.952  1.00 69.10 381 A 1 
ATOM 2910 C C   . GLN A 0 381 . 41.875  12.523  -46.089  1.00 69.10 381 A 1 
ATOM 2911 C CB  . GLN A 0 381 . 42.237  13.711  -48.333  1.00 69.10 381 A 1 
ATOM 2912 O O   . GLN A 0 381 . 40.700  12.360  -46.444  1.00 69.10 381 A 1 
ATOM 2913 C CG  . GLN A 0 381 . 43.056  14.798  -49.032  1.00 69.10 381 A 1 
ATOM 2914 C CD  . GLN A 0 381 . 42.435  15.432  -50.263  1.00 69.10 381 A 1 
ATOM 2915 N NE2 . GLN A 0 381 . 43.030  16.515  -50.705  1.00 69.10 381 A 1 
ATOM 2916 O OE1 . GLN A 0 381 . 41.511  14.959  -50.921  1.00 69.10 381 A 1 
ATOM 2917 N N   . ASP A 0 382 . 42.388  11.985  -44.985  1.00 71.99 382 A 1 
ATOM 2918 C CA  . ASP A 0 382 . 41.645  11.160  -44.040  1.00 71.99 382 A 1 
ATOM 2919 C C   . ASP A 0 382 . 40.591  11.977  -43.263  1.00 71.99 382 A 1 
ATOM 2920 C CB  . ASP A 0 382 . 42.654  10.443  -43.124  1.00 71.99 382 A 1 
ATOM 2921 O O   . ASP A 0 382 . 40.884  12.963  -42.581  1.00 71.99 382 A 1 
ATOM 2922 C CG  . ASP A 0 382 . 42.135  9.106   -42.600  1.00 71.99 382 A 1 
ATOM 2923 O OD1 . ASP A 0 382 . 41.457  8.366   -43.345  1.00 71.99 382 A 1 
ATOM 2924 O OD2 . ASP A 0 382 . 42.350  8.812   -41.401  1.00 71.99 382 A 1 
ATOM 2925 N N   . ALA A 0 383 . 39.324  11.574  -43.371  1.00 75.21 383 A 1 
ATOM 2926 C CA  . ALA A 0 383 . 38.206  12.234  -42.698  1.00 75.21 383 A 1 
ATOM 2927 C C   . ALA A 0 383 . 37.429  11.227  -41.847  1.00 75.21 383 A 1 
ATOM 2928 C CB  . ALA A 0 383 . 37.326  12.928  -43.744  1.00 75.21 383 A 1 
ATOM 2929 O O   . ALA A 0 383 . 36.937  10.219  -42.357  1.00 75.21 383 A 1 
ATOM 2930 N N   . ARG A 0 384 . 37.297  11.506  -40.549  1.00 77.12 384 A 1 
ATOM 2931 C CA  . ARG A 0 384 . 36.642  10.622  -39.580  1.00 77.12 384 A 1 
ATOM 2932 C C   . ARG A 0 384 . 35.616  11.404  -38.783  1.00 77.12 384 A 1 
ATOM 2933 C CB  . ARG A 0 384 . 37.672  9.962   -38.654  1.00 77.12 384 A 1 
ATOM 2934 O O   . ARG A 0 384 . 35.920  12.480  -38.278  1.00 77.12 384 A 1 
ATOM 2935 C CG  . ARG A 0 384 . 38.804  9.277   -39.427  1.00 77.12 384 A 1 
ATOM 2936 C CD  . ARG A 0 384 . 39.742  8.555   -38.463  1.00 77.12 384 A 1 
ATOM 2937 N NE  . ARG A 0 384 . 40.953  8.122   -39.168  1.00 77.12 384 A 1 
ATOM 2938 N NH1 . ARG A 0 384 . 42.042  7.045   -37.460  1.00 77.12 384 A 1 
ATOM 2939 N NH2 . ARG A 0 384 . 42.959  7.128   -39.460  1.00 77.12 384 A 1 
ATOM 2940 C CZ  . ARG A 0 384 . 41.962  7.434   -38.698  1.00 77.12 384 A 1 
ATOM 2941 N N   . TRP A 0 385 . 34.419  10.858  -38.656  1.00 81.60 385 A 1 
ATOM 2942 C CA  . TRP A 0 385 . 33.322  11.484  -37.930  1.00 81.60 385 A 1 
ATOM 2943 C C   . TRP A 0 385 . 32.615  10.448  -37.070  1.00 81.60 385 A 1 
ATOM 2944 C CB  . TRP A 0 385 . 32.376  12.151  -38.932  1.00 81.60 385 A 1 
ATOM 2945 O O   . TRP A 0 385 . 32.458  9.296   -37.486  1.00 81.60 385 A 1 
ATOM 2946 C CG  . TRP A 0 385 . 31.061  12.613  -38.386  1.00 81.60 385 A 1 
ATOM 2947 C CD1 . TRP A 0 385 . 30.815  13.813  -37.816  1.00 81.60 385 A 1 
ATOM 2948 C CD2 . TRP A 0 385 . 29.803  11.875  -38.324  1.00 81.60 385 A 1 
ATOM 2949 C CE2 . TRP A 0 385 . 28.797  12.744  -37.809  1.00 81.60 385 A 1 
ATOM 2950 C CE3 . TRP A 0 385 . 29.411  10.560  -38.659  1.00 81.60 385 A 1 
ATOM 2951 N NE1 . TRP A 0 385 . 29.481  13.894  -37.467  1.00 81.60 385 A 1 
ATOM 2952 C CH2 . TRP A 0 385 . 27.092  11.037  -38.063  1.00 81.60 385 A 1 
ATOM 2953 C CZ2 . TRP A 0 385 . 27.450  12.355  -37.730  1.00 81.60 385 A 1 
ATOM 2954 C CZ3 . TRP A 0 385 . 28.076  10.138  -38.508  1.00 81.60 385 A 1 
ATOM 2955 N N   . GLY A 0 386 . 32.172  10.864  -35.889  1.00 80.03 386 A 1 
ATOM 2956 C CA  . GLY A 0 386 . 31.466  9.997   -34.963  1.00 80.03 386 A 1 
ATOM 2957 C C   . GLY A 0 386 . 30.380  10.710  -34.175  1.00 80.03 386 A 1 
ATOM 2958 O O   . GLY A 0 386 . 30.405  11.927  -33.969  1.00 80.03 386 A 1 
ATOM 2959 N N   . LYS A 0 387 . 29.423  9.898   -33.736  1.00 81.10 387 A 1 
ATOM 2960 C CA  . LYS A 0 387 . 28.408  10.219  -32.744  1.00 81.10 387 A 1 
ATOM 2961 C C   . LYS A 0 387 . 28.278  9.061   -31.776  1.00 81.10 387 A 1 
ATOM 2962 C CB  . LYS A 0 387 . 27.055  10.479  -33.407  1.00 81.10 387 A 1 
ATOM 2963 O O   . LYS A 0 387 . 28.052  7.941   -32.224  1.00 81.10 387 A 1 
ATOM 2964 C CG  . LYS A 0 387 . 27.094  11.809  -34.150  1.00 81.10 387 A 1 
ATOM 2965 C CD  . LYS A 0 387 . 25.694  12.217  -34.601  1.00 81.10 387 A 1 
ATOM 2966 C CE  . LYS A 0 387 . 25.757  13.717  -34.870  1.00 81.10 387 A 1 
ATOM 2967 N NZ  . LYS A 0 387 . 24.424  14.335  -34.799  1.00 81.10 387 A 1 
ATOM 2968 N N   . SER A 0 388 . 28.350  9.341   -30.487  1.00 77.18 388 A 1 
ATOM 2969 C CA  . SER A 0 388 . 28.069  8.368   -29.433  1.00 77.18 388 A 1 
ATOM 2970 C C   . SER A 0 388 . 27.080  8.972   -28.446  1.00 77.18 388 A 1 
ATOM 2971 C CB  . SER A 0 388 . 29.356  7.873   -28.757  1.00 77.18 388 A 1 
ATOM 2972 O O   . SER A 0 388 . 27.303  10.062  -27.922  1.00 77.18 388 A 1 
ATOM 2973 O OG  . SER A 0 388 . 30.273  8.926   -28.518  1.00 77.18 388 A 1 
ATOM 2974 N N   . TYR A 0 389 . 25.971  8.273   -28.221  1.00 75.43 389 A 1 
ATOM 2975 C CA  . TYR A 0 389 . 25.109  8.481   -27.061  1.00 75.43 389 A 1 
ATOM 2976 C C   . TYR A 0 389 . 25.435  7.384   -26.049  1.00 75.43 389 A 1 
ATOM 2977 C CB  . TYR A 0 389 . 23.621  8.397   -27.441  1.00 75.43 389 A 1 
ATOM 2978 O O   . TYR A 0 389 . 25.388  6.207   -26.410  1.00 75.43 389 A 1 
ATOM 2979 C CG  . TYR A 0 389 . 23.107  9.379   -28.480  1.00 75.43 389 A 1 
ATOM 2980 C CD1 . TYR A 0 389 . 22.374  10.511  -28.076  1.00 75.43 389 A 1 
ATOM 2981 C CD2 . TYR A 0 389 . 23.317  9.132   -29.851  1.00 75.43 389 A 1 
ATOM 2982 C CE1 . TYR A 0 389 . 21.860  11.402  -29.038  1.00 75.43 389 A 1 
ATOM 2983 C CE2 . TYR A 0 389 . 22.779  10.002  -30.821  1.00 75.43 389 A 1 
ATOM 2984 O OH  . TYR A 0 389 . 21.602  12.035  -31.334  1.00 75.43 389 A 1 
ATOM 2985 C CZ  . TYR A 0 389 . 22.061  11.146  -30.413  1.00 75.43 389 A 1 
ATOM 2986 N N   . ASP A 0 390 . 25.717  7.750   -24.804  1.00 77.51 390 A 1 
ATOM 2987 C CA  . ASP A 0 390 . 25.809  6.801   -23.693  1.00 77.51 390 A 1 
ATOM 2988 C C   . ASP A 0 390 . 24.401  6.363   -23.223  1.00 77.51 390 A 1 
ATOM 2989 C CB  . ASP A 0 390 . 26.624  7.433   -22.556  1.00 77.51 390 A 1 
ATOM 2990 O O   . ASP A 0 390 . 23.405  6.504   -23.943  1.00 77.51 390 A 1 
ATOM 2991 C CG  . ASP A 0 390 . 28.101  7.676   -22.860  1.00 77.51 390 A 1 
ATOM 2992 O OD1 . ASP A 0 390 . 28.697  6.858   -23.593  1.00 77.51 390 A 1 
ATOM 2993 O OD2 . ASP A 0 390 . 28.643  8.627   -22.248  1.00 77.51 390 A 1 
ATOM 2994 N N   . SER A 0 391 . 24.291  5.789   -22.019  1.00 82.19 391 A 1 
ATOM 2995 C CA  . SER A 0 391 . 23.034  5.208   -21.556  1.00 82.19 391 A 1 
ATOM 2996 C C   . SER A 0 391 . 21.941  6.244   -21.257  1.00 82.19 391 A 1 
ATOM 2997 C CB  . SER A 0 391 . 23.245  4.232   -20.389  1.00 82.19 391 A 1 
ATOM 2998 O O   . SER A 0 391 . 22.189  7.373   -20.822  1.00 82.19 391 A 1 
ATOM 2999 O OG  . SER A 0 391 . 23.282  4.868   -19.130  1.00 82.19 391 A 1 
ATOM 3000 N N   . VAL A 0 392 . 20.686  5.832   -21.451  1.00 85.70 392 A 1 
ATOM 3001 C CA  . VAL A 0 392 . 19.495  6.609   -21.087  1.00 85.70 392 A 1 
ATOM 3002 C C   . VAL A 0 392 . 18.586  5.753   -20.213  1.00 85.70 392 A 1 
ATOM 3003 C CB  . VAL A 0 392 . 18.760  7.149   -22.331  1.00 85.70 392 A 1 
ATOM 3004 O O   . VAL A 0 392 . 18.107  4.700   -20.638  1.00 85.70 392 A 1 
ATOM 3005 C CG1 . VAL A 0 392 . 17.535  7.988   -21.929  1.00 85.70 392 A 1 
ATOM 3006 C CG2 . VAL A 0 392 . 19.665  8.046   -23.187  1.00 85.70 392 A 1 
ATOM 3007 N N   . SER A 0 393 . 18.299  6.222   -18.997  1.00 88.75 393 A 1 
ATOM 3008 C CA  . SER A 0 393 . 17.400  5.557   -18.049  1.00 88.75 393 A 1 
ATOM 3009 C C   . SER A 0 393 . 16.216  6.452   -17.682  1.00 88.75 393 A 1 
ATOM 3010 C CB  . SER A 0 393 . 18.155  5.096   -16.800  1.00 88.75 393 A 1 
ATOM 3011 O O   . SER A 0 393 . 16.376  7.576   -17.206  1.00 88.75 393 A 1 
ATOM 3012 O OG  . SER A 0 393 . 17.307  4.311   -15.975  1.00 88.75 393 A 1 
ATOM 3013 N N   . ALA A 0 394 . 15.000  5.944   -17.865  1.00 91.25 394 A 1 
ATOM 3014 C CA  . ALA A 0 394 . 13.756  6.596   -17.475  1.00 91.25 394 A 1 
ATOM 3015 C C   . ALA A 0 394 . 12.959  5.673   -16.550  1.00 91.25 394 A 1 
ATOM 3016 C CB  . ALA A 0 394 . 12.971  6.979   -18.734  1.00 91.25 394 A 1 
ATOM 3017 O O   . ALA A 0 394 . 12.664  4.532   -16.900  1.00 91.25 394 A 1 
ATOM 3018 N N   . ARG A 0 395 . 12.584  6.162   -15.365  1.00 92.90 395 A 1 
ATOM 3019 C CA  . ARG A 0 395 . 11.866  5.380   -14.346  1.00 92.90 395 A 1 
ATOM 3020 C C   . ARG A 0 395 . 10.649  6.138   -13.837  1.00 92.90 395 A 1 
ATOM 3021 C CB  . ARG A 0 395 . 12.806  4.923   -13.212  1.00 92.90 395 A 1 
ATOM 3022 O O   . ARG A 0 395 . 10.695  7.357   -13.665  1.00 92.90 395 A 1 
ATOM 3023 C CG  . ARG A 0 395 . 14.048  4.212   -13.777  1.00 92.90 395 A 1 
ATOM 3024 C CD  . ARG A 0 395 . 14.993  3.634   -12.723  1.00 92.90 395 A 1 
ATOM 3025 N NE  . ARG A 0 395 . 16.112  2.965   -13.410  1.00 92.90 395 A 1 
ATOM 3026 N NH1 . ARG A 0 395 . 17.550  2.639   -11.651  1.00 92.90 395 A 1 
ATOM 3027 N NH2 . ARG A 0 395 . 18.101  1.965   -13.723  1.00 92.90 395 A 1 
ATOM 3028 C CZ  . ARG A 0 395 . 17.250  2.527   -12.919  1.00 92.90 395 A 1 
ATOM 3029 N N   . SER A 0 396 . 9.563   5.413   -13.605  1.00 94.02 396 A 1 
ATOM 3030 C CA  . SER A 0 396 . 8.304   5.917   -13.058  1.00 94.02 396 A 1 
ATOM 3031 C C   . SER A 0 396 . 7.793   4.949   -12.000  1.00 94.02 396 A 1 
ATOM 3032 C CB  . SER A 0 396 . 7.263   6.072   -14.172  1.00 94.02 396 A 1 
ATOM 3033 O O   . SER A 0 396 . 7.887   3.739   -12.185  1.00 94.02 396 A 1 
ATOM 3034 O OG  . SER A 0 396 . 6.225   6.961   -13.793  1.00 94.02 396 A 1 
ATOM 3035 N N   . TYR A 0 397 . 7.238   5.484   -10.922  1.00 93.65 397 A 1 
ATOM 3036 C CA  . TYR A 0 397 . 6.636   4.741   -9.821   1.00 93.65 397 A 1 
ATOM 3037 C C   . TYR A 0 397 . 5.391   5.493   -9.353   1.00 93.65 397 A 1 
ATOM 3038 C CB  . TYR A 0 397 . 7.674   4.607   -8.698   1.00 93.65 397 A 1 
ATOM 3039 O O   . TYR A 0 397 . 5.439   6.713   -9.186   1.00 93.65 397 A 1 
ATOM 3040 C CG  . TYR A 0 397 . 7.179   3.954   -7.422   1.00 93.65 397 A 1 
ATOM 3041 C CD1 . TYR A 0 397 . 6.809   4.747   -6.318   1.00 93.65 397 A 1 
ATOM 3042 C CD2 . TYR A 0 397 . 7.115   2.550   -7.332   1.00 93.65 397 A 1 
ATOM 3043 C CE1 . TYR A 0 397 . 6.415   4.134   -5.113   1.00 93.65 397 A 1 
ATOM 3044 C CE2 . TYR A 0 397 . 6.694   1.935   -6.137   1.00 93.65 397 A 1 
ATOM 3045 O OH  . TYR A 0 397 . 5.959   2.143   -3.859   1.00 93.65 397 A 1 
ATOM 3046 C CZ  . TYR A 0 397 . 6.354   2.728   -5.020   1.00 93.65 397 A 1 
ATOM 3047 N N   . ASP A 0 398 . 4.302   4.766   -9.171   1.00 94.94 398 A 1 
ATOM 3048 C CA  . ASP A 0 398 . 3.038   5.206   -8.596   1.00 94.94 398 A 1 
ATOM 3049 C C   . ASP A 0 398 . 2.645   4.162   -7.540   1.00 94.94 398 A 1 
ATOM 3050 C CB  . ASP A 0 398 . 1.989   5.323   -9.719   1.00 94.94 398 A 1 
ATOM 3051 O O   . ASP A 0 398 . 2.697   2.962   -7.813   1.00 94.94 398 A 1 
ATOM 3052 C CG  . ASP A 0 398 . 0.741   6.097   -9.293   1.00 94.94 398 A 1 
ATOM 3053 O OD1 . ASP A 0 398 . 0.321   5.953   -8.128   1.00 94.94 398 A 1 
ATOM 3054 O OD2 . ASP A 0 398 . 0.176   6.856   -10.116  1.00 94.94 398 A 1 
ATOM 3055 N N   . ASN A 0 399 . 2.316   4.597   -6.331   1.00 94.85 399 A 1 
ATOM 3056 C CA  . ASN A 0 399 . 1.832   3.742   -5.258   1.00 94.85 399 A 1 
ATOM 3057 C C   . ASN A 0 399 . 0.722   4.463   -4.501   1.00 94.85 399 A 1 
ATOM 3058 C CB  . ASN A 0 399 . 3.001   3.334   -4.350   1.00 94.85 399 A 1 
ATOM 3059 O O   . ASN A 0 399 . 0.958   5.530   -3.932   1.00 94.85 399 A 1 
ATOM 3060 C CG  . ASN A 0 399 . 2.555   2.937   -2.954   1.00 94.85 399 A 1 
ATOM 3061 N ND2 . ASN A 0 399 . 2.545   3.862   -2.020   1.00 94.85 399 A 1 
ATOM 3062 O OD1 . ASN A 0 399 . 2.177   1.815   -2.677   1.00 94.85 399 A 1 
ATOM 3063 N N   . LYS A 0 400 . -0.454  3.840   -4.433   1.00 96.50 400 A 1 
ATOM 3064 C CA  . LYS A 0 400 . -1.593  4.317   -3.650   1.00 96.50 400 A 1 
ATOM 3065 C C   . LYS A 0 400 . -1.954  3.290   -2.596   1.00 96.50 400 A 1 
ATOM 3066 C CB  . LYS A 0 400 . -2.781  4.658   -4.557   1.00 96.50 400 A 1 
ATOM 3067 O O   . LYS A 0 400 . -2.148  2.119   -2.916   1.00 96.50 400 A 1 
ATOM 3068 C CG  . LYS A 0 400 . -2.415  5.844   -5.455   1.00 96.50 400 A 1 
ATOM 3069 C CD  . LYS A 0 400 . -3.573  6.254   -6.369   1.00 96.50 400 A 1 
ATOM 3070 C CE  . LYS A 0 400 . -3.146  7.438   -7.244   1.00 96.50 400 A 1 
ATOM 3071 N NZ  . LYS A 0 400 . -2.042  7.077   -8.163   1.00 96.50 400 A 1 
ATOM 3072 N N   . LYS A 0 401 . -2.068  3.730   -1.347   1.00 96.06 401 A 1 
ATOM 3073 C CA  . LYS A 0 401 . -2.486  2.903   -0.212   1.00 96.06 401 A 1 
ATOM 3074 C C   . LYS A 0 401 . -3.680  3.538   0.466    1.00 96.06 401 A 1 
ATOM 3075 C CB  . LYS A 0 401 . -1.344  2.678   0.790    1.00 96.06 401 A 1 
ATOM 3076 O O   . LYS A 0 401 . -3.748  4.754   0.606    1.00 96.06 401 A 1 
ATOM 3077 C CG  . LYS A 0 401 . -0.103  2.105   0.100    1.00 96.06 401 A 1 
ATOM 3078 C CD  . LYS A 0 401 . 0.958   1.636   1.097    1.00 96.06 401 A 1 
ATOM 3079 C CE  . LYS A 0 401 . 2.116   1.052   0.280    1.00 96.06 401 A 1 
ATOM 3080 N NZ  . LYS A 0 401 . 2.566   -0.249  0.808    1.00 96.06 401 A 1 
ATOM 3081 N N   . TYR A 0 402 . -4.595  2.703   0.919    1.00 97.25 402 A 1 
ATOM 3082 C CA  . TYR A 0 402 . -5.723  3.081   1.749    1.00 97.25 402 A 1 
ATOM 3083 C C   . TYR A 0 402 . -5.907  2.014   2.821    1.00 97.25 402 A 1 
ATOM 3084 C CB  . TYR A 0 402 . -6.968  3.226   0.872    1.00 97.25 402 A 1 
ATOM 3085 O O   . TYR A 0 402 . -5.884  0.820   2.519    1.00 97.25 402 A 1 
ATOM 3086 C CG  . TYR A 0 402 . -8.255  3.418   1.645    1.00 97.25 402 A 1 
ATOM 3087 C CD1 . TYR A 0 402 . -9.112  2.323   1.876    1.00 97.25 402 A 1 
ATOM 3088 C CD2 . TYR A 0 402 . -8.587  4.693   2.140    1.00 97.25 402 A 1 
ATOM 3089 C CE1 . TYR A 0 402 . -10.325 2.513   2.564    1.00 97.25 402 A 1 
ATOM 3090 C CE2 . TYR A 0 402 . -9.801  4.888   2.821    1.00 97.25 402 A 1 
ATOM 3091 O OH  . TYR A 0 402 . -11.875 4.004   3.621    1.00 97.25 402 A 1 
ATOM 3092 C CZ  . TYR A 0 402 . -10.678 3.801   3.016    1.00 97.25 402 A 1 
ATOM 3093 N N   . ALA A 0 403 . -6.113  2.436   4.061    1.00 96.69 403 A 1 
ATOM 3094 C CA  . ALA A 0 403 . -6.524  1.553   5.138    1.00 96.69 403 A 1 
ATOM 3095 C C   . ALA A 0 403 . -7.638  2.209   5.950    1.00 96.69 403 A 1 
ATOM 3096 C CB  . ALA A 0 403 . -5.313  1.172   5.996    1.00 96.69 403 A 1 
ATOM 3097 O O   . ALA A 0 403 . -7.624  3.417   6.197    1.00 96.69 403 A 1 
ATOM 3098 N N   . ARG A 0 404 . -8.595  1.395   6.385    1.00 97.74 404 A 1 
ATOM 3099 C CA  . ARG A 0 404 . -9.646  1.778   7.314    1.00 97.74 404 A 1 
ATOM 3100 C C   . ARG A 0 404 . -9.876  0.653   8.308    1.00 97.74 404 A 1 
ATOM 3101 C CB  . ARG A 0 404 . -10.915 2.145   6.543    1.00 97.74 404 A 1 
ATOM 3102 O O   . ARG A 0 404 . -10.229 -0.456  7.921    1.00 97.74 404 A 1 
ATOM 3103 C CG  . ARG A 0 404 . -12.011 2.644   7.492    1.00 97.74 404 A 1 
ATOM 3104 C CD  . ARG A 0 404 . -13.220 3.128   6.691    1.00 97.74 404 A 1 
ATOM 3105 N NE  . ARG A 0 404 . -14.097 2.000   6.340    1.00 97.74 404 A 1 
ATOM 3106 N NH1 . ARG A 0 404 . -15.463 2.182   8.176    1.00 97.74 404 A 1 
ATOM 3107 N NH2 . ARG A 0 404 . -15.648 0.432   6.780    1.00 97.74 404 A 1 
ATOM 3108 C CZ  . ARG A 0 404 . -15.069 1.549   7.101    1.00 97.74 404 A 1 
ATOM 3109 N N   . TRP A 0 405 . -9.714  0.965   9.583    1.00 97.50 405 A 1 
ATOM 3110 C CA  . TRP A 0 405 . -10.132 0.107   10.681   1.00 97.50 405 A 1 
ATOM 3111 C C   . TRP A 0 405 . -11.223 0.831   11.468   1.00 97.50 405 A 1 
ATOM 3112 C CB  . TRP A 0 405 . -8.921  -0.296  11.524   1.00 97.50 405 A 1 
ATOM 3113 O O   . TRP A 0 405 . -11.111 2.030   11.718   1.00 97.50 405 A 1 
ATOM 3114 C CG  . TRP A 0 405 . -9.244  -1.153  12.707   1.00 97.50 405 A 1 
ATOM 3115 C CD1 . TRP A 0 405 . -9.365  -2.501  12.713   1.00 97.50 405 A 1 
ATOM 3116 C CD2 . TRP A 0 405 . -9.544  -0.722  14.066   1.00 97.50 405 A 1 
ATOM 3117 C CE2 . TRP A 0 405 . -9.820  -1.875  14.861   1.00 97.50 405 A 1 
ATOM 3118 C CE3 . TRP A 0 405 . -9.643  0.540   14.689   1.00 97.50 405 A 1 
ATOM 3119 N NE1 . TRP A 0 405 . -9.700  -2.936  13.985   1.00 97.50 405 A 1 
ATOM 3120 C CH2 . TRP A 0 405 . -10.241 -0.510  16.814   1.00 97.50 405 A 1 
ATOM 3121 C CZ2 . TRP A 0 405 . -10.155 -1.780  16.219   1.00 97.50 405 A 1 
ATOM 3122 C CZ3 . TRP A 0 405 . -9.986  0.641   16.048   1.00 97.50 405 A 1 
ATOM 3123 N N   . LEU A 0 406 . -12.288 0.123   11.814   1.00 95.93 406 A 1 
ATOM 3124 C CA  . LEU A 0 406 . -13.416 0.628   12.586   1.00 95.93 406 A 1 
ATOM 3125 C C   . LEU A 0 406 . -13.776 -0.412  13.641   1.00 95.93 406 A 1 
ATOM 3126 C CB  . LEU A 0 406 . -14.573 0.967   11.622   1.00 95.93 406 A 1 
ATOM 3127 O O   . LEU A 0 406 . -13.939 -1.581  13.300   1.00 95.93 406 A 1 
ATOM 3128 C CG  . LEU A 0 406 . -15.893 1.420   12.288   1.00 95.93 406 A 1 
ATOM 3129 C CD1 . LEU A 0 406 . -16.690 2.277   11.297   1.00 95.93 406 A 1 
ATOM 3130 C CD2 . LEU A 0 406 . -16.821 0.254   12.652   1.00 95.93 406 A 1 
ATOM 3131 N N   . GLN A 0 407 . -13.951 0.034   14.878   1.00 94.70 407 A 1 
ATOM 3132 C CA  . GLN A 0 407 . -14.688 -0.673  15.916   1.00 94.70 407 A 1 
ATOM 3133 C C   . GLN A 0 407 . -15.894 0.183   16.322   1.00 94.70 407 A 1 
ATOM 3134 C CB  . GLN A 0 407 . -13.753 -1.018  17.084   1.00 94.70 407 A 1 
ATOM 3135 O O   . GLN A 0 407 . -15.798 1.413   16.353   1.00 94.70 407 A 1 
ATOM 3136 C CG  . GLN A 0 407 . -14.435 -1.871  18.168   1.00 94.70 407 A 1 
ATOM 3137 C CD  . GLN A 0 407 . -13.483 -2.337  19.270   1.00 94.70 407 A 1 
ATOM 3138 N NE2 . GLN A 0 407 . -14.018 -2.844  20.358   1.00 94.70 407 A 1 
ATOM 3139 O OE1 . GLN A 0 407 . -12.258 -2.272  19.163   1.00 94.70 407 A 1 
ATOM 3140 N N   . ALA A 0 408 . -17.021 -0.462  16.590   1.00 94.30 408 A 1 
ATOM 3141 C CA  . ALA A 0 408 . -18.164 0.117   17.276   1.00 94.30 408 A 1 
ATOM 3142 C C   . ALA A 0 408 . -18.687 -0.909  18.285   1.00 94.30 408 A 1 
ATOM 3143 C CB  . ALA A 0 408 . -19.231 0.531   16.256   1.00 94.30 408 A 1 
ATOM 3144 O O   . ALA A 0 408 . -18.671 -2.105  17.997   1.00 94.30 408 A 1 
ATOM 3145 N N   . ASP A 0 409 . -19.119 -0.410  19.431   1.00 91.48 409 A 1 
ATOM 3146 C CA  . ASP A 0 409 . -19.596 -1.148  20.593   1.00 91.48 409 A 1 
ATOM 3147 C C   . ASP A 0 409 . -20.910 -0.488  21.068   1.00 91.48 409 A 1 
ATOM 3148 C CB  . ASP A 0 409 . -18.484 -1.118  21.657   1.00 91.48 409 A 1 
ATOM 3149 O O   . ASP A 0 409 . -21.126 0.711   20.843   1.00 91.48 409 A 1 
ATOM 3150 C CG  . ASP A 0 409 . -18.481 -2.373  22.517   1.00 91.48 409 A 1 
ATOM 3151 O OD1 . ASP A 0 409 . -17.385 -2.981  22.627   1.00 91.48 409 A 1 
ATOM 3152 O OD2 . ASP A 0 409 . -19.587 -2.712  22.987   1.00 91.48 409 A 1 
ATOM 3153 N N   . ASP A 0 410 . -21.840 -1.262  21.624   1.00 93.10 410 A 1 
ATOM 3154 C CA  . ASP A 0 410 . -23.183 -0.778  22.002   1.00 93.10 410 A 1 
ATOM 3155 C C   . ASP A 0 410 . -23.815 -1.673  23.082   1.00 93.10 410 A 1 
ATOM 3156 C CB  . ASP A 0 410 . -24.065 -0.568  20.746   1.00 93.10 410 A 1 
ATOM 3157 O O   . ASP A 0 410 . -24.889 -2.258  22.898   1.00 93.10 410 A 1 
ATOM 3158 C CG  . ASP A 0 410 . -25.431 0.061   21.032   1.00 93.10 410 A 1 
ATOM 3159 O OD1 . ASP A 0 410 . -25.552 0.881   21.967   1.00 93.10 410 A 1 
ATOM 3160 O OD2 . ASP A 0 410 . -26.362 0.002   20.192   1.00 93.10 410 A 1 
ATOM 3161 N N   . ASP A 0 411 . -23.098 -1.784  24.199   1.00 89.81 411 A 1 
ATOM 3162 C CA  . ASP A 0 411 . -23.480 -2.520  25.404   1.00 89.81 411 A 1 
ATOM 3163 C C   . ASP A 0 411 . -24.736 -1.903  26.054   1.00 89.81 411 A 1 
ATOM 3164 C CB  . ASP A 0 411 . -22.275 -2.531  26.383   1.00 89.81 411 A 1 
ATOM 3165 O O   . ASP A 0 411 . -24.849 -0.685  26.213   1.00 89.81 411 A 1 
ATOM 3166 C CG  . ASP A 0 411 . -21.830 -3.917  26.880   1.00 89.81 411 A 1 
ATOM 3167 O OD1 . ASP A 0 411 . -22.491 -4.923  26.535   1.00 89.81 411 A 1 
ATOM 3168 O OD2 . ASP A 0 411 . -20.868 -3.959  27.684   1.00 89.81 411 A 1 
ATOM 3169 N N   . GLN A 0 412 . -25.708 -2.724  26.456   1.00 90.54 412 A 1 
ATOM 3170 C CA  . GLN A 0 412 . -26.940 -2.295  27.134   1.00 90.54 412 A 1 
ATOM 3171 C C   . GLN A 0 412 . -27.278 -3.239  28.289   1.00 90.54 412 A 1 
ATOM 3172 C CB  . GLN A 0 412 . -28.153 -2.219  26.177   1.00 90.54 412 A 1 
ATOM 3173 O O   . GLN A 0 412 . -27.222 -4.458  28.119   1.00 90.54 412 A 1 
ATOM 3174 C CG  . GLN A 0 412 . -27.862 -1.861  24.711   1.00 90.54 412 A 1 
ATOM 3175 C CD  . GLN A 0 412 . -29.126 -1.419  23.983   1.00 90.54 412 A 1 
ATOM 3176 N NE2 . GLN A 0 412 . -29.377 -0.130  23.912   1.00 90.54 412 A 1 
ATOM 3177 O OE1 . GLN A 0 412 . -29.938 -2.192  23.488   1.00 90.54 412 A 1 
ATOM 3178 N N   . TRP A 0 413 . -27.719 -2.704  29.429   1.00 88.88 413 A 1 
ATOM 3179 C CA  . TRP A 0 413 . -28.118 -3.511  30.588   1.00 88.88 413 A 1 
ATOM 3180 C C   . TRP A 0 413 . -29.286 -2.904  31.376   1.00 88.88 413 A 1 
ATOM 3181 C CB  . TRP A 0 413 . -26.907 -3.750  31.500   1.00 88.88 413 A 1 
ATOM 3182 O O   . TRP A 0 413 . -29.515 -1.691  31.359   1.00 88.88 413 A 1 
ATOM 3183 C CG  . TRP A 0 413 . -26.331 -2.522  32.137   1.00 88.88 413 A 1 
ATOM 3184 C CD1 . TRP A 0 413 . -26.634 -2.064  33.373   1.00 88.88 413 A 1 
ATOM 3185 C CD2 . TRP A 0 413 . -25.356 -1.581  31.588   1.00 88.88 413 A 1 
ATOM 3186 C CE2 . TRP A 0 413 . -25.120 -0.560  32.558   1.00 88.88 413 A 1 
ATOM 3187 C CE3 . TRP A 0 413 . -24.638 -1.490  30.375   1.00 88.88 413 A 1 
ATOM 3188 N NE1 . TRP A 0 413 . -25.930 -0.902  33.622   1.00 88.88 413 A 1 
ATOM 3189 C CH2 . TRP A 0 413 . -23.543 0.570   31.107   1.00 88.88 413 A 1 
ATOM 3190 C CZ2 . TRP A 0 413 . -24.232 0.504   32.332   1.00 88.88 413 A 1 
ATOM 3191 C CZ3 . TRP A 0 413 . -23.744 -0.429  30.138   1.00 88.88 413 A 1 
ATOM 3192 N N   . ALA A 0 414 . -30.011 -3.765  32.088   1.00 91.35 414 A 1 
ATOM 3193 C CA  . ALA A 0 414 . -30.994 -3.411  33.106   1.00 91.35 414 A 1 
ATOM 3194 C C   . ALA A 0 414 . -30.978 -4.439  34.252   1.00 91.35 414 A 1 
ATOM 3195 C CB  . ALA A 0 414 . -32.381 -3.298  32.461   1.00 91.35 414 A 1 
ATOM 3196 O O   . ALA A 0 414 . -30.783 -5.631  34.006   1.00 91.35 414 A 1 
ATOM 3197 N N   . GLU A 0 415 . -31.197 -3.970  35.480   1.00 89.67 415 A 1 
ATOM 3198 C CA  . GLU A 0 415 . -31.290 -4.764  36.713   1.00 89.67 415 A 1 
ATOM 3199 C C   . GLU A 0 415 . -32.483 -4.269  37.554   1.00 89.67 415 A 1 
ATOM 3200 C CB  . GLU A 0 415 . -29.987 -4.665  37.541   1.00 89.67 415 A 1 
ATOM 3201 O O   . GLU A 0 415 . -32.701 -3.060  37.652   1.00 89.67 415 A 1 
ATOM 3202 C CG  . GLU A 0 415 . -28.726 -5.209  36.837   1.00 89.67 415 A 1 
ATOM 3203 C CD  . GLU A 0 415 . -27.448 -5.183  37.707   1.00 89.67 415 A 1 
ATOM 3204 O OE1 . GLU A 0 415 . -26.357 -5.447  37.149   1.00 89.67 415 A 1 
ATOM 3205 O OE2 . GLU A 0 415 . -27.528 -4.927  38.933   1.00 89.67 415 A 1 
ATOM 3206 N N   . ASP A 0 416 . -33.221 -5.196  38.165   1.00 86.83 416 A 1 
ATOM 3207 C CA  . ASP A 0 416 . -34.352 -4.981  39.085   1.00 86.83 416 A 1 
ATOM 3208 C C   . ASP A 0 416 . -34.082 -5.782  40.377   1.00 86.83 416 A 1 
ATOM 3209 C CB  . ASP A 0 416 . -35.655 -5.413  38.369   1.00 86.83 416 A 1 
ATOM 3210 O O   . ASP A 0 416 . -33.621 -6.927  40.320   1.00 86.83 416 A 1 
ATOM 3211 C CG  . ASP A 0 416 . -36.964 -5.359  39.186   1.00 86.83 416 A 1 
ATOM 3212 O OD1 . ASP A 0 416 . -36.914 -5.101  40.410   1.00 86.83 416 A 1 
ATOM 3213 O OD2 . ASP A 0 416 . -38.025 -5.643  38.576   1.00 86.83 416 A 1 
ATOM 3214 N N   . TYR A 0 417 . -34.318 -5.185  41.549   1.00 85.59 417 A 1 
ATOM 3215 C CA  . TYR A 0 417 . -34.212 -5.838  42.857   1.00 85.59 417 A 1 
ATOM 3216 C C   . TYR A 0 417 . -35.317 -5.373  43.827   1.00 85.59 417 A 1 
ATOM 3217 C CB  . TYR A 0 417 . -32.810 -5.581  43.437   1.00 85.59 417 A 1 
ATOM 3218 O O   . TYR A 0 417 . -35.181 -4.341  44.495   1.00 85.59 417 A 1 
ATOM 3219 C CG  . TYR A 0 417 . -32.563 -6.157  44.820   1.00 85.59 417 A 1 
ATOM 3220 C CD1 . TYR A 0 417 . -32.696 -5.332  45.953   1.00 85.59 417 A 1 
ATOM 3221 C CD2 . TYR A 0 417 . -32.256 -7.521  44.980   1.00 85.59 417 A 1 
ATOM 3222 C CE1 . TYR A 0 417 . -32.555 -5.869  47.244   1.00 85.59 417 A 1 
ATOM 3223 C CE2 . TYR A 0 417 . -32.096 -8.067  46.269   1.00 85.59 417 A 1 
ATOM 3224 O OH  . TYR A 0 417 . -32.170 -7.750  48.659   1.00 85.59 417 A 1 
ATOM 3225 C CZ  . TYR A 0 417 . -32.263 -7.242  47.400   1.00 85.59 417 A 1 
ATOM 3226 N N   . ASP A 0 418 . -36.371 -6.181  43.996   1.00 82.28 418 A 1 
ATOM 3227 C CA  . ASP A 0 418 . -37.375 -6.007  45.062   1.00 82.28 418 A 1 
ATOM 3228 C C   . ASP A 0 418 . -36.975 -6.818  46.312   1.00 82.28 418 A 1 
ATOM 3229 C CB  . ASP A 0 418 . -38.817 -6.289  44.562   1.00 82.28 418 A 1 
ATOM 3230 O O   . ASP A 0 418 . -36.335 -7.876  46.271   1.00 82.28 418 A 1 
ATOM 3231 C CG  . ASP A 0 418 . -39.971 -5.741  45.454   1.00 82.28 418 A 1 
ATOM 3232 O OD1 . ASP A 0 418 . -39.730 -5.091  46.508   1.00 82.28 418 A 1 
ATOM 3233 O OD2 . ASP A 0 418 . -41.170 -6.020  45.186   1.00 82.28 418 A 1 
ATOM 3234 N N   . SER A 0 419 . -37.322 -6.309  47.493   1.00 78.26 419 A 1 
ATOM 3235 C CA  . SER A 0 419 . -36.987 -6.952  48.762   1.00 78.26 419 A 1 
ATOM 3236 C C   . SER A 0 419 . -38.013 -6.661  49.846   1.00 78.26 419 A 1 
ATOM 3237 C CB  . SER A 0 419 . -35.570 -6.569  49.200   1.00 78.26 419 A 1 
ATOM 3238 O O   . SER A 0 419 . -38.300 -5.510  50.185   1.00 78.26 419 A 1 
ATOM 3239 O OG  . SER A 0 419 . -35.451 -5.191  49.510   1.00 78.26 419 A 1 
ATOM 3240 N N   . ARG A 0 420 . -38.543 -7.723  50.465   1.00 70.00 420 A 1 
ATOM 3241 C CA  . ARG A 0 420 . -39.611 -7.639  51.468   1.00 70.00 420 A 1 
ATOM 3242 C C   . ARG A 0 420 . -39.277 -8.401  52.743   1.00 70.00 420 A 1 
ATOM 3243 C CB  . ARG A 0 420 . -40.918 -8.110  50.824   1.00 70.00 420 A 1 
ATOM 3244 O O   . ARG A 0 420 . -39.136 -9.625  52.757   1.00 70.00 420 A 1 
ATOM 3245 C CG  . ARG A 0 420 . -42.128 -7.785  51.717   1.00 70.00 420 A 1 
ATOM 3246 C CD  . ARG A 0 420 . -43.450 -7.989  50.968   1.00 70.00 420 A 1 
ATOM 3247 N NE  . ARG A 0 420 . -43.532 -7.089  49.798   1.00 70.00 420 A 1 
ATOM 3248 N NH1 . ARG A 0 420 . -45.224 -8.140  48.674   1.00 70.00 420 A 1 
ATOM 3249 N NH2 . ARG A 0 420 . -43.987 -6.582  47.633   1.00 70.00 420 A 1 
ATOM 3250 C CZ  . ARG A 0 420 . -44.254 -7.264  48.710   1.00 70.00 420 A 1 
ATOM 3251 N N   . ILE A 0 421 . -39.244 -7.667  53.853   1.00 62.08 421 A 1 
ATOM 3252 C CA  . ILE A 0 421 . -39.069 -8.209  55.202   1.00 62.08 421 A 1 
ATOM 3253 C C   . ILE A 0 421 . -40.365 -8.008  55.988   1.00 62.08 421 A 1 
ATOM 3254 C CB  . ILE A 0 421 . -37.841 -7.575  55.899   1.00 62.08 421 A 1 
ATOM 3255 O O   . ILE A 0 421 . -40.654 -6.913  56.474   1.00 62.08 421 A 1 
ATOM 3256 C CG1 . ILE A 0 421 . -36.553 -7.803  55.069   1.00 62.08 421 A 1 
ATOM 3257 C CG2 . ILE A 0 421 . -37.681 -8.153  57.321   1.00 62.08 421 A 1 
ATOM 3258 C CD1 . ILE A 0 421 . -35.295 -7.149  55.656   1.00 62.08 421 A 1 
ATOM 3259 N N   . GLU A 0 422 . -41.143 -9.075  56.167   1.00 58.84 422 A 1 
ATOM 3260 C CA  . GLU A 0 422 . -42.329 -9.050  57.027   1.00 58.84 422 A 1 
ATOM 3261 C C   . GLU A 0 422 . -41.948 -9.223  58.512   1.00 58.84 422 A 1 
ATOM 3262 C CB  . GLU A 0 422 . -43.369 -10.073 56.541   1.00 58.84 422 A 1 
ATOM 3263 O O   . GLU A 0 422 . -41.464 -10.270 58.947   1.00 58.84 422 A 1 
ATOM 3264 C CG  . GLU A 0 422 . -43.906 -9.675  55.153   1.00 58.84 422 A 1 
ATOM 3265 C CD  . GLU A 0 422 . -45.106 -10.524 54.721   1.00 58.84 422 A 1 
ATOM 3266 O OE1 . GLU A 0 422 . -46.122 -9.916  54.305   1.00 58.84 422 A 1 
ATOM 3267 O OE2 . GLU A 0 422 . -45.021 -11.767 54.833   1.00 58.84 422 A 1 
ATOM 3268 N N   . GLY A 0 423 . -42.145 -8.170  59.314   1.00 53.93 423 A 1 
ATOM 3269 C CA  . GLY A 0 423 . -41.842 -8.176  60.748   1.00 53.93 423 A 1 
ATOM 3270 C C   . GLY A 0 423 . -42.995 -8.687  61.621   1.00 53.93 423 A 1 
ATOM 3271 O O   . GLY A 0 423 . -44.123 -8.185  61.565   1.00 53.93 423 A 1 
ATOM 3272 N N   . ASP A 0 424 . -42.694 -9.655  62.496   1.00 48.32 424 A 1 
ATOM 3273 C CA  . ASP A 0 424 . -43.633 -10.237 63.469   1.00 48.32 424 A 1 
ATOM 3274 C C   . ASP A 0 424 . -43.951 -9.272  64.629   1.00 48.32 424 A 1 
ATOM 3275 C CB  . ASP A 0 424 . -43.137 -11.608 63.961   1.00 48.32 424 A 1 
ATOM 3276 O O   . ASP A 0 424 . -43.527 -9.431  65.777   1.00 48.32 424 A 1 
ATOM 3277 C CG  . ASP A 0 424 . -44.033 -12.234 65.051   1.00 48.32 424 A 1 
ATOM 3278 O OD1 . ASP A 0 424 . -45.219 -11.836 65.227   1.00 48.32 424 A 1 
ATOM 3279 O OD2 . ASP A 0 424 . -43.519 -13.110 65.785   1.00 48.32 424 A 1 
ATOM 3280 N N   . ALA A 0 425 . -44.789 -8.280  64.340   1.00 48.32 425 A 1 
ATOM 3281 C CA  . ALA A 0 425 . -45.406 -7.419  65.346   1.00 48.32 425 A 1 
ATOM 3282 C C   . ALA A 0 425 . -46.542 -8.119  66.137   1.00 48.32 425 A 1 
ATOM 3283 C CB  . ALA A 0 425 . -45.887 -6.148  64.632   1.00 48.32 425 A 1 
ATOM 3284 O O   . ALA A 0 425 . -47.197 -7.496  66.978   1.00 48.32 425 A 1 
ATOM 3285 N N   . ASN A 0 426 . -46.836 -9.399  65.863   1.00 49.81 426 A 1 
ATOM 3286 C CA  . ASN A 0 426 . -48.112 -10.036 66.203   1.00 49.81 426 A 1 
ATOM 3287 C C   . ASN A 0 426 . -48.057 -10.994 67.404   1.00 49.81 426 A 1 
ATOM 3288 C CB  . ASN A 0 426 . -48.639 -10.742 64.940   1.00 49.81 426 A 1 
ATOM 3289 O O   . ASN A 0 426 . -49.079 -11.155 68.090   1.00 49.81 426 A 1 
ATOM 3290 C CG  . ASN A 0 426 . -49.319 -9.779  63.985   1.00 49.81 426 A 1 
ATOM 3291 N ND2 . ASN A 0 426 . -48.955 -9.790  62.725   1.00 49.81 426 A 1 
ATOM 3292 O OD1 . ASN A 0 426 . -50.229 -9.056  64.368   1.00 49.81 426 A 1 
ATOM 3293 N N   . ASN A 0 427 . -46.916 -11.633 67.680   1.00 48.13 427 A 1 
ATOM 3294 C CA  . ASN A 0 427 . -46.840 -12.695 68.692   1.00 48.13 427 A 1 
ATOM 3295 C C   . ASN A 0 427 . -46.807 -12.211 70.155   1.00 48.13 427 A 1 
ATOM 3296 C CB  . ASN A 0 427 . -45.658 -13.624 68.357   1.00 48.13 427 A 1 
ATOM 3297 O O   . ASN A 0 427 . -47.405 -12.851 71.026   1.00 48.13 427 A 1 
ATOM 3298 C CG  . ASN A 0 427 . -46.082 -14.768 67.447   1.00 48.13 427 A 1 
ATOM 3299 N ND2 . ASN A 0 427 . -45.352 -15.046 66.401   1.00 48.13 427 A 1 
ATOM 3300 O OD1 . ASN A 0 427 . -47.073 -15.438 67.712   1.00 48.13 427 A 1 
ATOM 3301 N N   . TYR A 0 428 . -46.171 -11.076 70.466   1.00 46.62 428 A 1 
ATOM 3302 C CA  . TYR A 0 428 . -45.853 -10.728 71.866   1.00 46.62 428 A 1 
ATOM 3303 C C   . TYR A 0 428 . -47.058 -10.317 72.742   1.00 46.62 428 A 1 
ATOM 3304 C CB  . TYR A 0 428 . -44.719 -9.686  71.909   1.00 46.62 428 A 1 
ATOM 3305 O O   . TYR A 0 428 . -46.972 -10.327 73.971   1.00 46.62 428 A 1 
ATOM 3306 C CG  . TYR A 0 428 . -43.557 -10.138 72.775   1.00 46.62 428 A 1 
ATOM 3307 C CD1 . TYR A 0 428 . -43.514 -9.802  74.142   1.00 46.62 428 A 1 
ATOM 3308 C CD2 . TYR A 0 428 . -42.547 -10.946 72.216   1.00 46.62 428 A 1 
ATOM 3309 C CE1 . TYR A 0 428 . -42.462 -10.275 74.952   1.00 46.62 428 A 1 
ATOM 3310 C CE2 . TYR A 0 428 . -41.497 -11.424 73.023   1.00 46.62 428 A 1 
ATOM 3311 O OH  . TYR A 0 428 . -40.443 -11.556 75.173   1.00 46.62 428 A 1 
ATOM 3312 C CZ  . TYR A 0 428 . -41.453 -11.091 74.392   1.00 46.62 428 A 1 
ATOM 3313 N N   . GLY A 0 429 . -48.206 -9.977  72.143   1.00 47.64 429 A 1 
ATOM 3314 C CA  . GLY A 0 429 . -49.377 -9.457  72.869   1.00 47.64 429 A 1 
ATOM 3315 C C   . GLY A 0 429 . -50.389 -10.495 73.380   1.00 47.64 429 A 1 
ATOM 3316 O O   . GLY A 0 429 . -51.199 -10.173 74.249   1.00 47.64 429 A 1 
ATOM 3317 N N   . LYS A 0 430 . -50.396 -11.729 72.853   1.00 47.48 430 A 1 
ATOM 3318 C CA  . LYS A 0 430 . -51.539 -12.665 73.002   1.00 47.48 430 A 1 
ATOM 3319 C C   . LYS A 0 430 . -51.391 -13.724 74.110   1.00 47.48 430 A 1 
ATOM 3320 C CB  . LYS A 0 430 . -51.885 -13.274 71.626   1.00 47.48 430 A 1 
ATOM 3321 O O   . LYS A 0 430 . -52.334 -14.469 74.359   1.00 47.48 430 A 1 
ATOM 3322 C CG  . LYS A 0 430 . -52.529 -12.239 70.679   1.00 47.48 430 A 1 
ATOM 3323 C CD  . LYS A 0 430 . -52.662 -12.779 69.245   1.00 47.48 430 A 1 
ATOM 3324 C CE  . LYS A 0 430 . -53.235 -11.707 68.300   1.00 47.48 430 A 1 
ATOM 3325 N NZ  . LYS A 0 430 . -52.919 -12.001 66.875   1.00 47.48 430 A 1 
ATOM 3326 N N   . ALA A 0 431 . -50.255 -13.778 74.810   1.00 46.18 431 A 1 
ATOM 3327 C CA  . ALA A 0 431 . -49.933 -14.836 75.783   1.00 46.18 431 A 1 
ATOM 3328 C C   . ALA A 0 431 . -50.323 -14.544 77.257   1.00 46.18 431 A 1 
ATOM 3329 C CB  . ALA A 0 431 . -48.444 -15.170 75.629   1.00 46.18 431 A 1 
ATOM 3330 O O   . ALA A 0 431 . -50.023 -15.341 78.147   1.00 46.18 431 A 1 
ATOM 3331 N N   . ALA A 0 432 . -50.974 -13.413 77.553   1.00 40.13 432 A 1 
ATOM 3332 C CA  . ALA A 0 432 . -51.264 -12.980 78.926   1.00 40.13 432 A 1 
ATOM 3333 C C   . ALA A 0 432 . -52.391 -13.801 79.601   1.00 40.13 432 A 1 
ATOM 3334 C CB  . ALA A 0 432 . -51.549 -11.472 78.904   1.00 40.13 432 A 1 
ATOM 3335 O O   . ALA A 0 432 . -53.574 -13.470 79.511   1.00 40.13 432 A 1 
ATOM 3336 N N   . SER A 0 433 . -52.024 -14.879 80.303   1.00 45.47 433 A 1 
ATOM 3337 C CA  . SER A 0 433 . -52.965 -15.822 80.928   1.00 45.47 433 A 1 
ATOM 3338 C C   . SER A 0 433 . -53.867 -15.198 82.009   1.00 45.47 433 A 1 
ATOM 3339 C CB  . SER A 0 433 . -52.203 -17.009 81.526   1.00 45.47 433 A 1 
ATOM 3340 O O   . SER A 0 433 . -53.397 -14.513 82.918   1.00 45.47 433 A 1 
ATOM 3341 O OG  . SER A 0 433 . -51.356 -16.573 82.571   1.00 45.47 433 A 1 
ATOM 3342 N N   . TYR A 0 434 . -55.162 -15.518 81.961   1.00 40.22 434 A 1 
ATOM 3343 C CA  . TYR A 0 434 . -56.201 -14.976 82.843   1.00 40.22 434 A 1 
ATOM 3344 C C   . TYR A 0 434 . -56.271 -15.728 84.191   1.00 40.22 434 A 1 
ATOM 3345 C CB  . TYR A 0 434 . -57.522 -15.045 82.054   1.00 40.22 434 A 1 
ATOM 3346 O O   . TYR A 0 434 . -56.587 -16.917 84.224   1.00 40.22 434 A 1 
ATOM 3347 C CG  . TYR A 0 434 . -58.641 -14.141 82.532   1.00 40.22 434 A 1 
ATOM 3348 C CD1 . TYR A 0 434 . -59.773 -14.685 83.165   1.00 40.22 434 A 1 
ATOM 3349 C CD2 . TYR A 0 434 . -58.595 -12.765 82.237   1.00 40.22 434 A 1 
ATOM 3350 C CE1 . TYR A 0 434 . -60.851 -13.851 83.525   1.00 40.22 434 A 1 
ATOM 3351 C CE2 . TYR A 0 434 . -59.676 -11.930 82.579   1.00 40.22 434 A 1 
ATOM 3352 O OH  . TYR A 0 434 . -61.859 -11.677 83.549   1.00 40.22 434 A 1 
ATOM 3353 C CZ  . TYR A 0 434 . -60.807 -12.473 83.226   1.00 40.22 434 A 1 
ATOM 3354 N N   . TRP A 0 435 . -56.004 -15.053 85.319   1.00 36.41 435 A 1 
ATOM 3355 C CA  . TRP A 0 435 . -55.942 -15.680 86.654   1.00 36.41 435 A 1 
ATOM 3356 C C   . TRP A 0 435 . -57.146 -15.294 87.533   1.00 36.41 435 A 1 
ATOM 3357 C CB  . TRP A 0 435 . -54.579 -15.378 87.310   1.00 36.41 435 A 1 
ATOM 3358 O O   . TRP A 0 435 . -57.125 -14.282 88.237   1.00 36.41 435 A 1 
ATOM 3359 C CG  . TRP A 0 435 . -54.029 -16.462 88.194   1.00 36.41 435 A 1 
ATOM 3360 C CD1 . TRP A 0 435 . -53.502 -17.618 87.731   1.00 36.41 435 A 1 
ATOM 3361 C CD2 . TRP A 0 435 . -53.860 -16.510 89.651   1.00 36.41 435 A 1 
ATOM 3362 C CE2 . TRP A 0 435 . -53.200 -17.732 89.988   1.00 36.41 435 A 1 
ATOM 3363 C CE3 . TRP A 0 435 . -54.167 -15.640 90.723   1.00 36.41 435 A 1 
ATOM 3364 N NE1 . TRP A 0 435 . -53.023 -18.373 88.781   1.00 36.41 435 A 1 
ATOM 3365 C CH2 . TRP A 0 435 . -53.163 -17.176 92.343   1.00 36.41 435 A 1 
ATOM 3366 C CZ2 . TRP A 0 435 . -52.853 -18.069 91.305   1.00 36.41 435 A 1 
ATOM 3367 C CZ3 . TRP A 0 435 . -53.821 -15.966 92.052   1.00 36.41 435 A 1 
ATOM 3368 N N   . THR A 0 436 . -58.225 -16.087 87.495   1.00 45.78 436 A 1 
ATOM 3369 C CA  . THR A 0 436 . -59.434 -15.830 88.310   1.00 45.78 436 A 1 
ATOM 3370 C C   . THR A 0 436 . -59.334 -16.498 89.683   1.00 45.78 436 A 1 
ATOM 3371 C CB  . THR A 0 436 . -60.781 -16.112 87.602   1.00 45.78 436 A 1 
ATOM 3372 O O   . THR A 0 436 . -59.026 -17.684 89.798   1.00 45.78 436 A 1 
ATOM 3373 C CG2 . THR A 0 436 . -60.680 -16.412 86.112   1.00 45.78 436 A 1 
ATOM 3374 O OG1 . THR A 0 436 . -61.512 -17.165 88.180   1.00 45.78 436 A 1 
ATOM 3375 N N   . LYS A 0 437 . -59.604 -15.731 90.745   1.00 41.42 437 A 1 
ATOM 3376 C CA  . LYS A 0 437 . -59.497 -16.182 92.137   1.00 41.42 437 A 1 
ATOM 3377 C C   . LYS A 0 437 . -60.872 -16.561 92.691   1.00 41.42 437 A 1 
ATOM 3378 C CB  . LYS A 0 437 . -58.767 -15.099 92.945   1.00 41.42 437 A 1 
ATOM 3379 O O   . LYS A 0 437 . -61.575 -15.723 93.253   1.00 41.42 437 A 1 
ATOM 3380 C CG  . LYS A 0 437 . -58.426 -15.566 94.367   1.00 41.42 437 A 1 
ATOM 3381 C CD  . LYS A 0 437 . -57.582 -14.502 95.078   1.00 41.42 437 A 1 
ATOM 3382 C CE  . LYS A 0 437 . -57.190 -14.990 96.475   1.00 41.42 437 A 1 
ATOM 3383 N NZ  . LYS A 0 437 . -56.256 -14.042 97.132   1.00 41.42 437 A 1 
ATOM 3384 N N   . THR A 0 438 . -61.249 -17.827 92.535   1.00 36.67 438 A 1 
ATOM 3385 C CA  . THR A 0 438 . -62.539 -18.379 92.981   1.00 36.67 438 A 1 
ATOM 3386 C C   . THR A 0 438 . -62.780 -18.184 94.485   1.00 36.67 438 A 1 
ATOM 3387 C CB  . THR A 0 438 . -62.610 -19.881 92.652   1.00 36.67 438 A 1 
ATOM 3388 O O   . THR A 0 438 . -61.936 -18.540 95.306   1.00 36.67 438 A 1 
ATOM 3389 C CG2 . THR A 0 438 . -64.025 -20.446 92.768   1.00 36.67 438 A 1 
ATOM 3390 O OG1 . THR A 0 438 . -62.194 -20.086 91.324   1.00 36.67 438 A 1 
ATOM 3391 N N   . GLY A 0 439 . -63.961 -17.684 94.868   1.00 33.90 439 A 1 
ATOM 3392 C CA  . GLY A 0 439 . -64.350 -17.543 96.277   1.00 33.90 439 A 1 
ATOM 3393 C C   . GLY A 0 439 . -65.789 -17.058 96.477   1.00 33.90 439 A 1 
ATOM 3394 O O   . GLY A 0 439 . -66.012 -15.864 96.636   1.00 33.90 439 A 1 
ATOM 3395 N N   . GLY A 0 440 . -66.767 -17.978 96.493   1.00 35.86 440 A 1 
ATOM 3396 C CA  . GLY A 0 440 . -68.196 -17.612 96.454   1.00 35.86 440 A 1 
ATOM 3397 C C   . GLY A 0 440 . -69.201 -18.681 96.914   1.00 35.86 440 A 1 
ATOM 3398 O O   . GLY A 0 440 . -70.190 -18.897 96.233   1.00 35.86 440 A 1 
ATOM 3399 N N   . LYS A 0 441 . -68.930 -19.359 98.042   1.00 33.92 441 A 1 
ATOM 3400 C CA  . LYS A 0 441 . -69.854 -20.176 98.879   1.00 33.92 441 A 1 
ATOM 3401 C C   . LYS A 0 441 . -71.164 -20.708 98.233   1.00 33.92 441 A 1 
ATOM 3402 C CB  . LYS A 0 441 . -70.241 -19.353 100.126  1.00 33.92 441 A 1 
ATOM 3403 O O   . LYS A 0 441 . -72.180 -20.019 98.234   1.00 33.92 441 A 1 
ATOM 3404 C CG  . LYS A 0 441 . -69.073 -19.016 101.066  1.00 33.92 441 A 1 
ATOM 3405 C CD  . LYS A 0 441 . -69.584 -18.196 102.260  1.00 33.92 441 A 1 
ATOM 3406 C CE  . LYS A 0 441 . -68.436 -17.855 103.218  1.00 33.92 441 A 1 
ATOM 3407 N NZ  . LYS A 0 441 . -68.909 -17.043 104.369  1.00 33.92 441 A 1 
ATOM 3408 N N   . GLY A 0 442 . -71.195 -22.003 97.902   1.00 35.25 442 A 1 
ATOM 3409 C CA  . GLY A 0 442 . -72.417 -22.788 97.655   1.00 35.25 442 A 1 
ATOM 3410 C C   . GLY A 0 442 . -72.213 -24.264 98.036   1.00 35.25 442 A 1 
ATOM 3411 O O   . GLY A 0 442 . -71.108 -24.782 97.883   1.00 35.25 442 A 1 
ATOM 3412 N N   . TRP A 0 443 . -73.231 -24.938 98.584   1.00 31.58 443 A 1 
ATOM 3413 C CA  . TRP A 0 443 . -73.134 -26.334 99.057   1.00 31.58 443 A 1 
ATOM 3414 C C   . TRP A 0 443 . -73.477 -27.327 97.929   1.00 31.58 443 A 1 
ATOM 3415 C CB  . TRP A 0 443 . -74.091 -26.548 100.247  1.00 31.58 443 A 1 
ATOM 3416 O O   . TRP A 0 443 . -74.581 -27.247 97.400   1.00 31.58 443 A 1 
ATOM 3417 C CG  . TRP A 0 443 . -73.726 -25.941 101.574  1.00 31.58 443 A 1 
ATOM 3418 C CD1 . TRP A 0 443 . -73.735 -24.622 101.878  1.00 31.58 443 A 1 
ATOM 3419 C CD2 . TRP A 0 443 . -73.391 -26.629 102.824  1.00 31.58 443 A 1 
ATOM 3420 C CE2 . TRP A 0 443 . -73.194 -25.651 103.845  1.00 31.58 443 A 1 
ATOM 3421 C CE3 . TRP A 0 443 . -73.259 -27.983 103.205  1.00 31.58 443 A 1 
ATOM 3422 N NE1 . TRP A 0 443 . -73.412 -24.446 103.211  1.00 31.58 443 A 1 
ATOM 3423 C CH2 . TRP A 0 443 . -72.746 -27.350 105.510  1.00 31.58 443 A 1 
ATOM 3424 C CZ2 . TRP A 0 443 . -72.875 -25.993 105.168  1.00 31.58 443 A 1 
ATOM 3425 C CZ3 . TRP A 0 443 . -72.940 -28.340 104.531  1.00 31.58 443 A 1 
ATOM 3426 N N   . GLY A 0 444 . -72.588 -28.276 97.575   1.00 39.73 444 A 1 
ATOM 3427 C CA  . GLY A 0 444 . -72.871 -29.168 96.425   1.00 39.73 444 A 1 
ATOM 3428 C C   . GLY A 0 444 . -72.001 -30.408 96.120   1.00 39.73 444 A 1 
ATOM 3429 O O   . GLY A 0 444 . -72.337 -31.103 95.172   1.00 39.73 444 A 1 
ATOM 3430 N N   . LYS A 0 445 . -70.968 -30.743 96.918   1.00 41.89 445 A 1 
ATOM 3431 C CA  . LYS A 0 445 . -69.966 -31.836 96.700   1.00 41.89 445 A 1 
ATOM 3432 C C   . LYS A 0 445 . -68.951 -31.610 95.538   1.00 41.89 445 A 1 
ATOM 3433 C CB  . LYS A 0 445 . -70.619 -33.229 96.558   1.00 41.89 445 A 1 
ATOM 3434 O O   . LYS A 0 445 . -69.345 -31.089 94.501   1.00 41.89 445 A 1 
ATOM 3435 C CG  . LYS A 0 445 . -71.490 -33.650 97.752   1.00 41.89 445 A 1 
ATOM 3436 C CD  . LYS A 0 445 . -72.024 -35.075 97.543   1.00 41.89 445 A 1 
ATOM 3437 C CE  . LYS A 0 445 . -72.811 -35.545 98.773   1.00 41.89 445 A 1 
ATOM 3438 N NZ  . LYS A 0 445 . -73.291 -36.942 98.607   1.00 41.89 445 A 1 
ATOM 3439 N N   . PRO A 0 446 . -67.656 -31.992 95.685   1.00 37.72 446 A 1 
ATOM 3440 C CA  . PRO A 0 446 . -66.612 -31.700 94.686   1.00 37.72 446 A 1 
ATOM 3441 C C   . PRO A 0 446 . -65.970 -32.921 93.983   1.00 37.72 446 A 1 
ATOM 3442 C CB  . PRO A 0 446 . -65.541 -30.983 95.510   1.00 37.72 446 A 1 
ATOM 3443 O O   . PRO A 0 446 . -65.795 -33.978 94.584   1.00 37.72 446 A 1 
ATOM 3444 C CG  . PRO A 0 446 . -65.533 -31.797 96.806   1.00 37.72 446 A 1 
ATOM 3445 C CD  . PRO A 0 446 . -66.987 -32.258 96.960   1.00 37.72 446 A 1 
ATOM 3446 N N   . ALA A 0 447 . -65.489 -32.693 92.757   1.00 36.86 447 A 1 
ATOM 3447 C CA  . ALA A 0 447 . -64.336 -33.330 92.095   1.00 36.86 447 A 1 
ATOM 3448 C C   . ALA A 0 447 . -63.849 -32.303 91.040   1.00 36.86 447 A 1 
ATOM 3449 C CB  . ALA A 0 447 . -64.773 -34.654 91.453   1.00 36.86 447 A 1 
ATOM 3450 O O   . ALA A 0 447 . -64.676 -31.801 90.289   1.00 36.86 447 A 1 
ATOM 3451 N N   . ILE A 0 448 . -62.635 -31.738 91.055   1.00 33.01 448 A 1 
ATOM 3452 C CA  . ILE A 0 448 . -61.284 -32.334 90.994   1.00 33.01 448 A 1 
ATOM 3453 C C   . ILE A 0 448 . -61.079 -33.107 89.682   1.00 33.01 448 A 1 
ATOM 3454 C CB  . ILE A 0 448 . -60.832 -33.117 92.253   1.00 33.01 448 A 1 
ATOM 3455 O O   . ILE A 0 448 . -61.486 -34.259 89.575   1.00 33.01 448 A 1 
ATOM 3456 C CG1 . ILE A 0 448 . -60.984 -32.254 93.529   1.00 33.01 448 A 1 
ATOM 3457 C CG2 . ILE A 0 448 . -59.359 -33.551 92.083   1.00 33.01 448 A 1 
ATOM 3458 C CD1 . ILE A 0 448 . -60.583 -32.963 94.830   1.00 33.01 448 A 1 
ATOM 3459 N N   . GLY A 0 449 . -60.415 -32.467 88.711   1.00 32.37 449 A 1 
ATOM 3460 C CA  . GLY A 0 449 . -60.023 -33.080 87.438   1.00 32.37 449 A 1 
ATOM 3461 C C   . GLY A 0 449 . -59.583 -32.060 86.380   1.00 32.37 449 A 1 
ATOM 3462 O O   . GLY A 0 449 . -60.434 -31.534 85.682   1.00 32.37 449 A 1 
ATOM 3463 N N   . HIS A 0 450 . -58.266 -31.835 86.284   1.00 32.49 450 A 1 
ATOM 3464 C CA  . HIS A 0 450 . -57.508 -31.194 85.190   1.00 32.49 450 A 1 
ATOM 3465 C C   . HIS A 0 450 . -57.904 -29.800 84.655   1.00 32.49 450 A 1 
ATOM 3466 C CB  . HIS A 0 450 . -57.280 -32.201 84.054   1.00 32.49 450 A 1 
ATOM 3467 O O   . HIS A 0 450 . -59.026 -29.528 84.240   1.00 32.49 450 A 1 
ATOM 3468 C CG  . HIS A 0 450 . -56.123 -33.103 84.383   1.00 32.49 450 A 1 
ATOM 3469 C CD2 . HIS A 0 450 . -56.089 -34.080 85.341   1.00 32.49 450 A 1 
ATOM 3470 N ND1 . HIS A 0 450 . -54.845 -32.958 83.903   1.00 32.49 450 A 1 
ATOM 3471 C CE1 . HIS A 0 450 . -54.056 -33.823 84.562   1.00 32.49 450 A 1 
ATOM 3472 N NE2 . HIS A 0 450 . -54.771 -34.522 85.466   1.00 32.49 450 A 1 
ATOM 3473 N N   . ALA A 0 451 . -56.889 -28.937 84.564   1.00 34.89 451 A 1 
ATOM 3474 C CA  . ALA A 0 451 . -56.871 -27.764 83.700   1.00 34.89 451 A 1 
ATOM 3475 C C   . ALA A 0 451 . -55.769 -27.981 82.656   1.00 34.89 451 A 1 
ATOM 3476 C CB  . ALA A 0 451 . -56.620 -26.512 84.552   1.00 34.89 451 A 1 
ATOM 3477 O O   . ALA A 0 451 . -54.615 -28.152 83.036   1.00 34.89 451 A 1 
ATOM 3478 N N   . ASP A 0 452 . -56.125 -27.969 81.373   1.00 36.28 452 A 1 
ATOM 3479 C CA  . ASP A 0 452 . -55.217 -28.214 80.248   1.00 36.28 452 A 1 
ATOM 3480 C C   . ASP A 0 452 . -55.681 -27.438 78.994   1.00 36.28 452 A 1 
ATOM 3481 C CB  . ASP A 0 452 . -55.130 -29.733 79.979   1.00 36.28 452 A 1 
ATOM 3482 O O   . ASP A 0 452 . -56.831 -27.007 78.907   1.00 36.28 452 A 1 
ATOM 3483 C CG  . ASP A 0 452 . -54.061 -30.413 80.847   1.00 36.28 452 A 1 
ATOM 3484 O OD1 . ASP A 0 452 . -52.879 -30.076 80.619   1.00 36.28 452 A 1 
ATOM 3485 O OD2 . ASP A 0 452 . -54.422 -31.272 81.692   1.00 36.28 452 A 1 
ATOM 3486 N N   . ALA A 0 453 . -54.781 -27.279 78.014   1.00 38.42 453 A 1 
ATOM 3487 C CA  . ALA A 0 453 . -55.035 -26.744 76.664   1.00 38.42 453 A 1 
ATOM 3488 C C   . ALA A 0 453 . -55.480 -25.262 76.528   1.00 38.42 453 A 1 
ATOM 3489 C CB  . ALA A 0 453 . -55.915 -27.733 75.884   1.00 38.42 453 A 1 
ATOM 3490 O O   . ALA A 0 453 . -56.433 -24.939 75.816   1.00 38.42 453 A 1 
ATOM 3491 N N   . ALA A 0 454 . -54.697 -24.322 77.072   1.00 37.84 454 A 1 
ATOM 3492 C CA  . ALA A 0 454 . -54.785 -22.886 76.749   1.00 37.84 454 A 1 
ATOM 3493 C C   . ALA A 0 454 . -54.228 -22.540 75.338   1.00 37.84 454 A 1 
ATOM 3494 C CB  . ALA A 0 454 . -54.104 -22.096 77.878   1.00 37.84 454 A 1 
ATOM 3495 O O   . ALA A 0 454 . -53.396 -21.648 75.189   1.00 37.84 454 A 1 
ATOM 3496 N N   . SER A 0 455 . -54.603 -23.297 74.297   1.00 44.43 455 A 1 
ATOM 3497 C CA  . SER A 0 455 . -53.901 -23.295 72.994   1.00 44.43 455 A 1 
ATOM 3498 C C   . SER A 0 455 . -54.807 -23.591 71.786   1.00 44.43 455 A 1 
ATOM 3499 C CB  . SER A 0 455 . -52.701 -24.257 73.027   1.00 44.43 455 A 1 
ATOM 3500 O O   . SER A 0 455 . -54.409 -24.275 70.848   1.00 44.43 455 A 1 
ATOM 3501 O OG  . SER A 0 455 . -51.887 -24.019 74.162   1.00 44.43 455 A 1 
ATOM 3502 N N   . ALA A 0 456 . -56.042 -23.082 71.791   1.00 42.67 456 A 1 
ATOM 3503 C CA  . ALA A 0 456 . -57.031 -23.306 70.726   1.00 42.67 456 A 1 
ATOM 3504 C C   . ALA A 0 456 . -57.034 -22.234 69.608   1.00 42.67 456 A 1 
ATOM 3505 C CB  . ALA A 0 456 . -58.405 -23.526 71.374   1.00 42.67 456 A 1 
ATOM 3506 O O   . ALA A 0 456 . -58.044 -22.056 68.930   1.00 42.67 456 A 1 
ATOM 3507 N N   . ALA A 0 457 . -55.918 -21.528 69.392   1.00 45.23 457 A 1 
ATOM 3508 C CA  . ALA A 0 457 . -55.757 -20.526 68.331   1.00 45.23 457 A 1 
ATOM 3509 C C   . ALA A 0 457 . -55.561 -21.177 66.942   1.00 45.23 457 A 1 
ATOM 3510 C CB  . ALA A 0 457 . -54.623 -19.569 68.728   1.00 45.23 457 A 1 
ATOM 3511 O O   . ALA A 0 457 . -54.518 -21.038 66.309   1.00 45.23 457 A 1 
ATOM 3512 N N   . LYS A 0 458 . -56.555 -21.942 66.478   1.00 39.68 458 A 1 
ATOM 3513 C CA  . LYS A 0 458 . -56.547 -22.562 65.145   1.00 39.68 458 A 1 
ATOM 3514 C C   . LYS A 0 458 . -56.913 -21.545 64.060   1.00 39.68 458 A 1 
ATOM 3515 C CB  . LYS A 0 458 . -57.530 -23.742 65.086   1.00 39.68 458 A 1 
ATOM 3516 O O   . LYS A 0 458 . -57.921 -20.861 64.196   1.00 39.68 458 A 1 
ATOM 3517 C CG  . LYS A 0 458 . -57.069 -24.964 65.893   1.00 39.68 458 A 1 
ATOM 3518 C CD  . LYS A 0 458 . -57.969 -26.166 65.574   1.00 39.68 458 A 1 
ATOM 3519 C CE  . LYS A 0 458 . -57.419 -27.436 66.231   1.00 39.68 458 A 1 
ATOM 3520 N NZ  . LYS A 0 458 . -58.125 -28.646 65.739   1.00 39.68 458 A 1 
ATOM 3521 N N   . GLY A 0 459 . -56.176 -21.556 62.947   1.00 42.89 459 A 1 
ATOM 3522 C CA  . GLY A 0 459 . -56.635 -20.970 61.681   1.00 42.89 459 A 1 
ATOM 3523 C C   . GLY A 0 459 . -56.272 -19.505 61.426   1.00 42.89 459 A 1 
ATOM 3524 O O   . GLY A 0 459 . -57.001 -18.838 60.704   1.00 42.89 459 A 1 
ATOM 3525 N N   . SER A 0 460 . -55.162 -19.008 61.978   1.00 40.87 460 A 1 
ATOM 3526 C CA  . SER A 0 460 . -54.569 -17.723 61.577   1.00 40.87 460 A 1 
ATOM 3527 C C   . SER A 0 460 . -53.223 -17.975 60.899   1.00 40.87 460 A 1 
ATOM 3528 C CB  . SER A 0 460 . -54.463 -16.781 62.781   1.00 40.87 460 A 1 
ATOM 3529 O O   . SER A 0 460 . -52.180 -17.697 61.482   1.00 40.87 460 A 1 
ATOM 3530 O OG  . SER A 0 460 . -54.083 -15.482 62.379   1.00 40.87 460 A 1 
ATOM 3531 N N   . HIS A 0 461 . -53.260 -18.556 59.697   1.00 38.88 461 A 1 
ATOM 3532 C CA  . HIS A 0 461 . -52.082 -18.641 58.836   1.00 38.88 461 A 1 
ATOM 3533 C C   . HIS A 0 461 . -51.762 -17.231 58.334   1.00 38.88 461 A 1 
ATOM 3534 C CB  . HIS A 0 461 . -52.335 -19.589 57.650   1.00 38.88 461 A 1 
ATOM 3535 O O   . HIS A 0 461 . -52.512 -16.682 57.531   1.00 38.88 461 A 1 
ATOM 3536 C CG  . HIS A 0 461 . -52.470 -21.045 58.020   1.00 38.88 461 A 1 
ATOM 3537 C CD2 . HIS A 0 461 . -53.555 -21.651 58.591   1.00 38.88 461 A 1 
ATOM 3538 N ND1 . HIS A 0 461 . -51.540 -22.029 57.782   1.00 38.88 461 A 1 
ATOM 3539 C CE1 . HIS A 0 461 . -52.051 -23.196 58.209   1.00 38.88 461 A 1 
ATOM 3540 N NE2 . HIS A 0 461 . -53.280 -23.017 58.731   1.00 38.88 461 A 1 
ATOM 3541 N N   . TYR A 0 462 . -50.675 -16.664 58.840   1.00 43.75 462 A 1 
ATOM 3542 C CA  . TYR A 0 462 . -49.917 -15.628 58.156   1.00 43.75 462 A 1 
ATOM 3543 C C   . TYR A 0 462 . -48.540 -16.233 57.916   1.00 43.75 462 A 1 
ATOM 3544 C CB  . TYR A 0 462 . -49.887 -14.336 58.986   1.00 43.75 462 A 1 
ATOM 3545 O O   . TYR A 0 462 . -47.994 -16.854 58.832   1.00 43.75 462 A 1 
ATOM 3546 C CG  . TYR A 0 462 . -51.228 -13.625 58.974   1.00 43.75 462 A 1 
ATOM 3547 C CD1 . TYR A 0 462 . -51.619 -12.935 57.812   1.00 43.75 462 A 1 
ATOM 3548 C CD2 . TYR A 0 462 . -52.108 -13.717 60.070   1.00 43.75 462 A 1 
ATOM 3549 C CE1 . TYR A 0 462 . -52.899 -12.360 57.724   1.00 43.75 462 A 1 
ATOM 3550 C CE2 . TYR A 0 462 . -53.394 -13.140 59.990   1.00 43.75 462 A 1 
ATOM 3551 O OH  . TYR A 0 462 . -55.036 -11.934 58.715   1.00 43.75 462 A 1 
ATOM 3552 C CZ  . TYR A 0 462 . -53.791 -12.472 58.811   1.00 43.75 462 A 1 
ATOM 3553 N N   . ASP A 0 463 . -48.055 -16.145 56.681   1.00 46.59 463 A 1 
ATOM 3554 C CA  . ASP A 0 463 . -46.667 -16.471 56.387   1.00 46.59 463 A 1 
ATOM 3555 C C   . ASP A 0 463 . -45.773 -15.416 57.047   1.00 46.59 463 A 1 
ATOM 3556 C CB  . ASP A 0 463 . -46.425 -16.564 54.867   1.00 46.59 463 A 1 
ATOM 3557 O O   . ASP A 0 463 . -46.091 -14.229 57.038   1.00 46.59 463 A 1 
ATOM 3558 C CG  . ASP A 0 463 . -46.419 -18.013 54.382   1.00 46.59 463 A 1 
ATOM 3559 O OD1 . ASP A 0 463 . -45.569 -18.775 54.898   1.00 46.59 463 A 1 
ATOM 3560 O OD2 . ASP A 0 463 . -47.303 -18.382 53.574   1.00 46.59 463 A 1 
ATOM 3561 N N   . ASP A 0 464 . -44.664 -15.862 57.633   1.00 51.73 464 A 1 
ATOM 3562 C CA  . ASP A 0 464 . -43.541 -14.989 57.983   1.00 51.73 464 A 1 
ATOM 3563 C C   . ASP A 0 464 . -42.645 -14.915 56.730   1.00 51.73 464 A 1 
ATOM 3564 C CB  . ASP A 0 464 . -42.778 -15.542 59.209   1.00 51.73 464 A 1 
ATOM 3565 O O   . ASP A 0 464 . -41.549 -15.490 56.704   1.00 51.73 464 A 1 
ATOM 3566 C CG  . ASP A 0 464 . -43.339 -15.263 60.613   1.00 51.73 464 A 1 
ATOM 3567 O OD1 . ASP A 0 464 . -44.258 -14.434 60.788   1.00 51.73 464 A 1 
ATOM 3568 O OD2 . ASP A 0 464 . -42.754 -15.857 61.556   1.00 51.73 464 A 1 
ATOM 3569 N N   . SER A 0 465 . -43.157 -14.310 55.651   1.00 53.32 465 A 1 
ATOM 3570 C CA  . SER A 0 465 . -42.507 -14.307 54.337   1.00 53.32 465 A 1 
ATOM 3571 C C   . SER A 0 465 . -41.414 -13.243 54.264   1.00 53.32 465 A 1 
ATOM 3572 C CB  . SER A 0 465 . -43.496 -14.164 53.159   1.00 53.32 465 A 1 
ATOM 3573 O O   . SER A 0 465 . -41.674 -12.054 54.096   1.00 53.32 465 A 1 
ATOM 3574 O OG  . SER A 0 465 . -44.843 -13.958 53.520   1.00 53.32 465 A 1 
ATOM 3575 N N   . THR A 0 466 . -40.160 -13.684 54.342   1.00 60.05 466 A 1 
ATOM 3576 C CA  . THR A 0 466 . -39.019 -12.895 53.855   1.00 60.05 466 A 1 
ATOM 3577 C C   . THR A 0 466 . -38.703 -13.330 52.430   1.00 60.05 466 A 1 
ATOM 3578 C CB  . THR A 0 466 . -37.785 -13.028 54.757   1.00 60.05 466 A 1 
ATOM 3579 O O   . THR A 0 466 . -38.437 -14.515 52.217   1.00 60.05 466 A 1 
ATOM 3580 C CG2 . THR A 0 466 . -37.979 -12.293 56.083   1.00 60.05 466 A 1 
ATOM 3581 O OG1 . THR A 0 466 . -37.517 -14.375 55.087   1.00 60.05 466 A 1 
ATOM 3582 N N   . GLY A 0 467 . -38.750 -12.400 51.481   1.00 65.60 467 A 1 
ATOM 3583 C CA  . GLY A 0 467 . -38.448 -12.638 50.070   1.00 65.60 467 A 1 
ATOM 3584 C C   . GLY A 0 467 . -37.582 -11.522 49.494   1.00 65.60 467 A 1 
ATOM 3585 O O   . GLY A 0 467 . -37.632 -10.389 49.981   1.00 65.60 467 A 1 
ATOM 3586 N N   . SER A 0 468 . -36.782 -11.868 48.497   1.00 76.81 468 A 1 
ATOM 3587 C CA  . SER A 0 468 . -36.119 -10.923 47.605   1.00 76.81 468 A 1 
ATOM 3588 C C   . SER A 0 468 . -36.046 -11.519 46.209   1.00 76.81 468 A 1 
ATOM 3589 C CB  . SER A 0 468 . -34.713 -10.555 48.088   1.00 76.81 468 A 1 
ATOM 3590 O O   . SER A 0 468 . -35.814 -12.726 46.064   1.00 76.81 468 A 1 
ATOM 3591 O OG  . SER A 0 468 . -33.927 -11.721 48.278   1.00 76.81 468 A 1 
ATOM 3592 N N   . ASP A 0 469 . -36.193 -10.641 45.238   1.00 79.67 469 A 1 
ATOM 3593 C CA  . ASP A 0 469 . -36.381 -10.888 43.821   1.00 79.67 469 A 1 
ATOM 3594 C C   . ASP A 0 469 . -35.174 -10.214 43.127   1.00 79.67 469 A 1 
ATOM 3595 C CB  . ASP A 0 469 . -37.744 -10.275 43.381   1.00 79.67 469 A 1 
ATOM 3596 O O   . ASP A 0 469 . -34.731 -9.155  43.576   1.00 79.67 469 A 1 
ATOM 3597 C CG  . ASP A 0 469 . -38.994 -10.512 44.283   1.00 79.67 469 A 1 
ATOM 3598 O OD1 . ASP A 0 469 . -38.920 -10.387 45.537   1.00 79.67 469 A 1 
ATOM 3599 O OD2 . ASP A 0 469 . -40.086 -10.794 43.733   1.00 79.67 469 A 1 
ATOM 3600 N N   . TRP A 0 470 . -34.586 -10.815 42.089   1.00 83.24 470 A 1 
ATOM 3601 C CA  . TRP A 0 470 . -33.570 -10.137 41.268   1.00 83.24 470 A 1 
ATOM 3602 C C   . TRP A 0 470 . -33.658 -10.613 39.825   1.00 83.24 470 A 1 
ATOM 3603 C CB  . TRP A 0 470 . -32.143 -10.340 41.809   1.00 83.24 470 A 1 
ATOM 3604 O O   . TRP A 0 470 . -33.392 -11.787 39.553   1.00 83.24 470 A 1 
ATOM 3605 C CG  . TRP A 0 470 . -31.065 -9.585  41.070   1.00 83.24 470 A 1 
ATOM 3606 C CD1 . TRP A 0 470 . -30.879 -8.248  41.112   1.00 83.24 470 A 1 
ATOM 3607 C CD2 . TRP A 0 470 . -30.101 -10.061 40.078   1.00 83.24 470 A 1 
ATOM 3608 C CE2 . TRP A 0 470 . -29.312 -8.959  39.626   1.00 83.24 470 A 1 
ATOM 3609 C CE3 . TRP A 0 470 . -29.847 -11.309 39.475   1.00 83.24 470 A 1 
ATOM 3610 N NE1 . TRP A 0 470 . -29.832 -7.873  40.290   1.00 83.24 470 A 1 
ATOM 3611 C CH2 . TRP A 0 470 . -28.060 -10.362 38.103   1.00 83.24 470 A 1 
ATOM 3612 C CZ2 . TRP A 0 470 . -28.296 -9.096  38.668   1.00 83.24 470 A 1 
ATOM 3613 C CZ3 . TRP A 0 470 . -28.838 -11.464 38.502   1.00 83.24 470 A 1 
ATOM 3614 N N   . ASP A 0 471 . -34.001 -9.689  38.934   1.00 86.29 471 A 1 
ATOM 3615 C CA  . ASP A 0 471 . -34.071 -9.896  37.490   1.00 86.29 471 A 1 
ATOM 3616 C C   . ASP A 0 471 . -33.016 -9.014  36.807   1.00 86.29 471 A 1 
ATOM 3617 C CB  . ASP A 0 471 . -35.488 -9.588  36.955   1.00 86.29 471 A 1 
ATOM 3618 O O   . ASP A 0 471 . -32.780 -7.869  37.196   1.00 86.29 471 A 1 
ATOM 3619 C CG  . ASP A 0 471 . -36.509 -10.736 37.056   1.00 86.29 471 A 1 
ATOM 3620 O OD1 . ASP A 0 471 . -36.117 -11.874 37.402   1.00 86.29 471 A 1 
ATOM 3621 O OD2 . ASP A 0 471 . -37.685 -10.498 36.684   1.00 86.29 471 A 1 
ATOM 3622 N N   . ALA A 0 472 . -32.381 -9.533  35.758   1.00 85.30 472 A 1 
ATOM 3623 C CA  . ALA A 0 472 . -31.422 -8.778  34.957   1.00 85.30 472 A 1 
ATOM 3624 C C   . ALA A 0 472 . -31.500 -9.144  33.473   1.00 85.30 472 A 1 
ATOM 3625 C CB  . ALA A 0 472 . -30.014 -8.984  35.525   1.00 85.30 472 A 1 
ATOM 3626 O O   . ALA A 0 472 . -31.821 -10.275 33.101   1.00 85.30 472 A 1 
ATOM 3627 N N   . TYR A 0 473 . -31.170 -8.189  32.607   1.00 90.43 473 A 1 
ATOM 3628 C CA  . TYR A 0 473 . -31.135 -8.355  31.155   1.00 90.43 473 A 1 
ATOM 3629 C C   . TYR A 0 473 . -30.005 -7.529  30.544   1.00 90.43 473 A 1 
ATOM 3630 C CB  . TYR A 0 473 . -32.493 -7.943  30.564   1.00 90.43 473 A 1 
ATOM 3631 O O   . TYR A 0 473 . -29.770 -6.395  30.964   1.00 90.43 473 A 1 
ATOM 3632 C CG  . TYR A 0 473 . -32.504 -7.817  29.050   1.00 90.43 473 A 1 
ATOM 3633 C CD1 . TYR A 0 473 . -32.248 -6.567  28.451   1.00 90.43 473 A 1 
ATOM 3634 C CD2 . TYR A 0 473 . -32.693 -8.955  28.244   1.00 90.43 473 A 1 
ATOM 3635 C CE1 . TYR A 0 473 . -32.178 -6.453  27.050   1.00 90.43 473 A 1 
ATOM 3636 C CE2 . TYR A 0 473 . -32.646 -8.843  26.841   1.00 90.43 473 A 1 
ATOM 3637 O OH  . TYR A 0 473 . -32.343 -7.487  24.892   1.00 90.43 473 A 1 
ATOM 3638 C CZ  . TYR A 0 473 . -32.385 -7.593  26.245   1.00 90.43 473 A 1 
ATOM 3639 N N   . GLY A 0 474 . -29.367 -8.044  29.491   1.00 89.30 474 A 1 
ATOM 3640 C CA  . GLY A 0 474 . -28.394 -7.268  28.735   1.00 89.30 474 A 1 
ATOM 3641 C C   . GLY A 0 474 . -28.147 -7.727  27.301   1.00 89.30 474 A 1 
ATOM 3642 O O   . GLY A 0 474 . -28.601 -8.786  26.848   1.00 89.30 474 A 1 
ATOM 3643 N N   . ARG A 0 475 . -27.441 -6.858  26.578   1.00 92.63 475 A 1 
ATOM 3644 C CA  . ARG A 0 475 . -27.187 -6.914  25.139   1.00 92.63 475 A 1 
ATOM 3645 C C   . ARG A 0 475 . -25.817 -6.322  24.816   1.00 92.63 475 A 1 
ATOM 3646 C CB  . ARG A 0 475 . -28.315 -6.131  24.445   1.00 92.63 475 A 1 
ATOM 3647 O O   . ARG A 0 475 . -25.614 -5.149  25.083   1.00 92.63 475 A 1 
ATOM 3648 C CG  . ARG A 0 475 . -27.987 -5.708  23.002   1.00 92.63 475 A 1 
ATOM 3649 C CD  . ARG A 0 475 . -29.279 -5.443  22.222   1.00 92.63 475 A 1 
ATOM 3650 N NE  . ARG A 0 475 . -29.298 -6.184  20.944   1.00 92.63 475 A 1 
ATOM 3651 N NH1 . ARG A 0 475 . -29.772 -4.412  19.583   1.00 92.63 475 A 1 
ATOM 3652 N NH2 . ARG A 0 475 . -29.351 -6.398  18.690   1.00 92.63 475 A 1 
ATOM 3653 C CZ  . ARG A 0 475 . -29.492 -5.673  19.752   1.00 92.63 475 A 1 
ATOM 3654 N N   . ASP A 0 476 . -24.978 -7.116  24.164   1.00 89.42 476 A 1 
ATOM 3655 C CA  . ASP A 0 476 . -23.680 -6.746  23.576   1.00 89.42 476 A 1 
ATOM 3656 C C   . ASP A 0 476 . -23.860 -6.642  22.042   1.00 89.42 476 A 1 
ATOM 3657 C CB  . ASP A 0 476 . -22.671 -7.821  24.033   1.00 89.42 476 A 1 
ATOM 3658 O O   . ASP A 0 476 . -24.640 -7.403  21.457   1.00 89.42 476 A 1 
ATOM 3659 C CG  . ASP A 0 476 . -21.245 -7.759  23.460   1.00 89.42 476 A 1 
ATOM 3660 O OD1 . ASP A 0 476 . -21.065 -7.195  22.354   1.00 89.42 476 A 1 
ATOM 3661 O OD2 . ASP A 0 476 . -20.367 -8.418  24.068   1.00 89.42 476 A 1 
ATOM 3662 N N   . GLN A 0 477 . -23.215 -5.675  21.382   1.00 92.45 477 A 1 
ATOM 3663 C CA  . GLN A 0 477 . -23.410 -5.325  19.961   1.00 92.45 477 A 1 
ATOM 3664 C C   . GLN A 0 477 . -22.077 -5.018  19.225   1.00 92.45 477 A 1 
ATOM 3665 C CB  . GLN A 0 477 . -24.438 -4.172  19.876   1.00 92.45 477 A 1 
ATOM 3666 O O   . GLN A 0 477 . -22.009 -4.108  18.393   1.00 92.45 477 A 1 
ATOM 3667 C CG  . GLN A 0 477 . -25.931 -4.548  19.951   1.00 92.45 477 A 1 
ATOM 3668 C CD  . GLN A 0 477 . -26.581 -4.668  18.575   1.00 92.45 477 A 1 
ATOM 3669 N NE2 . GLN A 0 477 . -26.210 -5.660  17.800   1.00 92.45 477 A 1 
ATOM 3670 O OE1 . GLN A 0 477 . -27.486 -3.928  18.182   1.00 92.45 477 A 1 
ATOM 3671 N N   . ASP A 0 478 . -21.023 -5.794  19.498   1.00 89.62 478 A 1 
ATOM 3672 C CA  . ASP A 0 478 . -19.680 -5.690  18.891   1.00 89.62 478 A 1 
ATOM 3673 C C   . ASP A 0 478 . -19.673 -5.641  17.333   1.00 89.62 478 A 1 
ATOM 3674 C CB  . ASP A 0 478 . -18.849 -6.881  19.431   1.00 89.62 478 A 1 
ATOM 3675 O O   . ASP A 0 478 . -20.269 -6.482  16.648   1.00 89.62 478 A 1 
ATOM 3676 C CG  . ASP A 0 478 . -17.332 -6.835  19.166   1.00 89.62 478 A 1 
ATOM 3677 O OD1 . ASP A 0 478 . -16.817 -5.795  18.693   1.00 89.62 478 A 1 
ATOM 3678 O OD2 . ASP A 0 478 . -16.660 -7.890  19.323   1.00 89.62 478 A 1 
ATOM 3679 N N   . LEU A 0 479 . -18.941 -4.690  16.731   1.00 94.50 479 A 1 
ATOM 3680 C CA  . LEU A 0 479 . -18.700 -4.573  15.280   1.00 94.50 479 A 1 
ATOM 3681 C C   . LEU A 0 479 . -17.259 -4.127  14.972   1.00 94.50 479 A 1 
ATOM 3682 C CB  . LEU A 0 479 . -19.729 -3.594  14.667   1.00 94.50 479 A 1 
ATOM 3683 O O   . LEU A 0 479 . -16.918 -2.954  15.107   1.00 94.50 479 A 1 
ATOM 3684 C CG  . LEU A 0 479 . -19.510 -3.234  13.179   1.00 94.50 479 A 1 
ATOM 3685 C CD1 . LEU A 0 479 . -19.651 -4.431  12.236   1.00 94.50 479 A 1 
ATOM 3686 C CD2 . LEU A 0 479 . -20.520 -2.181  12.721   1.00 94.50 479 A 1 
ATOM 3687 N N   . GLU A 0 480 . -16.444 -5.014  14.388   1.00 95.97 480 A 1 
ATOM 3688 C CA  . GLU A 0 480 . -15.098 -4.688  13.883   1.00 95.97 480 A 1 
ATOM 3689 C C   . GLU A 0 480 . -15.022 -4.811  12.350   1.00 95.97 480 A 1 
ATOM 3690 C CB  . GLU A 0 480 . -14.018 -5.565  14.548   1.00 95.97 480 A 1 
ATOM 3691 O O   . GLU A 0 480 . -15.327 -5.858  11.769   1.00 95.97 480 A 1 
ATOM 3692 C CG  . GLU A 0 480 . -12.583 -5.051  14.279   1.00 95.97 480 A 1 
ATOM 3693 C CD  . GLU A 0 480 . -11.501 -6.147  14.289   1.00 95.97 480 A 1 
ATOM 3694 O OE1 . GLU A 0 480 . -10.296 -5.846  14.451   1.00 95.97 480 A 1 
ATOM 3695 O OE2 . GLU A 0 480 . -11.781 -7.333  13.973   1.00 95.97 480 A 1 
ATOM 3696 N N   . VAL A 0 481 . -14.520 -3.778  11.672   1.00 96.13 481 A 1 
ATOM 3697 C CA  . VAL A 0 481 . -14.260 -3.765  10.226   1.00 96.13 481 A 1 
ATOM 3698 C C   . VAL A 0 481 . -12.808 -3.378  9.953    1.00 96.13 481 A 1 
ATOM 3699 C CB  . VAL A 0 481 . -15.235 -2.829  9.489    1.00 96.13 481 A 1 
ATOM 3700 O O   . VAL A 0 481 . -12.347 -2.328  10.380   1.00 96.13 481 A 1 
ATOM 3701 C CG1 . VAL A 0 481 . -15.007 -2.893  7.974    1.00 96.13 481 A 1 
ATOM 3702 C CG2 . VAL A 0 481 . -16.703 -3.192  9.754    1.00 96.13 481 A 1 
ATOM 3703 N N   . ASP A 0 482 . -12.104 -4.211  9.191    1.00 96.01 482 A 1 
ATOM 3704 C CA  . ASP A 0 482 . -10.699 -4.049  8.805    1.00 96.01 482 A 1 
ATOM 3705 C C   . ASP A 0 482 . -10.608 -4.118  7.270    1.00 96.01 482 A 1 
ATOM 3706 C CB  . ASP A 0 482 . -9.898  -5.136  9.546    1.00 96.01 482 A 1 
ATOM 3707 O O   . ASP A 0 482 . -10.886 -5.153  6.656    1.00 96.01 482 A 1 
ATOM 3708 C CG  . ASP A 0 482 . -8.404  -5.229  9.219    1.00 96.01 482 A 1 
ATOM 3709 O OD1 . ASP A 0 482 . -7.839  -4.266  8.660    1.00 96.01 482 A 1 
ATOM 3710 O OD2 . ASP A 0 482 . -7.845  -6.303  9.560    1.00 96.01 482 A 1 
ATOM 3711 N N   . GLU A 0 483 . -10.320 -2.981  6.638    1.00 95.32 483 A 1 
ATOM 3712 C CA  . GLU A 0 483 . -10.332 -2.752  5.191    1.00 95.32 483 A 1 
ATOM 3713 C C   . GLU A 0 483 . -8.989  -2.163  4.742    1.00 95.32 483 A 1 
ATOM 3714 C CB  . GLU A 0 483 . -11.486 -1.794  4.820    1.00 95.32 483 A 1 
ATOM 3715 O O   . GLU A 0 483 . -8.503  -1.183  5.304    1.00 95.32 483 A 1 
ATOM 3716 C CG  . GLU A 0 483 . -12.860 -2.484  4.782    1.00 95.32 483 A 1 
ATOM 3717 C CD  . GLU A 0 483 . -14.069 -1.527  4.776    1.00 95.32 483 A 1 
ATOM 3718 O OE1 . GLU A 0 483 . -15.220 -2.020  4.896    1.00 95.32 483 A 1 
ATOM 3719 O OE2 . GLU A 0 483 . -13.922 -0.290  4.680    1.00 95.32 483 A 1 
ATOM 3720 N N   . SER A 0 484 . -8.390  -2.715  3.687    1.00 95.31 484 A 1 
ATOM 3721 C CA  . SER A 0 484 . -7.193  -2.145  3.062    1.00 95.31 484 A 1 
ATOM 3722 C C   . SER A 0 484 . -7.156  -2.360  1.550    1.00 95.31 484 A 1 
ATOM 3723 C CB  . SER A 0 484 . -5.906  -2.641  3.737    1.00 95.31 484 A 1 
ATOM 3724 O O   . SER A 0 484 . -7.685  -3.336  1.014    1.00 95.31 484 A 1 
ATOM 3725 O OG  . SER A 0 484 . -5.912  -4.042  3.925    1.00 95.31 484 A 1 
ATOM 3726 N N   . TYR A 0 485 . -6.531  -1.409  0.864    1.00 96.76 485 A 1 
ATOM 3727 C CA  . TYR A 0 485 . -6.297  -1.394  -0.574   1.00 96.76 485 A 1 
ATOM 3728 C C   . TYR A 0 485 . -4.882  -0.874  -0.839   1.00 96.76 485 A 1 
ATOM 3729 C CB  . TYR A 0 485 . -7.362  -0.524  -1.255   1.00 96.76 485 A 1 
ATOM 3730 O O   . TYR A 0 485 . -4.462  0.122   -0.247   1.00 96.76 485 A 1 
ATOM 3731 C CG  . TYR A 0 485 . -7.106  -0.194  -2.716   1.00 96.76 485 A 1 
ATOM 3732 C CD1 . TYR A 0 485 . -6.353  0.950   -3.056   1.00 96.76 485 A 1 
ATOM 3733 C CD2 . TYR A 0 485 . -7.632  -1.013  -3.733   1.00 96.76 485 A 1 
ATOM 3734 C CE1 . TYR A 0 485 . -6.146  1.289   -4.408   1.00 96.76 485 A 1 
ATOM 3735 C CE2 . TYR A 0 485 . -7.445  -0.666  -5.086   1.00 96.76 485 A 1 
ATOM 3736 O OH  . TYR A 0 485 . -6.574  0.836   -6.732   1.00 96.76 485 A 1 
ATOM 3737 C CZ  . TYR A 0 485 . -6.713  0.491   -5.426   1.00 96.76 485 A 1 
ATOM 3738 N N   . GLU A 0 486 . -4.155  -1.530  -1.733   1.00 95.12 486 A 1 
ATOM 3739 C CA  . GLU A 0 486 . -2.824  -1.120  -2.172   1.00 95.12 486 A 1 
ATOM 3740 C C   . GLU A 0 486 . -2.697  -1.347  -3.677   1.00 95.12 486 A 1 
ATOM 3741 C CB  . GLU A 0 486 . -1.754  -1.869  -1.357   1.00 95.12 486 A 1 
ATOM 3742 O O   . GLU A 0 486 . -3.009  -2.425  -4.171   1.00 95.12 486 A 1 
ATOM 3743 C CG  . GLU A 0 486 . -0.315  -1.562  -1.810   1.00 95.12 486 A 1 
ATOM 3744 C CD  . GLU A 0 486 . 0.752   -1.916  -0.759   1.00 95.12 486 A 1 
ATOM 3745 O OE1 . GLU A 0 486 . 1.954   -1.994  -1.106   1.00 95.12 486 A 1 
ATOM 3746 O OE2 . GLU A 0 486 . 0.478   -1.888  0.467    1.00 95.12 486 A 1 
ATOM 3747 N N   . GLN A 0 487 . -2.237  -0.334  -4.406   1.00 96.44 487 A 1 
ATOM 3748 C CA  . GLN A 0 487 . -1.998  -0.398  -5.843   1.00 96.44 487 A 1 
ATOM 3749 C C   . GLN A 0 487 . -0.617  0.185   -6.134   1.00 96.44 487 A 1 
ATOM 3750 C CB  . GLN A 0 487 . -3.124  0.353   -6.567   1.00 96.44 487 A 1 
ATOM 3751 O O   . GLN A 0 487 . -0.373  1.354   -5.838   1.00 96.44 487 A 1 
ATOM 3752 C CG  . GLN A 0 487 . -3.052  0.254   -8.099   1.00 96.44 487 A 1 
ATOM 3753 C CD  . GLN A 0 487 . -4.204  1.018   -8.748   1.00 96.44 487 A 1 
ATOM 3754 N NE2 . GLN A 0 487 . -5.013  0.406   -9.581   1.00 96.44 487 A 1 
ATOM 3755 O OE1 . GLN A 0 487 . -4.440  2.191   -8.473   1.00 96.44 487 A 1 
ATOM 3756 N N   . THR A 0 488 . 0.285   -0.618  -6.696   1.00 94.56 488 A 1 
ATOM 3757 C CA  . THR A 0 488 . 1.641   -0.211  -7.088   1.00 94.56 488 A 1 
ATOM 3758 C C   . THR A 0 488 . 1.852   -0.450  -8.577   1.00 94.56 488 A 1 
ATOM 3759 C CB  . THR A 0 488 . 2.717   -0.950  -6.274   1.00 94.56 488 A 1 
ATOM 3760 O O   . THR A 0 488 . 1.763   -1.578  -9.054   1.00 94.56 488 A 1 
ATOM 3761 C CG2 . THR A 0 488 . 4.139   -0.706  -6.789   1.00 94.56 488 A 1 
ATOM 3762 O OG1 . THR A 0 488 . 2.745   -0.473  -4.950   1.00 94.56 488 A 1 
ATOM 3763 N N   . TRP A 0 489 . 2.233   0.604   -9.295   1.00 94.31 489 A 1 
ATOM 3764 C CA  . TRP A 0 489 . 2.598   0.562   -10.706  1.00 94.31 489 A 1 
ATOM 3765 C C   . TRP A 0 489 . 3.993   1.151   -10.914  1.00 94.31 489 A 1 
ATOM 3766 C CB  . TRP A 0 489 . 1.541   1.303   -11.520  1.00 94.31 489 A 1 
ATOM 3767 O O   . TRP A 0 489 . 4.302   2.252   -10.452  1.00 94.31 489 A 1 
ATOM 3768 C CG  . TRP A 0 489 . 1.818   1.407   -12.987  1.00 94.31 489 A 1 
ATOM 3769 C CD1 . TRP A 0 489 . 1.523   0.457   -13.900  1.00 94.31 489 A 1 
ATOM 3770 C CD2 . TRP A 0 489 . 2.389   2.522   -13.736  1.00 94.31 489 A 1 
ATOM 3771 C CE2 . TRP A 0 489 . 2.297   2.218   -15.128  1.00 94.31 489 A 1 
ATOM 3772 C CE3 . TRP A 0 489 . 2.932   3.777   -13.380  1.00 94.31 489 A 1 
ATOM 3773 N NE1 . TRP A 0 489 . 1.833   0.911   -15.167  1.00 94.31 489 A 1 
ATOM 3774 C CH2 . TRP A 0 489 . 3.167   4.408   -15.725  1.00 94.31 489 A 1 
ATOM 3775 C CZ2 . TRP A 0 489 . 2.638   3.163   -16.112  1.00 94.31 489 A 1 
ATOM 3776 C CZ3 . TRP A 0 489 . 3.330   4.707   -14.360  1.00 94.31 489 A 1 
ATOM 3777 N N   . ALA A 0 490 . 4.859   0.443   -11.635  1.00 93.87 490 A 1 
ATOM 3778 C CA  . ALA A 0 490 . 6.217   0.897   -11.911  1.00 93.87 490 A 1 
ATOM 3779 C C   . ALA A 0 490 . 6.653   0.597   -13.346  1.00 93.87 490 A 1 
ATOM 3780 C CB  . ALA A 0 490 . 7.180   0.291   -10.883  1.00 93.87 490 A 1 
ATOM 3781 O O   . ALA A 0 490 . 6.353   -0.459  -13.901  1.00 93.87 490 A 1 
ATOM 3782 N N   . LYS A 0 491 . 7.436   1.510   -13.929  1.00 94.28 491 A 1 
ATOM 3783 C CA  . LYS A 0 491 . 8.095   1.326   -15.229  1.00 94.28 491 A 1 
ATOM 3784 C C   . LYS A 0 491 . 9.561   1.706   -15.173  1.00 94.28 491 A 1 
ATOM 3785 C CB  . LYS A 0 491 . 7.376   2.101   -16.349  1.00 94.28 491 A 1 
ATOM 3786 O O   . LYS A 0 491 . 9.894   2.757   -14.624  1.00 94.28 491 A 1 
ATOM 3787 C CG  . LYS A 0 491 . 5.995   1.490   -16.566  1.00 94.28 491 A 1 
ATOM 3788 C CD  . LYS A 0 491 . 5.333   1.842   -17.902  1.00 94.28 491 A 1 
ATOM 3789 C CE  . LYS A 0 491 . 4.151   0.884   -17.886  1.00 94.28 491 A 1 
ATOM 3790 N NZ  . LYS A 0 491 . 3.353   0.767   -19.123  1.00 94.28 491 A 1 
ATOM 3791 N N   . SER A 0 492 . 10.413  0.906   -15.810  1.00 91.56 492 A 1 
ATOM 3792 C CA  . SER A 0 492 . 11.758  1.327   -16.208  1.00 91.56 492 A 1 
ATOM 3793 C C   . SER A 0 492 . 11.962  1.122   -17.704  1.00 91.56 492 A 1 
ATOM 3794 C CB  . SER A 0 492 . 12.880  0.688   -15.367  1.00 91.56 492 A 1 
ATOM 3795 O O   . SER A 0 492 . 11.515  0.132   -18.279  1.00 91.56 492 A 1 
ATOM 3796 O OG  . SER A 0 492 . 13.328  -0.577  -15.822  1.00 91.56 492 A 1 
ATOM 3797 N N   . TYR A 0 493 . 12.647  2.076   -18.317  1.00 87.65 493 A 1 
ATOM 3798 C CA  . TYR A 0 493 . 13.273  1.955   -19.622  1.00 87.65 493 A 1 
ATOM 3799 C C   . TYR A 0 493 . 14.746  2.261   -19.407  1.00 87.65 493 A 1 
ATOM 3800 C CB  . TYR A 0 493 . 12.647  2.936   -20.619  1.00 87.65 493 A 1 
ATOM 3801 O O   . TYR A 0 493 . 15.070  3.304   -18.842  1.00 87.65 493 A 1 
ATOM 3802 C CG  . TYR A 0 493 . 11.184  2.677   -20.909  1.00 87.65 493 A 1 
ATOM 3803 C CD1 . TYR A 0 493 . 10.823  1.827   -21.970  1.00 87.65 493 A 1 
ATOM 3804 C CD2 . TYR A 0 493 . 10.189  3.268   -20.106  1.00 87.65 493 A 1 
ATOM 3805 C CE1 . TYR A 0 493 . 9.466   1.561   -22.232  1.00 87.65 493 A 1 
ATOM 3806 C CE2 . TYR A 0 493 . 8.829   3.008   -20.364  1.00 87.65 493 A 1 
ATOM 3807 O OH  . TYR A 0 493 . 7.156   1.888   -21.667  1.00 87.65 493 A 1 
ATOM 3808 C CZ  . TYR A 0 493 . 8.468   2.150   -21.425  1.00 87.65 493 A 1 
ATOM 3809 N N   . ASP A 0 494 . 15.619  1.362   -19.827  1.00 87.56 494 A 1 
ATOM 3810 C CA  . ASP A 0 494 . 17.064  1.509   -19.729  1.00 87.56 494 A 1 
ATOM 3811 C C   . ASP A 0 494 . 17.635  1.119   -21.104  1.00 87.56 494 A 1 
ATOM 3812 C CB  . ASP A 0 494 . 17.606  0.645   -18.565  1.00 87.56 494 A 1 
ATOM 3813 O O   . ASP A 0 494 . 17.402  0.004   -21.573  1.00 87.56 494 A 1 
ATOM 3814 C CG  . ASP A 0 494 . 16.871  0.822   -17.214  1.00 87.56 494 A 1 
ATOM 3815 O OD1 . ASP A 0 494 . 17.240  1.729   -16.417  1.00 87.56 494 A 1 
ATOM 3816 O OD2 . ASP A 0 494 . 15.949  0.016   -16.919  1.00 87.56 494 A 1 
ATOM 3817 N N   . ALA A 0 495 . 18.313  2.042   -21.782  1.00 82.56 495 A 1 
ATOM 3818 C CA  . ALA A 0 495 . 18.988  1.807   -23.058  1.00 82.56 495 A 1 
ATOM 3819 C C   . ALA A 0 495 . 20.491  2.043   -22.882  1.00 82.56 495 A 1 
ATOM 3820 C CB  . ALA A 0 495 . 18.378  2.722   -24.128  1.00 82.56 495 A 1 
ATOM 3821 O O   . ALA A 0 495 . 20.870  3.051   -22.290  1.00 82.56 495 A 1 
ATOM 3822 N N   . GLU A 0 496 . 21.316  1.118   -23.366  1.00 73.43 496 A 1 
ATOM 3823 C CA  . GLU A 0 496 . 22.775  1.267   -23.454  1.00 73.43 496 A 1 
ATOM 3824 C C   . GLU A 0 496 . 23.182  2.006   -24.749  1.00 73.43 496 A 1 
ATOM 3825 C CB  . GLU A 0 496 . 23.435  -0.116  -23.305  1.00 73.43 496 A 1 
ATOM 3826 O O   . GLU A 0 496 . 22.322  2.557   -25.443  1.00 73.43 496 A 1 
ATOM 3827 C CG  . GLU A 0 496 . 23.299  -0.707  -21.894  1.00 73.43 496 A 1 
ATOM 3828 C CD  . GLU A 0 496 . 24.140  -1.984  -21.709  1.00 73.43 496 A 1 
ATOM 3829 O OE1 . GLU A 0 496 . 24.619  -2.208  -20.569  1.00 73.43 496 A 1 
ATOM 3830 O OE2 . GLU A 0 496 . 24.248  -2.781  -22.674  1.00 73.43 496 A 1 
ATOM 3831 N N   . SER A 0 497 . 24.487  2.086   -25.039  1.00 72.51 497 A 1 
ATOM 3832 C CA  . SER A 0 497 . 25.032  3.076   -25.969  1.00 72.51 497 A 1 
ATOM 3833 C C   . SER A 0 497 . 24.578  2.919   -27.427  1.00 72.51 497 A 1 
ATOM 3834 C CB  . SER A 0 497 . 26.564  3.158   -25.886  1.00 72.51 497 A 1 
ATOM 3835 O O   . SER A 0 497 . 24.197  1.843   -27.916  1.00 72.51 497 A 1 
ATOM 3836 O OG  . SER A 0 497 . 27.153  2.044   -26.516  1.00 72.51 497 A 1 
ATOM 3837 N N   . TYR A 0 498 . 24.634  4.048   -28.136  1.00 70.60 498 A 1 
ATOM 3838 C CA  . TYR A 0 498 . 24.367  4.152   -29.561  1.00 70.60 498 A 1 
ATOM 3839 C C   . TYR A 0 498 . 25.498  4.881   -30.289  1.00 70.60 498 A 1 
ATOM 3840 C CB  . TYR A 0 498 . 23.012  4.844   -29.799  1.00 70.60 498 A 1 
ATOM 3841 O O   . TYR A 0 498 . 25.597  6.107   -30.208  1.00 70.60 498 A 1 
ATOM 3842 C CG  . TYR A 0 498 . 22.671  4.932   -31.274  1.00 70.60 498 A 1 
ATOM 3843 C CD1 . TYR A 0 498 . 22.436  6.160   -31.927  1.00 70.60 498 A 1 
ATOM 3844 C CD2 . TYR A 0 498 . 22.677  3.744   -32.013  1.00 70.60 498 A 1 
ATOM 3845 C CE1 . TYR A 0 498 . 22.201  6.187   -33.320  1.00 70.60 498 A 1 
ATOM 3846 C CE2 . TYR A 0 498 . 22.516  3.767   -33.400  1.00 70.60 498 A 1 
ATOM 3847 O OH  . TYR A 0 498 . 21.932  4.908   -35.369  1.00 70.60 498 A 1 
ATOM 3848 C CZ  . TYR A 0 498 . 22.236  4.981   -34.049  1.00 70.60 498 A 1 
ATOM 3849 N N   . ASP A 0 499 . 26.292  4.125   -31.053  1.00 75.71 499 A 1 
ATOM 3850 C CA  . ASP A 0 499 . 27.367  4.666   -31.888  1.00 75.71 499 A 1 
ATOM 3851 C C   . ASP A 0 499 . 26.941  4.767   -33.359  1.00 75.71 499 A 1 
ATOM 3852 C CB  . ASP A 0 499 . 28.639  3.807   -31.846  1.00 75.71 499 A 1 
ATOM 3853 O O   . ASP A 0 499 . 26.496  3.785   -33.966  1.00 75.71 499 A 1 
ATOM 3854 C CG  . ASP A 0 499 . 29.269  3.582   -30.475  1.00 75.71 499 A 1 
ATOM 3855 O OD1 . ASP A 0 499 . 29.249  4.515   -29.646  1.00 75.71 499 A 1 
ATOM 3856 O OD2 . ASP A 0 499 . 29.825  2.465   -30.335  1.00 75.71 499 A 1 
ATOM 3857 N N   . GLU A 0 500 . 27.214  5.911   -33.983  1.00 80.68 500 A 1 
ATOM 3858 C CA  . GLU A 0 500 . 27.395  6.051   -35.429  1.00 80.68 500 A 1 
ATOM 3859 C C   . GLU A 0 500 . 28.827  6.505   -35.718  1.00 80.68 500 A 1 
ATOM 3860 C CB  . GLU A 0 500 . 26.429  7.073   -36.054  1.00 80.68 500 A 1 
ATOM 3861 O O   . GLU A 0 500 . 29.325  7.424   -35.073  1.00 80.68 500 A 1 
ATOM 3862 C CG  . GLU A 0 500 . 24.950  6.896   -35.688  1.00 80.68 500 A 1 
ATOM 3863 C CD  . GLU A 0 500 . 24.011  7.694   -36.607  1.00 80.68 500 A 1 
ATOM 3864 O OE1 . GLU A 0 500 . 22.821  7.859   -36.254  1.00 80.68 500 A 1 
ATOM 3865 O OE2 . GLU A 0 500 . 24.285  7.847   -37.822  1.00 80.68 500 A 1 
ATOM 3866 N N   . TRP A 0 501 . 29.488  5.930   -36.722  1.00 81.08 501 A 1 
ATOM 3867 C CA  . TRP A 0 501 . 30.793  6.427   -37.168  1.00 81.08 501 A 1 
ATOM 3868 C C   . TRP A 0 501 . 31.020  6.219   -38.664  1.00 81.08 501 A 1 
ATOM 3869 C CB  . TRP A 0 501 . 31.922  5.814   -36.325  1.00 81.08 501 A 1 
ATOM 3870 O O   . TRP A 0 501 . 30.488  5.285   -39.268  1.00 81.08 501 A 1 
ATOM 3871 C CG  . TRP A 0 501 . 31.963  4.316   -36.256  1.00 81.08 501 A 1 
ATOM 3872 C CD1 . TRP A 0 501 . 31.366  3.567   -35.302  1.00 81.08 501 A 1 
ATOM 3873 C CD2 . TRP A 0 501 . 32.638  3.371   -37.141  1.00 81.08 501 A 1 
ATOM 3874 C CE2 . TRP A 0 501 . 32.405  2.050   -36.651  1.00 81.08 501 A 1 
ATOM 3875 C CE3 . TRP A 0 501 . 33.431  3.494   -38.302  1.00 81.08 501 A 1 
ATOM 3876 N NE1 . TRP A 0 501 . 31.619  2.230   -35.531  1.00 81.08 501 A 1 
ATOM 3877 C CH2 . TRP A 0 501 . 33.715  1.071   -38.440  1.00 81.08 501 A 1 
ATOM 3878 C CZ2 . TRP A 0 501 . 32.927  0.911   -37.286  1.00 81.08 501 A 1 
ATOM 3879 C CZ3 . TRP A 0 501 . 33.970  2.361   -38.939  1.00 81.08 501 A 1 
ATOM 3880 N N   . ASP A 0 502 . 31.830  7.095   -39.254  1.00 81.04 502 A 1 
ATOM 3881 C CA  . ASP A 0 502 . 32.314  7.016   -40.632  1.00 81.04 502 A 1 
ATOM 3882 C C   . ASP A 0 502 . 33.822  7.318   -40.668  1.00 81.04 502 A 1 
ATOM 3883 C CB  . ASP A 0 502 . 31.502  7.966   -41.536  1.00 81.04 502 A 1 
ATOM 3884 O O   . ASP A 0 502 . 34.302  8.254   -40.025  1.00 81.04 502 A 1 
ATOM 3885 C CG  . ASP A 0 502 . 31.689  7.720   -43.044  1.00 81.04 502 A 1 
ATOM 3886 O OD1 . ASP A 0 502 . 32.365  6.733   -43.419  1.00 81.04 502 A 1 
ATOM 3887 O OD2 . ASP A 0 502 . 31.106  8.500   -43.833  1.00 81.04 502 A 1 
ATOM 3888 N N   . ASN A 0 503 . 34.572  6.508   -41.410  1.00 78.57 503 A 1 
ATOM 3889 C CA  . ASN A 0 503 . 36.003  6.655   -41.657  1.00 78.57 503 A 1 
ATOM 3890 C C   . ASN A 0 503 . 36.235  6.624   -43.167  1.00 78.57 503 A 1 
ATOM 3891 C CB  . ASN A 0 503 . 36.769  5.537   -40.927  1.00 78.57 503 A 1 
ATOM 3892 O O   . ASN A 0 503 . 36.132  5.563   -43.794  1.00 78.57 503 A 1 
ATOM 3893 C CG  . ASN A 0 503 . 38.270  5.588   -41.178  1.00 78.57 503 A 1 
ATOM 3894 N ND2 . ASN A 0 503 . 38.734  5.235   -42.356  1.00 78.57 503 A 1 
ATOM 3895 O OD1 . ASN A 0 503 . 39.046  5.920   -40.302  1.00 78.57 503 A 1 
ATOM 3896 N N   . LEU A 0 504 . 36.603  7.772   -43.723  1.00 77.07 504 A 1 
ATOM 3897 C CA  . LEU A 0 504 . 36.701  8.024   -45.149  1.00 77.07 504 A 1 
ATOM 3898 C C   . LEU A 0 504 . 38.138  8.392   -45.540  1.00 77.07 504 A 1 
ATOM 3899 C CB  . LEU A 0 504 . 35.650  9.096   -45.470  1.00 77.07 504 A 1 
ATOM 3900 O O   . LEU A 0 504 . 38.517  9.564   -45.546  1.00 77.07 504 A 1 
ATOM 3901 C CG  . LEU A 0 504 . 35.556  9.491   -46.947  1.00 77.07 504 A 1 
ATOM 3902 C CD1 . LEU A 0 504 . 35.351  8.305   -47.890  1.00 77.07 504 A 1 
ATOM 3903 C CD2 . LEU A 0 504 . 34.363  10.440  -47.117  1.00 77.07 504 A 1 
ATOM 3904 N N   . ASP A 0 505 . 38.879  7.354   -45.915  1.00 70.38 505 A 1 
ATOM 3905 C CA  . ASP A 0 505 . 40.248  7.378   -46.428  1.00 70.38 505 A 1 
ATOM 3906 C C   . ASP A 0 505 . 40.228  7.768   -47.922  1.00 70.38 505 A 1 
ATOM 3907 C CB  . ASP A 0 505 . 40.840  5.983   -46.139  1.00 70.38 505 A 1 
ATOM 3908 O O   . ASP A 0 505 . 39.384  7.305   -48.707  1.00 70.38 505 A 1 
ATOM 3909 C CG  . ASP A 0 505 . 42.209  5.649   -46.741  1.00 70.38 505 A 1 
ATOM 3910 O OD1 . ASP A 0 505 . 42.667  6.385   -47.646  1.00 70.38 505 A 1 
ATOM 3911 O OD2 . ASP A 0 505 . 42.712  4.565   -46.361  1.00 70.38 505 A 1 
ATOM 3912 N N   . LYS A 0 506 . 41.115  8.690   -48.314  1.00 70.06 506 A 1 
ATOM 3913 C CA  . LYS A 0 506 . 41.208  9.259   -49.673  1.00 70.06 506 A 1 
ATOM 3914 C C   . LYS A 0 506 . 42.652  9.506   -50.111  1.00 70.06 506 A 1 
ATOM 3915 C CB  . LYS A 0 506 . 40.374  10.544  -49.751  1.00 70.06 506 A 1 
ATOM 3916 O O   . LYS A 0 506 . 42.913  10.496  -50.818  1.00 70.06 506 A 1 
ATOM 3917 C CG  . LYS A 0 506 . 38.869  10.303  -49.698  1.00 70.06 506 A 1 
ATOM 3918 C CD  . LYS A 0 506 . 38.189  11.666  -49.763  1.00 70.06 506 A 1 
ATOM 3919 C CE  . LYS A 0 506 . 36.681  11.472  -49.661  1.00 70.06 506 A 1 
ATOM 3920 N NZ  . LYS A 0 506 . 36.127  12.439  -48.687  1.00 70.06 506 A 1 
ATOM 3921 N N   . ASP A 0 507 . 43.551  8.633   -49.675  1.00 66.77 507 A 1 
ATOM 3922 C CA  . ASP A 0 507 . 44.995  8.750   -49.842  1.00 66.77 507 A 1 
ATOM 3923 C C   . ASP A 0 507 . 45.414  8.960   -51.320  1.00 66.77 507 A 1 
ATOM 3924 C CB  . ASP A 0 507 . 45.635  7.508   -49.193  1.00 66.77 507 A 1 
ATOM 3925 O O   . ASP A 0 507 . 44.948  8.279   -52.243  1.00 66.77 507 A 1 
ATOM 3926 C CG  . ASP A 0 507 . 47.122  7.663   -48.887  1.00 66.77 507 A 1 
ATOM 3927 O OD1 . ASP A 0 507 . 47.662  8.754   -49.193  1.00 66.77 507 A 1 
ATOM 3928 O OD2 . ASP A 0 507 . 47.754  6.650   -48.513  1.00 66.77 507 A 1 
ATOM 3929 N N   . LYS A 0 508 . 46.281  9.952   -51.572  1.00 58.40 508 A 1 
ATOM 3930 C CA  . LYS A 0 508 . 46.819  10.310  -52.903  1.00 58.40 508 A 1 
ATOM 3931 C C   . LYS A 0 508 . 48.331  10.474  -52.854  1.00 58.40 508 A 1 
ATOM 3932 C CB  . LYS A 0 508 . 46.156  11.562  -53.495  1.00 58.40 508 A 1 
ATOM 3933 O O   . LYS A 0 508 . 48.882  11.564  -53.052  1.00 58.40 508 A 1 
ATOM 3934 C CG  . LYS A 0 508 . 44.667  11.373  -53.759  1.00 58.40 508 A 1 
ATOM 3935 C CD  . LYS A 0 508 . 44.094  12.604  -54.474  1.00 58.40 508 A 1 
ATOM 3936 C CE  . LYS A 0 508 . 42.593  12.708  -54.203  1.00 58.40 508 A 1 
ATOM 3937 N NZ  . LYS A 0 508 . 42.361  13.102  -52.792  1.00 58.40 508 A 1 
ATOM 3938 N N   . TRP A 0 509 . 49.025  9.365   -52.654  1.00 62.07 509 A 1 
ATOM 3939 C CA  . TRP A 0 509 . 50.476  9.298   -52.764  1.00 62.07 509 A 1 
ATOM 3940 C C   . TRP A 0 509 . 50.950  9.568   -54.206  1.00 62.07 509 A 1 
ATOM 3941 C CB  . TRP A 0 509 . 50.979  7.963   -52.195  1.00 62.07 509 A 1 
ATOM 3942 O O   . TRP A 0 509 . 50.485  8.981   -55.189  1.00 62.07 509 A 1 
ATOM 3943 C CG  . TRP A 0 509 . 50.244  6.738   -52.651  1.00 62.07 509 A 1 
ATOM 3944 C CD1 . TRP A 0 509 . 49.069  6.313   -52.135  1.00 62.07 509 A 1 
ATOM 3945 C CD2 . TRP A 0 509 . 50.618  5.736   -53.649  1.00 62.07 509 A 1 
ATOM 3946 C CE2 . TRP A 0 509 . 49.562  4.785   -53.756  1.00 62.07 509 A 1 
ATOM 3947 C CE3 . TRP A 0 509 . 51.762  5.500   -54.438  1.00 62.07 509 A 1 
ATOM 3948 N NE1 . TRP A 0 509 . 48.648  5.193   -52.816  1.00 62.07 509 A 1 
ATOM 3949 C CH2 . TRP A 0 509 . 50.747  3.515   -55.442  1.00 62.07 509 A 1 
ATOM 3950 C CZ2 . TRP A 0 509 . 49.606  3.699   -54.643  1.00 62.07 509 A 1 
ATOM 3951 C CZ3 . TRP A 0 509 . 51.829  4.407   -55.330  1.00 62.07 509 A 1 
ATOM 3952 N N   . GLY A 0 510 . 51.948  10.449  -54.337  1.00 53.16 510 A 1 
ATOM 3953 C CA  . GLY A 0 510 . 52.600  10.821  -55.602  1.00 53.16 510 A 1 
ATOM 3954 C C   . GLY A 0 510 . 53.531  9.736   -56.165  1.00 53.16 510 A 1 
ATOM 3955 O O   . GLY A 0 510 . 54.678  10.017  -56.516  1.00 53.16 510 A 1 
ATOM 3956 N N   . GLY A 0 511 . 53.074  8.484   -56.204  1.00 48.69 511 A 1 
ATOM 3957 C CA  . GLY A 0 511 . 53.886  7.317   -56.526  1.00 48.69 511 A 1 
ATOM 3958 C C   . GLY A 0 511 . 54.288  7.212   -57.990  1.00 48.69 511 A 1 
ATOM 3959 O O   . GLY A 0 511 . 53.495  6.820   -58.845  1.00 48.69 511 A 1 
ATOM 3960 N N   . GLN A 0 512 . 55.573  7.419   -58.282  1.00 48.01 512 A 1 
ATOM 3961 C CA  . GLN A 0 512 . 56.140  6.995   -59.559  1.00 48.01 512 A 1 
ATOM 3962 C C   . GLN A 0 512 . 56.159  5.458   -59.627  1.00 48.01 512 A 1 
ATOM 3963 C CB  . GLN A 0 512 . 57.520  7.641   -59.774  1.00 48.01 512 A 1 
ATOM 3964 O O   . GLN A 0 512 . 57.101  4.815   -59.169  1.00 48.01 512 A 1 
ATOM 3965 C CG  . GLN A 0 512 . 58.090  7.271   -61.155  1.00 48.01 512 A 1 
ATOM 3966 C CD  . GLN A 0 512 . 59.350  8.042   -61.540  1.00 48.01 512 A 1 
ATOM 3967 N NE2 . GLN A 0 512 . 60.117  7.543   -62.484  1.00 48.01 512 A 1 
ATOM 3968 O OE1 . GLN A 0 512 . 59.660  9.118   -61.061  1.00 48.01 512 A 1 
ATOM 3969 N N   . ALA A 0 513 . 55.113  4.861   -60.200  1.00 43.39 513 A 1 
ATOM 3970 C CA  . ALA A 0 513 . 55.024  3.420   -60.408  1.00 43.39 513 A 1 
ATOM 3971 C C   . ALA A 0 513 . 56.185  2.925   -61.295  1.00 43.39 513 A 1 
ATOM 3972 C CB  . ALA A 0 513 . 53.649  3.095   -61.008  1.00 43.39 513 A 1 
ATOM 3973 O O   . ALA A 0 513 . 56.272  3.270   -62.476  1.00 43.39 513 A 1 
ATOM 3974 N N   . TRP A 0 514 . 57.073  2.099   -60.730  1.00 41.42 514 A 1 
ATOM 3975 C CA  . TRP A 0 514 . 58.252  1.548   -61.412  1.00 41.42 514 A 1 
ATOM 3976 C C   . TRP A 0 514 . 57.850  0.437   -62.396  1.00 41.42 514 A 1 
ATOM 3977 C CB  . TRP A 0 514 . 59.313  1.116   -60.385  1.00 41.42 514 A 1 
ATOM 3978 O O   . TRP A 0 514 . 58.008  -0.760  -62.148  1.00 41.42 514 A 1 
ATOM 3979 C CG  . TRP A 0 514 . 60.001  2.239   -59.658  1.00 41.42 514 A 1 
ATOM 3980 C CD1 . TRP A 0 514 . 59.458  2.989   -58.672  1.00 41.42 514 A 1 
ATOM 3981 C CD2 . TRP A 0 514 . 61.361  2.759   -59.834  1.00 41.42 514 A 1 
ATOM 3982 C CE2 . TRP A 0 514 . 61.552  3.848   -58.929  1.00 41.42 514 A 1 
ATOM 3983 C CE3 . TRP A 0 514 . 62.457  2.421   -60.660  1.00 41.42 514 A 1 
ATOM 3984 N NE1 . TRP A 0 514 . 60.357  3.949   -58.256  1.00 41.42 514 A 1 
ATOM 3985 C CH2 . TRP A 0 514 . 63.825  4.199   -59.682  1.00 41.42 514 A 1 
ATOM 3986 C CZ2 . TRP A 0 514 . 62.755  4.566   -58.849  1.00 41.42 514 A 1 
ATOM 3987 C CZ3 . TRP A 0 514 . 63.674  3.129   -60.584  1.00 41.42 514 A 1 
ATOM 3988 N N   . GLY A 0 515 . 57.277  0.849   -63.528  1.00 43.31 515 A 1 
ATOM 3989 C CA  . GLY A 0 515 . 56.805  -0.011  -64.611  1.00 43.31 515 A 1 
ATOM 3990 C C   . GLY A 0 515 . 57.933  -0.644  -65.429  1.00 43.31 515 A 1 
ATOM 3991 O O   . GLY A 0 515 . 58.142  -0.239  -66.563  1.00 43.31 515 A 1 
ATOM 3992 N N   . ARG A 0 516 . 58.610  -1.634  -64.834  1.00 38.45 516 A 1 
ATOM 3993 C CA  . ARG A 0 516 . 59.531  -2.632  -65.418  1.00 38.45 516 A 1 
ATOM 3994 C C   . ARG A 0 516 . 60.333  -2.207  -66.663  1.00 38.45 516 A 1 
ATOM 3995 C CB  . ARG A 0 516 . 58.772  -3.945  -65.665  1.00 38.45 516 A 1 
ATOM 3996 O O   . ARG A 0 516 . 59.869  -2.285  -67.798  1.00 38.45 516 A 1 
ATOM 3997 C CG  . ARG A 0 516 . 59.748  -5.133  -65.725  1.00 38.45 516 A 1 
ATOM 3998 C CD  . ARG A 0 516 . 59.075  -6.440  -66.156  1.00 38.45 516 A 1 
ATOM 3999 N NE  . ARG A 0 516 . 57.895  -6.755  -65.323  1.00 38.45 516 A 1 
ATOM 4000 N NH1 . ARG A 0 516 . 57.862  -9.024  -65.633  1.00 38.45 516 A 1 
ATOM 4001 N NH2 . ARG A 0 516 . 56.292  -8.053  -64.372  1.00 38.45 516 A 1 
ATOM 4002 C CZ  . ARG A 0 516 . 57.357  -7.939  -65.116  1.00 38.45 516 A 1 
ATOM 4003 N N   . ASP A 0 517 . 61.598  -1.920  -66.410  1.00 31.32 517 A 1 
ATOM 4004 C CA  . ASP A 0 517 . 62.722  -1.986  -67.338  1.00 31.32 517 A 1 
ATOM 4005 C C   . ASP A 0 517 . 62.791  -3.310  -68.133  1.00 31.32 517 A 1 
ATOM 4006 C CB  . ASP A 0 517 . 64.006  -1.800  -66.496  1.00 31.32 517 A 1 
ATOM 4007 O O   . ASP A 0 517 . 62.689  -4.374  -67.533  1.00 31.32 517 A 1 
ATOM 4008 C CG  . ASP A 0 517 . 64.169  -2.760  -65.289  1.00 31.32 517 A 1 
ATOM 4009 O OD1 . ASP A 0 517 . 63.193  -2.924  -64.511  1.00 31.32 517 A 1 
ATOM 4010 O OD2 . ASP A 0 517 . 65.302  -3.250  -65.099  1.00 31.32 517 A 1 
ATOM 4011 N N   . GLN A 0 518 . 62.940  -3.220  -69.469  1.00 30.32 518 A 1 
ATOM 4012 C CA  . GLN A 0 518 . 63.444  -4.205  -70.467  1.00 30.32 518 A 1 
ATOM 4013 C C   . GLN A 0 518 . 62.984  -3.749  -71.883  1.00 30.32 518 A 1 
ATOM 4014 C CB  . GLN A 0 518 . 62.917  -5.644  -70.220  1.00 30.32 518 A 1 
ATOM 4015 O O   . GLN A 0 518 . 61.849  -3.308  -72.035  1.00 30.32 518 A 1 
ATOM 4016 C CG  . GLN A 0 518 . 63.696  -6.438  -69.145  1.00 30.32 518 A 1 
ATOM 4017 C CD  . GLN A 0 518 . 64.370  -7.703  -69.654  1.00 30.32 518 A 1 
ATOM 4018 N NE2 . GLN A 0 518 . 65.680  -7.737  -69.678  1.00 30.32 518 A 1 
ATOM 4019 O OE1 . GLN A 0 518 . 63.728  -8.673  -70.037  1.00 30.32 518 A 1 
ATOM 4020 N N   . ASP A 0 519 . 63.742  -3.845  -72.984  1.00 36.80 519 A 1 
ATOM 4021 C CA  . ASP A 0 519 . 65.163  -4.187  -73.147  1.00 36.80 519 A 1 
ATOM 4022 C C   . ASP A 0 519 . 65.721  -3.671  -74.499  1.00 36.80 519 A 1 
ATOM 4023 C CB  . ASP A 0 519 . 65.363  -5.718  -73.064  1.00 36.80 519 A 1 
ATOM 4024 O O   . ASP A 0 519 . 64.977  -3.316  -75.414  1.00 36.80 519 A 1 
ATOM 4025 C CG  . ASP A 0 519 . 66.440  -6.150  -72.065  1.00 36.80 519 A 1 
ATOM 4026 O OD1 . ASP A 0 519 . 66.709  -5.391  -71.107  1.00 36.80 519 A 1 
ATOM 4027 O OD2 . ASP A 0 519 . 66.955  -7.278  -72.224  1.00 36.80 519 A 1 
ATOM 4028 N N   . VAL A 0 520 . 67.051  -3.656  -74.625  1.00 34.41 520 A 1 
ATOM 4029 C CA  . VAL A 0 520 . 67.838  -3.173  -75.781  1.00 34.41 520 A 1 
ATOM 4030 C C   . VAL A 0 520 . 67.627  -3.988  -77.071  1.00 34.41 520 A 1 
ATOM 4031 C CB  . VAL A 0 520 . 69.339  -3.249  -75.398  1.00 34.41 520 A 1 
ATOM 4032 O O   . VAL A 0 520 . 67.645  -5.218  -77.034  1.00 34.41 520 A 1 
ATOM 4033 C CG1 . VAL A 0 520 . 70.310  -2.904  -76.539  1.00 34.41 520 A 1 
ATOM 4034 C CG2 . VAL A 0 520 . 69.664  -2.311  -74.228  1.00 34.41 520 A 1 
ATOM 4035 N N   . LEU A 0 521 . 67.655  -3.336  -78.250  1.00 32.84 521 A 1 
ATOM 4036 C CA  . LEU A 0 521 . 68.191  -3.986  -79.460  1.00 32.84 521 A 1 
ATOM 4037 C C   . LEU A 0 521 . 68.840  -3.021  -80.474  1.00 32.84 521 A 1 
ATOM 4038 C CB  . LEU A 0 521 . 67.111  -4.852  -80.143  1.00 32.84 521 A 1 
ATOM 4039 O O   . LEU A 0 521 . 68.227  -2.050  -80.902  1.00 32.84 521 A 1 
ATOM 4040 C CG  . LEU A 0 521 . 67.720  -5.988  -80.987  1.00 32.84 521 A 1 
ATOM 4041 C CD1 . LEU A 0 521 . 68.339  -7.094  -80.122  1.00 32.84 521 A 1 
ATOM 4042 C CD2 . LEU A 0 521 . 66.652  -6.635  -81.866  1.00 32.84 521 A 1 
ATOM 4043 N N   . GLY A 0 522 . 70.063  -3.348  -80.916  1.00 32.61 522 A 1 
ATOM 4044 C CA  . GLY A 0 522 . 70.789  -2.593  -81.957  1.00 32.61 522 A 1 
ATOM 4045 C C   . GLY A 0 522 . 71.934  -3.326  -82.690  1.00 32.61 522 A 1 
ATOM 4046 O O   . GLY A 0 522 . 72.469  -2.783  -83.650  1.00 32.61 522 A 1 
ATOM 4047 N N   . ALA A 0 523 . 72.258  -4.571  -82.297  1.00 33.67 523 A 1 
ATOM 4048 C CA  . ALA A 0 523 . 73.358  -5.416  -82.810  1.00 33.67 523 A 1 
ATOM 4049 C C   . ALA A 0 523 . 74.792  -4.893  -82.512  1.00 33.67 523 A 1 
ATOM 4050 C CB  . ALA A 0 523 . 73.107  -5.741  -84.293  1.00 33.67 523 A 1 
ATOM 4051 O O   . ALA A 0 523 . 75.028  -3.701  -82.400  1.00 33.67 523 A 1 
ATOM 4052 N N   . SER A 0 524 . 75.832  -5.718  -82.338  1.00 30.72 524 A 1 
ATOM 4053 C CA  . SER A 0 524 . 75.975  -7.189  -82.358  1.00 30.72 524 A 1 
ATOM 4054 C C   . SER A 0 524 . 76.994  -7.589  -81.262  1.00 30.72 524 A 1 
ATOM 4055 C CB  . SER A 0 524 . 76.444  -7.630  -83.755  1.00 30.72 524 A 1 
ATOM 4056 O O   . SER A 0 524 . 77.856  -6.777  -80.942  1.00 30.72 524 A 1 
ATOM 4057 O OG  . SER A 0 524 . 77.760  -7.197  -84.026  1.00 30.72 524 A 1 
ATOM 4058 N N   . SER A 0 525 . 76.970  -8.782  -80.655  1.00 33.38 525 A 1 
ATOM 4059 C CA  . SER A 0 525 . 77.169  -10.069 -81.340  1.00 33.38 525 A 1 
ATOM 4060 C C   . SER A 0 525 . 76.773  -11.314 -80.508  1.00 33.38 525 A 1 
ATOM 4061 C CB  . SER A 0 525 . 78.669  -10.171 -81.682  1.00 33.38 525 A 1 
ATOM 4062 O O   . SER A 0 525 . 76.653  -11.263 -79.295  1.00 33.38 525 A 1 
ATOM 4063 O OG  . SER A 0 525 . 79.454  -10.025 -80.516  1.00 33.38 525 A 1 
ATOM 4064 N N   . TYR A 0 526 . 76.566  -12.434 -81.216  1.00 28.22 526 A 1 
ATOM 4065 C CA  . TYR A 0 526 . 76.609  -13.850 -80.789  1.00 28.22 526 A 1 
ATOM 4066 C C   . TYR A 0 526 . 76.512  -14.237 -79.288  1.00 28.22 526 A 1 
ATOM 4067 C CB  . TYR A 0 526 . 77.868  -14.485 -81.414  1.00 28.22 526 A 1 
ATOM 4068 O O   . TYR A 0 526 . 77.518  -14.319 -78.590  1.00 28.22 526 A 1 
ATOM 4069 C CG  . TYR A 0 526 . 77.636  -15.021 -82.812  1.00 28.22 526 A 1 
ATOM 4070 C CD1 . TYR A 0 526 . 77.350  -16.390 -82.982  1.00 28.22 526 A 1 
ATOM 4071 C CD2 . TYR A 0 526 . 77.682  -14.165 -83.931  1.00 28.22 526 A 1 
ATOM 4072 C CE1 . TYR A 0 526 . 77.106  -16.906 -84.268  1.00 28.22 526 A 1 
ATOM 4073 C CE2 . TYR A 0 526 . 77.429  -14.677 -85.219  1.00 28.22 526 A 1 
ATOM 4074 O OH  . TYR A 0 526 . 76.901  -16.556 -86.624  1.00 28.22 526 A 1 
ATOM 4075 C CZ  . TYR A 0 526 . 77.142  -16.050 -85.387  1.00 28.22 526 A 1 
ATOM 4076 N N   . GLY A 0 527 . 75.331  -14.737 -78.890  1.00 30.84 527 A 1 
ATOM 4077 C CA  . GLY A 0 527 . 75.102  -15.480 -77.636  1.00 30.84 527 A 1 
ATOM 4078 C C   . GLY A 0 527 . 74.833  -14.572 -76.425  1.00 30.84 527 A 1 
ATOM 4079 O O   . GLY A 0 527 . 75.399  -13.499 -76.323  1.00 30.84 527 A 1 
ATOM 4080 N N   . ILE A 0 528 . 73.962  -14.918 -75.474  1.00 33.67 528 A 1 
ATOM 4081 C CA  . ILE A 0 528 . 73.422  -16.234 -75.082  1.00 33.67 528 A 1 
ATOM 4082 C C   . ILE A 0 528 . 71.910  -16.129 -74.791  1.00 33.67 528 A 1 
ATOM 4083 C CB  . ILE A 0 528 . 74.225  -16.710 -73.837  1.00 33.67 528 A 1 
ATOM 4084 O O   . ILE A 0 528 . 71.429  -15.102 -74.327  1.00 33.67 528 A 1 
ATOM 4085 C CG1 . ILE A 0 528 . 75.588  -17.279 -74.296  1.00 33.67 528 A 1 
ATOM 4086 C CG2 . ILE A 0 528 . 73.488  -17.733 -72.951  1.00 33.67 528 A 1 
ATOM 4087 C CD1 . ILE A 0 528 . 76.606  -17.474 -73.165  1.00 33.67 528 A 1 
ATOM 4088 N N   . LYS A 0 529 . 71.154  -17.217 -75.013  1.00 29.44 529 A 1 
ATOM 4089 C CA  . LYS A 0 529 . 69.786  -17.368 -74.480  1.00 29.44 529 A 1 
ATOM 4090 C C   . LYS A 0 529 . 69.837  -17.874 -73.034  1.00 29.44 529 A 1 
ATOM 4091 C CB  . LYS A 0 529 . 68.984  -18.405 -75.288  1.00 29.44 529 A 1 
ATOM 4092 O O   . LYS A 0 529 . 70.306  -18.990 -72.824  1.00 29.44 529 A 1 
ATOM 4093 C CG  . LYS A 0 529 . 68.631  -18.040 -76.733  1.00 29.44 529 A 1 
ATOM 4094 C CD  . LYS A 0 529 . 67.893  -19.241 -77.348  1.00 29.44 529 A 1 
ATOM 4095 C CE  . LYS A 0 529 . 67.453  -18.959 -78.786  1.00 29.44 529 A 1 
ATOM 4096 N NZ  . LYS A 0 529 . 66.780  -20.142 -79.380  1.00 29.44 529 A 1 
ATOM 4097 N N   . ALA A 0 530 . 69.257  -17.148 -72.084  1.00 30.81 530 A 1 
ATOM 4098 C CA  . ALA A 0 530 . 68.838  -17.687 -70.787  1.00 30.81 530 A 1 
ATOM 4099 C C   . ALA A 0 530 . 67.660  -16.862 -70.245  1.00 30.81 530 A 1 
ATOM 4100 C CB  . ALA A 0 530 . 70.024  -17.692 -69.815  1.00 30.81 530 A 1 
ATOM 4101 O O   . ALA A 0 530 . 67.673  -15.642 -70.347  1.00 30.81 530 A 1 
ATOM 4102 N N   . SER A 0 531 . 66.631  -17.523 -69.712  1.00 34.41 531 A 1 
ATOM 4103 C CA  . SER A 0 531 . 65.363  -16.893 -69.318  1.00 34.41 531 A 1 
ATOM 4104 C C   . SER A 0 531 . 64.996  -17.173 -67.862  1.00 34.41 531 A 1 
ATOM 4105 C CB  . SER A 0 531 . 64.228  -17.415 -70.209  1.00 34.41 531 A 1 
ATOM 4106 O O   . SER A 0 531 . 64.999  -18.333 -67.451  1.00 34.41 531 A 1 
ATOM 4107 O OG  . SER A 0 531 . 64.138  -18.828 -70.105  1.00 34.41 531 A 1 
ATOM 4108 N N   . ALA A 0 532 . 64.537  -16.142 -67.157  1.00 35.46 532 A 1 
ATOM 4109 C CA  . ALA A 0 532 . 63.725  -16.217 -65.941  1.00 35.46 532 A 1 
ATOM 4110 C C   . ALA A 0 532 . 62.679  -15.080 -66.034  1.00 35.46 532 A 1 
ATOM 4111 C CB  . ALA A 0 532 . 64.660  -16.079 -64.731  1.00 35.46 532 A 1 
ATOM 4112 O O   . ALA A 0 532 . 63.033  -13.988 -66.460  1.00 35.46 532 A 1 
ATOM 4113 N N   . GLY A 0 533 . 61.377  -15.241 -65.770  1.00 35.25 533 A 1 
ATOM 4114 C CA  . GLY A 0 533 . 60.656  -16.343 -65.118  1.00 35.25 533 A 1 
ATOM 4115 C C   . GLY A 0 533 . 60.609  -16.131 -63.600  1.00 35.25 533 A 1 
ATOM 4116 O O   . GLY A 0 533 . 61.659  -16.010 -62.988  1.00 35.25 533 A 1 
ATOM 4117 N N   . ASP A 0 534 . 59.461  -16.086 -62.919  1.00 33.64 534 A 1 
ATOM 4118 C CA  . ASP A 0 534 . 58.054  -16.335 -63.301  1.00 33.64 534 A 1 
ATOM 4119 C C   . ASP A 0 534 . 57.161  -15.636 -62.234  1.00 33.64 534 A 1 
ATOM 4120 C CB  . ASP A 0 534 . 57.888  -17.872 -63.316  1.00 33.64 534 A 1 
ATOM 4121 O O   . ASP A 0 534 . 57.555  -15.621 -61.066  1.00 33.64 534 A 1 
ATOM 4122 C CG  . ASP A 0 534 . 56.502  -18.397 -63.699  1.00 33.64 534 A 1 
ATOM 4123 O OD1 . ASP A 0 534 . 55.869  -17.789 -64.587  1.00 33.64 534 A 1 
ATOM 4124 O OD2 . ASP A 0 534 . 56.091  -19.416 -63.093  1.00 33.64 534 A 1 
ATOM 4125 N N   . LYS A 0 535 . 56.011  -14.999 -62.539  1.00 37.16 535 A 1 
ATOM 4126 C CA  . LYS A 0 535 . 54.650  -15.584 -62.372  1.00 37.16 535 A 1 
ATOM 4127 C C   . LYS A 0 535 . 53.500  -14.576 -62.650  1.00 37.16 535 A 1 
ATOM 4128 C CB  . LYS A 0 535 . 54.502  -16.123 -60.922  1.00 37.16 535 A 1 
ATOM 4129 O O   . LYS A 0 535 . 53.726  -13.395 -62.896  1.00 37.16 535 A 1 
ATOM 4130 C CG  . LYS A 0 535 . 54.999  -17.566 -60.807  1.00 37.16 535 A 1 
ATOM 4131 C CD  . LYS A 0 535 . 55.177  -18.035 -59.367  1.00 37.16 535 A 1 
ATOM 4132 C CE  . LYS A 0 535 . 56.019  -19.314 -59.425  1.00 37.16 535 A 1 
ATOM 4133 N NZ  . LYS A 0 535 . 56.546  -19.670 -58.088  1.00 37.16 535 A 1 
ATOM 4134 N N   . THR A 0 536 . 52.269  -15.105 -62.587  1.00 36.61 536 A 1 
ATOM 4135 C CA  . THR A 0 536 . 50.935  -14.517 -62.251  1.00 36.61 536 A 1 
ATOM 4136 C C   . THR A 0 536 . 50.890  -13.104 -61.634  1.00 36.61 536 A 1 
ATOM 4137 C CB  . THR A 0 536 . 50.299  -15.425 -61.178  1.00 36.61 536 A 1 
ATOM 4138 O O   . THR A 0 536 . 51.689  -12.822 -60.751  1.00 36.61 536 A 1 
ATOM 4139 C CG2 . THR A 0 536 . 50.047  -16.845 -61.688  1.00 36.61 536 A 1 
ATOM 4140 O OG1 . THR A 0 536 . 51.155  -15.550 -60.064  1.00 36.61 536 A 1 
ATOM 4141 N N   . ALA A 0 537 . 49.951  -12.183 -61.913  1.00 35.31 537 A 1 
ATOM 4142 C CA  . ALA A 0 537 . 48.703  -12.139 -62.709  1.00 35.31 537 A 1 
ATOM 4143 C C   . ALA A 0 537 . 47.483  -13.003 -62.278  1.00 35.31 537 A 1 
ATOM 4144 C CB  . ALA A 0 537 . 49.011  -12.282 -64.211  1.00 35.31 537 A 1 
ATOM 4145 O O   . ALA A 0 537 . 47.555  -14.225 -62.387  1.00 35.31 537 A 1 
ATOM 4146 N N   . LYS A 0 538 . 46.329  -12.341 -61.994  1.00 39.56 538 A 1 
ATOM 4147 C CA  . LYS A 0 538 . 45.017  -12.455 -62.716  1.00 39.56 538 A 1 
ATOM 4148 C C   . LYS A 0 538 . 43.721  -12.563 -61.854  1.00 39.56 538 A 1 
ATOM 4149 C CB  . LYS A 0 538 . 45.047  -13.617 -63.737  1.00 39.56 538 A 1 
ATOM 4150 O O   . LYS A 0 538 . 43.433  -13.647 -61.370  1.00 39.56 538 A 1 
ATOM 4151 C CG  . LYS A 0 538 . 43.846  -13.649 -64.690  1.00 39.56 538 A 1 
ATOM 4152 C CD  . LYS A 0 538 . 43.986  -14.822 -65.666  1.00 39.56 538 A 1 
ATOM 4153 C CE  . LYS A 0 538 . 42.834  -14.795 -66.674  1.00 39.56 538 A 1 
ATOM 4154 N NZ  . LYS A 0 538 . 42.888  -15.960 -67.591  1.00 39.56 538 A 1 
ATOM 4155 N N   . ALA A 0 539 . 42.870  -11.516 -61.922  1.00 33.56 539 A 1 
ATOM 4156 C CA  . ALA A 0 539 . 41.386  -11.482 -61.745  1.00 33.56 539 A 1 
ATOM 4157 C C   . ALA A 0 539 . 40.790  -11.930 -60.375  1.00 33.56 539 A 1 
ATOM 4158 C CB  . ALA A 0 539 . 40.756  -12.183 -62.958  1.00 33.56 539 A 1 
ATOM 4159 O O   . ALA A 0 539 . 41.345  -12.786 -59.707  1.00 33.56 539 A 1 
ATOM 4160 N N   . TYR A 0 540 . 39.668  -11.392 -59.874  1.00 33.24 540 A 1 
ATOM 4161 C CA  . TYR A 0 540 . 38.370  -11.121 -60.525  1.00 33.24 540 A 1 
ATOM 4162 C C   . TYR A 0 540 . 37.628  -9.905  -59.924  1.00 33.24 540 A 1 
ATOM 4163 C CB  . TYR A 0 540 . 37.478  -12.369 -60.310  1.00 33.24 540 A 1 
ATOM 4164 O O   . TYR A 0 540 . 37.902  -9.512  -58.797  1.00 33.24 540 A 1 
ATOM 4165 C CG  . TYR A 0 540 . 37.121  -13.144 -61.559  1.00 33.24 540 A 1 
ATOM 4166 C CD1 . TYR A 0 540 . 35.878  -12.930 -62.186  1.00 33.24 540 A 1 
ATOM 4167 C CD2 . TYR A 0 540 . 38.001  -14.127 -62.052  1.00 33.24 540 A 1 
ATOM 4168 C CE1 . TYR A 0 540 . 35.515  -13.696 -63.310  1.00 33.24 540 A 1 
ATOM 4169 C CE2 . TYR A 0 540 . 37.640  -14.897 -63.175  1.00 33.24 540 A 1 
ATOM 4170 O OH  . TYR A 0 540 . 36.028  -15.439 -64.871  1.00 33.24 540 A 1 
ATOM 4171 C CZ  . TYR A 0 540 . 36.392  -14.683 -63.802  1.00 33.24 540 A 1 
ATOM 4172 N N   . GLY A 0 541 . 36.633  -9.372  -60.646  1.00 34.14 541 A 1 
ATOM 4173 C CA  . GLY A 0 541 . 35.602  -8.464  -60.111  1.00 34.14 541 A 1 
ATOM 4174 C C   . GLY A 0 541 . 34.194  -9.038  -60.338  1.00 34.14 541 A 1 
ATOM 4175 O O   . GLY A 0 541 . 34.035  -9.896  -61.208  1.00 34.14 541 A 1 
ATOM 4176 N N   . GLY A 0 542 . 33.183  -8.600  -59.572  1.00 35.42 542 A 1 
ATOM 4177 C CA  . GLY A 0 542 . 31.849  -9.224  -59.635  1.00 35.42 542 A 1 
ATOM 4178 C C   . GLY A 0 542 . 30.757  -8.677  -58.702  1.00 35.42 542 A 1 
ATOM 4179 O O   . GLY A 0 542 . 30.247  -9.415  -57.876  1.00 35.42 542 A 1 
ATOM 4180 N N   . GLN A 0 543 . 30.400  -7.400  -58.861  1.00 36.21 543 A 1 
ATOM 4181 C CA  . GLN A 0 543 . 29.010  -6.917  -58.997  1.00 36.21 543 A 1 
ATOM 4182 C C   . GLN A 0 543 . 27.851  -7.586  -58.192  1.00 36.21 543 A 1 
ATOM 4183 C CB  . GLN A 0 543 . 28.737  -6.964  -60.517  1.00 36.21 543 A 1 
ATOM 4184 O O   . GLN A 0 543 . 27.416  -8.681  -58.523  1.00 36.21 543 A 1 
ATOM 4185 C CG  . GLN A 0 543 . 27.396  -6.372  -60.959  1.00 36.21 543 A 1 
ATOM 4186 C CD  . GLN A 0 543 . 27.200  -6.392  -62.473  1.00 36.21 543 A 1 
ATOM 4187 N NE2 . GLN A 0 543 . 25.976  -6.280  -62.936  1.00 36.21 543 A 1 
ATOM 4188 O OE1 . GLN A 0 543 . 28.125  -6.482  -63.264  1.00 36.21 543 A 1 
ATOM 4189 N N   . GLN A 0 544 . 27.209  -6.780  -57.325  1.00 34.44 544 A 1 
ATOM 4190 C CA  . GLN A 0 544 . 25.790  -6.834  -56.879  1.00 34.44 544 A 1 
ATOM 4191 C C   . GLN A 0 544 . 25.275  -8.056  -56.078  1.00 34.44 544 A 1 
ATOM 4192 C CB  . GLN A 0 544 . 24.845  -6.574  -58.074  1.00 34.44 544 A 1 
ATOM 4193 O O   . GLN A 0 544 . 25.122  -9.156  -56.597  1.00 34.44 544 A 1 
ATOM 4194 C CG  . GLN A 0 544 . 24.945  -5.150  -58.651  1.00 34.44 544 A 1 
ATOM 4195 C CD  . GLN A 0 544 . 24.266  -4.983  -60.013  1.00 34.44 544 A 1 
ATOM 4196 N NE2 . GLN A 0 544 . 23.884  -3.780  -60.376  1.00 34.44 544 A 1 
ATOM 4197 O OE1 . GLN A 0 544 . 24.112  -5.895  -60.809  1.00 34.44 544 A 1 
ATOM 4198 N N   . GLY A 0 545 . 24.796  -7.798  -54.852  1.00 36.57 545 A 1 
ATOM 4199 C CA  . GLY A 0 545 . 23.924  -8.707  -54.092  1.00 36.57 545 A 1 
ATOM 4200 C C   . GLY A 0 545 . 23.622  -8.178  -52.684  1.00 36.57 545 A 1 
ATOM 4201 O O   . GLY A 0 545 . 24.547  -7.848  -51.953  1.00 36.57 545 A 1 
ATOM 4202 N N   . ALA A 0 546 . 22.344  -8.071  -52.307  1.00 34.83 546 A 1 
ATOM 4203 C CA  . ALA A 0 546 . 21.922  -7.610  -50.978  1.00 34.83 546 A 1 
ATOM 4204 C C   . ALA A 0 546 . 21.607  -8.788  -50.037  1.00 34.83 546 A 1 
ATOM 4205 C CB  . ALA A 0 546 . 20.710  -6.682  -51.138  1.00 34.83 546 A 1 
ATOM 4206 O O   . ALA A 0 546 . 21.121  -9.822  -50.493  1.00 34.83 546 A 1 
ATOM 4207 N N   . GLY A 0 547 . 21.805  -8.609  -48.726  1.00 35.68 547 A 1 
ATOM 4208 C CA  . GLY A 0 547 . 21.360  -9.571  -47.711  1.00 35.68 547 A 1 
ATOM 4209 C C   . GLY A 0 547 . 21.878  -9.274  -46.301  1.00 35.68 547 A 1 
ATOM 4210 O O   . GLY A 0 547 . 23.073  -9.373  -46.051  1.00 35.68 547 A 1 
ATOM 4211 N N   . TYR A 0 548 . 20.972  -8.952  -45.373  1.00 33.68 548 A 1 
ATOM 4212 C CA  . TYR A 0 548 . 21.259  -8.939  -43.931  1.00 33.68 548 A 1 
ATOM 4213 C C   . TYR A 0 548 . 21.524  -10.367 -43.419  1.00 33.68 548 A 1 
ATOM 4214 C CB  . TYR A 0 548 . 20.059  -8.354  -43.159  1.00 33.68 548 A 1 
ATOM 4215 O O   . TYR A 0 548 . 20.848  -11.308 -43.835  1.00 33.68 548 A 1 
ATOM 4216 C CG  . TYR A 0 548 . 20.033  -6.847  -42.961  1.00 33.68 548 A 1 
ATOM 4217 C CD1 . TYR A 0 548 . 20.221  -6.313  -41.669  1.00 33.68 548 A 1 
ATOM 4218 C CD2 . TYR A 0 548 . 19.751  -5.983  -44.038  1.00 33.68 548 A 1 
ATOM 4219 C CE1 . TYR A 0 548 . 20.123  -4.925  -41.448  1.00 33.68 548 A 1 
ATOM 4220 C CE2 . TYR A 0 548 . 19.652  -4.594  -43.821  1.00 33.68 548 A 1 
ATOM 4221 O OH  . TYR A 0 548 . 19.718  -2.725  -42.326  1.00 33.68 548 A 1 
ATOM 4222 C CZ  . TYR A 0 548 . 19.832  -4.063  -42.526  1.00 33.68 548 A 1 
ATOM 4223 N N   . GLY A 0 549 . 22.430  -10.523 -42.449  1.00 36.48 549 A 1 
ATOM 4224 C CA  . GLY A 0 549 . 22.646  -11.791 -41.741  1.00 36.48 549 A 1 
ATOM 4225 C C   . GLY A 0 549 . 23.613  -11.637 -40.567  1.00 36.48 549 A 1 
ATOM 4226 O O   . GLY A 0 549 . 24.787  -11.355 -40.774  1.00 36.48 549 A 1 
ATOM 4227 N N   . TYR A 0 550 . 23.119  -11.794 -39.336  1.00 31.48 550 A 1 
ATOM 4228 C CA  . TYR A 0 550 . 23.898  -11.551 -38.114  1.00 31.48 550 A 1 
ATOM 4229 C C   . TYR A 0 550 . 24.631  -12.806 -37.589  1.00 31.48 550 A 1 
ATOM 4230 C CB  . TYR A 0 550 . 23.009  -10.839 -37.059  1.00 31.48 550 A 1 
ATOM 4231 O O   . TYR A 0 550 . 24.193  -13.934 -37.813  1.00 31.48 550 A 1 
ATOM 4232 C CG  . TYR A 0 550 . 22.758  -11.543 -35.727  1.00 31.48 550 A 1 
ATOM 4233 C CD1 . TYR A 0 550 . 22.033  -12.752 -35.682  1.00 31.48 550 A 1 
ATOM 4234 C CD2 . TYR A 0 550 . 23.218  -10.965 -34.524  1.00 31.48 550 A 1 
ATOM 4235 C CE1 . TYR A 0 550 . 21.803  -13.398 -34.449  1.00 31.48 550 A 1 
ATOM 4236 C CE2 . TYR A 0 550 . 22.982  -11.601 -33.288  1.00 31.48 550 A 1 
ATOM 4237 O OH  . TYR A 0 550 . 22.099  -13.474 -32.069  1.00 31.48 550 A 1 
ATOM 4238 C CZ  . TYR A 0 550 . 22.283  -12.828 -33.250  1.00 31.48 550 A 1 
ATOM 4239 N N   . ALA A 0 551 . 25.672  -12.545 -36.787  1.00 35.00 551 A 1 
ATOM 4240 C CA  . ALA A 0 551 . 26.288  -13.400 -35.761  1.00 35.00 551 A 1 
ATOM 4241 C C   . ALA A 0 551 . 27.472  -14.348 -36.064  1.00 35.00 551 A 1 
ATOM 4242 C CB  . ALA A 0 551 . 25.221  -14.133 -34.938  1.00 35.00 551 A 1 
ATOM 4243 O O   . ALA A 0 551 . 27.544  -15.065 -37.055  1.00 35.00 551 A 1 
ATOM 4244 N N   . LYS A 0 552 . 28.265  -14.452 -34.981  1.00 39.18 552 A 1 
ATOM 4245 C CA  . LYS A 0 552 . 29.085  -15.572 -34.474  1.00 39.18 552 A 1 
ATOM 4246 C C   . LYS A 0 552 . 30.577  -15.688 -34.843  1.00 39.18 552 A 1 
ATOM 4247 C CB  . LYS A 0 552 . 28.315  -16.911 -34.469  1.00 39.18 552 A 1 
ATOM 4248 O O   . LYS A 0 552 . 30.992  -16.413 -35.737  1.00 39.18 552 A 1 
ATOM 4249 C CG  . LYS A 0 552 . 27.492  -17.022 -33.176  1.00 39.18 552 A 1 
ATOM 4250 C CD  . LYS A 0 552 . 26.541  -18.219 -33.164  1.00 39.18 552 A 1 
ATOM 4251 C CE  . LYS A 0 552 . 25.769  -18.192 -31.838  1.00 39.18 552 A 1 
ATOM 4252 N NZ  . LYS A 0 552 . 24.733  -19.251 -31.777  1.00 39.18 552 A 1 
ATOM 4253 N N   . SER A 0 553 . 31.347  -15.152 -33.888  1.00 35.68 553 A 1 
ATOM 4254 C CA  . SER A 0 553 . 32.416  -15.827 -33.123  1.00 35.68 553 A 1 
ATOM 4255 C C   . SER A 0 553 . 33.787  -16.079 -33.762  1.00 35.68 553 A 1 
ATOM 4256 C CB  . SER A 0 553 . 31.917  -17.106 -32.427  1.00 35.68 553 A 1 
ATOM 4257 O O   . SER A 0 553 . 33.967  -16.985 -34.568  1.00 35.68 553 A 1 
ATOM 4258 O OG  . SER A 0 553 . 31.486  -18.088 -33.345  1.00 35.68 553 A 1 
ATOM 4259 N N   . TYR A 0 554 . 34.774  -15.367 -33.204  1.00 32.43 554 A 1 
ATOM 4260 C CA  . TYR A 0 554 . 36.122  -15.828 -32.839  1.00 32.43 554 A 1 
ATOM 4261 C C   . TYR A 0 554 . 36.467  -17.306 -33.132  1.00 32.43 554 A 1 
ATOM 4262 C CB  . TYR A 0 554 . 36.288  -15.613 -31.319  1.00 32.43 554 A 1 
ATOM 4263 O O   . TYR A 0 554 . 35.933  -18.216 -32.499  1.00 32.43 554 A 1 
ATOM 4264 C CG  . TYR A 0 554 . 36.608  -14.196 -30.884  1.00 32.43 554 A 1 
ATOM 4265 C CD1 . TYR A 0 554 . 37.952  -13.831 -30.666  1.00 32.43 554 A 1 
ATOM 4266 C CD2 . TYR A 0 554 . 35.580  -13.258 -30.658  1.00 32.43 554 A 1 
ATOM 4267 C CE1 . TYR A 0 554 . 38.275  -12.531 -30.231  1.00 32.43 554 A 1 
ATOM 4268 C CE2 . TYR A 0 554 . 35.903  -11.954 -30.232  1.00 32.43 554 A 1 
ATOM 4269 O OH  . TYR A 0 554 . 37.538  -10.330 -29.601  1.00 32.43 554 A 1 
ATOM 4270 C CZ  . TYR A 0 554 . 37.247  -11.588 -30.017  1.00 32.43 554 A 1 
ATOM 4271 N N   . GLY A 0 555 . 37.503  -17.527 -33.950  1.00 39.50 555 A 1 
ATOM 4272 C CA  . GLY A 0 555 . 38.167  -18.825 -34.112  1.00 39.50 555 A 1 
ATOM 4273 C C   . GLY A 0 555 . 39.582  -18.680 -34.686  1.00 39.50 555 A 1 
ATOM 4274 O O   . GLY A 0 555 . 39.759  -18.152 -35.778  1.00 39.50 555 A 1 
ATOM 4275 N N   . LYS A 0 556 . 40.611  -19.128 -33.950  1.00 37.23 556 A 1 
ATOM 4276 C CA  . LYS A 0 556 . 42.024  -19.085 -34.390  1.00 37.23 556 A 1 
ATOM 4277 C C   . LYS A 0 556 . 42.321  -20.156 -35.452  1.00 37.23 556 A 1 
ATOM 4278 C CB  . LYS A 0 556 . 42.972  -19.341 -33.200  1.00 37.23 556 A 1 
ATOM 4279 O O   . LYS A 0 556 . 41.886  -21.291 -35.288  1.00 37.23 556 A 1 
ATOM 4280 C CG  . LYS A 0 556 . 43.014  -18.252 -32.118  1.00 37.23 556 A 1 
ATOM 4281 C CD  . LYS A 0 556 . 43.958  -18.695 -30.984  1.00 37.23 556 A 1 
ATOM 4282 C CE  . LYS A 0 556 . 44.097  -17.600 -29.919  1.00 37.23 556 A 1 
ATOM 4283 N NZ  . LYS A 0 556 . 44.954  -18.031 -28.783  1.00 37.23 556 A 1 
ATOM 4284 N N   . GLY A 0 557 . 43.198  -19.862 -36.420  1.00 38.72 557 A 1 
ATOM 4285 C CA  . GLY A 0 557 . 43.807  -20.895 -37.274  1.00 38.72 557 A 1 
ATOM 4286 C C   . GLY A 0 557 . 44.832  -20.383 -38.296  1.00 38.72 557 A 1 
ATOM 4287 O O   . GLY A 0 557 . 44.455  -19.862 -39.337  1.00 38.72 557 A 1 
ATOM 4288 N N   . TYR A 0 558 . 46.131  -20.573 -38.030  1.00 33.44 558 A 1 
ATOM 4289 C CA  . TYR A 0 558 . 47.201  -20.424 -39.036  1.00 33.44 558 A 1 
ATOM 4290 C C   . TYR A 0 558 . 47.243  -21.658 -39.963  1.00 33.44 558 A 1 
ATOM 4291 C CB  . TYR A 0 558 . 48.567  -20.269 -38.333  1.00 33.44 558 A 1 
ATOM 4292 O O   . TYR A 0 558 . 47.092  -22.779 -39.479  1.00 33.44 558 A 1 
ATOM 4293 C CG  . TYR A 0 558 . 49.073  -18.852 -38.103  1.00 33.44 558 A 1 
ATOM 4294 C CD1 . TYR A 0 558 . 50.226  -18.407 -38.783  1.00 33.44 558 A 1 
ATOM 4295 C CD2 . TYR A 0 558 . 48.445  -18.002 -37.169  1.00 33.44 558 A 1 
ATOM 4296 C CE1 . TYR A 0 558 . 50.753  -17.127 -38.528  1.00 33.44 558 A 1 
ATOM 4297 C CE2 . TYR A 0 558 . 48.968  -16.717 -36.914  1.00 33.44 558 A 1 
ATOM 4298 O OH  . TYR A 0 558 . 50.656  -15.052 -37.348  1.00 33.44 558 A 1 
ATOM 4299 C CZ  . TYR A 0 558 . 50.129  -16.280 -37.591  1.00 33.44 558 A 1 
ATOM 4300 N N   . GLY A 0 559 . 47.533  -21.486 -41.262  1.00 38.70 559 A 1 
ATOM 4301 C CA  . GLY A 0 559 . 47.661  -22.607 -42.212  1.00 38.70 559 A 1 
ATOM 4302 C C   . GLY A 0 559 . 48.370  -22.254 -43.529  1.00 38.70 559 A 1 
ATOM 4303 O O   . GLY A 0 559 . 47.781  -21.659 -44.422  1.00 38.70 559 A 1 
ATOM 4304 N N   . HIS A 0 560 . 49.642  -22.639 -43.658  1.00 33.30 560 A 1 
ATOM 4305 C CA  . HIS A 0 560 . 50.517  -22.370 -44.814  1.00 33.30 560 A 1 
ATOM 4306 C C   . HIS A 0 560 . 50.351  -23.466 -45.902  1.00 33.30 560 A 1 
ATOM 4307 C CB  . HIS A 0 560 . 51.954  -22.317 -44.246  1.00 33.30 560 A 1 
ATOM 4308 O O   . HIS A 0 560 . 50.379  -24.643 -45.550  1.00 33.30 560 A 1 
ATOM 4309 C CG  . HIS A 0 560 . 52.953  -21.448 -44.968  1.00 33.30 560 A 1 
ATOM 4310 C CD2 . HIS A 0 560 . 53.589  -20.356 -44.436  1.00 33.30 560 A 1 
ATOM 4311 N ND1 . HIS A 0 560 . 53.526  -21.689 -46.197  1.00 33.30 560 A 1 
ATOM 4312 C CE1 . HIS A 0 560 . 54.473  -20.756 -46.400  1.00 33.30 560 A 1 
ATOM 4313 N NE2 . HIS A 0 560 . 54.548  -19.924 -45.354  1.00 33.30 560 A 1 
ATOM 4314 N N   . GLY A 0 561 . 50.222  -23.144 -47.207  1.00 39.02 561 A 1 
ATOM 4315 C CA  . GLY A 0 561 . 49.878  -24.161 -48.239  1.00 39.02 561 A 1 
ATOM 4316 C C   . GLY A 0 561 . 50.218  -23.826 -49.708  1.00 39.02 561 A 1 
ATOM 4317 O O   . GLY A 0 561 . 49.385  -23.339 -50.456  1.00 39.02 561 A 1 
ATOM 4318 N N   . VAL A 0 562 . 51.456  -24.106 -50.117  1.00 35.94 562 A 1 
ATOM 4319 C CA  . VAL A 0 562 . 52.137  -23.728 -51.383  1.00 35.94 562 A 1 
ATOM 4320 C C   . VAL A 0 562 . 51.653  -24.462 -52.669  1.00 35.94 562 A 1 
ATOM 4321 C CB  . VAL A 0 562 . 53.657  -24.028 -51.212  1.00 35.94 562 A 1 
ATOM 4322 O O   . VAL A 0 562 . 51.281  -25.625 -52.588  1.00 35.94 562 A 1 
ATOM 4323 C CG1 . VAL A 0 562 . 54.539  -23.095 -52.053  1.00 35.94 562 A 1 
ATOM 4324 C CG2 . VAL A 0 562 . 54.184  -23.906 -49.766  1.00 35.94 562 A 1 
ATOM 4325 N N   . ALA A 0 563 . 51.893  -23.848 -53.852  1.00 40.54 563 A 1 
ATOM 4326 C CA  . ALA A 0 563 . 52.154  -24.474 -55.185  1.00 40.54 563 A 1 
ATOM 4327 C C   . ALA A 0 563 . 50.973  -25.109 -55.988  1.00 40.54 563 A 1 
ATOM 4328 C CB  . ALA A 0 563 . 53.328  -25.461 -55.001  1.00 40.54 563 A 1 
ATOM 4329 O O   . ALA A 0 563 . 49.956  -25.458 -55.410  1.00 40.54 563 A 1 
ATOM 4330 N N   . ALA A 0 564 . 51.030  -25.353 -57.320  1.00 37.24 564 A 1 
ATOM 4331 C CA  . ALA A 0 564 . 51.755  -24.755 -58.476  1.00 37.24 564 A 1 
ATOM 4332 C C   . ALA A 0 564 . 51.233  -25.344 -59.834  1.00 37.24 564 A 1 
ATOM 4333 C CB  . ALA A 0 564 . 53.270  -25.013 -58.384  1.00 37.24 564 A 1 
ATOM 4334 O O   . ALA A 0 564 . 50.506  -26.331 -59.827  1.00 37.24 564 A 1 
ATOM 4335 N N   . HIS A 0 565 . 51.706  -24.813 -60.985  1.00 38.83 565 A 1 
ATOM 4336 C CA  . HIS A 0 565 . 51.475  -25.263 -62.392  1.00 38.83 565 A 1 
ATOM 4337 C C   . HIS A 0 565 . 50.065  -25.008 -63.004  1.00 38.83 565 A 1 
ATOM 4338 C CB  . HIS A 0 565 . 51.877  -26.742 -62.581  1.00 38.83 565 A 1 
ATOM 4339 O O   . HIS A 0 565 . 49.087  -24.911 -62.281  1.00 38.83 565 A 1 
ATOM 4340 C CG  . HIS A 0 565 . 53.212  -27.141 -61.998  1.00 38.83 565 A 1 
ATOM 4341 C CD2 . HIS A 0 565 . 53.414  -27.800 -60.814  1.00 38.83 565 A 1 
ATOM 4342 N ND1 . HIS A 0 565 . 54.449  -26.949 -62.571  1.00 38.83 565 A 1 
ATOM 4343 C CE1 . HIS A 0 565 . 55.374  -27.473 -61.748  1.00 38.83 565 A 1 
ATOM 4344 N NE2 . HIS A 0 565 . 54.791  -27.995 -60.662  1.00 38.83 565 A 1 
ATOM 4345 N N   . GLY A 0 566 . 49.867  -24.900 -64.335  1.00 39.40 566 A 1 
ATOM 4346 C CA  . GLY A 0 566 . 50.825  -24.624 -65.429  1.00 39.40 566 A 1 
ATOM 4347 C C   . GLY A 0 566 . 50.511  -25.242 -66.823  1.00 39.40 566 A 1 
ATOM 4348 O O   . GLY A 0 566 . 50.398  -26.457 -66.921  1.00 39.40 566 A 1 
ATOM 4349 N N   . LYS A 0 567 . 50.580  -24.413 -67.895  1.00 39.09 567 A 1 
ATOM 4350 C CA  . LYS A 0 567 . 50.680  -24.702 -69.369  1.00 39.09 567 A 1 
ATOM 4351 C C   . LYS A 0 567 . 49.414  -24.842 -70.262  1.00 39.09 567 A 1 
ATOM 4352 C CB  . LYS A 0 567 . 51.590  -25.911 -69.679  1.00 39.09 567 A 1 
ATOM 4353 O O   . LYS A 0 567 . 48.519  -25.619 -69.975  1.00 39.09 567 A 1 
ATOM 4354 C CG  . LYS A 0 567 . 53.043  -25.795 -69.204  1.00 39.09 567 A 1 
ATOM 4355 C CD  . LYS A 0 567 . 53.829  -27.024 -69.686  1.00 39.09 567 A 1 
ATOM 4356 C CE  . LYS A 0 567 . 55.318  -26.878 -69.357  1.00 39.09 567 A 1 
ATOM 4357 N NZ  . LYS A 0 567 . 56.100  -28.041 -69.850  1.00 39.09 567 A 1 
ATOM 4358 N N   . GLY A 0 568 . 49.512  -24.240 -71.468  1.00 38.98 568 A 1 
ATOM 4359 C CA  . GLY A 0 568 . 48.806  -24.598 -72.728  1.00 38.98 568 A 1 
ATOM 4360 C C   . GLY A 0 568 . 47.480  -23.862 -73.021  1.00 38.98 568 A 1 
ATOM 4361 O O   . GLY A 0 568 . 46.746  -23.570 -72.090  1.00 38.98 568 A 1 
ATOM 4362 N N   . GLY A 0 569 . 47.093  -23.537 -74.270  1.00 37.55 569 A 1 
ATOM 4363 C CA  . GLY A 0 569 . 47.793  -23.586 -75.575  1.00 37.55 569 A 1 
ATOM 4364 C C   . GLY A 0 569 . 46.827  -23.520 -76.792  1.00 37.55 569 A 1 
ATOM 4365 O O   . GLY A 0 569 . 45.685  -23.939 -76.651  1.00 37.55 569 A 1 
ATOM 4366 N N   . TRP A 0 570 . 47.314  -23.092 -77.978  1.00 35.65 570 A 1 
ATOM 4367 C CA  . TRP A 0 570 . 46.620  -23.049 -79.306  1.00 35.65 570 A 1 
ATOM 4368 C C   . TRP A 0 570 . 45.470  -22.008 -79.475  1.00 35.65 570 A 1 
ATOM 4369 C CB  . TRP A 0 570 . 46.143  -24.464 -79.701  1.00 35.65 570 A 1 
ATOM 4370 O O   . TRP A 0 570 . 44.810  -21.673 -78.503  1.00 35.65 570 A 1 
ATOM 4371 C CG  . TRP A 0 570 . 47.080  -25.608 -79.418  1.00 35.65 570 A 1 
ATOM 4372 C CD1 . TRP A 0 570 . 47.040  -26.393 -78.316  1.00 35.65 570 A 1 
ATOM 4373 C CD2 . TRP A 0 570 . 48.162  -26.143 -80.241  1.00 35.65 570 A 1 
ATOM 4374 C CE2 . TRP A 0 570 . 48.763  -27.237 -79.546  1.00 35.65 570 A 1 
ATOM 4375 C CE3 . TRP A 0 570 . 48.686  -25.826 -81.513  1.00 35.65 570 A 1 
ATOM 4376 N NE1 . TRP A 0 570 . 48.041  -27.342 -78.377  1.00 35.65 570 A 1 
ATOM 4377 C CH2 . TRP A 0 570 . 50.334  -27.625 -81.346  1.00 35.65 570 A 1 
ATOM 4378 C CZ2 . TRP A 0 570 . 49.835  -27.969 -80.078  1.00 35.65 570 A 1 
ATOM 4379 C CZ3 . TRP A 0 570 . 49.757  -26.559 -82.061  1.00 35.65 570 A 1 
ATOM 4380 N N   . GLY A 0 571 . 45.148  -21.449 -80.663  1.00 42.42 571 A 1 
ATOM 4381 C CA  . GLY A 0 571 . 45.863  -21.388 -81.960  1.00 42.42 571 A 1 
ATOM 4382 C C   . GLY A 0 571 . 44.974  -21.079 -83.205  1.00 42.42 571 A 1 
ATOM 4383 O O   . GLY A 0 571 . 43.841  -21.538 -83.250  1.00 42.42 571 A 1 
ATOM 4384 N N   . ALA A 0 572 . 45.541  -20.425 -84.249  1.00 40.60 572 A 1 
ATOM 4385 C CA  . ALA A 0 572 . 45.024  -20.269 -85.648  1.00 40.60 572 A 1 
ATOM 4386 C C   . ALA A 0 572 . 43.827  -19.280 -85.891  1.00 40.60 572 A 1 
ATOM 4387 C CB  . ALA A 0 572 . 44.777  -21.694 -86.182  1.00 40.60 572 A 1 
ATOM 4388 O O   . ALA A 0 572 . 43.101  -18.994 -84.951  1.00 40.60 572 A 1 
ATOM 4389 N N   . LYS A 0 573 . 43.527  -18.707 -87.090  1.00 41.00 573 A 1 
ATOM 4390 C CA  . LYS A 0 573 . 44.207  -18.553 -88.420  1.00 41.00 573 A 1 
ATOM 4391 C C   . LYS A 0 573 . 43.496  -17.485 -89.319  1.00 41.00 573 A 1 
ATOM 4392 C CB  . LYS A 0 573 . 44.143  -19.878 -89.215  1.00 41.00 573 A 1 
ATOM 4393 O O   . LYS A 0 573 . 42.301  -17.290 -89.157  1.00 41.00 573 A 1 
ATOM 4394 C CG  . LYS A 0 573 . 45.528  -20.393 -89.637  1.00 41.00 573 A 1 
ATOM 4395 C CD  . LYS A 0 573 . 45.384  -21.706 -90.423  1.00 41.00 573 A 1 
ATOM 4396 C CE  . LYS A 0 573 . 46.747  -22.220 -90.905  1.00 41.00 573 A 1 
ATOM 4397 N NZ  . LYS A 0 573 . 46.604  -23.463 -91.707  1.00 41.00 573 A 1 
ATOM 4398 N N   . GLY A 0 574 . 44.181  -16.939 -90.346  1.00 40.64 574 A 1 
ATOM 4399 C CA  . GLY A 0 574 . 43.605  -16.170 -91.493  1.00 40.64 574 A 1 
ATOM 4400 C C   . GLY A 0 574 . 44.248  -14.773 -91.685  1.00 40.64 574 A 1 
ATOM 4401 O O   . GLY A 0 574 . 44.193  -13.995 -90.746  1.00 40.64 574 A 1 
ATOM 4402 N N   . VAL A 0 575 . 45.014  -14.388 -92.728  1.00 40.50 575 A 1 
ATOM 4403 C CA  . VAL A 0 575 . 44.948  -14.499 -94.220  1.00 40.50 575 A 1 
ATOM 4404 C C   . VAL A 0 575 . 43.978  -13.479 -94.864  1.00 40.50 575 A 1 
ATOM 4405 C CB  . VAL A 0 575 . 44.676  -15.928 -94.758  1.00 40.50 575 A 1 
ATOM 4406 O O   . VAL A 0 575 . 42.830  -13.461 -94.446  1.00 40.50 575 A 1 
ATOM 4407 C CG1 . VAL A 0 575 . 44.650  -16.035 -96.290  1.00 40.50 575 A 1 
ATOM 4408 C CG2 . VAL A 0 575 . 45.743  -16.929 -94.288  1.00 40.50 575 A 1 
ATOM 4409 N N   . GLN A 0 576 . 44.249  -12.705 -95.938  1.00 41.09 576 A 1 
ATOM 4410 C CA  . GLN A 0 576 . 45.430  -12.053 -96.581  1.00 41.09 576 A 1 
ATOM 4411 C C   . GLN A 0 576 . 44.883  -11.310 -97.840  1.00 41.09 576 A 1 
ATOM 4412 C CB  . GLN A 0 576 . 46.500  -13.079 -97.022  1.00 41.09 576 A 1 
ATOM 4413 O O   . GLN A 0 576 . 44.162  -11.944 -98.605  1.00 41.09 576 A 1 
ATOM 4414 C CG  . GLN A 0 576 . 47.754  -12.508 -97.707  1.00 41.09 576 A 1 
ATOM 4415 C CD  . GLN A 0 576 . 48.887  -13.538 -97.812  1.00 41.09 576 A 1 
ATOM 4416 N NE2 . GLN A 0 576 . 49.978  -13.211 -98.470  1.00 41.09 576 A 1 
ATOM 4417 O OE1 . GLN A 0 576 . 48.844  -14.639 -97.288  1.00 41.09 576 A 1 
ATOM 4418 N N   . GLY A 0 577 . 45.165  -10.014 -98.090  1.00 40.58 577 A 1 
ATOM 4419 C CA  . GLY A 0 577 . 44.457  -9.245  -99.149  1.00 40.58 577 A 1 
ATOM 4420 C C   . GLY A 0 577 . 45.201  -8.030  -99.740  1.00 40.58 577 A 1 
ATOM 4421 O O   . GLY A 0 577 . 45.674  -7.168  -99.015  1.00 40.58 577 A 1 
ATOM 4422 N N   . TYR A 0 578 . 45.311  -7.976  -101.067 1.00 38.14 578 A 1 
ATOM 4423 C CA  . TYR A 0 578 . 46.336  -7.281  -101.861 1.00 38.14 578 A 1 
ATOM 4424 C C   . TYR A 0 578 . 45.972  -5.867  -102.393 1.00 38.14 578 A 1 
ATOM 4425 C CB  . TYR A 0 578 . 46.639  -8.192  -103.075 1.00 38.14 578 A 1 
ATOM 4426 O O   . TYR A 0 578 . 44.903  -5.694  -102.960 1.00 38.14 578 A 1 
ATOM 4427 C CG  . TYR A 0 578 . 46.904  -9.659  -102.757 1.00 38.14 578 A 1 
ATOM 4428 C CD1 . TYR A 0 578 . 48.229  -10.128 -102.668 1.00 38.14 578 A 1 
ATOM 4429 C CD2 . TYR A 0 578 . 45.833  -10.553 -102.535 1.00 38.14 578 A 1 
ATOM 4430 C CE1 . TYR A 0 578 . 48.487  -11.468 -102.318 1.00 38.14 578 A 1 
ATOM 4431 C CE2 . TYR A 0 578 . 46.087  -11.881 -102.145 1.00 38.14 578 A 1 
ATOM 4432 O OH  . TYR A 0 578 . 47.655  -13.621 -101.651 1.00 38.14 578 A 1 
ATOM 4433 C CZ  . TYR A 0 578 . 47.414  -12.341 -102.034 1.00 38.14 578 A 1 
ATOM 4434 N N   . ALA A 0 579 . 46.959  -4.953  -102.355 1.00 37.24 579 A 1 
ATOM 4435 C CA  . ALA A 0 579 . 47.428  -4.031  -103.424 1.00 37.24 579 A 1 
ATOM 4436 C C   . ALA A 0 579 . 46.552  -2.920  -104.093 1.00 37.24 579 A 1 
ATOM 4437 C CB  . ALA A 0 579 . 48.098  -4.894  -104.505 1.00 37.24 579 A 1 
ATOM 4438 O O   . ALA A 0 579 . 45.408  -3.122  -104.475 1.00 37.24 579 A 1 
ATOM 4439 N N   . GLY A 0 580 . 47.223  -1.791  -104.418 1.00 38.50 580 A 1 
ATOM 4440 C CA  . GLY A 0 580 . 46.792  -0.714  -105.347 1.00 38.50 580 A 1 
ATOM 4441 C C   . GLY A 0 580 . 46.131  0.507   -104.675 1.00 38.50 580 A 1 
ATOM 4442 O O   . GLY A 0 580 . 45.437  0.341   -103.684 1.00 38.50 580 A 1 
ATOM 4443 N N   . GLY A 0 581 . 46.290  1.767   -105.118 1.00 38.51 581 A 1 
ATOM 4444 C CA  . GLY A 0 581 . 47.089  2.393   -106.195 1.00 38.51 581 A 1 
ATOM 4445 C C   . GLY A 0 581 . 47.031  3.944   -106.074 1.00 38.51 581 A 1 
ATOM 4446 O O   . GLY A 0 581 . 46.257  4.441   -105.261 1.00 38.51 581 A 1 
ATOM 4447 N N   . ALA A 0 582 . 47.836  4.726   -106.817 1.00 38.19 582 A 1 
ATOM 4448 C CA  . ALA A 0 582 . 48.068  6.164   -106.526 1.00 38.19 582 A 1 
ATOM 4449 C C   . ALA A 0 582 . 47.722  7.165   -107.660 1.00 38.19 582 A 1 
ATOM 4450 C CB  . ALA A 0 582 . 49.542  6.324   -106.122 1.00 38.19 582 A 1 
ATOM 4451 O O   . ALA A 0 582 . 48.003  6.882   -108.822 1.00 38.19 582 A 1 
ATOM 4452 N N   . ALA A 0 583 . 47.205  8.359   -107.301 1.00 39.24 583 A 1 
ATOM 4453 C CA  . ALA A 0 583 . 47.087  9.596   -108.114 1.00 39.24 583 A 1 
ATOM 4454 C C   . ALA A 0 583 . 46.509  10.774  -107.265 1.00 39.24 583 A 1 
ATOM 4455 C CB  . ALA A 0 583 . 46.121  9.325   -109.283 1.00 39.24 583 A 1 
ATOM 4456 O O   . ALA A 0 583 . 45.853  10.492  -106.270 1.00 39.24 583 A 1 
ATOM 4457 N N   . TYR A 0 584 . 46.591  12.081  -107.594 1.00 38.67 584 A 1 
ATOM 4458 C CA  . TYR A 0 584 . 47.608  12.905  -108.294 1.00 38.67 584 A 1 
ATOM 4459 C C   . TYR A 0 584 . 47.249  14.424  -108.200 1.00 38.67 584 A 1 
ATOM 4460 C CB  . TYR A 0 584 . 47.704  12.539  -109.788 1.00 38.67 584 A 1 
ATOM 4461 O O   . TYR A 0 584 . 46.107  14.790  -108.460 1.00 38.67 584 A 1 
ATOM 4462 C CG  . TYR A 0 584 . 48.826  13.230  -110.546 1.00 38.67 584 A 1 
ATOM 4463 C CD1 . TYR A 0 584 . 48.593  14.452  -111.208 1.00 38.67 584 A 1 
ATOM 4464 C CD2 . TYR A 0 584 . 50.095  12.622  -110.623 1.00 38.67 584 A 1 
ATOM 4465 C CE1 . TYR A 0 584 . 49.626  15.062  -111.948 1.00 38.67 584 A 1 
ATOM 4466 C CE2 . TYR A 0 584 . 51.127  13.224  -111.368 1.00 38.67 584 A 1 
ATOM 4467 O OH  . TYR A 0 584 . 51.880  15.028  -112.764 1.00 38.67 584 A 1 
ATOM 4468 C CZ  . TYR A 0 584 . 50.892  14.445  -112.036 1.00 38.67 584 A 1 
ATOM 4469 N N   . GLY A 0 585 . 48.227  15.319  -107.962 1.00 42.16 585 A 1 
ATOM 4470 C CA  . GLY A 0 585 . 48.102  16.794  -108.121 1.00 42.16 585 A 1 
ATOM 4471 C C   . GLY A 0 585 . 47.623  17.597  -106.884 1.00 42.16 585 A 1 
ATOM 4472 O O   . GLY A 0 585 . 47.054  17.017  -105.973 1.00 42.16 585 A 1 
ATOM 4473 N N   . GLN A 0 586 . 47.833  18.924  -106.771 1.00 42.14 586 A 1 
ATOM 4474 C CA  . GLN A 0 586 . 48.580  19.880  -107.621 1.00 42.14 586 A 1 
ATOM 4475 C C   . GLN A 0 586 . 49.287  20.999  -106.799 1.00 42.14 586 A 1 
ATOM 4476 C CB  . GLN A 0 586 . 47.643  20.592  -108.623 1.00 42.14 586 A 1 
ATOM 4477 O O   . GLN A 0 586 . 48.814  21.367  -105.734 1.00 42.14 586 A 1 
ATOM 4478 C CG  . GLN A 0 586 . 46.932  19.692  -109.649 1.00 42.14 586 A 1 
ATOM 4479 C CD  . GLN A 0 586 . 46.238  20.480  -110.763 1.00 42.14 586 A 1 
ATOM 4480 N NE2 . GLN A 0 586 . 45.409  19.847  -111.562 1.00 42.14 586 A 1 
ATOM 4481 O OE1 . GLN A 0 586 . 46.468  21.654  -110.987 1.00 42.14 586 A 1 
ATOM 4482 N N   . LYS A 0 587 . 50.411  21.501  -107.357 1.00 41.87 587 A 1 
ATOM 4483 C CA  . LYS A 0 587 . 50.998  22.880  -107.456 1.00 41.87 587 A 1 
ATOM 4484 C C   . LYS A 0 587 . 50.386  24.023  -106.598 1.00 41.87 587 A 1 
ATOM 4485 C CB  . LYS A 0 587 . 50.936  23.262  -108.952 1.00 41.87 587 A 1 
ATOM 4486 O O   . LYS A 0 587 . 49.192  24.035  -106.361 1.00 41.87 587 A 1 
ATOM 4487 C CG  . LYS A 0 587 . 51.595  22.219  -109.879 1.00 41.87 587 A 1 
ATOM 4488 C CD  . LYS A 0 587 . 51.411  22.568  -111.358 1.00 41.87 587 A 1 
ATOM 4489 C CE  . LYS A 0 587 . 51.995  21.436  -112.217 1.00 41.87 587 A 1 
ATOM 4490 N NZ  . LYS A 0 587 . 51.754  21.670  -113.662 1.00 41.87 587 A 1 
ATOM 4491 N N   . HIS A 0 588 . 51.099  25.083  -106.179 1.00 39.54 588 A 1 
ATOM 4492 C CA  . HIS A 0 588 . 52.215  25.873  -106.767 1.00 39.54 588 A 1 
ATOM 4493 C C   . HIS A 0 588 . 53.268  26.226  -105.669 1.00 39.54 588 A 1 
ATOM 4494 C CB  . HIS A 0 588 . 51.574  27.164  -107.332 1.00 39.54 588 A 1 
ATOM 4495 O O   . HIS A 0 588 . 52.887  26.312  -104.511 1.00 39.54 588 A 1 
ATOM 4496 C CG  . HIS A 0 588 . 50.774  26.990  -108.608 1.00 39.54 588 A 1 
ATOM 4497 C CD2 . HIS A 0 588 . 49.553  26.380  -108.761 1.00 39.54 588 A 1 
ATOM 4498 N ND1 . HIS A 0 588 . 51.120  27.497  -109.841 1.00 39.54 588 A 1 
ATOM 4499 C CE1 . HIS A 0 588 . 50.150  27.177  -110.715 1.00 39.54 588 A 1 
ATOM 4500 N NE2 . HIS A 0 588 . 49.195  26.459  -110.111 1.00 39.54 588 A 1 
ATOM 4501 N N   . ALA A 0 589 . 54.599  26.302  -105.864 1.00 43.82 589 A 1 
ATOM 4502 C CA  . ALA A 0 589 . 55.461  27.044  -106.818 1.00 43.82 589 A 1 
ATOM 4503 C C   . ALA A 0 589 . 55.558  28.567  -106.524 1.00 43.82 589 A 1 
ATOM 4504 C CB  . ALA A 0 589 . 55.113  26.720  -108.280 1.00 43.82 589 A 1 
ATOM 4505 O O   . ALA A 0 589 . 54.518  29.197  -106.378 1.00 43.82 589 A 1 
ATOM 4506 N N   . ALA A 0 590 . 56.724  29.241  -106.483 1.00 42.69 590 A 1 
ATOM 4507 C CA  . ALA A 0 590 . 58.158  28.843  -106.505 1.00 42.69 590 A 1 
ATOM 4508 C C   . ALA A 0 590 . 59.005  29.983  -105.814 1.00 42.69 590 A 1 
ATOM 4509 C CB  . ALA A 0 590 . 58.524  28.466  -107.948 1.00 42.69 590 A 1 
ATOM 4510 O O   . ALA A 0 590 . 58.466  30.558  -104.878 1.00 42.69 590 A 1 
ATOM 4511 N N   . GLN A 0 591 . 60.255  30.419  -106.102 1.00 41.17 591 A 1 
ATOM 4512 C CA  . GLN A 0 591 . 61.261  30.191  -107.167 1.00 41.17 591 A 1 
ATOM 4513 C C   . GLN A 0 591 . 62.645  30.834  -106.807 1.00 41.17 591 A 1 
ATOM 4514 C CB  . GLN A 0 591 . 60.740  30.879  -108.450 1.00 41.17 591 A 1 
ATOM 4515 O O   . GLN A 0 591 . 62.669  31.750  -105.995 1.00 41.17 591 A 1 
ATOM 4516 C CG  . GLN A 0 591 . 61.161  30.170  -109.746 1.00 41.17 591 A 1 
ATOM 4517 C CD  . GLN A 0 591 . 60.208  30.504  -110.889 1.00 41.17 591 A 1 
ATOM 4518 N NE2 . GLN A 0 591 . 60.291  31.673  -111.481 1.00 41.17 591 A 1 
ATOM 4519 O OE1 . GLN A 0 591 . 59.354  29.714  -111.253 1.00 41.17 591 A 1 
ATOM 4520 N N   . HIS A 0 592 . 63.739  30.452  -107.506 1.00 38.50 592 A 1 
ATOM 4521 C CA  . HIS A 0 592 . 65.091  31.099  -107.571 1.00 38.50 592 A 1 
ATOM 4522 C C   . HIS A 0 592 . 66.008  31.051  -106.316 1.00 38.50 592 A 1 
ATOM 4523 C CB  . HIS A 0 592 . 64.939  32.550  -108.071 1.00 38.50 592 A 1 
ATOM 4524 O O   . HIS A 0 592 . 65.532  31.247  -105.209 1.00 38.50 592 A 1 
ATOM 4525 C CG  . HIS A 0 592 . 64.188  32.673  -109.372 1.00 38.50 592 A 1 
ATOM 4526 C CD2 . HIS A 0 592 . 63.075  33.433  -109.611 1.00 38.50 592 A 1 
ATOM 4527 N ND1 . HIS A 0 592 . 64.508  32.041  -110.549 1.00 38.50 592 A 1 
ATOM 4528 C CE1 . HIS A 0 592 . 63.620  32.417  -111.482 1.00 38.50 592 A 1 
ATOM 4529 N NE2 . HIS A 0 592 . 62.711  33.249  -110.951 1.00 38.50 592 A 1 
ATOM 4530 N N   . TYR A 0 593 . 67.344  30.863  -106.375 1.00 37.40 593 A 1 
ATOM 4531 C CA  . TYR A 0 593 . 68.349  30.463  -107.404 1.00 37.40 593 A 1 
ATOM 4532 C C   . TYR A 0 593 . 69.676  30.070  -106.666 1.00 37.40 593 A 1 
ATOM 4533 C CB  . TYR A 0 593 . 68.661  31.649  -108.350 1.00 37.40 593 A 1 
ATOM 4534 O O   . TYR A 0 593 . 69.796  30.363  -105.483 1.00 37.40 593 A 1 
ATOM 4535 C CG  . TYR A 0 593 . 68.007  31.697  -109.726 1.00 37.40 593 A 1 
ATOM 4536 C CD1 . TYR A 0 593 . 67.728  30.528  -110.468 1.00 37.40 593 A 1 
ATOM 4537 C CD2 . TYR A 0 593 . 67.796  32.956  -110.324 1.00 37.40 593 A 1 
ATOM 4538 C CE1 . TYR A 0 593 . 67.228  30.625  -111.782 1.00 37.40 593 A 1 
ATOM 4539 C CE2 . TYR A 0 593 . 67.312  33.058  -111.642 1.00 37.40 593 A 1 
ATOM 4540 O OH  . TYR A 0 593 . 66.531  31.969  -113.635 1.00 37.40 593 A 1 
ATOM 4541 C CZ  . TYR A 0 593 . 67.033  31.888  -112.377 1.00 37.40 593 A 1 
ATOM 4542 N N   . GLY A 0 594 . 70.732  29.458  -107.240 1.00 38.14 594 A 1 
ATOM 4543 C CA  . GLY A 0 594 . 70.933  28.879  -108.584 1.00 38.14 594 A 1 
ATOM 4544 C C   . GLY A 0 594 . 72.417  28.792  -109.049 1.00 38.14 594 A 1 
ATOM 4545 O O   . GLY A 0 594 . 72.896  29.729  -109.673 1.00 38.14 594 A 1 
ATOM 4546 N N   . GLY A 0 595 . 73.120  27.667  -108.812 1.00 38.43 595 A 1 
ATOM 4547 C CA  . GLY A 0 595 . 74.500  27.360  -109.289 1.00 38.43 595 A 1 
ATOM 4548 C C   . GLY A 0 595 . 75.146  26.225  -108.457 1.00 38.43 595 A 1 
ATOM 4549 O O   . GLY A 0 595 . 75.163  26.333  -107.240 1.00 38.43 595 A 1 
ATOM 4550 N N   . GLN A 0 596 . 75.431  25.013  -108.965 1.00 39.01 596 A 1 
ATOM 4551 C CA  . GLN A 0 596 . 76.497  24.550  -109.893 1.00 39.01 596 A 1 
ATOM 4552 C C   . GLN A 0 596 . 77.917  24.451  -109.271 1.00 39.01 596 A 1 
ATOM 4553 C CB  . GLN A 0 596 . 76.562  25.346  -111.212 1.00 39.01 596 A 1 
ATOM 4554 O O   . GLN A 0 596 . 78.346  25.399  -108.635 1.00 39.01 596 A 1 
ATOM 4555 C CG  . GLN A 0 596 . 75.414  25.083  -112.198 1.00 39.01 596 A 1 
ATOM 4556 C CD  . GLN A 0 596 . 75.590  25.904  -113.475 1.00 39.01 596 A 1 
ATOM 4557 N NE2 . GLN A 0 596 . 75.523  25.307  -114.645 1.00 39.01 596 A 1 
ATOM 4558 O OE1 . GLN A 0 596 . 75.798  27.100  -113.454 1.00 39.01 596 A 1 
ATOM 4559 N N   . ALA A 0 597 . 78.745  23.408  -109.490 1.00 38.08 597 A 1 
ATOM 4560 C CA  . ALA A 0 597 . 78.533  22.014  -109.947 1.00 38.08 597 A 1 
ATOM 4561 C C   . ALA A 0 597 . 79.854  21.184  -109.879 1.00 38.08 597 A 1 
ATOM 4562 C CB  . ALA A 0 597 . 78.098  21.998  -111.428 1.00 38.08 597 A 1 
ATOM 4563 O O   . ALA A 0 597 . 80.865  21.695  -110.340 1.00 38.08 597 A 1 
ATOM 4564 N N   . LYS A 0 598 . 79.786  19.876  -109.523 1.00 39.15 598 A 1 
ATOM 4565 C CA  . LYS A 0 598 . 80.759  18.782  -109.863 1.00 39.15 598 A 1 
ATOM 4566 C C   . LYS A 0 598 . 82.207  18.889  -109.292 1.00 39.15 598 A 1 
ATOM 4567 C CB  . LYS A 0 598 . 80.774  18.634  -111.403 1.00 39.15 598 A 1 
ATOM 4568 O O   . LYS A 0 598 . 82.675  19.978  -109.015 1.00 39.15 598 A 1 
ATOM 4569 C CG  . LYS A 0 598 . 79.454  18.073  -111.966 1.00 39.15 598 A 1 
ATOM 4570 C CD  . LYS A 0 598 . 79.474  18.063  -113.500 1.00 39.15 598 A 1 
ATOM 4571 C CE  . LYS A 0 598 . 78.137  17.554  -114.056 1.00 39.15 598 A 1 
ATOM 4572 N NZ  . LYS A 0 598 . 78.156  17.485  -115.540 1.00 39.15 598 A 1 
ATOM 4573 N N   . ALA A 0 599 . 82.991  17.812  -109.117 1.00 37.18 599 A 1 
ATOM 4574 C CA  . ALA A 0 599 . 82.710  16.365  -109.030 1.00 37.18 599 A 1 
ATOM 4575 C C   . ALA A 0 599 . 83.861  15.597  -108.317 1.00 37.18 599 A 1 
ATOM 4576 C CB  . ALA A 0 599 . 82.528  15.757  -110.432 1.00 37.18 599 A 1 
ATOM 4577 O O   . ALA A 0 599 . 84.990  16.067  -108.314 1.00 37.18 599 A 1 
ATOM 4578 N N   . ALA A 0 600 . 83.509  14.425  -107.765 1.00 32.83 600 A 1 
ATOM 4579 C CA  . ALA A 0 600 . 84.272  13.176  -107.562 1.00 32.83 600 A 1 
ATOM 4580 C C   . ALA A 0 600 . 85.813  13.170  -107.394 1.00 32.83 600 A 1 
ATOM 4581 C CB  . ALA A 0 600 . 83.892  12.243  -108.724 1.00 32.83 600 A 1 
ATOM 4582 O O   . ALA A 0 600 . 86.532  13.552  -108.308 1.00 32.83 600 A 1 
ATOM 4583 N N   . ASP A 0 601 . 86.287  12.490  -106.335 1.00 34.66 601 A 1 
ATOM 4584 C CA  . ASP A 0 601 . 87.054  11.244  -106.528 1.00 34.66 601 A 1 
ATOM 4585 C C   . ASP A 0 601 . 87.053  10.287  -105.308 1.00 34.66 601 A 1 
ATOM 4586 C CB  . ASP A 0 601 . 88.494  11.497  -107.041 1.00 34.66 601 A 1 
ATOM 4587 O O   . ASP A 0 601 . 86.946  10.698  -104.154 1.00 34.66 601 A 1 
ATOM 4588 C CG  . ASP A 0 601 . 88.691  11.130  -108.525 1.00 34.66 601 A 1 
ATOM 4589 O OD1 . ASP A 0 601 . 87.902  10.294  -109.033 1.00 34.66 601 A 1 
ATOM 4590 O OD2 . ASP A 0 601 . 89.677  11.619  -109.119 1.00 34.66 601 A 1 
ATOM 4591 N N   . ALA A 0 602 . 87.110  8.998   -105.664 1.00 37.50 602 A 1 
ATOM 4592 C CA  . ALA A 0 602 . 87.384  7.720   -104.979 1.00 37.50 602 A 1 
ATOM 4593 C C   . ALA A 0 602 . 87.878  7.684   -103.498 1.00 37.50 602 A 1 
ATOM 4594 C CB  . ALA A 0 602 . 88.455  7.086   -105.878 1.00 37.50 602 A 1 
ATOM 4595 O O   . ALA A 0 602 . 88.755  8.457   -103.136 1.00 37.50 602 A 1 
ATOM 4596 N N   . GLN A 0 603 . 87.479  6.795   -102.558 1.00 33.46 603 A 1 
ATOM 4597 C CA  . GLN A 0 603 . 86.832  5.449   -102.489 1.00 33.46 603 A 1 
ATOM 4598 C C   . GLN A 0 603 . 87.779  4.376   -101.872 1.00 33.46 603 A 1 
ATOM 4599 C CB  . GLN A 0 603 . 86.179  4.976   -103.810 1.00 33.46 603 A 1 
ATOM 4600 O O   . GLN A 0 603 . 88.947  4.322   -102.236 1.00 33.46 603 A 1 
ATOM 4601 C CG  . GLN A 0 603 . 85.485  3.600   -103.768 1.00 33.46 603 A 1 
ATOM 4602 C CD  . GLN A 0 603 . 84.755  3.250   -105.070 1.00 33.46 603 A 1 
ATOM 4603 N NE2 . GLN A 0 603 . 84.083  2.120   -105.136 1.00 33.46 603 A 1 
ATOM 4604 O OE1 . GLN A 0 603 . 84.762  3.964   -106.054 1.00 33.46 603 A 1 
ATOM 4605 N N   . ALA A 0 604 . 87.230  3.479   -101.021 1.00 29.37 604 A 1 
ATOM 4606 C CA  . ALA A 0 604 . 87.850  2.283   -100.383 1.00 29.37 604 A 1 
ATOM 4607 C C   . ALA A 0 604 . 88.832  2.517   -99.190  1.00 29.37 604 A 1 
ATOM 4608 C CB  . ALA A 0 604 . 88.448  1.389   -101.488 1.00 29.37 604 A 1 
ATOM 4609 O O   . ALA A 0 604 . 89.562  3.497   -99.181  1.00 29.37 604 A 1 
ATOM 4610 N N   . SER A 0 605 . 88.941  1.653   -98.155  1.00 31.92 605 A 1 
ATOM 4611 C CA  . SER A 0 605 . 88.076  0.529   -97.710  1.00 31.92 605 A 1 
ATOM 4612 C C   . SER A 0 605 . 88.391  0.008   -96.283  1.00 31.92 605 A 1 
ATOM 4613 C CB  . SER A 0 605 . 88.239  -0.694  -98.627  1.00 31.92 605 A 1 
ATOM 4614 O O   . SER A 0 605 . 89.550  -0.065  -95.899  1.00 31.92 605 A 1 
ATOM 4615 O OG  . SER A 0 605 . 87.114  -0.805  -99.478  1.00 31.92 605 A 1 
ATOM 4616 N N   . ALA A 0 606 . 87.346  -0.505  -95.611  1.00 33.71 606 A 1 
ATOM 4617 C CA  . ALA A 0 606 . 87.309  -1.611  -94.625  1.00 33.71 606 A 1 
ATOM 4618 C C   . ALA A 0 606 . 88.080  -1.573  -93.272  1.00 33.71 606 A 1 
ATOM 4619 C CB  . ALA A 0 606 . 87.628  -2.916  -95.375  1.00 33.71 606 A 1 
ATOM 4620 O O   . ALA A 0 606 . 89.304  -1.622  -93.238  1.00 33.71 606 A 1 
ATOM 4621 N N   . GLY A 0 607 . 87.342  -1.796  -92.162  1.00 32.88 607 A 1 
ATOM 4622 C CA  . GLY A 0 607 . 87.820  -2.664  -91.061  1.00 32.88 607 A 1 
ATOM 4623 C C   . GLY A 0 607 . 87.422  -2.328  -89.607  1.00 32.88 607 A 1 
ATOM 4624 O O   . GLY A 0 607 . 88.106  -1.533  -88.981  1.00 32.88 607 A 1 
ATOM 4625 N N   . ARG A 0 608 . 86.476  -3.104  -89.029  1.00 33.70 608 A 1 
ATOM 4626 C CA  . ARG A 0 608 . 86.154  -3.235  -87.571  1.00 33.70 608 A 1 
ATOM 4627 C C   . ARG A 0 608 . 85.595  -1.971  -86.864  1.00 33.70 608 A 1 
ATOM 4628 C CB  . ARG A 0 608 . 87.407  -3.732  -86.806  1.00 33.70 608 A 1 
ATOM 4629 O O   . ARG A 0 608 . 85.772  -0.873  -87.359  1.00 33.70 608 A 1 
ATOM 4630 C CG  . ARG A 0 608 . 88.046  -5.028  -87.332  1.00 33.70 608 A 1 
ATOM 4631 C CD  . ARG A 0 608 . 89.306  -5.360  -86.518  1.00 33.70 608 A 1 
ATOM 4632 N NE  . ARG A 0 608 . 89.950  -6.610  -86.978  1.00 33.70 608 A 1 
ATOM 4633 N NH1 . ARG A 0 608 . 91.498  -6.784  -85.288  1.00 33.70 608 A 1 
ATOM 4634 N NH2 . ARG A 0 608 . 91.426  -8.344  -86.878  1.00 33.70 608 A 1 
ATOM 4635 C CZ  . ARG A 0 608 . 90.951  -7.236  -86.381  1.00 33.70 608 A 1 
ATOM 4636 N N   . ALA A 0 609 . 84.986  -2.031  -85.671  1.00 32.96 609 A 1 
ATOM 4637 C CA  . ALA A 0 609 . 84.006  -2.960  -85.066  1.00 32.96 609 A 1 
ATOM 4638 C C   . ALA A 0 609 . 83.508  -2.353  -83.722  1.00 32.96 609 A 1 
ATOM 4639 C CB  . ALA A 0 609 . 84.606  -4.344  -84.759  1.00 32.96 609 A 1 
ATOM 4640 O O   . ALA A 0 609 . 84.288  -1.686  -83.057  1.00 32.96 609 A 1 
ATOM 4641 N N   . ALA A 0 610 . 82.275  -2.676  -83.302  1.00 33.64 610 A 1 
ATOM 4642 C CA  . ALA A 0 610 . 81.709  -2.487  -81.948  1.00 33.64 610 A 1 
ATOM 4643 C C   . ALA A 0 610 . 81.581  -1.056  -81.355  1.00 33.64 610 A 1 
ATOM 4644 C CB  . ALA A 0 610 . 82.433  -3.435  -80.977  1.00 33.64 610 A 1 
ATOM 4645 O O   . ALA A 0 610 . 82.503  -0.559  -80.721  1.00 33.64 610 A 1 
ATOM 4646 N N   . ALA A 0 611 . 80.367  -0.487  -81.429  1.00 37.77 611 A 1 
ATOM 4647 C CA  . ALA A 0 611 . 79.646  0.181   -80.323  1.00 37.77 611 A 1 
ATOM 4648 C C   . ALA A 0 611 . 78.238  0.596   -80.807  1.00 37.77 611 A 1 
ATOM 4649 C CB  . ALA A 0 611 . 80.392  1.426   -79.817  1.00 37.77 611 A 1 
ATOM 4650 O O   . ALA A 0 611 . 78.133  1.212   -81.865  1.00 37.77 611 A 1 
ATOM 4651 N N   . VAL A 0 612 . 77.163  0.269   -80.071  1.00 34.84 612 A 1 
ATOM 4652 C CA  . VAL A 0 612 . 75.779  0.673   -80.412  1.00 34.84 612 A 1 
ATOM 4653 C C   . VAL A 0 612 . 74.955  0.992   -79.162  1.00 34.84 612 A 1 
ATOM 4654 C CB  . VAL A 0 612 . 75.039  -0.397  -81.255  1.00 34.84 612 A 1 
ATOM 4655 O O   . VAL A 0 612 . 74.801  0.145   -78.286  1.00 34.84 612 A 1 
ATOM 4656 C CG1 . VAL A 0 612 . 73.554  -0.048  -81.448  1.00 34.84 612 A 1 
ATOM 4657 C CG2 . VAL A 0 612 . 75.645  -0.528  -82.658  1.00 34.84 612 A 1 
ATOM 4658 N N   . SER A 0 613 . 74.390  2.200   -79.137  1.00 34.34 613 A 1 
ATOM 4659 C CA  . SER A 0 613 . 73.230  2.669   -78.360  1.00 34.34 613 A 1 
ATOM 4660 C C   . SER A 0 613 . 72.882  4.074   -78.892  1.00 34.34 613 A 1 
ATOM 4661 C CB  . SER A 0 613 . 73.570  2.766   -76.869  1.00 34.34 613 A 1 
ATOM 4662 O O   . SER A 0 613 . 73.794  4.768   -79.338  1.00 34.34 613 A 1 
ATOM 4663 O OG  . SER A 0 613 . 72.387  3.005   -76.136  1.00 34.34 613 A 1 
ATOM 4664 N N   . GLY A 0 614 . 71.643  4.562   -78.927  1.00 32.69 614 A 1 
ATOM 4665 C CA  . GLY A 0 614 . 70.349  3.970   -78.573  1.00 32.69 614 A 1 
ATOM 4666 C C   . GLY A 0 614 . 69.220  4.882   -79.091  1.00 32.69 614 A 1 
ATOM 4667 O O   . GLY A 0 614 . 69.491  6.001   -79.517  1.00 32.69 614 A 1 
ATOM 4668 N N   . THR A 0 615 . 67.977  4.400   -79.118  1.00 31.85 615 A 1 
ATOM 4669 C CA  . THR A 0 615 . 66.818  5.135   -79.669  1.00 31.85 615 A 1 
ATOM 4670 C C   . THR A 0 615 . 66.352  6.299   -78.793  1.00 31.85 615 A 1 
ATOM 4671 C CB  . THR A 0 615 . 65.615  4.195   -79.841  1.00 31.85 615 A 1 
ATOM 4672 O O   . THR A 0 615 . 66.318  6.171   -77.569  1.00 31.85 615 A 1 
ATOM 4673 C CG2 . THR A 0 615 . 65.809  3.206   -80.988  1.00 31.85 615 A 1 
ATOM 4674 O OG1 . THR A 0 615 . 65.443  3.439   -78.660  1.00 31.85 615 A 1 
ATOM 4675 N N   . ASP A 0 616 . 65.871  7.363   -79.431  1.00 33.05 616 A 1 
ATOM 4676 C CA  . ASP A 0 616 . 65.061  8.444   -78.862  1.00 33.05 616 A 1 
ATOM 4677 C C   . ASP A 0 616 . 63.675  7.926   -78.434  1.00 33.05 616 A 1 
ATOM 4678 C CB  . ASP A 0 616 . 65.001  9.636   -79.848  1.00 33.05 616 A 1 
ATOM 4679 O O   . ASP A 0 616 . 62.698  7.914   -79.181  1.00 33.05 616 A 1 
ATOM 4680 C CG  . ASP A 0 616 . 64.626  9.329   -81.316  1.00 33.05 616 A 1 
ATOM 4681 O OD1 . ASP A 0 616 . 64.886  8.192   -81.792  1.00 33.05 616 A 1 
ATOM 4682 O OD2 . ASP A 0 616 . 64.206  10.277  -82.016  1.00 33.05 616 A 1 
ATOM 4683 N N   . ALA A 0 617 . 63.610  7.406   -77.208  1.00 37.17 617 A 1 
ATOM 4684 C CA  . ALA A 0 617 . 62.405  6.821   -76.635  1.00 37.17 617 A 1 
ATOM 4685 C C   . ALA A 0 617 . 61.592  7.864   -75.846  1.00 37.17 617 A 1 
ATOM 4686 C CB  . ALA A 0 617 . 62.807  5.588   -75.811  1.00 37.17 617 A 1 
ATOM 4687 O O   . ALA A 0 617 . 61.640  7.884   -74.615  1.00 37.17 617 A 1 
ATOM 4688 N N   . ASP A 0 618 . 60.799  8.674   -76.556  1.00 42.10 618 A 1 
ATOM 4689 C CA  . ASP A 0 618 . 59.875  9.692   -76.011  1.00 42.10 618 A 1 
ATOM 4690 C C   . ASP A 0 618 . 58.666  9.070   -75.269  1.00 42.10 618 A 1 
ATOM 4691 C CB  . ASP A 0 618 . 59.440  10.671  -77.122  1.00 42.10 618 A 1 
ATOM 4692 O O   . ASP A 0 618 . 57.488  9.305   -75.560  1.00 42.10 618 A 1 
ATOM 4693 C CG  . ASP A 0 618 . 60.516  11.676  -77.550  1.00 42.10 618 A 1 
ATOM 4694 O OD1 . ASP A 0 618 . 61.648  11.590  -77.026  1.00 42.10 618 A 1 
ATOM 4695 O OD2 . ASP A 0 618 . 60.155  12.545  -78.374  1.00 42.10 618 A 1 
ATOM 4696 N N   . ALA A 0 619 . 58.949  8.232   -74.273  1.00 36.85 619 A 1 
ATOM 4697 C CA  . ALA A 0 619 . 57.988  7.534   -73.433  1.00 36.85 619 A 1 
ATOM 4698 C C   . ALA A 0 619 . 57.395  8.469   -72.360  1.00 36.85 619 A 1 
ATOM 4699 C CB  . ALA A 0 619 . 58.656  6.270   -72.874  1.00 36.85 619 A 1 
ATOM 4700 O O   . ALA A 0 619 . 57.603  8.272   -71.164  1.00 36.85 619 A 1 
ATOM 4701 N N   . TRP A 0 620 . 56.665  9.492   -72.825  1.00 48.79 620 A 1 
ATOM 4702 C CA  . TRP A 0 620 . 55.731  10.364  -72.097  1.00 48.79 620 A 1 
ATOM 4703 C C   . TRP A 0 620 . 55.439  9.912   -70.655  1.00 48.79 620 A 1 
ATOM 4704 C CB  . TRP A 0 620 . 54.434  10.527  -72.921  1.00 48.79 620 A 1 
ATOM 4705 O O   . TRP A 0 620 . 54.567  9.079   -70.399  1.00 48.79 620 A 1 
ATOM 4706 C CG  . TRP A 0 620 . 53.670  9.288   -73.323  1.00 48.79 620 A 1 
ATOM 4707 C CD1 . TRP A 0 620 . 54.157  8.286   -74.091  1.00 48.79 620 A 1 
ATOM 4708 C CD2 . TRP A 0 620 . 52.258  8.952   -73.108  1.00 48.79 620 A 1 
ATOM 4709 C CE2 . TRP A 0 620 . 51.990  7.694   -73.730  1.00 48.79 620 A 1 
ATOM 4710 C CE3 . TRP A 0 620 . 51.151  9.613   -72.525  1.00 48.79 620 A 1 
ATOM 4711 N NE1 . TRP A 0 620 . 53.194  7.318   -74.279  1.00 48.79 620 A 1 
ATOM 4712 C CH2 . TRP A 0 620 . 49.628  7.823   -73.209  1.00 48.79 620 A 1 
ATOM 4713 C CZ2 . TRP A 0 620 . 50.710  7.118   -73.762  1.00 48.79 620 A 1 
ATOM 4714 C CZ3 . TRP A 0 620 . 49.851  9.069   -72.592  1.00 48.79 620 A 1 
ATOM 4715 N N   . ALA A 0 621 . 56.174  10.490  -69.701  1.00 44.33 621 A 1 
ATOM 4716 C CA  . ALA A 0 621 . 56.081  10.159  -68.283  1.00 44.33 621 A 1 
ATOM 4717 C C   . ALA A 0 621 . 54.758  10.665  -67.682  1.00 44.33 621 A 1 
ATOM 4718 C CB  . ALA A 0 621 . 57.321  10.709  -67.564  1.00 44.33 621 A 1 
ATOM 4719 O O   . ALA A 0 621 . 54.697  11.733  -67.071  1.00 44.33 621 A 1 
ATOM 4720 N N   . LYS A 0 622 . 53.687  9.889   -67.873  1.00 44.01 622 A 1 
ATOM 4721 C CA  . LYS A 0 622 . 52.366  10.135  -67.287  1.00 44.01 622 A 1 
ATOM 4722 C C   . LYS A 0 622 . 52.495  10.222  -65.769  1.00 44.01 622 A 1 
ATOM 4723 C CB  . LYS A 0 622 . 51.382  9.008   -67.656  1.00 44.01 622 A 1 
ATOM 4724 O O   . LYS A 0 622 . 53.108  9.351   -65.153  1.00 44.01 622 A 1 
ATOM 4725 C CG  . LYS A 0 622 . 51.248  8.806   -69.172  1.00 44.01 622 A 1 
ATOM 4726 C CD  . LYS A 0 622 . 50.334  7.634   -69.543  1.00 44.01 622 A 1 
ATOM 4727 C CE  . LYS A 0 622 . 48.857  8.029   -69.465  1.00 44.01 622 A 1 
ATOM 4728 N NZ  . LYS A 0 622 . 48.004  6.987   -70.082  1.00 44.01 622 A 1 
ATOM 4729 N N   . GLN A 0 623 . 51.849  11.216  -65.165  1.00 47.46 623 A 1 
ATOM 4730 C CA  . GLN A 0 623 . 51.572  11.180  -63.734  1.00 47.46 623 A 1 
ATOM 4731 C C   . GLN A 0 623 . 50.620  10.009  -63.470  1.00 47.46 623 A 1 
ATOM 4732 C CB  . GLN A 0 623 . 50.962  12.508  -63.267  1.00 47.46 623 A 1 
ATOM 4733 O O   . GLN A 0 623 . 49.429  10.082  -63.772  1.00 47.46 623 A 1 
ATOM 4734 C CG  . GLN A 0 623 . 51.945  13.684  -63.358  1.00 47.46 623 A 1 
ATOM 4735 C CD  . GLN A 0 623 . 51.229  14.988  -63.043  1.00 47.46 623 A 1 
ATOM 4736 N NE2 . GLN A 0 623 . 51.409  15.548  -61.870  1.00 47.46 623 A 1 
ATOM 4737 O OE1 . GLN A 0 623 . 50.464  15.496  -63.845  1.00 47.46 623 A 1 
ATOM 4738 N N   . ALA A 0 624 . 51.161  8.912   -62.945  1.00 46.76 624 A 1 
ATOM 4739 C CA  . ALA A 0 624 . 50.367  7.903   -62.273  1.00 46.76 624 A 1 
ATOM 4740 C C   . ALA A 0 624 . 50.034  8.461   -60.886  1.00 46.76 624 A 1 
ATOM 4741 C CB  . ALA A 0 624 . 51.150  6.583   -62.236  1.00 46.76 624 A 1 
ATOM 4742 O O   . ALA A 0 624 . 50.817  8.319   -59.954  1.00 46.76 624 A 1 
ATOM 4743 N N   . TYR A 0 625 . 48.904  9.158   -60.776  1.00 51.14 625 A 1 
ATOM 4744 C CA  . TYR A 0 625 . 48.321  9.422   -59.468  1.00 51.14 625 A 1 
ATOM 4745 C C   . TYR A 0 625 . 47.843  8.082   -58.904  1.00 51.14 625 A 1 
ATOM 4746 C CB  . TYR A 0 625 . 47.193  10.456  -59.587  1.00 51.14 625 A 1 
ATOM 4747 O O   . TYR A 0 625 . 46.955  7.455   -59.487  1.00 51.14 625 A 1 
ATOM 4748 C CG  . TYR A 0 625 . 47.698  11.881  -59.726  1.00 51.14 625 A 1 
ATOM 4749 C CD1 . TYR A 0 625 . 48.050  12.594  -58.564  1.00 51.14 625 A 1 
ATOM 4750 C CD2 . TYR A 0 625 . 47.832  12.491  -60.991  1.00 51.14 625 A 1 
ATOM 4751 C CE1 . TYR A 0 625 . 48.520  13.917  -58.655  1.00 51.14 625 A 1 
ATOM 4752 C CE2 . TYR A 0 625 . 48.303  13.818  -61.088  1.00 51.14 625 A 1 
ATOM 4753 O OH  . TYR A 0 625 . 49.079  15.818  -59.997  1.00 51.14 625 A 1 
ATOM 4754 C CZ  . TYR A 0 625 . 48.640  14.534  -59.918  1.00 51.14 625 A 1 
ATOM 4755 N N   . GLY A 0 626 . 48.476  7.634   -57.818  1.00 52.77 626 A 1 
ATOM 4756 C CA  . GLY A 0 626 . 47.883  6.638   -56.935  1.00 52.77 626 A 1 
ATOM 4757 C C   . GLY A 0 626 . 46.647  7.243   -56.274  1.00 52.77 626 A 1 
ATOM 4758 O O   . GLY A 0 626 . 46.587  8.455   -56.053  1.00 52.77 626 A 1 
ATOM 4759 N N   . SER A 0 627 . 45.644  6.411   -56.027  1.00 57.11 627 A 1 
ATOM 4760 C CA  . SER A 0 627 . 44.466  6.802   -55.262  1.00 57.11 627 A 1 
ATOM 4761 C C   . SER A 0 627 . 43.863  5.565   -54.615  1.00 57.11 627 A 1 
ATOM 4762 C CB  . SER A 0 627 . 43.428  7.525   -56.131  1.00 57.11 627 A 1 
ATOM 4763 O O   . SER A 0 627 . 43.273  4.729   -55.313  1.00 57.11 627 A 1 
ATOM 4764 O OG  . SER A 0 627 . 42.918  6.682   -57.151  1.00 57.11 627 A 1 
ATOM 4765 N N   . ASP A 0 628 . 44.019  5.471   -53.307  1.00 57.93 628 A 1 
ATOM 4766 C CA  . ASP A 0 628 . 43.299  4.526   -52.470  1.00 57.93 628 A 1 
ATOM 4767 C C   . ASP A 0 628 . 41.992  5.196   -52.032  1.00 57.93 628 A 1 
ATOM 4768 C CB  . ASP A 0 628 . 44.172  4.055   -51.295  1.00 57.93 628 A 1 
ATOM 4769 O O   . ASP A 0 628 . 41.884  6.423   -51.978  1.00 57.93 628 A 1 
ATOM 4770 C CG  . ASP A 0 628 . 45.422  3.300   -51.771  1.00 57.93 628 A 1 
ATOM 4771 O OD1 . ASP A 0 628 . 46.291  3.925   -52.423  1.00 57.93 628 A 1 
ATOM 4772 O OD2 . ASP A 0 628 . 45.475  2.059   -51.604  1.00 57.93 628 A 1 
ATOM 4773 N N   . TYR A 0 629 . 40.965  4.382   -51.802  1.00 69.86 629 A 1 
ATOM 4774 C CA  . TYR A 0 629 . 39.670  4.829   -51.302  1.00 69.86 629 A 1 
ATOM 4775 C C   . TYR A 0 629 . 39.078  3.702   -50.459  1.00 69.86 629 A 1 
ATOM 4776 C CB  . TYR A 0 629 . 38.720  5.194   -52.467  1.00 69.86 629 A 1 
ATOM 4777 O O   . TYR A 0 629 . 38.544  2.736   -51.013  1.00 69.86 629 A 1 
ATOM 4778 C CG  . TYR A 0 629 . 39.125  6.395   -53.307  1.00 69.86 629 A 1 
ATOM 4779 C CD1 . TYR A 0 629 . 39.269  7.650   -52.687  1.00 69.86 629 A 1 
ATOM 4780 C CD2 . TYR A 0 629 . 39.404  6.254   -54.683  1.00 69.86 629 A 1 
ATOM 4781 C CE1 . TYR A 0 629 . 39.744  8.752   -53.419  1.00 69.86 629 A 1 
ATOM 4782 C CE2 . TYR A 0 629 . 39.847  7.363   -55.431  1.00 69.86 629 A 1 
ATOM 4783 O OH  . TYR A 0 629 . 40.528  9.669   -55.480  1.00 69.86 629 A 1 
ATOM 4784 C CZ  . TYR A 0 629 . 40.038  8.605   -54.791  1.00 69.86 629 A 1 
ATOM 4785 N N   . ASP A 0 630 . 39.170  3.820   -49.137  1.00 67.24 630 A 1 
ATOM 4786 C CA  . ASP A 0 630 . 38.424  2.979   -48.201  1.00 67.24 630 A 1 
ATOM 4787 C C   . ASP A 0 630 . 37.388  3.841   -47.466  1.00 67.24 630 A 1 
ATOM 4788 C CB  . ASP A 0 630 . 39.366  2.194   -47.268  1.00 67.24 630 A 1 
ATOM 4789 O O   . ASP A 0 630 . 37.618  5.001   -47.129  1.00 67.24 630 A 1 
ATOM 4790 C CG  . ASP A 0 630 . 38.692  0.996   -46.575  1.00 67.24 630 A 1 
ATOM 4791 O OD1 . ASP A 0 630 . 37.458  0.821   -46.670  1.00 67.24 630 A 1 
ATOM 4792 O OD2 . ASP A 0 630 . 39.406  0.212   -45.905  1.00 67.24 630 A 1 
ATOM 4793 N N   . SER A 0 631 . 36.203  3.283   -47.258  1.00 72.09 631 A 1 
ATOM 4794 C CA  . SER A 0 631 . 35.078  3.977   -46.640  1.00 72.09 631 A 1 
ATOM 4795 C C   . SER A 0 631 . 34.371  3.003   -45.715  1.00 72.09 631 A 1 
ATOM 4796 C CB  . SER A 0 631 . 34.142  4.561   -47.707  1.00 72.09 631 A 1 
ATOM 4797 O O   . SER A 0 631 . 33.693  2.076   -46.177  1.00 72.09 631 A 1 
ATOM 4798 O OG  . SER A 0 631 . 33.531  3.540   -48.478  1.00 72.09 631 A 1 
ATOM 4799 N N   . ARG A 0 632 . 34.556  3.185   -44.409  1.00 72.55 632 A 1 
ATOM 4800 C CA  . ARG A 0 632 . 34.052  2.277   -43.378  1.00 72.55 632 A 1 
ATOM 4801 C C   . ARG A 0 632 . 33.066  3.025   -42.499  1.00 72.55 632 A 1 
ATOM 4802 C CB  . ARG A 0 632 . 35.209  1.686   -42.563  1.00 72.55 632 A 1 
ATOM 4803 O O   . ARG A 0 632 . 33.459  3.883   -41.721  1.00 72.55 632 A 1 
ATOM 4804 C CG  . ARG A 0 632 . 36.254  0.974   -43.432  1.00 72.55 632 A 1 
ATOM 4805 C CD  . ARG A 0 632 . 37.300  0.329   -42.522  1.00 72.55 632 A 1 
ATOM 4806 N NE  . ARG A 0 632 . 38.482  -0.098  -43.287  1.00 72.55 632 A 1 
ATOM 4807 N NH1 . ARG A 0 632 . 39.968  -0.215  -41.542  1.00 72.55 632 A 1 
ATOM 4808 N NH2 . ARG A 0 632 . 40.690  -0.404  -43.644  1.00 72.55 632 A 1 
ATOM 4809 C CZ  . ARG A 0 632 . 39.703  -0.248  -42.821  1.00 72.55 632 A 1 
ATOM 4810 N N   . TRP A 0 633 . 31.802  2.644   -42.618  1.00 80.24 633 A 1 
ATOM 4811 C CA  . TRP A 0 633 . 30.694  3.186   -41.844  1.00 80.24 633 A 1 
ATOM 4812 C C   . TRP A 0 633 . 30.121  2.111   -40.920  1.00 80.24 633 A 1 
ATOM 4813 C CB  . TRP A 0 633 . 29.651  3.741   -42.814  1.00 80.24 633 A 1 
ATOM 4814 O O   . TRP A 0 633 . 29.949  0.958   -41.334  1.00 80.24 633 A 1 
ATOM 4815 C CG  . TRP A 0 633 . 28.318  4.068   -42.221  1.00 80.24 633 A 1 
ATOM 4816 C CD1 . TRP A 0 633 . 28.008  5.209   -41.568  1.00 80.24 633 A 1 
ATOM 4817 C CD2 . TRP A 0 633 . 27.106  3.254   -42.205  1.00 80.24 633 A 1 
ATOM 4818 C CE2 . TRP A 0 633 . 26.058  4.021   -41.617  1.00 80.24 633 A 1 
ATOM 4819 C CE3 . TRP A 0 633 . 26.787  1.949   -42.640  1.00 80.24 633 A 1 
ATOM 4820 N NE1 . TRP A 0 633 . 26.675  5.186   -41.204  1.00 80.24 633 A 1 
ATOM 4821 C CH2 . TRP A 0 633 . 24.448  2.246   -42.004  1.00 80.24 633 A 1 
ATOM 4822 C CZ2 . TRP A 0 633 . 24.738  3.544   -41.551  1.00 80.24 633 A 1 
ATOM 4823 C CZ3 . TRP A 0 633 . 25.476  1.444   -42.532  1.00 80.24 633 A 1 
ATOM 4824 N N   . GLY A 0 634 . 29.817  2.489   -39.681  1.00 77.66 634 A 1 
ATOM 4825 C CA  . GLY A 0 634 . 29.293  1.605   -38.648  1.00 77.66 634 A 1 
ATOM 4826 C C   . GLY A 0 634 . 28.112  2.209   -37.894  1.00 77.66 634 A 1 
ATOM 4827 O O   . GLY A 0 634 . 28.009  3.424   -37.729  1.00 77.66 634 A 1 
ATOM 4828 N N   . LYS A 0 635 . 27.226  1.325   -37.423  1.00 82.80 635 A 1 
ATOM 4829 C CA  . LYS A 0 635 . 26.194  1.628   -36.426  1.00 82.80 635 A 1 
ATOM 4830 C C   . LYS A 0 635 . 26.131  0.510   -35.388  1.00 82.80 635 A 1 
ATOM 4831 C CB  . LYS A 0 635 . 24.822  1.869   -37.080  1.00 82.80 635 A 1 
ATOM 4832 O O   . LYS A 0 635 . 25.876  -0.639  -35.763  1.00 82.80 635 A 1 
ATOM 4833 C CG  . LYS A 0 635 . 24.791  3.215   -37.816  1.00 82.80 635 A 1 
ATOM 4834 C CD  . LYS A 0 635 . 23.370  3.648   -38.200  1.00 82.80 635 A 1 
ATOM 4835 C CE  . LYS A 0 635 . 23.417  5.136   -38.572  1.00 82.80 635 A 1 
ATOM 4836 N NZ  . LYS A 0 635 . 22.287  5.927   -38.030  1.00 82.80 635 A 1 
ATOM 4837 N N   . SER A 0 636 . 26.335  0.851   -34.121  1.00 74.77 636 A 1 
ATOM 4838 C CA  . SER A 0 636 . 26.232  -0.050  -32.964  1.00 74.77 636 A 1 
ATOM 4839 C C   . SER A 0 636 . 24.970  0.289   -32.178  1.00 74.77 636 A 1 
ATOM 4840 C CB  . SER A 0 636 . 27.425  0.108   -32.005  1.00 74.77 636 A 1 
ATOM 4841 O O   . SER A 0 636 . 24.694  1.463   -31.982  1.00 74.77 636 A 1 
ATOM 4842 O OG  . SER A 0 636 . 28.675  0.201   -32.666  1.00 74.77 636 A 1 
ATOM 4843 N N   . TYR A 0 637 . 24.233  -0.713  -31.704  1.00 73.79 637 A 1 
ATOM 4844 C CA  . TYR A 0 637 . 23.252  -0.550  -30.627  1.00 73.79 637 A 1 
ATOM 4845 C C   . TYR A 0 637 . 23.564  -1.617  -29.580  1.00 73.79 637 A 1 
ATOM 4846 C CB  . TYR A 0 637 . 21.804  -0.758  -31.114  1.00 73.79 637 A 1 
ATOM 4847 O O   . TYR A 0 637 . 23.611  -2.801  -29.940  1.00 73.79 637 A 1 
ATOM 4848 C CG  . TYR A 0 637 . 21.252  0.193   -32.163  1.00 73.79 637 A 1 
ATOM 4849 C CD1 . TYR A 0 637 . 20.476  1.304   -31.776  1.00 73.79 637 A 1 
ATOM 4850 C CD2 . TYR A 0 637 . 21.440  -0.087  -33.530  1.00 73.79 637 A 1 
ATOM 4851 C CE1 . TYR A 0 637 . 19.894  2.136   -32.753  1.00 73.79 637 A 1 
ATOM 4852 C CE2 . TYR A 0 637 . 20.858  0.737   -34.512  1.00 73.79 637 A 1 
ATOM 4853 O OH  . TYR A 0 637 . 19.552  2.660   -35.077  1.00 73.79 637 A 1 
ATOM 4854 C CZ  . TYR A 0 637 . 20.085  1.853   -34.121  1.00 73.79 637 A 1 
ATOM 4855 N N   . ASP A 0 638 . 23.736  -1.216  -28.325  1.00 72.27 638 A 1 
ATOM 4856 C CA  . ASP A 0 638 . 23.768  -2.143  -27.191  1.00 72.27 638 A 1 
ATOM 4857 C C   . ASP A 0 638 . 22.330  -2.516  -26.753  1.00 72.27 638 A 1 
ATOM 4858 C CB  . ASP A 0 638 . 24.677  -1.558  -26.097  1.00 72.27 638 A 1 
ATOM 4859 O O   . ASP A 0 638 . 21.391  -2.441  -27.560  1.00 72.27 638 A 1 
ATOM 4860 C CG  . ASP A 0 638 . 26.178  -1.695  -26.394  1.00 72.27 638 A 1 
ATOM 4861 O OD1 . ASP A 0 638 . 26.548  -2.587  -27.202  1.00 72.27 638 A 1 
ATOM 4862 O OD2 . ASP A 0 638 . 26.961  -0.980  -25.737  1.00 72.27 638 A 1 
ATOM 4863 N N   . PHE A 0 639 . 22.111  -3.031  -25.533  1.00 76.35 639 A 1 
ATOM 4864 C CA  . PHE A 0 639 . 20.776  -3.524  -25.172  1.00 76.35 639 A 1 
ATOM 4865 C C   . PHE A 0 639 . 19.768  -2.402  -24.884  1.00 76.35 639 A 1 
ATOM 4866 C CB  . PHE A 0 639 . 20.799  -4.634  -24.101  1.00 76.35 639 A 1 
ATOM 4867 O O   . PHE A 0 639 . 20.092  -1.333  -24.371  1.00 76.35 639 A 1 
ATOM 4868 C CG  . PHE A 0 639 . 20.961  -4.230  -22.643  1.00 76.35 639 A 1 
ATOM 4869 C CD1 . PHE A 0 639 . 22.119  -4.606  -21.941  1.00 76.35 639 A 1 
ATOM 4870 C CD2 . PHE A 0 639 . 19.948  -3.524  -21.962  1.00 76.35 639 A 1 
ATOM 4871 C CE1 . PHE A 0 639 . 22.286  -4.235  -20.596  1.00 76.35 639 A 1 
ATOM 4872 C CE2 . PHE A 0 639 . 20.126  -3.129  -20.625  1.00 76.35 639 A 1 
ATOM 4873 C CZ  . PHE A 0 639 . 21.302  -3.478  -19.943  1.00 76.35 639 A 1 
ATOM 4874 N N   . VAL A 0 640 . 18.492  -2.704  -25.140  1.00 82.33 640 A 1 
ATOM 4875 C CA  . VAL A 0 640 . 17.353  -1.925  -24.640  1.00 82.33 640 A 1 
ATOM 4876 C C   . VAL A 0 640 . 16.513  -2.828  -23.745  1.00 82.33 640 A 1 
ATOM 4877 C CB  . VAL A 0 640 . 16.522  -1.311  -25.782  1.00 82.33 640 A 1 
ATOM 4878 O O   . VAL A 0 640 . 16.035  -3.880  -24.174  1.00 82.33 640 A 1 
ATOM 4879 C CG1 . VAL A 0 640 . 15.353  -0.481  -25.232  1.00 82.33 640 A 1 
ATOM 4880 C CG2 . VAL A 0 640 . 17.377  -0.392  -26.663  1.00 82.33 640 A 1 
ATOM 4881 N N   . ASN A 0 641 . 16.339  -2.411  -22.497  1.00 85.63 641 A 1 
ATOM 4882 C CA  . ASN A 0 641 . 15.558  -3.079  -21.469  1.00 85.63 641 A 1 
ATOM 4883 C C   . ASN A 0 641 . 14.323  -2.234  -21.124  1.00 85.63 641 A 1 
ATOM 4884 C CB  . ASN A 0 641 . 16.470  -3.321  -20.256  1.00 85.63 641 A 1 
ATOM 4885 O O   . ASN A 0 641 . 14.424  -1.028  -20.905  1.00 85.63 641 A 1 
ATOM 4886 C CG  . ASN A 0 641 . 15.675  -3.838  -19.079  1.00 85.63 641 A 1 
ATOM 4887 N ND2 . ASN A 0 641 . 15.422  -3.018  -18.087  1.00 85.63 641 A 1 
ATOM 4888 O OD1 . ASN A 0 641 . 15.196  -4.958  -19.077  1.00 85.63 641 A 1 
ATOM 4889 N N   . ALA A 0 642 . 13.155  -2.869  -21.046  1.00 87.69 642 A 1 
ATOM 4890 C CA  . ALA A 0 642 . 11.907  -2.217  -20.666  1.00 87.69 642 A 1 
ATOM 4891 C C   . ALA A 0 642 . 11.115  -3.132  -19.727  1.00 87.69 642 A 1 
ATOM 4892 C CB  . ALA A 0 642 . 11.118  -1.853  -21.929  1.00 87.69 642 A 1 
ATOM 4893 O O   . ALA A 0 642 . 10.719  -4.229  -20.120  1.00 87.69 642 A 1 
ATOM 4894 N N   . ASN A 0 643 . 10.883  -2.668  -18.500  1.00 87.77 643 A 1 
ATOM 4895 C CA  . ASN A 0 643 . 10.168  -3.398  -17.458  1.00 87.77 643 A 1 
ATOM 4896 C C   . ASN A 0 643 . 8.893   -2.650  -17.053  1.00 87.77 643 A 1 
ATOM 4897 C CB  . ASN A 0 643 . 11.092  -3.602  -16.247  1.00 87.77 643 A 1 
ATOM 4898 O O   . ASN A 0 643 . 8.903   -1.428  -16.897  1.00 87.77 643 A 1 
ATOM 4899 C CG  . ASN A 0 643 . 12.241  -4.555  -16.516  1.00 87.77 643 A 1 
ATOM 4900 N ND2 . ASN A 0 643 . 13.436  -4.218  -16.087  1.00 87.77 643 A 1 
ATOM 4901 O OD1 . ASN A 0 643 . 12.080  -5.632  -17.057  1.00 87.77 643 A 1 
ATOM 4902 N N   . GLU A 0 644 . 7.822   -3.401  -16.815  1.00 89.64 644 A 1 
ATOM 4903 C CA  . GLU A 0 644 . 6.565   -2.932  -16.230  1.00 89.64 644 A 1 
ATOM 4904 C C   . GLU A 0 644 . 6.186   -3.862  -15.074  1.00 89.64 644 A 1 
ATOM 4905 C CB  . GLU A 0 644 . 5.476   -2.838  -17.319  1.00 89.64 644 A 1 
ATOM 4906 O O   . GLU A 0 644 . 6.290   -5.082  -15.197  1.00 89.64 644 A 1 
ATOM 4907 C CG  . GLU A 0 644 . 4.060   -2.521  -16.791  1.00 89.64 644 A 1 
ATOM 4908 C CD  . GLU A 0 644 . 3.123   -1.939  -17.871  1.00 89.64 644 A 1 
ATOM 4909 O OE1 . GLU A 0 644 . 2.223   -1.140  -17.516  1.00 89.64 644 A 1 
ATOM 4910 O OE2 . GLU A 0 644 . 3.453   -1.968  -19.082  1.00 89.64 644 A 1 
ATOM 4911 N N   . TYR A 0 645 . 5.767   -3.268  -13.961  1.00 87.65 645 A 1 
ATOM 4912 C CA  . TYR A 0 645 . 5.220   -3.946  -12.793  1.00 87.65 645 A 1 
ATOM 4913 C C   . TYR A 0 645 . 3.885   -3.295  -12.448  1.00 87.65 645 A 1 
ATOM 4914 C CB  . TYR A 0 645 . 6.186   -3.858  -11.604  1.00 87.65 645 A 1 
ATOM 4915 O O   . TYR A 0 645 . 3.769   -2.070  -12.489  1.00 87.65 645 A 1 
ATOM 4916 C CG  . TYR A 0 645 . 7.530   -4.523  -11.833  1.00 87.65 645 A 1 
ATOM 4917 C CD1 . TYR A 0 645 . 7.696   -5.887  -11.525  1.00 87.65 645 A 1 
ATOM 4918 C CD2 . TYR A 0 645 . 8.604   -3.783  -12.364  1.00 87.65 645 A 1 
ATOM 4919 C CE1 . TYR A 0 645 . 8.935   -6.514  -11.755  1.00 87.65 645 A 1 
ATOM 4920 C CE2 . TYR A 0 645 . 9.846   -4.406  -12.597  1.00 87.65 645 A 1 
ATOM 4921 O OH  . TYR A 0 645 . 11.197  -6.393  -12.536  1.00 87.65 645 A 1 
ATOM 4922 C CZ  . TYR A 0 645 . 10.008  -5.778  -12.298  1.00 87.65 645 A 1 
ATOM 4923 N N   . ASP A 0 646 . 2.907   -4.125  -12.115  1.00 92.99 646 A 1 
ATOM 4924 C CA  . ASP A 0 646 . 1.538   -3.741  -11.793  1.00 92.99 646 A 1 
ATOM 4925 C C   . ASP A 0 646 . 1.033   -4.741  -10.744  1.00 92.99 646 A 1 
ATOM 4926 C CB  . ASP A 0 646 . 0.717   -3.776  -13.098  1.00 92.99 646 A 1 
ATOM 4927 O O   . ASP A 0 646 . 1.124   -5.955  -10.959  1.00 92.99 646 A 1 
ATOM 4928 C CG  . ASP A 0 646 . -0.654  -3.102  -13.011  1.00 92.99 646 A 1 
ATOM 4929 O OD1 . ASP A 0 646 . -0.844  -2.278  -12.091  1.00 92.99 646 A 1 
ATOM 4930 O OD2 . ASP A 0 646 . -1.459  -3.349  -13.939  1.00 92.99 646 A 1 
ATOM 4931 N N   . ASP A 0 647 . 0.608   -4.247  -9.585   1.00 93.46 647 A 1 
ATOM 4932 C CA  . ASP A 0 647 . 0.075   -5.037  -8.474   1.00 93.46 647 A 1 
ATOM 4933 C C   . ASP A 0 647 . -1.065  -4.263  -7.806   1.00 93.46 647 A 1 
ATOM 4934 C CB  . ASP A 0 647 . 1.187   -5.377  -7.463   1.00 93.46 647 A 1 
ATOM 4935 O O   . ASP A 0 647 . -0.899  -3.098  -7.441   1.00 93.46 647 A 1 
ATOM 4936 C CG  . ASP A 0 647 . 0.714   -6.335  -6.360   1.00 93.46 647 A 1 
ATOM 4937 O OD1 . ASP A 0 647 . -0.087  -7.249  -6.666   1.00 93.46 647 A 1 
ATOM 4938 O OD2 . ASP A 0 647 . 1.188   -6.212  -5.210   1.00 93.46 647 A 1 
ATOM 4939 N N   . GLU A 0 648 . -2.219  -4.909  -7.646   1.00 95.62 648 A 1 
ATOM 4940 C CA  . GLU A 0 648 . -3.413  -4.330  -7.030   1.00 95.62 648 A 1 
ATOM 4941 C C   . GLU A 0 648 . -4.000  -5.337  -6.037   1.00 95.62 648 A 1 
ATOM 4942 C CB  . GLU A 0 648 . -4.424  -3.889  -8.105   1.00 95.62 648 A 1 
ATOM 4943 O O   . GLU A 0 648 . -4.350  -6.469  -6.384   1.00 95.62 648 A 1 
ATOM 4944 C CG  . GLU A 0 648 . -5.568  -3.047  -7.511   1.00 95.62 648 A 1 
ATOM 4945 C CD  . GLU A 0 648 . -6.571  -2.564  -8.574   1.00 95.62 648 A 1 
ATOM 4946 O OE1 . GLU A 0 648 . -7.793  -2.601  -8.292   1.00 95.62 648 A 1 
ATOM 4947 O OE2 . GLU A 0 648 . -6.122  -2.134  -9.663   1.00 95.62 648 A 1 
ATOM 4948 N N   . GLN A 0 649 . -4.074  -4.923  -4.777   1.00 91.04 649 A 1 
ATOM 4949 C CA  . GLN A 0 649 . -4.415  -5.746  -3.629   1.00 91.04 649 A 1 
ATOM 4950 C C   . GLN A 0 649 . -5.592  -5.124  -2.883   1.00 91.04 649 A 1 
ATOM 4951 C CB  . GLN A 0 649 . -3.190  -5.885  -2.705   1.00 91.04 649 A 1 
ATOM 4952 O O   . GLN A 0 649 . -5.608  -3.927  -2.599   1.00 91.04 649 A 1 
ATOM 4953 C CG  . GLN A 0 649 . -1.992  -6.588  -3.369   1.00 91.04 649 A 1 
ATOM 4954 C CD  . GLN A 0 649 . -2.283  -8.033  -3.772   1.00 91.04 649 A 1 
ATOM 4955 N NE2 . GLN A 0 649 . -1.628  -8.552  -4.782   1.00 91.04 649 A 1 
ATOM 4956 O OE1 . GLN A 0 649 . -3.085  -8.740  -3.172   1.00 91.04 649 A 1 
ATOM 4957 N N   . TYR A 0 650 . -6.566  -5.954  -2.518   1.00 95.46 650 A 1 
ATOM 4958 C CA  . TYR A 0 650 . -7.718  -5.556  -1.715   1.00 95.46 650 A 1 
ATOM 4959 C C   . TYR A 0 650 . -7.999  -6.608  -0.647   1.00 95.46 650 A 1 
ATOM 4960 C CB  . TYR A 0 650 . -8.937  -5.346  -2.619   1.00 95.46 650 A 1 
ATOM 4961 O O   . TYR A 0 650 . -8.165  -7.793  -0.952   1.00 95.46 650 A 1 
ATOM 4962 C CG  . TYR A 0 650 . -10.204 -5.013  -1.855   1.00 95.46 650 A 1 
ATOM 4963 C CD1 . TYR A 0 650 . -11.187 -5.999  -1.638   1.00 95.46 650 A 1 
ATOM 4964 C CD2 . TYR A 0 650 . -10.383 -3.716  -1.339   1.00 95.46 650 A 1 
ATOM 4965 C CE1 . TYR A 0 650 . -12.369 -5.676  -0.942   1.00 95.46 650 A 1 
ATOM 4966 C CE2 . TYR A 0 650 . -11.559 -3.387  -0.642   1.00 95.46 650 A 1 
ATOM 4967 O OH  . TYR A 0 650 . -13.716 -4.029  0.165    1.00 95.46 650 A 1 
ATOM 4968 C CZ  . TYR A 0 650 . -12.560 -4.364  -0.460   1.00 95.46 650 A 1 
ATOM 4969 N N   . ALA A 0 651 . -8.093  -6.170  0.605    1.00 94.82 651 A 1 
ATOM 4970 C CA  . ALA A 0 651 . -8.454  -7.004  1.737    1.00 94.82 651 A 1 
ATOM 4971 C C   . ALA A 0 651 . -9.593  -6.356  2.528    1.00 94.82 651 A 1 
ATOM 4972 C CB  . ALA A 0 651 . -7.211  -7.266  2.593    1.00 94.82 651 A 1 
ATOM 4973 O O   . ALA A 0 651 . -9.586  -5.160  2.810    1.00 94.82 651 A 1 
ATOM 4974 N N   . ARG A 0 652 . -10.574 -7.175  2.911    1.00 96.66 652 A 1 
ATOM 4975 C CA  . ARG A 0 652 . -11.672 -6.777  3.790    1.00 96.66 652 A 1 
ATOM 4976 C C   . ARG A 0 652 . -12.013 -7.908  4.742    1.00 96.66 652 A 1 
ATOM 4977 C CB  . ARG A 0 652 . -12.882 -6.340  2.954    1.00 96.66 652 A 1 
ATOM 4978 O O   . ARG A 0 652 . -12.203 -9.048  4.318    1.00 96.66 652 A 1 
ATOM 4979 C CG  . ARG A 0 652 . -14.050 -5.900  3.847    1.00 96.66 652 A 1 
ATOM 4980 C CD  . ARG A 0 652 . -15.167 -5.281  3.005    1.00 96.66 652 A 1 
ATOM 4981 N NE  . ARG A 0 652 . -15.987 -4.386  3.821    1.00 96.66 652 A 1 
ATOM 4982 N NH1 . ARG A 0 652 . -18.053 -5.393  3.788    1.00 96.66 652 A 1 
ATOM 4983 N NH2 . ARG A 0 652 . -17.689 -3.479  4.919    1.00 96.66 652 A 1 
ATOM 4984 C CZ  . ARG A 0 652 . -17.249 -4.437  4.166    1.00 96.66 652 A 1 
ATOM 4985 N N   . LYS A 0 653 . -12.147 -7.570  6.016    1.00 95.01 653 A 1 
ATOM 4986 C CA  . LYS A 0 653 . -12.558 -8.446  7.107    1.00 95.01 653 A 1 
ATOM 4987 C C   . LYS A 0 653 . -13.618 -7.722  7.931    1.00 95.01 653 A 1 
ATOM 4988 C CB  . LYS A 0 653 . -11.293 -8.816  7.895    1.00 95.01 653 A 1 
ATOM 4989 O O   . LYS A 0 653 . -13.519 -6.524  8.165    1.00 95.01 653 A 1 
ATOM 4990 C CG  . LYS A 0 653 . -11.557 -9.510  9.236    1.00 95.01 653 A 1 
ATOM 4991 C CD  . LYS A 0 653 . -10.226 -9.901  9.896    1.00 95.01 653 A 1 
ATOM 4992 C CE  . LYS A 0 653 . -10.373 -10.016 11.419   1.00 95.01 653 A 1 
ATOM 4993 N NZ  . LYS A 0 653 . -10.248 -8.676  12.059   1.00 95.01 653 A 1 
ATOM 4994 N N   . VAL A 0 654 . -14.634 -8.467  8.350    1.00 95.73 654 A 1 
ATOM 4995 C CA  . VAL A 0 654 . -15.698 -7.995  9.240    1.00 95.73 654 A 1 
ATOM 4996 C C   . VAL A 0 654 . -15.864 -9.033  10.345   1.00 95.73 654 A 1 
ATOM 4997 C CB  . VAL A 0 654 . -17.024 -7.761  8.481    1.00 95.73 654 A 1 
ATOM 4998 O O   . VAL A 0 654 . -15.831 -10.235 10.066   1.00 95.73 654 A 1 
ATOM 4999 C CG1 . VAL A 0 654 . -18.132 -7.240  9.405    1.00 95.73 654 A 1 
ATOM 5000 C CG2 . VAL A 0 654 . -16.858 -6.751  7.333    1.00 95.73 654 A 1 
ATOM 5001 N N   . ARG A 0 655 . -16.030 -8.568  11.578   1.00 92.02 655 A 1 
ATOM 5002 C CA  . ARG A 0 655 . -16.626 -9.293  12.701   1.00 92.02 655 A 1 
ATOM 5003 C C   . ARG A 0 655 . -17.861 -8.511  13.131   1.00 92.02 655 A 1 
ATOM 5004 C CB  . ARG A 0 655 . -15.666 -9.361  13.892   1.00 92.02 655 A 1 
ATOM 5005 O O   . ARG A 0 655 . -17.846 -7.289  13.048   1.00 92.02 655 A 1 
ATOM 5006 C CG  . ARG A 0 655 . -14.349 -10.090 13.612   1.00 92.02 655 A 1 
ATOM 5007 C CD  . ARG A 0 655 . -13.500 -10.009 14.885   1.00 92.02 655 A 1 
ATOM 5008 N NE  . ARG A 0 655 . -12.334 -10.919 14.850   1.00 92.02 655 A 1 
ATOM 5009 N NH1 . ARG A 0 655 . -10.634 -9.372  15.128   1.00 92.02 655 A 1 
ATOM 5010 N NH2 . ARG A 0 655 . -10.231 -11.504 15.480   1.00 92.02 655 A 1 
ATOM 5011 C CZ  . ARG A 0 655 . -11.089 -10.585 15.145   1.00 92.02 655 A 1 
ATOM 5012 N N   . ALA A 0 656 . -18.891 -9.215  13.558   1.00 93.40 656 A 1 
ATOM 5013 C CA  . ALA A 0 656 . -20.005 -8.632  14.282   1.00 93.40 656 A 1 
ATOM 5014 C C   . ALA A 0 656 . -20.521 -9.698  15.246   1.00 93.40 656 A 1 
ATOM 5015 C CB  . ALA A 0 656 . -21.092 -8.169  13.304   1.00 93.40 656 A 1 
ATOM 5016 O O   . ALA A 0 656 . -20.569 -10.869 14.848   1.00 93.40 656 A 1 
ATOM 5017 N N   . ASP A 0 657 . -20.891 -9.290  16.450   1.00 86.64 657 A 1 
ATOM 5018 C CA  . ASP A 0 657 . -21.585 -10.116 17.432   1.00 86.64 657 A 1 
ATOM 5019 C C   . ASP A 0 657 . -22.873 -9.413  17.909   1.00 86.64 657 A 1 
ATOM 5020 C CB  . ASP A 0 657 . -20.623 -10.568 18.554   1.00 86.64 657 A 1 
ATOM 5021 O O   . ASP A 0 657 . -23.150 -8.266  17.546   1.00 86.64 657 A 1 
ATOM 5022 C CG  . ASP A 0 657 . -20.683 -12.095 18.690   1.00 86.64 657 A 1 
ATOM 5023 O OD1 . ASP A 0 657 . -19.663 -12.775 18.396   1.00 86.64 657 A 1 
ATOM 5024 O OD2 . ASP A 0 657 . -21.805 -12.599 18.923   1.00 86.64 657 A 1 
ATOM 5025 N N   . ASP A 0 658 . -23.741 -10.159 18.586   1.00 92.52 658 A 1 
ATOM 5026 C CA  . ASP A 0 658 . -25.054 -9.690  19.066   1.00 92.52 658 A 1 
ATOM 5027 C C   . ASP A 0 658 . -25.492 -10.608 20.218   1.00 92.52 658 A 1 
ATOM 5028 C CB  . ASP A 0 658 . -26.071 -9.647  17.899   1.00 92.52 658 A 1 
ATOM 5029 O O   . ASP A 0 658 . -26.454 -11.377 20.101   1.00 92.52 658 A 1 
ATOM 5030 C CG  . ASP A 0 658 . -27.380 -8.881  18.173   1.00 92.52 658 A 1 
ATOM 5031 O OD1 . ASP A 0 658 . -27.672 -8.434  19.304   1.00 92.52 658 A 1 
ATOM 5032 O OD2 . ASP A 0 658 . -28.138 -8.659  17.195   1.00 92.52 658 A 1 
ATOM 5033 N N   . ASP A 0 659 . -24.690 -10.631 21.287   1.00 88.76 659 A 1 
ATOM 5034 C CA  . ASP A 0 659 . -24.891 -11.539 22.417   1.00 88.76 659 A 1 
ATOM 5035 C C   . ASP A 0 659 . -26.023 -11.004 23.313   1.00 88.76 659 A 1 
ATOM 5036 C CB  . ASP A 0 659 . -23.562 -11.832 23.165   1.00 88.76 659 A 1 
ATOM 5037 O O   . ASP A 0 659 . -26.140 -9.804  23.570   1.00 88.76 659 A 1 
ATOM 5038 C CG  . ASP A 0 659 . -23.156 -13.326 23.215   1.00 88.76 659 A 1 
ATOM 5039 O OD1 . ASP A 0 659 . -24.001 -14.203 22.899   1.00 88.76 659 A 1 
ATOM 5040 O OD2 . ASP A 0 659 . -22.016 -13.633 23.640   1.00 88.76 659 A 1 
ATOM 5041 N N   . GLN A 0 660 . -26.922 -11.892 23.741   1.00 89.22 660 A 1 
ATOM 5042 C CA  . GLN A 0 660 . -28.169 -11.552 24.441   1.00 89.22 660 A 1 
ATOM 5043 C C   . GLN A 0 660 . -28.311 -12.419 25.690   1.00 89.22 660 A 1 
ATOM 5044 C CB  . GLN A 0 660 . -29.390 -11.790 23.526   1.00 89.22 660 A 1 
ATOM 5045 O O   . GLN A 0 660 . -28.269 -13.651 25.590   1.00 89.22 660 A 1 
ATOM 5046 C CG  . GLN A 0 660 . -29.436 -10.987 22.217   1.00 89.22 660 A 1 
ATOM 5047 C CD  . GLN A 0 660 . -29.618 -9.498  22.455   1.00 89.22 660 A 1 
ATOM 5048 N NE2 . GLN A 0 660 . -28.553 -8.757  22.582   1.00 89.22 660 A 1 
ATOM 5049 O OE1 . GLN A 0 660 . -30.722 -8.983  22.539   1.00 89.22 660 A 1 
ATOM 5050 N N   . TRP A 0 661 . -28.535 -11.810 26.854   1.00 85.30 661 A 1 
ATOM 5051 C CA  . TRP A 0 661 . -28.620 -12.534 28.124   1.00 85.30 661 A 1 
ATOM 5052 C C   . TRP A 0 661 . -29.722 -12.005 29.047   1.00 85.30 661 A 1 
ATOM 5053 C CB  . TRP A 0 661 . -27.241 -12.548 28.797   1.00 85.30 661 A 1 
ATOM 5054 O O   . TRP A 0 661 . -30.154 -10.859 28.947   1.00 85.30 661 A 1 
ATOM 5055 C CG  . TRP A 0 661 . -26.674 -11.216 29.183   1.00 85.30 661 A 1 
ATOM 5056 C CD1 . TRP A 0 661 . -25.911 -10.420 28.396   1.00 85.30 661 A 1 
ATOM 5057 C CD2 . TRP A 0 661 . -26.806 -10.510 30.455   1.00 85.30 661 A 1 
ATOM 5058 C CE2 . TRP A 0 661 . -26.079 -9.285  30.369   1.00 85.30 661 A 1 
ATOM 5059 C CE3 . TRP A 0 661 . -27.467 -10.783 31.674   1.00 85.30 661 A 1 
ATOM 5060 N NE1 . TRP A 0 661 . -25.551 -9.284  29.094   1.00 85.30 661 A 1 
ATOM 5061 C CH2 . TRP A 0 661 . -26.700 -8.666  32.625   1.00 85.30 661 A 1 
ATOM 5062 C CZ2 . TRP A 0 661 . -26.021 -8.370  31.430   1.00 85.30 661 A 1 
ATOM 5063 C CZ3 . TRP A 0 661 . -27.415 -9.871  32.746   1.00 85.30 661 A 1 
ATOM 5064 N N   . ALA A 0 662 . -30.196 -12.882 29.932   1.00 88.57 662 A 1 
ATOM 5065 C CA  . ALA A 0 662 . -31.124 -12.559 31.009   1.00 88.57 662 A 1 
ATOM 5066 C C   . ALA A 0 662 . -30.908 -13.524 32.185   1.00 88.57 662 A 1 
ATOM 5067 C CB  . ALA A 0 662 . -32.569 -12.634 30.495   1.00 88.57 662 A 1 
ATOM 5068 O O   . ALA A 0 662 . -30.646 -14.711 31.956   1.00 88.57 662 A 1
[truncated: 50,823 more chars]
