# Supplementary material for: Self-assembling proteins compose the chemically resistant shell biomaterial of planktonic tintinnid ciliates
Source: Nat Commun. 2026 Jun 13;17:7507. doi: 10.1038/s41467-026-74402-4 (PMC13408134; doi:10.1038/s41467-026-74402-4)
Supplement: Supplementary file 6 — Supplementary Data 16 [file 41467_2026_74402_MOESM6_ESM.zip › AF2_structure_models/Tara_Unigene_55.cif]

data_0
#
_entry.id   0
#
_struct_asym.id          A
_struct_asym.entity_id   0
#
_entity_poly.entity_id        0
_entity_poly.type             polypeptide(L)
_entity_poly.pdbx_strand_id   A
#
_entity.id     0
_entity.type   polymer
#
loop_
_entity_poly_seq.entity_id
_entity_poly_seq.num
_entity_poly_seq.mon_id
0 1   MET 
0 2   LYS 
0 3   PHE 
0 4   ALA 
0 5   PHE 
0 6   ALA 
0 7   ALA 
0 8   ALA 
0 9   LEU 
0 10  ILE 
0 11  ALA 
0 12  VAL 
0 13  ALA 
0 14  ASN 
0 15  ALA 
0 16  ALA 
0 17  GLU 
0 18  TRP 
0 19  GLY 
0 20  GLY 
0 21  TYR 
0 22  GLY 
0 23  GLY 
0 24  GLN 
0 25  SER 
0 26  TYR 
0 27  GLY 
0 28  GLY 
0 29  TYR 
0 30  GLY 
0 31  GLY 
0 32  TYR 
0 33  GLY 
0 34  TYR 
0 35  SER 
0 36  GLN 
0 37  PRO 
0 38  GLN 
0 39  TYR 
0 40  LYS 
0 41  SER 
0 42  GLU 
0 43  THR 
0 44  LYS 
0 45  TYR 
0 46  VAL 
0 47  PRO 
0 48  GLN 
0 49  VAL 
0 50  HIS 
0 51  VAL 
0 52  THR 
0 53  PRO 
0 54  GLY 
0 55  TYR 
0 56  SER 
0 57  SER 
0 58  LYS 
0 59  ASN 
0 60  ALA 
0 61  SER 
0 62  GLN 
0 63  VAL 
0 64  ALA 
0 65  LYS 
0 66  LYS 
0 67  LYS 
0 68  MET 
0 69  VAL 
0 70  ASN 
0 71  HIS 
0 72  ALA 
0 73  GLY 
0 74  SER 
0 75  ASN 
0 76  PHE 
0 77  ASP 
0 78  ALA 
0 79  TYR 
0 80  GLY 
0 81  ARG 
0 82  ASP 
0 83  GLN 
0 84  ASP 
0 85  LEU 
0 86  SER 
0 87  ILE 
0 88  ASP 
0 89  GLU 
0 90  SER 
0 91  TYR 
0 92  GLY 
0 93  SER 
0 94  THR 
0 95  GLN 
0 96  ALA 
0 97  LYS 
0 98  SER 
0 99  TYR 
0 100 ARG 
0 101 ALA 
0 102 GLU 
0 103 SER 
0 104 TYR 
0 105 ASP 
0 106 GLU 
0 107 TRP 
0 108 ASP 
0 109 ASN 
0 110 GLN 
0 111 ASP 
0 112 ARG 
0 113 ASP 
0 114 LYS 
0 115 GLN 
0 116 LEU 
0 117 ALA 
0 118 GLN 
0 119 ALA 
0 120 TRP 
0 121 GLY 
0 122 LYS 
0 123 ASP 
0 124 ARG 
0 125 ASP 
0 126 GLN 
0 127 TYR 
0 128 GLY 
0 129 ALA 
0 130 SER 
0 131 SER 
0 132 LYS 
0 133 GLY 
0 134 ALA 
0 135 SER 
0 136 ALA 
0 137 SER 
0 138 ASP 
0 139 GLY 
0 140 LYS 
0 141 TRP 
0 142 ASP 
0 143 LYS 
0 144 TYR 
0 145 ALA 
0 146 LYS 
0 147 GLY 
0 148 GLY 
0 149 GLN 
0 150 ASN 
0 151 SER 
0 152 ALA 
0 153 TYR 
0 154 GLN 
0 155 GLY 
0 156 PRO 
0 157 ASP 
0 158 GLY 
0 159 LYS 
0 160 TRP 
0 161 ASP 
0 162 LYS 
0 163 TYR 
0 164 ALA 
0 165 ARG 
0 166 GLY 
0 167 GLY 
0 168 GLN 
0 169 ASN 
0 170 SER 
0 171 ALA 
0 172 TYR 
0 173 GLN 
0 174 GLY 
0 175 GLN 
0 176 LYS 
0 177 GLY 
0 178 HIS 
0 179 TYR 
0 180 ALA 
0 181 ASN 
0 182 SER 
0 183 HIS 
0 184 ALA 
0 185 GLY 
0 186 GLY 
0 187 ARG 
0 188 GLY 
0 189 TYR 
0 190 GLY 
0 191 GLU 
0 192 ASP 
0 193 ASP 
0 194 GLU 
0 195 ASN 
0 196 ASN 
0 197 ALA 
0 198 SER 
0 199 VAL 
0 200 ALA 
0 201 TYR 
0 202 GLY 
0 203 ALA 
0 204 GLN 
0 205 LYS 
0 206 GLY 
0 207 GLY 
0 208 TYR 
0 209 ASP 
0 210 ASN 
0 211 ASP 
0 212 GLU 
0 213 TRP 
0 214 ALA 
0 215 LYS 
0 216 GLN 
0 217 ALA 
0 218 ALA 
0 219 GLY 
0 220 SER 
0 221 ASP 
0 222 TYR 
0 223 ASP 
0 224 SER 
0 225 ARG 
0 226 TYR 
0 227 GLY 
0 228 LYS 
0 229 SER 
0 230 TYR 
0 231 ASP 
0 232 ALA 
0 233 VAL 
0 234 ASP 
0 235 ALA 
0 236 LYS 
0 237 SER 
0 238 TYR 
0 239 ASP 
0 240 ASN 
0 241 THR 
0 242 TRP 
0 243 TYR 
0 244 ALA 
0 245 ARG 
0 246 ASP 
0 247 VAL 
0 248 ARG 
0 249 ALA 
0 250 ASP 
0 251 ASP 
0 252 ASP 
0 253 GLN 
0 254 TRP 
0 255 ALA 
0 256 GLU 
0 257 ASP 
0 258 TYR 
0 259 ASP 
0 260 ARG 
0 261 TYR 
0 262 GLY 
0 263 LYS 
0 264 LYS 
0 265 ASP 
0 266 VAL 
0 267 GLY 
0 268 ALA 
0 269 TYR 
0 270 GLY 
0 271 ALA 
0 272 ALA 
0 273 ALA 
0 274 SER 
0 275 THR 
0 276 TRP 
0 277 ASN 
0 278 THR 
0 279 LYS 
0 280 GLY 
0 281 ASP 
0 282 ALA 
0 283 ALA 
0 284 SER 
0 285 GLU 
0 286 ASP 
0 287 GLY 
0 288 LYS 
0 289 SER 
0 290 ALA 
0 291 TYR 
0 292 TRP 
0 293 GLY 
0 294 LYS 
0 295 GLN 
0 296 ALA 
0 297 SER 
0 298 ASP 
0 299 TRP 
0 300 ASP 
0 301 ALA 
0 302 TRP 
0 303 GLY 
0 304 ARG 
0 305 ASP 
0 306 GLN 
0 307 ASP 
0 308 TYR 
0 309 LYS 
0 310 GLU 
0 311 LYS 
0 312 ILE 
0 313 SER 
0 314 TYR 
0 315 ASP 
0 316 GLN 
0 317 THR 
0 318 ARG 
0 319 ALA 
0 320 LYS 
0 321 ALA 
0 322 TYR 
0 323 SER 
0 324 ALA 
0 325 GLU 
0 326 SER 
0 327 TYR 
0 328 ASP 
0 329 GLU 
0 330 TRP 
0 331 ASP 
0 332 ASN 
0 333 ARG 
0 334 ASP 
0 335 ASP 
0 336 ASP 
0 337 THR 
0 338 TYR 
0 339 GLY 
0 340 ALA 
0 341 GLN 
0 342 ALA 
0 343 TRP 
0 344 GLY 
0 345 LYS 
0 346 ASP 
0 347 ARG 
0 348 ASP 
0 349 VAL 
0 350 TYR 
0 351 GLY 
0 352 ALA 
0 353 SER 
0 354 SER 
0 355 TYR 
0 356 GLY 
0 357 LYS 
0 358 ALA 
0 359 ALA 
0 360 SER 
0 361 MET 
0 362 LYS 
0 363 GLU 
0 364 TYR 
0 365 ASP 
0 366 GLN 
0 367 TYR 
0 368 GLY 
0 369 GLY 
0 370 TYR 
0 371 GLY 
0 372 SER 
0 373 GLY 
0 374 ALA 
0 375 ALA 
0 376 ALA 
0 377 GLN 
0 378 GLY 
0 379 SER 
0 380 SER 
0 381 TYR 
0 382 GLY 
0 383 GLY 
0 384 SER 
0 385 LYS 
0 386 THR 
0 387 VAL 
0 388 LYS 
0 389 ASN 
0 390 ASP 
0 391 GLU 
0 392 TRP 
0 393 ALA 
0 394 LYS 
0 395 GLN 
0 396 ALA 
0 397 HIS 
0 398 GLY 
0 399 SER 
0 400 ASP 
0 401 TYR 
0 402 ASP 
0 403 SER 
0 404 ARG 
0 405 TYR 
0 406 GLY 
0 407 LYS 
0 408 SER 
0 409 TYR 
0 410 ASP 
0 411 ARG 
0 412 VAL 
0 413 SER 
0 414 ALA 
0 415 ARG 
0 416 SER 
0 417 TYR 
0 418 GLU 
0 419 ASN 
0 420 GLU 
0 421 MET 
0 422 TYR 
0 423 ALA 
0 424 ARG 
0 425 ASP 
0 426 LEU 
0 427 GLN 
0 428 VAL 
0 429 ASP 
0 430 ASP 
0 431 ASP 
0 432 MET 
0 433 TRP 
0 434 ALA 
0 435 GLU 
0 436 ASP 
0 437 TYR 
0 438 ASP 
0 439 ARG 
0 440 TYR 
0 441 ASP 
0 442 ASP 
0 443 LYS 
0 444 ASP 
0 445 ALA 
0 446 MET 
0 447 GLY 
0 448 TYR 
0 449 GLY 
0 450 SER 
0 451 ALA 
0 452 ALA 
0 453 SER 
0 454 LYS 
0 455 GLU 
0 456 GLN 
0 457 LYS 
0 458 LEU 
0 459 GLY 
0 460 TYR 
0 461 TYR 
0 462 GLY 
0 463 LYS 
0 464 GLY 
0 465 SER 
0 466 SER 
0 467 GLY 
0 468 TYR 
0 469 GLY 
0 470 GLY 
0 471 SER 
0 472 GLY 
0 473 TYR 
0 474 GLY 
0 475 GLY 
0 476 TYR 
0 477 GLY 
0 478 TYR 
0 479 GLY 
0 480 ARG 
0 481 PRO 
0 482 GLY 
0 483 TYR 
0 484 SER 
0 485 ALA 
0 486 GLN 
0 487 ALA 
0 488 SER 
0 489 THR 
0 490 ASN 
0 491 ALA 
0 492 GLY 
0 493 LYS 
0 494 GLU 
0 495 TYR 
0 496 ASP 
0 497 SER 
0 498 SER 
0 499 SER 
0 500 SER 
0 501 SER 
0 502 ASP 
0 503 TRP 
0 504 ASP 
0 505 ALA 
0 506 TYR 
0 507 GLY 
0 508 ARG 
0 509 ASP 
0 510 GLN 
0 511 ASP 
0 512 LEU 
0 513 SER 
0 514 VAL 
0 515 GLN 
0 516 GLU 
0 517 SER 
0 518 TYR 
0 519 ASP 
0 520 MET 
0 521 THR 
0 522 TRP 
0 523 ALA 
0 524 LYS 
0 525 SER 
0 526 TYR 
0 527 ASP 
0 528 ALA 
0 529 GLU 
0 530 SER 
0 531 TYR 
0 532 ASP 
0 533 GLU 
0 534 TRP 
0 535 ASP 
0 536 ASN 
0 537 LYS 
0 538 ASP 
0 539 ASP 
0 540 ASP 
0 541 LYS 
0 542 TRP 
0 543 GLY 
0 544 THR 
0 545 GLN 
0 546 ALA 
0 547 TRP 
0 548 GLY 
0 549 LYS 
0 550 ASP 
0 551 ARG 
0 552 ASP 
0 553 ILE 
0 554 TYR 
0 555 GLY 
0 556 ALA 
0 557 SER 
0 558 SER 
0 559 GLN 
0 560 PHE 
0 561 ALA 
0 562 LYS 
0 563 ALA 
0 564 ASP 
0 565 GLU 
0 566 GLU 
0 567 ASP 
0 568 LYS 
0 569 ASP 
0 570 THR 
0 571 TYR 
0 572 GLY 
0 573 LYS 
0 574 GLY 
0 575 ALA 
0 576 TYR 
0 577 ALA 
0 578 GLY 
0 579 ALA 
0 580 GLN 
0 581 ALA 
0 582 SER 
0 583 ASP 
0 584 SER 
0 585 LYS 
0 586 TYR 
0 587 GLY 
0 588 GLY 
0 589 TYR 
0 590 GLY 
0 591 SER 
0 592 TYR 
0 593 GLY 
0 594 GLY 
0 595 TYR 
0 596 GLY 
0 597 SER 
0 598 GLY 
0 599 TYR 
0 600 GLY 
0 601 GLY 
0 602 TYR 
0 603 GLY 
0 604 SER 
0 605 GLY 
0 606 TYR 
0 607 GLY 
0 608 GLY 
0 609 TYR 
0 610 GLY 
0 611 GLY 
0 612 GLY 
0 613 GLY 
0 614 GLY 
0 615 TYR 
0 616 GLY 
0 617 SER 
0 618 TYR 
0 619 GLY 
0 620 GLY 
0 621 ALA 
0 622 LYS 
0 623 GLY 
0 624 TYR 
0 625 GLY 
0 626 LYS 
0 627 GLY 
0 628 GLN 
0 629 SER 
0 630 ALA 
0 631 ALA 
0 632 SER 
0 633 GLN 
0 634 GLU 
0 635 SER 
0 636 LYS 
0 637 GLN 
0 638 GLY 
0 639 TYR 
0 640 GLY 
0 641 LYS 
0 642 GLU 
0 643 SER 
0 644 THR 
0 645 GLN 
0 646 GLY 
0 647 ALA 
0 648 SER 
0 649 VAL 
0 650 ALA 
0 651 TYR 
0 652 ASN 
0 653 SER 
0 654 ALA 
0 655 LYS 
0 656 GLY 
0 657 ALA 
0 658 TYR 
0 659 ASP 
0 660 ASN 
0 661 ASP 
0 662 GLU 
0 663 TRP 
0 664 ALA 
0 665 LYS 
0 666 LEU 
0 667 ALA 
0 668 TYR 
0 669 GLY 
0 670 SER 
0 671 ASP 
0 672 THR 
0 673 ASP 
0 674 SER 
0 675 ARG 
0 676 TYR 
0 677 GLY 
0 678 LYS 
0 679 SER 
0 680 TYR 
0 681 ASP 
0 682 MET 
0 683 VAL 
0 684 ALA 
0 685 ALA 
0 686 LYS 
0 687 SER 
0 688 TYR 
0 689 ASP 
0 690 ASN 
0 691 GLU 
0 692 GLU 
0 693 TYR 
0 694 ALA 
0 695 ARG 
0 696 LYS 
0 697 VAL 
0 698 ARG 
0 699 ALA 
0 700 ASP 
0 701 ASP 
0 702 ASP 
0 703 GLN 
0 704 TRP 
0 705 ALA 
0 706 GLU 
0 707 ASP 
0 708 TYR 
0 709 ASP 
0 710 ARG 
0 711 TYR 
0 712 ASN 
0 713 ARG 
0 714 TYR 
0 715 ASP 
0 716 ALA 
0 717 GLY 
0 718 ALA 
0 719 TYR 
0 720 GLY 
0 721 ALA 
0 722 ALA 
0 723 ALA 
0 724 SER 
0 725 ASP 
0 726 LYS 
0 727 LEU 
0 728 VAL 
0 729 GLN 
0 730 PRO 
0 731 ALA 
0 732 ILE 
0 733 LYS 
0 734 SER 
0 735 VAL 
0 736 SER 
0 737 TYR 
0 738 LYS 
0 739 PRO 
0 740 VAL 
0 741 THR 
0 742 THR 
0 743 THR 
0 744 LYS 
0 745 LYS 
0 746 VAL 
0 747 ALA 
0 748 PRO 
0 749 GLN 
0 750 TYR 
0 751 HIS 
0 752 GLY 
0 753 TRP 
#
loop_
_chem_comp.id
_chem_comp.type
_chem_comp.name
ALA 'L-peptide linking' ALANINE         
ARG 'L-peptide linking' ARGININE        
ASN 'L-peptide linking' ASPARAGINE      
ASP 'L-peptide linking' 'ASPARTIC ACID' 
CYS 'L-peptide linking' CYSTEINE        
GLN 'L-peptide linking' GLUTAMINE       
GLU 'L-peptide linking' 'GLUTAMIC ACID' 
HIS 'L-peptide linking' HISTIDINE       
ILE 'L-peptide linking' ISOLEUCINE      
LEU 'L-peptide linking' LEUCINE         
LYS 'L-peptide linking' LYSINE          
MET 'L-peptide linking' METHIONINE      
PHE 'L-peptide linking' PHENYLALANINE   
PRO 'L-peptide linking' PROLINE         
SER 'L-peptide linking' SERINE          
THR 'L-peptide linking' THREONINE       
TRP 'L-peptide linking' TRYPTOPHAN      
TYR 'L-peptide linking' TYROSINE        
VAL 'L-peptide linking' VALINE          
GLY 'peptide linking'   GLYCINE         
#
loop_
_atom_site.group_PDB
_atom_site.id
_atom_site.type_symbol
_atom_site.label_atom_id
_atom_site.label_alt_id
_atom_site.label_comp_id
_atom_site.label_asym_id
_atom_site.label_entity_id
_atom_site.label_seq_id
_atom_site.pdbx_PDB_ins_code
_atom_site.Cartn_x
_atom_site.Cartn_y
_atom_site.Cartn_z
_atom_site.occupancy
_atom_site.B_iso_or_equiv
_atom_site.auth_seq_id
_atom_site.auth_asym_id
_atom_site.pdbx_PDB_model_num
ATOM 1    N N   . MET A 0 1   . 41.024   46.379  -38.088  1.00 39.96 1   A 1 
ATOM 2    C CA  . MET A 0 1   . 39.871   46.414  -37.155  1.00 39.96 1   A 1 
ATOM 3    C C   . MET A 0 1   . 40.186   45.530  -35.946  1.00 39.96 1   A 1 
ATOM 4    C CB  . MET A 0 1   . 38.584   45.949  -37.858  1.00 39.96 1   A 1 
ATOM 5    O O   . MET A 0 1   . 41.115   44.740  -36.049  1.00 39.96 1   A 1 
ATOM 6    C CG  . MET A 0 1   . 38.133   46.878  -38.997  1.00 39.96 1   A 1 
ATOM 7    S SD  . MET A 0 1   . 39.069   46.747  -40.543  1.00 39.96 1   A 1 
ATOM 8    C CE  . MET A 0 1   . 38.062   47.812  -41.619  1.00 39.96 1   A 1 
ATOM 9    N N   . LYS A 0 2   . 39.476   45.661  -34.816  1.00 31.66 2   A 1 
ATOM 10   C CA  . LYS A 0 2   . 39.619   44.767  -33.650  1.00 31.66 2   A 1 
ATOM 11   C C   . LYS A 0 2   . 38.249   44.196  -33.286  1.00 31.66 2   A 1 
ATOM 12   C CB  . LYS A 0 2   . 40.198   45.509  -32.428  1.00 31.66 2   A 1 
ATOM 13   O O   . LYS A 0 2   . 37.425   44.934  -32.760  1.00 31.66 2   A 1 
ATOM 14   C CG  . LYS A 0 2   . 41.683   45.884  -32.533  1.00 31.66 2   A 1 
ATOM 15   C CD  . LYS A 0 2   . 42.149   46.503  -31.204  1.00 31.66 2   A 1 
ATOM 16   C CE  . LYS A 0 2   . 43.640   46.862  -31.237  1.00 31.66 2   A 1 
ATOM 17   N NZ  . LYS A 0 2   . 44.092   47.404  -29.930  1.00 31.66 2   A 1 
ATOM 18   N N   . PHE A 0 3   . 38.031   42.913  -33.552  1.00 36.50 3   A 1 
ATOM 19   C CA  . PHE A 0 3   . 36.938   42.169  -32.931  1.00 36.50 3   A 1 
ATOM 20   C C   . PHE A 0 3   . 37.433   41.622  -31.593  1.00 36.50 3   A 1 
ATOM 21   C CB  . PHE A 0 3   . 36.432   41.068  -33.870  1.00 36.50 3   A 1 
ATOM 22   O O   . PHE A 0 3   . 38.550   41.113  -31.506  1.00 36.50 3   A 1 
ATOM 23   C CG  . PHE A 0 3   . 35.676   41.623  -35.062  1.00 36.50 3   A 1 
ATOM 24   C CD1 . PHE A 0 3   . 34.326   41.994  -34.918  1.00 36.50 3   A 1 
ATOM 25   C CD2 . PHE A 0 3   . 36.316   41.783  -36.307  1.00 36.50 3   A 1 
ATOM 26   C CE1 . PHE A 0 3   . 33.619   42.524  -36.011  1.00 36.50 3   A 1 
ATOM 27   C CE2 . PHE A 0 3   . 35.608   42.314  -37.400  1.00 36.50 3   A 1 
ATOM 28   C CZ  . PHE A 0 3   . 34.259   42.684  -37.251  1.00 36.50 3   A 1 
ATOM 29   N N   . ALA A 0 4   . 36.622   41.776  -30.553  1.00 34.66 4   A 1 
ATOM 30   C CA  . ALA A 0 4   . 36.901   41.268  -29.220  1.00 34.66 4   A 1 
ATOM 31   C C   . ALA A 0 4   . 35.599   40.710  -28.645  1.00 34.66 4   A 1 
ATOM 32   C CB  . ALA A 0 4   . 37.498   42.397  -28.364  1.00 34.66 4   A 1 
ATOM 33   O O   . ALA A 0 4   . 34.780   41.463  -28.123  1.00 34.66 4   A 1 
ATOM 34   N N   . PHE A 0 5   . 35.413   39.395  -28.756  1.00 33.18 5   A 1 
ATOM 35   C CA  . PHE A 0 5   . 34.449   38.696  -27.915  1.00 33.18 5   A 1 
ATOM 36   C C   . PHE A 0 5   . 35.052   38.601  -26.511  1.00 33.18 5   A 1 
ATOM 37   C CB  . PHE A 0 5   . 34.078   37.336  -28.523  1.00 33.18 5   A 1 
ATOM 38   O O   . PHE A 0 5   . 36.101   37.989  -26.313  1.00 33.18 5   A 1 
ATOM 39   C CG  . PHE A 0 5   . 32.755   37.383  -29.264  1.00 33.18 5   A 1 
ATOM 40   C CD1 . PHE A 0 5   . 31.580   36.956  -28.617  1.00 33.18 5   A 1 
ATOM 41   C CD2 . PHE A 0 5   . 32.683   37.892  -30.576  1.00 33.18 5   A 1 
ATOM 42   C CE1 . PHE A 0 5   . 30.342   37.029  -29.278  1.00 33.18 5   A 1 
ATOM 43   C CE2 . PHE A 0 5   . 31.442   37.966  -31.237  1.00 33.18 5   A 1 
ATOM 44   C CZ  . PHE A 0 5   . 30.272   37.534  -30.588  1.00 33.18 5   A 1 
ATOM 45   N N   . ALA A 0 6   . 34.427   39.291  -25.560  1.00 32.98 6   A 1 
ATOM 46   C CA  . ALA A 0 6   . 34.794   39.281  -24.150  1.00 32.98 6   A 1 
ATOM 47   C C   . ALA A 0 6   . 33.799   38.413  -23.367  1.00 32.98 6   A 1 
ATOM 48   C CB  . ALA A 0 6   . 34.866   40.724  -23.638  1.00 32.98 6   A 1 
ATOM 49   O O   . ALA A 0 6   . 32.636   38.301  -23.750  1.00 32.98 6   A 1 
ATOM 50   N N   . ALA A 0 7   . 34.265   37.788  -22.288  1.00 30.10 7   A 1 
ATOM 51   C CA  . ALA A 0 7   . 33.516   36.740  -21.605  1.00 30.10 7   A 1 
ATOM 52   C C   . ALA A 0 7   . 32.289   37.246  -20.820  1.00 30.10 7   A 1 
ATOM 53   C CB  . ALA A 0 7   . 34.479   35.969  -20.694  1.00 30.10 7   A 1 
ATOM 54   O O   . ALA A 0 7   . 32.376   38.191  -20.036  1.00 30.10 7   A 1 
ATOM 55   N N   . ALA A 0 8   . 31.195   36.499  -20.958  1.00 30.25 8   A 1 
ATOM 56   C CA  . ALA A 0 8   . 30.221   36.212  -19.908  1.00 30.25 8   A 1 
ATOM 57   C C   . ALA A 0 8   . 30.335   34.695  -19.600  1.00 30.25 8   A 1 
ATOM 58   C CB  . ALA A 0 8   . 28.836   36.652  -20.404  1.00 30.25 8   A 1 
ATOM 59   O O   . ALA A 0 8   . 30.860   33.956  -20.427  1.00 30.25 8   A 1 
ATOM 60   N N   . LEU A 0 9   . 29.933   34.162  -18.446  1.00 28.17 9   A 1 
ATOM 61   C CA  . LEU A 0 9   . 29.060   34.712  -17.406  1.00 28.17 9   A 1 
ATOM 62   C C   . LEU A 0 9   . 29.769   34.801  -16.037  1.00 28.17 9   A 1 
ATOM 63   C CB  . LEU A 0 9   . 27.823   33.789  -17.361  1.00 28.17 9   A 1 
ATOM 64   O O   . LEU A 0 9   . 30.700   34.053  -15.747  1.00 28.17 9   A 1 
ATOM 65   C CG  . LEU A 0 9   . 26.590   34.324  -16.613  1.00 28.17 9   A 1 
ATOM 66   C CD1 . LEU A 0 9   . 25.949   35.501  -17.352  1.00 28.17 9   A 1 
ATOM 67   C CD2 . LEU A 0 9   . 25.549   33.214  -16.484  1.00 28.17 9   A 1 
ATOM 68   N N   . ILE A 0 10  . 29.321   35.722  -15.180  1.00 32.92 10  A 1 
ATOM 69   C CA  . ILE A 0 10  . 29.782   35.837  -13.787  1.00 32.92 10  A 1 
ATOM 70   C C   . ILE A 0 10  . 29.050   34.807  -12.918  1.00 32.92 10  A 1 
ATOM 71   C CB  . ILE A 0 10  . 29.595   37.288  -13.282  1.00 32.92 10  A 1 
ATOM 72   O O   . ILE A 0 10  . 27.837   34.649  -13.026  1.00 32.92 10  A 1 
ATOM 73   C CG1 . ILE A 0 10  . 30.642   38.202  -13.961  1.00 32.92 10  A 1 
ATOM 74   C CG2 . ILE A 0 10  . 29.702   37.412  -11.748  1.00 32.92 10  A 1 
ATOM 75   C CD1 . ILE A 0 10  . 30.300   39.694  -13.877  1.00 32.92 10  A 1 
ATOM 76   N N   . ALA A 0 11  . 29.782   34.140  -12.024  1.00 28.46 11  A 1 
ATOM 77   C CA  . ALA A 0 11  . 29.221   33.148  -11.115  1.00 28.46 11  A 1 
ATOM 78   C C   . ALA A 0 11  . 28.212   33.765  -10.127  1.00 28.46 11  A 1 
ATOM 79   C CB  . ALA A 0 11  . 30.377   32.459  -10.376  1.00 28.46 11  A 1 
ATOM 80   O O   . ALA A 0 11  . 28.586   34.564  -9.265   1.00 28.46 11  A 1 
ATOM 81   N N   . VAL A 0 12  . 26.953   33.323  -10.192  1.00 29.37 12  A 1 
ATOM 82   C CA  . VAL A 0 12  . 25.969   33.518  -9.116   1.00 29.37 12  A 1 
ATOM 83   C C   . VAL A 0 12  . 26.047   32.318  -8.177   1.00 29.37 12  A 1 
ATOM 84   C CB  . VAL A 0 12  . 24.545   33.776  -9.652   1.00 29.37 12  A 1 
ATOM 85   O O   . VAL A 0 12  . 25.279   31.367  -8.274   1.00 29.37 12  A 1 
ATOM 86   C CG1 . VAL A 0 12  . 23.551   34.025  -8.505   1.00 29.37 12  A 1 
ATOM 87   C CG2 . VAL A 0 12  . 24.524   35.028  -10.541  1.00 29.37 12  A 1 
ATOM 88   N N   . ALA A 0 13  . 27.007   32.360  -7.254   1.00 29.47 13  A 1 
ATOM 89   C CA  . ALA A 0 13  . 27.065   31.421  -6.142   1.00 29.47 13  A 1 
ATOM 90   C C   . ALA A 0 13  . 26.045   31.831  -5.061   1.00 29.47 13  A 1 
ATOM 91   C CB  . ALA A 0 13  . 28.511   31.340  -5.633   1.00 29.47 13  A 1 
ATOM 92   O O   . ALA A 0 13  . 26.405   32.471  -4.076   1.00 29.47 13  A 1 
ATOM 93   N N   . ASN A 0 14  . 24.777   31.466  -5.260   1.00 30.01 14  A 1 
ATOM 94   C CA  . ASN A 0 14  . 23.753   31.450  -4.212   1.00 30.01 14  A 1 
ATOM 95   C C   . ASN A 0 14  . 23.303   30.003  -3.988   1.00 30.01 14  A 1 
ATOM 96   C CB  . ASN A 0 14  . 22.593   32.392  -4.571   1.00 30.01 14  A 1 
ATOM 97   O O   . ASN A 0 14  . 23.206   29.227  -4.936   1.00 30.01 14  A 1 
ATOM 98   C CG  . ASN A 0 14  . 22.901   33.840  -4.233   1.00 30.01 14  A 1 
ATOM 99   N ND2 . ASN A 0 14  . 22.571   34.767  -5.102   1.00 30.01 14  A 1 
ATOM 100  O OD1 . ASN A 0 14  . 23.413   34.172  -3.178   1.00 30.01 14  A 1 
ATOM 101  N N   . ALA A 0 15  . 23.098   29.623  -2.728   1.00 29.01 15  A 1 
ATOM 102  C CA  . ALA A 0 15  . 22.973   28.221  -2.353   1.00 29.01 15  A 1 
ATOM 103  C C   . ALA A 0 15  . 21.609   27.624  -2.729   1.00 29.01 15  A 1 
ATOM 104  C CB  . ALA A 0 15  . 23.262   28.084  -0.852   1.00 29.01 15  A 1 
ATOM 105  O O   . ALA A 0 15  . 20.571   28.073  -2.248   1.00 29.01 15  A 1 
ATOM 106  N N   . ALA A 0 16  . 21.633   26.539  -3.504   1.00 31.82 16  A 1 
ATOM 107  C CA  . ALA A 0 16  . 20.558   25.558  -3.501   1.00 31.82 16  A 1 
ATOM 108  C C   . ALA A 0 16  . 20.735   24.647  -2.272   1.00 31.82 16  A 1 
ATOM 109  C CB  . ALA A 0 16  . 20.569   24.801  -4.837   1.00 31.82 16  A 1 
ATOM 110  O O   . ALA A 0 16  . 21.368   23.595  -2.350   1.00 31.82 16  A 1 
ATOM 111  N N   . GLU A 0 17  . 20.208   25.063  -1.117   1.00 30.37 17  A 1 
ATOM 112  C CA  . GLU A 0 17  . 20.107   24.196  0.066    1.00 30.37 17  A 1 
ATOM 113  C C   . GLU A 0 17  . 18.993   23.153  -0.127   1.00 30.37 17  A 1 
ATOM 114  C CB  . GLU A 0 17  . 19.921   25.008  1.366    1.00 30.37 17  A 1 
ATOM 115  O O   . GLU A 0 17  . 17.920   23.243  0.465    1.00 30.37 17  A 1 
ATOM 116  C CG  . GLU A 0 17  . 21.186   25.775  1.778    1.00 30.37 17  A 1 
ATOM 117  C CD  . GLU A 0 17  . 21.091   26.341  3.206    1.00 30.37 17  A 1 
ATOM 118  O OE1 . GLU A 0 17  . 22.055   26.121  3.978    1.00 30.37 17  A 1 
ATOM 119  O OE2 . GLU A 0 17  . 20.087   27.024  3.505    1.00 30.37 17  A 1 
ATOM 120  N N   . TRP A 0 18  . 19.246   22.135  -0.955   1.00 33.48 18  A 1 
ATOM 121  C CA  . TRP A 0 18  . 18.447   20.907  -0.944   1.00 33.48 18  A 1 
ATOM 122  C C   . TRP A 0 18  . 18.991   19.960  0.128    1.00 33.48 18  A 1 
ATOM 123  C CB  . TRP A 0 18  . 18.316   20.307  -2.348   1.00 33.48 18  A 1 
ATOM 124  O O   . TRP A 0 18  . 20.047   19.340  -0.012   1.00 33.48 18  A 1 
ATOM 125  C CG  . TRP A 0 18  . 17.062   20.765  -3.033   1.00 33.48 18  A 1 
ATOM 126  C CD1 . TRP A 0 18  . 16.802   22.032  -3.426   1.00 33.48 18  A 1 
ATOM 127  C CD2 . TRP A 0 18  . 15.840   20.006  -3.304   1.00 33.48 18  A 1 
ATOM 128  C CE2 . TRP A 0 18  . 14.871   20.894  -3.861   1.00 33.48 18  A 1 
ATOM 129  C CE3 . TRP A 0 18  . 15.443   18.663  -3.116   1.00 33.48 18  A 1 
ATOM 130  N NE1 . TRP A 0 18  . 15.517   22.110  -3.927   1.00 33.48 18  A 1 
ATOM 131  C CH2 . TRP A 0 18  . 13.218   19.134  -4.015   1.00 33.48 18  A 1 
ATOM 132  C CZ2 . TRP A 0 18  . 13.579   20.478  -4.213   1.00 33.48 18  A 1 
ATOM 133  C CZ3 . TRP A 0 18  . 14.149   18.232  -3.469   1.00 33.48 18  A 1 
ATOM 134  N N   . GLY A 0 19  . 18.291   19.931  1.263    1.00 29.89 19  A 1 
ATOM 135  C CA  . GLY A 0 19  . 18.758   19.313  2.500    1.00 29.89 19  A 1 
ATOM 136  C C   . GLY A 0 19  . 18.661   17.789  2.518    1.00 29.89 19  A 1 
ATOM 137  O O   . GLY A 0 19  . 17.648   17.238  2.935    1.00 29.89 19  A 1 
ATOM 138  N N   . GLY A 0 20  . 19.759   17.106  2.195    1.00 29.22 20  A 1 
ATOM 139  C CA  . GLY A 0 20  . 19.953   15.678  2.481    1.00 29.22 20  A 1 
ATOM 140  C C   . GLY A 0 20  . 20.270   15.392  3.957    1.00 29.22 20  A 1 
ATOM 141  O O   . GLY A 0 20  . 21.316   14.817  4.257    1.00 29.22 20  A 1 
ATOM 142  N N   . TYR A 0 21  . 19.411   15.814  4.891    1.00 34.66 21  A 1 
ATOM 143  C CA  . TYR A 0 21  . 19.535   15.453  6.310    1.00 34.66 21  A 1 
ATOM 144  C C   . TYR A 0 21  . 18.793   14.140  6.588    1.00 34.66 21  A 1 
ATOM 145  C CB  . TYR A 0 21  . 19.087   16.607  7.223    1.00 34.66 21  A 1 
ATOM 146  O O   . TYR A 0 21  . 17.574   14.066  6.468    1.00 34.66 21  A 1 
ATOM 147  C CG  . TYR A 0 21  . 20.236   17.512  7.634    1.00 34.66 21  A 1 
ATOM 148  C CD1 . TYR A 0 21  . 20.992   17.197  8.781    1.00 34.66 21  A 1 
ATOM 149  C CD2 . TYR A 0 21  . 20.576   18.638  6.858    1.00 34.66 21  A 1 
ATOM 150  C CE1 . TYR A 0 21  . 22.087   18.002  9.154    1.00 34.66 21  A 1 
ATOM 151  C CE2 . TYR A 0 21  . 21.673   19.444  7.224    1.00 34.66 21  A 1 
ATOM 152  O OH  . TYR A 0 21  . 23.493   19.895  8.731    1.00 34.66 21  A 1 
ATOM 153  C CZ  . TYR A 0 21  . 22.431   19.126  8.371    1.00 34.66 21  A 1 
ATOM 154  N N   . GLY A 0 22  . 19.548   13.092  6.936    1.00 33.83 22  A 1 
ATOM 155  C CA  . GLY A 0 22  . 19.021   11.736  7.115    1.00 33.83 22  A 1 
ATOM 156  C C   . GLY A 0 22  . 18.014   11.601  8.263    1.00 33.83 22  A 1 
ATOM 157  O O   . GLY A 0 22  . 18.112   12.296  9.276    1.00 33.83 22  A 1 
ATOM 158  N N   . GLY A 0 23  . 17.066   10.672  8.106    1.00 31.74 23  A 1 
ATOM 159  C CA  . GLY A 0 23  . 15.962   10.454  9.042    1.00 31.74 23  A 1 
ATOM 160  C C   . GLY A 0 23  . 16.426   10.159  10.471   1.00 31.74 23  A 1 
ATOM 161  O O   . GLY A 0 23  . 17.040   9.128   10.747   1.00 31.74 23  A 1 
ATOM 162  N N   . GLN A 0 24  . 16.105   11.061  11.398   1.00 34.26 24  A 1 
ATOM 163  C CA  . GLN A 0 24  . 16.455   10.915  12.806   1.00 34.26 24  A 1 
ATOM 164  C C   . GLN A 0 24  . 15.382   10.093  13.535   1.00 34.26 24  A 1 
ATOM 165  C CB  . GLN A 0 24  . 16.719   12.304  13.408   1.00 34.26 24  A 1 
ATOM 166  O O   . GLN A 0 24  . 14.309   10.592  13.863   1.00 34.26 24  A 1 
ATOM 167  C CG  . GLN A 0 24  . 17.345   12.200  14.806   1.00 34.26 24  A 1 
ATOM 168  C CD  . GLN A 0 24  . 17.903   13.523  15.330   1.00 34.26 24  A 1 
ATOM 169  N NE2 . GLN A 0 24  . 18.401   13.546  16.546   1.00 34.26 24  A 1 
ATOM 170  O OE1 . GLN A 0 24  . 17.936   14.553  14.681   1.00 34.26 24  A 1 
ATOM 171  N N   . SER A 0 25  . 15.680   8.814   13.775   1.00 33.86 25  A 1 
ATOM 172  C CA  . SER A 0 25  . 14.771   7.862   14.426   1.00 33.86 25  A 1 
ATOM 173  C C   . SER A 0 25  . 14.291   8.344   15.801   1.00 33.86 25  A 1 
ATOM 174  C CB  . SER A 0 25  . 15.475   6.509   14.578   1.00 33.86 25  A 1 
ATOM 175  O O   . SER A 0 25  . 15.098   8.593   16.699   1.00 33.86 25  A 1 
ATOM 176  O OG  . SER A 0 25  . 14.620   5.549   15.166   1.00 33.86 25  A 1 
ATOM 177  N N   . TYR A 0 26  . 12.972   8.373   16.003   1.00 33.24 26  A 1 
ATOM 178  C CA  . TYR A 0 26  . 12.360   8.602   17.312   1.00 33.24 26  A 1 
ATOM 179  C C   . TYR A 0 26  . 12.525   7.355   18.197   1.00 33.24 26  A 1 
ATOM 180  C CB  . TYR A 0 26  . 10.882   8.993   17.142   1.00 33.24 26  A 1 
ATOM 181  O O   . TYR A 0 26  . 11.780   6.387   18.079   1.00 33.24 26  A 1 
ATOM 182  C CG  . TYR A 0 26  . 10.656   10.416  16.657   1.00 33.24 26  A 1 
ATOM 183  C CD1 . TYR A 0 26  . 10.365   11.437  17.585   1.00 33.24 26  A 1 
ATOM 184  C CD2 . TYR A 0 26  . 10.724   10.720  15.283   1.00 33.24 26  A 1 
ATOM 185  C CE1 . TYR A 0 26  . 10.139   12.756  17.143   1.00 33.24 26  A 1 
ATOM 186  C CE2 . TYR A 0 26  . 10.503   12.037  14.838   1.00 33.24 26  A 1 
ATOM 187  O OH  . TYR A 0 26  . 9.988    14.324  15.328   1.00 33.24 26  A 1 
ATOM 188  C CZ  . TYR A 0 26  . 10.208   13.057  15.765   1.00 33.24 26  A 1 
ATOM 189  N N   . GLY A 0 27  . 13.512   7.376   19.095   1.00 37.61 27  A 1 
ATOM 190  C CA  . GLY A 0 27  . 13.761   6.320   20.080   1.00 37.61 27  A 1 
ATOM 191  C C   . GLY A 0 27  . 14.491   6.881   21.300   1.00 37.61 27  A 1 
ATOM 192  O O   . GLY A 0 27  . 15.572   7.450   21.168   1.00 37.61 27  A 1 
ATOM 193  N N   . GLY A 0 28  . 13.873   6.788   22.478   1.00 33.07 28  A 1 
ATOM 194  C CA  . GLY A 0 28  . 14.359   7.444   23.695   1.00 33.07 28  A 1 
ATOM 195  C C   . GLY A 0 28  . 15.350   6.630   24.539   1.00 33.07 28  A 1 
ATOM 196  O O   . GLY A 0 28  . 15.667   5.483   24.243   1.00 33.07 28  A 1 
ATOM 197  N N   . TYR A 0 29  . 15.726   7.235   25.671   1.00 35.33 29  A 1 
ATOM 198  C CA  . TYR A 0 29  . 16.361   6.615   26.848   1.00 35.33 29  A 1 
ATOM 199  C C   . TYR A 0 29  . 17.863   6.259   26.774   1.00 35.33 29  A 1 
ATOM 200  C CB  . TYR A 0 29  . 15.483   5.479   27.406   1.00 35.33 29  A 1 
ATOM 201  O O   . TYR A 0 29  . 18.263   5.105   26.690   1.00 35.33 29  A 1 
ATOM 202  C CG  . TYR A 0 29  . 14.016   5.852   27.521   1.00 35.33 29  A 1 
ATOM 203  C CD1 . TYR A 0 29  . 13.592   6.760   28.512   1.00 35.33 29  A 1 
ATOM 204  C CD2 . TYR A 0 29  . 13.090   5.343   26.589   1.00 35.33 29  A 1 
ATOM 205  C CE1 . TYR A 0 29  . 12.244   7.166   28.567   1.00 35.33 29  A 1 
ATOM 206  C CE2 . TYR A 0 29  . 11.743   5.748   26.641   1.00 35.33 29  A 1 
ATOM 207  O OH  . TYR A 0 29  . 10.019   7.051   27.662   1.00 35.33 29  A 1 
ATOM 208  C CZ  . TYR A 0 29  . 11.318   6.660   27.627   1.00 35.33 29  A 1 
ATOM 209  N N   . GLY A 0 30  . 18.693   7.282   27.013   1.00 32.91 30  A 1 
ATOM 210  C CA  . GLY A 0 30  . 19.773   7.208   28.012   1.00 32.91 30  A 1 
ATOM 211  C C   . GLY A 0 30  . 20.974   6.290   27.742   1.00 32.91 30  A 1 
ATOM 212  O O   . GLY A 0 30  . 21.072   5.207   28.312   1.00 32.91 30  A 1 
ATOM 213  N N   . GLY A 0 31  . 21.982   6.801   27.027   1.00 35.67 31  A 1 
ATOM 214  C CA  . GLY A 0 31  . 23.310   6.181   26.947   1.00 35.67 31  A 1 
ATOM 215  C C   . GLY A 0 31  . 24.436   7.213   26.835   1.00 35.67 31  A 1 
ATOM 216  O O   . GLY A 0 31  . 24.397   8.085   25.970   1.00 35.67 31  A 1 
ATOM 217  N N   . TYR A 0 32  . 25.463   7.111   27.687   1.00 35.28 32  A 1 
ATOM 218  C CA  . TYR A 0 32  . 26.664   7.961   27.632   1.00 35.28 32  A 1 
ATOM 219  C C   . TYR A 0 32  . 27.580   7.551   26.461   1.00 35.28 32  A 1 
ATOM 220  C CB  . TYR A 0 32  . 27.403   7.942   28.985   1.00 35.28 32  A 1 
ATOM 221  O O   . TYR A 0 32  . 28.589   6.869   26.641   1.00 35.28 32  A 1 
ATOM 222  C CG  . TYR A 0 32  . 26.853   8.885   30.043   1.00 35.28 32  A 1 
ATOM 223  C CD1 . TYR A 0 32  . 27.400   10.178  30.178   1.00 35.28 32  A 1 
ATOM 224  C CD2 . TYR A 0 32  . 25.831   8.464   30.917   1.00 35.28 32  A 1 
ATOM 225  C CE1 . TYR A 0 32  . 26.935   11.047  31.184   1.00 35.28 32  A 1 
ATOM 226  C CE2 . TYR A 0 32  . 25.364   9.331   31.926   1.00 35.28 32  A 1 
ATOM 227  O OH  . TYR A 0 32  . 25.467   11.446  33.045   1.00 35.28 32  A 1 
ATOM 228  C CZ  . TYR A 0 32  . 25.917   10.621  32.064   1.00 35.28 32  A 1 
ATOM 229  N N   . GLY A 0 33  . 27.217   7.954   25.241   1.00 36.93 33  A 1 
ATOM 230  C CA  . GLY A 0 33  . 28.014   7.733   24.033   1.00 36.93 33  A 1 
ATOM 231  C C   . GLY A 0 33  . 29.102   8.794   23.843   1.00 36.93 33  A 1 
ATOM 232  O O   . GLY A 0 33  . 28.807   9.983   23.735   1.00 36.93 33  A 1 
ATOM 233  N N   . TYR A 0 34  . 30.369   8.378   23.750   1.00 40.48 34  A 1 
ATOM 234  C CA  . TYR A 0 34  . 31.465   9.279   23.379   1.00 40.48 34  A 1 
ATOM 235  C C   . TYR A 0 34  . 31.278   9.779   21.938   1.00 40.48 34  A 1 
ATOM 236  C CB  . TYR A 0 34  . 32.825   8.579   23.533   1.00 40.48 34  A 1 
ATOM 237  O O   . TYR A 0 34  . 31.359   8.997   20.991   1.00 40.48 34  A 1 
ATOM 238  C CG  . TYR A 0 34  . 33.363   8.541   24.951   1.00 40.48 34  A 1 
ATOM 239  C CD1 . TYR A 0 34  . 34.301   9.508   25.371   1.00 40.48 34  A 1 
ATOM 240  C CD2 . TYR A 0 34  . 32.942   7.539   25.847   1.00 40.48 34  A 1 
ATOM 241  C CE1 . TYR A 0 34  . 34.822   9.470   26.679   1.00 40.48 34  A 1 
ATOM 242  C CE2 . TYR A 0 34  . 33.461   7.498   27.155   1.00 40.48 34  A 1 
ATOM 243  O OH  . TYR A 0 34  . 34.904   8.412   28.835   1.00 40.48 34  A 1 
ATOM 244  C CZ  . TYR A 0 34  . 34.403   8.460   27.573   1.00 40.48 34  A 1 
ATOM 245  N N   . SER A 0 35  . 31.071   11.089  21.774   1.00 43.15 35  A 1 
ATOM 246  C CA  . SER A 0 35  . 30.974   11.739  20.461   1.00 43.15 35  A 1 
ATOM 247  C C   . SER A 0 35  . 32.248   11.488  19.646   1.00 43.15 35  A 1 
ATOM 248  C CB  . SER A 0 35  . 30.725   13.241  20.643   1.00 43.15 35  A 1 
ATOM 249  O O   . SER A 0 35  . 33.338   11.938  20.017   1.00 43.15 35  A 1 
ATOM 250  O OG  . SER A 0 35  . 30.528   13.883  19.400   1.00 43.15 35  A 1 
ATOM 251  N N   . GLN A 0 36  . 32.125   10.734  18.550   1.00 45.35 36  A 1 
ATOM 252  C CA  . GLN A 0 36  . 33.252   10.477  17.658   1.00 45.35 36  A 1 
ATOM 253  C C   . GLN A 0 36  . 33.630   11.754  16.893   1.00 45.35 36  A 1 
ATOM 254  C CB  . GLN A 0 36  . 32.970   9.310   16.700   1.00 45.35 36  A 1 
ATOM 255  O O   . GLN A 0 36  . 32.754   12.545  16.537   1.00 45.35 36  A 1 
ATOM 256  C CG  . GLN A 0 36  . 32.880   7.963   17.441   1.00 45.35 36  A 1 
ATOM 257  C CD  . GLN A 0 36  . 33.162   6.752   16.550   1.00 45.35 36  A 1 
ATOM 258  N NE2 . GLN A 0 36  . 32.936   5.552   17.033   1.00 45.35 36  A 1 
ATOM 259  O OE1 . GLN A 0 36  . 33.631   6.847   15.429   1.00 45.35 36  A 1 
ATOM 260  N N   . PRO A 0 37  . 34.929   11.985  16.624   1.00 48.94 37  A 1 
ATOM 261  C CA  . PRO A 0 37  . 35.371   13.198  15.953   1.00 48.94 37  A 1 
ATOM 262  C C   . PRO A 0 37  . 34.802   13.282  14.534   1.00 48.94 37  A 1 
ATOM 263  C CB  . PRO A 0 37  . 36.898   13.134  15.972   1.00 48.94 37  A 1 
ATOM 264  O O   . PRO A 0 37  . 35.182   12.515  13.656   1.00 48.94 37  A 1 
ATOM 265  C CG  . PRO A 0 37  . 37.206   11.638  16.059   1.00 48.94 37  A 1 
ATOM 266  C CD  . PRO A 0 37  . 36.056   11.110  16.910   1.00 48.94 37  A 1 
ATOM 267  N N   . GLN A 0 38  . 33.923   14.256  14.304   1.00 52.75 38  A 1 
ATOM 268  C CA  . GLN A 0 38  . 33.402   14.571  12.978   1.00 52.75 38  A 1 
ATOM 269  C C   . GLN A 0 38  . 34.531   15.137  12.101   1.00 52.75 38  A 1 
ATOM 270  C CB  . GLN A 0 38  . 32.224   15.548  13.121   1.00 52.75 38  A 1 
ATOM 271  O O   . GLN A 0 38  . 35.138   16.171  12.405   1.00 52.75 38  A 1 
ATOM 272  C CG  . GLN A 0 38  . 30.952   14.884  13.695   1.00 52.75 38  A 1 
ATOM 273  C CD  . GLN A 0 38  . 29.948   14.489  12.613   1.00 52.75 38  A 1 
ATOM 274  N NE2 . GLN A 0 38  . 29.504   13.253  12.553   1.00 52.75 38  A 1 
ATOM 275  O OE1 . GLN A 0 38  . 29.548   15.299  11.797   1.00 52.75 38  A 1 
ATOM 276  N N   . TYR A 0 39  . 34.825   14.446  11.002   1.00 54.96 39  A 1 
ATOM 277  C CA  . TYR A 0 39  . 35.777   14.883  9.986    1.00 54.96 39  A 1 
ATOM 278  C C   . TYR A 0 39  . 35.008   15.517  8.829    1.00 54.96 39  A 1 
ATOM 279  C CB  . TYR A 0 39  . 36.614   13.691  9.506    1.00 54.96 39  A 1 
ATOM 280  O O   . TYR A 0 39  . 34.145   14.869  8.246    1.00 54.96 39  A 1 
ATOM 281  C CG  . TYR A 0 39  . 37.509   13.080  10.567   1.00 54.96 39  A 1 
ATOM 282  C CD1 . TYR A 0 39  . 38.789   13.615  10.811   1.00 54.96 39  A 1 
ATOM 283  C CD2 . TYR A 0 39  . 37.063   11.969  11.306   1.00 54.96 39  A 1 
ATOM 284  C CE1 . TYR A 0 39  . 39.627   13.033  11.783   1.00 54.96 39  A 1 
ATOM 285  C CE2 . TYR A 0 39  . 37.886   11.398  12.294   1.00 54.96 39  A 1 
ATOM 286  O OH  . TYR A 0 39  . 39.973   11.372  13.479   1.00 54.96 39  A 1 
ATOM 287  C CZ  . TYR A 0 39  . 39.169   11.926  12.533   1.00 54.96 39  A 1 
ATOM 288  N N   . LYS A 0 40  . 35.335   16.763  8.471    1.00 57.70 40  A 1 
ATOM 289  C CA  . LYS A 0 40  . 34.773   17.422  7.286    1.00 57.70 40  A 1 
ATOM 290  C C   . LYS A 0 40  . 35.857   17.529  6.217    1.00 57.70 40  A 1 
ATOM 291  C CB  . LYS A 0 40  . 34.089   18.748  7.678    1.00 57.70 40  A 1 
ATOM 292  O O   . LYS A 0 40  . 36.891   18.167  6.431    1.00 57.70 40  A 1 
ATOM 293  C CG  . LYS A 0 40  . 33.084   19.219  6.610    1.00 57.70 40  A 1 
ATOM 294  C CD  . LYS A 0 40  . 32.135   20.319  7.125    1.00 57.70 40  A 1 
ATOM 295  C CE  . LYS A 0 40  . 31.052   20.610  6.070    1.00 57.70 40  A 1 
ATOM 296  N NZ  . LYS A 0 40  . 29.977   21.515  6.562    1.00 57.70 40  A 1 
ATOM 297  N N   . SER A 0 41  . 35.640   16.852  5.095    1.00 59.11 41  A 1 
ATOM 298  C CA  . SER A 0 41  . 36.471   16.924  3.895    1.00 59.11 41  A 1 
ATOM 299  C C   . SER A 0 41  . 36.105   18.162  3.076    1.00 59.11 41  A 1 
ATOM 300  C CB  . SER A 0 41  . 36.329   15.641  3.060    1.00 59.11 41  A 1 
ATOM 301  O O   . SER A 0 41  . 34.938   18.450  2.832    1.00 59.11 41  A 1 
ATOM 302  O OG  . SER A 0 41  . 34.993   15.172  3.085    1.00 59.11 41  A 1 
ATOM 303  N N   . GLU A 0 42  . 37.120   18.910  2.656    1.00 70.80 42  A 1 
ATOM 304  C CA  . GLU A 0 42  . 36.989   20.089  1.801    1.00 70.80 42  A 1 
ATOM 305  C C   . GLU A 0 42  . 37.908   19.885  0.585    1.00 70.80 42  A 1 
ATOM 306  C CB  . GLU A 0 42  . 37.333   21.333  2.653    1.00 70.80 42  A 1 
ATOM 307  O O   . GLU A 0 42  . 39.129   20.021  0.697    1.00 70.80 42  A 1 
ATOM 308  C CG  . GLU A 0 42  . 37.044   22.673  1.960    1.00 70.80 42  A 1 
ATOM 309  C CD  . GLU A 0 42  . 37.481   23.915  2.776    1.00 70.80 42  A 1 
ATOM 310  O OE1 . GLU A 0 42  . 37.123   25.040  2.358    1.00 70.80 42  A 1 
ATOM 311  O OE2 . GLU A 0 42  . 38.301   23.831  3.731    1.00 70.80 42  A 1 
ATOM 312  N N   . THR A 0 43  . 37.347   19.501  -0.566   1.00 65.68 43  A 1 
ATOM 313  C CA  . THR A 0 43  . 38.114   19.299  -1.810   1.00 65.68 43  A 1 
ATOM 314  C C   . THR A 0 43  . 38.263   20.616  -2.556   1.00 65.68 43  A 1 
ATOM 315  C CB  . THR A 0 43  . 37.494   18.216  -2.711   1.00 65.68 43  A 1 
ATOM 316  O O   . THR A 0 43  . 37.272   21.281  -2.850   1.00 65.68 43  A 1 
ATOM 317  C CG2 . THR A 0 43  . 38.297   17.973  -3.993   1.00 65.68 43  A 1 
ATOM 318  O OG1 . THR A 0 43  . 37.493   16.999  -2.006   1.00 65.68 43  A 1 
ATOM 319  N N   . LYS A 0 44  . 39.503   21.002  -2.879   1.00 72.05 44  A 1 
ATOM 320  C CA  . LYS A 0 44  . 39.797   22.207  -3.670   1.00 72.05 44  A 1 
ATOM 321  C C   . LYS A 0 44  . 40.568   21.856  -4.928   1.00 72.05 44  A 1 
ATOM 322  C CB  . LYS A 0 44  . 40.535   23.264  -2.831   1.00 72.05 44  A 1 
ATOM 323  O O   . LYS A 0 44  . 41.579   21.163  -4.863   1.00 72.05 44  A 1 
ATOM 324  C CG  . LYS A 0 44  . 39.709   23.598  -1.587   1.00 72.05 44  A 1 
ATOM 325  C CD  . LYS A 0 44  . 40.074   24.928  -0.925   1.00 72.05 44  A 1 
ATOM 326  C CE  . LYS A 0 44  . 39.173   24.971  0.306    1.00 72.05 44  A 1 
ATOM 327  N NZ  . LYS A 0 44  . 38.876   26.323  0.821    1.00 72.05 44  A 1 
ATOM 328  N N   . TYR A 0 45  . 40.111   22.372  -6.060   1.00 67.64 45  A 1 
ATOM 329  C CA  . TYR A 0 45  . 40.788   22.224  -7.341   1.00 67.64 45  A 1 
ATOM 330  C C   . TYR A 0 45  . 41.913   23.252  -7.458   1.00 67.64 45  A 1 
ATOM 331  C CB  . TYR A 0 45  . 39.749   22.328  -8.459   1.00 67.64 45  A 1 
ATOM 332  O O   . TYR A 0 45  . 41.667   24.452  -7.568   1.00 67.64 45  A 1 
ATOM 333  C CG  . TYR A 0 45  . 38.837   21.120  -8.489   1.00 67.64 45  A 1 
ATOM 334  C CD1 . TYR A 0 45  . 39.317   19.907  -9.023   1.00 67.64 45  A 1 
ATOM 335  C CD2 . TYR A 0 45  . 37.535   21.188  -7.951   1.00 67.64 45  A 1 
ATOM 336  C CE1 . TYR A 0 45  . 38.496   18.766  -9.020   1.00 67.64 45  A 1 
ATOM 337  C CE2 . TYR A 0 45  . 36.710   20.046  -7.953   1.00 67.64 45  A 1 
ATOM 338  O OH  . TYR A 0 45  . 36.420   17.717  -8.495   1.00 67.64 45  A 1 
ATOM 339  C CZ  . TYR A 0 45  . 37.192   18.832  -8.489   1.00 67.64 45  A 1 
ATOM 340  N N   . VAL A 0 46  . 43.162   22.786  -7.407   1.00 75.57 46  A 1 
ATOM 341  C CA  . VAL A 0 46  . 44.345   23.648  -7.501   1.00 75.57 46  A 1 
ATOM 342  C C   . VAL A 0 46  . 44.836   23.670  -8.952   1.00 75.57 46  A 1 
ATOM 343  C CB  . VAL A 0 46  . 45.451   23.207  -6.524   1.00 75.57 46  A 1 
ATOM 344  O O   . VAL A 0 46  . 45.186   22.607  -9.476   1.00 75.57 46  A 1 
ATOM 345  C CG1 . VAL A 0 46  . 46.654   24.160  -6.586   1.00 75.57 46  A 1 
ATOM 346  C CG2 . VAL A 0 46  . 44.939   23.214  -5.076   1.00 75.57 46  A 1 
ATOM 347  N N   . PRO A 0 47  . 44.900   24.842  -9.616   1.00 68.73 47  A 1 
ATOM 348  C CA  . PRO A 0 47  . 45.408   24.936  -10.979  1.00 68.73 47  A 1 
ATOM 349  C C   . PRO A 0 47  . 46.912   24.636  -11.018  1.00 68.73 47  A 1 
ATOM 350  C CB  . PRO A 0 47  . 45.079   26.357  -11.451  1.00 68.73 47  A 1 
ATOM 351  O O   . PRO A 0 47  . 47.704   25.197  -10.260  1.00 68.73 47  A 1 
ATOM 352  C CG  . PRO A 0 47  . 45.040   27.163  -10.153  1.00 68.73 47  A 1 
ATOM 353  C CD  . PRO A 0 47  . 44.500   26.159  -9.136   1.00 68.73 47  A 1 
ATOM 354  N N   . GLN A 0 48  . 47.312   23.746  -11.917  1.00 67.63 48  A 1 
ATOM 355  C CA  . GLN A 0 48  . 48.693   23.415  -12.250  1.00 67.63 48  A 1 
ATOM 356  C C   . GLN A 0 48  . 48.992   23.983  -13.638  1.00 67.63 48  A 1 
ATOM 357  C CB  . GLN A 0 48  . 48.896   21.889  -12.228  1.00 67.63 48  A 1 
ATOM 358  O O   . GLN A 0 48  . 48.430   23.531  -14.635  1.00 67.63 48  A 1 
ATOM 359  C CG  . GLN A 0 48  . 48.563   21.209  -10.892  1.00 67.63 48  A 1 
ATOM 360  C CD  . GLN A 0 48  . 49.495   21.642  -9.770   1.00 67.63 48  A 1 
ATOM 361  N NE2 . GLN A 0 48  . 49.162   22.670  -9.021   1.00 67.63 48  A 1 
ATOM 362  O OE1 . GLN A 0 48  . 50.552   21.071  -9.557   1.00 67.63 48  A 1 
ATOM 363  N N   . VAL A 0 49  . 49.859   24.995  -13.705  1.00 65.01 49  A 1 
ATOM 364  C CA  . VAL A 0 49  . 50.245   25.636  -14.969  1.00 65.01 49  A 1 
ATOM 365  C C   . VAL A 0 49  . 51.441   24.896  -15.560  1.00 65.01 49  A 1 
ATOM 366  C CB  . VAL A 0 49  . 50.546   27.137  -14.783  1.00 65.01 49  A 1 
ATOM 367  O O   . VAL A 0 49  . 52.572   25.065  -15.105  1.00 65.01 49  A 1 
ATOM 368  C CG1 . VAL A 0 49  . 50.852   27.809  -16.130  1.00 65.01 49  A 1 
ATOM 369  C CG2 . VAL A 0 49  . 49.360   27.878  -14.149  1.00 65.01 49  A 1 
ATOM 370  N N   . HIS A 0 50  . 51.200   24.100  -16.596  1.00 57.37 50  A 1 
ATOM 371  C CA  . HIS A 0 50  . 52.253   23.455  -17.371  1.00 57.37 50  A 1 
ATOM 372  C C   . HIS A 0 50  . 52.661   24.372  -18.524  1.00 57.37 50  A 1 
ATOM 373  C CB  . HIS A 0 50  . 51.778   22.082  -17.854  1.00 57.37 50  A 1 
ATOM 374  O O   . HIS A 0 50  . 51.824   24.790  -19.321  1.00 57.37 50  A 1 
ATOM 375  C CG  . HIS A 0 50  . 51.567   21.114  -16.719  1.00 57.37 50  A 1 
ATOM 376  C CD2 . HIS A 0 50  . 50.452   21.018  -15.930  1.00 57.37 50  A 1 
ATOM 377  N ND1 . HIS A 0 50  . 52.474   20.189  -16.256  1.00 57.37 50  A 1 
ATOM 378  C CE1 . HIS A 0 50  . 51.916   19.549  -15.215  1.00 57.37 50  A 1 
ATOM 379  N NE2 . HIS A 0 50  . 50.684   20.022  -14.975  1.00 57.37 50  A 1 
ATOM 380  N N   . VAL A 0 51  . 53.952   24.701  -18.610  1.00 59.42 51  A 1 
ATOM 381  C CA  . VAL A 0 51  . 54.508   25.569  -19.658  1.00 59.42 51  A 1 
ATOM 382  C C   . VAL A 0 51  . 55.430   24.739  -20.541  1.00 59.42 51  A 1 
ATOM 383  C CB  . VAL A 0 51  . 55.249   26.784  -19.062  1.00 59.42 51  A 1 
ATOM 384  O O   . VAL A 0 51  . 56.523   24.370  -20.116  1.00 59.42 51  A 1 
ATOM 385  C CG1 . VAL A 0 51  . 55.674   27.754  -20.174  1.00 59.42 51  A 1 
ATOM 386  C CG2 . VAL A 0 51  . 54.380   27.560  -18.062  1.00 59.42 51  A 1 
ATOM 387  N N   . THR A 0 52  . 55.001   24.451  -21.768  1.00 54.71 52  A 1 
ATOM 388  C CA  . THR A 0 52  . 55.808   23.684  -22.728  1.00 54.71 52  A 1 
ATOM 389  C C   . THR A 0 52  . 56.759   24.627  -23.475  1.00 54.71 52  A 1 
ATOM 390  C CB  . THR A 0 52  . 54.923   22.908  -23.713  1.00 54.71 52  A 1 
ATOM 391  O O   . THR A 0 52  . 56.277   25.556  -24.129  1.00 54.71 52  A 1 
ATOM 392  C CG2 . THR A 0 52  . 55.743   21.958  -24.588  1.00 54.71 52  A 1 
ATOM 393  O OG1 . THR A 0 52  . 54.019   22.105  -22.991  1.00 54.71 52  A 1 
ATOM 394  N N   . PRO A 0 53  . 58.094   24.442  -23.410  1.00 49.53 53  A 1 
ATOM 395  C CA  . PRO A 0 53  . 59.035   25.284  -24.147  1.00 49.53 53  A 1 
ATOM 396  C C   . PRO A 0 53  . 58.862   25.142  -25.666  1.00 49.53 53  A 1 
ATOM 397  C CB  . PRO A 0 53  . 60.437   24.851  -23.697  1.00 49.53 53  A 1 
ATOM 398  O O   . PRO A 0 53  . 58.757   24.031  -26.180  1.00 49.53 53  A 1 
ATOM 399  C CG  . PRO A 0 53  . 60.194   24.173  -22.349  1.00 49.53 53  A 1 
ATOM 400  C CD  . PRO A 0 53  . 58.827   23.525  -22.548  1.00 49.53 53  A 1 
ATOM 401  N N   . GLY A 0 54  . 58.881   26.258  -26.399  1.00 39.55 54  A 1 
ATOM 402  C CA  . GLY A 0 54  . 58.860   26.240  -27.865  1.00 39.55 54  A 1 
ATOM 403  C C   . GLY A 0 54  . 60.194   25.746  -28.435  1.00 39.55 54  A 1 
ATOM 404  O O   . GLY A 0 54  . 61.211   26.432  -28.320  1.00 39.55 54  A 1 
ATOM 405  N N   . TYR A 0 55  . 60.207   24.562  -29.053  1.00 40.52 55  A 1 
ATOM 406  C CA  . TYR A 0 55  . 61.425   23.953  -29.599  1.00 40.52 55  A 1 
ATOM 407  C C   . TYR A 0 55  . 61.702   24.374  -31.049  1.00 40.52 55  A 1 
ATOM 408  C CB  . TYR A 0 55  . 61.380   22.425  -29.454  1.00 40.52 55  A 1 
ATOM 409  O O   . TYR A 0 55  . 60.847   24.286  -31.926  1.00 40.52 55  A 1 
ATOM 410  C CG  . TYR A 0 55  . 61.600   21.943  -28.032  1.00 40.52 55  A 1 
ATOM 411  C CD1 . TYR A 0 55  . 62.911   21.788  -27.535  1.00 40.52 55  A 1 
ATOM 412  C CD2 . TYR A 0 55  . 60.500   21.673  -27.197  1.00 40.52 55  A 1 
ATOM 413  C CE1 . TYR A 0 55  . 63.121   21.372  -26.205  1.00 40.52 55  A 1 
ATOM 414  C CE2 . TYR A 0 55  . 60.705   21.261  -25.867  1.00 40.52 55  A 1 
ATOM 415  O OH  . TYR A 0 55  . 62.204   20.726  -24.078  1.00 40.52 55  A 1 
ATOM 416  C CZ  . TYR A 0 55  . 62.013   21.112  -25.367  1.00 40.52 55  A 1 
ATOM 417  N N   . SER A 0 56  . 62.949   24.767  -31.325  1.00 39.37 56  A 1 
ATOM 418  C CA  . SER A 0 56  . 63.434   25.019  -32.688  1.00 39.37 56  A 1 
ATOM 419  C C   . SER A 0 56  . 63.686   23.700  -33.430  1.00 39.37 56  A 1 
ATOM 420  C CB  . SER A 0 56  . 64.697   25.878  -32.636  1.00 39.37 56  A 1 
ATOM 421  O O   . SER A 0 56  . 64.397   22.822  -32.936  1.00 39.37 56  A 1 
ATOM 422  O OG  . SER A 0 56  . 65.182   26.156  -33.936  1.00 39.37 56  A 1 
ATOM 423  N N   . SER A 0 57  . 63.146   23.571  -34.643  1.00 40.43 57  A 1 
ATOM 424  C CA  . SER A 0 57  . 63.010   22.312  -35.400  1.00 40.43 57  A 1 
ATOM 425  C C   . SER A 0 57  . 64.312   21.669  -35.918  1.00 40.43 57  A 1 
ATOM 426  C CB  . SER A 0 57  . 62.020   22.539  -36.552  1.00 40.43 57  A 1 
ATOM 427  O O   . SER A 0 57  . 64.259   20.699  -36.670  1.00 40.43 57  A 1 
ATOM 428  O OG  . SER A 0 57  . 62.430   23.632  -37.359  1.00 40.43 57  A 1 
ATOM 429  N N   . LYS A 0 58  . 65.496   22.163  -35.529  1.00 41.92 58  A 1 
ATOM 430  C CA  . LYS A 0 58  . 66.788   21.738  -36.107  1.00 41.92 58  A 1 
ATOM 431  C C   . LYS A 0 58  . 67.523   20.600  -35.383  1.00 41.92 58  A 1 
ATOM 432  C CB  . LYS A 0 58  . 67.691   22.962  -36.345  1.00 41.92 58  A 1 
ATOM 433  O O   . LYS A 0 58  . 68.447   20.048  -35.970  1.00 41.92 58  A 1 
ATOM 434  C CG  . LYS A 0 58  . 67.112   23.845  -37.464  1.00 41.92 58  A 1 
ATOM 435  C CD  . LYS A 0 58  . 68.120   24.881  -37.976  1.00 41.92 58  A 1 
ATOM 436  C CE  . LYS A 0 58  . 67.513   25.598  -39.189  1.00 41.92 58  A 1 
ATOM 437  N NZ  . LYS A 0 58  . 68.492   26.486  -39.863  1.00 41.92 58  A 1 
ATOM 438  N N   . ASN A 0 59  . 67.119   20.211  -34.167  1.00 41.14 59  A 1 
ATOM 439  C CA  . ASN A 0 59  . 67.874   19.238  -33.348  1.00 41.14 59  A 1 
ATOM 440  C C   . ASN A 0 59  . 67.204   17.859  -33.148  1.00 41.14 59  A 1 
ATOM 441  C CB  . ASN A 0 59  . 68.268   19.899  -32.009  1.00 41.14 59  A 1 
ATOM 442  O O   . ASN A 0 59  . 67.815   16.975  -32.552  1.00 41.14 59  A 1 
ATOM 443  C CG  . ASN A 0 59  . 69.418   20.890  -32.124  1.00 41.14 59  A 1 
ATOM 444  N ND2 . ASN A 0 59  . 69.853   21.450  -31.021  1.00 41.14 59  A 1 
ATOM 445  O OD1 . ASN A 0 59  . 69.945   21.183  -33.182  1.00 41.14 59  A 1 
ATOM 446  N N   . ALA A 0 60  . 65.981   17.632  -33.641  1.00 36.20 60  A 1 
ATOM 447  C CA  . ALA A 0 60  . 65.220   16.407  -33.344  1.00 36.20 60  A 1 
ATOM 448  C C   . ALA A 0 60  . 65.720   15.130  -34.066  1.00 36.20 60  A 1 
ATOM 449  C CB  . ALA A 0 60  . 63.744   16.688  -33.656  1.00 36.20 60  A 1 
ATOM 450  O O   . ALA A 0 60  . 65.447   14.015  -33.626  1.00 36.20 60  A 1 
ATOM 451  N N   . SER A 0 61  . 66.467   15.262  -35.167  1.00 45.76 61  A 1 
ATOM 452  C CA  . SER A 0 61  . 66.751   14.162  -36.108  1.00 45.76 61  A 1 
ATOM 453  C C   . SER A 0 61  . 67.910   13.222  -35.731  1.00 45.76 61  A 1 
ATOM 454  C CB  . SER A 0 61  . 66.972   14.755  -37.504  1.00 45.76 61  A 1 
ATOM 455  O O   . SER A 0 61  . 68.105   12.203  -36.393  1.00 45.76 61  A 1 
ATOM 456  O OG  . SER A 0 61  . 67.976   15.754  -37.454  1.00 45.76 61  A 1 
ATOM 457  N N   . GLN A 0 62  . 68.680   13.521  -34.679  1.00 44.95 62  A 1 
ATOM 458  C CA  . GLN A 0 62  . 69.866   12.734  -34.289  1.00 44.95 62  A 1 
ATOM 459  C C   . GLN A 0 62  . 69.551   11.550  -33.350  1.00 44.95 62  A 1 
ATOM 460  C CB  . GLN A 0 62  . 70.907   13.678  -33.658  1.00 44.95 62  A 1 
ATOM 461  O O   . GLN A 0 62  . 70.301   10.577  -33.321  1.00 44.95 62  A 1 
ATOM 462  C CG  . GLN A 0 62  . 71.572   14.650  -34.657  1.00 44.95 62  A 1 
ATOM 463  C CD  . GLN A 0 62  . 72.848   14.130  -35.326  1.00 44.95 62  A 1 
ATOM 464  N NE2 . GLN A 0 62  . 73.559   14.971  -36.046  1.00 44.95 62  A 1 
ATOM 465  O OE1 . GLN A 0 62  . 73.248   12.984  -35.221  1.00 44.95 62  A 1 
ATOM 466  N N   . VAL A 0 63  . 68.445   11.593  -32.592  1.00 44.62 63  A 1 
ATOM 467  C CA  . VAL A 0 63  . 68.141   10.599  -31.533  1.00 44.62 63  A 1 
ATOM 468  C C   . VAL A 0 63  . 67.294   9.416   -32.040  1.00 44.62 63  A 1 
ATOM 469  C CB  . VAL A 0 63  . 67.504   11.301  -30.308  1.00 44.62 63  A 1 
ATOM 470  O O   . VAL A 0 63  . 67.337   8.327   -31.471  1.00 44.62 63  A 1 
ATOM 471  C CG1 . VAL A 0 63  . 67.230   10.350  -29.135  1.00 44.62 63  A 1 
ATOM 472  C CG2 . VAL A 0 63  . 68.429   12.407  -29.772  1.00 44.62 63  A 1 
ATOM 473  N N   . ALA A 0 64  . 66.571   9.579   -33.152  1.00 42.38 64  A 1 
ATOM 474  C CA  . ALA A 0 64  . 65.571   8.615   -33.632  1.00 42.38 64  A 1 
ATOM 475  C C   . ALA A 0 64  . 66.124   7.251   -34.118  1.00 42.38 64  A 1 
ATOM 476  C CB  . ALA A 0 64  . 64.759   9.312   -34.732  1.00 42.38 64  A 1 
ATOM 477  O O   . ALA A 0 64  . 65.369   6.294   -34.265  1.00 42.38 64  A 1 
ATOM 478  N N   . LYS A 0 65  . 67.437   7.110   -34.346  1.00 41.17 65  A 1 
ATOM 479  C CA  . LYS A 0 65  . 68.044   5.936   -35.014  1.00 41.17 65  A 1 
ATOM 480  C C   . LYS A 0 65  . 68.141   4.642   -34.177  1.00 41.17 65  A 1 
ATOM 481  C CB  . LYS A 0 65  . 69.398   6.333   -35.642  1.00 41.17 65  A 1 
ATOM 482  O O   . LYS A 0 65  . 68.899   3.750   -34.554  1.00 41.17 65  A 1 
ATOM 483  C CG  . LYS A 0 65  . 69.220   7.196   -36.900  1.00 41.17 65  A 1 
ATOM 484  C CD  . LYS A 0 65  . 70.561   7.399   -37.620  1.00 41.17 65  A 1 
ATOM 485  C CE  . LYS A 0 65  . 70.325   8.129   -38.947  1.00 41.17 65  A 1 
ATOM 486  N NZ  . LYS A 0 65  . 71.587   8.320   -39.704  1.00 41.17 65  A 1 
ATOM 487  N N   . LYS A 0 66  . 67.435   4.506   -33.041  1.00 42.94 66  A 1 
ATOM 488  C CA  . LYS A 0 66  . 67.578   3.319   -32.162  1.00 42.94 66  A 1 
ATOM 489  C C   . LYS A 0 66  . 66.310   2.760   -31.492  1.00 42.94 66  A 1 
ATOM 490  C CB  . LYS A 0 66  . 68.756   3.527   -31.183  1.00 42.94 66  A 1 
ATOM 491  O O   . LYS A 0 66  . 66.428   1.961   -30.566  1.00 42.94 66  A 1 
ATOM 492  C CG  . LYS A 0 66  . 69.614   2.252   -31.108  1.00 42.94 66  A 1 
ATOM 493  C CD  . LYS A 0 66  . 70.836   2.414   -30.198  1.00 42.94 66  A 1 
ATOM 494  C CE  . LYS A 0 66  . 71.655   1.117   -30.240  1.00 42.94 66  A 1 
ATOM 495  N NZ  . LYS A 0 66  . 72.849   1.183   -29.361  1.00 42.94 66  A 1 
ATOM 496  N N   . LYS A 0 67  . 65.114   3.108   -31.980  1.00 38.50 67  A 1 
ATOM 497  C CA  . LYS A 0 67  . 63.859   2.377   -31.704  1.00 38.50 67  A 1 
ATOM 498  C C   . LYS A 0 67  . 62.995   2.332   -32.971  1.00 38.50 67  A 1 
ATOM 499  C CB  . LYS A 0 67  . 63.069   3.016   -30.541  1.00 38.50 67  A 1 
ATOM 500  O O   . LYS A 0 67  . 62.226   3.252   -33.215  1.00 38.50 67  A 1 
ATOM 501  C CG  . LYS A 0 67  . 63.594   2.671   -29.136  1.00 38.50 67  A 1 
ATOM 502  C CD  . LYS A 0 67  . 62.566   3.091   -28.071  1.00 38.50 67  A 1 
ATOM 503  C CE  . LYS A 0 67  . 62.981   2.648   -26.662  1.00 38.50 67  A 1 
ATOM 504  N NZ  . LYS A 0 67  . 61.899   2.907   -25.674  1.00 38.50 67  A 1 
ATOM 505  N N   . MET A 0 68  . 63.135   1.277   -33.775  1.00 36.02 68  A 1 
ATOM 506  C CA  . MET A 0 68  . 62.228   1.019   -34.901  1.00 36.02 68  A 1 
ATOM 507  C C   . MET A 0 68  . 61.007   0.244   -34.402  1.00 36.02 68  A 1 
ATOM 508  C CB  . MET A 0 68  . 62.941   0.255   -36.028  1.00 36.02 68  A 1 
ATOM 509  O O   . MET A 0 68  . 61.099   -0.951  -34.139  1.00 36.02 68  A 1 
ATOM 510  C CG  . MET A 0 68  . 63.919   1.154   -36.791  1.00 36.02 68  A 1 
ATOM 511  S SD  . MET A 0 68  . 64.831   0.336   -38.131  1.00 36.02 68  A 1 
ATOM 512  C CE  . MET A 0 68  . 63.480   -0.058  -39.279  1.00 36.02 68  A 1 
ATOM 513  N N   . VAL A 0 69  . 59.882   0.943   -34.268  1.00 41.24 69  A 1 
ATOM 514  C CA  . VAL A 0 69  . 58.541   0.381   -34.041  1.00 41.24 69  A 1 
ATOM 515  C C   . VAL A 0 69  . 57.608   1.166   -34.965  1.00 41.24 69  A 1 
ATOM 516  C CB  . VAL A 0 69  . 58.122   0.441   -32.553  1.00 41.24 69  A 1 
ATOM 517  O O   . VAL A 0 69  . 56.973   2.137   -34.566  1.00 41.24 69  A 1 
ATOM 518  C CG1 . VAL A 0 69  . 56.719   -0.140  -32.342  1.00 41.24 69  A 1 
ATOM 519  C CG2 . VAL A 0 69  . 59.076   -0.366  -31.660  1.00 41.24 69  A 1 
ATOM 520  N N   . ASN A 0 70  . 57.650   0.822   -36.253  1.00 45.06 70  A 1 
ATOM 521  C CA  . ASN A 0 70  . 57.127   1.657   -37.333  1.00 45.06 70  A 1 
ATOM 522  C C   . ASN A 0 70  . 55.643   1.359   -37.619  1.00 45.06 70  A 1 
ATOM 523  C CB  . ASN A 0 70  . 58.009   1.496   -38.589  1.00 45.06 70  A 1 
ATOM 524  O O   . ASN A 0 70  . 55.320   0.794   -38.661  1.00 45.06 70  A 1 
ATOM 525  C CG  . ASN A 0 70  . 59.435   2.010   -38.478  1.00 45.06 70  A 1 
ATOM 526  N ND2 . ASN A 0 70  . 60.134   2.054   -39.589  1.00 45.06 70  A 1 
ATOM 527  O OD1 . ASN A 0 70  . 59.964   2.354   -37.432  1.00 45.06 70  A 1 
ATOM 528  N N   . HIS A 0 71  . 54.753   1.761   -36.712  1.00 47.90 71  A 1 
ATOM 529  C CA  . HIS A 0 71  . 53.316   1.849   -36.996  1.00 47.90 71  A 1 
ATOM 530  C C   . HIS A 0 71  . 53.024   3.262   -37.527  1.00 47.90 71  A 1 
ATOM 531  C CB  . HIS A 0 71  . 52.500   1.475   -35.748  1.00 47.90 71  A 1 
ATOM 532  O O   . HIS A 0 71  . 53.320   4.247   -36.852  1.00 47.90 71  A 1 
ATOM 533  C CG  . HIS A 0 71  . 52.825   0.095   -35.222  1.00 47.90 71  A 1 
ATOM 534  C CD2 . HIS A 0 71  . 52.279   -1.096  -35.624  1.00 47.90 71  A 1 
ATOM 535  N ND1 . HIS A 0 71  . 53.750   -0.196  -34.246  1.00 47.90 71  A 1 
ATOM 536  C CE1 . HIS A 0 71  . 53.764   -1.527  -34.066  1.00 47.90 71  A 1 
ATOM 537  N NE2 . HIS A 0 71  . 52.903   -2.121  -34.900  1.00 47.90 71  A 1 
ATOM 538  N N   . ALA A 0 72  . 52.543   3.362   -38.770  1.00 49.00 72  A 1 
ATOM 539  C CA  . ALA A 0 72  . 52.366   4.622   -39.513  1.00 49.00 72  A 1 
ATOM 540  C C   . ALA A 0 72  . 50.974   4.716   -40.171  1.00 49.00 72  A 1 
ATOM 541  C CB  . ALA A 0 72  . 53.535   4.804   -40.490  1.00 49.00 72  A 1 
ATOM 542  O O   . ALA A 0 72  . 50.818   5.126   -41.321  1.00 49.00 72  A 1 
ATOM 543  N N   . GLY A 0 73  . 49.990   4.276   -39.399  1.00 53.37 73  A 1 
ATOM 544  C CA  . GLY A 0 73  . 48.548   4.374   -39.576  1.00 53.37 73  A 1 
ATOM 545  C C   . GLY A 0 73  . 47.946   3.978   -38.228  1.00 53.37 73  A 1 
ATOM 546  O O   . GLY A 0 73  . 48.560   3.182   -37.508  1.00 53.37 73  A 1 
ATOM 547  N N   . SER A 0 74  . 46.828   4.584   -37.857  1.00 60.73 74  A 1 
ATOM 548  C CA  . SER A 0 74  . 46.097   4.243   -36.638  1.00 60.73 74  A 1 
ATOM 549  C C   . SER A 0 74  . 44.613   4.313   -36.947  1.00 60.73 74  A 1 
ATOM 550  C CB  . SER A 0 74  . 46.457   5.178   -35.470  1.00 60.73 74  A 1 
ATOM 551  O O   . SER A 0 74  . 44.094   5.422   -37.042  1.00 60.73 74  A 1 
ATOM 552  O OG  . SER A 0 74  . 46.246   6.543   -35.794  1.00 60.73 74  A 1 
ATOM 553  N N   . ASN A 0 75  . 44.001   3.143   -37.096  1.00 65.10 75  A 1 
ATOM 554  C CA  . ASN A 0 75  . 42.596   2.933   -36.792  1.00 65.10 75  A 1 
ATOM 555  C C   . ASN A 0 75  . 42.461   2.802   -35.265  1.00 65.10 75  A 1 
ATOM 556  C CB  . ASN A 0 75  . 42.104   1.686   -37.546  1.00 65.10 75  A 1 
ATOM 557  O O   . ASN A 0 75  . 43.365   2.267   -34.603  1.00 65.10 75  A 1 
ATOM 558  C CG  . ASN A 0 75  . 42.782   0.396   -37.105  1.00 65.10 75  A 1 
ATOM 559  N ND2 . ASN A 0 75  . 42.057   -0.500  -36.482  1.00 65.10 75  A 1 
ATOM 560  O OD1 . ASN A 0 75  . 43.982   0.186   -37.295  1.00 65.10 75  A 1 
ATOM 561  N N   . PHE A 0 76  . 41.380   3.328   -34.708  1.00 72.59 76  A 1 
ATOM 562  C CA  . PHE A 0 76  . 41.010   3.171   -33.308  1.00 72.59 76  A 1 
ATOM 563  C C   . PHE A 0 76  . 39.496   3.018   -33.232  1.00 72.59 76  A 1 
ATOM 564  C CB  . PHE A 0 76  . 41.535   4.344   -32.462  1.00 72.59 76  A 1 
ATOM 565  O O   . PHE A 0 76  . 38.759   3.992   -33.192  1.00 72.59 76  A 1 
ATOM 566  C CG  . PHE A 0 76  . 40.983   4.376   -31.044  1.00 72.59 76  A 1 
ATOM 567  C CD1 . PHE A 0 76  . 39.887   5.204   -30.731  1.00 72.59 76  A 1 
ATOM 568  C CD2 . PHE A 0 76  . 41.510   3.522   -30.056  1.00 72.59 76  A 1 
ATOM 569  C CE1 . PHE A 0 76  . 39.316   5.177   -29.448  1.00 72.59 76  A 1 
ATOM 570  C CE2 . PHE A 0 76  . 40.946   3.501   -28.765  1.00 72.59 76  A 1 
ATOM 571  C CZ  . PHE A 0 76  . 39.847   4.327   -28.464  1.00 72.59 76  A 1 
ATOM 572  N N   . ASP A 0 77  . 39.083   1.762   -33.219  1.00 83.64 77  A 1 
ATOM 573  C CA  . ASP A 0 77  . 37.706   1.314   -33.146  1.00 83.64 77  A 1 
ATOM 574  C C   . ASP A 0 77  . 37.351   0.950   -31.687  1.00 83.64 77  A 1 
ATOM 575  C CB  . ASP A 0 77  . 37.459   0.205   -34.210  1.00 83.64 77  A 1 
ATOM 576  O O   . ASP A 0 77  . 38.004   0.112   -31.050  1.00 83.64 77  A 1 
ATOM 577  C CG  . ASP A 0 77  . 38.661   -0.675  -34.655  1.00 83.64 77  A 1 
ATOM 578  O OD1 . ASP A 0 77  . 39.757   -0.154  -35.000  1.00 83.64 77  A 1 
ATOM 579  O OD2 . ASP A 0 77  . 38.522   -1.922  -34.661  1.00 83.64 77  A 1 
ATOM 580  N N   . ALA A 0 78  . 36.330   1.614   -31.136  1.00 80.47 78  A 1 
ATOM 581  C CA  . ALA A 0 78  . 35.873   1.489   -29.753  1.00 80.47 78  A 1 
ATOM 582  C C   . ALA A 0 78  . 34.345   1.333   -29.669  1.00 80.47 78  A 1 
ATOM 583  C CB  . ALA A 0 78  . 36.359   2.704   -28.952  1.00 80.47 78  A 1 
ATOM 584  O O   . ALA A 0 78  . 33.592   1.945   -30.417  1.00 80.47 78  A 1 
ATOM 585  N N   . TYR A 0 79  . 33.883   0.516   -28.720  1.00 85.14 79  A 1 
ATOM 586  C CA  . TYR A 0 79  . 32.465   0.299   -28.422  1.00 85.14 79  A 1 
ATOM 587  C C   . TYR A 0 79  . 32.290   0.072   -26.920  1.00 85.14 79  A 1 
ATOM 588  C CB  . TYR A 0 79  . 31.934   -0.899  -29.226  1.00 85.14 79  A 1 
ATOM 589  O O   . TYR A 0 79  . 33.098   -0.634  -26.303  1.00 85.14 79  A 1 
ATOM 590  C CG  . TYR A 0 79  . 30.566   -1.389  -28.779  1.00 85.14 79  A 1 
ATOM 591  C CD1 . TYR A 0 79  . 30.462   -2.487  -27.902  1.00 85.14 79  A 1 
ATOM 592  C CD2 . TYR A 0 79  . 29.405   -0.695  -29.170  1.00 85.14 79  A 1 
ATOM 593  C CE1 . TYR A 0 79  . 29.202   -2.885  -27.412  1.00 85.14 79  A 1 
ATOM 594  C CE2 . TYR A 0 79  . 28.142   -1.097  -28.696  1.00 85.14 79  A 1 
ATOM 595  O OH  . TYR A 0 79  . 26.828   -2.565  -27.315  1.00 85.14 79  A 1 
ATOM 596  C CZ  . TYR A 0 79  . 28.039   -2.186  -27.808  1.00 85.14 79  A 1 
ATOM 597  N N   . GLY A 0 80  . 31.232   0.640   -26.348  1.00 82.91 80  A 1 
ATOM 598  C CA  . GLY A 0 80  . 30.908   0.543   -24.934  1.00 82.91 80  A 1 
ATOM 599  C C   . GLY A 0 80  . 29.415   0.408   -24.659  1.00 82.91 80  A 1 
ATOM 600  O O   . GLY A 0 80  . 28.557   0.679   -25.501  1.00 82.91 80  A 1 
ATOM 601  N N   . ARG A 0 81  . 29.135   -0.070  -23.449  1.00 91.46 81  A 1 
ATOM 602  C CA  . ARG A 0 81  . 27.834   -0.011  -22.795  1.00 91.46 81  A 1 
ATOM 603  C C   . ARG A 0 81  . 28.080   0.007   -21.293  1.00 91.46 81  A 1 
ATOM 604  C CB  . ARG A 0 81  . 26.960   -1.209  -23.200  1.00 91.46 81  A 1 
ATOM 605  O O   . ARG A 0 81  . 28.845   -0.847  -20.831  1.00 91.46 81  A 1 
ATOM 606  C CG  . ARG A 0 81  . 25.528   -1.083  -22.657  1.00 91.46 81  A 1 
ATOM 607  C CD  . ARG A 0 81  . 24.719   -2.338  -22.986  1.00 91.46 81  A 1 
ATOM 608  N NE  . ARG A 0 81  . 23.285   -2.105  -22.780  1.00 91.46 81  A 1 
ATOM 609  N NH1 . ARG A 0 81  . 22.451   -3.837  -24.017  1.00 91.46 81  A 1 
ATOM 610  N NH2 . ARG A 0 81  . 21.057   -2.344  -23.166  1.00 91.46 81  A 1 
ATOM 611  C CZ  . ARG A 0 81  . 22.274   -2.754  -23.313  1.00 91.46 81  A 1 
ATOM 612  N N   . ASP A 0 82  . 27.438   0.907   -20.564  1.00 83.66 82  A 1 
ATOM 613  C CA  . ASP A 0 82  . 27.311   0.801   -19.107  1.00 83.66 82  A 1 
ATOM 614  C C   . ASP A 0 82  . 25.848   0.507   -18.745  1.00 83.66 82  A 1 
ATOM 615  C CB  . ASP A 0 82  . 27.920   2.015   -18.375  1.00 83.66 82  A 1 
ATOM 616  O O   . ASP A 0 82  . 24.960   0.710   -19.568  1.00 83.66 82  A 1 
ATOM 617  C CG  . ASP A 0 82  . 28.649   1.588   -17.087  1.00 83.66 82  A 1 
ATOM 618  O OD1 . ASP A 0 82  . 28.253   0.547   -16.503  1.00 83.66 82  A 1 
ATOM 619  O OD2 . ASP A 0 82  . 29.691   2.202   -16.750  1.00 83.66 82  A 1 
ATOM 620  N N   . GLN A 0 83  . 25.606   -0.100  -17.582  1.00 91.43 83  A 1 
ATOM 621  C CA  . GLN A 0 83  . 24.261   -0.516  -17.158  1.00 91.43 83  A 1 
ATOM 622  C C   . GLN A 0 83  . 24.118   -0.425  -15.636  1.00 91.43 83  A 1 
ATOM 623  C CB  . GLN A 0 83  . 23.921   -1.950  -17.627  1.00 91.43 83  A 1 
ATOM 624  O O   . GLN A 0 83  . 24.363   -1.411  -14.928  1.00 91.43 83  A 1 
ATOM 625  C CG  . GLN A 0 83  . 23.855   -2.146  -19.148  1.00 91.43 83  A 1 
ATOM 626  C CD  . GLN A 0 83  . 22.873   -3.242  -19.541  1.00 91.43 83  A 1 
ATOM 627  N NE2 . GLN A 0 83  . 21.690   -2.873  -19.967  1.00 91.43 83  A 1 
ATOM 628  O OE1 . GLN A 0 83  . 23.136   -4.439  -19.485  1.00 91.43 83  A 1 
ATOM 629  N N   . ASP A 0 84  . 23.696   0.732   -15.130  1.00 87.74 84  A 1 
ATOM 630  C CA  . ASP A 0 84  . 23.478   0.943   -13.698  1.00 87.74 84  A 1 
ATOM 631  C C   . ASP A 0 84  . 21.996   0.736   -13.328  1.00 87.74 84  A 1 
ATOM 632  C CB  . ASP A 0 84  . 24.082   2.291   -13.226  1.00 87.74 84  A 1 
ATOM 633  O O   . ASP A 0 84  . 21.073   1.115   -14.049  1.00 87.74 84  A 1 
ATOM 634  C CG  . ASP A 0 84  . 25.173   2.163   -12.137  1.00 87.74 84  A 1 
ATOM 635  O OD1 . ASP A 0 84  . 25.312   1.068   -11.534  1.00 87.74 84  A 1 
ATOM 636  O OD2 . ASP A 0 84  . 25.812   3.186   -11.794  1.00 87.74 84  A 1 
ATOM 637  N N   . LEU A 0 85  . 21.743   0.087   -12.186  1.00 93.13 85  A 1 
ATOM 638  C CA  . LEU A 0 85  . 20.392   -0.210  -11.696  1.00 93.13 85  A 1 
ATOM 639  C C   . LEU A 0 85  . 20.324   -0.026  -10.181  1.00 93.13 85  A 1 
ATOM 640  C CB  . LEU A 0 85  . 19.969   -1.632  -12.124  1.00 93.13 85  A 1 
ATOM 641  O O   . LEU A 0 85  . 20.971   -0.743  -9.414   1.00 93.13 85  A 1 
ATOM 642  C CG  . LEU A 0 85  . 18.601   -2.096  -11.575  1.00 93.13 85  A 1 
ATOM 643  C CD1 . LEU A 0 85  . 17.421   -1.282  -12.106  1.00 93.13 85  A 1 
ATOM 644  C CD2 . LEU A 0 85  . 18.349   -3.557  -11.953  1.00 93.13 85  A 1 
ATOM 645  N N   . SER A 0 86  . 19.465   0.890   -9.745   1.00 94.72 86  A 1 
ATOM 646  C CA  . SER A 0 86  . 19.199   1.178   -8.340   1.00 94.72 86  A 1 
ATOM 647  C C   . SER A 0 86  . 17.727   0.953   -8.014   1.00 94.72 86  A 1 
ATOM 648  C CB  . SER A 0 86  . 19.631   2.607   -8.026   1.00 94.72 86  A 1 
ATOM 649  O O   . SER A 0 86  . 16.838   1.419   -8.726   1.00 94.72 86  A 1 
ATOM 650  O OG  . SER A 0 86  . 19.607   2.824   -6.628   1.00 94.72 86  A 1 
ATOM 651  N N   . ILE A 0 87  . 17.462   0.226   -6.929   1.00 95.74 87  A 1 
ATOM 652  C CA  . ILE A 0 87  . 16.115   -0.020  -6.411   1.00 95.74 87  A 1 
ATOM 653  C C   . ILE A 0 87  . 16.153   0.175   -4.897   1.00 95.74 87  A 1 
ATOM 654  C CB  . ILE A 0 87  . 15.590   -1.427  -6.800   1.00 95.74 87  A 1 
ATOM 655  O O   . ILE A 0 87  . 16.755   -0.627  -4.182   1.00 95.74 87  A 1 
ATOM 656  C CG1 . ILE A 0 87  . 15.666   -1.658  -8.330   1.00 95.74 87  A 1 
ATOM 657  C CG2 . ILE A 0 87  . 14.152   -1.597  -6.265   1.00 95.74 87  A 1 
ATOM 658  C CD1 . ILE A 0 87  . 15.110   -3.001  -8.820   1.00 95.74 87  A 1 
ATOM 659  N N   . ASP A 0 88  . 15.491   1.223   -4.416   1.00 95.14 88  A 1 
ATOM 660  C CA  . ASP A 0 88  . 15.126   1.369   -3.006   1.00 95.14 88  A 1 
ATOM 661  C C   . ASP A 0 88  . 13.646   0.989   -2.875   1.00 95.14 88  A 1 
ATOM 662  C CB  . ASP A 0 88  . 15.442   2.797   -2.524   1.00 95.14 88  A 1 
ATOM 663  O O   . ASP A 0 88  . 12.784   1.639   -3.465   1.00 95.14 88  A 1 
ATOM 664  C CG  . ASP A 0 88  . 15.375   2.974   -0.999   1.00 95.14 88  A 1 
ATOM 665  O OD1 . ASP A 0 88  . 14.947   2.028   -0.297   1.00 95.14 88  A 1 
ATOM 666  O OD2 . ASP A 0 88  . 15.788   4.062   -0.532   1.00 95.14 88  A 1 
ATOM 667  N N   . GLU A 0 89  . 13.346   -0.104  -2.174   1.00 95.96 89  A 1 
ATOM 668  C CA  . GLU A 0 89  . 11.984   -0.598  -1.954   1.00 95.96 89  A 1 
ATOM 669  C C   . GLU A 0 89  . 11.777   -0.886  -0.467   1.00 95.96 89  A 1 
ATOM 670  C CB  . GLU A 0 89  . 11.674   -1.821  -2.839   1.00 95.96 89  A 1 
ATOM 671  O O   . GLU A 0 89  . 12.567   -1.577  0.181    1.00 95.96 89  A 1 
ATOM 672  C CG  . GLU A 0 89  . 10.231   -2.315  -2.631   1.00 95.96 89  A 1 
ATOM 673  C CD  . GLU A 0 89  . 9.813    -3.403  -3.632   1.00 95.96 89  A 1 
ATOM 674  O OE1 . GLU A 0 89  . 8.744    -3.221  -4.267   1.00 95.96 89  A 1 
ATOM 675  O OE2 . GLU A 0 89  . 10.521   -4.426  -3.742   1.00 95.96 89  A 1 
ATOM 676  N N   . SER A 0 90  . 10.695   -0.344  0.087    1.00 94.50 90  A 1 
ATOM 677  C CA  . SER A 0 90  . 10.405   -0.404  1.512    1.00 94.50 90  A 1 
ATOM 678  C C   . SER A 0 90  . 8.906    -0.532  1.787    1.00 94.50 90  A 1 
ATOM 679  C CB  . SER A 0 90  . 11.046   0.791   2.229    1.00 94.50 90  A 1 
ATOM 680  O O   . SER A 0 90  . 8.053    -0.006  1.074    1.00 94.50 90  A 1 
ATOM 681  O OG  . SER A 0 90  . 10.745   2.020   1.603    1.00 94.50 90  A 1 
ATOM 682  N N   . TYR A 0 91  . 8.587    -1.283  2.837    1.00 96.46 91  A 1 
ATOM 683  C CA  . TYR A 0 91  . 7.230    -1.568  3.289    1.00 96.46 91  A 1 
ATOM 684  C C   . TYR A 0 91  . 7.208    -1.569  4.814    1.00 96.46 91  A 1 
ATOM 685  C CB  . TYR A 0 91  . 6.776    -2.928  2.733    1.00 96.46 91  A 1 
ATOM 686  O O   . TYR A 0 91  . 8.111    -2.119  5.452    1.00 96.46 91  A 1 
ATOM 687  C CG  . TYR A 0 91  . 5.477    -3.448  3.326    1.00 96.46 91  A 1 
ATOM 688  C CD1 . TYR A 0 91  . 5.506    -4.322  4.432    1.00 96.46 91  A 1 
ATOM 689  C CD2 . TYR A 0 91  . 4.242    -3.029  2.798    1.00 96.46 91  A 1 
ATOM 690  C CE1 . TYR A 0 91  . 4.304    -4.774  5.011    1.00 96.46 91  A 1 
ATOM 691  C CE2 . TYR A 0 91  . 3.038    -3.489  3.364    1.00 96.46 91  A 1 
ATOM 692  O OH  . TYR A 0 91  . 1.903    -4.789  5.031    1.00 96.46 91  A 1 
ATOM 693  C CZ  . TYR A 0 91  . 3.066    -4.357  4.474    1.00 96.46 91  A 1 
ATOM 694  N N   . GLY A 0 92  . 6.158    -1.006  5.404    1.00 92.88 92  A 1 
ATOM 695  C CA  . GLY A 0 92  . 5.968    -1.010  6.846    1.00 92.88 92  A 1 
ATOM 696  C C   . GLY A 0 92  . 4.501    -1.083  7.236    1.00 92.88 92  A 1 
ATOM 697  O O   . GLY A 0 92  . 3.617    -0.632  6.517    1.00 92.88 92  A 1 
ATOM 698  N N   . SER A 0 93  . 4.244    -1.652  8.411    1.00 93.78 93  A 1 
ATOM 699  C CA  . SER A 0 93  . 2.924    -1.647  9.033    1.00 93.78 93  A 1 
ATOM 700  C C   . SER A 0 93  . 3.081    -1.463  10.540   1.00 93.78 93  A 1 
ATOM 701  C CB  . SER A 0 93  . 2.157    -2.922  8.682    1.00 93.78 93  A 1 
ATOM 702  O O   . SER A 0 93  . 3.885    -2.146  11.177   1.00 93.78 93  A 1 
ATOM 703  O OG  . SER A 0 93  . 0.804    -2.815  9.076    1.00 93.78 93  A 1 
ATOM 704  N N   . THR A 0 94  . 2.334    -0.515  11.097   1.00 91.63 94  A 1 
ATOM 705  C CA  . THR A 0 94  . 2.394    -0.088  12.496   1.00 91.63 94  A 1 
ATOM 706  C C   . THR A 0 94  . 0.991    -0.122  13.077   1.00 91.63 94  A 1 
ATOM 707  C CB  . THR A 0 94  . 2.966    1.335   12.613   1.00 91.63 94  A 1 
ATOM 708  O O   . THR A 0 94  . 0.086    0.506   12.536   1.00 91.63 94  A 1 
ATOM 709  C CG2 . THR A 0 94  . 3.027    1.842   14.057   1.00 91.63 94  A 1 
ATOM 710  O OG1 . THR A 0 94  . 4.291    1.370   12.139   1.00 91.63 94  A 1 
ATOM 711  N N   . GLN A 0 95  . 0.819    -0.807  14.209   1.00 92.38 95  A 1 
ATOM 712  C CA  . GLN A 0 95  . -0.441   -0.842  14.952   1.00 92.38 95  A 1 
ATOM 713  C C   . GLN A 0 95  . -0.206   -0.382  16.392   1.00 92.38 95  A 1 
ATOM 714  C CB  . GLN A 0 95  . -1.061   -2.248  14.925   1.00 92.38 95  A 1 
ATOM 715  O O   . GLN A 0 95  . 0.640    -0.934  17.097   1.00 92.38 95  A 1 
ATOM 716  C CG  . GLN A 0 95  . -1.235   -2.810  13.508   1.00 92.38 95  A 1 
ATOM 717  C CD  . GLN A 0 95  . -2.207   -3.984  13.494   1.00 92.38 95  A 1 
ATOM 718  N NE2 . GLN A 0 95  . -3.432   -3.770  13.080   1.00 92.38 95  A 1 
ATOM 719  O OE1 . GLN A 0 95  . -1.914   -5.095  13.911   1.00 92.38 95  A 1 
ATOM 720  N N   . ALA A 0 96  . -0.973   0.604   16.845   1.00 89.96 96  A 1 
ATOM 721  C CA  . ALA A 0 96  . -0.925   1.143   18.198   1.00 89.96 96  A 1 
ATOM 722  C C   . ALA A 0 96  . -2.331   1.170   18.805   1.00 89.96 96  A 1 
ATOM 723  C CB  . ALA A 0 96  . -0.284   2.535   18.160   1.00 89.96 96  A 1 
ATOM 724  O O   . ALA A 0 96  . -3.295   1.574   18.157   1.00 89.96 96  A 1 
ATOM 725  N N   . LYS A 0 97  . -2.457   0.748   20.066   1.00 91.32 97  A 1 
ATOM 726  C CA  . LYS A 0 97  . -3.717   0.769   20.823   1.00 91.32 97  A 1 
ATOM 727  C C   . LYS A 0 97  . -3.446   1.298   22.223   1.00 91.32 97  A 1 
ATOM 728  C CB  . LYS A 0 97  . -4.365   -0.629  20.864   1.00 91.32 97  A 1 
ATOM 729  O O   . LYS A 0 97  . -2.507   0.843   22.873   1.00 91.32 97  A 1 
ATOM 730  C CG  . LYS A 0 97  . -4.752   -1.104  19.455   1.00 91.32 97  A 1 
ATOM 731  C CD  . LYS A 0 97  . -5.376   -2.502  19.429   1.00 91.32 97  A 1 
ATOM 732  C CE  . LYS A 0 97  . -5.616   -2.850  17.954   1.00 91.32 97  A 1 
ATOM 733  N NZ  . LYS A 0 97  . -6.047   -4.254  17.762   1.00 91.32 97  A 1 
ATOM 734  N N   . SER A 0 98  . -4.260   2.239   22.680   1.00 85.43 98  A 1 
ATOM 735  C CA  . SER A 0 98  . -4.215   2.779   24.035   1.00 85.43 98  A 1 
ATOM 736  C C   . SER A 0 98  . -5.605   2.774   24.658   1.00 85.43 98  A 1 
ATOM 737  C CB  . SER A 0 98  . -3.580   4.173   24.072   1.00 85.43 98  A 1 
ATOM 738  O O   . SER A 0 98  . -6.604   3.088   24.011   1.00 85.43 98  A 1 
ATOM 739  O OG  . SER A 0 98  . -4.267   5.105   23.262   1.00 85.43 98  A 1 
ATOM 740  N N   . TYR A 0 99  . -5.642   2.408   25.935   1.00 85.71 99  A 1 
ATOM 741  C CA  . TYR A 0 99  . -6.835   2.383   26.768   1.00 85.71 99  A 1 
ATOM 742  C C   . TYR A 0 99  . -6.518   3.136   28.058   1.00 85.71 99  A 1 
ATOM 743  C CB  . TYR A 0 99  . -7.252   0.933   27.058   1.00 85.71 99  A 1 
ATOM 744  O O   . TYR A 0 99  . -5.436   2.962   28.625   1.00 85.71 99  A 1 
ATOM 745  C CG  . TYR A 0 99  . -7.503   0.090   25.820   1.00 85.71 99  A 1 
ATOM 746  C CD1 . TYR A 0 99  . -8.758   0.135   25.184   1.00 85.71 99  A 1 
ATOM 747  C CD2 . TYR A 0 99  . -6.480   -0.729  25.299   1.00 85.71 99  A 1 
ATOM 748  C CE1 . TYR A 0 99  . -8.994   -0.634  24.029   1.00 85.71 99  A 1 
ATOM 749  C CE2 . TYR A 0 99  . -6.708   -1.496  24.140   1.00 85.71 99  A 1 
ATOM 750  O OH  . TYR A 0 99  . -8.192   -2.186  22.383   1.00 85.71 99  A 1 
ATOM 751  C CZ  . TYR A 0 99  . -7.966   -1.449  23.503   1.00 85.71 99  A 1 
ATOM 752  N N   . ARG A 0 100 . -7.449   3.971   28.505   1.00 83.28 100 A 1 
ATOM 753  C CA  . ARG A 0 100 . -7.386   4.749   29.741   1.00 83.28 100 A 1 
ATOM 754  C C   . ARG A 0 100 . -8.783   4.777   30.356   1.00 83.28 100 A 1 
ATOM 755  C CB  . ARG A 0 100 . -6.872   6.157   29.394   1.00 83.28 100 A 1 
ATOM 756  O O   . ARG A 0 100 . -9.760   4.918   29.635   1.00 83.28 100 A 1 
ATOM 757  C CG  . ARG A 0 100 . -6.790   7.131   30.577   1.00 83.28 100 A 1 
ATOM 758  C CD  . ARG A 0 100 . -6.251   8.483   30.088   1.00 83.28 100 A 1 
ATOM 759  N NE  . ARG A 0 100 . -6.048   9.416   31.210   1.00 83.28 100 A 1 
ATOM 760  N NH1 . ARG A 0 100 . -7.974   10.676  30.990   1.00 83.28 100 A 1 
ATOM 761  N NH2 . ARG A 0 100 . -6.605   11.060  32.671   1.00 83.28 100 A 1 
ATOM 762  C CZ  . ARG A 0 100 . -6.870   10.372  31.602   1.00 83.28 100 A 1 
ATOM 763  N N   . ALA A 0 101 . -8.844   4.659   31.670   1.00 81.62 101 A 1 
ATOM 764  C CA  . ALA A 0 101 . -9.976   5.036   32.508   1.00 81.62 101 A 1 
ATOM 765  C C   . ALA A 0 101 . -9.378   5.794   33.701   1.00 81.62 101 A 1 
ATOM 766  C CB  . ALA A 0 101 . -10.753  3.782   32.926   1.00 81.62 101 A 1 
ATOM 767  O O   . ALA A 0 101 . -8.213   5.545   34.041   1.00 81.62 101 A 1 
ATOM 768  N N   . GLU A 0 102 . -10.103  6.742   34.289   1.00 76.02 102 A 1 
ATOM 769  C CA  . GLU A 0 102 . -9.586   7.515   35.428   1.00 76.02 102 A 1 
ATOM 770  C C   . GLU A 0 102 . -9.851   6.819   36.771   1.00 76.02 102 A 1 
ATOM 771  C CB  . GLU A 0 102 . -10.069  8.975   35.364   1.00 76.02 102 A 1 
ATOM 772  O O   . GLU A 0 102 . -8.980   6.842   37.643   1.00 76.02 102 A 1 
ATOM 773  C CG  . GLU A 0 102 . -9.380   9.699   34.191   1.00 76.02 102 A 1 
ATOM 774  C CD  . GLU A 0 102 . -9.544   11.230  34.164   1.00 76.02 102 A 1 
ATOM 775  O OE1 . GLU A 0 102 . -9.120   11.813  33.132   1.00 76.02 102 A 1 
ATOM 776  O OE2 . GLU A 0 102 . -9.869   11.848  35.191   1.00 76.02 102 A 1 
ATOM 777  N N   . SER A 0 103 . -10.966  6.094   36.886   1.00 76.90 103 A 1 
ATOM 778  C CA  . SER A 0 103 . -11.289  5.211   38.012   1.00 76.90 103 A 1 
ATOM 779  C C   . SER A 0 103 . -12.078  3.974   37.556   1.00 76.90 103 A 1 
ATOM 780  C CB  . SER A 0 103 . -12.078  5.986   39.076   1.00 76.90 103 A 1 
ATOM 781  O O   . SER A 0 103 . -12.403  3.817   36.374   1.00 76.90 103 A 1 
ATOM 782  O OG  . SER A 0 103 . -13.403  6.163   38.641   1.00 76.90 103 A 1 
ATOM 783  N N   . TYR A 0 104 . -12.349  3.074   38.501   1.00 73.36 104 A 1 
ATOM 784  C CA  . TYR A 0 104 . -13.369  2.037   38.384   1.00 73.36 104 A 1 
ATOM 785  C C   . TYR A 0 104 . -13.823  1.641   39.787   1.00 73.36 104 A 1 
ATOM 786  C CB  . TYR A 0 104 . -12.831  0.804   37.649   1.00 73.36 104 A 1 
ATOM 787  O O   . TYR A 0 104 . -13.074  0.967   40.502   1.00 73.36 104 A 1 
ATOM 788  C CG  . TYR A 0 104 . -13.808  -0.359  37.641   1.00 73.36 104 A 1 
ATOM 789  C CD1 . TYR A 0 104 . -13.513  -1.554  38.328   1.00 73.36 104 A 1 
ATOM 790  C CD2 . TYR A 0 104 . -15.038  -0.226  36.974   1.00 73.36 104 A 1 
ATOM 791  C CE1 . TYR A 0 104 . -14.415  -2.636  38.282   1.00 73.36 104 A 1 
ATOM 792  C CE2 . TYR A 0 104 . -15.917  -1.318  36.881   1.00 73.36 104 A 1 
ATOM 793  O OH  . TYR A 0 104 . -16.438  -3.587  37.409   1.00 73.36 104 A 1 
ATOM 794  C CZ  . TYR A 0 104 . -15.601  -2.528  37.525   1.00 73.36 104 A 1 
ATOM 795  N N   . ASP A 0 105 . -15.038  2.037   40.153   1.00 76.94 105 A 1 
ATOM 796  C CA  . ASP A 0 105 . -15.615  1.751   41.462   1.00 76.94 105 A 1 
ATOM 797  C C   . ASP A 0 105 . -16.777  0.755   41.315   1.00 76.94 105 A 1 
ATOM 798  C CB  . ASP A 0 105 . -16.027  3.057   42.173   1.00 76.94 105 A 1 
ATOM 799  O O   . ASP A 0 105 . -17.709  0.957   40.536   1.00 76.94 105 A 1 
ATOM 800  C CG  . ASP A 0 105 . -14.862  3.887   42.749   1.00 76.94 105 A 1 
ATOM 801  O OD1 . ASP A 0 105 . -13.701  3.412   42.740   1.00 76.94 105 A 1 
ATOM 802  O OD2 . ASP A 0 105 . -15.151  4.976   43.296   1.00 76.94 105 A 1 
ATOM 803  N N   . GLU A 0 106 . -16.737  -0.333  42.091   1.00 76.34 106 A 1 
ATOM 804  C CA  . GLU A 0 106 . -17.896  -1.204  42.327   1.00 76.34 106 A 1 
ATOM 805  C C   . GLU A 0 106 . -18.424  -0.970  43.744   1.00 76.34 106 A 1 
ATOM 806  C CB  . GLU A 0 106 . -17.582  -2.703  42.158   1.00 76.34 106 A 1 
ATOM 807  O O   . GLU A 0 106 . -17.650  -0.972  44.706   1.00 76.34 106 A 1 
ATOM 808  C CG  . GLU A 0 106 . -17.066  -3.109  40.769   1.00 76.34 106 A 1 
ATOM 809  C CD  . GLU A 0 106 . -17.300  -4.594  40.412   1.00 76.34 106 A 1 
ATOM 810  O OE1 . GLU A 0 106 . -16.606  -5.093  39.491   1.00 76.34 106 A 1 
ATOM 811  O OE2 . GLU A 0 106 . -18.240  -5.233  40.945   1.00 76.34 106 A 1 
ATOM 812  N N   . TRP A 0 107 . -19.740  -0.836  43.893   1.00 77.97 107 A 1 
ATOM 813  C CA  . TRP A 0 107 . -20.388  -0.657  45.190   1.00 77.97 107 A 1 
ATOM 814  C C   . TRP A 0 107 . -21.613  -1.563  45.350   1.00 77.97 107 A 1 
ATOM 815  C CB  . TRP A 0 107 . -20.687  0.831   45.427   1.00 77.97 107 A 1 
ATOM 816  O O   . TRP A 0 107 . -22.384  -1.780  44.422   1.00 77.97 107 A 1 
ATOM 817  C CG  . TRP A 0 107 . -21.426  1.562   44.345   1.00 77.97 107 A 1 
ATOM 818  C CD1 . TRP A 0 107 . -20.854  2.232   43.317   1.00 77.97 107 A 1 
ATOM 819  C CD2 . TRP A 0 107 . -22.868  1.727   44.172   1.00 77.97 107 A 1 
ATOM 820  C CE2 . TRP A 0 107 . -23.094  2.548   43.024   1.00 77.97 107 A 1 
ATOM 821  C CE3 . TRP A 0 107 . -24.009  1.266   44.866   1.00 77.97 107 A 1 
ATOM 822  N NE1 . TRP A 0 107 . -21.832  2.815   42.536   1.00 77.97 107 A 1 
ATOM 823  C CH2 . TRP A 0 107 . -25.494  2.423   43.306   1.00 77.97 107 A 1 
ATOM 824  C CZ2 . TRP A 0 107 . -24.381  2.901   42.595   1.00 77.97 107 A 1 
ATOM 825  C CZ3 . TRP A 0 107 . -25.305  1.611   44.439   1.00 77.97 107 A 1 
ATOM 826  N N   . ASP A 0 108 . -21.778  -2.108  46.557   1.00 77.04 108 A 1 
ATOM 827  C CA  . ASP A 0 108 . -22.865  -3.011  46.954   1.00 77.04 108 A 1 
ATOM 828  C C   . ASP A 0 108 . -23.344  -2.611  48.356   1.00 77.04 108 A 1 
ATOM 829  C CB  . ASP A 0 108 . -22.354  -4.467  46.912   1.00 77.04 108 A 1 
ATOM 830  O O   . ASP A 0 108 . -22.689  -2.912  49.361   1.00 77.04 108 A 1 
ATOM 831  C CG  . ASP A 0 108 . -23.365  -5.512  47.406   1.00 77.04 108 A 1 
ATOM 832  O OD1 . ASP A 0 108 . -24.585  -5.250  47.414   1.00 77.04 108 A 1 
ATOM 833  O OD2 . ASP A 0 108 . -22.929  -6.618  47.807   1.00 77.04 108 A 1 
ATOM 834  N N   . ASN A 0 109 . -24.468  -1.894  48.426   1.00 71.17 109 A 1 
ATOM 835  C CA  . ASN A 0 109 . -25.148  -1.589  49.677   1.00 71.17 109 A 1 
ATOM 836  C C   . ASN A 0 109 . -26.341  -2.530  49.862   1.00 71.17 109 A 1 
ATOM 837  C CB  . ASN A 0 109 . -25.553  -0.109  49.753   1.00 71.17 109 A 1 
ATOM 838  O O   . ASN A 0 109 . -27.358  -2.409  49.182   1.00 71.17 109 A 1 
ATOM 839  C CG  . ASN A 0 109 . -26.033  0.210   51.161   1.00 71.17 109 A 1 
ATOM 840  N ND2 . ASN A 0 109 . -27.233  0.713   51.333   1.00 71.17 109 A 1 
ATOM 841  O OD1 . ASN A 0 109 . -25.330  -0.041  52.127   1.00 71.17 109 A 1 
ATOM 842  N N   . GLN A 0 110 . -26.212  -3.452  50.813   1.00 67.62 110 A 1 
ATOM 843  C CA  . GLN A 0 110 . -27.272  -4.379  51.206   1.00 67.62 110 A 1 
ATOM 844  C C   . GLN A 0 110 . -27.823  -3.935  52.555   1.00 67.62 110 A 1 
ATOM 845  C CB  . GLN A 0 110 . -26.735  -5.819  51.277   1.00 67.62 110 A 1 
ATOM 846  O O   . GLN A 0 110 . -27.315  -4.397  53.590   1.00 67.62 110 A 1 
ATOM 847  C CG  . GLN A 0 110 . -26.061  -6.291  49.988   1.00 67.62 110 A 1 
ATOM 848  C CD  . GLN A 0 110 . -25.542  -7.721  50.067   1.00 67.62 110 A 1 
ATOM 849  N NE2 . GLN A 0 110 . -24.790  -8.154  49.091   1.00 67.62 110 A 1 
ATOM 850  O OE1 . GLN A 0 110 . -25.761  -8.470  51.023   1.00 67.62 110 A 1 
ATOM 851  N N   . ASP A 0 111 . -28.823  -3.056  52.538   1.00 60.61 111 A 1 
ATOM 852  C CA  . ASP A 0 111 . -29.536  -2.719  53.761   1.00 60.61 111 A 1 
ATOM 853  C C   . ASP A 0 111 . -30.532  -3.829  54.099   1.00 60.61 111 A 1 
ATOM 854  C CB  . ASP A 0 111 . -30.169  -1.319  53.745   1.00 60.61 111 A 1 
ATOM 855  O O   . ASP A 0 111 . -31.126  -4.464  53.230   1.00 60.61 111 A 1 
ATOM 856  C CG  . ASP A 0 111 . -29.877  -0.621  55.073   1.00 60.61 111 A 1 
ATOM 857  O OD1 . ASP A 0 111 . -29.930  -1.340  56.102   1.00 60.61 111 A 1 
ATOM 858  O OD2 . ASP A 0 111 . -29.447  0.555   55.028   1.00 60.61 111 A 1 
ATOM 859  N N   . ARG A 0 112 . -30.601  -4.174  55.380   1.00 59.41 112 A 1 
ATOM 860  C CA  . ARG A 0 112 . -31.402  -5.304  55.882   1.00 59.41 112 A 1 
ATOM 861  C C   . ARG A 0 112 . -31.812  -5.032  57.316   1.00 59.41 112 A 1 
ATOM 862  C CB  . ARG A 0 112 . -30.678  -6.655  55.723   1.00 59.41 112 A 1 
ATOM 863  O O   . ARG A 0 112 . -31.587  -5.863  58.210   1.00 59.41 112 A 1 
ATOM 864  C CG  . ARG A 0 112 . -30.561  -7.119  54.263   1.00 59.41 112 A 1 
ATOM 865  C CD  . ARG A 0 112 . -30.141  -8.582  54.164   1.00 59.41 112 A 1 
ATOM 866  N NE  . ARG A 0 112 . -28.700  -8.669  54.436   1.00 59.41 112 A 1 
ATOM 867  N NH1 . ARG A 0 112 . -27.992  -9.528  52.414   1.00 59.41 112 A 1 
ATOM 868  N NH2 . ARG A 0 112 . -26.628  -8.287  53.638   1.00 59.41 112 A 1 
ATOM 869  C CZ  . ARG A 0 112 . -27.787  -8.854  53.508   1.00 59.41 112 A 1 
ATOM 870  N N   . ASP A 0 113 . -32.346  -3.837  57.514   1.00 62.51 113 A 1 
ATOM 871  C CA  . ASP A 0 113 . -32.957  -3.447  58.768   1.00 62.51 113 A 1 
ATOM 872  C C   . ASP A 0 113 . -34.201  -4.301  59.057   1.00 62.51 113 A 1 
ATOM 873  C CB  . ASP A 0 113 . -33.190  -1.914  58.804   1.00 62.51 113 A 1 
ATOM 874  O O   . ASP A 0 113 . -34.607  -5.183  58.290   1.00 62.51 113 A 1 
ATOM 875  C CG  . ASP A 0 113 . -32.200  -1.151  59.711   1.00 62.51 113 A 1 
ATOM 876  O OD1 . ASP A 0 113 . -31.396  -1.814  60.418   1.00 62.51 113 A 1 
ATOM 877  O OD2 . ASP A 0 113 . -32.335  0.086   59.839   1.00 62.51 113 A 1 
ATOM 878  N N   . LYS A 0 114 . -34.711  -4.162  60.284   1.00 56.07 114 A 1 
ATOM 879  C CA  . LYS A 0 114 . -35.909  -4.869  60.745   1.00 56.07 114 A 1 
ATOM 880  C C   . LYS A 0 114 . -36.724  -3.960  61.637   1.00 56.07 114 A 1 
ATOM 881  C CB  . LYS A 0 114 . -35.561  -6.207  61.433   1.00 56.07 114 A 1 
ATOM 882  O O   . LYS A 0 114 . -36.477  -3.902  62.845   1.00 56.07 114 A 1 
ATOM 883  C CG  . LYS A 0 114 . -34.981  -7.165  60.392   1.00 56.07 114 A 1 
ATOM 884  C CD  . LYS A 0 114 . -34.915  -8.638  60.767   1.00 56.07 114 A 1 
ATOM 885  C CE  . LYS A 0 114 . -34.390  -9.276  59.476   1.00 56.07 114 A 1 
ATOM 886  N NZ  . LYS A 0 114 . -34.674  -10.720 59.387   1.00 56.07 114 A 1 
ATOM 887  N N   . GLN A 0 115 . -37.725  -3.313  61.046   1.00 55.53 115 A 1 
ATOM 888  C CA  . GLN A 0 115 . -38.713  -2.452  61.712   1.00 55.53 115 A 1 
ATOM 889  C C   . GLN A 0 115 . -39.525  -3.215  62.782   1.00 55.53 115 A 1 
ATOM 890  C CB  . GLN A 0 115 . -39.644  -1.806  60.665   1.00 55.53 115 A 1 
ATOM 891  O O   . GLN A 0 115 . -40.690  -3.586  62.609   1.00 55.53 115 A 1 
ATOM 892  C CG  . GLN A 0 115 . -38.912  -0.950  59.621   1.00 55.53 115 A 1 
ATOM 893  C CD  . GLN A 0 115 . -38.608  0.499   59.973   1.00 55.53 115 A 1 
ATOM 894  N NE2 . GLN A 0 115 . -37.726  1.107   59.216   1.00 55.53 115 A 1 
ATOM 895  O OE1 . GLN A 0 115 . -39.142  1.087   60.910   1.00 55.53 115 A 1 
ATOM 896  N N   . LEU A 0 116 . -38.919  -3.433  63.952   1.00 46.13 116 A 1 
ATOM 897  C CA  . LEU A 0 116 . -39.625  -3.833  65.164   1.00 46.13 116 A 1 
ATOM 898  C C   . LEU A 0 116 . -40.413  -2.628  65.684   1.00 46.13 116 A 1 
ATOM 899  C CB  . LEU A 0 116 . -38.640  -4.382  66.215   1.00 46.13 116 A 1 
ATOM 900  O O   . LEU A 0 116 . -39.868  -1.771  66.382   1.00 46.13 116 A 1 
ATOM 901  C CG  . LEU A 0 116 . -38.031  -5.756  65.883   1.00 46.13 116 A 1 
ATOM 902  C CD1 . LEU A 0 116 . -37.060  -6.154  66.998   1.00 46.13 116 A 1 
ATOM 903  C CD2 . LEU A 0 116 . -39.086  -6.864  65.780   1.00 46.13 116 A 1 
ATOM 904  N N   . ALA A 0 117 . -41.703  -2.586  65.340   1.00 43.87 117 A 1 
ATOM 905  C CA  . ALA A 0 117 . -42.627  -1.518  65.715   1.00 43.87 117 A 1 
ATOM 906  C C   . ALA A 0 117 . -42.483  -1.108  67.195   1.00 43.87 117 A 1 
ATOM 907  C CB  . ALA A 0 117 . -44.056  -1.968  65.392   1.00 43.87 117 A 1 
ATOM 908  O O   . ALA A 0 117 . -42.461  -1.958  68.094   1.00 43.87 117 A 1 
ATOM 909  N N   . GLN A 0 118 . -42.377  0.208   67.416   1.00 46.93 118 A 1 
ATOM 910  C CA  . GLN A 0 118 . -41.910  0.826   68.661   1.00 46.93 118 A 1 
ATOM 911  C C   . GLN A 0 118 . -42.585  0.240   69.912   1.00 46.93 118 A 1 
ATOM 912  C CB  . GLN A 0 118 . -42.145  2.344   68.610   1.00 46.93 118 A 1 
ATOM 913  O O   . GLN A 0 118 . -43.806  0.275   70.060   1.00 46.93 118 A 1 
ATOM 914  C CG  . GLN A 0 118 . -41.384  3.068   67.485   1.00 46.93 118 A 1 
ATOM 915  C CD  . GLN A 0 118 . -41.650  4.573   67.478   1.00 46.93 118 A 1 
ATOM 916  N NE2 . GLN A 0 118 . -41.059  5.308   66.561   1.00 46.93 118 A 1 
ATOM 917  O OE1 . GLN A 0 118 . -42.374  5.115   68.301   1.00 46.93 118 A 1 
ATOM 918  N N   . ALA A 0 119 . -41.777  -0.263  70.848   1.00 39.62 119 A 1 
ATOM 919  C CA  . ALA A 0 119 . -42.247  -1.002  72.019   1.00 39.62 119 A 1 
ATOM 920  C C   . ALA A 0 119 . -42.783  -0.097  73.151   1.00 39.62 119 A 1 
ATOM 921  C CB  . ALA A 0 119 . -41.127  -1.951  72.469   1.00 39.62 119 A 1 
ATOM 922  O O   . ALA A 0 119 . -42.191  -0.001  74.227   1.00 39.62 119 A 1 
ATOM 923  N N   . TRP A 0 120 . -43.933  0.539   72.926   1.00 39.11 120 A 1 
ATOM 924  C CA  . TRP A 0 120 . -44.706  1.217   73.969   1.00 39.11 120 A 1 
ATOM 925  C C   . TRP A 0 120 . -45.542  0.154   74.710   1.00 39.11 120 A 1 
ATOM 926  C CB  . TRP A 0 120 . -45.580  2.321   73.339   1.00 39.11 120 A 1 
ATOM 927  O O   . TRP A 0 120 . -46.506  -0.363  74.151   1.00 39.11 120 A 1 
ATOM 928  C CG  . TRP A 0 120 . -44.890  3.488   72.670   1.00 39.11 120 A 1 
ATOM 929  C CD1 . TRP A 0 120 . -43.960  3.411   71.688   1.00 39.11 120 A 1 
ATOM 930  C CD2 . TRP A 0 120 . -45.161  4.921   72.822   1.00 39.11 120 A 1 
ATOM 931  C CE2 . TRP A 0 120 . -44.334  5.644   71.907   1.00 39.11 120 A 1 
ATOM 932  C CE3 . TRP A 0 120 . -46.058  5.685   73.604   1.00 39.11 120 A 1 
ATOM 933  N NE1 . TRP A 0 120 . -43.625  4.673   71.237   1.00 39.11 120 A 1 
ATOM 934  C CH2 . TRP A 0 120 . -45.281  7.766   72.581   1.00 39.11 120 A 1 
ATOM 935  C CZ2 . TRP A 0 120 . -44.381  7.040   71.784   1.00 39.11 120 A 1 
ATOM 936  C CZ3 . TRP A 0 120 . -46.119  7.088   73.485   1.00 39.11 120 A 1 
ATOM 937  N N   . GLY A 0 121 . -45.147  -0.221  75.936   1.00 42.94 121 A 1 
ATOM 938  C CA  . GLY A 0 121 . -45.850  -1.246  76.739   1.00 42.94 121 A 1 
ATOM 939  C C   . GLY A 0 121 . -44.984  -2.337  77.392   1.00 42.94 121 A 1 
ATOM 940  O O   . GLY A 0 121 . -45.450  -3.463  77.555   1.00 42.94 121 A 1 
ATOM 941  N N   . LYS A 0 122 . -43.717  -2.052  77.736   1.00 36.14 122 A 1 
ATOM 942  C CA  . LYS A 0 122 . -42.880  -2.913  78.602   1.00 36.14 122 A 1 
ATOM 943  C C   . LYS A 0 122 . -42.034  -2.092  79.579   1.00 36.14 122 A 1 
ATOM 944  C CB  . LYS A 0 122 . -42.009  -3.887  77.780   1.00 36.14 122 A 1 
ATOM 945  O O   . LYS A 0 122 . -40.816  -1.997  79.443   1.00 36.14 122 A 1 
ATOM 946  C CG  . LYS A 0 122 . -42.790  -5.116  77.304   1.00 36.14 122 A 1 
ATOM 947  C CD  . LYS A 0 122 . -41.863  -6.132  76.632   1.00 36.14 122 A 1 
ATOM 948  C CE  . LYS A 0 122 . -42.700  -7.344  76.216   1.00 36.14 122 A 1 
ATOM 949  N NZ  . LYS A 0 122 . -41.980  -8.197  75.241   1.00 36.14 122 A 1 
ATOM 950  N N   . ASP A 0 123 . -42.677  -1.567  80.608   1.00 35.59 123 A 1 
ATOM 951  C CA  . ASP A 0 123 . -42.069  -1.015  81.822   1.00 35.59 123 A 1 
ATOM 952  C C   . ASP A 0 123 . -41.508  -2.124  82.738   1.00 35.59 123 A 1 
ATOM 953  C CB  . ASP A 0 123 . -43.074  -0.081  82.524   1.00 35.59 123 A 1 
ATOM 954  O O   . ASP A 0 123 . -41.873  -2.292  83.899   1.00 35.59 123 A 1 
ATOM 955  C CG  . ASP A 0 123 . -44.405  -0.739  82.921   1.00 35.59 123 A 1 
ATOM 956  O OD1 . ASP A 0 123 . -44.806  -1.712  82.232   1.00 35.59 123 A 1 
ATOM 957  O OD2 . ASP A 0 123 . -45.044  -0.202  83.849   1.00 35.59 123 A 1 
ATOM 958  N N   . ARG A 0 124 . -40.552  -2.908  82.220   1.00 36.08 124 A 1 
ATOM 959  C CA  . ARG A 0 124 . -39.695  -3.719  83.094   1.00 36.08 124 A 1 
ATOM 960  C C   . ARG A 0 124 . -38.636  -2.824  83.723   1.00 36.08 124 A 1 
ATOM 961  C CB  . ARG A 0 124 . -39.078  -4.920  82.364   1.00 36.08 124 A 1 
ATOM 962  O O   . ARG A 0 124 . -37.601  -2.582  83.105   1.00 36.08 124 A 1 
ATOM 963  C CG  . ARG A 0 124 . -40.032  -6.119  82.385   1.00 36.08 124 A 1 
ATOM 964  C CD  . ARG A 0 124 . -39.296  -7.386  81.939   1.00 36.08 124 A 1 
ATOM 965  N NE  . ARG A 0 124 . -40.149  -8.578  82.103   1.00 36.08 124 A 1 
ATOM 966  N NH1 . ARG A 0 124 . -38.555  -10.167 81.651   1.00 36.08 124 A 1 
ATOM 967  N NH2 . ARG A 0 124 . -40.635  -10.799 82.169   1.00 36.08 124 A 1 
ATOM 968  C CZ  . ARG A 0 124 . -39.776  -9.838  81.975   1.00 36.08 124 A 1 
ATOM 969  N N   . ASP A 0 125 . -38.874  -2.432  84.973   1.00 39.14 125 A 1 
ATOM 970  C CA  . ASP A 0 125 . -37.947  -1.699  85.846   1.00 39.14 125 A 1 
ATOM 971  C C   . ASP A 0 125 . -36.631  -2.468  86.106   1.00 39.14 125 A 1 
ATOM 972  C CB  . ASP A 0 125 . -38.656  -1.332  87.166   1.00 39.14 125 A 1 
ATOM 973  O O   . ASP A 0 125 . -36.376  -3.028  87.174   1.00 39.14 125 A 1 
ATOM 974  C CG  . ASP A 0 125 . -39.632  -0.155  87.063   1.00 39.14 125 A 1 
ATOM 975  O OD1 . ASP A 0 125 . -39.503  0.622   86.091   1.00 39.14 125 A 1 
ATOM 976  O OD2 . ASP A 0 125 . -40.423  -0.008  88.019   1.00 39.14 125 A 1 
ATOM 977  N N   . GLN A 0 126 . -35.752  -2.500  85.104   1.00 34.83 126 A 1 
ATOM 978  C CA  . GLN A 0 126 . -34.365  -2.948  85.217   1.00 34.83 126 A 1 
ATOM 979  C C   . GLN A 0 126 . -33.476  -1.760  85.593   1.00 34.83 126 A 1 
ATOM 980  C CB  . GLN A 0 126 . -33.924  -3.671  83.935   1.00 34.83 126 A 1 
ATOM 981  O O   . GLN A 0 126 . -32.830  -1.122  84.761   1.00 34.83 126 A 1 
ATOM 982  C CG  . GLN A 0 126 . -34.476  -5.103  83.862   1.00 34.83 126 A 1 
ATOM 983  C CD  . GLN A 0 126 . -33.858  -6.019  84.918   1.00 34.83 126 A 1 
ATOM 984  N NE2 . GLN A 0 126 . -34.601  -6.446  85.915   1.00 34.83 126 A 1 
ATOM 985  O OE1 . GLN A 0 126 . -32.690  -6.361  84.882   1.00 34.83 126 A 1 
ATOM 986  N N   . TYR A 0 127 . -33.462  -1.461  86.889   1.00 30.35 127 A 1 
ATOM 987  C CA  . TYR A 0 127 . -32.641  -0.414  87.490   1.00 30.35 127 A 1 
ATOM 988  C C   . TYR A 0 127 . -31.139  -0.745  87.362   1.00 30.35 127 A 1 
ATOM 989  C CB  . TYR A 0 127 . -33.098  -0.272  88.953   1.00 30.35 127 A 1 
ATOM 990  O O   . TYR A 0 127 . -30.597  -1.466  88.199   1.00 30.35 127 A 1 
ATOM 991  C CG  . TYR A 0 127 . -32.484  0.882   89.723   1.00 30.35 127 A 1 
ATOM 992  C CD1 . TYR A 0 127 . -31.278  0.706   90.431   1.00 30.35 127 A 1 
ATOM 993  C CD2 . TYR A 0 127 . -33.151  2.122   89.770   1.00 30.35 127 A 1 
ATOM 994  C CE1 . TYR A 0 127 . -30.736  1.766   91.183   1.00 30.35 127 A 1 
ATOM 995  C CE2 . TYR A 0 127 . -32.617  3.182   90.526   1.00 30.35 127 A 1 
ATOM 996  O OH  . TYR A 0 127 . -30.901  4.027   91.972   1.00 30.35 127 A 1 
ATOM 997  C CZ  . TYR A 0 127 . -31.410  3.006   91.235   1.00 30.35 127 A 1 
ATOM 998  N N   . GLY A 0 128 . -30.449  -0.230  86.330   1.00 33.04 128 A 1 
ATOM 999  C CA  . GLY A 0 128 . -28.983  -0.368  86.265   1.00 33.04 128 A 1 
ATOM 1000 C C   . GLY A 0 128 . -28.232  -0.249  84.930   1.00 33.04 128 A 1 
ATOM 1001 O O   . GLY A 0 128 . -27.133  -0.791  84.861   1.00 33.04 128 A 1 
ATOM 1002 N N   . ALA A 0 129 . -28.734  0.423   83.883   1.00 32.33 129 A 1 
ATOM 1003 C CA  . ALA A 0 129 . -27.951  0.617   82.646   1.00 32.33 129 A 1 
ATOM 1004 C C   . ALA A 0 129 . -28.273  1.932   81.901   1.00 32.33 129 A 1 
ATOM 1005 C CB  . ALA A 0 129 . -28.144  -0.615  81.747   1.00 32.33 129 A 1 
ATOM 1006 O O   . ALA A 0 129 . -29.051  1.945   80.950   1.00 32.33 129 A 1 
ATOM 1007 N N   . SER A 0 130 . -27.661  3.052   82.304   1.00 32.47 130 A 1 
ATOM 1008 C CA  . SER A 0 130 . -27.817  4.344   81.619   1.00 32.47 130 A 1 
ATOM 1009 C C   . SER A 0 130 . -26.694  4.643   80.612   1.00 32.47 130 A 1 
ATOM 1010 C CB  . SER A 0 130 . -27.990  5.492   82.622   1.00 32.47 130 A 1 
ATOM 1011 O O   . SER A 0 130 . -25.518  4.735   80.957   1.00 32.47 130 A 1 
ATOM 1012 O OG  . SER A 0 130 . -27.030  5.440   83.661   1.00 32.47 130 A 1 
ATOM 1013 N N   . SER A 0 131 . -27.098  4.862   79.358   1.00 32.56 131 A 1 
ATOM 1014 C CA  . SER A 0 131 . -26.466  5.745   78.361   1.00 32.56 131 A 1 
ATOM 1015 C C   . SER A 0 131 . -24.924  5.825   78.297   1.00 32.56 131 A 1 
ATOM 1016 C CB  . SER A 0 131 . -27.051  7.159   78.523   1.00 32.56 131 A 1 
ATOM 1017 O O   . SER A 0 131 . -24.312  6.722   78.883   1.00 32.56 131 A 1 
ATOM 1018 O OG  . SER A 0 131 . -26.735  7.683   79.799   1.00 32.56 131 A 1 
ATOM 1019 N N   . LYS A 0 132 . -24.318  5.040   77.396   1.00 31.43 132 A 1 
ATOM 1020 C CA  . LYS A 0 132 . -23.250  5.527   76.499   1.00 31.43 132 A 1 
ATOM 1021 C C   . LYS A 0 132 . -23.468  4.957   75.098   1.00 31.43 132 A 1 
ATOM 1022 C CB  . LYS A 0 132 . -21.835  5.213   77.017   1.00 31.43 132 A 1 
ATOM 1023 O O   . LYS A 0 132 . -23.866  3.806   74.968   1.00 31.43 132 A 1 
ATOM 1024 C CG  . LYS A 0 132 . -21.400  6.213   78.100   1.00 31.43 132 A 1 
ATOM 1025 C CD  . LYS A 0 132 . -19.877  6.330   78.207   1.00 31.43 132 A 1 
ATOM 1026 C CE  . LYS A 0 132 . -19.541  7.458   79.187   1.00 31.43 132 A 1 
ATOM 1027 N NZ  . LYS A 0 132 . -18.090  7.761   79.185   1.00 31.43 132 A 1 
ATOM 1028 N N   . GLY A 0 133 . -23.274  5.789   74.078   1.00 29.06 133 A 1 
ATOM 1029 C CA  . GLY A 0 133 . -23.591  5.442   72.692   1.00 29.06 133 A 1 
ATOM 1030 C C   . GLY A 0 133 . -22.469  4.706   71.960   1.00 29.06 133 A 1 
ATOM 1031 O O   . GLY A 0 133 . -21.302  4.795   72.341   1.00 29.06 133 A 1 
ATOM 1032 N N   . ALA A 0 134 . -22.852  4.053   70.867   1.00 34.93 134 A 1 
ATOM 1033 C CA  . ALA A 0 134 . -21.984  3.715   69.748   1.00 34.93 134 A 1 
ATOM 1034 C C   . ALA A 0 134 . -22.513  4.478   68.524   1.00 34.93 134 A 1 
ATOM 1035 C CB  . ALA A 0 134 . -21.978  2.195   69.550   1.00 34.93 134 A 1 
ATOM 1036 O O   . ALA A 0 134 . -23.723  4.506   68.299   1.00 34.93 134 A 1 
ATOM 1037 N N   . SER A 0 135 . -21.629  5.163   67.802   1.00 30.01 135 A 1 
ATOM 1038 C CA  . SER A 0 135 . -21.994  5.946   66.617   1.00 30.01 135 A 1 
ATOM 1039 C C   . SER A 0 135 . -22.314  5.044   65.424   1.00 30.01 135 A 1 
ATOM 1040 C CB  . SER A 0 135 . -20.853  6.894   66.236   1.00 30.01 135 A 1 
ATOM 1041 O O   . SER A 0 135 . -21.902  3.886   65.390   1.00 30.01 135 A 1 
ATOM 1042 O OG  . SER A 0 135 . -20.526  7.754   67.316   1.00 30.01 135 A 1 
ATOM 1043 N N   . ALA A 0 136 . -22.998  5.600   64.422   1.00 28.70 136 A 1 
ATOM 1044 C CA  . ALA A 0 136 . -23.066  4.998   63.094   1.00 28.70 136 A 1 
ATOM 1045 C C   . ALA A 0 136 . -21.663  4.867   62.455   1.00 28.70 136 A 1 
ATOM 1046 C CB  . ALA A 0 136 . -24.014  5.842   62.230   1.00 28.70 136 A 1 
ATOM 1047 O O   . ALA A 0 136 . -20.731  5.549   62.881   1.00 28.70 136 A 1 
ATOM 1048 N N   . SER A 0 137 . -21.595  4.028   61.415   1.00 29.61 137 A 1 
ATOM 1049 C CA  . SER A 0 137 . -20.419  3.566   60.655   1.00 29.61 137 A 1 
ATOM 1050 C C   . SER A 0 137 . -19.414  2.668   61.407   1.00 29.61 137 A 1 
ATOM 1051 C CB  . SER A 0 137 . -19.765  4.675   59.809   1.00 29.61 137 A 1 
ATOM 1052 O O   . SER A 0 137 . -18.590  3.109   62.201   1.00 29.61 137 A 1 
ATOM 1053 O OG  . SER A 0 137 . -19.035  5.641   60.537   1.00 29.61 137 A 1 
ATOM 1054 N N   . ASP A 0 138 . -19.426  1.377   61.052   1.00 33.89 138 A 1 
ATOM 1055 C CA  . ASP A 0 138 . -18.275  0.472   61.170   1.00 33.89 138 A 1 
ATOM 1056 C C   . ASP A 0 138 . -18.176  -0.344  59.868   1.00 33.89 138 A 1 
ATOM 1057 C CB  . ASP A 0 138 . -18.359  -0.411  62.431   1.00 33.89 138 A 1 
ATOM 1058 O O   . ASP A 0 138 . -19.178  -0.856  59.363   1.00 33.89 138 A 1 
ATOM 1059 C CG  . ASP A 0 138 . -17.030  -1.112  62.765   1.00 33.89 138 A 1 
ATOM 1060 O OD1 . ASP A 0 138 . -15.988  -0.741  62.172   1.00 33.89 138 A 1 
ATOM 1061 O OD2 . ASP A 0 138 . -17.043  -2.027  63.624   1.00 33.89 138 A 1 
ATOM 1062 N N   . GLY A 0 139 . -16.997  -0.367  59.248   1.00 31.13 139 A 1 
ATOM 1063 C CA  . GLY A 0 139 . -16.845  -0.720  57.832   1.00 31.13 139 A 1 
ATOM 1064 C C   . GLY A 0 139 . -16.578  -2.206  57.576   1.00 31.13 139 A 1 
ATOM 1065 O O   . GLY A 0 139 . -15.740  -2.819  58.240   1.00 31.13 139 A 1 
ATOM 1066 N N   . LYS A 0 140 . -17.200  -2.775  56.533   1.00 31.81 140 A 1 
ATOM 1067 C CA  . LYS A 0 140 . -16.853  -4.107  55.997   1.00 31.81 140 A 1 
ATOM 1068 C C   . LYS A 0 140 . -15.525  -4.085  55.216   1.00 31.81 140 A 1 
ATOM 1069 C CB  . LYS A 0 140 . -17.993  -4.676  55.129   1.00 31.81 140 A 1 
ATOM 1070 O O   . LYS A 0 140 . -15.508  -4.291  54.009   1.00 31.81 140 A 1 
ATOM 1071 C CG  . LYS A 0 140 . -19.176  -5.272  55.902   1.00 31.81 140 A 1 
ATOM 1072 C CD  . LYS A 0 140 . -20.144  -5.863  54.865   1.00 31.81 140 A 1 
ATOM 1073 C CE  . LYS A 0 140 . -21.371  -6.531  55.486   1.00 31.81 140 A 1 
ATOM 1074 N NZ  . LYS A 0 140 . -22.366  -6.843  54.427   1.00 31.81 140 A 1 
ATOM 1075 N N   . TRP A 0 141 . -14.411  -3.889  55.918   1.00 30.03 141 A 1 
ATOM 1076 C CA  . TRP A 0 141 . -13.069  -4.174  55.394   1.00 30.03 141 A 1 
ATOM 1077 C C   . TRP A 0 141 . -12.537  -5.523  55.909   1.00 30.03 141 A 1 
ATOM 1078 C CB  . TRP A 0 141 . -12.113  -3.003  55.656   1.00 30.03 141 A 1 
ATOM 1079 O O   . TRP A 0 141 . -12.791  -5.927  57.047   1.00 30.03 141 A 1 
ATOM 1080 C CG  . TRP A 0 141 . -12.254  -1.861  54.691   1.00 30.03 141 A 1 
ATOM 1081 C CD1 . TRP A 0 141 . -13.039  -0.771  54.857   1.00 30.03 141 A 1 
ATOM 1082 C CD2 . TRP A 0 141 . -11.625  -1.699  53.376   1.00 30.03 141 A 1 
ATOM 1083 C CE2 . TRP A 0 141 . -12.071  -0.465  52.811   1.00 30.03 141 A 1 
ATOM 1084 C CE3 . TRP A 0 141 . -10.739  -2.475  52.593   1.00 30.03 141 A 1 
ATOM 1085 N NE1 . TRP A 0 141 . -12.934  0.053   53.752   1.00 30.03 141 A 1 
ATOM 1086 C CH2 . TRP A 0 141 . -10.773  -0.812  50.798   1.00 30.03 141 A 1 
ATOM 1087 C CZ2 . TRP A 0 141 . -11.657  -0.017  51.548   1.00 30.03 141 A 1 
ATOM 1088 C CZ3 . TRP A 0 141 . -10.319  -2.036  51.322   1.00 30.03 141 A 1 
ATOM 1089 N N   . ASP A 0 142 . -11.804  -6.212  55.034   1.00 35.80 142 A 1 
ATOM 1090 C CA  . ASP A 0 142 . -11.276  -7.581  55.118   1.00 35.80 142 A 1 
ATOM 1091 C C   . ASP A 0 142 . -11.028  -8.203  56.507   1.00 35.80 142 A 1 
ATOM 1092 C CB  . ASP A 0 142 . -9.946   -7.610  54.356   1.00 35.80 142 A 1 
ATOM 1093 O O   . ASP A 0 142 . -10.089  -7.849  57.226   1.00 35.80 142 A 1 
ATOM 1094 C CG  . ASP A 0 142 . -10.181  -7.463  52.862   1.00 35.80 142 A 1 
ATOM 1095 O OD1 . ASP A 0 142 . -10.827  -8.391  52.329   1.00 35.80 142 A 1 
ATOM 1096 O OD2 . ASP A 0 142 . -9.733   -6.436  52.314   1.00 35.80 142 A 1 
ATOM 1097 N N   . LYS A 0 143 . -11.775  -9.276  56.822   1.00 32.11 143 A 1 
ATOM 1098 C CA  . LYS A 0 143 . -11.484  -10.193 57.948   1.00 32.11 143 A 1 
ATOM 1099 C C   . LYS A 0 143 . -11.679  -11.684 57.625   1.00 32.11 143 A 1 
ATOM 1100 C CB  . LYS A 0 143 . -12.214  -9.750  59.236   1.00 32.11 143 A 1 
ATOM 1101 O O   . LYS A 0 143 . -12.261  -12.420 58.415   1.00 32.11 143 A 1 
ATOM 1102 C CG  . LYS A 0 143 . -11.549  -8.525  59.880   1.00 32.11 143 A 1 
ATOM 1103 C CD  . LYS A 0 143 . -12.204  -8.158  61.215   1.00 32.11 143 A 1 
ATOM 1104 C CE  . LYS A 0 143 . -11.548  -6.879  61.749   1.00 32.11 143 A 1 
ATOM 1105 N NZ  . LYS A 0 143 . -12.478  -6.098  62.606   1.00 32.11 143 A 1 
ATOM 1106 N N   . TYR A 0 144 . -11.095  -12.165 56.524   1.00 37.75 144 A 1 
ATOM 1107 C CA  . TYR A 0 144 . -10.905  -13.610 56.272   1.00 37.75 144 A 1 
ATOM 1108 C C   . TYR A 0 144 . -9.429   -14.015 56.077   1.00 37.75 144 A 1 
ATOM 1109 C CB  . TYR A 0 144 . -11.904  -14.135 55.221   1.00 37.75 144 A 1 
ATOM 1110 O O   . TYR A 0 144 . -9.082   -14.830 55.229   1.00 37.75 144 A 1 
ATOM 1111 C CG  . TYR A 0 144 . -13.145  -14.716 55.879   1.00 37.75 144 A 1 
ATOM 1112 C CD1 . TYR A 0 144 . -13.074  -15.984 56.492   1.00 37.75 144 A 1 
ATOM 1113 C CD2 . TYR A 0 144 . -14.340  -13.974 55.937   1.00 37.75 144 A 1 
ATOM 1114 C CE1 . TYR A 0 144 . -14.191  -16.508 57.172   1.00 37.75 144 A 1 
ATOM 1115 C CE2 . TYR A 0 144 . -15.460  -14.495 56.613   1.00 37.75 144 A 1 
ATOM 1116 O OH  . TYR A 0 144 . -16.468  -16.255 57.892   1.00 37.75 144 A 1 
ATOM 1117 C CZ  . TYR A 0 144 . -15.387  -15.759 57.235   1.00 37.75 144 A 1 
ATOM 1118 N N   . ALA A 0 145 . -8.542   -13.474 56.921   1.00 31.39 145 A 1 
ATOM 1119 C CA  . ALA A 0 145 . -7.094   -13.703 56.852   1.00 31.39 145 A 1 
ATOM 1120 C C   . ALA A 0 145 . -6.455   -14.118 58.200   1.00 31.39 145 A 1 
ATOM 1121 C CB  . ALA A 0 145 . -6.445   -12.464 56.217   1.00 31.39 145 A 1 
ATOM 1122 O O   . ALA A 0 145 . -5.541   -13.452 58.691   1.00 31.39 145 A 1 
ATOM 1123 N N   . LYS A 0 146 . -6.910   -15.227 58.814   1.00 34.14 146 A 1 
ATOM 1124 C CA  . LYS A 0 146 . -6.131   -15.966 59.841   1.00 34.14 146 A 1 
ATOM 1125 C C   . LYS A 0 146 . -6.691   -17.364 60.156   1.00 34.14 146 A 1 
ATOM 1126 C CB  . LYS A 0 146 . -6.002   -15.122 61.140   1.00 34.14 146 A 1 
ATOM 1127 O O   . LYS A 0 146 . -7.649   -17.491 60.909   1.00 34.14 146 A 1 
ATOM 1128 C CG  . LYS A 0 146 . -4.530   -14.785 61.432   1.00 34.14 146 A 1 
ATOM 1129 C CD  . LYS A 0 146 . -4.406   -13.692 62.498   1.00 34.14 146 A 1 
ATOM 1130 C CE  . LYS A 0 146 . -2.934   -13.295 62.657   1.00 34.14 146 A 1 
ATOM 1131 N NZ  . LYS A 0 146 . -2.784   -12.114 63.542   1.00 34.14 146 A 1 
ATOM 1132 N N   . GLY A 0 147 . -6.035   -18.417 59.658   1.00 38.39 147 A 1 
ATOM 1133 C CA  . GLY A 0 147 . -6.300   -19.797 60.090   1.00 38.39 147 A 1 
ATOM 1134 C C   . GLY A 0 147 . -5.718   -20.879 59.174   1.00 38.39 147 A 1 
ATOM 1135 O O   . GLY A 0 147 . -6.288   -21.153 58.129   1.00 38.39 147 A 1 
ATOM 1136 N N   . GLY A 0 148 . -4.634   -21.537 59.604   1.00 35.09 148 A 1 
ATOM 1137 C CA  . GLY A 0 148 . -4.123   -22.771 58.979   1.00 35.09 148 A 1 
ATOM 1138 C C   . GLY A 0 148 . -3.037   -22.575 57.914   1.00 35.09 148 A 1 
ATOM 1139 O O   . GLY A 0 148 . -3.315   -22.289 56.756   1.00 35.09 148 A 1 
ATOM 1140 N N   . GLN A 0 149 . -1.777   -22.785 58.299   1.00 34.01 149 A 1 
ATOM 1141 C CA  . GLN A 0 149 . -0.642   -22.859 57.370   1.00 34.01 149 A 1 
ATOM 1142 C C   . GLN A 0 149 . -0.708   -24.160 56.542   1.00 34.01 149 A 1 
ATOM 1143 C CB  . GLN A 0 149 . 0.669    -22.880 58.189   1.00 34.01 149 A 1 
ATOM 1144 O O   . GLN A 0 149 . -0.915   -25.209 57.147   1.00 34.01 149 A 1 
ATOM 1145 C CG  . GLN A 0 149 . 0.866    -21.733 59.202   1.00 34.01 149 A 1 
ATOM 1146 C CD  . GLN A 0 149 . 1.305    -22.256 60.570   1.00 34.01 149 A 1 
ATOM 1147 N NE2 . GLN A 0 149 . 2.559    -22.125 60.944   1.00 34.01 149 A 1 
ATOM 1148 O OE1 . GLN A 0 149 . 0.522    -22.804 61.327   1.00 34.01 149 A 1 
ATOM 1149 N N   . ASN A 0 150 . -0.384   -24.140 55.236   1.00 38.40 150 A 1 
ATOM 1150 C CA  . ASN A 0 150 . 0.900    -24.699 54.764   1.00 38.40 150 A 1 
ATOM 1151 C C   . ASN A 0 150 . 1.257    -24.384 53.285   1.00 38.40 150 A 1 
ATOM 1152 C CB  . ASN A 0 150 . 1.011    -26.232 54.966   1.00 38.40 150 A 1 
ATOM 1153 O O   . ASN A 0 150 . 0.482    -24.646 52.378   1.00 38.40 150 A 1 
ATOM 1154 C CG  . ASN A 0 150 . 2.432    -26.666 55.288   1.00 38.40 150 A 1 
ATOM 1155 N ND2 . ASN A 0 150 . 2.644    -27.937 55.525   1.00 38.40 150 A 1 
ATOM 1156 O OD1 . ASN A 0 150 . 3.364    -25.880 55.361   1.00 38.40 150 A 1 
ATOM 1157 N N   . SER A 0 151 . 2.482    -23.887 53.096   1.00 34.63 151 A 1 
ATOM 1158 C CA  . SER A 0 151 . 3.418    -23.999 51.955   1.00 34.63 151 A 1 
ATOM 1159 C C   . SER A 0 151 . 2.968    -24.280 50.493   1.00 34.63 151 A 1 
ATOM 1160 C CB  . SER A 0 151 . 4.457    -25.060 52.344   1.00 34.63 151 A 1 
ATOM 1161 O O   . SER A 0 151 . 2.550    -25.384 50.162   1.00 34.63 151 A 1 
ATOM 1162 O OG  . SER A 0 151 . 5.696    -24.785 51.731   1.00 34.63 151 A 1 
ATOM 1163 N N   . ALA A 0 152 . 3.380    -23.340 49.619   1.00 35.39 152 A 1 
ATOM 1164 C CA  . ALA A 0 152 . 4.092    -23.525 48.331   1.00 35.39 152 A 1 
ATOM 1165 C C   . ALA A 0 152 . 3.374    -23.425 46.954   1.00 35.39 152 A 1 
ATOM 1166 C CB  . ALA A 0 152 . 5.050    -24.728 48.381   1.00 35.39 152 A 1 
ATOM 1167 O O   . ALA A 0 152 . 2.480    -24.198 46.647   1.00 35.39 152 A 1 
ATOM 1168 N N   . TYR A 0 153 . 3.906    -22.497 46.125   1.00 34.97 153 A 1 
ATOM 1169 C CA  . TYR A 0 153 . 4.370    -22.614 44.714   1.00 34.97 153 A 1 
ATOM 1170 C C   . TYR A 0 153 . 3.608    -23.511 43.708   1.00 34.97 153 A 1 
ATOM 1171 C CB  . TYR A 0 153 . 5.846    -23.082 44.755   1.00 34.97 153 A 1 
ATOM 1172 O O   . TYR A 0 153 . 3.313    -24.658 44.004   1.00 34.97 153 A 1 
ATOM 1173 C CG  . TYR A 0 153 . 6.864    -22.043 45.203   1.00 34.97 153 A 1 
ATOM 1174 C CD1 . TYR A 0 153 . 7.651    -21.381 44.243   1.00 34.97 153 A 1 
ATOM 1175 C CD2 . TYR A 0 153 . 7.062    -21.756 46.568   1.00 34.97 153 A 1 
ATOM 1176 C CE1 . TYR A 0 153 . 8.564    -20.383 44.630   1.00 34.97 153 A 1 
ATOM 1177 C CE2 . TYR A 0 153 . 7.976    -20.760 46.966   1.00 34.97 153 A 1 
ATOM 1178 O OH  . TYR A 0 153 . 9.599    -19.093 46.361   1.00 34.97 153 A 1 
ATOM 1179 C CZ  . TYR A 0 153 . 8.720    -20.059 45.991   1.00 34.97 153 A 1 
ATOM 1180 N N   . GLN A 0 154 . 3.460    -23.180 42.416   1.00 33.15 154 A 1 
ATOM 1181 C CA  . GLN A 0 154 . 3.581    -21.958 41.583   1.00 33.15 154 A 1 
ATOM 1182 C C   . GLN A 0 154 . 3.189    -22.410 40.151   1.00 33.15 154 A 1 
ATOM 1183 C CB  . GLN A 0 154 . 5.038    -21.431 41.501   1.00 33.15 154 A 1 
ATOM 1184 O O   . GLN A 0 154 . 3.605    -23.498 39.759   1.00 33.15 154 A 1 
ATOM 1185 C CG  . GLN A 0 154 . 5.216    -19.945 41.867   1.00 33.15 154 A 1 
ATOM 1186 C CD  . GLN A 0 154 . 6.651    -19.439 41.663   1.00 33.15 154 A 1 
ATOM 1187 N NE2 . GLN A 0 154 . 6.935    -18.194 41.971   1.00 33.15 154 A 1 
ATOM 1188 O OE1 . GLN A 0 154 . 7.551    -20.138 41.231   1.00 33.15 154 A 1 
ATOM 1189 N N   . GLY A 0 155 . 2.464    -21.620 39.348   1.00 32.18 155 A 1 
ATOM 1190 C CA  . GLY A 0 155 . 2.184    -21.984 37.941   1.00 32.18 155 A 1 
ATOM 1191 C C   . GLY A 0 155 . 0.887    -21.377 37.377   1.00 32.18 155 A 1 
ATOM 1192 O O   . GLY A 0 155 . -0.165   -21.617 37.967   1.00 32.18 155 A 1 
ATOM 1193 N N   . PRO A 0 156 . 0.927    -20.581 36.288   1.00 33.31 156 A 1 
ATOM 1194 C CA  . PRO A 0 156 . -0.241   -19.867 35.766   1.00 33.31 156 A 1 
ATOM 1195 C C   . PRO A 0 156 . -0.865   -20.503 34.501   1.00 33.31 156 A 1 
ATOM 1196 C CB  . PRO A 0 156 . 0.281    -18.440 35.556   1.00 33.31 156 A 1 
ATOM 1197 O O   . PRO A 0 156 . -1.126   -19.796 33.528   1.00 33.31 156 A 1 
ATOM 1198 C CG  . PRO A 0 156 . 1.680    -18.700 34.997   1.00 33.31 156 A 1 
ATOM 1199 C CD  . PRO A 0 156 . 2.131    -19.967 35.733   1.00 33.31 156 A 1 
ATOM 1200 N N   . ASP A 0 157 . -1.128   -21.815 34.486   1.00 30.27 157 A 1 
ATOM 1201 C CA  . ASP A 0 157 . -1.796   -22.493 33.362   1.00 30.27 157 A 1 
ATOM 1202 C C   . ASP A 0 157 . -2.753   -23.639 33.774   1.00 30.27 157 A 1 
ATOM 1203 C CB  . ASP A 0 157 . -0.766   -22.928 32.299   1.00 30.27 157 A 1 
ATOM 1204 O O   . ASP A 0 157 . -2.364   -24.652 34.346   1.00 30.27 157 A 1 
ATOM 1205 C CG  . ASP A 0 157 . 0.259    -23.985 32.738   1.00 30.27 157 A 1 
ATOM 1206 O OD1 . ASP A 0 157 . 0.904    -23.794 33.796   1.00 30.27 157 A 1 
ATOM 1207 O OD2 . ASP A 0 157 . 0.440    -24.943 31.949   1.00 30.27 157 A 1 
ATOM 1208 N N   . GLY A 0 158 . -4.045   -23.487 33.448   1.00 31.98 158 A 1 
ATOM 1209 C CA  . GLY A 0 158 . -5.100   -24.495 33.663   1.00 31.98 158 A 1 
ATOM 1210 C C   . GLY A 0 158 . -6.494   -23.851 33.697   1.00 31.98 158 A 1 
ATOM 1211 O O   . GLY A 0 158 . -6.781   -23.039 34.564   1.00 31.98 158 A 1 
ATOM 1212 N N   . LYS A 0 159 . -7.369   -24.038 32.700   1.00 28.49 159 A 1 
ATOM 1213 C CA  . LYS A 0 159 . -8.156   -25.259 32.409   1.00 28.49 159 A 1 
ATOM 1214 C C   . LYS A 0 159 . -9.005   -25.762 33.585   1.00 28.49 159 A 1 
ATOM 1215 C CB  . LYS A 0 159 . -7.350   -26.409 31.781   1.00 28.49 159 A 1 
ATOM 1216 O O   . LYS A 0 159 . -8.674   -26.763 34.214   1.00 28.49 159 A 1 
ATOM 1217 C CG  . LYS A 0 159 . -6.844   -26.101 30.370   1.00 28.49 159 A 1 
ATOM 1218 C CD  . LYS A 0 159 . -6.436   -27.416 29.695   1.00 28.49 159 A 1 
ATOM 1219 C CE  . LYS A 0 159 . -6.017   -27.160 28.248   1.00 28.49 159 A 1 
ATOM 1220 N NZ  . LYS A 0 159 . -5.811   -28.439 27.532   1.00 28.49 159 A 1 
ATOM 1221 N N   . TRP A 0 160 . -10.167  -25.141 33.782   1.00 31.68 160 A 1 
ATOM 1222 C CA  . TRP A 0 160 . -11.260  -25.723 34.567   1.00 31.68 160 A 1 
ATOM 1223 C C   . TRP A 0 160 . -12.147  -26.616 33.694   1.00 31.68 160 A 1 
ATOM 1224 C CB  . TRP A 0 160 . -12.007  -24.629 35.333   1.00 31.68 160 A 1 
ATOM 1225 O O   . TRP A 0 160 . -13.188  -26.212 33.184   1.00 31.68 160 A 1 
ATOM 1226 C CG  . TRP A 0 160 . -11.218  -24.167 36.516   1.00 31.68 160 A 1 
ATOM 1227 C CD1 . TRP A 0 160 . -10.536  -23.004 36.621   1.00 31.68 160 A 1 
ATOM 1228 C CD2 . TRP A 0 160 . -10.936  -24.910 37.743   1.00 31.68 160 A 1 
ATOM 1229 C CE2 . TRP A 0 160 . -10.056  -24.130 38.550   1.00 31.68 160 A 1 
ATOM 1230 C CE3 . TRP A 0 160 . -11.317  -26.176 38.242   1.00 31.68 160 A 1 
ATOM 1231 N NE1 . TRP A 0 160 . -9.855   -22.977 37.822   1.00 31.68 160 A 1 
ATOM 1232 C CH2 . TRP A 0 160 . -9.976   -25.844 40.259   1.00 31.68 160 A 1 
ATOM 1233 C CZ2 . TRP A 0 160 . -9.578   -24.580 39.789   1.00 31.68 160 A 1 
ATOM 1234 C CZ3 . TRP A 0 160 . -10.844  -26.638 39.487   1.00 31.68 160 A 1 
ATOM 1235 N N   . ASP A 0 161 . -11.681  -27.847 33.501   1.00 33.03 161 A 1 
ATOM 1236 C CA  . ASP A 0 161 . -12.427  -28.921 32.845   1.00 33.03 161 A 1 
ATOM 1237 C C   . ASP A 0 161 . -13.480  -29.552 33.785   1.00 33.03 161 A 1 
ATOM 1238 C CB  . ASP A 0 161 . -11.433  -29.993 32.341   1.00 33.03 161 A 1 
ATOM 1239 O O   . ASP A 0 161 . -13.238  -29.732 34.977   1.00 33.03 161 A 1 
ATOM 1240 C CG  . ASP A 0 161 . -11.274  -30.019 30.818   1.00 33.03 161 A 1 
ATOM 1241 O OD1 . ASP A 0 161 . -12.325  -30.156 30.153   1.00 33.03 161 A 1 
ATOM 1242 O OD2 . ASP A 0 161 . -10.115  -30.029 30.342   1.00 33.03 161 A 1 
ATOM 1243 N N   . LYS A 0 162 . -14.583  -30.026 33.186   1.00 35.33 162 A 1 
ATOM 1244 C CA  . LYS A 0 162 . -15.572  -31.004 33.711   1.00 35.33 162 A 1 
ATOM 1245 C C   . LYS A 0 162 . -16.565  -30.593 34.812   1.00 35.33 162 A 1 
ATOM 1246 C CB  . LYS A 0 162 . -14.891  -32.335 34.059   1.00 35.33 162 A 1 
ATOM 1247 O O   . LYS A 0 162 . -16.378  -30.803 36.007   1.00 35.33 162 A 1 
ATOM 1248 C CG  . LYS A 0 162 . -14.424  -33.023 32.775   1.00 35.33 162 A 1 
ATOM 1249 C CD  . LYS A 0 162 . -13.457  -34.159 33.084   1.00 35.33 162 A 1 
ATOM 1250 C CE  . LYS A 0 162 . -12.951  -34.689 31.743   1.00 35.33 162 A 1 
ATOM 1251 N NZ  . LYS A 0 162 . -11.660  -35.393 31.903   1.00 35.33 162 A 1 
ATOM 1252 N N   . TYR A 0 163 . -17.766  -30.296 34.319   1.00 32.38 163 A 1 
ATOM 1253 C CA  . TYR A 0 163 . -19.036  -30.766 34.887   1.00 32.38 163 A 1 
ATOM 1254 C C   . TYR A 0 163 . -19.140  -32.314 34.975   1.00 32.38 163 A 1 
ATOM 1255 C CB  . TYR A 0 163 . -20.166  -30.258 33.969   1.00 32.38 163 A 1 
ATOM 1256 O O   . TYR A 0 163 . -18.404  -33.040 34.305   1.00 32.38 163 A 1 
ATOM 1257 C CG  . TYR A 0 163 . -20.563  -28.808 34.155   1.00 32.38 163 A 1 
ATOM 1258 C CD1 . TYR A 0 163 . -21.698  -28.499 34.931   1.00 32.38 163 A 1 
ATOM 1259 C CD2 . TYR A 0 163 . -19.836  -27.774 33.530   1.00 32.38 163 A 1 
ATOM 1260 C CE1 . TYR A 0 163 . -22.110  -27.162 35.076   1.00 32.38 163 A 1 
ATOM 1261 C CE2 . TYR A 0 163 . -20.242  -26.433 33.682   1.00 32.38 163 A 1 
ATOM 1262 O OH  . TYR A 0 163 . -21.797  -24.844 34.610   1.00 32.38 163 A 1 
ATOM 1263 C CZ  . TYR A 0 163 . -21.384  -26.127 34.455   1.00 32.38 163 A 1 
ATOM 1264 N N   . ALA A 0 164 . -20.191  -32.777 35.679   1.00 33.90 164 A 1 
ATOM 1265 C CA  . ALA A 0 164 . -20.693  -34.161 35.823   1.00 33.90 164 A 1 
ATOM 1266 C C   . ALA A 0 164 . -19.902  -35.059 36.808   1.00 33.90 164 A 1 
ATOM 1267 C CB  . ALA A 0 164 . -20.906  -34.782 34.431   1.00 33.90 164 A 1 
ATOM 1268 O O   . ALA A 0 164 . -18.680  -35.029 36.837   1.00 33.90 164 A 1 
ATOM 1269 N N   . ARG A 0 165 . -20.517  -35.917 37.644   1.00 36.43 165 A 1 
ATOM 1270 C CA  . ARG A 0 165 . -21.902  -36.460 37.768   1.00 36.43 165 A 1 
ATOM 1271 C C   . ARG A 0 165 . -22.306  -36.483 39.268   1.00 36.43 165 A 1 
ATOM 1272 C CB  . ARG A 0 165 . -21.885  -37.917 37.247   1.00 36.43 165 A 1 
ATOM 1273 O O   . ARG A 0 165 . -21.428  -36.355 40.106   1.00 36.43 165 A 1 
ATOM 1274 C CG  . ARG A 0 165 . -21.480  -38.084 35.773   1.00 36.43 165 A 1 
ATOM 1275 C CD  . ARG A 0 165 . -21.238  -39.557 35.427   1.00 36.43 165 A 1 
ATOM 1276 N NE  . ARG A 0 165 . -20.840  -39.713 34.013   1.00 36.43 165 A 1 
ATOM 1277 N NH1 . ARG A 0 165 . -19.965  -41.834 34.152   1.00 36.43 165 A 1 
ATOM 1278 N NH2 . ARG A 0 165 . -19.981  -40.775 32.190   1.00 36.43 165 A 1 
ATOM 1279 C CZ  . ARG A 0 165 . -20.265  -40.769 33.462   1.00 36.43 165 A 1 
ATOM 1280 N N   . GLY A 0 166 . -23.551  -36.695 39.714   1.00 32.22 166 A 1 
ATOM 1281 C CA  . GLY A 0 166 . -24.819  -36.990 39.028   1.00 32.22 166 A 1 
ATOM 1282 C C   . GLY A 0 166 . -25.509  -38.262 39.573   1.00 32.22 166 A 1 
ATOM 1283 O O   . GLY A 0 166 . -25.091  -39.365 39.235   1.00 32.22 166 A 1 
ATOM 1284 N N   . GLY A 0 167 . -26.593  -38.107 40.353   1.00 32.16 167 A 1 
ATOM 1285 C CA  . GLY A 0 167 . -27.387  -39.199 40.967   1.00 32.16 167 A 1 
ATOM 1286 C C   . GLY A 0 167 . -26.960  -39.568 42.406   1.00 32.16 167 A 1 
ATOM 1287 O O   . GLY A 0 167 . -25.834  -39.286 42.788   1.00 32.16 167 A 1 
ATOM 1288 N N   . GLN A 0 168 . -27.798  -40.179 43.261   1.00 41.12 168 A 1 
ATOM 1289 C CA  . GLN A 0 168 . -29.164  -40.727 43.092   1.00 41.12 168 A 1 
ATOM 1290 C C   . GLN A 0 168 . -30.037  -40.503 44.359   1.00 41.12 168 A 1 
ATOM 1291 C CB  . GLN A 0 168 . -29.072  -42.243 42.822   1.00 41.12 168 A 1 
ATOM 1292 O O   . GLN A 0 168 . -29.512  -40.162 45.413   1.00 41.12 168 A 1 
ATOM 1293 C CG  . GLN A 0 168 . -28.425  -42.615 41.477   1.00 41.12 168 A 1 
ATOM 1294 C CD  . GLN A 0 168 . -28.409  -44.125 41.242   1.00 41.12 168 A 1 
ATOM 1295 N NE2 . GLN A 0 168 . -28.454  -44.579 40.009   1.00 41.12 168 A 1 
ATOM 1296 O OE1 . GLN A 0 168 . -28.365  -44.933 42.150   1.00 41.12 168 A 1 
ATOM 1297 N N   . ASN A 0 169 . -31.363  -40.725 44.279   1.00 37.41 169 A 1 
ATOM 1298 C CA  . ASN A 0 169 . -32.310  -40.584 45.410   1.00 37.41 169 A 1 
ATOM 1299 C C   . ASN A 0 169 . -33.180  -41.848 45.622   1.00 37.41 169 A 1 
ATOM 1300 C CB  . ASN A 0 169 . -33.163  -39.295 45.241   1.00 37.41 169 A 1 
ATOM 1301 O O   . ASN A 0 169 . -33.681  -42.402 44.639   1.00 37.41 169 A 1 
ATOM 1302 C CG  . ASN A 0 169 . -34.659  -39.530 45.065   1.00 37.41 169 A 1 
ATOM 1303 N ND2 . ASN A 0 169 . -35.098  -39.948 43.900   1.00 37.41 169 A 1 
ATOM 1304 O OD1 . ASN A 0 169 . -35.456  -39.412 45.978   1.00 37.41 169 A 1 
ATOM 1305 N N   . SER A 0 170 . -33.386  -42.260 46.884   1.00 39.49 170 A 1 
ATOM 1306 C CA  . SER A 0 170 . -34.391  -43.225 47.404   1.00 39.49 170 A 1 
ATOM 1307 C C   . SER A 0 170 . -34.163  -43.462 48.916   1.00 39.49 170 A 1 
ATOM 1308 C CB  . SER A 0 170 . -34.254  -44.585 46.700   1.00 39.49 170 A 1 
ATOM 1309 O O   . SER A 0 170 . -33.031  -43.312 49.359   1.00 39.49 170 A 1 
ATOM 1310 O OG  . SER A 0 170 . -34.989  -44.543 45.494   1.00 39.49 170 A 1 
ATOM 1311 N N   . ALA A 0 171 . -35.124  -43.872 49.759   1.00 36.10 171 A 1 
ATOM 1312 C CA  . ALA A 0 171 . -36.589  -43.903 49.623   1.00 36.10 171 A 1 
ATOM 1313 C C   . ALA A 0 171 . -37.302  -44.135 50.988   1.00 36.10 171 A 1 
ATOM 1314 C CB  . ALA A 0 171 . -37.004  -45.038 48.673   1.00 36.10 171 A 1 
ATOM 1315 O O   . ALA A 0 171 . -36.853  -44.941 51.789   1.00 36.10 171 A 1 
ATOM 1316 N N   . TYR A 0 172 . -38.460  -43.481 51.165   1.00 33.21 172 A 1 
ATOM 1317 C CA  . TYR A 0 172 . -39.700  -43.918 51.850   1.00 33.21 172 A 1 
ATOM 1318 C C   . TYR A 0 172 . -39.749  -44.660 53.218   1.00 33.21 172 A 1 
ATOM 1319 C CB  . TYR A 0 172 . -40.510  -44.756 50.844   1.00 33.21 172 A 1 
ATOM 1320 O O   . TYR A 0 172 . -39.289  -45.784 53.341   1.00 33.21 172 A 1 
ATOM 1321 C CG  . TYR A 0 172 . -41.185  -43.969 49.738   1.00 33.21 172 A 1 
ATOM 1322 C CD1 . TYR A 0 172 . -42.126  -42.969 50.059   1.00 33.21 172 A 1 
ATOM 1323 C CD2 . TYR A 0 172 . -40.912  -44.266 48.390   1.00 33.21 172 A 1 
ATOM 1324 C CE1 . TYR A 0 172 . -42.788  -42.265 49.035   1.00 33.21 172 A 1 
ATOM 1325 C CE2 . TYR A 0 172 . -41.569  -43.563 47.364   1.00 33.21 172 A 1 
ATOM 1326 O OH  . TYR A 0 172 . -43.156  -41.899 46.692   1.00 33.21 172 A 1 
ATOM 1327 C CZ  . TYR A 0 172 . -42.509  -42.564 47.684   1.00 33.21 172 A 1 
ATOM 1328 N N   . GLN A 0 173 . -40.659  -44.144 54.074   1.00 36.27 173 A 1 
ATOM 1329 C CA  . GLN A 0 173 . -41.576  -44.855 55.011   1.00 36.27 173 A 1 
ATOM 1330 C C   . GLN A 0 173 . -40.970  -45.588 56.241   1.00 36.27 173 A 1 
ATOM 1331 C CB  . GLN A 0 173 . -42.514  -45.797 54.216   1.00 36.27 173 A 1 
ATOM 1332 O O   . GLN A 0 173 . -39.944  -46.238 56.147   1.00 36.27 173 A 1 
ATOM 1333 C CG  . GLN A 0 173 . -43.457  -45.069 53.239   1.00 36.27 173 A 1 
ATOM 1334 C CD  . GLN A 0 173 . -44.167  -46.022 52.275   1.00 36.27 173 A 1 
ATOM 1335 N NE2 . GLN A 0 173 . -44.090  -45.810 50.977   1.00 36.27 173 A 1 
ATOM 1336 O OE1 . GLN A 0 173 . -44.846  -46.953 52.668   1.00 36.27 173 A 1 
ATOM 1337 N N   . GLY A 0 174 . -41.598  -45.588 57.430   1.00 32.08 174 A 1 
ATOM 1338 C CA  . GLY A 0 174 . -42.803  -44.874 57.889   1.00 32.08 174 A 1 
ATOM 1339 C C   . GLY A 0 174 . -43.437  -45.489 59.161   1.00 32.08 174 A 1 
ATOM 1340 O O   . GLY A 0 174 . -42.936  -46.470 59.687   1.00 32.08 174 A 1 
ATOM 1341 N N   . GLN A 0 175 . -44.606  -44.959 59.558   1.00 37.36 175 A 1 
ATOM 1342 C CA  . GLN A 0 175 . -45.561  -45.461 60.579   1.00 37.36 175 A 1 
ATOM 1343 C C   . GLN A 0 175 . -45.314  -45.211 62.094   1.00 37.36 175 A 1 
ATOM 1344 C CB  . GLN A 0 175 . -45.952  -46.938 60.360   1.00 37.36 175 A 1 
ATOM 1345 O O   . GLN A 0 175 . -44.425  -45.774 62.711   1.00 37.36 175 A 1 
ATOM 1346 C CG  . GLN A 0 175 . -46.427  -47.278 58.938   1.00 37.36 175 A 1 
ATOM 1347 C CD  . GLN A 0 175 . -47.110  -48.643 58.843   1.00 37.36 175 A 1 
ATOM 1348 N NE2 . GLN A 0 175 . -47.338  -49.149 57.652   1.00 37.36 175 A 1 
ATOM 1349 O OE1 . GLN A 0 175 . -47.526  -49.253 59.812   1.00 37.36 175 A 1 
ATOM 1350 N N   . LYS A 0 176 . -46.288  -44.489 62.681   1.00 33.29 176 A 1 
ATOM 1351 C CA  . LYS A 0 176 . -47.023  -44.745 63.948   1.00 33.29 176 A 1 
ATOM 1352 C C   . LYS A 0 176 . -46.286  -45.010 65.284   1.00 33.29 176 A 1 
ATOM 1353 C CB  . LYS A 0 176 . -47.996  -45.921 63.738   1.00 33.29 176 A 1 
ATOM 1354 O O   . LYS A 0 176 . -45.825  -46.115 65.536   1.00 33.29 176 A 1 
ATOM 1355 C CG  . LYS A 0 176 . -49.129  -45.683 62.732   1.00 33.29 176 A 1 
ATOM 1356 C CD  . LYS A 0 176 . -50.021  -46.932 62.722   1.00 33.29 176 A 1 
ATOM 1357 C CE  . LYS A 0 176 . -51.280  -46.732 61.877   1.00 33.29 176 A 1 
ATOM 1358 N NZ  . LYS A 0 176 . -52.159  -47.926 61.962   1.00 33.29 176 A 1 
ATOM 1359 N N   . GLY A 0 177 . -46.558  -44.114 66.243   1.00 33.38 177 A 1 
ATOM 1360 C CA  . GLY A 0 177 . -46.692  -44.447 67.675   1.00 33.38 177 A 1 
ATOM 1361 C C   . GLY A 0 177 . -45.385  -44.521 68.481   1.00 33.38 177 A 1 
ATOM 1362 O O   . GLY A 0 177 . -44.307  -44.480 67.910   1.00 33.38 177 A 1 
ATOM 1363 N N   . HIS A 0 178 . -45.417  -44.610 69.815   1.00 31.77 178 A 1 
ATOM 1364 C CA  . HIS A 0 178 . -46.552  -44.506 70.747   1.00 31.77 178 A 1 
ATOM 1365 C C   . HIS A 0 178 . -46.054  -44.135 72.174   1.00 31.77 178 A 1 
ATOM 1366 C CB  . HIS A 0 178 . -47.334  -45.838 70.781   1.00 31.77 178 A 1 
ATOM 1367 O O   . HIS A 0 178 . -44.958  -44.508 72.564   1.00 31.77 178 A 1 
ATOM 1368 C CG  . HIS A 0 178 . -48.593  -45.897 69.939   1.00 31.77 178 A 1 
ATOM 1369 C CD2 . HIS A 0 178 . -48.956  -46.911 69.090   1.00 31.77 178 A 1 
ATOM 1370 N ND1 . HIS A 0 178 . -49.643  -45.004 69.958   1.00 31.77 178 A 1 
ATOM 1371 C CE1 . HIS A 0 178 . -50.606  -45.469 69.144   1.00 31.77 178 A 1 
ATOM 1372 N NE2 . HIS A 0 178 . -50.222  -46.616 68.568   1.00 31.77 178 A 1 
ATOM 1373 N N   . TYR A 0 179 . -46.884  -43.389 72.914   1.00 31.48 179 A 1 
ATOM 1374 C CA  . TYR A 0 179 . -46.872  -43.032 74.353   1.00 31.48 179 A 1 
ATOM 1375 C C   . TYR A 0 179 . -45.694  -43.385 75.314   1.00 31.48 179 A 1 
ATOM 1376 C CB  . TYR A 0 179 . -48.204  -43.512 74.985   1.00 31.48 179 A 1 
ATOM 1377 O O   . TYR A 0 179 . -45.474  -44.543 75.650   1.00 31.48 179 A 1 
ATOM 1378 C CG  . TYR A 0 179 . -48.932  -44.645 74.276   1.00 31.48 179 A 1 
ATOM 1379 C CD1 . TYR A 0 179 . -50.085  -44.366 73.515   1.00 31.48 179 A 1 
ATOM 1380 C CD2 . TYR A 0 179 . -48.452  -45.967 74.368   1.00 31.48 179 A 1 
ATOM 1381 C CE1 . TYR A 0 179 . -50.746  -45.404 72.831   1.00 31.48 179 A 1 
ATOM 1382 C CE2 . TYR A 0 179 . -49.112  -47.009 73.684   1.00 31.48 179 A 1 
ATOM 1383 O OH  . TYR A 0 179 . -50.868  -47.703 72.191   1.00 31.48 179 A 1 
ATOM 1384 C CZ  . TYR A 0 179 . -50.251  -46.723 72.898   1.00 31.48 179 A 1 
ATOM 1385 N N   . ALA A 0 180 . -45.230  -42.316 75.991   1.00 31.91 180 A 1 
ATOM 1386 C CA  . ALA A 0 180 . -45.100  -42.168 77.460   1.00 31.91 180 A 1 
ATOM 1387 C C   . ALA A 0 180 . -43.846  -42.652 78.245   1.00 31.91 180 A 1 
ATOM 1388 C CB  . ALA A 0 180 . -46.413  -42.618 78.130   1.00 31.91 180 A 1 
ATOM 1389 O O   . ALA A 0 180 . -43.064  -43.485 77.815   1.00 31.91 180 A 1 
ATOM 1390 N N   . ASN A 0 181 . -43.752  -42.090 79.465   1.00 34.52 181 A 1 
ATOM 1391 C CA  . ASN A 0 181 . -42.905  -42.408 80.630   1.00 34.52 181 A 1 
ATOM 1392 C C   . ASN A 0 181 . -41.372  -42.171 80.611   1.00 34.52 181 A 1 
ATOM 1393 C CB  . ASN A 0 181 . -43.317  -43.760 81.249   1.00 34.52 181 A 1 
ATOM 1394 O O   . ASN A 0 181 . -40.587  -43.081 80.388   1.00 34.52 181 A 1 
ATOM 1395 C CG  . ASN A 0 181 . -44.437  -43.644 82.271   1.00 34.52 181 A 1 
ATOM 1396 N ND2 . ASN A 0 181 . -44.733  -44.714 82.968   1.00 34.52 181 A 1 
ATOM 1397 O OD1 . ASN A 0 181 . -45.054  -42.610 82.478   1.00 34.52 181 A 1 
ATOM 1398 N N   . SER A 0 182 . -40.987  -40.939 80.986   1.00 33.92 182 A 1 
ATOM 1399 C CA  . SER A 0 182 . -40.452  -40.557 82.324   1.00 33.92 182 A 1 
ATOM 1400 C C   . SER A 0 182 . -39.238  -41.272 82.974   1.00 33.92 182 A 1 
ATOM 1401 C CB  . SER A 0 182 . -41.608  -40.465 83.343   1.00 33.92 182 A 1 
ATOM 1402 O O   . SER A 0 182 . -38.972  -42.449 82.762   1.00 33.92 182 A 1 
ATOM 1403 O OG  . SER A 0 182 . -42.183  -41.728 83.613   1.00 33.92 182 A 1 
ATOM 1404 N N   . HIS A 0 183 . -38.624  -40.534 83.922   1.00 36.30 183 A 1 
ATOM 1405 C CA  . HIS A 0 183 . -37.525  -40.866 84.862   1.00 36.30 183 A 1 
ATOM 1406 C C   . HIS A 0 183 . -36.075  -40.708 84.343   1.00 36.30 183 A 1 
ATOM 1407 C CB  . HIS A 0 183 . -37.696  -42.255 85.517   1.00 36.30 183 A 1 
ATOM 1408 O O   . HIS A 0 183 . -35.816  -40.942 83.172   1.00 36.30 183 A 1 
ATOM 1409 C CG  . HIS A 0 183 . -39.063  -42.570 86.064   1.00 36.30 183 A 1 
ATOM 1410 C CD2 . HIS A 0 183 . -39.518  -42.384 87.341   1.00 36.30 183 A 1 
ATOM 1411 N ND1 . HIS A 0 183 . -40.071  -43.178 85.360   1.00 36.30 183 A 1 
ATOM 1412 C CE1 . HIS A 0 183 . -41.119  -43.339 86.181   1.00 36.30 183 A 1 
ATOM 1413 N NE2 . HIS A 0 183 . -40.831  -42.862 87.404   1.00 36.30 183 A 1 
ATOM 1414 N N   . ALA A 0 184 . -35.062  -40.389 85.171   1.00 36.03 184 A 1 
ATOM 1415 C CA  . ALA A 0 184 . -35.013  -39.559 86.397   1.00 36.03 184 A 1 
ATOM 1416 C C   . ALA A 0 184 . -33.547  -39.325 86.858   1.00 36.03 184 A 1 
ATOM 1417 C CB  . ALA A 0 184 . -35.731  -40.217 87.593   1.00 36.03 184 A 1 
ATOM 1418 O O   . ALA A 0 184 . -32.797  -40.285 86.997   1.00 36.03 184 A 1 
ATOM 1419 N N   . GLY A 0 185 . -33.205  -38.085 87.245   1.00 37.42 185 A 1 
ATOM 1420 C CA  . GLY A 0 185 . -32.036  -37.736 88.081   1.00 37.42 185 A 1 
ATOM 1421 C C   . GLY A 0 185 . -30.644  -37.726 87.407   1.00 37.42 185 A 1 
ATOM 1422 O O   . GLY A 0 185 . -30.441  -38.352 86.377   1.00 37.42 185 A 1 
ATOM 1423 N N   . GLY A 0 186 . -29.636  -37.032 87.959   1.00 36.51 186 A 1 
ATOM 1424 C CA  . GLY A 0 186 . -29.683  -36.038 89.049   1.00 36.51 186 A 1 
ATOM 1425 C C   . GLY A 0 186 . -28.389  -35.912 89.881   1.00 36.51 186 A 1 
ATOM 1426 O O   . GLY A 0 186 . -27.533  -36.789 89.817   1.00 36.51 186 A 1 
ATOM 1427 N N   . ARG A 0 187 . -28.361  -34.892 90.764   1.00 40.93 187 A 1 
ATOM 1428 C CA  . ARG A 0 187 . -27.324  -34.528 91.775   1.00 40.93 187 A 1 
ATOM 1429 C C   . ARG A 0 187 . -26.043  -33.861 91.215   1.00 40.93 187 A 1 
ATOM 1430 C CB  . ARG A 0 187 . -26.928  -35.730 92.663   1.00 40.93 187 A 1 
ATOM 1431 O O   . ARG A 0 187 . -25.538  -34.305 90.195   1.00 40.93 187 A 1 
ATOM 1432 C CG  . ARG A 0 187 . -28.077  -36.631 93.155   1.00 40.93 187 A 1 
ATOM 1433 C CD  . ARG A 0 187 . -27.523  -37.816 93.962   1.00 40.93 187 A 1 
ATOM 1434 N NE  . ARG A 0 187 . -28.321  -39.043 93.743   1.00 40.93 187 A 1 
ATOM 1435 N NH1 . ARG A 0 187 . -28.578  -39.721 95.928   1.00 40.93 187 A 1 
ATOM 1436 N NH2 . ARG A 0 187 . -29.371  -40.989 94.275   1.00 40.93 187 A 1 
ATOM 1437 C CZ  . ARG A 0 187 . -28.751  -39.905 94.649   1.00 40.93 187 A 1 
ATOM 1438 N N   . GLY A 0 188 . -25.450  -32.842 91.855   1.00 38.87 188 A 1 
ATOM 1439 C CA  . GLY A 0 188 . -25.943  -31.970 92.947   1.00 38.87 188 A 1 
ATOM 1440 C C   . GLY A 0 188 . -24.862  -31.480 93.933   1.00 38.87 188 A 1 
ATOM 1441 O O   . GLY A 0 188 . -23.834  -32.138 94.046   1.00 38.87 188 A 1 
ATOM 1442 N N   . TYR A 0 189 . -25.196  -30.424 94.702   1.00 33.63 189 A 1 
ATOM 1443 C CA  . TYR A 0 189 . -24.553  -29.938 95.955   1.00 33.63 189 A 1 
ATOM 1444 C C   . TYR A 0 189 . -23.108  -29.390 95.826   1.00 33.63 189 A 1 
ATOM 1445 C CB  . TYR A 0 189 . -24.694  -31.016 97.049   1.00 33.63 189 A 1 
ATOM 1446 O O   . TYR A 0 189 . -22.381  -29.789 94.924   1.00 33.63 189 A 1 
ATOM 1447 C CG  . TYR A 0 189 . -26.050  -31.712 97.059   1.00 33.63 189 A 1 
ATOM 1448 C CD1 . TYR A 0 189 . -27.170  -31.067 97.616   1.00 33.63 189 A 1 
ATOM 1449 C CD2 . TYR A 0 189 . -26.203  -32.971 96.440   1.00 33.63 189 A 1 
ATOM 1450 C CE1 . TYR A 0 189 . -28.443  -31.666 97.543   1.00 33.63 189 A 1 
ATOM 1451 C CE2 . TYR A 0 189 . -27.475  -33.570 96.353   1.00 33.63 189 A 1 
ATOM 1452 O OH  . TYR A 0 189 . -29.824  -33.494 96.818   1.00 33.63 189 A 1 
ATOM 1453 C CZ  . TYR A 0 189 . -28.597  -32.916 96.906   1.00 33.63 189 A 1 
ATOM 1454 N N   . GLY A 0 190 . -22.609  -28.461 96.653   1.00 38.04 190 A 1 
ATOM 1455 C CA  . GLY A 0 190 . -23.156  -27.623 97.747   1.00 38.04 190 A 1 
ATOM 1456 C C   . GLY A 0 190 . -22.288  -26.340 97.847   1.00 38.04 190 A 1 
ATOM 1457 O O   . GLY A 0 190 . -21.543  -26.069 96.908   1.00 38.04 190 A 1 
ATOM 1458 N N   . GLU A 0 191 . -22.275  -25.513 98.894   1.00 37.32 191 A 1 
ATOM 1459 C CA  . GLU A 0 191 . -23.029  -25.439 100.161  1.00 37.32 191 A 1 
ATOM 1460 C C   . GLU A 0 191 . -22.887  -23.993 100.720  1.00 37.32 191 A 1 
ATOM 1461 C CB  . GLU A 0 191 . -22.503  -26.503 101.155  1.00 37.32 191 A 1 
ATOM 1462 O O   . GLU A 0 191 . -22.135  -23.190 100.160  1.00 37.32 191 A 1 
ATOM 1463 C CG  . GLU A 0 191 . -23.624  -27.463 101.601  1.00 37.32 191 A 1 
ATOM 1464 C CD  . GLU A 0 191 . -23.136  -28.785 102.231  1.00 37.32 191 A 1 
ATOM 1465 O OE1 . GLU A 0 191 . -24.009  -29.649 102.486  1.00 37.32 191 A 1 
ATOM 1466 O OE2 . GLU A 0 191 . -21.908  -28.988 102.371  1.00 37.32 191 A 1 
ATOM 1467 N N   . ASP A 0 192 . -23.653  -23.641 101.753  1.00 36.80 192 A 1 
ATOM 1468 C CA  . ASP A 0 192 . -23.877  -22.264 102.232  1.00 36.80 192 A 1 
ATOM 1469 C C   . ASP A 0 192 . -22.738  -21.660 103.087  1.00 36.80 192 A 1 
ATOM 1470 C CB  . ASP A 0 192 . -25.174  -22.257 103.067  1.00 36.80 192 A 1 
ATOM 1471 O O   . ASP A 0 192 . -21.956  -22.390 103.691  1.00 36.80 192 A 1 
ATOM 1472 C CG  . ASP A 0 192 . -26.322  -23.006 102.382  1.00 36.80 192 A 1 
ATOM 1473 O OD1 . ASP A 0 192 . -27.097  -22.351 101.649  1.00 36.80 192 A 1 
ATOM 1474 O OD2 . ASP A 0 192 . -26.385  -24.248 102.545  1.00 36.80 192 A 1 
ATOM 1475 N N   . ASP A 0 193 . -22.724  -20.325 103.236  1.00 41.19 193 A 1 
ATOM 1476 C CA  . ASP A 0 193 . -22.487  -19.691 104.550  1.00 41.19 193 A 1 
ATOM 1477 C C   . ASP A 0 193 . -23.102  -18.271 104.618  1.00 41.19 193 A 1 
ATOM 1478 C CB  . ASP A 0 193 . -21.000  -19.687 104.967  1.00 41.19 193 A 1 
ATOM 1479 O O   . ASP A 0 193 . -23.289  -17.603 103.596  1.00 41.19 193 A 1 
ATOM 1480 C CG  . ASP A 0 193 . -20.814  -19.964 106.472  1.00 41.19 193 A 1 
ATOM 1481 O OD1 . ASP A 0 193 . -21.774  -19.727 107.245  1.00 41.19 193 A 1 
ATOM 1482 O OD2 . ASP A 0 193 . -19.688  -20.359 106.857  1.00 41.19 193 A 1 
ATOM 1483 N N   . GLU A 0 194 . -23.467  -17.815 105.819  1.00 33.14 194 A 1 
ATOM 1484 C CA  . GLU A 0 194 . -24.387  -16.683 106.039  1.00 33.14 194 A 1 
ATOM 1485 C C   . GLU A 0 194 . -23.699  -15.379 106.528  1.00 33.14 194 A 1 
ATOM 1486 C CB  . GLU A 0 194 . -25.505  -17.124 107.015  1.00 33.14 194 A 1 
ATOM 1487 O O   . GLU A 0 194 . -22.515  -15.352 106.859  1.00 33.14 194 A 1 
ATOM 1488 C CG  . GLU A 0 194 . -26.383  -18.282 106.507  1.00 33.14 194 A 1 
ATOM 1489 C CD  . GLU A 0 194 . -27.508  -18.612 107.506  1.00 33.14 194 A 1 
ATOM 1490 O OE1 . GLU A 0 194 . -28.695  -18.491 107.119  1.00 33.14 194 A 1 
ATOM 1491 O OE2 . GLU A 0 194 . -27.185  -18.923 108.676  1.00 33.14 194 A 1 
ATOM 1492 N N   . ASN A 0 195 . -24.497  -14.308 106.700  1.00 37.04 195 A 1 
ATOM 1493 C CA  . ASN A 0 195 . -24.194  -13.029 107.386  1.00 37.04 195 A 1 
ATOM 1494 C C   . ASN A 0 195 . -23.543  -11.875 106.581  1.00 37.04 195 A 1 
ATOM 1495 C CB  . ASN A 0 195 . -23.460  -13.236 108.733  1.00 37.04 195 A 1 
ATOM 1496 O O   . ASN A 0 195 . -22.377  -11.540 106.780  1.00 37.04 195 A 1 
ATOM 1497 C CG  . ASN A 0 195 . -24.115  -14.241 109.651  1.00 37.04 195 A 1 
ATOM 1498 N ND2 . ASN A 0 195 . -23.669  -15.474 109.630  1.00 37.04 195 A 1 
ATOM 1499 O OD1 . ASN A 0 195 . -25.030  -13.909 110.385  1.00 37.04 195 A 1 
ATOM 1500 N N   . ASN A 0 196 . -24.368  -11.079 105.883  1.00 32.50 196 A 1 
ATOM 1501 C CA  . ASN A 0 196 . -24.526  -9.659  106.263  1.00 32.50 196 A 1 
ATOM 1502 C C   . ASN A 0 196 . -25.887  -9.088  105.808  1.00 32.50 196 A 1 
ATOM 1503 C CB  . ASN A 0 196 . -23.351  -8.777  105.786  1.00 32.50 196 A 1 
ATOM 1504 O O   . ASN A 0 196 . -26.446  -9.538  104.810  1.00 32.50 196 A 1 
ATOM 1505 C CG  . ASN A 0 196 . -23.041  -7.676  106.790  1.00 32.50 196 A 1 
ATOM 1506 N ND2 . ASN A 0 196 . -21.829  -7.175  106.803  1.00 32.50 196 A 1 
ATOM 1507 O OD1 . ASN A 0 196 . -23.870  -7.251  107.580  1.00 32.50 196 A 1 
ATOM 1508 N N   . ALA A 0 197 . -26.446  -8.124  106.546  1.00 29.24 197 A 1 
ATOM 1509 C CA  . ALA A 0 197 . -27.879  -7.809  106.502  1.00 29.24 197 A 1 
ATOM 1510 C C   . ALA A 0 197 . -28.214  -6.417  105.928  1.00 29.24 197 A 1 
ATOM 1511 C CB  . ALA A 0 197 . -28.443  -7.995  107.918  1.00 29.24 197 A 1 
ATOM 1512 O O   . ALA A 0 197 . -28.015  -5.396  106.588  1.00 29.24 197 A 1 
ATOM 1513 N N   . SER A 0 198 . -28.808  -6.381  104.729  1.00 35.95 198 A 1 
ATOM 1514 C CA  . SER A 0 198 . -29.460  -5.181  104.158  1.00 35.95 198 A 1 
ATOM 1515 C C   . SER A 0 198 . -30.513  -5.468  103.065  1.00 35.95 198 A 1 
ATOM 1516 C CB  . SER A 0 198 . -28.405  -4.196  103.634  1.00 35.95 198 A 1 
ATOM 1517 O O   . SER A 0 198 . -30.971  -4.545  102.393  1.00 35.95 198 A 1 
ATOM 1518 O OG  . SER A 0 198 . -27.597  -4.801  102.643  1.00 35.95 198 A 1 
ATOM 1519 N N   . VAL A 0 199 . -30.918  -6.731  102.882  1.00 35.31 199 A 1 
ATOM 1520 C CA  . VAL A 0 199 . -31.871  -7.197  101.852  1.00 35.31 199 A 1 
ATOM 1521 C C   . VAL A 0 199 . -32.879  -8.157  102.508  1.00 35.31 199 A 1 
ATOM 1522 C CB  . VAL A 0 199 . -31.116  -7.859  100.672  1.00 35.31 199 A 1 
ATOM 1523 O O   . VAL A 0 199 . -32.537  -8.774  103.512  1.00 35.31 199 A 1 
ATOM 1524 C CG1 . VAL A 0 199 . -32.049  -8.272  99.523   1.00 35.31 199 A 1 
ATOM 1525 C CG2 . VAL A 0 199 . -30.064  -6.917  100.064  1.00 35.31 199 A 1 
ATOM 1526 N N   . ALA A 0 200 . -34.086  -8.289  101.929  1.00 33.42 200 A 1 
ATOM 1527 C CA  . ALA A 0 200 . -35.308  -8.883  102.514  1.00 33.42 200 A 1 
ATOM 1528 C C   . ALA A 0 200 . -35.977  -7.986  103.586  1.00 33.42 200 A 1 
ATOM 1529 C CB  . ALA A 0 200 . -35.042  -10.323 102.992  1.00 33.42 200 A 1 
ATOM 1530 O O   . ALA A 0 200 . -35.305  -7.241  104.288  1.00 33.42 200 A 1 
ATOM 1531 N N   . TYR A 0 201 . -37.303  -7.960  103.763  1.00 33.81 201 A 1 
ATOM 1532 C CA  . TYR A 0 201 . -38.443  -8.598  103.071  1.00 33.81 201 A 1 
ATOM 1533 C C   . TYR A 0 201 . -39.616  -7.580  103.160  1.00 33.81 201 A 1 
ATOM 1534 C CB  . TYR A 0 201 . -38.781  -9.917  103.802  1.00 33.81 201 A 1 
ATOM 1535 O O   . TYR A 0 201 . -39.657  -6.783  104.092  1.00 33.81 201 A 1 
ATOM 1536 C CG  . TYR A 0 201 . -39.273  -11.096 102.972  1.00 33.81 201 A 1 
ATOM 1537 C CD1 . TYR A 0 201 . -40.559  -11.627 103.201  1.00 33.81 201 A 1 
ATOM 1538 C CD2 . TYR A 0 201 . -38.411  -11.747 102.064  1.00 33.81 201 A 1 
ATOM 1539 C CE1 . TYR A 0 201 . -40.967  -12.813 102.559  1.00 33.81 201 A 1 
ATOM 1540 C CE2 . TYR A 0 201 . -38.808  -12.941 101.432  1.00 33.81 201 A 1 
ATOM 1541 O OH  . TYR A 0 201 . -40.450  -14.653 101.099  1.00 33.81 201 A 1 
ATOM 1542 C CZ  . TYR A 0 201 . -40.082  -13.486 101.689  1.00 33.81 201 A 1 
ATOM 1543 N N   . GLY A 0 202 . -40.605  -7.486  102.273  1.00 33.17 202 A 1 
ATOM 1544 C CA  . GLY A 0 202 . -41.124  -8.481  101.334  1.00 33.17 202 A 1 
ATOM 1545 C C   . GLY A 0 202 . -42.629  -8.726  101.552  1.00 33.17 202 A 1 
ATOM 1546 O O   . GLY A 0 202 . -43.059  -9.874  101.547  1.00 33.17 202 A 1 
ATOM 1547 N N   . ALA A 0 203 . -43.426  -7.676  101.815  1.00 32.23 203 A 1 
ATOM 1548 C CA  . ALA A 0 203 . -44.874  -7.789  102.027  1.00 32.23 203 A 1 
ATOM 1549 C C   . ALA A 0 203 . -45.650  -6.486  101.721  1.00 32.23 203 A 1 
ATOM 1550 C CB  . ALA A 0 203 . -45.129  -8.222  103.480  1.00 32.23 203 A 1 
ATOM 1551 O O   . ALA A 0 203 . -45.249  -5.408  102.152  1.00 32.23 203 A 1 
ATOM 1552 N N   . GLN A 0 204 . -46.828  -6.648  101.100  1.00 32.29 204 A 1 
ATOM 1553 C CA  . GLN A 0 204 . -47.903  -5.658  100.882  1.00 32.29 204 A 1 
ATOM 1554 C C   . GLN A 0 204 . -47.692  -4.583  99.782   1.00 32.29 204 A 1 
ATOM 1555 C CB  . GLN A 0 204 . -48.358  -5.081  102.241  1.00 32.29 204 A 1 
ATOM 1556 O O   . GLN A 0 204 . -46.608  -4.037  99.610   1.00 32.29 204 A 1 
ATOM 1557 C CG  . GLN A 0 204 . -49.808  -4.574  102.245  1.00 32.29 204 A 1 
ATOM 1558 C CD  . GLN A 0 204 . -50.272  -4.175  103.645  1.00 32.29 204 A 1 
ATOM 1559 N NE2 . GLN A 0 204 . -51.419  -4.637  104.092  1.00 32.29 204 A 1 
ATOM 1560 O OE1 . GLN A 0 204 . -49.633  -3.425  104.359  1.00 32.29 204 A 1 
ATOM 1561 N N   . LYS A 0 205 . -48.810  -4.238  99.105   1.00 32.34 205 A 1 
ATOM 1562 C CA  . LYS A 0 205 . -48.956  -3.505  97.818   1.00 32.34 205 A 1 
ATOM 1563 C C   . LYS A 0 205 . -48.565  -4.348  96.586   1.00 32.34 205 A 1 
ATOM 1564 C CB  . LYS A 0 205 . -48.213  -2.158  97.799   1.00 32.34 205 A 1 
ATOM 1565 O O   . LYS A 0 205 . -47.671  -5.173  96.682   1.00 32.34 205 A 1 
ATOM 1566 C CG  . LYS A 0 205 . -48.542  -1.216  98.967   1.00 32.34 205 A 1 
ATOM 1567 C CD  . LYS A 0 205 . -47.686  0.047   98.823   1.00 32.34 205 A 1 
ATOM 1568 C CE  . LYS A 0 205 . -47.927  1.024   99.974   1.00 32.34 205 A 1 
ATOM 1569 N NZ  . LYS A 0 205 . -47.059  2.217   99.822   1.00 32.34 205 A 1 
ATOM 1570 N N   . GLY A 0 206 . -49.203  -4.199  95.423   1.00 33.59 206 A 1 
ATOM 1571 C CA  . GLY A 0 206 . -50.376  -3.389  95.050   1.00 33.59 206 A 1 
ATOM 1572 C C   . GLY A 0 206 . -51.201  -4.110  93.972   1.00 33.59 206 A 1 
ATOM 1573 O O   . GLY A 0 206 . -50.745  -5.117  93.439   1.00 33.59 206 A 1 
ATOM 1574 N N   . GLY A 0 207 . -52.423  -3.645  93.701   1.00 27.82 207 A 1 
ATOM 1575 C CA  . GLY A 0 207 . -53.235  -4.172  92.597   1.00 27.82 207 A 1 
ATOM 1576 C C   . GLY A 0 207 . -52.891  -3.452  91.296   1.00 27.82 207 A 1 
ATOM 1577 O O   . GLY A 0 207 . -52.840  -2.224  91.307   1.00 27.82 207 A 1 
ATOM 1578 N N   . TYR A 0 208 . -52.673  -4.212  90.225   1.00 31.54 208 A 1 
ATOM 1579 C CA  . TYR A 0 208 . -52.308  -3.713  88.897   1.00 31.54 208 A 1 
ATOM 1580 C C   . TYR A 0 208 . -53.128  -4.409  87.802   1.00 31.54 208 A 1 
ATOM 1581 C CB  . TYR A 0 208 . -50.793  -3.860  88.678   1.00 31.54 208 A 1 
ATOM 1582 O O   . TYR A 0 208 . -53.785  -5.426  88.043   1.00 31.54 208 A 1 
ATOM 1583 C CG  . TYR A 0 208 . -49.965  -3.062  89.671   1.00 31.54 208 A 1 
ATOM 1584 C CD1 . TYR A 0 208 . -49.954  -1.656  89.593   1.00 31.54 208 A 1 
ATOM 1585 C CD2 . TYR A 0 208 . -49.248  -3.715  90.693   1.00 31.54 208 A 1 
ATOM 1586 C CE1 . TYR A 0 208 . -49.247  -0.899  90.548   1.00 31.54 208 A 1 
ATOM 1587 C CE2 . TYR A 0 208 . -48.515  -2.964  91.633   1.00 31.54 208 A 1 
ATOM 1588 O OH  . TYR A 0 208 . -47.822  -0.837  92.485   1.00 31.54 208 A 1 
ATOM 1589 C CZ  . TYR A 0 208 . -48.523  -1.553  91.565   1.00 31.54 208 A 1 
ATOM 1590 N N   . ASP A 0 209 . -53.110  -3.791  86.631   1.00 32.38 209 A 1 
ATOM 1591 C CA  . ASP A 0 209 . -53.824  -4.112  85.398   1.00 32.38 209 A 1 
ATOM 1592 C C   . ASP A 0 209 . -53.237  -5.366  84.720   1.00 32.38 209 A 1 
ATOM 1593 C CB  . ASP A 0 209 . -53.797  -2.892  84.435   1.00 32.38 209 A 1 
ATOM 1594 O O   . ASP A 0 209 . -52.046  -5.645  84.827   1.00 32.38 209 A 1 
ATOM 1595 C CG  . ASP A 0 209 . -53.217  -1.589  85.027   1.00 32.38 209 A 1 
ATOM 1596 O OD1 . ASP A 0 209 . -52.038  -1.611  85.454   1.00 32.38 209 A 1 
ATOM 1597 O OD2 . ASP A 0 209 . -53.982  -0.610  85.168   1.00 32.38 209 A 1 
ATOM 1598 N N   . ASN A 0 210 . -54.071  -6.125  83.999   1.00 36.68 210 A 1 
ATOM 1599 C CA  . ASN A 0 210 . -53.677  -7.363  83.305   1.00 36.68 210 A 1 
ATOM 1600 C C   . ASN A 0 210 . -54.010  -7.282  81.800   1.00 36.68 210 A 1 
ATOM 1601 C CB  . ASN A 0 210 . -54.281  -8.595  84.025   1.00 36.68 210 A 1 
ATOM 1602 O O   . ASN A 0 210 . -54.708  -8.139  81.248   1.00 36.68 210 A 1 
ATOM 1603 C CG  . ASN A 0 210 . -53.379  -9.260  85.054   1.00 36.68 210 A 1 
ATOM 1604 N ND2 . ASN A 0 210 . -53.853  -10.325 85.658   1.00 36.68 210 A 1 
ATOM 1605 O OD1 . ASN A 0 210 . -52.245  -8.918  85.321   1.00 36.68 210 A 1 
ATOM 1606 N N   . ASP A 0 211 . -53.492  -6.253  81.132   1.00 40.64 211 A 1 
ATOM 1607 C CA  . ASP A 0 211 . -53.687  -6.017  79.695   1.00 40.64 211 A 1 
ATOM 1608 C C   . ASP A 0 211 . -52.702  -6.856  78.855   1.00 40.64 211 A 1 
ATOM 1609 C CB  . ASP A 0 211 . -53.660  -4.507  79.399   1.00 40.64 211 A 1 
ATOM 1610 O O   . ASP A 0 211 . -51.759  -6.369  78.231   1.00 40.64 211 A 1 
ATOM 1611 C CG  . ASP A 0 211 . -54.908  -3.763  79.903   1.00 40.64 211 A 1 
ATOM 1612 O OD1 . ASP A 0 211 . -55.831  -4.425  80.438   1.00 40.64 211 A 1 
ATOM 1613 O OD2 . ASP A 0 211 . -54.938  -2.528  79.723   1.00 40.64 211 A 1 
ATOM 1614 N N   . GLU A 0 212 . -52.901  -8.177  78.867   1.00 39.56 212 A 1 
ATOM 1615 C CA  . GLU A 0 212 . -51.970  -9.155  78.290   1.00 39.56 212 A 1 
ATOM 1616 C C   . GLU A 0 212 . -52.366  -9.619  76.871   1.00 39.56 212 A 1 
ATOM 1617 C CB  . GLU A 0 212 . -51.761  -10.327 79.277   1.00 39.56 212 A 1 
ATOM 1618 O O   . GLU A 0 212 . -52.721  -10.781 76.678   1.00 39.56 212 A 1 
ATOM 1619 C CG  . GLU A 0 212 . -50.524  -11.169 78.900   1.00 39.56 212 A 1 
ATOM 1620 C CD  . GLU A 0 212 . -50.348  -12.460 79.721   1.00 39.56 212 A 1 
ATOM 1621 O OE1 . GLU A 0 212 . -49.176  -12.889 79.855   1.00 39.56 212 A 1 
ATOM 1622 O OE2 . GLU A 0 212 . -51.361  -13.055 80.157   1.00 39.56 212 A 1 
ATOM 1623 N N   . TRP A 0 213 . -52.293  -8.740  75.858   1.00 50.00 213 A 1 
ATOM 1624 C CA  . TRP A 0 213 . -51.829  -9.122  74.502   1.00 50.00 213 A 1 
ATOM 1625 C C   . TRP A 0 213 . -51.718  -7.961  73.497   1.00 50.00 213 A 1 
ATOM 1626 C CB  . TRP A 0 213 . -52.673  -10.220 73.815   1.00 50.00 213 A 1 
ATOM 1627 O O   . TRP A 0 213 . -52.684  -7.273  73.186   1.00 50.00 213 A 1 
ATOM 1628 C CG  . TRP A 0 213 . -54.133  -9.961  73.600   1.00 50.00 213 A 1 
ATOM 1629 C CD1 . TRP A 0 213 . -55.067  -9.836  74.568   1.00 50.00 213 A 1 
ATOM 1630 C CD2 . TRP A 0 213 . -54.843  -9.796  72.337   1.00 50.00 213 A 1 
ATOM 1631 C CE2 . TRP A 0 213 . -56.235  -9.672  72.618   1.00 50.00 213 A 1 
ATOM 1632 C CE3 . TRP A 0 213 . -54.452  -9.741  70.980   1.00 50.00 213 A 1 
ATOM 1633 N NE1 . TRP A 0 213 . -56.305  -9.630  73.997   1.00 50.00 213 A 1 
ATOM 1634 C CH2 . TRP A 0 213 . -56.772  -9.516  70.257   1.00 50.00 213 A 1 
ATOM 1635 C CZ2 . TRP A 0 213 . -57.190  -9.579  71.595   1.00 50.00 213 A 1 
ATOM 1636 C CZ3 . TRP A 0 213 . -55.402  -9.584  69.952   1.00 50.00 213 A 1 
ATOM 1637 N N   . ALA A 0 214 . -50.566  -7.901  72.825   1.00 44.64 214 A 1 
ATOM 1638 C CA  . ALA A 0 214 . -50.428  -7.332  71.487   1.00 44.64 214 A 1 
ATOM 1639 C C   . ALA A 0 214 . -49.608  -8.307  70.629   1.00 44.64 214 A 1 
ATOM 1640 C CB  . ALA A 0 214 . -49.782  -5.944  71.578   1.00 44.64 214 A 1 
ATOM 1641 O O   . ALA A 0 214 . -48.499  -8.693  71.005   1.00 44.64 214 A 1 
ATOM 1642 N N   . LYS A 0 215 . -50.143  -8.735  69.479   1.00 46.81 215 A 1 
ATOM 1643 C CA  . LYS A 0 215 . -49.375  -9.511  68.494   1.00 46.81 215 A 1 
ATOM 1644 C C   . LYS A 0 215 . -48.755  -8.543  67.499   1.00 46.81 215 A 1 
ATOM 1645 C CB  . LYS A 0 215 . -50.240  -10.572 67.800   1.00 46.81 215 A 1 
ATOM 1646 O O   . LYS A 0 215 . -49.429  -8.097  66.576   1.00 46.81 215 A 1 
ATOM 1647 C CG  . LYS A 0 215 . -50.447  -11.797 68.699   1.00 46.81 215 A 1 
ATOM 1648 C CD  . LYS A 0 215 . -51.194  -12.891 67.931   1.00 46.81 215 A 1 
ATOM 1649 C CE  . LYS A 0 215 . -51.325  -14.141 68.803   1.00 46.81 215 A 1 
ATOM 1650 N NZ  . LYS A 0 215 . -52.057  -15.207 68.081   1.00 46.81 215 A 1 
ATOM 1651 N N   . GLN A 0 216 . -47.483  -8.221  67.716   1.00 48.63 216 A 1 
ATOM 1652 C CA  . GLN A 0 216 . -46.701  -7.418  66.782   1.00 48.63 216 A 1 
ATOM 1653 C C   . GLN A 0 216 . -46.676  -8.112  65.415   1.00 48.63 216 A 1 
ATOM 1654 C CB  . GLN A 0 216 . -45.273  -7.213  67.322   1.00 48.63 216 A 1 
ATOM 1655 O O   . GLN A 0 216 . -46.319  -9.289  65.320   1.00 48.63 216 A 1 
ATOM 1656 C CG  . GLN A 0 216 . -45.242  -6.376  68.613   1.00 48.63 216 A 1 
ATOM 1657 C CD  . GLN A 0 216 . -43.836  -6.268  69.200   1.00 48.63 216 A 1 
ATOM 1658 N NE2 . GLN A 0 216 . -43.225  -5.102  69.203   1.00 48.63 216 A 1 
ATOM 1659 O OE1 . GLN A 0 216 . -43.268  -7.236  69.686   1.00 48.63 216 A 1 
ATOM 1660 N N   . ALA A 0 217 . -47.046  -7.383  64.366   1.00 49.70 217 A 1 
ATOM 1661 C CA  . ALA A 0 217 . -46.620  -7.731  63.024   1.00 49.70 217 A 1 
ATOM 1662 C C   . ALA A 0 217 . -45.163  -7.272  62.873   1.00 49.70 217 A 1 
ATOM 1663 C CB  . ALA A 0 217 . -47.568  -7.089  62.008   1.00 49.70 217 A 1 
ATOM 1664 O O   . ALA A 0 217 . -44.815  -6.178  63.315   1.00 49.70 217 A 1 
ATOM 1665 N N   . ALA A 0 218 . -44.315  -8.122  62.300   1.00 50.65 218 A 1 
ATOM 1666 C CA  . ALA A 0 218 . -42.992  -7.709  61.861   1.00 50.65 218 A 1 
ATOM 1667 C C   . ALA A 0 218 . -43.116  -7.231  60.414   1.00 50.65 218 A 1 
ATOM 1668 C CB  . ALA A 0 218 . -42.012  -8.878  62.013   1.00 50.65 218 A 1 
ATOM 1669 O O   . ALA A 0 218 . -43.636  -7.979  59.583   1.00 50.65 218 A 1 
ATOM 1670 N N   . GLY A 0 219 . -42.657  -6.011  60.149   1.00 53.18 219 A 1 
ATOM 1671 C CA  . GLY A 0 219 . -42.187  -5.657  58.819   1.00 53.18 219 A 1 
ATOM 1672 C C   . GLY A 0 219 . -40.720  -6.053  58.658   1.00 53.18 219 A 1 
ATOM 1673 O O   . GLY A 0 219 . -40.040  -6.359  59.648   1.00 53.18 219 A 1 
ATOM 1674 N N   . SER A 0 220 . -40.240  -6.056  57.424   1.00 59.02 220 A 1 
ATOM 1675 C CA  . SER A 0 220 . -38.812  -6.121  57.125   1.00 59.02 220 A 1 
ATOM 1676 C C   . SER A 0 220 . -38.501  -5.335  55.866   1.00 59.02 220 A 1 
ATOM 1677 C CB  . SER A 0 220 . -38.277  -7.552  57.003   1.00 59.02 220 A 1 
ATOM 1678 O O   . SER A 0 220 . -39.139  -5.546  54.837   1.00 59.02 220 A 1 
ATOM 1679 O OG  . SER A 0 220 . -39.202  -8.498  56.482   1.00 59.02 220 A 1 
ATOM 1680 N N   . ASP A 0 221 . -37.511  -4.472  56.018   1.00 58.27 221 A 1 
ATOM 1681 C CA  . ASP A 0 221 . -36.971  -3.549  55.043   1.00 58.27 221 A 1 
ATOM 1682 C C   . ASP A 0 221 . -35.758  -4.183  54.341   1.00 58.27 221 A 1 
ATOM 1683 C CB  . ASP A 0 221 . -36.678  -2.158  55.674   1.00 58.27 221 A 1 
ATOM 1684 O O   . ASP A 0 221 . -34.856  -4.714  55.003   1.00 58.27 221 A 1 
ATOM 1685 C CG  . ASP A 0 221 . -36.599  -1.987  57.218   1.00 58.27 221 A 1 
ATOM 1686 O OD1 . ASP A 0 221 . -36.753  -2.946  58.032   1.00 58.27 221 A 1 
ATOM 1687 O OD2 . ASP A 0 221 . -36.459  -0.818  57.651   1.00 58.27 221 A 1 
ATOM 1688 N N   . TYR A 0 222 . -35.762  -4.207  53.003   1.00 62.90 222 A 1 
ATOM 1689 C CA  . TYR A 0 222 . -34.821  -5.022  52.213   1.00 62.90 222 A 1 
ATOM 1690 C C   . TYR A 0 222 . -34.283  -4.330  50.944   1.00 62.90 222 A 1 
ATOM 1691 C CB  . TYR A 0 222 . -35.412  -6.424  51.925   1.00 62.90 222 A 1 
ATOM 1692 O O   . TYR A 0 222 . -34.294  -4.901  49.850   1.00 62.90 222 A 1 
ATOM 1693 C CG  . TYR A 0 222 . -35.522  -7.414  53.083   1.00 62.90 222 A 1 
ATOM 1694 C CD1 . TYR A 0 222 . -34.443  -7.628  53.963   1.00 62.90 222 A 1 
ATOM 1695 C CD2 . TYR A 0 222 . -36.696  -8.172  53.243   1.00 62.90 222 A 1 
ATOM 1696 C CE1 . TYR A 0 222 . -34.526  -8.575  55.005   1.00 62.90 222 A 1 
ATOM 1697 C CE2 . TYR A 0 222 . -36.796  -9.117  54.281   1.00 62.90 222 A 1 
ATOM 1698 O OH  . TYR A 0 222 . -35.882  -10.171 56.221   1.00 62.90 222 A 1 
ATOM 1699 C CZ  . TYR A 0 222 . -35.717  -9.312  55.172   1.00 62.90 222 A 1 
ATOM 1700 N N   . ASP A 0 223 . -33.700  -3.142  51.102   1.00 67.13 223 A 1 
ATOM 1701 C CA  . ASP A 0 223 . -32.872  -2.514  50.071   1.00 67.13 223 A 1 
ATOM 1702 C C   . ASP A 0 223 . -31.670  -3.378  49.641   1.00 67.13 223 A 1 
ATOM 1703 C CB  . ASP A 0 223 . -32.278  -1.200  50.578   1.00 67.13 223 A 1 
ATOM 1704 O O   . ASP A 0 223 . -30.770  -3.709  50.422   1.00 67.13 223 A 1 
ATOM 1705 C CG  . ASP A 0 223 . -33.261  -0.048  50.664   1.00 67.13 223 A 1 
ATOM 1706 O OD1 . ASP A 0 223 . -34.082  -0.035  51.594   1.00 67.13 223 A 1 
ATOM 1707 O OD2 . ASP A 0 223 . -33.061  0.890   49.856   1.00 67.13 223 A 1 
ATOM 1708 N N   . SER A 0 224 . -31.535  -3.600  48.336   1.00 69.46 224 A 1 
ATOM 1709 C CA  . SER A 0 224 . -30.241  -3.930  47.734   1.00 69.46 224 A 1 
ATOM 1710 C C   . SER A 0 224 . -29.930  -2.980  46.586   1.00 69.46 224 A 1 
ATOM 1711 C CB  . SER A 0 224 . -30.140  -5.411  47.364   1.00 69.46 224 A 1 
ATOM 1712 O O   . SER A 0 224 . -30.669  -2.894  45.608   1.00 69.46 224 A 1 
ATOM 1713 O OG  . SER A 0 224 . -31.199  -5.853  46.544   1.00 69.46 224 A 1 
ATOM 1714 N N   . ARG A 0 225 . -28.832  -2.233  46.731   1.00 72.28 225 A 1 
ATOM 1715 C CA  . ARG A 0 225 . -28.395  -1.204  45.786   1.00 72.28 225 A 1 
ATOM 1716 C C   . ARG A 0 225 . -26.977  -1.519  45.330   1.00 72.28 225 A 1 
ATOM 1717 C CB  . ARG A 0 225 . -28.521  0.200   46.405   1.00 72.28 225 A 1 
ATOM 1718 O O   . ARG A 0 225 . -26.032  -1.404  46.110   1.00 72.28 225 A 1 
ATOM 1719 C CG  . ARG A 0 225 . -29.856  0.442   47.132   1.00 72.28 225 A 1 
ATOM 1720 C CD  . ARG A 0 225 . -30.023  1.933   47.440   1.00 72.28 225 A 1 
ATOM 1721 N NE  . ARG A 0 225 . -31.219  2.205   48.256   1.00 72.28 225 A 1 
ATOM 1722 N NH1 . ARG A 0 225 . -31.429  4.445   47.817   1.00 72.28 225 A 1 
ATOM 1723 N NH2 . ARG A 0 225 . -32.912  3.426   49.133   1.00 72.28 225 A 1 
ATOM 1724 C CZ  . ARG A 0 225 . -31.847  3.354   48.398   1.00 72.28 225 A 1 
ATOM 1725 N N   . TYR A 0 226 . -26.843  -1.931  44.078   1.00 80.62 226 A 1 
ATOM 1726 C CA  . TYR A 0 226 . -25.576  -2.267  43.443   1.00 80.62 226 A 1 
ATOM 1727 C C   . TYR A 0 226 . -25.255  -1.275  42.328   1.00 80.62 226 A 1 
ATOM 1728 C CB  . TYR A 0 226 . -25.642  -3.702  42.903   1.00 80.62 226 A 1 
ATOM 1729 O O   . TYR A 0 226 . -26.158  -0.844  41.608   1.00 80.62 226 A 1 
ATOM 1730 C CG  . TYR A 0 226 . -24.381  -4.120  42.171   1.00 80.62 226 A 1 
ATOM 1731 C CD1 . TYR A 0 226 . -24.344  -4.150  40.763   1.00 80.62 226 A 1 
ATOM 1732 C CD2 . TYR A 0 226 . -23.212  -4.377  42.910   1.00 80.62 226 A 1 
ATOM 1733 C CE1 . TYR A 0 226 . -23.135  -4.442  40.101   1.00 80.62 226 A 1 
ATOM 1734 C CE2 . TYR A 0 226 . -21.999  -4.654  42.256   1.00 80.62 226 A 1 
ATOM 1735 O OH  . TYR A 0 226 . -20.798  -4.975  40.208   1.00 80.62 226 A 1 
ATOM 1736 C CZ  . TYR A 0 226 . -21.960  -4.687  40.850   1.00 80.62 226 A 1 
ATOM 1737 N N   . GLY A 0 227 . -23.973  -0.985  42.121   1.00 77.32 227 A 1 
ATOM 1738 C CA  . GLY A 0 227 . -23.540  -0.280  40.928   1.00 77.32 227 A 1 
ATOM 1739 C C   . GLY A 0 227 . -22.071  -0.449  40.567   1.00 77.32 227 A 1 
ATOM 1740 O O   . GLY A 0 227 . -21.241  -0.905  41.358   1.00 77.32 227 A 1 
ATOM 1741 N N   . LYS A 0 228 . -21.778  -0.069  39.324   1.00 79.43 228 A 1 
ATOM 1742 C CA  . LYS A 0 228 . -20.443  0.125   38.759   1.00 79.43 228 A 1 
ATOM 1743 C C   . LYS A 0 228 . -20.364  1.524   38.166   1.00 79.43 228 A 1 
ATOM 1744 C CB  . LYS A 0 228 . -20.174  -0.862  37.618   1.00 79.43 228 A 1 
ATOM 1745 O O   . LYS A 0 228 . -21.277  1.890   37.428   1.00 79.43 228 A 1 
ATOM 1746 C CG  . LYS A 0 228 . -20.106  -2.333  38.030   1.00 79.43 228 A 1 
ATOM 1747 C CD  . LYS A 0 228 . -19.640  -3.143  36.811   1.00 79.43 228 A 1 
ATOM 1748 C CE  . LYS A 0 228 . -19.233  -4.568  37.179   1.00 79.43 228 A 1 
ATOM 1749 N NZ  . LYS A 0 228 . -20.401  -5.377  37.561   1.00 79.43 228 A 1 
ATOM 1750 N N   . SER A 0 229 . -19.260  2.226   38.388   1.00 78.05 229 A 1 
ATOM 1751 C CA  . SER A 0 229 . -18.925  3.454   37.664   1.00 78.05 229 A 1 
ATOM 1752 C C   . SER A 0 229 . -17.531  3.373   37.032   1.00 78.05 229 A 1 
ATOM 1753 C CB  . SER A 0 229 . -19.085  4.688   38.556   1.00 78.05 229 A 1 
ATOM 1754 O O   . SER A 0 229 . -16.612  2.762   37.585   1.00 78.05 229 A 1 
ATOM 1755 O OG  . SER A 0 229 . -18.275  4.597   39.710   1.00 78.05 229 A 1 
ATOM 1756 N N   . TYR A 0 230 . -17.365  3.988   35.860   1.00 75.25 230 A 1 
ATOM 1757 C CA  . TYR A 0 230 . -16.060  4.342   35.289   1.00 75.25 230 A 1 
ATOM 1758 C C   . TYR A 0 230 . -15.991  5.858   35.087   1.00 75.25 230 A 1 
ATOM 1759 C CB  . TYR A 0 230 . -15.818  3.681   33.918   1.00 75.25 230 A 1 
ATOM 1760 O O   . TYR A 0 230 . -16.749  6.391   34.275   1.00 75.25 230 A 1 
ATOM 1761 C CG  . TYR A 0 230 . -15.689  2.172   33.851   1.00 75.25 230 A 1 
ATOM 1762 C CD1 . TYR A 0 230 . -14.460  1.550   34.137   1.00 75.25 230 A 1 
ATOM 1763 C CD2 . TYR A 0 230 . -16.780  1.400   33.418   1.00 75.25 230 A 1 
ATOM 1764 C CE1 . TYR A 0 230 . -14.342  0.148   34.036   1.00 75.25 230 A 1 
ATOM 1765 C CE2 . TYR A 0 230 . -16.676  -0.001  33.325   1.00 75.25 230 A 1 
ATOM 1766 O OH  . TYR A 0 230 . -15.371  -1.986  33.647   1.00 75.25 230 A 1 
ATOM 1767 C CZ  . TYR A 0 230 . -15.460  -0.630  33.657   1.00 75.25 230 A 1 
ATOM 1768 N N   . ASP A 0 231 . -15.025  6.533   35.714   1.00 72.73 231 A 1 
ATOM 1769 C CA  . ASP A 0 231 . -14.660  7.896   35.309   1.00 72.73 231 A 1 
ATOM 1770 C C   . ASP A 0 231 . -13.908  7.881   33.964   1.00 72.73 231 A 1 
ATOM 1771 C CB  . ASP A 0 231 . -13.767  8.590   36.350   1.00 72.73 231 A 1 
ATOM 1772 O O   . ASP A 0 231 . -13.000  7.064   33.757   1.00 72.73 231 A 1 
ATOM 1773 C CG  . ASP A 0 231 . -14.416  8.862   37.708   1.00 72.73 231 A 1 
ATOM 1774 O OD1 . ASP A 0 231 . -15.612  9.206   37.743   1.00 72.73 231 A 1 
ATOM 1775 O OD2 . ASP A 0 231 . -13.681  8.728   38.715   1.00 72.73 231 A 1 
ATOM 1776 N N   . ALA A 0 232 . -14.238  8.836   33.086   1.00 77.40 232 A 1 
ATOM 1777 C CA  . ALA A 0 232 . -13.484  9.272   31.904   1.00 77.40 232 A 1 
ATOM 1778 C C   . ALA A 0 232 . -12.704  8.163   31.158   1.00 77.40 232 A 1 
ATOM 1779 C CB  . ALA A 0 232 . -12.620  10.473  32.299   1.00 77.40 232 A 1 
ATOM 1780 O O   . ALA A 0 232 . -11.477  8.026   31.267   1.00 77.40 232 A 1 
ATOM 1781 N N   . VAL A 0 233 . -13.427  7.391   30.341   1.00 80.15 233 A 1 
ATOM 1782 C CA  . VAL A 0 233 . -12.884  6.276   29.554   1.00 80.15 233 A 1 
ATOM 1783 C C   . VAL A 0 233 . -12.465  6.743   28.162   1.00 80.15 233 A 1 
ATOM 1784 C CB  . VAL A 0 233 . -13.871  5.097   29.472   1.00 80.15 233 A 1 
ATOM 1785 O O   . VAL A 0 233 . -13.244  7.339   27.424   1.00 80.15 233 A 1 
ATOM 1786 C CG1 . VAL A 0 233 . -13.229  3.886   28.773   1.00 80.15 233 A 1 
ATOM 1787 C CG2 . VAL A 0 233 . -14.311  4.640   30.866   1.00 80.15 233 A 1 
ATOM 1788 N N   . ASP A 0 234 . -11.235  6.415   27.775   1.00 86.11 234 A 1 
ATOM 1789 C CA  . ASP A 0 234 . -10.564  6.834   26.545   1.00 86.11 234 A 1 
ATOM 1790 C C   . ASP A 0 234 . -9.970   5.588   25.852   1.00 86.11 234 A 1 
ATOM 1791 C CB  . ASP A 0 234 . -9.464   7.846   26.945   1.00 86.11 234 A 1 
ATOM 1792 O O   . ASP A 0 234 . -9.067   4.938   26.386   1.00 86.11 234 A 1 
ATOM 1793 C CG  . ASP A 0 234 . -9.409   9.155   26.168   1.00 86.11 234 A 1 
ATOM 1794 O OD1 . ASP A 0 234 . -9.967   9.266   25.057   1.00 86.11 234 A 1 
ATOM 1795 O OD2 . ASP A 0 234 . -8.554   9.998   26.524   1.00 86.11 234 A 1 
ATOM 1796 N N   . ALA A 0 235 . -10.445  5.237   24.655   1.00 86.83 235 A 1 
ATOM 1797 C CA  . ALA A 0 235 . -9.953   4.097   23.875   1.00 86.83 235 A 1 
ATOM 1798 C C   . ALA A 0 235 . -9.587   4.534   22.451   1.00 86.83 235 A 1 
ATOM 1799 C CB  . ALA A 0 235 . -11.002  2.978   23.893   1.00 86.83 235 A 1 
ATOM 1800 O O   . ALA A 0 235 . -10.447  4.954   21.676   1.00 86.83 235 A 1 
ATOM 1801 N N   . LYS A 0 236 . -8.304   4.439   22.090   1.00 90.73 236 A 1 
ATOM 1802 C CA  . LYS A 0 236 . -7.760   4.935   20.816   1.00 90.73 236 A 1 
ATOM 1803 C C   . LYS A 0 236 . -6.949   3.842   20.118   1.00 90.73 236 A 1 
ATOM 1804 C CB  . LYS A 0 236 . -6.943   6.220   21.075   1.00 90.73 236 A 1 
ATOM 1805 O O   . LYS A 0 236 . -6.135   3.166   20.744   1.00 90.73 236 A 1 
ATOM 1806 C CG  . LYS A 0 236 . -7.832   7.418   21.473   1.00 90.73 236 A 1 
ATOM 1807 C CD  . LYS A 0 236 . -7.126   8.479   22.337   1.00 90.73 236 A 1 
ATOM 1808 C CE  . LYS A 0 236 . -8.153   9.570   22.687   1.00 90.73 236 A 1 
ATOM 1809 N NZ  . LYS A 0 236 . -7.800   10.385  23.879   1.00 90.73 236 A 1 
ATOM 1810 N N   . SER A 0 237 . -7.151   3.673   18.816   1.00 89.64 237 A 1 
ATOM 1811 C CA  . SER A 0 237 . -6.384   2.758   17.966   1.00 89.64 237 A 1 
ATOM 1812 C C   . SER A 0 237 . -5.943   3.447   16.682   1.00 89.64 237 A 1 
ATOM 1813 C CB  . SER A 0 237 . -7.174   1.488   17.637   1.00 89.64 237 A 1 
ATOM 1814 O O   . SER A 0 237 . -6.762   4.083   16.018   1.00 89.64 237 A 1 
ATOM 1815 O OG  . SER A 0 237 . -8.350   1.780   16.911   1.00 89.64 237 A 1 
ATOM 1816 N N   . TYR A 0 238 . -4.676   3.268   16.325   1.00 92.49 238 A 1 
ATOM 1817 C CA  . TYR A 0 238 . -4.055   3.796   15.118   1.00 92.49 238 A 1 
ATOM 1818 C C   . TYR A 0 238 . -3.386   2.643   14.376   1.00 92.49 238 A 1 
ATOM 1819 C CB  . TYR A 0 238 . -3.026   4.879   15.476   1.00 92.49 238 A 1 
ATOM 1820 O O   . TYR A 0 238 . -2.545   1.950   14.947   1.00 92.49 238 A 1 
ATOM 1821 C CG  . TYR A 0 238 . -3.547   5.983   16.379   1.00 92.49 238 A 1 
ATOM 1822 C CD1 . TYR A 0 238 . -4.128   7.136   15.820   1.00 92.49 238 A 1 
ATOM 1823 C CD2 . TYR A 0 238 . -3.447   5.850   17.778   1.00 92.49 238 A 1 
ATOM 1824 C CE1 . TYR A 0 238 . -4.614   8.157   16.658   1.00 92.49 238 A 1 
ATOM 1825 C CE2 . TYR A 0 238 . -3.927   6.870   18.621   1.00 92.49 238 A 1 
ATOM 1826 O OH  . TYR A 0 238 . -4.971   9.014   18.871   1.00 92.49 238 A 1 
ATOM 1827 C CZ  . TYR A 0 238 . -4.512   8.027   18.058   1.00 92.49 238 A 1 
ATOM 1828 N N   . ASP A 0 239 . -3.749   2.455   13.117   1.00 92.00 239 A 1 
ATOM 1829 C CA  . ASP A 0 239 . -3.138   1.508   12.196   1.00 92.00 239 A 1 
ATOM 1830 C C   . ASP A 0 239 . -2.605   2.315   11.003   1.00 92.00 239 A 1 
ATOM 1831 C CB  . ASP A 0 239 . -4.181   0.463   11.753   1.00 92.00 239 A 1 
ATOM 1832 O O   . ASP A 0 239 . -3.347   3.114   10.437   1.00 92.00 239 A 1 
ATOM 1833 C CG  . ASP A 0 239 . -4.793   -0.354  12.902   1.00 92.00 239 A 1 
ATOM 1834 O OD1 . ASP A 0 239 . -4.051   -1.144  13.531   1.00 92.00 239 A 1 
ATOM 1835 O OD2 . ASP A 0 239 . -6.026   -0.276  13.115   1.00 92.00 239 A 1 
ATOM 1836 N N   . ASN A 0 240 . -1.348   2.132   10.603   1.00 93.74 240 A 1 
ATOM 1837 C CA  . ASN A 0 240 . -0.865   2.606   9.302    1.00 93.74 240 A 1 
ATOM 1838 C C   . ASN A 0 240 . -0.095   1.491   8.590    1.00 93.74 240 A 1 
ATOM 1839 C CB  . ASN A 0 240 . -0.036   3.905   9.424    1.00 93.74 240 A 1 
ATOM 1840 O O   . ASN A 0 240 . 0.751    0.843   9.208    1.00 93.74 240 A 1 
ATOM 1841 C CG  . ASN A 0 240 . 0.358    4.440   8.048    1.00 93.74 240 A 1 
ATOM 1842 N ND2 . ASN A 0 240 . 1.337    5.300   7.947    1.00 93.74 240 A 1 
ATOM 1843 O OD1 . ASN A 0 240 . -0.191   4.046   7.039    1.00 93.74 240 A 1 
ATOM 1844 N N   . THR A 0 241 . -0.358   1.304   7.299    1.00 95.10 241 A 1 
ATOM 1845 C CA  . THR A 0 241 . 0.442    0.483   6.388    1.00 95.10 241 A 1 
ATOM 1846 C C   . THR A 0 241 . 0.904    1.329   5.207    1.00 95.10 241 A 1 
ATOM 1847 C CB  . THR A 0 241 . -0.363   -0.718  5.887    1.00 95.10 241 A 1 
ATOM 1848 O O   . THR A 0 241 . 0.080    1.943   4.537    1.00 95.10 241 A 1 
ATOM 1849 C CG2 . THR A 0 241 . 0.386    -1.537  4.836    1.00 95.10 241 A 1 
ATOM 1850 O OG1 . THR A 0 241 . -0.652   -1.594  6.958    1.00 95.10 241 A 1 
ATOM 1851 N N   . TRP A 0 242 . 2.201    1.300   4.910    1.00 93.33 242 A 1 
ATOM 1852 C CA  . TRP A 0 242 . 2.809    2.085   3.838    1.00 93.33 242 A 1 
ATOM 1853 C C   . TRP A 0 242 . 3.755    1.248   2.969    1.00 93.33 242 A 1 
ATOM 1854 C CB  . TRP A 0 242 . 3.512    3.310   4.437    1.00 93.33 242 A 1 
ATOM 1855 O O   . TRP A 0 242 . 4.328    0.248   3.411    1.00 93.33 242 A 1 
ATOM 1856 C CG  . TRP A 0 242 . 4.644    2.999   5.370    1.00 93.33 242 A 1 
ATOM 1857 C CD1 . TRP A 0 242 . 4.540    2.868   6.710    1.00 93.33 242 A 1 
ATOM 1858 C CD2 . TRP A 0 242 . 6.049    2.767   5.052    1.00 93.33 242 A 1 
ATOM 1859 C CE2 . TRP A 0 242 . 6.747    2.489   6.265    1.00 93.33 242 A 1 
ATOM 1860 C CE3 . TRP A 0 242 . 6.805    2.771   3.862    1.00 93.33 242 A 1 
ATOM 1861 N NE1 . TRP A 0 242 . 5.779    2.568   7.245    1.00 93.33 242 A 1 
ATOM 1862 C CH2 . TRP A 0 242 . 8.849    2.237   5.091    1.00 93.33 242 A 1 
ATOM 1863 C CZ2 . TRP A 0 242 . 8.125    2.219   6.297    1.00 93.33 242 A 1 
ATOM 1864 C CZ3 . TRP A 0 242 . 8.187    2.514   3.882    1.00 93.33 242 A 1 
ATOM 1865 N N   . TYR A 0 243 . 3.922    1.681   1.722    1.00 97.30 243 A 1 
ATOM 1866 C CA  . TYR A 0 243 . 4.827    1.117   0.722    1.00 97.30 243 A 1 
ATOM 1867 C C   . TYR A 0 243 . 5.479    2.251   -0.072   1.00 97.30 243 A 1 
ATOM 1868 C CB  . TYR A 0 243 . 4.039    0.179   -0.206   1.00 97.30 243 A 1 
ATOM 1869 O O   . TYR A 0 243 . 4.807    3.216   -0.436   1.00 97.30 243 A 1 
ATOM 1870 C CG  . TYR A 0 243 . 4.791    -0.295  -1.440   1.00 97.30 243 A 1 
ATOM 1871 C CD1 . TYR A 0 243 . 4.544    0.304   -2.693   1.00 97.30 243 A 1 
ATOM 1872 C CD2 . TYR A 0 243 . 5.739    -1.330  -1.337   1.00 97.30 243 A 1 
ATOM 1873 C CE1 . TYR A 0 243 . 5.226    -0.149  -3.842   1.00 97.30 243 A 1 
ATOM 1874 C CE2 . TYR A 0 243 . 6.420    -1.785  -2.484   1.00 97.30 243 A 1 
ATOM 1875 O OH  . TYR A 0 243 . 6.805    -1.641  -4.861   1.00 97.30 243 A 1 
ATOM 1876 C CZ  . TYR A 0 243 . 6.163    -1.200  -3.743   1.00 97.30 243 A 1 
ATOM 1877 N N   . ALA A 0 244 . 6.772    2.136   -0.361   1.00 96.56 244 A 1 
ATOM 1878 C CA  . ALA A 0 244 . 7.496    3.065   -1.217   1.00 96.56 244 A 1 
ATOM 1879 C C   . ALA A 0 244 . 8.528    2.325   -2.075   1.00 96.56 244 A 1 
ATOM 1880 C CB  . ALA A 0 244 . 8.148    4.150   -0.351   1.00 96.56 244 A 1 
ATOM 1881 O O   . ALA A 0 244 . 9.202    1.412   -1.595   1.00 96.56 244 A 1 
ATOM 1882 N N   . ARG A 0 245 . 8.672    2.742   -3.335   1.00 97.53 245 A 1 
ATOM 1883 C CA  . ARG A 0 245 . 9.674    2.227   -4.273   1.00 97.53 245 A 1 
ATOM 1884 C C   . ARG A 0 245 . 10.228   3.352   -5.151   1.00 97.53 245 A 1 
ATOM 1885 C CB  . ARG A 0 245 . 9.057    1.064   -5.074   1.00 97.53 245 A 1 
ATOM 1886 O O   . ARG A 0 245 . 9.447    4.086   -5.744   1.00 97.53 245 A 1 
ATOM 1887 C CG  . ARG A 0 245 . 10.032   0.517   -6.125   1.00 97.53 245 A 1 
ATOM 1888 C CD  . ARG A 0 245 . 9.597    -0.816  -6.753   1.00 97.53 245 A 1 
ATOM 1889 N NE  . ARG A 0 245 . 8.282    -0.768  -7.428   1.00 97.53 245 A 1 
ATOM 1890 N NH1 . ARG A 0 245 . 8.829    0.499   -9.288   1.00 97.53 245 A 1 
ATOM 1891 N NH2 . ARG A 0 245 . 6.857    -0.404  -9.192   1.00 97.53 245 A 1 
ATOM 1892 C CZ  . ARG A 0 245 . 8.004    -0.237  -8.610   1.00 97.53 245 A 1 
ATOM 1893 N N   . ASP A 0 246 . 11.549   3.462   -5.255   1.00 96.98 246 A 1 
ATOM 1894 C CA  . ASP A 0 246 . 12.304   4.353   -6.153   1.00 96.98 246 A 1 
ATOM 1895 C C   . ASP A 0 246 . 13.216   3.455   -7.006   1.00 96.98 246 A 1 
ATOM 1896 C CB  . ASP A 0 246 . 13.073   5.388   -5.293   1.00 96.98 246 A 1 
ATOM 1897 O O   . ASP A 0 246 . 14.211   2.923   -6.510   1.00 96.98 246 A 1 
ATOM 1898 C CG  . ASP A 0 246 . 13.785   6.560   -6.001   1.00 96.98 246 A 1 
ATOM 1899 O OD1 . ASP A 0 246 . 13.998   6.606   -7.229   1.00 96.98 246 A 1 
ATOM 1900 O OD2 . ASP A 0 246 . 14.137   7.550   -5.308   1.00 96.98 246 A 1 
ATOM 1901 N N   . VAL A 0 247 . 12.820   3.210   -8.258   1.00 95.63 247 A 1 
ATOM 1902 C CA  . VAL A 0 247 . 13.618   2.482   -9.259   1.00 95.63 247 A 1 
ATOM 1903 C C   . VAL A 0 247 . 14.283   3.497   -10.167  1.00 95.63 247 A 1 
ATOM 1904 C CB  . VAL A 0 247 . 12.765   1.524   -10.117  1.00 95.63 247 A 1 
ATOM 1905 O O   . VAL A 0 247 . 13.605   4.407   -10.646  1.00 95.63 247 A 1 
ATOM 1906 C CG1 . VAL A 0 247 . 13.568   0.845   -11.238  1.00 95.63 247 A 1 
ATOM 1907 C CG2 . VAL A 0 247 . 12.168   0.403   -9.263   1.00 95.63 247 A 1 
ATOM 1908 N N   . ARG A 0 248 . 15.572   3.304   -10.448  1.00 93.61 248 A 1 
ATOM 1909 C CA  . ARG A 0 248 . 16.318   4.032   -11.478  1.00 93.61 248 A 1 
ATOM 1910 C C   . ARG A 0 248 . 17.182   3.063   -12.269  1.00 93.61 248 A 1 
ATOM 1911 C CB  . ARG A 0 248 . 17.171   5.151   -10.876  1.00 93.61 248 A 1 
ATOM 1912 O O   . ARG A 0 248 . 17.829   2.219   -11.651  1.00 93.61 248 A 1 
ATOM 1913 C CG  . ARG A 0 248 . 16.305   6.086   -10.029  1.00 93.61 248 A 1 
ATOM 1914 C CD  . ARG A 0 248 . 17.122   7.235   -9.460   1.00 93.61 248 A 1 
ATOM 1915 N NE  . ARG A 0 248 . 16.514   7.692   -8.198   1.00 93.61 248 A 1 
ATOM 1916 N NH1 . ARG A 0 248 . 18.373   8.760   -7.412   1.00 93.61 248 A 1 
ATOM 1917 N NH2 . ARG A 0 248 . 16.618   8.439   -6.061   1.00 93.61 248 A 1 
ATOM 1918 C CZ  . ARG A 0 248 . 17.166   8.296   -7.232   1.00 93.61 248 A 1 
ATOM 1919 N N   . ALA A 0 249 . 17.177   3.179   -13.586  1.00 91.72 249 A 1 
ATOM 1920 C CA  . ALA A 0 249 . 18.037   2.428   -14.486  1.00 91.72 249 A 1 
ATOM 1921 C C   . ALA A 0 249 . 18.635   3.383   -15.523  1.00 91.72 249 A 1 
ATOM 1922 C CB  . ALA A 0 249 . 17.248   1.283   -15.129  1.00 91.72 249 A 1 
ATOM 1923 O O   . ALA A 0 249 . 17.960   4.316   -15.940  1.00 91.72 249 A 1 
ATOM 1924 N N   . ASP A 0 250 . 19.881   3.126   -15.882  1.00 87.49 250 A 1 
ATOM 1925 C CA  . ASP A 0 250 . 20.764   3.961   -16.695  1.00 87.49 250 A 1 
ATOM 1926 C C   . ASP A 0 250 . 21.493   2.989   -17.647  1.00 87.49 250 A 1 
ATOM 1927 C CB  . ASP A 0 250 . 21.673   4.685   -15.679  1.00 87.49 250 A 1 
ATOM 1928 O O   . ASP A 0 250 . 22.008   1.963   -17.187  1.00 87.49 250 A 1 
ATOM 1929 C CG  . ASP A 0 250 . 22.761   5.597   -16.245  1.00 87.49 250 A 1 
ATOM 1930 O OD1 . ASP A 0 250 . 23.073   5.454   -17.443  1.00 87.49 250 A 1 
ATOM 1931 O OD2 . ASP A 0 250 . 23.306   6.369   -15.416  1.00 87.49 250 A 1 
ATOM 1932 N N   . ASP A 0 251 . 21.399   3.200   -18.964  1.00 89.43 251 A 1 
ATOM 1933 C CA  . ASP A 0 251 . 21.732   2.198   -19.999  1.00 89.43 251 A 1 
ATOM 1934 C C   . ASP A 0 251 . 22.463   2.808   -21.215  1.00 89.43 251 A 1 
ATOM 1935 C CB  . ASP A 0 251 . 20.474   1.368   -20.331  1.00 89.43 251 A 1 
ATOM 1936 O O   . ASP A 0 251 . 22.151   2.538   -22.379  1.00 89.43 251 A 1 
ATOM 1937 C CG  . ASP A 0 251 . 20.714   0.180   -21.264  1.00 89.43 251 A 1 
ATOM 1938 O OD1 . ASP A 0 251 . 21.796   -0.450  -21.236  1.00 89.43 251 A 1 
ATOM 1939 O OD2 . ASP A 0 251 . 19.772   -0.332  -21.913  1.00 89.43 251 A 1 
ATOM 1940 N N   . ASP A 0 252 . 23.458   3.625   -20.885  1.00 85.92 252 A 1 
ATOM 1941 C CA  . ASP A 0 252 . 24.486   4.253   -21.721  1.00 85.92 252 A 1 
ATOM 1942 C C   . ASP A 0 252 . 25.051   3.312   -22.820  1.00 85.92 252 A 1 
ATOM 1943 C CB  . ASP A 0 252 . 25.596   4.675   -20.720  1.00 85.92 252 A 1 
ATOM 1944 O O   . ASP A 0 252 . 25.584   2.233   -22.530  1.00 85.92 252 A 1 
ATOM 1945 C CG  . ASP A 0 252 . 26.264   6.030   -20.950  1.00 85.92 252 A 1 
ATOM 1946 O OD1 . ASP A 0 252 . 25.963   6.678   -21.975  1.00 85.92 252 A 1 
ATOM 1947 O OD2 . ASP A 0 252 . 27.167   6.356   -20.140  1.00 85.92 252 A 1 
ATOM 1948 N N   . GLN A 0 253 . 24.992   3.706   -24.100  1.00 86.12 253 A 1 
ATOM 1949 C CA  . GLN A 0 253 . 25.563   2.977   -25.249  1.00 86.12 253 A 1 
ATOM 1950 C C   . GLN A 0 253 . 26.371   3.909   -26.164  1.00 86.12 253 A 1 
ATOM 1951 C CB  . GLN A 0 253 . 24.467   2.309   -26.106  1.00 86.12 253 A 1 
ATOM 1952 O O   . GLN A 0 253 . 25.876   4.962   -26.556  1.00 86.12 253 A 1 
ATOM 1953 C CG  . GLN A 0 253 . 23.401   1.486   -25.358  1.00 86.12 253 A 1 
ATOM 1954 C CD  . GLN A 0 253 . 23.018   0.237   -26.147  1.00 86.12 253 A 1 
ATOM 1955 N NE2 . GLN A 0 253 . 23.879   -0.761  -26.150  1.00 86.12 253 A 1 
ATOM 1956 O OE1 . GLN A 0 253 . 22.013   0.125   -26.837  1.00 86.12 253 A 1 
ATOM 1957 N N   . TRP A 0 254 . 27.572   3.508   -26.605  1.00 83.49 254 A 1 
ATOM 1958 C CA  . TRP A 0 254 . 28.372   4.333   -27.527  1.00 83.49 254 A 1 
ATOM 1959 C C   . TRP A 0 254 . 29.344   3.539   -28.411  1.00 83.49 254 A 1 
ATOM 1960 C CB  . TRP A 0 254 . 29.135   5.406   -26.732  1.00 83.49 254 A 1 
ATOM 1961 O O   . TRP A 0 254 . 29.785   2.439   -28.062  1.00 83.49 254 A 1 
ATOM 1962 C CG  . TRP A 0 254 . 30.231   4.900   -25.842  1.00 83.49 254 A 1 
ATOM 1963 C CD1 . TRP A 0 254 . 31.545   4.892   -26.157  1.00 83.49 254 A 1 
ATOM 1964 C CD2 . TRP A 0 254 . 30.137   4.355   -24.488  1.00 83.49 254 A 1 
ATOM 1965 C CE2 . TRP A 0 254 . 31.455   4.024   -24.046  1.00 83.49 254 A 1 
ATOM 1966 C CE3 . TRP A 0 254 . 29.085   4.133   -23.573  1.00 83.49 254 A 1 
ATOM 1967 N NE1 . TRP A 0 254 . 32.271   4.372   -25.104  1.00 83.49 254 A 1 
ATOM 1968 C CH2 . TRP A 0 254 . 30.634   3.259   -21.897  1.00 83.49 254 A 1 
ATOM 1969 C CZ2 . TRP A 0 254 . 31.712   3.479   -22.775  1.00 83.49 254 A 1 
ATOM 1970 C CZ3 . TRP A 0 254 . 29.329   3.591   -22.298  1.00 83.49 254 A 1 
ATOM 1971 N N   . ALA A 0 255 . 29.734   4.133   -29.540  1.00 85.10 255 A 1 
ATOM 1972 C CA  . ALA A 0 255 . 30.883   3.722   -30.339  1.00 85.10 255 A 1 
ATOM 1973 C C   . ALA A 0 255 . 31.623   4.926   -30.946  1.00 85.10 255 A 1 
ATOM 1974 C CB  . ALA A 0 255 . 30.436   2.762   -31.444  1.00 85.10 255 A 1 
ATOM 1975 O O   . ALA A 0 255 . 31.020   5.956   -31.241  1.00 85.10 255 A 1 
ATOM 1976 N N   . GLU A 0 256 . 32.922   4.746   -31.175  1.00 83.72 256 A 1 
ATOM 1977 C CA  . GLU A 0 256 . 33.805   5.670   -31.895  1.00 83.72 256 A 1 
ATOM 1978 C C   . GLU A 0 256 . 34.639   4.848   -32.894  1.00 83.72 256 A 1 
ATOM 1979 C CB  . GLU A 0 256 . 34.768   6.391   -30.921  1.00 83.72 256 A 1 
ATOM 1980 O O   . GLU A 0 256 . 35.203   3.820   -32.507  1.00 83.72 256 A 1 
ATOM 1981 C CG  . GLU A 0 256 . 34.131   7.262   -29.818  1.00 83.72 256 A 1 
ATOM 1982 C CD  . GLU A 0 256 . 35.164   7.830   -28.812  1.00 83.72 256 A 1 
ATOM 1983 O OE1 . GLU A 0 256 . 34.744   8.510   -27.848  1.00 83.72 256 A 1 
ATOM 1984 O OE2 . GLU A 0 256 . 36.388   7.577   -28.957  1.00 83.72 256 A 1 
ATOM 1985 N N   . ASP A 0 257 . 34.773   5.298   -34.141  1.00 80.52 257 A 1 
ATOM 1986 C CA  . ASP A 0 257 . 35.867   4.885   -35.032  1.00 80.52 257 A 1 
ATOM 1987 C C   . ASP A 0 257 . 36.728   6.111   -35.345  1.00 80.52 257 A 1 
ATOM 1988 C CB  . ASP A 0 257 . 35.368   4.170   -36.304  1.00 80.52 257 A 1 
ATOM 1989 O O   . ASP A 0 257 . 36.220   7.211   -35.544  1.00 80.52 257 A 1 
ATOM 1990 C CG  . ASP A 0 257 . 36.456   3.306   -36.979  1.00 80.52 257 A 1 
ATOM 1991 O OD1 . ASP A 0 257 . 37.667   3.516   -36.698  1.00 80.52 257 A 1 
ATOM 1992 O OD2 . ASP A 0 257 . 36.084   2.363   -37.716  1.00 80.52 257 A 1 
ATOM 1993 N N   . TYR A 0 258 . 38.048   5.953   -35.349  1.00 78.25 258 A 1 
ATOM 1994 C CA  . TYR A 0 258 . 38.984   7.029   -35.646  1.00 78.25 258 A 1 
ATOM 1995 C C   . TYR A 0 258 . 40.116   6.539   -36.539  1.00 78.25 258 A 1 
ATOM 1996 C CB  . TYR A 0 258 . 39.528   7.654   -34.353  1.00 78.25 258 A 1 
ATOM 1997 O O   . TYR A 0 258 . 41.091   5.939   -36.063  1.00 78.25 258 A 1 
ATOM 1998 C CG  . TYR A 0 258 . 40.424   8.837   -34.661  1.00 78.25 258 A 1 
ATOM 1999 C CD1 . TYR A 0 258 . 41.827   8.728   -34.618  1.00 78.25 258 A 1 
ATOM 2000 C CD2 . TYR A 0 258 . 39.830   10.003  -35.164  1.00 78.25 258 A 1 
ATOM 2001 C CE1 . TYR A 0 258 . 42.628   9.785   -35.097  1.00 78.25 258 A 1 
ATOM 2002 C CE2 . TYR A 0 258 . 40.609   11.054  -35.656  1.00 78.25 258 A 1 
ATOM 2003 O OH  . TYR A 0 258 . 42.727   11.958  -36.184  1.00 78.25 258 A 1 
ATOM 2004 C CZ  . TYR A 0 258 . 42.007   10.938  -35.640  1.00 78.25 258 A 1 
ATOM 2005 N N   . ASP A 0 259 . 40.038   6.866   -37.828  1.00 75.05 259 A 1 
ATOM 2006 C CA  . ASP A 0 259 . 40.985   6.386   -38.823  1.00 75.05 259 A 1 
ATOM 2007 C C   . ASP A 0 259 . 41.920   7.506   -39.309  1.00 75.05 259 A 1 
ATOM 2008 C CB  . ASP A 0 259 . 40.259   5.615   -39.941  1.00 75.05 259 A 1 
ATOM 2009 O O   . ASP A 0 259 . 41.520   8.576   -39.777  1.00 75.05 259 A 1 
ATOM 2010 C CG  . ASP A 0 259 . 41.098   4.458   -40.495  1.00 75.05 259 A 1 
ATOM 2011 O OD1 . ASP A 0 259 . 42.312   4.364   -40.164  1.00 75.05 259 A 1 
ATOM 2012 O OD2 . ASP A 0 259 . 40.586   3.696   -41.346  1.00 75.05 259 A 1 
ATOM 2013 N N   . ARG A 0 260 . 43.235   7.294   -39.163  1.00 65.00 260 A 1 
ATOM 2014 C CA  . ARG A 0 260 . 44.258   8.309   -39.477  1.00 65.00 260 A 1 
ATOM 2015 C C   . ARG A 0 260 . 45.306   7.800   -40.456  1.00 65.00 260 A 1 
ATOM 2016 C CB  . ARG A 0 260 . 44.848   8.884   -38.185  1.00 65.00 260 A 1 
ATOM 2017 O O   . ARG A 0 260 . 46.326   7.198   -40.088  1.00 65.00 260 A 1 
ATOM 2018 C CG  . ARG A 0 260 . 45.720   10.112  -38.490  1.00 65.00 260 A 1 
ATOM 2019 C CD  . ARG A 0 260 . 46.455   10.614  -37.245  1.00 65.00 260 A 1 
ATOM 2020 N NE  . ARG A 0 260 . 45.545   11.286  -36.304  1.00 65.00 260 A 1 
ATOM 2021 N NH1 . ARG A 0 260 . 46.927   11.355  -34.478  1.00 65.00 260 A 1 
ATOM 2022 N NH2 . ARG A 0 260 . 44.854   12.166  -34.329  1.00 65.00 260 A 1 
ATOM 2023 C CZ  . ARG A 0 260 . 45.782   11.608  -35.047  1.00 65.00 260 A 1 
ATOM 2024 N N   . TYR A 0 261 . 45.143   8.204   -41.712  1.00 61.93 261 A 1 
ATOM 2025 C CA  . TYR A 0 261 . 46.025   7.854   -42.820  1.00 61.93 261 A 1 
ATOM 2026 C C   . TYR A 0 261 . 47.161   8.870   -43.011  1.00 61.93 261 A 1 
ATOM 2027 C CB  . TYR A 0 261 . 45.173   7.649   -44.074  1.00 61.93 261 A 1 
ATOM 2028 O O   . TYR A 0 261 . 47.015   9.907   -43.657  1.00 61.93 261 A 1 
ATOM 2029 C CG  . TYR A 0 261 . 44.284   6.429   -43.949  1.00 61.93 261 A 1 
ATOM 2030 C CD1 . TYR A 0 261 . 44.854   5.149   -44.107  1.00 61.93 261 A 1 
ATOM 2031 C CD2 . TYR A 0 261 . 42.925   6.559   -43.600  1.00 61.93 261 A 1 
ATOM 2032 C CE1 . TYR A 0 261 . 44.064   4.000   -43.915  1.00 61.93 261 A 1 
ATOM 2033 C CE2 . TYR A 0 261 . 42.140   5.408   -43.403  1.00 61.93 261 A 1 
ATOM 2034 O OH  . TYR A 0 261 . 42.005   2.993   -43.327  1.00 61.93 261 A 1 
ATOM 2035 C CZ  . TYR A 0 261 . 42.711   4.126   -43.547  1.00 61.93 261 A 1 
ATOM 2036 N N   . GLY A 0 262 . 48.344   8.547   -42.471  1.00 52.48 262 A 1 
ATOM 2037 C CA  . GLY A 0 262 . 49.537   9.410   -42.487  1.00 52.48 262 A 1 
ATOM 2038 C C   . GLY A 0 262 . 50.771   8.788   -43.154  1.00 52.48 262 A 1 
ATOM 2039 O O   . GLY A 0 262 . 51.815   8.646   -42.515  1.00 52.48 262 A 1 
ATOM 2040 N N   . LYS A 0 263 . 50.686   8.402   -44.435  1.00 52.71 263 A 1 
ATOM 2041 C CA  . LYS A 0 263 . 51.710   7.556   -45.079  1.00 52.71 263 A 1 
ATOM 2042 C C   . LYS A 0 263 . 52.775   8.341   -45.861  1.00 52.71 263 A 1 
ATOM 2043 C CB  . LYS A 0 263 . 51.009   6.480   -45.926  1.00 52.71 263 A 1 
ATOM 2044 O O   . LYS A 0 263 . 52.547   8.764   -46.990  1.00 52.71 263 A 1 
ATOM 2045 C CG  . LYS A 0 263 . 51.839   5.189   -46.023  1.00 52.71 263 A 1 
ATOM 2046 C CD  . LYS A 0 263 . 51.039   4.117   -46.777  1.00 52.71 263 A 1 
ATOM 2047 C CE  . LYS A 0 263 . 51.589   2.710   -46.518  1.00 52.71 263 A 1 
ATOM 2048 N NZ  . LYS A 0 263 . 50.692   1.680   -47.101  1.00 52.71 263 A 1 
ATOM 2049 N N   . LYS A 0 264 . 53.989   8.434   -45.305  1.00 50.84 264 A 1 
ATOM 2050 C CA  . LYS A 0 264 . 55.216   8.790   -46.047  1.00 50.84 264 A 1 
ATOM 2051 C C   . LYS A 0 264 . 56.150   7.579   -46.173  1.00 50.84 264 A 1 
ATOM 2052 C CB  . LYS A 0 264 . 55.907   10.026  -45.432  1.00 50.84 264 A 1 
ATOM 2053 O O   . LYS A 0 264 . 56.333   6.824   -45.225  1.00 50.84 264 A 1 
ATOM 2054 C CG  . LYS A 0 264 . 55.126   11.306  -45.776  1.00 50.84 264 A 1 
ATOM 2055 C CD  . LYS A 0 264 . 55.719   12.578  -45.155  1.00 50.84 264 A 1 
ATOM 2056 C CE  . LYS A 0 264 . 54.860   13.761  -45.623  1.00 50.84 264 A 1 
ATOM 2057 N NZ  . LYS A 0 264 . 55.155   15.011  -44.885  1.00 50.84 264 A 1 
ATOM 2058 N N   . ASP A 0 265 . 56.742   7.427   -47.355  1.00 41.38 265 A 1 
ATOM 2059 C CA  . ASP A 0 265 . 57.945   6.628   -47.655  1.00 41.38 265 A 1 
ATOM 2060 C C   . ASP A 0 265 . 57.911   5.089   -47.502  1.00 41.38 265 A 1 
ATOM 2061 C CB  . ASP A 0 265 . 59.184   7.297   -47.029  1.00 41.38 265 A 1 
ATOM 2062 O O   . ASP A 0 265 . 58.964   4.449   -47.447  1.00 41.38 265 A 1 
ATOM 2063 C CG  . ASP A 0 265 . 59.307   8.775   -47.415  1.00 41.38 265 A 1 
ATOM 2064 O OD1 . ASP A 0 265 . 58.764   9.149   -48.478  1.00 41.38 265 A 1 
ATOM 2065 O OD2 . ASP A 0 265 . 59.920   9.542   -46.636  1.00 41.38 265 A 1 
ATOM 2066 N N   . VAL A 0 266 . 56.743   4.439   -47.569  1.00 44.49 266 A 1 
ATOM 2067 C CA  . VAL A 0 266 . 56.666   2.965   -47.728  1.00 44.49 266 A 1 
ATOM 2068 C C   . VAL A 0 266 . 56.668   2.579   -49.217  1.00 44.49 266 A 1 
ATOM 2069 C CB  . VAL A 0 266 . 55.502   2.328   -46.940  1.00 44.49 266 A 1 
ATOM 2070 O O   . VAL A 0 266 . 55.650   2.168   -49.766  1.00 44.49 266 A 1 
ATOM 2071 C CG1 . VAL A 0 266 . 55.645   0.797   -46.892  1.00 44.49 266 A 1 
ATOM 2072 C CG2 . VAL A 0 266 . 55.457   2.813   -45.484  1.00 44.49 266 A 1 
ATOM 2073 N N   . GLY A 0 267 . 57.817   2.746   -49.885  1.00 45.42 267 A 1 
ATOM 2074 C CA  . GLY A 0 267 . 57.960   2.425   -51.319  1.00 45.42 267 A 1 
ATOM 2075 C C   . GLY A 0 267 . 59.386   2.265   -51.870  1.00 45.42 267 A 1 
ATOM 2076 O O   . GLY A 0 267 . 59.553   1.800   -52.992  1.00 45.42 267 A 1 
ATOM 2077 N N   . ALA A 0 268 . 60.431   2.599   -51.106  1.00 41.35 268 A 1 
ATOM 2078 C CA  . ALA A 0 268 . 61.817   2.608   -51.599  1.00 41.35 268 A 1 
ATOM 2079 C C   . ALA A 0 268 . 62.526   1.229   -51.628  1.00 41.35 268 A 1 
ATOM 2080 C CB  . ALA A 0 268 . 62.597   3.650   -50.787  1.00 41.35 268 A 1 
ATOM 2081 O O   . ALA A 0 268 . 63.706   1.154   -51.970  1.00 41.35 268 A 1 
ATOM 2082 N N   . TYR A 0 269 . 61.842   0.137   -51.267  1.00 37.31 269 A 1 
ATOM 2083 C CA  . TYR A 0 269 . 62.411   -1.216  -51.207  1.00 37.31 269 A 1 
ATOM 2084 C C   . TYR A 0 269 . 61.665   -2.165  -52.157  1.00 37.31 269 A 1 
ATOM 2085 C CB  . TYR A 0 269 . 62.405   -1.705  -49.750  1.00 37.31 269 A 1 
ATOM 2086 O O   . TYR A 0 269 . 60.562   -2.612  -51.858  1.00 37.31 269 A 1 
ATOM 2087 C CG  . TYR A 0 269 . 63.054   -3.064  -49.552  1.00 37.31 269 A 1 
ATOM 2088 C CD1 . TYR A 0 269 . 62.256   -4.223  -49.488  1.00 37.31 269 A 1 
ATOM 2089 C CD2 . TYR A 0 269 . 64.455   -3.170  -49.441  1.00 37.31 269 A 1 
ATOM 2090 C CE1 . TYR A 0 269 . 62.855   -5.485  -49.304  1.00 37.31 269 A 1 
ATOM 2091 C CE2 . TYR A 0 269 . 65.058   -4.431  -49.260  1.00 37.31 269 A 1 
ATOM 2092 O OH  . TYR A 0 269 . 64.828   -6.812  -49.015  1.00 37.31 269 A 1 
ATOM 2093 C CZ  . TYR A 0 269 . 64.255   -5.592  -49.189  1.00 37.31 269 A 1 
ATOM 2094 N N   . GLY A 0 270 . 62.276   -2.463  -53.310  1.00 42.24 270 A 1 
ATOM 2095 C CA  . GLY A 0 270 . 61.742   -3.424  -54.290  1.00 42.24 270 A 1 
ATOM 2096 C C   . GLY A 0 270 . 62.440   -3.416  -55.658  1.00 42.24 270 A 1 
ATOM 2097 O O   . GLY A 0 270 . 62.610   -4.463  -56.272  1.00 42.24 270 A 1 
ATOM 2098 N N   . ALA A 0 271 . 62.927   -2.261  -56.121  1.00 44.14 271 A 1 
ATOM 2099 C CA  . ALA A 0 271 . 63.385   -2.061  -57.506  1.00 44.14 271 A 1 
ATOM 2100 C C   . ALA A 0 271 . 64.839   -2.500  -57.827  1.00 44.14 271 A 1 
ATOM 2101 C CB  . ALA A 0 271 . 63.111   -0.596  -57.874  1.00 44.14 271 A 1 
ATOM 2102 O O   . ALA A 0 271 . 65.418   -2.021  -58.798  1.00 44.14 271 A 1 
ATOM 2103 N N   . ALA A 0 272 . 65.456   -3.377  -57.025  1.00 41.62 272 A 1 
ATOM 2104 C CA  . ALA A 0 272 . 66.887   -3.722  -57.137  1.00 41.62 272 A 1 
ATOM 2105 C C   . ALA A 0 272 . 67.185   -5.234  -57.262  1.00 41.62 272 A 1 
ATOM 2106 C CB  . ALA A 0 272 . 67.632   -3.065  -55.966  1.00 41.62 272 A 1 
ATOM 2107 O O   . ALA A 0 272 . 68.336   -5.649  -57.125  1.00 41.62 272 A 1 
ATOM 2108 N N   . ALA A 0 273 . 66.166   -6.068  -57.501  1.00 32.66 273 A 1 
ATOM 2109 C CA  . ALA A 0 273 . 66.259   -7.529  -57.409  1.00 32.66 273 A 1 
ATOM 2110 C C   . ALA A 0 273 . 65.848   -8.269  -58.702  1.00 32.66 273 A 1 
ATOM 2111 C CB  . ALA A 0 273 . 65.489   -7.983  -56.160  1.00 32.66 273 A 1 
ATOM 2112 O O   . ALA A 0 273 . 65.029   -9.184  -58.669  1.00 32.66 273 A 1 
ATOM 2113 N N   . SER A 0 274 . 66.448   -7.918  -59.844  1.00 43.95 274 A 1 
ATOM 2114 C CA  . SER A 0 274 . 66.403   -8.754  -61.057  1.00 43.95 274 A 1 
ATOM 2115 C C   . SER A 0 274 . 67.789   -8.883  -61.687  1.00 43.95 274 A 1 
ATOM 2116 C CB  . SER A 0 274 . 65.369   -8.248  -62.067  1.00 43.95 274 A 1 
ATOM 2117 O O   . SER A 0 274 . 68.469   -7.888  -61.937  1.00 43.95 274 A 1 
ATOM 2118 O OG  . SER A 0 274 . 65.674   -6.940  -62.501  1.00 43.95 274 A 1 
ATOM 2119 N N   . THR A 0 275 . 68.226   -10.118 -61.917  1.00 38.01 275 A 1 
ATOM 2120 C CA  . THR A 0 275 . 69.596   -10.462 -62.304  1.00 38.01 275 A 1 
ATOM 2121 C C   . THR A 0 275 . 69.868   -10.333 -63.802  1.00 38.01 275 A 1 
ATOM 2122 C CB  . THR A 0 275 . 69.926   -11.903 -61.871  1.00 38.01 275 A 1 
ATOM 2123 O O   . THR A 0 275 . 69.096   -10.809 -64.626  1.00 38.01 275 A 1 
ATOM 2124 C CG2 . THR A 0 275 . 70.243   -11.991 -60.381  1.00 38.01 275 A 1 
ATOM 2125 O OG1 . THR A 0 275 . 68.829   -12.763 -62.087  1.00 38.01 275 A 1 
ATOM 2126 N N   . TRP A 0 276 . 71.044   -9.784  -64.124  1.00 31.76 276 A 1 
ATOM 2127 C CA  . TRP A 0 276 . 71.919   -10.185 -65.237  1.00 31.76 276 A 1 
ATOM 2128 C C   . TRP A 0 276 . 71.258   -10.805 -66.486  1.00 31.76 276 A 1 
ATOM 2129 C CB  . TRP A 0 276 . 72.960   -11.182 -64.689  1.00 31.76 276 A 1 
ATOM 2130 O O   . TRP A 0 276 . 71.117   -12.026 -66.578  1.00 31.76 276 A 1 
ATOM 2131 C CG  . TRP A 0 276 . 74.066   -10.637 -63.842  1.00 31.76 276 A 1 
ATOM 2132 C CD1 . TRP A 0 276 . 73.958   -10.158 -62.580  1.00 31.76 276 A 1 
ATOM 2133 C CD2 . TRP A 0 276 . 75.490   -10.579 -64.170  1.00 31.76 276 A 1 
ATOM 2134 C CE2 . TRP A 0 276 . 76.190   -10.032 -63.054  1.00 31.76 276 A 1 
ATOM 2135 C CE3 . TRP A 0 276 . 76.263   -10.952 -65.293  1.00 31.76 276 A 1 
ATOM 2136 N NE1 . TRP A 0 276 . 75.206   -9.781  -62.121  1.00 31.76 276 A 1 
ATOM 2137 C CH2 . TRP A 0 276 . 78.320   -10.236 -64.186  1.00 31.76 276 A 1 
ATOM 2138 C CZ2 . TRP A 0 276 . 77.581   -9.857  -63.052  1.00 31.76 276 A 1 
ATOM 2139 C CZ3 . TRP A 0 276 . 77.661   -10.784 -65.302  1.00 31.76 276 A 1 
ATOM 2140 N N   . ASN A 0 277 . 71.096   -10.011 -67.549  1.00 40.14 277 A 1 
ATOM 2141 C CA  . ASN A 0 277 . 71.532   -10.490 -68.864  1.00 40.14 277 A 1 
ATOM 2142 C C   . ASN A 0 277 . 72.051   -9.355  -69.762  1.00 40.14 277 A 1 
ATOM 2143 C CB  . ASN A 0 277 . 70.472   -11.380 -69.542  1.00 40.14 277 A 1 
ATOM 2144 O O   . ASN A 0 277 . 71.833   -8.174  -69.510  1.00 40.14 277 A 1 
ATOM 2145 C CG  . ASN A 0 277 . 71.127   -12.542 -70.280  1.00 40.14 277 A 1 
ATOM 2146 N ND2 . ASN A 0 277 . 70.484   -13.682 -70.334  1.00 40.14 277 A 1 
ATOM 2147 O OD1 . ASN A 0 277 . 72.228   -12.449 -70.808  1.00 40.14 277 A 1 
ATOM 2148 N N   . THR A 0 278 . 72.818   -9.726  -70.782  1.00 32.95 278 A 1 
ATOM 2149 C CA  . THR A 0 278 . 73.686   -8.824  -71.542  1.00 32.95 278 A 1 
ATOM 2150 C C   . THR A 0 278 . 73.032   -8.320  -72.830  1.00 32.95 278 A 1 
ATOM 2151 C CB  . THR A 0 278 . 75.040   -9.497  -71.853  1.00 32.95 278 A 1 
ATOM 2152 O O   . THR A 0 278 . 72.900   -9.086  -73.784  1.00 32.95 278 A 1 
ATOM 2153 C CG2 . THR A 0 278 . 75.853   -9.780  -70.591  1.00 32.95 278 A 1 
ATOM 2154 O OG1 . THR A 0 278 . 74.907   -10.737 -72.518  1.00 32.95 278 A 1 
ATOM 2155 N N   . LYS A 0 279 . 72.687   -7.021  -72.875  1.00 39.18 279 A 1 
ATOM 2156 C CA  . LYS A 0 279 . 72.905   -6.085  -74.010  1.00 39.18 279 A 1 
ATOM 2157 C C   . LYS A 0 279 . 72.196   -4.738  -73.793  1.00 39.18 279 A 1 
ATOM 2158 C CB  . LYS A 0 279 . 72.441   -6.666  -75.366  1.00 39.18 279 A 1 
ATOM 2159 O O   . LYS A 0 279 . 71.018   -4.613  -74.083  1.00 39.18 279 A 1 
ATOM 2160 C CG  . LYS A 0 279 . 73.590   -7.381  -76.101  1.00 39.18 279 A 1 
ATOM 2161 C CD  . LYS A 0 279 . 73.046   -8.494  -77.000  1.00 39.18 279 A 1 
ATOM 2162 C CE  . LYS A 0 279 . 74.204   -9.332  -77.543  1.00 39.18 279 A 1 
ATOM 2163 N NZ  . LYS A 0 279 . 73.695   -10.512 -78.278  1.00 39.18 279 A 1 
ATOM 2164 N N   . GLY A 0 280 . 72.976   -3.736  -73.386  1.00 31.31 280 A 1 
ATOM 2165 C CA  . GLY A 0 280 . 72.817   -2.339  -73.807  1.00 31.31 280 A 1 
ATOM 2166 C C   . GLY A 0 280 . 71.487   -1.626  -73.548  1.00 31.31 280 A 1 
ATOM 2167 O O   . GLY A 0 280 . 70.803   -1.306  -74.508  1.00 31.31 280 A 1 
ATOM 2168 N N   . ASP A 0 281 . 71.254   -1.223  -72.299  1.00 36.99 281 A 1 
ATOM 2169 C CA  . ASP A 0 281 . 70.552   0.027   -71.976  1.00 36.99 281 A 1 
ATOM 2170 C C   . ASP A 0 281 . 71.348   0.747   -70.874  1.00 36.99 281 A 1 
ATOM 2171 C CB  . ASP A 0 281 . 69.089   -0.223  -71.563  1.00 36.99 281 A 1 
ATOM 2172 O O   . ASP A 0 281 . 71.665   0.154   -69.841  1.00 36.99 281 A 1 
ATOM 2173 C CG  . ASP A 0 281 . 68.113   -0.123  -72.743  1.00 36.99 281 A 1 
ATOM 2174 O OD1 . ASP A 0 281 . 68.235   0.868   -73.500  1.00 36.99 281 A 1 
ATOM 2175 O OD2 . ASP A 0 281 . 67.220   -0.995  -72.833  1.00 36.99 281 A 1 
ATOM 2176 N N   . ALA A 0 282 . 71.733   2.004   -71.116  1.00 38.83 282 A 1 
ATOM 2177 C CA  . ALA A 0 282 . 72.504   2.839   -70.191  1.00 38.83 282 A 1 
ATOM 2178 C C   . ALA A 0 282 . 71.640   4.047   -69.785  1.00 38.83 282 A 1 
ATOM 2179 C CB  . ALA A 0 282 . 73.828   3.235   -70.861  1.00 38.83 282 A 1 
ATOM 2180 O O   . ALA A 0 282 . 71.208   4.809   -70.642  1.00 38.83 282 A 1 
ATOM 2181 N N   . ALA A 0 283 . 71.224   4.176   -68.525  1.00 31.64 283 A 1 
ATOM 2182 C CA  . ALA A 0 283 . 72.045   4.555   -67.364  1.00 31.64 283 A 1 
ATOM 2183 C C   . ALA A 0 283 . 72.372   6.065   -67.314  1.00 31.64 283 A 1 
ATOM 2184 C CB  . ALA A 0 283 . 73.245   3.626   -67.126  1.00 31.64 283 A 1 
ATOM 2185 O O   . ALA A 0 283 . 73.507   6.499   -67.493  1.00 31.64 283 A 1 
ATOM 2186 N N   . SER A 0 284 . 71.334   6.856   -67.041  1.00 44.42 284 A 1 
ATOM 2187 C CA  . SER A 0 284 . 71.342   8.197   -66.428  1.00 44.42 284 A 1 
ATOM 2188 C C   . SER A 0 284 . 69.918   8.368   -65.877  1.00 44.42 284 A 1 
ATOM 2189 C CB  . SER A 0 284 . 71.644   9.280   -67.473  1.00 44.42 284 A 1 
ATOM 2190 O O   . SER A 0 284 . 68.969   8.302   -66.648  1.00 44.42 284 A 1 
ATOM 2191 O OG  . SER A 0 284 . 72.973   9.159   -67.948  1.00 44.42 284 A 1 
ATOM 2192 N N   . GLU A 0 285 . 69.636   8.336   -64.575  1.00 35.63 285 A 1 
ATOM 2193 C CA  . GLU A 0 285 . 70.141   9.212   -63.507  1.00 35.63 285 A 1 
ATOM 2194 C C   . GLU A 0 285 . 69.937   10.705  -63.810  1.00 35.63 285 A 1 
ATOM 2195 C CB  . GLU A 0 285 . 71.529   8.844   -62.927  1.00 35.63 285 A 1 
ATOM 2196 O O   . GLU A 0 285 . 70.884   11.425  -64.095  1.00 35.63 285 A 1 
ATOM 2197 C CG  . GLU A 0 285 . 71.777   9.685   -61.653  1.00 35.63 285 A 1 
ATOM 2198 C CD  . GLU A 0 285 . 72.823   9.138   -60.676  1.00 35.63 285 A 1 
ATOM 2199 O OE1 . GLU A 0 285 . 72.574   9.344   -59.458  1.00 35.63 285 A 1 
ATOM 2200 O OE2 . GLU A 0 285 . 73.829   8.541   -61.114  1.00 35.63 285 A 1 
ATOM 2201 N N   . ASP A 0 286 . 68.687   11.174  -63.733  1.00 39.13 286 A 1 
ATOM 2202 C CA  . ASP A 0 286 . 68.257   12.013  -62.601  1.00 39.13 286 A 1 
ATOM 2203 C C   . ASP A 0 286 . 66.718   12.138  -62.534  1.00 39.13 286 A 1 
ATOM 2204 C CB  . ASP A 0 286 . 68.947   13.400  -62.598  1.00 39.13 286 A 1 
ATOM 2205 O O   . ASP A 0 286 . 66.018   11.646  -63.417  1.00 39.13 286 A 1 
ATOM 2206 C CG  . ASP A 0 286 . 69.869   13.606  -61.380  1.00 39.13 286 A 1 
ATOM 2207 O OD1 . ASP A 0 286 . 69.688   12.898  -60.347  1.00 39.13 286 A 1 
ATOM 2208 O OD2 . ASP A 0 286 . 70.702   14.532  -61.438  1.00 39.13 286 A 1 
ATOM 2209 N N   . GLY A 0 287 . 66.182   12.745  -61.463  1.00 35.44 287 A 1 
ATOM 2210 C CA  . GLY A 0 287 . 64.727   12.882  -61.231  1.00 35.44 287 A 1 
ATOM 2211 C C   . GLY A 0 287 . 64.214   12.212  -59.947  1.00 35.44 287 A 1 
ATOM 2212 O O   . GLY A 0 287 . 63.176   11.555  -59.940  1.00 35.44 287 A 1 
ATOM 2213 N N   . LYS A 0 288 . 64.971   12.322  -58.850  1.00 35.34 288 A 1 
ATOM 2214 C CA  . LYS A 0 288 . 64.719   11.609  -57.588  1.00 35.34 288 A 1 
ATOM 2215 C C   . LYS A 0 288 . 63.553   12.220  -56.781  1.00 35.34 288 A 1 
ATOM 2216 C CB  . LYS A 0 288 . 66.030   11.590  -56.769  1.00 35.34 288 A 1 
ATOM 2217 O O   . LYS A 0 288 . 63.660   13.347  -56.319  1.00 35.34 288 A 1 
ATOM 2218 C CG  . LYS A 0 288 . 67.135   10.719  -57.412  1.00 35.34 288 A 1 
ATOM 2219 C CD  . LYS A 0 288 . 68.564   11.182  -57.063  1.00 35.34 288 A 1 
ATOM 2220 C CE  . LYS A 0 288 . 69.611   10.292  -57.765  1.00 35.34 288 A 1 
ATOM 2221 N NZ  . LYS A 0 288 . 70.700   11.065  -58.425  1.00 35.34 288 A 1 
ATOM 2222 N N   . SER A 0 289 . 62.526   11.406  -56.513  1.00 36.17 289 A 1 
ATOM 2223 C CA  . SER A 0 289 . 61.642   11.443  -55.326  1.00 36.17 289 A 1 
ATOM 2224 C C   . SER A 0 289 . 60.948   12.771  -54.948  1.00 36.17 289 A 1 
ATOM 2225 C CB  . SER A 0 289 . 62.439   10.904  -54.130  1.00 36.17 289 A 1 
ATOM 2226 O O   . SER A 0 289 . 61.465   13.540  -54.137  1.00 36.17 289 A 1 
ATOM 2227 O OG  . SER A 0 289 . 61.616   10.774  -52.994  1.00 36.17 289 A 1 
ATOM 2228 N N   . ALA A 0 290 . 59.694   12.951  -55.384  1.00 36.40 290 A 1 
ATOM 2229 C CA  . ALA A 0 290 . 58.787   14.000  -54.899  1.00 36.40 290 A 1 
ATOM 2230 C C   . ALA A 0 290 . 57.507   13.408  -54.264  1.00 36.40 290 A 1 
ATOM 2231 C CB  . ALA A 0 290 . 58.506   14.987  -56.037  1.00 36.40 290 A 1 
ATOM 2232 O O   . ALA A 0 290 . 56.480   13.259  -54.914  1.00 36.40 290 A 1 
ATOM 2233 N N   . TYR A 0 291 . 57.630   13.038  -52.987  1.00 38.08 291 A 1 
ATOM 2234 C CA  . TYR A 0 291 . 56.587   12.885  -51.961  1.00 38.08 291 A 1 
ATOM 2235 C C   . TYR A 0 291 . 55.112   13.085  -52.361  1.00 38.08 291 A 1 
ATOM 2236 C CB  . TYR A 0 291 . 56.931   13.881  -50.842  1.00 38.08 291 A 1 
ATOM 2237 O O   . TYR A 0 291 . 54.643   14.213  -52.500  1.00 38.08 291 A 1 
ATOM 2238 C CG  . TYR A 0 291 . 58.085   13.415  -49.986  1.00 38.08 291 A 1 
ATOM 2239 C CD1 . TYR A 0 291 . 57.794   12.674  -48.830  1.00 38.08 291 A 1 
ATOM 2240 C CD2 . TYR A 0 291 . 59.425   13.638  -50.370  1.00 38.08 291 A 1 
ATOM 2241 C CE1 . TYR A 0 291 . 58.837   12.132  -48.066  1.00 38.08 291 A 1 
ATOM 2242 C CE2 . TYR A 0 291 . 60.473   13.070  -49.615  1.00 38.08 291 A 1 
ATOM 2243 O OH  . TYR A 0 291 . 61.159   11.657  -47.786  1.00 38.08 291 A 1 
ATOM 2244 C CZ  . TYR A 0 291 . 60.175   12.288  -48.477  1.00 38.08 291 A 1 
ATOM 2245 N N   . TRP A 0 292 . 54.350   11.988  -52.340  1.00 39.26 292 A 1 
ATOM 2246 C CA  . TRP A 0 292 . 52.893   12.026  -52.179  1.00 39.26 292 A 1 
ATOM 2247 C C   . TRP A 0 292 . 52.556   12.294  -50.707  1.00 39.26 292 A 1 
ATOM 2248 C CB  . TRP A 0 292 . 52.268   10.718  -52.682  1.00 39.26 292 A 1 
ATOM 2249 O O   . TRP A 0 292 . 53.283   11.858  -49.810  1.00 39.26 292 A 1 
ATOM 2250 C CG  . TRP A 0 292 . 52.481   10.449  -54.142  1.00 39.26 292 A 1 
ATOM 2251 C CD1 . TRP A 0 292 . 53.645   10.049  -54.703  1.00 39.26 292 A 1 
ATOM 2252 C CD2 . TRP A 0 292 . 51.538   10.599  -55.252  1.00 39.26 292 A 1 
ATOM 2253 C CE2 . TRP A 0 292 . 52.222   10.290  -56.467  1.00 39.26 292 A 1 
ATOM 2254 C CE3 . TRP A 0 292 . 50.182   10.978  -55.365  1.00 39.26 292 A 1 
ATOM 2255 N NE1 . TRP A 0 292 . 53.499   9.964   -56.072  1.00 39.26 292 A 1 
ATOM 2256 C CH2 . TRP A 0 292 . 50.254   10.740  -57.798  1.00 39.26 292 A 1 
ATOM 2257 C CZ2 . TRP A 0 292 . 51.604   10.358  -57.724  1.00 39.26 292 A 1 
ATOM 2258 C CZ3 . TRP A 0 292 . 49.548   11.047  -56.621  1.00 39.26 292 A 1 
ATOM 2259 N N   . GLY A 0 293 . 51.479   13.039  -50.453  1.00 47.11 293 A 1 
ATOM 2260 C CA  . GLY A 0 293 . 51.219   13.628  -49.138  1.00 47.11 293 A 1 
ATOM 2261 C C   . GLY A 0 293 . 49.758   13.644  -48.712  1.00 47.11 293 A 1 
ATOM 2262 O O   . GLY A 0 293 . 49.379   14.588  -48.026  1.00 47.11 293 A 1 
ATOM 2263 N N   . LYS A 0 294 . 48.963   12.630  -49.089  1.00 51.13 294 A 1 
ATOM 2264 C CA  . LYS A 0 294 . 47.615   12.463  -48.531  1.00 51.13 294 A 1 
ATOM 2265 C C   . LYS A 0 294 . 47.709   12.357  -47.007  1.00 51.13 294 A 1 
ATOM 2266 C CB  . LYS A 0 294 . 46.863   11.257  -49.139  1.00 51.13 294 A 1 
ATOM 2267 O O   . LYS A 0 294 . 48.401   11.486  -46.476  1.00 51.13 294 A 1 
ATOM 2268 C CG  . LYS A 0 294 . 46.252   11.600  -50.512  1.00 51.13 294 A 1 
ATOM 2269 C CD  . LYS A 0 294 . 45.258   10.533  -51.009  1.00 51.13 294 A 1 
ATOM 2270 C CE  . LYS A 0 294 . 44.456   10.989  -52.250  1.00 51.13 294 A 1 
ATOM 2271 N NZ  . LYS A 0 294 . 43.458   12.064  -51.960  1.00 51.13 294 A 1 
ATOM 2272 N N   . GLN A 0 295 . 47.033   13.283  -46.342  1.00 55.33 295 A 1 
ATOM 2273 C CA  . GLN A 0 295 . 46.665   13.205  -44.941  1.00 55.33 295 A 1 
ATOM 2274 C C   . GLN A 0 295 . 45.141   13.241  -44.928  1.00 55.33 295 A 1 
ATOM 2275 C CB  . GLN A 0 295 . 47.282   14.366  -44.140  1.00 55.33 295 A 1 
ATOM 2276 O O   . GLN A 0 295 . 44.561   14.287  -45.216  1.00 55.33 295 A 1 
ATOM 2277 C CG  . GLN A 0 295 . 48.811   14.250  -44.026  1.00 55.33 295 A 1 
ATOM 2278 C CD  . GLN A 0 295 . 49.415   15.294  -43.088  1.00 55.33 295 A 1 
ATOM 2279 N NE2 . GLN A 0 295 . 49.009   15.317  -41.837  1.00 55.33 295 A 1 
ATOM 2280 O OE1 . GLN A 0 295 . 50.305   16.064  -43.435  1.00 55.33 295 A 1 
ATOM 2281 N N   . ALA A 0 296 . 44.540   12.085  -44.665  1.00 61.79 296 A 1 
ATOM 2282 C CA  . ALA A 0 296 . 43.122   11.959  -44.369  1.00 61.79 296 A 1 
ATOM 2283 C C   . ALA A 0 296 . 42.983   11.625  -42.882  1.00 61.79 296 A 1 
ATOM 2284 C CB  . ALA A 0 296 . 42.479   10.913  -45.287  1.00 61.79 296 A 1 
ATOM 2285 O O   . ALA A 0 296 . 43.832   10.916  -42.317  1.00 61.79 296 A 1 
ATOM 2286 N N   . SER A 0 297 . 41.957   12.180  -42.259  1.00 66.34 297 A 1 
ATOM 2287 C CA  . SER A 0 297 . 41.492   11.773  -40.940  1.00 66.34 297 A 1 
ATOM 2288 C C   . SER A 0 297 . 39.982   11.733  -40.983  1.00 66.34 297 A 1 
ATOM 2289 C CB  . SER A 0 297 . 41.956   12.712  -39.829  1.00 66.34 297 A 1 
ATOM 2290 O O   . SER A 0 297 . 39.386   12.727  -41.385  1.00 66.34 297 A 1 
ATOM 2291 O OG  . SER A 0 297 . 41.617   14.057  -40.111  1.00 66.34 297 A 1 
ATOM 2292 N N   . ASP A 0 298 . 39.467   10.602  -40.553  1.00 72.26 298 A 1 
ATOM 2293 C CA  . ASP A 0 298 . 38.096   10.131  -40.650  1.00 72.26 298 A 1 
ATOM 2294 C C   . ASP A 0 298 . 37.665   9.794   -39.207  1.00 72.26 298 A 1 
ATOM 2295 C CB  . ASP A 0 298 . 38.203   8.924   -41.601  1.00 72.26 298 A 1 
ATOM 2296 O O   . ASP A 0 298 . 38.508   9.339   -38.412  1.00 72.26 298 A 1 
ATOM 2297 C CG  . ASP A 0 298 . 36.901   8.258   -42.016  1.00 72.26 298 A 1 
ATOM 2298 O OD1 . ASP A 0 298 . 35.892   8.552   -41.357  1.00 72.26 298 A 1 
ATOM 2299 O OD2 . ASP A 0 298 . 36.997   7.452   -42.976  1.00 72.26 298 A 1 
ATOM 2300 N N   . TRP A 0 299 . 36.440   10.141  -38.816  1.00 78.11 299 A 1 
ATOM 2301 C CA  . TRP A 0 299 . 35.935   9.939   -37.456  1.00 78.11 299 A 1 
ATOM 2302 C C   . TRP A 0 299 . 34.415   9.813   -37.450  1.00 78.11 299 A 1 
ATOM 2303 C CB  . TRP A 0 299 . 36.364   11.084  -36.523  1.00 78.11 299 A 1 
ATOM 2304 O O   . TRP A 0 299 . 33.718   10.809  -37.638  1.00 78.11 299 A 1 
ATOM 2305 C CG  . TRP A 0 299 . 35.921   10.953  -35.086  1.00 78.11 299 A 1 
ATOM 2306 C CD1 . TRP A 0 299 . 36.315   9.997   -34.214  1.00 78.11 299 A 1 
ATOM 2307 C CD2 . TRP A 0 299 . 34.866   11.685  -34.382  1.00 78.11 299 A 1 
ATOM 2308 C CE2 . TRP A 0 299 . 34.762   11.178  -33.049  1.00 78.11 299 A 1 
ATOM 2309 C CE3 . TRP A 0 299 . 33.934   12.674  -34.755  1.00 78.11 299 A 1 
ATOM 2310 N NE1 . TRP A 0 299 . 35.663   10.140  -33.006  1.00 78.11 299 A 1 
ATOM 2311 C CH2 . TRP A 0 299 . 32.942   12.678  -32.519  1.00 78.11 299 A 1 
ATOM 2312 C CZ2 . TRP A 0 299 . 33.837   11.672  -32.117  1.00 78.11 299 A 1 
ATOM 2313 C CZ3 . TRP A 0 299 . 32.988   13.165  -33.836  1.00 78.11 299 A 1 
ATOM 2314 N N   . ASP A 0 300 . 33.947   8.605   -37.157  1.00 84.31 300 A 1 
ATOM 2315 C CA  . ASP A 0 300 . 32.546   8.293   -36.895  1.00 84.31 300 A 1 
ATOM 2316 C C   . ASP A 0 300 . 32.319   8.209   -35.381  1.00 84.31 300 A 1 
ATOM 2317 C CB  . ASP A 0 300 . 32.173   6.929   -37.508  1.00 84.31 300 A 1 
ATOM 2318 O O   . ASP A 0 300 . 33.101   7.583   -34.653  1.00 84.31 300 A 1 
ATOM 2319 C CG  . ASP A 0 300 . 31.936   6.904   -39.021  1.00 84.31 300 A 1 
ATOM 2320 O OD1 . ASP A 0 300 . 31.404   7.902   -39.545  1.00 84.31 300 A 1 
ATOM 2321 O OD2 . ASP A 0 300 . 32.148   5.813   -39.606  1.00 84.31 300 A 1 
ATOM 2322 N N   . ALA A 0 301 . 31.194   8.732   -34.902  1.00 84.02 301 A 1 
ATOM 2323 C CA  . ALA A 0 301 . 30.685   8.434   -33.569  1.00 84.02 301 A 1 
ATOM 2324 C C   . ALA A 0 301 . 29.167   8.242   -33.576  1.00 84.02 301 A 1 
ATOM 2325 C CB  . ALA A 0 301 . 31.121   9.531   -32.595  1.00 84.02 301 A 1 
ATOM 2326 O O   . ALA A 0 301 . 28.436   8.914   -34.300  1.00 84.02 301 A 1 
ATOM 2327 N N   . TRP A 0 302 . 28.673   7.347   -32.723  1.00 87.00 302 A 1 
ATOM 2328 C CA  . TRP A 0 302 . 27.246   7.267   -32.406  1.00 87.00 302 A 1 
ATOM 2329 C C   . TRP A 0 302 . 27.036   6.840   -30.959  1.00 87.00 302 A 1 
ATOM 2330 C CB  . TRP A 0 302 . 26.498   6.340   -33.380  1.00 87.00 302 A 1 
ATOM 2331 O O   . TRP A 0 302 . 27.875   6.154   -30.368  1.00 87.00 302 A 1 
ATOM 2332 C CG  . TRP A 0 302 . 26.703   4.866   -33.186  1.00 87.00 302 A 1 
ATOM 2333 C CD1 . TRP A 0 302 . 27.711   4.144   -33.720  1.00 87.00 302 A 1 
ATOM 2334 C CD2 . TRP A 0 302 . 25.924   3.929   -32.376  1.00 87.00 302 A 1 
ATOM 2335 C CE2 . TRP A 0 302 . 26.541   2.643   -32.455  1.00 87.00 302 A 1 
ATOM 2336 C CE3 . TRP A 0 302 . 24.775   4.036   -31.560  1.00 87.00 302 A 1 
ATOM 2337 N NE1 . TRP A 0 302 . 27.610   2.829   -33.308  1.00 87.00 302 A 1 
ATOM 2338 C CH2 . TRP A 0 302 . 24.917   1.674   -30.941  1.00 87.00 302 A 1 
ATOM 2339 C CZ2 . TRP A 0 302 . 26.057   1.528   -31.752  1.00 87.00 302 A 1 
ATOM 2340 C CZ3 . TRP A 0 302 . 24.278   2.925   -30.851  1.00 87.00 302 A 1 
ATOM 2341 N N   . GLY A 0 303 . 25.894   7.216   -30.396  1.00 86.71 303 A 1 
ATOM 2342 C CA  . GLY A 0 303 . 25.515   6.798   -29.058  1.00 86.71 303 A 1 
ATOM 2343 C C   . GLY A 0 303 . 24.021   6.879   -28.793  1.00 86.71 303 A 1 
ATOM 2344 O O   . GLY A 0 303 . 23.228   7.292   -29.648  1.00 86.71 303 A 1 
ATOM 2345 N N   . ARG A 0 304 . 23.655   6.383   -27.615  1.00 90.51 304 A 1 
ATOM 2346 C CA  . ARG A 0 304 . 22.293   6.347   -27.100  1.00 90.51 304 A 1 
ATOM 2347 C C   . ARG A 0 304 . 22.316   6.305   -25.576  1.00 90.51 304 A 1 
ATOM 2348 C CB  . ARG A 0 304 . 21.573   5.140   -27.710  1.00 90.51 304 A 1 
ATOM 2349 O O   . ARG A 0 304 . 22.963   5.424   -25.019  1.00 90.51 304 A 1 
ATOM 2350 C CG  . ARG A 0 304 . 20.122   4.985   -27.242  1.00 90.51 304 A 1 
ATOM 2351 C CD  . ARG A 0 304 . 19.430   4.007   -28.193  1.00 90.51 304 A 1 
ATOM 2352 N NE  . ARG A 0 304 . 17.997   3.897   -27.902  1.00 90.51 304 A 1 
ATOM 2353 N NH1 . ARG A 0 304 . 17.997   1.812   -26.962  1.00 90.51 304 A 1 
ATOM 2354 N NH2 . ARG A 0 304 . 16.104   2.949   -27.091  1.00 90.51 304 A 1 
ATOM 2355 C CZ  . ARG A 0 304 . 17.372   2.889   -27.346  1.00 90.51 304 A 1 
ATOM 2356 N N   . ASP A 0 305 . 21.584   7.210   -24.946  1.00 87.14 305 A 1 
ATOM 2357 C CA  . ASP A 0 305 . 21.337   7.266   -23.501  1.00 87.14 305 A 1 
ATOM 2358 C C   . ASP A 0 305 . 19.882   6.822   -23.241  1.00 87.14 305 A 1 
ATOM 2359 C CB  . ASP A 0 305 . 21.674   8.680   -22.986  1.00 87.14 305 A 1 
ATOM 2360 O O   . ASP A 0 305 . 19.009   6.987   -24.092  1.00 87.14 305 A 1 
ATOM 2361 C CG  . ASP A 0 305 . 21.720   8.822   -21.457  1.00 87.14 305 A 1 
ATOM 2362 O OD1 . ASP A 0 305 . 21.222   7.901   -20.769  1.00 87.14 305 A 1 
ATOM 2363 O OD2 . ASP A 0 305 . 22.243   9.861   -20.993  1.00 87.14 305 A 1 
ATOM 2364 N N   . GLN A 0 306 . 19.620   6.168   -22.113  1.00 91.41 306 A 1 
ATOM 2365 C CA  . GLN A 0 306 . 18.383   5.436   -21.816  1.00 91.41 306 A 1 
ATOM 2366 C C   . GLN A 0 306 . 18.057   5.528   -20.309  1.00 91.41 306 A 1 
ATOM 2367 C CB  . GLN A 0 306 . 18.538   3.973   -22.303  1.00 91.41 306 A 1 
ATOM 2368 O O   . GLN A 0 306 . 18.069   4.521   -19.595  1.00 91.41 306 A 1 
ATOM 2369 C CG  . GLN A 0 306 . 18.287   3.696   -23.797  1.00 91.41 306 A 1 
ATOM 2370 C CD  . GLN A 0 306 . 16.925   3.060   -24.053  1.00 91.41 306 A 1 
ATOM 2371 N NE2 . GLN A 0 306 . 15.855   3.801   -23.878  1.00 91.41 306 A 1 
ATOM 2372 O OE1 . GLN A 0 306 . 16.789   1.908   -24.478  1.00 91.41 306 A 1 
ATOM 2373 N N   . ASP A 0 307 . 17.764   6.734   -19.814  1.00 89.96 307 A 1 
ATOM 2374 C CA  . ASP A 0 307 . 17.434   6.981   -18.401  1.00 89.96 307 A 1 
ATOM 2375 C C   . ASP A 0 307 . 15.980   6.560   -18.079  1.00 89.96 307 A 1 
ATOM 2376 C CB  . ASP A 0 307 . 17.749   8.452   -18.031  1.00 89.96 307 A 1 
ATOM 2377 O O   . ASP A 0 307 . 15.013   6.955   -18.733  1.00 89.96 307 A 1 
ATOM 2378 C CG  . ASP A 0 307 . 17.809   8.755   -16.517  1.00 89.96 307 A 1 
ATOM 2379 O OD1 . ASP A 0 307 . 17.638   7.826   -15.690  1.00 89.96 307 A 1 
ATOM 2380 O OD2 . ASP A 0 307 . 17.931   9.945   -16.127  1.00 89.96 307 A 1 
ATOM 2381 N N   . TYR A 0 308 . 15.780   5.741   -17.046  1.00 95.10 308 A 1 
ATOM 2382 C CA  . TYR A 0 308 . 14.463   5.299   -16.577  1.00 95.10 308 A 1 
ATOM 2383 C C   . TYR A 0 308 . 14.329   5.495   -15.076  1.00 95.10 308 A 1 
ATOM 2384 C CB  . TYR A 0 308 . 14.206   3.827   -16.932  1.00 95.10 308 A 1 
ATOM 2385 O O   . TYR A 0 308 . 15.170   5.053   -14.294  1.00 95.10 308 A 1 
ATOM 2386 C CG  . TYR A 0 308 . 12.936   3.259   -16.302  1.00 95.10 308 A 1 
ATOM 2387 C CD1 . TYR A 0 308 . 12.957   2.743   -14.988  1.00 95.10 308 A 1 
ATOM 2388 C CD2 . TYR A 0 308 . 11.722   3.304   -17.010  1.00 95.10 308 A 1 
ATOM 2389 C CE1 . TYR A 0 308 . 11.768   2.299   -14.375  1.00 95.10 308 A 1 
ATOM 2390 C CE2 . TYR A 0 308 . 10.533   2.839   -16.413  1.00 95.10 308 A 1 
ATOM 2391 O OH  . TYR A 0 308 . 9.401    1.888   -14.528  1.00 95.10 308 A 1 
ATOM 2392 C CZ  . TYR A 0 308 . 10.553   2.341   -15.094  1.00 95.10 308 A 1 
ATOM 2393 N N   . LYS A 0 309 . 13.198   6.048   -14.630  1.00 95.74 309 A 1 
ATOM 2394 C CA  . LYS A 0 309 . 12.983   6.379   -13.221  1.00 95.74 309 A 1 
ATOM 2395 C C   . LYS A 0 309 . 11.514   6.322   -12.825  1.00 95.74 309 A 1 
ATOM 2396 C CB  . LYS A 0 309 . 13.629   7.749   -13.052  1.00 95.74 309 A 1 
ATOM 2397 O O   . LYS A 0 309 . 10.717   7.160   -13.233  1.00 95.74 309 A 1 
ATOM 2398 C CG  . LYS A 0 309 . 13.447   8.479   -11.718  1.00 95.74 309 A 1 
ATOM 2399 C CD  . LYS A 0 309 . 14.478   9.614   -11.773  1.00 95.74 309 A 1 
ATOM 2400 C CE  . LYS A 0 309 . 14.116   10.841  -10.947  1.00 95.74 309 A 1 
ATOM 2401 N NZ  . LYS A 0 309 . 14.536   12.043  -11.706  1.00 95.74 309 A 1 
ATOM 2402 N N   . GLU A 0 310 . 11.157   5.373   -11.961  1.00 97.17 310 A 1 
ATOM 2403 C CA  . GLU A 0 310 . 9.809    5.258   -11.389  1.00 97.17 310 A 1 
ATOM 2404 C C   . GLU A 0 310 . 9.849    5.350   -9.864   1.00 97.17 310 A 1 
ATOM 2405 C CB  . GLU A 0 310 . 9.095    3.973   -11.853  1.00 97.17 310 A 1 
ATOM 2406 O O   . GLU A 0 310 . 10.406   4.483   -9.184   1.00 97.17 310 A 1 
ATOM 2407 C CG  . GLU A 0 310 . 7.658    3.905   -11.300  1.00 97.17 310 A 1 
ATOM 2408 C CD  . GLU A 0 310 . 6.875    2.661   -11.744  1.00 97.17 310 A 1 
ATOM 2409 O OE1 . GLU A 0 310 . 5.876    2.838   -12.484  1.00 97.17 310 A 1 
ATOM 2410 O OE2 . GLU A 0 310 . 7.205    1.550   -11.244  1.00 97.17 310 A 1 
ATOM 2411 N N   . LYS A 0 311 . 9.168    6.365   -9.328   1.00 97.07 311 A 1 
ATOM 2412 C CA  . LYS A 0 311 . 8.839    6.478   -7.908   1.00 97.07 311 A 1 
ATOM 2413 C C   . LYS A 0 311 . 7.373    6.155   -7.687   1.00 97.07 311 A 1 
ATOM 2414 C CB  . LYS A 0 311 . 9.166    7.875   -7.382   1.00 97.07 311 A 1 
ATOM 2415 O O   . LYS A 0 311 . 6.517    6.743   -8.341   1.00 97.07 311 A 1 
ATOM 2416 C CG  . LYS A 0 311 . 10.666   8.155   -7.477   1.00 97.07 311 A 1 
ATOM 2417 C CD  . LYS A 0 311 . 10.977   9.513   -6.855   1.00 97.07 311 A 1 
ATOM 2418 C CE  . LYS A 0 311 . 12.462   9.813   -7.054   1.00 97.07 311 A 1 
ATOM 2419 N NZ  . LYS A 0 311 . 13.159   10.002  -5.767   1.00 97.07 311 A 1 
ATOM 2420 N N   . ILE A 0 312 . 7.081    5.277   -6.735   1.00 95.74 312 A 1 
ATOM 2421 C CA  . ILE A 0 312 . 5.731    4.966   -6.256   1.00 95.74 312 A 1 
ATOM 2422 C C   . ILE A 0 312 . 5.699    5.078   -4.734   1.00 95.74 312 A 1 
ATOM 2423 C CB  . ILE A 0 312 . 5.273    3.574   -6.757   1.00 95.74 312 A 1 
ATOM 2424 O O   . ILE A 0 312 . 6.618    4.617   -4.056   1.00 95.74 312 A 1 
ATOM 2425 C CG1 . ILE A 0 312 . 4.926    3.677   -8.256   1.00 95.74 312 A 1 
ATOM 2426 C CG2 . ILE A 0 312 . 4.052    3.036   -5.980   1.00 95.74 312 A 1 
ATOM 2427 C CD1 . ILE A 0 312 . 4.769    2.328   -8.955   1.00 95.74 312 A 1 
ATOM 2428 N N   . SER A 0 313 . 4.615    5.631   -4.195   1.00 96.28 313 A 1 
ATOM 2429 C CA  . SER A 0 313 . 4.281    5.550   -2.774   1.00 96.28 313 A 1 
ATOM 2430 C C   . SER A 0 313 . 2.802    5.229   -2.556   1.00 96.28 313 A 1 
ATOM 2431 C CB  . SER A 0 313 . 4.695    6.821   -2.025   1.00 96.28 313 A 1 
ATOM 2432 O O   . SER A 0 313 . 1.942    5.566   -3.371   1.00 96.28 313 A 1 
ATOM 2433 O OG  . SER A 0 313 . 4.063    7.971   -2.552   1.00 96.28 313 A 1 
ATOM 2434 N N   . TYR A 0 314 . 2.515    4.559   -1.442   1.00 96.89 314 A 1 
ATOM 2435 C CA  . TYR A 0 314 . 1.175    4.267   -0.940   1.00 96.89 314 A 1 
ATOM 2436 C C   . TYR A 0 314 . 1.169    4.356   0.592    1.00 96.89 314 A 1 
ATOM 2437 C CB  . TYR A 0 314 . 0.739    2.876   -1.426   1.00 96.89 314 A 1 
ATOM 2438 O O   . TYR A 0 314 . 2.087    3.839   1.230    1.00 96.89 314 A 1 
ATOM 2439 C CG  . TYR A 0 314 . -0.605   2.401   -0.897   1.00 96.89 314 A 1 
ATOM 2440 C CD1 . TYR A 0 314 . -0.670   1.557   0.230    1.00 96.89 314 A 1 
ATOM 2441 C CD2 . TYR A 0 314 . -1.794   2.819   -1.524   1.00 96.89 314 A 1 
ATOM 2442 C CE1 . TYR A 0 314 . -1.920   1.120   0.714    1.00 96.89 314 A 1 
ATOM 2443 C CE2 . TYR A 0 314 . -3.046   2.393   -1.038   1.00 96.89 314 A 1 
ATOM 2444 O OH  . TYR A 0 314 . -4.321   1.113   0.548    1.00 96.89 314 A 1 
ATOM 2445 C CZ  . TYR A 0 314 . -3.113   1.535   0.080    1.00 96.89 314 A 1 
ATOM 2446 N N   . ASP A 0 315 . 0.142    4.972   1.179    1.00 95.43 315 A 1 
ATOM 2447 C CA  . ASP A 0 315 . -0.095   5.031   2.631    1.00 95.43 315 A 1 
ATOM 2448 C C   . ASP A 0 315 . -1.580   4.770   2.920    1.00 95.43 315 A 1 
ATOM 2449 C CB  . ASP A 0 315 . 0.354    6.389   3.206    1.00 95.43 315 A 1 
ATOM 2450 O O   . ASP A 0 315 . -2.453   5.347   2.270    1.00 95.43 315 A 1 
ATOM 2451 C CG  . ASP A 0 315 . 0.317    6.438   4.746    1.00 95.43 315 A 1 
ATOM 2452 O OD1 . ASP A 0 315 . -0.775   6.648   5.328    1.00 95.43 315 A 1 
ATOM 2453 O OD2 . ASP A 0 315 . 1.402    6.286   5.357    1.00 95.43 315 A 1 
ATOM 2454 N N   . GLN A 0 316 . -1.866   3.893   3.883    1.00 95.74 316 A 1 
ATOM 2455 C CA  . GLN A 0 316 . -3.208   3.584   4.374    1.00 95.74 316 A 1 
ATOM 2456 C C   . GLN A 0 316 . -3.242   3.781   5.890    1.00 95.74 316 A 1 
ATOM 2457 C CB  . GLN A 0 316 . -3.631   2.168   3.942    1.00 95.74 316 A 1 
ATOM 2458 O O   . GLN A 0 316 . -3.023   2.846   6.669    1.00 95.74 316 A 1 
ATOM 2459 C CG  . GLN A 0 316 . -5.014   1.748   4.485    1.00 95.74 316 A 1 
ATOM 2460 C CD  . GLN A 0 316 . -5.440   0.377   3.971    1.00 95.74 316 A 1 
ATOM 2461 N NE2 . GLN A 0 316 . -6.403   0.263   3.084    1.00 95.74 316 A 1 
ATOM 2462 O OE1 . GLN A 0 316 . -4.991   -0.663  4.429    1.00 95.74 316 A 1 
ATOM 2463 N N   . THR A 0 317 . -3.580   4.999   6.302    1.00 94.38 317 A 1 
ATOM 2464 C CA  . THR A 0 317 . -3.736   5.381   7.705    1.00 94.38 317 A 1 
ATOM 2465 C C   . THR A 0 317 . -5.194   5.222   8.151    1.00 94.38 317 A 1 
ATOM 2466 C CB  . THR A 0 317 . -3.202   6.805   7.923    1.00 94.38 317 A 1 
ATOM 2467 O O   . THR A 0 317 . -6.118   5.770   7.552    1.00 94.38 317 A 1 
ATOM 2468 C CG2 . THR A 0 317 . -3.546   7.359   9.310    1.00 94.38 317 A 1 
ATOM 2469 O OG1 . THR A 0 317 . -1.794   6.806   7.863    1.00 94.38 317 A 1 
ATOM 2470 N N   . ARG A 0 318 . -5.426   4.513   9.259    1.00 93.72 318 A 1 
ATOM 2471 C CA  . ARG A 0 318 . -6.726   4.393   9.937    1.00 93.72 318 A 1 
ATOM 2472 C C   . ARG A 0 318 . -6.591   4.746   11.418   1.00 93.72 318 A 1 
ATOM 2473 C CB  . ARG A 0 318 . -7.312   2.982   9.755    1.00 93.72 318 A 1 
ATOM 2474 O O   . ARG A 0 318 . -5.738   4.216   12.122   1.00 93.72 318 A 1 
ATOM 2475 C CG  . ARG A 0 318 . -7.612   2.616   8.291    1.00 93.72 318 A 1 
ATOM 2476 C CD  . ARG A 0 318 . -8.429   1.314   8.228    1.00 93.72 318 A 1 
ATOM 2477 N NE  . ARG A 0 318 . -8.945   1.051   6.870    1.00 93.72 318 A 1 
ATOM 2478 N NH1 . ARG A 0 318 . -7.647   -0.758  6.305    1.00 93.72 318 A 1 
ATOM 2479 N NH2 . ARG A 0 318 . -8.856   0.259   4.741    1.00 93.72 318 A 1 
ATOM 2480 C CZ  . ARG A 0 318 . -8.497   0.179   5.986    1.00 93.72 318 A 1 
ATOM 2481 N N   . ALA A 0 319 . -7.474   5.599   11.921   1.00 93.64 319 A 1 
ATOM 2482 C CA  . ALA A 0 319 . -7.534   5.999   13.323   1.00 93.64 319 A 1 
ATOM 2483 C C   . ALA A 0 319 . -8.967   5.888   13.852   1.00 93.64 319 A 1 
ATOM 2484 C CB  . ALA A 0 319 . -6.976   7.418   13.465   1.00 93.64 319 A 1 
ATOM 2485 O O   . ALA A 0 319 . -9.915   6.341   13.211   1.00 93.64 319 A 1 
ATOM 2486 N N   . LYS A 0 320 . -9.144   5.298   15.037   1.00 92.04 320 A 1 
ATOM 2487 C CA  . LYS A 0 320 . -10.443  5.178   15.718   1.00 92.04 320 A 1 
ATOM 2488 C C   . LYS A 0 320 . -10.280  5.589   17.173   1.00 92.04 320 A 1 
ATOM 2489 C CB  . LYS A 0 320 . -11.058  3.770   15.536   1.00 92.04 320 A 1 
ATOM 2490 O O   . LYS A 0 320 . -9.335   5.165   17.832   1.00 92.04 320 A 1 
ATOM 2491 C CG  . LYS A 0 320 . -11.272  3.498   14.038   1.00 92.04 320 A 1 
ATOM 2492 C CD  . LYS A 0 320 . -11.884  2.157   13.608   1.00 92.04 320 A 1 
ATOM 2493 C CE  . LYS A 0 320 . -11.917  2.288   12.074   1.00 92.04 320 A 1 
ATOM 2494 N NZ  . LYS A 0 320 . -12.345  1.096   11.311   1.00 92.04 320 A 1 
ATOM 2495 N N   . ALA A 0 321 . -11.180  6.433   17.657   1.00 89.39 321 A 1 
ATOM 2496 C CA  . ALA A 0 321 . -11.180  6.963   19.010   1.00 89.39 321 A 1 
ATOM 2497 C C   . ALA A 0 321 . -12.597  6.902   19.582   1.00 89.39 321 A 1 
ATOM 2498 C CB  . ALA A 0 321 . -10.630  8.395   18.990   1.00 89.39 321 A 1 
ATOM 2499 O O   . ALA A 0 321 . -13.549  7.338   18.938   1.00 89.39 321 A 1 
ATOM 2500 N N   . TYR A 0 322 . -12.712  6.385   20.797   1.00 86.79 322 A 1 
ATOM 2501 C CA  . TYR A 0 322 . -13.926  6.373   21.598   1.00 86.79 322 A 1 
ATOM 2502 C C   . TYR A 0 322 . -13.607  7.034   22.935   1.00 86.79 322 A 1 
ATOM 2503 C CB  . TYR A 0 322 . -14.429  4.936   21.789   1.00 86.79 322 A 1 
ATOM 2504 O O   . TYR A 0 322 . -12.566  6.752   23.529   1.00 86.79 322 A 1 
ATOM 2505 C CG  . TYR A 0 322 . -14.695  4.189   20.496   1.00 86.79 322 A 1 
ATOM 2506 C CD1 . TYR A 0 322 . -15.967  4.250   19.896   1.00 86.79 322 A 1 
ATOM 2507 C CD2 . TYR A 0 322 . -13.665  3.441   19.893   1.00 86.79 322 A 1 
ATOM 2508 C CE1 . TYR A 0 322 . -16.212  3.562   18.692   1.00 86.79 322 A 1 
ATOM 2509 C CE2 . TYR A 0 322 . -13.905  2.749   18.690   1.00 86.79 322 A 1 
ATOM 2510 O OH  . TYR A 0 322 . -15.420  2.129   16.938   1.00 86.79 322 A 1 
ATOM 2511 C CZ  . TYR A 0 322 . -15.183  2.808   18.091   1.00 86.79 322 A 1 
ATOM 2512 N N   . SER A 0 323 . -14.490  7.912   23.389   1.00 84.85 323 A 1 
ATOM 2513 C CA  . SER A 0 323 . -14.383  8.627   24.657   1.00 84.85 323 A 1 
ATOM 2514 C C   . SER A 0 323 . -15.758  8.691   25.315   1.00 84.85 323 A 1 
ATOM 2515 C CB  . SER A 0 323 . -13.833  10.041  24.428   1.00 84.85 323 A 1 
ATOM 2516 O O   . SER A 0 323 . -16.710  9.069   24.634   1.00 84.85 323 A 1 
ATOM 2517 O OG  . SER A 0 323 . -14.671  10.763  23.532   1.00 84.85 323 A 1 
ATOM 2518 N N   . ALA A 0 324 . -15.862  8.378   26.601   1.00 83.76 324 A 1 
ATOM 2519 C CA  . ALA A 0 324 . -17.053  8.624   27.414   1.00 83.76 324 A 1 
ATOM 2520 C C   . ALA A 0 324 . -16.623  9.334   28.700   1.00 83.76 324 A 1 
ATOM 2521 C CB  . ALA A 0 324 . -17.775  7.300   27.690   1.00 83.76 324 A 1 
ATOM 2522 O O   . ALA A 0 324 . -15.634  8.926   29.311   1.00 83.76 324 A 1 
ATOM 2523 N N   . GLU A 0 325 . -17.311  10.411  29.079   1.00 78.40 325 A 1 
ATOM 2524 C CA  . GLU A 0 325 . -16.942  11.202  30.264   1.00 78.40 325 A 1 
ATOM 2525 C C   . GLU A 0 325 . -17.290  10.472  31.577   1.00 78.40 325 A 1 
ATOM 2526 C CB  . GLU A 0 325 . -17.498  12.637  30.126   1.00 78.40 325 A 1 
ATOM 2527 O O   . GLU A 0 325 . -16.523  10.566  32.535   1.00 78.40 325 A 1 
ATOM 2528 C CG  . GLU A 0 325 . -16.639  13.408  29.096   1.00 78.40 325 A 1 
ATOM 2529 C CD  . GLU A 0 325 . -17.148  14.798  28.670   1.00 78.40 325 A 1 
ATOM 2530 O OE1 . GLU A 0 325 . -16.805  15.208  27.528   1.00 78.40 325 A 1 
ATOM 2531 O OE2 . GLU A 0 325 . -17.847  15.482  29.443   1.00 78.40 325 A 1 
ATOM 2532 N N   . SER A 0 326 . -18.323  9.622   31.563   1.00 77.20 326 A 1 
ATOM 2533 C CA  . SER A 0 326 . -18.598  8.594   32.575   1.00 77.20 326 A 1 
ATOM 2534 C C   . SER A 0 326 . -19.288  7.365   31.955   1.00 77.20 326 A 1 
ATOM 2535 C CB  . SER A 0 326 . -19.470  9.165   33.704   1.00 77.20 326 A 1 
ATOM 2536 O O   . SER A 0 326 . -19.731  7.389   30.801   1.00 77.20 326 A 1 
ATOM 2537 O OG  . SER A 0 326 . -20.795  9.331   33.248   1.00 77.20 326 A 1 
ATOM 2538 N N   . TYR A 0 327 . -19.388  6.284   32.728   1.00 71.83 327 A 1 
ATOM 2539 C CA  . TYR A 0 327 . -20.408  5.243   32.566   1.00 71.83 327 A 1 
ATOM 2540 C C   . TYR A 0 327 . -20.822  4.746   33.942   1.00 71.83 327 A 1 
ATOM 2541 C CB  . TYR A 0 327 . -19.880  4.056   31.747   1.00 71.83 327 A 1 
ATOM 2542 O O   . TYR A 0 327 . -19.977  4.195   34.649   1.00 71.83 327 A 1 
ATOM 2543 C CG  . TYR A 0 327 . -20.740  2.791   31.789   1.00 71.83 327 A 1 
ATOM 2544 C CD1 . TYR A 0 327 . -20.474  1.757   32.711   1.00 71.83 327 A 1 
ATOM 2545 C CD2 . TYR A 0 327 . -21.820  2.643   30.904   1.00 71.83 327 A 1 
ATOM 2546 C CE1 . TYR A 0 327 . -21.184  0.542   32.661   1.00 71.83 327 A 1 
ATOM 2547 C CE2 . TYR A 0 327 . -22.520  1.421   30.823   1.00 71.83 327 A 1 
ATOM 2548 O OH  . TYR A 0 327 . -22.810  -0.848  31.568   1.00 71.83 327 A 1 
ATOM 2549 C CZ  . TYR A 0 327 . -22.179  0.354   31.680   1.00 71.83 327 A 1 
ATOM 2550 N N   . ASP A 0 328 . -22.109  4.849   34.254   1.00 77.67 328 A 1 
ATOM 2551 C CA  . ASP A 0 328 . -22.719  4.271   35.445   1.00 77.67 328 A 1 
ATOM 2552 C C   . ASP A 0 328 . -23.697  3.156   35.052   1.00 77.67 328 A 1 
ATOM 2553 C CB  . ASP A 0 328 . -23.435  5.349   36.272   1.00 77.67 328 A 1 
ATOM 2554 O O   . ASP A 0 328 . -24.543  3.320   34.172   1.00 77.67 328 A 1 
ATOM 2555 C CG  . ASP A 0 328 . -22.511  6.410   36.878   1.00 77.67 328 A 1 
ATOM 2556 O OD1 . ASP A 0 328 . -21.334  6.085   37.151   1.00 77.67 328 A 1 
ATOM 2557 O OD2 . ASP A 0 328 . -23.030  7.516   37.137   1.00 77.67 328 A 1 
ATOM 2558 N N   . GLU A 0 329 . -23.619  2.019   35.740   1.00 80.56 329 A 1 
ATOM 2559 C CA  . GLU A 0 329 . -24.593  0.924   35.683   1.00 80.56 329 A 1 
ATOM 2560 C C   . GLU A 0 329 . -25.065  0.617   37.101   1.00 80.56 329 A 1 
ATOM 2561 C CB  . GLU A 0 329 . -23.961  -0.305  34.997   1.00 80.56 329 A 1 
ATOM 2562 O O   . GLU A 0 329 . -24.244  0.267   37.948   1.00 80.56 329 A 1 
ATOM 2563 C CG  . GLU A 0 329 . -24.780  -1.608  35.122   1.00 80.56 329 A 1 
ATOM 2564 C CD  . GLU A 0 329 . -24.334  -2.720  34.150   1.00 80.56 329 A 1 
ATOM 2565 O OE1 . GLU A 0 329 . -25.175  -3.591  33.806   1.00 80.56 329 A 1 
ATOM 2566 O OE2 . GLU A 0 329 . -23.241  -2.640  33.539   1.00 80.56 329 A 1 
ATOM 2567 N N   . TRP A 0 330 . -26.370  0.724   37.363   1.00 80.34 330 A 1 
ATOM 2568 C CA  . TRP A 0 330 . -26.943  0.582   38.704   1.00 80.34 330 A 1 
ATOM 2569 C C   . TRP A 0 330 . -28.224  -0.266  38.731   1.00 80.34 330 A 1 
ATOM 2570 C CB  . TRP A 0 330 . -27.133  1.970   39.337   1.00 80.34 330 A 1 
ATOM 2571 O O   . TRP A 0 330 . -29.003  -0.294  37.780   1.00 80.34 330 A 1 
ATOM 2572 C CG  . TRP A 0 330 . -27.923  2.976   38.549   1.00 80.34 330 A 1 
ATOM 2573 C CD1 . TRP A 0 330 . -27.403  3.885   37.691   1.00 80.34 330 A 1 
ATOM 2574 C CD2 . TRP A 0 330 . -29.366  3.210   38.544   1.00 80.34 330 A 1 
ATOM 2575 C CE2 . TRP A 0 330 . -29.645  4.307   37.672   1.00 80.34 330 A 1 
ATOM 2576 C CE3 . TRP A 0 330 . -30.469  2.607   39.190   1.00 80.34 330 A 1 
ATOM 2577 N NE1 . TRP A 0 330 . -28.412  4.671   37.170   1.00 80.34 330 A 1 
ATOM 2578 C CH2 . TRP A 0 330 . -32.023  4.154   38.108   1.00 80.34 330 A 1 
ATOM 2579 C CZ2 . TRP A 0 330 . -30.948  4.780   37.453   1.00 80.34 330 A 1 
ATOM 2580 C CZ3 . TRP A 0 330 . -31.780  3.073   38.976   1.00 80.34 330 A 1 
ATOM 2581 N N   . ASP A 0 331 . -28.426  -0.972  39.844   1.00 80.13 331 A 1 
ATOM 2582 C CA  . ASP A 0 331 . -29.554  -1.866  40.138   1.00 80.13 331 A 1 
ATOM 2583 C C   . ASP A 0 331 . -29.995  -1.611  41.588   1.00 80.13 331 A 1 
ATOM 2584 C CB  . ASP A 0 331 . -29.094  -3.322  39.902   1.00 80.13 331 A 1 
ATOM 2585 O O   . ASP A 0 331 . -29.220  -1.808  42.525   1.00 80.13 331 A 1 
ATOM 2586 C CG  . ASP A 0 331 . -30.120  -4.442  40.159   1.00 80.13 331 A 1 
ATOM 2587 O OD1 . ASP A 0 331 . -31.279  -4.206  40.556   1.00 80.13 331 A 1 
ATOM 2588 O OD2 . ASP A 0 331 . -29.741  -5.620  39.950   1.00 80.13 331 A 1 
ATOM 2589 N N   . ASN A 0 332 . -31.218  -1.117  41.765   1.00 78.01 332 A 1 
ATOM 2590 C CA  . ASN A 0 332 . -31.851  -0.848  43.052   1.00 78.01 332 A 1 
ATOM 2591 C C   . ASN A 0 332 . -33.095  -1.724  43.178   1.00 78.01 332 A 1 
ATOM 2592 C CB  . ASN A 0 332 . -32.204  0.649   43.131   1.00 78.01 332 A 1 
ATOM 2593 O O   . ASN A 0 332 . -34.045  -1.554  42.409   1.00 78.01 332 A 1 
ATOM 2594 C CG  . ASN A 0 332 . -32.944  1.032   44.405   1.00 78.01 332 A 1 
ATOM 2595 N ND2 . ASN A 0 332 . -34.218  0.728   44.521   1.00 78.01 332 A 1 
ATOM 2596 O OD1 . ASN A 0 332 . -32.375  1.639   45.295   1.00 78.01 332 A 1 
ATOM 2597 N N   . ARG A 0 333 . -33.126  -2.590  44.188   1.00 74.13 333 A 1 
ATOM 2598 C CA  . ARG A 0 333 . -34.297  -3.398  44.538   1.00 74.13 333 A 1 
ATOM 2599 C C   . ARG A 0 333 . -34.732  -3.090  45.955   1.00 74.13 333 A 1 
ATOM 2600 C CB  . ARG A 0 333 . -34.035  -4.891  44.355   1.00 74.13 333 A 1 
ATOM 2601 O O   . ARG A 0 333 . -33.891  -2.952  46.842   1.00 74.13 333 A 1 
ATOM 2602 C CG  . ARG A 0 333 . -33.418  -5.173  42.984   1.00 74.13 333 A 1 
ATOM 2603 C CD  . ARG A 0 333 . -33.201  -6.665  42.808   1.00 74.13 333 A 1 
ATOM 2604 N NE  . ARG A 0 333 . -32.114  -6.895  41.844   1.00 74.13 333 A 1 
ATOM 2605 N NH1 . ARG A 0 333 . -31.545  -8.970  42.616   1.00 74.13 333 A 1 
ATOM 2606 N NH2 . ARG A 0 333 . -30.305  -7.996  41.039   1.00 74.13 333 A 1 
ATOM 2607 C CZ  . ARG A 0 333 . -31.331  -7.949  41.829   1.00 74.13 333 A 1 
ATOM 2608 N N   . ASP A 0 334 . -36.036  -2.992  46.102   1.00 68.58 334 A 1 
ATOM 2609 C CA  . ASP A 0 334 . -36.775  -2.519  47.259   1.00 68.58 334 A 1 
ATOM 2610 C C   . ASP A 0 334 . -37.826  -3.614  47.527   1.00 68.58 334 A 1 
ATOM 2611 C CB  . ASP A 0 334 . -37.328  -1.143  46.837   1.00 68.58 334 A 1 
ATOM 2612 O O   . ASP A 0 334 . -38.905  -3.632  46.932   1.00 68.58 334 A 1 
ATOM 2613 C CG  . ASP A 0 334 . -37.837  -0.247  47.962   1.00 68.58 334 A 1 
ATOM 2614 O OD1 . ASP A 0 334 . -38.333  -0.800  48.960   1.00 68.58 334 A 1 
ATOM 2615 O OD2 . ASP A 0 334 . -37.714  0.992   47.779   1.00 68.58 334 A 1 
ATOM 2616 N N   . ASP A 0 335 . -37.410  -4.649  48.274   1.00 70.07 335 A 1 
ATOM 2617 C CA  . ASP A 0 335 . -38.191  -5.870  48.561   1.00 70.07 335 A 1 
ATOM 2618 C C   . ASP A 0 335 . -38.969  -5.719  49.893   1.00 70.07 335 A 1 
ATOM 2619 C CB  . ASP A 0 335 . -37.276  -7.127  48.540   1.00 70.07 335 A 1 
ATOM 2620 O O   . ASP A 0 335 . -38.950  -6.608  50.760   1.00 70.07 335 A 1 
ATOM 2621 C CG  . ASP A 0 335 . -36.901  -7.720  47.168   1.00 70.07 335 A 1 
ATOM 2622 O OD1 . ASP A 0 335 . -37.712  -7.657  46.218   1.00 70.07 335 A 1 
ATOM 2623 O OD2 . ASP A 0 335 . -35.846  -8.404  47.102   1.00 70.07 335 A 1 
ATOM 2624 N N   . ASP A 0 336 . -39.594  -4.557  50.093   1.00 69.59 336 A 1 
ATOM 2625 C CA  . ASP A 0 336 . -40.178  -4.146  51.368   1.00 69.59 336 A 1 
ATOM 2626 C C   . ASP A 0 336 . -41.427  -4.955  51.773   1.00 69.59 336 A 1 
ATOM 2627 C CB  . ASP A 0 336 . -40.389  -2.613  51.408   1.00 69.59 336 A 1 
ATOM 2628 O O   . ASP A 0 336 . -42.167  -5.548  50.981   1.00 69.59 336 A 1 
ATOM 2629 C CG  . ASP A 0 336 . -39.417  -1.914  52.368   1.00 69.59 336 A 1 
ATOM 2630 O OD1 . ASP A 0 336 . -38.236  -2.336  52.411   1.00 69.59 336 A 1 
ATOM 2631 O OD2 . ASP A 0 336 . -39.893  -1.088  53.187   1.00 69.59 336 A 1 
ATOM 2632 N N   . THR A 0 337 . -41.636  -5.066  53.088   1.00 60.90 337 A 1 
ATOM 2633 C CA  . THR A 0 337 . -42.754  -5.834  53.648   1.00 60.90 337 A 1 
ATOM 2634 C C   . THR A 0 337 . -43.304  -5.189  54.912   1.00 60.90 337 A 1 
ATOM 2635 C CB  . THR A 0 337 . -42.366  -7.300  53.931   1.00 60.90 337 A 1 
ATOM 2636 O O   . THR A 0 337 . -42.628  -5.138  55.940   1.00 60.90 337 A 1 
ATOM 2637 C CG2 . THR A 0 337 . -42.183  -8.146  52.673   1.00 60.90 337 A 1 
ATOM 2638 O OG1 . THR A 0 337 . -41.165  -7.416  54.669   1.00 60.90 337 A 1 
ATOM 2639 N N   . TYR A 0 338 . -44.578  -4.785  54.893   1.00 62.15 338 A 1 
ATOM 2640 C CA  . TYR A 0 338 . -45.272  -4.214  56.053   1.00 62.15 338 A 1 
ATOM 2641 C C   . TYR A 0 338 . -46.464  -5.058  56.529   1.00 62.15 338 A 1 
ATOM 2642 C CB  . TYR A 0 338 . -45.654  -2.751  55.792   1.00 62.15 338 A 1 
ATOM 2643 O O   . TYR A 0 338 . -47.173  -5.732  55.775   1.00 62.15 338 A 1 
ATOM 2644 C CG  . TYR A 0 338 . -46.555  -2.540  54.595   1.00 62.15 338 A 1 
ATOM 2645 C CD1 . TYR A 0 338 . -45.973  -2.270  53.347   1.00 62.15 338 A 1 
ATOM 2646 C CD2 . TYR A 0 338 . -47.958  -2.617  54.716   1.00 62.15 338 A 1 
ATOM 2647 C CE1 . TYR A 0 338 . -46.780  -2.105  52.211   1.00 62.15 338 A 1 
ATOM 2648 C CE2 . TYR A 0 338 . -48.770  -2.433  53.577   1.00 62.15 338 A 1 
ATOM 2649 O OH  . TYR A 0 338 . -48.940  -2.050  51.211   1.00 62.15 338 A 1 
ATOM 2650 C CZ  . TYR A 0 338 . -48.174  -2.182  52.320   1.00 62.15 338 A 1 
ATOM 2651 N N   . GLY A 0 339 . -46.714  -5.009  57.839   1.00 54.63 339 A 1 
ATOM 2652 C CA  . GLY A 0 339 . -47.817  -5.717  58.487   1.00 54.63 339 A 1 
ATOM 2653 C C   . GLY A 0 339 . -48.678  -4.785  59.334   1.00 54.63 339 A 1 
ATOM 2654 O O   . GLY A 0 339 . -48.170  -4.051  60.180   1.00 54.63 339 A 1 
ATOM 2655 N N   . ALA A 0 340 . -49.995  -4.834  59.132   1.00 54.15 340 A 1 
ATOM 2656 C CA  . ALA A 0 340 . -50.930  -3.940  59.811   1.00 54.15 340 A 1 
ATOM 2657 C C   . ALA A 0 340 . -51.012  -4.205  61.331   1.00 54.15 340 A 1 
ATOM 2658 C CB  . ALA A 0 340 . -52.299  -4.057  59.131   1.00 54.15 340 A 1 
ATOM 2659 O O   . ALA A 0 340 . -51.047  -5.356  61.779   1.00 54.15 340 A 1 
ATOM 2660 N N   . GLN A 0 341 . -51.107  -3.137  62.134   1.00 51.46 341 A 1 
ATOM 2661 C CA  . GLN A 0 341 . -51.272  -3.240  63.589   1.00 51.46 341 A 1 
ATOM 2662 C C   . GLN A 0 341 . -52.621  -3.868  63.969   1.00 51.46 341 A 1 
ATOM 2663 C CB  . GLN A 0 341 . -51.144  -1.864  64.267   1.00 51.46 341 A 1 
ATOM 2664 O O   . GLN A 0 341 . -53.686  -3.317  63.691   1.00 51.46 341 A 1 
ATOM 2665 C CG  . GLN A 0 341 . -49.694  -1.384  64.412   1.00 51.46 341 A 1 
ATOM 2666 C CD  . GLN A 0 341 . -49.627  -0.069  65.184   1.00 51.46 341 A 1 
ATOM 2667 N NE2 . GLN A 0 341 . -49.799  -0.074  66.488   1.00 51.46 341 A 1 
ATOM 2668 O OE1 . GLN A 0 341 . -49.446  0.997   64.631   1.00 51.46 341 A 1 
ATOM 2669 N N   . ALA A 0 342 . -52.577  -4.986  64.696   1.00 46.11 342 A 1 
ATOM 2670 C CA  . ALA A 0 342 . -53.747  -5.562  65.351   1.00 46.11 342 A 1 
ATOM 2671 C C   . ALA A 0 342 . -53.944  -4.945  66.747   1.00 46.11 342 A 1 
ATOM 2672 C CB  . ALA A 0 342 . -53.587  -7.086  65.404   1.00 46.11 342 A 1 
ATOM 2673 O O   . ALA A 0 342 . -53.040  -4.995  67.582   1.00 46.11 342 A 1 
ATOM 2674 N N   . TRP A 0 343 . -55.137  -4.407  67.007   1.00 45.95 343 A 1 
ATOM 2675 C CA  . TRP A 0 343 . -55.536  -3.883  68.317   1.00 45.95 343 A 1 
ATOM 2676 C C   . TRP A 0 343 . -56.104  -5.011  69.203   1.00 45.95 343 A 1 
ATOM 2677 C CB  . TRP A 0 343 . -56.499  -2.697  68.132   1.00 45.95 343 A 1 
ATOM 2678 O O   . TRP A 0 343 . -56.670  -5.986  68.697   1.00 45.95 343 A 1 
ATOM 2679 C CG  . TRP A 0 343 . -55.899  -1.451  67.528   1.00 45.95 343 A 1 
ATOM 2680 C CD1 . TRP A 0 343 . -55.353  -1.344  66.291   1.00 45.95 343 A 1 
ATOM 2681 C CD2 . TRP A 0 343 . -55.782  -0.112  68.117   1.00 45.95 343 A 1 
ATOM 2682 C CE2 . TRP A 0 343 . -55.132  0.746   67.177   1.00 45.95 343 A 1 
ATOM 2683 C CE3 . TRP A 0 343 . -56.162  0.470   69.348   1.00 45.95 343 A 1 
ATOM 2684 N NE1 . TRP A 0 343 . -54.892  -0.059  66.087   1.00 45.95 343 A 1 
ATOM 2685 C CH2 . TRP A 0 343 . -55.254  2.641   68.677   1.00 45.95 343 A 1 
ATOM 2686 C CZ2 . TRP A 0 343 . -54.865  2.097   67.442   1.00 45.95 343 A 1 
ATOM 2687 C CZ3 . TRP A 0 343 . -55.902  1.828   69.625   1.00 45.95 343 A 1 
ATOM 2688 N N   . GLY A 0 344 . -55.897  -4.908  70.519   1.00 46.78 344 A 1 
ATOM 2689 C CA  . GLY A 0 344 . -56.274  -5.930  71.505   1.00 46.78 344 A 1 
ATOM 2690 C C   . GLY A 0 344 . -57.742  -5.873  71.954   1.00 46.78 344 A 1 
ATOM 2691 O O   . GLY A 0 344 . -58.449  -4.904  71.693   1.00 46.78 344 A 1 
ATOM 2692 N N   . LYS A 0 345 . -58.190  -6.922  72.658   1.00 45.86 345 A 1 
ATOM 2693 C CA  . LYS A 0 345 . -59.485  -6.977  73.369   1.00 45.86 345 A 1 
ATOM 2694 C C   . LYS A 0 345 . -59.434  -6.074  74.597   1.00 45.86 345 A 1 
ATOM 2695 C CB  . LYS A 0 345 . -59.805  -8.414  73.857   1.00 45.86 345 A 1 
ATOM 2696 O O   . LYS A 0 345 . -58.526  -6.254  75.409   1.00 45.86 345 A 1 
ATOM 2697 C CG  . LYS A 0 345 . -60.699  -9.220  72.908   1.00 45.86 345 A 1 
ATOM 2698 C CD  . LYS A 0 345 . -60.762  -10.722 73.263   1.00 45.86 345 A 1 
ATOM 2699 C CE  . LYS A 0 345 . -61.706  -11.412 72.262   1.00 45.86 345 A 1 
ATOM 2700 N NZ  . LYS A 0 345 . -62.054  -12.824 72.586   1.00 45.86 345 A 1 
ATOM 2701 N N   . ASP A 0 346 . -60.463  -5.259  74.811   1.00 38.16 346 A 1 
ATOM 2702 C CA  . ASP A 0 346 . -60.806  -4.831  76.163   1.00 38.16 346 A 1 
ATOM 2703 C C   . ASP A 0 346 . -61.410  -6.014  76.948   1.00 38.16 346 A 1 
ATOM 2704 C CB  . ASP A 0 346 . -61.693  -3.561  76.163   1.00 38.16 346 A 1 
ATOM 2705 O O   . ASP A 0 346 . -61.974  -6.965  76.395   1.00 38.16 346 A 1 
ATOM 2706 C CG  . ASP A 0 346 . -63.159  -3.749  75.731   1.00 38.16 346 A 1 
ATOM 2707 O OD1 . ASP A 0 346 . -63.411  -4.684  74.944   1.00 38.16 346 A 1 
ATOM 2708 O OD2 . ASP A 0 346 . -64.022  -2.974  76.230   1.00 38.16 346 A 1 
ATOM 2709 N N   . ARG A 0 347 . -61.258  -5.991  78.274   1.00 41.27 347 A 1 
ATOM 2710 C CA  . ARG A 0 347 . -62.012  -6.851  79.199   1.00 41.27 347 A 1 
ATOM 2711 C C   . ARG A 0 347 . -62.324  -6.056  80.459   1.00 41.27 347 A 1 
ATOM 2712 C CB  . ARG A 0 347 . -61.274  -8.170  79.516   1.00 41.27 347 A 1 
ATOM 2713 O O   . ARG A 0 347 . -61.721  -6.288  81.502   1.00 41.27 347 A 1 
ATOM 2714 C CG  . ARG A 0 347 . -61.197  -9.142  78.328   1.00 41.27 347 A 1 
ATOM 2715 C CD  . ARG A 0 347 . -60.749  -10.542 78.766   1.00 41.27 347 A 1 
ATOM 2716 N NE  . ARG A 0 347 . -61.838  -11.284 79.437   1.00 41.27 347 A 1 
ATOM 2717 N NH1 . ARG A 0 347 . -60.540  -12.840 80.514   1.00 41.27 347 A 1 
ATOM 2718 N NH2 . ARG A 0 347 . -62.764  -12.919 80.721   1.00 41.27 347 A 1 
ATOM 2719 C CZ  . ARG A 0 347 . -61.709  -12.340 80.219   1.00 41.27 347 A 1 
ATOM 2720 N N   . ASP A 0 348 . -63.278  -5.133  80.352   1.00 43.82 348 A 1 
ATOM 2721 C CA  . ASP A 0 348 . -63.724  -4.242  81.434   1.00 43.82 348 A 1 
ATOM 2722 C C   . ASP A 0 348 . -64.212  -4.996  82.694   1.00 43.82 348 A 1 
ATOM 2723 C CB  . ASP A 0 348 . -64.837  -3.307  80.914   1.00 43.82 348 A 1 
ATOM 2724 O O   . ASP A 0 348 . -65.409  -5.195  82.923   1.00 43.82 348 A 1 
ATOM 2725 C CG  . ASP A 0 348 . -64.357  -2.062  80.170   1.00 43.82 348 A 1 
ATOM 2726 O OD1 . ASP A 0 348 . -63.135  -1.875  80.031   1.00 43.82 348 A 1 
ATOM 2727 O OD2 . ASP A 0 348 . -65.250  -1.272  79.784   1.00 43.82 348 A 1 
ATOM 2728 N N   . VAL A 0 349 . -63.288  -5.378  83.579   1.00 39.95 349 A 1 
ATOM 2729 C CA  . VAL A 0 349 . -63.600  -5.899  84.920   1.00 39.95 349 A 1 
ATOM 2730 C C   . VAL A 0 349 . -63.781  -4.717  85.874   1.00 39.95 349 A 1 
ATOM 2731 C CB  . VAL A 0 349 . -62.573  -6.942  85.404   1.00 39.95 349 A 1 
ATOM 2732 O O   . VAL A 0 349 . -62.907  -4.357  86.660   1.00 39.95 349 A 1 
ATOM 2733 C CG1 . VAL A 0 349 . -62.982  -7.530  86.766   1.00 39.95 349 A 1 
ATOM 2734 C CG2 . VAL A 0 349 . -62.494  -8.134  84.438   1.00 39.95 349 A 1 
ATOM 2735 N N   . TYR A 0 350 . -64.943  -4.071  85.784   1.00 35.22 350 A 1 
ATOM 2736 C CA  . TYR A 0 350 . -65.193  -2.812  86.483   1.00 35.22 350 A 1 
ATOM 2737 C C   . TYR A 0 350 . -65.177  -2.933  88.021   1.00 35.22 350 A 1 
ATOM 2738 C CB  . TYR A 0 350 . -66.520  -2.214  85.994   1.00 35.22 350 A 1 
ATOM 2739 O O   . TYR A 0 350 . -66.073  -3.533  88.621   1.00 35.22 350 A 1 
ATOM 2740 C CG  . TYR A 0 350 . -66.812  -0.837  86.562   1.00 35.22 350 A 1 
ATOM 2741 C CD1 . TYR A 0 350 . -67.663  -0.685  87.676   1.00 35.22 350 A 1 
ATOM 2742 C CD2 . TYR A 0 350 . -66.222  0.297   85.973   1.00 35.22 350 A 1 
ATOM 2743 C CE1 . TYR A 0 350 . -67.933  0.599   88.191   1.00 35.22 350 A 1 
ATOM 2744 C CE2 . TYR A 0 350 . -66.489  1.582   86.482   1.00 35.22 350 A 1 
ATOM 2745 O OH  . TYR A 0 350 . -67.628  2.971   88.081   1.00 35.22 350 A 1 
ATOM 2746 C CZ  . TYR A 0 350 . -67.352  1.735   87.589   1.00 35.22 350 A 1 
ATOM 2747 N N   . GLY A 0 351 . -64.248  -2.222  88.667   1.00 33.76 351 A 1 
ATOM 2748 C CA  . GLY A 0 351 . -64.480  -1.543  89.949   1.00 33.76 351 A 1 
ATOM 2749 C C   . GLY A 0 351 . -64.053  -2.258  91.238   1.00 33.76 351 A 1 
ATOM 2750 O O   . GLY A 0 351 . -64.839  -3.011  91.817   1.00 33.76 351 A 1 
ATOM 2751 N N   . ALA A 0 352 . -62.870  -1.879  91.745   1.00 33.74 352 A 1 
ATOM 2752 C CA  . ALA A 0 352 . -62.432  -2.030  93.141   1.00 33.74 352 A 1 
ATOM 2753 C C   . ALA A 0 352 . -61.348  -0.984  93.526   1.00 33.74 352 A 1 
ATOM 2754 C CB  . ALA A 0 352 . -61.961  -3.475  93.375   1.00 33.74 352 A 1 
ATOM 2755 O O   . ALA A 0 352 . -60.240  -1.338  93.925   1.00 33.74 352 A 1 
ATOM 2756 N N   . SER A 0 353 . -61.634  0.317   93.378   1.00 35.47 353 A 1 
ATOM 2757 C CA  . SER A 0 353 . -60.698  1.391   93.764   1.00 35.47 353 A 1 
ATOM 2758 C C   . SER A 0 353 . -60.648  1.624   95.287   1.00 35.47 353 A 1 
ATOM 2759 C CB  . SER A 0 353 . -60.984  2.682   92.987   1.00 35.47 353 A 1 
ATOM 2760 O O   . SER A 0 353 . -61.615  1.404   96.015   1.00 35.47 353 A 1 
ATOM 2761 O OG  . SER A 0 353 . -62.342  3.061   93.098   1.00 35.47 353 A 1 
ATOM 2762 N N   . SER A 0 354 . -59.483  2.042   95.788   1.00 29.92 354 A 1 
ATOM 2763 C CA  . SER A 0 354 . -59.124  2.014   97.213   1.00 29.92 354 A 1 
ATOM 2764 C C   . SER A 0 354 . -59.593  3.219   98.041   1.00 29.92 354 A 1 
ATOM 2765 C CB  . SER A 0 354 . -57.594  1.957   97.308   1.00 29.92 354 A 1 
ATOM 2766 O O   . SER A 0 354 . -59.246  4.346   97.701   1.00 29.92 354 A 1 
ATOM 2767 O OG  . SER A 0 354 . -57.029  3.079   96.652   1.00 29.92 354 A 1 
ATOM 2768 N N   . TYR A 0 355 . -60.199  2.982   99.214   1.00 32.29 355 A 1 
ATOM 2769 C CA  . TYR A 0 355 . -60.244  3.918   100.357  1.00 32.29 355 A 1 
ATOM 2770 C C   . TYR A 0 355 . -60.495  3.163   101.683  1.00 32.29 355 A 1 
ATOM 2771 C CB  . TYR A 0 355 . -61.342  4.989   100.157  1.00 32.29 355 A 1 
ATOM 2772 O O   . TYR A 0 355 . -61.215  2.171   101.688  1.00 32.29 355 A 1 
ATOM 2773 C CG  . TYR A 0 355 . -60.869  6.279   99.504   1.00 32.29 355 A 1 
ATOM 2774 C CD1 . TYR A 0 355 . -60.101  7.203   100.244  1.00 32.29 355 A 1 
ATOM 2775 C CD2 . TYR A 0 355 . -61.188  6.558   98.160   1.00 32.29 355 A 1 
ATOM 2776 C CE1 . TYR A 0 355 . -59.627  8.383   99.636   1.00 32.29 355 A 1 
ATOM 2777 C CE2 . TYR A 0 355 . -60.714  7.734   97.548   1.00 32.29 355 A 1 
ATOM 2778 O OH  . TYR A 0 355 . -59.460  9.769   97.678   1.00 32.29 355 A 1 
ATOM 2779 C CZ  . TYR A 0 355 . -59.926  8.644   98.280   1.00 32.29 355 A 1 
ATOM 2780 N N   . GLY A 0 356 . -59.969  3.661   102.817  1.00 36.28 356 A 1 
ATOM 2781 C CA  . GLY A 0 356 . -60.422  3.267   104.173  1.00 36.28 356 A 1 
ATOM 2782 C C   . GLY A 0 356 . -59.364  2.673   105.122  1.00 36.28 356 A 1 
ATOM 2783 O O   . GLY A 0 356 . -59.025  1.499   105.051  1.00 36.28 356 A 1 
ATOM 2784 N N   . LYS A 0 357 . -58.868  3.488   106.064  1.00 31.01 357 A 1 
ATOM 2785 C CA  . LYS A 0 357 . -57.896  3.124   107.119  1.00 31.01 357 A 1 
ATOM 2786 C C   . LYS A 0 357 . -58.423  2.102   108.153  1.00 31.01 357 A 1 
ATOM 2787 C CB  . LYS A 0 357 . -57.552  4.393   107.921  1.00 31.01 357 A 1 
ATOM 2788 O O   . LYS A 0 357 . -59.486  2.324   108.709  1.00 31.01 357 A 1 
ATOM 2789 C CG  . LYS A 0 357 . -56.683  5.437   107.209  1.00 31.01 357 A 1 
ATOM 2790 C CD  . LYS A 0 357 . -56.639  6.700   108.086  1.00 31.01 357 A 1 
ATOM 2791 C CE  . LYS A 0 357 . -55.636  7.731   107.558  1.00 31.01 357 A 1 
ATOM 2792 N NZ  . LYS A 0 357 . -55.684  8.984   108.354  1.00 31.01 357 A 1 
ATOM 2793 N N   . ALA A 0 358 . -57.577  1.113   108.468  1.00 29.37 358 A 1 
ATOM 2794 C CA  . ALA A 0 358 . -57.031  0.705   109.786  1.00 29.37 358 A 1 
ATOM 2795 C C   . ALA A 0 358 . -57.850  0.760   111.113  1.00 29.37 358 A 1 
ATOM 2796 C CB  . ALA A 0 358 . -55.715  1.480   109.975  1.00 29.37 358 A 1 
ATOM 2797 O O   . ALA A 0 358 . -58.638  1.668   111.340  1.00 29.37 358 A 1 
ATOM 2798 N N   . ALA A 0 359 . -57.426  -0.109  112.059  1.00 28.78 359 A 1 
ATOM 2799 C CA  . ALA A 0 359 . -57.809  -0.236  113.488  1.00 28.78 359 A 1 
ATOM 2800 C C   . ALA A 0 359 . -59.166  -0.938  113.780  1.00 28.78 359 A 1 
ATOM 2801 C CB  . ALA A 0 359 . -57.653  1.130   114.186  1.00 28.78 359 A 1 
ATOM 2802 O O   . ALA A 0 359 . -60.124  -0.734  113.049  1.00 28.78 359 A 1 
ATOM 2803 N N   . SER A 0 360 . -59.333  -1.774  114.826  1.00 34.30 360 A 1 
ATOM 2804 C CA  . SER A 0 360 . -58.373  -2.364  115.800  1.00 34.30 360 A 1 
ATOM 2805 C C   . SER A 0 360 . -59.016  -3.458  116.691  1.00 34.30 360 A 1 
ATOM 2806 C CB  . SER A 0 360 . -57.865  -1.300  116.789  1.00 34.30 360 A 1 
ATOM 2807 O O   . SER A 0 360 . -60.186  -3.318  117.021  1.00 34.30 360 A 1 
ATOM 2808 O OG  . SER A 0 360 . -58.925  -0.506  117.284  1.00 34.30 360 A 1 
ATOM 2809 N N   . MET A 0 361 . -58.197  -4.399  117.214  1.00 32.42 361 A 1 
ATOM 2810 C CA  . MET A 0 361 . -58.422  -5.256  118.422  1.00 32.42 361 A 1 
ATOM 2811 C C   . MET A 0 361 . -59.451  -6.419  118.276  1.00 32.42 361 A 1 
ATOM 2812 C CB  . MET A 0 361 . -58.620  -4.327  119.645  1.00 32.42 361 A 1 
ATOM 2813 O O   . MET A 0 361 . -60.495  -6.239  117.669  1.00 32.42 361 A 1 
ATOM 2814 C CG  . MET A 0 361 . -57.288  -3.621  119.973  1.00 32.42 361 A 1 
ATOM 2815 S SD  . MET A 0 361 . -57.400  -2.061  120.888  1.00 32.42 361 A 1 
ATOM 2816 C CE  . MET A 0 361 . -57.192  -2.654  122.586  1.00 32.42 361 A 1 
ATOM 2817 N N   . LYS A 0 362 . -59.106  -7.696  118.570  1.00 35.40 362 A 1 
ATOM 2818 C CA  . LYS A 0 362 . -58.884  -8.408  119.874  1.00 35.40 362 A 1 
ATOM 2819 C C   . LYS A 0 362 . -60.194  -8.632  120.676  1.00 35.40 362 A 1 
ATOM 2820 C CB  . LYS A 0 362 . -57.805  -7.753  120.772  1.00 35.40 362 A 1 
ATOM 2821 O O   . LYS A 0 362 . -60.957  -7.687  120.792  1.00 35.40 362 A 1 
ATOM 2822 C CG  . LYS A 0 362 . -56.351  -8.216  120.566  1.00 35.40 362 A 1 
ATOM 2823 C CD  . LYS A 0 362 . -55.494  -7.694  121.739  1.00 35.40 362 A 1 
ATOM 2824 C CE  . LYS A 0 362 . -54.022  -8.138  121.741  1.00 35.40 362 A 1 
ATOM 2825 N NZ  . LYS A 0 362 . -53.851  -9.538  122.196  1.00 35.40 362 A 1 
ATOM 2826 N N   . GLU A 0 363 . -60.485  -9.775  121.324  1.00 30.52 363 A 1 
ATOM 2827 C CA  . GLU A 0 363 . -59.891  -11.139 121.356  1.00 30.52 363 A 1 
ATOM 2828 C C   . GLU A 0 363 . -60.817  -12.122 122.143  1.00 30.52 363 A 1 
ATOM 2829 C CB  . GLU A 0 363 . -58.524  -11.103 122.078  1.00 30.52 363 A 1 
ATOM 2830 O O   . GLU A 0 363 . -61.665  -11.659 122.897  1.00 30.52 363 A 1 
ATOM 2831 C CG  . GLU A 0 363 . -57.433  -11.948 121.401  1.00 30.52 363 A 1 
ATOM 2832 C CD  . GLU A 0 363 . -56.033  -11.579 121.920  1.00 30.52 363 A 1 
ATOM 2833 O OE1 . GLU A 0 363 . -55.061  -11.658 121.134  1.00 30.52 363 A 1 
ATOM 2834 O OE2 . GLU A 0 363 . -55.891  -11.009 123.027  1.00 30.52 363 A 1 
ATOM 2835 N N   . TYR A 0 364 . -60.564  -13.440 122.048  1.00 32.28 364 A 1 
ATOM 2836 C CA  . TYR A 0 364 . -60.951  -14.539 122.976  1.00 32.28 364 A 1 
ATOM 2837 C C   . TYR A 0 364 . -62.397  -15.121 123.083  1.00 32.28 364 A 1 
ATOM 2838 C CB  . TYR A 0 364 . -60.303  -14.347 124.363  1.00 32.28 364 A 1 
ATOM 2839 O O   . TYR A 0 364 . -63.347  -14.483 123.522  1.00 32.28 364 A 1 
ATOM 2840 C CG  . TYR A 0 364 . -59.122  -15.274 124.572  1.00 32.28 364 A 1 
ATOM 2841 C CD1 . TYR A 0 364 . -59.313  -16.525 125.187  1.00 32.28 364 A 1 
ATOM 2842 C CD2 . TYR A 0 364 . -57.859  -14.933 124.050  1.00 32.28 364 A 1 
ATOM 2843 C CE1 . TYR A 0 364 . -58.248  -17.443 125.264  1.00 32.28 364 A 1 
ATOM 2844 C CE2 . TYR A 0 364 . -56.794  -15.852 124.114  1.00 32.28 364 A 1 
ATOM 2845 O OH  . TYR A 0 364 . -55.968  -18.007 124.774  1.00 32.28 364 A 1 
ATOM 2846 C CZ  . TYR A 0 364 . -56.991  -17.114 124.717  1.00 32.28 364 A 1 
ATOM 2847 N N   . ASP A 0 365 . -62.460  -16.420 122.752  1.00 34.34 365 A 1 
ATOM 2848 C CA  . ASP A 0 365 . -63.284  -17.588 123.148  1.00 34.34 365 A 1 
ATOM 2849 C C   . ASP A 0 365 . -64.441  -17.508 124.179  1.00 34.34 365 A 1 
ATOM 2850 C CB  . ASP A 0 365 . -62.309  -18.631 123.749  1.00 34.34 365 A 1 
ATOM 2851 O O   . ASP A 0 365 . -64.259  -16.992 125.278  1.00 34.34 365 A 1 
ATOM 2852 C CG  . ASP A 0 365 . -61.067  -18.973 122.918  1.00 34.34 365 A 1 
ATOM 2853 O OD1 . ASP A 0 365 . -60.991  -18.530 121.749  1.00 34.34 365 A 1 
ATOM 2854 O OD2 . ASP A 0 365 . -60.216  -19.704 123.468  1.00 34.34 365 A 1 
ATOM 2855 N N   . GLN A 0 366 . -65.509  -18.308 123.940  1.00 37.18 366 A 1 
ATOM 2856 C CA  . GLN A 0 366 . -65.849  -19.454 124.829  1.00 37.18 366 A 1 
ATOM 2857 C C   . GLN A 0 366 . -66.745  -20.568 124.195  1.00 37.18 366 A 1 
ATOM 2858 C CB  . GLN A 0 366 . -66.451  -19.008 126.187  1.00 37.18 366 A 1 
ATOM 2859 O O   . GLN A 0 366 . -67.963  -20.462 124.164  1.00 37.18 366 A 1 
ATOM 2860 C CG  . GLN A 0 366 . -66.369  -20.165 127.202  1.00 37.18 366 A 1 
ATOM 2861 C CD  . GLN A 0 366 . -66.581  -19.747 128.656  1.00 37.18 366 A 1 
ATOM 2862 N NE2 . GLN A 0 366 . -65.960  -20.427 129.596  1.00 37.18 366 A 1 
ATOM 2863 O OE1 . GLN A 0 366 . -67.308  -18.834 128.999  1.00 37.18 366 A 1 
ATOM 2864 N N   . TYR A 0 367 . -66.106  -21.684 123.806  1.00 33.40 367 A 1 
ATOM 2865 C CA  . TYR A 0 367 . -66.482  -23.113 124.005  1.00 33.40 367 A 1 
ATOM 2866 C C   . TYR A 0 367 . -67.835  -23.758 123.556  1.00 33.40 367 A 1 
ATOM 2867 C CB  . TYR A 0 367 . -66.192  -23.474 125.473  1.00 33.40 367 A 1 
ATOM 2868 O O   . TYR A 0 367 . -68.920  -23.328 123.927  1.00 33.40 367 A 1 
ATOM 2869 C CG  . TYR A 0 367 . -65.447  -24.779 125.639  1.00 33.40 367 A 1 
ATOM 2870 C CD1 . TYR A 0 367 . -66.134  -25.960 125.977  1.00 33.40 367 A 1 
ATOM 2871 C CD2 . TYR A 0 367 . -64.051  -24.797 125.457  1.00 33.40 367 A 1 
ATOM 2872 C CE1 . TYR A 0 367 . -65.417  -27.161 126.143  1.00 33.40 367 A 1 
ATOM 2873 C CE2 . TYR A 0 367 . -63.332  -25.995 125.621  1.00 33.40 367 A 1 
ATOM 2874 O OH  . TYR A 0 367 . -63.329  -28.337 126.138  1.00 33.40 367 A 1 
ATOM 2875 C CZ  . TYR A 0 367 . -64.017  -27.179 125.970  1.00 33.40 367 A 1 
ATOM 2876 N N   . GLY A 0 368 . -67.726  -24.950 122.927  1.00 35.72 368 A 1 
ATOM 2877 C CA  . GLY A 0 368 . -68.808  -25.913 122.587  1.00 35.72 368 A 1 
ATOM 2878 C C   . GLY A 0 368 . -69.172  -25.907 121.088  1.00 35.72 368 A 1 
ATOM 2879 O O   . GLY A 0 368 . -69.669  -24.909 120.594  1.00 35.72 368 A 1 
ATOM 2880 N N   . GLY A 0 369 . -68.911  -26.921 120.248  1.00 32.38 369 A 1 
ATOM 2881 C CA  . GLY A 0 369 . -69.031  -28.377 120.437  1.00 32.38 369 A 1 
ATOM 2882 C C   . GLY A 0 369 . -70.457  -28.813 120.055  1.00 32.38 369 A 1 
ATOM 2883 O O   . GLY A 0 369 . -71.391  -28.355 120.697  1.00 32.38 369 A 1 
ATOM 2884 N N   . TYR A 0 370 . -70.733  -29.664 119.057  1.00 36.85 370 A 1 
ATOM 2885 C CA  . TYR A 0 370 . -69.915  -30.545 118.189  1.00 36.85 370 A 1 
ATOM 2886 C C   . TYR A 0 370 . -70.798  -31.026 116.997  1.00 36.85 370 A 1 
ATOM 2887 C CB  . TYR A 0 370 . -69.440  -31.760 119.024  1.00 36.85 370 A 1 
ATOM 2888 O O   . TYR A 0 370 . -72.017  -30.928 117.085  1.00 36.85 370 A 1 
ATOM 2889 C CG  . TYR A 0 370 . -70.339  -32.129 120.202  1.00 36.85 370 A 1 
ATOM 2890 C CD1 . TYR A 0 370 . -69.906  -31.873 121.520  1.00 36.85 370 A 1 
ATOM 2891 C CD2 . TYR A 0 370 . -71.648  -32.602 119.978  1.00 36.85 370 A 1 
ATOM 2892 C CE1 . TYR A 0 370 . -70.786  -32.052 122.605  1.00 36.85 370 A 1 
ATOM 2893 C CE2 . TYR A 0 370 . -72.529  -32.785 121.061  1.00 36.85 370 A 1 
ATOM 2894 O OH  . TYR A 0 370 . -72.973  -32.638 123.410  1.00 36.85 370 A 1 
ATOM 2895 C CZ  . TYR A 0 370 . -72.106  -32.497 122.374  1.00 36.85 370 A 1 
ATOM 2896 N N   . GLY A 0 371 . -70.311  -31.577 115.873  1.00 34.61 371 A 1 
ATOM 2897 C CA  . GLY A 0 371 . -68.943  -31.865 115.411  1.00 34.61 371 A 1 
ATOM 2898 C C   . GLY A 0 371 . -68.938  -32.712 114.109  1.00 34.61 371 A 1 
ATOM 2899 O O   . GLY A 0 371 . -69.983  -33.198 113.692  1.00 34.61 371 A 1 
ATOM 2900 N N   . SER A 0 372 . -67.755  -32.934 113.508  1.00 33.47 372 A 1 
ATOM 2901 C CA  . SER A 0 372 . -67.479  -33.642 112.223  1.00 33.47 372 A 1 
ATOM 2902 C C   . SER A 0 372 . -68.008  -32.982 110.925  1.00 33.47 372 A 1 
ATOM 2903 C CB  . SER A 0 372 . -67.835  -35.140 112.296  1.00 33.47 372 A 1 
ATOM 2904 O O   . SER A 0 372 . -69.193  -32.698 110.811  1.00 33.47 372 A 1 
ATOM 2905 O OG  . SER A 0 372 . -69.224  -35.381 112.263  1.00 33.47 372 A 1 
ATOM 2906 N N   . GLY A 0 373 . -67.129  -32.760 109.927  1.00 36.60 373 A 1 
ATOM 2907 C CA  . GLY A 0 373 . -67.533  -32.371 108.556  1.00 36.60 373 A 1 
ATOM 2908 C C   . GLY A 0 373 . -66.746  -31.261 107.827  1.00 36.60 373 A 1 
ATOM 2909 O O   . GLY A 0 373 . -67.021  -31.024 106.656  1.00 36.60 373 A 1 
ATOM 2910 N N   . ALA A 0 374 . -65.787  -30.575 108.462  1.00 32.38 374 A 1 
ATOM 2911 C CA  . ALA A 0 374 . -64.943  -29.554 107.806  1.00 32.38 374 A 1 
ATOM 2912 C C   . ALA A 0 374 . -63.725  -30.179 107.075  1.00 32.38 374 A 1 
ATOM 2913 C CB  . ALA A 0 374 . -64.533  -28.525 108.870  1.00 32.38 374 A 1 
ATOM 2914 O O   . ALA A 0 374 . -63.335  -31.295 107.408  1.00 32.38 374 A 1 
ATOM 2915 N N   . ALA A 0 375 . -63.063  -29.531 106.104  1.00 35.01 375 A 1 
ATOM 2916 C CA  . ALA A 0 375 . -63.193  -28.155 105.591  1.00 35.01 375 A 1 
ATOM 2917 C C   . ALA A 0 375 . -63.268  -28.142 104.041  1.00 35.01 375 A 1 
ATOM 2918 C CB  . ALA A 0 375 . -61.981  -27.353 106.088  1.00 35.01 375 A 1 
ATOM 2919 O O   . ALA A 0 375 . -62.754  -29.062 103.415  1.00 35.01 375 A 1 
ATOM 2920 N N   . ALA A 0 376 . -63.913  -27.214 103.319  1.00 33.67 376 A 1 
ATOM 2921 C CA  . ALA A 0 376 . -64.391  -25.837 103.555  1.00 33.67 376 A 1 
ATOM 2922 C C   . ALA A 0 376 . -63.448  -24.698 103.095  1.00 33.67 376 A 1 
ATOM 2923 C CB  . ALA A 0 376 . -65.010  -25.599 104.942  1.00 33.67 376 A 1 
ATOM 2924 O O   . ALA A 0 376 . -62.638  -24.185 103.861  1.00 33.67 376 A 1 
ATOM 2925 N N   . GLN A 0 377 . -63.683  -24.231 101.863  1.00 34.48 377 A 1 
ATOM 2926 C CA  . GLN A 0 377 . -63.456  -22.860 101.385  1.00 34.48 377 A 1 
ATOM 2927 C C   . GLN A 0 377 . -64.520  -22.578 100.297  1.00 34.48 377 A 1 
ATOM 2928 C CB  . GLN A 0 377 . -62.029  -22.728 100.813  1.00 34.48 377 A 1 
ATOM 2929 O O   . GLN A 0 377 . -64.713  -23.418 99.425   1.00 34.48 377 A 1 
ATOM 2930 C CG  . GLN A 0 377 . -61.670  -21.280 100.429  1.00 34.48 377 A 1 
ATOM 2931 C CD  . GLN A 0 377 . -60.271  -21.136 99.826   1.00 34.48 377 A 1 
ATOM 2932 N NE2 . GLN A 0 377 . -59.764  -19.930 99.693   1.00 34.48 377 A 1 
ATOM 2933 O OE1 . GLN A 0 377 . -59.606  -22.085 99.452   1.00 34.48 377 A 1 
ATOM 2934 N N   . GLY A 0 378 . -65.270  -21.471 100.282  1.00 35.04 378 A 1 
ATOM 2935 C CA  . GLY A 0 378 . -65.425  -20.425 101.300  1.00 35.04 378 A 1 
ATOM 2936 C C   . GLY A 0 378 . -65.966  -19.123 100.686  1.00 35.04 378 A 1 
ATOM 2937 O O   . GLY A 0 378 . -65.215  -18.456 99.988   1.00 35.04 378 A 1 
ATOM 2938 N N   . SER A 0 379 . -67.224  -18.761 100.989  1.00 31.49 379 A 1 
ATOM 2939 C CA  . SER A 0 379 . -67.999  -17.617 100.435  1.00 31.49 379 A 1 
ATOM 2940 C C   . SER A 0 379 . -68.304  -17.698 98.919   1.00 31.49 379 A 1 
ATOM 2941 C CB  . SER A 0 379 . -67.363  -16.274 100.809  1.00 31.49 379 A 1 
ATOM 2942 O O   . SER A 0 379 . -67.455  -18.113 98.146   1.00 31.49 379 A 1 
ATOM 2943 O OG  . SER A 0 379 . -67.321  -16.151 102.220  1.00 31.49 379 A 1 
ATOM 2944 N N   . SER A 0 380 . -69.500  -17.423 98.373   1.00 30.34 380 A 1 
ATOM 2945 C CA  . SER A 0 380 . -70.750  -16.740 98.790   1.00 30.34 380 A 1 
ATOM 2946 C C   . SER A 0 380 . -70.853  -15.232 98.496   1.00 30.34 380 A 1 
ATOM 2947 C CB  . SER A 0 380 . -71.234  -17.070 100.209  1.00 30.34 380 A 1 
ATOM 2948 O O   . SER A 0 380 . -69.911  -14.482 98.716   1.00 30.34 380 A 1 
ATOM 2949 O OG  . SER A 0 380 . -72.619  -16.808 100.324  1.00 30.34 380 A 1 
ATOM 2950 N N   . TYR A 0 381 . -72.074  -14.830 98.108   1.00 28.29 381 A 1 
ATOM 2951 C CA  . TYR A 0 381 . -72.631  -13.472 97.946   1.00 28.29 381 A 1 
ATOM 2952 C C   . TYR A 0 381 . -72.246  -12.609 96.724   1.00 28.29 381 A 1 
ATOM 2953 C CB  . TYR A 0 381 . -72.547  -12.676 99.258   1.00 28.29 381 A 1 
ATOM 2954 O O   . TYR A 0 381 . -71.407  -11.722 96.807   1.00 28.29 381 A 1 
ATOM 2955 C CG  . TYR A 0 381 . -73.247  -13.348 100.419  1.00 28.29 381 A 1 
ATOM 2956 C CD1 . TYR A 0 381 . -74.653  -13.436 100.428  1.00 28.29 381 A 1 
ATOM 2957 C CD2 . TYR A 0 381 . -72.496  -13.902 101.473  1.00 28.29 381 A 1 
ATOM 2958 C CE1 . TYR A 0 381 . -75.310  -14.086 101.489  1.00 28.29 381 A 1 
ATOM 2959 C CE2 . TYR A 0 381 . -73.151  -14.551 102.538  1.00 28.29 381 A 1 
ATOM 2960 O OH  . TYR A 0 381 . -75.207  -15.267 103.563  1.00 28.29 381 A 1 
ATOM 2961 C CZ  . TYR A 0 381 . -74.562  -14.642 102.546  1.00 28.29 381 A 1 
ATOM 2962 N N   . GLY A 0 382 . -73.086  -12.714 95.684   1.00 30.86 382 A 1 
ATOM 2963 C CA  . GLY A 0 382 . -73.650  -11.551 94.976   1.00 30.86 382 A 1 
ATOM 2964 C C   . GLY A 0 382 . -72.785  -10.823 93.937   1.00 30.86 382 A 1 
ATOM 2965 O O   . GLY A 0 382 . -71.615  -11.121 93.735   1.00 30.86 382 A 1 
ATOM 2966 N N   . GLY A 0 383 . -73.406  -9.834  93.281   1.00 31.78 383 A 1 
ATOM 2967 C CA  . GLY A 0 383 . -72.750  -8.912  92.345   1.00 31.78 383 A 1 
ATOM 2968 C C   . GLY A 0 383 . -73.144  -9.104  90.877   1.00 31.78 383 A 1 
ATOM 2969 O O   . GLY A 0 383 . -72.690  -10.027 90.212   1.00 31.78 383 A 1 
ATOM 2970 N N   . SER A 0 384 . -73.944  -8.173  90.351   1.00 37.67 384 A 1 
ATOM 2971 C CA  . SER A 0 384 . -74.078  -7.967  88.903   1.00 37.67 384 A 1 
ATOM 2972 C C   . SER A 0 384 . -72.789  -7.369  88.326   1.00 37.67 384 A 1 
ATOM 2973 C CB  . SER A 0 384 . -75.244  -7.005  88.631   1.00 37.67 384 A 1 
ATOM 2974 O O   . SER A 0 384 . -72.193  -6.500  88.969   1.00 37.67 384 A 1 
ATOM 2975 O OG  . SER A 0 384 . -75.313  -6.670  87.260   1.00 37.67 384 A 1 
ATOM 2976 N N   . LYS A 0 385 . -72.412  -7.780  87.107   1.00 35.24 385 A 1 
ATOM 2977 C CA  . LYS A 0 385 . -71.669  -6.971  86.121   1.00 35.24 385 A 1 
ATOM 2978 C C   . LYS A 0 385 . -71.821  -7.571  84.721   1.00 35.24 385 A 1 
ATOM 2979 C CB  . LYS A 0 385 . -70.179  -6.827  86.501   1.00 35.24 385 A 1 
ATOM 2980 O O   . LYS A 0 385 . -71.619  -8.765  84.518   1.00 35.24 385 A 1 
ATOM 2981 C CG  . LYS A 0 385 . -69.901  -5.474  87.193   1.00 35.24 385 A 1 
ATOM 2982 C CD  . LYS A 0 385 . -68.929  -5.604  88.372   1.00 35.24 385 A 1 
ATOM 2983 C CE  . LYS A 0 385 . -69.024  -4.364  89.267   1.00 35.24 385 A 1 
ATOM 2984 N NZ  . LYS A 0 385 . -67.979  -4.378  90.320   1.00 35.24 385 A 1 
ATOM 2985 N N   . THR A 0 386 . -72.192  -6.727  83.764   1.00 29.59 386 A 1 
ATOM 2986 C CA  . THR A 0 386 . -72.224  -7.030  82.328   1.00 29.59 386 A 1 
ATOM 2987 C C   . THR A 0 386 . -70.809  -7.193  81.787   1.00 29.59 386 A 1 
ATOM 2988 C CB  . THR A 0 386 . -72.898  -5.880  81.561   1.00 29.59 386 A 1 
ATOM 2989 O O   . THR A 0 386 . -69.951  -6.361  82.068   1.00 29.59 386 A 1 
ATOM 2990 C CG2 . THR A 0 386 . -74.418  -5.940  81.686   1.00 29.59 386 A 1 
ATOM 2991 O OG1 . THR A 0 386 . -72.481  -4.640  82.095   1.00 29.59 386 A 1 
ATOM 2992 N N   . VAL A 0 387 . -70.577  -8.228  80.979   1.00 38.23 387 A 1 
ATOM 2993 C CA  . VAL A 0 387 . -69.287  -8.478  80.324   1.00 38.23 387 A 1 
ATOM 2994 C C   . VAL A 0 387 . -69.388  -8.042  78.863   1.00 38.23 387 A 1 
ATOM 2995 C CB  . VAL A 0 387 . -68.882  -9.963  80.460   1.00 38.23 387 A 1 
ATOM 2996 O O   . VAL A 0 387 . -70.118  -8.668  78.093   1.00 38.23 387 A 1 
ATOM 2997 C CG1 . VAL A 0 387 . -67.501  -10.244 79.859   1.00 38.23 387 A 1 
ATOM 2998 C CG2 . VAL A 0 387 . -68.828  -10.400 81.932   1.00 38.23 387 A 1 
ATOM 2999 N N   . LYS A 0 388 . -68.665  -6.979  78.489   1.00 36.62 388 A 1 
ATOM 3000 C CA  . LYS A 0 388 . -68.356  -6.679  77.082   1.00 36.62 388 A 1 
ATOM 3001 C C   . LYS A 0 388 . -67.497  -7.805  76.498   1.00 36.62 388 A 1 
ATOM 3002 C CB  . LYS A 0 388 . -67.531  -5.398  76.965   1.00 36.62 388 A 1 
ATOM 3003 O O   . LYS A 0 388 . -66.694  -8.387  77.225   1.00 36.62 388 A 1 
ATOM 3004 C CG  . LYS A 0 388 . -68.171  -4.069  77.406   1.00 36.62 388 A 1 
ATOM 3005 C CD  . LYS A 0 388 . -67.021  -3.072  77.235   1.00 36.62 388 A 1 
ATOM 3006 C CE  . LYS A 0 388 . -67.280  -1.583  77.386   1.00 36.62 388 A 1 
ATOM 3007 N NZ  . LYS A 0 388 . -65.955  -0.939  77.223   1.00 36.62 388 A 1 
ATOM 3008 N N   . ASN A 0 389 . -67.654  -8.109  75.213   1.00 41.85 389 A 1 
ATOM 3009 C CA  . ASN A 0 389 . -66.871  -9.135  74.520   1.00 41.85 389 A 1 
ATOM 3010 C C   . ASN A 0 389 . -66.675  -8.735  73.053   1.00 41.85 389 A 1 
ATOM 3011 C CB  . ASN A 0 389 . -67.572  -10.508 74.610   1.00 41.85 389 A 1 
ATOM 3012 O O   . ASN A 0 389 . -67.381  -9.235  72.175   1.00 41.85 389 A 1 
ATOM 3013 C CG  . ASN A 0 389 . -67.441  -11.226 75.938   1.00 41.85 389 A 1 
ATOM 3014 N ND2 . ASN A 0 389 . -68.540  -11.705 76.472   1.00 41.85 389 A 1 
ATOM 3015 O OD1 . ASN A 0 389 . -66.372  -11.452 76.483   1.00 41.85 389 A 1 
ATOM 3016 N N   . ASP A 0 390 . -65.705  -7.868  72.792   1.00 45.87 390 A 1 
ATOM 3017 C CA  . ASP A 0 390 . -65.373  -7.449  71.432   1.00 45.87 390 A 1 
ATOM 3018 C C   . ASP A 0 390 . -64.484  -8.516  70.772   1.00 45.87 390 A 1 
ATOM 3019 C CB  . ASP A 0 390 . -64.750  -6.046  71.468   1.00 45.87 390 A 1 
ATOM 3020 O O   . ASP A 0 390 . -63.584  -9.075  71.410   1.00 45.87 390 A 1 
ATOM 3021 C CG  . ASP A 0 390 . -65.774  -4.948  71.821   1.00 45.87 390 A 1 
ATOM 3022 O OD1 . ASP A 0 390 . -66.835  -5.278  72.411   1.00 45.87 390 A 1 
ATOM 3023 O OD2 . ASP A 0 390 . -65.503  -3.790  71.443   1.00 45.87 390 A 1 
ATOM 3024 N N   . GLU A 0 391 . -64.751  -8.883  69.511   1.00 44.58 391 A 1 
ATOM 3025 C CA  . GLU A 0 391 . -64.126  -10.069 68.911   1.00 44.58 391 A 1 
ATOM 3026 C C   . GLU A 0 391 . -63.509  -9.886  67.514   1.00 44.58 391 A 1 
ATOM 3027 C CB  . GLU A 0 391 . -65.031  -11.322 69.042   1.00 44.58 391 A 1 
ATOM 3028 O O   . GLU A 0 391 . -64.193  -9.866  66.498   1.00 44.58 391 A 1 
ATOM 3029 C CG  . GLU A 0 391 . -64.197  -12.393 69.763   1.00 44.58 391 A 1 
ATOM 3030 C CD  . GLU A 0 391 . -64.860  -13.739 70.051   1.00 44.58 391 A 1 
ATOM 3031 O OE1 . GLU A 0 391 . -64.341  -14.348 71.023   1.00 44.58 391 A 1 
ATOM 3032 O OE2 . GLU A 0 391 . -65.740  -14.183 69.282   1.00 44.58 391 A 1 
ATOM 3033 N N   . TRP A 0 392 . -62.169  -9.893  67.533   1.00 52.08 392 A 1 
ATOM 3034 C CA  . TRP A 0 392 . -61.188  -10.125 66.462   1.00 52.08 392 A 1 
ATOM 3035 C C   . TRP A 0 392 . -61.139  -9.160  65.260   1.00 52.08 392 A 1 
ATOM 3036 C CB  . TRP A 0 392 . -61.139  -11.613 66.048   1.00 52.08 392 A 1 
ATOM 3037 O O   . TRP A 0 392 . -61.966  -9.181  64.357   1.00 52.08 392 A 1 
ATOM 3038 C CG  . TRP A 0 392 . -62.324  -12.209 65.333   1.00 52.08 392 A 1 
ATOM 3039 C CD1 . TRP A 0 392 . -63.363  -12.835 65.931   1.00 52.08 392 A 1 
ATOM 3040 C CD2 . TRP A 0 392 . -62.636  -12.226 63.900   1.00 52.08 392 A 1 
ATOM 3041 C CE2 . TRP A 0 392 . -63.896  -12.873 63.716   1.00 52.08 392 A 1 
ATOM 3042 C CE3 . TRP A 0 392 . -62.013  -11.719 62.737   1.00 52.08 392 A 1 
ATOM 3043 N NE1 . TRP A 0 392 . -64.295  -13.215 64.990   1.00 52.08 392 A 1 
ATOM 3044 C CH2 . TRP A 0 392 . -63.866  -12.460 61.326   1.00 52.08 392 A 1 
ATOM 3045 C CZ2 . TRP A 0 392 . -64.493  -13.019 62.453   1.00 52.08 392 A 1 
ATOM 3046 C CZ3 . TRP A 0 392 . -62.631  -11.803 61.473   1.00 52.08 392 A 1 
ATOM 3047 N N   . ALA A 0 393 . -60.003  -8.463  65.148   1.00 49.33 393 A 1 
ATOM 3048 C CA  . ALA A 0 393 . -59.408  -8.097  63.862   1.00 49.33 393 A 1 
ATOM 3049 C C   . ALA A 0 393 . -58.488  -9.234  63.358   1.00 49.33 393 A 1 
ATOM 3050 C CB  . ALA A 0 393 . -58.663  -6.767  64.022   1.00 49.33 393 A 1 
ATOM 3051 O O   . ALA A 0 393 . -58.006  -10.055 64.146   1.00 49.33 393 A 1 
ATOM 3052 N N   . LYS A 0 394 . -58.226  -9.294  62.047   1.00 51.02 394 A 1 
ATOM 3053 C CA  . LYS A 0 394 . -57.260  -10.224 61.424   1.00 51.02 394 A 1 
ATOM 3054 C C   . LYS A 0 394 . -56.156  -9.444  60.718   1.00 51.02 394 A 1 
ATOM 3055 C CB  . LYS A 0 394 . -57.968  -11.196 60.464   1.00 51.02 394 A 1 
ATOM 3056 O O   . LYS A 0 394 . -56.396  -8.350  60.222   1.00 51.02 394 A 1 
ATOM 3057 C CG  . LYS A 0 394 . -58.583  -12.372 61.235   1.00 51.02 394 A 1 
ATOM 3058 C CD  . LYS A 0 394 . -59.528  -13.198 60.356   1.00 51.02 394 A 1 
ATOM 3059 C CE  . LYS A 0 394 . -60.176  -14.295 61.213   1.00 51.02 394 A 1 
ATOM 3060 N NZ  . LYS A 0 394 . -61.573  -14.565 60.800   1.00 51.02 394 A 1 
ATOM 3061 N N   . GLN A 0 395 . -54.957  -10.023 60.689   1.00 53.81 395 A 1 
ATOM 3062 C CA  . GLN A 0 395 . -53.779  -9.408  60.080   1.00 53.81 395 A 1 
ATOM 3063 C C   . GLN A 0 395 . -53.970  -9.240  58.568   1.00 53.81 395 A 1 
ATOM 3064 C CB  . GLN A 0 395 . -52.530  -10.259 60.373   1.00 53.81 395 A 1 
ATOM 3065 O O   . GLN A 0 395 . -54.356  -10.188 57.882   1.00 53.81 395 A 1 
ATOM 3066 C CG  . GLN A 0 395 . -52.188  -10.300 61.871   1.00 53.81 395 A 1 
ATOM 3067 C CD  . GLN A 0 395 . -51.066  -11.287 62.169   1.00 53.81 395 A 1 
ATOM 3068 N NE2 . GLN A 0 395 . -49.824  -10.864 62.129   1.00 53.81 395 A 1 
ATOM 3069 O OE1 . GLN A 0 395 . -51.299  -12.452 62.463   1.00 53.81 395 A 1 
ATOM 3070 N N   . ALA A 0 396 . -53.644  -8.049  58.074   1.00 53.60 396 A 1 
ATOM 3071 C CA  . ALA A 0 396 . -53.342  -7.796  56.675   1.00 53.60 396 A 1 
ATOM 3072 C C   . ALA A 0 396 . -51.818  -7.670  56.525   1.00 53.60 396 A 1 
ATOM 3073 C CB  . ALA A 0 396 . -54.094  -6.543  56.209   1.00 53.60 396 A 1 
ATOM 3074 O O   . ALA A 0 396 . -51.153  -7.092  57.389   1.00 53.60 396 A 1 
ATOM 3075 N N   . HIS A 0 397 . -51.292  -8.228  55.440   1.00 54.19 397 A 1 
ATOM 3076 C CA  . HIS A 0 397 . -49.905  -8.079  55.012   1.00 54.19 397 A 1 
ATOM 3077 C C   . HIS A 0 397 . -49.914  -7.356  53.669   1.00 54.19 397 A 1 
ATOM 3078 C CB  . HIS A 0 397 . -49.236  -9.457  54.892   1.00 54.19 397 A 1 
ATOM 3079 O O   . HIS A 0 397 . -50.735  -7.702  52.814   1.00 54.19 397 A 1 
ATOM 3080 C CG  . HIS A 0 397 . -48.981  -10.122 56.220   1.00 54.19 397 A 1 
ATOM 3081 C CD2 . HIS A 0 397 . -49.809  -10.976 56.899   1.00 54.19 397 A 1 
ATOM 3082 N ND1 . HIS A 0 397 . -47.846  -9.969  56.978   1.00 54.19 397 A 1 
ATOM 3083 C CE1 . HIS A 0 397 . -47.983  -10.716 58.085   1.00 54.19 397 A 1 
ATOM 3084 N NE2 . HIS A 0 397 . -49.171  -11.349 58.092   1.00 54.19 397 A 1 
ATOM 3085 N N   . GLY A 0 398 . -49.035  -6.371  53.518   1.00 56.15 398 A 1 
ATOM 3086 C CA  . GLY A 0 398 . -48.643  -5.829  52.225   1.00 56.15 398 A 1 
ATOM 3087 C C   . GLY A 0 398 . -47.217  -6.249  51.880   1.00 56.15 398 A 1 
ATOM 3088 O O   . GLY A 0 398 . -46.501  -6.799  52.723   1.00 56.15 398 A 1 
ATOM 3089 N N   . SER A 0 399 . -46.851  -6.034  50.626   1.00 63.36 399 A 1 
ATOM 3090 C CA  . SER A 0 399 . -45.512  -6.262  50.096   1.00 63.36 399 A 1 
ATOM 3091 C C   . SER A 0 399 . -45.300  -5.361  48.887   1.00 63.36 399 A 1 
ATOM 3092 C CB  . SER A 0 399 . -45.319  -7.729  49.705   1.00 63.36 399 A 1 
ATOM 3093 O O   . SER A 0 399 . -45.920  -5.567  47.837   1.00 63.36 399 A 1 
ATOM 3094 O OG  . SER A 0 399 . -46.292  -8.115  48.745   1.00 63.36 399 A 1 
ATOM 3095 N N   . ASP A 0 400 . -44.447  -4.380  49.093   1.00 62.08 400 A 1 
ATOM 3096 C CA  . ASP A 0 400 . -43.849  -3.474  48.133   1.00 62.08 400 A 1 
ATOM 3097 C C   . ASP A 0 400 . -42.802  -4.285  47.343   1.00 62.08 400 A 1 
ATOM 3098 C CB  . ASP A 0 400 . -43.193  -2.293  48.897   1.00 62.08 400 A 1 
ATOM 3099 O O   . ASP A 0 400 . -42.094  -5.113  47.915   1.00 62.08 400 A 1 
ATOM 3100 C CG  . ASP A 0 400 . -43.827  -1.932  50.264   1.00 62.08 400 A 1 
ATOM 3101 O OD1 . ASP A 0 400 . -43.870  -2.809  51.169   1.00 62.08 400 A 1 
ATOM 3102 O OD2 . ASP A 0 400 . -44.340  -0.799  50.417   1.00 62.08 400 A 1 
ATOM 3103 N N   . TYR A 0 401 . -42.726  -4.116  46.024   1.00 70.01 401 A 1 
ATOM 3104 C CA  . TYR A 0 401 . -41.734  -4.817  45.200   1.00 70.01 401 A 1 
ATOM 3105 C C   . TYR A 0 401 . -41.288  -3.907  44.064   1.00 70.01 401 A 1 
ATOM 3106 C CB  . TYR A 0 401 . -42.295  -6.152  44.678   1.00 70.01 401 A 1 
ATOM 3107 O O   . TYR A 0 401 . -41.793  -3.991  42.941   1.00 70.01 401 A 1 
ATOM 3108 C CG  . TYR A 0 401 . -42.376  -7.278  45.691   1.00 70.01 401 A 1 
ATOM 3109 C CD1 . TYR A 0 401 . -41.216  -7.689  46.376   1.00 70.01 401 A 1 
ATOM 3110 C CD2 . TYR A 0 401 . -43.612  -7.894  45.967   1.00 70.01 401 A 1 
ATOM 3111 C CE1 . TYR A 0 401 . -41.299  -8.663  47.385   1.00 70.01 401 A 1 
ATOM 3112 C CE2 . TYR A 0 401 . -43.689  -8.921  46.930   1.00 70.01 401 A 1 
ATOM 3113 O OH  . TYR A 0 401 . -42.615  -10.175 48.682   1.00 70.01 401 A 1 
ATOM 3114 C CZ  . TYR A 0 401 . -42.538  -9.272  47.668   1.00 70.01 401 A 1 
ATOM 3115 N N   . ASP A 0 402 . -40.345  -3.024  44.375   1.00 71.34 402 A 1 
ATOM 3116 C CA  . ASP A 0 402 . -39.836  -2.031  43.439   1.00 71.34 402 A 1 
ATOM 3117 C C   . ASP A 0 402 . -38.458  -2.454  42.915   1.00 71.34 402 A 1 
ATOM 3118 C CB  . ASP A 0 402 . -39.848  -0.636  44.089   1.00 71.34 402 A 1 
ATOM 3119 O O   . ASP A 0 402 . -37.545  -2.793  43.670   1.00 71.34 402 A 1 
ATOM 3120 C CG  . ASP A 0 402 . -40.500  0.404   43.184   1.00 71.34 402 A 1 
ATOM 3121 O OD1 . ASP A 0 402 . -41.666  0.233   42.791   1.00 71.34 402 A 1 
ATOM 3122 O OD2 . ASP A 0 402 . -39.810  1.392   42.839   1.00 71.34 402 A 1 
ATOM 3123 N N   . SER A 0 403 . -38.278  -2.448  41.594   1.00 74.47 403 A 1 
ATOM 3124 C CA  . SER A 0 403 . -36.978  -2.728  40.976   1.00 74.47 403 A 1 
ATOM 3125 C C   . SER A 0 403 . -36.663  -1.723  39.877   1.00 74.47 403 A 1 
ATOM 3126 C CB  . SER A 0 403 . -36.857  -4.185  40.517   1.00 74.47 403 A 1 
ATOM 3127 O O   . SER A 0 403 . -37.413  -1.556  38.911   1.00 74.47 403 A 1 
ATOM 3128 O OG  . SER A 0 403 . -37.870  -4.543  39.600   1.00 74.47 403 A 1 
ATOM 3129 N N   . ARG A 0 404 . -35.534  -1.032  40.047   1.00 75.41 404 A 1 
ATOM 3130 C CA  . ARG A 0 404 . -35.091  0.075   39.200   1.00 75.41 404 A 1 
ATOM 3131 C C   . ARG A 0 404 . -33.668  -0.186  38.736   1.00 75.41 404 A 1 
ATOM 3132 C CB  . ARG A 0 404 . -35.218  1.414   39.943   1.00 75.41 404 A 1 
ATOM 3133 O O   . ARG A 0 404 . -32.749  -0.260  39.546   1.00 75.41 404 A 1 
ATOM 3134 C CG  . ARG A 0 404 . -36.609  1.618   40.557   1.00 75.41 404 A 1 
ATOM 3135 C CD  . ARG A 0 404 . -36.771  3.045   41.083   1.00 75.41 404 A 1 
ATOM 3136 N NE  . ARG A 0 404 . -38.024  3.170   41.837   1.00 75.41 404 A 1 
ATOM 3137 N NH1 . ARG A 0 404 . -37.701  5.201   42.841   1.00 75.41 404 A 1 
ATOM 3138 N NH2 . ARG A 0 404 . -39.528  3.996   43.294   1.00 75.41 404 A 1 
ATOM 3139 C CZ  . ARG A 0 404 . -38.413  4.126   42.646   1.00 75.41 404 A 1 
ATOM 3140 N N   . TYR A 0 405 . -33.501  -0.318  37.431   1.00 81.98 405 A 1 
ATOM 3141 C CA  . TYR A 0 405 . -32.221  -0.547  36.772   1.00 81.98 405 A 1 
ATOM 3142 C C   . TYR A 0 405 . -31.929  0.607   35.824   1.00 81.98 405 A 1 
ATOM 3143 C CB  . TYR A 0 405 . -32.280  -1.888  36.035   1.00 81.98 405 A 1 
ATOM 3144 O O   . TYR A 0 405 . -32.828  1.052   35.104   1.00 81.98 405 A 1 
ATOM 3145 C CG  . TYR A 0 405 . -31.125  -2.160  35.090   1.00 81.98 405 A 1 
ATOM 3146 C CD1 . TYR A 0 405 . -31.301  -2.027  33.697   1.00 81.98 405 A 1 
ATOM 3147 C CD2 . TYR A 0 405 . -29.884  -2.575  35.605   1.00 81.98 405 A 1 
ATOM 3148 C CE1 . TYR A 0 405 . -30.257  -2.381  32.817   1.00 81.98 405 A 1 
ATOM 3149 C CE2 . TYR A 0 405 . -28.838  -2.923  34.732   1.00 81.98 405 A 1 
ATOM 3150 O OH  . TYR A 0 405 . -28.048  -3.320  32.522   1.00 81.98 405 A 1 
ATOM 3151 C CZ  . TYR A 0 405 . -29.035  -2.862  33.338   1.00 81.98 405 A 1 
ATOM 3152 N N   . GLY A 0 406 . -30.680  1.062   35.791   1.00 80.18 406 A 1 
ATOM 3153 C CA  . GLY A 0 406 . -30.261  2.149   34.922   1.00 80.18 406 A 1 
ATOM 3154 C C   . GLY A 0 406 . -28.853  1.985   34.373   1.00 80.18 406 A 1 
ATOM 3155 O O   . GLY A 0 406 . -27.977  1.366   34.982   1.00 80.18 406 A 1 
ATOM 3156 N N   . LYS A 0 407 . -28.659  2.570   33.193   1.00 82.01 407 A 1 
ATOM 3157 C CA  . LYS A 0 407 . -27.370  2.812   32.558   1.00 82.01 407 A 1 
ATOM 3158 C C   . LYS A 0 407 . -27.333  4.225   32.041   1.00 82.01 407 A 1 
ATOM 3159 C CB  . LYS A 0 407 . -27.131  1.854   31.390   1.00 82.01 407 A 1 
ATOM 3160 O O   . LYS A 0 407 . -28.111  4.534   31.148   1.00 82.01 407 A 1 
ATOM 3161 C CG  . LYS A 0 407 . -26.853  0.485   31.970   1.00 82.01 407 A 1 
ATOM 3162 C CD  . LYS A 0 407 . -26.335  -0.495  30.922   1.00 82.01 407 A 1 
ATOM 3163 C CE  . LYS A 0 407 . -25.720  -1.524  31.840   1.00 82.01 407 A 1 
ATOM 3164 N NZ  . LYS A 0 407 . -25.138  -2.704  31.187   1.00 82.01 407 A 1 
ATOM 3165 N N   . SER A 0 408 . -26.417  5.026   32.551   1.00 78.97 408 A 1 
ATOM 3166 C CA  . SER A 0 408 . -26.149  6.369   32.051   1.00 78.97 408 A 1 
ATOM 3167 C C   . SER A 0 408 . -24.712  6.430   31.554   1.00 78.97 408 A 1 
ATOM 3168 C CB  . SER A 0 408 . -26.465  7.437   33.109   1.00 78.97 408 A 1 
ATOM 3169 O O   . SER A 0 408 . -23.779  6.020   32.242   1.00 78.97 408 A 1 
ATOM 3170 O OG  . SER A 0 408 . -26.048  7.049   34.408   1.00 78.97 408 A 1 
ATOM 3171 N N   . TYR A 0 409 . -24.533  6.933   30.339   1.00 76.55 409 A 1 
ATOM 3172 C CA  . TYR A 0 409 . -23.260  7.480   29.896   1.00 76.55 409 A 1 
ATOM 3173 C C   . TYR A 0 409 . -23.403  9.000   29.899   1.00 76.55 409 A 1 
ATOM 3174 C CB  . TYR A 0 409 . -22.902  6.996   28.481   1.00 76.55 409 A 1 
ATOM 3175 O O   . TYR A 0 409 . -24.263  9.521   29.181   1.00 76.55 409 A 1 
ATOM 3176 C CG  . TYR A 0 409 . -22.713  5.505   28.261   1.00 76.55 409 A 1 
ATOM 3177 C CD1 . TYR A 0 409 . -21.415  4.975   28.120   1.00 76.55 409 A 1 
ATOM 3178 C CD2 . TYR A 0 409 . -23.833  4.661   28.122   1.00 76.55 409 A 1 
ATOM 3179 C CE1 . TYR A 0 409 . -21.233  3.606   27.836   1.00 76.55 409 A 1 
ATOM 3180 C CE2 . TYR A 0 409 . -23.660  3.293   27.831   1.00 76.55 409 A 1 
ATOM 3181 O OH  . TYR A 0 409 . -22.183  1.432   27.477   1.00 76.55 409 A 1 
ATOM 3182 C CZ  . TYR A 0 409 . -22.360  2.764   27.694   1.00 76.55 409 A 1 
ATOM 3183 N N   . ASP A 0 410 . -22.532  9.714   30.614   1.00 75.31 410 A 1 
ATOM 3184 C CA  . ASP A 0 410 . -22.259  11.106  30.251   1.00 75.31 410 A 1 
ATOM 3185 C C   . ASP A 0 410 . -21.595  11.160  28.865   1.00 75.31 410 A 1 
ATOM 3186 C CB  . ASP A 0 410 . -21.380  11.816  31.296   1.00 75.31 410 A 1 
ATOM 3187 O O   . ASP A 0 410 . -21.271  10.140  28.245   1.00 75.31 410 A 1 
ATOM 3188 C CG  . ASP A 0 410 . -22.097  12.083  32.618   1.00 75.31 410 A 1 
ATOM 3189 O OD1 . ASP A 0 410 . -23.227  12.612  32.569   1.00 75.31 410 A 1 
ATOM 3190 O OD2 . ASP A 0 410 . -21.472  11.806  33.666   1.00 75.31 410 A 1 
ATOM 3191 N N   . ARG A 0 411 . -21.384  12.381  28.373   1.00 81.45 411 A 1 
ATOM 3192 C CA  . ARG A 0 411 . -20.978  12.710  27.007   1.00 81.45 411 A 1 
ATOM 3193 C C   . ARG A 0 411 . -20.083  11.663  26.321   1.00 81.45 411 A 1 
ATOM 3194 C CB  . ARG A 0 411 . -20.361  14.110  27.032   1.00 81.45 411 A 1 
ATOM 3195 O O   . ARG A 0 411 . -18.897  11.506  26.624   1.00 81.45 411 A 1 
ATOM 3196 C CG  . ARG A 0 411 . -19.943  14.536  25.627   1.00 81.45 411 A 1 
ATOM 3197 C CD  . ARG A 0 411 . -19.482  15.991  25.569   1.00 81.45 411 A 1 
ATOM 3198 N NE  . ARG A 0 411 . -18.844  16.222  24.260   1.00 81.45 411 A 1 
ATOM 3199 N NH1 . ARG A 0 411 . -16.711  15.619  24.879   1.00 81.45 411 A 1 
ATOM 3200 N NH2 . ARG A 0 411 . -17.230  15.722  22.724   1.00 81.45 411 A 1 
ATOM 3201 C CZ  . ARG A 0 411 . -17.606  15.872  23.967   1.00 81.45 411 A 1 
ATOM 3202 N N   . VAL A 0 412 . -20.654  11.012  25.307   1.00 83.19 412 A 1 
ATOM 3203 C CA  . VAL A 0 412 . -20.003  9.998   24.471   1.00 83.19 412 A 1 
ATOM 3204 C C   . VAL A 0 412 . -19.542  10.628  23.158   1.00 83.19 412 A 1 
ATOM 3205 C CB  . VAL A 0 412 . -20.925  8.787   24.210   1.00 83.19 412 A 1 
ATOM 3206 O O   . VAL A 0 412 . -20.292  11.337  22.490   1.00 83.19 412 A 1 
ATOM 3207 C CG1 . VAL A 0 412 . -20.178  7.668   23.465   1.00 83.19 412 A 1 
ATOM 3208 C CG2 . VAL A 0 412 . -21.466  8.181   25.507   1.00 83.19 412 A 1 
ATOM 3209 N N   . SER A 0 413 . -18.313  10.331  22.736   1.00 86.68 413 A 1 
ATOM 3210 C CA  . SER A 0 413 . -17.797  10.676  21.409   1.00 86.68 413 A 1 
ATOM 3211 C C   . SER A 0 413 . -17.108  9.475   20.758   1.00 86.68 413 A 1 
ATOM 3212 C CB  . SER A 0 413 . -16.941  11.956  21.454   1.00 86.68 413 A 1 
ATOM 3213 O O   . SER A 0 413 . -16.214  8.864   21.340   1.00 86.68 413 A 1 
ATOM 3214 O OG  . SER A 0 413 . -15.621  11.809  20.949   1.00 86.68 413 A 1 
ATOM 3215 N N   . ALA A 0 414 . -17.514  9.145   19.534   1.00 88.68 414 A 1 
ATOM 3216 C CA  . ALA A 0 414 . -16.938  8.093   18.707   1.00 88.68 414 A 1 
ATOM 3217 C C   . ALA A 0 414 . -16.498  8.685   17.364   1.00 88.68 414 A 1 
ATOM 3218 C CB  . ALA A 0 414 . -17.963  6.967   18.538   1.00 88.68 414 A 1 
ATOM 3219 O O   . ALA A 0 414 . -17.298  9.280   16.638   1.00 88.68 414 A 1 
ATOM 3220 N N   . ARG A 0 415 . -15.215  8.546   17.029   1.00 91.30 415 A 1 
ATOM 3221 C CA  . ARG A 0 415 . -14.581  9.180   15.867   1.00 91.30 415 A 1 
ATOM 3222 C C   . ARG A 0 415 . -13.757  8.155   15.103   1.00 91.30 415 A 1 
ATOM 3223 C CB  . ARG A 0 415 . -13.735  10.385  16.322   1.00 91.30 415 A 1 
ATOM 3224 O O   . ARG A 0 415 . -12.950  7.443   15.695   1.00 91.30 415 A 1 
ATOM 3225 C CG  . ARG A 0 415 . -14.608  11.448  17.010   1.00 91.30 415 A 1 
ATOM 3226 C CD  . ARG A 0 415 . -13.811  12.628  17.564   1.00 91.30 415 A 1 
ATOM 3227 N NE  . ARG A 0 415 . -14.735  13.562  18.238   1.00 91.30 415 A 1 
ATOM 3228 N NH1 . ARG A 0 415 . -14.200  15.489  17.115   1.00 91.30 415 A 1 
ATOM 3229 N NH2 . ARG A 0 415 . -15.960  15.467  18.483   1.00 91.30 415 A 1 
ATOM 3230 C CZ  . ARG A 0 415 . -14.963  14.829  17.946   1.00 91.30 415 A 1 
ATOM 3231 N N   . SER A 0 416 . -13.939  8.089   13.790   1.00 91.09 416 A 1 
ATOM 3232 C CA  . SER A 0 416 . -13.138  7.249   12.898   1.00 91.09 416 A 1 
ATOM 3233 C C   . SER A 0 416 . -12.665  8.050   11.695   1.00 91.09 416 A 1 
ATOM 3234 C CB  . SER A 0 416 . -13.911  6.008   12.438   1.00 91.09 416 A 1 
ATOM 3235 O O   . SER A 0 416 . -13.488  8.674   11.024   1.00 91.09 416 A 1 
ATOM 3236 O OG  . SER A 0 416 . -15.040  6.367   11.667   1.00 91.09 416 A 1 
ATOM 3237 N N   . TYR A 0 417 . -11.373  7.970   11.412   1.00 93.06 417 A 1 
ATOM 3238 C CA  . TYR A 0 417 . -10.706  8.570   10.264   1.00 93.06 417 A 1 
ATOM 3239 C C   . TYR A 0 417 . -10.012  7.453   9.488    1.00 93.06 417 A 1 
ATOM 3240 C CB  . TYR A 0 417 . -9.689   9.619   10.737   1.00 93.06 417 A 1 
ATOM 3241 O O   . TYR A 0 417 . -9.324   6.630   10.092   1.00 93.06 417 A 1 
ATOM 3242 C CG  . TYR A 0 417 . -10.225  10.625  11.741   1.00 93.06 417 A 1 
ATOM 3243 C CD1 . TYR A 0 417 . -10.840  11.805  11.287   1.00 93.06 417 A 1 
ATOM 3244 C CD2 . TYR A 0 417 . -10.108  10.379  13.125   1.00 93.06 417 A 1 
ATOM 3245 C CE1 . TYR A 0 417 . -11.332  12.747  12.211   1.00 93.06 417 A 1 
ATOM 3246 C CE2 . TYR A 0 417 . -10.601  11.316  14.054   1.00 93.06 417 A 1 
ATOM 3247 O OH  . TYR A 0 417 . -11.679  13.424  14.482   1.00 93.06 417 A 1 
ATOM 3248 C CZ  . TYR A 0 417 . -11.209  12.504  13.597   1.00 93.06 417 A 1 
ATOM 3249 N N   . GLU A 0 418 . -10.192  7.401   8.178    1.00 93.18 418 A 1 
ATOM 3250 C CA  . GLU A 0 418 . -9.505   6.467   7.285    1.00 93.18 418 A 1 
ATOM 3251 C C   . GLU A 0 418 . -9.019   7.273   6.071    1.00 93.18 418 A 1 
ATOM 3252 C CB  . GLU A 0 418 . -10.421  5.262   6.938    1.00 93.18 418 A 1 
ATOM 3253 O O   . GLU A 0 418 . -9.782   8.076   5.535    1.00 93.18 418 A 1 
ATOM 3254 C CG  . GLU A 0 418 . -10.941  4.537   8.211    1.00 93.18 418 A 1 
ATOM 3255 C CD  . GLU A 0 418 . -11.575  3.143   8.026    1.00 93.18 418 A 1 
ATOM 3256 O OE1 . GLU A 0 418 . -12.110  2.607   9.039    1.00 93.18 418 A 1 
ATOM 3257 O OE2 . GLU A 0 418 . -11.435  2.530   6.947    1.00 93.18 418 A 1 
ATOM 3258 N N   . ASN A 0 419 . -7.747   7.129   5.696    1.00 94.40 419 A 1 
ATOM 3259 C CA  . ASN A 0 419 . -7.120   7.850   4.589    1.00 94.40 419 A 1 
ATOM 3260 C C   . ASN A 0 419 . -6.275   6.892   3.749    1.00 94.40 419 A 1 
ATOM 3261 C CB  . ASN A 0 419 . -6.268   9.020   5.114    1.00 94.40 419 A 1 
ATOM 3262 O O   . ASN A 0 419 . -5.508   6.108   4.309    1.00 94.40 419 A 1 
ATOM 3263 C CG  . ASN A 0 419 . -6.139   10.103  4.056    1.00 94.40 419 A 1 
ATOM 3264 N ND2 . ASN A 0 419 . -5.281   9.956   3.078    1.00 94.40 419 A 1 
ATOM 3265 O OD1 . ASN A 0 419 . -6.867   11.076  4.103    1.00 94.40 419 A 1 
ATOM 3266 N N   . GLU A 0 420 . -6.391   6.975   2.427    1.00 95.06 420 A 1 
ATOM 3267 C CA  . GLU A 0 420 . -5.649   6.143   1.479    1.00 95.06 420 A 1 
ATOM 3268 C C   . GLU A 0 420 . -5.029   7.024   0.391    1.00 95.06 420 A 1 
ATOM 3269 C CB  . GLU A 0 420 . -6.565   5.045   0.902    1.00 95.06 420 A 1 
ATOM 3270 O O   . GLU A 0 420 . -5.738   7.562   -0.457   1.00 95.06 420 A 1 
ATOM 3271 C CG  . GLU A 0 420 . -6.910   4.024   1.999    1.00 95.06 420 A 1 
ATOM 3272 C CD  . GLU A 0 420 . -7.742   2.811   1.564    1.00 95.06 420 A 1 
ATOM 3273 O OE1 . GLU A 0 420 . -8.301   2.151   2.481    1.00 95.06 420 A 1 
ATOM 3274 O OE2 . GLU A 0 420 . -7.691   2.409   0.383    1.00 95.06 420 A 1 
ATOM 3275 N N   . MET A 0 421 . -3.702   7.168   0.430    1.00 93.89 421 A 1 
ATOM 3276 C CA  . MET A 0 421 . -2.924   7.939   -0.541   1.00 93.89 421 A 1 
ATOM 3277 C C   . MET A 0 421 . -2.161   7.008   -1.480   1.00 93.89 421 A 1 
ATOM 3278 C CB  . MET A 0 421 . -1.920   8.877   0.146    1.00 93.89 421 A 1 
ATOM 3279 O O   . MET A 0 421 . -1.584   6.012   -1.046   1.00 93.89 421 A 1 
ATOM 3280 C CG  . MET A 0 421 . -2.557   9.841   1.146    1.00 93.89 421 A 1 
ATOM 3281 S SD  . MET A 0 421 . -1.449   11.160  1.718    1.00 93.89 421 A 1 
ATOM 3282 C CE  . MET A 0 421 . -1.677   12.341  0.360    1.00 93.89 421 A 1 
ATOM 3283 N N   . TYR A 0 422 . -2.077   7.383   -2.751   1.00 97.30 422 A 1 
ATOM 3284 C CA  . TYR A 0 422 . -1.201   6.788   -3.755   1.00 97.30 422 A 1 
ATOM 3285 C C   . TYR A 0 422 . -0.561   7.892   -4.597   1.00 97.30 422 A 1 
ATOM 3286 C CB  . TYR A 0 422 . -2.009   5.825   -4.632   1.00 97.30 422 A 1 
ATOM 3287 O O   . TYR A 0 422 . -1.239   8.834   -5.010   1.00 97.30 422 A 1 
ATOM 3288 C CG  . TYR A 0 422 . -1.279   5.323   -5.865   1.00 97.30 422 A 1 
ATOM 3289 C CD1 . TYR A 0 422 . -1.504   5.934   -7.116   1.00 97.30 422 A 1 
ATOM 3290 C CD2 . TYR A 0 422 . -0.371   4.254   -5.757   1.00 97.30 422 A 1 
ATOM 3291 C CE1 . TYR A 0 422 . -0.848   5.452   -8.266   1.00 97.30 422 A 1 
ATOM 3292 C CE2 . TYR A 0 422 . 0.280    3.762   -6.904   1.00 97.30 422 A 1 
ATOM 3293 O OH  . TYR A 0 422 . 0.623    3.849   -9.273   1.00 97.30 422 A 1 
ATOM 3294 C CZ  . TYR A 0 422 . 0.030    4.353   -8.161   1.00 97.30 422 A 1 
ATOM 3295 N N   . ALA A 0 423 . 0.726    7.761   -4.903   1.00 96.57 423 A 1 
ATOM 3296 C CA  . ALA A 0 423 . 1.403    8.621   -5.865   1.00 96.57 423 A 1 
ATOM 3297 C C   . ALA A 0 423 . 2.371    7.822   -6.740   1.00 96.57 423 A 1 
ATOM 3298 C CB  . ALA A 0 423 . 2.104    9.770   -5.130   1.00 96.57 423 A 1 
ATOM 3299 O O   . ALA A 0 423 . 2.982    6.849   -6.293   1.00 96.57 423 A 1 
ATOM 3300 N N   . ARG A 0 424 . 2.530    8.271   -7.987   1.00 97.65 424 A 1 
ATOM 3301 C CA  . ARG A 0 424 . 3.494    7.756   -8.955   1.00 97.65 424 A 1 
ATOM 3302 C C   . ARG A 0 424 . 4.093    8.894   -9.778   1.00 97.65 424 A 1 
ATOM 3303 C CB  . ARG A 0 424 . 2.813    6.694   -9.825   1.00 97.65 424 A 1 
ATOM 3304 O O   . ARG A 0 424 . 3.361    9.697   -10.349  1.00 97.65 424 A 1 
ATOM 3305 C CG  . ARG A 0 424 . 3.805    6.001   -10.769  1.00 97.65 424 A 1 
ATOM 3306 C CD  . ARG A 0 424 . 3.174    4.745   -11.376  1.00 97.65 424 A 1 
ATOM 3307 N NE  . ARG A 0 424 . 2.213    5.079   -12.443  1.00 97.65 424 A 1 
ATOM 3308 N NH1 . ARG A 0 424 . 3.643    4.680   -14.199  1.00 97.65 424 A 1 
ATOM 3309 N NH2 . ARG A 0 424 . 1.606    5.532   -14.568  1.00 97.65 424 A 1 
ATOM 3310 C CZ  . ARG A 0 424 . 2.494    5.093   -13.729  1.00 97.65 424 A 1 
ATOM 3311 N N   . ASP A 0 425 . 5.416    8.934   -9.853   1.00 96.44 425 A 1 
ATOM 3312 C CA  . ASP A 0 425 . 6.195    9.839   -10.702  1.00 96.44 425 A 1 
ATOM 3313 C C   . ASP A 0 425 . 7.120    8.976   -11.566  1.00 96.44 425 A 1 
ATOM 3314 C CB  . ASP A 0 425 . 6.947    10.852  -9.816   1.00 96.44 425 A 1 
ATOM 3315 O O   . ASP A 0 425 . 8.028    8.319   -11.054  1.00 96.44 425 A 1 
ATOM 3316 C CG  . ASP A 0 425 . 7.753    11.915  -10.579  1.00 96.44 425 A 1 
ATOM 3317 O OD1 . ASP A 0 425 . 7.344    12.324  -11.691  1.00 96.44 425 A 1 
ATOM 3318 O OD2 . ASP A 0 425 . 8.761    12.404  -10.017  1.00 96.44 425 A 1 
ATOM 3319 N N   . LEU A 0 426 . 6.824    8.923   -12.862  1.00 96.35 426 A 1 
ATOM 3320 C CA  . LEU A 0 426 . 7.577    8.203   -13.881  1.00 96.35 426 A 1 
ATOM 3321 C C   . LEU A 0 426 . 8.262    9.224   -14.793  1.00 96.35 426 A 1 
ATOM 3322 C CB  . LEU A 0 426 . 6.621    7.259   -14.639  1.00 96.35 426 A 1 
ATOM 3323 O O   . LEU A 0 426 . 7.611    10.137  -15.306  1.00 96.35 426 A 1 
ATOM 3324 C CG  . LEU A 0 426 . 7.217    6.581   -15.891  1.00 96.35 426 A 1 
ATOM 3325 C CD1 . LEU A 0 426 . 8.318    5.584   -15.539  1.00 96.35 426 A 1 
ATOM 3326 C CD2 . LEU A 0 426 . 6.121    5.818   -16.641  1.00 96.35 426 A 1 
ATOM 3327 N N   . GLN A 0 427 . 9.558    9.038   -15.003  1.00 93.89 427 A 1 
ATOM 3328 C CA  . GLN A 0 427 . 10.377   9.689   -16.018  1.00 93.89 427 A 1 
ATOM 3329 C C   . GLN A 0 427 . 11.045   8.593   -16.858  1.00 93.89 427 A 1 
ATOM 3330 C CB  . GLN A 0 427 . 11.400   10.621  -15.342  1.00 93.89 427 A 1 
ATOM 3331 O O   . GLN A 0 427 . 11.476   7.576   -16.309  1.00 93.89 427 A 1 
ATOM 3332 C CG  . GLN A 0 427 . 10.765   11.945  -14.870  1.00 93.89 427 A 1 
ATOM 3333 C CD  . GLN A 0 427 . 11.057   12.292  -13.411  1.00 93.89 427 A 1 
ATOM 3334 N NE2 . GLN A 0 427 . 10.041   12.491  -12.601  1.00 93.89 427 A 1 
ATOM 3335 O OE1 . GLN A 0 427 . 12.192   12.418  -12.964  1.00 93.89 427 A 1 
ATOM 3336 N N   . VAL A 0 428 . 11.077   8.785   -18.171  1.00 93.31 428 A 1 
ATOM 3337 C CA  . VAL A 0 428 . 11.805   7.956   -19.136  1.00 93.31 428 A 1 
ATOM 3338 C C   . VAL A 0 428 . 12.418   8.898   -20.161  1.00 93.31 428 A 1 
ATOM 3339 C CB  . VAL A 0 428 . 10.903   6.933   -19.859  1.00 93.31 428 A 1 
ATOM 3340 O O   . VAL A 0 428 . 11.725   9.807   -20.614  1.00 93.31 428 A 1 
ATOM 3341 C CG1 . VAL A 0 428 . 11.741   5.906   -20.630  1.00 93.31 428 A 1 
ATOM 3342 C CG2 . VAL A 0 428 . 9.980    6.162   -18.903  1.00 93.31 428 A 1 
ATOM 3343 N N   . ASP A 0 429 . 13.671   8.658   -20.505  1.00 89.52 429 A 1 
ATOM 3344 C CA  . ASP A 0 429 . 14.442   9.364   -21.520  1.00 89.52 429 A 1 
ATOM 3345 C C   . ASP A 0 429 . 15.051   8.336   -22.497  1.00 89.52 429 A 1 
ATOM 3346 C CB  . ASP A 0 429 . 15.502   10.237  -20.822  1.00 89.52 429 A 1 
ATOM 3347 O O   . ASP A 0 429 . 15.226   7.159   -22.154  1.00 89.52 429 A 1 
ATOM 3348 C CG  . ASP A 0 429 . 15.748   11.552  -21.560  1.00 89.52 429 A 1 
ATOM 3349 O OD1 . ASP A 0 429 . 15.558   11.540  -22.798  1.00 89.52 429 A 1 
ATOM 3350 O OD2 . ASP A 0 429 . 16.036   12.548  -20.853  1.00 89.52 429 A 1 
ATOM 3351 N N   . ASP A 0 430 . 15.298   8.737   -23.741  1.00 91.28 430 A 1 
ATOM 3352 C CA  . ASP A 0 430 . 15.830   7.865   -24.806  1.00 91.28 430 A 1 
ATOM 3353 C C   . ASP A 0 430 . 16.509   8.722   -25.888  1.00 91.28 430 A 1 
ATOM 3354 C CB  . ASP A 0 430 . 14.730   6.913   -25.335  1.00 91.28 430 A 1 
ATOM 3355 O O   . ASP A 0 430 . 16.008   8.886   -27.005  1.00 91.28 430 A 1 
ATOM 3356 C CG  . ASP A 0 430 . 15.187   5.873   -26.365  1.00 91.28 430 A 1 
ATOM 3357 O OD1 . ASP A 0 430 . 16.394   5.662   -26.597  1.00 91.28 430 A 1 
ATOM 3358 O OD2 . ASP A 0 430 . 14.336   5.090   -26.858  1.00 91.28 430 A 1 
ATOM 3359 N N   . ASP A 0 431 . 17.632   9.314   -25.487  1.00 88.19 431 A 1 
ATOM 3360 C CA  . ASP A 0 431 . 18.449   10.242  -26.264  1.00 88.19 431 A 1 
ATOM 3361 C C   . ASP A 0 431 . 19.314   9.462   -27.272  1.00 88.19 431 A 1 
ATOM 3362 C CB  . ASP A 0 431 . 19.302   11.085  -25.282  1.00 88.19 431 A 1 
ATOM 3363 O O   . ASP A 0 431 . 19.899   8.430   -26.944  1.00 88.19 431 A 1 
ATOM 3364 C CG  . ASP A 0 431 . 19.454   12.571  -25.639  1.00 88.19 431 A 1 
ATOM 3365 O OD1 . ASP A 0 431 . 18.894   12.999  -26.675  1.00 88.19 431 A 1 
ATOM 3366 O OD2 . ASP A 0 431 . 20.194   13.270  -24.907  1.00 88.19 431 A 1 
ATOM 3367 N N   . MET A 0 432 . 19.418   9.922   -28.518  1.00 86.48 432 A 1 
ATOM 3368 C CA  . MET A 0 432 . 20.183   9.263   -29.587  1.00 86.48 432 A 1 
ATOM 3369 C C   . MET A 0 432 . 20.961   10.275  -30.421  1.00 86.48 432 A 1 
ATOM 3370 C CB  . MET A 0 432 . 19.250   8.483   -30.528  1.00 86.48 432 A 1 
ATOM 3371 O O   . MET A 0 432 . 20.392   11.274  -30.857  1.00 86.48 432 A 1 
ATOM 3372 C CG  . MET A 0 432 . 18.627   7.233   -29.898  1.00 86.48 432 A 1 
ATOM 3373 S SD  . MET A 0 432 . 17.811   6.104   -31.079  1.00 86.48 432 A 1 
ATOM 3374 C CE  . MET A 0 432 . 19.253   5.506   -32.003  1.00 86.48 432 A 1 
ATOM 3375 N N   . TRP A 0 433 . 22.221   9.976   -30.752  1.00 83.86 433 A 1 
ATOM 3376 C CA  . TRP A 0 433 . 23.053   10.845  -31.593  1.00 83.86 433 A 1 
ATOM 3377 C C   . TRP A 0 433 . 24.000   10.078  -32.526  1.00 83.86 433 A 1 
ATOM 3378 C CB  . TRP A 0 433 . 23.836   11.828  -30.712  1.00 83.86 433 A 1 
ATOM 3379 O O   . TRP A 0 433 . 24.387   8.936   -32.261  1.00 83.86 433 A 1 
ATOM 3380 C CG  . TRP A 0 433 . 24.860   11.204  -29.812  1.00 83.86 433 A 1 
ATOM 3381 C CD1 . TRP A 0 433 . 26.177   11.073  -30.092  1.00 83.86 433 A 1 
ATOM 3382 C CD2 . TRP A 0 433 . 24.670   10.618  -28.486  1.00 83.86 433 A 1 
ATOM 3383 C CE2 . TRP A 0 433 . 25.933   10.142  -28.020  1.00 83.86 433 A 1 
ATOM 3384 C CE3 . TRP A 0 433 . 23.564   10.449  -27.624  1.00 83.86 433 A 1 
ATOM 3385 N NE1 . TRP A 0 433 . 26.812   10.440  -29.042  1.00 83.86 433 A 1 
ATOM 3386 C CH2 . TRP A 0 433 . 24.965   9.357   -25.942  1.00 83.86 433 A 1 
ATOM 3387 C CZ2 . TRP A 0 433 . 26.090   9.521   -26.770  1.00 83.86 433 A 1 
ATOM 3388 C CZ3 . TRP A 0 433 . 23.710   9.825   -26.370  1.00 83.86 433 A 1 
ATOM 3389 N N   . ALA A 0 434 . 24.395   10.737  -33.615  1.00 87.42 434 A 1 
ATOM 3390 C CA  . ALA A 0 434 . 25.484   10.345  -34.502  1.00 87.42 434 A 1 
ATOM 3391 C C   . ALA A 0 434 . 26.213   11.589  -35.044  1.00 87.42 434 A 1 
ATOM 3392 C CB  . ALA A 0 434 . 24.929   9.474   -35.636  1.00 87.42 434 A 1 
ATOM 3393 O O   . ALA A 0 434 . 25.572   12.603  -35.325  1.00 87.42 434 A 1 
ATOM 3394 N N   . GLU A 0 435 . 27.533   11.489  -35.207  1.00 86.07 435 A 1 
ATOM 3395 C CA  . GLU A 0 435 . 28.416   12.508  -35.789  1.00 86.07 435 A 1 
ATOM 3396 C C   . GLU A 0 435 . 29.390   11.851  -36.788  1.00 86.07 435 A 1 
ATOM 3397 C CB  . GLU A 0 435 . 29.225   13.247  -34.697  1.00 86.07 435 A 1 
ATOM 3398 O O   . GLU A 0 435 . 29.941   10.788  -36.500  1.00 86.07 435 A 1 
ATOM 3399 C CG  . GLU A 0 435 . 28.385   14.047  -33.679  1.00 86.07 435 A 1 
ATOM 3400 C CD  . GLU A 0 435 . 29.228   14.888  -32.691  1.00 86.07 435 A 1 
ATOM 3401 O OE1 . GLU A 0 435 . 28.659   15.340  -31.670  1.00 86.07 435 A 1 
ATOM 3402 O OE2 . GLU A 0 435 . 30.431   15.136  -32.949  1.00 86.07 435 A 1 
ATOM 3403 N N   . ASP A 0 436 . 29.622   12.506  -37.927  1.00 82.24 436 A 1 
ATOM 3404 C CA  . ASP A 0 436 . 30.622   12.177  -38.958  1.00 82.24 436 A 1 
ATOM 3405 C C   . ASP A 0 436 . 31.566   13.387  -39.099  1.00 82.24 436 A 1 
ATOM 3406 C CB  . ASP A 0 436 . 29.884   11.837  -40.275  1.00 82.24 436 A 1 
ATOM 3407 O O   . ASP A 0 436 . 31.108   14.526  -39.234  1.00 82.24 436 A 1 
ATOM 3408 C CG  . ASP A 0 436 . 30.751   11.599  -41.532  1.00 82.24 436 A 1 
ATOM 3409 O OD1 . ASP A 0 436 . 31.891   12.122  -41.599  1.00 82.24 436 A 1 
ATOM 3410 O OD2 . ASP A 0 436 . 30.217   10.969  -42.478  1.00 82.24 436 A 1 
ATOM 3411 N N   . TYR A 0 437 . 32.888   13.177  -39.035  1.00 81.37 437 A 1 
ATOM 3412 C CA  . TYR A 0 437 . 33.885   14.220  -39.296  1.00 81.37 437 A 1 
ATOM 3413 C C   . TYR A 0 437 . 34.971   13.807  -40.299  1.00 81.37 437 A 1 
ATOM 3414 C CB  . TYR A 0 437 . 34.499   14.750  -37.990  1.00 81.37 437 A 1 
ATOM 3415 O O   . TYR A 0 437 . 36.108   13.473  -39.934  1.00 81.37 437 A 1 
ATOM 3416 C CG  . TYR A 0 437 . 35.430   15.926  -38.239  1.00 81.37 437 A 1 
ATOM 3417 C CD1 . TYR A 0 437 . 36.825   15.801  -38.077  1.00 81.37 437 A 1 
ATOM 3418 C CD2 . TYR A 0 437 . 34.896   17.102  -38.787  1.00 81.37 437 A 1 
ATOM 3419 C CE1 . TYR A 0 437 . 37.683   16.851  -38.469  1.00 81.37 437 A 1 
ATOM 3420 C CE2 . TYR A 0 437 . 35.737   18.145  -39.196  1.00 81.37 437 A 1 
ATOM 3421 O OH  . TYR A 0 437 . 37.919   19.030  -39.503  1.00 81.37 437 A 1 
ATOM 3422 C CZ  . TYR A 0 437 . 37.131   18.017  -39.046  1.00 81.37 437 A 1 
ATOM 3423 N N   . ASP A 0 438 . 34.658   13.953  -41.583  1.00 78.05 438 A 1 
ATOM 3424 C CA  . ASP A 0 438 . 35.602   13.696  -42.667  1.00 78.05 438 A 1 
ATOM 3425 C C   . ASP A 0 438 . 36.522   14.902  -42.999  1.00 78.05 438 A 1 
ATOM 3426 C CB  . ASP A 0 438 . 34.834   13.154  -43.882  1.00 78.05 438 A 1 
ATOM 3427 O O   . ASP A 0 438 . 36.104   16.063  -43.111  1.00 78.05 438 A 1 
ATOM 3428 C CG  . ASP A 0 438 . 35.726   12.316  -44.798  1.00 78.05 438 A 1 
ATOM 3429 O OD1 . ASP A 0 438 . 36.969   12.316  -44.594  1.00 78.05 438 A 1 
ATOM 3430 O OD2 . ASP A 0 438 . 35.220   11.781  -45.814  1.00 78.05 438 A 1 
ATOM 3431 N N   . ARG A 0 439 . 37.832   14.663  -43.180  1.00 69.81 439 A 1 
ATOM 3432 C CA  . ARG A 0 439 . 38.824   15.728  -43.442  1.00 69.81 439 A 1 
ATOM 3433 C C   . ARG A 0 439 . 39.943   15.338  -44.409  1.00 69.81 439 A 1 
ATOM 3434 C CB  . ARG A 0 439 . 39.374   16.247  -42.105  1.00 69.81 439 A 1 
ATOM 3435 O O   . ARG A 0 439 . 40.863   14.580  -44.076  1.00 69.81 439 A 1 
ATOM 3436 C CG  . ARG A 0 439 . 40.284   17.460  -42.334  1.00 69.81 439 A 1 
ATOM 3437 C CD  . ARG A 0 439 . 40.910   17.976  -41.037  1.00 69.81 439 A 1 
ATOM 3438 N NE  . ARG A 0 439 . 41.787   19.125  -41.339  1.00 69.81 439 A 1 
ATOM 3439 N NH1 . ARG A 0 439 . 43.761   17.979  -41.638  1.00 69.81 439 A 1 
ATOM 3440 N NH2 . ARG A 0 439 . 43.584   20.053  -42.371  1.00 69.81 439 A 1 
ATOM 3441 C CZ  . ARG A 0 439 . 43.036   19.051  -41.755  1.00 69.81 439 A 1 
ATOM 3442 N N   . TYR A 0 440 . 40.009   16.072  -45.527  1.00 65.29 440 A 1 
ATOM 3443 C CA  . TYR A 0 440 . 40.998   15.889  -46.593  1.00 65.29 440 A 1 
ATOM 3444 C C   . TYR A 0 440 . 41.922   17.103  -46.798  1.00 65.29 440 A 1 
ATOM 3445 C CB  . TYR A 0 440 . 40.279   15.527  -47.898  1.00 65.29 440 A 1 
ATOM 3446 O O   . TYR A 0 440 . 41.507   18.199  -47.178  1.00 65.29 440 A 1 
ATOM 3447 C CG  . TYR A 0 440 . 39.418   14.286  -47.794  1.00 65.29 440 A 1 
ATOM 3448 C CD1 . TYR A 0 440 . 40.013   13.008  -47.830  1.00 65.29 440 A 1 
ATOM 3449 C CD2 . TYR A 0 440 . 38.029   14.414  -47.617  1.00 65.29 440 A 1 
ATOM 3450 C CE1 . TYR A 0 440 . 39.213   11.857  -47.688  1.00 65.29 440 A 1 
ATOM 3451 C CE2 . TYR A 0 440 . 37.233   13.265  -47.488  1.00 65.29 440 A 1 
ATOM 3452 O OH  . TYR A 0 440 . 37.081   10.861  -47.335  1.00 65.29 440 A 1 
ATOM 3453 C CZ  . TYR A 0 440 . 37.822   11.983  -47.498  1.00 65.29 440 A 1 
ATOM 3454 N N   . ASP A 0 441 . 43.234   16.892  -46.637  1.00 58.13 441 A 1 
ATOM 3455 C CA  . ASP A 0 441 . 44.272   17.846  -47.064  1.00 58.13 441 A 1 
ATOM 3456 C C   . ASP A 0 441 . 44.793   17.517  -48.481  1.00 58.13 441 A 1 
ATOM 3457 C CB  . ASP A 0 441 . 45.413   17.915  -46.024  1.00 58.13 441 A 1 
ATOM 3458 O O   . ASP A 0 441 . 45.958   17.129  -48.648  1.00 58.13 441 A 1 
ATOM 3459 C CG  . ASP A 0 441 . 45.135   18.821  -44.825  1.00 58.13 441 A 1 
ATOM 3460 O OD1 . ASP A 0 441 . 44.573   19.921  -45.002  1.00 58.13 441 A 1 
ATOM 3461 O OD2 . ASP A 0 441 . 45.623   18.526  -43.706  1.00 58.13 441 A 1 
ATOM 3462 N N   . ASP A 0 442 . 43.959   17.676  -49.517  1.00 53.63 442 A 1 
ATOM 3463 C CA  . ASP A 0 442 . 44.365   17.385  -50.900  1.00 53.63 442 A 1 
ATOM 3464 C C   . ASP A 0 442 . 45.256   18.491  -51.501  1.00 53.63 442 A 1 
ATOM 3465 C CB  . ASP A 0 442 . 43.187   16.913  -51.789  1.00 53.63 442 A 1 
ATOM 3466 O O   . ASP A 0 442 . 44.844   19.503  -52.069  1.00 53.63 442 A 1 
ATOM 3467 C CG  . ASP A 0 442 . 43.132   15.375  -51.969  1.00 53.63 442 A 1 
ATOM 3468 O OD1 . ASP A 0 442 . 44.125   14.660  -51.665  1.00 53.63 442 A 1 
ATOM 3469 O OD2 . ASP A 0 442 . 42.135   14.824  -52.474  1.00 53.63 442 A 1 
ATOM 3470 N N   . LYS A 0 443 . 46.568   18.271  -51.372  1.00 53.43 443 A 1 
ATOM 3471 C CA  . LYS A 0 443 . 47.615   19.069  -52.022  1.00 53.43 443 A 1 
ATOM 3472 C C   . LYS A 0 443 . 47.843   18.558  -53.437  1.00 53.43 443 A 1 
ATOM 3473 C CB  . LYS A 0 443 . 48.876   19.096  -51.150  1.00 53.43 443 A 1 
ATOM 3474 O O   . LYS A 0 443 . 48.733   17.738  -53.669  1.00 53.43 443 A 1 
ATOM 3475 C CG  . LYS A 0 443 . 48.609   20.068  -49.998  1.00 53.43 443 A 1 
ATOM 3476 C CD  . LYS A 0 443 . 49.647   19.988  -48.883  1.00 53.43 443 A 1 
ATOM 3477 C CE  . LYS A 0 443 . 49.169   20.968  -47.805  1.00 53.43 443 A 1 
ATOM 3478 N NZ  . LYS A 0 443 . 49.397   20.449  -46.439  1.00 53.43 443 A 1 
ATOM 3479 N N   . ASP A 0 444 . 47.004   19.051  -54.343  1.00 48.45 444 A 1 
ATOM 3480 C CA  . ASP A 0 444 . 46.951   18.637  -55.743  1.00 48.45 444 A 1 
ATOM 3481 C C   . ASP A 0 444 . 48.312   18.733  -56.469  1.00 48.45 444 A 1 
ATOM 3482 C CB  . ASP A 0 444 . 45.833   19.406  -56.462  1.00 48.45 444 A 1 
ATOM 3483 O O   . ASP A 0 444 . 49.107   19.657  -56.267  1.00 48.45 444 A 1 
ATOM 3484 C CG  . ASP A 0 444 . 45.653   18.903  -57.896  1.00 48.45 444 A 1 
ATOM 3485 O OD1 . ASP A 0 444 . 45.861   17.681  -58.108  1.00 48.45 444 A 1 
ATOM 3486 O OD2 . ASP A 0 444 . 45.494   19.748  -58.804  1.00 48.45 444 A 1 
ATOM 3487 N N   . ALA A 0 445 . 48.611   17.715  -57.282  1.00 42.01 445 A 1 
ATOM 3488 C CA  . ALA A 0 445 . 49.979   17.342  -57.659  1.00 42.01 445 A 1 
ATOM 3489 C C   . ALA A 0 445 . 50.136   16.847  -59.115  1.00 42.01 445 A 1 
ATOM 3490 C CB  . ALA A 0 445 . 50.511   16.342  -56.618  1.00 42.01 445 A 1 
ATOM 3491 O O   . ALA A 0 445 . 50.997   16.016  -59.411  1.00 42.01 445 A 1 
ATOM 3492 N N   . MET A 0 446 . 49.345   17.364  -60.062  1.00 45.61 446 A 1 
ATOM 3493 C CA  . MET A 0 446 . 49.341   16.919  -61.473  1.00 45.61 446 A 1 
ATOM 3494 C C   . MET A 0 446 . 50.180   17.803  -62.428  1.00 45.61 446 A 1 
ATOM 3495 C CB  . MET A 0 446 . 47.891   16.670  -61.917  1.00 45.61 446 A 1 
ATOM 3496 O O   . MET A 0 446 . 49.719   18.323  -63.449  1.00 45.61 446 A 1 
ATOM 3497 C CG  . MET A 0 446 . 47.357   15.352  -61.338  1.00 45.61 446 A 1 
ATOM 3498 S SD  . MET A 0 446 . 47.769   13.877  -62.318  1.00 45.61 446 A 1 
ATOM 3499 C CE  . MET A 0 446 . 47.228   12.586  -61.168  1.00 45.61 446 A 1 
ATOM 3500 N N   . GLY A 0 447 . 51.477   17.936  -62.134  1.00 39.47 447 A 1 
ATOM 3501 C CA  . GLY A 0 447 . 52.459   18.589  -63.009  1.00 39.47 447 A 1 
ATOM 3502 C C   . GLY A 0 447 . 53.150   17.634  -63.997  1.00 39.47 447 A 1 
ATOM 3503 O O   . GLY A 0 447 . 54.167   17.049  -63.654  1.00 39.47 447 A 1 
ATOM 3504 N N   . TYR A 0 448 . 52.670   17.569  -65.248  1.00 37.92 448 A 1 
ATOM 3505 C CA  . TYR A 0 448 . 53.302   16.885  -66.404  1.00 37.92 448 A 1 
ATOM 3506 C C   . TYR A 0 448 . 53.418   15.340  -66.367  1.00 37.92 448 A 1 
ATOM 3507 C CB  . TYR A 0 448 . 54.650   17.541  -66.779  1.00 37.92 448 A 1 
ATOM 3508 O O   . TYR A 0 448 . 54.501   14.781  -66.220  1.00 37.92 448 A 1 
ATOM 3509 C CG  . TYR A 0 448 . 54.535   18.863  -67.506  1.00 37.92 448 A 1 
ATOM 3510 C CD1 . TYR A 0 448 . 54.447   18.872  -68.912  1.00 37.92 448 A 1 
ATOM 3511 C CD2 . TYR A 0 448 . 54.554   20.074  -66.790  1.00 37.92 448 A 1 
ATOM 3512 C CE1 . TYR A 0 448 . 54.379   20.094  -69.605  1.00 37.92 448 A 1 
ATOM 3513 C CE2 . TYR A 0 448 . 54.494   21.301  -67.480  1.00 37.92 448 A 1 
ATOM 3514 O OH  . TYR A 0 448 . 54.361   22.486  -69.567  1.00 37.92 448 A 1 
ATOM 3515 C CZ  . TYR A 0 448 . 54.411   21.309  -68.891  1.00 37.92 448 A 1 
ATOM 3516 N N   . GLY A 0 449 . 52.317   14.649  -66.698  1.00 44.42 449 A 1 
ATOM 3517 C CA  . GLY A 0 449 . 52.334   13.258  -67.205  1.00 44.42 449 A 1 
ATOM 3518 C C   . GLY A 0 449 . 51.884   13.083  -68.673  1.00 44.42 449 A 1 
ATOM 3519 O O   . GLY A 0 449 . 52.014   12.005  -69.248  1.00 44.42 449 A 1 
ATOM 3520 N N   . SER A 0 450 . 51.339   14.130  -69.302  1.00 42.97 450 A 1 
ATOM 3521 C CA  . SER A 0 450 . 50.561   14.015  -70.549  1.00 42.97 450 A 1 
ATOM 3522 C C   . SER A 0 450 . 51.412   14.061  -71.826  1.00 42.97 450 A 1 
ATOM 3523 C CB  . SER A 0 450 . 49.468   15.089  -70.586  1.00 42.97 450 A 1 
ATOM 3524 O O   . SER A 0 450 . 51.552   15.116  -72.441  1.00 42.97 450 A 1 
ATOM 3525 O OG  . SER A 0 450 . 48.529   14.847  -69.558  1.00 42.97 450 A 1 
ATOM 3526 N N   . ALA A 0 451 . 51.955   12.913  -72.248  1.00 38.15 451 A 1 
ATOM 3527 C CA  . ALA A 0 451 . 52.726   12.786  -73.496  1.00 38.15 451 A 1 
ATOM 3528 C C   . ALA A 0 451 . 52.551   11.425  -74.219  1.00 38.15 451 A 1 
ATOM 3529 C CB  . ALA A 0 451 . 54.197   13.124  -73.196  1.00 38.15 451 A 1 
ATOM 3530 O O   . ALA A 0 451 . 53.522   10.862  -74.722  1.00 38.15 451 A 1 
ATOM 3531 N N   . ALA A 0 452 . 51.331   10.862  -74.260  1.00 35.65 452 A 1 
ATOM 3532 C CA  . ALA A 0 452 . 51.097   9.516   -74.816  1.00 35.65 452 A 1 
ATOM 3533 C C   . ALA A 0 452 . 49.713   9.269   -75.472  1.00 35.65 452 A 1 
ATOM 3534 C CB  . ALA A 0 452 . 51.421   8.482   -73.725  1.00 35.65 452 A 1 
ATOM 3535 O O   . ALA A 0 452 . 49.156   8.177   -75.350  1.00 35.65 452 A 1 
ATOM 3536 N N   . SER A 0 453 . 49.146   10.231  -76.208  1.00 45.85 453 A 1 
ATOM 3537 C CA  . SER A 0 453 . 47.911   10.017  -76.987  1.00 45.85 453 A 1 
ATOM 3538 C C   . SER A 0 453 . 48.148   9.172   -78.255  1.00 45.85 453 A 1 
ATOM 3539 C CB  . SER A 0 453 . 47.221   11.354  -77.303  1.00 45.85 453 A 1 
ATOM 3540 O O   . SER A 0 453 . 48.256   9.684   -79.368  1.00 45.85 453 A 1 
ATOM 3541 O OG  . SER A 0 453 . 48.157   12.329  -77.725  1.00 45.85 453 A 1 
ATOM 3542 N N   . LYS A 0 454 . 48.198   7.842   -78.102  1.00 42.25 454 A 1 
ATOM 3543 C CA  . LYS A 0 454 . 48.041   6.904   -79.228  1.00 42.25 454 A 1 
ATOM 3544 C C   . LYS A 0 454 . 46.566   6.805   -79.618  1.00 42.25 454 A 1 
ATOM 3545 C CB  . LYS A 0 454 . 48.594   5.509   -78.889  1.00 42.25 454 A 1 
ATOM 3546 O O   . LYS A 0 454 . 45.811   6.057   -79.004  1.00 42.25 454 A 1 
ATOM 3547 C CG  . LYS A 0 454 . 50.100   5.386   -79.147  1.00 42.25 454 A 1 
ATOM 3548 C CD  . LYS A 0 454 . 50.540   3.938   -78.897  1.00 42.25 454 A 1 
ATOM 3549 C CE  . LYS A 0 454 . 52.019   3.759   -79.247  1.00 42.25 454 A 1 
ATOM 3550 N NZ  . LYS A 0 454 . 52.487   2.393   -78.909  1.00 42.25 454 A 1 
ATOM 3551 N N   . GLU A 0 455 . 46.169   7.526   -80.659  1.00 39.52 455 A 1 
ATOM 3552 C CA  . GLU A 0 455 . 44.851   7.362   -81.274  1.00 39.52 455 A 1 
ATOM 3553 C C   . GLU A 0 455 . 44.752   6.016   -82.017  1.00 39.52 455 A 1 
ATOM 3554 C CB  . GLU A 0 455 . 44.574   8.561   -82.187  1.00 39.52 455 A 1 
ATOM 3555 O O   . GLU A 0 455 . 45.696   5.595   -82.694  1.00 39.52 455 A 1 
ATOM 3556 C CG  . GLU A 0 455 . 43.129   8.563   -82.702  1.00 39.52 455 A 1 
ATOM 3557 C CD  . GLU A 0 455 . 42.772   9.834   -83.486  1.00 39.52 455 A 1 
ATOM 3558 O OE1 . GLU A 0 455 . 41.564   9.991   -83.766  1.00 39.52 455 A 1 
ATOM 3559 O OE2 . GLU A 0 455 . 43.697   10.606  -83.824  1.00 39.52 455 A 1 
ATOM 3560 N N   . GLN A 0 456 . 43.620   5.314   -81.885  1.00 39.05 456 A 1 
ATOM 3561 C CA  . GLN A 0 456 . 43.454   3.972   -82.444  1.00 39.05 456 A 1 
ATOM 3562 C C   . GLN A 0 456 . 42.047   3.731   -83.031  1.00 39.05 456 A 1 
ATOM 3563 C CB  . GLN A 0 456 . 43.858   2.929   -81.372  1.00 39.05 456 A 1 
ATOM 3564 O O   . GLN A 0 456 . 41.108   3.439   -82.300  1.00 39.05 456 A 1 
ATOM 3565 C CG  . GLN A 0 456 . 44.055   1.522   -81.967  1.00 39.05 456 A 1 
ATOM 3566 C CD  . GLN A 0 456 . 44.556   0.468   -80.976  1.00 39.05 456 A 1 
ATOM 3567 N NE2 . GLN A 0 456 . 44.922   -0.706  -81.444  1.00 39.05 456 A 1 
ATOM 3568 O OE1 . GLN A 0 456 . 44.634   0.640   -79.776  1.00 39.05 456 A 1 
ATOM 3569 N N   . LYS A 0 457 . 41.991   3.661   -84.377  1.00 34.01 457 A 1 
ATOM 3570 C CA  . LYS A 0 457 . 41.128   2.765   -85.195  1.00 34.01 457 A 1 
ATOM 3571 C C   . LYS A 0 457 . 39.604   3.037   -85.260  1.00 34.01 457 A 1 
ATOM 3572 C CB  . LYS A 0 457 . 41.412   1.333   -84.678  1.00 34.01 457 A 1 
ATOM 3573 O O   . LYS A 0 457 . 38.880   2.595   -84.377  1.00 34.01 457 A 1 
ATOM 3574 C CG  . LYS A 0 457 . 40.699   0.141   -85.340  1.00 34.01 457 A 1 
ATOM 3575 C CD  . LYS A 0 457 . 40.524   -0.956  -84.275  1.00 34.01 457 A 1 
ATOM 3576 C CE  . LYS A 0 457 . 39.873   -2.226  -84.824  1.00 34.01 457 A 1 
ATOM 3577 N NZ  . LYS A 0 457 . 39.602   -3.189  -83.726  1.00 34.01 457 A 1 
ATOM 3578 N N   . LEU A 0 458 . 39.107   3.432   -86.451  1.00 34.78 458 A 1 
ATOM 3579 C CA  . LEU A 0 458 . 37.993   2.734   -87.144  1.00 34.78 458 A 1 
ATOM 3580 C C   . LEU A 0 458 . 37.835   3.105   -88.648  1.00 34.78 458 A 1 
ATOM 3581 C CB  . LEU A 0 458 . 36.638   2.951   -86.421  1.00 34.78 458 A 1 
ATOM 3582 O O   . LEU A 0 458 . 37.958   4.267   -89.009  1.00 34.78 458 A 1 
ATOM 3583 C CG  . LEU A 0 458 . 35.858   1.634   -86.230  1.00 34.78 458 A 1 
ATOM 3584 C CD1 . LEU A 0 458 . 36.443   0.746   -85.126  1.00 34.78 458 A 1 
ATOM 3585 C CD2 . LEU A 0 458 . 34.401   1.908   -85.871  1.00 34.78 458 A 1 
ATOM 3586 N N   . GLY A 0 459 . 37.468   2.123   -89.495  1.00 38.32 459 A 1 
ATOM 3587 C CA  . GLY A 0 459 . 37.022   2.293   -90.903  1.00 38.32 459 A 1 
ATOM 3588 C C   . GLY A 0 459 . 38.128   2.455   -91.974  1.00 38.32 459 A 1 
ATOM 3589 O O   . GLY A 0 459 . 39.166   3.036   -91.697  1.00 38.32 459 A 1 
ATOM 3590 N N   . TYR A 0 460 . 37.995   1.966   -93.220  1.00 35.41 460 A 1 
ATOM 3591 C CA  . TYR A 0 460 . 37.015   1.031   -93.813  1.00 35.41 460 A 1 
ATOM 3592 C C   . TYR A 0 460 . 37.660   0.238   -94.993  1.00 35.41 460 A 1 
ATOM 3593 C CB  . TYR A 0 460 . 35.748   1.796   -94.255  1.00 35.41 460 A 1 
ATOM 3594 O O   . TYR A 0 460 . 38.742   0.579   -95.457  1.00 35.41 460 A 1 
ATOM 3595 C CG  . TYR A 0 460 . 34.449   1.005   -94.163  1.00 35.41 460 A 1 
ATOM 3596 C CD1 . TYR A 0 460 . 33.932   0.333   -95.290  1.00 35.41 460 A 1 
ATOM 3597 C CD2 . TYR A 0 460 . 33.722   0.994   -92.954  1.00 35.41 460 A 1 
ATOM 3598 C CE1 . TYR A 0 460 . 32.701   -0.349  -95.204  1.00 35.41 460 A 1 
ATOM 3599 C CE2 . TYR A 0 460 . 32.485   0.323   -92.868  1.00 35.41 460 A 1 
ATOM 3600 O OH  . TYR A 0 460 . 30.770   -0.984  -93.933  1.00 35.41 460 A 1 
ATOM 3601 C CZ  . TYR A 0 460 . 31.969   -0.348  -93.998  1.00 35.41 460 A 1 
ATOM 3602 N N   . TYR A 0 461 . 37.016   -0.847  -95.442  1.00 38.12 461 A 1 
ATOM 3603 C CA  . TYR A 0 461 . 37.499   -1.919  -96.351  1.00 38.12 461 A 1 
ATOM 3604 C C   . TYR A 0 461 . 38.335   -1.569  -97.617  1.00 38.12 461 A 1 
ATOM 3605 C CB  . TYR A 0 461 . 36.247   -2.667  -96.848  1.00 38.12 461 A 1 
ATOM 3606 O O   . TYR A 0 461 . 37.957   -0.705  -98.401  1.00 38.12 461 A 1 
ATOM 3607 C CG  . TYR A 0 461 . 35.746   -3.763  -95.932  1.00 38.12 461 A 1 
ATOM 3608 C CD1 . TYR A 0 461 . 36.066   -5.101  -96.234  1.00 38.12 461 A 1 
ATOM 3609 C CD2 . TYR A 0 461 . 34.946   -3.464  -94.811  1.00 38.12 461 A 1 
ATOM 3610 C CE1 . TYR A 0 461 . 35.590   -6.141  -95.417  1.00 38.12 461 A 1 
ATOM 3611 C CE2 . TYR A 0 461 . 34.473   -4.505  -93.986  1.00 38.12 461 A 1 
ATOM 3612 O OH  . TYR A 0 461 . 34.337   -6.862  -93.518  1.00 38.12 461 A 1 
ATOM 3613 C CZ  . TYR A 0 461 . 34.794   -5.846  -94.293  1.00 38.12 461 A 1 
ATOM 3614 N N   . GLY A 0 462 . 39.336   -2.419  -97.935  1.00 40.37 462 A 1 
ATOM 3615 C CA  . GLY A 0 462 . 39.989   -2.529  -99.261  1.00 40.37 462 A 1 
ATOM 3616 C C   . GLY A 0 462 . 40.924   -3.757  -99.401  1.00 40.37 462 A 1 
ATOM 3617 O O   . GLY A 0 462 . 41.763   -3.989  -98.539  1.00 40.37 462 A 1 
ATOM 3618 N N   . LYS A 0 463 . 40.768   -4.586  -100.452 1.00 39.45 463 A 1 
ATOM 3619 C CA  . LYS A 0 463 . 41.498   -5.870  -100.664 1.00 39.45 463 A 1 
ATOM 3620 C C   . LYS A 0 463 . 42.946   -5.711  -101.180 1.00 39.45 463 A 1 
ATOM 3621 C CB  . LYS A 0 463 . 40.775   -6.723  -101.731 1.00 39.45 463 A 1 
ATOM 3622 O O   . LYS A 0 463 . 43.194   -4.852  -102.014 1.00 39.45 463 A 1 
ATOM 3623 C CG  . LYS A 0 463 . 39.485   -7.445  -101.318 1.00 39.45 463 A 1 
ATOM 3624 C CD  . LYS A 0 463 . 38.968   -8.231  -102.540 1.00 39.45 463 A 1 
ATOM 3625 C CE  . LYS A 0 463 . 37.753   -9.104  -102.211 1.00 39.45 463 A 1 
ATOM 3626 N NZ  . LYS A 0 463 . 37.254   -9.818  -103.416 1.00 39.45 463 A 1 
ATOM 3627 N N   . GLY A 0 464 . 43.800   -6.704  -100.879 1.00 39.87 464 A 1 
ATOM 3628 C CA  . GLY A 0 464 . 45.015   -7.056  -101.650 1.00 39.87 464 A 1 
ATOM 3629 C C   . GLY A 0 464 . 46.330   -6.697  -100.935 1.00 39.87 464 A 1 
ATOM 3630 O O   . GLY A 0 464 . 46.643   -5.525  -100.816 1.00 39.87 464 A 1 
ATOM 3631 N N   . SER A 0 465 . 47.076   -7.610  -100.300 1.00 37.48 465 A 1 
ATOM 3632 C CA  . SER A 0 465 . 47.759   -8.826  -100.802 1.00 37.48 465 A 1 
ATOM 3633 C C   . SER A 0 465 . 49.119   -8.561  -101.477 1.00 37.48 465 A 1 
ATOM 3634 C CB  . SER A 0 465 . 46.894   -9.743  -101.673 1.00 37.48 465 A 1 
ATOM 3635 O O   . SER A 0 465 . 49.169   -8.348  -102.680 1.00 37.48 465 A 1 
ATOM 3636 O OG  . SER A 0 465 . 47.581   -10.959 -101.887 1.00 37.48 465 A 1 
ATOM 3637 N N   . SER A 0 466 . 50.193   -8.684  -100.678 1.00 37.11 466 A 1 
ATOM 3638 C CA  . SER A 0 466 . 51.581   -9.061  -101.037 1.00 37.11 466 A 1 
ATOM 3639 C C   . SER A 0 466 . 52.312   -8.325  -102.182 1.00 37.11 466 A 1 
ATOM 3640 C CB  . SER A 0 466 . 51.614   -10.567 -101.325 1.00 37.11 466 A 1 
ATOM 3641 O O   . SER A 0 466 . 51.942   -8.456  -103.344 1.00 37.11 466 A 1 
ATOM 3642 O OG  . SER A 0 466 . 52.939   -11.048 -101.224 1.00 37.11 466 A 1 
ATOM 3643 N N   . GLY A 0 467 . 53.469   -7.703  -101.896 1.00 38.54 467 A 1 
ATOM 3644 C CA  . GLY A 0 467 . 54.429   -7.371  -102.965 1.00 38.54 467 A 1 
ATOM 3645 C C   . GLY A 0 467 . 55.525   -6.343  -102.652 1.00 38.54 467 A 1 
ATOM 3646 O O   . GLY A 0 467 . 55.283   -5.147  -102.619 1.00 38.54 467 A 1 
ATOM 3647 N N   . TYR A 0 468 . 56.750   -6.842  -102.503 1.00 38.48 468 A 1 
ATOM 3648 C CA  . TYR A 0 468 . 58.064   -6.188  -102.593 1.00 38.48 468 A 1 
ATOM 3649 C C   . TYR A 0 468 . 58.225   -4.877  -103.416 1.00 38.48 468 A 1 
ATOM 3650 C CB  . TYR A 0 468 . 58.971   -7.235  -103.273 1.00 38.48 468 A 1 
ATOM 3651 O O   . TYR A 0 468 . 58.091   -4.897  -104.633 1.00 38.48 468 A 1 
ATOM 3652 C CG  . TYR A 0 468 . 59.070   -8.570  -102.559 1.00 38.48 468 A 1 
ATOM 3653 C CD1 . TYR A 0 468 . 60.131   -8.788  -101.662 1.00 38.48 468 A 1 
ATOM 3654 C CD2 . TYR A 0 468 . 58.121   -9.589  -102.792 1.00 38.48 468 A 1 
ATOM 3655 C CE1 . TYR A 0 468 . 60.242   -10.015 -100.984 1.00 38.48 468 A 1 
ATOM 3656 C CE2 . TYR A 0 468 . 58.215   -10.809 -102.095 1.00 38.48 468 A 1 
ATOM 3657 O OH  . TYR A 0 468 . 59.376   -12.208 -100.536 1.00 38.48 468 A 1 
ATOM 3658 C CZ  . TYR A 0 468 . 59.278   -11.025 -101.194 1.00 38.48 468 A 1 
ATOM 3659 N N   . GLY A 0 469 . 58.805   -3.848  -102.775 1.00 37.28 469 A 1 
ATOM 3660 C CA  . GLY A 0 469 . 60.066   -3.211  -103.223 1.00 37.28 469 A 1 
ATOM 3661 C C   . GLY A 0 469 . 60.059   -2.090  -104.289 1.00 37.28 469 A 1 
ATOM 3662 O O   . GLY A 0 469 . 59.172   -1.993  -105.123 1.00 37.28 469 A 1 
ATOM 3663 N N   . GLY A 0 470 . 61.131   -1.274  -104.281 1.00 36.99 470 A 1 
ATOM 3664 C CA  . GLY A 0 470 . 61.377   -0.147  -105.210 1.00 36.99 470 A 1 
ATOM 3665 C C   . GLY A 0 470 . 60.757   1.172   -104.714 1.00 36.99 470 A 1 
ATOM 3666 O O   . GLY A 0 470 . 59.543   1.264   -104.623 1.00 36.99 470 A 1 
ATOM 3667 N N   . SER A 0 471 . 61.467   2.215   -104.262 1.00 34.28 471 A 1 
ATOM 3668 C CA  . SER A 0 471 . 62.764   2.824   -104.635 1.00 34.28 471 A 1 
ATOM 3669 C C   . SER A 0 471 . 62.739   3.598   -105.963 1.00 34.28 471 A 1 
ATOM 3670 C CB  . SER A 0 471 . 63.974   1.889   -104.534 1.00 34.28 471 A 1 
ATOM 3671 O O   . SER A 0 471 . 62.782   3.007   -107.037 1.00 34.28 471 A 1 
ATOM 3672 O OG  . SER A 0 471 . 65.147   2.671   -104.418 1.00 34.28 471 A 1 
ATOM 3673 N N   . GLY A 0 472 . 62.707   4.933   -105.864 1.00 38.26 472 A 1 
ATOM 3674 C CA  . GLY A 0 472 . 62.766   5.907   -106.962 1.00 38.26 472 A 1 
ATOM 3675 C C   . GLY A 0 472 . 62.943   7.324   -106.392 1.00 38.26 472 A 1 
ATOM 3676 O O   . GLY A 0 472 . 62.305   7.659   -105.397 1.00 38.26 472 A 1 
ATOM 3677 N N   . TYR A 0 473 . 63.856   8.126   -106.950 1.00 33.38 473 A 1 
ATOM 3678 C CA  . TYR A 0 473 . 64.406   9.334   -106.303 1.00 33.38 473 A 1 
ATOM 3679 C C   . TYR A 0 473 . 63.996   10.658  -106.977 1.00 33.38 473 A 1 
ATOM 3680 C CB  . TYR A 0 473 . 65.947   9.255   -106.306 1.00 33.38 473 A 1 
ATOM 3681 O O   . TYR A 0 473 . 63.900   10.723  -108.199 1.00 33.38 473 A 1 
ATOM 3682 C CG  . TYR A 0 473 . 66.598   8.387   -105.243 1.00 33.38 473 A 1 
ATOM 3683 C CD1 . TYR A 0 473 . 67.314   8.994   -104.190 1.00 33.38 473 A 1 
ATOM 3684 C CD2 . TYR A 0 473 . 66.562   6.982   -105.343 1.00 33.38 473 A 1 
ATOM 3685 C CE1 . TYR A 0 473 . 67.999   8.205   -103.246 1.00 33.38 473 A 1 
ATOM 3686 C CE2 . TYR A 0 473 . 67.239   6.188   -104.396 1.00 33.38 473 A 1 
ATOM 3687 O OH  . TYR A 0 473 . 68.637   6.028   -102.456 1.00 33.38 473 A 1 
ATOM 3688 C CZ  . TYR A 0 473 . 67.966   6.797   -103.352 1.00 33.38 473 A 1 
ATOM 3689 N N   . GLY A 0 474 . 63.922   11.736  -106.180 1.00 37.35 474 A 1 
ATOM 3690 C CA  . GLY A 0 474 . 64.011   13.136  -106.637 1.00 37.35 474 A 1 
ATOM 3691 C C   . GLY A 0 474 . 62.962   14.080  -106.017 1.00 37.35 474 A 1 
ATOM 3692 O O   . GLY A 0 474 . 61.778   13.782  -106.072 1.00 37.35 474 A 1 
ATOM 3693 N N   . GLY A 0 475 . 63.314   15.233  -105.432 1.00 36.32 475 A 1 
ATOM 3694 C CA  . GLY A 0 475 . 64.657   15.719  -105.086 1.00 36.32 475 A 1 
ATOM 3695 C C   . GLY A 0 475 . 64.681   17.142  -104.488 1.00 36.32 475 A 1 
ATOM 3696 O O   . GLY A 0 475 . 63.904   17.990  -104.899 1.00 36.32 475 A 1 
ATOM 3697 N N   . TYR A 0 476 . 65.631   17.374  -103.571 1.00 33.09 476 A 1 
ATOM 3698 C CA  . TYR A 0 476 . 66.244   18.660  -103.162 1.00 33.09 476 A 1 
ATOM 3699 C C   . TYR A 0 476 . 65.356   19.819  -102.644 1.00 33.09 476 A 1 
ATOM 3700 C CB  . TYR A 0 476 . 67.180   19.150  -104.283 1.00 33.09 476 A 1 
ATOM 3701 O O   . TYR A 0 476 . 64.626   20.456  -103.393 1.00 33.09 476 A 1 
ATOM 3702 C CG  . TYR A 0 476 . 68.006   18.042  -104.912 1.00 33.09 476 A 1 
ATOM 3703 C CD1 . TYR A 0 476 . 69.081   17.471  -104.203 1.00 33.09 476 A 1 
ATOM 3704 C CD2 . TYR A 0 476 . 67.631   17.522  -106.166 1.00 33.09 476 A 1 
ATOM 3705 C CE1 . TYR A 0 476 . 69.774   16.369  -104.743 1.00 33.09 476 A 1 
ATOM 3706 C CE2 . TYR A 0 476 . 68.317   16.418  -106.705 1.00 33.09 476 A 1 
ATOM 3707 O OH  . TYR A 0 476 . 70.033   14.763  -106.512 1.00 33.09 476 A 1 
ATOM 3708 C CZ  . TYR A 0 476 . 69.387   15.839  -105.993 1.00 33.09 476 A 1 
ATOM 3709 N N   . GLY A 0 477 . 65.553   20.209  -101.374 1.00 35.46 477 A 1 
ATOM 3710 C CA  . GLY A 0 477 . 64.959   21.430  -100.803 1.00 35.46 477 A 1 
ATOM 3711 C C   . GLY A 0 477 . 65.200   21.612  -99.299  1.00 35.46 477 A 1 
ATOM 3712 O O   . GLY A 0 477 . 64.273   21.472  -98.508  1.00 35.46 477 A 1 
ATOM 3713 N N   . TYR A 0 478 . 66.436   21.903  -98.875  1.00 33.09 478 A 1 
ATOM 3714 C CA  . TYR A 0 478 . 66.753   22.123  -97.454  1.00 33.09 478 A 1 
ATOM 3715 C C   . TYR A 0 478 . 66.462   23.567  -97.008  1.00 33.09 478 A 1 
ATOM 3716 C CB  . TYR A 0 478 . 68.219   21.762  -97.160  1.00 33.09 478 A 1 
ATOM 3717 O O   . TYR A 0 478 . 67.087   24.503  -97.498  1.00 33.09 478 A 1 
ATOM 3718 C CG  . TYR A 0 478 . 68.518   20.275  -97.109  1.00 33.09 478 A 1 
ATOM 3719 C CD1 . TYR A 0 478 . 68.316   19.561  -95.911  1.00 33.09 478 A 1 
ATOM 3720 C CD2 . TYR A 0 478 . 69.024   19.613  -98.244  1.00 33.09 478 A 1 
ATOM 3721 C CE1 . TYR A 0 478 . 68.618   18.186  -95.843  1.00 33.09 478 A 1 
ATOM 3722 C CE2 . TYR A 0 478 . 69.324   18.238  -98.182  1.00 33.09 478 A 1 
ATOM 3723 O OH  . TYR A 0 478 . 69.420   16.199  -96.933  1.00 33.09 478 A 1 
ATOM 3724 C CZ  . TYR A 0 478 . 69.124   17.523  -96.983  1.00 33.09 478 A 1 
ATOM 3725 N N   . GLY A 0 479 . 65.587   23.734  -96.011  1.00 35.51 479 A 1 
ATOM 3726 C CA  . GLY A 0 479 . 65.337   25.000  -95.311  1.00 35.51 479 A 1 
ATOM 3727 C C   . GLY A 0 479 . 65.041   24.746  -93.830  1.00 35.51 479 A 1 
ATOM 3728 O O   . GLY A 0 479 . 64.127   23.997  -93.501  1.00 35.51 479 A 1 
ATOM 3729 N N   . ARG A 0 480 . 65.848   25.319  -92.928  1.00 33.77 480 A 1 
ATOM 3730 C CA  . ARG A 0 480 . 65.853   25.008  -91.486  1.00 33.77 480 A 1 
ATOM 3731 C C   . ARG A 0 480 . 65.085   26.074  -90.682  1.00 33.77 480 A 1 
ATOM 3732 C CB  . ARG A 0 480 . 67.325   24.901  -91.039  1.00 33.77 480 A 1 
ATOM 3733 O O   . ARG A 0 480 . 65.590   27.192  -90.596  1.00 33.77 480 A 1 
ATOM 3734 C CG  . ARG A 0 480 . 67.536   24.645  -89.536  1.00 33.77 480 A 1 
ATOM 3735 C CD  . ARG A 0 480 . 69.040   24.686  -89.228  1.00 33.77 480 A 1 
ATOM 3736 N NE  . ARG A 0 480 . 69.317   24.487  -87.791  1.00 33.77 480 A 1 
ATOM 3737 N NH1 . ARG A 0 480 . 70.805   26.220  -87.457  1.00 33.77 480 A 1 
ATOM 3738 N NH2 . ARG A 0 480 . 70.284   24.872  -85.769  1.00 33.77 480 A 1 
ATOM 3739 C CZ  . ARG A 0 480 . 70.132   25.191  -87.021  1.00 33.77 480 A 1 
ATOM 3740 N N   . PRO A 0 481 . 63.939   25.761  -90.047  1.00 38.36 481 A 1 
ATOM 3741 C CA  . PRO A 0 481 . 63.292   26.672  -89.102  1.00 38.36 481 A 1 
ATOM 3742 C C   . PRO A 0 481 . 64.036   26.682  -87.757  1.00 38.36 481 A 1 
ATOM 3743 C CB  . PRO A 0 481 . 61.855   26.162  -88.976  1.00 38.36 481 A 1 
ATOM 3744 O O   . PRO A 0 481 . 64.566   25.654  -87.327  1.00 38.36 481 A 1 
ATOM 3745 C CG  . PRO A 0 481 . 62.006   24.652  -89.174  1.00 38.36 481 A 1 
ATOM 3746 C CD  . PRO A 0 481 . 63.166   24.530  -90.168  1.00 38.36 481 A 1 
ATOM 3747 N N   . GLY A 0 482 . 64.079   27.833  -87.079  1.00 36.97 482 A 1 
ATOM 3748 C CA  . GLY A 0 482 . 64.823   27.979  -85.828  1.00 36.97 482 A 1 
ATOM 3749 C C   . GLY A 0 482 . 64.372   29.142  -84.943  1.00 36.97 482 A 1 
ATOM 3750 O O   . GLY A 0 482 . 64.795   30.269  -85.163  1.00 36.97 482 A 1 
ATOM 3751 N N   . TYR A 0 483 . 63.659   28.782  -83.869  1.00 35.08 483 A 1 
ATOM 3752 C CA  . TYR A 0 483 . 63.544   29.492  -82.583  1.00 35.08 483 A 1 
ATOM 3753 C C   . TYR A 0 483 . 62.717   30.793  -82.501  1.00 35.08 483 A 1 
ATOM 3754 C CB  . TYR A 0 483 . 64.937   29.699  -81.950  1.00 35.08 483 A 1 
ATOM 3755 O O   . TYR A 0 483 . 62.775   31.662  -83.361  1.00 35.08 483 A 1 
ATOM 3756 C CG  . TYR A 0 483 . 65.964   28.617  -82.248  1.00 35.08 483 A 1 
ATOM 3757 C CD1 . TYR A 0 483 . 65.841   27.336  -81.676  1.00 35.08 483 A 1 
ATOM 3758 C CD2 . TYR A 0 483 . 67.008   28.883  -83.157  1.00 35.08 483 A 1 
ATOM 3759 C CE1 . TYR A 0 483 . 66.758   26.322  -82.015  1.00 35.08 483 A 1 
ATOM 3760 C CE2 . TYR A 0 483 . 67.920   27.870  -83.508  1.00 35.08 483 A 1 
ATOM 3761 O OH  . TYR A 0 483 . 68.677   25.601  -83.260  1.00 35.08 483 A 1 
ATOM 3762 C CZ  . TYR A 0 483 . 67.797   26.588  -82.935  1.00 35.08 483 A 1 
ATOM 3763 N N   . SER A 0 484 . 62.082   30.951  -81.329  1.00 36.40 484 A 1 
ATOM 3764 C CA  . SER A 0 484 . 61.468   32.163  -80.745  1.00 36.40 484 A 1 
ATOM 3765 C C   . SER A 0 484 . 60.204   32.753  -81.411  1.00 36.40 484 A 1 
ATOM 3766 C CB  . SER A 0 484 . 62.540   33.242  -80.499  1.00 36.40 484 A 1 
ATOM 3767 O O   . SER A 0 484 . 60.099   32.766  -82.628  1.00 36.40 484 A 1 
ATOM 3768 O OG  . SER A 0 484 . 63.073   33.765  -81.695  1.00 36.40 484 A 1 
ATOM 3769 N N   . ALA A 0 485 . 59.222   33.293  -80.669  1.00 34.72 485 A 1 
ATOM 3770 C CA  . ALA A 0 485 . 58.873   33.140  -79.240  1.00 34.72 485 A 1 
ATOM 3771 C C   . ALA A 0 485 . 57.481   33.770  -78.931  1.00 34.72 485 A 1 
ATOM 3772 C CB  . ALA A 0 485 . 59.933   33.823  -78.349  1.00 34.72 485 A 1 
ATOM 3773 O O   . ALA A 0 485 . 56.956   34.521  -79.744  1.00 34.72 485 A 1 
ATOM 3774 N N   . GLN A 0 486 . 56.984   33.536  -77.701  1.00 36.64 486 A 1 
ATOM 3775 C CA  . GLN A 0 486 . 55.977   34.333  -76.955  1.00 36.64 486 A 1 
ATOM 3776 C C   . GLN A 0 486 . 54.482   34.265  -77.367  1.00 36.64 486 A 1 
ATOM 3777 C CB  . GLN A 0 486 . 56.481   35.788  -76.804  1.00 36.64 486 A 1 
ATOM 3778 O O   . GLN A 0 486 . 54.133   33.839  -78.458  1.00 36.64 486 A 1 
ATOM 3779 C CG  . GLN A 0 486 . 57.723   35.904  -75.894  1.00 36.64 486 A 1 
ATOM 3780 C CD  . GLN A 0 486 . 58.788   36.866  -76.421  1.00 36.64 486 A 1 
ATOM 3781 N NE2 . GLN A 0 486 . 59.371   37.691  -75.581  1.00 36.64 486 A 1 
ATOM 3782 O OE1 . GLN A 0 486 . 59.163   36.867  -77.578  1.00 36.64 486 A 1 
ATOM 3783 N N   . ALA A 0 487 . 53.622   34.696  -76.420  1.00 32.35 487 A 1 
ATOM 3784 C CA  . ALA A 0 487 . 52.160   34.899  -76.490  1.00 32.35 487 A 1 
ATOM 3785 C C   . ALA A 0 487 . 51.308   33.658  -76.871  1.00 32.35 487 A 1 
ATOM 3786 C CB  . ALA A 0 487 . 51.878   36.130  -77.361  1.00 32.35 487 A 1 
ATOM 3787 O O   . ALA A 0 487 . 51.084   33.399  -78.044  1.00 32.35 487 A 1 
ATOM 3788 N N   . SER A 0 488 . 50.837   32.776  -75.975  1.00 35.89 488 A 1 
ATOM 3789 C CA  . SER A 0 488 . 50.102   32.919  -74.694  1.00 35.89 488 A 1 
ATOM 3790 C C   . SER A 0 488 . 48.658   33.443  -74.808  1.00 35.89 488 A 1 
ATOM 3791 C CB  . SER A 0 488 . 50.879   33.595  -73.546  1.00 35.89 488 A 1 
ATOM 3792 O O   . SER A 0 488 . 48.446   34.652  -74.899  1.00 35.89 488 A 1 
ATOM 3793 O OG  . SER A 0 488 . 50.738   35.003  -73.509  1.00 35.89 488 A 1 
ATOM 3794 N N   . THR A 0 489 . 47.660   32.554  -74.698  1.00 38.14 489 A 1 
ATOM 3795 C CA  . THR A 0 489 . 46.304   32.881  -74.196  1.00 38.14 489 A 1 
ATOM 3796 C C   . THR A 0 489 . 45.511   31.617  -73.820  1.00 38.14 489 A 1 
ATOM 3797 C CB  . THR A 0 489 . 45.440   33.726  -75.170  1.00 38.14 489 A 1 
ATOM 3798 O O   . THR A 0 489 . 45.277   30.754  -74.656  1.00 38.14 489 A 1 
ATOM 3799 C CG2 . THR A 0 489 . 45.048   35.052  -74.517  1.00 38.14 489 A 1 
ATOM 3800 O OG1 . THR A 0 489 . 46.102   34.066  -76.364  1.00 38.14 489 A 1 
ATOM 3801 N N   . ASN A 0 490 . 45.113   31.533  -72.548  1.00 38.14 490 A 1 
ATOM 3802 C CA  . ASN A 0 490 . 43.981   30.795  -71.963  1.00 38.14 490 A 1 
ATOM 3803 C C   . ASN A 0 490 . 43.514   29.478  -72.629  1.00 38.14 490 A 1 
ATOM 3804 C CB  . ASN A 0 490 . 42.815   31.793  -71.781  1.00 38.14 490 A 1 
ATOM 3805 O O   . ASN A 0 490 . 42.432   29.428  -73.212  1.00 38.14 490 A 1 
ATOM 3806 C CG  . ASN A 0 490 . 43.141   32.994  -70.906  1.00 38.14 490 A 1 
ATOM 3807 N ND2 . ASN A 0 490 . 42.144   33.743  -70.505  1.00 38.14 490 A 1 
ATOM 3808 O OD1 . ASN A 0 490 . 44.283   33.294  -70.591  1.00 38.14 490 A 1 
ATOM 3809 N N   . ALA A 0 491 . 44.253   28.382  -72.424  1.00 32.44 491 A 1 
ATOM 3810 C CA  . ALA A 0 491 . 43.728   27.024  -72.601  1.00 32.44 491 A 1 
ATOM 3811 C C   . ALA A 0 491 . 44.364   26.037  -71.602  1.00 32.44 491 A 1 
ATOM 3812 C CB  . ALA A 0 491 . 43.948   26.580  -74.055  1.00 32.44 491 A 1 
ATOM 3813 O O   . ALA A 0 491 . 45.562   25.770  -71.677  1.00 32.44 491 A 1 
ATOM 3814 N N   . GLY A 0 492 . 43.546   25.478  -70.701  1.00 32.25 492 A 1 
ATOM 3815 C CA  . GLY A 0 492 . 43.886   24.326  -69.857  1.00 32.25 492 A 1 
ATOM 3816 C C   . GLY A 0 492 . 44.675   24.616  -68.574  1.00 32.25 492 A 1 
ATOM 3817 O O   . GLY A 0 492 . 45.908   24.635  -68.603  1.00 32.25 492 A 1 
ATOM 3818 N N   . LYS A 0 493 . 43.939   24.750  -67.458  1.00 40.34 493 A 1 
ATOM 3819 C CA  . LYS A 0 493 . 44.198   24.195  -66.107  1.00 40.34 493 A 1 
ATOM 3820 C C   . LYS A 0 493 . 43.291   24.889  -65.089  1.00 40.34 493 A 1 
ATOM 3821 C CB  . LYS A 0 493 . 45.669   24.317  -65.653  1.00 40.34 493 A 1 
ATOM 3822 O O   . LYS A 0 493 . 43.573   26.022  -64.698  1.00 40.34 493 A 1 
ATOM 3823 C CG  . LYS A 0 493 . 46.437   23.051  -66.065  1.00 40.34 493 A 1 
ATOM 3824 C CD  . LYS A 0 493 . 47.940   23.300  -66.157  1.00 40.34 493 A 1 
ATOM 3825 C CE  . LYS A 0 493 . 48.581   22.045  -66.748  1.00 40.34 493 A 1 
ATOM 3826 N NZ  . LYS A 0 493 . 50.051   22.183  -66.815  1.00 40.34 493 A 1 
ATOM 3827 N N   . GLU A 0 494 . 42.221   24.215  -64.669  1.00 37.15 494 A 1 
ATOM 3828 C CA  . GLU A 0 494 . 41.619   24.504  -63.367  1.00 37.15 494 A 1 
ATOM 3829 C C   . GLU A 0 494 . 42.659   24.261  -62.251  1.00 37.15 494 A 1 
ATOM 3830 C CB  . GLU A 0 494 . 40.340   23.671  -63.147  1.00 37.15 494 A 1 
ATOM 3831 O O   . GLU A 0 494 . 43.563   23.436  -62.402  1.00 37.15 494 A 1 
ATOM 3832 C CG  . GLU A 0 494 . 39.133   24.087  -64.019  1.00 37.15 494 A 1 
ATOM 3833 C CD  . GLU A 0 494 . 39.011   23.399  -65.392  1.00 37.15 494 A 1 
ATOM 3834 O OE1 . GLU A 0 494 . 38.243   23.926  -66.232  1.00 37.15 494 A 1 
ATOM 3835 O OE2 . GLU A 0 494 . 39.733   22.407  -65.640  1.00 37.15 494 A 1 
ATOM 3836 N N   . TYR A 0 495 . 42.568   25.024  -61.158  1.00 40.74 495 A 1 
ATOM 3837 C CA  . TYR A 0 495 . 43.466   24.937  -60.002  1.00 40.74 495 A 1 
ATOM 3838 C C   . TYR A 0 495 . 42.646   24.521  -58.780  1.00 40.74 495 A 1 
ATOM 3839 C CB  . TYR A 0 495 . 44.139   26.298  -59.735  1.00 40.74 495 A 1 
ATOM 3840 O O   . TYR A 0 495 . 41.969   25.367  -58.195  1.00 40.74 495 A 1 
ATOM 3841 C CG  . TYR A 0 495 . 45.277   26.700  -60.653  1.00 40.74 495 A 1 
ATOM 3842 C CD1 . TYR A 0 495 . 46.610   26.552  -60.220  1.00 40.74 495 A 1 
ATOM 3843 C CD2 . TYR A 0 495 . 45.006   27.292  -61.901  1.00 40.74 495 A 1 
ATOM 3844 C CE1 . TYR A 0 495 . 47.671   27.008  -61.026  1.00 40.74 495 A 1 
ATOM 3845 C CE2 . TYR A 0 495 . 46.062   27.749  -62.711  1.00 40.74 495 A 1 
ATOM 3846 O OH  . TYR A 0 495 . 48.411   28.072  -63.050  1.00 40.74 495 A 1 
ATOM 3847 C CZ  . TYR A 0 495 . 47.396   27.615  -62.269  1.00 40.74 495 A 1 
ATOM 3848 N N   . ASP A 0 496 . 42.714   23.248  -58.392  1.00 45.52 496 A 1 
ATOM 3849 C CA  . ASP A 0 496 . 41.926   22.707  -57.280  1.00 45.52 496 A 1 
ATOM 3850 C C   . ASP A 0 496 . 42.817   22.369  -56.075  1.00 45.52 496 A 1 
ATOM 3851 C CB  . ASP A 0 496 . 41.051   21.542  -57.764  1.00 45.52 496 A 1 
ATOM 3852 O O   . ASP A 0 496 . 43.168   21.228  -55.801  1.00 45.52 496 A 1 
ATOM 3853 C CG  . ASP A 0 496 . 39.838   21.333  -56.852  1.00 45.52 496 A 1 
ATOM 3854 O OD1 . ASP A 0 496 . 39.833   21.905  -55.734  1.00 45.52 496 A 1 
ATOM 3855 O OD2 . ASP A 0 496 . 38.886   20.685  -57.330  1.00 45.52 496 A 1 
ATOM 3856 N N   . SER A 0 497 . 43.273   23.410  -55.375  1.00 46.72 497 A 1 
ATOM 3857 C CA  . SER A 0 497 . 44.056   23.275  -54.135  1.00 46.72 497 A 1 
ATOM 3858 C C   . SER A 0 497 . 43.145   23.331  -52.908  1.00 46.72 497 A 1 
ATOM 3859 C CB  . SER A 0 497 . 45.177   24.314  -54.090  1.00 46.72 497 A 1 
ATOM 3860 O O   . SER A 0 497 . 43.316   24.193  -52.040  1.00 46.72 497 A 1 
ATOM 3861 O OG  . SER A 0 497 . 46.018   24.140  -55.214  1.00 46.72 497 A 1 
ATOM 3862 N N   . SER A 0 498 . 42.141   22.457  -52.884  1.00 50.26 498 A 1 
ATOM 3863 C CA  . SER A 0 498 . 41.101   22.431  -51.858  1.00 50.26 498 A 1 
ATOM 3864 C C   . SER A 0 498 . 41.543   21.671  -50.605  1.00 50.26 498 A 1 
ATOM 3865 C CB  . SER A 0 498 . 39.799   21.868  -52.435  1.00 50.26 498 A 1 
ATOM 3866 O O   . SER A 0 498 . 41.963   20.519  -50.657  1.00 50.26 498 A 1 
ATOM 3867 O OG  . SER A 0 498 . 39.298   22.802  -53.373  1.00 50.26 498 A 1 
ATOM 3868 N N   . SER A 0 499 . 41.418   22.331  -49.454  1.00 52.55 499 A 1 
ATOM 3869 C CA  . SER A 0 499 . 41.340   21.668  -48.151  1.00 52.55 499 A 1 
ATOM 3870 C C   . SER A 0 499 . 39.875   21.719  -47.733  1.00 52.55 499 A 1 
ATOM 3871 C CB  . SER A 0 499 . 42.271   22.364  -47.152  1.00 52.55 499 A 1 
ATOM 3872 O O   . SER A 0 499 . 39.345   22.815  -47.504  1.00 52.55 499 A 1 
ATOM 3873 O OG  . SER A 0 499 . 42.243   21.791  -45.856  1.00 52.55 499 A 1 
ATOM 3874 N N   . SER A 0 500 . 39.234   20.554  -47.712  1.00 60.04 500 A 1 
ATOM 3875 C CA  . SER A 0 500 . 37.868   20.357  -47.236  1.00 60.04 500 A 1 
ATOM 3876 C C   . SER A 0 500 . 37.883   19.724  -45.846  1.00 60.04 500 A 1 
ATOM 3877 C CB  . SER A 0 500 . 37.033   19.514  -48.214  1.00 60.04 500 A 1 
ATOM 3878 O O   . SER A 0 500 . 38.765   18.933  -45.494  1.00 60.04 500 A 1 
ATOM 3879 O OG  . SER A 0 500 . 37.730   18.352  -48.624  1.00 60.04 500 A 1 
ATOM 3880 N N   . SER A 0 501 . 36.891   20.095  -45.051  1.00 66.33 501 A 1 
ATOM 3881 C CA  . SER A 0 501 . 36.373   19.243  -43.989  1.00 66.33 501 A 1 
ATOM 3882 C C   . SER A 0 501 . 34.863   19.266  -44.099  1.00 66.33 501 A 1 
ATOM 3883 C CB  . SER A 0 501 . 36.801   19.698  -42.592  1.00 66.33 501 A 1 
ATOM 3884 O O   . SER A 0 501 . 34.311   20.369  -44.173  1.00 66.33 501 A 1 
ATOM 3885 O OG  . SER A 0 501 . 36.396   21.037  -42.314  1.00 66.33 501 A 1 
ATOM 3886 N N   . ASP A 0 502 . 34.270   18.086  -44.104  1.00 72.71 502 A 1 
ATOM 3887 C CA  . ASP A 0 502 . 32.842   17.892  -43.909  1.00 72.71 502 A 1 
ATOM 3888 C C   . ASP A 0 502 . 32.547   17.785  -42.406  1.00 72.71 502 A 1 
ATOM 3889 C CB  . ASP A 0 502 . 32.382   16.648  -44.699  1.00 72.71 502 A 1 
ATOM 3890 O O   . ASP A 0 502 . 33.478   17.655  -41.598  1.00 72.71 502 A 1 
ATOM 3891 C CG  . ASP A 0 502 . 31.254   17.003  -45.667  1.00 72.71 502 A 1 
ATOM 3892 O OD1 . ASP A 0 502 . 30.393   17.799  -45.236  1.00 72.71 502 A 1 
ATOM 3893 O OD2 . ASP A 0 502 . 31.356   16.603  -46.852  1.00 72.71 502 A 1 
ATOM 3894 N N   . TRP A 0 503 . 31.279   17.912  -42.027  1.00 77.07 503 A 1 
ATOM 3895 C CA  . TRP A 0 503 . 30.787   17.520  -40.704  1.00 77.07 503 A 1 
ATOM 3896 C C   . TRP A 0 503 . 29.265   17.419  -40.744  1.00 77.07 503 A 1 
ATOM 3897 C CB  . TRP A 0 503 . 31.205   18.514  -39.606  1.00 77.07 503 A 1 
ATOM 3898 O O   . TRP A 0 503 . 28.597   18.445  -40.896  1.00 77.07 503 A 1 
ATOM 3899 C CG  . TRP A 0 503 . 30.788   18.135  -38.211  1.00 77.07 503 A 1 
ATOM 3900 C CD1 . TRP A 0 503 . 31.283   17.101  -37.491  1.00 77.07 503 A 1 
ATOM 3901 C CD2 . TRP A 0 503 . 29.701   18.679  -37.396  1.00 77.07 503 A 1 
ATOM 3902 C CE2 . TRP A 0 503 . 29.665   17.975  -36.153  1.00 77.07 503 A 1 
ATOM 3903 C CE3 . TRP A 0 503 . 28.701   19.656  -37.601  1.00 77.07 503 A 1 
ATOM 3904 N NE1 . TRP A 0 503 . 30.646   17.018  -36.268  1.00 77.07 503 A 1 
ATOM 3905 C CH2 . TRP A 0 503 . 27.775   19.267  -35.372  1.00 77.07 503 A 1 
ATOM 3906 C CZ2 . TRP A 0 503 . 28.733   18.264  -35.146  1.00 77.07 503 A 1 
ATOM 3907 C CZ3 . TRP A 0 503 . 27.758   19.955  -36.598  1.00 77.07 503 A 1 
ATOM 3908 N N   . ASP A 0 504 . 28.755   16.205  -40.574  1.00 81.91 504 A 1 
ATOM 3909 C CA  . ASP A 0 504 . 27.328   15.912  -40.460  1.00 81.91 504 A 1 
ATOM 3910 C C   . ASP A 0 504 . 27.024   15.438  -39.031  1.00 81.91 504 A 1 
ATOM 3911 C CB  . ASP A 0 504 . 26.895   14.850  -41.498  1.00 81.91 504 A 1 
ATOM 3912 O O   . ASP A 0 504 . 27.793   14.690  -38.423  1.00 81.91 504 A 1 
ATOM 3913 C CG  . ASP A 0 504 . 26.451   15.389  -42.870  1.00 81.91 504 A 1 
ATOM 3914 O OD1 . ASP A 0 504 . 26.108   16.589  -42.970  1.00 81.91 504 A 1 
ATOM 3915 O OD2 . ASP A 0 504 . 26.325   14.557  -43.803  1.00 81.91 504 A 1 
ATOM 3916 N N   . ALA A 0 505 . 25.876   15.846  -38.496  1.00 79.79 505 A 1 
ATOM 3917 C CA  . ALA A 0 505 . 25.370   15.367  -37.214  1.00 79.79 505 A 1 
ATOM 3918 C C   . ALA A 0 505 . 23.854   15.153  -37.257  1.00 79.79 505 A 1 
ATOM 3919 C CB  . ALA A 0 505 . 25.787   16.339  -36.106  1.00 79.79 505 A 1 
ATOM 3920 O O   . ALA A 0 505 . 23.124   15.875  -37.939  1.00 79.79 505 A 1 
ATOM 3921 N N   . TYR A 0 506 . 23.364   14.173  -36.503  1.00 84.17 506 A 1 
ATOM 3922 C CA  . TYR A 0 506 . 21.940   13.864  -36.360  1.00 84.17 506 A 1 
ATOM 3923 C C   . TYR A 0 506 . 21.636   13.406  -34.935  1.00 84.17 506 A 1 
ATOM 3924 C CB  . TYR A 0 506 . 21.537   12.787  -37.385  1.00 84.17 506 A 1 
ATOM 3925 O O   . TYR A 0 506 . 22.412   12.649  -34.352  1.00 84.17 506 A 1 
ATOM 3926 C CG  . TYR A 0 506 . 20.179   12.154  -37.123  1.00 84.17 506 A 1 
ATOM 3927 C CD1 . TYR A 0 506 . 20.097   10.999  -36.322  1.00 84.17 506 A 1 
ATOM 3928 C CD2 . TYR A 0 506 . 19.000   12.767  -37.589  1.00 84.17 506 A 1 
ATOM 3929 C CE1 . TYR A 0 506 . 18.843   10.468  -35.968  1.00 84.17 506 A 1 
ATOM 3930 C CE2 . TYR A 0 506 . 17.740   12.231  -37.253  1.00 84.17 506 A 1 
ATOM 3931 O OH  . TYR A 0 506 . 16.458   10.574  -36.063  1.00 84.17 506 A 1 
ATOM 3932 C CZ  . TYR A 0 506 . 17.663   11.087  -36.430  1.00 84.17 506 A 1 
ATOM 3933 N N   . GLY A 0 507 . 20.469   13.776  -34.406  1.00 83.87 507 A 1 
ATOM 3934 C CA  . GLY A 0 507 . 20.010   13.255  -33.124  1.00 83.87 507 A 1 
ATOM 3935 C C   . GLY A 0 507 . 18.502   13.301  -32.899  1.00 83.87 507 A 1 
ATOM 3936 O O   . GLY A 0 507 . 17.732   13.850  -33.698  1.00 83.87 507 A 1 
ATOM 3937 N N   . ARG A 0 508 . 18.083   12.665  -31.801  1.00 88.21 508 A 1 
ATOM 3938 C CA  . ARG A 0 508 . 16.691   12.550  -31.360  1.00 88.21 508 A 1 
ATOM 3939 C C   . ARG A 0 508 . 16.594   12.422  -29.839  1.00 88.21 508 A 1 
ATOM 3940 C CB  . ARG A 0 508 . 16.057   11.339  -32.051  1.00 88.21 508 A 1 
ATOM 3941 O O   . ARG A 0 508 . 17.268   11.569  -29.283  1.00 88.21 508 A 1 
ATOM 3942 C CG  . ARG A 0 508 . 14.587   11.144  -31.661  1.00 88.21 508 A 1 
ATOM 3943 C CD  . ARG A 0 508 . 14.009   10.029  -32.528  1.00 88.21 508 A 1 
ATOM 3944 N NE  . ARG A 0 508 . 12.546   9.956   -32.407  1.00 88.21 508 A 1 
ATOM 3945 N NH1 . ARG A 0 508 . 12.361   7.739   -31.872  1.00 88.21 508 A 1 
ATOM 3946 N NH2 . ARG A 0 508 . 10.540   8.993   -32.005  1.00 88.21 508 A 1 
ATOM 3947 C CZ  . ARG A 0 508 . 11.826   8.899   -32.120  1.00 88.21 508 A 1 
ATOM 3948 N N   . ASP A 0 509 . 15.691   13.198  -29.253  1.00 85.56 509 A 1 
ATOM 3949 C CA  . ASP A 0 509 . 15.305   13.248  -27.832  1.00 85.56 509 A 1 
ATOM 3950 C C   . ASP A 0 509 . 13.886   12.647  -27.687  1.00 85.56 509 A 1 
ATOM 3951 C CB  . ASP A 0 509 . 15.411   14.733  -27.410  1.00 85.56 509 A 1 
ATOM 3952 O O   . ASP A 0 509 . 13.055   12.793  -28.592  1.00 85.56 509 A 1 
ATOM 3953 C CG  . ASP A 0 509 . 14.869   15.152  -26.031  1.00 85.56 509 A 1 
ATOM 3954 O OD1 . ASP A 0 509 . 13.926   14.500  -25.522  1.00 85.56 509 A 1 
ATOM 3955 O OD2 . ASP A 0 509 . 15.300   16.235  -25.566  1.00 85.56 509 A 1 
ATOM 3956 N N   . GLN A 0 510 . 13.604   11.922  -26.598  1.00 90.13 510 A 1 
ATOM 3957 C CA  . GLN A 0 510 . 12.355   11.172  -26.374  1.00 90.13 510 A 1 
ATOM 3958 C C   . GLN A 0 510 . 11.802   11.308  -24.923  1.00 90.13 510 A 1 
ATOM 3959 C CB  . GLN A 0 510 . 12.585   9.698   -26.798  1.00 90.13 510 A 1 
ATOM 3960 O O   . GLN A 0 510 . 11.232   10.342  -24.402  1.00 90.13 510 A 1 
ATOM 3961 C CG  . GLN A 0 510 . 12.638   9.368   -28.307  1.00 90.13 510 A 1 
ATOM 3962 C CD  . GLN A 0 510 . 11.320   8.819   -28.852  1.00 90.13 510 A 1 
ATOM 3963 N NE2 . GLN A 0 510 . 10.267   9.605   -28.814  1.00 90.13 510 A 1 
ATOM 3964 O OE1 . GLN A 0 510 . 11.207   7.713   -29.387  1.00 90.13 510 A 1 
ATOM 3965 N N   . ASP A 0 511 . 11.914   12.483  -24.273  1.00 88.01 511 A 1 
ATOM 3966 C CA  . ASP A 0 511 . 11.399   12.749  -22.899  1.00 88.01 511 A 1 
ATOM 3967 C C   . ASP A 0 511 . 9.931    12.292  -22.700  1.00 88.01 511 A 1 
ATOM 3968 C CB  . ASP A 0 511 . 11.553   14.260  -22.529  1.00 88.01 511 A 1 
ATOM 3969 O O   . ASP A 0 511 . 9.010    12.739  -23.391  1.00 88.01 511 A 1 
ATOM 3970 C CG  . ASP A 0 511 . 11.084   14.700  -21.104  1.00 88.01 511 A 1 
ATOM 3971 O OD1 . ASP A 0 511 . 10.878   13.856  -20.199  1.00 88.01 511 A 1 
ATOM 3972 O OD2 . ASP A 0 511 . 10.789   15.907  -20.843  1.00 88.01 511 A 1 
ATOM 3973 N N   . LEU A 0 512 . 9.671    11.448  -21.691  1.00 92.86 512 A 1 
ATOM 3974 C CA  . LEU A 0 512 . 8.337    11.056  -21.220  1.00 92.86 512 A 1 
ATOM 3975 C C   . LEU A 0 512 . 8.221    11.201  -19.697  1.00 92.86 512 A 1 
ATOM 3976 C CB  . LEU A 0 512 . 8.016    9.620   -21.678  1.00 92.86 512 A 1 
ATOM 3977 O O   . LEU A 0 512 . 8.851    10.488  -18.918  1.00 92.86 512 A 1 
ATOM 3978 C CG  . LEU A 0 512 . 6.715    9.025   -21.095  1.00 92.86 512 A 1 
ATOM 3979 C CD1 . LEU A 0 512 . 5.453    9.756   -21.564  1.00 92.86 512 A 1 
ATOM 3980 C CD2 . LEU A 0 512 . 6.565    7.557   -21.492  1.00 92.86 512 A 1 
ATOM 3981 N N   . SER A 0 513 . 7.278    12.033  -19.247  1.00 94.83 513 A 1 
ATOM 3982 C CA  . SER A 0 513 . 7.054    12.315  -17.826  1.00 94.83 513 A 1 
ATOM 3983 C C   . SER A 0 513 . 5.580    12.163  -17.438  1.00 94.83 513 A 1 
ATOM 3984 C CB  . SER A 0 513 . 7.618    13.705  -17.542  1.00 94.83 513 A 1 
ATOM 3985 O O   . SER A 0 513 . 4.712    12.897  -17.917  1.00 94.83 513 A 1 
ATOM 3986 O OG  . SER A 0 513 . 7.450    14.123  -16.195  1.00 94.83 513 A 1 
ATOM 3987 N N   . VAL A 0 514 . 5.284    11.217  -16.539  1.00 95.43 514 A 1 
ATOM 3988 C CA  . VAL A 0 514 . 3.927    10.896  -16.062  1.00 95.43 514 A 1 
ATOM 3989 C C   . VAL A 0 514 . 3.850    11.017  -14.543  1.00 95.43 514 A 1 
ATOM 3990 C CB  . VAL A 0 514 . 3.469    9.493   -16.513  1.00 95.43 514 A 1 
ATOM 3991 O O   . VAL A 0 514 . 4.486    10.261  -13.815  1.00 95.43 514 A 1 
ATOM 3992 C CG1 . VAL A 0 514 . 2.036    9.195   -16.042  1.00 95.43 514 A 1 
ATOM 3993 C CG2 . VAL A 0 514 . 3.509    9.342   -18.038  1.00 95.43 514 A 1 
ATOM 3994 N N   . GLN A 0 515 . 3.006    11.931  -14.071  1.00 95.40 515 A 1 
ATOM 3995 C CA  . GLN A 0 515 . 2.715    12.150  -12.656  1.00 95.40 515 A 1 
ATOM 3996 C C   . GLN A 0 515 . 1.250    11.819  -12.377  1.00 95.40 515 A 1 
ATOM 3997 C CB  . GLN A 0 515 . 3.086    13.591  -12.267  1.00 95.40 515 A 1 
ATOM 3998 O O   . GLN A 0 515 . 0.347    12.386  -12.993  1.00 95.40 515 A 1 
ATOM 3999 C CG  . GLN A 0 515 . 4.612    13.692  -12.175  1.00 95.40 515 A 1 
ATOM 4000 C CD  . GLN A 0 515 . 5.181    15.084  -11.941  1.00 95.40 515 A 1 
ATOM 4001 N NE2 . GLN A 0 515 . 6.444    15.118  -11.580  1.00 95.40 515 A 1 
ATOM 4002 O OE1 . GLN A 0 515 . 4.551    16.127  -12.112  1.00 95.40 515 A 1 
ATOM 4003 N N   . GLU A 0 516 . 1.014    10.893  -11.456  1.00 95.20 516 A 1 
ATOM 4004 C CA  . GLU A 0 516 . -0.304   10.397  -11.059  1.00 95.20 516 A 1 
ATOM 4005 C C   . GLU A 0 516 . -0.417   10.410  -9.534   1.00 95.20 516 A 1 
ATOM 4006 C CB  . GLU A 0 516 . -0.513   8.973   -11.611  1.00 95.20 516 A 1 
ATOM 4007 O O   . GLU A 0 516 . 0.500    9.983   -8.836   1.00 95.20 516 A 1 
ATOM 4008 C CG  . GLU A 0 516 . -0.855   8.974   -13.110  1.00 95.20 516 A 1 
ATOM 4009 C CD  . GLU A 0 516 . -0.710   7.608   -13.799  1.00 95.20 516 A 1 
ATOM 4010 O OE1 . GLU A 0 516 . -0.781   7.574   -15.053  1.00 95.20 516 A 1 
ATOM 4011 O OE2 . GLU A 0 516 . -0.492   6.569   -13.140  1.00 95.20 516 A 1 
ATOM 4012 N N   . SER A 0 517 . -1.545   10.872  -9.001   1.00 94.21 517 A 1 
ATOM 4013 C CA  . SER A 0 517 . -1.839   10.786  -7.571   1.00 94.21 517 A 1 
ATOM 4014 C C   . SER A 0 517 . -3.323   10.563  -7.313   1.00 94.21 517 A 1 
ATOM 4015 C CB  . SER A 0 517 . -1.327   12.014  -6.808   1.00 94.21 517 A 1 
ATOM 4016 O O   . SER A 0 517 . -4.178   11.043  -8.059   1.00 94.21 517 A 1 
ATOM 4017 O OG  . SER A 0 517 . -1.956   13.206  -7.241   1.00 94.21 517 A 1 
ATOM 4018 N N   . TYR A 0 518 . -3.609   9.852   -6.230   1.00 95.55 518 A 1 
ATOM 4019 C CA  . TYR A 0 518 . -4.942   9.578   -5.716   1.00 95.55 518 A 1 
ATOM 4020 C C   . TYR A 0 518 . -4.922   9.764   -4.196   1.00 95.55 518 A 1 
ATOM 4021 C CB  . TYR A 0 518 . -5.342   8.157   -6.129   1.00 95.55 518 A 1 
ATOM 4022 O O   . TYR A 0 518 . -4.007   9.271   -3.537   1.00 95.55 518 A 1 
ATOM 4023 C CG  . TYR A 0 518 . -6.673   7.670   -5.594   1.00 95.55 518 A 1 
ATOM 4024 C CD1 . TYR A 0 518 . -6.736   7.022   -4.343   1.00 95.55 518 A 1 
ATOM 4025 C CD2 . TYR A 0 518 . -7.843   7.840   -6.360   1.00 95.55 518 A 1 
ATOM 4026 C CE1 . TYR A 0 518 . -7.963   6.523   -3.869   1.00 95.55 518 A 1 
ATOM 4027 C CE2 . TYR A 0 518 . -9.070   7.335   -5.891   1.00 95.55 518 A 1 
ATOM 4028 O OH  . TYR A 0 518 . -10.319  6.175   -4.228   1.00 95.55 518 A 1 
ATOM 4029 C CZ  . TYR A 0 518 . -9.131   6.672   -4.651   1.00 95.55 518 A 1 
ATOM 4030 N N   . ASP A 0 519 . -5.904   10.469  -3.647   1.00 93.53 519 A 1 
ATOM 4031 C CA  . ASP A 0 519 . -6.106   10.617  -2.204   1.00 93.53 519 A 1 
ATOM 4032 C C   . ASP A 0 519 . -7.588   10.422  -1.884   1.00 93.53 519 A 1 
ATOM 4033 C CB  . ASP A 0 519 . -5.577   11.979  -1.716   1.00 93.53 519 A 1 
ATOM 4034 O O   . ASP A 0 519 . -8.465   10.887  -2.614   1.00 93.53 519 A 1 
ATOM 4035 C CG  . ASP A 0 519 . -5.490   12.118  -0.186   1.00 93.53 519 A 1 
ATOM 4036 O OD1 . ASP A 0 519 . -5.717   11.120  0.541    1.00 93.53 519 A 1 
ATOM 4037 O OD2 . ASP A 0 519 . -5.115   13.223  0.262    1.00 93.53 519 A 1 
ATOM 4038 N N   . MET A 0 520 . -7.874   9.699   -0.809   1.00 94.04 520 A 1 
ATOM 4039 C CA  . MET A 0 520 . -9.222   9.322   -0.413   1.00 94.04 520 A 1 
ATOM 4040 C C   . MET A 0 520 . -9.339   9.382   1.105    1.00 94.04 520 A 1 
ATOM 4041 C CB  . MET A 0 520 . -9.523   7.931   -0.980   1.00 94.04 520 A 1 
ATOM 4042 O O   . MET A 0 520 . -8.767   8.552   1.814    1.00 94.04 520 A 1 
ATOM 4043 C CG  . MET A 0 520 . -10.925  7.422   -0.629   1.00 94.04 520 A 1 
ATOM 4044 S SD  . MET A 0 520 . -11.316  5.794   -1.333   1.00 94.04 520 A 1 
ATOM 4045 C CE  . MET A 0 520 . -10.110  4.744   -0.480   1.00 94.04 520 A 1 
ATOM 4046 N N   . THR A 0 521 . -10.110  10.349  1.600    1.00 93.20 521 A 1 
ATOM 4047 C CA  . THR A 0 521 . -10.297  10.611  3.031    1.00 93.20 521 A 1 
ATOM 4048 C C   . THR A 0 521 . -11.743  10.356  3.439    1.00 93.20 521 A 1 
ATOM 4049 C CB  . THR A 0 521 . -9.946   12.061  3.410    1.00 93.20 521 A 1 
ATOM 4050 O O   . THR A 0 521 . -12.672  10.956  2.897    1.00 93.20 521 A 1 
ATOM 4051 C CG2 . THR A 0 521 . -9.810   12.237  4.926    1.00 93.20 521 A 1 
ATOM 4052 O OG1 . THR A 0 521 . -8.764   12.527  2.816    1.00 93.20 521 A 1 
ATOM 4053 N N   . TRP A 0 522 . -11.943  9.554   4.483    1.00 90.67 522 A 1 
ATOM 4054 C CA  . TRP A 0 522 . -13.230  9.395   5.155    1.00 90.67 522 A 1 
ATOM 4055 C C   . TRP A 0 522 . -13.117  9.731   6.638    1.00 90.67 522 A 1 
ATOM 4056 C CB  . TRP A 0 522 . -13.762  7.973   4.961    1.00 90.67 522 A 1 
ATOM 4057 O O   . TRP A 0 522 . -12.320  9.141   7.366    1.00 90.67 522 A 1 
ATOM 4058 C CG  . TRP A 0 522 . -14.050  7.571   3.549    1.00 90.67 522 A 1 
ATOM 4059 C CD1 . TRP A 0 522 . -14.726  8.308   2.639    1.00 90.67 522 A 1 
ATOM 4060 C CD2 . TRP A 0 522 . -13.636  6.359   2.847    1.00 90.67 522 A 1 
ATOM 4061 C CE2 . TRP A 0 522 . -14.153  6.411   1.518    1.00 90.67 522 A 1 
ATOM 4062 C CE3 . TRP A 0 522 . -12.864  5.227   3.195    1.00 90.67 522 A 1 
ATOM 4063 N NE1 . TRP A 0 522 . -14.777  7.636   1.435    1.00 90.67 522 A 1 
ATOM 4064 C CH2 . TRP A 0 522 . -13.194  4.258   0.978    1.00 90.67 522 A 1 
ATOM 4065 C CZ2 . TRP A 0 522 . -13.956  5.375   0.597    1.00 90.67 522 A 1 
ATOM 4066 C CZ3 . TRP A 0 522 . -12.639  4.192   2.268    1.00 90.67 522 A 1 
ATOM 4067 N N   . ALA A 0 523 . -13.982  10.621  7.122    1.00 92.81 523 A 1 
ATOM 4068 C CA  . ALA A 0 523 . -14.118  10.920  8.543    1.00 92.81 523 A 1 
ATOM 4069 C C   . ALA A 0 523 . -15.573  10.755  8.993    1.00 92.81 523 A 1 
ATOM 4070 C CB  . ALA A 0 523 . -13.563  12.316  8.837    1.00 92.81 523 A 1 
ATOM 4071 O O   . ALA A 0 523 . -16.502  11.228  8.341    1.00 92.81 523 A 1 
ATOM 4072 N N   . LYS A 0 524 . -15.789  10.103  10.135   1.00 91.66 524 A 1 
ATOM 4073 C CA  . LYS A 0 524 . -17.103  9.980   10.781   1.00 91.66 524 A 1 
ATOM 4074 C C   . LYS A 0 524 . -16.961  10.343  12.251   1.00 91.66 524 A 1 
ATOM 4075 C CB  . LYS A 0 524 . -17.695  8.570   10.587   1.00 91.66 524 A 1 
ATOM 4076 O O   . LYS A 0 524 . -16.038  9.869   12.913   1.00 91.66 524 A 1 
ATOM 4077 C CG  . LYS A 0 524 . -17.963  8.250   9.106    1.00 91.66 524 A 1 
ATOM 4078 C CD  . LYS A 0 524 . -18.269  6.768   8.851    1.00 91.66 524 A 1 
ATOM 4079 C CE  . LYS A 0 524 . -18.412  6.578   7.332    1.00 91.66 524 A 1 
ATOM 4080 N NZ  . LYS A 0 524 . -18.326  5.156   6.917    1.00 91.66 524 A 1 
ATOM 4081 N N   . SER A 0 525 . -17.870  11.168  12.755   1.00 88.28 525 A 1 
ATOM 4082 C CA  . SER A 0 525 . -17.951  11.537  14.168   1.00 88.28 525 A 1 
ATOM 4083 C C   . SER A 0 525 . -19.387  11.430  14.658   1.00 88.28 525 A 1 
ATOM 4084 C CB  . SER A 0 525 . -17.413  12.951  14.424   1.00 88.28 525 A 1 
ATOM 4085 O O   . SER A 0 525 . -20.293  11.984  14.034   1.00 88.28 525 A 1 
ATOM 4086 O OG  . SER A 0 525 . -18.175  13.921  13.732   1.00 88.28 525 A 1 
ATOM 4087 N N   . TYR A 0 526 . -19.564  10.772  15.793   1.00 85.93 526 A 1 
ATOM 4088 C CA  . TYR A 0 526 . -20.788  10.768  16.574   1.00 85.93 526 A 1 
ATOM 4089 C C   . TYR A 0 526 . -20.447  11.368  17.934   1.00 85.93 526 A 1 
ATOM 4090 C CB  . TYR A 0 526 . -21.316  9.331   16.707   1.00 85.93 526 A 1 
ATOM 4091 O O   . TYR A 0 526 . -19.587  10.833  18.629   1.00 85.93 526 A 1 
ATOM 4092 C CG  . TYR A 0 526 . -21.639  8.656   15.386   1.00 85.93 526 A 1 
ATOM 4093 C CD1 . TYR A 0 526 . -22.952  8.700   14.880   1.00 85.93 526 A 1 
ATOM 4094 C CD2 . TYR A 0 526 . -20.628  7.989   14.665   1.00 85.93 526 A 1 
ATOM 4095 C CE1 . TYR A 0 526 . -23.255  8.086   13.650   1.00 85.93 526 A 1 
ATOM 4096 C CE2 . TYR A 0 526 . -20.925  7.374   13.434   1.00 85.93 526 A 1 
ATOM 4097 O OH  . TYR A 0 526 . -22.539  6.825   11.744   1.00 85.93 526 A 1 
ATOM 4098 C CZ  . TYR A 0 526 . -22.243  7.424   12.927   1.00 85.93 526 A 1 
ATOM 4099 N N   . ASP A 0 527 . -21.094  12.468  18.296   1.00 85.18 527 A 1 
ATOM 4100 C CA  . ASP A 0 527 . -21.085  13.025  19.648   1.00 85.18 527 A 1 
ATOM 4101 C C   . ASP A 0 527 . -22.522  12.926  20.203   1.00 85.18 527 A 1 
ATOM 4102 C CB  . ASP A 0 527 . -20.556  14.478  19.636   1.00 85.18 527 A 1 
ATOM 4103 O O   . ASP A 0 527 . -23.479  13.178  19.467   1.00 85.18 527 A 1 
ATOM 4104 C CG  . ASP A 0 527 . -19.077  14.664  19.232   1.00 85.18 527 A 1 
ATOM 4105 O OD1 . ASP A 0 527 . -18.218  14.905  20.121   1.00 85.18 527 A 1 
ATOM 4106 O OD2 . ASP A 0 527 . -18.749  14.702  18.023   1.00 85.18 527 A 1 
ATOM 4107 N N   . ALA A 0 528 . -22.684  12.554  21.471   1.00 83.64 528 A 1 
ATOM 4108 C CA  . ALA A 0 528 . -23.947  12.588  22.212   1.00 83.64 528 A 1 
ATOM 4109 C C   . ALA A 0 528 . -23.679  13.144  23.616   1.00 83.64 528 A 1 
ATOM 4110 C CB  . ALA A 0 528 . -24.558  11.181  22.265   1.00 83.64 528 A 1 
ATOM 4111 O O   . ALA A 0 528 . -22.694  12.748  24.232   1.00 83.64 528 A 1 
ATOM 4112 N N   . GLU A 0 529 . -24.505  14.071  24.106   1.00 76.50 529 A 1 
ATOM 4113 C CA  . GLU A 0 529 . -24.279  14.729  25.410   1.00 76.50 529 A 1 
ATOM 4114 C C   . GLU A 0 529 . -24.610  13.832  26.614   1.00 76.50 529 A 1 
ATOM 4115 C CB  . GLU A 0 529 . -25.042  16.063  25.464   1.00 76.50 529 A 1 
ATOM 4116 O O   . GLU A 0 529 . -23.927  13.919  27.629   1.00 76.50 529 A 1 
ATOM 4117 C CG  . GLU A 0 529 . -24.417  17.081  24.493   1.00 76.50 529 A 1 
ATOM 4118 C CD  . GLU A 0 529 . -25.088  18.464  24.521   1.00 76.50 529 A 1 
ATOM 4119 O OE1 . GLU A 0 529 . -24.360  19.453  24.260   1.00 76.50 529 A 1 
ATOM 4120 O OE2 . GLU A 0 529 . -26.325  18.529  24.706   1.00 76.50 529 A 1 
ATOM 4121 N N   . SER A 0 530 . -25.576  12.926  26.460   1.00 77.37 530 A 1 
ATOM 4122 C CA  . SER A 0 530 . -25.920  11.857  27.404   1.00 77.37 530 A 1 
ATOM 4123 C C   . SER A 0 530 . -26.466  10.641  26.644   1.00 77.37 530 A 1 
ATOM 4124 C CB  . SER A 0 530 . -26.975  12.349  28.406   1.00 77.37 530 A 1 
ATOM 4125 O O   . SER A 0 530 . -26.914  10.760  25.492   1.00 77.37 530 A 1 
ATOM 4126 O OG  . SER A 0 530 . -28.184  12.610  27.718   1.00 77.37 530 A 1 
ATOM 4127 N N   . TYR A 0 531 . -26.448  9.469   27.278   1.00 71.38 531 A 1 
ATOM 4128 C CA  . TYR A 0 531 . -27.259  8.323   26.868   1.00 71.38 531 A 1 
ATOM 4129 C C   . TYR A 0 531 . -27.734  7.520   28.078   1.00 71.38 531 A 1 
ATOM 4130 C CB  . TYR A 0 531 . -26.487  7.416   25.896   1.00 71.38 531 A 1 
ATOM 4131 O O   . TYR A 0 531 . -26.929  6.838   28.715   1.00 71.38 531 A 1 
ATOM 4132 C CG  . TYR A 0 531 . -27.247  6.156   25.503   1.00 71.38 531 A 1 
ATOM 4133 C CD1 . TYR A 0 531 . -26.664  4.884   25.665   1.00 71.38 531 A 1 
ATOM 4134 C CD2 . TYR A 0 531 . -28.558  6.255   25.002   1.00 71.38 531 A 1 
ATOM 4135 C CE1 . TYR A 0 531 . -27.377  3.722   25.304   1.00 71.38 531 A 1 
ATOM 4136 C CE2 . TYR A 0 531 . -29.267  5.103   24.617   1.00 71.38 531 A 1 
ATOM 4137 O OH  . TYR A 0 531 . -29.336  2.723   24.348   1.00 71.38 531 A 1 
ATOM 4138 C CZ  . TYR A 0 531 . -28.671  3.836   24.754   1.00 71.38 531 A 1 
ATOM 4139 N N   . ASP A 0 532 . -29.045  7.542   28.319   1.00 78.38 532 A 1 
ATOM 4140 C CA  . ASP A 0 532 . -29.683  6.803   29.405   1.00 78.38 532 A 1 
ATOM 4141 C C   . ASP A 0 532 . -30.527  5.638   28.873   1.00 78.38 532 A 1 
ATOM 4142 C CB  . ASP A 0 532 . -30.568  7.704   30.273   1.00 78.38 532 A 1 
ATOM 4143 O O   . ASP A 0 532 . -31.410  5.819   28.029   1.00 78.38 532 A 1 
ATOM 4144 C CG  . ASP A 0 532 . -29.891  8.968   30.794   1.00 78.38 532 A 1 
ATOM 4145 O OD1 . ASP A 0 532 . -28.720  8.877   31.222   1.00 78.38 532 A 1 
ATOM 4146 O OD2 . ASP A 0 532 . -30.605  9.996   30.771   1.00 78.38 532 A 1 
ATOM 4147 N N   . GLU A 0 533 . -30.335  4.448   29.438   1.00 81.52 533 A 1 
ATOM 4148 C CA  . GLU A 0 533 . -31.333  3.376   29.465   1.00 81.52 533 A 1 
ATOM 4149 C C   . GLU A 0 533 . -31.836  3.193   30.895   1.00 81.52 533 A 1 
ATOM 4150 C CB  . GLU A 0 533 . -30.778  2.028   28.973   1.00 81.52 533 A 1 
ATOM 4151 O O   . GLU A 0 533 . -31.031  3.126   31.821   1.00 81.52 533 A 1 
ATOM 4152 C CG  . GLU A 0 533 . -30.129  2.075   27.585   1.00 81.52 533 A 1 
ATOM 4153 C CD  . GLU A 0 533 . -30.084  0.709   26.881   1.00 81.52 533 A 1 
ATOM 4154 O OE1 . GLU A 0 533 . -29.298  0.578   25.907   1.00 81.52 533 A 1 
ATOM 4155 O OE2 . GLU A 0 533 . -31.026  -0.112  27.010   1.00 81.52 533 A 1 
ATOM 4156 N N   . TRP A 0 534 . -33.144  3.039   31.094   1.00 82.13 534 A 1 
ATOM 4157 C CA  . TRP A 0 534 . -33.690  2.722   32.416   1.00 82.13 534 A 1 
ATOM 4158 C C   . TRP A 0 534 . -34.952  1.861   32.348   1.00 82.13 534 A 1 
ATOM 4159 C CB  . TRP A 0 534 . -33.896  4.004   33.234   1.00 82.13 534 A 1 
ATOM 4160 O O   . TRP A 0 534 . -35.725  1.915   31.392   1.00 82.13 534 A 1 
ATOM 4161 C CG  . TRP A 0 534 . -34.703  5.083   32.579   1.00 82.13 534 A 1 
ATOM 4162 C CD1 . TRP A 0 534 . -34.198  6.097   31.842   1.00 82.13 534 A 1 
ATOM 4163 C CD2 . TRP A 0 534 . -36.148  5.283   32.597   1.00 82.13 534 A 1 
ATOM 4164 C CE2 . TRP A 0 534 . -36.448  6.465   31.854   1.00 82.13 534 A 1 
ATOM 4165 C CE3 . TRP A 0 534 . -37.234  4.588   33.172   1.00 82.13 534 A 1 
ATOM 4166 N NE1 . TRP A 0 534 . -35.221  6.915   31.407   1.00 82.13 534 A 1 
ATOM 4167 C CH2 . TRP A 0 534 . -38.822  6.216   32.277   1.00 82.13 534 A 1 
ATOM 4168 C CZ2 . TRP A 0 534 . -37.763  6.930   31.689   1.00 82.13 534 A 1 
ATOM 4169 C CZ3 . TRP A 0 534 . -38.554  5.050   33.018   1.00 82.13 534 A 1 
ATOM 4170 N N   . ASP A 0 535 . -35.147  1.049   33.382   1.00 81.91 535 A 1 
ATOM 4171 C CA  . ASP A 0 535 . -36.259  0.116   33.559   1.00 81.91 535 A 1 
ATOM 4172 C C   . ASP A 0 535 . -36.736  0.210   35.016   1.00 81.91 535 A 1 
ATOM 4173 C CB  . ASP A 0 535 . -35.762  -1.292  33.174   1.00 81.91 535 A 1 
ATOM 4174 O O   . ASP A 0 535 . -35.958  -0.020  35.940   1.00 81.91 535 A 1 
ATOM 4175 C CG  . ASP A 0 535 . -36.803  -2.416  33.226   1.00 81.91 535 A 1 
ATOM 4176 O OD1 . ASP A 0 535 . -37.946  -2.228  33.696   1.00 81.91 535 A 1 
ATOM 4177 O OD2 . ASP A 0 535 . -36.455  -3.562  32.850   1.00 81.91 535 A 1 
ATOM 4178 N N   . ASN A 0 536 . -37.999  0.588   35.215   1.00 79.32 536 A 1 
ATOM 4179 C CA  . ASN A 0 536 . -38.655  0.694   36.516   1.00 79.32 536 A 1 
ATOM 4180 C C   . ASN A 0 536 . -39.868  -0.237  36.538   1.00 79.32 536 A 1 
ATOM 4181 C CB  . ASN A 0 536 . -39.066  2.162   36.742   1.00 79.32 536 A 1 
ATOM 4182 O O   . ASN A 0 536 . -40.847  0.030   35.833   1.00 79.32 536 A 1 
ATOM 4183 C CG  . ASN A 0 536 . -39.780  2.398   38.067   1.00 79.32 536 A 1 
ATOM 4184 N ND2 . ASN A 0 536 . -41.018  1.985   38.219   1.00 79.32 536 A 1 
ATOM 4185 O OD1 . ASN A 0 536 . -39.227  2.998   38.967   1.00 79.32 536 A 1 
ATOM 4186 N N   . LYS A 0 537 . -39.840  -1.266  37.388   1.00 74.82 537 A 1 
ATOM 4187 C CA  . LYS A 0 537 . -41.004  -2.105  37.698   1.00 74.82 537 A 1 
ATOM 4188 C C   . LYS A 0 537 . -41.453  -1.840  39.122   1.00 74.82 537 A 1 
ATOM 4189 C CB  . LYS A 0 537 . -40.709  -3.595  37.522   1.00 74.82 537 A 1 
ATOM 4190 O O   . LYS A 0 537 . -40.635  -1.881  40.036   1.00 74.82 537 A 1 
ATOM 4191 C CG  . LYS A 0 537 . -40.289  -3.919  36.092   1.00 74.82 537 A 1 
ATOM 4192 C CD  . LYS A 0 537 . -39.881  -5.394  35.983   1.00 74.82 537 A 1 
ATOM 4193 C CE  . LYS A 0 537 . -39.099  -5.638  34.691   1.00 74.82 537 A 1 
ATOM 4194 N NZ  . LYS A 0 537 . -37.868  -4.817  34.684   1.00 74.82 537 A 1 
ATOM 4195 N N   . ASP A 0 538 . -42.746  -1.610  39.229   1.00 70.65 538 A 1 
ATOM 4196 C CA  . ASP A 0 538 . -43.516  -1.346  40.434   1.00 70.65 538 A 1 
ATOM 4197 C C   . ASP A 0 538 . -44.560  -2.470  40.477   1.00 70.65 538 A 1 
ATOM 4198 C CB  . ASP A 0 538 . -44.085  0.074   40.254   1.00 70.65 538 A 1 
ATOM 4199 O O   . ASP A 0 538 . -45.371  -2.600  39.556   1.00 70.65 538 A 1 
ATOM 4200 C CG  . ASP A 0 538 . -45.127  0.541   41.272   1.00 70.65 538 A 1 
ATOM 4201 O OD1 . ASP A 0 538 . -45.727  -0.320  41.952   1.00 70.65 538 A 1 
ATOM 4202 O OD2 . ASP A 0 538 . -45.393  1.769   41.250   1.00 70.65 538 A 1 
ATOM 4203 N N   . ASP A 0 539 . -44.434  -3.374  41.447   1.00 69.14 539 A 1 
ATOM 4204 C CA  . ASP A 0 539 . -45.203  -4.623  41.547   1.00 69.14 539 A 1 
ATOM 4205 C C   . ASP A 0 539 . -46.013  -4.633  42.871   1.00 69.14 539 A 1 
ATOM 4206 C CB  . ASP A 0 539 . -44.235  -5.813  41.301   1.00 69.14 539 A 1 
ATOM 4207 O O   . ASP A 0 539 . -46.100  -5.643  43.577   1.00 69.14 539 A 1 
ATOM 4208 C CG  . ASP A 0 539 . -44.763  -6.934  40.396   1.00 69.14 539 A 1 
ATOM 4209 O OD1 . ASP A 0 539 . -45.950  -7.319  40.550   1.00 69.14 539 A 1 
ATOM 4210 O OD2 . ASP A 0 539 . -43.957  -7.542  39.651   1.00 69.14 539 A 1 
ATOM 4211 N N   . ASP A 0 540 . -46.566  -3.475  43.241   1.00 68.50 540 A 1 
ATOM 4212 C CA  . ASP A 0 540 . -47.127  -3.147  44.557   1.00 68.50 540 A 1 
ATOM 4213 C C   . ASP A 0 540 . -48.367  -3.974  44.976   1.00 68.50 540 A 1 
ATOM 4214 C CB  . ASP A 0 540 . -47.420  -1.635  44.575   1.00 68.50 540 A 1 
ATOM 4215 O O   . ASP A 0 540 . -49.306  -4.202  44.202   1.00 68.50 540 A 1 
ATOM 4216 C CG  . ASP A 0 540 . -47.739  -1.105  45.970   1.00 68.50 540 A 1 
ATOM 4217 O OD1 . ASP A 0 540 . -47.231  -1.712  46.941   1.00 68.50 540 A 1 
ATOM 4218 O OD2 . ASP A 0 540 . -48.600  -0.202  46.089   1.00 68.50 540 A 1 
ATOM 4219 N N   . LYS A 0 541 . -48.402  -4.445  46.234   1.00 60.30 541 A 1 
ATOM 4220 C CA  . LYS A 0 541 . -49.476  -5.310  46.773   1.00 60.30 541 A 1 
ATOM 4221 C C   . LYS A 0 541 . -49.863  -4.914  48.197   1.00 60.30 541 A 1 
ATOM 4222 C CB  . LYS A 0 541 . -49.056  -6.792  46.711   1.00 60.30 541 A 1 
ATOM 4223 O O   . LYS A 0 541 . -49.177  -5.243  49.163   1.00 60.30 541 A 1 
ATOM 4224 C CG  . LYS A 0 541 . -48.897  -7.303  45.270   1.00 60.30 541 A 1 
ATOM 4225 C CD  . LYS A 0 541 . -48.184  -8.661  45.185   1.00 60.30 541 A 1 
ATOM 4226 C CE  . LYS A 0 541 . -47.848  -8.999  43.717   1.00 60.30 541 A 1 
ATOM 4227 N NZ  . LYS A 0 541 . -46.768  -8.140  43.155   1.00 60.30 541 A 1 
ATOM 4228 N N   . TRP A 0 542 . -51.042  -4.313  48.352   1.00 62.90 542 A 1 
ATOM 4229 C CA  . TRP A 0 542 . -51.555  -3.816  49.633   1.00 62.90 542 A 1 
ATOM 4230 C C   . TRP A 0 542 . -52.797  -4.577  50.125   1.00 62.90 542 A 1 
ATOM 4231 C CB  . TRP A 0 542 . -51.776  -2.301  49.543   1.00 62.90 542 A 1 
ATOM 4232 O O   . TRP A 0 542 . -53.737  -4.880  49.383   1.00 62.90 542 A 1 
ATOM 4233 C CG  . TRP A 0 542 . -52.497  -1.810  48.330   1.00 62.90 542 A 1 
ATOM 4234 C CD1 . TRP A 0 542 . -51.893  -1.460  47.171   1.00 62.90 542 A 1 
ATOM 4235 C CD2 . TRP A 0 542 . -53.917  -1.534  48.144   1.00 62.90 542 A 1 
ATOM 4236 C CE2 . TRP A 0 542 . -54.104  -1.032  46.820   1.00 62.90 542 A 1 
ATOM 4237 C CE3 . TRP A 0 542 . -55.062  -1.626  48.969   1.00 62.90 542 A 1 
ATOM 4238 N NE1 . TRP A 0 542 . -52.840  -1.030  46.267   1.00 62.90 542 A 1 
ATOM 4239 C CH2 . TRP A 0 542 . -56.481  -0.740  47.185   1.00 62.90 542 A 1 
ATOM 4240 C CZ2 . TRP A 0 542 . -55.363  -0.646  46.338   1.00 62.90 542 A 1 
ATOM 4241 C CZ3 . TRP A 0 542 . -56.329  -1.226  48.496   1.00 62.90 542 A 1 
ATOM 4242 N N   . GLY A 0 543 . -52.821  -4.879  51.427   1.00 56.81 543 A 1 
ATOM 4243 C CA  . GLY A 0 543 . -53.945  -5.537  52.097   1.00 56.81 543 A 1 
ATOM 4244 C C   . GLY A 0 543 . -54.856  -4.542  52.820   1.00 56.81 543 A 1 
ATOM 4245 O O   . GLY A 0 543 . -54.431  -3.885  53.768   1.00 56.81 543 A 1 
ATOM 4246 N N   . THR A 0 544 . -56.134  -4.460  52.433   1.00 53.83 544 A 1 
ATOM 4247 C CA  . THR A 0 544 . -57.102  -3.543  53.068   1.00 53.83 544 A 1 
ATOM 4248 C C   . THR A 0 544 . -57.306  -3.833  54.559   1.00 53.83 544 A 1 
ATOM 4249 C CB  . THR A 0 544 . -58.486  -3.616  52.403   1.00 53.83 544 A 1 
ATOM 4250 O O   . THR A 0 544 . -57.635  -4.964  54.930   1.00 53.83 544 A 1 
ATOM 4251 C CG2 . THR A 0 544 . -58.482  -3.090  50.975   1.00 53.83 544 A 1 
ATOM 4252 O OG1 . THR A 0 544 . -58.962  -4.946  52.405   1.00 53.83 544 A 1 
ATOM 4253 N N   . GLN A 0 545 . -57.232  -2.802  55.407   1.00 52.82 545 A 1 
ATOM 4254 C CA  . GLN A 0 545 . -57.583  -2.902  56.827   1.00 52.82 545 A 1 
ATOM 4255 C C   . GLN A 0 545 . -59.094  -3.140  57.005   1.00 52.82 545 A 1 
ATOM 4256 C CB  . GLN A 0 545 . -57.089  -1.643  57.562   1.00 52.82 545 A 1 
ATOM 4257 O O   . GLN A 0 545 . -59.912  -2.241  56.811   1.00 52.82 545 A 1 
ATOM 4258 C CG  . GLN A 0 545 . -57.376  -1.686  59.074   1.00 52.82 545 A 1 
ATOM 4259 C CD  . GLN A 0 545 . -56.758  -0.510  59.827   1.00 52.82 545 A 1 
ATOM 4260 N NE2 . GLN A 0 545 . -57.380  -0.033  60.883   1.00 52.82 545 A 1 
ATOM 4261 O OE1 . GLN A 0 545 . -55.703  0.000   59.499   1.00 52.82 545 A 1 
ATOM 4262 N N   . ALA A 0 546 . -59.467  -4.361  57.392   1.00 47.64 546 A 1 
ATOM 4263 C CA  . ALA A 0 546 . -60.853  -4.731  57.667   1.00 47.64 546 A 1 
ATOM 4264 C C   . ALA A 0 546 . -61.284  -4.277  59.072   1.00 47.64 546 A 1 
ATOM 4265 C CB  . ALA A 0 546 . -61.015  -6.243  57.473   1.00 47.64 546 A 1 
ATOM 4266 O O   . ALA A 0 546 . -60.664  -4.649  60.070   1.00 47.64 546 A 1 
ATOM 4267 N N   . TRP A 0 547 . -62.372  -3.511  59.145   1.00 46.50 547 A 1 
ATOM 4268 C CA  . TRP A 0 547 . -62.995  -3.088  60.401   1.00 46.50 547 A 1 
ATOM 4269 C C   . TRP A 0 547 . -63.925  -4.194  60.931   1.00 46.50 547 A 1 
ATOM 4270 C CB  . TRP A 0 547 . -63.693  -1.731  60.204   1.00 46.50 547 A 1 
ATOM 4271 O O   . TRP A 0 547 . -64.537  -4.931  60.154   1.00 46.50 547 A 1 
ATOM 4272 C CG  . TRP A 0 547 . -62.773  -0.575  59.900   1.00 46.50 547 A 1 
ATOM 4273 C CD1 . TRP A 0 547 . -62.048  -0.413  58.766   1.00 46.50 547 A 1 
ATOM 4274 C CD2 . TRP A 0 547 . -62.452  0.589   60.732   1.00 46.50 547 A 1 
ATOM 4275 C CE2 . TRP A 0 547 . -61.501  1.399   60.036   1.00 46.50 547 A 1 
ATOM 4276 C CE3 . TRP A 0 547 . -62.862  1.046   62.005   1.00 46.50 547 A 1 
ATOM 4277 N NE1 . TRP A 0 547 . -61.293  0.739   58.846   1.00 46.50 547 A 1 
ATOM 4278 C CH2 . TRP A 0 547 . -61.405  3.005   61.843   1.00 46.50 547 A 1 
ATOM 4279 C CZ2 . TRP A 0 547 . -60.977  2.584   60.573   1.00 46.50 547 A 1 
ATOM 4280 C CZ3 . TRP A 0 547 . -62.346  2.238   62.553   1.00 46.50 547 A 1 
ATOM 4281 N N   . GLY A 0 548 . -63.984  -4.350  62.257   1.00 49.16 548 A 1 
ATOM 4282 C CA  . GLY A 0 548 . -64.852  -5.326  62.926   1.00 49.16 548 A 1 
ATOM 4283 C C   . GLY A 0 548 . -66.312  -4.867  62.994   1.00 49.16 548 A 1 
ATOM 4284 O O   . GLY A 0 548 . -66.600  -3.693  62.785   1.00 49.16 548 A 1 
ATOM 4285 N N   . LYS A 0 549 . -67.229  -5.792  63.306   1.00 45.64 549 A 1 
ATOM 4286 C CA  . LYS A 0 549 . -68.650  -5.465  63.511   1.00 45.64 549 A 1 
ATOM 4287 C C   . LYS A 0 549 . -68.865  -4.709  64.823   1.00 45.64 549 A 1 
ATOM 4288 C CB  . LYS A 0 549 . -69.524  -6.728  63.555   1.00 45.64 549 A 1 
ATOM 4289 O O   . LYS A 0 549 . -68.567  -5.254  65.885   1.00 45.64 549 A 1 
ATOM 4290 C CG  . LYS A 0 549 . -69.658  -7.471  62.221   1.00 45.64 549 A 1 
ATOM 4291 C CD  . LYS A 0 549 . -70.720  -8.567  62.383   1.00 45.64 549 A 1 
ATOM 4292 C CE  . LYS A 0 549 . -70.989  -9.283  61.058   1.00 45.64 549 A 1 
ATOM 4293 N NZ  . LYS A 0 549 . -72.174  -10.163 61.175   1.00 45.64 549 A 1 
ATOM 4294 N N   . ASP A 0 550 . -69.499  -3.552  64.743   1.00 37.75 550 A 1 
ATOM 4295 C CA  . ASP A 0 550 . -70.297  -2.967  65.816   1.00 37.75 550 A 1 
ATOM 4296 C C   . ASP A 0 550 . -71.632  -3.726  65.988   1.00 37.75 550 A 1 
ATOM 4297 C CB  . ASP A 0 550 . -70.489  -1.454  65.570   1.00 37.75 550 A 1 
ATOM 4298 O O   . ASP A 0 550 . -72.107  -4.415  65.080   1.00 37.75 550 A 1 
ATOM 4299 C CG  . ASP A 0 550 . -70.931  -1.024  64.155   1.00 37.75 550 A 1 
ATOM 4300 O OD1 . ASP A 0 550 . -71.029  -1.893  63.254   1.00 37.75 550 A 1 
ATOM 4301 O OD2 . ASP A 0 550 . -71.105  0.199   63.973   1.00 37.75 550 A 1 
ATOM 4302 N N   . ARG A 0 551 . -72.214  -3.673  67.197   1.00 40.91 551 A 1 
ATOM 4303 C CA  . ARG A 0 551 . -73.541  -4.240  67.530   1.00 40.91 551 A 1 
ATOM 4304 C C   . ARG A 0 551 . -74.183  -3.463  68.683   1.00 40.91 551 A 1 
ATOM 4305 C CB  . ARG A 0 551 . -73.487  -5.751  67.853   1.00 40.91 551 A 1 
ATOM 4306 O O   . ARG A 0 551 . -74.395  -4.001  69.775   1.00 40.91 551 A 1 
ATOM 4307 C CG  . ARG A 0 551 . -73.098  -6.650  66.672   1.00 40.91 551 A 1 
ATOM 4308 C CD  . ARG A 0 551 . -73.538  -8.099  66.890   1.00 40.91 551 A 1 
ATOM 4309 N NE  . ARG A 0 551 . -74.954  -8.276  66.508   1.00 40.91 551 A 1 
ATOM 4310 N NH1 . ARG A 0 551 . -75.278  -10.364 67.390   1.00 40.91 551 A 1 
ATOM 4311 N NH2 . ARG A 0 551 . -76.901  -9.400  66.182   1.00 40.91 551 A 1 
ATOM 4312 C CZ  . ARG A 0 551 . -75.706  -9.342  66.700   1.00 40.91 551 A 1 
ATOM 4313 N N   . ASP A 0 552 . -74.500  -2.201  68.431   1.00 44.37 552 A 1 
ATOM 4314 C CA  . ASP A 0 552 . -74.959  -1.246  69.442   1.00 44.37 552 A 1 
ATOM 4315 C C   . ASP A 0 552 . -76.402  -1.509  69.913   1.00 44.37 552 A 1 
ATOM 4316 C CB  . ASP A 0 552 . -74.740  0.188   68.926   1.00 44.37 552 A 1 
ATOM 4317 O O   . ASP A 0 552 . -77.371  -0.877  69.488   1.00 44.37 552 A 1 
ATOM 4318 C CG  . ASP A 0 552 . -73.294  0.668   69.104   1.00 44.37 552 A 1 
ATOM 4319 O OD1 . ASP A 0 552 . -72.404  -0.200  69.268   1.00 44.37 552 A 1 
ATOM 4320 O OD2 . ASP A 0 552 . -73.120  1.904   69.176   1.00 44.37 552 A 1 
ATOM 4321 N N   . ILE A 0 553 . -76.564  -2.434  70.867   1.00 39.55 553 A 1 
ATOM 4322 C CA  . ILE A 0 553 . -77.837  -2.640  71.577   1.00 39.55 553 A 1 
ATOM 4323 C C   . ILE A 0 553 . -78.049  -1.494  72.581   1.00 39.55 553 A 1 
ATOM 4324 C CB  . ILE A 0 553 . -77.956  -4.059  72.183   1.00 39.55 553 A 1 
ATOM 4325 O O   . ILE A 0 553 . -77.760  -1.594  73.775   1.00 39.55 553 A 1 
ATOM 4326 C CG1 . ILE A 0 553 . -77.787  -5.121  71.067   1.00 39.55 553 A 1 
ATOM 4327 C CG2 . ILE A 0 553 . -79.330  -4.222  72.870   1.00 39.55 553 A 1 
ATOM 4328 C CD1 . ILE A 0 553 . -77.946  -6.579  71.521   1.00 39.55 553 A 1 
ATOM 4329 N N   . TYR A 0 554 . -78.551  -0.376  72.064   1.00 33.53 554 A 1 
ATOM 4330 C CA  . TYR A 0 554 . -78.784  0.861   72.801   1.00 33.53 554 A 1 
ATOM 4331 C C   . TYR A 0 554 . -79.980  0.785   73.772   1.00 33.53 554 A 1 
ATOM 4332 C CB  . TYR A 0 554 . -78.978  1.986   71.772   1.00 33.53 554 A 1 
ATOM 4333 O O   . TYR A 0 554 . -81.077  0.374   73.394   1.00 33.53 554 A 1 
ATOM 4334 C CG  . TYR A 0 554 . -79.092  3.378   72.362   1.00 33.53 554 A 1 
ATOM 4335 C CD1 . TYR A 0 554 . -80.350  3.891   72.736   1.00 33.53 554 A 1 
ATOM 4336 C CD2 . TYR A 0 554 . -77.937  4.168   72.512   1.00 33.53 554 A 1 
ATOM 4337 C CE1 . TYR A 0 554 . -80.453  5.195   73.258   1.00 33.53 554 A 1 
ATOM 4338 C CE2 . TYR A 0 554 . -78.035  5.474   73.028   1.00 33.53 554 A 1 
ATOM 4339 O OH  . TYR A 0 554 . -79.399  7.256   73.881   1.00 33.53 554 A 1 
ATOM 4340 C CZ  . TYR A 0 554 . -79.296  5.991   73.396   1.00 33.53 554 A 1 
ATOM 4341 N N   . GLY A 0 555 . -79.801  1.321   74.990   1.00 32.14 555 A 1 
ATOM 4342 C CA  . GLY A 0 555 . -80.902  1.888   75.786   1.00 32.14 555 A 1 
ATOM 4343 C C   . GLY A 0 555 . -81.311  1.171   77.082   1.00 32.14 555 A 1 
ATOM 4344 O O   . GLY A 0 555 . -82.394  0.598   77.147   1.00 32.14 555 A 1 
ATOM 4345 N N   . ALA A 0 556 . -80.515  1.305   78.155   1.00 30.52 556 A 1 
ATOM 4346 C CA  . ALA A 0 556 . -80.958  1.043   79.540   1.00 30.52 556 A 1 
ATOM 4347 C C   . ALA A 0 556 . -80.120  1.781   80.619   1.00 30.52 556 A 1 
ATOM 4348 C CB  . ALA A 0 556 . -81.012  -0.473  79.796   1.00 30.52 556 A 1 
ATOM 4349 O O   . ALA A 0 556 . -79.788  1.217   81.662   1.00 30.52 556 A 1 
ATOM 4350 N N   . SER A 0 557 . -79.725  3.037   80.382   1.00 32.24 557 A 1 
ATOM 4351 C CA  . SER A 0 557 . -78.907  3.814   81.328   1.00 32.24 557 A 1 
ATOM 4352 C C   . SER A 0 557 . -79.728  4.599   82.363   1.00 32.24 557 A 1 
ATOM 4353 C CB  . SER A 0 557 . -77.981  4.771   80.569   1.00 32.24 557 A 1 
ATOM 4354 O O   . SER A 0 557 . -80.699  5.261   82.016   1.00 32.24 557 A 1 
ATOM 4355 O OG  . SER A 0 557 . -78.737  5.624   79.736   1.00 32.24 557 A 1 
ATOM 4356 N N   . SER A 0 558 . -79.226  4.618   83.604   1.00 33.26 558 A 1 
ATOM 4357 C CA  . SER A 0 558 . -79.430  5.644   84.649   1.00 33.26 558 A 1 
ATOM 4358 C C   . SER A 0 558 . -80.853  6.031   85.112   1.00 33.26 558 A 1 
ATOM 4359 C CB  . SER A 0 558 . -78.654  6.923   84.287   1.00 33.26 558 A 1 
ATOM 4360 O O   . SER A 0 558 . -81.488  6.878   84.497   1.00 33.26 558 A 1 
ATOM 4361 O OG  . SER A 0 558 . -79.125  7.497   83.087   1.00 33.26 558 A 1 
ATOM 4362 N N   . GLN A 0 559 . -81.167  5.626   86.356   1.00 27.84 559 A 1 
ATOM 4363 C CA  . GLN A 0 559 . -81.807  6.443   87.419   1.00 27.84 559 A 1 
ATOM 4364 C C   . GLN A 0 559 . -83.269  6.945   87.222   1.00 27.84 559 A 1 
ATOM 4365 C CB  . GLN A 0 559 . -80.850  7.604   87.794   1.00 27.84 559 A 1 
ATOM 4366 O O   . GLN A 0 559 . -83.805  7.019   86.128   1.00 27.84 559 A 1 
ATOM 4367 C CG  . GLN A 0 559 . -79.469  7.183   88.351   1.00 27.84 559 A 1 
ATOM 4368 C CD  . GLN A 0 559 . -79.485  6.722   89.809   1.00 27.84 559 A 1 
ATOM 4369 N NE2 . GLN A 0 559 . -78.434  6.089   90.285   1.00 27.84 559 A 1 
ATOM 4370 O OE1 . GLN A 0 559 . -80.429  6.919   90.553   1.00 27.84 559 A 1 
ATOM 4371 N N   . PHE A 0 560 . -83.899  7.347   88.339   1.00 28.36 560 A 1 
ATOM 4372 C CA  . PHE A 0 560 . -85.182  8.087   88.429   1.00 28.36 560 A 1 
ATOM 4373 C C   . PHE A 0 560 . -86.528  7.363   88.167   1.00 28.36 560 A 1 
ATOM 4374 C CB  . PHE A 0 560 . -85.096  9.443   87.706   1.00 28.36 560 A 1 
ATOM 4375 O O   . PHE A 0 560 . -87.382  7.868   87.446   1.00 28.36 560 A 1 
ATOM 4376 C CG  . PHE A 0 560 . -83.889  10.285  88.061   1.00 28.36 560 A 1 
ATOM 4377 C CD1 . PHE A 0 560 . -83.754  10.819  89.357   1.00 28.36 560 A 1 
ATOM 4378 C CD2 . PHE A 0 560 . -82.903  10.539  87.091   1.00 28.36 560 A 1 
ATOM 4379 C CE1 . PHE A 0 560 . -82.633  11.603  89.682   1.00 28.36 560 A 1 
ATOM 4380 C CE2 . PHE A 0 560 . -81.786  11.329  87.414   1.00 28.36 560 A 1 
ATOM 4381 C CZ  . PHE A 0 560 . -81.651  11.860  88.708   1.00 28.36 560 A 1 
ATOM 4382 N N   . ALA A 0 561 . -86.806  6.298   88.924   1.00 32.00 561 A 1 
ATOM 4383 C CA  . ALA A 0 561 . -88.153  5.991   89.446   1.00 32.00 561 A 1 
ATOM 4384 C C   . ALA A 0 561 . -87.966  5.253   90.789   1.00 32.00 561 A 1 
ATOM 4385 C CB  . ALA A 0 561 . -88.933  5.156   88.420   1.00 32.00 561 A 1 
ATOM 4386 O O   . ALA A 0 561 . -87.447  4.143   90.803   1.00 32.00 561 A 1 
ATOM 4387 N N   . LYS A 0 562 . -88.017  5.915   91.955   1.00 31.53 562 A 1 
ATOM 4388 C CA  . LYS A 0 562 . -89.207  6.337   92.732   1.00 31.53 562 A 1 
ATOM 4389 C C   . LYS A 0 562 . -90.220  5.210   92.984   1.00 31.53 562 A 1 
ATOM 4390 C CB  . LYS A 0 562 . -89.877  7.639   92.258   1.00 31.53 562 A 1 
ATOM 4391 O O   . LYS A 0 562 . -90.606  4.502   92.065   1.00 31.53 562 A 1 
ATOM 4392 C CG  . LYS A 0 562 . -89.121  8.875   92.773   1.00 31.53 562 A 1 
ATOM 4393 C CD  . LYS A 0 562 . -89.977  10.139  92.629   1.00 31.53 562 A 1 
ATOM 4394 C CE  . LYS A 0 562 . -89.309  11.323  93.335   1.00 31.53 562 A 1 
ATOM 4395 N NZ  . LYS A 0 562 . -90.203  12.507  93.335   1.00 31.53 562 A 1 
ATOM 4396 N N   . ALA A 0 563 . -90.588  5.072   94.257   1.00 25.99 563 A 1 
ATOM 4397 C CA  . ALA A 0 563 . -91.458  4.030   94.791   1.00 25.99 563 A 1 
ATOM 4398 C C   . ALA A 0 563 . -92.952  4.386   94.684   1.00 25.99 563 A 1 
ATOM 4399 C CB  . ALA A 0 563 . -91.036  3.793   96.252   1.00 25.99 563 A 1 
ATOM 4400 O O   . ALA A 0 563 . -93.290  5.515   94.332   1.00 25.99 563 A 1 
ATOM 4401 N N   . ASP A 0 564 . -93.771  3.406   95.073   1.00 32.26 564 A 1 
ATOM 4402 C CA  . ASP A 0 564 . -95.214  3.448   95.333   1.00 32.26 564 A 1 
ATOM 4403 C C   . ASP A 0 564 . -96.131  3.774   94.140   1.00 32.26 564 A 1 
ATOM 4404 C CB  . ASP A 0 564 . -95.509  4.303   96.583   1.00 32.26 564 A 1 
ATOM 4405 O O   . ASP A 0 564 . -96.344  4.930   93.791   1.00 32.26 564 A 1 
ATOM 4406 C CG  . ASP A 0 564 . -94.700  3.866   97.814   1.00 32.26 564 A 1 
ATOM 4407 O OD1 . ASP A 0 564 . -94.391  2.654   97.919   1.00 32.26 564 A 1 
ATOM 4408 O OD2 . ASP A 0 564 . -94.347  4.748   98.630   1.00 32.26 564 A 1 
ATOM 4409 N N   . GLU A 0 565 . -96.765  2.732   93.585   1.00 32.43 565 A 1 
ATOM 4410 C CA  . GLU A 0 565 . -98.215  2.531   93.773   1.00 32.43 565 A 1 
ATOM 4411 C C   . GLU A 0 565 . -98.624  1.053   93.541   1.00 32.43 565 A 1 
ATOM 4412 C CB  . GLU A 0 565 . -99.068  3.564   92.995   1.00 32.43 565 A 1 
ATOM 4413 O O   . GLU A 0 565 . -97.783  0.208   93.227   1.00 32.43 565 A 1 
ATOM 4414 C CG  . GLU A 0 565 . -99.691  4.542   94.018   1.00 32.43 565 A 1 
ATOM 4415 C CD  . GLU A 0 565 . -100.447 5.746   93.427   1.00 32.43 565 A 1 
ATOM 4416 O OE1 . GLU A 0 565 . -101.064 6.480   94.235   1.00 32.43 565 A 1 
ATOM 4417 O OE2 . GLU A 0 565 . -100.423 5.943   92.190   1.00 32.43 565 A 1 
ATOM 4418 N N   . GLU A 0 566 . -99.880  0.714   93.849   1.00 32.99 566 A 1 
ATOM 4419 C CA  . GLU A 0 566 . -100.318 -0.621  94.298   1.00 32.99 566 A 1 
ATOM 4420 C C   . GLU A 0 566 . -100.359 -1.773  93.265   1.00 32.99 566 A 1 
ATOM 4421 C CB  . GLU A 0 566 . -101.723 -0.517  94.921   1.00 32.99 566 A 1 
ATOM 4422 O O   . GLU A 0 566 . -100.876 -1.656  92.157   1.00 32.99 566 A 1 
ATOM 4423 C CG  . GLU A 0 566 . -101.796 0.331   96.198   1.00 32.99 566 A 1 
ATOM 4424 C CD  . GLU A 0 566 . -103.243 0.386   96.712   1.00 32.99 566 A 1 
ATOM 4425 O OE1 . GLU A 0 566 . -103.541 -0.301  97.717   1.00 32.99 566 A 1 
ATOM 4426 O OE2 . GLU A 0 566 . -104.065 1.082   96.074   1.00 32.99 566 A 1 
ATOM 4427 N N   . ASP A 0 567 . -99.943  -2.951  93.745   1.00 28.29 567 A 1 
ATOM 4428 C CA  . ASP A 0 567 . -100.616 -4.259  93.613   1.00 28.29 567 A 1 
ATOM 4429 C C   . ASP A 0 567 . -101.862 -4.364  92.692   1.00 28.29 567 A 1 
ATOM 4430 C CB  . ASP A 0 567 . -100.995 -4.689  95.052   1.00 28.29 567 A 1 
ATOM 4431 O O   . ASP A 0 567 . -102.978 -4.004  93.097   1.00 28.29 567 A 1 
ATOM 4432 C CG  . ASP A 0 567 . -101.895 -5.931  95.110   1.00 28.29 567 A 1 
ATOM 4433 O OD1 . ASP A 0 567 . -101.512 -6.944  94.488   1.00 28.29 567 A 1 
ATOM 4434 O OD2 . ASP A 0 567 . -102.996 -5.848  95.717   1.00 28.29 567 A 1 
ATOM 4435 N N   . LYS A 0 568 . -101.706 -5.054  91.544   1.00 34.39 568 A 1 
ATOM 4436 C CA  . LYS A 0 568 . -102.520 -6.253  91.227   1.00 34.39 568 A 1 
ATOM 4437 C C   . LYS A 0 568 . -101.991 -7.133  90.084   1.00 34.39 568 A 1 
ATOM 4438 C CB  . LYS A 0 568 . -104.011 -5.899  91.020   1.00 34.39 568 A 1 
ATOM 4439 O O   . LYS A 0 568 . -101.197 -6.719  89.246   1.00 34.39 568 A 1 
ATOM 4440 C CG  . LYS A 0 568 . -104.806 -6.336  92.267   1.00 34.39 568 A 1 
ATOM 4441 C CD  . LYS A 0 568 . -106.023 -5.449  92.575   1.00 34.39 568 A 1 
ATOM 4442 C CE  . LYS A 0 568 . -106.252 -5.420  94.092   1.00 34.39 568 A 1 
ATOM 4443 N NZ  . LYS A 0 568 . -105.235 -4.559  94.745   1.00 34.39 568 A 1 
ATOM 4444 N N   . ASP A 0 569 . -102.454 -8.381  90.116   1.00 32.90 569 A 1 
ATOM 4445 C CA  . ASP A 0 569 . -102.025 -9.540  89.320   1.00 32.90 569 A 1 
ATOM 4446 C C   . ASP A 0 569 . -102.768 -9.680  87.960   1.00 32.90 569 A 1 
ATOM 4447 C CB  . ASP A 0 569 . -102.258 -10.761 90.244   1.00 32.90 569 A 1 
ATOM 4448 O O   . ASP A 0 569 . -103.779 -9.020  87.720   1.00 32.90 569 A 1 
ATOM 4449 C CG  . ASP A 0 569 . -101.564 -12.070 89.844   1.00 32.90 569 A 1 
ATOM 4450 O OD1 . ASP A 0 569 . -100.779 -12.058 88.866   1.00 32.90 569 A 1 
ATOM 4451 O OD2 . ASP A 0 569 . -101.844 -13.086 90.515   1.00 32.90 569 A 1 
ATOM 4452 N N   . THR A 0 570 . -102.356 -10.658 87.138   1.00 34.89 570 A 1 
ATOM 4453 C CA  . THR A 0 570 . -103.031 -11.242 85.945   1.00 34.89 570 A 1 
ATOM 4454 C C   . THR A 0 570 . -102.565 -10.799 84.541   1.00 34.89 570 A 1 
ATOM 4455 C CB  . THR A 0 570 . -104.572 -11.293 86.024   1.00 34.89 570 A 1 
ATOM 4456 O O   . THR A 0 570 . -103.216 -10.041 83.828   1.00 34.89 570 A 1 
ATOM 4457 C CG2 . THR A 0 570 . -105.143 -12.407 85.143   1.00 34.89 570 A 1 
ATOM 4458 O OG1 . THR A 0 570 . -105.021 -11.567 87.327   1.00 34.89 570 A 1 
ATOM 4459 N N   . TYR A 0 571 . -101.467 -11.418 84.096   1.00 30.58 571 A 1 
ATOM 4460 C CA  . TYR A 0 571 . -101.260 -12.062 82.777   1.00 30.58 571 A 1 
ATOM 4461 C C   . TYR A 0 571 . -102.275 -11.786 81.624   1.00 30.58 571 A 1 
ATOM 4462 C CB  . TYR A 0 571 . -101.217 -13.574 83.088   1.00 30.58 571 A 1 
ATOM 4463 O O   . TYR A 0 571 . -103.399 -12.288 81.646   1.00 30.58 571 A 1 
ATOM 4464 C CG  . TYR A 0 571 . -100.461 -14.447 82.108   1.00 30.58 571 A 1 
ATOM 4465 C CD1 . TYR A 0 571 . -101.129 -15.079 81.042   1.00 30.58 571 A 1 
ATOM 4466 C CD2 . TYR A 0 571 . -99.093  -14.698 82.331   1.00 30.58 571 A 1 
ATOM 4467 C CE1 . TYR A 0 571 . -100.427 -15.970 80.204   1.00 30.58 571 A 1 
ATOM 4468 C CE2 . TYR A 0 571 . -98.388  -15.586 81.498   1.00 30.58 571 A 1 
ATOM 4469 O OH  . TYR A 0 571 . -98.389  -17.101 79.636   1.00 30.58 571 A 1 
ATOM 4470 C CZ  . TYR A 0 571 . -99.058  -16.229 80.436   1.00 30.58 571 A 1 
ATOM 4471 N N   . GLY A 0 572 . -101.847 -11.136 80.523   1.00 35.80 572 A 1 
ATOM 4472 C CA  . GLY A 0 572 . -102.686 -10.919 79.322   1.00 35.80 572 A 1 
ATOM 4473 C C   . GLY A 0 572 . -101.914 -10.655 78.011   1.00 35.80 572 A 1 
ATOM 4474 O O   . GLY A 0 572 . -100.988 -9.853  77.976   1.00 35.80 572 A 1 
ATOM 4475 N N   . LYS A 0 573 . -102.289 -11.345 76.920   1.00 32.40 573 A 1 
ATOM 4476 C CA  . LYS A 0 573 . -101.630 -11.316 75.588   1.00 32.40 573 A 1 
ATOM 4477 C C   . LYS A 0 573 . -101.801 -9.976  74.839   1.00 32.40 573 A 1 
ATOM 4478 C CB  . LYS A 0 573 . -102.221 -12.428 74.701   1.00 32.40 573 A 1 
ATOM 4479 O O   . LYS A 0 573 . -102.875 -9.387  74.893   1.00 32.40 573 A 1 
ATOM 4480 C CG  . LYS A 0 573 . -101.948 -13.860 75.187   1.00 32.40 573 A 1 
ATOM 4481 C CD  . LYS A 0 573 . -102.793 -14.855 74.378   1.00 32.40 573 A 1 
ATOM 4482 C CE  . LYS A 0 573 . -102.480 -16.295 74.795   1.00 32.40 573 A 1 
ATOM 4483 N NZ  . LYS A 0 573 . -103.391 -17.264 74.135   1.00 32.40 573 A 1 
ATOM 4484 N N   . GLY A 0 574 . -100.794 -9.569  74.055   1.00 31.34 574 A 1 
ATOM 4485 C CA  . GLY A 0 574 . -100.844 -8.396  73.156   1.00 31.34 574 A 1 
ATOM 4486 C C   . GLY A 0 574 . -101.216 -8.701  71.691   1.00 31.34 574 A 1 
ATOM 4487 O O   . GLY A 0 574 . -101.369 -9.864  71.316   1.00 31.34 574 A 1 
ATOM 4488 N N   . ALA A 0 575 . -101.340 -7.650  70.862   1.00 32.40 575 A 1 
ATOM 4489 C CA  . ALA A 0 575 . -101.661 -7.729  69.429   1.00 32.40 575 A 1 
ATOM 4490 C C   . ALA A 0 575 . -101.142 -6.519  68.602   1.00 32.40 575 A 1 
ATOM 4491 C CB  . ALA A 0 575 . -103.179 -7.901  69.272   1.00 32.40 575 A 1 
ATOM 4492 O O   . ALA A 0 575 . -100.723 -5.501  69.140   1.00 32.40 575 A 1 
ATOM 4493 N N   . TYR A 0 576 . -101.174 -6.692  67.282   1.00 32.22 576 A 1 
ATOM 4494 C CA  . TYR A 0 576 . -100.326 -6.154  66.205   1.00 32.22 576 A 1 
ATOM 4495 C C   . TYR A 0 576 . -100.899 -4.911  65.458   1.00 32.22 576 A 1 
ATOM 4496 C CB  . TYR A 0 576 . -100.144 -7.351  65.229   1.00 32.22 576 A 1 
ATOM 4497 O O   . TYR A 0 576 . -101.946 -4.399  65.840   1.00 32.22 576 A 1 
ATOM 4498 C CG  . TYR A 0 576 . -100.166 -8.733  65.887   1.00 32.22 576 A 1 
ATOM 4499 C CD1 . TYR A 0 576 . -98.987  -9.263  66.443   1.00 32.22 576 A 1 
ATOM 4500 C CD2 . TYR A 0 576 . -101.391 -9.417  66.067   1.00 32.22 576 A 1 
ATOM 4501 C CE1 . TYR A 0 576 . -99.028  -10.454 67.194   1.00 32.22 576 A 1 
ATOM 4502 C CE2 . TYR A 0 576 . -101.439 -10.595 66.838   1.00 32.22 576 A 1 
ATOM 4503 O OH  . TYR A 0 576 . -100.305 -12.246 68.157   1.00 32.22 576 A 1 
ATOM 4504 C CZ  . TYR A 0 576 . -100.258 -11.114 67.407   1.00 32.22 576 A 1 
ATOM 4505 N N   . ALA A 0 577 . -100.266 -4.536  64.324   1.00 35.12 577 A 1 
ATOM 4506 C CA  . ALA A 0 577 . -100.667 -3.544  63.285   1.00 35.12 577 A 1 
ATOM 4507 C C   . ALA A 0 577 . -100.377 -2.036  63.557   1.00 35.12 577 A 1 
ATOM 4508 C CB  . ALA A 0 577 . -102.113 -3.812  62.832   1.00 35.12 577 A 1 
ATOM 4509 O O   . ALA A 0 577 . -100.332 -1.612  64.706   1.00 35.12 577 A 1 
ATOM 4510 N N   . GLY A 0 578 . -100.150 -1.173  62.543   1.00 33.78 578 A 1 
ATOM 4511 C CA  . GLY A 0 578 . -100.079 -1.390  61.078   1.00 33.78 578 A 1 
ATOM 4512 C C   . GLY A 0 578 . -99.742  -0.117  60.245   1.00 33.78 578 A 1 
ATOM 4513 O O   . GLY A 0 578 . -99.376  0.906   60.812   1.00 33.78 578 A 1 
ATOM 4514 N N   . ALA A 0 579 . -99.867  -0.213  58.906   1.00 32.77 579 A 1 
ATOM 4515 C CA  . ALA A 0 579 . -99.630  0.801   57.838   1.00 32.77 579 A 1 
ATOM 4516 C C   . ALA A 0 579 . -100.342 2.182   58.029   1.00 32.77 579 A 1 
ATOM 4517 C CB  . ALA A 0 579 . -100.061 0.103   56.543   1.00 32.77 579 A 1 
ATOM 4518 O O   . ALA A 0 579 . -101.167 2.295   58.926   1.00 32.77 579 A 1 
ATOM 4519 N N   . GLN A 0 580 . -100.158 3.290   57.273   1.00 33.63 580 A 1 
ATOM 4520 C CA  . GLN A 0 580 . -99.744  3.615   55.870   1.00 33.63 580 A 1 
ATOM 4521 C C   . GLN A 0 580 . -99.422  5.170   55.806   1.00 33.63 580 A 1 
ATOM 4522 C CB  . GLN A 0 580 . -100.965 3.216   55.003   1.00 33.63 580 A 1 
ATOM 4523 O O   . GLN A 0 580 . -99.467  5.772   56.876   1.00 33.63 580 A 1 
ATOM 4524 C CG  . GLN A 0 580 . -100.645 2.527   53.668   1.00 33.63 580 A 1 
ATOM 4525 C CD  . GLN A 0 580 . -101.900 1.963   53.014   1.00 33.63 580 A 1 
ATOM 4526 N NE2 . GLN A 0 580 . -102.753 2.783   52.440   1.00 33.63 580 A 1 
ATOM 4527 O OE1 . GLN A 0 580 . -102.149 0.772   53.021   1.00 33.63 580 A 1 
ATOM 4528 N N   . ALA A 0 581 . -99.145  5.976   54.746   1.00 33.12 581 A 1 
ATOM 4529 C CA  . ALA A 0 581 . -98.969  5.883   53.273   1.00 33.12 581 A 1 
ATOM 4530 C C   . ALA A 0 581 . -98.247  7.143   52.662   1.00 33.12 581 A 1 
ATOM 4531 C CB  . ALA A 0 581 . -100.358 5.883   52.602   1.00 33.12 581 A 1 
ATOM 4532 O O   . ALA A 0 581 . -98.581  8.250   53.073   1.00 33.12 581 A 1 
ATOM 4533 N N   . SER A 0 582 . -97.478  7.000   51.553   1.00 33.76 582 A 1 
ATOM 4534 C CA  . SER A 0 582 . -97.225  8.018   50.466   1.00 33.76 582 A 1 
ATOM 4535 C C   . SER A 0 582 . -96.444  9.333   50.810   1.00 33.76 582 A 1 
ATOM 4536 C CB  . SER A 0 582 . -98.574  8.270   49.780   1.00 33.76 582 A 1 
ATOM 4537 O O   . SER A 0 582 . -96.243  9.599   51.986   1.00 33.76 582 A 1 
ATOM 4538 O OG  . SER A 0 582 . -99.406  9.101   50.565   1.00 33.76 582 A 1 
ATOM 4539 N N   . ASP A 0 583 . -95.920  10.195  49.904   1.00 34.65 583 A 1 
ATOM 4540 C CA  . ASP A 0 583 . -95.847  10.277  48.414   1.00 34.65 583 A 1 
ATOM 4541 C C   . ASP A 0 583 . -94.648  11.164  47.907   1.00 34.65 583 A 1 
ATOM 4542 C CB  . ASP A 0 583 . -97.131  10.948  47.863   1.00 34.65 583 A 1 
ATOM 4543 O O   . ASP A 0 583 . -94.109  11.926  48.699   1.00 34.65 583 A 1 
ATOM 4544 C CG  . ASP A 0 583 . -97.334  10.715  46.357   1.00 34.65 583 A 1 
ATOM 4545 O OD1 . ASP A 0 583 . -96.661  9.810   45.807   1.00 34.65 583 A 1 
ATOM 4546 O OD2 . ASP A 0 583 . -98.098  11.486  45.740   1.00 34.65 583 A 1 
ATOM 4547 N N   . SER A 0 584 . -94.316  11.125  46.592   1.00 37.27 584 A 1 
ATOM 4548 C CA  . SER A 0 584 . -93.851  12.230  45.680   1.00 37.27 584 A 1 
ATOM 4549 C C   . SER A 0 584 . -92.684  13.206  46.069   1.00 37.27 584 A 1 
ATOM 4550 C CB  . SER A 0 584 . -95.138  13.015  45.325   1.00 37.27 584 A 1 
ATOM 4551 O O   . SER A 0 584 . -92.721  13.790  47.140   1.00 37.27 584 A 1 
ATOM 4552 O OG  . SER A 0 584 . -94.919  14.333  44.858   1.00 37.27 584 A 1 
ATOM 4553 N N   . LYS A 0 585 . -91.709  13.663  45.232   1.00 35.90 585 A 1 
ATOM 4554 C CA  . LYS A 0 585 . -91.329  13.551  43.781   1.00 35.90 585 A 1 
ATOM 4555 C C   . LYS A 0 585 . -90.150  14.545  43.459   1.00 35.90 585 A 1 
ATOM 4556 C CB  . LYS A 0 585 . -92.577  13.953  42.973   1.00 35.90 585 A 1 
ATOM 4557 O O   . LYS A 0 585 . -89.920  15.443  44.257   1.00 35.90 585 A 1 
ATOM 4558 C CG  . LYS A 0 585 . -92.568  13.999  41.440   1.00 35.90 585 A 1 
ATOM 4559 C CD  . LYS A 0 585 . -93.967  14.475  41.015   1.00 35.90 585 A 1 
ATOM 4560 C CE  . LYS A 0 585 . -94.068  14.724  39.511   1.00 35.90 585 A 1 
ATOM 4561 N NZ  . LYS A 0 585 . -95.385  15.317  39.174   1.00 35.90 585 A 1 
ATOM 4562 N N   . TYR A 0 586 . -89.532  14.474  42.255   1.00 35.81 586 A 1 
ATOM 4563 C CA  . TYR A 0 586 . -88.503  15.379  41.624   1.00 35.81 586 A 1 
ATOM 4564 C C   . TYR A 0 586 . -87.020  15.256  42.085   1.00 35.81 586 A 1 
ATOM 4565 C CB  . TYR A 0 586 . -88.925  16.868  41.650   1.00 35.81 586 A 1 
ATOM 4566 O O   . TYR A 0 586 . -86.776  15.032  43.260   1.00 35.81 586 A 1 
ATOM 4567 C CG  . TYR A 0 586 . -90.092  17.252  40.761   1.00 35.81 586 A 1 
ATOM 4568 C CD1 . TYR A 0 586 . -89.856  17.575  39.410   1.00 35.81 586 A 1 
ATOM 4569 C CD2 . TYR A 0 586 . -91.395  17.343  41.288   1.00 35.81 586 A 1 
ATOM 4570 C CE1 . TYR A 0 586 . -90.924  17.944  38.571   1.00 35.81 586 A 1 
ATOM 4571 C CE2 . TYR A 0 586 . -92.469  17.703  40.451   1.00 35.81 586 A 1 
ATOM 4572 O OH  . TYR A 0 586 . -93.283  18.283  38.272   1.00 35.81 586 A 1 
ATOM 4573 C CZ  . TYR A 0 586 . -92.236  17.991  39.089   1.00 35.81 586 A 1 
ATOM 4574 N N   . GLY A 0 587 . -85.982  15.433  41.230   1.00 39.29 587 A 1 
ATOM 4575 C CA  . GLY A 0 587 . -85.932  15.438  39.742   1.00 39.29 587 A 1 
ATOM 4576 C C   . GLY A 0 587 . -84.709  16.136  39.062   1.00 39.29 587 A 1 
ATOM 4577 O O   . GLY A 0 587 . -84.463  17.304  39.341   1.00 39.29 587 A 1 
ATOM 4578 N N   . GLY A 0 588 . -84.041  15.469  38.089   1.00 38.19 588 A 1 
ATOM 4579 C CA  . GLY A 0 588 . -82.978  16.006  37.176   1.00 38.19 588 A 1 
ATOM 4580 C C   . GLY A 0 588 . -81.518  15.896  37.692   1.00 38.19 588 A 1 
ATOM 4581 O O   . GLY A 0 588 . -81.354  15.730  38.893   1.00 38.19 588 A 1 
ATOM 4582 N N   . TYR A 0 589 . -80.401  15.952  36.925   1.00 38.40 589 A 1 
ATOM 4583 C CA  . TYR A 0 589 . -80.039  16.084  35.475   1.00 38.40 589 A 1 
ATOM 4584 C C   . TYR A 0 589 . -78.552  15.593  35.292   1.00 38.40 589 A 1 
ATOM 4585 C CB  . TYR A 0 589 . -80.091  17.569  35.052   1.00 38.40 589 A 1 
ATOM 4586 O O   . TYR A 0 589 . -77.903  15.379  36.309   1.00 38.40 589 A 1 
ATOM 4587 C CG  . TYR A 0 589 . -81.329  18.348  35.462   1.00 38.40 589 A 1 
ATOM 4588 C CD1 . TYR A 0 589 . -82.455  18.403  34.617   1.00 38.40 589 A 1 
ATOM 4589 C CD2 . TYR A 0 589 . -81.352  19.010  36.706   1.00 38.40 589 A 1 
ATOM 4590 C CE1 . TYR A 0 589 . -83.612  19.093  35.031   1.00 38.40 589 A 1 
ATOM 4591 C CE2 . TYR A 0 589 . -82.512  19.687  37.130   1.00 38.40 589 A 1 
ATOM 4592 O OH  . TYR A 0 589 . -84.781  20.345  36.710   1.00 38.40 589 A 1 
ATOM 4593 C CZ  . TYR A 0 589 . -83.647  19.723  36.294   1.00 38.40 589 A 1 
ATOM 4594 N N   . GLY A 0 590 . -77.874  15.422  34.133   1.00 38.68 590 A 1 
ATOM 4595 C CA  . GLY A 0 590 . -78.238  15.380  32.698   1.00 38.68 590 A 1 
ATOM 4596 C C   . GLY A 0 590 . -77.072  15.723  31.708   1.00 38.68 590 A 1 
ATOM 4597 O O   . GLY A 0 590 . -76.728  16.894  31.604   1.00 38.68 590 A 1 
ATOM 4598 N N   . SER A 0 591 . -76.575  14.757  30.895   1.00 32.11 591 A 1 
ATOM 4599 C CA  . SER A 0 591 . -75.517  14.883  29.825   1.00 32.11 591 A 1 
ATOM 4600 C C   . SER A 0 591 . -74.057  15.111  30.312   1.00 32.11 591 A 1 
ATOM 4601 C CB  . SER A 0 591 . -75.936  15.941  28.791   1.00 32.11 591 A 1 
ATOM 4602 O O   . SER A 0 591 . -73.889  15.582  31.428   1.00 32.11 591 A 1 
ATOM 4603 O OG  . SER A 0 591 . -75.943  15.383  27.491   1.00 32.11 591 A 1 
ATOM 4604 N N   . TYR A 0 592 . -72.937  14.823  29.609   1.00 36.26 592 A 1 
ATOM 4605 C CA  . TYR A 0 592 . -72.573  14.349  28.238   1.00 36.26 592 A 1 
ATOM 4606 C C   . TYR A 0 592 . -71.125  13.733  28.270   1.00 36.26 592 A 1 
ATOM 4607 C CB  . TYR A 0 592 . -72.553  15.562  27.282   1.00 36.26 592 A 1 
ATOM 4608 O O   . TYR A 0 592 . -70.492  13.815  29.315   1.00 36.26 592 A 1 
ATOM 4609 C CG  . TYR A 0 592 . -71.422  16.552  27.527   1.00 36.26 592 A 1 
ATOM 4610 C CD1 . TYR A 0 592 . -71.472  17.432  28.630   1.00 36.26 592 A 1 
ATOM 4611 C CD2 . TYR A 0 592 . -70.300  16.567  26.674   1.00 36.26 592 A 1 
ATOM 4612 C CE1 . TYR A 0 592 . -70.393  18.296  28.900   1.00 36.26 592 A 1 
ATOM 4613 C CE2 . TYR A 0 592 . -69.224  17.436  26.936   1.00 36.26 592 A 1 
ATOM 4614 O OH  . TYR A 0 592 . -68.212  19.114  28.314   1.00 36.26 592 A 1 
ATOM 4615 C CZ  . TYR A 0 592 . -69.263  18.293  28.055   1.00 36.26 592 A 1 
ATOM 4616 N N   . GLY A 0 593 . -70.476  13.149  27.237   1.00 37.40 593 A 1 
ATOM 4617 C CA  . GLY A 0 593 . -70.932  12.579  25.950   1.00 37.40 593 A 1 
ATOM 4618 C C   . GLY A 0 593 . -70.095  12.912  24.677   1.00 37.40 593 A 1 
ATOM 4619 O O   . GLY A 0 593 . -70.473  13.855  23.988   1.00 37.40 593 A 1 
ATOM 4620 N N   . GLY A 0 594 . -69.066  12.124  24.273   1.00 36.44 594 A 1 
ATOM 4621 C CA  . GLY A 0 594 . -68.466  12.215  22.907   1.00 36.44 594 A 1 
ATOM 4622 C C   . GLY A 0 594 . -67.131  11.476  22.589   1.00 36.44 594 A 1 
ATOM 4623 O O   . GLY A 0 594 . -66.161  11.687  23.295   1.00 36.44 594 A 1 
ATOM 4624 N N   . TYR A 0 595 . -67.132  10.675  21.496   1.00 35.00 595 A 1 
ATOM 4625 C CA  . TYR A 0 595 . -66.063  10.249  20.530   1.00 35.00 595 A 1 
ATOM 4626 C C   . TYR A 0 595 . -64.591  9.949   20.962   1.00 35.00 595 A 1 
ATOM 4627 C CB  . TYR A 0 595 . -66.091  11.215  19.330   1.00 35.00 595 A 1 
ATOM 4628 O O   . TYR A 0 595 . -64.040  10.556  21.862   1.00 35.00 595 A 1 
ATOM 4629 C CG  . TYR A 0 595 . -65.891  12.674  19.690   1.00 35.00 595 A 1 
ATOM 4630 C CD1 . TYR A 0 595 . -67.006  13.528  19.821   1.00 35.00 595 A 1 
ATOM 4631 C CD2 . TYR A 0 595 . -64.596  13.165  19.947   1.00 35.00 595 A 1 
ATOM 4632 C CE1 . TYR A 0 595 . -66.827  14.860  20.237   1.00 35.00 595 A 1 
ATOM 4633 C CE2 . TYR A 0 595 . -64.413  14.498  20.358   1.00 35.00 595 A 1 
ATOM 4634 O OH  . TYR A 0 595 . -65.369  16.624  20.938   1.00 35.00 595 A 1 
ATOM 4635 C CZ  . TYR A 0 595 . -65.532  15.344  20.515   1.00 35.00 595 A 1 
ATOM 4636 N N   . GLY A 0 596 . -63.843  9.061   20.282   1.00 36.93 596 A 1 
ATOM 4637 C CA  . GLY A 0 596 . -64.142  8.269   19.073   1.00 36.93 596 A 1 
ATOM 4638 C C   . GLY A 0 596 . -63.047  7.232   18.735   1.00 36.93 596 A 1 
ATOM 4639 O O   . GLY A 0 596 . -62.041  7.142   19.428   1.00 36.93 596 A 1 
ATOM 4640 N N   . SER A 0 597 . -63.249  6.434   17.678   1.00 32.46 597 A 1 
ATOM 4641 C CA  . SER A 0 597 . -62.361  5.328   17.263   1.00 32.46 597 A 1 
ATOM 4642 C C   . SER A 0 597 . -61.944  5.466   15.794   1.00 32.46 597 A 1 
ATOM 4643 C CB  . SER A 0 597 . -63.086  3.992   17.474   1.00 32.46 597 A 1 
ATOM 4644 O O   . SER A 0 597 . -62.736  5.945   14.980   1.00 32.46 597 A 1 
ATOM 4645 O OG  . SER A 0 597 . -62.271  2.889   17.129   1.00 32.46 597 A 1 
ATOM 4646 N N   . GLY A 0 598 . -60.732  5.024   15.439   1.00 38.25 598 A 1 
ATOM 4647 C CA  . GLY A 0 598 . -60.278  4.991   14.049   1.00 38.25 598 A 1 
ATOM 4648 C C   . GLY A 0 598 . -58.911  4.331   13.838   1.00 38.25 598 A 1 
ATOM 4649 O O   . GLY A 0 598 . -57.960  4.694   14.511   1.00 38.25 598 A 1 
ATOM 4650 N N   . TYR A 0 599 . -58.873  3.407   12.868   1.00 36.40 599 A 1 
ATOM 4651 C CA  . TYR A 0 599 . -57.772  3.047   11.945   1.00 36.40 599 A 1 
ATOM 4652 C C   . TYR A 0 599 . -56.353  2.827   12.540   1.00 36.40 599 A 1 
ATOM 4653 C CB  . TYR A 0 599 . -57.763  4.056   10.774   1.00 36.40 599 A 1 
ATOM 4654 O O   . TYR A 0 599 . -55.761  3.717   13.126   1.00 36.40 599 A 1 
ATOM 4655 C CG  . TYR A 0 599 . -59.121  4.691   10.483   1.00 36.40 599 A 1 
ATOM 4656 C CD1 . TYR A 0 599 . -60.141  3.946   9.858    1.00 36.40 599 A 1 
ATOM 4657 C CD2 . TYR A 0 599 . -59.399  5.983   10.974   1.00 36.40 599 A 1 
ATOM 4658 C CE1 . TYR A 0 599 . -61.440  4.484   9.746    1.00 36.40 599 A 1 
ATOM 4659 C CE2 . TYR A 0 599 . -60.697  6.520   10.872   1.00 36.40 599 A 1 
ATOM 4660 O OH  . TYR A 0 599 . -62.984  6.265   10.188   1.00 36.40 599 A 1 
ATOM 4661 C CZ  . TYR A 0 599 . -61.723  5.766   10.264   1.00 36.40 599 A 1 
ATOM 4662 N N   . GLY A 0 600 . -55.673  1.689   12.364   1.00 33.35 600 A 1 
ATOM 4663 C CA  . GLY A 0 600 . -55.823  0.652   11.336   1.00 33.35 600 A 1 
ATOM 4664 C C   . GLY A 0 600 . -54.797  0.843   10.214   1.00 33.35 600 A 1 
ATOM 4665 O O   . GLY A 0 600 . -55.160  1.291   9.131    1.00 33.35 600 A 1 
ATOM 4666 N N   . GLY A 0 601 . -53.528  0.513   10.483   1.00 35.55 601 A 1 
ATOM 4667 C CA  . GLY A 0 601 . -52.406  0.661   9.549    1.00 35.55 601 A 1 
ATOM 4668 C C   . GLY A 0 601 . -51.421  -0.506  9.658    1.00 35.55 601 A 1 
ATOM 4669 O O   . GLY A 0 601 . -50.990  -0.871  10.746   1.00 35.55 601 A 1 
ATOM 4670 N N   . TYR A 0 602 . -51.114  -1.117  8.520    1.00 32.71 602 A 1 
ATOM 4671 C CA  . TYR A 0 602 . -50.364  -2.368  8.352    1.00 32.71 602 A 1 
ATOM 4672 C C   . TYR A 0 602 . -48.942  -2.095  7.836    1.00 32.71 602 A 1 
ATOM 4673 C CB  . TYR A 0 602 . -51.151  -3.281  7.380    1.00 32.71 602 A 1 
ATOM 4674 O O   . TYR A 0 602 . -48.736  -1.195  7.025    1.00 32.71 602 A 1 
ATOM 4675 C CG  . TYR A 0 602 . -51.993  -2.496  6.381    1.00 32.71 602 A 1 
ATOM 4676 C CD1 . TYR A 0 602 . -53.365  -2.301  6.639    1.00 32.71 602 A 1 
ATOM 4677 C CD2 . TYR A 0 602 . -51.363  -1.765  5.354    1.00 32.71 602 A 1 
ATOM 4678 C CE1 . TYR A 0 602 . -54.090  -1.341  5.908    1.00 32.71 602 A 1 
ATOM 4679 C CE2 . TYR A 0 602 . -52.084  -0.799  4.627    1.00 32.71 602 A 1 
ATOM 4680 O OH  . TYR A 0 602 . -54.133  0.400   4.265    1.00 32.71 602 A 1 
ATOM 4681 C CZ  . TYR A 0 602 . -53.446  -0.573  4.917    1.00 32.71 602 A 1 
ATOM 4682 N N   . GLY A 0 603 . -47.970  -2.915  8.241    1.00 36.13 603 A 1 
ATOM 4683 C CA  . GLY A 0 603 . -46.591  -2.834  7.745    1.00 36.13 603 A 1 
ATOM 4684 C C   . GLY A 0 603 . -45.763  -4.038  8.185    1.00 36.13 603 A 1 
ATOM 4685 O O   . GLY A 0 603 . -45.270  -4.073  9.305    1.00 36.13 603 A 1 
ATOM 4686 N N   . SER A 0 604 . -45.635  -5.049  7.324    1.00 34.01 604 A 1 
ATOM 4687 C CA  . SER A 0 604 . -44.926  -6.298  7.632    1.00 34.01 604 A 1 
ATOM 4688 C C   . SER A 0 604 . -44.115  -6.784  6.432    1.00 34.01 604 A 1 
ATOM 4689 C CB  . SER A 0 604 . -45.943  -7.379  8.025    1.00 34.01 604 A 1 
ATOM 4690 O O   . SER A 0 604 . -44.614  -6.734  5.310    1.00 34.01 604 A 1 
ATOM 4691 O OG  . SER A 0 604 . -45.293  -8.551  8.477    1.00 34.01 604 A 1 
ATOM 4692 N N   . GLY A 0 605 . -42.922  -7.338  6.686    1.00 35.04 605 A 1 
ATOM 4693 C CA  . GLY A 0 605 . -42.430  -8.461  5.878    1.00 35.04 605 A 1 
ATOM 4694 C C   . GLY A 0 605 . -41.153  -8.293  5.046    1.00 35.04 605 A 1 
ATOM 4695 O O   . GLY A 0 605 . -41.200  -8.517  3.843    1.00 35.04 605 A 1 
ATOM 4696 N N   . TYR A 0 606 . -40.002  -8.090  5.693    1.00 39.84 606 A 1 
ATOM 4697 C CA  . TYR A 0 606 . -38.687  -8.595  5.242    1.00 39.84 606 A 1 
ATOM 4698 C C   . TYR A 0 606 . -37.949  -9.046  6.527    1.00 39.84 606 A 1 
ATOM 4699 C CB  . TYR A 0 606 . -37.892  -7.515  4.464    1.00 39.84 606 A 1 
ATOM 4700 O O   . TYR A 0 606 . -38.033  -8.338  7.524    1.00 39.84 606 A 1 
ATOM 4701 C CG  . TYR A 0 606 . -38.708  -6.471  3.706    1.00 39.84 606 A 1 
ATOM 4702 C CD1 . TYR A 0 606 . -39.218  -6.735  2.417    1.00 39.84 606 A 1 
ATOM 4703 C CD2 . TYR A 0 606 . -38.986  -5.233  4.321    1.00 39.84 606 A 1 
ATOM 4704 C CE1 . TYR A 0 606 . -40.031  -5.783  1.767    1.00 39.84 606 A 1 
ATOM 4705 C CE2 . TYR A 0 606 . -39.792  -4.277  3.674    1.00 39.84 606 A 1 
ATOM 4706 O OH  . TYR A 0 606 . -41.129  -3.648  1.781    1.00 39.84 606 A 1 
ATOM 4707 C CZ  . TYR A 0 606 . -40.328  -4.557  2.398    1.00 39.84 606 A 1 
ATOM 4708 N N   . GLY A 0 607 . -37.293  -10.202 6.682    1.00 37.97 607 A 1 
ATOM 4709 C CA  . GLY A 0 607 . -36.725  -11.153 5.720    1.00 37.97 607 A 1 
ATOM 4710 C C   . GLY A 0 607 . -35.186  -11.050 5.759    1.00 37.97 607 A 1 
ATOM 4711 O O   . GLY A 0 607 . -34.668  -10.007 5.395    1.00 37.97 607 A 1 
ATOM 4712 N N   . GLY A 0 608 . -34.393  -12.045 6.182    1.00 32.39 608 A 1 
ATOM 4713 C CA  . GLY A 0 608 . -34.749  -13.366 6.721    1.00 32.39 608 A 1 
ATOM 4714 C C   . GLY A 0 608 . -33.584  -14.376 6.692    1.00 32.39 608 A 1 
ATOM 4715 O O   . GLY A 0 608 . -33.583  -15.267 5.848    1.00 32.39 608 A 1 
ATOM 4716 N N   . TYR A 0 609 . -32.605  -14.251 7.597    1.00 41.41 609 A 1 
ATOM 4717 C CA  . TYR A 0 609 . -31.452  -15.163 7.763    1.00 41.41 609 A 1 
ATOM 4718 C C   . TYR A 0 609 . -30.824  -14.988 9.168    1.00 41.41 609 A 1 
ATOM 4719 C CB  . TYR A 0 609 . -30.406  -14.878 6.663    1.00 41.41 609 A 1 
ATOM 4720 O O   . TYR A 0 609 . -30.896  -13.896 9.718    1.00 41.41 609 A 1 
ATOM 4721 C CG  . TYR A 0 609 . -30.078  -13.408 6.435    1.00 41.41 609 A 1 
ATOM 4722 C CD1 . TYR A 0 609 . -30.741  -12.688 5.418    1.00 41.41 609 A 1 
ATOM 4723 C CD2 . TYR A 0 609 . -29.132  -12.754 7.250    1.00 41.41 609 A 1 
ATOM 4724 C CE1 . TYR A 0 609 . -30.473  -11.318 5.231    1.00 41.41 609 A 1 
ATOM 4725 C CE2 . TYR A 0 609 . -28.858  -11.384 7.061    1.00 41.41 609 A 1 
ATOM 4726 O OH  . TYR A 0 609 . -29.284  -9.341  5.869    1.00 41.41 609 A 1 
ATOM 4727 C CZ  . TYR A 0 609 . -29.532  -10.663 6.053    1.00 41.41 609 A 1 
ATOM 4728 N N   . GLY A 0 610 . -30.202  -15.984 9.814    1.00 35.03 610 A 1 
ATOM 4729 C CA  . GLY A 0 610 . -30.123  -17.417 9.492    1.00 35.03 610 A 1 
ATOM 4730 C C   . GLY A 0 610 . -29.105  -18.169 10.379   1.00 35.03 610 A 1 
ATOM 4731 O O   . GLY A 0 610 . -27.913  -17.915 10.271   1.00 35.03 610 A 1 
ATOM 4732 N N   . GLY A 0 611 . -29.567  -19.120 11.209   1.00 36.39 611 A 1 
ATOM 4733 C CA  . GLY A 0 611 . -28.750  -19.878 12.187   1.00 36.39 611 A 1 
ATOM 4734 C C   . GLY A 0 611 . -28.543  -19.132 13.524   1.00 36.39 611 A 1 
ATOM 4735 O O   . GLY A 0 611 . -28.443  -17.914 13.526   1.00 36.39 611 A 1 
ATOM 4736 N N   . GLY A 0 612 . -28.520  -19.751 14.713   1.00 34.91 612 A 1 
ATOM 4737 C CA  . GLY A 0 612 . -28.586  -21.175 15.096   1.00 34.91 612 A 1 
ATOM 4738 C C   . GLY A 0 612 . -27.267  -21.655 15.730   1.00 34.91 612 A 1 
ATOM 4739 O O   . GLY A 0 612 . -26.210  -21.379 15.183   1.00 34.91 612 A 1 
ATOM 4740 N N   . GLY A 0 613 . -27.227  -22.385 16.851   1.00 34.21 613 A 1 
ATOM 4741 C CA  . GLY A 0 613 . -28.274  -22.816 17.791   1.00 34.21 613 A 1 
ATOM 4742 C C   . GLY A 0 613 . -27.646  -23.664 18.921   1.00 34.21 613 A 1 
ATOM 4743 O O   . GLY A 0 613 . -26.568  -24.219 18.725   1.00 34.21 613 A 1 
ATOM 4744 N N   . GLY A 0 614 . -28.274  -23.773 20.101   1.00 36.62 614 A 1 
ATOM 4745 C CA  . GLY A 0 614 . -27.642  -24.446 21.254   1.00 36.62 614 A 1 
ATOM 4746 C C   . GLY A 0 614 . -28.572  -24.727 22.439   1.00 36.62 614 A 1 
ATOM 4747 O O   . GLY A 0 614 . -28.718  -23.911 23.339   1.00 36.62 614 A 1 
ATOM 4748 N N   . TYR A 0 615 . -29.195  -25.904 22.444   1.00 33.99 615 A 1 
ATOM 4749 C CA  . TYR A 0 615 . -30.028  -26.433 23.534   1.00 33.99 615 A 1 
ATOM 4750 C C   . TYR A 0 615 . -29.173  -27.146 24.603   1.00 33.99 615 A 1 
ATOM 4751 C CB  . TYR A 0 615 . -31.077  -27.382 22.920   1.00 33.99 615 A 1 
ATOM 4752 O O   . TYR A 0 615 . -28.161  -27.763 24.276   1.00 33.99 615 A 1 
ATOM 4753 C CG  . TYR A 0 615 . -30.487  -28.319 21.876   1.00 33.99 615 A 1 
ATOM 4754 C CD1 . TYR A 0 615 . -30.509  -27.950 20.515   1.00 33.99 615 A 1 
ATOM 4755 C CD2 . TYR A 0 615 . -29.778  -29.469 22.278   1.00 33.99 615 A 1 
ATOM 4756 C CE1 . TYR A 0 615 . -29.787  -28.702 19.568   1.00 33.99 615 A 1 
ATOM 4757 C CE2 . TYR A 0 615 . -29.055  -30.222 21.334   1.00 33.99 615 A 1 
ATOM 4758 O OH  . TYR A 0 615 . -28.313  -30.520 19.069   1.00 33.99 615 A 1 
ATOM 4759 C CZ  . TYR A 0 615 . -29.046  -29.828 19.979   1.00 33.99 615 A 1 
ATOM 4760 N N   . GLY A 0 616 . -29.596  -27.127 25.875   1.00 40.33 616 A 1 
ATOM 4761 C CA  . GLY A 0 616 . -28.779  -27.655 26.985   1.00 40.33 616 A 1 
ATOM 4762 C C   . GLY A 0 616 . -29.542  -28.052 28.256   1.00 40.33 616 A 1 
ATOM 4763 O O   . GLY A 0 616 . -29.134  -27.684 29.350   1.00 40.33 616 A 1 
ATOM 4764 N N   . SER A 0 617 . -30.662  -28.775 28.142   1.00 33.82 617 A 1 
ATOM 4765 C CA  . SER A 0 617 . -31.489  -29.153 29.305   1.00 33.82 617 A 1 
ATOM 4766 C C   . SER A 0 617 . -31.083  -30.491 29.948   1.00 33.82 617 A 1 
ATOM 4767 C CB  . SER A 0 617 . -32.966  -29.197 28.903   1.00 33.82 617 A 1 
ATOM 4768 O O   . SER A 0 617 . -31.172  -31.537 29.306   1.00 33.82 617 A 1 
ATOM 4769 O OG  . SER A 0 617 . -33.784  -29.357 30.046   1.00 33.82 617 A 1 
ATOM 4770 N N   . TYR A 0 618 . -30.706  -30.465 31.234   1.00 41.77 618 A 1 
ATOM 4771 C CA  . TYR A 0 618 . -30.720  -31.600 32.178   1.00 41.77 618 A 1 
ATOM 4772 C C   . TYR A 0 618 . -30.612  -31.085 33.638   1.00 41.77 618 A 1 
ATOM 4773 C CB  . TYR A 0 618 . -29.581  -32.595 31.870   1.00 41.77 618 A 1 
ATOM 4774 O O   . TYR A 0 618 . -30.006  -30.049 33.873   1.00 41.77 618 A 1 
ATOM 4775 C CG  . TYR A 0 618 . -28.176  -32.015 31.885   1.00 41.77 618 A 1 
ATOM 4776 C CD1 . TYR A 0 618 . -27.588  -31.560 30.688   1.00 41.77 618 A 1 
ATOM 4777 C CD2 . TYR A 0 618 . -27.465  -31.913 33.098   1.00 41.77 618 A 1 
ATOM 4778 C CE1 . TYR A 0 618 . -26.299  -30.991 30.706   1.00 41.77 618 A 1 
ATOM 4779 C CE2 . TYR A 0 618 . -26.184  -31.327 33.123   1.00 41.77 618 A 1 
ATOM 4780 O OH  . TYR A 0 618 . -24.375  -30.276 31.938   1.00 41.77 618 A 1 
ATOM 4781 C CZ  . TYR A 0 618 . -25.602  -30.859 31.924   1.00 41.77 618 A 1 
ATOM 4782 N N   . GLY A 0 619 . -31.144  -31.742 34.679   1.00 36.66 619 A 1 
ATOM 4783 C CA  . GLY A 0 619 . -32.038  -32.906 34.664   1.00 36.66 619 A 1 
ATOM 4784 C C   . GLY A 0 619 . -32.173  -33.652 36.010   1.00 36.66 619 A 1 
ATOM 4785 O O   . GLY A 0 619 . -31.565  -34.705 36.179   1.00 36.66 619 A 1 
ATOM 4786 N N   . GLY A 0 620 . -33.046  -33.180 36.916   1.00 37.43 620 A 1 
ATOM 4787 C CA  . GLY A 0 620 . -33.535  -33.929 38.099   1.00 37.43 620 A 1 
ATOM 4788 C C   . GLY A 0 620 . -32.649  -33.900 39.367   1.00 37.43 620 A 1 
ATOM 4789 O O   . GLY A 0 620 . -31.523  -33.425 39.320   1.00 37.43 620 A 1 
ATOM 4790 N N   . ALA A 0 621 . -33.087  -34.409 40.534   1.00 41.68 621 A 1 
ATOM 4791 C CA  . ALA A 0 621 . -34.366  -35.047 40.926   1.00 41.68 621 A 1 
ATOM 4792 C C   . ALA A 0 621 . -34.458  -35.149 42.492   1.00 41.68 621 A 1 
ATOM 4793 C CB  . ALA A 0 621 . -34.388  -36.445 40.280   1.00 41.68 621 A 1 
ATOM 4794 O O   . ALA A 0 621 . -33.429  -34.994 43.137   1.00 41.68 621 A 1 
ATOM 4795 N N   . LYS A 0 622 . -35.567  -35.474 43.197   1.00 42.51 622 A 1 
ATOM 4796 C CA  . LYS A 0 622 . -36.940  -35.890 42.814   1.00 42.51 622 A 1 
ATOM 4797 C C   . LYS A 0 622 . -37.933  -35.811 44.009   1.00 42.51 622 A 1 
ATOM 4798 C CB  . LYS A 0 622 . -36.898  -37.382 42.410   1.00 42.51 622 A 1 
ATOM 4799 O O   . LYS A 0 622 . -37.605  -36.328 45.069   1.00 42.51 622 A 1 
ATOM 4800 C CG  . LYS A 0 622 . -37.936  -37.750 41.344   1.00 42.51 622 A 1 
ATOM 4801 C CD  . LYS A 0 622 . -37.799  -39.234 40.976   1.00 42.51 622 A 1 
ATOM 4802 C CE  . LYS A 0 622 . -38.725  -39.580 39.805   1.00 42.51 622 A 1 
ATOM 4803 N NZ  . LYS A 0 622 . -38.595  -41.005 39.409   1.00 42.51 622 A 1 
ATOM 4804 N N   . GLY A 0 623 . -39.180  -35.368 43.781   1.00 40.72 623 A 1 
ATOM 4805 C CA  . GLY A 0 623 . -40.355  -35.645 44.650   1.00 40.72 623 A 1 
ATOM 4806 C C   . GLY A 0 623 . -40.355  -34.986 46.047   1.00 40.72 623 A 1 
ATOM 4807 O O   . GLY A 0 623 . -39.479  -34.184 46.332   1.00 40.72 623 A 1 
ATOM 4808 N N   . TYR A 0 624 . -41.311  -35.241 46.958   1.00 39.73 624 A 1 
ATOM 4809 C CA  . TYR A 0 624 . -42.577  -36.020 46.932   1.00 39.73 624 A 1 
ATOM 4810 C C   . TYR A 0 624 . -43.552  -35.397 47.974   1.00 39.73 624 A 1 
ATOM 4811 C CB  . TYR A 0 624 . -42.341  -37.490 47.357   1.00 39.73 624 A 1 
ATOM 4812 O O   . TYR A 0 624 . -43.080  -34.769 48.913   1.00 39.73 624 A 1 
ATOM 4813 C CG  . TYR A 0 624 . -41.177  -38.228 46.721   1.00 39.73 624 A 1 
ATOM 4814 C CD1 . TYR A 0 624 . -41.366  -39.060 45.598   1.00 39.73 624 A 1 
ATOM 4815 C CD2 . TYR A 0 624 . -39.889  -38.072 47.269   1.00 39.73 624 A 1 
ATOM 4816 C CE1 . TYR A 0 624 . -40.258  -39.700 45.003   1.00 39.73 624 A 1 
ATOM 4817 C CE2 . TYR A 0 624 . -38.784  -38.705 46.676   1.00 39.73 624 A 1 
ATOM 4818 O OH  . TYR A 0 624 . -37.883  -40.074 44.940   1.00 39.73 624 A 1 
ATOM 4819 C CZ  . TYR A 0 624 . -38.964  -39.506 45.533   1.00 39.73 624 A 1 
ATOM 4820 N N   . GLY A 0 625 . -44.882  -35.569 47.968   1.00 39.18 625 A 1 
ATOM 4821 C CA  . GLY A 0 625 . -45.796  -36.269 47.051   1.00 39.18 625 A 1 
ATOM 4822 C C   . GLY A 0 625 . -47.136  -36.647 47.737   1.00 39.18 625 A 1 
ATOM 4823 O O   . GLY A 0 625 . -47.165  -36.809 48.953   1.00 39.18 625 A 1 
ATOM 4824 N N   . LYS A 0 626 . -48.199  -36.884 46.939   1.00 39.27 626 A 1 
ATOM 4825 C CA  . LYS A 0 626 . -49.656  -36.973 47.277   1.00 39.27 626 A 1 
ATOM 4826 C C   . LYS A 0 626 . -50.331  -35.591 47.404   1.00 39.27 626 A 1 
ATOM 4827 C CB  . LYS A 0 626 . -49.961  -37.799 48.550   1.00 39.27 626 A 1 
ATOM 4828 O O   . LYS A 0 626 . -49.876  -34.792 48.205   1.00 39.27 626 A 1 
ATOM 4829 C CG  . LYS A 0 626 . -49.446  -39.247 48.570   1.00 39.27 626 A 1 
ATOM 4830 C CD  . LYS A 0 626 . -49.921  -39.942 49.857   1.00 39.27 626 A 1 
ATOM 4831 C CE  . LYS A 0 626 . -49.540  -41.426 49.861   1.00 39.27 626 A 1 
ATOM 4832 N NZ  . LYS A 0 626 . -50.167  -42.138 51.003   1.00 39.27 626 A 1 
ATOM 4833 N N   . GLY A 0 627 . -51.419  -35.263 46.690   1.00 40.95 627 A 1 
ATOM 4834 C CA  . GLY A 0 627 . -52.250  -35.976 45.685   1.00 40.95 627 A 1 
ATOM 4835 C C   . GLY A 0 627 . -53.406  -35.049 45.209   1.00 40.95 627 A 1 
ATOM 4836 O O   . GLY A 0 627 . -53.365  -33.876 45.554   1.00 40.95 627 A 1 
ATOM 4837 N N   . GLN A 0 628 . -54.464  -35.437 44.476   1.00 39.39 628 A 1 
ATOM 4838 C CA  . GLN A 0 628 . -54.870  -36.692 43.808   1.00 39.39 628 A 1 
ATOM 4839 C C   . GLN A 0 628 . -56.097  -36.416 42.883   1.00 39.39 628 A 1 
ATOM 4840 C CB  . GLN A 0 628 . -55.303  -37.699 44.894   1.00 39.39 628 A 1 
ATOM 4841 O O   . GLN A 0 628 . -56.941  -35.622 43.282   1.00 39.39 628 A 1 
ATOM 4842 C CG  . GLN A 0 628 . -55.663  -39.096 44.370   1.00 39.39 628 A 1 
ATOM 4843 C CD  . GLN A 0 628 . -56.174  -39.975 45.503   1.00 39.39 628 A 1 
ATOM 4844 N NE2 . GLN A 0 628 . -57.462  -39.963 45.768   1.00 39.39 628 A 1 
ATOM 4845 O OE1 . GLN A 0 628 . -55.418  -40.653 46.180   1.00 39.39 628 A 1 
ATOM 4846 N N   . SER A 0 629 . -56.262  -37.142 41.753   1.00 37.15 629 A 1 
ATOM 4847 C CA  . SER A 0 629 . -57.444  -37.175 40.823   1.00 37.15 629 A 1 
ATOM 4848 C C   . SER A 0 629 . -57.832  -35.842 40.122   1.00 37.15 629 A 1 
ATOM 4849 C CB  . SER A 0 629 . -58.673  -37.859 41.463   1.00 37.15 629 A 1 
ATOM 4850 O O   . SER A 0 629 . -58.007  -34.840 40.792   1.00 37.15 629 A 1 
ATOM 4851 O OG  . SER A 0 629 . -58.800  -37.606 42.853   1.00 37.15 629 A 1 
ATOM 4852 N N   . ALA A 0 630 . -57.872  -35.687 38.782   1.00 35.26 630 A 1 
ATOM 4853 C CA  . ALA A 0 630 . -58.542  -36.425 37.674   1.00 35.26 630 A 1 
ATOM 4854 C C   . ALA A 0 630 . -60.055  -36.087 37.536   1.00 35.26 630 A 1 
ATOM 4855 C CB  . ALA A 0 630 . -58.234  -37.929 37.694   1.00 35.26 630 A 1 
ATOM 4856 O O   . ALA A 0 630 . -60.723  -36.001 38.559   1.00 35.26 630 A 1 
ATOM 4857 N N   . ALA A 0 631 . -60.666  -35.894 36.349   1.00 37.17 631 A 1 
ATOM 4858 C CA  . ALA A 0 631 . -60.260  -36.158 34.947   1.00 37.17 631 A 1 
ATOM 4859 C C   . ALA A 0 631 . -60.923  -35.137 33.950   1.00 37.17 631 A 1 
ATOM 4860 C CB  . ALA A 0 631 . -60.679  -37.609 34.665   1.00 37.17 631 A 1 
ATOM 4861 O O   . ALA A 0 631 . -61.918  -34.521 34.306   1.00 37.17 631 A 1 
ATOM 4862 N N   . SER A 0 632 . -60.294  -34.726 32.832   1.00 32.79 632 A 1 
ATOM 4863 C CA  . SER A 0 632 . -60.385  -35.239 31.429   1.00 32.79 632 A 1 
ATOM 4864 C C   . SER A 0 632 . -61.496  -34.685 30.491   1.00 32.79 632 A 1 
ATOM 4865 C CB  . SER A 0 632 . -60.382  -36.768 31.311   1.00 32.79 632 A 1 
ATOM 4866 O O   . SER A 0 632 . -62.673  -34.915 30.730   1.00 32.79 632 A 1 
ATOM 4867 O OG  . SER A 0 632 . -61.610  -37.298 31.766   1.00 32.79 632 A 1 
ATOM 4868 N N   . GLN A 0 633 . -61.051  -34.149 29.339   1.00 33.33 633 A 1 
ATOM 4869 C CA  . GLN A 0 633 . -61.663  -34.137 27.982   1.00 33.33 633 A 1 
ATOM 4870 C C   . GLN A 0 633 . -62.957  -33.346 27.620   1.00 33.33 633 A 1 
ATOM 4871 C CB  . GLN A 0 633 . -61.712  -35.570 27.414   1.00 33.33 633 A 1 
ATOM 4872 O O   . GLN A 0 633 . -64.039  -33.555 28.142   1.00 33.33 633 A 1 
ATOM 4873 C CG  . GLN A 0 633 . -60.334  -36.027 26.909   1.00 33.33 633 A 1 
ATOM 4874 C CD  . GLN A 0 633 . -60.312  -37.503 26.535   1.00 33.33 633 A 1 
ATOM 4875 N NE2 . GLN A 0 633 . -60.821  -37.891 25.390   1.00 33.33 633 A 1 
ATOM 4876 O OE1 . GLN A 0 633 . -59.818  -38.333 27.280   1.00 33.33 633 A 1 
ATOM 4877 N N   . GLU A 0 634 . -62.797  -32.551 26.546   1.00 30.46 634 A 1 
ATOM 4878 C CA  . GLU A 0 634 . -63.686  -32.369 25.370   1.00 30.46 634 A 1 
ATOM 4879 C C   . GLU A 0 634 . -65.101  -31.723 25.440   1.00 30.46 634 A 1 
ATOM 4880 C CB  . GLU A 0 634 . -63.694  -33.652 24.515   1.00 30.46 634 A 1 
ATOM 4881 O O   . GLU A 0 634 . -66.128  -32.393 25.445   1.00 30.46 634 A 1 
ATOM 4882 C CG  . GLU A 0 634 . -62.328  -33.887 23.854   1.00 30.46 634 A 1 
ATOM 4883 C CD  . GLU A 0 634 . -62.334  -35.163 23.010   1.00 30.46 634 A 1 
ATOM 4884 O OE1 . GLU A 0 634 . -62.525  -35.046 21.779   1.00 30.46 634 A 1 
ATOM 4885 O OE2 . GLU A 0 634 . -62.114  -36.236 23.616   1.00 30.46 634 A 1 
ATOM 4886 N N   . SER A 0 635 . -65.121  -30.436 25.050   1.00 29.46 635 A 1 
ATOM 4887 C CA  . SER A 0 635 . -65.869  -29.909 23.876   1.00 29.46 635 A 1 
ATOM 4888 C C   . SER A 0 635 . -67.291  -29.292 24.003   1.00 29.46 635 A 1 
ATOM 4889 C CB  . SER A 0 635 . -65.812  -30.905 22.699   1.00 29.46 635 A 1 
ATOM 4890 O O   . SER A 0 635 . -68.178  -29.804 24.667   1.00 29.46 635 A 1 
ATOM 4891 O OG  . SER A 0 635 . -66.825  -31.884 22.784   1.00 29.46 635 A 1 
ATOM 4892 N N   . LYS A 0 636 . -67.486  -28.233 23.188   1.00 32.28 636 A 1 
ATOM 4893 C CA  . LYS A 0 636 . -68.713  -27.774 22.478   1.00 32.28 636 A 1 
ATOM 4894 C C   . LYS A 0 636 . -69.955  -27.200 23.216   1.00 32.28 636 A 1 
ATOM 4895 C CB  . LYS A 0 636 . -69.160  -28.875 21.497   1.00 32.28 636 A 1 
ATOM 4896 O O   . LYS A 0 636 . -70.803  -27.932 23.699   1.00 32.28 636 A 1 
ATOM 4897 C CG  . LYS A 0 636 . -68.264  -28.973 20.255   1.00 32.28 636 A 1 
ATOM 4898 C CD  . LYS A 0 636 . -68.662  -30.206 19.439   1.00 32.28 636 A 1 
ATOM 4899 C CE  . LYS A 0 636 . -67.870  -30.259 18.132   1.00 32.28 636 A 1 
ATOM 4900 N NZ  . LYS A 0 636 . -68.171  -31.505 17.389   1.00 32.28 636 A 1 
ATOM 4901 N N   . GLN A 0 637 . -70.180  -25.908 22.911   1.00 30.15 637 A 1 
ATOM 4902 C CA  . GLN A 0 637 . -71.445  -25.272 22.447   1.00 30.15 637 A 1 
ATOM 4903 C C   . GLN A 0 637 . -72.593  -24.941 23.440   1.00 30.15 637 A 1 
ATOM 4904 C CB  . GLN A 0 637 . -71.978  -25.997 21.188   1.00 30.15 637 A 1 
ATOM 4905 O O   . GLN A 0 637 . -72.883  -25.679 24.369   1.00 30.15 637 A 1 
ATOM 4906 C CG  . GLN A 0 637 . -71.036  -25.878 19.975   1.00 30.15 637 A 1 
ATOM 4907 C CD  . GLN A 0 637 . -71.478  -26.739 18.795   1.00 30.15 637 A 1 
ATOM 4908 N NE2 . GLN A 0 637 . -72.403  -26.281 17.980   1.00 30.15 637 A 1 
ATOM 4909 O OE1 . GLN A 0 637 . -70.980  -27.831 18.566   1.00 30.15 637 A 1 
ATOM 4910 N N   . GLY A 0 638 . -73.296  -23.826 23.146   1.00 35.39 638 A 1 
ATOM 4911 C CA  . GLY A 0 638 . -74.439  -23.256 23.897   1.00 35.39 638 A 1 
ATOM 4912 C C   . GLY A 0 638 . -73.996  -22.192 24.917   1.00 35.39 638 A 1 
ATOM 4913 O O   . GLY A 0 638 . -73.347  -22.532 25.892   1.00 35.39 638 A 1 
ATOM 4914 N N   . TYR A 0 639 . -74.208  -20.876 24.772   1.00 28.84 639 A 1 
ATOM 4915 C CA  . TYR A 0 639 . -75.104  -20.061 23.929   1.00 28.84 639 A 1 
ATOM 4916 C C   . TYR A 0 639 . -76.606  -20.102 24.293   1.00 28.84 639 A 1 
ATOM 4917 C CB  . TYR A 0 639 . -74.813  -20.193 22.414   1.00 28.84 639 A 1 
ATOM 4918 O O   . TYR A 0 639 . -77.361  -20.892 23.735   1.00 28.84 639 A 1 
ATOM 4919 C CG  . TYR A 0 639 . -74.275  -18.929 21.759   1.00 28.84 639 A 1 
ATOM 4920 C CD1 . TYR A 0 639 . -75.114  -17.816 21.545   1.00 28.84 639 A 1 
ATOM 4921 C CD2 . TYR A 0 639 . -72.923  -18.870 21.364   1.00 28.84 639 A 1 
ATOM 4922 C CE1 . TYR A 0 639 . -74.597  -16.647 20.948   1.00 28.84 639 A 1 
ATOM 4923 C CE2 . TYR A 0 639 . -72.406  -17.707 20.763   1.00 28.84 639 A 1 
ATOM 4924 O OH  . TYR A 0 639 . -72.750  -15.458 19.990   1.00 28.84 639 A 1 
ATOM 4925 C CZ  . TYR A 0 639 . -73.243  -16.589 20.558   1.00 28.84 639 A 1 
ATOM 4926 N N   . GLY A 0 640 . -77.039  -19.134 25.119   1.00 30.56 640 A 1 
ATOM 4927 C CA  . GLY A 0 640 . -78.358  -18.489 24.997   1.00 30.56 640 A 1 
ATOM 4928 C C   . GLY A 0 640 . -79.354  -18.592 26.167   1.00 30.56 640 A 1 
ATOM 4929 O O   . GLY A 0 640 . -79.776  -19.687 26.511   1.00 30.56 640 A 1 
ATOM 4930 N N   . LYS A 0 641 . -79.866  -17.412 26.579   1.00 34.23 641 A 1 
ATOM 4931 C CA  . LYS A 0 641 . -81.228  -17.154 27.126   1.00 34.23 641 A 1 
ATOM 4932 C C   . LYS A 0 641 . -81.559  -17.707 28.544   1.00 34.23 641 A 1 
ATOM 4933 C CB  . LYS A 0 641 . -82.225  -17.576 26.027   1.00 34.23 641 A 1 
ATOM 4934 O O   . LYS A 0 641 . -80.857  -18.569 29.047   1.00 34.23 641 A 1 
ATOM 4935 C CG  . LYS A 0 641 . -82.260  -16.610 24.832   1.00 34.23 641 A 1 
ATOM 4936 C CD  . LYS A 0 641 . -83.290  -17.105 23.808   1.00 34.23 641 A 1 
ATOM 4937 C CE  . LYS A 0 641 . -83.806  -15.962 22.925   1.00 34.23 641 A 1 
ATOM 4938 N NZ  . LYS A 0 641 . -85.219  -16.204 22.548   1.00 34.23 641 A 1 
ATOM 4939 N N   . GLU A 0 642 . -82.569  -17.204 29.279   1.00 34.33 642 A 1 
ATOM 4940 C CA  . GLU A 0 642 . -83.594  -16.175 28.977   1.00 34.33 642 A 1 
ATOM 4941 C C   . GLU A 0 642 . -84.097  -15.381 30.213   1.00 34.33 642 A 1 
ATOM 4942 C CB  . GLU A 0 642 . -84.842  -16.842 28.344   1.00 34.33 642 A 1 
ATOM 4943 O O   . GLU A 0 642 . -83.887  -15.811 31.337   1.00 34.33 642 A 1 
ATOM 4944 C CG  . GLU A 0 642 . -85.450  -15.945 27.246   1.00 34.33 642 A 1 
ATOM 4945 C CD  . GLU A 0 642 . -86.164  -16.703 26.119   1.00 34.33 642 A 1 
ATOM 4946 O OE1 . GLU A 0 642 . -86.211  -16.126 25.005   1.00 34.33 642 A 1 
ATOM 4947 O OE2 . GLU A 0 642 . -86.580  -17.860 26.302   1.00 34.33 642 A 1 
ATOM 4948 N N   . SER A 0 643 . -84.838  -14.286 29.952   1.00 31.56 643 A 1 
ATOM 4949 C CA  . SER A 0 643 . -85.875  -13.612 30.781   1.00 31.56 643 A 1 
ATOM 4950 C C   . SER A 0 643 . -85.549  -13.215 32.237   1.00 31.56 643 A 1 
ATOM 4951 C CB  . SER A 0 643 . -87.159  -14.447 30.753   1.00 31.56 643 A 1 
ATOM 4952 O O   . SER A 0 643 . -85.330  -14.067 33.082   1.00 31.56 643 A 1 
ATOM 4953 O OG  . SER A 0 643 . -88.219  -13.738 31.368   1.00 31.56 643 A 1 
ATOM 4954 N N   . THR A 0 644 . -85.509  -11.936 32.639   1.00 30.06 644 A 1 
ATOM 4955 C CA  . THR A 0 644 . -86.550  -10.864 32.669   1.00 30.06 644 A 1 
ATOM 4956 C C   . THR A 0 644 . -87.706  -11.035 33.673   1.00 30.06 644 A 1 
ATOM 4957 C CB  . THR A 0 644 . -87.069  -10.295 31.329   1.00 30.06 644 A 1 
ATOM 4958 O O   . THR A 0 644 . -88.177  -12.143 33.900   1.00 30.06 644 A 1 
ATOM 4959 C CG2 . THR A 0 644 . -85.957  -9.731  30.451   1.00 30.06 644 A 1 
ATOM 4960 O OG1 . THR A 0 644 . -87.857  -11.153 30.541   1.00 30.06 644 A 1 
ATOM 4961 N N   . GLN A 0 645 . -88.190  -9.880  34.172   1.00 36.66 645 A 1 
ATOM 4962 C CA  . GLN A 0 645 . -89.185  -9.625  35.240   1.00 36.66 645 A 1 
ATOM 4963 C C   . GLN A 0 645 . -88.638  -9.687  36.691   1.00 36.66 645 A 1 
ATOM 4964 C CB  . GLN A 0 645 . -90.477  -10.450 35.074   1.00 36.66 645 A 1 
ATOM 4965 O O   . GLN A 0 645 . -87.935  -10.620 37.048   1.00 36.66 645 A 1 
ATOM 4966 C CG  . GLN A 0 645 . -91.124  -10.304 33.686   1.00 36.66 645 A 1 
ATOM 4967 C CD  . GLN A 0 645 . -92.445  -11.061 33.550   1.00 36.66 645 A 1 
ATOM 4968 N NE2 . GLN A 0 645 . -93.106  -10.964 32.418   1.00 36.66 645 A 1 
ATOM 4969 O OE1 . GLN A 0 645 . -92.930  -11.734 34.441   1.00 36.66 645 A 1 
ATOM 4970 N N   . GLY A 0 646 . -88.928  -8.714  37.571   1.00 33.91 646 A 1 
ATOM 4971 C CA  . GLY A 0 646 . -89.593  -7.428  37.306   1.00 33.91 646 A 1 
ATOM 4972 C C   . GLY A 0 646 . -89.799  -6.522  38.536   1.00 33.91 646 A 1 
ATOM 4973 O O   . GLY A 0 646 . -90.094  -7.004  39.619   1.00 33.91 646 A 1 
ATOM 4974 N N   . ALA A 0 647 . -89.658  -5.210  38.310   1.00 28.55 647 A 1 
ATOM 4975 C CA  . ALA A 0 647 . -90.213  -4.061  39.047   1.00 28.55 647 A 1 
ATOM 4976 C C   . ALA A 0 647 . -90.501  -4.151  40.572   1.00 28.55 647 A 1 
ATOM 4977 C CB  . ALA A 0 647 . -91.460  -3.588  38.289   1.00 28.55 647 A 1 
ATOM 4978 O O   . ALA A 0 647 . -91.494  -4.707  41.031   1.00 28.55 647 A 1 
ATOM 4979 N N   . SER A 0 648 . -89.702  -3.381  41.311   1.00 32.41 648 A 1 
ATOM 4980 C CA  . SER A 0 648 . -90.038  -2.628  42.534   1.00 32.41 648 A 1 
ATOM 4981 C C   . SER A 0 648 . -91.504  -2.182  42.735   1.00 32.41 648 A 1 
ATOM 4982 C CB  . SER A 0 648 . -89.257  -1.308  42.408   1.00 32.41 648 A 1 
ATOM 4983 O O   . SER A 0 648 . -92.117  -1.705  41.781   1.00 32.41 648 A 1 
ATOM 4984 O OG  . SER A 0 648 . -89.581  -0.691  41.167   1.00 32.41 648 A 1 
ATOM 4985 N N   . VAL A 0 649 . -91.950  -2.137  44.007   1.00 35.03 649 A 1 
ATOM 4986 C CA  . VAL A 0 649 . -92.660  -1.029  44.724   1.00 35.03 649 A 1 
ATOM 4987 C C   . VAL A 0 649 . -93.628  -1.578  45.790   1.00 35.03 649 A 1 
ATOM 4988 C CB  . VAL A 0 649 . -93.436  -0.023  43.817   1.00 35.03 649 A 1 
ATOM 4989 O O   . VAL A 0 649 . -94.616  -2.211  45.437   1.00 35.03 649 A 1 
ATOM 4990 C CG1 . VAL A 0 649 . -94.476  0.840   44.562   1.00 35.03 649 A 1 
ATOM 4991 C CG2 . VAL A 0 649 . -92.478  1.018   43.207   1.00 35.03 649 A 1 
ATOM 4992 N N   . ALA A 0 650 . -93.387  -1.250  47.071   1.00 39.09 650 A 1 
ATOM 4993 C CA  . ALA A 0 650 . -94.398  -0.849  48.075   1.00 39.09 650 A 1 
ATOM 4994 C C   . ALA A 0 650 . -93.745  -0.605  49.459   1.00 39.09 650 A 1 
ATOM 4995 C CB  . ALA A 0 650 . -95.524  -1.884  48.229   1.00 39.09 650 A 1 
ATOM 4996 O O   . ALA A 0 650 . -93.332  -1.537  50.142   1.00 39.09 650 A 1 
ATOM 4997 N N   . TYR A 0 651 . -93.669  0.656   49.885   1.00 35.74 651 A 1 
ATOM 4998 C CA  . TYR A 0 651 . -93.285  1.085   51.245   1.00 35.74 651 A 1 
ATOM 4999 C C   . TYR A 0 651 . -94.445  0.848   52.238   1.00 35.74 651 A 1 
ATOM 5000 C CB  . TYR A 0 651 . -92.960  2.585   51.109   1.00 35.74 651 A 1 
ATOM 5001 O O   . TYR A 0 651 . -95.585  0.868   51.777   1.00 35.74 651 A 1
[truncated: 70,665 more chars]
