# Supplementary material for: Self-assembling proteins compose the chemically resistant shell biomaterial of planktonic tintinnid ciliates
Source: Nat Commun. 2026 Jun 13;17:7507. doi: 10.1038/s41467-026-74402-4 (PMC13408134; doi:10.1038/s41467-026-74402-4)
Supplement: Supplementary file 6 — Supplementary Data 16 [file 41467_2026_74402_MOESM6_ESM.zip › AF2_structure_models/Tara_Unigene_56.cif]

data_0
#
_entry.id   0
#
_struct_asym.id          A
_struct_asym.entity_id   0
#
_entity_poly.entity_id        0
_entity_poly.type             polypeptide(L)
_entity_poly.pdbx_strand_id   A
#
_entity.id     0
_entity.type   polymer
#
loop_
_entity_poly_seq.entity_id
_entity_poly_seq.num
_entity_poly_seq.mon_id
0 1   MET 
0 2   LYS 
0 3   THR 
0 4   PHE 
0 5   ALA 
0 6   PHE 
0 7   ALA 
0 8   ALA 
0 9   ALA 
0 10  LEU 
0 11  ILE 
0 12  ALA 
0 13  ALA 
0 14  SER 
0 15  GLN 
0 16  ALA 
0 17  VAL 
0 18  GLU 
0 19  LEU 
0 20  GLU 
0 21  TRP 
0 22  GLY 
0 23  TYR 
0 24  SER 
0 25  GLN 
0 26  PRO 
0 27  SER 
0 28  TYR 
0 29  SER 
0 30  TYR 
0 31  LYS 
0 32  PRO 
0 33  GLN 
0 34  VAL 
0 35  SER 
0 36  TYR 
0 37  SER 
0 38  GLN 
0 39  ALA 
0 40  ALA 
0 41  PRO 
0 42  VAL 
0 43  LYS 
0 44  ALA 
0 45  ALA 
0 46  SER 
0 47  ALA 
0 48  ALA 
0 49  LYS 
0 50  GLY 
0 51  ALA 
0 52  ASP 
0 53  TYR 
0 54  GLY 
0 55  ARG 
0 56  ILE 
0 57  GLN 
0 58  GLY 
0 59  SER 
0 60  ASP 
0 61  PHE 
0 62  ASP 
0 63  ALA 
0 64  TRP 
0 65  GLY 
0 66  ARG 
0 67  ASP 
0 68  GLN 
0 69  ASP 
0 70  LEU 
0 71  SER 
0 72  ILE 
0 73  ASP 
0 74  GLU 
0 75  GLY 
0 76  TYR 
0 77  GLY 
0 78  ARG 
0 79  THR 
0 80  ASN 
0 81  ALA 
0 82  LYS 
0 83  SER 
0 84  TYR 
0 85  ALA 
0 86  ALA 
0 87  GLU 
0 88  SER 
0 89  TYR 
0 90  ASP 
0 91  GLU 
0 92  TRP 
0 93  ASP 
0 94  ASN 
0 95  THR 
0 96  ASN 
0 97  ASN 
0 98  ASP 
0 99  SER 
0 100 ASN 
0 101 GLY 
0 102 ALA 
0 103 GLN 
0 104 ALA 
0 105 TRP 
0 106 GLY 
0 107 ARG 
0 108 ASP 
0 109 THR 
0 110 ASP 
0 111 GLY 
0 112 TYR 
0 113 GLY 
0 114 LYS 
0 115 SER 
0 116 SER 
0 117 TYR 
0 118 ASN 
0 119 ASN 
0 120 ALA 
0 121 ALA 
0 122 SER 
0 123 LYS 
0 124 GLY 
0 125 SER 
0 126 TYR 
0 127 ALA 
0 128 GLY 
0 129 GLN 
0 130 GLY 
0 131 TYR 
0 132 GLY 
0 133 ALA 
0 134 LYS 
0 135 ALA 
0 136 ASN 
0 137 GLN 
0 138 GLY 
0 139 TYR 
0 140 SER 
0 141 ASN 
0 142 GLY 
0 143 ASN 
0 144 SER 
0 145 TYR 
0 146 GLY 
0 147 TYR 
0 148 ALA 
0 149 GLY 
0 150 ALA 
0 151 LYS 
0 152 GLY 
0 153 GLN 
0 154 ALA 
0 155 TYR 
0 156 GLY 
0 157 ASN 
0 158 GLU 
0 159 LYS 
0 160 MET 
0 161 ALA 
0 162 ASP 
0 163 ALA 
0 164 SER 
0 165 GLN 
0 166 SER 
0 167 HIS 
0 168 GLY 
0 169 ALA 
0 170 SER 
0 171 GLN 
0 172 GLY 
0 173 GLY 
0 174 TYR 
0 175 ASP 
0 176 ASN 
0 177 ASP 
0 178 GLN 
0 179 TRP 
0 180 ALA 
0 181 LYS 
0 182 GLN 
0 183 ALA 
0 184 TYR 
0 185 ALA 
0 186 GLN 
0 187 ASP 
0 188 THR 
0 189 ASP 
0 190 SER 
0 191 ARG 
0 192 TRP 
0 193 GLY 
0 194 LYS 
0 195 SER 
0 196 TYR 
0 197 ASP 
0 198 SER 
0 199 VAL 
0 200 ASP 
0 201 ALA 
0 202 LYS 
0 203 ASN 
0 204 TYR 
0 205 ASP 
0 206 ASN 
0 207 GLU 
0 208 TRP 
0 209 TYR 
0 210 GLU 
0 211 LYS 
0 212 SER 
0 213 VAL 
0 214 TRP 
0 215 ALA 
0 216 ASP 
0 217 ASP 
0 218 ASP 
0 219 GLN 
0 220 TRP 
0 221 ALA 
0 222 GLU 
0 223 ASP 
0 224 TYR 
0 225 ASP 
0 226 ARG 
0 227 TYR 
0 228 ASP 
0 229 LYS 
0 230 GLN 
0 231 SER 
0 232 GLY 
0 233 ASP 
0 234 SER 
0 235 TYR 
0 236 GLY 
0 237 LYS 
0 238 ALA 
0 239 ALA 
0 240 SER 
0 241 THR 
0 242 ASN 
0 243 ASN 
0 244 GLY 
0 245 SER 
0 246 TYR 
0 247 GLY 
0 248 TYR 
0 249 GLY 
0 250 HIS 
0 251 GLY 
0 252 LYS 
0 253 HIS 
0 254 GLY 
0 255 GLY 
0 256 VAL 
0 257 ASP 
0 258 ALA 
0 259 ALA 
0 260 SER 
0 261 SER 
0 262 ALA 
0 263 GLY 
0 264 ALA 
0 265 ALA 
0 266 GLY 
0 267 TYR 
0 268 TRP 
0 269 GLY 
0 270 LYS 
0 271 SER 
0 272 ALA 
0 273 SER 
0 274 ASP 
0 275 PHE 
0 276 ASP 
0 277 ALA 
0 278 TRP 
0 279 GLY 
0 280 ARG 
0 281 ASP 
0 282 GLN 
0 283 ASP 
0 284 PHE 
0 285 LYS 
0 286 GLU 
0 287 THR 
0 288 VAL 
0 289 ARG 
0 290 TYR 
0 291 ASP 
0 292 ASN 
0 293 THR 
0 294 ARG 
0 295 ALA 
0 296 LYS 
0 297 ALA 
0 298 TYR 
0 299 SER 
0 300 ALA 
0 301 GLU 
0 302 SER 
0 303 TYR 
0 304 ASP 
0 305 GLU 
0 306 TRP 
0 307 ASP 
0 308 ASN 
0 309 GLN 
0 310 ASP 
0 311 ASN 
0 312 ASP 
0 313 LYS 
0 314 TYR 
0 315 GLY 
0 316 ALA 
0 317 GLN 
0 318 ALA 
0 319 TRP 
0 320 GLY 
0 321 LYS 
0 322 ASP 
0 323 ALA 
0 324 ASP 
0 325 VAL 
0 326 TYR 
0 327 GLY 
0 328 ALA 
0 329 SER 
0 330 SER 
0 331 TYR 
0 332 GLY 
0 333 LYS 
0 334 ASP 
0 335 ALA 
0 336 SER 
0 337 SER 
0 338 ALA 
0 339 ASP 
0 340 TYR 
0 341 GLY 
0 342 SER 
0 343 TYR 
0 344 GLY 
0 345 LYS 
0 346 GLN 
0 347 GLY 
0 348 ALA 
0 349 ALA 
0 350 TYR 
0 351 GLY 
0 352 ALA 
0 353 GLN 
0 354 GLY 
0 355 HIS 
0 356 HIS 
0 357 ASP 
0 358 SER 
0 359 TYR 
0 360 GLY 
0 361 HIS 
0 362 GLY 
0 363 ALA 
0 364 HIS 
0 365 GLY 
0 366 TYR 
0 367 GLY 
0 368 HIS 
0 369 GLY 
0 370 GLY 
0 371 TYR 
0 372 ASN 
0 373 ASN 
0 374 ALA 
0 375 GLN 
0 376 ALA 
0 377 SER 
0 378 TYR 
0 379 GLY 
0 380 LYS 
0 381 SER 
0 382 GLY 
0 383 GLN 
0 384 GLN 
0 385 GLY 
0 386 LYS 
0 387 ASP 
0 388 SER 
0 389 VAL 
0 390 TRP 
0 391 LYS 
0 392 GLY 
0 393 ALA 
0 394 SER 
0 395 TRP 
0 396 GLU 
0 397 GLY 
0 398 GLY 
0 399 GLN 
0 400 GLN 
0 401 GLN 
0 402 ALA 
0 403 GLY 
0 404 TYR 
0 405 ASP 
0 406 ASN 
0 407 ASP 
0 408 GLN 
0 409 TRP 
0 410 ALA 
0 411 LYS 
0 412 GLN 
0 413 ALA 
0 414 TYR 
0 415 GLY 
0 416 GLN 
0 417 ASP 
0 418 TYR 
0 419 ASP 
0 420 SER 
0 421 ARG 
0 422 TRP 
0 423 GLY 
0 424 LYS 
0 425 SER 
0 426 TYR 
0 427 ASP 
0 428 SER 
0 429 VAL 
0 430 SER 
0 431 ALA 
0 432 LYS 
0 433 SER 
0 434 TYR 
0 435 GLU 
0 436 ASN 
0 437 GLU 
0 438 SER 
0 439 TYR 
0 440 ASP 
0 441 ARG 
0 442 GLU 
0 443 LEU 
0 444 TRP 
0 445 ALA 
0 446 ASP 
0 447 ASP 
0 448 ASP 
0 449 GLN 
0 450 TRP 
0 451 ALA 
0 452 GLU 
0 453 ASP 
0 454 TYR 
0 455 ASP 
0 456 ARG 
0 457 TYR 
0 458 ASP 
0 459 SER 
0 460 ARG 
0 461 ASP 
0 462 ALA 
0 463 ALA 
0 464 SER 
0 465 GLN 
0 466 GLY 
0 467 ASN 
0 468 ALA 
0 469 ALA 
0 470 SER 
0 471 ALA 
0 472 SER 
0 473 TYR 
0 474 GLY 
0 475 LYS 
0 476 ALA 
0 477 GLY 
0 478 TYR 
0 479 GLY 
0 480 GLY 
0 481 TYR 
0 482 GLY 
0 483 GLY 
0 484 TYR 
0 485 GLY 
0 486 ALA 
0 487 HIS 
0 488 GLY 
0 489 GLY 
0 490 TYR 
0 491 GLY 
0 492 LYS 
0 493 ALA 
0 494 ALA 
0 495 SER 
0 496 LYS 
0 497 ALA 
0 498 GLY 
0 499 ALA 
0 500 ALA 
0 501 GLY 
0 502 TYR 
0 503 ASP 
0 504 SER 
0 505 ARG 
0 506 SER 
0 507 GLY 
0 508 SER 
0 509 ASP 
0 510 PHE 
0 511 ASP 
0 512 ALA 
0 513 TRP 
0 514 GLY 
0 515 ARG 
0 516 ASP 
0 517 GLN 
0 518 ASP 
0 519 LEU 
0 520 SER 
0 521 VAL 
0 522 LYS 
0 523 GLU 
0 524 SER 
0 525 TYR 
0 526 ASP 
0 527 GLN 
0 528 THR 
0 529 TRP 
0 530 ALA 
0 531 LYS 
0 532 SER 
0 533 TYR 
0 534 GLU 
0 535 ALA 
0 536 GLU 
0 537 SER 
0 538 TYR 
0 539 ASP 
0 540 GLU 
0 541 TRP 
0 542 ASP 
0 543 ASN 
0 544 LYS 
0 545 ASP 
0 546 ASN 
0 547 ASP 
0 548 LYS 
0 549 TYR 
0 550 GLY 
0 551 SER 
0 552 GLN 
0 553 GLY 
0 554 TRP 
0 555 GLY 
0 556 ILE 
0 557 ASP 
0 558 ARG 
0 559 ASP 
0 560 ALA 
0 561 ALA 
0 562 ALA 
0 563 SER 
0 564 SER 
0 565 SER 
0 566 TYR 
0 567 GLY 
0 568 LYS 
0 569 LYS 
0 570 ALA 
0 571 SER 
0 572 ASP 
0 573 GLY 
0 574 ASP 
0 575 TYR 
0 576 ASP 
0 577 ALA 
0 578 TYR 
0 579 GLY 
0 580 LYS 
0 581 ALA 
0 582 GLY 
0 583 GLN 
0 584 ALA 
0 585 TYR 
0 586 GLY 
0 587 GLN 
0 588 TYR 
0 589 GLY 
0 590 GLN 
0 591 SER 
0 592 TYR 
0 593 GLY 
0 594 GLY 
0 595 TYR 
0 596 GLY 
0 597 SER 
0 598 GLY 
0 599 TYR 
0 600 GLY 
0 601 SER 
0 602 GLY 
0 603 TYR 
0 604 GLY 
0 605 HIS 
0 606 GLY 
0 607 LYS 
0 608 GLY 
0 609 TYR 
0 610 GLY 
0 611 GLY 
0 612 SER 
0 613 SER 
0 614 GLN 
0 615 GLY 
0 616 TYR 
0 617 ALA 
0 618 GLY 
0 619 ALA 
0 620 ALA 
0 621 TYR 
0 622 ALA 
0 623 GLY 
0 624 TYR 
0 625 GLY 
0 626 ALA 
0 627 ASP 
0 628 LYS 
0 629 GLN 
0 630 GLN 
0 631 ALA 
0 632 ALA 
0 633 SER 
0 634 ALA 
0 635 SER 
0 636 SER 
0 637 GLY 
0 638 ALA 
0 639 ALA 
0 640 ALA 
0 641 GLY 
0 642 ALA 
0 643 TYR 
0 644 ASP 
0 645 ASN 
0 646 ASP 
0 647 ALA 
0 648 TRP 
0 649 ALA 
0 650 LYS 
0 651 GLN 
0 652 ALA 
0 653 TYR 
0 654 GLY 
0 655 SER 
0 656 ASP 
0 657 TYR 
0 658 ASP 
0 659 SER 
0 660 ARG 
0 661 TRP 
0 662 GLY 
0 663 LYS 
0 664 SER 
0 665 TYR 
0 666 ASP 
0 667 SER 
0 668 VAL 
0 669 ASN 
0 670 ALA 
0 671 LYS 
0 672 SER 
0 673 TYR 
0 674 ASP 
0 675 ASP 
0 676 GLU 
0 677 GLN 
0 678 TYR 
0 679 SER 
0 680 ARG 
0 681 LYS 
0 682 VAL 
0 683 ARG 
0 684 ALA 
0 685 ASP 
0 686 ASP 
0 687 ASP 
0 688 GLN 
0 689 TRP 
0 690 ALA 
0 691 GLU 
0 692 ASP 
0 693 PHE 
0 694 ASP 
0 695 ARG 
0 696 TYR 
0 697 SER 
0 698 SER 
0 699 LYS 
0 700 ASP 
0 701 ALA 
0 702 ASP 
0 703 SER 
0 704 TYR 
0 705 GLY 
0 706 ARG 
0 707 ALA 
0 708 ALA 
0 709 SER 
0 710 SER 
0 711 GLU 
0 712 TYR 
0 713 GLN 
0 714 ALA 
0 715 PRO 
0 716 ALA 
0 717 GLN 
0 718 LYS 
0 719 HIS 
0 720 VAL 
0 721 SER 
0 722 TYR 
0 723 ALA 
0 724 PRO 
0 725 VAL 
0 726 LYS 
0 727 SER 
0 728 TYR 
0 729 GLY 
0 730 GLY 
0 731 TYR 
0 732 SER 
0 733 GLN 
0 734 GLY 
0 735 TYR 
0 736 SER 
0 737 GLN 
0 738 PRO 
0 739 SER 
0 740 TYR 
0 741 GLY 
0 742 SER 
0 743 SER 
0 744 LYS 
0 745 GLY 
0 746 TYR 
0 747 ALA 
0 748 GLY 
0 749 TRP 
#
loop_
_chem_comp.id
_chem_comp.type
_chem_comp.name
ALA 'L-peptide linking' ALANINE         
ARG 'L-peptide linking' ARGININE        
ASN 'L-peptide linking' ASPARAGINE      
ASP 'L-peptide linking' 'ASPARTIC ACID' 
CYS 'L-peptide linking' CYSTEINE        
GLN 'L-peptide linking' GLUTAMINE       
GLU 'L-peptide linking' 'GLUTAMIC ACID' 
HIS 'L-peptide linking' HISTIDINE       
ILE 'L-peptide linking' ISOLEUCINE      
LEU 'L-peptide linking' LEUCINE         
LYS 'L-peptide linking' LYSINE          
MET 'L-peptide linking' METHIONINE      
PHE 'L-peptide linking' PHENYLALANINE   
PRO 'L-peptide linking' PROLINE         
SER 'L-peptide linking' SERINE          
THR 'L-peptide linking' THREONINE       
TRP 'L-peptide linking' TRYPTOPHAN      
TYR 'L-peptide linking' TYROSINE        
VAL 'L-peptide linking' VALINE          
GLY 'peptide linking'   GLYCINE         
#
loop_
_atom_site.group_PDB
_atom_site.id
_atom_site.type_symbol
_atom_site.label_atom_id
_atom_site.label_alt_id
_atom_site.label_comp_id
_atom_site.label_asym_id
_atom_site.label_entity_id
_atom_site.label_seq_id
_atom_site.pdbx_PDB_ins_code
_atom_site.Cartn_x
_atom_site.Cartn_y
_atom_site.Cartn_z
_atom_site.occupancy
_atom_site.B_iso_or_equiv
_atom_site.auth_seq_id
_atom_site.auth_asym_id
_atom_site.pdbx_PDB_model_num
ATOM 1    N N   . MET A 0 1   . -7.881   -22.692 6.995    1.00 36.05 1   A 1 
ATOM 2    C CA  . MET A 0 1   . -7.552   -22.881 5.561    1.00 36.05 1   A 1 
ATOM 3    C C   . MET A 0 1   . -8.774   -22.591 4.669    1.00 36.05 1   A 1 
ATOM 4    C CB  . MET A 0 1   . -7.025   -24.312 5.309    1.00 36.05 1   A 1 
ATOM 5    O O   . MET A 0 1   . -9.260   -23.486 3.994    1.00 36.05 1   A 1 
ATOM 6    C CG  . MET A 0 1   . -5.749   -24.674 6.077    1.00 36.05 1   A 1 
ATOM 7    S SD  . MET A 0 1   . -5.295   -26.410 5.845    1.00 36.05 1   A 1 
ATOM 8    C CE  . MET A 0 1   . -3.828   -26.522 6.904    1.00 36.05 1   A 1 
ATOM 9    N N   . LYS A 0 2   . -9.307   -21.358 4.677    1.00 37.21 2   A 1 
ATOM 10   C CA  . LYS A 0 2   . -10.438  -20.933 3.812    1.00 37.21 2   A 1 
ATOM 11   C C   . LYS A 0 2   . -10.265  -19.499 3.260    1.00 37.21 2   A 1 
ATOM 12   C CB  . LYS A 0 2   . -11.803  -21.117 4.529    1.00 37.21 2   A 1 
ATOM 13   O O   . LYS A 0 2   . -11.222  -18.879 2.827    1.00 37.21 2   A 1 
ATOM 14   C CG  . LYS A 0 2   . -12.348  -22.561 4.538    1.00 37.21 2   A 1 
ATOM 15   C CD  . LYS A 0 2   . -13.816  -22.574 5.011    1.00 37.21 2   A 1 
ATOM 16   C CE  . LYS A 0 2   . -14.456  -23.971 4.958    1.00 37.21 2   A 1 
ATOM 17   N NZ  . LYS A 0 2   . -15.886  -23.930 5.378    1.00 37.21 2   A 1 
ATOM 18   N N   . THR A 0 3   . -9.042   -18.970 3.271    1.00 44.75 3   A 1 
ATOM 19   C CA  . THR A 0 3   . -8.734   -17.559 2.965    1.00 44.75 3   A 1 
ATOM 20   C C   . THR A 0 3   . -8.332   -17.284 1.511    1.00 44.75 3   A 1 
ATOM 21   C CB  . THR A 0 3   . -7.657   -17.039 3.934    1.00 44.75 3   A 1 
ATOM 22   O O   . THR A 0 3   . -8.282   -16.129 1.117    1.00 44.75 3   A 1 
ATOM 23   C CG2 . THR A 0 3   . -8.280   -16.622 5.266    1.00 44.75 3   A 1 
ATOM 24   O OG1 . THR A 0 3   . -6.721   -18.064 4.232    1.00 44.75 3   A 1 
ATOM 25   N N   . PHE A 0 4   . -8.106   -18.310 0.681    1.00 42.63 4   A 1 
ATOM 26   C CA  . PHE A 0 4   . -7.639   -18.135 -0.707   1.00 42.63 4   A 1 
ATOM 27   C C   . PHE A 0 4   . -8.744   -18.101 -1.781   1.00 42.63 4   A 1 
ATOM 28   C CB  . PHE A 0 4   . -6.543   -19.169 -1.009   1.00 42.63 4   A 1 
ATOM 29   O O   . PHE A 0 4   . -8.437   -17.952 -2.958   1.00 42.63 4   A 1 
ATOM 30   C CG  . PHE A 0 4   . -5.238   -18.850 -0.306   1.00 42.63 4   A 1 
ATOM 31   C CD1 . PHE A 0 4   . -4.457   -17.772 -0.766   1.00 42.63 4   A 1 
ATOM 32   C CD2 . PHE A 0 4   . -4.817   -19.590 0.816    1.00 42.63 4   A 1 
ATOM 33   C CE1 . PHE A 0 4   . -3.266   -17.429 -0.104   1.00 42.63 4   A 1 
ATOM 34   C CE2 . PHE A 0 4   . -3.622   -19.247 1.476    1.00 42.63 4   A 1 
ATOM 35   C CZ  . PHE A 0 4   . -2.850   -18.165 1.018    1.00 42.63 4   A 1 
ATOM 36   N N   . ALA A 0 5   . -10.024  -18.221 -1.410   1.00 47.45 5   A 1 
ATOM 37   C CA  . ALA A 0 5   . -11.127  -18.211 -2.379   1.00 47.45 5   A 1 
ATOM 38   C C   . ALA A 0 5   . -11.673  -16.803 -2.696   1.00 47.45 5   A 1 
ATOM 39   C CB  . ALA A 0 5   . -12.228  -19.149 -1.871   1.00 47.45 5   A 1 
ATOM 40   O O   . ALA A 0 5   . -12.186  -16.585 -3.789   1.00 47.45 5   A 1 
ATOM 41   N N   . PHE A 0 6   . -11.569  -15.843 -1.767   1.00 38.42 6   A 1 
ATOM 42   C CA  . PHE A 0 6   . -12.227  -14.536 -1.923   1.00 38.42 6   A 1 
ATOM 43   C C   . PHE A 0 6   . -11.425  -13.543 -2.784   1.00 38.42 6   A 1 
ATOM 44   C CB  . PHE A 0 6   . -12.590  -13.971 -0.540   1.00 38.42 6   A 1 
ATOM 45   O O   . PHE A 0 6   . -12.013  -12.750 -3.515   1.00 38.42 6   A 1 
ATOM 46   C CG  . PHE A 0 6   . -13.918  -13.240 -0.538   1.00 38.42 6   A 1 
ATOM 47   C CD1 . PHE A 0 6   . -13.968  -11.841 -0.690   1.00 38.42 6   A 1 
ATOM 48   C CD2 . PHE A 0 6   . -15.117  -13.972 -0.421   1.00 38.42 6   A 1 
ATOM 49   C CE1 . PHE A 0 6   . -15.210  -11.180 -0.717   1.00 38.42 6   A 1 
ATOM 50   C CE2 . PHE A 0 6   . -16.357  -13.311 -0.451   1.00 38.42 6   A 1 
ATOM 51   C CZ  . PHE A 0 6   . -16.403  -11.914 -0.599   1.00 38.42 6   A 1 
ATOM 52   N N   . ALA A 0 7   . -10.090  -13.641 -2.782   1.00 44.57 7   A 1 
ATOM 53   C CA  . ALA A 0 7   . -9.221   -12.797 -3.610   1.00 44.57 7   A 1 
ATOM 54   C C   . ALA A 0 7   . -9.474   -12.973 -5.123   1.00 44.57 7   A 1 
ATOM 55   C CB  . ALA A 0 7   . -7.764   -13.110 -3.242   1.00 44.57 7   A 1 
ATOM 56   O O   . ALA A 0 7   . -9.396   -12.011 -5.882   1.00 44.57 7   A 1 
ATOM 57   N N   . ALA A 0 8   . -9.847   -14.181 -5.564   1.00 45.61 8   A 1 
ATOM 58   C CA  . ALA A 0 8   . -10.149  -14.454 -6.970   1.00 45.61 8   A 1 
ATOM 59   C C   . ALA A 0 8   . -11.455  -13.793 -7.455   1.00 45.61 8   A 1 
ATOM 60   C CB  . ALA A 0 8   . -10.185  -15.976 -7.158   1.00 45.61 8   A 1 
ATOM 61   O O   . ALA A 0 8   . -11.568  -13.454 -8.631   1.00 45.61 8   A 1 
ATOM 62   N N   . ALA A 0 9   . -12.435  -13.586 -6.567   1.00 42.33 9   A 1 
ATOM 63   C CA  . ALA A 0 9   . -13.714  -12.974 -6.929   1.00 42.33 9   A 1 
ATOM 64   C C   . ALA A 0 9   . -13.603  -11.451 -7.112   1.00 42.33 9   A 1 
ATOM 65   C CB  . ALA A 0 9   . -14.753  -13.354 -5.867   1.00 42.33 9   A 1 
ATOM 66   O O   . ALA A 0 9   . -14.222  -10.898 -8.019   1.00 42.33 9   A 1 
ATOM 67   N N   . LEU A 0 10  . -12.782  -10.775 -6.298   1.00 37.47 10  A 1 
ATOM 68   C CA  . LEU A 0 10  . -12.599  -9.323  -6.402   1.00 37.47 10  A 1 
ATOM 69   C C   . LEU A 0 10  . -11.836  -8.929  -7.680   1.00 37.47 10  A 1 
ATOM 70   C CB  . LEU A 0 10  . -11.920  -8.808  -5.119   1.00 37.47 10  A 1 
ATOM 71   O O   . LEU A 0 10  . -12.210  -7.963  -8.340   1.00 37.47 10  A 1 
ATOM 72   C CG  . LEU A 0 10  . -12.127  -7.297  -4.886   1.00 37.47 10  A 1 
ATOM 73   C CD1 . LEU A 0 10  . -13.567  -6.977  -4.467   1.00 37.47 10  A 1 
ATOM 74   C CD2 . LEU A 0 10  . -11.203  -6.816  -3.769   1.00 37.47 10  A 1 
ATOM 75   N N   . ILE A 0 11  . -10.841  -9.730  -8.082   1.00 46.01 11  A 1 
ATOM 76   C CA  . ILE A 0 11  . -10.082  -9.542  -9.334   1.00 46.01 11  A 1 
ATOM 77   C C   . ILE A 0 11  . -10.964  -9.764  -10.580  1.00 46.01 11  A 1 
ATOM 78   C CB  . ILE A 0 11  . -8.822   -10.448 -9.318   1.00 46.01 11  A 1 
ATOM 79   O O   . ILE A 0 11  . -10.728  -9.153  -11.618  1.00 46.01 11  A 1 
ATOM 80   C CG1 . ILE A 0 11  . -7.862   -9.999  -8.186   1.00 46.01 11  A 1 
ATOM 81   C CG2 . ILE A 0 11  . -8.077   -10.436 -10.668  1.00 46.01 11  A 1 
ATOM 82   C CD1 . ILE A 0 11  . -6.698   -10.964 -7.919   1.00 46.01 11  A 1 
ATOM 83   N N   . ALA A 0 12  . -12.010  -10.592 -10.489  1.00 44.26 12  A 1 
ATOM 84   C CA  . ALA A 0 12  . -12.966  -10.777 -11.583  1.00 44.26 12  A 1 
ATOM 85   C C   . ALA A 0 12  . -13.980  -9.620  -11.705  1.00 44.26 12  A 1 
ATOM 86   C CB  . ALA A 0 12  . -13.664  -12.127 -11.388  1.00 44.26 12  A 1 
ATOM 87   O O   . ALA A 0 12  . -14.471  -9.351  -12.799  1.00 44.26 12  A 1 
ATOM 88   N N   . ALA A 0 13  . -14.298  -8.929  -10.604  1.00 39.49 13  A 1 
ATOM 89   C CA  . ALA A 0 13  . -15.265  -7.830  -10.600  1.00 39.49 13  A 1 
ATOM 90   C C   . ALA A 0 13  . -14.672  -6.493  -11.087  1.00 39.49 13  A 1 
ATOM 91   C CB  . ALA A 0 13  . -15.858  -7.716  -9.192   1.00 39.49 13  A 1 
ATOM 92   O O   . ALA A 0 13  . -15.392  -5.687  -11.676  1.00 39.49 13  A 1 
ATOM 93   N N   . SER A 0 14  . -13.369  -6.259  -10.892  1.00 41.36 14  A 1 
ATOM 94   C CA  . SER A 0 14  . -12.697  -5.038  -11.364  1.00 41.36 14  A 1 
ATOM 95   C C   . SER A 0 14  . -12.510  -4.982  -12.887  1.00 41.36 14  A 1 
ATOM 96   C CB  . SER A 0 14  . -11.357  -4.856  -10.645  1.00 41.36 14  A 1 
ATOM 97   O O   . SER A 0 14  . -12.397  -3.892  -13.438  1.00 41.36 14  A 1 
ATOM 98   O OG  . SER A 0 14  . -10.555  -6.014  -10.767  1.00 41.36 14  A 1 
ATOM 99   N N   . GLN A 0 15  . -12.556  -6.119  -13.591  1.00 40.78 15  A 1 
ATOM 100  C CA  . GLN A 0 15  . -12.413  -6.182  -15.057  1.00 40.78 15  A 1 
ATOM 101  C C   . GLN A 0 15  . -13.711  -5.893  -15.841  1.00 40.78 15  A 1 
ATOM 102  C CB  . GLN A 0 15  . -11.776  -7.524  -15.464  1.00 40.78 15  A 1 
ATOM 103  O O   . GLN A 0 15  . -13.728  -6.031  -17.060  1.00 40.78 15  A 1 
ATOM 104  C CG  . GLN A 0 15  . -10.336  -7.644  -14.940  1.00 40.78 15  A 1 
ATOM 105  C CD  . GLN A 0 15  . -9.571   -8.841  -15.497  1.00 40.78 15  A 1 
ATOM 106  N NE2 . GLN A 0 15  . -8.283   -8.913  -15.248  1.00 40.78 15  A 1 
ATOM 107  O OE1 . GLN A 0 15  . -10.082  -9.730  -16.160  1.00 40.78 15  A 1 
ATOM 108  N N   . ALA A 0 16  . -14.804  -5.502  -15.173  1.00 38.62 16  A 1 
ATOM 109  C CA  . ALA A 0 16  . -16.107  -5.260  -15.810  1.00 38.62 16  A 1 
ATOM 110  C C   . ALA A 0 16  . -16.546  -3.780  -15.845  1.00 38.62 16  A 1 
ATOM 111  C CB  . ALA A 0 16  . -17.142  -6.171  -15.141  1.00 38.62 16  A 1 
ATOM 112  O O   . ALA A 0 16  . -17.648  -3.487  -16.309  1.00 38.62 16  A 1 
ATOM 113  N N   . VAL A 0 17  . -15.711  -2.844  -15.372  1.00 36.16 17  A 1 
ATOM 114  C CA  . VAL A 0 17  . -15.977  -1.391  -15.433  1.00 36.16 17  A 1 
ATOM 115  C C   . VAL A 0 17  . -14.847  -0.684  -16.181  1.00 36.16 17  A 1 
ATOM 116  C CB  . VAL A 0 17  . -16.308  -0.773  -14.056  1.00 36.16 17  A 1 
ATOM 117  O O   . VAL A 0 17  . -14.170  0.203   -15.669  1.00 36.16 17  A 1 
ATOM 118  C CG1 . VAL A 0 17  . -16.870  0.653   -14.198  1.00 36.16 17  A 1 
ATOM 119  C CG2 . VAL A 0 17  . -17.390  -1.581  -13.321  1.00 36.16 17  A 1 
ATOM 120  N N   . GLU A 0 18  . -14.659  -1.085  -17.436  1.00 33.28 18  A 1 
ATOM 121  C CA  . GLU A 0 18  . -13.841  -0.361  -18.408  1.00 33.28 18  A 1 
ATOM 122  C C   . GLU A 0 18  . -14.622  0.883   -18.876  1.00 33.28 18  A 1 
ATOM 123  C CB  . GLU A 0 18  . -13.417  -1.339  -19.519  1.00 33.28 18  A 1 
ATOM 124  O O   . GLU A 0 18  . -15.248  0.915   -19.935  1.00 33.28 18  A 1 
ATOM 125  C CG  . GLU A 0 18  . -12.249  -0.824  -20.372  1.00 33.28 18  A 1 
ATOM 126  C CD  . GLU A 0 18  . -11.641  -1.945  -21.237  1.00 33.28 18  A 1 
ATOM 127  O OE1 . GLU A 0 18  . -10.395  -1.968  -21.364  1.00 33.28 18  A 1 
ATOM 128  O OE2 . GLU A 0 18  . -12.416  -2.788  -21.747  1.00 33.28 18  A 1 
ATOM 129  N N   . LEU A 0 19  . -14.674  1.904   -18.012  1.00 33.85 19  A 1 
ATOM 130  C CA  . LEU A 0 19  . -15.319  3.185   -18.307  1.00 33.85 19  A 1 
ATOM 131  C C   . LEU A 0 19  . -14.385  4.035   -19.178  1.00 33.85 19  A 1 
ATOM 132  C CB  . LEU A 0 19  . -15.838  3.852   -17.012  1.00 33.85 19  A 1 
ATOM 133  O O   . LEU A 0 19  . -13.642  4.893   -18.707  1.00 33.85 19  A 1 
ATOM 134  C CG  . LEU A 0 19  . -17.378  3.928   -16.994  1.00 33.85 19  A 1 
ATOM 135  C CD1 . LEU A 0 19  . -17.890  4.237   -15.588  1.00 33.85 19  A 1 
ATOM 136  C CD2 . LEU A 0 19  . -17.907  5.018   -17.934  1.00 33.85 19  A 1 
ATOM 137  N N   . GLU A 0 20  . -14.445  3.725   -20.469  1.00 33.34 20  A 1 
ATOM 138  C CA  . GLU A 0 20  . -13.667  4.251   -21.589  1.00 33.34 20  A 1 
ATOM 139  C C   . GLU A 0 20  . -13.678  5.796   -21.682  1.00 33.34 20  A 1 
ATOM 140  C CB  . GLU A 0 20  . -14.239  3.557   -22.845  1.00 33.34 20  A 1 
ATOM 141  O O   . GLU A 0 20  . -14.442  6.402   -22.430  1.00 33.34 20  A 1 
ATOM 142  C CG  . GLU A 0 20  . -13.392  3.684   -24.119  1.00 33.34 20  A 1 
ATOM 143  C CD  . GLU A 0 20  . -14.031  2.943   -25.314  1.00 33.34 20  A 1 
ATOM 144  O OE1 . GLU A 0 20  . -13.263  2.415   -26.151  1.00 33.34 20  A 1 
ATOM 145  O OE2 . GLU A 0 20  . -15.280  2.956   -25.433  1.00 33.34 20  A 1 
ATOM 146  N N   . TRP A 0 21  . -12.778  6.447   -20.939  1.00 33.77 21  A 1 
ATOM 147  C CA  . TRP A 0 21  . -12.383  7.849   -21.132  1.00 33.77 21  A 1 
ATOM 148  C C   . TRP A 0 21  . -10.882  7.933   -21.394  1.00 33.77 21  A 1 
ATOM 149  C CB  . TRP A 0 21  . -12.867  8.747   -19.988  1.00 33.77 21  A 1 
ATOM 150  O O   . TRP A 0 21  . -10.116  8.522   -20.632  1.00 33.77 21  A 1 
ATOM 151  C CG  . TRP A 0 21  . -14.344  8.980   -20.001  1.00 33.77 21  A 1 
ATOM 152  C CD1 . TRP A 0 21  . -15.247  8.224   -19.343  1.00 33.77 21  A 1 
ATOM 153  C CD2 . TRP A 0 21  . -15.117  9.953   -20.775  1.00 33.77 21  A 1 
ATOM 154  C CE2 . TRP A 0 21  . -16.503  9.725   -20.518  1.00 33.77 21  A 1 
ATOM 155  C CE3 . TRP A 0 21  . -14.797  10.985  -21.686  1.00 33.77 21  A 1 
ATOM 156  N NE1 . TRP A 0 21  . -16.522  8.666   -19.633  1.00 33.77 21  A 1 
ATOM 157  C CH2 . TRP A 0 21  . -17.162  11.502  -22.027  1.00 33.77 21  A 1 
ATOM 158  C CZ2 . TRP A 0 21  . -17.517  10.483  -21.126  1.00 33.77 21  A 1 
ATOM 159  C CZ3 . TRP A 0 21  . -15.806  11.751  -22.305  1.00 33.77 21  A 1 
ATOM 160  N N   . GLY A 0 22  . -10.469  7.317   -22.503  1.00 35.15 22  A 1 
ATOM 161  C CA  . GLY A 0 22  . -9.107   7.393   -23.015  1.00 35.15 22  A 1 
ATOM 162  C C   . GLY A 0 22  . -8.743   8.817   -23.430  1.00 35.15 22  A 1 
ATOM 163  O O   . GLY A 0 22  . -8.851   9.182   -24.602  1.00 35.15 22  A 1 
ATOM 164  N N   . TYR A 0 23  . -8.256   9.615   -22.480  1.00 35.72 23  A 1 
ATOM 165  C CA  . TYR A 0 23  . -7.426   10.771  -22.792  1.00 35.72 23  A 1 
ATOM 166  C C   . TYR A 0 23  . -6.115   10.253  -23.378  1.00 35.72 23  A 1 
ATOM 167  C CB  . TYR A 0 23  . -7.211   11.656  -21.556  1.00 35.72 23  A 1 
ATOM 168  O O   . TYR A 0 23  . -5.169   9.951   -22.656  1.00 35.72 23  A 1 
ATOM 169  C CG  . TYR A 0 23  . -8.365   12.603  -21.298  1.00 35.72 23  A 1 
ATOM 170  C CD1 . TYR A 0 23  . -8.402   13.851  -21.953  1.00 35.72 23  A 1 
ATOM 171  C CD2 . TYR A 0 23  . -9.408   12.231  -20.429  1.00 35.72 23  A 1 
ATOM 172  C CE1 . TYR A 0 23  . -9.476   14.733  -21.733  1.00 35.72 23  A 1 
ATOM 173  C CE2 . TYR A 0 23  . -10.484  13.112  -20.205  1.00 35.72 23  A 1 
ATOM 174  O OH  . TYR A 0 23  . -11.553  15.217  -20.638  1.00 35.72 23  A 1 
ATOM 175  C CZ  . TYR A 0 23  . -10.518  14.363  -20.855  1.00 35.72 23  A 1 
ATOM 176  N N   . SER A 0 24  . -6.081   10.133  -24.706  1.00 38.26 24  A 1 
ATOM 177  C CA  . SER A 0 24  . -4.851   9.900   -25.456  1.00 38.26 24  A 1 
ATOM 178  C C   . SER A 0 24  . -3.885   11.044  -25.158  1.00 38.26 24  A 1 
ATOM 179  C CB  . SER A 0 24  . -5.160   9.819   -26.957  1.00 38.26 24  A 1 
ATOM 180  O O   . SER A 0 24  . -3.980   12.108  -25.775  1.00 38.26 24  A 1 
ATOM 181  O OG  . SER A 0 24  . -3.991   9.571   -27.714  1.00 38.26 24  A 1 
ATOM 182  N N   . GLN A 0 25  . -2.964   10.821  -24.219  1.00 32.64 25  A 1 
ATOM 183  C CA  . GLN A 0 25  . -1.806   11.685  -24.016  1.00 32.64 25  A 1 
ATOM 184  C C   . GLN A 0 25  . -1.132   11.880  -25.384  1.00 32.64 25  A 1 
ATOM 185  C CB  . GLN A 0 25  . -0.824   11.036  -23.022  1.00 32.64 25  A 1 
ATOM 186  O O   . GLN A 0 25  . -0.886   10.889  -26.082  1.00 32.64 25  A 1 
ATOM 187  C CG  . GLN A 0 25  . -1.316   10.994  -21.562  1.00 32.64 25  A 1 
ATOM 188  C CD  . GLN A 0 25  . -1.265   12.341  -20.839  1.00 32.64 25  A 1 
ATOM 189  N NE2 . GLN A 0 25  . -1.479   12.356  -19.543  1.00 32.64 25  A 1 
ATOM 190  O OE1 . GLN A 0 25  . -1.051   13.398  -21.414  1.00 32.64 25  A 1 
ATOM 191  N N   . PRO A 0 26  . -0.892   13.121  -25.840  1.00 36.19 26  A 1 
ATOM 192  C CA  . PRO A 0 26  . -0.183   13.337  -27.088  1.00 36.19 26  A 1 
ATOM 193  C C   . PRO A 0 26  . 1.254    12.846  -26.915  1.00 36.19 26  A 1 
ATOM 194  C CB  . PRO A 0 26  . -0.288   14.840  -27.368  1.00 36.19 26  A 1 
ATOM 195  O O   . PRO A 0 26  . 2.031    13.442  -26.175  1.00 36.19 26  A 1 
ATOM 196  C CG  . PRO A 0 26  . -0.469   15.455  -25.979  1.00 36.19 26  A 1 
ATOM 197  C CD  . PRO A 0 26  . -1.231   14.383  -25.202  1.00 36.19 26  A 1 
ATOM 198  N N   . SER A 0 27  . 1.611    11.762  -27.604  1.00 35.36 27  A 1 
ATOM 199  C CA  . SER A 0 27  . 2.984    11.263  -27.643  1.00 35.36 27  A 1 
ATOM 200  C C   . SER A 0 27  . 3.881    12.302  -28.320  1.00 35.36 27  A 1 
ATOM 201  C CB  . SER A 0 27  . 3.036    9.914   -28.376  1.00 35.36 27  A 1 
ATOM 202  O O   . SER A 0 27  . 3.893    12.417  -29.553  1.00 35.36 27  A 1 
ATOM 203  O OG  . SER A 0 27  . 2.533    10.056  -29.694  1.00 35.36 27  A 1 
ATOM 204  N N   . TYR A 0 28  . 4.619    13.072  -27.525  1.00 34.43 28  A 1 
ATOM 205  C CA  . TYR A 0 28  . 5.640    13.985  -28.022  1.00 34.43 28  A 1 
ATOM 206  C C   . TYR A 0 28  . 6.844    13.166  -28.485  1.00 34.43 28  A 1 
ATOM 207  C CB  . TYR A 0 28  . 6.012    15.019  -26.950  1.00 34.43 28  A 1 
ATOM 208  O O   . TYR A 0 28  . 7.778    12.937  -27.735  1.00 34.43 28  A 1 
ATOM 209  C CG  . TYR A 0 28  . 4.861    15.912  -26.529  1.00 34.43 28  A 1 
ATOM 210  C CD1 . TYR A 0 28  . 4.440    16.971  -27.359  1.00 34.43 28  A 1 
ATOM 211  C CD2 . TYR A 0 28  . 4.206    15.673  -25.307  1.00 34.43 28  A 1 
ATOM 212  C CE1 . TYR A 0 28  . 3.356    17.783  -26.968  1.00 34.43 28  A 1 
ATOM 213  C CE2 . TYR A 0 28  . 3.127    16.482  -24.911  1.00 34.43 28  A 1 
ATOM 214  O OH  . TYR A 0 28  . 1.651    18.313  -25.363  1.00 34.43 28  A 1 
ATOM 215  C CZ  . TYR A 0 28  . 2.699    17.537  -25.744  1.00 34.43 28  A 1 
ATOM 216  N N   . SER A 0 29  . 6.817    12.706  -29.736  1.00 32.92 29  A 1 
ATOM 217  C CA  . SER A 0 29  . 8.008    12.135  -30.364  1.00 32.92 29  A 1 
ATOM 218  C C   . SER A 0 29  . 8.970    13.281  -30.671  1.00 32.92 29  A 1 
ATOM 219  C CB  . SER A 0 29  . 7.612    11.320  -31.599  1.00 32.92 29  A 1 
ATOM 220  O O   . SER A 0 29  . 8.827    13.968  -31.692  1.00 32.92 29  A 1 
ATOM 221  O OG  . SER A 0 29  . 8.720    10.694  -32.218  1.00 32.92 29  A 1 
ATOM 222  N N   . TYR A 0 30  . 9.908    13.524  -29.753  1.00 34.12 30  A 1 
ATOM 223  C CA  . TYR A 0 30  . 11.021   14.430  -29.996  1.00 34.12 30  A 1 
ATOM 224  C C   . TYR A 0 30  . 11.856   13.882  -31.161  1.00 34.12 30  A 1 
ATOM 225  C CB  . TYR A 0 30  . 11.836   14.647  -28.710  1.00 34.12 30  A 1 
ATOM 226  O O   . TYR A 0 30  . 11.934   12.674  -31.391  1.00 34.12 30  A 1 
ATOM 227  C CG  . TYR A 0 30  . 12.682   15.910  -28.727  1.00 34.12 30  A 1 
ATOM 228  C CD1 . TYR A 0 30  . 14.086   15.831  -28.819  1.00 34.12 30  A 1 
ATOM 229  C CD2 . TYR A 0 30  . 12.058   17.169  -28.601  1.00 34.12 30  A 1 
ATOM 230  C CE1 . TYR A 0 30  . 14.864   17.006  -28.795  1.00 34.12 30  A 1 
ATOM 231  C CE2 . TYR A 0 30  . 12.832   18.346  -28.566  1.00 34.12 30  A 1 
ATOM 232  O OH  . TYR A 0 30  . 14.986   19.399  -28.609  1.00 34.12 30  A 1 
ATOM 233  C CZ  . TYR A 0 30  . 14.240   18.264  -28.660  1.00 34.12 30  A 1 
ATOM 234  N N   . LYS A 0 31  . 12.417   14.779  -31.971  1.00 34.56 31  A 1 
ATOM 235  C CA  . LYS A 0 31  . 13.331   14.402  -33.052  1.00 34.56 31  A 1 
ATOM 236  C C   . LYS A 0 31  . 14.658   15.094  -32.793  1.00 34.56 31  A 1 
ATOM 237  C CB  . LYS A 0 31  . 12.772   14.762  -34.434  1.00 34.56 31  A 1 
ATOM 238  O O   . LYS A 0 31  . 14.660   16.327  -32.869  1.00 34.56 31  A 1 
ATOM 239  C CG  . LYS A 0 31  . 11.588   13.863  -34.801  1.00 34.56 31  A 1 
ATOM 240  C CD  . LYS A 0 31  . 11.318   13.924  -36.305  1.00 34.56 31  A 1 
ATOM 241  C CE  . LYS A 0 31  . 10.209   12.920  -36.621  1.00 34.56 31  A 1 
ATOM 242  N NZ  . LYS A 0 31  . 10.157   12.624  -38.070  1.00 34.56 31  A 1 
ATOM 243  N N   . PRO A 0 32  . 15.754   14.357  -32.537  1.00 41.45 32  A 1 
ATOM 244  C CA  . PRO A 0 32  . 17.042   14.972  -32.257  1.00 41.45 32  A 1 
ATOM 245  C C   . PRO A 0 32  . 17.436   15.925  -33.392  1.00 41.45 32  A 1 
ATOM 246  C CB  . PRO A 0 32  . 18.034   13.824  -32.026  1.00 41.45 32  A 1 
ATOM 247  O O   . PRO A 0 32  . 17.393   15.593  -34.582  1.00 41.45 32  A 1 
ATOM 248  C CG  . PRO A 0 32  . 17.360   12.606  -32.655  1.00 41.45 32  A 1 
ATOM 249  C CD  . PRO A 0 32  . 15.874   12.903  -32.474  1.00 41.45 32  A 1 
ATOM 250  N N   . GLN A 0 33  . 17.758   17.163  -33.020  1.00 34.44 33  A 1 
ATOM 251  C CA  . GLN A 0 33  . 18.156   18.230  -33.938  1.00 34.44 33  A 1 
ATOM 252  C C   . GLN A 0 33  . 19.673   18.191  -34.153  1.00 34.44 33  A 1 
ATOM 253  C CB  . GLN A 0 33  . 17.653   19.598  -33.426  1.00 34.44 33  A 1 
ATOM 254  O O   . GLN A 0 33  . 20.389   19.102  -33.734  1.00 34.44 33  A 1 
ATOM 255  C CG  . GLN A 0 33  . 16.137   19.833  -33.552  1.00 34.44 33  A 1 
ATOM 256  C CD  . GLN A 0 33  . 15.708   20.167  -34.979  1.00 34.44 33  A 1 
ATOM 257  N NE2 . GLN A 0 33  . 15.537   19.181  -35.832  1.00 34.44 33  A 1 
ATOM 258  O OE1 . GLN A 0 33  . 15.517   21.311  -35.367  1.00 34.44 33  A 1 
ATOM 259  N N   . VAL A 0 34  . 20.161   17.142  -34.827  1.00 41.17 34  A 1 
ATOM 260  C CA  . VAL A 0 34  . 21.588   17.026  -35.170  1.00 41.17 34  A 1 
ATOM 261  C C   . VAL A 0 34  . 21.998   18.217  -36.038  1.00 41.17 34  A 1 
ATOM 262  C CB  . VAL A 0 34  . 21.948   15.693  -35.854  1.00 41.17 34  A 1 
ATOM 263  O O   . VAL A 0 34  . 21.527   18.391  -37.167  1.00 41.17 34  A 1 
ATOM 264  C CG1 . VAL A 0 34  . 23.472   15.575  -35.985  1.00 41.17 34  A 1 
ATOM 265  C CG2 . VAL A 0 34  . 21.449   14.488  -35.045  1.00 41.17 34  A 1 
ATOM 266  N N   . SER A 0 35  . 22.848   19.070  -35.473  1.00 36.59 35  A 1 
ATOM 267  C CA  . SER A 0 35  . 23.230   20.357  -36.047  1.00 36.59 35  A 1 
ATOM 268  C C   . SER A 0 35  . 24.631   20.268  -36.636  1.00 36.59 35  A 1 
ATOM 269  C CB  . SER A 0 35  . 23.126   21.454  -34.984  1.00 36.59 35  A 1 
ATOM 270  O O   . SER A 0 35  . 25.607   20.602  -35.979  1.00 36.59 35  A 1 
ATOM 271  O OG  . SER A 0 35  . 21.766   21.635  -34.628  1.00 36.59 35  A 1 
ATOM 272  N N   . TYR A 0 36  . 24.729   19.832  -37.891  1.00 36.76 36  A 1 
ATOM 273  C CA  . TYR A 0 36  . 26.013   19.735  -38.584  1.00 36.76 36  A 1 
ATOM 274  C C   . TYR A 0 36  . 26.594   21.125  -38.889  1.00 36.76 36  A 1 
ATOM 275  C CB  . TYR A 0 36  . 25.848   18.923  -39.878  1.00 36.76 36  A 1 
ATOM 276  O O   . TYR A 0 36  . 26.146   21.809  -39.820  1.00 36.76 36  A 1 
ATOM 277  C CG  . TYR A 0 36  . 25.225   17.554  -39.689  1.00 36.76 36  A 1 
ATOM 278  C CD1 . TYR A 0 36  . 25.991   16.507  -39.145  1.00 36.76 36  A 1 
ATOM 279  C CD2 . TYR A 0 36  . 23.875   17.338  -40.031  1.00 36.76 36  A 1 
ATOM 280  C CE1 . TYR A 0 36  . 25.421   15.233  -38.963  1.00 36.76 36  A 1 
ATOM 281  C CE2 . TYR A 0 36  . 23.299   16.066  -39.845  1.00 36.76 36  A 1 
ATOM 282  O OH  . TYR A 0 36  . 23.505   13.792  -39.130  1.00 36.76 36  A 1 
ATOM 283  C CZ  . TYR A 0 36  . 24.072   15.012  -39.316  1.00 36.76 36  A 1 
ATOM 284  N N   . SER A 0 37  . 27.641   21.529  -38.170  1.00 38.88 37  A 1 
ATOM 285  C CA  . SER A 0 37  . 28.578   22.533  -38.673  1.00 38.88 37  A 1 
ATOM 286  C C   . SER A 0 37  . 29.360   21.921  -39.827  1.00 38.88 37  A 1 
ATOM 287  C CB  . SER A 0 37  . 29.528   23.057  -37.581  1.00 38.88 37  A 1 
ATOM 288  O O   . SER A 0 37  . 30.249   21.103  -39.631  1.00 38.88 37  A 1 
ATOM 289  O OG  . SER A 0 37  . 29.725   22.137  -36.534  1.00 38.88 37  A 1 
ATOM 290  N N   . GLN A 0 38  . 29.054   22.327  -41.062  1.00 33.02 38  A 1 
ATOM 291  C CA  . GLN A 0 38  . 29.964   22.042  -42.165  1.00 33.02 38  A 1 
ATOM 292  C C   . GLN A 0 38  . 31.282   22.774  -41.889  1.00 33.02 38  A 1 
ATOM 293  C CB  . GLN A 0 38  . 29.349   22.442  -43.519  1.00 33.02 38  A 1 
ATOM 294  O O   . GLN A 0 38  . 31.317   24.004  -42.008  1.00 33.02 38  A 1 
ATOM 295  C CG  . GLN A 0 38  . 30.316   22.097  -44.666  1.00 33.02 38  A 1 
ATOM 296  C CD  . GLN A 0 38  . 29.749   22.339  -46.062  1.00 33.02 38  A 1 
ATOM 297  N NE2 . GLN A 0 38  . 30.234   21.617  -47.048  1.00 33.02 38  A 1 
ATOM 298  O OE1 . GLN A 0 38  . 28.892   23.168  -46.325  1.00 33.02 38  A 1 
ATOM 299  N N   . ALA A 0 39  . 32.322   22.002  -41.559  1.00 40.04 39  A 1 
ATOM 300  C CA  . ALA A 0 39  . 33.723   22.400  -41.481  1.00 40.04 39  A 1 
ATOM 301  C C   . ALA A 0 39  . 34.026   23.610  -42.365  1.00 40.04 39  A 1 
ATOM 302  C CB  . ALA A 0 39  . 34.555   21.209  -41.942  1.00 40.04 39  A 1 
ATOM 303  O O   . ALA A 0 39  . 33.909   23.559  -43.599  1.00 40.04 39  A 1 
ATOM 304  N N   . ALA A 0 40  . 34.370   24.733  -41.734  1.00 34.68 40  A 1 
ATOM 305  C CA  . ALA A 0 40  . 34.708   25.943  -42.461  1.00 34.68 40  A 1 
ATOM 306  C C   . ALA A 0 40  . 36.055   25.691  -43.153  1.00 34.68 40  A 1 
ATOM 307  C CB  . ALA A 0 40  . 34.740   27.129  -41.488  1.00 34.68 40  A 1 
ATOM 308  O O   . ALA A 0 40  . 37.074   25.683  -42.464  1.00 34.68 40  A 1 
ATOM 309  N N   . PRO A 0 41  . 36.107   25.512  -44.492  1.00 37.97 41  A 1 
ATOM 310  C CA  . PRO A 0 41  . 37.280   24.958  -45.160  1.00 37.97 41  A 1 
ATOM 311  C C   . PRO A 0 41  . 38.501   25.800  -44.821  1.00 37.97 41  A 1 
ATOM 312  C CB  . PRO A 0 41  . 36.954   24.967  -46.659  1.00 37.97 41  A 1 
ATOM 313  O O   . PRO A 0 41  . 38.542   26.977  -45.200  1.00 37.97 41  A 1 
ATOM 314  C CG  . PRO A 0 41  . 35.851   26.021  -46.785  1.00 37.97 41  A 1 
ATOM 315  C CD  . PRO A 0 41  . 35.091   25.857  -45.471  1.00 37.97 41  A 1 
ATOM 316  N N   . VAL A 0 42  . 39.444   25.197  -44.081  1.00 39.07 42  A 1 
ATOM 317  C CA  . VAL A 0 42  . 40.489   25.883  -43.309  1.00 39.07 42  A 1 
ATOM 318  C C   . VAL A 0 42  . 41.227   26.884  -44.187  1.00 39.07 42  A 1 
ATOM 319  C CB  . VAL A 0 42  . 41.460   24.886  -42.640  1.00 39.07 42  A 1 
ATOM 320  O O   . VAL A 0 42  . 42.166   26.571  -44.924  1.00 39.07 42  A 1 
ATOM 321  C CG1 . VAL A 0 42  . 42.471   25.626  -41.747  1.00 39.07 42  A 1 
ATOM 322  C CG2 . VAL A 0 42  . 40.714   23.876  -41.761  1.00 39.07 42  A 1 
ATOM 323  N N   . LYS A 0 43  . 40.772   28.138  -44.135  1.00 33.86 43  A 1 
ATOM 324  C CA  . LYS A 0 43  . 41.217   29.193  -45.043  1.00 33.86 43  A 1 
ATOM 325  C C   . LYS A 0 43  . 42.487   29.812  -44.485  1.00 33.86 43  A 1 
ATOM 326  C CB  . LYS A 0 43  . 40.065   30.171  -45.306  1.00 33.86 43  A 1 
ATOM 327  O O   . LYS A 0 43  . 42.467   30.966  -44.064  1.00 33.86 43  A 1 
ATOM 328  C CG  . LYS A 0 43  . 40.358   31.048  -46.530  1.00 33.86 43  A 1 
ATOM 329  C CD  . LYS A 0 43  . 39.151   31.945  -46.802  1.00 33.86 43  A 1 
ATOM 330  C CE  . LYS A 0 43  . 39.346   32.730  -48.099  1.00 33.86 43  A 1 
ATOM 331  N NZ  . LYS A 0 43  . 38.125   33.513  -48.403  1.00 33.86 43  A 1 
ATOM 332  N N   . ALA A 0 44  . 43.541   28.989  -44.460  1.00 35.95 44  A 1 
ATOM 333  C CA  . ALA A 0 44  . 44.860   29.198  -43.870  1.00 35.95 44  A 1 
ATOM 334  C C   . ALA A 0 44  . 45.147   30.676  -43.569  1.00 35.95 44  A 1 
ATOM 335  C CB  . ALA A 0 44  . 45.905   28.577  -44.808  1.00 35.95 44  A 1 
ATOM 336  O O   . ALA A 0 44  . 45.612   31.434  -44.426  1.00 35.95 44  A 1 
ATOM 337  N N   . ALA A 0 45  . 44.829   31.089  -42.338  1.00 31.21 45  A 1 
ATOM 338  C CA  . ALA A 0 45  . 44.836   32.486  -41.908  1.00 31.21 45  A 1 
ATOM 339  C C   . ALA A 0 45  . 46.254   32.996  -41.587  1.00 31.21 45  A 1 
ATOM 340  C CB  . ALA A 0 45  . 43.823   32.662  -40.770  1.00 31.21 45  A 1 
ATOM 341  O O   . ALA A 0 45  . 46.476   33.767  -40.656  1.00 31.21 45  A 1 
ATOM 342  N N   . SER A 0 46  . 47.232   32.578  -42.386  1.00 35.87 46  A 1 
ATOM 343  C CA  . SER A 0 46  . 48.613   33.028  -42.331  1.00 35.87 46  A 1 
ATOM 344  C C   . SER A 0 46  . 49.104   33.289  -43.754  1.00 35.87 46  A 1 
ATOM 345  C CB  . SER A 0 46  . 49.474   32.036  -41.535  1.00 35.87 46  A 1 
ATOM 346  O O   . SER A 0 46  . 49.554   32.406  -44.480  1.00 35.87 46  A 1 
ATOM 347  O OG  . SER A 0 46  . 49.342   30.714  -42.013  1.00 35.87 46  A 1 
ATOM 348  N N   . ALA A 0 47  . 49.066   34.563  -44.157  1.00 31.88 47  A 1 
ATOM 349  C CA  . ALA A 0 47  . 49.710   35.053  -45.376  1.00 31.88 47  A 1 
ATOM 350  C C   . ALA A 0 47  . 51.252   35.072  -45.225  1.00 31.88 47  A 1 
ATOM 351  C CB  . ALA A 0 47  . 49.091   36.404  -45.760  1.00 31.88 47  A 1 
ATOM 352  O O   . ALA A 0 47  . 51.917   36.090  -45.433  1.00 31.88 47  A 1 
ATOM 353  N N   . ALA A 0 48  . 51.827   33.929  -44.843  1.00 31.88 48  A 1 
ATOM 354  C CA  . ALA A 0 48  . 53.254   33.683  -44.740  1.00 31.88 48  A 1 
ATOM 355  C C   . ALA A 0 48  . 53.826   33.440  -46.145  1.00 31.88 48  A 1 
ATOM 356  C CB  . ALA A 0 48  . 53.494   32.531  -43.759  1.00 31.88 48  A 1 
ATOM 357  O O   . ALA A 0 48  . 53.859   32.339  -46.685  1.00 31.88 48  A 1 
ATOM 358  N N   . LYS A 0 49  . 54.251   34.544  -46.753  1.00 31.37 49  A 1 
ATOM 359  C CA  . LYS A 0 49  . 54.945   34.672  -48.040  1.00 31.37 49  A 1 
ATOM 360  C C   . LYS A 0 49  . 56.160   33.718  -48.164  1.00 31.37 49  A 1 
ATOM 361  C CB  . LYS A 0 49  . 55.341   36.162  -48.053  1.00 31.37 49  A 1 
ATOM 362  O O   . LYS A 0 49  . 57.281   34.149  -47.903  1.00 31.37 49  A 1 
ATOM 363  C CG  . LYS A 0 49  . 56.045   36.717  -49.296  1.00 31.37 49  A 1 
ATOM 364  C CD  . LYS A 0 49  . 56.540   38.125  -48.932  1.00 31.37 49  A 1 
ATOM 365  C CE  . LYS A 0 49  . 57.223   38.815  -50.112  1.00 31.37 49  A 1 
ATOM 366  N NZ  . LYS A 0 49  . 57.787   40.122  -49.691  1.00 31.37 49  A 1 
ATOM 367  N N   . GLY A 0 50  . 55.961   32.461  -48.590  1.00 31.34 50  A 1 
ATOM 368  C CA  . GLY A 0 50  . 57.056   31.472  -48.579  1.00 31.34 50  A 1 
ATOM 369  C C   . GLY A 0 50  . 56.818   30.077  -49.186  1.00 31.34 50  A 1 
ATOM 370  O O   . GLY A 0 50  . 57.148   29.100  -48.542  1.00 31.34 50  A 1 
ATOM 371  N N   . ALA A 0 51  . 56.311   29.990  -50.420  1.00 37.13 51  A 1 
ATOM 372  C CA  . ALA A 0 51  . 56.633   28.962  -51.439  1.00 37.13 51  A 1 
ATOM 373  C C   . ALA A 0 51  . 56.557   27.423  -51.184  1.00 37.13 51  A 1 
ATOM 374  C CB  . ALA A 0 51  . 57.970   29.358  -52.085  1.00 37.13 51  A 1 
ATOM 375  O O   . ALA A 0 51  . 56.706   26.702  -52.171  1.00 37.13 51  A 1 
ATOM 376  N N   . ASP A 0 52  . 56.244   26.897  -49.998  1.00 40.39 52  A 1 
ATOM 377  C CA  . ASP A 0 52  . 56.169   25.438  -49.755  1.00 40.39 52  A 1 
ATOM 378  C C   . ASP A 0 52  . 54.726   24.894  -49.857  1.00 40.39 52  A 1 
ATOM 379  C CB  . ASP A 0 52  . 56.870   25.072  -48.433  1.00 40.39 52  A 1 
ATOM 380  O O   . ASP A 0 52  . 54.041   24.650  -48.863  1.00 40.39 52  A 1 
ATOM 381  C CG  . ASP A 0 52  . 58.399   25.243  -48.472  1.00 40.39 52  A 1 
ATOM 382  O OD1 . ASP A 0 52  . 58.971   25.311  -49.585  1.00 40.39 52  A 1 
ATOM 383  O OD2 . ASP A 0 52  . 58.991   25.308  -47.372  1.00 40.39 52  A 1 
ATOM 384  N N   . TYR A 0 53  . 54.241   24.693  -51.090  1.00 44.32 53  A 1 
ATOM 385  C CA  . TYR A 0 53  . 52.900   24.152  -51.385  1.00 44.32 53  A 1 
ATOM 386  C C   . TYR A 0 53  . 52.798   22.626  -51.165  1.00 44.32 53  A 1 
ATOM 387  C CB  . TYR A 0 53  . 52.433   24.582  -52.792  1.00 44.32 53  A 1 
ATOM 388  O O   . TYR A 0 53  . 52.554   21.848  -52.093  1.00 44.32 53  A 1 
ATOM 389  C CG  . TYR A 0 53  . 51.671   25.893  -52.849  1.00 44.32 53  A 1 
ATOM 390  C CD1 . TYR A 0 53  . 50.267   25.892  -52.707  1.00 44.32 53  A 1 
ATOM 391  C CD2 . TYR A 0 53  . 52.352   27.099  -53.095  1.00 44.32 53  A 1 
ATOM 392  C CE1 . TYR A 0 53  . 49.542   27.092  -52.837  1.00 44.32 53  A 1 
ATOM 393  C CE2 . TYR A 0 53  . 51.631   28.303  -53.221  1.00 44.32 53  A 1 
ATOM 394  O OH  . TYR A 0 53  . 49.523   29.454  -53.243  1.00 44.32 53  A 1 
ATOM 395  C CZ  . TYR A 0 53  . 50.223   28.298  -53.101  1.00 44.32 53  A 1 
ATOM 396  N N   . GLY A 0 54  . 52.916   22.184  -49.912  1.00 49.92 54  A 1 
ATOM 397  C CA  . GLY A 0 54  . 52.328   20.911  -49.498  1.00 49.92 54  A 1 
ATOM 398  C C   . GLY A 0 54  . 50.804   21.020  -49.568  1.00 49.92 54  A 1 
ATOM 399  O O   . GLY A 0 54  . 50.215   21.834  -48.859  1.00 49.92 54  A 1 
ATOM 400  N N   . ARG A 0 55  . 50.150   20.219  -50.419  1.00 52.20 55  A 1 
ATOM 401  C CA  . ARG A 0 55  . 48.685   20.101  -50.399  1.00 52.20 55  A 1 
ATOM 402  C C   . ARG A 0 55  . 48.302   19.218  -49.219  1.00 52.20 55  A 1 
ATOM 403  C CB  . ARG A 0 55  . 48.129   19.572  -51.733  1.00 52.20 55  A 1 
ATOM 404  O O   . ARG A 0 55  . 48.193   18.007  -49.368  1.00 52.20 55  A 1 
ATOM 405  C CG  . ARG A 0 55  . 47.971   20.704  -52.759  1.00 52.20 55  A 1 
ATOM 406  C CD  . ARG A 0 55  . 47.369   20.193  -54.075  1.00 52.20 55  A 1 
ATOM 407  N NE  . ARG A 0 55  . 48.366   19.464  -54.881  1.00 52.20 55  A 1 
ATOM 408  N NH1 . ARG A 0 55  . 46.913   18.420  -56.319  1.00 52.20 55  A 1 
ATOM 409  N NH2 . ARG A 0 55  . 49.111   18.111  -56.544  1.00 52.20 55  A 1 
ATOM 410  C CZ  . ARG A 0 55  . 48.124   18.672  -55.908  1.00 52.20 55  A 1 
ATOM 411  N N   . ILE A 0 56  . 48.147   19.849  -48.058  1.00 53.47 56  A 1 
ATOM 412  C CA  . ILE A 0 56  . 47.415   19.265  -46.938  1.00 53.47 56  A 1 
ATOM 413  C C   . ILE A 0 56  . 45.947   19.285  -47.361  1.00 53.47 56  A 1 
ATOM 414  C CB  . ILE A 0 56  . 47.673   20.036  -45.622  1.00 53.47 56  A 1 
ATOM 415  O O   . ILE A 0 56  . 45.381   20.357  -47.585  1.00 53.47 56  A 1 
ATOM 416  C CG1 . ILE A 0 56  . 49.188   20.069  -45.301  1.00 53.47 56  A 1 
ATOM 417  C CG2 . ILE A 0 56  . 46.886   19.375  -44.474  1.00 53.47 56  A 1 
ATOM 418  C CD1 . ILE A 0 56  . 49.561   20.936  -44.091  1.00 53.47 56  A 1 
ATOM 419  N N   . GLN A 0 57  . 45.371   18.105  -47.560  1.00 61.96 57  A 1 
ATOM 420  C CA  . GLN A 0 57  . 43.924   17.945  -47.600  1.00 61.96 57  A 1 
ATOM 421  C C   . GLN A 0 57  . 43.521   17.385  -46.245  1.00 61.96 57  A 1 
ATOM 422  C CB  . GLN A 0 57  . 43.480   17.051  -48.771  1.00 61.96 57  A 1 
ATOM 423  O O   . GLN A 0 57  . 44.155   16.452  -45.760  1.00 61.96 57  A 1 
ATOM 424  C CG  . GLN A 0 57  . 43.884   17.660  -50.123  1.00 61.96 57  A 1 
ATOM 425  C CD  . GLN A 0 57  . 43.176   17.008  -51.306  1.00 61.96 57  A 1 
ATOM 426  N NE2 . GLN A 0 57  . 42.249   17.689  -51.943  1.00 61.96 57  A 1 
ATOM 427  O OE1 . GLN A 0 57  . 43.452   15.903  -51.732  1.00 61.96 57  A 1 
ATOM 428  N N   . GLY A 0 58  . 42.508   17.979  -45.633  1.00 65.46 58  A 1 
ATOM 429  C CA  . GLY A 0 58  . 41.949   17.468  -44.399  1.00 65.46 58  A 1 
ATOM 430  C C   . GLY A 0 58  . 40.472   17.788  -44.289  1.00 65.46 58  A 1 
ATOM 431  O O   . GLY A 0 58  . 39.947   18.577  -45.085  1.00 65.46 58  A 1 
ATOM 432  N N   . SER A 0 59  . 39.833   17.116  -43.347  1.00 74.79 59  A 1 
ATOM 433  C CA  . SER A 0 59  . 38.428   17.273  -43.001  1.00 74.79 59  A 1 
ATOM 434  C C   . SER A 0 59  . 38.276   17.086  -41.504  1.00 74.79 59  A 1 
ATOM 435  C CB  . SER A 0 59  . 37.554   16.240  -43.725  1.00 74.79 59  A 1 
ATOM 436  O O   . SER A 0 59  . 38.643   16.022  -41.015  1.00 74.79 59  A 1 
ATOM 437  O OG  . SER A 0 59  . 38.023   14.918  -43.516  1.00 74.79 59  A 1 
ATOM 438  N N   . ASP A 0 60  . 37.719   18.112  -40.886  1.00 73.52 60  A 1 
ATOM 439  C CA  . ASP A 0 60  . 37.243   18.247  -39.517  1.00 73.52 60  A 1 
ATOM 440  C C   . ASP A 0 60  . 35.746   17.881  -39.449  1.00 73.52 60  A 1 
ATOM 441  C CB  . ASP A 0 60  . 37.561   19.696  -39.029  1.00 73.52 60  A 1 
ATOM 442  O O   . ASP A 0 60  . 34.980   18.211  -40.368  1.00 73.52 60  A 1 
ATOM 443  C CG  . ASP A 0 60  . 37.371   20.879  -40.026  1.00 73.52 60  A 1 
ATOM 444  O OD1 . ASP A 0 60  . 37.714   20.761  -41.238  1.00 73.52 60  A 1 
ATOM 445  O OD2 . ASP A 0 60  . 36.943   21.987  -39.618  1.00 73.52 60  A 1 
ATOM 446  N N   . PHE A 0 61  . 35.314   17.168  -38.405  1.00 71.08 61  A 1 
ATOM 447  C CA  . PHE A 0 61  . 33.905   16.833  -38.168  1.00 71.08 61  A 1 
ATOM 448  C C   . PHE A 0 61  . 33.582   16.803  -36.672  1.00 71.08 61  A 1 
ATOM 449  C CB  . PHE A 0 61  . 33.536   15.492  -38.839  1.00 71.08 61  A 1 
ATOM 450  O O   . PHE A 0 61  . 33.750   15.778  -36.026  1.00 71.08 61  A 1 
ATOM 451  C CG  . PHE A 0 61  . 32.108   15.025  -38.562  1.00 71.08 61  A 1 
ATOM 452  C CD1 . PHE A 0 61  . 31.844   14.097  -37.534  1.00 71.08 61  A 1 
ATOM 453  C CD2 . PHE A 0 61  . 31.032   15.562  -39.294  1.00 71.08 61  A 1 
ATOM 454  C CE1 . PHE A 0 61  . 30.523   13.731  -37.222  1.00 71.08 61  A 1 
ATOM 455  C CE2 . PHE A 0 61  . 29.708   15.179  -39.000  1.00 71.08 61  A 1 
ATOM 456  C CZ  . PHE A 0 61  . 29.454   14.270  -37.955  1.00 71.08 61  A 1 
ATOM 457  N N   . ASP A 0 62  . 33.009   17.898  -36.168  1.00 81.39 62  A 1 
ATOM 458  C CA  . ASP A 0 62  . 32.387   17.931  -34.845  1.00 81.39 62  A 1 
ATOM 459  C C   . ASP A 0 62  . 30.902   17.523  -34.910  1.00 81.39 62  A 1 
ATOM 460  C CB  . ASP A 0 62  . 32.452   19.337  -34.223  1.00 81.39 62  A 1 
ATOM 461  O O   . ASP A 0 62  . 30.120   18.061  -35.714  1.00 81.39 62  A 1 
ATOM 462  C CG  . ASP A 0 62  . 33.753   20.116  -34.415  1.00 81.39 62  A 1 
ATOM 463  O OD1 . ASP A 0 62  . 34.534   20.192  -33.447  1.00 81.39 62  A 1 
ATOM 464  O OD2 . ASP A 0 62  . 33.829   20.826  -35.452  1.00 81.39 62  A 1 
ATOM 465  N N   . ALA A 0 63  . 30.467   16.679  -33.976  1.00 74.21 63  A 1 
ATOM 466  C CA  . ALA A 0 63  . 29.063   16.488  -33.632  1.00 74.21 63  A 1 
ATOM 467  C C   . ALA A 0 63  . 28.864   16.435  -32.109  1.00 74.21 63  A 1 
ATOM 468  C CB  . ALA A 0 63  . 28.524   15.241  -34.338  1.00 74.21 63  A 1 
ATOM 469  O O   . ALA A 0 63  . 29.677   15.905  -31.364  1.00 74.21 63  A 1 
ATOM 470  N N   . TRP A 0 64  . 27.749   16.993  -31.642  1.00 85.93 64  A 1 
ATOM 471  C CA  . TRP A 0 64  . 27.320   16.925  -30.246  1.00 85.93 64  A 1 
ATOM 472  C C   . TRP A 0 64  . 25.792   16.883  -30.193  1.00 85.93 64  A 1 
ATOM 473  C CB  . TRP A 0 64  . 27.914   18.098  -29.441  1.00 85.93 64  A 1 
ATOM 474  O O   . TRP A 0 64  . 25.112   17.585  -30.954  1.00 85.93 64  A 1 
ATOM 475  C CG  . TRP A 0 64  . 27.099   18.588  -28.277  1.00 85.93 64  A 1 
ATOM 476  C CD1 . TRP A 0 64  . 26.794   17.879  -27.167  1.00 85.93 64  A 1 
ATOM 477  C CD2 . TRP A 0 64  . 26.414   19.869  -28.123  1.00 85.93 64  A 1 
ATOM 478  C CE2 . TRP A 0 64  . 25.665   19.842  -26.908  1.00 85.93 64  A 1 
ATOM 479  C CE3 . TRP A 0 64  . 26.336   21.045  -28.901  1.00 85.93 64  A 1 
ATOM 480  N NE1 . TRP A 0 64  . 25.922   18.596  -26.375  1.00 85.93 64  A 1 
ATOM 481  C CH2 . TRP A 0 64  . 24.823   22.084  -27.289  1.00 85.93 64  A 1 
ATOM 482  C CZ2 . TRP A 0 64  . 24.874   20.925  -26.492  1.00 85.93 64  A 1 
ATOM 483  C CZ3 . TRP A 0 64  . 25.555   22.143  -28.490  1.00 85.93 64  A 1 
ATOM 484  N N   . GLY A 0 65  . 25.264   16.061  -29.290  1.00 82.00 65  A 1 
ATOM 485  C CA  . GLY A 0 65  . 23.843   15.920  -29.023  1.00 82.00 65  A 1 
ATOM 486  C C   . GLY A 0 65  . 23.512   15.952  -27.535  1.00 82.00 65  A 1 
ATOM 487  O O   . GLY A 0 65  . 24.356   15.736  -26.662  1.00 82.00 65  A 1 
ATOM 488  N N   . ARG A 0 66  . 22.243   16.252  -27.271  1.00 88.65 66  A 1 
ATOM 489  C CA  . ARG A 0 66  . 21.573   15.972  -26.008  1.00 88.65 66  A 1 
ATOM 490  C C   . ARG A 0 66  . 20.097   15.727  -26.282  1.00 88.65 66  A 1 
ATOM 491  C CB  . ARG A 0 66  . 21.773   17.116  -25.006  1.00 88.65 66  A 1 
ATOM 492  O O   . ARG A 0 66  . 19.461   16.576  -26.923  1.00 88.65 66  A 1 
ATOM 493  C CG  . ARG A 0 66  . 21.069   16.826  -23.670  1.00 88.65 66  A 1 
ATOM 494  C CD  . ARG A 0 66  . 21.322   17.986  -22.711  1.00 88.65 66  A 1 
ATOM 495  N NE  . ARG A 0 66  . 20.864   17.661  -21.358  1.00 88.65 66  A 1 
ATOM 496  N NH1 . ARG A 0 66  . 21.055   19.743  -20.448  1.00 88.65 66  A 1 
ATOM 497  N NH2 . ARG A 0 66  . 20.687   17.997  -19.123  1.00 88.65 66  A 1 
ATOM 498  C CZ  . ARG A 0 66  . 20.863   18.460  -20.317  1.00 88.65 66  A 1 
ATOM 499  N N   . ASP A 0 67  . 19.564   14.651  -25.733  1.00 84.98 67  A 1 
ATOM 500  C CA  . ASP A 0 67  . 18.137   14.374  -25.678  1.00 84.98 67  A 1 
ATOM 501  C C   . ASP A 0 67  . 17.704   14.308  -24.214  1.00 84.98 67  A 1 
ATOM 502  C CB  . ASP A 0 67  . 17.644   13.143  -26.474  1.00 84.98 67  A 1 
ATOM 503  O O   . ASP A 0 67  . 18.521   14.139  -23.315  1.00 84.98 67  A 1 
ATOM 504  C CG  . ASP A 0 67  . 18.556   12.375  -27.444  1.00 84.98 67  A 1 
ATOM 505  O OD1 . ASP A 0 67  . 19.665   12.843  -27.803  1.00 84.98 67  A 1 
ATOM 506  O OD2 . ASP A 0 67  . 17.990   11.436  -28.046  1.00 84.98 67  A 1 
ATOM 507  N N   . GLN A 0 68  . 16.425   14.576  -23.966  1.00 92.21 68  A 1 
ATOM 508  C CA  . GLN A 0 68  . 15.864   14.563  -22.621  1.00 92.21 68  A 1 
ATOM 509  C C   . GLN A 0 68  . 14.399   14.149  -22.696  1.00 92.21 68  A 1 
ATOM 510  C CB  . GLN A 0 68  . 15.975   15.941  -21.944  1.00 92.21 68  A 1 
ATOM 511  O O   . GLN A 0 68  . 13.553   14.965  -23.084  1.00 92.21 68  A 1 
ATOM 512  C CG  . GLN A 0 68  . 17.408   16.428  -21.701  1.00 92.21 68  A 1 
ATOM 513  C CD  . GLN A 0 68  . 17.411   17.606  -20.741  1.00 92.21 68  A 1 
ATOM 514  N NE2 . GLN A 0 68  . 17.709   17.395  -19.481  1.00 92.21 68  A 1 
ATOM 515  O OE1 . GLN A 0 68  . 17.123   18.750  -21.078  1.00 92.21 68  A 1 
ATOM 516  N N   . ASP A 0 69  . 14.101   12.919  -22.295  1.00 90.79 69  A 1 
ATOM 517  C CA  . ASP A 0 69  . 12.737   12.414  -22.196  1.00 90.79 69  A 1 
ATOM 518  C C   . ASP A 0 69  . 12.279   12.356  -20.728  1.00 90.79 69  A 1 
ATOM 519  C CB  . ASP A 0 69  . 12.573   11.093  -22.982  1.00 90.79 69  A 1 
ATOM 520  O O   . ASP A 0 69  . 13.051   12.162  -19.789  1.00 90.79 69  A 1 
ATOM 521  C CG  . ASP A 0 69  . 12.249   11.285  -24.482  1.00 90.79 69  A 1 
ATOM 522  O OD1 . ASP A 0 69  . 11.753   12.377  -24.862  1.00 90.79 69  A 1 
ATOM 523  O OD2 . ASP A 0 69  . 12.314   10.295  -25.244  1.00 90.79 69  A 1 
ATOM 524  N N   . LEU A 0 70  . 10.985   12.605  -20.511  1.00 93.14 70  A 1 
ATOM 525  C CA  . LEU A 0 70  . 10.360   12.612  -19.188  1.00 93.14 70  A 1 
ATOM 526  C C   . LEU A 0 70  . 8.934    12.072  -19.287  1.00 93.14 70  A 1 
ATOM 527  C CB  . LEU A 0 70  . 10.395   14.041  -18.604  1.00 93.14 70  A 1 
ATOM 528  O O   . LEU A 0 70  . 8.060    12.703  -19.888  1.00 93.14 70  A 1 
ATOM 529  C CG  . LEU A 0 70  . 9.658    14.208  -17.258  1.00 93.14 70  A 1 
ATOM 530  C CD1 . LEU A 0 70  . 10.301   13.421  -16.116  1.00 93.14 70  A 1 
ATOM 531  C CD2 . LEU A 0 70  . 9.646    15.684  -16.849  1.00 93.14 70  A 1 
ATOM 532  N N   . SER A 0 71  . 8.685    10.945  -18.625  1.00 96.61 71  A 1 
ATOM 533  C CA  . SER A 0 71  . 7.352    10.382  -18.422  1.00 96.61 71  A 1 
ATOM 534  C C   . SER A 0 71  . 6.954    10.452  -16.950  1.00 96.61 71  A 1 
ATOM 535  C CB  . SER A 0 71  . 7.276    8.945   -18.932  1.00 96.61 71  A 1 
ATOM 536  O O   . SER A 0 71  . 7.741    10.130  -16.056  1.00 96.61 71  A 1 
ATOM 537  O OG  . SER A 0 71  . 5.907    8.588   -18.995  1.00 96.61 71  A 1 
ATOM 538  N N   . ILE A 0 72  . 5.714    10.868  -16.693  1.00 96.75 72  A 1 
ATOM 539  C CA  . ILE A 0 72  . 5.113    10.883  -15.359  1.00 96.75 72  A 1 
ATOM 540  C C   . ILE A 0 72  . 3.698    10.321  -15.466  1.00 96.75 72  A 1 
ATOM 541  C CB  . ILE A 0 72  . 5.118    12.293  -14.718  1.00 96.75 72  A 1 
ATOM 542  O O   . ILE A 0 72  . 2.804    10.976  -16.003  1.00 96.75 72  A 1 
ATOM 543  C CG1 . ILE A 0 72  . 6.548    12.883  -14.662  1.00 96.75 72  A 1 
ATOM 544  C CG2 . ILE A 0 72  . 4.501    12.211  -13.304  1.00 96.75 72  A 1 
ATOM 545  C CD1 . ILE A 0 72  . 6.642    14.293  -14.065  1.00 96.75 72  A 1 
ATOM 546  N N   . ASP A 0 73  . 3.502    9.137   -14.896  1.00 97.41 73  A 1 
ATOM 547  C CA  . ASP A 0 73  . 2.189    8.549   -14.662  1.00 97.41 73  A 1 
ATOM 548  C C   . ASP A 0 73  . 1.830    8.758   -13.188  1.00 97.41 73  A 1 
ATOM 549  C CB  . ASP A 0 73  . 2.190    7.064   -15.051  1.00 97.41 73  A 1 
ATOM 550  O O   . ASP A 0 73  . 2.560    8.325   -12.297  1.00 97.41 73  A 1 
ATOM 551  C CG  . ASP A 0 73  . 2.341    6.847   -16.560  1.00 97.41 73  A 1 
ATOM 552  O OD1 . ASP A 0 73  . 1.533    7.442   -17.312  1.00 97.41 73  A 1 
ATOM 553  O OD2 . ASP A 0 73  . 3.223    6.046   -16.945  1.00 97.41 73  A 1 
ATOM 554  N N   . GLU A 0 74  . 0.723    9.444   -12.910  1.00 97.66 74  A 1 
ATOM 555  C CA  . GLU A 0 74  . 0.277    9.752   -11.548  1.00 97.66 74  A 1 
ATOM 556  C C   . GLU A 0 74  . -1.229   9.499   -11.414  1.00 97.66 74  A 1 
ATOM 557  C CB  . GLU A 0 74  . 0.687    11.189  -11.175  1.00 97.66 74  A 1 
ATOM 558  O O   . GLU A 0 74  . -2.040   9.999   -12.197  1.00 97.66 74  A 1 
ATOM 559  C CG  . GLU A 0 74  . 0.372    11.544  -9.711   1.00 97.66 74  A 1 
ATOM 560  C CD  . GLU A 0 74  . 1.016    12.868  -9.253   1.00 97.66 74  A 1 
ATOM 561  O OE1 . GLU A 0 74  . 1.258    13.001  -8.029   1.00 97.66 74  A 1 
ATOM 562  O OE2 . GLU A 0 74  . 1.288    13.751  -10.096  1.00 97.66 74  A 1 
ATOM 563  N N   . GLY A 0 75  . -1.599   8.701   -10.415  1.00 97.41 75  A 1 
ATOM 564  C CA  . GLY A 0 75  . -2.961   8.273   -10.141  1.00 97.41 75  A 1 
ATOM 565  C C   . GLY A 0 75  . -3.312   8.421   -8.665   1.00 97.41 75  A 1 
ATOM 566  O O   . GLY A 0 75  . -2.510   8.146   -7.776   1.00 97.41 75  A 1 
ATOM 567  N N   . TYR A 0 76  . -4.550   8.833   -8.409   1.00 98.14 76  A 1 
ATOM 568  C CA  . TYR A 0 76  . -5.165   8.819   -7.087   1.00 98.14 76  A 1 
ATOM 569  C C   . TYR A 0 76  . -6.572   8.248   -7.214   1.00 98.14 76  A 1 
ATOM 570  C CB  . TYR A 0 76  . -5.194   10.232  -6.485   1.00 98.14 76  A 1 
ATOM 571  O O   . TYR A 0 76  . -7.330   8.641   -8.108   1.00 98.14 76  A 1 
ATOM 572  C CG  . TYR A 0 76  . -6.026   10.342  -5.214   1.00 98.14 76  A 1 
ATOM 573  C CD1 . TYR A 0 76  . -7.347   10.832  -5.273   1.00 98.14 76  A 1 
ATOM 574  C CD2 . TYR A 0 76  . -5.504   9.901   -3.984   1.00 98.14 76  A 1 
ATOM 575  C CE1 . TYR A 0 76  . -8.136   10.888  -4.106   1.00 98.14 76  A 1 
ATOM 576  C CE2 . TYR A 0 76  . -6.290   9.952   -2.813   1.00 98.14 76  A 1 
ATOM 577  O OH  . TYR A 0 76  . -8.395   10.494  -1.752   1.00 98.14 76  A 1 
ATOM 578  C CZ  . TYR A 0 76  . -7.612   10.447  -2.870   1.00 98.14 76  A 1 
ATOM 579  N N   . GLY A 0 77  . -6.944   7.360   -6.298   1.00 97.00 77  A 1 
ATOM 580  C CA  . GLY A 0 77  . -8.275   6.781   -6.258   1.00 97.00 77  A 1 
ATOM 581  C C   . GLY A 0 77  . -8.796   6.638   -4.839   1.00 97.00 77  A 1 
ATOM 582  O O   . GLY A 0 77  . -8.064   6.340   -3.900   1.00 97.00 77  A 1 
ATOM 583  N N   . ARG A 0 78  . -10.109  6.821   -4.695   1.00 96.86 78  A 1 
ATOM 584  C CA  . ARG A 0 78  . -10.827  6.603   -3.442   1.00 96.86 78  A 1 
ATOM 585  C C   . ARG A 0 78  . -12.100  5.817   -3.696   1.00 96.86 78  A 1 
ATOM 586  C CB  . ARG A 0 78  . -11.090  7.948   -2.761   1.00 96.86 78  A 1 
ATOM 587  O O   . ARG A 0 78  . -12.929  6.220   -4.507   1.00 96.86 78  A 1 
ATOM 588  C CG  . ARG A 0 78  . -11.850  7.753   -1.444   1.00 96.86 78  A 1 
ATOM 589  C CD  . ARG A 0 78  . -11.850  9.057   -0.653   1.00 96.86 78  A 1 
ATOM 590  N NE  . ARG A 0 78  . -12.273  8.820   0.732    1.00 96.86 78  A 1 
ATOM 591  N NH1 . ARG A 0 78  . -11.794  10.928  1.506    1.00 96.86 78  A 1 
ATOM 592  N NH2 . ARG A 0 78  . -12.125  9.284   2.941    1.00 96.86 78  A 1 
ATOM 593  C CZ  . ARG A 0 78  . -12.099  9.682   1.710    1.00 96.86 78  A 1 
ATOM 594  N N   . THR A 0 79  . -12.271  4.729   -2.958   1.00 96.04 79  A 1 
ATOM 595  C CA  . THR A 0 79  . -13.453  3.866   -3.006   1.00 96.04 79  A 1 
ATOM 596  C C   . THR A 0 79  . -14.110  3.830   -1.631   1.00 96.04 79  A 1 
ATOM 597  C CB  . THR A 0 79  . -13.072  2.453   -3.472   1.00 96.04 79  A 1 
ATOM 598  O O   . THR A 0 79  . -13.427  3.657   -0.629   1.00 96.04 79  A 1 
ATOM 599  C CG2 . THR A 0 79  . -14.285  1.539   -3.645   1.00 96.04 79  A 1 
ATOM 600  O OG1 . THR A 0 79  . -12.455  2.529   -4.735   1.00 96.04 79  A 1 
ATOM 601  N N   . ASN A 0 80  . -15.436  3.963   -1.585   1.00 95.63 80  A 1 
ATOM 602  C CA  . ASN A 0 80  . -16.265  3.641   -0.421   1.00 95.63 80  A 1 
ATOM 603  C C   . ASN A 0 80  . -17.356  2.676   -0.895   1.00 95.63 80  A 1 
ATOM 604  C CB  . ASN A 0 80  . -16.846  4.929   0.198    1.00 95.63 80  A 1 
ATOM 605  O O   . ASN A 0 80  . -18.091  2.990   -1.833   1.00 95.63 80  A 1 
ATOM 606  C CG  . ASN A 0 80  . -17.788  4.659   1.372    1.00 95.63 80  A 1 
ATOM 607  N ND2 . ASN A 0 80  . -17.446  5.038   2.573    1.00 95.63 80  A 1 
ATOM 608  O OD1 . ASN A 0 80  . -18.874  4.118   1.248    1.00 95.63 80  A 1 
ATOM 609  N N   . ALA A 0 81  . -17.452  1.508   -0.268   1.00 94.38 81  A 1 
ATOM 610  C CA  . ALA A 0 81  . -18.428  0.478   -0.588   1.00 94.38 81  A 1 
ATOM 611  C C   . ALA A 0 81  . -19.120  -0.013  0.686    1.00 94.38 81  A 1 
ATOM 612  C CB  . ALA A 0 81  . -17.730  -0.655  -1.348   1.00 94.38 81  A 1 
ATOM 613  O O   . ALA A 0 81  . -18.472  -0.394  1.661    1.00 94.38 81  A 1 
ATOM 614  N N   . LYS A 0 82  . -20.454  -0.038  0.663    1.00 95.86 82  A 1 
ATOM 615  C CA  . LYS A 0 82  . -21.300  -0.491  1.773    1.00 95.86 82  A 1 
ATOM 616  C C   . LYS A 0 82  . -22.174  -1.643  1.317    1.00 95.86 82  A 1 
ATOM 617  C CB  . LYS A 0 82  . -22.153  0.666   2.310    1.00 95.86 82  A 1 
ATOM 618  O O   . LYS A 0 82  . -22.708  -1.617  0.211    1.00 95.86 82  A 1 
ATOM 619  C CG  . LYS A 0 82  . -21.262  1.713   2.982    1.00 95.86 82  A 1 
ATOM 620  C CD  . LYS A 0 82  . -22.043  2.969   3.360    1.00 95.86 82  A 1 
ATOM 621  C CE  . LYS A 0 82  . -21.013  3.991   3.842    1.00 95.86 82  A 1 
ATOM 622  N NZ  . LYS A 0 82  . -21.625  5.318   4.066    1.00 95.86 82  A 1 
ATOM 623  N N   . SER A 0 83  . -22.345  -2.627  2.187    1.00 93.52 83  A 1 
ATOM 624  C CA  . SER A 0 83  . -23.240  -3.760  1.972    1.00 93.52 83  A 1 
ATOM 625  C C   . SER A 0 83  . -23.991  -4.090  3.255    1.00 93.52 83  A 1 
ATOM 626  C CB  . SER A 0 83  . -22.474  -4.971  1.430    1.00 93.52 83  A 1 
ATOM 627  O O   . SER A 0 83  . -23.454  -3.942  4.355    1.00 93.52 83  A 1 
ATOM 628  O OG  . SER A 0 83  . -21.437  -5.347  2.307    1.00 93.52 83  A 1 
ATOM 629  N N   . TYR A 0 84  . -25.236  -4.516  3.080    1.00 91.56 84  A 1 
ATOM 630  C CA  . TYR A 0 84  . -26.160  -4.898  4.136    1.00 91.56 84  A 1 
ATOM 631  C C   . TYR A 0 84  . -26.846  -6.193  3.700    1.00 91.56 84  A 1 
ATOM 632  C CB  . TYR A 0 84  . -27.197  -3.785  4.358    1.00 91.56 84  A 1 
ATOM 633  O O   . TYR A 0 84  . -27.274  -6.292  2.548    1.00 91.56 84  A 1 
ATOM 634  C CG  . TYR A 0 84  . -26.609  -2.425  4.693    1.00 91.56 84  A 1 
ATOM 635  C CD1 . TYR A 0 84  . -26.256  -2.126  6.022    1.00 91.56 84  A 1 
ATOM 636  C CD2 . TYR A 0 84  . -26.406  -1.467  3.679    1.00 91.56 84  A 1 
ATOM 637  C CE1 . TYR A 0 84  . -25.700  -0.873  6.342    1.00 91.56 84  A 1 
ATOM 638  C CE2 . TYR A 0 84  . -25.843  -0.214  3.991    1.00 91.56 84  A 1 
ATOM 639  O OH  . TYR A 0 84  . -24.945  1.291   5.636    1.00 91.56 84  A 1 
ATOM 640  C CZ  . TYR A 0 84  . -25.490  0.084   5.325    1.00 91.56 84  A 1 
ATOM 641  N N   . ALA A 0 85  . -26.949  -7.159  4.603    1.00 86.61 85  A 1 
ATOM 642  C CA  . ALA A 0 85  . -27.709  -8.386  4.422    1.00 86.61 85  A 1 
ATOM 643  C C   . ALA A 0 85  . -28.527  -8.679  5.686    1.00 86.61 85  A 1 
ATOM 644  C CB  . ALA A 0 85  . -26.752  -9.529  4.059    1.00 86.61 85  A 1 
ATOM 645  O O   . ALA A 0 85  . -28.122  -8.326  6.794    1.00 86.61 85  A 1 
ATOM 646  N N   . ALA A 0 86  . -29.681  -9.308  5.491    1.00 81.17 86  A 1 
ATOM 647  C CA  . ALA A 0 86  . -30.531  -9.862  6.535    1.00 81.17 86  A 1 
ATOM 648  C C   . ALA A 0 86  . -31.187  -11.125 5.962    1.00 81.17 86  A 1 
ATOM 649  C CB  . ALA A 0 86  . -31.570  -8.816  6.963    1.00 81.17 86  A 1 
ATOM 650  O O   . ALA A 0 86  . -31.626  -11.099 4.807    1.00 81.17 86  A 1 
ATOM 651  N N   . GLU A 0 87  . -31.198  -12.226 6.713    1.00 75.66 87  A 1 
ATOM 652  C CA  . GLU A 0 87  . -31.636  -13.532 6.185    1.00 75.66 87  A 1 
ATOM 653  C C   . GLU A 0 87  . -33.143  -13.785 6.352    1.00 75.66 87  A 1 
ATOM 654  C CB  . GLU A 0 87  . -30.770  -14.658 6.778    1.00 75.66 87  A 1 
ATOM 655  O O   . GLU A 0 87  . -33.754  -14.408 5.481    1.00 75.66 87  A 1 
ATOM 656  C CG  . GLU A 0 87  . -29.361  -14.624 6.151    1.00 75.66 87  A 1 
ATOM 657  C CD  . GLU A 0 87  . -28.422  -15.738 6.645    1.00 75.66 87  A 1 
ATOM 658  O OE1 . GLU A 0 87  . -27.633  -16.239 5.806    1.00 75.66 87  A 1 
ATOM 659  O OE2 . GLU A 0 87  . -28.454  -16.054 7.856    1.00 75.66 87  A 1 
ATOM 660  N N   . SER A 0 88  . -33.757  -13.238 7.401    1.00 76.49 88  A 1 
ATOM 661  C CA  . SER A 0 88  . -35.197  -13.308 7.666    1.00 76.49 88  A 1 
ATOM 662  C C   . SER A 0 88  . -35.671  -12.105 8.490    1.00 76.49 88  A 1 
ATOM 663  C CB  . SER A 0 88  . -35.531  -14.609 8.400    1.00 76.49 88  A 1 
ATOM 664  O O   . SER A 0 88  . -34.866  -11.348 9.039    1.00 76.49 88  A 1 
ATOM 665  O OG  . SER A 0 88  . -34.920  -14.573 9.663    1.00 76.49 88  A 1 
ATOM 666  N N   . TYR A 0 89  . -36.989  -11.910 8.525    1.00 74.07 89  A 1 
ATOM 667  C CA  . TYR A 0 89  . -37.656  -10.964 9.410    1.00 74.07 89  A 1 
ATOM 668  C C   . TYR A 0 89  . -39.083  -11.445 9.662    1.00 74.07 89  A 1 
ATOM 669  C CB  . TYR A 0 89  . -37.684  -9.561  8.793    1.00 74.07 89  A 1 
ATOM 670  O O   . TYR A 0 89  . -39.918  -11.368 8.754    1.00 74.07 89  A 1 
ATOM 671  C CG  . TYR A 0 89  . -38.463  -8.578  9.643    1.00 74.07 89  A 1 
ATOM 672  C CD1 . TYR A 0 89  . -39.703  -8.062  9.212    1.00 74.07 89  A 1 
ATOM 673  C CD2 . TYR A 0 89  . -37.960  -8.240  10.911   1.00 74.07 89  A 1 
ATOM 674  C CE1 . TYR A 0 89  . -40.396  -7.136  10.018   1.00 74.07 89  A 1 
ATOM 675  C CE2 . TYR A 0 89  . -38.650  -7.330  11.723   1.00 74.07 89  A 1 
ATOM 676  O OH  . TYR A 0 89  . -40.438  -5.812  12.025   1.00 74.07 89  A 1 
ATOM 677  C CZ  . TYR A 0 89  . -39.848  -6.756  11.260   1.00 74.07 89  A 1 
ATOM 678  N N   . ASP A 0 90  . -39.349  -11.904 10.880   1.00 78.94 90  A 1 
ATOM 679  C CA  . ASP A 0 90  . -40.644  -12.457 11.263   1.00 78.94 90  A 1 
ATOM 680  C C   . ASP A 0 90  . -41.301  -11.576 12.341   1.00 78.94 90  A 1 
ATOM 681  C CB  . ASP A 0 90  . -40.495  -13.932 11.691   1.00 78.94 90  A 1 
ATOM 682  O O   . ASP A 0 90  . -40.694  -11.235 13.356   1.00 78.94 90  A 1 
ATOM 683  C CG  . ASP A 0 90  . -40.237  -14.929 10.541   1.00 78.94 90  A 1 
ATOM 684  O OD1 . ASP A 0 90  . -40.313  -14.537 9.351    1.00 78.94 90  A 1 
ATOM 685  O OD2 . ASP A 0 90  . -40.053  -16.128 10.849   1.00 78.94 90  A 1 
ATOM 686  N N   . GLU A 0 91  . -42.568  -11.208 12.120   1.00 79.83 91  A 1 
ATOM 687  C CA  . GLU A 0 91  . -43.456  -10.633 13.138   1.00 79.83 91  A 1 
ATOM 688  C C   . GLU A 0 91  . -44.497  -11.692 13.529   1.00 79.83 91  A 1 
ATOM 689  C CB  . GLU A 0 91  . -44.183  -9.359  12.647   1.00 79.83 91  A 1 
ATOM 690  O O   . GLU A 0 91  . -45.136  -12.285 12.653   1.00 79.83 91  A 1 
ATOM 691  C CG  . GLU A 0 91  . -43.291  -8.170  12.247   1.00 79.83 91  A 1 
ATOM 692  C CD  . GLU A 0 91  . -44.089  -6.854  12.086   1.00 79.83 91  A 1 
ATOM 693  O OE1 . GLU A 0 91  . -43.668  -5.808  12.646   1.00 79.83 91  A 1 
ATOM 694  O OE2 . GLU A 0 91  . -45.141  -6.861  11.409   1.00 79.83 91  A 1 
ATOM 695  N N   . TRP A 0 92  . -44.707  -11.915 14.827   1.00 83.37 92  A 1 
ATOM 696  C CA  . TRP A 0 92  . -45.686  -12.882 15.331   1.00 83.37 92  A 1 
ATOM 697  C C   . TRP A 0 92  . -46.522  -12.314 16.481   1.00 83.37 92  A 1 
ATOM 698  C CB  . TRP A 0 92  . -44.981  -14.196 15.700   1.00 83.37 92  A 1 
ATOM 699  O O   . TRP A 0 92  . -46.064  -11.478 17.252   1.00 83.37 92  A 1 
ATOM 700  C CG  . TRP A 0 92  . -43.932  -14.109 16.766   1.00 83.37 92  A 1 
ATOM 701  C CD1 . TRP A 0 92  . -42.607  -13.930 16.553   1.00 83.37 92  A 1 
ATOM 702  C CD2 . TRP A 0 92  . -44.097  -14.176 18.216   1.00 83.37 92  A 1 
ATOM 703  C CE2 . TRP A 0 92  . -42.812  -14.043 18.823   1.00 83.37 92  A 1 
ATOM 704  C CE3 . TRP A 0 92  . -45.205  -14.319 19.081   1.00 83.37 92  A 1 
ATOM 705  N NE1 . TRP A 0 92  . -41.941  -13.902 17.763   1.00 83.37 92  A 1 
ATOM 706  C CH2 . TRP A 0 92  . -43.760  -14.184 21.047   1.00 83.37 92  A 1 
ATOM 707  C CZ2 . TRP A 0 92  . -42.635  -14.051 20.215   1.00 83.37 92  A 1 
ATOM 708  C CZ3 . TRP A 0 92  . -45.040  -14.321 20.479   1.00 83.37 92  A 1 
ATOM 709  N N   . ASP A 0 93  . -47.768  -12.778 16.580   1.00 79.27 93  A 1 
ATOM 710  C CA  . ASP A 0 93  . -48.772  -12.364 17.566   1.00 79.27 93  A 1 
ATOM 711  C C   . ASP A 0 93  . -49.561  -13.607 18.009   1.00 79.27 93  A 1 
ATOM 712  C CB  . ASP A 0 93  . -49.696  -11.309 16.926   1.00 79.27 93  A 1 
ATOM 713  O O   . ASP A 0 93  . -49.942  -14.437 17.175   1.00 79.27 93  A 1 
ATOM 714  C CG  . ASP A 0 93  . -50.682  -10.625 17.886   1.00 79.27 93  A 1 
ATOM 715  O OD1 . ASP A 0 93  . -50.771  -11.035 19.063   1.00 79.27 93  A 1 
ATOM 716  O OD2 . ASP A 0 93  . -51.368  -9.694  17.403   1.00 79.27 93  A 1 
ATOM 717  N N   . ASN A 0 94  . -49.770  -13.764 19.313   1.00 76.66 94  A 1 
ATOM 718  C CA  . ASN A 0 94  . -50.504  -14.864 19.918   1.00 76.66 94  A 1 
ATOM 719  C C   . ASN A 0 94  . -51.300  -14.374 21.135   1.00 76.66 94  A 1 
ATOM 720  C CB  . ASN A 0 94  . -49.509  -15.970 20.304   1.00 76.66 94  A 1 
ATOM 721  O O   . ASN A 0 94  . -50.728  -13.977 22.148   1.00 76.66 94  A 1 
ATOM 722  C CG  . ASN A 0 94  . -50.208  -17.185 20.883   1.00 76.66 94  A 1 
ATOM 723  N ND2 . ASN A 0 94  . -49.572  -17.885 21.791   1.00 76.66 94  A 1 
ATOM 724  O OD1 . ASN A 0 94  . -51.320  -17.540 20.527   1.00 76.66 94  A 1 
ATOM 725  N N   . THR A 0 95  . -52.626  -14.470 21.059   1.00 76.30 95  A 1 
ATOM 726  C CA  . THR A 0 95  . -53.539  -14.105 22.150   1.00 76.30 95  A 1 
ATOM 727  C C   . THR A 0 95  . -54.179  -15.360 22.746   1.00 76.30 95  A 1 
ATOM 728  C CB  . THR A 0 95  . -54.645  -13.150 21.664   1.00 76.30 95  A 1 
ATOM 729  O O   . THR A 0 95  . -54.990  -16.014 22.080   1.00 76.30 95  A 1 
ATOM 730  C CG2 . THR A 0 95  . -55.177  -12.293 22.804   1.00 76.30 95  A 1 
ATOM 731  O OG1 . THR A 0 95  . -54.224  -12.270 20.644   1.00 76.30 95  A 1 
ATOM 732  N N   . ASN A 0 96  . -53.875  -15.679 24.005   1.00 69.28 96  A 1 
ATOM 733  C CA  . ASN A 0 96  . -54.630  -16.662 24.779   1.00 69.28 96  A 1 
ATOM 734  C C   . ASN A 0 96  . -55.823  -15.983 25.474   1.00 69.28 96  A 1 
ATOM 735  C CB  . ASN A 0 96  . -53.715  -17.393 25.772   1.00 69.28 96  A 1 
ATOM 736  O O   . ASN A 0 96  . -55.755  -14.827 25.875   1.00 69.28 96  A 1 
ATOM 737  C CG  . ASN A 0 96  . -54.444  -18.558 26.424   1.00 69.28 96  A 1 
ATOM 738  N ND2 . ASN A 0 96  . -54.284  -18.742 27.711   1.00 69.28 96  A 1 
ATOM 739  O OD1 . ASN A 0 96  . -55.183  -19.281 25.757   1.00 69.28 96  A 1 
ATOM 740  N N   . ASN A 0 97  . -56.956  -16.680 25.545   1.00 71.17 97  A 1 
ATOM 741  C CA  . ASN A 0 97  . -58.183  -16.189 26.181   1.00 71.17 97  A 1 
ATOM 742  C C   . ASN A 0 97  . -58.982  -17.391 26.704   1.00 71.17 97  A 1 
ATOM 743  C CB  . ASN A 0 97  . -59.040  -15.370 25.186   1.00 71.17 97  A 1 
ATOM 744  O O   . ASN A 0 97  . -60.024  -17.744 26.132   1.00 71.17 97  A 1 
ATOM 745  C CG  . ASN A 0 97  . -58.584  -13.949 24.938   1.00 71.17 97  A 1 
ATOM 746  N ND2 . ASN A 0 97  . -57.895  -13.701 23.854   1.00 71.17 97  A 1 
ATOM 747  O OD1 . ASN A 0 97  . -58.946  -13.022 25.637   1.00 71.17 97  A 1 
ATOM 748  N N   . ASP A 0 98  . -58.495  -18.071 27.742   1.00 71.83 98  A 1 
ATOM 749  C CA  . ASP A 0 98  . -59.245  -19.154 28.376   1.00 71.83 98  A 1 
ATOM 750  C C   . ASP A 0 98  . -59.952  -18.724 29.668   1.00 71.83 98  A 1 
ATOM 751  C CB  . ASP A 0 98  . -58.454  -20.467 28.433   1.00 71.83 98  A 1 
ATOM 752  O O   . ASP A 0 98  . -59.752  -17.652 30.237   1.00 71.83 98  A 1 
ATOM 753  C CG  . ASP A 0 98  . -57.332  -20.511 29.459   1.00 71.83 98  A 1 
ATOM 754  O OD1 . ASP A 0 98  . -56.315  -19.858 29.187   1.00 71.83 98  A 1 
ATOM 755  O OD2 . ASP A 0 98  . -57.498  -21.288 30.430   1.00 71.83 98  A 1 
ATOM 756  N N   . SER A 0 99  . -60.938  -19.523 30.072   1.00 62.04 99  A 1 
ATOM 757  C CA  . SER A 0 99  . -61.782  -19.206 31.222   1.00 62.04 99  A 1 
ATOM 758  C C   . SER A 0 99  . -62.099  -20.471 32.000   1.00 62.04 99  A 1 
ATOM 759  C CB  . SER A 0 99  . -63.037  -18.428 30.810   1.00 62.04 99  A 1 
ATOM 760  O O   . SER A 0 99  . -62.674  -21.429 31.478   1.00 62.04 99  A 1 
ATOM 761  O OG  . SER A 0 99  . -63.747  -19.063 29.763   1.00 62.04 99  A 1 
ATOM 762  N N   . ASN A 0 100 . -61.714  -20.463 33.273   1.00 63.64 100 A 1 
ATOM 763  C CA  . ASN A 0 100 . -61.736  -21.629 34.142   1.00 63.64 100 A 1 
ATOM 764  C C   . ASN A 0 100 . -62.644  -21.353 35.348   1.00 63.64 100 A 1 
ATOM 765  C CB  . ASN A 0 100 . -60.285  -22.008 34.492   1.00 63.64 100 A 1 
ATOM 766  O O   . ASN A 0 100 . -62.486  -20.367 36.067   1.00 63.64 100 A 1 
ATOM 767  C CG  . ASN A 0 100 . -59.544  -22.531 33.267   1.00 63.64 100 A 1 
ATOM 768  N ND2 . ASN A 0 100 . -58.437  -21.924 32.912   1.00 63.64 100 A 1 
ATOM 769  O OD1 . ASN A 0 100 . -59.987  -23.492 32.652   1.00 63.64 100 A 1 
ATOM 770  N N   . GLY A 0 101 . -63.644  -22.212 35.560   1.00 53.53 101 A 1 
ATOM 771  C CA  . GLY A 0 101 . -64.653  -22.042 36.612   1.00 53.53 101 A 1 
ATOM 772  C C   . GLY A 0 101 . -64.462  -23.014 37.775   1.00 53.53 101 A 1 
ATOM 773  O O   . GLY A 0 101 . -64.465  -24.229 37.575   1.00 53.53 101 A 1 
ATOM 774  N N   . ALA A 0 102 . -64.374  -22.497 39.003   1.00 53.76 102 A 1 
ATOM 775  C CA  . ALA A 0 102 . -64.293  -23.320 40.209   1.00 53.76 102 A 1 
ATOM 776  C C   . ALA A 0 102 . -65.696  -23.604 40.783   1.00 53.76 102 A 1 
ATOM 777  C CB  . ALA A 0 102 . -63.359  -22.644 41.219   1.00 53.76 102 A 1 
ATOM 778  O O   . ALA A 0 102 . -66.462  -22.686 41.085   1.00 53.76 102 A 1 
ATOM 779  N N   . GLN A 0 103 . -66.036  -24.885 40.963   1.00 47.84 103 A 1 
ATOM 780  C CA  . GLN A 0 103 . -67.314  -25.330 41.534   1.00 47.84 103 A 1 
ATOM 781  C C   . GLN A 0 103 . -67.099  -25.985 42.906   1.00 47.84 103 A 1 
ATOM 782  C CB  . GLN A 0 103 . -68.020  -26.304 40.573   1.00 47.84 103 A 1 
ATOM 783  O O   . GLN A 0 103 . -66.450  -27.025 43.005   1.00 47.84 103 A 1 
ATOM 784  C CG  . GLN A 0 103 . -68.454  -25.651 39.249   1.00 47.84 103 A 1 
ATOM 785  C CD  . GLN A 0 103 . -69.184  -26.619 38.317   1.00 47.84 103 A 1 
ATOM 786  N NE2 . GLN A 0 103 . -69.734  -26.135 37.226   1.00 47.84 103 A 1 
ATOM 787  O OE1 . GLN A 0 103 . -69.292  -27.813 38.543   1.00 47.84 103 A 1 
ATOM 788  N N   . ALA A 0 104 . -67.689  -25.412 43.959   1.00 43.60 104 A 1 
ATOM 789  C CA  . ALA A 0 104 . -67.666  -25.960 45.316   1.00 43.60 104 A 1 
ATOM 790  C C   . ALA A 0 104 . -69.092  -26.130 45.868   1.00 43.60 104 A 1 
ATOM 791  C CB  . ALA A 0 104 . -66.793  -25.068 46.207   1.00 43.60 104 A 1 
ATOM 792  O O   . ALA A 0 104 . -69.952  -25.276 45.659   1.00 43.60 104 A 1 
ATOM 793  N N   . TRP A 0 105 . -69.331  -27.235 46.578   1.00 42.60 105 A 1 
ATOM 794  C CA  . TRP A 0 105 . -70.647  -27.628 47.096   1.00 42.60 105 A 1 
ATOM 795  C C   . TRP A 0 105 . -70.732  -27.429 48.614   1.00 42.60 105 A 1 
ATOM 796  C CB  . TRP A 0 105 . -70.920  -29.100 46.747   1.00 42.60 105 A 1 
ATOM 797  O O   . TRP A 0 105 . -69.867  -27.913 49.344   1.00 42.60 105 A 1 
ATOM 798  C CG  . TRP A 0 105 . -71.098  -29.431 45.295   1.00 42.60 105 A 1 
ATOM 799  C CD1 . TRP A 0 105 . -70.111  -29.550 44.376   1.00 42.60 105 A 1 
ATOM 800  C CD2 . TRP A 0 105 . -72.342  -29.703 44.575   1.00 42.60 105 A 1 
ATOM 801  C CE2 . TRP A 0 105 . -72.025  -29.986 43.212   1.00 42.60 105 A 1 
ATOM 802  C CE3 . TRP A 0 105 . -73.709  -29.728 44.933   1.00 42.60 105 A 1 
ATOM 803  N NE1 . TRP A 0 105 . -70.653  -29.866 43.145   1.00 42.60 105 A 1 
ATOM 804  C CH2 . TRP A 0 105 . -74.357  -30.305 42.647   1.00 42.60 105 A 1 
ATOM 805  C CZ2 . TRP A 0 105 . -73.007  -30.286 42.256   1.00 42.60 105 A 1 
ATOM 806  C CZ3 . TRP A 0 105 . -74.704  -30.025 43.981   1.00 42.60 105 A 1 
ATOM 807  N N   . GLY A 0 106 . -71.805  -26.791 49.087   1.00 48.07 106 A 1 
ATOM 808  C CA  . GLY A 0 106 . -72.204  -26.782 50.498   1.00 48.07 106 A 1 
ATOM 809  C C   . GLY A 0 106 . -73.280  -27.837 50.789   1.00 48.07 106 A 1 
ATOM 810  O O   . GLY A 0 106 . -74.061  -28.189 49.905   1.00 48.07 106 A 1 
ATOM 811  N N   . ARG A 0 107 . -73.316  -28.348 52.025   1.00 40.31 107 A 1 
ATOM 812  C CA  . ARG A 0 107 . -74.454  -29.096 52.585   1.00 40.31 107 A 1 
ATOM 813  C C   . ARG A 0 107 . -74.681  -28.698 54.038   1.00 40.31 107 A 1 
ATOM 814  C CB  . ARG A 0 107 . -74.266  -30.621 52.529   1.00 40.31 107 A 1 
ATOM 815  O O   . ARG A 0 107 . -73.797  -28.865 54.879   1.00 40.31 107 A 1 
ATOM 816  C CG  . ARG A 0 107 . -74.532  -31.239 51.152   1.00 40.31 107 A 1 
ATOM 817  C CD  . ARG A 0 107 . -74.610  -32.764 51.315   1.00 40.31 107 A 1 
ATOM 818  N NE  . ARG A 0 107 . -74.792  -33.445 50.021   1.00 40.31 107 A 1 
ATOM 819  N NH1 . ARG A 0 107 . -75.457  -35.480 50.847   1.00 40.31 107 A 1 
ATOM 820  N NH2 . ARG A 0 107 . -75.295  -35.178 48.638   1.00 40.31 107 A 1 
ATOM 821  C CZ  . ARG A 0 107 . -75.177  -34.695 49.842   1.00 40.31 107 A 1 
ATOM 822  N N   . ASP A 0 108 . -75.887  -28.245 54.299   1.00 44.27 108 A 1 
ATOM 823  C CA  . ASP A 0 108 . -76.569  -28.162 55.579   1.00 44.27 108 A 1 
ATOM 824  C C   . ASP A 0 108 . -77.159  -29.533 55.974   1.00 44.27 108 A 1 
ATOM 825  C CB  . ASP A 0 108 . -77.646  -27.066 55.460   1.00 44.27 108 A 1 
ATOM 826  O O   . ASP A 0 108 . -77.378  -30.409 55.132   1.00 44.27 108 A 1 
ATOM 827  C CG  . ASP A 0 108 . -78.665  -27.279 54.317   1.00 44.27 108 A 1 
ATOM 828  O OD1 . ASP A 0 108 . -78.277  -27.809 53.242   1.00 44.27 108 A 1 
ATOM 829  O OD2 . ASP A 0 108 . -79.829  -26.911 54.535   1.00 44.27 108 A 1 
ATOM 830  N N   . THR A 0 109 . -77.327  -29.788 57.277   1.00 39.24 109 A 1 
ATOM 831  C CA  . THR A 0 109 . -78.038  -30.973 57.804   1.00 39.24 109 A 1 
ATOM 832  C C   . THR A 0 109 . -78.420  -30.744 59.272   1.00 39.24 109 A 1 
ATOM 833  C CB  . THR A 0 109 . -77.199  -32.274 57.734   1.00 39.24 109 A 1 
ATOM 834  O O   . THR A 0 109 . -77.554  -30.743 60.152   1.00 39.24 109 A 1 
ATOM 835  C CG2 . THR A 0 109 . -78.050  -33.510 58.036   1.00 39.24 109 A 1 
ATOM 836  O OG1 . THR A 0 109 . -76.636  -32.529 56.467   1.00 39.24 109 A 1 
ATOM 837  N N   . ASP A 0 110 . -79.713  -30.613 59.554   1.00 43.91 110 A 1 
ATOM 838  C CA  . ASP A 0 110 . -80.294  -30.396 60.880   1.00 43.91 110 A 1 
ATOM 839  C C   . ASP A 0 110 . -80.536  -31.728 61.628   1.00 43.91 110 A 1 
ATOM 840  C CB  . ASP A 0 110 . -81.560  -29.533 60.737   1.00 43.91 110 A 1 
ATOM 841  O O   . ASP A 0 110 . -81.455  -32.509 61.391   1.00 43.91 110 A 1 
ATOM 842  C CG  . ASP A 0 110 . -82.689  -30.224 59.958   1.00 43.91 110 A 1 
ATOM 843  O OD1 . ASP A 0 110 . -82.380  -30.845 58.912   1.00 43.91 110 A 1 
ATOM 844  O OD2 . ASP A 0 110 . -83.833  -30.187 60.464   1.00 43.91 110 A 1 
ATOM 845  N N   . GLY A 0 111 . -79.642  -32.052 62.561   1.00 35.13 111 A 1 
ATOM 846  C CA  . GLY A 0 111 . -79.609  -33.365 63.213   1.00 35.13 111 A 1 
ATOM 847  C C   . GLY A 0 111 . -80.506  -33.545 64.445   1.00 35.13 111 A 1 
ATOM 848  O O   . GLY A 0 111 . -79.981  -33.995 65.466   1.00 35.13 111 A 1 
ATOM 849  N N   . TYR A 0 112 . -81.814  -33.254 64.402   1.00 33.89 112 A 1 
ATOM 850  C CA  . TYR A 0 112 . -82.693  -33.464 65.571   1.00 33.89 112 A 1 
ATOM 851  C C   . TYR A 0 112 . -83.273  -34.895 65.657   1.00 33.89 112 A 1 
ATOM 852  C CB  . TYR A 0 112 . -83.781  -32.380 65.664   1.00 33.89 112 A 1 
ATOM 853  O O   . TYR A 0 112 . -83.737  -35.463 64.673   1.00 33.89 112 A 1 
ATOM 854  C CG  . TYR A 0 112 . -84.321  -32.201 67.078   1.00 33.89 112 A 1 
ATOM 855  C CD1 . TYR A 0 112 . -85.529  -32.811 67.473   1.00 33.89 112 A 1 
ATOM 856  C CD2 . TYR A 0 112 . -83.601  -31.419 68.004   1.00 33.89 112 A 1 
ATOM 857  C CE1 . TYR A 0 112 . -86.012  -32.640 68.787   1.00 33.89 112 A 1 
ATOM 858  C CE2 . TYR A 0 112 . -84.083  -31.239 69.316   1.00 33.89 112 A 1 
ATOM 859  O OH  . TYR A 0 112 . -85.769  -31.673 70.970   1.00 33.89 112 A 1 
ATOM 860  C CZ  . TYR A 0 112 . -85.294  -31.848 69.708   1.00 33.89 112 A 1 
ATOM 861  N N   . GLY A 0 113 . -83.282  -35.493 66.858   1.00 37.40 113 A 1 
ATOM 862  C CA  . GLY A 0 113 . -84.073  -36.705 67.138   1.00 37.40 113 A 1 
ATOM 863  C C   . GLY A 0 113 . -83.461  -38.075 66.787   1.00 37.40 113 A 1 
ATOM 864  O O   . GLY A 0 113 . -84.176  -38.959 66.313   1.00 37.40 113 A 1 
ATOM 865  N N   . LYS A 0 114 . -82.172  -38.326 67.078   1.00 29.18 114 A 1 
ATOM 866  C CA  . LYS A 0 114 . -81.569  -39.680 66.984   1.00 29.18 114 A 1 
ATOM 867  C C   . LYS A 0 114 . -82.117  -40.660 68.046   1.00 29.18 114 A 1 
ATOM 868  C CB  . LYS A 0 114 . -80.028  -39.622 67.046   1.00 29.18 114 A 1 
ATOM 869  O O   . LYS A 0 114 . -81.415  -41.009 68.992   1.00 29.18 114 A 1 
ATOM 870  C CG  . LYS A 0 114 . -79.363  -38.971 65.826   1.00 29.18 114 A 1 
ATOM 871  C CD  . LYS A 0 114 . -77.835  -39.144 65.907   1.00 29.18 114 A 1 
ATOM 872  C CE  . LYS A 0 114 . -77.093  -38.358 64.816   1.00 29.18 114 A 1 
ATOM 873  N NZ  . LYS A 0 114 . -77.430  -38.825 63.447   1.00 29.18 114 A 1 
ATOM 874  N N   . SER A 0 115 . -83.345  -41.147 67.871   1.00 34.13 115 A 1 
ATOM 875  C CA  . SER A 0 115 . -83.839  -42.345 68.568   1.00 34.13 115 A 1 
ATOM 876  C C   . SER A 0 115 . -83.426  -43.609 67.799   1.00 34.13 115 A 1 
ATOM 877  C CB  . SER A 0 115 . -85.345  -42.270 68.848   1.00 34.13 115 A 1 
ATOM 878  O O   . SER A 0 115 . -83.425  -43.644 66.570   1.00 34.13 115 A 1 
ATOM 879  O OG  . SER A 0 115 . -86.111  -42.310 67.665   1.00 34.13 115 A 1 
ATOM 880  N N   . SER A 0 116 . -82.982  -44.639 68.514   1.00 32.97 116 A 1 
ATOM 881  C CA  . SER A 0 116 . -82.364  -45.830 67.921   1.00 32.97 116 A 1 
ATOM 882  C C   . SER A 0 116 . -83.379  -46.768 67.259   1.00 32.97 116 A 1 
ATOM 883  C CB  . SER A 0 116 . -81.649  -46.613 69.033   1.00 32.97 116 A 1 
ATOM 884  O O   . SER A 0 116 . -84.240  -47.268 67.972   1.00 32.97 116 A 1 
ATOM 885  O OG  . SER A 0 116 . -82.552  -46.846 70.100   1.00 32.97 116 A 1 
ATOM 886  N N   . TYR A 0 117 . -83.193  -47.121 65.981   1.00 29.73 117 A 1 
ATOM 887  C CA  . TYR A 0 117 . -83.234  -48.507 65.465   1.00 29.73 117 A 1 
ATOM 888  C C   . TYR A 0 117 . -82.683  -48.557 64.018   1.00 29.73 117 A 1 
ATOM 889  C CB  . TYR A 0 117 . -84.635  -49.161 65.570   1.00 29.73 117 A 1 
ATOM 890  O O   . TYR A 0 117 . -82.809  -47.594 63.271   1.00 29.73 117 A 1 
ATOM 891  C CG  . TYR A 0 117 . -84.672  -50.367 66.510   1.00 29.73 117 A 1 
ATOM 892  C CD1 . TYR A 0 117 . -84.331  -51.650 66.034   1.00 29.73 117 A 1 
ATOM 893  C CD2 . TYR A 0 117 . -85.030  -50.217 67.867   1.00 29.73 117 A 1 
ATOM 894  C CE1 . TYR A 0 117 . -84.316  -52.755 66.912   1.00 29.73 117 A 1 
ATOM 895  C CE2 . TYR A 0 117 . -84.986  -51.308 68.755   1.00 29.73 117 A 1 
ATOM 896  O OH  . TYR A 0 117 . -84.604  -53.647 69.123   1.00 29.73 117 A 1 
ATOM 897  C CZ  . TYR A 0 117 . -84.629  -52.584 68.277   1.00 29.73 117 A 1 
ATOM 898  N N   . ASN A 0 118 . -82.058  -49.678 63.632   1.00 31.58 118 A 1 
ATOM 899  C CA  . ASN A 0 118 . -81.419  -49.951 62.326   1.00 31.58 118 A 1 
ATOM 900  C C   . ASN A 0 118 . -80.289  -49.000 61.867   1.00 31.58 118 A 1 
ATOM 901  C CB  . ASN A 0 118 . -82.478  -50.251 61.251   1.00 31.58 118 A 1 
ATOM 902  O O   . ASN A 0 118 . -80.447  -48.078 61.072   1.00 31.58 118 A 1 
ATOM 903  C CG  . ASN A 0 118 . -83.072  -51.640 61.407   1.00 31.58 118 A 1 
ATOM 904  N ND2 . ASN A 0 118 . -84.049  -51.984 60.606   1.00 31.58 118 A 1 
ATOM 905  O OD1 . ASN A 0 118 . -82.664  -52.442 62.232   1.00 31.58 118 A 1 
ATOM 906  N N   . ASN A 0 119 . -79.082  -49.349 62.313   1.00 30.90 119 A 1 
ATOM 907  C CA  . ASN A 0 119 . -77.806  -48.781 61.893   1.00 30.90 119 A 1 
ATOM 908  C C   . ASN A 0 119 . -77.444  -49.171 60.440   1.00 30.90 119 A 1 
ATOM 909  C CB  . ASN A 0 119 . -76.775  -49.312 62.911   1.00 30.90 119 A 1 
ATOM 910  O O   . ASN A 0 119 . -77.065  -50.314 60.189   1.00 30.90 119 A 1 
ATOM 911  C CG  . ASN A 0 119 . -75.369  -48.787 62.710   1.00 30.90 119 A 1 
ATOM 912  N ND2 . ASN A 0 119 . -74.398  -49.402 63.344   1.00 30.90 119 A 1 
ATOM 913  O OD1 . ASN A 0 119 . -75.121  -47.817 62.015   1.00 30.90 119 A 1 
ATOM 914  N N   . ALA A 0 120 . -77.508  -48.218 59.504   1.00 28.82 120 A 1 
ATOM 915  C CA  . ALA A 0 120 . -77.056  -48.375 58.114   1.00 28.82 120 A 1 
ATOM 916  C C   . ALA A 0 120 . -76.144  -47.210 57.674   1.00 28.82 120 A 1 
ATOM 917  C CB  . ALA A 0 120 . -78.272  -48.596 57.203   1.00 28.82 120 A 1 
ATOM 918  O O   . ALA A 0 120 . -76.373  -46.549 56.664   1.00 28.82 120 A 1 
ATOM 919  N N   . ALA A 0 121 . -75.090  -46.940 58.448   1.00 29.64 121 A 1 
ATOM 920  C CA  . ALA A 0 121 . -74.101  -45.904 58.144   1.00 29.64 121 A 1 
ATOM 921  C C   . ALA A 0 121 . -73.072  -46.349 57.077   1.00 29.64 121 A 1 
ATOM 922  C CB  . ALA A 0 121 . -73.461  -45.450 59.464   1.00 29.64 121 A 1 
ATOM 923  O O   . ALA A 0 121 . -71.876  -46.465 57.359   1.00 29.64 121 A 1 
ATOM 924  N N   . SER A 0 122 . -73.508  -46.592 55.835   1.00 35.67 122 A 1 
ATOM 925  C CA  . SER A 0 122 . -72.583  -46.824 54.717   1.00 35.67 122 A 1 
ATOM 926  C C   . SER A 0 122 . -71.960  -45.505 54.249   1.00 35.67 122 A 1 
ATOM 927  C CB  . SER A 0 122 . -73.257  -47.575 53.561   1.00 35.67 122 A 1 
ATOM 928  O O   . SER A 0 122 . -72.573  -44.744 53.498   1.00 35.67 122 A 1 
ATOM 929  O OG  . SER A 0 122 . -74.362  -46.858 53.059   1.00 35.67 122 A 1 
ATOM 930  N N   . LYS A 0 123 . -70.721  -45.241 54.678   1.00 32.42 123 A 1 
ATOM 931  C CA  . LYS A 0 123 . -69.887  -44.143 54.167   1.00 32.42 123 A 1 
ATOM 932  C C   . LYS A 0 123 . -69.581  -44.355 52.676   1.00 32.42 123 A 1 
ATOM 933  C CB  . LYS A 0 123 . -68.574  -44.050 54.969   1.00 32.42 123 A 1 
ATOM 934  O O   . LYS A 0 123 . -68.599  -45.009 52.333   1.00 32.42 123 A 1 
ATOM 935  C CG  . LYS A 0 123 . -68.741  -43.563 56.416   1.00 32.42 123 A 1 
ATOM 936  C CD  . LYS A 0 123 . -67.364  -43.503 57.098   1.00 32.42 123 A 1 
ATOM 937  C CE  . LYS A 0 123 . -67.472  -42.938 58.520   1.00 32.42 123 A 1 
ATOM 938  N NZ  . LYS A 0 123 . -66.138  -42.847 59.170   1.00 32.42 123 A 1 
ATOM 939  N N   . GLY A 0 124 . -70.406  -43.790 51.796   1.00 32.17 124 A 1 
ATOM 940  C CA  . GLY A 0 124 . -70.110  -43.680 50.368   1.00 32.17 124 A 1 
ATOM 941  C C   . GLY A 0 124 . -68.973  -42.685 50.142   1.00 32.17 124 A 1 
ATOM 942  O O   . GLY A 0 124 . -69.203  -41.481 50.118   1.00 32.17 124 A 1 
ATOM 943  N N   . SER A 0 125 . -67.740  -43.179 50.030   1.00 30.42 125 A 1 
ATOM 944  C CA  . SER A 0 125 . -66.572  -42.355 49.708   1.00 30.42 125 A 1 
ATOM 945  C C   . SER A 0 125 . -66.411  -42.275 48.190   1.00 30.42 125 A 1 
ATOM 946  C CB  . SER A 0 125 . -65.323  -42.906 50.406   1.00 30.42 125 A 1 
ATOM 947  O O   . SER A 0 125 . -65.771  -43.126 47.576   1.00 30.42 125 A 1 
ATOM 948  O OG  . SER A 0 125 . -64.236  -42.008 50.288   1.00 30.42 125 A 1 
ATOM 949  N N   . TYR A 0 126 . -67.025  -41.263 47.576   1.00 31.49 126 A 1 
ATOM 950  C CA  . TYR A 0 126 . -66.852  -40.957 46.153   1.00 31.49 126 A 1 
ATOM 951  C C   . TYR A 0 126 . -65.548  -40.165 45.965   1.00 31.49 126 A 1 
ATOM 952  C CB  . TYR A 0 126 . -68.104  -40.267 45.559   1.00 31.49 126 A 1 
ATOM 953  O O   . TYR A 0 126 . -65.554  -38.945 45.812   1.00 31.49 126 A 1 
ATOM 954  C CG  . TYR A 0 126 . -69.380  -40.443 46.358   1.00 31.49 126 A 1 
ATOM 955  C CD1 . TYR A 0 126 . -70.174  -41.596 46.205   1.00 31.49 126 A 1 
ATOM 956  C CD2 . TYR A 0 126 . -69.733  -39.460 47.303   1.00 31.49 126 A 1 
ATOM 957  C CE1 . TYR A 0 126 . -71.314  -41.773 47.013   1.00 31.49 126 A 1 
ATOM 958  C CE2 . TYR A 0 126 . -70.868  -39.635 48.114   1.00 31.49 126 A 1 
ATOM 959  O OH  . TYR A 0 126 . -72.730  -40.988 48.782   1.00 31.49 126 A 1 
ATOM 960  C CZ  . TYR A 0 126 . -71.654  -40.799 47.975   1.00 31.49 126 A 1 
ATOM 961  N N   . ALA A 0 127 . -64.409  -40.854 46.040   1.00 33.19 127 A 1 
ATOM 962  C CA  . ALA A 0 127 . -63.139  -40.292 45.591   1.00 33.19 127 A 1 
ATOM 963  C C   . ALA A 0 127 . -63.116  -40.298 44.054   1.00 33.19 127 A 1 
ATOM 964  C CB  . ALA A 0 127 . -61.979  -41.073 46.216   1.00 33.19 127 A 1 
ATOM 965  O O   . ALA A 0 127 . -63.413  -41.317 43.431   1.00 33.19 127 A 1 
ATOM 966  N N   . GLY A 0 128 . -62.826  -39.144 43.452   1.00 34.52 128 A 1 
ATOM 967  C CA  . GLY A 0 128 . -62.924  -38.954 42.006   1.00 34.52 128 A 1 
ATOM 968  C C   . GLY A 0 128 . -61.915  -39.783 41.213   1.00 34.52 128 A 1 
ATOM 969  O O   . GLY A 0 128 . -60.801  -40.038 41.667   1.00 34.52 128 A 1 
ATOM 970  N N   . GLN A 0 129 . -62.295  -40.150 39.989   1.00 30.46 129 A 1 
ATOM 971  C CA  . GLN A 0 129 . -61.403  -40.794 39.033   1.00 30.46 129 A 1 
ATOM 972  C C   . GLN A 0 129 . -61.504  -40.063 37.691   1.00 30.46 129 A 1 
ATOM 973  C CB  . GLN A 0 129 . -61.699  -42.305 38.996   1.00 30.46 129 A 1 
ATOM 974  O O   . GLN A 0 129 . -62.408  -40.299 36.893   1.00 30.46 129 A 1 
ATOM 975  C CG  . GLN A 0 129 . -60.485  -43.115 38.517   1.00 30.46 129 A 1 
ATOM 976  C CD  . GLN A 0 129 . -60.540  -44.572 38.971   1.00 30.46 129 A 1 
ATOM 977  N NE2 . GLN A 0 129 . -59.409  -45.189 39.240   1.00 30.46 129 A 1 
ATOM 978  O OE1 . GLN A 0 129 . -61.579  -45.194 39.109   1.00 30.46 129 A 1 
ATOM 979  N N   . GLY A 0 130 . -60.597  -39.102 37.503   1.00 31.34 130 A 1 
ATOM 980  C CA  . GLY A 0 130 . -60.384  -38.426 36.225   1.00 31.34 130 A 1 
ATOM 981  C C   . GLY A 0 130 . -59.605  -39.294 35.230   1.00 31.34 130 A 1 
ATOM 982  O O   . GLY A 0 130 . -59.369  -40.476 35.470   1.00 31.34 130 A 1 
ATOM 983  N N   . TYR A 0 131 . -59.158  -38.659 34.143   1.00 31.66 131 A 1 
ATOM 984  C CA  . TYR A 0 131 . -58.478  -39.252 32.979   1.00 31.66 131 A 1 
ATOM 985  C C   . TYR A 0 131 . -59.381  -40.020 32.005   1.00 31.66 131 A 1 
ATOM 986  C CB  . TYR A 0 131 . -57.177  -39.978 33.356   1.00 31.66 131 A 1 
ATOM 987  O O   . TYR A 0 131 . -59.287  -41.232 31.817   1.00 31.66 131 A 1 
ATOM 988  C CG  . TYR A 0 131 . -56.199  -39.048 34.039   1.00 31.66 131 A 1 
ATOM 989  C CD1 . TYR A 0 131 . -55.465  -38.129 33.263   1.00 31.66 131 A 1 
ATOM 990  C CD2 . TYR A 0 131 . -56.087  -39.041 35.442   1.00 31.66 131 A 1 
ATOM 991  C CE1 . TYR A 0 131 . -54.622  -37.193 33.888   1.00 31.66 131 A 1 
ATOM 992  C CE2 . TYR A 0 131 . -55.240  -38.107 36.070   1.00 31.66 131 A 1 
ATOM 993  O OH  . TYR A 0 131 . -53.708  -36.277 35.912   1.00 31.66 131 A 1 
ATOM 994  C CZ  . TYR A 0 131 . -54.511  -37.180 35.295   1.00 31.66 131 A 1 
ATOM 995  N N   . GLY A 0 132 . -60.186  -39.250 31.267   1.00 32.59 132 A 1 
ATOM 996  C CA  . GLY A 0 132 . -60.734  -39.678 29.981   1.00 32.59 132 A 1 
ATOM 997  C C   . GLY A 0 132 . -59.627  -39.841 28.933   1.00 32.59 132 A 1 
ATOM 998  O O   . GLY A 0 132 . -59.356  -38.926 28.161   1.00 32.59 132 A 1 
ATOM 999  N N   . ALA A 0 133 . -58.991  -41.012 28.894   1.00 33.05 133 A 1 
ATOM 1000 C CA  . ALA A 0 133 . -57.985  -41.362 27.897   1.00 33.05 133 A 1 
ATOM 1001 C C   . ALA A 0 133 . -58.573  -42.284 26.812   1.00 33.05 133 A 1 
ATOM 1002 C CB  . ALA A 0 133 . -56.762  -41.957 28.604   1.00 33.05 133 A 1 
ATOM 1003 O O   . ALA A 0 133 . -58.729  -43.481 27.018   1.00 33.05 133 A 1 
ATOM 1004 N N   . LYS A 0 134 . -58.863  -41.676 25.654   1.00 32.38 134 A 1 
ATOM 1005 C CA  . LYS A 0 134 . -59.044  -42.253 24.304   1.00 32.38 134 A 1 
ATOM 1006 C C   . LYS A 0 134 . -59.815  -43.579 24.163   1.00 32.38 134 A 1 
ATOM 1007 C CB  . LYS A 0 134 . -57.689  -42.332 23.580   1.00 32.38 134 A 1 
ATOM 1008 O O   . LYS A 0 134 . -59.331  -44.667 24.452   1.00 32.38 134 A 1 
ATOM 1009 C CG  . LYS A 0 134 . -57.109  -40.925 23.356   1.00 32.38 134 A 1 
ATOM 1010 C CD  . LYS A 0 134 . -55.879  -40.928 22.442   1.00 32.38 134 A 1 
ATOM 1011 C CE  . LYS A 0 134 . -55.391  -39.480 22.277   1.00 32.38 134 A 1 
ATOM 1012 N NZ  . LYS A 0 134 . -54.227  -39.370 21.360   1.00 32.38 134 A 1 
ATOM 1013 N N   . ALA A 0 135 . -60.971  -43.447 23.513   1.00 34.75 135 A 1 
ATOM 1014 C CA  . ALA A 0 135 . -61.769  -44.516 22.929   1.00 34.75 135 A 1 
ATOM 1015 C C   . ALA A 0 135 . -60.944  -45.644 22.276   1.00 34.75 135 A 1 
ATOM 1016 C CB  . ALA A 0 135 . -62.669  -43.859 21.870   1.00 34.75 135 A 1 
ATOM 1017 O O   . ALA A 0 135 . -60.185  -45.408 21.335   1.00 34.75 135 A 1 
ATOM 1018 N N   . ASN A 0 136 . -61.201  -46.882 22.705   1.00 34.86 136 A 1 
ATOM 1019 C CA  . ASN A 0 136 . -60.895  -48.081 21.933   1.00 34.86 136 A 1 
ATOM 1020 C C   . ASN A 0 136 . -62.195  -48.865 21.687   1.00 34.86 136 A 1 
ATOM 1021 C CB  . ASN A 0 136 . -59.789  -48.897 22.622   1.00 34.86 136 A 1 
ATOM 1022 O O   . ASN A 0 136 . -63.048  -48.970 22.568   1.00 34.86 136 A 1 
ATOM 1023 C CG  . ASN A 0 136 . -59.181  -49.935 21.694   1.00 34.86 136 A 1 
ATOM 1024 N ND2 . ASN A 0 136 . -58.209  -50.681 22.160   1.00 34.86 136 A 1 
ATOM 1025 O OD1 . ASN A 0 136 . -59.547  -50.078 20.539   1.00 34.86 136 A 1 
ATOM 1026 N N   . GLN A 0 137 . -62.367  -49.359 20.464   1.00 30.32 137 A 1 
ATOM 1027 C CA  . GLN A 0 137 . -63.589  -50.013 19.994   1.00 30.32 137 A 1 
ATOM 1028 C C   . GLN A 0 137 . -63.674  -51.451 20.531   1.00 30.32 137 A 1 
ATOM 1029 C CB  . GLN A 0 137 . -63.606  -50.011 18.456   1.00 30.32 137 A 1 
ATOM 1030 O O   . GLN A 0 137 . -62.670  -52.159 20.550   1.00 30.32 137 A 1 
ATOM 1031 C CG  . GLN A 0 137 . -63.557  -48.608 17.821   1.00 30.32 137 A 1 
ATOM 1032 C CD  . GLN A 0 137 . -63.462  -48.657 16.297   1.00 30.32 137 A 1 
ATOM 1033 N NE2 . GLN A 0 137 . -63.273  -47.533 15.642   1.00 30.32 137 A 1 
ATOM 1034 O OE1 . GLN A 0 137 . -63.558  -49.692 15.661   1.00 30.32 137 A 1 
ATOM 1035 N N   . GLY A 0 138 . -64.866  -51.911 20.935   1.00 32.59 138 A 1 
ATOM 1036 C CA  . GLY A 0 138 . -64.986  -53.181 21.670   1.00 32.59 138 A 1 
ATOM 1037 C C   . GLY A 0 138 . -66.383  -53.807 21.737   1.00 32.59 138 A 1 
ATOM 1038 O O   . GLY A 0 138 . -66.830  -54.150 22.817   1.00 32.59 138 A 1 
ATOM 1039 N N   . TYR A 0 139 . -67.052  -53.928 20.587   1.00 32.05 139 A 1 
ATOM 1040 C CA  . TYR A 0 139 . -68.060  -54.944 20.218   1.00 32.05 139 A 1 
ATOM 1041 C C   . TYR A 0 139 . -69.067  -55.549 21.237   1.00 32.05 139 A 1 
ATOM 1042 C CB  . TYR A 0 139 . -67.327  -56.081 19.490   1.00 32.05 139 A 1 
ATOM 1043 O O   . TYR A 0 139 . -68.720  -56.225 22.197   1.00 32.05 139 A 1 
ATOM 1044 C CG  . TYR A 0 139 . -66.848  -55.675 18.112   1.00 32.05 139 A 1 
ATOM 1045 C CD1 . TYR A 0 139 . -67.734  -55.762 17.021   1.00 32.05 139 A 1 
ATOM 1046 C CD2 . TYR A 0 139 . -65.548  -55.162 17.929   1.00 32.05 139 A 1 
ATOM 1047 C CE1 . TYR A 0 139 . -67.324  -55.331 15.745   1.00 32.05 139 A 1 
ATOM 1048 C CE2 . TYR A 0 139 . -65.138  -54.723 16.655   1.00 32.05 139 A 1 
ATOM 1049 O OH  . TYR A 0 139 . -65.648  -54.378 14.330   1.00 32.05 139 A 1 
ATOM 1050 C CZ  . TYR A 0 139 . -66.028  -54.807 15.561   1.00 32.05 139 A 1 
ATOM 1051 N N   . SER A 0 140 . -70.331  -55.548 20.783   1.00 33.61 140 A 1 
ATOM 1052 C CA  . SER A 0 140 . -71.336  -56.623 20.949   1.00 33.61 140 A 1 
ATOM 1053 C C   . SER A 0 140 . -72.124  -56.768 22.263   1.00 33.61 140 A 1 
ATOM 1054 C CB  . SER A 0 140 . -70.782  -57.975 20.487   1.00 33.61 140 A 1 
ATOM 1055 O O   . SER A 0 140 . -71.818  -57.577 23.129   1.00 33.61 140 A 1 
ATOM 1056 O OG  . SER A 0 140 . -70.464  -57.903 19.106   1.00 33.61 140 A 1 
ATOM 1057 N N   . ASN A 0 141 . -73.281  -56.096 22.278   1.00 30.02 141 A 1 
ATOM 1058 C CA  . ASN A 0 141 . -74.615  -56.729 22.231   1.00 30.02 141 A 1 
ATOM 1059 C C   . ASN A 0 141 . -74.805  -58.086 22.961   1.00 30.02 141 A 1 
ATOM 1060 C CB  . ASN A 0 141 . -74.996  -56.846 20.736   1.00 30.02 141 A 1 
ATOM 1061 O O   . ASN A 0 141 . -74.375  -59.128 22.464   1.00 30.02 141 A 1 
ATOM 1062 C CG  . ASN A 0 141 . -76.449  -57.219 20.494   1.00 30.02 141 A 1 
ATOM 1063 N ND2 . ASN A 0 141 . -76.819  -57.470 19.261   1.00 30.02 141 A 1 
ATOM 1064 O OD1 . ASN A 0 141 . -77.278  -57.249 21.384   1.00 30.02 141 A 1 
ATOM 1065 N N   . GLY A 0 142 . -75.581  -58.082 24.054   1.00 34.28 142 A 1 
ATOM 1066 C CA  . GLY A 0 142 . -76.030  -59.286 24.761   1.00 34.28 142 A 1 
ATOM 1067 C C   . GLY A 0 142 . -77.313  -59.062 25.575   1.00 34.28 142 A 1 
ATOM 1068 O O   . GLY A 0 142 . -77.277  -58.459 26.643   1.00 34.28 142 A 1 
ATOM 1069 N N   . ASN A 0 143 . -78.440  -59.564 25.058   1.00 33.27 143 A 1 
ATOM 1070 C CA  . ASN A 0 143 . -79.759  -59.660 25.715   1.00 33.27 143 A 1 
ATOM 1071 C C   . ASN A 0 143 . -79.657  -60.222 27.155   1.00 33.27 143 A 1 
ATOM 1072 C CB  . ASN A 0 143 . -80.618  -60.578 24.821   1.00 33.27 143 A 1 
ATOM 1073 O O   . ASN A 0 143 . -78.862  -61.122 27.395   1.00 33.27 143 A 1 
ATOM 1074 C CG  . ASN A 0 143 . -81.076  -59.926 23.528   1.00 33.27 143 A 1 
ATOM 1075 N ND2 . ASN A 0 143 . -81.639  -60.692 22.625   1.00 33.27 143 A 1 
ATOM 1076 O OD1 . ASN A 0 143 . -80.961  -58.738 23.302   1.00 33.27 143 A 1 
ATOM 1077 N N   . SER A 0 144 . -80.360  -59.687 28.163   1.00 28.93 144 A 1 
ATOM 1078 C CA  . SER A 0 144 . -81.824  -59.733 28.406   1.00 28.93 144 A 1 
ATOM 1079 C C   . SER A 0 144 . -82.364  -61.135 28.755   1.00 28.93 144 A 1 
ATOM 1080 C CB  . SER A 0 144 . -82.666  -59.014 27.342   1.00 28.93 144 A 1 
ATOM 1081 O O   . SER A 0 144 . -81.805  -62.141 28.333   1.00 28.93 144 A 1 
ATOM 1082 O OG  . SER A 0 144 . -83.979  -58.795 27.828   1.00 28.93 144 A 1 
ATOM 1083 N N   . TYR A 0 145 . -83.480  -61.162 29.501   1.00 30.95 145 A 1 
ATOM 1084 C CA  . TYR A 0 145 . -84.081  -62.289 30.247   1.00 30.95 145 A 1 
ATOM 1085 C C   . TYR A 0 145 . -83.275  -62.708 31.503   1.00 30.95 145 A 1 
ATOM 1086 C CB  . TYR A 0 145 . -84.401  -63.482 29.323   1.00 30.95 145 A 1 
ATOM 1087 O O   . TYR A 0 145 . -82.071  -62.900 31.436   1.00 30.95 145 A 1 
ATOM 1088 C CG  . TYR A 0 145 . -85.041  -63.107 27.994   1.00 30.95 145 A 1 
ATOM 1089 C CD1 . TYR A 0 145 . -86.373  -62.652 27.957   1.00 30.95 145 A 1 
ATOM 1090 C CD2 . TYR A 0 145 . -84.289  -63.169 26.802   1.00 30.95 145 A 1 
ATOM 1091 C CE1 . TYR A 0 145 . -86.944  -62.241 26.737   1.00 30.95 145 A 1 
ATOM 1092 C CE2 . TYR A 0 145 . -84.852  -62.749 25.581   1.00 30.95 145 A 1 
ATOM 1093 O OH  . TYR A 0 145 . -86.734  -61.863 24.381   1.00 30.95 145 A 1 
ATOM 1094 C CZ  . TYR A 0 145 . -86.182  -62.280 25.550   1.00 30.95 145 A 1 
ATOM 1095 N N   . GLY A 0 146 . -83.847  -62.870 32.701   1.00 28.03 146 A 1 
ATOM 1096 C CA  . GLY A 0 146 . -85.257  -62.893 33.113   1.00 28.03 146 A 1 
ATOM 1097 C C   . GLY A 0 146 . -85.614  -64.230 33.779   1.00 28.03 146 A 1 
ATOM 1098 O O   . GLY A 0 146 . -85.076  -65.257 33.385   1.00 28.03 146 A 1 
ATOM 1099 N N   . TYR A 0 147 . -86.570  -64.211 34.720   1.00 28.63 147 A 1 
ATOM 1100 C CA  . TYR A 0 147 . -87.078  -65.348 35.521   1.00 28.63 147 A 1 
ATOM 1101 C C   . TYR A 0 147 . -86.163  -65.893 36.644   1.00 28.63 147 A 1 
ATOM 1102 C CB  . TYR A 0 147 . -87.550  -66.516 34.627   1.00 28.63 147 A 1 
ATOM 1103 O O   . TYR A 0 147 . -84.947  -65.828 36.545   1.00 28.63 147 A 1 
ATOM 1104 C CG  . TYR A 0 147 . -88.595  -66.160 33.592   1.00 28.63 147 A 1 
ATOM 1105 C CD1 . TYR A 0 147 . -89.957  -66.186 33.944   1.00 28.63 147 A 1 
ATOM 1106 C CD2 . TYR A 0 147 . -88.212  -65.825 32.278   1.00 28.63 147 A 1 
ATOM 1107 C CE1 . TYR A 0 147 . -90.936  -65.863 32.988   1.00 28.63 147 A 1 
ATOM 1108 C CE2 . TYR A 0 147 . -89.188  -65.490 31.321   1.00 28.63 147 A 1 
ATOM 1109 O OH  . TYR A 0 147 . -91.507  -65.197 30.764   1.00 28.63 147 A 1 
ATOM 1110 C CZ  . TYR A 0 147 . -90.554  -65.510 31.678   1.00 28.63 147 A 1 
ATOM 1111 N N   . ALA A 0 148 . -86.665  -66.567 37.691   1.00 28.77 148 A 1 
ATOM 1112 C CA  . ALA A 0 148 . -87.823  -66.324 38.579   1.00 28.77 148 A 1 
ATOM 1113 C C   . ALA A 0 148 . -87.944  -67.474 39.609   1.00 28.77 148 A 1 
ATOM 1114 C CB  . ALA A 0 148 . -89.183  -66.269 37.850   1.00 28.77 148 A 1 
ATOM 1115 O O   . ALA A 0 148 . -87.915  -68.640 39.227   1.00 28.77 148 A 1 
ATOM 1116 N N   . GLY A 0 149 . -88.282  -67.145 40.863   1.00 27.88 149 A 1 
ATOM 1117 C CA  . GLY A 0 149 . -89.215  -67.960 41.658   1.00 27.88 149 A 1 
ATOM 1118 C C   . GLY A 0 149 . -88.697  -68.765 42.863   1.00 27.88 149 A 1 
ATOM 1119 O O   . GLY A 0 149 . -87.575  -69.252 42.889   1.00 27.88 149 A 1 
ATOM 1120 N N   . ALA A 0 150 . -89.652  -68.984 43.785   1.00 30.68 150 A 1 
ATOM 1121 C CA  . ALA A 0 150 . -89.685  -69.933 44.913   1.00 30.68 150 A 1 
ATOM 1122 C C   . ALA A 0 150 . -88.890  -69.588 46.200   1.00 30.68 150 A 1 
ATOM 1123 C CB  . ALA A 0 150 . -89.394  -71.344 44.366   1.00 30.68 150 A 1 
ATOM 1124 O O   . ALA A 0 150 . -87.784  -69.078 46.124   1.00 30.68 150 A 1 
ATOM 1125 N N   . LYS A 0 151 . -89.367  -69.894 47.426   1.00 29.08 151 A 1 
ATOM 1126 C CA  . LYS A 0 151 . -90.716  -70.239 47.976   1.00 29.08 151 A 1 
ATOM 1127 C C   . LYS A 0 151 . -90.635  -70.249 49.526   1.00 29.08 151 A 1 
ATOM 1128 C CB  . LYS A 0 151 . -91.170  -71.659 47.551   1.00 29.08 151 A 1 
ATOM 1129 O O   . LYS A 0 151 . -89.592  -70.611 50.054   1.00 29.08 151 A 1 
ATOM 1130 C CG  . LYS A 0 151 . -92.415  -71.711 46.645   1.00 29.08 151 A 1 
ATOM 1131 C CD  . LYS A 0 151 . -92.647  -73.145 46.146   1.00 29.08 151 A 1 
ATOM 1132 C CE  . LYS A 0 151 . -93.830  -73.209 45.170   1.00 29.08 151 A 1 
ATOM 1133 N NZ  . LYS A 0 151 . -94.032  -74.589 44.658   1.00 29.08 151 A 1 
ATOM 1134 N N   . GLY A 0 152 . -91.749  -69.994 50.227   1.00 36.76 152 A 1 
ATOM 1135 C CA  . GLY A 0 152 . -91.922  -70.207 51.686   1.00 36.76 152 A 1 
ATOM 1136 C C   . GLY A 0 152 . -92.398  -68.932 52.405   1.00 36.76 152 A 1 
ATOM 1137 O O   . GLY A 0 152 . -91.665  -67.957 52.427   1.00 36.76 152 A 1 
ATOM 1138 N N   . GLN A 0 153 . -93.654  -68.763 52.844   1.00 28.26 153 A 1 
ATOM 1139 C CA  . GLN A 0 153 . -94.453  -69.535 53.822   1.00 28.26 153 A 1 
ATOM 1140 C C   . GLN A 0 153 . -93.783  -69.621 55.209   1.00 28.26 153 A 1 
ATOM 1141 C CB  . GLN A 0 153 . -94.873  -70.947 53.355   1.00 28.26 153 A 1 
ATOM 1142 O O   . GLN A 0 153 . -92.665  -70.105 55.286   1.00 28.26 153 A 1 
ATOM 1143 C CG  . GLN A 0 153 . -95.624  -71.000 52.017   1.00 28.26 153 A 1 
ATOM 1144 C CD  . GLN A 0 153 . -95.875  -72.438 51.569   1.00 28.26 153 A 1 
ATOM 1145 N NE2 . GLN A 0 153 . -97.079  -72.952 51.682   1.00 28.26 153 A 1 
ATOM 1146 O OE1 . GLN A 0 153 . -94.990  -73.126 51.090   1.00 28.26 153 A 1 
ATOM 1147 N N   . ALA A 0 154 . -94.391  -69.339 56.364   1.00 27.60 154 A 1 
ATOM 1148 C CA  . ALA A 0 154 . -95.595  -68.615 56.805   1.00 27.60 154 A 1 
ATOM 1149 C C   . ALA A 0 154 . -95.803  -68.992 58.295   1.00 27.60 154 A 1 
ATOM 1150 C CB  . ALA A 0 154 . -96.865  -69.032 56.034   1.00 27.60 154 A 1 
ATOM 1151 O O   . ALA A 0 154 . -96.205  -70.117 58.561   1.00 27.60 154 A 1 
ATOM 1152 N N   . TYR A 0 155 . -95.551  -68.079 59.237   1.00 33.69 155 A 1 
ATOM 1153 C CA  . TYR A 0 155 . -95.941  -68.090 60.667   1.00 33.69 155 A 1 
ATOM 1154 C C   . TYR A 0 155 . -95.726  -66.643 61.171   1.00 33.69 155 A 1 
ATOM 1155 C CB  . TYR A 0 155 . -95.053  -69.041 61.505   1.00 33.69 155 A 1 
ATOM 1156 O O   . TYR A 0 155 . -94.813  -65.990 60.679   1.00 33.69 155 A 1 
ATOM 1157 C CG  . TYR A 0 155 . -95.345  -70.534 61.403   1.00 33.69 155 A 1 
ATOM 1158 C CD1 . TYR A 0 155 . -96.467  -71.080 62.060   1.00 33.69 155 A 1 
ATOM 1159 C CD2 . TYR A 0 155 . -94.484  -71.383 60.676   1.00 33.69 155 A 1 
ATOM 1160 C CE1 . TYR A 0 155 . -96.748  -72.459 61.964   1.00 33.69 155 A 1 
ATOM 1161 C CE2 . TYR A 0 155 . -94.767  -72.759 60.567   1.00 33.69 155 A 1 
ATOM 1162 O OH  . TYR A 0 155 . -96.178  -74.625 61.093   1.00 33.69 155 A 1 
ATOM 1163 C CZ  . TYR A 0 155 . -95.903  -73.298 61.204   1.00 33.69 155 A 1 
ATOM 1164 N N   . GLY A 0 156 . -96.475  -66.040 62.097   1.00 33.02 156 A 1 
ATOM 1165 C CA  . GLY A 0 156 . -97.694  -66.412 62.821   1.00 33.02 156 A 1 
ATOM 1166 C C   . GLY A 0 156 . -98.416  -65.122 63.273   1.00 33.02 156 A 1 
ATOM 1167 O O   . GLY A 0 156 . -97.928  -64.023 63.028   1.00 33.02 156 A 1 
ATOM 1168 N N   . ASN A 0 157 . -99.607  -65.236 63.862   1.00 30.19 157 A 1 
ATOM 1169 C CA  . ASN A 0 157 . -100.579 -64.138 63.953   1.00 30.19 157 A 1 
ATOM 1170 C C   . ASN A 0 157 . -100.684 -63.552 65.377   1.00 30.19 157 A 1 
ATOM 1171 C CB  . ASN A 0 157 . -101.911 -64.743 63.457   1.00 30.19 157 A 1 
ATOM 1172 O O   . ASN A 0 157 . -101.335 -64.167 66.219   1.00 30.19 157 A 1 
ATOM 1173 C CG  . ASN A 0 157 . -103.066 -63.768 63.322   1.00 30.19 157 A 1 
ATOM 1174 N ND2 . ASN A 0 157 . -104.274 -64.277 63.242   1.00 30.19 157 A 1 
ATOM 1175 O OD1 . ASN A 0 157 . -102.924 -62.565 63.230   1.00 30.19 157 A 1 
ATOM 1176 N N   . GLU A 0 158 . -100.129 -62.361 65.635   1.00 31.45 158 A 1 
ATOM 1177 C CA  . GLU A 0 158 . -100.363 -61.614 66.886   1.00 31.45 158 A 1 
ATOM 1178 C C   . GLU A 0 158 . -101.042 -60.264 66.633   1.00 31.45 158 A 1 
ATOM 1179 C CB  . GLU A 0 158 . -99.114  -61.515 67.774   1.00 31.45 158 A 1 
ATOM 1180 O O   . GLU A 0 158 . -100.435 -59.227 66.372   1.00 31.45 158 A 1 
ATOM 1181 C CG  . GLU A 0 158 . -98.860  -62.879 68.446   1.00 31.45 158 A 1 
ATOM 1182 C CD  . GLU A 0 158 . -97.858  -62.849 69.609   1.00 31.45 158 A 1 
ATOM 1183 O OE1 . GLU A 0 158 . -97.497  -63.962 70.054   1.00 31.45 158 A 1 
ATOM 1184 O OE2 . GLU A 0 158 . -97.496  -61.743 70.067   1.00 31.45 158 A 1 
ATOM 1185 N N   . LYS A 0 159 . -102.370 -60.311 66.724   1.00 30.50 159 A 1 
ATOM 1186 C CA  . LYS A 0 159 . -103.283 -59.176 66.625   1.00 30.50 159 A 1 
ATOM 1187 C C   . LYS A 0 159 . -103.376 -58.461 67.982   1.00 30.50 159 A 1 
ATOM 1188 C CB  . LYS A 0 159 . -104.624 -59.741 66.121   1.00 30.50 159 A 1 
ATOM 1189 O O   . LYS A 0 159 . -104.355 -58.651 68.703   1.00 30.50 159 A 1 
ATOM 1190 C CG  . LYS A 0 159 . -105.677 -58.681 65.775   1.00 30.50 159 A 1 
ATOM 1191 C CD  . LYS A 0 159 . -107.019 -59.373 65.502   1.00 30.50 159 A 1 
ATOM 1192 C CE  . LYS A 0 159 . -108.058 -58.338 65.063   1.00 30.50 159 A 1 
ATOM 1193 N NZ  . LYS A 0 159 . -109.412 -58.934 64.956   1.00 30.50 159 A 1 
ATOM 1194 N N   . MET A 0 160 . -102.376 -57.652 68.337   1.00 31.84 160 A 1 
ATOM 1195 C CA  . MET A 0 160 . -102.499 -56.730 69.476   1.00 31.84 160 A 1 
ATOM 1196 C C   . MET A 0 160 . -103.398 -55.550 69.097   1.00 31.84 160 A 1 
ATOM 1197 C CB  . MET A 0 160 . -101.132 -56.264 70.004   1.00 31.84 160 A 1 
ATOM 1198 O O   . MET A 0 160 . -103.006 -54.667 68.338   1.00 31.84 160 A 1 
ATOM 1199 C CG  . MET A 0 160 . -100.570 -57.276 71.007   1.00 31.84 160 A 1 
ATOM 1200 S SD  . MET A 0 160 . -99.109  -56.694 71.904   1.00 31.84 160 A 1 
ATOM 1201 C CE  . MET A 0 160 . -98.921  -58.058 73.082   1.00 31.84 160 A 1 
ATOM 1202 N N   . ALA A 0 161 . -104.623 -55.571 69.617   1.00 31.79 161 A 1 
ATOM 1203 C CA  . ALA A 0 161 . -105.550 -54.452 69.549   1.00 31.79 161 A 1 
ATOM 1204 C C   . ALA A 0 161 . -105.343 -53.503 70.743   1.00 31.79 161 A 1 
ATOM 1205 C CB  . ALA A 0 161 . -106.982 -55.000 69.485   1.00 31.79 161 A 1 
ATOM 1206 O O   . ALA A 0 161 . -105.091 -53.952 71.859   1.00 31.79 161 A 1 
ATOM 1207 N N   . ASP A 0 162 . -105.514 -52.208 70.479   1.00 29.78 162 A 1 
ATOM 1208 C CA  . ASP A 0 162 . -105.910 -51.166 71.432   1.00 29.78 162 A 1 
ATOM 1209 C C   . ASP A 0 162 . -105.057 -50.971 72.701   1.00 29.78 162 A 1 
ATOM 1210 C CB  . ASP A 0 162 . -107.424 -51.268 71.683   1.00 29.78 162 A 1 
ATOM 1211 O O   . ASP A 0 162 . -105.503 -51.159 73.831   1.00 29.78 162 A 1 
ATOM 1212 C CG  . ASP A 0 162 . -108.208 -51.247 70.363   1.00 29.78 162 A 1 
ATOM 1213 O OD1 . ASP A 0 162 . -107.781 -50.507 69.447   1.00 29.78 162 A 1 
ATOM 1214 O OD2 . ASP A 0 162 . -109.185 -52.020 70.246   1.00 29.78 162 A 1 
ATOM 1215 N N   . ALA A 0 163 . -103.860 -50.410 72.504   1.00 28.11 163 A 1 
ATOM 1216 C CA  . ALA A 0 163 . -103.217 -49.534 73.486   1.00 28.11 163 A 1 
ATOM 1217 C C   . ALA A 0 163 . -103.029 -48.137 72.868   1.00 28.11 163 A 1 
ATOM 1218 C CB  . ALA A 0 163 . -101.918 -50.175 73.986   1.00 28.11 163 A 1 
ATOM 1219 O O   . ALA A 0 163 . -102.000 -47.826 72.269   1.00 28.11 163 A 1 
ATOM 1220 N N   . SER A 0 164 . -104.059 -47.296 72.969   1.00 35.47 164 A 1 
ATOM 1221 C CA  . SER A 0 164 . -104.104 -45.961 72.366   1.00 35.47 164 A 1 
ATOM 1222 C C   . SER A 0 164 . -103.169 -44.961 73.065   1.00 35.47 164 A 1 
ATOM 1223 C CB  . SER A 0 164 . -105.558 -45.465 72.358   1.00 35.47 164 A 1 
ATOM 1224 O O   . SER A 0 164 . -103.609 -44.163 73.896   1.00 35.47 164 A 1 
ATOM 1225 O OG  . SER A 0 164 . -106.080 -45.472 73.673   1.00 35.47 164 A 1 
ATOM 1226 N N   . GLN A 0 165 . -101.883 -44.955 72.703   1.00 32.94 165 A 1 
ATOM 1227 C CA  . GLN A 0 165 . -101.002 -43.817 72.980   1.00 32.94 165 A 1 
ATOM 1228 C C   . GLN A 0 165 . -101.279 -42.684 71.986   1.00 32.94 165 A 1 
ATOM 1229 C CB  . GLN A 0 165 . -99.520  -44.223 73.008   1.00 32.94 165 A 1 
ATOM 1230 O O   . GLN A 0 165 . -100.760 -42.643 70.873   1.00 32.94 165 A 1 
ATOM 1231 C CG  . GLN A 0 165 . -99.122  -44.785 74.383   1.00 32.94 165 A 1 
ATOM 1232 C CD  . GLN A 0 165 . -97.614  -44.956 74.540   1.00 32.94 165 A 1 
ATOM 1233 N NE2 . GLN A 0 165 . -97.106  -44.997 75.751   1.00 32.94 165 A 1 
ATOM 1234 O OE1 . GLN A 0 165 . -96.856  -45.052 73.593   1.00 32.94 165 A 1 
ATOM 1235 N N   . SER A 0 166 . -102.110 -41.740 72.424   1.00 30.82 166 A 1 
ATOM 1236 C CA  . SER A 0 166 . -102.333 -40.456 71.760   1.00 30.82 166 A 1 
ATOM 1237 C C   . SER A 0 166 . -101.091 -39.560 71.887   1.00 30.82 166 A 1 
ATOM 1238 C CB  . SER A 0 166 . -103.579 -39.801 72.377   1.00 30.82 166 A 1 
ATOM 1239 O O   . SER A 0 166 . -101.031 -38.712 72.776   1.00 30.82 166 A 1 
ATOM 1240 O OG  . SER A 0 166 . -103.692 -38.444 72.008   1.00 30.82 166 A 1 
ATOM 1241 N N   . HIS A 0 167 . -100.119 -39.715 70.987   1.00 37.49 167 A 1 
ATOM 1242 C CA  . HIS A 0 167 . -99.076  -38.710 70.765   1.00 37.49 167 A 1 
ATOM 1243 C C   . HIS A 0 167 . -99.415  -37.881 69.522   1.00 37.49 167 A 1 
ATOM 1244 C CB  . HIS A 0 167 . -97.678  -39.350 70.711   1.00 37.49 167 A 1 
ATOM 1245 O O   . HIS A 0 167 . -99.468  -38.401 68.409   1.00 37.49 167 A 1 
ATOM 1246 C CG  . HIS A 0 167 . -96.856  -38.977 71.919   1.00 37.49 167 A 1 
ATOM 1247 C CD2 . HIS A 0 167 . -96.757  -39.681 73.089   1.00 37.49 167 A 1 
ATOM 1248 N ND1 . HIS A 0 167 . -96.131  -37.816 72.082   1.00 37.49 167 A 1 
ATOM 1249 C CE1 . HIS A 0 167 . -95.605  -37.827 73.319   1.00 37.49 167 A 1 
ATOM 1250 N NE2 . HIS A 0 167 . -95.963  -38.944 73.972   1.00 37.49 167 A 1 
ATOM 1251 N N   . GLY A 0 168 . -99.675  -36.587 69.722   1.00 32.80 168 A 1 
ATOM 1252 C CA  . GLY A 0 168 . -99.968  -35.659 68.633   1.00 32.80 168 A 1 
ATOM 1253 C C   . GLY A 0 168 . -98.744  -35.462 67.743   1.00 32.80 168 A 1 
ATOM 1254 O O   . GLY A 0 168 . -97.713  -34.984 68.211   1.00 32.80 168 A 1 
ATOM 1255 N N   . ALA A 0 169 . -98.862  -35.825 66.467   1.00 31.95 169 A 1 
ATOM 1256 C CA  . ALA A 0 169 . -97.815  -35.612 65.478   1.00 31.95 169 A 1 
ATOM 1257 C C   . ALA A 0 169 . -97.751  -34.125 65.089   1.00 31.95 169 A 1 
ATOM 1258 C CB  . ALA A 0 169 . -98.081  -36.532 64.279   1.00 31.95 169 A 1 
ATOM 1259 O O   . ALA A 0 169 . -98.559  -33.645 64.293   1.00 31.95 169 A 1 
ATOM 1260 N N   . SER A 0 170 . -96.785  -33.397 65.647   1.00 33.72 170 A 1 
ATOM 1261 C CA  . SER A 0 170 . -96.412  -32.060 65.184   1.00 33.72 170 A 1 
ATOM 1262 C C   . SER A 0 170 . -95.785  -32.160 63.792   1.00 33.72 170 A 1 
ATOM 1263 C CB  . SER A 0 170 . -95.429  -31.422 66.175   1.00 33.72 170 A 1 
ATOM 1264 O O   . SER A 0 170 . -94.713  -32.747 63.640   1.00 33.72 170 A 1 
ATOM 1265 O OG  . SER A 0 170 . -94.358  -32.308 66.442   1.00 33.72 170 A 1 
ATOM 1266 N N   . GLN A 0 171 . -96.447  -31.605 62.776   1.00 30.82 171 A 1 
ATOM 1267 C CA  . GLN A 0 171 . -95.890  -31.518 61.426   1.00 30.82 171 A 1 
ATOM 1268 C C   . GLN A 0 171 . -94.772  -30.468 61.405   1.00 30.82 171 A 1 
ATOM 1269 C CB  . GLN A 0 171 . -96.997  -31.184 60.408   1.00 30.82 171 A 1 
ATOM 1270 O O   . GLN A 0 171 . -95.044  -29.282 61.570   1.00 30.82 171 A 1 
ATOM 1271 C CG  . GLN A 0 171 . -98.009  -32.330 60.249   1.00 30.82 171 A 1 
ATOM 1272 C CD  . GLN A 0 171 . -99.029  -32.094 59.138   1.00 30.82 171 A 1 
ATOM 1273 N NE2 . GLN A 0 171 . -99.644  -33.136 58.623   1.00 30.82 171 A 1 
ATOM 1274 O OE1 . GLN A 0 171 . -99.323  -30.993 58.711   1.00 30.82 171 A 1 
ATOM 1275 N N   . GLY A 0 172 . -93.526  -30.909 61.223   1.00 37.80 172 A 1 
ATOM 1276 C CA  . GLY A 0 172 . -92.398  -30.020 60.943   1.00 37.80 172 A 1 
ATOM 1277 C C   . GLY A 0 172 . -92.428  -29.554 59.488   1.00 37.80 172 A 1 
ATOM 1278 O O   . GLY A 0 172 . -92.614  -30.372 58.584   1.00 37.80 172 A 1 
ATOM 1279 N N   . GLY A 0 173 . -92.264  -28.249 59.272   1.00 28.75 173 A 1 
ATOM 1280 C CA  . GLY A 0 173 . -91.852  -27.707 57.977   1.00 28.75 173 A 1 
ATOM 1281 C C   . GLY A 0 173 . -90.338  -27.853 57.824   1.00 28.75 173 A 1 
ATOM 1282 O O   . GLY A 0 173 . -89.625  -27.756 58.818   1.00 28.75 173 A 1 
ATOM 1283 N N   . TYR A 0 174 . -89.879  -28.110 56.600   1.00 34.07 174 A 1 
ATOM 1284 C CA  . TYR A 0 174 . -88.466  -28.278 56.256   1.00 34.07 174 A 1 
ATOM 1285 C C   . TYR A 0 174 . -88.161  -27.495 54.973   1.00 34.07 174 A 1 
ATOM 1286 C CB  . TYR A 0 174 . -88.147  -29.764 56.004   1.00 34.07 174 A 1 
ATOM 1287 O O   . TYR A 0 174 . -88.849  -27.696 53.967   1.00 34.07 174 A 1 
ATOM 1288 C CG  . TYR A 0 174 . -88.353  -30.731 57.158   1.00 34.07 174 A 1 
ATOM 1289 C CD1 . TYR A 0 174 . -87.311  -30.945 58.079   1.00 34.07 174 A 1 
ATOM 1290 C CD2 . TYR A 0 174 . -89.553  -31.462 57.274   1.00 34.07 174 A 1 
ATOM 1291 C CE1 . TYR A 0 174 . -87.459  -31.889 59.111   1.00 34.07 174 A 1 
ATOM 1292 C CE2 . TYR A 0 174 . -89.707  -32.411 58.305   1.00 34.07 174 A 1 
ATOM 1293 O OH  . TYR A 0 174 . -88.793  -33.540 60.220   1.00 34.07 174 A 1 
ATOM 1294 C CZ  . TYR A 0 174 . -88.656  -32.627 59.222   1.00 34.07 174 A 1 
ATOM 1295 N N   . ASP A 0 175 . -87.115  -26.676 54.989   1.00 34.25 175 A 1 
ATOM 1296 C CA  . ASP A 0 175 . -86.588  -25.890 53.871   1.00 34.25 175 A 1 
ATOM 1297 C C   . ASP A 0 175 . -85.079  -26.143 53.676   1.00 34.25 175 A 1 
ATOM 1298 C CB  . ASP A 0 175 . -86.958  -24.398 54.021   1.00 34.25 175 A 1 
ATOM 1299 O O   . ASP A 0 175 . -84.218  -25.402 54.130   1.00 34.25 175 A 1 
ATOM 1300 C CG  . ASP A 0 175 . -86.748  -23.736 55.397   1.00 34.25 175 A 1 
ATOM 1301 O OD1 . ASP A 0 175 . -86.487  -24.454 56.393   1.00 34.25 175 A 1 
ATOM 1302 O OD2 . ASP A 0 175 . -87.035  -22.520 55.462   1.00 34.25 175 A 1 
ATOM 1303 N N   . ASN A 0 176 . -84.754  -27.223 52.954   1.00 35.53 176 A 1 
ATOM 1304 C CA  . ASN A 0 176 . -83.377  -27.551 52.554   1.00 35.53 176 A 1 
ATOM 1305 C C   . ASN A 0 176 . -82.957  -26.750 51.302   1.00 35.53 176 A 1 
ATOM 1306 C CB  . ASN A 0 176 . -83.257  -29.066 52.284   1.00 35.53 176 A 1 
ATOM 1307 O O   . ASN A 0 176 . -83.006  -27.279 50.182   1.00 35.53 176 A 1 
ATOM 1308 C CG  . ASN A 0 176 . -83.255  -29.957 53.508   1.00 35.53 176 A 1 
ATOM 1309 N ND2 . ASN A 0 176 . -83.561  -31.222 53.338   1.00 35.53 176 A 1 
ATOM 1310 O OD1 . ASN A 0 176 . -82.962  -29.597 54.623   1.00 35.53 176 A 1 
ATOM 1311 N N   . ASP A 0 177 . -82.527  -25.499 51.471   1.00 40.83 177 A 1 
ATOM 1312 C CA  . ASP A 0 177 . -82.122  -24.624 50.361   1.00 40.83 177 A 1 
ATOM 1313 C C   . ASP A 0 177 . -80.682  -24.890 49.871   1.00 40.83 177 A 1 
ATOM 1314 C CB  . ASP A 0 177 . -82.410  -23.144 50.692   1.00 40.83 177 A 1 
ATOM 1315 O O   . ASP A 0 177 . -79.705  -24.222 50.217   1.00 40.83 177 A 1 
ATOM 1316 C CG  . ASP A 0 177 . -83.775  -22.640 50.188   1.00 40.83 177 A 1 
ATOM 1317 O OD1 . ASP A 0 177 . -84.517  -23.419 49.540   1.00 40.83 177 A 1 
ATOM 1318 O OD2 . ASP A 0 177 . -84.019  -21.424 50.339   1.00 40.83 177 A 1 
ATOM 1319 N N   . GLN A 0 178 . -80.553  -25.861 48.963   1.00 35.26 178 A 1 
ATOM 1320 C CA  . GLN A 0 178 . -79.300  -26.148 48.256   1.00 35.26 178 A 1 
ATOM 1321 C C   . GLN A 0 178 . -79.028  -25.119 47.147   1.00 35.26 178 A 1 
ATOM 1322 C CB  . GLN A 0 178 . -79.330  -27.570 47.665   1.00 35.26 178 A 1 
ATOM 1323 O O   . GLN A 0 178 . -79.559  -25.238 46.040   1.00 35.26 178 A 1 
ATOM 1324 C CG  . GLN A 0 178 . -79.381  -28.649 48.750   1.00 35.26 178 A 1 
ATOM 1325 C CD  . GLN A 0 178 . -79.418  -30.071 48.199   1.00 35.26 178 A 1 
ATOM 1326 N NE2 . GLN A 0 178 . -79.739  -31.030 49.038   1.00 35.26 178 A 1 
ATOM 1327 O OE1 . GLN A 0 178 . -79.154  -30.380 47.045   1.00 35.26 178 A 1 
ATOM 1328 N N   . TRP A 0 179 . -78.132  -24.156 47.389   1.00 46.42 179 A 1 
ATOM 1329 C CA  . TRP A 0 179 . -77.657  -23.224 46.357   1.00 46.42 179 A 1 
ATOM 1330 C C   . TRP A 0 179 . -76.130  -23.203 46.206   1.00 46.42 179 A 1 
ATOM 1331 C CB  . TRP A 0 179 . -78.263  -21.829 46.565   1.00 46.42 179 A 1 
ATOM 1332 O O   . TRP A 0 179 . -75.370  -23.412 47.149   1.00 46.42 179 A 1 
ATOM 1333 C CG  . TRP A 0 179 . -77.875  -21.090 47.810   1.00 46.42 179 A 1 
ATOM 1334 C CD1 . TRP A 0 179 . -78.535  -21.150 48.989   1.00 46.42 179 A 1 
ATOM 1335 C CD2 . TRP A 0 179 . -76.750  -20.182 48.035   1.00 46.42 179 A 1 
ATOM 1336 C CE2 . TRP A 0 179 . -76.817  -19.699 49.377   1.00 46.42 179 A 1 
ATOM 1337 C CE3 . TRP A 0 179 . -75.647  -19.759 47.260   1.00 46.42 179 A 1 
ATOM 1338 N NE1 . TRP A 0 179 . -77.924  -20.322 49.910   1.00 46.42 179 A 1 
ATOM 1339 C CH2 . TRP A 0 179 . -74.752  -18.457 49.130   1.00 46.42 179 A 1 
ATOM 1340 C CZ2 . TRP A 0 179 . -75.860  -18.822 49.912   1.00 46.42 179 A 1 
ATOM 1341 C CZ3 . TRP A 0 179 . -74.641  -18.942 47.814   1.00 46.42 179 A 1 
ATOM 1342 N N   . ALA A 0 180 . -75.671  -22.931 44.982   1.00 46.05 180 A 1 
ATOM 1343 C CA  . ALA A 0 180 . -74.259  -22.816 44.630   1.00 46.05 180 A 1 
ATOM 1344 C C   . ALA A 0 180 . -74.011  -21.501 43.878   1.00 46.05 180 A 1 
ATOM 1345 C CB  . ALA A 0 180 . -73.847  -24.041 43.802   1.00 46.05 180 A 1 
ATOM 1346 O O   . ALA A 0 180 . -74.703  -21.199 42.906   1.00 46.05 180 A 1 
ATOM 1347 N N   . LYS A 0 181 . -73.005  -20.727 44.304   1.00 50.98 181 A 1 
ATOM 1348 C CA  . LYS A 0 181 . -72.481  -19.576 43.548   1.00 50.98 181 A 1 
ATOM 1349 C C   . LYS A 0 181 . -71.151  -19.960 42.914   1.00 50.98 181 A 1 
ATOM 1350 C CB  . LYS A 0 181 . -72.365  -18.316 44.424   1.00 50.98 181 A 1 
ATOM 1351 O O   . LYS A 0 181 . -70.301  -20.550 43.577   1.00 50.98 181 A 1 
ATOM 1352 C CG  . LYS A 0 181 . -73.744  -17.664 44.623   1.00 50.98 181 A 1 
ATOM 1353 C CD  . LYS A 0 181 . -73.709  -16.491 45.617   1.00 50.98 181 A 1 
ATOM 1354 C CE  . LYS A 0 181 . -75.151  -16.106 45.999   1.00 50.98 181 A 1 
ATOM 1355 N NZ  . LYS A 0 181 . -75.266  -15.640 47.405   1.00 50.98 181 A 1 
ATOM 1356 N N   . GLN A 0 182 . -71.015  -19.635 41.634   1.00 53.48 182 A 1 
ATOM 1357 C CA  . GLN A 0 182 . -69.826  -19.895 40.829   1.00 53.48 182 A 1 
ATOM 1358 C C   . GLN A 0 182 . -68.895  -18.680 40.892   1.00 53.48 182 A 1 
ATOM 1359 C CB  . GLN A 0 182 . -70.249  -20.228 39.383   1.00 53.48 182 A 1 
ATOM 1360 O O   . GLN A 0 182 . -69.367  -17.540 40.903   1.00 53.48 182 A 1 
ATOM 1361 C CG  . GLN A 0 182 . -71.123  -21.498 39.311   1.00 53.48 182 A 1 
ATOM 1362 C CD  . GLN A 0 182 . -71.687  -21.792 37.924   1.00 53.48 182 A 1 
ATOM 1363 N NE2 . GLN A 0 182 . -72.568  -22.758 37.792   1.00 53.48 182 A 1 
ATOM 1364 O OE1 . GLN A 0 182 . -71.373  -21.173 36.930   1.00 53.48 182 A 1 
ATOM 1365 N N   . ALA A 0 183 . -67.589  -18.934 40.917   1.00 53.82 183 A 1 
ATOM 1366 C CA  . ALA A 0 183 . -66.555  -17.936 40.678   1.00 53.82 183 A 1 
ATOM 1367 C C   . ALA A 0 183 . -65.828  -18.309 39.380   1.00 53.82 183 A 1 
ATOM 1368 C CB  . ALA A 0 183 . -65.622  -17.857 41.892   1.00 53.82 183 A 1 
ATOM 1369 O O   . ALA A 0 183 . -65.510  -19.482 39.156   1.00 53.82 183 A 1 
ATOM 1370 N N   . TYR A 0 184 . -65.604  -17.315 38.526   1.00 57.59 184 A 1 
ATOM 1371 C CA  . TYR A 0 184 . -64.902  -17.469 37.258   1.00 57.59 184 A 1 
ATOM 1372 C C   . TYR A 0 184 . -63.503  -16.880 37.386   1.00 57.59 184 A 1 
ATOM 1373 C CB  . TYR A 0 184 . -65.683  -16.775 36.133   1.00 57.59 184 A 1 
ATOM 1374 O O   . TYR A 0 184 . -63.357  -15.792 37.946   1.00 57.59 184 A 1 
ATOM 1375 C CG  . TYR A 0 184 . -67.069  -17.345 35.898   1.00 57.59 184 A 1 
ATOM 1376 C CD1 . TYR A 0 184 . -67.219  -18.515 35.129   1.00 57.59 184 A 1 
ATOM 1377 C CD2 . TYR A 0 184 . -68.203  -16.707 36.442   1.00 57.59 184 A 1 
ATOM 1378 C CE1 . TYR A 0 184 . -68.503  -19.037 34.886   1.00 57.59 184 A 1 
ATOM 1379 C CE2 . TYR A 0 184 . -69.489  -17.232 36.208   1.00 57.59 184 A 1 
ATOM 1380 O OH  . TYR A 0 184 . -70.876  -18.876 35.144   1.00 57.59 184 A 1 
ATOM 1381 C CZ  . TYR A 0 184 . -69.638  -18.392 35.416   1.00 57.59 184 A 1 
ATOM 1382 N N   . ALA A 0 185 . -62.514  -17.586 36.845   1.00 59.80 185 A 1 
ATOM 1383 C CA  . ALA A 0 185 . -61.245  -17.002 36.457   1.00 59.80 185 A 1 
ATOM 1384 C C   . ALA A 0 185 . -61.221  -16.793 34.934   1.00 59.80 185 A 1 
ATOM 1385 C CB  . ALA A 0 185 . -60.089  -17.865 36.972   1.00 59.80 185 A 1 
ATOM 1386 O O   . ALA A 0 185 . -61.788  -17.602 34.189   1.00 59.80 185 A 1 
ATOM 1387 N N   . GLN A 0 186 . -60.597  -15.708 34.488   1.00 64.33 186 A 1 
ATOM 1388 C CA  . GLN A 0 186 . -60.309  -15.429 33.080   1.00 64.33 186 A 1 
ATOM 1389 C C   . GLN A 0 186 . -58.801  -15.233 32.954   1.00 64.33 186 A 1 
ATOM 1390 C CB  . GLN A 0 186 . -61.074  -14.181 32.597   1.00 64.33 186 A 1 
ATOM 1391 O O   . GLN A 0 186 . -58.271  -14.395 33.679   1.00 64.33 186 A 1 
ATOM 1392 C CG  . GLN A 0 186 . -62.597  -14.367 32.673   1.00 64.33 186 A 1 
ATOM 1393 C CD  . GLN A 0 186 . -63.373  -13.199 32.069   1.00 64.33 186 A 1 
ATOM 1394 N NE2 . GLN A 0 186 . -64.228  -13.451 31.103   1.00 64.33 186 A 1 
ATOM 1395 O OE1 . GLN A 0 186 . -63.277  -12.046 32.462   1.00 64.33 186 A 1 
ATOM 1396 N N   . ASP A 0 187 . -58.174  -16.014 32.077   1.00 67.94 187 A 1 
ATOM 1397 C CA  . ASP A 0 187 . -56.780  -15.860 31.649   1.00 67.94 187 A 1 
ATOM 1398 C C   . ASP A 0 187 . -56.784  -15.002 30.374   1.00 67.94 187 A 1 
ATOM 1399 C CB  . ASP A 0 187 . -56.141  -17.256 31.486   1.00 67.94 187 A 1 
ATOM 1400 O O   . ASP A 0 187 . -57.669  -15.162 29.517   1.00 67.94 187 A 1 
ATOM 1401 C CG  . ASP A 0 187 . -54.735  -17.347 30.846   1.00 67.94 187 A 1 
ATOM 1402 O OD1 . ASP A 0 187 . -54.488  -16.656 29.823   1.00 67.94 187 A 1 
ATOM 1403 O OD2 . ASP A 0 187 . -53.990  -18.275 31.243   1.00 67.94 187 A 1 
ATOM 1404 N N   . THR A 0 188 . -55.913  -13.997 30.278   1.00 73.07 188 A 1 
ATOM 1405 C CA  . THR A 0 188 . -55.848  -13.109 29.097   1.00 73.07 188 A 1 
ATOM 1406 C C   . THR A 0 188 . -54.419  -12.653 28.812   1.00 73.07 188 A 1 
ATOM 1407 C CB  . THR A 0 188 . -56.847  -11.937 29.185   1.00 73.07 188 A 1 
ATOM 1408 O O   . THR A 0 188 . -54.091  -11.465 28.854   1.00 73.07 188 A 1 
ATOM 1409 C CG2 . THR A 0 188 . -56.958  -11.129 27.885   1.00 73.07 188 A 1 
ATOM 1410 O OG1 . THR A 0 188 . -58.155  -12.431 29.406   1.00 73.07 188 A 1 
ATOM 1411 N N   . ASP A 0 189 . -53.582  -13.626 28.469   1.00 75.37 189 A 1 
ATOM 1412 C CA  . ASP A 0 189 . -52.216  -13.413 27.998   1.00 75.37 189 A 1 
ATOM 1413 C C   . ASP A 0 189 . -52.161  -13.005 26.508   1.00 75.37 189 A 1 
ATOM 1414 C CB  . ASP A 0 189 . -51.433  -14.693 28.296   1.00 75.37 189 A 1 
ATOM 1415 O O   . ASP A 0 189 . -52.696  -13.680 25.620   1.00 75.37 189 A 1 
ATOM 1416 C CG  . ASP A 0 189 . -49.936  -14.610 28.019   1.00 75.37 189 A 1 
ATOM 1417 O OD1 . ASP A 0 189 . -49.431  -13.612 27.462   1.00 75.37 189 A 1 
ATOM 1418 O OD2 . ASP A 0 189 . -49.262  -15.630 28.278   1.00 75.37 189 A 1 
ATOM 1419 N N   . SER A 0 190 . -51.490  -11.889 26.218   1.00 76.20 190 A 1 
ATOM 1420 C CA  . SER A 0 190 . -51.175  -11.433 24.857   1.00 76.20 190 A 1 
ATOM 1421 C C   . SER A 0 190 . -49.664  -11.359 24.653   1.00 76.20 190 A 1 
ATOM 1422 C CB  . SER A 0 190 . -51.809  -10.068 24.584   1.00 76.20 190 A 1 
ATOM 1423 O O   . SER A 0 190 . -48.988  -10.560 25.305   1.00 76.20 190 A 1 
ATOM 1424 O OG  . SER A 0 190 . -53.204  -10.146 24.797   1.00 76.20 190 A 1 
ATOM 1425 N N   . ARG A 0 191 . -49.142  -12.151 23.709   1.00 78.67 191 A 1 
ATOM 1426 C CA  . ARG A 0 191 . -47.711  -12.232 23.391   1.00 78.67 191 A 1 
ATOM 1427 C C   . ARG A 0 191 . -47.443  -11.844 21.951   1.00 78.67 191 A 1 
ATOM 1428 C CB  . ARG A 0 191 . -47.156  -13.634 23.650   1.00 78.67 191 A 1 
ATOM 1429 O O   . ARG A 0 191 . -48.032  -12.415 21.037   1.00 78.67 191 A 1 
ATOM 1430 C CG  . ARG A 0 191 . -47.488  -14.134 25.051   1.00 78.67 191 A 1 
ATOM 1431 C CD  . ARG A 0 191 . -46.694  -15.404 25.347   1.00 78.67 191 A 1 
ATOM 1432 N NE  . ARG A 0 191 . -47.176  -15.999 26.592   1.00 78.67 191 A 1 
ATOM 1433 N NH1 . ARG A 0 191 . -45.490  -17.478 27.011   1.00 78.67 191 A 1 
ATOM 1434 N NH2 . ARG A 0 191 . -47.147  -17.213 28.489   1.00 78.67 191 A 1 
ATOM 1435 C CZ  . ARG A 0 191 . -46.601  -16.893 27.358   1.00 78.67 191 A 1 
ATOM 1436 N N   . TRP A 0 192 . -46.494  -10.947 21.748   1.00 85.54 192 A 1 
ATOM 1437 C CA  . TRP A 0 192 . -46.084  -10.495 20.424   1.00 85.54 192 A 1 
ATOM 1438 C C   . TRP A 0 192 . -44.564  -10.404 20.340   1.00 85.54 192 A 1 
ATOM 1439 C CB  . TRP A 0 192 . -46.765  -9.153  20.142   1.00 85.54 192 A 1 
ATOM 1440 O O   . TRP A 0 192 . -43.905  -10.115 21.341   1.00 85.54 192 A 1 
ATOM 1441 C CG  . TRP A 0 192 . -46.288  -8.439  18.921   1.00 85.54 192 A 1 
ATOM 1442 C CD1 . TRP A 0 192 . -46.805  -8.560  17.680   1.00 85.54 192 A 1 
ATOM 1443 C CD2 . TRP A 0 192 . -45.175  -7.506  18.803   1.00 85.54 192 A 1 
ATOM 1444 C CE2 . TRP A 0 192 . -45.129  -7.036  17.460   1.00 85.54 192 A 1 
ATOM 1445 C CE3 . TRP A 0 192 . -44.209  -7.001  19.700   1.00 85.54 192 A 1 
ATOM 1446 N NE1 . TRP A 0 192 . -46.106  -7.755  16.804   1.00 85.54 192 A 1 
ATOM 1447 C CH2 . TRP A 0 192 . -43.309  -5.529  17.978   1.00 85.54 192 A 1 
ATOM 1448 C CZ2 . TRP A 0 192 . -44.242  -6.035  17.050   1.00 85.54 192 A 1 
ATOM 1449 C CZ3 . TRP A 0 192 . -43.275  -6.035  19.287   1.00 85.54 192 A 1 
ATOM 1450 N N   . GLY A 0 193 . -44.003  -10.606 19.149   1.00 81.98 193 A 1 
ATOM 1451 C CA  . GLY A 0 193 . -42.573  -10.434 18.947   1.00 81.98 193 A 1 
ATOM 1452 C C   . GLY A 0 193 . -42.126  -10.199 17.509   1.00 81.98 193 A 1 
ATOM 1453 O O   . GLY A 0 193 . -42.879  -10.350 16.543   1.00 81.98 193 A 1 
ATOM 1454 N N   . LYS A 0 194 . -40.857  -9.807  17.409   1.00 81.44 194 A 1 
ATOM 1455 C CA  . LYS A 0 194 . -40.081  -9.540  16.197   1.00 81.44 194 A 1 
ATOM 1456 C C   . LYS A 0 194 . -38.761  -10.280 16.278   1.00 81.44 194 A 1 
ATOM 1457 C CB  . LYS A 0 194 . -39.769  -8.041  16.110   1.00 81.44 194 A 1 
ATOM 1458 O O   . LYS A 0 194 . -38.048  -10.065 17.254   1.00 81.44 194 A 1 
ATOM 1459 C CG  . LYS A 0 194 . -40.954  -7.314  15.511   1.00 81.44 194 A 1 
ATOM 1460 C CD  . LYS A 0 194 . -40.785  -5.797  15.561   1.00 81.44 194 A 1 
ATOM 1461 C CE  . LYS A 0 194 . -41.978  -5.319  14.746   1.00 81.44 194 A 1 
ATOM 1462 N NZ  . LYS A 0 194 . -42.427  -3.945  15.008   1.00 81.44 194 A 1 
ATOM 1463 N N   . SER A 0 195 . -38.413  -11.033 15.242   1.00 80.50 195 A 1 
ATOM 1464 C CA  . SER A 0 195 . -37.103  -11.677 15.130   1.00 80.50 195 A 1 
ATOM 1465 C C   . SER A 0 195 . -36.376  -11.337 13.820   1.00 80.50 195 A 1 
ATOM 1466 C CB  . SER A 0 195 . -37.201  -13.186 15.363   1.00 80.50 195 A 1 
ATOM 1467 O O   . SER A 0 195 . -37.001  -11.097 12.783   1.00 80.50 195 A 1 
ATOM 1468 O OG  . SER A 0 195 . -38.025  -13.799 14.395   1.00 80.50 195 A 1 
ATOM 1469 N N   . TYR A 0 196 . -35.041  -11.318 13.866   1.00 76.80 196 A 1 
ATOM 1470 C CA  . TYR A 0 196 . -34.160  -11.424 12.693   1.00 76.80 196 A 1 
ATOM 1471 C C   . TYR A 0 196 . -33.143  -12.539 12.958   1.00 76.80 196 A 1 
ATOM 1472 C CB  . TYR A 0 196 . -33.365  -10.130 12.419   1.00 76.80 196 A 1 
ATOM 1473 O O   . TYR A 0 196 . -32.355  -12.406 13.897   1.00 76.80 196 A 1 
ATOM 1474 C CG  . TYR A 0 196 . -34.124  -8.847  12.141   1.00 76.80 196 A 1 
ATOM 1475 C CD1 . TYR A 0 196 . -34.218  -8.329  10.836   1.00 76.80 196 A 1 
ATOM 1476 C CD2 . TYR A 0 196 . -34.643  -8.119  13.221   1.00 76.80 196 A 1 
ATOM 1477 C CE1 . TYR A 0 196 . -34.817  -7.071  10.621   1.00 76.80 196 A 1 
ATOM 1478 C CE2 . TYR A 0 196 . -35.240  -6.861  13.022   1.00 76.80 196 A 1 
ATOM 1479 O OH  . TYR A 0 196 . -35.901  -5.119  11.515   1.00 76.80 196 A 1 
ATOM 1480 C CZ  . TYR A 0 196 . -35.323  -6.334  11.714   1.00 76.80 196 A 1 
ATOM 1481 N N   . ASP A 0 197 . -33.094  -13.586 12.126   1.00 78.20 197 A 1 
ATOM 1482 C CA  . ASP A 0 197 . -32.153  -14.703 12.345   1.00 78.20 197 A 1 
ATOM 1483 C C   . ASP A 0 197 . -30.686  -14.254 12.231   1.00 78.20 197 A 1 
ATOM 1484 C CB  . ASP A 0 197 . -32.395  -15.840 11.337   1.00 78.20 197 A 1 
ATOM 1485 O O   . ASP A 0 197 . -29.833  -14.657 13.023   1.00 78.20 197 A 1 
ATOM 1486 C CG  . ASP A 0 197 . -33.740  -16.558 11.485   1.00 78.20 197 A 1 
ATOM 1487 O OD1 . ASP A 0 197 . -34.248  -16.668 12.617   1.00 78.20 197 A 1 
ATOM 1488 O OD2 . ASP A 0 197 . -34.274  -16.975 10.428   1.00 78.20 197 A 1 
ATOM 1489 N N   . SER A 0 198 . -30.380  -13.389 11.260   1.00 82.99 198 A 1 
ATOM 1490 C CA  . SER A 0 198 . -29.068  -12.753 11.148   1.00 82.99 198 A 1 
ATOM 1491 C C   . SER A 0 198 . -29.139  -11.401 10.435   1.00 82.99 198 A 1 
ATOM 1492 C CB  . SER A 0 198 . -28.058  -13.690 10.469   1.00 82.99 198 A 1 
ATOM 1493 O O   . SER A 0 198 . -29.939  -11.197 9.515    1.00 82.99 198 A 1 
ATOM 1494 O OG  . SER A 0 198 . -28.239  -13.721 9.069    1.00 82.99 198 A 1 
ATOM 1495 N N   . VAL A 0 199 . -28.281  -10.468 10.859   1.00 84.48 199 A 1 
ATOM 1496 C CA  . VAL A 0 199 . -28.058  -9.172  10.199   1.00 84.48 199 A 1 
ATOM 1497 C C   . VAL A 0 199 . -26.566  -8.877  10.087   1.00 84.48 199 A 1 
ATOM 1498 C CB  . VAL A 0 199 . -28.802  -8.003  10.874   1.00 84.48 199 A 1 
ATOM 1499 O O   . VAL A 0 199 . -25.797  -9.072  11.028   1.00 84.48 199 A 1 
ATOM 1500 C CG1 . VAL A 0 199 . -30.321  -8.155  10.750   1.00 84.48 199 A 1 
ATOM 1501 C CG2 . VAL A 0 199 . -28.462  -7.816  12.356   1.00 84.48 199 A 1 
ATOM 1502 N N   . ASP A 0 200 . -26.147  -8.394  8.920    1.00 89.76 200 A 1 
ATOM 1503 C CA  . ASP A 0 200 . -24.739  -8.353  8.530    1.00 89.76 200 A 1 
ATOM 1504 C C   . ASP A 0 200 . -24.459  -7.057  7.744    1.00 89.76 200 A 1 
ATOM 1505 C CB  . ASP A 0 200 . -24.476  -9.647  7.732    1.00 89.76 200 A 1 
ATOM 1506 O O   . ASP A 0 200 . -25.038  -6.810  6.683    1.00 89.76 200 A 1 
ATOM 1507 C CG  . ASP A 0 200 . -23.029  -10.128 7.701    1.00 89.76 200 A 1 
ATOM 1508 O OD1 . ASP A 0 200 . -22.224  -9.816  8.603    1.00 89.76 200 A 1 
ATOM 1509 O OD2 . ASP A 0 200 . -22.659  -10.764 6.686    1.00 89.76 200 A 1 
ATOM 1510 N N   . ALA A 0 201 . -23.596  -6.186  8.271    1.00 90.69 201 A 1 
ATOM 1511 C CA  . ALA A 0 201 . -23.314  -4.860  7.719    1.00 90.69 201 A 1 
ATOM 1512 C C   . ALA A 0 201 . -21.806  -4.639  7.559    1.00 90.69 201 A 1 
ATOM 1513 C CB  . ALA A 0 201 . -23.962  -3.793  8.611    1.00 90.69 201 A 1 
ATOM 1514 O O   . ALA A 0 201 . -21.053  -4.637  8.536    1.00 90.69 201 A 1 
ATOM 1515 N N   . LYS A 0 202 . -21.352  -4.417  6.321    1.00 95.45 202 A 1 
ATOM 1516 C CA  . LYS A 0 202 . -19.927  -4.272  5.980    1.00 95.45 202 A 1 
ATOM 1517 C C   . LYS A 0 202 . -19.673  -2.973  5.220    1.00 95.45 202 A 1 
ATOM 1518 C CB  . LYS A 0 202 . -19.437  -5.505  5.202    1.00 95.45 202 A 1 
ATOM 1519 O O   . LYS A 0 202 . -20.394  -2.652  4.275    1.00 95.45 202 A 1 
ATOM 1520 C CG  . LYS A 0 202 . -19.427  -6.785  6.054    1.00 95.45 202 A 1 
ATOM 1521 C CD  . LYS A 0 202 . -19.676  -8.046  5.218    1.00 95.45 202 A 1 
ATOM 1522 C CE  . LYS A 0 202 . -19.714  -9.245  6.173    1.00 95.45 202 A 1 
ATOM 1523 N NZ  . LYS A 0 202 . -20.388  -10.420 5.582    1.00 95.45 202 A 1 
ATOM 1524 N N   . ASN A 0 203 . -18.633  -2.249  5.622    1.00 96.74 203 A 1 
ATOM 1525 C CA  . ASN A 0 203 . -18.143  -1.032  4.979    1.00 96.74 203 A 1 
ATOM 1526 C C   . ASN A 0 203 . -16.657  -1.192  4.646    1.00 96.74 203 A 1 
ATOM 1527 C CB  . ASN A 0 203 . -18.412  0.171   5.899    1.00 96.74 203 A 1 
ATOM 1528 O O   . ASN A 0 203 . -15.867  -1.549  5.521    1.00 96.74 203 A 1 
ATOM 1529 C CG  . ASN A 0 203 . -17.862  1.477   5.342    1.00 96.74 203 A 1 
ATOM 1530 N ND2 . ASN A 0 203 . -16.804  1.981   5.923    1.00 96.74 203 A 1 
ATOM 1531 O OD1 . ASN A 0 203 . -18.403  2.066   4.423    1.00 96.74 203 A 1 
ATOM 1532 N N   . TYR A 0 204 . -16.301  -0.890  3.404    1.00 95.43 204 A 1 
ATOM 1533 C CA  . TYR A 0 204 . -14.945  -0.929  2.873    1.00 95.43 204 A 1 
ATOM 1534 C C   . TYR A 0 204 . -14.608  0.451   2.318    1.00 95.43 204 A 1 
ATOM 1535 C CB  . TYR A 0 204 . -14.841  -2.002  1.781    1.00 95.43 204 A 1 
ATOM 1536 O O   . TYR A 0 204 . -15.269  0.933   1.400    1.00 95.43 204 A 1 
ATOM 1537 C CG  . TYR A 0 204 . -15.253  -3.392  2.224    1.00 95.43 204 A 1 
ATOM 1538 C CD1 . TYR A 0 204 . -14.314  -4.231  2.852    1.00 95.43 204 A 1 
ATOM 1539 C CD2 . TYR A 0 204 . -16.572  -3.841  2.012    1.00 95.43 204 A 1 
ATOM 1540 C CE1 . TYR A 0 204 . -14.688  -5.522  3.269    1.00 95.43 204 A 1 
ATOM 1541 C CE2 . TYR A 0 204 . -16.951  -5.134  2.424    1.00 95.43 204 A 1 
ATOM 1542 O OH  . TYR A 0 204 . -16.370  -7.221  3.457    1.00 95.43 204 A 1 
ATOM 1543 C CZ  . TYR A 0 204 . -16.009  -5.975  3.053    1.00 95.43 204 A 1 
ATOM 1544 N N   . ASP A 0 205 . -13.589  1.078   2.881    1.00 96.51 205 A 1 
ATOM 1545 C CA  . ASP A 0 205 . -12.985  2.308   2.392    1.00 96.51 205 A 1 
ATOM 1546 C C   . ASP A 0 205 . -11.573  1.960   1.902    1.00 96.51 205 A 1 
ATOM 1547 C CB  . ASP A 0 205 . -12.963  3.350   3.523    1.00 96.51 205 A 1 
ATOM 1548 O O   . ASP A 0 205 . -10.844  1.270   2.609    1.00 96.51 205 A 1 
ATOM 1549 C CG  . ASP A 0 205 . -14.342  3.925   3.846    1.00 96.51 205 A 1 
ATOM 1550 O OD1 . ASP A 0 205 . -14.856  4.688   3.001    1.00 96.51 205 A 1 
ATOM 1551 O OD2 . ASP A 0 205 . -14.882  3.677   4.953    1.00 96.51 205 A 1 
ATOM 1552 N N   . ASN A 0 206 . -11.180  2.416   0.714    1.00 96.97 206 A 1 
ATOM 1553 C CA  . ASN A 0 206 . -9.777   2.402   0.298    1.00 96.97 206 A 1 
ATOM 1554 C C   . ASN A 0 206 . -9.392   3.743   -0.332   1.00 96.97 206 A 1 
ATOM 1555 C CB  . ASN A 0 206 . -9.450   1.215   -0.636   1.00 96.97 206 A 1 
ATOM 1556 O O   . ASN A 0 206 . -10.167  4.308   -1.110   1.00 96.97 206 A 1 
ATOM 1557 C CG  . ASN A 0 206 . -7.941   1.119   -0.846   1.00 96.97 206 A 1 
ATOM 1558 N ND2 . ASN A 0 206 . -7.464   0.603   -1.950   1.00 96.97 206 A 1 
ATOM 1559 O OD1 . ASN A 0 206 . -7.176   1.561   -0.016   1.00 96.97 206 A 1 
ATOM 1560 N N   . GLU A 0 207 . -8.199   4.229   -0.013   1.00 97.68 207 A 1 
ATOM 1561 C CA  . GLU A 0 207 . -7.559   5.395   -0.615   1.00 97.68 207 A 1 
ATOM 1562 C C   . GLU A 0 207 . -6.168   4.987   -1.098   1.00 97.68 207 A 1 
ATOM 1563 C CB  . GLU A 0 207 . -7.493   6.555   0.400    1.00 97.68 207 A 1 
ATOM 1564 O O   . GLU A 0 207 . -5.341   4.572   -0.292   1.00 97.68 207 A 1 
ATOM 1565 C CG  . GLU A 0 207 . -8.895   7.130   0.641    1.00 97.68 207 A 1 
ATOM 1566 C CD  . GLU A 0 207 . -8.943   8.324   1.603    1.00 97.68 207 A 1 
ATOM 1567 O OE1 . GLU A 0 207 . -9.697   8.252   2.609    1.00 97.68 207 A 1 
ATOM 1568 O OE2 . GLU A 0 207 . -8.427   9.403   1.240    1.00 97.68 207 A 1 
ATOM 1569 N N   . TRP A 0 208 . -5.909   5.113   -2.400   1.00 98.14 208 A 1 
ATOM 1570 C CA  . TRP A 0 208 . -4.624   4.766   -2.999   1.00 98.14 208 A 1 
ATOM 1571 C C   . TRP A 0 208 . -4.041   5.925   -3.806   1.00 98.14 208 A 1 
ATOM 1572 C CB  . TRP A 0 208 . -4.728   3.480   -3.831   1.00 98.14 208 A 1 
ATOM 1573 O O   . TRP A 0 208 . -4.765   6.746   -4.378   1.00 98.14 208 A 1 
ATOM 1574 C CG  . TRP A 0 208 . -5.562   3.570   -5.076   1.00 98.14 208 A 1 
ATOM 1575 C CD1 . TRP A 0 208 . -6.852   3.183   -5.175   1.00 98.14 208 A 1 
ATOM 1576 C CD2 . TRP A 0 208 . -5.186   4.059   -6.403   1.00 98.14 208 A 1 
ATOM 1577 C CE2 . TRP A 0 208 . -6.326   3.961   -7.256   1.00 98.14 208 A 1 
ATOM 1578 C CE3 . TRP A 0 208 . -4.001   4.565   -6.979   1.00 98.14 208 A 1 
ATOM 1579 N NE1 . TRP A 0 208 . -7.302   3.391   -6.465   1.00 98.14 208 A 1 
ATOM 1580 C CH2 . TRP A 0 208 . -5.111   4.897   -9.131   1.00 98.14 208 A 1 
ATOM 1581 C CZ2 . TRP A 0 208 . -6.305   4.380   -8.596   1.00 98.14 208 A 1 
ATOM 1582 C CZ3 . TRP A 0 208 . -3.962   4.979   -8.325   1.00 98.14 208 A 1 
ATOM 1583 N N   . TYR A 0 209 . -2.716   5.964   -3.862   1.00 98.41 209 A 1 
ATOM 1584 C CA  . TYR A 0 209 . -1.927   6.872   -4.683   1.00 98.41 209 A 1 
ATOM 1585 C C   . TYR A 0 209 . -0.774   6.091   -5.314   1.00 98.41 209 A 1 
ATOM 1586 C CB  . TYR A 0 209 . -1.427   8.034   -3.815   1.00 98.41 209 A 1 
ATOM 1587 O O   . TYR A 0 209 . -0.073   5.355   -4.623   1.00 98.41 209 A 1 
ATOM 1588 C CG  . TYR A 0 209 . -0.414   8.942   -4.481   1.00 98.41 209 A 1 
ATOM 1589 C CD1 . TYR A 0 209 . 0.962    8.782   -4.217   1.00 98.41 209 A 1 
ATOM 1590 C CD2 . TYR A 0 209 . -0.849   9.949   -5.361   1.00 98.41 209 A 1 
ATOM 1591 C CE1 . TYR A 0 209 . 1.898    9.656   -4.803   1.00 98.41 209 A 1 
ATOM 1592 C CE2 . TYR A 0 209 . 0.083    10.824  -5.947   1.00 98.41 209 A 1 
ATOM 1593 O OH  . TYR A 0 209 . 2.361    11.550  -6.191   1.00 98.41 209 A 1 
ATOM 1594 C CZ  . TYR A 0 209 . 1.458    10.687  -5.658   1.00 98.41 209 A 1 
ATOM 1595 N N   . GLU A 0 210 . -0.575   6.250   -6.617   1.00 98.01 210 A 1 
ATOM 1596 C CA  . GLU A 0 210 . 0.565    5.688   -7.339   1.00 98.01 210 A 1 
ATOM 1597 C C   . GLU A 0 210 . 1.166    6.764   -8.240   1.00 98.01 210 A 1 
ATOM 1598 C CB  . GLU A 0 210 . 0.163    4.417   -8.115   1.00 98.01 210 A 1 
ATOM 1599 O O   . GLU A 0 210 . 0.451    7.445   -8.973   1.00 98.01 210 A 1 
ATOM 1600 C CG  . GLU A 0 210 . 1.343    3.808   -8.901   1.00 98.01 210 A 1 
ATOM 1601 C CD  . GLU A 0 210 . 1.092    2.370   -9.393   1.00 98.01 210 A 1 
ATOM 1602 O OE1 . GLU A 0 210 . 2.089    1.614   -9.534   1.00 98.01 210 A 1 
ATOM 1603 O OE2 . GLU A 0 210 . -0.076   1.974   -9.582   1.00 98.01 210 A 1 
ATOM 1604 N N   . LYS A 0 211 . 2.489    6.910   -8.192   1.00 98.21 211 A 1 
ATOM 1605 C CA  . LYS A 0 211 . 3.251    7.791   -9.073   1.00 98.21 211 A 1 
ATOM 1606 C C   . LYS A 0 211 . 4.469    7.050   -9.600   1.00 98.21 211 A 1 
ATOM 1607 C CB  . LYS A 0 211 . 3.607    9.082   -8.324   1.00 98.21 211 A 1 
ATOM 1608 O O   . LYS A 0 211 . 5.262    6.539   -8.815   1.00 98.21 211 A 1 
ATOM 1609 C CG  . LYS A 0 211 . 4.481    10.025  -9.165   1.00 98.21 211 A 1 
ATOM 1610 C CD  . LYS A 0 211 . 4.647    11.375  -8.460   1.00 98.21 211 A 1 
ATOM 1611 C CE  . LYS A 0 211 . 5.681    12.253  -9.173   1.00 98.21 211 A 1 
ATOM 1612 N NZ  . LYS A 0 211 . 6.963    12.311  -8.423   1.00 98.21 211 A 1 
ATOM 1613 N N   . SER A 0 212 . 4.633    7.037   -10.915  1.00 97.88 212 A 1 
ATOM 1614 C CA  . SER A 0 212 . 5.813    6.541   -11.614  1.00 97.88 212 A 1 
ATOM 1615 C C   . SER A 0 212 . 6.430    7.687   -12.406  1.00 97.88 212 A 1 
ATOM 1616 C CB  . SER A 0 212 . 5.428    5.372   -12.525  1.00 97.88 212 A 1 
ATOM 1617 O O   . SER A 0 212 . 5.768    8.293   -13.244  1.00 97.88 212 A 1 
ATOM 1618 O OG  . SER A 0 212 . 6.572    4.843   -13.169  1.00 97.88 212 A 1 
ATOM 1619 N N   . VAL A 0 213 . 7.697    7.983   -12.139  1.00 97.66 213 A 1 
ATOM 1620 C CA  . VAL A 0 213 . 8.527    8.914   -12.907  1.00 97.66 213 A 1 
ATOM 1621 C C   . VAL A 0 213 . 9.599    8.105   -13.618  1.00 97.66 213 A 1 
ATOM 1622 C CB  . VAL A 0 213 . 9.178    9.981   -12.007  1.00 97.66 213 A 1 
ATOM 1623 O O   . VAL A 0 213 . 10.220   7.242   -12.997  1.00 97.66 213 A 1 
ATOM 1624 C CG1 . VAL A 0 213 . 9.991    10.996  -12.823  1.00 97.66 213 A 1 
ATOM 1625 C CG2 . VAL A 0 213 . 8.127    10.759  -11.205  1.00 97.66 213 A 1 
ATOM 1626 N N   . TRP A 0 214 . 9.825    8.409   -14.890  1.00 95.29 214 A 1 
ATOM 1627 C CA  . TRP A 0 214 . 10.995   7.976   -15.646  1.00 95.29 214 A 1 
ATOM 1628 C C   . TRP A 0 214 . 11.544   9.196   -16.388  1.00 95.29 214 A 1 
ATOM 1629 C CB  . TRP A 0 214 . 10.603   6.829   -16.584  1.00 95.29 214 A 1 
ATOM 1630 O O   . TRP A 0 214 . 10.774   9.901   -17.042  1.00 95.29 214 A 1 
ATOM 1631 C CG  . TRP A 0 214 . 11.707   6.057   -17.246  1.00 95.29 214 A 1 
ATOM 1632 C CD1 . TRP A 0 214 . 13.041   6.223   -17.080  1.00 95.29 214 A 1 
ATOM 1633 C CD2 . TRP A 0 214 . 11.577   4.970   -18.218  1.00 95.29 214 A 1 
ATOM 1634 C CE2 . TRP A 0 214 . 12.881   4.532   -18.597  1.00 95.29 214 A 1 
ATOM 1635 C CE3 . TRP A 0 214 . 10.482   4.315   -18.827  1.00 95.29 214 A 1 
ATOM 1636 N NE1 . TRP A 0 214 . 13.727   5.331   -17.871  1.00 95.29 214 A 1 
ATOM 1637 C CH2 . TRP A 0 214 . 11.983   2.884   -20.121  1.00 95.29 214 A 1 
ATOM 1638 C CZ2 . TRP A 0 214 . 13.092   3.505   -19.525  1.00 95.29 214 A 1 
ATOM 1639 C CZ3 . TRP A 0 214 . 10.680   3.285   -19.769  1.00 95.29 214 A 1 
ATOM 1640 N N   . ALA A 0 215 . 12.829   9.482   -16.226  1.00 93.42 215 A 1 
ATOM 1641 C CA  . ALA A 0 215 . 13.557   10.505  -16.958  1.00 93.42 215 A 1 
ATOM 1642 C C   . ALA A 0 215 . 14.854   9.906   -17.507  1.00 93.42 215 A 1 
ATOM 1643 C CB  . ALA A 0 215 . 13.817   11.708  -16.045  1.00 93.42 215 A 1 
ATOM 1644 O O   . ALA A 0 215 . 15.434   9.039   -16.864  1.00 93.42 215 A 1 
ATOM 1645 N N   . ASP A 0 216 . 15.258   10.393  -18.668  1.00 90.11 216 A 1 
ATOM 1646 C CA  . ASP A 0 216 . 16.320   9.868   -19.527  1.00 90.11 216 A 1 
ATOM 1647 C C   . ASP A 0 216 . 17.014   11.111  -20.129  1.00 90.11 216 A 1 
ATOM 1648 C CB  . ASP A 0 216 . 15.583   8.959   -20.530  1.00 90.11 216 A 1 
ATOM 1649 O O   . ASP A 0 216 . 16.321   12.037  -20.570  1.00 90.11 216 A 1 
ATOM 1650 C CG  . ASP A 0 216 . 16.406   8.388   -21.679  1.00 90.11 216 A 1 
ATOM 1651 O OD1 . ASP A 0 216 . 16.387   7.143   -21.812  1.00 90.11 216 A 1 
ATOM 1652 O OD2 . ASP A 0 216 . 16.859   9.219   -22.493  1.00 90.11 216 A 1 
ATOM 1653 N N   . ASP A 0 217 . 18.341   11.241  -19.991  1.00 90.56 217 A 1 
ATOM 1654 C CA  . ASP A 0 217 . 19.118   12.452  -20.341  1.00 90.56 217 A 1 
ATOM 1655 C C   . ASP A 0 217 . 20.449   12.085  -21.017  1.00 90.56 217 A 1 
ATOM 1656 C CB  . ASP A 0 217 . 19.264   13.369  -19.104  1.00 90.56 217 A 1 
ATOM 1657 O O   . ASP A 0 217 . 21.537   12.320  -20.481  1.00 90.56 217 A 1 
ATOM 1658 C CG  . ASP A 0 217 . 19.868   14.777  -19.295  1.00 90.56 217 A 1 
ATOM 1659 O OD1 . ASP A 0 217 . 20.558   15.165  -20.266  1.00 90.56 217 A 1 
ATOM 1660 O OD2 . ASP A 0 217 . 19.595   15.645  -18.428  1.00 90.56 217 A 1 
ATOM 1661 N N   . ASP A 0 218 . 20.316   11.516  -22.214  1.00 88.32 218 A 1 
ATOM 1662 C CA  . ASP A 0 218 . 21.395   11.190  -23.146  1.00 88.32 218 A 1 
ATOM 1663 C C   . ASP A 0 218 . 22.226   12.424  -23.542  1.00 88.32 218 A 1 
ATOM 1664 C CB  . ASP A 0 218 . 20.782   10.571  -24.425  1.00 88.32 218 A 1 
ATOM 1665 O O   . ASP A 0 218 . 21.708   13.442  -24.017  1.00 88.32 218 A 1 
ATOM 1666 C CG  . ASP A 0 218 . 20.835   9.041   -24.503  1.00 88.32 218 A 1 
ATOM 1667 O OD1 . ASP A 0 218 . 21.757   8.473   -23.880  1.00 88.32 218 A 1 
ATOM 1668 O OD2 . ASP A 0 218 . 20.091   8.487   -25.347  1.00 88.32 218 A 1 
ATOM 1669 N N   . GLN A 0 219 . 23.552   12.324  -23.422  1.00 87.82 219 A 1 
ATOM 1670 C CA  . GLN A 0 219 . 24.526   13.322  -23.873  1.00 87.82 219 A 1 
ATOM 1671 C C   . GLN A 0 219 . 25.679   12.641  -24.604  1.00 87.82 219 A 1 
ATOM 1672 C CB  . GLN A 0 219 . 25.051   14.133  -22.675  1.00 87.82 219 A 1 
ATOM 1673 O O   . GLN A 0 219 . 26.272   11.695  -24.098  1.00 87.82 219 A 1 
ATOM 1674 C CG  . GLN A 0 219 . 23.965   15.078  -22.150  1.00 87.82 219 A 1 
ATOM 1675 C CD  . GLN A 0 219 . 24.290   15.743  -20.821  1.00 87.82 219 A 1 
ATOM 1676 N NE2 . GLN A 0 219 . 23.291   15.931  -19.987  1.00 87.82 219 A 1 
ATOM 1677 O OE1 . GLN A 0 219 . 25.398   16.165  -20.513  1.00 87.82 219 A 1 
ATOM 1678 N N   . TRP A 0 220 . 26.050   13.150  -25.780  1.00 82.67 220 A 1 
ATOM 1679 C CA  . TRP A 0 220 . 27.145   12.576  -26.565  1.00 82.67 220 A 1 
ATOM 1680 C C   . TRP A 0 220 . 27.879   13.621  -27.405  1.00 82.67 220 A 1 
ATOM 1681 C CB  . TRP A 0 220 . 26.610   11.442  -27.449  1.00 82.67 220 A 1 
ATOM 1682 O O   . TRP A 0 220 . 27.308   14.646  -27.791  1.00 82.67 220 A 1 
ATOM 1683 C CG  . TRP A 0 220 . 25.657   11.867  -28.523  1.00 82.67 220 A 1 
ATOM 1684 C CD1 . TRP A 0 220 . 24.315   11.959  -28.390  1.00 82.67 220 A 1 
ATOM 1685 C CD2 . TRP A 0 220 . 25.950   12.235  -29.905  1.00 82.67 220 A 1 
ATOM 1686 C CE2 . TRP A 0 220 . 24.720   12.548  -30.560  1.00 82.67 220 A 1 
ATOM 1687 C CE3 . TRP A 0 220 . 27.128   12.307  -30.676  1.00 82.67 220 A 1 
ATOM 1688 N NE1 . TRP A 0 220 . 23.754   12.355  -29.587  1.00 82.67 220 A 1 
ATOM 1689 C CH2 . TRP A 0 220 . 25.863   12.973  -32.655  1.00 82.67 220 A 1 
ATOM 1690 C CZ2 . TRP A 0 220 . 24.668   12.922  -31.913  1.00 82.67 220 A 1 
ATOM 1691 C CZ3 . TRP A 0 220 . 27.087   12.665  -32.036  1.00 82.67 220 A 1 
ATOM 1692 N N   . ALA A 0 221 . 29.143   13.345  -27.707  1.00 78.75 221 A 1 
ATOM 1693 C CA  . ALA A 0 221 . 29.971   14.092  -28.642  1.00 78.75 221 A 1 
ATOM 1694 C C   . ALA A 0 221 . 30.877   13.145  -29.445  1.00 78.75 221 A 1 
ATOM 1695 C CB  . ALA A 0 221 . 30.779   15.144  -27.872  1.00 78.75 221 A 1 
ATOM 1696 O O   . ALA A 0 221 . 31.354   12.142  -28.917  1.00 78.75 221 A 1 
ATOM 1697 N N   . GLU A 0 222 . 31.112   13.494  -30.707  1.00 74.40 222 A 1 
ATOM 1698 C CA  . GLU A 0 222 . 32.035   12.834  -31.635  1.00 74.40 222 A 1 
ATOM 1699 C C   . GLU A 0 222 . 32.902   13.915  -32.303  1.00 74.40 222 A 1 
ATOM 1700 C CB  . GLU A 0 222 . 31.261   12.062  -32.728  1.00 74.40 222 A 1 
ATOM 1701 O O   . GLU A 0 222 . 32.368   14.924  -32.777  1.00 74.40 222 A 1 
ATOM 1702 C CG  . GLU A 0 222 . 30.465   10.830  -32.255  1.00 74.40 222 A 1 
ATOM 1703 C CD  . GLU A 0 222 . 29.605   10.184  -33.370  1.00 74.40 222 A 1 
ATOM 1704 O OE1 . GLU A 0 222 . 29.071   9.073   -33.141  1.00 74.40 222 A 1 
ATOM 1705 O OE2 . GLU A 0 222 . 29.444   10.784  -34.465  1.00 74.40 222 A 1 
ATOM 1706 N N   . ASP A 0 223 . 34.213   13.691  -32.376  1.00 72.76 223 A 1 
ATOM 1707 C CA  . ASP A 0 223 . 35.163   14.438  -33.205  1.00 72.76 223 A 1 
ATOM 1708 C C   . ASP A 0 223 . 35.921   13.465  -34.127  1.00 72.76 223 A 1 
ATOM 1709 C CB  . ASP A 0 223 . 36.111   15.289  -32.338  1.00 72.76 223 A 1 
ATOM 1710 O O   . ASP A 0 223 . 36.160   12.302  -33.789  1.00 72.76 223 A 1 
ATOM 1711 C CG  . ASP A 0 223 . 36.957   16.293  -33.141  1.00 72.76 223 A 1 
ATOM 1712 O OD1 . ASP A 0 223 . 36.656   16.496  -34.344  1.00 72.76 223 A 1 
ATOM 1713 O OD2 . ASP A 0 223 . 37.874   16.889  -32.531  1.00 72.76 223 A 1 
ATOM 1714 N N   . TYR A 0 224 . 36.256   13.917  -35.333  1.00 74.58 224 A 1 
ATOM 1715 C CA  . TYR A 0 224 . 36.975   13.129  -36.330  1.00 74.58 224 A 1 
ATOM 1716 C C   . TYR A 0 224 . 37.741   14.035  -37.295  1.00 74.58 224 A 1 
ATOM 1717 C CB  . TYR A 0 224 . 35.982   12.239  -37.113  1.00 74.58 224 A 1 
ATOM 1718 O O   . TYR A 0 224 . 37.161   14.520  -38.280  1.00 74.58 224 A 1 
ATOM 1719 C CG  . TYR A 0 224 . 36.652   11.329  -38.135  1.00 74.58 224 A 1 
ATOM 1720 C CD1 . TYR A 0 224 . 36.609   11.597  -39.519  1.00 74.58 224 A 1 
ATOM 1721 C CD2 . TYR A 0 224 . 37.412   10.251  -37.666  1.00 74.58 224 A 1 
ATOM 1722 C CE1 . TYR A 0 224 . 37.344   10.795  -40.424  1.00 74.58 224 A 1 
ATOM 1723 C CE2 . TYR A 0 224 . 38.163   9.459   -38.548  1.00 74.58 224 A 1 
ATOM 1724 O OH  . TYR A 0 224 . 38.948   8.992   -40.748  1.00 74.58 224 A 1 
ATOM 1725 C CZ  . TYR A 0 224 . 38.143   9.737   -39.930  1.00 74.58 224 A 1 
ATOM 1726 N N   . ASP A 0 225 . 39.056   14.179  -37.105  1.00 75.80 225 A 1 
ATOM 1727 C CA  . ASP A 0 225 . 39.910   14.728  -38.146  1.00 75.80 225 A 1 
ATOM 1728 C C   . ASP A 0 225 . 40.464   13.636  -39.075  1.00 75.80 225 A 1 
ATOM 1729 C CB  . ASP A 0 225 . 41.050   15.639  -37.654  1.00 75.80 225 A 1 
ATOM 1730 O O   . ASP A 0 225 . 40.739   12.473  -38.760  1.00 75.80 225 A 1 
ATOM 1731 C CG  . ASP A 0 225 . 40.665   16.989  -37.050  1.00 75.80 225 A 1 
ATOM 1732 O OD1 . ASP A 0 225 . 39.770   17.615  -37.656  1.00 75.80 225 A 1 
ATOM 1733 O OD2 . ASP A 0 225 . 41.516   17.582  -36.340  1.00 75.80 225 A 1 
ATOM 1734 N N   . ARG A 0 226 . 40.729   14.058  -40.309  1.00 72.36 226 A 1 
ATOM 1735 C CA  . ARG A 0 226 . 41.641   13.357  -41.210  1.00 72.36 226 A 1 
ATOM 1736 C C   . ARG A 0 226 . 42.629   14.333  -41.808  1.00 72.36 226 A 1 
ATOM 1737 C CB  . ARG A 0 226 . 40.843   12.591  -42.267  1.00 72.36 226 A 1 
ATOM 1738 O O   . ARG A 0 226 . 42.232   15.333  -42.400  1.00 72.36 226 A 1 
ATOM 1739 C CG  . ARG A 0 226 . 41.791   11.902  -43.261  1.00 72.36 226 A 1 
ATOM 1740 C CD  . ARG A 0 226 . 41.031   11.079  -44.292  1.00 72.36 226 A 1 
ATOM 1741 N NE  . ARG A 0 226 . 40.416   9.902   -43.662  1.00 72.36 226 A 1 
ATOM 1742 N NH1 . ARG A 0 226 . 39.631   8.928   -45.570  1.00 72.36 226 A 1 
ATOM 1743 N NH2 . ARG A 0 226 . 39.233   7.988   -43.569  1.00 72.36 226 A 1 
ATOM 1744 C CZ  . ARG A 0 226 . 39.770   8.938   -44.272  1.00 72.36 226 A 1 
ATOM 1745 N N   . TYR A 0 227 . 43.906   13.959  -41.805  1.00 68.96 227 A 1 
ATOM 1746 C CA  . TYR A 0 227 . 44.992   14.746  -42.383  1.00 68.96 227 A 1 
ATOM 1747 C C   . TYR A 0 227 . 45.813   13.948  -43.403  1.00 68.96 227 A 1 
ATOM 1748 C CB  . TYR A 0 227 . 45.861   15.297  -41.247  1.00 68.96 227 A 1 
ATOM 1749 O O   . TYR A 0 227 . 46.655   13.118  -43.056  1.00 68.96 227 A 1 
ATOM 1750 C CG  . TYR A 0 227 . 45.125   16.255  -40.331  1.00 68.96 227 A 1 
ATOM 1751 C CD1 . TYR A 0 227 . 44.785   17.540  -40.798  1.00 68.96 227 A 1 
ATOM 1752 C CD2 . TYR A 0 227 . 44.753   15.857  -39.031  1.00 68.96 227 A 1 
ATOM 1753 C CE1 . TYR A 0 227 . 44.084   18.428  -39.961  1.00 68.96 227 A 1 
ATOM 1754 C CE2 . TYR A 0 227 . 44.058   16.750  -38.192  1.00 68.96 227 A 1 
ATOM 1755 O OH  . TYR A 0 227 . 43.036   18.928  -37.900  1.00 68.96 227 A 1 
ATOM 1756 C CZ  . TYR A 0 227 . 43.711   18.034  -38.661  1.00 68.96 227 A 1 
ATOM 1757 N N   . ASP A 0 228 . 45.642   14.272  -44.688  1.00 65.05 228 A 1 
ATOM 1758 C CA  . ASP A 0 228 . 46.448   13.761  -45.799  1.00 65.05 228 A 1 
ATOM 1759 C C   . ASP A 0 228 . 47.532   14.779  -46.194  1.00 65.05 228 A 1 
ATOM 1760 C CB  . ASP A 0 228 . 45.548   13.414  -47.001  1.00 65.05 228 A 1 
ATOM 1761 O O   . ASP A 0 228 . 47.289   15.758  -46.911  1.00 65.05 228 A 1 
ATOM 1762 C CG  . ASP A 0 228 . 44.868   12.045  -46.890  1.00 65.05 228 A 1 
ATOM 1763 O OD1 . ASP A 0 228 . 45.598   11.074  -46.591  1.00 65.05 228 A 1 
ATOM 1764 O OD2 . ASP A 0 228 . 43.672   11.945  -47.246  1.00 65.05 228 A 1 
ATOM 1765 N N   . LYS A 0 229 . 48.782   14.534  -45.774  1.00 57.37 229 A 1 
ATOM 1766 C CA  . LYS A 0 229 . 49.942   15.339  -46.183  1.00 57.37 229 A 1 
ATOM 1767 C C   . LYS A 0 229 . 50.644   14.711  -47.384  1.00 57.37 229 A 1 
ATOM 1768 C CB  . LYS A 0 229 . 50.866   15.602  -44.985  1.00 57.37 229 A 1 
ATOM 1769 O O   . LYS A 0 229 . 51.600   13.942  -47.245  1.00 57.37 229 A 1 
ATOM 1770 C CG  . LYS A 0 229 . 51.946   16.636  -45.352  1.00 57.37 229 A 1 
ATOM 1771 C CD  . LYS A 0 229 . 52.730   17.070  -44.111  1.00 57.37 229 A 1 
ATOM 1772 C CE  . LYS A 0 229 . 53.742   18.163  -44.474  1.00 57.37 229 A 1 
ATOM 1773 N NZ  . LYS A 0 229 . 54.377   18.723  -43.255  1.00 57.37 229 A 1 
ATOM 1774 N N   . GLN A 0 230 . 50.217   15.108  -48.582  1.00 53.28 230 A 1 
ATOM 1775 C CA  . GLN A 0 230 . 50.953   14.838  -49.817  1.00 53.28 230 A 1 
ATOM 1776 C C   . GLN A 0 230 . 52.156   15.793  -49.928  1.00 53.28 230 A 1 
ATOM 1777 C CB  . GLN A 0 230 . 49.991   14.941  -51.018  1.00 53.28 230 A 1 
ATOM 1778 O O   . GLN A 0 230 . 51.983   17.010  -50.057  1.00 53.28 230 A 1 
ATOM 1779 C CG  . GLN A 0 230 . 50.655   14.503  -52.334  1.00 53.28 230 A 1 
ATOM 1780 C CD  . GLN A 0 230 . 49.681   14.482  -53.513  1.00 53.28 230 A 1 
ATOM 1781 N NE2 . GLN A 0 230 . 49.490   13.350  -54.155  1.00 53.28 230 A 1 
ATOM 1782 O OE1 . GLN A 0 230 . 49.107   15.479  -53.926  1.00 53.28 230 A 1 
ATOM 1783 N N   . SER A 0 231 . 53.384   15.260  -49.909  1.00 49.11 231 A 1 
ATOM 1784 C CA  . SER A 0 231 . 54.598   16.069  -50.102  1.00 49.11 231 A 1 
ATOM 1785 C C   . SER A 0 231 . 54.579   16.770  -51.468  1.00 49.11 231 A 1 
ATOM 1786 C CB  . SER A 0 231 . 55.858   15.211  -49.955  1.00 49.11 231 A 1 
ATOM 1787 O O   . SER A 0 231 . 54.454   16.126  -52.510  1.00 49.11 231 A 1 
ATOM 1788 O OG  . SER A 0 231 . 56.054   14.888  -48.592  1.00 49.11 231 A 1 
ATOM 1789 N N   . GLY A 0 232 . 54.700   18.102  -51.464  1.00 44.67 232 A 1 
ATOM 1790 C CA  . GLY A 0 232 . 54.507   18.958  -52.646  1.00 44.67 232 A 1 
ATOM 1791 C C   . GLY A 0 232 . 55.660   18.977  -53.660  1.00 44.67 232 A 1 
ATOM 1792 O O   . GLY A 0 232 . 55.518   19.562  -54.738  1.00 44.67 232 A 1 
ATOM 1793 N N   . ASP A 0 233 . 56.783   18.325  -53.352  1.00 43.94 233 A 1 
ATOM 1794 C CA  . ASP A 0 233 . 58.072   18.476  -54.045  1.00 43.94 233 A 1 
ATOM 1795 C C   . ASP A 0 233 . 58.185   17.710  -55.369  1.00 43.94 233 A 1 
ATOM 1796 C CB  . ASP A 0 233 . 59.234   18.182  -53.080  1.00 43.94 233 A 1 
ATOM 1797 O O   . ASP A 0 233 . 59.143   16.986  -55.638  1.00 43.94 233 A 1 
ATOM 1798 C CG  . ASP A 0 233 . 59.479   19.308  -52.078  1.00 43.94 233 A 1 
ATOM 1799 O OD1 . ASP A 0 233 . 58.964   20.424  -52.316  1.00 43.94 233 A 1 
ATOM 1800 O OD2 . ASP A 0 233 . 60.216   19.036  -51.110  1.00 43.94 233 A 1 
ATOM 1801 N N   . SER A 0 234 . 57.204   17.898  -56.250  1.00 37.25 234 A 1 
ATOM 1802 C CA  . SER A 0 234 . 57.314   17.590  -57.679  1.00 37.25 234 A 1 
ATOM 1803 C C   . SER A 0 234 . 56.350   18.409  -58.542  1.00 37.25 234 A 1 
ATOM 1804 C CB  . SER A 0 234 . 57.171   16.089  -57.940  1.00 37.25 234 A 1 
ATOM 1805 O O   . SER A 0 234 . 55.895   17.939  -59.588  1.00 37.25 234 A 1 
ATOM 1806 O OG  . SER A 0 234 . 58.358   15.413  -57.585  1.00 37.25 234 A 1 
ATOM 1807 N N   . TYR A 0 235 . 56.094   19.679  -58.190  1.00 39.91 235 A 1 
ATOM 1808 C CA  . TYR A 0 235 . 55.759   20.642  -59.243  1.00 39.91 235 A 1 
ATOM 1809 C C   . TYR A 0 235 . 57.000   20.794  -60.123  1.00 39.91 235 A 1 
ATOM 1810 C CB  . TYR A 0 235 . 55.240   21.982  -58.708  1.00 39.91 235 A 1 
ATOM 1811 O O   . TYR A 0 235 . 57.925   21.547  -59.809  1.00 39.91 235 A 1 
ATOM 1812 C CG  . TYR A 0 235 . 54.473   22.739  -59.783  1.00 39.91 235 A 1 
ATOM 1813 C CD1 . TYR A 0 235 . 55.127   23.640  -60.649  1.00 39.91 235 A 1 
ATOM 1814 C CD2 . TYR A 0 235 . 53.098   22.485  -59.949  1.00 39.91 235 A 1 
ATOM 1815 C CE1 . TYR A 0 235 . 54.401   24.302  -61.662  1.00 39.91 235 A 1 
ATOM 1816 C CE2 . TYR A 0 235 . 52.370   23.139  -60.961  1.00 39.91 235 A 1 
ATOM 1817 O OH  . TYR A 0 235 . 52.305   24.689  -62.783  1.00 39.91 235 A 1 
ATOM 1818 C CZ  . TYR A 0 235 . 53.017   24.054  -61.815  1.00 39.91 235 A 1 
ATOM 1819 N N   . GLY A 0 236 . 57.062   19.968  -61.169  1.00 37.57 236 A 1 
ATOM 1820 C CA  . GLY A 0 236 . 58.241   19.818  -62.001  1.00 37.57 236 A 1 
ATOM 1821 C C   . GLY A 0 236 . 58.726   21.186  -62.448  1.00 37.57 236 A 1 
ATOM 1822 O O   . GLY A 0 236 . 57.982   21.927  -63.094  1.00 37.57 236 A 1 
ATOM 1823 N N   . LYS A 0 237 . 59.978   21.514  -62.107  1.00 35.16 237 A 1 
ATOM 1824 C CA  . LYS A 0 237 . 60.678   22.658  -62.687  1.00 35.16 237 A 1 
ATOM 1825 C C   . LYS A 0 237 . 60.780   22.410  -64.189  1.00 35.16 237 A 1 
ATOM 1826 C CB  . LYS A 0 237 . 62.067   22.865  -62.047  1.00 35.16 237 A 1 
ATOM 1827 O O   . LYS A 0 237 . 61.780   21.884  -64.669  1.00 35.16 237 A 1 
ATOM 1828 C CG  . LYS A 0 237 . 62.013   23.472  -60.637  1.00 35.16 237 A 1 
ATOM 1829 C CD  . LYS A 0 237 . 63.431   23.679  -60.074  1.00 35.16 237 A 1 
ATOM 1830 C CE  . LYS A 0 237 . 63.353   24.297  -58.670  1.00 35.16 237 A 1 
ATOM 1831 N NZ  . LYS A 0 237 . 64.681   24.375  -58.009  1.00 35.16 237 A 1 
ATOM 1832 N N   . ALA A 0 238 . 59.751   22.824  -64.926  1.00 35.58 238 A 1 
ATOM 1833 C CA  . ALA A 0 238 . 59.894   23.272  -66.294  1.00 35.58 238 A 1 
ATOM 1834 C C   . ALA A 0 238 . 60.928   24.396  -66.222  1.00 35.58 238 A 1 
ATOM 1835 C CB  . ALA A 0 238 . 58.526   23.729  -66.821  1.00 35.58 238 A 1 
ATOM 1836 O O   . ALA A 0 238 . 60.607   25.523  -65.840  1.00 35.58 238 A 1 
ATOM 1837 N N   . ALA A 0 239 . 62.196   24.025  -66.426  1.00 31.82 239 A 1 
ATOM 1838 C CA  . ALA A 0 239 . 63.322   24.927  -66.289  1.00 31.82 239 A 1 
ATOM 1839 C C   . ALA A 0 239 . 63.018   26.141  -67.156  1.00 31.82 239 A 1 
ATOM 1840 C CB  . ALA A 0 239 . 64.609   24.207  -66.706  1.00 31.82 239 A 1 
ATOM 1841 O O   . ALA A 0 239 . 62.729   25.991  -68.345  1.00 31.82 239 A 1 
ATOM 1842 N N   . SER A 0 240 . 62.982   27.317  -66.530  1.00 37.32 240 A 1 
ATOM 1843 C CA  . SER A 0 240 . 62.500   28.525  -67.177  1.00 37.32 240 A 1 
ATOM 1844 C C   . SER A 0 240 . 63.271   28.732  -68.473  1.00 37.32 240 A 1 
ATOM 1845 C CB  . SER A 0 240 . 62.628   29.736  -66.240  1.00 37.32 240 A 1 
ATOM 1846 O O   . SER A 0 240 . 64.469   29.021  -68.460  1.00 37.32 240 A 1 
ATOM 1847 O OG  . SER A 0 240 . 63.876   29.761  -65.568  1.00 37.32 240 A 1 
ATOM 1848 N N   . THR A 0 241 . 62.582   28.601  -69.611  1.00 34.58 241 A 1 
ATOM 1849 C CA  . THR A 0 241 . 63.082   29.130  -70.876  1.00 34.58 241 A 1 
ATOM 1850 C C   . THR A 0 241 . 63.263   30.617  -70.659  1.00 34.58 241 A 1 
ATOM 1851 C CB  . THR A 0 241 . 62.134   28.880  -72.058  1.00 34.58 241 A 1 
ATOM 1852 O O   . THR A 0 241 . 62.288   31.372  -70.647  1.00 34.58 241 A 1 
ATOM 1853 C CG2 . THR A 0 241 . 62.377   27.512  -72.685  1.00 34.58 241 A 1 
ATOM 1854 O OG1 . THR A 0 241 . 60.787   28.950  -71.652  1.00 34.58 241 A 1 
ATOM 1855 N N   . ASN A 0 242 . 64.507   31.013  -70.400  1.00 34.01 242 A 1 
ATOM 1856 C CA  . ASN A 0 242 . 64.869   32.388  -70.139  1.00 34.01 242 A 1 
ATOM 1857 C C   . ASN A 0 242 . 64.593   33.175  -71.419  1.00 34.01 242 A 1 
ATOM 1858 C CB  . ASN A 0 242 . 66.333   32.443  -69.668  1.00 34.01 242 A 1 
ATOM 1859 O O   . ASN A 0 242 . 65.371   33.122  -72.372  1.00 34.01 242 A 1 
ATOM 1860 C CG  . ASN A 0 242 . 66.746   33.832  -69.217  1.00 34.01 242 A 1 
ATOM 1861 N ND2 . ASN A 0 242 . 67.983   34.006  -68.818  1.00 34.01 242 A 1 
ATOM 1862 O OD1 . ASN A 0 242 . 65.970   34.771  -69.194  1.00 34.01 242 A 1 
ATOM 1863 N N   . ASN A 0 243 . 63.442   33.848  -71.455  1.00 38.24 243 A 1 
ATOM 1864 C CA  . ASN A 0 243 . 62.989   34.655  -72.579  1.00 38.24 243 A 1 
ATOM 1865 C C   . ASN A 0 243 . 63.759   35.988  -72.580  1.00 38.24 243 A 1 
ATOM 1866 C CB  . ASN A 0 243 . 61.453   34.768  -72.522  1.00 38.24 243 A 1 
ATOM 1867 O O   . ASN A 0 243 . 63.195   37.064  -72.379  1.00 38.24 243 A 1 
ATOM 1868 C CG  . ASN A 0 243 . 60.848   35.315  -73.804  1.00 38.24 243 A 1 
ATOM 1869 N ND2 . ASN A 0 243 . 59.545   35.466  -73.846  1.00 38.24 243 A 1 
ATOM 1870 O OD1 . ASN A 0 243 . 61.509   35.581  -74.792  1.00 38.24 243 A 1 
ATOM 1871 N N   . GLY A 0 244 . 65.083   35.877  -72.744  1.00 33.93 244 A 1 
ATOM 1872 C CA  . GLY A 0 244 . 66.055   36.959  -72.844  1.00 33.93 244 A 1 
ATOM 1873 C C   . GLY A 0 244 . 65.890   37.698  -74.165  1.00 33.93 244 A 1 
ATOM 1874 O O   . GLY A 0 244 . 66.663   37.523  -75.105  1.00 33.93 244 A 1 
ATOM 1875 N N   . SER A 0 245 . 64.822   38.481  -74.228  1.00 35.48 245 A 1 
ATOM 1876 C CA  . SER A 0 245 . 64.360   39.198  -75.407  1.00 35.48 245 A 1 
ATOM 1877 C C   . SER A 0 245 . 65.328   40.324  -75.810  1.00 35.48 245 A 1 
ATOM 1878 C CB  . SER A 0 245 . 62.959   39.731  -75.085  1.00 35.48 245 A 1 
ATOM 1879 O O   . SER A 0 245 . 65.642   41.191  -75.002  1.00 35.48 245 A 1 
ATOM 1880 O OG  . SER A 0 245 . 62.144   39.764  -76.233  1.00 35.48 245 A 1 
ATOM 1881 N N   . TYR A 0 246 . 65.752   40.314  -77.078  1.00 32.89 246 A 1 
ATOM 1882 C CA  . TYR A 0 246 . 66.411   41.397  -77.832  1.00 32.89 246 A 1 
ATOM 1883 C C   . TYR A 0 246 . 67.653   42.097  -77.234  1.00 32.89 246 A 1 
ATOM 1884 C CB  . TYR A 0 246 . 65.358   42.423  -78.278  1.00 32.89 246 A 1 
ATOM 1885 O O   . TYR A 0 246 . 67.568   43.145  -76.599  1.00 32.89 246 A 1 
ATOM 1886 C CG  . TYR A 0 246 . 64.233   41.812  -79.086  1.00 32.89 246 A 1 
ATOM 1887 C CD1 . TYR A 0 246 . 64.463   41.381  -80.407  1.00 32.89 246 A 1 
ATOM 1888 C CD2 . TYR A 0 246 . 62.973   41.614  -78.494  1.00 32.89 246 A 1 
ATOM 1889 C CE1 . TYR A 0 246 . 63.439   40.729  -81.120  1.00 32.89 246 A 1 
ATOM 1890 C CE2 . TYR A 0 246 . 61.950   40.953  -79.198  1.00 32.89 246 A 1 
ATOM 1891 O OH  . TYR A 0 246 . 61.212   39.847  -81.196  1.00 32.89 246 A 1 
ATOM 1892 C CZ  . TYR A 0 246 . 62.186   40.501  -80.512  1.00 32.89 246 A 1 
ATOM 1893 N N   . GLY A 0 247 . 68.837   41.637  -77.656  1.00 34.75 247 A 1 
ATOM 1894 C CA  . GLY A 0 247 . 70.069   42.435  -77.695  1.00 34.75 247 A 1 
ATOM 1895 C C   . GLY A 0 247 . 70.830   42.177  -79.000  1.00 34.75 247 A 1 
ATOM 1896 O O   . GLY A 0 247 . 71.223   41.045  -79.268  1.00 34.75 247 A 1 
ATOM 1897 N N   . TYR A 0 248 . 71.011   43.201  -79.842  1.00 32.79 248 A 1 
ATOM 1898 C CA  . TYR A 0 248 . 71.678   43.065  -81.147  1.00 32.79 248 A 1 
ATOM 1899 C C   . TYR A 0 248 . 73.165   42.692  -80.991  1.00 32.79 248 A 1 
ATOM 1900 C CB  . TYR A 0 248 . 71.549   44.374  -81.951  1.00 32.79 248 A 1 
ATOM 1901 O O   . TYR A 0 248 . 73.965   43.503  -80.531  1.00 32.79 248 A 1 
ATOM 1902 C CG  . TYR A 0 248 . 70.327   44.494  -82.846  1.00 32.79 248 A 1 
ATOM 1903 C CD1 . TYR A 0 248 . 70.462   44.306  -84.238  1.00 32.79 248 A 1 
ATOM 1904 C CD2 . TYR A 0 248 . 69.074   44.850  -82.307  1.00 32.79 248 A 1 
ATOM 1905 C CE1 . TYR A 0 248 . 69.354   44.485  -85.088  1.00 32.79 248 A 1 
ATOM 1906 C CE2 . TYR A 0 248 . 67.963   45.028  -83.156  1.00 32.79 248 A 1 
ATOM 1907 O OH  . TYR A 0 248 . 67.044   45.037  -85.379  1.00 32.79 248 A 1 
ATOM 1908 C CZ  . TYR A 0 248 . 68.104   44.852  -84.550  1.00 32.79 248 A 1 
ATOM 1909 N N   . GLY A 0 249 . 73.552   41.499  -81.451  1.00 36.05 249 A 1 
ATOM 1910 C CA  . GLY A 0 249 . 74.949   41.062  -81.506  1.00 36.05 249 A 1 
ATOM 1911 C C   . GLY A 0 249 . 75.136   39.860  -82.432  1.00 36.05 249 A 1 
ATOM 1912 O O   . GLY A 0 249 . 74.617   38.779  -82.171  1.00 36.05 249 A 1 
ATOM 1913 N N   . HIS A 0 250 . 75.870   40.036  -83.534  1.00 33.59 250 A 1 
ATOM 1914 C CA  . HIS A 0 250 . 76.151   38.955  -84.484  1.00 33.59 250 A 1 
ATOM 1915 C C   . HIS A 0 250 . 77.088   37.900  -83.868  1.00 33.59 250 A 1 
ATOM 1916 C CB  . HIS A 0 250 . 76.780   39.528  -85.768  1.00 33.59 250 A 1 
ATOM 1917 O O   . HIS A 0 250 . 78.291   38.122  -83.770  1.00 33.59 250 A 1 
ATOM 1918 C CG  . HIS A 0 250 . 75.806   40.140  -86.743  1.00 33.59 250 A 1 
ATOM 1919 C CD2 . HIS A 0 250 . 75.297   41.411  -86.715  1.00 33.59 250 A 1 
ATOM 1920 N ND1 . HIS A 0 250 . 75.332   39.541  -87.891  1.00 33.59 250 A 1 
ATOM 1921 C CE1 . HIS A 0 250 . 74.554   40.428  -88.533  1.00 33.59 250 A 1 
ATOM 1922 N NE2 . HIS A 0 250 . 74.501   41.580  -87.851  1.00 33.59 250 A 1 
ATOM 1923 N N   . GLY A 0 251 . 76.561   36.720  -83.532  1.00 37.05 251 A 1 
ATOM 1924 C CA  . GLY A 0 251 . 77.366   35.586  -83.072  1.00 37.05 251 A 1 
ATOM 1925 C C   . GLY A 0 251 . 76.548   34.299  -82.996  1.00 37.05 251 A 1 
ATOM 1926 O O   . GLY A 0 251 . 75.577   34.216  -82.253  1.00 37.05 251 A 1 
ATOM 1927 N N   . LYS A 0 252 . 76.916   33.287  -83.787  1.00 35.30 252 A 1 
ATOM 1928 C CA  . LYS A 0 252 . 76.278   31.959  -83.749  1.00 35.30 252 A 1 
ATOM 1929 C C   . LYS A 0 252 . 76.567   31.291  -82.400  1.00 35.30 252 A 1 
ATOM 1930 C CB  . LYS A 0 252 . 76.860   31.064  -84.861  1.00 35.30 252 A 1 
ATOM 1931 O O   . LYS A 0 252 . 77.722   31.317  -82.006  1.00 35.30 252 A 1 
ATOM 1932 C CG  . LYS A 0 252 . 76.627   31.569  -86.294  1.00 35.30 252 A 1 
ATOM 1933 C CD  . LYS A 0 252 . 77.422   30.705  -87.287  1.00 35.30 252 A 1 
ATOM 1934 C CE  . LYS A 0 252 . 77.211   31.194  -88.725  1.00 35.30 252 A 1 
ATOM 1935 N NZ  . LYS A 0 252 . 78.047   30.430  -89.688  1.00 35.30 252 A 1 
ATOM 1936 N N   . HIS A 0 253 . 75.563   30.662  -81.776  1.00 35.31 253 A 1 
ATOM 1937 C CA  . HIS A 0 253 . 75.604   29.347  -81.088  1.00 35.31 253 A 1 
ATOM 1938 C C   . HIS A 0 253 . 74.300   29.109  -80.288  1.00 35.31 253 A 1 
ATOM 1939 C CB  . HIS A 0 253 . 76.874   29.106  -80.232  1.00 35.31 253 A 1 
ATOM 1940 O O   . HIS A 0 253 . 74.299   28.980  -79.070  1.00 35.31 253 A 1 
ATOM 1941 C CG  . HIS A 0 253 . 78.050   28.594  -81.042  1.00 35.31 253 A 1 
ATOM 1942 C CD2 . HIS A 0 253 . 79.293   29.165  -81.143  1.00 35.31 253 A 1 
ATOM 1943 N ND1 . HIS A 0 253 . 78.060   27.478  -81.851  1.00 35.31 253 A 1 
ATOM 1944 C CE1 . HIS A 0 253 . 79.265   27.401  -82.442  1.00 35.31 253 A 1 
ATOM 1945 N NE2 . HIS A 0 253 . 80.044   28.419  -82.059  1.00 35.31 253 A 1 
ATOM 1946 N N   . GLY A 0 254 . 73.160   29.053  -80.987  1.00 31.83 254 A 1 
ATOM 1947 C CA  . GLY A 0 254 . 71.860   28.713  -80.392  1.00 31.83 254 A 1 
ATOM 1948 C C   . GLY A 0 254 . 71.633   27.202  -80.304  1.00 31.83 254 A 1 
ATOM 1949 O O   . GLY A 0 254 . 70.897   26.652  -81.121  1.00 31.83 254 A 1 
ATOM 1950 N N   . GLY A 0 255 . 72.280   26.534  -79.347  1.00 32.71 255 A 1 
ATOM 1951 C CA  . GLY A 0 255 . 71.964   25.155  -78.958  1.00 32.71 255 A 1 
ATOM 1952 C C   . GLY A 0 255 . 70.922   25.152  -77.841  1.00 32.71 255 A 1 
ATOM 1953 O O   . GLY A 0 255 . 71.267   25.359  -76.684  1.00 32.71 255 A 1 
ATOM 1954 N N   . VAL A 0 256 . 69.644   24.972  -78.183  1.00 33.61 256 A 1 
ATOM 1955 C CA  . VAL A 0 256 . 68.550   24.870  -77.200  1.00 33.61 256 A 1 
ATOM 1956 C C   . VAL A 0 256 . 68.379   23.424  -76.738  1.00 33.61 256 A 1 
ATOM 1957 C CB  . VAL A 0 256 . 67.232   25.510  -77.689  1.00 33.61 256 A 1 
ATOM 1958 O O   . VAL A 0 256 . 67.456   22.721  -77.149  1.00 33.61 256 A 1 
ATOM 1959 C CG1 . VAL A 0 256 . 67.291   27.032  -77.512  1.00 33.61 256 A 1 
ATOM 1960 C CG2 . VAL A 0 256 . 66.895   25.208  -79.158  1.00 33.61 256 A 1 
ATOM 1961 N N   . ASP A 0 257 . 69.289   22.983  -75.873  1.00 34.24 257 A 1 
ATOM 1962 C CA  . ASP A 0 257 . 69.270   21.646  -75.277  1.00 34.24 257 A 1 
ATOM 1963 C C   . ASP A 0 257 . 68.217   21.556  -74.158  1.00 34.24 257 A 1 
ATOM 1964 C CB  . ASP A 0 257 . 70.683   21.245  -74.818  1.00 34.24 257 A 1 
ATOM 1965 O O   . ASP A 0 257 . 68.522   21.584  -72.965  1.00 34.24 257 A 1 
ATOM 1966 C CG  . ASP A 0 257 . 71.662   21.072  -75.987  1.00 34.24 257 A 1 
ATOM 1967 O OD1 . ASP A 0 257 . 71.229   20.568  -77.051  1.00 34.24 257 A 1 
ATOM 1968 O OD2 . ASP A 0 257 . 72.842   21.446  -75.817  1.00 34.24 257 A 1 
ATOM 1969 N N   . ALA A 0 258 . 66.945   21.421  -74.545  1.00 30.31 258 A 1 
ATOM 1970 C CA  . ALA A 0 258 . 65.833   21.109  -73.642  1.00 30.31 258 A 1 
ATOM 1971 C C   . ALA A 0 258 . 65.877   19.631  -73.185  1.00 30.31 258 A 1 
ATOM 1972 C CB  . ALA A 0 258 . 64.515   21.520  -74.315  1.00 30.31 258 A 1 
ATOM 1973 O O   . ALA A 0 258 . 64.968   18.841  -73.437  1.00 30.31 258 A 1 
ATOM 1974 N N   . ALA A 0 259 . 66.976   19.241  -72.536  1.00 30.33 259 A 1 
ATOM 1975 C CA  . ALA A 0 259 . 67.315   17.863  -72.192  1.00 30.33 259 A 1 
ATOM 1976 C C   . ALA A 0 259 . 66.952   17.496  -70.740  1.00 30.33 259 A 1 
ATOM 1977 C CB  . ALA A 0 259 . 68.790   17.629  -72.548  1.00 30.33 259 A 1 
ATOM 1978 O O   . ALA A 0 259 . 67.799   17.054  -69.968  1.00 30.33 259 A 1 
ATOM 1979 N N   . SER A 0 260 . 65.692   17.687  -70.342  1.00 35.05 260 A 1 
ATOM 1980 C CA  . SER A 0 260 . 65.080   16.970  -69.206  1.00 35.05 260 A 1 
ATOM 1981 C C   . SER A 0 260 . 63.569   17.215  -69.150  1.00 35.05 260 A 1 
ATOM 1982 C CB  . SER A 0 260 . 65.723   17.303  -67.843  1.00 35.05 260 A 1 
ATOM 1983 O O   . SER A 0 260 . 63.091   18.329  -68.963  1.00 35.05 260 A 1 
ATOM 1984 O OG  . SER A 0 260 . 66.234   18.617  -67.784  1.00 35.05 260 A 1 
ATOM 1985 N N   . SER A 0 261 . 62.789   16.152  -69.315  1.00 33.55 261 A 1 
ATOM 1986 C CA  . SER A 0 261 . 61.343   16.132  -69.079  1.00 33.55 261 A 1 
ATOM 1987 C C   . SER A 0 261 . 60.974   14.790  -68.453  1.00 33.55 261 A 1 
ATOM 1988 C CB  . SER A 0 261 . 60.569   16.366  -70.381  1.00 33.55 261 A 1 
ATOM 1989 O O   . SER A 0 261 . 61.600   13.782  -68.770  1.00 33.55 261 A 1 
ATOM 1990 O OG  . SER A 0 261 . 60.673   17.726  -70.747  1.00 33.55 261 A 1 
ATOM 1991 N N   . ALA A 0 262 . 59.973   14.796  -67.568  1.00 33.37 262 A 1 
ATOM 1992 C CA  . ALA A 0 262 . 59.483   13.630  -66.823  1.00 33.37 262 A 1 
ATOM 1993 C C   . ALA A 0 262 . 60.492   12.965  -65.854  1.00 33.37 262 A 1 
ATOM 1994 C CB  . ALA A 0 262 . 58.781   12.659  -67.785  1.00 33.37 262 A 1 
ATOM 1995 O O   . ALA A 0 262 . 60.688   11.749  -65.867  1.00 33.37 262 A 1 
ATOM 1996 N N   . GLY A 0 263 . 61.066   13.752  -64.934  1.00 33.95 263 A 1 
ATOM 1997 C CA  . GLY A 0 263 . 61.500   13.194  -63.648  1.00 33.95 263 A 1 
ATOM 1998 C C   . GLY A 0 263 . 60.267   12.727  -62.870  1.00 33.95 263 A 1 
ATOM 1999 O O   . GLY A 0 263 . 59.371   13.532  -62.623  1.00 33.95 263 A 1 
ATOM 2000 N N   . ALA A 0 264 . 60.182   11.433  -62.555  1.00 40.26 264 A 1 
ATOM 2001 C CA  . ALA A 0 264 . 59.021   10.862  -61.879  1.00 40.26 264 A 1 
ATOM 2002 C C   . ALA A 0 264 . 58.952   11.338  -60.420  1.00 40.26 264 A 1 
ATOM 2003 C CB  . ALA A 0 264 . 59.064   9.333   -61.991  1.00 40.26 264 A 1 
ATOM 2004 O O   . ALA A 0 264 . 59.906   11.167  -59.662  1.00 40.26 264 A 1 
ATOM 2005 N N   . ALA A 0 265 . 57.812   11.916  -60.045  1.00 40.55 265 A 1 
ATOM 2006 C CA  . ALA A 0 265 . 57.522   12.347  -58.687  1.00 40.55 265 A 1 
ATOM 2007 C C   . ALA A 0 265 . 57.449   11.141  -57.741  1.00 40.55 265 A 1 
ATOM 2008 C CB  . ALA A 0 265 . 56.183   13.094  -58.714  1.00 40.55 265 A 1 
ATOM 2009 O O   . ALA A 0 265 . 56.562   10.298  -57.879  1.00 40.55 265 A 1 
ATOM 2010 N N   . GLY A 0 266 . 58.353   11.066  -56.764  1.00 42.90 266 A 1 
ATOM 2011 C CA  . GLY A 0 266 . 58.199   10.142  -55.645  1.00 42.90 266 A 1 
ATOM 2012 C C   . GLY A 0 266 . 57.095   10.651  -54.724  1.00 42.90 266 A 1 
ATOM 2013 O O   . GLY A 0 266 . 57.324   11.583  -53.958  1.00 42.90 266 A 1 
ATOM 2014 N N   . TYR A 0 267 . 55.900   10.063  -54.799  1.00 47.82 267 A 1 
ATOM 2015 C CA  . TYR A 0 267 . 54.804   10.401  -53.891  1.00 47.82 267 A 1 
ATOM 2016 C C   . TYR A 0 267 . 55.094   9.859   -52.490  1.00 47.82 267 A 1 
ATOM 2017 C CB  . TYR A 0 267 . 53.466   9.878   -54.430  1.00 47.82 267 A 1 
ATOM 2018 O O   . TYR A 0 267 . 54.791   8.707   -52.189  1.00 47.82 267 A 1 
ATOM 2019 C CG  . TYR A 0 267 . 52.972   10.603  -55.665  1.00 47.82 267 A 1 
ATOM 2020 C CD1 . TYR A 0 267 . 52.408   11.888  -55.541  1.00 47.82 267 A 1 
ATOM 2021 C CD2 . TYR A 0 267 . 53.076   9.997   -56.931  1.00 47.82 267 A 1 
ATOM 2022 C CE1 . TYR A 0 267 . 51.932   12.563  -56.680  1.00 47.82 267 A 1 
ATOM 2023 C CE2 . TYR A 0 267 . 52.606   10.671  -58.074  1.00 47.82 267 A 1 
ATOM 2024 O OH  . TYR A 0 267 . 51.576   12.598  -59.054  1.00 47.82 267 A 1 
ATOM 2025 C CZ  . TYR A 0 267 . 52.031   11.951  -57.950  1.00 47.82 267 A 1 
ATOM 2026 N N   . TRP A 0 268 . 55.682   10.701  -51.643  1.00 43.75 268 A 1 
ATOM 2027 C CA  . TRP A 0 268 . 55.734   10.480  -50.201  1.00 43.75 268 A 1 
ATOM 2028 C C   . TRP A 0 268 . 54.463   11.062  -49.575  1.00 43.75 268 A 1 
ATOM 2029 C CB  . TRP A 0 268 . 57.030   11.065  -49.615  1.00 43.75 268 A 1 
ATOM 2030 O O   . TRP A 0 268 . 54.119   12.224  -49.820  1.00 43.75 268 A 1 
ATOM 2031 C CG  . TRP A 0 268 . 57.805   10.117  -48.751  1.00 43.75 268 A 1 
ATOM 2032 C CD1 . TRP A 0 268 . 58.363   8.956   -49.173  1.00 43.75 268 A 1 
ATOM 2033 C CD2 . TRP A 0 268 . 58.107   10.201  -47.320  1.00 43.75 268 A 1 
ATOM 2034 C CE2 . TRP A 0 268 . 58.853   9.043   -46.952  1.00 43.75 268 A 1 
ATOM 2035 C CE3 . TRP A 0 268 . 57.828   11.125  -46.288  1.00 43.75 268 A 1 
ATOM 2036 N NE1 . TRP A 0 268 . 58.968   8.317   -48.108  1.00 43.75 268 A 1 
ATOM 2037 C CH2 . TRP A 0 268 . 59.016   9.747   -44.649  1.00 43.75 268 A 1 
ATOM 2038 C CZ2 . TRP A 0 268 . 59.294   8.801   -45.647  1.00 43.75 268 A 1 
ATOM 2039 C CZ3 . TRP A 0 268 . 58.287   10.907  -44.972  1.00 43.75 268 A 1 
ATOM 2040 N N   . GLY A 0 269 . 53.755   10.242  -48.801  1.00 56.39 269 A 1 
ATOM 2041 C CA  . GLY A 0 269 . 52.506   10.608  -48.144  1.00 56.39 269 A 1 
ATOM 2042 C C   . GLY A 0 269 . 52.485   10.094  -46.712  1.00 56.39 269 A 1 
ATOM 2043 O O   . GLY A 0 269 . 52.767   8.919   -46.466  1.00 56.39 269 A 1 
ATOM 2044 N N   . LYS A 0 270 . 52.155   10.993  -45.785  1.00 64.17 270 A 1 
ATOM 2045 C CA  . LYS A 0 270 . 51.713   10.653  -44.432  1.00 64.17 270 A 1 
ATOM 2046 C C   . LYS A 0 270 . 50.220   10.944  -44.374  1.00 64.17 270 A 1 
ATOM 2047 C CB  . LYS A 0 270 . 52.473   11.480  -43.385  1.00 64.17 270 A 1 
ATOM 2048 O O   . LYS A 0 270 . 49.822   12.048  -44.747  1.00 64.17 270 A 1 
ATOM 2049 C CG  . LYS A 0 270 . 53.922   11.005  -43.209  1.00 64.17 270 A 1 
ATOM 2050 C CD  . LYS A 0 270 . 54.674   11.937  -42.245  1.00 64.17 270 A 1 
ATOM 2051 C CE  . LYS A 0 270 . 56.026   11.344  -41.824  1.00 64.17 270 A 1 
ATOM 2052 N NZ  . LYS A 0 270 . 55.846   10.232  -40.853  1.00 64.17 270 A 1 
ATOM 2053 N N   . SER A 0 271 . 49.443   9.967   -43.937  1.00 69.20 271 A 1 
ATOM 2054 C CA  . SER A 0 271 . 48.004   10.093  -43.717  1.00 69.20 271 A 1 
ATOM 2055 C C   . SER A 0 271 . 47.708   9.683   -42.283  1.00 69.20 271 A 1 
ATOM 2056 C CB  . SER A 0 271 . 47.222   9.238   -44.722  1.00 69.20 271 A 1 
ATOM 2057 O O   . SER A 0 271 . 48.154   8.609   -41.872  1.00 69.20 271 A 1 
ATOM 2058 O OG  . SER A 0 271 . 47.674   7.895   -44.709  1.00 69.20 271 A 1 
ATOM 2059 N N   . ALA A 0 272 . 46.995   10.523  -41.545  1.00 75.81 272 A 1 
ATOM 2060 C CA  . ALA A 0 272 . 46.534   10.240  -40.192  1.00 75.81 272 A 1 
ATOM 2061 C C   . ALA A 0 272 . 45.031   10.527  -40.071  1.00 75.81 272 A 1 
ATOM 2062 C CB  . ALA A 0 272 . 47.366   11.048  -39.188  1.00 75.81 272 A 1 
ATOM 2063 O O   . ALA A 0 272 . 44.490   11.313  -40.857  1.00 75.81 272 A 1 
ATOM 2064 N N   . SER A 0 273 . 44.387   9.872   -39.116  1.00 78.35 273 A 1 
ATOM 2065 C CA  . SER A 0 273 . 43.070   10.231  -38.599  1.00 78.35 273 A 1 
ATOM 2066 C C   . SER A 0 273 . 43.018   9.872   -37.126  1.00 78.35 273 A 1 
ATOM 2067 C CB  . SER A 0 273 . 41.935   9.493   -39.315  1.00 78.35 273 A 1 
ATOM 2068 O O   . SER A 0 273 . 43.379   8.742   -36.793  1.00 78.35 273 A 1 
ATOM 2069 O OG  . SER A 0 273 . 42.107   8.081   -39.260  1.00 78.35 273 A 1 
ATOM 2070 N N   . ASP A 0 274 . 42.536   10.807  -36.336  1.00 76.56 274 A 1 
ATOM 2071 C CA  . ASP A 0 274 . 42.118   10.663  -34.948  1.00 76.56 274 A 1 
ATOM 2072 C C   . ASP A 0 274 . 40.590   10.441  -34.928  1.00 76.56 274 A 1 
ATOM 2073 C CB  . ASP A 0 274 . 42.596   11.913  -34.167  1.00 76.56 274 A 1 
ATOM 2074 O O   . ASP A 0 274 . 39.913   10.534  -35.962  1.00 76.56 274 A 1 
ATOM 2075 C CG  . ASP A 0 274 . 42.454   13.200  -34.991  1.00 76.56 274 A 1 
ATOM 2076 O OD1 . ASP A 0 274 . 41.372   13.335  -35.600  1.00 76.56 274 A 1 
ATOM 2077 O OD2 . ASP A 0 274 . 43.470   13.913  -35.209  1.00 76.56 274 A 1 
ATOM 2078 N N   . PHE A 0 275 . 40.053   10.029  -33.786  1.00 77.53 275 A 1 
ATOM 2079 C CA  . PHE A 0 275 . 38.619   9.906   -33.542  1.00 77.53 275 A 1 
ATOM 2080 C C   . PHE A 0 275 . 38.403   9.927   -32.037  1.00 77.53 275 A 1 
ATOM 2081 C CB  . PHE A 0 275 . 38.058   8.593   -34.117  1.00 77.53 275 A 1 
ATOM 2082 O O   . PHE A 0 275 . 38.821   8.986   -31.361  1.00 77.53 275 A 1 
ATOM 2083 C CG  . PHE A 0 275 . 36.609   8.325   -33.729  1.00 77.53 275 A 1 
ATOM 2084 C CD1 . PHE A 0 275 . 36.305   7.391   -32.719  1.00 77.53 275 A 1 
ATOM 2085 C CD2 . PHE A 0 275 . 35.568   9.071   -34.313  1.00 77.53 275 A 1 
ATOM 2086 C CE1 . PHE A 0 275 . 34.972   7.185   -32.318  1.00 77.53 275 A 1 
ATOM 2087 C CE2 . PHE A 0 275 . 34.234   8.869   -33.913  1.00 77.53 275 A 1 
ATOM 2088 C CZ  . PHE A 0 275 . 33.935   7.921   -32.921  1.00 77.53 275 A 1 
ATOM 2089 N N   . ASP A 0 276 . 37.710   10.952  -31.557  1.00 84.48 276 A 1 
ATOM 2090 C CA  . ASP A 0 276 . 37.365   11.090  -30.149  1.00 84.48 276 A 1 
ATOM 2091 C C   . ASP A 0 276 . 35.850   10.948  -30.004  1.00 84.48 276 A 1 
ATOM 2092 C CB  . ASP A 0 276 . 37.849   12.435  -29.579  1.00 84.48 276 A 1 
ATOM 2093 O O   . ASP A 0 276 . 35.074   11.597  -30.710  1.00 84.48 276 A 1 
ATOM 2094 C CG  . ASP A 0 276 . 39.373   12.622  -29.535  1.00 84.48 276 A 1 
ATOM 2095 O OD1 . ASP A 0 276 . 40.105   11.632  -29.737  1.00 84.48 276 A 1 
ATOM 2096 O OD2 . ASP A 0 276 . 39.788   13.772  -29.246  1.00 84.48 276 A 1 
ATOM 2097 N N   . ALA A 0 277 . 35.407   10.131  -29.057  1.00 80.83 277 A 1 
ATOM 2098 C CA  . ALA A 0 277 . 34.010   10.043  -28.666  1.00 80.83 277 A 1 
ATOM 2099 C C   . ALA A 0 277 . 33.879   10.172  -27.151  1.00 80.83 277 A 1 
ATOM 2100 C CB  . ALA A 0 277 . 33.398   8.745   -29.201  1.00 80.83 277 A 1 
ATOM 2101 O O   . ALA A 0 277 . 34.670   9.618   -26.391  1.00 80.83 277 A 1 
ATOM 2102 N N   . TRP A 0 278 . 32.843   10.870  -26.701  1.00 88.18 278 A 1 
ATOM 2103 C CA  . TRP A 0 278 . 32.448   10.911  -25.297  1.00 88.18 278 A 1 
ATOM 2104 C C   . TRP A 0 278 . 30.936   10.785  -25.189  1.00 88.18 278 A 1 
ATOM 2105 C CB  . TRP A 0 278 . 32.950   12.194  -24.623  1.00 88.18 278 A 1 
ATOM 2106 O O   . TRP A 0 278 . 30.202   11.402  -25.962  1.00 88.18 278 A 1 
ATOM 2107 C CG  . TRP A 0 278 . 32.436   12.386  -23.226  1.00 88.18 278 A 1 
ATOM 2108 C CD1 . TRP A 0 278 . 32.874   11.723  -22.134  1.00 88.18 278 A 1 
ATOM 2109 C CD2 . TRP A 0 278 . 31.272   13.147  -22.779  1.00 88.18 278 A 1 
ATOM 2110 C CE2 . TRP A 0 278 . 31.087   12.916  -21.382  1.00 88.18 278 A 1 
ATOM 2111 C CE3 . TRP A 0 278 . 30.312   13.955  -23.427  1.00 88.18 278 A 1 
ATOM 2112 N NE1 . TRP A 0 278 . 32.083   12.026  -21.046  1.00 88.18 278 A 1 
ATOM 2113 C CH2 . TRP A 0 278 . 29.096   14.293  -21.332  1.00 88.18 278 A 1 
ATOM 2114 C CZ2 . TRP A 0 278 . 30.032   13.489  -20.657  1.00 88.18 278 A 1 
ATOM 2115 C CZ3 . TRP A 0 278 . 29.235   14.519  -22.713  1.00 88.18 278 A 1 
ATOM 2116 N N   . GLY A 0 279 . 30.474   10.021  -24.207  1.00 88.38 279 A 1 
ATOM 2117 C CA  . GLY A 0 279 . 29.060   9.869   -23.923  1.00 88.38 279 A 1 
ATOM 2118 C C   . GLY A 0 279 . 28.758   9.817   -22.437  1.00 88.38 279 A 1 
ATOM 2119 O O   . GLY A 0 279 . 29.622   9.540   -21.595  1.00 88.38 279 A 1 
ATOM 2120 N N   . ARG A 0 280 . 27.505   10.136  -22.135  1.00 90.17 280 A 1 
ATOM 2121 C CA  . ARG A 0 280 . 26.917   10.044  -20.814  1.00 90.17 280 A 1 
ATOM 2122 C C   . ARG A 0 280 . 25.419   9.793   -20.921  1.00 90.17 280 A 1 
ATOM 2123 C CB  . ARG A 0 280 . 27.245   11.322  -20.049  1.00 90.17 280 A 1 
ATOM 2124 O O   . ARG A 0 280 . 24.705   10.645  -21.444  1.00 90.17 280 A 1 
ATOM 2125 C CG  . ARG A 0 280 . 26.622   11.317  -18.657  1.00 90.17 280 A 1 
ATOM 2126 C CD  . ARG A 0 280 . 27.230   12.477  -17.877  1.00 90.17 280 A 1 
ATOM 2127 N NE  . ARG A 0 280 . 26.777   12.425  -16.486  1.00 90.17 280 A 1 
ATOM 2128 N NH1 . ARG A 0 280 . 25.228   14.097  -16.575  1.00 90.17 280 A 1 
ATOM 2129 N NH2 . ARG A 0 280 . 25.592   13.007  -14.663  1.00 90.17 280 A 1 
ATOM 2130 C CZ  . ARG A 0 280 . 25.886   13.189  -15.912  1.00 90.17 280 A 1 
ATOM 2131 N N   . ASP A 0 281 . 24.984   8.667   -20.379  1.00 90.38 281 A 1 
ATOM 2132 C CA  . ASP A 0 281 . 23.580   8.290   -20.212  1.00 90.38 281 A 1 
ATOM 2133 C C   . ASP A 0 281 . 23.196   8.553   -18.743  1.00 90.38 281 A 1 
ATOM 2134 C CB  . ASP A 0 281 . 23.400   6.833   -20.683  1.00 90.38 281 A 1 
ATOM 2135 O O   . ASP A 0 281 . 24.030   8.484   -17.838  1.00 90.38 281 A 1 
ATOM 2136 C CG  . ASP A 0 281 . 21.953   6.312   -20.686  1.00 90.38 281 A 1 
ATOM 2137 O OD1 . ASP A 0 281 . 21.066   7.030   -20.166  1.00 90.38 281 A 1 
ATOM 2138 O OD2 . ASP A 0 281 . 21.767   5.171   -21.171  1.00 90.38 281 A 1 
ATOM 2139 N N   . GLN A 0 282 . 21.957   8.965   -18.499  1.00 93.16 282 A 1 
ATOM 2140 C CA  . GLN A 0 282 . 21.452   9.368   -17.190  1.00 93.16 282 A 1 
ATOM 2141 C C   . GLN A 0 282 . 20.010   8.895   -17.018  1.00 93.16 282 A 1 
ATOM 2142 C CB  . GLN A 0 282 . 21.538   10.893  -17.043  1.00 93.16 282 A 1 
ATOM 2143 O O   . GLN A 0 282 . 19.056   9.657   -17.213  1.00 93.16 282 A 1 
ATOM 2144 C CG  . GLN A 0 282 . 22.913   11.437  -16.650  1.00 93.16 282 A 1 
ATOM 2145 C CD  . GLN A 0 282 . 22.787   12.312  -15.414  1.00 93.16 282 A 1 
ATOM 2146 N NE2 . GLN A 0 282 . 22.765   11.716  -14.244  1.00 93.16 282 A 1 
ATOM 2147 O OE1 . GLN A 0 282 . 22.787   13.544  -15.441  1.00 93.16 282 A 1 
ATOM 2148 N N   . ASP A 0 283 . 19.864   7.650   -16.583  1.00 93.24 283 A 1 
ATOM 2149 C CA  . ASP A 0 283 . 18.570   7.014   -16.382  1.00 93.24 283 A 1 
ATOM 2150 C C   . ASP A 0 283 . 18.068   7.271   -14.943  1.00 93.24 283 A 1 
ATOM 2151 C CB  . ASP A 0 283 . 18.694   5.520   -16.758  1.00 93.24 283 A 1 
ATOM 2152 O O   . ASP A 0 283 . 18.735   6.976   -13.949  1.00 93.24 283 A 1 
ATOM 2153 C CG  . ASP A 0 283 . 17.417   4.905   -17.338  1.00 93.24 283 A 1 
ATOM 2154 O OD1 . ASP A 0 283 . 16.354   5.566   -17.264  1.00 93.24 283 A 1 
ATOM 2155 O OD2 . ASP A 0 283 . 17.416   3.704   -17.696  1.00 93.24 283 A 1 
ATOM 2156 N N   . PHE A 0 284 . 16.874   7.841   -14.777  1.00 96.38 284 A 1 
ATOM 2157 C CA  . PHE A 0 284 . 16.247   8.056   -13.468  1.00 96.38 284 A 1 
ATOM 2158 C C   . PHE A 0 284 . 14.841   7.483   -13.437  1.00 96.38 284 A 1 
ATOM 2159 C CB  . PHE A 0 284 . 16.217   9.541   -13.078  1.00 96.38 284 A 1 
ATOM 2160 O O   . PHE A 0 284 . 13.967   7.871   -14.214  1.00 96.38 284 A 1 
ATOM 2161 C CG  . PHE A 0 284 . 15.403   9.816   -11.816  1.00 96.38 284 A 1 
ATOM 2162 C CD1 . PHE A 0 284 . 14.029   10.124  -11.904  1.00 96.38 284 A 1 
ATOM 2163 C CD2 . PHE A 0 284 . 16.001   9.695   -10.549  1.00 96.38 284 A 1 
ATOM 2164 C CE1 . PHE A 0 284 . 13.264   10.311  -10.737  1.00 96.38 284 A 1 
ATOM 2165 C CE2 . PHE A 0 284 . 15.242   9.906   -9.383   1.00 96.38 284 A 1 
ATOM 2166 C CZ  . PHE A 0 284 . 13.873   10.212  -9.474   1.00 96.38 284 A 1 
ATOM 2167 N N   . LYS A 0 285 . 14.559   6.653   -12.433  1.00 97.80 285 A 1 
ATOM 2168 C CA  . LYS A 0 285 . 13.236   6.067   -12.247  1.00 97.80 285 A 1 
ATOM 2169 C C   . LYS A 0 285 . 12.815   6.055   -10.790  1.00 97.80 285 A 1 
ATOM 2170 C CB  . LYS A 0 285 . 13.262   4.684   -12.884  1.00 97.80 285 A 1 
ATOM 2171 O O   . LYS A 0 285 . 13.509   5.521   -9.935   1.00 97.80 285 A 1 
ATOM 2172 C CG  . LYS A 0 285 . 11.888   4.017   -12.866  1.00 97.80 285 A 1 
ATOM 2173 C CD  . LYS A 0 285 . 12.010   2.742   -13.690  1.00 97.80 285 A 1 
ATOM 2174 C CE  . LYS A 0 285 . 10.667   2.033   -13.774  1.00 97.80 285 A 1 
ATOM 2175 N NZ  . LYS A 0 285 . 10.774   0.975   -14.799  1.00 97.80 285 A 1 
ATOM 2176 N N   . GLU A 0 286 . 11.624   6.565   -10.504  1.00 98.36 286 A 1 
ATOM 2177 C CA  . GLU A 0 286 . 11.038   6.538   -9.164   1.00 98.36 286 A 1 
ATOM 2178 C C   . GLU A 0 286 . 9.584    6.073   -9.229   1.00 98.36 286 A 1 
ATOM 2179 C CB  . GLU A 0 286 . 11.184   7.915   -8.492   1.00 98.36 286 A 1 
ATOM 2180 O O   . GLU A 0 286 . 8.752    6.691   -9.889   1.00 98.36 286 A 1 
ATOM 2181 C CG  . GLU A 0 286 . 10.609   7.935   -7.066   1.00 98.36 286 A 1 
ATOM 2182 C CD  . GLU A 0 286 . 10.788   9.293   -6.369   1.00 98.36 286 A 1 
ATOM 2183 O OE1 . GLU A 0 286 . 11.282   9.292   -5.213   1.00 98.36 286 A 1 
ATOM 2184 O OE2 . GLU A 0 286 . 10.400   10.333  -6.949   1.00 98.36 286 A 1 
ATOM 2185 N N   . THR A 0 287 . 9.264    5.007   -8.499   1.00 98.21 287 A 1 
ATOM 2186 C CA  . THR A 0 287 . 7.888    4.567   -8.254   1.00 98.21 287 A 1 
ATOM 2187 C C   . THR A 0 287 . 7.544    4.744   -6.781   1.00 98.21 287 A 1 
ATOM 2188 C CB  . THR A 0 287 . 7.611    3.133   -8.731   1.00 98.21 287 A 1 
ATOM 2189 O O   . THR A 0 287 . 8.279    4.287   -5.906   1.00 98.21 287 A 1 
ATOM 2190 C CG2 . THR A 0 287 . 7.869    2.956   -10.226  1.00 98.21 287 A 1 
ATOM 2191 O OG1 . THR A 0 287 . 8.411    2.182   -8.073   1.00 98.21 287 A 1 
ATOM 2192 N N   . VAL A 0 288 . 6.426    5.411   -6.510   1.00 98.22 288 A 1 
ATOM 2193 C CA  . VAL A 0 288 . 5.846    5.601   -5.179   1.00 98.22 288 A 1 
ATOM 2194 C C   . VAL A 0 288 . 4.436    5.029   -5.198   1.00 98.22 288 A 1 
ATOM 2195 C CB  . VAL A 0 288 . 5.817    7.089   -4.774   1.00 98.22 288 A 1 
ATOM 2196 O O   . VAL A 0 288 . 3.652    5.352   -6.090   1.00 98.22 288 A 1 
ATOM 2197 C CG1 . VAL A 0 288 . 5.212    7.281   -3.377   1.00 98.22 288 A 1 
ATOM 2198 C CG2 . VAL A 0 288 . 7.226    7.694   -4.747   1.00 98.22 288 A 1 
ATOM 2199 N N   . ARG A 0 289 . 4.105    4.208   -4.206   1.00 98.25 289 A 1 
ATOM 2200 C CA  . ARG A 0 289 . 2.761    3.689   -3.953   1.00 98.25 289 A 1 
ATOM 2201 C C   . ARG A 0 289 . 2.372    3.943   -2.510   1.00 98.25 289 A 1 
ATOM 2202 C CB  . ARG A 0 289 . 2.680    2.189   -4.247   1.00 98.25 289 A 1 
ATOM 2203 O O   . ARG A 0 289 . 3.202    3.864   -1.610   1.00 98.25 289 A 1 
ATOM 2204 C CG  . ARG A 0 289 . 2.866    1.886   -5.731   1.00 98.25 289 A 1 
ATOM 2205 C CD  . ARG A 0 289 . 2.767    0.378   -5.961   1.00 98.25 289 A 1 
ATOM 2206 N NE  . ARG A 0 289 . 2.883    0.104   -7.397   1.00 98.25 289 A 1 
ATOM 2207 N NH1 . ARG A 0 289 . 4.607    -1.410  -7.413   1.00 98.25 289 A 1 
ATOM 2208 N NH2 . ARG A 0 289 . 3.833    -0.492  -9.321   1.00 98.25 289 A 1 
ATOM 2209 C CZ  . ARG A 0 289 . 3.777    -0.614  -8.030   1.00 98.25 289 A 1 
ATOM 2210 N N   . TYR A 0 290 . 1.095    4.208   -2.309   1.00 98.53 290 A 1 
ATOM 2211 C CA  . TYR A 0 290 . 0.457    4.319   -1.010   1.00 98.53 290 A 1 
ATOM 2212 C C   . TYR A 0 290 . -0.938   3.696   -1.101   1.00 98.53 290 A 1 
ATOM 2213 C CB  . TYR A 0 290 . 0.409    5.800   -0.621   1.00 98.53 290 A 1 
ATOM 2214 O O   . TYR A 0 290 . -1.664   3.985   -2.053   1.00 98.53 290 A 1 
ATOM 2215 C CG  . TYR A 0 290 . -0.382   6.099   0.632    1.00 98.53 290 A 1 
ATOM 2216 C CD1 . TYR A 0 290 . -1.742   6.455   0.539    1.00 98.53 290 A 1 
ATOM 2217 C CD2 . TYR A 0 290 . 0.240    6.008   1.889    1.00 98.53 290 A 1 
ATOM 2218 C CE1 . TYR A 0 290 . -2.475   6.743   1.706    1.00 98.53 290 A 1 
ATOM 2219 C CE2 . TYR A 0 290 . -0.487   6.304   3.057    1.00 98.53 290 A 1 
ATOM 2220 O OH  . TYR A 0 290 . -2.551   6.978   4.088    1.00 98.53 290 A 1 
ATOM 2221 C CZ  . TYR A 0 290 . -1.845   6.678   2.966    1.00 98.53 290 A 1 
ATOM 2222 N N   . ASP A 0 291 . -1.314   2.868   -0.129   1.00 97.84 291 A 1 
ATOM 2223 C CA  . ASP A 0 291 . -2.654   2.281   0.008    1.00 97.84 291 A 1 
ATOM 2224 C C   . ASP A 0 291 . -3.105   2.362   1.472    1.00 97.84 291 A 1 
ATOM 2225 C CB  . ASP A 0 291 . -2.669   0.828   -0.505   1.00 97.84 291 A 1 
ATOM 2226 O O   . ASP A 0 291 . -2.364   1.986   2.382    1.00 97.84 291 A 1 
ATOM 2227 C CG  . ASP A 0 291 . -4.086   0.232   -0.561   1.00 97.84 291 A 1 
ATOM 2228 O OD1 . ASP A 0 291 . -4.551   -0.331  0.461    1.00 97.84 291 A 1 
ATOM 2229 O OD2 . ASP A 0 291 . -4.712   0.310   -1.647   1.00 97.84 291 A 1 
ATOM 2230 N N   . ASN A 0 292 . -4.318   2.863   1.703    1.00 97.85 292 A 1 
ATOM 2231 C CA  . ASN A 0 292 . -4.949   2.950   3.016    1.00 97.85 292 A 1 
ATOM 2232 C C   . ASN A 0 292 . -6.321   2.274   2.971    1.00 97.85 292 A 1 
ATOM 2233 C CB  . ASN A 0 292 . -4.985   4.414   3.476    1.00 97.85 292 A 1 
ATOM 2234 O O   . ASN A 0 292 . -7.358   2.906   2.730    1.00 97.85 292 A 1 
ATOM 2235 C CG  . ASN A 0 292 . -5.327   4.565   4.954    1.00 97.85 292 A 1 
ATOM 2236 N ND2 . ASN A 0 292 . -4.690   5.510   5.607    1.00 97.85 292 A 1 
ATOM 2237 O OD1 . ASN A 0 292 . -6.170   3.887   5.527    1.00 97.85 292 A 1 
ATOM 2238 N N   . THR A 0 293 . -6.310   0.965   3.211    1.00 97.43 293 A 1 
ATOM 2239 C CA  . THR A 0 293 . -7.499   0.117   3.231    1.00 97.43 293 A 1 
ATOM 2240 C C   . THR A 0 293 . -8.079   0.039   4.645    1.00 97.43 293 A 1 
ATOM 2241 C CB  . THR A 0 293 . -7.183   -1.280  2.673    1.00 97.43 293 A 1 
ATOM 2242 O O   . THR A 0 293 . -7.444   -0.440  5.584    1.00 97.43 293 A 1 
ATOM 2243 C CG2 . THR A 0 293 . -8.351   -2.256  2.863    1.00 97.43 293 A 1 
ATOM 2244 O OG1 . THR A 0 293 . -6.998   -1.246  1.278    1.00 97.43 293 A 1 
ATOM 2245 N N   . ARG A 0 294 . -9.352   0.415   4.795    1.00 97.17 294 A 1 
ATOM 2246 C CA  . ARG A 0 294 . -10.143  0.308   6.029    1.00 97.17 294 A 1 
ATOM 2247 C C   . ARG A 0 294 . -11.374  -0.563  5.799    1.00 97.17 294 A 1 
ATOM 2248 C CB  . ARG A 0 294 . -10.547  1.714   6.490    1.00 97.17 294 A 1 
ATOM 2249 O O   . ARG A 0 294 . -12.207  -0.273  4.945    1.00 97.17 294 A 1 
ATOM 2250 C CG  . ARG A 0 294 . -9.383   2.516   7.079    1.00 97.17 294 A 1 
ATOM 2251 C CD  . ARG A 0 294 . -9.805   3.979   7.258    1.00 97.17 294 A 1 
ATOM 2252 N NE  . ARG A 0 294 . -8.765   4.739   7.963    1.00 97.17 294 A 1 
ATOM 2253 N NH1 . ARG A 0 294 . -8.654   6.638   6.673    1.00 97.17 294 A 1 
ATOM 2254 N NH2 . ARG A 0 294 . -7.145   6.263   8.279    1.00 97.17 294 A 1 
ATOM 2255 C CZ  . ARG A 0 294 . -8.202   5.881   7.632    1.00 97.17 294 A 1 
ATOM 2256 N N   . ALA A 0 295 . -11.559  -1.588  6.622    1.00 97.04 295 A 1 
ATOM 2257 C CA  . ALA A 0 295 . -12.746  -2.439  6.604    1.00 97.04 295 A 1 
ATOM 2258 C C   . ALA A 0 295 . -13.426  -2.462  7.977    1.00 97.04 295 A 1 
ATOM 2259 C CB  . ALA A 0 295 . -12.365  -3.839  6.113    1.00 97.04 295 A 1 
ATOM 2260 O O   . ALA A 0 295 . -12.773  -2.594  9.010    1.00 97.04 295 A 1 
ATOM 2261 N N   . LYS A 0 296 . -14.756  -2.369  8.000    1.00 97.20 296 A 1 
ATOM 2262 C CA  . LYS A 0 296 . -15.586  -2.524  9.202    1.00 97.20 296 A 1 
ATOM 2263 C C   . LYS A 0 296 . -16.694  -3.523  8.911    1.00 97.20 296 A 1 
ATOM 2264 C CB  . LYS A 0 296 . -16.157  -1.171  9.658    1.00 97.20 296 A 1 
ATOM 2265 O O   . LYS A 0 296 . -17.363  -3.402  7.889    1.00 97.20 296 A 1 
ATOM 2266 C CG  . LYS A 0 296 . -15.044  -0.221  10.121   1.00 97.20 296 A 1 
ATOM 2267 C CD  . LYS A 0 296 . -15.580  1.168   10.483   1.00 97.20 296 A 1 
ATOM 2268 C CE  . LYS A 0 296 . -14.377  2.049   10.842   1.00 97.20 296 A 1 
ATOM 2269 N NZ  . LYS A 0 296 . -14.747  3.479   10.975   1.00 97.20 296 A 1 
ATOM 2270 N N   . ALA A 0 297 . -16.892  -4.476  9.808    1.00 95.60 297 A 1 
ATOM 2271 C CA  . ALA A 0 297 . -17.958  -5.462  9.752    1.00 95.60 297 A 1 
ATOM 2272 C C   . ALA A 0 297 . -18.687  -5.499  11.097   1.00 95.60 297 A 1 
ATOM 2273 C CB  . ALA A 0 297 . -17.365  -6.825  9.378    1.00 95.60 297 A 1 
ATOM 2274 O O   . ALA A 0 297 . -18.049  -5.556  12.150   1.00 95.60 297 A 1 
ATOM 2275 N N   . TYR A 0 298 . -20.011  -5.489  11.041   1.00 93.14 298 A 1 
ATOM 2276 C CA  . TYR A 0 298 . -20.904  -5.723  12.165   1.00 93.14 298 A 1 
ATOM 2277 C C   . TYR A 0 298 . -21.792  -6.903  11.798   1.00 93.14 298 A 1 
ATOM 2278 C CB  . TYR A 0 298 . -21.750  -4.474  12.447   1.00 93.14 298 A 1 
ATOM 2279 O O   . TYR A 0 298 . -22.398  -6.882  10.728   1.00 93.14 298 A 1 
ATOM 2280 C CG  . TYR A 0 298 . -20.944  -3.215  12.690   1.00 93.14 298 A 1 
ATOM 2281 C CD1 . TYR A 0 298 . -20.499  -2.911  13.989   1.00 93.14 298 A 1 
ATOM 2282 C CD2 . TYR A 0 298 . -20.629  -2.361  11.615   1.00 93.14 298 A 1 
ATOM 2283 C CE1 . TYR A 0 298 . -19.739  -1.748  14.220   1.00 93.14 298 A 1 
ATOM 2284 C CE2 . TYR A 0 298 . -19.867  -1.198  11.839   1.00 93.14 298 A 1 
ATOM 2285 O OH  . TYR A 0 298 . -18.686  0.230   13.365   1.00 93.14 298 A 1 
ATOM 2286 C CZ  . TYR A 0 298 . -19.423  -0.891  13.142   1.00 93.14 298 A 1 
ATOM 2287 N N   . SER A 0 299 . -21.869  -7.902  12.666   1.00 88.97 299 A 1 
ATOM 2288 C CA  . SER A 0 299 . -22.795  -9.022  12.534   1.00 88.97 299 A 1 
ATOM 2289 C C   . SER A 0 299 . -23.555  -9.202  13.841   1.00 88.97 299 A 1 
ATOM 2290 C CB  . SER A 0 299 . -22.065  -10.307 12.119   1.00 88.97 299 A 1 
ATOM 2291 O O   . SER A 0 299 . -22.970  -9.044  14.918   1.00 88.97 299 A 1 
ATOM 2292 O OG  . SER A 0 299 . -21.140  -10.736 13.109   1.00 88.97 299 A 1 
ATOM 2293 N N   . ALA A 0 300 . -24.831  -9.551  13.747   1.00 83.28 300 A 1 
ATOM 2294 C CA  . ALA A 0 300 . -25.603  -10.051 14.872   1.00 83.28 300 A 1 
ATOM 2295 C C   . ALA A 0 300 . -26.376  -11.304 14.454   1.00 83.28 300 A 1 
ATOM 2296 C CB  . ALA A 0 300 . -26.515  -8.952  15.420   1.00 83.28 300 A 1 
ATOM 2297 O O   . ALA A 0 300 . -26.919  -11.358 13.348   1.00 83.28 300 A 1 
ATOM 2298 N N   . GLU A 0 301 . -26.389  -12.291 15.341   1.00 80.46 301 A 1 
ATOM 2299 C CA  . GLU A 0 301 . -27.136  -13.545 15.220   1.00 80.46 301 A 1 
ATOM 2300 C C   . GLU A 0 301 . -28.287  -13.481 16.236   1.00 80.46 301 A 1 
ATOM 2301 C CB  . GLU A 0 301 . -26.186  -14.739 15.462   1.00 80.46 301 A 1 
ATOM 2302 O O   . GLU A 0 301 . -28.053  -13.086 17.382   1.00 80.46 301 A 1 
ATOM 2303 C CG  . GLU A 0 301 . -25.070  -14.845 14.393   1.00 80.46 301 A 1 
ATOM 2304 C CD  . GLU A 0 301 . -23.902  -15.791 14.750   1.00 80.46 301 A 1 
ATOM 2305 O OE1 . GLU A 0 301 . -23.185  -16.220 13.812   1.00 80.46 301 A 1 
ATOM 2306 O OE2 . GLU A 0 301 . -23.631  -16.004 15.956   1.00 80.46 301 A 1 
ATOM 2307 N N   . SER A 0 302 . -29.504  -13.799 15.783   1.00 72.20 302 A 1 
ATOM 2308 C CA  . SER A 0 302 . -30.779  -13.722 16.520   1.00 72.20 302 A 1 
ATOM 2309 C C   . SER A 0 302 . -31.009  -12.386 17.244   1.00 72.20 302 A 1 
ATOM 2310 C CB  . SER A 0 302 . -30.961  -14.891 17.510   1.00 72.20 302 A 1 
ATOM 2311 O O   . SER A 0 302 . -30.631  -12.237 18.401   1.00 72.20 302 A 1 
ATOM 2312 O OG  . SER A 0 302 . -30.193  -16.039 17.211   1.00 72.20 302 A 1 
ATOM 2313 N N   . TYR A 0 303 . -31.659  -11.405 16.606   1.00 74.01 303 A 1 
ATOM 2314 C CA  . TYR A 0 303 . -32.273  -10.294 17.355   1.00 74.01 303 A 1 
ATOM 2315 C C   . TYR A 0 303 . -33.733  -10.606 17.633   1.00 74.01 303 A 1 
ATOM 2316 C CB  . TYR A 0 303 . -32.201  -8.958  16.605   1.00 74.01 303 A 1 
ATOM 2317 O O   . TYR A 0 303 . -34.505  -10.608 16.677   1.00 74.01 303 A 1 
ATOM 2318 C CG  . TYR A 0 303 . -32.946  -7.833  17.324   1.00 74.01 303 A 1 
ATOM 2319 C CD1 . TYR A 0 303 . -34.202  -7.362  16.883   1.00 74.01 303 A 1 
ATOM 2320 C CD2 . TYR A 0 303 . -32.401  -7.307  18.505   1.00 74.01 303 A 1 
ATOM 2321 C CE1 . TYR A 0 303 . -34.828  -6.271  17.518   1.00 74.01 303 A 1 
ATOM 2322 C CE2 . TYR A 0 303 . -33.023  -6.232  19.160   1.00 74.01 303 A 1 
ATOM 2323 O OH  . TYR A 0 303 . -34.728  -4.585  19.239   1.00 74.01 303 A 1 
ATOM 2324 C CZ  . TYR A 0 303 . -34.209  -5.683  18.636   1.00 74.01 303 A 1 
ATOM 2325 N N   . ASP A 0 304 . -34.108  -10.737 18.904   1.00 77.86 304 A 1 
ATOM 2326 C CA  . ASP A 0 304 . -35.500  -10.901 19.322   1.00 77.86 304 A 1 
ATOM 2327 C C   . ASP A 0 304 . -35.960  -9.703  20.169   1.00 77.86 304 A 1 
ATOM 2328 C CB  . ASP A 0 304 . -35.695  -12.227 20.076   1.00 77.86 304 A 1 
ATOM 2329 O O   . ASP A 0 304 . -35.329  -9.339  21.162   1.00 77.86 304 A 1 
ATOM 2330 C CG  . ASP A 0 304 . -35.536  -13.485 19.214   1.00 77.86 304 A 1 
ATOM 2331 O OD1 . ASP A 0 304 . -35.751  -13.399 17.984   1.00 77.86 304 A 1 
ATOM 2332 O OD2 . ASP A 0 304 . -35.278  -14.550 19.815   1.00 77.86 304 A 1 
ATOM 2333 N N   . GLU A 0 305 . -37.092  -9.100  19.802   1.00 80.34 305 A 1 
ATOM 2334 C CA  . GLU A 0 305 . -37.868  -8.177  20.641   1.00 80.34 305 A 1 
ATOM 2335 C C   . GLU A 0 305 . -39.232  -8.812  20.920   1.00 80.34 305 A 1 
ATOM 2336 C CB  . GLU A 0 305 . -37.997  -6.791  19.968   1.00 80.34 305 A 1 
ATOM 2337 O O   . GLU A 0 305 . -39.947  -9.147  19.978   1.00 80.34 305 A 1 
ATOM 2338 C CG  . GLU A 0 305 . -38.973  -5.840  20.699   1.00 80.34 305 A 1 
ATOM 2339 C CD  . GLU A 0 305 . -38.910  -4.365  20.246   1.00 80.34 305 A 1 
ATOM 2340 O OE1 . GLU A 0 305 . -39.203  -3.472  21.080   1.00 80.34 305 A 1 
ATOM 2341 O OE2 . GLU A 0 305 . -38.378  -4.027  19.164   1.00 80.34 305 A 1 
ATOM 2342 N N   . TRP A 0 306 . -39.613  -8.953  22.189   1.00 83.42 306 A 1 
ATOM 2343 C CA  . TRP A 0 306 . -40.885  -9.562  22.589   1.00 83.42 306 A 1 
ATOM 2344 C C   . TRP A 0 306 . -41.581  -8.778  23.706   1.00 83.42 306 A 1 
ATOM 2345 C CB  . TRP A 0 306 . -40.666  -11.038 22.959   1.00 83.42 306 A 1 
ATOM 2346 O O   . TRP A 0 306 . -40.929  -8.160  24.547   1.00 83.42 306 A 1 
ATOM 2347 C CG  . TRP A 0 306 . -39.669  -11.307 24.048   1.00 83.42 306 A 1 
ATOM 2348 C CD1 . TRP A 0 306 . -38.354  -11.568 23.861   1.00 83.42 306 A 1 
ATOM 2349 C CD2 . TRP A 0 306 . -39.876  -11.331 25.495   1.00 83.42 306 A 1 
ATOM 2350 C CE2 . TRP A 0 306 . -38.627  -11.621 26.126   1.00 83.42 306 A 1 
ATOM 2351 C CE3 . TRP A 0 306 . -40.989  -11.128 26.340   1.00 83.42 306 A 1 
ATOM 2352 N NE1 . TRP A 0 306 . -37.736  -11.759 25.081   1.00 83.42 306 A 1 
ATOM 2353 C CH2 . TRP A 0 306 . -39.620  -11.484 28.332   1.00 83.42 306 A 1 
ATOM 2354 C CZ2 . TRP A 0 306 . -38.491  -11.698 27.522   1.00 83.42 306 A 1 
ATOM 2355 C CZ3 . TRP A 0 306 . -40.865  -11.204 27.739   1.00 83.42 306 A 1 
ATOM 2356 N N   . ASP A 0 307 . -42.913  -8.817  23.707   1.00 81.12 307 A 1 
ATOM 2357 C CA  . ASP A 0 307 . -43.796  -8.269  24.743   1.00 81.12 307 A 1 
ATOM 2358 C C   . ASP A 0 307 . -44.806  -9.345  25.172   1.00 81.12 307 A 1 
ATOM 2359 C CB  . ASP A 0 307 . -44.504  -6.999  24.228   1.00 81.12 307 A 1 
ATOM 2360 O O   . ASP A 0 307 . -45.295  -10.120 24.345   1.00 81.12 307 A 1 
ATOM 2361 C CG  . ASP A 0 307 . -45.242  -6.212  25.325   1.00 81.12 307 A 1 
ATOM 2362 O OD1 . ASP A 0 307 . -44.729  -6.156  26.462   1.00 81.12 307 A 1 
ATOM 2363 O OD2 . ASP A 0 307 . -46.296  -5.604  25.017   1.00 81.12 307 A 1 
ATOM 2364 N N   . ASN A 0 308 . -45.101  -9.401  26.467   1.00 79.64 308 A 1 
ATOM 2365 C CA  . ASN A 0 308 . -46.008  -10.347 27.108   1.00 79.64 308 A 1 
ATOM 2366 C C   . ASN A 0 308 . -46.858  -9.576  28.121   1.00 79.64 308 A 1 
ATOM 2367 C CB  . ASN A 0 308 . -45.166  -11.458 27.765   1.00 79.64 308 A 1 
ATOM 2368 O O   . ASN A 0 308 . -46.348  -9.135  29.157   1.00 79.64 308 A 1 
ATOM 2369 C CG  . ASN A 0 308 . -45.977  -12.536 28.468   1.00 79.64 308 A 1 
ATOM 2370 N ND2 . ASN A 0 308 . -46.646  -12.232 29.556   1.00 79.64 308 A 1 
ATOM 2371 O OD1 . ASN A 0 308 . -45.941  -13.691 28.076   1.00 79.64 308 A 1 
ATOM 2372 N N   . GLN A 0 309 . -48.148  -9.440  27.830   1.00 76.85 309 A 1 
ATOM 2373 C CA  . GLN A 0 309 . -49.117  -8.744  28.671   1.00 76.85 309 A 1 
ATOM 2374 C C   . GLN A 0 309 . -50.064  -9.763  29.296   1.00 76.85 309 A 1 
ATOM 2375 C CB  . GLN A 0 309 . -49.867  -7.687  27.848   1.00 76.85 309 A 1 
ATOM 2376 O O   . GLN A 0 309 . -50.969  -10.266 28.631   1.00 76.85 309 A 1 
ATOM 2377 C CG  . GLN A 0 309 . -48.911  -6.610  27.317   1.00 76.85 309 A 1 
ATOM 2378 C CD  . GLN A 0 309 . -49.601  -5.533  26.487   1.00 76.85 309 A 1 
ATOM 2379 N NE2 . GLN A 0 309 . -48.840  -4.747  25.764   1.00 76.85 309 A 1 
ATOM 2380 O OE1 . GLN A 0 309 . -50.812  -5.353  26.466   1.00 76.85 309 A 1 
ATOM 2381 N N   . ASP A 0 310 . -49.842  -10.028 30.575   1.00 70.43 310 A 1 
ATOM 2382 C CA  . ASP A 0 310 . -50.609  -10.933 31.422   1.00 70.43 310 A 1 
ATOM 2383 C C   . ASP A 0 310 . -51.652  -10.106 32.205   1.00 70.43 310 A 1 
ATOM 2384 C CB  . ASP A 0 310 . -49.586  -11.673 32.301   1.00 70.43 310 A 1 
ATOM 2385 O O   . ASP A 0 310 . -51.329  -9.055  32.772   1.00 70.43 310 A 1 
ATOM 2386 C CG  . ASP A 0 310 . -50.131  -12.934 32.958   1.00 70.43 310 A 1 
ATOM 2387 O OD1 . ASP A 0 310 . -51.371  -13.034 33.014   1.00 70.43 310 A 1 
ATOM 2388 O OD2 . ASP A 0 310 . -49.282  -13.776 33.344   1.00 70.43 310 A 1 
ATOM 2389 N N   . ASN A 0 311 . -52.931  -10.482 32.119   1.00 72.43 311 A 1 
ATOM 2390 C CA  . ASN A 0 311 . -54.071  -9.658  32.561   1.00 72.43 311 A 1 
ATOM 2391 C C   . ASN A 0 311 . -55.189  -10.515 33.180   1.00 72.43 311 A 1 
ATOM 2392 C CB  . ASN A 0 311 . -54.631  -8.813  31.395   1.00 72.43 311 A 1 
ATOM 2393 O O   . ASN A 0 311 . -56.390  -10.304 32.905   1.00 72.43 311 A 1 
ATOM 2394 C CG  . ASN A 0 311 . -53.692  -7.779  30.818   1.00 72.43 311 A 1 
ATOM 2395 N ND2 . ASN A 0 311 . -53.006  -8.114  29.753   1.00 72.43 311 A 1 
ATOM 2396 O OD1 . ASN A 0 311 . -53.670  -6.625  31.226   1.00 72.43 311 A 1 
ATOM 2397 N N   . ASP A 0 312 . -54.803  -11.500 33.979   1.00 70.64 312 A 1 
ATOM 2398 C CA  . ASP A 0 312 . -55.714  -12.467 34.555   1.00 70.64 312 A 1 
ATOM 2399 C C   . ASP A 0 312 . -56.620  -11.842 35.624   1.00 70.64 312 A 1 
ATOM 2400 C CB  . ASP A 0 312 . -55.001  -13.737 35.070   1.00 70.64 312 A 1 
ATOM 2401 O O   . ASP A 0 312 . -56.426  -10.773 36.221   1.00 70.64 312 A 1 
ATOM 2402 C CG  . ASP A 0 312 . -54.287  -14.566 34.002   1.00 70.64 312 A 1 
ATOM 2403 O OD1 . ASP A 0 312 . -54.400  -14.199 32.803   1.00 70.64 312 A 1 
ATOM 2404 O OD2 . ASP A 0 312 . -53.876  -15.685 34.392   1.00 70.64 312 A 1 
ATOM 2405 N N   . LYS A 0 313 . -57.748  -12.516 35.831   1.00 63.93 313 A 1 
ATOM 2406 C CA  . LYS A 0 313 . -58.745  -12.139 36.831   1.00 63.93 313 A 1 
ATOM 2407 C C   . LYS A 0 313 . -59.187  -13.385 37.551   1.00 63.93 313 A 1 
ATOM 2408 C CB  . LYS A 0 313 . -59.919  -11.400 36.171   1.00 63.93 313 A 1 
ATOM 2409 O O   . LYS A 0 313 . -59.901  -14.199 36.973   1.00 63.93 313 A 1 
ATOM 2410 C CG  . LYS A 0 313 . -59.427  -10.114 35.499   1.00 63.93 313 A 1 
ATOM 2411 C CD  . LYS A 0 313 . -60.570  -9.201  35.060   1.00 63.93 313 A 1 
ATOM 2412 C CE  . LYS A 0 313 . -59.945  -7.982  34.372   1.00 63.93 313 A 1 
ATOM 2413 N NZ  . LYS A 0 313 . -59.582  -8.288  32.969   1.00 63.93 313 A 1 
ATOM 2414 N N   . TYR A 0 314 . -58.822  -13.513 38.822   1.00 65.60 314 A 1 
ATOM 2415 C CA  . TYR A 0 314 . -59.138  -14.680 39.643   1.00 65.60 314 A 1 
ATOM 2416 C C   . TYR A 0 314 . -60.093  -14.343 40.799   1.00 65.60 314 A 1 
ATOM 2417 C CB  . TYR A 0 314 . -57.841  -15.368 40.089   1.00 65.60 314 A 1 
ATOM 2418 O O   . TYR A 0 314 . -60.008  -13.300 41.450   1.00 65.60 314 A 1 
ATOM 2419 C CG  . TYR A 0 314 . -56.846  -14.471 40.800   1.00 65.60 314 A 1 
ATOM 2420 C CD1 . TYR A 0 314 . -55.808  -13.853 40.073   1.00 65.60 314 A 1 
ATOM 2421 C CD2 . TYR A 0 314 . -56.948  -14.261 42.190   1.00 65.60 314 A 1 
ATOM 2422 C CE1 . TYR A 0 314 . -54.878  -13.029 40.733   1.00 65.60 314 A 1 
ATOM 2423 C CE2 . TYR A 0 314 . -56.012  -13.439 42.850   1.00 65.60 314 A 1 
ATOM 2424 O OH  . TYR A 0 314 . -54.080  -12.027 42.763   1.00 65.60 314 A 1 
ATOM 2425 C CZ  . TYR A 0 314 . -54.972  -12.823 42.120   1.00 65.60 314 A 1 
ATOM 2426 N N   . GLY A 0 315 . -61.037  -15.251 41.064   1.00 56.98 315 A 1 
ATOM 2427 C CA  . GLY A 0 315 . -62.023  -15.124 42.139   1.00 56.98 315 A 1 
ATOM 2428 C C   . GLY A 0 315 . -61.730  -16.050 43.320   1.00 56.98 315 A 1 
ATOM 2429 O O   . GLY A 0 315 . -61.664  -17.267 43.155   1.00 56.98 315 A 1 
ATOM 2430 N N   . ALA A 0 316 . -61.636  -15.493 44.529   1.00 55.08 316 A 1 
ATOM 2431 C CA  . ALA A 0 316 . -61.523  -16.238 45.783   1.00 55.08 316 A 1 
ATOM 2432 C C   . ALA A 0 316 . -62.858  -16.234 46.556   1.00 55.08 316 A 1 
ATOM 2433 C CB  . ALA A 0 316 . -60.360  -15.665 46.602   1.00 55.08 316 A 1 
ATOM 2434 O O   . ALA A 0 316 . -63.551  -15.214 46.637   1.00 55.08 316 A 1 
ATOM 2435 N N   . GLN A 0 317 . -63.228  -17.375 47.148   1.00 51.30 317 A 1 
ATOM 2436 C CA  . GLN A 0 317 . -64.507  -17.558 47.845   1.00 51.30 317 A 1 
ATOM 2437 C C   . GLN A 0 317 . -64.326  -18.327 49.161   1.00 51.30 317 A 1 
ATOM 2438 C CB  . GLN A 0 317 . -65.498  -18.244 46.882   1.00 51.30 317 A 1 
ATOM 2439 O O   . GLN A 0 317 . -63.782  -19.430 49.173   1.00 51.30 317 A 1 
ATOM 2440 C CG  . GLN A 0 317 . -66.921  -18.392 47.453   1.00 51.30 317 A 1 
ATOM 2441 C CD  . GLN A 0 317 . -67.943  -18.806 46.390   1.00 51.30 317 A 1 
ATOM 2442 N NE2 . GLN A 0 317 . -68.886  -19.669 46.697   1.00 51.30 317 A 1 
ATOM 2443 O OE1 . GLN A 0 317 . -67.952  -18.332 45.266   1.00 51.30 317 A 1 
ATOM 2444 N N   . ALA A 0 318 . -64.831  -17.760 50.260   1.00 47.11 318 A 1 
ATOM 2445 C CA  . ALA A 0 318 . -64.812  -18.359 51.596   1.00 47.11 318 A 1 
ATOM 2446 C C   . ALA A 0 318 . -66.204  -18.331 52.258   1.00 47.11 318 A 1 
ATOM 2447 C CB  . ALA A 0 318 . -63.747  -17.656 52.448   1.00 47.11 318 A 1 
ATOM 2448 O O   . ALA A 0 318 . -67.100  -17.591 51.839   1.00 47.11 318 A 1 
ATOM 2449 N N   . TRP A 0 319 . -66.377  -19.167 53.286   1.00 47.69 319 A 1 
ATOM 2450 C CA  . TRP A 0 319 . -67.661  -19.477 53.925   1.00 47.69 319 A 1 
ATOM 2451 C C   . TRP A 0 319 . -67.704  -18.972 55.369   1.00 47.69 319 A 1 
ATOM 2452 C CB  . TRP A 0 319 . -67.861  -21.001 53.917   1.00 47.69 319 A 1 
ATOM 2453 O O   . TRP A 0 319 . -66.874  -19.390 56.176   1.00 47.69 319 A 1 
ATOM 2454 C CG  . TRP A 0 319 . -68.004  -21.647 52.574   1.00 47.69 319 A 1 
ATOM 2455 C CD1 . TRP A 0 319 . -66.995  -22.018 51.752   1.00 47.69 319 A 1 
ATOM 2456 C CD2 . TRP A 0 319 . -69.236  -22.031 51.892   1.00 47.69 319 A 1 
ATOM 2457 C CE2 . TRP A 0 319 . -68.894  -22.635 50.644   1.00 47.69 319 A 1 
ATOM 2458 C CE3 . TRP A 0 319 . -70.609  -21.932 52.205   1.00 47.69 319 A 1 
ATOM 2459 N NE1 . TRP A 0 319 . -67.516  -22.594 50.608   1.00 47.69 319 A 1 
ATOM 2460 C CH2 . TRP A 0 319 . -71.223  -23.001 50.094   1.00 47.69 319 A 1 
ATOM 2461 C CZ2 . TRP A 0 319 . -69.864  -23.117 49.751   1.00 47.69 319 A 1 
ATOM 2462 C CZ3 . TRP A 0 319 . -71.591  -22.410 51.316   1.00 47.69 319 A 1 
ATOM 2463 N N   . GLY A 0 320 . -68.681  -18.127 55.708   1.00 52.61 320 A 1 
ATOM 2464 C CA  . GLY A 0 320 . -68.994  -17.773 57.094   1.00 52.61 320 A 1 
ATOM 2465 C C   . GLY A 0 320 . -70.007  -18.740 57.714   1.00 52.61 320 A 1 
ATOM 2466 O O   . GLY A 0 320 . -70.797  -19.358 57.001   1.00 52.61 320 A 1 
ATOM 2467 N N   . LYS A 0 321 . -69.989  -18.855 59.045   1.00 47.50 321 A 1 
ATOM 2468 C CA  . LYS A 0 321 . -71.072  -19.461 59.826   1.00 47.50 321 A 1 
ATOM 2469 C C   . LYS A 0 321 . -71.434  -18.549 60.982   1.00 47.50 321 A 1 
ATOM 2470 C CB  . LYS A 0 321 . -70.699  -20.841 60.381   1.00 47.50 321 A 1 
ATOM 2471 O O   . LYS A 0 321 . -70.582  -18.265 61.820   1.00 47.50 321 A 1 
ATOM 2472 C CG  . LYS A 0 321 . -70.544  -21.888 59.278   1.00 47.50 321 A 1 
ATOM 2473 C CD  . LYS A 0 321 . -70.502  -23.284 59.900   1.00 47.50 321 A 1 
ATOM 2474 C CE  . LYS A 0 321 . -70.486  -24.306 58.766   1.00 47.50 321 A 1 
ATOM 2475 N NZ  . LYS A 0 321 . -70.775  -25.660 59.283   1.00 47.50 321 A 1 
ATOM 2476 N N   . ASP A 0 322 . -72.686  -18.143 61.012   1.00 44.57 322 A 1 
ATOM 2477 C CA  . ASP A 0 322 . -73.386  -17.755 62.221   1.00 44.57 322 A 1 
ATOM 2478 C C   . ASP A 0 322 . -73.795  -19.007 63.023   1.00 44.57 322 A 1 
ATOM 2479 C CB  . ASP A 0 322 . -74.579  -16.876 61.826   1.00 44.57 322 A 1 
ATOM 2480 O O   . ASP A 0 322 . -73.740  -20.140 62.529   1.00 44.57 322 A 1 
ATOM 2481 C CG  . ASP A 0 322 . -75.611  -17.581 60.938   1.00 44.57 322 A 1 
ATOM 2482 O OD1 . ASP A 0 322 . -75.247  -18.555 60.224   1.00 44.57 322 A 1 
ATOM 2483 O OD2 . ASP A 0 322 . -76.764  -17.123 60.990   1.00 44.57 322 A 1 
ATOM 2484 N N   . ALA A 0 323 . -74.106  -18.800 64.300   1.00 42.67 323 A 1 
ATOM 2485 C CA  . ALA A 0 323 . -74.580  -19.838 65.206   1.00 42.67 323 A 1 
ATOM 2486 C C   . ALA A 0 323 . -75.489  -19.198 66.262   1.00 42.67 323 A 1 
ATOM 2487 C CB  . ALA A 0 323 . -73.374  -20.559 65.831   1.00 42.67 323 A 1 
ATOM 2488 O O   . ALA A 0 323 . -75.011  -18.703 67.288   1.00 42.67 323 A 1 
ATOM 2489 N N   . ASP A 0 324 . -76.793  -19.199 66.005   1.00 43.51 324 A 1 
ATOM 2490 C CA  . ASP A 0 324 . -77.792  -18.735 66.959   1.00 43.51 324 A 1 
ATOM 2491 C C   . ASP A 0 324 . -77.935  -19.714 68.147   1.00 43.51 324 A 1 
ATOM 2492 C CB  . ASP A 0 324 . -79.109  -18.404 66.233   1.00 43.51 324 A 1 
ATOM 2493 O O   . ASP A 0 324 . -77.810  -20.937 68.028   1.00 43.51 324 A 1 
ATOM 2494 C CG  . ASP A 0 324 . -79.967  -19.626 65.879   1.00 43.51 324 A 1 
ATOM 2495 O OD1 . ASP A 0 324 . -79.415  -20.624 65.364   1.00 43.51 324 A 1 
ATOM 2496 O OD2 . ASP A 0 324 . -81.172  -19.581 66.218   1.00 43.51 324 A 1 
ATOM 2497 N N   . VAL A 0 325 . -78.141  -19.185 69.360   1.00 39.66 325 A 1 
ATOM 2498 C CA  . VAL A 0 325 . -78.250  -20.015 70.574   1.00 39.66 325 A 1 
ATOM 2499 C C   . VAL A 0 325 . -79.714  -20.179 70.970   1.00 39.66 325 A 1 
ATOM 2500 C CB  . VAL A 0 325 . -77.349  -19.527 71.722   1.00 39.66 325 A 1 
ATOM 2501 O O   . VAL A 0 325 . -80.318  -19.320 71.612   1.00 39.66 325 A 1 
ATOM 2502 C CG1 . VAL A 0 325 . -77.469  -20.451 72.947   1.00 39.66 325 A 1 
ATOM 2503 C CG2 . VAL A 0 325 . -75.870  -19.541 71.303   1.00 39.66 325 A 1 
ATOM 2504 N N   . TYR A 0 326 . -80.265  -21.336 70.611   1.00 34.31 326 A 1 
ATOM 2505 C CA  . TYR A 0 326 . -81.666  -21.709 70.799   1.00 34.31 326 A 1 
ATOM 2506 C C   . TYR A 0 326 . -82.170  -21.634 72.261   1.00 34.31 326 A 1 
ATOM 2507 C CB  . TYR A 0 326 . -81.842  -23.120 70.213   1.00 34.31 326 A 1 
ATOM 2508 O O   . TYR A 0 326 . -81.867  -22.486 73.098   1.00 34.31 326 A 1 
ATOM 2509 C CG  . TYR A 0 326 . -83.262  -23.659 70.214   1.00 34.31 326 A 1 
ATOM 2510 C CD1 . TYR A 0 326 . -83.730  -24.420 71.304   1.00 34.31 326 A 1 
ATOM 2511 C CD2 . TYR A 0 326 . -84.099  -23.434 69.104   1.00 34.31 326 A 1 
ATOM 2512 C CE1 . TYR A 0 326 . -85.029  -24.964 71.284   1.00 34.31 326 A 1 
ATOM 2513 C CE2 . TYR A 0 326 . -85.398  -23.979 69.078   1.00 34.31 326 A 1 
ATOM 2514 O OH  . TYR A 0 326 . -87.114  -25.278 70.143   1.00 34.31 326 A 1 
ATOM 2515 C CZ  . TYR A 0 326 . -85.863  -24.747 70.165   1.00 34.31 326 A 1 
ATOM 2516 N N   . GLY A 0 327 . -83.037  -20.650 72.521   1.00 32.22 327 A 1 
ATOM 2517 C CA  . GLY A 0 327 . -84.266  -20.781 73.319   1.00 32.22 327 A 1 
ATOM 2518 C C   . GLY A 0 327 . -84.184  -21.200 74.797   1.00 32.22 327 A 1 
ATOM 2519 O O   . GLY A 0 327 . -84.275  -22.379 75.136   1.00 32.22 327 A 1 
ATOM 2520 N N   . ALA A 0 328 . -84.248  -20.219 75.704   1.00 32.45 328 A 1 
ATOM 2521 C CA  . ALA A 0 328 . -84.723  -20.445 77.072   1.00 32.45 328 A 1 
ATOM 2522 C C   . ALA A 0 328 . -86.266  -20.425 77.134   1.00 32.45 328 A 1 
ATOM 2523 C CB  . ALA A 0 328 . -84.119  -19.375 77.992   1.00 32.45 328 A 1 
ATOM 2524 O O   . ALA A 0 328 . -86.888  -19.481 76.654   1.00 32.45 328 A 1 
ATOM 2525 N N   . SER A 0 329 . -86.900  -21.400 77.798   1.00 32.74 329 A 1 
ATOM 2526 C CA  . SER A 0 329 . -88.281  -21.255 78.295   1.00 32.74 329 A 1 
ATOM 2527 C C   . SER A 0 329 . -88.554  -22.162 79.501   1.00 32.74 329 A 1 
ATOM 2528 C CB  . SER A 0 329 . -89.329  -21.482 77.194   1.00 32.74 329 A 1 
ATOM 2529 O O   . SER A 0 329 . -87.919  -23.201 79.680   1.00 32.74 329 A 1 
ATOM 2530 O OG  . SER A 0 329 . -89.385  -22.835 76.800   1.00 32.74 329 A 1 
ATOM 2531 N N   . SER A 0 330 . -89.486  -21.752 80.360   1.00 35.86 330 A 1 
ATOM 2532 C CA  . SER A 0 330 . -89.877  -22.458 81.583   1.00 35.86 330 A 1 
ATOM 2533 C C   . SER A 0 330 . -91.375  -22.760 81.556   1.00 35.86 330 A 1 
ATOM 2534 C CB  . SER A 0 330 . -89.514  -21.587 82.802   1.00 35.86 330 A 1 
ATOM 2535 O O   . SER A 0 330 . -92.152  -21.818 81.555   1.00 35.86 330 A 1 
ATOM 2536 O OG  . SER A 0 330 . -89.941  -20.238 82.659   1.00 35.86 330 A 1 
ATOM 2537 N N   . TYR A 0 331 . -91.818  -24.028 81.581   1.00 24.44 331 A 1 
ATOM 2538 C CA  . TYR A 0 331 . -93.227  -24.372 81.872   1.00 24.44 331 A 1 
ATOM 2539 C C   . TYR A 0 331 . -93.387  -25.777 82.526   1.00 24.44 331 A 1 
ATOM 2540 C CB  . TYR A 0 331 . -94.150  -24.082 80.651   1.00 24.44 331 A 1 
ATOM 2541 O O   . TYR A 0 331 . -92.737  -26.725 82.102   1.00 24.44 331 A 1 
ATOM 2542 C CG  . TYR A 0 331 . -95.379  -23.239 81.008   1.00 24.44 331 A 1 
ATOM 2543 C CD1 . TYR A 0 331 . -96.642  -23.853 81.140   1.00 24.44 331 A 1 
ATOM 2544 C CD2 . TYR A 0 331 . -95.248  -21.875 81.362   1.00 24.44 331 A 1 
ATOM 2545 C CE1 . TYR A 0 331 . -97.703  -23.161 81.761   1.00 24.44 331 A 1 
ATOM 2546 C CE2 . TYR A 0 331 . -96.287  -21.193 82.021   1.00 24.44 331 A 1 
ATOM 2547 O OH  . TYR A 0 331 . -98.429  -21.310 83.092   1.00 24.44 331 A 1 
ATOM 2548 C CZ  . TYR A 0 331 . -97.500  -21.862 82.273   1.00 24.44 331 A 1 
ATOM 2549 N N   . GLY A 0 332 . -94.184  -25.875 83.611   1.00 31.14 332 A 1 
ATOM 2550 C CA  . GLY A 0 332 . -94.267  -26.969 84.617   1.00 31.14 332 A 1 
ATOM 2551 C C   . GLY A 0 332 . -94.716  -28.380 84.166   1.00 31.14 332 A 1 
ATOM 2552 O O   . GLY A 0 332 . -94.916  -28.633 82.986   1.00 31.14 332 A 1 
ATOM 2553 N N   . LYS A 0 333 . -94.922  -29.355 85.077   1.00 27.36 333 A 1 
ATOM 2554 C CA  . LYS A 0 333 . -96.119  -29.399 85.951   1.00 27.36 333 A 1 
ATOM 2555 C C   . LYS A 0 333 . -96.103  -30.464 87.084   1.00 27.36 333 A 1 
ATOM 2556 C CB  . LYS A 0 333 . -97.327  -29.746 85.048   1.00 27.36 333 A 1 
ATOM 2557 O O   . LYS A 0 333 . -95.587  -31.556 86.897   1.00 27.36 333 A 1 
ATOM 2558 C CG  . LYS A 0 333 . -98.527  -28.846 85.335   1.00 27.36 333 A 1 
ATOM 2559 C CD  . LYS A 0 333 . -99.772  -29.416 84.653   1.00 27.36 333 A 1 
ATOM 2560 C CE  . LYS A 0 333 . -100.984 -28.566 85.041   1.00 27.36 333 A 1 
ATOM 2561 N NZ  . LYS A 0 333 . -102.106 -29.429 85.452   1.00 27.36 333 A 1 
ATOM 2562 N N   . ASP A 0 334 . -96.800  -30.130 88.177   1.00 25.74 334 A 1 
ATOM 2563 C CA  . ASP A 0 334 . -97.498  -30.943 89.202   1.00 25.74 334 A 1 
ATOM 2564 C C   . ASP A 0 334 . -96.856  -32.167 89.895   1.00 25.74 334 A 1 
ATOM 2565 C CB  . ASP A 0 334 . -98.929  -31.276 88.736   1.00 25.74 334 A 1 
ATOM 2566 O O   . ASP A 0 334 . -96.609  -33.225 89.323   1.00 25.74 334 A 1 
ATOM 2567 C CG  . ASP A 0 334 . -99.797  -30.028 88.524   1.00 25.74 334 A 1 
ATOM 2568 O OD1 . ASP A 0 334 . -99.438  -28.960 89.067   1.00 25.74 334 A 1 
ATOM 2569 O OD2 . ASP A 0 334 . -100.787 -30.116 87.752   1.00 25.74 334 A 1 
ATOM 2570 N N   . ALA A 0 335 . -96.809  -32.068 91.229   1.00 30.21 335 A 1 
ATOM 2571 C CA  . ALA A 0 335 . -96.728  -33.203 92.139   1.00 30.21 335 A 1 
ATOM 2572 C C   . ALA A 0 335 . -98.112  -33.844 92.371   1.00 30.21 335 A 1 
ATOM 2573 C CB  . ALA A 0 335 . -96.131  -32.717 93.467   1.00 30.21 335 A 1 
ATOM 2574 O O   . ALA A 0 335 . -99.080  -33.163 92.706   1.00 30.21 335 A 1 
ATOM 2575 N N   . SER A 0 336 . -98.180  -35.173 92.302   1.00 31.76 336 A 1 
ATOM 2576 C CA  . SER A 0 336 . -99.232  -36.002 92.906   1.00 31.76 336 A 1 
ATOM 2577 C C   . SER A 0 336 . -98.672  -37.422 93.066   1.00 31.76 336 A 1 
ATOM 2578 C CB  . SER A 0 336 . -100.499 -36.001 92.030   1.00 31.76 336 A 1 
ATOM 2579 O O   . SER A 0 336 . -97.835  -37.825 92.265   1.00 31.76 336 A 1 
ATOM 2580 O OG  . SER A 0 336 . -100.419 -36.918 90.959   1.00 31.76 336 A 1 
ATOM 2581 N N   . SER A 0 337 . -99.044  -38.243 94.039   1.00 27.43 337 A 1 
ATOM 2582 C CA  . SER A 0 337 . -99.744  -38.046 95.314   1.00 27.43 337 A 1 
ATOM 2583 C C   . SER A 0 337 . -99.274  -39.191 96.229   1.00 27.43 337 A 1 
ATOM 2584 C CB  . SER A 0 337 . -101.262 -38.133 95.121   1.00 27.43 337 A 1 
ATOM 2585 O O   . SER A 0 337 . -98.690  -40.156 95.739   1.00 27.43 337 A 1 
ATOM 2586 O OG  . SER A 0 337 . -101.934 -37.982 96.357   1.00 27.43 337 A 1 
ATOM 2587 N N   . ALA A 0 338 . -99.501  -39.109 97.539   1.00 31.23 338 A 1 
ATOM 2588 C CA  . ALA A 0 338 . -99.118  -40.159 98.482   1.00 31.23 338 A 1 
ATOM 2589 C C   . ALA A 0 338 . -99.681  -41.542 98.085   1.00 31.23 338 A 1 
ATOM 2590 C CB  . ALA A 0 338 . -99.611  -39.738 99.874   1.00 31.23 338 A 1 
ATOM 2591 O O   . ALA A 0 338 . -100.875 -41.789 98.259   1.00 31.23 338 A 1 
ATOM 2592 N N   . ASP A 0 339 . -98.822  -42.452 97.613   1.00 27.11 339 A 1 
ATOM 2593 C CA  . ASP A 0 339 . -99.201  -43.852 97.417   1.00 27.11 339 A 1 
ATOM 2594 C C   . ASP A 0 339 . -98.994  -44.631 98.722   1.00 27.11 339 A 1 
ATOM 2595 C CB  . ASP A 0 339 . -98.511  -44.490 96.202   1.00 27.11 339 A 1 
ATOM 2596 O O   . ASP A 0 339 . -97.887  -45.017 99.107   1.00 27.11 339 A 1 
ATOM 2597 C CG  . ASP A 0 339 . -99.184  -45.817 95.808   1.00 27.11 339 A 1 
ATOM 2598 O OD1 . ASP A 0 339 . -100.223 -46.160 96.423   1.00 27.11 339 A 1 
ATOM 2599 O OD2 . ASP A 0 339 . -98.656  -46.479 94.891   1.00 27.11 339 A 1 
ATOM 2600 N N   . TYR A 0 340 . -100.094 -44.804 99.451   1.00 27.32 340 A 1 
ATOM 2601 C CA  . TYR A 0 340 . -100.150 -45.487 100.741  1.00 27.32 340 A 1 
ATOM 2602 C C   . TYR A 0 340 . -100.247 -47.014 100.533  1.00 27.32 340 A 1 
ATOM 2603 C CB  . TYR A 0 340 . -101.270 -44.852 101.583  1.00 27.32 340 A 1 
ATOM 2604 O O   . TYR A 0 340 . -101.185 -47.678 100.981  1.00 27.32 340 A 1 
ATOM 2605 C CG  . TYR A 0 340 . -101.070 -44.929 103.087  1.00 27.32 340 A 1 
ATOM 2606 C CD1 . TYR A 0 340 . -101.615 -45.999 103.822  1.00 27.32 340 A 1 
ATOM 2607 C CD2 . TYR A 0 340 . -100.377 -43.899 103.754  1.00 27.32 340 A 1 
ATOM 2608 C CE1 . TYR A 0 340 . -101.483 -46.031 105.224  1.00 27.32 340 A 1 
ATOM 2609 C CE2 . TYR A 0 340 . -100.244 -43.926 105.156  1.00 27.32 340 A 1 
ATOM 2610 O OH  . TYR A 0 340 . -100.695 -45.015 107.248  1.00 27.32 340 A 1 
ATOM 2611 C CZ  . TYR A 0 340 . -100.805 -44.991 105.894  1.00 27.32 340 A 1 
ATOM 2612 N N   . GLY A 0 341 . -99.267  -47.571 99.815   1.00 28.44 341 A 1 
ATOM 2613 C CA  . GLY A 0 341 . -99.210  -48.965 99.366   1.00 28.44 341 A 1 
ATOM 2614 C C   . GLY A 0 341 . -98.782  -49.961 100.448  1.00 28.44 341 A 1 
ATOM 2615 O O   . GLY A 0 341 . -97.690  -50.526 100.397  1.00 28.44 341 A 1 
ATOM 2616 N N   . SER A 0 342 . -99.639  -50.206 101.440  1.00 29.71 342 A 1 
ATOM 2617 C CA  . SER A 0 342 . -99.404  -51.249 102.447  1.00 29.71 342 A 1 
ATOM 2618 C C   . SER A 0 342 . -99.504  -52.656 101.841  1.00 29.71 342 A 1 
ATOM 2619 C CB  . SER A 0 342 . -100.415 -51.108 103.592  1.00 29.71 342 A 1 
ATOM 2620 O O   . SER A 0 342 . -100.607 -53.139 101.603  1.00 29.71 342 A 1 
ATOM 2621 O OG  . SER A 0 342 . -100.078 -51.975 104.662  1.00 29.71 342 A 1 
ATOM 2622 N N   . TYR A 0 343 . -98.375  -53.347 101.647  1.00 26.48 343 A 1 
ATOM 2623 C CA  . TYR A 0 343 . -98.330  -54.817 101.595  1.00 26.48 343 A 1 
ATOM 2624 C C   . TYR A 0 343 . -96.936  -55.327 101.986  1.00 26.48 343 A 1 
ATOM 2625 C CB  . TYR A 0 343 . -98.793  -55.364 100.227  1.00 26.48 343 A 1 
ATOM 2626 O O   . TYR A 0 343 . -95.979  -55.247 101.220  1.00 26.48 343 A 1 
ATOM 2627 C CG  . TYR A 0 343 . -99.987  -56.297 100.354  1.00 26.48 343 A 1 
ATOM 2628 C CD1 . TYR A 0 343 . -99.800  -57.658 100.669  1.00 26.48 343 A 1 
ATOM 2629 C CD2 . TYR A 0 343 . -101.293 -55.788 100.212  1.00 26.48 343 A 1 
ATOM 2630 C CE1 . TYR A 0 343 . -100.918 -58.500 100.847  1.00 26.48 343 A 1 
ATOM 2631 C CE2 . TYR A 0 343 . -102.411 -56.619 100.403  1.00 26.48 343 A 1 
ATOM 2632 O OH  . TYR A 0 343 . -103.299 -58.788 100.909  1.00 26.48 343 A 1 
ATOM 2633 C CZ  . TYR A 0 343 . -102.224 -57.979 100.722  1.00 26.48 343 A 1 
ATOM 2634 N N   . GLY A 0 344 . -96.797  -55.823 103.216  1.00 29.42 344 A 1 
ATOM 2635 C CA  . GLY A 0 344 . -95.509  -56.303 103.722  1.00 29.42 344 A 1 
ATOM 2636 C C   . GLY A 0 344 . -95.185  -57.735 103.296  1.00 29.42 344 A 1 
ATOM 2637 O O   . GLY A 0 344 . -96.083  -58.490 102.932  1.00 29.42 344 A 1 
ATOM 2638 N N   . LYS A 0 345 . -93.915  -58.129 103.460  1.00 28.41 345 A 1 
ATOM 2639 C CA  . LYS A 0 345 . -93.478  -59.476 103.873  1.00 28.41 345 A 1 
ATOM 2640 C C   . LYS A 0 345 . -92.025  -59.436 104.377  1.00 28.41 345 A 1 
ATOM 2641 C CB  . LYS A 0 345 . -93.631  -60.507 102.729  1.00 28.41 345 A 1 
ATOM 2642 O O   . LYS A 0 345 . -91.147  -58.931 103.696  1.00 28.41 345 A 1 
ATOM 2643 C CG  . LYS A 0 345 . -94.881  -61.386 102.923  1.00 28.41 345 A 1 
ATOM 2644 C CD  . LYS A 0 345 . -95.038  -62.433 101.821  1.00 28.41 345 A 1 
ATOM 2645 C CE  . LYS A 0 345 . -96.382  -63.143 102.014  1.00 28.41 345 A 1 
ATOM 2646 N NZ  . LYS A 0 345 . -96.616  -64.143 100.946  1.00 28.41 345 A 1 
ATOM 2647 N N   . GLN A 0 346 . -91.832  -59.951 105.595  1.00 25.51 346 A 1 
ATOM 2648 C CA  . GLN A 0 346 . -90.869  -61.009 105.964  1.00 25.51 346 A 1 
ATOM 2649 C C   . GLN A 0 346 . -89.490  -60.998 105.247  1.00 25.51 346 A 1 
ATOM 2650 C CB  . GLN A 0 346 . -91.580  -62.356 105.687  1.00 25.51 346 A 1 
ATOM 2651 O O   . GLN A 0 346 . -89.436  -61.206 104.045  1.00 25.51 346 A 1 
ATOM 2652 C CG  . GLN A 0 346 . -92.913  -62.556 106.442  1.00 25.51 346 A 1 
ATOM 2653 C CD  . GLN A 0 346 . -93.759  -63.713 105.906  1.00 25.51 346 A 1 
ATOM 2654 N NE2 . GLN A 0 346 . -94.494  -64.394 106.756  1.00 25.51 346 A 1 
ATOM 2655 O OE1 . GLN A 0 346 . -93.838  -63.999 104.722  1.00 25.51 346 A 1 
ATOM 2656 N N   . GLY A 0 347 . -88.326  -60.907 105.905  1.00 27.36 347 A 1 
ATOM 2657 C CA  . GLY A 0 347 . -88.013  -60.805 107.338  1.00 27.36 347 A 1 
ATOM 2658 C C   . GLY A 0 347 . -86.693  -61.518 107.695  1.00 27.36 347 A 1 
ATOM 2659 O O   . GLY A 0 347 . -86.575  -62.712 107.454  1.00 27.36 347 A 1 
ATOM 2660 N N   . ALA A 0 348 . -85.732  -60.795 108.284  1.00 35.65 348 A 1 
ATOM 2661 C CA  . ALA A 0 348 . -84.539  -61.267 109.016  1.00 35.65 348 A 1 
ATOM 2662 C C   . ALA A 0 348 . -83.895  -60.006 109.645  1.00 35.65 348 A 1 
ATOM 2663 C CB  . ALA A 0 348 . -83.554  -61.946 108.048  1.00 35.65 348 A 1 
ATOM 2664 O O   . ALA A 0 348 . -83.651  -59.052 108.918  1.00 35.65 348 A 1 
ATOM 2665 N N   . ALA A 0 349 . -83.732  -59.792 110.956  1.00 31.71 349 A 1 
ATOM 2666 C CA  . ALA A 0 349 . -83.264  -60.644 112.054  1.00 31.71 349 A 1 
ATOM 2667 C C   . ALA A 0 349 . -81.784  -61.057 111.920  1.00 31.71 349 A 1 
ATOM 2668 C CB  . ALA A 0 349 . -84.220  -61.808 112.366  1.00 31.71 349 A 1 
ATOM 2669 O O   . ALA A 0 349 . -81.497  -62.089 111.326  1.00 31.71 349 A 1 
ATOM 2670 N N   . TYR A 0 350 . -80.855  -60.257 112.469  1.00 29.50 350 A 1 
ATOM 2671 C CA  . TYR A 0 350 . -80.086  -60.571 113.695  1.00 29.50 350 A 1 
ATOM 2672 C C   . TYR A 0 350 . -78.970  -59.534 113.974  1.00 29.50 350 A 1 
ATOM 2673 C CB  . TYR A 0 350 . -79.471  -61.990 113.685  1.00 29.50 350 A 1 
ATOM 2674 O O   . TYR A 0 350 . -78.236  -59.158 113.068  1.00 29.50 350 A 1 
ATOM 2675 C CG  . TYR A 0 350 . -80.280  -62.991 114.497  1.00 29.50 350 A 1 
ATOM 2676 C CD1 . TYR A 0 350 . -80.156  -63.006 115.901  1.00 29.50 350 A 1 
ATOM 2677 C CD2 . TYR A 0 350 . -81.163  -63.892 113.870  1.00 29.50 350 A 1 
ATOM 2678 C CE1 . TYR A 0 350 . -80.926  -63.897 116.675  1.00 29.50 350 A 1 
ATOM 2679 C CE2 . TYR A 0 350 . -81.950  -64.771 114.638  1.00 29.50 350 A 1 
ATOM 2680 O OH  . TYR A 0 350 . -82.587  -65.632 116.779  1.00 29.50 350 A 1 
ATOM 2681 C CZ  . TYR A 0 350 . -81.833  -64.775 116.042  1.00 29.50 350 A 1 
ATOM 2682 N N   . GLY A 0 351 . -78.802  -59.154 115.252  1.00 36.11 351 A 1 
ATOM 2683 C CA  . GLY A 0 351 . -77.653  -58.389 115.774  1.00 36.11 351 A 1 
ATOM 2684 C C   . GLY A 0 351 . -77.843  -56.861 115.895  1.00 36.11 351 A 1 
ATOM 2685 O O   . GLY A 0 351 . -78.277  -56.234 114.941  1.00 36.11 351 A 1 
ATOM 2686 N N   . ALA A 0 352 . -77.428  -56.142 116.945  1.00 32.04 352 A 1 
ATOM 2687 C CA  . ALA A 0 352 . -77.437  -56.301 118.411  1.00 32.04 352 A 1 
ATOM 2688 C C   . ALA A 0 352 . -76.583  -55.156 119.032  1.00 32.04 352 A 1 
ATOM 2689 C CB  . ALA A 0 352 . -76.886  -57.657 118.887  1.00 32.04 352 A 1 
ATOM 2690 O O   . ALA A 0 352 . -75.496  -54.884 118.540  1.00 32.04 352 A 1 
ATOM 2691 N N   . GLN A 0 353 . -77.050  -54.587 120.158  1.00 30.19 353 A 1 
ATOM 2692 C CA  . GLN A 0 353 . -76.323  -53.783 121.180  1.00 30.19 353 A 1 
ATOM 2693 C C   . GLN A 0 353 . -76.008  -52.269 120.982  1.00 30.19 353 A 1 
ATOM 2694 C CB  . GLN A 0 353 . -75.079  -54.541 121.694  1.00 30.19 353 A 1 
ATOM 2695 O O   . GLN A 0 353 . -75.071  -51.892 120.290  1.00 30.19 353 A 1 
ATOM 2696 C CG  . GLN A 0 353 . -75.451  -55.843 122.417  1.00 30.19 353 A 1 
ATOM 2697 C CD  . GLN A 0 353 . -74.225  -56.661 122.796  1.00 30.19 353 A 1 
ATOM 2698 N NE2 . GLN A 0 353 . -73.759  -56.589 124.023  1.00 30.19 353 A 1 
ATOM 2699 O OE1 . GLN A 0 353 . -73.672  -57.400 122.004  1.00 30.19 353 A 1 
ATOM 2700 N N   . GLY A 0 354 . -76.671  -51.445 121.824  1.00 31.87 354 A 1 
ATOM 2701 C CA  . GLY A 0 354 . -76.168  -50.181 122.419  1.00 31.87 354 A 1 
ATOM 2702 C C   . GLY A 0 354 . -76.645  -48.853 121.785  1.00 31.87 354 A 1 
ATOM 2703 O O   . GLY A 0 354 . -76.621  -48.735 120.571  1.00 31.87 354 A 1 
ATOM 2704 N N   . HIS A 0 355 . -77.038  -47.795 122.523  1.00 32.14 355 A 1 
ATOM 2705 C CA  . HIS A 0 355 . -77.193  -47.604 123.985  1.00 32.14 355 A 1 
ATOM 2706 C C   . HIS A 0 355 . -77.962  -46.274 124.299  1.00 32.14 355 A 1 
ATOM 2707 C CB  . HIS A 0 355 . -75.768  -47.526 124.591  1.00 32.14 355 A 1 
ATOM 2708 O O   . HIS A 0 355 . -77.526  -45.252 123.786  1.00 32.14 355 A 1 
ATOM 2709 C CG  . HIS A 0 355 . -75.631  -47.965 126.026  1.00 32.14 355 A 1 
ATOM 2710 C CD2 . HIS A 0 355 . -75.464  -49.252 126.461  1.00 32.14 355 A 1 
ATOM 2711 N ND1 . HIS A 0 355 . -75.515  -47.152 127.130  1.00 32.14 355 A 1 
ATOM 2712 C CE1 . HIS A 0 355 . -75.333  -47.937 128.208  1.00 32.14 355 A 1 
ATOM 2713 N NE2 . HIS A 0 355 . -75.287  -49.229 127.845  1.00 32.14 355 A 1 
ATOM 2714 N N   . HIS A 0 356 . -78.999  -46.280 125.174  1.00 32.00 356 A 1 
ATOM 2715 C CA  . HIS A 0 356 . -79.629  -45.130 125.918  1.00 32.00 356 A 1 
ATOM 2716 C C   . HIS A 0 356 . -80.245  -43.930 125.125  1.00 32.00 356 A 1 
ATOM 2717 C CB  . HIS A 0 356 . -78.599  -44.627 126.944  1.00 32.00 356 A 1 
ATOM 2718 O O   . HIS A 0 356 . -79.750  -43.577 124.064  1.00 32.00 356 A 1 
ATOM 2719 C CG  . HIS A 0 356 . -78.421  -45.507 128.163  1.00 32.00 356 A 1 
ATOM 2720 C CD2 . HIS A 0 356 . -78.268  -46.867 128.228  1.00 32.00 356 A 1 
ATOM 2721 N ND1 . HIS A 0 356 . -78.475  -45.060 129.457  1.00 32.00 356 A 1 
ATOM 2722 C CE1 . HIS A 0 356 . -78.352  -46.112 130.277  1.00 32.00 356 A 1 
ATOM 2723 N NE2 . HIS A 0 356 . -78.182  -47.241 129.573  1.00 32.00 356 A 1 
ATOM 2724 N N   . ASP A 0 357 . -81.289  -43.179 125.538  1.00 36.83 357 A 1 
ATOM 2725 C CA  . ASP A 0 357 . -82.344  -43.222 126.594  1.00 36.83 357 A 1 
ATOM 2726 C C   . ASP A 0 357 . -83.570  -42.407 126.064  1.00 36.83 357 A 1 
ATOM 2727 C CB  . ASP A 0 357 . -81.856  -42.554 127.899  1.00 36.83 357 A 1 
ATOM 2728 O O   . ASP A 0 357 . -83.374  -41.410 125.374  1.00 36.83 357 A 1 
ATOM 2729 C CG  . ASP A 0 357 . -81.211  -43.512 128.898  1.00 36.83 357 A 1 
ATOM 2730 O OD1 . ASP A 0 357 . -81.632  -44.689 128.930  1.00 36.83 357 A 1 
ATOM 2731 O OD2 . ASP A 0 357 . -80.303  -43.066 129.638  1.00 36.83 357 A 1 
ATOM 2732 N N   . SER A 0 358 . -84.836  -42.861 126.146  1.00 31.16 358 A 1 
ATOM 2733 C CA  . SER A 0 358 . -85.854  -42.610 127.210  1.00 31.16 358 A 1 
ATOM 2734 C C   . SER A 0 358 . -86.095  -41.113 127.538  1.00 31.16 358 A 1 
ATOM 2735 C CB  . SER A 0 358 . -85.535  -43.438 128.460  1.00 31.16 358 A 1 
ATOM 2736 O O   . SER A 0 358 . -85.146  -40.425 127.885  1.00 31.16 358 A 1 
ATOM 2737 O OG  . SER A 0 358 . -86.744  -43.775 129.112  1.00 31.16 358 A 1 
ATOM 2738 N N   . TYR A 0 359 . -87.283  -40.481 127.477  1.00 35.30 359 A 1 
ATOM 2739 C CA  . TYR A 0 359 . -88.690  -40.802 127.846  1.00 35.30 359 A 1 
ATOM 2740 C C   . TYR A 0 359 . -89.676  -39.950 126.980  1.00 35.30 359 A 1 
ATOM 2741 C CB  . TYR A 0 359 . -88.885  -40.327 129.306  1.00 35.30 359 A 1 
ATOM 2742 O O   . TYR A 0 359 . -89.239  -38.982 126.370  1.00 35.30 359 A 1 
ATOM 2743 C CG  . TYR A 0 359 . -88.463  -41.278 130.409  1.00 35.30 359 A 1 
ATOM 2744 C CD1 . TYR A 0 359 . -89.453  -42.021 131.081  1.00 35.30 359 A 1 
ATOM 2745 C CD2 . TYR A 0 359 . -87.116  -41.378 130.813  1.00 35.30 359 A 1 
ATOM 2746 C CE1 . TYR A 0 359 . -89.099  -42.884 132.133  1.00 35.30 359 A 1 
ATOM 2747 C CE2 . TYR A 0 359 . -86.754  -42.264 131.850  1.00 35.30 359 A 1 
ATOM 2748 O OH  . TYR A 0 359 . -87.416  -43.872 133.514  1.00 35.30 359 A 1 
ATOM 2749 C CZ  . TYR A 0 359 . -87.749  -43.018 132.512  1.00 35.30 359 A 1 
ATOM 2750 N N   . GLY A 0 360 . -91.007  -40.142 126.895  1.00 31.37 360 A 1 
ATOM 2751 C CA  . GLY A 0 360 . -91.931  -41.112 127.513  1.00 31.37 360 A 1 
ATOM 2752 C C   . GLY A 0 360 . -93.197  -40.457 128.132  1.00 31.37 360 A 1 
ATOM 2753 O O   . GLY A 0 360 . -93.057  -39.717 129.098  1.00 31.37 360 A 1 
ATOM 2754 N N   . HIS A 0 361 . -94.408  -40.821 127.655  1.00 32.52 361 A 1 
ATOM 2755 C CA  . HIS A 0 361 . -95.772  -40.435 128.144  1.00 32.52 361 A 1 
ATOM 2756 C C   . HIS A 0 361 . -96.246  -38.980 127.874  1.00 32.52 361 A 1 
ATOM 2757 C CB  . HIS A 0 361 . -95.933  -40.801 129.632  1.00 32.52 361 A 1 
ATOM 2758 O O   . HIS A 0 361 . -95.426  -38.083 127.752  1.00 32.52 361 A 1 
ATOM 2759 C CG  . HIS A 0 361 . -95.497  -42.206 129.961  1.00 32.52 361 A 1 
ATOM 2760 C CD2 . HIS A 0 361 . -94.297  -42.578 130.507  1.00 32.52 361 A 1 
ATOM 2761 N ND1 . HIS A 0 361 . -96.208  -43.358 129.716  1.00 32.52 361 A 1 
ATOM 2762 C CE1 . HIS A 0 361 . -95.453  -44.400 130.101  1.00 32.52 361 A 1 
ATOM 2763 N NE2 . HIS A 0 361 . -94.276  -43.974 130.581  1.00 32.52 361 A 1 
ATOM 2764 N N   . GLY A 0 362 . -97.544  -38.634 127.770  1.00 33.06 362 A 1 
ATOM 2765 C CA  . GLY A 0 362 . -98.836  -39.366 127.750  1.00 33.06 362 A 1 
ATOM 2766 C C   . GLY A 0 362 . -100.004 -38.337 127.774  1.00 33.06 362 A 1 
ATOM 2767 O O   . GLY A 0 362 . -99.901  -37.352 128.487  1.00 33.06 362 A 1 
ATOM 2768 N N   . ALA A 0 363 . -100.995 -38.372 126.869  1.00 30.57 363 A 1 
ATOM 2769 C CA  . ALA A 0 363 . -102.297 -39.075 126.957  1.00 30.57 363 A 1 
ATOM 2770 C C   . ALA A 0 363 . -103.475 -38.278 127.612  1.00 30.57 363 A 1 
ATOM 2771 C CB  . ALA A 0 363 . -102.117 -40.478 127.558  1.00 30.57 363 A 1 
ATOM 2772 O O   . ALA A 0 363 . -103.352 -37.847 128.750  1.00 30.57 363 A 1 
ATOM 2773 N N   . HIS A 0 364 . -104.642 -38.232 126.926  1.00 31.77 364 A 1 
ATOM 2774 C CA  . HIS A 0 364 . -105.982 -37.707 127.344  1.00 31.77 364 A 1 
ATOM 2775 C C   . HIS A 0 364 . -106.092 -36.177 127.599  1.00 31.77 364 A 1 
ATOM 2776 C CB  . HIS A 0 364 . -106.515 -38.516 128.543  1.00 31.77 364 A 1 
ATOM 2777 O O   . HIS A 0 364 . -105.192 -35.581 128.159  1.00 31.77 364 A 1 
ATOM 2778 C CG  . HIS A 0 364 . -106.411 -40.013 128.378  1.00 31.77 364 A 1 
ATOM 2779 C CD2 . HIS A 0 364 . -107.301 -40.838 127.744  1.00 31.77 364 A 1 
ATOM 2780 N ND1 . HIS A 0 364 . -105.378 -40.803 128.827  1.00 31.77 364 A 1 
ATOM 2781 C CE1 . HIS A 0 364 . -105.633 -42.072 128.461  1.00 31.77 364 A 1 
ATOM 2782 N NE2 . HIS A 0 364 . -106.793 -42.140 127.792  1.00 31.77 364 A 1 
ATOM 2783 N N   . GLY A 0 365 . -107.146 -35.417 127.272  1.00 30.10 365 A 1 
ATOM 2784 C CA  . GLY A 0 365 . -108.527 -35.685 126.857  1.00 30.10 365 A 1 
ATOM 2785 C C   . GLY A 0 365 . -109.481 -34.626 127.469  1.00 30.10 365 A 1 
ATOM 2786 O O   . GLY A 0 365 . -109.508 -34.494 128.684  1.00 30.10 365 A 1 
ATOM 2787 N N   . TYR A 0 366 . -110.290 -33.948 126.636  1.00 30.96 366 A 1 
ATOM 2788 C CA  . TYR A 0 366 . -111.500 -33.141 126.959  1.00 30.96 366 A 1 
ATOM 2789 C C   . TYR A 0 366 . -111.417 -31.859 127.833  1.00 30.96 366 A 1 
ATOM 2790 C CB  . TYR A 0 366 . -112.597 -34.063 127.516  1.00 30.96 366 A 1 
ATOM 2791 O O   . TYR A 0 366 . -110.865 -31.848 128.925  1.00 30.96 366 A 1 
ATOM 2792 C CG  . TYR A 0 366 . -113.054 -35.138 126.551  1.00 30.96 366 A 1 
ATOM 2793 C CD1 . TYR A 0 366 . -114.059 -34.845 125.609  1.00 30.96 366 A 1 
ATOM 2794 C CD2 . TYR A 0 366 . -112.478 -36.423 126.594  1.00 30.96 366 A 1 
ATOM 2795 C CE1 . TYR A 0 366 . -114.489 -35.834 124.705  1.00 30.96 366 A 1 
ATOM 2796 C CE2 . TYR A 0 366 . -112.900 -37.412 125.686  1.00 30.96 366 A 1 
ATOM 2797 O OH  . TYR A 0 366 . -114.316 -38.081 123.874  1.00 30.96 366 A 1 
ATOM 2798 C CZ  . TYR A 0 366 . -113.907 -37.120 124.742  1.00 30.96 366 A 1 
ATOM 2799 N N   . GLY A 0 367 . -112.134 -30.800 127.409  1.00 33.25 367 A 1 
ATOM 2800 C CA  . GLY A 0 367 . -112.507 -29.654 128.265  1.00 33.25 367 A 1 
ATOM 2801 C C   . GLY A 0 367 . -112.937 -28.389 127.499  1.00 33.25 367 A 1 
ATOM 2802 O O   . GLY A 0 367 . -112.122 -27.773 126.822  1.00 33.25 367 A 1 
ATOM 2803 N N   . HIS A 0 368 . -114.210 -27.987 127.598  1.00 28.32 368 A 1 
ATOM 2804 C CA  . HIS A 0 368 . -114.772 -26.806 126.915  1.00 28.32 368 A 1 
ATOM 2805 C C   . HIS A 0 368 . -114.550 -25.478 127.666  1.00 28.32 368 A 1 
ATOM 2806 C CB  . HIS A 0 368 . -116.298 -26.979 126.743  1.00 28.32 368 A 1 
ATOM 2807 O O   . HIS A 0 368 . -114.701 -25.429 128.879  1.00 28.32 368 A 1 
ATOM 2808 C CG  . HIS A 0 368 . -116.745 -27.613 125.453  1.00 28.32 368 A 1 
ATOM 2809 C CD2 . HIS A 0 368 . -116.728 -28.946 125.147  1.00 28.32 368 A 1 
ATOM 2810 N ND1 . HIS A 0 368 . -117.359 -26.965 124.403  1.00 28.32 368 A 1 
ATOM 2811 C CE1 . HIS A 0 368 . -117.695 -27.886 123.485  1.00 28.32 368 A 1 
ATOM 2812 N NE2 . HIS A 0 368 . -117.327 -29.108 123.895  1.00 28.32 368 A 1 
ATOM 2813 N N   . GLY A 0 369 . -114.419 -24.391 126.892  1.00 29.85 369 A 1 
ATOM 2814 C CA  . GLY A 0 369 . -115.212 -23.160 127.069  1.00 29.85 369 A 1 
ATOM 2815 C C   . GLY A 0 369 . -114.885 -22.229 128.245  1.00 29.85 369 A 1 
ATOM 2816 O O   . GLY A 0 369 . -115.258 -22.489 129.382  1.00 29.85 369 A 1 
ATOM 2817 N N   . GLY A 0 370 . -114.330 -21.051 127.938  1.00 30.19 370 A 1 
ATOM 2818 C CA  . GLY A 0 370 . -114.069 -20.001 128.928  1.00 30.19 370 A 1 
ATOM 2819 C C   . GLY A 0 370 . -113.867 -18.625 128.296  1.00 30.19 370 A 1 
ATOM 2820 O O   . GLY A 0 370 . -112.746 -18.135 128.213  1.00 30.19 370 A 1 
ATOM 2821 N N   . TYR A 0 371 . -114.951 -17.997 127.840  1.00 27.94 371 A 1 
ATOM 2822 C CA  . TYR A 0 371 . -114.939 -16.578 127.477  1.00 27.94 371 A 1 
ATOM 2823 C C   . TYR A 0 371 . -114.790 -15.728 128.748  1.00 27.94 371 A 1 
ATOM 2824 C CB  . TYR A 0 371 . -116.260 -16.189 126.783  1.00 27.94 371 A 1 
ATOM 2825 O O   . TYR A 0 371 . -115.529 -15.965 129.704  1.00 27.94 371 A 1 
ATOM 2826 C CG  . TYR A 0 371 . -116.607 -16.951 125.517  1.00 27.94 371 A 1 
ATOM 2827 C CD1 . TYR A 0 371 . -116.296 -16.403 124.257  1.00 27.94 371 A 1 
ATOM 2828 C CD2 . TYR A 0 371 . -117.282 -18.187 125.597  1.00 27.94 371 A 1 
ATOM 2829 C CE1 . TYR A 0 371 . -116.642 -17.096 123.081  1.00 27.94 371 A 1 
ATOM 2830 C CE2 . TYR A 0 371 . -117.624 -18.886 124.423  1.00 27.94 371 A 1 
ATOM 2831 O OH  . TYR A 0 371 . -117.629 -19.004 122.023  1.00 27.94 371 A 1 
ATOM 2832 C CZ  . TYR A 0 371 . -117.301 -18.340 123.161  1.00 27.94 371 A 1 
ATOM 2833 N N   . ASN A 0 372 . -113.931 -14.701 128.738  1.00 30.54 372 A 1 
ATOM 2834 C CA  . ASN A 0 372 . -114.351 -13.292 128.847  1.00 30.54 372 A 1 
ATOM 2835 C C   . ASN A 0 372 . -113.246 -12.323 129.306  1.00 30.54 372 A 1 
ATOM 2836 C CB  . ASN A 0 372 . -115.576 -13.072 129.770  1.00 30.54 372 A 1 
ATOM 2837 O O   . ASN A 0 372 . -112.426 -12.619 130.167  1.00 30.54 372 A 1 
ATOM 2838 C CG  . ASN A 0 372 . -116.885 -13.277 129.035  1.00 30.54 372 A 1 
ATOM 2839 N ND2 . ASN A 0 372 . -117.756 -14.124 129.521  1.00 30.54 372 A 1 
ATOM 2840 O OD1 . ASN A 0 372 . -117.127 -12.679 128.002  1.00 30.54 372 A 1 
ATOM 2841 N N   . ASN A 0 373 . -113.452 -11.093 128.836  1.00 30.57 373 A 1 
ATOM 2842 C CA  . ASN A 0 373 . -113.079 -9.812  129.429  1.00 30.57 373 A 1 
ATOM 2843 C C   . ASN A 0 373 . -111.681 -9.235  129.152  1.00 30.57 373 A 1 
ATOM 2844 C CB  . ASN A 0 373 . -113.518 -9.718  130.905  1.00 30.57 373 A 1 
ATOM 2845 O O   . ASN A 0 373 . -110.651 -9.903  129.148  1.00 30.57 373 A 1 
ATOM 2846 C CG  . ASN A 0 373 . -113.995 -8.329  131.292  1.00 30.57 373 A 1 
ATOM 2847 N ND2 . ASN A 0 373 . -114.404 -8.144  132.522  1.00 30.57 373 A 1 
ATOM 2848 O OD1 . ASN A 0 373 . -114.062 -7.409  130.491  1.00 30.57 373 A 1 
ATOM 2849 N N   . ALA A 0 374 . -111.707 -7.927  128.912  1.00 28.38 374 A 1 
ATOM 2850 C CA  . ALA A 0 374 . -110.560 -7.067  128.708  1.00 28.38 374 A 1 
ATOM 2851 C C   . ALA A 0 374 . -109.846 -6.773  130.036  1.00 28.38 374 A 1 
ATOM 2852 C CB  . ALA A 0 374 . -111.100 -5.773  128.078  1.00 28.38 374 A 1 
ATOM 2853 O O   . ALA A 0 374 . -110.445 -6.887  131.101  1.00 28.38 374 A 1 
ATOM 2854 N N   . GLN A 0 375 . -108.610 -6.273  129.963  1.00 28.20 375 A 1 
ATOM 2855 C CA  . GLN A 0 375 . -108.317 -4.869  130.291  1.00 28.20 375 A 1 
ATOM 2856 C C   . GLN A 0 375 . -106.852 -4.544  129.959  1.00 28.20 375 A 1 
ATOM 2857 C CB  . GLN A 0 375 . -108.641 -4.518  131.758  1.00 28.20 375 A 1 
ATOM 2858 O O   . GLN A 0 375 . -105.971 -5.395  130.047  1.00 28.20 375 A 1 
ATOM 2859 C CG  . GLN A 0 375 . -108.602 -3.005  132.024  1.00 28.20 375 A 1 
ATOM 2860 C CD  . GLN A 0 375 . -109.371 -2.621  133.284  1.00 28.20 375 A 1 
ATOM 2861 N NE2 . GLN A 0 375 . -108.770 -1.894  134.198  1.00 28.20 375 A 1 
ATOM 2862 O OE1 . GLN A 0 375 . -110.534 -2.933  133.464  1.00 28.20 375 A 1 
ATOM 2863 N N   . ALA A 0 376 . -106.588 -3.300  129.559  1.00 29.30 376 A 1 
ATOM 2864 C CA  . ALA A 0 376 . -105.245 -2.824  129.256  1.00 29.30 376 A 1 
ATOM 2865 C C   . ALA A 0 376 . -104.324 -2.811  130.490  1.00 29.30 376 A 1 
ATOM 2866 C CB  . ALA A 0 376 . -105.371 -1.412  128.669  1.00 29.30 376 A 1 
ATOM 2867 O O   . ALA A 0 376 . -104.728 -2.365  131.564  1.00 29.30 376 A 1 
ATOM 2868 N N   . SER A 0 377 . -103.050 -3.168  130.298  1.00 32.15 377 A 1 
ATOM 2869 C CA  . SER A 0 377 . -101.951 -2.625  131.101  1.00 32.15 377 A 1 
ATOM 2870 C C   . SER A 0 377 . -100.644 -2.600  130.305  1.00 32.15 377 A 1 
ATOM 2871 C CB  . SER A 0 377 . -101.769 -3.379  132.417  1.00 32.15 377 A 1 
ATOM 2872 O O   . SER A 0 377 . -100.359 -3.492  129.509  1.00 32.15 377 A 1 
ATOM 2873 O OG  . SER A 0 377 . -100.936 -2.598  133.253  1.00 32.15 377 A 1 
ATOM 2874 N N   . TYR A 0 378 . -99.868  -1.537  130.501  1.00 24.55 378 A 1 
ATOM 2875 C CA  . TYR A 0 378 . -98.677  -1.174  129.732  1.00 24.55 378 A 1 
ATOM 2876 C C   . TYR A 0 378 . -97.452  -1.368  130.642  1.00 24.55 378 A 1 
ATOM 2877 C CB  . TYR A 0 378 . -98.883  0.294   129.293  1.00 24.55 378 A 1 
ATOM 2878 O O   . TYR A 0 378 . -97.342  -0.669  131.649  1.00 24.55 378 A 1 
ATOM 2879 C CG  . TYR A 0 378 . -98.182  0.764   128.032  1.00 24.55 378 A 1 
ATOM 2880 C CD1 . TYR A 0 378 . -96.965  1.471   128.106  1.00 24.55 378 A 1 
ATOM 2881 C CD2 . TYR A 0 378 . -98.832  0.616   126.791  1.00 24.55 378 A 1 
ATOM 2882 C CE1 . TYR A 0 378 . -96.406  2.040   126.943  1.00 24.55 378 A 1 
ATOM 2883 C CE2 . TYR A 0 378 . -98.279  1.184   125.629  1.00 24.55 378 A 1 
ATOM 2884 O OH  . TYR A 0 378 . -96.563  2.477   124.580  1.00 24.55 378 A 1 
ATOM 2885 C CZ  . TYR A 0 378 . -97.071  1.906   125.703  1.00 24.55 378 A 1 
ATOM 2886 N N   . GLY A 0 379 . -96.539  -2.310  130.352  1.00 29.72 379 A 1 
ATOM 2887 C CA  . GLY A 0 379 . -95.511  -2.667  131.349  1.00 29.72 379 A 1 
ATOM 2888 C C   . GLY A 0 379 . -94.358  -3.588  130.926  1.00 29.72 379 A 1 
ATOM 2889 O O   . GLY A 0 379 . -94.331  -4.743  131.317  1.00 29.72 379 A 1 
ATOM 2890 N N   . LYS A 0 380 . -93.367  -3.016  130.227  1.00 28.11 380 A 1 
ATOM 2891 C CA  . LYS A 0 380 . -91.910  -3.311  130.286  1.00 28.11 380 A 1 
ATOM 2892 C C   . LYS A 0 380 . -91.354  -4.767  130.241  1.00 28.11 380 A 1 
ATOM 2893 C CB  . LYS A 0 380 . -91.322  -2.601  131.521  1.00 28.11 380 A 1 
ATOM 2894 O O   . LYS A 0 380 . -91.397  -5.503  131.214  1.00 28.11 380 A 1 
ATOM 2895 C CG  . LYS A 0 380 . -91.250  -1.073  131.383  1.00 28.11 380 A 1 
ATOM 2896 C CD  . LYS A 0 380 . -90.460  -0.486  132.562  1.00 28.11 380 A 1 
ATOM 2897 C CE  . LYS A 0 380 . -90.258  1.024   132.386  1.00 28.11 380 A 1 
ATOM 2898 N NZ  . LYS A 0 380 . -89.426  1.585   133.482  1.00 28.11 380 A 1 
ATOM 2899 N N   . SER A 0 381 . -90.546  -4.985  129.189  1.00 27.21 381 A 1 
ATOM 2900 C CA  . SER A 0 381 . -89.192  -5.607  129.160  1.00 27.21 381 A 1 
ATOM 2901 C C   . SER A 0 381 . -88.956  -7.087  129.536  1.00 27.21 381 A 1 
ATOM 2902 C CB  . SER A 0 381 . -88.192  -4.745  129.955  1.00 27.21 381 A 1 
ATOM 2903 O O   . SER A 0 381 . -89.031  -7.439  130.707  1.00 27.21 381 A 1 
ATOM 2904 O OG  . SER A 0 381 . -88.508  -4.697  131.332  1.00 27.21 381 A 1 
ATOM 2905 N N   . GLY A 0 382 . -88.426  -7.880  128.581  1.00 29.27 382 A 1 
ATOM 2906 C CA  . GLY A 0 382 . -87.639  -9.097  128.884  1.00 29.27 382 A 1 
ATOM 2907 C C   . GLY A 0 382 . -87.482  -10.159 127.769  1.00 29.27 382 A 1 
ATOM 2908 O O   . GLY A 0 382 . -88.266  -11.089 127.715  1.00 29.27 382 A 1 
ATOM 2909 N N   . GLN A 0 383 . -86.427  -10.049 126.946  1.00 29.78 383 A 1 
ATOM 2910 C CA  . GLN A 0 383 . -85.662  -11.134 126.266  1.00 29.78 383 A 1 
ATOM 2911 C C   . GLN A 0 383 . -86.329  -12.268 125.416  1.00 29.78 383 A 1 
ATOM 2912 C CB  . GLN A 0 383 . -84.683  -11.741 127.292  1.00 29.78 383 A 1 
ATOM 2913 O O   . GLN A 0 383 . -86.752  -13.293 125.927  1.00 29.78 383 A 1 
ATOM 2914 C CG  . GLN A 0 383 . -83.546  -10.767 127.637  1.00 29.78 383 A 1 
ATOM 2915 C CD  . GLN A 0 383 . -82.656  -11.308 128.745  1.00 29.78 383 A 1 
ATOM 2916 N NE2 . GLN A 0 383 . -81.655  -12.099 128.431  1.00 29.78 383 A 1 
ATOM 2917 O OE1 . GLN A 0 383 . -82.848  -11.013 129.911  1.00 29.78 383 A 1 
ATOM 2918 N N   . GLN A 0 384 . -86.132  -12.160 124.086  1.00 28.00 384 A 1 
ATOM 2919 C CA  . GLN A 0 384 . -85.265  -13.041 123.248  1.00 28.00 384 A 1 
ATOM 2920 C C   . GLN A 0 384 . -85.658  -14.510 122.888  1.00 28.00 384 A 1 
ATOM 2921 C CB  . GLN A 0 384 . -83.840  -12.957 123.839  1.00 28.00 384 A 1 
ATOM 2922 O O   . GLN A 0 384 . -85.456  -15.427 123.675  1.00 28.00 384 A 1 
ATOM 2923 C CG  . GLN A 0 384 . -82.704  -13.481 122.948  1.00 28.00 384 A 1 
ATOM 2924 C CD  . GLN A 0 384 . -81.327  -13.240 123.572  1.00 28.00 384 A 1 
ATOM 2925 N NE2 . GLN A 0 384 . -80.262  -13.649 122.920  1.00 28.00 384 A 1 
ATOM 2926 O OE1 . GLN A 0 384 . -81.167  -12.666 124.639  1.00 28.00 384 A 1 
ATOM 2927 N N   . GLY A 0 385 . -85.983  -14.748 121.597  1.00 33.67 385 A 1 
ATOM 2928 C CA  . GLY A 0 385 . -85.972  -16.066 120.906  1.00 33.67 385 A 1 
ATOM 2929 C C   . GLY A 0 385 . -86.983  -16.166 119.738  1.00 33.67 385 A 1 
ATOM 2930 O O   . GLY A 0 385 . -88.151  -16.414 119.991  1.00 33.67 385 A 1 
ATOM 2931 N N   . LYS A 0 386 . -86.648  -15.729 118.509  1.00 33.14 386 A 1 
ATOM 2932 C CA  . LYS A 0 386 . -86.037  -16.448 117.350  1.00 33.14 386 A 1 
ATOM 2933 C C   . LYS A 0 386 . -87.003  -17.249 116.437  1.00 33.14 386 A 1 
ATOM 2934 C CB  . LYS A 0 386 . -84.765  -17.259 117.676  1.00 33.14 386 A 1 
ATOM 2935 O O   . LYS A 0 386 . -87.690  -18.158 116.881  1.00 33.14 386 A 1 
ATOM 2936 C CG  . LYS A 0 386 . -83.478  -16.427 117.533  1.00 33.14 386 A 1 
ATOM 2937 C CD  . LYS A 0 386 . -82.254  -17.328 117.311  1.00 33.14 386 A 1 
ATOM 2938 C CE  . LYS A 0 386 . -81.013  -16.476 117.012  1.00 33.14 386 A 1 
ATOM 2939 N NZ  . LYS A 0 386 . -79.876  -17.313 116.548  1.00 33.14 386 A 1 
ATOM 2940 N N   . ASP A 0 387 . -86.963  -16.905 115.144  1.00 33.66 387 A 1 
ATOM 2941 C CA  . ASP A 0 387 . -87.880  -17.283 114.050  1.00 33.66 387 A 1 
ATOM 2942 C C   . ASP A 0 387 . -87.556  -18.587 113.289  1.00 33.66 387 A 1 
ATOM 2943 C CB  . ASP A 0 387 . -87.812  -16.172 112.979  1.00 33.66 387 A 1 
ATOM 2944 O O   . ASP A 0 387 . -86.417  -19.052 113.281  1.00 33.66 387 A 1 
ATOM 2945 C CG  . ASP A 0 387 . -87.904  -14.764 113.553  1.00 33.66 387 A 1 
ATOM 2946 O OD1 . ASP A 0 387 . -89.041  -14.265 113.656  1.00 33.66 387 A 1 
ATOM 2947 O OD2 . ASP A 0 387 . -86.829  -14.241 113.934  1.00 33.66 387 A 1 
ATOM 2948 N N   . SER A 0 388 . -88.519  -19.062 112.480  1.00 35.89 388 A 1 
ATOM 2949 C CA  . SER A 0 388 . -88.286  -19.344 111.043  1.00 35.89 388 A 1 
ATOM 2950 C C   . SER A 0 388 . -89.602  -19.345 110.233  1.00 35.89 388 A 1 
ATOM 2951 C CB  . SER A 0 388 . -87.480  -20.630 110.809  1.00 35.89 388 A 1 
ATOM 2952 O O   . SER A 0 388 . -90.678  -19.568 110.782  1.00 35.89 388 A 1 
ATOM 2953 O OG  . SER A 0 388 . -88.073  -21.732 111.451  1.00 35.89 388 A 1 
ATOM 2954 N N   . VAL A 0 389 . -89.524  -19.020 108.934  1.00 32.84 389 A 1 
ATOM 2955 C CA  . VAL A 0 389 . -90.656  -18.671 108.041  1.00 32.84 389 A 1 
ATOM 2956 C C   . VAL A 0 389 . -90.565  -19.453 106.724  1.00 32.84 389 A 1 
ATOM 2957 C CB  . VAL A 0 389 . -90.645  -17.146 107.760  1.00 32.84 389 A 1 
ATOM 2958 O O   . VAL A 0 389 . -89.462  -19.699 106.239  1.00 32.84 389 A 1 
ATOM 2959 C CG1 . VAL A 0 389 . -91.604  -16.682 106.650  1.00 32.84 389 A 1 
ATOM 2960 C CG2 . VAL A 0 389 . -91.001  -16.349 109.022  1.00 32.84 389 A 1 
ATOM 2961 N N   . TRP A 0 390 . -91.706  -19.775 106.101  1.00 27.57 390 A 1 
ATOM 2962 C CA  . TRP A 0 390 . -91.777  -20.368 104.755  1.00 27.57 390 A 1 
ATOM 2963 C C   . TRP A 0 390 . -92.735  -19.573 103.842  1.00 27.57 390 A 1 
ATOM 2964 C CB  . TRP A 0 390 . -92.140  -21.862 104.865  1.00 27.57 390 A 1 
ATOM 2965 O O   . TRP A 0 390 . -93.785  -19.115 104.294  1.00 27.57 390 A 1 
ATOM 2966 C CG  . TRP A 0 390 . -91.343  -22.785 103.990  1.00 27.57 390 A 1 
ATOM 2967 C CD1 . TRP A 0 390 . -89.996  -22.918 104.029  1.00 27.57 390 A 1 
ATOM 2968 C CD2 . TRP A 0 390 . -91.806  -23.740 102.981  1.00 27.57 390 A 1 
ATOM 2969 C CE2 . TRP A 0 390 . -90.667  -24.404 102.431  1.00 27.57 390 A 1 
ATOM 2970 C CE3 . TRP A 0 390 . -93.070  -24.118 102.475  1.00 27.57 390 A 1 
ATOM 2971 N NE1 . TRP A 0 390 . -89.594  -23.863 103.105  1.00 27.57 390 A 1 
ATOM 2972 C CH2 . TRP A 0 390 . -92.043  -25.727 100.946  1.00 27.57 390 A 1 
ATOM 2973 C CZ2 . TRP A 0 390 . -90.771  -25.380 101.430  1.00 27.57 390 A 1 
ATOM 2974 C CZ3 . TRP A 0 390 . -93.187  -25.099 101.471  1.00 27.57 390 A 1 
ATOM 2975 N N   . LYS A 0 391 . -92.360  -19.377 102.570  1.00 33.17 391 A 1 
ATOM 2976 C CA  . LYS A 0 391 . -93.100  -18.635 101.523  1.00 33.17 391 A 1 
ATOM 2977 C C   . LYS A 0 391 . -92.943  -19.358 100.175  1.00 33.17 391 A 1 
ATOM 2978 C CB  . LYS A 0 391 . -92.548  -17.198 101.359  1.00 33.17 391 A 1 
ATOM 2979 O O   . LYS A 0 391 . -91.841  -19.790 99.859   1.00 33.17 391 A 1 
ATOM 2980 C CG  . LYS A 0 391 . -93.157  -16.111 102.263  1.00 33.17 391 A 1 
ATOM 2981 C CD  . LYS A 0 391 . -92.627  -14.734 101.811  1.00 33.17 391 A 1 
ATOM 2982 C CE  . LYS A 0 391 . -93.300  -13.559 102.534  1.00 33.17 391 A 1 
ATOM 2983 N NZ  . LYS A 0 391 . -92.826  -12.255 101.992  1.00 33.17 391 A 1 
ATOM 2984 N N   . GLY A 0 392 . -94.007  -19.422 99.372   1.00 29.23 392 A 1 
ATOM 2985 C CA  . GLY A 0 392 . -94.031  -19.962 97.999   1.00 29.23 392 A 1 
ATOM 2986 C C   . GLY A 0 392 . -95.129  -19.280 97.166   1.00 29.23 392 A 1 
ATOM 2987 O O   . GLY A 0 392 . -95.990  -18.623 97.754   1.00 29.23 392 A 1 
ATOM 2988 N N   . ALA A 0 393 . -95.101  -19.382 95.828   1.00 29.36 393 A 1 
ATOM 2989 C CA  . ALA A 0 393 . -96.058  -18.687 94.950   1.00 29.36 393 A 1 
ATOM 2990 C C   . ALA A 0 393 . -96.183  -19.276 93.522   1.00 29.36 393 A 1 
ATOM 2991 C CB  . ALA A 0 393 . -95.622  -17.212 94.852   1.00 29.36 393 A 1 
ATOM 2992 O O   . ALA A 0 393 . -95.333  -20.042 93.083   1.00 29.36 393 A 1 
ATOM 2993 N N   . SER A 0 394 . -97.226  -18.803 92.824   1.00 33.15 394 A 1 
ATOM 2994 C CA  . SER A 0 394 . -97.436  -18.695 91.360   1.00 33.15 394 A 1 
ATOM 2995 C C   . SER A 0 394 . -97.435  -19.940 90.456   1.00 33.15 394 A 1 
ATOM 2996 C CB  . SER A 0 394 . -96.503  -17.638 90.750   1.00 33.15 394 A 1 
ATOM 2997 O O   . SER A 0 394 . -96.398  -20.563 90.249   1.00 33.15 394 A 1 
ATOM 2998 O OG  . SER A 0 394 . -95.148  -18.014 90.870   1.00 33.15 394 A 1 
ATOM 2999 N N   . TRP A 0 395 . -98.560  -20.141 89.748   1.00 28.96 395 A 1 
ATOM 3000 C CA  . TRP A 0 395 . -98.574  -20.691 88.385   1.00 28.96 395 A 1 
ATOM 3001 C C   . TRP A 0 395 . -99.808  -20.255 87.568   1.00 28.96 395 A 1 
ATOM 3002 C CB  . TRP A 0 395 . -98.484  -22.222 88.400   1.00 28.96 395 A 1 
ATOM 3003 O O   . TRP A 0 395 . -100.901 -20.775 87.765   1.00 28.96 395 A 1 
ATOM 3004 C CG  . TRP A 0 395 . -98.036  -22.754 87.081   1.00 28.96 395 A 1 
ATOM 3005 C CD1 . TRP A 0 395 . -98.784  -23.409 86.164   1.00 28.96 395 A 1 
ATOM 3006 C CD2 . TRP A 0 395 . -96.726  -22.566 86.481   1.00 28.96 395 A 1 
ATOM 3007 C CE2 . TRP A 0 395 . -96.719  -23.209 85.217   1.00 28.96 395 A 1 
ATOM 3008 C CE3 . TRP A 0 395 . -95.557  -21.882 86.875   1.00 28.96 395 A 1 
ATOM 3009 N NE1 . TRP A 0 395 . -97.998  -23.702 85.064   1.00 28.96 395 A 1 
ATOM 3010 C CH2 . TRP A 0 395 . -94.453  -22.457 84.787   1.00 28.96 395 A 1 
ATOM 3011 C CZ2 . TRP A 0 395 . -95.587  -23.193 84.400   1.00 28.96 395 A 1 
ATOM 3012 C CZ3 . TRP A 0 395 . -94.438  -21.810 86.028   1.00 28.96 395 A 1 
ATOM 3013 N N   . GLU A 0 396 . -99.620  -19.322 86.634   1.00 33.62 396 A 1 
ATOM 3014 C CA  . GLU A 0 396 . -100.534 -19.018 85.520   1.00 33.62 396 A 1 
ATOM 3015 C C   . GLU A 0 396 . -99.682  -18.411 84.387   1.00 33.62 396 A 1 
ATOM 3016 C CB  . GLU A 0 396 . -101.666 -18.070 85.971   1.00 33.62 396 A 1 
ATOM 3017 O O   . GLU A 0 396 . -98.730  -17.681 84.667   1.00 33.62 396 A 1 
ATOM 3018 C CG  . GLU A 0 396 . -102.818 -18.004 84.953   1.00 33.62 396 A 1 
ATOM 3019 C CD  . GLU A 0 396 . -104.006 -17.174 85.474   1.00 33.62 396 A 1 
ATOM 3020 O OE1 . GLU A 0 396 . -105.134 -17.718 85.496   1.00 33.62 396 A 1 
ATOM 3021 O OE2 . GLU A 0 396 . -103.777 -16.001 85.844   1.00 33.62 396 A 1 
ATOM 3022 N N   . GLY A 0 397 . -99.928  -18.765 83.122   1.00 34.87 397 A 1 
ATOM 3023 C CA  . GLY A 0 397 . -99.081  -18.340 81.999   1.00 34.87 397 A 1 
ATOM 3024 C C   . GLY A 0 397 . -99.283  -19.155 80.717   1.00 34.87 397 A 1 
ATOM 3025 O O   . GLY A 0 397 . -99.850  -20.244 80.735   1.00 34.87 397 A 1 
ATOM 3026 N N   . GLY A 0 398 . -98.830  -18.598 79.593   1.00 37.88 398 A 1 
ATOM 3027 C CA  . GLY A 0 398 . -99.013  -19.187 78.264   1.00 37.88 398 A 1 
ATOM 3028 C C   . GLY A 0 398 . -98.923  -18.139 77.156   1.00 37.88 398 A 1 
ATOM 3029 O O   . GLY A 0 398 . -99.940  -17.732 76.602   1.00 37.88 398 A 1 
ATOM 3030 N N   . GLN A 0 399 . -97.706  -17.689 76.850   1.00 31.74 399 A 1 
ATOM 3031 C CA  . GLN A 0 399 . -97.383  -16.852 75.690   1.00 31.74 399 A 1 
ATOM 3032 C C   . GLN A 0 399 . -95.978  -17.190 75.170   1.00 31.74 399 A 1 
ATOM 3033 C CB  . GLN A 0 399 . -97.446  -15.347 76.042   1.00 31.74 399 A 1 
ATOM 3034 O O   . GLN A 0 399 . -95.156  -17.699 75.926   1.00 31.74 399 A 1 
ATOM 3035 C CG  . GLN A 0 399 . -98.856  -14.745 75.937   1.00 31.74 399 A 1 
ATOM 3036 C CD  . GLN A 0 399 . -98.849  -13.217 75.958   1.00 31.74 399 A 1 
ATOM 3037 N NE2 . GLN A 0 399 . -99.890  -12.576 75.475   1.00 31.74 399 A 1 
ATOM 3038 O OE1 . GLN A 0 399 . -97.920  -12.561 76.395   1.00 31.74 399 A 1 
ATOM 3039 N N   . GLN A 0 400 . -95.730  -16.773 73.922   1.00 32.99 400 A 1 
ATOM 3040 C CA  . GLN A 0 400 . -94.474  -16.785 73.152   1.00 32.99 400 A 1 
ATOM 3041 C C   . GLN A 0 400 . -94.176  -18.044 72.327   1.00 32.99 400 A 1 
ATOM 3042 C CB  . GLN A 0 400 . -93.245  -16.340 73.964   1.00 32.99 400 A 1 
ATOM 3043 O O   . GLN A 0 400 . -93.913  -19.122 72.848   1.00 32.99 400 A 1 
ATOM 3044 C CG  . GLN A 0 400 . -93.422  -14.956 74.608   1.00 32.99 400 A 1 
ATOM 3045 C CD  . GLN A 0 400 . -92.172  -14.471 75.332   1.00 32.99 400 A 1 
ATOM 3046 N NE2 . GLN A 0 400 . -92.207  -13.291 75.907   1.00 32.99 400 A 1 
ATOM 3047 O OE1 . GLN A 0 400 . -91.145  -15.115 75.404   1.00 32.99 400 A 1 
ATOM 3048 N N   . GLN A 0 401 . -94.130  -17.833 71.009   1.00 37.23 401 A 1 
ATOM 3049 C CA  . GLN A 0 401 . -93.351  -18.618 70.060   1.00 37.23 401 A 1 
ATOM 3050 C C   . GLN A 0 401 . -92.999  -17.696 68.881   1.00 37.23 401 A 1 
ATOM 3051 C CB  . GLN A 0 401 . -94.136  -19.875 69.637   1.00 37.23 401 A 1 
ATOM 3052 O O   . GLN A 0 401 . -93.876  -17.295 68.119   1.00 37.23 401 A 1 
ATOM 3053 C CG  . GLN A 0 401 . -93.230  -20.921 68.968   1.00 37.23 401 A 1 
ATOM 3054 C CD  . GLN A 0 401 . -93.884  -22.299 68.856   1.00 37.23 401 A 1 
ATOM 3055 N NE2 . GLN A 0 401 . -93.133  -23.314 68.491   1.00 37.23 401 A 1 
ATOM 3056 O OE1 . GLN A 0 401 . -95.063  -22.505 69.094   1.00 37.23 401 A 1 
ATOM 3057 N N   . ALA A 0 402 . -91.728  -17.314 68.783   1.00 38.19 402 A 1 
ATOM 3058 C CA  . ALA A 0 402 . -91.130  -16.635 67.639   1.00 38.19 402 A 1 
ATOM 3059 C C   . ALA A 0 402 . -89.833  -17.392 67.333   1.00 38.19 402 A 1 
ATOM 3060 C CB  . ALA A 0 402 . -90.893  -15.154 67.972   1.00 38.19 402 A 1 
ATOM 3061 O O   . ALA A 0 402 . -89.028  -17.598 68.241   1.00 38.19 402 A 1 
ATOM 3062 N N   . GLY A 0 403 . -89.706  -17.902 66.109   1.00 33.35 403 A 1 
ATOM 3063 C CA  . GLY A 0 403 . -88.512  -18.609 65.650   1.00 33.35 403 A 1 
ATOM 3064 C C   . GLY A 0 403 . -87.504  -17.630 65.059   1.00 33.35 403 A 1 
ATOM 3065 O O   . GLY A 0 403 . -87.913  -16.617 64.495   1.00 33.35 403 A 1 
ATOM 3066 N N   . TYR A 0 404 . -86.225  -17.956 65.207   1.00 34.57 404 A 1 
ATOM 3067 C CA  . TYR A 0 404 . -85.102  -17.257 64.592   1.00 34.57 404 A 1 
ATOM 3068 C C   . TYR A 0 404 . -84.473  -18.155 63.517   1.00 34.57 404 A 1 
ATOM 3069 C CB  . TYR A 0 404 . -84.099  -16.837 65.678   1.00 34.57 404 A 1 
ATOM 3070 O O   . TYR A 0 404 . -84.645  -19.377 63.547   1.00 34.57 404 A 1 
ATOM 3071 C CG  . TYR A 0 404 . -84.631  -15.770 66.625   1.00 34.57 404 A 1 
ATOM 3072 C CD1 . TYR A 0 404 . -84.483  -14.411 66.287   1.00 34.57 404 A 1 
ATOM 3073 C CD2 . TYR A 0 404 . -85.280  -16.126 67.825   1.00 34.57 404 A 1 
ATOM 3074 C CE1 . TYR A 0 404 . -84.967  -13.408 67.147   1.00 34.57 404 A 1 
ATOM 3075 C CE2 . TYR A 0 404 . -85.777  -15.126 68.686   1.00 34.57 404 A 1 
ATOM 3076 O OH  . TYR A 0 404 . -86.075  -12.792 69.180   1.00 34.57 404 A 1 
ATOM 3077 C CZ  . TYR A 0 404 . -85.614  -13.765 68.349   1.00 34.57 404 A 1 
ATOM 3078 N N   . ASP A 0 405 . -83.813  -17.520 62.559   1.00 35.61 405 A 1 
ATOM 3079 C CA  . ASP A 0 405 . -83.139  -18.072 61.388   1.00 35.61 405 A 1 
ATOM 3080 C C   . ASP A 0 405 . -81.605  -17.991 61.535   1.00 35.61 405 A 1 
ATOM 3081 C CB  . ASP A 0 405 . -83.664  -17.375 60.106   1.00 35.61 405 A 1 
ATOM 3082 O O   . ASP A 0 405 . -81.081  -17.140 62.252   1.00 35.61 405 A 1 
ATOM 3083 C CG  . ASP A 0 405 . -84.025  -15.868 60.190   1.00 35.61 405 A 1 
ATOM 3084 O OD1 . ASP A 0 405 . -83.709  -15.191 61.200   1.00 35.61 405 A 1 
ATOM 3085 O OD2 . ASP A 0 405 . -84.743  -15.408 59.272   1.00 35.61 405 A 1 
ATOM 3086 N N   . ASN A 0 406 . -80.883  -18.906 60.875   1.00 42.23 406 A 1 
ATOM 3087 C CA  . ASN A 0 406 . -79.420  -19.022 60.948   1.00 42.23 406 A 1 
ATOM 3088 C C   . ASN A 0 406 . -78.811  -19.004 59.522   1.00 42.23 406 A 1 
ATOM 3089 C CB  . ASN A 0 406 . -79.069  -20.260 61.806   1.00 42.23 406 A 1 
ATOM 3090 O O   . ASN A 0 406 . -78.602  -20.053 58.899   1.00 42.23 406 A 1 
ATOM 3091 C CG  . ASN A 0 406 . -77.580  -20.366 62.088   1.00 42.23 406 A 1 
ATOM 3092 N ND2 . ASN A 0 406 . -76.811  -20.739 61.091   1.00 42.23 406 A 1 
ATOM 3093 O OD1 . ASN A 0 406 . -77.078  -20.102 63.169   1.00 42.23 406 A 1 
ATOM 3094 N N   . ASP A 0 407 . -78.537  -17.801 59.020   1.00 44.22 407 A 1 
ATOM 3095 C CA  . ASP A 0 407 . -78.099  -17.452 57.664   1.00 44.22 407 A 1 
ATOM 3096 C C   . ASP A 0 407 . -76.583  -17.644 57.411   1.00 44.22 407 A 1 
ATOM 3097 C CB  . ASP A 0 407 . -78.499  -15.987 57.368   1.00 44.22 407 A 1 
ATOM 3098 O O   . ASP A 0 407 . -75.758  -16.723 57.510   1.00 44.22 407 A 1 
ATOM 3099 C CG  . ASP A 0 407 . -79.892  -15.780 56.767   1.00 44.22 407 A 1 
ATOM 3100 O OD1 . ASP A 0 407 . -80.448  -16.754 56.211   1.00 44.22 407 A 1 
ATOM 3101 O OD2 . ASP A 0 407 . -80.299  -14.597 56.705   1.00 44.22 407 A 1 
ATOM 3102 N N   . GLN A 0 408 . -76.200  -18.823 56.909   1.00 44.35 408 A 1 
ATOM 3103 C CA  . GLN A 0 408 . -74.835  -19.055 56.411   1.00 44.35 408 A 1 
ATOM 3104 C C   . GLN A 0 408 . -74.606  -18.377 55.047   1.00 44.35 408 A 1 
ATOM 3105 C CB  . GLN A 0 408 . -74.508  -20.558 56.359   1.00 44.35 408 A 1 
ATOM 3106 O O   . GLN A 0 408 . -75.057  -18.856 54.002   1.00 44.35 408 A 1 
ATOM 3107 C CG  . GLN A 0 408 . -74.424  -21.141 57.776   1.00 44.35 408 A 1 
ATOM 3108 C CD  . GLN A 0 408 . -74.116  -22.635 57.821   1.00 44.35 408 A 1 
ATOM 3109 N NE2 . GLN A 0 408 . -74.697  -23.336 58.768   1.00 44.35 408 A 1 
ATOM 3110 O OE1 . GLN A 0 408 . -73.331  -23.211 57.072   1.00 44.35 408 A 1 
ATOM 3111 N N   . TRP A 0 409 . -73.838  -17.282 55.028   1.00 53.28 409 A 1 
ATOM 3112 C CA  . TRP A 0 409 . -73.525  -16.525 53.810   1.00 53.28 409 A 1 
ATOM 3113 C C   . TRP A 0 409 . -72.073  -16.680 53.318   1.00 53.28 409 A 1 
ATOM 3114 C CB  . TRP A 0 409 . -73.958  -15.060 53.975   1.00 53.28 409 A 1 
ATOM 3115 O O   . TRP A 0 409 . -71.119  -16.855 54.078   1.00 53.28 409 A 1 
ATOM 3116 C CG  . TRP A 0 409 . -73.318  -14.286 55.088   1.00 53.28 409 A 1 
ATOM 3117 C CD1 . TRP A 0 409 . -73.845  -14.125 56.323   1.00 53.28 409 A 1 
ATOM 3118 C CD2 . TRP A 0 409 . -72.028  -13.600 55.120   1.00 53.28 409 A 1 
ATOM 3119 C CE2 . TRP A 0 409 . -71.854  -13.012 56.409   1.00 53.28 409 A 1 
ATOM 3120 C CE3 . TRP A 0 409 . -70.955  -13.471 54.212   1.00 53.28 409 A 1 
ATOM 3121 N NE1 . TRP A 0 409 . -72.993  -13.366 57.100   1.00 53.28 409 A 1 
ATOM 3122 C CH2 . TRP A 0 409 . -69.624  -12.244 55.855   1.00 53.28 409 A 1 
ATOM 3123 C CZ2 . TRP A 0 409 . -70.692  -12.309 56.766   1.00 53.28 409 A 1 
ATOM 3124 C CZ3 . TRP A 0 409 . -69.755  -12.837 54.588   1.00 53.28 409 A 1 
ATOM 3125 N N   . ALA A 0 410 . -71.895  -16.552 51.998   1.00 52.23 410 A 1 
ATOM 3126 C CA  . ALA A 0 410 . -70.598  -16.560 51.317   1.00 52.23 410 A 1 
ATOM 3127 C C   . ALA A 0 410 . -70.382  -15.244 50.546   1.00 52.23 410 A 1 
ATOM 3128 C CB  . ALA A 0 410 . -70.523  -17.789 50.400   1.00 52.23 410 A 1 
ATOM 3129 O O   . ALA A 0 410 . -71.268  -14.810 49.802   1.00 52.23 410 A 1 
ATOM 3130 N N   . LYS A 0 411 . -69.203  -14.623 50.700   1.00 55.44 411 A 1 
ATOM 3131 C CA  . LYS A 0 411 . -68.781  -13.417 49.957   1.00 55.44 411 A 1 
ATOM 3132 C C   . LYS A 0 411 . -67.601  -13.731 49.041   1.00 55.44 411 A 1 
ATOM 3133 C CB  . LYS A 0 411 . -68.443  -12.240 50.897   1.00 55.44 411 A 1 
ATOM 3134 O O   . LYS A 0 411 . -66.638  -14.381 49.443   1.00 55.44 411 A 1 
ATOM 3135 C CG  . LYS A 0 411 . -69.700  -11.500 51.386   1.00 55.44 411 A 1 
ATOM 3136 C CD  . LYS A 0 411 . -69.378  -10.399 52.415   1.00 55.44 411 A 1 
ATOM 3137 C CE  . LYS A 0 411 . -70.672  -9.942  53.115   1.00 55.44 411 A 1 
ATOM 3138 N NZ  . LYS A 0 411 . -70.449  -9.533  54.527   1.00 55.44 411 A 1 
ATOM 3139 N N   . GLN A 0 412 . -67.683  -13.217 47.820   1.00 57.99 412 A 1 
ATOM 3140 C CA  . GLN A 0 412 . -66.626  -13.289 46.815   1.00 57.99 412 A 1 
ATOM 3141 C C   . GLN A 0 412 . -65.617  -12.148 47.025   1.00 57.99 412 A 1 
ATOM 3142 C CB  . GLN A 0 412 . -67.270  -13.243 45.416   1.00 57.99 412 A 1 
ATOM 3143 O O   . GLN A 0 412 . -65.977  -11.063 47.494   1.00 57.99 412 A 1 
ATOM 3144 C CG  . GLN A 0 412 . -68.133  -14.492 45.140   1.00 57.99 412 A 1 
ATOM 3145 C CD  . GLN A 0 412 . -68.993  -14.389 43.882   1.00 57.99 412 A 1 
ATOM 3146 N NE2 . GLN A 0 412 . -69.401  -15.514 43.335   1.00 57.99 412 A 1 
ATOM 3147 O OE1 . GLN A 0 412 . -69.334  -13.318 43.399   1.00 57.99 412 A 1 
ATOM 3148 N N   . ALA A 0 413 . -64.360  -12.390 46.669   1.00 55.36 413 A 1 
ATOM 3149 C CA  . ALA A 0 413 . -63.345  -11.370 46.433   1.00 55.36 413 A 1 
ATOM 3150 C C   . ALA A 0 413 . -62.701  -11.640 45.066   1.00 55.36 413 A 1 
ATOM 3151 C CB  . ALA A 0 413 . -62.324  -11.380 47.578   1.00 55.36 413 A 1 
ATOM 3152 O O   . ALA A 0 413 . -62.564  -12.797 44.673   1.00 55.36 413 A 1 
ATOM 3153 N N   . TYR A 0 414 . -62.330  -10.581 44.352   1.00 60.66 414 A 1 
ATOM 3154 C CA  . TYR A 0 414 . -61.688  -10.666 43.041   1.00 60.66 414 A 1 
ATOM 3155 C C   . TYR A 0 414 . -60.298  -10.040 43.133   1.00 60.66 414 A 1 
ATOM 3156 C CB  . TYR A 0 414 . -62.560  -9.978  41.978   1.00 60.66 414 A 1 
ATOM 3157 O O   . TYR A 0 414 . -60.171  -8.936  43.668   1.00 60.66 414 A 1 
ATOM 3158 C CG  . TYR A 0 414 . -63.892  -10.668 41.730   1.00 60.66 414 A 1 
ATOM 3159 C CD1 . TYR A 0 414 . -63.968  -11.715 40.791   1.00 60.66 414 A 1 
ATOM 3160 C CD2 . TYR A 0 414 . -65.045  -10.290 42.451   1.00 60.66 414 A 1 
ATOM 3161 C CE1 . TYR A 0 414 . -65.186  -12.389 40.579   1.00 60.66 414 A 1 
ATOM 3162 C CE2 . TYR A 0 414 . -66.262  -10.976 42.255   1.00 60.66 414 A 1 
ATOM 3163 O OH  . TYR A 0 414 . -67.489  -12.733 41.156   1.00 60.66 414 A 1 
ATOM 3164 C CZ  . TYR A 0 414 . -66.332  -12.033 41.320   1.00 60.66 414 A 1 
ATOM 3165 N N   . GLY A 0 415 . -59.292  -10.759 42.641   1.00 63.90 415 A 1 
ATOM 3166 C CA  . GLY A 0 415 . -57.971  -10.225 42.330   1.00 63.90 415 A 1 
ATOM 3167 C C   . GLY A 0 415 . -57.850  -9.920  40.837   1.00 63.90 415 A 1 
ATOM 3168 O O   . GLY A 0 415 . -58.651  -10.404 40.031   1.00 63.90 415 A 1 
ATOM 3169 N N   . GLN A 0 416 . -56.883  -9.077  40.495   1.00 68.65 416 A 1 
ATOM 3170 C CA  . GLN A 0 416 . -56.456  -8.798  39.124   1.00 68.65 416 A 1 
ATOM 3171 C C   . GLN A 0 416 . -54.938  -8.650  39.165   1.00 68.65 416 A 1 
ATOM 3172 C CB  . GLN A 0 416 . -57.100  -7.500  38.586   1.00 68.65 416 A 1 
ATOM 3173 O O   . GLN A 0 416 . -54.450  -7.819  39.935   1.00 68.65 416 A 1 
ATOM 3174 C CG  . GLN A 0 416 . -58.631  -7.482  38.701   1.00 68.65 416 A 1 
ATOM 3175 C CD  . GLN A 0 416 . -59.310  -6.216  38.191   1.00 68.65 416 A 1 
ATOM 3176 N NE2 . GLN A 0 416 . -60.608  -6.115  38.372   1.00 68.65 416 A 1 
ATOM 3177 O OE1 . GLN A 0 416 . -58.748  -5.283  37.637   1.00 68.65 416 A 1 
ATOM 3178 N N   . ASP A 0 417 . -54.225  -9.444  38.388   1.00 68.13 417 A 1 
ATOM 3179 C CA  . ASP A 0 417 . -52.818  -9.218  38.068   1.00 68.13 417 A 1 
ATOM 3180 C C   . ASP A 0 417 . -52.743  -8.388  36.770   1.00 68.13 417 A 1 
ATOM 3181 C CB  . ASP A 0 417 . -52.037  -10.550 38.062   1.00 68.13 417 A 1 
ATOM 3182 O O   . ASP A 0 417 . -53.721  -8.228  36.030   1.00 68.13 417 A 1 
ATOM 3183 C CG  . ASP A 0 417 . -52.821  -11.689 37.435   1.00 68.13 417 A 1 
ATOM 3184 O OD1 . ASP A 0 417 . -53.455  -11.389 36.409   1.00 68.13 417 A 1 
ATOM 3185 O OD2 . ASP A 0 417 . -52.965  -12.755 38.084   1.00 68.13 417 A 1 
ATOM 3186 N N   . TYR A 0 418 . -51.619  -7.701  36.592   1.00 73.43 418 A 1 
ATOM 3187 C CA  . TYR A 0 418 . -51.362  -6.800  35.463   1.00 73.43 418 A 1 
ATOM 3188 C C   . TYR A 0 418 . -49.852  -6.785  35.205   1.00 73.43 418 A 1 
ATOM 3189 C CB  . TYR A 0 418 . -51.927  -5.389  35.731   1.00 73.43 418 A 1 
ATOM 3190 O O   . TYR A 0 418 . -49.167  -5.768  35.401   1.00 73.43 418 A 1 
ATOM 3191 C CG  . TYR A 0 418 . -53.431  -5.217  35.595   1.00 73.43 418 A 1 
ATOM 3192 C CD1 . TYR A 0 418 . -54.028  -5.179  34.320   1.00 73.43 418 A 1 
ATOM 3193 C CD2 . TYR A 0 418 . -54.228  -5.098  36.748   1.00 73.43 418 A 1 
ATOM 3194 C CE1 . TYR A 0 418 . -55.424  -5.038  34.192   1.00 73.43 418 A 1 
ATOM 3195 C CE2 . TYR A 0 418 . -55.623  -4.954  36.628   1.00 73.43 418 A 1 
ATOM 3196 O OH  . TYR A 0 418 . -57.581  -4.856  35.250   1.00 73.43 418 A 1 
ATOM 3197 C CZ  . TYR A 0 418 . -56.225  -4.945  35.349   1.00 73.43 418 A 1 
ATOM 3198 N N   . ASP A 0 419 . -49.348  -7.953  34.816   1.00 75.17 419 A 1 
ATOM 3199 C CA  . ASP A 0 419 . -47.936  -8.225  34.575   1.00 75.17 419 A 1 
ATOM 3200 C C   . ASP A 0 419 . -47.590  -7.844  33.129   1.00 75.17 419 A 1 
ATOM 3201 C CB  . ASP A 0 419 . -47.607  -9.703  34.913   1.00 75.17 419 A 1 
ATOM 3202 O O   . ASP A 0 419 . -48.113  -8.397  32.162   1.00 75.17 419 A 1 
ATOM 3203 C CG  . ASP A 0 419 . -46.664  -9.871  36.114   1.00 75.17 419 A 1 
ATOM 3204 O OD1 . ASP A 0 419 . -46.731  -9.026  37.026   1.00 75.17 419 A 1 
ATOM 3205 O OD2 . ASP A 0 419 . -45.789  -10.781 36.073   1.00 75.17 419 A 1 
ATOM 3206 N N   . SER A 0 420 . -46.681  -6.881  32.962   1.00 78.64 420 A 1 
ATOM 3207 C CA  . SER A 0 420 . -46.127  -6.544  31.643   1.00 78.64 420 A 1 
ATOM 3208 C C   . SER A 0 420 . -44.640  -6.860  31.612   1.00 78.64 420 A 1 
ATOM 3209 C CB  . SER A 0 420 . -46.452  -5.108  31.216   1.00 78.64 420 A 1 
ATOM 3210 O O   . SER A 0 420 . -43.859  -6.322  32.407   1.00 78.64 420 A 1 
ATOM 3211 O OG  . SER A 0 420 . -45.932  -4.158  32.126   1.00 78.64 420 A 1 
ATOM 3212 N N   . ARG A 0 421 . -44.258  -7.751  30.694   1.00 79.32 421 A 1 
ATOM 3213 C CA  . ARG A 0 421 . -42.884  -8.214  30.499   1.00 79.32 421 A 1 
ATOM 3214 C C   . ARG A 0 421 . -42.456  -7.982  29.070   1.00 79.32 421 A 1 
ATOM 3215 C CB  . ARG A 0 421 . -42.760  -9.700  30.839   1.00 79.32 421 A 1 
ATOM 3216 O O   . ARG A 0 421 . -43.044  -8.541  28.153   1.00 79.32 421 A 1 
ATOM 3217 C CG  . ARG A 0 421 . -42.868  -9.897  32.341   1.00 79.32 421 A 1 
ATOM 3218 C CD  . ARG A 0 421 . -42.760  -11.375 32.700   1.00 79.32 421 A 1 
ATOM 3219 N NE  . ARG A 0 421 . -43.011  -11.523 34.134   1.00 79.32 421 A 1 
ATOM 3220 N NH1 . ARG A 0 421 . -42.837  -13.786 34.324   1.00 79.32 421 A 1 
ATOM 3221 N NH2 . ARG A 0 421 . -43.689  -12.560 36.005   1.00 79.32 421 A 1 
ATOM 3222 C CZ  . ARG A 0 421 . -43.165  -12.625 34.821   1.00 79.32 421 A 1 
ATOM 3223 N N   . TRP A 0 422 . -41.384  -7.226  28.912   1.00 85.55 422 A 1 
ATOM 3224 C CA  . TRP A 0 422 . -40.790  -6.945  27.615   1.00 85.55 422 A 1 
ATOM 3225 C C   . TRP A 0 422 . -39.300  -7.259  27.649   1.00 85.55 422 A 1 
ATOM 3226 C CB  . TRP A 0 422 . -41.091  -5.495  27.245   1.00 85.55 422 A 1 
ATOM 3227 O O   . TRP A 0 422 . -38.627  -7.017  28.658   1.00 85.55 422 A 1 
ATOM 3228 C CG  . TRP A 0 422 . -40.384  -4.955  26.043   1.00 85.55 422 A 1 
ATOM 3229 C CD1 . TRP A 0 422 . -40.858  -4.937  24.777   1.00 85.55 422 A 1 
ATOM 3230 C CD2 . TRP A 0 422 . -39.081  -4.306  25.991   1.00 85.55 422 A 1 
ATOM 3231 C CE2 . TRP A 0 422 . -38.909  -3.765  24.685   1.00 85.55 422 A 1 
ATOM 3232 C CE3 . TRP A 0 422 . -38.053  -4.069  26.928   1.00 85.55 422 A 1 
ATOM 3233 N NE1 . TRP A 0 422 . -39.980  -4.243  23.962   1.00 85.55 422 A 1 
ATOM 3234 C CH2 . TRP A 0 422 . -36.834  -2.691  25.324   1.00 85.55 422 A 1 
ATOM 3235 C CZ2 . TRP A 0 422 . -37.842  -2.914  24.370   1.00 85.55 422 A 1 
ATOM 3236 C CZ3 . TRP A 0 422 . -36.930  -3.292  26.591   1.00 85.55 422 A 1 
ATOM 3237 N N   . GLY A 0 423 . -38.786  -7.787  26.542   1.00 83.00 423 A 1 
ATOM 3238 C CA  . GLY A 0 423 . -37.394  -8.186  26.412   1.00 83.00 423 A 1 
ATOM 3239 C C   . GLY A 0 423 . -36.813  -7.890  25.037   1.00 83.00 423 A 1 
ATOM 3240 O O   . GLY A 0 423 . -37.506  -7.910  24.018   1.00 83.00 423 A 1 
ATOM 3241 N N   . LYS A 0 424 . -35.506  -7.631  25.034   1.00 81.15 424 A 1 
ATOM 3242 C CA  . LYS A 0 424 . -34.636  -7.583  23.863   1.00 81.15 424 A 1 
ATOM 3243 C C   . LYS A 0 424 . -33.423  -8.453  24.105   1.00 81.15 424 A 1 
ATOM 3244 C CB  . LYS A 0 424 . -34.199  -6.144  23.562   1.00 81.15 424 A 1 
ATOM 3245 O O   . LYS A 0 424 . -32.675  -8.164  25.035   1.00 81.15 424 A 1 
ATOM 3246 C CG  . LYS A 0 424 . -35.389  -5.442  22.937   1.00 81.15 424 A 1 
ATOM 3247 C CD  . LYS A 0 424 . -35.104  -4.027  22.434   1.00 81.15 424 A 1 
ATOM 3248 C CE  . LYS A 0 424 . -36.385  -3.815  21.641   1.00 81.15 424 A 1 
ATOM 3249 N NZ  . LYS A 0 424 . -36.578  -2.520  20.968   1.00 81.15 424 A 1 
ATOM 3250 N N   . SER A 0 425 . -33.218  -9.439  23.246   1.00 81.19 425 A 1 
ATOM 3251 C CA  . SER A 0 425 . -32.038  -10.301 23.251   1.00 81.19 425 A 1 
ATOM 3252 C C   . SER A 0 425 . -31.307  -10.225 21.911   1.00 81.19 425 A 1 
ATOM 3253 C CB  . SER A 0 425 . -32.391  -11.738 23.659   1.00 81.19 425 A 1 
ATOM 3254 O O   . SER A 0 425 . -31.916  -10.047 20.853   1.00 81.19 425 A 1 
ATOM 3255 O OG  . SER A 0 425 . -33.537  -12.217 22.983   1.00 81.19 425 A 1 
ATOM 3256 N N   . TYR A 0 426 . -29.983  -10.336 21.971   1.00 78.41 426 A 1 
ATOM 3257 C CA  . TYR A 0 426 . -29.132  -10.680 20.833   1.00 78.41 426 A 1 
ATOM 3258 C C   . TYR A 0 426 . -28.319  -11.909 21.231   1.00 78.41 426 A 1 
ATOM 3259 C CB  . TYR A 0 426 . -28.171  -9.545  20.455   1.00 78.41 426 A 1 
ATOM 3260 O O   . TYR A 0 426 . -27.557  -11.798 22.191   1.00 78.41 426 A 1 
ATOM 3261 C CG  . TYR A 0 426 . -28.775  -8.237  19.984   1.00 78.41 426 A 1 
ATOM 3262 C CD1 . TYR A 0 426 . -28.706  -7.870  18.627   1.00 78.41 426 A 1 
ATOM 3263 C CD2 . TYR A 0 426 . -29.331  -7.350  20.922   1.00 78.41 426 A 1 
ATOM 3264 C CE1 . TYR A 0 426 . -29.147  -6.598  18.213   1.00 78.41 426 A 1 
ATOM 3265 C CE2 . TYR A 0 426 . -29.771  -6.075  20.520   1.00 78.41 426 A 1 
ATOM 3266 O OH  . TYR A 0 426 . -30.102  -4.466  18.776   1.00 78.41 426 A 1 
ATOM 3267 C CZ  . TYR A 0 426 . -29.670  -5.695  19.163   1.00 78.41 426 A 1 
ATOM 3268 N N   . ASP A 0 427 . -28.424  -13.036 20.526   1.00 76.70 427 A 1 
ATOM 3269 C CA  . ASP A 0 427 . -27.673  -14.250 20.900   1.00 76.70 427 A 1 
ATOM 3270 C C   . ASP A 0 427 . -26.161  -14.046 20.732   1.00 76.70 427 A 1 
ATOM 3271 C CB  . ASP A 0 427 . -28.113  -15.461 20.060   1.00 76.70 427 A 1 
ATOM 3272 O O   . ASP A 0 427 . -25.362  -14.424 21.597   1.00 76.70 427 A 1 
ATOM 3273 C CG  . ASP A 0 427 . -29.434  -16.105 20.489   1.00 76.70 427 A 1 
ATOM 3274 O OD1 . ASP A 0 427 . -29.904  -15.831 21.613   1.00 76.70 427 A 1 
ATOM 3275 O OD2 . ASP A 0 427 . -29.924  -16.939 19.689   1.00 76.70 427 A 1 
ATOM 3276 N N   . SER A 0 428 . -25.755  -13.393 19.638   1.00 83.58 428 A 1 
ATOM 3277 C CA  . SER A 0 428 . -24.374  -12.954 19.450   1.00 83.58 428 A 1 
ATOM 3278 C C   . SER A 0 428 . -24.292  -11.601 18.748   1.00 83.58 428 A 1 
ATOM 3279 C CB  . SER A 0 428 . -23.541  -14.047 18.756   1.00 83.58 428 A 1 
ATOM 3280 O O   . SER A 0 428 . -25.059  -11.291 17.834   1.00 83.58 428 A 1 
ATOM 3281 O OG  . SER A 0 428 . -23.329  -13.816 17.376   1.00 83.58 428 A 1 
ATOM 3282 N N   . VAL A 0 429 . -23.324  -10.779 19.163   1.00 85.39 429 A 1 
ATOM 3283 C CA  . VAL A 0 429 . -22.937  -9.561  18.438   1.00 85.39 429 A 1 
ATOM 3284 C C   . VAL A 0 429 . -21.427  -9.517  18.234   1.00 85.39 429 A 1 
ATOM 3285 C CB  . VAL A 0 429 . -23.466  -8.263  19.083   1.00 85.39 429 A 1 
ATOM 3286 O O   . VAL A 0 429 . -20.637  -9.706  19.163   1.00 85.39 429 A 1 
ATOM 3287 C CG1 . VAL A 0 429 . -24.987  -8.156  18.970   1.00 85.39 429 A 1 
ATOM 3288 C CG2 . VAL A 0 429 . -23.089  -8.091  20.557   1.00 85.39 429 A 1 
ATOM 3289 N N   . SER A 0 430 . -21.000  -9.224  17.004   1.00 89.55 430 A 1 
ATOM 3290 C CA  . SER A 0 430 . -19.590  -9.048  16.665   1.00 89.55 430 A 1 
ATOM 3291 C C   . SER A 0 430 . -19.360  -7.762  15.881   1.00 89.55 430 A 1 
ATOM 3292 C CB  . SER A 0 430 . -19.047  -10.265 15.910   1.00 89.55 430 A 1 
ATOM 3293 O O   . SER A 0 430 . -20.042  -7.476  14.899   1.00 89.55 430 A 1 
ATOM 3294 O OG  . SER A 0 430 . -17.623  -10.246 15.919   1.00 89.55 430 A 1 
ATOM 3295 N N   . ALA A 0 431 . -18.351  -6.998  16.292   1.00 91.53 431 A 1 
ATOM 3296 C CA  . ALA A 0 431 . -17.869  -5.824  15.580   1.00 91.53 431 A 1 
ATOM 3297 C C   . ALA A 0 431 . -16.371  -5.985  15.309   1.00 91.53 431 A 1 
ATOM 3298 C CB  . ALA A 0 431 . -18.193  -4.566  16.392   1.00 91.53 431 A 1 
ATOM 3299 O O   . ALA A 0 431 . -15.571  -6.097  16.237   1.00 91.53 431 A 1 
ATOM 3300 N N   . LYS A 0 432 . -15.984  -5.997  14.034   1.00 95.41 432 A 1 
ATOM 3301 C CA  . LYS A 0 432 . -14.607  -6.200  13.568   1.00 95.41 432 A 1 
ATOM 3302 C C   . LYS A 0 432 . -14.185  -5.006  12.719   1.00 95.41 432 A 1 
ATOM 3303 C CB  . LYS A 0 432 . -14.525  -7.545  12.816   1.00 95.41 432 A 1 
ATOM 3304 O O   . LYS A 0 432 . -14.904  -4.612  11.804   1.00 95.41 432 A 1 
ATOM 3305 C CG  . LYS A 0 432 . -14.565  -8.726  13.805   1.00 95.41 432 A 1 
ATOM 3306 C CD  . LYS A 0 432 . -14.956  -10.083 13.195   1.00 95.41 432 A 1 
ATOM 3307 C CE  . LYS A 0 432 . -14.775  -11.153 14.293   1.00 95.41 432 A 1 
ATOM 3308 N NZ  . LYS A 0 432 . -15.921  -12.078 14.469   1.00 95.41 432 A 1 
ATOM 3309 N N   . SER A 0 433 . -13.025  -4.429  13.009   1.00 96.73 433 A 1 
ATOM 3310 C CA  . SER A 0 433 . -12.426  -3.361  12.208   1.00 96.73 433 A 1 
ATOM 3311 C C   . SER A 0 433 . -10.979  -3.684  11.876   1.00 96.73 433 A 1 
ATOM 3312 C CB  . SER A 0 433 . -12.524  -1.997  12.896   1.00 96.73 433 A 1 
ATOM 3313 O O   . SER A 0 433 . -10.210  -4.025  12.775   1.00 96.73 433 A 1 
ATOM 3314 O OG  . SER A 0 433 . -11.784  -1.972  14.099   1.00 96.73 433 A 1 
ATOM 3315 N N   . TYR A 0 434 . -10.627  -3.514  10.610   1.00 96.45 434 A 1 
ATOM 3316 C CA  . TYR A 0 434 . -9.291   -3.690  10.061   1.00 96.45 434 A 1 
ATOM 3317 C C   . TYR A 0 434 . -8.872   -2.386  9.391    1.00 96.45 434 A 1 
ATOM 3318 C CB  . TYR A 0 434 . -9.287   -4.848  9.055    1.00 96.45 434 A 1 
ATOM 3319 O O   . TYR A 0 434 . -9.686   -1.741  8.728    1.00 96.45 434 A 1 
ATOM 3320 C CG  . TYR A 0 434 . -9.852   -6.144  9.605    1.00 96.45 434 A 1 
ATOM 3321 C CD1 . TYR A 0 434 . -9.009   -7.024  10.307   1.00 96.45 434 A 1 
ATOM 3322 C CD2 . TYR A 0 434 . -11.221  -6.447  9.453    1.00 96.45 434 A 1 
ATOM 3323 C CE1 . TYR A 0 434 . -9.531   -8.204  10.870   1.00 96.45 434 A 1 
ATOM 3324 C CE2 . TYR A 0 434 . -11.748  -7.628  10.011   1.00 96.45 434 A 1 
ATOM 3325 O OH  . TYR A 0 434 . -11.411  -9.635  11.282   1.00 96.45 434 A 1 
ATOM 3326 C CZ  . TYR A 0 434 . -10.903  -8.504  10.725   1.00 96.45 434 A 1 
ATOM 3327 N N   . GLU A 0 435 . -7.618   -2.010  9.562    1.00 96.36 435 A 1 
ATOM 3328 C CA  . GLU A 0 435 . -7.004   -0.849  8.933    1.00 96.36 435 A 1 
ATOM 3329 C C   . GLU A 0 435 . -5.588   -1.251  8.530    1.00 96.36 435 A 1 
ATOM 3330 C CB  . GLU A 0 435 . -7.077   0.326   9.918    1.00 96.36 435 A 1 
ATOM 3331 O O   . GLU A 0 435 . -4.873   -1.862  9.324    1.00 96.36 435 A 1 
ATOM 3332 C CG  . GLU A 0 435 . -6.536   1.659   9.378    1.00 96.36 435 A 1 
ATOM 3333 C CD  . GLU A 0 435 . -7.015   2.865   10.217   1.00 96.36 435 A 1 
ATOM 3334 O OE1 . GLU A 0 435 . -6.840   4.012   9.748    1.00 96.36 435 A 1 
ATOM 3335 O OE2 . GLU A 0 435 . -7.731   2.685   11.232   1.00 96.36 435 A 1 
ATOM 3336 N N   . ASN A 0 436 . -5.228   -0.986  7.281    1.00 96.85 436 A 1 
ATOM 3337 C CA  . ASN A 0 436 . -3.920   -1.278  6.728    1.00 96.85 436 A 1 
ATOM 3338 C C   . ASN A 0 436 . -3.440   -0.064  5.945    1.00 96.85 436 A 1 
ATOM 3339 C CB  . ASN A 0 436 . -3.997   -2.526  5.839    1.00 96.85 436 A 1 
ATOM 3340 O O   . ASN A 0 436 . -4.081   0.318   4.967    1.00 96.85 436 A 1 
ATOM 3341 C CG  . ASN A 0 436 . -2.606   -2.928  5.397    1.00 96.85 436 A 1 
ATOM 3342 N ND2 . ASN A 0 436 . -2.108   -2.402  4.301    1.00 96.85 436 A 1 
ATOM 3343 O OD1 . ASN A 0 436 . -1.962   -3.716  6.066    1.00 96.85 436 A 1 
ATOM 3344 N N   . GLU A 0 437 . -2.314   0.495   6.360    1.00 97.82 437 A 1 
ATOM 3345 C CA  . GLU A 0 437 . -1.644   1.600   5.692    1.00 97.82 437 A 1 
ATOM 3346 C C   . GLU A 0 437 . -0.288   1.099   5.192    1.00 97.82 437 A 1 
ATOM 3347 C CB  . GLU A 0 437 . -1.591   2.796   6.658    1.00 97.82 437 A 1 
ATOM 3348 O O   . GLU A 0 437 . 0.532    0.621   5.974    1.00 97.82 437 A 1 
ATOM 3349 C CG  . GLU A 0 437 . -1.140   4.094   5.970    1.00 97.82 437 A 1 
ATOM 3350 C CD  . GLU A 0 437 . -1.617   5.383   6.672    1.00 97.82 437 A 1 
ATOM 3351 O OE1 . GLU A 0 437 . -1.179   6.470   6.224    1.00 97.82 437 A 1 
ATOM 3352 O OE2 . GLU A 0 437 . -2.557   5.351   7.503    1.00 97.82 437 A 1 
ATOM 3353 N N   . SER A 0 438 . -0.094   1.137   3.877    1.00 98.02 438 A 1 
ATOM 3354 C CA  . SER A 0 438 . 1.096    0.639   3.190    1.00 98.02 438 A 1 
ATOM 3355 C C   . SER A 0 438 . 1.688    1.745   2.327    1.00 98.02 438 A 1 
ATOM 3356 C CB  . SER A 0 438 . 0.745    -0.585  2.343    1.00 98.02 438 A 1 
ATOM 3357 O O   . SER A 0 438 . 0.959    2.510   1.692    1.00 98.02 438 A 1 
ATOM 3358 O OG  . SER A 0 438 . 1.898    -1.154  1.766    1.00 98.02 438 A 1 
ATOM 3359 N N   . TYR A 0 439 . 3.011    1.837   2.311    1.00 98.49 439 A 1 
ATOM 3360 C CA  . TYR A 0 439 . 3.777    2.755   1.483    1.00 98.49 439 A 1 
ATOM 3361 C C   . TYR A 0 439 . 4.997    2.029   0.925    1.00 98.49 439 A 1 
ATOM 3362 C CB  . TYR A 0 439 . 4.178    3.983   2.309    1.00 98.49 439 A 1 
ATOM 3363 O O   . TYR A 0 439 . 5.839    1.560   1.687    1.00 98.49 439 A 1 
ATOM 3364 C CG  . TYR A 0 439 . 5.164    4.915   1.627    1.00 98.49 439 A 1 
ATOM 3365 C CD1 . TYR A 0 439 . 6.548    4.733   1.820    1.00 98.49 439 A 1 
ATOM 3366 C CD2 . TYR A 0 439 . 4.700    5.961   0.807    1.00 98.49 439 A 1 
ATOM 3367 C CE1 . TYR A 0 439 . 7.469    5.611   1.221    1.00 98.49 439 A 1 
ATOM 3368 C CE2 . TYR A 0 439 . 5.616    6.850   0.213    1.00 98.49 439 A 1 
ATOM 3369 O OH  . TYR A 0 439 . 7.889    7.559   -0.103   1.00 98.49 439 A 1 
ATOM 3370 C CZ  . TYR A 0 439 . 6.999    6.680   0.427    1.00 98.49 439 A 1 
ATOM 3371 N N   . ASP A 0 440 . 5.118    2.004   -0.398   1.00 98.18 440 A 1 
ATOM 3372 C CA  . ASP A 0 440 . 6.280    1.487   -1.116   1.00 98.18 440 A 1 
ATOM 3373 C C   . ASP A 0 440 . 6.923    2.620   -1.915   1.00 98.18 440 A 1 
ATOM 3374 C CB  . ASP A 0 440 . 5.887    0.354   -2.080   1.00 98.18 440 A 1 
ATOM 3375 O O   . ASP A 0 440 . 6.258    3.334   -2.668   1.00 98.18 440 A 1 
ATOM 3376 C CG  . ASP A 0 440 . 5.779    -1.041  -1.465   1.00 98.18 440 A 1 
ATOM 3377 O OD1 . ASP A 0 440 . 6.599    -1.356  -0.573   1.00 98.18 440 A 1 
ATOM 3378 O OD2 . ASP A 0 440 . 4.990    -1.834  -2.031   1.00 98.18 440 A 1 
ATOM 3379 N N   . ARG A 0 441 . 8.243    2.745   -1.817   1.00 98.39 441 A 1 
ATOM 3380 C CA  . ARG A 0 441 . 9.048    3.608   -2.674   1.00 98.39 441 A 1 
ATOM 3381 C C   . ARG A 0 441 . 10.239   2.841   -3.221   1.00 98.39 441 A 1 
ATOM 3382 C CB  . ARG A 0 441 . 9.441    4.874   -1.909   1.00 98.39 441 A 1 
ATOM 3383 O O   . ARG A 0 441 . 11.081   2.342   -2.475   1.00 98.39 441 A 1 
ATOM 3384 C CG  . ARG A 0 441 . 10.341   5.770   -2.763   1.00 98.39 441 A 1 
ATOM 3385 C CD  . ARG A 0 441 . 10.654   7.079   -2.037   1.00 98.39 441 A 1 
ATOM 3386 N NE  . ARG A 0 441 . 11.577   7.891   -2.838   1.00 98.39 441 A 1 
ATOM 3387 N NH1 . ARG A 0 441 . 13.550   6.801   -2.358   1.00 98.39 441 A 1 
ATOM 3388 N NH2 . ARG A 0 441 . 13.461   8.414   -3.909   1.00 98.39 441 A 1 
ATOM 3389 C CZ  . ARG A 0 441 . 12.864   7.695   -3.017   1.00 98.39 441 A 1 
ATOM 3390 N N   . GLU A 0 442 . 10.353   2.831   -4.538   1.00 98.35 442 A 1 
ATOM 3391 C CA  . GLU A 0 442 . 11.504   2.298   -5.248   1.00 98.35 442 A 1 
ATOM 3392 C C   . GLU A 0 442 . 12.085   3.366   -6.178   1.00 98.35 442 A 1 
ATOM 3393 C CB  . GLU A 0 442 . 11.120   0.980   -5.935   1.00 98.35 442 A 1 
ATOM 3394 O O   . GLU A 0 442 . 11.368   3.932   -6.999   1.00 98.35 442 A 1 
ATOM 3395 C CG  . GLU A 0 442 . 12.268   0.455   -6.796   1.00 98.35 442 A 1 
ATOM 3396 C CD  . GLU A 0 442 . 12.279   -1.068  -6.943   1.00 98.35 442 A 1 
ATOM 3397 O OE1 . GLU A 0 442 . 13.390   -1.639  -6.940   1.00 98.35 442 A 1 
ATOM 3398 O OE2 . GLU A 0 442 . 11.248   -1.782  -6.896   1.00 98.35 442 A 1 
ATOM 3399 N N   . LEU A 0 443 . 13.379   3.645   -6.017   1.00 97.51 443 A 1 
ATOM 3400 C CA  . LEU A 0 443 . 14.174   4.535   -6.857   1.00 97.51 443 A 1 
ATOM 3401 C C   . LEU A 0 443 . 15.319   3.750   -7.496   1.00 97.51 443 A 1 
ATOM 3402 C CB  . LEU A 0 443 . 14.646   5.759   -6.039   1.00 97.51 443 A 1 
ATOM 3403 O O   . LEU A 0 443 . 15.982   2.957   -6.819   1.00 97.51 443 A 1 
ATOM 3404 C CG  . LEU A 0 443 . 15.724   6.650   -6.708   1.00 97.51 443 A 1 
ATOM 3405 C CD1 . LEU A 0 443 . 15.673   8.069   -6.136   1.00 97.51 443 A 1 
ATOM 3406 C CD2 . LEU A 0 443 . 17.161   6.185   -6.429   1.00 97.51 443 A 1 
ATOM 3407 N N   . TRP A 0 444 . 15.579   4.069   -8.756   1.00 96.69 444 A 1 
ATOM 3408 C CA  . TRP A 0 444 . 16.815   3.815   -9.477   1.00 96.69 444 A 1 
ATOM 3409 C C   . TRP A 0 444 . 17.349   5.140   -10.025  1.00 96.69 444 A 1 
ATOM 3410 C CB  . TRP A 0 444 . 16.572   2.814   -10.602  1.00 96.69 444 A 1 
ATOM 3411 O O   . TRP A 0 444 . 16.571   5.991   -10.461  1.00 96.69 444 A 1 
ATOM 3412 C CG  . TRP A 0 444 . 16.077   1.480   -10.145  1.00 96.69 444 A 1 
ATOM 3413 C CD1 . TRP A 0 444 . 16.867   0.478   -9.705   1.00 96.69 444 A 1 
ATOM 3414 C CD2 . TRP A 0 444 . 14.715   0.956   -10.149  1.00 96.69 444 A 1 
ATOM 3415 C CE2 . TRP A 0 444 . 14.770   -0.419  -9.778   1.00 96.69 444 A 1 
ATOM 3416 C CE3 . TRP A 0 444 . 13.446   1.487   -10.469  1.00 96.69 444 A 1 
ATOM 3417 N NE1 . TRP A 0 444 . 16.093   -0.635  -9.446   1.00 96.69 444 A 1 
ATOM 3418 C CH2 . TRP A 0 444 . 12.387   -0.689  -10.149  1.00 96.69 444 A 1 
ATOM 3419 C CZ2 . TRP A 0 444 . 13.635   -1.244  -9.814   1.00 96.69 444 A 1 
ATOM 3420 C CZ3 . TRP A 0 444 . 12.292   0.678   -10.464  1.00 96.69 444 A 1 
ATOM 3421 N N   . ALA A 0 445 . 18.660   5.312   -9.970   1.00 95.27 445 A 1 
ATOM 3422 C CA  . ALA A 0 445 . 19.382   6.311   -10.732  1.00 95.27 445 A 1 
ATOM 3423 C C   . ALA A 0 445 . 20.647   5.642   -11.269  1.00 95.27 445 A 1 
ATOM 3424 C CB  . ALA A 0 445 . 19.680   7.532   -9.854   1.00 95.27 445 A 1 
ATOM 3425 O O   . ALA A 0 445 . 21.344   4.980   -10.502  1.00 95.27 445 A 1 
ATOM 3426 N N   . ASP A 0 446 . 20.883   5.820   -12.556  1.00 93.15 446 A 1 
ATOM 3427 C CA  . ASP A 0 446 . 22.001   5.313   -13.336  1.00 93.15 446 A 1 
ATOM 3428 C C   . ASP A 0 446 . 22.707   6.536   -13.969  1.00 93.15 446 A 1 
ATOM 3429 C CB  . ASP A 0 446 . 21.432   4.318   -14.361  1.00 93.15 446 A 1 
ATOM 3430 O O   . ASP A 0 446 . 22.079   7.579   -14.197  1.00 93.15 446 A 1 
ATOM 3431 C CG  . ASP A 0 446 . 22.476   3.326   -14.850  1.00 93.15 446 A 1 
ATOM 3432 O OD1 . ASP A 0 446 . 22.213   2.108   -14.706  1.00 93.15 446 A 1 
ATOM 3433 O OD2 . ASP A 0 446 . 23.521   3.831   -15.306  1.00 93.15 446 A 1 
ATOM 3434 N N   . ASP A 0 447 . 24.023   6.475   -14.141  1.00 92.21 447 A 1 
ATOM 3435 C CA  . ASP A 0 447 . 24.849   7.578   -14.665  1.00 92.21 447 A 1 
ATOM 3436 C C   . ASP A 0 447 . 26.116   6.984   -15.289  1.00 92.21 447 A 1 
ATOM 3437 C CB  . ASP A 0 447 . 25.097   8.656   -13.577  1.00 92.21 447 A 1 
ATOM 3438 O O   . ASP A 0 447 . 27.222   7.085   -14.747  1.00 92.21 447 A 1 
ATOM 3439 C CG  . ASP A 0 447 . 25.919   9.897   -13.979  1.00 92.21 447 A 1 
ATOM 3440 O OD1 . ASP A 0 447 . 26.253   10.154  -15.154  1.00 92.21 447 A 1 
ATOM 3441 O OD2 . ASP A 0 447 . 26.125   10.789  -13.116  1.00 92.21 447 A 1 
ATOM 3442 N N   . ASP A 0 448 . 25.900   6.315   -16.419  1.00 91.67 448 A 1 
ATOM 3443 C CA  . ASP A 0 448 . 26.925   5.764   -17.295  1.00 91.67 448 A 1 
ATOM 3444 C C   . ASP A 0 448 . 27.720   6.896   -17.963  1.00 91.67 448 A 1 
ATOM 3445 C CB  . ASP A 0 448 . 26.262   4.860   -18.363  1.00 91.67 448 A 1 
ATOM 3446 O O   . ASP A 0 448 . 27.165   7.828   -18.544  1.00 91.67 448 A 1 
ATOM 3447 C CG  . ASP A 0 448 . 26.417   3.349   -18.135  1.00 91.67 448 A 1 
ATOM 3448 O OD1 . ASP A 0 448 . 27.362   2.961   -17.406  1.00 91.67 448 A 1 
ATOM 3449 O OD2 . ASP A 0 448 . 25.716   2.581   -18.835  1.00 91.67 448 A 1 
ATOM 3450 N N   . GLN A 0 449 . 29.047   6.813   -17.922  1.00 89.01 449 A 1 
ATOM 3451 C CA  . GLN A 0 449 . 29.971   7.732   -18.591  1.00 89.01 449 A 1 
ATOM 3452 C C   . GLN A 0 449 . 31.033   6.936   -19.340  1.00 89.01 449 A 1 
ATOM 3453 C CB  . GLN A 0 449 . 30.656   8.657   -17.568  1.00 89.01 449 A 1 
ATOM 3454 O O   . GLN A 0 449 . 31.630   6.023   -18.770  1.00 89.01 449 A 1 
ATOM 3455 C CG  . GLN A 0 449 . 29.662   9.582   -16.861  1.00 89.01 449 A 1 
ATOM 3456 C CD  . GLN A 0 449 . 30.304   10.575  -15.898  1.00 89.01 449 A 1 
ATOM 3457 N NE2 . GLN A 0 449 . 29.564   11.579  -15.494  1.00 89.01 449 A 1 
ATOM 3458 O OE1 . GLN A 0 449 . 31.447   10.505  -15.460  1.00 89.01 449 A 1 
ATOM 3459 N N   . TRP A 0 450 . 31.345   7.319   -20.577  1.00 84.28 450 A 1 
ATOM 3460 C CA  . TRP A 0 450 . 32.425   6.695   -21.344  1.00 84.28 450 A 1 
ATOM 3461 C C   . TRP A 0 450 . 33.146   7.688   -22.255  1.00 84.28 450 A 1 
ATOM 3462 C CB  . TRP A 0 450 . 31.885   5.497   -22.140  1.00 84.28 450 A 1 
ATOM 3463 O O   . TRP A 0 450 . 32.588   8.713   -22.652  1.00 84.28 450 A 1 
ATOM 3464 C CG  . TRP A 0 450 . 30.977   5.825   -23.288  1.00 84.28 450 A 1 
ATOM 3465 C CD1 . TRP A 0 450 . 31.352   5.878   -24.586  1.00 84.28 450 A 1 
ATOM 3466 C CD2 . TRP A 0 450 . 29.547   6.138   -23.272  1.00 84.28 450 A 1 
ATOM 3467 C CE2 . TRP A 0 450 . 29.120   6.355   -24.618  1.00 84.28 450 A 1 
ATOM 3468 C CE3 . TRP A 0 450 . 28.561   6.245   -22.265  1.00 84.28 450 A 1 
ATOM 3469 N NE1 . TRP A 0 450 . 30.264   6.201   -25.372  1.00 84.28 450 A 1 
ATOM 3470 C CH2 . TRP A 0 450 . 26.839   6.775   -23.919  1.00 84.28 450 A 1 
ATOM 3471 C CZ2 . TRP A 0 450 . 27.790   6.662   -24.949  1.00 84.28 450 A 1 
ATOM 3472 C CZ3 . TRP A 0 450 . 27.227   6.563   -22.584  1.00 84.28 450 A 1 
ATOM 3473 N N   . ALA A 0 451 . 34.392   7.376   -22.608  1.00 86.12 451 A 1 
ATOM 3474 C CA  . ALA A 0 451 . 35.067   7.979   -23.750  1.00 86.12 451 A 1 
ATOM 3475 C C   . ALA A 0 451 . 35.934   6.956   -24.491  1.00 86.12 451 A 1 
ATOM 3476 C CB  . ALA A 0 451 . 35.907   9.188   -23.320  1.00 86.12 451 A 1 
ATOM 3477 O O   . ALA A 0 451 . 36.460   6.021   -23.882  1.00 86.12 451 A 1 
ATOM 3478 N N   . GLU A 0 452 . 36.110   7.190   -25.787  1.00 83.49 452 A 1 
ATOM 3479 C CA  . GLU A 0 452 . 36.994   6.450   -26.686  1.00 83.49 452 A 1 
ATOM 3480 C C   . GLU A 0 452 . 37.895   7.450   -27.428  1.00 83.49 452 A 1 
ATOM 3481 C CB  . GLU A 0 452 . 36.179   5.611   -27.695  1.00 83.49 452 A 1 
ATOM 3482 O O   . GLU A 0 452 . 37.416   8.483   -27.890  1.00 83.49 452 A 1 
ATOM 3483 C CG  . GLU A 0 452 . 35.228   4.583   -27.048  1.00 83.49 452 A 1 
ATOM 3484 C CD  . GLU A 0 452 . 34.489   3.678   -28.059  1.00 83.49 452 A 1 
ATOM 3485 O OE1 . GLU A 0 452 . 33.776   2.756   -27.595  1.00 83.49 452 A 1 
ATOM 3486 O OE2 . GLU A 0 452 . 34.638   3.857   -29.292  1.00 83.49 452 A 1 
ATOM 3487 N N   . ASP A 0 453 . 39.179   7.125   -27.546  1.00 81.21 453 A 1 
ATOM 3488 C CA  . ASP A 0 453 . 40.198   7.798   -28.359  1.00 81.21 453 A 1 
ATOM 3489 C C   . ASP A 0 453 . 40.757   6.736   -29.323  1.00 81.21 453 A 1 
ATOM 3490 C CB  . ASP A 0 453 . 41.260   8.400   -27.413  1.00 81.21 453 A 1 
ATOM 3491 O O   . ASP A 0 453 . 41.130   5.629   -28.908  1.00 81.21 453 A 1 
ATOM 3492 C CG  . ASP A 0 453 . 42.508   9.009   -28.081  1.00 81.21 453 A 1 
ATOM 3493 O OD1 . ASP A 0 453 . 42.941   10.090  -27.613  1.00 81.21 453 A 1 
ATOM 3494 O OD2 . ASP A 0 453 . 43.108   8.329   -28.949  1.00 81.21 453 A 1 
ATOM 3495 N N   . TYR A 0 454 . 40.737   7.016   -30.629  1.00 81.96 454 A 1 
ATOM 3496 C CA  . TYR A 0 454 . 41.245   6.104   -31.653  1.00 81.96 454 A 1 
ATOM 3497 C C   . TYR A 0 454 . 42.119   6.802   -32.694  1.00 81.96 454 A 1 
ATOM 3498 C CB  . TYR A 0 454 . 40.112   5.303   -32.309  1.00 81.96 454 A 1 
ATOM 3499 O O   . TYR A 0 454 . 41.672   7.219   -33.770  1.00 81.96 454 A 1 
ATOM 3500 C CG  . TYR A 0 454 . 40.639   4.312   -33.338  1.00 81.96 454 A 1 
ATOM 3501 C CD1 . TYR A 0 454 . 40.424   4.508   -34.716  1.00 81.96 454 A 1 
ATOM 3502 C CD2 . TYR A 0 454 . 41.473   3.269   -32.909  1.00 81.96 454 A 1 
ATOM 3503 C CE1 . TYR A 0 454 . 41.044   3.663   -35.661  1.00 81.96 454 A 1 
ATOM 3504 C CE2 . TYR A 0 454 . 42.116   2.436   -33.836  1.00 81.96 454 A 1 
ATOM 3505 O OH  . TYR A 0 454 . 42.591   1.860   -36.105  1.00 81.96 454 A 1 
ATOM 3506 C CZ  . TYR A 0 454 . 41.910   2.640   -35.217  1.00 81.96 454 A 1 
ATOM 3507 N N   . ASP A 0 455 . 43.414   6.806   -32.410  1.00 80.06 455 A 1 
ATOM 3508 C CA  . ASP A 0 455 . 44.430   7.356   -33.289  1.00 80.06 455 A 1 
ATOM 3509 C C   . ASP A 0 455 . 44.898   6.337   -34.354  1.00 80.06 455 A 1 
ATOM 3510 C CB  . ASP A 0 455 . 45.570   7.926   -32.421  1.00 80.06 455 A 1 
ATOM 3511 O O   . ASP A 0 455 . 45.079   5.133   -34.115  1.00 80.06 455 A 1 
ATOM 3512 C CG  . ASP A 0 455 . 46.070   9.299   -32.875  1.00 80.06 455 A 1 
ATOM 3513 O OD1 . ASP A 0 455 . 45.753   9.676   -34.030  1.00 80.06 455 A 1 
ATOM 3514 O OD2 . ASP A 0 455 . 46.917   9.896   -32.170  1.00 80.06 455 A 1 
ATOM 3515 N N   . ARG A 0 456 . 45.111   6.794   -35.595  1.00 76.99 456 A 1 
ATOM 3516 C CA  . ARG A 0 456 . 45.610   5.936   -36.684  1.00 76.99 456 A 1 
ATOM 3517 C C   . ARG A 0 456 . 46.496   6.673   -37.672  1.00 76.99 456 A 1 
ATOM 3518 C CB  . ARG A 0 456 . 44.428   5.261   -37.392  1.00 76.99 456 A 1 
ATOM 3519 O O   . ARG A 0 456 . 46.058   7.562   -38.401  1.00 76.99 456 A 1 
ATOM 3520 C CG  . ARG A 0 456 . 44.958   4.210   -38.372  1.00 76.99 456 A 1 
ATOM 3521 C CD  . ARG A 0 456 . 43.830   3.547   -39.146  1.00 76.99 456 A 1 
ATOM 3522 N NE  . ARG A 0 456 . 44.405   2.579   -40.096  1.00 76.99 456 A 1 
ATOM 3523 N NH1 . ARG A 0 456 . 42.449   1.979   -41.098  1.00 76.99 456 A 1 
ATOM 3524 N NH2 . ARG A 0 456 . 44.385   1.047   -41.757  1.00 76.99 456 A 1 
ATOM 3525 C CZ  . ARG A 0 456 . 43.743   1.872   -40.980  1.00 76.99 456 A 1 
ATOM 3526 N N   . TYR A 0 457 . 47.709   6.157   -37.866  1.00 75.34 457 A 1 
ATOM 3527 C CA  . TYR A 0 457 . 48.682   6.707   -38.811  1.00 75.34 457 A 1 
ATOM 3528 C C   . TYR A 0 457 . 49.209   5.676   -39.820  1.00 75.34 457 A 1 
ATOM 3529 C CB  . TYR A 0 457 . 49.808   7.410   -38.044  1.00 75.34 457 A 1 
ATOM 3530 O O   . TYR A 0 457 . 49.599   4.548   -39.510  1.00 75.34 457 A 1 
ATOM 3531 C CG  . TYR A 0 457 . 50.495   6.509   -37.045  1.00 75.34 457 A 1 
ATOM 3532 C CD1 . TYR A 0 457 . 49.991   6.429   -35.733  1.00 75.34 457 A 1 
ATOM 3533 C CD2 . TYR A 0 457 . 51.561   5.682   -37.452  1.00 75.34 457 A 1 
ATOM 3534 C CE1 . TYR A 0 457 . 50.527   5.498   -34.834  1.00 75.34 457 A 1 
ATOM 3535 C CE2 . TYR A 0 457 . 52.100   4.747   -36.551  1.00 75.34 457 A 1 
ATOM 3536 O OH  . TYR A 0 457 . 52.032   3.706   -34.410  1.00 75.34 457 A 1 
ATOM 3537 C CZ  . TYR A 0 457 . 51.566   4.651   -35.249  1.00 75.34 457 A 1 
ATOM 3538 N N   . ASP A 0 458 . 49.297   6.121   -41.072  1.00 70.71 458 A 1 
ATOM 3539 C CA  . ASP A 0 458 . 49.834   5.387   -42.213  1.00 70.71 458 A 1 
ATOM 3540 C C   . ASP A 0 458 . 51.026   6.168   -42.797  1.00 70.71 458 A 1 
ATOM 3541 C CB  . ASP A 0 458 . 48.724   5.197   -43.274  1.00 70.71 458 A 1 
ATOM 3542 O O   . ASP A 0 458 . 50.923   7.335   -43.193  1.00 70.71 458 A 1 
ATOM 3543 C CG  . ASP A 0 458 . 48.099   3.801   -43.409  1.00 70.71 458 A 1 
ATOM 3544 O OD1 . ASP A 0 458 . 48.289   2.931   -42.529  1.00 70.71 458 A 1 
ATOM 3545 O OD2 . ASP A 0 458 . 47.487   3.579   -44.491  1.00 70.71 458 A 1 
ATOM 3546 N N   . SER A 0 459 . 52.173   5.499   -42.922  1.00 63.85 459 A 1 
ATOM 3547 C CA  . SER A 0 459 . 53.320   5.987   -43.692  1.00 63.85 459 A 1 
ATOM 3548 C C   . SER A 0 459 . 53.670   5.001   -44.802  1.00 63.85 459 A 1 
ATOM 3549 C CB  . SER A 0 459 . 54.504   6.308   -42.778  1.00 63.85 459 A 1 
ATOM 3550 O O   . SER A 0 459 . 53.819   3.800   -44.571  1.00 63.85 459 A 1 
ATOM 3551 O OG  . SER A 0 459 . 54.960   5.177   -42.073  1.00 63.85 459 A 1 
ATOM 3552 N N   . ARG A 0 460 . 53.757   5.511   -46.035  1.00 58.14 460 A 1 
ATOM 3553 C CA  . ARG A 0 460 . 53.996   4.711   -47.243  1.00 58.14 460 A 1 
ATOM 3554 C C   . ARG A 0 460 . 55.256   5.212   -47.931  1.00 58.14 460 A 1 
ATOM 3555 C CB  . ARG A 0 460 . 52.777   4.792   -48.183  1.00 58.14 460 A 1 
ATOM 3556 O O   . ARG A 0 460 . 55.276   6.356   -48.390  1.00 58.14 460 A 1 
ATOM 3557 C CG  . ARG A 0 460 . 51.483   4.303   -47.515  1.00 58.14 460 A 1 
ATOM 3558 C CD  . ARG A 0 460 . 50.282   4.385   -48.464  1.00 58.14 460 A 1 
ATOM 3559 N NE  . ARG A 0 460 . 49.040   4.084   -47.730  1.00 58.14 460 A 1 
ATOM 3560 N NH1 . ARG A 0 460 . 47.518   4.352   -49.428  1.00 58.14 460 A 1 
ATOM 3561 N NH2 . ARG A 0 460 . 46.830   3.948   -47.322  1.00 58.14 460 A 1 
ATOM 3562 C CZ  . ARG A 0 460 . 47.800   4.127   -48.171  1.00 58.14 460 A 1 
ATOM 3563 N N   . ASP A 0 461 . 56.278   4.366   -48.040  1.00 53.79 461 A 1 
ATOM 3564 C CA  . ASP A 0 461 . 57.468   4.733   -48.799  1.00 53.79 461 A 1 
ATOM 3565 C C   . ASP A 0 461 . 57.211   4.699   -50.309  1.00 53.79 461 A 1 
ATOM 3566 C CB  . ASP A 0 461 . 58.708   3.938   -48.369  1.00 53.79 461 A 1 
ATOM 3567 O O   . ASP A 0 461 . 56.486   3.858   -50.851  1.00 53.79 461 A 1 
ATOM 3568 C CG  . ASP A 0 461 . 59.353   4.601   -47.152  1.00 53.79 461 A 1 
ATOM 3569 O OD1 . ASP A 0 461 . 59.737   5.784   -47.322  1.00 53.79 461 A 1 
ATOM 3570 O OD2 . ASP A 0 461 . 59.464   3.955   -46.094  1.00 53.79 461 A 1 
ATOM 3571 N N   . ALA A 0 462 . 57.790   5.681   -51.002  1.00 49.55 462 A 1 
ATOM 3572 C CA  . ALA A 0 462 . 57.464   5.959   -52.392  1.00 49.55 462 A 1 
ATOM 3573 C C   . ALA A 0 462 . 57.984   4.860   -53.331  1.00 49.55 462 A 1 
ATOM 3574 C CB  . ALA A 0 462 . 57.994   7.344   -52.779  1.00 49.55 462 A 1 
ATOM 3575 O O   . ALA A 0 462 . 59.187   4.725   -53.568  1.00 49.55 462 A 1 
ATOM 3576 N N   . ALA A 0 463 . 57.053   4.140   -53.959  1.00 46.20 463 A 1 
ATOM 3577 C CA  . ALA A 0 463 . 57.353   3.207   -55.035  1.00 46.20 463 A 1 
ATOM 3578 C C   . ALA A 0 463 . 57.970   3.946   -56.236  1.00 46.20 463 A 1 
ATOM 3579 C CB  . ALA A 0 463 . 56.066   2.462   -55.406  1.00 46.20 463 A 1 
ATOM 3580 O O   . ALA A 0 463 . 57.270   4.550   -57.053  1.00 46.20 463 A 1 
ATOM 3581 N N   . SER A 0 464 . 59.295   3.870   -56.376  1.00 44.63 464 A 1 
ATOM 3582 C CA  . SER A 0 464 . 59.981   4.342   -57.577  1.00 44.63 464 A 1 
ATOM 3583 C C   . SER A 0 464 . 59.651   3.418   -58.754  1.00 44.63 464 A 1 
ATOM 3584 C CB  . SER A 0 464 . 61.491   4.526   -57.347  1.00 44.63 464 A 1 
ATOM 3585 O O   . SER A 0 464 . 60.256   2.364   -58.944  1.00 44.63 464 A 1 
ATOM 3586 O OG  . SER A 0 464 . 62.123   3.397   -56.775  1.00 44.63 464 A 1 
ATOM 3587 N N   . GLN A 0 465 . 58.669   3.808   -59.576  1.00 43.60 465 A 1 
ATOM 3588 C CA  . GLN A 0 465 . 58.453   3.162   -60.871  1.00 43.60 465 A 1 
ATOM 3589 C C   . GLN A 0 465 . 59.732   3.305   -61.706  1.00 43.60 465 A 1 
ATOM 3590 C CB  . GLN A 0 465 . 57.243   3.753   -61.616  1.00 43.60 465 A 1 
ATOM 3591 O O   . GLN A 0 465 . 60.096   4.408   -62.118  1.00 43.60 465 A 1 
ATOM 3592 C CG  . GLN A 0 465 . 55.902   3.190   -61.118  1.00 43.60 465 A 1 
ATOM 3593 C CD  . GLN A 0 465 . 54.720   3.614   -61.991  1.00 43.60 465 A 1 
ATOM 3594 N NE2 . GLN A 0 465 . 53.557   3.033   -61.800  1.00 43.60 465 A 1 
ATOM 3595 O OE1 . GLN A 0 465 . 54.808   4.456   -62.867  1.00 43.60 465 A 1 
ATOM 3596 N N   . GLY A 0 466 . 60.425   2.183   -61.928  1.00 40.51 466 A 1 
ATOM 3597 C CA  . GLY A 0 466 . 61.699   2.126   -62.642  1.00 40.51 466 A 1 
ATOM 3598 C C   . GLY A 0 466 . 61.567   2.626   -64.079  1.00 40.51 466 A 1 
ATOM 3599 O O   . GLY A 0 466 . 61.189   1.873   -64.976  1.00 40.51 466 A 1 
ATOM 3600 N N   . ASN A 0 467 . 61.867   3.907   -64.285  1.00 41.19 467 A 1 
ATOM 3601 C CA  . ASN A 0 467 . 61.585   4.602   -65.533  1.00 41.19 467 A 1 
ATOM 3602 C C   . ASN A 0 467 . 62.649   4.281   -66.600  1.00 41.19 467 A 1 
ATOM 3603 C CB  . ASN A 0 467 . 61.410   6.104   -65.224  1.00 41.19 467 A 1 
ATOM 3604 O O   . ASN A 0 467 . 63.852   4.307   -66.330  1.00 41.19 467 A 1 
ATOM 3605 C CG  . ASN A 0 467 . 60.463   6.803   -66.182  1.00 41.19 467 A 1 
ATOM 3606 N ND2 . ASN A 0 467 . 60.151   8.053   -65.932  1.00 41.19 467 A 1 
ATOM 3607 O OD1 . ASN A 0 467 . 59.989   6.242   -67.156  1.00 41.19 467 A 1 
ATOM 3608 N N   . ALA A 0 468 . 62.216   3.954   -67.818  1.00 36.74 468 A 1 
ATOM 3609 C CA  . ALA A 0 468 . 63.108   3.485   -68.876  1.00 36.74 468 A 1 
ATOM 3610 C C   . ALA A 0 468 . 63.934   4.642   -69.468  1.00 36.74 468 A 1 
ATOM 3611 C CB  . ALA A 0 468 . 62.281   2.745   -69.935  1.00 36.74 468 A 1 
ATOM 3612 O O   . ALA A 0 468 . 63.394   5.540   -70.114  1.00 36.74 468 A 1 
ATOM 3613 N N   . ALA A 0 469 . 65.255   4.612   -69.273  1.00 34.46 469 A 1 
ATOM 3614 C CA  . ALA A 0 469 . 66.146   5.680   -69.719  1.00 34.46 469 A 1 
ATOM 3615 C C   . ALA A 0 469 . 66.242   5.786   -71.258  1.00 34.46 469 A 1 
ATOM 3616 C CB  . ALA A 0 469 . 67.517   5.497   -69.059  1.00 34.46 469 A 1 
ATOM 3617 O O   . ALA A 0 469 . 66.665   4.853   -71.940  1.00 34.46 469 A 1 
ATOM 3618 N N   . SER A 0 470 . 65.839   6.957   -71.759  1.00 41.45 470 A 1 
ATOM 3619 C CA  . SER A 0 470 . 66.178   7.611   -73.037  1.00 41.45 470 A 1 
ATOM 3620 C C   . SER A 0 470 . 66.853   6.787   -74.153  1.00 41.45 470 A 1 
ATOM 3621 C CB  . SER A 0 470 . 67.012   8.872   -72.751  1.00 41.45 470 A 1 
ATOM 3622 O O   . SER A 0 470 . 68.053   6.508   -74.144  1.00 41.45 470 A 1 
ATOM 3623 O OG  . SER A 0 470 . 68.033   8.639   -71.795  1.00 41.45 470 A 1 
ATOM 3624 N N   . ALA A 0 471 . 66.114   6.578   -75.248  1.00 35.04 471 A 1 
ATOM 3625 C CA  . ALA A 0 471 . 66.708   6.244   -76.542  1.00 35.04 471 A 1 
ATOM 3626 C C   . ALA A 0 471 . 67.493   7.449   -77.104  1.00 35.04 471 A 1 
ATOM 3627 C CB  . ALA A 0 471 . 65.603   5.781   -77.498  1.00 35.04 471 A 1 
ATOM 3628 O O   . ALA A 0 471 . 66.943   8.539   -77.268  1.00 35.04 471 A 1 
ATOM 3629 N N   . SER A 0 472 . 68.777   7.254   -77.419  1.00 38.81 472 A 1 
ATOM 3630 C CA  . SER A 0 472 . 69.638   8.306   -77.976  1.00 38.81 472 A 1 
ATOM 3631 C C   . SER A 0 472 . 69.222   8.700   -79.400  1.00 38.81 472 A 1 
ATOM 3632 C CB  . SER A 0 472 . 71.102   7.866   -77.943  1.00 38.81 472 A 1 
ATOM 3633 O O   . SER A 0 472 . 69.092   7.853   -80.287  1.00 38.81 472 A 1 
ATOM 3634 O OG  . SER A 0 472 . 71.927   8.920   -78.397  1.00 38.81 472 A 1 
ATOM 3635 N N   . TYR A 0 473 . 69.030   10.002  -79.628  1.00 38.68 473 A 1 
ATOM 3636 C CA  . TYR A 0 473 . 68.583   10.563  -80.903  1.00 38.68 473 A 1 
ATOM 3637 C C   . TYR A 0 473 . 69.741   10.649  -81.913  1.00 38.68 473 A 1 
ATOM 3638 C CB  . TYR A 0 473 . 67.912   11.919  -80.629  1.00 38.68 473 A 1 
ATOM 3639 O O   . TYR A 0 473 . 70.478   11.637  -81.973  1.00 38.68 473 A 1 
ATOM 3640 C CG  . TYR A 0 473 . 67.230   12.554  -81.828  1.00 38.68 473 A 1 
ATOM 3641 C CD1 . TYR A 0 473 . 67.880   13.570  -82.557  1.00 38.68 473 A 1 
ATOM 3642 C CD2 . TYR A 0 473 . 65.923   12.165  -82.179  1.00 38.68 473 A 1 
ATOM 3643 C CE1 . TYR A 0 473 . 67.220   14.207  -83.627  1.00 38.68 473 A 1 
ATOM 3644 C CE2 . TYR A 0 473 . 65.261   12.796  -83.250  1.00 38.68 473 A 1 
ATOM 3645 O OH  . TYR A 0 473 . 65.251   14.442  -84.988  1.00 38.68 473 A 1 
ATOM 3646 C CZ  . TYR A 0 473 . 65.905   13.823  -83.970  1.00 38.68 473 A 1 
ATOM 3647 N N   . GLY A 0 474 . 69.899   9.605   -82.732  1.00 37.97 474 A 1 
ATOM 3648 C CA  . GLY A 0 474 . 70.893   9.535   -83.809  1.00 37.97 474 A 1 
ATOM 3649 C C   . GLY A 0 474 . 70.627   10.537  -84.939  1.00 37.97 474 A 1 
ATOM 3650 O O   . GLY A 0 474 . 70.033   10.197  -85.962  1.00 37.97 474 A 1 
ATOM 3651 N N   . LYS A 0 475 . 71.073   11.786  -84.770  1.00 40.48 475 A 1 
ATOM 3652 C CA  . LYS A 0 475 . 70.844   12.881  -85.724  1.00 40.48 475 A 1 
ATOM 3653 C C   . LYS A 0 475 . 71.745   12.751  -86.959  1.00 40.48 475 A 1 
ATOM 3654 C CB  . LYS A 0 475 . 70.997   14.219  -84.976  1.00 40.48 475 A 1 
ATOM 3655 O O   . LYS A 0 475 . 72.873   13.238  -86.969  1.00 40.48 475 A 1 
ATOM 3656 C CG  . LYS A 0 475 . 70.369   15.411  -85.719  1.00 40.48 475 A 1 
ATOM 3657 C CD  . LYS A 0 475 . 70.331   16.639  -84.791  1.00 40.48 475 A 1 
ATOM 3658 C CE  . LYS A 0 475 . 69.490   17.801  -85.339  1.00 40.48 475 A 1 
ATOM 3659 N NZ  . LYS A 0 475 . 70.170   18.518  -86.444  1.00 40.48 475 A 1 
ATOM 3660 N N   . ALA A 0 476 . 71.227   12.129  -88.017  1.00 37.43 476 A 1 
ATOM 3661 C CA  . ALA A 0 476 . 71.899   12.023  -89.313  1.00 37.43 476 A 1 
ATOM 3662 C C   . ALA A 0 476 . 72.184   13.415  -89.923  1.00 37.43 476 A 1 
ATOM 3663 C CB  . ALA A 0 476 . 71.038   11.146  -90.234  1.00 37.43 476 A 1 
ATOM 3664 O O   . ALA A 0 476 . 71.276   14.103  -90.396  1.00 37.43 476 A 1 
ATOM 3665 N N   . GLY A 0 477 . 73.451   13.838  -89.892  1.00 37.29 477 A 1 
ATOM 3666 C CA  . GLY A 0 477 . 73.938   15.100  -90.456  1.00 37.29 477 A 1 
ATOM 3667 C C   . GLY A 0 477 . 74.670   14.880  -91.780  1.00 37.29 477 A 1 
ATOM 3668 O O   . GLY A 0 477 . 75.697   14.212  -91.818  1.00 37.29 477 A 1 
ATOM 3669 N N   . TYR A 0 478 . 74.130   15.437  -92.863  1.00 32.92 478 A 1 
ATOM 3670 C CA  . TYR A 0 478 . 74.652   15.302  -94.226  1.00 32.92 478 A 1 
ATOM 3671 C C   . TYR A 0 478 . 75.923   16.135  -94.477  1.00 32.92 478 A 1 
ATOM 3672 C CB  . TYR A 0 478 . 73.570   15.777  -95.214  1.00 32.92 478 A 1 
ATOM 3673 O O   . TYR A 0 478 . 76.010   17.275  -94.027  1.00 32.92 478 A 1 
ATOM 3674 C CG  . TYR A 0 478 . 72.475   14.785  -95.564  1.00 32.92 478 A 1 
ATOM 3675 C CD1 . TYR A 0 478 . 72.370   14.325  -96.892  1.00 32.92 478 A 1 
ATOM 3676 C CD2 . TYR A 0 478 . 71.529   14.368  -94.603  1.00 32.92 478 A 1 
ATOM 3677 C CE1 . TYR A 0 478 . 71.327   13.456  -97.262  1.00 32.92 478 A 1 
ATOM 3678 C CE2 . TYR A 0 478 . 70.485   13.495  -94.971  1.00 32.92 478 A 1 
ATOM 3679 O OH  . TYR A 0 478 . 69.375   12.210  -96.676  1.00 32.92 478 A 1 
ATOM 3680 C CZ  . TYR A 0 478 . 70.382   13.042  -96.304  1.00 32.92 478 A 1 
ATOM 3681 N N   . GLY A 0 479 . 76.803   15.632  -95.355  1.00 32.63 479 A 1 
ATOM 3682 C CA  . GLY A 0 479 . 77.673   16.467  -96.201  1.00 32.63 479 A 1 
ATOM 3683 C C   . GLY A 0 479 . 79.182   16.350  -95.958  1.00 32.63 479 A 1 
ATOM 3684 O O   . GLY A 0 479 . 79.733   17.044  -95.113  1.00 32.63 479 A 1 
ATOM 3685 N N   . GLY A 0 480 . 79.867   15.546  -96.778  1.00 35.02 480 A 1 
ATOM 3686 C CA  . GLY A 0 480 . 81.334   15.456  -96.804  1.00 35.02 480 A 1 
ATOM 3687 C C   . GLY A 0 480 . 81.806   14.209  -97.551  1.00 35.02 480 A 1 
ATOM 3688 O O   . GLY A 0 480 . 81.757   13.110  -97.011  1.00 35.02 480 A 1 
ATOM 3689 N N   . TYR A 0 481 . 82.199   14.357  -98.817  1.00 34.25 481 A 1 
ATOM 3690 C CA  . TYR A 0 481 . 82.523   13.231  -99.700  1.00 34.25 481 A 1 
ATOM 3691 C C   . TYR A 0 481 . 83.875   12.573  -99.367  1.00 34.25 481 A 1 
ATOM 3692 C CB  . TYR A 0 481 . 82.541   13.713  -101.163 1.00 34.25 481 A 1 
ATOM 3693 O O   . TYR A 0 481 . 84.884   13.266  -99.275  1.00 34.25 481 A 1 
ATOM 3694 C CG  . TYR A 0 481 . 81.183   13.929  -101.811 1.00 34.25 481 A 1 
ATOM 3695 C CD1 . TYR A 0 481 . 80.698   12.982  -102.735 1.00 34.25 481 A 1 
ATOM 3696 C CD2 . TYR A 0 481 . 80.428   15.089  -101.537 1.00 34.25 481 A 1 
ATOM 3697 C CE1 . TYR A 0 481 . 79.464   13.189  -103.380 1.00 34.25 481 A 1 
ATOM 3698 C CE2 . TYR A 0 481 . 79.189   15.296  -102.177 1.00 34.25 481 A 1 
ATOM 3699 O OH  . TYR A 0 481 . 77.522   14.538  -103.738 1.00 34.25 481 A 1 
ATOM 3700 C CZ  . TYR A 0 481 . 78.708   14.345  -103.104 1.00 34.25 481 A 1 
ATOM 3701 N N   . GLY A 0 482 . 83.907   11.233  -99.351  1.00 33.63 482 A 1 
ATOM 3702 C CA  . GLY A 0 482 . 85.125   10.433  -99.567  1.00 33.63 482 A 1 
ATOM 3703 C C   . GLY A 0 482 . 85.709   9.728   -98.336  1.00 33.63 482 A 1 
ATOM 3704 O O   . GLY A 0 482 . 86.629   10.239  -97.708  1.00 33.63 482 A 1 
ATOM 3705 N N   . GLY A 0 483 . 85.252   8.504   -98.049  1.00 35.65 483 A 1 
ATOM 3706 C CA  . GLY A 0 483 . 85.855   7.642   -97.022  1.00 35.65 483 A 1 
ATOM 3707 C C   . GLY A 0 483 . 85.079   6.341   -96.801  1.00 35.65 483 A 1 
ATOM 3708 O O   . GLY A 0 483 . 83.984   6.357   -96.256  1.00 35.65 483 A 1 
ATOM 3709 N N   . TYR A 0 484 . 85.641   5.225   -97.262  1.00 34.55 484 A 1 
ATOM 3710 C CA  . TYR A 0 484 . 85.057   3.877   -97.277  1.00 34.55 484 A 1 
ATOM 3711 C C   . TYR A 0 484 . 84.503   3.404   -95.919  1.00 34.55 484 A 1 
ATOM 3712 C CB  . TYR A 0 484 . 86.124   2.910   -97.806  1.00 34.55 484 A 1 
ATOM 3713 O O   . TYR A 0 484 . 85.115   3.600   -94.875  1.00 34.55 484 A 1 
ATOM 3714 C CG  . TYR A 0 484 . 86.586   3.261   -99.209  1.00 34.55 484 A 1 
ATOM 3715 C CD1 . TYR A 0 484 . 85.946   2.675   -100.317 1.00 34.55 484 A 1 
ATOM 3716 C CD2 . TYR A 0 484 . 87.611   4.211   -99.411  1.00 34.55 484 A 1 
ATOM 3717 C CE1 . TYR A 0 484 . 86.317   3.045   -101.623 1.00 34.55 484 A 1 
ATOM 3718 C CE2 . TYR A 0 484 . 87.969   4.599   -100.716 1.00 34.55 484 A 1 
ATOM 3719 O OH  . TYR A 0 484 . 87.662   4.374   -103.089 1.00 34.55 484 A 1 
ATOM 3720 C CZ  . TYR A 0 484 . 87.321   4.014   -101.825 1.00 34.55 484 A 1 
ATOM 3721 N N   . GLY A 0 485 . 83.322   2.780   -95.964  1.00 32.99 485 A 1 
ATOM 3722 C CA  . GLY A 0 485 . 82.419   2.654   -94.823  1.00 32.99 485 A 1 
ATOM 3723 C C   . GLY A 0 485 . 82.668   1.529   -93.816  1.00 32.99 485 A 1 
ATOM 3724 O O   . GLY A 0 485 . 83.430   0.593   -94.043  1.00 32.99 485 A 1 
ATOM 3725 N N   . ALA A 0 486 . 81.912   1.607   -92.716  1.00 35.64 486 A 1 
ATOM 3726 C CA  . ALA A 0 486 . 81.671   0.514   -91.779  1.00 35.64 486 A 1 
ATOM 3727 C C   . ALA A 0 486 . 80.399   0.759   -90.930  1.00 35.64 486 A 1 
ATOM 3728 C CB  . ALA A 0 486 . 82.905   0.354   -90.878  1.00 35.64 486 A 1 
ATOM 3729 O O   . ALA A 0 486 . 80.328   1.721   -90.178  1.00 35.64 486 A 1 
ATOM 3730 N N   . HIS A 0 487 . 79.445   -0.173  -91.030  1.00 36.37 487 A 1 
ATOM 3731 C CA  . HIS A 0 487 . 78.540   -0.641  -89.965  1.00 36.37 487 A 1 
ATOM 3732 C C   . HIS A 0 487 . 77.679   0.372   -89.175  1.00 36.37 487 A 1 
ATOM 3733 C CB  . HIS A 0 487 . 79.348   -1.564  -89.039  1.00 36.37 487 A 1 
ATOM 3734 O O   . HIS A 0 487 . 78.086   0.918   -88.154  1.00 36.37 487 A 1 
ATOM 3735 C CG  . HIS A 0 487 . 79.937   -2.730  -89.796  1.00 36.37 487 A 1 
ATOM 3736 C CD2 . HIS A 0 487 . 79.331   -3.938  -90.009  1.00 36.37 487 A 1 
ATOM 3737 N ND1 . HIS A 0 487 . 81.116   -2.739  -90.511  1.00 36.37 487 A 1 
ATOM 3738 C CE1 . HIS A 0 487 . 81.210   -3.919  -91.145  1.00 36.37 487 A 1 
ATOM 3739 N NE2 . HIS A 0 487 . 80.142   -4.680  -90.871  1.00 36.37 487 A 1 
ATOM 3740 N N   . GLY A 0 488 . 76.398   0.471   -89.556  1.00 32.71 488 A 1 
ATOM 3741 C CA  . GLY A 0 488 . 75.338   0.954   -88.663  1.00 32.71 488 A 1 
ATOM 3742 C C   . GLY A 0 488 . 74.904   -0.135  -87.671  1.00 32.71 488 A 1 
ATOM 3743 O O   . GLY A 0 488 . 74.606   -1.257  -88.080  1.00 32.71 488 A 1 
ATOM 3744 N N   . GLY A 0 489 . 74.868   0.193   -86.376  1.00 32.98 489 A 1 
ATOM 3745 C CA  . GLY A 0 489 . 74.473   -0.716  -85.294  1.00 32.98 489 A 1 
ATOM 3746 C C   . GLY A 0 489 . 73.161   -0.298  -84.626  1.00 32.98 489 A 1 
ATOM 3747 O O   . GLY A 0 489 . 73.007   0.845   -84.205  1.00 32.98 489 A 1 
ATOM 3748 N N   . TYR A 0 490 . 72.220   -1.235  -84.512  1.00 38.99 490 A 1 
ATOM 3749 C CA  . TYR A 0 490 . 70.908   -1.020  -83.895  1.00 38.99 490 A 1 
ATOM 3750 C C   . TYR A 0 490 . 71.010   -0.939  -82.363  1.00 38.99 490 A 1 
ATOM 3751 C CB  . TYR A 0 490 . 69.961   -2.162  -84.302  1.00 38.99 490 A 1 
ATOM 3752 O O   . TYR A 0 490 . 71.418   -1.904  -81.715  1.00 38.99 490 A 1 
ATOM 3753 C CG  . TYR A 0 490 . 69.700   -2.283  -85.793  1.00 38.99 490 A 1 
ATOM 3754 C CD1 . TYR A 0 490 . 68.560   -1.677  -86.356  1.00 38.99 490 A 1 
ATOM 3755 C CD2 . TYR A 0 490 . 70.586   -3.011  -86.615  1.00 38.99 490 A 1 
ATOM 3756 C CE1 . TYR A 0 490 . 68.306   -1.790  -87.737  1.00 38.99 490 A 1 
ATOM 3757 C CE2 . TYR A 0 490 . 70.342   -3.113  -87.998  1.00 38.99 490 A 1 
ATOM 3758 O OH  . TYR A 0 490 . 68.969   -2.616  -89.894  1.00 38.99 490 A 1 
ATOM 3759 C CZ  . TYR A 0 490 . 69.202   -2.505  -88.561  1.00 38.99 490 A 1 
ATOM 3760 N N   . GLY A 0 491 . 70.576   0.176   -81.770  1.00 36.41 491 A 1 
ATOM 3761 C CA  . GLY A 0 491 . 70.452   0.309   -80.317  1.00 36.41 491 A 1 
ATOM 3762 C C   . GLY A 0 491 . 69.256   -0.482  -79.779  1.00 36.41 491 A 1 
ATOM 3763 O O   . GLY A 0 491 . 68.111   -0.088  -79.990  1.00 36.41 491 A 1 
ATOM 3764 N N   . LYS A 0 492 . 69.507   -1.590  -79.070  1.00 35.85 492 A 1 
ATOM 3765 C CA  . LYS A 0 492 . 68.463   -2.320  -78.331  1.00 35.85 492 A 1 
ATOM 3766 C C   . LYS A 0 492 . 68.179   -1.625  -76.998  1.00 35.85 492 A 1 
ATOM 3767 C CB  . LYS A 0 492 . 68.867   -3.784  -78.087  1.00 35.85 492 A 1 
ATOM 3768 O O   . LYS A 0 492 . 69.082   -1.501  -76.176  1.00 35.85 492 A 1 
ATOM 3769 C CG  . LYS A 0 492 . 68.890   -4.633  -79.367  1.00 35.85 492 A 1 
ATOM 3770 C CD  . LYS A 0 492 . 69.048   -6.120  -79.012  1.00 35.85 492 A 1 
ATOM 3771 C CE  . LYS A 0 492 . 68.989   -6.985  -80.278  1.00 35.85 492 A 1 
ATOM 3772 N NZ  . LYS A 0 492 . 68.936   -8.432  -79.946  1.00 35.85 492 A 1 
ATOM 3773 N N   . ALA A 0 493 . 66.927   -1.237  -76.762  1.00 33.78 493 A 1 
ATOM 3774 C CA  . ALA A 0 493 . 66.475   -0.769  -75.454  1.00 33.78 493 A 1 
ATOM 3775 C C   . ALA A 0 493 . 66.442   -1.938  -74.450  1.00 33.78 493 A 1 
ATOM 3776 C CB  . ALA A 0 493 . 65.103   -0.101  -75.612  1.00 33.78 493 A 1 
ATOM 3777 O O   . ALA A 0 493 . 65.824   -2.970  -74.714  1.00 33.78 493 A 1 
ATOM 3778 N N   . ALA A 0 494 . 67.116   -1.784  -73.308  1.00 31.87 494 A 1 
ATOM 3779 C CA  . ALA A 0 494 . 67.214   -2.804  -72.266  1.00 31.87 494 A 1 
ATOM 3780 C C   . ALA A 0 494 . 66.262   -2.494  -71.098  1.00 31.87 494 A 1 
ATOM 3781 C CB  . ALA A 0 494 . 68.685   -2.942  -71.848  1.00 31.87 494 A 1 
ATOM 3782 O O   . ALA A 0 494 . 66.667   -1.984  -70.057  1.00 31.87 494 A 1 
ATOM 3783 N N   . SER A 0 495 . 64.978   -2.804  -71.275  1.00 39.47 495 A 1 
ATOM 3784 C CA  . SER A 0 495 . 63.947   -2.605  -70.250  1.00 39.47 495 A 1 
ATOM 3785 C C   . SER A 0 495 . 63.868   -3.810  -69.306  1.00 39.47 495 A 1 
ATOM 3786 C CB  . SER A 0 495 . 62.589   -2.353  -70.920  1.00 39.47 495 A 1 
ATOM 3787 O O   . SER A 0 495 . 63.175   -4.783  -69.598  1.00 39.47 495 A 1 
ATOM 3788 O OG  . SER A 0 495 . 62.684   -1.274  -71.832  1.00 39.47 495 A 1 
ATOM 3789 N N   . LYS A 0 496 . 64.548   -3.752  -68.154  1.00 34.81 496 A 1 
ATOM 3790 C CA  . LYS A 0 496 . 64.312   -4.683  -67.037  1.00 34.81 496 A 1 
ATOM 3791 C C   . LYS A 0 496 . 63.932   -3.894  -65.787  1.00 34.81 496 A 1 
ATOM 3792 C CB  . LYS A 0 496 . 65.513   -5.630  -66.840  1.00 34.81 496 A 1 
ATOM 3793 O O   . LYS A 0 496 . 64.802   -3.433  -65.056  1.00 34.81 496 A 1 
ATOM 3794 C CG  . LYS A 0 496 . 65.127   -6.801  -65.917  1.00 34.81 496 A 1 
ATOM 3795 C CD  . LYS A 0 496 . 66.261   -7.822  -65.747  1.00 34.81 496 A 1 
ATOM 3796 C CE  . LYS A 0 496 . 65.753   -8.996  -64.894  1.00 34.81 496 A 1 
ATOM 3797 N NZ  . LYS A 0 496 . 66.817   -9.995  -64.617  1.00 34.81 496 A 1 
ATOM 3798 N N   . ALA A 0 497 . 62.628   -3.737  -65.568  1.00 39.12 497 A 1 
ATOM 3799 C CA  . ALA A 0 497 . 62.090   -3.131  -64.356  1.00 39.12 497 A 1 
ATOM 3800 C C   . ALA A 0 497 . 62.433   -4.021  -63.147  1.00 39.12 497 A 1 
ATOM 3801 C CB  . ALA A 0 497 . 60.579   -2.932  -64.537  1.00 39.12 497 A 1 
ATOM 3802 O O   . ALA A 0 497 . 61.950   -5.149  -63.044  1.00 39.12 497 A 1 
ATOM 3803 N N   . GLY A 0 498 . 63.315   -3.536  -62.273  1.00 35.45 498 A 1 
ATOM 3804 C CA  . GLY A 0 498 . 63.570   -4.151  -60.973  1.00 35.45 498 A 1 
ATOM 3805 C C   . GLY A 0 498 . 62.438   -3.814  -60.007  1.00 35.45 498 A 1 
ATOM 3806 O O   . GLY A 0 498 . 61.946   -2.687  -60.018  1.00 35.45 498 A 1 
ATOM 3807 N N   . ALA A 0 499 . 62.019   -4.783  -59.195  1.00 39.64 499 A 1 
ATOM 3808 C CA  . ALA A 0 499 . 61.005   -4.560  -58.171  1.00 39.64 499 A 1 
ATOM 3809 C C   . ALA A 0 499 . 61.524   -3.563  -57.121  1.00 39.64 499 A 1 
ATOM 3810 C CB  . ALA A 0 499 . 60.631   -5.912  -57.549  1.00 39.64 499 A 1 
ATOM 3811 O O   . ALA A 0 499 . 62.555   -3.811  -56.495  1.00 39.64 499 A 1 
ATOM 3812 N N   . ALA A 0 500 . 60.815   -2.449  -56.937  1.00 45.05 500 A 1 
ATOM 3813 C CA  . ALA A 0 500 . 61.042   -1.557  -55.809  1.00 45.05 500 A 1 
ATOM 3814 C C   . ALA A 0 500 . 60.505   -2.232  -54.537  1.00 45.05 500 A 1 
ATOM 3815 C CB  . ALA A 0 500 . 60.375   -0.203  -56.088  1.00 45.05 500 A 1 
ATOM 3816 O O   . ALA A 0 500 . 59.368   -2.705  -54.528  1.00 45.05 500 A 1 
ATOM 3817 N N   . GLY A 0 501 . 61.329   -2.303  -53.490  1.00 42.52 501 A 1 
ATOM 3818 C CA  . GLY A 0 501 . 60.883   -2.749  -52.172  1.00 42.52 501 A 1 
ATOM 3819 C C   . GLY A 0 501 . 59.927   -1.725  -51.564  1.00 42.52 501 A 1 
ATOM 3820 O O   . GLY A 0 501 . 60.169   -0.524  -51.664  1.00 42.52 501 A 1 
ATOM 3821 N N   . TYR A 0 502 . 58.847   -2.209  -50.957  1.00 50.98 502 A 1 
ATOM 3822 C CA  . TYR A 0 502 . 57.873   -1.391  -50.243  1.00 50.98 502 A 1 
ATOM 3823 C C   . TYR A 0 502 . 58.174   -1.494  -48.742  1.00 50.98 502 A 1 
ATOM 3824 C CB  . TYR A 0 502 . 56.450   -1.891  -50.566  1.00 50.98 502 A 1 
ATOM 3825 O O   . TYR A 0 502 . 58.038   -2.586  -48.193  1.00 50.98 502 A 1 
ATOM 3826 C CG  . TYR A 0 502 . 56.031   -1.846  -52.031  1.00 50.98 502 A 1 
ATOM 3827 C CD1 . TYR A 0 502 . 55.291   -0.751  -52.517  1.00 50.98 502 A 1 
ATOM 3828 C CD2 . TYR A 0 502 . 56.341   -2.915  -52.898  1.00 50.98 502 A 1 
ATOM 3829 C CE1 . TYR A 0 502 . 54.859   -0.723  -53.859  1.00 50.98 502 A 1 
ATOM 3830 C CE2 . TYR A 0 502 . 55.932   -2.882  -54.246  1.00 50.98 502 A 1 
ATOM 3831 O OH  . TYR A 0 502 . 54.786   -1.747  -56.027  1.00 50.98 502 A 1 
ATOM 3832 C CZ  . TYR A 0 502 . 55.190   -1.785  -54.729  1.00 50.98 502 A 1 
ATOM 3833 N N   . ASP A 0 503 . 58.567   -0.392  -48.096  1.00 50.95 503 A 1 
ATOM 3834 C CA  . ASP A 0 503 . 58.387   -0.218  -46.646  1.00 50.95 503 A 1 
ATOM 3835 C C   . ASP A 0 503 . 57.065   0.548   -46.451  1.00 50.95 503 A 1 
ATOM 3836 C CB  . ASP A 0 503 . 59.629   0.422   -45.966  1.00 50.95 503 A 1 
ATOM 3837 O O   . ASP A 0 503 . 56.689   1.438   -47.224  1.00 50.95 503 A 1 
ATOM 3838 C CG  . ASP A 0 503 . 59.584   0.498   -44.413  1.00 50.95 503 A 1 
ATOM 3839 O OD1 . ASP A 0 503 . 58.557   0.095   -43.819  1.00 50.95 503 A 1 
ATOM 3840 O OD2 . ASP A 0 503 . 60.575   0.947   -43.776  1.00 50.95 503 A 1 
ATOM 3841 N N   . SER A 0 504 . 56.291   0.118   -45.468  1.00 58.35 504 A 1 
ATOM 3842 C CA  . SER A 0 504 . 55.055   0.772   -45.067  1.00 58.35 504 A 1 
ATOM 3843 C C   . SER A 0 504 . 54.837   0.474   -43.598  1.00 58.35 504 A 1 
ATOM 3844 C CB  . SER A 0 504 . 53.850   0.310   -45.901  1.00 58.35 504 A 1 
ATOM 3845 O O   . SER A 0 504 . 54.721   -0.699  -43.219  1.00 58.35 504 A 1 
ATOM 3846 O OG  . SER A 0 504 . 53.570   -1.067  -45.704  1.00 58.35 504 A 1 
ATOM 3847 N N   . ARG A 0 505 . 54.758   1.529   -42.792  1.00 66.09 505 A 1 
ATOM 3848 C CA  . ARG A 0 505 . 54.521   1.432   -41.353  1.00 66.09 505 A 1 
ATOM 3849 C C   . ARG A 0 505 . 53.148   2.007   -41.087  1.00 66.09 505 A 1 
ATOM 3850 C CB  . ARG A 0 505 . 55.629   2.117   -40.542  1.00 66.09 505 A 1 
ATOM 3851 O O   . ARG A 0 505 . 52.898   3.173   -41.401  1.00 66.09 505 A 1 
ATOM 3852 C CG  . ARG A 0 505 . 57.010   1.633   -40.994  1.00 66.09 505 A 1 
ATOM 3853 C CD  . ARG A 0 505 . 58.127   2.357   -40.257  1.00 66.09 505 A 1 
ATOM 3854 N NE  . ARG A 0 505 . 59.390   2.055   -40.938  1.00 66.09 505 A 1 
ATOM 3855 N NH1 . ARG A 0 505 . 60.834   3.048   -39.463  1.00 66.09 505 A 1 
ATOM 3856 N NH2 . ARG A 0 505 . 61.584   2.034   -41.338  1.00 66.09 505 A 1 
ATOM 3857 C CZ  . ARG A 0 505 . 60.602   2.386   -40.567  1.00 66.09 505 A 1 
ATOM 3858 N N   . SER A 0 506 . 52.289   1.148   -40.566  1.00 74.22 506 A 1 
ATOM 3859 C CA  . SER A 0 506 . 50.923   1.453   -40.165  1.00 74.22 506 A 1 
ATOM 3860 C C   . SER A 0 506 . 50.817   1.133   -38.682  1.00 74.22 506 A 1 
ATOM 3861 C CB  . SER A 0 506 . 49.951   0.602   -40.988  1.00 74.22 506 A 1 
ATOM 3862 O O   . SER A 0 506 . 51.332   0.094   -38.247  1.00 74.22 506 A 1 
ATOM 3863 O OG  . SER A 0 506 . 48.607   0.989   -40.818  1.00 74.22 506 A 1 
ATOM 3864 N N   . GLY A 0 507 . 50.188   2.017   -37.923  1.00 76.45 507 A 1 
ATOM 3865 C CA  . GLY A 0 507 . 49.872   1.775   -36.526  1.00 76.45 507 A 1 
ATOM 3866 C C   . GLY A 0 507 . 48.534   2.385   -36.145  1.00 76.45 507 A 1 
ATOM 3867 O O   . GLY A 0 507 . 47.969   3.184   -36.898  1.00 76.45 507 A 1 
ATOM 3868 N N   . SER A 0 508 . 48.016   1.929   -35.013  1.00 79.53 508 A 1 
ATOM 3869 C CA  . SER A 0 508 . 46.857   2.517   -34.359  1.00 79.53 508 A 1 
ATOM 3870 C C   . SER A 0 508 . 46.956   2.362   -32.853  1.00 79.53 508 A 1 
ATOM 3871 C CB  . SER A 0 508 . 45.543   1.880   -34.822  1.00 79.53 508 A 1 
ATOM 3872 O O   . SER A 0 508 . 47.285   1.267   -32.381  1.00 79.53 508 A 1 
ATOM 3873 O OG  . SER A 0 508 . 45.404   0.533   -34.359  1.00 79.53 508 A 1 
ATOM 3874 N N   . ASP A 0 509 . 46.558   3.413   -32.176  1.00 76.54 509 A 1 
ATOM 3875 C CA  . ASP A 0 509 . 46.409   3.591   -30.745  1.00 76.54 509 A 1 
ATOM 3876 C C   . ASP A 0 509 . 44.906   3.423   -30.453  1.00 76.54 509 A 1 
ATOM 3877 C CB  . ASP A 0 509 . 46.904   5.003   -30.339  1.00 76.54 509 A 1 
ATOM 3878 O O   . ASP A 0 509 . 44.076   3.662   -31.333  1.00 76.54 509 A 1 
ATOM 3879 C CG  . ASP A 0 509 . 48.134   5.598   -31.072  1.00 76.54 509 A 1 
ATOM 3880 O OD1 . ASP A 0 509 . 48.301   5.413   -32.310  1.00 76.54 509 A 1 
ATOM 3881 O OD2 . ASP A 0 509 . 48.975   6.230   -30.397  1.00 76.54 509 A 1 
ATOM 3882 N N   . PHE A 0 510 . 44.534   2.938   -29.276  1.00 77.71 510 A 1 
ATOM 3883 C CA  . PHE A 0 510 . 43.142   2.926   -28.833  1.00 77.71 510 A 1 
ATOM 3884 C C   . PHE A 0 510 . 43.135   2.982   -27.317  1.00 77.71 510 A 1 
ATOM 3885 C CB  . PHE A 0 510 . 42.397   1.669   -29.316  1.00 77.71 510 A 1 
ATOM 3886 O O   . PHE A 0 510 . 43.594   2.027   -26.684  1.00 77.71 510 A 1 
ATOM 3887 C CG  . PHE A 0 510 . 40.959   1.580   -28.820  1.00 77.71 510 A 1 
ATOM 3888 C CD1 . PHE A 0 510 . 40.630   0.754   -27.726  1.00 77.71 510 A 1 
ATOM 3889 C CD2 . PHE A 0 510 . 39.954   2.375   -29.406  1.00 77.71 510 A 1 
ATOM 3890 C CE1 . PHE A 0 510 . 39.307   0.698   -27.249  1.00 77.71 510 A 1 
ATOM 3891 C CE2 . PHE A 0 510 . 38.630   2.316   -28.935  1.00 77.71 510 A 1 
ATOM 3892 C CZ  . PHE A 0 510 . 38.304   1.472   -27.861  1.00 77.71 510 A 1 
ATOM 3893 N N   . ASP A 0 511 . 42.601   4.066   -26.775  1.00 82.24 511 A 1 
ATOM 3894 C CA  . ASP A 0 511 . 42.399   4.246   -25.346  1.00 82.24 511 A 1 
ATOM 3895 C C   . ASP A 0 511 . 40.897   4.418   -25.090  1.00 82.24 511 A 1 
ATOM 3896 C CB  . ASP A 0 511 . 43.232   5.433   -24.822  1.00 82.24 511 A 1 
ATOM 3897 O O   . ASP A 0 511 . 40.209   5.177   -25.771  1.00 82.24 511 A 1 
ATOM 3898 C CG  . ASP A 0 511 . 44.747   5.169   -24.708  1.00 82.24 511 A 1 
ATOM 3899 O OD1 . ASP A 0 511 . 45.160   3.987   -24.623  1.00 82.24 511 A 1 
ATOM 3900 O OD2 . ASP A 0 511 . 45.506   6.159   -24.589  1.00 82.24 511 A 1 
ATOM 3901 N N   . ALA A 0 512 . 40.366   3.709   -24.099  1.00 78.92 512 A 1 
ATOM 3902 C CA  . ALA A 0 512 . 38.978   3.854   -23.677  1.00 78.92 512 A 1 
ATOM 3903 C C   . ALA A 0 512 . 38.883   3.889   -22.154  1.00 78.92 512 A 1 
ATOM 3904 C CB  . ALA A 0 512 . 38.130   2.734   -24.289  1.00 78.92 512 A 1 
ATOM 3905 O O   . ALA A 0 512 . 39.653   3.226   -21.454  1.00 78.92 512 A 1 
ATOM 3906 N N   . TRP A 0 513 . 37.917   4.634   -21.627  1.00 86.80 513 A 1 
ATOM 3907 C CA  . TRP A 0 513 . 37.576   4.595   -20.207  1.00 86.80 513 A 1 
ATOM 3908 C C   . TRP A 0 513 . 36.073   4.704   -20.008  1.00 86.80 513 A 1 
ATOM 3909 C CB  . TRP A 0 513 . 38.330   5.678   -19.416  1.00 86.80 513 A 1 
ATOM 3910 O O   . TRP A 0 513 . 35.364   5.289   -20.827  1.00 86.80 513 A 1 
ATOM 3911 C CG  . TRP A 0 513 . 37.760   7.064   -19.492  1.00 86.80 513 A 1 
ATOM 3912 C CD1 . TRP A 0 513 . 37.902   7.908   -20.536  1.00 86.80 513 A 1 
ATOM 3913 C CD2 . TRP A 0 513 . 36.878   7.750   -18.546  1.00 86.80 513 A 1 
ATOM 3914 C CE2 . TRP A 0 513 . 36.520   9.017   -19.097  1.00 86.80 513 A 1 
ATOM 3915 C CE3 . TRP A 0 513 . 36.306   7.413   -17.297  1.00 86.80 513 A 1 
ATOM 3916 N NE1 . TRP A 0 513 . 37.188   9.066   -20.301  1.00 86.80 513 A 1 
ATOM 3917 C CH2 . TRP A 0 513 . 35.083   9.531   -17.217  1.00 86.80 513 A 1 
ATOM 3918 C CZ2 . TRP A 0 513 . 35.640   9.901   -18.454  1.00 86.80 513 A 1 
ATOM 3919 C CZ3 . TRP A 0 513 . 35.423   8.293   -16.640  1.00 86.80 513 A 1 
ATOM 3920 N N   . GLY A 0 514 . 35.602   4.183   -18.881  1.00 86.19 514 A 1 
ATOM 3921 C CA  . GLY A 0 514 . 34.219   4.352   -18.482  1.00 86.19 514 A 1 
ATOM 3922 C C   . GLY A 0 514 . 34.002   4.261   -16.982  1.00 86.19 514 A 1 
ATOM 3923 O O   . GLY A 0 514 . 34.874   3.838   -16.210  1.00 86.19 514 A 1 
ATOM 3924 N N   . ARG A 0 515 . 32.817   4.711   -16.583  1.00 86.51 515 A 1 
ATOM 3925 C CA  . ARG A 0 515 . 32.340   4.741   -15.211  1.00 86.51 515 A 1 
ATOM 3926 C C   . ARG A 0 515 . 30.831   4.532   -15.179  1.00 86.51 515 A 1 
ATOM 3927 C CB  . ARG A 0 515 . 32.748   6.075   -14.591  1.00 86.51 515 A 1 
ATOM 3928 O O   . ARG A 0 515 . 30.112   5.302   -15.797  1.00 86.51 515 A 1 
ATOM 3929 C CG  . ARG A 0 515 . 32.278   6.184   -13.142  1.00 86.51 515 A 1 
ATOM 3930 C CD  . ARG A 0 515 . 32.905   7.444   -12.558  1.00 86.51 515 A 1 
ATOM 3931 N NE  . ARG A 0 515 . 32.581   7.557   -11.128  1.00 86.51 515 A 1 
ATOM 3932 N NH1 . ARG A 0 515 . 31.484   9.571   -11.237  1.00 86.51 515 A 1 
ATOM 3933 N NH2 . ARG A 0 515 . 31.643   8.486   -9.301   1.00 86.51 515 A 1 
ATOM 3934 C CZ  . ARG A 0 515 . 31.928   8.545   -10.565  1.00 86.51 515 A 1 
ATOM 3935 N N   . ASP A 0 516 . 30.413   3.538   -14.413  1.00 90.22 516 A 1 
ATOM 3936 C CA  . ASP A 0 516 . 29.026   3.131   -14.163  1.00 90.22 516 A 1 
ATOM 3937 C C   . ASP A 0 516 . 28.687   3.531   -12.713  1.00 90.22 516 A 1 
ATOM 3938 C CB  . ASP A 0 516 . 28.962   1.616   -14.455  1.00 90.22 516 A 1 
ATOM 3939 O O   . ASP A 0 516 . 29.481   3.287   -11.796  1.00 90.22 516 A 1 
ATOM 3940 C CG  . ASP A 0 516 . 27.713   0.852   -13.994  1.00 90.22 516 A 1 
ATOM 3941 O OD1 . ASP A 0 516 . 26.934   1.406   -13.185  1.00 90.22 516 A 1 
ATOM 3942 O OD2 . ASP A 0 516 . 27.654   -0.359  -14.327  1.00 90.22 516 A 1 
ATOM 3943 N N   . GLN A 0 517 . 27.563   4.224   -12.505  1.00 92.46 517 A 1 
ATOM 3944 C CA  . GLN A 0 517 . 27.153   4.824   -11.226  1.00 92.46 517 A 1 
ATOM 3945 C C   . GLN A 0 517 . 25.737   4.395   -10.795  1.00 92.46 517 A 1 
ATOM 3946 C CB  . GLN A 0 517 . 27.288   6.353   -11.305  1.00 92.46 517 A 1 
ATOM 3947 O O   . GLN A 0 517 . 24.833   5.213   -10.613  1.00 92.46 517 A 1 
ATOM 3948 C CG  . GLN A 0 517 . 28.712   6.915   -11.187  1.00 92.46 517 A 1 
ATOM 3949 C CD  . GLN A 0 517 . 28.778   7.940   -10.061  1.00 92.46 517 A 1 
ATOM 3950 N NE2 . GLN A 0 517 . 28.719   7.496   -8.826   1.00 92.46 517 A 1 
ATOM 3951 O OE1 . GLN A 0 517 . 28.964   9.145   -10.216  1.00 92.46 517 A 1 
ATOM 3952 N N   . ASP A 0 518 . 25.578   3.103   -10.548  1.00 92.04 518 A 1 
ATOM 3953 C CA  . ASP A 0 518 . 24.336   2.454   -10.125  1.00 92.04 518 A 1 
ATOM 3954 C C   . ASP A 0 518 . 23.872   2.859   -8.693   1.00 92.04 518 A 1 
ATOM 3955 C CB  . ASP A 0 518 . 24.615   0.940   -10.261  1.00 92.04 518 A 1 
ATOM 3956 O O   . ASP A 0 518 . 24.556   2.623   -7.688   1.00 92.04 518 A 1 
ATOM 3957 C CG  . ASP A 0 518 . 23.399   0.046   -10.497  1.00 92.04 518 A 1 
ATOM 3958 O OD1 . ASP A 0 518 . 22.252   0.535   -10.355  1.00 92.04 518 A 1 
ATOM 3959 O OD2 . ASP A 0 518 . 23.588   -1.192  -10.611  1.00 92.04 518 A 1 
ATOM 3960 N N   . LEU A 0 519 . 22.668   3.435   -8.542   1.00 96.01 519 A 1 
ATOM 3961 C CA  . LEU A 0 519 . 21.999   3.703   -7.254   1.00 96.01 519 A 1 
ATOM 3962 C C   . LEU A 0 519 . 20.584   3.114   -7.231   1.00 96.01 519 A 1 
ATOM 3963 C CB  . LEU A 0 519 . 21.975   5.220   -6.957   1.00 96.01 519 A 1 
ATOM 3964 O O   . LEU A 0 519 . 19.668   3.620   -7.872   1.00 96.01 519 A 1 
ATOM 3965 C CG  . LEU A 0 519 . 21.142   5.640   -5.720   1.00 96.01 519 A 1 
ATOM 3966 C CD1 . LEU A 0 519 . 21.711   5.119   -4.397   1.00 96.01 519 A 1 
ATOM 3967 C CD2 . LEU A 0 519 . 21.062   7.162   -5.602   1.00 96.01 519 A 1 
ATOM 3968 N N   . SER A 0 520 . 20.340   2.146   -6.343   1.00 97.75 520 A 1 
ATOM 3969 C CA  . SER A 0 520 . 19.001   1.595   -6.096   1.00 97.75 520 A 1 
ATOM 3970 C C   . SER A 0 520 . 18.576   1.730   -4.633   1.00 97.75 520 A 1 
ATOM 3971 C CB  . SER A 0 520 . 18.921   0.149   -6.586   1.00 97.75 520 A 1 
ATOM 3972 O O   . SER A 0 520 . 19.269   1.290   -3.709   1.00 97.75 520 A 1 
ATOM 3973 O OG  . SER A 0 520 . 17.601   -0.357  -6.441   1.00 97.75 520 A 1 
ATOM 3974 N N   . VAL A 0 521 . 17.390   2.298   -4.403   1.00 98.13 521 A 1 
ATOM 3975 C CA  . VAL A 0 521 . 16.767   2.425   -3.079   1.00 98.13 521 A 1 
ATOM 3976 C C   . VAL A 0 521 . 15.387   1.781   -3.105   1.00 98.13 521 A 1 
ATOM 3977 C CB  . VAL A 0 521 . 16.669   3.895   -2.623   1.00 98.13 521 A 1 
ATOM 3978 O O   . VAL A 0 521 . 14.501   2.260   -3.802   1.00 98.13 521 A 1 
ATOM 3979 C CG1 . VAL A 0 521 . 16.070   4.000   -1.210   1.00 98.13 521 A 1 
ATOM 3980 C CG2 . VAL A 0 521 . 18.041   4.580   -2.602   1.00 98.13 521 A 1 
ATOM 3981 N N   . LYS A 0 522 . 15.182   0.751   -2.281   1.00 97.75 522 A 1 
ATOM 3982 C CA  . LYS A 0 522 . 13.858   0.194   -1.966   1.00 97.75 522 A 1 
ATOM 3983 C C   . LYS A 0 522 . 13.520   0.511   -0.515   1.00 97.75 522 A 1 
ATOM 3984 C CB  . LYS A 0 522 . 13.821   -1.321  -2.212   1.00 97.75 522 A 1 
ATOM 3985 O O   . LYS A 0 522 . 14.310   0.200   0.380    1.00 97.75 522 A 1 
ATOM 3986 C CG  . LYS A 0 522 . 13.946   -1.729  -3.689   1.00 97.75 522 A 1 
ATOM 3987 C CD  . LYS A 0 522 . 13.953   -3.266  -3.777   1.00 97.75 522 A 1 
ATOM 3988 C CE  . LYS A 0 522 . 14.116   -3.822  -5.199   1.00 97.75 522 A 1 
ATOM 3989 N NZ  . LYS A 0 522 . 12.819   -3.927  -5.914   1.00 97.75 522 A 1 
ATOM 3990 N N   . GLU A 0 523 . 12.364   1.102   -0.280   1.00 97.67 523 A 1 
ATOM 3991 C CA  . GLU A 0 523 . 11.862   1.498   1.031    1.00 97.67 523 A 1 
ATOM 3992 C C   . GLU A 0 523 . 10.386   1.112   1.126    1.00 97.67 523 A 1 
ATOM 3993 C CB  . GLU A 0 523 . 12.110   3.007   1.197    1.00 97.67 523 A 1 
ATOM 3994 O O   . GLU A 0 523 . 9.613    1.467   0.244    1.00 97.67 523 A 1 
ATOM 3995 C CG  . GLU A 0 523 . 11.670   3.590   2.546    1.00 97.67 523 A 1 
ATOM 3996 C CD  . GLU A 0 523 . 12.306   4.972   2.784    1.00 97.67 523 A 1 
ATOM 3997 O OE1 . GLU A 0 523 . 12.746   5.223   3.935    1.00 97.67 523 A 1 
ATOM 3998 O OE2 . GLU A 0 523 . 12.468   5.749   1.814    1.00 97.67 523 A 1 
ATOM 3999 N N   . SER A 0 524 . 10.008   0.372   2.167    1.00 97.89 524 A 1 
ATOM 4000 C CA  . SER A 0 524 . 8.620    -0.008  2.428    1.00 97.89 524 A 1 
ATOM 4001 C C   . SER A 0 524 . 8.248    0.247   3.886    1.00 97.89 524 A 1 
ATOM 4002 C CB  . SER A 0 524 . 8.316    -1.450  1.995    1.00 97.89 524 A 1 
ATOM 4003 O O   . SER A 0 524 . 9.077    0.113   4.797    1.00 97.89 524 A 1 
ATOM 4004 O OG  . SER A 0 524 . 8.838    -2.423  2.889    1.00 97.89 524 A 1 
ATOM 4005 N N   . TYR A 0 525 . 6.994    0.623   4.100    1.00 98.30 525 A 1 
ATOM 4006 C CA  . TYR A 0 525 . 6.371    0.795   5.403    1.00 98.30 525 A 1 
ATOM 4007 C C   . TYR A 0 525 . 4.984    0.163   5.367    1.00 98.30 525 A 1 
ATOM 4008 C CB  . TYR A 0 525 . 6.283    2.286   5.746    1.00 98.30 525 A 1 
ATOM 4009 O O   . TYR A 0 525 . 4.166    0.550   4.539    1.00 98.30 525 A 1 
ATOM 4010 C CG  . TYR A 0 525 . 5.559    2.565   7.048    1.00 98.30 525 A 1 
ATOM 4011 C CD1 . TYR A 0 525 . 4.212    2.981   7.049    1.00 98.30 525 A 1 
ATOM 4012 C CD2 . TYR A 0 525 . 6.233    2.359   8.265    1.00 98.30 525 A 1 
ATOM 4013 C CE1 . TYR A 0 525 . 3.555    3.234   8.271    1.00 98.30 525 A 1 
ATOM 4014 C CE2 . TYR A 0 525 . 5.577    2.594   9.486    1.00 98.30 525 A 1 
ATOM 4015 O OH  . TYR A 0 525 . 3.633    3.299   10.675   1.00 98.30 525 A 1 
ATOM 4016 C CZ  . TYR A 0 525 . 4.242    3.046   9.489    1.00 98.30 525 A 1 
ATOM 4017 N N   . ASP A 0 526 . 4.726    -0.771  6.275    1.00 97.38 526 A 1 
ATOM 4018 C CA  . ASP A 0 526 . 3.426    -1.415  6.435    1.00 97.38 526 A 1 
ATOM 4019 C C   . ASP A 0 526 . 2.976    -1.290  7.891    1.00 97.38 526 A 1 
ATOM 4020 C CB  . ASP A 0 526 . 3.486    -2.891  6.017    1.00 97.38 526 A 1 
ATOM 4021 O O   . ASP A 0 526 . 3.725    -1.603  8.821    1.00 97.38 526 A 1 
ATOM 4022 C CG  . ASP A 0 526 . 3.744    -3.092  4.522    1.00 97.38 526 A 1 
ATOM 4023 O OD1 . ASP A 0 526 . 2.929    -2.578  3.720    1.00 97.38 526 A 1 
ATOM 4024 O OD2 . ASP A 0 526 . 4.718    -3.815  4.199    1.00 97.38 526 A 1 
ATOM 4025 N N   . GLN A 0 527 . 1.737    -0.852  8.086    1.00 97.55 527 A 1 
ATOM 4026 C CA  . GLN A 0 527 . 1.105    -0.720  9.390    1.00 97.55 527 A 1 
ATOM 4027 C C   . GLN A 0 527 . -0.289   -1.343  9.338    1.00 97.55 527 A 1 
ATOM 4028 C CB  . GLN A 0 527 . 1.097    0.762   9.777    1.00 97.55 527 A 1 
ATOM 4029 O O   . GLN A 0 527 . -1.168   -0.883  8.609    1.00 97.55 527 A 1 
ATOM 4030 C CG  . GLN A 0 527 . 0.504    1.032   11.165   1.00 97.55 527 A 1 
ATOM 4031 C CD  . GLN A 0 527 . 0.800    2.466   11.601   1.00 97.55 527 A 1 
ATOM 4032 N NE2 . GLN A 0 527 . 1.303    2.715   12.790   1.00 97.55 527 A 1 
ATOM 4033 O OE1 . GLN A 0 527 . 0.578    3.430   10.888   1.00 97.55 527 A 1 
ATOM 4034 N N   . THR A 0 528 . -0.502   -2.395  10.125   1.00 97.21 528 A 1 
ATOM 4035 C CA  . THR A 0 528 . -1.783   -3.103  10.200   1.00 97.21 528 A 1 
ATOM 4036 C C   . THR A 0 528 . -2.341   -3.026  11.614   1.00 97.21 528 A 1 
ATOM 4037 C CB  . THR A 0 528 . -1.666   -4.576  9.772    1.00 97.21 528 A 1 
ATOM 4038 O O   . THR A 0 528 . -1.703   -3.448  12.579   1.00 97.21 528 A 1 
ATOM 4039 C CG2 . THR A 0 528 . -3.038   -5.246  9.660    1.00 97.21 528 A 1 
ATOM 4040 O OG1 . THR A 0 528 . -1.037   -4.766  8.526    1.00 97.21 528 A 1 
ATOM 4041 N N   . TRP A 0 529 . -3.592   -2.588  11.738   1.00 96.99 529 A 1 
ATOM 4042 C CA  . TRP A 0 529 . -4.356   -2.679  12.977   1.00 96.99 529 A 1 
ATOM 4043 C C   . TRP A 0 529 . -5.620   -3.508  12.783   1.00 96.99 529 A 1 
ATOM 4044 C CB  . TRP A 0 529 . -4.710   -1.295  13.509   1.00 96.99 529 A 1 
ATOM 4045 O O   . TRP A 0 529 . -6.379   -3.327  11.829   1.00 96.99 529 A 1 
ATOM 4046 C CG  . TRP A 0 529 . -3.577   -0.342  13.705   1.00 96.99 529 A 1 
ATOM 4047 C CD1 . TRP A 0 529 . -2.664   -0.357  14.704   1.00 96.99 529 A 1 
ATOM 4048 C CD2 . TRP A 0 529 . -3.229   0.797   12.867   1.00 96.99 529 A 1 
ATOM 4049 C CE2 . TRP A 0 529 . -2.238   1.560   13.545   1.00 96.99 529 A 1 
ATOM 4050 C CE3 . TRP A 0 529 . -3.665   1.269   11.613   1.00 96.99 529 A 1 
ATOM 4051 N NE1 . TRP A 0 529 . -1.848   0.754   14.594   1.00 96.99 529 A 1 
ATOM 4052 C CH2 . TRP A 0 529 . -2.310   3.281   11.848   1.00 96.99 529 A 1 
ATOM 4053 C CZ2 . TRP A 0 529 . -1.829   2.817   13.084   1.00 96.99 529 A 1 
ATOM 4054 C CZ3 . TRP A 0 529 . -3.197   2.492   11.098   1.00 96.99 529 A 1 
ATOM 4055 N N   . ALA A 0 530 . -5.908   -4.376  13.749   1.00 95.65 530 A 1 
ATOM 4056 C CA  . ALA A 0 530 . -7.171   -5.096  13.821   1.00 95.65 530 A 1 
ATOM 4057 C C   . ALA A 0 530 . -7.764   -4.999  15.227   1.00 95.65 530 A 1 
ATOM 4058 C CB  . ALA A 0 530 . -6.966   -6.543  13.365   1.00 95.65 530 A 1 
ATOM 4059 O O   . ALA A 0 530 . -7.080   -5.231  16.222   1.00 95.65 530 A 1 
ATOM 4060 N N   . LYS A 0 531 . -9.060   -4.697  15.316   1.00 96.89 531 A 1 
ATOM 4061 C CA  . LYS A 0 531 . -9.832   -4.731  16.565   1.00 96.89 531 A 1 
ATOM 4062 C C   . LYS A 0 531 . -11.070  -5.586  16.365   1.00 96.89 531 A 1 
ATOM 4063 C CB  . LYS A 0 531 . -10.193  -3.316  17.048   1.00 96.89 531 A 1 
ATOM 4064 O O   . LYS A 0 531 . -11.739  -5.480  15.338   1.00 96.89 531 A 1 
ATOM 4065 C CG  . LYS A 0 531 . -8.944   -2.528  17.461   1.00 96.89 531 A 1 
ATOM 4066 C CD  . LYS A 0 531 . -9.250   -1.053  17.743   1.00 96.89 531 A 1 
ATOM 4067 C CE  . LYS A 0 531 . -7.916   -0.369  18.069   1.00 96.89 531 A 1 
ATOM 4068 N NZ  . LYS A 0 531 . -8.002   1.109   17.987   1.00 96.89 531 A 1 
ATOM 4069 N N   . SER A 0 532 . -11.387  -6.412  17.353   1.00 94.00 532 A 1 
ATOM 4070 C CA  . SER A 0 532 . -12.627  -7.181  17.376   1.00 94.00 532 A 1 
ATOM 4071 C C   . SER A 0 532 . -13.266  -7.138  18.753   1.00 94.00 532 A 1 
ATOM 4072 C CB  . SER A 0 532 . -12.409  -8.631  16.935   1.00 94.00 532 A 1 
ATOM 4073 O O   . SER A 0 532 . -12.604  -7.441  19.748   1.00 94.00 532 A 1 
ATOM 4074 O OG  . SER A 0 532 . -11.591  -9.322  17.853   1.00 94.00 532 A 1 
ATOM 4075 N N   . TYR A 0 533 . -14.556  -6.837  18.769   1.00 91.84 533 A 1 
ATOM 4076 C CA  . TYR A 0 533 . -15.447  -6.993  19.906   1.00 91.84 533 A 1 
ATOM 4077 C C   . TYR A 0 533 . -16.393  -8.150  19.602   1.00 91.84 533 A 1 
ATOM 4078 C CB  . TYR A 0 533 . -16.203  -5.685  20.163   1.00 91.84 533 A 1 
ATOM 4079 O O   . TYR A 0 533 . -16.937  -8.242  18.499   1.00 91.84 533 A 1 
ATOM 4080 C CG  . TYR A 0 533 . -15.286  -4.493  20.356   1.00 91.84 533 A 1 
ATOM 4081 C CD1 . TYR A 0 533 . -14.761  -4.216  21.632   1.00 91.84 533 A 1 
ATOM 4082 C CD2 . TYR A 0 533 . -14.913  -3.701  19.251   1.00 91.84 533 A 1 
ATOM 4083 C CE1 . TYR A 0 533 . -13.865  -3.144  21.809   1.00 91.84 533 A 1 
ATOM 4084 C CE2 . TYR A 0 533 . -14.013  -2.632  19.421   1.00 91.84 533 A 1 
ATOM 4085 O OH  . TYR A 0 533 . -12.616  -1.324  20.867   1.00 91.84 533 A 1 
ATOM 4086 C CZ  . TYR A 0 533 . -13.490  -2.352  20.701   1.00 91.84 533 A 1 
ATOM 4087 N N   . GLU A 0 534 . -16.552  -9.043  20.564   1.00 87.14 534 A 1 
ATOM 4088 C CA  . GLU A 0 534 . -17.465  -10.183 20.521   1.00 87.14 534 A 1 
ATOM 4089 C C   . GLU A 0 534 . -18.201  -10.187 21.864   1.00 87.14 534 A 1 
ATOM 4090 C CB  . GLU A 0 534 . -16.664  -11.484 20.252   1.00 87.14 534 A 1 
ATOM 4091 O O   . GLU A 0 534 . -17.549  -10.084 22.907   1.00 87.14 534 A 1 
ATOM 4092 C CG  . GLU A 0 534 . -16.096  -11.507 18.814   1.00 87.14 534 A 1 
ATOM 4093 C CD  . GLU A 0 534 . -15.066  -12.603 18.471   1.00 87.14 534 A 1 
ATOM 4094 O OE1 . GLU A 0 534 . -14.951  -12.890 17.248   1.00 87.14 534 A 1 
ATOM 4095 O OE2 . GLU A 0 534 . -14.255  -13.015 19.343   1.00 87.14 534 A 1 
ATOM 4096 N N   . ALA A 0 535 . -19.531  -10.252 21.845   1.00 81.05 535 A 1 
ATOM 4097 C CA  . ALA A 0 535 . -20.322  -10.518 23.039   1.00 81.05 535 A 1 
ATOM 4098 C C   . ALA A 0 535 . -21.268  -11.695 22.787   1.00 81.05 535 A 1 
ATOM 4099 C CB  . ALA A 0 535 . -21.043  -9.256  23.527   1.00 81.05 535 A 1 
ATOM 4100 O O   . ALA A 0 535 . -21.921  -11.762 21.742   1.00 81.05 535 A 1 
ATOM 4101 N N   . GLU A 0 536 . -21.283  -12.614 23.745   1.00 76.83 536 A 1 
ATOM 4102 C CA  . GLU A 0 536 . -22.203  -13.747 23.826   1.00 76.83 536 A 1 
ATOM 4103 C C   . GLU A 0 536 . -23.337  -13.317 24.764   1.00 76.83 536 A 1 
ATOM 4104 C CB  . GLU A 0 536 . -21.460  -14.988 24.365   1.00 76.83 536 A 1 
ATOM 4105 O O   . GLU A 0 536 . -23.046  -12.936 25.902   1.00 76.83 536 A 1 
ATOM 4106 C CG  . GLU A 0 536 . -20.335  -15.487 23.431   1.00 76.83 536 A 1 
ATOM 4107 C CD  . GLU A 0 536 . -19.385  -16.523 24.071   1.00 76.83 536 A 1 
ATOM 4108 O OE1 . GLU A 0 536 . -18.722  -17.268 23.309   1.00 76.83 536 A 1 
ATOM 4109 O OE2 . GLU A 0 536 . -19.206  -16.506 25.314   1.00 76.83 536 A 1 
ATOM 4110 N N   . SER A 0 537 . -24.568  -13.343 24.239   1.00 71.03 537 A 1 
ATOM 4111 C CA  . SER A 0 537 . -25.800  -12.745 24.776   1.00 71.03 537 A 1 
ATOM 4112 C C   . SER A 0 537 . -25.722  -11.244 25.133   1.00 71.03 537 A 1 
ATOM 4113 C CB  . SER A 0 537 . -26.450  -13.609 25.866   1.00 71.03 537 A 1 
ATOM 4114 O O   . SER A 0 537 . -24.841  -10.767 25.852   1.00 71.03 537 A 1 
ATOM 4115 O OG  . SER A 0 537 . -25.773  -13.493 27.096   1.00 71.03 537 A 1 
ATOM 4116 N N   . TYR A 0 538 . -26.678  -10.452 24.641   1.00 73.13 538 A 1 
ATOM 4117 C CA  . TYR A 0 538 . -27.020  -9.155  25.238   1.00 73.13 538 A 1 
ATOM 4118 C C   . TYR A 0 538 . -28.517  -9.089  25.489   1.00 73.13 538 A 1 
ATOM 4119 C CB  . TYR A 0 538 . -26.575  -7.951  24.391   1.00 73.13 538 A 1 
ATOM 4120 O O   . TYR A 0 538 . -29.290  -8.954  24.541   1.00 73.13 538 A 1 
ATOM 4121 C CG  . TYR A 0 538 . -27.119  -6.625  24.929   1.00 73.13 538 A 1 
ATOM 4122 C CD1 . TYR A 0 538 . -28.119  -5.923  24.227   1.00 73.13 538 A 1 
ATOM 4123 C CD2 . TYR A 0 538 . -26.714  -6.152  26.192   1.00 73.13 538 A 1 
ATOM 4124 C CE1 . TYR A 0 538 . -28.704  -4.763  24.770   1.00 73.13 538 A 1 
ATOM 4125 C CE2 . TYR A 0 538 . -27.263  -4.967  26.726   1.00 73.13 538 A 1 
ATOM 4126 O OH  . TYR A 0 538 . -28.848  -3.155  26.540   1.00 73.13 538 A 1 
ATOM 4127 C CZ  . TYR A 0 538 . -28.268  -4.274  26.019   1.00 73.13 538 A 1 
ATOM 4128 N N   . ASP A 0 539 . -28.883  -9.093  26.769   1.00 78.13 539 A 1 
ATOM 4129 C CA  . ASP A 0 539 . -30.270  -9.066  27.214   1.00 78.13 539 A 1 
ATOM 4130 C C   . ASP A 0 539 . -30.586  -7.745  27.924   1.00 78.13 539 A 1 
ATOM 4131 C CB  . ASP A 0 539 . -30.573  -10.259 28.128   1.00 78.13 539 A 1 
ATOM 4132 O O   . ASP A 0 539 . -29.933  -7.361  28.902   1.00 78.13 539 A 1 
ATOM 4133 C CG  . ASP A 0 539 . -30.470  -11.628 27.448   1.00 78.13 539 A 1 
ATOM 4134 O OD1 . ASP A 0 539 . -30.531  -11.686 26.201   1.00 78.13 539 A 1 
ATOM 4135 O OD2 . ASP A 0 539 . -30.356  -12.601 28.225   1.00 78.13 539 A 1 
ATOM 4136 N N   . GLU A 0 540 . -31.638  -7.072  27.465   1.00 81.30 540 A 1 
ATOM 4137 C CA  . GLU A 0 540 . -32.323  -5.991  28.170   1.00 81.30 540 A 1 
ATOM 4138 C C   . GLU A 0 540 . -33.780  -6.394  28.397   1.00 81.30 540 A 1 
ATOM 4139 C CB  . GLU A 0 540 . -32.190  -4.667  27.393   1.00 81.30 540 A 1 
ATOM 4140 O O   . GLU A 0 540 . -34.509  -6.644  27.441   1.00 81.30 540 A 1 
ATOM 4141 C CG  . GLU A 0 540 . -33.013  -3.529  28.028   1.00 81.30 540 A 1 
ATOM 4142 C CD  . GLU A 0 540 . -32.660  -2.122  27.516   1.00 81.30 540 A 1 
ATOM 4143 O OE1 . GLU A 0 540 . -32.928  -1.147  28.261   1.00 81.30 540 A 1 
ATOM 4144 O OE2 . GLU A 0 540 . -31.878  -1.953  26.545   1.00 81.30 540 A 1 
ATOM 4145 N N   . TRP A 0 541 . -34.219  -6.435  29.653   1.00 85.44 541 A 1 
ATOM 4146 C CA  . TRP A 0 541 . -35.591  -6.806  30.005   1.00 85.44 541 A 1 
ATOM 4147 C C   . TRP A 0 541 . -36.174  -5.881  31.070   1.00 85.44 541 A 1 
ATOM 4148 C CB  . TRP A 0 541 . -35.656  -8.280  30.428   1.00 85.44 541 A 1 
ATOM 4149 O O   . TRP A 0 541 . -35.451  -5.319  31.898   1.00 85.44 541 A 1 
ATOM 4150 C CG  . TRP A 0 541 . -34.854  -8.646  31.643   1.00 85.44 541 A 1 
ATOM 4151 C CD1 . TRP A 0 541 . -33.581  -9.098  31.627   1.00 85.44 541 A 1 
ATOM 4152 C CD2 . TRP A 0 541 . -35.246  -8.606  33.050   1.00 85.44 541 A 1 
ATOM 4153 C CE2 . TRP A 0 541 . -34.141  -9.047  33.839   1.00 85.44 541 A 1 
ATOM 4154 C CE3 . TRP A 0 541 . -36.424  -8.247  33.743   1.00 85.44 541 A 1 
ATOM 4155 N NE1 . TRP A 0 541 . -33.155  -9.340  32.918   1.00 85.44 541 A 1 
ATOM 4156 C CH2 . TRP A 0 541 . -35.388  -8.757  35.897   1.00 85.44 541 A 1 
ATOM 4157 C CZ2 . TRP A 0 541 . -34.199  -9.123  35.241   1.00 85.44 541 A 1 
ATOM 4158 C CZ3 . TRP A 0 541 . -36.495  -8.324  35.147   1.00 85.44 541 A 1 
ATOM 4159 N N   . ASP A 0 542 . -37.496  -5.741  31.042   1.00 81.67 542 A 1 
ATOM 4160 C CA  . ASP A 0 542 . -38.292  -4.995  32.013   1.00 81.67 542 A 1 
ATOM 4161 C C   . ASP A 0 542 . -39.492  -5.849  32.442   1.00 81.67 542 A 1 
ATOM 4162 C CB  . ASP A 0 542 . -38.721  -3.656  31.387   1.00 81.67 542 A 1 
ATOM 4163 O O   . ASP A 0 542 . -40.228  -6.365  31.600   1.00 81.67 542 A 1 
ATOM 4164 C CG  . ASP A 0 542 . -39.413  -2.700  32.366   1.00 81.67 542 A 1 
ATOM 4165 O OD1 . ASP A 0 542 . -39.104  -2.725  33.575   1.00 81.67 542 A 1 
ATOM 4166 O OD2 . ASP A 0 542 . -40.226  -1.872  31.891   1.00 81.67 542 A 1 
ATOM 4167 N N   . ASN A 0 543 . -39.676  -6.002  33.752   1.00 78.50 543 A 1 
ATOM 4168 C CA  . ASN A 0 543 . -40.868  -6.582  34.364   1.00 78.50 543 A 1 
ATOM 4169 C C   . ASN A 0 543 . -41.547  -5.507  35.205   1.00 78.50 543 A 1 
ATOM 4170 C CB  . ASN A 0 543 . -40.484  -7.788  35.242   1.00 78.50 543 A 1 
ATOM 4171 O O   . ASN A 0 543 . -40.930  -5.005  36.150   1.00 78.50 543 A 1 
ATOM 4172 C CG  . ASN A 0 543 . -41.712  -8.401  35.900   1.00 78.50 543 A 1 
ATOM 4173 N ND2 . ASN A 0 543 . -41.950  -8.221  37.177   1.00 78.50 543 A 1 
ATOM 4174 O OD1 . ASN A 0 543 . -42.493  -9.058  35.248   1.00 78.50 543 A 1 
ATOM 4175 N N   . LYS A 0 544 . -42.811  -5.202  34.907   1.00 75.78 544 A 1 
ATOM 4176 C CA  . LYS A 0 544 . -43.674  -4.425  35.800   1.00 75.78 544 A 1 
ATOM 4177 C C   . LYS A 0 544 . -44.803  -5.307  36.295   1.00 75.78 544 A 1 
ATOM 4178 C CB  . LYS A 0 544 . -44.236  -3.172  35.129   1.00 75.78 544 A 1 
ATOM 4179 O O   . LYS A 0 544 . -45.678  -5.664  35.507   1.00 75.78 544 A 1 
ATOM 4180 C CG  . LYS A 0 544 . -43.160  -2.267  34.529   1.00 75.78 544 A 1 
ATOM 4181 C CD  . LYS A 0 544 . -43.841  -0.995  34.012   1.00 75.78 544 A 1 
ATOM 4182 C CE  . LYS A 0 544 . -42.881  -0.137  33.189   1.00 75.78 544 A 1 
ATOM 4183 N NZ  . LYS A 0 544 . -42.579  -0.789  31.897   1.00 75.78 544 A 1 
ATOM 4184 N N   . ASP A 0 545 . -44.760  -5.564  37.589   1.00 71.58 545 A 1 
ATOM 4185 C CA  . ASP A 0 545 . -45.794  -6.223  38.372   1.00 71.58 545 A 1 
ATOM 4186 C C   . ASP A 0 545 . -46.674  -5.124  38.988   1.00 71.58 545 A 1 
ATOM 4187 C CB  . ASP A 0 545 . -45.070  -7.150  39.364   1.00 71.58 545 A 1 
ATOM 4188 O O   . ASP A 0 545 . -46.183  -4.179  39.621   1.00 71.58 545 A 1 
ATOM 4189 C CG  . ASP A 0 545 . -45.913  -7.773  40.482   1.00 71.58 545 A 1 
ATOM 4190 O OD1 . ASP A 0 545 . -47.023  -7.255  40.751   1.00 71.58 545 A 1 
ATOM 4191 O OD2 . ASP A 0 545 . -45.339  -8.662  41.159   1.00 71.58 545 A 1 
ATOM 4192 N N   . ASN A 0 546 . -47.975  -5.192  38.706   1.00 71.79 546 A 1 
ATOM 4193 C CA  . ASN A 0 546 . -48.977  -4.231  39.178   1.00 71.79 546 A 1 
ATOM 4194 C C   . ASN A 0 546 . -50.155  -4.955  39.850   1.00 71.79 546 A 1 
ATOM 4195 C CB  . ASN A 0 546 . -49.429  -3.297  38.038   1.00 71.79 546 A 1 
ATOM 4196 O O   . ASN A 0 546 . -51.322  -4.576  39.653   1.00 71.79 546 A 1 
ATOM 4197 C CG  . ASN A 0 546 . -48.306  -2.572  37.332   1.00 71.79 546 A 1 
ATOM 4198 N ND2 . ASN A 0 546 . -47.832  -3.128  36.241   1.00 71.79 546 A 1 
ATOM 4199 O OD1 . ASN A 0 546 . -47.912  -1.470  37.694   1.00 71.79 546 A 1 
ATOM 4200 N N   . ASP A 0 547 . -49.840  -6.005  40.607   1.00 70.50 547 A 1 
ATOM 4201 C CA  . ASP A 0 547 . -50.805  -6.891  41.239   1.00 70.50 547 A 1 
ATOM 4202 C C   . ASP A 0 547 . -51.798  -6.180  42.166   1.00 70.50 547 A 1 
ATOM 4203 C CB  . ASP A 0 547 . -50.072  -8.029  41.979   1.00 70.50 547 A 1 
ATOM 4204 O O   . ASP A 0 547 . -51.504  -5.244  42.919   1.00 70.50 547 A 1 
ATOM 4205 C CG  . ASP A 0 547 . -49.864  -9.278  41.118   1.00 70.50 547 A 1 
ATOM 4206 O OD1 . ASP A 0 547 . -50.078  -9.165  39.890   1.00 70.50 547 A 1 
ATOM 4207 O OD2 . ASP A 0 547 . -49.710  -10.363 41.731   1.00 70.50 547 A 1 
ATOM 4208 N N   . LYS A 0 548 . -53.047  -6.655  42.115   1.00 62.62 548 A 1 
ATOM 4209 C CA  . LYS A 0 548 . -54.156  -6.212  42.969   1.00 62.62 548 A 1 
ATOM 4210 C C   . LYS A 0 548 . -54.878  -7.415  43.542   1.00 62.62 548 A 1 
ATOM 4211 C CB  . LYS A 0 548 . -55.102  -5.289  42.192   1.00 62.62 548 A 1 
ATOM 4212 O O   . LYS A 0 548 . -55.975  -7.777  43.107   1.00 62.62 548 A 1 
ATOM 4213 C CG  . LYS A 0 548 . -54.398  -3.976  41.864   1.00 62.62 548 A 1 
ATOM 4214 C CD  . LYS A 0 548 . -55.289  -3.078  41.018   1.00 62.62 548 A 1 
ATOM 4215 C CE  . LYS A 0 548 . -54.423  -1.879  40.634   1.00 62.62 548 A 1 
ATOM 4216 N NZ  . LYS A 0 548 . -54.820  -1.343  39.317   1.00 62.62 548 A 1 
ATOM 4217 N N   . TYR A 0 549 . -54.292  -8.011  44.572   1.00 65.91 549 A 1 
ATOM 4218 C CA  . TYR A 0 549 . -54.920  -9.109  45.297   1.00 65.91 549 A 1 
ATOM 4219 C C   . TYR A 0 549 . -56.016  -8.633  46.270   1.00 65.91 549 A 1 
ATOM 4220 C CB  . TYR A 0 549 . -53.858  -9.982  45.974   1.00 65.91 549 A 1 
ATOM 4221 O O   . TYR A 0 549 . -55.858  -7.698  47.064   1.00 65.91 549 A 1 
ATOM 4222 C CG  . TYR A 0 549 . -52.923  -9.253  46.919   1.00 65.91 549 A 1 
ATOM 4223 C CD1 . TYR A 0 549 . -51.642  -8.885  46.475   1.00 65.91 549 A 1 
ATOM 4224 C CD2 . TYR A 0 549 . -53.309  -8.975  48.248   1.00 65.91 549 A 1 
ATOM 4225 C CE1 . TYR A 0 549 . -50.755  -8.255  47.359   1.00 65.91 549 A 1 
ATOM 4226 C CE2 . TYR A 0 549 . -52.430  -8.293  49.116   1.00 65.91 549 A 1 
ATOM 4227 O OH  . TYR A 0 549 . -50.280  -7.243  49.450   1.00 65.91 549 A 1 
ATOM 4228 C CZ  . TYR A 0 549 . -51.150  -7.919  48.658   1.00 65.91 549 A 1 
ATOM 4229 N N   . GLY A 0 550 . -57.145  -9.344  46.263   1.00 57.45 550 A 1 
ATOM 4230 C CA  . GLY A 0 550 . -58.171  -9.253  47.300   1.00 57.45 550 A 1 
ATOM 4231 C C   . GLY A 0 550 . -57.942  -10.313 48.378   1.00 57.45 550 A 1 
ATOM 4232 O O   . GLY A 0 550 . -58.138  -11.499 48.122   1.00 57.45 550 A 1 
ATOM 4233 N N   . SER A 0 551 . -57.582  -9.906  49.598   1.00 51.86 551 A 1 
ATOM 4234 C CA  . SER A 0 551 . -57.413  -10.815 50.744   1.00 51.86 551 A 1 
ATOM 4235 C C   . SER A 0 551 . -58.526  -10.625 51.785   1.00 51.86 551 A 1 
ATOM 4236 C CB  . SER A 0 551 . -56.001  -10.712 51.335   1.00 51.86 551 A 1 
ATOM 4237 O O   . SER A 0 551 . -59.084  -9.536  51.946   1.00 51.86 551 A 1 
ATOM 4238 O OG  . SER A 0 551 . -55.777  -9.454  51.933   1.00 51.86 551 A 1 
ATOM 4239 N N   . GLN A 0 552 . -58.909  -11.704 52.476   1.00 51.16 552 A 1 
ATOM 4240 C CA  . GLN A 0 552 . -60.010  -11.693 53.447   1.00 51.16 552 A 1 
ATOM 4241 C C   . GLN A 0 552 . -59.488  -11.904 54.873   1.00 51.16 552 A 1 
ATOM 4242 C CB  . GLN A 0 552 . -61.093  -12.715 53.060   1.00 51.16 552 A 1 
ATOM 4243 O O   . GLN A 0 552 . -58.932  -12.952 55.201   1.00 51.16 552 A 1 
ATOM 4244 C CG  . GLN A 0 552 . -61.868  -12.296 51.794   1.00 51.16 552 A 1 
ATOM 4245 C CD  . GLN A 0 552 . -63.041  -13.224 51.468   1.00 51.16 552 A 1 
ATOM 4246 N NE2 . GLN A 0 552 . -63.933  -12.838 50.579   1.00 51.16 552 A 1 
ATOM 4247 O OE1 . GLN A 0 552 . -63.194  -14.308 51.999   1.00 51.16 552 A 1 
ATOM 4248 N N   . GLY A 0 553 . -59.687  -10.893 55.723   1.00 47.35 553 A 1 
ATOM 4249 C CA  . GLY A 0 553 . -59.312  -10.920 57.137   1.00 47.35 553 A 1 
ATOM 4250 C C   . GLY A 0 553 . -60.471  -11.363 58.033   1.00 47.35 553 A 1 
ATOM 4251 O O   . GLY A 0 553 . -61.595  -10.875 57.888   1.00 47.35 553 A 1 
ATOM 4252 N N   . TRP A 0 554 . -60.178  -12.253 58.983   1.00 43.05 554 A 1 
ATOM 4253 C CA  . TRP A 0 554 . -61.134  -12.782 59.960   1.00 43.05 554 A 1 
ATOM 4254 C C   . TRP A 0 554 . -61.103  -11.980 61.265   1.00 43.05 554 A 1 
ATOM 4255 C CB  . TRP A 0 554 . -60.825  -14.262 60.227   1.00 43.05 554 A 1 
ATOM 4256 O O   . TRP A 0 554 . -60.034  -11.785 61.844   1.00 43.05 554 A 1 
ATOM 4257 C CG  . TRP A 0 554 . -61.049  -15.169 59.058   1.00 43.05 554 A 1 
ATOM 4258 C CD1 . TRP A 0 554 . -60.165  -15.423 58.065   1.00 43.05 554 A 1 
ATOM 4259 C CD2 . TRP A 0 554 . -62.257  -15.914 58.716   1.00 43.05 554 A 1 
ATOM 4260 C CE2 . TRP A 0 554 . -62.028  -16.604 57.487   1.00 43.05 554 A 1 
ATOM 4261 C CE3 . TRP A 0 554 . -63.530  -16.059 59.311   1.00 43.05 554 A 1 
ATOM 4262 N NE1 . TRP A 0 554 . -60.739  -16.267 57.136   1.00 43.05 554 A 1 
ATOM 4263 C CH2 . TRP A 0 554 . -64.260  -17.527 57.502   1.00 43.05 554 A 1 
ATOM 4264 C CZ2 . TRP A 0 554 . -63.007  -17.401 56.880   1.00 43.05 554 A 1 
ATOM 4265 C CZ3 . TRP A 0 554 . -64.521  -16.858 58.710   1.00 43.05 554 A 1 
ATOM 4266 N N   . GLY A 0 555 . -62.272  -11.553 61.746   1.00 48.73 555 A 1 
ATOM 4267 C CA  . GLY A 0 555 . -62.450  -10.908 63.047   1.00 48.73 555 A 1 
ATOM 4268 C C   . GLY A 0 555 . -63.523  -11.605 63.884   1.00 48.73 555 A 1 
ATOM 4269 O O   . GLY A 0 555 . -64.483  -12.145 63.343   1.00 48.73 555 A 1 
ATOM 4270 N N   . ILE A 0 556 . -63.339  -11.587 65.204   1.00 47.93 556 A 1 
ATOM 4271 C CA  . ILE A 0 556 . -64.326  -12.009 66.206   1.00 47.93 556 A 1 
ATOM 4272 C C   . ILE A 0 556 . -64.385  -10.874 67.230   1.00 47.93 556 A 1 
ATOM 4273 C CB  . ILE A 0 556 . -63.921  -13.352 66.875   1.00 47.93 556 A 1 
ATOM 4274 O O   . ILE A 0 556 . -63.375  -10.616 67.896   1.00 47.93 556 A 1 
ATOM 4275 C CG1 . ILE A 0 556 . -63.726  -14.496 65.853   1.00 47.93 556 A 1 
ATOM 4276 C CG2 . ILE A 0 556 . -64.967  -13.759 67.928   1.00 47.93 556 A 1 
ATOM 4277 C CD1 . ILE A 0 556 . -63.167  -15.792 66.460   1.00 47.93 556 A 1 
ATOM 4278 N N   . ASP A 0 557 . -65.519  -10.185 67.342   1.00 41.96 557 A 1 
ATOM 4279 C CA  . ASP A 0 557 . -65.776  -9.308  68.483   1.00 41.96 557 A 1 
ATOM 4280 C C   . ASP A 0 557 . -66.155  -10.136 69.721   1.00 41.96 557 A 1 
ATOM 4281 C CB  . ASP A 0 557 . -66.768  -8.182  68.146   1.00 41.96 557 A 1 
ATOM 4282 O O   . ASP A 0 557 . -66.550  -11.299 69.645   1.00 41.96 557 A 1 
ATOM 4283 C CG  . ASP A 0 557 . -68.040  -8.616  67.416   1.00 41.96 557 A 1 
ATOM 4284 O OD1 . ASP A 0 557 . -68.458  -9.778  67.607   1.00 41.96 557 A 1 
ATOM 4285 O OD2 . ASP A 0 557 . -68.511  -7.775  66.621   1.00 41.96 557 A 1 
ATOM 4286 N N   . ARG A 0 558 . -65.870  -9.579  70.901   1.00 40.37 558 A 1 
ATOM 4287 C CA  . ARG A 0 558 . -66.103  -10.227 72.197   1.00 40.37 558 A 1 
ATOM 4288 C C   . ARG A 0 558 . -66.399  -9.152  73.225   1.00 40.37 558 A 1 
ATOM 4289 C CB  . ARG A 0 558 . -64.896  -11.073 72.642   1.00 40.37 558 A 1 
ATOM 4290 O O   . ARG A 0 558 . -65.476  -8.606  73.837   1.00 40.37 558 A 1 
ATOM 4291 C CG  . ARG A 0 558 . -64.796  -12.416 71.907   1.00 40.37 558 A 1 
ATOM 4292 C CD  . ARG A 0 558 . -63.668  -13.281 72.474   1.00 40.37 558 A 1 
ATOM 4293 N NE  . ARG A 0 558 . -62.352  -12.711 72.131   1.00 40.37 558 A 1 
ATOM 4294 N NH1 . ARG A 0 558 . -61.043  -14.152 73.336   1.00 40.37 558 A 1 
ATOM 4295 N NH2 . ARG A 0 558 . -60.090  -12.548 72.102   1.00 40.37 558 A 1 
ATOM 4296 C CZ  . ARG A 0 558 . -61.171  -13.137 72.526   1.00 40.37 558 A 1 
ATOM 4297 N N   . ASP A 0 559 . -67.676  -8.874  73.420   1.00 41.63 559 A 1 
ATOM 4298 C CA  . ASP A 0 559 . -68.108  -7.822  74.328   1.00 41.63 559 A 1 
ATOM 4299 C C   . ASP A 0 559 . -67.912  -8.231  75.795   1.00 41.63 559 A 1 
ATOM 4300 C CB  . ASP A 0 559 . -69.533  -7.377  73.973   1.00 41.63 559 A 1 
ATOM 4301 O O   . ASP A 0 559 . -68.445  -9.222  76.300   1.00 41.63 559 A 1 
ATOM 4302 C CG  . ASP A 0 559 . -69.555  -6.361  72.818   1.00 41.63 559 A 1 
ATOM 4303 O OD1 . ASP A 0 559 . -68.480  -6.120  72.217   1.00 41.63 559 A 1 
ATOM 4304 O OD2 . ASP A 0 559 . -70.617  -5.725  72.663   1.00 41.63 559 A 1 
ATOM 4305 N N   . ALA A 0 560 . -67.078  -7.463  76.500   1.00 35.26 560 A 1 
ATOM 4306 C CA  . ALA A 0 560 . -66.668  -7.774  77.862   1.00 35.26 560 A 1 
ATOM 4307 C C   . ALA A 0 560 . -67.752  -7.383  78.883   1.00 35.26 560 A 1 
ATOM 4308 C CB  . ALA A 0 560 . -65.313  -7.117  78.144   1.00 35.26 560 A 1 
ATOM 4309 O O   . ALA A 0 560 . -68.029  -6.205  79.123   1.00 35.26 560 A 1 
ATOM 4310 N N   . ALA A 0 561 . -68.335  -8.392  79.529   1.00 37.66 561 A 1 
ATOM 4311 C CA  . ALA A 0 561 . -69.437  -8.226  80.469   1.00 37.66 561 A 1 
ATOM 4312 C C   . ALA A 0 561 . -69.133  -7.291  81.664   1.00 37.66 561 A 1 
ATOM 4313 C CB  . ALA A 0 561 . -69.870  -9.618  80.951   1.00 37.66 561 A 1 
ATOM 4314 O O   . ALA A 0 561 . -68.052  -7.300  82.253   1.00 37.66 561 A 1 
ATOM 4315 N N   . ALA A 0 562 . -70.175  -6.575  82.098   1.00 38.83 562 A 1 
ATOM 4316 C CA  . ALA A 0 562 . -70.298  -5.934  83.412   1.00 38.83 562 A 1 
ATOM 4317 C C   . ALA A 0 562 . -69.381  -4.734  83.753   1.00 38.83 562 A 1 
ATOM 4318 C CB  . ALA A 0 562 . -70.352  -7.014  84.505   1.00 38.83 562 A 1 
ATOM 4319 O O   . ALA A 0 562 . -69.216  -4.414  84.932   1.00 38.83 562 A 1 
ATOM 4320 N N   . SER A 0 563 . -68.922  -3.950  82.768   1.00 28.21 563 A 1 
ATOM 4321 C CA  . SER A 0 563 . -68.566  -2.538  83.027   1.00 28.21 563 A 1 
ATOM 4322 C C   . SER A 0 563 . -69.827  -1.681  83.227   1.00 28.21 563 A 1 
ATOM 4323 C CB  . SER A 0 563 . -67.640  -1.965  81.950   1.00 28.21 563 A 1 
ATOM 4324 O O   . SER A 0 563 . -70.184  -0.847  82.396   1.00 28.21 563 A 1 
ATOM 4325 O OG  . SER A 0 563 . -66.344  -2.500  82.127   1.00 28.21 563 A 1 
ATOM 4326 N N   . SER A 0 564 . -70.536  -1.905  84.341   1.00 34.64 564 A 1 
ATOM 4327 C CA  . SER A 0 564 . -71.728  -1.135  84.712   1.00 34.64 564 A 1 
ATOM 4328 C C   . SER A 0 564 . -71.400  0.356   84.828   1.00 34.64 564 A 1 
ATOM 4329 C CB  . SER A 0 564 . -72.325  -1.642  86.028   1.00 34.64 564 A 1 
ATOM 4330 O O   . SER A 0 564 . -70.426  0.737   85.479   1.00 34.64 564 A 1 
ATOM 4331 O OG  . SER A 0 564 . -71.390  -1.509  87.080   1.00 34.64 564 A 1 
ATOM 4332 N N   . SER A 0 565 . -72.234  1.193   84.219   1.00 34.32 565 A 1 
ATOM 4333 C CA  . SER A 0 565 . -72.012  2.622   83.990   1.00 34.32 565 A 1 
ATOM 4334 C C   . SER A 0 565 . -71.591  3.437   85.227   1.00 34.32 565 A 1 
ATOM 4335 C CB  . SER A 0 565 . -73.315  3.201   83.414   1.00 34.32 565 A 1 
ATOM 4336 O O   . SER A 0 565 . -72.450  3.900   85.976   1.00 34.32 565 A 1 
ATOM 4337 O OG  . SER A 0 565 . -74.394  2.947   84.296   1.00 34.32 565 A 1 
ATOM 4338 N N   . TYR A 0 566 . -70.291  3.724   85.378   1.00 30.61 566 A 1 
ATOM 4339 C CA  . TYR A 0 566 . -69.813  4.919   86.092   1.00 30.61 566 A 1 
ATOM 4340 C C   . TYR A 0 566 . -68.412  5.372   85.617   1.00 30.61 566 A 1 
ATOM 4341 C CB  . TYR A 0 566 . -69.928  4.760   87.629   1.00 30.61 566 A 1 
ATOM 4342 O O   . TYR A 0 566 . -67.381  5.058   86.204   1.00 30.61 566 A 1 
ATOM 4343 C CG  . TYR A 0 566 . -70.711  5.891   88.289   1.00 30.61 566 A 1 
ATOM 4344 C CD1 . TYR A 0 566 . -70.068  7.089   88.661   1.00 30.61 566 A 1 
ATOM 4345 C CD2 . TYR A 0 566 . -72.097  5.755   88.506   1.00 30.61 566 A 1 
ATOM 4346 C CE1 . TYR A 0 566 . -70.807  8.144   89.239   1.00 30.61 566 A 1 
ATOM 4347 C CE2 . TYR A 0 566 . -72.841  6.807   89.074   1.00 30.61 566 A 1 
ATOM 4348 O OH  . TYR A 0 566 . -72.920  9.016   89.993   1.00 30.61 566 A 1 
ATOM 4349 C CZ  . TYR A 0 566 . -72.199  8.004   89.442   1.00 30.61 566 A 1 
ATOM 4350 N N   . GLY A 0 567 . -68.374  6.188   84.558   1.00 34.87 567 A 1 
ATOM 4351 C CA  . GLY A 0 567 . -67.345  7.232   84.429   1.00 34.87 567 A 1 
ATOM 4352 C C   . GLY A 0 567 . -65.955  6.889   83.868   1.00 34.87 567 A 1 
ATOM 4353 O O   . GLY A 0 567 . -65.054  7.707   84.052   1.00 34.87 567 A 1 
ATOM 4354 N N   . LYS A 0 568 . -65.742  5.778   83.147   1.00 28.42 568 A 1 
ATOM 4355 C CA  . LYS A 0 568 . -64.524  5.609   82.324   1.00 28.42 568 A 1 
ATOM 4356 C C   . LYS A 0 568 . -64.825  5.253   80.872   1.00 28.42 568 A 1 
ATOM 4357 C CB  . LYS A 0 568 . -63.527  4.618   82.950   1.00 28.42 568 A 1 
ATOM 4358 O O   . LYS A 0 568 . -65.584  4.336   80.589   1.00 28.42 568 A 1 
ATOM 4359 C CG  . LYS A 0 568 . -62.677  5.297   84.038   1.00 28.42 568 A 1 
ATOM 4360 C CD  . LYS A 0 568 . -61.410  4.484   84.329   1.00 28.42 568 A 1 
ATOM 4361 C CE  . LYS A 0 568 . -60.483  5.258   85.275   1.00 28.42 568 A 1 
ATOM 4362 N NZ  . LYS A 0 568 . -59.146  4.616   85.340   1.00 28.42 568 A 1 
ATOM 4363 N N   . LYS A 0 569 . -64.176  5.990   79.965   1.00 30.33 569 A 1 
ATOM 4364 C CA  . LYS A 0 569 . -64.111  5.687   78.534   1.00 30.33 569 A 1 
ATOM 4365 C C   . LYS A 0 569 . -63.342  4.376   78.353   1.00 30.33 569 A 1 
ATOM 4366 C CB  . LYS A 0 569 . -63.374  6.818   77.786   1.00 30.33 569 A 1 
ATOM 4367 O O   . LYS A 0 569 . -62.123  4.387   78.482   1.00 30.33 569 A 1 
ATOM 4368 C CG  . LYS A 0 569 . -64.062  8.191   77.821   1.00 30.33 569 A 1 
ATOM 4369 C CD  . LYS A 0 569 . -63.178  9.206   77.081   1.00 30.33 569 A 1 
ATOM 4370 C CE  . LYS A 0 569 . -63.834  10.589  77.013   1.00 30.33 569 A 1 
ATOM 4371 N NZ  . LYS A 0 569 . -63.007  11.524  76.207   1.00 30.33 569 A 1 
ATOM 4372 N N   . ALA A 0 570 . -64.037  3.290   78.032   1.00 31.94 570 A 1 
ATOM 4373 C CA  . ALA A 0 570 . -63.430  2.044   77.562   1.00 31.94 570 A 1 
ATOM 4374 C C   . ALA A 0 570 . -63.126  2.110   76.051   1.00 31.94 570 A 1 
ATOM 4375 C CB  . ALA A 0 570 . -64.313  0.862   77.980   1.00 31.94 570 A 1 
ATOM 4376 O O   . ALA A 0 570 . -63.381  1.176   75.304   1.00 31.94 570 A 1 
ATOM 4377 N N   . SER A 0 571 . -62.591  3.247   75.601   1.00 38.46 571 A 1 
ATOM 4378 C CA  . SER A 0 571 . -61.797  3.307   74.380   1.00 38.46 571 A 1 
ATOM 4379 C C   . SER A 0 571 . -60.354  3.038   74.801   1.00 38.46 571 A 1 
ATOM 4380 C CB  . SER A 0 571 . -61.981  4.657   73.666   1.00 38.46 571 A 1 
ATOM 4381 O O   . SER A 0 571 . -59.562  3.979   74.921   1.00 38.46 571 A 1 
ATOM 4382 O OG  . SER A 0 571 . -61.568  5.729   74.502   1.00 38.46 571 A 1 
ATOM 4383 N N   . ASP A 0 572 . -60.044  1.778   75.122   1.00 35.08 572 A 1 
ATOM 4384 C CA  . ASP A 0 572 . -58.644  1.363   75.174   1.00 35.08 572 A 1 
ATOM 4385 C C   . ASP A 0 572 . -58.073  1.635   73.784   1.00 35.08 572 A 1 
ATOM 4386 C CB  . ASP A 0 572 . -58.475  -0.101  75.621   1.00 35.08 572 A 1 
ATOM 4387 O O   . ASP A 0 572 . -58.628  1.205   72.771   1.00 35.08 572 A 1 
ATOM 4388 C CG  . ASP A 0 572 . -58.412  -0.265  77.149   1.00 35.08 572 A 1 
ATOM 4389 O OD1 . ASP A 0 572 . -58.002  0.700   77.840   1.00 35.08 572 A 1 
ATOM 4390 O OD2 . ASP A 0 572 . -58.754  -1.365  77.632   1.00 35.08 572 A 1 
ATOM 4391 N N   . GLY A 0 573 . -57.072  2.512   73.747   1.00 31.84 573 A 1 
ATOM 4392 C CA  . GLY A 0 573 . -56.674  3.171   72.515   1.00 31.84 573 A 1 
ATOM 4393 C C   . GLY A 0 573 . -56.182  2.159   71.496   1.00 31.84 573 A 1 
ATOM 4394 O O   . GLY A 0 573 . -55.274  1.390   71.801   1.00 31.84 573 A 1 
ATOM 4395 N N   . ASP A 0 574 . -56.773  2.196   70.302   1.00 34.20 574 A 1 
ATOM 4396 C CA  . ASP A 0 574 . -56.111  2.742   69.108   1.00 34.20 574 A 1 
ATOM 4397 C C   . ASP A 0 574 . -54.578  2.603   69.120   1.00 34.20 574 A 1 
ATOM 4398 C CB  . ASP A 0 574 . -56.601  4.188   68.892   1.00 34.20 574 A 1 
ATOM 4399 O O   . ASP A 0 574 . -53.820  3.567   68.999   1.00 34.20 574 A 1 
ATOM 4400 C CG  . ASP A 0 574 . -56.414  4.694   67.457   1.00 34.20 574 A 1 
ATOM 4401 O OD1 . ASP A 0 574 . -56.469  3.843   66.546   1.00 34.20 574 A 1 
ATOM 4402 O OD2 . ASP A 0 574 . -56.331  5.935   67.304   1.00 34.20 574 A 1 
ATOM 4403 N N   . TYR A 0 575 . -54.110  1.373   69.338   1.00 29.22 575 A 1 
ATOM 4404 C CA  . TYR A 0 575 . -52.720  1.006   69.154   1.00 29.22 575 A 1 
ATOM 4405 C C   . TYR A 0 575 . -52.572  0.661   67.682   1.00 29.22 575 A 1 
ATOM 4406 C CB  . TYR A 0 575 . -52.247  -0.056  70.161   1.00 29.22 575 A 1 
ATOM 4407 O O   . TYR A 0 575 . -52.534  -0.503  67.282   1.00 29.22 575 A 1 
ATOM 4408 C CG  . TYR A 0 575 . -50.957  0.362   70.847   1.00 29.22 575 A 1 
ATOM 4409 C CD1 . TYR A 0 575 . -49.718  0.202   70.195   1.00 29.22 575 A 1 
ATOM 4410 C CD2 . TYR A 0 575 . -51.008  0.980   72.111   1.00 29.22 575 A 1 
ATOM 4411 C CE1 . TYR A 0 575 . -48.529  0.639   70.813   1.00 29.22 575 A 1 
ATOM 4412 C CE2 . TYR A 0 575 . -49.823  1.417   72.735   1.00 29.22 575 A 1 
ATOM 4413 O OH  . TYR A 0 575 . -47.438  1.670   72.686   1.00 29.22 575 A 1 
ATOM 4414 C CZ  . TYR A 0 575 . -48.582  1.245   72.087   1.00 29.22 575 A 1 
ATOM 4415 N N   . ASP A 0 576 . -52.535  1.736   66.898   1.00 37.99 576 A 1 
ATOM 4416 C CA  . ASP A 0 576 . -52.287  1.795   65.464   1.00 37.99 576 A 1 
ATOM 4417 C C   . ASP A 0 576 . -50.843  1.311   65.196   1.00 37.99 576 A 1 
ATOM 4418 C CB  . ASP A 0 576 . -52.617  3.238   65.003   1.00 37.99 576 A 1 
ATOM 4419 O O   . ASP A 0 576 . -49.912  2.060   64.897   1.00 37.99 576 A 1 
ATOM 4420 C CG  . ASP A 0 576 . -53.381  3.353   63.679   1.00 37.99 576 A 1 
ATOM 4421 O OD1 . ASP A 0 576 . -53.888  2.318   63.191   1.00 37.99 576 A 1 
ATOM 4422 O OD2 . ASP A 0 576 . -53.405  4.492   63.152   1.00 37.99 576 A 1 
ATOM 4423 N N   . ALA A 0 577 . -50.629  0.013   65.425   1.00 37.21 577 A 1 
ATOM 4424 C CA  . ALA A 0 577 . -49.343  -0.674  65.378   1.00 37.21 577 A 1 
ATOM 4425 C C   . ALA A 0 577 . -48.954  -1.086  63.950   1.00 37.21 577 A 1 
ATOM 4426 C CB  . ALA A 0 577 . -49.380  -1.862  66.351   1.00 37.21 577 A 1 
ATOM 4427 O O   . ALA A 0 577 . -48.020  -1.867  63.770   1.00 37.21 577 A 1 
ATOM 4428 N N   . TYR A 0 578 . -49.655  -0.562  62.939   1.00 35.39 578 A 1 
ATOM 4429 C CA  . TYR A 0 578 . -49.333  -0.779  61.537   1.00 35.39 578 A 1 
ATOM 4430 C C   . TYR A 0 578 . -49.337  0.528   60.739   1.00 35.39 578 A 1 
ATOM 4431 C CB  . TYR A 0 578 . -50.199  -1.901  60.941   1.00 35.39 578 A 1 
ATOM 4432 O O   . TYR A 0 578 . -50.320  0.913   60.122   1.00 35.39 578 A 1 
ATOM 4433 C CG  . TYR A 0 578 . -49.333  -2.887  60.187   1.00 35.39 578 A 1 
ATOM 4434 C CD1 . TYR A 0 578 . -49.140  -2.754  58.799   1.00 35.39 578 A 1 
ATOM 4435 C CD2 . TYR A 0 578 . -48.643  -3.882  60.907   1.00 35.39 578 A 1 
ATOM 4436 C CE1 . TYR A 0 578 . -48.268  -3.633  58.128   1.00 35.39 578 A 1 
ATOM 4437 C CE2 . TYR A 0 578 . -47.775  -4.765  60.238   1.00 35.39 578 A 1 
ATOM 4438 O OH  . TYR A 0 578 . -46.749  -5.485  58.192   1.00 35.39 578 A 1 
ATOM 4439 C CZ  . TYR A 0 578 . -47.589  -4.641  58.844   1.00 35.39 578 A 1 
ATOM 4440 N N   . GLY A 0 579 . -48.174  1.183   60.751   1.00 34.70 579 A 1 
ATOM 4441 C CA  . GLY A 0 579 . -47.662  1.978   59.634   1.00 34.70 579 A 1 
ATOM 4442 C C   . GLY A 0 579 . -48.535  3.120   59.105   1.00 34.70 579 A 1 
ATOM 4443 O O   . GLY A 0 579 . -49.350  2.935   58.208   1.00 34.70 579 A 1 
ATOM 4444 N N   . LYS A 0 580 . -48.195  4.357   59.493   1.00 31.48 580 A 1 
ATOM 4445 C CA  . LYS A 0 580 . -48.548  5.569   58.730   1.00 31.48 580 A 1 
ATOM 4446 C C   . LYS A 0 580 . -47.856  5.604   57.352   1.00 31.48 580 A 1 
ATOM 4447 C CB  . LYS A 0 580 . -48.205  6.839   59.527   1.00 31.48 580 A 1 
ATOM 4448 O O   . LYS A 0 580 . -46.938  6.394   57.140   1.00 31.48 580 A 1 
ATOM 4449 C CG  . LYS A 0 580 . -49.178  7.142   60.666   1.00 31.48 580 A 1 
ATOM 4450 C CD  . LYS A 0 580 . -48.868  8.545   61.204   1.00 31.48 580 A 1 
ATOM 4451 C CE  . LYS A 0 580 . -49.933  8.943   62.224   1.00 31.48 580 A 1 
ATOM 4452 N NZ  . LYS A 0 580 . -49.753  10.345  62.667   1.00 31.48 580 A 1 
ATOM 4453 N N   . ALA A 0 581 . -48.304  4.768   56.422   1.00 36.59 581 A 1 
ATOM 4454 C CA  . ALA A 0 581 . -47.888  4.755   55.023   1.00 36.59 581 A 1 
ATOM 4455 C C   . ALA A 0 581 . -49.024  4.170   54.157   1.00 36.59 581 A 1 
ATOM 4456 C CB  . ALA A 0 581 . -46.603  3.920   54.904   1.00 36.59 581 A 1 
ATOM 4457 O O   . ALA A 0 581 . -49.250  2.971   54.163   1.00 36.59 581 A 1 
ATOM 4458 N N   . GLY A 0 582 . -49.800  4.960   53.415   1.00 35.59 582 A 1 
ATOM 4459 C CA  . GLY A 0 582 . -49.871  6.421   53.413   1.00 35.59 582 A 1 
ATOM 4460 C C   . GLY A 0 582 . -50.995  6.905   52.495   1.00 35.59 582 A 1 
ATOM 4461 O O   . GLY A 0 582 . -50.917  6.716   51.288   1.00 35.59 582 A 1 
ATOM 4462 N N   . GLN A 0 583 . -52.032  7.543   53.049   1.00 30.40 583 A 1 
ATOM 4463 C CA  . GLN A 0 583 . -53.132  8.137   52.272   1.00 30.40 583 A 1 
ATOM 4464 C C   . GLN A 0 583 . -53.610  9.473   52.864   1.00 30.40 583 A 1 
ATOM 4465 C CB  . GLN A 0 583 . -54.300  7.152   52.083   1.00 30.40 583 A 1 
ATOM 4466 O O   . GLN A 0 583 . -54.659  9.571   53.490   1.00 30.40 583 A 1 
ATOM 4467 C CG  . GLN A 0 583 . -53.990  6.036   51.070   1.00 30.40 583 A 1 
ATOM 4468 C CD  . GLN A 0 583 . -55.240  5.347   50.527   1.00 30.40 583 A 1 
ATOM 4469 N NE2 . GLN A 0 583 . -55.090  4.428   49.600   1.00 30.40 583 A 1 
ATOM 4470 O OE1 . GLN A 0 583 . -56.367  5.629   50.897   1.00 30.40 583 A 1 
ATOM 4471 N N   . ALA A 0 584 . -52.798  10.509  52.655   1.00 31.87 584 A 1 
ATOM 4472 C CA  . ALA A 0 584 . -53.151  11.932  52.592   1.00 31.87 584 A 1 
ATOM 4473 C C   . ALA A 0 584 . -51.846  12.645  52.181   1.00 31.87 584 A 1 
ATOM 4474 C CB  . ALA A 0 584 . -53.657  12.443  53.953   1.00 31.87 584 A 1 
ATOM 4475 O O   . ALA A 0 584 . -50.836  12.487  52.856   1.00 31.87 584 A 1 
ATOM 4476 N N   . TYR A 0 585 . -51.742  13.381  51.080   1.00 31.06 585 A 1 
ATOM 4477 C CA  . TYR A 0 585 . -52.697  14.337  50.534   1.00 31.06 585 A 1 
ATOM 4478 C C   . TYR A 0 585 . -52.716  14.300  49.005   1.00 31.06 585 A 1 
ATOM 4479 C CB  . TYR A 0 585 . -52.220  15.745  50.946   1.00 31.06 585 A 1 
ATOM 4480 O O   . TYR A 0 585 . -51.668  14.236  48.367   1.00 31.06 585 A 1 
ATOM 4481 C CG  . TYR A 0 585 . -52.875  16.316  52.181   1.00 31.06 585 A 1 
ATOM 4482 C CD1 . TYR A 0 585 . -53.802  17.366  52.036   1.00 31.06 585 A 1 
ATOM 4483 C CD2 . TYR A 0 585 . -52.550  15.831  53.463   1.00 31.06 585 A 1 
ATOM 4484 C CE1 . TYR A 0 585 . -54.419  17.921  53.170   1.00 31.06 585 A 1 
ATOM 4485 C CE2 . TYR A 0 585 . -53.185  16.368  54.599   1.00 31.06 585 A 1 
ATOM 4486 O OH  . TYR A 0 585 . -54.732  17.949  55.540   1.00 31.06 585 A 1 
ATOM 4487 C CZ  . TYR A 0 585 . -54.120  17.417  54.451   1.00 31.06 585 A 1 
ATOM 4488 N N   . GLY A 0 586 . -53.893  14.508  48.416   1.00 31.93 586 A 1 
ATOM 4489 C CA  . GLY A 0 586 . -53.949  15.072  47.075   1.00 31.93 586 A 1 
ATOM 4490 C C   . GLY A 0 586 . -53.636  16.566  47.134   1.00 31.93 586 A 1 
ATOM 4491 O O   . GLY A 0 586 . -54.430  17.330  47.680   1.00 31.93 586 A 1 
ATOM 4492 N N   . GLN A 0 587 . -52.528  16.999  46.530   1.00 29.80 587 A 1 
ATOM 4493 C CA  . GLN A 0 587 . -52.482  18.319  45.903   1.00 29.80 587 A 1 
ATOM 4494 C C   . GLN A 0 587 . -51.452  18.363  44.772   1.00 29.80 587 A 1 
ATOM 4495 C CB  . GLN A 0 587 . -52.264  19.458  46.925   1.00 29.80 587 A 1 
ATOM 4496 O O   . GLN A 0 587 . -50.274  18.072  44.961   1.00 29.80 587 A 1 
ATOM 4497 C CG  . GLN A 0 587 . -53.138  20.663  46.531   1.00 29.80 587 A 1 
ATOM 4498 C CD  . GLN A 0 587 . -53.140  21.798  47.551   1.00 29.80 587 A 1 
ATOM 4499 N NE2 . GLN A 0 587 . -54.154  22.637  47.547   1.00 29.80 587 A 1 
ATOM 4500 O OE1 . GLN A 0 587 . -52.253  21.975  48.365   1.00 29.80 587 A 1 
ATOM 4501 N N   . TYR A 0 588 . -51.920  18.770  43.590   1.00 31.10 588 A 1 
ATOM 4502 C CA  . TYR A 0 588 . -51.072  19.223  42.491   1.00 31.10 588 A 1 
ATOM 4503 C C   . TYR A 0 588 . -50.111  20.306  43.002   1.00 31.10 588 A 1 
ATOM 4504 C CB  . TYR A 0 588 . -51.964  19.813  41.388   1.00 31.10 588 A 1 
ATOM 4505 O O   . TYR A 0 588 . -50.558  21.343  43.490   1.00 31.10 588 A 1 
ATOM 4506 C CG  . TYR A 0 588 . -52.412  18.842  40.313   1.00 31.10 588 A 1 
ATOM 4507 C CD1 . TYR A 0 588 . -51.941  19.018  38.997   1.00 31.10 588 A 1 
ATOM 4508 C CD2 . TYR A 0 588 . -53.314  17.797  40.603   1.00 31.10 588 A 1 
ATOM 4509 C CE1 . TYR A 0 588 . -52.370  18.162  37.968   1.00 31.10 588 A 1 
ATOM 4510 C CE2 . TYR A 0 588 . -53.746  16.939  39.573   1.00 31.10 588 A 1 
ATOM 4511 O OH  . TYR A 0 588 . -53.709  16.298  37.265   1.00 31.10 588 A 1 
ATOM 4512 C CZ  . TYR A 0 588 . -53.279  17.122  38.254   1.00 31.10 588 A 1 
ATOM 4513 N N   . GLY A 0 589 . -48.805  20.065  42.884   1.00 35.97 589 A 1 
ATOM 4514 C CA  . GLY A 0 589 . -47.792  20.922  43.502   1.00 35.97 589 A 1 
ATOM 4515 C C   . GLY A 0 589 . -46.372  20.650  43.015   1.00 35.97 589 A 1 
ATOM 4516 O O   . GLY A 0 589 . -45.446  20.635  43.819   1.00 35.97 589 A 1 
ATOM 4517 N N   . GLN A 0 590 . -46.187  20.421  41.710   1.00 31.70 590 A 1 
ATOM 4518 C CA  . GLN A 0 590 . -44.849  20.398  41.110   1.00 31.70 590 A 1 
ATOM 4519 C C   . GLN A 0 590 . -44.200  21.785  41.258   1.00 31.70 590 A 1 
ATOM 4520 C CB  . GLN A 0 590 . -44.924  20.010  39.622   1.00 31.70 590 A 1 
ATOM 4521 O O   . GLN A 0 590 . -44.478  22.693  40.479   1.00 31.70 590 A 1 
ATOM 4522 C CG  . GLN A 0 590 . -45.250  18.530  39.362   1.00 31.70 590 A 1 
ATOM 4523 C CD  . GLN A 0 590 . -45.320  18.206  37.868   1.00 31.70 590 A 1 
ATOM 4524 N NE2 . GLN A 0 590 . -45.454  16.952  37.498   1.00 31.70 590 A 1 
ATOM 4525 O OE1 . GLN A 0 590 . -45.271  19.063  37.004   1.00 31.70 590 A 1 
ATOM 4526 N N   . SER A 0 591 . -43.321  21.946  42.248   1.00 32.13 591 A 1 
ATOM 4527 C CA  . SER A 0 591 . -42.430  23.101  42.355   1.00 32.13 591 A 1 
ATOM 4528 C C   . SER A 0 591 . -40.997  22.623  42.526   1.00 32.13 591 A 1 
ATOM 4529 C CB  . SER A 0 591 . -42.839  24.036  43.493   1.00 32.13 591 A 1 
ATOM 4530 O O   . SER A 0 591 . -40.640  22.029  43.539   1.00 32.13 591 A 1 
ATOM 4531 O OG  . SER A 0 591 . -42.021  25.193  43.463   1.00 32.13 591 A 1 
ATOM 4532 N N   . TYR A 0 592 . -40.180  22.916  41.519   1.00 29.28 592 A 1 
ATOM 4533 C CA  . TYR A 0 592 . -38.738  22.699  41.523   1.00 29.28 592 A 1 
ATOM 4534 C C   . TYR A 0 592 . -38.051  23.408  42.704   1.00 29.28 592 A 1 
ATOM 4535 C CB  . TYR A 0 592 . -38.161  23.244  40.206   1.00 29.28 592 A 1 
ATOM 4536 O O   . TYR A 0 592 . -38.381  24.548  43.031   1.00 29.28 592 A 1 
ATOM 4537 C CG  . TYR A 0 592 . -38.234  22.313  39.008   1.00 29.28 592 A 1 
ATOM 4538 C CD1 . TYR A 0 592 . -37.041  21.762  38.499   1.00 29.28 592 A 1 
ATOM 4539 C CD2 . TYR A 0 592 . -39.462  22.033  38.372   1.00 29.28 592 A 1 
ATOM 4540 C CE1 . TYR A 0 592 . -37.066  20.939  37.358   1.00 29.28 592 A 1 
ATOM 4541 C CE2 . TYR A 0 592 . -39.490  21.206  37.231   1.00 29.28 592 A 1 
ATOM 4542 O OH  . TYR A 0 592 . -38.326  19.878  35.612   1.00 29.28 592 A 1 
ATOM 4543 C CZ  . TYR A 0 592 . -38.293  20.662  36.720   1.00 29.28 592 A 1 
ATOM 4544 N N   . GLY A 0 593 . -37.032  22.757  43.269   1.00 30.74 593 A 1 
ATOM 4545 C CA  . GLY A 0 593 . -36.124  23.309  44.281   1.00 30.74 593 A 1 
ATOM 4546 C C   . GLY A 0 593 . -35.733  22.250  45.318   1.00 30.74 593 A 1 
ATOM 4547 O O   . GLY A 0 593 . -36.573  21.473  45.746   1.00 30.74 593 A 1 
ATOM 4548 N N   . GLY A 0 594 . -34.484  22.140  45.765   1.00 34.30 594 A 1 
ATOM 4549 C CA  . GLY A 0 594 . -33.266  22.856  45.383   1.00 34.30 594 A 1 
ATOM 4550 C C   . GLY A 0 594 . -32.083  22.287  46.181   1.00 34.30 594 A 1 
ATOM 4551 O O   . GLY A 0 594 . -32.256  21.881  47.326   1.00 34.30 594 A 1 
ATOM 4552 N N   . TYR A 0 595 . -30.899  22.201  45.572   1.00 28.20 595 A 1 
ATOM 4553 C CA  . TYR A 0 595 . -29.699  21.623  46.197   1.00 28.20 595 A 1 
ATOM 4554 C C   . TYR A 0 595 . -29.167  22.463  47.381   1.00 28.20 595 A 1 
ATOM 4555 C CB  . TYR A 0 595 . -28.595  21.477  45.131   1.00 28.20 595 A 1 
ATOM 4556 O O   . TYR A 0 595 . -29.202  23.690  47.329   1.00 28.20 595 A 1 
ATOM 4557 C CG  . TYR A 0 595 . -28.550  20.158  44.376   1.00 28.20 595 A 1 
ATOM 4558 C CD1 . TYR A 0 595 . -27.440  19.304  44.545   1.00 28.20 595 A 1 
ATOM 4559 C CD2 . TYR A 0 595 . -29.567  19.807  43.464   1.00 28.20 595 A 1 
ATOM 4560 C CE1 . TYR A 0 595 . -27.338  18.111  43.805   1.00 28.20 595 A 1 
ATOM 4561 C CE2 . TYR A 0 595 . -29.468  18.612  42.723   1.00 28.20 595 A 1 
ATOM 4562 O OH  . TYR A 0 595 . -28.256  16.627  42.153   1.00 28.20 595 A 1 
ATOM 4563 C CZ  . TYR A 0 595 . -28.352  17.765  42.886   1.00 28.20 595 A 1 
ATOM 4564 N N   . GLY A 0 596 . -28.569  21.793  48.380   1.00 35.46 596 A 1 
ATOM 4565 C CA  . GLY A 0 596 . -27.874  22.398  49.538   1.00 35.46 596 A 1 
ATOM 4566 C C   . GLY A 0 596 . -28.565  22.050  50.865   1.00 35.46 596 A 1 
ATOM 4567 O O   . GLY A 0 596 . -29.646  22.552  51.130   1.00 35.46 596 A 1 
ATOM 4568 N N   . SER A 0 597 . -28.086  21.153  51.737   1.00 29.54 597 A 1 
ATOM 4569 C CA  . SER A 0 597 . -26.718  20.727  52.099   1.00 29.54 597 A 1 
ATOM 4570 C C   . SER A 0 597 . -25.864  21.839  52.732   1.00 29.54 597 A 1 
ATOM 4571 C CB  . SER A 0 597 . -25.977  19.974  50.988   1.00 29.54 597 A 1 
ATOM 4572 O O   . SER A 0 597 . -25.491  22.793  52.057   1.00 29.54 597 A 1 
ATOM 4573 O OG  . SER A 0 597 . -24.985  19.162  51.585   1.00 29.54 597 A 1 
ATOM 4574 N N   . GLY A 0 598 . -25.555  21.691  54.030   1.00 33.90 598 A 1 
ATOM 4575 C CA  . GLY A 0 598 . -24.780  22.640  54.851   1.00 33.90 598 A 1 
ATOM 4576 C C   . GLY A 0 598 . -25.450  22.931  56.207   1.00 33.90 598 A 1 
ATOM 4577 O O   . GLY A 0 598 . -26.279  23.822  56.313   1.00 33.90 598 A 1 
ATOM 4578 N N   . TYR A 0 599 . -25.257  22.094  57.233   1.00 28.98 599 A 1 
ATOM 4579 C CA  . TYR A 0 599 . -24.277  22.322  58.317   1.00 28.98 599 A 1 
ATOM 4580 C C   . TYR A 0 599 . -24.316  23.730  58.953   1.00 28.98 599 A 1 
ATOM 4581 C CB  . TYR A 0 599 . -22.845  21.957  57.885   1.00 28.98 599 A 1 
ATOM 4582 O O   . TYR A 0 599 . -23.801  24.683  58.379   1.00 28.98 599 A 1 
ATOM 4583 C CG  . TYR A 0 599 . -22.510  20.483  57.999   1.00 28.98 599 A 1 
ATOM 4584 C CD1 . TYR A 0 599 . -21.901  19.999  59.175   1.00 28.98 599 A 1 
ATOM 4585 C CD2 . TYR A 0 599 . -22.790  19.601  56.937   1.00 28.98 599 A 1 
ATOM 4586 C CE1 . TYR A 0 599 . -21.566  18.636  59.291   1.00 28.98 599 A 1 
ATOM 4587 C CE2 . TYR A 0 599 . -22.459  18.237  57.051   1.00 28.98 599 A 1 
ATOM 4588 O OH  . TYR A 0 599 . -21.520  16.438  58.323   1.00 28.98 599 A 1 
ATOM 4589 C CZ  . TYR A 0 599 . -21.844  17.753  58.225   1.00 28.98 599 A 1 
ATOM 4590 N N   . GLY A 0 600 . -24.823  23.846  60.192   1.00 31.17 600 A 1 
ATOM 4591 C CA  . GLY A 0 600 . -24.871  25.132  60.909   1.00 31.17 600 A 1 
ATOM 4592 C C   . GLY A 0 600 . -25.350  25.058  62.366   1.00 31.17 600 A 1 
ATOM 4593 O O   . GLY A 0 600 . -26.492  25.373  62.665   1.00 31.17 600 A 1 
ATOM 4594 N N   . SER A 0 601 . -24.453  24.644  63.263   1.00 31.65 601 A 1 
ATOM 4595 C CA  . SER A 0 601 . -24.562  24.646  64.737   1.00 31.65 601 A 1 
ATOM 4596 C C   . SER A 0 601 . -25.304  25.843  65.377   1.00 31.65 601 A 1 
ATOM 4597 C CB  . SER A 0 601 . -23.112  24.693  65.239   1.00 31.65 601 A 1 
ATOM 4598 O O   . SER A 0 601 . -25.016  26.988  65.031   1.00 31.65 601 A 1 
ATOM 4599 O OG  . SER A 0 601 . -23.025  24.542  66.638   1.00 31.65 601 A 1 
ATOM 4600 N N   . GLY A 0 602 . -26.136  25.613  66.412   1.00 29.94 602 A 1 
ATOM 4601 C CA  . GLY A 0 602 . -26.596  26.713  67.279   1.00 29.94 602 A 1 
ATOM 4602 C C   . GLY A 0 602 . -27.616  26.411  68.394   1.00 29.94 602 A 1 
ATOM 4603 O O   . GLY A 0 602 . -28.802  26.328  68.123   1.00 29.94 602 A 1 
ATOM 4604 N N   . TYR A 0 603 . -27.137  26.416  69.650   1.00 27.29 603 A 1 
ATOM 4605 C CA  . TYR A 0 603 . -27.804  26.898  70.887   1.00 27.29 603 A 1 
ATOM 4606 C C   . TYR A 0 603 . -29.166  26.337  71.375   1.00 27.29 603 A 1 
ATOM 4607 C CB  . TYR A 0 603 . -27.870  28.435  70.836   1.00 27.29 603 A 1 
ATOM 4608 O O   . TYR A 0 603 . -30.176  26.384  70.688   1.00 27.29 603 A 1 
ATOM 4609 C CG  . TYR A 0 603 . -26.553  29.104  71.166   1.00 27.29 603 A 1 
ATOM 4610 C CD1 . TYR A 0 603 . -26.318  29.550  72.480   1.00 27.29 603 A 1 
ATOM 4611 C CD2 . TYR A 0 603 . -25.559  29.262  70.179   1.00 27.29 603 A 1 
ATOM 4612 C CE1 . TYR A 0 603 . -25.087  30.144  72.814   1.00 27.29 603 A 1 
ATOM 4613 C CE2 . TYR A 0 603 . -24.321  29.846  70.512   1.00 27.29 603 A 1 
ATOM 4614 O OH  . TYR A 0 603 . -22.901  30.861  72.165   1.00 27.29 603 A 1 
ATOM 4615 C CZ  . TYR A 0 603 . -24.086  30.288  71.832   1.00 27.29 603 A 1 
ATOM 4616 N N   . GLY A 0 604 . -29.238  25.989  72.676   1.00 34.32 604 A 1 
ATOM 4617 C CA  . GLY A 0 604 . -30.523  25.770  73.372   1.00 34.32 604 A 1 
ATOM 4618 C C   . GLY A 0 604 . -30.461  25.123  74.769   1.00 34.32 604 A 1 
ATOM 4619 O O   . GLY A 0 604 . -30.994  24.036  74.963   1.00 34.32 604 A 1 
ATOM 4620 N N   . HIS A 0 605 . -29.822  25.755  75.762   1.00 28.98 605 A 1 
ATOM 4621 C CA  . HIS A 0 605 . -29.834  25.264  77.157   1.00 28.98 605 A 1 
ATOM 4622 C C   . HIS A 0 605 . -31.208  25.421  77.847   1.00 28.98 605 A 1 
ATOM 4623 C CB  . HIS A 0 605 . -28.797  26.030  78.000   1.00 28.98 605 A 1 
ATOM 4624 O O   . HIS A 0 605 . -31.833  26.469  77.725   1.00 28.98 605 A 1 
ATOM 4625 C CG  . HIS A 0 605 . -27.374  25.554  77.879   1.00 28.98 605 A 1 
ATOM 4626 C CD2 . HIS A 0 605 . -26.353  26.190  77.224   1.00 28.98 605 A 1 
ATOM 4627 N ND1 . HIS A 0 605 . -26.824  24.468  78.525   1.00 28.98 605 A 1 
ATOM 4628 C CE1 . HIS A 0 605 . -25.508  24.447  78.258   1.00 28.98 605 A 1 
ATOM 4629 N NE2 . HIS A 0 605 . -25.177  25.478  77.472   1.00 28.98 605 A 1 
ATOM 4630 N N   . GLY A 0 606 . -31.606  24.451  78.689   1.00 34.97 606 A 1 
ATOM 4631 C CA  . GLY A 0 606 . -32.780  24.576  79.577   1.00 34.97 606 A 1 
ATOM 4632 C C   . GLY A 0 606 . -33.250  23.256  80.215   1.00 34.97 606 A 1 
ATOM 4633 O O   . GLY A 0 606 . -34.285  22.725  79.849   1.00 34.97 606 A 1 
ATOM 4634 N N   . LYS A 0 607 . -32.456  22.576  81.053   1.00 32.81 607 A 1 
ATOM 4635 C CA  . LYS A 0 607 . -32.544  22.668  82.532   1.00 32.81 607 A 1 
ATOM 4636 C C   . LYS A 0 607 . -33.976  22.590  83.120   1.00 32.81 607 A 1 
ATOM 4637 C CB  . LYS A 0 607 . -31.785  23.910  83.065   1.00 32.81 607 A 1 
ATOM 4638 O O   . LYS A 0 607 . -34.551  23.611  83.466   1.00 32.81 607 A 1 
ATOM 4639 C CG  . LYS A 0 607 . -30.273  23.716  83.266   1.00 32.81 607 A 1 
ATOM 4640 C CD  . LYS A 0 607 . -29.923  23.169  84.663   1.00 32.81 607 A 1 
ATOM 4641 C CE  . LYS A 0 607 . -28.399  23.194  84.862   1.00 32.81 607 A 1 
ATOM 4642 N NZ  . LYS A 0 607 . -28.003  22.838  86.250   1.00 32.81 607 A 1 
ATOM 4643 N N   . GLY A 0 608 . -34.383  21.372  83.496   1.00 29.52 608 A 1 
ATOM 4644 C CA  . GLY A 0 608 . -34.467  21.045  84.929   1.00 29.52 608 A 1 
ATOM 4645 C C   . GLY A 0 608 . -35.830  20.685  85.542   1.00 29.52 608 A 1 
ATOM 4646 O O   . GLY A 0 608 . -36.790  21.416  85.382   1.00 29.52 608 A 1 
ATOM 4647 N N   . TYR A 0 609 . -35.797  19.618  86.358   1.00 26.31 609 A 1 
ATOM 4648 C CA  . TYR A 0 609 . -36.606  19.344  87.565   1.00 26.31 609 A 1 
ATOM 4649 C C   . TYR A 0 609 . -38.150  19.416  87.436   1.00 26.31 609 A 1 
ATOM 4650 C CB  . TYR A 0 609 . -36.062  20.210  88.714   1.00 26.31 609 A 1 
ATOM 4651 O O   . TYR A 0 609 . -38.728  20.457  87.178   1.00 26.31 609 A 1 
ATOM 4652 C CG  . TYR A 0 609 . -34.614  19.899  89.075   1.00 26.31 609 A 1 
ATOM 4653 C CD1 . TYR A 0 609 . -34.336  18.895  90.023   1.00 26.31 609 A 1 
ATOM 4654 C CD2 . TYR A 0 609 . -33.551  20.587  88.454   1.00 26.31 609 A 1 
ATOM 4655 C CE1 . TYR A 0 609 . -33.004  18.572  90.343   1.00 26.31 609 A 1 
ATOM 4656 C CE2 . TYR A 0 609 . -32.214  20.258  88.761   1.00 26.31 609 A 1 
ATOM 4657 O OH  . TYR A 0 609 . -30.658  18.927  90.029   1.00 26.31 609 A 1 
ATOM 4658 C CZ  . TYR A 0 609 . -31.940  19.247  89.711   1.00 26.31 609 A 1 
ATOM 4659 N N   . GLY A 0 610 . -38.921  18.354  87.686   1.00 28.33 610 A 1 
ATOM 4660 C CA  . GLY A 0 610 . -38.657  17.239  88.601   1.00 28.33 610 A 1 
ATOM 4661 C C   . GLY A 0 610 . -38.937  17.660  90.046   1.00 28.33 610 A 1 
ATOM 4662 O O   . GLY A 0 610 . -38.008  17.988  90.777   1.00 28.33 610 A 1 
ATOM 4663 N N   . GLY A 0 611 . -40.215  17.669  90.443   1.00 28.58 611 A 1 
ATOM 4664 C CA  . GLY A 0 611 . -40.619  18.059  91.796   1.00 28.58 611 A 1 
ATOM 4665 C C   . GLY A 0 611 . -42.115  18.338  91.965   1.00 28.58 611 A 1 
ATOM 4666 O O   . GLY A 0 611 . -42.522  19.492  91.994   1.00 28.58 611 A 1 
ATOM 4667 N N   . SER A 0 612 . -42.923  17.290  92.143   1.00 31.44 612 A 1 
ATOM 4668 C CA  . SER A 0 612 . -44.198  17.386  92.873   1.00 31.44 612 A 1 
ATOM 4669 C C   . SER A 0 612 . -44.575  16.018  93.442   1.00 31.44 612 A 1 
ATOM 4670 C CB  . SER A 0 612 . -45.338  17.970  92.032   1.00 31.44 612 A 1 
ATOM 4671 O O   . SER A 0 612 . -45.362  15.262  92.878   1.00 31.44 612 A 1 
ATOM 4672 O OG  . SER A 0 612 . -46.415  18.237  92.910   1.00 31.44 612 A 1 
ATOM 4673 N N   . SER A 0 613 . -43.939  15.677  94.561   1.00 30.30 613 A 1 
ATOM 4674 C CA  . SER A 0 613 . -44.413  14.621  95.450   1.00 30.30 613 A 1 
ATOM 4675 C C   . SER A 0 613 . -45.301  15.268  96.503   1.00 30.30 613 A 1 
ATOM 4676 C CB  . SER A 0 613 . -43.222  13.909  96.107   1.00 30.30 613 A 1 
ATOM 4677 O O   . SER A 0 613 . -44.781  15.956  97.380   1.00 30.30 613 A 1 
ATOM 4678 O OG  . SER A 0 613 . -43.613  13.230  97.286   1.00 30.30 613 A 1 
ATOM 4679 N N   . GLN A 0 614 . -46.604  14.998  96.474   1.00 31.15 614 A 1 
ATOM 4680 C CA  . GLN A 0 614 . -47.458  15.156  97.649   1.00 31.15 614 A 1 
ATOM 4681 C C   . GLN A 0 614 . -48.640  14.190  97.567   1.00 31.15 614 A 1 
ATOM 4682 C CB  . GLN A 0 614 . -47.868  16.631  97.844   1.00 31.15 614 A 1 
ATOM 4683 O O   . GLN A 0 614 . -49.438  14.226  96.635   1.00 31.15 614 A 1 
ATOM 4684 C CG  . GLN A 0 614 . -47.242  17.175  99.146   1.00 31.15 614 A 1 
ATOM 4685 C CD  . GLN A 0 614 . -47.131  18.693  99.223   1.00 31.15 614 A 1 
ATOM 4686 N NE2 . GLN A 0 614 . -46.537  19.214  100.273  1.00 31.15 614 A 1 
ATOM 4687 O OE1 . GLN A 0 614 . -47.564  19.449  98.374   1.00 31.15 614 A 1 
ATOM 4688 N N   . GLY A 0 615 . -48.694  13.269  98.530   1.00 29.14 615 A 1 
ATOM 4689 C CA  . GLY A 0 615 . -49.757  12.278  98.630   1.00 29.14 615 A 1 
ATOM 4690 C C   . GLY A 0 615 . -50.995  12.845  99.317   1.00 29.14 615 A 1 
ATOM 4691 O O   . GLY A 0 615 . -50.888  13.601  100.283  1.00 29.14 615 A 1 
ATOM 4692 N N   . TYR A 0 616 . -52.168  12.409  98.863   1.00 28.59 616 A 1 
ATOM 4693 C CA  . TYR A 0 616 . -53.457  12.728  99.470   1.00 28.59 616 A 1 
ATOM 4694 C C   . TYR A 0 616 . -54.291  11.446  99.575   1.00 28.59 616 A 1 
ATOM 4695 C CB  . TYR A 0 616 . -54.195  13.787  98.625   1.00 28.59 616 A 1 
ATOM 4696 O O   . TYR A 0 616 . -54.792  10.983  98.557   1.00 28.59 616 A 1 
ATOM 4697 C CG  . TYR A 0 616 . -53.384  15.005  98.225   1.00 28.59 616 A 1 
ATOM 4698 C CD1 . TYR A 0 616 . -53.217  16.081  99.119   1.00 28.59 616 A 1 
ATOM 4699 C CD2 . TYR A 0 616 . -52.803  15.060  96.943   1.00 28.59 616 A 1 
ATOM 4700 C CE1 . TYR A 0 616 . -52.470  17.212  98.731   1.00 28.59 616 A 1 
ATOM 4701 C CE2 . TYR A 0 616 . -52.060  16.187  96.552   1.00 28.59 616 A 1 
ATOM 4702 O OH  . TYR A 0 616 . -51.165  18.344  97.052   1.00 28.59 616 A 1 
ATOM 4703 C CZ  . TYR A 0 616 . -51.892  17.265  97.443   1.00 28.59 616 A 1 
ATOM 4704 N N   . ALA A 0 617 . -54.402  10.871  100.781  1.00 30.82 617 A 1 
ATOM 4705 C CA  . ALA A 0 617 . -55.486  9.977   101.245  1.00 30.82 617 A 1 
ATOM 4706 C C   . ALA A 0 617 . -55.096  9.288   102.574  1.00 30.82 617 A 1 
ATOM 4707 C CB  . ALA A 0 617 . -55.898  8.922   100.199  1.00 30.82 617 A 1 
ATOM 4708 O O   . ALA A 0 617 . -54.914  8.077   102.641  1.00 30.82 617 A 1 
ATOM 4709 N N   . GLY A 0 618 . -54.945  10.071  103.647  1.00 32.70 618 A 1 
ATOM 4710 C CA  . GLY A 0 618 . -54.664  9.576   105.006  1.00 32.70 618 A 1 
ATOM 4711 C C   . GLY A 0 618 . -55.709  10.025  106.030  1.00 32.70 618 A 1 
ATOM 4712 O O   . GLY A 0 618 . -55.369  10.306  107.176  1.00 32.70 618 A 1 
ATOM 4713 N N   . ALA A 0 619 . -56.964  10.196  105.606  1.00 36.07 619 A 1 
ATOM 4714 C CA  . ALA A 0 619 . -58.013  10.797  106.423  1.00 36.07 619 A 1 
ATOM 4715 C C   . ALA A 0 619 . -58.704  9.769   107.340  1.00 36.07 619 A 1 
ATOM 4716 C CB  . ALA A 0 619 . -58.992  11.544  105.509  1.00 36.07 619 A 1 
ATOM 4717 O O   . ALA A 0 619 . -59.585  9.032   106.916  1.00 36.07 619 A 1 
ATOM 4718 N N   . ALA A 0 620 . -58.277  9.775   108.605  1.00 31.58 620 A 1 
ATOM 4719 C CA  . ALA A 0 620 . -59.049  9.484   109.817  1.00 31.58 620 A 1 
ATOM 4720 C C   . ALA A 0 620 . -60.122  8.367   109.795  1.00 31.58 620 A 1 
ATOM 4721 C CB  . ALA A 0 620 . -59.632  10.808  110.326  1.00 31.58 620 A 1 
ATOM 4722 O O   . ALA A 0 620 . -61.280  8.563   109.436  1.00 31.58 620 A 1 
ATOM 4723 N N   . TYR A 0 621 . -59.737  7.244   110.403  1.00 28.85 621 A 1 
ATOM 4724 C CA  . TYR A 0 621 . -60.548  6.417   111.309  1.00 28.85 621 A 1 
ATOM 4725 C C   . TYR A 0 621 . -61.790  7.115   111.926  1.00 28.85 621 A 1 
ATOM 4726 C CB  . TYR A 0 621 . -59.597  6.024   112.472  1.00 28.85 621 A 1 
ATOM 4727 O O   . TYR A 0 621 . -61.640  8.028   112.736  1.00 28.85 621 A 1 
ATOM 4728 C CG  . TYR A 0 621 . -59.334  4.552   112.680  1.00 28.85 621 A 1 
ATOM 4729 C CD1 . TYR A 0 621 . -59.935  3.884   113.764  1.00 28.85 621 A 1 
ATOM 4730 C CD2 . TYR A 0 621 . -58.396  3.885   111.868  1.00 28.85 621 A 1 
ATOM 4731 C CE1 . TYR A 0 621 . -59.587  2.550   114.047  1.00 28.85 621 A 1 
ATOM 4732 C CE2 . TYR A 0 621 . -58.047  2.550   112.148  1.00 28.85 621 A 1 
ATOM 4733 O OH  . TYR A 0 621 . -58.289  0.606   113.540  1.00 28.85 621 A 1 
ATOM 4734 C CZ  . TYR A 0 621 . -58.637  1.885   113.245  1.00 28.85 621 A 1 
ATOM 4735 N N   . ALA A 0 622 . -62.994  6.596   111.658  1.00 30.42 622 A 1 
ATOM 4736 C CA  . ALA A 0 622 . -64.147  6.581   112.574  1.00 30.42 622 A 1 
ATOM 4737 C C   . ALA A 0 622 . -65.210  5.606   112.030  1.00 30.42 622 A 1 
ATOM 4738 C CB  . ALA A 0 622 . -64.750  7.981   112.750  1.00 30.42 622 A 1 
ATOM 4739 O O   . ALA A 0 622 . -65.435  5.549   110.825  1.00 30.42 622 A 1 
ATOM 4740 N N   . GLY A 0 623 . -65.827  4.797   112.895  1.00 27.61 623 A 1 
ATOM 4741 C CA  . GLY A 0 623 . -66.723  3.713   112.468  1.00 27.61 623 A 1 
ATOM 4742 C C   . GLY A 0 623 . -68.220  4.044   112.493  1.00 27.61 623 A 1 
ATOM 4743 O O   . GLY A 0 623 . -68.637  5.109   112.933  1.00 27.61 623 A 1 
ATOM 4744 N N   . TYR A 0 624 . -69.014  3.033   112.126  1.00 26.61 624 A 1 
ATOM 4745 C CA  . TYR A 0 624 . -70.438  2.886   112.464  1.00 26.61 624 A 1 
ATOM 4746 C C   . TYR A 0 624 . -71.431  3.913   111.885  1.00 26.61 624 A 1 
ATOM 4747 C CB  . TYR A 0 624 . -70.596  2.633   113.973  1.00 26.61 624 A 1 
ATOM 4748 O O   . TYR A 0 624 . -72.227  4.513   112.606  1.00 26.61 624 A 1 
ATOM 4749 C CG  . TYR A 0 624 . -70.023  1.300   114.409  1.00 26.61 624 A 1 
ATOM 4750 C CD1 . TYR A 0 624 . -70.803  0.137   114.257  1.00 26.61 624 A 1 
ATOM 4751 C CD2 . TYR A 0 624 . -68.720  1.211   114.938  1.00 26.61 624 A 1 
ATOM 4752 C CE1 . TYR A 0 624 . -70.286  -1.114  114.639  1.00 26.61 624 A 1 
ATOM 4753 C CE2 . TYR A 0 624 . -68.196  -0.041  115.315  1.00 26.61 624 A 1 
ATOM 4754 O OH  . TYR A 0 624 . -68.496  -2.418  115.540  1.00 26.61 624 A 1 
ATOM 4755 C CZ  . TYR A 0 624 . -68.983  -1.206  115.169  1.00 26.61 624 A 1 
ATOM 4756 N N   . GLY A 0 625 . -71.516  3.961   110.553  1.00 31.47 625 A 1 
ATOM 4757 C CA  . GLY A 0 625 . -72.807  4.161   109.883  1.00 31.47 625 A 1 
ATOM 4758 C C   . GLY A 0 625 . -73.628  2.869   109.968  1.00 31.47 625 A 1 
ATOM 4759 O O   . GLY A 0 625 . -73.418  1.949   109.183  1.00 31.47 625 A 1 
ATOM 4760 N N   . ALA A 0 626 . -74.504  2.755   110.970  1.00 31.61 626 A 1 
ATOM 4761 C CA  . ALA A 0 626 . -75.331  1.567   111.196  1.00 31.61 626 A 1 
ATOM 4762 C C   . ALA A 0 626 . -76.558  1.541   110.264  1.00 31.61 626 A 1 
ATOM 4763 C CB  . ALA A 0 626 . -75.681  1.475   112.688  1.00 31.61 626 A 1 
ATOM 4764 O O   . ALA A 0 626 . -77.704  1.636   110.716  1.00 31.61 626 A 1 
ATOM 4765 N N   . ASP A 0 627 . -76.315  1.418   108.959  1.00 36.72 627 A 1 
ATOM 4766 C CA  . ASP A 0 627 . -77.388  1.336   107.974  1.00 36.72 627 A 1 
ATOM 4767 C C   . ASP A 0 627 . -78.104  -0.011  108.064  1.00 36.72 627 A 1 
ATOM 4768 C CB  . ASP A 0 627 . -76.898  1.692   106.566  1.00 36.72 627 A 1 
ATOM 4769 O O   . ASP A 0 627 . -77.517  -1.095  108.014  1.00 36.72 627 A 1 
ATOM 4770 C CG  . ASP A 0 627 . -76.639  3.199   106.430  1.00 36.72 627 A 1 
ATOM 4771 O OD1 . ASP A 0 627 . -77.380  3.976   107.079  1.00 36.72 627 A 1 
ATOM 4772 O OD2 . ASP A 0 627 . -75.715  3.558   105.674  1.00 36.72 627 A 1 
ATOM 4773 N N   . LYS A 0 628 . -79.416  0.088   108.287  1.00 32.62 628 A 1 
ATOM 4774 C CA  . LYS A 0 628 . -80.286  -1.011  108.699  1.00 32.62 628 A 1 
ATOM 4775 C C   . LYS A 0 628 . -80.231  -2.149  107.685  1.00 32.62 628 A 1 
ATOM 4776 C CB  . LYS A 0 628 . -81.727  -0.498  108.848  1.00 32.62 628 A 1 
ATOM 4777 O O   . LYS A 0 628 . -80.796  -2.046  106.598  1.00 32.62 628 A 1 
ATOM 4778 C CG  . LYS A 0 628 . -81.879  0.556   109.954  1.00 32.62 628 A 1 
ATOM 4779 C CD  . LYS A 0 628 . -83.269  1.196   109.871  1.00 32.62 628 A 1 
ATOM 4780 C CE  . LYS A 0 628 . -83.369  2.351   110.871  1.00 32.62 628 A 1 
ATOM 4781 N NZ  . LYS A 0 628 . -84.604  3.142   110.644  1.00 32.62 628 A 1 
ATOM 4782 N N   . GLN A 0 629 . -79.654  -3.274  108.100  1.00 30.51 629 A 1 
ATOM 4783 C CA  . GLN A 0 629 . -79.776  -4.563  107.422  1.00 30.51 629 A 1 
ATOM 4784 C C   . GLN A 0 629 . -81.228  -5.059  107.510  1.00 30.51 629 A 1 
ATOM 4785 C CB  . GLN A 0 629 . -78.783  -5.565  108.036  1.00 30.51 629 A 1 
ATOM 4786 O O   . GLN A 0 629 . -81.564  -5.943  108.297  1.00 30.51 629 A 1 
ATOM 4787 C CG  . GLN A 0 629 . -77.321  -5.222  107.708  1.00 30.51 629 A 1 
ATOM 4788 C CD  . GLN A 0 629 . -76.325  -6.130  108.425  1.00 30.51 629 A 1 
ATOM 4789 N NE2 . GLN A 0 629 . -75.092  -6.186  107.973  1.00 30.51 629 A 1 
ATOM 4790 O OE1 . GLN A 0 629 . -76.616  -6.791  109.407  1.00 30.51 629 A 1 
ATOM 4791 N N   . GLN A 0 630 . -82.115  -4.471  106.704  1.00 34.09 630 A 1 
ATOM 4792 C CA  . GLN A 0 630 . -83.494  -4.916  106.545  1.00 34.09 630 A 1 
ATOM 4793 C C   . GLN A 0 630 . -83.518  -6.160  105.646  1.00 34.09 630 A 1 
ATOM 4794 C CB  . GLN A 0 630 . -84.379  -3.744  106.088  1.00 34.09 630 A 1 
ATOM 4795 O O   . GLN A 0 630 . -83.931  -6.131  104.489  1.00 34.09 630 A 1 
ATOM 4796 C CG  . GLN A 0 630 . -85.871  -4.126  106.114  1.00 34.09 630 A 1 
ATOM 4797 C CD  . GLN A 0 630 . -86.816  -2.927  106.093  1.00 34.09 630 A 1 
ATOM 4798 N NE2 . GLN A 0 630 . -88.032  -3.101  105.626  1.00 34.09 630 A 1 
ATOM 4799 O OE1 . GLN A 0 630 . -86.516  -1.831  106.537  1.00 34.09 630 A 1 
ATOM 4800 N N   . ALA A 0 631 . -83.025  -7.268  106.198  1.00 29.86 631 A 1 
ATOM 4801 C CA  . ALA A 0 631 . -83.020  -8.570  105.556  1.00 29.86 631 A 1 
ATOM 4802 C C   . ALA A 0 631 . -84.452  -9.126  105.471  1.00 29.86 631 A 1 
ATOM 4803 C CB  . ALA A 0 631 . -82.067  -9.486  106.339  1.00 29.86 631 A 1 
ATOM 4804 O O   . ALA A 0 631 . -84.938  -9.766  106.402  1.00 29.86 631 A 1 
ATOM 4805 N N   . ALA A 0 632 . -85.132  -8.891  104.347  1.00 27.10 632 A 1 
ATOM 4806 C CA  . ALA A 0 632 . -86.417  -9.518  104.049  1.00 27.10 632 A 1 
ATOM 4807 C C   . ALA A 0 632 . -86.589  -9.788  102.544  1.00 27.10 632 A 1 
ATOM 4808 C CB  . ALA A 0 632 . -87.549  -8.659  104.626  1.00 27.10 632 A 1 
ATOM 4809 O O   . ALA A 0 632 . -87.036  -8.933  101.787  1.00 27.10 632 A 1 
ATOM 4810 N N   . SER A 0 633 . -86.311  -11.038 102.159  1.00 31.91 633 A 1 
ATOM 4811 C CA  . SER A 0 633 . -86.623  -11.674 100.866  1.00 31.91 633 A 1 
ATOM 4812 C C   . SER A 0 633 . -86.050  -11.033 99.596   1.00 31.91 633 A 1 
ATOM 4813 C CB  . SER A 0 633 . -88.126  -11.972 100.708  1.00 31.91 633 A 1 
ATOM 4814 O O   . SER A 0 633 . -86.614  -10.105 99.022   1.00 31.91 633 A 1 
ATOM 4815 O OG  . SER A 0 633 . -88.967  -10.898 101.093  1.00 31.91 633 A 1 
ATOM 4816 N N   . ALA A 0 634 . -85.014  -11.686 99.067   1.00 34.67 634 A 1 
ATOM 4817 C CA  . ALA A 0 634 . -84.733  -11.683 97.640   1.00 34.67 634 A 1 
ATOM 4818 C C   . ALA A 0 634 . -85.995  -12.070 96.843   1.00 34.67 634 A 1 
ATOM 4819 C CB  . ALA A 0 634 . -83.598  -12.686 97.380   1.00 34.67 634 A 1 
ATOM 4820 O O   . ALA A 0 634 . -86.578  -13.131 97.068   1.00 34.67 634 A 1 
ATOM 4821 N N   . SER A 0 635 . -86.380  -11.224 95.891   1.00 34.11 635 A 1 
ATOM 4822 C CA  . SER A 0 635 . -87.193  -11.616 94.739   1.00 34.11 635 A 1 
ATOM 4823 C C   . SER A 0 635 . -86.389  -11.242 93.499   1.00 34.11 635 A 1 
ATOM 4824 C CB  . SER A 0 635 . -88.610  -11.025 94.778   1.00 34.11 635 A 1 
ATOM 4825 O O   . SER A 0 635 . -86.251  -10.072 93.154   1.00 34.11 635 A 1 
ATOM 4826 O OG  . SER A 0 635 . -88.633  -9.641  95.057   1.00 34.11 635 A 1 
ATOM 4827 N N   . SER A 0 636 . -85.735  -12.250 92.923   1.00 35.35 636 A 1 
ATOM 4828 C CA  . SER A 0 636 . -84.951  -12.097 91.699   1.00 35.35 636 A 1 
ATOM 4829 C C   . SER A 0 636 . -85.879  -11.797 90.523   1.00 35.35 636 A 1 
ATOM 4830 C CB  . SER A 0 636 . -84.151  -13.370 91.418   1.00 35.35 636 A 1 
ATOM 4831 O O   . SER A 0 636 . -86.965  -12.366 90.438   1.00 35.35 636 A 1 
ATOM 4832 O OG  . SER A 0 636 . -83.276  -13.130 90.338   1.00 35.35 636 A 1 
ATOM 4833 N N   . GLY A 0 637 . -85.443  -10.916 89.628   1.00 34.30 637 A 1 
ATOM 4834 C CA  . GLY A 0 637 . -86.226  -10.490 88.465   1.00 34.30 637 A 1 
ATOM 4835 C C   . GLY A 0 637 . -85.549  -9.418  87.612   1.00 34.30 637 A 1 
ATOM 4836 O O   . GLY A 0 637 . -86.222  -8.738  86.845   1.00 34.30 637 A 1 
ATOM 4837 N N   . ALA A 0 638 . -84.231  -9.234  87.749   1.00 32.05 638 A 1 
ATOM 4838 C CA  . ALA A 0 638 . -83.471  -8.418  86.813   1.00 32.05 638 A 1 
ATOM 4839 C C   . ALA A 0 638 . -83.273  -9.237  85.533   1.00 32.05 638 A 1 
ATOM 4840 C CB  . ALA A 0 638 . -82.147  -7.995  87.465   1.00 32.05 638 A 1 
ATOM 4841 O O   . ALA A 0 638 . -82.534  -10.222 85.541   1.00 32.05 638 A 1 
ATOM 4842 N N   . ALA A 0 639 . -83.958  -8.856  84.455   1.00 37.31 639 A 1 
ATOM 4843 C CA  . ALA A 0 639 . -83.741  -9.449  83.144   1.00 37.31 639 A 1 
ATOM 4844 C C   . ALA A 0 639 . -82.315  -9.115  82.681   1.00 37.31 639 A 1 
ATOM 4845 C CB  . ALA A 0 639 . -84.815  -8.936  82.177   1.00 37.31 639 A 1 
ATOM 4846 O O   . ALA A 0 639 . -81.996  -7.953  82.427   1.00 37.31 639 A 1 
ATOM 4847 N N   . ALA A 0 640 . -81.452  -10.129 82.612   1.00 37.27 640 A 1 
ATOM 4848 C CA  . ALA A 0 640 . -80.155  -9.996  81.968   1.00 37.27 640 A 1 
ATOM 4849 C C   . ALA A 0 640 . -80.385  -9.833  80.460   1.00 37.27 640 A 1 
ATOM 4850 C CB  . ALA A 0 640 . -79.297  -11.222 82.304   1.00 37.27 640 A 1 
ATOM 4851 O O   . ALA A 0 640 . -81.072  -10.657 79.856   1.00 37.27 640 A 1 
ATOM 4852 N N   . GLY A 0 641 . -79.841  -8.768  79.869   1.00 38.25 641 A 1 
ATOM 4853 C CA  . GLY A 0 641 . -79.829  -8.617  78.417   1.00 38.25 641 A 1 
ATOM 4854 C C   . GLY A 0 641 . -79.035  -9.757  77.784   1.00 38.25 641 A 1 
ATOM 4855 O O   . GLY A 0 641 . -77.968  -10.112 78.287   1.00 38.25 641 A 1 
ATOM 4856 N N   . ALA A 0 642 . -79.575  -10.344 76.718   1.00 35.90 642 A 1 
ATOM 4857 C CA  . ALA A 0 642 . -78.817  -11.239 75.855   1.00 35.90 642 A 1 
ATOM 4858 C C   . ALA A 0 642 . -77.823  -10.416 75.021   1.00 35.90 642 A 1 
ATOM 4859 C CB  . ALA A 0 642 . -79.794  -12.046 74.992   1.00 35.90 642 A 1 
ATOM 4860 O O   . ALA A 0 642 . -78.118  -9.271  74.681   1.00 35.90 642 A 1 
ATOM 4861 N N   . TYR A 0 643 . -76.665  -11.004 74.724   1.00 37.75 643 A 1 
ATOM 4862 C CA  . TYR A 0 643 . -75.589  -10.389 73.948   1.00 37.75 643 A 1 
ATOM 4863 C C   . TYR A 0 643 . -75.352  -11.210 72.677   1.00 37.75 643 A 1 
ATOM 4864 C CB  . TYR A 0 643 . -74.304  -10.309 74.791   1.00 37.75 643 A 1 
ATOM 4865 O O   . TYR A 0 643 . -75.277  -12.441 72.746   1.00 37.75 643 A 1 
ATOM 4866 C CG  . TYR A 0 643 . -74.414  -9.512  76.082   1.00 37.75 643 A 1 
ATOM 4867 C CD1 . TYR A 0 643 . -74.244  -8.115  76.054   1.00 37.75 643 A 1 
ATOM 4868 C CD2 . TYR A 0 643 . -74.672  -10.162 77.307   1.00 37.75 643 A 1 
ATOM 4869 C CE1 . TYR A 0 643 . -74.336  -7.365  77.242   1.00 37.75 643 A 1 
ATOM 4870 C CE2 . TYR A 0 643 . -74.763  -9.417  78.500   1.00 37.75 643 A 1 
ATOM 4871 O OH  . TYR A 0 643 . -74.685  -7.282  79.609   1.00 37.75 643 A 1 
ATOM 4872 C CZ  . TYR A 0 643 . -74.598  -8.017  78.467   1.00 37.75 643 A 1 
ATOM 4873 N N   . ASP A 0 644 . -75.231  -10.521 71.553   1.00 43.88 644 A 1 
ATOM 4874 C CA  . ASP A 0 644 . -74.775  -11.009 70.254   1.00 43.88 644 A 1 
ATOM 4875 C C   . ASP A 0 644 . -73.230  -11.094 70.204   1.00 43.88 644 A 1 
ATOM 4876 C CB  . ASP A 0 644 . -75.394  -10.153 69.113   1.00 43.88 644 A 1 
ATOM 4877 O O   . ASP A 0 644 . -72.526  -10.479 71.004   1.00 43.88 644 A 1 
ATOM 4878 C CG  . ASP A 0 644 . -75.785  -8.689  69.442   1.00 43.88 644 A 1 
ATOM 4879 O OD1 . ASP A 0 644 . -75.211  -8.092  70.385   1.00 43.88 644 A 1 
ATOM 4880 O OD2 . ASP A 0 644 . -76.755  -8.193  68.825   1.00 43.88 644 A 1 
ATOM 4881 N N   . ASN A 0 645 . -72.690  -11.932 69.311   1.00 39.98 645 A 1 
ATOM 4882 C CA  . ASN A 0 645 . -71.261  -11.965 68.957   1.00 39.98 645 A 1 
ATOM 4883 C C   . ASN A 0 645 . -71.186  -12.169 67.436   1.00 39.98 645 A 1 
ATOM 4884 C CB  . ASN A 0 645 . -70.487  -13.095 69.679   1.00 39.98 645 A 1 
ATOM 4885 O O   . ASN A 0 645 . -71.312  -13.302 66.959   1.00 39.98 645 A 1 
ATOM 4886 C CG  . ASN A 0 645 . -70.383  -12.979 71.188   1.00 39.98 645 A 1 
ATOM 4887 N ND2 . ASN A 0 645 . -71.281  -13.608 71.905   1.00 39.98 645 A 1 
ATOM 4888 O OD1 . ASN A 0 645 . -69.465  -12.418 71.767   1.00 39.98 645 A 1 
ATOM 4889 N N   . ASP A 0 646 . -71.018  -11.090 66.678   1.00 46.16 646 A 1 
ATOM 4890 C CA  . ASP A 0 646 . -71.117  -11.117 65.221   1.00 46.16 646 A 1 
ATOM 4891 C C   . ASP A 0 646 . -69.758  -11.458 64.594   1.00 46.16 646 A 1 
ATOM 4892 C CB  . ASP A 0 646 . -71.688  -9.788  64.688   1.00 46.16 646 A 1 
ATOM 4893 O O   . ASP A 0 646 . -68.832  -10.651 64.517   1.00 46.16 646 A 1 
ATOM 4894 C CG  . ASP A 0 646 . -73.219  -9.669  64.759   1.00 46.16 646 A 1 
ATOM 4895 O OD1 . ASP A 0 646 . -73.888  -10.704 64.979   1.00 46.16 646 A 1 
ATOM 4896 O OD2 . ASP A 0 646 . -73.704  -8.548  64.481   1.00 46.16 646 A 1 
ATOM 4897 N N   . ALA A 0 647 . -69.620  -12.671 64.060   1.00 46.76 647 A 1 
ATOM 4898 C CA  . ALA A 0 647 . -68.442  -13.038 63.278   1.00 46.76 647 A 1 
ATOM 4899 C C   . ALA A 0 647 . -68.521  -12.435 61.861   1.00 46.76 647 A 1 
ATOM 4900 C CB  . ALA A 0 647 . -68.298  -14.564 63.276   1.00 46.76 647 A 1 
ATOM 4901 O O   . ALA A 0 647 . -69.262  -12.922 61.004   1.00 46.76 647 A 1 
ATOM 4902 N N   . TRP A 0 648 . -67.725  -11.396 61.576   1.00 54.80 648 A 1 
ATOM 4903 C CA  . TRP A 0 648 . -67.737  -10.708 60.278   1.00 54.80 648 A 1 
ATOM 4904 C C   . TRP A 0 648 . -66.384  -10.700 59.555   1.00 54.80 648 A 1 
ATOM 4905 C CB  . TRP A 0 648 . -68.330  -9.302  60.418   1.00 54.80 648 A 1 
ATOM 4906 O O   . TRP A 0 648 . -65.316  -10.503 60.136   1.00 54.80 648 A 1 
ATOM 4907 C CG  . TRP A 0 648 . -67.561  -8.317  61.244   1.00 54.80 648 A 1 
ATOM 4908 C CD1 . TRP A 0 648 . -67.581  -8.264  62.592   1.00 54.80 648 A 1 
ATOM 4909 C CD2 . TRP A 0 648 . -66.831  -7.126  60.822   1.00 54.80 648 A 1 
ATOM 4910 C CE2 . TRP A 0 648 . -66.476  -6.379  61.989   1.00 54.80 648 A 1 
ATOM 4911 C CE3 . TRP A 0 648 . -66.550  -6.535  59.570   1.00 54.80 648 A 1 
ATOM 4912 N NE1 . TRP A 0 648 . -66.897  -7.160  63.044   1.00 54.80 648 A 1 
ATOM 4913 C CH2 . TRP A 0 648 . -65.795  -4.482  60.654   1.00 54.80 648 A 1 
ATOM 4914 C CZ2 . TRP A 0 648 . -65.939  -5.085  61.915   1.00 54.80 648 A 1 
ATOM 4915 C CZ3 . TRP A 0 648 . -66.060  -5.218  59.486   1.00 54.80 648 A 1 
ATOM 4916 N N   . ALA A 0 649 . -66.445  -10.877 58.232   1.00 53.44 649 A 1 
ATOM 4917 C CA  . ALA A 0 649 . -65.289  -10.839 57.340   1.00 53.44 649 A 1 
ATOM 4918 C C   . ALA A 0 649 . -65.140  -9.462  56.670   1.00 53.44 649 A 1 
ATOM 4919 C CB  . ALA A 0 649 . -65.412  -11.972 56.313   1.00 53.44 649 A 1 
ATOM 4920 O O   . ALA A 0 649 . -66.093  -8.947  56.071   1.00 53.44 649 A 1 
ATOM 4921 N N   . LYS A 0 650 . -63.927  -8.897  56.721   1.00 54.84 650 A 1 
ATOM 4922 C CA  . LYS A 0 650 . -63.539  -7.694  55.966   1.00 54.84 650 A 1 
ATOM 4923 C C   . LYS A 0 650 . -62.884  -8.089  54.639   1.00 54.84 650 A 1 
ATOM 4924 C CB  . LYS A 0 650 . -62.567  -6.824  56.785   1.00 54.84 650 A 1 
ATOM 4925 O O   . LYS A 0 650 . -61.985  -8.928  54.621   1.00 54.84 650 A 1 
ATOM 4926 C CG  . LYS A 0 650 . -63.225  -6.002  57.907   1.00 54.84 650 A 1 
ATOM 4927 C CD  . LYS A 0 650 . -62.158  -5.116  58.578   1.00 54.84 650 A 1 
ATOM 4928 C CE  . LYS A 0 650 . -62.706  -4.033  59.520   1.00 54.84 650 A 1 
ATOM 4929 N NZ  . LYS A 0 650 . -62.885  -4.526  60.909   1.00 54.84 650 A 1 
ATOM 4930 N N   . GLN A 0 651 . -63.285  -7.434  53.550   1.00 56.25 651 A 1 
ATOM 4931 C CA  . GLN A 0 651 . -62.513  -7.413  52.304   1.00 56.25 651 A 1 
ATOM 4932 C C   . GLN A 0 651 . -61.380  -6.388  52.453   1.00 56.25 651 A 1 
ATOM 4933 C CB  . GLN A 0 651 . -63.426  -7.035  51.122   1.00 56.25 651 A 1 
ATOM 4934 O O   . GLN A 0 651 . -61.652  -5.223  52.747   1.00 56.25 651 A 1 
ATOM 4935 C CG  . GLN A 0 651 . -64.432  -8.133  50.725   1.00 56.25 651 A 1 
ATOM 4936 C CD  . GLN A 0 651 . -65.469  -7.642  49.710   1.00 56.25 651 A 1 
ATOM 4937 N NE2 . GLN A 0 651 . -66.061  -8.498  48.908   1.00 56.25 651 A 1 
ATOM 4938 O OE1 . GLN A 0 651 . -65.801  -6.471  49.626   1.00 56.25 651 A 1 
ATOM 4939 N N   . ALA A 0 652 . -60.134  -6.812  52.252   1.00 55.30 652 A 1 
ATOM 4940 C CA  . ALA A 0 652 . -58.977  -5.932  52.144   1.00 55.30 652 A 1 
ATOM 4941 C C   . ALA A 0 652 . -58.406  -6.037  50.723   1.00 55.30 652 A 1 
ATOM 4942 C CB  . ALA A 0 652 . -57.955  -6.308  53.224   1.00 55.30 652 A 1 
ATOM 4943 O O   . ALA A 0 652 . -58.120  -7.133  50.242   1.00 55.30 652 A 1 
ATOM 4944 N N   . TYR A 0 653 . -58.251  -4.894  50.059   1.00 62.46 653 A 1 
ATOM 4945 C CA  . TYR A 0 653 . -57.629  -4.806  48.740   1.00 62.46 653 A 1 
ATOM 4946 C C   . TYR A 0 653 . -56.185  -4.342  48.921   1.00 62.46 653 A 1 
ATOM 4947 C CB  . TYR A 0 653 . -58.449  -3.873  47.837   1.00 62.46 653 A 1 
ATOM 4948 O O   . TYR A 0 653 . -55.956  -3.255  49.457   1.00 62.46 653 A 1 
ATOM 4949 C CG  . TYR A 0 653 . -59.853  -4.386  47.557   1.00 62.46 653 A 1 
ATOM 4950 C CD1 . TYR A 0 653 . -60.063  -5.313  46.517   1.00 62.46 653 A 1 
ATOM 4951 C CD2 . TYR A 0 653 . -60.937  -3.976  48.359   1.00 62.46 653 A 1 
ATOM 4952 C CE1 . TYR A 0 653 . -61.351  -5.833  46.282   1.00 62.46 653 A 1 
ATOM 4953 C CE2 . TYR A 0 653 . -62.226  -4.500  48.133   1.00 62.46 653 A 1 
ATOM 4954 O OH  . TYR A 0 653 . -63.671  -5.968  46.902   1.00 62.46 653 A 1 
ATOM 4955 C CZ  . TYR A 0 653 . -62.434  -5.435  47.094   1.00 62.46 653 A 1 
ATOM 4956 N N   . GLY A 0 654 . -55.235  -5.189  48.528   1.00 63.13 654 A 1 
ATOM 4957 C CA  . GLY A 0 654 . -53.828  -4.826  48.411   1.00 63.13 654 A 1 
ATOM 4958 C C   . GLY A 0 654 . -53.530  -4.234  47.036   1.00 63.13 654 A 1 
ATOM 4959 O O   . GLY A 0 654 . -54.340  -4.322  46.108   1.00 63.13 654 A 1 
ATOM 4960 N N   . SER A 0 655 . -52.367  -3.606  46.907   1.00 68.61 655 A 1 
ATOM 4961 C CA  . SER A 0 655 . -51.745  -3.381  45.604   1.00 68.61 655 A 1 
ATOM 4962 C C   . SER A 0 655 . -50.232  -3.356  45.768   1.00 68.61 655 A 1 
ATOM 4963 C CB  . SER A 0 655 . -52.186  -2.073  44.939   1.00 68.61 655 A 1 
ATOM 4964 O O   . SER A 0 655 . -49.718  -2.544  46.547   1.00 68.61 655 A 1 
ATOM 4965 O OG  . SER A 0 655 . -53.597  -1.932  44.898   1.00 68.61 655 A 1 
ATOM 4966 N N   . ASP A 0 656 . -49.554  -4.230  45.044   1.00 71.86 656 A 1 
ATOM 4967 C CA  . ASP A 0 656 . -48.118  -4.217  44.799   1.00 71.86 656 A 1 
ATOM 4968 C C   . ASP A 0 656 . -47.854  -3.343  43.576   1.00 71.86 656 A 1 
ATOM 4969 C CB  . ASP A 0 656 . -47.543  -5.618  44.511   1.00 71.86 656 A 1 
ATOM 4970 O O   . ASP A 0 656 . -48.681  -3.233  42.673   1.00 71.86 656 A 1 
ATOM 4971 C CG  . ASP A 0 656 . -48.207  -6.753  45.272   1.00 71.86 656 A 1 
ATOM 4972 O OD1 . ASP A 0 656 . -49.422  -6.961  45.053   1.00 71.86 656 A 1 
ATOM 4973 O OD2 . ASP A 0 656 . -47.553  -7.306  46.190   1.00 71.86 656 A 1 
ATOM 4974 N N   . TYR A 0 657 . -46.689  -2.707  43.558   1.00 76.58 657 A 1 
ATOM 4975 C CA  . TYR A 0 657 . -46.161  -2.060  42.364   1.00 76.58 657 A 1 
ATOM 4976 C C   . TYR A 0 657 . -44.653  -2.288  42.385   1.00 76.58 657 A 1 
ATOM 4977 C CB  . TYR A 0 657 . -46.549  -0.572  42.317   1.00 76.58 657 A 1 
ATOM 4978 O O   . TYR A 0 657 . -43.906  -1.566  43.054   1.00 76.58 657 A 1 
ATOM 4979 C CG  . TYR A 0 657 . -48.047  -0.307  42.267   1.00 76.58 657 A 1 
ATOM 4980 C CD1 . TYR A 0 657 . -48.756  -0.474  41.061   1.00 76.58 657 A 1 
ATOM 4981 C CD2 . TYR A 0 657 . -48.741  0.038   43.443   1.00 76.58 657 A 1 
ATOM 4982 C CE1 . TYR A 0 657 . -50.156  -0.310  41.030   1.00 76.58 657 A 1 
ATOM 4983 C CE2 . TYR A 0 657 . -50.139  0.201   43.420   1.00 76.58 657 A 1 
ATOM 4984 O OH  . TYR A 0 657 . -52.213  0.104   42.216   1.00 76.58 657 A 1 
ATOM 4985 C CZ  . TYR A 0 657 . -50.852  0.008   42.214   1.00 76.58 657 A 1 
ATOM 4986 N N   . ASP A 0 658 . -44.232  -3.350  41.714   1.00 75.64 658 A 1 
ATOM 4987 C CA  . ASP A 0 658 . -42.851  -3.798  41.583   1.00 75.64 658 A 1 
ATOM 4988 C C   . ASP A 0 658 . -42.397  -3.523  40.136   1.00 75.64 658 A 1 
ATOM 4989 C CB  . ASP A 0 658 . -42.768  -5.254  42.099   1.00 75.64 658 A 1 
ATOM 4990 O O   . ASP A 0 658 . -43.166  -3.559  39.174   1.00 75.64 658 A 1 
ATOM 4991 C CG  . ASP A 0 658 . -41.543  -6.067  41.664   1.00 75.64 658 A 1 
ATOM 4992 O OD1 . ASP A 0 658 . -41.318  -6.216  40.443   1.00 75.64 658 A 1 
ATOM 4993 O OD2 . ASP A 0 658 . -40.751  -6.479  42.548   1.00 75.64 658 A 1 
ATOM 4994 N N   . SER A 0 659 . -41.152  -3.085  39.968   1.00 79.56 659 A 1 
ATOM 4995 C CA  . SER A 0 659 . -40.598  -2.814  38.641   1.00 79.56 659 A 1 
ATOM 4996 C C   . SER A 0 659 . -39.117  -3.134  38.642   1.00 79.56 659 A 1 
ATOM 4997 C CB  . SER A 0 659 . -40.845  -1.373  38.192   1.00 79.56 659 A 1 
ATOM 4998 O O   . SER A 0 659 . -38.343  -2.583  39.434   1.00 79.56 659 A 1 
ATOM 4999 O OG  . SER A 0 659 . -42.232  -1.117  38.086   1.00 79.56 659 A 1 
ATOM 5000 N N   . ARG A 0 660 . -38.726  -4.065  37.775   1.00 78.43 660 A 1 
ATOM 5001 C CA  . ARG A 0 660 . -37.398  -4.674  37.765   1.00 78.43 660 A 1
[truncated: 62,631 more chars]
