# Supplementary material for: Self-assembling proteins compose the chemically resistant shell biomaterial of planktonic tintinnid ciliates
Source: Nat Commun. 2026 Jun 13;17:7507. doi: 10.1038/s41467-026-74402-4 (PMC13408134; doi:10.1038/s41467-026-74402-4)
Supplement: Supplementary file 6 — Supplementary Data 16 [file 41467_2026_74402_MOESM6_ESM.zip › AF2_structure_models/Tara_Unigene_57.cif]

data_0
#
_entry.id   0
#
_struct_asym.id          A
_struct_asym.entity_id   0
#
_entity_poly.entity_id        0
_entity_poly.type             polypeptide(L)
_entity_poly.pdbx_strand_id   A
#
_entity.id     0
_entity.type   polymer
#
loop_
_entity_poly_seq.entity_id
_entity_poly_seq.num
_entity_poly_seq.mon_id
0 1   MET 
0 2   LYS 
0 3   SER 
0 4   PHE 
0 5   ALA 
0 6   PHE 
0 7   ALA 
0 8   ALA 
0 9   ALA 
0 10  LEU 
0 11  VAL 
0 12  ALA 
0 13  ALA 
0 14  THR 
0 15  GLN 
0 16  ALA 
0 17  ALA 
0 18  GLU 
0 19  TRP 
0 20  GLY 
0 21  TYR 
0 22  GLN 
0 23  GLN 
0 24  PRO 
0 25  SER 
0 26  TYR 
0 27  SER 
0 28  TYR 
0 29  LYS 
0 30  PRO 
0 31  VAL 
0 32  VAL 
0 33  SER 
0 34  TYR 
0 35  SER 
0 36  GLN 
0 37  ALA 
0 38  ALA 
0 39  PRO 
0 40  VAL 
0 41  LYS 
0 42  ALA 
0 43  ALA 
0 44  SER 
0 45  ALA 
0 46  SER 
0 47  LYS 
0 48  ALA 
0 49  ALA 
0 50  GLY 
0 51  ARG 
0 52  ASP 
0 53  THR 
0 54  ILE 
0 55  GLN 
0 56  GLY 
0 57  SER 
0 58  ASP 
0 59  PHE 
0 60  ASP 
0 61  ALA 
0 62  TRP 
0 63  GLY 
0 64  ARG 
0 65  ASP 
0 66  GLN 
0 67  ASP 
0 68  LEU 
0 69  SER 
0 70  VAL 
0 71  ASP 
0 72  GLU 
0 73  SER 
0 74  TYR 
0 75  GLY 
0 76  ARG 
0 77  THR 
0 78  ASN 
0 79  ALA 
0 80  LYS 
0 81  SER 
0 82  TYR 
0 83  ALA 
0 84  ALA 
0 85  GLU 
0 86  SER 
0 87  TYR 
0 88  ASP 
0 89  GLU 
0 90  TRP 
0 91  ASP 
0 92  ASN 
0 93  THR 
0 94  ASN 
0 95  ASN 
0 96  ASP 
0 97  THR 
0 98  ASN 
0 99  GLY 
0 100 ALA 
0 101 GLN 
0 102 ALA 
0 103 TRP 
0 104 GLY 
0 105 ARG 
0 106 ASP 
0 107 THR 
0 108 ASP 
0 109 GLY 
0 110 ALA 
0 111 GLN 
0 112 ALA 
0 113 SER 
0 114 SER 
0 115 TRP 
0 116 ASN 
0 117 ASN 
0 118 ALA 
0 119 ALA 
0 120 SER 
0 121 LYS 
0 122 SER 
0 123 LYS 
0 124 THR 
0 125 SER 
0 126 TYR 
0 127 PRO 
0 128 LYS 
0 129 ALA 
0 130 GLN 
0 131 SER 
0 132 TYR 
0 133 GLY 
0 134 TYR 
0 135 GLY 
0 136 GLY 
0 137 TYR 
0 138 ALA 
0 139 GLU 
0 140 PRO 
0 141 LYS 
0 142 ALA 
0 143 TYR 
0 144 PRO 
0 145 ASN 
0 146 ALA 
0 147 SER 
0 148 ALA 
0 149 SER 
0 150 ASN 
0 151 GLY 
0 152 ALA 
0 153 ALA 
0 154 GLN 
0 155 GLY 
0 156 GLY 
0 157 TYR 
0 158 ASP 
0 159 ASN 
0 160 ASP 
0 161 GLN 
0 162 TRP 
0 163 ALA 
0 164 LYS 
0 165 GLN 
0 166 ALA 
0 167 TYR 
0 168 ALA 
0 169 GLN 
0 170 ASP 
0 171 THR 
0 172 ASP 
0 173 SER 
0 174 ARG 
0 175 TRP 
0 176 GLY 
0 177 LYS 
0 178 SER 
0 179 TYR 
0 180 ASP 
0 181 SER 
0 182 VAL 
0 183 GLU 
0 184 ALA 
0 185 LYS 
0 186 SER 
0 187 TYR 
0 188 ASP 
0 189 ASN 
0 190 GLU 
0 191 PHE 
0 192 TYR 
0 193 ASN 
0 194 LYS 
0 195 ASP 
0 196 VAL 
0 197 TRP 
0 198 ALA 
0 199 ASP 
0 200 ASP 
0 201 ASP 
0 202 GLN 
0 203 TRP 
0 204 ALA 
0 205 GLU 
0 206 ASP 
0 207 TYR 
0 208 ASP 
0 209 ARG 
0 210 TYR 
0 211 ASP 
0 212 ARG 
0 213 ARG 
0 214 ASP 
0 215 ASN 
0 216 GLN 
0 217 SER 
0 218 TYR 
0 219 ASP 
0 220 ALA 
0 221 ASP 
0 222 ALA 
0 223 SER 
0 224 THR 
0 225 ASN 
0 226 ASN 
0 227 GLY 
0 228 SER 
0 229 TYR 
0 230 GLY 
0 231 TYR 
0 232 GLY 
0 233 LYS 
0 234 LYS 
0 235 GLY 
0 236 GLY 
0 237 VAL 
0 238 ASP 
0 239 ALA 
0 240 ALA 
0 241 SER 
0 242 TRP 
0 243 GLY 
0 244 GLY 
0 245 ALA 
0 246 ALA 
0 247 GLY 
0 248 HIS 
0 249 TRP 
0 250 GLY 
0 251 LYS 
0 252 SER 
0 253 ALA 
0 254 SER 
0 255 ASP 
0 256 PHE 
0 257 ASP 
0 258 ALA 
0 259 TRP 
0 260 GLY 
0 261 ARG 
0 262 ASP 
0 263 GLN 
0 264 ASP 
0 265 TYR 
0 266 LYS 
0 267 GLU 
0 268 SER 
0 269 ILE 
0 270 ALA 
0 271 TYR 
0 272 ASP 
0 273 PHE 
0 274 THR 
0 275 ASN 
0 276 ALA 
0 277 LYS 
0 278 ALA 
0 279 TYR 
0 280 ALA 
0 281 ALA 
0 282 GLU 
0 283 SER 
0 284 TYR 
0 285 ASP 
0 286 GLU 
0 287 TRP 
0 288 ASP 
0 289 ASN 
0 290 GLN 
0 291 ASP 
0 292 ASN 
0 293 ASP 
0 294 LYS 
0 295 TYR 
0 296 GLY 
0 297 ALA 
0 298 GLN 
0 299 ALA 
0 300 TRP 
0 301 GLY 
0 302 LYS 
0 303 ASP 
0 304 ARG 
0 305 ASP 
0 306 VAL 
0 307 TYR 
0 308 GLY 
0 309 ALA 
0 310 SER 
0 311 SER 
0 312 TYR 
0 313 GLY 
0 314 LYS 
0 315 ASP 
0 316 ALA 
0 317 SER 
0 318 ALA 
0 319 SER 
0 320 LYS 
0 321 ASN 
0 322 GLY 
0 323 LYS 
0 324 VAL 
0 325 ALA 
0 326 GLY 
0 327 TYR 
0 328 GLY 
0 329 GLY 
0 330 TYR 
0 331 GLY 
0 332 ALA 
0 333 GLN 
0 334 GLY 
0 335 LYS 
0 336 THR 
0 337 GLY 
0 338 TRP 
0 339 ASN 
0 340 GLY 
0 341 ALA 
0 342 SER 
0 343 TRP 
0 344 GLU 
0 345 GLY 
0 346 ALA 
0 347 GLN 
0 348 SER 
0 349 GLN 
0 350 ALA 
0 351 GLY 
0 352 TYR 
0 353 ASP 
0 354 ASN 
0 355 ASP 
0 356 GLN 
0 357 TRP 
0 358 ALA 
0 359 LYS 
0 360 GLN 
0 361 ALA 
0 362 TYR 
0 363 GLY 
0 364 GLN 
0 365 ASP 
0 366 TYR 
0 367 ASP 
0 368 SER 
0 369 ARG 
0 370 TRP 
0 371 GLY 
0 372 LYS 
0 373 SER 
0 374 TYR 
0 375 ASP 
0 376 SER 
0 377 VAL 
0 378 SER 
0 379 ALA 
0 380 LYS 
0 381 ASN 
0 382 TYR 
0 383 GLN 
0 384 ASN 
0 385 GLU 
0 386 SER 
0 387 TYR 
0 388 ASP 
0 389 ARG 
0 390 GLU 
0 391 LEU 
0 392 TRP 
0 393 ALA 
0 394 ASP 
0 395 ASP 
0 396 ASP 
0 397 GLN 
0 398 TRP 
0 399 ALA 
0 400 GLU 
0 401 ASP 
0 402 TYR 
0 403 ASP 
0 404 ASN 
0 405 TYR 
0 406 GLU 
0 407 ARG 
0 408 ARG 
0 409 ASP 
0 410 ALA 
0 411 ASN 
0 412 SER 
0 413 TYR 
0 414 GLY 
0 415 ALA 
0 416 LYS 
0 417 ALA 
0 418 SER 
0 419 ALA 
0 420 SER 
0 421 TYR 
0 422 GLY 
0 423 LYS 
0 424 GLY 
0 425 GLY 
0 426 TYR 
0 427 GLY 
0 428 GLY 
0 429 TYR 
0 430 GLY 
0 431 LYS 
0 432 ALA 
0 433 ALA 
0 434 SER 
0 435 ALA 
0 436 GLY 
0 437 ASN 
0 438 GLY 
0 439 ALA 
0 440 ASP 
0 441 TYR 
0 442 TRP 
0 443 GLY 
0 444 ASN 
0 445 GLN 
0 446 GLY 
0 447 SER 
0 448 ASP 
0 449 PHE 
0 450 ASP 
0 451 ALA 
0 452 TRP 
0 453 GLY 
0 454 ARG 
0 455 ASP 
0 456 GLN 
0 457 ASP 
0 458 LEU 
0 459 SER 
0 460 VAL 
0 461 LYS 
0 462 GLU 
0 463 SER 
0 464 TYR 
0 465 ASP 
0 466 GLN 
0 467 THR 
0 468 TRP 
0 469 ALA 
0 470 LYS 
0 471 SER 
0 472 TYR 
0 473 GLU 
0 474 ALA 
0 475 GLU 
0 476 SER 
0 477 TYR 
0 478 ASP 
0 479 GLU 
0 480 TRP 
0 481 ASP 
0 482 ASN 
0 483 LYS 
0 484 ASP 
0 485 ASN 
0 486 ASP 
0 487 LYS 
0 488 TYR 
0 489 GLY 
0 490 SER 
0 491 GLN 
0 492 GLY 
0 493 TRP 
0 494 GLY 
0 495 ILE 
0 496 ASP 
0 497 ARG 
0 498 ASP 
0 499 ALA 
0 500 GLN 
0 501 ALA 
0 502 SER 
0 503 SER 
0 504 SER 
0 505 TYR 
0 506 GLY 
0 507 GLN 
0 508 LYS 
0 509 ALA 
0 510 ASP 
0 511 ASN 
0 512 ALA 
0 513 ASP 
0 514 TRP 
0 515 GLN 
0 516 GLY 
0 517 LYS 
0 518 ALA 
0 519 GLY 
0 520 TYR 
0 521 GLY 
0 522 GLY 
0 523 TYR 
0 524 GLY 
0 525 TYR 
0 526 ASP 
0 527 LYS 
0 528 SER 
0 529 TYR 
0 530 GLY 
0 531 GLY 
0 532 TYR 
0 533 GLY 
0 534 ASN 
0 535 GLY 
0 536 TYR 
0 537 GLY 
0 538 ASN 
0 539 ALA 
0 540 GLY 
0 541 TYR 
0 542 GLY 
0 543 ALA 
0 544 ASN 
0 545 ALA 
0 546 TYR 
0 547 GLY 
0 548 ASN 
0 549 LYS 
0 550 SER 
0 551 TYR 
0 552 GLY 
0 553 GLY 
0 554 TYR 
0 555 GLY 
0 556 TYR 
0 557 ASP 
0 558 GLU 
0 559 GLN 
0 560 ALA 
0 561 ALA 
0 562 ALA 
0 563 SER 
0 564 ALA 
0 565 THR 
0 566 SER 
0 567 LYS 
0 568 ALA 
0 569 ALA 
0 570 ALA 
0 571 SER 
0 572 ALA 
0 573 ALA 
0 574 ASP 
0 575 ASN 
0 576 ASP 
0 577 ALA 
0 578 TRP 
0 579 ALA 
0 580 LYS 
0 581 GLN 
0 582 ALA 
0 583 TYR 
0 584 ALA 
0 585 SER 
0 586 ASP 
0 587 TYR 
0 588 ASP 
0 589 SER 
0 590 ARG 
0 591 TRP 
0 592 GLY 
0 593 LYS 
0 594 SER 
0 595 TYR 
0 596 ASP 
0 597 SER 
0 598 VAL 
0 599 ASN 
0 600 ALA 
0 601 LYS 
0 602 SER 
0 603 TYR 
0 604 ASP 
0 605 ASP 
0 606 GLU 
0 607 GLN 
0 608 TYR 
0 609 SER 
0 610 ARG 
0 611 LYS 
0 612 VAL 
0 613 ARG 
0 614 ALA 
0 615 ASP 
0 616 ASP 
0 617 ASP 
0 618 GLN 
0 619 TRP 
0 620 ALA 
0 621 GLU 
0 622 ASP 
0 623 PHE 
0 624 ASP 
0 625 ARG 
0 626 TYR 
0 627 ALA 
0 628 SER 
0 629 ARG 
0 630 ASP 
0 631 ALA 
0 632 GLN 
0 633 SER 
0 634 GLN 
0 635 ASN 
0 636 ARG 
0 637 ALA 
0 638 ALA 
0 639 SER 
0 640 LYS 
0 641 ASP 
0 642 THR 
0 643 GLN 
0 644 ALA 
0 645 PRO 
0 646 ALA 
0 647 GLN 
0 648 LYS 
0 649 HIS 
0 650 VAL 
0 651 SER 
0 652 TYR 
0 653 THR 
0 654 PRO 
0 655 VAL 
0 656 LYS 
0 657 SER 
0 658 TYR 
0 659 GLY 
0 660 GLY 
0 661 TYR 
0 662 SER 
0 663 GLY 
0 664 TYR 
0 665 GLY 
0 666 ALA 
0 667 GLY 
0 668 TYR 
0 669 GLY 
0 670 ASN 
0 671 ASP 
0 672 GLY 
0 673 TYR 
0 674 GLY 
0 675 VAL 
0 676 ASN 
0 677 ALA 
0 678 GLY 
0 679 TYR 
0 680 GLY 
0 681 LYS 
0 682 GLN 
0 683 ALA 
0 684 SER 
0 685 TYR 
0 686 GLY 
0 687 ASN 
0 688 GLY 
0 689 TYR 
0 690 GLY 
0 691 ASN 
0 692 ASN 
0 693 TYR 
0 694 GLY 
0 695 GLY 
0 696 TYR 
0 697 SER 
0 698 TRP 
#
loop_
_chem_comp.id
_chem_comp.type
_chem_comp.name
ALA 'L-peptide linking' ALANINE         
ARG 'L-peptide linking' ARGININE        
ASN 'L-peptide linking' ASPARAGINE      
ASP 'L-peptide linking' 'ASPARTIC ACID' 
CYS 'L-peptide linking' CYSTEINE        
GLN 'L-peptide linking' GLUTAMINE       
GLU 'L-peptide linking' 'GLUTAMIC ACID' 
HIS 'L-peptide linking' HISTIDINE       
ILE 'L-peptide linking' ISOLEUCINE      
LEU 'L-peptide linking' LEUCINE         
LYS 'L-peptide linking' LYSINE          
MET 'L-peptide linking' METHIONINE      
PHE 'L-peptide linking' PHENYLALANINE   
PRO 'L-peptide linking' PROLINE         
SER 'L-peptide linking' SERINE          
THR 'L-peptide linking' THREONINE       
TRP 'L-peptide linking' TRYPTOPHAN      
TYR 'L-peptide linking' TYROSINE        
VAL 'L-peptide linking' VALINE          
GLY 'peptide linking'   GLYCINE         
#
loop_
_atom_site.group_PDB
_atom_site.id
_atom_site.type_symbol
_atom_site.label_atom_id
_atom_site.label_alt_id
_atom_site.label_comp_id
_atom_site.label_asym_id
_atom_site.label_entity_id
_atom_site.label_seq_id
_atom_site.pdbx_PDB_ins_code
_atom_site.Cartn_x
_atom_site.Cartn_y
_atom_site.Cartn_z
_atom_site.occupancy
_atom_site.B_iso_or_equiv
_atom_site.auth_seq_id
_atom_site.auth_asym_id
_atom_site.pdbx_PDB_model_num
ATOM 1    N N   . MET A 0 1   . -21.520  -27.652 3.812   1.00 44.53 1   A 1 
ATOM 2    C CA  . MET A 0 1   . -20.786  -28.792 4.420   1.00 44.53 1   A 1 
ATOM 3    C C   . MET A 0 1   . -19.700  -29.438 3.538   1.00 44.53 1   A 1 
ATOM 4    C CB  . MET A 0 1   . -21.739  -29.866 4.964   1.00 44.53 1   A 1 
ATOM 5    O O   . MET A 0 1   . -18.888  -30.158 4.093   1.00 44.53 1   A 1 
ATOM 6    C CG  . MET A 0 1   . -22.626  -29.344 6.100   1.00 44.53 1   A 1 
ATOM 7    S SD  . MET A 0 1   . -23.560  -30.675 6.887   1.00 44.53 1   A 1 
ATOM 8    C CE  . MET A 0 1   . -24.884  -29.727 7.688   1.00 44.53 1   A 1 
ATOM 9    N N   . LYS A 0 2   . -19.611  -29.213 2.210   1.00 46.38 2   A 1 
ATOM 10   C CA  . LYS A 0 2   . -18.548  -29.820 1.362   1.00 46.38 2   A 1 
ATOM 11   C C   . LYS A 0 2   . -17.336  -28.917 1.057   1.00 46.38 2   A 1 
ATOM 12   C CB  . LYS A 0 2   . -19.152  -30.419 0.076   1.00 46.38 2   A 1 
ATOM 13   O O   . LYS A 0 2   . -16.404  -29.374 0.413   1.00 46.38 2   A 1 
ATOM 14   C CG  . LYS A 0 2   . -19.924  -31.720 0.352   1.00 46.38 2   A 1 
ATOM 15   C CD  . LYS A 0 2   . -20.436  -32.345 -0.954  1.00 46.38 2   A 1 
ATOM 16   C CE  . LYS A 0 2   . -21.159  -33.667 -0.668  1.00 46.38 2   A 1 
ATOM 17   N NZ  . LYS A 0 2   . -21.685  -34.286 -1.912  1.00 46.38 2   A 1 
ATOM 18   N N   . SER A 0 3   . -17.328  -27.668 1.518   1.00 50.51 3   A 1 
ATOM 19   C CA  . SER A 0 3   . -16.299  -26.673 1.175   1.00 50.51 3   A 1 
ATOM 20   C C   . SER A 0 3   . -15.165  -26.527 2.202   1.00 50.51 3   A 1 
ATOM 21   C CB  . SER A 0 3   . -16.973  -25.320 0.902   1.00 50.51 3   A 1 
ATOM 22   O O   . SER A 0 3   . -14.085  -26.084 1.834   1.00 50.51 3   A 1 
ATOM 23   O OG  . SER A 0 3   . -18.104  -25.127 1.747   1.00 50.51 3   A 1 
ATOM 24   N N   . PHE A 0 4   . -15.349  -26.939 3.461   1.00 47.34 4   A 1 
ATOM 25   C CA  . PHE A 0 4   . -14.362  -26.661 4.520   1.00 47.34 4   A 1 
ATOM 26   C C   . PHE A 0 4   . -13.227  -27.688 4.642   1.00 47.34 4   A 1 
ATOM 27   C CB  . PHE A 0 4   . -15.094  -26.435 5.847   1.00 47.34 4   A 1 
ATOM 28   O O   . PHE A 0 4   . -12.149  -27.353 5.121   1.00 47.34 4   A 1 
ATOM 29   C CG  . PHE A 0 4   . -15.690  -25.044 5.934   1.00 47.34 4   A 1 
ATOM 30   C CD1 . PHE A 0 4   . -14.872  -23.970 6.334   1.00 47.34 4   A 1 
ATOM 31   C CD2 . PHE A 0 4   . -17.035  -24.807 5.591   1.00 47.34 4   A 1 
ATOM 32   C CE1 . PHE A 0 4   . -15.397  -22.669 6.401   1.00 47.34 4   A 1 
ATOM 33   C CE2 . PHE A 0 4   . -17.560  -23.503 5.658   1.00 47.34 4   A 1 
ATOM 34   C CZ  . PHE A 0 4   . -16.740  -22.436 6.065   1.00 47.34 4   A 1 
ATOM 35   N N   . ALA A 0 5   . -13.406  -28.917 4.148   1.00 48.63 5   A 1 
ATOM 36   C CA  . ALA A 0 5   . -12.361  -29.942 4.233   1.00 48.63 5   A 1 
ATOM 37   C C   . ALA A 0 5   . -11.191  -29.713 3.253   1.00 48.63 5   A 1 
ATOM 38   C CB  . ALA A 0 5   . -13.010  -31.317 4.048   1.00 48.63 5   A 1 
ATOM 39   O O   . ALA A 0 5   . -10.118  -30.279 3.439   1.00 48.63 5   A 1 
ATOM 40   N N   . PHE A 0 6   . -11.367  -28.877 2.223   1.00 46.80 6   A 1 
ATOM 41   C CA  . PHE A 0 6   . -10.313  -28.622 1.235   1.00 46.80 6   A 1 
ATOM 42   C C   . PHE A 0 6   . -9.317   -27.541 1.693   1.00 46.80 6   A 1 
ATOM 43   C CB  . PHE A 0 6   . -10.957  -28.310 -0.124  1.00 46.80 6   A 1 
ATOM 44   O O   . PHE A 0 6   . -8.154   -27.571 1.301   1.00 46.80 6   A 1 
ATOM 45   C CG  . PHE A 0 6   . -10.131  -28.798 -1.298  1.00 46.80 6   A 1 
ATOM 46   C CD1 . PHE A 0 6   . -9.238   -27.931 -1.953  1.00 46.80 6   A 1 
ATOM 47   C CD2 . PHE A 0 6   . -10.238  -30.139 -1.719  1.00 46.80 6   A 1 
ATOM 48   C CE1 . PHE A 0 6   . -8.463   -28.400 -3.029  1.00 46.80 6   A 1 
ATOM 49   C CE2 . PHE A 0 6   . -9.462   -30.608 -2.794  1.00 46.80 6   A 1 
ATOM 50   C CZ  . PHE A 0 6   . -8.575   -29.736 -3.451  1.00 46.80 6   A 1 
ATOM 51   N N   . ALA A 0 7   . -9.735   -26.626 2.577   1.00 43.28 7   A 1 
ATOM 52   C CA  . ALA A 0 7   . -8.881   -25.538 3.057   1.00 43.28 7   A 1 
ATOM 53   C C   . ALA A 0 7   . -7.765   -26.031 3.996   1.00 43.28 7   A 1 
ATOM 54   C CB  . ALA A 0 7   . -9.770   -24.479 3.718   1.00 43.28 7   A 1 
ATOM 55   O O   . ALA A 0 7   . -6.624   -25.590 3.875   1.00 43.28 7   A 1 
ATOM 56   N N   . ALA A 0 8   . -8.047   -27.010 4.864   1.00 43.28 8   A 1 
ATOM 57   C CA  . ALA A 0 8   . -7.028   -27.582 5.750   1.00 43.28 8   A 1 
ATOM 58   C C   . ALA A 0 8   . -5.918   -28.322 4.975   1.00 43.28 8   A 1 
ATOM 59   C CB  . ALA A 0 8   . -7.722   -28.494 6.766   1.00 43.28 8   A 1 
ATOM 60   O O   . ALA A 0 8   . -4.756   -28.289 5.374   1.00 43.28 8   A 1 
ATOM 61   N N   . ALA A 0 9   . -6.248   -28.932 3.831   1.00 46.68 9   A 1 
ATOM 62   C CA  . ALA A 0 9   . -5.246   -29.545 2.960   1.00 46.68 9   A 1 
ATOM 63   C C   . ALA A 0 9   . -4.387   -28.495 2.231   1.00 46.68 9   A 1 
ATOM 64   C CB  . ALA A 0 9   . -5.955   -30.491 1.986   1.00 46.68 9   A 1 
ATOM 65   O O   . ALA A 0 9   . -3.207   -28.740 1.992   1.00 46.68 9   A 1 
ATOM 66   N N   . LEU A 0 10  . -4.941   -27.316 1.924   1.00 40.98 10  A 1 
ATOM 67   C CA  . LEU A 0 10  . -4.190   -26.251 1.259   1.00 40.98 10  A 1 
ATOM 68   C C   . LEU A 0 10  . -3.220   -25.543 2.220   1.00 40.98 10  A 1 
ATOM 69   C CB  . LEU A 0 10  . -5.168   -25.288 0.565   1.00 40.98 10  A 1 
ATOM 70   O O   . LEU A 0 10  . -2.078   -25.312 1.843   1.00 40.98 10  A 1 
ATOM 71   C CG  . LEU A 0 10  . -4.500   -24.413 -0.515  1.00 40.98 10  A 1 
ATOM 72   C CD1 . LEU A 0 10  . -4.078   -25.230 -1.743  1.00 40.98 10  A 1 
ATOM 73   C CD2 . LEU A 0 10  . -5.487   -23.346 -0.988  1.00 40.98 10  A 1 
ATOM 74   N N   . VAL A 0 11  . -3.612   -25.300 3.478   1.00 42.41 11  A 1 
ATOM 75   C CA  . VAL A 0 11  . -2.718   -24.693 4.491   1.00 42.41 11  A 1 
ATOM 76   C C   . VAL A 0 11  . -1.572   -25.637 4.889   1.00 42.41 11  A 1 
ATOM 77   C CB  . VAL A 0 11  . -3.522   -24.223 5.722   1.00 42.41 11  A 1 
ATOM 78   O O   . VAL A 0 11  . -0.464   -25.190 5.187   1.00 42.41 11  A 1 
ATOM 79   C CG1 . VAL A 0 11  . -2.633   -23.622 6.819   1.00 42.41 11  A 1 
ATOM 80   C CG2 . VAL A 0 11  . -4.541   -23.143 5.330   1.00 42.41 11  A 1 
ATOM 81   N N   . ALA A 0 12  . -1.789   -26.955 4.841   1.00 43.84 12  A 1 
ATOM 82   C CA  . ALA A 0 12  . -0.704   -27.923 5.018   1.00 43.84 12  A 1 
ATOM 83   C C   . ALA A 0 12  . 0.215    -28.015 3.783   1.00 43.84 12  A 1 
ATOM 84   C CB  . ALA A 0 12  . -1.312   -29.276 5.395   1.00 43.84 12  A 1 
ATOM 85   O O   . ALA A 0 12  . 1.405    -28.288 3.929   1.00 43.84 12  A 1 
ATOM 86   N N   . ALA A 0 13  . -0.297   -27.747 2.577   1.00 41.59 13  A 1 
ATOM 87   C CA  . ALA A 0 13  . 0.516    -27.729 1.361   1.00 41.59 13  A 1 
ATOM 88   C C   . ALA A 0 13  . 1.354    -26.445 1.213   1.00 41.59 13  A 1 
ATOM 89   C CB  . ALA A 0 13  . -0.395   -27.973 0.154   1.00 41.59 13  A 1 
ATOM 90   O O   . ALA A 0 13  . 2.418    -26.491 0.599   1.00 41.59 13  A 1 
ATOM 91   N N   . THR A 0 14  . 0.945    -25.320 1.812   1.00 38.01 14  A 1 
ATOM 92   C CA  . THR A 0 14  . 1.717    -24.065 1.743   1.00 38.01 14  A 1 
ATOM 93   C C   . THR A 0 14  . 2.923    -24.023 2.682   1.00 38.01 14  A 1 
ATOM 94   C CB  . THR A 0 14  . 0.831    -22.828 1.953   1.00 38.01 14  A 1 
ATOM 95   O O   . THR A 0 14  . 3.800    -23.198 2.473   1.00 38.01 14  A 1 
ATOM 96   C CG2 . THR A 0 14  . -0.143   -22.639 0.789   1.00 38.01 14  A 1 
ATOM 97   O OG1 . THR A 0 14  . 0.071    -22.939 3.134   1.00 38.01 14  A 1 
ATOM 98   N N   . GLN A 0 15  . 3.032    -24.926 3.664   1.00 37.60 15  A 1 
ATOM 99   C CA  . GLN A 0 15  . 4.231    -25.024 4.517   1.00 37.60 15  A 1 
ATOM 100  C C   . GLN A 0 15  . 5.337    -25.924 3.935   1.00 37.60 15  A 1 
ATOM 101  C CB  . GLN A 0 15  . 3.840    -25.441 5.943   1.00 37.60 15  A 1 
ATOM 102  O O   . GLN A 0 15  . 6.403    -26.039 4.529   1.00 37.60 15  A 1 
ATOM 103  C CG  . GLN A 0 15  . 3.140    -24.294 6.685   1.00 37.60 15  A 1 
ATOM 104  C CD  . GLN A 0 15  . 2.901    -24.641 8.147   1.00 37.60 15  A 1 
ATOM 105  N NE2 . GLN A 0 15  . 1.753    -25.189 8.483   1.00 37.60 15  A 1 
ATOM 106  O OE1 . GLN A 0 15  . 3.733    -24.448 9.014   1.00 37.60 15  A 1 
ATOM 107  N N   . ALA A 0 16  . 5.118    -26.564 2.780   1.00 39.41 16  A 1 
ATOM 108  C CA  . ALA A 0 16  . 6.077    -27.511 2.197   1.00 39.41 16  A 1 
ATOM 109  C C   . ALA A 0 16  . 6.749    -27.019 0.901   1.00 39.41 16  A 1 
ATOM 110  C CB  . ALA A 0 16  . 5.381    -28.867 2.037   1.00 39.41 16  A 1 
ATOM 111  O O   . ALA A 0 16  . 7.411    -27.802 0.221   1.00 39.41 16  A 1 
ATOM 112  N N   . ALA A 0 17  . 6.589    -25.746 0.538   1.00 40.45 17  A 1 
ATOM 113  C CA  . ALA A 0 17  . 7.109    -25.210 -0.716  1.00 40.45 17  A 1 
ATOM 114  C C   . ALA A 0 17  . 7.856    -23.882 -0.527  1.00 40.45 17  A 1 
ATOM 115  C CB  . ALA A 0 17  . 5.971    -25.166 -1.746  1.00 40.45 17  A 1 
ATOM 116  O O   . ALA A 0 17  . 7.730    -22.979 -1.345  1.00 40.45 17  A 1 
ATOM 117  N N   . GLU A 0 18  . 8.697    -23.781 0.504   1.00 33.97 18  A 1 
ATOM 118  C CA  . GLU A 0 18  . 9.851    -22.875 0.461   1.00 33.97 18  A 1 
ATOM 119  C C   . GLU A 0 18  . 10.887   -23.466 -0.505  1.00 33.97 18  A 1 
ATOM 120  C CB  . GLU A 0 18  . 10.431   -22.621 1.859   1.00 33.97 18  A 1 
ATOM 121  O O   . GLU A 0 18  . 11.941   -23.976 -0.128  1.00 33.97 18  A 1 
ATOM 122  C CG  . GLU A 0 18  . 9.529    -21.705 2.699   1.00 33.97 18  A 1 
ATOM 123  C CD  . GLU A 0 18  . 10.101   -21.417 4.098   1.00 33.97 18  A 1 
ATOM 124  O OE1 . GLU A 0 18  . 9.420    -20.685 4.848   1.00 33.97 18  A 1 
ATOM 125  O OE2 . GLU A 0 18  . 11.194   -21.940 4.421   1.00 33.97 18  A 1 
ATOM 126  N N   . TRP A 0 19  . 10.558   -23.450 -1.796  1.00 38.82 19  A 1 
ATOM 127  C CA  . TRP A 0 19  . 11.570   -23.582 -2.828  1.00 38.82 19  A 1 
ATOM 128  C C   . TRP A 0 19  . 12.285   -22.243 -2.857  1.00 38.82 19  A 1 
ATOM 129  C CB  . TRP A 0 19  . 10.956   -23.997 -4.169  1.00 38.82 19  A 1 
ATOM 130  O O   . TRP A 0 19  . 11.864   -21.310 -3.534  1.00 38.82 19  A 1 
ATOM 131  C CG  . TRP A 0 19  . 10.420   -25.396 -4.164  1.00 38.82 19  A 1 
ATOM 132  C CD1 . TRP A 0 19  . 9.199    -25.751 -3.711  1.00 38.82 19  A 1 
ATOM 133  C CD2 . TRP A 0 19  . 11.075   -26.639 -4.563  1.00 38.82 19  A 1 
ATOM 134  C CE2 . TRP A 0 19  . 10.176   -27.720 -4.312  1.00 38.82 19  A 1 
ATOM 135  C CE3 . TRP A 0 19  . 12.338   -26.967 -5.103  1.00 38.82 19  A 1 
ATOM 136  N NE1 . TRP A 0 19  . 9.053    -27.122 -3.779  1.00 38.82 19  A 1 
ATOM 137  C CH2 . TRP A 0 19  . 11.770   -29.345 -5.133  1.00 38.82 19  A 1 
ATOM 138  C CZ2 . TRP A 0 19  . 10.507   -29.055 -4.588  1.00 38.82 19  A 1 
ATOM 139  C CZ3 . TRP A 0 19  . 12.681   -28.304 -5.388  1.00 38.82 19  A 1 
ATOM 140  N N   . GLY A 0 20  . 13.346   -22.138 -2.057  1.00 36.57 20  A 1 
ATOM 141  C CA  . GLY A 0 20  . 14.368   -21.131 -2.269  1.00 36.57 20  A 1 
ATOM 142  C C   . GLY A 0 20  . 14.860   -21.295 -3.699  1.00 36.57 20  A 1 
ATOM 143  O O   . GLY A 0 20  . 15.667   -22.179 -3.988  1.00 36.57 20  A 1 
ATOM 144  N N   . TYR A 0 21  . 14.320   -20.486 -4.606  1.00 37.70 21  A 1 
ATOM 145  C CA  . TYR A 0 21  . 14.850   -20.337 -5.946  1.00 37.70 21  A 1 
ATOM 146  C C   . TYR A 0 21  . 16.202   -19.655 -5.778  1.00 37.70 21  A 1 
ATOM 147  C CB  . TYR A 0 21  . 13.874   -19.553 -6.838  1.00 37.70 21  A 1 
ATOM 148  O O   . TYR A 0 21  . 16.308   -18.432 -5.762  1.00 37.70 21  A 1 
ATOM 149  C CG  . TYR A 0 21  . 12.620   -20.325 -7.211  1.00 37.70 21  A 1 
ATOM 150  C CD1 . TYR A 0 21  . 12.642   -21.219 -8.300  1.00 37.70 21  A 1 
ATOM 151  C CD2 . TYR A 0 21  . 11.431   -20.149 -6.477  1.00 37.70 21  A 1 
ATOM 152  C CE1 . TYR A 0 21  . 11.482   -21.934 -8.655  1.00 37.70 21  A 1 
ATOM 153  C CE2 . TYR A 0 21  . 10.269   -20.862 -6.826  1.00 37.70 21  A 1 
ATOM 154  O OH  . TYR A 0 21  . 9.168    -22.439 -8.260  1.00 37.70 21  A 1 
ATOM 155  C CZ  . TYR A 0 21  . 10.291   -21.754 -7.916  1.00 37.70 21  A 1 
ATOM 156  N N   . GLN A 0 22  . 17.246   -20.460 -5.576  1.00 37.55 22  A 1 
ATOM 157  C CA  . GLN A 0 22  . 18.599   -20.007 -5.836  1.00 37.55 22  A 1 
ATOM 158  C C   . GLN A 0 22  . 18.639   -19.685 -7.324  1.00 37.55 22  A 1 
ATOM 159  C CB  . GLN A 0 22  . 19.635   -21.071 -5.443  1.00 37.55 22  A 1 
ATOM 160  O O   . GLN A 0 22  . 18.698   -20.592 -8.155  1.00 37.55 22  A 1 
ATOM 161  C CG  . GLN A 0 22  . 19.757   -21.243 -3.920  1.00 37.55 22  A 1 
ATOM 162  C CD  . GLN A 0 22  . 21.211   -21.189 -3.456  1.00 37.55 22  A 1 
ATOM 163  N NE2 . GLN A 0 22  . 21.566   -20.259 -2.596  1.00 37.55 22  A 1 
ATOM 164  O OE1 . GLN A 0 22  . 22.058   -21.969 -3.859  1.00 37.55 22  A 1 
ATOM 165  N N   . GLN A 0 23  . 18.518   -18.398 -7.645  1.00 32.53 23  A 1 
ATOM 166  C CA  . GLN A 0 23  . 18.785   -17.898 -8.982  1.00 32.53 23  A 1 
ATOM 167  C C   . GLN A 0 23  . 20.194   -18.383 -9.349  1.00 32.53 23  A 1 
ATOM 168  C CB  . GLN A 0 23  . 18.696   -16.362 -9.005  1.00 32.53 23  A 1 
ATOM 169  O O   . GLN A 0 23  . 21.138   -18.109 -8.597  1.00 32.53 23  A 1 
ATOM 170  C CG  . GLN A 0 23  . 17.263   -15.826 -8.829  1.00 32.53 23  A 1 
ATOM 171  C CD  . GLN A 0 23  . 16.349   -16.089 -10.025 1.00 32.53 23  A 1 
ATOM 172  N NE2 . GLN A 0 23  . 15.072   -15.800 -9.915  1.00 32.53 23  A 1 
ATOM 173  O OE1 . GLN A 0 23  . 16.740   -16.583 -11.067 1.00 32.53 23  A 1 
ATOM 174  N N   . PRO A 0 24  . 20.360   -19.179 -10.418 1.00 40.14 24  A 1 
ATOM 175  C CA  . PRO A 0 24  . 21.686   -19.533 -10.883 1.00 40.14 24  A 1 
ATOM 176  C C   . PRO A 0 24  . 22.386   -18.233 -11.279 1.00 40.14 24  A 1 
ATOM 177  C CB  . PRO A 0 24  . 21.475   -20.510 -12.045 1.00 40.14 24  A 1 
ATOM 178  O O   . PRO A 0 24  . 22.011   -17.587 -12.248 1.00 40.14 24  A 1 
ATOM 179  C CG  . PRO A 0 24  . 20.064   -20.197 -12.542 1.00 40.14 24  A 1 
ATOM 180  C CD  . PRO A 0 24  . 19.330   -19.692 -11.307 1.00 40.14 24  A 1 
ATOM 181  N N   . SER A 0 25  . 23.376   -17.820 -10.492 1.00 35.18 25  A 1 
ATOM 182  C CA  . SER A 0 25  . 24.206   -16.673 -10.834 1.00 35.18 25  A 1 
ATOM 183  C C   . SER A 0 25  . 25.149   -17.098 -11.961 1.00 35.18 25  A 1 
ATOM 184  C CB  . SER A 0 25  . 24.934   -16.163 -9.590  1.00 35.18 25  A 1 
ATOM 185  O O   . SER A 0 25  . 25.960   -18.017 -11.799 1.00 35.18 25  A 1 
ATOM 186  O OG  . SER A 0 25  . 25.517   -14.902 -9.825  1.00 35.18 25  A 1 
ATOM 187  N N   . TYR A 0 26  . 24.981   -16.486 -13.130 1.00 34.80 26  A 1 
ATOM 188  C CA  . TYR A 0 26  . 25.800   -16.734 -14.308 1.00 34.80 26  A 1 
ATOM 189  C C   . TYR A 0 26  . 26.962   -15.737 -14.319 1.00 34.80 26  A 1 
ATOM 190  C CB  . TYR A 0 26  . 24.937   -16.622 -15.581 1.00 34.80 26  A 1 
ATOM 191  O O   . TYR A 0 26  . 26.790   -14.597 -14.725 1.00 34.80 26  A 1 
ATOM 192  C CG  . TYR A 0 26  . 23.781   -17.605 -15.671 1.00 34.80 26  A 1 
ATOM 193  C CD1 . TYR A 0 26  . 23.999   -18.916 -16.137 1.00 34.80 26  A 1 
ATOM 194  C CD2 . TYR A 0 26  . 22.482   -17.200 -15.308 1.00 34.80 26  A 1 
ATOM 195  C CE1 . TYR A 0 26  . 22.925   -19.824 -16.228 1.00 34.80 26  A 1 
ATOM 196  C CE2 . TYR A 0 26  . 21.406   -18.103 -15.396 1.00 34.80 26  A 1 
ATOM 197  O OH  . TYR A 0 26  . 20.594   -20.302 -15.929 1.00 34.80 26  A 1 
ATOM 198  C CZ  . TYR A 0 26  . 21.626   -19.418 -15.850 1.00 34.80 26  A 1 
ATOM 199  N N   . SER A 0 27  . 28.162   -16.152 -13.902 1.00 31.57 27  A 1 
ATOM 200  C CA  . SER A 0 27  . 29.374   -15.404 -14.265 1.00 31.57 27  A 1 
ATOM 201  C C   . SER A 0 27  . 29.842   -15.850 -15.641 1.00 31.57 27  A 1 
ATOM 202  C CB  . SER A 0 27  . 30.519   -15.565 -13.265 1.00 31.57 27  A 1 
ATOM 203  O O   . SER A 0 27  . 30.300   -16.988 -15.810 1.00 31.57 27  A 1 
ATOM 204  O OG  . SER A 0 27  . 30.324   -14.781 -12.112 1.00 31.57 27  A 1 
ATOM 205  N N   . TYR A 0 28  . 29.758   -14.941 -16.608 1.00 32.97 28  A 1 
ATOM 206  C CA  . TYR A 0 28  . 30.503   -15.051 -17.852 1.00 32.97 28  A 1 
ATOM 207  C C   . TYR A 0 28  . 31.991   -14.871 -17.561 1.00 32.97 28  A 1 
ATOM 208  C CB  . TYR A 0 28  . 29.959   -14.070 -18.897 1.00 32.97 28  A 1 
ATOM 209  O O   . TYR A 0 28  . 32.398   -14.144 -16.658 1.00 32.97 28  A 1 
ATOM 210  C CG  . TYR A 0 28  . 28.731   -14.624 -19.594 1.00 32.97 28  A 1 
ATOM 211  C CD1 . TYR A 0 28  . 28.875   -15.327 -20.807 1.00 32.97 28  A 1 
ATOM 212  C CD2 . TYR A 0 28  . 27.456   -14.476 -19.015 1.00 32.97 28  A 1 
ATOM 213  C CE1 . TYR A 0 28  . 27.747   -15.884 -21.440 1.00 32.97 28  A 1 
ATOM 214  C CE2 . TYR A 0 28  . 26.324   -15.021 -19.650 1.00 32.97 28  A 1 
ATOM 215  O OH  . TYR A 0 28  . 25.377   -16.244 -21.483 1.00 32.97 28  A 1 
ATOM 216  C CZ  . TYR A 0 28  . 26.470   -15.725 -20.864 1.00 32.97 28  A 1 
ATOM 217  N N   . LYS A 0 29  . 32.814   -15.643 -18.267 1.00 30.92 29  A 1 
ATOM 218  C CA  . LYS A 0 29  . 34.262   -15.488 -18.232 1.00 30.92 29  A 1 
ATOM 219  C C   . LYS A 0 29  . 34.684   -14.899 -19.566 1.00 30.92 29  A 1 
ATOM 220  C CB  . LYS A 0 29  . 34.964   -16.825 -17.991 1.00 30.92 29  A 1 
ATOM 221  O O   . LYS A 0 29  . 34.478   -15.602 -20.562 1.00 30.92 29  A 1 
ATOM 222  C CG  . LYS A 0 29  . 34.758   -17.309 -16.556 1.00 30.92 29  A 1 
ATOM 223  C CD  . LYS A 0 29  . 35.787   -18.392 -16.247 1.00 30.92 29  A 1 
ATOM 224  C CE  . LYS A 0 29  . 35.740   -18.692 -14.753 1.00 30.92 29  A 1 
ATOM 225  N NZ  . LYS A 0 29  . 37.094   -19.039 -14.281 1.00 30.92 29  A 1 
ATOM 226  N N   . PRO A 0 30  . 35.313   -13.717 -19.605 1.00 35.22 30  A 1 
ATOM 227  C CA  . PRO A 0 30  . 35.990   -13.286 -20.811 1.00 35.22 30  A 1 
ATOM 228  C C   . PRO A 0 30  . 37.066   -14.324 -21.143 1.00 35.22 30  A 1 
ATOM 229  C CB  . PRO A 0 30  . 36.521   -11.877 -20.531 1.00 35.22 30  A 1 
ATOM 230  O O   . PRO A 0 30  . 37.938   -14.663 -20.335 1.00 35.22 30  A 1 
ATOM 231  C CG  . PRO A 0 30  . 36.587   -11.791 -19.008 1.00 35.22 30  A 1 
ATOM 232  C CD  . PRO A 0 30  . 35.489   -12.740 -18.535 1.00 35.22 30  A 1 
ATOM 233  N N   . VAL A 0 31  . 36.945   -14.924 -22.325 1.00 31.48 31  A 1 
ATOM 234  C CA  . VAL A 0 31  . 37.983   -15.786 -22.886 1.00 31.48 31  A 1 
ATOM 235  C C   . VAL A 0 31  . 38.877   -14.884 -23.715 1.00 31.48 31  A 1 
ATOM 236  C CB  . VAL A 0 31  . 37.413   -16.970 -23.692 1.00 31.48 31  A 1 
ATOM 237  O O   . VAL A 0 31  . 38.669   -14.722 -24.917 1.00 31.48 31  A 1 
ATOM 238  C CG1 . VAL A 0 31  . 38.540   -17.862 -24.239 1.00 31.48 31  A 1 
ATOM 239  C CG2 . VAL A 0 31  . 36.529   -17.865 -22.811 1.00 31.48 31  A 1 
ATOM 240  N N   . VAL A 0 32  . 39.888   -14.304 -23.069 1.00 36.74 32  A 1 
ATOM 241  C CA  . VAL A 0 32  . 40.937   -13.580 -23.786 1.00 36.74 32  A 1 
ATOM 242  C C   . VAL A 0 32  . 41.725   -14.598 -24.606 1.00 36.74 32  A 1 
ATOM 243  C CB  . VAL A 0 32  . 41.832   -12.740 -22.863 1.00 36.74 32  A 1 
ATOM 244  O O   . VAL A 0 32  . 42.464   -15.439 -24.088 1.00 36.74 32  A 1 
ATOM 245  C CG1 . VAL A 0 32  . 42.766   -11.879 -23.719 1.00 36.74 32  A 1 
ATOM 246  C CG2 . VAL A 0 32  . 40.996   -11.803 -21.983 1.00 36.74 32  A 1 
ATOM 247  N N   . SER A 0 33  . 41.479   -14.577 -25.911 1.00 30.50 33  A 1 
ATOM 248  C CA  . SER A 0 33  . 42.100   -15.476 -26.873 1.00 30.50 33  A 1 
ATOM 249  C C   . SER A 0 33  . 43.280   -14.758 -27.505 1.00 30.50 33  A 1 
ATOM 250  C CB  . SER A 0 33  . 41.091   -15.904 -27.943 1.00 30.50 33  A 1 
ATOM 251  O O   . SER A 0 33  . 43.121   -14.039 -28.485 1.00 30.50 33  A 1 
ATOM 252  O OG  . SER A 0 33  . 39.943   -16.476 -27.351 1.00 30.50 33  A 1 
ATOM 253  N N   . TYR A 0 34  . 44.481   -14.969 -26.975 1.00 34.89 34  A 1 
ATOM 254  C CA  . TYR A 0 34  . 45.688   -14.501 -27.645 1.00 34.89 34  A 1 
ATOM 255  C C   . TYR A 0 34  . 45.965   -15.414 -28.839 1.00 34.89 34  A 1 
ATOM 256  C CB  . TYR A 0 34  . 46.875   -14.449 -26.675 1.00 34.89 34  A 1 
ATOM 257  O O   . TYR A 0 34  . 46.486   -16.524 -28.688 1.00 34.89 34  A 1 
ATOM 258  C CG  . TYR A 0 34  . 46.558   -13.771 -25.361 1.00 34.89 34  A 1 
ATOM 259  C CD1 . TYR A 0 34  . 46.592   -12.367 -25.252 1.00 34.89 34  A 1 
ATOM 260  C CD2 . TYR A 0 34  . 46.193   -14.559 -24.252 1.00 34.89 34  A 1 
ATOM 261  C CE1 . TYR A 0 34  . 46.280   -11.750 -24.025 1.00 34.89 34  A 1 
ATOM 262  C CE2 . TYR A 0 34  . 45.874   -13.943 -23.029 1.00 34.89 34  A 1 
ATOM 263  O OH  . TYR A 0 34  . 45.620   -11.969 -21.717 1.00 34.89 34  A 1 
ATOM 264  C CZ  . TYR A 0 34  . 45.926   -12.540 -22.910 1.00 34.89 34  A 1 
ATOM 265  N N   . SER A 0 35  . 45.649   -14.965 -30.051 1.00 30.82 35  A 1 
ATOM 266  C CA  . SER A 0 35  . 46.377   -15.476 -31.204 1.00 30.82 35  A 1 
ATOM 267  C C   . SER A 0 35  . 47.738   -14.796 -31.192 1.00 30.82 35  A 1 
ATOM 268  C CB  . SER A 0 35  . 45.618   -15.277 -32.520 1.00 30.82 35  A 1 
ATOM 269  O O   . SER A 0 35  . 47.883   -13.696 -31.716 1.00 30.82 35  A 1 
ATOM 270  O OG  . SER A 0 35  . 45.335   -13.922 -32.780 1.00 30.82 35  A 1 
ATOM 271  N N   . GLN A 0 36  . 48.748   -15.446 -30.607 1.00 31.75 36  A 1 
ATOM 272  C CA  . GLN A 0 36  . 50.115   -15.150 -31.023 1.00 31.75 36  A 1 
ATOM 273  C C   . GLN A 0 36  . 50.134   -15.387 -32.528 1.00 31.75 36  A 1 
ATOM 274  C CB  . GLN A 0 36  . 51.151   -16.041 -30.311 1.00 31.75 36  A 1 
ATOM 275  O O   . GLN A 0 36  . 50.013   -16.534 -32.974 1.00 31.75 36  A 1 
ATOM 276  C CG  . GLN A 0 36  . 51.798   -15.310 -29.129 1.00 31.75 36  A 1 
ATOM 277  C CD  . GLN A 0 36  . 52.850   -16.139 -28.394 1.00 31.75 36  A 1 
ATOM 278  N NE2 . GLN A 0 36  . 53.378   -15.620 -27.307 1.00 31.75 36  A 1 
ATOM 279  O OE1 . GLN A 0 36  . 53.217   -17.249 -28.758 1.00 31.75 36  A 1 
ATOM 280  N N   . ALA A 0 37  . 50.228   -14.312 -33.313 1.00 34.48 37  A 1 
ATOM 281  C CA  . ALA A 0 37  . 50.622   -14.435 -34.699 1.00 34.48 37  A 1 
ATOM 282  C C   . ALA A 0 37  . 51.882   -15.298 -34.670 1.00 34.48 37  A 1 
ATOM 283  C CB  . ALA A 0 37  . 50.859   -13.043 -35.295 1.00 34.48 37  A 1 
ATOM 284  O O   . ALA A 0 37  . 52.873   -14.932 -34.034 1.00 34.48 37  A 1 
ATOM 285  N N   . ALA A 0 38  . 51.798   -16.510 -35.238 1.00 30.13 38  A 1 
ATOM 286  C CA  . ALA A 0 38  . 52.955   -17.385 -35.329 1.00 30.13 38  A 1 
ATOM 287  C C   . ALA A 0 38  . 54.076   -16.507 -35.874 1.00 30.13 38  A 1 
ATOM 288  C CB  . ALA A 0 38  . 52.651   -18.557 -36.269 1.00 30.13 38  A 1 
ATOM 289  O O   . ALA A 0 38  . 53.817   -15.870 -36.902 1.00 30.13 38  A 1 
ATOM 290  N N   . PRO A 0 39  . 55.234   -16.407 -35.185 1.00 34.49 39  A 1 
ATOM 291  C CA  . PRO A 0 39  . 56.260   -15.446 -35.543 1.00 34.49 39  A 1 
ATOM 292  C C   . PRO A 0 39  . 56.456   -15.622 -37.025 1.00 34.49 39  A 1 
ATOM 293  C CB  . PRO A 0 39  . 57.507   -15.803 -34.726 1.00 34.49 39  A 1 
ATOM 294  O O   . PRO A 0 39  . 56.790   -16.732 -37.469 1.00 34.49 39  A 1 
ATOM 295  C CG  . PRO A 0 39  . 57.240   -17.234 -34.258 1.00 34.49 39  A 1 
ATOM 296  C CD  . PRO A 0 39  . 55.717   -17.280 -34.136 1.00 34.49 39  A 1 
ATOM 297  N N   . VAL A 0 40  . 56.103   -14.583 -37.790 1.00 33.85 40  A 1 
ATOM 298  C CA  . VAL A 0 40  . 56.317   -14.606 -39.221 1.00 33.85 40  A 1 
ATOM 299  C C   . VAL A 0 40  . 57.801   -14.852 -39.283 1.00 33.85 40  A 1 
ATOM 300  C CB  . VAL A 0 40  . 55.890   -13.303 -39.923 1.00 33.85 40  A 1 
ATOM 301  O O   . VAL A 0 40  . 58.603   -14.005 -38.894 1.00 33.85 40  A 1 
ATOM 302  C CG1 . VAL A 0 40  . 56.251   -13.339 -41.417 1.00 33.85 40  A 1 
ATOM 303  C CG2 . VAL A 0 40  . 54.374   -13.110 -39.813 1.00 33.85 40  A 1 
ATOM 304  N N   . LYS A 0 41  . 58.183   -16.077 -39.660 1.00 30.70 41  A 1 
ATOM 305  C CA  . LYS A 0 41  . 59.539   -16.348 -40.073 1.00 30.70 41  A 1 
ATOM 306  C C   . LYS A 0 41  . 59.649   -15.462 -41.288 1.00 30.70 41  A 1 
ATOM 307  C CB  . LYS A 0 41  . 59.780   -17.832 -40.389 1.00 30.70 41  A 1 
ATOM 308  O O   . LYS A 0 41  . 59.301   -15.880 -42.391 1.00 30.70 41  A 1 
ATOM 309  C CG  . LYS A 0 41  . 59.930   -18.690 -39.126 1.00 30.70 41  A 1 
ATOM 310  C CD  . LYS A 0 41  . 60.264   -20.138 -39.511 1.00 30.70 41  A 1 
ATOM 311  C CE  . LYS A 0 41  . 60.406   -20.989 -38.247 1.00 30.70 41  A 1 
ATOM 312  N NZ  . LYS A 0 41  . 60.683   -22.408 -38.573 1.00 30.70 41  A 1 
ATOM 313  N N   . ALA A 0 42  . 60.078   -14.224 -41.066 1.00 33.56 42  A 1 
ATOM 314  C CA  . ALA A 0 42  . 60.734   -13.415 -42.044 1.00 33.56 42  A 1 
ATOM 315  C C   . ALA A 0 42  . 61.934   -14.267 -42.444 1.00 33.56 42  A 1 
ATOM 316  C CB  . ALA A 0 42  . 61.078   -12.050 -41.439 1.00 33.56 42  A 1 
ATOM 317  O O   . ALA A 0 42  . 63.043   -14.158 -41.935 1.00 33.56 42  A 1 
ATOM 318  N N   . ALA A 0 43  . 61.672   -15.195 -43.360 1.00 29.77 43  A 1 
ATOM 319  C CA  . ALA A 0 43  . 62.623   -15.692 -44.305 1.00 29.77 43  A 1 
ATOM 320  C C   . ALA A 0 43  . 62.943   -14.491 -45.195 1.00 29.77 43  A 1 
ATOM 321  C CB  . ALA A 0 43  . 62.000   -16.890 -45.037 1.00 29.77 43  A 1 
ATOM 322  O O   . ALA A 0 43  . 62.608   -14.463 -46.376 1.00 29.77 43  A 1 
ATOM 323  N N   . SER A 0 44  . 63.575   -13.469 -44.617 1.00 33.54 44  A 1 
ATOM 324  C CA  . SER A 0 44  . 64.311   -12.450 -45.337 1.00 33.54 44  A 1 
ATOM 325  C C   . SER A 0 44  . 65.553   -13.144 -45.887 1.00 33.54 44  A 1 
ATOM 326  C CB  . SER A 0 44  . 64.567   -11.211 -44.463 1.00 33.54 44  A 1 
ATOM 327  O O   . SER A 0 44  . 66.692   -12.962 -45.467 1.00 33.54 44  A 1 
ATOM 328  O OG  . SER A 0 44  . 64.782   -11.566 -43.113 1.00 33.54 44  A 1 
ATOM 329  N N   . ALA A 0 45  . 65.299   -13.992 -46.884 1.00 28.04 45  A 1 
ATOM 330  C CA  . ALA A 0 45  . 66.246   -14.419 -47.885 1.00 28.04 45  A 1 
ATOM 331  C C   . ALA A 0 45  . 66.572   -13.203 -48.763 1.00 28.04 45  A 1 
ATOM 332  C CB  . ALA A 0 45  . 65.636   -15.592 -48.665 1.00 28.04 45  A 1 
ATOM 333  O O   . ALA A 0 45  . 66.231   -13.142 -49.937 1.00 28.04 45  A 1 
ATOM 334  N N   . SER A 0 46  . 67.232   -12.204 -48.188 1.00 35.40 46  A 1 
ATOM 335  C CA  . SER A 0 46  . 67.824   -11.115 -48.948 1.00 35.40 46  A 1 
ATOM 336  C C   . SER A 0 46  . 69.201   -10.835 -48.381 1.00 35.40 46  A 1 
ATOM 337  C CB  . SER A 0 46  . 66.919   -9.887  -49.029 1.00 35.40 46  A 1 
ATOM 338  O O   . SER A 0 46  . 69.401   -10.061 -47.451 1.00 35.40 46  A 1 
ATOM 339  O OG  . SER A 0 46  . 66.627   -9.383  -47.750 1.00 35.40 46  A 1 
ATOM 340  N N   . LYS A 0 47  . 70.148   -11.538 -48.992 1.00 29.95 47  A 1 
ATOM 341  C CA  . LYS A 0 47  . 71.582   -11.290 -49.036 1.00 29.95 47  A 1 
ATOM 342  C C   . LYS A 0 47  . 71.827   -9.819  -49.416 1.00 29.95 47  A 1 
ATOM 343  C CB  . LYS A 0 47  . 72.082   -12.297 -50.094 1.00 29.95 47  A 1 
ATOM 344  O O   . LYS A 0 47  . 72.038   -9.514  -50.584 1.00 29.95 47  A 1 
ATOM 345  C CG  . LYS A 0 47  . 73.580   -12.598 -50.126 1.00 29.95 47  A 1 
ATOM 346  C CD  . LYS A 0 47  . 73.840   -13.558 -51.300 1.00 29.95 47  A 1 
ATOM 347  C CE  . LYS A 0 47  . 75.247   -14.155 -51.235 1.00 29.95 47  A 1 
ATOM 348  N NZ  . LYS A 0 47  . 75.512   -15.029 -52.405 1.00 29.95 47  A 1 
ATOM 349  N N   . ALA A 0 48  . 71.746   -8.905  -48.455 1.00 32.01 48  A 1 
ATOM 350  C CA  . ALA A 0 48  . 72.044   -7.493  -48.647 1.00 32.01 48  A 1 
ATOM 351  C C   . ALA A 0 48  . 73.233   -7.132  -47.761 1.00 32.01 48  A 1 
ATOM 352  C CB  . ALA A 0 48  . 70.797   -6.643  -48.397 1.00 32.01 48  A 1 
ATOM 353  O O   . ALA A 0 48  . 73.150   -7.086  -46.538 1.00 32.01 48  A 1 
ATOM 354  N N   . ALA A 0 49  . 74.368   -6.953  -48.425 1.00 33.61 49  A 1 
ATOM 355  C CA  . ALA A 0 49  . 75.596   -6.457  -47.849 1.00 33.61 49  A 1 
ATOM 356  C C   . ALA A 0 49  . 75.359   -5.124  -47.115 1.00 33.61 49  A 1 
ATOM 357  C CB  . ALA A 0 49  . 76.579   -6.294  -49.015 1.00 33.61 49  A 1 
ATOM 358  O O   . ALA A 0 49  . 74.743   -4.213  -47.662 1.00 33.61 49  A 1 
ATOM 359  N N   . GLY A 0 50  . 75.899   -5.010  -45.902 1.00 38.07 50  A 1 
ATOM 360  C CA  . GLY A 0 50  . 76.327   -3.731  -45.337 1.00 38.07 50  A 1 
ATOM 361  C C   . GLY A 0 50  . 75.257   -2.752  -44.858 1.00 38.07 50  A 1 
ATOM 362  O O   . GLY A 0 50  . 75.579   -1.573  -44.761 1.00 38.07 50  A 1 
ATOM 363  N N   . ARG A 0 51  . 74.029   -3.184  -44.543 1.00 35.43 51  A 1 
ATOM 364  C CA  . ARG A 0 51  . 73.100   -2.339  -43.774 1.00 35.43 51  A 1 
ATOM 365  C C   . ARG A 0 51  . 72.998   -2.803  -42.330 1.00 35.43 51  A 1 
ATOM 366  C CB  . ARG A 0 51  . 71.725   -2.189  -44.450 1.00 35.43 51  A 1 
ATOM 367  O O   . ARG A 0 51  . 72.810   -3.992  -42.076 1.00 35.43 51  A 1 
ATOM 368  C CG  . ARG A 0 51  . 71.650   -0.858  -45.221 1.00 35.43 51  A 1 
ATOM 369  C CD  . ARG A 0 51  . 70.222   -0.311  -45.335 1.00 35.43 51  A 1 
ATOM 370  N NE  . ARG A 0 51  . 69.501   -0.819  -46.518 1.00 35.43 51  A 1 
ATOM 371  N NH1 . ARG A 0 51  . 68.860   1.221   -47.377 1.00 35.43 51  A 1 
ATOM 372  N NH2 . ARG A 0 51  . 68.203   -0.653  -48.385 1.00 35.43 51  A 1 
ATOM 373  C CZ  . ARG A 0 51  . 68.866   -0.084  -47.417 1.00 35.43 51  A 1 
ATOM 374  N N   . ASP A 0 52  . 73.144   -1.834  -41.433 1.00 42.86 52  A 1 
ATOM 375  C CA  . ASP A 0 52  . 72.943   -1.914  -39.991 1.00 42.86 52  A 1 
ATOM 376  C C   . ASP A 0 52  . 71.814   -2.888  -39.665 1.00 42.86 52  A 1 
ATOM 377  C CB  . ASP A 0 52  . 72.614   -0.505  -39.472 1.00 42.86 52  A 1 
ATOM 378  O O   . ASP A 0 52  . 70.663   -2.691  -40.058 1.00 42.86 52  A 1 
ATOM 379  C CG  . ASP A 0 52  . 73.721   0.487   -39.833 1.00 42.86 52  A 1 
ATOM 380  O OD1 . ASP A 0 52  . 74.893   0.148   -39.563 1.00 42.86 52  A 1 
ATOM 381  O OD2 . ASP A 0 52  . 73.399   1.495   -40.500 1.00 42.86 52  A 1 
ATOM 382  N N   . THR A 0 53  . 72.152   -3.999  -39.016 1.00 43.37 53  A 1 
ATOM 383  C CA  . THR A 0 53  . 71.144   -4.970  -38.597 1.00 43.37 53  A 1 
ATOM 384  C C   . THR A 0 53  . 70.472   -4.404  -37.354 1.00 43.37 53  A 1 
ATOM 385  C CB  . THR A 0 53  . 71.752   -6.362  -38.369 1.00 43.37 53  A 1 
ATOM 386  O O   . THR A 0 53  . 70.887   -4.698  -36.237 1.00 43.37 53  A 1 
ATOM 387  C CG2 . THR A 0 53  . 70.673   -7.440  -38.267 1.00 43.37 53  A 1 
ATOM 388  O OG1 . THR A 0 53  . 72.581   -6.693  -39.466 1.00 43.37 53  A 1 
ATOM 389  N N   . ILE A 0 54  . 69.476   -3.541  -37.555 1.00 46.15 54  A 1 
ATOM 390  C CA  . ILE A 0 54  . 68.542   -3.153  -36.499 1.00 46.15 54  A 1 
ATOM 391  C C   . ILE A 0 54  . 67.829   -4.443  -36.093 1.00 46.15 54  A 1 
ATOM 392  C CB  . ILE A 0 54  . 67.556   -2.061  -36.981 1.00 46.15 54  A 1 
ATOM 393  O O   . ILE A 0 54  . 67.130   -5.051  -36.904 1.00 46.15 54  A 1 
ATOM 394  C CG1 . ILE A 0 54  . 68.315   -0.811  -37.493 1.00 46.15 54  A 1 
ATOM 395  C CG2 . ILE A 0 54  . 66.600   -1.680  -35.833 1.00 46.15 54  A 1 
ATOM 396  C CD1 . ILE A 0 54  . 67.419   0.236   -38.166 1.00 46.15 54  A 1 
ATOM 397  N N   . GLN A 0 55  . 68.079   -4.913  -34.874 1.00 56.88 55  A 1 
ATOM 398  C CA  . GLN A 0 55  . 67.258   -5.950  -34.267 1.00 56.88 55  A 1 
ATOM 399  C C   . GLN A 0 55  . 66.241   -5.221  -33.405 1.00 56.88 55  A 1 
ATOM 400  C CB  . GLN A 0 55  . 68.113   -6.950  -33.479 1.00 56.88 55  A 1 
ATOM 401  O O   . GLN A 0 55  . 66.611   -4.647  -32.384 1.00 56.88 55  A 1 
ATOM 402  C CG  . GLN A 0 55  . 69.004   -7.767  -34.424 1.00 56.88 55  A 1 
ATOM 403  C CD  . GLN A 0 55  . 69.664   -8.923  -33.697 1.00 56.88 55  A 1 
ATOM 404  N NE2 . GLN A 0 55  . 69.348   -10.158 -34.018 1.00 56.88 55  A 1 
ATOM 405  O OE1 . GLN A 0 55  . 70.480   -8.747  -32.813 1.00 56.88 55  A 1 
ATOM 406  N N   . GLY A 0 56  . 65.000   -5.193  -33.877 1.00 59.45 56  A 1 
ATOM 407  C CA  . GLY A 0 56  . 63.865   -4.698  -33.116 1.00 59.45 56  A 1 
ATOM 408  C C   . GLY A 0 56  . 62.821   -5.788  -32.928 1.00 59.45 56  A 1 
ATOM 409  O O   . GLY A 0 56  . 62.804   -6.769  -33.681 1.00 59.45 56  A 1 
ATOM 410  N N   . SER A 0 57  . 62.002   -5.625  -31.900 1.00 69.74 57  A 1 
ATOM 411  C CA  . SER A 0 57  . 60.732   -6.328  -31.734 1.00 69.74 57  A 1 
ATOM 412  C C   . SER A 0 57  . 59.642   -5.278  -31.601 1.00 69.74 57  A 1 
ATOM 413  C CB  . SER A 0 57  . 60.736   -7.234  -30.495 1.00 69.74 57  A 1 
ATOM 414  O O   . SER A 0 57  . 59.823   -4.375  -30.788 1.00 69.74 57  A 1 
ATOM 415  O OG  . SER A 0 57  . 61.098   -6.526  -29.321 1.00 69.74 57  A 1 
ATOM 416  N N   . ASP A 0 58  . 58.575   -5.448  -32.372 1.00 71.41 58  A 1 
ATOM 417  C CA  . ASP A 0 58  . 57.315   -4.715  -32.310 1.00 71.41 58  A 1 
ATOM 418  C C   . ASP A 0 58  . 56.247   -5.631  -31.686 1.00 71.41 58  A 1 
ATOM 419  C CB  . ASP A 0 58  . 56.927   -4.221  -33.726 1.00 71.41 58  A 1 
ATOM 420  O O   . ASP A 0 58  . 56.169   -6.832  -31.986 1.00 71.41 58  A 1 
ATOM 421  C CG  . ASP A 0 58  . 56.938   -5.265  -34.870 1.00 71.41 58  A 1 
ATOM 422  O OD1 . ASP A 0 58  . 57.312   -6.448  -34.652 1.00 71.41 58  A 1 
ATOM 423  O OD2 . ASP A 0 58  . 56.715   -4.879  -36.045 1.00 71.41 58  A 1 
ATOM 424  N N   . PHE A 0 59  . 55.459   -5.106  -30.754 1.00 74.10 59  A 1 
ATOM 425  C CA  . PHE A 0 59  . 54.299   -5.799  -30.201 1.00 74.10 59  A 1 
ATOM 426  C C   . PHE A 0 59  . 53.109   -4.850  -30.169 1.00 74.10 59  A 1 
ATOM 427  C CB  . PHE A 0 59  . 54.607   -6.351  -28.799 1.00 74.10 59  A 1 
ATOM 428  O O   . PHE A 0 59  . 53.166   -3.855  -29.464 1.00 74.10 59  A 1 
ATOM 429  C CG  . PHE A 0 59  . 53.397   -6.956  -28.103 1.00 74.10 59  A 1 
ATOM 430  C CD1 . PHE A 0 59  . 52.643   -6.187  -27.195 1.00 74.10 59  A 1 
ATOM 431  C CD2 . PHE A 0 59  . 52.986   -8.268  -28.410 1.00 74.10 59  A 1 
ATOM 432  C CE1 . PHE A 0 59  . 51.498   -6.729  -26.587 1.00 74.10 59  A 1 
ATOM 433  C CE2 . PHE A 0 59  . 51.836   -8.811  -27.806 1.00 74.10 59  A 1 
ATOM 434  C CZ  . PHE A 0 59  . 51.095   -8.041  -26.890 1.00 74.10 59  A 1 
ATOM 435  N N   . ASP A 0 60  . 52.035   -5.226  -30.866 1.00 80.33 60  A 1 
ATOM 436  C CA  . ASP A 0 60  . 50.763   -4.505  -30.867 1.00 80.33 60  A 1 
ATOM 437  C C   . ASP A 0 60  . 49.657   -5.395  -30.287 1.00 80.33 60  A 1 
ATOM 438  C CB  . ASP A 0 60  . 50.358   -4.099  -32.293 1.00 80.33 60  A 1 
ATOM 439  O O   . ASP A 0 60  . 49.497   -6.561  -30.687 1.00 80.33 60  A 1 
ATOM 440  C CG  . ASP A 0 60  . 51.438   -3.362  -33.083 1.00 80.33 60  A 1 
ATOM 441  O OD1 . ASP A 0 60  . 51.920   -2.327  -32.598 1.00 80.33 60  A 1 
ATOM 442  O OD2 . ASP A 0 60  . 51.722   -3.842  -34.210 1.00 80.33 60  A 1 
ATOM 443  N N   . ALA A 0 61  . 48.835   -4.832  -29.407 1.00 76.96 61  A 1 
ATOM 444  C CA  . ALA A 0 61  . 47.603   -5.448  -28.934 1.00 76.96 61  A 1 
ATOM 445  C C   . ALA A 0 61  . 46.451   -4.438  -28.937 1.00 76.96 61  A 1 
ATOM 446  C CB  . ALA A 0 61  . 47.837   -6.058  -27.548 1.00 76.96 61  A 1 
ATOM 447  O O   . ALA A 0 61  . 46.622   -3.273  -28.605 1.00 76.96 61  A 1 
ATOM 448  N N   . TRP A 0 62  . 45.255   -4.906  -29.295 1.00 83.74 62  A 1 
ATOM 449  C CA  . TRP A 0 62  . 44.012   -4.148  -29.164 1.00 83.74 62  A 1 
ATOM 450  C C   . TRP A 0 62  . 42.887   -5.085  -28.733 1.00 83.74 62  A 1 
ATOM 451  C CB  . TRP A 0 62  . 43.666   -3.426  -30.473 1.00 83.74 62  A 1 
ATOM 452  O O   . TRP A 0 62  . 42.811   -6.228  -29.207 1.00 83.74 62  A 1 
ATOM 453  C CG  . TRP A 0 62  . 42.319   -2.766  -30.475 1.00 83.74 62  A 1 
ATOM 454  C CD1 . TRP A 0 62  . 42.015   -1.610  -29.847 1.00 83.74 62  A 1 
ATOM 455  C CD2 . TRP A 0 62  . 41.054   -3.264  -31.010 1.00 83.74 62  A 1 
ATOM 456  C CE2 . TRP A 0 62  . 40.022   -2.338  -30.669 1.00 83.74 62  A 1 
ATOM 457  C CE3 . TRP A 0 62  . 40.668   -4.429  -31.708 1.00 83.74 62  A 1 
ATOM 458  N NE1 . TRP A 0 62  . 40.664   -1.355  -29.950 1.00 83.74 62  A 1 
ATOM 459  C CH2 . TRP A 0 62  . 38.332   -3.710  -31.729 1.00 83.74 62  A 1 
ATOM 460  C CZ2 . TRP A 0 62  . 38.681   -2.547  -31.021 1.00 83.74 62  A 1 
ATOM 461  C CZ3 . TRP A 0 62  . 39.324   -4.650  -32.069 1.00 83.74 62  A 1 
ATOM 462  N N   . GLY A 0 63  . 42.021   -4.601  -27.850 1.00 86.95 63  A 1 
ATOM 463  C CA  . GLY A 0 63  . 40.890   -5.343  -27.314 1.00 86.95 63  A 1 
ATOM 464  C C   . GLY A 0 63  . 39.632   -4.493  -27.203 1.00 86.95 63  A 1 
ATOM 465  O O   . GLY A 0 63  . 39.689   -3.268  -27.110 1.00 86.95 63  A 1 
ATOM 466  N N   . ARG A 0 64  . 38.495   -5.191  -27.257 1.00 91.04 64  A 1 
ATOM 467  C CA  . ARG A 0 64  . 37.188   -4.676  -26.866 1.00 91.04 64  A 1 
ATOM 468  C C   . ARG A 0 64  . 36.335   -5.808  -26.316 1.00 91.04 64  A 1 
ATOM 469  C CB  . ARG A 0 64  . 36.503   -3.964  -28.040 1.00 91.04 64  A 1 
ATOM 470  O O   . ARG A 0 64  . 36.128   -6.801  -27.025 1.00 91.04 64  A 1 
ATOM 471  C CG  . ARG A 0 64  . 35.132   -3.411  -27.629 1.00 91.04 64  A 1 
ATOM 472  C CD  . ARG A 0 64  . 34.524   -2.600  -28.770 1.00 91.04 64  A 1 
ATOM 473  N NE  . ARG A 0 64  . 33.256   -2.015  -28.335 1.00 91.04 64  A 1 
ATOM 474  N NH1 . ARG A 0 64  . 32.605   -1.035  -30.291 1.00 91.04 64  A 1 
ATOM 475  N NH2 . ARG A 0 64  . 31.368   -0.785  -28.443 1.00 91.04 64  A 1 
ATOM 476  C CZ  . ARG A 0 64  . 32.406   -1.294  -29.026 1.00 91.04 64  A 1 
ATOM 477  N N   . ASP A 0 65  . 35.808   -5.646  -25.122 1.00 90.38 65  A 1 
ATOM 478  C CA  . ASP A 0 65  . 34.779   -6.489  -24.524 1.00 90.38 65  A 1 
ATOM 479  C C   . ASP A 0 65  . 33.554   -5.652  -24.169 1.00 90.38 65  A 1 
ATOM 480  C CB  . ASP A 0 65  . 35.295   -7.361  -23.366 1.00 90.38 65  A 1 
ATOM 481  O O   . ASP A 0 65  . 33.616   -4.449  -23.983 1.00 90.38 65  A 1 
ATOM 482  C CG  . ASP A 0 65  . 36.097   -6.660  -22.274 1.00 90.38 65  A 1 
ATOM 483  O OD1 . ASP A 0 65  . 36.377   -5.471  -22.473 1.00 90.38 65  A 1 
ATOM 484  O OD2 . ASP A 0 65  . 36.589   -7.426  -21.411 1.00 90.38 65  A 1 
ATOM 485  N N   . GLN A 0 66  . 32.393   -6.291  -24.278 1.00 93.05 66  A 1 
ATOM 486  C CA  . GLN A 0 66  . 31.096   -5.656  -24.096 1.00 93.05 66  A 1 
ATOM 487  C C   . GLN A 0 66  . 30.225   -6.629  -23.331 1.00 93.05 66  A 1 
ATOM 488  C CB  . GLN A 0 66  . 30.432   -5.334  -25.443 1.00 93.05 66  A 1 
ATOM 489  O O   . GLN A 0 66  . 29.809   -7.653  -23.892 1.00 93.05 66  A 1 
ATOM 490  C CG  . GLN A 0 66  . 30.917   -4.026  -26.062 1.00 93.05 66  A 1 
ATOM 491  C CD  . GLN A 0 66  . 30.447   -3.919  -27.503 1.00 93.05 66  A 1 
ATOM 492  N NE2 . GLN A 0 66  . 31.299   -4.259  -28.446 1.00 93.05 66  A 1 
ATOM 493  O OE1 . GLN A 0 66  . 29.313   -3.611  -27.848 1.00 93.05 66  A 1 
ATOM 494  N N   . ASP A 0 67  . 29.919   -6.282  -22.092 1.00 93.33 67  A 1 
ATOM 495  C CA  . ASP A 0 67  . 29.046   -7.057  -21.234 1.00 93.33 67  A 1 
ATOM 496  C C   . ASP A 0 67  . 27.733   -6.300  -21.002 1.00 93.33 67  A 1 
ATOM 497  C CB  . ASP A 0 67  . 29.793   -7.476  -19.955 1.00 93.33 67  A 1 
ATOM 498  O O   . ASP A 0 67  . 27.677   -5.077  -20.905 1.00 93.33 67  A 1 
ATOM 499  C CG  . ASP A 0 67  . 30.801   -8.625  -20.171 1.00 93.33 67  A 1 
ATOM 500  O OD1 . ASP A 0 67  . 30.640   -9.398  -21.152 1.00 93.33 67  A 1 
ATOM 501  O OD2 . ASP A 0 67  . 31.600   -8.903  -19.252 1.00 93.33 67  A 1 
ATOM 502  N N   . LEU A 0 68  . 26.626   -7.044  -20.976 1.00 94.71 68  A 1 
ATOM 503  C CA  . LEU A 0 68  . 25.293   -6.515  -20.699 1.00 94.71 68  A 1 
ATOM 504  C C   . LEU A 0 68  . 24.539   -7.513  -19.828 1.00 94.71 68  A 1 
ATOM 505  C CB  . LEU A 0 68  . 24.545   -6.220  -22.016 1.00 94.71 68  A 1 
ATOM 506  O O   . LEU A 0 68  . 24.291   -8.650  -20.238 1.00 94.71 68  A 1 
ATOM 507  C CG  . LEU A 0 68  . 23.075   -5.784  -21.832 1.00 94.71 68  A 1 
ATOM 508  C CD1 . LEU A 0 68  . 22.926   -4.427  -21.148 1.00 94.71 68  A 1 
ATOM 509  C CD2 . LEU A 0 68  . 22.381   -5.691  -23.193 1.00 94.71 68  A 1 
ATOM 510  N N   . SER A 0 69  . 24.113   -7.056  -18.657 1.00 97.00 69  A 1 
ATOM 511  C CA  . SER A 0 69  . 23.221   -7.782  -17.764 1.00 97.00 69  A 1 
ATOM 512  C C   . SER A 0 69  . 21.917   -7.019  -17.600 1.00 97.00 69  A 1 
ATOM 513  C CB  . SER A 0 69  . 23.886   -8.029  -16.412 1.00 97.00 69  A 1 
ATOM 514  O O   . SER A 0 69  . 21.910   -5.808  -17.382 1.00 97.00 69  A 1 
ATOM 515  O OG  . SER A 0 69  . 23.126   -8.994  -15.706 1.00 97.00 69  A 1 
ATOM 516  N N   . VAL A 0 70  . 20.801   -7.738  -17.707 1.00 96.58 70  A 1 
ATOM 517  C CA  . VAL A 0 70  . 19.467   -7.201  -17.445 1.00 96.58 70  A 1 
ATOM 518  C C   . VAL A 0 70  . 18.729   -8.187  -16.563 1.00 96.58 70  A 1 
ATOM 519  C CB  . VAL A 0 70  . 18.670   -6.915  -18.731 1.00 96.58 70  A 1 
ATOM 520  O O   . VAL A 0 70  . 18.417   -9.296  -16.999 1.00 96.58 70  A 1 
ATOM 521  C CG1 . VAL A 0 70  . 17.295   -6.312  -18.399 1.00 96.58 70  A 1 
ATOM 522  C CG2 . VAL A 0 70  . 19.406   -5.931  -19.650 1.00 96.58 70  A 1 
ATOM 523  N N   . ASP A 0 71  . 18.418   -7.752  -15.352 1.00 97.15 71  A 1 
ATOM 524  C CA  . ASP A 0 71  . 17.594   -8.492  -14.412 1.00 97.15 71  A 1 
ATOM 525  C C   . ASP A 0 71  . 16.259   -7.767  -14.274 1.00 97.15 71  A 1 
ATOM 526  C CB  . ASP A 0 71  . 18.329   -8.669  -13.077 1.00 97.15 71  A 1 
ATOM 527  O O   . ASP A 0 71  . 16.181   -6.634  -13.810 1.00 97.15 71  A 1 
ATOM 528  C CG  . ASP A 0 71  . 19.480   -9.678  -13.172 1.00 97.15 71  A 1 
ATOM 529  O OD1 . ASP A 0 71  . 19.279   -10.738 -13.812 1.00 97.15 71  A 1 
ATOM 530  O OD2 . ASP A 0 71  . 20.532   -9.437  -12.540 1.00 97.15 71  A 1 
ATOM 531  N N   . GLU A 0 72  . 15.188   -8.415  -14.722 1.00 96.99 72  A 1 
ATOM 532  C CA  . GLU A 0 72  . 13.850   -7.833  -14.759 1.00 96.99 72  A 1 
ATOM 533  C C   . GLU A 0 72  . 12.871   -8.761  -14.047 1.00 96.99 72  A 1 
ATOM 534  C CB  . GLU A 0 72  . 13.459   -7.544  -16.215 1.00 96.99 72  A 1 
ATOM 535  O O   . GLU A 0 72  . 12.812   -9.967  -14.305 1.00 96.99 72  A 1 
ATOM 536  C CG  . GLU A 0 72  . 12.177   -6.709  -16.321 1.00 96.99 72  A 1 
ATOM 537  C CD  . GLU A 0 72  . 11.866   -6.264  -17.764 1.00 96.99 72  A 1 
ATOM 538  O OE1 . GLU A 0 72  . 11.048   -5.336  -17.933 1.00 96.99 72  A 1 
ATOM 539  O OE2 . GLU A 0 72  . 12.428   -6.840  -18.723 1.00 96.99 72  A 1 
ATOM 540  N N   . SER A 0 73  . 12.094   -8.204  -13.125 1.00 97.36 73  A 1 
ATOM 541  C CA  . SER A 0 73  . 11.147   -8.968  -12.327 1.00 97.36 73  A 1 
ATOM 542  C C   . SER A 0 73  . 9.841    -8.216  -12.140 1.00 97.36 73  A 1 
ATOM 543  C CB  . SER A 0 73  . 11.766   -9.384  -10.991 1.00 97.36 73  A 1 
ATOM 544  O O   . SER A 0 73  . 9.801    -7.001  -11.963 1.00 97.36 73  A 1 
ATOM 545  O OG  . SER A 0 73  . 11.989   -8.271  -10.155 1.00 97.36 73  A 1 
ATOM 546  N N   . TYR A 0 74  . 8.762    -8.988  -12.164 1.00 97.02 74  A 1 
ATOM 547  C CA  . TYR A 0 74  . 7.408    -8.520  -11.938 1.00 97.02 74  A 1 
ATOM 548  C C   . TYR A 0 74  . 6.727    -9.471  -10.972 1.00 97.02 74  A 1 
ATOM 549  C CB  . TYR A 0 74  . 6.628    -8.491  -13.253 1.00 97.02 74  A 1 
ATOM 550  O O   . TYR A 0 74  . 6.839    -10.695 -11.105 1.00 97.02 74  A 1 
ATOM 551  C CG  . TYR A 0 74  . 7.069    -7.432  -14.235 1.00 97.02 74  A 1 
ATOM 552  C CD1 . TYR A 0 74  . 6.454    -6.166  -14.202 1.00 97.02 74  A 1 
ATOM 553  C CD2 . TYR A 0 74  . 8.046    -7.722  -15.208 1.00 97.02 74  A 1 
ATOM 554  C CE1 . TYR A 0 74  . 6.782    -5.201  -15.170 1.00 97.02 74  A 1 
ATOM 555  C CE2 . TYR A 0 74  . 8.376    -6.758  -16.178 1.00 97.02 74  A 1 
ATOM 556  O OH  . TYR A 0 74  . 8.073    -4.559  -17.080 1.00 97.02 74  A 1 
ATOM 557  C CZ  . TYR A 0 74  . 7.738    -5.501  -16.165 1.00 97.02 74  A 1 
ATOM 558  N N   . GLY A 0 75  . 5.965    -8.921  -10.040 1.00 96.20 75  A 1 
ATOM 559  C CA  . GLY A 0 75  . 5.188    -9.723  -9.117  1.00 96.20 75  A 1 
ATOM 560  C C   . GLY A 0 75  . 3.882    -9.054  -8.757  1.00 96.20 75  A 1 
ATOM 561  O O   . GLY A 0 75  . 3.765    -7.834  -8.705  1.00 96.20 75  A 1 
ATOM 562  N N   . ARG A 0 76  . 2.875    -9.887  -8.512  1.00 96.53 76  A 1 
ATOM 563  C CA  . ARG A 0 76  . 1.579    -9.463  -7.995  1.00 96.53 76  A 1 
ATOM 564  C C   . ARG A 0 76  . 1.158    -10.424 -6.903  1.00 96.53 76  A 1 
ATOM 565  C CB  . ARG A 0 76  . 0.529    -9.384  -9.109  1.00 96.53 76  A 1 
ATOM 566  O O   . ARG A 0 76  . 1.106    -11.632 -7.131  1.00 96.53 76  A 1 
ATOM 567  C CG  . ARG A 0 76  . 0.840    -8.284  -10.132 1.00 96.53 76  A 1 
ATOM 568  C CD  . ARG A 0 76  . -0.267   -8.233  -11.185 1.00 96.53 76  A 1 
ATOM 569  N NE  . ARG A 0 76  . 0.038    -7.255  -12.234 1.00 96.53 76  A 1 
ATOM 570  N NH1 . ARG A 0 76  . -1.875   -7.439  -13.475 1.00 96.53 76  A 1 
ATOM 571  N NH2 . ARG A 0 76  . -0.371   -5.870  -13.975 1.00 96.53 76  A 1 
ATOM 572  C CZ  . ARG A 0 76  . -0.734   -6.862  -13.224 1.00 96.53 76  A 1 
ATOM 573  N N   . THR A 0 77  . 0.822    -9.883  -5.746  1.00 95.89 77  A 1 
ATOM 574  C CA  . THR A 0 77  . 0.318    -10.637 -4.604  1.00 95.89 77  A 1 
ATOM 575  C C   . THR A 0 77  . -1.076   -10.138 -4.275  1.00 95.89 77  A 1 
ATOM 576  C CB  . THR A 0 77  . 1.259    -10.512 -3.399  1.00 95.89 77  A 1 
ATOM 577  O O   . THR A 0 77  . -1.285   -8.942  -4.122  1.00 95.89 77  A 1 
ATOM 578  C CG2 . THR A 0 77  . 0.784    -11.353 -2.213  1.00 95.89 77  A 1 
ATOM 579  O OG1 . THR A 0 77  . 2.528    -11.007 -3.755  1.00 95.89 77  A 1 
ATOM 580  N N   . ASN A 0 78  . -2.027   -11.063 -4.160  1.00 94.49 78  A 1 
ATOM 581  C CA  . ASN A 0 78  . -3.354   -10.798 -3.614  1.00 94.49 78  A 1 
ATOM 582  C C   . ASN A 0 78  . -3.568   -11.741 -2.436  1.00 94.49 78  A 1 
ATOM 583  C CB  . ASN A 0 78  . -4.422   -10.977 -4.702  1.00 94.49 78  A 1 
ATOM 584  O O   . ASN A 0 78  . -3.542   -12.964 -2.599  1.00 94.49 78  A 1 
ATOM 585  C CG  . ASN A 0 78  . -5.813   -10.573 -4.228  1.00 94.49 78  A 1 
ATOM 586  N ND2 . ASN A 0 78  . -6.598   -10.004 -5.100  1.00 94.49 78  A 1 
ATOM 587  O OD1 . ASN A 0 78  . -6.246   -10.754 -3.102  1.00 94.49 78  A 1 
ATOM 588  N N   . ALA A 0 79  . -3.772   -11.172 -1.259  1.00 94.10 79  A 1 
ATOM 589  C CA  . ALA A 0 79  . -4.030   -11.899 -0.036  1.00 94.10 79  A 1 
ATOM 590  C C   . ALA A 0 79  . -5.343   -11.422 0.580   1.00 94.10 79  A 1 
ATOM 591  C CB  . ALA A 0 79  . -2.834   -11.731 0.904   1.00 94.10 79  A 1 
ATOM 592  O O   . ALA A 0 79  . -5.616   -10.226 0.676   1.00 94.10 79  A 1 
ATOM 593  N N   . LYS A 0 80  . -6.154   -12.377 1.038   1.00 95.89 80  A 1 
ATOM 594  C CA  . LYS A 0 80  . -7.389   -12.115 1.778   1.00 95.89 80  A 1 
ATOM 595  C C   . LYS A 0 80  . -7.409   -12.972 3.027   1.00 95.89 80  A 1 
ATOM 596  C CB  . LYS A 0 80  . -8.628   -12.379 0.911   1.00 95.89 80  A 1 
ATOM 597  O O   . LYS A 0 80  . -7.122   -14.167 2.950   1.00 95.89 80  A 1 
ATOM 598  C CG  . LYS A 0 80  . -8.663   -11.454 -0.310  1.00 95.89 80  A 1 
ATOM 599  C CD  . LYS A 0 80  . -9.898   -11.713 -1.171  1.00 95.89 80  A 1 
ATOM 600  C CE  . LYS A 0 80  . -9.775   -10.822 -2.407  1.00 95.89 80  A 1 
ATOM 601  N NZ  . LYS A 0 80  . -10.893  -11.040 -3.350  1.00 95.89 80  A 1 
ATOM 602  N N   . SER A 0 81  . -7.785   -12.382 4.151   1.00 95.64 81  A 1 
ATOM 603  C CA  . SER A 0 81  . -8.017   -13.106 5.393   1.00 95.64 81  A 1 
ATOM 604  C C   . SER A 0 81  . -9.334   -12.681 6.027   1.00 95.64 81  A 1 
ATOM 605  C CB  . SER A 0 81  . -6.836   -12.971 6.357   1.00 95.64 81  A 1 
ATOM 606  O O   . SER A 0 81  . -9.760   -11.531 5.921   1.00 95.64 81  A 1 
ATOM 607  O OG  . SER A 0 81  . -6.616   -11.633 6.740   1.00 95.64 81  A 1 
ATOM 608  N N   . TYR A 0 82  . -9.976   -13.657 6.660   1.00 91.68 82  A 1 
ATOM 609  C CA  . TYR A 0 82  . -11.213  -13.500 7.406   1.00 91.68 82  A 1 
ATOM 610  C C   . TYR A 0 82  . -11.038  -14.219 8.738   1.00 91.68 82  A 1 
ATOM 611  C CB  . TYR A 0 82  . -12.396  -14.084 6.622   1.00 91.68 82  A 1 
ATOM 612  O O   . TYR A 0 82  . -10.564  -15.358 8.759   1.00 91.68 82  A 1 
ATOM 613  C CG  . TYR A 0 82  . -12.606  -13.465 5.253   1.00 91.68 82  A 1 
ATOM 614  C CD1 . TYR A 0 82  . -13.367  -12.289 5.127   1.00 91.68 82  A 1 
ATOM 615  C CD2 . TYR A 0 82  . -12.021  -14.051 4.113   1.00 91.68 82  A 1 
ATOM 616  C CE1 . TYR A 0 82  . -13.545  -11.695 3.863   1.00 91.68 82  A 1 
ATOM 617  C CE2 . TYR A 0 82  . -12.192  -13.460 2.847   1.00 91.68 82  A 1 
ATOM 618  O OH  . TYR A 0 82  . -13.119  -11.700 1.502   1.00 91.68 82  A 1 
ATOM 619  C CZ  . TYR A 0 82  . -12.954  -12.279 2.722   1.00 91.68 82  A 1 
ATOM 620  N N   . ALA A 0 83  . -11.417  -13.562 9.823   1.00 89.46 83  A 1 
ATOM 621  C CA  . ALA A 0 83  . -11.484  -14.138 11.154  1.00 89.46 83  A 1 
ATOM 622  C C   . ALA A 0 83  . -12.835  -13.782 11.782  1.00 89.46 83  A 1 
ATOM 623  C CB  . ALA A 0 83  . -10.295  -13.644 11.984  1.00 89.46 83  A 1 
ATOM 624  O O   . ALA A 0 83  . -13.364  -12.696 11.549  1.00 89.46 83  A 1 
ATOM 625  N N   . ALA A 0 84  . -13.388  -14.726 12.536  1.00 83.57 84  A 1 
ATOM 626  C CA  . ALA A 0 84  . -14.590  -14.562 13.341  1.00 83.57 84  A 1 
ATOM 627  C C   . ALA A 0 84  . -14.437  -15.454 14.578  1.00 83.57 84  A 1 
ATOM 628  C CB  . ALA A 0 84  . -15.821  -14.948 12.510  1.00 83.57 84  A 1 
ATOM 629  O O   . ALA A 0 84  . -14.014  -16.607 14.436  1.00 83.57 84  A 1 
ATOM 630  N N   . GLU A 0 85  . -14.728  -14.925 15.764  1.00 80.29 85  A 1 
ATOM 631  C CA  . GLU A 0 85  . -14.487  -15.644 17.025  1.00 80.29 85  A 1 
ATOM 632  C C   . GLU A 0 85  . -15.628  -16.605 17.391  1.00 80.29 85  A 1 
ATOM 633  C CB  . GLU A 0 85  . -14.144  -14.648 18.142  1.00 80.29 85  A 1 
ATOM 634  O O   . GLU A 0 85  . -15.360  -17.722 17.840  1.00 80.29 85  A 1 
ATOM 635  C CG  . GLU A 0 85  . -12.772  -14.002 17.880  1.00 80.29 85  A 1 
ATOM 636  C CD  . GLU A 0 85  . -12.304  -13.101 19.031  1.00 80.29 85  A 1 
ATOM 637  O OE1 . GLU A 0 85  . -11.107  -13.210 19.391  1.00 80.29 85  A 1 
ATOM 638  O OE2 . GLU A 0 85  . -13.127  -12.295 19.522  1.00 80.29 85  A 1 
ATOM 639  N N   . SER A 0 86  . -16.880  -16.254 17.087  1.00 81.43 86  A 1 
ATOM 640  C CA  . SER A 0 86  . -18.022  -17.169 17.155  1.00 81.43 86  A 1 
ATOM 641  C C   . SER A 0 86  . -19.216  -16.657 16.334  1.00 81.43 86  A 1 
ATOM 642  C CB  . SER A 0 86  . -18.421  -17.426 18.614  1.00 81.43 86  A 1 
ATOM 643  O O   . SER A 0 86  . -19.259  -15.494 15.925  1.00 81.43 86  A 1 
ATOM 644  O OG  . SER A 0 86  . -19.193  -16.371 19.109  1.00 81.43 86  A 1 
ATOM 645  N N   . TYR A 0 87  . -20.153  -17.558 16.033  1.00 80.07 87  A 1 
ATOM 646  C CA  . TYR A 0 87  . -21.428  -17.246 15.392  1.00 80.07 87  A 1 
ATOM 647  C C   . TYR A 0 87  . -22.519  -18.105 16.013  1.00 80.07 87  A 1 
ATOM 648  C CB  . TYR A 0 87  . -21.380  -17.520 13.881  1.00 80.07 87  A 1 
ATOM 649  O O   . TYR A 0 87  . -22.464  -19.333 15.880  1.00 80.07 87  A 1 
ATOM 650  C CG  . TYR A 0 87  . -22.729  -17.325 13.208  1.00 80.07 87  A 1 
ATOM 651  C CD1 . TYR A 0 87  . -23.439  -18.394 12.619  1.00 80.07 87  A 1 
ATOM 652  C CD2 . TYR A 0 87  . -23.307  -16.050 13.246  1.00 80.07 87  A 1 
ATOM 653  C CE1 . TYR A 0 87  . -24.672  -18.151 11.973  1.00 80.07 87  A 1 
ATOM 654  C CE2 . TYR A 0 87  . -24.547  -15.810 12.645  1.00 80.07 87  A 1 
ATOM 655  O OH  . TYR A 0 87  . -26.353  -16.522 11.328  1.00 80.07 87  A 1 
ATOM 656  C CZ  . TYR A 0 87  . -25.208  -16.844 11.971  1.00 80.07 87  A 1 
ATOM 657  N N   . ASP A 0 88  . -23.516  -17.456 16.604  1.00 82.82 88  A 1 
ATOM 658  C CA  . ASP A 0 88  . -24.636  -18.127 17.248  1.00 82.82 88  A 1 
ATOM 659  C C   . ASP A 0 88  . -25.962  -17.736 16.576  1.00 82.82 88  A 1 
ATOM 660  C CB  . ASP A 0 88  . -24.621  -17.854 18.763  1.00 82.82 88  A 1 
ATOM 661  O O   . ASP A 0 88  . -26.252  -16.566 16.327  1.00 82.82 88  A 1 
ATOM 662  C CG  . ASP A 0 88  . -23.494  -18.575 19.529  1.00 82.82 88  A 1 
ATOM 663  O OD1 . ASP A 0 88  . -22.946  -19.576 19.004  1.00 82.82 88  A 1 
ATOM 664  O OD2 . ASP A 0 88  . -23.266  -18.206 20.701  1.00 82.82 88  A 1 
ATOM 665  N N   . GLU A 0 89  . -26.789  -18.745 16.289  1.00 84.69 89  A 1 
ATOM 666  C CA  . GLU A 0 89  . -28.205  -18.589 15.940  1.00 84.69 89  A 1 
ATOM 667  C C   . GLU A 0 89  . -29.034  -19.291 17.017  1.00 84.69 89  A 1 
ATOM 668  C CB  . GLU A 0 89  . -28.558  -19.201 14.566  1.00 84.69 89  A 1 
ATOM 669  O O   . GLU A 0 89  . -28.806  -20.471 17.308  1.00 84.69 89  A 1 
ATOM 670  C CG  . GLU A 0 89  . -27.837  -18.612 13.343  1.00 84.69 89  A 1 
ATOM 671  C CD  . GLU A 0 89  . -28.407  -19.134 11.995  1.00 84.69 89  A 1 
ATOM 672  O OE1 . GLU A 0 89  . -28.398  -18.405 10.967  1.00 84.69 89  A 1 
ATOM 673  O OE2 . GLU A 0 89  . -28.909  -20.276 11.944  1.00 84.69 89  A 1 
ATOM 674  N N   . TRP A 0 90  . -30.015  -18.597 17.592  1.00 86.56 90  A 1 
ATOM 675  C CA  . TRP A 0 90  . -30.865  -19.155 18.640  1.00 86.56 90  A 1 
ATOM 676  C C   . TRP A 0 90  . -32.338  -18.813 18.423  1.00 86.56 90  A 1 
ATOM 677  C CB  . TRP A 0 90  . -30.343  -18.729 20.017  1.00 86.56 90  A 1 
ATOM 678  O O   . TRP A 0 90  . -32.692  -17.772 17.877  1.00 86.56 90  A 1 
ATOM 679  C CG  . TRP A 0 90  . -30.229  -17.254 20.240  1.00 86.56 90  A 1 
ATOM 680  C CD1 . TRP A 0 90  . -29.120  -16.506 20.032  1.00 86.56 90  A 1 
ATOM 681  C CD2 . TRP A 0 90  . -31.261  -16.323 20.684  1.00 86.56 90  A 1 
ATOM 682  C CE2 . TRP A 0 90  . -30.694  -15.014 20.736  1.00 86.56 90  A 1 
ATOM 683  C CE3 . TRP A 0 90  . -32.623  -16.453 21.032  1.00 86.56 90  A 1 
ATOM 684  N NE1 . TRP A 0 90  . -29.388  -15.185 20.328  1.00 86.56 90  A 1 
ATOM 685  C CH2 . TRP A 0 90  . -32.796  -14.052 21.452  1.00 86.56 90  A 1 
ATOM 686  C CZ2 . TRP A 0 90  . -31.440  -13.891 21.120  1.00 86.56 90  A 1 
ATOM 687  C CZ3 . TRP A 0 90  . -33.381  -15.331 21.411  1.00 86.56 90  A 1 
ATOM 688  N N   . ASP A 0 91  . -33.197  -19.733 18.853  1.00 80.71 91  A 1 
ATOM 689  C CA  . ASP A 0 91  . -34.654  -19.638 18.800  1.00 80.71 91  A 1 
ATOM 690  C C   . ASP A 0 91  . -35.201  -20.125 20.146  1.00 80.71 91  A 1 
ATOM 691  C CB  . ASP A 0 91  . -35.178  -20.486 17.627  1.00 80.71 91  A 1 
ATOM 692  O O   . ASP A 0 91  . -34.812  -21.191 20.637  1.00 80.71 91  A 1 
ATOM 693  C CG  . ASP A 0 91  . -36.685  -20.353 17.356  1.00 80.71 91  A 1 
ATOM 694  O OD1 . ASP A 0 91  . -37.416  -19.813 18.215  1.00 80.71 91  A 1 
ATOM 695  O OD2 . ASP A 0 91  . -37.095  -20.849 16.281  1.00 80.71 91  A 1 
ATOM 696  N N   . ASN A 0 92  . -36.067  -19.328 20.759  1.00 78.72 92  A 1 
ATOM 697  C CA  . ASN A 0 92  . -36.780  -19.655 21.975  1.00 78.72 92  A 1 
ATOM 698  C C   . ASN A 0 92  . -38.272  -19.370 21.785  1.00 78.72 92  A 1 
ATOM 699  C CB  . ASN A 0 92  . -36.178  -18.871 23.148  1.00 78.72 92  A 1 
ATOM 700  O O   . ASN A 0 92  . -38.705  -18.220 21.760  1.00 78.72 92  A 1 
ATOM 701  C CG  . ASN A 0 92  . -36.814  -19.269 24.468  1.00 78.72 92  A 1 
ATOM 702  N ND2 . ASN A 0 92  . -36.811  -18.391 25.442  1.00 78.72 92  A 1 
ATOM 703  O OD1 . ASN A 0 92  . -37.297  -20.373 24.660  1.00 78.72 92  A 1 
ATOM 704  N N   . THR A 0 93  . -39.060  -20.436 21.701  1.00 76.00 93  A 1 
ATOM 705  C CA  . THR A 0 93  . -40.520  -20.370 21.723  1.00 76.00 93  A 1 
ATOM 706  C C   . THR A 0 93  . -41.010  -20.734 23.121  1.00 76.00 93  A 1 
ATOM 707  C CB  . THR A 0 93  . -41.120  -21.338 20.697  1.00 76.00 93  A 1 
ATOM 708  O O   . THR A 0 93  . -40.799  -21.865 23.570  1.00 76.00 93  A 1 
ATOM 709  C CG2 . THR A 0 93  . -42.629  -21.158 20.554  1.00 76.00 93  A 1 
ATOM 710  O OG1 . THR A 0 93  . -40.560  -21.197 19.411  1.00 76.00 93  A 1 
ATOM 711  N N   . ASN A 0 94  . -41.704  -19.816 23.791  1.00 71.27 94  A 1 
ATOM 712  C CA  . ASN A 0 94  . -42.410  -20.104 25.033  1.00 71.27 94  A 1 
ATOM 713  C C   . ASN A 0 94  . -43.916  -20.025 24.781  1.00 71.27 94  A 1 
ATOM 714  C CB  . ASN A 0 94  . -41.955  -19.151 26.145  1.00 71.27 94  A 1 
ATOM 715  O O   . ASN A 0 94  . -44.474  -18.950 24.644  1.00 71.27 94  A 1 
ATOM 716  C CG  . ASN A 0 94  . -42.636  -19.494 27.461  1.00 71.27 94  A 1 
ATOM 717  N ND2 . ASN A 0 94  . -42.936  -18.512 28.274  1.00 71.27 94  A 1 
ATOM 718  O OD1 . ASN A 0 94  . -42.881  -20.654 27.772  1.00 71.27 94  A 1 
ATOM 719  N N   . ASN A 0 95  . -44.569  -21.184 24.716  1.00 69.48 95  A 1 
ATOM 720  C CA  . ASN A 0 95  . -46.022  -21.256 24.619  1.00 69.48 95  A 1 
ATOM 721  C C   . ASN A 0 95  . -46.556  -21.736 25.960  1.00 69.48 95  A 1 
ATOM 722  C CB  . ASN A 0 95  . -46.422  -22.204 23.478  1.00 69.48 95  A 1 
ATOM 723  O O   . ASN A 0 95  . -46.526  -22.945 26.233  1.00 69.48 95  A 1 
ATOM 724  C CG  . ASN A 0 95  . -46.070  -21.676 22.104  1.00 69.48 95  A 1 
ATOM 725  N ND2 . ASN A 0 95  . -45.751  -22.543 21.173  1.00 69.48 95  A 1 
ATOM 726  O OD1 . ASN A 0 95  . -46.111  -20.506 21.800  1.00 69.48 95  A 1 
ATOM 727  N N   . ASP A 0 96  . -47.049  -20.815 26.780  1.00 72.81 96  A 1 
ATOM 728  C CA  . ASP A 0 96  . -47.675  -21.159 28.044  1.00 72.81 96  A 1 
ATOM 729  C C   . ASP A 0 96  . -49.192  -20.906 28.010  1.00 72.81 96  A 1 
ATOM 730  C CB  . ASP A 0 96  . -46.850  -20.647 29.245  1.00 72.81 96  A 1 
ATOM 731  O O   . ASP A 0 96  . -49.747  -20.135 27.225  1.00 72.81 96  A 1 
ATOM 732  C CG  . ASP A 0 96  . -47.200  -19.282 29.833  1.00 72.81 96  A 1 
ATOM 733  O OD1 . ASP A 0 96  . -48.266  -18.750 29.479  1.00 72.81 96  A 1 
ATOM 734  O OD2 . ASP A 0 96  . -46.558  -18.937 30.854  1.00 72.81 96  A 1 
ATOM 735  N N   . THR A 0 97  . -49.917  -21.692 28.801  1.00 65.74 97  A 1 
ATOM 736  C CA  . THR A 0 97  . -51.358  -21.516 28.962  1.00 65.74 97  A 1 
ATOM 737  C C   . THR A 0 97  . -51.656  -21.543 30.442  1.00 65.74 97  A 1 
ATOM 738  C CB  . THR A 0 97  . -52.201  -22.561 28.212  1.00 65.74 97  A 1 
ATOM 739  O O   . THR A 0 97  . -51.570  -22.597 31.080  1.00 65.74 97  A 1 
ATOM 740  C CG2 . THR A 0 97  . -52.040  -22.497 26.696  1.00 65.74 97  A 1 
ATOM 741  O OG1 . THR A 0 97  . -51.903  -23.874 28.640  1.00 65.74 97  A 1 
ATOM 742  N N   . ASN A 0 98  . -52.038  -20.392 30.978  1.00 69.32 98  A 1 
ATOM 743  C CA  . ASN A 0 98  . -52.291  -20.207 32.394  1.00 69.32 98  A 1 
ATOM 744  C C   . ASN A 0 98  . -53.797  -20.000 32.609  1.00 69.32 98  A 1 
ATOM 745  C CB  . ASN A 0 98  . -51.364  -19.084 32.899  1.00 69.32 98  A 1 
ATOM 746  O O   . ASN A 0 98  . -54.395  -19.013 32.184  1.00 69.32 98  A 1 
ATOM 747  C CG  . ASN A 0 98  . -49.892  -19.501 32.844  1.00 69.32 98  A 1 
ATOM 748  N ND2 . ASN A 0 98  . -48.978  -18.577 32.680  1.00 69.32 98  A 1 
ATOM 749  O OD1 . ASN A 0 98  . -49.572  -20.670 32.997  1.00 69.32 98  A 1 
ATOM 750  N N   . GLY A 0 99  . -54.440  -20.970 33.264  1.00 59.78 99  A 1 
ATOM 751  C CA  . GLY A 0 99  . -55.856  -20.918 33.632  1.00 59.78 99  A 1 
ATOM 752  C C   . GLY A 0 99  . -56.029  -20.906 35.147  1.00 59.78 99  A 1 
ATOM 753  O O   . GLY A 0 99  . -55.551  -21.810 35.830  1.00 59.78 99  A 1 
ATOM 754  N N   . ALA A 0 100 . -56.749  -19.917 35.679  1.00 63.58 100 A 1 
ATOM 755  C CA  . ALA A 0 100 . -57.076  -19.825 37.100  1.00 63.58 100 A 1 
ATOM 756  C C   . ALA A 0 100 . -58.593  -19.747 37.299  1.00 63.58 100 A 1 
ATOM 757  C CB  . ALA A 0 100 . -56.337  -18.639 37.729  1.00 63.58 100 A 1 
ATOM 758  O O   . ALA A 0 100 . -59.290  -18.938 36.685  1.00 63.58 100 A 1 
ATOM 759  N N   . GLN A 0 101 . -59.114  -20.588 38.190  1.00 58.85 101 A 1 
ATOM 760  C CA  . GLN A 0 101 . -60.524  -20.593 38.567  1.00 58.85 101 A 1 
ATOM 761  C C   . GLN A 0 101 . -60.636  -20.420 40.081  1.00 58.85 101 A 1 
ATOM 762  C CB  . GLN A 0 101 . -61.204  -21.884 38.084  1.00 58.85 101 A 1 
ATOM 763  O O   . GLN A 0 101 . -60.126  -21.240 40.844  1.00 58.85 101 A 1 
ATOM 764  C CG  . GLN A 0 101 . -61.200  -22.027 36.551  1.00 58.85 101 A 1 
ATOM 765  C CD  . GLN A 0 101 . -61.990  -23.247 36.086  1.00 58.85 101 A 1 
ATOM 766  N NE2 . GLN A 0 101 . -62.581  -23.216 34.912  1.00 58.85 101 A 1 
ATOM 767  O OE1 . GLN A 0 101 . -62.120  -24.246 36.774  1.00 58.85 101 A 1 
ATOM 768  N N   . ALA A 0 102 . -61.315  -19.358 40.514  1.00 56.08 102 A 1 
ATOM 769  C CA  . ALA A 0 102 . -61.574  -19.073 41.919  1.00 56.08 102 A 1 
ATOM 770  C C   . ALA A 0 102 . -63.083  -19.051 42.184  1.00 56.08 102 A 1 
ATOM 771  C CB  . ALA A 0 102 . -60.888  -17.759 42.312  1.00 56.08 102 A 1 
ATOM 772  O O   . ALA A 0 102 . -63.845  -18.392 41.473  1.00 56.08 102 A 1 
ATOM 773  N N   . TRP A 0 103 . -63.496  -19.759 43.234  1.00 53.41 103 A 1 
ATOM 774  C CA  . TRP A 0 103 . -64.881  -19.840 43.694  1.00 53.41 103 A 1 
ATOM 775  C C   . TRP A 0 103 . -64.948  -19.292 45.119  1.00 53.41 103 A 1 
ATOM 776  C CB  . TRP A 0 103 . -65.370  -21.294 43.617  1.00 53.41 103 A 1 
ATOM 777  O O   . TRP A 0 103 . -64.223  -19.770 45.994  1.00 53.41 103 A 1 
ATOM 778  C CG  . TRP A 0 103 . -65.286  -21.931 42.261  1.00 53.41 103 A 1 
ATOM 779  C CD1 . TRP A 0 103 . -64.185  -22.514 41.730  1.00 53.41 103 A 1 
ATOM 780  C CD2 . TRP A 0 103 . -66.318  -22.026 41.231  1.00 53.41 103 A 1 
ATOM 781  C CE2 . TRP A 0 103 . -65.750  -22.649 40.078  1.00 53.41 103 A 1 
ATOM 782  C CE3 . TRP A 0 103 . -67.674  -21.641 41.148  1.00 53.41 103 A 1 
ATOM 783  N NE1 . TRP A 0 103 . -64.455  -22.946 40.446  1.00 53.41 103 A 1 
ATOM 784  C CH2 . TRP A 0 103 . -67.812  -22.416 38.834  1.00 53.41 103 A 1 
ATOM 785  C CZ2 . TRP A 0 103 . -66.476  -22.848 38.895  1.00 53.41 103 A 1 
ATOM 786  C CZ3 . TRP A 0 103 . -68.408  -21.817 39.959  1.00 53.41 103 A 1 
ATOM 787  N N   . GLY A 0 104 . -65.802  -18.295 45.344  1.00 58.25 104 A 1 
ATOM 788  C CA  . GLY A 0 104 . -66.011  -17.658 46.639  1.00 58.25 104 A 1 
ATOM 789  C C   . GLY A 0 104 . -67.424  -17.898 47.164  1.00 58.25 104 A 1 
ATOM 790  O O   . GLY A 0 104 . -68.403  -17.859 46.421  1.00 58.25 104 A 1 
ATOM 791  N N   . ARG A 0 105 . -67.513  -18.163 48.465  1.00 51.39 105 A 1 
ATOM 792  C CA  . ARG A 0 105 . -68.701  -17.921 49.284  1.00 51.39 105 A 1 
ATOM 793  C C   . ARG A 0 105 . -68.210  -17.077 50.443  1.00 51.39 105 A 1 
ATOM 794  C CB  . ARG A 0 105 . -69.314  -19.237 49.799  1.00 51.39 105 A 1 
ATOM 795  O O   . ARG A 0 105 . -67.434  -17.595 51.249  1.00 51.39 105 A 1 
ATOM 796  C CG  . ARG A 0 105 . -70.534  -19.664 48.981  1.00 51.39 105 A 1 
ATOM 797  C CD  . ARG A 0 105 . -71.195  -20.905 49.596  1.00 51.39 105 A 1 
ATOM 798  N NE  . ARG A 0 105 . -70.388  -22.125 49.389  1.00 51.39 105 A 1 
ATOM 799  N NH1 . ARG A 0 105 . -71.716  -23.547 50.597  1.00 51.39 105 A 1 
ATOM 800  N NH2 . ARG A 0 105 . -69.859  -24.328 49.625  1.00 51.39 105 A 1 
ATOM 801  C CZ  . ARG A 0 105 . -70.656  -23.325 49.869  1.00 51.39 105 A 1 
ATOM 802  N N   . ASP A 0 106 . -68.589  -15.813 50.503  1.00 51.31 106 A 1 
ATOM 803  C CA  . ASP A 0 106 . -68.568  -15.111 51.774  1.00 51.31 106 A 1 
ATOM 804  C C   . ASP A 0 106 . -69.802  -15.550 52.567  1.00 51.31 106 A 1 
ATOM 805  C CB  . ASP A 0 106 . -68.411  -13.589 51.640  1.00 51.31 106 A 1 
ATOM 806  O O   . ASP A 0 106 . -70.921  -15.699 52.087  1.00 51.31 106 A 1 
ATOM 807  C CG  . ASP A 0 106 . -69.176  -12.976 50.473  1.00 51.31 106 A 1 
ATOM 808  O OD1 . ASP A 0 106 . -70.199  -13.575 50.081  1.00 51.31 106 A 1 
ATOM 809  O OD2 . ASP A 0 106 . -68.581  -12.061 49.863  1.00 51.31 106 A 1 
ATOM 810  N N   . THR A 0 107 . -69.523  -15.940 53.796  1.00 43.08 107 A 1 
ATOM 811  C CA  . THR A 0 107 . -70.518  -16.088 54.847  1.00 43.08 107 A 1 
ATOM 812  C C   . THR A 0 107 . -69.941  -15.263 55.965  1.00 43.08 107 A 1 
ATOM 813  C CB  . THR A 0 107 . -70.730  -17.545 55.299  1.00 43.08 107 A 1 
ATOM 814  O O   . THR A 0 107 . -69.201  -15.782 56.809  1.00 43.08 107 A 1 
ATOM 815  C CG2 . THR A 0 107 . -71.695  -18.329 54.424  1.00 43.08 107 A 1 
ATOM 816  O OG1 . THR A 0 107 . -69.513  -18.264 55.359  1.00 43.08 107 A 1 
ATOM 817  N N   . ASP A 0 108 . -70.133  -13.960 55.910  1.00 50.15 108 A 1 
ATOM 818  C CA  . ASP A 0 108 . -69.749  -13.070 56.979  1.00 50.15 108 A 1 
ATOM 819  C C   . ASP A 0 108 . -70.596  -13.416 58.201  1.00 50.15 108 A 1 
ATOM 820  C CB  . ASP A 0 108 . -69.715  -11.581 56.593  1.00 50.15 108 A 1 
ATOM 821  O O   . ASP A 0 108 . -71.786  -13.142 58.332  1.00 50.15 108 A 1 
ATOM 822  C CG  . ASP A 0 108 . -70.643  -11.085 55.480  1.00 50.15 108 A 1 
ATOM 823  O OD1 . ASP A 0 108 . -70.922  -11.880 54.555  1.00 50.15 108 A 1 
ATOM 824  O OD2 . ASP A 0 108 . -70.898  -9.868  55.562  1.00 50.15 108 A 1 
ATOM 825  N N   . GLY A 0 109 . -69.948  -14.125 59.126  1.00 39.21 109 A 1 
ATOM 826  C CA  . GLY A 0 109 . -70.474  -14.357 60.455  1.00 39.21 109 A 1 
ATOM 827  C C   . GLY A 0 109 . -70.527  -13.021 61.178  1.00 39.21 109 A 1 
ATOM 828  O O   . GLY A 0 109 . -69.561  -12.647 61.844  1.00 39.21 109 A 1 
ATOM 829  N N   . ALA A 0 110 . -71.639  -12.302 61.034  1.00 43.46 110 A 1 
ATOM 830  C CA  . ALA A 0 110 . -71.902  -11.081 61.769  1.00 43.46 110 A 1 
ATOM 831  C C   . ALA A 0 110 . -71.786  -11.368 63.275  1.00 43.46 110 A 1 
ATOM 832  C CB  . ALA A 0 110 . -73.268  -10.518 61.364  1.00 43.46 110 A 1 
ATOM 833  O O   . ALA A 0 110 . -72.642  -11.990 63.897  1.00 43.46 110 A 1 
ATOM 834  N N   . GLN A 0 111 . -70.657  -10.925 63.825  1.00 35.95 111 A 1 
ATOM 835  C CA  . GLN A 0 111 . -70.381  -10.708 65.237  1.00 35.95 111 A 1 
ATOM 836  C C   . GLN A 0 111 . -70.575  -11.939 66.130  1.00 35.95 111 A 1 
ATOM 837  C CB  . GLN A 0 111 . -71.182  -9.488  65.710  1.00 35.95 111 A 1 
ATOM 838  O O   . GLN A 0 111 . -71.645  -12.213 66.674  1.00 35.95 111 A 1 
ATOM 839  C CG  . GLN A 0 111 . -70.839  -8.210  64.907  1.00 35.95 111 A 1 
ATOM 840  C CD  . GLN A 0 111 . -72.053  -7.403  64.453  1.00 35.95 111 A 1 
ATOM 841  N NE2 . GLN A 0 111 . -71.860  -6.167  64.054  1.00 35.95 111 A 1 
ATOM 842  O OE1 . GLN A 0 111 . -73.187  -7.841  64.444  1.00 35.95 111 A 1 
ATOM 843  N N   . ALA A 0 112 . -69.447  -12.598 66.403  1.00 30.15 112 A 1 
ATOM 844  C CA  . ALA A 0 112 . -69.219  -13.395 67.600  1.00 30.15 112 A 1 
ATOM 845  C C   . ALA A 0 112 . -69.475  -12.556 68.871  1.00 30.15 112 A 1 
ATOM 846  C CB  . ALA A 0 112 . -67.783  -13.940 67.528  1.00 30.15 112 A 1 
ATOM 847  O O   . ALA A 0 112 . -68.553  -12.118 69.556  1.00 30.15 112 A 1 
ATOM 848  N N   . SER A 0 113 . -70.743  -12.314 69.193  1.00 35.56 113 A 1 
ATOM 849  C CA  . SER A 0 113 . -71.162  -11.942 70.531  1.00 35.56 113 A 1 
ATOM 850  C C   . SER A 0 113 . -71.277  -13.232 71.343  1.00 35.56 113 A 1 
ATOM 851  C CB  . SER A 0 113 . -72.396  -11.036 70.537  1.00 35.56 113 A 1 
ATOM 852  O O   . SER A 0 113 . -71.839  -14.241 70.925  1.00 35.56 113 A 1 
ATOM 853  O OG  . SER A 0 113 . -73.529  -11.649 69.971  1.00 35.56 113 A 1 
ATOM 854  N N   . SER A 0 114 . -70.571  -13.204 72.464  1.00 32.71 114 A 1 
ATOM 855  C CA  . SER A 0 114 . -70.239  -14.288 73.384  1.00 32.71 114 A 1 
ATOM 856  C C   . SER A 0 114 . -71.344  -15.312 73.686  1.00 32.71 114 A 1 
ATOM 857  C CB  . SER A 0 114 . -69.842  -13.604 74.697  1.00 32.71 114 A 1 
ATOM 858  O O   . SER A 0 114 . -72.514  -14.955 73.769  1.00 32.71 114 A 1 
ATOM 859  O OG  . SER A 0 114 . -70.859  -12.692 75.083  1.00 32.71 114 A 1 
ATOM 860  N N   . TRP A 0 115 . -70.882  -16.522 74.030  1.00 31.19 115 A 1 
ATOM 861  C CA  . TRP A 0 115 . -71.496  -17.586 74.848  1.00 31.19 115 A 1 
ATOM 862  C C   . TRP A 0 115 . -71.743  -18.927 74.125  1.00 31.19 115 A 1 
ATOM 863  C CB  . TRP A 0 115 . -72.652  -17.130 75.764  1.00 31.19 115 A 1 
ATOM 864  O O   . TRP A 0 115 . -72.643  -19.100 73.314  1.00 31.19 115 A 1 
ATOM 865  C CG  . TRP A 0 115 . -72.238  -16.182 76.859  1.00 31.19 115 A 1 
ATOM 866  C CD1 . TRP A 0 115 . -72.250  -14.832 76.805  1.00 31.19 115 A 1 
ATOM 867  C CD2 . TRP A 0 115 . -71.785  -16.499 78.211  1.00 31.19 115 A 1 
ATOM 868  C CE2 . TRP A 0 115 . -71.447  -15.281 78.878  1.00 31.19 115 A 1 
ATOM 869  C CE3 . TRP A 0 115 . -71.655  -17.694 78.950  1.00 31.19 115 A 1 
ATOM 870  N NE1 . TRP A 0 115 . -71.705  -14.299 77.952  1.00 31.19 115 A 1 
ATOM 871  C CH2 . TRP A 0 115 . -70.879  -16.456 80.911  1.00 31.19 115 A 1 
ATOM 872  C CZ2 . TRP A 0 115 . -70.989  -15.249 80.202  1.00 31.19 115 A 1 
ATOM 873  C CZ3 . TRP A 0 115 . -71.217  -17.672 80.288  1.00 31.19 115 A 1 
ATOM 874  N N   . ASN A 0 116 . -70.948  -19.917 74.547  1.00 38.06 116 A 1 
ATOM 875  C CA  . ASN A 0 116 . -71.174  -21.368 74.488  1.00 38.06 116 A 1 
ATOM 876  C C   . ASN A 0 116 . -70.930  -22.162 73.203  1.00 38.06 116 A 1 
ATOM 877  C CB  . ASN A 0 116 . -72.497  -21.731 75.179  1.00 38.06 116 A 1 
ATOM 878  O O   . ASN A 0 116 . -71.028  -23.386 73.275  1.00 38.06 116 A 1 
ATOM 879  C CG  . ASN A 0 116 . -72.494  -21.366 76.647  1.00 38.06 116 A 1 
ATOM 880  N ND2 . ASN A 0 116 . -73.654  -21.243 77.242  1.00 38.06 116 A 1 
ATOM 881  O OD1 . ASN A 0 116 . -71.467  -21.184 77.281  1.00 38.06 116 A 1 
ATOM 882  N N   . ASN A 0 117 . -70.459  -21.575 72.102  1.00 33.97 117 A 1 
ATOM 883  C CA  . ASN A 0 117 . -69.876  -22.397 71.033  1.00 33.97 117 A 1 
ATOM 884  C C   . ASN A 0 117 . -68.406  -22.730 71.343  1.00 33.97 117 A 1 
ATOM 885  C CB  . ASN A 0 117 . -70.192  -21.828 69.638  1.00 33.97 117 A 1 
ATOM 886  O O   . ASN A 0 117 . -67.485  -22.415 70.593  1.00 33.97 117 A 1 
ATOM 887  C CG  . ASN A 0 117 . -70.575  -22.913 68.636  1.00 33.97 117 A 1 
ATOM 888  N ND2 . ASN A 0 117 . -71.091  -22.524 67.495  1.00 33.97 117 A 1 
ATOM 889  O OD1 . ASN A 0 117 . -70.450  -24.109 68.857  1.00 33.97 117 A 1 
ATOM 890  N N   . ALA A 0 118 . -68.183  -23.370 72.497  1.00 34.81 118 A 1 
ATOM 891  C CA  . ALA A 0 118 . -67.042  -24.255 72.636  1.00 34.81 118 A 1 
ATOM 892  C C   . ALA A 0 118 . -67.251  -25.314 71.558  1.00 34.81 118 A 1 
ATOM 893  C CB  . ALA A 0 118 . -66.997  -24.844 74.052  1.00 34.81 118 A 1 
ATOM 894  O O   . ALA A 0 118 . -68.132  -26.162 71.695  1.00 34.81 118 A 1 
ATOM 895  N N   . ALA A 0 119 . -66.513  -25.165 70.456  1.00 33.97 119 A 1 
ATOM 896  C CA  . ALA A 0 119 . -66.494  -26.060 69.318  1.00 33.97 119 A 1 
ATOM 897  C C   . ALA A 0 119 . -66.328  -27.486 69.841  1.00 33.97 119 A 1 
ATOM 898  C CB  . ALA A 0 119 . -65.338  -25.627 68.406  1.00 33.97 119 A 1 
ATOM 899  O O   . ALA A 0 119 . -65.215  -27.944 70.100  1.00 33.97 119 A 1 
ATOM 900  N N   . SER A 0 120 . -67.446  -28.172 70.068  1.00 36.53 120 A 1 
ATOM 901  C CA  . SER A 0 120 . -67.473  -29.515 70.624  1.00 36.53 120 A 1 
ATOM 902  C C   . SER A 0 120 . -67.102  -30.478 69.506  1.00 36.53 120 A 1 
ATOM 903  C CB  . SER A 0 120 . -68.796  -29.821 71.339  1.00 36.53 120 A 1 
ATOM 904  O O   . SER A 0 120 . -67.886  -31.293 69.031  1.00 36.53 120 A 1 
ATOM 905  O OG  . SER A 0 120 . -69.912  -29.629 70.497  1.00 36.53 120 A 1 
ATOM 906  N N   . LYS A 0 121 . -65.843  -30.394 69.068  1.00 40.45 121 A 1 
ATOM 907  C CA  . LYS A 0 121 . -65.172  -31.484 68.380  1.00 40.45 121 A 1 
ATOM 908  C C   . LYS A 0 121 . -64.970  -32.587 69.413  1.00 40.45 121 A 1 
ATOM 909  C CB  . LYS A 0 121 . -63.877  -31.013 67.700  1.00 40.45 121 A 1 
ATOM 910  O O   . LYS A 0 121 . -63.941  -32.701 70.066  1.00 40.45 121 A 1 
ATOM 911  C CG  . LYS A 0 121 . -64.179  -30.220 66.416  1.00 40.45 121 A 1 
ATOM 912  C CD  . LYS A 0 121 . -62.898  -29.947 65.615  1.00 40.45 121 A 1 
ATOM 913  C CE  . LYS A 0 121 . -63.228  -29.204 64.312  1.00 40.45 121 A 1 
ATOM 914  N NZ  . LYS A 0 121 . -62.012  -28.912 63.508  1.00 40.45 121 A 1 
ATOM 915  N N   . SER A 0 122 . -66.030  -33.369 69.575  1.00 34.61 122 A 1 
ATOM 916  C CA  . SER A 0 122 . -66.025  -34.735 70.081  1.00 34.61 122 A 1 
ATOM 917  C C   . SER A 0 122 . -64.734  -35.454 69.671  1.00 34.61 122 A 1 
ATOM 918  C CB  . SER A 0 122 . -67.256  -35.435 69.456  1.00 34.61 122 A 1 
ATOM 919  O O   . SER A 0 122 . -64.542  -35.654 68.470  1.00 34.61 122 A 1 
ATOM 920  O OG  . SER A 0 122 . -66.980  -36.741 68.982  1.00 34.61 122 A 1 
ATOM 921  N N   . LYS A 0 123 . -63.903  -35.886 70.635  1.00 35.32 123 A 1 
ATOM 922  C CA  . LYS A 0 123 . -63.172  -37.172 70.580  1.00 35.32 123 A 1 
ATOM 923  C C   . LYS A 0 123 . -62.309  -37.453 71.822  1.00 35.32 123 A 1 
ATOM 924  C CB  . LYS A 0 123 . -62.332  -37.335 69.276  1.00 35.32 123 A 1 
ATOM 925  O O   . LYS A 0 123 . -61.104  -37.630 71.704  1.00 35.32 123 A 1 
ATOM 926  C CG  . LYS A 0 123 . -62.821  -38.559 68.489  1.00 35.32 123 A 1 
ATOM 927  C CD  . LYS A 0 123 . -61.859  -38.847 67.335  1.00 35.32 123 A 1 
ATOM 928  C CE  . LYS A 0 123 . -62.321  -40.072 66.542  1.00 35.32 123 A 1 
ATOM 929  N NZ  . LYS A 0 123 . -61.367  -40.392 65.450  1.00 35.32 123 A 1 
ATOM 930  N N   . THR A 0 124 . -62.902  -37.618 73.005  1.00 35.83 124 A 1 
ATOM 931  C CA  . THR A 0 124 . -62.155  -38.312 74.073  1.00 35.83 124 A 1 
ATOM 932  C C   . THR A 0 124 . -63.056  -39.194 74.923  1.00 35.83 124 A 1 
ATOM 933  C CB  . THR A 0 124 . -61.260  -37.389 74.918  1.00 35.83 124 A 1 
ATOM 934  O O   . THR A 0 124 . -63.537  -38.823 75.987  1.00 35.83 124 A 1 
ATOM 935  C CG2 . THR A 0 124 . -60.054  -38.180 75.397  1.00 35.83 124 A 1 
ATOM 936  O OG1 . THR A 0 124 . -60.719  -36.322 74.179  1.00 35.83 124 A 1 
ATOM 937  N N   . SER A 0 125 . -63.282  -40.402 74.411  1.00 33.49 125 A 1 
ATOM 938  C CA  . SER A 0 125 . -63.781  -41.548 75.165  1.00 33.49 125 A 1 
ATOM 939  C C   . SER A 0 125 . -62.703  -41.993 76.161  1.00 33.49 125 A 1 
ATOM 940  C CB  . SER A 0 125 . -64.118  -42.663 74.157  1.00 33.49 125 A 1 
ATOM 941  O O   . SER A 0 125 . -61.858  -42.813 75.806  1.00 33.49 125 A 1 
ATOM 942  O OG  . SER A 0 125 . -64.300  -43.912 74.786  1.00 33.49 125 A 1 
ATOM 943  N N   . TYR A 0 126 . -62.715  -41.476 77.393  1.00 34.96 126 A 1 
ATOM 944  C CA  . TYR A 0 126 . -62.021  -42.133 78.507  1.00 34.96 126 A 1 
ATOM 945  C C   . TYR A 0 126 . -62.998  -43.057 79.256  1.00 34.96 126 A 1 
ATOM 946  C CB  . TYR A 0 126 . -61.285  -41.149 79.425  1.00 34.96 126 A 1 
ATOM 947  O O   . TYR A 0 126 . -64.127  -42.656 79.550  1.00 34.96 126 A 1 
ATOM 948  C CG  . TYR A 0 126 . -59.887  -40.819 78.928  1.00 34.96 126 A 1 
ATOM 949  C CD1 . TYR A 0 126 . -58.855  -41.777 79.021  1.00 34.96 126 A 1 
ATOM 950  C CD2 . TYR A 0 126 . -59.611  -39.557 78.374  1.00 34.96 126 A 1 
ATOM 951  C CE1 . TYR A 0 126 . -57.570  -41.498 78.516  1.00 34.96 126 A 1 
ATOM 952  C CE2 . TYR A 0 126 . -58.320  -39.269 77.887  1.00 34.96 126 A 1 
ATOM 953  O OH  . TYR A 0 126 . -56.082  -39.952 77.422  1.00 34.96 126 A 1 
ATOM 954  C CZ  . TYR A 0 126 . -57.307  -40.243 77.930  1.00 34.96 126 A 1 
ATOM 955  N N   . PRO A 0 127 . -62.608  -44.317 79.515  1.00 36.81 127 A 1 
ATOM 956  C CA  . PRO A 0 127 . -63.524  -45.373 79.914  1.00 36.81 127 A 1 
ATOM 957  C C   . PRO A 0 127 . -63.956  -45.271 81.380  1.00 36.81 127 A 1 
ATOM 958  C CB  . PRO A 0 127 . -62.797  -46.686 79.607  1.00 36.81 127 A 1 
ATOM 959  O O   . PRO A 0 127 . -63.146  -45.152 82.295  1.00 36.81 127 A 1 
ATOM 960  C CG  . PRO A 0 127 . -61.323  -46.313 79.741  1.00 36.81 127 A 1 
ATOM 961  C CD  . PRO A 0 127 . -61.284  -44.865 79.275  1.00 36.81 127 A 1 
ATOM 962  N N   . LYS A 0 128 . -65.273  -45.396 81.554  1.00 37.36 128 A 1 
ATOM 963  C CA  . LYS A 0 128 . -66.043  -45.843 82.724  1.00 37.36 128 A 1 
ATOM 964  C C   . LYS A 0 128 . -65.209  -46.594 83.782  1.00 37.36 128 A 1 
ATOM 965  C CB  . LYS A 0 128 . -67.146  -46.738 82.116  1.00 37.36 128 A 1 
ATOM 966  O O   . LYS A 0 128 . -65.105  -47.818 83.736  1.00 37.36 128 A 1 
ATOM 967  C CG  . LYS A 0 128 . -68.235  -47.243 83.073  1.00 37.36 128 A 1 
ATOM 968  C CD  . LYS A 0 128 . -69.185  -48.166 82.291  1.00 37.36 128 A 1 
ATOM 969  C CE  . LYS A 0 128 . -70.337  -48.661 83.169  1.00 37.36 128 A 1 
ATOM 970  N NZ  . LYS A 0 128 . -71.252  -49.552 82.409  1.00 37.36 128 A 1 
ATOM 971  N N   . ALA A 0 129 . -64.696  -45.878 84.781  1.00 39.23 129 A 1 
ATOM 972  C CA  . ALA A 0 129 . -64.240  -46.483 86.027  1.00 39.23 129 A 1 
ATOM 973  C C   . ALA A 0 129 . -65.465  -46.767 86.910  1.00 39.23 129 A 1 
ATOM 974  C CB  . ALA A 0 129 . -63.200  -45.581 86.699  1.00 39.23 129 A 1 
ATOM 975  O O   . ALA A 0 129 . -66.177  -45.860 87.340  1.00 39.23 129 A 1 
ATOM 976  N N   . GLN A 0 130 . -65.743  -48.049 87.126  1.00 38.73 130 A 1 
ATOM 977  C CA  . GLN A 0 130 . -66.743  -48.535 88.070  1.00 38.73 130 A 1 
ATOM 978  C C   . GLN A 0 130 . -66.289  -48.198 89.497  1.00 38.73 130 A 1 
ATOM 979  C CB  . GLN A 0 130 . -66.868  -50.063 87.910  1.00 38.73 130 A 1 
ATOM 980  O O   . GLN A 0 130 . -65.250  -48.682 89.934  1.00 38.73 130 A 1 
ATOM 981  C CG  . GLN A 0 130 . -67.414  -50.509 86.545  1.00 38.73 130 A 1 
ATOM 982  C CD  . GLN A 0 130 . -67.239  -52.011 86.342  1.00 38.73 130 A 1 
ATOM 983  N NE2 . GLN A 0 130 . -68.276  -52.811 86.466  1.00 38.73 130 A 1 
ATOM 984  O OE1 . GLN A 0 130 . -66.162  -52.499 86.063  1.00 38.73 130 A 1 
ATOM 985  N N   . SER A 0 131 . -67.070  -47.422 90.245  1.00 36.88 131 A 1 
ATOM 986  C CA  . SER A 0 131 . -66.947  -47.373 91.703  1.00 36.88 131 A 1 
ATOM 987  C C   . SER A 0 131 . -68.338  -47.358 92.320  1.00 36.88 131 A 1 
ATOM 988  C CB  . SER A 0 131 . -66.098  -46.192 92.172  1.00 36.88 131 A 1 
ATOM 989  O O   . SER A 0 131 . -69.088  -46.390 92.207  1.00 36.88 131 A 1 
ATOM 990  O OG  . SER A 0 131 . -65.906  -46.312 93.567  1.00 36.88 131 A 1 
ATOM 991  N N   . TYR A 0 132 . -68.695  -48.491 92.920  1.00 34.81 132 A 1 
ATOM 992  C CA  . TYR A 0 132 . -69.857  -48.645 93.781  1.00 34.81 132 A 1 
ATOM 993  C C   . TYR A 0 132 . -69.568  -47.919 95.099  1.00 34.81 132 A 1 
ATOM 994  C CB  . TYR A 0 132 . -70.118  -50.144 94.006  1.00 34.81 132 A 1 
ATOM 995  O O   . TYR A 0 132 . -68.935  -48.472 95.993  1.00 34.81 132 A 1 
ATOM 996  C CG  . TYR A 0 132 . -70.692  -50.884 92.813  1.00 34.81 132 A 1 
ATOM 997  C CD1 . TYR A 0 132 . -72.090  -50.960 92.655  1.00 34.81 132 A 1 
ATOM 998  C CD2 . TYR A 0 132 . -69.845  -51.527 91.887  1.00 34.81 132 A 1 
ATOM 999  C CE1 . TYR A 0 132 . -72.643  -51.677 91.578  1.00 34.81 132 A 1 
ATOM 1000 C CE2 . TYR A 0 132 . -70.395  -52.252 90.810  1.00 34.81 132 A 1 
ATOM 1001 O OH  . TYR A 0 132 . -72.337  -53.040 89.634  1.00 34.81 132 A 1 
ATOM 1002 C CZ  . TYR A 0 132 . -71.797  -52.329 90.658  1.00 34.81 132 A 1 
ATOM 1003 N N   . GLY A 0 133 . -70.010  -46.668 95.205  1.00 34.71 133 A 1 
ATOM 1004 C CA  . GLY A 0 133 . -69.956  -45.874 96.429  1.00 34.71 133 A 1 
ATOM 1005 C C   . GLY A 0 133 . -71.348  -45.369 96.777  1.00 34.71 133 A 1 
ATOM 1006 O O   . GLY A 0 133 . -71.840  -44.421 96.175  1.00 34.71 133 A 1 
ATOM 1007 N N   . TYR A 0 134 . -71.991  -46.050 97.721  1.00 31.92 134 A 1 
ATOM 1008 C CA  . TYR A 0 134 . -73.247  -45.662 98.354  1.00 31.92 134 A 1 
ATOM 1009 C C   . TYR A 0 134 . -73.170  -44.242 98.948  1.00 31.92 134 A 1 
ATOM 1010 C CB  . TYR A 0 134 . -73.522  -46.666 99.496  1.00 31.92 134 A 1 
ATOM 1011 O O   . TYR A 0 134 . -72.272  -43.957 99.731  1.00 31.92 134 A 1 
ATOM 1012 C CG  . TYR A 0 134 . -74.580  -47.718 99.232  1.00 31.92 134 A 1 
ATOM 1013 C CD1 . TYR A 0 134 . -75.833  -47.598 99.864  1.00 31.92 134 A 1 
ATOM 1014 C CD2 . TYR A 0 134 . -74.304  -48.840 98.426  1.00 31.92 134 A 1 
ATOM 1015 C CE1 . TYR A 0 134 . -76.812  -48.594 99.697  1.00 31.92 134 A 1 
ATOM 1016 C CE2 . TYR A 0 134 . -75.284  -49.840 98.255  1.00 31.92 134 A 1 
ATOM 1017 O OH  . TYR A 0 134 . -77.476  -50.688 98.735  1.00 31.92 134 A 1 
ATOM 1018 C CZ  . TYR A 0 134 . -76.537  -49.719 98.892  1.00 31.92 134 A 1 
ATOM 1019 N N   . GLY A 0 135 . -74.193  -43.425 98.683  1.00 34.38 135 A 1 
ATOM 1020 C CA  . GLY A 0 135 . -74.729  -42.473 99.660  1.00 34.38 135 A 1 
ATOM 1021 C C   . GLY A 0 135 . -74.077  -41.088 99.768  1.00 34.38 135 A 1 
ATOM 1022 O O   . GLY A 0 135 . -73.038  -40.917 100.388 1.00 34.38 135 A 1 
ATOM 1023 N N   . GLY A 0 136 . -74.829  -40.077 99.321  1.00 31.37 136 A 1 
ATOM 1024 C CA  . GLY A 0 136 . -75.051  -38.857 100.103 1.00 31.37 136 A 1 
ATOM 1025 C C   . GLY A 0 136 . -73.987  -37.762 100.039 1.00 31.37 136 A 1 
ATOM 1026 O O   . GLY A 0 136 . -73.242  -37.565 100.992 1.00 31.37 136 A 1 
ATOM 1027 N N   . TYR A 0 137 . -74.032  -36.929 99.000  1.00 34.84 137 A 1 
ATOM 1028 C CA  . TYR A 0 137 . -73.650  -35.520 99.123  1.00 34.84 137 A 1 
ATOM 1029 C C   . TYR A 0 137 . -74.610  -34.653 98.303  1.00 34.84 137 A 1 
ATOM 1030 C CB  . TYR A 0 137 . -72.171  -35.280 98.801  1.00 34.84 137 A 1 
ATOM 1031 O O   . TYR A 0 137 . -75.042  -35.019 97.214  1.00 34.84 137 A 1 
ATOM 1032 C CG  . TYR A 0 137 . -71.710  -35.796 97.457  1.00 34.84 137 A 1 
ATOM 1033 C CD1 . TYR A 0 137 . -71.284  -37.133 97.335  1.00 34.84 137 A 1 
ATOM 1034 C CD2 . TYR A 0 137 . -71.703  -34.944 96.337  1.00 34.84 137 A 1 
ATOM 1035 C CE1 . TYR A 0 137 . -70.850  -37.623 96.090  1.00 34.84 137 A 1 
ATOM 1036 C CE2 . TYR A 0 137 . -71.261  -35.428 95.093  1.00 34.84 137 A 1 
ATOM 1037 O OH  . TYR A 0 137 . -70.407  -37.230 93.766  1.00 34.84 137 A 1 
ATOM 1038 C CZ  . TYR A 0 137 . -70.835  -36.766 94.968  1.00 34.84 137 A 1 
ATOM 1039 N N   . ALA A 0 138 . -75.020  -33.547 98.912  1.00 35.38 138 A 1 
ATOM 1040 C CA  . ALA A 0 138 . -76.083  -32.665 98.462  1.00 35.38 138 A 1 
ATOM 1041 C C   . ALA A 0 138 . -75.726  -31.935 97.157  1.00 35.38 138 A 1 
ATOM 1042 C CB  . ALA A 0 138 . -76.340  -31.680 99.610  1.00 35.38 138 A 1 
ATOM 1043 O O   . ALA A 0 138 . -74.689  -31.279 97.077  1.00 35.38 138 A 1 
ATOM 1044 N N   . GLU A 0 139 . -76.616  -31.993 96.165  1.00 34.87 139 A 1 
ATOM 1045 C CA  . GLU A 0 139 . -76.558  -31.134 94.981  1.00 34.87 139 A 1 
ATOM 1046 C C   . GLU A 0 139 . -76.854  -29.669 95.375  1.00 34.87 139 A 1 
ATOM 1047 C CB  . GLU A 0 139 . -77.545  -31.619 93.908  1.00 34.87 139 A 1 
ATOM 1048 O O   . GLU A 0 139 . -77.899  -29.386 95.974  1.00 34.87 139 A 1 
ATOM 1049 C CG  . GLU A 0 139 . -77.066  -32.910 93.222  1.00 34.87 139 A 1 
ATOM 1050 C CD  . GLU A 0 139 . -78.015  -33.395 92.112  1.00 34.87 139 A 1 
ATOM 1051 O OE1 . GLU A 0 139 . -77.585  -34.283 91.344  1.00 34.87 139 A 1 
ATOM 1052 O OE2 . GLU A 0 139 . -79.162  -32.896 92.051  1.00 34.87 139 A 1 
ATOM 1053 N N   . PRO A 0 140 . -75.956  -28.710 95.072  1.00 38.38 140 A 1 
ATOM 1054 C CA  . PRO A 0 140 . -76.192  -27.291 95.307  1.00 38.38 140 A 1 
ATOM 1055 C C   . PRO A 0 140 . -77.302  -26.754 94.400  1.00 38.38 140 A 1 
ATOM 1056 C CB  . PRO A 0 140 . -74.860  -26.575 95.043  1.00 38.38 140 A 1 
ATOM 1057 O O   . PRO A 0 140 . -77.324  -26.995 93.196  1.00 38.38 140 A 1 
ATOM 1058 C CG  . PRO A 0 140 . -73.823  -27.694 95.087  1.00 38.38 140 A 1 
ATOM 1059 C CD  . PRO A 0 140 . -74.598  -28.910 94.600  1.00 38.38 140 A 1 
ATOM 1060 N N   . LYS A 0 141 . -78.202  -25.962 94.986  1.00 37.13 141 A 1 
ATOM 1061 C CA  . LYS A 0 141 . -79.280  -25.250 94.294  1.00 37.13 141 A 1 
ATOM 1062 C C   . LYS A 0 141 . -78.738  -24.393 93.140  1.00 37.13 141 A 1 
ATOM 1063 C CB  . LYS A 0 141 . -80.030  -24.364 95.304  1.00 37.13 141 A 1 
ATOM 1064 O O   . LYS A 0 141 . -78.140  -23.345 93.375  1.00 37.13 141 A 1 
ATOM 1065 C CG  . LYS A 0 141 . -80.737  -25.172 96.402  1.00 37.13 141 A 1 
ATOM 1066 C CD  . LYS A 0 141 . -81.689  -24.265 97.191  1.00 37.13 141 A 1 
ATOM 1067 C CE  . LYS A 0 141 . -82.452  -25.086 98.235  1.00 37.13 141 A 1 
ATOM 1068 N NZ  . LYS A 0 141 . -83.508  -24.277 98.890  1.00 37.13 141 A 1 
ATOM 1069 N N   . ALA A 0 142 . -79.004  -24.810 91.905  1.00 38.33 142 A 1 
ATOM 1070 C CA  . ALA A 0 142 . -78.870  -23.972 90.721  1.00 38.33 142 A 1 
ATOM 1071 C C   . ALA A 0 142 . -79.946  -22.873 90.763  1.00 38.33 142 A 1 
ATOM 1072 C CB  . ALA A 0 142 . -78.982  -24.860 89.474  1.00 38.33 142 A 1 
ATOM 1073 O O   . ALA A 0 142 . -81.144  -23.158 90.703  1.00 38.33 142 A 1 
ATOM 1074 N N   . TYR A 0 143 . -79.531  -21.615 90.912  1.00 31.60 143 A 1 
ATOM 1075 C CA  . TYR A 0 143 . -80.429  -20.472 90.759  1.00 31.60 143 A 1 
ATOM 1076 C C   . TYR A 0 143 . -80.710  -20.215 89.261  1.00 31.60 143 A 1 
ATOM 1077 C CB  . TYR A 0 143 . -79.868  -19.233 91.468  1.00 31.60 143 A 1 
ATOM 1078 O O   . TYR A 0 143 . -79.801  -20.379 88.446  1.00 31.60 143 A 1 
ATOM 1079 C CG  . TYR A 0 143 . -79.946  -19.302 92.984  1.00 31.60 143 A 1 
ATOM 1080 C CD1 . TYR A 0 143 . -81.105  -18.854 93.650  1.00 31.60 143 A 1 
ATOM 1081 C CD2 . TYR A 0 143 . -78.864  -19.809 93.730  1.00 31.60 143 A 1 
ATOM 1082 C CE1 . TYR A 0 143 . -81.180  -18.908 95.056  1.00 31.60 143 A 1 
ATOM 1083 C CE2 . TYR A 0 143 . -78.930  -19.856 95.135  1.00 31.60 143 A 1 
ATOM 1084 O OH  . TYR A 0 143 . -80.157  -19.448 97.157  1.00 31.60 143 A 1 
ATOM 1085 C CZ  . TYR A 0 143 . -80.089  -19.403 95.801  1.00 31.60 143 A 1 
ATOM 1086 N N   . PRO A 0 144 . -81.938  -19.817 88.868  1.00 37.29 144 A 1 
ATOM 1087 C CA  . PRO A 0 144 . -82.358  -19.738 87.466  1.00 37.29 144 A 1 
ATOM 1088 C C   . PRO A 0 144 . -81.847  -18.465 86.777  1.00 37.29 144 A 1 
ATOM 1089 C CB  . PRO A 0 144 . -83.895  -19.788 87.475  1.00 37.29 144 A 1 
ATOM 1090 O O   . PRO A 0 144 . -82.057  -17.357 87.272  1.00 37.29 144 A 1 
ATOM 1091 C CG  . PRO A 0 144 . -84.270  -20.107 88.922  1.00 37.29 144 A 1 
ATOM 1092 C CD  . PRO A 0 144 . -83.092  -19.565 89.713  1.00 37.29 144 A 1 
ATOM 1093 N N   . ASN A 0 145 . -81.221  -18.615 85.608  1.00 30.04 145 A 1 
ATOM 1094 C CA  . ASN A 0 145 . -80.732  -17.504 84.794  1.00 30.04 145 A 1 
ATOM 1095 C C   . ASN A 0 145 . -81.901  -16.898 83.991  1.00 30.04 145 A 1 
ATOM 1096 C CB  . ASN A 0 145 . -79.555  -18.013 83.927  1.00 30.04 145 A 1 
ATOM 1097 O O   . ASN A 0 145 . -82.377  -17.481 83.019  1.00 30.04 145 A 1 
ATOM 1098 C CG  . ASN A 0 145 . -78.430  -17.004 83.759  1.00 30.04 145 A 1 
ATOM 1099 N ND2 . ASN A 0 145 . -77.383  -17.371 83.057  1.00 30.04 145 A 1 
ATOM 1100 O OD1 . ASN A 0 145 . -78.453  -15.902 84.278  1.00 30.04 145 A 1 
ATOM 1101 N N   . ALA A 0 146 . -82.396  -15.738 84.426  1.00 31.26 146 A 1 
ATOM 1102 C CA  . ALA A 0 146 . -83.560  -15.045 83.862  1.00 31.26 146 A 1 
ATOM 1103 C C   . ALA A 0 146 . -83.282  -14.285 82.542  1.00 31.26 146 A 1 
ATOM 1104 C CB  . ALA A 0 146 . -84.140  -14.134 84.954  1.00 31.26 146 A 1 
ATOM 1105 O O   . ALA A 0 146 . -84.118  -13.506 82.095  1.00 31.26 146 A 1 
ATOM 1106 N N   . SER A 0 147 . -82.127  -14.491 81.903  1.00 38.76 147 A 1 
ATOM 1107 C CA  . SER A 0 147 . -81.733  -13.795 80.668  1.00 38.76 147 A 1 
ATOM 1108 C C   . SER A 0 147 . -82.076  -14.540 79.372  1.00 38.76 147 A 1 
ATOM 1109 C CB  . SER A 0 147 . -80.244  -13.448 80.720  1.00 38.76 147 A 1 
ATOM 1110 O O   . SER A 0 147 . -81.831  -14.013 78.292  1.00 38.76 147 A 1 
ATOM 1111 O OG  . SER A 0 147 . -79.486  -14.611 80.992  1.00 38.76 147 A 1 
ATOM 1112 N N   . ALA A 0 148 . -82.692  -15.723 79.434  1.00 35.74 148 A 1 
ATOM 1113 C CA  . ALA A 0 148 . -82.935  -16.550 78.247  1.00 35.74 148 A 1 
ATOM 1114 C C   . ALA A 0 148 . -84.070  -16.065 77.310  1.00 35.74 148 A 1 
ATOM 1115 C CB  . ALA A 0 148 . -83.127  -18.003 78.704  1.00 35.74 148 A 1 
ATOM 1116 O O   . ALA A 0 148 . -84.474  -16.821 76.434  1.00 35.74 148 A 1 
ATOM 1117 N N   . SER A 0 149 . -84.617  -14.850 77.464  1.00 35.66 149 A 1 
ATOM 1118 C CA  . SER A 0 149 . -85.807  -14.437 76.693  1.00 35.66 149 A 1 
ATOM 1119 C C   . SER A 0 149 . -85.796  -13.013 76.114  1.00 35.66 149 A 1 
ATOM 1120 C CB  . SER A 0 149 . -87.077  -14.729 77.502  1.00 35.66 149 A 1 
ATOM 1121 O O   . SER A 0 149 . -86.868  -12.493 75.791  1.00 35.66 149 A 1 
ATOM 1122 O OG  . SER A 0 149 . -88.191  -14.764 76.636  1.00 35.66 149 A 1 
ATOM 1123 N N   . ASN A 0 150 . -84.628  -12.391 75.920  1.00 35.21 150 A 1 
ATOM 1124 C CA  . ASN A 0 150 . -84.530  -11.138 75.159  1.00 35.21 150 A 1 
ATOM 1125 C C   . ASN A 0 150 . -84.044  -11.408 73.731  1.00 35.21 150 A 1 
ATOM 1126 C CB  . ASN A 0 150 . -83.704  -10.093 75.925  1.00 35.21 150 A 1 
ATOM 1127 O O   . ASN A 0 150 . -82.989  -11.997 73.523  1.00 35.21 150 A 1 
ATOM 1128 C CG  . ASN A 0 150 . -84.529  -9.358  76.971  1.00 35.21 150 A 1 
ATOM 1129 N ND2 . ASN A 0 150 . -83.888  -8.635  77.856  1.00 35.21 150 A 1 
ATOM 1130 O OD1 . ASN A 0 150 . -85.749  -9.395  77.008  1.00 35.21 150 A 1 
ATOM 1131 N N   . GLY A 0 151 . -84.878  -11.013 72.767  1.00 32.69 151 A 1 
ATOM 1132 C CA  . GLY A 0 151 . -84.739  -11.319 71.349  1.00 32.69 151 A 1 
ATOM 1133 C C   . GLY A 0 151 . -83.452  -10.785 70.732  1.00 32.69 151 A 1 
ATOM 1134 O O   . GLY A 0 151 . -83.203  -9.584  70.741  1.00 32.69 151 A 1 
ATOM 1135 N N   . ALA A 0 152 . -82.678  -11.689 70.141  1.00 29.70 152 A 1 
ATOM 1136 C CA  . ALA A 0 152 . -81.749  -11.339 69.083  1.00 29.70 152 A 1 
ATOM 1137 C C   . ALA A 0 152 . -82.546  -11.312 67.774  1.00 29.70 152 A 1 
ATOM 1138 C CB  . ALA A 0 152 . -80.593  -12.343 69.074  1.00 29.70 152 A 1 
ATOM 1139 O O   . ALA A 0 152 . -83.198  -12.296 67.418  1.00 29.70 152 A 1 
ATOM 1140 N N   . ALA A 0 153 . -82.548  -10.160 67.107  1.00 32.97 153 A 1 
ATOM 1141 C CA  . ALA A 0 153 . -83.071  -10.015 65.759  1.00 32.97 153 A 1 
ATOM 1142 C C   . ALA A 0 153 . -82.382  -11.045 64.850  1.00 32.97 153 A 1 
ATOM 1143 C CB  . ALA A 0 153 . -82.805  -8.572  65.308  1.00 32.97 153 A 1 
ATOM 1144 O O   . ALA A 0 153 . -81.156  -11.153 64.864  1.00 32.97 153 A 1 
ATOM 1145 N N   . GLN A 0 154 . -83.157  -11.819 64.089  1.00 32.07 154 A 1 
ATOM 1146 C CA  . GLN A 0 154 . -82.606  -12.605 62.989  1.00 32.07 154 A 1 
ATOM 1147 C C   . GLN A 0 154 . -82.151  -11.598 61.930  1.00 32.07 154 A 1 
ATOM 1148 C CB  . GLN A 0 154 . -83.656  -13.594 62.448  1.00 32.07 154 A 1 
ATOM 1149 O O   . GLN A 0 154 . -82.973  -11.089 61.173  1.00 32.07 154 A 1 
ATOM 1150 C CG  . GLN A 0 154 . -83.859  -14.798 63.380  1.00 32.07 154 A 1 
ATOM 1151 C CD  . GLN A 0 154 . -84.938  -15.747 62.865  1.00 32.07 154 A 1 
ATOM 1152 N NE2 . GLN A 0 154 . -84.593  -16.945 62.446  1.00 32.07 154 A 1 
ATOM 1153 O OE1 . GLN A 0 154 . -86.117  -15.442 62.844  1.00 32.07 154 A 1 
ATOM 1154 N N   . GLY A 0 155 . -80.868  -11.232 61.959  1.00 35.12 155 A 1 
ATOM 1155 C CA  . GLY A 0 155 . -80.247  -10.447 60.899  1.00 35.12 155 A 1 
ATOM 1156 C C   . GLY A 0 155 . -80.397  -11.197 59.580  1.00 35.12 155 A 1 
ATOM 1157 O O   . GLY A 0 155 . -80.091  -12.389 59.519  1.00 35.12 155 A 1 
ATOM 1158 N N   . GLY A 0 156 . -80.945  -10.522 58.569  1.00 35.00 156 A 1 
ATOM 1159 C CA  . GLY A 0 156 . -80.952  -11.017 57.197  1.00 35.00 156 A 1 
ATOM 1160 C C   . GLY A 0 156 . -79.509  -11.185 56.738  1.00 35.00 156 A 1 
ATOM 1161 O O   . GLY A 0 156 . -78.694  -10.296 56.955  1.00 35.00 156 A 1 
ATOM 1162 N N   . TYR A 0 157 . -79.198  -12.362 56.210  1.00 39.35 157 A 1 
ATOM 1163 C CA  . TYR A 0 157 . -77.873  -12.712 55.716  1.00 39.35 157 A 1 
ATOM 1164 C C   . TYR A 0 157 . -77.766  -12.282 54.255  1.00 39.35 157 A 1 
ATOM 1165 C CB  . TYR A 0 157 . -77.675  -14.235 55.827  1.00 39.35 157 A 1 
ATOM 1166 O O   . TYR A 0 157 . -78.602  -12.714 53.460  1.00 39.35 157 A 1 
ATOM 1167 C CG  . TYR A 0 157 . -77.973  -14.856 57.180  1.00 39.35 157 A 1 
ATOM 1168 C CD1 . TYR A 0 157 . -76.965  -14.898 58.160  1.00 39.35 157 A 1 
ATOM 1169 C CD2 . TYR A 0 157 . -79.248  -15.393 57.458  1.00 39.35 157 A 1 
ATOM 1170 C CE1 . TYR A 0 157 . -77.230  -15.460 59.423  1.00 39.35 157 A 1 
ATOM 1171 C CE2 . TYR A 0 157 . -79.519  -15.956 58.721  1.00 39.35 157 A 1 
ATOM 1172 O OH  . TYR A 0 157 . -78.765  -16.511 60.934  1.00 39.35 157 A 1 
ATOM 1173 C CZ  . TYR A 0 157 . -78.511  -15.981 59.707  1.00 39.35 157 A 1 
ATOM 1174 N N   . ASP A 0 158 . -76.730  -11.538 53.898  1.00 43.97 158 A 1 
ATOM 1175 C CA  . ASP A 0 158 . -76.122  -11.605 52.574  1.00 43.97 158 A 1 
ATOM 1176 C C   . ASP A 0 158 . -75.353  -12.936 52.467  1.00 43.97 158 A 1 
ATOM 1177 C CB  . ASP A 0 158 . -75.247  -10.364 52.292  1.00 43.97 158 A 1 
ATOM 1178 O O   . ASP A 0 158 . -74.830  -13.491 53.433  1.00 43.97 158 A 1 
ATOM 1179 C CG  . ASP A 0 158 . -74.327  -9.904  53.438  1.00 43.97 158 A 1 
ATOM 1180 O OD1 . ASP A 0 158 . -74.266  -10.617 54.470  1.00 43.97 158 A 1 
ATOM 1181 O OD2 . ASP A 0 158 . -73.837  -8.758  53.337  1.00 43.97 158 A 1 
ATOM 1182 N N   . ASN A 0 159 . -75.422  -13.584 51.313  1.00 43.42 159 A 1 
ATOM 1183 C CA  . ASN A 0 159 . -74.649  -14.794 51.044  1.00 43.42 159 A 1 
ATOM 1184 C C   . ASN A 0 159 . -74.348  -14.780 49.557  1.00 43.42 159 A 1 
ATOM 1185 C CB  . ASN A 0 159 . -75.427  -16.074 51.396  1.00 43.42 159 A 1 
ATOM 1186 O O   . ASN A 0 159 . -75.049  -15.462 48.778  1.00 43.42 159 A 1 
ATOM 1187 C CG  . ASN A 0 159 . -75.466  -16.494 52.839  1.00 43.42 159 A 1 
ATOM 1188 N ND2 . ASN A 0 159 . -76.594  -16.347 53.475  1.00 43.42 159 A 1 
ATOM 1189 O OD1 . ASN A 0 159 . -74.603  -17.170 53.356  1.00 43.42 159 A 1 
ATOM 1190 N N   . ASP A 0 160 . -73.339  -14.007 49.186  1.00 54.43 160 A 1 
ATOM 1191 C CA  . ASP A 0 160 . -72.957  -13.860 47.801  1.00 54.43 160 A 1 
ATOM 1192 C C   . ASP A 0 160 . -72.241  -15.130 47.352  1.00 54.43 160 A 1 
ATOM 1193 C CB  . ASP A 0 160 . -72.161  -12.572 47.541  1.00 54.43 160 A 1 
ATOM 1194 O O   . ASP A 0 160 . -71.396  -15.738 48.022  1.00 54.43 160 A 1 
ATOM 1195 C CG  . ASP A 0 160 . -72.940  -11.306 47.919  1.00 54.43 160 A 1 
ATOM 1196 O OD1 . ASP A 0 160 . -74.191  -11.397 47.962  1.00 54.43 160 A 1 
ATOM 1197 O OD2 . ASP A 0 160 . -72.272  -10.265 48.079  1.00 54.43 160 A 1 
ATOM 1198 N N   . GLN A 0 161 . -72.642  -15.603 46.180  1.00 53.90 161 A 1 
ATOM 1199 C CA  . GLN A 0 161 . -71.924  -16.662 45.494  1.00 53.90 161 A 1 
ATOM 1200 C C   . GLN A 0 161 . -71.347  -16.056 44.232  1.00 53.90 161 A 1 
ATOM 1201 C CB  . GLN A 0 161 . -72.824  -17.874 45.229  1.00 53.90 161 A 1 
ATOM 1202 O O   . GLN A 0 161 . -72.085  -15.699 43.312  1.00 53.90 161 A 1 
ATOM 1203 C CG  . GLN A 0 161 . -73.374  -18.466 46.533  1.00 53.90 161 A 1 
ATOM 1204 C CD  . GLN A 0 161 . -73.937  -19.863 46.322  1.00 53.90 161 A 1 
ATOM 1205 N NE2 . GLN A 0 161 . -73.242  -20.896 46.744  1.00 53.90 161 A 1 
ATOM 1206 O OE1 . GLN A 0 161 . -74.990  -20.086 45.750  1.00 53.90 161 A 1 
ATOM 1207 N N   . TRP A 0 162 . -70.022  -15.954 44.187  1.00 65.21 162 A 1 
ATOM 1208 C CA  . TRP A 0 162 . -69.312  -15.442 43.028  1.00 65.21 162 A 1 
ATOM 1209 C C   . TRP A 0 162 . -68.251  -16.429 42.558  1.00 65.21 162 A 1 
ATOM 1210 C CB  . TRP A 0 162 . -68.751  -14.044 43.311  1.00 65.21 162 A 1 
ATOM 1211 O O   . TRP A 0 162 . -67.662  -17.192 43.331  1.00 65.21 162 A 1 
ATOM 1212 C CG  . TRP A 0 162 . -67.644  -13.969 44.318  1.00 65.21 162 A 1 
ATOM 1213 C CD1 . TRP A 0 162 . -67.791  -13.706 45.636  1.00 65.21 162 A 1 
ATOM 1214 C CD2 . TRP A 0 162 . -66.210  -14.134 44.105  1.00 65.21 162 A 1 
ATOM 1215 C CE2 . TRP A 0 162 . -65.537  -13.923 45.345  1.00 65.21 162 A 1 
ATOM 1216 C CE3 . TRP A 0 162 . -65.414  -14.463 42.989  1.00 65.21 162 A 1 
ATOM 1217 N NE1 . TRP A 0 162 . -66.553  -13.670 46.245  1.00 65.21 162 A 1 
ATOM 1218 C CH2 . TRP A 0 162 . -63.376  -14.348 44.331  1.00 65.21 162 A 1 
ATOM 1219 C CZ2 . TRP A 0 162 . -64.139  -13.998 45.458  1.00 65.21 162 A 1 
ATOM 1220 C CZ3 . TRP A 0 162 . -64.018  -14.605 43.108  1.00 65.21 162 A 1 
ATOM 1221 N N   . ALA A 0 163 . -67.994  -16.404 41.257  1.00 52.42 163 A 1 
ATOM 1222 C CA  . ALA A 0 163 . -66.875  -17.114 40.668  1.00 52.42 163 A 1 
ATOM 1223 C C   . ALA A 0 163 . -66.171  -16.243 39.631  1.00 52.42 163 A 1 
ATOM 1224 C CB  . ALA A 0 163 . -67.341  -18.478 40.160  1.00 52.42 163 A 1 
ATOM 1225 O O   . ALA A 0 163 . -66.798  -15.465 38.913  1.00 52.42 163 A 1 
ATOM 1226 N N   . LYS A 0 164 . -64.843  -16.367 39.603  1.00 61.85 164 A 1 
ATOM 1227 C CA  . LYS A 0 164 . -63.955  -15.702 38.649  1.00 61.85 164 A 1 
ATOM 1228 C C   . LYS A 0 164 . -63.188  -16.774 37.889  1.00 61.85 164 A 1 
ATOM 1229 C CB  . LYS A 0 164 . -62.999  -14.725 39.356  1.00 61.85 164 A 1 
ATOM 1230 O O   . LYS A 0 164 . -62.609  -17.676 38.495  1.00 61.85 164 A 1 
ATOM 1231 C CG  . LYS A 0 164 . -63.719  -13.484 39.910  1.00 61.85 164 A 1 
ATOM 1232 C CD  . LYS A 0 164 . -62.791  -12.613 40.776  1.00 61.85 164 A 1 
ATOM 1233 C CE  . LYS A 0 164 . -63.623  -11.614 41.593  1.00 61.85 164 A 1 
ATOM 1234 N NZ  . LYS A 0 164 . -62.804  -10.894 42.600  1.00 61.85 164 A 1 
ATOM 1235 N N   . GLN A 0 165 . -63.190  -16.665 36.573  1.00 60.02 165 A 1 
ATOM 1236 C CA  . GLN A 0 165 . -62.379  -17.462 35.668  1.00 60.02 165 A 1 
ATOM 1237 C C   . GLN A 0 165 . -61.462  -16.513 34.908  1.00 60.02 165 A 1 
ATOM 1238 C CB  . GLN A 0 165 . -63.273  -18.266 34.715  1.00 60.02 165 A 1 
ATOM 1239 O O   . GLN A 0 165 . -61.922  -15.506 34.377  1.00 60.02 165 A 1 
ATOM 1240 C CG  . GLN A 0 165 . -64.165  -19.262 35.470  1.00 60.02 165 A 1 
ATOM 1241 C CD  . GLN A 0 165 . -64.933  -20.195 34.542  1.00 60.02 165 A 1 
ATOM 1242 N NE2 . GLN A 0 165 . -65.429  -21.305 35.045  1.00 60.02 165 A 1 
ATOM 1243 O OE1 . GLN A 0 165 . -65.124  -19.965 33.364  1.00 60.02 165 A 1 
ATOM 1244 N N   . ALA A 0 166 . -60.174  -16.820 34.879  1.00 60.86 166 A 1 
ATOM 1245 C CA  . ALA A 0 166 . -59.203  -16.122 34.056  1.00 60.86 166 A 1 
ATOM 1246 C C   . ALA A 0 166 . -58.462  -17.146 33.198  1.00 60.86 166 A 1 
ATOM 1247 C CB  . ALA A 0 166 . -58.272  -15.290 34.943  1.00 60.86 166 A 1 
ATOM 1248 O O   . ALA A 0 166 . -58.064  -18.204 33.692  1.00 60.86 166 A 1 
ATOM 1249 N N   . TYR A 0 167 . -58.305  -16.821 31.923  1.00 58.90 167 A 1 
ATOM 1250 C CA  . TYR A 0 167 . -57.531  -17.576 30.952  1.00 58.90 167 A 1 
ATOM 1251 C C   . TYR A 0 167 . -56.548  -16.609 30.307  1.00 58.90 167 A 1 
ATOM 1252 C CB  . TYR A 0 167 . -58.467  -18.203 29.909  1.00 58.90 167 A 1 
ATOM 1253 O O   . TYR A 0 167 . -56.975  -15.601 29.750  1.00 58.90 167 A 1 
ATOM 1254 C CG  . TYR A 0 167 . -59.370  -19.285 30.469  1.00 58.90 167 A 1 
ATOM 1255 C CD1 . TYR A 0 167 . -58.879  -20.598 30.592  1.00 58.90 167 A 1 
ATOM 1256 C CD2 . TYR A 0 167 . -60.683  -18.982 30.886  1.00 58.90 167 A 1 
ATOM 1257 C CE1 . TYR A 0 167 . -59.692  -21.609 31.133  1.00 58.90 167 A 1 
ATOM 1258 C CE2 . TYR A 0 167 . -61.503  -19.991 31.431  1.00 58.90 167 A 1 
ATOM 1259 O OH  . TYR A 0 167 . -61.772  -22.285 32.105  1.00 58.90 167 A 1 
ATOM 1260 C CZ  . TYR A 0 167 . -61.003  -21.304 31.560  1.00 58.90 167 A 1 
ATOM 1261 N N   . ALA A 0 168 . -55.262  -16.911 30.401  1.00 67.09 168 A 1 
ATOM 1262 C CA  . ALA A 0 168 . -54.220  -16.263 29.628  1.00 67.09 168 A 1 
ATOM 1263 C C   . ALA A 0 168 . -53.525  -17.327 28.775  1.00 67.09 168 A 1 
ATOM 1264 C CB  . ALA A 0 168 . -53.269  -15.506 30.559  1.00 67.09 168 A 1 
ATOM 1265 O O   . ALA A 0 168 . -53.269  -18.443 29.239  1.00 67.09 168 A 1 
ATOM 1266 N N   . GLN A 0 169 . -53.291  -16.995 27.518  1.00 66.69 169 A 1 
ATOM 1267 C CA  . GLN A 0 169 . -52.405  -17.717 26.627  1.00 66.69 169 A 1 
ATOM 1268 C C   . GLN A 0 169 . -51.325  -16.722 26.227  1.00 66.69 169 A 1 
ATOM 1269 C CB  . GLN A 0 169 . -53.213  -18.242 25.428  1.00 66.69 169 A 1 
ATOM 1270 O O   . GLN A 0 169 . -51.668  -15.732 25.587  1.00 66.69 169 A 1 
ATOM 1271 C CG  . GLN A 0 169 . -52.294  -18.872 24.378  1.00 66.69 169 A 1 
ATOM 1272 C CD  . GLN A 0 169 . -53.018  -19.468 23.178  1.00 66.69 169 A 1 
ATOM 1273 N NE2 . GLN A 0 169 . -52.281  -20.141 22.323  1.00 66.69 169 A 1 
ATOM 1274 O OE1 . GLN A 0 169 . -54.222  -19.358 22.961  1.00 66.69 169 A 1 
ATOM 1275 N N   . ASP A 0 170 . -50.089  -17.002 26.614  1.00 70.49 170 A 1 
ATOM 1276 C CA  . ASP A 0 170 . -48.903  -16.262 26.189  1.00 70.49 170 A 1 
ATOM 1277 C C   . ASP A 0 170 . -48.194  -17.108 25.125  1.00 70.49 170 A 1 
ATOM 1278 C CB  . ASP A 0 170 . -48.062  -15.898 27.429  1.00 70.49 170 A 1 
ATOM 1279 O O   . ASP A 0 170 . -48.000  -18.326 25.276  1.00 70.49 170 A 1 
ATOM 1280 C CG  . ASP A 0 170 . -46.622  -15.416 27.181  1.00 70.49 170 A 1 
ATOM 1281 O OD1 . ASP A 0 170 . -46.174  -15.441 26.013  1.00 70.49 170 A 1 
ATOM 1282 O OD2 . ASP A 0 170 . -45.903  -15.287 28.205  1.00 70.49 170 A 1 
ATOM 1283 N N   . THR A 0 171 . -47.926  -16.475 23.984  1.00 70.82 171 A 1 
ATOM 1284 C CA  . THR A 0 171 . -47.181  -17.079 22.879  1.00 70.82 171 A 1 
ATOM 1285 C C   . THR A 0 171 . -46.042  -16.173 22.436  1.00 70.82 171 A 1 
ATOM 1286 C CB  . THR A 0 171 . -48.075  -17.537 21.712  1.00 70.82 171 A 1 
ATOM 1287 O O   . THR A 0 171 . -46.070  -15.594 21.348  1.00 70.82 171 A 1 
ATOM 1288 C CG2 . THR A 0 171 . -48.914  -18.761 22.084  1.00 70.82 171 A 1 
ATOM 1289 O OG1 . THR A 0 171 . -49.029  -16.586 21.284  1.00 70.82 171 A 1 
ATOM 1290 N N   . ASP A 0 172 . -45.020  -16.125 23.279  1.00 75.09 172 A 1 
ATOM 1291 C CA  . ASP A 0 172 . -43.727  -15.515 23.015  1.00 75.09 172 A 1 
ATOM 1292 C C   . ASP A 0 172 . -42.862  -16.339 22.043  1.00 75.09 172 A 1 
ATOM 1293 C CB  . ASP A 0 172 . -42.983  -15.354 24.352  1.00 75.09 172 A 1 
ATOM 1294 O O   . ASP A 0 172 . -42.595  -17.533 22.235  1.00 75.09 172 A 1 
ATOM 1295 C CG  . ASP A 0 172 . -43.105  -13.989 25.022  1.00 75.09 172 A 1 
ATOM 1296 O OD1 . ASP A 0 172 . -43.652  -13.076 24.381  1.00 75.09 172 A 1 
ATOM 1297 O OD2 . ASP A 0 172 . -42.340  -13.808 26.011  1.00 75.09 172 A 1 
ATOM 1298 N N   . SER A 0 173 . -42.334  -15.685 21.009  1.00 76.09 173 A 1 
ATOM 1299 C CA  . SER A 0 173 . -41.259  -16.224 20.167  1.00 76.09 173 A 1 
ATOM 1300 C C   . SER A 0 173 . -40.112  -15.232 20.075  1.00 76.09 173 A 1 
ATOM 1301 C CB  . SER A 0 173 . -41.773  -16.600 18.778  1.00 76.09 173 A 1 
ATOM 1302 O O   . SER A 0 173 . -40.290  -14.087 19.662  1.00 76.09 173 A 1 
ATOM 1303 O OG  . SER A 0 173 . -42.708  -17.652 18.918  1.00 76.09 173 A 1 
ATOM 1304 N N   . ARG A 0 174 . -38.920  -15.691 20.460  1.00 79.65 174 A 1 
ATOM 1305 C CA  . ARG A 0 174 . -37.691  -14.899 20.454  1.00 79.65 174 A 1 
ATOM 1306 C C   . ARG A 0 174 . -36.657  -15.578 19.597  1.00 79.65 174 A 1 
ATOM 1307 C CB  . ARG A 0 174 . -37.150  -14.679 21.868  1.00 79.65 174 A 1 
ATOM 1308 O O   . ARG A 0 174 . -36.348  -16.747 19.808  1.00 79.65 174 A 1 
ATOM 1309 C CG  . ARG A 0 174 . -38.230  -14.061 22.744  1.00 79.65 174 A 1 
ATOM 1310 C CD  . ARG A 0 174 . -37.688  -13.635 24.103  1.00 79.65 174 A 1 
ATOM 1311 N NE  . ARG A 0 174 . -38.813  -13.331 24.996  1.00 79.65 174 A 1 
ATOM 1312 N NH1 . ARG A 0 174 . -37.645  -12.578 26.806  1.00 79.65 174 A 1 
ATOM 1313 N NH2 . ARG A 0 174 . -39.897  -12.728 26.878  1.00 79.65 174 A 1 
ATOM 1314 C CZ  . ARG A 0 174 . -38.780  -12.878 26.225  1.00 79.65 174 A 1 
ATOM 1315 N N   . TRP A 0 175 . -36.085  -14.830 18.678  1.00 84.37 175 A 1 
ATOM 1316 C CA  . TRP A 0 175 . -35.051  -15.329 17.796  1.00 84.37 175 A 1 
ATOM 1317 C C   . TRP A 0 175 . -33.925  -14.319 17.704  1.00 84.37 175 A 1 
ATOM 1318 C CB  . TRP A 0 175 . -35.673  -15.625 16.437  1.00 84.37 175 A 1 
ATOM 1319 O O   . TRP A 0 175 . -34.176  -13.114 17.702  1.00 84.37 175 A 1 
ATOM 1320 C CG  . TRP A 0 175 . -34.699  -16.072 15.405  1.00 84.37 175 A 1 
ATOM 1321 C CD1 . TRP A 0 175 . -34.273  -17.340 15.225  1.00 84.37 175 A 1 
ATOM 1322 C CD2 . TRP A 0 175 . -34.007  -15.264 14.414  1.00 84.37 175 A 1 
ATOM 1323 C CE2 . TRP A 0 175 . -33.278  -16.145 13.567  1.00 84.37 175 A 1 
ATOM 1324 C CE3 . TRP A 0 175 . -33.958  -13.886 14.114  1.00 84.37 175 A 1 
ATOM 1325 N NE1 . TRP A 0 175 . -33.408  -17.387 14.152  1.00 84.37 175 A 1 
ATOM 1326 C CH2 . TRP A 0 175 . -32.634  -14.321 12.113  1.00 84.37 175 A 1 
ATOM 1327 C CZ2 . TRP A 0 175 . -32.661  -15.700 12.393  1.00 84.37 175 A 1 
ATOM 1328 C CZ3 . TRP A 0 175 . -33.253  -13.415 12.992  1.00 84.37 175 A 1 
ATOM 1329 N N   . GLY A 0 176 . -32.692  -14.801 17.601  1.00 87.28 176 A 1 
ATOM 1330 C CA  . GLY A 0 176 . -31.558  -13.913 17.443  1.00 87.28 176 A 1 
ATOM 1331 C C   . GLY A 0 176 . -30.351  -14.541 16.775  1.00 87.28 176 A 1 
ATOM 1332 O O   . GLY A 0 176 . -30.196  -15.764 16.684  1.00 87.28 176 A 1 
ATOM 1333 N N   . LYS A 0 177 . -29.500  -13.646 16.286  1.00 86.75 177 A 1 
ATOM 1334 C CA  . LYS A 0 177 . -28.215  -13.919 15.663  1.00 86.75 177 A 1 
ATOM 1335 C C   . LYS A 0 177 . -27.183  -13.007 16.272  1.00 86.75 177 A 1 
ATOM 1336 C CB  . LYS A 0 177 . -28.276  -13.641 14.162  1.00 86.75 177 A 1 
ATOM 1337 O O   . LYS A 0 177 . -27.396  -11.798 16.275  1.00 86.75 177 A 1 
ATOM 1338 C CG  . LYS A 0 177 . -29.245  -14.608 13.509  1.00 86.75 177 A 1 
ATOM 1339 C CD  . LYS A 0 177 . -29.197  -14.483 11.987  1.00 86.75 177 A 1 
ATOM 1340 C CE  . LYS A 0 177 . -29.568  -15.883 11.551  1.00 86.75 177 A 1 
ATOM 1341 N NZ  . LYS A 0 177 . -29.618  -16.099 10.100  1.00 86.75 177 A 1 
ATOM 1342 N N   . SER A 0 178 . -26.069  -13.580 16.688  1.00 86.37 178 A 1 
ATOM 1343 C CA  . SER A 0 178 . -24.928  -12.805 17.139  1.00 86.37 178 A 1 
ATOM 1344 C C   . SER A 0 178 . -23.648  -13.269 16.460  1.00 86.37 178 A 1 
ATOM 1345 C CB  . SER A 0 178 . -24.824  -12.783 18.663  1.00 86.37 178 A 1 
ATOM 1346 O O   . SER A 0 178 . -23.458  -14.456 16.173  1.00 86.37 178 A 1 
ATOM 1347 O OG  . SER A 0 178 . -24.702  -14.093 19.177  1.00 86.37 178 A 1 
ATOM 1348 N N   . TYR A 0 179 . -22.774  -12.315 16.167  1.00 80.48 179 A 1 
ATOM 1349 C CA  . TYR A 0 179 . -21.373  -12.584 15.870  1.00 80.48 179 A 1 
ATOM 1350 C C   . TYR A 0 179 . -20.550  -11.915 16.955  1.00 80.48 179 A 1 
ATOM 1351 C CB  . TYR A 0 179 . -20.941  -12.062 14.489  1.00 80.48 179 A 1 
ATOM 1352 O O   . TYR A 0 179 . -20.808  -10.760 17.302  1.00 80.48 179 A 1 
ATOM 1353 C CG  . TYR A 0 179 . -21.714  -12.599 13.301  1.00 80.48 179 A 1 
ATOM 1354 C CD1 . TYR A 0 179 . -21.184  -13.601 12.469  1.00 80.48 179 A 1 
ATOM 1355 C CD2 . TYR A 0 179 . -22.973  -12.056 13.021  1.00 80.48 179 A 1 
ATOM 1356 C CE1 . TYR A 0 179 . -21.923  -14.050 11.353  1.00 80.48 179 A 1 
ATOM 1357 C CE2 . TYR A 0 179 . -23.721  -12.486 11.911  1.00 80.48 179 A 1 
ATOM 1358 O OH  . TYR A 0 179 . -23.926  -13.932 10.017  1.00 80.48 179 A 1 
ATOM 1359 C CZ  . TYR A 0 179 . -23.191  -13.492 11.075  1.00 80.48 179 A 1 
ATOM 1360 N N   . ASP A 0 180 . -19.517  -12.609 17.415  1.00 82.09 180 A 1 
ATOM 1361 C CA  . ASP A 0 180 . -18.428  -11.941 18.119  1.00 82.09 180 A 1 
ATOM 1362 C C   . ASP A 0 180 . -17.624  -11.070 17.136  1.00 82.09 180 A 1 
ATOM 1363 C CB  . ASP A 0 180 . -17.546  -12.987 18.818  1.00 82.09 180 A 1 
ATOM 1364 O O   . ASP A 0 180 . -18.044  -10.806 16.003  1.00 82.09 180 A 1 
ATOM 1365 C CG  . ASP A 0 180 . -18.190  -13.639 20.039  1.00 82.09 180 A 1 
ATOM 1366 O OD1 . ASP A 0 180 . -19.118  -13.054 20.628  1.00 82.09 180 A 1 
ATOM 1367 O OD2 . ASP A 0 180 . -17.708  -14.743 20.389  1.00 82.09 180 A 1 
ATOM 1368 N N   . SER A 0 181 . -16.439  -10.628 17.558  1.00 83.48 181 A 1 
ATOM 1369 C CA  . SER A 0 181 . -15.564  -9.823  16.719  1.00 83.48 181 A 1 
ATOM 1370 C C   . SER A 0 181 . -15.325  -10.482 15.352  1.00 83.48 181 A 1 
ATOM 1371 C CB  . SER A 0 181 . -14.254  -9.488  17.442  1.00 83.48 181 A 1 
ATOM 1372 O O   . SER A 0 181 . -15.039  -11.683 15.230  1.00 83.48 181 A 1 
ATOM 1373 O OG  . SER A 0 181 . -13.359  -10.582 17.478  1.00 83.48 181 A 1 
ATOM 1374 N N   . VAL A 0 182 . -15.469  -9.679  14.298  1.00 87.01 182 A 1 
ATOM 1375 C CA  . VAL A 0 182 . -15.181  -10.076 12.919  1.00 87.01 182 A 1 
ATOM 1376 C C   . VAL A 0 182 . -14.099  -9.180  12.344  1.00 87.01 182 A 1 
ATOM 1377 C CB  . VAL A 0 182 . -16.430  -10.114 12.016  1.00 87.01 182 A 1 
ATOM 1378 O O   . VAL A 0 182 . -14.155  -7.957  12.455  1.00 87.01 182 A 1 
ATOM 1379 C CG1 . VAL A 0 182 . -17.410  -11.203 12.463  1.00 87.01 182 A 1 
ATOM 1380 C CG2 . VAL A 0 182 . -17.191  -8.786  11.935  1.00 87.01 182 A 1 
ATOM 1381 N N   . GLU A 0 183 . -13.128  -9.789  11.668  1.00 90.76 183 A 1 
ATOM 1382 C CA  . GLU A 0 183 . -12.070  -9.078  10.957  1.00 90.76 183 A 1 
ATOM 1383 C C   . GLU A 0 183 . -11.950  -9.585  9.521   1.00 90.76 183 A 1 
ATOM 1384 C CB  . GLU A 0 183 . -10.710  -9.206  11.653  1.00 90.76 183 A 1 
ATOM 1385 O O   . GLU A 0 183 . -11.842  -10.786 9.263   1.00 90.76 183 A 1 
ATOM 1386 C CG  . GLU A 0 183 . -10.623  -8.537  13.034  1.00 90.76 183 A 1 
ATOM 1387 C CD  . GLU A 0 183 . -9.176   -8.493  13.565  1.00 90.76 183 A 1 
ATOM 1388 O OE1 . GLU A 0 183 . -8.965   -8.025  14.698  1.00 90.76 183 A 1 
ATOM 1389 O OE2 . GLU A 0 183 . -8.219   -8.809  12.799  1.00 90.76 183 A 1 
ATOM 1390 N N   . ALA A 0 184 . -11.895  -8.657  8.572   1.00 90.80 184 A 1 
ATOM 1391 C CA  . ALA A 0 184 . -11.603  -8.937  7.176   1.00 90.80 184 A 1 
ATOM 1392 C C   . ALA A 0 184 . -10.467  -8.035  6.697   1.00 90.80 184 A 1 
ATOM 1393 C CB  . ALA A 0 184 . -12.878  -8.767  6.347   1.00 90.80 184 A 1 
ATOM 1394 O O   . ALA A 0 184 . -10.549  -6.811  6.799   1.00 90.80 184 A 1 
ATOM 1395 N N   . LYS A 0 185 . -9.408   -8.630  6.144   1.00 95.51 185 A 1 
ATOM 1396 C CA  . LYS A 0 185 . -8.256   -7.898  5.601   1.00 95.51 185 A 1 
ATOM 1397 C C   . LYS A 0 185 . -8.017   -8.324  4.159   1.00 95.51 185 A 1 
ATOM 1398 C CB  . LYS A 0 185 . -7.011   -8.076  6.495   1.00 95.51 185 A 1 
ATOM 1399 O O   . LYS A 0 185 . -8.091   -9.509  3.833   1.00 95.51 185 A 1 
ATOM 1400 C CG  . LYS A 0 185 . -7.235   -7.547  7.925   1.00 95.51 185 A 1 
ATOM 1401 C CD  . LYS A 0 185 . -6.134   -7.935  8.927   1.00 95.51 185 A 1 
ATOM 1402 C CE  . LYS A 0 185 . -6.616   -7.486  10.319  1.00 95.51 185 A 1 
ATOM 1403 N NZ  . LYS A 0 185 . -5.979   -8.190  11.458  1.00 95.51 185 A 1 
ATOM 1404 N N   . SER A 0 186 . -7.722   -7.364  3.293   1.00 96.59 186 A 1 
ATOM 1405 C CA  . SER A 0 186 . -7.245   -7.618  1.936   1.00 96.59 186 A 1 
ATOM 1406 C C   . SER A 0 186 . -5.975   -6.830  1.676   1.00 96.59 186 A 1 
ATOM 1407 C CB  . SER A 0 186 . -8.302   -7.310  0.873   1.00 96.59 186 A 1 
ATOM 1408 O O   . SER A 0 186 . -5.920   -5.647  2.002   1.00 96.59 186 A 1 
ATOM 1409 O OG  . SER A 0 186 . -8.598   -5.931  0.801   1.00 96.59 186 A 1 
ATOM 1410 N N   . TYR A 0 187 . -5.000   -7.478  1.060   1.00 94.81 187 A 1 
ATOM 1411 C CA  . TYR A 0 187 . -3.729   -6.899  0.657   1.00 94.81 187 A 1 
ATOM 1412 C C   . TYR A 0 187 . -3.490   -7.231  -0.808  1.00 94.81 187 A 1 
ATOM 1413 C CB  . TYR A 0 187 . -2.601   -7.454  1.539   1.00 94.81 187 A 1 
ATOM 1414 O O   . TYR A 0 187 . -3.378   -8.402  -1.165  1.00 94.81 187 A 1 
ATOM 1415 C CG  . TYR A 0 187 . -2.123   -6.473  2.582   1.00 94.81 187 A 1 
ATOM 1416 C CD1 . TYR A 0 187 . -1.058   -5.606  2.272   1.00 94.81 187 A 1 
ATOM 1417 C CD2 . TYR A 0 187 . -2.740   -6.416  3.846   1.00 94.81 187 A 1 
ATOM 1418 C CE1 . TYR A 0 187 . -0.591   -4.691  3.232   1.00 94.81 187 A 1 
ATOM 1419 C CE2 . TYR A 0 187 . -2.277   -5.499  4.809   1.00 94.81 187 A 1 
ATOM 1420 O OH  . TYR A 0 187 . -0.769   -3.744  5.429   1.00 94.81 187 A 1 
ATOM 1421 C CZ  . TYR A 0 187 . -1.201   -4.637  4.502   1.00 94.81 187 A 1 
ATOM 1422 N N   . ASP A 0 188 . -3.404   -6.199  -1.632  1.00 96.32 188 A 1 
ATOM 1423 C CA  . ASP A 0 188 . -2.957   -6.286  -3.011  1.00 96.32 188 A 1 
ATOM 1424 C C   . ASP A 0 188 . -1.616   -5.548  -3.111  1.00 96.32 188 A 1 
ATOM 1425 C CB  . ASP A 0 188 . -4.020   -5.699  -3.953  1.00 96.32 188 A 1 
ATOM 1426 O O   . ASP A 0 188 . -1.511   -4.408  -2.667  1.00 96.32 188 A 1 
ATOM 1427 C CG  . ASP A 0 188 . -5.387   -6.401  -3.888  1.00 96.32 188 A 1 
ATOM 1428 O OD1 . ASP A 0 188 . -5.446   -7.650  -3.987  1.00 96.32 188 A 1 
ATOM 1429 O OD2 . ASP A 0 188 . -6.415   -5.682  -3.821  1.00 96.32 188 A 1 
ATOM 1430 N N   . ASN A 0 189 . -0.596   -6.196  -3.667  1.00 96.54 189 A 1 
ATOM 1431 C CA  . ASN A 0 189 . 0.708    -5.594  -3.940  1.00 96.54 189 A 1 
ATOM 1432 C C   . ASN A 0 189 . 1.109    -5.930  -5.369  1.00 96.54 189 A 1 
ATOM 1433 C CB  . ASN A 0 189 . 1.759    -6.117  -2.951  1.00 96.54 189 A 1 
ATOM 1434 O O   . ASN A 0 189 . 1.050    -7.094  -5.766  1.00 96.54 189 A 1 
ATOM 1435 C CG  . ASN A 0 189 . 3.042    -5.293  -2.921  1.00 96.54 189 A 1 
ATOM 1436 N ND2 . ASN A 0 189 . 3.899    -5.330  -3.912  1.00 96.54 189 A 1 
ATOM 1437 O OD1 . ASN A 0 189 . 3.302    -4.654  -1.932  1.00 96.54 189 A 1 
ATOM 1438 N N   . GLU A 0 190 . 1.565    -4.946  -6.120  1.00 97.47 190 A 1 
ATOM 1439 C CA  . GLU A 0 190 . 2.154    -5.118  -7.438  1.00 97.47 190 A 1 
ATOM 1440 C C   . GLU A 0 190 . 3.516    -4.442  -7.448  1.00 97.47 190 A 1 
ATOM 1441 C CB  . GLU A 0 190 . 1.196    -4.567  -8.502  1.00 97.47 190 A 1 
ATOM 1442 O O   . GLU A 0 190 . 3.616    -3.291  -7.052  1.00 97.47 190 A 1 
ATOM 1443 C CG  . GLU A 0 190 . 1.837    -4.604  -9.893  1.00 97.47 190 A 1 
ATOM 1444 C CD  . GLU A 0 190 . 0.835    -4.511  -11.046 1.00 97.47 190 A 1 
ATOM 1445 O OE1 . GLU A 0 190 . 1.264    -4.825  -12.182 1.00 97.47 190 A 1 
ATOM 1446 O OE2 . GLU A 0 190 . -0.391   -4.364  -10.847 1.00 97.47 190 A 1 
ATOM 1447 N N   . PHE A 0 191 . 4.553    -5.156  -7.880  1.00 97.21 191 A 1 
ATOM 1448 C CA  . PHE A 0 191 . 5.892    -4.593  -7.983  1.00 97.21 191 A 1 
ATOM 1449 C C   . PHE A 0 191 . 6.523    -4.902  -9.335  1.00 97.21 191 A 1 
ATOM 1450 C CB  . PHE A 0 191 . 6.783    -5.040  -6.815  1.00 97.21 191 A 1 
ATOM 1451 O O   . PHE A 0 191 . 6.243    -5.931  -9.966  1.00 97.21 191 A 1 
ATOM 1452 C CG  . PHE A 0 191 . 7.243    -6.484  -6.880  1.00 97.21 191 A 1 
ATOM 1453 C CD1 . PHE A 0 191 . 6.534    -7.483  -6.190  1.00 97.21 191 A 1 
ATOM 1454 C CD2 . PHE A 0 191 . 8.389    -6.827  -7.625  1.00 97.21 191 A 1 
ATOM 1455 C CE1 . PHE A 0 191 . 6.970    -8.819  -6.241  1.00 97.21 191 A 1 
ATOM 1456 C CE2 . PHE A 0 191 . 8.812    -8.165  -7.697  1.00 97.21 191 A 1 
ATOM 1457 C CZ  . PHE A 0 191 . 8.103    -9.161  -7.003  1.00 97.21 191 A 1 
ATOM 1458 N N   . TYR A 0 192 . 7.414    -4.011  -9.741  1.00 98.10 192 A 1 
ATOM 1459 C CA  . TYR A 0 192 . 8.283    -4.149  -10.893 1.00 98.10 192 A 1 
ATOM 1460 C C   . TYR A 0 192 . 9.672    -3.653  -10.523 1.00 98.10 192 A 1 
ATOM 1461 C CB  . TYR A 0 192 . 7.717    -3.338  -12.056 1.00 98.10 192 A 1 
ATOM 1462 O O   . TYR A 0 192 . 9.810    -2.516  -10.088 1.00 98.10 192 A 1 
ATOM 1463 C CG  . TYR A 0 192 . 8.721    -3.093  -13.159 1.00 98.10 192 A 1 
ATOM 1464 C CD1 . TYR A 0 192 . 9.202    -1.796  -13.414 1.00 98.10 192 A 1 
ATOM 1465 C CD2 . TYR A 0 192 . 9.217    -4.173  -13.901 1.00 98.10 192 A 1 
ATOM 1466 C CE1 . TYR A 0 192 . 10.075   -1.568  -14.493 1.00 98.10 192 A 1 
ATOM 1467 C CE2 . TYR A 0 192 . 10.055   -3.943  -15.003 1.00 98.10 192 A 1 
ATOM 1468 O OH  . TYR A 0 192 . 11.195   -2.385  -16.431 1.00 98.10 192 A 1 
ATOM 1469 C CZ  . TYR A 0 192 . 10.454   -2.638  -15.325 1.00 98.10 192 A 1 
ATOM 1470 N N   . ASN A 0 193 . 10.686   -4.487  -10.735 1.00 97.79 193 A 1 
ATOM 1471 C CA  . ASN A 0 193 . 12.081   -4.096  -10.578 1.00 97.79 193 A 1 
ATOM 1472 C C   . ASN A 0 193 . 12.843   -4.442  -11.851 1.00 97.79 193 A 1 
ATOM 1473 C CB  . ASN A 0 193 . 12.707   -4.778  -9.355  1.00 97.79 193 A 1 
ATOM 1474 O O   . ASN A 0 193 . 12.702   -5.553  -12.372 1.00 97.79 193 A 1 
ATOM 1475 C CG  . ASN A 0 193 . 12.008   -4.435  -8.055  1.00 97.79 193 A 1 
ATOM 1476 N ND2 . ASN A 0 193 . 11.848   -5.393  -7.173  1.00 97.79 193 A 1 
ATOM 1477 O OD1 . ASN A 0 193 . 11.591   -3.324  -7.797  1.00 97.79 193 A 1 
ATOM 1478 N N   . LYS A 0 194 . 13.669   -3.513  -12.318 1.00 97.80 194 A 1 
ATOM 1479 C CA  . LYS A 0 194 . 14.574   -3.712  -13.440 1.00 97.80 194 A 1 
ATOM 1480 C C   . LYS A 0 194 . 15.937   -3.131  -13.113 1.00 97.80 194 A 1 
ATOM 1481 C CB  . LYS A 0 194 . 13.964   -3.094  -14.697 1.00 97.80 194 A 1 
ATOM 1482 O O   . LYS A 0 194 . 16.041   -1.936  -12.864 1.00 97.80 194 A 1 
ATOM 1483 C CG  . LYS A 0 194 . 14.908   -3.219  -15.895 1.00 97.80 194 A 1 
ATOM 1484 C CD  . LYS A 0 194 . 14.227   -2.691  -17.151 1.00 97.80 194 A 1 
ATOM 1485 C CE  . LYS A 0 194 . 15.228   -2.704  -18.296 1.00 97.80 194 A 1 
ATOM 1486 N NZ  . LYS A 0 194 . 14.590   -2.215  -19.532 1.00 97.80 194 A 1 
ATOM 1487 N N   . ASP A 0 195 . 16.954   -3.969  -13.203 1.00 98.19 195 A 1 
ATOM 1488 C CA  . ASP A 0 195 . 18.354   -3.591  -13.108 1.00 98.19 195 A 1 
ATOM 1489 C C   . ASP A 0 195 . 19.033   -3.846  -14.455 1.00 98.19 195 A 1 
ATOM 1490 C CB  . ASP A 0 195 . 19.026   -4.356  -11.960 1.00 98.19 195 A 1 
ATOM 1491 O O   . ASP A 0 195 . 18.899   -4.915  -15.052 1.00 98.19 195 A 1 
ATOM 1492 C CG  . ASP A 0 195 . 18.514   -3.906  -10.589 1.00 98.19 195 A 1 
ATOM 1493 O OD1 . ASP A 0 195 . 18.595   -2.686  -10.317 1.00 98.19 195 A 1 
ATOM 1494 O OD2 . ASP A 0 195 . 18.091   -4.771  -9.791  1.00 98.19 195 A 1 
ATOM 1495 N N   . VAL A 0 196 . 19.748   -2.843  -14.949 1.00 97.23 196 A 1 
ATOM 1496 C CA  . VAL A 0 196 . 20.572   -2.894  -16.155 1.00 97.23 196 A 1 
ATOM 1497 C C   . VAL A 0 196 . 21.994   -2.551  -15.754 1.00 97.23 196 A 1 
ATOM 1498 C CB  . VAL A 0 196 . 20.066   -1.921  -17.237 1.00 97.23 196 A 1 
ATOM 1499 O O   . VAL A 0 196 . 22.211   -1.559  -15.059 1.00 97.23 196 A 1 
ATOM 1500 C CG1 . VAL A 0 196 . 20.923   -1.992  -18.509 1.00 97.23 196 A 1 
ATOM 1501 C CG2 . VAL A 0 196 . 18.614   -2.226  -17.631 1.00 97.23 196 A 1 
ATOM 1502 N N   . TRP A 0 197 . 22.950   -3.349  -16.211 1.00 95.38 197 A 1 
ATOM 1503 C CA  . TRP A 0 197 . 24.370   -3.030  -16.139 1.00 95.38 197 A 1 
ATOM 1504 C C   . TRP A 0 197 . 25.018   -3.319  -17.490 1.00 95.38 197 A 1 
ATOM 1505 C CB  . TRP A 0 197 . 25.033   -3.788  -14.987 1.00 95.38 197 A 1 
ATOM 1506 O O   . TRP A 0 197 . 24.766   -4.378  -18.070 1.00 95.38 197 A 1 
ATOM 1507 C CG  . TRP A 0 197 . 26.471   -3.437  -14.744 1.00 95.38 197 A 1 
ATOM 1508 C CD1 . TRP A 0 197 . 26.983   -2.186  -14.635 1.00 95.38 197 A 1 
ATOM 1509 C CD2 . TRP A 0 197 . 27.626   -4.333  -14.687 1.00 95.38 197 A 1 
ATOM 1510 C CE2 . TRP A 0 197 . 28.800   -3.541  -14.514 1.00 95.38 197 A 1 
ATOM 1511 C CE3 . TRP A 0 197 . 27.804   -5.730  -14.824 1.00 95.38 197 A 1 
ATOM 1512 N NE1 . TRP A 0 197 . 28.362   -2.240  -14.534 1.00 95.38 197 A 1 
ATOM 1513 C CH2 . TRP A 0 197 . 30.228   -5.485  -14.615 1.00 95.38 197 A 1 
ATOM 1514 C CZ2 . TRP A 0 197 . 30.079   -4.098  -14.469 1.00 95.38 197 A 1 
ATOM 1515 C CZ3 . TRP A 0 197 . 29.093   -6.299  -14.792 1.00 95.38 197 A 1 
ATOM 1516 N N   . ALA A 0 198 . 25.788   -2.371  -18.003 1.00 93.46 198 A 1 
ATOM 1517 C CA  . ALA A 0 198 . 26.545   -2.497  -19.233 1.00 93.46 198 A 1 
ATOM 1518 C C   . ALA A 0 198 . 27.951   -1.940  -19.024 1.00 93.46 198 A 1 
ATOM 1519 C CB  . ALA A 0 198 . 25.808   -1.791  -20.377 1.00 93.46 198 A 1 
ATOM 1520 O O   . ALA A 0 198 . 28.099   -0.931  -18.344 1.00 93.46 198 A 1 
ATOM 1521 N N   . ASP A 0 199 . 28.919   -2.609  -19.630 1.00 91.67 199 A 1 
ATOM 1522 C CA  . ASP A 0 199 . 30.351   -2.360  -19.494 1.00 91.67 199 A 1 
ATOM 1523 C C   . ASP A 0 199 . 30.981   -2.537  -20.888 1.00 91.67 199 A 1 
ATOM 1524 C CB  . ASP A 0 199 . 30.864   -3.366  -18.459 1.00 91.67 199 A 1 
ATOM 1525 O O   . ASP A 0 199 . 30.658   -3.506  -21.590 1.00 91.67 199 A 1 
ATOM 1526 C CG  . ASP A 0 199 . 32.366   -3.296  -18.234 1.00 91.67 199 A 1 
ATOM 1527 O OD1 . ASP A 0 199 . 32.795   -2.277  -17.669 1.00 91.67 199 A 1 
ATOM 1528 O OD2 . ASP A 0 199 . 33.005   -4.324  -18.550 1.00 91.67 199 A 1 
ATOM 1529 N N   . ASP A 0 200 . 31.758   -1.557  -21.352 1.00 90.64 200 A 1 
ATOM 1530 C CA  . ASP A 0 200 . 32.420   -1.560  -22.668 1.00 90.64 200 A 1 
ATOM 1531 C C   . ASP A 0 200 . 33.860   -1.056  -22.547 1.00 90.64 200 A 1 
ATOM 1532 C CB  . ASP A 0 200 . 31.599   -0.749  -23.704 1.00 90.64 200 A 1 
ATOM 1533 O O   . ASP A 0 200 . 34.116   0.135   -22.751 1.00 90.64 200 A 1 
ATOM 1534 C CG  . ASP A 0 200 . 32.162   -0.670  -25.146 1.00 90.64 200 A 1 
ATOM 1535 O OD1 . ASP A 0 200 . 32.831   -1.586  -25.676 1.00 90.64 200 A 1 
ATOM 1536 O OD2 . ASP A 0 200 . 31.740   0.205   -25.948 1.00 90.64 200 A 1 
ATOM 1537 N N   . ASP A 0 201 . 34.796   -1.970  -22.282 1.00 88.10 201 A 1 
ATOM 1538 C CA  . ASP A 0 201 . 36.216   -1.635  -22.245 1.00 88.10 201 A 1 
ATOM 1539 C C   . ASP A 0 201 . 36.824   -1.680  -23.646 1.00 88.10 201 A 1 
ATOM 1540 C CB  . ASP A 0 201 . 37.054   -2.505  -21.296 1.00 88.10 201 A 1 
ATOM 1541 O O   . ASP A 0 201 . 36.598   -2.578  -24.466 1.00 88.10 201 A 1 
ATOM 1542 C CG  . ASP A 0 201 . 36.496   -2.667  -19.887 1.00 88.10 201 A 1 
ATOM 1543 O OD1 . ASP A 0 201 . 36.080   -1.618  -19.361 1.00 88.10 201 A 1 
ATOM 1544 O OD2 . ASP A 0 201 . 36.666   -3.772  -19.317 1.00 88.10 201 A 1 
ATOM 1545 N N   . GLN A 0 202 . 37.664   -0.696  -23.933 1.00 85.32 202 A 1 
ATOM 1546 C CA  . GLN A 0 202 . 38.475   -0.609  -25.137 1.00 85.32 202 A 1 
ATOM 1547 C C   . GLN A 0 202 . 39.894   -0.253  -24.733 1.00 85.32 202 A 1 
ATOM 1548 C CB  . GLN A 0 202 . 37.898   0.445   -26.097 1.00 85.32 202 A 1 
ATOM 1549 O O   . GLN A 0 202 . 40.105   0.724   -24.028 1.00 85.32 202 A 1 
ATOM 1550 C CG  . GLN A 0 202 . 36.525   0.003   -26.610 1.00 85.32 202 A 1 
ATOM 1551 C CD  . GLN A 0 202 . 35.816   1.007   -27.503 1.00 85.32 202 A 1 
ATOM 1552 N NE2 . GLN A 0 202 . 34.569   0.745   -27.804 1.00 85.32 202 A 1 
ATOM 1553 O OE1 . GLN A 0 202 . 36.309   2.021   -27.975 1.00 85.32 202 A 1 
ATOM 1554 N N   . TRP A 0 203 . 40.883   -1.002  -25.214 1.00 80.75 203 A 1 
ATOM 1555 C CA  . TRP A 0 203 . 42.286   -0.701  -24.924 1.00 80.75 203 A 1 
ATOM 1556 C C   . TRP A 0 203 . 43.203   -1.035  -26.096 1.00 80.75 203 A 1 
ATOM 1557 C CB  . TRP A 0 203 . 42.737   -1.424  -23.649 1.00 80.75 203 A 1 
ATOM 1558 O O   . TRP A 0 203 . 42.897   -1.901  -26.926 1.00 80.75 203 A 1 
ATOM 1559 C CG  . TRP A 0 203 . 42.869   -2.907  -23.792 1.00 80.75 203 A 1 
ATOM 1560 C CD1 . TRP A 0 203 . 44.010   -3.567  -24.087 1.00 80.75 203 A 1 
ATOM 1561 C CD2 . TRP A 0 203 . 41.836   -3.925  -23.657 1.00 80.75 203 A 1 
ATOM 1562 C CE2 . TRP A 0 203 . 42.430   -5.203  -23.890 1.00 80.75 203 A 1 
ATOM 1563 C CE3 . TRP A 0 203 . 40.464   -3.902  -23.337 1.00 80.75 203 A 1 
ATOM 1564 N NE1 . TRP A 0 203 . 43.757   -4.922  -24.152 1.00 80.75 203 A 1 
ATOM 1565 C CH2 . TRP A 0 203 . 40.330   -6.337  -23.481 1.00 80.75 203 A 1 
ATOM 1566 C CZ2 . TRP A 0 203 . 41.698   -6.400  -23.810 1.00 80.75 203 A 1 
ATOM 1567 C CZ3 . TRP A 0 203 . 39.725   -5.092  -23.248 1.00 80.75 203 A 1 
ATOM 1568 N N   . ALA A 0 204 . 44.344   -0.357  -26.149 1.00 76.25 204 A 1 
ATOM 1569 C CA  . ALA A 0 204 . 45.452   -0.632  -27.048 1.00 76.25 204 A 1 
ATOM 1570 C C   . ALA A 0 204 . 46.787   -0.501  -26.305 1.00 76.25 204 A 1 
ATOM 1571 C CB  . ALA A 0 204 . 45.390   0.318   -28.249 1.00 76.25 204 A 1 
ATOM 1572 O O   . ALA A 0 204 . 46.928   0.358   -25.439 1.00 76.25 204 A 1 
ATOM 1573 N N   . GLU A 0 205 . 47.747   -1.344  -26.673 1.00 73.76 205 A 1 
ATOM 1574 C CA  . GLU A 0 205 . 49.138   -1.288  -26.215 1.00 73.76 205 A 1 
ATOM 1575 C C   . GLU A 0 205 . 50.050   -1.448  -27.431 1.00 73.76 205 A 1 
ATOM 1576 C CB  . GLU A 0 205 . 49.445   -2.429  -25.223 1.00 73.76 205 A 1 
ATOM 1577 O O   . GLU A 0 205 . 49.844   -2.374  -28.231 1.00 73.76 205 A 1 
ATOM 1578 C CG  . GLU A 0 205 . 48.682   -2.378  -23.888 1.00 73.76 205 A 1 
ATOM 1579 C CD  . GLU A 0 205 . 48.982   -3.586  -22.971 1.00 73.76 205 A 1 
ATOM 1580 O OE1 . GLU A 0 205 . 48.410   -3.642  -21.858 1.00 73.76 205 A 1 
ATOM 1581 O OE2 . GLU A 0 205 . 49.727   -4.517  -23.375 1.00 73.76 205 A 1 
ATOM 1582 N N   . ASP A 0 206 . 51.071   -0.605  -27.537 1.00 71.95 206 A 1 
ATOM 1583 C CA  . ASP A 0 206 . 52.219   -0.830  -28.403 1.00 71.95 206 A 1 
ATOM 1584 C C   . ASP A 0 206 . 53.523   -0.853  -27.588 1.00 71.95 206 A 1 
ATOM 1585 C CB  . ASP A 0 206 . 52.222   0.106   -29.625 1.00 71.95 206 A 1 
ATOM 1586 O O   . ASP A 0 206 . 53.678   -0.252  -26.524 1.00 71.95 206 A 1 
ATOM 1587 C CG  . ASP A 0 206 . 52.501   1.577   -29.337 1.00 71.95 206 A 1 
ATOM 1588 O OD1 . ASP A 0 206 . 52.655   1.905   -28.150 1.00 71.95 206 A 1 
ATOM 1589 O OD2 . ASP A 0 206 . 52.551   2.332   -30.333 1.00 71.95 206 A 1 
ATOM 1590 N N   . TYR A 0 207 . 54.460   -1.693  -28.017 1.00 67.17 207 A 1 
ATOM 1591 C CA  . TYR A 0 207 . 55.766   -1.786  -27.383 1.00 67.17 207 A 1 
ATOM 1592 C C   . TYR A 0 207 . 56.839   -2.011  -28.422 1.00 67.17 207 A 1 
ATOM 1593 C CB  . TYR A 0 207 . 55.809   -2.886  -26.316 1.00 67.17 207 A 1 
ATOM 1594 O O   . TYR A 0 207 . 56.944   -3.088  -29.027 1.00 67.17 207 A 1 
ATOM 1595 C CG  . TYR A 0 207 . 57.152   -2.960  -25.606 1.00 67.17 207 A 1 
ATOM 1596 C CD1 . TYR A 0 207 . 58.102   -3.950  -25.932 1.00 67.17 207 A 1 
ATOM 1597 C CD2 . TYR A 0 207 . 57.478   -1.968  -24.671 1.00 67.17 207 A 1 
ATOM 1598 C CE1 . TYR A 0 207 . 59.366   -3.958  -25.301 1.00 67.17 207 A 1 
ATOM 1599 C CE2 . TYR A 0 207 . 58.737   -1.953  -24.047 1.00 67.17 207 A 1 
ATOM 1600 O OH  . TYR A 0 207 . 60.914   -2.895  -23.773 1.00 67.17 207 A 1 
ATOM 1601 C CZ  . TYR A 0 207 . 59.683   -2.947  -24.364 1.00 67.17 207 A 1 
ATOM 1602 N N   . ASP A 0 208 . 57.709   -1.023  -28.520 1.00 72.75 208 A 1 
ATOM 1603 C CA  . ASP A 0 208 . 58.825   -1.023  -29.426 1.00 72.75 208 A 1 
ATOM 1604 C C   . ASP A 0 208 . 60.133   -1.137  -28.638 1.00 72.75 208 A 1 
ATOM 1605 C CB  . ASP A 0 208 . 58.741   0.226   -30.305 1.00 72.75 208 A 1 
ATOM 1606 O O   . ASP A 0 208 . 60.380   -0.524  -27.596 1.00 72.75 208 A 1 
ATOM 1607 C CG  . ASP A 0 208 . 57.999   0.056   -31.631 1.00 72.75 208 A 1 
ATOM 1608 O OD1 . ASP A 0 208 . 57.709   -1.103  -32.010 1.00 72.75 208 A 1 
ATOM 1609 O OD2 . ASP A 0 208 . 57.989   1.037   -32.411 1.00 72.75 208 A 1 
ATOM 1610 N N   . ARG A 0 209 . 61.028   -1.998  -29.123 1.00 61.71 209 A 1 
ATOM 1611 C CA  . ARG A 0 209 . 62.393   -2.082  -28.596 1.00 61.71 209 A 1 
ATOM 1612 C C   . ARG A 0 209 . 63.380   -2.060  -29.734 1.00 61.71 209 A 1 
ATOM 1613 C CB  . ARG A 0 209 . 62.550   -3.302  -27.684 1.00 61.71 209 A 1 
ATOM 1614 O O   . ARG A 0 209 . 63.458   -3.008  -30.513 1.00 61.71 209 A 1 
ATOM 1615 C CG  . ARG A 0 209 . 63.944   -3.307  -27.035 1.00 61.71 209 A 1 
ATOM 1616 C CD  . ARG A 0 209 . 64.161   -4.544  -26.167 1.00 61.71 209 A 1 
ATOM 1617 N NE  . ARG A 0 209 . 63.301   -4.522  -24.972 1.00 61.71 209 A 1 
ATOM 1618 N NH1 . ARG A 0 209 . 63.779   -6.623  -24.209 1.00 61.71 209 A 1 
ATOM 1619 N NH2 . ARG A 0 209 . 62.317   -5.329  -23.104 1.00 61.71 209 A 1 
ATOM 1620 C CZ  . ARG A 0 209 . 63.142   -5.489  -24.096 1.00 61.71 209 A 1 
ATOM 1621 N N   . TYR A 0 210 . 64.227   -1.039  -29.750 1.00 62.28 210 A 1 
ATOM 1622 C CA  . TYR A 0 210 . 65.257   -0.859  -30.760 1.00 62.28 210 A 1 
ATOM 1623 C C   . TYR A 0 210 . 66.654   -1.005  -30.155 1.00 62.28 210 A 1 
ATOM 1624 C CB  . TYR A 0 210 . 65.059   0.498   -31.445 1.00 62.28 210 A 1 
ATOM 1625 O O   . TYR A 0 210 . 67.153   -0.112  -29.470 1.00 62.28 210 A 1 
ATOM 1626 C CG  . TYR A 0 210 . 63.727   0.635   -32.156 1.00 62.28 210 A 1 
ATOM 1627 C CD1 . TYR A 0 210 . 63.520   -0.001  -33.398 1.00 62.28 210 A 1 
ATOM 1628 C CD2 . TYR A 0 210 . 62.681   1.375   -31.567 1.00 62.28 210 A 1 
ATOM 1629 C CE1 . TYR A 0 210 . 62.269   0.109   -34.042 1.00 62.28 210 A 1 
ATOM 1630 C CE2 . TYR A 0 210 . 61.439   1.492   -32.219 1.00 62.28 210 A 1 
ATOM 1631 O OH  . TYR A 0 210 . 60.022   0.901   -34.085 1.00 62.28 210 A 1 
ATOM 1632 C CZ  . TYR A 0 210 . 61.217   0.841   -33.447 1.00 62.28 210 A 1 
ATOM 1633 N N   . ASP A 0 211 . 67.345   -2.098  -30.494 1.00 57.20 211 A 1 
ATOM 1634 C CA  . ASP A 0 211 . 68.778   -2.247  -30.239 1.00 57.20 211 A 1 
ATOM 1635 C C   . ASP A 0 211 . 69.566   -1.880  -31.499 1.00 57.20 211 A 1 
ATOM 1636 C CB  . ASP A 0 211 . 69.113   -3.670  -29.764 1.00 57.20 211 A 1 
ATOM 1637 O O   . ASP A 0 211 . 69.790   -2.701  -32.400 1.00 57.20 211 A 1 
ATOM 1638 C CG  . ASP A 0 211 . 68.892   -3.906  -28.268 1.00 57.20 211 A 1 
ATOM 1639 O OD1 . ASP A 0 211 . 69.143   -2.966  -27.484 1.00 57.20 211 A 1 
ATOM 1640 O OD2 . ASP A 0 211 . 68.652   -5.083  -27.910 1.00 57.20 211 A 1 
ATOM 1641 N N   . ARG A 0 212 . 70.052   -0.636  -31.569 1.00 50.83 212 A 1 
ATOM 1642 C CA  . ARG A 0 212 . 70.997   -0.239  -32.615 1.00 50.83 212 A 1 
ATOM 1643 C C   . ARG A 0 212 . 72.402   -0.629  -32.168 1.00 50.83 212 A 1 
ATOM 1644 C CB  . ARG A 0 212 . 70.809   1.241   -32.989 1.00 50.83 212 A 1 
ATOM 1645 O O   . ARG A 0 212 . 73.134   0.168   -31.586 1.00 50.83 212 A 1 
ATOM 1646 C CG  . ARG A 0 212 . 71.045   1.436   -34.495 1.00 50.83 212 A 1 
ATOM 1647 C CD  . ARG A 0 212 . 71.011   2.909   -34.913 1.00 50.83 212 A 1 
ATOM 1648 N NE  . ARG A 0 212 . 69.688   3.536   -34.705 1.00 50.83 212 A 1 
ATOM 1649 N NH1 . ARG A 0 212 . 70.312   5.678   -35.214 1.00 50.83 212 A 1 
ATOM 1650 N NH2 . ARG A 0 212 . 68.193   5.259   -34.631 1.00 50.83 212 A 1 
ATOM 1651 C CZ  . ARG A 0 212 . 69.400   4.818   -34.847 1.00 50.83 212 A 1 
ATOM 1652 N N   . ARG A 0 213 . 72.766   -1.893  -32.398 1.00 46.87 213 A 1 
ATOM 1653 C CA  . ARG A 0 213 . 74.158   -2.346  -32.300 1.00 46.87 213 A 1 
ATOM 1654 C C   . ARG A 0 213 . 74.883   -1.893  -33.560 1.00 46.87 213 A 1 
ATOM 1655 C CB  . ARG A 0 213 . 74.225   -3.875  -32.122 1.00 46.87 213 A 1 
ATOM 1656 O O   . ARG A 0 213 . 74.593   -2.419  -34.632 1.00 46.87 213 A 1 
ATOM 1657 C CG  . ARG A 0 213 . 73.724   -4.312  -30.738 1.00 46.87 213 A 1 
ATOM 1658 C CD  . ARG A 0 213 . 74.020   -5.792  -30.454 1.00 46.87 213 A 1 
ATOM 1659 N NE  . ARG A 0 213 . 72.909   -6.697  -30.809 1.00 46.87 213 A 1 
ATOM 1660 N NH1 . ARG A 0 213 . 73.800   -8.565  -29.814 1.00 46.87 213 A 1 
ATOM 1661 N NH2 . ARG A 0 213 . 71.711   -8.622  -30.507 1.00 46.87 213 A 1 
ATOM 1662 C CZ  . ARG A 0 213 . 72.807   -7.946  -30.390 1.00 46.87 213 A 1 
ATOM 1663 N N   . ASP A 0 214 . 75.833   -0.967  -33.448 1.00 42.49 214 A 1 
ATOM 1664 C CA  . ASP A 0 214 . 76.732   -0.664  -34.563 1.00 42.49 214 A 1 
ATOM 1665 C C   . ASP A 0 214 . 77.549   -1.934  -34.866 1.00 42.49 214 A 1 
ATOM 1666 C CB  . ASP A 0 214 . 77.620   0.558   -34.258 1.00 42.49 214 A 1 
ATOM 1667 O O   . ASP A 0 214 . 78.512   -2.284  -34.177 1.00 42.49 214 A 1 
ATOM 1668 C CG  . ASP A 0 214 . 76.876   1.905   -34.296 1.00 42.49 214 A 1 
ATOM 1669 O OD1 . ASP A 0 214 . 75.801   1.983   -34.932 1.00 42.49 214 A 1 
ATOM 1670 O OD2 . ASP A 0 214 . 77.415   2.870   -33.710 1.00 42.49 214 A 1 
ATOM 1671 N N   . ASN A 0 215 . 77.108   -2.697  -35.868 1.00 40.34 215 A 1 
ATOM 1672 C CA  . ASN A 0 215 . 77.687   -3.979  -36.258 1.00 40.34 215 A 1 
ATOM 1673 C C   . ASN A 0 215 . 78.945   -3.756  -37.115 1.00 40.34 215 A 1 
ATOM 1674 C CB  . ASN A 0 215 . 76.607   -4.839  -36.942 1.00 40.34 215 A 1 
ATOM 1675 O O   . ASN A 0 215 . 78.981   -4.100  -38.293 1.00 40.34 215 A 1 
ATOM 1676 C CG  . ASN A 0 215 . 77.075   -6.263  -37.207 1.00 40.34 215 A 1 
ATOM 1677 N ND2 . ASN A 0 215 . 76.614   -6.879  -38.271 1.00 40.34 215 A 1 
ATOM 1678 O OD1 . ASN A 0 215 . 77.834   -6.857  -36.456 1.00 40.34 215 A 1 
ATOM 1679 N N   . GLN A 0 216 . 79.982   -3.153  -36.531 1.00 40.34 216 A 1 
ATOM 1680 C CA  . GLN A 0 216 . 81.301   -2.985  -37.157 1.00 40.34 216 A 1 
ATOM 1681 C C   . GLN A 0 216 . 82.384   -3.819  -36.464 1.00 40.34 216 A 1 
ATOM 1682 C CB  . GLN A 0 216 . 81.686   -1.506  -37.274 1.00 40.34 216 A 1 
ATOM 1683 O O   . GLN A 0 216 . 83.521   -3.387  -36.315 1.00 40.34 216 A 1 
ATOM 1684 C CG  . GLN A 0 216 . 80.811   -0.753  -38.280 1.00 40.34 216 A 1 
ATOM 1685 C CD  . GLN A 0 216 . 81.246   0.699   -38.437 1.00 40.34 216 A 1 
ATOM 1686 N NE2 . GLN A 0 216 . 80.546   1.471   -39.236 1.00 40.34 216 A 1 
ATOM 1687 O OE1 . GLN A 0 216 . 82.212   1.177   -37.866 1.00 40.34 216 A 1 
ATOM 1688 N N   . SER A 0 217 . 82.051   -5.040  -36.049 1.00 33.70 217 A 1 
ATOM 1689 C CA  . SER A 0 217 . 83.077   -6.019  -35.677 1.00 33.70 217 A 1 
ATOM 1690 C C   . SER A 0 217 . 82.692   -7.414  -36.146 1.00 33.70 217 A 1 
ATOM 1691 C CB  . SER A 0 217 . 83.407   -5.947  -34.184 1.00 33.70 217 A 1 
ATOM 1692 O O   . SER A 0 217 . 82.714   -8.374  -35.383 1.00 33.70 217 A 1 
ATOM 1693 O OG  . SER A 0 217 . 84.678   -6.511  -33.922 1.00 33.70 217 A 1 
ATOM 1694 N N   . TYR A 0 218 . 82.328   -7.528  -37.422 1.00 35.47 218 A 1 
ATOM 1695 C CA  . TYR A 0 218 . 82.711   -8.726  -38.149 1.00 35.47 218 A 1 
ATOM 1696 C C   . TYR A 0 218 . 83.932   -8.356  -38.973 1.00 35.47 218 A 1 
ATOM 1697 C CB  . TYR A 0 218 . 81.550   -9.338  -38.946 1.00 35.47 218 A 1 
ATOM 1698 O O   . TYR A 0 218 . 83.820   -7.710  -40.016 1.00 35.47 218 A 1 
ATOM 1699 C CG  . TYR A 0 218 . 80.979   -10.561 -38.250 1.00 35.47 218 A 1 
ATOM 1700 C CD1 . TYR A 0 218 . 81.469   -11.846 -38.566 1.00 35.47 218 A 1 
ATOM 1701 C CD2 . TYR A 0 218 . 80.023   -10.408 -37.228 1.00 35.47 218 A 1 
ATOM 1702 C CE1 . TYR A 0 218 . 80.988   -12.976 -37.876 1.00 35.47 218 A 1 
ATOM 1703 C CE2 . TYR A 0 218 . 79.542   -11.535 -36.533 1.00 35.47 218 A 1 
ATOM 1704 O OH  . TYR A 0 218 . 79.565   -13.912 -36.189 1.00 35.47 218 A 1 
ATOM 1705 C CZ  . TYR A 0 218 . 80.024   -12.822 -36.859 1.00 35.47 218 A 1 
ATOM 1706 N N   . ASP A 0 219 . 85.087   -8.794  -38.471 1.00 37.01 219 A 1 
ATOM 1707 C CA  . ASP A 0 219 . 86.268   -9.154  -39.247 1.00 37.01 219 A 1 
ATOM 1708 C C   . ASP A 0 219 . 85.848   -10.180 -40.311 1.00 37.01 219 A 1 
ATOM 1709 C CB  . ASP A 0 219 . 87.344   -9.739  -38.313 1.00 37.01 219 A 1 
ATOM 1710 O O   . ASP A 0 219 . 86.136   -11.375 -40.244 1.00 37.01 219 A 1 
ATOM 1711 C CG  . ASP A 0 219 . 87.928   -8.720  -37.334 1.00 37.01 219 A 1 
ATOM 1712 O OD1 . ASP A 0 219 . 88.283   -7.611  -37.792 1.00 37.01 219 A 1 
ATOM 1713 O OD2 . ASP A 0 219 . 88.012   -9.061  -36.132 1.00 37.01 219 A 1 
ATOM 1714 N N   . ALA A 0 220 . 85.089   -9.719  -41.304 1.00 32.95 220 A 1 
ATOM 1715 C CA  . ALA A 0 220 . 84.927   -10.408 -42.558 1.00 32.95 220 A 1 
ATOM 1716 C C   . ALA A 0 220 . 86.281   -10.300 -43.258 1.00 32.95 220 A 1 
ATOM 1717 C CB  . ALA A 0 220 . 83.741   -9.822  -43.335 1.00 32.95 220 A 1 
ATOM 1718 O O   . ALA A 0 220 . 86.477   -9.485  -44.160 1.00 32.95 220 A 1 
ATOM 1719 N N   . ASP A 0 221 . 87.200   -11.157 -42.809 1.00 29.67 221 A 1 
ATOM 1720 C CA  . ASP A 0 221 . 88.377   -11.661 -43.498 1.00 29.67 221 A 1 
ATOM 1721 C C   . ASP A 0 221 . 87.941   -12.316 -44.816 1.00 29.67 221 A 1 
ATOM 1722 C CB  . ASP A 0 221 . 89.117   -12.671 -42.598 1.00 29.67 221 A 1 
ATOM 1723 O O   . ASP A 0 221 . 88.154   -13.495 -45.093 1.00 29.67 221 A 1 
ATOM 1724 C CG  . ASP A 0 221 . 89.989   -12.045 -41.509 1.00 29.67 221 A 1 
ATOM 1725 O OD1 . ASP A 0 221 . 90.539   -10.953 -41.775 1.00 29.67 221 A 1 
ATOM 1726 O OD2 . ASP A 0 221 . 90.203   -12.740 -40.493 1.00 29.67 221 A 1 
ATOM 1727 N N   . ALA A 0 222 . 87.325   -11.537 -45.695 1.00 27.13 222 A 1 
ATOM 1728 C CA  . ALA A 0 222 . 87.272   -11.835 -47.098 1.00 27.13 222 A 1 
ATOM 1729 C C   . ALA A 0 222 . 88.631   -11.415 -47.656 1.00 27.13 222 A 1 
ATOM 1730 C CB  . ALA A 0 222 . 86.050   -11.152 -47.718 1.00 27.13 222 A 1 
ATOM 1731 O O   . ALA A 0 222 . 88.749   -10.433 -48.390 1.00 27.13 222 A 1 
ATOM 1732 N N   . SER A 0 223 . 89.662   -12.206 -47.336 1.00 38.32 223 A 1 
ATOM 1733 C CA  . SER A 0 223 . 90.836   -12.380 -48.191 1.00 38.32 223 A 1 
ATOM 1734 C C   . SER A 0 223 . 90.369   -12.966 -49.528 1.00 38.32 223 A 1 
ATOM 1735 C CB  . SER A 0 223 . 91.922   -13.223 -47.508 1.00 38.32 223 A 1 
ATOM 1736 O O   . SER A 0 223 . 90.656   -14.093 -49.923 1.00 38.32 223 A 1 
ATOM 1737 O OG  . SER A 0 223 . 91.458   -14.511 -47.152 1.00 38.32 223 A 1 
ATOM 1738 N N   . THR A 0 224 . 89.575   -12.184 -50.253 1.00 32.78 224 A 1 
ATOM 1739 C CA  . THR A 0 224 . 89.227   -12.471 -51.625 1.00 32.78 224 A 1 
ATOM 1740 C C   . THR A 0 224 . 90.497   -12.163 -52.387 1.00 32.78 224 A 1 
ATOM 1741 C CB  . THR A 0 224 . 88.018   -11.670 -52.124 1.00 32.78 224 A 1 
ATOM 1742 O O   . THR A 0 224 . 90.808   -11.009 -52.670 1.00 32.78 224 A 1 
ATOM 1743 C CG2 . THR A 0 224 . 87.454   -12.309 -53.394 1.00 32.78 224 A 1 
ATOM 1744 O OG1 . THR A 0 224 . 86.982   -11.695 -51.172 1.00 32.78 224 A 1 
ATOM 1745 N N   . ASN A 0 225 . 91.266   -13.224 -52.626 1.00 32.12 225 A 1 
ATOM 1746 C CA  . ASN A 0 225 . 92.286   -13.336 -53.655 1.00 32.12 225 A 1 
ATOM 1747 C C   . ASN A 0 225 . 91.727   -12.780 -54.974 1.00 32.12 225 A 1 
ATOM 1748 C CB  . ASN A 0 225 . 92.654   -14.832 -53.803 1.00 32.12 225 A 1 
ATOM 1749 O O   . ASN A 0 225 . 91.244   -13.528 -55.821 1.00 32.12 225 A 1 
ATOM 1750 C CG  . ASN A 0 225 . 93.842   -15.258 -52.973 1.00 32.12 225 A 1 
ATOM 1751 N ND2 . ASN A 0 225 . 93.706   -16.274 -52.155 1.00 32.12 225 A 1 
ATOM 1752 O OD1 . ASN A 0 225 . 94.921   -14.707 -53.088 1.00 32.12 225 A 1 
ATOM 1753 N N   . ASN A 0 226 . 91.759   -11.463 -55.156 1.00 33.24 226 A 1 
ATOM 1754 C CA  . ASN A 0 226 . 91.517   -10.857 -56.449 1.00 33.24 226 A 1 
ATOM 1755 C C   . ASN A 0 226 . 92.874   -10.727 -57.129 1.00 33.24 226 A 1 
ATOM 1756 C CB  . ASN A 0 226 . 90.708   -9.562  -56.331 1.00 33.24 226 A 1 
ATOM 1757 O O   . ASN A 0 226 . 93.599   -9.744  -56.972 1.00 33.24 226 A 1 
ATOM 1758 C CG  . ASN A 0 226 . 90.129   -9.166  -57.681 1.00 33.24 226 A 1 
ATOM 1759 N ND2 . ASN A 0 226 . 89.348   -8.115  -57.727 1.00 33.24 226 A 1 
ATOM 1760 O OD1 . ASN A 0 226 . 90.333   -9.801  -58.702 1.00 33.24 226 A 1 
ATOM 1761 N N   . GLY A 0 227 . 93.251   -11.812 -57.799 1.00 29.05 227 A 1 
ATOM 1762 C CA  . GLY A 0 227 . 94.438   -11.858 -58.624 1.00 29.05 227 A 1 
ATOM 1763 C C   . GLY A 0 227 . 94.384   -10.773 -59.690 1.00 29.05 227 A 1 
ATOM 1764 O O   . GLY A 0 227 . 93.428   -10.667 -60.450 1.00 29.05 227 A 1 
ATOM 1765 N N   . SER A 0 228 . 95.462   -10.012 -59.806 1.00 34.77 228 A 1 
ATOM 1766 C CA  . SER A 0 228 . 95.793   -9.378  -61.070 1.00 34.77 228 A 1 
ATOM 1767 C C   . SER A 0 228 . 97.284   -9.539  -61.298 1.00 34.77 228 A 1 
ATOM 1768 C CB  . SER A 0 228 . 95.315   -7.934  -61.135 1.00 34.77 228 A 1 
ATOM 1769 O O   . SER A 0 228 . 98.125   -9.025  -60.561 1.00 34.77 228 A 1 
ATOM 1770 O OG  . SER A 0 228 . 95.467   -7.486  -62.468 1.00 34.77 228 A 1 
ATOM 1771 N N   . TYR A 0 229 . 97.583   -10.362 -62.294 1.00 34.72 229 A 1 
ATOM 1772 C CA  . TYR A 0 229 . 98.901   -10.694 -62.799 1.00 34.72 229 A 1 
ATOM 1773 C C   . TYR A 0 229 . 99.581   -9.432  -63.350 1.00 34.72 229 A 1 
ATOM 1774 C CB  . TYR A 0 229 . 98.713   -11.772 -63.881 1.00 34.72 229 A 1 
ATOM 1775 O O   . TYR A 0 229 . 99.542   -9.158  -64.544 1.00 34.72 229 A 1 
ATOM 1776 C CG  . TYR A 0 229 . 98.218   -13.114 -63.370 1.00 34.72 229 A 1 
ATOM 1777 C CD1 . TYR A 0 229 . 99.156   -14.119 -63.066 1.00 34.72 229 A 1 
ATOM 1778 C CD2 . TYR A 0 229 . 96.839   -13.376 -63.225 1.00 34.72 229 A 1 
ATOM 1779 C CE1 . TYR A 0 229 . 98.722   -15.382 -62.622 1.00 34.72 229 A 1 
ATOM 1780 C CE2 . TYR A 0 229 . 96.401   -14.636 -62.769 1.00 34.72 229 A 1 
ATOM 1781 O OH  . TYR A 0 229 . 96.940   -16.868 -62.049 1.00 34.72 229 A 1 
ATOM 1782 C CZ  . TYR A 0 229 . 97.345   -15.643 -62.472 1.00 34.72 229 A 1 
ATOM 1783 N N   . GLY A 0 230 . 100.202  -8.645  -62.474 1.00 34.24 230 A 1 
ATOM 1784 C CA  . GLY A 0 230 . 101.057  -7.520  -62.836 1.00 34.24 230 A 1 
ATOM 1785 C C   . GLY A 0 230 . 102.518  -7.866  -62.583 1.00 34.24 230 A 1 
ATOM 1786 O O   . GLY A 0 230 . 102.996  -7.787  -61.454 1.00 34.24 230 A 1 
ATOM 1787 N N   . TYR A 0 231 . 103.244  -8.257  -63.629 1.00 31.49 231 A 1 
ATOM 1788 C CA  . TYR A 0 231 . 104.700  -8.405  -63.603 1.00 31.49 231 A 1 
ATOM 1789 C C   . TYR A 0 231 . 105.360  -7.062  -63.244 1.00 31.49 231 A 1 
ATOM 1790 C CB  . TYR A 0 231 . 105.182  -8.896  -64.982 1.00 31.49 231 A 1 
ATOM 1791 O O   . TYR A 0 231 . 105.561  -6.213  -64.107 1.00 31.49 231 A 1 
ATOM 1792 C CG  . TYR A 0 231 . 105.119  -10.396 -65.200 1.00 31.49 231 A 1 
ATOM 1793 C CD1 . TYR A 0 231 . 106.279  -11.172 -65.000 1.00 31.49 231 A 1 
ATOM 1794 C CD2 . TYR A 0 231 . 103.931  -11.013 -65.641 1.00 31.49 231 A 1 
ATOM 1795 C CE1 . TYR A 0 231 . 106.258  -12.559 -65.239 1.00 31.49 231 A 1 
ATOM 1796 C CE2 . TYR A 0 231 . 103.906  -12.401 -65.880 1.00 31.49 231 A 1 
ATOM 1797 O OH  . TYR A 0 231 . 105.039  -14.512 -65.923 1.00 31.49 231 A 1 
ATOM 1798 C CZ  . TYR A 0 231 . 105.068  -13.175 -65.683 1.00 31.49 231 A 1 
ATOM 1799 N N   . GLY A 0 232 . 105.717  -6.854  -61.974 1.00 34.76 232 A 1 
ATOM 1800 C CA  . GLY A 0 232 . 106.435  -5.646  -61.569 1.00 34.76 232 A 1 
ATOM 1801 C C   . GLY A 0 232 . 106.705  -5.534  -60.071 1.00 34.76 232 A 1 
ATOM 1802 O O   . GLY A 0 232 . 105.892  -5.004  -59.334 1.00 34.76 232 A 1 
ATOM 1803 N N   . LYS A 0 233 . 107.913  -5.941  -59.658 1.00 32.00 233 A 1 
ATOM 1804 C CA  . LYS A 0 233 . 108.594  -5.603  -58.387 1.00 32.00 233 A 1 
ATOM 1805 C C   . LYS A 0 233 . 108.010  -6.152  -57.064 1.00 32.00 233 A 1 
ATOM 1806 C CB  . LYS A 0 233 . 108.868  -4.083  -58.328 1.00 32.00 233 A 1 
ATOM 1807 O O   . LYS A 0 233 . 107.205  -5.540  -56.382 1.00 32.00 233 A 1 
ATOM 1808 C CG  . LYS A 0 233 . 110.358  -3.760  -58.494 1.00 32.00 233 A 1 
ATOM 1809 C CD  . LYS A 0 233 . 110.575  -2.250  -58.359 1.00 32.00 233 A 1 
ATOM 1810 C CE  . LYS A 0 233 . 112.056  -1.888  -58.500 1.00 32.00 233 A 1 
ATOM 1811 N NZ  . LYS A 0 233 . 112.266  -0.435  -58.275 1.00 32.00 233 A 1 
ATOM 1812 N N   . LYS A 0 234 . 108.595  -7.291  -56.670 1.00 32.40 234 A 1 
ATOM 1813 C CA  . LYS A 0 234 . 109.011  -7.716  -55.316 1.00 32.40 234 A 1 
ATOM 1814 C C   . LYS A 0 234 . 108.518  -6.879  -54.115 1.00 32.40 234 A 1 
ATOM 1815 C CB  . LYS A 0 234 . 110.556  -7.737  -55.265 1.00 32.40 234 A 1 
ATOM 1816 O O   . LYS A 0 234 . 109.103  -5.846  -53.815 1.00 32.40 234 A 1 
ATOM 1817 C CG  . LYS A 0 234 . 111.212  -8.862  -56.078 1.00 32.40 234 A 1 
ATOM 1818 C CD  . LYS A 0 234 . 112.734  -8.863  -55.858 1.00 32.40 234 A 1 
ATOM 1819 C CE  . LYS A 0 234 . 113.380  -10.070 -56.550 1.00 32.40 234 A 1 
ATOM 1820 N NZ  . LYS A 0 234 . 114.842  -10.138 -56.296 1.00 32.40 234 A 1 
ATOM 1821 N N   . GLY A 0 235 . 107.645  -7.506  -53.326 1.00 29.45 235 A 1 
ATOM 1822 C CA  . GLY A 0 235 . 108.000  -7.953  -51.972 1.00 29.45 235 A 1 
ATOM 1823 C C   . GLY A 0 235 . 107.881  -6.922  -50.852 1.00 29.45 235 A 1 
ATOM 1824 O O   . GLY A 0 235 . 108.798  -6.141  -50.625 1.00 29.45 235 A 1 
ATOM 1825 N N   . GLY A 0 236 . 106.793  -7.029  -50.093 1.00 30.36 236 A 1 
ATOM 1826 C CA  . GLY A 0 236 . 106.589  -6.338  -48.822 1.00 30.36 236 A 1 
ATOM 1827 C C   . GLY A 0 236 . 105.174  -6.560  -48.298 1.00 30.36 236 A 1 
ATOM 1828 O O   . GLY A 0 236 . 104.420  -5.609  -48.150 1.00 30.36 236 A 1 
ATOM 1829 N N   . VAL A 0 237 . 104.782  -7.824  -48.116 1.00 32.04 237 A 1 
ATOM 1830 C CA  . VAL A 0 237 . 103.575  -8.200  -47.364 1.00 32.04 237 A 1 
ATOM 1831 C C   . VAL A 0 237 . 103.872  -8.019  -45.879 1.00 32.04 237 A 1 
ATOM 1832 C CB  . VAL A 0 237 . 103.096  -9.646  -47.662 1.00 32.04 237 A 1 
ATOM 1833 O O   . VAL A 0 237 . 104.168  -8.980  -45.179 1.00 32.04 237 A 1 
ATOM 1834 C CG1 . VAL A 0 237 . 102.070  -9.664  -48.795 1.00 32.04 237 A 1 
ATOM 1835 C CG2 . VAL A 0 237 . 104.239  -10.608 -48.028 1.00 32.04 237 A 1 
ATOM 1836 N N   . ASP A 0 238 . 103.801  -6.783  -45.400 1.00 31.44 238 A 1 
ATOM 1837 C CA  . ASP A 0 238 . 103.667  -6.527  -43.969 1.00 31.44 238 A 1 
ATOM 1838 C C   . ASP A 0 238 . 102.170  -6.559  -43.652 1.00 31.44 238 A 1 
ATOM 1839 C CB  . ASP A 0 238 . 104.417  -5.256  -43.547 1.00 31.44 238 A 1 
ATOM 1840 O O   . ASP A 0 238 . 101.507  -5.541  -43.462 1.00 31.44 238 A 1 
ATOM 1841 C CG  . ASP A 0 238 . 105.946  -5.402  -43.649 1.00 31.44 238 A 1 
ATOM 1842 O OD1 . ASP A 0 238 . 106.458  -6.544  -43.581 1.00 31.44 238 A 1 
ATOM 1843 O OD2 . ASP A 0 238 . 106.621  -4.358  -43.794 1.00 31.44 238 A 1 
ATOM 1844 N N   . ALA A 0 239 . 101.626  -7.779  -43.664 1.00 29.93 239 A 1 
ATOM 1845 C CA  . ALA A 0 239 . 100.325  -8.105  -43.100 1.00 29.93 239 A 1 
ATOM 1846 C C   . ALA A 0 239 . 100.425  -8.000  -41.570 1.00 29.93 239 A 1 
ATOM 1847 C CB  . ALA A 0 239 . 99.897   -9.493  -43.599 1.00 29.93 239 A 1 
ATOM 1848 O O   . ALA A 0 239 . 100.448  -8.996  -40.853 1.00 29.93 239 A 1 
ATOM 1849 N N   . ALA A 0 240 . 100.559  -6.776  -41.063 1.00 25.35 240 A 1 
ATOM 1850 C CA  . ALA A 0 240 . 100.412  -6.483  -39.648 1.00 25.35 240 A 1 
ATOM 1851 C C   . ALA A 0 240 . 98.912   -6.375  -39.343 1.00 25.35 240 A 1 
ATOM 1852 C CB  . ALA A 0 240 . 101.234  -5.240  -39.291 1.00 25.35 240 A 1 
ATOM 1853 O O   . ALA A 0 240 . 98.359   -5.287  -39.208 1.00 25.35 240 A 1 
ATOM 1854 N N   . SER A 0 241 . 98.249   -7.529  -39.280 1.00 27.40 241 A 1 
ATOM 1855 C CA  . SER A 0 241 . 96.952   -7.686  -38.630 1.00 27.40 241 A 1 
ATOM 1856 C C   . SER A 0 241 . 97.118   -7.296  -37.160 1.00 27.40 241 A 1 
ATOM 1857 C CB  . SER A 0 241 . 96.503   -9.151  -38.756 1.00 27.40 241 A 1 
ATOM 1858 O O   . SER A 0 241 . 97.616   -8.091  -36.359 1.00 27.40 241 A 1 
ATOM 1859 O OG  . SER A 0 241 . 97.527   -10.012 -38.284 1.00 27.40 241 A 1 
ATOM 1860 N N   . TRP A 0 242 . 96.774   -6.064  -36.792 1.00 24.51 242 A 1 
ATOM 1861 C CA  . TRP A 0 242 . 96.741   -5.675  -35.386 1.00 24.51 242 A 1 
ATOM 1862 C C   . TRP A 0 242 . 95.345   -5.208  -35.012 1.00 24.51 242 A 1 
ATOM 1863 C CB  . TRP A 0 242 . 97.911   -4.747  -35.007 1.00 24.51 242 A 1 
ATOM 1864 O O   . TRP A 0 242 . 94.936   -4.090  -35.311 1.00 24.51 242 A 1 
ATOM 1865 C CG  . TRP A 0 242 . 98.689   -5.128  -33.768 1.00 24.51 242 A 1 
ATOM 1866 C CD1 . TRP A 0 242 . 98.719   -6.343  -33.163 1.00 24.51 242 A 1 
ATOM 1867 C CD2 . TRP A 0 242 . 99.622   -4.301  -33.003 1.00 24.51 242 A 1 
ATOM 1868 C CE2 . TRP A 0 242 . 100.148  -5.080  -31.927 1.00 24.51 242 A 1 
ATOM 1869 C CE3 . TRP A 0 242 . 100.095  -2.976  -33.117 1.00 24.51 242 A 1 
ATOM 1870 N NE1 . TRP A 0 242 . 99.546   -6.308  -32.062 1.00 24.51 242 A 1 
ATOM 1871 C CH2 . TRP A 0 242 . 101.527  -3.252  -31.153 1.00 24.51 242 A 1 
ATOM 1872 C CZ2 . TRP A 0 242 . 101.083  -4.577  -31.011 1.00 24.51 242 A 1 
ATOM 1873 C CZ3 . TRP A 0 242 . 101.035  -2.457  -32.204 1.00 24.51 242 A 1 
ATOM 1874 N N   . GLY A 0 243 . 94.618   -6.150  -34.402 1.00 28.22 243 A 1 
ATOM 1875 C CA  . GLY A 0 243 . 93.267   -5.986  -33.896 1.00 28.22 243 A 1 
ATOM 1876 C C   . GLY A 0 243 . 93.212   -4.895  -32.838 1.00 28.22 243 A 1 
ATOM 1877 O O   . GLY A 0 243 . 93.727   -5.049  -31.731 1.00 28.22 243 A 1 
ATOM 1878 N N   . GLY A 0 244 . 92.577   -3.784  -33.190 1.00 25.69 244 A 1 
ATOM 1879 C CA  . GLY A 0 244 . 91.999   -2.869  -32.222 1.00 25.69 244 A 1 
ATOM 1880 C C   . GLY A 0 244 . 90.562   -3.307  -32.005 1.00 25.69 244 A 1 
ATOM 1881 O O   . GLY A 0 244 . 89.756   -3.183  -32.920 1.00 25.69 244 A 1 
ATOM 1882 N N   . ALA A 0 245 . 90.268   -3.862  -30.829 1.00 30.36 245 A 1 
ATOM 1883 C CA  . ALA A 0 245 . 88.920   -4.238  -30.423 1.00 30.36 245 A 1 
ATOM 1884 C C   . ALA A 0 245 . 87.969   -3.049  -30.634 1.00 30.36 245 A 1 
ATOM 1885 C CB  . ALA A 0 245 . 88.979   -4.677  -28.952 1.00 30.36 245 A 1 
ATOM 1886 O O   . ALA A 0 245 . 88.121   -2.012  -29.985 1.00 30.36 245 A 1 
ATOM 1887 N N   . ALA A 0 246 . 87.030   -3.182  -31.571 1.00 33.52 246 A 1 
ATOM 1888 C CA  . ALA A 0 246 . 86.007   -2.180  -31.813 1.00 33.52 246 A 1 
ATOM 1889 C C   . ALA A 0 246 . 85.158   -2.041  -30.542 1.00 33.52 246 A 1 
ATOM 1890 C CB  . ALA A 0 246 . 85.189   -2.598  -33.039 1.00 33.52 246 A 1 
ATOM 1891 O O   . ALA A 0 246 . 84.508   -2.989  -30.101 1.00 33.52 246 A 1 
ATOM 1892 N N   . GLY A 0 247 . 85.221   -0.866  -29.911 1.00 36.40 247 A 1 
ATOM 1893 C CA  . GLY A 0 247 . 84.349   -0.527  -28.794 1.00 36.40 247 A 1 
ATOM 1894 C C   . GLY A 0 247 . 82.900   -0.616  -29.259 1.00 36.40 247 A 1 
ATOM 1895 O O   . GLY A 0 247 . 82.528   0.014   -30.245 1.00 36.40 247 A 1 
ATOM 1896 N N   . HIS A 0 248 . 82.103   -1.435  -28.581 1.00 36.27 248 A 1 
ATOM 1897 C CA  . HIS A 0 248 . 80.686   -1.583  -28.879 1.00 36.27 248 A 1 
ATOM 1898 C C   . HIS A 0 248 . 79.943   -0.283  -28.569 1.00 36.27 248 A 1 
ATOM 1899 C CB  . HIS A 0 248 . 80.109   -2.747  -28.061 1.00 36.27 248 A 1 
ATOM 1900 O O   . HIS A 0 248 . 79.848   0.106   -27.409 1.00 36.27 248 A 1 
ATOM 1901 C CG  . HIS A 0 248 . 80.451   -4.099  -28.624 1.00 36.27 248 A 1 
ATOM 1902 C CD2 . HIS A 0 248 . 81.311   -5.027  -28.099 1.00 36.27 248 A 1 
ATOM 1903 N ND1 . HIS A 0 248 . 79.921   -4.641  -29.771 1.00 36.27 248 A 1 
ATOM 1904 C CE1 . HIS A 0 248 . 80.447   -5.865  -29.934 1.00 36.27 248 A 1 
ATOM 1905 N NE2 . HIS A 0 248 . 81.290   -6.152  -28.930 1.00 36.27 248 A 1 
ATOM 1906 N N   . TRP A 0 249 . 79.383   0.343   -29.600 1.00 36.43 249 A 1 
ATOM 1907 C CA  . TRP A 0 249 . 78.383   1.395   -29.474 1.00 36.43 249 A 1 
ATOM 1908 C C   . TRP A 0 249 . 77.010   0.757   -29.662 1.00 36.43 249 A 1 
ATOM 1909 C CB  . TRP A 0 249 . 78.671   2.515   -30.479 1.00 36.43 249 A 1 
ATOM 1910 O O   . TRP A 0 249 . 76.707   0.177   -30.706 1.00 36.43 249 A 1 
ATOM 1911 C CG  . TRP A 0 249 . 79.845   3.371   -30.111 1.00 36.43 249 A 1 
ATOM 1912 C CD1 . TRP A 0 249 . 81.145   3.050   -30.295 1.00 36.43 249 A 1 
ATOM 1913 C CD2 . TRP A 0 249 . 79.847   4.686   -29.479 1.00 36.43 249 A 1 
ATOM 1914 C CE2 . TRP A 0 249 . 81.202   5.099   -29.298 1.00 36.43 249 A 1 
ATOM 1915 C CE3 . TRP A 0 249 . 78.841   5.565   -29.028 1.00 36.43 249 A 1 
ATOM 1916 N NE1 . TRP A 0 249 . 81.950   4.060   -29.807 1.00 36.43 249 A 1 
ATOM 1917 C CH2 . TRP A 0 249 . 80.516   7.172   -28.261 1.00 36.43 249 A 1 
ATOM 1918 C CZ2 . TRP A 0 249 . 81.544   6.322   -28.702 1.00 36.43 249 A 1 
ATOM 1919 C CZ3 . TRP A 0 249 . 79.172   6.793   -28.424 1.00 36.43 249 A 1 
ATOM 1920 N N   . GLY A 0 250 . 76.209   0.792   -28.604 1.00 47.32 250 A 1 
ATOM 1921 C CA  . GLY A 0 250 . 74.805   0.421   -28.647 1.00 47.32 250 A 1 
ATOM 1922 C C   . GLY A 0 250 . 73.994   1.587   -28.116 1.00 47.32 250 A 1 
ATOM 1923 O O   . GLY A 0 250 . 74.189   1.980   -26.967 1.00 47.32 250 A 1 
ATOM 1924 N N   . LYS A 0 251 . 73.125   2.154   -28.953 1.00 52.36 251 A 1 
ATOM 1925 C CA  . LYS A 0 251 . 71.982   2.928   -28.464 1.00 52.36 251 A 1 
ATOM 1926 C C   . LYS A 0 251 . 70.833   1.937   -28.372 1.00 52.36 251 A 1 
ATOM 1927 C CB  . LYS A 0 251 . 71.641   4.096   -29.399 1.00 52.36 251 A 1 
ATOM 1928 O O   . LYS A 0 251 . 70.448   1.381   -29.401 1.00 52.36 251 A 1 
ATOM 1929 C CG  . LYS A 0 251 . 72.754   5.149   -29.457 1.00 52.36 251 A 1 
ATOM 1930 C CD  . LYS A 0 251 . 72.313   6.313   -30.349 1.00 52.36 251 A 1 
ATOM 1931 C CE  . LYS A 0 251 . 73.432   7.348   -30.460 1.00 52.36 251 A 1 
ATOM 1932 N NZ  . LYS A 0 251 . 72.966   8.543   -31.204 1.00 52.36 251 A 1 
ATOM 1933 N N   . SER A 0 252 . 70.361   1.686   -27.162 1.00 57.20 252 A 1 
ATOM 1934 C CA  . SER A 0 252 . 69.132   0.935   -26.924 1.00 57.20 252 A 1 
ATOM 1935 C C   . SER A 0 252 . 68.064   1.925   -26.486 1.00 57.20 252 A 1 
ATOM 1936 C CB  . SER A 0 252 . 69.347   -0.187  -25.904 1.00 57.20 252 A 1 
ATOM 1937 O O   . SER A 0 252 . 68.318   2.726   -25.581 1.00 57.20 252 A 1 
ATOM 1938 O OG  . SER A 0 252 . 69.993   0.300   -24.742 1.00 57.20 252 A 1 
ATOM 1939 N N   . ALA A 0 253 . 66.919   1.888   -27.154 1.00 64.21 253 A 1 
ATOM 1940 C CA  . ALA A 0 253 . 65.728   2.625   -26.765 1.00 64.21 253 A 1 
ATOM 1941 C C   . ALA A 0 253 . 64.534   1.667   -26.722 1.00 64.21 253 A 1 
ATOM 1942 C CB  . ALA A 0 253 . 65.502   3.813   -27.708 1.00 64.21 253 A 1 
ATOM 1943 O O   . ALA A 0 253 . 64.524   0.662   -27.442 1.00 64.21 253 A 1 
ATOM 1944 N N   . SER A 0 254 . 63.578   1.964   -25.856 1.00 66.61 254 A 1 
ATOM 1945 C CA  . SER A 0 254 . 62.251   1.365   -25.894 1.00 66.61 254 A 1 
ATOM 1946 C C   . SER A 0 254 . 61.213   2.423   -25.584 1.00 66.61 254 A 1 
ATOM 1947 C CB  . SER A 0 254 . 62.099   0.215   -24.896 1.00 66.61 254 A 1 
ATOM 1948 O O   . SER A 0 254 . 61.428   3.184   -24.641 1.00 66.61 254 A 1 
ATOM 1949 O OG  . SER A 0 254 . 62.305   0.661   -23.563 1.00 66.61 254 A 1 
ATOM 1950 N N   . ASP A 0 255 . 60.129   2.369   -26.324 1.00 72.51 255 A 1 
ATOM 1951 C CA  . ASP A 0 255 . 58.942   3.205   -26.271 1.00 72.51 255 A 1 
ATOM 1952 C C   . ASP A 0 255 . 57.728   2.297   -26.025 1.00 72.51 255 A 1 
ATOM 1953 C CB  . ASP A 0 255 . 58.826   4.079   -27.543 1.00 72.51 255 A 1 
ATOM 1954 O O   . ASP A 0 255 . 57.679   1.154   -26.498 1.00 72.51 255 A 1 
ATOM 1955 C CG  . ASP A 0 255 . 59.197   3.470   -28.911 1.00 72.51 255 A 1 
ATOM 1956 O OD1 . ASP A 0 255 . 60.087   2.574   -28.976 1.00 72.51 255 A 1 
ATOM 1957 O OD2 . ASP A 0 255 . 58.790   4.041   -29.946 1.00 72.51 255 A 1 
ATOM 1958 N N   . PHE A 0 256 . 56.817   2.761   -25.177 1.00 73.59 256 A 1 
ATOM 1959 C CA  . PHE A 0 256 . 55.582   2.077   -24.807 1.00 73.59 256 A 1 
ATOM 1960 C C   . PHE A 0 256 . 54.462   3.105   -24.788 1.00 73.59 256 A 1 
ATOM 1961 C CB  . PHE A 0 256 . 55.735   1.448   -23.407 1.00 73.59 256 A 1 
ATOM 1962 O O   . PHE A 0 256 . 54.509   3.978   -23.922 1.00 73.59 256 A 1 
ATOM 1963 C CG  . PHE A 0 256 . 54.448   0.884   -22.818 1.00 73.59 256 A 1 
ATOM 1964 C CD1 . PHE A 0 256 . 53.711   1.623   -21.869 1.00 73.59 256 A 1 
ATOM 1965 C CD2 . PHE A 0 256 . 53.946   -0.351  -23.268 1.00 73.59 256 A 1 
ATOM 1966 C CE1 . PHE A 0 256 . 52.500   1.120   -21.359 1.00 73.59 256 A 1 
ATOM 1967 C CE2 . PHE A 0 256 . 52.736   -0.857  -22.759 1.00 73.59 256 A 1 
ATOM 1968 C CZ  . PHE A 0 256 . 52.018   -0.126  -21.798 1.00 73.59 256 A 1 
ATOM 1969 N N   . ASP A 0 257 . 53.466   2.957   -25.658 1.00 79.13 257 A 1 
ATOM 1970 C CA  . ASP A 0 257 . 52.238   3.735   -25.605 1.00 79.13 257 A 1 
ATOM 1971 C C   . ASP A 0 257 . 51.059   2.817   -25.245 1.00 79.13 257 A 1 
ATOM 1972 C CB  . ASP A 0 257 . 51.979   4.568   -26.883 1.00 79.13 257 A 1 
ATOM 1973 O O   . ASP A 0 257 . 50.913   1.672   -25.692 1.00 79.13 257 A 1 
ATOM 1974 C CG  . ASP A 0 257 . 53.195   5.346   -27.419 1.00 79.13 257 A 1 
ATOM 1975 O OD1 . ASP A 0 257 . 53.907   5.953   -26.590 1.00 79.13 257 A 1 
ATOM 1976 O OD2 . ASP A 0 257 . 53.337   5.478   -28.660 1.00 79.13 257 A 1 
ATOM 1977 N N   . ALA A 0 258 . 50.171   3.329   -24.402 1.00 77.26 258 A 1 
ATOM 1978 C CA  . ALA A 0 258 . 48.920   2.680   -24.059 1.00 77.26 258 A 1 
ATOM 1979 C C   . ALA A 0 258 . 47.780   3.689   -24.106 1.00 77.26 258 A 1 
ATOM 1980 C CB  . ALA A 0 258 . 49.041   1.993   -22.697 1.00 77.26 258 A 1 
ATOM 1981 O O   . ALA A 0 258 . 47.926   4.848   -23.722 1.00 77.26 258 A 1 
ATOM 1982 N N   . TRP A 0 259 . 46.614   3.238   -24.551 1.00 82.70 259 A 1 
ATOM 1983 C CA  . TRP A 0 259 . 45.385   4.019   -24.479 1.00 82.70 259 A 1 
ATOM 1984 C C   . TRP A 0 259 . 44.225   3.121   -24.093 1.00 82.70 259 A 1 
ATOM 1985 C CB  . TRP A 0 259 . 45.116   4.741   -25.805 1.00 82.70 259 A 1 
ATOM 1986 O O   . TRP A 0 259 . 44.134   1.985   -24.565 1.00 82.70 259 A 1 
ATOM 1987 C CG  . TRP A 0 259 . 43.821   5.498   -25.841 1.00 82.70 259 A 1 
ATOM 1988 C CD1 . TRP A 0 259 . 43.600   6.692   -25.254 1.00 82.70 259 A 1 
ATOM 1989 C CD2 . TRP A 0 259 . 42.523   5.075   -26.357 1.00 82.70 259 A 1 
ATOM 1990 C CE2 . TRP A 0 259 . 41.558   6.079   -26.040 1.00 82.70 259 A 1 
ATOM 1991 C CE3 . TRP A 0 259 . 42.055   3.917   -27.014 1.00 82.70 259 A 1 
ATOM 1992 N NE1 . TRP A 0 259 . 42.267   7.032   -25.344 1.00 82.70 259 A 1 
ATOM 1993 C CH2 . TRP A 0 259 . 39.773   4.793   -27.044 1.00 82.70 259 A 1 
ATOM 1994 C CZ2 . TRP A 0 259 . 40.204   5.955   -26.380 1.00 82.70 259 A 1 
ATOM 1995 C CZ3 . TRP A 0 259 . 40.696   3.778   -27.356 1.00 82.70 259 A 1 
ATOM 1996 N N   . GLY A 0 260 . 43.319   3.648   -23.279 1.00 86.98 260 A 1 
ATOM 1997 C CA  . GLY A 0 260 . 42.109   2.952   -22.896 1.00 86.98 260 A 1 
ATOM 1998 C C   . GLY A 0 260 . 40.902   3.863   -22.774 1.00 86.98 260 A 1 
ATOM 1999 O O   . GLY A 0 260 . 41.007   5.088   -22.655 1.00 86.98 260 A 1 
ATOM 2000 N N   . ARG A 0 261 . 39.745   3.218   -22.852 1.00 89.98 261 A 1 
ATOM 2001 C CA  . ARG A 0 261 . 38.447   3.786   -22.556 1.00 89.98 261 A 1 
ATOM 2002 C C   . ARG A 0 261 . 37.572   2.723   -21.916 1.00 89.98 261 A 1 
ATOM 2003 C CB  . ARG A 0 261 . 37.832   4.336   -23.841 1.00 89.98 261 A 1 
ATOM 2004 O O   . ARG A 0 261 . 37.367   1.696   -22.560 1.00 89.98 261 A 1 
ATOM 2005 C CG  . ARG A 0 261 . 36.456   4.955   -23.588 1.00 89.98 261 A 1 
ATOM 2006 C CD  . ARG A 0 261 . 35.960   5.563   -24.894 1.00 89.98 261 A 1 
ATOM 2007 N NE  . ARG A 0 261 . 34.867   6.501   -24.617 1.00 89.98 261 A 1 
ATOM 2008 N NH1 . ARG A 0 261 . 33.539   6.004   -26.395 1.00 89.98 261 A 1 
ATOM 2009 N NH2 . ARG A 0 261 . 32.849   7.466   -24.846 1.00 89.98 261 A 1 
ATOM 2010 C CZ  . ARG A 0 261 . 33.769   6.676   -25.303 1.00 89.98 261 A 1 
ATOM 2011 N N   . ASP A 0 262 . 37.043   2.985   -20.733 1.00 91.20 262 A 1 
ATOM 2012 C CA  . ASP A 0 262 . 35.959   2.188   -20.163 1.00 91.20 262 A 1 
ATOM 2013 C C   . ASP A 0 262 . 34.658   2.982   -20.254 1.00 91.20 262 A 1 
ATOM 2014 C CB  . ASP A 0 262 . 36.297   1.622   -18.775 1.00 91.20 262 A 1 
ATOM 2015 O O   . ASP A 0 262 . 34.652   4.213   -20.306 1.00 91.20 262 A 1 
ATOM 2016 C CG  . ASP A 0 262 . 36.288   2.611   -17.613 1.00 91.20 262 A 1 
ATOM 2017 O OD1 . ASP A 0 262 . 35.414   3.505   -17.623 1.00 91.20 262 A 1 
ATOM 2018 O OD2 . ASP A 0 262 . 37.183   2.435   -16.753 1.00 91.20 262 A 1 
ATOM 2019 N N   . GLN A 0 263 . 33.548   2.281   -20.445 1.00 92.70 263 A 1 
ATOM 2020 C CA  . GLN A 0 263 . 32.240   2.912   -20.430 1.00 92.70 263 A 1 
ATOM 2021 C C   . GLN A 0 263 . 31.298   2.066   -19.600 1.00 92.70 263 A 1 
ATOM 2022 C CB  . GLN A 0 263 . 31.671   3.134   -21.836 1.00 92.70 263 A 1 
ATOM 2023 O O   . GLN A 0 263 . 30.799   1.034   -20.056 1.00 92.70 263 A 1 
ATOM 2024 C CG  . GLN A 0 263 . 32.538   4.010   -22.746 1.00 92.70 263 A 1 
ATOM 2025 C CD  . GLN A 0 263 . 31.694   4.623   -23.850 1.00 92.70 263 A 1 
ATOM 2026 N NE2 . GLN A 0 263 . 30.957   5.670   -23.540 1.00 92.70 263 A 1 
ATOM 2027 O OE1 . GLN A 0 263 . 31.664   4.245   -25.018 1.00 92.70 263 A 1 
ATOM 2028 N N   . ASP A 0 264 . 31.003   2.574   -18.418 1.00 94.31 264 A 1 
ATOM 2029 C CA  . ASP A 0 264 . 30.174   1.919   -17.432 1.00 94.31 264 A 1 
ATOM 2030 C C   . ASP A 0 264 . 28.768   2.530   -17.449 1.00 94.31 264 A 1 
ATOM 2031 C CB  . ASP A 0 264 . 30.870   2.039   -16.065 1.00 94.31 264 A 1 
ATOM 2032 O O   . ASP A 0 264 . 28.566   3.747   -17.493 1.00 94.31 264 A 1 
ATOM 2033 C CG  . ASP A 0 264 . 31.301   0.708   -15.459 1.00 94.31 264 A 1 
ATOM 2034 O OD1 . ASP A 0 264 . 30.547   -0.275  -15.672 1.00 94.31 264 A 1 
ATOM 2035 O OD2 . ASP A 0 264 . 32.157   0.725   -14.550 1.00 94.31 264 A 1 
ATOM 2036 N N   . TYR A 0 265 . 27.738   1.690   -17.419 1.00 96.35 265 A 1 
ATOM 2037 C CA  . TYR A 0 265 . 26.353   2.136   -17.323 1.00 96.35 265 A 1 
ATOM 2038 C C   . TYR A 0 265 . 25.559   1.243   -16.390 1.00 96.35 265 A 1 
ATOM 2039 C CB  . TYR A 0 265 . 25.693   2.189   -18.704 1.00 96.35 265 A 1 
ATOM 2040 O O   . TYR A 0 265 . 25.474   0.031   -16.574 1.00 96.35 265 A 1 
ATOM 2041 C CG  . TYR A 0 265 . 24.214   2.536   -18.653 1.00 96.35 265 A 1 
ATOM 2042 C CD1 . TYR A 0 265 . 23.242   1.517   -18.608 1.00 96.35 265 A 1 
ATOM 2043 C CD2 . TYR A 0 265 . 23.821   3.885   -18.601 1.00 96.35 265 A 1 
ATOM 2044 C CE1 . TYR A 0 265 . 21.874   1.848   -18.545 1.00 96.35 265 A 1 
ATOM 2045 C CE2 . TYR A 0 265 . 22.456   4.222   -18.544 1.00 96.35 265 A 1 
ATOM 2046 O OH  . TYR A 0 265 . 20.161   3.515   -18.516 1.00 96.35 265 A 1 
ATOM 2047 C CZ  . TYR A 0 265 . 21.481   3.201   -18.528 1.00 96.35 265 A 1 
ATOM 2048 N N   . LYS A 0 266 . 24.866   1.857   -15.434 1.00 97.35 266 A 1 
ATOM 2049 C CA  . LYS A 0 266 . 23.959   1.166   -14.527 1.00 97.35 266 A 1 
ATOM 2050 C C   . LYS A 0 266 . 22.643   1.909   -14.401 1.00 97.35 266 A 1 
ATOM 2051 C CB  . LYS A 0 266 . 24.664   0.980   -13.185 1.00 97.35 266 A 1 
ATOM 2052 O O   . LYS A 0 266 . 22.623   3.104   -14.127 1.00 97.35 266 A 1 
ATOM 2053 C CG  . LYS A 0 266 . 23.823   0.136   -12.230 1.00 97.35 266 A 1 
ATOM 2054 C CD  . LYS A 0 266 . 24.563   -0.006  -10.907 1.00 97.35 266 A 1 
ATOM 2055 C CE  . LYS A 0 266 . 23.665   -0.771  -9.942  1.00 97.35 266 A 1 
ATOM 2056 N NZ  . LYS A 0 266 . 24.331   -0.897  -8.632  1.00 97.35 266 A 1 
ATOM 2057 N N   . GLU A 0 267 . 21.532   1.192   -14.497 1.00 98.15 267 A 1 
ATOM 2058 C CA  . GLU A 0 267 . 20.205   1.735   -14.217 1.00 98.15 267 A 1 
ATOM 2059 C C   . GLU A 0 267 . 19.380   0.752   -13.390 1.00 98.15 267 A 1 
ATOM 2060 C CB  . GLU A 0 267 . 19.509   2.148   -15.523 1.00 98.15 267 A 1 
ATOM 2061 O O   . GLU A 0 267 . 19.198   -0.396  -13.779 1.00 98.15 267 A 1 
ATOM 2062 C CG  . GLU A 0 267 . 18.124   2.768   -15.284 1.00 98.15 267 A 1 
ATOM 2063 C CD  . GLU A 0 267 . 17.455   3.284   -16.570 1.00 98.15 267 A 1 
ATOM 2064 O OE1 . GLU A 0 267 . 17.003   4.456   -16.557 1.00 98.15 267 A 1 
ATOM 2065 O OE2 . GLU A 0 267 . 17.306   2.503   -17.538 1.00 98.15 267 A 1 
ATOM 2066 N N   . SER A 0 268 . 18.854   1.227   -12.266 1.00 97.93 268 A 1 
ATOM 2067 C CA  . SER A 0 268 . 17.921   0.516   -11.398 1.00 97.93 268 A 1 
ATOM 2068 C C   . SER A 0 268 . 16.589   1.258   -11.404 1.00 97.93 268 A 1 
ATOM 2069 C CB  . SER A 0 268 . 18.478   0.428   -9.974  1.00 97.93 268 A 1 
ATOM 2070 O O   . SER A 0 268 . 16.538   2.449   -11.096 1.00 97.93 268 A 1 
ATOM 2071 O OG  . SER A 0 268 . 19.640   -0.378  -9.930  1.00 97.93 268 A 1 
ATOM 2072 N N   . ILE A 0 269 . 15.509   0.566   -11.752 1.00 97.54 269 A 1 
ATOM 2073 C CA  . ILE A 0 269 . 14.134   1.070   -11.719 1.00 97.54 269 A 1 
ATOM 2074 C C   . ILE A 0 269 . 13.327   0.162   -10.801 1.00 97.54 269 A 1 
ATOM 2075 C CB  . ILE A 0 269 . 13.511   1.136   -13.132 1.00 97.54 269 A 1 
ATOM 2076 O O   . ILE A 0 269 . 13.285   -1.047  -11.019 1.00 97.54 269 A 1 
ATOM 2077 C CG1 . ILE A 0 269 . 14.288   2.110   -14.044 1.00 97.54 269 A 1 
ATOM 2078 C CG2 . ILE A 0 269 . 12.035   1.579   -13.043 1.00 97.54 269 A 1 
ATOM 2079 C CD1 . ILE A 0 269 . 13.977   1.945   -15.537 1.00 97.54 269 A 1 
ATOM 2080 N N   . ALA A 0 270 . 12.643   0.746   -9.825  1.00 98.24 270 A 1 
ATOM 2081 C CA  . ALA A 0 270 . 11.700   0.056   -8.963  1.00 98.24 270 A 1 
ATOM 2082 C C   . ALA A 0 270 . 10.351   0.775   -8.987  1.00 98.24 270 A 1 
ATOM 2083 C CB  . ALA A 0 270 . 12.282   -0.064  -7.554  1.00 98.24 270 A 1 
ATOM 2084 O O   . ALA A 0 270 . 10.274   2.000   -8.966  1.00 98.24 270 A 1 
ATOM 2085 N N   . TYR A 0 271 . 9.280    0.001   -9.040  1.00 98.03 271 A 1 
ATOM 2086 C CA  . TYR A 0 271 . 7.912    0.461   -8.883  1.00 98.03 271 A 1 
ATOM 2087 C C   . TYR A 0 271 . 7.202    -0.477  -7.916  1.00 98.03 271 A 1 
ATOM 2088 C CB  . TYR A 0 271 . 7.213    0.504   -10.244 1.00 98.03 271 A 1 
ATOM 2089 O O   . TYR A 0 271 . 7.288    -1.696  -8.076  1.00 98.03 271 A 1 
ATOM 2090 C CG  . TYR A 0 271 . 5.728    0.802   -10.167 1.00 98.03 271 A 1 
ATOM 2091 C CD1 . TYR A 0 271 . 4.786    -0.247  -10.123 1.00 98.03 271 A 1 
ATOM 2092 C CD2 . TYR A 0 271 . 5.294    2.137   -10.105 1.00 98.03 271 A 1 
ATOM 2093 C CE1 . TYR A 0 271 . 3.409    0.044   -10.046 1.00 98.03 271 A 1 
ATOM 2094 C CE2 . TYR A 0 271 . 3.921    2.430   -10.042 1.00 98.03 271 A 1 
ATOM 2095 O OH  . TYR A 0 271 . 1.642    1.671   -9.999  1.00 98.03 271 A 1 
ATOM 2096 C CZ  . TYR A 0 271 . 2.972    1.387   -10.018 1.00 98.03 271 A 1 
ATOM 2097 N N   . ASP A 0 272 . 6.481    0.080   -6.950  1.00 97.56 272 A 1 
ATOM 2098 C CA  . ASP A 0 272 . 5.625    -0.680  -6.046  1.00 97.56 272 A 1 
ATOM 2099 C C   . ASP A 0 272 . 4.279    0.021   -5.881  1.00 97.56 272 A 1 
ATOM 2100 C CB  . ASP A 0 272 . 6.307    -0.939  -4.694  1.00 97.56 272 A 1 
ATOM 2101 O O   . ASP A 0 272 . 4.192    1.228   -5.662  1.00 97.56 272 A 1 
ATOM 2102 C CG  . ASP A 0 272 . 5.490    -1.920  -3.843  1.00 97.56 272 A 1 
ATOM 2103 O OD1 . ASP A 0 272 . 4.579    -1.466  -3.107  1.00 97.56 272 A 1 
ATOM 2104 O OD2 . ASP A 0 272 . 5.732    -3.146  -3.973  1.00 97.56 272 A 1 
ATOM 2105 N N   . PHE A 0 273 . 3.217    -0.761  -5.993  1.00 97.62 273 A 1 
ATOM 2106 C CA  . PHE A 0 273 . 1.861    -0.348  -5.711  1.00 97.62 273 A 1 
ATOM 2107 C C   . PHE A 0 273 . 1.269    -1.271  -4.653  1.00 97.62 273 A 1 
ATOM 2108 C CB  . PHE A 0 273 . 1.035    -0.336  -6.996  1.00 97.62 273 A 1 
ATOM 2109 O O   . PHE A 0 273 . 1.034    -2.457  -4.895  1.00 97.62 273 A 1 
ATOM 2110 C CG  . PHE A 0 273 . -0.420   0.004   -6.748  1.00 97.62 273 A 1 
ATOM 2111 C CD1 . PHE A 0 273 . -1.375   -1.019  -6.605  1.00 97.62 273 A 1 
ATOM 2112 C CD2 . PHE A 0 273 . -0.810   1.347   -6.613  1.00 97.62 273 A 1 
ATOM 2113 C CE1 . PHE A 0 273 . -2.718   -0.700  -6.339  1.00 97.62 273 A 1 
ATOM 2114 C CE2 . PHE A 0 273 . -2.151   1.670   -6.347  1.00 97.62 273 A 1 
ATOM 2115 C CZ  . PHE A 0 273 . -3.107   0.647   -6.214  1.00 97.62 273 A 1 
ATOM 2116 N N   . THR A 0 274 . 0.952    -0.704  -3.497  1.00 97.21 274 A 1 
ATOM 2117 C CA  . THR A 0 274 . 0.316    -1.392  -2.378  1.00 97.21 274 A 1 
ATOM 2118 C C   . THR A 0 274 . -1.096   -0.855  -2.176  1.00 97.21 274 A 1 
ATOM 2119 C CB  . THR A 0 274 . 1.157    -1.227  -1.107  1.00 97.21 274 A 1 
ATOM 2120 O O   . THR A 0 274 . -1.306   0.344   -2.035  1.00 97.21 274 A 1 
ATOM 2121 C CG2 . THR A 0 274 . 0.467    -1.849  0.115   1.00 97.21 274 A 1 
ATOM 2122 O OG1 . THR A 0 274 . 2.381    -1.910  -1.192  1.00 97.21 274 A 1 
ATOM 2123 N N   . ASN A 0 275 . -2.085   -1.739  -2.082  1.00 96.77 275 A 1 
ATOM 2124 C CA  . ASN A 0 275 . -3.459   -1.416  -1.706  1.00 96.77 275 A 1 
ATOM 2125 C C   . ASN A 0 275 . -3.942   -2.387  -0.621  1.00 96.77 275 A 1 
ATOM 2126 C CB  . ASN A 0 275 . -4.333   -1.418  -2.967  1.00 96.77 275 A 1 
ATOM 2127 O O   . ASN A 0 275 . -4.141   -3.577  -0.861  1.00 96.77 275 A 1 
ATOM 2128 C CG  . ASN A 0 275 . -5.818   -1.425  -2.653  1.00 96.77 275 A 1 
ATOM 2129 N ND2 . ASN A 0 275 . -6.536   -2.412  -3.135  1.00 96.77 275 A 1 
ATOM 2130 O OD1 . ASN A 0 275 . -6.372   -0.589  -1.958  1.00 96.77 275 A 1 
ATOM 2131 N N   . ALA A 0 276 . -4.167   -1.867  0.579   1.00 96.66 276 A 1 
ATOM 2132 C CA  . ALA A 0 276 . -4.554   -2.626  1.753   1.00 96.66 276 A 1 
ATOM 2133 C C   . ALA A 0 276 . -5.873   -2.111  2.334   1.00 96.66 276 A 1 
ATOM 2134 C CB  . ALA A 0 276 . -3.413   -2.576  2.769   1.00 96.66 276 A 1 
ATOM 2135 O O   . ALA A 0 276 . -6.061   -0.914  2.544   1.00 96.66 276 A 1 
ATOM 2136 N N   . LYS A 0 277 . -6.785   -3.032  2.649   1.00 97.08 277 A 1 
ATOM 2137 C CA  . LYS A 0 277 . -8.069   -2.733  3.294   1.00 97.08 277 A 1 
ATOM 2138 C C   . LYS A 0 277 . -8.245   -3.606  4.519   1.00 97.08 277 A 1 
ATOM 2139 C CB  . LYS A 0 277 . -9.252   -2.893  2.329   1.00 97.08 277 A 1 
ATOM 2140 O O   . LYS A 0 277 . -7.939   -4.796  4.480   1.00 97.08 277 A 1 
ATOM 2141 C CG  . LYS A 0 277 . -9.114   -1.985  1.104   1.00 97.08 277 A 1 
ATOM 2142 C CD  . LYS A 0 277 . -10.179  -2.268  0.047   1.00 97.08 277 A 1 
ATOM 2143 C CE  . LYS A 0 277 . -9.882   -1.334  -1.128  1.00 97.08 277 A 1 
ATOM 2144 N NZ  . LYS A 0 277 . -10.725  -1.644  -2.304  1.00 97.08 277 A 1 
ATOM 2145 N N   . ALA A 0 278 . -8.775   -3.025  5.582   1.00 96.45 278 A 1 
ATOM 2146 C CA  . ALA A 0 278 . -9.143   -3.732  6.794   1.00 96.45 278 A 1 
ATOM 2147 C C   . ALA A 0 278 . -10.529  -3.280  7.250   1.00 96.45 278 A 1 
ATOM 2148 C CB  . ALA A 0 278 . -8.071   -3.504  7.865   1.00 96.45 278 A 1 
ATOM 2149 O O   . ALA A 0 278 . -10.803  -2.083  7.309   1.00 96.45 278 A 1 
ATOM 2150 N N   . TYR A 0 279 . -11.377  -4.243  7.582   1.00 93.14 279 A 1 
ATOM 2151 C CA  . TYR A 0 279 . -12.669  -4.045  8.220   1.00 93.14 279 A 1 
ATOM 2152 C C   . TYR A 0 279 . -12.666  -4.845  9.513   1.00 93.14 279 A 1 
ATOM 2153 C CB  . TYR A 0 279 . -13.804  -4.500  7.297   1.00 93.14 279 A 1 
ATOM 2154 O O   . TYR A 0 279 . -12.311  -6.023  9.501   1.00 93.14 279 A 1 
ATOM 2155 C CG  . TYR A 0 279 . -13.869  -3.738  5.990   1.00 93.14 279 A 1 
ATOM 2156 C CD1 . TYR A 0 279 . -14.612  -2.546  5.913   1.00 93.14 279 A 1 
ATOM 2157 C CD2 . TYR A 0 279 . -13.166  -4.208  4.863   1.00 93.14 279 A 1 
ATOM 2158 C CE1 . TYR A 0 279 . -14.658  -1.820  4.709   1.00 93.14 279 A 1 
ATOM 2159 C CE2 . TYR A 0 279 . -13.206  -3.485  3.656   1.00 93.14 279 A 1 
ATOM 2160 O OH  . TYR A 0 279 . -13.994  -1.587  2.415   1.00 93.14 279 A 1 
ATOM 2161 C CZ  . TYR A 0 279 . -13.952  -2.290  3.579   1.00 93.14 279 A 1 
ATOM 2162 N N   . ALA A 0 280 . -13.048  -4.205  10.603  1.00 91.23 280 A 1 
ATOM 2163 C CA  . ALA A 0 280 . -13.283  -4.843  11.880  1.00 91.23 280 A 1 
ATOM 2164 C C   . ALA A 0 280 . -14.635  -4.375  12.409  1.00 91.23 280 A 1 
ATOM 2165 C CB  . ALA A 0 280 . -12.129  -4.529  12.838  1.00 91.23 280 A 1 
ATOM 2166 O O   . ALA A 0 280 . -14.975  -3.198  12.263  1.00 91.23 280 A 1 
ATOM 2167 N N   . ALA A 0 281 . -15.391  -5.287  12.998  1.00 87.17 281 A 1 
ATOM 2168 C CA  . ALA A 0 281 . -16.545  -4.941  13.806  1.00 87.17 281 A 1 
ATOM 2169 C C   . ALA A 0 281 . -16.472  -5.722  15.115  1.00 87.17 281 A 1 
ATOM 2170 C CB  . ALA A 0 281 . -17.842  -5.180  13.025  1.00 87.17 281 A 1 
ATOM 2171 O O   . ALA A 0 281 . -16.197  -6.924  15.106  1.00 87.17 281 A 1 
ATOM 2172 N N   . GLU A 0 282 . -16.683  -5.020  16.219  1.00 82.36 282 A 1 
ATOM 2173 C CA  . GLU A 0 282 . -17.068  -5.634  17.484  1.00 82.36 282 A 1 
ATOM 2174 C C   . GLU A 0 282 . -18.544  -6.039  17.410  1.00 82.36 282 A 1 
ATOM 2175 C CB  . GLU A 0 282 . -16.748  -4.687  18.647  1.00 82.36 282 A 1 
ATOM 2176 O O   . GLU A 0 282 . -19.215  -5.719  16.425  1.00 82.36 282 A 1 
ATOM 2177 C CG  . GLU A 0 282 . -15.225  -4.539  18.814  1.00 82.36 282 A 1 
ATOM 2178 C CD  . GLU A 0 282 . -14.814  -3.571  19.932  1.00 82.36 282 A 1 
ATOM 2179 O OE1 . GLU A 0 282 . -13.633  -3.635  20.348  1.00 82.36 282 A 1 
ATOM 2180 O OE2 . GLU A 0 282 . -15.638  -2.705  20.308  1.00 82.36 282 A 1 
ATOM 2181 N N   . SER A 0 283 . -18.983  -6.811  18.405  1.00 78.87 283 A 1 
ATOM 2182 C CA  . SER A 0 283 . -20.169  -7.671  18.372  1.00 78.87 283 A 1 
ATOM 2183 C C   . SER A 0 283 . -21.350  -7.127  17.551  1.00 78.87 283 A 1 
ATOM 2184 C CB  . SER A 0 283 . -20.602  -8.012  19.803  1.00 78.87 283 A 1 
ATOM 2185 O O   . SER A 0 283 . -21.684  -5.938  17.590  1.00 78.87 283 A 1 
ATOM 2186 O OG  . SER A 0 283 . -21.313  -6.960  20.415  1.00 78.87 283 A 1 
ATOM 2187 N N   . TYR A 0 284 . -21.965  -8.012  16.764  1.00 81.49 284 A 1 
ATOM 2188 C CA  . TYR A 0 284 . -23.188  -7.712  16.023  1.00 81.49 284 A 1 
ATOM 2189 C C   . TYR A 0 284 . -24.320  -8.562  16.552  1.00 81.49 284 A 1 
ATOM 2190 C CB  . TYR A 0 284 . -23.033  -7.997  14.524  1.00 81.49 284 A 1 
ATOM 2191 O O   . TYR A 0 284 . -24.215  -9.783  16.461  1.00 81.49 284 A 1 
ATOM 2192 C CG  . TYR A 0 284 . -24.344  -7.857  13.755  1.00 81.49 284 A 1 
ATOM 2193 C CD1 . TYR A 0 284 . -25.087  -8.974  13.320  1.00 81.49 284 A 1 
ATOM 2194 C CD2 . TYR A 0 284 . -24.885  -6.579  13.571  1.00 81.49 284 A 1 
ATOM 2195 C CE1 . TYR A 0 284 . -26.267  -8.813  12.568  1.00 81.49 284 A 1 
ATOM 2196 C CE2 . TYR A 0 284 . -26.073  -6.403  12.848  1.00 81.49 284 A 1 
ATOM 2197 O OH  . TYR A 0 284 . -27.835  -7.292  11.541  1.00 81.49 284 A 1 
ATOM 2198 C CZ  . TYR A 0 284 . -26.737  -7.514  12.302  1.00 81.49 284 A 1 
ATOM 2199 N N   . ASP A 0 285 . -25.418  -7.923  16.942  1.00 82.93 285 A 1 
ATOM 2200 C CA  . ASP A 0 285 . -26.631  -8.605  17.373  1.00 82.93 285 A 1 
ATOM 2201 C C   . ASP A 0 285 . -27.820  -8.210  16.490  1.00 82.93 285 A 1 
ATOM 2202 C CB  . ASP A 0 285 . -26.908  -8.316  18.855  1.00 82.93 285 A 1 
ATOM 2203 O O   . ASP A 0 285 . -28.079  -7.033  16.244  1.00 82.93 285 A 1 
ATOM 2204 C CG  . ASP A 0 285 . -25.879  -8.925  19.817  1.00 82.93 285 A 1 
ATOM 2205 O OD1 . ASP A 0 285 . -25.273  -9.960  19.460  1.00 82.93 285 A 1 
ATOM 2206 O OD2 . ASP A 0 285 . -25.800  -8.417  20.956  1.00 82.93 285 A 1 
ATOM 2207 N N   . GLU A 0 286 . -28.578  -9.205  16.029  1.00 84.98 286 A 1 
ATOM 2208 C CA  . GLU A 0 286 . -29.900  -9.048  15.419  1.00 84.98 286 A 1 
ATOM 2209 C C   . GLU A 0 286 . -30.895  -9.916  16.187  1.00 84.98 286 A 1 
ATOM 2210 C CB  . GLU A 0 286 . -29.857  -9.405  13.917  1.00 84.98 286 A 1 
ATOM 2211 O O   . GLU A 0 286 . -30.677  -11.118 16.323  1.00 84.98 286 A 1 
ATOM 2212 C CG  . GLU A 0 286 . -31.237  -9.353  13.226  1.00 84.98 286 A 1 
ATOM 2213 C CD  . GLU A 0 286 . -31.195  -9.500  11.688  1.00 84.98 286 A 1 
ATOM 2214 O OE1 . GLU A 0 286 . -32.188  -9.106  11.020  1.00 84.98 286 A 1 
ATOM 2215 O OE2 . GLU A 0 286 . -30.150  -9.848  11.095  1.00 84.98 286 A 1 
ATOM 2216 N N   . TRP A 0 287 . -31.992  -9.335  16.670  1.00 86.56 287 A 1 
ATOM 2217 C CA  . TRP A 0 287 . -33.005  -10.062 17.436  1.00 86.56 287 A 1 
ATOM 2218 C C   . TRP A 0 287 . -34.429  -9.626  17.081  1.00 86.56 287 A 1 
ATOM 2219 C CB  . TRP A 0 287 . -32.711  -9.945  18.938  1.00 86.56 287 A 1 
ATOM 2220 O O   . TRP A 0 287 . -34.681  -8.474  16.731  1.00 86.56 287 A 1 
ATOM 2221 C CG  . TRP A 0 287 . -32.668  -8.548  19.477  1.00 86.56 287 A 1 
ATOM 2222 C CD1 . TRP A 0 287 . -31.565  -7.770  19.570  1.00 86.56 287 A 1 
ATOM 2223 C CD2 . TRP A 0 287 . -33.774  -7.730  19.960  1.00 86.56 287 A 1 
ATOM 2224 C CE2 . TRP A 0 287 . -33.263  -6.450  20.330  1.00 86.56 287 A 1 
ATOM 2225 C CE3 . TRP A 0 287 . -35.162  -7.939  20.107  1.00 86.56 287 A 1 
ATOM 2226 N NE1 . TRP A 0 287 . -31.909  -6.533  20.077  1.00 86.56 287 A 1 
ATOM 2227 C CH2 . TRP A 0 287 . -35.467  -5.667  20.952  1.00 86.56 287 A 1 
ATOM 2228 C CZ2 . TRP A 0 287 . -34.088  -5.426  20.818  1.00 86.56 287 A 1 
ATOM 2229 C CZ3 . TRP A 0 287 . -35.997  -6.923  20.602  1.00 86.56 287 A 1 
ATOM 2230 N N   . ASP A 0 288 . -35.358  -10.573 17.178  1.00 83.18 288 A 1 
ATOM 2231 C CA  . ASP A 0 288 . -36.801  -10.394 17.014  1.00 83.18 288 A 1 
ATOM 2232 C C   . ASP A 0 288 . -37.509  -10.989 18.241  1.00 83.18 288 A 1 
ATOM 2233 C CB  . ASP A 0 288 . -37.266  -11.045 15.694  1.00 83.18 288 A 1 
ATOM 2234 O O   . ASP A 0 288 . -37.170  -12.086 18.697  1.00 83.18 288 A 1 
ATOM 2235 C CG  . ASP A 0 288 . -38.719  -10.729 15.289  1.00 83.18 288 A 1 
ATOM 2236 O OD1 . ASP A 0 288 . -39.426  -10.026 16.041  1.00 83.18 288 A 1 
ATOM 2237 O OD2 . ASP A 0 288 . -39.135  -11.187 14.197  1.00 83.18 288 A 1 
ATOM 2238 N N   . ASN A 0 289 . -38.468  -10.251 18.789  1.00 81.46 289 A 1 
ATOM 2239 C CA  . ASN A 0 289 . -39.335  -10.658 19.883  1.00 81.46 289 A 1 
ATOM 2240 C C   . ASN A 0 289 . -40.783  -10.404 19.477  1.00 81.46 289 A 1 
ATOM 2241 C CB  . ASN A 0 289 . -38.949  -9.895  21.159  1.00 81.46 289 A 1 
ATOM 2242 O O   . ASN A 0 289 . -41.222  -9.253  19.417  1.00 81.46 289 A 1 
ATOM 2243 C CG  . ASN A 0 289 . -39.847  -10.249 22.334  1.00 81.46 289 A 1 
ATOM 2244 N ND2 . ASN A 0 289 . -40.853  -9.469  22.635  1.00 81.46 289 A 1 
ATOM 2245 O OD1 . ASN A 0 289 . -39.633  -11.228 23.017  1.00 81.46 289 A 1 
ATOM 2246 N N   . GLN A 0 290 . -41.511  -11.489 19.245  1.00 77.50 290 A 1 
ATOM 2247 C CA  . GLN A 0 290 . -42.948  -11.481 19.026  1.00 77.50 290 A 1 
ATOM 2248 C C   . GLN A 0 290 . -43.618  -11.905 20.321  1.00 77.50 290 A 1 
ATOM 2249 C CB  . GLN A 0 290 . -43.307  -12.428 17.875  1.00 77.50 290 A 1 
ATOM 2250 O O   . GLN A 0 290 . -43.439  -13.044 20.744  1.00 77.50 290 A 1 
ATOM 2251 C CG  . GLN A 0 290 . -42.723  -11.912 16.557  1.00 77.50 290 A 1 
ATOM 2252 C CD  . GLN A 0 290 . -42.991  -12.817 15.366  1.00 77.50 290 A 1 
ATOM 2253 N NE2 . GLN A 0 290 . -42.488  -12.440 14.213  1.00 77.50 290 A 1 
ATOM 2254 O OE1 . GLN A 0 290 . -43.630  -13.860 15.413  1.00 77.50 290 A 1 
ATOM 2255 N N   . ASP A 0 291 . -44.363  -10.982 20.908  1.00 72.97 291 A 1 
ATOM 2256 C CA  . ASP A 0 291 . -45.125  -11.164 22.134  1.00 72.97 291 A 1 
ATOM 2257 C C   . ASP A 0 291 . -46.608  -11.078 21.757  1.00 72.97 291 A 1 
ATOM 2258 C CB  . ASP A 0 291 . -44.646  -10.117 23.148  1.00 72.97 291 A 1 
ATOM 2259 O O   . ASP A 0 291 . -47.084  -10.074 21.221  1.00 72.97 291 A 1 
ATOM 2260 C CG  . ASP A 0 291 . -45.334  -10.197 24.511  1.00 72.97 291 A 1 
ATOM 2261 O OD1 . ASP A 0 291 . -46.260  -11.020 24.638  1.00 72.97 291 A 1 
ATOM 2262 O OD2 . ASP A 0 291 . -44.908  -9.389  25.378  1.00 72.97 291 A 1 
ATOM 2263 N N   . ASN A 0 292 . -47.297  -12.210 21.871  1.00 71.83 292 A 1 
ATOM 2264 C CA  . ASN A 0 292 . -48.684  -12.343 21.447  1.00 71.83 292 A 1 
ATOM 2265 C C   . ASN A 0 292 . -49.491  -12.939 22.597  1.00 71.83 292 A 1 
ATOM 2266 C CB  . ASN A 0 292 . -48.793  -13.223 20.185  1.00 71.83 292 A 1 
ATOM 2267 O O   . ASN A 0 292 . -49.721  -14.161 22.621  1.00 71.83 292 A 1 
ATOM 2268 C CG  . ASN A 0 292 . -48.030  -12.744 18.971  1.00 71.83 292 A 1 
ATOM 2269 N ND2 . ASN A 0 292 . -47.187  -13.591 18.435  1.00 71.83 292 A 1 
ATOM 2270 O OD1 . ASN A 0 292 . -48.248  -11.697 18.390  1.00 71.83 292 A 1 
ATOM 2271 N N   . ASP A 0 293 . -49.982  -12.090 23.493  1.00 72.62 293 A 1 
ATOM 2272 C CA  . ASP A 0 293 . -50.815  -12.526 24.594  1.00 72.62 293 A 1 
ATOM 2273 C C   . ASP A 0 293 . -52.298  -12.428 24.255  1.00 72.62 293 A 1 
ATOM 2274 C CB  . ASP A 0 293 . -50.501  -11.855 25.944  1.00 72.62 293 A 1 
ATOM 2275 O O   . ASP A 0 293 . -52.836  -11.548 23.573  1.00 72.62 293 A 1 
ATOM 2276 C CG  . ASP A 0 293 . -49.075  -12.069 26.440  1.00 72.62 293 A 1 
ATOM 2277 O OD1 . ASP A 0 293 . -48.545  -13.135 26.061  1.00 72.62 293 A 1 
ATOM 2278 O OD2 . ASP A 0 293 . -48.723  -11.386 27.431  1.00 72.62 293 A 1 
ATOM 2279 N N   . LYS A 0 294 . -53.029  -13.404 24.779  1.00 66.50 294 A 1 
ATOM 2280 C CA  . LYS A 0 294 . -54.485  -13.393 24.817  1.00 66.50 294 A 1 
ATOM 2281 C C   . LYS A 0 294 . -54.913  -13.617 26.241  1.00 66.50 294 A 1 
ATOM 2282 C CB  . LYS A 0 294 . -55.064  -14.444 23.871  1.00 66.50 294 A 1 
ATOM 2283 O O   . LYS A 0 294 . -54.854  -14.739 26.742  1.00 66.50 294 A 1 
ATOM 2284 C CG  . LYS A 0 294 . -54.666  -14.133 22.431  1.00 66.50 294 A 1 
ATOM 2285 C CD  . LYS A 0 294 . -55.303  -15.127 21.470  1.00 66.50 294 A 1 
ATOM 2286 C CE  . LYS A 0 294 . -54.787  -14.737 20.089  1.00 66.50 294 A 1 
ATOM 2287 N NZ  . LYS A 0 294 . -55.009  -15.812 19.106  1.00 66.50 294 A 1 
ATOM 2288 N N   . TYR A 0 295 . -55.437  -12.576 26.869  1.00 67.98 295 A 1 
ATOM 2289 C CA  . TYR A 0 295 . -55.989  -12.661 28.211  1.00 67.98 295 A 1 
ATOM 2290 C C   . TYR A 0 295 . -57.497  -12.416 28.209  1.00 67.98 295 A 1 
ATOM 2291 C CB  . TYR A 0 295 . -55.203  -11.768 29.173  1.00 67.98 295 A 1 
ATOM 2292 O O   . TYR A 0 295 . -58.041  -11.532 27.549  1.00 67.98 295 A 1 
ATOM 2293 C CG  . TYR A 0 295 . -55.111  -10.318 28.752  1.00 67.98 295 A 1 
ATOM 2294 C CD1 . TYR A 0 295 . -54.029  -9.890  27.957  1.00 67.98 295 A 1 
ATOM 2295 C CD2 . TYR A 0 295 . -56.099  -9.400  29.157  1.00 67.98 295 A 1 
ATOM 2296 C CE1 . TYR A 0 295 . -53.929  -8.544  27.566  1.00 67.98 295 A 1 
ATOM 2297 C CE2 . TYR A 0 295 . -55.994  -8.049  28.774  1.00 67.98 295 A 1 
ATOM 2298 O OH  . TYR A 0 295 . -54.831  -6.321  27.597  1.00 67.98 295 A 1 
ATOM 2299 C CZ  . TYR A 0 295 . -54.906  -7.620  27.979  1.00 67.98 295 A 1 
ATOM 2300 N N   . GLY A 0 296 . -58.209  -13.236 28.974  1.00 62.71 296 A 1 
ATOM 2301 C CA  . GLY A 0 296 . -59.645  -13.155 29.172  1.00 62.71 296 A 1 
ATOM 2302 C C   . GLY A 0 296 . -59.996  -13.380 30.633  1.00 62.71 296 A 1 
ATOM 2303 O O   . GLY A 0 296 . -59.598  -14.380 31.226  1.00 62.71 296 A 1 
ATOM 2304 N N   . ALA A 0 297 . -60.774  -12.474 31.215  1.00 60.48 297 A 1 
ATOM 2305 C CA  . ALA A 0 297 . -61.303  -12.603 32.564  1.00 60.48 297 A 1 
ATOM 2306 C C   . ALA A 0 297 . -62.831  -12.554 32.531  1.00 60.48 297 A 1 
ATOM 2307 C CB  . ALA A 0 297 . -60.694  -11.527 33.468  1.00 60.48 297 A 1 
ATOM 2308 O O   . ALA A 0 297 . -63.436  -11.652 31.953  1.00 60.48 297 A 1 
ATOM 2309 N N   . GLN A 0 298 . -63.460  -13.521 33.185  1.00 60.99 298 A 1 
ATOM 2310 C CA  . GLN A 0 298 . -64.902  -13.637 33.309  1.00 60.99 298 A 1 
ATOM 2311 C C   . GLN A 0 298 . -65.281  -13.766 34.784  1.00 60.99 298 A 1 
ATOM 2312 C CB  . GLN A 0 298 . -65.376  -14.816 32.451  1.00 60.99 298 A 1 
ATOM 2313 O O   . GLN A 0 298 . -64.775  -14.628 35.500  1.00 60.99 298 A 1 
ATOM 2314 C CG  . GLN A 0 298 . -66.903  -14.942 32.461  1.00 60.99 298 A 1 
ATOM 2315 C CD  . GLN A 0 298 . -67.424  -15.878 31.377  1.00 60.99 298 A 1 
ATOM 2316 N NE2 . GLN A 0 298 . -68.710  -15.861 31.125  1.00 60.99 298 A 1 
ATOM 2317 O OE1 . GLN A 0 298 . -66.714  -16.601 30.701  1.00 60.99 298 A 1 
ATOM 2318 N N   . ALA A 0 299 . -66.184  -12.906 35.244  1.00 54.41 299 A 1 
ATOM 2319 C CA  . ALA A 0 299 . -66.738  -12.929 36.590  1.00 54.41 299 A 1 
ATOM 2320 C C   . ALA A 0 299 . -68.265  -12.989 36.526  1.00 54.41 299 A 1 
ATOM 2321 C CB  . ALA A 0 299 . -66.247  -11.698 37.361  1.00 54.41 299 A 1 
ATOM 2322 O O   . ALA A 0 299 . -68.879  -12.270 35.739  1.00 54.41 299 A 1 
ATOM 2323 N N   . TRP A 0 300 . -68.863  -13.814 37.379  1.00 59.28 300 A 1 
ATOM 2324 C CA  . TRP A 0 300 . -70.310  -13.913 37.571  1.00 59.28 300 A 1 
ATOM 2325 C C   . TRP A 0 300 . -70.639  -13.961 39.063  1.00 59.28 300 A 1 
ATOM 2326 C CB  . TRP A 0 300 . -70.886  -15.117 36.801  1.00 59.28 300 A 1 
ATOM 2327 O O   . TRP A 0 300 . -69.908  -14.577 39.848  1.00 59.28 300 A 1 
ATOM 2328 C CG  . TRP A 0 300 . -70.008  -16.330 36.680  1.00 59.28 300 A 1 
ATOM 2329 C CD1 . TRP A 0 300 . -69.357  -16.944 37.691  1.00 59.28 300 A 1 
ATOM 2330 C CD2 . TRP A 0 300 . -69.638  -17.067 35.475  1.00 59.28 300 A 1 
ATOM 2331 C CE2 . TRP A 0 300 . -68.705  -18.081 35.835  1.00 59.28 300 A 1 
ATOM 2332 C CE3 . TRP A 0 300 . -70.014  -17.003 34.117  1.00 59.28 300 A 1 
ATOM 2333 N NE1 . TRP A 0 300 . -68.571  -17.962 37.194  1.00 59.28 300 A 1 
ATOM 2334 C CH2 . TRP A 0 300 . -68.509  -18.852 33.558  1.00 59.28 300 A 1 
ATOM 2335 C CZ2 . TRP A 0 300 . -68.138  -18.955 34.905  1.00 59.28 300 A 1 
ATOM 2336 C CZ3 . TRP A 0 300 . -69.476  -17.908 33.179  1.00 59.28 300 A 1 
ATOM 2337 N N   . GLY A 0 301 . -71.735  -13.306 39.441  1.00 57.09 301 A 1 
ATOM 2338 C CA  . GLY A 0 301 . -72.211  -13.217 40.817  1.00 57.09 301 A 1 
ATOM 2339 C C   . GLY A 0 301 . -73.731  -13.280 40.899  1.00 57.09 301 A 1 
ATOM 2340 O O   . GLY A 0 301 . -74.437  -12.917 39.955  1.00 57.09 301 A 1 
ATOM 2341 N N   . LYS A 0 302 . -74.212  -13.781 42.034  1.00 54.79 302 A 1 
ATOM 2342 C CA  . LYS A 0 302 . -75.595  -13.644 42.469  1.00 54.79 302 A 1 
ATOM 2343 C C   . LYS A 0 302 . -75.568  -13.131 43.903  1.00 54.79 302 A 1 
ATOM 2344 C CB  . LYS A 0 302 . -76.316  -14.993 42.331  1.00 54.79 302 A 1 
ATOM 2345 O O   . LYS A 0 302 . -75.115  -13.877 44.778  1.00 54.79 302 A 1 
ATOM 2346 C CG  . LYS A 0 302 . -77.796  -14.807 42.658  1.00 54.79 302 A 1 
ATOM 2347 C CD  . LYS A 0 302 . -78.599  -16.106 42.599  1.00 54.79 302 A 1 
ATOM 2348 C CE  . LYS A 0 302 . -80.027  -15.630 42.839  1.00 54.79 302 A 1 
ATOM 2349 N NZ  . LYS A 0 302 . -80.974  -16.707 43.181  1.00 54.79 302 A 1 
ATOM 2350 N N   . ASP A 0 303 . -76.028  -11.910 44.113  1.00 53.43 303 A 1 
ATOM 2351 C CA  . ASP A 0 303 . -76.341  -11.406 45.444  1.00 53.43 303 A 1 
ATOM 2352 C C   . ASP A 0 303 . -77.751  -11.860 45.842  1.00 53.43 303 A 1 
ATOM 2353 C CB  . ASP A 0 303 . -76.113  -9.888  45.562  1.00 53.43 303 A 1 
ATOM 2354 O O   . ASP A 0 303 . -78.587  -12.288 45.033  1.00 53.43 303 A 1 
ATOM 2355 C CG  . ASP A 0 303 . -76.703  -9.098  44.400  1.00 53.43 303 A 1 
ATOM 2356 O OD1 . ASP A 0 303 . -77.694  -9.606  43.827  1.00 53.43 303 A 1 
ATOM 2357 O OD2 . ASP A 0 303 . -76.023  -8.142  43.967  1.00 53.43 303 A 1 
ATOM 2358 N N   . ARG A 0 304 . -77.944  -11.969 47.149  1.00 43.91 304 A 1 
ATOM 2359 C CA  . ARG A 0 304 . -79.218  -12.339 47.767  1.00 43.91 304 A 1 
ATOM 2360 C C   . ARG A 0 304 . -79.365  -11.480 49.000  1.00 43.91 304 A 1 
ATOM 2361 C CB  . ARG A 0 304 . -79.269  -13.825 48.135  1.00 43.91 304 A 1 
ATOM 2362 O O   . ARG A 0 304 . -79.182  -11.964 50.117  1.00 43.91 304 A 1 
ATOM 2363 C CG  . ARG A 0 304 . -79.318  -14.763 46.929  1.00 43.91 304 A 1 
ATOM 2364 C CD  . ARG A 0 304 . -79.422  -16.206 47.425  1.00 43.91 304 A 1 
ATOM 2365 N NE  . ARG A 0 304 . -78.179  -16.613 48.099  1.00 43.91 304 A 1 
ATOM 2366 N NH1 . ARG A 0 304 . -78.980  -18.413 49.276  1.00 43.91 304 A 1 
ATOM 2367 N NH2 . ARG A 0 304 . -76.814  -17.849 49.382  1.00 43.91 304 A 1 
ATOM 2368 C CZ  . ARG A 0 304 . -78.002  -17.625 48.916  1.00 43.91 304 A 1 
ATOM 2369 N N   . ASP A 0 305 . -79.622  -10.213 48.787  1.00 47.65 305 A 1 
ATOM 2370 C CA  . ASP A 0 305 . -79.962  -9.288  49.837  1.00 47.65 305 A 1 
ATOM 2371 C C   . ASP A 0 305 . -81.358  -9.588  50.407  1.00 47.65 305 A 1 
ATOM 2372 C CB  . ASP A 0 305 . -79.716  -7.812  49.449  1.00 47.65 305 A 1 
ATOM 2373 O O   . ASP A 0 305 . -82.226  -10.259 49.837  1.00 47.65 305 A 1 
ATOM 2374 C CG  . ASP A 0 305 . -79.722  -7.395  47.965  1.00 47.65 305 A 1 
ATOM 2375 O OD1 . ASP A 0 305 . -79.891  -8.253  47.064  1.00 47.65 305 A 1 
ATOM 2376 O OD2 . ASP A 0 305 . -79.448  -6.190  47.778  1.00 47.65 305 A 1 
ATOM 2377 N N   . VAL A 0 306 . -81.520  -9.201  51.670  1.00 43.33 306 A 1 
ATOM 2378 C CA  . VAL A 0 306 . -82.794  -9.237  52.381  1.00 43.33 306 A 1 
ATOM 2379 C C   . VAL A 0 306 . -83.100  -7.803  52.776  1.00 43.33 306 A 1 
ATOM 2380 C CB  . VAL A 0 306 . -82.764  -10.200 53.586  1.00 43.33 306 A 1 
ATOM 2381 O O   . VAL A 0 306 . -82.666  -7.323  53.826  1.00 43.33 306 A 1 
ATOM 2382 C CG1 . VAL A 0 306 . -84.097  -10.182 54.355  1.00 43.33 306 A 1 
ATOM 2383 C CG2 . VAL A 0 306 . -82.516  -11.652 53.153  1.00 43.33 306 A 1 
ATOM 2384 N N   . TYR A 0 307 . -83.867  -7.111  51.942  1.00 37.22 307 A 1 
ATOM 2385 C CA  . TYR A 0 307 . -84.347  -5.769  52.243  1.00 37.22 307 A 1 
ATOM 2386 C C   . TYR A 0 307 . -85.397  -5.799  53.378  1.00 37.22 307 A 1 
ATOM 2387 C CB  . TYR A 0 307 . -84.879  -5.145  50.944  1.00 37.22 307 A 1 
ATOM 2388 O O   . TYR A 0 307 . -86.407  -6.500  53.289  1.00 37.22 307 A 1 
ATOM 2389 C CG  . TYR A 0 307 . -84.924  -3.632  50.969  1.00 37.22 307 A 1 
ATOM 2390 C CD1 . TYR A 0 307 . -86.105  -2.953  51.326  1.00 37.22 307 A 1 
ATOM 2391 C CD2 . TYR A 0 307 . -83.775  -2.906  50.602  1.00 37.22 307 A 1 
ATOM 2392 C CE1 . TYR A 0 307 . -86.134  -1.544  51.320  1.00 37.22 307 A 1 
ATOM 2393 C CE2 . TYR A 0 307 . -83.800  -1.499  50.593  1.00 37.22 307 A 1 
ATOM 2394 O OH  . TYR A 0 307 . -85.015  0.541   50.919  1.00 37.22 307 A 1 
ATOM 2395 C CZ  . TYR A 0 307 . -84.982  -0.817  50.948  1.00 37.22 307 A 1 
ATOM 2396 N N   . GLY A 0 308 . -85.196  -5.024  54.459  1.00 35.79 308 A 1 
ATOM 2397 C CA  . GLY A 0 308 . -86.290  -4.656  55.383  1.00 35.79 308 A 1 
ATOM 2398 C C   . GLY A 0 308 . -86.191  -5.018  56.876  1.00 35.79 308 A 1 
ATOM 2399 O O   . GLY A 0 308 . -87.228  -5.096  57.538  1.00 35.79 308 A 1 
ATOM 2400 N N   . ALA A 0 309 . -85.005  -5.185  57.471  1.00 33.18 309 A 1 
ATOM 2401 C CA  . ALA A 0 309 . -84.881  -5.318  58.933  1.00 33.18 309 A 1 
ATOM 2402 C C   . ALA A 0 309 . -85.081  -3.965  59.666  1.00 33.18 309 A 1 
ATOM 2403 C CB  . ALA A 0 309 . -83.550  -6.005  59.270  1.00 33.18 309 A 1 
ATOM 2404 O O   . ALA A 0 309 . -84.131  -3.373  60.172  1.00 33.18 309 A 1 
ATOM 2405 N N   . SER A 0 310 . -86.318  -3.456  59.739  1.00 32.76 310 A 1 
ATOM 2406 C CA  . SER A 0 310 . -86.661  -2.300  60.588  1.00 32.76 310 A 1 
ATOM 2407 C C   . SER A 0 310 . -87.154  -2.751  61.972  1.00 32.76 310 A 1 
ATOM 2408 C CB  . SER A 0 310 . -87.611  -1.318  59.891  1.00 32.76 310 A 1 
ATOM 2409 O O   . SER A 0 310 . -88.018  -3.617  62.112  1.00 32.76 310 A 1 
ATOM 2410 O OG  . SER A 0 310 . -88.899  -1.860  59.694  1.00 32.76 310 A 1 
ATOM 2411 N N   . SER A 0 311 . -86.555  -2.194  63.024  1.00 31.80 311 A 1 
ATOM 2412 C CA  . SER A 0 311 . -86.785  -2.528  64.429  1.00 31.80 311 A 1 
ATOM 2413 C C   . SER A 0 311 . -87.974  -1.746  65.008  1.00 31.80 311 A 1 
ATOM 2414 C CB  . SER A 0 311 . -85.489  -2.242  65.207  1.00 31.80 311 A 1 
ATOM 2415 O O   . SER A 0 311 . -87.868  -0.558  65.289  1.00 31.80 311 A 1 
ATOM 2416 O OG  . SER A 0 311 . -84.975  -0.955  64.901  1.00 31.80 311 A 1 
ATOM 2417 N N   . TYR A 0 312 . -89.112  -2.404  65.249  1.00 28.88 312 A 1 
ATOM 2418 C CA  . TYR A 0 312 . -90.253  -1.790  65.945  1.00 28.88 312 A 1 
ATOM 2419 C C   . TYR A 0 312 . -90.550  -2.467  67.295  1.00 28.88 312 A 1 
ATOM 2420 C CB  . TYR A 0 312 . -91.485  -1.711  65.025  1.00 28.88 312 A 1 
ATOM 2421 O O   . TYR A 0 312 . -90.837  -3.657  67.366  1.00 28.88 312 A 1 
ATOM 2422 C CG  . TYR A 0 312 . -91.505  -0.475  64.136  1.00 28.88 312 A 1 
ATOM 2423 C CD1 . TYR A 0 312 . -92.132  0.707   64.586  1.00 28.88 312 A 1 
ATOM 2424 C CD2 . TYR A 0 312 . -90.889  -0.497  62.869  1.00 28.88 312 A 1 
ATOM 2425 C CE1 . TYR A 0 312 . -92.147  1.859   63.774  1.00 28.88 312 A 1 
ATOM 2426 C CE2 . TYR A 0 312 . -90.904  0.652   62.054  1.00 28.88 312 A 1 
ATOM 2427 O OH  . TYR A 0 312 . -91.542  2.938   61.714  1.00 28.88 312 A 1 
ATOM 2428 C CZ  . TYR A 0 312 . -91.531  1.832   62.503  1.00 28.88 312 A 1 
ATOM 2429 N N   . GLY A 0 313 . -90.486  -1.653  68.358  1.00 33.78 313 A 1 
ATOM 2430 C CA  . GLY A 0 313 . -91.316  -1.684  69.572  1.00 33.78 313 A 1 
ATOM 2431 C C   . GLY A 0 313 . -91.399  -2.974  70.397  1.00 33.78 313 A 1 
ATOM 2432 O O   . GLY A 0 313 . -92.250  -3.824  70.149  1.00 33.78 313 A 1 
ATOM 2433 N N   . LYS A 0 314 . -90.648  -3.058  71.504  1.00 30.75 314 A 1 
ATOM 2434 C CA  . LYS A 0 314 . -91.023  -3.952  72.614  1.00 30.75 314 A 1 
ATOM 2435 C C   . LYS A 0 314 . -90.718  -3.321  73.970  1.00 30.75 314 A 1 
ATOM 2436 C CB  . LYS A 0 314 . -90.410  -5.351  72.419  1.00 30.75 314 A 1 
ATOM 2437 O O   . LYS A 0 314 . -89.625  -3.468  74.512  1.00 30.75 314 A 1 
ATOM 2438 C CG  . LYS A 0 314 . -91.190  -6.408  73.219  1.00 30.75 314 A 1 
ATOM 2439 C CD  . LYS A 0 314 . -90.643  -7.814  72.944  1.00 30.75 314 A 1 
ATOM 2440 C CE  . LYS A 0 314 . -91.513  -8.871  73.632  1.00 30.75 314 A 1 
ATOM 2441 N NZ  . LYS A 0 314 . -90.951  -10.231 73.439  1.00 30.75 314 A 1 
ATOM 2442 N N   . ASP A 0 315 . -91.727  -2.654  74.522  1.00 29.66 315 A 1 
ATOM 2443 C CA  . ASP A 0 315 . -91.799  -2.219  75.916  1.00 29.66 315 A 1 
ATOM 2444 C C   . ASP A 0 315 . -91.734  -3.437  76.852  1.00 29.66 315 A 1 
ATOM 2445 C CB  . ASP A 0 315 . -93.098  -1.425  76.142  1.00 29.66 315 A 1 
ATOM 2446 O O   . ASP A 0 315 . -92.734  -4.078  77.176  1.00 29.66 315 A 1 
ATOM 2447 C CG  . ASP A 0 315 . -93.086  -0.049  75.477  1.00 29.66 315 A 1 
ATOM 2448 O OD1 . ASP A 0 315 . -92.003  0.574   75.480  1.00 29.66 315 A 1 
ATOM 2449 O OD2 . ASP A 0 315 . -94.163  0.354   74.991  1.00 29.66 315 A 1 
ATOM 2450 N N   . ALA A 0 316 . -90.523  -3.795  77.275  1.00 29.79 316 A 1 
ATOM 2451 C CA  . ALA A 0 316 . -90.254  -4.881  78.209  1.00 29.79 316 A 1 
ATOM 2452 C C   . ALA A 0 316 . -89.974  -4.334  79.621  1.00 29.79 316 A 1 
ATOM 2453 C CB  . ALA A 0 316 . -89.132  -5.761  77.640  1.00 29.79 316 A 1 
ATOM 2454 O O   . ALA A 0 316 . -88.894  -4.524  80.170  1.00 29.79 316 A 1 
ATOM 2455 N N   . SER A 0 317 . -90.944  -3.657  80.240  1.00 35.74 317 A 1 
ATOM 2456 C CA  . SER A 0 317 . -90.918  -3.372  81.686  1.00 35.74 317 A 1 
ATOM 2457 C C   . SER A 0 317 . -92.137  -3.994  82.377  1.00 35.74 317 A 1 
ATOM 2458 C CB  . SER A 0 317 . -90.661  -1.891  81.984  1.00 35.74 317 A 1 
ATOM 2459 O O   . SER A 0 317 . -93.007  -3.347  82.952  1.00 35.74 317 A 1 
ATOM 2460 O OG  . SER A 0 317 . -91.702  -1.072  81.507  1.00 35.74 317 A 1 
ATOM 2461 N N   . ALA A 0 318 . -92.205  -5.324  82.309  1.00 33.53 318 A 1 
ATOM 2462 C CA  . ALA A 0 318 . -93.189  -6.120  83.025  1.00 33.53 318 A 1 
ATOM 2463 C C   . ALA A 0 318 . -92.966  -6.038  84.549  1.00 33.53 318 A 1 
ATOM 2464 C CB  . ALA A 0 318 . -93.139  -7.559  82.497  1.00 33.53 318 A 1 
ATOM 2465 O O   . ALA A 0 318 . -91.992  -6.558  85.091  1.00 33.53 318 A 1 
ATOM 2466 N N   . SER A 0 319 . -93.909  -5.369  85.213  1.00 34.25 319 A 1 
ATOM 2467 C CA  . SER A 0 319 . -94.444  -5.620  86.559  1.00 34.25 319 A 1 
ATOM 2468 C C   . SER A 0 319 . -93.666  -6.631  87.423  1.00 34.25 319 A 1 
ATOM 2469 C CB  . SER A 0 319 . -95.901  -6.065  86.385  1.00 34.25 319 A 1 
ATOM 2470 O O   . SER A 0 319 . -93.871  -7.847  87.363  1.00 34.25 319 A 1 
ATOM 2471 O OG  . SER A 0 319 . -96.570  -6.096  87.628  1.00 34.25 319 A 1 
ATOM 2472 N N   . LYS A 0 320 . -92.801  -6.105  88.300  1.00 33.23 320 A 1 
ATOM 2473 C CA  . LYS A 0 320 . -92.214  -6.841  89.427  1.00 33.23 320 A 1 
ATOM 2474 C C   . LYS A 0 320 . -93.331  -7.191  90.418  1.00 33.23 320 A 1 
ATOM 2475 C CB  . LYS A 0 320 . -91.080  -6.013  90.078  1.00 33.23 320 A 1 
ATOM 2476 O O   . LYS A 0 320 . -93.689  -6.405  91.290  1.00 33.23 320 A 1 
ATOM 2477 C CG  . LYS A 0 320 . -89.708  -6.701  90.002  1.00 33.23 320 A 1 
ATOM 2478 C CD  . LYS A 0 320 . -88.677  -5.897  90.812  1.00 33.23 320 A 1 
ATOM 2479 C CE  . LYS A 0 320 . -87.274  -6.500  90.679  1.00 33.23 320 A 1 
ATOM 2480 N NZ  . LYS A 0 320 . -86.274  -5.741  91.474  1.00 33.23 320 A 1 
ATOM 2481 N N   . ASN A 0 321 . -93.872  -8.396  90.283  1.00 33.75 321 A 1 
ATOM 2482 C CA  . ASN A 0 321 . -94.837  -9.007  91.194  1.00 33.75 321 A 1 
ATOM 2483 C C   . ASN A 0 321 . -94.140  -9.433  92.506  1.00 33.75 321 A 1 
ATOM 2484 C CB  . ASN A 0 321 . -95.520  -10.154 90.424  1.00 33.75 321 A 1 
ATOM 2485 O O   . ASN A 0 321 . -93.930  -10.613 92.776  1.00 33.75 321 A 1 
ATOM 2486 C CG  . ASN A 0 321 . -96.835  -10.625 91.019  1.00 33.75 321 A 1 
ATOM 2487 N ND2 . ASN A 0 321 . -97.422  -11.643 90.434  1.00 33.75 321 A 1 
ATOM 2488 O OD1 . ASN A 0 321 . -97.379  -10.090 91.970  1.00 33.75 321 A 1 
ATOM 2489 N N   . GLY A 0 322 . -93.701  -8.453  93.298  1.00 34.56 322 A 1 
ATOM 2490 C CA  . GLY A 0 322 . -93.157  -8.651  94.638  1.00 34.56 322 A 1 
ATOM 2491 C C   . GLY A 0 322 . -94.283  -8.681  95.664  1.00 34.56 322 A 1 
ATOM 2492 O O   . GLY A 0 322 . -94.598  -7.658  96.263  1.00 34.56 322 A 1 
ATOM 2493 N N   . LYS A 0 323 . -94.899  -9.852  95.866  1.00 36.63 323 A 1 
ATOM 2494 C CA  . LYS A 0 323 . -95.829  -10.104 96.976  1.00 36.63 323 A 1 
ATOM 2495 C C   . LYS A 0 323 . -95.083  -10.017 98.312  1.00 36.63 323 A 1 
ATOM 2496 C CB  . LYS A 0 323 . -96.502  -11.482 96.833  1.00 36.63 323 A 1 
ATOM 2497 O O   . LYS A 0 323 . -94.593  -11.021 98.821  1.00 36.63 323 A 1 
ATOM 2498 C CG  . LYS A 0 323 . -97.580  -11.558 95.744  1.00 36.63 323 A 1 
ATOM 2499 C CD  . LYS A 0 323 . -98.285  -12.921 95.829  1.00 36.63 323 A 1 
ATOM 2500 C CE  . LYS A 0 323 . -99.339  -13.058 94.728  1.00 36.63 323 A 1 
ATOM 2501 N NZ  . LYS A 0 323 . -100.049 -14.360 94.817  1.00 36.63 323 A 1 
ATOM 2502 N N   . VAL A 0 324 . -95.027  -8.824  98.894  1.00 37.15 324 A 1 
ATOM 2503 C CA  . VAL A 0 324 . -94.873  -8.656  100.342 1.00 37.15 324 A 1 
ATOM 2504 C C   . VAL A 0 324 . -96.275  -8.719  100.941 1.00 37.15 324 A 1 
ATOM 2505 C CB  . VAL A 0 324 . -94.117  -7.362  100.693 1.00 37.15 324 A 1 
ATOM 2506 O O   . VAL A 0 324 . -97.163  -7.957  100.565 1.00 37.15 324 A 1 
ATOM 2507 C CG1 . VAL A 0 324 . -94.107  -7.089  102.202 1.00 37.15 324 A 1 
ATOM 2508 C CG2 . VAL A 0 324 . -92.658  -7.473  100.226 1.00 37.15 324 A 1 
ATOM 2509 N N   . ALA A 0 325 . -96.493  -9.691  101.822 1.00 33.94 325 A 1 
ATOM 2510 C CA  . ALA A 0 325 . -97.739  -9.871  102.549 1.00 33.94 325 A 1 
ATOM 2511 C C   . ALA A 0 325 . -97.986  -8.668  103.477 1.00 33.94 325 A 1 
ATOM 2512 C CB  . ALA A 0 325 . -97.636  -11.196 103.318 1.00 33.94 325 A 1 
ATOM 2513 O O   . ALA A 0 325 . -97.275  -8.488  104.462 1.00 33.94 325 A 1 
ATOM 2514 N N   . GLY A 0 326 . -98.992  -7.852  103.163 1.00 35.33 326 A 1 
ATOM 2515 C CA  . GLY A 0 326 . -99.409  -6.714  103.979 1.00 35.33 326 A 1 
ATOM 2516 C C   . GLY A 0 326 . -100.888 -6.381  103.773 1.00 35.33 326 A 1 
ATOM 2517 O O   . GLY A 0 326 . -101.241 -5.721  102.809 1.00 35.33 326 A 1 
ATOM 2518 N N   . TYR A 0 327 . -101.724 -6.891  104.680 1.00 32.20 327 A 1 
ATOM 2519 C CA  . TYR A 0 327 . -103.027 -6.378  105.136 1.00 32.20 327 A 1 
ATOM 2520 C C   . TYR A 0 327 . -104.062 -5.825  104.125 1.00 32.20 327 A 1 
ATOM 2521 C CB  . TYR A 0 327 . -102.769 -5.415  106.305 1.00 32.20 327 A 1 
ATOM 2522 O O   . TYR A 0 327 . -104.062 -4.659  103.755 1.00 32.20 327 A 1 
ATOM 2523 C CG  . TYR A 0 327 . -102.403 -6.149  107.585 1.00 32.20 327 A 1 
ATOM 2524 C CD1 . TYR A 0 327 . -103.422 -6.483  108.497 1.00 32.20 327 A 1 
ATOM 2525 C CD2 . TYR A 0 327 . -101.072 -6.535  107.849 1.00 32.20 327 A 1 
ATOM 2526 C CE1 . TYR A 0 327 . -103.117 -7.198  109.670 1.00 32.20 327 A 1 
ATOM 2527 C CE2 . TYR A 0 327 . -100.764 -7.259  109.020 1.00 32.20 327 A 1 
ATOM 2528 O OH  . TYR A 0 327 . -101.508 -8.274  111.072 1.00 32.20 327 A 1 
ATOM 2529 C CZ  . TYR A 0 327 . -101.790 -7.588  109.934 1.00 32.20 327 A 1 
ATOM 2530 N N   . GLY A 0 328 . -105.045 -6.683  103.818 1.00 30.37 328 A 1 
ATOM 2531 C CA  . GLY A 0 328 . -106.497 -6.426  103.852 1.00 30.37 328 A 1 
ATOM 2532 C C   . GLY A 0 328 . -107.046 -5.042  103.483 1.00 30.37 328 A 1 
ATOM 2533 O O   . GLY A 0 328 . -107.411 -4.273  104.366 1.00 30.37 328 A 1 
ATOM 2534 N N   . GLY A 0 329 . -107.254 -4.809  102.185 1.00 37.25 329 A 1 
ATOM 2535 C CA  . GLY A 0 329 . -108.219 -3.844  101.651 1.00 37.25 329 A 1 
ATOM 2536 C C   . GLY A 0 329 . -109.328 -4.593  100.906 1.00 37.25 329 A 1 
ATOM 2537 O O   . GLY A 0 329 . -109.069 -5.342  99.970  1.00 37.25 329 A 1 
ATOM 2538 N N   . TYR A 0 330 . -110.552 -4.452  101.384 1.00 33.20 330 A 1 
ATOM 2539 C CA  . TYR A 0 330 . -111.787 -5.077  100.911 1.00 33.20 330 A 1 
ATOM 2540 C C   . TYR A 0 330 . -112.300 -4.412  99.617  1.00 33.20 330 A 1 
ATOM 2541 C CB  . TYR A 0 330 . -112.815 -4.952  102.062 1.00 33.20 330 A 1 
ATOM 2542 O O   . TYR A 0 330 . -112.307 -3.191  99.517  1.00 33.20 330 A 1 
ATOM 2543 C CG  . TYR A 0 330 . -112.680 -3.648  102.846 1.00 33.20 330 A 1 
ATOM 2544 C CD1 . TYR A 0 330 . -111.804 -3.583  103.951 1.00 33.20 330 A 1 
ATOM 2545 C CD2 . TYR A 0 330 . -113.277 -2.468  102.362 1.00 33.20 330 A 1 
ATOM 2546 C CE1 . TYR A 0 330 . -111.495 -2.344  104.543 1.00 33.20 330 A 1 
ATOM 2547 C CE2 . TYR A 0 330 . -112.987 -1.229  102.965 1.00 33.20 330 A 1 
ATOM 2548 O OH  . TYR A 0 330 . -111.783 0.041   104.599 1.00 33.20 330 A 1 
ATOM 2549 C CZ  . TYR A 0 330 . -112.087 -1.162  104.047 1.00 33.20 330 A 1 
ATOM 2550 N N   . GLY A 0 331 . -112.818 -5.208  98.672  1.00 34.05 331 A 1 
ATOM 2551 C CA  . GLY A 0 331 . -113.751 -4.743  97.630  1.00 34.05 331 A 1 
ATOM 2552 C C   . GLY A 0 331 . -113.172 -4.556  96.222  1.00 34.05 331 A 1 
ATOM 2553 O O   . GLY A 0 331 . -112.400 -3.647  95.954  1.00 34.05 331 A 1 
ATOM 2554 N N   . ALA A 0 332 . -113.600 -5.430  95.313  1.00 36.09 332 A 1 
ATOM 2555 C CA  . ALA A 0 332 . -113.262 -5.487  93.896  1.00 36.09 332 A 1 
ATOM 2556 C C   . ALA A 0 332 . -114.020 -4.450  93.040  1.00 36.09 332 A 1 
ATOM 2557 C CB  . ALA A 0 332 . -113.646 -6.906  93.453  1.00 36.09 332 A 1 
ATOM 2558 O O   . ALA A 0 332 . -115.144 -4.112  93.387  1.00 36.09 332 A 1 
ATOM 2559 N N   . GLN A 0 333 . -113.441 -4.037  91.896  1.00 32.25 333 A 1 
ATOM 2560 C CA  . GLN A 0 333 . -114.063 -4.022  90.549  1.00 32.25 333 A 1 
ATOM 2561 C C   . GLN A 0 333 . -113.181 -3.231  89.559  1.00 32.25 333 A 1 
ATOM 2562 C CB  . GLN A 0 333 . -115.519 -3.499  90.541  1.00 32.25 333 A 1 
ATOM 2563 O O   . GLN A 0 333 . -113.319 -2.024  89.395  1.00 32.25 333 A 1 
ATOM 2564 C CG  . GLN A 0 333 . -116.218 -3.671  89.184  1.00 32.25 333 A 1 
ATOM 2565 C CD  . GLN A 0 333 . -117.725 -3.443  89.301  1.00 32.25 333 A 1 
ATOM 2566 N NE2 . GLN A 0 333 . -118.290 -2.509  88.570  1.00 32.25 333 A 1 
ATOM 2567 O OE1 . GLN A 0 333 . -118.427 -4.117  90.035  1.00 32.25 333 A 1 
ATOM 2568 N N   . GLY A 0 334 . -112.271 -3.929  88.874  1.00 33.12 334 A 1 
ATOM 2569 C CA  . GLY A 0 334 . -111.479 -3.400  87.762  1.00 33.12 334 A 1 
ATOM 2570 C C   . GLY A 0 334 . -111.347 -4.461  86.671  1.00 33.12 334 A 1 
ATOM 2571 O O   . GLY A 0 334 . -110.553 -5.389  86.799  1.00 33.12 334 A 1 
ATOM 2572 N N   . LYS A 0 335 . -112.158 -4.349  85.616  1.00 36.54 335 A 1 
ATOM 2573 C CA  . LYS A 0 335 . -111.982 -5.057  84.341  1.00 36.54 335 A 1 
ATOM 2574 C C   . LYS A 0 335 . -112.209 -4.058  83.208  1.00 36.54 335 A 1 
ATOM 2575 C CB  . LYS A 0 335 . -112.940 -6.260  84.186  1.00 36.54 335 A 1 
ATOM 2576 O O   . LYS A 0 335 . -113.347 -3.787  82.848  1.00 36.54 335 A 1 
ATOM 2577 C CG  . LYS A 0 335 . -112.464 -7.566  84.849  1.00 36.54 335 A 1 
ATOM 2578 C CD  . LYS A 0 335 . -113.002 -8.780  84.068  1.00 36.54 335 A 1 
ATOM 2579 C CE  . LYS A 0 335 . -112.604 -10.102 84.734  1.00 36.54 335 A 1 
ATOM 2580 N NZ  . LYS A 0 335 . -112.802 -11.259 83.822  1.00 36.54 335 A 1 
ATOM 2581 N N   . THR A 0 336 . -111.128 -3.535  82.645  1.00 37.76 336 A 1 
ATOM 2582 C CA  . THR A 0 336 . -111.113 -2.852  81.347  1.00 37.76 336 A 1 
ATOM 2583 C C   . THR A 0 336 . -110.353 -3.753  80.378  1.00 37.76 336 A 1 
ATOM 2584 C CB  . THR A 0 336 . -110.512 -1.439  81.448  1.00 37.76 336 A 1 
ATOM 2585 O O   . THR A 0 336 . -109.128 -3.838  80.400  1.00 37.76 336 A 1 
ATOM 2586 C CG2 . THR A 0 336 . -111.508 -0.469  82.082  1.00 37.76 336 A 1 
ATOM 2587 O OG1 . THR A 0 336 . -109.368 -1.429  82.271  1.00 37.76 336 A 1 
ATOM 2588 N N   . GLY A 0 337 . -111.104 -4.530  79.595  1.00 33.67 337 A 1 
ATOM 2589 C CA  . GLY A 0 337 . -110.560 -5.356  78.522  1.00 33.67 337 A 1 
ATOM 2590 C C   . GLY A 0 337 . -110.202 -4.476  77.331  1.00 33.67 337 A 1 
ATOM 2591 O O   . GLY A 0 337 . -111.089 -3.905  76.704  1.00 33.67 337 A 1 
ATOM 2592 N N   . TRP A 0 338 . -108.911 -4.361  77.038  1.00 30.54 338 A 1 
ATOM 2593 C CA  . TRP A 0 338 . -108.416 -3.868  75.758  1.00 30.54 338 A 1 
ATOM 2594 C C   . TRP A 0 338 . -108.405 -5.048  74.785  1.00 30.54 338 A 1 
ATOM 2595 C CB  . TRP A 0 338 . -107.037 -3.228  75.947  1.00 30.54 338 A 1 
ATOM 2596 O O   . TRP A 0 338 . -107.551 -5.929  74.870  1.00 30.54 338 A 1 
ATOM 2597 C CG  . TRP A 0 338 . -107.080 -1.824  76.468  1.00 30.54 338 A 1 
ATOM 2598 C CD1 . TRP A 0 338 . -107.181 -1.448  77.765  1.00 30.54 338 A 1 
ATOM 2599 C CD2 . TRP A 0 338 . -107.041 -0.587  75.694  1.00 30.54 338 A 1 
ATOM 2600 C CE2 . TRP A 0 338 . -107.117 0.515   76.596  1.00 30.54 338 A 1 
ATOM 2601 C CE3 . TRP A 0 338 . -106.948 -0.287  74.317  1.00 30.54 338 A 1 
ATOM 2602 N NE1 . TRP A 0 338 . -107.194 -0.067  77.844  1.00 30.54 338 A 1 
ATOM 2603 C CH2 . TRP A 0 338 . -107.002 2.111   74.783  1.00 30.54 338 A 1 
ATOM 2604 C CZ2 . TRP A 0 338 . -107.098 1.848   76.160  1.00 30.54 338 A 1 
ATOM 2605 C CZ3 . TRP A 0 338 . -106.928 1.046   73.867  1.00 30.54 338 A 1 
ATOM 2606 N N   . ASN A 0 339 . -109.409 -5.094  73.911  1.00 33.01 339 A 1 
ATOM 2607 C CA  . ASN A 0 339 . -109.516 -6.074  72.837  1.00 33.01 339 A 1 
ATOM 2608 C C   . ASN A 0 339 . -108.791 -5.531  71.600  1.00 33.01 339 A 1 
ATOM 2609 C CB  . ASN A 0 339 . -110.998 -6.375  72.550  1.00 33.01 339 A 1 
ATOM 2610 O O   . ASN A 0 339 . -109.088 -4.428  71.145  1.00 33.01 339 A 1 
ATOM 2611 C CG  . ASN A 0 339 . -111.680 -7.230  73.606  1.00 33.01 339 A 1 
ATOM 2612 N ND2 . ASN A 0 339 . -112.951 -7.503  73.427  1.00 33.01 339 A 1 
ATOM 2613 O OD1 . ASN A 0 339 . -111.108 -7.684  74.583  1.00 33.01 339 A 1 
ATOM 2614 N N   . GLY A 0 340 . -107.849 -6.314  71.070  1.00 28.92 340 A 1 
ATOM 2615 C CA  . GLY A 0 340 . -107.162 -6.032  69.814  1.00 28.92 340 A 1 
ATOM 2616 C C   . GLY A 0 340 . -108.133 -6.009  68.635  1.00 28.92 340 A 1 
ATOM 2617 O O   . GLY A 0 340 . -108.874 -6.967  68.415  1.00 28.92 340 A 1 
ATOM 2618 N N   . ALA A 0 341 . -108.115 -4.911  67.885  1.00 27.77 341 A 1 
ATOM 2619 C CA  . ALA A 0 341 . -108.727 -4.798  66.571  1.00 27.77 341 A 1 
ATOM 2620 C C   . ALA A 0 341 . -107.615 -4.886  65.510  1.00 27.77 341 A 1 
ATOM 2621 C CB  . ALA A 0 341 . -109.535 -3.496  66.503  1.00 27.77 341 A 1 
ATOM 2622 O O   . ALA A 0 341 . -106.568 -4.262  65.661  1.00 27.77 341 A 1 
ATOM 2623 N N   . SER A 0 342 . -107.865 -5.690  64.474  1.00 32.91 342 A 1 
ATOM 2624 C CA  . SER A 0 342 . -107.082 -5.851  63.236  1.00 32.91 342 A 1 
ATOM 2625 C C   . SER A 0 342 . -105.638 -6.358  63.370  1.00 32.91 342 A 1 
ATOM 2626 C CB  . SER A 0 342 . -107.222 -4.632  62.317  1.00 32.91 342 A 1 
ATOM 2627 O O   . SER A 0 342 . -104.670 -5.668  63.067  1.00 32.91 342 A 1 
ATOM 2628 O OG  . SER A 0 342 . -106.719 -3.459  62.910  1.00 32.91 342 A 1 
ATOM 2629 N N   . TRP A 0 343 . -105.536 -7.633  63.746  1.00 25.17 343 A 1 
ATOM 2630 C CA  . TRP A 0 343 . -104.521 -8.578  63.278  1.00 25.17 343 A 1 
ATOM 2631 C C   . TRP A 0 343 . -105.105 -9.283  62.043  1.00 25.17 343 A 1 
ATOM 2632 C CB  . TRP A 0 343 . -104.234 -9.568  64.429  1.00 25.17 343 A 1 
ATOM 2633 O O   . TRP A 0 343 . -105.789 -10.285 62.197  1.00 25.17 343 A 1 
ATOM 2634 C CG  . TRP A 0 343 . -103.358 -10.759 64.145  1.00 25.17 343 A 1 
ATOM 2635 C CD1 . TRP A 0 343 . -103.761 -11.942 63.622  1.00 25.17 343 A 1 
ATOM 2636 C CD2 . TRP A 0 343 . -101.936 -10.925 64.428  1.00 25.17 343 A 1 
ATOM 2637 C CE2 . TRP A 0 343 . -101.542 -12.240 64.033  1.00 25.17 343 A 1 
ATOM 2638 C CE3 . TRP A 0 343 . -100.941 -10.096 64.987  1.00 25.17 343 A 1 
ATOM 2639 N NE1 . TRP A 0 343 . -102.692 -12.810 63.533  1.00 25.17 343 A 1 
ATOM 2640 C CH2 . TRP A 0 343 . -99.263  -11.856 64.742  1.00 25.17 343 A 1 
ATOM 2641 C CZ2 . TRP A 0 343 . -100.229 -12.709 64.183  1.00 25.17 343 A 1 
ATOM 2642 C CZ3 . TRP A 0 343 . -99.619  -10.556 65.142  1.00 25.17 343 A 1 
ATOM 2643 N N   . GLU A 0 344 . -104.915 -8.750  60.833  1.00 30.93 344 A 1 
ATOM 2644 C CA  . GLU A 0 344 . -105.211 -9.474  59.584  1.00 30.93 344 A 1 
ATOM 2645 C C   . GLU A 0 344 . -104.235 -9.054  58.469  1.00 30.93 344 A 1 
ATOM 2646 C CB  . GLU A 0 344 . -106.684 -9.328  59.118  1.00 30.93 344 A 1 
ATOM 2647 O O   . GLU A 0 344 . -104.314 -7.966  57.912  1.00 30.93 344 A 1 
ATOM 2648 C CG  . GLU A 0 344 . -107.670 -10.232 59.889  1.00 30.93 344 A 1 
ATOM 2649 C CD  . GLU A 0 344 . -109.056 -10.390 59.241  1.00 30.93 344 A 1 
ATOM 2650 O OE1 . GLU A 0 344 . -109.752 -11.363 59.616  1.00 30.93 344 A 1 
ATOM 2651 O OE2 . GLU A 0 344 . -109.429 -9.533  58.411  1.00 30.93 344 A 1 
ATOM 2652 N N   . GLY A 0 345 . -103.313 -9.956  58.123  1.00 28.32 345 A 1 
ATOM 2653 C CA  . GLY A 0 345 . -103.143 -10.336 56.718  1.00 28.32 345 A 1 
ATOM 2654 C C   . GLY A 0 345 . -102.108 -9.639  55.832  1.00 28.32 345 A 1 
ATOM 2655 O O   . GLY A 0 345 . -101.995 -10.055 54.684  1.00 28.32 345 A 1 
ATOM 2656 N N   . ALA A 0 346 . -101.311 -8.670  56.287  1.00 29.56 346 A 1 
ATOM 2657 C CA  . ALA A 0 346 . -100.198 -8.160  55.471  1.00 29.56 346 A 1 
ATOM 2658 C C   . ALA A 0 346 . -98.970  -9.081  55.591  1.00 29.56 346 A 1 
ATOM 2659 C CB  . ALA A 0 346 . -99.924  -6.689  55.795  1.00 29.56 346 A 1 
ATOM 2660 O O   . ALA A 0 346 . -97.978  -8.764  56.245  1.00 29.56 346 A 1 
ATOM 2661 N N   . GLN A 0 347 . -99.055  -10.265 54.982  1.00 27.61 347 A 1 
ATOM 2662 C CA  . GLN A 0 347 . -97.885  -11.080 54.675  1.00 27.61 347 A 1 
ATOM 2663 C C   . GLN A 0 347 . -97.057  -10.317 53.636  1.00 27.61 347 A 1 
ATOM 2664 C CB  . GLN A 0 347 . -98.317  -12.461 54.144  1.00 27.61 347 A 1 
ATOM 2665 O O   . GLN A 0 347 . -97.236  -10.507 52.437  1.00 27.61 347 A 1 
ATOM 2666 C CG  . GLN A 0 347 . -99.040  -13.320 55.190  1.00 27.61 347 A 1 
ATOM 2667 C CD  . GLN A 0 347 . -99.527  -14.641 54.599  1.00 27.61 347 A 1 
ATOM 2668 N NE2 . GLN A 0 347 . -99.227  -15.765 55.214  1.00 27.61 347 A 1 
ATOM 2669 O OE1 . GLN A 0 347 . -100.192 -14.705 53.582  1.00 27.61 347 A 1 
ATOM 2670 N N   . SER A 0 348 . -96.178  -9.422  54.088  1.00 30.16 348 A 1 
ATOM 2671 C CA  . SER A 0 348 . -95.082  -8.929  53.257  1.00 30.16 348 A 1 
ATOM 2672 C C   . SER A 0 348 . -94.200  -10.140 52.977  1.00 30.16 348 A 1 
ATOM 2673 C CB  . SER A 0 348 . -94.326  -7.802  53.972  1.00 30.16 348 A 1 
ATOM 2674 O O   . SER A 0 348 . -93.374  -10.521 53.806  1.00 30.16 348 A 1 
ATOM 2675 O OG  . SER A 0 348 . -93.472  -7.129  53.073  1.00 30.16 348 A 1 
ATOM 2676 N N   . GLN A 0 349 . -94.468  -10.844 51.875  1.00 31.02 349 A 1 
ATOM 2677 C CA  . GLN A 0 349 . -93.543  -11.853 51.386  1.00 31.02 349 A 1 
ATOM 2678 C C   . GLN A 0 349 . -92.220  -11.134 51.153  1.00 31.02 349 A 1 
ATOM 2679 C CB  . GLN A 0 349 . -94.050  -12.528 50.102  1.00 31.02 349 A 1 
ATOM 2680 O O   . GLN A 0 349 . -92.202  -10.100 50.492  1.00 31.02 349 A 1 
ATOM 2681 C CG  . GLN A 0 349 . -95.186  -13.524 50.378  1.00 31.02 349 A 1 
ATOM 2682 C CD  . GLN A 0 349 . -95.364  -14.551 49.259  1.00 31.02 349 A 1 
ATOM 2683 N NE2 . GLN A 0 349 . -96.013  -15.663 49.528  1.00 31.02 349 A 1 
ATOM 2684 O OE1 . GLN A 0 349 . -94.931  -14.406 48.131  1.00 31.02 349 A 1 
ATOM 2685 N N   . ALA A 0 350 . -91.153  -11.645 51.765  1.00 35.45 350 A 1 
ATOM 2686 C CA  . ALA A 0 350 . -89.796  -11.188 51.527  1.00 35.45 350 A 1 
ATOM 2687 C C   . ALA A 0 350 . -89.529  -11.263 50.016  1.00 35.45 350 A 1 
ATOM 2688 C CB  . ALA A 0 350 . -88.851  -12.076 52.351  1.00 35.45 350 A 1 
ATOM 2689 O O   . ALA A 0 350 . -89.323  -12.346 49.466  1.00 35.45 350 A 1 
ATOM 2690 N N   . GLY A 0 351 . -89.661  -10.125 49.337  1.00 33.04 351 A 1 
ATOM 2691 C CA  . GLY A 0 351 . -89.210  -9.952  47.970  1.00 33.04 351 A 1 
ATOM 2692 C C   . GLY A 0 351 . -87.701  -9.858  48.048  1.00 33.04 351 A 1 
ATOM 2693 O O   . GLY A 0 351 . -87.184  -8.910  48.621  1.00 33.04 351 A 1 
ATOM 2694 N N   . TYR A 0 352 . -87.029  -10.899 47.582  1.00 37.36 352 A 1 
ATOM 2695 C CA  . TYR A 0 352 . -85.585  -10.903 47.425  1.00 37.36 352 A 1 
ATOM 2696 C C   . TYR A 0 352 . -85.248  -10.074 46.184  1.00 37.36 352 A 1 
ATOM 2697 C CB  . TYR A 0 352 . -85.123  -12.353 47.234  1.00 37.36 352 A 1 
ATOM 2698 O O   . TYR A 0 352 . -85.688  -10.445 45.089  1.00 37.36 352 A 1 
ATOM 2699 C CG  . TYR A 0 352 . -85.477  -13.332 48.333  1.00 37.36 352 A 1 
ATOM 2700 C CD1 . TYR A 0 352 . -84.636  -13.448 49.452  1.00 37.36 352 A 1 
ATOM 2701 C CD2 . TYR A 0 352 . -86.628  -14.140 48.223  1.00 37.36 352 A 1 
ATOM 2702 C CE1 . TYR A 0 352 . -84.946  -14.367 50.471  1.00 37.36 352 A 1 
ATOM 2703 C CE2 . TYR A 0 352 . -86.943  -15.062 49.240  1.00 37.36 352 A 1 
ATOM 2704 O OH  . TYR A 0 352 . -86.405  -16.048 51.361  1.00 37.36 352 A 1 
ATOM 2705 C CZ  . TYR A 0 352 . -86.102  -15.171 50.366  1.00 37.36 352 A 1 
ATOM 2706 N N   . ASP A 0 353 . -84.455  -9.024  46.336  1.00 42.67 353 A 1 
ATOM 2707 C CA  . ASP A 0 353 . -83.543  -8.589  45.285  1.00 42.67 353 A 1 
ATOM 2708 C C   . ASP A 0 353 . -82.586  -9.761  44.985  1.00 42.67 353 A 1 
ATOM 2709 C CB  . ASP A 0 353 . -82.833  -7.256  45.629  1.00 42.67 353 A 1 
ATOM 2710 O O   . ASP A 0 353 . -82.204  -10.562 45.840  1.00 42.67 353 A 1 
ATOM 2711 C CG  . ASP A 0 353 . -82.632  -6.928  47.123  1.00 42.67 353 A 1 
ATOM 2712 O OD1 . ASP A 0 353 . -82.688  -7.854  47.972  1.00 42.67 353 A 1 
ATOM 2713 O OD2 . ASP A 0 353 . -82.667  -5.725  47.466  1.00 42.67 353 A 1 
ATOM 2714 N N   . ASN A 0 354 . -82.398  -10.049 43.703  1.00 43.78 354 A 1 
ATOM 2715 C CA  . ASN A 0 354 . -81.509  -11.114 43.246  1.00 43.78 354 A 1 
ATOM 2716 C C   . ASN A 0 354 . -80.890  -10.592 41.963  1.00 43.78 354 A 1 
ATOM 2717 C CB  . ASN A 0 354 . -82.253  -12.436 42.941  1.00 43.78 354 A 1 
ATOM 2718 O O   . ASN A 0 354 . -81.327  -11.005 40.867  1.00 43.78 354 A 1 
ATOM 2719 C CG  . ASN A 0 354 . -82.684  -13.296 44.099  1.00 43.78 354 A 1 
ATOM 2720 N ND2 . ASN A 0 354 . -83.926  -13.196 44.466  1.00 43.78 354 A 1 
ATOM 2721 O OD1 . ASN A 0 354 . -82.052  -14.267 44.497  1.00 43.78 354 A 1 
ATOM 2722 N N   . ASP A 0 355 . -79.917  -9.705  42.100  1.00 54.58 355 A 1 
ATOM 2723 C CA  . ASP A 0 355 . -79.195  -9.206  40.956  1.00 54.58 355 A 1 
ATOM 2724 C C   . ASP A 0 355 . -78.309  -10.334 40.441  1.00 54.58 355 A 1 
ATOM 2725 C CB  . ASP A 0 355 . -78.447  -7.892  41.225  1.00 54.58 355 A 1 
ATOM 2726 O O   . ASP A 0 355 . -77.634  -11.093 41.148  1.00 54.58 355 A 1 
ATOM 2727 C CG  . ASP A 0 355 . -79.378  -6.752  41.654  1.00 54.58 355 A 1 
ATOM 2728 O OD1 . ASP A 0 355 . -80.588  -6.860  41.332  1.00 54.58 355 A 1 
ATOM 2729 O OD2 . ASP A 0 355 . -78.841  -5.747  42.165  1.00 54.58 355 A 1 
ATOM 2730 N N   . GLN A 0 356 . -78.398  -10.533 39.135  1.00 56.15 356 A 1 
ATOM 2731 C CA  . GLN A 0 356 . -77.535  -11.460 38.433  1.00 56.15 356 A 1 
ATOM 2732 C C   . GLN A 0 356 . -76.705  -10.631 37.480  1.00 56.15 356 A 1 
ATOM 2733 C CB  . GLN A 0 356 . -78.350  -12.559 37.742  1.00 56.15 356 A 1 
ATOM 2734 O O   . GLN A 0 356 . -77.232  -10.056 36.526  1.00 56.15 356 A 1 
ATOM 2735 C CG  . GLN A 0 356 . -79.071  -13.428 38.780  1.00 56.15 356 A 1 
ATOM 2736 C CD  . GLN A 0 356 . -79.707  -14.663 38.160  1.00 56.15 356 A 1 
ATOM 2737 N NE2 . GLN A 0 356 . -79.390  -15.841 38.652  1.00 56.15 356 A 1 
ATOM 2738 O OE1 . GLN A 0 356 . -80.509  -14.633 37.245  1.00 56.15 356 A 1 
ATOM 2739 N N   . TRP A 0 357 . -75.403  -10.577 37.737  1.00 65.89 357 A 1 
ATOM 2740 C CA  . TRP A 0 357 . -74.476  -9.821  36.913  1.00 65.89 357 A 1 
ATOM 2741 C C   . TRP A 0 357 . -73.326  -10.699 36.433  1.00 65.89 357 A 1 
ATOM 2742 C CB  . TRP A 0 357 . -74.010  -8.563  37.656  1.00 65.89 357 A 1 
ATOM 2743 O O   . TRP A 0 357 . -72.865  -11.618 37.120  1.00 65.89 357 A 1 
ATOM 2744 C CG  . TRP A 0 357 . -73.123  -8.796  38.839  1.00 65.89 357 A 1 
ATOM 2745 C CD1 . TRP A 0 357 . -73.530  -8.921  40.123  1.00 65.89 357 A 1 
ATOM 2746 C CD2 . TRP A 0 357 . -71.669  -8.910  38.869  1.00 65.89 357 A 1 
ATOM 2747 C CE2 . TRP A 0 357 . -71.256  -9.099  40.221  1.00 65.89 357 A 1 
ATOM 2748 C CE3 . TRP A 0 357 . -70.659  -8.869  37.881  1.00 65.89 357 A 1 
ATOM 2749 N NE1 . TRP A 0 357 . -72.433  -9.099  40.942  1.00 65.89 357 A 1 
ATOM 2750 C CH2 . TRP A 0 357 . -68.922  -9.188  39.567  1.00 65.89 357 A 1 
ATOM 2751 C CZ2 . TRP A 0 357 . -69.904  -9.226  40.574  1.00 65.89 357 A 1 
ATOM 2752 C CZ3 . TRP A 0 357 . -69.300  -9.017  38.222  1.00 65.89 357 A 1 
ATOM 2753 N N   . ALA A 0 358 . -72.842  -10.392 35.233  1.00 55.40 358 A 1 
ATOM 2754 C CA  . ALA A 0 358 . -71.592  -10.922 34.722  1.00 55.40 358 A 1 
ATOM 2755 C C   . ALA A 0 358 . -70.775  -9.818  34.046  1.00 55.40 358 A 1 
ATOM 2756 C CB  . ALA A 0 358 . -71.859  -12.125 33.813  1.00 55.40 358 A 1 
ATOM 2757 O O   . ALA A 0 358 . -71.307  -8.944  33.358  1.00 55.40 358 A 1 
ATOM 2758 N N   . LYS A 0 359 . -69.460  -9.862  34.260  1.00 61.78 359 A 1 
ATOM 2759 C CA  . LYS A 0 359 . -68.477  -8.999  33.600  1.00 61.78 359 A 1 
ATOM 2760 C C   . LYS A 0 359 . -67.468  -9.877  32.882  1.00 61.78 359 A 1 
ATOM 2761 C CB  . LYS A 0 359 . -67.787  -8.059  34.602  1.00 61.78 359 A 1 
ATOM 2762 O O   . LYS A 0 359 . -66.942  -10.825 33.461  1.00 61.78 359 A 1 
ATOM 2763 C CG  . LYS A 0 359 . -68.744  -6.992  35.153  1.00 61.78 359 A 1 
ATOM 2764 C CD  . LYS A 0 359 . -68.072  -6.135  36.234  1.00 61.78 359 A 1 
ATOM 2765 C CE  . LYS A 0 359 . -69.112  -5.196  36.858  1.00 61.78 359 A 1 
ATOM 2766 N NZ  . LYS A 0 359 . -68.575  -4.463  38.031  1.00 61.78 359 A 1 
ATOM 2767 N N   . GLN A 0 360 . -67.202  -9.542  31.634  1.00 64.45 360 A 1 
ATOM 2768 C CA  . GLN A 0 360 . -66.292  -10.236 30.747  1.00 64.45 360 A 1 
ATOM 2769 C C   . GLN A 0 360 . -65.329  -9.207  30.161  1.00 64.45 360 A 1 
ATOM 2770 C CB  . GLN A 0 360 . -67.144  -10.949 29.693  1.00 64.45 360 A 1 
ATOM 2771 O O   . GLN A 0 360 . -65.752  -8.173  29.654  1.00 64.45 360 A 1 
ATOM 2772 C CG  . GLN A 0 360 . -66.357  -11.924 28.817  1.00 64.45 360 A 1 
ATOM 2773 C CD  . GLN A 0 360 . -67.321  -12.792 28.010  1.00 64.45 360 A 1 
ATOM 2774 N NE2 . GLN A 0 360 . -67.014  -14.030 27.728  1.00 64.45 360 A 1 
ATOM 2775 O OE1 . GLN A 0 360 . -68.411  -12.406 27.634  1.00 64.45 360 A 1 
ATOM 2776 N N   . ALA A 0 361 . -64.035  -9.461  30.261  1.00 61.96 361 A 1 
ATOM 2777 C CA  . ALA A 0 361 . -62.998  -8.660  29.633  1.00 61.96 361 A 1 
ATOM 2778 C C   . ALA A 0 361 . -62.128  -9.586  28.788  1.00 61.96 361 A 1 
ATOM 2779 C CB  . ALA A 0 361 . -62.208  -7.907  30.708  1.00 61.96 361 A 1 
ATOM 2780 O O   . ALA A 0 361 . -61.779  -10.675 29.242  1.00 61.96 361 A 1 
ATOM 2781 N N   . TYR A 0 362 . -61.809  -9.154  27.575  1.00 64.08 362 A 1 
ATOM 2782 C CA  . TYR A 0 362 . -60.898  -9.825  26.660  1.00 64.08 362 A 1 
ATOM 2783 C C   . TYR A 0 362 . -59.917  -8.803  26.108  1.00 64.08 362 A 1 
ATOM 2784 C CB  . TYR A 0 362 . -61.674  -10.482 25.514  1.00 64.08 362 A 1 
ATOM 2785 O O   . TYR A 0 362 . -60.339  -7.771  25.586  1.00 64.08 362 A 1 
ATOM 2786 C CG  . TYR A 0 362 . -62.476  -11.691 25.931  1.00 64.08 362 A 1 
ATOM 2787 C CD1 . TYR A 0 362 . -61.801  -12.865 26.309  1.00 64.08 362 A 1 
ATOM 2788 C CD2 . TYR A 0 362 . -63.879  -11.662 25.892  1.00 64.08 362 A 1 
ATOM 2789 C CE1 . TYR A 0 362 . -62.522  -14.007 26.692  1.00 64.08 362 A 1 
ATOM 2790 C CE2 . TYR A 0 362 . -64.600  -12.826 26.204  1.00 64.08 362 A 1 
ATOM 2791 O OH  . TYR A 0 362 . -64.599  -15.110 27.016  1.00 64.08 362 A 1 
ATOM 2792 C CZ  . TYR A 0 362 . -63.926  -13.987 26.650  1.00 64.08 362 A 1 
ATOM 2793 N N   . GLY A 0 363 . -58.633  -9.105  26.209  1.00 68.88 363 A 1 
ATOM 2794 C CA  . GLY A 0 363 . -57.559  -8.386  25.547  1.00 68.88 363 A 1 
ATOM 2795 C C   . GLY A 0 363 . -56.774  -9.322  24.638  1.00 68.88 363 A 1 
ATOM 2796 O O   . GLY A 0 363 . -56.713  -10.532 24.873  1.00 68.88 363 A 1 
ATOM 2797 N N   . GLN A 0 364 . -56.252  -8.760  23.560  1.00 71.44 364 A 1 
ATOM 2798 C CA  . GLN A 0 364 . -55.218  -9.349  22.725  1.00 71.44 364 A 1 
ATOM 2799 C C   . GLN A 0 364 . -54.206  -8.243  22.476  1.00 71.44 364 A 1 
ATOM 2800 C CB  . GLN A 0 364 . -55.774  -9.849  21.379  1.00 71.44 364 A 1 
ATOM 2801 O O   . GLN A 0 364 . -54.603  -7.197  21.961  1.00 71.44 364 A 1 
ATOM 2802 C CG  . GLN A 0 364 . -56.959  -10.805 21.521  1.00 71.44 364 A 1 
ATOM 2803 C CD  . GLN A 0 364 . -57.531  -11.270 20.188  1.00 71.44 364 A 1 
ATOM 2804 N NE2 . GLN A 0 364 . -58.774  -11.702 20.186  1.00 71.44 364 A 1 
ATOM 2805 O OE1 . GLN A 0 364 . -56.925  -11.283 19.124  1.00 71.44 364 A 1 
ATOM 2806 N N   . ASP A 0 365 . -52.959  -8.470  22.826  1.00 72.29 365 A 1 
ATOM 2807 C CA  . ASP A 0 365 . -51.836  -7.639  22.416  1.00 72.29 365 A 1 
ATOM 2808 C C   . ASP A 0 365 . -51.039  -8.410  21.349  1.00 72.29 365 A 1 
ATOM 2809 C CB  . ASP A 0 365 . -51.043  -7.164  23.645  1.00 72.29 365 A 1 
ATOM 2810 O O   . ASP A 0 365 . -51.130  -9.634  21.208  1.00 72.29 365 A 1 
ATOM 2811 C CG  . ASP A 0 365 . -50.692  -8.273  24.619  1.00 72.29 365 A 1 
ATOM 2812 O OD1 . ASP A 0 365 . -50.541  -9.403  24.117  1.00 72.29 365 A 1 
ATOM 2813 O OD2 . ASP A 0 365 . -50.808  -8.034  25.845  1.00 72.29 365 A 1 
ATOM 2814 N N   . TYR A 0 366 . -50.410  -7.664  20.449  1.00 72.98 366 A 1 
ATOM 2815 C CA  . TYR A 0 366 . -49.580  -8.212  19.377  1.00 72.98 366 A 1 
ATOM 2816 C C   . TYR A 0 366 . -48.372  -7.296  19.250  1.00 72.98 366 A 1 
ATOM 2817 C CB  . TYR A 0 366 . -50.341  -8.337  18.042  1.00 72.98 366 A 1 
ATOM 2818 O O   . TYR A 0 366 . -48.296  -6.465  18.330  1.00 72.98 366 A 1 
ATOM 2819 C CG  . TYR A 0 366 . -51.484  -9.333  17.986  1.00 72.98 366 A 1 
ATOM 2820 C CD1 . TYR A 0 366 . -51.244  -10.667 17.612  1.00 72.98 366 A 1 
ATOM 2821 C CD2 . TYR A 0 366 . -52.793  -8.918  18.289  1.00 72.98 366 A 1 
ATOM 2822 C CE1 . TYR A 0 366 . -52.296  -11.603 17.574  1.00 72.98 366 A 1 
ATOM 2823 C CE2 . TYR A 0 366 . -53.855  -9.842  18.238  1.00 72.98 366 A 1 
ATOM 2824 O OH  . TYR A 0 366 . -54.633  -12.088 17.903  1.00 72.98 366 A 1 
ATOM 2825 C CZ  . TYR A 0 366 . -53.603  -11.191 17.903  1.00 72.98 366 A 1 
ATOM 2826 N N   . ASP A 0 367 . -47.467  -7.437  20.206  1.00 77.91 367 A 1 
ATOM 2827 C CA  . ASP A 0 367 . -46.251  -6.660  20.306  1.00 77.91 367 A 1 
ATOM 2828 C C   . ASP A 0 367 . -45.154  -7.317  19.477  1.00 77.91 367 A 1 
ATOM 2829 C CB  . ASP A 0 367 . -45.844  -6.485  21.776  1.00 77.91 367 A 1 
ATOM 2830 O O   . ASP A 0 367 . -44.917  -8.525  19.508  1.00 77.91 367 A 1 
ATOM 2831 C CG  . ASP A 0 367 . -46.519  -5.295  22.453  1.00 77.91 367 A 1 
ATOM 2832 O OD1 . ASP A 0 367 . -47.509  -4.792  21.876  1.00 77.91 367 A 1 
ATOM 2833 O OD2 . ASP A 0 367 . -45.915  -4.829  23.454  1.00 77.91 367 A 1 
ATOM 2834 N N   . SER A 0 368 . -44.453  -6.504  18.699  1.00 78.00 368 A 1 
ATOM 2835 C CA  . SER A 0 368 . -43.255  -6.958  18.000  1.00 78.00 368 A 1 
ATOM 2836 C C   . SER A 0 368 . -42.139  -5.959  18.207  1.00 78.00 368 A 1 
ATOM 2837 C CB  . SER A 0 368 . -43.522  -7.284  16.529  1.00 78.00 368 A 1 
ATOM 2838 O O   . SER A 0 368 . -42.300  -4.759  17.967  1.00 78.00 368 A 1 
ATOM 2839 O OG  . SER A 0 368 . -44.287  -6.264  15.920  1.00 78.00 368 A 1 
ATOM 2840 N N   . ARG A 0 369 . -41.007  -6.471  18.684  1.00 80.70 369 A 1 
ATOM 2841 C CA  . ARG A 0 369 . -39.785  -5.706  18.895  1.00 80.70 369 A 1 
ATOM 2842 C C   . ARG A 0 369 . -38.680  -6.331  18.084  1.00 80.70 369 A 1 
ATOM 2843 C CB  . ARG A 0 369 . -39.413  -5.655  20.375  1.00 80.70 369 A 1 
ATOM 2844 O O   . ARG A 0 369 . -38.430  -7.525  18.195  1.00 80.70 369 A 1 
ATOM 2845 C CG  . ARG A 0 369 . -40.465  -4.887  21.161  1.00 80.70 369 A 1 
ATOM 2846 C CD  . ARG A 0 369 . -40.164  -4.906  22.654  1.00 80.70 369 A 1 
ATOM 2847 N NE  . ARG A 0 369 . -41.355  -4.458  23.390  1.00 80.70 369 A 1 
ATOM 2848 N NH1 . ARG A 0 369 . -40.516  -4.633  25.504  1.00 80.70 369 A 1 
ATOM 2849 N NH2 . ARG A 0 369 . -42.730  -4.350  25.186  1.00 80.70 369 A 1 
ATOM 2850 C CZ  . ARG A 0 369 . -41.530  -4.473  24.692  1.00 80.70 369 A 1 
ATOM 2851 N N   . TRP A 0 370 . -38.005  -5.504  17.314  1.00 85.66 370 A 1 
ATOM 2852 C CA  . TRP A 0 370 . -36.882  -5.926  16.504  1.00 85.66 370 A 1 
ATOM 2853 C C   . TRP A 0 370 . -35.730  -4.955  16.690  1.00 85.66 370 A 1 
ATOM 2854 C CB  . TRP A 0 370 . -37.337  -6.041  15.056  1.00 85.66 370 A 1 
ATOM 2855 O O   . TRP A 0 370 . -35.945  -3.743  16.766  1.00 85.66 370 A 1 
ATOM 2856 C CG  . TRP A 0 370 . -36.248  -6.359  14.091  1.00 85.66 370 A 1 
ATOM 2857 C CD1 . TRP A 0 370 . -35.784  -7.593  13.796  1.00 85.66 370 A 1 
ATOM 2858 C CD2 . TRP A 0 370 . -35.460  -5.427  13.300  1.00 85.66 370 A 1 
ATOM 2859 C CE2 . TRP A 0 370 . -34.636  -6.188  12.425  1.00 85.66 370 A 1 
ATOM 2860 C CE3 . TRP A 0 370 . -35.384  -4.020  13.204  1.00 85.66 370 A 1 
ATOM 2861 N NE1 . TRP A 0 370 . -34.817  -7.499  12.813  1.00 85.66 370 A 1 
ATOM 2862 C CH2 . TRP A 0 370 . -33.826  -4.182  11.335  1.00 85.66 370 A 1 
ATOM 2863 C CZ2 . TRP A 0 370 . -33.893  -5.585  11.407  1.00 85.66 370 A 1 
ATOM 2864 C CZ3 . TRP A 0 370 . -34.547  -3.404  12.255  1.00 85.66 370 A 1 
ATOM 2865 N N   . GLY A 0 371 . -34.516  -5.488  16.764  1.00 87.54 371 A 1 
ATOM 2866 C CA  . GLY A 0 371 . -33.318  -4.700  17.002  1.00 87.54 371 A 1 
ATOM 2867 C C   . GLY A 0 371 . -32.110  -5.219  16.238  1.00 87.54 371 A 1 
ATOM 2868 O O   . GLY A 0 371 . -31.947  -6.424  16.042  1.00 87.54 371 A 1 
ATOM 2869 N N   . LYS A 0 372 . -31.259  -4.278  15.830  1.00 86.00 372 A 1 
ATOM 2870 C CA  . LYS A 0 372 . -29.912  -4.499  15.309  1.00 86.00 372 A 1 
ATOM 2871 C C   . LYS A 0 372 . -28.943  -3.571  16.004  1.00 86.00 372 A 1 
ATOM 2872 C CB  . LYS A 0 372 . -29.848  -4.235  13.805  1.00 86.00 372 A 1 
ATOM 2873 O O   . LYS A 0 372 . -29.172  -2.365  15.967  1.00 86.00 372 A 1 
ATOM 2874 C CG  . LYS A 0 372 . -30.564  -5.356  13.080  1.00 86.00 372 A 1 
ATOM 2875 C CD  . LYS A 0 372 . -30.452  -5.220  11.561  1.00 86.00 372 A 1 
ATOM 2876 C CE  . LYS A 0 372 . -30.911  -6.604  11.153  1.00 86.00 372 A 1 
ATOM 2877 N NZ  . LYS A 0 372 . -31.090  -6.864  9.718   1.00 86.00 372 A 1 
ATOM 2878 N N   . SER A 0 373 . -27.860  -4.112  16.538  1.00 86.05 373 A 1 
ATOM 2879 C CA  . SER A 0 373 . -26.798  -3.319  17.147  1.00 86.05 373 A 1 
ATOM 2880 C C   . SER A 0 373 . -25.419  -3.760  16.671  1.00 86.05 373 A 1 
ATOM 2881 C CB  . SER A 0 373 . -26.913  -3.302  18.673  1.00 86.05 373 A 1 
ATOM 2882 O O   . SER A 0 373 . -25.187  -4.940  16.405  1.00 86.05 373 A 1 
ATOM 2883 O OG  . SER A 0 373 . -26.959  -4.610  19.201  1.00 86.05 373 A 1 
ATOM 2884 N N   . TYR A 0 374 . -24.514  -2.796  16.549  1.00 82.17 374 A 1 
ATOM 2885 C CA  . TYR A 0 374 . -23.074  -3.015  16.423  1.00 82.17 374 A 1 
ATOM 2886 C C   . TYR A 0 374 . -22.391  -2.240  17.543  1.00 82.17 374 A 1 
ATOM 2887 C CB  . TYR A 0 374 . -22.541  -2.506  15.075  1.00 82.17 374 A 1 
ATOM 2888 O O   . TYR A 0 374 . -22.709  -1.064  17.709  1.00 82.17 374 A 1 
ATOM 2889 C CG  . TYR A 0 374 . -23.098  -3.179  13.838  1.00 82.17 374 A 1 
ATOM 2890 C CD1 . TYR A 0 374 . -22.372  -4.203  13.204  1.00 82.17 374 A 1 
ATOM 2891 C CD2 . TYR A 0 374 . -24.334  -2.761  13.315  1.00 82.17 374 A 1 
ATOM 2892 C CE1 . TYR A 0 374 . -22.883  -4.809  12.040  1.00 82.17 374 A 1 
ATOM 2893 C CE2 . TYR A 0 374 . -24.840  -3.339  12.136  1.00 82.17 374 A 1 
ATOM 2894 O OH  . TYR A 0 374 . -24.648  -5.017  10.429  1.00 82.17 374 A 1 
ATOM 2895 C CZ  . TYR A 0 374 . -24.119  -4.376  11.506  1.00 82.17 374 A 1 
ATOM 2896 N N   . ASP A 0 375 . -21.436  -2.842  18.249  1.00 82.14 375 A 1 
ATOM 2897 C CA  . ASP A 0 375 . -20.693  -2.133  19.303  1.00 82.14 375 A 1 
ATOM 2898 C C   . ASP A 0 375 . -19.744  -1.079  18.723  1.00 82.14 375 A 1 
ATOM 2899 C CB  . ASP A 0 375 . -19.869  -3.125  20.134  1.00 82.14 375 A 1 
ATOM 2900 O O   . ASP A 0 375 . -19.807  0.106   19.050  1.00 82.14 375 A 1 
ATOM 2901 C CG  . ASP A 0 375 . -20.662  -3.887  21.191  1.00 82.14 375 A 1 
ATOM 2902 O OD1 . ASP A 0 375 . -21.715  -3.382  21.635  1.00 82.14 375 A 1 
ATOM 2903 O OD2 . ASP A 0 375 . -20.148  -4.959  21.590  1.00 82.14 375 A 1 
ATOM 2904 N N   . SER A 0 376 . -18.843  -1.504  17.840  1.00 85.53 376 A 1 
ATOM 2905 C CA  . SER A 0 376 . -17.928  -0.600  17.157  1.00 85.53 376 A 1 
ATOM 2906 C C   . SER A 0 376 . -17.552  -1.145  15.790  1.00 85.53 376 A 1 
ATOM 2907 C CB  . SER A 0 376 . -16.691  -0.301  18.014  1.00 85.53 376 A 1 
ATOM 2908 O O   . SER A 0 376 . -17.441  -2.352  15.580  1.00 85.53 376 A 1 
ATOM 2909 O OG  . SER A 0 376 . -15.774  -1.371  18.038  1.00 85.53 376 A 1 
ATOM 2910 N N   . VAL A 0 377 . -17.366  -0.248  14.825  1.00 88.68 377 A 1 
ATOM 2911 C CA  . VAL A 0 377 . -16.949  -0.608  13.468  1.00 88.68 377 A 1 
ATOM 2912 C C   . VAL A 0 377 . -15.752  0.241   13.073  1.00 88.68 377 A 1 
ATOM 2913 C CB  . VAL A 0 377 . -18.106  -0.496  12.457  1.00 88.68 377 A 1 
ATOM 2914 O O   . VAL A 0 377 . -15.773  1.467   13.175  1.00 88.68 377 A 1 
ATOM 2915 C CG1 . VAL A 0 377 . -17.658  -0.935  11.053  1.00 88.68 377 A 1 
ATOM 2916 C CG2 . VAL A 0 377 . -19.301  -1.374  12.854  1.00 88.68 377 A 1 
ATOM 2917 N N   . SER A 0 378 . -14.709  -0.411  12.564  1.00 91.48 378 A 1 
ATOM 2918 C CA  . SER A 0 378 . -13.511  0.231   12.032  1.00 91.48 378 A 1 
ATOM 2919 C C   . SER A 0 378 . -13.264  -0.217  10.598  1.00 91.48 378 A 1 
ATOM 2920 C CB  . SER A 0 378 . -12.299  -0.069  12.915  1.00 91.48 378 A 1 
ATOM 2921 O O   . SER A 0 378 . -13.177  -1.408  10.303  1.00 91.48 378 A 1 
ATOM 2922 O OG  . SER A 0 378 . -11.208  0.767   12.548  1.00 91.48 378 A 1 
ATOM 2923 N N   . ALA A 0 379 . -13.111  0.740   9.691   1.00 92.49 379 A 1 
ATOM 2924 C CA  . ALA A 0 379 . -12.726  0.488   8.311   1.00 92.49 379 A 1 
ATOM 2925 C C   . ALA A 0 379 . -11.500  1.326   7.964   1.00 92.49 379 A 1 
ATOM 2926 C CB  . ALA A 0 379 . -13.912  0.765   7.386   1.00 92.49 379 A 1 
ATOM 2927 O O   . ALA A 0 379 . -11.506  2.545   8.125   1.00 92.49 379 A 1 
ATOM 2928 N N   . LYS A 0 380 . -10.446  0.689   7.460   1.00 95.62 380 A 1 
ATOM 2929 C CA  . LYS A 0 380 . -9.185   1.330   7.077   1.00 95.62 380 A 1 
ATOM 2930 C C   . LYS A 0 380 . -8.851   0.956   5.640   1.00 95.62 380 A 1 
ATOM 2931 C CB  . LYS A 0 380 . -8.064   0.956   8.066   1.00 95.62 380 A 1 
ATOM 2932 O O   . LYS A 0 380 . -8.973   -0.202  5.253   1.00 95.62 380 A 1 
ATOM 2933 C CG  . LYS A 0 380 . -8.402   1.412   9.497   1.00 95.62 380 A 1 
ATOM 2934 C CD  . LYS A 0 380 . -7.362   0.998   10.548  1.00 95.62 380 A 1 
ATOM 2935 C CE  . LYS A 0 380 . -7.918   1.430   11.914  1.00 95.62 380 A 1 
ATOM 2936 N NZ  . LYS A 0 380 . -7.112   0.967   13.068  1.00 95.62 380 A 1 
ATOM 2937 N N   . ASN A 0 381 . -8.437   1.940   4.858   1.00 95.73 381 A 1 
ATOM 2938 C CA  . ASN A 0 381 . -7.922   1.775   3.508   1.00 95.73 381 A 1 
ATOM 2939 C C   . ASN A 0 381 . -6.584   2.503   3.412   1.00 95.73 381 A 1 
ATOM 2940 C CB  . ASN A 0 381 . -8.943   2.318   2.494   1.00 95.73 381 A 1 
ATOM 2941 O O   . ASN A 0 381 . -6.478   3.644   3.860   1.00 95.73 381 A 1 
ATOM 2942 C CG  . ASN A 0 381 . -8.498   2.085   1.057   1.00 95.73 381 A 1 
ATOM 2943 N ND2 . ASN A 0 381 . -8.841   2.954   0.136   1.00 95.73 381 A 1 
ATOM 2944 O OD1 . ASN A 0 381 . -7.873   1.100   0.728   1.00 95.73 381 A 1 
ATOM 2945 N N   . TYR A 0 382 . -5.594   1.849   2.829   1.00 95.64 382 A 1 
ATOM 2946 C CA  . TYR A 0 382 . -4.253   2.365   2.612   1.00 95.64 382 A 1 
ATOM 2947 C C   . TYR A 0 382 . -3.846   2.032   1.184   1.00 95.64 382 A 1 
ATOM 2948 C CB  . TYR A 0 382 . -3.296   1.739   3.629   1.00 95.64 382 A 1 
ATOM 2949 O O   . TYR A 0 382 . -3.929   0.881   0.766   1.00 95.64 382 A 1 
ATOM 2950 C CG  . TYR A 0 382 . -1.841   2.084   3.389   1.00 95.64 382 A 1 
ATOM 2951 C CD1 . TYR A 0 382 . -1.028   1.225   2.622   1.00 95.64 382 A 1 
ATOM 2952 C CD2 . TYR A 0 382 . -1.308   3.276   3.913   1.00 95.64 382 A 1 
ATOM 2953 C CE1 . TYR A 0 382 . 0.323    1.551   2.400   1.00 95.64 382 A 1 
ATOM 2954 C CE2 . TYR A 0 382 . 0.040    3.609   3.682   1.00 95.64 382 A 1 
ATOM 2955 O OH  . TYR A 0 382 . 2.162    3.047   2.695   1.00 95.64 382 A 1 
ATOM 2956 C CZ  . TYR A 0 382 . 0.860    2.744   2.926   1.00 95.64 382 A 1 
ATOM 2957 N N   . GLN A 0 383 . -3.430   3.041   0.441   1.00 96.76 383 A 1 
ATOM 2958 C CA  . GLN A 0 383 . -2.918   2.917   -0.909  1.00 96.76 383 A 1 
ATOM 2959 C C   . GLN A 0 383 . -1.581   3.644   -0.962  1.00 96.76 383 A 1 
ATOM 2960 C CB  . GLN A 0 383 . -3.931   3.467   -1.922  1.00 96.76 383 A 1 
ATOM 2961 O O   . GLN A 0 383 . -1.474   4.755   -0.447  1.00 96.76 383 A 1 
ATOM 2962 C CG  . GLN A 0 383 . -5.232   2.653   -1.889  1.00 96.76 383 A 1 
ATOM 2963 C CD  . GLN A 0 383 . -6.238   3.127   -2.924  1.00 96.76 383 A 1 
ATOM 2964 N NE2 . GLN A 0 383 . -6.213   2.582   -4.119  1.00 96.76 383 A 1 
ATOM 2965 O OE1 . GLN A 0 383 . -7.090   3.969   -2.676  1.00 96.76 383 A 1 
ATOM 2966 N N   . ASN A 0 384 . -0.578   3.014   -1.550  1.00 96.25 384 A 1 
ATOM 2967 C CA  . ASN A 0 384 . 0.733    3.598   -1.758  1.00 96.25 384 A 1 
ATOM 2968 C C   . ASN A 0 384 . 1.219    3.251   -3.153  1.00 96.25 384 A 1 
ATOM 2969 C CB  . ASN A 0 384 . 1.705    3.096   -0.691  1.00 96.25 384 A 1 
ATOM 2970 O O   . ASN A 0 384 . 1.109    2.099   -3.563  1.00 96.25 384 A 1 
ATOM 2971 C CG  . ASN A 0 384 . 3.027    3.827   -0.796  1.00 96.25 384 A 1 
ATOM 2972 N ND2 . ASN A 0 384 . 4.044    3.240   -1.383  1.00 96.25 384 A 1 
ATOM 2973 O OD1 . ASN A 0 384 . 3.123    4.959   -0.357  1.00 96.25 384 A 1 
ATOM 2974 N N   . GLU A 0 385 . 1.763    4.234   -3.844  1.00 97.07 385 A 1 
ATOM 2975 C CA  . GLU A 0 385 . 2.416    4.076   -5.130  1.00 97.07 385 A 1 
ATOM 2976 C C   . GLU A 0 385 . 3.792    4.727   -5.031  1.00 97.07 385 A 1 
ATOM 2977 C CB  . GLU A 0 385 . 1.520    4.694   -6.212  1.00 97.07 385 A 1 
ATOM 2978 O O   . GLU A 0 385 . 3.886    5.915   -4.732  1.00 97.07 385 A 1 
ATOM 2979 C CG  . GLU A 0 385 . 2.034    4.398   -7.626  1.00 97.07 385 A 1 
ATOM 2980 C CD  . GLU A 0 385 . 0.990    4.663   -8.728  1.00 97.07 385 A 1 
ATOM 2981 O OE1 . GLU A 0 385 . 1.269    4.262   -9.884  1.00 97.07 385 A 1 
ATOM 2982 O OE2 . GLU A 0 385 . -0.117   5.170   -8.437  1.00 97.07 385 A 1 
ATOM 2983 N N   . SER A 0 386 . 4.846    3.944   -5.231  1.00 97.62 386 A 1 
ATOM 2984 C CA  . SER A 0 386 . 6.232    4.402   -5.174  1.00 97.62 386 A 1 
ATOM 2985 C C   . SER A 0 386 . 6.961    4.056   -6.461  1.00 97.62 386 A 1 
ATOM 2986 C CB  . SER A 0 386 . 6.970    3.834   -3.959  1.00 97.62 386 A 1 
ATOM 2987 O O   . SER A 0 386 . 6.778    2.977   -7.029  1.00 97.62 386 A 1 
ATOM 2988 O OG  . SER A 0 386 . 6.989    2.422   -3.974  1.00 97.62 386 A 1 
ATOM 2989 N N   . TYR A 0 387 . 7.816    4.963   -6.907  1.00 98.12 387 A 1 
ATOM 2990 C CA  . TYR A 0 387 . 8.689    4.798   -8.055  1.00 98.12 387 A 1 
ATOM 2991 C C   . TYR A 0 387 . 10.075   5.321   -7.704  1.00 98.12 387 A 1 
ATOM 2992 C CB  . TYR A 0 387 . 8.105    5.546   -9.258  1.00 98.12 387 A 1 
ATOM 2993 O O   . TYR A 0 387 . 10.210   6.484   -7.335  1.00 98.12 387 A 1 
ATOM 2994 C CG  . TYR A 0 387 . 9.028    5.594   -10.460 1.00 98.12 387 A 1 
ATOM 2995 C CD1 . TYR A 0 387 . 9.995    6.614   -10.571 1.00 98.12 387 A 1 
ATOM 2996 C CD2 . TYR A 0 387 . 8.947    4.589   -11.441 1.00 98.12 387 A 1 
ATOM 2997 C CE1 . TYR A 0 387 . 10.896   6.619   -11.650 1.00 98.12 387 A 1 
ATOM 2998 C CE2 . TYR A 0 387 . 9.815    4.613   -12.547 1.00 98.12 387 A 1 
ATOM 2999 O OH  . TYR A 0 387 . 11.676   5.598   -13.670 1.00 98.12 387 A 1 
ATOM 3000 C CZ  . TYR A 0 387 . 10.793   5.620   -12.642 1.00 98.12 387 A 1 
ATOM 3001 N N   . ASP A 0 388 . 11.096   4.501   -7.919  1.00 98.01 388 A 1 
ATOM 3002 C CA  . ASP A 0 388 . 12.496   4.868   -7.761  1.00 98.01 388 A 1 
ATOM 3003 C C   . ASP A 0 388 . 13.254   4.587   -9.058  1.00 98.01 388 A 1 
ATOM 3004 C CB  . ASP A 0 388 . 13.125   4.111   -6.585  1.00 98.01 388 A 1 
ATOM 3005 O O   . ASP A 0 388 . 13.125   3.522   -9.663  1.00 98.01 388 A 1 
ATOM 3006 C CG  . ASP A 0 388 . 12.602   4.566   -5.221  1.00 98.01 388 A 1 
ATOM 3007 O OD1 . ASP A 0 388 . 12.519   5.799   -5.025  1.00 98.01 388 A 1 
ATOM 3008 O OD2 . ASP A 0 388 . 12.409   3.684   -4.355  1.00 98.01 388 A 1 
ATOM 3009 N N   . ARG A 0 389 . 14.080   5.543   -9.485  1.00 97.95 389 A 1 
ATOM 3010 C CA  . ARG A 0 389 . 15.054   5.369   -10.561 1.00 97.95 389 A 1 
ATOM 3011 C C   . ARG A 0 389 . 16.412   5.879   -10.128 1.00 97.95 389 A 1 
ATOM 3012 C CB  . ARG A 0 389 . 14.578   6.028   -11.858 1.00 97.95 389 A 1 
ATOM 3013 O O   . ARG A 0 389 . 16.562   7.041   -9.751  1.00 97.95 389 A 1 
ATOM 3014 C CG  . ARG A 0 389 . 15.511   5.689   -13.033 1.00 97.95 389 A 1 
ATOM 3015 C CD  . ARG A 0 389 . 15.004   6.210   -14.386 1.00 97.95 389 A 1 
ATOM 3016 N NE  . ARG A 0 389 . 15.406   7.604   -14.628 1.00 97.95 389 A 1 
ATOM 3017 N NH1 . ARG A 0 389 . 13.386   8.717   -14.428 1.00 97.95 389 A 1 
ATOM 3018 N NH2 . ARG A 0 389 . 15.261   9.839   -14.771 1.00 97.95 389 A 1 
ATOM 3019 C CZ  . ARG A 0 389 . 14.673   8.695   -14.614 1.00 97.95 389 A 1 
ATOM 3020 N N   . GLU A 0 390 . 17.412   5.031   -10.266 1.00 98.16 390 A 1 
ATOM 3021 C CA  . GLU A 0 390 . 18.805   5.366   -10.039 1.00 98.16 390 A 1 
ATOM 3022 C C   . GLU A 0 390 . 19.623   5.006   -11.278 1.00 98.16 390 A 1 
ATOM 3023 C CB  . GLU A 0 390 . 19.273   4.688   -8.745  1.00 98.16 390 A 1 
ATOM 3024 O O   . GLU A 0 390 . 19.573   3.873   -11.739 1.00 98.16 390 A 1 
ATOM 3025 C CG  . GLU A 0 390 . 20.747   4.983   -8.457  1.00 98.16 390 A 1 
ATOM 3026 C CD  . GLU A 0 390 . 21.163   4.761   -6.996  1.00 98.16 390 A 1 
ATOM 3027 O OE1 . GLU A 0 390 . 22.369   4.895   -6.695  1.00 98.16 390 A 1 
ATOM 3028 O OE2 . GLU A 0 390 . 20.338   4.701   -6.062  1.00 98.16 390 A 1 
ATOM 3029 N N   . LEU A 0 391 . 20.349   5.977   -11.825 1.00 97.26 391 A 1 
ATOM 3030 C CA  . LEU A 0 391 . 21.179   5.829   -13.016 1.00 97.26 391 A 1 
ATOM 3031 C C   . LEU A 0 391 . 22.592   6.311   -12.713 1.00 97.26 391 A 1 
ATOM 3032 C CB  . LEU A 0 391 . 20.514   6.559   -14.197 1.00 97.26 391 A 1 
ATOM 3033 O O   . LEU A 0 391 . 22.763   7.367   -12.099 1.00 97.26 391 A 1 
ATOM 3034 C CG  . LEU A 0 391 . 21.284   6.510   -15.537 1.00 97.26 391 A 1 
ATOM 3035 C CD1 . LEU A 0 391 . 20.273   6.697   -16.675 1.00 97.26 391 A 1 
ATOM 3036 C CD2 . LEU A 0 391 . 22.312   7.640   -15.693 1.00 97.26 391 A 1 
ATOM 3037 N N   . TRP A 0 392 . 23.567   5.549   -13.186 1.00 95.70 392 A 1 
ATOM 3038 C CA  . TRP A 0 392 . 24.986   5.863   -13.179 1.00 95.70 392 A 1 
ATOM 3039 C C   . TRP A 0 392 . 25.528   5.645   -14.584 1.00 95.70 392 A 1 
ATOM 3040 C CB  . TRP A 0 392 . 25.724   5.001   -12.159 1.00 95.70 392 A 1 
ATOM 3041 O O   . TRP A 0 392 . 25.181   4.655   -15.229 1.00 95.70 392 A 1 
ATOM 3042 C CG  . TRP A 0 392 . 25.206   5.137   -10.764 1.00 95.70 392 A 1 
ATOM 3043 C CD1 . TRP A 0 392 . 24.112   4.518   -10.266 1.00 95.70 392 A 1 
ATOM 3044 C CD2 . TRP A 0 392 . 25.722   5.978   -9.692  1.00 95.70 392 A 1 
ATOM 3045 C CE2 . TRP A 0 392 . 24.880   5.817   -8.556  1.00 95.70 392 A 1 
ATOM 3046 C CE3 . TRP A 0 392 . 26.815   6.856   -9.550  1.00 95.70 392 A 1 
ATOM 3047 N NE1 . TRP A 0 392 . 23.933   4.910   -8.957  1.00 95.70 392 A 1 
ATOM 3048 C CH2 . TRP A 0 392 . 26.209   7.338   -7.230  1.00 95.70 392 A 1 
ATOM 3049 C CZ2 . TRP A 0 392 . 25.101   6.483   -7.342  1.00 95.70 392 A 1 
ATOM 3050 C CZ3 . TRP A 0 392 . 27.059   7.522   -8.334  1.00 95.70 392 A 1 
ATOM 3051 N N   . ALA A 0 393 . 26.328   6.581   -15.059 1.00 94.90 393 A 1 
ATOM 3052 C CA  . ALA A 0 393 . 27.133   6.407   -16.248 1.00 94.90 393 A 1 
ATOM 3053 C C   . ALA A 0 393 . 28.516   6.970   -15.955 1.00 94.90 393 A 1 
ATOM 3054 C CB  . ALA A 0 393 . 26.460   7.086   -17.445 1.00 94.90 393 A 1 
ATOM 3055 O O   . ALA A 0 393 . 28.594   8.038   -15.349 1.00 94.90 393 A 1 
ATOM 3056 N N   . ASP A 0 394 . 29.532   6.246   -16.383 1.00 92.49 394 A 1 
ATOM 3057 C CA  . ASP A 0 394 . 30.935   6.596   -16.237 1.00 92.49 394 A 1 
ATOM 3058 C C   . ASP A 0 394 . 31.637   6.359   -17.585 1.00 92.49 394 A 1 
ATOM 3059 C CB  . ASP A 0 394 . 31.518   5.787   -15.076 1.00 92.49 394 A 1 
ATOM 3060 O O   . ASP A 0 394 . 31.208   5.514   -18.382 1.00 92.49 394 A 1 
ATOM 3061 C CG  . ASP A 0 394 . 32.949   6.191   -14.744 1.00 92.49 394 A 1 
ATOM 3062 O OD1 . ASP A 0 394 . 33.293   7.339   -15.099 1.00 92.49 394 A 1 
ATOM 3063 O OD2 . ASP A 0 394 . 33.612   5.342   -14.117 1.00 92.49 394 A 1 
ATOM 3064 N N   . ASP A 0 395 . 32.609   7.200   -17.913 1.00 91.75 395 A 1 
ATOM 3065 C CA  . ASP A 0 395 . 33.328   7.169   -19.192 1.00 91.75 395 A 1 
ATOM 3066 C C   . ASP A 0 395 . 34.755   7.650   -18.966 1.00 91.75 395 A 1 
ATOM 3067 C CB  . ASP A 0 395 . 32.577   7.993   -20.271 1.00 91.75 395 A 1 
ATOM 3068 O O   . ASP A 0 395 . 35.071   8.821   -19.227 1.00 91.75 395 A 1 
ATOM 3069 C CG  . ASP A 0 395 . 33.244   8.091   -21.664 1.00 91.75 395 A 1 
ATOM 3070 O OD1 . ASP A 0 395 . 33.894   7.155   -22.170 1.00 91.75 395 A 1 
ATOM 3071 O OD2 . ASP A 0 395 . 32.926   9.027   -22.450 1.00 91.75 395 A 1 
ATOM 3072 N N   . ASP A 0 396 . 35.601   6.729   -18.509 1.00 89.29 396 A 1 
ATOM 3073 C CA  . ASP A 0 396 . 37.019   6.977   -18.339 1.00 89.29 396 A 1 
ATOM 3074 C C   . ASP A 0 396 . 37.749   6.857   -19.669 1.00 89.29 396 A 1 
ATOM 3075 C CB  . ASP A 0 396 . 37.650   6.037   -17.305 1.00 89.29 396 A 1 
ATOM 3076 O O   . ASP A 0 396 . 37.556   5.938   -20.462 1.00 89.29 396 A 1 
ATOM 3077 C CG  . ASP A 0 396 . 37.307   6.393   -15.857 1.00 89.29 396 A 1 
ATOM 3078 O OD1 . ASP A 0 396 . 37.208   7.621   -15.624 1.00 89.29 396 A 1 
ATOM 3079 O OD2 . ASP A 0 396 . 37.473   5.520   -14.977 1.00 89.29 396 A 1 
ATOM 3080 N N   . GLN A 0 397 . 38.647   7.799   -19.925 1.00 84.04 397 A 1 
ATOM 3081 C CA  . GLN A 0 397 . 39.589   7.768   -21.035 1.00 84.04 397 A 1 
ATOM 3082 C C   . GLN A 0 397 . 40.977   8.068   -20.502 1.00 84.04 397 A 1 
ATOM 3083 C CB  . GLN A 0 397 . 39.195   8.799   -22.104 1.00 84.04 397 A 1 
ATOM 3084 O O   . GLN A 0 397 . 41.154   9.066   -19.808 1.00 84.04 397 A 1 
ATOM 3085 C CG  . GLN A 0 397 . 37.867   8.436   -22.770 1.00 84.04 397 A 1 
ATOM 3086 C CD  . GLN A 0 397 . 37.467   9.374   -23.902 1.00 84.04 397 A 1 
ATOM 3087 N NE2 . GLN A 0 397 . 36.720   8.876   -24.860 1.00 84.04 397 A 1 
ATOM 3088 O OE1 . GLN A 0 397 . 37.780   10.557  -23.990 1.00 84.04 397 A 1 
ATOM 3089 N N   . TRP A 0 398 . 41.978   7.273   -20.874 1.00 80.12 398 A 1 
ATOM 3090 C CA  . TRP A 0 398 . 43.362   7.517   -20.467 1.00 80.12 398 A 1 
ATOM 3091 C C   . TRP A 0 398 . 44.365   7.162   -21.561 1.00 80.12 398 A 1 
ATOM 3092 C CB  . TRP A 0 398 . 43.679   6.766   -19.169 1.00 80.12 398 A 1 
ATOM 3093 O O   . TRP A 0 398 . 44.104   6.307   -22.405 1.00 80.12 398 A 1 
ATOM 3094 C CG  . TRP A 0 398 . 43.769   5.279   -19.310 1.00 80.12 398 A 1 
ATOM 3095 C CD1 . TRP A 0 398 . 44.912   4.576   -19.483 1.00 80.12 398 A 1 
ATOM 3096 C CD2 . TRP A 0 398 . 42.686   4.299   -19.312 1.00 80.12 398 A 1 
ATOM 3097 C CE2 . TRP A 0 398 . 43.259   3.001   -19.479 1.00 80.12 398 A 1 
ATOM 3098 C CE3 . TRP A 0 398 . 41.283   4.369   -19.167 1.00 80.12 398 A 1 
ATOM 3099 N NE1 . TRP A 0 398 . 44.614   3.233   -19.593 1.00 80.12 398 A 1 
ATOM 3100 C CH2 . TRP A 0 398 . 41.086   1.941   -19.356 1.00 80.12 398 A 1 
ATOM 3101 C CZ2 . TRP A 0 398 . 42.481   1.833   -19.500 1.00 80.12 398 A 1 
ATOM 3102 C CZ3 . TRP A 0 398 . 40.494   3.205   -19.188 1.00 80.12 398 A 1 
ATOM 3103 N N   . ALA A 0 399 . 45.521   7.820   -21.533 1.00 78.54 399 A 1 
ATOM 3104 C CA  . ALA A 0 399 . 46.693   7.486   -22.328 1.00 78.54 399 A 1 
ATOM 3105 C C   . ALA A 0 399 . 47.956   7.560   -21.462 1.00 78.54 399 A 1 
ATOM 3106 C CB  . ALA A 0 399 . 46.810   8.435   -23.527 1.00 78.54 399 A 1 
ATOM 3107 O O   . ALA A 0 399 . 48.053   8.433   -20.597 1.00 78.54 399 A 1 
ATOM 3108 N N   . GLU A 0 400 . 48.910   6.678   -21.731 1.00 76.38 400 A 1 
ATOM 3109 C CA  . GLU A 0 400 . 50.246   6.671   -21.135 1.00 76.38 400 A 1 
ATOM 3110 C C   . GLU A 0 400 . 51.282   6.516   -22.247 1.00 76.38 400 A 1 
ATOM 3111 C CB  . GLU A 0 400 . 50.401   5.508   -20.135 1.00 76.38 400 A 1 
ATOM 3112 O O   . GLU A 0 400 . 51.103   5.674   -23.125 1.00 76.38 400 A 1 
ATOM 3113 C CG  . GLU A 0 400 . 49.447   5.573   -18.930 1.00 76.38 400 A 1 
ATOM 3114 C CD  . GLU A 0 400 . 49.681   4.454   -17.892 1.00 76.38 400 A 1 
ATOM 3115 O OE1 . GLU A 0 400 . 49.061   4.530   -16.804 1.00 76.38 400 A 1 
ATOM 3116 O OE2 . GLU A 0 400 . 50.483   3.519   -18.138 1.00 76.38 400 A 1 
ATOM 3117 N N   . ASP A 0 401 . 52.367   7.277   -22.175 1.00 70.68 401 A 1 
ATOM 3118 C CA  . ASP A 0 401 . 53.554   7.097   -23.004 1.00 70.68 401 A 1 
ATOM 3119 C C   . ASP A 0 401 . 54.803   7.032   -22.123 1.00 70.68 401 A 1 
ATOM 3120 C CB  . ASP A 0 401 . 53.650   8.147   -24.114 1.00 70.68 401 A 1 
ATOM 3121 O O   . ASP A 0 401 . 54.964   7.760   -21.137 1.00 70.68 401 A 1 
ATOM 3122 C CG  . ASP A 0 401 . 53.715   9.585   -23.614 1.00 70.68 401 A 1 
ATOM 3123 O OD1 . ASP A 0 401 . 52.649   10.086  -23.186 1.00 70.68 401 A 1 
ATOM 3124 O OD2 . ASP A 0 401 . 54.794   10.202  -23.760 1.00 70.68 401 A 1 
ATOM 3125 N N   . TYR A 0 402 . 55.673   6.071   -22.424 1.00 69.24 402 A 1 
ATOM 3126 C CA  . TYR A 0 402 . 56.864   5.809   -21.635 1.00 69.24 402 A 1 
ATOM 3127 C C   . TYR A 0 402 . 58.082   5.524   -22.500 1.00 69.24 402 A 1 
ATOM 3128 C CB  . TYR A 0 402 . 56.607   4.678   -20.636 1.00 69.24 402 A 1 
ATOM 3129 O O   . TYR A 0 402 . 58.245   4.444   -23.077 1.00 69.24 402 A 1 
ATOM 3130 C CG  . TYR A 0 402 . 57.795   4.387   -19.739 1.00 69.24 402 A 1 
ATOM 3131 C CD1 . TYR A 0 402 . 58.367   3.105   -19.709 1.00 69.24 402 A 1 
ATOM 3132 C CD2 . TYR A 0 402 . 58.329   5.411   -18.939 1.00 69.24 402 A 1 
ATOM 3133 C CE1 . TYR A 0 402 . 59.441   2.837   -18.841 1.00 69.24 402 A 1 
ATOM 3134 C CE2 . TYR A 0 402 . 59.457   5.178   -18.136 1.00 69.24 402 A 1 
ATOM 3135 O OH  . TYR A 0 402 . 61.147   3.670   -17.365 1.00 69.24 402 A 1 
ATOM 3136 C CZ  . TYR A 0 402 . 60.012   3.886   -18.086 1.00 69.24 402 A 1 
ATOM 3137 N N   . ASP A 0 403 . 59.015   6.465   -22.453 1.00 71.63 403 A 1 
ATOM 3138 C CA  . ASP A 0 403 . 60.258   6.428   -23.194 1.00 71.63 403 A 1 
ATOM 3139 C C   . ASP A 0 403 . 61.435   6.064   -22.284 1.00 71.63 403 A 1 
ATOM 3140 C CB  . ASP A 0 403 . 60.461   7.781   -23.891 1.00 71.63 403 A 1 
ATOM 3141 O O   . ASP A 0 403 . 61.645   6.586   -21.185 1.00 71.63 403 A 1 
ATOM 3142 C CG  . ASP A 0 403 . 59.833   7.870   -25.280 1.00 71.63 403 A 1 
ATOM 3143 O OD1 . ASP A 0 403 . 59.888   6.828   -25.968 1.00 71.63 403 A 1 
ATOM 3144 O OD2 . ASP A 0 403 . 59.567   8.998   -25.743 1.00 71.63 403 A 1 
ATOM 3145 N N   . ASN A 0 404 . 62.276   5.144   -22.754 1.00 57.56 404 A 1 
ATOM 3146 C CA  . ASN A 0 404 . 63.548   4.816   -22.125 1.00 57.56 404 A 1 
ATOM 3147 C C   . ASN A 0 404 . 64.663   4.838   -23.149 1.00 57.56 404 A 1 
ATOM 3148 C CB  . ASN A 0 404 . 63.494   3.423   -21.498 1.00 57.56 404 A 1 
ATOM 3149 O O   . ASN A 0 404 . 64.670   4.055   -24.099 1.00 57.56 404 A 1 
ATOM 3150 C CG  . ASN A 0 404 . 62.873   3.406   -20.131 1.00 57.56 404 A 1 
ATOM 3151 N ND2 . ASN A 0 404 . 62.136   2.367   -19.851 1.00 57.56 404 A 1 
ATOM 3152 O OD1 . ASN A 0 404 . 63.161   4.200   -19.252 1.00 57.56 404 A 1 
ATOM 3153 N N   . TYR A 0 405 . 65.703   5.619   -22.874 1.00 63.28 405 A 1 
ATOM 3154 C CA  . TYR A 0 405 . 66.899   5.621   -23.701 1.00 63.28 405 A 1 
ATOM 3155 C C   . TYR A 0 405 . 68.167   5.434   -22.866 1.00 63.28 405 A 1 
ATOM 3156 C CB  . TYR A 0 405 . 66.909   6.864   -24.593 1.00 63.28 405 A 1 
ATOM 3157 O O   . TYR A 0 405 . 68.427   6.098   -21.858 1.00 63.28 405 A 1 
ATOM 3158 C CG  . TYR A 0 405 . 66.970   8.167   -23.831 1.00 63.28 405 A 1 
ATOM 3159 C CD1 . TYR A 0 405 . 65.782   8.819   -23.443 1.00 63.28 405 A 1 
ATOM 3160 C CD2 . TYR A 0 405 . 68.224   8.700   -23.480 1.00 63.28 405 A 1 
ATOM 3161 C CE1 . TYR A 0 405 . 65.847   10.013  -22.707 1.00 63.28 405 A 1 
ATOM 3162 C CE2 . TYR A 0 405 . 68.295   9.891   -22.741 1.00 63.28 405 A 1 
ATOM 3163 O OH  . TYR A 0 405 . 67.206   11.689  -21.652 1.00 63.28 405 A 1 
ATOM 3164 C CZ  . TYR A 0 405 . 67.104   10.547  -22.365 1.00 63.28 405 A 1 
ATOM 3165 N N   . GLU A 0 406 . 69.027   4.530   -23.332 1.00 55.87 406 A 1 
ATOM 3166 C CA  . GLU A 0 406 . 70.344   4.309   -22.754 1.00 55.87 406 A 1 
ATOM 3167 C C   . GLU A 0 406 . 71.433   4.621   -23.786 1.00 55.87 406 A 1 
ATOM 3168 C CB  . GLU A 0 406 . 70.434   2.895   -22.156 1.00 55.87 406 A 1 
ATOM 3169 O O   . GLU A 0 406 . 71.572   3.956   -24.818 1.00 55.87 406 A 1 
ATOM 3170 C CG  . GLU A 0 406 . 71.812   2.685   -21.524 1.00 55.87 406 A 1 
ATOM 3171 C CD  . GLU A 0 406 . 71.985   1.377   -20.748 1.00 55.87 406 A 1 
ATOM 3172 O OE1 . GLU A 0 406 . 72.926   1.333   -19.922 1.00 55.87 406 A 1 
ATOM 3173 O OE2 . GLU A 0 406 . 71.350   0.340   -21.020 1.00 55.87 406 A 1 
ATOM 3174 N N   . ARG A 0 407 . 72.269   5.623   -23.481 1.00 53.10 407 A 1 
ATOM 3175 C CA  . ARG A 0 407 . 73.518   5.866   -24.209 1.00 53.10 407 A 1 
ATOM 3176 C C   . ARG A 0 407 . 74.685   5.294   -23.410 1.00 53.10 407 A 1 
ATOM 3177 C CB  . ARG A 0 407 . 73.661   7.368   -24.509 1.00 53.10 407 A 1 
ATOM 3178 O O   . ARG A 0 407 . 75.110   5.901   -22.433 1.00 53.10 407 A 1 
ATOM 3179 C CG  . ARG A 0 407 . 74.756   7.600   -25.560 1.00 53.10 407 A 1 
ATOM 3180 C CD  . ARG A 0 407 . 74.883   9.077   -25.948 1.00 53.10 407 A 1 
ATOM 3181 N NE  . ARG A 0 407 . 75.789   9.799   -25.043 1.00 53.10 407 A 1 
ATOM 3182 N NH1 . ARG A 0 407 . 74.986   11.929  -25.367 1.00 53.10 407 A 1 
ATOM 3183 N NH2 . ARG A 0 407 . 76.708   11.559  -23.979 1.00 53.10 407 A 1 
ATOM 3184 C CZ  . ARG A 0 407 . 75.817   11.093  -24.801 1.00 53.10 407 A 1 
ATOM 3185 N N   . ARG A 0 408 . 75.233   4.145   -23.819 1.00 49.54 408 A 1 
ATOM 3186 C CA  . ARG A 0 408 . 76.488   3.610   -23.255 1.00 49.54 408 A 1 
ATOM 3187 C C   . ARG A 0 408 . 77.682   4.132   -24.064 1.00 49.54 408 A 1 
ATOM 3188 C CB  . ARG A 0 408 . 76.459   2.066   -23.211 1.00 49.54 408 A 1 
ATOM 3189 O O   . ARG A 0 408 . 77.953   3.606   -25.139 1.00 49.54 408 A 1 
ATOM 3190 C CG  . ARG A 0 408 . 75.352   1.496   -22.312 1.00 49.54 408 A 1 
ATOM 3191 C CD  . ARG A 0 408 . 75.440   -0.032  -22.186 1.00 49.54 408 A 1 
ATOM 3192 N NE  . ARG A 0 408 . 74.377   -0.539  -21.306 1.00 49.54 408 A 1 
ATOM 3193 N NH1 . ARG A 0 408 . 74.403   -2.769  -21.825 1.00 49.54 408 A 1 
ATOM 3194 N NH2 . ARG A 0 408 . 72.762   -1.927  -20.560 1.00 49.54 408 A 1 
ATOM 3195 C CZ  . ARG A 0 408 . 73.858   -1.744  -21.229 1.00 49.54 408 A 1 
ATOM 3196 N N   . ASP A 0 409 . 78.411   5.131   -23.560 1.00 41.32 409 A 1 
ATOM 3197 C CA  . ASP A 0 409 . 79.689   5.544   -24.168 1.00 41.32 409 A 1 
ATOM 3198 C C   . ASP A 0 409 . 80.785   4.512   -23.807 1.00 41.32 409 A 1 
ATOM 3199 C CB  . ASP A 0 409 . 80.071   6.997   -23.792 1.00 41.32 409 A 1 
ATOM 3200 O O   . ASP A 0 409 . 81.051   4.232   -22.634 1.00 41.32 409 A 1 
ATOM 3201 C CG  . ASP A 0 409 . 79.222   8.096   -24.481 1.00 41.32 409 A 1 
ATOM 3202 O OD1 . ASP A 0 409 . 78.463   7.783   -25.426 1.00 41.32 409 A 1 
ATOM 3203 O OD2 . ASP A 0 409 . 79.325   9.289   -24.109 1.00 41.32 409 A 1 
ATOM 3204 N N   . ALA A 0 410 . 81.396   3.888   -24.821 1.00 42.38 410 A 1 
ATOM 3205 C CA  . ALA A 0 410 . 82.308   2.755   -24.657 1.00 42.38 410 A 1 
ATOM 3206 C C   . ALA A 0 410 . 83.730   3.157   -24.216 1.00 42.38 410 A 1 
ATOM 3207 C CB  . ALA A 0 410 . 82.333   1.947   -25.960 1.00 42.38 410 A 1 
ATOM 3208 O O   . ALA A 0 410 . 84.379   4.015   -24.816 1.00 42.38 410 A 1 
ATOM 3209 N N   . ASN A 0 411 . 84.256   2.440   -23.216 1.00 39.75 411 A 1 
ATOM 3210 C CA  . ASN A 0 411 . 85.640   2.505   -22.738 1.00 39.75 411 A 1 
ATOM 3211 C C   . ASN A 0 411 . 86.655   2.168   -23.850 1.00 39.75 411 A 1 
ATOM 3212 C CB  . ASN A 0 411 . 85.799   1.495   -21.581 1.00 39.75 411 A 1 
ATOM 3213 O O   . ASN A 0 411 . 86.908   0.994   -24.131 1.00 39.75 411 A 1 
ATOM 3214 C CG  . ASN A 0 411 . 85.173   1.940   -20.276 1.00 39.75 411 A 1 
ATOM 3215 N ND2 . ASN A 0 411 . 84.477   1.062   -19.593 1.00 39.75 411 A 1 
ATOM 3216 O OD1 . ASN A 0 411 . 85.357   3.052   -19.827 1.00 39.75 411 A 1 
ATOM 3217 N N   . SER A 0 412 . 87.303   3.173   -24.443 1.00 36.80 412 A 1 
ATOM 3218 C CA  . SER A 0 412 . 88.457   2.949   -25.321 1.00 36.80 412 A 1 
ATOM 3219 C C   . SER A 0 412 . 89.703   2.660   -24.476 1.00 36.80 412 A 1 
ATOM 3220 C CB  . SER A 0 412 . 88.656   4.128   -26.275 1.00 36.80 412 A 1 
ATOM 3221 O O   . SER A 0 412 . 90.314   3.558   -23.893 1.00 36.80 412 A 1 
ATOM 3222 O OG  . SER A 0 412 . 89.624   3.797   -27.253 1.00 36.80 412 A 1 
ATOM 3223 N N   . TYR A 0 413 . 90.068   1.381   -24.360 1.00 34.48 413 A 1 
ATOM 3224 C CA  . TYR A 0 413 . 91.316   0.962   -23.725 1.00 34.48 413 A 1 
ATOM 3225 C C   . TYR A 0 413 . 92.522   1.451   -24.543 1.00 34.48 413 A 1 
ATOM 3226 C CB  . TYR A 0 413 . 91.345   -0.562  -23.510 1.00 34.48 413 A 1 
ATOM 3227 O O   . TYR A 0 413 . 92.621   1.222   -25.747 1.00 34.48 413 A 1 
ATOM 3228 C CG  . TYR A 0 413 . 91.205   -0.982  -22.057 1.00 34.48 413 A 1 
ATOM 3229 C CD1 . TYR A 0 413 . 92.355   -1.208  -21.273 1.00 34.48 413 A 1 
ATOM 3230 C CD2 . TYR A 0 413 . 89.927   -1.148  -21.490 1.00 34.48 413 A 1 
ATOM 3231 C CE1 . TYR A 0 413 . 92.230   -1.609  -19.928 1.00 34.48 413 A 1 
ATOM 3232 C CE2 . TYR A 0 413 . 89.797   -1.553  -20.147 1.00 34.48 413 A 1 
ATOM 3233 O OH  . TYR A 0 413 . 90.815   -2.183  -18.070 1.00 34.48 413 A 1 
ATOM 3234 C CZ  . TYR A 0 413 . 90.946   -1.787  -19.364 1.00 34.48 413 A 1 
ATOM 3235 N N   . GLY A 0 414 . 93.459   2.111   -23.856 1.00 33.75 414 A 1 
ATOM 3236 C CA  . GLY A 0 414 . 94.632   2.774   -24.426 1.00 33.75 414 A 1 
ATOM 3237 C C   . GLY A 0 414 . 95.506   1.890   -25.321 1.00 33.75 414 A 1 
ATOM 3238 O O   . GLY A 0 414 . 96.315   1.091   -24.843 1.00 33.75 414 A 1 
ATOM 3239 N N   . ALA A 0 415 . 95.413   2.108   -26.631 1.00 33.17 415 A 1 
ATOM 3240 C CA  . ALA A 0 415 . 96.338   1.564   -27.613 1.00 33.17 415 A 1 
ATOM 3241 C C   . ALA A 0 415 . 97.677   2.319   -27.542 1.00 33.17 415 A 1 
ATOM 3242 C CB  . ALA A 0 415 . 95.683   1.635   -28.997 1.00 33.17 415 A 1 
ATOM 3243 O O   . ALA A 0 415 . 97.778   3.498   -27.887 1.00 33.17 415 A 1 
ATOM 3244 N N   . LYS A 0 416 . 98.736   1.641   -27.082 1.00 28.91 416 A 1 
ATOM 3245 C CA  . LYS A 0 416 . 100.111  2.153   -27.160 1.00 28.91 416 A 1 
ATOM 3246 C C   . LYS A 0 416 . 100.521  2.210   -28.631 1.00 28.91 416 A 1 
ATOM 3247 C CB  . LYS A 0 416 . 101.073  1.278   -26.340 1.00 28.91 416 A 1 
ATOM 3248 O O   . LYS A 0 416 . 100.869  1.189   -29.219 1.00 28.91 416 A 1 
ATOM 3249 C CG  . LYS A 0 416 . 100.857  1.439   -24.829 1.00 28.91 416 A 1 
ATOM 3250 C CD  . LYS A 0 416 . 101.808  0.526   -24.045 1.00 28.91 416 A 1 
ATOM 3251 C CE  . LYS A 0 416 . 101.548  0.677   -22.543 1.00 28.91 416 A 1 
ATOM 3252 N NZ  . LYS A 0 416 . 102.317  -0.317  -21.755 1.00 28.91 416 A 1 
ATOM 3253 N N   . ALA A 0 417 . 100.473  3.406   -29.209 1.00 28.13 417 A 1 
ATOM 3254 C CA  . ALA A 0 417 . 100.926  3.672   -30.564 1.00 28.13 417 A 1 
ATOM 3255 C C   . ALA A 0 417 . 102.407  3.288   -30.718 1.00 28.13 417 A 1 
ATOM 3256 C CB  . ALA A 0 417 . 100.662  5.146   -30.894 1.00 28.13 417 A 1 
ATOM 3257 O O   . ALA A 0 417 . 103.290  3.863   -30.083 1.00 28.13 417 A 1 
ATOM 3258 N N   . SER A 0 418 . 102.627  2.258   -31.535 1.00 36.17 418 A 1 
ATOM 3259 C CA  . SER A 0 418 . 103.832  1.933   -32.300 1.00 36.17 418 A 1 
ATOM 3260 C C   . SER A 0 418 . 105.118  2.668   -31.903 1.00 36.17 418 A 1 
ATOM 3261 C CB  . SER A 0 418 . 103.530  2.192   -33.782 1.00 36.17 418 A 1 
ATOM 3262 O O   . SER A 0 418 . 105.339  3.827   -32.262 1.00 36.17 418 A 1 
ATOM 3263 O OG  . SER A 0 418 . 103.134  3.536   -33.971 1.00 36.17 418 A 1 
ATOM 3264 N N   . ALA A 0 419 . 106.046  1.928   -31.294 1.00 29.81 419 A 1 
ATOM 3265 C CA  . ALA A 0 419 . 107.463  2.205   -31.468 1.00 29.81 419 A 1 
ATOM 3266 C C   . ALA A 0 419 . 107.770  2.118   -32.973 1.00 29.81 419 A 1 
ATOM 3267 C CB  . ALA A 0 419 . 108.268  1.193   -30.639 1.00 29.81 419 A 1 
ATOM 3268 O O   . ALA A 0 419 . 107.905  1.029   -33.528 1.00 29.81 419 A 1 
ATOM 3269 N N   . SER A 0 420 . 107.807  3.263   -33.656 1.00 34.74 420 A 1 
ATOM 3270 C CA  . SER A 0 420 . 108.259  3.328   -35.042 1.00 34.74 420 A 1 
ATOM 3271 C C   . SER A 0 420 . 109.708  2.852   -35.082 1.00 34.74 420 A 1 
ATOM 3272 C CB  . SER A 0 420 . 108.114  4.746   -35.598 1.00 34.74 420 A 1 
ATOM 3273 O O   . SER A 0 420 . 110.597  3.480   -34.506 1.00 34.74 420 A 1 
ATOM 3274 O OG  . SER A 0 420 . 108.569  4.792   -36.936 1.00 34.74 420 A 1 
ATOM 3275 N N   . TYR A 0 421 . 109.929  1.715   -35.741 1.00 35.79 421 A 1 
ATOM 3276 C CA  . TYR A 0 421 . 111.243  1.151   -36.016 1.00 35.79 421 A 1 
ATOM 3277 C C   . TYR A 0 421 . 112.101  2.198   -36.741 1.00 35.79 421 A 1 
ATOM 3278 C CB  . TYR A 0 421 . 111.074  -0.133  -36.856 1.00 35.79 421 A 1 
ATOM 3279 O O   . TYR A 0 421 . 111.942  2.449   -37.935 1.00 35.79 421 A 1 
ATOM 3280 C CG  . TYR A 0 421 . 111.305  -1.429  -36.103 1.00 35.79 421 A 1 
ATOM 3281 C CD1 . TYR A 0 421 . 112.503  -2.144  -36.306 1.00 35.79 421 A 1 
ATOM 3282 C CD2 . TYR A 0 421 . 110.322  -1.939  -35.232 1.00 35.79 421 A 1 
ATOM 3283 C CE1 . TYR A 0 421 . 112.715  -3.374  -35.655 1.00 35.79 421 A 1 
ATOM 3284 C CE2 . TYR A 0 421 . 110.533  -3.169  -34.577 1.00 35.79 421 A 1 
ATOM 3285 O OH  . TYR A 0 421 . 111.923  -5.079  -34.164 1.00 35.79 421 A 1 
ATOM 3286 C CZ  . TYR A 0 421 . 111.725  -3.891  -34.791 1.00 35.79 421 A 1 
ATOM 3287 N N   . GLY A 0 422 . 113.025  2.825   -36.013 1.00 31.75 422 A 1 
ATOM 3288 C CA  . GLY A 0 422 . 114.057  3.673   -36.594 1.00 31.75 422 A 1 
ATOM 3289 C C   . GLY A 0 422 . 115.004  2.822   -37.435 1.00 31.75 422 A 1 
ATOM 3290 O O   . GLY A 0 422 . 115.935  2.214   -36.914 1.00 31.75 422 A 1 
ATOM 3291 N N   . LYS A 0 423 . 114.772  2.766   -38.748 1.00 35.39 423 A 1 
ATOM 3292 C CA  . LYS A 0 423 . 115.700  2.172   -39.712 1.00 35.39 423 A 1 
ATOM 3293 C C   . LYS A 0 423 . 116.576  3.281   -40.298 1.00 35.39 423 A 1 
ATOM 3294 C CB  . LYS A 0 423 . 114.911  1.362   -40.759 1.00 35.39 423 A 1 
ATOM 3295 O O   . LYS A 0 423 . 116.281  3.803   -41.365 1.00 35.39 423 A 1 
ATOM 3296 C CG  . LYS A 0 423 . 115.787  0.303   -41.449 1.00 35.39 423 A 1 
ATOM 3297 C CD  . LYS A 0 423 . 115.016  -0.369  -42.593 1.00 35.39 423 A 1 
ATOM 3298 C CE  . LYS A 0 423 . 115.761  -1.598  -43.126 1.00 35.39 423 A 1 
ATOM 3299 N NZ  . LYS A 0 423 . 115.040  -2.203  -44.274 1.00 35.39 423 A 1 
ATOM 3300 N N   . GLY A 0 424 . 117.660  3.629   -39.604 1.00 33.05 424 A 1 
ATOM 3301 C CA  . GLY A 0 424 . 118.748  4.413   -40.197 1.00 33.05 424 A 1 
ATOM 3302 C C   . GLY A 0 424 . 119.420  5.419   -39.265 1.00 33.05 424 A 1 
ATOM 3303 O O   . GLY A 0 424 . 118.893  6.496   -39.043 1.00 33.05 424 A 1 
ATOM 3304 N N   . GLY A 0 425 . 120.632  5.080   -38.818 1.00 31.39 425 A 1 
ATOM 3305 C CA  . GLY A 0 425 . 121.724  6.041   -38.630 1.00 31.39 425 A 1 
ATOM 3306 C C   . GLY A 0 425 . 121.710  6.933   -37.382 1.00 31.39 425 A 1 
ATOM 3307 O O   . GLY A 0 425 . 121.110  7.995   -37.382 1.00 31.39 425 A 1 
ATOM 3308 N N   . TYR A 0 426 . 122.554  6.560   -36.413 1.00 33.28 426 A 1 
ATOM 3309 C CA  . TYR A 0 426 . 123.225  7.436   -35.433 1.00 33.28 426 A 1 
ATOM 3310 C C   . TYR A 0 426 . 122.412  7.956   -34.222 1.00 33.28 426 A 1 
ATOM 3311 C CB  . TYR A 0 426 . 124.048  8.516   -36.166 1.00 33.28 426 A 1 
ATOM 3312 O O   . TYR A 0 426 . 122.046  9.118   -34.134 1.00 33.28 426 A 1 
ATOM 3313 C CG  . TYR A 0 426 . 124.987  7.956   -37.227 1.00 33.28 426 A 1 
ATOM 3314 C CD1 . TYR A 0 426 . 126.234  7.416   -36.853 1.00 33.28 426 A 1 
ATOM 3315 C CD2 . TYR A 0 426 . 124.601  7.946   -38.583 1.00 33.28 426 A 1 
ATOM 3316 C CE1 . TYR A 0 426 . 127.087  6.858   -37.826 1.00 33.28 426 A 1 
ATOM 3317 C CE2 . TYR A 0 426 . 125.443  7.373   -39.556 1.00 33.28 426 A 1 
ATOM 3318 O OH  . TYR A 0 426 . 127.500  6.286   -40.124 1.00 33.28 426 A 1 
ATOM 3319 C CZ  . TYR A 0 426 . 126.689  6.831   -39.180 1.00 33.28 426 A 1 
ATOM 3320 N N   . GLY A 0 427 . 122.258  7.079   -33.218 1.00 31.86 427 A 1 
ATOM 3321 C CA  . GLY A 0 427 . 122.468  7.388   -31.791 1.00 31.86 427 A 1 
ATOM 3322 C C   . GLY A 0 427 . 121.605  8.467   -31.121 1.00 31.86 427 A 1 
ATOM 3323 O O   . GLY A 0 427 . 122.086  9.566   -30.869 1.00 31.86 427 A 1 
ATOM 3324 N N   . GLY A 0 428 . 120.390  8.116   -30.691 1.00 29.22 428 A 1 
ATOM 3325 C CA  . GLY A 0 428 . 119.584  8.931   -29.774 1.00 29.22 428 A 1 
ATOM 3326 C C   . GLY A 0 428 . 118.632  8.060   -28.952 1.00 29.22 428 A 1 
ATOM 3327 O O   . GLY A 0 428 . 117.777  7.375   -29.501 1.00 29.22 428 A 1 
ATOM 3328 N N   . TYR A 0 429 . 118.834  8.037   -27.639 1.00 31.64 429 A 1 
ATOM 3329 C CA  . TYR A 0 429 . 118.215  7.141   -26.662 1.00 31.64 429 A 1 
ATOM 3330 C C   . TYR A 0 429 . 116.689  7.309   -26.561 1.00 31.64 429 A 1 
ATOM 3331 C CB  . TYR A 0 429 . 118.902  7.389   -25.309 1.00 31.64 429 A 1 
ATOM 3332 O O   . TYR A 0 429 . 116.180  8.418   -26.407 1.00 31.64 429 A 1 
ATOM 3333 C CG  . TYR A 0 429 . 120.415  7.242   -25.378 1.00 31.64 429 A 1 
ATOM 3334 C CD1 . TYR A 0 429 . 121.002  5.984   -25.150 1.00 31.64 429 A 1 
ATOM 3335 C CD2 . TYR A 0 429 . 121.226  8.341   -25.734 1.00 31.64 429 A 1 
ATOM 3336 C CE1 . TYR A 0 429 . 122.393  5.818   -25.291 1.00 31.64 429 A 1 
ATOM 3337 C CE2 . TYR A 0 429 . 122.615  8.174   -25.896 1.00 31.64 429 A 1 
ATOM 3338 O OH  . TYR A 0 429 . 124.539  6.735   -25.822 1.00 31.64 429 A 1 
ATOM 3339 C CZ  . TYR A 0 429 . 123.200  6.909   -25.673 1.00 31.64 429 A 1 
ATOM 3340 N N   . GLY A 0 430 . 115.966  6.188   -26.613 1.00 29.93 430 A 1 
ATOM 3341 C CA  . GLY A 0 430 . 114.512  6.135   -26.500 1.00 29.93 430 A 1 
ATOM 3342 C C   . GLY A 0 430 . 114.009  6.497   -25.101 1.00 29.93 430 A 1 
ATOM 3343 O O   . GLY A 0 430 . 114.283  5.795   -24.130 1.00 29.93 430 A 1 
ATOM 3344 N N   . LYS A 0 431 . 113.204  7.559   -25.010 1.00 31.00 431 A 1 
ATOM 3345 C CA  . LYS A 0 431 . 112.242  7.754   -23.921 1.00 31.00 431 A 1 
ATOM 3346 C C   . LYS A 0 431 . 110.903  7.152   -24.346 1.00 31.00 431 A 1 
ATOM 3347 C CB  . LYS A 0 431 . 112.095  9.243   -23.556 1.00 31.00 431 A 1 
ATOM 3348 O O   . LYS A 0 431 . 110.085  7.823   -24.962 1.00 31.00 431 A 1 
ATOM 3349 C CG  . LYS A 0 431 . 113.113  9.723   -22.514 1.00 31.00 431 A 1 
ATOM 3350 C CD  . LYS A 0 431 . 112.697  11.109  -21.996 1.00 31.00 431 A 1 
ATOM 3351 C CE  . LYS A 0 431 . 113.640  11.596  -20.891 1.00 31.00 431 A 1 
ATOM 3352 N NZ  . LYS A 0 431 . 113.120  12.824  -20.237 1.00 31.00 431 A 1 
ATOM 3353 N N   . ALA A 0 432 . 110.689  5.888   -24.003 1.00 32.61 432 A 1 
ATOM 3354 C CA  . ALA A 0 432 . 109.362  5.290   -23.932 1.00 32.61 432 A 1 
ATOM 3355 C C   . ALA A 0 432 . 109.007  5.165   -22.444 1.00 32.61 432 A 1 
ATOM 3356 C CB  . ALA A 0 432 . 109.378  3.945   -24.672 1.00 32.61 432 A 1 
ATOM 3357 O O   . ALA A 0 432 . 109.523  4.287   -21.759 1.00 32.61 432 A 1 
ATOM 3358 N N   . ALA A 0 433 . 108.195  6.083   -21.918 1.00 26.53 433 A 1 
ATOM 3359 C CA  . ALA A 0 433 . 107.705  6.020   -20.540 1.00 26.53 433 A 1 
ATOM 3360 C C   . ALA A 0 433 . 106.343  6.722   -20.421 1.00 26.53 433 A 1 
ATOM 3361 C CB  . ALA A 0 433 . 108.756  6.586   -19.578 1.00 26.53 433 A 1 
ATOM 3362 O O   . ALA A 0 433 . 106.244  7.927   -20.223 1.00 26.53 433 A 1 
ATOM 3363 N N   . SER A 0 434 . 105.317  5.904   -20.622 1.00 31.55 434 A 1 
ATOM 3364 C CA  . SER A 0 434 . 103.910  5.983   -20.226 1.00 31.55 434 A 1 
ATOM 3365 C C   . SER A 0 434 . 103.541  6.964   -19.097 1.00 31.55 434 A 1 
ATOM 3366 C CB  . SER A 0 434 . 103.553  4.574   -19.705 1.00 31.55 434 A 1 
ATOM 3367 O O   . SER A 0 434 . 104.109  6.890   -18.012 1.00 31.55 434 A 1 
ATOM 3368 O OG  . SER A 0 434 . 104.206  3.528   -20.426 1.00 31.55 434 A 1 
ATOM 3369 N N   . ALA A 0 435 . 102.470  7.738   -19.293 1.00 30.65 435 A 1 
ATOM 3370 C CA  . ALA A 0 435 . 101.568  8.173   -18.222 1.00 30.65 435 A 1 
ATOM 3371 C C   . ALA A 0 435 . 100.155  8.335   -18.811 1.00 30.65 435 A 1 
ATOM 3372 C CB  . ALA A 0 435 . 102.086  9.459   -17.567 1.00 30.65 435 A 1 
ATOM 3373 O O   . ALA A 0 435 . 99.845   9.344   -19.436 1.00 30.65 435 A 1 
ATOM 3374 N N   . GLY A 0 436 . 99.336   7.288   -18.681 1.00 27.89 436 A 1 
ATOM 3375 C CA  . GLY A 0 436 . 97.896   7.366   -18.912 1.00 27.89 436 A 1 
ATOM 3376 C C   . GLY A 0 436 . 97.224   7.995   -17.695 1.00 27.89 436 A 1 
ATOM 3377 O O   . GLY A 0 436 . 97.567   7.648   -16.568 1.00 27.89 436 A 1 
ATOM 3378 N N   . ASN A 0 437 . 96.302   8.927   -17.917 1.00 28.15 437 A 1 
ATOM 3379 C CA  . ASN A 0 437 . 95.463   9.496   -16.869 1.00 28.15 437 A 1 
ATOM 3380 C C   . ASN A 0 437 . 94.113   9.894   -17.479 1.00 28.15 437 A 1 
ATOM 3381 C CB  . ASN A 0 437 . 96.184   10.698  -16.210 1.00 28.15 437 A 1 
ATOM 3382 O O   . ASN A 0 437 . 94.096   10.668  -18.429 1.00 28.15 437 A 1 
ATOM 3383 C CG  . ASN A 0 437 . 96.489   10.488  -14.736 1.00 28.15 437 A 1 
ATOM 3384 N ND2 . ASN A 0 437 . 97.421   11.234  -14.190 1.00 28.15 437 A 1 
ATOM 3385 O OD1 . ASN A 0 437 . 95.899   9.681   -14.041 1.00 28.15 437 A 1 
ATOM 3386 N N   . GLY A 0 438 . 93.033   9.343   -16.917 1.00 29.27 438 A 1 
ATOM 3387 C CA  . GLY A 0 438 . 91.657   9.849   -16.994 1.00 29.27 438 A 1 
ATOM 3388 C C   . GLY A 0 438 . 90.962   9.786   -18.355 1.00 29.27 438 A 1 
ATOM 3389 O O   . GLY A 0 438 . 91.045   10.729  -19.130 1.00 29.27 438 A 1 
ATOM 3390 N N   . ALA A 0 439 . 90.209   8.717   -18.616 1.00 31.80 439 A 1 
ATOM 3391 C CA  . ALA A 0 439 . 89.054   8.790   -19.509 1.00 31.80 439 A 1 
ATOM 3392 C C   . ALA A 0 439 . 87.813   8.633   -18.622 1.00 31.80 439 A 1 
ATOM 3393 C CB  . ALA A 0 439 . 89.166   7.739   -20.621 1.00 31.80 439 A 1 
ATOM 3394 O O   . ALA A 0 439 . 87.546   7.544   -18.112 1.00 31.80 439 A 1 
ATOM 3395 N N   . ASP A 0 440 . 87.149   9.754   -18.354 1.00 35.97 440 A 1 
ATOM 3396 C CA  . ASP A 0 440 . 85.967   9.842   -17.502 1.00 35.97 440 A 1 
ATOM 3397 C C   . ASP A 0 440 . 84.723   9.310   -18.239 1.00 35.97 440 A 1 
ATOM 3398 C CB  . ASP A 0 440 . 85.802   11.289  -17.006 1.00 35.97 440 A 1 
ATOM 3399 O O   . ASP A 0 440 . 84.519   9.576   -19.423 1.00 35.97 440 A 1 
ATOM 3400 C CG  . ASP A 0 440 . 86.976   11.728  -16.117 1.00 35.97 440 A 1 
ATOM 3401 O OD1 . ASP A 0 440 . 87.272   10.998  -15.143 1.00 35.97 440 A 1 
ATOM 3402 O OD2 . ASP A 0 440 . 87.594   12.770  -16.431 1.00 35.97 440 A 1 
ATOM 3403 N N   . TYR A 0 441 . 83.924   8.522   -17.517 1.00 36.27 441 A 1 
ATOM 3404 C CA  . TYR A 0 441 . 82.692   7.847   -17.945 1.00 36.27 441 A 1 
ATOM 3405 C C   . TYR A 0 441 . 81.541   8.829   -18.230 1.00 36.27 441 A 1 
ATOM 3406 C CB  . TYR A 0 441 . 82.245   6.926   -16.790 1.00 36.27 441 A 1 
ATOM 3407 O O   . TYR A 0 441 . 81.280   9.693   -17.398 1.00 36.27 441 A 1 
ATOM 3408 C CG  . TYR A 0 441 . 82.778   5.507   -16.799 1.00 36.27 441 A 1 
ATOM 3409 C CD1 . TYR A 0 441 . 81.916   4.461   -17.185 1.00 36.27 441 A 1 
ATOM 3410 C CD2 . TYR A 0 441 . 84.094   5.218   -16.387 1.00 36.27 441 A 1 
ATOM 3411 C CE1 . TYR A 0 441 . 82.361   3.128   -17.156 1.00 36.27 441 A 1 
ATOM 3412 C CE2 . TYR A 0 441 . 84.545   3.883   -16.361 1.00 36.27 441 A 1 
ATOM 3413 O OH  . TYR A 0 441 . 84.107   1.551   -16.720 1.00 36.27 441 A 1 
ATOM 3414 C CZ  . TYR A 0 441 . 83.675   2.839   -16.743 1.00 36.27 441 A 1 
ATOM 3415 N N   . TRP A 0 442 . 80.778   8.619   -19.314 1.00 34.69 442 A 1 
ATOM 3416 C CA  . TRP A 0 442 . 79.556   9.386   -19.624 1.00 34.69 442 A 1 
ATOM 3417 C C   . TRP A 0 442 . 78.474   8.511   -20.271 1.00 34.69 442 A 1 
ATOM 3418 C CB  . TRP A 0 442 . 79.897   10.589  -20.519 1.00 34.69 442 A 1 
ATOM 3419 O O   . TRP A 0 442 . 78.285   8.517   -21.481 1.00 34.69 442 A 1 
ATOM 3420 C CG  . TRP A 0 442 . 80.738   11.631  -19.856 1.00 34.69 442 A 1 
ATOM 3421 C CD1 . TRP A 0 442 . 82.087   11.689  -19.895 1.00 34.69 442 A 1 
ATOM 3422 C CD2 . TRP A 0 442 . 80.313   12.725  -18.986 1.00 34.69 442 A 1 
ATOM 3423 C CE2 . TRP A 0 442 . 81.480   13.405  -18.523 1.00 34.69 442 A 1 
ATOM 3424 C CE3 . TRP A 0 442 . 79.065   13.201  -18.527 1.00 34.69 442 A 1 
ATOM 3425 N NE1 . TRP A 0 442 . 82.531   12.728  -19.103 1.00 34.69 442 A 1 
ATOM 3426 C CH2 . TRP A 0 442 . 80.157   14.952  -17.216 1.00 34.69 442 A 1 
ATOM 3427 C CZ2 . TRP A 0 442 . 81.415   14.503  -17.652 1.00 34.69 442 A 1 
ATOM 3428 C CZ3 . TRP A 0 442 . 78.988   14.303  -17.653 1.00 34.69 442 A 1 
ATOM 3429 N N   . GLY A 0 443 . 77.741   7.736   -19.475 1.00 45.65 443 A 1 
ATOM 3430 C CA  . GLY A 0 443 . 76.472   7.178   -19.939 1.00 45.65 443 A 1 
ATOM 3431 C C   . GLY A 0 443 . 75.331   8.069   -19.470 1.00 45.65 443 A 1 
ATOM 3432 O O   . GLY A 0 443 . 75.097   8.132   -18.266 1.00 45.65 443 A 1 
ATOM 3433 N N   . ASN A 0 444 . 74.648   8.762   -20.383 1.00 50.85 444 A 1 
ATOM 3434 C CA  . ASN A 0 444 . 73.401   9.449   -20.047 1.00 50.85 444 A 1 
ATOM 3435 C C   . ASN A 0 444 . 72.268   8.428   -20.201 1.00 50.85 444 A 1 
ATOM 3436 C CB  . ASN A 0 444 . 73.194   10.701  -20.923 1.00 50.85 444 A 1 
ATOM 3437 O O   . ASN A 0 444 . 72.032   7.935   -21.306 1.00 50.85 444 A 1 
ATOM 3438 C CG  . ASN A 0 444 . 74.154   11.846  -20.635 1.00 50.85 444 A 1 
ATOM 3439 N ND2 . ASN A 0 444 . 74.025   12.936  -21.356 1.00 50.85 444 A 1 
ATOM 3440 O OD1 . ASN A 0 444 . 75.022   11.808  -19.781 1.00 50.85 444 A 1 
ATOM 3441 N N   . GLN A 0 445 . 71.618   8.098   -19.089 1.00 56.24 445 A 1 
ATOM 3442 C CA  . GLN A 0 445 . 70.353   7.368   -19.054 1.00 56.24 445 A 1 
ATOM 3443 C C   . GLN A 0 445 . 69.250   8.375   -18.732 1.00 56.24 445 A 1 
ATOM 3444 C CB  . GLN A 0 445 . 70.417   6.247   -18.002 1.00 56.24 445 A 1 
ATOM 3445 O O   . GLN A 0 445 . 69.428   9.206   -17.829 1.00 56.24 445 A 1 
ATOM 3446 C CG  . GLN A 0 445 . 71.343   5.096   -18.428 1.00 56.24 445 A 1 
ATOM 3447 C CD  . GLN A 0 445 . 71.483   3.999   -17.372 1.00 56.24 445 A 1 
ATOM 3448 N NE2 . GLN A 0 445 . 72.024   2.845   -17.700 1.00 56.24 445 A 1 
ATOM 3449 O OE1 . GLN A 0 445 . 71.157   4.145   -16.205 1.00 56.24 445 A 1 
ATOM 3450 N N   . GLY A 0 446 . 68.151   8.313   -19.475 1.00 61.16 446 A 1 
ATOM 3451 C CA  . GLY A 0 446 . 66.949   9.083   -19.192 1.00 61.16 446 A 1 
ATOM 3452 C C   . GLY A 0 446 . 65.697   8.255   -19.442 1.00 61.16 446 A 1 
ATOM 3453 O O   . GLY A 0 446 . 65.740   7.288   -20.208 1.00 61.16 446 A 1 
ATOM 3454 N N   . SER A 0 447 . 64.639   8.624   -18.731 1.00 64.98 447 A 1 
ATOM 3455 C CA  . SER A 0 447 . 63.283   8.148   -18.969 1.00 64.98 447 A 1 
ATOM 3456 C C   . SER A 0 447 . 62.310   9.302   -18.789 1.00 64.98 447 A 1 
ATOM 3457 C CB  . SER A 0 447 . 62.909   7.008   -18.009 1.00 64.98 447 A 1 
ATOM 3458 O O   . SER A 0 447 . 62.435   10.009  -17.783 1.00 64.98 447 A 1 
ATOM 3459 O OG  . SER A 0 447 . 62.738   7.469   -16.666 1.00 64.98 447 A 1 
ATOM 3460 N N   . ASP A 0 448 . 61.343   9.419   -19.672 1.00 68.84 448 A 1 
ATOM 3461 C CA  . ASP A 0 448 . 60.211   10.334  -19.625 1.00 68.84 448 A 1 
ATOM 3462 C C   . ASP A 0 448 . 58.914   9.521   -19.637 1.00 68.84 448 A 1 
ATOM 3463 C CB  . ASP A 0 448 . 60.285   11.437  -20.705 1.00 68.84 448 A 1 
ATOM 3464 O O   . ASP A 0 448 . 58.844   8.438   -20.218 1.00 68.84 448 A 1 
ATOM 3465 C CG  . ASP A 0 448 . 60.810   11.079  -22.110 1.00 68.84 448 A 1 
ATOM 3466 O OD1 . ASP A 0 448 . 61.654   10.150  -22.223 1.00 68.84 448 A 1 
ATOM 3467 O OD2 . ASP A 0 448 . 60.610   11.913  -23.019 1.00 68.84 448 A 1 
ATOM 3468 N N   . PHE A 0 449 . 57.953   9.982   -18.845 1.00 68.55 449 A 1 
ATOM 3469 C CA  . PHE A 0 449 . 56.631   9.392   -18.701 1.00 68.55 449 A 1 
ATOM 3470 C C   . PHE A 0 449 . 55.628   10.530  -18.758 1.00 68.55 449 A 1 
ATOM 3471 C CB  . PHE A 0 449 . 56.521   8.644   -17.361 1.00 68.55 449 A 1 
ATOM 3472 O O   . PHE A 0 449 . 55.668   11.390  -17.871 1.00 68.55 449 A 1 
ATOM 3473 C CG  . PHE A 0 449 . 55.120   8.155   -17.029 1.00 68.55 449 A 1 
ATOM 3474 C CD1 . PHE A 0 449 . 54.293   8.884   -16.148 1.00 68.55 449 A 1 
ATOM 3475 C CD2 . PHE A 0 449 . 54.621   6.990   -17.640 1.00 68.55 449 A 1 
ATOM 3476 C CE1 . PHE A 0 449 . 52.992   8.432   -15.858 1.00 68.55 449 A 1 
ATOM 3477 C CE2 . PHE A 0 449 . 53.322   6.536   -17.347 1.00 68.55 449 A 1 
ATOM 3478 C CZ  . PHE A 0 449 . 52.511   7.251   -16.451 1.00 68.55 449 A 1 
ATOM 3479 N N   . ASP A 0 450 . 54.754   10.500  -19.750 1.00 74.96 450 A 1 
ATOM 3480 C CA  . ASP A 0 450 . 53.613   11.394  -19.834 1.00 74.96 450 A 1 
ATOM 3481 C C   . ASP A 0 450 . 52.322   10.558  -19.735 1.00 74.96 450 A 1 
ATOM 3482 C CB  . ASP A 0 450 . 53.702   12.303  -21.077 1.00 74.96 450 A 1 
ATOM 3483 O O   . ASP A 0 450 . 52.235   9.406   -20.169 1.00 74.96 450 A 1 
ATOM 3484 C CG  . ASP A 0 450 . 54.889   13.277  -21.110 1.00 74.96 450 A 1 
ATOM 3485 O OD1 . ASP A 0 450 . 55.263   13.802  -20.033 1.00 74.96 450 A 1 
ATOM 3486 O OD2 . ASP A 0 450 . 55.353   13.638  -22.219 1.00 74.96 450 A 1 
ATOM 3487 N N   . ALA A 0 451 . 51.315   11.114  -19.065 1.00 75.51 451 A 1 
ATOM 3488 C CA  . ALA A 0 451 . 50.000   10.500  -18.948 1.00 75.51 451 A 1 
ATOM 3489 C C   . ALA A 0 451 . 48.909   11.565  -18.952 1.00 75.51 451 A 1 
ATOM 3490 C CB  . ALA A 0 451 . 49.934   9.624   -17.692 1.00 75.51 451 A 1 
ATOM 3491 O O   . ALA A 0 451 . 49.080   12.665  -18.421 1.00 75.51 451 A 1 
ATOM 3492 N N   . TRP A 0 452 . 47.756   11.234  -19.521 1.00 80.67 452 A 1 
ATOM 3493 C CA  . TRP A 0 452 . 46.564   12.078  -19.487 1.00 80.67 452 A 1 
ATOM 3494 C C   . TRP A 0 452 . 45.321   11.213  -19.317 1.00 80.67 452 A 1 
ATOM 3495 C CB  . TRP A 0 452 . 46.496   12.967  -20.745 1.00 80.67 452 A 1 
ATOM 3496 O O   . TRP A 0 452 . 45.237   10.129  -19.890 1.00 80.67 452 A 1 
ATOM 3497 C CG  . TRP A 0 452 . 45.120   13.250  -21.283 1.00 80.67 452 A 1 
ATOM 3498 C CD1 . TRP A 0 452 . 44.152   13.964  -20.665 1.00 80.67 452 A 1 
ATOM 3499 C CD2 . TRP A 0 452 . 44.499   12.706  -22.486 1.00 80.67 452 A 1 
ATOM 3500 C CE2 . TRP A 0 452 . 43.128   13.101  -22.508 1.00 80.67 452 A 1 
ATOM 3501 C CE3 . TRP A 0 452 . 44.948   11.881  -23.539 1.00 80.67 452 A 1 
ATOM 3502 N NE1 . TRP A 0 452 . 42.966   13.848  -21.361 1.00 80.67 452 A 1 
ATOM 3503 C CH2 . TRP A 0 452 . 42.729   11.879  -24.560 1.00 80.67 452 A 1 
ATOM 3504 C CZ2 . TRP A 0 452 . 42.246   12.696  -23.522 1.00 80.67 452 A 1 
ATOM 3505 C CZ3 . TRP A 0 452 . 44.077   11.475  -24.568 1.00 80.67 452 A 1 
ATOM 3506 N N   . GLY A 0 453 . 44.336   11.731  -18.582 1.00 83.39 453 A 1 
ATOM 3507 C CA  . GLY A 0 453 . 43.013   11.134  -18.514 1.00 83.39 453 A 1 
ATOM 3508 C C   . GLY A 0 453 . 41.863   12.136  -18.473 1.00 83.39 453 A 1 
ATOM 3509 O O   . GLY A 0 453 . 42.039   13.339  -18.230 1.00 83.39 453 A 1 
ATOM 3510 N N   . ARG A 0 454 . 40.670   11.615  -18.753 1.00 86.92 454 A 1 
ATOM 3511 C CA  . ARG A 0 454 . 39.380   12.282  -18.616 1.00 86.92 454 A 1 
ATOM 3512 C C   . ARG A 0 454 . 38.375   11.295  -18.024 1.00 86.92 454 A 1 
ATOM 3513 C CB  . ARG A 0 454 . 38.919   12.803  -19.979 1.00 86.92 454 A 1 
ATOM 3514 O O   . ARG A 0 454 . 38.207   10.236  -18.607 1.00 86.92 454 A 1 
ATOM 3515 C CG  . ARG A 0 454 . 37.599   13.572  -19.861 1.00 86.92 454 A 1 
ATOM 3516 C CD  . ARG A 0 454 . 37.215   14.113  -21.235 1.00 86.92 454 A 1 
ATOM 3517 N NE  . ARG A 0 454 . 36.015   14.959  -21.145 1.00 86.92 454 A 1 
ATOM 3518 N NH1 . ARG A 0 454 . 35.103   14.392  -23.165 1.00 86.92 454 A 1 
ATOM 3519 N NH2 . ARG A 0 454 . 33.932   15.637  -21.750 1.00 86.92 454 A 1 
ATOM 3520 C CZ  . ARG A 0 454 . 35.035   15.008  -22.018 1.00 86.92 454 A 1 
ATOM 3521 N N   . ASP A 0 455 . 37.717   11.694  -16.950 1.00 89.54 455 A 1 
ATOM 3522 C CA  . ASP A 0 455 . 36.712   10.930  -16.198 1.00 89.54 455 A 1 
ATOM 3523 C C   . ASP A 0 455 . 35.387   11.703  -16.293 1.00 89.54 455 A 1 
ATOM 3524 C CB  . ASP A 0 455 . 37.253   10.775  -14.764 1.00 89.54 455 A 1 
ATOM 3525 O O   . ASP A 0 455 . 35.360   12.915  -16.048 1.00 89.54 455 A 1 
ATOM 3526 C CG  . ASP A 0 455 . 36.265   10.281  -13.697 1.00 89.54 455 A 1 
ATOM 3527 O OD1 . ASP A 0 455 . 35.048   10.286  -13.978 1.00 89.54 455 A 1 
ATOM 3528 O OD2 . ASP A 0 455 . 36.751   10.139  -12.545 1.00 89.54 455 A 1 
ATOM 3529 N N   . GLN A 0 456 . 34.319   11.047  -16.751 1.00 91.45 456 A 1 
ATOM 3530 C CA  . GLN A 0 456 . 33.001   11.654  -16.946 1.00 91.45 456 A 1 
ATOM 3531 C C   . GLN A 0 456 . 31.907   10.889  -16.204 1.00 91.45 456 A 1 
ATOM 3532 C CB  . GLN A 0 456 . 32.658   11.771  -18.436 1.00 91.45 456 A 1 
ATOM 3533 O O   . GLN A 0 456 . 31.149   10.110  -16.785 1.00 91.45 456 A 1 
ATOM 3534 C CG  . GLN A 0 456 . 33.235   13.007  -19.122 1.00 91.45 456 A 1 
ATOM 3535 C CD  . GLN A 0 456 . 32.974   12.892  -20.615 1.00 91.45 456 A 1 
ATOM 3536 N NE2 . GLN A 0 456 . 33.813   12.174  -21.317 1.00 91.45 456 A 1 
ATOM 3537 O OE1 . GLN A 0 456 . 32.063   13.460  -21.210 1.00 91.45 456 A 1 
ATOM 3538 N N   . ASP A 0 457 . 31.722   11.276  -14.953 1.00 92.75 457 A 1 
ATOM 3539 C CA  . ASP A 0 457 . 30.659   10.785  -14.096 1.00 92.75 457 A 1 
ATOM 3540 C C   . ASP A 0 457 . 29.288   11.439  -14.360 1.00 92.75 457 A 1 
ATOM 3541 C CB  . ASP A 0 457 . 31.080   11.040  -12.645 1.00 92.75 457 A 1 
ATOM 3542 O O   . ASP A 0 457 . 29.123   12.663  -14.442 1.00 92.75 457 A 1 
ATOM 3543 C CG  . ASP A 0 457 . 31.849   9.892   -12.000 1.00 92.75 457 A 1 
ATOM 3544 O OD1 . ASP A 0 457 . 31.375   8.757   -12.227 1.00 92.75 457 A 1 
ATOM 3545 O OD2 . ASP A 0 457 . 32.522   10.170  -10.981 1.00 92.75 457 A 1 
ATOM 3546 N N   . LEU A 0 458 . 28.230   10.624  -14.370 1.00 94.66 458 A 1 
ATOM 3547 C CA  . LEU A 0 458 . 26.835   11.058  -14.281 1.00 94.66 458 A 1 
ATOM 3548 C C   . LEU A 0 458 . 26.056   10.168  -13.314 1.00 94.66 458 A 1 
ATOM 3549 C CB  . LEU A 0 458 . 26.194   11.065  -15.681 1.00 94.66 458 A 1 
ATOM 3550 O O   . LEU A 0 458 . 25.859   8.982   -13.547 1.00 94.66 458 A 1 
ATOM 3551 C CG  . LEU A 0 458 . 24.683   11.380  -15.697 1.00 94.66 458 A 1 
ATOM 3552 C CD1 . LEU A 0 458 . 24.360   12.811  -15.257 1.00 94.66 458 A 1 
ATOM 3553 C CD2 . LEU A 0 458 . 24.113   11.201  -17.104 1.00 94.66 458 A 1 
ATOM 3554 N N   . SER A 0 459 . 25.458   10.778  -12.291 1.00 97.10 459 A 1 
ATOM 3555 C CA  . SER A 0 459 . 24.551   10.106  -11.358 1.00 97.10 459 A 1 
ATOM 3556 C C   . SER A 0 459 . 23.206   10.818  -11.282 1.00 97.10 459 A 1 
ATOM 3557 C CB  . SER A 0 459 . 25.202   10.007  -9.982  1.00 97.10 459 A 1 
ATOM 3558 O O   . SER A 0 459 . 23.125   12.017  -10.989 1.00 97.10 459 A 1 
ATOM 3559 O OG  . SER A 0 459 . 24.365   9.318   -9.063  1.00 97.10 459 A 1 
ATOM 3560 N N   . VAL A 0 460 . 22.120   10.075  -11.486 1.00 96.75 460 A 1 
ATOM 3561 C CA  . VAL A 0 460 . 20.745   10.560  -11.342 1.00 96.75 460 A 1 
ATOM 3562 C C   . VAL A 0 460 . 19.996   9.676   -10.355 1.00 96.75 460 A 1 
ATOM 3563 C CB  . VAL A 0 460 . 20.012   10.632  -12.695 1.00 96.75 460 A 1 
ATOM 3564 O O   . VAL A 0 460 . 19.935   8.466   -10.525 1.00 96.75 460 A 1 
ATOM 3565 C CG1 . VAL A 0 460 . 18.594   11.201  -12.526 1.00 96.75 460 A 1 
ATOM 3566 C CG2 . VAL A 0 460 . 20.762   11.522  -13.696 1.00 96.75 460 A 1 
ATOM 3567 N N   . LYS A 0 461 . 19.376   10.289  -9.345  1.00 97.40 461 A 1 
ATOM 3568 C CA  . LYS A 0 461 . 18.428   9.630   -8.440  1.00 97.40 461 A 1 
ATOM 3569 C C   . LYS A 0 461 . 17.103   10.363  -8.491  1.00 97.40 461 A 1 
ATOM 3570 C CB  . LYS A 0 461 . 18.965   9.557   -7.007  1.00 97.40 461 A 1 
ATOM 3571 O O   . LYS A 0 461 . 17.056   11.563  -8.214  1.00 97.40 461 A 1 
ATOM 3572 C CG  . LYS A 0 461 . 20.247   8.724   -6.921  1.00 97.40 461 A 1 
ATOM 3573 C CD  . LYS A 0 461 . 20.651   8.486   -5.463  1.00 97.40 461 A 1 
ATOM 3574 C CE  . LYS A 0 461 . 21.971   7.709   -5.451  1.00 97.40 461 A 1 
ATOM 3575 N NZ  . LYS A 0 461 . 21.884   6.482   -4.634  1.00 97.40 461 A 1 
ATOM 3576 N N   . GLU A 0 462 . 16.049   9.656   -8.847  1.00 96.69 462 A 1 
ATOM 3577 C CA  . GLU A 0 462 . 14.686   10.163  -8.929  1.00 96.69 462 A 1 
ATOM 3578 C C   . GLU A 0 462 . 13.768   9.251   -8.131  1.00 96.69 462 A 1 
ATOM 3579 C CB  . GLU A 0 462 . 14.242   10.263  -10.396 1.00 96.69 462 A 1 
ATOM 3580 O O   . GLU A 0 462 . 13.808   8.042   -8.319  1.00 96.69 462 A 1 
ATOM 3581 C CG  . GLU A 0 462 . 14.889   11.483  -11.061 1.00 96.69 462 A 1 
ATOM 3582 C CD  . GLU A 0 462 . 14.566   11.631  -12.549 1.00 96.69 462 A 1 
ATOM 3583 O OE1 . GLU A 0 462 . 15.348   12.304  -13.267 1.00 96.69 462 A 1 
ATOM 3584 O OE2 . GLU A 0 462 . 13.571   11.063  -13.050 1.00 96.69 462 A 1 
ATOM 3585 N N   . SER A 0 463 . 12.949   9.833   -7.262  1.00 97.27 463 A 1 
ATOM 3586 C CA  . SER A 0 463 . 11.927   9.106   -6.518  1.00 97.27 463 A 1 
ATOM 3587 C C   . SER A 0 463 . 10.600   9.853   -6.551  1.00 97.27 463 A 1 
ATOM 3588 C CB  . SER A 0 463 . 12.366   8.783   -5.087  1.00 97.27 463 A 1 
ATOM 3589 O O   . SER A 0 463 . 10.556   11.091  -6.579  1.00 97.27 463 A 1 
ATOM 3590 O OG  . SER A 0 463 . 12.423   9.930   -4.254  1.00 97.27 463 A 1 
ATOM 3591 N N   . TYR A 0 464 . 9.516    9.094   -6.567  1.00 96.66 464 A 1 
ATOM 3592 C CA  . TYR A 0 464 . 8.150    9.576   -6.467  1.00 96.66 464 A 1 
ATOM 3593 C C   . TYR A 0 464 . 7.378    8.660   -5.530  1.00 96.66 464 A 1 
ATOM 3594 C CB  . TYR A 0 464 . 7.498    9.606   -7.852  1.00 96.66 464 A 1 
ATOM 3595 O O   . TYR A 0 464 . 7.374    7.455   -5.746  1.00 96.66 464 A 1 
ATOM 3596 C CG  . TYR A 0 464 . 6.019    9.939   -7.810  1.00 96.66 464 A 1 
ATOM 3597 C CD1 . TYR A 0 464 . 5.053    8.913   -7.849  1.00 96.66 464 A 1 
ATOM 3598 C CD2 . TYR A 0 464 . 5.618    11.280  -7.667  1.00 96.66 464 A 1 
ATOM 3599 C CE1 . TYR A 0 464 . 3.683    9.235   -7.787  1.00 96.66 464 A 1 
ATOM 3600 C CE2 . TYR A 0 464 . 4.251    11.604  -7.592  1.00 96.66 464 A 1 
ATOM 3601 O OH  . TYR A 0 464 . 1.965    10.905  -7.628  1.00 96.66 464 A 1 
ATOM 3602 C CZ  . TYR A 0 464 . 3.282    10.582  -7.665  1.00 96.66 464 A 1 
ATOM 3603 N N   . ASP A 0 465 . 6.699    9.241   -4.549  1.00 96.85 465 A 1 
ATOM 3604 C CA  . ASP A 0 465 . 5.858    8.515   -3.604  1.00 96.85 465 A 1 
ATOM 3605 C C   . ASP A 0 465 . 4.504    9.206   -3.490  1.00 96.85 465 A 1 
ATOM 3606 C CB  . ASP A 0 465 . 6.526    8.443   -2.224  1.00 96.85 465 A 1 
ATOM 3607 O O   . ASP A 0 465 . 4.426    10.419  -3.286  1.00 96.85 465 A 1 
ATOM 3608 C CG  . ASP A 0 465 . 7.755    7.534   -2.195  1.00 96.85 465 A 1 
ATOM 3609 O OD1 . ASP A 0 465 . 7.630    6.389   -2.675  1.00 96.85 465 A 1 
ATOM 3610 O OD2 . ASP A 0 465 . 8.784    7.976   -1.631  1.00 96.85 465 A 1 
ATOM 3611 N N   . GLN A 0 466 . 3.432    8.430   -3.586  1.00 96.79 466 A 1 
ATOM 3612 C CA  . GLN A 0 466 . 2.073    8.877   -3.336  1.00 96.79 466 A 1 
ATOM 3613 C C   . GLN A 0 466 . 1.401    7.931   -2.346  1.00 96.79 466 A 1 
ATOM 3614 C CB  . GLN A 0 466 . 1.310    8.990   -4.662  1.00 96.79 466 A 1 
ATOM 3615 O O   . GLN A 0 466 . 1.213    6.748   -2.625  1.00 96.79 466 A 1 
ATOM 3616 C CG  . GLN A 0 466 . -0.136   9.452   -4.439  1.00 96.79 466 A 1 
ATOM 3617 C CD  . GLN A 0 466 . -0.874   9.796   -5.729  1.00 96.79 466 A 1 
ATOM 3618 N NE2 . GLN A 0 466 . -1.949   10.540  -5.645  1.00 96.79 466 A 1 
ATOM 3619 O OE1 . GLN A 0 466 . -0.544   9.411   -6.834  1.00 96.79 466 A 1 
ATOM 3620 N N   . THR A 0 467 . 0.976    8.457   -1.199  1.00 96.64 467 A 1 
ATOM 3621 C CA  . THR A 0 467 . 0.272    7.697   -0.166  1.00 96.64 467 A 1 
ATOM 3622 C C   . THR A 0 467 . -1.118   8.276   0.073   1.00 96.64 467 A 1 
ATOM 3623 C CB  . THR A 0 467 . 1.050    7.662   1.156   1.00 96.64 467 A 1 
ATOM 3624 O O   . THR A 0 467 . -1.279   9.439   0.429   1.00 96.64 467 A 1 
ATOM 3625 C CG2 . THR A 0 467 . 0.387    6.732   2.174   1.00 96.64 467 A 1 
ATOM 3626 O OG1 . THR A 0 467 . 2.375    7.200   1.038   1.00 96.64 467 A 1 
ATOM 3627 N N   . TRP A 0 468 . -2.141   7.430   -0.025  1.00 95.50 468 A 1 
ATOM 3628 C CA  . TRP A 0 468 . -3.522   7.742   0.332   1.00 95.50 468 A 1 
ATOM 3629 C C   . TRP A 0 468 . -4.013   6.809   1.430   1.00 95.50 468 A 1 
ATOM 3630 C CB  . TRP A 0 468 . -4.423   7.651   -0.904  1.00 95.50 468 A 1 
ATOM 3631 O O   . TRP A 0 468 . -4.106   5.598   1.243   1.00 95.50 468 A 1 
ATOM 3632 C CG  . TRP A 0 468 . -4.613   8.949   -1.610  1.00 95.50 468 A 1 
ATOM 3633 C CD1 . TRP A 0 468 . -3.651   9.624   -2.274  1.00 95.50 468 A 1 
ATOM 3634 C CD2 . TRP A 0 468 . -5.791   9.812   -1.634  1.00 95.50 468 A 1 
ATOM 3635 C CE2 . TRP A 0 468 . -5.473   10.983  -2.378  1.00 95.50 468 A 1 
ATOM 3636 C CE3 . TRP A 0 468 . -7.078   9.750   -1.047  1.00 95.50 468 A 1 
ATOM 3637 N NE1 . TRP A 0 468 . -4.155   10.822  -2.728  1.00 95.50 468 A 1 
ATOM 3638 C CH2 . TRP A 0 468 . -7.653   11.946  -1.956  1.00 95.50 468 A 1 
ATOM 3639 C CZ2 . TRP A 0 468 . -6.385   12.030  -2.550  1.00 95.50 468 A 1 
ATOM 3640 C CZ3 . TRP A 0 468 . -7.997   10.812  -1.199  1.00 95.50 468 A 1 
ATOM 3641 N N   . ALA A 0 469 . -4.427   7.365   2.565   1.00 95.04 469 A 1 
ATOM 3642 C CA  . ALA A 0 469 . -5.020   6.590   3.648   1.00 95.04 469 A 1 
ATOM 3643 C C   . ALA A 0 469 . -6.365   7.172   4.080   1.00 95.04 469 A 1 
ATOM 3644 C CB  . ALA A 0 469 . -4.022   6.456   4.801   1.00 95.04 469 A 1 
ATOM 3645 O O   . ALA A 0 469 . -6.527   8.381   4.230   1.00 95.04 469 A 1 
ATOM 3646 N N   . LYS A 0 470 . -7.348   6.303   4.316   1.00 96.34 470 A 1 
ATOM 3647 C CA  . LYS A 0 470 . -8.658   6.665   4.868   1.00 96.34 470 A 1 
ATOM 3648 C C   . LYS A 0 470 . -9.009   5.724   6.002   1.00 96.34 470 A 1 
ATOM 3649 C CB  . LYS A 0 470 . -9.748   6.653   3.785   1.00 96.34 470 A 1 
ATOM 3650 O O   . LYS A 0 470 . -8.858   4.513   5.867   1.00 96.34 470 A 1 
ATOM 3651 C CG  . LYS A 0 470 . -9.548   7.785   2.770   1.00 96.34 470 A 1 
ATOM 3652 C CD  . LYS A 0 470 . -10.619  7.756   1.674   1.00 96.34 470 A 1 
ATOM 3653 C CE  . LYS A 0 470 . -10.313  8.894   0.696   1.00 96.34 470 A 1 
ATOM 3654 N NZ  . LYS A 0 470 . -11.104  8.801   -0.555  1.00 96.34 470 A 1 
ATOM 3655 N N   . SER A 0 471 . -9.527   6.270   7.091   1.00 94.90 471 A 1 
ATOM 3656 C CA  . SER A 0 471 . -10.075  5.477   8.187   1.00 94.90 471 A 1 
ATOM 3657 C C   . SER A 0 471 . -11.426  6.018   8.620   1.00 94.90 471 A 1 
ATOM 3658 C CB  . SER A 0 471 . -9.115   5.410   9.375   1.00 94.90 471 A 1 
ATOM 3659 O O   . SER A 0 471 . -11.577  7.230   8.782   1.00 94.90 471 A 1 
ATOM 3660 O OG  . SER A 0 471 . -8.912   6.696   9.923   1.00 94.90 471 A 1 
ATOM 3661 N N   . TYR A 0 472 . -12.358  5.108   8.860   1.00 91.74 472 A 1 
ATOM 3662 C CA  . TYR A 0 472 . -13.650  5.360   9.476   1.00 91.74 472 A 1 
ATOM 3663 C C   . TYR A 0 472 . -13.719  4.561   10.766  1.00 91.74 472 A 1 
ATOM 3664 C CB  . TYR A 0 472 . -14.781  4.960   8.526   1.00 91.74 472 A 1 
ATOM 3665 O O   . TYR A 0 472 . -13.408  3.371   10.773  1.00 91.74 472 A 1 
ATOM 3666 C CG  . TYR A 0 472 . -14.753  5.708   7.212   1.00 91.74 472 A 1 
ATOM 3667 C CD1 . TYR A 0 472 . -15.406  6.949   7.104   1.00 91.74 472 A 1 
ATOM 3668 C CD2 . TYR A 0 472 . -14.041  5.184   6.115   1.00 91.74 472 A 1 
ATOM 3669 C CE1 . TYR A 0 472 . -15.355  7.670   5.896   1.00 91.74 472 A 1 
ATOM 3670 C CE2 . TYR A 0 472 . -13.983  5.902   4.906   1.00 91.74 472 A 1 
ATOM 3671 O OH  . TYR A 0 472 . -14.581  7.846   3.632   1.00 91.74 472 A 1 
ATOM 3672 C CZ  . TYR A 0 472 . -14.640  7.146   4.797   1.00 91.74 472 A 1 
ATOM 3673 N N   . GLU A 0 473 . -14.119  5.220   11.838  1.00 89.95 473 A 1 
ATOM 3674 C CA  . GLU A 0 473 . -14.430  4.595   13.116  1.00 89.95 473 A 1 
ATOM 3675 C C   . GLU A 0 473 . -15.821  5.070   13.520  1.00 89.95 473 A 1 
ATOM 3676 C CB  . GLU A 0 473 . -13.348  4.921   14.162  1.00 89.95 473 A 1 
ATOM 3677 O O   . GLU A 0 473 . -16.116  6.266   13.445  1.00 89.95 473 A 1 
ATOM 3678 C CG  . GLU A 0 473 . -12.010  4.255   13.784  1.00 89.95 473 A 1 
ATOM 3679 C CD  . GLU A 0 473 . -10.844  4.523   14.747  1.00 89.95 473 A 1 
ATOM 3680 O OE1 . GLU A 0 473 . -9.810   3.827   14.568  1.00 89.95 473 A 1 
ATOM 3681 O OE2 . GLU A 0 473 . -10.902  5.497   15.534  1.00 89.95 473 A 1 
ATOM 3682 N N   . ALA A 0 474 . -16.682  4.130   13.881  1.00 84.49 474 A 1 
ATOM 3683 C CA  . ALA A 0 474 . -17.992  4.397   14.442  1.00 84.49 474 A 1 
ATOM 3684 C C   . ALA A 0 474 . -18.108  3.652   15.770  1.00 84.49 474 A 1 
ATOM 3685 C CB  . ALA A 0 474 . -19.079  3.999   13.438  1.00 84.49 474 A 1 
ATOM 3686 O O   . ALA A 0 474 . -17.776  2.467   15.843  1.00 84.49 474 A 1 
ATOM 3687 N N   . GLU A 0 475 . -18.548  4.369   16.798  1.00 80.07 475 A 1 
ATOM 3688 C CA  . GLU A 0 475 . -19.064  3.765   18.027  1.00 80.07 475 A 1 
ATOM 3689 C C   . GLU A 0 475 . -20.491  3.252   17.785  1.00 80.07 475 A 1 
ATOM 3690 C CB  . GLU A 0 475 . -18.990  4.797   19.165  1.00 80.07 475 A 1 
ATOM 3691 O O   . GLU A 0 475 . -20.966  3.264   16.642  1.00 80.07 475 A 1 
ATOM 3692 C CG  . GLU A 0 475 . -17.542  5.075   19.598  1.00 80.07 475 A 1 
ATOM 3693 C CD  . GLU A 0 475 . -17.442  6.150   20.692  1.00 80.07 475 A 1 
ATOM 3694 O OE1 . GLU A 0 475 . -16.405  6.184   21.394  1.00 80.07 475 A 1 
ATOM 3695 O OE2 . GLU A 0 475 . -18.333  7.033   20.744  1.00 80.07 475 A 1 
ATOM 3696 N N   . SER A 0 476 . -21.144  2.786   18.852  1.00 77.68 476 A 1 
ATOM 3697 C CA  . SER A 0 476 . -22.313  1.923   18.757  1.00 77.68 476 A 1 
ATOM 3698 C C   . SER A 0 476 . -23.390  2.441   17.802  1.00 77.68 476 A 1 
ATOM 3699 C CB  . SER A 0 476 . -22.861  1.563   20.143  1.00 77.68 476 A 1 
ATOM 3700 O O   . SER A 0 476 . -23.678  3.646   17.722  1.00 77.68 476 A 1 
ATOM 3701 O OG  . SER A 0 476 . -23.645  2.597   20.702  1.00 77.68 476 A 1 
ATOM 3702 N N   . TYR A 0 477 . -23.933  1.515   17.010  1.00 79.07 477 A 1 
ATOM 3703 C CA  . TYR A 0 477 . -25.005  1.776   16.061  1.00 79.07 477 A 1 
ATOM 3704 C C   . TYR A 0 477 . -26.192  0.883   16.355  1.00 79.07 477 A 1 
ATOM 3705 C CB  . TYR A 0 477 . -24.556  1.548   14.612  1.00 79.07 477 A 1 
ATOM 3706 O O   . TYR A 0 477 . -26.083  -0.327  16.179  1.00 79.07 477 A 1 
ATOM 3707 C CG  . TYR A 0 477 . -25.704  1.717   13.629  1.00 79.07 477 A 1 
ATOM 3708 C CD1 . TYR A 0 477 . -26.182  0.646   12.850  1.00 79.07 477 A 1 
ATOM 3709 C CD2 . TYR A 0 477 . -26.348  2.960   13.553  1.00 79.07 477 A 1 
ATOM 3710 C CE1 . TYR A 0 477 . -27.224  0.852   11.927  1.00 79.07 477 A 1 
ATOM 3711 C CE2 . TYR A 0 477 . -27.411  3.164   12.664  1.00 79.07 477 A 1 
ATOM 3712 O OH  . TYR A 0 477 . -28.737  2.405   10.860  1.00 79.07 477 A 1 
ATOM 3713 C CZ  . TYR A 0 477 . -27.813  2.131   11.813  1.00 79.07 477 A 1 
ATOM 3714 N N   . ASP A 0 478 . -27.329  1.505   16.661  1.00 81.43 478 A 1 
ATOM 3715 C CA  . ASP A 0 478 . -28.571  0.800   16.953  1.00 81.43 478 A 1 
ATOM 3716 C C   . ASP A 0 478 . -29.666  1.166   15.945  1.00 81.43 478 A 1 
ATOM 3717 C CB  . ASP A 0 478 . -29.032  1.090   18.386  1.00 81.43 478 A 1 
ATOM 3718 O O   . ASP A 0 478 . -29.972  2.344   15.719  1.00 81.43 478 A 1 
ATOM 3719 C CG  . ASP A 0 478 . -28.068  0.600   19.470  1.00 81.43 478 A 1 
ATOM 3720 O OD1 . ASP A 0 478 . -27.359  -0.398  19.224  1.00 81.43 478 A 1 
ATOM 3721 O OD2 . ASP A 0 478 . -28.118  1.215   20.558  1.00 81.43 478 A 1 
ATOM 3722 N N   . GLU A 0 479 . -30.310  0.144   15.381  1.00 84.77 479 A 1 
ATOM 3723 C CA  . GLU A 0 479 . -31.608  0.238   14.713  1.00 84.77 479 A 1 
ATOM 3724 C C   . GLU A 0 479 . -32.627  -0.575  15.500  1.00 84.77 479 A 1 
ATOM 3725 C CB  . GLU A 0 479 . -31.595  -0.290  13.265  1.00 84.77 479 A 1 
ATOM 3726 O O   . GLU A 0 479 . -32.411  -1.759  15.741  1.00 84.77 479 A 1 
ATOM 3727 C CG  . GLU A 0 479 . -30.481  0.274   12.383  1.00 84.77 479 A 1 
ATOM 3728 C CD  . GLU A 0 479 . -30.672  -0.002  10.873  1.00 84.77 479 A 1 
ATOM 3729 O OE1 . GLU A 0 479 . -29.774  0.321   10.059  1.00 84.77 479 A 1 
ATOM 3730 O OE2 . GLU A 0 479 . -31.796  -0.254  10.393  1.00 84.77 479 A 1 
ATOM 3731 N N   . TRP A 0 480 . -33.763  0.017   15.852  1.00 87.04 480 A 1 
ATOM 3732 C CA  . TRP A 0 480 . -34.835  -0.726  16.507  1.00 87.04 480 A 1 
ATOM 3733 C C   . TRP A 0 480 . -36.210  -0.280  16.026  1.00 87.04 480 A 1 
ATOM 3734 C CB  . TRP A 0 480 . -34.690  -0.650  18.031  1.00 87.04 480 A 1 
ATOM 3735 O O   . TRP A 0 480 . -36.427  0.879   15.657  1.00 87.04 480 A 1 
ATOM 3736 C CG  . TRP A 0 480 . -34.718  0.734   18.597  1.00 87.04 480 A 1 
ATOM 3737 C CD1 . TRP A 0 480 . -33.640  1.528   18.776  1.00 87.04 480 A 1 
ATOM 3738 C CD2 . TRP A 0 480 . -35.870  1.512   19.034  1.00 87.04 480 A 1 
ATOM 3739 C CE2 . TRP A 0 480 . -35.408  2.791   19.468  1.00 87.04 480 A 1 
ATOM 3740 C CE3 . TRP A 0 480 . -37.259  1.268   19.104  1.00 87.04 480 A 1 
ATOM 3741 N NE1 . TRP A 0 480 . -34.039  2.743   19.293  1.00 87.04 480 A 1 
ATOM 3742 C CH2 . TRP A 0 480 . -37.661  3.501   20.008  1.00 87.04 480 A 1 
ATOM 3743 C CZ2 . TRP A 0 480 . -36.282  3.778   19.950  1.00 87.04 480 A 1 
ATOM 3744 C CZ3 . TRP A 0 480 . -38.144  2.249   19.586  1.00 87.04 480 A 1 
ATOM 3745 N N   . ASP A 0 481 . -37.134  -1.231  16.035  1.00 83.35 481 A 1 
ATOM 3746 C CA  . ASP A 0 481 . -38.552  -1.037  15.776  1.00 83.35 481 A 1 
ATOM 3747 C C   . ASP A 0 481 . -39.340  -1.634  16.945  1.00 83.35 481 A 1 
ATOM 3748 C CB  . ASP A 0 481 . -38.935  -1.670  14.426  1.00 83.35 481 A 1 
ATOM 3749 O O   . ASP A 0 481 . -39.078  -2.760  17.375  1.00 83.35 481 A 1 
ATOM 3750 C CG  . ASP A 0 481 . -40.318  -1.243  13.909  1.00 83.35 481 A 1 
ATOM 3751 O OD1 . ASP A 0 481 . -41.003  -0.449  14.595  1.00 83.35 481 A 1 
ATOM 3752 O OD2 . ASP A 0 481 . -40.659  -1.652  12.775  1.00 83.35 481 A 1 
ATOM 3753 N N   . ASN A 0 482 . -40.277  -0.859  17.482  1.00 80.64 482 A 1 
ATOM 3754 C CA  . ASN A 0 482 . -41.259  -1.329  18.447  1.00 80.64 482 A 1 
ATOM 3755 C C   . ASN A 0 482 . -42.645  -1.032  17.899  1.00 80.64 482 A 1 
ATOM 3756 C CB  . ASN A 0 482 . -41.048  -0.671  19.819  1.00 80.64 482 A 1 
ATOM 3757 O O   . ASN A 0 482 . -43.010  0.135   17.712  1.00 80.64 482 A 1 
ATOM 3758 C CG  . ASN A 0 482 . -42.058  -1.195  20.832  1.00 80.64 482 A 1 
ATOM 3759 N ND2 . ASN A 0 482 . -42.653  -0.356  21.642  1.00 80.64 482 A 1 
ATOM 3760 O OD1 . ASN A 0 482 . -42.335  -2.373  20.920  1.00 80.64 482 A 1 
ATOM 3761 N N   . LYS A 0 483 . -43.410  -2.093  17.684  1.00 78.74 483 A 1 
ATOM 3762 C CA  . LYS A 0 483 . -44.779  -2.029  17.213  1.00 78.74 483 A 1 
ATOM 3763 C C   . LYS A 0 483 . -45.676  -2.650  18.268  1.00 78.74 483 A 1 
ATOM 3764 C CB  . LYS A 0 483 . -44.834  -2.758  15.876  1.00 78.74 483 A 1 
ATOM 3765 O O   . LYS A 0 483 . -45.648  -3.865  18.441  1.00 78.74 483 A 1 
ATOM 3766 C CG  . LYS A 0 483 . -46.194  -2.579  15.212  1.00 78.74 483 A 1 
ATOM 3767 C CD  . LYS A 0 483 . -46.341  -3.630  14.120  1.00 78.74 483 A 1 
ATOM 3768 C CE  . LYS A 0 483 . -47.657  -3.403  13.391  1.00 78.74 483 A 1 
ATOM 3769 N NZ  . LYS A 0 483 . -47.954  -4.583  12.562  1.00 78.74 483 A 1 
ATOM 3770 N N   . ASP A 0 484 . -46.472  -1.804  18.896  1.00 73.67 484 A 1 
ATOM 3771 C CA  . ASP A 0 484 . -47.431  -2.164  19.932  1.00 73.67 484 A 1 
ATOM 3772 C C   . ASP A 0 484 . -48.841  -2.092  19.319  1.00 73.67 484 A 1 
ATOM 3773 C CB  . ASP A 0 484 . -47.141  -1.262  21.144  1.00 73.67 484 A 1 
ATOM 3774 O O   . ASP A 0 484 . -49.232  -1.093  18.695  1.00 73.67 484 A 1 
ATOM 3775 C CG  . ASP A 0 484 . -48.170  -1.250  22.272  1.00 73.67 484 A 1 
ATOM 3776 O OD1 . ASP A 0 484 . -49.259  -1.823  22.068  1.00 73.67 484 A 1 
ATOM 3777 O OD2 . ASP A 0 484 . -47.881  -0.524  23.259  1.00 73.67 484 A 1 
ATOM 3778 N N   . ASN A 0 485 . -49.550  -3.225  19.354  1.00 72.23 485 A 1 
ATOM 3779 C CA  . ASN A 0 485 . -50.869  -3.371  18.733  1.00 72.23 485 A 1 
ATOM 3780 C C   . ASN A 0 485 . -51.869  -3.984  19.709  1.00 72.23 485 A 1 
ATOM 3781 C CB  . ASN A 0 485 . -50.827  -4.185  17.428  1.00 72.23 485 A 1 
ATOM 3782 O O   . ASN A 0 485 . -52.347  -5.112  19.520  1.00 72.23 485 A 1 
ATOM 3783 C CG  . ASN A 0 485 . -49.788  -3.754  16.430  1.00 72.23 485 A 1 
ATOM 3784 N ND2 . ASN A 0 485 . -48.799  -4.586  16.232  1.00 72.23 485 A 1 
ATOM 3785 O OD1 . ASN A 0 485 . -49.888  -2.771  15.714  1.00 72.23 485 A 1 
ATOM 3786 N N   . ASP A 0 486 . -52.256  -3.191  20.690  1.00 74.53 486 A 1 
ATOM 3787 C CA  . ASP A 0 486 . -53.245  -3.575  21.675  1.00 74.53 486 A 1 
ATOM 3788 C C   . ASP A 0 486 . -54.688  -3.542  21.150  1.00 74.53 486 A 1 
ATOM 3789 C CB  . ASP A 0 486 . -53.072  -2.700  22.919  1.00 74.53 486 A 1 
ATOM 3790 O O   . ASP A 0 486 . -55.180  -2.628  20.472  1.00 74.53 486 A 1 
ATOM 3791 C CG  . ASP A 0 486 . -51.858  -3.075  23.768  1.00 74.53 486 A 1 
ATOM 3792 O OD1 . ASP A 0 486 . -51.321  -4.170  23.512  1.00 74.53 486 A 1 
ATOM 3793 O OD2 . ASP A 0 486 . -51.667  -2.376  24.789  1.00 74.53 486 A 1 
ATOM 3794 N N   . LYS A 0 487 . -55.438  -4.581  21.520  1.00 68.80 487 A 1 
ATOM 3795 C CA  . LYS A 0 487 . -56.894  -4.648  21.390  1.00 68.80 487 A 1 
ATOM 3796 C C   . LYS A 0 487 . -57.502  -5.115  22.692  1.00 68.80 487 A 1 
ATOM 3797 C CB  . LYS A 0 487 . -57.300  -5.603  20.268  1.00 68.80 487 A 1 
ATOM 3798 O O   . LYS A 0 487 . -57.460  -6.298  23.015  1.00 68.80 487 A 1 
ATOM 3799 C CG  . LYS A 0 487 . -56.898  -5.070  18.899  1.00 68.80 487 A 1 
ATOM 3800 C CD  . LYS A 0 487 . -57.426  -6.024  17.834  1.00 68.80 487 A 1 
ATOM 3801 C CE  . LYS A 0 487 . -57.004  -5.452  16.493  1.00 68.80 487 A 1 
ATOM 3802 N NZ  . LYS A 0 487 . -57.342  -6.374  15.391  1.00 68.80 487 A 1 
ATOM 3803 N N   . TYR A 0 488 . -58.210  -4.226  23.372  1.00 69.98 488 A 1 
ATOM 3804 C CA  . TYR A 0 488 . -58.973  -4.572  24.566  1.00 69.98 488 A 1 
ATOM 3805 C C   . TYR A 0 488 . -60.468  -4.292  24.393  1.00 69.98 488 A 1 
ATOM 3806 C CB  . TYR A 0 488 . -58.352  -3.923  25.805  1.00 69.98 488 A 1 
ATOM 3807 O O   . TYR A 0 488 . -60.911  -3.300  23.805  1.00 69.98 488 A 1 
ATOM 3808 C CG  . TYR A 0 488 . -58.195  -2.422  25.708  1.00 69.98 488 A 1 
ATOM 3809 C CD1 . TYR A 0 488 . -57.037  -1.884  25.115  1.00 69.98 488 A 1 
ATOM 3810 C CD2 . TYR A 0 488 . -59.202  -1.568  26.199  1.00 69.98 488 A 1 
ATOM 3811 C CE1 . TYR A 0 488 . -56.884  -0.494  24.994  1.00 69.98 488 A 1 
ATOM 3812 C CE2 . TYR A 0 488 . -59.040  -0.172  26.105  1.00 69.98 488 A 1 
ATOM 3813 O OH  . TYR A 0 488 . -57.738  1.706   25.364  1.00 69.98 488 A 1 
ATOM 3814 C CZ  . TYR A 0 488 . -57.881  0.364   25.496  1.00 69.98 488 A 1 
ATOM 3815 N N   . GLY A 0 489 . -61.273  -5.209  24.925  1.00 63.63 489 A 1 
ATOM 3816 C CA  . GLY A 0 489 . -62.724  -5.137  24.952  1.00 63.63 489 A 1 
ATOM 3817 C C   . GLY A 0 489 . -63.281  -5.603  26.291  1.00 63.63 489 A 1 
ATOM 3818 O O   . GLY A 0 489 . -62.829  -6.591  26.867  1.00 63.63 489 A 1 
ATOM 3819 N N   . SER A 0 490 . -64.302  -4.910  26.789  1.00 61.05 490 A 1 
ATOM 3820 C CA  . SER A 0 490 . -65.061  -5.354  27.961  1.00 61.05 490 A 1 
ATOM 3821 C C   . SER A 0 490 . -66.563  -5.329  27.690  1.00 61.05 490 A 1 
ATOM 3822 C CB  . SER A 0 490 . -64.670  -4.583  29.226  1.00 61.05 490 A 1 
ATOM 3823 O O   . SER A 0 490 . -67.091  -4.441  27.016  1.00 61.05 490 A 1 
ATOM 3824 O OG  . SER A 0 490 . -64.922  -3.200  29.088  1.00 61.05 490 A 1 
ATOM 3825 N N   . GLN A 0 491 . -67.244  -6.345  28.209  1.00 57.89 491 A 1 
ATOM 3826 C CA  . GLN A 0 491 . -68.678  -6.570  28.123  1.00 57.89 491 A 1 
ATOM 3827 C C   . GLN A 0 491 . -69.222  -6.814  29.532  1.00 57.89 491 A 1 
ATOM 3828 C CB  . GLN A 0 491 . -68.965  -7.768  27.196  1.00 57.89 491 A 1 
ATOM 3829 O O   . GLN A 0 491 . -68.740  -7.682  30.258  1.00 57.89 491 A 1 
ATOM 3830 C CG  . GLN A 0 491 . -69.839  -7.356  26.005  1.00 57.89 491 A 1 
ATOM 3831 C CD  . GLN A 0 491 . -70.093  -8.505  25.021  1.00 57.89 491 A 1 
ATOM 3832 N NE2 . GLN A 0 491 . -71.191  -8.546  24.298  1.00 57.89 491 A 1 
ATOM 3833 O OE1 . GLN A 0 491 . -69.292  -9.395  24.827  1.00 57.89 491 A 1 
ATOM 3834 N N   . GLY A 0 492 . -70.227  -6.042  29.935  1.00 55.71 492 A 1 
ATOM 3835 C CA  . GLY A 0 492 . -70.949  -6.259  31.186  1.00 55.71 492 A 1 
ATOM 3836 C C   . GLY A 0 492 . -72.450  -6.296  30.946  1.00 55.71 492 A 1 
ATOM 3837 O O   . GLY A 0 492 . -72.967  -5.453  30.209  1.00 55.71 492 A 1 
ATOM 3838 N N   . TRP A 0 493 . -73.127  -7.245  31.588  1.00 58.68 493 A 1 
ATOM 3839 C CA  . TRP A 0 493 . -74.587  -7.352  31.633  1.00 58.68 493 A 1 
ATOM 3840 C C   . TRP A 0 493 . -75.061  -7.617  33.054  1.00 58.68 493 A 1 
ATOM 3841 C CB  . TRP A 0 493 . -75.128  -8.448  30.703  1.00 58.68 493 A 1 
ATOM 3842 O O   . TRP A 0 493 . -74.456  -8.409  33.784  1.00 58.68 493 A 1 
ATOM 3843 C CG  . TRP A 0 493 . -74.172  -9.546  30.373  1.00 58.68 493 A 1 
ATOM 3844 C CD1 . TRP A 0 493 . -73.920  -10.678 31.063  1.00 58.68 493 A 1 
ATOM 3845 C CD2 . TRP A 0 493 . -73.298  -9.585  29.232  1.00 58.68 493 A 1 
ATOM 3846 C CE2 . TRP A 0 493 . -72.514  -10.772 29.268  1.00 58.68 493 A 1 
ATOM 3847 C CE3 . TRP A 0 493 . -73.149  -8.718  28.152  1.00 58.68 493 A 1 
ATOM 3848 N NE1 . TRP A 0 493 . -72.930  -11.402 30.417  1.00 58.68 493 A 1 
ATOM 3849 C CH2 . TRP A 0 493 . -71.530  -10.250 27.144  1.00 58.68 493 A 1 
ATOM 3850 C CZ2 . TRP A 0 493 . -71.601  -11.094 28.259  1.00 58.68 493 A 1 
ATOM 3851 C CZ3 . TRP A 0 493 . -72.320  -9.079  27.102  1.00 58.68 493 A 1 
ATOM 3852 N N   . GLY A 0 494 . -76.172  -6.975  33.401  1.00 57.89 494 A 1 
ATOM 3853 C CA  . GLY A 0 494 . -76.916  -7.195  34.630  1.00 57.89 494 A 1 
ATOM 3854 C C   . GLY A 0 494 . -78.412  -7.233  34.343  1.00 57.89 494 A 1 
ATOM 3855 O O   . GLY A 0 494 . -78.887  -6.608  33.393  1.00 57.89 494 A 1 
ATOM 3856 N N   . ILE A 0 495 . -79.128  -8.007  35.148  1.00 53.74 495 A 1 
ATOM 3857 C CA  . ILE A 0 495 . -80.579  -7.911  35.279  1.00 53.74 495 A 1 
ATOM 3858 C C   . ILE A 0 495 . -80.810  -7.577  36.746  1.00 53.74 495 A 1 
ATOM 3859 C CB  . ILE A 0 495 . -81.276  -9.230  34.866  1.00 53.74 495 A 1 
ATOM 3860 O O   . ILE A 0 495 . -80.553  -8.438  37.594  1.00 53.74 495 A 1 
ATOM 3861 C CG1 . ILE A 0 495 . -80.939  -9.623  33.409  1.00 53.74 495 A 1 
ATOM 3862 C CG2 . ILE A 0 495 . -82.801  -9.102  35.037  1.00 53.74 495 A 1 
ATOM 3863 C CD1 . ILE A 0 495 . -81.460  -11.008 33.000  1.00 53.74 495 A 1 
ATOM 3864 N N   . ASP A 0 496 . -81.254  -6.356  37.018  1.00 51.61 496 A 1 
ATOM 3865 C CA  . ASP A 0 496 . -81.874  -6.027  38.293  1.00 51.61 496 A 1 
ATOM 3866 C C   . ASP A 0 496 . -83.347  -6.468  38.249  1.00 51.61 496 A 1 
ATOM 3867 C CB  . ASP A 0 496 . -81.638  -4.553  38.672  1.00 51.61 496 A 1 
ATOM 3868 O O   . ASP A 0 496 . -83.992  -6.565  37.196  1.00 51.61 496 A 1 
ATOM 3869 C CG  . ASP A 0 496 . -82.071  -3.531  37.618  1.00 51.61 496 A 1 
ATOM 3870 O OD1 . ASP A 0 496 . -82.961  -3.869  36.804  1.00 51.61 496 A 1 
ATOM 3871 O OD2 . ASP A 0 496 . -81.401  -2.474  37.534  1.00 51.61 496 A 1 
ATOM 3872 N N   . ARG A 0 497 . -83.856  -6.924  39.388  1.00 44.88 497 A 1 
ATOM 3873 C CA  . ARG A 0 497 . -85.261  -7.329  39.531  1.00 44.88 497 A 1 
ATOM 3874 C C   . ARG A 0 497 . -85.800  -6.667  40.770  1.00 44.88 497 A 1 
ATOM 3875 C CB  . ARG A 0 497 . -85.440  -8.847  39.575  1.00 44.88 497 A 1 
ATOM 3876 O O   . ARG A 0 497 . -86.063  -7.327  41.777  1.00 44.88 497 A 1 
ATOM 3877 C CG  . ARG A 0 497 . -85.264  -9.491  38.200  1.00 44.88 497 A 1 
ATOM 3878 C CD  . ARG A 0 497 . -85.473  -10.999 38.318  1.00 44.88 497 A 1 
ATOM 3879 N NE  . ARG A 0 497 . -84.395  -11.588 39.126  1.00 44.88 497 A 1 
ATOM 3880 N NH1 . ARG A 0 497 . -85.006  -13.780 38.954  1.00 44.88 497 A 1 
ATOM 3881 N NH2 . ARG A 0 497 . -83.049  -13.206 39.910  1.00 44.88 497 A 1 
ATOM 3882 C CZ  . ARG A 0 497 . -84.161  -12.858 39.336  1.00 44.88 497 A 1 
ATOM 3883 N N   . ASP A 0 498 . -85.967  -5.366  40.668  1.00 49.85 498 A 1 
ATOM 3884 C CA  . ASP A 0 498 . -86.449  -4.560  41.765  1.00 49.85 498 A 1 
ATOM 3885 C C   . ASP A 0 498 . -87.917  -4.924  42.010  1.00 49.85 498 A 1 
ATOM 3886 C CB  . ASP A 0 498 . -86.230  -3.071  41.457  1.00 49.85 498 A 1 
ATOM 3887 O O   . ASP A 0 498 . -88.819  -4.695  41.199  1.00 49.85 498 A 1 
ATOM 3888 C CG  . ASP A 0 498 . -84.754  -2.682  41.276  1.00 49.85 498 A 1 
ATOM 3889 O OD1 . ASP A 0 498 . -83.901  -3.596  41.281  1.00 49.85 498 A 1 
ATOM 3890 O OD2 . ASP A 0 498 . -84.505  -1.459  41.208  1.00 49.85 498 A 1 
ATOM 3891 N N   . ALA A 0 499 . -88.196  -5.553  43.151  1.00 39.62 499 A 1 
ATOM 3892 C CA  . ALA A 0 499 . -89.565  -5.700  43.615  1.00 39.62 499 A 1 
ATOM 3893 C C   . ALA A 0 499 . -90.034  -4.316  44.070  1.00 39.62 499 A 1 
ATOM 3894 C CB  . ALA A 0 499 . -89.632  -6.769  44.712  1.00 39.62 499 A 1 
ATOM 3895 O O   . ALA A 0 499 . -89.785  -3.920  45.208  1.00 39.62 499 A 1 
ATOM 3896 N N   . GLN A 0 500 . -90.682  -3.573  43.168  1.00 37.75 500 A 1 
ATOM 3897 C CA  . GLN A 0 500 . -91.101  -2.195  43.397  1.00 37.75 500 A 1 
ATOM 3898 C C   . GLN A 0 500 . -91.775  -2.049  44.765  1.00 37.75 500 A 1 
ATOM 3899 C CB  . GLN A 0 500 . -91.986  -1.729  42.230  1.00 37.75 500 A 1 
ATOM 3900 O O   . GLN A 0 500 . -92.866  -2.578  45.021  1.00 37.75 500 A 1 
ATOM 3901 C CG  . GLN A 0 500 . -91.705  -0.271  41.836  1.00 37.75 500 A 1 
ATOM 3902 C CD  . GLN A 0 500 . -92.182  0.009   40.416  1.00 37.75 500 A 1 
ATOM 3903 N NE2 . GLN A 0 500 . -91.482  0.796   39.636  1.00 37.75 500 A 1 
ATOM 3904 O OE1 . GLN A 0 500 . -93.218  -0.466  39.985  1.00 37.75 500 A 1 
ATOM 3905 N N   . ALA A 0 501 . -91.062  -1.366  45.663  1.00 37.89 501 A 1 
ATOM 3906 C CA  . ALA A 0 501 . -91.489  -1.096  47.017  1.00 37.89 501 A 1 
ATOM 3907 C C   . ALA A 0 501 . -92.903  -0.528  46.957  1.00 37.89 501 A 1 
ATOM 3908 C CB  . ALA A 0 501 . -90.495  -0.129  47.672  1.00 37.89 501 A 1 
ATOM 3909 O O   . ALA A 0 501 . -93.157  0.491   46.313  1.00 37.89 501 A 1 
ATOM 3910 N N   . SER A 0 502 . -93.833  -1.226  47.610  1.00 32.93 502 A 1 
ATOM 3911 C CA  . SER A 0 502 . -95.206  -0.774  47.775  1.00 32.93 502 A 1 
ATOM 3912 C C   . SER A 0 502 . -95.173  0.661   48.283  1.00 32.93 502 A 1 
ATOM 3913 C CB  . SER A 0 502 . -95.920  -1.677  48.782  1.00 32.93 502 A 1 
ATOM 3914 O O   . SER A 0 502 . -94.844  0.905   49.443  1.00 32.93 502 A 1 
ATOM 3915 O OG  . SER A 0 502 . -96.070  -2.973  48.240  1.00 32.93 502 A 1 
ATOM 3916 N N   . SER A 0 503 . -95.481  1.616   47.407  1.00 29.75 503 A 1 
ATOM 3917 C CA  . SER A 0 503 . -95.601  3.019   47.765  1.00 29.75 503 A 1 
ATOM 3918 C C   . SER A 0 503 . -96.723  3.118   48.794  1.00 29.75 503 A 1 
ATOM 3919 C CB  . SER A 0 503 . -95.880  3.862   46.510  1.00 29.75 503 A 1 
ATOM 3920 O O   . SER A 0 503 . -97.905  3.118   48.438  1.00 29.75 503 A 1 
ATOM 3921 O OG  . SER A 0 503 . -97.085  3.454   45.887  1.00 29.75 503 A 1 
ATOM 3922 N N   . SER A 0 504 . -96.393  3.138   50.086  1.00 33.48 504 A 1 
ATOM 3923 C CA  . SER A 0 504 . -97.388  3.403   51.111  1.00 33.48 504 A 1 
ATOM 3924 C C   . SER A 0 504 . -97.743  4.879   50.997  1.00 33.48 504 A 1 
ATOM 3925 C CB  . SER A 0 504 . -96.934  2.980   52.514  1.00 33.48 504 A 1 
ATOM 3926 O O   . SER A 0 504 . -97.052  5.751   51.523  1.00 33.48 504 A 1 
ATOM 3927 O OG  . SER A 0 504 . -95.904  3.803   53.013  1.00 33.48 504 A 1 
ATOM 3928 N N   . TYR A 0 505 . -98.824  5.155   50.274  1.00 26.68 505 A 1 
ATOM 3929 C CA  . TYR A 0 505 . -99.587  6.389   50.375  1.00 26.68 505 A 1 
ATOM 3930 C C   . TYR A 0 505 . -100.096 6.527   51.823  1.00 26.68 505 A 1 
ATOM 3931 C CB  . TYR A 0 505 . -100.728 6.365   49.337  1.00 26.68 505 A 1 
ATOM 3932 O O   . TYR A 0 505 . -101.248 6.244   52.136  1.00 26.68 505 A 1 
ATOM 3933 C CG  . TYR A 0 505 . -100.417 7.052   48.021  1.00 26.68 505 A 1 
ATOM 3934 C CD1 . TYR A 0 505 . -100.818 8.390   47.834  1.00 26.68 505 A 1 
ATOM 3935 C CD2 . TYR A 0 505 . -99.769  6.361   46.977  1.00 26.68 505 A 1 
ATOM 3936 C CE1 . TYR A 0 505 . -100.588 9.037   46.605  1.00 26.68 505 A 1 
ATOM 3937 C CE2 . TYR A 0 505 . -99.538  7.005   45.745  1.00 26.68 505 A 1 
ATOM 3938 O OH  . TYR A 0 505 . -99.738  8.957   44.363  1.00 26.68 505 A 1 
ATOM 3939 C CZ  . TYR A 0 505 . -99.951  8.340   45.555  1.00 26.68 505 A 1 
ATOM 3940 N N   . GLY A 0 506 . -99.219  6.947   52.734  1.00 33.86 506 A 1 
ATOM 3941 C CA  . GLY A 0 506 . -99.579  7.437   54.055  1.00 33.86 506 A 1 
ATOM 3942 C C   . GLY A 0 506 . -100.129 8.847   53.905  1.00 33.86 506 A 1 
ATOM 3943 O O   . GLY A 0 506 . -99.395  9.829   53.970  1.00 33.86 506 A 1 
ATOM 3944 N N   . GLN A 0 507 . -101.428 8.950   53.635  1.00 28.42 507 A 1 
ATOM 3945 C CA  . GLN A 0 507 . -102.170 10.203  53.691  1.00 28.42 507 A 1 
ATOM 3946 C C   . GLN A 0 507 . -101.932 10.922  55.037  1.00 28.42 507 A 1 
ATOM 3947 C CB  . GLN A 0 507 . -103.674 9.903   53.521  1.00 28.42 507 A 1 
ATOM 3948 O O   . GLN A 0 507 . -102.424 10.486  56.068  1.00 28.42 507 A 1 
ATOM 3949 C CG  . GLN A 0 507 . -104.135 9.734   52.067  1.00 28.42 507 A 1 
ATOM 3950 C CD  . GLN A 0 507 . -105.587 9.257   51.985  1.00 28.42 507 A 1 
ATOM 3951 N NE2 . GLN A 0 507 . -106.425 9.851   51.163  1.00 28.42 507 A 1 
ATOM 3952 O OE1 . GLN A 0 507 . -106.008 8.333   52.651  1.00 28.42 507 A 1 
ATOM 3953 N N   . LYS A 0 508 . -101.236 12.065  54.971  1.00 29.73 508 A 1 
ATOM 3954 C CA  . LYS A 0 508 . -101.463 13.315  55.728  1.00 29.73 508 A 1 
ATOM 3955 C C   . LYS A 0 508 . -101.645 13.176  57.252  1.00 29.73 508 A 1 
ATOM 3956 C CB  . LYS A 0 508 . -102.677 14.054  55.120  1.00 29.73 508 A 1 
ATOM 3957 O O   . LYS A 0 508 . -102.771 13.033  57.724  1.00 29.73 508 A 1 
ATOM 3958 C CG  . LYS A 0 508 . -102.678 14.148  53.586  1.00 29.73 508 A 1 
ATOM 3959 C CD  . LYS A 0 508 . -103.890 14.947  53.097  1.00 29.73 508 A 1 
ATOM 3960 C CE  . LYS A 0 508 . -103.962 14.870  51.570  1.00 29.73 508 A 1 
ATOM 3961 N NZ  . LYS A 0 508 . -105.035 15.742  51.033  1.00 29.73 508 A 1 
ATOM 3962 N N   . ALA A 0 509 . -100.578 13.373  58.027  1.00 32.42 509 A 1 
ATOM 3963 C CA  . ALA A 0 509 . -100.675 13.495  59.485  1.00 32.42 509 A 1 
ATOM 3964 C C   . ALA A 0 509 . -99.827  14.633  60.089  1.00 32.42 509 A 1 
ATOM 3965 C CB  . ALA A 0 509 . -100.416 12.127  60.133  1.00 32.42 509 A 1 
ATOM 3966 O O   . ALA A 0 509 . -99.329  14.475  61.192  1.00 32.42 509 A 1 
ATOM 3967 N N   . ASP A 0 510 . -99.668  15.782  59.422  1.00 38.79 510 A 1 
ATOM 3968 C CA  . ASP A 0 510 . -99.029  16.965  60.033  1.00 38.79 510 A 1 
ATOM 3969 C C   . ASP A 0 510 . -99.334  18.293  59.303  1.00 38.79 510 A 1 
ATOM 3970 C CB  . ASP A 0 510 . -97.510  16.759  60.201  1.00 38.79 510 A 1 
ATOM 3971 O O   . ASP A 0 510 . -98.444  19.031  58.903  1.00 38.79 510 A 1 
ATOM 3972 C CG  . ASP A 0 510 . -96.737  16.666  58.884  1.00 38.79 510 A 1 
ATOM 3973 O OD1 . ASP A 0 510 . -97.356  16.286  57.856  1.00 38.79 510 A 1 
ATOM 3974 O OD2 . ASP A 0 510 . -95.519  16.939  58.939  1.00 38.79 510 A 1 
ATOM 3975 N N   . ASN A 0 511 . -100.608 18.671  59.147  1.00 33.49 511 A 1 
ATOM 3976 C CA  . ASN A 0 511 . -100.937 20.063  58.775  1.00 33.49 511 A 1 
ATOM 3977 C C   . ASN A 0 511 . -102.077 20.672  59.608  1.00 33.49 511 A 1 
ATOM 3978 C CB  . ASN A 0 511 . -101.116 20.197  57.251  1.00 33.49 511 A 1 
ATOM 3979 O O   . ASN A 0 511 . -102.860 21.473  59.102  1.00 33.49 511 A 1 
ATOM 3980 C CG  . ASN A 0 511 . -101.058 21.655  56.811  1.00 33.49 511 A 1 
ATOM 3981 N ND2 . ASN A 0 511 . -102.125 22.196  56.271  1.00 33.49 511 A 1 
ATOM 3982 O OD1 . ASN A 0 511 . -100.072 22.350  56.967  1.00 33.49 511 A 1 
ATOM 3983 N N   . ALA A 0 512 . -102.208 20.285  60.881  1.00 37.66 512 A 1 
ATOM 3984 C CA  . ALA A 0 512 . -103.308 20.757  61.729  1.00 37.66 512 A 1 
ATOM 3985 C C   . ALA A 0 512 . -102.915 21.253  63.132  1.00 37.66 512 A 1 
ATOM 3986 C CB  . ALA A 0 512 . -104.416 19.696  61.748  1.00 37.66 512 A 1 
ATOM 3987 O O   . ALA A 0 512 . -103.808 21.402  63.958  1.00 37.66 512 A 1 
ATOM 3988 N N   . ASP A 0 513 . -101.645 21.581  63.403  1.00 36.00 513 A 1 
ATOM 3989 C CA  . ASP A 0 513 . -101.281 22.234  64.677  1.00 36.00 513 A 1 
ATOM 3990 C C   . ASP A 0 513 . -100.352 23.450  64.510  1.00 36.00 513 A 1 
ATOM 3991 C CB  . ASP A 0 513 . -100.819 21.206  65.727  1.00 36.00 513 A 1 
ATOM 3992 O O   . ASP A 0 513 . -99.394  23.659  65.247  1.00 36.00 513 A 1 
ATOM 3993 C CG  . ASP A 0 513 . -101.078 21.675  67.171  1.00 36.00 513 A 1 
ATOM 3994 O OD1 . ASP A 0 513 . -101.916 22.590  67.366  1.00 36.00 513 A 1 
ATOM 3995 O OD2 . ASP A 0 513 . -100.477 21.073  68.087  1.00 36.00 513 A 1 
ATOM 3996 N N   . TRP A 0 514 . -100.651 24.288  63.510  1.00 29.67 514 A 1 
ATOM 3997 C CA  . TRP A 0 514 . -100.093 25.640  63.391  1.00 29.67 514 A 1 
ATOM 3998 C C   . TRP A 0 514 . -101.176 26.678  63.716  1.00 29.67 514 A 1 
ATOM 3999 C CB  . TRP A 0 514 . -99.393  25.843  62.036  1.00 29.67 514 A 1 
ATOM 4000 O O   . TRP A 0 514 . -101.619 27.444  62.861  1.00 29.67 514 A 1 
ATOM 4001 C CG  . TRP A 0 514 . -98.326  26.906  62.008  1.00 29.67 514 A 1 
ATOM 4002 C CD1 . TRP A 0 514 . -98.425  28.166  62.495  1.00 29.67 514 A 1 
ATOM 4003 C CD2 . TRP A 0 514 . -96.975  26.806  61.457  1.00 29.67 514 A 1 
ATOM 4004 C CE2 . TRP A 0 514 . -96.302  28.047  61.669  1.00 29.67 514 A 1 
ATOM 4005 C CE3 . TRP A 0 514 . -96.252  25.793  60.791  1.00 29.67 514 A 1 
ATOM 4006 N NE1 . TRP A 0 514 . -97.231  28.837  62.310  1.00 29.67 514 A 1 
ATOM 4007 C CH2 . TRP A 0 514 . -94.292  27.240  60.592  1.00 29.67 514 A 1 
ATOM 4008 C CZ2 . TRP A 0 514 . -94.982  28.273  61.250  1.00 29.67 514 A 1 
ATOM 4009 C CZ3 . TRP A 0 514 . -94.928  26.007  60.362  1.00 29.67 514 A 1 
ATOM 4010 N N   . GLN A 0 515 . -101.629 26.711  64.971  1.00 34.24 515 A 1 
ATOM 4011 C CA  . GLN A 0 515 . -102.331 27.868  65.534  1.00 34.24 515 A 1 
ATOM 4012 C C   . GLN A 0 515 . -101.453 28.493  66.613  1.00 34.24 515 A 1 
ATOM 4013 C CB  . GLN A 0 515 . -103.744 27.517  66.013  1.00 34.24 515 A 1 
ATOM 4014 O O   . GLN A 0 515 . -101.185 27.917  67.663  1.00 34.24 515 A 1 
ATOM 4015 C CG  . GLN A 0 515 . -104.680 27.408  64.798  1.00 34.24 515 A 1 
ATOM 4016 C CD  . GLN A 0 515 . -106.095 26.970  65.149  1.00 34.24 515 A 1 
ATOM 4017 N NE2 . GLN A 0 515 . -106.822 26.430  64.196  1.00 34.24 515 A 1 
ATOM 4018 O OE1 . GLN A 0 515 . -106.589 27.125  66.252  1.00 34.24 515 A 1 
ATOM 4019 N N   . GLY A 0 516 . -100.959 29.688  66.293  1.00 32.07 516 A 1 
ATOM 4020 C CA  . GLY A 0 516 . -100.002 30.429  67.092  1.00 32.07 516 A 1 
ATOM 4021 C C   . GLY A 0 516 . -100.452 30.641  68.534  1.00 32.07 516 A 1 
ATOM 4022 O O   . GLY A 0 516 . -101.472 31.274  68.806  1.00 32.07 516 A 1 
ATOM 4023 N N   . LYS A 0 517 . -99.606  30.212  69.468  1.00 34.46 517 A 1 
ATOM 4024 C CA  . LYS A 0 517 . -99.573  30.762  70.820  1.00 34.46 517 A 1 
ATOM 4025 C C   . LYS A 0 517 . -98.198  31.371  71.048  1.00 34.46 517 A 1 
ATOM 4026 C CB  . LYS A 0 517 . -100.011 29.709  71.852  1.00 34.46 517 A 1 
ATOM 4027 O O   . LYS A 0 517 . -97.234  30.702  71.396  1.00 34.46 517 A 1 
ATOM 4028 C CG  . LYS A 0 517 . -101.086 30.294  72.783  1.00 34.46 517 A 1 
ATOM 4029 C CD  . LYS A 0 517 . -101.577 29.223  73.763  1.00 34.46 517 A 1 
ATOM 4030 C CE  . LYS A 0 517 . -102.819 29.665  74.545  1.00 34.46 517 A 1 
ATOM 4031 N NZ  . LYS A 0 517 . -102.491 30.636  75.615  1.00 34.46 517 A 1 
ATOM 4032 N N   . ALA A 0 518 . -98.131  32.671  70.785  1.00 33.51 518 A 1 
ATOM 4033 C CA  . ALA A 0 518 . -97.044  33.537  71.197  1.00 33.51 518 A 1 
ATOM 4034 C C   . ALA A 0 518 . -96.836  33.447  72.718  1.00 33.51 518 A 1 
ATOM 4035 C CB  . ALA A 0 518 . -97.422  34.964  70.774  1.00 33.51 518 A 1 
ATOM 4036 O O   . ALA A 0 518 . -97.798  33.542  73.485  1.00 33.51 518 A 1 
ATOM 4037 N N   . GLY A 0 519 . -95.583  33.315  73.153  1.00 34.79 519 A 1 
ATOM 4038 C CA  . GLY A 0 519 . -95.224  33.462  74.559  1.00 34.79 519 A 1 
ATOM 4039 C C   . GLY A 0 519 . -93.757  33.160  74.853  1.00 34.79 519 A 1 
ATOM 4040 O O   . GLY A 0 519 . -93.409  31.997  74.958  1.00 34.79 519 A 1 
ATOM 4041 N N   . TYR A 0 520 . -92.975  34.230  75.068  1.00 33.19 520 A 1 
ATOM 4042 C CA  . TYR A 0 520 . -91.739  34.303  75.876  1.00 33.19 520 A 1 
ATOM 4043 C C   . TYR A 0 520 . -90.563  33.412  75.402  1.00 33.19 520 A 1 
ATOM 4044 C CB  . TYR A 0 520 . -92.136  34.064  77.346  1.00 33.19 520 A 1 
ATOM 4045 O O   . TYR A 0 520 . -90.610  32.200  75.486  1.00 33.19 520 A 1 
ATOM 4046 C CG  . TYR A 0 520 . -93.153  35.063  77.890  1.00 33.19 520 A 1 
ATOM 4047 C CD1 . TYR A 0 520 . -92.699  36.232  78.529  1.00 33.19 520 A 1 
ATOM 4048 C CD2 . TYR A 0 520 . -94.541  34.839  77.758  1.00 33.19 520 A 1 
ATOM 4049 C CE1 . TYR A 0 520 . -93.618  37.178  79.023  1.00 33.19 520 A 1 
ATOM 4050 C CE2 . TYR A 0 520 . -95.465  35.794  78.227  1.00 33.19 520 A 1 
ATOM 4051 O OH  . TYR A 0 520 . -95.894  37.877  79.336  1.00 33.19 520 A 1 
ATOM 4052 C CZ  . TYR A 0 520 . -95.004  36.964  78.865  1.00 33.19 520 A 1 
ATOM 4053 N N   . GLY A 0 521 . -89.456  33.917  74.853  1.00 30.93 521 A 1 
ATOM 4054 C CA  . GLY A 0 521 . -88.622  35.005  75.359  1.00 30.93 521 A 1 
ATOM 4055 C C   . GLY A 0 521 . -87.516  34.445  76.264  1.00 30.93 521 A 1 
ATOM 4056 O O   . GLY A 0 521 . -87.791  34.161  77.423  1.00 30.93 521 A 1 
ATOM 4057 N N   . GLY A 0 522 . -86.275  34.351  75.763  1.00 32.97 522 A 1 
ATOM 4058 C CA  . GLY A 0 522 . -85.077  34.341  76.616  1.00 32.97 522 A 1 
ATOM 4059 C C   . GLY A 0 522 . -83.961  33.347  76.264  1.00 32.97 522 A 1 
ATOM 4060 O O   . GLY A 0 522 . -84.184  32.145  76.301  1.00 32.97 522 A 1 
ATOM 4061 N N   . TYR A 0 523 . -82.748  33.906  76.106  1.00 33.22 523 A 1 
ATOM 4062 C CA  . TYR A 0 523 . -81.410  33.294  76.270  1.00 33.22 523 A 1 
ATOM 4063 C C   . TYR A 0 523 . -80.978  32.327  75.148  1.00 33.22 523 A 1 
ATOM 4064 C CB  . TYR A 0 523 . -81.313  32.663  77.677  1.00 33.22 523 A 1 
ATOM 4065 O O   . TYR A 0 523 . -81.607  31.307  74.936  1.00 33.22 523 A 1 
ATOM 4066 C CG  . TYR A 0 523 . -81.930  33.501  78.795  1.00 33.22 523 A 1 
ATOM 4067 C CD1 . TYR A 0 523 . -81.233  34.606  79.318  1.00 33.22 523 A 1 
ATOM 4068 C CD2 . TYR A 0 523 . -83.225  33.206  79.272  1.00 33.22 523 A 1 
ATOM 4069 C CE1 . TYR A 0 523 . -81.829  35.420  80.302  1.00 33.22 523 A 1 
ATOM 4070 C CE2 . TYR A 0 523 . -83.835  34.031  80.236  1.00 33.22 523 A 1 
ATOM 4071 O OH  . TYR A 0 523 . -83.719  35.927  81.697  1.00 33.22 523 A 1 
ATOM 4072 C CZ  . TYR A 0 523 . -83.136  35.137  80.757  1.00 33.22 523 A 1 
ATOM 4073 N N   . GLY A 0 524 . -79.914  32.529  74.370  1.00 31.47 524 A 1 
ATOM 4074 C CA  . GLY A 0 524 . -78.692  33.326  74.493  1.00 31.47 524 A 1 
ATOM 4075 C C   . GLY A 0 524 . -77.536  32.451  73.960  1.00 31.47 524 A 1 
ATOM 4076 O O   . GLY A 0 524 . -77.659  31.238  74.055  1.00 31.47 524 A 1 
ATOM 4077 N N   . TYR A 0 525 . -76.454  33.078  73.460  1.00 31.32 525 A 1 
ATOM 4078 C CA  . TYR A 0 525 . -75.076  32.544  73.280  1.00 31.32 525 A 1 
ATOM 4079 C C   . TYR A 0 525 . -74.880  31.338  72.306  1.00 31.32 525 A 1 
ATOM 4080 C CB  . TYR A 0 525 . -74.478  32.344  74.692  1.00 31.32 525 A 1 
ATOM 4081 O O   . TYR A 0 525 . -75.634  30.385  72.329  1.00 31.32 525 A 1 
ATOM 4082 C CG  . TYR A 0 525 . -75.206  31.389  75.627  1.00 31.32 525 A 1 
ATOM 4083 C CD1 . TYR A 0 525 . -76.155  31.870  76.557  1.00 31.32 525 A 1 
ATOM 4084 C CD2 . TYR A 0 525 . -74.972  30.006  75.522  1.00 31.32 525 A 1 
ATOM 4085 C CE1 . TYR A 0 525 . -76.942  30.964  77.298  1.00 31.32 525 A 1 
ATOM 4086 C CE2 . TYR A 0 525 . -75.723  29.100  76.294  1.00 31.32 525 A 1 
ATOM 4087 O OH  . TYR A 0 525 . -77.484  28.691  77.863  1.00 31.32 525 A 1 
ATOM 4088 C CZ  . TYR A 0 525 . -76.730  29.574  77.155  1.00 31.32 525 A 1 
ATOM 4089 N N   . ASP A 0 526 . -73.914  31.235  71.380  1.00 37.16 526 A 1 
ATOM 4090 C CA  . ASP A 0 526 . -72.613  31.876  71.151  1.00 37.16 526 A 1 
ATOM 4091 C C   . ASP A 0 526 . -72.119  31.614  69.690  1.00 37.16 526 A 1 
ATOM 4092 C CB  . ASP A 0 526 . -71.583  31.249  72.124  1.00 37.16 526 A 1 
ATOM 4093 O O   . ASP A 0 526 . -72.286  30.521  69.161  1.00 37.16 526 A 1 
ATOM 4094 C CG  . ASP A 0 526 . -71.201  32.155  73.296  1.00 37.16 526 A 1 
ATOM 4095 O OD1 . ASP A 0 526 . -70.865  33.341  73.041  1.00 37.16 526 A 1 
ATOM 4096 O OD2 . ASP A 0 526 . -71.150  31.675  74.443  1.00 37.16 526 A 1 
ATOM 4097 N N   . LYS A 0 527 . -71.496  32.644  69.084  1.00 33.93 527 A 1 
ATOM 4098 C CA  . LYS A 0 527 . -70.248  32.684  68.261  1.00 33.93 527 A 1 
ATOM 4099 C C   . LYS A 0 527 . -69.985  31.577  67.203  1.00 33.93 527 A 1 
ATOM 4100 C CB  . LYS A 0 527 . -69.079  32.783  69.261  1.00 33.93 527 A 1 
ATOM 4101 O O   . LYS A 0 527 . -69.734  30.435  67.546  1.00 33.93 527 A 1 
ATOM 4102 C CG  . LYS A 0 527 . -69.137  34.060  70.122  1.00 33.93 527 A 1 
ATOM 4103 C CD  . LYS A 0 527 . -67.922  34.151  71.051  1.00 33.93 527 A 1 
ATOM 4104 C CE  . LYS A 0 527 . -68.068  35.308  72.047  1.00 33.93 527 A 1 
ATOM 4105 N NZ  . LYS A 0 527 . -68.595  34.830  73.347  1.00 33.93 527 A 1 
ATOM 4106 N N   . SER A 0 528 . -70.021  31.892  65.895  1.00 30.80 528 A 1 
ATOM 4107 C CA  . SER A 0 528 . -68.932  32.460  65.044  1.00 30.80 528 A 1 
ATOM 4108 C C   . SER A 0 528 . -67.880  31.437  64.584  1.00 30.80 528 A 1 
ATOM 4109 C CB  . SER A 0 528 . -68.216  33.655  65.703  1.00 30.80 528 A 1 
ATOM 4110 O O   . SER A 0 528 . -67.181  30.935  65.445  1.00 30.80 528 A 1 
ATOM 4111 O OG  . SER A 0 528 . -67.129  34.115  64.919  1.00 30.80 528 A 1 
ATOM 4112 N N   . TYR A 0 529 . -67.722  31.221  63.262  1.00 39.29 529 A 1 
ATOM 4113 C CA  . TYR A 0 529 . -66.456  31.250  62.479  1.00 39.29 529 A 1 
ATOM 4114 C C   . TYR A 0 529 . -66.681  30.873  60.986  1.00 39.29 529 A 1 
ATOM 4115 C CB  . TYR A 0 529 . -65.339  30.343  63.054  1.00 39.29 529 A 1 
ATOM 4116 O O   . TYR A 0 529 . -67.254  29.829  60.713  1.00 39.29 529 A 1 
ATOM 4117 C CG  . TYR A 0 529 . -64.453  31.017  64.098  1.00 39.29 529 A 1 
ATOM 4118 C CD1 . TYR A 0 529 . -63.626  32.100  63.737  1.00 39.29 529 A 1 
ATOM 4119 C CD2 . TYR A 0 529 . -64.460  30.573  65.434  1.00 39.29 529 A 1 
ATOM 4120 C CE1 . TYR A 0 529 . -62.875  32.775  64.721  1.00 39.29 529 A 1 
ATOM 4121 C CE2 . TYR A 0 529 . -63.743  31.263  66.426  1.00 39.29 529 A 1 
ATOM 4122 O OH  . TYR A 0 529 . -62.254  33.042  67.024  1.00 39.29 529 A 1 
ATOM 4123 C CZ  . TYR A 0 529 . -62.951  32.372  66.070  1.00 39.29 529 A 1 
ATOM 4124 N N   . GLY A 0 530 . -66.182  31.728  60.068  1.00 34.21 530 A 1 
ATOM 4125 C CA  . GLY A 0 530 . -65.640  31.453  58.708  1.00 34.21 530 A 1 
ATOM 4126 C C   . GLY A 0 530 . -66.546  30.822  57.627  1.00 34.21 530 A 1 
ATOM 4127 O O   . GLY A 0 530 . -67.057  29.736  57.815  1.00 34.21 530 A 1 
ATOM 4128 N N   . GLY A 0 531 . -66.775  31.358  56.423  1.00 31.95 531 A 1 
ATOM 4129 C CA  . GLY A 0 531 . -66.143  32.448  55.682  1.00 31.95 531 A 1 
ATOM 4130 C C   . GLY A 0 531 . -65.364  31.941  54.463  1.00 31.95 531 A 1 
ATOM 4131 O O   . GLY A 0 531 . -64.148  31.900  54.554  1.00 31.95 531 A 1 
ATOM 4132 N N   . TYR A 0 532 . -66.016  31.636  53.327  1.00 39.86 532 A 1 
ATOM 4133 C CA  . TYR A 0 532 . -65.341  31.513  52.019  1.00 39.86 532 A 1 
ATOM 4134 C C   . TYR A 0 532 . -66.271  31.918  50.855  1.00 39.86 532 A 1 
ATOM 4135 C CB  . TYR A 0 532 . -64.759  30.100  51.761  1.00 39.86 532 A 1 
ATOM 4136 O O   . TYR A 0 532 . -67.295  31.286  50.620  1.00 39.86 532 A 1 
ATOM 4137 C CG  . TYR A 0 532 . -64.449  29.270  52.991  1.00 39.86 532 A 1 
ATOM 4138 C CD1 . TYR A 0 532 . -63.214  29.394  53.660  1.00 39.86 532 A 1 
ATOM 4139 C CD2 . TYR A 0 532 . -65.443  28.416  53.502  1.00 39.86 532 A 1 
ATOM 4140 C CE1 . TYR A 0 532 . -62.996  28.707  54.870  1.00 39.86 532 A 1 
ATOM 4141 C CE2 . TYR A 0 532 . -65.222  27.715  54.699  1.00 39.86 532 A 1 
ATOM 4142 O OH  . TYR A 0 532 . -63.808  27.200  56.556  1.00 39.86 532 A 1 
ATOM 4143 C CZ  . TYR A 0 532 . -64.004  27.867  55.390  1.00 39.86 532 A 1 
ATOM 4144 N N   . GLY A 0 533 . -65.875  32.971  50.131  1.00 35.74 533 A 1 
ATOM 4145 C CA  . GLY A 0 533 . -65.897  33.019  48.662  1.00 35.74 533 A 1 
ATOM 4146 C C   . GLY A 0 533 . -67.224  33.197  47.921  1.00 35.74 533 A 1 
ATOM 4147 O O   . GLY A 0 533 . -67.694  32.269  47.278  1.00 35.74 533 A 1 
ATOM 4148 N N   . ASN A 0 534 . -67.741  34.429  47.886  1.00 34.24 534 A 1 
ATOM 4149 C CA  . ASN A 0 534 . -68.662  34.896  46.844  1.00 34.24 534 A 1 
ATOM 4150 C C   . ASN A 0 534 . -67.881  35.222  45.557  1.00 34.24 534 A 1 
ATOM 4151 C CB  . ASN A 0 534 . -69.405  36.153  47.340  1.00 34.24 534 A 1 
ATOM 4152 O O   . ASN A 0 534 . -67.011  36.094  45.574  1.00 34.24 534 A 1 
ATOM 4153 C CG  . ASN A 0 534 . -70.647  35.825  48.141  1.00 34.24 534 A 1 
ATOM 4154 N ND2 . ASN A 0 534 . -70.716  36.209  49.394  1.00 34.24 534 A 1 
ATOM 4155 O OD1 . ASN A 0 534 . -71.586  35.239  47.641  1.00 34.24 534 A 1 
ATOM 4156 N N   . GLY A 0 535 . -68.228  34.564  44.450  1.00 36.16 535 A 1 
ATOM 4157 C CA  . GLY A 0 535 . -67.775  34.886  43.097  1.00 36.16 535 A 1 
ATOM 4158 C C   . GLY A 0 535 . -68.965  35.189  42.183  1.00 36.16 535 A 1 
ATOM 4159 O O   . GLY A 0 535 . -69.710  34.290  41.813  1.00 36.16 535 A 1 
ATOM 4160 N N   . TYR A 0 536 . -69.129  36.478  41.881  1.00 34.20 536 A 1 
ATOM 4161 C CA  . TYR A 0 536 . -69.863  37.133  40.783  1.00 34.20 536 A 1 
ATOM 4162 C C   . TYR A 0 536 . -70.026  36.236  39.528  1.00 34.20 536 A 1 
ATOM 4163 C CB  . TYR A 0 536 . -69.007  38.376  40.447  1.00 34.20 536 A 1 
ATOM 4164 O O   . TYR A 0 536 . -69.078  35.574  39.137  1.00 34.20 536 A 1 
ATOM 4165 C CG  . TYR A 0 536 . -68.589  39.226  41.650  1.00 34.20 536 A 1 
ATOM 4166 C CD1 . TYR A 0 536 . -69.385  40.321  42.034  1.00 34.20 536 A 1 
ATOM 4167 C CD2 . TYR A 0 536 . -67.428  38.917  42.399  1.00 34.20 536 A 1 
ATOM 4168 C CE1 . TYR A 0 536 . -69.038  41.094  43.159  1.00 34.20 536 A 1 
ATOM 4169 C CE2 . TYR A 0 536 . -67.094  39.671  43.543  1.00 34.20 536 A 1 
ATOM 4170 O OH  . TYR A 0 536 . -67.581  41.513  45.012  1.00 34.20 536 A 1 
ATOM 4171 C CZ  . TYR A 0 536 . -67.899  40.767  43.921  1.00 34.20 536 A 1 
ATOM 4172 N N   . GLY A 0 537 . -71.150  36.131  38.813  1.00 34.07 537 A 1 
ATOM 4173 C CA  . GLY A 0 537 . -72.170  37.118  38.464  1.00 34.07 537 A 1 
ATOM 4174 C C   . GLY A 0 537 . -72.211  37.281  36.932  1.00 34.07 537 A 1 
ATOM 4175 O O   . GLY A 0 537 . -71.337  37.943  36.388  1.00 34.07 537 A 1 
ATOM 4176 N N   . ASN A 0 538 . -73.199  36.689  36.242  1.00 35.09 538 A 1 
ATOM 4177 C CA  . ASN A 0 538 . -73.668  37.071  34.889  1.00 35.09 538 A 1 
ATOM 4178 C C   . ASN A 0 538 . -74.996  36.321  34.598  1.00 35.09 538 A 1 
ATOM 4179 C CB  . ASN A 0 538 . -72.597  36.745  33.822  1.00 35.09 538 A 1 
ATOM 4180 O O   . ASN A 0 538 . -74.996  35.109  34.428  1.00 35.09 538 A 1 
ATOM 4181 C CG  . ASN A 0 538 . -72.742  37.658  32.621  1.00 35.09 538 A 1 
ATOM 4182 N ND2 . ASN A 0 538 . -71.773  38.501  32.350  1.00 35.09 538 A 1 
ATOM 4183 O OD1 . ASN A 0 538 . -73.746  37.670  31.941  1.00 35.09 538 A 1 
ATOM 4184 N N   . ALA A 0 539 . -76.169  36.879  34.903  1.00 33.78 539 A 1 
ATOM 4185 C CA  . ALA A 0 539 . -76.962  37.807  34.085  1.00 33.78 539 A 1 
ATOM 4186 C C   . ALA A 0 539 . -77.554  37.200  32.786  1.00 33.78 539 A 1 
ATOM 4187 C CB  . ALA A 0 539 . -76.266  39.162  33.896  1.00 33.78 539 A 1 
ATOM 4188 O O   . ALA A 0 539 . -77.000  37.318  31.706  1.00 33.78 539 A 1 
ATOM 4189 N N   . GLY A 0 540 . -78.773  36.659  32.911  1.00 34.91 540 A 1 
ATOM 4190 C CA  . GLY A 0 540 . -79.930  37.215  32.198  1.00 34.91 540 A 1 
ATOM 4191 C C   . GLY A 0 540 . -80.287  36.686  30.806  1.00 34.91 540 A 1 
ATOM 4192 O O   . GLY A 0 540 . -79.895  37.286  29.822  1.00 34.91 540 A 1 
ATOM 4193 N N   . TYR A 0 541 . -81.211  35.721  30.756  1.00 35.85 541 A 1 
ATOM 4194 C CA  . TYR A 0 541 . -82.323  35.622  29.789  1.00 35.85 541 A 1 
ATOM 4195 C C   . TYR A 0 541 . -83.445  34.898  30.561  1.00 35.85 541 A 1 
ATOM 4196 C CB  . TYR A 0 541 . -81.903  34.843  28.524  1.00 35.85 541 A 1 
ATOM 4197 O O   . TYR A 0 541 . -83.218  33.823  31.095  1.00 35.85 541 A 1 
ATOM 4198 C CG  . TYR A 0 541 . -80.788  35.488  27.713  1.00 35.85 541 A 1 
ATOM 4199 C CD1 . TYR A 0 541 . -81.071  36.551  26.831  1.00 35.85 541 A 1 
ATOM 4200 C CD2 . TYR A 0 541 . -79.453  35.072  27.899  1.00 35.85 541 A 1 
ATOM 4201 C CE1 . TYR A 0 541 . -80.022  37.215  26.164  1.00 35.85 541 A 1 
ATOM 4202 C CE2 . TYR A 0 541 . -78.401  35.744  27.247  1.00 35.85 541 A 1 
ATOM 4203 O OH  . TYR A 0 541 . -77.674  37.487  25.764  1.00 35.85 541 A 1 
ATOM 4204 C CZ  . TYR A 0 541 . -78.685  36.825  26.386  1.00 35.85 541 A 1 
ATOM 4205 N N   . GLY A 0 542 . -84.617  35.454  30.861  1.00 34.54 542 A 1 
ATOM 4206 C CA  . GLY A 0 542 . -85.543  36.168  29.991  1.00 34.54 542 A 1 
ATOM 4207 C C   . GLY A 0 542 . -86.863  35.391  30.040  1.00 34.54 542 A 1 
ATOM 4208 O O   . GLY A 0 542 . -87.109  34.529  29.207  1.00 34.54 542 A 1 
ATOM 4209 N N   . ALA A 0 543 . -87.647  35.631  31.095  1.00 36.50 543 A 1 
ATOM 4210 C CA  . ALA A 0 543 . -88.903  34.955  31.403  1.00 36.50 543 A 1 
ATOM 4211 C C   . ALA A 0 543 . -89.973  35.201  30.326  1.00 36.50 543 A 1 
ATOM 4212 C CB  . ALA A 0 543 . -89.374  35.469  32.771  1.00 36.50 543 A 1 
ATOM 4213 O O   . ALA A 0 543 . -90.238  36.347  29.964  1.00 36.50 543 A 1 
ATOM 4214 N N   . ASN A 0 544 . -90.628  34.130  29.869  1.00 36.80 544 A 1 
ATOM 4215 C CA  . ASN A 0 544 . -91.802  34.208  29.006  1.00 36.80 544 A 1 
ATOM 4216 C C   . ASN A 0 544 . -93.062  34.028  29.869  1.00 36.80 544 A 1 
ATOM 4217 C CB  . ASN A 0 544 . -91.664  33.200  27.848  1.00 36.80 544 A 1 
ATOM 4218 O O   . ASN A 0 544 . -93.282  32.977  30.469  1.00 36.80 544 A 1 
ATOM 4219 C CG  . ASN A 0 544 . -92.341  33.662  26.567  1.00 36.80 544 A 1 
ATOM 4220 N ND2 . ASN A 0 544 . -92.273  32.868  25.525  1.00 36.80 544 A 1 
ATOM 4221 O OD1 . ASN A 0 544 . -92.897  34.743  26.461  1.00 36.80 544 A 1 
ATOM 4222 N N   . ALA A 0 545 . -93.830  35.107  29.985  1.00 32.19 545 A 1 
ATOM 4223 C CA  . ALA A 0 545 . -95.113  35.181  30.670  1.00 32.19 545 A 1 
ATOM 4224 C C   . ALA A 0 545 . -96.265  34.765  29.728  1.00 32.19 545 A 1 
ATOM 4225 C CB  . ALA A 0 545 . -95.256  36.623  31.188  1.00 32.19 545 A 1 
ATOM 4226 O O   . ALA A 0 545 . -96.047  34.543  28.544  1.00 32.19 545 A 1 
ATOM 4227 N N   . TYR A 0 546 . -97.490  34.756  30.269  1.00 33.68 546 A 1 
ATOM 4228 C CA  . TYR A 0 546 . -98.811  34.593  29.624  1.00 33.68 546 A 1 
ATOM 4229 C C   . TYR A 0 546 . -99.419  33.181  29.633  1.00 33.68 546 A 1 
ATOM 4230 C CB  . TYR A 0 546 . -98.914  35.262  28.239  1.00 33.68 546 A 1 
ATOM 4231 O O   . TYR A 0 546 . -99.053  32.303  28.863  1.00 33.68 546 A 1 
ATOM 4232 C CG  . TYR A 0 546 . -98.496  36.720  28.228  1.00 33.68 546 A 1 
ATOM 4233 C CD1 . TYR A 0 546 . -99.324  37.685  28.832  1.00 33.68 546 A 1 
ATOM 4234 C CD2 . TYR A 0 546 . -97.275  37.111  27.644  1.00 33.68 546 A 1 
ATOM 4235 C CE1 . TYR A 0 546 . -98.916  39.031  28.876  1.00 33.68 546 A 1 
ATOM 4236 C CE2 . TYR A 0 546 . -96.852  38.449  27.706  1.00 33.68 546 A 1 
ATOM 4237 O OH  . TYR A 0 546 . -97.283  40.709  28.382  1.00 33.68 546 A 1 
ATOM 4238 C CZ  . TYR A 0 546 . -97.676  39.412  28.324  1.00 33.68 546 A 1 
ATOM 4239 N N   . GLY A 0 547 . -100.456 33.007  30.465  1.00 37.73 547 A 1 
ATOM 4240 C CA  . GLY A 0 547 . -101.309 31.816  30.433  1.00 37.73 547 A 1 
ATOM 4241 C C   . GLY A 0 547 . -102.327 31.684  31.569  1.00 37.73 547 A 1 
ATOM 4242 O O   . GLY A 0 547 . -102.514 30.592  32.086  1.00 37.73 547 A 1 
ATOM 4243 N N   . ASN A 0 548 . -102.971 32.777  31.986  1.00 32.09 548 A 1 
ATOM 4244 C CA  . ASN A 0 548 . -104.097 32.767  32.928  1.00 32.09 548 A 1 
ATOM 4245 C C   . ASN A 0 548 . -105.338 32.132  32.263  1.00 32.09 548 A 1 
ATOM 4246 C CB  . ASN A 0 548 . -104.327 34.236  33.353  1.00 32.09 548 A 1 
ATOM 4247 O O   . ASN A 0 548 . -105.849 32.679  31.286  1.00 32.09 548 A 1 
ATOM 4248 C CG  . ASN A 0 548 . -105.458 34.471  34.345  1.00 32.09 548 A 1 
ATOM 4249 N ND2 . ASN A 0 548 . -105.380 35.538  35.106  1.00 32.09 548 A 1 
ATOM 4250 O OD1 . ASN A 0 548 . -106.419 33.729  34.453  1.00 32.09 548 A 1 
ATOM 4251 N N   . LYS A 0 549 . -105.832 31.002  32.786  1.00 37.61 549 A 1 
ATOM 4252 C CA  . LYS A 0 549 . -107.182 30.478  32.511  1.00 37.61 549 A 1 
ATOM 4253 C C   . LYS A 0 549 . -107.823 30.000  33.813  1.00 37.61 549 A 1 
ATOM 4254 C CB  . LYS A 0 549 . -107.169 29.384  31.425  1.00 37.61 549 A 1 
ATOM 4255 O O   . LYS A 0 549 . -107.604 28.882  34.262  1.00 37.61 549 A 1 
ATOM 4256 C CG  . LYS A 0 549 . -107.347 29.988  30.023  1.00 37.61 549 A 1 
ATOM 4257 C CD  . LYS A 0 549 . -107.302 28.915  28.929  1.00 37.61 549 A 1 
ATOM 4258 C CE  . LYS A 0 549 . -107.432 29.579  27.552  1.00 37.61 549 A 1 
ATOM 4259 N NZ  . LYS A 0 549 . -107.075 28.639  26.460  1.00 37.61 549 A 1 
ATOM 4260 N N   . SER A 0 550 . -108.613 30.895  34.395  1.00 30.63 550 A 1 
ATOM 4261 C CA  . SER A 0 550 . -109.576 30.644  35.466  1.00 30.63 550 A 1 
ATOM 4262 C C   . SER A 0 550 . -110.907 30.171  34.862  1.00 30.63 550 A 1 
ATOM 4263 C CB  . SER A 0 550 . -109.764 31.958  36.237  1.00 30.63 550 A 1 
ATOM 4264 O O   . SER A 0 550 . -111.494 30.881  34.049  1.00 30.63 550 A 1 
ATOM 4265 O OG  . SER A 0 550 . -110.697 31.808  37.285  1.00 30.63 550 A 1 
ATOM 4266 N N   . TYR A 0 551 . -111.373 28.986  35.255  1.00 35.62 551 A 1 
ATOM 4267 C CA  . TYR A 0 551 . -112.757 28.507  35.125  1.00 35.62 551 A 1 
ATOM 4268 C C   . TYR A 0 551 . -113.109 27.935  36.511  1.00 35.62 551 A 1 
ATOM 4269 C CB  . TYR A 0 551 . -112.865 27.462  33.993  1.00 35.62 551 A 1 
ATOM 4270 O O   . TYR A 0 551 . -112.397 27.068  37.005  1.00 35.62 551 A 1 
ATOM 4271 C CG  . TYR A 0 551 . -112.955 28.042  32.585  1.00 35.62 551 A 1 
ATOM 4272 C CD1 . TYR A 0 551 . -114.217 28.358  32.045  1.00 35.62 551 A 1 
ATOM 4273 C CD2 . TYR A 0 551 . -111.793 28.265  31.817  1.00 35.62 551 A 1 
ATOM 4274 C CE1 . TYR A 0 551 . -114.322 28.908  30.753  1.00 35.62 551 A 1 
ATOM 4275 C CE2 . TYR A 0 551 . -111.892 28.819  30.523  1.00 35.62 551 A 1 
ATOM 4276 O OH  . TYR A 0 551 . -113.271 29.690  28.751  1.00 35.62 551 A 1 
ATOM 4277 C CZ  . TYR A 0 551 . -113.161 29.145  29.992  1.00 35.62 551 A 1 
ATOM 4278 N N   . GLY A 0 552 . -113.974 28.588  37.299  1.00 33.14 552 A 1 
ATOM 4279 C CA  . GLY A 0 552 . -115.407 28.257  37.393  1.00 33.14 552 A 1 
ATOM 4280 C C   . GLY A 0 552 . -115.572 26.820  37.906  1.00 33.14 552 A 1 
ATOM 4281 O O   . GLY A 0 552 . -115.379 25.899  37.130  1.00 33.14 552 A 1 
ATOM 4282 N N   . GLY A 0 553 . -115.769 26.541  39.198  1.00 26.20 553 A 1 
ATOM 4283 C CA  . GLY A 0 553 . -116.917 26.966  40.004  1.00 26.20 553 A 1 
ATOM 4284 C C   . GLY A 0 553 . -118.124 26.067  39.688  1.00 26.20 553 A 1 
ATOM 4285 O O   . GLY A 0 553 . -118.422 25.901  38.516  1.00 26.20 553 A 1 
ATOM 4286 N N   . TYR A 0 554 . -118.814 25.556  40.717  1.00 28.95 554 A 1 
ATOM 4287 C CA  . TYR A 0 554 . -120.077 24.776  40.700  1.00 28.95 554 A 1 
ATOM 4288 C C   . TYR A 0 554 . -119.967 23.237  40.615  1.00 28.95 554 A 1 
ATOM 4289 C CB  . TYR A 0 554 . -121.097 25.318  39.674  1.00 28.95 554 A 1 
ATOM 4290 O O   . TYR A 0 554 . -119.463 22.693  39.642  1.00 28.95 554 A 1 
ATOM 4291 C CG  . TYR A 0 554 . -121.209 26.834  39.624  1.00 28.95 554 A 1 
ATOM 4292 C CD1 . TYR A 0 554 . -121.747 27.533  40.720  1.00 28.95 554 A 1 
ATOM 4293 C CD2 . TYR A 0 554 . -120.725 27.550  38.510  1.00 28.95 554 A 1 
ATOM 4294 C CE1 . TYR A 0 554 . -121.762 28.941  40.718  1.00 28.95 554 A 1 
ATOM 4295 C CE2 . TYR A 0 554 . -120.694 28.954  38.522  1.00 28.95 554 A 1 
ATOM 4296 O OH  . TYR A 0 554 . -121.201 31.008  39.631  1.00 28.95 554 A 1 
ATOM 4297 C CZ  . TYR A 0 554 . -121.216 29.651  39.626  1.00 28.95 554 A 1 
ATOM 4298 N N   . GLY A 0 555 . -120.541 22.548  41.615  1.00 31.85 555 A 1 
ATOM 4299 C CA  . GLY A 0 555 . -120.887 21.120  41.538  1.00 31.85 555 A 1 
ATOM 4300 C C   . GLY A 0 555 . -120.578 20.321  42.804  1.00 31.85 555 A 1 
ATOM 4301 O O   . GLY A 0 555 . -119.536 19.692  42.910  1.00 31.85 555 A 1 
ATOM 4302 N N   . TYR A 0 556 . -121.489 20.383  43.766  1.00 26.70 556 A 1 
ATOM 4303 C CA  . TYR A 0 556 . -121.625 19.487  44.912  1.00 26.70 556 A 1 
ATOM 4304 C C   . TYR A 0 556 . -122.155 18.135  44.411  1.00 26.70 556 A 1 
ATOM 4305 C CB  . TYR A 0 556 . -122.641 20.150  45.877  1.00 26.70 556 A 1 
ATOM 4306 O O   . TYR A 0 556 . -123.175 18.127  43.743  1.00 26.70 556 A 1 
ATOM 4307 C CG  . TYR A 0 556 . -123.837 20.788  45.165  1.00 26.70 556 A 1 
ATOM 4308 C CD1 . TYR A 0 556 . -123.732 22.100  44.653  1.00 26.70 556 A 1 
ATOM 4309 C CD2 . TYR A 0 556 . -124.987 20.027  44.876  1.00 26.70 556 A 1 
ATOM 4310 C CE1 . TYR A 0 556 . -124.728 22.616  43.801  1.00 26.70 556 A 1 
ATOM 4311 C CE2 . TYR A 0 556 . -125.990 20.539  44.033  1.00 26.70 556 A 1 
ATOM 4312 O OH  . TYR A 0 556 . -126.807 22.310  42.637  1.00 26.70 556 A 1 
ATOM 4313 C CZ  . TYR A 0 556 . -125.855 21.827  43.479  1.00 26.70 556 A 1 
ATOM 4314 N N   . ASP A 0 557 . -121.505 17.021  44.744  1.00 34.11 557 A 1 
ATOM 4315 C CA  . ASP A 0 557 . -122.093 15.677  44.670  1.00 34.11 557 A 1 
ATOM 4316 C C   . ASP A 0 557 . -121.404 14.795  45.722  1.00 34.11 557 A 1 
ATOM 4317 C CB  . ASP A 0 557 . -121.997 15.065  43.256  1.00 34.11 557 A 1 
ATOM 4318 O O   . ASP A 0 557 . -120.314 14.256  45.529  1.00 34.11 557 A 1 
ATOM 4319 C CG  . ASP A 0 557 . -123.102 15.532  42.295  1.00 34.11 557 A 1 
ATOM 4320 O OD1 . ASP A 0 557 . -124.272 15.597  42.739  1.00 34.11 557 A 1 
ATOM 4321 O OD2 . ASP A 0 557 . -122.790 15.708  41.094  1.00 34.11 557 A 1 
ATOM 4322 N N   . GLU A 0 558 . -122.038 14.686  46.889  1.00 29.51 558 A 1 
ATOM 4323 C CA  . GLU A 0 558 . -121.737 13.667  47.890  1.00 29.51 558 A 1 
ATOM 4324 C C   . GLU A 0 558 . -122.138 12.295  47.329  1.00 29.51 558 A 1 
ATOM 4325 C CB  . GLU A 0 558 . -122.515 13.963  49.188  1.00 29.51 558 A 1 
ATOM 4326 O O   . GLU A 0 558 . -123.294 11.887  47.412  1.00 29.51 558 A 1 
ATOM 4327 C CG  . GLU A 0 558 . -121.956 15.153  49.983  1.00 29.51 558 A 1 
ATOM 4328 C CD  . GLU A 0 558 . -122.830 15.539  51.191  1.00 29.51 558 A 1 
ATOM 4329 O OE1 . GLU A 0 558 . -122.258 16.092  52.158  1.00 29.51 558 A 1 
ATOM 4330 O OE2 . GLU A 0 558 . -124.061 15.317  51.139  1.00 29.51 558 A 1 
ATOM 4331 N N   . GLN A 0 559 . -121.188 11.560  46.748  1.00 32.78 559 A 1 
ATOM 4332 C CA  . GLN A 0 559 . -121.360 10.140  46.432  1.00 32.78 559 A 1 
ATOM 4333 C C   . GLN A 0 559 . -120.351 9.312   47.219  1.00 32.78 559 A 1 
ATOM 4334 C CB  . GLN A 0 559 . -121.383 9.890   44.917  1.00 32.78 559 A 1 
ATOM 4335 O O   . GLN A 0 559 . -119.223 9.042   46.811  1.00 32.78 559 A 1 
ATOM 4336 C CG  . GLN A 0 559 . -122.801 10.188  44.398  1.00 32.78 559 A 1 
ATOM 4337 C CD  . GLN A 0 559 . -122.902 10.272  42.883  1.00 32.78 559 A 1 
ATOM 4338 N NE2 . GLN A 0 559 . -123.812 11.073  42.373  1.00 32.78 559 A 1 
ATOM 4339 O OE1 . GLN A 0 559 . -122.187 9.628   42.134  1.00 32.78 559 A 1 
ATOM 4340 N N   . ALA A 0 560 . -120.807 8.910   48.401  1.00 28.80 560 A 1 
ATOM 4341 C CA  . ALA A 0 560 . -120.261 7.803   49.154  1.00 28.80 560 A 1 
ATOM 4342 C C   . ALA A 0 560 . -120.446 6.497   48.363  1.00 28.80 560 A 1 
ATOM 4343 C CB  . ALA A 0 560 . -121.010 7.757   50.495  1.00 28.80 560 A 1 
ATOM 4344 O O   . ALA A 0 560 . -121.565 6.011   48.244  1.00 28.80 560 A 1 
ATOM 4345 N N   . ALA A 0 561 . -119.354 5.930   47.848  1.00 30.16 561 A 1 
ATOM 4346 C CA  . ALA A 0 561 . -119.184 4.488   47.642  1.00 30.16 561 A 1 
ATOM 4347 C C   . ALA A 0 561 . -117.732 4.193   47.238  1.00 30.16 561 A 1 
ATOM 4348 C CB  . ALA A 0 561 . -120.171 3.923   46.608  1.00 30.16 561 A 1 
ATOM 4349 O O   . ALA A 0 561 . -117.405 3.955   46.077  1.00 30.16 561 A 1 
ATOM 4350 N N   . ALA A 0 562 . -116.843 4.195   48.229  1.00 26.83 562 A 1 
ATOM 4351 C CA  . ALA A 0 562 . -115.639 3.388   48.147  1.00 26.83 562 A 1 
ATOM 4352 C C   . ALA A 0 562 . -116.040 1.902   48.242  1.00 26.83 562 A 1 
ATOM 4353 C CB  . ALA A 0 562 . -114.680 3.812   49.267  1.00 26.83 562 A 1 
ATOM 4354 O O   . ALA A 0 562 . -116.883 1.540   49.060  1.00 26.83 562 A 1 
ATOM 4355 N N   . SER A 0 563 . -115.380 1.062   47.441  1.00 32.19 563 A 1 
ATOM 4356 C CA  . SER A 0 563 . -115.461 -0.410  47.370  1.00 32.19 563 A 1 
ATOM 4357 C C   . SER A 0 563 . -116.555 -1.010  46.471  1.00 32.19 563 A 1 
ATOM 4358 C CB  . SER A 0 563 . -115.361 -1.085  48.755  1.00 32.19 563 A 1 
ATOM 4359 O O   . SER A 0 563 . -117.628 -1.373  46.928  1.00 32.19 563 A 1 
ATOM 4360 O OG  . SER A 0 563 . -116.558 -1.060  49.500  1.00 32.19 563 A 1 
ATOM 4361 N N   . ALA A 0 564 . -116.247 -1.177  45.178  1.00 30.20 564 A 1 
ATOM 4362 C CA  . ALA A 0 564 . -116.608 -2.379  44.405  1.00 30.20 564 A 1 
ATOM 4363 C C   . ALA A 0 564 . -116.137 -2.281  42.940  1.00 30.20 564 A 1 
ATOM 4364 C CB  . ALA A 0 564 . -118.124 -2.683  44.441  1.00 30.20 564 A 1 
ATOM 4365 O O   . ALA A 0 564 . -116.964 -2.161  42.043  1.00 30.20 564 A 1 
ATOM 4366 N N   . THR A 0 565 . -114.830 -2.350  42.654  1.00 29.67 565 A 1 
ATOM 4367 C CA  . THR A 0 565 . -114.339 -3.071  41.454  1.00 29.67 565 A 1 
ATOM 4368 C C   . THR A 0 565 . -112.818 -3.230  41.466  1.00 29.67 565 A 1 
ATOM 4369 C CB  . THR A 0 565 . -114.763 -2.501  40.071  1.00 29.67 565 A 1 
ATOM 4370 O O   . THR A 0 565 . -112.067 -2.307  41.170  1.00 29.67 565 A 1 
ATOM 4371 C CG2 . THR A 0 565 . -115.630 -3.521  39.327  1.00 29.67 565 A 1 
ATOM 4372 O OG1 . THR A 0 565 . -115.496 -1.305  40.111  1.00 29.67 565 A 1 
ATOM 4373 N N   . SER A 0 566 . -112.370 -4.448  41.769  1.00 30.84 566 A 1 
ATOM 4374 C CA  . SER A 0 566 . -110.995 -4.936  41.631  1.00 30.84 566 A 1 
ATOM 4375 C C   . SER A 0 566 . -110.553 -5.029  40.165  1.00 30.84 566 A 1 
ATOM 4376 C CB  . SER A 0 566 . -110.882 -6.330  42.269  1.00 30.84 566 A 1 
ATOM 4377 O O   . SER A 0 566 . -110.419 -6.127  39.624  1.00 30.84 566 A 1 
ATOM 4378 O OG  . SER A 0 566 . -111.233 -6.295  43.633  1.00 30.84 566 A 1 
ATOM 4379 N N   . LYS A 0 567 . -110.308 -3.902  39.491  1.00 29.87 567 A 1 
ATOM 4380 C CA  . LYS A 0 567 . -109.494 -3.923  38.269  1.00 29.87 567 A 1 
ATOM 4381 C C   . LYS A 0 567 . -108.038 -3.724  38.658  1.00 29.87 567 A 1 
ATOM 4382 C CB  . LYS A 0 567 . -110.000 -2.945  37.205  1.00 29.87 567 A 1 
ATOM 4383 O O   . LYS A 0 567 . -107.610 -2.617  38.954  1.00 29.87 567 A 1 
ATOM 4384 C CG  . LYS A 0 567 . -111.233 -3.540  36.506  1.00 29.87 567 A 1 
ATOM 4385 C CD  . LYS A 0 567 . -111.629 -2.706  35.285  1.00 29.87 567 A 1 
ATOM 4386 C CE  . LYS A 0 567 . -112.833 -3.346  34.588  1.00 29.87 567 A 1 
ATOM 4387 N NZ  . LYS A 0 567 . -113.234 -2.564  33.393  1.00 29.87 567 A 1 
ATOM 4388 N N   . ALA A 0 568 . -107.343 -4.857  38.702  1.00 29.35 568 A 1 
ATOM 4389 C CA  . ALA A 0 568 . -105.905 -5.002  38.816  1.00 29.35 568 A 1 
ATOM 4390 C C   . ALA A 0 568 . -105.161 -3.862  38.102  1.00 29.35 568 A 1 
ATOM 4391 C CB  . ALA A 0 568 . -105.568 -6.364  38.190  1.00 29.35 568 A 1 
ATOM 4392 O O   . ALA A 0 568 . -105.212 -3.755  36.875  1.00 29.35 568 A 1 
ATOM 4393 N N   . ALA A 0 569 . -104.479 -3.019  38.877  1.00 32.58 569 A 1 
ATOM 4394 C CA  . ALA A 0 569 . -103.391 -2.216  38.352  1.00 32.58 569 A 1 
ATOM 4395 C C   . ALA A 0 569 . -102.320 -3.206  37.884  1.00 32.58 569 A 1 
ATOM 4396 C CB  . ALA A 0 569 . -102.899 -1.247  39.432  1.00 32.58 569 A 1 
ATOM 4397 O O   . ALA A 0 569 . -101.801 -4.003  38.667  1.00 32.58 569 A 1 
ATOM 4398 N N   . ALA A 0 570 . -102.121 -3.234  36.572  1.00 32.25 570 A 1 
ATOM 4399 C CA  . ALA A 0 570 . -101.181 -4.105  35.904  1.00 32.25 570 A 1 
ATOM 4400 C C   . ALA A 0 570 . -99.761  -3.835  36.418  1.00 32.25 570 A 1 
ATOM 4401 C CB  . ALA A 0 570 . -101.317 -3.869  34.396  1.00 32.25 570 A 1 
ATOM 4402 O O   . ALA A 0 570 . -99.313  -2.693  36.455  1.00 32.25 570 A 1 
ATOM 4403 N N   . SER A 0 571 . -99.096  -4.919  36.809  1.00 36.46 571 A 1 
ATOM 4404 C CA  . SER A 0 571 . -97.662  -5.029  37.056  1.00 36.46 571 A 1 
ATOM 4405 C C   . SER A 0 571 . -96.871  -4.340  35.938  1.00 36.46 571 A 1 
ATOM 4406 C CB  . SER A 0 571 . -97.364  -6.536  37.093  1.00 36.46 571 A 1 
ATOM 4407 O O   . SER A 0 571 . -96.867  -4.810  34.802  1.00 36.46 571 A 1 
ATOM 4408 O OG  . SER A 0 571 . -95.999  -6.852  37.228  1.00 36.46 571 A 1 
ATOM 4409 N N   . ALA A 0 572 . -96.234  -3.216  36.250  1.00 34.80 572 A 1 
ATOM 4410 C CA  . ALA A 0 572 . -95.204  -2.614  35.417  1.00 34.80 572 A 1 
ATOM 4411 C C   . ALA A 0 572 . -93.888  -2.771  36.181  1.00 34.80 572 A 1 
ATOM 4412 C CB  . ALA A 0 572 . -95.587  -1.162  35.097  1.00 34.80 572 A 1 
ATOM 4413 O O   . ALA A 0 572 . -93.480  -1.867  36.893  1.00 34.80 572 A 1 
ATOM 4414 N N   . ALA A 0 573 . -93.307  -3.971  36.126  1.00 38.63 573 A 1 
ATOM 4415 C CA  . ALA A 0 573 . -91.970  -4.210  36.656  1.00 38.63 573 A 1 
ATOM 4416 C C   . ALA A 0 573 . -90.950  -3.397  35.840  1.00 38.63 573 A 1 
ATOM 4417 C CB  . ALA A 0 573 . -91.685  -5.719  36.599  1.00 38.63 573 A 1 
ATOM 4418 O O   . ALA A 0 573 . -90.932  -3.506  34.610  1.00 38.63 573 A 1 
ATOM 4419 N N   . ASP A 0 574 . -90.126  -2.603  36.511  1.00 40.72 574 A 1 
ATOM 4420 C CA  . ASP A 0 574 . -88.898  -1.996  35.997  1.00 40.72 574 A 1 
ATOM 4421 C C   . ASP A 0 574 . -87.764  -3.027  36.066  1.00 40.72 574 A 1 
ATOM 4422 C CB  . ASP A 0 574 . -88.575  -0.686  36.752  1.00 40.72 574 A 1 
ATOM 4423 O O   . ASP A 0 574 . -86.874  -2.959  36.894  1.00 40.72 574 A 1 
ATOM 4424 C CG  . ASP A 0 574 . -88.598  -0.759  38.290  1.00 40.72 574 A 1 
ATOM 4425 O OD1 . ASP A 0 574 . -88.957  -1.827  38.836  1.00 40.72 574 A 1 
ATOM 4426 O OD2 . ASP A 0 574 . -88.578  0.335   38.907  1.00 40.72 574 A 1 
ATOM 4427 N N   . ASN A 0 575 . -87.830  -4.049  35.208  1.00 41.16 575 A 1 
ATOM 4428 C CA  . ASN A 0 575 . -86.701  -4.964  35.023  1.00 41.16 575 A 1 
ATOM 4429 C C   . ASN A 0 575 . -85.700  -4.300  34.060  1.00 41.16 575 A 1 
ATOM 4430 C CB  . ASN A 0 575 . -87.199  -6.314  34.472  1.00 41.16 575 A 1 
ATOM 4431 O O   . ASN A 0 575 . -85.818  -4.488  32.839  1.00 41.16 575 A 1 
ATOM 4432 C CG  . ASN A 0 575 . -88.157  -7.079  35.365  1.00 41.16 575 A 1 
ATOM 4433 N ND2 . ASN A 0 575 . -89.183  -7.662  34.786  1.00 41.16 575 A 1 
ATOM 4434 O OD1 . ASN A 0 575 . -88.014  -7.257  36.558  1.00 41.16 575 A 1 
ATOM 4435 N N   . ASP A 0 576 . -84.750  -3.515  34.564  1.00 51.24 576 A 1 
ATOM 4436 C CA  . ASP A 0 576 . -83.748  -2.844  33.740  1.00 51.24 576 A 1 
ATOM 4437 C C   . ASP A 0 576 . -82.638  -3.838  33.354  1.00 51.24 576 A 1 
ATOM 4438 C CB  . ASP A 0 576 . -83.242  -1.540  34.397  1.00 51.24 576 A 1 
ATOM 4439 O O   . ASP A 0 576 . -81.602  -4.022  33.991  1.00 51.24 576 A 1 
ATOM 4440 C CG  . ASP A 0 576 . -84.158  -0.317  34.192  1.00 51.24 576 A 1 
ATOM 4441 O OD1 . ASP A 0 576 . -85.028  -0.355  33.282  1.00 51.24 576 A 1 
ATOM 4442 O OD2 . ASP A 0 576 . -83.891  0.737   34.815  1.00 51.24 576 A 1 
ATOM 4443 N N   . ALA A 0 577 . -82.830  -4.499  32.211  1.00 49.97 577 A 1 
ATOM 4444 C CA  . ALA A 0 577 . -81.758  -5.243  31.561  1.00 49.97 577 A 1 
ATOM 4445 C C   . ALA A 0 577 . -80.788  -4.260  30.885  1.00 49.97 577 A 1 
ATOM 4446 C CB  . ALA A 0 577 . -82.363  -6.254  30.582  1.00 49.97 577 A 1 
ATOM 4447 O O   . ALA A 0 577 . -81.100  -3.688  29.836  1.00 49.97 577 A 1 
ATOM 4448 N N   . TRP A 0 578 . -79.591  -4.084  31.446  1.00 65.31 578 A 1 
ATOM 4449 C CA  . TRP A 0 578 . -78.563  -3.220  30.865  1.00 65.31 578 A 1 
ATOM 4450 C C   . TRP A 0 578 . -77.367  -4.022  30.344  1.00 65.31 578 A 1 
ATOM 4451 C CB  . TRP A 0 578 . -78.172  -2.110  31.846  1.00 65.31 578 A 1 
ATOM 4452 O O   . TRP A 0 578 . -76.911  -4.991  30.951  1.00 65.31 578 A 1 
ATOM 4453 C CG  . TRP A 0 578 . -77.527  -2.565  33.115  1.00 65.31 578 A 1 
ATOM 4454 C CD1 . TRP A 0 578 . -78.180  -2.842  34.266  1.00 65.31 578 A 1 
ATOM 4455 C CD2 . TRP A 0 578 . -76.115  -2.829  33.379  1.00 65.31 578 A 1 
ATOM 4456 C CE2 . TRP A 0 578 . -75.987  -3.261  34.733  1.00 65.31 578 A 1 
ATOM 4457 C CE3 . TRP A 0 578 . -74.934  -2.762  32.602  1.00 65.31 578 A 1 
ATOM 4458 N NE1 . TRP A 0 578 . -77.275  -3.241  35.227  1.00 65.31 578 A 1 
ATOM 4459 C CH2 . TRP A 0 578 . -73.589  -3.532  34.489  1.00 65.31 578 A 1 
ATOM 4460 C CZ2 . TRP A 0 578 . -74.745  -3.604  35.288  1.00 65.31 578 A 1 
ATOM 4461 C CZ3 . TRP A 0 578 . -73.683  -3.112  33.148  1.00 65.31 578 A 1 
ATOM 4462 N N   . ALA A 0 579 . -76.828  -3.580  29.206  1.00 54.87 579 A 1 
ATOM 4463 C CA  . ALA A 0 579 . -75.589  -4.084  28.627  1.00 54.87 579 A 1 
ATOM 4464 C C   . ALA A 0 579 . -74.689  -2.904  28.241  1.00 54.87 579 A 1 
ATOM 4465 C CB  . ALA A 0 579 . -75.907  -4.993  27.433  1.00 54.87 579 A 1 
ATOM 4466 O O   . ALA A 0 579 . -75.124  -1.982  27.549  1.00 54.87 579 A 1 
ATOM 4467 N N   . LYS A 0 580 . -73.429  -2.921  28.687  1.00 65.44 580 A 1 
ATOM 4468 C CA  . LYS A 0 580 . -72.402  -1.950  28.277  1.00 65.44 580 A 1 
ATOM 4469 C C   . LYS A 0 580 . -71.278  -2.693  27.569  1.00 65.44 580 A 1 
ATOM 4470 C CB  . LYS A 0 580 . -71.889  -1.130  29.474  1.00 65.44 580 A 1 
ATOM 4471 O O   . LYS A 0 580 . -70.784  -3.699  28.075  1.00 65.44 580 A 1 
ATOM 4472 C CG  . LYS A 0 580 . -72.957  -0.168  30.021  1.00 65.44 580 A 1 
ATOM 4473 C CD  . LYS A 0 580 . -72.446  0.607   31.243  1.00 65.44 580 A 1 
ATOM 4474 C CE  . LYS A 0 580 . -73.571  1.492   31.796  1.00 65.44 580 A 1 
ATOM 4475 N NZ  . LYS A 0 580 . -73.217  2.098   33.104  1.00 65.44 580 A 1 
ATOM 4476 N N   . GLN A 0 581 . -70.889  -2.187  26.405  1.00 66.21 581 A 1 
ATOM 4477 C CA  . GLN A 0 581 . -69.843  -2.753  25.563  1.00 66.21 581 A 1 
ATOM 4478 C C   . GLN A 0 581 . -68.874  -1.637  25.191  1.00 66.21 581 A 1 
ATOM 4479 C CB  . GLN A 0 581 . -70.518  -3.407  24.353  1.00 66.21 581 A 1 
ATOM 4480 O O   . GLN A 0 581 . -69.293  -0.595  24.687  1.00 66.21 581 A 1 
ATOM 4481 C CG  . GLN A 0 581 . -69.586  -4.201  23.428  1.00 66.21 581 A 1 
ATOM 4482 C CD  . GLN A 0 581 . -70.411  -5.106  22.508  1.00 66.21 581 A 1 
ATOM 4483 N NE2 . GLN A 0 581 . -69.902  -6.193  21.998  1.00 66.21 581 A 1 
ATOM 4484 O OE1 . GLN A 0 581 . -71.579  -4.898  22.247  1.00 66.21 581 A 1 
ATOM 4485 N N   . ALA A 0 582 . -67.595  -1.847  25.477  1.00 65.46 582 A 1 
ATOM 4486 C CA  . ALA A 0 582 . -66.523  -0.939  25.100  1.00 65.46 582 A 1 
ATOM 4487 C C   . ALA A 0 582 . -65.451  -1.734  24.356  1.00 65.46 582 A 1 
ATOM 4488 C CB  . ALA A 0 582 . -65.980  -0.243  26.354  1.00 65.46 582 A 1 
ATOM 4489 O O   . ALA A 0 582 . -65.007  -2.772  24.847  1.00 65.46 582 A 1 
ATOM 4490 N N   . TYR A 0 583 . -65.056  -1.236  23.187  1.00 67.84 583 A 1 
ATOM 4491 C CA  . TYR A 0 583 . -63.936  -1.735  22.398  1.00 67.84 583 A 1 
ATOM 4492 C C   . TYR A 0 583 . -63.028  -0.565  22.066  1.00 67.84 583 A 1 
ATOM 4493 C CB  . TYR A 0 583 . -64.419  -2.369  21.091  1.00 67.84 583 A 1 
ATOM 4494 O O   . TYR A 0 583 . -63.515  0.475   21.617  1.00 67.84 583 A 1 
ATOM 4495 C CG  . TYR A 0 583 . -65.213  -3.634  21.280  1.00 67.84 583 A 1 
ATOM 4496 C CD1 . TYR A 0 583 . -64.556  -4.809  21.684  1.00 67.84 583 A 1 
ATOM 4497 C CD2 . TYR A 0 583 . -66.588  -3.645  21.008  1.00 67.84 583 A 1 
ATOM 4498 C CE1 . TYR A 0 583 . -65.280  -6.001  21.857  1.00 67.84 583 A 1 
ATOM 4499 C CE2 . TYR A 0 583 . -67.300  -4.847  21.120  1.00 67.84 583 A 1 
ATOM 4500 O OH  . TYR A 0 583 . -67.341  -7.182  21.758  1.00 67.84 583 A 1 
ATOM 4501 C CZ  . TYR A 0 583 . -66.659  -6.020  21.585  1.00 67.84 583 A 1 
ATOM 4502 N N   . ALA A 0 584 . -61.732  -0.754  22.252  1.00 71.12 584 A 1 
ATOM 4503 C CA  . ALA A 0 584 . -60.721  0.156   21.755  1.00 71.12 584 A 1 
ATOM 4504 C C   . ALA A 0 584 . -59.629  -0.642  21.039  1.00 71.12 584 A 1 
ATOM 4505 C CB  . ALA A 0 584 . -60.195  1.005   22.910  1.00 71.12 584 A 1 
ATOM 4506 O O   . ALA A 0 584 . -59.484  -1.855  21.208  1.00 71.12 584 A 1 
ATOM 4507 N N   . SER A 0 585 . -58.918  0.046   20.163  1.00 70.87 585 A 1 
ATOM 4508 C CA  . SER A 0 585 . -57.715  -0.458  19.522  1.00 70.87 585 A 1 
ATOM 4509 C C   . SER A 0 585 . -56.775  0.718   19.397  1.00 70.87 585 A 1 
ATOM 4510 C CB  . SER A 0 585 . -57.999  -1.049  18.137  1.00 70.87 585 A 1 
ATOM 4511 O O   . SER A 0 585 . -57.190  1.783   18.922  1.00 70.87 585 A 1 
ATOM 4512 O OG  . SER A 0 585 . -59.019  -2.031  18.229  1.00 70.87 585 A 1 
ATOM 4513 N N   . ASP A 0 586 . -55.546  0.521   19.816  1.00 74.09 586 A 1 
ATOM 4514 C CA  . ASP A 0 586 . -54.451  1.439   19.609  1.00 74.09 586 A 1 
ATOM 4515 C C   . ASP A 0 586 . -53.337  0.736   18.847  1.00 74.09 586 A 1 
ATOM 4516 C CB  . ASP A 0 586 . -54.015  2.168   20.887  1.00 74.09 586 A 1 
ATOM 4517 O O   . ASP A 0 586 . -53.172  -0.479  18.870  1.00 74.09 586 A 1 
ATOM 4518 C CG  . ASP A 0 586 . -53.781  1.337   22.152  1.00 74.09 586 A 1 
ATOM 4519 O OD1 . ASP A 0 586 . -54.550  0.373   22.371  1.00 74.09 586 A 1 
ATOM 4520 O OD2 . ASP A 0 586 . -53.045  1.881   23.001  1.00 74.09 586 A 1 
ATOM 4521 N N   . TYR A 0 587 . -52.685  1.534   18.017  1.00 76.39 587 A 1 
ATOM 4522 C CA  . TYR A 0 587 . -51.650  1.101   17.104  1.00 76.39 587 A 1 
ATOM 4523 C C   . TYR A 0 587 . -50.595  2.187   17.167  1.00 76.39 587 A 1 
ATOM 4524 C CB  . TYR A 0 587 . -52.222  0.964   15.682  1.00 76.39 587 A 1 
ATOM 4525 O O   . TYR A 0 587 . -50.804  3.274   16.610  1.00 76.39 587 A 1 
ATOM 4526 C CG  . TYR A 0 587 . -53.317  -0.071  15.519  1.00 76.39 587 A 1 
ATOM 4527 C CD1 . TYR A 0 587 . -52.967  -1.427  15.519  1.00 76.39 587 A 1 
ATOM 4528 C CD2 . TYR A 0 587 . -54.667  0.308   15.379  1.00 76.39 587 A 1 
ATOM 4529 C CE1 . TYR A 0 587 . -53.944  -2.417  15.350  1.00 76.39 587 A 1 
ATOM 4530 C CE2 . TYR A 0 587 . -55.661  -0.676  15.205  1.00 76.39 587 A 1 
ATOM 4531 O OH  . TYR A 0 587 . -56.198  -3.021  14.982  1.00 76.39 587 A 1 
ATOM 4532 C CZ  . TYR A 0 587 . -55.289  -2.036  15.184  1.00 76.39 587 A 1 
ATOM 4533 N N   . ASP A 0 588 . -49.503  1.931   17.872  1.00 76.84 588 A 1 
ATOM 4534 C CA  . ASP A 0 588 . -48.346  2.808   17.844  1.00 76.84 588 A 1 
ATOM 4535 C C   . ASP A 0 588 . -47.140  2.067   17.246  1.00 76.84 588 A 1 
ATOM 4536 C CB  . ASP A 0 588 . -48.192  3.617   19.162  1.00 76.84 588 A 1 
ATOM 4537 O O   . ASP A 0 588 . -47.064  0.840   17.161  1.00 76.84 588 A 1 
ATOM 4538 C CG  . ASP A 0 588 . -47.220  3.100   20.229  1.00 76.84 588 A 1 
ATOM 4539 O OD1 . ASP A 0 588 . -46.692  2.000   20.039  1.00 76.84 588 A 1 
ATOM 4540 O OD2 . ASP A 0 588 . -46.815  3.922   21.102  1.00 76.84 588 A 1 
ATOM 4541 N N   . SER A 0 589 . -46.252  2.827   16.618  1.00 77.84 589 A 1 
ATOM 4542 C CA  . SER A 0 589 . -45.017  2.281   16.069  1.00 77.84 589 A 1 
ATOM 4543 C C   . SER A 0 589 . -43.946  3.326   16.257  1.00 77.84 589 A 1 
ATOM 4544 C CB  . SER A 0 589 . -45.140  1.868   14.600  1.00 77.84 589 A 1 
ATOM 4545 O O   . SER A 0 589 . -44.135  4.501   15.918  1.00 77.84 589 A 1 
ATOM 4546 O OG  . SER A 0 589 . -46.237  0.991   14.433  1.00 77.84 589 A 1 
ATOM 4547 N N   . ARG A 0 590 . -42.832  2.909   16.843  1.00 79.33 590 A 1 
ATOM 4548 C CA  . ARG A 0 590 . -41.689  3.769   17.117  1.00 79.33 590 A 1 
ATOM 4549 C C   . ARG A 0 590 . -40.479  3.116   16.494  1.00 79.33 590 A 1 
ATOM 4550 C CB  . ARG A 0 590 . -41.507  3.973   18.623  1.00 79.33 590 A 1 
ATOM 4551 O O   . ARG A 0 590 . -40.156  1.979   16.806  1.00 79.33 590 A 1 
ATOM 4552 C CG  . ARG A 0 590 . -42.760  4.576   19.263  1.00 79.33 590 A 1 
ATOM 4553 C CD  . ARG A 0 590 . -42.543  4.784   20.758  1.00 79.33 590 A 1 
ATOM 4554 N NE  . ARG A 0 590 . -43.838  4.954   21.425  1.00 79.33 590 A 1 
ATOM 4555 N NH1 . ARG A 0 590 . -43.067  5.449   23.529  1.00 79.33 590 A 1 
ATOM 4556 N NH2 . ARG A 0 590 . -45.265  5.132   23.131  1.00 79.33 590 A 1 
ATOM 4557 C CZ  . ARG A 0 590 . -44.044  5.193   22.697  1.00 79.33 590 A 1 
ATOM 4558 N N   . TRP A 0 591 . -39.819  3.877   15.638  1.00 86.58 591 A 1 
ATOM 4559 C CA  . TRP A 0 591 . -38.625  3.447   14.941  1.00 86.58 591 A 1 
ATOM 4560 C C   . TRP A 0 591 . -37.519  4.465   15.167  1.00 86.58 591 A 1 
ATOM 4561 C CB  . TRP A 0 591 . -38.953  3.265   13.466  1.00 86.58 591 A 1 
ATOM 4562 O O   . TRP A 0 591 . -37.755  5.677   15.086  1.00 86.58 591 A 1 
ATOM 4563 C CG  . TRP A 0 591 . -37.778  2.908   12.625  1.00 86.58 591 A 1 
ATOM 4564 C CD1 . TRP A 0 591 . -37.229  1.678   12.533  1.00 86.58 591 A 1 
ATOM 4565 C CD2 . TRP A 0 591 . -36.986  3.772   11.760  1.00 86.58 591 A 1 
ATOM 4566 C CE2 . TRP A 0 591 . -36.063  2.953   11.050  1.00 86.58 591 A 1 
ATOM 4567 C CE3 . TRP A 0 591 . -36.983  5.155   11.472  1.00 86.58 591 A 1 
ATOM 4568 N NE1 . TRP A 0 591 . -36.205  1.700   11.610  1.00 86.58 591 A 1 
ATOM 4569 C CH2 . TRP A 0 591 . -35.285  4.845   9.748   1.00 86.58 591 A 1 
ATOM 4570 C CZ2 . TRP A 0 591 . -35.286  3.463   10.002  1.00 86.58 591 A 1 
ATOM 4571 C CZ3 . TRP A 0 591 . -36.120  5.692   10.498  1.00 86.58 591 A 1 
ATOM 4572 N N   . GLY A 0 592 . -36.323  3.969   15.460  1.00 86.56 592 A 1 
ATOM 4573 C CA  . GLY A 0 592 . -35.174  4.791   15.803  1.00 86.56 592 A 1 
ATOM 4574 C C   . GLY A 0 592 . -33.890  4.292   15.160  1.00 86.56 592 A 1 
ATOM 4575 O O   . GLY A 0 592 . -33.696  3.094   14.967  1.00 86.56 592 A 1 
ATOM 4576 N N   . LYS A 0 593 . -33.014  5.251   14.849  1.00 86.03 593 A 1 
ATOM 4577 C CA  . LYS A 0 593 . -31.614  5.025   14.488  1.00 86.03 593 A 1 
ATOM 4578 C C   . LYS A 0 593 . -30.740  5.965   15.296  1.00 86.03 593 A 1 
ATOM 4579 C CB  . LYS A 0 593 . -31.379  5.238   12.987  1.00 86.03 593 A 1 
ATOM 4580 O O   . LYS A 0 593 . -30.990  7.174   15.274  1.00 86.03 593 A 1 
ATOM 4581 C CG  . LYS A 0 593 . -32.123  4.175   12.186  1.00 86.03 593 A 1 
ATOM 4582 C CD  . LYS A 0 593 . -31.696  4.151   10.715  1.00 86.03 593 A 1 
ATOM 4583 C CE  . LYS A 0 593 . -32.107  2.758   10.264  1.00 86.03 593 A 1 
ATOM 4584 N NZ  . LYS A 0 593 . -31.517  2.312   8.992   1.00 86.03 593 A 1 
ATOM 4585 N N   . SER A 0 594 . -29.724  5.440   15.962  1.00 82.93 594 A 1 
ATOM 4586 C CA  . SER A 0 594 . -28.745  6.241   16.699  1.00 82.93 594 A 1 
ATOM 4587 C C   . SER A 0 594 . -27.330  5.791   16.386  1.00 82.93 594 A 1 
ATOM 4588 C CB  . SER A 0 594 . -29.003  6.234   18.212  1.00 82.93 594 A 1 
ATOM 4589 O O   . SER A 0 594 . -27.065  4.605   16.242  1.00 82.93 594 A 1 
ATOM 4590 O OG  . SER A 0 594 . -29.354  4.959   18.702  1.00 82.93 594 A 1 
ATOM 4591 N N   . TYR A 0 595 . -26.444  6.777   16.282  1.00 78.49 595 A 1 
ATOM 4592 C CA  . TYR A 0 595 . -24.999  6.608   16.236  1.00 78.49 595 A 1 
ATOM 4593 C C   . TYR A 0 595 . -24.439  7.417   17.400  1.00 78.49 595 A 1 
ATOM 4594 C CB  . TYR A 0 595 . -24.433  7.161   14.918  1.00 78.49 595 A 1 
ATOM 4595 O O   . TYR A 0 595 . -24.826  8.582   17.545  1.00 78.49 595 A 1 
ATOM 4596 C CG  . TYR A 0 595 . -24.918  6.490   13.649  1.00 78.49 595 A 1 
ATOM 4597 C CD1 . TYR A 0 595 . -24.172  5.434   13.095  1.00 78.49 595 A 1 
ATOM 4598 C CD2 . TYR A 0 595 . -26.094  6.937   13.012  1.00 78.49 595 A 1 
ATOM 4599 C CE1 . TYR A 0 595 . -24.601  4.817   11.906  1.00 78.49 595 A 1 
ATOM 4600 C CE2 . TYR A 0 595 . -26.523  6.327   11.817  1.00 78.49 595 A 1 
ATOM 4601 O OH  . TYR A 0 595 . -26.239  4.619   10.162  1.00 78.49 595 A 1 
ATOM 4602 C CZ  . TYR A 0 595 . -25.781  5.260   11.269  1.00 78.49 595 A 1 
ATOM 4603 N N   . ASP A 0 596 . -23.534  6.845   18.184  1.00 76.64 596 A 1 
ATOM 4604 C CA  . ASP A 0 596 . -22.873  7.597   19.255  1.00 76.64 596 A 1 
ATOM 4605 C C   . ASP A 0 596 . -21.897  8.625   18.675  1.00 76.64 596 A 1 
ATOM 4606 C CB  . ASP A 0 596 . -22.150  6.631   20.201  1.00 76.64 596 A 1 
ATOM 4607 O O   . ASP A 0 596 . -22.066  9.841   18.825  1.00 76.64 596 A 1 
ATOM 4608 C CG  . ASP A 0 596 . -23.085  5.915   21.172  1.00 76.64 596 A 1 
ATOM 4609 O OD1 . ASP A 0 596 . -24.159  6.482   21.486  1.00 76.64 596 A 1 
ATOM 4610 O OD2 . ASP A 0 596 . -22.667  4.834   21.642  1.00 76.64 596 A 1 
ATOM 4611 N N   . SER A 0 597 . -20.894  8.146   17.939  1.00 82.85 597 A 1 
ATOM 4612 C CA  . SER A 0 597 . -19.922  8.999   17.269  1.00 82.85 597 A 1 
ATOM 4613 C C   . SER A 0 597 . -19.411  8.370   15.977  1.00 82.85 597 A 1 
ATOM 4614 C CB  . SER A 0 597 . -18.783  9.368   18.228  1.00 82.85 597 A 1 
ATOM 4615 O O   . SER A 0 597 . -19.298  7.153   15.842  1.00 82.85 597 A 1 
ATOM 4616 O OG  . SER A 0 597 . -17.900  8.299   18.460  1.00 82.85 597 A 1 
ATOM 4617 N N   . VAL A 0 598 . -19.118  9.226   14.996  1.00 85.57 598 A 1 
ATOM 4618 C CA  . VAL A 0 598 . -18.487  8.835   13.733  1.00 85.57 598 A 1 
ATOM 4619 C C   . VAL A 0 598 . -17.268  9.713   13.530  1.00 85.57 598 A 1 
ATOM 4620 C CB  . VAL A 0 598 . -19.451  8.929   12.535  1.00 85.57 598 A 1 
ATOM 4621 O O   . VAL A 0 598 . -17.364  10.942  13.487  1.00 85.57 598 A 1 
ATOM 4622 C CG1 . VAL A 0 598 . -18.748  8.548   11.222  1.00 85.57 598 A 1 
ATOM 4623 C CG2 . VAL A 0 598 . -20.654  7.994   12.712  1.00 85.57 598 A 1 
ATOM 4624 N N   . ASN A 0 599 . -16.119  9.075   13.373  1.00 89.14 599 A 1 
ATOM 4625 C CA  . ASN A 0 599 . -14.851  9.722   13.111  1.00 89.14 599 A 1 
ATOM 4626 C C   . ASN A 0 599 . -14.321  9.274   11.752  1.00 89.14 599 A 1 
ATOM 4627 C CB  . ASN A 0 599 . -13.895  9.378   14.250  1.00 89.14 599 A 1 
ATOM 4628 O O   . ASN A 0 599 . -14.223  8.083   11.463  1.00 89.14 599 A 1 
ATOM 4629 C CG  . ASN A 0 599 . -12.599  10.153  14.192  1.00 89.14 599 A 1 
ATOM 4630 N ND2 . ASN A 0 599 . -11.567  9.622   14.800  1.00 89.14 599 A 1 
ATOM 4631 O OD1 . ASN A 0 599 . -12.486  11.251  13.668  1.00 89.14 599 A 1 
ATOM 4632 N N   . ALA A 0 600 . -13.944  10.238  10.920  1.00 89.81 600 A 1 
ATOM 4633 C CA  . ALA A 0 600 . -13.356  9.980   9.618   1.00 89.81 600 A 1 
ATOM 4634 C C   . ALA A 0 600 . -12.052  10.761  9.496   1.00 89.81 600 A 1 
ATOM 4635 C CB  . ALA A 0 600 . -14.364  10.328  8.520   1.00 89.81 600 A 1 
ATOM 4636 O O   . ALA A 0 600 . -12.011  11.967  9.741   1.00 89.81 600 A 1 
ATOM 4637 N N   . LYS A 0 601 . -10.986  10.073  9.093   1.00 93.82 601 A 1 
ATOM 4638 C CA  . LYS A 0 601 . -9.684   10.684  8.816   1.00 93.82 601 A 1 
ATOM 4639 C C   . LYS A 0 601 . -9.258   10.322  7.406   1.00 93.82 601 A 1 
ATOM 4640 C CB  . LYS A 0 601 . -8.628   10.258  9.846   1.00 93.82 601 A 1 
ATOM 4641 O O   . LYS A 0 601 . -9.466   9.193   6.957   1.00 93.82 601 A 1 
ATOM 4642 C CG  . LYS A 0 601 . -8.997   10.630  11.290  1.00 93.82 601 A 1 
ATOM 4643 C CD  . LYS A 0 601 . -8.012   9.984   12.269  1.00 93.82 601 A 1 
ATOM 4644 C CE  . LYS A 0 601 . -8.405   10.338  13.704  1.00 93.82 601 A 1 
ATOM 4645 N NZ  . LYS A 0 601 . -7.730   9.447   14.681  1.00 93.82 601 A 1 
ATOM 4646 N N   . SER A 0 602 . -8.648   11.280  6.727   1.00 94.14 602 A 1 
ATOM 4647 C CA  . SER A 0 602 . -8.024   11.085  5.426   1.00 94.14 602 A 1 
ATOM 4648 C C   . SER A 0 602 . -6.646   11.719  5.432   1.00 94.14 602 A 1 
ATOM 4649 C CB  . SER A 0 602 . -8.872   11.669  4.296   1.00 94.14 602 A 1 
ATOM 4650 O O   . SER A 0 602 . -6.492   12.844  5.908   1.00 94.14 602 A 1 
ATOM 4651 O OG  . SER A 0 602 . -9.088   13.053  4.482   1.00 94.14 602 A 1 
ATOM 4652 N N   . TYR A 0 603 . -5.686   11.004  4.873   1.00 91.81 603 A 1 
ATOM 4653 C CA  . TYR A 0 603 . -4.323   11.453  4.662   1.00 91.81 603 A 1 
ATOM 4654 C C   . TYR A 0 603 . -3.999   11.264  3.188   1.00 91.81 603 A 1 
ATOM 4655 C CB  . TYR A 0 603 . -3.366   10.675  5.570   1.00 91.81 603 A 1 
ATOM 4656 O O   . TYR A 0 603 . -4.355   10.241  2.600   1.00 91.81 603 A 1 
ATOM 4657 C CG  . TYR A 0 603 . -3.711   10.785  7.044   1.00 91.81 603 A 1 
ATOM 4658 C CD1 . TYR A 0 603 . -3.215   11.866  7.796   1.00 91.81 603 A 1 
ATOM 4659 C CD2 . TYR A 0 603 . -4.551   9.831   7.653   1.00 91.81 603 A 1 
ATOM 4660 C CE1 . TYR A 0 603 . -3.547   11.993  9.157   1.00 91.81 603 A 1 
ATOM 4661 C CE2 . TYR A 0 603 . -4.891   9.953   9.014   1.00 91.81 603 A 1 
ATOM 4662 O OH  . TYR A 0 603 . -4.699   11.163  11.084  1.00 91.81 603 A 1 
ATOM 4663 C CZ  . TYR A 0 603 . -4.386   11.035  9.767   1.00 91.81 603 A 1 
ATOM 4664 N N   . ASP A 0 604 . -3.374   12.280  2.625   1.00 92.95 604 A 1 
ATOM 4665 C CA  . ASP A 0 604 . -2.899   12.343  1.254   1.00 92.95 604 A 1 
ATOM 4666 C C   . ASP A 0 604 . -1.519   12.992  1.331   1.00 92.95 604 A 1 
ATOM 4667 C CB  . ASP A 0 604 . -3.891   13.162  0.420   1.00 92.95 604 A 1 
ATOM 4668 O O   . ASP A 0 604 . -1.364   14.022  1.997   1.00 92.95 604 A 1 
ATOM 4669 C CG  . ASP A 0 604 . -3.497   13.312  -1.049  1.00 92.95 604 A 1 
ATOM 4670 O OD1 . ASP A 0 604 . -2.547   12.636  -1.493  1.00 92.95 604 A 1 
ATOM 4671 O OD2 . ASP A 0 604 . -4.229   14.057  -1.739  1.00 92.95 604 A 1 
ATOM 4672 N N   . ASP A 0 605 . -0.530   12.335  0.748   1.00 93.25 605 A 1 
ATOM 4673 C CA  . ASP A 0 605 . 0.846    12.794  0.694   1.00 93.25 605 A 1 
ATOM 4674 C C   . ASP A 0 605 . 1.433    12.419  -0.664  1.00 93.25 605 A 1 
ATOM 4675 C CB  . ASP A 0 605 . 1.654    12.193  1.851   1.00 93.25 605 A 1 
ATOM 4676 O O   . ASP A 0 605 . 1.309    11.279  -1.111  1.00 93.25 605 A 1 
ATOM 4677 C CG  . ASP A 0 605 . 3.038    12.834  1.976   1.00 93.25 605 A 1 
ATOM 4678 O OD1 . ASP A 0 605 . 3.118    14.084  1.958   1.00 93.25 605 A 1 
ATOM 4679 O OD2 . ASP A 0 605 . 4.017    12.086  2.183   1.00 93.25 605 A 1 
ATOM 4680 N N   . GLU A 0 606 . 2.061    13.393  -1.310  1.00 96.09 606 A 1 
ATOM 4681 C CA  . GLU A 0 606 . 2.721    13.243  -2.602  1.00 96.09 606 A 1 
ATOM 4682 C C   . GLU A 0 606 . 4.105    13.879  -2.503  1.00 96.09 606 A 1 
ATOM 4683 C CB  . GLU A 0 606 . 1.910    13.903  -3.731  1.00 96.09 606 A 1 
ATOM 4684 O O   . GLU A 0 606 . 4.243    15.072  -2.210  1.00 96.09 606 A 1 
ATOM 4685 C CG  . GLU A 0 606 . 0.689    13.081  -4.174  1.00 96.09 606 A 1 
ATOM 4686 C CD  . GLU A 0 606 . -0.111   13.736  -5.318  1.00 96.09 606 A 1 
ATOM 4687 O OE1 . GLU A 0 606 . -1.262   13.298  -5.556  1.00 96.09 606 A 1 
ATOM 4688 O OE2 . GLU A 0 606 . 0.425    14.647  -5.997  1.00 96.09 606 A 1 
ATOM 4689 N N   . GLN A 0 607 . 5.140    13.087  -2.759  1.00 95.55 607 A 1 
ATOM 4690 C CA  . GLN A 0 607 . 6.527    13.512  -2.687  1.00 95.55 607 A 1 
ATOM 4691 C C   . GLN A 0 607 . 7.236    13.206  -3.999  1.00 95.55 607 A 1 
ATOM 4692 C CB  . GLN A 0 607 . 7.240    12.867  -1.490  1.00 95.55 607 A 1 
ATOM 4693 O O   . GLN A 0 607 . 7.070    12.149  -4.598  1.00 95.55 607 A 1 
ATOM 4694 C CG  . GLN A 0 607 . 6.550    13.207  -0.158  1.00 95.55 607 A 1 
ATOM 4695 C CD  . GLN A 0 607 . 7.361    12.778  1.058   1.00 95.55 607 A 1 
ATOM 4696 N NE2 . GLN A 0 607 . 6.720    12.491  2.163   1.00 95.55 607 A 1 
ATOM 4697 O OE1 . GLN A 0 607 . 8.585    12.740  1.069   1.00 95.55 607 A 1 
ATOM 4698 N N   . TYR A 0 608 . 8.055    14.152  -4.445  1.00 96.67 608 A 1 
ATOM 4699 C CA  . TYR A 0 608 . 8.928    13.976  -5.595  1.00 96.67 608 A 1 
ATOM 4700 C C   . TYR A 0 608 . 10.311   14.504  -5.249  1.00 96.67 608 A 1 
ATOM 4701 C CB  . TYR A 0 608 . 8.352    14.681  -6.826  1.00 96.67 608 A 1 
ATOM 4702 O O   . TYR A 0 608 . 10.460   15.636  -4.777  1.00 96.67 608 A 1 
ATOM 4703 C CG  . TYR A 0 608 . 9.298    14.678  -8.012  1.00 96.67 608 A 1 
ATOM 4704 C CD1 . TYR A 0 608 . 10.068   15.823  -8.297  1.00 96.67 608 A 1 
ATOM 4705 C CD2 . TYR A 0 608 . 9.438    13.521  -8.802  1.00 96.67 608 A 1 
ATOM 4706 C CE1 . TYR A 0 608 . 10.940   15.830  -9.401  1.00 96.67 608 A 1 
ATOM 4707 C CE2 . TYR A 0 608 . 10.312   13.521  -9.905  1.00 96.67 608 A 1 
ATOM 4708 O OH  . TYR A 0 608 . 11.836   14.719  -11.317 1.00 96.67 608 A 1 
ATOM 4709 C CZ  . TYR A 0 608 . 11.046   14.681  -10.215 1.00 96.67 608 A 1 
ATOM 4710 N N   . SER A 0 609 . 11.326   13.696  -5.520  1.00 96.36 609 A 1 
ATOM 4711 C CA  . SER A 0 609 . 12.717   14.061  -5.311  1.00 96.36 609 A 1 
ATOM 4712 C C   . SER A 0 609 . 13.530   13.737  -6.549  1.00 96.36 609 A 1 
ATOM 4713 C CB  . SER A 0 609 . 13.268   13.332  -4.094  1.00 96.36 609 A 1 
ATOM 4714 O O   . SER A 0 609 . 13.393   12.678  -7.152  1.00 96.36 609 A 1 
ATOM 4715 O OG  . SER A 0 609 . 14.581   13.778  -3.802  1.00 96.36 609 A 1 
ATOM 4716 N N   . ARG A 0 610 . 14.412   14.662  -6.926  1.00 96.11 610 A 1 
ATOM 4717 C CA  . ARG A 0 610 . 15.367   14.467  -8.012  1.00 96.11 610 A 1 
ATOM 4718 C C   . ARG A 0 610 . 16.708   15.051  -7.634  1.00 96.11 610 A 1 
ATOM 4719 C CB  . ARG A 0 610 . 14.815   15.054  -9.314  1.00 96.11 610 A 1 
ATOM 4720 O O   . ARG A 0 610 . 16.810   16.224  -7.272  1.00 96.11 610 A 1 
ATOM 4721 C CG  . ARG A 0 610 . 15.815   14.926  -10.474 1.00 96.11 610 A 1 
ATOM 4722 C CD  . ARG A 0 610 . 15.115   15.244  -11.795 1.00 96.11 610 A 1 
ATOM 4723 N NE  . ARG A 0 610 . 15.967   14.925  -12.944 1.00 96.11 610 A 1 
ATOM 4724 N NH1 . ARG A 0 610 . 16.535   17.026  -13.662 1.00 96.11 610 A 1 
ATOM 4725 N NH2 . ARG A 0 610 . 17.284   15.218  -14.750 1.00 96.11 610 A 1 
ATOM 4726 C CZ  . ARG A 0 610 . 16.588   15.727  -13.777 1.00 96.11 610 A 1 
ATOM 4727 N N   . LYS A 0 611 . 17.750   14.246  -7.789  1.00 96.84 611 A 1 
ATOM 4728 C CA  . LYS A 0 611 . 19.136   14.648  -7.602  1.00 96.84 611 A 1 
ATOM 4729 C C   . LYS A 0 611 . 19.949   14.246  -8.816  1.00 96.84 611 A 1 
ATOM 4730 C CB  . LYS A 0 611 . 19.657   14.015  -6.314  1.00 96.84 611 A 1 
ATOM 4731 O O   . LYS A 0 611 . 19.865   13.112  -9.265  1.00 96.84 611 A 1 
ATOM 4732 C CG  . LYS A 0 611 . 21.008   14.624  -5.937  1.00 96.84 611 A 1 
ATOM 4733 C CD  . LYS A 0 611 . 21.428   14.121  -4.560  1.00 96.84 611 A 1 
ATOM 4734 C CE  . LYS A 0 611 . 22.596   14.975  -4.080  1.00 96.84 611 A 1 
ATOM 4735 N NZ  . LYS A 0 611 . 22.919   14.662  -2.670  1.00 96.84 611 A 1 
ATOM 4736 N N   . VAL A 0 612 . 20.744   15.186  -9.310  1.00 96.92 612 A 1 
ATOM 4737 C CA  . VAL A 0 612 . 21.682   14.972  -10.410 1.00 96.92 612 A 1 
ATOM 4738 C C   . VAL A 0 612 . 23.061   15.390  -9.928  1.00 96.92 612 A 1 
ATOM 4739 C CB  . VAL A 0 612 . 21.267   15.746  -11.674 1.00 96.92 612 A 1 
ATOM 4740 O O   . VAL A 0 612 . 23.195   16.421  -9.261  1.00 96.92 612 A 1 
ATOM 4741 C CG1 . VAL A 0 612 . 22.224   15.480  -12.843 1.00 96.92 612 A 1 
ATOM 4742 C CG2 . VAL A 0 612 . 19.847   15.364  -12.117 1.00 96.92 612 A 1 
ATOM 4743 N N   . ARG A 0 613 . 24.063   14.583  -10.242 1.00 92.98 613 A 1 
ATOM 4744 C CA  . ARG A 0 613 . 25.475   14.943  -10.172 1.00 92.98 613 A 1 
ATOM 4745 C C   . ARG A 0 613 . 26.104   14.603  -11.505 1.00 92.98 613 A 1 
ATOM 4746 C CB  . ARG A 0 613 . 26.194   14.183  -9.066  1.00 92.98 613 A 1 
ATOM 4747 O O   . ARG A 0 613 . 25.719   13.605  -12.101 1.00 92.98 613 A 1 
ATOM 4748 C CG  . ARG A 0 613 . 25.656   14.568  -7.691  1.00 92.98 613 A 1 
ATOM 4749 C CD  . ARG A 0 613 . 26.593   13.949  -6.662  1.00 92.98 613 A 1 
ATOM 4750 N NE  . ARG A 0 613 . 26.128   14.157  -5.280  1.00 92.98 613 A 1 
ATOM 4751 N NH1 . ARG A 0 613 . 24.613   12.433  -5.259  1.00 92.98 613 A 1 
ATOM 4752 N NH2 . ARG A 0 613 . 25.380   13.281  -3.334  1.00 92.98 613 A 1 
ATOM 4753 C CZ  . ARG A 0 613 . 25.369   13.297  -4.639  1.00 92.98 613 A 1 
ATOM 4754 N N   . ALA A 0 614 . 26.981   15.477  -11.951 1.00 92.64 614 A 1 
ATOM 4755 C CA  . ALA A 0 614 . 27.797   15.248  -13.116 1.00 92.64 614 A 1 
ATOM 4756 C C   . ALA A 0 614 . 29.112   15.984  -12.902 1.00 92.64 614 A 1 
ATOM 4757 C CB  . ALA A 0 614 . 27.069   15.736  -14.375 1.00 92.64 614 A 1 
ATOM 4758 O O   . ALA A 0 614 . 29.089   17.136  -12.437 1.00 92.64 614 A 1 
ATOM 4759 N N   . ASP A 0 615 . 30.200   15.335  -13.261 1.00 90.28 615 A 1 
ATOM 4760 C CA  . ASP A 0 615 . 31.542   15.879  -13.229 1.00 90.28 615 A 1 
ATOM 4761 C C   . ASP A 0 615 . 32.319   15.422  -14.466 1.00 90.28 615 A 1 
ATOM 4762 C CB  . ASP A 0 615 . 32.262   15.678  -11.880 1.00 90.28 615 A 1 
ATOM 4763 O O   . ASP A 0 615 . 31.862   14.587  -15.240 1.00 90.28 615 A 1 
ATOM 4764 C CG  . ASP A 0 615 . 31.972   14.429  -11.036 1.00 90.28 615 A 1 
ATOM 4765 O OD1 . ASP A 0 615 . 30.767   14.160  -10.774 1.00 90.28 615 A 1 
ATOM 4766 O OD2 . ASP A 0 615 . 32.924   14.017  -10.353 1.00 90.28 615 A 1 
ATOM 4767 N N   . ASP A 0 616 . 33.387   16.156  -14.754 1.00 88.59 616 A 1 
ATOM 4768 C CA  . ASP A 0 616 . 34.239   15.962  -15.926 1.00 88.59 616 A 1 
ATOM 4769 C C   . ASP A 0 616 . 35.641   16.374  -15.494 1.00 88.59 616 A 1 
ATOM 4770 C CB  . ASP A 0 616 . 33.719   16.774  -17.125 1.00 88.59 616 A 1 
ATOM 4771 O O   . ASP A 0 616 . 36.012   17.556  -15.569 1.00 88.59 616 A 1 
ATOM 4772 C CG  . ASP A 0 616 . 34.488   16.572  -18.445 1.00 88.59 616 A 1 
ATOM 4773 O OD1 . ASP A 0 616 . 35.494   15.843  -18.553 1.00 88.59 616 A 1 
ATOM 4774 O OD2 . ASP A 0 616 . 34.044   17.150  -19.471 1.00 88.59 616 A 1 
ATOM 4775 N N   . ASP A 0 617 . 36.362   15.417  -14.926 1.00 87.59 617 A 1 
ATOM 4776 C CA  . ASP A 0 617 . 37.695   15.635  -14.399 1.00 87.59 617 A 1 
ATOM 4777 C C   . ASP A 0 617 . 38.720   15.362  -15.497 1.00 87.59 617 A 1 
ATOM 4778 C CB  . ASP A 0 617 . 37.920   14.821  -13.114 1.00 87.59 617 A 1 
ATOM 4779 O O   . ASP A 0 617 . 38.713   14.336  -16.168 1.00 87.59 617 A 1 
ATOM 4780 C CG  . ASP A 0 617 . 37.315   15.474  -11.856 1.00 87.59 617 A 1 
ATOM 4781 O OD1 . ASP A 0 617 . 37.058   16.708  -11.871 1.00 87.59 617 A 1 
ATOM 4782 O OD2 . ASP A 0 617 . 37.287   14.812  -10.798 1.00 87.59 617 A 1 
ATOM 4783 N N   . GLN A 0 618 . 39.623   16.320  -15.702 1.00 83.88 618 A 1 
ATOM 4784 C CA  . GLN A 0 618 . 40.722   16.208  -16.655 1.00 83.88 618 A 1 
ATOM 4785 C C   . GLN A 0 618 . 42.039   16.346  -15.909 1.00 83.88 618 A 1 
ATOM 4786 C CB  . GLN A 0 618 . 40.602   17.266  -17.762 1.00 83.88 618 A 1 
ATOM 4787 O O   . GLN A 0 618 . 42.247   17.323  -15.180 1.00 83.88 618 A 1 
ATOM 4788 C CG  . GLN A 0 618 . 39.362   17.028  -18.629 1.00 83.88 618 A 1 
ATOM 4789 C CD  . GLN A 0 618 . 39.271   17.959  -19.833 1.00 83.88 618 A 1 
ATOM 4790 N NE2 . GLN A 0 618 . 38.607   17.520  -20.878 1.00 83.88 618 A 1 
ATOM 4791 O OE1 . GLN A 0 618 . 39.765   19.081  -19.882 1.00 83.88 618 A 1 
ATOM 4792 N N   . TRP A 0 619 . 42.948   15.401  -16.123 1.00 76.79 619 A 1 
ATOM 4793 C CA  . TRP A 0 619 . 44.255   15.394  -15.477 1.00 76.79 619 A 1 
ATOM 4794 C C   . TRP A 0 619 . 45.362   15.021  -16.461 1.00 76.79 619 A 1 
ATOM 4795 C CB  . TRP A 0 619 . 44.214   14.481  -14.246 1.00 76.79 619 A 1 
ATOM 4796 O O   . TRP A 0 619 . 45.124   14.367  -17.474 1.00 76.79 619 A 1 
ATOM 4797 C CG  . TRP A 0 619 . 43.896   13.044  -14.517 1.00 76.79 619 A 1 
ATOM 4798 C CD1 . TRP A 0 619 . 42.664   12.482  -14.504 1.00 76.79 619 A 1 
ATOM 4799 C CD2 . TRP A 0 619 . 44.822   11.969  -14.859 1.00 76.79 619 A 1 
ATOM 4800 C CE2 . TRP A 0 619 . 44.071   10.768  -15.034 1.00 76.79 619 A 1 
ATOM 4801 C CE3 . TRP A 0 619 . 46.221   11.892  -15.042 1.00 76.79 619 A 1 
ATOM 4802 N NE1 . TRP A 0 619 . 42.763   11.138  -14.804 1.00 76.79 619 A 1 
ATOM 4803 C CH2 . TRP A 0 619 . 46.070   9.510   -15.565 1.00 76.79 619 A 1 
ATOM 4804 C CZ2 . TRP A 0 619 . 44.677   9.552   -15.380 1.00 76.79 619 A 1 
ATOM 4805 C CZ3 . TRP A 0 619 . 46.838   10.676  -15.393 1.00 76.79 619 A 1 
ATOM 4806 N N   . ALA A 0 620 . 46.573   15.492  -16.173 1.00 76.85 620 A 1 
ATOM 4807 C CA  . ALA A 0 620 . 47.781   15.141  -16.903 1.00 76.85 620 A 1 
ATOM 4808 C C   . ALA A 0 620 . 48.973   15.116  -15.937 1.00 76.85 620 A 1 
ATOM 4809 C CB  . ALA A 0 620 . 48.000   16.124  -18.061 1.00 76.85 620 A 1 
ATOM 4810 O O   . ALA A 0 620 . 49.052   15.962  -15.039 1.00 76.85 620 A 1 
ATOM 4811 N N   . GLU A 0 621 . 49.881   14.166  -16.129 1.00 70.60 621 A 1 
ATOM 4812 C CA  . GLU A 0 621 . 51.132   14.026  -15.385 1.00 70.60 621 A 1 
ATOM 4813 C C   . GLU A 0 621 . 52.311   13.999  -16.366 1.00 70.60 621 A 1 
ATOM 4814 C CB  . GLU A 0 621 . 51.123   12.757  -14.503 1.00 70.60 621 A 1 
ATOM 4815 O O   . GLU A 0 621 . 52.249   13.290  -17.363 1.00 70.60 621 A 1 
ATOM 4816 C CG  . GLU A 0 621 . 50.023   12.764  -13.423 1.00 70.60 621 A 1 
ATOM 4817 C CD  . GLU A 0 621 . 50.196   11.685  -12.331 1.00 70.60 621 A 1 
ATOM 4818 O OE1 . GLU A 0 621 . 49.563   11.847  -11.258 1.00 70.60 621 A 1 
ATOM 4819 O OE2 . GLU A 0 621 . 51.025   10.758  -12.490 1.00 70.60 621 A 1 
ATOM 4820 N N   . ASP A 0 622 . 53.371   14.761  -16.073 1.00 70.33 622 A 1 
ATOM 4821 C CA  . ASP A 0 622 . 54.641   14.774  -16.808 1.00 70.33 622 A 1 
ATOM 4822 C C   . ASP A 0 622 . 55.809   14.461  -15.853 1.00 70.33 622 A 1 
ATOM 4823 C CB  . ASP A 0 622 . 54.823   16.113  -17.561 1.00 70.33 622 A 1 
ATOM 4824 O O   . ASP A 0 622 . 56.009   15.117  -14.821 1.00 70.33 622 A 1 
ATOM 4825 C CG  . ASP A 0 622 . 54.934   17.399  -16.710 1.00 70.33 622 A 1 
ATOM 4826 O OD1 . ASP A 0 622 . 54.392   17.466  -15.578 1.00 70.33 622 A 1 
ATOM 4827 O OD2 . ASP A 0 622 . 55.522   18.394  -17.209 1.00 70.33 622 A 1 
ATOM 4828 N N   . PHE A 0 623 . 56.593   13.418  -16.144 1.00 66.97 623 A 1 
ATOM 4829 C CA  . PHE A 0 623 . 57.666   12.970  -15.256 1.00 66.97 623 A 1 
ATOM 4830 C C   . PHE A 0 623 . 58.964   12.595  -15.973 1.00 66.97 623 A 1 
ATOM 4831 C CB  . PHE A 0 623 . 57.175   11.843  -14.343 1.00 66.97 623 A 1 
ATOM 4832 O O   . PHE A 0 623 . 59.164   11.490  -16.472 1.00 66.97 623 A 1 
ATOM 4833 C CG  . PHE A 0 623 . 58.195   11.444  -13.290 1.00 66.97 623 A 1 
ATOM 4834 C CD1 . PHE A 0 623 . 58.869   10.218  -13.394 1.00 66.97 623 A 1 
ATOM 4835 C CD2 . PHE A 0 623 . 58.457   12.292  -12.199 1.00 66.97 623 A 1 
ATOM 4836 C CE1 . PHE A 0 623 . 59.754   9.817   -12.380 1.00 66.97 623 A 1 
ATOM 4837 C CE2 . PHE A 0 623 . 59.392   11.920  -11.215 1.00 66.97 623 A 1 
ATOM 4838 C CZ  . PHE A 0 623 . 60.041   10.676  -11.302 1.00 66.97 623 A 1 
ATOM 4839 N N   . ASP A 0 624 . 59.936   13.493  -15.852 1.00 67.77 624 A 1 
ATOM 4840 C CA  . ASP A 0 624 . 61.304   13.308  -16.316 1.00 67.77 624 A 1 
ATOM 4841 C C   . ASP A 0 624 . 62.238   12.718  -15.239 1.00 67.77 624 A 1 
ATOM 4842 C CB  . ASP A 0 624 . 61.854   14.681  -16.681 1.00 67.77 624 A 1 
ATOM 4843 O O   . ASP A 0 624 . 62.426   13.285  -14.153 1.00 67.77 624 A 1 
ATOM 4844 C CG  . ASP A 0 624 . 61.434   15.231  -18.038 1.00 67.77 624 A 1 
ATOM 4845 O OD1 . ASP A 0 624 . 61.771   14.550  -19.025 1.00 67.77 624 A 1 
ATOM 4846 O OD2 . ASP A 0 624 . 61.135   16.443  -18.073 1.00 67.77 624 A 1 
ATOM 4847 N N   . ARG A 0 625 . 62.982   11.655  -15.569 1.00 56.39 625 A 1 
ATOM 4848 C CA  . ARG A 0 625 . 64.162   11.219  -14.797 1.00 56.39 625 A 1 
ATOM 4849 C C   . ARG A 0 625 . 65.418   11.212  -15.644 1.00 56.39 625 A 1 
ATOM 4850 C CB  . ARG A 0 625 . 63.968   9.840   -14.168 1.00 56.39 625 A 1 
ATOM 4851 O O   . ARG A 0 625 . 65.631   10.331  -16.468 1.00 56.39 625 A 1 
ATOM 4852 C CG  . ARG A 0 625 . 62.968   9.882   -13.017 1.00 56.39 625 A 1 
ATOM 4853 C CD  . ARG A 0 625 . 62.877   8.513   -12.331 1.00 56.39 625 A 1 
ATOM 4854 N NE  . ARG A 0 625 . 62.359   7.492   -13.258 1.00 56.39 625 A 1 
ATOM 4855 N NH1 . ARG A 0 625 . 62.228   5.716   -11.817 1.00 56.39 625 A 1 
ATOM 4856 N NH2 . ARG A 0 625 . 61.541   5.499   -13.942 1.00 56.39 625 A 1 
ATOM 4857 C CZ  . ARG A 0 625 . 62.048   6.239   -13.000 1.00 56.39 625 A 1 
ATOM 4858 N N   . TYR A 0 626 . 66.347   12.092  -15.288 1.00 56.63 626 A 1 
ATOM 4859 C CA  . TYR A 0 626 . 67.708   12.090  -15.815 1.00 56.63 626 A 1 
ATOM 4860 C C   . TYR A 0 626 . 68.685   11.600  -14.746 1.00 56.63 626 A 1 
ATOM 4861 C CB  . TYR A 0 626 . 68.059   13.490  -16.331 1.00 56.63 626 A 1 
ATOM 4862 O O   . TYR A 0 626 . 68.876   12.241  -13.711 1.00 56.63 626 A 1 
ATOM 4863 C CG  . TYR A 0 626 . 67.101   13.992  -17.393 1.00 56.63 626 A 1 
ATOM 4864 C CD1 . TYR A 0 626 . 67.253   13.587  -18.734 1.00 56.63 626 A 1 
ATOM 4865 C CD2 . TYR A 0 626 . 66.024   14.830  -17.035 1.00 56.63 626 A 1 
ATOM 4866 C CE1 . TYR A 0 626 . 66.315   14.010  -19.700 1.00 56.63 626 A 1 
ATOM 4867 C CE2 . TYR A 0 626 . 65.086   15.231  -18.006 1.00 56.63 626 A 1 
ATOM 4868 O OH  . TYR A 0 626 . 64.268   15.096  -20.266 1.00 56.63 626 A 1 
ATOM 4869 C CZ  . TYR A 0 626 . 65.201   14.784  -19.333 1.00 56.63 626 A 1 
ATOM 4870 N N   . ALA A 0 627 . 69.357   10.476  -14.997 1.00 52.65 627 A 1 
ATOM 4871 C CA  . ALA A 0 627 . 70.448   10.006  -14.152 1.00 52.65 627 A 1 
ATOM 4872 C C   . ALA A 0 627 . 71.793   10.339  -14.810 1.00 52.65 627 A 1 
ATOM 4873 C CB  . ALA A 0 627 . 70.253   8.519   -13.832 1.00 52.65 627 A 1 
ATOM 4874 O O   . ALA A 0 627 . 72.440   9.486   -15.415 1.00 52.65 627 A 1 
ATOM 4875 N N   . SER A 0 628 . 72.271   11.577  -14.654 1.00 52.33 628 A 1 
ATOM 4876 C CA  . SER A 0 628 . 73.702   11.846  -14.815 1.00 52.33 628 A 1 
ATOM 4877 C C   . SER A 0 628 . 74.394   11.366  -13.543 1.00 52.33 628 A 1 
ATOM 4878 C CB  . SER A 0 628 . 73.986   13.324  -15.103 1.00 52.33 628 A 1 
ATOM 4879 O O   . SER A 0 628 . 74.303   12.008  -12.494 1.00 52.33 628 A 1 
ATOM 4880 O OG  . SER A 0 628 . 73.539   14.155  -14.053 1.00 52.33 628 A 1 
ATOM 4881 N N   . ARG A 0 629 . 75.051   10.205  -13.578 1.00 46.82 629 A 1 
ATOM 4882 C CA  . ARG A 0 629 . 75.851   9.747   -12.435 1.00 46.82 629 A 1 
ATOM 4883 C C   . ARG A 0 629 . 77.082   10.655  -12.298 1.00 46.82 629 A 1 
ATOM 4884 C CB  . ARG A 0 629 . 76.164   8.242   -12.568 1.00 46.82 629 A 1 
ATOM 4885 O O   . ARG A 0 629 . 78.152   10.342  -12.807 1.00 46.82 629 A 1 
ATOM 4886 C CG  . ARG A 0 629 . 75.677   7.459   -11.342 1.00 46.82 629 A 1 
ATOM 4887 C CD  . ARG A 0 629 . 76.081   5.988   -11.474 1.00 46.82 629 A 1 
ATOM 4888 N NE  . ARG A 0 629 . 75.872   5.253   -10.213 1.00 46.82 629 A 1 
ATOM 4889 N NH1 . ARG A 0 629 . 77.146   3.421   -10.744 1.00 46.82 629 A 1 
ATOM 4890 N NH2 . ARG A 0 629 . 76.155   3.534   -8.745  1.00 46.82 629 A 1 
ATOM 4891 C CZ  . ARG A 0 629 . 76.392   4.078   -9.907  1.00 46.82 629 A 1 
ATOM 4892 N N   . ASP A 0 630 . 76.923   11.779  -11.603 1.00 40.98 630 A 1 
ATOM 4893 C CA  . ASP A 0 630 . 78.021   12.668  -11.231 1.00 40.98 630 A 1 
ATOM 4894 C C   . ASP A 0 630 . 79.019   11.879  -10.372 1.00 40.98 630 A 1 
ATOM 4895 C CB  . ASP A 0 630 . 77.496   13.909  -10.471 1.00 40.98 630 A 1 
ATOM 4896 O O   . ASP A 0 630 . 78.710   11.425  -9.263  1.00 40.98 630 A 1 
ATOM 4897 C CG  . ASP A 0 630 . 77.497   15.214  -11.278 1.00 40.98 630 A 1 
ATOM 4898 O OD1 . ASP A 0 630 . 78.219   15.272  -12.298 1.00 40.98 630 A 1 
ATOM 4899 O OD2 . ASP A 0 630 . 76.857   16.169  -10.792 1.00 40.98 630 A 1 
ATOM 4900 N N   . ALA A 0 631 . 80.245   11.712  -10.869 1.00 43.90 631 A 1 
ATOM 4901 C CA  . ALA A 0 631 . 81.294   10.910  -10.234 1.00 43.90 631 A 1 
ATOM 4902 C C   . ALA A 0 631 . 81.784   11.466  -8.873  1.00 43.90 631 A 1 
ATOM 4903 C CB  . ALA A 0 631 . 82.437   10.723  -11.242 1.00 43.90 631 A 1 
ATOM 4904 O O   . ALA A 0 631 . 82.747   10.957  -8.303  1.00 43.90 631 A 1 
ATOM 4905 N N   . GLN A 0 632 . 81.137   12.491  -8.310  1.00 40.10 632 A 1 
ATOM 4906 C CA  . GLN A 0 632 . 81.571   13.170  -7.084  1.00 40.10 632 A 1 
ATOM 4907 C C   . GLN A 0 632 . 80.750   12.830  -5.830  1.00 40.10 632 A 1 
ATOM 4908 C CB  . GLN A 0 632 . 81.656   14.677  -7.349  1.00 40.10 632 A 1 
ATOM 4909 O O   . GLN A 0 632 . 81.117   13.252  -4.732  1.00 40.10 632 A 1 
ATOM 4910 C CG  . GLN A 0 632 . 82.765   14.987  -8.370  1.00 40.10 632 A 1 
ATOM 4911 C CD  . GLN A 0 632 . 82.934   16.478  -8.628  1.00 40.10 632 A 1 
ATOM 4912 N NE2 . GLN A 0 632 . 83.945   16.874  -9.368  1.00 40.10 632 A 1 
ATOM 4913 O OE1 . GLN A 0 632 . 82.194   17.321  -8.155  1.00 40.10 632 A 1 
ATOM 4914 N N   . SER A 0 633 . 79.694   12.015  -5.923  1.00 35.35 633 A 1 
ATOM 4915 C CA  . SER A 0 633 . 78.912   11.645  -4.731  1.00 35.35 633 A 1 
ATOM 4916 C C   . SER A 0 633 . 79.534   10.525  -3.877  1.00 35.35 633 A 1 
ATOM 4917 C CB  . SER A 0 633 . 77.477   11.294  -5.118  1.00 35.35 633 A 1 
ATOM 4918 O O   . SER A 0 633 . 79.086   10.313  -2.750  1.00 35.35 633 A 1 
ATOM 4919 O OG  . SER A 0 633 . 76.711   11.053  -3.957  1.00 35.35 633 A 1 
ATOM 4920 N N   . GLN A 0 634 . 80.573   9.816   -4.335  1.00 36.57 634 A 1 
ATOM 4921 C CA  . GLN A 0 634 . 81.127   8.672   -3.585  1.00 36.57 634 A 1 
ATOM 4922 C C   . GLN A 0 634 . 81.990   9.038   -2.364  1.00 36.57 634 A 1 
ATOM 4923 C CB  . GLN A 0 634 . 81.829   7.666   -4.514  1.00 36.57 634 A 1 
ATOM 4924 O O   . GLN A 0 634 . 82.611   8.155   -1.782  1.00 36.57 634 A 1 
ATOM 4925 C CG  . GLN A 0 634 . 80.819   6.893   -5.377  1.00 36.57 634 A 1 
ATOM 4926 C CD  . GLN A 0 634 . 81.389   5.607   -5.974  1.00 36.57 634 A 1 
ATOM 4927 N NE2 . GLN A 0 634 . 80.703   5.010   -6.922  1.00 36.57 634 A 1 
ATOM 4928 O OE1 . GLN A 0 634 . 82.431   5.095   -5.604  1.00 36.57 634 A 1 
ATOM 4929 N N   . ASN A 0 635 . 82.007   10.299  -1.913  1.00 37.56 635 A 1 
ATOM 4930 C CA  . ASN A 0 635 . 82.696   10.648  -0.664  1.00 37.56 635 A 1 
ATOM 4931 C C   . ASN A 0 635 . 81.852   11.409  0.368   1.00 37.56 635 A 1 
ATOM 4932 C CB  . ASN A 0 635 . 84.063   11.285  -0.978  1.00 37.56 635 A 1 
ATOM 4933 O O   . ASN A 0 635 . 82.404   12.044  1.265   1.00 37.56 635 A 1 
ATOM 4934 C CG  . ASN A 0 635 . 85.147   10.863  0.004   1.00 37.56 635 A 1 
ATOM 4935 N ND2 . ASN A 0 635 . 86.286   11.513  -0.034  1.00 37.56 635 A 1 
ATOM 4936 O OD1 . ASN A 0 635 . 85.031   9.937   0.786   1.00 37.56 635 A 1 
ATOM 4937 N N   . ARG A 0 636 . 80.515   11.342  0.292   1.00 35.42 636 A 1 
ATOM 4938 C CA  . ARG A 0 636 . 79.650   11.793  1.395   1.00 35.42 636 A 1 
ATOM 4939 C C   . ARG A 0 636 . 78.782   10.643  1.879   1.00 35.42 636 A 1 
ATOM 4940 C CB  . ARG A 0 636 . 78.850   13.049  1.029   1.00 35.42 636 A 1 
ATOM 4941 O O   . ARG A 0 636 . 77.732   10.347  1.326   1.00 35.42 636 A 1 
ATOM 4942 C CG  . ARG A 0 636 . 79.789   14.242  0.802   1.00 35.42 636 A 1 
ATOM 4943 C CD  . ARG A 0 636 . 79.001   15.539  0.600   1.00 35.42 636 A 1 
ATOM 4944 N NE  . ARG A 0 636 . 79.764   16.488  -0.230  1.00 35.42 636 A 1 
ATOM 4945 N NH1 . ARG A 0 636 . 78.536   18.377  0.214   1.00 35.42 636 A 1 
ATOM 4946 N NH2 . ARG A 0 636 . 80.145   18.438  -1.334  1.00 35.42 636 A 1 
ATOM 4947 C CZ  . ARG A 0 636 . 79.481   17.760  -0.440  1.00 35.42 636 A 1 
ATOM 4948 N N   . ALA A 0 637 . 79.268   9.996   2.929   1.00 30.63 637 A 1 
ATOM 4949 C CA  . ALA A 0 637 . 78.474   9.149   3.796   1.00 30.63 637 A 1 
ATOM 4950 C C   . ALA A 0 637 . 77.225   9.906   4.283   1.00 30.63 637 A 1 
ATOM 4951 C CB  . ALA A 0 637 . 79.374   8.768   4.980   1.00 30.63 637 A 1 
ATOM 4952 O O   . ALA A 0 637 . 77.364   10.938  4.932   1.00 30.63 637 A 1 
ATOM 4953 N N   . ALA A 0 638 . 76.036   9.395   3.971   1.00 28.53 638 A 1 
ATOM 4954 C CA  . ALA A 0 638 . 74.831   9.458   4.800   1.00 28.53 638 A 1 
ATOM 4955 C C   . ALA A 0 638 . 73.710   8.725   4.055   1.00 28.53 638 A 1 
ATOM 4956 C CB  . ALA A 0 638 . 74.395   10.900  5.100   1.00 28.53 638 A 1 
ATOM 4957 O O   . ALA A 0 638 . 73.358   9.090   2.937   1.00 28.53 638 A 1 
ATOM 4958 N N   . SER A 0 639 . 73.158   7.687   4.675   1.00 35.93 639 A 1 
ATOM 4959 C CA  . SER A 0 639 . 71.929   7.035   4.236   1.00 35.93 639 A 1 
ATOM 4960 C C   . SER A 0 639 . 70.816   8.074   4.080   1.00 35.93 639 A 1 
ATOM 4961 C CB  . SER A 0 639 . 71.520   6.006   5.300   1.00 35.93 639 A 1 
ATOM 4962 O O   . SER A 0 639 . 70.389   8.684   5.062   1.00 35.93 639 A 1 
ATOM 4963 O OG  . SER A 0 639 . 71.458   6.632   6.570   1.00 35.93 639 A 1 
ATOM 4964 N N   . LYS A 0 640 . 70.317   8.266   2.864   1.00 35.24 640 A 1 
ATOM 4965 C CA  . LYS A 0 640 . 68.918   8.635   2.683   1.00 35.24 640 A 1 
ATOM 4966 C C   . LYS A 0 640 . 68.248   7.442   2.039   1.00 35.24 640 A 1 
ATOM 4967 C CB  . LYS A 0 640 . 68.743   9.938   1.890   1.00 35.24 640 A 1 
ATOM 4968 O O   . LYS A 0 640 . 68.413   7.203   0.845   1.00 35.24 640 A 1 
ATOM 4969 C CG  . LYS A 0 640 . 68.720   11.159  2.826   1.00 35.24 640 A 1 
ATOM 4970 C CD  . LYS A 0 640 . 68.179   12.384  2.080   1.00 35.24 640 A 1 
ATOM 4971 C CE  . LYS A 0 640 . 67.975   13.568  3.032   1.00 35.24 640 A 1 
ATOM 4972 N NZ  . LYS A 0 640 . 67.233   14.662  2.355   1.00 35.24 640 A 1 
ATOM 4973 N N   . ASP A 0 641 . 67.545   6.688   2.874   1.00 35.86 641 A 1 
ATOM 4974 C CA  . ASP A 0 641 . 66.475   5.800   2.451   1.00 35.86 641 A 1 
ATOM 4975 C C   . ASP A 0 641 . 65.541   6.622   1.563   1.00 35.86 641 A 1 
ATOM 4976 C CB  . ASP A 0 641 . 65.736   5.269   3.691   1.00 35.86 641 A 1 
ATOM 4977 O O   . ASP A 0 641 . 64.731   7.414   2.039   1.00 35.86 641 A 1 
ATOM 4978 C CG  . ASP A 0 641 . 66.621   4.367   4.549   1.00 35.86 641 A 1 
ATOM 4979 O OD1 . ASP A 0 641 . 67.272   3.474   3.963   1.00 35.86 641 A 1 
ATOM 4980 O OD2 . ASP A 0 641 . 66.702   4.625   5.770   1.00 35.86 641 A 1 
ATOM 4981 N N   . THR A 0 642 . 65.737   6.526   0.254   1.00 40.15 642 A 1 
ATOM 4982 C CA  . THR A 0 642 . 64.804   7.085   -0.717  1.00 40.15 642 A 1 
ATOM 4983 C C   . THR A 0 642 . 64.007   5.883   -1.170  1.00 40.15 642 A 1 
ATOM 4984 C CB  . THR A 0 642 . 65.483   7.873   -1.852  1.00 40.15 642 A 1 
ATOM 4985 O O   . THR A 0 642 . 64.396   5.154   -2.078  1.00 40.15 642 A 1 
ATOM 4986 C CG2 . THR A 0 642 . 64.637   9.091   -2.229  1.00 40.15 642 A 1 
ATOM 4987 O OG1 . THR A 0 642 . 66.738   8.387   -1.450  1.00 40.15 642 A 1 
ATOM 4988 N N   . GLN A 0 643 . 62.970   5.589   -0.393  1.00 33.19 643 A 1 
ATOM 4989 C CA  . GLN A 0 643 . 61.975   4.590   -0.729  1.00 33.19 643 A 1 
ATOM 4990 C C   . GLN A 0 643 . 61.319   5.062   -2.028  1.00 33.19 643 A 1 
ATOM 4991 C CB  . GLN A 0 643 . 61.016   4.484   0.469   1.00 33.19 643 A 1 
ATOM 4992 O O   . GLN A 0 643 . 60.661   6.101   -2.041  1.00 33.19 643 A 1 
ATOM 4993 C CG  . GLN A 0 643 . 59.958   3.383   0.338   1.00 33.19 643 A 1 
ATOM 4994 C CD  . GLN A 0 643 . 59.124   3.216   1.610   1.00 33.19 643 A 1 
ATOM 4995 N NE2 . GLN A 0 643 . 58.012   2.519   1.536   1.00 33.19 643 A 1 
ATOM 4996 O OE1 . GLN A 0 643 . 59.448   3.680   2.691   1.00 33.19 643 A 1 
ATOM 4997 N N   . ALA A 0 644 . 61.571   4.350   -3.129  1.00 38.50 644 A 1 
ATOM 4998 C CA  . ALA A 0 644 . 60.813   4.543   -4.357  1.00 38.50 644 A 1 
ATOM 4999 C C   . ALA A 0 644 . 59.313   4.450   -4.019  1.00 38.50 644 A 1 
ATOM 5000 C CB  . ALA A 0 644 . 61.237   3.481   -5.380  1.00 38.50 644 A 1 
ATOM 5001 O O   . ALA A 0 644 . 58.960   3.645   -3.143  1.00 38.50 644 A 1 
ATOM 5002 N N   . PRO A 0 645 . 58.444   5.260   -4.654  1.00 39.36 645 A 1 
ATOM 5003 C CA  . PRO A 0 645 . 57.009   5.112   -4.474  1.00 39.36 645 A 1 
ATOM 5004 C C   . PRO A 0 645 . 56.665   3.645   -4.718  1.00 39.36 645 A 1 
ATOM 5005 C CB  . PRO A 0 645 . 56.344   6.066   -5.471  1.00 39.36 645 A 1 
ATOM 5006 O O   . PRO A 0 645 . 57.113   3.040   -5.693  1.00 39.36 645 A 1 
ATOM 5007 C CG  . PRO A 0 645 . 57.416   6.278   -6.539  1.00 39.36 645 A 1 
ATOM 5008 C CD  . PRO A 0 645 . 58.723   6.167   -5.757  1.00 39.36 645 A 1 
ATOM 5009 N N   . ALA A 0 646 . 55.974   3.038   -3.756  1.00 33.35 646 A 1 
ATOM 5010 C CA  . ALA A 0 646 . 55.557   1.657   -3.884  1.00 33.35 646 A 1 
ATOM 5011 C C   . ALA A 0 646 . 54.634   1.584   -5.102  1.00 33.35 646 A 1 
ATOM 5012 C CB  . ALA A 0 646 . 54.874   1.218   -2.581  1.00 33.35 646 A 1 
ATOM 5013 O O   . ALA A 0 646 . 53.508   2.069   -5.032  1.00 33.35 646 A 1 
ATOM 5014 N N   . GLN A 0 647 . 55.119   1.010   -6.205  1.00 37.01 647 A 1 
ATOM 5015 C CA  . GLN A 0 647 . 54.270   0.648   -7.331  1.00 37.01 647 A 1 
ATOM 5016 C C   . GLN A 0 647 . 53.237   -0.338  -6.797  1.00 37.01 647 A 1 
ATOM 5017 C CB  . GLN A 0 647 . 55.092   0.054   -8.483  1.00 37.01 647 A 1 
ATOM 5018 O O   . GLN A 0 647 . 53.534   -1.499  -6.495  1.00 37.01 647 A 1 
ATOM 5019 C CG  . GLN A 0 647 . 55.854   1.138   -9.259  1.00 37.01 647 A 1 
ATOM 5020 C CD  . GLN A 0 647 . 56.526   0.572   -10.507 1.00 37.01 647 A 1 
ATOM 5021 N NE2 . GLN A 0 647 . 56.446   1.247   -11.632 1.00 37.01 647 A 1 
ATOM 5022 O OE1 . GLN A 0 647 . 57.151   -0.478  -10.472 1.00 37.01 647 A 1 
ATOM 5023 N N   . LYS A 0 648 . 52.027   0.168   -6.573  1.00 30.62 648 A 1 
ATOM 5024 C CA  . LYS A 0 648 . 50.893   -0.628  -6.140  1.00 30.62 648 A 1 
ATOM 5025 C C   . LYS A 0 648 . 50.356   -1.317  -7.388  1.00 30.62 648 A 1 
ATOM 5026 C CB  . LYS A 0 648 . 49.862   0.266   -5.421  1.00 30.62 648 A 1 
ATOM 5027 O O   . LYS A 0 648 . 49.460   -0.815  -8.046  1.00 30.62 648 A 1 
ATOM 5028 C CG  . LYS A 0 648 . 49.606   -0.178  -3.975  1.00 30.62 648 A 1 
ATOM 5029 C CD  . LYS A 0 648 . 48.432   0.642   -3.430  1.00 30.62 648 A 1 
ATOM 5030 C CE  . LYS A 0 648 . 48.073   0.281   -1.989  1.00 30.62 648 A 1 
ATOM 5031 N NZ  . LYS A 0 648 . 46.858   1.031   -1.582  1.00 30.62 648 A 1 
ATOM 5032 N N   . HIS A 0 649 . 50.902   -2.485  -7.703  1.00 32.65 649 A 1 
ATOM 5033 C CA  . HIS A 0 649 . 50.186   -3.418  -8.563  1.00 32.65 649 A 1 
ATOM 5034 C C   . HIS A 0 649 . 48.962   -3.907  -7.790  1.00 32.65 649 A 1 
ATOM 5035 C CB  . HIS A 0 649 . 51.090   -4.576  -9.007  1.00 32.65 649 A 1 
ATOM 5036 O O   . HIS A 0 649 . 49.071   -4.755  -6.898  1.00 32.65 649 A 1 
ATOM 5037 C CG  . HIS A 0 649 . 51.554   -4.427  -10.429 1.00 32.65 649 A 1 
ATOM 5038 C CD2 . HIS A 0 649 . 52.747   -3.903  -10.845 1.00 32.65 649 A 1 
ATOM 5039 N ND1 . HIS A 0 649 . 50.848   -4.781  -11.559 1.00 32.65 649 A 1 
ATOM 5040 C CE1 . HIS A 0 649 . 51.604   -4.483  -12.630 1.00 32.65 649 A 1 
ATOM 5041 N NE2 . HIS A 0 649 . 52.781   -3.976  -12.236 1.00 32.65 649 A 1 
ATOM 5042 N N   . VAL A 0 650 . 47.796   -3.354  -8.109  1.00 33.70 650 A 1 
ATOM 5043 C CA  . VAL A 0 650 . 46.526   -3.951  -7.712  1.00 33.70 650 A 1 
ATOM 5044 C C   . VAL A 0 650 . 46.209   -4.996  -8.772  1.00 33.70 650 A 1 
ATOM 5045 C CB  . VAL A 0 650 . 45.412   -2.903  -7.540  1.00 33.70 650 A 1 
ATOM 5046 O O   . VAL A 0 650 . 45.827   -4.677  -9.886  1.00 33.70 650 A 1 
ATOM 5047 C CG1 . VAL A 0 650 . 44.145   -3.584  -7.011  1.00 33.70 650 A 1 
ATOM 5048 C CG2 . VAL A 0 650 . 45.827   -1.833  -6.517  1.00 33.70 650 A 1 
ATOM 5049 N N   . SER A 0 651 . 46.443   -6.264  -8.442  1.00 35.56 651 A 1 
ATOM 5050 C CA  . SER A 0 651 . 45.929   -7.374  -9.241  1.00 35.56 651 A 1 
ATOM 5051 C C   . SER A 0 651 . 44.762   -7.993  -8.491  1.00 35.56 651 A 1 
ATOM 5052 C CB  . SER A 0 651 . 47.015   -8.387  -9.621  1.00 35.56 651 A 1 
ATOM 5053 O O   . SER A 0 651 . 44.911   -8.496  -7.373  1.00 35.56 651 A 1 
ATOM 5054 O OG  . SER A 0 651 . 47.703   -8.896  -8.492  1.00 35.56 651 A 1 
ATOM 5055 N N   . TYR A 0 652 . 43.585   -7.951  -9.102  1.00 32.08 652 A 1 
ATOM 5056 C CA  . TYR A 0 652 . 42.434   -8.693  -8.620  1.00 32.08 652 A 1 
ATOM 5057 C C   . TYR A 0 652 . 42.581   -10.142 -9.079  1.00 32.08 652 A 1 
ATOM 5058 C CB  . TYR A 0 652 . 41.137   -8.023  -9.086  1.00 32.08 652 A 1 
ATOM 5059 O O   . TYR A 0 652 . 42.430   -10.473 -10.250 1.00 32.08 652 A 1 
ATOM 5060 C CG  . TYR A 0 652 . 40.842   -6.746  -8.321  1.00 32.08 652 A 1 
ATOM 5061 C CD1 . TYR A 0 652 . 40.098   -6.800  -7.124  1.00 32.08 652 A 1 
ATOM 5062 C CD2 . TYR A 0 652 . 41.311   -5.507  -8.799  1.00 32.08 652 A 1 
ATOM 5063 C CE1 . TYR A 0 652 . 39.819   -5.619  -6.410  1.00 32.08 652 A 1 
ATOM 5064 C CE2 . TYR A 0 652 . 41.046   -4.328  -8.078  1.00 32.08 652 A 1 
ATOM 5065 O OH  . TYR A 0 652 . 40.045   -3.238  -6.195  1.00 32.08 652 A 1 
ATOM 5066 C CZ  . TYR A 0 652 . 40.300   -4.379  -6.885  1.00 32.08 652 A 1 
ATOM 5067 N N   . THR A 0 653 . 42.910   -11.032 -8.143  1.00 31.60 653 A 1 
ATOM 5068 C CA  . THR A 0 653 . 42.796   -12.476 -8.368  1.00 31.60 653 A 1 
ATOM 5069 C C   . THR A 0 653 . 41.467   -12.953 -7.784  1.00 31.60 653 A 1 
ATOM 5070 C CB  . THR A 0 653 . 43.986   -13.282 -7.825  1.00 31.60 653 A 1 
ATOM 5071 O O   . THR A 0 653 . 41.299   -12.937 -6.563  1.00 31.60 653 A 1 
ATOM 5072 C CG2 . THR A 0 653 . 45.038   -13.497 -8.911  1.00 31.60 653 A 1 
ATOM 5073 O OG1 . THR A 0 653 . 44.638   -12.647 -6.750  1.00 31.60 653 A 1 
ATOM 5074 N N   . PRO A 0 654 . 40.499   -13.378 -8.616  1.00 34.46 654 A 1
[truncated: 31,804 more chars]
