# Supplementary material for: Self-assembling proteins compose the chemically resistant shell biomaterial of planktonic tintinnid ciliates
Source: Nat Commun. 2026 Jun 13;17:7507. doi: 10.1038/s41467-026-74402-4 (PMC13408134; doi:10.1038/s41467-026-74402-4)
Supplement: Supplementary file 6 — Supplementary Data 16 [file 41467_2026_74402_MOESM6_ESM.zip › AF2_structure_models/Tara_Unigene_7.cif]

data_0
#
_entry.id   0
#
_struct_asym.id          A
_struct_asym.entity_id   0
#
_entity_poly.entity_id        0
_entity_poly.type             polypeptide(L)
_entity_poly.pdbx_strand_id   A
#
_entity.id     0
_entity.type   polymer
#
loop_
_entity_poly_seq.entity_id
_entity_poly_seq.num
_entity_poly_seq.mon_id
0 1   MET 
0 2   LYS 
0 3   SER 
0 4   PHE 
0 5   ALA 
0 6   ILE 
0 7   ALA 
0 8   LEU 
0 9   ILE 
0 10  ALA 
0 11  GLY 
0 12  VAL 
0 13  ALA 
0 14  ALA 
0 15  ALA 
0 16  GLY 
0 17  ALA 
0 18  PRO 
0 19  VAL 
0 20  HIS 
0 21  LYS 
0 22  LYS 
0 23  LEU 
0 24  HIS 
0 25  ALA 
0 26  PRO 
0 27  VAL 
0 28  HIS 
0 29  LYS 
0 30  HIS 
0 31  GLY 
0 32  TYR 
0 33  GLY 
0 34  HIS 
0 35  VAL 
0 36  GLY 
0 37  TYR 
0 38  ALA 
0 39  LYS 
0 40  VAL 
0 41  ALA 
0 42  TYR 
0 43  VAL 
0 44  PRO 
0 45  GLN 
0 46  THR 
0 47  LYS 
0 48  LEU 
0 49  VAL 
0 50  GLN 
0 51  PRO 
0 52  ALA 
0 53  LYS 
0 54  LYS 
0 55  ALA 
0 56  ASP 
0 57  ALA 
0 58  ALA 
0 59  SER 
0 60  LYS 
0 61  ASP 
0 62  TYR 
0 63  GLY 
0 64  VAL 
0 65  ASP 
0 66  TYR 
0 67  GLN 
0 68  LYS 
0 69  GLN 
0 70  THR 
0 71  TYR 
0 72  SER 
0 73  ASP 
0 74  TRP 
0 75  ASP 
0 76  ALA 
0 77  TRP 
0 78  GLY 
0 79  ARG 
0 80  ASP 
0 81  GLN 
0 82  ASP 
0 83  LEU 
0 84  ALA 
0 85  ILE 
0 86  ASP 
0 87  GLU 
0 88  SER 
0 89  TYR 
0 90  GLY 
0 91  LYS 
0 92  THR 
0 93  ASN 
0 94  ALA 
0 95  LYS 
0 96  SER 
0 97  TYR 
0 98  ARG 
0 99  ALA 
0 100 GLU 
0 101 SER 
0 102 TYR 
0 103 ASP 
0 104 GLU 
0 105 TRP 
0 106 ASP 
0 107 ASN 
0 108 GLU 
0 109 ASP 
0 110 ALA 
0 111 ASP 
0 112 GLN 
0 113 TRP 
0 114 GLY 
0 115 GLY 
0 116 GLN 
0 117 GLY 
0 118 TRP 
0 119 GLY 
0 120 ARG 
0 121 ASP 
0 122 TYR 
0 123 ASP 
0 124 GLN 
0 125 TYR 
0 126 GLY 
0 127 ARG 
0 128 SER 
0 129 SER 
0 130 SER 
0 131 GLU 
0 132 TYR 
0 133 ASP 
0 134 ALA 
0 135 SER 
0 136 LYS 
0 137 GLY 
0 138 VAL 
0 139 ALA 
0 140 GLY 
0 141 HIS 
0 142 GLY 
0 143 LYS 
0 144 LYS 
0 145 TYR 
0 146 ALA 
0 147 ALA 
0 148 SER 
0 149 TRP 
0 150 GLN 
0 151 GLY 
0 152 ASP 
0 153 ALA 
0 154 GLN 
0 155 ALA 
0 156 SER 
0 157 GLY 
0 158 TYR 
0 159 ASP 
0 160 ASN 
0 161 ASP 
0 162 ALA 
0 163 TRP 
0 164 ALA 
0 165 LYS 
0 166 GLN 
0 167 ALA 
0 168 TYR 
0 169 GLY 
0 170 GLN 
0 171 ASP 
0 172 TYR 
0 173 ASP 
0 174 SER 
0 175 ARG 
0 176 TRP 
0 177 GLY 
0 178 LYS 
0 179 SER 
0 180 TYR 
0 181 ASP 
0 182 SER 
0 183 VAL 
0 184 GLU 
0 185 ALA 
0 186 ARG 
0 187 ASN 
0 188 TYR 
0 189 ALA 
0 190 ASN 
0 191 GLU 
0 192 HIS 
0 193 TYR 
0 194 ALA 
0 195 ARG 
0 196 GLU 
0 197 VAL 
0 198 ARG 
0 199 ALA 
0 200 ASP 
0 201 ASP 
0 202 ASP 
0 203 GLN 
0 204 TRP 
0 205 ALA 
0 206 GLU 
0 207 ASP 
0 208 ARG 
0 209 ASP 
0 210 GLN 
0 211 TYR 
0 212 ALA 
0 213 LYS 
0 214 GLY 
0 215 ASP 
0 216 PHE 
0 217 ASP 
0 218 ALA 
0 219 TYR 
0 220 GLY 
0 221 ARG 
0 222 ALA 
0 223 ALA 
0 224 SER 
0 225 ALA 
0 226 GLY 
0 227 GLN 
0 228 SER 
0 229 THR 
0 230 MET 
0 231 GLY 
0 232 SER 
0 233 GLN 
0 234 ASP 
0 235 PHE 
0 236 LYS 
0 237 LYS 
0 238 ALA 
0 239 SER 
0 240 TYR 
0 241 GLY 
0 242 ARG 
0 243 GLY 
0 244 ALA 
0 245 GLU 
0 246 TYR 
0 247 TRP 
0 248 GLY 
0 249 GLY 
0 250 GLU 
0 251 GLN 
0 252 SER 
0 253 ASP 
0 254 TRP 
0 255 ASP 
0 256 ALA 
0 257 TRP 
0 258 GLY 
0 259 ARG 
0 260 ASP 
0 261 GLN 
0 262 ASP 
0 263 PHE 
0 264 HIS 
0 265 GLU 
0 266 LYS 
0 267 VAL 
0 268 SER 
0 269 TYR 
0 270 ASP 
0 271 ASP 
0 272 THR 
0 273 TRP 
0 274 ALA 
0 275 LYS 
0 276 SER 
0 277 TYR 
0 278 ALA 
0 279 ALA 
0 280 GLU 
0 281 SER 
0 282 TYR 
0 283 ASP 
0 284 GLU 
0 285 TRP 
0 286 ASP 
0 287 ASN 
0 288 ARG 
0 289 ASP 
0 290 ALA 
0 291 ASP 
0 292 LYS 
0 293 TRP 
0 294 GLY 
0 295 GLY 
0 296 GLN 
0 297 ALA 
0 298 TRP 
0 299 GLY 
0 300 ARG 
0 301 ASP 
0 302 ARG 
0 303 ASP 
0 304 ILE 
0 305 TYR 
0 306 GLY 
0 307 ALA 
0 308 SER 
0 309 SER 
0 310 TYR 
0 311 GLY 
0 312 GLY 
0 313 LYS 
0 314 ALA 
0 315 SER 
0 316 LEU 
0 317 ASP 
0 318 LYS 
0 319 TYR 
0 320 ASN 
0 321 GLN 
0 322 TYR 
0 323 ALA 
0 324 LYS 
0 325 LYS 
0 326 GLY 
0 327 GLY 
0 328 HIS 
0 329 PRO 
0 330 TYR 
0 331 GLY 
0 332 TYR 
0 333 GLY 
0 334 GLY 
0 335 LYS 
0 336 PHE 
0 337 GLU 
0 338 LYS 
0 339 GLY 
0 340 SER 
0 341 GLU 
0 342 HIS 
0 343 TRP 
0 344 GLY 
0 345 GLY 
0 346 ALA 
0 347 SER 
0 348 LYS 
0 349 ALA 
0 350 SER 
0 351 ALA 
0 352 ALA 
0 353 ALA 
0 354 HIS 
0 355 ALA 
0 356 GLY 
0 357 TYR 
0 358 ASP 
0 359 ASN 
0 360 ASP 
0 361 THR 
0 362 TRP 
0 363 ALA 
0 364 LYS 
0 365 GLN 
0 366 ALA 
0 367 TYR 
0 368 GLY 
0 369 GLN 
0 370 ASP 
0 371 GLN 
0 372 ASP 
0 373 ALA 
0 374 ARG 
0 375 TRP 
0 376 GLY 
0 377 LYS 
0 378 SER 
0 379 TYR 
0 380 ASP 
0 381 SER 
0 382 VAL 
0 383 SER 
0 384 ALA 
0 385 ARG 
0 386 SER 
0 387 TYR 
0 388 ASP 
0 389 ASN 
0 390 LYS 
0 391 LYS 
0 392 TYR 
0 393 ALA 
0 394 ARG 
0 395 TRP 
0 396 LEU 
0 397 GLN 
0 398 ALA 
0 399 ASP 
0 400 ASP 
0 401 ASP 
0 402 GLN 
0 403 TRP 
0 404 ALA 
0 405 GLU 
0 406 ASP 
0 407 TYR 
0 408 ASP 
0 409 ARG 
0 410 PHE 
0 411 ASP 
0 412 ASP 
0 413 LYS 
0 414 ASP 
0 415 ALA 
0 416 GLY 
0 417 ALA 
0 418 TYR 
0 419 GLY 
0 420 LYS 
0 421 ALA 
0 422 ALA 
0 423 SER 
0 424 VAL 
0 425 TRP 
0 426 ALA 
0 427 LYS 
0 428 GLY 
0 429 GLN 
0 430 PRO 
0 431 ALA 
0 432 LYS 
0 433 LYS 
0 434 GLY 
0 435 TRP 
0 436 GLY 
0 437 LYS 
0 438 GLY 
0 439 ASP 
0 440 GLY 
0 441 PHE 
0 442 GLY 
0 443 VAL 
0 444 GLY 
0 445 GLY 
0 446 GLU 
0 447 HIS 
0 448 ASP 
0 449 ALA 
0 450 ALA 
0 451 SER 
0 452 ARG 
0 453 ALA 
0 454 GLY 
0 455 ARG 
0 456 ALA 
0 457 ALA 
0 458 SER 
0 459 ASP 
0 460 GLY 
0 461 LYS 
0 462 SER 
0 463 GLY 
0 464 SER 
0 465 ASP 
0 466 TRP 
0 467 ASP 
0 468 ALA 
0 469 TRP 
0 470 GLY 
0 471 ARG 
0 472 ASP 
0 473 GLN 
0 474 ASP 
0 475 LEU 
0 476 GLU 
0 477 VAL 
0 478 ASP 
0 479 GLU 
0 480 SER 
0 481 TYR 
0 482 GLU 
0 483 GLN 
0 484 THR 
0 485 TRP 
0 486 ALA 
0 487 LYS 
0 488 SER 
0 489 TYR 
0 490 ASP 
0 491 ALA 
0 492 GLU 
0 493 SER 
0 494 TYR 
0 495 ASP 
0 496 GLU 
0 497 TRP 
0 498 ASP 
0 499 ASN 
0 500 LEU 
0 501 ASP 
0 502 ARG 
0 503 ASP 
0 504 LYS 
0 505 TRP 
0 506 GLY 
0 507 ALA 
0 508 GLN 
0 509 ALA 
0 510 TRP 
0 511 GLY 
0 512 LYS 
0 513 ASP 
0 514 ARG 
0 515 ASP 
0 516 LEU 
0 517 TYR 
0 518 GLY 
0 519 ALA 
0 520 SER 
0 521 SER 
0 522 TYR 
0 523 LYS 
0 524 GLY 
0 525 ALA 
0 526 ALA 
0 527 SER 
0 528 ALA 
0 529 GLN 
0 530 ASP 
0 531 SER 
0 532 VAL 
0 533 HIS 
0 534 LYS 
0 535 ALA 
0 536 TYR 
0 537 GLY 
0 538 GLY 
0 539 LYS 
0 540 LEU 
0 541 GLY 
0 542 TYR 
0 543 ALA 
0 544 LYS 
0 545 GLY 
0 546 HIS 
0 547 GLY 
0 548 GLY 
0 549 TRP 
0 550 GLY 
0 551 LYS 
0 552 GLY 
0 553 GLY 
0 554 VAL 
0 555 ALA 
0 556 TYR 
0 557 GLY 
0 558 ALA 
0 559 ALA 
0 560 ALA 
0 561 TYR 
0 562 GLY 
0 563 ALA 
0 564 LYS 
0 565 ALA 
0 566 SER 
0 567 ALA 
0 568 ALA 
0 569 ASP 
0 570 TYR 
0 571 GLN 
0 572 ALA 
0 573 SER 
0 574 MET 
0 575 GLY 
0 576 ASN 
0 577 LYS 
0 578 ALA 
0 579 SER 
0 580 ALA 
0 581 GLY 
0 582 ALA 
0 583 TYR 
0 584 ASP 
0 585 ALA 
0 586 ASP 
0 587 ALA 
0 588 TRP 
0 589 ALA 
0 590 LYS 
0 591 GLN 
0 592 ALA 
0 593 TYR 
0 594 GLY 
0 595 SER 
0 596 ASP 
0 597 TYR 
0 598 ASP 
0 599 SER 
0 600 ARG 
0 601 TRP 
0 602 GLY 
0 603 LYS 
0 604 SER 
0 605 TYR 
0 606 ASP 
0 607 PHE 
0 608 VAL 
0 609 ASN 
0 610 ALA 
0 611 ASN 
0 612 GLU 
0 613 TYR 
0 614 ASP 
0 615 ASP 
0 616 GLU 
0 617 GLN 
0 618 TYR 
0 619 ALA 
0 620 ARG 
0 621 LYS 
0 622 VAL 
0 623 ARG 
0 624 ALA 
0 625 ASP 
0 626 ASP 
0 627 ASP 
0 628 GLN 
0 629 TRP 
0 630 ALA 
0 631 GLU 
0 632 ASP 
0 633 TRP 
0 634 ASP 
0 635 VAL 
0 636 TYR 
0 637 SER 
0 638 LYS 
0 639 LYS 
0 640 ASP 
0 641 ALA 
0 642 ASP 
0 643 VAL 
0 644 TYR 
0 645 GLY 
0 646 LYS 
0 647 ALA 
0 648 ALA 
0 649 SER 
0 650 MET 
0 651 GLU 
0 652 ARG 
0 653 SER 
0 654 VAL 
0 655 PRO 
0 656 LYS 
0 657 ILE 
0 658 THR 
0 659 LYS 
0 660 THR 
0 661 THR 
0 662 TYR 
0 663 THR 
0 664 PRO 
0 665 HIS 
0 666 VAL 
0 667 SER 
0 668 TYR 
0 669 GLY 
0 670 GLY 
0 671 TYR 
0 672 GLY 
0 673 TYR 
0 674 GLY 
0 675 HIS 
0 676 ALA 
0 677 GLY 
0 678 HIS 
0 679 GLY 
0 680 TRP 
#
loop_
_chem_comp.id
_chem_comp.type
_chem_comp.name
ALA 'L-peptide linking' ALANINE         
ARG 'L-peptide linking' ARGININE        
ASN 'L-peptide linking' ASPARAGINE      
ASP 'L-peptide linking' 'ASPARTIC ACID' 
CYS 'L-peptide linking' CYSTEINE        
GLN 'L-peptide linking' GLUTAMINE       
GLU 'L-peptide linking' 'GLUTAMIC ACID' 
HIS 'L-peptide linking' HISTIDINE       
ILE 'L-peptide linking' ISOLEUCINE      
LEU 'L-peptide linking' LEUCINE         
LYS 'L-peptide linking' LYSINE          
MET 'L-peptide linking' METHIONINE      
PHE 'L-peptide linking' PHENYLALANINE   
PRO 'L-peptide linking' PROLINE         
SER 'L-peptide linking' SERINE          
THR 'L-peptide linking' THREONINE       
TRP 'L-peptide linking' TRYPTOPHAN      
TYR 'L-peptide linking' TYROSINE        
VAL 'L-peptide linking' VALINE          
GLY 'peptide linking'   GLYCINE         
#
loop_
_atom_site.group_PDB
_atom_site.id
_atom_site.type_symbol
_atom_site.label_atom_id
_atom_site.label_alt_id
_atom_site.label_comp_id
_atom_site.label_asym_id
_atom_site.label_entity_id
_atom_site.label_seq_id
_atom_site.pdbx_PDB_ins_code
_atom_site.Cartn_x
_atom_site.Cartn_y
_atom_site.Cartn_z
_atom_site.occupancy
_atom_site.B_iso_or_equiv
_atom_site.auth_seq_id
_atom_site.auth_asym_id
_atom_site.pdbx_PDB_model_num
ATOM 1    N N   . MET A 0 1   . 32.512   24.812  -7.903  1.00 42.88 1   A 1 
ATOM 2    C CA  . MET A 0 1   . 31.316   24.035  -7.498  1.00 42.88 1   A 1 
ATOM 3    C C   . MET A 0 1   . 31.327   23.898  -5.976  1.00 42.88 1   A 1 
ATOM 4    C CB  . MET A 0 1   . 31.311   22.674  -8.206  1.00 42.88 1   A 1 
ATOM 5    O O   . MET A 0 1   . 32.402   24.013  -5.398  1.00 42.88 1   A 1 
ATOM 6    C CG  . MET A 0 1   . 31.270   22.848  -9.734  1.00 42.88 1   A 1 
ATOM 7    S SD  . MET A 0 1   . 31.760   21.358  -10.613 1.00 42.88 1   A 1 
ATOM 8    C CE  . MET A 0 1   . 32.497   22.056  -12.120 1.00 42.88 1   A 1 
ATOM 9    N N   . LYS A 0 2   . 30.168   23.757  -5.318  1.00 36.48 2   A 1 
ATOM 10   C CA  . LYS A 0 2   . 30.071   23.576  -3.855  1.00 36.48 2   A 1 
ATOM 11   C C   . LYS A 0 2   . 29.786   22.099  -3.579  1.00 36.48 2   A 1 
ATOM 12   C CB  . LYS A 0 2   . 28.924   24.423  -3.265  1.00 36.48 2   A 1 
ATOM 13   O O   . LYS A 0 2   . 28.742   21.629  -4.015  1.00 36.48 2   A 1 
ATOM 14   C CG  . LYS A 0 2   . 29.092   25.949  -3.348  1.00 36.48 2   A 1 
ATOM 15   C CD  . LYS A 0 2   . 27.796   26.622  -2.863  1.00 36.48 2   A 1 
ATOM 16   C CE  . LYS A 0 2   . 27.872   28.152  -2.936  1.00 36.48 2   A 1 
ATOM 17   N NZ  . LYS A 0 2   . 26.558   28.769  -2.615  1.00 36.48 2   A 1 
ATOM 18   N N   . SER A 0 3   . 30.659   21.416  -2.844  1.00 40.93 3   A 1 
ATOM 19   C CA  . SER A 0 3   . 30.490   19.999  -2.489  1.00 40.93 3   A 1 
ATOM 20   C C   . SER A 0 3   . 30.660   19.807  -0.980  1.00 40.93 3   A 1 
ATOM 21   C CB  . SER A 0 3   . 31.416   19.102  -3.317  1.00 40.93 3   A 1 
ATOM 22   O O   . SER A 0 3   . 31.336   20.599  -0.321  1.00 40.93 3   A 1 
ATOM 23   O OG  . SER A 0 3   . 31.211   19.369  -4.694  1.00 40.93 3   A 1 
ATOM 24   N N   . PHE A 0 4   . 29.935   18.839  -0.422  1.00 37.01 4   A 1 
ATOM 25   C CA  . PHE A 0 4   . 29.415   18.919  0.946   1.00 37.01 4   A 1 
ATOM 26   C C   . PHE A 0 4   . 30.374   18.434  2.042   1.00 37.01 4   A 1 
ATOM 27   C CB  . PHE A 0 4   . 28.070   18.176  1.010   1.00 37.01 4   A 1 
ATOM 28   O O   . PHE A 0 4   . 31.185   17.533  1.846   1.00 37.01 4   A 1 
ATOM 29   C CG  . PHE A 0 4   . 26.888   18.971  0.477   1.00 37.01 4   A 1 
ATOM 30   C CD1 . PHE A 0 4   . 25.914   19.454  1.374   1.00 37.01 4   A 1 
ATOM 31   C CD2 . PHE A 0 4   . 26.737   19.213  -0.904  1.00 37.01 4   A 1 
ATOM 32   C CE1 . PHE A 0 4   . 24.801   20.167  0.896   1.00 37.01 4   A 1 
ATOM 33   C CE2 . PHE A 0 4   . 25.630   19.937  -1.380  1.00 37.01 4   A 1 
ATOM 34   C CZ  . PHE A 0 4   . 24.658   20.410  -0.481  1.00 37.01 4   A 1 
ATOM 35   N N   . ALA A 0 5   . 30.218   19.010  3.237   1.00 41.72 5   A 1 
ATOM 36   C CA  . ALA A 0 5   . 30.854   18.530  4.458   1.00 41.72 5   A 1 
ATOM 37   C C   . ALA A 0 5   . 30.002   17.431  5.114   1.00 41.72 5   A 1 
ATOM 38   C CB  . ALA A 0 5   . 31.070   19.719  5.404   1.00 41.72 5   A 1 
ATOM 39   O O   . ALA A 0 5   . 28.810   17.632  5.350   1.00 41.72 5   A 1 
ATOM 40   N N   . ILE A 0 6   . 30.625   16.304  5.460   1.00 37.81 6   A 1 
ATOM 41   C CA  . ILE A 0 6   . 30.002   15.227  6.240   1.00 37.81 6   A 1 
ATOM 42   C C   . ILE A 0 6   . 30.322   15.452  7.722   1.00 37.81 6   A 1 
ATOM 43   C CB  . ILE A 0 6   . 30.440   13.841  5.710   1.00 37.81 6   A 1 
ATOM 44   O O   . ILE A 0 6   . 31.485   15.566  8.109   1.00 37.81 6   A 1 
ATOM 45   C CG1 . ILE A 0 6   . 29.917   13.659  4.262   1.00 37.81 6   A 1 
ATOM 46   C CG2 . ILE A 0 6   . 29.927   12.712  6.625   1.00 37.81 6   A 1 
ATOM 47   C CD1 . ILE A 0 6   . 30.373   12.367  3.572   1.00 37.81 6   A 1 
ATOM 48   N N   . ALA A 0 7   . 29.282   15.533  8.552   1.00 37.66 7   A 1 
ATOM 49   C CA  . ALA A 0 7   . 29.407   15.695  9.997   1.00 37.66 7   A 1 
ATOM 50   C C   . ALA A 0 7   . 29.542   14.332  10.693  1.00 37.66 7   A 1 
ATOM 51   C CB  . ALA A 0 7   . 28.194   16.481  10.510  1.00 37.66 7   A 1 
ATOM 52   O O   . ALA A 0 7   . 28.783   13.411  10.402  1.00 37.66 7   A 1 
ATOM 53   N N   . LEU A 0 8   . 30.461   14.223  11.657  1.00 37.38 8   A 1 
ATOM 54   C CA  . LEU A 0 8   . 30.630   13.028  12.487  1.00 37.38 8   A 1 
ATOM 55   C C   . LEU A 0 8   . 30.316   13.371  13.949  1.00 37.38 8   A 1 
ATOM 56   C CB  . LEU A 0 8   . 32.026   12.429  12.229  1.00 37.38 8   A 1 
ATOM 57   O O   . LEU A 0 8   . 30.928   14.265  14.533  1.00 37.38 8   A 1 
ATOM 58   C CG  . LEU A 0 8   . 32.170   10.971  12.712  1.00 37.38 8   A 1 
ATOM 59   C CD1 . LEU A 0 8   . 33.140   10.206  11.811  1.00 37.38 8   A 1 
ATOM 60   C CD2 . LEU A 0 8   . 32.695   10.887  14.147  1.00 37.38 8   A 1 
ATOM 61   N N   . ILE A 0 9   . 29.324   12.682  14.518  1.00 35.14 9   A 1 
ATOM 62   C CA  . ILE A 0 9   . 28.745   12.972  15.836  1.00 35.14 9   A 1 
ATOM 63   C C   . ILE A 0 9   . 29.166   11.897  16.844  1.00 35.14 9   A 1 
ATOM 64   C CB  . ILE A 0 9   . 27.200   13.091  15.733  1.00 35.14 9   A 1 
ATOM 65   O O   . ILE A 0 9   . 28.746   10.749  16.742  1.00 35.14 9   A 1 
ATOM 66   C CG1 . ILE A 0 9   . 26.799   14.281  14.828  1.00 35.14 9   A 1 
ATOM 67   C CG2 . ILE A 0 9   . 26.555   13.239  17.129  1.00 35.14 9   A 1 
ATOM 68   C CD1 . ILE A 0 9   . 25.294   14.379  14.537  1.00 35.14 9   A 1 
ATOM 69   N N   . ALA A 0 10  . 29.936   12.299  17.856  1.00 40.74 10  A 1 
ATOM 70   C CA  . ALA A 0 10  . 30.115   11.606  19.135  1.00 40.74 10  A 1 
ATOM 71   C C   . ALA A 0 10  . 30.718   12.603  20.152  1.00 40.74 10  A 1 
ATOM 72   C CB  . ALA A 0 10  . 31.046   10.398  18.950  1.00 40.74 10  A 1 
ATOM 73   O O   . ALA A 0 10  . 31.541   13.432  19.779  1.00 40.74 10  A 1 
ATOM 74   N N   . GLY A 0 11  . 30.389   12.603  21.443  1.00 33.02 11  A 1 
ATOM 75   C CA  . GLY A 0 11  . 29.415   11.776  22.149  1.00 33.02 11  A 1 
ATOM 76   C C   . GLY A 0 11  . 29.712   11.733  23.653  1.00 33.02 11  A 1 
ATOM 77   O O   . GLY A 0 11  . 30.645   11.058  24.062  1.00 33.02 11  A 1 
ATOM 78   N N   . VAL A 0 12  . 28.859   12.393  24.448  1.00 35.15 12  A 1 
ATOM 79   C CA  . VAL A 0 12  . 28.646   12.195  25.902  1.00 35.15 12  A 1 
ATOM 80   C C   . VAL A 0 12  . 29.776   12.602  26.874  1.00 35.15 12  A 1 
ATOM 81   C CB  . VAL A 0 12  . 28.115   10.772  26.188  1.00 35.15 12  A 1 
ATOM 82   O O   . VAL A 0 12  . 30.924   12.179  26.798  1.00 35.15 12  A 1 
ATOM 83   C CG1 . VAL A 0 12  . 27.698   10.589  27.653  1.00 35.15 12  A 1 
ATOM 84   C CG2 . VAL A 0 12  . 26.874   10.465  25.331  1.00 35.15 12  A 1 
ATOM 85   N N   . ALA A 0 13  . 29.390   13.395  27.878  1.00 30.48 13  A 1 
ATOM 86   C CA  . ALA A 0 13  . 30.204   13.755  29.038  1.00 30.48 13  A 1 
ATOM 87   C C   . ALA A 0 13  . 29.926   12.830  30.237  1.00 30.48 13  A 1 
ATOM 88   C CB  . ALA A 0 13  . 29.886   15.213  29.399  1.00 30.48 13  A 1 
ATOM 89   O O   . ALA A 0 13  . 28.792   12.397  30.433  1.00 30.48 13  A 1 
ATOM 90   N N   . ALA A 0 14  . 30.920   12.624  31.107  1.00 36.76 14  A 1 
ATOM 91   C CA  . ALA A 0 14  . 30.705   12.099  32.457  1.00 36.76 14  A 1 
ATOM 92   C C   . ALA A 0 14  . 31.747   12.661  33.439  1.00 36.76 14  A 1 
ATOM 93   C CB  . ALA A 0 14  . 30.721   10.566  32.428  1.00 36.76 14  A 1 
ATOM 94   O O   . ALA A 0 14  . 32.950   12.466  33.274  1.00 36.76 14  A 1 
ATOM 95   N N   . ALA A 0 15  . 31.275   13.361  34.471  1.00 28.99 15  A 1 
ATOM 96   C CA  . ALA A 0 15  . 32.081   13.793  35.610  1.00 28.99 15  A 1 
ATOM 97   C C   . ALA A 0 15  . 31.993   12.761  36.748  1.00 28.99 15  A 1 
ATOM 98   C CB  . ALA A 0 15  . 31.586   15.175  36.059  1.00 28.99 15  A 1 
ATOM 99   O O   . ALA A 0 15  . 30.968   12.100  36.897  1.00 28.99 15  A 1 
ATOM 100  N N   . GLY A 0 16  . 33.024   12.661  37.595  1.00 30.83 16  A 1 
ATOM 101  C CA  . GLY A 0 16  . 32.940   11.843  38.811  1.00 30.83 16  A 1 
ATOM 102  C C   . GLY A 0 16  . 34.281   11.453  39.428  1.00 30.83 16  A 1 
ATOM 103  O O   . GLY A 0 16  . 34.810   10.385  39.144  1.00 30.83 16  A 1 
ATOM 104  N N   . ALA A 0 17  . 34.794   12.277  40.343  1.00 31.88 17  A 1 
ATOM 105  C CA  . ALA A 0 17  . 35.717   11.807  41.380  1.00 31.88 17  A 1 
ATOM 106  C C   . ALA A 0 17  . 34.879   11.326  42.579  1.00 31.88 17  A 1 
ATOM 107  C CB  . ALA A 0 17  . 36.678   12.946  41.749  1.00 31.88 17  A 1 
ATOM 108  O O   . ALA A 0 17  . 33.935   12.025  42.956  1.00 31.88 17  A 1 
ATOM 109  N N   . PRO A 0 18  . 35.206   10.177  43.203  1.00 28.45 18  A 1 
ATOM 110  C CA  . PRO A 0 18  . 35.945   10.302  44.463  1.00 28.45 18  A 1 
ATOM 111  C C   . PRO A 0 18  . 36.920   9.153   44.812  1.00 28.45 18  A 1 
ATOM 112  C CB  . PRO A 0 18  . 34.851   10.372  45.533  1.00 28.45 18  A 1 
ATOM 113  O O   . PRO A 0 18  . 36.678   7.977   44.567  1.00 28.45 18  A 1 
ATOM 114  C CG  . PRO A 0 18  . 33.779   9.420   44.997  1.00 28.45 18  A 1 
ATOM 115  C CD  . PRO A 0 18  . 34.098   9.273   43.504  1.00 28.45 18  A 1 
ATOM 116  N N   . VAL A 0 19  . 37.998   9.543   45.500  1.00 27.76 19  A 1 
ATOM 117  C CA  . VAL A 0 19  . 38.585   8.904   46.699  1.00 27.76 19  A 1 
ATOM 118  C C   . VAL A 0 19  . 38.390   7.386   46.881  1.00 27.76 19  A 1 
ATOM 119  C CB  . VAL A 0 19  . 38.021   9.613   47.963  1.00 27.76 19  A 1 
ATOM 120  O O   . VAL A 0 19  . 37.331   6.963   47.323  1.00 27.76 19  A 1 
ATOM 121  C CG1 . VAL A 0 19  . 38.738   9.171   49.250  1.00 27.76 19  A 1 
ATOM 122  C CG2 . VAL A 0 19  . 38.144   11.144  47.885  1.00 27.76 19  A 1 
ATOM 123  N N   . HIS A 0 20  . 39.475   6.599   46.818  1.00 29.42 20  A 1 
ATOM 124  C CA  . HIS A 0 20  . 39.700   5.528   47.808  1.00 29.42 20  A 1 
ATOM 125  C C   . HIS A 0 20  . 41.178   5.116   47.956  1.00 29.42 20  A 1 
ATOM 126  C CB  . HIS A 0 20  . 38.788   4.301   47.584  1.00 29.42 20  A 1 
ATOM 127  O O   . HIS A 0 20  . 41.938   5.035   46.996  1.00 29.42 20  A 1 
ATOM 128  C CG  . HIS A 0 20  . 37.751   4.168   48.682  1.00 29.42 20  A 1 
ATOM 129  C CD2 . HIS A 0 20  . 36.429   4.527   48.608  1.00 29.42 20  A 1 
ATOM 130  N ND1 . HIS A 0 20  . 37.979   3.743   49.975  1.00 29.42 20  A 1 
ATOM 131  C CE1 . HIS A 0 20  . 36.826   3.858   50.660  1.00 29.42 20  A 1 
ATOM 132  N NE2 . HIS A 0 20  . 35.859   4.331   49.871  1.00 29.42 20  A 1 
ATOM 133  N N   . LYS A 0 21  . 41.577   4.837   49.205  1.00 27.88 21  A 1 
ATOM 134  C CA  . LYS A 0 21  . 42.910   4.350   49.612  1.00 27.88 21  A 1 
ATOM 135  C C   . LYS A 0 21  . 43.263   3.012   48.939  1.00 27.88 21  A 1 
ATOM 136  C CB  . LYS A 0 21  . 42.900   4.071   51.135  1.00 27.88 21  A 1 
ATOM 137  O O   . LYS A 0 21  . 42.436   2.104   49.016  1.00 27.88 21  A 1 
ATOM 138  C CG  . LYS A 0 21  . 42.521   5.234   52.069  1.00 27.88 21  A 1 
ATOM 139  C CD  . LYS A 0 21  . 42.277   4.699   53.494  1.00 27.88 21  A 1 
ATOM 140  C CE  . LYS A 0 21  . 41.936   5.838   54.465  1.00 27.88 21  A 1 
ATOM 141  N NZ  . LYS A 0 21  . 41.567   5.336   55.816  1.00 27.88 21  A 1 
ATOM 142  N N   . LYS A 0 22  . 44.519   2.815   48.497  1.00 31.30 22  A 1 
ATOM 143  C CA  . LYS A 0 22  . 45.243   1.524   48.629  1.00 31.30 22  A 1 
ATOM 144  C C   . LYS A 0 22  . 46.749   1.608   48.328  1.00 31.30 22  A 1 
ATOM 145  C CB  . LYS A 0 22  . 44.564   0.400   47.810  1.00 31.30 22  A 1 
ATOM 146  O O   . LYS A 0 22  . 47.236   2.568   47.750  1.00 31.30 22  A 1 
ATOM 147  C CG  . LYS A 0 22  . 43.889   -0.617  48.758  1.00 31.30 22  A 1 
ATOM 148  C CD  . LYS A 0 22  . 42.797   -1.431  48.052  1.00 31.30 22  A 1 
ATOM 149  C CE  . LYS A 0 22  . 42.034   -2.296  49.065  1.00 31.30 22  A 1 
ATOM 150  N NZ  . LYS A 0 22  . 40.980   -3.109  48.405  1.00 31.30 22  A 1 
ATOM 151  N N   . LEU A 0 23  . 47.442   0.583   48.826  1.00 30.48 23  A 1 
ATOM 152  C CA  . LEU A 0 23  . 48.887   0.338   48.900  1.00 30.48 23  A 1 
ATOM 153  C C   . LEU A 0 23  . 49.721   0.733   47.667  1.00 30.48 23  A 1 
ATOM 154  C CB  . LEU A 0 23  . 49.070   -1.182  49.107  1.00 30.48 23  A 1 
ATOM 155  O O   . LEU A 0 23  . 49.389   0.389   46.536  1.00 30.48 23  A 1 
ATOM 156  C CG  . LEU A 0 23  . 48.904   -1.726  50.538  1.00 30.48 23  A 1 
ATOM 157  C CD1 . LEU A 0 23  . 47.562   -1.401  51.201  1.00 30.48 23  A 1 
ATOM 158  C CD2 . LEU A 0 23  . 49.046   -3.248  50.495  1.00 30.48 23  A 1 
ATOM 159  N N   . HIS A 0 24  . 50.910   1.280   47.937  1.00 29.97 24  A 1 
ATOM 160  C CA  . HIS A 0 24  . 52.023   1.331   46.989  1.00 29.97 24  A 1 
ATOM 161  C C   . HIS A 0 24  . 52.618   -0.074  46.770  1.00 29.97 24  A 1 
ATOM 162  C CB  . HIS A 0 24  . 53.106   2.294   47.511  1.00 29.97 24  A 1 
ATOM 163  O O   . HIS A 0 24  . 53.550   -0.476  47.465  1.00 29.97 24  A 1 
ATOM 164  C CG  . HIS A 0 24  . 52.688   3.739   47.593  1.00 29.97 24  A 1 
ATOM 165  C CD2 . HIS A 0 24  . 52.585   4.612   46.543  1.00 29.97 24  A 1 
ATOM 166  N ND1 . HIS A 0 24  . 52.424   4.454   48.741  1.00 29.97 24  A 1 
ATOM 167  C CE1 . HIS A 0 24  . 52.160   5.723   48.387  1.00 29.97 24  A 1 
ATOM 168  N NE2 . HIS A 0 24  . 52.248   5.866   47.058  1.00 29.97 24  A 1 
ATOM 169  N N   . ALA A 0 25  . 52.101   -0.815  45.791  1.00 31.18 25  A 1 
ATOM 170  C CA  . ALA A 0 25  . 52.893   -1.829  45.093  1.00 31.18 25  A 1 
ATOM 171  C C   . ALA A 0 25  . 53.677   -1.138  43.957  1.00 31.18 25  A 1 
ATOM 172  C CB  . ALA A 0 25  . 51.967   -2.944  44.594  1.00 31.18 25  A 1 
ATOM 173  O O   . ALA A 0 25  . 53.171   -0.161  43.395  1.00 31.18 25  A 1 
ATOM 174  N N   . PRO A 0 26  . 54.904   -1.579  43.617  1.00 36.33 26  A 1 
ATOM 175  C CA  . PRO A 0 26  . 55.728   -0.893  42.630  1.00 36.33 26  A 1 
ATOM 176  C C   . PRO A 0 26  . 55.115   -1.039  41.236  1.00 36.33 26  A 1 
ATOM 177  C CB  . PRO A 0 26  . 57.123   -1.518  42.749  1.00 36.33 26  A 1 
ATOM 178  O O   . PRO A 0 26  . 55.286   -2.053  40.561  1.00 36.33 26  A 1 
ATOM 179  C CG  . PRO A 0 26  . 56.833   -2.929  43.258  1.00 36.33 26  A 1 
ATOM 180  C CD  . PRO A 0 26  . 55.612   -2.729  44.158  1.00 36.33 26  A 1 
ATOM 181  N N   . VAL A 0 27  . 54.404   -0.001  40.792  1.00 33.24 27  A 1 
ATOM 182  C CA  . VAL A 0 27  . 53.958   0.110   39.405  1.00 33.24 27  A 1 
ATOM 183  C C   . VAL A 0 27  . 55.208   0.135   38.536  1.00 33.24 27  A 1 
ATOM 184  C CB  . VAL A 0 27  . 53.081   1.358   39.173  1.00 33.24 27  A 1 
ATOM 185  O O   . VAL A 0 27  . 55.957   1.115   38.541  1.00 33.24 27  A 1 
ATOM 186  C CG1 . VAL A 0 27  . 52.684   1.515   37.697  1.00 33.24 27  A 1 
ATOM 187  C CG2 . VAL A 0 27  . 51.789   1.268   39.995  1.00 33.24 27  A 1 
ATOM 188  N N   . HIS A 0 28  . 55.417   -0.946  37.782  1.00 32.48 28  A 1 
ATOM 189  C CA  . HIS A 0 28  . 56.309   -0.948  36.634  1.00 32.48 28  A 1 
ATOM 190  C C   . HIS A 0 28  . 55.894   0.217   35.740  1.00 32.48 28  A 1 
ATOM 191  C CB  . HIS A 0 28  . 56.215   -2.281  35.875  1.00 32.48 28  A 1 
ATOM 192  O O   . HIS A 0 28  . 54.890   0.137   35.024  1.00 32.48 28  A 1 
ATOM 193  C CG  . HIS A 0 28  . 57.051   -3.379  36.478  1.00 32.48 28  A 1 
ATOM 194  C CD2 . HIS A 0 28  . 56.642   -4.331  37.373  1.00 32.48 28  A 1 
ATOM 195  N ND1 . HIS A 0 28  . 58.374   -3.632  36.193  1.00 32.48 28  A 1 
ATOM 196  C CE1 . HIS A 0 28  . 58.752   -4.711  36.899  1.00 32.48 28  A 1 
ATOM 197  N NE2 . HIS A 0 28  . 57.731   -5.166  37.637  1.00 32.48 28  A 1 
ATOM 198  N N   . LYS A 0 29  . 56.655   1.317   35.811  1.00 34.80 29  A 1 
ATOM 199  C CA  . LYS A 0 29  . 56.537   2.417   34.864  1.00 34.80 29  A 1 
ATOM 200  C C   . LYS A 0 29  . 56.793   1.810   33.496  1.00 34.80 29  A 1 
ATOM 201  C CB  . LYS A 0 29  . 57.536   3.549   35.165  1.00 34.80 29  A 1 
ATOM 202  O O   . LYS A 0 29  . 57.939   1.523   33.156  1.00 34.80 29  A 1 
ATOM 203  C CG  . LYS A 0 29  . 57.145   4.387   36.391  1.00 34.80 29  A 1 
ATOM 204  C CD  . LYS A 0 29  . 58.049   5.624   36.502  1.00 34.80 29  A 1 
ATOM 205  C CE  . LYS A 0 29  . 57.618   6.506   37.680  1.00 34.80 29  A 1 
ATOM 206  N NZ  . LYS A 0 29  . 58.403   7.767   37.737  1.00 34.80 29  A 1 
ATOM 207  N N   . HIS A 0 30  . 55.718   1.597   32.746  1.00 34.43 30  A 1 
ATOM 208  C CA  . HIS A 0 30  . 55.796   1.341   31.324  1.00 34.43 30  A 1 
ATOM 209  C C   . HIS A 0 30  . 56.388   2.617   30.738  1.00 34.43 30  A 1 
ATOM 210  C CB  . HIS A 0 30  . 54.405   0.993   30.778  1.00 34.43 30  A 1 
ATOM 211  O O   . HIS A 0 30  . 55.700   3.627   30.597  1.00 34.43 30  A 1 
ATOM 212  C CG  . HIS A 0 30  . 53.964   -0.404  31.144  1.00 34.43 30  A 1 
ATOM 213  C CD2 . HIS A 0 30  . 53.737   -1.430  30.264  1.00 34.43 30  A 1 
ATOM 214  N ND1 . HIS A 0 30  . 53.753   -0.908  32.413  1.00 34.43 30  A 1 
ATOM 215  C CE1 . HIS A 0 30  . 53.397   -2.197  32.291  1.00 34.43 30  A 1 
ATOM 216  N NE2 . HIS A 0 30  . 53.385   -2.562  31.002  1.00 34.43 30  A 1 
ATOM 217  N N   . GLY A 0 31  . 57.710   2.610   30.555  1.00 33.85 31  A 1 
ATOM 218  C CA  . GLY A 0 31  . 58.412   3.717   29.933  1.00 33.85 31  A 1 
ATOM 219  C C   . GLY A 0 31  . 57.780   3.924   28.571  1.00 33.85 31  A 1 
ATOM 220  O O   . GLY A 0 31  . 57.681   2.966   27.806  1.00 33.85 31  A 1 
ATOM 221  N N   . TYR A 0 32  . 57.304   5.141   28.310  1.00 41.40 32  A 1 
ATOM 222  C CA  . TYR A 0 32  . 56.709   5.494   27.029  1.00 41.40 32  A 1 
ATOM 223  C C   . TYR A 0 32  . 57.707   5.135   25.930  1.00 41.40 32  A 1 
ATOM 224  C CB  . TYR A 0 32  . 56.334   6.981   27.018  1.00 41.40 32  A 1 
ATOM 225  O O   . TYR A 0 32  . 58.772   5.746   25.829  1.00 41.40 32  A 1 
ATOM 226  C CG  . TYR A 0 32  . 55.111   7.290   27.860  1.00 41.40 32  A 1 
ATOM 227  C CD1 . TYR A 0 32  . 53.831   7.166   27.286  1.00 41.40 32  A 1 
ATOM 228  C CD2 . TYR A 0 32  . 55.243   7.672   29.210  1.00 41.40 32  A 1 
ATOM 229  C CE1 . TYR A 0 32  . 52.683   7.423   28.058  1.00 41.40 32  A 1 
ATOM 230  C CE2 . TYR A 0 32  . 54.095   7.927   29.987  1.00 41.40 32  A 1 
ATOM 231  O OH  . TYR A 0 32  . 51.697   8.051   30.144  1.00 41.40 32  A 1 
ATOM 232  C CZ  . TYR A 0 32  . 52.811   7.802   29.408  1.00 41.40 32  A 1 
ATOM 233  N N   . GLY A 0 33  . 57.388   4.076   25.183  1.00 37.08 33  A 1 
ATOM 234  C CA  . GLY A 0 33  . 58.284   3.521   24.184  1.00 37.08 33  A 1 
ATOM 235  C C   . GLY A 0 33  . 58.610   4.593   23.159  1.00 37.08 33  A 1 
ATOM 236  O O   . GLY A 0 33  . 57.704   5.214   22.603  1.00 37.08 33  A 1 
ATOM 237  N N   . HIS A 0 34  . 59.899   4.832   22.927  1.00 39.84 34  A 1 
ATOM 238  C CA  . HIS A 0 34  . 60.327   5.766   21.898  1.00 39.84 34  A 1 
ATOM 239  C C   . HIS A 0 34  . 59.790   5.290   20.545  1.00 39.84 34  A 1 
ATOM 240  C CB  . HIS A 0 34  . 61.858   5.873   21.877  1.00 39.84 34  A 1 
ATOM 241  O O   . HIS A 0 34  . 60.250   4.279   20.015  1.00 39.84 34  A 1 
ATOM 242  C CG  . HIS A 0 34  . 62.431   6.595   23.069  1.00 39.84 34  A 1 
ATOM 243  C CD2 . HIS A 0 34  . 63.005   6.028   24.176  1.00 39.84 34  A 1 
ATOM 244  N ND1 . HIS A 0 34  . 62.499   7.960   23.234  1.00 39.84 34  A 1 
ATOM 245  C CE1 . HIS A 0 34  . 63.100   8.207   24.410  1.00 39.84 34  A 1 
ATOM 246  N NE2 . HIS A 0 34  . 63.431   7.059   25.019  1.00 39.84 34  A 1 
ATOM 247  N N   . VAL A 0 35  . 58.839   6.036   19.977  1.00 43.45 35  A 1 
ATOM 248  C CA  . VAL A 0 35  . 58.391   5.837   18.597  1.00 43.45 35  A 1 
ATOM 249  C C   . VAL A 0 35  . 59.506   6.342   17.684  1.00 43.45 35  A 1 
ATOM 250  C CB  . VAL A 0 35  . 57.028   6.501   18.313  1.00 43.45 35  A 1 
ATOM 251  O O   . VAL A 0 35  . 59.556   7.512   17.300  1.00 43.45 35  A 1 
ATOM 252  C CG1 . VAL A 0 35  . 56.534   6.128   16.909  1.00 43.45 35  A 1 
ATOM 253  C CG2 . VAL A 0 35  . 55.959   6.046   19.317  1.00 43.45 35  A 1 
ATOM 254  N N   . GLY A 0 36  . 60.470   5.463   17.422  1.00 45.59 36  A 1 
ATOM 255  C CA  . GLY A 0 36  . 61.506   5.691   16.428  1.00 45.59 36  A 1 
ATOM 256  C C   . GLY A 0 36  . 60.888   5.674   15.037  1.00 45.59 36  A 1 
ATOM 257  O O   . GLY A 0 36  . 60.090   4.795   14.721  1.00 45.59 36  A 1 
ATOM 258  N N   . TYR A 0 37  . 61.273   6.632   14.203  1.00 54.45 37  A 1 
ATOM 259  C CA  . TYR A 0 37  . 60.895   6.655   12.796  1.00 54.45 37  A 1 
ATOM 260  C C   . TYR A 0 37  . 62.146   6.542   11.921  1.00 54.45 37  A 1 
ATOM 261  C CB  . TYR A 0 37  . 60.039   7.892   12.493  1.00 54.45 37  A 1 
ATOM 262  O O   . TYR A 0 37  . 63.228   7.037   12.255  1.00 54.45 37  A 1 
ATOM 263  C CG  . TYR A 0 37  . 60.754   9.201   12.744  1.00 54.45 37  A 1 
ATOM 264  C CD1 . TYR A 0 37  . 60.656   9.840   13.995  1.00 54.45 37  A 1 
ATOM 265  C CD2 . TYR A 0 37  . 61.595   9.727   11.750  1.00 54.45 37  A 1 
ATOM 266  C CE1 . TYR A 0 37  . 61.374   11.027  14.239  1.00 54.45 37  A 1 
ATOM 267  C CE2 . TYR A 0 37  . 62.328   10.897  12.006  1.00 54.45 37  A 1 
ATOM 268  O OH  . TYR A 0 37  . 62.837   12.757  13.419  1.00 54.45 37  A 1 
ATOM 269  C CZ  . TYR A 0 37  . 62.185   11.576  13.228  1.00 54.45 37  A 1 
ATOM 270  N N   . ALA A 0 38  . 61.988   5.882   10.779  1.00 52.70 38  A 1 
ATOM 271  C CA  . ALA A 0 38  . 63.023   5.740   9.770   1.00 52.70 38  A 1 
ATOM 272  C C   . ALA A 0 38  . 62.909   6.886   8.754   1.00 52.70 38  A 1 
ATOM 273  C CB  . ALA A 0 38  . 62.847   4.357   9.130   1.00 52.70 38  A 1 
ATOM 274  O O   . ALA A 0 38  . 61.947   6.949   7.993   1.00 52.70 38  A 1 
ATOM 275  N N   . LYS A 0 39  . 63.892   7.793   8.715   1.00 59.83 39  A 1 
ATOM 276  C CA  . LYS A 0 39  . 64.064   8.717   7.584   1.00 59.83 39  A 1 
ATOM 277  C C   . LYS A 0 39  . 64.962   8.050   6.551   1.00 59.83 39  A 1 
ATOM 278  C CB  . LYS A 0 39  . 64.622   10.075  8.047   1.00 59.83 39  A 1 
ATOM 279  O O   . LYS A 0 39  . 66.133   7.794   6.826   1.00 59.83 39  A 1 
ATOM 280  C CG  . LYS A 0 39  . 63.480   11.023  8.439   1.00 59.83 39  A 1 
ATOM 281  C CD  . LYS A 0 39  . 63.994   12.326  9.071   1.00 59.83 39  A 1 
ATOM 282  C CE  . LYS A 0 39  . 62.795   13.194  9.490   1.00 59.83 39  A 1 
ATOM 283  N NZ  . LYS A 0 39  . 63.105   14.077  10.645  1.00 59.83 39  A 1 
ATOM 284  N N   . VAL A 0 40  . 64.418   7.789   5.366   1.00 60.28 40  A 1 
ATOM 285  C CA  . VAL A 0 40  . 65.192   7.313   4.215   1.00 60.28 40  A 1 
ATOM 286  C C   . VAL A 0 40  . 65.729   8.527   3.465   1.00 60.28 40  A 1 
ATOM 287  C CB  . VAL A 0 40  . 64.357   6.403   3.292   1.00 60.28 40  A 1 
ATOM 288  O O   . VAL A 0 40  . 64.959   9.318   2.928   1.00 60.28 40  A 1 
ATOM 289  C CG1 . VAL A 0 40  . 65.244   5.797   2.196   1.00 60.28 40  A 1 
ATOM 290  C CG2 . VAL A 0 40  . 63.713   5.251   4.077   1.00 60.28 40  A 1 
ATOM 291  N N   . ALA A 0 41  . 67.050   8.680   3.436   1.00 70.08 41  A 1 
ATOM 292  C CA  . ALA A 0 41  . 67.733   9.671   2.614   1.00 70.08 41  A 1 
ATOM 293  C C   . ALA A 0 41  . 68.480   8.954   1.485   1.00 70.08 41  A 1 
ATOM 294  C CB  . ALA A 0 41  . 68.659   10.512  3.499   1.00 70.08 41  A 1 
ATOM 295  O O   . ALA A 0 41  . 69.275   8.047   1.733   1.00 70.08 41  A 1 
ATOM 296  N N   . TYR A 0 42  . 68.240   9.357   0.241   1.00 64.24 42  A 1 
ATOM 297  C CA  . TYR A 0 42  . 68.914   8.783   -0.920  1.00 64.24 42  A 1 
ATOM 298  C C   . TYR A 0 42  . 70.220   9.526   -1.186  1.00 64.24 42  A 1 
ATOM 299  C CB  . TYR A 0 42  . 67.969   8.809   -2.123  1.00 64.24 42  A 1 
ATOM 300  O O   . TYR A 0 42  . 70.211   10.684  -1.601  1.00 64.24 42  A 1 
ATOM 301  C CG  . TYR A 0 42  . 66.827   7.826   -1.979  1.00 64.24 42  A 1 
ATOM 302  C CD1 . TYR A 0 42  . 67.024   6.472   -2.317  1.00 64.24 42  A 1 
ATOM 303  C CD2 . TYR A 0 42  . 65.582   8.256   -1.481  1.00 64.24 42  A 1 
ATOM 304  C CE1 . TYR A 0 42  . 65.970   5.552   -2.165  1.00 64.24 42  A 1 
ATOM 305  C CE2 . TYR A 0 42  . 64.528   7.335   -1.322  1.00 64.24 42  A 1 
ATOM 306  O OH  . TYR A 0 42  . 63.720   5.079   -1.517  1.00 64.24 42  A 1 
ATOM 307  C CZ  . TYR A 0 42  . 64.723   5.980   -1.667  1.00 64.24 42  A 1 
ATOM 308  N N   . VAL A 0 43  . 71.352   8.859   -0.955  1.00 74.42 43  A 1 
ATOM 309  C CA  . VAL A 0 43  . 72.672   9.434   -1.237  1.00 74.42 43  A 1 
ATOM 310  C C   . VAL A 0 43  . 73.085   9.033   -2.659  1.00 74.42 43  A 1 
ATOM 311  C CB  . VAL A 0 43  . 73.721   9.022   -0.188  1.00 74.42 43  A 1 
ATOM 312  O O   . VAL A 0 43  . 73.194   7.833   -2.933  1.00 74.42 43  A 1 
ATOM 313  C CG1 . VAL A 0 43  . 75.068   9.706   -0.462  1.00 74.42 43  A 1 
ATOM 314  C CG2 . VAL A 0 43  . 73.278   9.422   1.228   1.00 74.42 43  A 1 
ATOM 315  N N   . PRO A 0 44  . 73.318   9.989   -3.580  1.00 67.73 44  A 1 
ATOM 316  C CA  . PRO A 0 44  . 73.809   9.673   -4.914  1.00 67.73 44  A 1 
ATOM 317  C C   . PRO A 0 44  . 75.258   9.182   -4.842  1.00 67.73 44  A 1 
ATOM 318  C CB  . PRO A 0 44  . 73.682   10.968  -5.722  1.00 67.73 44  A 1 
ATOM 319  O O   . PRO A 0 44  . 76.135   9.863   -4.310  1.00 67.73 44  A 1 
ATOM 320  C CG  . PRO A 0 44  . 73.781   12.067  -4.664  1.00 67.73 44  A 1 
ATOM 321  C CD  . PRO A 0 44  . 73.145   11.430  -3.429  1.00 67.73 44  A 1 
ATOM 322  N N   . GLN A 0 45  . 75.529   8.013   -5.421  1.00 66.02 45  A 1 
ATOM 323  C CA  . GLN A 0 45  . 76.884   7.525   -5.663  1.00 66.02 45  A 1 
ATOM 324  C C   . GLN A 0 45  . 77.172   7.494   -7.162  1.00 66.02 45  A 1 
ATOM 325  C CB  . GLN A 0 45  . 77.108   6.152   -5.018  1.00 66.02 45  A 1 
ATOM 326  O O   . GLN A 0 45  . 76.605   6.699   -7.914  1.00 66.02 45  A 1 
ATOM 327  C CG  . GLN A 0 45  . 77.078   6.225   -3.484  1.00 66.02 45  A 1 
ATOM 328  C CD  . GLN A 0 45  . 77.683   4.993   -2.814  1.00 66.02 45  A 1 
ATOM 329  N NE2 . GLN A 0 45  . 77.790   5.000   -1.504  1.00 66.02 45  A 1 
ATOM 330  O OE1 . GLN A 0 45  . 78.095   4.020   -3.435  1.00 66.02 45  A 1 
ATOM 331  N N   . THR A 0 46  . 78.087   8.358   -7.591  1.00 65.25 46  A 1 
ATOM 332  C CA  . THR A 0 46  . 78.496   8.495   -8.990  1.00 65.25 46  A 1 
ATOM 333  C C   . THR A 0 46  . 79.717   7.623   -9.258  1.00 65.25 46  A 1 
ATOM 334  C CB  . THR A 0 46  . 78.791   9.967   -9.330  1.00 65.25 46  A 1 
ATOM 335  O O   . THR A 0 46  . 80.804   7.904   -8.749  1.00 65.25 46  A 1 
ATOM 336  C CG2 . THR A 0 46  . 78.633   10.226  -10.823 1.00 65.25 46  A 1 
ATOM 337  O OG1 . THR A 0 46  . 77.904   10.827  -8.658  1.00 65.25 46  A 1 
ATOM 338  N N   . LYS A 0 47  . 79.568   6.562   -10.060 1.00 66.45 47  A 1 
ATOM 339  C CA  . LYS A 0 47  . 80.692   5.694   -10.447 1.00 66.45 47  A 1 
ATOM 340  C C   . LYS A 0 47  . 81.093   5.914   -11.903 1.00 66.45 47  A 1 
ATOM 341  C CB  . LYS A 0 47  . 80.417   4.220   -10.097 1.00 66.45 47  A 1 
ATOM 342  O O   . LYS A 0 47  . 80.262   6.102   -12.791 1.00 66.45 47  A 1 
ATOM 343  C CG  . LYS A 0 47  . 80.428   4.013   -8.571  1.00 66.45 47  A 1 
ATOM 344  C CD  . LYS A 0 47  . 80.255   2.542   -8.165  1.00 66.45 47  A 1 
ATOM 345  C CE  . LYS A 0 47  . 80.231   2.443   -6.631  1.00 66.45 47  A 1 
ATOM 346  N NZ  . LYS A 0 47  . 79.961   1.063   -6.155  1.00 66.45 47  A 1 
ATOM 347  N N   . LEU A 0 48  . 82.403   5.883   -12.122 1.00 50.45 48  A 1 
ATOM 348  C CA  . LEU A 0 48  . 83.055   5.907   -13.427 1.00 50.45 48  A 1 
ATOM 349  C C   . LEU A 0 48  . 82.879   4.512   -14.044 1.00 50.45 48  A 1 
ATOM 350  C CB  . LEU A 0 48  . 84.533   6.303   -13.177 1.00 50.45 48  A 1 
ATOM 351  O O   . LEU A 0 48  . 83.524   3.570   -13.592 1.00 50.45 48  A 1 
ATOM 352  C CG  . LEU A 0 48  . 85.067   7.422   -14.080 1.00 50.45 48  A 1 
ATOM 353  C CD1 . LEU A 0 48  . 86.300   8.050   -13.421 1.00 50.45 48  A 1 
ATOM 354  C CD2 . LEU A 0 48  . 85.459   6.904   -15.459 1.00 50.45 48  A 1 
ATOM 355  N N   . VAL A 0 49  . 81.959   4.357   -15.001 1.00 61.48 49  A 1 
ATOM 356  C CA  . VAL A 0 49  . 81.641   3.030   -15.571 1.00 61.48 49  A 1 
ATOM 357  C C   . VAL A 0 49  . 82.586   2.684   -16.721 1.00 61.48 49  A 1 
ATOM 358  C CB  . VAL A 0 49  . 80.163   2.927   -15.994 1.00 61.48 49  A 1 
ATOM 359  O O   . VAL A 0 49  . 82.928   1.520   -16.904 1.00 61.48 49  A 1 
ATOM 360  C CG1 . VAL A 0 49  . 79.788   1.516   -16.469 1.00 61.48 49  A 1 
ATOM 361  C CG2 . VAL A 0 49  . 79.239   3.250   -14.814 1.00 61.48 49  A 1 
ATOM 362  N N   . GLN A 0 50  . 83.064   3.691   -17.456 1.00 46.60 50  A 1 
ATOM 363  C CA  . GLN A 0 50  . 84.052   3.521   -18.519 1.00 46.60 50  A 1 
ATOM 364  C C   . GLN A 0 50  . 85.169   4.573   -18.398 1.00 46.60 50  A 1 
ATOM 365  C CB  . GLN A 0 50  . 83.356   3.598   -19.885 1.00 46.60 50  A 1 
ATOM 366  O O   . GLN A 0 50  . 84.881   5.773   -18.435 1.00 46.60 50  A 1 
ATOM 367  C CG  . GLN A 0 50  . 82.471   2.365   -20.148 1.00 46.60 50  A 1 
ATOM 368  C CD  . GLN A 0 50  . 81.776   2.424   -21.503 1.00 46.60 50  A 1 
ATOM 369  N NE2 . GLN A 0 50  . 81.329   1.310   -22.038 1.00 46.60 50  A 1 
ATOM 370  O OE1 . GLN A 0 50  . 81.612   3.470   -22.100 1.00 46.60 50  A 1 
ATOM 371  N N   . PRO A 0 51  . 86.446   4.170   -18.243 1.00 49.50 51  A 1 
ATOM 372  C CA  . PRO A 0 51  . 87.569   5.095   -18.345 1.00 49.50 51  A 1 
ATOM 373  C C   . PRO A 0 51  . 87.755   5.559   -19.797 1.00 49.50 51  A 1 
ATOM 374  C CB  . PRO A 0 51  . 88.783   4.322   -17.821 1.00 49.50 51  A 1 
ATOM 375  O O   . PRO A 0 51  . 87.557   4.787   -20.734 1.00 49.50 51  A 1 
ATOM 376  C CG  . PRO A 0 51  . 88.451   2.871   -18.169 1.00 49.50 51  A 1 
ATOM 377  C CD  . PRO A 0 51  . 86.929   2.809   -18.037 1.00 49.50 51  A 1 
ATOM 378  N N   . ALA A 0 52  . 88.183   6.810   -19.984 1.00 44.12 52  A 1 
ATOM 379  C CA  . ALA A 0 52  . 88.475   7.364   -21.304 1.00 44.12 52  A 1 
ATOM 380  C C   . ALA A 0 52  . 89.659   6.619   -21.945 1.00 44.12 52  A 1 
ATOM 381  C CB  . ALA A 0 52  . 88.738   8.869   -21.161 1.00 44.12 52  A 1 
ATOM 382  O O   . ALA A 0 52  . 90.812   6.793   -21.542 1.00 44.12 52  A 1 
ATOM 383  N N   . LYS A 0 53  . 89.372   5.760   -22.925 1.00 45.70 53  A 1 
ATOM 384  C CA  . LYS A 0 53  . 90.374   4.928   -23.593 1.00 45.70 53  A 1 
ATOM 385  C C   . LYS A 0 53  . 90.904   5.661   -24.827 1.00 45.70 53  A 1 
ATOM 386  C CB  . LYS A 0 53  . 89.755   3.552   -23.905 1.00 45.70 53  A 1 
ATOM 387  O O   . LYS A 0 53  . 90.153   5.906   -25.765 1.00 45.70 53  A 1 
ATOM 388  C CG  . LYS A 0 53  . 90.817   2.449   -24.026 1.00 45.70 53  A 1 
ATOM 389  C CD  . LYS A 0 53  . 90.158   1.088   -24.299 1.00 45.70 53  A 1 
ATOM 390  C CE  . LYS A 0 53  . 91.203   -0.036  -24.287 1.00 45.70 53  A 1 
ATOM 391  N NZ  . LYS A 0 53  . 90.611   -1.339  -24.687 1.00 45.70 53  A 1 
ATOM 392  N N   . LYS A 0 54  . 92.200   5.990   -24.838 1.00 37.57 54  A 1 
ATOM 393  C CA  . LYS A 0 54  . 92.888   6.416   -26.065 1.00 37.57 54  A 1 
ATOM 394  C C   . LYS A 0 54  . 92.967   5.220   -27.013 1.00 37.57 54  A 1 
ATOM 395  C CB  . LYS A 0 54  . 94.293   6.960   -25.766 1.00 37.57 54  A 1 
ATOM 396  O O   . LYS A 0 54  . 93.527   4.188   -26.644 1.00 37.57 54  A 1 
ATOM 397  C CG  . LYS A 0 54  . 94.266   8.314   -25.043 1.00 37.57 54  A 1 
ATOM 398  C CD  . LYS A 0 54  . 95.690   8.876   -24.954 1.00 37.57 54  A 1 
ATOM 399  C CE  . LYS A 0 54  . 95.688   10.289  -24.364 1.00 37.57 54  A 1 
ATOM 400  N NZ  . LYS A 0 54  . 97.030   10.909  -24.489 1.00 37.57 54  A 1 
ATOM 401  N N   . ALA A 0 55  . 92.378   5.350   -28.196 1.00 39.51 55  A 1 
ATOM 402  C CA  . ALA A 0 55  . 92.413   4.334   -29.240 1.00 39.51 55  A 1 
ATOM 403  C C   . ALA A 0 55  . 93.547   4.643   -30.229 1.00 39.51 55  A 1 
ATOM 404  C CB  . ALA A 0 55  . 91.023   4.239   -29.883 1.00 39.51 55  A 1 
ATOM 405  O O   . ALA A 0 55  . 93.306   5.134   -31.330 1.00 39.51 55  A 1 
ATOM 406  N N   . ASP A 0 56  . 94.786   4.369   -29.822 1.00 34.11 56  A 1 
ATOM 407  C CA  . ASP A 0 56  . 95.929   4.408   -30.734 1.00 34.11 56  A 1 
ATOM 408  C C   . ASP A 0 56  . 95.990   3.110   -31.558 1.00 34.11 56  A 1 
ATOM 409  C CB  . ASP A 0 56  . 97.241   4.675   -29.973 1.00 34.11 56  A 1 
ATOM 410  O O   . ASP A 0 56  . 96.159   2.019   -31.017 1.00 34.11 56  A 1 
ATOM 411  C CG  . ASP A 0 56  . 97.377   6.135   -29.519 1.00 34.11 56  A 1 
ATOM 412  O OD1 . ASP A 0 56  . 97.170   7.029   -30.368 1.00 34.11 56  A 1 
ATOM 413  O OD2 . ASP A 0 56  . 97.682   6.358   -28.323 1.00 34.11 56  A 1 
ATOM 414  N N   . ALA A 0 57  . 95.846   3.265   -32.876 1.00 31.70 57  A 1 
ATOM 415  C CA  . ALA A 0 57  . 96.309   2.375   -33.944 1.00 31.70 57  A 1 
ATOM 416  C C   . ALA A 0 57  . 96.226   0.841   -33.732 1.00 31.70 57  A 1 
ATOM 417  C CB  . ALA A 0 57  . 97.727   2.826   -34.323 1.00 31.70 57  A 1 
ATOM 418  O O   . ALA A 0 57  . 97.219   0.178   -33.434 1.00 31.70 57  A 1 
ATOM 419  N N   . ALA A 0 58  . 95.095   0.252   -34.125 1.00 29.08 58  A 1 
ATOM 420  C CA  . ALA A 0 58  . 95.093   -1.047  -34.803 1.00 29.08 58  A 1 
ATOM 421  C C   . ALA A 0 58  . 94.243   -0.934  -36.076 1.00 29.08 58  A 1 
ATOM 422  C CB  . ALA A 0 58  . 94.632   -2.159  -33.857 1.00 29.08 58  A 1 
ATOM 423  O O   . ALA A 0 58  . 93.257   -0.199  -36.109 1.00 29.08 58  A 1 
ATOM 424  N N   . SER A 0 59  . 94.680   -1.589  -37.150 1.00 38.68 59  A 1 
ATOM 425  C CA  . SER A 0 59  . 94.086   -1.477  -38.482 1.00 38.68 59  A 1 
ATOM 426  C C   . SER A 0 59  . 92.596   -1.800  -38.492 1.00 38.68 59  A 1 
ATOM 427  C CB  . SER A 0 59  . 94.788   -2.442  -39.442 1.00 38.68 59  A 1 
ATOM 428  O O   . SER A 0 59  . 92.196   -2.815  -37.932 1.00 38.68 59  A 1 
ATOM 429  O OG  . SER A 0 59  . 94.905   -3.717  -38.842 1.00 38.68 59  A 1 
ATOM 430  N N   . LYS A 0 60  . 91.848   -0.970  -39.230 1.00 33.88 60  A 1 
ATOM 431  C CA  . LYS A 0 60  . 90.516   -1.218  -39.797 1.00 33.88 60  A 1 
ATOM 432  C C   . LYS A 0 60  . 90.327   -2.687  -40.200 1.00 33.88 60  A 1 
ATOM 433  C CB  . LYS A 0 60  . 90.361   -0.354  -41.069 1.00 33.88 60  A 1 
ATOM 434  O O   . LYS A 0 60  . 90.590   -3.041  -41.348 1.00 33.88 60  A 1 
ATOM 435  C CG  . LYS A 0 60  . 90.468   1.163   -40.880 1.00 33.88 60  A 1 
ATOM 436  C CD  . LYS A 0 60  . 90.476   1.832   -42.262 1.00 33.88 60  A 1 
ATOM 437  C CE  . LYS A 0 60  . 90.517   3.355   -42.127 1.00 33.88 60  A 1 
ATOM 438  N NZ  . LYS A 0 60  . 90.480   4.014   -43.456 1.00 33.88 60  A 1 
ATOM 439  N N   . ASP A 0 61  . 89.860   -3.516  -39.278 1.00 32.65 61  A 1 
ATOM 440  C CA  . ASP A 0 61  . 89.173   -4.733  -39.668 1.00 32.65 61  A 1 
ATOM 441  C C   . ASP A 0 61  . 87.743   -4.315  -39.994 1.00 32.65 61  A 1 
ATOM 442  C CB  . ASP A 0 61  . 89.283   -5.826  -38.594 1.00 32.65 61  A 1 
ATOM 443  O O   . ASP A 0 61  . 87.103   -3.613  -39.205 1.00 32.65 61  A 1 
ATOM 444  C CG  . ASP A 0 61  . 89.018   -7.226  -39.166 1.00 32.65 61  A 1 
ATOM 445  O OD1 . ASP A 0 61  . 88.969   -7.349  -40.413 1.00 32.65 61  A 1 
ATOM 446  O OD2 . ASP A 0 61  . 88.918   -8.166  -38.348 1.00 32.65 61  A 1 
ATOM 447  N N   . TYR A 0 62  . 87.282   -4.655  -41.196 1.00 36.09 62  A 1 
ATOM 448  C CA  . TYR A 0 62  . 85.936   -4.333  -41.671 1.00 36.09 62  A 1 
ATOM 449  C C   . TYR A 0 62  . 84.943   -5.293  -41.000 1.00 36.09 62  A 1 
ATOM 450  C CB  . TYR A 0 62  . 85.885   -4.326  -43.216 1.00 36.09 62  A 1 
ATOM 451  O O   . TYR A 0 62  . 84.300   -6.122  -41.646 1.00 36.09 62  A 1 
ATOM 452  C CG  . TYR A 0 62  . 85.985   -2.964  -43.888 1.00 36.09 62  A 1 
ATOM 453  C CD1 . TYR A 0 62  . 84.823   -2.365  -44.417 1.00 36.09 62  A 1 
ATOM 454  C CD2 . TYR A 0 62  . 87.235   -2.336  -44.066 1.00 36.09 62  A 1 
ATOM 455  C CE1 . TYR A 0 62  . 84.905   -1.165  -45.150 1.00 36.09 62  A 1 
ATOM 456  C CE2 . TYR A 0 62  . 87.323   -1.135  -44.802 1.00 36.09 62  A 1 
ATOM 457  O OH  . TYR A 0 62  . 86.253   0.589   -46.086 1.00 36.09 62  A 1 
ATOM 458  C CZ  . TYR A 0 62  . 86.161   -0.555  -45.356 1.00 36.09 62  A 1 
ATOM 459  N N   . GLY A 0 63  . 84.825   -5.169  -39.676 1.00 34.03 63  A 1 
ATOM 460  C CA  . GLY A 0 63  . 83.659   -5.620  -38.944 1.00 34.03 63  A 1 
ATOM 461  C C   . GLY A 0 63  . 82.471   -4.863  -39.510 1.00 34.03 63  A 1 
ATOM 462  O O   . GLY A 0 63  . 82.272   -3.691  -39.206 1.00 34.03 63  A 1 
ATOM 463  N N   . VAL A 0 64  . 81.736   -5.519  -40.406 1.00 37.85 64  A 1 
ATOM 464  C CA  . VAL A 0 64  . 80.433   -5.048  -40.859 1.00 37.85 64  A 1 
ATOM 465  C C   . VAL A 0 64  . 79.526   -5.176  -39.647 1.00 37.85 64  A 1 
ATOM 466  C CB  . VAL A 0 64  . 79.919   -5.844  -42.076 1.00 37.85 64  A 1 
ATOM 467  O O   . VAL A 0 64  . 78.928   -6.231  -39.424 1.00 37.85 64  A 1 
ATOM 468  C CG1 . VAL A 0 64  . 78.566   -5.309  -42.567 1.00 37.85 64  A 1 
ATOM 469  C CG2 . VAL A 0 64  . 80.905   -5.760  -43.251 1.00 37.85 64  A 1 
ATOM 470  N N   . ASP A 0 65  . 79.501   -4.121  -38.834 1.00 40.11 65  A 1 
ATOM 471  C CA  . ASP A 0 65  . 78.543   -3.950  -37.756 1.00 40.11 65  A 1 
ATOM 472  C C   . ASP A 0 65  . 77.166   -3.960  -38.415 1.00 40.11 65  A 1 
ATOM 473  C CB  . ASP A 0 65  . 78.819   -2.655  -36.964 1.00 40.11 65  A 1 
ATOM 474  O O   . ASP A 0 65  . 76.695   -2.957  -38.948 1.00 40.11 65  A 1 
ATOM 475  C CG  . ASP A 0 65  . 80.018   -2.752  -36.008 1.00 40.11 65  A 1 
ATOM 476  O OD1 . ASP A 0 65  . 80.287   -3.869  -35.506 1.00 40.11 65  A 1 
ATOM 477  O OD2 . ASP A 0 65  . 80.633   -1.695  -35.735 1.00 40.11 65  A 1 
ATOM 478  N N   . TYR A 0 66  . 76.563   -5.151  -38.453 1.00 36.82 66  A 1 
ATOM 479  C CA  . TYR A 0 66  . 75.198   -5.376  -38.900 1.00 36.82 66  A 1 
ATOM 480  C C   . TYR A 0 66  . 74.304   -4.556  -37.974 1.00 36.82 66  A 1 
ATOM 481  C CB  . TYR A 0 66  . 74.866   -6.884  -38.864 1.00 36.82 66  A 1 
ATOM 482  O O   . TYR A 0 66  . 73.910   -5.019  -36.899 1.00 36.82 66  A 1 
ATOM 483  C CG  . TYR A 0 66  . 74.752   -7.562  -40.216 1.00 36.82 66  A 1 
ATOM 484  C CD1 . TYR A 0 66  . 73.478   -7.793  -40.775 1.00 36.82 66  A 1 
ATOM 485  C CD2 . TYR A 0 66  . 75.905   -8.008  -40.890 1.00 36.82 66  A 1 
ATOM 486  C CE1 . TYR A 0 66  . 73.353   -8.488  -41.992 1.00 36.82 66  A 1 
ATOM 487  C CE2 . TYR A 0 66  . 75.785   -8.705  -42.110 1.00 36.82 66  A 1 
ATOM 488  O OH  . TYR A 0 66  . 74.385   -9.638  -43.825 1.00 36.82 66  A 1 
ATOM 489  C CZ  . TYR A 0 66  . 74.505   -8.952  -42.658 1.00 36.82 66  A 1 
ATOM 490  N N   . GLN A 0 67  . 74.031   -3.312  -38.371 1.00 43.04 67  A 1 
ATOM 491  C CA  . GLN A 0 67  . 73.087   -2.456  -37.684 1.00 43.04 67  A 1 
ATOM 492  C C   . GLN A 0 67  . 71.746   -3.169  -37.768 1.00 43.04 67  A 1 
ATOM 493  C CB  . GLN A 0 67  . 73.083   -1.048  -38.294 1.00 43.04 67  A 1 
ATOM 494  O O   . GLN A 0 67  . 71.159   -3.309  -38.842 1.00 43.04 67  A 1 
ATOM 495  C CG  . GLN A 0 67  . 72.185   -0.097  -37.481 1.00 43.04 67  A 1 
ATOM 496  C CD  . GLN A 0 67  . 72.338   1.367   -37.887 1.00 43.04 67  A 1 
ATOM 497  N NE2 . GLN A 0 67  . 71.626   2.275   -37.257 1.00 43.04 67  A 1 
ATOM 498  O OE1 . GLN A 0 67  . 73.109   1.730   -38.753 1.00 43.04 67  A 1 
ATOM 499  N N   . LYS A 0 68  . 71.329   -3.728  -36.630 1.00 43.73 68  A 1 
ATOM 500  C CA  . LYS A 0 68  . 70.098   -4.495  -36.542 1.00 43.73 68  A 1 
ATOM 501  C C   . LYS A 0 68  . 68.960   -3.571  -36.941 1.00 43.73 68  A 1 
ATOM 502  C CB  . LYS A 0 68  . 69.880   -5.029  -35.122 1.00 43.73 68  A 1 
ATOM 503  O O   . LYS A 0 68  . 68.666   -2.623  -36.215 1.00 43.73 68  A 1 
ATOM 504  C CG  . LYS A 0 68  . 70.884   -6.121  -34.731 1.00 43.73 68  A 1 
ATOM 505  C CD  . LYS A 0 68  . 70.518   -6.632  -33.335 1.00 43.73 68  A 1 
ATOM 506  C CE  . LYS A 0 68  . 71.424   -7.785  -32.906 1.00 43.73 68  A 1 
ATOM 507  N NZ  . LYS A 0 68  . 70.962   -8.329  -31.607 1.00 43.73 68  A 1 
ATOM 508  N N   . GLN A 0 69  . 68.318   -3.887  -38.062 1.00 45.43 69  A 1 
ATOM 509  C CA  . GLN A 0 69  . 66.934   -3.495  -38.267 1.00 45.43 69  A 1 
ATOM 510  C C   . GLN A 0 69  . 66.182   -4.024  -37.047 1.00 45.43 69  A 1 
ATOM 511  C CB  . GLN A 0 69  . 66.394   -4.108  -39.563 1.00 45.43 69  A 1 
ATOM 512  O O   . GLN A 0 69  . 66.139   -5.235  -36.817 1.00 45.43 69  A 1 
ATOM 513  C CG  . GLN A 0 69  . 67.058   -3.547  -40.830 1.00 45.43 69  A 1 
ATOM 514  C CD  . GLN A 0 69  . 66.641   -4.290  -42.099 1.00 45.43 69  A 1 
ATOM 515  N NE2 . GLN A 0 69  . 66.896   -3.743  -43.268 1.00 45.43 69  A 1 
ATOM 516  O OE1 . GLN A 0 69  . 66.150   -5.405  -42.095 1.00 45.43 69  A 1 
ATOM 517  N N   . THR A 0 70  . 65.744   -3.105  -36.199 1.00 48.20 70  A 1 
ATOM 518  C CA  . THR A 0 70  . 65.006   -3.431  -34.988 1.00 48.20 70  A 1 
ATOM 519  C C   . THR A 0 70  . 63.587   -3.023  -35.300 1.00 48.20 70  A 1 
ATOM 520  C CB  . THR A 0 70  . 65.586   -2.738  -33.746 1.00 48.20 70  A 1 
ATOM 521  O O   . THR A 0 70  . 63.268   -1.843  -35.260 1.00 48.20 70  A 1 
ATOM 522  C CG2 . THR A 0 70  . 64.999   -3.327  -32.464 1.00 48.20 70  A 1 
ATOM 523  O OG1 . THR A 0 70  . 66.989   -2.952  -33.701 1.00 48.20 70  A 1 
ATOM 524  N N   . TYR A 0 71  . 62.810   -4.008  -35.730 1.00 52.94 71  A 1 
ATOM 525  C CA  . TYR A 0 71  . 61.365   -3.913  -35.800 1.00 52.94 71  A 1 
ATOM 526  C C   . TYR A 0 71  . 60.844   -4.386  -34.447 1.00 52.94 71  A 1 
ATOM 527  C CB  . TYR A 0 71  . 60.843   -4.785  -36.954 1.00 52.94 71  A 1 
ATOM 528  O O   . TYR A 0 71  . 61.296   -5.426  -33.950 1.00 52.94 71  A 1 
ATOM 529  C CG  . TYR A 0 71  . 61.483   -4.481  -38.298 1.00 52.94 71  A 1 
ATOM 530  C CD1 . TYR A 0 71  . 61.094   -3.325  -38.996 1.00 52.94 71  A 1 
ATOM 531  C CD2 . TYR A 0 71  . 62.469   -5.333  -38.841 1.00 52.94 71  A 1 
ATOM 532  C CE1 . TYR A 0 71  . 61.692   -3.009  -40.230 1.00 52.94 71  A 1 
ATOM 533  C CE2 . TYR A 0 71  . 63.063   -5.027  -40.083 1.00 52.94 71  A 1 
ATOM 534  O OH  . TYR A 0 71  . 63.262   -3.513  -41.951 1.00 52.94 71  A 1 
ATOM 535  C CZ  . TYR A 0 71  . 62.682   -3.854  -40.770 1.00 52.94 71  A 1 
ATOM 536  N N   . SER A 0 72  . 59.947   -3.617  -33.853 1.00 57.33 72  A 1 
ATOM 537  C CA  . SER A 0 72  . 59.065   -4.091  -32.796 1.00 57.33 72  A 1 
ATOM 538  C C   . SER A 0 72  . 57.652   -3.769  -33.235 1.00 57.33 72  A 1 
ATOM 539  C CB  . SER A 0 72  . 59.385   -3.455  -31.439 1.00 57.33 72  A 1 
ATOM 540  O O   . SER A 0 72  . 57.303   -2.592  -33.265 1.00 57.33 72  A 1 
ATOM 541  O OG  . SER A 0 72  . 59.434   -2.046  -31.513 1.00 57.33 72  A 1 
ATOM 542  N N   . ASP A 0 73  . 56.921   -4.821  -33.583 1.00 65.87 73  A 1 
ATOM 543  C CA  . ASP A 0 73  . 55.471   -4.870  -33.526 1.00 65.87 73  A 1 
ATOM 544  C C   . ASP A 0 73  . 55.066   -5.168  -32.071 1.00 65.87 73  A 1 
ATOM 545  C CB  . ASP A 0 73  . 54.933   -5.918  -34.537 1.00 65.87 73  A 1 
ATOM 546  O O   . ASP A 0 73  . 55.733   -5.929  -31.351 1.00 65.87 73  A 1 
ATOM 547  C CG  . ASP A 0 73  . 55.639   -7.298  -34.597 1.00 65.87 73  A 1 
ATOM 548  O OD1 . ASP A 0 73  . 56.551   -7.588  -33.779 1.00 65.87 73  A 1 
ATOM 549  O OD2 . ASP A 0 73  . 55.355   -8.079  -35.540 1.00 65.87 73  A 1 
ATOM 550  N N   . TRP A 0 74  . 53.993   -4.544  -31.596 1.00 66.45 74  A 1 
ATOM 551  C CA  . TRP A 0 74  . 53.353   -4.933  -30.343 1.00 66.45 74  A 1 
ATOM 552  C C   . TRP A 0 74  . 51.850   -4.734  -30.442 1.00 66.45 74  A 1 
ATOM 553  C CB  . TRP A 0 74  . 53.942   -4.171  -29.148 1.00 66.45 74  A 1 
ATOM 554  O O   . TRP A 0 74  . 51.373   -3.608  -30.377 1.00 66.45 74  A 1 
ATOM 555  C CG  . TRP A 0 74  . 53.422   -4.621  -27.813 1.00 66.45 74  A 1 
ATOM 556  C CD1 . TRP A 0 74  . 53.896   -5.676  -27.116 1.00 66.45 74  A 1 
ATOM 557  C CD2 . TRP A 0 74  . 52.295   -4.101  -27.034 1.00 66.45 74  A 1 
ATOM 558  C CE2 . TRP A 0 74  . 52.187   -4.870  -25.835 1.00 66.45 74  A 1 
ATOM 559  C CE3 . TRP A 0 74  . 51.342   -3.076  -27.214 1.00 66.45 74  A 1 
ATOM 560  N NE1 . TRP A 0 74  . 53.168   -5.832  -25.952 1.00 66.45 74  A 1 
ATOM 561  C CH2 . TRP A 0 74  . 50.327   -3.541  -25.041 1.00 66.45 74  A 1 
ATOM 562  C CZ2 . TRP A 0 74  . 51.227   -4.603  -24.845 1.00 66.45 74  A 1 
ATOM 563  C CZ3 . TRP A 0 74  . 50.375   -2.797  -26.231 1.00 66.45 74  A 1 
ATOM 564  N N   . ASP A 0 75  . 51.132   -5.850  -30.534 1.00 77.19 75  A 1 
ATOM 565  C CA  . ASP A 0 75  . 49.675   -5.884  -30.499 1.00 77.19 75  A 1 
ATOM 566  C C   . ASP A 0 75  . 49.197   -6.246  -29.087 1.00 77.19 75  A 1 
ATOM 567  C CB  . ASP A 0 75  . 49.114   -6.920  -31.491 1.00 77.19 75  A 1 
ATOM 568  O O   . ASP A 0 75  . 49.670   -7.219  -28.479 1.00 77.19 75  A 1 
ATOM 569  C CG  . ASP A 0 75  . 49.759   -6.933  -32.880 1.00 77.19 75  A 1 
ATOM 570  O OD1 . ASP A 0 75  . 49.994   -5.850  -33.443 1.00 77.19 75  A 1 
ATOM 571  O OD2 . ASP A 0 75  . 50.009   -8.069  -33.359 1.00 77.19 75  A 1 
ATOM 572  N N   . ALA A 0 76  . 48.181   -5.542  -28.600 1.00 75.00 76  A 1 
ATOM 573  C CA  . ALA A 0 76  . 47.358   -5.983  -27.486 1.00 75.00 76  A 1 
ATOM 574  C C   . ALA A 0 76  . 45.874   -5.842  -27.819 1.00 75.00 76  A 1 
ATOM 575  C CB  . ALA A 0 76  . 47.738   -5.226  -26.215 1.00 75.00 76  A 1 
ATOM 576  O O   . ALA A 0 76  . 45.436   -4.873  -28.427 1.00 75.00 76  A 1 
ATOM 577  N N   . TRP A 0 77  . 45.090   -6.818  -27.370 1.00 81.00 77  A 1 
ATOM 578  C CA  . TRP A 0 77  . 43.635   -6.784  -27.423 1.00 81.00 77  A 1 
ATOM 579  C C   . TRP A 0 77  . 43.075   -7.312  -26.104 1.00 81.00 77  A 1 
ATOM 580  C CB  . TRP A 0 77  . 43.125   -7.587  -28.624 1.00 81.00 77  A 1 
ATOM 581  O O   . TRP A 0 77  . 43.556   -8.328  -25.586 1.00 81.00 77  A 1 
ATOM 582  C CG  . TRP A 0 77  . 41.640   -7.778  -28.632 1.00 81.00 77  A 1 
ATOM 583  C CD1 . TRP A 0 77  . 40.735   -6.814  -28.906 1.00 81.00 77  A 1 
ATOM 584  C CD2 . TRP A 0 77  . 40.864   -8.938  -28.201 1.00 81.00 77  A 1 
ATOM 585  C CE2 . TRP A 0 77  . 39.480   -8.596  -28.241 1.00 81.00 77  A 1 
ATOM 586  C CE3 . TRP A 0 77  . 41.194   -10.226 -27.723 1.00 81.00 77  A 1 
ATOM 587  N NE1 . TRP A 0 77  . 39.461   -7.286  -28.668 1.00 81.00 77  A 1 
ATOM 588  C CH2 . TRP A 0 77  . 38.835   -10.768 -27.383 1.00 81.00 77  A 1 
ATOM 589  C CZ2 . TRP A 0 77  . 38.474   -9.490  -27.846 1.00 81.00 77  A 1 
ATOM 590  C CZ3 . TRP A 0 77  . 40.193   -11.134 -27.321 1.00 81.00 77  A 1 
ATOM 591  N N   . GLY A 0 78  . 42.074   -6.615  -25.576 1.00 83.12 78  A 1 
ATOM 592  C CA  . GLY A 0 78  . 41.387   -6.942  -24.337 1.00 83.12 78  A 1 
ATOM 593  C C   . GLY A 0 78  . 39.877   -7.011  -24.518 1.00 83.12 78  A 1 
ATOM 594  O O   . GLY A 0 78  . 39.302   -6.384  -25.411 1.00 83.12 78  A 1 
ATOM 595  N N   . ARG A 0 79  . 39.256   -7.819  -23.658 1.00 91.03 79  A 1 
ATOM 596  C CA  . ARG A 0 79  . 37.823   -7.792  -23.390 1.00 91.03 79  A 1 
ATOM 597  C C   . ARG A 0 79  . 37.549   -8.372  -22.012 1.00 91.03 79  A 1 
ATOM 598  C CB  . ARG A 0 79  . 37.042   -8.548  -24.475 1.00 91.03 79  A 1 
ATOM 599  O O   . ARG A 0 79  . 37.831   -9.558  -21.793 1.00 91.03 79  A 1 
ATOM 600  C CG  . ARG A 0 79  . 35.531   -8.487  -24.209 1.00 91.03 79  A 1 
ATOM 601  C CD  . ARG A 0 79  . 34.765   -9.144  -25.358 1.00 91.03 79  A 1 
ATOM 602  N NE  . ARG A 0 79  . 33.333   -8.902  -25.186 1.00 91.03 79  A 1 
ATOM 603  N NH1 . ARG A 0 79  . 32.409   -10.695 -26.251 1.00 91.03 79  A 1 
ATOM 604  N NH2 . ARG A 0 79  . 31.089   -9.185  -25.315 1.00 91.03 79  A 1 
ATOM 605  C CZ  . ARG A 0 79  . 32.288   -9.589  -25.576 1.00 91.03 79  A 1 
ATOM 606  N N   . ASP A 0 80  . 36.939   -7.592  -21.141 1.00 89.69 80  A 1 
ATOM 607  C CA  . ASP A 0 80  . 36.294   -8.057  -19.920 1.00 89.69 80  A 1 
ATOM 608  C C   . ASP A 0 80  . 34.785   -7.830  -19.984 1.00 89.69 80  A 1 
ATOM 609  C CB  . ASP A 0 80  . 36.978   -7.634  -18.600 1.00 89.69 80  A 1 
ATOM 610  O O   . ASP A 0 80  . 34.268   -7.136  -20.845 1.00 89.69 80  A 1 
ATOM 611  C CG  . ASP A 0 80  . 37.647   -6.261  -18.470 1.00 89.69 80  A 1 
ATOM 612  O OD1 . ASP A 0 80  . 38.226   -5.806  -19.475 1.00 89.69 80  A 1 
ATOM 613  O OD2 . ASP A 0 80  . 37.847   -5.877  -17.295 1.00 89.69 80  A 1 
ATOM 614  N N   . GLN A 0 81  . 34.072   -8.613  -19.181 1.00 93.75 81  A 1 
ATOM 615  C CA  . GLN A 0 81  . 32.618   -8.607  -19.094 1.00 93.75 81  A 1 
ATOM 616  C C   . GLN A 0 81  . 32.261   -8.823  -17.635 1.00 93.75 81  A 1 
ATOM 617  C CB  . GLN A 0 81  . 31.986   -9.715  -19.952 1.00 93.75 81  A 1 
ATOM 618  O O   . GLN A 0 81  . 32.586   -9.863  -17.044 1.00 93.75 81  A 1 
ATOM 619  C CG  . GLN A 0 81  . 31.689   -9.271  -21.389 1.00 93.75 81  A 1 
ATOM 620  C CD  . GLN A 0 81  . 31.689   -10.458 -22.337 1.00 93.75 81  A 1 
ATOM 621  N NE2 . GLN A 0 81  . 32.863   -10.919 -22.708 1.00 93.75 81  A 1 
ATOM 622  O OE1 . GLN A 0 81  . 30.685   -11.031 -22.749 1.00 93.75 81  A 1 
ATOM 623  N N   . ASP A 0 82  . 31.573   -7.843  -17.089 1.00 93.60 82  A 1 
ATOM 624  C CA  . ASP A 0 82  . 31.060   -7.789  -15.737 1.00 93.60 82  A 1 
ATOM 625  C C   . ASP A 0 82  . 29.531   -8.006  -15.773 1.00 93.60 82  A 1 
ATOM 626  C CB  . ASP A 0 82  . 31.593   -6.474  -15.136 1.00 93.60 82  A 1 
ATOM 627  O O   . ASP A 0 82  . 28.849   -7.748  -16.768 1.00 93.60 82  A 1 
ATOM 628  C CG  . ASP A 0 82  . 30.786   -5.888  -13.987 1.00 93.60 82  A 1 
ATOM 629  O OD1 . ASP A 0 82  . 29.568   -5.671  -14.173 1.00 93.60 82  A 1 
ATOM 630  O OD2 . ASP A 0 82  . 31.348   -5.787  -12.870 1.00 93.60 82  A 1 
ATOM 631  N N   . LEU A 0 83  . 28.990   -8.607  -14.710 1.00 95.86 83  A 1 
ATOM 632  C CA  . LEU A 0 83  . 27.546   -8.750  -14.530 1.00 95.86 83  A 1 
ATOM 633  C C   . LEU A 0 83  . 27.227   -8.857  -13.040 1.00 95.86 83  A 1 
ATOM 634  C CB  . LEU A 0 83  . 27.018   -9.967  -15.321 1.00 95.86 83  A 1 
ATOM 635  O O   . LEU A 0 83  . 27.459   -9.895  -12.409 1.00 95.86 83  A 1 
ATOM 636  C CG  . LEU A 0 83  . 25.506   -10.226 -15.160 1.00 95.86 83  A 1 
ATOM 637  C CD1 . LEU A 0 83  . 24.627   -9.094  -15.687 1.00 95.86 83  A 1 
ATOM 638  C CD2 . LEU A 0 83  . 25.112   -11.496 -15.919 1.00 95.86 83  A 1 
ATOM 639  N N   . ALA A 0 84  . 26.622   -7.809  -12.493 1.00 97.40 84  A 1 
ATOM 640  C CA  . ALA A 0 84  . 26.091   -7.785  -11.140 1.00 97.40 84  A 1 
ATOM 641  C C   . ALA A 0 84  . 24.558   -7.788  -11.173 1.00 97.40 84  A 1 
ATOM 642  C CB  . ALA A 0 84  . 26.672   -6.581  -10.392 1.00 97.40 84  A 1 
ATOM 643  O O   . ALA A 0 84  . 23.931   -6.924  -11.783 1.00 97.40 84  A 1 
ATOM 644  N N   . ILE A 0 85  . 23.946   -8.746  -10.475 1.00 97.68 85  A 1 
ATOM 645  C CA  . ILE A 0 85  . 22.495   -8.808  -10.277 1.00 97.68 85  A 1 
ATOM 646  C C   . ILE A 0 85  . 22.222   -8.849  -8.776  1.00 97.68 85  A 1 
ATOM 647  C CB  . ILE A 0 85  . 21.854   -10.005 -11.020 1.00 97.68 85  A 1 
ATOM 648  O O   . ILE A 0 85  . 22.665   -9.776  -8.096  1.00 97.68 85  A 1 
ATOM 649  C CG1 . ILE A 0 85  . 22.258   -10.004 -12.516 1.00 97.68 85  A 1 
ATOM 650  C CG2 . ILE A 0 85  . 20.323   -9.962  -10.835 1.00 97.68 85  A 1 
ATOM 651  C CD1 . ILE A 0 85  . 21.609   -11.102 -13.369 1.00 97.68 85  A 1 
ATOM 652  N N   . ASP A 0 86  . 21.477   -7.865  -8.278  1.00 97.41 86  A 1 
ATOM 653  C CA  . ASP A 0 86  . 20.856   -7.904  -6.954  1.00 97.41 86  A 1 
ATOM 654  C C   . ASP A 0 86  . 19.344   -8.065  -7.146  1.00 97.41 86  A 1 
ATOM 655  C CB  . ASP A 0 86  . 21.236   -6.663  -6.125  1.00 97.41 86  A 1 
ATOM 656  O O   . ASP A 0 86  . 18.725   -7.344  -7.928  1.00 97.41 86  A 1 
ATOM 657  C CG  . ASP A 0 86  . 20.923   -6.811  -4.626  1.00 97.41 86  A 1 
ATOM 658  O OD1 . ASP A 0 86  . 20.337   -7.848  -4.231  1.00 97.41 86  A 1 
ATOM 659  O OD2 . ASP A 0 86  . 21.309   -5.900  -3.859  1.00 97.41 86  A 1 
ATOM 660  N N   . GLU A 0 87  . 18.743   -9.048  -6.485  1.00 96.89 87  A 1 
ATOM 661  C CA  . GLU A 0 87  . 17.320   -9.352  -6.611  1.00 96.89 87  A 1 
ATOM 662  C C   . GLU A 0 87  . 16.752   -9.723  -5.243  1.00 96.89 87  A 1 
ATOM 663  C CB  . GLU A 0 87  . 17.071   -10.438 -7.675  1.00 96.89 87  A 1 
ATOM 664  O O   . GLU A 0 87  . 17.229   -10.629 -4.555  1.00 96.89 87  A 1 
ATOM 665  C CG  . GLU A 0 87  . 15.567   -10.671 -7.905  1.00 96.89 87  A 1 
ATOM 666  C CD  . GLU A 0 87  . 15.276   -11.556 -9.129  1.00 96.89 87  A 1 
ATOM 667  O OE1 . GLU A 0 87  . 14.380   -11.172 -9.920  1.00 96.89 87  A 1 
ATOM 668  O OE2 . GLU A 0 87  . 15.905   -12.628 -9.265  1.00 96.89 87  A 1 
ATOM 669  N N   . SER A 0 88  . 15.704   -9.007  -4.849  1.00 96.88 88  A 1 
ATOM 670  C CA  . SER A 0 88  . 15.085   -9.121  -3.539  1.00 96.88 88  A 1 
ATOM 671  C C   . SER A 0 88  . 13.568   -9.230  -3.654  1.00 96.88 88  A 1 
ATOM 672  C CB  . SER A 0 88  . 15.523   -7.957  -2.643  1.00 96.88 88  A 1 
ATOM 673  O O   . SER A 0 88  . 12.922   -8.583  -4.480  1.00 96.88 88  A 1 
ATOM 674  O OG  . SER A 0 88  . 15.008   -6.729  -3.108  1.00 96.88 88  A 1 
ATOM 675  N N   . TYR A 0 89  . 12.995   -10.066 -2.792  1.00 96.43 89  A 1 
ATOM 676  C CA  . TYR A 0 89  . 11.556   -10.209 -2.624  1.00 96.43 89  A 1 
ATOM 677  C C   . TYR A 0 89  . 11.223   -10.212 -1.134  1.00 96.43 89  A 1 
ATOM 678  C CB  . TYR A 0 89  . 11.058   -11.476 -3.330  1.00 96.43 89  A 1 
ATOM 679  O O   . TYR A 0 89  . 11.795   -10.978 -0.353  1.00 96.43 89  A 1 
ATOM 680  C CG  . TYR A 0 89  . 9.585    -11.759 -3.095  1.00 96.43 89  A 1 
ATOM 681  C CD1 . TYR A 0 89  . 9.202    -12.685 -2.106  1.00 96.43 89  A 1 
ATOM 682  C CD2 . TYR A 0 89  . 8.599    -11.074 -3.833  1.00 96.43 89  A 1 
ATOM 683  C CE1 . TYR A 0 89  . 7.838    -12.946 -1.876  1.00 96.43 89  A 1 
ATOM 684  C CE2 . TYR A 0 89  . 7.230    -11.327 -3.599  1.00 96.43 89  A 1 
ATOM 685  O OH  . TYR A 0 89  . 5.543    -12.562 -2.375  1.00 96.43 89  A 1 
ATOM 686  C CZ  . TYR A 0 89  . 6.848    -12.273 -2.624  1.00 96.43 89  A 1 
ATOM 687  N N   . GLY A 0 90  . 10.289   -9.353  -0.740  1.00 95.32 90  A 1 
ATOM 688  C CA  . GLY A 0 90  . 9.801    -9.218  0.623   1.00 95.32 90  A 1 
ATOM 689  C C   . GLY A 0 90  . 8.285    -9.337  0.663   1.00 95.32 90  A 1 
ATOM 690  O O   . GLY A 0 90  . 7.585    -8.701  -0.116  1.00 95.32 90  A 1 
ATOM 691  N N   . LYS A 0 91  . 7.760    -10.115 1.611   1.00 94.87 91  A 1 
ATOM 692  C CA  . LYS A 0 91  . 6.320    -10.205 1.868   1.00 94.87 91  A 1 
ATOM 693  C C   . LYS A 0 91  . 6.044    -10.073 3.354   1.00 94.87 91  A 1 
ATOM 694  C CB  . LYS A 0 91  . 5.765    -11.494 1.257   1.00 94.87 91  A 1 
ATOM 695  O O   . LYS A 0 91  . 6.461    -10.914 4.148   1.00 94.87 91  A 1 
ATOM 696  C CG  . LYS A 0 91  . 4.260    -11.664 1.527   1.00 94.87 91  A 1 
ATOM 697  C CD  . LYS A 0 91  . 3.679    -12.650 0.513   1.00 94.87 91  A 1 
ATOM 698  C CE  . LYS A 0 91  . 2.164    -12.796 0.637   1.00 94.87 91  A 1 
ATOM 699  N NZ  . LYS A 0 91  . 1.615    -13.343 -0.625  1.00 94.87 91  A 1 
ATOM 700  N N   . THR A 0 92  . 5.309    -9.030  3.714   1.00 94.13 92  A 1 
ATOM 701  C CA  . THR A 0 92  . 4.881    -8.749  5.084   1.00 94.13 92  A 1 
ATOM 702  C C   . THR A 0 92  . 3.374    -8.939  5.194   1.00 94.13 92  A 1 
ATOM 703  C CB  . THR A 0 92  . 5.310    -7.340  5.519   1.00 94.13 92  A 1 
ATOM 704  O O   . THR A 0 92  . 2.619    -8.532  4.316   1.00 94.13 92  A 1 
ATOM 705  C CG2 . THR A 0 92  . 4.956    -7.039  6.977   1.00 94.13 92  A 1 
ATOM 706  O OG1 . THR A 0 92  . 6.712    -7.242  5.433   1.00 94.13 92  A 1 
ATOM 707  N N   . ASN A 0 93  . 2.926    -9.563  6.280   1.00 92.28 93  A 1 
ATOM 708  C CA  . ASN A 0 93  . 1.517    -9.652  6.650   1.00 92.28 93  A 1 
ATOM 709  C C   . ASN A 0 93  . 1.420    -9.443  8.163   1.00 92.28 93  A 1 
ATOM 710  C CB  . ASN A 0 93  . 0.964    -11.008 6.183   1.00 92.28 93  A 1 
ATOM 711  O O   . ASN A 0 93  . 1.924    -10.259 8.936   1.00 92.28 93  A 1 
ATOM 712  C CG  . ASN A 0 93  . -0.523   -11.195 6.442   1.00 92.28 93  A 1 
ATOM 713  N ND2 . ASN A 0 93  . -1.095   -12.242 5.899   1.00 92.28 93  A 1 
ATOM 714  O OD1 . ASN A 0 93  . -1.206   -10.454 7.122   1.00 92.28 93  A 1 
ATOM 715  N N   . ALA A 0 94  . 0.818    -8.333  8.574   1.00 91.07 94  A 1 
ATOM 716  C CA  . ALA A 0 94  . 0.708    -7.906  9.956   1.00 91.07 94  A 1 
ATOM 717  C C   . ALA A 0 94  . -0.762   -7.693  10.323  1.00 91.07 94  A 1 
ATOM 718  C CB  . ALA A 0 94  . 1.548    -6.639  10.153  1.00 91.07 94  A 1 
ATOM 719  O O   . ALA A 0 94  . -1.499   -6.991  9.635   1.00 91.07 94  A 1 
ATOM 720  N N   . LYS A 0 95  . -1.178   -8.276  11.448  1.00 93.55 95  A 1 
ATOM 721  C CA  . LYS A 0 95  . -2.517   -8.108  12.017  1.00 93.55 95  A 1 
ATOM 722  C C   . LYS A 0 95  . -2.388   -7.577  13.432  1.00 93.55 95  A 1 
ATOM 723  C CB  . LYS A 0 95  . -3.286   -9.435  12.006  1.00 93.55 95  A 1 
ATOM 724  O O   . LYS A 0 95  . -1.613   -8.124  14.215  1.00 93.55 95  A 1 
ATOM 725  C CG  . LYS A 0 95  . -3.537   -9.935  10.581  1.00 93.55 95  A 1 
ATOM 726  C CD  . LYS A 0 95  . -4.282   -11.268 10.614  1.00 93.55 95  A 1 
ATOM 727  C CE  . LYS A 0 95  . -4.447   -11.764 9.179   1.00 93.55 95  A 1 
ATOM 728  N NZ  . LYS A 0 95  . -5.165   -13.061 9.154   1.00 93.55 95  A 1 
ATOM 729  N N   . SER A 0 96  . -3.167   -6.559  13.767  1.00 91.51 96  A 1 
ATOM 730  C CA  . SER A 0 96  . -3.281   -6.047  15.130  1.00 91.51 96  A 1 
ATOM 731  C C   . SER A 0 96  . -4.743   -5.933  15.523  1.00 91.51 96  A 1 
ATOM 732  C CB  . SER A 0 96  . -2.573   -4.698  15.292  1.00 91.51 96  A 1 
ATOM 733  O O   . SER A 0 96  . -5.555   -5.433  14.747  1.00 91.51 96  A 1 
ATOM 734  O OG  . SER A 0 96  . -3.158   -3.707  14.473  1.00 91.51 96  A 1 
ATOM 735  N N   . TYR A 0 97  . -5.042   -6.345  16.748  1.00 89.54 97  A 1 
ATOM 736  C CA  . TYR A 0 97  . -6.340   -6.183  17.384  1.00 89.54 97  A 1 
ATOM 737  C C   . TYR A 0 97  . -6.128   -5.423  18.690  1.00 89.54 97  A 1 
ATOM 738  C CB  . TYR A 0 97  . -6.983   -7.554  17.627  1.00 89.54 97  A 1 
ATOM 739  O O   . TYR A 0 97  . -5.175   -5.710  19.419  1.00 89.54 97  A 1 
ATOM 740  C CG  . TYR A 0 97  . -7.203   -8.361  16.360  1.00 89.54 97  A 1 
ATOM 741  C CD1 . TYR A 0 97  . -8.400   -8.210  15.636  1.00 89.54 97  A 1 
ATOM 742  C CD2 . TYR A 0 97  . -6.206   -9.244  15.897  1.00 89.54 97  A 1 
ATOM 743  C CE1 . TYR A 0 97  . -8.607   -8.942  14.452  1.00 89.54 97  A 1 
ATOM 744  C CE2 . TYR A 0 97  . -6.403   -9.971  14.707  1.00 89.54 97  A 1 
ATOM 745  O OH  . TYR A 0 97  . -7.808   -10.532 12.841  1.00 89.54 97  A 1 
ATOM 746  C CZ  . TYR A 0 97  . -7.606   -9.823  13.985  1.00 89.54 97  A 1 
ATOM 747  N N   . ARG A 0 98  . -7.000   -4.462  18.973  1.00 86.30 98  A 1 
ATOM 748  C CA  . ARG A 0 98  . -7.020   -3.676  20.202  1.00 86.30 98  A 1 
ATOM 749  C C   . ARG A 0 98  . -8.463   -3.567  20.677  1.00 86.30 98  A 1 
ATOM 750  C CB  . ARG A 0 98  . -6.398   -2.298  19.916  1.00 86.30 98  A 1 
ATOM 751  O O   . ARG A 0 98  . -9.346   -3.305  19.870  1.00 86.30 98  A 1 
ATOM 752  C CG  . ARG A 0 98  . -6.298   -1.414  21.165  1.00 86.30 98  A 1 
ATOM 753  C CD  . ARG A 0 98  . -5.615   -0.086  20.821  1.00 86.30 98  A 1 
ATOM 754  N NE  . ARG A 0 98  . -5.391   0.717   22.037  1.00 86.30 98  A 1 
ATOM 755  N NH1 . ARG A 0 98  . -7.081   2.286   21.788  1.00 86.30 98  A 1 
ATOM 756  N NH2 . ARG A 0 98  . -5.825   2.294   23.597  1.00 86.30 98  A 1 
ATOM 757  C CZ  . ARG A 0 98  . -6.097   1.755   22.449  1.00 86.30 98  A 1 
ATOM 758  N N   . ALA A 0 99  . -8.669   -3.748  21.972  1.00 82.22 99  A 1 
ATOM 759  C CA  . ALA A 0 99  . -9.876   -3.342  22.675  1.00 82.22 99  A 1 
ATOM 760  C C   . ALA A 0 99  . -9.438   -2.612  23.950  1.00 82.22 99  A 1 
ATOM 761  C CB  . ALA A 0 99  . -10.760  -4.563  22.954  1.00 82.22 99  A 1 
ATOM 762  O O   . ALA A 0 99  . -8.410   -2.983  24.528  1.00 82.22 99  A 1 
ATOM 763  N N   . GLU A 0 100 . -10.143  -1.554  24.347  1.00 77.66 100 A 1 
ATOM 764  C CA  . GLU A 0 100 . -9.792   -0.779  25.551  1.00 77.66 100 A 1 
ATOM 765  C C   . GLU A 0 100 . -10.411  -1.349  26.831  1.00 77.66 100 A 1 
ATOM 766  C CB  . GLU A 0 100 . -10.120  0.709   25.343  1.00 77.66 100 A 1 
ATOM 767  O O   . GLU A 0 100 . -9.752   -1.355  27.872  1.00 77.66 100 A 1 
ATOM 768  C CG  . GLU A 0 100 . -9.045   1.322   24.433  1.00 77.66 100 A 1 
ATOM 769  C CD  . GLU A 0 100 . -9.217   2.822   24.163  1.00 77.66 100 A 1 
ATOM 770  O OE1 . GLU A 0 100 . -8.156   3.483   24.016  1.00 77.66 100 A 1 
ATOM 771  O OE2 . GLU A 0 100 . -10.351  3.279   23.949  1.00 77.66 100 A 1 
ATOM 772  N N   . SER A 0 101 . -11.610  -1.916  26.727  1.00 79.99 101 A 1 
ATOM 773  C CA  . SER A 0 101 . -12.324  -2.618  27.794  1.00 79.99 101 A 1 
ATOM 774  C C   . SER A 0 101 . -13.213  -3.718  27.205  1.00 79.99 101 A 1 
ATOM 775  C CB  . SER A 0 101 . -13.173  -1.622  28.588  1.00 79.99 101 A 1 
ATOM 776  O O   . SER A 0 101 . -13.427  -3.780  25.990  1.00 79.99 101 A 1 
ATOM 777  O OG  . SER A 0 101 . -14.138  -1.075  27.727  1.00 79.99 101 A 1 
ATOM 778  N N   . TYR A 0 102 . -13.677  -4.620  28.067  1.00 80.82 102 A 1 
ATOM 779  C CA  . TYR A 0 102 . -14.738  -5.571  27.761  1.00 80.82 102 A 1 
ATOM 780  C C   . TYR A 0 102 . -15.405  -6.004  29.060  1.00 80.82 102 A 1 
ATOM 781  C CB  . TYR A 0 102 . -14.193  -6.811  27.043  1.00 80.82 102 A 1 
ATOM 782  O O   . TYR A 0 102 . -14.761  -6.679  29.870  1.00 80.82 102 A 1 
ATOM 783  C CG  . TYR A 0 102 . -15.252  -7.873  26.799  1.00 80.82 102 A 1 
ATOM 784  C CD1 . TYR A 0 102 . -15.135  -9.158  27.365  1.00 80.82 102 A 1 
ATOM 785  C CD2 . TYR A 0 102 . -16.373  -7.560  26.011  1.00 80.82 102 A 1 
ATOM 786  C CE1 . TYR A 0 102 . -16.088  -10.150 27.056  1.00 80.82 102 A 1 
ATOM 787  C CE2 . TYR A 0 102 . -17.317  -8.548  25.687  1.00 80.82 102 A 1 
ATOM 788  O OH  . TYR A 0 102 . -18.019  -10.827 25.808  1.00 80.82 102 A 1 
ATOM 789  C CZ  . TYR A 0 102 . -17.155  -9.851  26.182  1.00 80.82 102 A 1 
ATOM 790  N N   . ASP A 0 103 . -16.678  -5.659  29.218  1.00 82.16 103 A 1 
ATOM 791  C CA  . ASP A 0 103 . -17.476  -6.053  30.372  1.00 82.16 103 A 1 
ATOM 792  C C   . ASP A 0 103 . -18.588  -7.017  29.927  1.00 82.16 103 A 1 
ATOM 793  C CB  . ASP A 0 103 . -18.007  -4.809  31.111  1.00 82.16 103 A 1 
ATOM 794  O O   . ASP A 0 103 . -19.314  -6.757  28.968  1.00 82.16 103 A 1 
ATOM 795  C CG  . ASP A 0 103 . -16.926  -3.996  31.851  1.00 82.16 103 A 1 
ATOM 796  O OD1 . ASP A 0 103 . -15.853  -4.561  32.174  1.00 82.16 103 A 1 
ATOM 797  O OD2 . ASP A 0 103 . -17.203  -2.821  32.181  1.00 82.16 103 A 1 
ATOM 798  N N   . GLU A 0 104 . -18.726  -8.142  30.635  1.00 86.56 104 A 1 
ATOM 799  C CA  . GLU A 0 104 . -19.924  -8.990  30.601  1.00 86.56 104 A 1 
ATOM 800  C C   . GLU A 0 104 . -20.626  -8.858  31.953  1.00 86.56 104 A 1 
ATOM 801  C CB  . GLU A 0 104 . -19.617  -10.483 30.345  1.00 86.56 104 A 1 
ATOM 802  O O   . GLU A 0 104 . -19.985  -9.014  32.998  1.00 86.56 104 A 1 
ATOM 803  C CG  . GLU A 0 104 . -18.749  -10.800 29.118  1.00 86.56 104 A 1 
ATOM 804  C CD  . GLU A 0 104 . -18.756  -12.294 28.709  1.00 86.56 104 A 1 
ATOM 805  O OE1 . GLU A 0 104 . -18.310  -12.610 27.573  1.00 86.56 104 A 1 
ATOM 806  O OE2 . GLU A 0 104 . -19.284  -13.161 29.431  1.00 86.56 104 A 1 
ATOM 807  N N   . TRP A 0 105 . -21.933  -8.610  31.950  1.00 85.72 105 A 1 
ATOM 808  C CA  . TRP A 0 105 . -22.730  -8.507  33.168  1.00 85.72 105 A 1 
ATOM 809  C C   . TRP A 0 105 . -24.043  -9.278  33.043  1.00 85.72 105 A 1 
ATOM 810  C CB  . TRP A 0 105 . -22.928  -7.034  33.547  1.00 85.72 105 A 1 
ATOM 811  O O   . TRP A 0 105 . -24.607  -9.429  31.961  1.00 85.72 105 A 1 
ATOM 812  C CG  . TRP A 0 105 . -23.557  -6.164  32.502  1.00 85.72 105 A 1 
ATOM 813  C CD1 . TRP A 0 105 . -22.889  -5.433  31.581  1.00 85.72 105 A 1 
ATOM 814  C CD2 . TRP A 0 105 . -24.976  -5.937  32.241  1.00 85.72 105 A 1 
ATOM 815  C CE2 . TRP A 0 105 . -25.091  -5.027  31.146  1.00 85.72 105 A 1 
ATOM 816  C CE3 . TRP A 0 105 . -26.177  -6.415  32.809  1.00 85.72 105 A 1 
ATOM 817  N NE1 . TRP A 0 105 . -23.789  -4.755  30.782  1.00 85.72 105 A 1 
ATOM 818  C CH2 . TRP A 0 105 . -27.510  -5.111  31.228  1.00 85.72 105 A 1 
ATOM 819  C CZ2 . TRP A 0 105 . -26.333  -4.610  30.644  1.00 85.72 105 A 1 
ATOM 820  C CZ3 . TRP A 0 105 . -27.427  -6.005  32.311  1.00 85.72 105 A 1 
ATOM 821  N N   . ASP A 0 106 . -24.508  -9.787  34.179  1.00 81.96 106 A 1 
ATOM 822  C CA  . ASP A 0 106 . -25.717  -10.593 34.310  1.00 81.96 106 A 1 
ATOM 823  C C   . ASP A 0 106 . -26.391  -10.231 35.636  1.00 81.96 106 A 1 
ATOM 824  C CB  . ASP A 0 106 . -25.337  -12.084 34.250  1.00 81.96 106 A 1 
ATOM 825  O O   . ASP A 0 106 . -25.719  -10.111 36.667  1.00 81.96 106 A 1 
ATOM 826  C CG  . ASP A 0 106 . -26.515  -13.023 33.972  1.00 81.96 106 A 1 
ATOM 827  O OD1 . ASP A 0 106 . -27.660  -12.531 33.871  1.00 81.96 106 A 1 
ATOM 828  O OD2 . ASP A 0 106 . -26.225  -14.228 33.796  1.00 81.96 106 A 1 
ATOM 829  N N   . ASN A 0 107 . -27.699  -10.005 35.600  1.00 79.98 107 A 1 
ATOM 830  C CA  . ASN A 0 107 . -28.521  -9.643  36.742  1.00 79.98 107 A 1 
ATOM 831  C C   . ASN A 0 107 . -29.864  -10.373 36.651  1.00 79.98 107 A 1 
ATOM 832  C CB  . ASN A 0 107 . -28.678  -8.113  36.797  1.00 79.98 107 A 1 
ATOM 833  O O   . ASN A 0 107 . -30.774  -9.940  35.940  1.00 79.98 107 A 1 
ATOM 834  C CG  . ASN A 0 107 . -29.464  -7.679  38.022  1.00 79.98 107 A 1 
ATOM 835  N ND2 . ASN A 0 107 . -30.775  -7.681  37.954  1.00 79.98 107 A 1 
ATOM 836  O OD1 . ASN A 0 107 . -28.901  -7.348  39.052  1.00 79.98 107 A 1 
ATOM 837  N N   . GLU A 0 108 . -29.980  -11.453 37.416  1.00 77.97 108 A 1 
ATOM 838  C CA  . GLU A 0 108 . -31.239  -12.135 37.705  1.00 77.97 108 A 1 
ATOM 839  C C   . GLU A 0 108 . -31.873  -11.500 38.954  1.00 77.97 108 A 1 
ATOM 840  C CB  . GLU A 0 108 . -30.986  -13.645 37.922  1.00 77.97 108 A 1 
ATOM 841  O O   . GLU A 0 108 . -31.275  -11.543 40.033  1.00 77.97 108 A 1 
ATOM 842  C CG  . GLU A 0 108 . -30.343  -14.371 36.722  1.00 77.97 108 A 1 
ATOM 843  C CD  . GLU A 0 108 . -30.167  -15.892 36.944  1.00 77.97 108 A 1 
ATOM 844  O OE1 . GLU A 0 108 . -30.214  -16.650 35.944  1.00 77.97 108 A 1 
ATOM 845  O OE2 . GLU A 0 108 . -30.000  -16.330 38.110  1.00 77.97 108 A 1 
ATOM 846  N N   . ASP A 0 109 . -33.074  -10.936 38.817  1.00 72.48 109 A 1 
ATOM 847  C CA  . ASP A 0 109 . -33.974  -10.625 39.930  1.00 72.48 109 A 1 
ATOM 848  C C   . ASP A 0 109 . -35.151  -11.610 39.917  1.00 72.48 109 A 1 
ATOM 849  C CB  . ASP A 0 109 . -34.419  -9.148  39.930  1.00 72.48 109 A 1 
ATOM 850  O O   . ASP A 0 109 . -35.645  -12.020 38.861  1.00 72.48 109 A 1 
ATOM 851  C CG  . ASP A 0 109 . -34.526  -8.548  41.345  1.00 72.48 109 A 1 
ATOM 852  O OD1 . ASP A 0 109 . -34.431  -9.322  42.332  1.00 72.48 109 A 1 
ATOM 853  O OD2 . ASP A 0 109 . -34.531  -7.295  41.434  1.00 72.48 109 A 1 
ATOM 854  N N   . ALA A 0 110 . -35.518  -12.102 41.095  1.00 70.41 110 A 1 
ATOM 855  C CA  . ALA A 0 110 . -36.372  -13.282 41.229  1.00 70.41 110 A 1 
ATOM 856  C C   . ALA A 0 110 . -37.078  -13.309 42.589  1.00 70.41 110 A 1 
ATOM 857  C CB  . ALA A 0 110 . -35.523  -14.543 40.977  1.00 70.41 110 A 1 
ATOM 858  O O   . ALA A 0 110 . -36.905  -14.246 43.386  1.00 70.41 110 A 1 
ATOM 859  N N   . ASP A 0 111 . -37.842  -12.262 42.884  1.00 73.59 111 A 1 
ATOM 860  C CA  . ASP A 0 111 . -38.628  -12.159 44.100  1.00 73.59 111 A 1 
ATOM 861  C C   . ASP A 0 111 . -40.054  -12.732 43.991  1.00 73.59 111 A 1 
ATOM 862  C CB  . ASP A 0 111 . -38.466  -10.781 44.780  1.00 73.59 111 A 1 
ATOM 863  O O   . ASP A 0 111 . -40.463  -13.432 43.060  1.00 73.59 111 A 1 
ATOM 864  C CG  . ASP A 0 111 . -38.690  -9.515  43.952  1.00 73.59 111 A 1 
ATOM 865  O OD1 . ASP A 0 111 . -38.093  -9.462  42.862  1.00 73.59 111 A 1 
ATOM 866  O OD2 . ASP A 0 111 . -39.271  -8.584  44.572  1.00 73.59 111 A 1 
ATOM 867  N N   . GLN A 0 112 . -40.740  -12.671 45.132  1.00 64.36 112 A 1 
ATOM 868  C CA  . GLN A 0 112 . -42.044  -13.282 45.358  1.00 64.36 112 A 1 
ATOM 869  C C   . GLN A 0 112 . -42.825  -12.402 46.326  1.00 64.36 112 A 1 
ATOM 870  C CB  . GLN A 0 112 . -41.914  -14.715 45.917  1.00 64.36 112 A 1 
ATOM 871  O O   . GLN A 0 112 . -42.724  -12.539 47.551  1.00 64.36 112 A 1 
ATOM 872  C CG  . GLN A 0 112 . -41.260  -15.685 44.929  1.00 64.36 112 A 1 
ATOM 873  C CD  . GLN A 0 112 . -41.341  -17.152 45.327  1.00 64.36 112 A 1 
ATOM 874  N NE2 . GLN A 0 112 . -40.906  -18.029 44.449  1.00 64.36 112 A 1 
ATOM 875  O OE1 . GLN A 0 112 . -41.794  -17.564 46.389  1.00 64.36 112 A 1 
ATOM 876  N N   . TRP A 0 113 . -43.635  -11.499 45.786  1.00 62.97 113 A 1 
ATOM 877  C CA  . TRP A 0 113 . -44.507  -10.644 46.583  1.00 62.97 113 A 1 
ATOM 878  C C   . TRP A 0 113 . -45.876  -11.274 46.872  1.00 62.97 113 A 1 
ATOM 879  C CB  . TRP A 0 113 . -44.604  -9.241  45.978  1.00 62.97 113 A 1 
ATOM 880  O O   . TRP A 0 113 . -46.572  -11.805 46.004  1.00 62.97 113 A 1 
ATOM 881  C CG  . TRP A 0 113 . -44.425  -9.099  44.499  1.00 62.97 113 A 1 
ATOM 882  C CD1 . TRP A 0 113 . -45.035  -9.819  43.529  1.00 62.97 113 A 1 
ATOM 883  C CD2 . TRP A 0 113 . -43.518  -8.184  43.808  1.00 62.97 113 A 1 
ATOM 884  C CE2 . TRP A 0 113 . -43.727  -8.322  42.407  1.00 62.97 113 A 1 
ATOM 885  C CE3 . TRP A 0 113 . -42.524  -7.272  44.227  1.00 62.97 113 A 1 
ATOM 886  N NE1 . TRP A 0 113 . -44.599  -9.379  42.290  1.00 62.97 113 A 1 
ATOM 887  C CH2 . TRP A 0 113 . -42.075  -6.637  41.912  1.00 62.97 113 A 1 
ATOM 888  C CZ2 . TRP A 0 113 . -43.059  -7.532  41.465  1.00 62.97 113 A 1 
ATOM 889  C CZ3 . TRP A 0 113 . -41.796  -6.523  43.285  1.00 62.97 113 A 1 
ATOM 890  N N   . GLY A 0 114 . -46.297  -11.167 48.136  1.00 54.35 114 A 1 
ATOM 891  C CA  . GLY A 0 114 . -47.622  -11.563 48.611  1.00 54.35 114 A 1 
ATOM 892  C C   . GLY A 0 114 . -48.422  -10.360 49.106  1.00 54.35 114 A 1 
ATOM 893  O O   . GLY A 0 114 . -48.063  -9.741  50.108  1.00 54.35 114 A 1 
ATOM 894  N N   . GLY A 0 115 . -49.537  -10.053 48.442  1.00 52.40 115 A 1 
ATOM 895  C CA  . GLY A 0 115 . -50.454  -8.984  48.833  1.00 52.40 115 A 1 
ATOM 896  C C   . GLY A 0 115 . -51.563  -9.491  49.760  1.00 52.40 115 A 1 
ATOM 897  O O   . GLY A 0 115 . -52.329  -10.385 49.397  1.00 52.40 115 A 1 
ATOM 898  N N   . GLN A 0 116 . -51.695  -8.898  50.951  1.00 45.13 116 A 1 
ATOM 899  C CA  . GLN A 0 116 . -52.825  -9.151  51.854  1.00 45.13 116 A 1 
ATOM 900  C C   . GLN A 0 116 . -53.929  -8.105  51.657  1.00 45.13 116 A 1 
ATOM 901  C CB  . GLN A 0 116 . -52.351  -9.238  53.314  1.00 45.13 116 A 1 
ATOM 902  O O   . GLN A 0 116 . -53.874  -7.002  52.204  1.00 45.13 116 A 1 
ATOM 903  C CG  . GLN A 0 116 . -51.694  -10.600 53.590  1.00 45.13 116 A 1 
ATOM 904  C CD  . GLN A 0 116 . -51.172  -10.727 55.018  1.00 45.13 116 A 1 
ATOM 905  N NE2 . GLN A 0 116 . -51.309  -11.876 55.645  1.00 45.13 116 A 1 
ATOM 906  O OE1 . GLN A 0 116 . -50.629  -9.810  55.608  1.00 45.13 116 A 1 
ATOM 907  N N   . GLY A 0 117 . -54.957  -8.471  50.889  1.00 46.03 117 A 1 
ATOM 908  C CA  . GLY A 0 117 . -56.193  -7.699  50.792  1.00 46.03 117 A 1 
ATOM 909  C C   . GLY A 0 117 . -57.037  -7.849  52.060  1.00 46.03 117 A 1 
ATOM 910  O O   . GLY A 0 117 . -57.442  -8.957  52.405  1.00 46.03 117 A 1 
ATOM 911  N N   . TRP A 0 118 . -57.327  -6.737  52.738  1.00 38.15 118 A 1 
ATOM 912  C CA  . TRP A 0 118 . -58.186  -6.710  53.926  1.00 38.15 118 A 1 
ATOM 913  C C   . TRP A 0 118 . -59.644  -6.454  53.543  1.00 38.15 118 A 1 
ATOM 914  C CB  . TRP A 0 118 . -57.691  -5.648  54.915  1.00 38.15 118 A 1 
ATOM 915  O O   . TRP A 0 118 . -59.968  -5.380  53.034  1.00 38.15 118 A 1 
ATOM 916  C CG  . TRP A 0 118 . -56.378  -5.949  55.565  1.00 38.15 118 A 1 
ATOM 917  C CD1 . TRP A 0 118 . -55.159  -5.697  55.036  1.00 38.15 118 A 1 
ATOM 918  C CD2 . TRP A 0 118 . -56.127  -6.621  56.840  1.00 38.15 118 A 1 
ATOM 919  C CE2 . TRP A 0 118 . -54.715  -6.719  57.025  1.00 38.15 118 A 1 
ATOM 920  C CE3 . TRP A 0 118 . -56.947  -7.185  57.843  1.00 38.15 118 A 1 
ATOM 921  N NE1 . TRP A 0 118 . -54.177  -6.144  55.895  1.00 38.15 118 A 1 
ATOM 922  C CH2 . TRP A 0 118 . -54.988  -7.874  59.135  1.00 38.15 118 A 1 
ATOM 923  C CZ2 . TRP A 0 118 . -54.144  -7.330  58.152  1.00 38.15 118 A 1 
ATOM 924  C CZ3 . TRP A 0 118 . -56.385  -7.804  58.977  1.00 38.15 118 A 1 
ATOM 925  N N   . GLY A 0 119 . -60.516  -7.420  53.832  1.00 48.00 119 A 1 
ATOM 926  C CA  . GLY A 0 119 . -61.967  -7.269  53.747  1.00 48.00 119 A 1 
ATOM 927  C C   . GLY A 0 119 . -62.578  -6.851  55.081  1.00 48.00 119 A 1 
ATOM 928  O O   . GLY A 0 119 . -62.053  -7.180  56.145  1.00 48.00 119 A 1 
ATOM 929  N N   . ARG A 0 120 . -63.688  -6.114  55.006  1.00 39.44 120 A 1 
ATOM 930  C CA  . ARG A 0 120 . -64.676  -5.982  56.083  1.00 39.44 120 A 1 
ATOM 931  C C   . ARG A 0 120 . -66.053  -5.975  55.439  1.00 39.44 120 A 1 
ATOM 932  C CB  . ARG A 0 120 . -64.485  -4.715  56.933  1.00 39.44 120 A 1 
ATOM 933  O O   . ARG A 0 120 . -66.486  -4.952  54.905  1.00 39.44 120 A 1 
ATOM 934  C CG  . ARG A 0 120 . -63.124  -4.644  57.627  1.00 39.44 120 A 1 
ATOM 935  C CD  . ARG A 0 120 . -63.078  -3.428  58.554  1.00 39.44 120 A 1 
ATOM 936  N NE  . ARG A 0 120 . -61.684  -3.017  58.801  1.00 39.44 120 A 1 
ATOM 937  N NH1 . ARG A 0 120 . -62.118  -1.439  60.397  1.00 39.44 120 A 1 
ATOM 938  N NH2 . ARG A 0 120 . -60.023  -1.726  59.661  1.00 39.44 120 A 1 
ATOM 939  C CZ  . ARG A 0 120 . -61.281  -2.065  59.617  1.00 39.44 120 A 1 
ATOM 940  N N   . ASP A 0 121 . -66.692  -7.129  55.454  1.00 40.89 121 A 1 
ATOM 941  C CA  . ASP A 0 121 . -68.139  -7.250  55.381  1.00 40.89 121 A 1 
ATOM 942  C C   . ASP A 0 121 . -68.765  -6.541  56.600  1.00 40.89 121 A 1 
ATOM 943  C CB  . ASP A 0 121 . -68.597  -8.731  55.252  1.00 40.89 121 A 1 
ATOM 944  O O   . ASP A 0 121 . -68.119  -6.273  57.618  1.00 40.89 121 A 1 
ATOM 945  C CG  . ASP A 0 121 . -67.483  -9.797  55.304  1.00 40.89 121 A 1 
ATOM 946  O OD1 . ASP A 0 121 . -66.614  -9.689  56.203  1.00 40.89 121 A 1 
ATOM 947  O OD2 . ASP A 0 121 . -67.400  -10.612 54.353  1.00 40.89 121 A 1 
ATOM 948  N N   . TYR A 0 122 . -70.028  -6.155  56.448  1.00 35.57 122 A 1 
ATOM 949  C CA  . TYR A 0 122 . -70.858  -5.584  57.508  1.00 35.57 122 A 1 
ATOM 950  C C   . TYR A 0 122 . -72.221  -6.275  57.470  1.00 35.57 122 A 1 
ATOM 951  C CB  . TYR A 0 122 . -70.988  -4.055  57.373  1.00 35.57 122 A 1 
ATOM 952  O O   . TYR A 0 122 . -73.262  -5.634  57.281  1.00 35.57 122 A 1 
ATOM 953  C CG  . TYR A 0 122 . -69.799  -3.225  57.811  1.00 35.57 122 A 1 
ATOM 954  C CD1 . TYR A 0 122 . -69.633  -2.908  59.173  1.00 35.57 122 A 1 
ATOM 955  C CD2 . TYR A 0 122 . -68.903  -2.710  56.854  1.00 35.57 122 A 1 
ATOM 956  C CE1 . TYR A 0 122 . -68.585  -2.061  59.580  1.00 35.57 122 A 1 
ATOM 957  C CE2 . TYR A 0 122 . -67.857  -1.857  57.253  1.00 35.57 122 A 1 
ATOM 958  O OH  . TYR A 0 122 . -66.698  -0.701  59.017  1.00 35.57 122 A 1 
ATOM 959  C CZ  . TYR A 0 122 . -67.701  -1.529  58.616  1.00 35.57 122 A 1 
ATOM 960  N N   . ASP A 0 123 . -72.218  -7.594  57.597  1.00 47.02 123 A 1 
ATOM 961  C CA  . ASP A 0 123 . -73.416  -8.344  57.915  1.00 47.02 123 A 1 
ATOM 962  C C   . ASP A 0 123 . -73.872  -8.062  59.356  1.00 47.02 123 A 1 
ATOM 963  C CB  . ASP A 0 123 . -73.286  -9.834  57.541  1.00 47.02 123 A 1 
ATOM 964  O O   . ASP A 0 123 . -73.137  -7.607  60.239  1.00 47.02 123 A 1 
ATOM 965  C CG  . ASP A 0 123 . -72.029  -10.580 58.009  1.00 47.02 123 A 1 
ATOM 966  O OD1 . ASP A 0 123 . -71.002  -9.904  58.247  1.00 47.02 123 A 1 
ATOM 967  O OD2 . ASP A 0 123 . -72.131  -11.824 58.017  1.00 47.02 123 A 1 
ATOM 968  N N   . GLN A 0 124 . -75.181  -8.196  59.566  1.00 33.94 124 A 1 
ATOM 969  C CA  . GLN A 0 124 . -75.791  -8.020  60.878  1.00 33.94 124 A 1 
ATOM 970  C C   . GLN A 0 124 . -76.028  -9.395  61.480  1.00 33.94 124 A 1 
ATOM 971  C CB  . GLN A 0 124 . -77.086  -7.192  60.791  1.00 33.94 124 A 1 
ATOM 972  O O   . GLN A 0 124 . -77.094  -9.981  61.265  1.00 33.94 124 A 1 
ATOM 973  C CG  . GLN A 0 124 . -76.799  -5.716  60.494  1.00 33.94 124 A 1 
ATOM 974  C CD  . GLN A 0 124 . -78.053  -4.844  60.464  1.00 33.94 124 A 1 
ATOM 975  N NE2 . GLN A 0 124 . -78.008  -3.745  59.744  1.00 33.94 124 A 1 
ATOM 976  O OE1 . GLN A 0 124 . -79.079  -5.086  61.086  1.00 33.94 124 A 1 
ATOM 977  N N   . TYR A 0 125 . -75.061  -9.878  62.267  1.00 37.06 125 A 1 
ATOM 978  C CA  . TYR A 0 125 . -75.233  -11.109 63.027  1.00 37.06 125 A 1 
ATOM 979  C C   . TYR A 0 125 . -76.564  -11.157 63.773  1.00 37.06 125 A 1 
ATOM 980  C CB  . TYR A 0 125 . -74.159  -11.292 64.114  1.00 37.06 125 A 1 
ATOM 981  O O   . TYR A 0 125 . -77.028  -10.170 64.356  1.00 37.06 125 A 1 
ATOM 982  C CG  . TYR A 0 125 . -73.962  -12.740 64.549  1.00 37.06 125 A 1 
ATOM 983  C CD1 . TYR A 0 125 . -73.846  -13.040 65.918  1.00 37.06 125 A 1 
ATOM 984  C CD2 . TYR A 0 125 . -73.892  -13.786 63.604  1.00 37.06 125 A 1 
ATOM 985  C CE1 . TYR A 0 125 . -73.655  -14.370 66.340  1.00 37.06 125 A 1 
ATOM 986  C CE2 . TYR A 0 125 . -73.703  -15.116 64.017  1.00 37.06 125 A 1 
ATOM 987  O OH  . TYR A 0 125 . -73.385  -16.692 65.800  1.00 37.06 125 A 1 
ATOM 988  C CZ  . TYR A 0 125 . -73.580  -15.411 65.386  1.00 37.06 125 A 1 
ATOM 989  N N   . GLY A 0 126 . -77.107  -12.364 63.902  1.00 37.62 126 A 1 
ATOM 990  C CA  . GLY A 0 126 . -77.835  -12.689 65.124  1.00 37.62 126 A 1 
ATOM 991  C C   . GLY A 0 126 . -79.184  -11.993 65.315  1.00 37.62 126 A 1 
ATOM 992  O O   . GLY A 0 126 . -79.652  -11.888 66.447  1.00 37.62 126 A 1 
ATOM 993  N N   . ARG A 0 127 . -79.889  -11.638 64.231  1.00 32.08 127 A 1 
ATOM 994  C CA  . ARG A 0 127 . -81.362  -11.766 64.223  1.00 32.08 127 A 1 
ATOM 995  C C   . ARG A 0 127 . -81.807  -13.200 63.907  1.00 32.08 127 A 1 
ATOM 996  C CB  . ARG A 0 127 . -82.055  -10.659 63.403  1.00 32.08 127 A 1 
ATOM 997  O O   . ARG A 0 127 . -82.833  -13.413 63.262  1.00 32.08 127 A 1 
ATOM 998  C CG  . ARG A 0 127 . -82.310  -9.425  64.279  1.00 32.08 127 A 1 
ATOM 999  C CD  . ARG A 0 127 . -83.294  -8.466  63.600  1.00 32.08 127 A 1 
ATOM 1000 N NE  . ARG A 0 127 . -83.754  -7.430  64.547  1.00 32.08 127 A 1 
ATOM 1001 N NH1 . ARG A 0 127 . -85.969  -7.354  63.934  1.00 32.08 127 A 1 
ATOM 1002 N NH2 . ARG A 0 127 . -85.239  -6.078  65.615  1.00 32.08 127 A 1 
ATOM 1003 C CZ  . ARG A 0 127 . -84.981  -6.963  64.692  1.00 32.08 127 A 1 
ATOM 1004 N N   . SER A 0 128 . -81.088  -14.184 64.454  1.00 35.95 128 A 1 
ATOM 1005 C CA  . SER A 0 128 . -81.733  -15.434 64.841  1.00 35.95 128 A 1 
ATOM 1006 C C   . SER A 0 128 . -82.924  -15.090 65.734  1.00 35.95 128 A 1 
ATOM 1007 C CB  . SER A 0 128 . -80.763  -16.385 65.558  1.00 35.95 128 A 1 
ATOM 1008 O O   . SER A 0 128 . -82.880  -14.171 66.561  1.00 35.95 128 A 1 
ATOM 1009 O OG  . SER A 0 128 . -79.977  -15.702 66.516  1.00 35.95 128 A 1 
ATOM 1010 N N   . SER A 0 129 . -84.040  -15.776 65.511  1.00 35.04 129 A 1 
ATOM 1011 C CA  . SER A 0 129 . -85.200  -15.653 66.381  1.00 35.04 129 A 1 
ATOM 1012 C C   . SER A 0 129 . -84.786  -15.927 67.826  1.00 35.04 129 A 1 
ATOM 1013 C CB  . SER A 0 129 . -86.330  -16.594 65.931  1.00 35.04 129 A 1 
ATOM 1014 O O   . SER A 0 129 . -83.880  -16.707 68.096  1.00 35.04 129 A 1 
ATOM 1015 O OG  . SER A 0 129 . -85.897  -17.640 65.083  1.00 35.04 129 A 1 
ATOM 1016 N N   . SER A 0 130 . -85.463  -15.301 68.790  1.00 31.41 130 A 1 
ATOM 1017 C CA  . SER A 0 130 . -85.330  -15.738 70.179  1.00 31.41 130 A 1 
ATOM 1018 C C   . SER A 0 130 . -85.974  -17.121 70.295  1.00 31.41 130 A 1 
ATOM 1019 C CB  . SER A 0 130 . -85.932  -14.707 71.137  1.00 31.41 130 A 1 
ATOM 1020 O O   . SER A 0 130 . -87.178  -17.250 70.536  1.00 31.41 130 A 1 
ATOM 1021 O OG  . SER A 0 130 . -85.773  -15.097 72.487  1.00 31.41 130 A 1 
ATOM 1022 N N   . GLU A 0 131 . -85.182  -18.167 70.061  1.00 36.06 131 A 1 
ATOM 1023 C CA  . GLU A 0 131 . -85.592  -19.530 70.338  1.00 36.06 131 A 1 
ATOM 1024 C C   . GLU A 0 131 . -85.796  -19.688 71.846  1.00 36.06 131 A 1 
ATOM 1025 C CB  . GLU A 0 131 . -84.587  -20.578 69.826  1.00 36.06 131 A 1 
ATOM 1026 O O   . GLU A 0 131 . -84.851  -19.709 72.626  1.00 36.06 131 A 1 
ATOM 1027 C CG  . GLU A 0 131 . -84.693  -20.885 68.325  1.00 36.06 131 A 1 
ATOM 1028 C CD  . GLU A 0 131 . -83.984  -19.859 67.437  1.00 36.06 131 A 1 
ATOM 1029 O OE1 . GLU A 0 131 . -84.663  -19.336 66.522  1.00 36.06 131 A 1 
ATOM 1030 O OE2 . GLU A 0 131 . -82.776  -19.639 67.656  1.00 36.06 131 A 1 
ATOM 1031 N N   . TYR A 0 132 . -87.059  -19.879 72.224  1.00 33.17 132 A 1 
ATOM 1032 C CA  . TYR A 0 132 . -87.450  -20.755 73.324  1.00 33.17 132 A 1 
ATOM 1033 C C   . TYR A 0 132 . -86.750  -20.521 74.680  1.00 33.17 132 A 1 
ATOM 1034 C CB  . TYR A 0 132 . -87.291  -22.219 72.854  1.00 33.17 132 A 1 
ATOM 1035 O O   . TYR A 0 132 . -85.848  -21.261 75.062  1.00 33.17 132 A 1 
ATOM 1036 C CG  . TYR A 0 132 . -88.433  -22.771 72.021  1.00 33.17 132 A 1 
ATOM 1037 C CD1 . TYR A 0 132 . -89.168  -23.862 72.520  1.00 33.17 132 A 1 
ATOM 1038 C CD2 . TYR A 0 132 . -88.755  -22.232 70.759  1.00 33.17 132 A 1 
ATOM 1039 C CE1 . TYR A 0 132 . -90.268  -24.369 71.806  1.00 33.17 132 A 1 
ATOM 1040 C CE2 . TYR A 0 132 . -89.849  -22.742 70.033  1.00 33.17 132 A 1 
ATOM 1041 O OH  . TYR A 0 132 . -91.678  -24.287 69.870  1.00 33.17 132 A 1 
ATOM 1042 C CZ  . TYR A 0 132 . -90.615  -23.800 70.562  1.00 33.17 132 A 1 
ATOM 1043 N N   . ASP A 0 133 . -87.383  -19.708 75.531  1.00 31.53 133 A 1 
ATOM 1044 C CA  . ASP A 0 133 . -87.674  -20.200 76.889  1.00 31.53 133 A 1 
ATOM 1045 C C   . ASP A 0 133 . -89.151  -20.616 76.978  1.00 31.53 133 A 1 
ATOM 1046 C CB  . ASP A 0 133 . -87.147  -19.280 78.003  1.00 31.53 133 A 1 
ATOM 1047 O O   . ASP A 0 133 . -89.985  -20.073 77.710  1.00 31.53 133 A 1 
ATOM 1048 C CG  . ASP A 0 133 . -86.809  -20.056 79.293  1.00 31.53 133 A 1 
ATOM 1049 O OD1 . ASP A 0 133 . -87.061  -21.284 79.354  1.00 31.53 133 A 1 
ATOM 1050 O OD2 . ASP A 0 133 . -86.312  -19.412 80.245  1.00 31.53 133 A 1 
ATOM 1051 N N   . ALA A 0 134 . -89.515  -21.577 76.121  1.00 32.71 134 A 1 
ATOM 1052 C CA  . ALA A 0 134 . -90.797  -22.242 76.244  1.00 32.71 134 A 1 
ATOM 1053 C C   . ALA A 0 134 . -90.736  -23.191 77.446  1.00 32.71 134 A 1 
ATOM 1054 C CB  . ALA A 0 134 . -91.175  -22.964 74.948  1.00 32.71 134 A 1 
ATOM 1055 O O   . ALA A 0 134 . -90.005  -24.179 77.439  1.00 32.71 134 A 1 
ATOM 1056 N N   . SER A 0 135 . -91.615  -22.931 78.413  1.00 37.36 135 A 1 
ATOM 1057 C CA  . SER A 0 135 . -91.867  -23.687 79.647  1.00 37.36 135 A 1 
ATOM 1058 C C   . SER A 0 135 . -91.047  -23.310 80.892  1.00 37.36 135 A 1 
ATOM 1059 C CB  . SER A 0 135 . -91.984  -25.211 79.423  1.00 37.36 135 A 1 
ATOM 1060 O O   . SER A 0 135 . -90.076  -23.962 81.263  1.00 37.36 135 A 1 
ATOM 1061 O OG  . SER A 0 135 . -90.758  -25.896 79.281  1.00 37.36 135 A 1 
ATOM 1062 N N   . LYS A 0 136 . -91.647  -22.438 81.719  1.00 37.99 136 A 1 
ATOM 1063 C CA  . LYS A 0 136 . -91.804  -22.757 83.149  1.00 37.99 136 A 1 
ATOM 1064 C C   . LYS A 0 136 . -92.963  -22.035 83.843  1.00 37.99 136 A 1 
ATOM 1065 C CB  . LYS A 0 136 . -90.481  -22.515 83.907  1.00 37.99 136 A 1 
ATOM 1066 O O   . LYS A 0 136 . -93.050  -20.817 83.846  1.00 37.99 136 A 1 
ATOM 1067 C CG  . LYS A 0 136 . -89.958  -23.835 84.500  1.00 37.99 136 A 1 
ATOM 1068 C CD  . LYS A 0 136 . -88.525  -23.667 85.006  1.00 37.99 136 A 1 
ATOM 1069 C CE  . LYS A 0 136 . -87.935  -25.024 85.398  1.00 37.99 136 A 1 
ATOM 1070 N NZ  . LYS A 0 136 . -86.483  -24.899 85.672  1.00 37.99 136 A 1 
ATOM 1071 N N   . GLY A 0 137 . -93.775  -22.825 84.549  1.00 33.86 137 A 1 
ATOM 1072 C CA  . GLY A 0 137 . -94.308  -22.427 85.858  1.00 33.86 137 A 1 
ATOM 1073 C C   . GLY A 0 137 . -95.546  -21.530 85.897  1.00 33.86 137 A 1 
ATOM 1074 O O   . GLY A 0 137 . -95.469  -20.370 86.285  1.00 33.86 137 A 1 
ATOM 1075 N N   . VAL A 0 138 . -96.721  -22.118 85.660  1.00 34.83 138 A 1 
ATOM 1076 C CA  . VAL A 0 138 . -97.986  -21.580 86.190  1.00 34.83 138 A 1 
ATOM 1077 C C   . VAL A 0 138 . -97.946  -21.552 87.730  1.00 34.83 138 A 1 
ATOM 1078 C CB  . VAL A 0 138 . -99.173  -22.433 85.687  1.00 34.83 138 A 1 
ATOM 1079 O O   . VAL A 0 138 . -97.590  -22.548 88.349  1.00 34.83 138 A 1 
ATOM 1080 C CG1 . VAL A 0 138 . -100.509 -22.112 86.370  1.00 34.83 138 A 1 
ATOM 1081 C CG2 . VAL A 0 138 . -99.371  -22.238 84.178  1.00 34.83 138 A 1 
ATOM 1082 N N   . ALA A 0 139 . -98.384  -20.431 88.315  1.00 33.92 139 A 1 
ATOM 1083 C CA  . ALA A 0 139 . -98.827  -20.243 89.707  1.00 33.92 139 A 1 
ATOM 1084 C C   . ALA A 0 139 . -97.909  -20.738 90.856  1.00 33.92 139 A 1 
ATOM 1085 C CB  . ALA A 0 139 . -100.256 -20.790 89.839  1.00 33.92 139 A 1 
ATOM 1086 O O   . ALA A 0 139 . -98.029  -21.859 91.345  1.00 33.92 139 A 1 
ATOM 1087 N N   . GLY A 0 140 . -97.116  -19.817 91.418  1.00 33.37 140 A 1 
ATOM 1088 C CA  . GLY A 0 140 . -96.444  -19.985 92.713  1.00 33.37 140 A 1 
ATOM 1089 C C   . GLY A 0 140 . -96.323  -18.652 93.455  1.00 33.37 140 A 1 
ATOM 1090 O O   . GLY A 0 140 . -95.481  -17.823 93.125  1.00 33.37 140 A 1 
ATOM 1091 N N   . HIS A 0 141 . -97.185  -18.416 94.446  1.00 33.69 141 A 1 
ATOM 1092 C CA  . HIS A 0 141 . -97.245  -17.146 95.176  1.00 33.69 141 A 1 
ATOM 1093 C C   . HIS A 0 141 . -96.064  -17.021 96.163  1.00 33.69 141 A 1 
ATOM 1094 C CB  . HIS A 0 141 . -98.631  -17.026 95.856  1.00 33.69 141 A 1 
ATOM 1095 O O   . HIS A 0 141 . -96.138  -17.505 97.291  1.00 33.69 141 A 1 
ATOM 1096 C CG  . HIS A 0 141 . -99.254  -15.649 95.832  1.00 33.69 141 A 1 
ATOM 1097 C CD2 . HIS A 0 141 . -100.384 -15.299 95.141  1.00 33.69 141 A 1 
ATOM 1098 N ND1 . HIS A 0 141 . -98.878  -14.544 96.567  1.00 33.69 141 A 1 
ATOM 1099 C CE1 . HIS A 0 141 . -99.758  -13.557 96.314  1.00 33.69 141 A 1 
ATOM 1100 N NE2 . HIS A 0 141 . -100.693 -13.973 95.449  1.00 33.69 141 A 1 
ATOM 1101 N N   . GLY A 0 142 . -94.986  -16.333 95.769  1.00 33.63 142 A 1 
ATOM 1102 C CA  . GLY A 0 142 . -93.980  -15.805 96.701  1.00 33.63 142 A 1 
ATOM 1103 C C   . GLY A 0 142 . -92.510  -16.112 96.388  1.00 33.63 142 A 1 
ATOM 1104 O O   . GLY A 0 142 . -92.155  -17.203 95.966  1.00 33.63 142 A 1 
ATOM 1105 N N   . LYS A 0 143 . -91.662  -15.133 96.745  1.00 35.85 143 A 1 
ATOM 1106 C CA  . LYS A 0 143 . -90.181  -15.110 96.701  1.00 35.85 143 A 1 
ATOM 1107 C C   . LYS A 0 143 . -89.526  -14.894 95.326  1.00 35.85 143 A 1 
ATOM 1108 C CB  . LYS A 0 143 . -89.556  -16.293 97.464  1.00 35.85 143 A 1 
ATOM 1109 O O   . LYS A 0 143 . -89.112  -15.820 94.647  1.00 35.85 143 A 1 
ATOM 1110 C CG  . LYS A 0 143 . -90.006  -16.344 98.932  1.00 35.85 143 A 1 
ATOM 1111 C CD  . LYS A 0 143 . -89.257  -17.443 99.693  1.00 35.85 143 A 1 
ATOM 1112 C CE  . LYS A 0 143 . -89.733  -17.488 101.149 1.00 35.85 143 A 1 
ATOM 1113 N NZ  . LYS A 0 143 . -89.021  -18.537 101.921 1.00 35.85 143 A 1 
ATOM 1114 N N   . LYS A 0 144 . -89.327  -13.601 95.036  1.00 32.11 144 A 1 
ATOM 1115 C CA  . LYS A 0 144 . -88.108  -12.987 94.473  1.00 32.11 144 A 1 
ATOM 1116 C C   . LYS A 0 144 . -87.143  -13.932 93.728  1.00 32.11 144 A 1 
ATOM 1117 C CB  . LYS A 0 144 . -87.315  -12.304 95.614  1.00 32.11 144 A 1 
ATOM 1118 O O   . LYS A 0 144 . -86.207  -14.447 94.334  1.00 32.11 144 A 1 
ATOM 1119 C CG  . LYS A 0 144 . -88.031  -11.169 96.362  1.00 32.11 144 A 1 
ATOM 1120 C CD  . LYS A 0 144 . -87.084  -10.574 97.419  1.00 32.11 144 A 1 
ATOM 1121 C CE  . LYS A 0 144 . -87.742  -9.412  98.176  1.00 32.11 144 A 1 
ATOM 1122 N NZ  . LYS A 0 144 . -86.796  -8.768  99.125  1.00 32.11 144 A 1 
ATOM 1123 N N   . TYR A 0 145 . -87.250  -13.954 92.404  1.00 38.66 145 A 1 
ATOM 1124 C CA  . TYR A 0 145 . -86.056  -13.916 91.563  1.00 38.66 145 A 1 
ATOM 1125 C C   . TYR A 0 145 . -85.984  -12.522 90.954  1.00 38.66 145 A 1 
ATOM 1126 C CB  . TYR A 0 145 . -86.059  -15.046 90.529  1.00 38.66 145 A 1 
ATOM 1127 O O   . TYR A 0 145 . -86.870  -12.117 90.206  1.00 38.66 145 A 1 
ATOM 1128 C CG  . TYR A 0 145 . -85.781  -16.383 91.184  1.00 38.66 145 A 1 
ATOM 1129 C CD1 . TYR A 0 145 . -84.451  -16.774 91.440  1.00 38.66 145 A 1 
ATOM 1130 C CD2 . TYR A 0 145 . -86.849  -17.191 91.619  1.00 38.66 145 A 1 
ATOM 1131 C CE1 . TYR A 0 145 . -84.187  -17.970 92.134  1.00 38.66 145 A 1 
ATOM 1132 C CE2 . TYR A 0 145 . -86.589  -18.387 92.314  1.00 38.66 145 A 1 
ATOM 1133 O OH  . TYR A 0 145 . -85.013  -19.926 93.256  1.00 38.66 145 A 1 
ATOM 1134 C CZ  . TYR A 0 145 . -85.260  -18.776 92.576  1.00 38.66 145 A 1 
ATOM 1135 N N   . ALA A 0 146 . -84.961  -11.761 91.341  1.00 34.83 146 A 1 
ATOM 1136 C CA  . ALA A 0 146 . -84.615  -10.543 90.632  1.00 34.83 146 A 1 
ATOM 1137 C C   . ALA A 0 146 . -84.000  -10.979 89.301  1.00 34.83 146 A 1 
ATOM 1138 C CB  . ALA A 0 146 . -83.664  -9.705  91.498  1.00 34.83 146 A 1 
ATOM 1139 O O   . ALA A 0 146 . -82.839  -11.378 89.262  1.00 34.83 146 A 1 
ATOM 1140 N N   . ALA A 0 147 . -84.797  -10.958 88.232  1.00 38.38 147 A 1 
ATOM 1141 C CA  . ALA A 0 147 . -84.278  -11.073 86.880  1.00 38.38 147 A 1 
ATOM 1142 C C   . ALA A 0 147 . -83.455  -9.811  86.602  1.00 38.38 147 A 1 
ATOM 1143 C CB  . ALA A 0 147 . -85.442  -11.279 85.903  1.00 38.38 147 A 1 
ATOM 1144 O O   . ALA A 0 147 . -83.988  -8.775  86.207  1.00 38.38 147 A 1 
ATOM 1145 N N   . SER A 0 148 . -82.156  -9.884  86.889  1.00 37.70 148 A 1 
ATOM 1146 C CA  . SER A 0 148 . -81.174  -8.843  86.606  1.00 37.70 148 A 1 
ATOM 1147 C C   . SER A 0 148 . -80.902  -8.788  85.103  1.00 37.70 148 A 1 
ATOM 1148 C CB  . SER A 0 148 . -79.901  -9.090  87.424  1.00 37.70 148 A 1 
ATOM 1149 O O   . SER A 0 148 . -79.827  -9.154  84.637  1.00 37.70 148 A 1 
ATOM 1150 O OG  . SER A 0 148 . -79.402  -10.387 87.166  1.00 37.70 148 A 1 
ATOM 1151 N N   . TRP A 0 149 . -81.901  -8.336  84.350  1.00 31.46 149 A 1 
ATOM 1152 C CA  . TRP A 0 149 . -81.776  -7.958  82.946  1.00 31.46 149 A 1 
ATOM 1153 C C   . TRP A 0 149 . -81.975  -6.448  82.808  1.00 31.46 149 A 1 
ATOM 1154 C CB  . TRP A 0 149 . -82.617  -8.883  82.050  1.00 31.46 149 A 1 
ATOM 1155 O O   . TRP A 0 149 . -82.816  -5.934  82.081  1.00 31.46 149 A 1 
ATOM 1156 C CG  . TRP A 0 149 . -81.874  -9.535  80.917  1.00 31.46 149 A 1 
ATOM 1157 C CD1 . TRP A 0 149 . -80.557  -9.863  80.886  1.00 31.46 149 A 1 
ATOM 1158 C CD2 . TRP A 0 149 . -82.419  -10.001 79.643  1.00 31.46 149 A 1 
ATOM 1159 C CE2 . TRP A 0 149 . -81.360  -10.570 78.875  1.00 31.46 149 A 1 
ATOM 1160 C CE3 . TRP A 0 149 . -83.709  -10.016 79.067  1.00 31.46 149 A 1 
ATOM 1161 N NE1 . TRP A 0 149 . -80.246  -10.434 79.669  1.00 31.46 149 A 1 
ATOM 1162 C CH2 . TRP A 0 149 . -82.857  -11.123 77.060  1.00 31.46 149 A 1 
ATOM 1163 C CZ2 . TRP A 0 149 . -81.561  -11.118 77.602  1.00 31.46 149 A 1 
ATOM 1164 C CZ3 . TRP A 0 149 . -83.926  -10.575 77.792  1.00 31.46 149 A 1 
ATOM 1165 N N   . GLN A 0 150 . -81.163  -5.751  83.601  1.00 33.36 150 A 1 
ATOM 1166 C CA  . GLN A 0 150 . -80.910  -4.321  83.530  1.00 33.36 150 A 1 
ATOM 1167 C C   . GLN A 0 150 . -79.390  -4.169  83.417  1.00 33.36 150 A 1 
ATOM 1168 C CB  . GLN A 0 150 . -81.573  -3.632  84.730  1.00 33.36 150 A 1 
ATOM 1169 O O   . GLN A 0 150 . -78.691  -3.836  84.371  1.00 33.36 150 A 1 
ATOM 1170 C CG  . GLN A 0 150 . -81.628  -2.112  84.540  1.00 33.36 150 A 1 
ATOM 1171 C CD  . GLN A 0 150 . -82.599  -1.422  85.495  1.00 33.36 150 A 1 
ATOM 1172 N NE2 . GLN A 0 150 . -82.860  -0.152  85.284  1.00 33.36 150 A 1 
ATOM 1173 O OE1 . GLN A 0 150 . -83.148  -1.986  86.431  1.00 33.36 150 A 1 
ATOM 1174 N N   . GLY A 0 151 . -78.893  -4.594  82.257  1.00 33.09 151 A 1 
ATOM 1175 C CA  . GLY A 0 151 . -77.489  -4.608  81.879  1.00 33.09 151 A 1 
ATOM 1176 C C   . GLY A 0 151 . -77.396  -4.227  80.412  1.00 33.09 151 A 1 
ATOM 1177 O O   . GLY A 0 151 . -77.476  -5.092  79.542  1.00 33.09 151 A 1 
ATOM 1178 N N   . ASP A 0 152 . -77.269  -2.926  80.160  1.00 34.02 152 A 1 
ATOM 1179 C CA  . ASP A 0 152 . -77.229  -2.282  78.841  1.00 34.02 152 A 1 
ATOM 1180 C C   . ASP A 0 152 . -75.915  -2.579  78.082  1.00 34.02 152 A 1 
ATOM 1181 C CB  . ASP A 0 152 . -77.467  -0.772  79.041  1.00 34.02 152 A 1 
ATOM 1182 O O   . ASP A 0 152 . -75.164  -1.673  77.727  1.00 34.02 152 A 1 
ATOM 1183 C CG  . ASP A 0 152 . -78.783  -0.486  79.767  1.00 34.02 152 A 1 
ATOM 1184 O OD1 . ASP A 0 152 . -79.838  -0.536  79.098  1.00 34.02 152 A 1 
ATOM 1185 O OD2 . ASP A 0 152 . -78.730  -0.280  81.002  1.00 34.02 152 A 1 
ATOM 1186 N N   . ALA A 0 153 . -75.581  -3.864  77.904  1.00 33.14 153 A 1 
ATOM 1187 C CA  . ALA A 0 153 . -74.233  -4.306  77.534  1.00 33.14 153 A 1 
ATOM 1188 C C   . ALA A 0 153 . -74.155  -5.427  76.477  1.00 33.14 153 A 1 
ATOM 1189 C CB  . ALA A 0 153 . -73.476  -4.666  78.818  1.00 33.14 153 A 1 
ATOM 1190 O O   . ALA A 0 153 . -73.055  -5.880  76.171  1.00 33.14 153 A 1 
ATOM 1191 N N   . GLN A 0 154 . -75.265  -5.826  75.846  1.00 33.16 154 A 1 
ATOM 1192 C CA  . GLN A 0 154 . -75.195  -6.416  74.499  1.00 33.16 154 A 1 
ATOM 1193 C C   . GLN A 0 154 . -75.294  -5.295  73.462  1.00 33.16 154 A 1 
ATOM 1194 C CB  . GLN A 0 154 . -76.148  -7.612  74.331  1.00 33.16 154 A 1 
ATOM 1195 O O   . GLN A 0 154 . -76.258  -5.162  72.713  1.00 33.16 154 A 1 
ATOM 1196 C CG  . GLN A 0 154 . -75.464  -8.858  74.926  1.00 33.16 154 A 1 
ATOM 1197 C CD  . GLN A 0 154 . -76.293  -10.135 74.846  1.00 33.16 154 A 1 
ATOM 1198 N NE2 . GLN A 0 154 . -75.661  -11.288 74.793  1.00 33.16 154 A 1 
ATOM 1199 O OE1 . GLN A 0 154 . -77.510  -10.139 74.872  1.00 33.16 154 A 1 
ATOM 1200 N N   . ALA A 0 155 . -74.251  -4.458  73.476  1.00 33.73 155 A 1 
ATOM 1201 C CA  . ALA A 0 155 . -73.901  -3.611  72.347  1.00 33.73 155 A 1 
ATOM 1202 C C   . ALA A 0 155 . -73.742  -4.486  71.096  1.00 33.73 155 A 1 
ATOM 1203 C CB  . ALA A 0 155 . -72.594  -2.880  72.681  1.00 33.73 155 A 1 
ATOM 1204 O O   . ALA A 0 155 . -73.300  -5.628  71.216  1.00 33.73 155 A 1 
ATOM 1205 N N   . SER A 0 156 . -74.095  -3.946  69.924  1.00 36.59 156 A 1 
ATOM 1206 C CA  . SER A 0 156 . -74.055  -4.639  68.632  1.00 36.59 156 A 1 
ATOM 1207 C C   . SER A 0 156 . -72.750  -5.410  68.424  1.00 36.59 156 A 1 
ATOM 1208 C CB  . SER A 0 156 . -74.223  -3.632  67.488  1.00 36.59 156 A 1 
ATOM 1209 O O   . SER A 0 156 . -71.728  -4.838  68.042  1.00 36.59 156 A 1 
ATOM 1210 O OG  . SER A 0 156 . -75.431  -2.907  67.628  1.00 36.59 156 A 1 
ATOM 1211 N N   . GLY A 0 157 . -72.802  -6.717  68.676  1.00 32.86 157 A 1 
ATOM 1212 C CA  . GLY A 0 157 . -71.744  -7.653  68.339  1.00 32.86 157 A 1 
ATOM 1213 C C   . GLY A 0 157 . -71.851  -7.982  66.862  1.00 32.86 157 A 1 
ATOM 1214 O O   . GLY A 0 157 . -72.454  -8.989  66.514  1.00 32.86 157 A 1 
ATOM 1215 N N   . TYR A 0 158 . -71.309  -7.101  66.022  1.00 32.79 158 A 1 
ATOM 1216 C CA  . TYR A 0 158 . -71.011  -7.423  64.630  1.00 32.79 158 A 1 
ATOM 1217 C C   . TYR A 0 158 . -70.010  -8.585  64.624  1.00 32.79 158 A 1 
ATOM 1218 C CB  . TYR A 0 158 . -70.398  -6.196  63.930  1.00 32.79 158 A 1 
ATOM 1219 O O   . TYR A 0 158 . -68.920  -8.450  65.199  1.00 32.79 158 A 1 
ATOM 1220 C CG  . TYR A 0 158 . -71.206  -4.912  63.989  1.00 32.79 158 A 1 
ATOM 1221 C CD1 . TYR A 0 158 . -72.151  -4.629  62.985  1.00 32.79 158 A 1 
ATOM 1222 C CD2 . TYR A 0 158 . -70.981  -3.984  65.026  1.00 32.79 158 A 1 
ATOM 1223 C CE1 . TYR A 0 158 . -72.880  -3.424  63.025  1.00 32.79 158 A 1 
ATOM 1224 C CE2 . TYR A 0 158 . -71.706  -2.778  65.070  1.00 32.79 158 A 1 
ATOM 1225 O OH  . TYR A 0 158 . -73.365  -1.337  64.118  1.00 32.79 158 A 1 
ATOM 1226 C CZ  . TYR A 0 158 . -72.659  -2.498  64.067  1.00 32.79 158 A 1 
ATOM 1227 N N   . ASP A 0 159 . -70.357  -9.703  63.996  1.00 35.16 159 A 1 
ATOM 1228 C CA  . ASP A 0 159 . -69.417  -10.769 63.677  1.00 35.16 159 A 1 
ATOM 1229 C C   . ASP A 0 159 . -68.548  -10.308 62.508  1.00 35.16 159 A 1 
ATOM 1230 C CB  . ASP A 0 159 . -70.139  -12.105 63.429  1.00 35.16 159 A 1 
ATOM 1231 O O   . ASP A 0 159 . -68.817  -10.562 61.348  1.00 35.16 159 A 1 
ATOM 1232 C CG  . ASP A 0 159 . -71.207  -12.121 62.324  1.00 35.16 159 A 1 
ATOM 1233 O OD1 . ASP A 0 159 . -71.803  -11.046 62.062  1.00 35.16 159 A 1 
ATOM 1234 O OD2 . ASP A 0 159 . -71.573  -13.254 61.948  1.00 35.16 159 A 1 
ATOM 1235 N N   . ASN A 0 160 . -67.486  -9.563  62.825  1.00 32.69 160 A 1 
ATOM 1236 C CA  . ASN A 0 160 . -66.507  -9.165  61.817  1.00 32.69 160 A 1 
ATOM 1237 C C   . ASN A 0 160 . -65.681  -10.402 61.423  1.00 32.69 160 A 1 
ATOM 1238 C CB  . ASN A 0 160 . -65.611  -8.017  62.331  1.00 32.69 160 A 1 
ATOM 1239 O O   . ASN A 0 160 . -64.546  -10.550 61.893  1.00 32.69 160 A 1 
ATOM 1240 C CG  . ASN A 0 160 . -66.317  -6.701  62.586  1.00 32.69 160 A 1 
ATOM 1241 N ND2 . ASN A 0 160 . -66.927  -6.530  63.733  1.00 32.69 160 A 1 
ATOM 1242 O OD1 . ASN A 0 160 . -66.262  -5.754  61.821  1.00 32.69 160 A 1 
ATOM 1243 N N   . ASP A 0 161 . -66.235  -11.269 60.576  1.00 41.52 161 A 1 
ATOM 1244 C CA  . ASP A 0 161 . -65.560  -12.416 59.965  1.00 41.52 161 A 1 
ATOM 1245 C C   . ASP A 0 161 . -64.573  -11.927 58.890  1.00 41.52 161 A 1 
ATOM 1246 C CB  . ASP A 0 161 . -66.587  -13.480 59.499  1.00 41.52 161 A 1 
ATOM 1247 O O   . ASP A 0 161 . -64.672  -12.205 57.699  1.00 41.52 161 A 1 
ATOM 1248 C CG  . ASP A 0 161 . -66.743  -14.664 60.474  1.00 41.52 161 A 1 
ATOM 1249 O OD1 . ASP A 0 161 . -66.263  -14.572 61.632  1.00 41.52 161 A 1 
ATOM 1250 O OD2 . ASP A 0 161 . -67.238  -15.727 60.031  1.00 41.52 161 A 1 
ATOM 1251 N N   . ALA A 0 162 . -63.561  -11.183 59.348  1.00 37.81 162 A 1 
ATOM 1252 C CA  . ALA A 0 162 . -62.486  -10.621 58.545  1.00 37.81 162 A 1 
ATOM 1253 C C   . ALA A 0 162 . -61.601  -11.733 57.955  1.00 37.81 162 A 1 
ATOM 1254 C CB  . ALA A 0 162 . -61.708  -9.617  59.409  1.00 37.81 162 A 1 
ATOM 1255 O O   . ALA A 0 162 . -60.505  -12.026 58.446  1.00 37.81 162 A 1 
ATOM 1256 N N   . TRP A 0 163 . -62.077  -12.362 56.883  1.00 53.21 163 A 1 
ATOM 1257 C CA  . TRP A 0 163 . -61.337  -13.365 56.138  1.00 53.21 163 A 1 
ATOM 1258 C C   . TRP A 0 163 . -60.318  -12.697 55.210  1.00 53.21 163 A 1 
ATOM 1259 C CB  . TRP A 0 163 . -62.297  -14.328 55.420  1.00 53.21 163 A 1 
ATOM 1260 O O   . TRP A 0 163 . -60.610  -11.756 54.472  1.00 53.21 163 A 1 
ATOM 1261 C CG  . TRP A 0 163 . -63.178  -13.743 54.355  1.00 53.21 163 A 1 
ATOM 1262 C CD1 . TRP A 0 163 . -64.423  -13.250 54.546  1.00 53.21 163 A 1 
ATOM 1263 C CD2 . TRP A 0 163 . -62.890  -13.530 52.938  1.00 53.21 163 A 1 
ATOM 1264 C CE2 . TRP A 0 163 . -64.032  -12.929 52.326  1.00 53.21 163 A 1 
ATOM 1265 C CE3 . TRP A 0 163 . -61.749  -13.723 52.126  1.00 53.21 163 A 1 
ATOM 1266 N NE1 . TRP A 0 163 . -64.928  -12.757 53.361  1.00 53.21 163 A 1 
ATOM 1267 C CH2 . TRP A 0 163 . -62.888  -12.746 50.199  1.00 53.21 163 A 1 
ATOM 1268 C CZ2 . TRP A 0 163 . -64.052  -12.581 50.967  1.00 53.21 163 A 1 
ATOM 1269 C CZ3 . TRP A 0 163 . -61.734  -13.294 50.784  1.00 53.21 163 A 1 
ATOM 1270 N N   . ALA A 0 164 . -59.094  -13.220 55.217  1.00 43.00 164 A 1 
ATOM 1271 C CA  . ALA A 0 164 . -58.045  -12.823 54.290  1.00 43.00 164 A 1 
ATOM 1272 C C   . ALA A 0 164 . -57.827  -13.943 53.265  1.00 43.00 164 A 1 
ATOM 1273 C CB  . ALA A 0 164 . -56.778  -12.482 55.084  1.00 43.00 164 A 1 
ATOM 1274 O O   . ALA A 0 164 . -57.541  -15.082 53.635  1.00 43.00 164 A 1 
ATOM 1275 N N   . LYS A 0 165 . -57.922  -13.619 51.971  1.00 50.98 165 A 1 
ATOM 1276 C CA  . LYS A 0 165 . -57.295  -14.420 50.909  1.00 50.98 165 A 1 
ATOM 1277 C C   . LYS A 0 165 . -56.008  -13.711 50.507  1.00 50.98 165 A 1 
ATOM 1278 C CB  . LYS A 0 165 . -58.233  -14.656 49.711  1.00 50.98 165 A 1 
ATOM 1279 O O   . LYS A 0 165 . -55.994  -12.491 50.370  1.00 50.98 165 A 1 
ATOM 1280 C CG  . LYS A 0 165 . -59.334  -15.681 50.044  1.00 50.98 165 A 1 
ATOM 1281 C CD  . LYS A 0 165 . -60.384  -15.808 48.925  1.00 50.98 165 A 1 
ATOM 1282 C CE  . LYS A 0 165 . -61.638  -16.542 49.439  1.00 50.98 165 A 1 
ATOM 1283 N NZ  . LYS A 0 165 . -62.886  -15.759 49.228  1.00 50.98 165 A 1 
ATOM 1284 N N   . GLN A 0 166 . -54.938  -14.478 50.360  1.00 50.50 166 A 1 
ATOM 1285 C CA  . GLN A 0 166 . -53.660  -13.982 49.867  1.00 50.50 166 A 1 
ATOM 1286 C C   . GLN A 0 166 . -53.661  -14.048 48.340  1.00 50.50 166 A 1 
ATOM 1287 C CB  . GLN A 0 166 . -52.528  -14.821 50.477  1.00 50.50 166 A 1 
ATOM 1288 O O   . GLN A 0 166 . -53.993  -15.089 47.768  1.00 50.50 166 A 1 
ATOM 1289 C CG  . GLN A 0 166 . -52.351  -14.539 51.982  1.00 50.50 166 A 1 
ATOM 1290 C CD  . GLN A 0 166 . -52.041  -15.783 52.814  1.00 50.50 166 A 1 
ATOM 1291 N NE2 . GLN A 0 166 . -51.167  -15.687 53.793  1.00 50.50 166 A 1 
ATOM 1292 O OE1 . GLN A 0 166 . -52.618  -16.845 52.656  1.00 50.50 166 A 1 
ATOM 1293 N N   . ALA A 0 167 . -53.278  -12.947 47.701  1.00 56.83 167 A 1 
ATOM 1294 C CA  . ALA A 0 167 . -52.826  -12.963 46.320  1.00 56.83 167 A 1 
ATOM 1295 C C   . ALA A 0 167 . -51.297  -13.079 46.322  1.00 56.83 167 A 1 
ATOM 1296 C CB  . ALA A 0 167 . -53.339  -11.716 45.597  1.00 56.83 167 A 1 
ATOM 1297 O O   . ALA A 0 167 . -50.624  -12.445 47.138  1.00 56.83 167 A 1 
ATOM 1298 N N   . TYR A 0 168 . -50.763  -13.900 45.424  1.00 59.43 168 A 1 
ATOM 1299 C CA  . TYR A 0 168 . -49.330  -14.099 45.240  1.00 59.43 168 A 1 
ATOM 1300 C C   . TYR A 0 168 . -48.972  -13.699 43.819  1.00 59.43 168 A 1 
ATOM 1301 C CB  . TYR A 0 168 . -48.953  -15.563 45.503  1.00 59.43 168 A 1 
ATOM 1302 O O   . TYR A 0 168 . -49.683  -14.088 42.888  1.00 59.43 168 A 1 
ATOM 1303 C CG  . TYR A 0 168 . -49.176  -16.011 46.934  1.00 59.43 168 A 1 
ATOM 1304 C CD1 . TYR A 0 168 . -48.187  -15.750 47.901  1.00 59.43 168 A 1 
ATOM 1305 C CD2 . TYR A 0 168 . -50.365  -16.674 47.298  1.00 59.43 168 A 1 
ATOM 1306 C CE1 . TYR A 0 168 . -48.377  -16.162 49.232  1.00 59.43 168 A 1 
ATOM 1307 C CE2 . TYR A 0 168 . -50.560  -17.088 48.630  1.00 59.43 168 A 1 
ATOM 1308 O OH  . TYR A 0 168 . -49.743  -17.234 50.880  1.00 59.43 168 A 1 
ATOM 1309 C CZ  . TYR A 0 168 . -49.564  -16.834 49.596  1.00 59.43 168 A 1 
ATOM 1310 N N   . GLY A 0 169 . -47.886  -12.946 43.680  1.00 64.01 169 A 1 
ATOM 1311 C CA  . GLY A 0 169 . -47.199  -12.760 42.416  1.00 64.01 169 A 1 
ATOM 1312 C C   . GLY A 0 169 . -45.828  -13.428 42.425  1.00 64.01 169 A 1 
ATOM 1313 O O   . GLY A 0 169 . -45.301  -13.769 43.486  1.00 64.01 169 A 1 
ATOM 1314 N N   . GLN A 0 170 . -45.286  -13.637 41.233  1.00 65.61 170 A 1 
ATOM 1315 C CA  . GLN A 0 170 . -43.887  -13.986 41.004  1.00 65.61 170 A 1 
ATOM 1316 C C   . GLN A 0 170 . -43.409  -13.158 39.829  1.00 65.61 170 A 1 
ATOM 1317 C CB  . GLN A 0 170 . -43.724  -15.466 40.627  1.00 65.61 170 A 1 
ATOM 1318 O O   . GLN A 0 170 . -44.041  -13.220 38.774  1.00 65.61 170 A 1 
ATOM 1319 C CG  . GLN A 0 170 . -44.130  -16.432 41.737  1.00 65.61 170 A 1 
ATOM 1320 C CD  . GLN A 0 170 . -43.960  -17.894 41.335  1.00 65.61 170 A 1 
ATOM 1321 N NE2 . GLN A 0 170 . -43.929  -18.785 42.300  1.00 65.61 170 A 1 
ATOM 1322 O OE1 . GLN A 0 170 . -43.893  -18.292 40.177  1.00 65.61 170 A 1 
ATOM 1323 N N   . ASP A 0 171 . -42.318  -12.453 40.020  1.00 70.88 171 A 1 
ATOM 1324 C CA  . ASP A 0 171 . -41.573  -11.728 39.012  1.00 70.88 171 A 1 
ATOM 1325 C C   . ASP A 0 171 . -40.249  -12.445 38.730  1.00 70.88 171 A 1 
ATOM 1326 C CB  . ASP A 0 171 . -41.448  -10.248 39.404  1.00 70.88 171 A 1 
ATOM 1327 O O   . ASP A 0 171 . -39.705  -13.164 39.574  1.00 70.88 171 A 1 
ATOM 1328 C CG  . ASP A 0 171 . -40.997  -9.934  40.835  1.00 70.88 171 A 1 
ATOM 1329 O OD1 . ASP A 0 171 . -41.413  -10.658 41.785  1.00 70.88 171 A 1 
ATOM 1330 O OD2 . ASP A 0 171 . -40.365  -8.871  40.962  1.00 70.88 171 A 1 
ATOM 1331 N N   . TYR A 0 172 . -39.810  -12.376 37.476  1.00 69.33 172 A 1 
ATOM 1332 C CA  . TYR A 0 172 . -38.620  -13.079 36.993  1.00 69.33 172 A 1 
ATOM 1333 C C   . TYR A 0 172 . -37.945  -12.242 35.916  1.00 69.33 172 A 1 
ATOM 1334 C CB  . TYR A 0 172 . -38.971  -14.488 36.482  1.00 69.33 172 A 1 
ATOM 1335 O O   . TYR A 0 172 . -38.166  -12.436 34.719  1.00 69.33 172 A 1 
ATOM 1336 C CG  . TYR A 0 172 . -39.081  -15.548 37.562  1.00 69.33 172 A 1 
ATOM 1337 C CD1 . TYR A 0 172 . -37.916  -15.988 38.218  1.00 69.33 172 A 1 
ATOM 1338 C CD2 . TYR A 0 172 . -40.337  -16.071 37.924  1.00 69.33 172 A 1 
ATOM 1339 C CE1 . TYR A 0 172 . -38.001  -16.948 39.241  1.00 69.33 172 A 1 
ATOM 1340 C CE2 . TYR A 0 172 . -40.429  -17.049 38.937  1.00 69.33 172 A 1 
ATOM 1341 O OH  . TYR A 0 172 . -39.330  -18.379 40.619  1.00 69.33 172 A 1 
ATOM 1342 C CZ  . TYR A 0 172 . -39.260  -17.473 39.605  1.00 69.33 172 A 1 
ATOM 1343 N N   . ASP A 0 173 . -37.106  -11.330 36.380  1.00 76.58 173 A 1 
ATOM 1344 C CA  . ASP A 0 173 . -36.457  -10.306 35.583  1.00 76.58 173 A 1 
ATOM 1345 C C   . ASP A 0 173 . -35.002  -10.741 35.336  1.00 76.58 173 A 1 
ATOM 1346 C CB  . ASP A 0 173 . -36.612  -8.979  36.360  1.00 76.58 173 A 1 
ATOM 1347 O O   . ASP A 0 173 . -34.200  -10.842 36.261  1.00 76.58 173 A 1 
ATOM 1348 C CG  . ASP A 0 173 . -36.815  -7.749  35.481  1.00 76.58 173 A 1 
ATOM 1349 O OD1 . ASP A 0 173 . -37.413  -7.845  34.394  1.00 76.58 173 A 1 
ATOM 1350 O OD2 . ASP A 0 173 . -36.281  -6.671  35.840  1.00 76.58 173 A 1 
ATOM 1351 N N   . SER A 0 174 . -34.627  -11.056 34.095  1.00 76.77 174 A 1 
ATOM 1352 C CA  . SER A 0 174 . -33.242  -11.421 33.748  1.00 76.77 174 A 1 
ATOM 1353 C C   . SER A 0 174 . -32.672  -10.432 32.743  1.00 76.77 174 A 1 
ATOM 1354 C CB  . SER A 0 174 . -33.112  -12.884 33.297  1.00 76.77 174 A 1 
ATOM 1355 O O   . SER A 0 174 . -33.177  -10.329 31.621  1.00 76.77 174 A 1 
ATOM 1356 O OG  . SER A 0 174 . -33.725  -13.126 32.037  1.00 76.77 174 A 1 
ATOM 1357 N N   . ARG A 0 175 . -31.620  -9.717  33.150  1.00 80.24 175 A 1 
ATOM 1358 C CA  . ARG A 0 175 . -30.960  -8.674  32.361  1.00 80.24 175 A 1 
ATOM 1359 C C   . ARG A 0 175 . -29.494  -9.018  32.187  1.00 80.24 175 A 1 
ATOM 1360 C CB  . ARG A 0 175 . -31.125  -7.305  33.033  1.00 80.24 175 A 1 
ATOM 1361 O O   . ARG A 0 175 . -28.755  -9.089  33.163  1.00 80.24 175 A 1 
ATOM 1362 C CG  . ARG A 0 175 . -32.604  -6.942  33.166  1.00 80.24 175 A 1 
ATOM 1363 C CD  . ARG A 0 175 . -32.784  -5.576  33.816  1.00 80.24 175 A 1 
ATOM 1364 N NE  . ARG A 0 175 . -34.192  -5.367  34.185  1.00 80.24 175 A 1 
ATOM 1365 N NH1 . ARG A 0 175 . -34.025  -3.188  34.888  1.00 80.24 175 A 1 
ATOM 1366 N NH2 . ARG A 0 175 . -35.948  -4.233  35.074  1.00 80.24 175 A 1 
ATOM 1367 C CZ  . ARG A 0 175 . -34.710  -4.278  34.703  1.00 80.24 175 A 1 
ATOM 1368 N N   . TRP A 0 176 . -29.081  -9.183  30.944  1.00 86.27 176 A 1 
ATOM 1369 C CA  . TRP A 0 176 . -27.721  -9.545  30.577  1.00 86.27 176 A 1 
ATOM 1370 C C   . TRP A 0 176 . -27.194  -8.571  29.537  1.00 86.27 176 A 1 
ATOM 1371 C CB  . TRP A 0 176 . -27.735  -10.978 30.052  1.00 86.27 176 A 1 
ATOM 1372 O O   . TRP A 0 176 . -27.946  -8.134  28.663  1.00 86.27 176 A 1 
ATOM 1373 C CG  . TRP A 0 176 . -26.440  -11.479 29.500  1.00 86.27 176 A 1 
ATOM 1374 C CD1 . TRP A 0 176 . -25.469  -12.077 30.221  1.00 86.27 176 A 1 
ATOM 1375 C CD2 . TRP A 0 176 . -25.975  -11.477 28.117  1.00 86.27 176 A 1 
ATOM 1376 C CE2 . TRP A 0 176 . -24.766  -12.231 28.058  1.00 86.27 176 A 1 
ATOM 1377 C CE3 . TRP A 0 176 . -26.476  -10.966 26.899  1.00 86.27 176 A 1 
ATOM 1378 N NE1 . TRP A 0 176 . -24.462  -12.500 29.377  1.00 86.27 176 A 1 
ATOM 1379 C CH2 . TRP A 0 176 . -24.688  -12.056 25.641  1.00 86.27 176 A 1 
ATOM 1380 C CZ2 . TRP A 0 176 . -24.163  -12.575 26.839  1.00 86.27 176 A 1 
ATOM 1381 C CZ3 . TRP A 0 176 . -25.827  -11.232 25.678  1.00 86.27 176 A 1 
ATOM 1382 N N   . GLY A 0 177 . -25.902  -8.266  29.590  1.00 86.88 177 A 1 
ATOM 1383 C CA  . GLY A 0 177 . -25.291  -7.428  28.576  1.00 86.88 177 A 1 
ATOM 1384 C C   . GLY A 0 177 . -23.783  -7.553  28.450  1.00 86.88 177 A 1 
ATOM 1385 O O   . GLY A 0 177 . -23.086  -8.137  29.285  1.00 86.88 177 A 1 
ATOM 1386 N N   . LYS A 0 178 . -23.300  -7.007  27.337  1.00 85.90 178 A 1 
ATOM 1387 C CA  . LYS A 0 178 . -21.905  -6.992  26.909  1.00 85.90 178 A 1 
ATOM 1388 C C   . LYS A 0 178 . -21.564  -5.639  26.330  1.00 85.90 178 A 1 
ATOM 1389 C CB  . LYS A 0 178 . -21.678  -8.054  25.832  1.00 85.90 178 A 1 
ATOM 1390 O O   . LYS A 0 178 . -22.282  -5.196  25.439  1.00 85.90 178 A 1 
ATOM 1391 C CG  . LYS A 0 178 . -21.870  -9.439  26.433  1.00 85.90 178 A 1 
ATOM 1392 C CD  . LYS A 0 178 . -21.390  -10.527 25.477  1.00 85.90 178 A 1 
ATOM 1393 C CE  . LYS A 0 178 . -21.010  -11.673 26.402  1.00 85.90 178 A 1 
ATOM 1394 N NZ  . LYS A 0 178 . -20.273  -12.743 25.715  1.00 85.90 178 A 1 
ATOM 1395 N N   . SER A 0 179 . -20.457  -5.051  26.769  1.00 83.94 179 A 1 
ATOM 1396 C CA  . SER A 0 179 . -19.979  -3.773  26.244  1.00 83.94 179 A 1 
ATOM 1397 C C   . SER A 0 179 . -18.493  -3.795  25.871  1.00 83.94 179 A 1 
ATOM 1398 C CB  . SER A 0 179 . -20.314  -2.624  27.196  1.00 83.94 179 A 1 
ATOM 1399 O O   . SER A 0 179 . -17.695  -4.512  26.480  1.00 83.94 179 A 1 
ATOM 1400 O OG  . SER A 0 179 . -19.670  -2.798  28.441  1.00 83.94 179 A 1 
ATOM 1401 N N   . TYR A 0 180 . -18.112  -3.002  24.865  1.00 81.80 180 A 1 
ATOM 1402 C CA  . TYR A 0 180 . -16.721  -2.636  24.562  1.00 81.80 180 A 1 
ATOM 1403 C C   . TYR A 0 180 . -16.637  -1.122  24.318  1.00 81.80 180 A 1 
ATOM 1404 C CB  . TYR A 0 180 . -16.193  -3.334  23.289  1.00 81.80 180 A 1 
ATOM 1405 O O   . TYR A 0 180 . -17.285  -0.639  23.389  1.00 81.80 180 A 1 
ATOM 1406 C CG  . TYR A 0 180 . -16.220  -4.849  23.203  1.00 81.80 180 A 1 
ATOM 1407 C CD1 . TYR A 0 180 . -15.063  -5.607  23.464  1.00 81.80 180 A 1 
ATOM 1408 C CD2 . TYR A 0 180 . -17.381  -5.488  22.743  1.00 81.80 180 A 1 
ATOM 1409 C CE1 . TYR A 0 180 . -15.080  -7.004  23.278  1.00 81.80 180 A 1 
ATOM 1410 C CE2 . TYR A 0 180 . -17.411  -6.882  22.547  1.00 81.80 180 A 1 
ATOM 1411 O OH  . TYR A 0 180 . -16.289  -8.998  22.710  1.00 81.80 180 A 1 
ATOM 1412 C CZ  . TYR A 0 180 . -16.258  -7.644  22.825  1.00 81.80 180 A 1 
ATOM 1413 N N   . ASP A 0 181 . -15.786  -0.392  25.053  1.00 81.65 181 A 1 
ATOM 1414 C CA  . ASP A 0 181 . -15.621  1.064   24.847  1.00 81.65 181 A 1 
ATOM 1415 C C   . ASP A 0 181 . -15.091  1.393   23.441  1.00 81.65 181 A 1 
ATOM 1416 C CB  . ASP A 0 181 . -14.629  1.664   25.861  1.00 81.65 181 A 1 
ATOM 1417 O O   . ASP A 0 181 . -15.587  2.282   22.752  1.00 81.65 181 A 1 
ATOM 1418 C CG  . ASP A 0 181 . -15.101  1.668   27.315  1.00 81.65 181 A 1 
ATOM 1419 O OD1 . ASP A 0 181 . -16.310  1.822   27.564  1.00 81.65 181 A 1 
ATOM 1420 O OD2 . ASP A 0 181 . -14.223  1.468   28.190  1.00 81.65 181 A 1 
ATOM 1421 N N   . SER A 0 182 . -14.066  0.666   22.991  1.00 83.48 182 A 1 
ATOM 1422 C CA  . SER A 0 182 . -13.556  0.768   21.625  1.00 83.48 182 A 1 
ATOM 1423 C C   . SER A 0 182 . -12.921  -0.542  21.174  1.00 83.48 182 A 1 
ATOM 1424 C CB  . SER A 0 182 . -12.586  1.951   21.470  1.00 83.48 182 A 1 
ATOM 1425 O O   . SER A 0 182 . -12.254  -1.234  21.952  1.00 83.48 182 A 1 
ATOM 1426 O OG  . SER A 0 182 . -11.319  1.707   22.062  1.00 83.48 182 A 1 
ATOM 1427 N N   . VAL A 0 183 . -13.117  -0.884  19.899  1.00 85.30 183 A 1 
ATOM 1428 C CA  . VAL A 0 183 . -12.506  -2.046  19.243  1.00 85.30 183 A 1 
ATOM 1429 C C   . VAL A 0 183 . -11.885  -1.608  17.927  1.00 85.30 183 A 1 
ATOM 1430 C CB  . VAL A 0 183 . -13.515  -3.189  19.011  1.00 85.30 183 A 1 
ATOM 1431 O O   . VAL A 0 183 . -12.547  -1.022  17.076  1.00 85.30 183 A 1 
ATOM 1432 C CG1 . VAL A 0 183 . -12.839  -4.406  18.354  1.00 85.30 183 A 1 
ATOM 1433 C CG2 . VAL A 0 183 . -14.135  -3.669  20.328  1.00 85.30 183 A 1 
ATOM 1434 N N   . GLU A 0 184 . -10.616  -1.952  17.721  1.00 89.32 184 A 1 
ATOM 1435 C CA  . GLU A 0 184 . -9.904   -1.700  16.475  1.00 89.32 184 A 1 
ATOM 1436 C C   . GLU A 0 184 . -9.193   -2.962  15.970  1.00 89.32 184 A 1 
ATOM 1437 C CB  . GLU A 0 184 . -8.945   -0.515  16.646  1.00 89.32 184 A 1 
ATOM 1438 O O   . GLU A 0 184 . -8.397   -3.590  16.672  1.00 89.32 184 A 1 
ATOM 1439 C CG  . GLU A 0 184 . -8.324   -0.165  15.291  1.00 89.32 184 A 1 
ATOM 1440 C CD  . GLU A 0 184 . -7.441   1.078   15.334  1.00 89.32 184 A 1 
ATOM 1441 O OE1 . GLU A 0 184 . -7.424   1.801   14.310  1.00 89.32 184 A 1 
ATOM 1442 O OE2 . GLU A 0 184 . -6.599   1.222   16.248  1.00 89.32 184 A 1 
ATOM 1443 N N   . ALA A 0 185 . -9.439   -3.309  14.709  1.00 88.52 185 A 1 
ATOM 1444 C CA  . ALA A 0 185 . -8.775   -4.384  13.989  1.00 88.52 185 A 1 
ATOM 1445 C C   . ALA A 0 185 . -8.109   -3.826  12.728  1.00 88.52 185 A 1 
ATOM 1446 C CB  . ALA A 0 185 . -9.802   -5.474  13.667  1.00 88.52 185 A 1 
ATOM 1447 O O   . ALA A 0 185 . -8.781   -3.289  11.849  1.00 88.52 185 A 1 
ATOM 1448 N N   . ARG A 0 186 . -6.790   -3.993  12.600  1.00 93.19 186 A 1 
ATOM 1449 C CA  . ARG A 0 186 . -6.017   -3.593  11.415  1.00 93.19 186 A 1 
ATOM 1450 C C   . ARG A 0 186 . -5.307   -4.797  10.810  1.00 93.19 186 A 1 
ATOM 1451 C CB  . ARG A 0 186 . -5.020   -2.469  11.732  1.00 93.19 186 A 1 
ATOM 1452 O O   . ARG A 0 186 . -4.802   -5.662  11.527  1.00 93.19 186 A 1 
ATOM 1453 C CG  . ARG A 0 186 . -5.622   -1.220  12.399  1.00 93.19 186 A 1 
ATOM 1454 C CD  . ARG A 0 186 . -4.492   -0.268  12.812  1.00 93.19 186 A 1 
ATOM 1455 N NE  . ARG A 0 186 . -5.000   0.996   13.362  1.00 93.19 186 A 1 
ATOM 1456 N NH1 . ARG A 0 186 . -3.054   1.833   14.241  1.00 93.19 186 A 1 
ATOM 1457 N NH2 . ARG A 0 186 . -4.977   2.920   14.543  1.00 93.19 186 A 1 
ATOM 1458 C CZ  . ARG A 0 186 . -4.340   1.909   14.045  1.00 93.19 186 A 1 
ATOM 1459 N N   . ASN A 0 187 . -5.260   -4.842  9.488   1.00 93.38 187 A 1 
ATOM 1460 C CA  . ASN A 0 187 . -4.612   -5.879  8.700   1.00 93.38 187 A 1 
ATOM 1461 C C   . ASN A 0 187 . -3.837   -5.205  7.564   1.00 93.38 187 A 1 
ATOM 1462 C CB  . ASN A 0 187 . -5.707   -6.835  8.199   1.00 93.38 187 A 1 
ATOM 1463 O O   . ASN A 0 187 . -4.437   -4.512  6.747   1.00 93.38 187 A 1 
ATOM 1464 C CG  . ASN A 0 187 . -5.176   -8.070  7.499   1.00 93.38 187 A 1 
ATOM 1465 N ND2 . ASN A 0 187 . -6.046   -8.849  6.902   1.00 93.38 187 A 1 
ATOM 1466 O OD1 . ASN A 0 187 . -4.009   -8.403  7.499   1.00 93.38 187 A 1 
ATOM 1467 N N   . TYR A 0 188 . -2.525   -5.404  7.532   1.00 91.92 188 A 1 
ATOM 1468 C CA  . TYR A 0 188 . -1.605   -4.831  6.557   1.00 91.92 188 A 1 
ATOM 1469 C C   . TYR A 0 188 . -0.872   -5.970  5.857   1.00 91.92 188 A 1 
ATOM 1470 C CB  . TYR A 0 188 . -0.606   -3.902  7.262   1.00 91.92 188 A 1 
ATOM 1471 O O   . TYR A 0 188 . -0.112   -6.702  6.490   1.00 91.92 188 A 1 
ATOM 1472 C CG  . TYR A 0 188 . -1.228   -2.709  7.956   1.00 91.92 188 A 1 
ATOM 1473 C CD1 . TYR A 0 188 . -1.539   -1.558  7.210   1.00 91.92 188 A 1 
ATOM 1474 C CD2 . TYR A 0 188 . -1.475   -2.742  9.342   1.00 91.92 188 A 1 
ATOM 1475 C CE1 . TYR A 0 188 . -2.109   -0.438  7.842   1.00 91.92 188 A 1 
ATOM 1476 C CE2 . TYR A 0 188 . -2.022   -1.615  9.983   1.00 91.92 188 A 1 
ATOM 1477 O OH  . TYR A 0 188 . -2.886   0.619   9.846   1.00 91.92 188 A 1 
ATOM 1478 C CZ  . TYR A 0 188 . -2.349   -0.465  9.231   1.00 91.92 188 A 1 
ATOM 1479 N N   . ALA A 0 189 . -1.088   -6.115  4.557   1.00 93.15 189 A 1 
ATOM 1480 C CA  . ALA A 0 189 . -0.287   -6.957  3.689   1.00 93.15 189 A 1 
ATOM 1481 C C   . ALA A 0 189 . 0.534    -6.058  2.766   1.00 93.15 189 A 1 
ATOM 1482 C CB  . ALA A 0 189 . -1.192   -7.929  2.928   1.00 93.15 189 A 1 
ATOM 1483 O O   . ALA A 0 189 . 0.051    -5.032  2.294   1.00 93.15 189 A 1 
ATOM 1484 N N   . ASN A 0 190 . 1.781    -6.433  2.522   1.00 93.91 190 A 1 
ATOM 1485 C CA  . ASN A 0 190 . 2.618    -5.732  1.568   1.00 93.91 190 A 1 
ATOM 1486 C C   . ASN A 0 190 . 3.577    -6.712  0.899   1.00 93.91 190 A 1 
ATOM 1487 C CB  . ASN A 0 190 . 3.348    -4.590  2.286   1.00 93.91 190 A 1 
ATOM 1488 O O   . ASN A 0 190 . 4.316    -7.417  1.594   1.00 93.91 190 A 1 
ATOM 1489 C CG  . ASN A 0 190 . 4.133    -3.763  1.295   1.00 93.91 190 A 1 
ATOM 1490 N ND2 . ASN A 0 190 . 5.239    -4.284  0.834   1.00 93.91 190 A 1 
ATOM 1491 O OD1 . ASN A 0 190 . 3.745    -2.669  0.933   1.00 93.91 190 A 1 
ATOM 1492 N N   . GLU A 0 191 . 3.619    -6.700  -0.426  1.00 96.24 191 A 1 
ATOM 1493 C CA  . GLU A 0 191 . 4.630    -7.386  -1.228  1.00 96.24 191 A 1 
ATOM 1494 C C   . GLU A 0 191 . 5.548    -6.353  -1.883  1.00 96.24 191 A 1 
ATOM 1495 C CB  . GLU A 0 191 . 3.981    -8.357  -2.231  1.00 96.24 191 A 1 
ATOM 1496 O O   . GLU A 0 191 . 5.083    -5.333  -2.376  1.00 96.24 191 A 1 
ATOM 1497 C CG  . GLU A 0 191 . 3.056    -9.330  -1.480  1.00 96.24 191 A 1 
ATOM 1498 C CD  . GLU A 0 191 . 2.602    -10.557 -2.271  1.00 96.24 191 A 1 
ATOM 1499 O OE1 . GLU A 0 191 . 1.521    -11.087 -1.918  1.00 96.24 191 A 1 
ATOM 1500 O OE2 . GLU A 0 191 . 3.411    -11.178 -2.994  1.00 96.24 191 A 1 
ATOM 1501 N N   . HIS A 0 192 . 6.852    -6.609  -1.839  1.00 94.84 192 A 1 
ATOM 1502 C CA  . HIS A 0 192 . 7.907    -5.796  -2.432  1.00 94.84 192 A 1 
ATOM 1503 C C   . HIS A 0 192 . 8.775    -6.706  -3.299  1.00 94.84 192 A 1 
ATOM 1504 C CB  . HIS A 0 192 . 8.786    -5.165  -1.336  1.00 94.84 192 A 1 
ATOM 1505 O O   . HIS A 0 192 . 9.229    -7.757  -2.838  1.00 94.84 192 A 1 
ATOM 1506 C CG  . HIS A 0 192 . 8.152    -4.062  -0.528  1.00 94.84 192 A 1 
ATOM 1507 C CD2 . HIS A 0 192 . 8.264    -3.867  0.821   1.00 94.84 192 A 1 
ATOM 1508 N ND1 . HIS A 0 192 . 7.542    -2.946  -1.035  1.00 94.84 192 A 1 
ATOM 1509 C CE1 . HIS A 0 192 . 7.288    -2.094  -0.032  1.00 94.84 192 A 1 
ATOM 1510 N NE2 . HIS A 0 192 . 7.692    -2.628  1.138   1.00 94.84 192 A 1 
ATOM 1511 N N   . TYR A 0 193 . 9.052    -6.284  -4.522  1.00 97.54 193 A 1 
ATOM 1512 C CA  . TYR A 0 193 . 10.050   -6.870  -5.407  1.00 97.54 193 A 1 
ATOM 1513 C C   . TYR A 0 193 . 10.977   -5.758  -5.882  1.00 97.54 193 A 1 
ATOM 1514 C CB  . TYR A 0 193 . 9.353    -7.557  -6.586  1.00 97.54 193 A 1 
ATOM 1515 O O   . TYR A 0 193 . 10.501   -4.714  -6.321  1.00 97.54 193 A 1 
ATOM 1516 C CG  . TYR A 0 193 . 10.295   -8.002  -7.689  1.00 97.54 193 A 1 
ATOM 1517 C CD1 . TYR A 0 193 . 10.440   -7.222  -8.855  1.00 97.54 193 A 1 
ATOM 1518 C CD2 . TYR A 0 193 . 11.046   -9.183  -7.538  1.00 97.54 193 A 1 
ATOM 1519 C CE1 . TYR A 0 193 . 11.307   -7.643  -9.883  1.00 97.54 193 A 1 
ATOM 1520 C CE2 . TYR A 0 193 . 11.911   -9.605  -8.566  1.00 97.54 193 A 1 
ATOM 1521 O OH  . TYR A 0 193 . 12.851   -9.257  -10.756 1.00 97.54 193 A 1 
ATOM 1522 C CZ  . TYR A 0 193 . 12.037   -8.843  -9.748  1.00 97.54 193 A 1 
ATOM 1523 N N   . ALA A 0 194 . 12.285   -5.985  -5.828  1.00 97.37 194 A 1 
ATOM 1524 C CA  . ALA A 0 194 . 13.264   -5.088  -6.427  1.00 97.37 194 A 1 
ATOM 1525 C C   . ALA A 0 194 . 14.400   -5.894  -7.058  1.00 97.37 194 A 1 
ATOM 1526 C CB  . ALA A 0 194 . 13.765   -4.087  -5.379  1.00 97.37 194 A 1 
ATOM 1527 O O   . ALA A 0 194 . 14.974   -6.769  -6.407  1.00 97.37 194 A 1 
ATOM 1528 N N   . ARG A 0 195 . 14.729   -5.571  -8.308  1.00 97.64 195 A 1 
ATOM 1529 C CA  . ARG A 0 195 . 15.845   -6.130  -9.071  1.00 97.64 195 A 1 
ATOM 1530 C C   . ARG A 0 195 . 16.690   -5.003  -9.642  1.00 97.64 195 A 1 
ATOM 1531 C CB  . ARG A 0 195 . 15.310   -7.067  -10.163 1.00 97.64 195 A 1 
ATOM 1532 O O   . ARG A 0 195 . 16.167   -4.090  -10.276 1.00 97.64 195 A 1 
ATOM 1533 C CG  . ARG A 0 195 . 16.423   -7.645  -11.056 1.00 97.64 195 A 1 
ATOM 1534 C CD  . ARG A 0 195 . 15.889   -8.592  -12.141 1.00 97.64 195 A 1 
ATOM 1535 N NE  . ARG A 0 195 . 14.929   -7.935  -13.057 1.00 97.64 195 A 1 
ATOM 1536 N NH1 . ARG A 0 195 . 16.421   -6.821  -14.429 1.00 97.64 195 A 1 
ATOM 1537 N NH2 . ARG A 0 195 . 14.295   -6.595  -14.812 1.00 97.64 195 A 1 
ATOM 1538 C CZ  . ARG A 0 195 . 15.215   -7.137  -14.076 1.00 97.64 195 A 1 
ATOM 1539 N N   . GLU A 0 196 . 17.995   -5.109  -9.465  1.00 98.38 196 A 1 
ATOM 1540 C CA  . GLU A 0 196 . 18.997   -4.241  -10.062 1.00 98.38 196 A 1 
ATOM 1541 C C   . GLU A 0 196 . 19.970   -5.099  -10.877 1.00 98.38 196 A 1 
ATOM 1542 C CB  . GLU A 0 196 . 19.679   -3.425  -8.953  1.00 98.38 196 A 1 
ATOM 1543 O O   . GLU A 0 196 . 20.460   -6.118  -10.396 1.00 98.38 196 A 1 
ATOM 1544 C CG  . GLU A 0 196 . 20.675   -2.416  -9.523  1.00 98.38 196 A 1 
ATOM 1545 C CD  . GLU A 0 196 . 21.161   -1.414  -8.470  1.00 98.38 196 A 1 
ATOM 1546 O OE1 . GLU A 0 196 . 21.037   -0.195  -8.721  1.00 98.38 196 A 1 
ATOM 1547 O OE2 . GLU A 0 196 . 21.859   -1.791  -7.506  1.00 98.38 196 A 1 
ATOM 1548 N N   . VAL A 0 197 . 20.225   -4.703  -12.122 1.00 97.97 197 A 1 
ATOM 1549 C CA  . VAL A 0 197 . 21.188   -5.339  -13.027 1.00 97.97 197 A 1 
ATOM 1550 C C   . VAL A 0 197 . 22.179   -4.280  -13.471 1.00 97.97 197 A 1 
ATOM 1551 C CB  . VAL A 0 197 . 20.493   -5.972  -14.248 1.00 97.97 197 A 1 
ATOM 1552 O O   . VAL A 0 197 . 21.757   -3.236  -13.962 1.00 97.97 197 A 1 
ATOM 1553 C CG1 . VAL A 0 197 . 21.493   -6.567  -15.248 1.00 97.97 197 A 1 
ATOM 1554 C CG2 . VAL A 0 197 . 19.554   -7.104  -13.810 1.00 97.97 197 A 1 
ATOM 1555 N N   . ARG A 0 198 . 23.470   -4.561  -13.316 1.00 96.57 198 A 1 
ATOM 1556 C CA  . ARG A 0 198 . 24.571   -3.835  -13.955 1.00 96.57 198 A 1 
ATOM 1557 C C   . ARG A 0 198 . 25.356   -4.806  -14.824 1.00 96.57 198 A 1 
ATOM 1558 C CB  . ARG A 0 198 . 25.506   -3.191  -12.932 1.00 96.57 198 A 1 
ATOM 1559 O O   . ARG A 0 198 . 25.569   -5.938  -14.388 1.00 96.57 198 A 1 
ATOM 1560 C CG  . ARG A 0 198 . 24.820   -2.110  -12.096 1.00 96.57 198 A 1 
ATOM 1561 C CD  . ARG A 0 198 . 25.841   -1.551  -11.098 1.00 96.57 198 A 1 
ATOM 1562 N NE  . ARG A 0 198 . 25.222   -0.601  -10.156 1.00 96.57 198 A 1 
ATOM 1563 N NH1 . ARG A 0 198 . 24.227   -2.146  -8.771  1.00 96.57 198 A 1 
ATOM 1564 N NH2 . ARG A 0 198 . 23.905   -0.001  -8.395  1.00 96.57 198 A 1 
ATOM 1565 C CZ  . ARG A 0 198 . 24.473   -0.918  -9.117  1.00 96.57 198 A 1 
ATOM 1566 N N   . ALA A 0 199 . 25.748   -4.377  -16.010 1.00 95.33 199 A 1 
ATOM 1567 C CA  . ALA A 0 199 . 26.689   -5.079  -16.864 1.00 95.33 199 A 1 
ATOM 1568 C C   . ALA A 0 199 . 27.569   -4.052  -17.575 1.00 95.33 199 A 1 
ATOM 1569 C CB  . ALA A 0 199 . 25.924   -5.956  -17.863 1.00 95.33 199 A 1 
ATOM 1570 O O   . ALA A 0 199 . 27.074   -2.993  -17.952 1.00 95.33 199 A 1 
ATOM 1571 N N   . ASP A 0 200 . 28.828   -4.418  -17.749 1.00 92.01 200 A 1 
ATOM 1572 C CA  . ASP A 0 200 . 29.906   -3.649  -18.367 1.00 92.01 200 A 1 
ATOM 1573 C C   . ASP A 0 200 . 30.629   -4.625  -19.324 1.00 92.01 200 A 1 
ATOM 1574 C CB  . ASP A 0 200 . 30.729   -3.047  -17.205 1.00 92.01 200 A 1 
ATOM 1575 O O   . ASP A 0 200 . 30.775   -5.817  -19.011 1.00 92.01 200 A 1 
ATOM 1576 C CG  . ASP A 0 200 . 32.144   -2.540  -17.499 1.00 92.01 200 A 1 
ATOM 1577 O OD1 . ASP A 0 200 . 32.573   -1.657  -16.721 1.00 92.01 200 A 1 
ATOM 1578 O OD2 . ASP A 0 200 . 32.821   -3.160  -18.350 1.00 92.01 200 A 1 
ATOM 1579 N N   . ASP A 0 201 . 30.952   -4.173  -20.540 1.00 91.27 201 A 1 
ATOM 1580 C CA  . ASP A 0 201 . 31.620   -4.957  -21.593 1.00 91.27 201 A 1 
ATOM 1581 C C   . ASP A 0 201 . 32.681   -4.120  -22.331 1.00 91.27 201 A 1 
ATOM 1582 C CB  . ASP A 0 201 . 30.572   -5.634  -22.509 1.00 91.27 201 A 1 
ATOM 1583 O O   . ASP A 0 201 . 32.575   -3.866  -23.536 1.00 91.27 201 A 1 
ATOM 1584 C CG  . ASP A 0 201 . 31.129   -6.408  -23.714 1.00 91.27 201 A 1 
ATOM 1585 O OD1 . ASP A 0 201 . 32.206   -7.036  -23.660 1.00 91.27 201 A 1 
ATOM 1586 O OD2 . ASP A 0 201 . 30.410   -6.631  -24.720 1.00 91.27 201 A 1 
ATOM 1587 N N   . ASP A 0 202 . 33.714   -3.726  -21.582 1.00 88.02 202 A 1 
ATOM 1588 C CA  . ASP A 0 202 . 34.949   -3.112  -22.079 1.00 88.02 202 A 1 
ATOM 1589 C C   . ASP A 0 202 . 35.645   -3.946  -23.173 1.00 88.02 202 A 1 
ATOM 1590 C CB  . ASP A 0 202 . 35.938   -2.916  -20.907 1.00 88.02 202 A 1 
ATOM 1591 O O   . ASP A 0 202 . 35.952   -5.134  -23.016 1.00 88.02 202 A 1 
ATOM 1592 C CG  . ASP A 0 202 . 35.785   -1.606  -20.123 1.00 88.02 202 A 1 
ATOM 1593 O OD1 . ASP A 0 202 . 35.092   -0.704  -20.638 1.00 88.02 202 A 1 
ATOM 1594 O OD2 . ASP A 0 202 . 36.513   -1.465  -19.110 1.00 88.02 202 A 1 
ATOM 1595 N N   . GLN A 0 203 . 35.975   -3.301  -24.294 1.00 83.21 203 A 1 
ATOM 1596 C CA  . GLN A 0 203 . 36.754   -3.851  -25.406 1.00 83.21 203 A 1 
ATOM 1597 C C   . GLN A 0 203 . 37.786   -2.829  -25.878 1.00 83.21 203 A 1 
ATOM 1598 C CB  . GLN A 0 203 . 35.819   -4.236  -26.570 1.00 83.21 203 A 1 
ATOM 1599 O O   . GLN A 0 203 . 37.436   -1.703  -26.212 1.00 83.21 203 A 1 
ATOM 1600 C CG  . GLN A 0 203 . 34.982   -5.468  -26.214 1.00 83.21 203 A 1 
ATOM 1601 C CD  . GLN A 0 203 . 33.885   -5.808  -27.212 1.00 83.21 203 A 1 
ATOM 1602 N NE2 . GLN A 0 203 . 32.744   -6.235  -26.719 1.00 83.21 203 A 1 
ATOM 1603 O OE1 . GLN A 0 203 . 34.034   -5.795  -28.430 1.00 83.21 203 A 1 
ATOM 1604 N N   . TRP A 0 204 . 39.055   -3.226  -25.993 1.00 76.60 204 A 1 
ATOM 1605 C CA  . TRP A 0 204 . 40.098   -2.346  -26.532 1.00 76.60 204 A 1 
ATOM 1606 C C   . TRP A 0 204 . 41.132   -3.089  -27.372 1.00 76.60 204 A 1 
ATOM 1607 C CB  . TRP A 0 204 . 40.790   -1.560  -25.409 1.00 76.60 204 A 1 
ATOM 1608 O O   . TRP A 0 204 . 41.372   -4.288  -27.197 1.00 76.60 204 A 1 
ATOM 1609 C CG  . TRP A 0 204 . 41.656   -2.383  -24.507 1.00 76.60 204 A 1 
ATOM 1610 C CD1 . TRP A 0 204 . 42.988   -2.578  -24.638 1.00 76.60 204 A 1 
ATOM 1611 C CD2 . TRP A 0 204 . 41.258   -3.129  -23.323 1.00 76.60 204 A 1 
ATOM 1612 C CE2 . TRP A 0 204 . 42.409   -3.774  -22.779 1.00 76.60 204 A 1 
ATOM 1613 C CE3 . TRP A 0 204 . 40.038   -3.302  -22.645 1.00 76.60 204 A 1 
ATOM 1614 N NE1 . TRP A 0 204 . 43.437   -3.402  -23.624 1.00 76.60 204 A 1 
ATOM 1615 C CH2 . TRP A 0 204 . 41.110   -4.720  -20.969 1.00 76.60 204 A 1 
ATOM 1616 C CZ2 . TRP A 0 204 . 42.349   -4.569  -21.621 1.00 76.60 204 A 1 
ATOM 1617 C CZ3 . TRP A 0 204 . 39.969   -4.079  -21.481 1.00 76.60 204 A 1 
ATOM 1618 N N   . ALA A 0 205 . 41.780   -2.347  -28.263 1.00 75.14 205 A 1 
ATOM 1619 C CA  . ALA A 0 205 . 42.972   -2.745  -28.988 1.00 75.14 205 A 1 
ATOM 1620 C C   . ALA A 0 205 . 44.003   -1.606  -28.981 1.00 75.14 205 A 1 
ATOM 1621 C CB  . ALA A 0 205 . 42.586   -3.158  -30.413 1.00 75.14 205 A 1 
ATOM 1622 O O   . ALA A 0 205 . 43.644   -0.437  -29.092 1.00 75.14 205 A 1 
ATOM 1623 N N   . GLU A 0 206 . 45.278   -1.970  -28.878 1.00 69.31 206 A 1 
ATOM 1624 C CA  . GLU A 0 206 . 46.427   -1.104  -29.156 1.00 69.31 206 A 1 
ATOM 1625 C C   . GLU A 0 206 . 47.355   -1.862  -30.109 1.00 69.31 206 A 1 
ATOM 1626 C CB  . GLU A 0 206 . 47.233   -0.791  -27.878 1.00 69.31 206 A 1 
ATOM 1627 O O   . GLU A 0 206 . 47.700   -3.014  -29.822 1.00 69.31 206 A 1 
ATOM 1628 C CG  . GLU A 0 206 . 46.573   0.110   -26.823 1.00 69.31 206 A 1 
ATOM 1629 C CD  . GLU A 0 206 . 47.513   0.348   -25.619 1.00 69.31 206 A 1 
ATOM 1630 O OE1 . GLU A 0 206 . 47.031   0.471   -24.473 1.00 69.31 206 A 1 
ATOM 1631 O OE2 . GLU A 0 206 . 48.758   0.439   -25.807 1.00 69.31 206 A 1 
ATOM 1632 N N   . ASP A 0 207 . 47.819   -1.220  -31.176 1.00 70.24 207 A 1 
ATOM 1633 C CA  . ASP A 0 207 . 49.037   -1.632  -31.878 1.00 70.24 207 A 1 
ATOM 1634 C C   . ASP A 0 207 . 50.133   -0.578  -31.683 1.00 70.24 207 A 1 
ATOM 1635 C CB  . ASP A 0 207 . 48.765   -2.037  -33.335 1.00 70.24 207 A 1 
ATOM 1636 O O   . ASP A 0 207 . 49.867   0.554   -31.295 1.00 70.24 207 A 1 
ATOM 1637 C CG  . ASP A 0 207 . 48.229   -0.936  -34.251 1.00 70.24 207 A 1 
ATOM 1638 O OD1 . ASP A 0 207 . 48.555   0.242   -33.991 1.00 70.24 207 A 1 
ATOM 1639 O OD2 . ASP A 0 207 . 47.539   -1.330  -35.221 1.00 70.24 207 A 1 
ATOM 1640 N N   . ARG A 0 208 . 51.406   -0.969  -31.785 1.00 62.72 208 A 1 
ATOM 1641 C CA  . ARG A 0 208 . 52.556   -0.066  -31.611 1.00 62.72 208 A 1 
ATOM 1642 C C   . ARG A 0 208 . 53.672   -0.497  -32.545 1.00 62.72 208 A 1 
ATOM 1643 C CB  . ARG A 0 208 . 53.059   -0.047  -30.146 1.00 62.72 208 A 1 
ATOM 1644 O O   . ARG A 0 208 . 54.407   -1.432  -32.216 1.00 62.72 208 A 1 
ATOM 1645 C CG  . ARG A 0 208 . 52.002   0.390   -29.126 1.00 62.72 208 A 1 
ATOM 1646 C CD  . ARG A 0 208 . 52.510   0.616   -27.701 1.00 62.72 208 A 1 
ATOM 1647 N NE  . ARG A 0 208 . 51.443   1.180   -26.839 1.00 62.72 208 A 1 
ATOM 1648 N NH1 . ARG A 0 208 . 51.658   3.415   -27.366 1.00 62.72 208 A 1 
ATOM 1649 N NH2 . ARG A 0 208 . 50.082   2.756   -25.948 1.00 62.72 208 A 1 
ATOM 1650 C CZ  . ARG A 0 208 . 51.080   2.445   -26.715 1.00 62.72 208 A 1 
ATOM 1651 N N   . ASP A 0 209 . 53.848   0.227   -33.641 1.00 68.20 209 A 1 
ATOM 1652 C CA  . ASP A 0 209 . 54.910   -0.031  -34.604 1.00 68.20 209 A 1 
ATOM 1653 C C   . ASP A 0 209 . 56.065   0.975   -34.434 1.00 68.20 209 A 1 
ATOM 1654 C CB  . ASP A 0 209 . 54.335   -0.106  -36.035 1.00 68.20 209 A 1 
ATOM 1655 O O   . ASP A 0 209 . 55.899   2.171   -34.182 1.00 68.20 209 A 1 
ATOM 1656 C CG  . ASP A 0 209 . 54.111   -1.532  -36.584 1.00 68.20 209 A 1 
ATOM 1657 O OD1 . ASP A 0 209 . 54.368   -2.512  -35.848 1.00 68.20 209 A 1 
ATOM 1658 O OD2 . ASP A 0 209 . 53.872   -1.675  -37.810 1.00 68.20 209 A 1 
ATOM 1659 N N   . GLN A 0 210 . 57.303   0.471   -34.496 1.00 51.00 210 A 1 
ATOM 1660 C CA  . GLN A 0 210 . 58.507   1.310   -34.464 1.00 51.00 210 A 1 
ATOM 1661 C C   . GLN A 0 210 . 59.496   0.899   -35.552 1.00 51.00 210 A 1 
ATOM 1662 C CB  . GLN A 0 210 . 59.160   1.345   -33.068 1.00 51.00 210 A 1 
ATOM 1663 O O   . GLN A 0 210 . 60.182   -0.127  -35.474 1.00 51.00 210 A 1 
ATOM 1664 C CG  . GLN A 0 210 . 58.256   2.059   -32.052 1.00 51.00 210 A 1 
ATOM 1665 C CD  . GLN A 0 210 . 58.898   2.362   -30.702 1.00 51.00 210 A 1 
ATOM 1666 N NE2 . GLN A 0 210 . 58.170   3.041   -29.842 1.00 51.00 210 A 1 
ATOM 1667 O OE1 . GLN A 0 210 . 60.035   2.038   -30.378 1.00 51.00 210 A 1 
ATOM 1668 N N   . TYR A 0 211 . 59.625   1.767   -36.554 1.00 55.65 211 A 1 
ATOM 1669 C CA  . TYR A 0 211 . 60.472   1.589   -37.724 1.00 55.65 211 A 1 
ATOM 1670 C C   . TYR A 0 211 . 61.711   2.491   -37.654 1.00 55.65 211 A 1 
ATOM 1671 C CB  . TYR A 0 211 . 59.631   1.828   -38.986 1.00 55.65 211 A 1 
ATOM 1672 O O   . TYR A 0 211 . 61.772   3.566   -38.250 1.00 55.65 211 A 1 
ATOM 1673 C CG  . TYR A 0 211 . 58.533   0.805   -39.201 1.00 55.65 211 A 1 
ATOM 1674 C CD1 . TYR A 0 211 . 58.868   -0.480  -39.668 1.00 55.65 211 A 1 
ATOM 1675 C CD2 . TYR A 0 211 . 57.188   1.121   -38.924 1.00 55.65 211 A 1 
ATOM 1676 C CE1 . TYR A 0 211 . 57.864   -1.456  -39.839 1.00 55.65 211 A 1 
ATOM 1677 C CE2 . TYR A 0 211 . 56.185   0.151   -39.104 1.00 55.65 211 A 1 
ATOM 1678 O OH  . TYR A 0 211 . 55.583   -2.116  -39.666 1.00 55.65 211 A 1 
ATOM 1679 C CZ  . TYR A 0 211 . 56.520   -1.145  -39.538 1.00 55.65 211 A 1 
ATOM 1680 N N   . ALA A 0 212 . 62.760   2.020   -36.974 1.00 50.87 212 A 1 
ATOM 1681 C CA  . ALA A 0 212 . 64.073   2.671   -36.975 1.00 50.87 212 A 1 
ATOM 1682 C C   . ALA A 0 212 . 64.979   2.090   -38.079 1.00 50.87 212 A 1 
ATOM 1683 C CB  . ALA A 0 212 . 64.681   2.565   -35.572 1.00 50.87 212 A 1 
ATOM 1684 O O   . ALA A 0 212 . 65.665   1.076   -37.888 1.00 50.87 212 A 1 
ATOM 1685 N N   . LYS A 0 213 . 65.006   2.726   -39.258 1.00 47.75 213 A 1 
ATOM 1686 C CA  . LYS A 0 213 . 65.802   2.250   -40.399 1.00 47.75 213 A 1 
ATOM 1687 C C   . LYS A 0 213 . 67.129   3.004   -40.505 1.00 47.75 213 A 1 
ATOM 1688 C CB  . LYS A 0 213 . 64.945   2.303   -41.667 1.00 47.75 213 A 1 
ATOM 1689 O O   . LYS A 0 213 . 67.211   4.066   -41.100 1.00 47.75 213 A 1 
ATOM 1690 C CG  . LYS A 0 213 . 65.605   1.525   -42.812 1.00 47.75 213 A 1 
ATOM 1691 C CD  . LYS A 0 213 . 64.615   1.412   -43.971 1.00 47.75 213 A 1 
ATOM 1692 C CE  . LYS A 0 213 . 65.270   0.757   -45.182 1.00 47.75 213 A 1 
ATOM 1693 N NZ  . LYS A 0 213 . 64.275   0.568   -46.260 1.00 47.75 213 A 1 
ATOM 1694 N N   . GLY A 0 214 . 68.184   2.419   -39.937 1.00 43.67 214 A 1 
ATOM 1695 C CA  . GLY A 0 214 . 69.532   3.000   -39.946 1.00 43.67 214 A 1 
ATOM 1696 C C   . GLY A 0 214 . 70.171   3.143   -41.335 1.00 43.67 214 A 1 
ATOM 1697 O O   . GLY A 0 214 . 69.938   2.316   -42.221 1.00 43.67 214 A 1 
ATOM 1698 N N   . ASP A 0 215 . 71.013   4.170   -41.480 1.00 42.65 215 A 1 
ATOM 1699 C CA  . ASP A 0 215 . 71.676   4.587   -42.721 1.00 42.65 215 A 1 
ATOM 1700 C C   . ASP A 0 215 . 72.394   3.441   -43.460 1.00 42.65 215 A 1 
ATOM 1701 C CB  . ASP A 0 215 . 72.696   5.701   -42.415 1.00 42.65 215 A 1 
ATOM 1702 O O   . ASP A 0 215 . 73.345   2.832   -42.962 1.00 42.65 215 A 1 
ATOM 1703 C CG  . ASP A 0 215 . 72.076   6.944   -41.773 1.00 42.65 215 A 1 
ATOM 1704 O OD1 . ASP A 0 215 . 70.988   7.337   -42.238 1.00 42.65 215 A 1 
ATOM 1705 O OD2 . ASP A 0 215 . 72.693   7.467   -40.815 1.00 42.65 215 A 1 
ATOM 1706 N N   . PHE A 0 216 . 71.989   3.171   -44.706 1.00 39.17 216 A 1 
ATOM 1707 C CA  . PHE A 0 216 . 72.665   2.186   -45.553 1.00 39.17 216 A 1 
ATOM 1708 C C   . PHE A 0 216 . 73.865   2.805   -46.272 1.00 39.17 216 A 1 
ATOM 1709 C CB  . PHE A 0 216 . 71.673   1.530   -46.512 1.00 39.17 216 A 1 
ATOM 1710 O O   . PHE A 0 216 . 73.755   3.356   -47.371 1.00 39.17 216 A 1 
ATOM 1711 C CG  . PHE A 0 216 . 72.259   0.453   -47.404 1.00 39.17 216 A 1 
ATOM 1712 C CD1 . PHE A 0 216 . 72.567   0.735   -48.747 1.00 39.17 216 A 1 
ATOM 1713 C CD2 . PHE A 0 216 . 72.472   -0.841  -46.897 1.00 39.17 216 A 1 
ATOM 1714 C CE1 . PHE A 0 216 . 73.091   -0.270  -49.580 1.00 39.17 216 A 1 
ATOM 1715 C CE2 . PHE A 0 216 . 72.993   -1.850  -47.728 1.00 39.17 216 A 1 
ATOM 1716 C CZ  . PHE A 0 216 . 73.303   -1.564  -49.070 1.00 39.17 216 A 1 
ATOM 1717 N N   . ASP A 0 217 . 75.038   2.653   -45.663 1.00 39.01 217 A 1 
ATOM 1718 C CA  . ASP A 0 217 . 76.309   3.134   -46.200 1.00 39.01 217 A 1 
ATOM 1719 C C   . ASP A 0 217 . 76.748   2.294   -47.428 1.00 39.01 217 A 1 
ATOM 1720 C CB  . ASP A 0 217 . 77.334   3.205   -45.044 1.00 39.01 217 A 1 
ATOM 1721 O O   . ASP A 0 217 . 77.527   1.339   -47.356 1.00 39.01 217 A 1 
ATOM 1722 C CG  . ASP A 0 217 . 78.253   4.432   -45.091 1.00 39.01 217 A 1 
ATOM 1723 O OD1 . ASP A 0 217 . 78.194   5.184   -46.093 1.00 39.01 217 A 1 
ATOM 1724 O OD2 . ASP A 0 217 . 79.069   4.572   -44.152 1.00 39.01 217 A 1 
ATOM 1725 N N   . ALA A 0 218 . 76.205   2.623   -48.606 1.00 35.38 218 A 1 
ATOM 1726 C CA  . ALA A 0 218 . 76.322   1.837   -49.844 1.00 35.38 218 A 1 
ATOM 1727 C C   . ALA A 0 218 . 77.749   1.748   -50.448 1.00 35.38 218 A 1 
ATOM 1728 C CB  . ALA A 0 218 . 75.315   2.404   -50.855 1.00 35.38 218 A 1 
ATOM 1729 O O   . ALA A 0 218 . 77.950   1.138   -51.505 1.00 35.38 218 A 1 
ATOM 1730 N N   . TYR A 0 219 . 78.762   2.329   -49.799 1.00 35.31 219 A 1 
ATOM 1731 C CA  . TYR A 0 219 . 80.112   2.555   -50.334 1.00 35.31 219 A 1 
ATOM 1732 C C   . TYR A 0 219 . 81.097   1.370   -50.223 1.00 35.31 219 A 1 
ATOM 1733 C CB  . TYR A 0 219 . 80.648   3.892   -49.790 1.00 35.31 219 A 1 
ATOM 1734 O O   . TYR A 0 219 . 82.311   1.536   -50.349 1.00 35.31 219 A 1 
ATOM 1735 C CG  . TYR A 0 219 . 80.227   5.056   -50.666 1.00 35.31 219 A 1 
ATOM 1736 C CD1 . TYR A 0 219 . 80.942   5.316   -51.852 1.00 35.31 219 A 1 
ATOM 1737 C CD2 . TYR A 0 219 . 79.108   5.842   -50.330 1.00 35.31 219 A 1 
ATOM 1738 C CE1 . TYR A 0 219 . 80.541   6.362   -52.705 1.00 35.31 219 A 1 
ATOM 1739 C CE2 . TYR A 0 219 . 78.703   6.889   -51.181 1.00 35.31 219 A 1 
ATOM 1740 O OH  . TYR A 0 219 . 79.040   8.159   -53.196 1.00 35.31 219 A 1 
ATOM 1741 C CZ  . TYR A 0 219 . 79.420   7.150   -52.370 1.00 35.31 219 A 1 
ATOM 1742 N N   . GLY A 0 220 . 80.607   0.135   -50.074 1.00 34.73 220 A 1 
ATOM 1743 C CA  . GLY A 0 220 . 81.458   -1.056  -49.913 1.00 34.73 220 A 1 
ATOM 1744 C C   . GLY A 0 220 . 82.126   -1.628  -51.181 1.00 34.73 220 A 1 
ATOM 1745 O O   . GLY A 0 220 . 82.978   -2.505  -51.065 1.00 34.73 220 A 1 
ATOM 1746 N N   . ARG A 0 221 . 81.751   -1.206  -52.403 1.00 33.55 221 A 1 
ATOM 1747 C CA  . ARG A 0 221 . 82.013   -1.994  -53.639 1.00 33.55 221 A 1 
ATOM 1748 C C   . ARG A 0 221 . 83.094   -1.494  -54.618 1.00 33.55 221 A 1 
ATOM 1749 C CB  . ARG A 0 221 . 80.675   -2.393  -54.312 1.00 33.55 221 A 1 
ATOM 1750 O O   . ARG A 0 221 . 83.201   -2.043  -55.710 1.00 33.55 221 A 1 
ATOM 1751 C CG  . ARG A 0 221 . 80.317   -3.848  -53.954 1.00 33.55 221 A 1 
ATOM 1752 C CD  . ARG A 0 221 . 79.126   -4.412  -54.742 1.00 33.55 221 A 1 
ATOM 1753 N NE  . ARG A 0 221 . 77.818   -4.022  -54.172 1.00 33.55 221 A 1 
ATOM 1754 N NH1 . ARG A 0 221 . 76.842   -6.112  -54.054 1.00 33.55 221 A 1 
ATOM 1755 N NH2 . ARG A 0 221 . 75.695   -4.324  -53.396 1.00 33.55 221 A 1 
ATOM 1756 C CZ  . ARG A 0 221 . 76.799   -4.819  -53.880 1.00 33.55 221 A 1 
ATOM 1757 N N   . ALA A 0 222 . 83.929   -0.519  -54.248 1.00 32.46 222 A 1 
ATOM 1758 C CA  . ALA A 0 222 . 84.952   0.049   -55.150 1.00 32.46 222 A 1 
ATOM 1759 C C   . ALA A 0 222 . 86.400   -0.468  -54.951 1.00 32.46 222 A 1 
ATOM 1760 C CB  . ALA A 0 222 . 84.870   1.578   -55.058 1.00 32.46 222 A 1 
ATOM 1761 O O   . ALA A 0 222 . 87.281   -0.139  -55.743 1.00 32.46 222 A 1 
ATOM 1762 N N   . ALA A 0 223 . 86.684   -1.273  -53.919 1.00 31.36 223 A 1 
ATOM 1763 C CA  . ALA A 0 223 . 88.062   -1.574  -53.496 1.00 31.36 223 A 1 
ATOM 1764 C C   . ALA A 0 223 . 88.837   -2.602  -54.360 1.00 31.36 223 A 1 
ATOM 1765 C CB  . ALA A 0 223 . 88.033   -1.959  -52.011 1.00 31.36 223 A 1 
ATOM 1766 O O   . ALA A 0 223 . 90.004   -2.874  -54.088 1.00 31.36 223 A 1 
ATOM 1767 N N   . SER A 0 224 . 88.239   -3.159  -55.419 1.00 37.74 224 A 1 
ATOM 1768 C CA  . SER A 0 224 . 88.871   -4.171  -56.290 1.00 37.74 224 A 1 
ATOM 1769 C C   . SER A 0 224 . 89.669   -3.589  -57.471 1.00 37.74 224 A 1 
ATOM 1770 C CB  . SER A 0 224 . 87.849   -5.216  -56.755 1.00 37.74 224 A 1 
ATOM 1771 O O   . SER A 0 224 . 89.839   -4.256  -58.487 1.00 37.74 224 A 1 
ATOM 1772 O OG  . SER A 0 224 . 87.146   -5.748  -55.647 1.00 37.74 224 A 1 
ATOM 1773 N N   . ALA A 0 225 . 90.201   -2.370  -57.345 1.00 30.03 225 A 1 
ATOM 1774 C CA  . ALA A 0 225 . 91.150   -1.775  -58.298 1.00 30.03 225 A 1 
ATOM 1775 C C   . ALA A 0 225 . 92.619   -2.069  -57.909 1.00 30.03 225 A 1 
ATOM 1776 C CB  . ALA A 0 225 . 90.821   -0.287  -58.466 1.00 30.03 225 A 1 
ATOM 1777 O O   . ALA A 0 225 . 93.488   -1.197  -57.949 1.00 30.03 225 A 1 
ATOM 1778 N N   . GLY A 0 226 . 92.889   -3.303  -57.475 1.00 32.13 226 A 1 
ATOM 1779 C CA  . GLY A 0 226 . 94.203   -3.748  -57.020 1.00 32.13 226 A 1 
ATOM 1780 C C   . GLY A 0 226 . 95.071   -4.289  -58.156 1.00 32.13 226 A 1 
ATOM 1781 O O   . GLY A 0 226 . 94.717   -5.276  -58.789 1.00 32.13 226 A 1 
ATOM 1782 N N   . GLN A 0 227 . 96.247   -3.684  -58.332 1.00 32.79 227 A 1 
ATOM 1783 C CA  . GLN A 0 227 . 97.384   -4.199  -59.106 1.00 32.79 227 A 1 
ATOM 1784 C C   . GLN A 0 227 . 97.194   -4.327  -60.633 1.00 32.79 227 A 1 
ATOM 1785 C CB  . GLN A 0 227 . 97.923   -5.467  -58.423 1.00 32.79 227 A 1 
ATOM 1786 O O   . GLN A 0 227 . 96.993   -5.397  -61.202 1.00 32.79 227 A 1 
ATOM 1787 C CG  . GLN A 0 227 . 99.346   -5.802  -58.883 1.00 32.79 227 A 1 
ATOM 1788 C CD  . GLN A 0 227 . 99.969   -6.908  -58.039 1.00 32.79 227 A 1 
ATOM 1789 N NE2 . GLN A 0 227 . 100.675  -7.833  -58.647 1.00 32.79 227 A 1 
ATOM 1790 O OE1 . GLN A 0 227 . 99.858   -6.952  -56.826 1.00 32.79 227 A 1 
ATOM 1791 N N   . SER A 0 228 . 97.441   -3.205  -61.315 1.00 31.25 228 A 1 
ATOM 1792 C CA  . SER A 0 228 . 97.784   -3.160  -62.742 1.00 31.25 228 A 1 
ATOM 1793 C C   . SER A 0 228 . 99.105   -3.900  -63.025 1.00 31.25 228 A 1 
ATOM 1794 C CB  . SER A 0 228 . 97.865   -1.686  -63.181 1.00 31.25 228 A 1 
ATOM 1795 O O   . SER A 0 228 . 100.173  -3.285  -63.094 1.00 31.25 228 A 1 
ATOM 1796 O OG  . SER A 0 228 . 98.531   -1.541  -64.420 1.00 31.25 228 A 1 
ATOM 1797 N N   . THR A 0 229 . 99.049   -5.210  -63.260 1.00 36.76 229 A 1 
ATOM 1798 C CA  . THR A 0 229 . 100.101  -5.909  -64.012 1.00 36.76 229 A 1 
ATOM 1799 C C   . THR A 0 229 . 99.861   -5.674  -65.504 1.00 36.76 229 A 1 
ATOM 1800 C CB  . THR A 0 229 . 100.168  -7.401  -63.654 1.00 36.76 229 A 1 
ATOM 1801 O O   . THR A 0 229 . 98.789   -5.979  -66.022 1.00 36.76 229 A 1 
ATOM 1802 C CG2 . THR A 0 229 . 101.213  -8.160  -64.473 1.00 36.76 229 A 1 
ATOM 1803 O OG1 . THR A 0 229 . 100.571  -7.533  -62.306 1.00 36.76 229 A 1 
ATOM 1804 N N   . MET A 0 230 . 100.847  -5.102  -66.201 1.00 37.16 230 A 1 
ATOM 1805 C CA  . MET A 0 230 . 100.740  -4.788  -67.630 1.00 37.16 230 A 1 
ATOM 1806 C C   . MET A 0 230 . 100.505  -6.058  -68.465 1.00 37.16 230 A 1 
ATOM 1807 C CB  . MET A 0 230 . 102.019  -4.081  -68.118 1.00 37.16 230 A 1 
ATOM 1808 O O   . MET A 0 230 . 101.429  -6.848  -68.642 1.00 37.16 230 A 1 
ATOM 1809 C CG  . MET A 0 230 . 102.173  -2.645  -67.607 1.00 37.16 230 A 1 
ATOM 1810 S SD  . MET A 0 230 . 103.647  -1.824  -68.273 1.00 37.16 230 A 1 
ATOM 1811 C CE  . MET A 0 230 . 103.328  -0.116  -67.757 1.00 37.16 230 A 1 
ATOM 1812 N N   . GLY A 0 231 . 99.299   -6.210  -69.028 1.00 30.59 231 A 1 
ATOM 1813 C CA  . GLY A 0 231 . 99.045   -7.131  -70.142 1.00 30.59 231 A 1 
ATOM 1814 C C   . GLY A 0 231 . 97.965   -8.206  -69.964 1.00 30.59 231 A 1 
ATOM 1815 O O   . GLY A 0 231 . 98.258   -9.370  -70.210 1.00 30.59 231 A 1 
ATOM 1816 N N   . SER A 0 232 . 96.712   -7.846  -69.646 1.00 35.31 232 A 1 
ATOM 1817 C CA  . SER A 0 232 . 95.539   -8.555  -70.205 1.00 35.31 232 A 1 
ATOM 1818 C C   . SER A 0 232 . 94.241   -7.727  -70.149 1.00 35.31 232 A 1 
ATOM 1819 C CB  . SER A 0 232 . 95.301   -9.937  -69.580 1.00 35.31 232 A 1 
ATOM 1820 O O   . SER A 0 232 . 94.167   -6.692  -69.498 1.00 35.31 232 A 1 
ATOM 1821 O OG  . SER A 0 232 . 94.562   -10.719 -70.509 1.00 35.31 232 A 1 
ATOM 1822 N N   . GLN A 0 233 . 93.255   -8.198  -70.904 1.00 33.95 233 A 1 
ATOM 1823 C CA  . GLN A 0 233 . 92.066   -7.564  -71.481 1.00 33.95 233 A 1 
ATOM 1824 C C   . GLN A 0 233 . 90.917   -7.171  -70.510 1.00 33.95 233 A 1 
ATOM 1825 C CB  . GLN A 0 233 . 91.550   -8.583  -72.524 1.00 33.95 233 A 1 
ATOM 1826 O O   . GLN A 0 233 . 90.707   -7.791  -69.474 1.00 33.95 233 A 1 
ATOM 1827 C CG  . GLN A 0 233 . 92.571   -8.899  -73.643 1.00 33.95 233 A 1 
ATOM 1828 C CD  . GLN A 0 233 . 92.208   -10.104 -74.512 1.00 33.95 233 A 1 
ATOM 1829 N NE2 . GLN A 0 233 . 92.856   -10.270 -75.644 1.00 33.95 233 A 1 
ATOM 1830 O OE1 . GLN A 0 233 . 91.390   -10.947 -74.194 1.00 33.95 233 A 1 
ATOM 1831 N N   . ASP A 0 234 . 90.111   -6.191  -70.951 1.00 31.21 234 A 1 
ATOM 1832 C CA  . ASP A 0 234 . 88.653   -6.037  -70.741 1.00 31.21 234 A 1 
ATOM 1833 C C   . ASP A 0 234 . 88.021   -5.862  -69.335 1.00 31.21 234 A 1 
ATOM 1834 C CB  . ASP A 0 234 . 87.904   -7.054  -71.627 1.00 31.21 234 A 1 
ATOM 1835 O O   . ASP A 0 234 . 87.137   -6.610  -68.919 1.00 31.21 234 A 1 
ATOM 1836 C CG  . ASP A 0 234 . 88.097   -6.794  -73.126 1.00 31.21 234 A 1 
ATOM 1837 O OD1 . ASP A 0 234 . 88.549   -5.676  -73.477 1.00 31.21 234 A 1 
ATOM 1838 O OD2 . ASP A 0 234 . 87.740   -7.691  -73.916 1.00 31.21 234 A 1 
ATOM 1839 N N   . PHE A 0 235 . 88.267   -4.713  -68.691 1.00 32.69 235 A 1 
ATOM 1840 C CA  . PHE A 0 235 . 87.522   -4.247  -67.498 1.00 32.69 235 A 1 
ATOM 1841 C C   . PHE A 0 235 . 86.234   -3.434  -67.795 1.00 32.69 235 A 1 
ATOM 1842 C CB  . PHE A 0 235 . 88.480   -3.506  -66.552 1.00 32.69 235 A 1 
ATOM 1843 O O   . PHE A 0 235 . 85.891   -2.504  -67.068 1.00 32.69 235 A 1 
ATOM 1844 C CG  . PHE A 0 235 . 89.513   -4.416  -65.929 1.00 32.69 235 A 1 
ATOM 1845 C CD1 . PHE A 0 235 . 89.163   -5.203  -64.815 1.00 32.69 235 A 1 
ATOM 1846 C CD2 . PHE A 0 235 . 90.809   -4.503  -66.471 1.00 32.69 235 A 1 
ATOM 1847 C CE1 . PHE A 0 235 . 90.107   -6.073  -64.244 1.00 32.69 235 A 1 
ATOM 1848 C CE2 . PHE A 0 235 . 91.750   -5.376  -65.901 1.00 32.69 235 A 1 
ATOM 1849 C CZ  . PHE A 0 235 . 91.400   -6.160  -64.787 1.00 32.69 235 A 1 
ATOM 1850 N N   . LYS A 0 236 . 85.494   -3.729  -68.875 1.00 31.66 236 A 1 
ATOM 1851 C CA  . LYS A 0 236 . 84.439   -2.823  -69.403 1.00 31.66 236 A 1 
ATOM 1852 C C   . LYS A 0 236 . 82.977   -3.108  -68.994 1.00 31.66 236 A 1 
ATOM 1853 C CB  . LYS A 0 236 . 84.647   -2.598  -70.922 1.00 31.66 236 A 1 
ATOM 1854 O O   . LYS A 0 236 . 82.074   -2.598  -69.655 1.00 31.66 236 A 1 
ATOM 1855 C CG  . LYS A 0 236 . 85.023   -1.133  -71.200 1.00 31.66 236 A 1 
ATOM 1856 C CD  . LYS A 0 236 . 85.209   -0.853  -72.696 1.00 31.66 236 A 1 
ATOM 1857 C CE  . LYS A 0 236 . 85.663   0.599   -72.894 1.00 31.66 236 A 1 
ATOM 1858 N NZ  . LYS A 0 236 . 85.861   0.921   -74.330 1.00 31.66 236 A 1 
ATOM 1859 N N   . LYS A 0 237 . 82.704   -3.915  -67.953 1.00 31.61 237 A 1 
ATOM 1860 C CA  . LYS A 0 237 . 81.329   -4.395  -67.635 1.00 31.61 237 A 1 
ATOM 1861 C C   . LYS A 0 237 . 80.900   -4.432  -66.148 1.00 31.61 237 A 1 
ATOM 1862 C CB  . LYS A 0 237 . 81.065   -5.742  -68.352 1.00 31.61 237 A 1 
ATOM 1863 O O   . LYS A 0 237 . 80.019   -5.213  -65.806 1.00 31.61 237 A 1 
ATOM 1864 C CG  . LYS A 0 237 . 80.903   -5.590  -69.873 1.00 31.61 237 A 1 
ATOM 1865 C CD  . LYS A 0 237 . 80.351   -6.880  -70.491 1.00 31.61 237 A 1 
ATOM 1866 C CE  . LYS A 0 237 . 80.113   -6.687  -71.992 1.00 31.61 237 A 1 
ATOM 1867 N NZ  . LYS A 0 237 . 79.566   -7.919  -72.613 1.00 31.61 237 A 1 
ATOM 1868 N N   . ALA A 0 238 . 81.447   -3.594  -65.261 1.00 28.09 238 A 1 
ATOM 1869 C CA  . ALA A 0 238 . 81.105   -3.633  -63.824 1.00 28.09 238 A 1 
ATOM 1870 C C   . ALA A 0 238 . 80.827   -2.252  -63.187 1.00 28.09 238 A 1 
ATOM 1871 C CB  . ALA A 0 238 . 82.187   -4.438  -63.089 1.00 28.09 238 A 1 
ATOM 1872 O O   . ALA A 0 238 . 81.494   -1.850  -62.238 1.00 28.09 238 A 1 
ATOM 1873 N N   . SER A 0 239 . 79.836   -1.504  -63.693 1.00 33.72 239 A 1 
ATOM 1874 C CA  . SER A 0 239 . 79.380   -0.246  -63.053 1.00 33.72 239 A 1 
ATOM 1875 C C   . SER A 0 239 . 77.882   0.055   -63.233 1.00 33.72 239 A 1 
ATOM 1876 C CB  . SER A 0 239 . 80.226   0.964   -63.490 1.00 33.72 239 A 1 
ATOM 1877 O O   . SER A 0 239 . 77.472   1.205   -63.147 1.00 33.72 239 A 1 
ATOM 1878 O OG  . SER A 0 239 . 81.610   0.688   -63.391 1.00 33.72 239 A 1 
ATOM 1879 N N   . TYR A 0 240 . 77.052   -0.965  -63.484 1.00 28.37 240 A 1 
ATOM 1880 C CA  . TYR A 0 240 . 75.592   -0.815  -63.604 1.00 28.37 240 A 1 
ATOM 1881 C C   . TYR A 0 240 . 74.879   -1.375  -62.364 1.00 28.37 240 A 1 
ATOM 1882 C CB  . TYR A 0 240 . 75.091   -1.353  -64.959 1.00 28.37 240 A 1 
ATOM 1883 O O   . TYR A 0 240 . 74.154   -2.364  -62.423 1.00 28.37 240 A 1 
ATOM 1884 C CG  . TYR A 0 240 . 74.254   -0.338  -65.716 1.00 28.37 240 A 1 
ATOM 1885 C CD1 . TYR A 0 240 . 72.869   -0.229  -65.479 1.00 28.37 240 A 1 
ATOM 1886 C CD2 . TYR A 0 240 . 74.880   0.524   -66.638 1.00 28.37 240 A 1 
ATOM 1887 C CE1 . TYR A 0 240 . 72.110   0.729   -66.182 1.00 28.37 240 A 1 
ATOM 1888 C CE2 . TYR A 0 240 . 74.125   1.482   -67.341 1.00 28.37 240 A 1 
ATOM 1889 O OH  . TYR A 0 240 . 71.997   2.499   -67.794 1.00 28.37 240 A 1 
ATOM 1890 C CZ  . TYR A 0 240 . 72.735   1.582   -67.116 1.00 28.37 240 A 1 
ATOM 1891 N N   . GLY A 0 241 . 75.133   -0.750  -61.215 1.00 29.27 241 A 1 
ATOM 1892 C CA  . GLY A 0 241 . 74.351   -0.955  -60.000 1.00 29.27 241 A 1 
ATOM 1893 C C   . GLY A 0 241 . 73.451   0.252   -59.782 1.00 29.27 241 A 1 
ATOM 1894 O O   . GLY A 0 241 . 73.944   1.284   -59.337 1.00 29.27 241 A 1 
ATOM 1895 N N   . ARG A 0 242 . 72.150   0.129   -60.083 1.00 31.17 242 A 1 
ATOM 1896 C CA  . ARG A 0 242 . 71.147   1.049   -59.523 1.00 31.17 242 A 1 
ATOM 1897 C C   . ARG A 0 242 . 71.315   1.009   -58.003 1.00 31.17 242 A 1 
ATOM 1898 C CB  . ARG A 0 242 . 69.712   0.608   -59.874 1.00 31.17 242 A 1 
ATOM 1899 O O   . ARG A 0 242 . 71.169   -0.066  -57.421 1.00 31.17 242 A 1 
ATOM 1900 C CG  . ARG A 0 242 . 69.181   1.091   -61.232 1.00 31.17 242 A 1 
ATOM 1901 C CD  . ARG A 0 242 . 67.738   0.580   -61.389 1.00 31.17 242 A 1 
ATOM 1902 N NE  . ARG A 0 242 . 67.014   1.218   -62.511 1.00 31.17 242 A 1 
ATOM 1903 N NH1 . ARG A 0 242 . 65.006   1.578   -61.420 1.00 31.17 242 A 1 
ATOM 1904 N NH2 . ARG A 0 242 . 65.216   2.164   -63.552 1.00 31.17 242 A 1 
ATOM 1905 C CZ  . ARG A 0 242 . 65.757   1.644   -62.486 1.00 31.17 242 A 1 
ATOM 1906 N N   . GLY A 0 243 . 71.655   2.138   -57.384 1.00 33.70 243 A 1 
ATOM 1907 C CA  . GLY A 0 243 . 71.553   2.262   -55.935 1.00 33.70 243 A 1 
ATOM 1908 C C   . GLY A 0 243 . 70.087   2.085   -55.564 1.00 33.70 243 A 1 
ATOM 1909 O O   . GLY A 0 243 . 69.247   2.784   -56.120 1.00 33.70 243 A 1 
ATOM 1910 N N   . ALA A 0 244 . 69.780   1.112   -54.709 1.00 33.62 244 A 1 
ATOM 1911 C CA  . ALA A 0 244 . 68.442   0.995   -54.151 1.00 33.62 244 A 1 
ATOM 1912 C C   . ALA A 0 244 . 68.224   2.201   -53.232 1.00 33.62 244 A 1 
ATOM 1913 C CB  . ALA A 0 244 . 68.322   -0.345  -53.414 1.00 33.62 244 A 1 
ATOM 1914 O O   . ALA A 0 244 . 69.033   2.416   -52.327 1.00 33.62 244 A 1 
ATOM 1915 N N   . GLU A 0 245 . 67.184   2.995   -53.491 1.00 35.68 245 A 1 
ATOM 1916 C CA  . GLU A 0 245 . 66.857   4.147   -52.656 1.00 35.68 245 A 1 
ATOM 1917 C C   . GLU A 0 245 . 66.528   3.658   -51.231 1.00 35.68 245 A 1 
ATOM 1918 C CB  . GLU A 0 245 . 65.707   4.958   -53.287 1.00 35.68 245 A 1 
ATOM 1919 O O   . GLU A 0 245 . 65.625   2.842   -51.036 1.00 35.68 245 A 1 
ATOM 1920 C CG  . GLU A 0 245 . 66.000   5.532   -54.698 1.00 35.68 245 A 1 
ATOM 1921 C CD  . GLU A 0 245 . 65.540   4.678   -55.903 1.00 35.68 245 A 1 
ATOM 1922 O OE1 . GLU A 0 245 . 65.786   5.104   -57.059 1.00 35.68 245 A 1 
ATOM 1923 O OE2 . GLU A 0 245 . 64.974   3.580   -55.697 1.00 35.68 245 A 1 
ATOM 1924 N N   . TYR A 0 246 . 67.304   4.093   -50.233 1.00 37.42 246 A 1 
ATOM 1925 C CA  . TYR A 0 246 . 67.230   3.564   -48.869 1.00 37.42 246 A 1 
ATOM 1926 C C   . TYR A 0 246 . 66.879   4.683   -47.887 1.00 37.42 246 A 1 
ATOM 1927 C CB  . TYR A 0 246 . 68.535   2.831   -48.520 1.00 37.42 246 A 1 
ATOM 1928 O O   . TYR A 0 246 . 67.666   5.598   -47.673 1.00 37.42 246 A 1 
ATOM 1929 C CG  . TYR A 0 246 . 68.399   1.780   -47.430 1.00 37.42 246 A 1 
ATOM 1930 C CD1 . TYR A 0 246 . 68.463   2.153   -46.075 1.00 37.42 246 A 1 
ATOM 1931 C CD2 . TYR A 0 246 . 68.270   0.417   -47.774 1.00 37.42 246 A 1 
ATOM 1932 C CE1 . TYR A 0 246 . 68.464   1.167   -45.071 1.00 37.42 246 A 1 
ATOM 1933 C CE2 . TYR A 0 246 . 68.244   -0.572  -46.767 1.00 37.42 246 A 1 
ATOM 1934 O OH  . TYR A 0 246 . 68.372   -1.133  -44.426 1.00 37.42 246 A 1 
ATOM 1935 C CZ  . TYR A 0 246 . 68.370   -0.197  -45.412 1.00 37.42 246 A 1 
ATOM 1936 N N   . TRP A 0 247 . 65.674   4.596   -47.324 1.00 36.44 247 A 1 
ATOM 1937 C CA  . TRP A 0 247 . 65.158   5.491   -46.286 1.00 36.44 247 A 1 
ATOM 1938 C C   . TRP A 0 247 . 65.960   5.392   -44.978 1.00 36.44 247 A 1 
ATOM 1939 C CB  . TRP A 0 247 . 63.683   5.145   -46.041 1.00 36.44 247 A 1 
ATOM 1940 O O   . TRP A 0 247 . 66.325   4.282   -44.587 1.00 36.44 247 A 1 
ATOM 1941 C CG  . TRP A 0 247 . 62.695   5.984   -46.787 1.00 36.44 247 A 1 
ATOM 1942 C CD1 . TRP A 0 247 . 62.500   6.036   -48.127 1.00 36.44 247 A 1 
ATOM 1943 C CD2 . TRP A 0 247 . 61.757   6.941   -46.208 1.00 36.44 247 A 1 
ATOM 1944 C CE2 . TRP A 0 247 . 61.009   7.540   -47.264 1.00 36.44 247 A 1 
ATOM 1945 C CE3 . TRP A 0 247 . 61.471   7.365   -44.893 1.00 36.44 247 A 1 
ATOM 1946 N NE1 . TRP A 0 247 . 61.503   6.956   -48.410 1.00 36.44 247 A 1 
ATOM 1947 C CH2 . TRP A 0 247 . 59.760   8.906   -45.712 1.00 36.44 247 A 1 
ATOM 1948 C CZ2 . TRP A 0 247 . 60.020   8.506   -47.034 1.00 36.44 247 A 1 
ATOM 1949 C CZ3 . TRP A 0 247 . 60.487   8.340   -44.652 1.00 36.44 247 A 1 
ATOM 1950 N N   . GLY A 0 248 . 66.174   6.543   -44.327 1.00 43.65 248 A 1 
ATOM 1951 C CA  . GLY A 0 248 . 66.950   6.727   -43.089 1.00 43.65 248 A 1 
ATOM 1952 C C   . GLY A 0 248 . 66.170   7.404   -41.948 1.00 43.65 248 A 1 
ATOM 1953 O O   . GLY A 0 248 . 66.752   8.136   -41.150 1.00 43.65 248 A 1 
ATOM 1954 N N   . GLY A 0 249 . 64.842   7.256   -41.931 1.00 49.55 249 A 1 
ATOM 1955 C CA  . GLY A 0 249 . 63.964   7.835   -40.908 1.00 49.55 249 A 1 
ATOM 1956 C C   . GLY A 0 249 . 63.781   6.931   -39.685 1.00 49.55 249 A 1 
ATOM 1957 O O   . GLY A 0 249 . 63.926   5.707   -39.767 1.00 49.55 249 A 1 
ATOM 1958 N N   . GLU A 0 250 . 63.425   7.557   -38.565 1.00 53.88 250 A 1 
ATOM 1959 C CA  . GLU A 0 250 . 62.675   6.913   -37.484 1.00 53.88 250 A 1 
ATOM 1960 C C   . GLU A 0 250 . 61.199   7.274   -37.703 1.00 53.88 250 A 1 
ATOM 1961 C CB  . GLU A 0 250 . 63.201   7.364   -36.100 1.00 53.88 250 A 1 
ATOM 1962 O O   . GLU A 0 250 . 60.860   8.459   -37.772 1.00 53.88 250 A 1 
ATOM 1963 C CG  . GLU A 0 250 . 64.567   6.726   -35.767 1.00 53.88 250 A 1 
ATOM 1964 C CD  . GLU A 0 250 . 65.273   7.267   -34.502 1.00 53.88 250 A 1 
ATOM 1965 O OE1 . GLU A 0 250 . 66.483   6.959   -34.346 1.00 53.88 250 A 1 
ATOM 1966 O OE2 . GLU A 0 250 . 64.670   8.024   -33.711 1.00 53.88 250 A 1 
ATOM 1967 N N   . GLN A 0 251 . 60.355   6.255   -37.871 1.00 58.22 251 A 1 
ATOM 1968 C CA  . GLN A 0 251 . 58.897   6.379   -37.887 1.00 58.22 251 A 1 
ATOM 1969 C C   . GLN A 0 251 . 58.329   5.586   -36.707 1.00 58.22 251 A 1 
ATOM 1970 C CB  . GLN A 0 251 . 58.297   5.908   -39.226 1.00 58.22 251 A 1 
ATOM 1971 O O   . GLN A 0 251 . 58.857   4.517   -36.376 1.00 58.22 251 A 1 
ATOM 1972 C CG  . GLN A 0 251 . 58.810   6.703   -40.437 1.00 58.22 251 A 1 
ATOM 1973 C CD  . GLN A 0 251 . 58.176   6.225   -41.741 1.00 58.22 251 A 1 
ATOM 1974 N NE2 . GLN A 0 251 . 57.099   6.838   -42.175 1.00 58.22 251 A 1 
ATOM 1975 O OE1 . GLN A 0 251 . 58.650   5.306   -42.399 1.00 58.22 251 A 1 
ATOM 1976 N N   . SER A 0 252 . 57.293   6.120   -36.071 1.00 57.76 252 A 1 
ATOM 1977 C CA  . SER A 0 252 . 56.483   5.395   -35.096 1.00 57.76 252 A 1 
ATOM 1978 C C   . SER A 0 252 . 55.020   5.746   -35.290 1.00 57.76 252 A 1 
ATOM 1979 C CB  . SER A 0 252 . 56.898   5.701   -33.653 1.00 57.76 252 A 1 
ATOM 1980 O O   . SER A 0 252 . 54.664   6.920   -35.174 1.00 57.76 252 A 1 
ATOM 1981 O OG  . SER A 0 252 . 56.730   7.075   -33.343 1.00 57.76 252 A 1 
ATOM 1982 N N   . ASP A 0 253 . 54.245   4.709   -35.531 1.00 67.26 253 A 1 
ATOM 1983 C CA  . ASP A 0 253 . 52.809   4.646   -35.713 1.00 67.26 253 A 1 
ATOM 1984 C C   . ASP A 0 253 . 52.183   3.998   -34.462 1.00 67.26 253 A 1 
ATOM 1985 C CB  . ASP A 0 253 . 52.451   3.948   -37.058 1.00 67.26 253 A 1 
ATOM 1986 O O   . ASP A 0 253 . 52.750   3.080   -33.848 1.00 67.26 253 A 1 
ATOM 1987 C CG  . ASP A 0 253 . 53.412   2.891   -37.679 1.00 67.26 253 A 1 
ATOM 1988 O OD1 . ASP A 0 253 . 54.634   2.846   -37.362 1.00 67.26 253 A 1 
ATOM 1989 O OD2 . ASP A 0 253 . 52.976   2.176   -38.612 1.00 67.26 253 A 1 
ATOM 1990 N N   . TRP A 0 254 . 51.057   4.551   -34.016 1.00 63.95 254 A 1 
ATOM 1991 C CA  . TRP A 0 254 . 50.317   4.090   -32.846 1.00 63.95 254 A 1 
ATOM 1992 C C   . TRP A 0 254 . 48.822   4.255   -33.073 1.00 63.95 254 A 1 
ATOM 1993 C CB  . TRP A 0 254 . 50.737   4.893   -31.595 1.00 63.95 254 A 1 
ATOM 1994 O O   . TRP A 0 254 . 48.338   5.385   -32.977 1.00 63.95 254 A 1 
ATOM 1995 C CG  . TRP A 0 254 . 49.961   4.521   -30.362 1.00 63.95 254 A 1 
ATOM 1996 C CD1 . TRP A 0 254 . 49.932   3.263   -29.915 1.00 63.95 254 A 1 
ATOM 1997 C CD2 . TRP A 0 254 . 48.881   5.189   -29.633 1.00 63.95 254 A 1 
ATOM 1998 C CE2 . TRP A 0 254 . 48.352   4.276   -28.666 1.00 63.95 254 A 1 
ATOM 1999 C CE3 . TRP A 0 254 . 48.221   6.427   -29.749 1.00 63.95 254 A 1 
ATOM 2000 N NE1 . TRP A 0 254 . 48.984   3.086   -28.936 1.00 63.95 254 A 1 
ATOM 2001 C CH2 . TRP A 0 254 . 46.706   5.867   -27.910 1.00 63.95 254 A 1 
ATOM 2002 C CZ2 . TRP A 0 254 . 47.319   4.610   -27.780 1.00 63.95 254 A 1 
ATOM 2003 C CZ3 . TRP A 0 254 . 47.146   6.757   -28.904 1.00 63.95 254 A 1 
ATOM 2004 N N   . ASP A 0 255 . 48.113   3.145   -33.270 1.00 74.73 255 A 1 
ATOM 2005 C CA  . ASP A 0 255 . 46.659   3.146   -33.315 1.00 74.73 255 A 1 
ATOM 2006 C C   . ASP A 0 255 . 46.098   2.558   -32.007 1.00 74.73 255 A 1 
ATOM 2007 C CB  . ASP A 0 255 . 46.117   2.422   -34.567 1.00 74.73 255 A 1 
ATOM 2008 O O   . ASP A 0 255 . 46.609   1.591   -31.420 1.00 74.73 255 A 1 
ATOM 2009 C CG  . ASP A 0 255 . 46.632   2.933   -35.930 1.00 74.73 255 A 1 
ATOM 2010 O OD1 . ASP A 0 255 . 47.215   4.039   -35.990 1.00 74.73 255 A 1 
ATOM 2011 O OD2 . ASP A 0 255 . 46.364   2.239   -36.946 1.00 74.73 255 A 1 
ATOM 2012 N N   . ALA A 0 256 . 44.998   3.139   -31.540 1.00 72.67 256 A 1 
ATOM 2013 C CA  . ALA A 0 256 . 44.176   2.587   -30.479 1.00 72.67 256 A 1 
ATOM 2014 C C   . ALA A 0 256 . 42.700   2.660   -30.854 1.00 72.67 256 A 1 
ATOM 2015 C CB  . ALA A 0 256 . 44.475   3.297   -29.158 1.00 72.67 256 A 1 
ATOM 2016 O O   . ALA A 0 256 . 42.225   3.631   -31.438 1.00 72.67 256 A 1 
ATOM 2017 N N   . TRP A 0 257 . 41.955   1.628   -30.472 1.00 80.13 257 A 1 
ATOM 2018 C CA  . TRP A 0 257 . 40.504   1.601   -30.594 1.00 80.13 257 A 1 
ATOM 2019 C C   . TRP A 0 257 . 39.892   1.044   -29.320 1.00 80.13 257 A 1 
ATOM 2020 C CB  . TRP A 0 257 . 40.078   0.787   -31.821 1.00 80.13 257 A 1 
ATOM 2021 O O   . TRP A 0 257 . 40.384   0.049   -28.779 1.00 80.13 257 A 1 
ATOM 2022 C CG  . TRP A 0 257 . 38.593   0.627   -31.947 1.00 80.13 257 A 1 
ATOM 2023 C CD1 . TRP A 0 257 . 37.743   1.596   -32.348 1.00 80.13 257 A 1 
ATOM 2024 C CD2 . TRP A 0 257 . 37.747   -0.479  -31.504 1.00 80.13 257 A 1 
ATOM 2025 C CE2 . TRP A 0 257 . 36.381   -0.104  -31.684 1.00 80.13 257 A 1 
ATOM 2026 C CE3 . TRP A 0 257 . 37.993   -1.733  -30.902 1.00 80.13 257 A 1 
ATOM 2027 N NE1 . TRP A 0 257 . 36.438   1.178   -32.185 1.00 80.13 257 A 1 
ATOM 2028 C CH2 . TRP A 0 257 . 35.596   -2.183  -30.722 1.00 80.13 257 A 1 
ATOM 2029 C CZ2 . TRP A 0 257 . 35.316   -0.940  -31.317 1.00 80.13 257 A 1 
ATOM 2030 C CZ3 . TRP A 0 257 . 36.931   -2.575  -30.514 1.00 80.13 257 A 1 
ATOM 2031 N N   . GLY A 0 258 . 38.804   1.656   -28.871 1.00 83.53 258 A 1 
ATOM 2032 C CA  . GLY A 0 258 . 38.051   1.208   -27.716 1.00 83.53 258 A 1 
ATOM 2033 C C   . GLY A 0 258 . 36.549   1.255   -27.933 1.00 83.53 258 A 1 
ATOM 2034 O O   . GLY A 0 258 . 36.028   1.962   -28.803 1.00 83.53 258 A 1 
ATOM 2035 N N   . ARG A 0 259 . 35.872   0.447   -27.126 1.00 88.59 259 A 1 
ATOM 2036 C CA  . ARG A 0 259 . 34.434   0.449   -26.945 1.00 88.59 259 A 1 
ATOM 2037 C C   . ARG A 0 259 . 34.109   0.006   -25.529 1.00 88.59 259 A 1 
ATOM 2038 C CB  . ARG A 0 259 . 33.798   -0.472  -27.984 1.00 88.59 259 A 1 
ATOM 2039 O O   . ARG A 0 259 . 34.427   -1.132  -25.185 1.00 88.59 259 A 1 
ATOM 2040 C CG  . ARG A 0 259 . 32.278   -0.537  -27.830 1.00 88.59 259 A 1 
ATOM 2041 C CD  . ARG A 0 259 . 31.732   -1.418  -28.951 1.00 88.59 259 A 1 
ATOM 2042 N NE  . ARG A 0 259 . 30.294   -1.196  -29.103 1.00 88.59 259 A 1 
ATOM 2043 N NH1 . ARG A 0 259 . 29.512   -3.326  -29.021 1.00 88.59 259 A 1 
ATOM 2044 N NH2 . ARG A 0 259 . 28.084   -1.644  -29.286 1.00 88.59 259 A 1 
ATOM 2045 C CZ  . ARG A 0 259 . 29.309   -2.051  -29.165 1.00 88.59 259 A 1 
ATOM 2046 N N   . ASP A 0 260 . 33.442   0.856   -24.770 1.00 89.68 260 A 1 
ATOM 2047 C CA  . ASP A 0 260 . 32.770   0.462   -23.535 1.00 89.68 260 A 1 
ATOM 2048 C C   . ASP A 0 260 . 31.268   0.265   -23.807 1.00 89.68 260 A 1 
ATOM 2049 C CB  . ASP A 0 260 . 33.115   1.422   -22.386 1.00 89.68 260 A 1 
ATOM 2050 O O   . ASP A 0 260 . 30.738   0.613   -24.866 1.00 89.68 260 A 1 
ATOM 2051 C CG  . ASP A 0 260 . 32.773   2.876   -22.683 1.00 89.68 260 A 1 
ATOM 2052 O OD1 . ASP A 0 260 . 31.623   3.095   -23.129 1.00 89.68 260 A 1 
ATOM 2053 O OD2 . ASP A 0 260 . 33.681   3.719   -22.493 1.00 89.68 260 A 1 
ATOM 2054 N N   . GLN A 0 261 . 30.594   -0.460  -22.919 1.00 91.91 261 A 1 
ATOM 2055 C CA  . GLN A 0 261 . 29.206   -0.896  -23.095 1.00 91.91 261 A 1 
ATOM 2056 C C   . GLN A 0 261 . 28.553   -0.998  -21.714 1.00 91.91 261 A 1 
ATOM 2057 C CB  . GLN A 0 261 . 29.177   -2.273  -23.796 1.00 91.91 261 A 1 
ATOM 2058 O O   . GLN A 0 261 . 28.470   -2.087  -21.138 1.00 91.91 261 A 1 
ATOM 2059 C CG  . GLN A 0 261 . 29.454   -2.374  -25.307 1.00 91.91 261 A 1 
ATOM 2060 C CD  . GLN A 0 261 . 28.183   -2.507  -26.129 1.00 91.91 261 A 1 
ATOM 2061 N NE2 . GLN A 0 261 . 27.429   -1.443  -26.253 1.00 91.91 261 A 1 
ATOM 2062 O OE1 . GLN A 0 261 . 27.874   -3.536  -26.738 1.00 91.91 261 A 1 
ATOM 2063 N N   . ASP A 0 262 . 28.079   0.125   -21.187 1.00 93.74 262 A 1 
ATOM 2064 C CA  . ASP A 0 262 . 27.434   0.182   -19.877 1.00 93.74 262 A 1 
ATOM 2065 C C   . ASP A 0 262 . 25.933   -0.145  -19.970 1.00 93.74 262 A 1 
ATOM 2066 C CB  . ASP A 0 262 . 27.680   1.560   -19.223 1.00 93.74 262 A 1 
ATOM 2067 O O   . ASP A 0 262 . 25.195   0.349   -20.826 1.00 93.74 262 A 1 
ATOM 2068 C CG  . ASP A 0 262 . 28.699   1.569   -18.075 1.00 93.74 262 A 1 
ATOM 2069 O OD1 . ASP A 0 262 . 28.958   0.482   -17.512 1.00 93.74 262 A 1 
ATOM 2070 O OD2 . ASP A 0 262 . 29.046   2.683   -17.621 1.00 93.74 262 A 1 
ATOM 2071 N N   . PHE A 0 263 . 25.429   -0.959  -19.043 1.00 96.12 263 A 1 
ATOM 2072 C CA  . PHE A 0 263 . 23.999   -1.225  -18.891 1.00 96.12 263 A 1 
ATOM 2073 C C   . PHE A 0 263 . 23.595   -1.264  -17.421 1.00 96.12 263 A 1 
ATOM 2074 C CB  . PHE A 0 263 . 23.628   -2.537  -19.594 1.00 96.12 263 A 1 
ATOM 2075 O O   . PHE A 0 263 . 24.041   -2.127  -16.665 1.00 96.12 263 A 1 
ATOM 2076 C CG  . PHE A 0 263 . 22.160   -2.900  -19.450 1.00 96.12 263 A 1 
ATOM 2077 C CD1 . PHE A 0 263 . 21.732   -3.766  -18.425 1.00 96.12 263 A 1 
ATOM 2078 C CD2 . PHE A 0 263 . 21.214   -2.329  -20.318 1.00 96.12 263 A 1 
ATOM 2079 C CE1 . PHE A 0 263 . 20.365   -4.068  -18.276 1.00 96.12 263 A 1 
ATOM 2080 C CE2 . PHE A 0 263 . 19.850   -2.638  -20.178 1.00 96.12 263 A 1 
ATOM 2081 C CZ  . PHE A 0 263 . 19.423   -3.509  -19.159 1.00 96.12 263 A 1 
ATOM 2082 N N   . HIS A 0 264 . 22.658   -0.403  -17.016 1.00 98.10 264 A 1 
ATOM 2083 C CA  . HIS A 0 264 . 22.104   -0.382  -15.661 1.00 98.10 264 A 1 
ATOM 2084 C C   . HIS A 0 264 . 20.572   -0.344  -15.682 1.00 98.10 264 A 1 
ATOM 2085 C CB  . HIS A 0 264 . 22.725   0.785   -14.870 1.00 98.10 264 A 1 
ATOM 2086 O O   . HIS A 0 264 . 19.966   0.677   -15.990 1.00 98.10 264 A 1 
ATOM 2087 C CG  . HIS A 0 264 . 22.465   0.778   -13.375 1.00 98.10 264 A 1 
ATOM 2088 C CD2 . HIS A 0 264 . 21.760   -0.154  -12.663 1.00 98.10 264 A 1 
ATOM 2089 N ND1 . HIS A 0 264 . 22.938   1.739   -12.469 1.00 98.10 264 A 1 
ATOM 2090 C CE1 . HIS A 0 264 . 22.542   1.345   -11.261 1.00 98.10 264 A 1 
ATOM 2091 N NE2 . HIS A 0 264 . 21.819   0.225   -11.345 1.00 98.10 264 A 1 
ATOM 2092 N N   . GLU A 0 265 . 19.920   -1.436  -15.273 1.00 98.38 265 A 1 
ATOM 2093 C CA  . GLU A 0 265 . 18.467   -1.487  -15.060 1.00 98.38 265 A 1 
ATOM 2094 C C   . GLU A 0 265 . 18.124   -1.619  -13.568 1.00 98.38 265 A 1 
ATOM 2095 C CB  . GLU A 0 265 . 17.821   -2.608  -15.899 1.00 98.38 265 A 1 
ATOM 2096 O O   . GLU A 0 265 . 18.691   -2.443  -12.851 1.00 98.38 265 A 1 
ATOM 2097 C CG  . GLU A 0 265 . 16.284   -2.521  -15.869 1.00 98.38 265 A 1 
ATOM 2098 C CD  . GLU A 0 265 . 15.570   -3.691  -16.561 1.00 98.38 265 A 1 
ATOM 2099 O OE1 . GLU A 0 265 . 14.597   -3.431  -17.304 1.00 98.38 265 A 1 
ATOM 2100 O OE2 . GLU A 0 265 . 15.880   -4.867  -16.242 1.00 98.38 265 A 1 
ATOM 2101 N N   . LYS A 0 266 . 17.133   -0.853  -13.109 1.00 98.25 266 A 1 
ATOM 2102 C CA  . LYS A 0 266 . 16.435   -1.021  -11.829 1.00 98.25 266 A 1 
ATOM 2103 C C   . LYS A 0 266 . 14.955   -1.257  -12.105 1.00 98.25 266 A 1 
ATOM 2104 C CB  . LYS A 0 266 . 16.600   0.230   -10.955 1.00 98.25 266 A 1 
ATOM 2105 O O   . LYS A 0 266 . 14.328   -0.445  -12.777 1.00 98.25 266 A 1 
ATOM 2106 C CG  . LYS A 0 266 . 18.053   0.510   -10.559 1.00 98.25 266 A 1 
ATOM 2107 C CD  . LYS A 0 266 . 18.131   1.835   -9.789  1.00 98.25 266 A 1 
ATOM 2108 C CE  . LYS A 0 266 . 19.595   2.207   -9.546  1.00 98.25 266 A 1 
ATOM 2109 N NZ  . LYS A 0 266 . 20.008   3.401   -10.322 1.00 98.25 266 A 1 
ATOM 2110 N N   . VAL A 0 267 . 14.380   -2.317  -11.547 1.00 97.85 267 A 1 
ATOM 2111 C CA  . VAL A 0 267 . 12.936   -2.589  -11.561 1.00 97.85 267 A 1 
ATOM 2112 C C   . VAL A 0 267 . 12.458   -2.787  -10.133 1.00 97.85 267 A 1 
ATOM 2113 C CB  . VAL A 0 267 . 12.589   -3.825  -12.415 1.00 97.85 267 A 1 
ATOM 2114 O O   . VAL A 0 267 . 13.031   -3.594  -9.406  1.00 97.85 267 A 1 
ATOM 2115 C CG1 . VAL A 0 267 . 11.085   -4.138  -12.387 1.00 97.85 267 A 1 
ATOM 2116 C CG2 . VAL A 0 267 . 12.960   -3.600  -13.881 1.00 97.85 267 A 1 
ATOM 2117 N N   . SER A 0 268 . 11.376   -2.117  -9.748  1.00 97.41 268 A 1 
ATOM 2118 C CA  . SER A 0 268 . 10.675   -2.359  -8.487  1.00 97.41 268 A 1 
ATOM 2119 C C   . SER A 0 268 . 9.171    -2.503  -8.696  1.00 97.41 268 A 1 
ATOM 2120 C CB  . SER A 0 268 . 10.991   -1.282  -7.445  1.00 97.41 268 A 1 
ATOM 2121 O O   . SER A 0 268 . 8.584    -1.805  -9.525  1.00 97.41 268 A 1 
ATOM 2122 O OG  . SER A 0 268 . 10.692   0.011   -7.934  1.00 97.41 268 A 1 
ATOM 2123 N N   . TYR A 0 269 . 8.549    -3.391  -7.924  1.00 96.19 269 A 1 
ATOM 2124 C CA  . TYR A 0 269 . 7.101    -3.558  -7.847  1.00 96.19 269 A 1 
ATOM 2125 C C   . TYR A 0 269 . 6.666    -3.688  -6.386  1.00 96.19 269 A 1 
ATOM 2126 C CB  . TYR A 0 269 . 6.648    -4.771  -8.673  1.00 96.19 269 A 1 
ATOM 2127 O O   . TYR A 0 269 . 7.147    -4.576  -5.681  1.00 96.19 269 A 1 
ATOM 2128 C CG  . TYR A 0 269 . 5.165    -5.082  -8.538  1.00 96.19 269 A 1 
ATOM 2129 C CD1 . TYR A 0 269 . 4.719    -6.010  -7.574  1.00 96.19 269 A 1 
ATOM 2130 C CD2 . TYR A 0 269 . 4.225    -4.410  -9.343  1.00 96.19 269 A 1 
ATOM 2131 C CE1 . TYR A 0 269 . 3.341    -6.261  -7.412  1.00 96.19 269 A 1 
ATOM 2132 C CE2 . TYR A 0 269 . 2.847    -4.661  -9.183  1.00 96.19 269 A 1 
ATOM 2133 O OH  . TYR A 0 269 . 1.055    -5.771  -8.046  1.00 96.19 269 A 1 
ATOM 2134 C CZ  . TYR A 0 269 . 2.395    -5.572  -8.204  1.00 96.19 269 A 1 
ATOM 2135 N N   . ASP A 0 270 . 5.722    -2.846  -5.973  1.00 96.20 270 A 1 
ATOM 2136 C CA  . ASP A 0 270 . 5.132    -2.847  -4.638  1.00 96.20 270 A 1 
ATOM 2137 C C   . ASP A 0 270 . 3.620    -3.080  -4.735  1.00 96.20 270 A 1 
ATOM 2138 C CB  . ASP A 0 270 . 5.420    -1.526  -3.904  1.00 96.20 270 A 1 
ATOM 2139 O O   . ASP A 0 270 . 2.944    -2.446  -5.543  1.00 96.20 270 A 1 
ATOM 2140 C CG  . ASP A 0 270 . 6.902    -1.231  -3.653  1.00 96.20 270 A 1 
ATOM 2141 O OD1 . ASP A 0 270 . 7.710    -2.187  -3.630  1.00 96.20 270 A 1 
ATOM 2142 O OD2 . ASP A 0 270 . 7.210    -0.061  -3.338  1.00 96.20 270 A 1 
ATOM 2143 N N   . ASP A 0 271 . 3.083    -3.956  -3.887  1.00 96.35 271 A 1 
ATOM 2144 C CA  . ASP A 0 271 . 1.647    -4.227  -3.749  1.00 96.35 271 A 1 
ATOM 2145 C C   . ASP A 0 271 . 1.266    -4.086  -2.272  1.00 96.35 271 A 1 
ATOM 2146 C CB  . ASP A 0 271 . 1.334    -5.620  -4.317  1.00 96.35 271 A 1 
ATOM 2147 O O   . ASP A 0 271 . 1.542    -4.965  -1.447  1.00 96.35 271 A 1 
ATOM 2148 C CG  . ASP A 0 271 . -0.139   -5.852  -4.670  1.00 96.35 271 A 1 
ATOM 2149 O OD1 . ASP A 0 271 . -1.034   -5.386  -3.932  1.00 96.35 271 A 1 
ATOM 2150 O OD2 . ASP A 0 271 . -0.368   -6.531  -5.702  1.00 96.35 271 A 1 
ATOM 2151 N N   . THR A 0 272 . 0.709    -2.930  -1.913  1.00 95.61 272 A 1 
ATOM 2152 C CA  . THR A 0 272 . 0.324    -2.570  -0.548  1.00 95.61 272 A 1 
ATOM 2153 C C   . THR A 0 272 . -1.181   -2.698  -0.376  1.00 95.61 272 A 1 
ATOM 2154 C CB  . THR A 0 272 . 0.725    -1.130  -0.195  1.00 95.61 272 A 1 
ATOM 2155 O O   . THR A 0 272 . -1.949   -1.933  -0.951  1.00 95.61 272 A 1 
ATOM 2156 C CG2 . THR A 0 272 . 0.543    -0.849  1.299   1.00 95.61 272 A 1 
ATOM 2157 O OG1 . THR A 0 272 . 2.069    -0.851  -0.500  1.00 95.61 272 A 1 
ATOM 2158 N N   . TRP A 0 273 . -1.620   -3.577  0.518   1.00 92.84 273 A 1 
ATOM 2159 C CA  . TRP A 0 273 . -3.028   -3.739  0.857   1.00 92.84 273 A 1 
ATOM 2160 C C   . TRP A 0 273 . -3.254   -3.563  2.356   1.00 92.84 273 A 1 
ATOM 2161 C CB  . TRP A 0 273 . -3.503   -5.091  0.341   1.00 92.84 273 A 1 
ATOM 2162 O O   . TRP A 0 273 . -2.641   -4.236  3.185   1.00 92.84 273 A 1 
ATOM 2163 C CG  . TRP A 0 273 . -4.930   -5.425  0.629   1.00 92.84 273 A 1 
ATOM 2164 C CD1 . TRP A 0 273 . -5.971   -5.176  -0.192  1.00 92.84 273 A 1 
ATOM 2165 C CD2 . TRP A 0 273 . -5.476   -6.155  1.763   1.00 92.84 273 A 1 
ATOM 2166 C CE2 . TRP A 0 273 . -6.845   -6.445  1.494   1.00 92.84 273 A 1 
ATOM 2167 C CE3 . TRP A 0 273 . -4.927   -6.671  2.953   1.00 92.84 273 A 1 
ATOM 2168 N NE1 . TRP A 0 273 . -7.111   -5.766  0.317   1.00 92.84 273 A 1 
ATOM 2169 C CH2 . TRP A 0 273 . -7.018   -7.803  3.500   1.00 92.84 273 A 1 
ATOM 2170 C CZ2 . TRP A 0 273 . -7.598   -7.296  2.322   1.00 92.84 273 A 1 
ATOM 2171 C CZ3 . TRP A 0 273 . -5.688   -7.471  3.819   1.00 92.84 273 A 1 
ATOM 2172 N N   . ALA A 0 274 . -4.171   -2.679  2.730   1.00 93.40 274 A 1 
ATOM 2173 C CA  . ALA A 0 274 . -4.528   -2.436  4.119   1.00 93.40 274 A 1 
ATOM 2174 C C   . ALA A 0 274 . -6.043   -2.460  4.322   1.00 93.40 274 A 1 
ATOM 2175 C CB  . ALA A 0 274 . -3.891   -1.127  4.596   1.00 93.40 274 A 1 
ATOM 2176 O O   . ALA A 0 274 . -6.813   -1.940  3.515   1.00 93.40 274 A 1 
ATOM 2177 N N   . LYS A 0 275 . -6.477   -3.024  5.449   1.00 94.96 275 A 1 
ATOM 2178 C CA  . LYS A 0 275 . -7.845   -2.902  5.955   1.00 94.96 275 A 1 
ATOM 2179 C C   . LYS A 0 275 . -7.835   -2.539  7.427   1.00 94.96 275 A 1 
ATOM 2180 C CB  . LYS A 0 275 . -8.652   -4.184  5.711   1.00 94.96 275 A 1 
ATOM 2181 O O   . LYS A 0 275 . -7.095   -3.144  8.202   1.00 94.96 275 A 1 
ATOM 2182 C CG  . LYS A 0 275 . -8.968   -4.338  4.221   1.00 94.96 275 A 1 
ATOM 2183 C CD  . LYS A 0 275 . -9.974   -5.460  3.966   1.00 94.96 275 A 1 
ATOM 2184 C CE  . LYS A 0 275 . -10.311  -5.427  2.474   1.00 94.96 275 A 1 
ATOM 2185 N NZ  . LYS A 0 275 . -11.253  -6.503  2.089   1.00 94.96 275 A 1 
ATOM 2186 N N   . SER A 0 276 . -8.698   -1.613  7.818   1.00 93.46 276 A 1 
ATOM 2187 C CA  . SER A 0 276 . -8.978   -1.310  9.218   1.00 93.46 276 A 1 
ATOM 2188 C C   . SER A 0 276 . -10.477  -1.285  9.472   1.00 93.46 276 A 1 
ATOM 2189 C CB  . SER A 0 276 . -8.319   -0.003  9.667   1.00 93.46 276 A 1 
ATOM 2190 O O   . SER A 0 276 . -11.237  -0.745  8.672   1.00 93.46 276 A 1 
ATOM 2191 O OG  . SER A 0 276 . -8.823   1.101   8.949   1.00 93.46 276 A 1 
ATOM 2192 N N   . TYR A 0 277 . -10.874  -1.831  10.611  1.00 91.76 277 A 1 
ATOM 2193 C CA  . TYR A 0 277 . -12.206  -1.711  11.181  1.00 91.76 277 A 1 
ATOM 2194 C C   . TYR A 0 277 . -12.043  -1.107  12.570  1.00 91.76 277 A 1 
ATOM 2195 C CB  . TYR A 0 277 . -12.877  -3.088  11.244  1.00 91.76 277 A 1 
ATOM 2196 O O   . TYR A 0 277 . -11.234  -1.604  13.352  1.00 91.76 277 A 1 
ATOM 2197 C CG  . TYR A 0 277 . -13.081  -3.730  9.886   1.00 91.76 277 A 1 
ATOM 2198 C CD1 . TYR A 0 277 . -14.268  -3.484  9.172   1.00 91.76 277 A 1 
ATOM 2199 C CD2 . TYR A 0 277 . -12.078  -4.547  9.326   1.00 91.76 277 A 1 
ATOM 2200 C CE1 . TYR A 0 277 . -14.458  -4.050  7.898   1.00 91.76 277 A 1 
ATOM 2201 C CE2 . TYR A 0 277 . -12.259  -5.112  8.048   1.00 91.76 277 A 1 
ATOM 2202 O OH  . TYR A 0 277 . -13.632  -5.400  6.096   1.00 91.76 277 A 1 
ATOM 2203 C CZ  . TYR A 0 277 . -13.450  -4.862  7.333   1.00 91.76 277 A 1 
ATOM 2204 N N   . ALA A 0 278 . -12.787  -0.050  12.856  1.00 89.51 278 A 1 
ATOM 2205 C CA  . ALA A 0 278 . -12.898  0.554   14.170  1.00 89.51 278 A 1 
ATOM 2206 C C   . ALA A 0 278 . -14.380  0.672   14.530  1.00 89.51 278 A 1 
ATOM 2207 C CB  . ALA A 0 278 . -12.178  1.907   14.180  1.00 89.51 278 A 1 
ATOM 2208 O O   . ALA A 0 278 . -15.209  0.929   13.653  1.00 89.51 278 A 1 
ATOM 2209 N N   . ALA A 0 279 . -14.695  0.477   15.802  1.00 86.53 279 A 1 
ATOM 2210 C CA  . ALA A 0 279 . -15.998  0.780   16.362  1.00 86.53 279 A 1 
ATOM 2211 C C   . ALA A 0 279 . -15.835  1.367   17.766  1.00 86.53 279 A 1 
ATOM 2212 C CB  . ALA A 0 279 . -16.865  -0.481  16.359  1.00 86.53 279 A 1 
ATOM 2213 O O   . ALA A 0 279 . -14.969  0.920   18.525  1.00 86.53 279 A 1 
ATOM 2214 N N   . GLU A 0 280 . -16.667  2.350   18.084  1.00 82.02 280 A 1 
ATOM 2215 C CA  . GLU A 0 280 . -16.787  2.965   19.407  1.00 82.02 280 A 1 
ATOM 2216 C C   . GLU A 0 280 . -18.113  2.513   20.031  1.00 82.02 280 A 1 
ATOM 2217 C CB  . GLU A 0 280 . -16.673  4.498   19.299  1.00 82.02 280 A 1 
ATOM 2218 O O   . GLU A 0 280 . -19.118  2.402   19.324  1.00 82.02 280 A 1 
ATOM 2219 C CG  . GLU A 0 280 . -15.286  4.934   18.780  1.00 82.02 280 A 1 
ATOM 2220 C CD  . GLU A 0 280 . -15.167  6.440   18.485  1.00 82.02 280 A 1 
ATOM 2221 O OE1 . GLU A 0 280 . -14.070  6.996   18.735  1.00 82.02 280 A 1 
ATOM 2222 O OE2 . GLU A 0 280 . -16.124  7.010   17.907  1.00 82.02 280 A 1 
ATOM 2223 N N   . SER A 0 281 . -18.081  2.207   21.330  1.00 77.50 281 A 1 
ATOM 2224 C CA  . SER A 0 281 . -19.220  1.789   22.160  1.00 77.50 281 A 1 
ATOM 2225 C C   . SER A 0 281 . -20.096  0.701   21.519  1.00 77.50 281 A 1 
ATOM 2226 C CB  . SER A 0 281 . -20.076  3.001   22.558  1.00 77.50 281 A 1 
ATOM 2227 O O   . SER A 0 281 . -21.195  0.989   21.054  1.00 77.50 281 A 1 
ATOM 2228 O OG  . SER A 0 281 . -19.316  4.161   22.844  1.00 77.50 281 A 1 
ATOM 2229 N N   . TYR A 0 282 . -19.639  -0.558  21.477  1.00 80.73 282 A 1 
ATOM 2230 C CA  . TYR A 0 282 . -20.569  -1.663  21.180  1.00 80.73 282 A 1 
ATOM 2231 C C   . TYR A 0 282 . -21.269  -2.097  22.454  1.00 80.73 282 A 1 
ATOM 2232 C CB  . TYR A 0 282 . -19.890  -2.891  20.566  1.00 80.73 282 A 1 
ATOM 2233 O O   . TYR A 0 282 . -20.578  -2.597  23.338  1.00 80.73 282 A 1 
ATOM 2234 C CG  . TYR A 0 282 . -20.831  -4.086  20.368  1.00 80.73 282 A 1 
ATOM 2235 C CD1 . TYR A 0 282 . -20.800  -5.209  21.223  1.00 80.73 282 A 1 
ATOM 2236 C CD2 . TYR A 0 282 . -21.788  -4.059  19.340  1.00 80.73 282 A 1 
ATOM 2237 C CE1 . TYR A 0 282 . -21.582  -6.349  20.949  1.00 80.73 282 A 1 
ATOM 2238 C CE2 . TYR A 0 282 . -22.554  -5.203  19.036  1.00 80.73 282 A 1 
ATOM 2239 O OH  . TYR A 0 282 . -23.111  -7.501  19.495  1.00 80.73 282 A 1 
ATOM 2240 C CZ  . TYR A 0 282 . -22.422  -6.369  19.817  1.00 80.73 282 A 1 
ATOM 2241 N N   . ASP A 0 283 . -22.597  -2.031  22.477  1.00 81.63 283 A 1 
ATOM 2242 C CA  . ASP A 0 283 . -23.425  -2.654  23.508  1.00 81.63 283 A 1 
ATOM 2243 C C   . ASP A 0 283 . -24.328  -3.731  22.890  1.00 81.63 283 A 1 
ATOM 2244 C CB  . ASP A 0 283 . -24.265  -1.609  24.260  1.00 81.63 283 A 1 
ATOM 2245 O O   . ASP A 0 283 . -24.983  -3.511  21.872  1.00 81.63 283 A 1 
ATOM 2246 C CG  . ASP A 0 283 . -23.464  -0.666  25.165  1.00 81.63 283 A 1 
ATOM 2247 O OD1 . ASP A 0 283 . -22.419  -1.101  25.700  1.00 81.63 283 A 1 
ATOM 2248 O OD2 . ASP A 0 283 . -23.963  0.456   25.400  1.00 81.63 283 A 1 
ATOM 2249 N N   . GLU A 0 284 . -24.409  -4.897  23.529  1.00 85.86 284 A 1 
ATOM 2250 C CA  . GLU A 0 284 . -25.402  -5.944  23.266  1.00 85.86 284 A 1 
ATOM 2251 C C   . GLU A 0 284 . -26.096  -6.302  24.575  1.00 85.86 284 A 1 
ATOM 2252 C CB  . GLU A 0 284 . -24.728  -7.168  22.617  1.00 85.86 284 A 1 
ATOM 2253 O O   . GLU A 0 284 . -25.420  -6.642  25.543  1.00 85.86 284 A 1 
ATOM 2254 C CG  . GLU A 0 284 . -25.589  -8.450  22.560  1.00 85.86 284 A 1 
ATOM 2255 C CD  . GLU A 0 284 . -24.991  -9.553  21.662  1.00 85.86 284 A 1 
ATOM 2256 O OE1 . GLU A 0 284 . -25.753  -10.441 21.205  1.00 85.86 284 A 1 
ATOM 2257 O OE2 . GLU A 0 284 . -23.836  -9.439  21.181  1.00 85.86 284 A 1 
ATOM 2258 N N   . TRP A 0 285 . -27.428  -6.255  24.616  1.00 86.40 285 A 1 
ATOM 2259 C CA  . TRP A 0 285 . -28.200  -6.540  25.827  1.00 86.40 285 A 1 
ATOM 2260 C C   . TRP A 0 285 . -29.472  -7.349  25.543  1.00 86.40 285 A 1 
ATOM 2261 C CB  . TRP A 0 285 . -28.482  -5.232  26.586  1.00 86.40 285 A 1 
ATOM 2262 O O   . TRP A 0 285 . -30.106  -7.196  24.500  1.00 86.40 285 A 1 
ATOM 2263 C CG  . TRP A 0 285 . -29.200  -4.161  25.817  1.00 86.40 285 A 1 
ATOM 2264 C CD1 . TRP A 0 285 . -28.611  -3.183  25.091  1.00 86.40 285 A 1 
ATOM 2265 C CD2 . TRP A 0 285 . -30.638  -3.956  25.665  1.00 86.40 285 A 1 
ATOM 2266 C CE2 . TRP A 0 285 . -30.848  -2.825  24.819  1.00 86.40 285 A 1 
ATOM 2267 C CE3 . TRP A 0 285 . -31.787  -4.623  26.143  1.00 86.40 285 A 1 
ATOM 2268 N NE1 . TRP A 0 285 . -29.577  -2.390  24.504  1.00 86.40 285 A 1 
ATOM 2269 C CH2 . TRP A 0 285 . -33.255  -3.078  24.944  1.00 86.40 285 A 1 
ATOM 2270 C CZ2 . TRP A 0 285 . -32.132  -2.386  24.457  1.00 86.40 285 A 1 
ATOM 2271 C CZ3 . TRP A 0 285 . -33.078  -4.186  25.793  1.00 86.40 285 A 1 
ATOM 2272 N N   . ASP A 0 286 . -29.838  -8.214  26.490  1.00 83.80 286 A 1 
ATOM 2273 C CA  . ASP A 0 286 . -31.090  -8.981  26.546  1.00 83.80 286 A 1 
ATOM 2274 C C   . ASP A 0 286 . -31.771  -8.666  27.885  1.00 83.80 286 A 1 
ATOM 2275 C CB  . ASP A 0 286 . -30.811  -10.497 26.376  1.00 83.80 286 A 1 
ATOM 2276 O O   . ASP A 0 286 . -31.147  -8.749  28.946  1.00 83.80 286 A 1 
ATOM 2277 C CG  . ASP A 0 286 . -32.063  -11.405 26.317  1.00 83.80 286 A 1 
ATOM 2278 O OD1 . ASP A 0 286 . -33.179  -10.877 26.132  1.00 83.80 286 A 1 
ATOM 2279 O OD2 . ASP A 0 286 . -31.919  -12.654 26.437  1.00 83.80 286 A 1 
ATOM 2280 N N   . ASN A 0 287 . -33.040  -8.279  27.840  1.00 81.55 287 A 1 
ATOM 2281 C CA  . ASN A 0 287 . -33.884  -8.058  29.004  1.00 81.55 287 A 1 
ATOM 2282 C C   . ASN A 0 287 . -35.159  -8.882  28.838  1.00 81.55 287 A 1 
ATOM 2283 C CB  . ASN A 0 287 . -34.172  -6.555  29.152  1.00 81.55 287 A 1 
ATOM 2284 O O   . ASN A 0 287 . -35.984  -8.587  27.968  1.00 81.55 287 A 1 
ATOM 2285 C CG  . ASN A 0 287 . -35.064  -6.259  30.345  1.00 81.55 287 A 1 
ATOM 2286 N ND2 . ASN A 0 287 . -35.571  -5.055  30.464  1.00 81.55 287 A 1 
ATOM 2287 O OD1 . ASN A 0 287 . -35.301  -7.067  31.214  1.00 81.55 287 A 1 
ATOM 2288 N N   . ARG A 0 288 . -35.316  -9.896  29.689  1.00 79.12 288 A 1 
ATOM 2289 C CA  . ARG A 0 288 . -36.513  -10.732 29.751  1.00 79.12 288 A 1 
ATOM 2290 C C   . ARG A 0 288 . -37.213  -10.498 31.074  1.00 79.12 288 A 1 
ATOM 2291 C CB  . ARG A 0 288 . -36.183  -12.210 29.560  1.00 79.12 288 A 1 
ATOM 2292 O O   . ARG A 0 288 . -36.625  -10.762 32.118  1.00 79.12 288 A 1 
ATOM 2293 C CG  . ARG A 0 288 . -35.410  -12.474 28.260  1.00 79.12 288 A 1 
ATOM 2294 C CD  . ARG A 0 288 . -35.069  -13.958 28.125  1.00 79.12 288 A 1 
ATOM 2295 N NE  . ARG A 0 288 . -34.192  -14.402 29.225  1.00 79.12 288 A 1 
ATOM 2296 N NH1 . ARG A 0 288 . -32.391  -15.075 27.977  1.00 79.12 288 A 1 
ATOM 2297 N NH2 . ARG A 0 288 . -32.320  -15.163 30.216  1.00 79.12 288 A 1 
ATOM 2298 C CZ  . ARG A 0 288 . -32.977  -14.893 29.126  1.00 79.12 288 A 1 
ATOM 2299 N N   . ASP A 0 289 . -38.454  -10.071 30.963  1.00 73.50 289 A 1 
ATOM 2300 C CA  . ASP A 0 289 . -39.386  -9.727  32.026  1.00 73.50 289 A 1 
ATOM 2301 C C   . ASP A 0 289 . -40.555  -10.732 31.909  1.00 73.50 289 A 1 
ATOM 2302 C CB  . ASP A 0 289 . -39.722  -8.244  31.787  1.00 73.50 289 A 1 
ATOM 2303 O O   . ASP A 0 289 . -41.011  -11.053 30.802  1.00 73.50 289 A 1 
ATOM 2304 C CG  . ASP A 0 289 . -40.717  -7.602  32.748  1.00 73.50 289 A 1 
ATOM 2305 O OD1 . ASP A 0 289 . -41.446  -8.367  33.411  1.00 73.50 289 A 1 
ATOM 2306 O OD2 . ASP A 0 289 . -40.759  -6.342  32.719  1.00 73.50 289 A 1 
ATOM 2307 N N   . ALA A 0 290 . -40.919  -11.396 33.006  1.00 72.37 290 A 1 
ATOM 2308 C CA  . ALA A 0 290 . -41.719  -12.625 32.964  1.00 72.37 290 A 1 
ATOM 2309 C C   . ALA A 0 290 . -42.622  -12.791 34.194  1.00 72.37 290 A 1 
ATOM 2310 C CB  . ALA A 0 290 . -40.787  -13.826 32.724  1.00 72.37 290 A 1 
ATOM 2311 O O   . ALA A 0 290 . -42.631  -13.848 34.857  1.00 72.37 290 A 1 
ATOM 2312 N N   . ASP A 0 291 . -43.411  -11.759 34.467  1.00 71.75 291 A 1 
ATOM 2313 C CA  . ASP A 0 291 . -44.222  -11.671 35.664  1.00 71.75 291 A 1 
ATOM 2314 C C   . ASP A 0 291 . -45.491  -12.529 35.606  1.00 71.75 291 A 1 
ATOM 2315 C CB  . ASP A 0 291 . -44.523  -10.211 36.076  1.00 71.75 291 A 1 
ATOM 2316 O O   . ASP A 0 291 . -46.027  -12.991 34.588  1.00 71.75 291 A 1 
ATOM 2317 C CG  . ASP A 0 291 . -43.294  -9.391  36.468  1.00 71.75 291 A 1 
ATOM 2318 O OD1 . ASP A 0 291 . -42.194  -9.992  36.498  1.00 71.75 291 A 1 
ATOM 2319 O OD2 . ASP A 0 291 . -43.535  -8.253  36.939  1.00 71.75 291 A 1 
ATOM 2320 N N   . LYS A 0 292 . -45.974  -12.820 36.810  1.00 64.23 292 A 1 
ATOM 2321 C CA  . LYS A 0 292 . -47.252  -13.470 37.076  1.00 64.23 292 A 1 
ATOM 2322 C C   . LYS A 0 292 . -47.901  -12.764 38.243  1.00 64.23 292 A 1 
ATOM 2323 C CB  . LYS A 0 292 . -47.065  -14.963 37.375  1.00 64.23 292 A 1 
ATOM 2324 O O   . LYS A 0 292 . -47.682  -13.132 39.393  1.00 64.23 292 A 1 
ATOM 2325 C CG  . LYS A 0 292 . -46.374  -15.711 36.236  1.00 64.23 292 A 1 
ATOM 2326 C CD  . LYS A 0 292 . -46.337  -17.213 36.545  1.00 64.23 292 A 1 
ATOM 2327 C CE  . LYS A 0 292 . -45.240  -17.916 35.745  1.00 64.23 292 A 1 
ATOM 2328 N NZ  . LYS A 0 292 . -43.901  -17.460 36.189  1.00 64.23 292 A 1 
ATOM 2329 N N   . TRP A 0 293 . -48.738  -11.778 37.963  1.00 65.81 293 A 1 
ATOM 2330 C CA  . TRP A 0 293 . -49.551  -11.100 38.970  1.00 65.81 293 A 1 
ATOM 2331 C C   . TRP A 0 293 . -50.894  -11.788 39.262  1.00 65.81 293 A 1 
ATOM 2332 C CB  . TRP A 0 293 . -49.720  -9.620  38.609  1.00 65.81 293 A 1 
ATOM 2333 O O   . TRP A 0 293 . -51.620  -12.242 38.370  1.00 65.81 293 A 1 
ATOM 2334 C CG  . TRP A 0 293 . -50.061  -9.252  37.193  1.00 65.81 293 A 1 
ATOM 2335 C CD1 . TRP A 0 293 . -50.467  -10.071 36.193  1.00 65.81 293 A 1 
ATOM 2336 C CD2 . TRP A 0 293 . -49.883  -7.941  36.576  1.00 65.81 293 A 1 
ATOM 2337 C CE2 . TRP A 0 293 . -50.182  -8.048  35.187  1.00 65.81 293 A 1 
ATOM 2338 C CE3 . TRP A 0 293 . -49.432  -6.687  37.043  1.00 65.81 293 A 1 
ATOM 2339 N NE1 . TRP A 0 293 . -50.489  -9.375  34.999  1.00 65.81 293 A 1 
ATOM 2340 C CH2 . TRP A 0 293 . -49.589  -5.741  34.795  1.00 65.81 293 A 1 
ATOM 2341 C CZ2 . TRP A 0 293 . -50.045  -6.973  34.302  1.00 65.81 293 A 1 
ATOM 2342 C CZ3 . TRP A 0 293 . -49.288  -5.598  36.161  1.00 65.81 293 A 1 
ATOM 2343 N N   . GLY A 0 294 . -51.252  -11.808 40.549  1.00 58.04 294 A 1 
ATOM 2344 C CA  . GLY A 0 294 . -52.594  -12.112 41.043  1.00 58.04 294 A 1 
ATOM 2345 C C   . GLY A 0 294 . -53.313  -10.833 41.480  1.00 58.04 294 A 1 
ATOM 2346 O O   . GLY A 0 294 . -52.936  -10.218 42.476  1.00 58.04 294 A 1 
ATOM 2347 N N   . GLY A 0 295 . -54.358  -10.437 40.755  1.00 54.87 295 A 1 
ATOM 2348 C CA  . GLY A 0 295 . -55.199  -9.285  41.074  1.00 54.87 295 A 1 
ATOM 2349 C C   . GLY A 0 295 . -56.468  -9.687  41.827  1.00 54.87 295 A 1 
ATOM 2350 O O   . GLY A 0 295 . -57.216  -10.560 41.380  1.00 54.87 295 A 1 
ATOM 2351 N N   . GLN A 0 296 . -56.756  -9.008  42.942  1.00 51.35 296 A 1 
ATOM 2352 C CA  . GLN A 0 296 . -57.967  -9.222  43.738  1.00 51.35 296 A 1 
ATOM 2353 C C   . GLN A 0 296 . -58.846  -7.964  43.747  1.00 51.35 296 A 1 
ATOM 2354 C CB  . GLN A 0 296 . -57.567  -9.690  45.149  1.00 51.35 296 A 1 
ATOM 2355 O O   . GLN A 0 296 . -58.476  -6.945  44.331  1.00 51.35 296 A 1 
ATOM 2356 C CG  . GLN A 0 296 . -58.786  -10.126 45.982  1.00 51.35 296 A 1 
ATOM 2357 C CD  . GLN A 0 296 . -58.405  -10.809 47.294  1.00 51.35 296 A 1 
ATOM 2358 N NE2 . GLN A 0 296 . -59.286  -10.850 48.270  1.00 51.35 296 A 1 
ATOM 2359 O OE1 . GLN A 0 296 . -57.330  -11.352 47.480  1.00 51.35 296 A 1 
ATOM 2360 N N   . ALA A 0 297 . -60.033  -8.045  43.138  1.00 45.32 297 A 1 
ATOM 2361 C CA  . ALA A 0 297 . -61.029  -6.973  43.154  1.00 45.32 297 A 1 
ATOM 2362 C C   . ALA A 0 297 . -62.250  -7.334  44.018  1.00 45.32 297 A 1 
ATOM 2363 C CB  . ALA A 0 297 . -61.417  -6.600  41.719  1.00 45.32 297 A 1 
ATOM 2364 O O   . ALA A 0 297 . -62.702  -8.481  44.057  1.00 45.32 297 A 1 
ATOM 2365 N N   . TRP A 0 298 . -62.797  -6.324  44.696  1.00 44.30 298 A 1 
ATOM 2366 C CA  . TRP A 0 298 . -63.955  -6.445  45.583  1.00 44.30 298 A 1 
ATOM 2367 C C   . TRP A 0 298 . -65.259  -6.268  44.806  1.00 44.30 298 A 1 
ATOM 2368 C CB  . TRP A 0 298 . -63.838  -5.409  46.711  1.00 44.30 298 A 1 
ATOM 2369 O O   . TRP A 0 298 . -65.515  -5.185  44.276  1.00 44.30 298 A 1 
ATOM 2370 C CG  . TRP A 0 298 . -62.627  -5.584  47.573  1.00 44.30 298 A 1 
ATOM 2371 C CD1 . TRP A 0 298 . -61.428  -4.984  47.393  1.00 44.30 298 A 1 
ATOM 2372 C CD2 . TRP A 0 298 . -62.456  -6.493  48.702  1.00 44.30 298 A 1 
ATOM 2373 C CE2 . TRP A 0 298 . -61.094  -6.433  49.123  1.00 44.30 298 A 1 
ATOM 2374 C CE3 . TRP A 0 298 . -63.303  -7.396  49.381  1.00 44.30 298 A 1 
ATOM 2375 N NE1 . TRP A 0 298 . -60.524  -5.472  48.316  1.00 44.30 298 A 1 
ATOM 2376 C CH2 . TRP A 0 298 . -61.442  -8.186  50.751  1.00 44.30 298 A 1 
ATOM 2377 C CZ2 . TRP A 0 298 . -60.584  -7.264  50.130  1.00 44.30 298 A 1 
ATOM 2378 C CZ3 . TRP A 0 298 . -62.803  -8.232  50.397  1.00 44.30 298 A 1 
ATOM 2379 N N   . GLY A 0 299 . -66.091  -7.310  44.766  1.00 46.59 299 A 1 
ATOM 2380 C CA  . GLY A 0 299 . -67.483  -7.205  44.343  1.00 46.59 299 A 1 
ATOM 2381 C C   . GLY A 0 299 . -68.373  -6.678  45.471  1.00 46.59 299 A 1 
ATOM 2382 O O   . GLY A 0 299 . -68.099  -6.900  46.647  1.00 46.59 299 A 1 
ATOM 2383 N N   . ARG A 0 300 . -69.448  -5.981  45.100  1.00 41.30 300 A 1 
ATOM 2384 C CA  . ARG A 0 300 . -70.673  -5.884  45.903  1.00 41.30 300 A 1 
ATOM 2385 C C   . ARG A 0 300 . -71.844  -6.109  44.964  1.00 41.30 300 A 1 
ATOM 2386 C CB  . ARG A 0 300 . -70.829  -4.531  46.618  1.00 41.30 300 A 1 
ATOM 2387 O O   . ARG A 0 300 . -72.230  -5.190  44.236  1.00 41.30 300 A 1 
ATOM 2388 C CG  . ARG A 0 300 . -70.040  -4.432  47.929  1.00 41.30 300 A 1 
ATOM 2389 C CD  . ARG A 0 300 . -70.375  -3.131  48.671  1.00 41.30 300 A 1 
ATOM 2390 N NE  . ARG A 0 300 . -69.936  -1.944  47.906  1.00 41.30 300 A 1 
ATOM 2391 N NH1 . ARG A 0 300 . -70.452  -0.359  49.474  1.00 41.30 300 A 1 
ATOM 2392 N NH2 . ARG A 0 300 . -69.461  0.254   47.562  1.00 41.30 300 A 1 
ATOM 2393 C CZ  . ARG A 0 300 . -69.955  -0.691  48.315  1.00 41.30 300 A 1 
ATOM 2394 N N   . ASP A 0 301 . -72.381  -7.316  44.977  1.00 39.16 301 A 1 
ATOM 2395 C CA  . ASP A 0 301 . -73.754  -7.573  44.576  1.00 39.16 301 A 1 
ATOM 2396 C C   . ASP A 0 301 . -74.696  -6.806  45.516  1.00 39.16 301 A 1 
ATOM 2397 C CB  . ASP A 0 301 . -74.141  -9.072  44.601  1.00 39.16 301 A 1 
ATOM 2398 O O   . ASP A 0 301 . -74.329  -6.334  46.596  1.00 39.16 301 A 1 
ATOM 2399 C CG  . ASP A 0 301 . -73.004  -10.081 44.467  1.00 39.16 301 A 1 
ATOM 2400 O OD1 . ASP A 0 301 . -72.005  -9.937  45.201  1.00 39.16 301 A 1 
ATOM 2401 O OD2 . ASP A 0 301 . -73.065  -10.953 43.570  1.00 39.16 301 A 1 
ATOM 2402 N N   . ARG A 0 302 . -75.936  -6.665  45.063  1.00 33.63 302 A 1 
ATOM 2403 C CA  . ARG A 0 302 . -77.075  -6.274  45.891  1.00 33.63 302 A 1 
ATOM 2404 C C   . ARG A 0 302 . -78.214  -7.221  45.564  1.00 33.63 302 A 1 
ATOM 2405 C CB  . ARG A 0 302 . -77.458  -4.810  45.668  1.00 33.63 302 A 1 
ATOM 2406 O O   . ARG A 0 302 . -79.249  -6.797  45.043  1.00 33.63 302 A 1 
ATOM 2407 C CG  . ARG A 0 302 . -76.574  -3.824  46.440  1.00 33.63 302 A 1 
ATOM 2408 C CD  . ARG A 0 302 . -77.002  -2.382  46.134  1.00 33.63 302 A 1 
ATOM 2409 N NE  . ARG A 0 302 . -78.454  -2.182  46.352  1.00 33.63 302 A 1 
ATOM 2410 N NH1 . ARG A 0 302 . -78.931  -0.922  44.495  1.00 33.63 302 A 1 
ATOM 2411 N NH2 . ARG A 0 302 . -80.596  -1.752  45.727  1.00 33.63 302 A 1 
ATOM 2412 C CZ  . ARG A 0 302 . -79.316  -1.617  45.529  1.00 33.63 302 A 1 
ATOM 2413 N N   . ASP A 0 303 . -77.963  -8.495  45.805  1.00 43.15 303 A 1 
ATOM 2414 C CA  . ASP A 0 303 . -78.991  -9.510  45.823  1.00 43.15 303 A 1 
ATOM 2415 C C   . ASP A 0 303 . -80.009  -9.244  46.949  1.00 43.15 303 A 1 
ATOM 2416 C CB  . ASP A 0 303 . -78.381  -10.932 45.779  1.00 43.15 303 A 1 
ATOM 2417 O O   . ASP A 0 303 . -79.916  -8.294  47.736  1.00 43.15 303 A 1 
ATOM 2418 C CG  . ASP A 0 303 . -77.135  -11.249 46.628  1.00 43.15 303 A 1 
ATOM 2419 O OD1 . ASP A 0 303 . -76.452  -10.304 47.093  1.00 43.15 303 A 1 
ATOM 2420 O OD2 . ASP A 0 303 . -76.851  -12.464 46.699  1.00 43.15 303 A 1 
ATOM 2421 N N   . ILE A 0 304 . -81.107  -9.994  46.903  1.00 33.27 304 A 1 
ATOM 2422 C CA  . ILE A 0 304 . -82.236  -9.843  47.817  1.00 33.27 304 A 1 
ATOM 2423 C C   . ILE A 0 304 . -82.336  -11.130 48.626  1.00 33.27 304 A 1 
ATOM 2424 C CB  . ILE A 0 304 . -83.539  -9.503  47.045  1.00 33.27 304 A 1 
ATOM 2425 O O   . ILE A 0 304 . -82.970  -12.093 48.172  1.00 33.27 304 A 1 
ATOM 2426 C CG1 . ILE A 0 304 . -83.396  -8.193  46.230  1.00 33.27 304 A 1 
ATOM 2427 C CG2 . ILE A 0 304 . -84.729  -9.391  48.023  1.00 33.27 304 A 1 
ATOM 2428 C CD1 . ILE A 0 304 . -84.610  -7.854  45.350  1.00 33.27 304 A 1 
ATOM 2429 N N   . TYR A 0 305 . -81.770  -11.148 49.837  1.00 34.00 305 A 1 
ATOM 2430 C CA  . TYR A 0 305 . -81.961  -12.283 50.735  1.00 34.00 305 A 1 
ATOM 2431 C C   . TYR A 0 305 . -83.438  -12.627 50.941  1.00 34.00 305 A 1 
ATOM 2432 C CB  . TYR A 0 305 . -81.357  -12.057 52.128  1.00 34.00 305 A 1 
ATOM 2433 O O   . TYR A 0 305 . -84.317  -11.768 51.068  1.00 34.00 305 A 1 
ATOM 2434 C CG  . TYR A 0 305 . -80.882  -13.340 52.790  1.00 34.00 305 A 1 
ATOM 2435 C CD1 . TYR A 0 305 . -81.451  -13.775 54.002  1.00 34.00 305 A 1 
ATOM 2436 C CD2 . TYR A 0 305 . -79.835  -14.081 52.206  1.00 34.00 305 A 1 
ATOM 2437 C CE1 . TYR A 0 305 . -80.953  -14.931 54.638  1.00 34.00 305 A 1 
ATOM 2438 C CE2 . TYR A 0 305 . -79.313  -15.213 52.851  1.00 34.00 305 A 1 
ATOM 2439 O OH  . TYR A 0 305 . -79.347  -16.714 54.714  1.00 34.00 305 A 1 
ATOM 2440 C CZ  . TYR A 0 305 . -79.867  -15.635 54.074  1.00 34.00 305 A 1 
ATOM 2441 N N   . GLY A 0 306 . -83.708  -13.919 51.122  1.00 35.99 306 A 1 
ATOM 2442 C CA  . GLY A 0 306 . -84.885  -14.321 51.889  1.00 35.99 306 A 1 
ATOM 2443 C C   . GLY A 0 306 . -86.232  -14.284 51.163  1.00 35.99 306 A 1 
ATOM 2444 O O   . GLY A 0 306 . -87.269  -14.254 51.824  1.00 35.99 306 A 1 
ATOM 2445 N N   . ALA A 0 307 . -86.270  -14.436 49.834  1.00 31.12 307 A 1 
ATOM 2446 C CA  . ALA A 0 307 . -87.462  -14.992 49.170  1.00 31.12 307 A 1 
ATOM 2447 C C   . ALA A 0 307 . -87.658  -16.508 49.459  1.00 31.12 307 A 1 
ATOM 2448 C CB  . ALA A 0 307 . -87.413  -14.667 47.672  1.00 31.12 307 A 1 
ATOM 2449 O O   . ALA A 0 307 . -88.577  -17.141 48.933  1.00 31.12 307 A 1 
ATOM 2450 N N   . SER A 0 308 . -86.810  -17.109 50.305  1.00 32.39 308 A 1 
ATOM 2451 C CA  . SER A 0 308 . -86.881  -18.505 50.736  1.00 32.39 308 A 1 
ATOM 2452 C C   . SER A 0 308 . -88.052  -18.738 51.700  1.00 32.39 308 A 1 
ATOM 2453 C CB  . SER A 0 308 . -85.530  -18.958 51.312  1.00 32.39 308 A 1 
ATOM 2454 O O   . SER A 0 308 . -87.972  -18.599 52.919  1.00 32.39 308 A 1 
ATOM 2455 O OG  . SER A 0 308 . -85.064  -18.067 52.305  1.00 32.39 308 A 1 
ATOM 2456 N N   . SER A 0 309 . -89.181  -19.155 51.130  1.00 32.29 309 A 1 
ATOM 2457 C CA  . SER A 0 309 . -90.386  -19.531 51.865  1.00 32.29 309 A 1 
ATOM 2458 C C   . SER A 0 309 . -90.172  -20.779 52.740  1.00 32.29 309 A 1 
ATOM 2459 C CB  . SER A 0 309 . -91.530  -19.740 50.862  1.00 32.29 309 A 1 
ATOM 2460 O O   . SER A 0 309 . -90.510  -21.895 52.332  1.00 32.29 309 A 1 
ATOM 2461 O OG  . SER A 0 309 . -91.215  -20.769 49.942  1.00 32.29 309 A 1 
ATOM 2462 N N   . TYR A 0 310 . -89.668  -20.614 53.967  1.00 29.56 310 A 1 
ATOM 2463 C CA  . TYR A 0 310 . -89.579  -21.704 54.946  1.00 29.56 310 A 1 
ATOM 2464 C C   . TYR A 0 310 . -90.946  -22.038 55.567  1.00 29.56 310 A 1 
ATOM 2465 C CB  . TYR A 0 310 . -88.424  -21.496 55.943  1.00 29.56 310 A 1 
ATOM 2466 O O   . TYR A 0 310 . -91.249  -21.782 56.731  1.00 29.56 310 A 1 
ATOM 2467 C CG  . TYR A 0 310 . -87.283  -22.454 55.655  1.00 29.56 310 A 1 
ATOM 2468 C CD1 . TYR A 0 310 . -87.351  -23.785 56.118  1.00 29.56 310 A 1 
ATOM 2469 C CD2 . TYR A 0 310 . -86.199  -22.041 54.857  1.00 29.56 310 A 1 
ATOM 2470 C CE1 . TYR A 0 310 . -86.333  -24.700 55.785  1.00 29.56 310 A 1 
ATOM 2471 C CE2 . TYR A 0 310 . -85.174  -22.951 54.532  1.00 29.56 310 A 1 
ATOM 2472 O OH  . TYR A 0 310 . -84.262  -25.172 54.683  1.00 29.56 310 A 1 
ATOM 2473 C CZ  . TYR A 0 310 . -85.241  -24.283 54.995  1.00 29.56 310 A 1 
ATOM 2474 N N   . GLY A 0 311 . -91.795  -22.676 54.759  1.00 29.53 311 A 1 
ATOM 2475 C CA  . GLY A 0 311 . -93.008  -23.353 55.207  1.00 29.53 311 A 1 
ATOM 2476 C C   . GLY A 0 311 . -92.688  -24.671 55.921  1.00 29.53 311 A 1 
ATOM 2477 O O   . GLY A 0 311 . -92.893  -25.742 55.354  1.00 29.53 311 A 1 
ATOM 2478 N N   . GLY A 0 312 . -92.200  -24.606 57.164  1.00 25.93 312 A 1 
ATOM 2479 C CA  . GLY A 0 312 . -91.837  -25.769 57.987  1.00 25.93 312 A 1 
ATOM 2480 C C   . GLY A 0 312 . -92.805  -26.017 59.151  1.00 25.93 312 A 1 
ATOM 2481 O O   . GLY A 0 312 . -92.786  -25.306 60.151  1.00 25.93 312 A 1 
ATOM 2482 N N   . LYS A 0 313 . -93.662  -27.042 59.053  1.00 26.51 313 A 1 
ATOM 2483 C CA  . LYS A 0 313 . -94.637  -27.404 60.105  1.00 26.51 313 A 1 
ATOM 2484 C C   . LYS A 0 313 . -93.946  -28.007 61.340  1.00 26.51 313 A 1 
ATOM 2485 C CB  . LYS A 0 313 . -95.627  -28.451 59.561  1.00 26.51 313 A 1 
ATOM 2486 O O   . LYS A 0 313 . -93.456  -29.127 61.246  1.00 26.51 313 A 1 
ATOM 2487 C CG  . LYS A 0 313 . -96.523  -27.986 58.406  1.00 26.51 313 A 1 
ATOM 2488 C CD  . LYS A 0 313 . -97.249  -29.209 57.827  1.00 26.51 313 A 1 
ATOM 2489 C CE  . LYS A 0 313 . -98.151  -28.802 56.659  1.00 26.51 313 A 1 
ATOM 2490 N NZ  . LYS A 0 313 . -98.677  -29.992 55.945  1.00 26.51 313 A 1 
ATOM 2491 N N   . ALA A 0 314 . -94.020  -27.357 62.507  1.00 27.17 314 A 1 
ATOM 2492 C CA  . ALA A 0 314 . -93.498  -27.931 63.759  1.00 27.17 314 A 1 
ATOM 2493 C C   . ALA A 0 314 . -94.235  -27.490 65.049  1.00 27.17 314 A 1 
ATOM 2494 C CB  . ALA A 0 314 . -91.985  -27.668 63.826  1.00 27.17 314 A 1 
ATOM 2495 O O   . ALA A 0 314 . -93.616  -26.967 65.968  1.00 27.17 314 A 1 
ATOM 2496 N N   . SER A 0 315 . -95.559  -27.697 65.144  1.00 33.67 315 A 1 
ATOM 2497 C CA  . SER A 0 315 . -96.277  -27.908 66.435  1.00 33.67 315 A 1 
ATOM 2498 C C   . SER A 0 315 . -97.789  -28.155 66.272  1.00 33.67 315 A 1 
ATOM 2499 C CB  . SER A 0 315 . -96.012  -26.826 67.507  1.00 33.67 315 A 1 
ATOM 2500 O O   . SER A 0 315 . -98.615  -27.659 67.038  1.00 33.67 315 A 1 
ATOM 2501 O OG  . SER A 0 315 . -96.008  -25.530 66.959  1.00 33.67 315 A 1 
ATOM 2502 N N   . LEU A 0 316 . -98.180  -29.016 65.325  1.00 28.14 316 A 1 
ATOM 2503 C CA  . LEU A 0 316 . -99.498  -29.665 65.378  1.00 28.14 316 A 1 
ATOM 2504 C C   . LEU A 0 316 . -99.466  -30.809 66.410  1.00 28.14 316 A 1 
ATOM 2505 C CB  . LEU A 0 316 . -99.929  -30.127 63.967  1.00 28.14 316 A 1 
ATOM 2506 O O   . LEU A 0 316 . -99.626  -31.962 66.034  1.00 28.14 316 A 1 
ATOM 2507 C CG  . LEU A 0 316 . -101.371 -30.691 63.891  1.00 28.14 316 A 1 
ATOM 2508 C CD1 . LEU A 0 316 . -102.428 -29.590 64.002  1.00 28.14 316 A 1 
ATOM 2509 C CD2 . LEU A 0 316 . -101.576 -31.417 62.561  1.00 28.14 316 A 1 
ATOM 2510 N N   . ASP A 0 317 . -99.197  -30.496 67.684  1.00 33.95 317 A 1 
ATOM 2511 C CA  . ASP A 0 317 . -99.568  -31.358 68.818  1.00 33.95 317 A 1 
ATOM 2512 C C   . ASP A 0 317 . -99.325  -30.688 70.184  1.00 33.95 317 A 1 
ATOM 2513 C CB  . ASP A 0 317 . -98.909  -32.768 68.755  1.00 33.95 317 A 1 
ATOM 2514 O O   . ASP A 0 317 . -98.287  -30.859 70.827  1.00 33.95 317 A 1 
ATOM 2515 C CG  . ASP A 0 317 . -99.926  -33.923 68.692  1.00 33.95 317 A 1 
ATOM 2516 O OD1 . ASP A 0 317 . -101.155 -33.662 68.730  1.00 33.95 317 A 1 
ATOM 2517 O OD2 . ASP A 0 317 . -99.461  -35.082 68.713  1.00 33.95 317 A 1 
ATOM 2518 N N   . LYS A 0 318 . -100.321 -29.922 70.650  1.00 29.66 318 A 1 
ATOM 2519 C CA  . LYS A 0 318 . -100.808 -29.939 72.043  1.00 29.66 318 A 1 
ATOM 2520 C C   . LYS A 0 318 . -102.034 -29.041 72.203  1.00 29.66 318 A 1 
ATOM 2521 C CB  . LYS A 0 318 . -99.714  -29.551 73.069  1.00 29.66 318 A 1 
ATOM 2522 O O   . LYS A 0 318 . -102.132 -27.962 71.638  1.00 29.66 318 A 1 
ATOM 2523 C CG  . LYS A 0 318 . -99.118  -30.812 73.736  1.00 29.66 318 A 1 
ATOM 2524 C CD  . LYS A 0 318 . -97.689  -30.591 74.253  1.00 29.66 318 A 1 
ATOM 2525 C CE  . LYS A 0 318 . -97.003  -31.947 74.471  1.00 29.66 318 A 1 
ATOM 2526 N NZ  . LYS A 0 318 . -95.593  -31.794 74.905  1.00 29.66 318 A 1 
ATOM 2527 N N   . TYR A 0 319 . -102.942 -29.493 73.062  1.00 32.42 319 A 1 
ATOM 2528 C CA  . TYR A 0 319 . -104.038 -28.710 73.635  1.00 32.42 319 A 1 
ATOM 2529 C C   . TYR A 0 319 . -105.292 -28.372 72.804  1.00 32.42 319 A 1 
ATOM 2530 C CB  . TYR A 0 319 . -103.518 -27.602 74.572  1.00 32.42 319 A 1 
ATOM 2531 O O   . TYR A 0 319 . -106.035 -27.460 73.153  1.00 32.42 319 A 1 
ATOM 2532 C CG  . TYR A 0 319 . -103.745 -28.015 76.007  1.00 32.42 319 A 1 
ATOM 2533 C CD1 . TYR A 0 319 . -105.009 -27.813 76.590  1.00 32.42 319 A 1 
ATOM 2534 C CD2 . TYR A 0 319 . -102.759 -28.752 76.690  1.00 32.42 319 A 1 
ATOM 2535 C CE1 . TYR A 0 319 . -105.284 -28.360 77.857  1.00 32.42 319 A 1 
ATOM 2536 C CE2 . TYR A 0 319 . -103.029 -29.277 77.969  1.00 32.42 319 A 1 
ATOM 2537 O OH  . TYR A 0 319 . -104.585 -29.580 79.781  1.00 32.42 319 A 1 
ATOM 2538 C CZ  . TYR A 0 319 . -104.296 -29.075 78.556  1.00 32.42 319 A 1 
ATOM 2539 N N   . ASN A 0 320 . -105.727 -29.316 71.962  1.00 31.27 320 A 1 
ATOM 2540 C CA  . ASN A 0 320 . -107.171 -29.626 71.839  1.00 31.27 320 A 1 
ATOM 2541 C C   . ASN A 0 320 . -107.743 -30.322 73.110  1.00 31.27 320 A 1 
ATOM 2542 C CB  . ASN A 0 320 . -107.419 -30.418 70.530  1.00 31.27 320 A 1 
ATOM 2543 O O   . ASN A 0 320 . -108.725 -31.058 73.047  1.00 31.27 320 A 1 
ATOM 2544 C CG  . ASN A 0 320 . -107.872 -29.542 69.373  1.00 31.27 320 A 1 
ATOM 2545 N ND2 . ASN A 0 320 . -107.576 -29.926 68.155  1.00 31.27 320 A 1 
ATOM 2546 O OD1 . ASN A 0 320 . -108.529 -28.530 69.532  1.00 31.27 320 A 1 
ATOM 2547 N N   . GLN A 0 321 . -107.107 -30.131 74.275  1.00 28.77 321 A 1 
ATOM 2548 C CA  . GLN A 0 321 . -107.370 -30.870 75.514  1.00 28.77 321 A 1 
ATOM 2549 C C   . GLN A 0 321 . -108.044 -30.024 76.608  1.00 28.77 321 A 1 
ATOM 2550 C CB  . GLN A 0 321 . -106.087 -31.586 75.974  1.00 28.77 321 A 1 
ATOM 2551 O O   . GLN A 0 321 . -108.604 -30.597 77.537  1.00 28.77 321 A 1 
ATOM 2552 C CG  . GLN A 0 321 . -106.410 -32.910 76.684  1.00 28.77 321 A 1 
ATOM 2553 C CD  . GLN A 0 321 . -105.146 -33.656 77.090  1.00 28.77 321 A 1 
ATOM 2554 N NE2 . GLN A 0 321 . -104.635 -34.554 76.275  1.00 28.77 321 A 1 
ATOM 2555 O OE1 . GLN A 0 321 . -104.575 -33.427 78.139  1.00 28.77 321 A 1 
ATOM 2556 N N   . TYR A 0 322 . -108.169 -28.698 76.429  1.00 32.30 322 A 1 
ATOM 2557 C CA  . TYR A 0 322 . -109.299 -27.963 77.014  1.00 32.30 322 A 1 
ATOM 2558 C C   . TYR A 0 322 . -110.513 -28.148 76.113  1.00 32.30 322 A 1 
ATOM 2559 C CB  . TYR A 0 322 . -108.972 -26.511 77.409  1.00 32.30 322 A 1 
ATOM 2560 O O   . TYR A 0 322 . -111.047 -27.228 75.493  1.00 32.30 322 A 1 
ATOM 2561 C CG  . TYR A 0 322 . -108.392 -26.432 78.811  1.00 32.30 322 A 1 
ATOM 2562 C CD1 . TYR A 0 322 . -109.156 -26.883 79.910  1.00 32.30 322 A 1 
ATOM 2563 C CD2 . TYR A 0 322 . -107.070 -25.996 79.013  1.00 32.30 322 A 1 
ATOM 2564 C CE1 . TYR A 0 322 . -108.572 -26.976 81.187  1.00 32.30 322 A 1 
ATOM 2565 C CE2 . TYR A 0 322 . -106.475 -26.110 80.285  1.00 32.30 322 A 1 
ATOM 2566 O OH  . TYR A 0 322 . -106.647 -26.760 82.592  1.00 32.30 322 A 1 
ATOM 2567 C CZ  . TYR A 0 322 . -107.222 -26.618 81.370  1.00 32.30 322 A 1 
ATOM 2568 N N   . ALA A 0 323 . -110.943 -29.407 76.062  1.00 33.45 323 A 1 
ATOM 2569 C CA  . ALA A 0 323 . -112.273 -29.748 75.629  1.00 33.45 323 A 1 
ATOM 2570 C C   . ALA A 0 323 . -113.272 -28.890 76.409  1.00 33.45 323 A 1 
ATOM 2571 C CB  . ALA A 0 323 . -112.509 -31.242 75.883  1.00 33.45 323 A 1 
ATOM 2572 O O   . ALA A 0 323 . -113.183 -28.765 77.631  1.00 33.45 323 A 1 
ATOM 2573 N N   . LYS A 0 324 . -114.232 -28.337 75.667  1.00 31.41 324 A 1 
ATOM 2574 C CA  . LYS A 0 324 . -115.619 -28.144 76.089  1.00 31.41 324 A 1 
ATOM 2575 C C   . LYS A 0 324 . -115.813 -28.071 77.612  1.00 31.41 324 A 1 
ATOM 2576 C CB  . LYS A 0 324 . -116.454 -29.311 75.513  1.00 31.41 324 A 1 
ATOM 2577 O O   . LYS A 0 324 . -116.083 -29.086 78.256  1.00 31.41 324 A 1 
ATOM 2578 C CG  . LYS A 0 324 . -116.546 -29.330 73.980  1.00 31.41 324 A 1 
ATOM 2579 C CD  . LYS A 0 324 . -117.406 -30.516 73.514  1.00 31.41 324 A 1 
ATOM 2580 C CE  . LYS A 0 324 . -117.604 -30.480 71.992  1.00 31.41 324 A 1 
ATOM 2581 N NZ  . LYS A 0 324 . -118.462 -31.596 71.513  1.00 31.41 324 A 1 
ATOM 2582 N N   . LYS A 0 325 . -115.956 -26.850 78.137  1.00 33.97 325 A 1 
ATOM 2583 C CA  . LYS A 0 325 . -116.936 -26.603 79.209  1.00 33.97 325 A 1 
ATOM 2584 C C   . LYS A 0 325 . -118.351 -26.756 78.622  1.00 33.97 325 A 1 
ATOM 2585 C CB  . LYS A 0 325 . -116.667 -25.258 79.904  1.00 33.97 325 A 1 
ATOM 2586 O O   . LYS A 0 325 . -119.116 -25.806 78.522  1.00 33.97 325 A 1 
ATOM 2587 C CG  . LYS A 0 325 . -117.412 -25.173 81.249  1.00 33.97 325 A 1 
ATOM 2588 C CD  . LYS A 0 325 . -117.166 -23.825 81.937  1.00 33.97 325 A 1 
ATOM 2589 C CE  . LYS A 0 325 . -117.860 -23.796 83.305  1.00 33.97 325 A 1 
ATOM 2590 N NZ  . LYS A 0 325 . -117.683 -22.486 83.981  1.00 33.97 325 A 1 
ATOM 2591 N N   . GLY A 0 326 . -118.640 -27.966 78.149  1.00 31.07 326 A 1 
ATOM 2592 C CA  . GLY A 0 326 . -119.901 -28.419 77.591  1.00 31.07 326 A 1 
ATOM 2593 C C   . GLY A 0 326 . -120.393 -29.544 78.481  1.00 31.07 326 A 1 
ATOM 2594 O O   . GLY A 0 326 . -120.007 -30.694 78.307  1.00 31.07 326 A 1 
ATOM 2595 N N   . GLY A 0 327 . -121.200 -29.175 79.468  1.00 31.93 327 A 1 
ATOM 2596 C CA  . GLY A 0 327 . -121.857 -30.080 80.397  1.00 31.93 327 A 1 
ATOM 2597 C C   . GLY A 0 327 . -123.256 -29.540 80.628  1.00 31.93 327 A 1 
ATOM 2598 O O   . GLY A 0 327 . -123.409 -28.373 80.985  1.00 31.93 327 A 1 
ATOM 2599 N N   . HIS A 0 328 . -124.261 -30.362 80.338  1.00 32.04 328 A 1 
ATOM 2600 C CA  . HIS A 0 328 . -125.664 -29.966 80.390  1.00 32.04 328 A 1 
ATOM 2601 C C   . HIS A 0 328 . -126.063 -29.461 81.788  1.00 32.04 328 A 1 
ATOM 2602 C CB  . HIS A 0 328 . -126.541 -31.168 80.006  1.00 32.04 328 A 1 
ATOM 2603 O O   . HIS A 0 328 . -125.574 -29.997 82.789  1.00 32.04 328 A 1 
ATOM 2604 C CG  . HIS A 0 328 . -126.555 -31.468 78.528  1.00 32.04 328 A 1 
ATOM 2605 C CD2 . HIS A 0 328 . -125.534 -31.977 77.770  1.00 32.04 328 A 1 
ATOM 2606 N ND1 . HIS A 0 328 . -127.631 -31.294 77.690  1.00 32.04 328 A 1 
ATOM 2607 C CE1 . HIS A 0 328 . -127.265 -31.679 76.456  1.00 32.04 328 A 1 
ATOM 2608 N NE2 . HIS A 0 328 . -125.987 -32.088 76.452  1.00 32.04 328 A 1 
ATOM 2609 N N   . PRO A 0 329 . -127.005 -28.502 81.889  1.00 40.97 329 A 1 
ATOM 2610 C CA  . PRO A 0 329 . -127.761 -28.347 83.122  1.00 40.97 329 A 1 
ATOM 2611 C C   . PRO A 0 329 . -128.469 -29.679 83.424  1.00 40.97 329 A 1 
ATOM 2612 C CB  . PRO A 0 329 . -128.731 -27.188 82.868  1.00 40.97 329 A 1 
ATOM 2613 O O   . PRO A 0 329 . -129.232 -30.175 82.602  1.00 40.97 329 A 1 
ATOM 2614 C CG  . PRO A 0 329 . -128.951 -27.222 81.356  1.00 40.97 329 A 1 
ATOM 2615 C CD  . PRO A 0 329 . -127.612 -27.725 80.814  1.00 40.97 329 A 1 
ATOM 2616 N N   . TYR A 0 330 . -128.189 -30.239 84.604  1.00 36.75 330 A 1 
ATOM 2617 C CA  . TYR A 0 330 . -128.762 -31.479 85.147  1.00 36.75 330 A 1 
ATOM 2618 C C   . TYR A 0 330 . -128.480 -32.783 84.367  1.00 36.75 330 A 1 
ATOM 2619 C CB  . TYR A 0 330 . -130.254 -31.277 85.464  1.00 36.75 330 A 1 
ATOM 2620 O O   . TYR A 0 330 . -129.346 -33.316 83.693  1.00 36.75 330 A 1 
ATOM 2621 C CG  . TYR A 0 330 . -130.521 -30.068 86.338  1.00 36.75 330 A 1 
ATOM 2622 C CD1 . TYR A 0 330 . -130.299 -30.140 87.727  1.00 36.75 330 A 1 
ATOM 2623 C CD2 . TYR A 0 330 . -130.947 -28.860 85.754  1.00 36.75 330 A 1 
ATOM 2624 C CE1 . TYR A 0 330 . -130.500 -29.004 88.535  1.00 36.75 330 A 1 
ATOM 2625 C CE2 . TYR A 0 330 . -131.140 -27.719 86.555  1.00 36.75 330 A 1 
ATOM 2626 O OH  . TYR A 0 330 . -131.112 -26.688 88.715  1.00 36.75 330 A 1 
ATOM 2627 C CZ  . TYR A 0 330 . -130.919 -27.790 87.946  1.00 36.75 330 A 1 
ATOM 2628 N N   . GLY A 0 331 . -127.289 -33.352 84.602  1.00 32.06 331 A 1 
ATOM 2629 C CA  . GLY A 0 331 . -127.105 -34.783 84.916  1.00 32.06 331 A 1 
ATOM 2630 C C   . GLY A 0 331 . -127.384 -35.870 83.855  1.00 32.06 331 A 1 
ATOM 2631 O O   . GLY A 0 331 . -128.513 -36.082 83.445  1.00 32.06 331 A 1 
ATOM 2632 N N   . TYR A 0 332 . -126.357 -36.701 83.615  1.00 27.94 332 A 1 
ATOM 2633 C CA  . TYR A 0 332 . -126.375 -38.011 82.928  1.00 27.94 332 A 1 
ATOM 2634 C C   . TYR A 0 332 . -126.605 -38.063 81.398  1.00 27.94 332 A 1 
ATOM 2635 C CB  . TYR A 0 332 . -127.283 -39.020 83.662  1.00 27.94 332 A 1 
ATOM 2636 O O   . TYR A 0 332 . -127.648 -37.696 80.876  1.00 27.94 332 A 1 
ATOM 2637 C CG  . TYR A 0 332 . -126.617 -39.724 84.828  1.00 27.94 332 A 1 
ATOM 2638 C CD1 . TYR A 0 332 . -126.075 -41.010 84.641  1.00 27.94 332 A 1 
ATOM 2639 C CD2 . TYR A 0 332 . -126.541 -39.104 86.090  1.00 27.94 332 A 1 
ATOM 2640 C CE1 . TYR A 0 332 . -125.453 -41.677 85.713  1.00 27.94 332 A 1 
ATOM 2641 C CE2 . TYR A 0 332 . -125.916 -39.767 87.166  1.00 27.94 332 A 1 
ATOM 2642 O OH  . TYR A 0 332 . -124.774 -41.713 88.004  1.00 27.94 332 A 1 
ATOM 2643 C CZ  . TYR A 0 332 . -125.373 -41.058 86.976  1.00 27.94 332 A 1 
ATOM 2644 N N   . GLY A 0 333 . -125.651 -38.707 80.704  1.00 32.78 333 A 1 
ATOM 2645 C CA  . GLY A 0 333 . -125.786 -39.202 79.323  1.00 32.78 333 A 1 
ATOM 2646 C C   . GLY A 0 333 . -125.107 -38.330 78.259  1.00 32.78 333 A 1 
ATOM 2647 O O   . GLY A 0 333 . -125.278 -37.118 78.241  1.00 32.78 333 A 1 
ATOM 2648 N N   . GLY A 0 334 . -124.332 -38.933 77.349  1.00 30.17 334 A 1 
ATOM 2649 C CA  . GLY A 0 334 . -123.643 -38.199 76.276  1.00 30.17 334 A 1 
ATOM 2650 C C   . GLY A 0 334 . -123.559 -38.964 74.953  1.00 30.17 334 A 1 
ATOM 2651 O O   . GLY A 0 334 . -123.812 -40.167 74.918  1.00 30.17 334 A 1 
ATOM 2652 N N   . LYS A 0 335 . -123.178 -38.263 73.871  1.00 34.44 335 A 1 
ATOM 2653 C CA  . LYS A 0 335 . -122.672 -38.819 72.596  1.00 34.44 335 A 1 
ATOM 2654 C C   . LYS A 0 335 . -121.968 -37.741 71.746  1.00 34.44 335 A 1 
ATOM 2655 C CB  . LYS A 0 335 . -123.796 -39.545 71.820  1.00 34.44 335 A 1 
ATOM 2656 O O   . LYS A 0 335 . -122.007 -36.560 72.084  1.00 34.44 335 A 1 
ATOM 2657 C CG  . LYS A 0 335 . -123.519 -41.061 71.792  1.00 34.44 335 A 1 
ATOM 2658 C CD  . LYS A 0 335 . -124.672 -41.853 71.169  1.00 34.44 335 A 1 
ATOM 2659 C CE  . LYS A 0 335 . -124.381 -43.358 71.258  1.00 34.44 335 A 1 
ATOM 2660 N NZ  . LYS A 0 335 . -125.435 -44.156 70.584  1.00 34.44 335 A 1 
ATOM 2661 N N   . PHE A 0 336 . -121.250 -38.173 70.706  1.00 32.24 336 A 1 
ATOM 2662 C CA  . PHE A 0 336 . -120.273 -37.390 69.930  1.00 32.24 336 A 1 
ATOM 2663 C C   . PHE A 0 336 . -120.754 -37.083 68.505  1.00 32.24 336 A 1 
ATOM 2664 C CB  . PHE A 0 336 . -118.969 -38.205 69.801  1.00 32.24 336 A 1 
ATOM 2665 O O   . PHE A 0 336 . -121.374 -37.942 67.894  1.00 32.24 336 A 1 
ATOM 2666 C CG  . PHE A 0 336 . -117.975 -38.127 70.943  1.00 32.24 336 A 1 
ATOM 2667 C CD1 . PHE A 0 336 . -116.705 -37.558 70.718  1.00 32.24 336 A 1 
ATOM 2668 C CD2 . PHE A 0 336 . -118.267 -38.701 72.195  1.00 32.24 336 A 1 
ATOM 2669 C CE1 . PHE A 0 336 . -115.734 -37.566 71.734  1.00 32.24 336 A 1 
ATOM 2670 C CE2 . PHE A 0 336 . -117.297 -38.702 73.214  1.00 32.24 336 A 1 
ATOM 2671 C CZ  . PHE A 0 336 . -116.029 -38.139 72.983  1.00 32.24 336 A 1 
ATOM 2672 N N   . GLU A 0 337 . -120.332 -35.939 67.947  1.00 39.41 337 A 1 
ATOM 2673 C CA  . GLU A 0 337 . -120.294 -35.685 66.495  1.00 39.41 337 A 1 
ATOM 2674 C C   . GLU A 0 337 . -119.235 -34.612 66.133  1.00 39.41 337 A 1 
ATOM 2675 C CB  . GLU A 0 337 . -121.713 -35.396 65.958  1.00 39.41 337 A 1 
ATOM 2676 O O   . GLU A 0 337 . -118.533 -34.123 67.027  1.00 39.41 337 A 1 
ATOM 2677 C CG  . GLU A 0 337 . -122.089 -36.375 64.826  1.00 39.41 337 A 1 
ATOM 2678 C CD  . GLU A 0 337 . -123.571 -36.772 64.874  1.00 39.41 337 A 1 
ATOM 2679 O OE1 . GLU A 0 337 . -123.838 -37.996 64.857  1.00 39.41 337 A 1 
ATOM 2680 O OE2 . GLU A 0 337 . -124.410 -35.849 64.945  1.00 39.41 337 A 1 
ATOM 2681 N N   . LYS A 0 338 . -119.008 -34.345 64.832  1.00 30.83 338 A 1 
ATOM 2682 C CA  . LYS A 0 338 . -117.679 -33.964 64.292  1.00 30.83 338 A 1 
ATOM 2683 C C   . LYS A 0 338 . -117.728 -33.059 63.037  1.00 30.83 338 A 1 
ATOM 2684 C CB  . LYS A 0 338 . -116.987 -35.310 63.967  1.00 30.83 338 A 1 
ATOM 2685 O O   . LYS A 0 338 . -118.244 -33.490 62.014  1.00 30.83 338 A 1 
ATOM 2686 C CG  . LYS A 0 338 . -115.631 -35.241 63.245  1.00 30.83 338 A 1 
ATOM 2687 C CD  . LYS A 0 338 . -115.230 -36.647 62.769  1.00 30.83 338 A 1 
ATOM 2688 C CE  . LYS A 0 338 . -114.011 -36.585 61.842  1.00 30.83 338 A 1 
ATOM 2689 N NZ  . LYS A 0 338 . -113.779 -37.887 61.167  1.00 30.83 338 A 1 
ATOM 2690 N N   . GLY A 0 339 . -117.073 -31.890 63.085  1.00 35.56 339 A 1 
ATOM 2691 C CA  . GLY A 0 339 . -116.726 -31.014 61.940  1.00 35.56 339 A 1 
ATOM 2692 C C   . GLY A 0 339 . -116.202 -29.643 62.424  1.00 35.56 339 A 1 
ATOM 2693 O O   . GLY A 0 339 . -116.733 -29.157 63.417  1.00 35.56 339 A 1 
ATOM 2694 N N   . SER A 0 340 . -115.147 -28.971 61.928  1.00 28.01 340 A 1 
ATOM 2695 C CA  . SER A 0 340 . -114.102 -29.215 60.898  1.00 28.01 340 A 1 
ATOM 2696 C C   . SER A 0 340 . -114.213 -28.588 59.484  1.00 28.01 340 A 1 
ATOM 2697 C CB  . SER A 0 340 . -113.456 -30.615 60.939  1.00 28.01 340 A 1 
ATOM 2698 O O   . SER A 0 340 . -114.004 -29.289 58.498  1.00 28.01 340 A 1 
ATOM 2699 O OG  . SER A 0 340 . -114.043 -31.529 60.038  1.00 28.01 340 A 1 
ATOM 2700 N N   . GLU A 0 341 . -114.391 -27.262 59.390  1.00 37.17 341 A 1 
ATOM 2701 C CA  . GLU A 0 341 . -114.016 -26.431 58.220  1.00 37.17 341 A 1 
ATOM 2702 C C   . GLU A 0 341 . -112.980 -25.363 58.633  1.00 37.17 341 A 1 
ATOM 2703 C CB  . GLU A 0 341 . -115.248 -25.790 57.556  1.00 37.17 341 A 1 
ATOM 2704 O O   . GLU A 0 341 . -113.026 -24.843 59.748  1.00 37.17 341 A 1 
ATOM 2705 C CG  . GLU A 0 341 . -115.948 -26.793 56.624  1.00 37.17 341 A 1 
ATOM 2706 C CD  . GLU A 0 341 . -117.245 -26.266 55.989  1.00 37.17 341 A 1 
ATOM 2707 O OE1 . GLU A 0 341 . -117.904 -27.085 55.311  1.00 37.17 341 A 1 
ATOM 2708 O OE2 . GLU A 0 341 . -117.569 -25.074 56.188  1.00 37.17 341 A 1 
ATOM 2709 N N   . HIS A 0 342 . -112.001 -25.081 57.765  1.00 28.86 342 A 1 
ATOM 2710 C CA  . HIS A 0 342 . -110.769 -24.350 58.094  1.00 28.86 342 A 1 
ATOM 2711 C C   . HIS A 0 342 . -110.526 -23.215 57.090  1.00 28.86 342 A 1 
ATOM 2712 C CB  . HIS A 0 342 . -109.610 -25.370 58.100  1.00 28.86 342 A 1 
ATOM 2713 O O   . HIS A 0 342 . -110.243 -23.481 55.925  1.00 28.86 342 A 1 
ATOM 2714 C CG  . HIS A 0 342 . -108.215 -24.806 58.261  1.00 28.86 342 A 1 
ATOM 2715 C CD2 . HIS A 0 342 . -107.365 -24.442 57.248  1.00 28.86 342 A 1 
ATOM 2716 N ND1 . HIS A 0 342 . -107.507 -24.688 59.438  1.00 28.86 342 A 1 
ATOM 2717 C CE1 . HIS A 0 342 . -106.266 -24.263 59.141  1.00 28.86 342 A 1 
ATOM 2718 N NE2 . HIS A 0 342 . -106.134 -24.097 57.819  1.00 28.86 342 A 1 
ATOM 2719 N N   . TRP A 0 343 . -110.598 -21.962 57.550  1.00 27.57 343 A 1 
ATOM 2720 C CA  . TRP A 0 343 . -110.231 -20.768 56.775  1.00 27.57 343 A 1 
ATOM 2721 C C   . TRP A 0 343 . -109.443 -19.788 57.662  1.00 27.57 343 A 1 
ATOM 2722 C CB  . TRP A 0 343 . -111.473 -20.152 56.094  1.00 27.57 343 A 1 
ATOM 2723 O O   . TRP A 0 343 . -109.990 -18.858 58.252  1.00 27.57 343 A 1 
ATOM 2724 C CG  . TRP A 0 343 . -111.506 -20.331 54.605  1.00 27.57 343 A 1 
ATOM 2725 C CD1 . TRP A 0 343 . -111.820 -21.475 53.955  1.00 27.57 343 A 1 
ATOM 2726 C CD2 . TRP A 0 343 . -111.177 -19.361 53.559  1.00 27.57 343 A 1 
ATOM 2727 C CE2 . TRP A 0 343 . -111.311 -20.000 52.289  1.00 27.57 343 A 1 
ATOM 2728 C CE3 . TRP A 0 343 . -110.767 -18.009 53.554  1.00 27.57 343 A 1 
ATOM 2729 N NE1 . TRP A 0 343 . -111.711 -21.284 52.591  1.00 27.57 343 A 1 
ATOM 2730 C CH2 . TRP A 0 343 . -110.652 -17.990 51.111  1.00 27.57 343 A 1 
ATOM 2731 C CZ2 . TRP A 0 343 . -111.056 -19.336 51.080  1.00 27.57 343 A 1 
ATOM 2732 C CZ3 . TRP A 0 343 . -110.509 -17.330 52.346  1.00 27.57 343 A 1 
ATOM 2733 N N   . GLY A 0 344 . -108.137 -20.043 57.794  1.00 28.67 344 A 1 
ATOM 2734 C CA  . GLY A 0 344 . -107.169 -19.083 58.334  1.00 28.67 344 A 1 
ATOM 2735 C C   . GLY A 0 344 . -106.791 -18.053 57.265  1.00 28.67 344 A 1 
ATOM 2736 O O   . GLY A 0 344 . -106.620 -18.411 56.103  1.00 28.67 344 A 1 
ATOM 2737 N N   . GLY A 0 345 . -106.721 -16.772 57.631  1.00 27.51 345 A 1 
ATOM 2738 C CA  . GLY A 0 345 . -106.654 -15.675 56.660  1.00 27.51 345 A 1 
ATOM 2739 C C   . GLY A 0 345 . -105.251 -15.184 56.289  1.00 27.51 345 A 1 
ATOM 2740 O O   . GLY A 0 345 . -104.284 -15.405 57.011  1.00 27.51 345 A 1 
ATOM 2741 N N   . ALA A 0 346 . -105.190 -14.417 55.197  1.00 27.97 346 A 1 
ATOM 2742 C CA  . ALA A 0 346 . -104.105 -13.494 54.862  1.00 27.97 346 A 1 
ATOM 2743 C C   . ALA A 0 346 . -104.623 -12.437 53.859  1.00 27.97 346 A 1 
ATOM 2744 C CB  . ALA A 0 346 . -102.924 -14.290 54.281  1.00 27.97 346 A 1 
ATOM 2745 O O   . ALA A 0 346 . -104.912 -12.789 52.719  1.00 27.97 346 A 1 
ATOM 2746 N N   . SER A 0 347 . -104.798 -11.178 54.305  1.00 33.95 347 A 1 
ATOM 2747 C CA  . SER A 0 347 . -104.893 -9.918  53.507  1.00 33.95 347 A 1 
ATOM 2748 C C   . SER A 0 347 . -105.728 -8.806  54.183  1.00 33.95 347 A 1 
ATOM 2749 C CB  . SER A 0 347 . -105.342 -10.082 52.038  1.00 33.95 347 A 1 
ATOM 2750 O O   . SER A 0 347 . -106.644 -8.235  53.594  1.00 33.95 347 A 1 
ATOM 2751 O OG  . SER A 0 347 . -106.580 -10.749 51.935  1.00 33.95 347 A 1 
ATOM 2752 N N   . LYS A 0 348 . -105.398 -8.419  55.424  1.00 30.37 348 A 1 
ATOM 2753 C CA  . LYS A 0 348 . -105.823 -7.110  55.958  1.00 30.37 348 A 1 
ATOM 2754 C C   . LYS A 0 348 . -104.649 -6.358  56.575  1.00 30.37 348 A 1 
ATOM 2755 C CB  . LYS A 0 348 . -107.016 -7.220  56.929  1.00 30.37 348 A 1 
ATOM 2756 O O   . LYS A 0 348 . -104.241 -6.675  57.680  1.00 30.37 348 A 1 
ATOM 2757 C CG  . LYS A 0 348 . -108.346 -7.316  56.163  1.00 30.37 348 A 1 
ATOM 2758 C CD  . LYS A 0 348 . -109.564 -7.128  57.076  1.00 30.37 348 A 1 
ATOM 2759 C CE  . LYS A 0 348 . -110.834 -7.133  56.215  1.00 30.37 348 A 1 
ATOM 2760 N NZ  . LYS A 0 348 . -112.057 -6.933  57.032  1.00 30.37 348 A 1 
ATOM 2761 N N   . ALA A 0 349 . -104.185 -5.363  55.817  1.00 28.43 349 A 1 
ATOM 2762 C CA  . ALA A 0 349 . -103.451 -4.166  56.229  1.00 28.43 349 A 1 
ATOM 2763 C C   . ALA A 0 349 . -102.314 -4.322  57.261  1.00 28.43 349 A 1 
ATOM 2764 C CB  . ALA A 0 349 . -104.487 -3.134  56.704  1.00 28.43 349 A 1 
ATOM 2765 O O   . ALA A 0 349 . -102.566 -4.424  58.455  1.00 28.43 349 A 1 
ATOM 2766 N N   . SER A 0 350 . -101.068 -4.103  56.831  1.00 30.13 350 A 1 
ATOM 2767 C CA  . SER A 0 350 . -100.377 -2.814  57.046  1.00 30.13 350 A 1 
ATOM 2768 C C   . SER A 0 350 . -98.892  -2.900  56.660  1.00 30.13 350 A 1 
ATOM 2769 C CB  . SER A 0 350 . -100.438 -2.325  58.502  1.00 30.13 350 A 1 
ATOM 2770 O O   . SER A 0 350 . -98.299  -3.965  56.747  1.00 30.13 350 A 1 
ATOM 2771 O OG  . SER A 0 350 . -100.066 -0.960  58.546  1.00 30.13 350 A 1 
ATOM 2772 N N   . ALA A 0 351 . -98.329  -1.748  56.283  1.00 28.93 351 A 1 
ATOM 2773 C CA  . ALA A 0 351 . -96.908  -1.389  56.323  1.00 28.93 351 A 1 
ATOM 2774 C C   . ALA A 0 351 . -95.868  -2.379  55.755  1.00 28.93 351 A 1 
ATOM 2775 C CB  . ALA A 0 351 . -96.570  -0.963  57.757  1.00 28.93 351 A 1 
ATOM 2776 O O   . ALA A 0 351 . -95.431  -3.311  56.419  1.00 28.93 351 A 1 
ATOM 2777 N N   . ALA A 0 352 . -95.388  -2.038  54.553  1.00 29.47 352 A 1 
ATOM 2778 C CA  . ALA A 0 352 . -93.977  -2.076  54.160  1.00 29.47 352 A 1 
ATOM 2779 C C   . ALA A 0 352 . -93.079  -3.088  54.900  1.00 29.47 352 A 1 
ATOM 2780 C CB  . ALA A 0 352 . -93.435  -0.644  54.297  1.00 29.47 352 A 1 
ATOM 2781 O O   . ALA A 0 352 . -92.451  -2.761  55.910  1.00 29.47 352 A 1 
ATOM 2782 N N   . ALA A 0 353 . -92.919  -4.276  54.310  1.00 30.86 353 A 1 
ATOM 2783 C CA  . ALA A 0 353 . -91.697  -5.041  54.509  1.00 30.86 353 A 1 
ATOM 2784 C C   . ALA A 0 353 . -90.531  -4.167  54.019  1.00 30.86 353 A 1 
ATOM 2785 C CB  . ALA A 0 353 . -91.804  -6.371  53.750  1.00 30.86 353 A 1 
ATOM 2786 O O   . ALA A 0 353 . -90.357  -3.967  52.816  1.00 30.86 353 A 1 
ATOM 2787 N N   . HIS A 0 354 . -89.799  -3.564  54.957  1.00 29.85 354 A 1 
ATOM 2788 C CA  . HIS A 0 354 . -88.588  -2.822  54.638  1.00 29.85 354 A 1 
ATOM 2789 C C   . HIS A 0 354 . -87.596  -3.794  54.004  1.00 29.85 354 A 1 
ATOM 2790 C CB  . HIS A 0 354 . -88.007  -2.159  55.898  1.00 29.85 354 A 1 
ATOM 2791 O O   . HIS A 0 354 . -87.220  -4.778  54.637  1.00 29.85 354 A 1 
ATOM 2792 C CG  . HIS A 0 354 . -88.507  -0.754  56.109  1.00 29.85 354 A 1 
ATOM 2793 C CD2 . HIS A 0 354 . -89.564  -0.352  56.881  1.00 29.85 354 A 1 
ATOM 2794 N ND1 . HIS A 0 354 . -87.960  0.378   55.549  1.00 29.85 354 A 1 
ATOM 2795 C CE1 . HIS A 0 354 . -88.665  1.438   55.978  1.00 29.85 354 A 1 
ATOM 2796 N NE2 . HIS A 0 354 . -89.657  1.043   56.791  1.00 29.85 354 A 1 
ATOM 2797 N N   . ALA A 0 355 . -87.200  -3.511  52.763  1.00 32.63 355 A 1 
ATOM 2798 C CA  . ALA A 0 355 . -86.158  -4.248  52.067  1.00 32.63 355 A 1 
ATOM 2799 C C   . ALA A 0 355 . -84.844  -4.114  52.851  1.00 32.63 355 A 1 
ATOM 2800 C CB  . ALA A 0 355 . -86.053  -3.712  50.632  1.00 32.63 355 A 1 
ATOM 2801 O O   . ALA A 0 355 . -84.171  -3.084  52.782  1.00 32.63 355 A 1 
ATOM 2802 N N   . GLY A 0 356 . -84.531  -5.139  53.642  1.00 29.65 356 A 1 
ATOM 2803 C CA  . GLY A 0 356 . -83.189  -5.375  54.144  1.00 29.65 356 A 1 
ATOM 2804 C C   . GLY A 0 356 . -82.399  -6.018  53.019  1.00 29.65 356 A 1 
ATOM 2805 O O   . GLY A 0 356 . -82.734  -7.124  52.610  1.00 29.65 356 A 1 
ATOM 2806 N N   . TYR A 0 357 . -81.414  -5.292  52.503  1.00 30.95 357 A 1 
ATOM 2807 C CA  . TYR A 0 357 . -80.393  -5.850  51.628  1.00 30.95 357 A 1 
ATOM 2808 C C   . TYR A 0 357 . -79.339  -6.512  52.515  1.00 30.95 357 A 1 
ATOM 2809 C CB  . TYR A 0 357 . -79.748  -4.743  50.774  1.00 30.95 357 A 1 
ATOM 2810 O O   . TYR A 0 357 . -78.869  -5.884  53.470  1.00 30.95 357 A 1 
ATOM 2811 C CG  . TYR A 0 357 . -80.714  -3.805  50.071  1.00 30.95 357 A 1 
ATOM 2812 C CD1 . TYR A 0 357 . -81.207  -4.129  48.792  1.00 30.95 357 A 1 
ATOM 2813 C CD2 . TYR A 0 357 . -81.131  -2.618  50.707  1.00 30.95 357 A 1 
ATOM 2814 C CE1 . TYR A 0 357 . -82.122  -3.270  48.152  1.00 30.95 357 A 1 
ATOM 2815 C CE2 . TYR A 0 357 . -82.045  -1.756  50.074  1.00 30.95 357 A 1 
ATOM 2816 O OH  . TYR A 0 357 . -83.405  -1.241  48.170  1.00 30.95 357 A 1 
ATOM 2817 C CZ  . TYR A 0 357 . -82.539  -2.083  48.792  1.00 30.95 357 A 1 
ATOM 2818 N N   . ASP A 0 358 . -78.958  -7.734  52.190  1.00 36.68 358 A 1 
ATOM 2819 C CA  . ASP A 0 358 . -77.617  -8.239  52.438  1.00 36.68 358 A 1 
ATOM 2820 C C   . ASP A 0 358 . -76.618  -7.616  51.441  1.00 36.68 358 A 1 
ATOM 2821 C CB  . ASP A 0 358 . -77.617  -9.781  52.447  1.00 36.68 358 A 1 
ATOM 2822 O O   . ASP A 0 358 . -76.988  -6.893  50.511  1.00 36.68 358 A 1 
ATOM 2823 C CG  . ASP A 0 358 . -78.333  -10.494 51.285  1.00 36.68 358 A 1 
ATOM 2824 O OD1 . ASP A 0 358 . -79.207  -9.881  50.620  1.00 36.68 358 A 1 
ATOM 2825 O OD2 . ASP A 0 358 . -78.186  -11.726 51.222  1.00 36.68 358 A 1 
ATOM 2826 N N   . ASN A 0 359 . -75.326  -7.790  51.712  1.00 35.94 359 A 1 
ATOM 2827 C CA  . ASN A 0 359 . -74.240  -7.464  50.786  1.00 35.94 359 A 1 
ATOM 2828 C C   . ASN A 0 359 . -73.238  -8.622  50.863  1.00 35.94 359 A 1 
ATOM 2829 C CB  . ASN A 0 359 . -73.535  -6.127  51.133  1.00 35.94 359 A 1 
ATOM 2830 O O   . ASN A 0 359 . -72.224  -8.499  51.560  1.00 35.94 359 A 1 
ATOM 2831 C CG  . ASN A 0 359 . -74.341  -4.857  50.955  1.00 35.94 359 A 1 
ATOM 2832 N ND2 . ASN A 0 359 . -74.943  -4.380  52.016  1.00 35.94 359 A 1 
ATOM 2833 O OD1 . ASN A 0 359 . -74.362  -4.196  49.926  1.00 35.94 359 A 1 
ATOM 2834 N N   . ASP A 0 360 . -73.521  -9.736  50.189  1.00 43.60 360 A 1 
ATOM 2835 C CA  . ASP A 0 360 . -72.613  -10.885 50.143  1.00 43.60 360 A 1 
ATOM 2836 C C   . ASP A 0 360 . -71.319  -10.483 49.413  1.00 43.60 360 A 1 
ATOM 2837 C CB  . ASP A 0 360 . -73.318  -12.111 49.523  1.00 43.60 360 A 1 
ATOM 2838 O O   . ASP A 0 360 . -71.213  -10.472 48.191  1.00 43.60 360 A 1 
ATOM 2839 C CG  . ASP A 0 360 . -74.019  -13.008 50.560  1.00 43.60 360 A 1 
ATOM 2840 O OD1 . ASP A 0 360 . -74.183  -12.558 51.718  1.00 43.60 360 A 1 
ATOM 2841 O OD2 . ASP A 0 360 . -74.274  -14.190 50.225  1.00 43.60 360 A 1 
ATOM 2842 N N   . THR A 0 361 . -70.303  -10.075 50.178  1.00 42.56 361 A 1 
ATOM 2843 C CA  . THR A 0 361 . -69.127  -9.379  49.637  1.00 42.56 361 A 1 
ATOM 2844 C C   . THR A 0 361 . -68.084  -10.389 49.143  1.00 42.56 361 A 1 
ATOM 2845 C CB  . THR A 0 361 . -68.577  -8.361  50.653  1.00 42.56 361 A 1 
ATOM 2846 O O   . THR A 0 361 . -67.046  -10.610 49.771  1.00 42.56 361 A 1 
ATOM 2847 C CG2 . THR A 0 361 . -67.513  -7.442  50.046  1.00 42.56 361 A 1 
ATOM 2848 O OG1 . THR A 0 361 . -69.602  -7.479  51.077  1.00 42.56 361 A 1 
ATOM 2849 N N   . TRP A 0 362 . -68.341  -11.042 48.004  1.00 54.80 362 A 1 
ATOM 2850 C CA  . TRP A 0 362 . -67.405  -12.023 47.446  1.00 54.80 362 A 1 
ATOM 2851 C C   . TRP A 0 362 . -66.286  -11.391 46.598  1.00 54.80 362 A 1 
ATOM 2852 C CB  . TRP A 0 362 . -68.133  -13.174 46.736  1.00 54.80 362 A 1 
ATOM 2853 O O   . TRP A 0 362 . -66.474  -10.447 45.831  1.00 54.80 362 A 1 
ATOM 2854 C CG  . TRP A 0 362 . -68.955  -12.837 45.532  1.00 54.80 362 A 1 
ATOM 2855 C CD1 . TRP A 0 362 . -70.276  -12.561 45.561  1.00 54.80 362 A 1 
ATOM 2856 C CD2 . TRP A 0 362 . -68.552  -12.649 44.135  1.00 54.80 362 A 1 
ATOM 2857 C CE2 . TRP A 0 362 . -69.701  -12.273 43.379  1.00 54.80 362 A 1 
ATOM 2858 C CE3 . TRP A 0 362 . -67.320  -12.664 43.443  1.00 54.80 362 A 1 
ATOM 2859 N NE1 . TRP A 0 362 . -70.720  -12.273 44.292  1.00 54.80 362 A 1 
ATOM 2860 C CH2 . TRP A 0 362 . -68.392  -11.874 41.390  1.00 54.80 362 A 1 
ATOM 2861 C CZ2 . TRP A 0 362 . -69.641  -11.920 42.025  1.00 54.80 362 A 1 
ATOM 2862 C CZ3 . TRP A 0 362 . -67.235  -12.250 42.097  1.00 54.80 362 A 1 
ATOM 2863 N N   . ALA A 0 363 . -65.089  -11.981 46.690  1.00 50.27 363 A 1 
ATOM 2864 C CA  . ALA A 0 363 . -63.959  -11.685 45.808  1.00 50.27 363 A 1 
ATOM 2865 C C   . ALA A 0 363 . -63.558  -12.932 45.006  1.00 50.27 363 A 1 
ATOM 2866 C CB  . ALA A 0 363 . -62.784  -11.111 46.610  1.00 50.27 363 A 1 
ATOM 2867 O O   . ALA A 0 363 . -63.398  -14.021 45.572  1.00 50.27 363 A 1 
ATOM 2868 N N   . LYS A 0 364 . -63.363  -12.754 43.694  1.00 56.38 364 A 1 
ATOM 2869 C CA  . LYS A 0 364 . -62.715  -13.720 42.790  1.00 56.38 364 A 1 
ATOM 2870 C C   . LYS A 0 364 . -61.267  -13.280 42.554  1.00 56.38 364 A 1 
ATOM 2871 C CB  . LYS A 0 364 . -63.496  -13.846 41.465  1.00 56.38 364 A 1 
ATOM 2872 O O   . LYS A 0 364 . -60.980  -12.089 42.590  1.00 56.38 364 A 1 
ATOM 2873 C CG  . LYS A 0 364 . -64.773  -14.696 41.607  1.00 56.38 364 A 1 
ATOM 2874 C CD  . LYS A 0 364 . -65.645  -14.655 40.338  1.00 56.38 364 A 1 
ATOM 2875 C CE  . LYS A 0 364 . -67.005  -15.336 40.584  1.00 56.38 364 A 1 
ATOM 2876 N NZ  . LYS A 0 364 . -68.143  -14.558 40.026  1.00 56.38 364 A 1 
ATOM 2877 N N   . GLN A 0 365 . -60.379  -14.244 42.320  1.00 58.58 365 A 1 
ATOM 2878 C CA  . GLN A 0 365 . -58.989  -13.982 41.936  1.00 58.58 365 A 1 
ATOM 2879 C C   . GLN A 0 365 . -58.878  -13.930 40.412  1.00 58.58 365 A 1 
ATOM 2880 C CB  . GLN A 0 365 . -58.052  -15.072 42.494  1.00 58.58 365 A 1 
ATOM 2881 O O   . GLN A 0 365 . -59.362  -14.837 39.726  1.00 58.58 365 A 1 
ATOM 2882 C CG  . GLN A 0 365 . -57.968  -15.119 44.029  1.00 58.58 365 A 1 
ATOM 2883 C CD  . GLN A 0 365 . -57.359  -13.867 44.659  1.00 58.58 365 A 1 
ATOM 2884 N NE2 . GLN A 0 365 . -57.464  -13.721 45.960  1.00 58.58 365 A 1 
ATOM 2885 O OE1 . GLN A 0 365 . -56.803  -13.004 44.009  1.00 58.58 365 A 1 
ATOM 2886 N N   . ALA A 0 366 . -58.210  -12.906 39.891  1.00 58.70 366 A 1 
ATOM 2887 C CA  . ALA A 0 366 . -57.755  -12.865 38.512  1.00 58.70 366 A 1 
ATOM 2888 C C   . ALA A 0 366 . -56.239  -13.078 38.462  1.00 58.70 366 A 1 
ATOM 2889 C CB  . ALA A 0 366 . -58.221  -11.565 37.855  1.00 58.70 366 A 1 
ATOM 2890 O O   . ALA A 0 366 . -55.512  -12.544 39.291  1.00 58.70 366 A 1 
ATOM 2891 N N   . TYR A 0 367 . -55.773  -13.864 37.495  1.00 63.97 367 A 1 
ATOM 2892 C CA  . TYR A 0 367 . -54.352  -14.089 37.248  1.00 63.97 367 A 1 
ATOM 2893 C C   . TYR A 0 367 . -54.036  -13.639 35.830  1.00 63.97 367 A 1 
ATOM 2894 C CB  . TYR A 0 367 . -53.985  -15.564 37.458  1.00 63.97 367 A 1 
ATOM 2895 O O   . TYR A 0 367 . -54.779  -13.988 34.906  1.00 63.97 367 A 1 
ATOM 2896 C CG  . TYR A 0 367 . -54.201  -16.054 38.876  1.00 63.97 367 A 1 
ATOM 2897 C CD1 . TYR A 0 367 . -53.250  -15.751 39.869  1.00 63.97 367 A 1 
ATOM 2898 C CD2 . TYR A 0 367 . -55.359  -16.787 39.207  1.00 63.97 367 A 1 
ATOM 2899 C CE1 . TYR A 0 367 . -53.453  -16.177 41.195  1.00 63.97 367 A 1 
ATOM 2900 C CE2 . TYR A 0 367 . -55.567  -17.213 40.533  1.00 63.97 367 A 1 
ATOM 2901 O OH  . TYR A 0 367 . -54.828  -17.306 42.809  1.00 63.97 367 A 1 
ATOM 2902 C CZ  . TYR A 0 367 . -54.616  -16.905 41.528  1.00 63.97 367 A 1 
ATOM 2903 N N   . GLY A 0 368 . -52.957  -12.880 35.687  1.00 66.84 368 A 1 
ATOM 2904 C CA  . GLY A 0 368 . -52.335  -12.566 34.408  1.00 66.84 368 A 1 
ATOM 2905 C C   . GLY A 0 368 . -50.905  -13.101 34.353  1.00 66.84 368 A 1 
ATOM 2906 O O   . GLY A 0 368 . -50.362  -13.552 35.362  1.00 66.84 368 A 1 
ATOM 2907 N N   . GLN A 0 369 . -50.324  -13.057 33.164  1.00 70.15 369 A 1 
ATOM 2908 C CA  . GLN A 0 369 . -48.919  -13.339 32.902  1.00 70.15 369 A 1 
ATOM 2909 C C   . GLN A 0 369 . -48.513  -12.537 31.667  1.00 70.15 369 A 1 
ATOM 2910 C CB  . GLN A 0 369 . -48.748  -14.863 32.722  1.00 70.15 369 A 1 
ATOM 2911 O O   . GLN A 0 369 . -49.113  -12.722 30.610  1.00 70.15 369 A 1 
ATOM 2912 C CG  . GLN A 0 369 . -47.432  -15.319 32.070  1.00 70.15 369 A 1 
ATOM 2913 C CD  . GLN A 0 369 . -47.535  -15.373 30.548  1.00 70.15 369 A 1 
ATOM 2914 N NE2 . GLN A 0 369 . -46.821  -14.545 29.833  1.00 70.15 369 A 1 
ATOM 2915 O OE1 . GLN A 0 369 . -48.194  -16.231 29.967  1.00 70.15 369 A 1 
ATOM 2916 N N   . ASP A 0 370 . -47.498  -11.706 31.797  1.00 71.32 370 A 1 
ATOM 2917 C CA  . ASP A 0 370 . -46.771  -11.008 30.732  1.00 71.32 370 A 1 
ATOM 2918 C C   . ASP A 0 370 . -45.470  -11.787 30.443  1.00 71.32 370 A 1 
ATOM 2919 C CB  . ASP A 0 370 . -46.555  -9.534  31.132  1.00 71.32 370 A 1 
ATOM 2920 O O   . ASP A 0 370 . -45.155  -12.787 31.104  1.00 71.32 370 A 1 
ATOM 2921 C CG  . ASP A 0 370 . -46.251  -9.389  32.615  1.00 71.32 370 A 1 
ATOM 2922 O OD1 . ASP A 0 370 . -45.482  -10.256 33.074  1.00 71.32 370 A 1 
ATOM 2923 O OD2 . ASP A 0 370 . -46.997  -8.657  33.307  1.00 71.32 370 A 1 
ATOM 2924 N N   . GLN A 0 371 . -44.831  -11.517 29.308  1.00 73.55 371 A 1 
ATOM 2925 C CA  . GLN A 0 371 . -43.618  -12.224 28.873  1.00 73.55 371 A 1 
ATOM 2926 C C   . GLN A 0 371 . -42.918  -11.366 27.829  1.00 73.55 371 A 1 
ATOM 2927 C CB  . GLN A 0 371 . -43.927  -13.643 28.336  1.00 73.55 371 A 1 
ATOM 2928 O O   . GLN A 0 371 . -42.970  -11.653 26.625  1.00 73.55 371 A 1 
ATOM 2929 C CG  . GLN A 0 371 . -43.391  -14.754 29.243  1.00 73.55 371 A 1 
ATOM 2930 C CD  . GLN A 0 371 . -43.752  -16.108 28.662  1.00 73.55 371 A 1 
ATOM 2931 N NE2 . GLN A 0 371 . -44.922  -16.626 28.956  1.00 73.55 371 A 1 
ATOM 2932 O OE1 . GLN A 0 371 . -43.041  -16.708 27.868  1.00 73.55 371 A 1 
ATOM 2933 N N   . ASP A 0 372 . -42.277  -10.322 28.323  1.00 77.91 372 A 1 
ATOM 2934 C CA  . ASP A 0 372 . -41.600  -9.336  27.510  1.00 77.91 372 A 1 
ATOM 2935 C C   . ASP A 0 372 . -40.148  -9.755  27.310  1.00 77.91 372 A 1 
ATOM 2936 C CB  . ASP A 0 372 . -41.746  -7.945  28.139  1.00 77.91 372 A 1 
ATOM 2937 O O   . ASP A 0 372 . -39.422  -10.075 28.249  1.00 77.91 372 A 1 
ATOM 2938 C CG  . ASP A 0 372 . -43.119  -7.315  27.889  1.00 77.91 372 A 1 
ATOM 2939 O OD1 . ASP A 0 372 . -44.027  -8.046  27.423  1.00 77.91 372 A 1 
ATOM 2940 O OD2 . ASP A 0 372 . -43.192  -6.080  28.090  1.00 77.91 372 A 1 
ATOM 2941 N N   . ALA A 0 373 . -39.706  -9.761  26.059  1.00 78.84 373 A 1 
ATOM 2942 C CA  . ALA A 0 373 . -38.304  -9.911  25.709  1.00 78.84 373 A 1 
ATOM 2943 C C   . ALA A 0 373 . -37.893  -8.715  24.857  1.00 78.84 373 A 1 
ATOM 2944 C CB  . ALA A 0 373 . -38.072  -11.264 25.029  1.00 78.84 373 A 1 
ATOM 2945 O O   . ALA A 0 373 . -38.468  -8.457  23.797  1.00 78.84 373 A 1 
ATOM 2946 N N   . ARG A 0 374 . -36.898  -7.975  25.337  1.00 80.65 374 A 1 
ATOM 2947 C CA  . ARG A 0 374 . -36.328  -6.814  24.660  1.00 80.65 374 A 1 
ATOM 2948 C C   . ARG A 0 374 . -34.847  -7.063  24.471  1.00 80.65 374 A 1 
ATOM 2949 C CB  . ARG A 0 374 . -36.582  -5.541  25.468  1.00 80.65 374 A 1 
ATOM 2950 O O   . ARG A 0 374 . -34.134  -7.286  25.445  1.00 80.65 374 A 1 
ATOM 2951 C CG  . ARG A 0 374 . -38.078  -5.260  25.657  1.00 80.65 374 A 1 
ATOM 2952 C CD  . ARG A 0 374 . -38.271  -3.969  26.452  1.00 80.65 374 A 1 
ATOM 2953 N NE  . ARG A 0 374 . -37.993  -4.210  27.882  1.00 80.65 374 A 1 
ATOM 2954 N NH1 . ARG A 0 374 . -39.086  -2.392  28.740  1.00 80.65 374 A 1 
ATOM 2955 N NH2 . ARG A 0 374 . -38.533  -4.093  30.085  1.00 80.65 374 A 1 
ATOM 2956 C CZ  . ARG A 0 374 . -38.526  -3.559  28.896  1.00 80.65 374 A 1 
ATOM 2957 N N   . TRP A 0 375 . -34.397  -7.012  23.230  1.00 86.36 375 A 1 
ATOM 2958 C CA  . TRP A 0 375 . -33.004  -7.230  22.872  1.00 86.36 375 A 1 
ATOM 2959 C C   . TRP A 0 375 . -32.515  -6.081  22.006  1.00 86.36 375 A 1 
ATOM 2960 C CB  . TRP A 0 375 . -32.874  -8.584  22.177  1.00 86.36 375 A 1 
ATOM 2961 O O   . TRP A 0 375 . -33.238  -5.620  21.118  1.00 86.36 375 A 1 
ATOM 2962 C CG  . TRP A 0 375 . -31.525  -8.906  21.616  1.00 86.36 375 A 1 
ATOM 2963 C CD1 . TRP A 0 375 . -30.507  -9.493  22.283  1.00 86.36 375 A 1 
ATOM 2964 C CD2 . TRP A 0 375 . -31.033  -8.677  20.261  1.00 86.36 375 A 1 
ATOM 2965 C CE2 . TRP A 0 375 . -29.763  -9.312  20.137  1.00 86.36 375 A 1 
ATOM 2966 C CE3 . TRP A 0 375 . -31.543  -8.026  19.116  1.00 86.36 375 A 1 
ATOM 2967 N NE1 . TRP A 0 375 . -29.454  -9.725  21.417  1.00 86.36 375 A 1 
ATOM 2968 C CH2 . TRP A 0 375 . -29.634  -8.756  17.781  1.00 86.36 375 A 1 
ATOM 2969 C CZ2 . TRP A 0 375 . -29.104  -9.419  18.903  1.00 86.36 375 A 1 
ATOM 2970 C CZ3 . TRP A 0 375 . -30.836  -8.038  17.898  1.00 86.36 375 A 1 
ATOM 2971 N N   . GLY A 0 376 . -31.292  -5.629  22.259  1.00 88.02 376 A 1 
ATOM 2972 C CA  . GLY A 0 376 . -30.695  -4.501  21.563  1.00 88.02 376 A 1 
ATOM 2973 C C   . GLY A 0 376 . -29.225  -4.719  21.239  1.00 88.02 376 A 1 
ATOM 2974 O O   . GLY A 0 376 . -28.493  -5.375  21.983  1.00 88.02 376 A 1 
ATOM 2975 N N   . LYS A 0 377 . -28.807  -4.130  20.119  1.00 86.85 377 A 1 
ATOM 2976 C CA  . LYS A 0 377 . -27.416  -3.918  19.729  1.00 86.85 377 A 1 
ATOM 2977 C C   . LYS A 0 377 . -27.234  -2.490  19.279  1.00 86.85 377 A 1 
ATOM 2978 C CB  . LYS A 0 377 . -26.996  -4.850  18.592  1.00 86.85 377 A 1 
ATOM 2979 O O   . LYS A 0 377 . -27.929  -2.083  18.354  1.00 86.85 377 A 1 
ATOM 2980 C CG  . LYS A 0 377 . -26.971  -6.263  19.134  1.00 86.85 377 A 1 
ATOM 2981 C CD  . LYS A 0 377 . -26.281  -7.241  18.187  1.00 86.85 377 A 1 
ATOM 2982 C CE  . LYS A 0 377 . -26.029  -8.381  19.150  1.00 86.85 377 A 1 
ATOM 2983 N NZ  . LYS A 0 377 . -25.238  -9.505  18.631  1.00 86.85 377 A 1 
ATOM 2984 N N   . SER A 0 378 . -26.282  -1.789  19.871  1.00 85.48 378 A 1 
ATOM 2985 C CA  . SER A 0 378 . -25.896  -0.442  19.463  1.00 85.48 378 A 1 
ATOM 2986 C C   . SER A 0 378 . -24.393  -0.361  19.210  1.00 85.48 378 A 1 
ATOM 2987 C CB  . SER A 0 378 . -26.402  0.617   20.450  1.00 85.48 378 A 1 
ATOM 2988 O O   . SER A 0 378 . -23.603  -1.071  19.833  1.00 85.48 378 A 1 
ATOM 2989 O OG  . SER A 0 378 . -26.113  0.275   21.791  1.00 85.48 378 A 1 
ATOM 2990 N N   . TYR A 0 379 . -24.010  0.501   18.273  1.00 83.98 379 A 1 
ATOM 2991 C CA  . TYR A 0 379 . -22.650  1.013   18.102  1.00 83.98 379 A 1 
ATOM 2992 C C   . TYR A 0 379 . -22.739  2.537   18.033  1.00 83.98 379 A 1 
ATOM 2993 C CB  . TYR A 0 379 . -22.011  0.492   16.808  1.00 83.98 379 A 1 
ATOM 2994 O O   . TYR A 0 379 . -23.515  3.026   17.211  1.00 83.98 379 A 1 
ATOM 2995 C CG  . TYR A 0 379 . -21.794  -1.005  16.695  1.00 83.98 379 A 1 
ATOM 2996 C CD1 . TYR A 0 379 . -20.533  -1.555  16.981  1.00 83.98 379 A 1 
ATOM 2997 C CD2 . TYR A 0 379 . -22.834  -1.835  16.241  1.00 83.98 379 A 1 
ATOM 2998 C CE1 . TYR A 0 379 . -20.289  -2.925  16.764  1.00 83.98 379 A 1 
ATOM 2999 C CE2 . TYR A 0 379 . -22.601  -3.205  16.012  1.00 83.98 379 A 1 
ATOM 3000 O OH  . TYR A 0 379 . -21.109  -5.085  16.124  1.00 83.98 379 A 1 
ATOM 3001 C CZ  . TYR A 0 379 . -21.325  -3.751  16.270  1.00 83.98 379 A 1 
ATOM 3002 N N   . ASP A 0 380 . -21.947  3.287   18.803  1.00 84.12 380 A 1 
ATOM 3003 C CA  . ASP A 0 380 . -21.931  4.760   18.699  1.00 84.12 380 A 1 
ATOM 3004 C C   . ASP A 0 380 . -21.344  5.210   17.353  1.00 84.12 380 A 1 
ATOM 3005 C CB  . ASP A 0 380 . -21.112  5.398   19.836  1.00 84.12 380 A 1 
ATOM 3006 O O   . ASP A 0 380 . -21.877  6.102   16.687  1.00 84.12 380 A 1 
ATOM 3007 C CG  . ASP A 0 380 . -21.850  5.560   21.169  1.00 84.12 380 A 1 
ATOM 3008 O OD1 . ASP A 0 380 . -23.086  5.388   21.208  1.00 84.12 380 A 1 
ATOM 3009 O OD2 . ASP A 0 380 . -21.152  5.904   22.155  1.00 84.12 380 A 1 
ATOM 3010 N N   . SER A 0 381 . -20.259  4.564   16.917  1.00 84.81 381 A 1 
ATOM 3011 C CA  . SER A 0 381 . -19.669  4.791   15.597  1.00 84.81 381 A 1 
ATOM 3012 C C   . SER A 0 381 . -19.058  3.515   15.018  1.00 84.81 381 A 1 
ATOM 3013 C CB  . SER A 0 381 . -18.663  5.956   15.640  1.00 84.81 381 A 1 
ATOM 3014 O O   . SER A 0 381 . -18.558  2.651   15.741  1.00 84.81 381 A 1 
ATOM 3015 O OG  . SER A 0 381 . -17.367  5.552   16.045  1.00 84.81 381 A 1 
ATOM 3016 N N   . VAL A 0 382 . -19.088  3.385   13.688  1.00 87.18 382 A 1 
ATOM 3017 C CA  . VAL A 0 382 . -18.413  2.305   12.952  1.00 87.18 382 A 1 
ATOM 3018 C C   . VAL A 0 382 . -17.669  2.886   11.752  1.00 87.18 382 A 1 
ATOM 3019 C CB  . VAL A 0 382 . -19.392  1.196   12.510  1.00 87.18 382 A 1 
ATOM 3020 O O   . VAL A 0 382 . -18.269  3.508   10.877  1.00 87.18 382 A 1 
ATOM 3021 C CG1 . VAL A 0 382 . -18.648  0.050   11.803  1.00 87.18 382 A 1 
ATOM 3022 C CG2 . VAL A 0 382 . -20.149  0.578   13.693  1.00 87.18 382 A 1 
ATOM 3023 N N   . SER A 0 383 . -16.362  2.623   11.672  1.00 89.64 383 A 1 
ATOM 3024 C CA  . SER A 0 383 . -15.498  3.003   10.550  1.00 89.64 383 A 1 
ATOM 3025 C C   . SER A 0 383 . -14.832  1.773   9.937   1.00 89.64 383 A 1 
ATOM 3026 C CB  . SER A 0 383 . -14.443  4.022   10.994  1.00 89.64 383 A 1 
ATOM 3027 O O   . SER A 0 383 . -14.131  1.018   10.611  1.00 89.64 383 A 1 
ATOM 3028 O OG  . SER A 0 383 . -13.746  4.536   9.867   1.00 89.64 383 A 1 
ATOM 3029 N N   . ALA A 0 384 . -15.001  1.576   8.632   1.00 89.76 384 A 1 
ATOM 3030 C CA  . ALA A 0 384 . -14.325  0.542   7.859   1.00 89.76 384 A 1 
ATOM 3031 C C   . ALA A 0 384 . -13.556  1.175   6.697   1.00 89.76 384 A 1 
ATOM 3032 C CB  . ALA A 0 384 . -15.351  -0.494  7.389   1.00 89.76 384 A 1 
ATOM 3033 O O   . ALA A 0 384 . -14.139  1.833   5.836   1.00 89.76 384 A 1 
ATOM 3034 N N   . ARG A 0 385 . -12.241  0.954   6.642   1.00 92.97 385 A 1 
ATOM 3035 C CA  . ARG A 0 385 . -11.351  1.500   5.608   1.00 92.97 385 A 1 
ATOM 3036 C C   . ARG A 0 385 . -10.618  0.366   4.905   1.00 92.97 385 A 1 
ATOM 3037 C CB  . ARG A 0 385 . -10.399  2.568   6.186   1.00 92.97 385 A 1 
ATOM 3038 O O   . ARG A 0 385 . -10.163  -0.582  5.542   1.00 92.97 385 A 1 
ATOM 3039 C CG  . ARG A 0 385 . -11.170  3.668   6.939   1.00 92.97 385 A 1 
ATOM 3040 C CD  . ARG A 0 385 . -10.290  4.744   7.586   1.00 92.97 385 A 1 
ATOM 3041 N NE  . ARG A 0 385 . -11.160  5.702   8.299   1.00 92.97 385 A 1 
ATOM 3042 N NH1 . ARG A 0 385 . -11.349  7.333   6.678   1.00 92.97 385 A 1 
ATOM 3043 N NH2 . ARG A 0 385 . -12.797  7.273   8.357   1.00 92.97 385 A 1 
ATOM 3044 C CZ  . ARG A 0 385 . -11.748  6.770   7.784   1.00 92.97 385 A 1 
ATOM 3045 N N   . SER A 0 386 . -10.508  0.465   3.588   1.00 93.22 386 A 1 
ATOM 3046 C CA  . SER A 0 386 . -9.750   -0.446  2.732   1.00 93.22 386 A 1 
ATOM 3047 C C   . SER A 0 386 . -8.877   0.375   1.796   1.00 93.22 386 A 1 
ATOM 3048 C CB  . SER A 0 386 . -10.698  -1.348  1.934   1.00 93.22 386 A 1 
ATOM 3049 O O   . SER A 0 386 . -9.329   1.386   1.269   1.00 93.22 386 A 1 
ATOM 3050 O OG  . SER A 0 386 . -10.010  -2.428  1.319   1.00 93.22 386 A 1 
ATOM 3051 N N   . TYR A 0 387 . -7.653   -0.080  1.578   1.00 92.83 387 A 1 
ATOM 3052 C CA  . TYR A 0 387 . -6.651   0.545   0.725   1.00 92.83 387 A 1 
ATOM 3053 C C   . TYR A 0 387 . -5.927   -0.555  -0.049  1.00 92.83 387 A 1 
ATOM 3054 C CB  . TYR A 0 387 . -5.687   1.331   1.620   1.00 92.83 387 A 1 
ATOM 3055 O O   . TYR A 0 387 . -5.572   -1.579  0.535   1.00 92.83 387 A 1 
ATOM 3056 C CG  . TYR A 0 387 . -4.592   2.081   0.894   1.00 92.83 387 A 1 
ATOM 3057 C CD1 . TYR A 0 387 . -3.309   1.515   0.747   1.00 92.83 387 A 1 
ATOM 3058 C CD2 . TYR A 0 387 . -4.859   3.365   0.386   1.00 92.83 387 A 1 
ATOM 3059 C CE1 . TYR A 0 387 . -2.286   2.249   0.116   1.00 92.83 387 A 1 
ATOM 3060 C CE2 . TYR A 0 387 . -3.845   4.094   -0.260  1.00 92.83 387 A 1 
ATOM 3061 O OH  . TYR A 0 387 . -1.581   4.261   -1.002  1.00 92.83 387 A 1 
ATOM 3062 C CZ  . TYR A 0 387 . -2.555   3.540   -0.389  1.00 92.83 387 A 1 
ATOM 3063 N N   . ASP A 0 388 . -5.739   -0.352  -1.341  1.00 93.61 388 A 1 
ATOM 3064 C CA  . ASP A 0 388 . -4.959   -1.187  -2.246  1.00 93.61 388 A 1 
ATOM 3065 C C   . ASP A 0 388 . -4.116   -0.226  -3.101  1.00 93.61 388 A 1 
ATOM 3066 C CB  . ASP A 0 388 . -5.931   -2.063  -3.062  1.00 93.61 388 A 1 
ATOM 3067 O O   . ASP A 0 388 . -4.647   0.761   -3.613  1.00 93.61 388 A 1 
ATOM 3068 C CG  . ASP A 0 388 . -5.244   -3.105  -3.950  1.00 93.61 388 A 1 
ATOM 3069 O OD1 . ASP A 0 388 . -4.092   -2.878  -4.362  1.00 93.61 388 A 1 
ATOM 3070 O OD2 . ASP A 0 388 . -5.874   -4.146  -4.259  1.00 93.61 388 A 1 
ATOM 3071 N N   . ASN A 0 389 . -2.808   -0.445  -3.192  1.00 94.51 389 A 1 
ATOM 3072 C CA  . ASN A 0 389 . -1.909   0.351   -4.017  1.00 94.51 389 A 1 
ATOM 3073 C C   . ASN A 0 389 . -0.889   -0.552  -4.701  1.00 94.51 389 A 1 
ATOM 3074 C CB  . ASN A 0 389 . -1.243   1.443   -3.168  1.00 94.51 389 A 1 
ATOM 3075 O O   . ASN A 0 389 . -0.150   -1.268  -4.025  1.00 94.51 389 A 1 
ATOM 3076 C CG  . ASN A 0 389 . -0.430   2.441   -3.981  1.00 94.51 389 A 1 
ATOM 3077 N ND2 . ASN A 0 389 . -0.132   3.581   -3.412  1.00 94.51 389 A 1 
ATOM 3078 O OD1 . ASN A 0 389 . -0.068   2.263   -5.127  1.00 94.51 389 A 1 
ATOM 3079 N N   . LYS A 0 390 . -0.831   -0.477  -6.029  1.00 95.69 390 A 1 
ATOM 3080 C CA  . LYS A 0 390 . 0.154    -1.172  -6.855  1.00 95.69 390 A 1 
ATOM 3081 C C   . LYS A 0 390 . 1.054    -0.147  -7.511  1.00 95.69 390 A 1 
ATOM 3082 C CB  . LYS A 0 390 . -0.534   -2.075  -7.882  1.00 95.69 390 A 1 
ATOM 3083 O O   . LYS A 0 390 . 0.583    0.681   -8.290  1.00 95.69 390 A 1 
ATOM 3084 C CG  . LYS A 0 390 . -1.255   -3.203  -7.144  1.00 95.69 390 A 1 
ATOM 3085 C CD  . LYS A 0 390 . -2.048   -4.097  -8.100  1.00 95.69 390 A 1 
ATOM 3086 C CE  . LYS A 0 390 . -2.860   -5.108  -7.284  1.00 95.69 390 A 1 
ATOM 3087 N NZ  . LYS A 0 390 . -3.888   -4.427  -6.462  1.00 95.69 390 A 1 
ATOM 3088 N N   . LYS A 0 391 . 2.348    -0.234  -7.221  1.00 96.39 391 A 1 
ATOM 3089 C CA  . LYS A 0 391 . 3.382    0.620   -7.801  1.00 96.39 391 A 1 
ATOM 3090 C C   . LYS A 0 391 . 4.338    -0.219  -8.616  1.00 96.39 391 A 1 
ATOM 3091 C CB  . LYS A 0 391 . 4.132    1.408   -6.724  1.00 96.39 391 A 1 
ATOM 3092 O O   . LYS A 0 391 . 4.784    -1.272  -8.177  1.00 96.39 391 A 1 
ATOM 3093 C CG  . LYS A 0 391 . 3.169    2.237   -5.874  1.00 96.39 391 A 1 
ATOM 3094 C CD  . LYS A 0 391 . 3.931    3.178   -4.943  1.00 96.39 391 A 1 
ATOM 3095 C CE  . LYS A 0 391 . 2.916    4.158   -4.355  1.00 96.39 391 A 1 
ATOM 3096 N NZ  . LYS A 0 391 . 3.399    5.549   -4.471  1.00 96.39 391 A 1 
ATOM 3097 N N   . TYR A 0 392 . 4.690    0.280   -9.785  1.00 97.28 392 A 1 
ATOM 3098 C CA  . TYR A 0 392 . 5.760    -0.232  -10.617 1.00 97.28 392 A 1 
ATOM 3099 C C   . TYR A 0 392 . 6.674    0.931   -10.976 1.00 97.28 392 A 1 
ATOM 3100 C CB  . TYR A 0 392 . 5.163    -0.895  -11.860 1.00 97.28 392 A 1 
ATOM 3101 O O   . TYR A 0 392 . 6.197    1.998   -11.359 1.00 97.28 392 A 1 
ATOM 3102 C CG  . TYR A 0 392 . 6.181    -1.269  -12.917 1.00 97.28 392 A 1 
ATOM 3103 C CD1 . TYR A 0 392 . 6.407    -0.413  -14.015 1.00 97.28 392 A 1 
ATOM 3104 C CD2 . TYR A 0 392 . 6.901    -2.471  -12.798 1.00 97.28 392 A 1 
ATOM 3105 C CE1 . TYR A 0 392 . 7.320    -0.783  -15.020 1.00 97.28 392 A 1 
ATOM 3106 C CE2 . TYR A 0 392 . 7.808    -2.849  -13.805 1.00 97.28 392 A 1 
ATOM 3107 O OH  . TYR A 0 392 . 8.839    -2.408  -15.921 1.00 97.28 392 A 1 
ATOM 3108 C CZ  . TYR A 0 392 . 8.005    -2.012  -14.925 1.00 97.28 392 A 1 
ATOM 3109 N N   . ALA A 0 393 . 7.980    0.715   -10.885 1.00 97.04 393 A 1 
ATOM 3110 C CA  . ALA A 0 393 . 8.968    1.626   -11.432 1.00 97.04 393 A 1 
ATOM 3111 C C   . ALA A 0 393 . 10.046   0.826   -12.161 1.00 97.04 393 A 1 
ATOM 3112 C CB  . ALA A 0 393 . 9.534    2.525   -10.327 1.00 97.04 393 A 1 
ATOM 3113 O O   . ALA A 0 393 . 10.496   -0.220  -11.686 1.00 97.04 393 A 1 
ATOM 3114 N N   . ARG A 0 394 . 10.469   1.335   -13.313 1.00 97.46 394 A 1 
ATOM 3115 C CA  . ARG A 0 394 . 11.609   0.849   -14.073 1.00 97.46 394 A 1 
ATOM 3116 C C   . ARG A 0 394 . 12.439   2.033   -14.527 1.00 97.46 394 A 1 
ATOM 3117 C CB  . ARG A 0 394 . 11.142   -0.016  -15.243 1.00 97.46 394 A 1 
ATOM 3118 O O   . ARG A 0 394 . 11.968   2.879   -15.281 1.00 97.46 394 A 1 
ATOM 3119 C CG  . ARG A 0 394 . 12.323   -0.505  -16.100 1.00 97.46 394 A 1 
ATOM 3120 C CD  . ARG A 0 394 . 11.832   -1.422  -17.226 1.00 97.46 394 A 1 
ATOM 3121 N NE  . ARG A 0 394 . 11.104   -0.647  -18.249 1.00 97.46 394 A 1 
ATOM 3122 N NH1 . ARG A 0 394 . 12.968   0.051   -19.390 1.00 97.46 394 A 1 
ATOM 3123 N NH2 . ARG A 0 394 . 10.962   0.888   -19.901 1.00 97.46 394 A 1 
ATOM 3124 C CZ  . ARG A 0 394 . 11.680   0.087   -19.178 1.00 97.46 394 A 1 
ATOM 3125 N N   . TRP A 0 395 . 13.692   2.031   -14.109 1.00 98.22 395 A 1 
ATOM 3126 C CA  . TRP A 0 395 . 14.711   2.936   -14.605 1.00 98.22 395 A 1 
ATOM 3127 C C   . TRP A 0 395 . 15.765   2.122   -15.352 1.00 98.22 395 A 1 
ATOM 3128 C CB  . TRP A 0 395 . 15.275   3.751   -13.446 1.00 98.22 395 A 1 
ATOM 3129 O O   . TRP A 0 395 . 16.157   1.050   -14.893 1.00 98.22 395 A 1 
ATOM 3130 C CG  . TRP A 0 395 . 16.347   4.705   -13.850 1.00 98.22 395 A 1 
ATOM 3131 C CD1 . TRP A 0 395 . 16.153   5.939   -14.365 1.00 98.22 395 A 1 
ATOM 3132 C CD2 . TRP A 0 395 . 17.787   4.486   -13.856 1.00 98.22 395 A 1 
ATOM 3133 C CE2 . TRP A 0 395 . 18.419   5.662   -14.360 1.00 98.22 395 A 1 
ATOM 3134 C CE3 . TRP A 0 395 . 18.611   3.387   -13.524 1.00 98.22 395 A 1 
ATOM 3135 N NE1 . TRP A 0 395 . 17.373   6.511   -14.669 1.00 98.22 395 A 1 
ATOM 3136 C CH2 . TRP A 0 395 . 20.608   4.650   -14.145 1.00 98.22 395 A 1 
ATOM 3137 C CZ2 . TRP A 0 395 . 19.811   5.756   -14.487 1.00 98.22 395 A 1 
ATOM 3138 C CZ3 . TRP A 0 395 . 20.006   3.468   -13.676 1.00 98.22 395 A 1 
ATOM 3139 N N   . LEU A 0 396 . 16.191   2.599   -16.512 1.00 96.71 396 A 1 
ATOM 3140 C CA  . LEU A 0 396 . 17.182   1.953   -17.363 1.00 96.71 396 A 1 
ATOM 3141 C C   . LEU A 0 396 . 18.107   3.026   -17.920 1.00 96.71 396 A 1 
ATOM 3142 C CB  . LEU A 0 396 . 16.441   1.147   -18.448 1.00 96.71 396 A 1 
ATOM 3143 O O   . LEU A 0 396 . 17.616   4.005   -18.477 1.00 96.71 396 A 1 
ATOM 3144 C CG  . LEU A 0 396 . 17.330   0.412   -19.475 1.00 96.71 396 A 1 
ATOM 3145 C CD1 . LEU A 0 396 . 16.530   -0.770  -20.038 1.00 96.71 396 A 1 
ATOM 3146 C CD2 . LEU A 0 396 . 17.714   1.281   -20.679 1.00 96.71 396 A 1 
ATOM 3147 N N   . GLN A 0 397 . 19.409   2.808   -17.802 1.00 96.44 397 A 1 
ATOM 3148 C CA  . GLN A 0 397 . 20.438   3.520   -18.545 1.00 96.44 397 A 1 
ATOM 3149 C C   . GLN A 0 397 . 21.228   2.506   -19.376 1.00 96.44 397 A 1 
ATOM 3150 C CB  . GLN A 0 397 . 21.303   4.346   -17.586 1.00 96.44 397 A 1 
ATOM 3151 O O   . GLN A 0 397 . 21.500   1.400   -18.902 1.00 96.44 397 A 1 
ATOM 3152 C CG  . GLN A 0 397 . 22.310   5.241   -18.329 1.00 96.44 397 A 1 
ATOM 3153 C CD  . GLN A 0 397 . 23.046   6.224   -17.418 1.00 96.44 397 A 1 
ATOM 3154 N NE2 . GLN A 0 397 . 24.004   6.944   -17.956 1.00 96.44 397 A 1 
ATOM 3155 O OE1 . GLN A 0 397 . 22.761   6.372   -16.230 1.00 96.44 397 A 1 
ATOM 3156 N N   . ALA A 0 398 . 21.553   2.869   -20.609 1.00 95.19 398 A 1 
ATOM 3157 C CA  . ALA A 0 398 . 22.541   2.185   -21.427 1.00 95.19 398 A 1 
ATOM 3158 C C   . ALA A 0 398 . 23.482   3.230   -22.033 1.00 95.19 398 A 1 
ATOM 3159 C CB  . ALA A 0 398 . 21.839   1.336   -22.494 1.00 95.19 398 A 1 
ATOM 3160 O O   . ALA A 0 398 . 23.022   4.328   -22.350 1.00 95.19 398 A 1 
ATOM 3161 N N   . ASP A 0 399 . 24.749   2.857   -22.166 1.00 92.17 399 A 1 
ATOM 3162 C CA  . ASP A 0 399 . 25.824   3.647   -22.760 1.00 92.17 399 A 1 
ATOM 3163 C C   . ASP A 0 399 . 26.661   2.759   -23.702 1.00 92.17 399 A 1 
ATOM 3164 C CB  . ASP A 0 399 . 26.671   4.302   -21.650 1.00 92.17 399 A 1 
ATOM 3165 O O   . ASP A 0 399 . 26.672   1.528   -23.568 1.00 92.17 399 A 1 
ATOM 3166 C CG  . ASP A 0 399 . 26.742   5.808   -21.873 1.00 92.17 399 A 1 
ATOM 3167 O OD1 . ASP A 0 399 . 26.279   6.551   -20.966 1.00 92.17 399 A 1 
ATOM 3168 O OD2 . ASP A 0 399 . 27.127   6.171   -23.002 1.00 92.17 399 A 1 
ATOM 3169 N N   . ASP A 0 400 . 27.291   3.357   -24.710 1.00 90.57 400 A 1 
ATOM 3170 C CA  . ASP A 0 400 . 28.083   2.663   -25.742 1.00 90.57 400 A 1 
ATOM 3171 C C   . ASP A 0 400 . 29.044   3.666   -26.392 1.00 90.57 400 A 1 
ATOM 3172 C CB  . ASP A 0 400 . 27.130   1.954   -26.751 1.00 90.57 400 A 1 
ATOM 3173 O O   . ASP A 0 400 . 28.831   4.065   -27.545 1.00 90.57 400 A 1 
ATOM 3174 C CG  . ASP A 0 400 . 27.743   1.261   -27.989 1.00 90.57 400 A 1 
ATOM 3175 O OD1 . ASP A 0 400 . 28.918   0.843   -28.032 1.00 90.57 400 A 1 
ATOM 3176 O OD2 . ASP A 0 400 . 26.997   0.874   -28.925 1.00 90.57 400 A 1 
ATOM 3177 N N   . ASP A 0 401 . 30.077   4.086   -25.649 1.00 87.90 401 A 1 
ATOM 3178 C CA  . ASP A 0 401 . 31.133   4.928   -26.203 1.00 87.90 401 A 1 
ATOM 3179 C C   . ASP A 0 401 . 32.023   4.089   -27.123 1.00 87.90 401 A 1 
ATOM 3180 C CB  . ASP A 0 401 . 31.986   5.658   -25.142 1.00 87.90 401 A 1 
ATOM 3181 O O   . ASP A 0 401 . 32.430   2.965   -26.827 1.00 87.90 401 A 1 
ATOM 3182 C CG  . ASP A 0 401 . 31.247   6.738   -24.340 1.00 87.90 401 A 1 
ATOM 3183 O OD1 . ASP A 0 401 . 30.324   7.335   -24.937 1.00 87.90 401 A 1 
ATOM 3184 O OD2 . ASP A 0 401 . 31.715   7.110   -23.237 1.00 87.90 401 A 1 
ATOM 3185 N N   . GLN A 0 402 . 32.349   4.649   -28.283 1.00 84.09 402 A 1 
ATOM 3186 C CA  . GLN A 0 402 . 33.295   4.090   -29.243 1.00 84.09 402 A 1 
ATOM 3187 C C   . GLN A 0 402 . 34.299   5.168   -29.599 1.00 84.09 402 A 1 
ATOM 3188 C CB  . GLN A 0 402 . 32.559   3.601   -30.501 1.00 84.09 402 A 1 
ATOM 3189 O O   . GLN A 0 402 . 33.901   6.252   -30.022 1.00 84.09 402 A 1 
ATOM 3190 C CG  . GLN A 0 402 . 31.726   2.361   -30.178 1.00 84.09 402 A 1 
ATOM 3191 C CD  . GLN A 0 402 . 30.808   1.895   -31.296 1.00 84.09 402 A 1 
ATOM 3192 N NE2 . GLN A 0 402 . 29.784   1.159   -30.935 1.00 84.09 402 A 1 
ATOM 3193 O OE1 . GLN A 0 402 . 30.960   2.143   -32.488 1.00 84.09 402 A 1 
ATOM 3194 N N   . TRP A 0 403 . 35.591   4.866   -29.497 1.00 79.00 403 A 1 
ATOM 3195 C CA  . TRP A 0 403 . 36.645   5.812   -29.854 1.00 79.00 403 A 1 
ATOM 3196 C C   . TRP A 0 403 . 37.778   5.153   -30.635 1.00 79.00 403 A 1 
ATOM 3197 C CB  . TRP A 0 403 . 37.162   6.542   -28.609 1.00 79.00 403 A 1 
ATOM 3198 O O   . TRP A 0 403 . 38.058   3.962   -30.490 1.00 79.00 403 A 1 
ATOM 3199 C CG  . TRP A 0 403 . 37.986   5.717   -27.670 1.00 79.00 403 A 1 
ATOM 3200 C CD1 . TRP A 0 403 . 39.338   5.683   -27.643 1.00 79.00 403 A 1 
ATOM 3201 C CD2 . TRP A 0 403 . 37.540   4.814   -26.611 1.00 79.00 403 A 1 
ATOM 3202 C CE2 . TRP A 0 403 . 38.694   4.275   -25.964 1.00 79.00 403 A 1 
ATOM 3203 C CE3 . TRP A 0 403 . 36.281   4.413   -26.111 1.00 79.00 403 A 1 
ATOM 3204 N NE1 . TRP A 0 403 . 39.759   4.827   -26.647 1.00 79.00 403 A 1 
ATOM 3205 C CH2 . TRP A 0 403 . 37.335   3.009   -24.410 1.00 79.00 403 A 1 
ATOM 3206 C CZ2 . TRP A 0 403 . 38.607   3.387   -24.879 1.00 79.00 403 A 1 
ATOM 3207 C CZ3 . TRP A 0 403 . 36.181   3.525   -25.024 1.00 79.00 403 A 1 
ATOM 3208 N N   . ALA A 0 404 . 38.436   5.949   -31.469 1.00 76.73 404 A 1 
ATOM 3209 C CA  . ALA A 0 404 . 39.690   5.624   -32.126 1.00 76.73 404 A 1 
ATOM 3210 C C   . ALA A 0 404 . 40.653   6.810   -31.999 1.00 76.73 404 A 1 
ATOM 3211 C CB  . ALA A 0 404 . 39.429   5.263   -33.593 1.00 76.73 404 A 1 
ATOM 3212 O O   . ALA A 0 404 . 40.228   7.961   -32.115 1.00 76.73 404 A 1 
ATOM 3213 N N   . GLU A 0 405 . 41.931   6.516   -31.788 1.00 74.83 405 A 1 
ATOM 3214 C CA  . GLU A 0 405 . 43.036   7.472   -31.845 1.00 74.83 405 A 1 
ATOM 3215 C C   . GLU A 0 405 . 44.119   6.896   -32.759 1.00 74.83 405 A 1 
ATOM 3216 C CB  . GLU A 0 405 . 43.639   7.722   -30.445 1.00 74.83 405 A 1 
ATOM 3217 O O   . GLU A 0 405 . 44.496   5.735   -32.587 1.00 74.83 405 A 1 
ATOM 3218 C CG  . GLU A 0 405 . 42.677   8.348   -29.419 1.00 74.83 405 A 1 
ATOM 3219 C CD  . GLU A 0 405 . 43.341   8.662   -28.059 1.00 74.83 405 A 1 
ATOM 3220 O OE1 . GLU A 0 405 . 42.600   9.007   -27.109 1.00 74.83 405 A 1 
ATOM 3221 O OE2 . GLU A 0 405 . 44.589   8.606   -27.941 1.00 74.83 405 A 1 
ATOM 3222 N N   . ASP A 0 406 . 44.647   7.702   -33.677 1.00 71.68 406 A 1 
ATOM 3223 C CA  . ASP A 0 406 . 45.851   7.387   -34.443 1.00 71.68 406 A 1 
ATOM 3224 C C   . ASP A 0 406 . 46.910   8.486   -34.263 1.00 71.68 406 A 1 
ATOM 3225 C CB  . ASP A 0 406 . 45.538   7.010   -35.904 1.00 71.68 406 A 1 
ATOM 3226 O O   . ASP A 0 406 . 46.631   9.687   -34.304 1.00 71.68 406 A 1 
ATOM 3227 C CG  . ASP A 0 406 . 44.752   8.027   -36.744 1.00 71.68 406 A 1 
ATOM 3228 O OD1 . ASP A 0 406 . 43.532   8.184   -36.494 1.00 71.68 406 A 1 
ATOM 3229 O OD2 . ASP A 0 406 . 45.333   8.532   -37.733 1.00 71.68 406 A 1 
ATOM 3230 N N   . TYR A 0 407 . 48.147   8.074   -33.969 1.00 66.55 407 A 1 
ATOM 3231 C CA  . TYR A 0 407 . 49.280   8.974   -33.755 1.00 66.55 407 A 1 
ATOM 3232 C C   . TYR A 0 407 . 50.466   8.591   -34.631 1.00 66.55 407 A 1 
ATOM 3233 C CB  . TYR A 0 407 . 49.695   9.023   -32.279 1.00 66.55 407 A 1 
ATOM 3234 O O   . TYR A 0 407 . 51.237   7.676   -34.319 1.00 66.55 407 A 1 
ATOM 3235 C CG  . TYR A 0 407 . 50.834   9.997   -32.021 1.00 66.55 407 A 1 
ATOM 3236 C CD1 . TYR A 0 407 . 52.135   9.529   -31.751 1.00 66.55 407 A 1 
ATOM 3237 C CD2 . TYR A 0 407 . 50.604   11.376  -32.152 1.00 66.55 407 A 1 
ATOM 3238 C CE1 . TYR A 0 407 . 53.202   10.439  -31.600 1.00 66.55 407 A 1 
ATOM 3239 C CE2 . TYR A 0 407 . 51.661   12.293  -32.017 1.00 66.55 407 A 1 
ATOM 3240 O OH  . TYR A 0 407 . 53.991   12.721  -31.670 1.00 66.55 407 A 1 
ATOM 3241 C CZ  . TYR A 0 407 . 52.965   11.824  -31.748 1.00 66.55 407 A 1 
ATOM 3242 N N   . ASP A 0 408 . 50.661   9.380   -35.680 1.00 70.75 408 A 1 
ATOM 3243 C CA  . ASP A 0 408 . 51.779   9.247   -36.597 1.00 70.75 408 A 1 
ATOM 3244 C C   . ASP A 0 408 . 52.930   10.176  -36.184 1.00 70.75 408 A 1 
ATOM 3245 C CB  . ASP A 0 408 . 51.308   9.491   -38.048 1.00 70.75 408 A 1 
ATOM 3246 O O   . ASP A 0 408 . 52.763   11.362  -35.877 1.00 70.75 408 A 1 
ATOM 3247 C CG  . ASP A 0 408 . 51.353   8.242   -38.939 1.00 70.75 408 A 1 
ATOM 3248 O OD1 . ASP A 0 408 . 52.253   7.401   -38.698 1.00 70.75 408 A 1 
ATOM 3249 O OD2 . ASP A 0 408 . 50.649   8.214   -39.974 1.00 70.75 408 A 1 
ATOM 3250 N N   . ARG A 0 409 . 54.161   9.654   -36.196 1.00 59.19 409 A 1 
ATOM 3251 C CA  . ARG A 0 409 . 55.361   10.474  -35.997 1.00 59.19 409 A 1 
ATOM 3252 C C   . ARG A 0 409 . 56.487   10.077  -36.927 1.00 59.19 409 A 1 
ATOM 3253 C CB  . ARG A 0 409 . 55.792   10.414  -34.533 1.00 59.19 409 A 1 
ATOM 3254 O O   . ARG A 0 409 . 57.028   8.975   -36.854 1.00 59.19 409 A 1 
ATOM 3255 C CG  . ARG A 0 409 . 56.871   11.464  -34.260 1.00 59.19 409 A 1 
ATOM 3256 C CD  . ARG A 0 409 . 57.346   11.328  -32.821 1.00 59.19 409 A 1 
ATOM 3257 N NE  . ARG A 0 409 . 58.046   12.551  -32.399 1.00 59.19 409 A 1 
ATOM 3258 N NH1 . ARG A 0 409 . 58.092   12.038  -30.178 1.00 59.19 409 A 1 
ATOM 3259 N NH2 . ARG A 0 409 . 58.559   14.125  -30.848 1.00 59.19 409 A 1 
ATOM 3260 C CZ  . ARG A 0 409 . 58.241   12.897  -31.147 1.00 59.19 409 A 1 
ATOM 3261 N N   . PHE A 0 410 . 56.950   11.054  -37.699 1.00 61.66 410 A 1 
ATOM 3262 C CA  . PHE A 0 410 . 58.095   10.918  -38.591 1.00 61.66 410 A 1 
ATOM 3263 C C   . PHE A 0 410 . 59.176   11.958  -38.273 1.00 61.66 410 A 1 
ATOM 3264 C CB  . PHE A 0 410 . 57.614   10.974  -40.047 1.00 61.66 410 A 1 
ATOM 3265 O O   . PHE A 0 410 . 58.938   13.169  -38.221 1.00 61.66 410 A 1 
ATOM 3266 C CG  . PHE A 0 410 . 56.827   12.222  -40.402 1.00 61.66 410 A 1 
ATOM 3267 C CD1 . PHE A 0 410 . 55.430   12.254  -40.225 1.00 61.66 410 A 1 
ATOM 3268 C CD2 . PHE A 0 410 . 57.496   13.359  -40.894 1.00 61.66 410 A 1 
ATOM 3269 C CE1 . PHE A 0 410 . 54.705   13.409  -40.556 1.00 61.66 410 A 1 
ATOM 3270 C CE2 . PHE A 0 410 . 56.771   14.518  -41.223 1.00 61.66 410 A 1 
ATOM 3271 C CZ  . PHE A 0 410 . 55.373   14.532  -41.071 1.00 61.66 410 A 1 
ATOM 3272 N N   . ASP A 0 411 . 60.410   11.484  -38.094 1.00 56.01 411 A 1 
ATOM 3273 C CA  . ASP A 0 411 . 61.598   12.337  -37.986 1.00 56.01 411 A 1 
ATOM 3274 C C   . ASP A 0 411 . 62.412   12.236  -39.294 1.00 56.01 411 A 1 
ATOM 3275 C CB  . ASP A 0 411 . 62.352   12.051  -36.661 1.00 56.01 411 A 1 
ATOM 3276 O O   . ASP A 0 411 . 63.490   11.632  -39.367 1.00 56.01 411 A 1 
ATOM 3277 C CG  . ASP A 0 411 . 62.705   13.297  -35.817 1.00 56.01 411 A 1 
ATOM 3278 O OD1 . ASP A 0 411 . 62.462   14.455  -36.238 1.00 56.01 411 A 1 
ATOM 3279 O OD2 . ASP A 0 411 . 63.322   13.122  -34.740 1.00 56.01 411 A 1 
ATOM 3280 N N   . ASP A 0 412 . 61.865   12.829  -40.364 1.00 53.42 412 A 1 
ATOM 3281 C CA  . ASP A 0 412 . 62.463   12.828  -41.702 1.00 53.42 412 A 1 
ATOM 3282 C C   . ASP A 0 412 . 63.723   13.701  -41.746 1.00 53.42 412 A 1 
ATOM 3283 C CB  . ASP A 0 412 . 61.474   13.312  -42.778 1.00 53.42 412 A 1 
ATOM 3284 O O   . ASP A 0 412 . 63.685   14.896  -42.059 1.00 53.42 412 A 1 
ATOM 3285 C CG  . ASP A 0 412 . 60.374   12.325  -43.157 1.00 53.42 412 A 1 
ATOM 3286 O OD1 . ASP A 0 412 . 60.569   11.118  -42.911 1.00 53.42 412 A 1 
ATOM 3287 O OD2 . ASP A 0 412 . 59.429   12.784  -43.843 1.00 53.42 412 A 1 
ATOM 3288 N N   . LYS A 0 413 . 64.884   13.094  -41.484 1.00 49.94 413 A 1 
ATOM 3289 C CA  . LYS A 0 413 . 66.171   13.784  -41.666 1.00 49.94 413 A 1 
ATOM 3290 C C   . LYS A 0 413 . 66.499   14.071  -43.135 1.00 49.94 413 A 1 
ATOM 3291 C CB  . LYS A 0 413 . 67.301   13.050  -40.929 1.00 49.94 413 A 1 
ATOM 3292 O O   . LYS A 0 413 . 67.132   15.089  -43.387 1.00 49.94 413 A 1 
ATOM 3293 C CG  . LYS A 0 413 . 67.188   13.332  -39.423 1.00 49.94 413 A 1 
ATOM 3294 C CD  . LYS A 0 413 . 68.277   12.617  -38.618 1.00 49.94 413 A 1 
ATOM 3295 C CE  . LYS A 0 413 . 68.023   12.850  -37.121 1.00 49.94 413 A 1 
ATOM 3296 N NZ  . LYS A 0 413 . 67.884   11.567  -36.388 1.00 49.94 413 A 1 
ATOM 3297 N N   . ASP A 0 414 . 66.025   13.248  -44.079 1.00 42.95 414 A 1 
ATOM 3298 C CA  . ASP A 0 414 . 66.347   13.361  -45.518 1.00 42.95 414 A 1 
ATOM 3299 C C   . ASP A 0 414 . 65.216   12.883  -46.472 1.00 42.95 414 A 1 
ATOM 3300 C CB  . ASP A 0 414 . 67.678   12.622  -45.790 1.00 42.95 414 A 1 
ATOM 3301 O O   . ASP A 0 414 . 65.474   12.462  -47.604 1.00 42.95 414 A 1 
ATOM 3302 C CG  . ASP A 0 414 . 68.913   13.428  -45.368 1.00 42.95 414 A 1 
ATOM 3303 O OD1 . ASP A 0 414 . 69.151   14.487  -45.994 1.00 42.95 414 A 1 
ATOM 3304 O OD2 . ASP A 0 414 . 69.659   12.944  -44.486 1.00 42.95 414 A 1 
ATOM 3305 N N   . ALA A 0 415 . 63.944   12.888  -46.052 1.00 42.34 415 A 1 
ATOM 3306 C CA  . ALA A 0 415 . 62.899   12.199  -46.816 1.00 42.34 415 A 1 
ATOM 3307 C C   . ALA A 0 415 . 62.401   12.917  -48.081 1.00 42.34 415 A 1 
ATOM 3308 C CB  . ALA A 0 415 . 61.718   11.849  -45.930 1.00 42.34 415 A 1 
ATOM 3309 O O   . ALA A 0 415 . 62.085   14.109  -48.118 1.00 42.34 415 A 1 
ATOM 3310 N N   . GLY A 0 416 . 62.196   12.104  -49.116 1.00 36.21 416 A 1 
ATOM 3311 C CA  . GLY A 0 416 . 61.319   12.398  -50.238 1.00 36.21 416 A 1 
ATOM 3312 C C   . GLY A 0 416 . 60.493   11.162  -50.599 1.00 36.21 416 A 1 
ATOM 3313 O O   . GLY A 0 416 . 60.989   10.042  -50.508 1.00 36.21 416 A 1 
ATOM 3314 N N   . ALA A 0 417 . 59.270   11.404  -51.085 1.00 36.40 417 A 1 
ATOM 3315 C CA  . ALA A 0 417 . 58.275   10.422  -51.548 1.00 36.40 417 A 1 
ATOM 3316 C C   . ALA A 0 417 . 57.490   9.661   -50.452 1.00 36.40 417 A 1 
ATOM 3317 C CB  . ALA A 0 417 . 58.867   9.520   -52.644 1.00 36.40 417 A 1 
ATOM 3318 O O   . ALA A 0 417 . 57.771   8.509   -50.136 1.00 36.40 417 A 1 
ATOM 3319 N N   . TYR A 0 418 . 56.433   10.324  -49.969 1.00 31.33 418 A 1 
ATOM 3320 C CA  . TYR A 0 418 . 55.315   9.770   -49.193 1.00 31.33 418 A 1 
ATOM 3321 C C   . TYR A 0 418 . 54.355   8.960   -50.082 1.00 31.33 418 A 1 
ATOM 3322 C CB  . TYR A 0 418 . 54.521   10.944  -48.583 1.00 31.33 418 A 1 
ATOM 3323 O O   . TYR A 0 418 . 54.312   9.184   -51.297 1.00 31.33 418 A 1 
ATOM 3324 C CG  . TYR A 0 418 . 55.132   11.580  -47.351 1.00 31.33 418 A 1 
ATOM 3325 C CD1 . TYR A 0 418 . 54.407   11.572  -46.141 1.00 31.33 418 A 1 
ATOM 3326 C CD2 . TYR A 0 418 . 56.421   12.156  -47.393 1.00 31.33 418 A 1 
ATOM 3327 C CE1 . TYR A 0 418 . 54.975   12.118  -44.976 1.00 31.33 418 A 1 
ATOM 3328 C CE2 . TYR A 0 418 . 57.005   12.659  -46.217 1.00 31.33 418 A 1 
ATOM 3329 O OH  . TYR A 0 418 . 56.852   13.117  -43.887 1.00 31.33 418 A 1 
ATOM 3330 C CZ  . TYR A 0 418 . 56.283   12.636  -45.009 1.00 31.33 418 A 1 
ATOM 3331 N N   . GLY A 0 419 . 53.512   8.107   -49.480 1.00 32.58 419 A 1 
ATOM 3332 C CA  . GLY A 0 419 . 52.310   7.605   -50.162 1.00 32.58 419 A 1 
ATOM 3333 C C   . GLY A 0 419 . 51.746   6.260   -49.697 1.00 32.58 419 A 1 
ATOM 3334 O O   . GLY A 0 419 . 51.640   5.351   -50.522 1.00 32.58 419 A 1 
ATOM 3335 N N   . LYS A 0 420 . 51.339   6.140   -48.427 1.00 32.24 420 A 1 
ATOM 3336 C CA  . LYS A 0 420 . 50.401   5.112   -47.941 1.00 32.24 420 A 1 
ATOM 3337 C C   . LYS A 0 420 . 49.600   5.683   -46.768 1.00 32.24 420 A 1 
ATOM 3338 C CB  . LYS A 0 420 . 51.144   3.861   -47.447 1.00 32.24 420 A 1 
ATOM 3339 O O   . LYS A 0 420 . 50.181   5.877   -45.717 1.00 32.24 420 A 1 
ATOM 3340 C CG  . LYS A 0 420 . 51.714   2.972   -48.558 1.00 32.24 420 A 1 
ATOM 3341 C CD  . LYS A 0 420 . 52.151   1.660   -47.913 1.00 32.24 420 A 1 
ATOM 3342 C CE  . LYS A 0 420 . 52.702   0.667   -48.929 1.00 32.24 420 A 1 
ATOM 3343 N NZ  . LYS A 0 420 . 53.029   -0.589  -48.213 1.00 32.24 420 A 1 
ATOM 3344 N N   . ALA A 0 421 . 48.316   5.958   -46.977 1.00 32.93 421 A 1 
ATOM 3345 C CA  . ALA A 0 421 . 47.374   6.290   -45.906 1.00 32.93 421 A 1 
ATOM 3346 C C   . ALA A 0 421 . 46.576   5.036   -45.507 1.00 32.93 421 A 1 
ATOM 3347 C CB  . ALA A 0 421 . 46.471   7.437   -46.377 1.00 32.93 421 A 1 
ATOM 3348 O O   . ALA A 0 421 . 46.491   4.090   -46.306 1.00 32.93 421 A 1 
ATOM 3349 N N   . ALA A 0 422 . 46.005   5.044   -44.301 1.00 32.95 422 A 1 
ATOM 3350 C CA  . ALA A 0 422 . 45.294   3.920   -43.698 1.00 32.95 422 A 1 
ATOM 3351 C C   . ALA A 0 422 . 44.186   3.336   -44.597 1.00 32.95 422 A 1 
ATOM 3352 C CB  . ALA A 0 422 . 44.742   4.373   -42.342 1.00 32.95 422 A 1 
ATOM 3353 O O   . ALA A 0 422 . 43.446   4.041   -45.292 1.00 32.95 422 A 1 
ATOM 3354 N N   . SER A 0 423 . 44.063   2.005   -44.601 1.00 35.46 423 A 1 
ATOM 3355 C CA  . SER A 0 423 . 43.057   1.306   -45.403 1.00 35.46 423 A 1 
ATOM 3356 C C   . SER A 0 423 . 41.766   1.092   -44.617 1.00 35.46 423 A 1 
ATOM 3357 C CB  . SER A 0 423 . 43.603   -0.018  -45.948 1.00 35.46 423 A 1 
ATOM 3358 O O   . SER A 0 423 . 41.669   0.144   -43.839 1.00 35.46 423 A 1 
ATOM 3359 O OG  . SER A 0 423 . 44.017   -0.894  -44.921 1.00 35.46 423 A 1 
ATOM 3360 N N   . VAL A 0 424 . 40.747   1.911   -44.896 1.00 31.93 424 A 1 
ATOM 3361 C CA  . VAL A 0 424 . 39.385   1.730   -44.364 1.00 31.93 424 A 1 
ATOM 3362 C C   . VAL A 0 424 . 38.892   0.292   -44.588 1.00 31.93 424 A 1 
ATOM 3363 C CB  . VAL A 0 424 . 38.404   2.742   -44.992 1.00 31.93 424 A 1 
ATOM 3364 O O   . VAL A 0 424 . 38.884   -0.224  -45.712 1.00 31.93 424 A 1 
ATOM 3365 C CG1 . VAL A 0 424 . 36.965   2.546   -44.491 1.00 31.93 424 A 1 
ATOM 3366 C CG2 . VAL A 0 424 . 38.816   4.184   -44.671 1.00 31.93 424 A 1 
ATOM 3367 N N   . TRP A 0 425 . 38.448   -0.354  -43.508 1.00 27.89 425 A 1 
ATOM 3368 C CA  . TRP A 0 425 . 37.987   -1.744  -43.487 1.00 27.89 425 A 1 
ATOM 3369 C C   . TRP A 0 425 . 36.660   -1.940  -44.241 1.00 27.89 425 A 1 
ATOM 3370 C CB  . TRP A 0 425 . 37.906   -2.200  -42.026 1.00 27.89 425 A 1 
ATOM 3371 O O   . TRP A 0 425 . 35.561   -1.879  -43.689 1.00 27.89 425 A 1 
ATOM 3372 C CG  . TRP A 0 425 . 37.324   -3.561  -41.777 1.00 27.89 425 A 1 
ATOM 3373 C CD1 . TRP A 0 425 . 37.947   -4.741  -41.983 1.00 27.89 425 A 1 
ATOM 3374 C CD2 . TRP A 0 425 . 36.053   -3.886  -41.134 1.00 27.89 425 A 1 
ATOM 3375 C CE2 . TRP A 0 425 . 35.999   -5.297  -40.928 1.00 27.89 425 A 1 
ATOM 3376 C CE3 . TRP A 0 425 . 34.984   -3.122  -40.622 1.00 27.89 425 A 1 
ATOM 3377 N NE1 . TRP A 0 425 . 37.162   -5.773  -41.502 1.00 27.89 425 A 1 
ATOM 3378 C CH2 . TRP A 0 425 . 33.962   -5.103  -39.633 1.00 27.89 425 A 1 
ATOM 3379 C CZ2 . TRP A 0 425 . 34.969   -5.911  -40.194 1.00 27.89 425 A 1 
ATOM 3380 C CZ3 . TRP A 0 425 . 33.952   -3.719  -39.876 1.00 27.89 425 A 1 
ATOM 3381 N N   . ALA A 0 426 . 36.747   -2.235  -45.538 1.00 35.98 426 A 1 
ATOM 3382 C CA  . ALA A 0 426 . 35.586   -2.588  -46.349 1.00 35.98 426 A 1 
ATOM 3383 C C   . ALA A 0 426 . 35.219   -4.078  -46.192 1.00 35.98 426 A 1 
ATOM 3384 C CB  . ALA A 0 426 . 35.854   -2.188  -47.803 1.00 35.98 426 A 1 
ATOM 3385 O O   . ALA A 0 426 . 35.898   -4.965  -46.714 1.00 35.98 426 A 1 
ATOM 3386 N N   . LYS A 0 427 . 34.084   -4.367  -45.539 1.00 32.16 427 A 1 
ATOM 3387 C CA  . LYS A 0 427 . 33.539   -5.724  -45.299 1.00 32.16 427 A 1 
ATOM 3388 C C   . LYS A 0 427 . 32.929   -6.373  -46.565 1.00 32.16 427 A 1 
ATOM 3389 C CB  . LYS A 0 427 . 32.593   -5.649  -44.081 1.00 32.16 427 A 1 
ATOM 3390 O O   . LYS A 0 427 . 31.790   -6.845  -46.568 1.00 32.16 427 A 1 
ATOM 3391 C CG  . LYS A 0 427 . 32.475   -6.953  -43.269 1.00 32.16 427 A 1 
ATOM 3392 C CD  . LYS A 0 427 . 31.636   -6.687  -42.005 1.00 32.16 427 A 1 
ATOM 3393 C CE  . LYS A 0 427 . 31.757   -7.798  -40.952 1.00 32.16 427 A 1 
ATOM 3394 N NZ  . LYS A 0 427 . 31.181   -7.361  -39.650 1.00 32.16 427 A 1 
ATOM 3395 N N   . GLY A 0 428 . 33.682   -6.379  -47.667 1.00 36.08 428 A 1 
ATOM 3396 C CA  . GLY A 0 428 . 33.278   -6.885  -48.982 1.00 36.08 428 A 1 
ATOM 3397 C C   . GLY A 0 428 . 33.222   -8.414  -49.048 1.00 36.08 428 A 1 
ATOM 3398 O O   . GLY A 0 428 . 34.245   -9.095  -49.007 1.00 36.08 428 A 1 
ATOM 3399 N N   . GLN A 0 429 . 32.016   -8.973  -49.175 1.00 32.98 429 A 1 
ATOM 3400 C CA  . GLN A 0 429 . 31.799   -10.424 -49.213 1.00 32.98 429 A 1 
ATOM 3401 C C   . GLN A 0 429 . 32.444   -11.090 -50.452 1.00 32.98 429 A 1 
ATOM 3402 C CB  . GLN A 0 429 . 30.294   -10.726 -49.174 1.00 32.98 429 A 1 
ATOM 3403 O O   . GLN A 0 429 . 32.377   -10.540 -51.554 1.00 32.98 429 A 1 
ATOM 3404 C CG  . GLN A 0 429 . 29.628   -10.288 -47.859 1.00 32.98 429 A 1 
ATOM 3405 C CD  . GLN A 0 429 . 28.128   -10.574 -47.833 1.00 32.98 429 A 1 
ATOM 3406 N NE2 . GLN A 0 429 . 27.485   -10.432 -46.696 1.00 32.98 429 A 1 
ATOM 3407 O OE1 . GLN A 0 429 . 27.504   -10.945 -48.814 1.00 32.98 429 A 1 
ATOM 3408 N N   . PRO A 0 430 . 33.018   -12.305 -50.327 1.00 38.22 430 A 1 
ATOM 3409 C CA  . PRO A 0 430 . 33.737   -12.954 -51.421 1.00 38.22 430 A 1 
ATOM 3410 C C   . PRO A 0 430 . 32.812   -13.358 -52.579 1.00 38.22 430 A 1 
ATOM 3411 C CB  . PRO A 0 430 . 34.445   -14.160 -50.792 1.00 38.22 430 A 1 
ATOM 3412 O O   . PRO A 0 430 . 31.863   -14.131 -52.408 1.00 38.22 430 A 1 
ATOM 3413 C CG  . PRO A 0 430 . 33.582   -14.487 -49.574 1.00 38.22 430 A 1 
ATOM 3414 C CD  . PRO A 0 430 . 33.105   -13.110 -49.117 1.00 38.22 430 A 1 
ATOM 3415 N N   . ALA A 0 431 . 33.141   -12.892 -53.788 1.00 39.83 431 A 1 
ATOM 3416 C CA  . ALA A 0 431 . 32.410   -13.200 -55.014 1.00 39.83 431 A 1 
ATOM 3417 C C   . ALA A 0 431 . 32.358   -14.719 -55.284 1.00 39.83 431 A 1 
ATOM 3418 C CB  . ALA A 0 431 . 33.034   -12.420 -56.177 1.00 39.83 431 A 1 
ATOM 3419 O O   . ALA A 0 431 . 33.358   -15.389 -55.552 1.00 39.83 431 A 1 
ATOM 3420 N N   . LYS A 0 432 . 31.149   -15.279 -55.206 1.00 35.40 432 A 1 
ATOM 3421 C CA  . LYS A 0 432 . 30.890   -16.722 -55.201 1.00 35.40 432 A 1 
ATOM 3422 C C   . LYS A 0 432 . 30.630   -17.248 -56.619 1.00 35.40 432 A 1 
ATOM 3423 C CB  . LYS A 0 432 . 29.707   -16.934 -54.240 1.00 35.40 432 A 1 
ATOM 3424 O O   . LYS A 0 432 . 29.606   -16.928 -57.202 1.00 35.40 432 A 1 
ATOM 3425 C CG  . LYS A 0 432 . 29.406   -18.381 -53.816 1.00 35.40 432 A 1 
ATOM 3426 C CD  . LYS A 0 432 . 28.229   -18.331 -52.824 1.00 35.40 432 A 1 
ATOM 3427 C CE  . LYS A 0 432 . 27.916   -19.667 -52.143 1.00 35.40 432 A 1 
ATOM 3428 N NZ  . LYS A 0 432 . 26.872   -19.484 -51.099 1.00 35.40 432 A 1 
ATOM 3429 N N   . LYS A 0 433 . 31.506   -18.141 -57.105 1.00 32.87 433 A 1 
ATOM 3430 C CA  . LYS A 0 433 . 31.337   -19.048 -58.273 1.00 32.87 433 A 1 
ATOM 3431 C C   . LYS A 0 433 . 30.804   -18.441 -59.593 1.00 32.87 433 A 1 
ATOM 3432 C CB  . LYS A 0 433 . 30.414   -20.227 -57.896 1.00 32.87 433 A 1 
ATOM 3433 O O   . LYS A 0 433 . 29.600   -18.319 -59.785 1.00 32.87 433 A 1 
ATOM 3434 C CG  . LYS A 0 433 . 31.024   -21.277 -56.960 1.00 32.87 433 A 1 
ATOM 3435 C CD  . LYS A 0 433 . 30.048   -22.459 -56.830 1.00 32.87 433 A 1 
ATOM 3436 C CE  . LYS A 0 433 . 30.674   -23.611 -56.037 1.00 32.87 433 A 1 
ATOM 3437 N NZ  . LYS A 0 433 . 29.769   -24.788 -55.973 1.00 32.87 433 A 1 
ATOM 3438 N N   . GLY A 0 434 . 31.675   -18.339 -60.602 1.00 34.56 434 A 1 
ATOM 3439 C CA  . GLY A 0 434 . 31.272   -18.207 -62.011 1.00 34.56 434 A 1 
ATOM 3440 C C   . GLY A 0 434 . 32.344   -18.726 -62.973 1.00 34.56 434 A 1 
ATOM 3441 O O   . GLY A 0 434 . 33.369   -18.084 -63.163 1.00 34.56 434 A 1 
ATOM 3442 N N   . TRP A 0 435 . 32.137   -19.904 -63.572 1.00 32.30 435 A 1 
ATOM 3443 C CA  . TRP A 0 435 . 33.082   -20.509 -64.526 1.00 32.30 435 A 1 
ATOM 3444 C C   . TRP A 0 435 . 32.824   -19.941 -65.933 1.00 32.30 435 A 1 
ATOM 3445 C CB  . TRP A 0 435 . 32.983   -22.052 -64.450 1.00 32.30 435 A 1 
ATOM 3446 O O   . TRP A 0 435 . 31.997   -20.467 -66.674 1.00 32.30 435 A 1 
ATOM 3447 C CG  . TRP A 0 435 . 34.271   -22.822 -64.372 1.00 32.30 435 A 1 
ATOM 3448 C CD1 . TRP A 0 435 . 34.998   -22.989 -63.243 1.00 32.30 435 A 1 
ATOM 3449 C CD2 . TRP A 0 435 . 34.961   -23.606 -65.402 1.00 32.30 435 A 1 
ATOM 3450 C CE2 . TRP A 0 435 . 36.082   -24.257 -64.799 1.00 32.30 435 A 1 
ATOM 3451 C CE3 . TRP A 0 435 . 34.749   -23.854 -66.778 1.00 32.30 435 A 1 
ATOM 3452 N NE1 . TRP A 0 435 . 36.066   -23.829 -63.490 1.00 32.30 435 A 1 
ATOM 3453 C CH2 . TRP A 0 435 . 36.686   -25.349 -66.873 1.00 32.30 435 A 1 
ATOM 3454 C CZ2 . TRP A 0 435 . 36.932   -25.119 -65.509 1.00 32.30 435 A 1 
ATOM 3455 C CZ3 . TRP A 0 435 . 35.601   -24.711 -67.504 1.00 32.30 435 A 1 
ATOM 3456 N N   . GLY A 0 436 . 33.498   -18.849 -66.300 1.00 38.67 436 A 1 
ATOM 3457 C CA  . GLY A 0 436 . 33.312   -18.215 -67.608 1.00 38.67 436 A 1 
ATOM 3458 C C   . GLY A 0 436 . 34.470   -17.304 -67.999 1.00 38.67 436 A 1 
ATOM 3459 O O   . GLY A 0 436 . 34.634   -16.232 -67.431 1.00 38.67 436 A 1 
ATOM 3460 N N   . LYS A 0 437 . 35.263   -17.717 -68.997 1.00 36.42 437 A 1 
ATOM 3461 C CA  . LYS A 0 437 . 36.216   -16.823 -69.671 1.00 36.42 437 A 1 
ATOM 3462 C C   . LYS A 0 437 . 35.439   -15.833 -70.538 1.00 36.42 437 A 1 
ATOM 3463 C CB  . LYS A 0 437 . 37.190   -17.601 -70.570 1.00 36.42 437 A 1 
ATOM 3464 O O   . LYS A 0 437 . 34.988   -16.199 -71.621 1.00 36.42 437 A 1 
ATOM 3465 C CG  . LYS A 0 437 . 38.344   -18.289 -69.836 1.00 36.42 437 A 1 
ATOM 3466 C CD  . LYS A 0 437 . 39.309   -18.847 -70.892 1.00 36.42 437 A 1 
ATOM 3467 C CE  . LYS A 0 437 . 40.560   -19.440 -70.246 1.00 36.42 437 A 1 
ATOM 3468 N NZ  . LYS A 0 437 . 41.552   -19.832 -71.278 1.00 36.42 437 A 1 
ATOM 3469 N N   . GLY A 0 438 . 35.319   -14.603 -70.072 1.00 36.92 438 A 1 
ATOM 3470 C CA  . GLY A 0 438 . 34.782   -13.487 -70.836 1.00 36.92 438 A 1 
ATOM 3471 C C   . GLY A 0 438 . 34.886   -12.229 -69.996 1.00 36.92 438 A 1 
ATOM 3472 O O   . GLY A 0 438 . 34.449   -12.231 -68.848 1.00 36.92 438 A 1 
ATOM 3473 N N   . ASP A 0 439 . 35.504   -11.196 -70.556 1.00 37.63 439 A 1 
ATOM 3474 C CA  . ASP A 0 439 . 35.888   -9.956  -69.881 1.00 37.63 439 A 1 
ATOM 3475 C C   . ASP A 0 439 . 34.656   -9.085  -69.564 1.00 37.63 439 A 1 
ATOM 3476 C CB  . ASP A 0 439 . 36.962   -9.260  -70.736 1.00 37.63 439 A 1 
ATOM 3477 O O   . ASP A 0 439 . 34.383   -8.064  -70.194 1.00 37.63 439 A 1 
ATOM 3478 C CG  . ASP A 0 439 . 38.089   -10.238 -71.095 1.00 37.63 439 A 1 
ATOM 3479 O OD1 . ASP A 0 439 . 39.063   -10.332 -70.318 1.00 37.63 439 A 1 
ATOM 3480 O OD2 . ASP A 0 439 . 37.916   -10.964 -72.106 1.00 37.63 439 A 1 
ATOM 3481 N N   . GLY A 0 440 . 33.853   -9.548  -68.605 1.00 35.19 440 A 1 
ATOM 3482 C CA  . GLY A 0 440 . 32.682   -8.859  -68.085 1.00 35.19 440 A 1 
ATOM 3483 C C   . GLY A 0 440 . 33.083   -7.891  -66.982 1.00 35.19 440 A 1 
ATOM 3484 O O   . GLY A 0 440 . 33.638   -8.315  -65.971 1.00 35.19 440 A 1 
ATOM 3485 N N   . PHE A 0 441 . 32.779   -6.608  -67.186 1.00 36.83 441 A 1 
ATOM 3486 C CA  . PHE A 0 441 . 33.009   -5.511  -66.245 1.00 36.83 441 A 1 
ATOM 3487 C C   . PHE A 0 441 . 32.536   -5.862  -64.823 1.00 36.83 441 A 1 
ATOM 3488 C CB  . PHE A 0 441 . 32.270   -4.256  -66.753 1.00 36.83 441 A 1 
ATOM 3489 O O   . PHE A 0 441 . 31.363   -5.706  -64.481 1.00 36.83 441 A 1 
ATOM 3490 C CG  . PHE A 0 441 . 33.032   -3.364  -67.718 1.00 36.83 441 A 1 
ATOM 3491 C CD1 . PHE A 0 441 . 33.278   -2.023  -67.362 1.00 36.83 441 A 1 
ATOM 3492 C CD2 . PHE A 0 441 . 33.469   -3.839  -68.971 1.00 36.83 441 A 1 
ATOM 3493 C CE1 . PHE A 0 441 . 33.951   -1.163  -68.247 1.00 36.83 441 A 1 
ATOM 3494 C CE2 . PHE A 0 441 . 34.146   -2.978  -69.856 1.00 36.83 441 A 1 
ATOM 3495 C CZ  . PHE A 0 441 . 34.385   -1.640  -69.495 1.00 36.83 441 A 1 
ATOM 3496 N N   . GLY A 0 442 . 33.473   -6.278  -63.972 1.00 38.11 442 A 1 
ATOM 3497 C CA  . GLY A 0 442 . 33.336   -6.077  -62.540 1.00 38.11 442 A 1 
ATOM 3498 C C   . GLY A 0 442 . 33.467   -4.583  -62.294 1.00 38.11 442 A 1 
ATOM 3499 O O   . GLY A 0 442 . 34.543   -4.027  -62.507 1.00 38.11 442 A 1 
ATOM 3500 N N   . VAL A 0 443 . 32.372   -3.938  -61.892 1.00 36.44 443 A 1 
ATOM 3501 C CA  . VAL A 0 443 . 32.385   -2.554  -61.409 1.00 36.44 443 A 1 
ATOM 3502 C C   . VAL A 0 443 . 33.143   -2.558  -60.083 1.00 36.44 443 A 1 
ATOM 3503 C CB  . VAL A 0 443 . 30.955   -1.981  -61.285 1.00 36.44 443 A 1 
ATOM 3504 O O   . VAL A 0 443 . 32.558   -2.725  -59.016 1.00 36.44 443 A 1 
ATOM 3505 C CG1 . VAL A 0 443 . 30.959   -0.523  -60.807 1.00 36.44 443 A 1 
ATOM 3506 C CG2 . VAL A 0 443 . 30.232   -2.017  -62.641 1.00 36.44 443 A 1 
ATOM 3507 N N   . GLY A 0 444 . 34.472   -2.472  -60.167 1.00 34.93 444 A 1 
ATOM 3508 C CA  . GLY A 0 444 . 35.300   -2.108  -59.029 1.00 34.93 444 A 1 
ATOM 3509 C C   . GLY A 0 444 . 34.873   -0.711  -58.617 1.00 34.93 444 A 1 
ATOM 3510 O O   . GLY A 0 444 . 34.886   0.186   -59.459 1.00 34.93 444 A 1 
ATOM 3511 N N   . GLY A 0 445 . 34.421   -0.570  -57.370 1.00 33.03 445 A 1 
ATOM 3512 C CA  . GLY A 0 445 . 33.936   0.703   -56.857 1.00 33.03 445 A 1 
ATOM 3513 C C   . GLY A 0 445 . 34.971   1.797   -57.080 1.00 33.03 445 A 1 
ATOM 3514 O O   . GLY A 0 445 . 36.174   1.564   -56.926 1.00 33.03 445 A 1 
ATOM 3515 N N   . GLU A 0 446 . 34.494   2.973   -57.470 1.00 32.56 446 A 1 
ATOM 3516 C CA  . GLU A 0 446 . 35.309   4.176   -57.514 1.00 32.56 446 A 1 
ATOM 3517 C C   . GLU A 0 446 . 35.841   4.426   -56.098 1.00 32.56 446 A 1 
ATOM 3518 C CB  . GLU A 0 446 . 34.466   5.334   -58.090 1.00 32.56 446 A 1 
ATOM 3519 O O   . GLU A 0 446 . 35.110   4.840   -55.203 1.00 32.56 446 A 1 
ATOM 3520 C CG  . GLU A 0 446 . 34.327   5.171   -59.619 1.00 32.56 446 A 1 
ATOM 3521 C CD  . GLU A 0 446 . 33.081   5.834   -60.231 1.00 32.56 446 A 1 
ATOM 3522 O OE1 . GLU A 0 446 . 33.252   6.603   -61.208 1.00 32.56 446 A 1 
ATOM 3523 O OE2 . GLU A 0 446 . 31.959   5.461   -59.818 1.00 32.56 446 A 1 
ATOM 3524 N N   . HIS A 0 447 . 37.119   4.102   -55.880 1.00 35.74 447 A 1 
ATOM 3525 C CA  . HIS A 0 447 . 37.855   4.586   -54.723 1.00 35.74 447 A 1 
ATOM 3526 C C   . HIS A 0 447 . 38.001   6.094   -54.910 1.00 35.74 447 A 1 
ATOM 3527 C CB  . HIS A 0 447 . 39.221   3.888   -54.599 1.00 35.74 447 A 1 
ATOM 3528 O O   . HIS A 0 447 . 38.905   6.547   -55.620 1.00 35.74 447 A 1 
ATOM 3529 C CG  . HIS A 0 447 . 39.180   2.574   -53.861 1.00 35.74 447 A 1 
ATOM 3530 C CD2 . HIS A 0 447 . 38.809   1.355   -54.360 1.00 35.74 447 A 1 
ATOM 3531 N ND1 . HIS A 0 447 . 39.533   2.382   -52.544 1.00 35.74 447 A 1 
ATOM 3532 C CE1 . HIS A 0 447 . 39.385   1.078   -52.258 1.00 35.74 447 A 1 
ATOM 3533 N NE2 . HIS A 0 447 . 38.958   0.404   -53.341 1.00 35.74 447 A 1 
ATOM 3534 N N   . ASP A 0 448 . 37.078   6.850   -54.317 1.00 30.11 448 A 1 
ATOM 3535 C CA  . ASP A 0 448 . 37.171   8.301   -54.261 1.00 30.11 448 A 1 
ATOM 3536 C C   . ASP A 0 448 . 38.514   8.682   -53.635 1.00 30.11 448 A 1 
ATOM 3537 C CB  . ASP A 0 448 . 35.976   8.923   -53.514 1.00 30.11 448 A 1 
ATOM 3538 O O   . ASP A 0 448 . 38.865   8.280   -52.524 1.00 30.11 448 A 1 
ATOM 3539 C CG  . ASP A 0 448 . 34.879   9.424   -54.463 1.00 30.11 448 A 1 
ATOM 3540 O OD1 . ASP A 0 448 . 35.244   9.972   -55.532 1.00 30.11 448 A 1 
ATOM 3541 O OD2 . ASP A 0 448 . 33.690   9.309   -54.096 1.00 30.11 448 A 1 
ATOM 3542 N N   . ALA A 0 449 . 39.311   9.404   -54.419 1.00 30.31 449 A 1 
ATOM 3543 C CA  . ALA A 0 449 . 40.699   9.687   -54.104 1.00 30.31 449 A 1 
ATOM 3544 C C   . ALA A 0 449 . 40.794   10.807  -53.060 1.00 30.31 449 A 1 
ATOM 3545 C CB  . ALA A 0 449 . 41.445   9.987   -55.411 1.00 30.31 449 A 1 
ATOM 3546 O O   . ALA A 0 449 . 40.997   11.977  -53.403 1.00 30.31 449 A 1 
ATOM 3547 N N   . ALA A 0 450 . 40.671   10.431  -51.786 1.00 28.73 450 A 1 
ATOM 3548 C CA  . ALA A 0 450 . 41.067   11.276  -50.669 1.00 28.73 450 A 1 
ATOM 3549 C C   . ALA A 0 450 . 42.535   11.736  -50.825 1.00 28.73 450 A 1 
ATOM 3550 C CB  . ALA A 0 450 . 40.818   10.525  -49.355 1.00 28.73 450 A 1 
ATOM 3551 O O   . ALA A 0 450 . 43.373   11.026  -51.385 1.00 28.73 450 A 1 
ATOM 3552 N N   . SER A 0 451 . 42.799   12.972  -50.387 1.00 36.60 451 A 1 
ATOM 3553 C CA  . SER A 0 451 . 44.131   13.590  -50.232 1.00 36.60 451 A 1 
ATOM 3554 C C   . SER A 0 451 . 45.152   13.352  -51.367 1.00 36.60 451 A 1 
ATOM 3555 C CB  . SER A 0 451 . 44.690   13.320  -48.825 1.00 36.60 451 A 1 
ATOM 3556 O O   . SER A 0 451 . 46.171   12.673  -51.248 1.00 36.60 451 A 1 
ATOM 3557 O OG  . SER A 0 451 . 44.610   11.955  -48.491 1.00 36.60 451 A 1 
ATOM 3558 N N   . ARG A 0 452 . 44.960   14.082  -52.475 1.00 28.06 452 A 1 
ATOM 3559 C CA  . ARG A 0 452 . 45.957   14.303  -53.545 1.00 28.06 452 A 1 
ATOM 3560 C C   . ARG A 0 452 . 47.178   15.107  -53.038 1.00 28.06 452 A 1 
ATOM 3561 C CB  . ARG A 0 452 . 45.222   14.976  -54.720 1.00 28.06 452 A 1 
ATOM 3562 O O   . ARG A 0 452 . 47.360   16.265  -53.421 1.00 28.06 452 A 1 
ATOM 3563 C CG  . ARG A 0 452 . 46.018   15.074  -56.031 1.00 28.06 452 A 1 
ATOM 3564 C CD  . ARG A 0 452 . 45.195   15.916  -57.015 1.00 28.06 452 A 1 
ATOM 3565 N NE  . ARG A 0 452 . 45.796   15.967  -58.362 1.00 28.06 452 A 1 
ATOM 3566 N NH1 . ARG A 0 452 . 44.563   17.743  -59.134 1.00 28.06 452 A 1 
ATOM 3567 N NH2 . ARG A 0 452 . 45.974   16.698  -60.514 1.00 28.06 452 A 1 
ATOM 3568 C CZ  . ARG A 0 452 . 45.446   16.801  -59.326 1.00 28.06 452 A 1 
ATOM 3569 N N   . ALA A 0 453 . 48.014   14.502  -52.192 1.00 36.34 453 A 1 
ATOM 3570 C CA  . ALA A 0 453 . 49.165   15.135  -51.544 1.00 36.34 453 A 1 
ATOM 3571 C C   . ALA A 0 453 . 50.201   15.644  -52.567 1.00 36.34 453 A 1 
ATOM 3572 C CB  . ALA A 0 453 . 49.769   14.153  -50.535 1.00 36.34 453 A 1 
ATOM 3573 O O   . ALA A 0 453 . 50.870   14.890  -53.279 1.00 36.34 453 A 1 
ATOM 3574 N N   . GLY A 0 454 . 50.307   16.968  -52.679 1.00 27.39 454 A 1 
ATOM 3575 C CA  . GLY A 0 454 . 51.092   17.628  -53.713 1.00 27.39 454 A 1 
ATOM 3576 C C   . GLY A 0 454 . 52.526   17.960  -53.298 1.00 27.39 454 A 1 
ATOM 3577 O O   . GLY A 0 454 . 52.743   18.761  -52.399 1.00 27.39 454 A 1 
ATOM 3578 N N   . ARG A 0 455 . 53.483   17.507  -54.120 1.00 29.21 455 A 1 
ATOM 3579 C CA  . ARG A 0 455 . 54.783   18.165  -54.368 1.00 29.21 455 A 1 
ATOM 3580 C C   . ARG A 0 455 . 55.770   18.179  -53.185 1.00 29.21 455 A 1 
ATOM 3581 C CB  . ARG A 0 455 . 54.487   19.568  -54.940 1.00 29.21 455 A 1 
ATOM 3582 O O   . ARG A 0 455 . 55.863   19.137  -52.424 1.00 29.21 455 A 1 
ATOM 3583 C CG  . ARG A 0 455 . 55.576   20.105  -55.872 1.00 29.21 455 A 1 
ATOM 3584 C CD  . ARG A 0 455 . 55.090   21.427  -56.488 1.00 29.21 455 A 1 
ATOM 3585 N NE  . ARG A 0 455 . 55.800   21.748  -57.742 1.00 29.21 455 A 1 
ATOM 3586 N NH1 . ARG A 0 455 . 57.487   23.026  -56.853 1.00 29.21 455 A 1 
ATOM 3587 N NH2 . ARG A 0 455 . 57.386   22.706  -59.059 1.00 29.21 455 A 1 
ATOM 3588 C CZ  . ARG A 0 455 . 56.883   22.491  -57.876 1.00 29.21 455 A 1 
ATOM 3589 N N   . ALA A 0 456 . 56.612   17.146  -53.149 1.00 32.28 456 A 1 
ATOM 3590 C CA  . ALA A 0 456 . 57.780   17.065  -52.274 1.00 32.28 456 A 1 
ATOM 3591 C C   . ALA A 0 456 . 58.688   18.311  -52.377 1.00 32.28 456 A 1 
ATOM 3592 C CB  . ALA A 0 456 . 58.555   15.786  -52.622 1.00 32.28 456 A 1 
ATOM 3593 O O   . ALA A 0 456 . 59.037   18.753  -53.475 1.00 32.28 456 A 1 
ATOM 3594 N N   . ALA A 0 457 . 59.093   18.833  -51.219 1.00 34.46 457 A 1 
ATOM 3595 C CA  . ALA A 0 457 . 60.140   19.838  -51.061 1.00 34.46 457 A 1 
ATOM 3596 C C   . ALA A 0 457 . 61.137   19.311  -50.022 1.00 34.46 457 A 1 
ATOM 3597 C CB  . ALA A 0 457 . 59.520   21.178  -50.646 1.00 34.46 457 A 1 
ATOM 3598 O O   . ALA A 0 457 . 60.710   18.875  -48.955 1.00 34.46 457 A 1 
ATOM 3599 N N   . SER A 0 458 . 62.425   19.310  -50.373 1.00 42.05 458 A 1 
ATOM 3600 C CA  . SER A 0 458 . 63.510   18.567  -49.707 1.00 42.05 458 A 1 
ATOM 3601 C C   . SER A 0 458 . 64.031   19.215  -48.416 1.00 42.05 458 A 1 
ATOM 3602 C CB  . SER A 0 458 . 64.658   18.349  -50.703 1.00 42.05 458 A 1 
ATOM 3603 O O   . SER A 0 458 . 65.234   19.227  -48.174 1.00 42.05 458 A 1 
ATOM 3604 O OG  . SER A 0 458 . 64.175   17.728  -51.884 1.00 42.05 458 A 1 
ATOM 3605 N N   . ASP A 0 459 . 63.133   19.772  -47.609 1.00 42.52 459 A 1 
ATOM 3606 C CA  . ASP A 0 459 . 63.450   20.296  -46.284 1.00 42.52 459 A 1 
ATOM 3607 C C   . ASP A 0 459 . 63.165   19.184  -45.268 1.00 42.52 459 A 1 
ATOM 3608 C CB  . ASP A 0 459 . 62.605   21.548  -45.986 1.00 42.52 459 A 1 
ATOM 3609 O O   . ASP A 0 459 . 62.066   18.628  -45.286 1.00 42.52 459 A 1 
ATOM 3610 C CG  . ASP A 0 459 . 62.684   22.626  -47.074 1.00 42.52 459 A 1 
ATOM 3611 O OD1 . ASP A 0 459 . 63.804   22.933  -47.537 1.00 42.52 459 A 1 
ATOM 3612 O OD2 . ASP A 0 459 . 61.596   23.142  -47.441 1.00 42.52 459 A 1 
ATOM 3613 N N   . GLY A 0 460 . 64.121   18.862  -44.391 1.00 47.22 460 A 1 
ATOM 3614 C CA  . GLY A 0 460 . 63.935   17.850  -43.346 1.00 47.22 460 A 1 
ATOM 3615 C C   . GLY A 0 460 . 62.860   18.287  -42.349 1.00 47.22 460 A 1 
ATOM 3616 O O   . GLY A 0 460 . 63.113   19.129  -41.479 1.00 47.22 460 A 1 
ATOM 3617 N N   . LYS A 0 461 . 61.647   17.756  -42.513 1.00 49.64 461 A 1 
ATOM 3618 C CA  . LYS A 0 461 . 60.475   18.052  -41.687 1.00 49.64 461 A 1 
ATOM 3619 C C   . LYS A 0 461 . 60.329   16.969  -40.632 1.00 49.64 461 A 1 
ATOM 3620 C CB  . LYS A 0 461 . 59.203   18.073  -42.542 1.00 49.64 461 A 1 
ATOM 3621 O O   . LYS A 0 461 . 60.085   15.820  -40.959 1.00 49.64 461 A 1 
ATOM 3622 C CG  . LYS A 0 461 . 59.125   19.246  -43.527 1.00 49.64 461 A 1 
ATOM 3623 C CD  . LYS A 0 461 . 57.995   18.947  -44.513 1.00 49.64 461 A 1 
ATOM 3624 C CE  . LYS A 0 461 . 58.030   19.869  -45.725 1.00 49.64 461 A 1 
ATOM 3625 N NZ  . LYS A 0 461 . 56.993   19.417  -46.680 1.00 49.64 461 A 1 
ATOM 3626 N N   . SER A 0 462 . 60.389   17.360  -39.370 1.00 53.52 462 A 1 
ATOM 3627 C CA  . SER A 0 462 . 59.796   16.546  -38.312 1.00 53.52 462 A 1 
ATOM 3628 C C   . SER A 0 462 . 58.319   16.918  -38.221 1.00 53.52 462 A 1 
ATOM 3629 C CB  . SER A 0 462 . 60.520   16.797  -36.990 1.00 53.52 462 A 1 
ATOM 3630 O O   . SER A 0 462 . 58.021   18.111  -38.043 1.00 53.52 462 A 1 
ATOM 3631 O OG  . SER A 0 462 . 60.380   18.168  -36.637 1.00 53.52 462 A 1 
ATOM 3632 N N   . GLY A 0 463 . 57.427   15.943  -38.323 1.00 59.42 463 A 1 
ATOM 3633 C CA  . GLY A 0 463 . 55.998   16.136  -38.107 1.00 59.42 463 A 1 
ATOM 3634 C C   . GLY A 0 463 . 55.432   15.101  -37.148 1.00 59.42 463 A 1 
ATOM 3635 O O   . GLY A 0 463 . 56.055   14.069  -36.881 1.00 59.42 463 A 1 
ATOM 3636 N N   . SER A 0 464 . 54.272   15.433  -36.604 1.00 59.56 464 A 1 
ATOM 3637 C CA  . SER A 0 464 . 53.353   14.451  -36.051 1.00 59.56 464 A 1 
ATOM 3638 C C   . SER A 0 464 . 51.925   14.906  -36.286 1.00 59.56 464 A 1 
ATOM 3639 C CB  . SER A 0 464 . 53.577   14.206  -34.558 1.00 59.56 464 A 1 
ATOM 3640 O O   . SER A 0 464 . 51.618   16.082  -36.056 1.00 59.56 464 A 1 
ATOM 3641 O OG  . SER A 0 464 . 53.458   15.407  -33.803 1.00 59.56 464 A 1 
ATOM 3642 N N   . ASP A 0 465 . 51.114   13.953  -36.698 1.00 68.97 465 A 1 
ATOM 3643 C CA  . ASP A 0 465 . 49.677   13.988  -36.895 1.00 68.97 465 A 1 
ATOM 3644 C C   . ASP A 0 465 . 49.052   13.303  -35.666 1.00 68.97 465 A 1 
ATOM 3645 C CB  . ASP A 0 465 . 49.260   13.248  -38.200 1.00 68.97 465 A 1 
ATOM 3646 O O   . ASP A 0 465 . 49.607   12.332  -35.140 1.00 68.97 465 A 1 
ATOM 3647 C CG  . ASP A 0 465 . 50.276   13.113  -39.363 1.00 68.97 465 A 1 
ATOM 3648 O OD1 . ASP A 0 465 . 51.495   12.899  -39.125 1.00 68.97 465 A 1 
ATOM 3649 O OD2 . ASP A 0 465 . 49.859   13.242  -40.538 1.00 68.97 465 A 1 
ATOM 3650 N N   . TRP A 0 466 . 47.929   13.815  -35.176 1.00 63.25 466 A 1 
ATOM 3651 C CA  . TRP A 0 466 . 47.067   13.091  -34.243 1.00 63.25 466 A 1 
ATOM 3652 C C   . TRP A 0 466 . 45.636   13.290  -34.703 1.00 63.25 466 A 1 
ATOM 3653 C CB  . TRP A 0 466 . 47.250   13.577  -32.800 1.00 63.25 466 A 1 
ATOM 3654 O O   . TRP A 0 466 . 45.140   14.420  -34.650 1.00 63.25 466 A 1 
ATOM 3655 C CG  . TRP A 0 466 . 46.449   12.826  -31.769 1.00 63.25 466 A 1 
ATOM 3656 C CD1 . TRP A 0 466 . 46.674   11.551  -31.375 1.00 63.25 466 A 1 
ATOM 3657 C CD2 . TRP A 0 466 . 45.213   13.222  -31.087 1.00 63.25 466 A 1 
ATOM 3658 C CE2 . TRP A 0 466 . 44.825   12.171  -30.202 1.00 63.25 466 A 1 
ATOM 3659 C CE3 . TRP A 0 466 . 44.351   14.339  -31.163 1.00 63.25 466 A 1 
ATOM 3660 N NE1 . TRP A 0 466 . 45.746   11.173  -30.422 1.00 63.25 466 A 1 
ATOM 3661 C CH2 . TRP A 0 466 . 42.866   13.387  -29.469 1.00 63.25 466 A 1 
ATOM 3662 C CZ2 . TRP A 0 466 . 43.689   12.251  -29.385 1.00 63.25 466 A 1 
ATOM 3663 C CZ3 . TRP A 0 466 . 43.190   14.422  -30.366 1.00 63.25 466 A 1 
ATOM 3664 N N   . ASP A 0 467 . 45.018   12.207  -35.148 1.00 73.57 467 A 1 
ATOM 3665 C CA  . ASP A 0 467 . 43.609   12.172  -35.501 1.00 73.57 467 A 1 
ATOM 3666 C C   . ASP A 0 467 . 42.872   11.348  -34.431 1.00 73.57 467 A 1 
ATOM 3667 C CB  . ASP A 0 467 . 43.412   11.663  -36.946 1.00 73.57 467 A 1 
ATOM 3668 O O   . ASP A 0 467 . 43.388   10.376  -33.869 1.00 73.57 467 A 1 
ATOM 3669 C CG  . ASP A 0 467 . 43.763   12.670  -38.065 1.00 73.57 467 A 1 
ATOM 3670 O OD1 . ASP A 0 467 . 44.046   13.858  -37.767 1.00 73.57 467 A 1 
ATOM 3671 O OD2 . ASP A 0 467 . 43.660   12.294  -39.261 1.00 73.57 467 A 1 
ATOM 3672 N N   . ALA A 0 468 . 41.660   11.780  -34.093 1.00 74.01 468 A 1 
ATOM 3673 C CA  . ALA A 0 468 . 40.794   11.070  -33.164 1.00 74.01 468 A 1 
ATOM 3674 C C   . ALA A 0 468 . 39.340   11.150  -33.619 1.00 74.01 468 A 1 
ATOM 3675 C CB  . ALA A 0 468 . 40.985   11.623  -31.748 1.00 74.01 468 A 1 
ATOM 3676 O O   . ALA A 0 468 . 38.881   12.182  -34.115 1.00 74.01 468 A 1 
ATOM 3677 N N   . TRP A 0 469 . 38.595   10.067  -33.418 1.00 79.53 469 A 1 
ATOM 3678 C CA  . TRP A 0 469 . 37.161   10.003  -33.682 1.00 79.53 469 A 1 
ATOM 3679 C C   . TRP A 0 469 . 36.441   9.306   -32.537 1.00 79.53 469 A 1 
ATOM 3680 C CB  . TRP A 0 469 . 36.886   9.293   -35.015 1.00 79.53 469 A 1 
ATOM 3681 O O   . TRP A 0 469 . 36.913   8.284   -32.039 1.00 79.53 469 A 1 
ATOM 3682 C CG  . TRP A 0 469 . 35.429   9.065   -35.301 1.00 79.53 469 A 1 
ATOM 3683 C CD1 . TRP A 0 469 . 34.550   10.021  -35.668 1.00 79.53 469 A 1 
ATOM 3684 C CD2 . TRP A 0 469 . 34.630   7.859   -35.093 1.00 79.53 469 A 1 
ATOM 3685 C CE2 . TRP A 0 469 . 33.263   8.167   -35.369 1.00 79.53 469 A 1 
ATOM 3686 C CE3 . TRP A 0 469 . 34.910   6.552   -34.639 1.00 79.53 469 A 1 
ATOM 3687 N NE1 . TRP A 0 469 . 33.271   9.503   -35.700 1.00 79.53 469 A 1 
ATOM 3688 C CH2 . TRP A 0 469 . 32.547   5.933   -34.777 1.00 79.53 469 A 1 
ATOM 3689 C CZ2 . TRP A 0 469 . 32.232   7.226   -35.230 1.00 79.53 469 A 1 
ATOM 3690 C CZ3 . TRP A 0 469 . 33.882   5.601   -34.482 1.00 79.53 469 A 1 
ATOM 3691 N N   . GLY A 0 470 . 35.272   9.825   -32.171 1.00 82.09 470 A 1 
ATOM 3692 C CA  . GLY A 0 470 . 34.412   9.220   -31.170 1.00 82.09 470 A 1 
ATOM 3693 C C   . GLY A 0 470 . 32.932   9.269   -31.528 1.00 82.09 470 A 1 
ATOM 3694 O O   . GLY A 0 470 . 32.471   10.108  -32.313 1.00 82.09 470 A 1 
ATOM 3695 N N   . ARG A 0 471 . 32.192   8.347   -30.920 1.00 86.67 471 A 1 
ATOM 3696 C CA  . ARG A 0 471 . 30.735   8.282   -30.920 1.00 86.67 471 A 1 
ATOM 3697 C C   . ARG A 0 471 . 30.259   7.810   -29.556 1.00 86.67 471 A 1 
ATOM 3698 C CB  . ARG A 0 471 . 30.285   7.332   -32.031 1.00 86.67 471 A 1 
ATOM 3699 O O   . ARG A 0 471 . 30.605   6.698   -29.175 1.00 86.67 471 A 1 
ATOM 3700 C CG  . ARG A 0 471 . 28.765   7.151   -32.047 1.00 86.67 471 A 1 
ATOM 3701 C CD  . ARG A 0 471 . 28.399   6.339   -33.287 1.00 86.67 471 A 1 
ATOM 3702 N NE  . ARG A 0 471 . 26.942   6.268   -33.441 1.00 86.67 471 A 1 
ATOM 3703 N NH1 . ARG A 0 471 . 26.642   4.043   -33.005 1.00 86.67 471 A 1 
ATOM 3704 N NH2 . ARG A 0 471 . 24.890   5.334   -33.461 1.00 86.67 471 A 1 
ATOM 3705 C CZ  . ARG A 0 471 . 26.174   5.217   -33.323 1.00 86.67 471 A 1 
ATOM 3706 N N   . ASP A 0 472 . 29.453   8.627   -28.897 1.00 87.76 472 A 1 
ATOM 3707 C CA  . ASP A 0 472 . 28.719   8.265   -27.683 1.00 87.76 472 A 1 
ATOM 3708 C C   . ASP A 0 472 . 27.277   7.863   -28.046 1.00 87.76 472 A 1 
ATOM 3709 C CB  . ASP A 0 472 . 28.826   9.396   -26.644 1.00 87.76 472 A 1 
ATOM 3710 O O   . ASP A 0 472 . 26.769   8.205   -29.121 1.00 87.76 472 A 1 
ATOM 3711 C CG  . ASP A 0 472 . 28.411   10.772  -27.160 1.00 87.76 472 A 1 
ATOM 3712 O OD1 . ASP A 0 472 . 27.294   10.868  -27.720 1.00 87.76 472 A 1 
ATOM 3713 O OD2 . ASP A 0 472 . 29.224   11.722  -27.026 1.00 87.76 472 A 1 
ATOM 3714 N N   . GLN A 0 473 . 26.626   7.052   -27.208 1.00 90.00 473 A 1 
ATOM 3715 C CA  . GLN A 0 473 . 25.275   6.525   -27.457 1.00 90.00 473 A 1 
ATOM 3716 C C   . GLN A 0 473 . 24.500   6.336   -26.141 1.00 90.00 473 A 1 
ATOM 3717 C CB  . GLN A 0 473 . 25.356   5.191   -28.231 1.00 90.00 473 A 1 
ATOM 3718 O O   . GLN A 0 473 . 24.283   5.211   -25.681 1.00 90.00 473 A 1 
ATOM 3719 C CG  . GLN A 0 473 . 25.646   5.247   -29.740 1.00 90.00 473 A 1 
ATOM 3720 C CD  . GLN A 0 473 . 24.518   4.625   -30.547 1.00 90.00 473 A 1 
ATOM 3721 N NE2 . GLN A 0 473 . 23.410   5.319   -30.674 1.00 90.00 473 A 1 
ATOM 3722 O OE1 . GLN A 0 473 . 24.611   3.574   -31.182 1.00 90.00 473 A 1 
ATOM 3723 N N   . ASP A 0 474 . 24.011   7.437   -25.574 1.00 91.65 474 A 1 
ATOM 3724 C CA  . ASP A 0 474 . 23.204   7.425   -24.351 1.00 91.65 474 A 1 
ATOM 3725 C C   . ASP A 0 474 . 21.758   6.919   -24.595 1.00 91.65 474 A 1 
ATOM 3726 C CB  . ASP A 0 474 . 23.338   8.794   -23.621 1.00 91.65 474 A 1 
ATOM 3727 O O   . ASP A 0 474 . 21.129   7.122   -25.642 1.00 91.65 474 A 1 
ATOM 3728 C CG  . ASP A 0 474 . 22.034   9.523   -23.246 1.00 91.65 474 A 1 
ATOM 3729 O OD1 . ASP A 0 474 . 21.157   9.690   -24.123 1.00 91.65 474 A 1 
ATOM 3730 O OD2 . ASP A 0 474 . 21.833   9.877   -22.056 1.00 91.65 474 A 1 
ATOM 3731 N N   . LEU A 0 475 . 21.194   6.236   -23.596 1.00 94.58 475 A 1 
ATOM 3732 C CA  . LEU A 0 475 . 19.759   5.966   -23.504 1.00 94.58 475 A 1 
ATOM 3733 C C   . LEU A 0 475 . 19.320   5.891   -22.042 1.00 94.58 475 A 1 
ATOM 3734 C CB  . LEU A 0 475 . 19.423   4.661   -24.259 1.00 94.58 475 A 1 
ATOM 3735 O O   . LEU A 0 475 . 19.535   4.879   -21.378 1.00 94.58 475 A 1 
ATOM 3736 C CG  . LEU A 0 475 . 17.960   4.190   -24.119 1.00 94.58 475 A 1 
ATOM 3737 C CD1 . LEU A 0 475 . 16.946   5.170   -24.713 1.00 94.58 475 A 1 
ATOM 3738 C CD2 . LEU A 0 475 . 17.763   2.848   -24.826 1.00 94.58 475 A 1 
ATOM 3739 N N   . GLU A 0 476 . 18.578   6.895   -21.569 1.00 96.99 476 A 1 
ATOM 3740 C CA  . GLU A 0 476 . 17.933   6.869   -20.252 1.00 96.99 476 A 1 
ATOM 3741 C C   . GLU A 0 476 . 16.403   6.754   -20.375 1.00 96.99 476 A 1 
ATOM 3742 C CB  . GLU A 0 476 . 18.347   8.078   -19.393 1.00 96.99 476 A 1 
ATOM 3743 O O   . GLU A 0 476 . 15.731   7.603   -20.971 1.00 96.99 476 A 1 
ATOM 3744 C CG  . GLU A 0 476 . 18.194   7.769   -17.893 1.00 96.99 476 A 1 
ATOM 3745 C CD  . GLU A 0 476 . 17.994   9.033   -17.051 1.00 96.99 476 A 1 
ATOM 3746 O OE1 . GLU A 0 476 . 16.889   9.204   -16.482 1.00 96.99 476 A 1 
ATOM 3747 O OE2 . GLU A 0 476 . 18.839   9.954   -17.005 1.00 96.99 476 A 1 
ATOM 3748 N N   . VAL A 0 477 . 15.817   5.731   -19.750 1.00 96.96 477 A 1 
ATOM 3749 C CA  . VAL A 0 477 . 14.366   5.534   -19.641 1.00 96.96 477 A 1 
ATOM 3750 C C   . VAL A 0 477 . 13.957   5.495   -18.174 1.00 96.96 477 A 1 
ATOM 3751 C CB  . VAL A 0 477 . 13.895   4.260   -20.369 1.00 96.96 477 A 1 
ATOM 3752 O O   . VAL A 0 477 . 14.423   4.649   -17.421 1.00 96.96 477 A 1 
ATOM 3753 C CG1 . VAL A 0 477 . 12.361   4.138   -20.334 1.00 96.96 477 A 1 
ATOM 3754 C CG2 . VAL A 0 477 . 14.323   4.250   -21.842 1.00 96.96 477 A 1 
ATOM 3755 N N   . ASP A 0 478 . 13.019   6.360   -17.801 1.00 96.79 478 A 1 
ATOM 3756 C CA  . ASP A 0 478 . 12.377   6.389   -16.484 1.00 96.79 478 A 1 
ATOM 3757 C C   . ASP A 0 478 . 10.873   6.173   -16.690 1.00 96.79 478 A 1 
ATOM 3758 C CB  . ASP A 0 478 . 12.722   7.724   -15.801 1.00 96.79 478 A 1 
ATOM 3759 O O   . ASP A 0 478 . 10.214   6.954   -17.383 1.00 96.79 478 A 1 
ATOM 3760 C CG  . ASP A 0 478 . 12.194   7.879   -14.371 1.00 96.79 478 A 1 
ATOM 3761 O OD1 . ASP A 0 478 . 11.631   6.906   -13.826 1.00 96.79 478 A 1 
ATOM 3762 O OD2 . ASP A 0 478 . 12.354   9.005   -13.843 1.00 96.79 478 A 1 
ATOM 3763 N N   . GLU A 0 479 . 10.340   5.066   -16.182 1.00 96.50 479 A 1 
ATOM 3764 C CA  . GLU A 0 479 . 8.959    4.627   -16.367 1.00 96.50 479 A 1 
ATOM 3765 C C   . GLU A 0 479 . 8.351    4.227   -15.023 1.00 96.50 479 A 1 
ATOM 3766 C CB  . GLU A 0 479 . 8.926    3.476   -17.389 1.00 96.50 479 A 1 
ATOM 3767 O O   . GLU A 0 479 . 8.897    3.389   -14.310 1.00 96.50 479 A 1 
ATOM 3768 C CG  . GLU A 0 479 . 7.517    2.915   -17.639 1.00 96.50 479 A 1 
ATOM 3769 C CD  . GLU A 0 479 . 7.485    1.992   -18.867 1.00 96.50 479 A 1 
ATOM 3770 O OE1 . GLU A 0 479 . 6.563    2.158   -19.699 1.00 96.50 479 A 1 
ATOM 3771 O OE2 . GLU A 0 479 . 8.416    1.167   -19.036 1.00 96.50 479 A 1 
ATOM 3772 N N   . SER A 0 480 . 7.194    4.789   -14.682 1.00 96.56 480 A 1 
ATOM 3773 C CA  . SER A 0 480 . 6.447    4.419   -13.482 1.00 96.56 480 A 1 
ATOM 3774 C C   . SER A 0 480 . 4.947    4.316   -13.736 1.00 96.56 480 A 1 
ATOM 3775 C CB  . SER A 0 480 . 6.762    5.347   -12.302 1.00 96.56 480 A 1 
ATOM 3776 O O   . SER A 0 480 . 4.377    4.990   -14.599 1.00 96.56 480 A 1 
ATOM 3777 O OG  . SER A 0 480 . 6.574    6.707   -12.641 1.00 96.56 480 A 1 
ATOM 3778 N N   . TYR A 0 481 . 4.314    3.436   -12.969 1.00 95.00 481 A 1 
ATOM 3779 C CA  . TYR A 0 481 . 2.875    3.231   -12.926 1.00 95.00 481 A 1 
ATOM 3780 C C   . TYR A 0 481 . 2.442    3.120   -11.467 1.00 95.00 481 A 1 
ATOM 3781 C CB  . TYR A 0 481 . 2.508    1.974   -13.723 1.00 95.00 481 A 1 
ATOM 3782 O O   . TYR A 0 481 . 3.021    2.337   -10.714 1.00 95.00 481 A 1 
ATOM 3783 C CG  . TYR A 0 481 . 1.052    1.564   -13.612 1.00 95.00 481 A 1 
ATOM 3784 C CD1 . TYR A 0 481 . 0.655    0.588   -12.674 1.00 95.00 481 A 1 
ATOM 3785 C CD2 . TYR A 0 481 . 0.091    2.177   -14.437 1.00 95.00 481 A 1 
ATOM 3786 C CE1 . TYR A 0 481 . -0.698   0.203   -12.582 1.00 95.00 481 A 1 
ATOM 3787 C CE2 . TYR A 0 481 . -1.258   1.786   -14.357 1.00 95.00 481 A 1 
ATOM 3788 O OH  . TYR A 0 481 . -2.956   0.410   -13.403 1.00 95.00 481 A 1 
ATOM 3789 C CZ  . TYR A 0 481 . -1.654   0.794   -13.439 1.00 95.00 481 A 1 
ATOM 3790 N N   . GLU A 0 482 . 1.422    3.873   -11.072 1.00 95.47 482 A 1 
ATOM 3791 C CA  . GLU A 0 482 . 0.789    3.754   -9.760  1.00 95.47 482 A 1 
ATOM 3792 C C   . GLU A 0 482 . -0.724   3.619   -9.934  1.00 95.47 482 A 1 
ATOM 3793 C CB  . GLU A 0 482 . 1.140    4.935   -8.833  1.00 95.47 482 A 1 
ATOM 3794 O O   . GLU A 0 482 . -1.347   4.426   -10.620 1.00 95.47 482 A 1 
ATOM 3795 C CG  . GLU A 0 482 . 2.655    5.129   -8.626  1.00 95.47 482 A 1 
ATOM 3796 C CD  . GLU A 0 482 . 3.018    5.958   -7.381  1.00 95.47 482 A 1 
ATOM 3797 O OE1 . GLU A 0 482 . 4.211    5.961   -6.990  1.00 95.47 482 A 1 
ATOM 3798 O OE2 . GLU A 0 482 . 2.138    6.467   -6.644  1.00 95.47 482 A 1 
ATOM 3799 N N   . GLN A 0 483 . -1.318   2.614   -9.294  1.00 94.58 483 A 1 
ATOM 3800 C CA  . GLN A 0 483 . -2.765   2.442   -9.177  1.00 94.58 483 A 1 
ATOM 3801 C C   . GLN A 0 483 . -3.114   2.419   -7.694  1.00 94.58 483 A 1 
ATOM 3802 C CB  . GLN A 0 483 . -3.192   1.153   -9.892  1.00 94.58 483 A 1 
ATOM 3803 O O   . GLN A 0 483 . -2.682   1.514   -6.984  1.00 94.58 483 A 1 
ATOM 3804 C CG  . GLN A 0 483 . -4.683   0.813   -9.724  1.00 94.58 483 A 1 
ATOM 3805 C CD  . GLN A 0 483 . -5.030   -0.496  -10.423 1.00 94.58 483 A 1 
ATOM 3806 N NE2 . GLN A 0 483 . -5.697   -0.482  -11.553 1.00 94.58 483 A 1 
ATOM 3807 O OE1 . GLN A 0 483 . -4.668   -1.582  -9.986  1.00 94.58 483 A 1 
ATOM 3808 N N   . THR A 0 484 . -3.893   3.392   -7.225  1.00 94.30 484 A 1 
ATOM 3809 C CA  . THR A 0 484 . -4.354   3.475   -5.834  1.00 94.30 484 A 1 
ATOM 3810 C C   . THR A 0 484 . -5.870   3.407   -5.775  1.00 94.30 484 A 1 
ATOM 3811 C CB  . THR A 0 484 . -3.864   4.757   -5.149  1.00 94.30 484 A 1 
ATOM 3812 O O   . THR A 0 484 . -6.563   4.218   -6.380  1.00 94.30 484 A 1 
ATOM 3813 C CG2 . THR A 0 484 . -4.319   4.851   -3.690  1.00 94.30 484 A 1 
ATOM 3814 O OG1 . THR A 0 484 . -2.457   4.778   -5.109  1.00 94.30 484 A 1 
ATOM 3815 N N   . TRP A 0 485 . -6.385   2.486   -4.965  1.00 92.65 485 A 1 
ATOM 3816 C CA  . TRP A 0 485 . -7.810   2.299   -4.748  1.00 92.65 485 A 1 
ATOM 3817 C C   . TRP A 0 485 . -8.132   2.290   -3.256  1.00 92.65 485 A 1 
ATOM 3818 C CB  . TRP A 0 485 . -8.248   1.014   -5.441  1.00 92.65 485 A 1 
ATOM 3819 O O   . TRP A 0 485 . -7.587   1.495   -2.485  1.00 92.65 485 A 1 
ATOM 3820 C CG  . TRP A 0 485 . -9.678   1.005   -5.857  1.00 92.65 485 A 1 
ATOM 3821 C CD1 . TRP A 0 485 . -10.137  1.561   -6.995  1.00 92.65 485 A 1 
ATOM 3822 C CD2 . TRP A 0 485 . -10.818  0.334   -5.251  1.00 92.65 485 A 1 
ATOM 3823 C CE2 . TRP A 0 485 . -11.909  0.409   -6.167  1.00 92.65 485 A 1 
ATOM 3824 C CE3 . TRP A 0 485 . -11.001  -0.423  -4.074  1.00 92.65 485 A 1 
ATOM 3825 N NE1 . TRP A 0 485 . -11.473  1.267   -7.156  1.00 92.65 485 A 1 
ATOM 3826 C CH2 . TRP A 0 485 . -13.174  -1.198  -4.866  1.00 92.65 485 A 1 
ATOM 3827 C CZ2 . TRP A 0 485 . -13.071  -0.355  -5.988  1.00 92.65 485 A 1 
ATOM 3828 C CZ3 . TRP A 0 485 . -12.169  -1.185  -3.880  1.00 92.65 485 A 1 
ATOM 3829 N N   . ALA A 0 486 . -9.029   3.170   -2.820  1.00 92.47 486 A 1 
ATOM 3830 C CA  . ALA A 0 486 . -9.385   3.307   -1.415  1.00 92.47 486 A 1 
ATOM 3831 C C   . ALA A 0 486 . -10.897  3.398   -1.211  1.00 92.47 486 A 1 
ATOM 3832 C CB  . ALA A 0 486 . -8.637   4.499   -0.806  1.00 92.47 486 A 1 
ATOM 3833 O O   . ALA A 0 486 . -11.605  4.086   -1.943  1.00 92.47 486 A 1 
ATOM 3834 N N   . LYS A 0 487 . -11.391  2.734   -0.164  1.00 94.15 487 A 1 
ATOM 3835 C CA  . LYS A 0 487 . -12.784  2.822   0.285   1.00 94.15 487 A 1 
ATOM 3836 C C   . LYS A 0 487 . -12.860  3.148   1.759   1.00 94.15 487 A 1 
ATOM 3837 C CB  . LYS A 0 487 . -13.573  1.544   -0.046  1.00 94.15 487 A 1 
ATOM 3838 O O   . LYS A 0 487 . -12.139  2.547   2.555   1.00 94.15 487 A 1 
ATOM 3839 C CG  . LYS A 0 487 . -13.734  1.455   -1.562  1.00 94.15 487 A 1 
ATOM 3840 C CD  . LYS A 0 487 . -14.815  0.480   -2.043  1.00 94.15 487 A 1 
ATOM 3841 C CE  . LYS A 0 487 . -14.956  0.902   -3.499  1.00 94.15 487 A 1 
ATOM 3842 N NZ  . LYS A 0 487 . -15.988  0.219   -4.306  1.00 94.15 487 A 1 
ATOM 3843 N N   . SER A 0 488 . -13.774  4.039   2.122   1.00 92.33 488 A 1 
ATOM 3844 C CA  . SER A 0 488 . -14.155  4.279   3.511   1.00 92.33 488 A 1 
ATOM 3845 C C   . SER A 0 488 . -15.669  4.216   3.662   1.00 92.33 488 A 1 
ATOM 3846 C CB  . SER A 0 488 . -13.583  5.598   4.043   1.00 92.33 488 A 1 
ATOM 3847 O O   . SER A 0 488 . -16.399  4.825   2.883   1.00 92.33 488 A 1 
ATOM 3848 O OG  . SER A 0 488 . -14.212  6.728   3.478   1.00 92.33 488 A 1 
ATOM 3849 N N   . TYR A 0 489 . -16.119  3.506   4.687   1.00 89.86 489 A 1 
ATOM 3850 C CA  . TYR A 0 489 . -17.488  3.521   5.178   1.00 89.86 489 A 1 
ATOM 3851 C C   . TYR A 0 489 . -17.436  4.024   6.611   1.00 89.86 489 A 1 
ATOM 3852 C CB  . TYR A 0 489 . -18.103  2.120   5.113   1.00 89.86 489 A 1 
ATOM 3853 O O   . TYR A 0 489 . -16.756  3.415   7.433   1.00 89.86 489 A 1 
ATOM 3854 C CG  . TYR A 0 489 . -18.194  1.549   3.714   1.00 89.86 489 A 1 
ATOM 3855 C CD1 . TYR A 0 489 . -19.370  1.727   2.962   1.00 89.86 489 A 1 
ATOM 3856 C CD2 . TYR A 0 489 . -17.097  0.858   3.164   1.00 89.86 489 A 1 
ATOM 3857 C CE1 . TYR A 0 489 . -19.454  1.209   1.656   1.00 89.86 489 A 1 
ATOM 3858 C CE2 . TYR A 0 489 . -17.174  0.343   1.857   1.00 89.86 489 A 1 
ATOM 3859 O OH  . TYR A 0 489 . -18.436  0.008   -0.153  1.00 89.86 489 A 1 
ATOM 3860 C CZ  . TYR A 0 489 . -18.356  0.518   1.104   1.00 89.86 489 A 1 
ATOM 3861 N N   . ASP A 0 490 . -18.126  5.119   6.888   1.00 89.59 490 A 1 
ATOM 3862 C CA  . ASP A 0 490 . -18.270  5.689   8.222   1.00 89.59 490 A 1 
ATOM 3863 C C   . ASP A 0 490 . -19.775  5.795   8.520   1.00 89.59 490 A 1 
ATOM 3864 C CB  . ASP A 0 490 . -17.539  7.047   8.294   1.00 89.59 490 A 1 
ATOM 3865 O O   . ASP A 0 490 . -20.534  6.300   7.688   1.00 89.59 490 A 1 
ATOM 3866 C CG  . ASP A 0 490 . -16.016  6.953   8.071   1.00 89.59 490 A 1 
ATOM 3867 O OD1 . ASP A 0 490 . -15.345  6.129   8.733   1.00 89.59 490 A 1 
ATOM 3868 O OD2 . ASP A 0 490 . -15.442  7.717   7.254   1.00 89.59 490 A 1 
ATOM 3869 N N   . ALA A 0 491 . -20.211  5.301   9.676   1.00 84.07 491 A 1 
ATOM 3870 C CA  . ALA A 0 491 . -21.578  5.441   10.169  1.00 84.07 491 A 1 
ATOM 3871 C C   . ALA A 0 491 . -21.559  5.925   11.624  1.00 84.07 491 A 1 
ATOM 3872 C CB  . ALA A 0 491 . -22.324  4.108   10.011  1.00 84.07 491 A 1 
ATOM 3873 O O   . ALA A 0 491 . -20.838  5.357   12.446  1.00 84.07 491 A 1 
ATOM 3874 N N   . GLU A 0 492 . -22.344  6.960   11.922  1.00 79.80 492 A 1 
ATOM 3875 C CA  . GLU A 0 492 . -22.707  7.343   13.292  1.00 79.80 492 A 1 
ATOM 3876 C C   . GLU A 0 492 . -24.045  6.693   13.640  1.00 79.80 492 A 1 
ATOM 3877 C CB  . GLU A 0 492 . -22.795  8.870   13.459  1.00 79.80 492 A 1 
ATOM 3878 O O   . GLU A 0 492 . -24.954  6.706   12.803  1.00 79.80 492 A 1 
ATOM 3879 C CG  . GLU A 0 492 . -21.417  9.506   13.707  1.00 79.80 492 A 1 
ATOM 3880 C CD  . GLU A 0 492 . -21.444  11.048  13.782  1.00 79.80 492 A 1 
ATOM 3881 O OE1 . GLU A 0 492 . -20.399  11.663  13.452  1.00 79.80 492 A 1 
ATOM 3882 O OE2 . GLU A 0 492 . -22.504  11.642  14.093  1.00 79.80 492 A 1 
ATOM 3883 N N   . SER A 0 493 . -24.090  6.142   14.858  1.00 75.11 493 A 1 
ATOM 3884 C CA  . SER A 0 493 . -25.126  5.300   15.466  1.00 75.11 493 A 1 
ATOM 3885 C C   . SER A 0 493 . -25.614  4.138   14.586  1.00 75.11 493 A 1 
ATOM 3886 C CB  . SER A 0 493 . -26.256  6.128   16.086  1.00 75.11 493 A 1 
ATOM 3887 O O   . SER A 0 493 . -26.125  4.307   13.480  1.00 75.11 493 A 1 
ATOM 3888 O OG  . SER A 0 493 . -27.104  6.649   15.093  1.00 75.11 493 A 1 
ATOM 3889 N N   . TYR A 0 494 . -25.477  2.905   15.074  1.00 79.31 494 A 1 
ATOM 3890 C CA  . TYR A 0 494 . -26.158  1.757   14.476  1.00 79.31 494 A 1 
ATOM 3891 C C   . TYR A 0 494 . -26.904  0.957   15.527  1.00 79.31 494 A 1 
ATOM 3892 C CB  . TYR A 0 494 . -25.201  0.849   13.696  1.00 79.31 494 A 1 
ATOM 3893 O O   . TYR A 0 494 . -26.275  0.231   16.293  1.00 79.31 494 A 1 
ATOM 3894 C CG  . TYR A 0 494 . -25.903  -0.389  13.149  1.00 79.31 494 A 1 
ATOM 3895 C CD1 . TYR A 0 494 . -25.458  -1.681  13.486  1.00 79.31 494 A 1 
ATOM 3896 C CD2 . TYR A 0 494 . -27.046  -0.242  12.342  1.00 79.31 494 A 1 
ATOM 3897 C CE1 . TYR A 0 494 . -26.117  -2.814  12.975  1.00 79.31 494 A 1 
ATOM 3898 C CE2 . TYR A 0 494 . -27.701  -1.368  11.813  1.00 79.31 494 A 1 
ATOM 3899 O OH  . TYR A 0 494 . -27.779  -3.749  11.542  1.00 79.31 494 A 1 
ATOM 3900 C CZ  . TYR A 0 494 . -27.214  -2.653  12.106  1.00 79.31 494 A 1 
ATOM 3901 N N   . ASP A 0 495 . -28.233  1.032   15.473  1.00 81.08 495 A 1 
ATOM 3902 C CA  . ASP A 0 495 . -29.121  0.320   16.383  1.00 81.08 495 A 1 
ATOM 3903 C C   . ASP A 0 495 . -29.856  -0.817  15.660  1.00 81.08 495 A 1 
ATOM 3904 C CB  . ASP A 0 495 . -30.130  1.284   17.024  1.00 81.08 495 A 1 
ATOM 3905 O O   . ASP A 0 495 . -30.570  -0.592  14.675  1.00 81.08 495 A 1 
ATOM 3906 C CG  . ASP A 0 495 . -29.512  2.364   17.916  1.00 81.08 495 A 1 
ATOM 3907 O OD1 . ASP A 0 495 . -28.411  2.134   18.462  1.00 81.08 495 A 1 
ATOM 3908 O OD2 . ASP A 0 495 . -30.202  3.398   18.063  1.00 81.08 495 A 1 
ATOM 3909 N N   . GLU A 0 496 . -29.750  -2.034  16.194  1.00 85.81 496 A 1 
ATOM 3910 C CA  . GLU A 0 496 . -30.710  -3.122  15.985  1.00 85.81 496 A 1 
ATOM 3911 C C   . GLU A 0 496 . -31.477  -3.358  17.282  1.00 85.81 496 A 1 
ATOM 3912 C CB  . GLU A 0 496 . -30.050  -4.454  15.576  1.00 85.81 496 A 1 
ATOM 3913 O O   . GLU A 0 496 . -30.864  -3.527  18.333  1.00 85.81 496 A 1 
ATOM 3914 C CG  . GLU A 0 496 . -29.078  -4.360  14.398  1.00 85.81 496 A 1 
ATOM 3915 C CD  . GLU A 0 496 . -28.695  -5.726  13.802  1.00 85.81 496 A 1 
ATOM 3916 O OE1 . GLU A 0 496 . -27.686  -5.787  13.055  1.00 85.81 496 A 1 
ATOM 3917 O OE2 . GLU A 0 496 . -29.526  -6.660  13.733  1.00 85.81 496 A 1 
ATOM 3918 N N   . TRP A 0 497 . -32.803  -3.448  17.227  1.00 86.68 497 A 1 
ATOM 3919 C CA  . TRP A 0 497 . -33.588  -3.843  18.397  1.00 86.68 497 A 1 
ATOM 3920 C C   . TRP A 0 497 . -34.794  -4.697  18.022  1.00 86.68 497 A 1 
ATOM 3921 C CB  . TRP A 0 497 . -33.980  -2.614  19.230  1.00 86.68 497 A 1 
ATOM 3922 O O   . TRP A 0 497 . -35.385  -4.538  16.950  1.00 86.68 497 A 1 
ATOM 3923 C CG  . TRP A 0 497 . -34.748  -1.552  18.506  1.00 86.68 497 A 1 
ATOM 3924 C CD1 . TRP A 0 497 . -34.199  -0.488  17.879  1.00 86.68 497 A 1 
ATOM 3925 C CD2 . TRP A 0 497 . -36.190  -1.429  18.314  1.00 86.68 497 A 1 
ATOM 3926 C CE2 . TRP A 0 497 . -36.445  -0.245  17.559  1.00 86.68 497 A 1 
ATOM 3927 C CE3 . TRP A 0 497 . -37.309  -2.202  18.693  1.00 86.68 497 A 1 
ATOM 3928 N NE1 . TRP A 0 497 . -35.194  0.287   17.318  1.00 86.68 497 A 1 
ATOM 3929 C CH2 . TRP A 0 497 . -38.838  -0.632  17.609  1.00 86.68 497 A 1 
ATOM 3930 C CZ2 . TRP A 0 497 . -37.744  0.158   17.210  1.00 86.68 497 A 1 
ATOM 3931 C CZ3 . TRP A 0 497 . -38.616  -1.808  18.346  1.00 86.68 497 A 1 
ATOM 3932 N N   . ASP A 0 498 . -35.157  -5.599  18.930  1.00 84.95 498 A 1 
ATOM 3933 C CA  . ASP A 0 498 . -36.372  -6.408  18.883  1.00 84.95 498 A 1 
ATOM 3934 C C   . ASP A 0 498 . -37.109  -6.270  20.217  1.00 84.95 498 A 1 
ATOM 3935 C CB  . ASP A 0 498 . -36.034  -7.878  18.570  1.00 84.95 498 A 1 
ATOM 3936 O O   . ASP A 0 498 . -36.520  -6.455  21.283  1.00 84.95 498 A 1 
ATOM 3937 C CG  . ASP A 0 498 . -37.243  -8.705  18.100  1.00 84.95 498 A 1 
ATOM 3938 O OD1 . ASP A 0 498 . -38.336  -8.123  17.905  1.00 84.95 498 A 1 
ATOM 3939 O OD2 . ASP A 0 498 . -37.050  -9.919  17.856  1.00 84.95 498 A 1 
ATOM 3940 N N   . ASN A 0 499 . -38.391  -5.924  20.151  1.00 80.34 499 A 1 
ATOM 3941 C CA  . ASN A 0 499 . -39.300  -5.876  21.287  1.00 80.34 499 A 1 
ATOM 3942 C C   . ASN A 0 499 . -40.429  -6.873  21.023  1.00 80.34 499 A 1 
ATOM 3943 C CB  . ASN A 0 499 . -39.835  -4.446  21.478  1.00 80.34 499 A 1 
ATOM 3944 O O   . ASN A 0 499 . -41.228  -6.684  20.100  1.00 80.34 499 A 1 
ATOM 3945 C CG  . ASN A 0 499 . -38.801  -3.455  21.984  1.00 80.34 499 A 1 
ATOM 3946 N ND2 . ASN A 0 499 . -38.844  -2.225  21.535  1.00 80.34 499 A 1 
ATOM 3947 O OD1 . ASN A 0 499 . -37.961  -3.721  22.821  1.00 80.34 499 A 1 
ATOM 3948 N N   . LEU A 0 500 . -40.482  -7.916  21.844  1.00 80.34 500 A 1 
ATOM 3949 C CA  . LEU A 0 500 . -41.461  -8.989  21.807  1.00 80.34 500 A 1 
ATOM 3950 C C   . LEU A 0 500 . -42.304  -8.940  23.086  1.00 80.34 500 A 1 
ATOM 3951 C CB  . LEU A 0 500 . -40.671  -10.304 21.676  1.00 80.34 500 A 1 
ATOM 3952 O O   . LEU A 0 500 . -41.798  -9.292  24.147  1.00 80.34 500 A 1 
ATOM 3953 C CG  . LEU A 0 500 . -41.542  -11.564 21.730  1.00 80.34 500 A 1 
ATOM 3954 C CD1 . LEU A 0 500 . -42.440  -11.663 20.501  1.00 80.34 500 A 1 
ATOM 3955 C CD2 . LEU A 0 500 . -40.669  -12.822 21.771  1.00 80.34 500 A 1 
ATOM 3956 N N   . ASP A 0 501 . -43.573  -8.563  22.960  1.00 75.08 501 A 1 
ATOM 3957 C CA  . ASP A 0 501 . -44.571  -8.542  24.039  1.00 75.08 501 A 1 
ATOM 3958 C C   . ASP A 0 501 . -45.489  -9.770  23.891  1.00 75.08 501 A 1 
ATOM 3959 C CB  . ASP A 0 501 . -45.299  -7.184  23.986  1.00 75.08 501 A 1 
ATOM 3960 O O   . ASP A 0 501 . -45.935  -10.120 22.784  1.00 75.08 501 A 1 
ATOM 3961 C CG  . ASP A 0 501 . -46.579  -7.014  24.826  1.00 75.08 501 A 1 
ATOM 3962 O OD1 . ASP A 0 501 . -47.209  -8.039  25.197  1.00 75.08 501 A 1 
ATOM 3963 O OD2 . ASP A 0 501 . -47.012  -5.840  24.925  1.00 75.08 501 A 1 
ATOM 3964 N N   . ARG A 0 502 . -45.722  -10.486 25.001  1.00 71.44 502 A 1 
ATOM 3965 C CA  . ARG A 0 502 . -46.563  -11.702 25.035  1.00 71.44 502 A 1 
ATOM 3966 C C   . ARG A 0 502 . -47.521  -11.742 26.219  1.00 71.44 502 A 1 
ATOM 3967 C CB  . ARG A 0 502 . -45.724  -12.974 24.915  1.00 71.44 502 A 1 
ATOM 3968 O O   . ARG A 0 502 . -47.617  -12.756 26.935  1.00 71.44 502 A 1 
ATOM 3969 C CG  . ARG A 0 502 . -44.855  -12.970 23.654  1.00 71.44 502 A 1 
ATOM 3970 C CD  . ARG A 0 502 . -44.314  -14.361 23.345  1.00 71.44 502 A 1 
ATOM 3971 N NE  . ARG A 0 502 . -43.508  -14.886 24.462  1.00 71.44 502 A 1 
ATOM 3972 N NH1 . ARG A 0 502 . -41.995  -16.077 23.222  1.00 71.44 502 A 1 
ATOM 3973 N NH2 . ARG A 0 502 . -41.826  -16.075 25.435  1.00 71.44 502 A 1 
ATOM 3974 C CZ  . ARG A 0 502 . -42.454  -15.671 24.373  1.00 71.44 502 A 1 
ATOM 3975 N N   . ASP A 0 503 . -48.279  -10.667 26.343  1.00 73.06 503 A 1 
ATOM 3976 C CA  . ASP A 0 503 . -49.346  -10.507 27.316  1.00 73.06 503 A 1 
ATOM 3977 C C   . ASP A 0 503 . -50.436  -11.594 27.299  1.00 73.06 503 A 1 
ATOM 3978 C CB  . ASP A 0 503 . -49.972  -9.108  27.142  1.00 73.06 503 A 1 
ATOM 3979 O O   . ASP A 0 503 . -51.004  -11.996 26.273  1.00 73.06 503 A 1 
ATOM 3980 C CG  . ASP A 0 503 . -49.412  -8.057  28.103  1.00 73.06 503 A 1 
ATOM 3981 O OD1 . ASP A 0 503 . -48.478  -8.413  28.846  1.00 73.06 503 A 1 
ATOM 3982 O OD2 . ASP A 0 503 . -50.101  -7.021  28.256  1.00 73.06 503 A 1 
ATOM 3983 N N   . LYS A 0 504 . -50.794  -12.032 28.511  1.00 65.36 504 A 1 
ATOM 3984 C CA  . LYS A 0 504 . -52.013  -12.776 28.858  1.00 65.36 504 A 1 
ATOM 3985 C C   . LYS A 0 504 . -52.640  -12.166 30.102  1.00 65.36 504 A 1 
ATOM 3986 C CB  . LYS A 0 504 . -51.732  -14.263 29.100  1.00 65.36 504 A 1 
ATOM 3987 O O   . LYS A 0 504 . -52.439  -12.634 31.225  1.00 65.36 504 A 1 
ATOM 3988 C CG  . LYS A 0 504 . -51.195  -14.969 27.863  1.00 65.36 504 A 1 
ATOM 3989 C CD  . LYS A 0 504 . -51.122  -16.477 28.135  1.00 65.36 504 A 1 
ATOM 3990 C CE  . LYS A 0 504 . -50.190  -17.158 27.136  1.00 65.36 504 A 1 
ATOM 3991 N NZ  . LYS A 0 504 . -48.800  -16.711 27.369  1.00 65.36 504 A 1 
ATOM 3992 N N   . TRP A 0 505 . -53.447  -11.134 29.916  1.00 65.35 505 A 1 
ATOM 3993 C CA  . TRP A 0 505 . -54.165  -10.490 31.010  1.00 65.35 505 A 1 
ATOM 3994 C C   . TRP A 0 505 . -55.452  -11.243 31.386  1.00 65.35 505 A 1 
ATOM 3995 C CB  . TRP A 0 505 . -54.401  -9.017  30.668  1.00 65.35 505 A 1 
ATOM 3996 O O   . TRP A 0 505 . -56.259  -11.656 30.545  1.00 65.35 505 A 1 
ATOM 3997 C CG  . TRP A 0 505 . -54.905  -8.774  29.282  1.00 65.35 505 A 1 
ATOM 3998 C CD1 . TRP A 0 505 . -54.122  -8.524  28.210  1.00 65.35 505 A 1 
ATOM 3999 C CD2 . TRP A 0 505 . -56.279  -8.758  28.788  1.00 65.35 505 A 1 
ATOM 4000 C CE2 . TRP A 0 505 . -56.248  -8.491  27.387  1.00 65.35 505 A 1 
ATOM 4001 C CE3 . TRP A 0 505 . -57.549  -8.932  29.384  1.00 65.35 505 A 1 
ATOM 4002 N NE1 . TRP A 0 505 . -54.908  -8.400  27.088  1.00 65.35 505 A 1 
ATOM 4003 C CH2 . TRP A 0 505 . -58.667  -8.551  27.245  1.00 65.35 505 A 1 
ATOM 4004 C CZ2 . TRP A 0 505 . -57.417  -8.387  26.620  1.00 65.35 505 A 1 
ATOM 4005 C CZ3 . TRP A 0 505 . -58.732  -8.829  28.624  1.00 65.35 505 A 1 
ATOM 4006 N N   . GLY A 0 506 . -55.673  -11.384 32.694  1.00 58.25 506 A 1 
ATOM 4007 C CA  . GLY A 0 506 . -56.949  -11.790 33.276  1.00 58.25 506 A 1 
ATOM 4008 C C   . GLY A 0 506 . -57.659  -10.573 33.859  1.00 58.25 506 A 1 
ATOM 4009 O O   . GLY A 0 506 . -57.250  -10.069 34.900  1.00 58.25 506 A 1 
ATOM 4010 N N   . ALA A 0 507 . -58.739  -10.112 33.225  1.00 54.08 507 A 1 
ATOM 4011 C CA  . ALA A 0 507 . -59.480  -8.926  33.657  1.00 54.08 507 A 1 
ATOM 4012 C C   . ALA A 0 507 . -60.921  -9.269  34.072  1.00 54.08 507 A 1 
ATOM 4013 C CB  . ALA A 0 507 . -59.417  -7.857  32.560  1.00 54.08 507 A 1 
ATOM 4014 O O   . ALA A 0 507 . -61.602  -10.089 33.449  1.00 54.08 507 A 1 
ATOM 4015 N N   . GLN A 0 508 . -61.419  -8.609  35.121  1.00 51.92 508 A 1 
ATOM 4016 C CA  . GLN A 0 508 . -62.828  -8.688  35.515  1.00 51.92 508 A 1 
ATOM 4017 C C   . GLN A 0 508 . -63.633  -7.602  34.796  1.00 51.92 508 A 1 
ATOM 4018 C CB  . GLN A 0 508 . -62.978  -8.602  37.041  1.00 51.92 508 A 1 
ATOM 4019 O O   . GLN A 0 508 . -63.558  -6.421  35.133  1.00 51.92 508 A 1 
ATOM 4020 C CG  . GLN A 0 508 . -62.510  -9.895  37.725  1.00 51.92 508 A 1 
ATOM 4021 C CD  . GLN A 0 508 . -62.653  -9.810  39.239  1.00 51.92 508 A 1 
ATOM 4022 N NE2 . GLN A 0 508 . -63.842  -9.944  39.787  1.00 51.92 508 A 1 
ATOM 4023 O OE1 . GLN A 0 508 . -61.705  -9.594  39.964  1.00 51.92 508 A 1 
ATOM 4024 N N   . ALA A 0 509 . -64.436  -8.015  33.815  1.00 44.36 509 A 1 
ATOM 4025 C CA  . ALA A 0 509 . -65.389  -7.131  33.157  1.00 44.36 509 A 1 
ATOM 4026 C C   . ALA A 0 509 . -66.652  -6.982  34.021  1.00 44.36 509 A 1 
ATOM 4027 C CB  . ALA A 0 509 . -65.690  -7.665  31.753  1.00 44.36 509 A 1 
ATOM 4028 O O   . ALA A 0 509 . -67.300  -7.973  34.371  1.00 44.36 509 A 1 
ATOM 4029 N N   . TRP A 0 510 . -67.012  -5.739  34.341  1.00 45.18 510 A 1 
ATOM 4030 C CA  . TRP A 0 510 . -68.220  -5.410  35.097  1.00 45.18 510 A 1 
ATOM 4031 C C   . TRP A 0 510 . -69.429  -5.354  34.161  1.00 45.18 510 A 1 
ATOM 4032 C CB  . TRP A 0 510 . -68.021  -4.087  35.846  1.00 45.18 510 A 1 
ATOM 4033 O O   . TRP A 0 510 . -69.534  -4.459  33.320  1.00 45.18 510 A 1 
ATOM 4034 C CG  . TRP A 0 510 . -66.986  -4.124  36.929  1.00 45.18 510 A 1 
ATOM 4035 C CD1 . TRP A 0 510 . -65.647  -4.031  36.750  1.00 45.18 510 A 1 
ATOM 4036 C CD2 . TRP A 0 510 . -67.182  -4.292  38.369  1.00 45.18 510 A 1 
ATOM 4037 C CE2 . TRP A 0 510 . -65.903  -4.265  39.004  1.00 45.18 510 A 1 
ATOM 4038 C CE3 . TRP A 0 510 . -68.309  -4.478  39.200  1.00 45.18 510 A 1 
ATOM 4039 N NE1 . TRP A 0 510 . -65.007  -4.117  37.969  1.00 45.18 510 A 1 
ATOM 4040 C CH2 . TRP A 0 510 . -66.895  -4.550  41.191  1.00 45.18 510 A 1 
ATOM 4041 C CZ2 . TRP A 0 510 . -65.751  -4.387  40.392  1.00 45.18 510 A 1 
ATOM 4042 C CZ3 . TRP A 0 510 . -68.168  -4.606  40.596  1.00 45.18 510 A 1 
ATOM 4043 N N   . GLY A 0 511 . -70.341  -6.313  34.310  1.00 47.61 511 A 1 
ATOM 4044 C CA  . GLY A 0 511 . -71.618  -6.336  33.607  1.00 47.61 511 A 1 
ATOM 4045 C C   . GLY A 0 511 . -72.735  -5.651  34.396  1.00 47.61 511 A 1 
ATOM 4046 O O   . GLY A 0 511 . -72.763  -5.680  35.624  1.00 47.61 511 A 1 
ATOM 4047 N N   . LYS A 0 512 . -73.683  -5.067  33.662  1.00 41.73 512 A 1 
ATOM 4048 C CA  . LYS A 0 512 . -75.087  -4.977  34.072  1.00 41.73 512 A 1 
ATOM 4049 C C   . LYS A 0 512 . -75.925  -5.513  32.924  1.00 41.73 512 A 1 
ATOM 4050 C CB  . LYS A 0 512 . -75.523  -3.536  34.380  1.00 41.73 512 A 1 
ATOM 4051 O O   . LYS A 0 512 . -76.102  -4.813  31.923  1.00 41.73 512 A 1 
ATOM 4052 C CG  . LYS A 0 512 . -75.134  -3.061  35.780  1.00 41.73 512 A 1 
ATOM 4053 C CD  . LYS A 0 512 . -75.816  -1.717  36.055  1.00 41.73 512 A 1 
ATOM 4054 C CE  . LYS A 0 512 . -75.494  -1.285  37.483  1.00 41.73 512 A 1 
ATOM 4055 N NZ  . LYS A 0 512 . -76.220  -0.047  37.842  1.00 41.73 512 A 1 
ATOM 4056 N N   . ASP A 0 513 . -76.439  -6.724  33.053  1.00 40.35 513 A 1 
ATOM 4057 C CA  . ASP A 0 513 . -77.680  -7.079  32.380  1.00 40.35 513 A 1 
ATOM 4058 C C   . ASP A 0 513 . -78.869  -6.388  33.064  1.00 40.35 513 A 1 
ATOM 4059 C CB  . ASP A 0 513 . -77.858  -8.603  32.161  1.00 40.35 513 A 1 
ATOM 4060 O O   . ASP A 0 513 . -78.750  -5.621  34.024  1.00 40.35 513 A 1 
ATOM 4061 C CG  . ASP A 0 513 . -77.165  -9.520  33.164  1.00 40.35 513 A 1 
ATOM 4062 O OD1 . ASP A 0 513 . -76.900  -9.063  34.294  1.00 40.35 513 A 1 
ATOM 4063 O OD2 . ASP A 0 513 . -76.689  -10.588 32.714  1.00 40.35 513 A 1 
ATOM 4064 N N   . ARG A 0 514 . -80.016  -6.516  32.404  1.00 32.92 514 A 1 
ATOM 4065 C CA  . ARG A 0 514 . -81.295  -5.921  32.784  1.00 32.92 514 A 1 
ATOM 4066 C C   . ARG A 0 514 . -82.374  -6.976  32.608  1.00 32.92 514 A 1 
ATOM 4067 C CB  . ARG A 0 514 . -81.579  -4.647  31.977  1.00 32.92 514 A 1 
ATOM 4068 O O   . ARG A 0 514 . -83.265  -6.838  31.765  1.00 32.92 514 A 1 
ATOM 4069 C CG  . ARG A 0 514 . -80.786  -3.424  32.458  1.00 32.92 514 A 1 
ATOM 4070 C CD  . ARG A 0 514 . -81.033  -2.220  31.538  1.00 32.92 514 A 1 
ATOM 4071 N NE  . ARG A 0 514 . -82.474  -1.925  31.386  1.00 32.92 514 A 1 
ATOM 4072 N NH1 . ARG A 0 514 . -82.399  -0.944  29.312  1.00 32.92 514 A 1 
ATOM 4073 N NH2 . ARG A 0 514 . -84.374  -1.347  30.278  1.00 32.92 514 A 1 
ATOM 4074 C CZ  . ARG A 0 514 . -83.073  -1.408  30.330  1.00 32.92 514 A 1 
ATOM 4075 N N   . ASP A 0 515 . -82.238  -8.045  33.373  1.00 46.45 515 A 1 
ATOM 4076 C CA  . ASP A 0 515 . -83.292  -8.997  33.679  1.00 46.45 515 A 1 
ATOM 4077 C C   . ASP A 0 515 . -84.542  -8.252  34.172  1.00 46.45 515 A 1 
ATOM 4078 C CB  . ASP A 0 515 . -82.834  -9.962  34.787  1.00 46.45 515 A 1 
ATOM 4079 O O   . ASP A 0 515 . -84.479  -7.135  34.691  1.00 46.45 515 A 1 
ATOM 4080 C CG  . ASP A 0 515 . -81.481  -10.627 34.540  1.00 46.45 515 A 1 
ATOM 4081 O OD1 . ASP A 0 515 . -80.506  -9.865  34.351  1.00 46.45 515 A 1 
ATOM 4082 O OD2 . ASP A 0 515 . -81.480  -11.873 34.437  1.00 46.45 515 A 1 
ATOM 4083 N N   . LEU A 0 516 . -85.711  -8.869  34.006  1.00 34.28 516 A 1 
ATOM 4084 C CA  . LEU A 0 516 . -86.903  -8.436  34.727  1.00 34.28 516 A 1 
ATOM 4085 C C   . LEU A 0 516 . -87.130  -9.381  35.904  1.00 34.28 516 A 1 
ATOM 4086 C CB  . LEU A 0 516 . -88.140  -8.365  33.809  1.00 34.28 516 A 1 
ATOM 4087 O O   . LEU A 0 516 . -87.711  -10.460 35.721  1.00 34.28 516 A 1 
ATOM 4088 C CG  . LEU A 0 516 . -88.298  -7.033  33.054  1.00 34.28 516 A 1 
ATOM 4089 C CD1 . LEU A 0 516 . -87.515  -6.998  31.741  1.00 34.28 516 A 1 
ATOM 4090 C CD2 . LEU A 0 516 . -89.777  -6.807  32.720  1.00 34.28 516 A 1 
ATOM 4091 N N   . TYR A 0 517 . -86.767  -8.945  37.114  1.00 38.35 517 A 1 
ATOM 4092 C CA  . TYR A 0 517 . -87.209  -9.619  38.331  1.00 38.35 517 A 1 
ATOM 4093 C C   . TYR A 0 517 . -88.727  -9.830  38.324  1.00 38.35 517 A 1 
ATOM 4094 C CB  . TYR A 0 517 . -86.825  -8.833  39.588  1.00 38.35 517 A 1 
ATOM 4095 O O   . TYR A 0 517 . -89.511  -8.946  37.967  1.00 38.35 517 A 1 
ATOM 4096 C CG  . TYR A 0 517 . -86.662  -9.696  40.827  1.00 38.35 517 A 1 
ATOM 4097 C CD1 . TYR A 0 517 . -87.444  -9.458  41.974  1.00 38.35 517 A 1 
ATOM 4098 C CD2 . TYR A 0 517 . -85.671  -10.697 40.855  1.00 38.35 517 A 1 
ATOM 4099 C CE1 . TYR A 0 517 . -87.206  -10.192 43.154  1.00 38.35 517 A 1 
ATOM 4100 C CE2 . TYR A 0 517 . -85.432  -11.434 42.027  1.00 38.35 517 A 1 
ATOM 4101 O OH  . TYR A 0 517 . -85.928  -11.858 44.328  1.00 38.35 517 A 1 
ATOM 4102 C CZ  . TYR A 0 517 . -86.187  -11.172 43.184  1.00 38.35 517 A 1 
ATOM 4103 N N   . GLY A 0 518 . -89.164  -11.018 38.739  1.00 40.39 518 A 1 
ATOM 4104 C CA  . GLY A 0 518 . -90.590  -11.336 38.839  1.00 40.39 518 A 1 
ATOM 4105 C C   . GLY A 0 518 . -91.271  -11.778 37.537  1.00 40.39 518 A 1 
ATOM 4106 O O   . GLY A 0 518 . -92.482  -11.985 37.546  1.00 40.39 518 A 1 
ATOM 4107 N N   . ALA A 0 519 . -90.530  -12.046 36.454  1.00 30.63 519 A 1 
ATOM 4108 C CA  . ALA A 0 519 . -91.041  -12.847 35.329  1.00 30.63 519 A 1 
ATOM 4109 C C   . ALA A 0 519 . -91.268  -14.342 35.689  1.00 30.63 519 A 1 
ATOM 4110 C CB  . ALA A 0 519 . -90.120  -12.656 34.117  1.00 30.63 519 A 1 
ATOM 4111 O O   . ALA A 0 519 . -91.591  -15.158 34.821  1.00 30.63 519 A 1 
ATOM 4112 N N   . SER A 0 520 . -91.144  -14.716 36.970  1.00 38.49 520 A 1 
ATOM 4113 C CA  . SER A 0 520 . -91.521  -16.031 37.483  1.00 38.49 520 A 1 
ATOM 4114 C C   . SER A 0 520 . -93.027  -16.257 37.303  1.00 38.49 520 A 1 
ATOM 4115 C CB  . SER A 0 520 . -91.049  -16.217 38.932  1.00 38.49 520 A 1 
ATOM 4116 O O   . SER A 0 520 . -93.890  -15.573 37.855  1.00 38.49 520 A 1 
ATOM 4117 O OG  . SER A 0 520 . -91.494  -15.176 39.779  1.00 38.49 520 A 1 
ATOM 4118 N N   . SER A 0 521 . -93.348  -17.235 36.460  1.00 32.93 521 A 1 
ATOM 4119 C CA  . SER A 0 521 . -94.668  -17.457 35.876  1.00 32.93 521 A 1 
ATOM 4120 C C   . SER A 0 521 . -95.750  -17.870 36.888  1.00 32.93 521 A 1 
ATOM 4121 C CB  . SER A 0 521 . -94.509  -18.501 34.762  1.00 32.93 521 A 1 
ATOM 4122 O O   . SER A 0 521 . -96.138  -19.040 36.952  1.00 32.93 521 A 1 
ATOM 4123 O OG  . SER A 0 521 . -93.951  -19.692 35.284  1.00 32.93 521 A 1 
ATOM 4124 N N   . TYR A 0 522 . -96.325  -16.916 37.626  1.00 37.36 522 A 1 
ATOM 4125 C CA  . TYR A 0 522 . -97.541  -17.141 38.414  1.00 37.36 522 A 1 
ATOM 4126 C C   . TYR A 0 522 . -98.794  -16.693 37.630  1.00 37.36 522 A 1 
ATOM 4127 C CB  . TYR A 0 522 . -97.376  -16.676 39.877  1.00 37.36 522 A 1 
ATOM 4128 O O   . TYR A 0 522 . -99.285  -15.574 37.712  1.00 37.36 522 A 1 
ATOM 4129 C CG  . TYR A 0 522 . -97.951  -15.330 40.261  1.00 37.36 522 A 1 
ATOM 4130 C CD1 . TYR A 0 522 . -97.180  -14.163 40.110  1.00 37.36 522 A 1 
ATOM 4131 C CD2 . TYR A 0 522 . -99.264  -15.252 40.768  1.00 37.36 522 A 1 
ATOM 4132 C CE1 . TYR A 0 522 . -97.729  -12.911 40.447  1.00 37.36 522 A 1 
ATOM 4133 C CE2 . TYR A 0 522 . -99.819  -14.003 41.099  1.00 37.36 522 A 1 
ATOM 4134 O OH  . TYR A 0 522 . -99.595  -11.626 41.248  1.00 37.36 522 A 1 
ATOM 4135 C CZ  . TYR A 0 522 . -99.053  -12.831 40.933  1.00 37.36 522 A 1 
ATOM 4136 N N   . LYS A 0 523 . -99.323  -17.620 36.820  1.00 37.97 523 A 1 
ATOM 4137 C CA  . LYS A 0 523 . -100.687 -17.596 36.240  1.00 37.97 523 A 1 
ATOM 4138 C C   . LYS A 0 523 . -101.102 -16.359 35.406  1.00 37.97 523 A 1 
ATOM 4139 C CB  . LYS A 0 523 . -101.719 -17.933 37.339  1.00 37.97 523 A 1 
ATOM 4140 O O   . LYS A 0 523 . -102.297 -16.149 35.216  1.00 37.97 523 A 1 
ATOM 4141 C CG  . LYS A 0 523 . -101.468 -19.306 37.981  1.00 37.97 523 A 1 
ATOM 4142 C CD  . LYS A 0 523 . -102.592 -19.668 38.958  1.00 37.97 523 A 1 
ATOM 4143 C CE  . LYS A 0 523 . -102.339 -21.069 39.524  1.00 37.97 523 A 1 
ATOM 4144 N NZ  . LYS A 0 523 . -103.406 -21.473 40.472  1.00 37.97 523 A 1 
ATOM 4145 N N   . GLY A 0 524 . -100.158 -15.596 34.847  1.00 30.50 524 A 1 
ATOM 4146 C CA  . GLY A 0 524 . -100.445 -14.380 34.069  1.00 30.50 524 A 1 
ATOM 4147 C C   . GLY A 0 524 . -99.609  -14.196 32.797  1.00 30.50 524 A 1 
ATOM 4148 O O   . GLY A 0 524 . -98.767  -13.312 32.749  1.00 30.50 524 A 1 
ATOM 4149 N N   . ALA A 0 525 . -99.866  -14.996 31.757  1.00 30.19 525 A 1 
ATOM 4150 C CA  . ALA A 0 525 . -99.586  -14.665 30.346  1.00 30.19 525 A 1 
ATOM 4151 C C   . ALA A 0 525 . -98.174  -14.149 29.947  1.00 30.19 525 A 1 
ATOM 4152 C CB  . ALA A 0 525 . -100.725 -13.772 29.829  1.00 30.19 525 A 1 
ATOM 4153 O O   . ALA A 0 525 . -98.043  -13.428 28.959  1.00 30.19 525 A 1 
ATOM 4154 N N   . ALA A 0 526 . -97.098  -14.603 30.603  1.00 31.39 526 A 1 
ATOM 4155 C CA  . ALA A 0 526 . -95.718  -14.399 30.122  1.00 31.39 526 A 1 
ATOM 4156 C C   . ALA A 0 526 . -95.410  -15.109 28.774  1.00 31.39 526 A 1 
ATOM 4157 C CB  . ALA A 0 526 . -94.739  -14.797 31.233  1.00 31.39 526 A 1 
ATOM 4158 O O   . ALA A 0 526 . -94.328  -14.963 28.219  1.00 31.39 526 A 1 
ATOM 4159 N N   . SER A 0 527 . -96.383  -15.824 28.199  1.00 39.17 527 A 1 
ATOM 4160 C CA  . SER A 0 527 . -96.373  -16.324 26.820  1.00 39.17 527 A 1 
ATOM 4161 C C   . SER A 0 527 . -96.814  -15.275 25.783  1.00 39.17 527 A 1 
ATOM 4162 C CB  . SER A 0 527 . -97.224  -17.594 26.734  1.00 39.17 527 A 1 
ATOM 4163 O O   . SER A 0 527 . -97.020  -15.619 24.626  1.00 39.17 527 A 1 
ATOM 4164 O OG  . SER A 0 527 . -98.573  -17.295 27.048  1.00 39.17 527 A 1 
ATOM 4165 N N   . ALA A 0 528 . -96.924  -13.988 26.142  1.00 37.70 528 A 1 
ATOM 4166 C CA  . ALA A 0 528 . -97.149  -12.900 25.180  1.00 37.70 528 A 1 
ATOM 4167 C C   . ALA A 0 528 . -96.025  -12.757 24.126  1.00 37.70 528 A 1 
ATOM 4168 C CB  . ALA A 0 528 . -97.358  -11.596 25.960  1.00 37.70 528 A 1 
ATOM 4169 O O   . ALA A 0 528 . -96.208  -12.050 23.136  1.00 37.70 528 A 1 
ATOM 4170 N N   . GLN A 0 529 . -94.890  -13.445 24.316  1.00 39.61 529 A 1 
ATOM 4171 C CA  . GLN A 0 529 . -93.837  -13.593 23.309  1.00 39.61 529 A 1 
ATOM 4172 C C   . GLN A 0 529 . -93.536  -15.053 22.913  1.00 39.61 529 A 1 
ATOM 4173 C CB  . GLN A 0 529 . -92.604  -12.782 23.732  1.00 39.61 529 A 1 
ATOM 4174 O O   . GLN A 0 529 . -92.732  -15.260 22.006  1.00 39.61 529 A 1 
ATOM 4175 C CG  . GLN A 0 529 . -91.801  -12.286 22.516  1.00 39.61 529 A 1 
ATOM 4176 C CD  . GLN A 0 529 . -90.718  -11.279 22.884  1.00 39.61 529 A 1 
ATOM 4177 N NE2 . GLN A 0 529 . -89.920  -10.845 21.935  1.00 39.61 529 A 1 
ATOM 4178 O OE1 . GLN A 0 529 . -90.567  -10.843 24.010  1.00 39.61 529 A 1 
ATOM 4179 N N   . ASP A 0 530 . -94.286  -16.041 23.429  1.00 32.65 530 A 1 
ATOM 4180 C CA  . ASP A 0 530 . -94.549  -17.276 22.666  1.00 32.65 530 A 1 
ATOM 4181 C C   . ASP A 0 530 . -95.574  -16.923 21.582  1.00 32.65 530 A 1 
ATOM 4182 C CB  . ASP A 0 530 . -94.976  -18.454 23.555  1.00 32.65 530 A 1 
ATOM 4183 O O   . ASP A 0 530 . -96.763  -17.252 21.612  1.00 32.65 530 A 1 
ATOM 4184 C CG  . ASP A 0 530 . -95.066  -19.778 22.774  1.00 32.65 530 A 1 
ATOM 4185 O OD1 . ASP A 0 530 . -94.409  -19.888 21.713  1.00 32.65 530 A 1 
ATOM 4186 O OD2 . ASP A 0 530 . -95.780  -20.682 23.265  1.00 32.65 530 A 1 
ATOM 4187 N N   . SER A 0 531 . -95.097  -16.081 20.666  1.00 36.40 531 A 1 
ATOM 4188 C CA  . SER A 0 531 . -95.858  -15.630 19.525  1.00 36.40 531 A 1 
ATOM 4189 C C   . SER A 0 531 . -96.278  -16.861 18.762  1.00 36.40 531 A 1 
ATOM 4190 C CB  . SER A 0 531 . -95.011  -14.754 18.601  1.00 36.40 531 A 1 
ATOM 4191 O O   . SER A 0 531 . -95.416  -17.627 18.330  1.00 36.40 531 A 1 
ATOM 4192 O OG  . SER A 0 531 . -94.768  -13.503 19.206  1.00 36.40 531 A 1 
ATOM 4193 N N   . VAL A 0 532 . -97.596  -16.966 18.549  1.00 36.59 532 A 1 
ATOM 4194 C CA  . VAL A 0 532 . -98.240  -17.582 17.385  1.00 36.59 532 A 1 
ATOM 4195 C C   . VAL A 0 532 . -97.176  -18.014 16.393  1.00 36.59 532 A 1 
ATOM 4196 C CB  . VAL A 0 532 . -99.182  -16.564 16.704  1.00 36.59 532 A 1 
ATOM 4197 O O   . VAL A 0 532 . -96.630  -17.159 15.691  1.00 36.59 532 A 1 
ATOM 4198 C CG1 . VAL A 0 532 . -99.862  -17.150 15.456  1.00 36.59 532 A 1 
ATOM 4199 C CG2 . VAL A 0 532 . -100.283 -16.104 17.666  1.00 36.59 532 A 1 
ATOM 4200 N N   . HIS A 0 533 . -96.860  -19.312 16.414  1.00 32.93 533 A 1 
ATOM 4201 C CA  . HIS A 0 533 . -95.803  -19.951 15.638  1.00 32.93 533 A 1 
ATOM 4202 C C   . HIS A 0 533 . -96.126  -19.810 14.142  1.00 32.93 533 A 1 
ATOM 4203 C CB  . HIS A 0 533 . -95.652  -21.397 16.149  1.00 32.93 533 A 1 
ATOM 4204 O O   . HIS A 0 533 . -96.583  -20.733 13.467  1.00 32.93 533 A 1 
ATOM 4205 C CG  . HIS A 0 533 . -94.546  -22.226 15.534  1.00 32.93 533 A 1 
ATOM 4206 C CD2 . HIS A 0 533 . -93.196  -21.996 15.603  1.00 32.93 533 A 1 
ATOM 4207 N ND1 . HIS A 0 533 . -94.712  -23.452 14.930  1.00 32.93 533 A 1 
ATOM 4208 C CE1 . HIS A 0 533 . -93.498  -23.946 14.637  1.00 32.93 533 A 1 
ATOM 4209 N NE2 . HIS A 0 533 . -92.543  -23.079 14.998  1.00 32.93 533 A 1 
ATOM 4210 N N   . LYS A 0 534 . -95.923  -18.589 13.630  1.00 38.30 534 A 1 
ATOM 4211 C CA  . LYS A 0 534 . -95.872  -18.215 12.226  1.00 38.30 534 A 1 
ATOM 4212 C C   . LYS A 0 534 . -94.669  -18.968 11.711  1.00 38.30 534 A 1 
ATOM 4213 C CB  . LYS A 0 534 . -95.705  -16.686 12.073  1.00 38.30 534 A 1 
ATOM 4214 O O   . LYS A 0 534 . -93.541  -18.523 11.891  1.00 38.30 534 A 1 
ATOM 4215 C CG  . LYS A 0 534 . -96.942  -16.017 11.462  1.00 38.30 534 A 1 
ATOM 4216 C CD  . LYS A 0 534 . -96.644  -14.534 11.201  1.00 38.30 534 A 1 
ATOM 4217 C CE  . LYS A 0 534 . -97.821  -13.852 10.499  1.00 38.30 534 A 1 
ATOM 4218 N NZ  . LYS A 0 534 . -97.532  -12.417 10.250  1.00 38.30 534 A 1 
ATOM 4219 N N   . ALA A 0 535 . -94.944  -20.153 11.179  1.00 36.56 535 A 1 
ATOM 4220 C CA  . ALA A 0 535 . -93.952  -21.134 10.796  1.00 36.56 535 A 1 
ATOM 4221 C C   . ALA A 0 535 . -92.859  -20.490 9.931   1.00 36.56 535 A 1 
ATOM 4222 C CB  . ALA A 0 535 . -94.680  -22.280 10.083  1.00 36.56 535 A 1 
ATOM 4223 O O   . ALA A 0 535 . -93.029  -20.297 8.730   1.00 36.56 535 A 1 
ATOM 4224 N N   . TYR A 0 536 . -91.740  -20.163 10.577  1.00 33.91 536 A 1 
ATOM 4225 C CA  . TYR A 0 536 . -90.494  -19.741 9.944   1.00 33.91 536 A 1 
ATOM 4226 C C   . TYR A 0 536 . -89.393  -20.793 10.145  1.00 33.91 536 A 1 
ATOM 4227 C CB  . TYR A 0 536 . -90.123  -18.304 10.345  1.00 33.91 536 A 1 
ATOM 4228 O O   . TYR A 0 536 . -88.213  -20.537 9.925   1.00 33.91 536 A 1 
ATOM 4229 C CG  . TYR A 0 536 . -89.805  -17.442 9.138   1.00 33.91 536 A 1 
ATOM 4230 C CD1 . TYR A 0 536 . -88.477  -17.310 8.688   1.00 33.91 536 A 1 
ATOM 4231 C CD2 . TYR A 0 536 . -90.852  -16.816 8.432   1.00 33.91 536 A 1 
ATOM 4232 C CE1 . TYR A 0 536 . -88.190  -16.534 7.547   1.00 33.91 536 A 1 
ATOM 4233 C CE2 . TYR A 0 536 . -90.571  -16.043 7.288   1.00 33.91 536 A 1 
ATOM 4234 O OH  . TYR A 0 536 . -88.974  -15.146 5.746   1.00 33.91 536 A 1 
ATOM 4235 C CZ  . TYR A 0 536 . -89.239  -15.896 6.847   1.00 33.91 536 A 1 
ATOM 4236 N N   . GLY A 0 537 . -89.804  -22.027 10.470  1.00 34.22 537 A 1 
ATOM 4237 C CA  . GLY A 0 537 . -89.087  -23.225 10.054  1.00 34.22 537 A 1 
ATOM 4238 C C   . GLY A 0 537 . -89.136  -23.297 8.531   1.00 34.22 537 A 1 
ATOM 4239 O O   . GLY A 0 537 . -90.091  -23.815 7.952   1.00 34.22 537 A 1 
ATOM 4240 N N   . GLY A 0 538 . -88.145  -22.683 7.889   1.00 31.95 538 A 1 
ATOM 4241 C CA  . GLY A 0 538 . -88.105  -22.547 6.442   1.00 31.95 538 A 1 
ATOM 4242 C C   . GLY A 0 538 . -88.067  -23.903 5.747   1.00 31.95 538 A 1 
ATOM 4243 O O   . GLY A 0 538 . -87.292  -24.787 6.111   1.00 31.95 538 A 1 
ATOM 4244 N N   . LYS A 0 539 . -88.846  -24.043 4.674   1.00 39.50 539 A 1 
ATOM 4245 C CA  . LYS A 0 539 . -88.563  -25.042 3.648   1.00 39.50 539 A 1 
ATOM 4246 C C   . LYS A 0 539 . -88.099  -24.303 2.405   1.00 39.50 539 A 1 
ATOM 4247 C CB  . LYS A 0 539 . -89.771  -25.969 3.437   1.00 39.50 539 A 1 
ATOM 4248 O O   . LYS A 0 539 . -88.885  -23.582 1.795   1.00 39.50 539 A 1 
ATOM 4249 C CG  . LYS A 0 539 . -89.331  -27.258 2.725   1.00 39.50 539 A 1 
ATOM 4250 C CD  . LYS A 0 539 . -90.449  -28.307 2.699   1.00 39.50 539 A 1 
ATOM 4251 C CE  . LYS A 0 539 . -89.892  -29.623 2.140   1.00 39.50 539 A 1 
ATOM 4252 N NZ  . LYS A 0 539 . -90.916  -30.697 2.130   1.00 39.50 539 A 1 
ATOM 4253 N N   . LEU A 0 540 . -86.831  -24.501 2.035   1.00 35.56 540 A 1 
ATOM 4254 C CA  . LEU A 0 540 . -86.313  -24.129 0.720   1.00 35.56 540 A 1 
ATOM 4255 C C   . LEU A 0 540 . -87.067  -24.937 -0.345  1.00 35.56 540 A 1 
ATOM 4256 C CB  . LEU A 0 540 . -84.789  -24.357 0.619   1.00 35.56 540 A 1 
ATOM 4257 O O   . LEU A 0 540 . -86.639  -26.008 -0.773  1.00 35.56 540 A 1 
ATOM 4258 C CG  . LEU A 0 540 . -83.910  -23.271 1.269   1.00 35.56 540 A 1 
ATOM 4259 C CD1 . LEU A 0 540 . -83.608  -23.574 2.737   1.00 35.56 540 A 1 
ATOM 4260 C CD2 . LEU A 0 540 . -82.580  -23.170 0.520   1.00 35.56 540 A 1 
ATOM 4261 N N   . GLY A 0 541 . -88.229  -24.431 -0.748  1.00 34.33 541 A 1 
ATOM 4262 C CA  . GLY A 0 541 . -88.986  -24.918 -1.887  1.00 34.33 541 A 1 
ATOM 4263 C C   . GLY A 0 541 . -88.345  -24.412 -3.169  1.00 34.33 541 A 1 
ATOM 4264 O O   . GLY A 0 541 . -88.857  -23.474 -3.775  1.00 34.33 541 A 1 
ATOM 4265 N N   . TYR A 0 542 . -87.226  -25.021 -3.570  1.00 35.91 542 A 1 
ATOM 4266 C CA  . TYR A 0 542 . -86.715  -24.850 -4.929  1.00 35.91 542 A 1 
ATOM 4267 C C   . TYR A 0 542 . -87.842  -25.158 -5.922  1.00 35.91 542 A 1 
ATOM 4268 C CB  . TYR A 0 542 . -85.482  -25.734 -5.182  1.00 35.91 542 A 1 
ATOM 4269 O O   . TYR A 0 542 . -88.562  -26.149 -5.786  1.00 35.91 542 A 1 
ATOM 4270 C CG  . TYR A 0 542 . -84.172  -24.967 -5.169  1.00 35.91 542 A 1 
ATOM 4271 C CD1 . TYR A 0 542 . -83.601  -24.537 -6.384  1.00 35.91 542 A 1 
ATOM 4272 C CD2 . TYR A 0 542 . -83.527  -24.682 -3.950  1.00 35.91 542 A 1 
ATOM 4273 C CE1 . TYR A 0 542 . -82.383  -23.830 -6.380  1.00 35.91 542 A 1 
ATOM 4274 C CE2 . TYR A 0 542 . -82.306  -23.977 -3.942  1.00 35.91 542 A 1 
ATOM 4275 O OH  . TYR A 0 542 . -80.552  -22.880 -5.173  1.00 35.91 542 A 1 
ATOM 4276 C CZ  . TYR A 0 542 . -81.731  -23.553 -5.161  1.00 35.91 542 A 1 
ATOM 4277 N N   . ALA A 0 543 . -88.019  -24.269 -6.896  1.00 33.57 543 A 1 
ATOM 4278 C CA  . ALA A 0 543 . -89.066  -24.395 -7.897  1.00 33.57 543 A 1 
ATOM 4279 C C   . ALA A 0 543 . -88.900  -25.669 -8.751  1.00 33.57 543 A 1 
ATOM 4280 C CB  . ALA A 0 543 . -89.047  -23.123 -8.756  1.00 33.57 543 A 1 
ATOM 4281 O O   . ALA A 0 543 . -87.797  -26.205 -8.862  1.00 33.57 543 A 1 
ATOM 4282 N N   . LYS A 0 544 . -89.988  -26.032 -9.458  1.00 34.34 544 A 1 
ATOM 4283 C CA  . LYS A 0 544 . -90.086  -27.026 -10.556 1.00 34.34 544 A 1 
ATOM 4284 C C   . LYS A 0 544 . -90.579  -28.434 -10.160 1.00 34.34 544 A 1 
ATOM 4285 C CB  . LYS A 0 544 . -88.790  -27.011 -11.398 1.00 34.34 544 A 1 
ATOM 4286 O O   . LYS A 0 544 . -89.831  -29.403 -10.144 1.00 34.34 544 A 1 
ATOM 4287 C CG  . LYS A 0 544 . -88.950  -27.416 -12.865 1.00 34.34 544 A 1 
ATOM 4288 C CD  . LYS A 0 544 . -87.608  -27.170 -13.574 1.00 34.34 544 A 1 
ATOM 4289 C CE  . LYS A 0 544 . -87.735  -27.333 -15.090 1.00 34.34 544 A 1 
ATOM 4290 N NZ  . LYS A 0 544 . -86.459  -26.995 -15.772 1.00 34.34 544 A 1 
ATOM 4291 N N   . GLY A 0 545 . -91.899  -28.549 -9.980  1.00 36.73 545 A 1 
ATOM 4292 C CA  . GLY A 0 545 . -92.658  -29.809 -9.985  1.00 36.73 545 A 1 
ATOM 4293 C C   . GLY A 0 545 . -94.087  -29.559 -10.488 1.00 36.73 545 A 1 
ATOM 4294 O O   . GLY A 0 545 . -94.763  -28.675 -9.969  1.00 36.73 545 A 1 
ATOM 4295 N N   . HIS A 0 546 . -94.514  -30.254 -11.548 1.00 31.09 546 A 1 
ATOM 4296 C CA  . HIS A 0 546 . -95.762  -29.963 -12.274 1.00 31.09 546 A 1 
ATOM 4297 C C   . HIS A 0 546 . -97.040  -30.421 -11.546 1.00 31.09 546 A 1 
ATOM 4298 C CB  . HIS A 0 546 . -95.703  -30.554 -13.695 1.00 31.09 546 A 1 
ATOM 4299 O O   . HIS A 0 546 . -97.033  -31.384 -10.786 1.00 31.09 546 A 1 
ATOM 4300 C CG  . HIS A 0 546 . -95.199  -29.588 -14.739 1.00 31.09 546 A 1 
ATOM 4301 C CD2 . HIS A 0 546 . -93.916  -29.133 -14.890 1.00 31.09 546 A 1 
ATOM 4302 N ND1 . HIS A 0 546 . -95.946  -29.023 -15.750 1.00 31.09 546 A 1 
ATOM 4303 C CE1 . HIS A 0 546 . -95.133  -28.251 -16.490 1.00 31.09 546 A 1 
ATOM 4304 N NE2 . HIS A 0 546 . -93.885  -28.281 -15.998 1.00 31.09 546 A 1 
ATOM 4305 N N   . GLY A 0 547 . -98.143  -29.718 -11.827 1.00 32.06 547 A 1 
ATOM 4306 C CA  . GLY A 0 547 . -99.439  -29.862 -11.160 1.00 32.06 547 A 1 
ATOM 4307 C C   . GLY A 0 547 . -100.176 -31.202 -11.306 1.00 32.06 547 A 1 
ATOM 4308 O O   . GLY A 0 547 . -99.941  -31.988 -12.220 1.00 32.06 547 A 1 
ATOM 4309 N N   . GLY A 0 548 . -101.149 -31.397 -10.410 1.00 31.33 548 A 1 
ATOM 4310 C CA  . GLY A 0 548 . -102.061 -32.541 -10.361 1.00 31.33 548 A 1 
ATOM 4311 C C   . GLY A 0 548 . -103.369 -32.163 -9.654  1.00 31.33 548 A 1 
ATOM 4312 O O   . GLY A 0 548 . -103.366 -31.744 -8.503  1.00 31.33 548 A 1 
ATOM 4313 N N   . TRP A 0 549 . -104.477 -32.252 -10.384 1.00 26.38 549 A 1 
ATOM 4314 C CA  . TRP A 0 549 . -105.817 -31.773 -10.022 1.00 26.38 549 A 1 
ATOM 4315 C C   . TRP A 0 549 . -106.529 -32.573 -8.907  1.00 26.38 549 A 1 
ATOM 4316 C CB  . TRP A 0 549 . -106.672 -31.887 -11.292 1.00 26.38 549 A 1 
ATOM 4317 O O   . TRP A 0 549 . -106.467 -33.797 -8.895  1.00 26.38 549 A 1 
ATOM 4318 C CG  . TRP A 0 549 . -106.467 -30.874 -12.378 1.00 26.38 549 A 1 
ATOM 4319 C CD1 . TRP A 0 549 . -105.327 -30.604 -13.060 1.00 26.38 549 A 1 
ATOM 4320 C CD2 . TRP A 0 549 . -107.489 -30.012 -12.961 1.00 26.38 549 A 1 
ATOM 4321 C CE2 . TRP A 0 549 . -106.893 -29.223 -13.987 1.00 26.38 549 A 1 
ATOM 4322 C CE3 . TRP A 0 549 . -108.871 -29.837 -12.726 1.00 26.38 549 A 1 
ATOM 4323 N NE1 . TRP A 0 549 . -105.573 -29.622 -14.003 1.00 26.38 549 A 1 
ATOM 4324 C CH2 . TRP A 0 549 . -109.002 -28.139 -14.475 1.00 26.38 549 A 1 
ATOM 4325 C CZ2 . TRP A 0 549 . -107.630 -28.295 -14.737 1.00 26.38 549 A 1 
ATOM 4326 C CZ3 . TRP A 0 549 . -109.621 -28.910 -13.474 1.00 26.38 549 A 1 
ATOM 4327 N N   . GLY A 0 550 . -107.347 -31.891 -8.087  1.00 36.16 550 A 1 
ATOM 4328 C CA  . GLY A 0 550 . -108.398 -32.490 -7.232  1.00 36.16 550 A 1 
ATOM 4329 C C   . GLY A 0 550 . -108.911 -31.504 -6.161  1.00 36.16 550 A 1 
ATOM 4330 O O   . GLY A 0 550 . -108.185 -31.226 -5.221  1.00 36.16 550 A 1 
ATOM 4331 N N   . LYS A 0 551 . -110.010 -30.744 -6.323  1.00 31.44 551 A 1 
ATOM 4332 C CA  . LYS A 0 551 . -111.462 -31.083 -6.275  1.00 31.44 551 A 1 
ATOM 4333 C C   . LYS A 0 551 . -111.959 -31.678 -4.936  1.00 31.44 551 A 1 
ATOM 4334 C CB  . LYS A 0 551 . -111.954 -31.927 -7.473  1.00 31.44 551 A 1 
ATOM 4335 O O   . LYS A 0 551 . -111.770 -32.859 -4.686  1.00 31.44 551 A 1 
ATOM 4336 C CG  . LYS A 0 551 . -112.266 -31.128 -8.754  1.00 31.44 551 A 1 
ATOM 4337 C CD  . LYS A 0 551 . -113.723 -30.625 -8.792  1.00 31.44 551 A 1 
ATOM 4338 C CE  . LYS A 0 551 . -114.041 -29.996 -10.157 1.00 31.44 551 A 1 
ATOM 4339 N NZ  . LYS A 0 551 . -115.489 -29.692 -10.311 1.00 31.44 551 A 1 
ATOM 4340 N N   . GLY A 0 552 . -112.755 -30.885 -4.201  1.00 33.83 552 A 1 
ATOM 4341 C CA  . GLY A 0 552 . -113.589 -31.300 -3.052  1.00 33.83 552 A 1 
ATOM 4342 C C   . GLY A 0 552 . -113.009 -30.896 -1.683  1.00 33.83 552 A 1 
ATOM 4343 O O   . GLY A 0 552 . -111.806 -30.983 -1.496  1.00 33.83 552 A 1 
ATOM 4344 N N   . GLY A 0 553 . -113.782 -30.426 -0.697  1.00 34.97 553 A 1 
ATOM 4345 C CA  . GLY A 0 553 . -115.231 -30.190 -0.643  1.00 34.97 553 A 1 
ATOM 4346 C C   . GLY A 0 553 . -115.629 -29.338 0.579   1.00 34.97 553 A 1 
ATOM 4347 O O   . GLY A 0 553 . -114.805 -29.050 1.440   1.00 34.97 553 A 1 
ATOM 4348 N N   . VAL A 0 554 . -116.889 -28.898 0.618   1.00 33.48 554 A 1 
ATOM 4349 C CA  . VAL A 0 554 . -117.446 -27.948 1.604   1.00 33.48 554 A 1 
ATOM 4350 C C   . VAL A 0 554 . -117.853 -28.644 2.911   1.00 33.48 554 A 1 
ATOM 4351 C CB  . VAL A 0 554 . -118.675 -27.247 0.976   1.00 33.48 554 A 1 
ATOM 4352 O O   . VAL A 0 554 . -118.448 -29.717 2.861   1.00 33.48 554 A 1 
ATOM 4353 C CG1 . VAL A 0 554 . -119.432 -26.330 1.941   1.00 33.48 554 A 1 
ATOM 4354 C CG2 . VAL A 0 554 . -118.270 -26.400 -0.239  1.00 33.48 554 A 1 
ATOM 4355 N N   . ALA A 0 555 . -117.654 -27.985 4.060   1.00 40.76 555 A 1 
ATOM 4356 C CA  . ALA A 0 555 . -118.324 -28.319 5.320   1.00 40.76 555 A 1 
ATOM 4357 C C   . ALA A 0 555 . -118.817 -27.043 6.036   1.00 40.76 555 A 1 
ATOM 4358 C CB  . ALA A 0 555 . -117.383 -29.155 6.196   1.00 40.76 555 A 1 
ATOM 4359 O O   . ALA A 0 555 . -118.034 -26.141 6.324   1.00 40.76 555 A 1 
ATOM 4360 N N   . TYR A 0 556 . -120.125 -26.979 6.301   1.00 28.48 556 A 1 
ATOM 4361 C CA  . TYR A 0 556 . -120.815 -25.938 7.077   1.00 28.48 556 A 1 
ATOM 4362 C C   . TYR A 0 556 . -121.333 -26.533 8.397   1.00 28.48 556 A 1 
ATOM 4363 C CB  . TYR A 0 556 . -122.026 -25.393 6.285   1.00 28.48 556 A 1 
ATOM 4364 O O   . TYR A 0 556 . -121.677 -27.712 8.444   1.00 28.48 556 A 1 
ATOM 4365 C CG  . TYR A 0 556 . -121.822 -24.132 5.464   1.00 28.48 556 A 1 
ATOM 4366 C CD1 . TYR A 0 556 . -122.188 -22.877 5.994   1.00 28.48 556 A 1 
ATOM 4367 C CD2 . TYR A 0 556 . -121.371 -24.220 4.135   1.00 28.48 556 A 1 
ATOM 4368 C CE1 . TYR A 0 556 . -122.105 -21.717 5.199   1.00 28.48 556 A 1 
ATOM 4369 C CE2 . TYR A 0 556 . -121.282 -23.064 3.336   1.00 28.48 556 A 1 
ATOM 4370 O OH  . TYR A 0 556 . -121.587 -20.702 3.081   1.00 28.48 556 A 1 
ATOM 4371 C CZ  . TYR A 0 556 . -121.654 -21.811 3.864   1.00 28.48 556 A 1 
ATOM 4372 N N   . GLY A 0 557 . -121.520 -25.683 9.412   1.00 35.69 557 A 1 
ATOM 4373 C CA  . GLY A 0 557 . -122.255 -26.003 10.645  1.00 35.69 557 A 1 
ATOM 4374 C C   . GLY A 0 557 . -121.355 -26.271 11.863  1.00 35.69 557 A 1 
ATOM 4375 O O   . GLY A 0 557 . -120.230 -26.726 11.713  1.00 35.69 557 A 1 
ATOM 4376 N N   . ALA A 0 558 . -121.781 -25.994 13.098  1.00 34.84 558 A 1 
ATOM 4377 C CA  . ALA A 0 558 . -123.043 -25.395 13.540  1.00 34.84 558 A 1 
ATOM 4378 C C   . ALA A 0 558 . -122.841 -24.602 14.846  1.00 34.84 558 A 1 
ATOM 4379 C CB  . ALA A 0 558 . -124.081 -26.510 13.735  1.00 34.84 558 A 1 
ATOM 4380 O O   . ALA A 0 558 . -121.956 -24.909 15.639  1.00 34.84 558 A 1 
ATOM 4381 N N   . ALA A 0 559 . -123.685 -23.596 15.078  1.00 33.02 559 A 1 
ATOM 4382 C CA  . ALA A 0 559 . -123.792 -22.913 16.366  1.00 33.02 559 A 1 
ATOM 4383 C C   . ALA A 0 559 . -124.848 -23.601 17.245  1.00 33.02 559 A 1 
ATOM 4384 C CB  . ALA A 0 559 . -124.193 -21.455 16.095  1.00 33.02 559 A 1 
ATOM 4385 O O   . ALA A 0 559 . -125.868 -24.005 16.692  1.00 33.02 559 A 1 
ATOM 4386 N N   . ALA A 0 560 . -124.655 -23.648 18.574  1.00 34.36 560 A 1 
ATOM 4387 C CA  . ALA A 0 560 . -125.711 -23.467 19.591  1.00 34.36 560 A 1 
ATOM 4388 C C   . ALA A 0 560 . -125.179 -23.576 21.046  1.00 34.36 560 A 1 
ATOM 4389 C CB  . ALA A 0 560 . -126.854 -24.483 19.422  1.00 34.36 560 A 1 
ATOM 4390 O O   . ALA A 0 560 . -124.277 -24.362 21.305  1.00 34.36 560 A 1 
ATOM 4391 N N   . TYR A 0 561 . -125.838 -22.856 21.972  1.00 33.22 561 A 1 
ATOM 4392 C CA  . TYR A 0 561 . -125.767 -22.925 23.454  1.00 33.22 561 A 1 
ATOM 4393 C C   . TYR A 0 561 . -124.394 -22.681 24.143  1.00 33.22 561 A 1 
ATOM 4394 C CB  . TYR A 0 561 . -126.434 -24.224 23.951  1.00 33.22 561 A 1 
ATOM 4395 O O   . TYR A 0 561 . -123.354 -23.124 23.688  1.00 33.22 561 A 1 
ATOM 4396 C CG  . TYR A 0 561 . -127.880 -24.396 23.505  1.00 33.22 561 A 1 
ATOM 4397 C CD1 . TYR A 0 561 . -128.912 -23.698 24.163  1.00 33.22 561 A 1 
ATOM 4398 C CD2 . TYR A 0 561 . -128.192 -25.232 22.416  1.00 33.22 561 A 1 
ATOM 4399 C CE1 . TYR A 0 561 . -130.241 -23.797 23.706  1.00 33.22 561 A 1 
ATOM 4400 C CE2 . TYR A 0 561 . -129.514 -25.309 21.934  1.00 33.22 561 A 1 
ATOM 4401 O OH  . TYR A 0 561 . -131.814 -24.661 22.104  1.00 33.22 561 A 1 
ATOM 4402 C CZ  . TYR A 0 561 . -130.541 -24.588 22.574  1.00 33.22 561 A 1 
ATOM 4403 N N   . GLY A 0 562 . -124.291 -22.003 25.294  1.00 29.59 562 A 1 
ATOM 4404 C CA  . GLY A 0 562 . -125.309 -21.293 26.079  1.00 29.59 562 A 1 
ATOM 4405 C C   . GLY A 0 562 . -125.098 -21.424 27.595  1.00 29.59 562 A 1 
ATOM 4406 O O   . GLY A 0 562 . -125.661 -22.329 28.199  1.00 29.59 562 A 1 
ATOM 4407 N N   . ALA A 0 563 . -124.354 -20.506 28.226  1.00 35.33 563 A 1 
ATOM 4408 C CA  . ALA A 0 563 . -124.269 -20.396 29.690  1.00 35.33 563 A 1 
ATOM 4409 C C   . ALA A 0 563 . -123.980 -18.948 30.132  1.00 35.33 563 A 1 
ATOM 4410 C CB  . ALA A 0 563 . -123.198 -21.358 30.220  1.00 35.33 563 A 1 
ATOM 4411 O O   . ALA A 0 563 . -123.121 -18.278 29.564  1.00 35.33 563 A 1 
ATOM 4412 N N   . LYS A 0 564 . -124.706 -18.459 31.147  1.00 30.51 564 A 1 
ATOM 4413 C CA  . LYS A 0 564 . -124.492 -17.133 31.752  1.00 30.51 564 A 1 
ATOM 4414 C C   . LYS A 0 564 . -123.371 -17.201 32.791  1.00 30.51 564 A 1 
ATOM 4415 C CB  . LYS A 0 564 . -125.765 -16.643 32.468  1.00 30.51 564 A 1 
ATOM 4416 O O   . LYS A 0 564 . -123.454 -18.020 33.701  1.00 30.51 564 A 1 
ATOM 4417 C CG  . LYS A 0 564 . -126.961 -16.304 31.565  1.00 30.51 564 A 1 
ATOM 4418 C CD  . LYS A 0 564 . -128.156 -15.918 32.453  1.00 30.51 564 A 1 
ATOM 4419 C CE  . LYS A 0 564 . -129.370 -15.488 31.623  1.00 30.51 564 A 1 
ATOM 4420 N NZ  . LYS A 0 564 . -130.531 -15.164 32.492  1.00 30.51 564 A 1 
ATOM 4421 N N   . ALA A 0 565 . -122.430 -16.263 32.741  1.00 35.90 565 A 1 
ATOM 4422 C CA  . ALA A 0 565 . -121.554 -15.932 33.863  1.00 35.90 565 A 1 
ATOM 4423 C C   . ALA A 0 565 . -121.528 -14.407 34.037  1.00 35.90 565 A 1 
ATOM 4424 C CB  . ALA A 0 565 . -120.167 -16.542 33.629  1.00 35.90 565 A 1 
ATOM 4425 O O   . ALA A 0 565 . -120.816 -13.697 33.333  1.00 35.90 565 A 1 
ATOM 4426 N N   . SER A 0 566 . -122.363 -13.896 34.942  1.00 33.15 566 A 1 
ATOM 4427 C CA  . SER A 0 566 . -122.398 -12.481 35.315  1.00 33.15 566 A 1 
ATOM 4428 C C   . SER A 0 566 . -121.637 -12.275 36.624  1.00 33.15 566 A 1 
ATOM 4429 C CB  . SER A 0 566 . -123.849 -11.992 35.416  1.00 33.15 566 A 1 
ATOM 4430 O O   . SER A 0 566 . -122.219 -12.403 37.699  1.00 33.15 566 A 1 
ATOM 4431 O OG  . SER A 0 566 . -124.590 -12.809 36.303  1.00 33.15 566 A 1 
ATOM 4432 N N   . ALA A 0 567 . -120.351 -11.949 36.521  1.00 34.37 567 A 1 
ATOM 4433 C CA  . ALA A 0 567 . -119.540 -11.424 37.616  1.00 34.37 567 A 1 
ATOM 4434 C C   . ALA A 0 567 . -118.865 -10.144 37.108  1.00 34.37 567 A 1 
ATOM 4435 C CB  . ALA A 0 567 . -118.550 -12.495 38.086  1.00 34.37 567 A 1 
ATOM 4436 O O   . ALA A 0 567 . -117.936 -10.189 36.306  1.00 34.37 567 A 1 
ATOM 4437 N N   . ALA A 0 568 . -119.422 -8.995  37.487  1.00 31.90 568 A 1 
ATOM 4438 C CA  . ALA A 0 568 . -118.924 -7.692  37.071  1.00 31.90 568 A 1 
ATOM 4439 C C   . ALA A 0 568 . -117.841 -7.218  38.050  1.00 31.90 568 A 1 
ATOM 4440 C CB  . ALA A 0 568 . -120.110 -6.726  36.931  1.00 31.90 568 A 1 
ATOM 4441 O O   . ALA A 0 568 . -118.109 -6.380  38.908  1.00 31.90 568 A 1 
ATOM 4442 N N   . ASP A 0 569 . -116.622 -7.741  37.902  1.00 32.76 569 A 1 
ATOM 4443 C CA  . ASP A 0 569 . -115.439 -7.298  38.654  1.00 32.76 569 A 1 
ATOM 4444 C C   . ASP A 0 569 . -114.920 -5.943  38.134  1.00 32.76 569 A 1 
ATOM 4445 C CB  . ASP A 0 569 . -114.356 -8.393  38.676  1.00 32.76 569 A 1 
ATOM 4446 O O   . ASP A 0 569 . -113.800 -5.799  37.644  1.00 32.76 569 A 1 
ATOM 4447 C CG  . ASP A 0 569 . -114.734 -9.598  39.543  1.00 32.76 569 A 1 
ATOM 4448 O OD1 . ASP A 0 569 . -115.396 -9.389  40.585  1.00 32.76 569 A 1 
ATOM 4449 O OD2 . ASP A 0 569 . -114.346 -10.723 39.160  1.00 32.76 569 A 1 
ATOM 4450 N N   . TYR A 0 570 . -115.764 -4.917  38.234  1.00 30.67 570 A 1 
ATOM 4451 C CA  . TYR A 0 570 . -115.395 -3.519  38.037  1.00 30.67 570 A 1 
ATOM 4452 C C   . TYR A 0 570 . -115.247 -2.827  39.404  1.00 30.67 570 A 1 
ATOM 4453 C CB  . TYR A 0 570 . -116.410 -2.821  37.108  1.00 30.67 570 A 1 
ATOM 4454 O O   . TYR A 0 570 . -116.068 -3.021  40.292  1.00 30.67 570 A 1 
ATOM 4455 C CG  . TYR A 0 570 . -115.922 -2.619  35.680  1.00 30.67 570 A 1 
ATOM 4456 C CD1 . TYR A 0 570 . -115.390 -1.373  35.288  1.00 30.67 570 A 1 
ATOM 4457 C CD2 . TYR A 0 570 . -115.992 -3.671  34.747  1.00 30.67 570 A 1 
ATOM 4458 C CE1 . TYR A 0 570 . -114.927 -1.178  33.971  1.00 30.67 570 A 1 
ATOM 4459 C CE2 . TYR A 0 570 . -115.537 -3.479  33.426  1.00 30.67 570 A 1 
ATOM 4460 O OH  . TYR A 0 570 . -114.558 -2.054  31.764  1.00 30.67 570 A 1 
ATOM 4461 C CZ  . TYR A 0 570 . -115.002 -2.234  33.036  1.00 30.67 570 A 1 
ATOM 4462 N N   . GLN A 0 571 . -114.241 -1.945  39.513  1.00 31.30 571 A 1 
ATOM 4463 C CA  . GLN A 0 571 . -113.987 -0.954  40.589  1.00 31.30 571 A 1 
ATOM 4464 C C   . GLN A 0 571 . -112.967 -1.271  41.711  1.00 31.30 571 A 1 
ATOM 4465 C CB  . GLN A 0 571 . -115.274 -0.287  41.135  1.00 31.30 571 A 1 
ATOM 4466 O O   . GLN A 0 571 . -112.729 -0.395  42.539  1.00 31.30 571 A 1 
ATOM 4467 C CG  . GLN A 0 571 . -116.166 0.319   40.041  1.00 31.30 571 A 1 
ATOM 4468 C CD  . GLN A 0 571 . -117.409 0.975   40.625  1.00 31.30 571 A 1 
ATOM 4469 N NE2 . GLN A 0 571 . -117.359 2.242   40.972  1.00 31.30 571 A 1 
ATOM 4470 O OE1 . GLN A 0 571 . -118.454 0.372   40.778  1.00 31.30 571 A 1 
ATOM 4471 N N   . ALA A 0 572 . -112.250 -2.402  41.713  1.00 30.14 572 A 1 
ATOM 4472 C CA  . ALA A 0 572 . -111.199 -2.648  42.725  1.00 30.14 572 A 1 
ATOM 4473 C C   . ALA A 0 572 . -109.811 -2.015  42.427  1.00 30.14 572 A 1 
ATOM 4474 C CB  . ALA A 0 572 . -111.101 -4.157  42.977  1.00 30.14 572 A 1 
ATOM 4475 O O   . ALA A 0 572 . -108.952 -1.999  43.305  1.00 30.14 572 A 1 
ATOM 4476 N N   . SER A 0 573 . -109.554 -1.490  41.218  1.00 35.13 573 A 1 
ATOM 4477 C CA  . SER A 0 573 . -108.188 -1.163  40.748  1.00 35.13 573 A 1 
ATOM 4478 C C   . SER A 0 573 . -107.833 0.333   40.628  1.00 35.13 573 A 1 
ATOM 4479 C CB  . SER A 0 573 . -107.882 -1.918  39.448  1.00 35.13 573 A 1 
ATOM 4480 O O   . SER A 0 573 . -106.923 0.676   39.874  1.00 35.13 573 A 1 
ATOM 4481 O OG  . SER A 0 573 . -108.478 -1.257  38.351  1.00 35.13 573 A 1 
ATOM 4482 N N   . MET A 0 574 . -108.522 1.242   41.333  1.00 29.51 574 A 1 
ATOM 4483 C CA  . MET A 0 574 . -108.126 2.670   41.391  1.00 29.51 574 A 1 
ATOM 4484 C C   . MET A 0 574 . -107.121 2.998   42.516  1.00 29.51 574 A 1 
ATOM 4485 C CB  . MET A 0 574 . -109.345 3.610   41.384  1.00 29.51 574 A 1 
ATOM 4486 O O   . MET A 0 574 . -106.816 4.163   42.755  1.00 29.51 574 A 1 
ATOM 4487 C CG  . MET A 0 574 . -110.026 3.678   40.010  1.00 29.51 574 A 1 
ATOM 4488 S SD  . MET A 0 574 . -110.866 5.260   39.716  1.00 29.51 574 A 1 
ATOM 4489 C CE  . MET A 0 574 . -111.678 4.931   38.133  1.00 29.51 574 A 1 
ATOM 4490 N N   . GLY A 0 575 . -106.565 1.988   43.192  1.00 31.45 575 A 1 
ATOM 4491 C CA  . GLY A 0 575 . -105.455 2.165   44.131  1.00 31.45 575 A 1 
ATOM 4492 C C   . GLY A 0 575 . -104.109 2.279   43.410  1.00 31.45 575 A 1 
ATOM 4493 O O   . GLY A 0 575 . -103.584 1.273   42.952  1.00 31.45 575 A 1 
ATOM 4494 N N   . ASN A 0 576 . -103.582 3.505   43.319  1.00 31.36 576 A 1 
ATOM 4495 C CA  . ASN A 0 576 . -102.205 3.906   42.983  1.00 31.36 576 A 1 
ATOM 4496 C C   . ASN A 0 576 . -101.262 2.831   42.396  1.00 31.36 576 A 1 
ATOM 4497 C CB  . ASN A 0 576 . -101.577 4.536   44.244  1.00 31.36 576 A 1 
ATOM 4498 O O   . ASN A 0 576 . -100.709 2.001   43.118  1.00 31.36 576 A 1 
ATOM 4499 C CG  . ASN A 0 576 . -102.221 5.855   44.634  1.00 31.36 576 A 1 
ATOM 4500 N ND2 . ASN A 0 576 . -101.868 6.403   45.771  1.00 31.36 576 A 1 
ATOM 4501 O OD1 . ASN A 0 576 . -103.041 6.412   43.927  1.00 31.36 576 A 1 
ATOM 4502 N N   . LYS A 0 577 . -100.948 2.965   41.097  1.00 32.44 577 A 1 
ATOM 4503 C CA  . LYS A 0 577 . -99.864  2.246   40.399  1.00 32.44 577 A 1 
ATOM 4504 C C   . LYS A 0 577 . -98.473  2.672   40.909  1.00 32.44 577 A 1 
ATOM 4505 C CB  . LYS A 0 577 . -99.961  2.474   38.877  1.00 32.44 577 A 1 
ATOM 4506 O O   . LYS A 0 577 . -97.729  3.341   40.200  1.00 32.44 577 A 1 
ATOM 4507 C CG  . LYS A 0 577 . -101.169 1.833   38.184  1.00 32.44 577 A 1 
ATOM 4508 C CD  . LYS A 0 577 . -101.078 2.124   36.677  1.00 32.44 577 A 1 
ATOM 4509 C CE  . LYS A 0 577 . -102.194 1.421   35.899  1.00 32.44 577 A 1 
ATOM 4510 N NZ  . LYS A 0 577 . -102.077 1.685   34.443  1.00 32.44 577 A 1 
ATOM 4511 N N   . ALA A 0 578 . -98.122  2.281   42.131  1.00 32.26 578 A 1 
ATOM 4512 C CA  . ALA A 0 578 . -96.806  2.520   42.729  1.00 32.26 578 A 1 
ATOM 4513 C C   . ALA A 0 578 . -95.749  1.466   42.339  1.00 32.26 578 A 1 
ATOM 4514 C CB  . ALA A 0 578 . -96.971  2.673   44.245  1.00 32.26 578 A 1 
ATOM 4515 O O   . ALA A 0 578 . -94.610  1.553   42.786  1.00 32.26 578 A 1 
ATOM 4516 N N   . SER A 0 579 . -96.086  0.506   41.469  1.00 37.35 579 A 1 
ATOM 4517 C CA  . SER A 0 579 . -95.118  -0.369  40.792  1.00 37.35 579 A 1 
ATOM 4518 C C   . SER A 0 579 . -94.351  0.398   39.708  1.00 37.35 579 A 1 
ATOM 4519 C CB  . SER A 0 579 . -95.801  -1.618  40.218  1.00 37.35 579 A 1 
ATOM 4520 O O   . SER A 0 579 . -94.431  0.080   38.522  1.00 37.35 579 A 1 
ATOM 4521 O OG  . SER A 0 579 . -96.497  -2.312  41.236  1.00 37.35 579 A 1 
ATOM 4522 N N   . ALA A 0 580 . -93.600  1.422   40.119  1.00 34.17 580 A 1 
ATOM 4523 C CA  . ALA A 0 580 . -92.412  1.812   39.376  1.00 34.17 580 A 1 
ATOM 4524 C C   . ALA A 0 580 . -91.492  0.585   39.358  1.00 34.17 580 A 1 
ATOM 4525 C CB  . ALA A 0 580 . -91.761  3.021   40.059  1.00 34.17 580 A 1 
ATOM 4526 O O   . ALA A 0 580 . -91.243  0.004   40.414  1.00 34.17 580 A 1 
ATOM 4527 N N   . GLY A 0 581 . -91.067  0.151   38.169  1.00 36.93 581 A 1 
ATOM 4528 C CA  . GLY A 0 581 . -90.259  -1.056  38.017  1.00 36.93 581 A 1 
ATOM 4529 C C   . GLY A 0 581 . -88.970  -0.941  38.822  1.00 36.93 581 A 1 
ATOM 4530 O O   . GLY A 0 581 . -88.060  -0.214  38.426  1.00 36.93 581 A 1 
ATOM 4531 N N   . ALA A 0 582 . -88.918  -1.639  39.954  1.00 35.19 582 A 1 
ATOM 4532 C CA  . ALA A 0 582 . -87.691  -1.862  40.690  1.00 35.19 582 A 1 
ATOM 4533 C C   . ALA A 0 582 . -86.910  -2.920  39.915  1.00 35.19 582 A 1 
ATOM 4534 C CB  . ALA A 0 582 . -88.027  -2.269  42.131  1.00 35.19 582 A 1 
ATOM 4535 O O   . ALA A 0 582 . -87.153  -4.112  40.073  1.00 35.19 582 A 1 
ATOM 4536 N N   . TYR A 0 583 . -86.038  -2.453  39.025  1.00 32.05 583 A 1 
ATOM 4537 C CA  . TYR A 0 583 . -84.975  -3.282  38.484  1.00 32.05 583 A 1 
ATOM 4538 C C   . TYR A 0 583 . -84.094  -3.707  39.662  1.00 32.05 583 A 1 
ATOM 4539 C CB  . TYR A 0 583 . -84.166  -2.496  37.435  1.00 32.05 583 A 1 
ATOM 4540 O O   . TYR A 0 583 . -83.567  -2.849  40.382  1.00 32.05 583 A 1 
ATOM 4541 C CG  . TYR A 0 583 . -84.987  -1.843  36.334  1.00 32.05 583 A 1 
ATOM 4542 C CD1 . TYR A 0 583 . -85.326  -2.573  35.179  1.00 32.05 583 A 1 
ATOM 4543 C CD2 . TYR A 0 583 . -85.422  -0.510  36.476  1.00 32.05 583 A 1 
ATOM 4544 C CE1 . TYR A 0 583 . -86.101  -1.973  34.166  1.00 32.05 583 A 1 
ATOM 4545 C CE2 . TYR A 0 583 . -86.201  0.094   35.471  1.00 32.05 583 A 1 
ATOM 4546 O OH  . TYR A 0 583 . -87.281  -0.054  33.335  1.00 32.05 583 A 1 
ATOM 4547 C CZ  . TYR A 0 583 . -86.539  -0.639  34.313  1.00 32.05 583 A 1 
ATOM 4548 N N   . ASP A 0 584 . -83.945  -5.010  39.850  1.00 40.87 584 A 1 
ATOM 4549 C CA  . ASP A 0 584 . -82.698  -5.553  40.357  1.00 40.87 584 A 1 
ATOM 4550 C C   . ASP A 0 584 . -81.559  -5.165  39.400  1.00 40.87 584 A 1 
ATOM 4551 C CB  . ASP A 0 584 . -82.807  -7.071  40.596  1.00 40.87 584 A 1 
ATOM 4552 O O   . ASP A 0 584 . -81.754  -4.744  38.255  1.00 40.87 584 A 1 
ATOM 4553 C CG  . ASP A 0 584 . -83.361  -7.901  39.425  1.00 40.87 584 A 1 
ATOM 4554 O OD1 . ASP A 0 584 . -83.887  -7.309  38.447  1.00 40.87 584 A 1 
ATOM 4555 O OD2 . ASP A 0 584 . -83.443  -9.131  39.585  1.00 40.87 584 A 1 
ATOM 4556 N N   . ALA A 0 585 . -80.349  -5.154  39.935  1.00 35.18 585 A 1 
ATOM 4557 C CA  . ALA A 0 585 . -79.167  -4.729  39.205  1.00 35.18 585 A 1 
ATOM 4558 C C   . ALA A 0 585 . -78.026  -5.643  39.619  1.00 35.18 585 A 1 
ATOM 4559 C CB  . ALA A 0 585 . -78.913  -3.232  39.449  1.00 35.18 585 A 1 
ATOM 4560 O O   . ALA A 0 585 . -77.056  -5.185  40.229  1.00 35.18 585 A 1 
ATOM 4561 N N   . ASP A 0 586 . -78.208  -6.926  39.319  1.00 45.71 586 A 1 
ATOM 4562 C CA  . ASP A 0 586 . -77.282  -7.997  39.651  1.00 45.71 586 A 1 
ATOM 4563 C C   . ASP A 0 586 . -75.935  -7.703  38.985  1.00 45.71 586 A 1 
ATOM 4564 C CB  . ASP A 0 586 . -77.888  -9.358  39.262  1.00 45.71 586 A 1 
ATOM 4565 O O   . ASP A 0 586 . -75.758  -7.762  37.769  1.00 45.71 586 A 1 
ATOM 4566 C CG  . ASP A 0 586 . -79.044  -9.788  40.184  1.00 45.71 586 A 1 
ATOM 4567 O OD1 . ASP A 0 586 . -79.439  -8.967  41.048  1.00 45.71 586 A 1 
ATOM 4568 O OD2 . ASP A 0 586 . -79.499  -10.941 40.026  1.00 45.71 586 A 1 
ATOM 4569 N N   . ALA A 0 587 . -74.976  -7.289  39.808  1.00 41.78 587 A 1 
ATOM 4570 C CA  . ALA A 0 587 . -73.653  -6.866  39.376  1.00 41.78 587 A 1 
ATOM 4571 C C   . ALA A 0 587 . -72.701  -8.068  39.371  1.00 41.78 587 A 1 
ATOM 4572 C CB  . ALA A 0 587 . -73.198  -5.696  40.258  1.00 41.78 587 A 1 
ATOM 4573 O O   . ALA A 0 587 . -71.736  -8.124  40.131  1.00 41.78 587 A 1 
ATOM 4574 N N   . TRP A 0 588 . -72.982  -9.056  38.525  1.00 54.62 588 A 1 
ATOM 4575 C CA  . TRP A 0 588 . -72.177  -10.271 38.445  1.00 54.62 588 A 1 
ATOM 4576 C C   . TRP A 0 588 . -70.943  -10.061 37.543  1.00 54.62 588 A 1 
ATOM 4577 C CB  . TRP A 0 588 . -73.063  -11.450 38.021  1.00 54.62 588 A 1 
ATOM 4578 O O   . TRP A 0 588 . -71.012  -9.489  36.453  1.00 54.62 588 A 1 
ATOM 4579 C CG  . TRP A 0 588 . -73.596  -11.325 36.635  1.00 54.62 588 A 1 
ATOM 4580 C CD1 . TRP A 0 588 . -74.643  -10.564 36.258  1.00 54.62 588 A 1 
ATOM 4581 C CD2 . TRP A 0 588 . -73.095  -11.923 35.409  1.00 54.62 588 A 1 
ATOM 4582 C CE2 . TRP A 0 588 . -73.739  -11.299 34.308  1.00 54.62 588 A 1 
ATOM 4583 C CE3 . TRP A 0 588 . -72.180  -12.949 35.116  1.00 54.62 588 A 1 
ATOM 4584 N NE1 . TRP A 0 588 . -74.732  -10.567 34.890  1.00 54.62 588 A 1 
ATOM 4585 C CH2 . TRP A 0 588 . -72.359  -12.455 32.726  1.00 54.62 588 A 1 
ATOM 4586 C CZ2 . TRP A 0 588 . -73.355  -11.511 32.984  1.00 54.62 588 A 1 
ATOM 4587 C CZ3 . TRP A 0 588 . -71.877  -13.262 33.784  1.00 54.62 588 A 1 
ATOM 4588 N N   . ALA A 0 589 . -69.781  -10.551 37.987  1.00 48.83 589 A 1 
ATOM 4589 C CA  . ALA A 0 589 . -68.534  -10.471 37.217  1.00 48.83 589 A 1 
ATOM 4590 C C   . ALA A 0 589 . -68.179  -11.811 36.549  1.00 48.83 589 A 1 
ATOM 4591 C CB  . ALA A 0 589 . -67.396  -9.939  38.100  1.00 48.83 589 A 1 
ATOM 4592 O O   . ALA A 0 589 . -68.061  -12.844 37.231  1.00 48.83 589 A 1 
ATOM 4593 N N   . LYS A 0 590 . -67.922  -11.771 35.230  1.00 56.11 590 A 1 
ATOM 4594 C CA  . LYS A 0 590 . -67.155  -12.808 34.516  1.00 56.11 590 A 1 
ATOM 4595 C C   . LYS A 0 590 . -65.664  -12.526 34.626  1.00 56.11 590 A 1 
ATOM 4596 C CB  . LYS A 0 590 . -67.516  -12.935 33.018  1.00 56.11 590 A 1 
ATOM 4597 O O   . LYS A 0 590 . -65.227  -11.378 34.620  1.00 56.11 590 A 1 
ATOM 4598 C CG  . LYS A 0 590 . -68.902  -13.545 32.814  1.00 56.11 590 A 1 
ATOM 4599 C CD  . LYS A 0 590 . -69.207  -14.063 31.389  1.00 56.11 590 A 1 
ATOM 4600 C CE  . LYS A 0 590 . -70.201  -15.251 31.329  1.00 56.11 590 A 1 
ATOM 4601 N NZ  . LYS A 0 590 . -71.626  -14.883 31.098  1.00 56.11 590 A 1 
ATOM 4602 N N   . GLN A 0 591 . -64.898  -13.606 34.635  1.00 56.27 591 A 1 
ATOM 4603 C CA  . GLN A 0 591 . -63.477  -13.572 34.342  1.00 56.27 591 A 1 
ATOM 4604 C C   . GLN A 0 591 . -63.313  -13.622 32.821  1.00 56.27 591 A 1 
ATOM 4605 C CB  . GLN A 0 591 . -62.839  -14.747 35.088  1.00 56.27 591 A 1 
ATOM 4606 O O   . GLN A 0 591 . -63.808  -14.552 32.180  1.00 56.27 591 A 1 
ATOM 4607 C CG  . GLN A 0 591 . -61.313  -14.650 35.210  1.00 56.27 591 A 1 
ATOM 4608 C CD  . GLN A 0 591 . -60.791  -15.438 36.413  1.00 56.27 591 A 1 
ATOM 4609 N NE2 . GLN A 0 591 . -59.520  -15.332 36.717  1.00 56.27 591 A 1 
ATOM 4610 O OE1 . GLN A 0 591 . -61.519  -16.099 37.141  1.00 56.27 591 A 1 
ATOM 4611 N N   . ALA A 0 592 . -62.690  -12.595 32.249  1.00 58.03 592 A 1 
ATOM 4612 C CA  . ALA A 0 592 . -62.250  -12.591 30.864  1.00 58.03 592 A 1 
ATOM 4613 C C   . ALA A 0 592 . -60.744  -12.868 30.835  1.00 58.03 592 A 1 
ATOM 4614 C CB  . ALA A 0 592 . -62.622  -11.253 30.212  1.00 58.03 592 A 1 
ATOM 4615 O O   . ALA A 0 592 . -60.000  -12.334 31.657  1.00 58.03 592 A 1 
ATOM 4616 N N   . TYR A 0 593 . -60.316  -13.697 29.888  1.00 64.40 593 A 1 
ATOM 4617 C CA  . TYR A 0 593 . -58.909  -13.947 29.599  1.00 64.40 593 A 1 
ATOM 4618 C C   . TYR A 0 593 . -58.635  -13.455 28.182  1.00 64.40 593 A 1 
ATOM 4619 C CB  . TYR A 0 593 . -58.589  -15.439 29.745  1.00 64.40 593 A 1 
ATOM 4620 O O   . TYR A 0 593 . -59.320  -13.883 27.248  1.00 64.40 593 A 1 
ATOM 4621 C CG  . TYR A 0 593 . -58.799  -16.004 31.138  1.00 64.40 593 A 1 
ATOM 4622 C CD1 . TYR A 0 593 . -57.793  -15.855 32.113  1.00 64.40 593 A 1 
ATOM 4623 C CD2 . TYR A 0 593 . -59.979  -16.709 31.446  1.00 64.40 593 A 1 
ATOM 4624 C CE1 . TYR A 0 593 . -57.945  -16.443 33.383  1.00 64.40 593 A 1 
ATOM 4625 C CE2 . TYR A 0 593 . -60.136  -17.300 32.714  1.00 64.40 593 A 1 
ATOM 4626 O OH  . TYR A 0 593 . -59.262  -17.794 34.878  1.00 64.40 593 A 1 
ATOM 4627 C CZ  . TYR A 0 593 . -59.111  -17.185 33.675  1.00 64.40 593 A 1 
ATOM 4628 N N   . GLY A 0 594 . -57.676  -12.546 28.049  1.00 69.88 594 A 1 
ATOM 4629 C CA  . GLY A 0 594 . -57.125  -12.115 26.772  1.00 69.88 594 A 1 
ATOM 4630 C C   . GLY A 0 594 . -55.767  -12.757 26.512  1.00 69.88 594 A 1 
ATOM 4631 O O   . GLY A 0 594 . -55.154  -13.347 27.403  1.00 69.88 594 A 1 
ATOM 4632 N N   . SER A 0 595 . -55.309  -12.645 25.272  1.00 71.04 595 A 1 
ATOM 4633 C CA  . SER A 0 595 . -53.897  -12.769 24.933  1.00 71.04 595 A 1 
ATOM 4634 C C   . SER A 0 595 . -53.638  -11.918 23.704  1.00 71.04 595 A 1 
ATOM 4635 C CB  . SER A 0 595 . -53.491  -14.222 24.675  1.00 71.04 595 A 1 
ATOM 4636 O O   . SER A 0 595 . -54.360  -12.033 22.707  1.00 71.04 595 A 1 
ATOM 4637 O OG  . SER A 0 595 . -52.102  -14.367 24.421  1.00 71.04 595 A 1 
ATOM 4638 N N   . ASP A 0 596 . -52.608  -11.097 23.809  1.00 75.40 596 A 1 
ATOM 4639 C CA  . ASP A 0 596 . -52.044  -10.292 22.742  1.00 75.40 596 A 1 
ATOM 4640 C C   . ASP A 0 596 . -50.735  -10.947 22.297  1.00 75.40 596 A 1 
ATOM 4641 C CB  . ASP A 0 596 . -51.759  -8.855  23.210  1.00 75.40 596 A 1 
ATOM 4642 O O   . ASP A 0 596 . -50.191  -11.846 22.946  1.00 75.40 596 A 1 
ATOM 4643 C CG  . ASP A 0 596 . -52.951  -8.090  23.776  1.00 75.40 596 A 1 
ATOM 4644 O OD1 . ASP A 0 596 . -53.598  -8.597  24.722  1.00 75.40 596 A 1 
ATOM 4645 O OD2 . ASP A 0 596 . -53.281  -7.025  23.211  1.00 75.40 596 A 1 
ATOM 4646 N N   . TYR A 0 597 . -50.246  -10.506 21.149  1.00 75.18 597 A 1 
ATOM 4647 C CA  . TYR A 0 597 . -48.900  -10.788 20.686  1.00 75.18 597 A 1 
ATOM 4648 C C   . TYR A 0 597 . -48.533  -9.665  19.734  1.00 75.18 597 A 1 
ATOM 4649 C CB  . TYR A 0 597 . -48.861  -12.151 19.977  1.00 75.18 597 A 1 
ATOM 4650 O O   . TYR A 0 597 . -49.157  -9.534  18.672  1.00 75.18 597 A 1 
ATOM 4651 C CG  . TYR A 0 597 . -47.509  -12.493 19.384  1.00 75.18 597 A 1 
ATOM 4652 C CD1 . TYR A 0 597 . -47.174  -12.069 18.083  1.00 75.18 597 A 1 
ATOM 4653 C CD2 . TYR A 0 597 . -46.574  -13.205 20.154  1.00 75.18 597 A 1 
ATOM 4654 C CE1 . TYR A 0 597 . -45.893  -12.331 17.561  1.00 75.18 597 A 1 
ATOM 4655 C CE2 . TYR A 0 597 . -45.298  -13.485 19.630  1.00 75.18 597 A 1 
ATOM 4656 O OH  . TYR A 0 597 . -43.701  -13.238 17.846  1.00 75.18 597 A 1 
ATOM 4657 C CZ  . TYR A 0 597 . -44.947  -13.022 18.342  1.00 75.18 597 A 1 
ATOM 4658 N N   . ASP A 0 598 . -47.536  -8.869  20.094  1.00 78.50 598 A 1 
ATOM 4659 C CA  . ASP A 0 598 . -46.924  -7.938  19.163  1.00 78.50 598 A 1 
ATOM 4660 C C   . ASP A 0 598 . -45.395  -8.074  19.183  1.00 78.50 598 A 1 
ATOM 4661 C CB  . ASP A 0 598 . -47.576  -6.536  19.252  1.00 78.50 598 A 1 
ATOM 4662 O O   . ASP A 0 598 . -44.776  -8.567  20.124  1.00 78.50 598 A 1 
ATOM 4663 C CG  . ASP A 0 598 . -46.790  -5.379  19.870  1.00 78.50 598 A 1 
ATOM 4664 O OD1 . ASP A 0 598 . -45.849  -5.585  20.644  1.00 78.50 598 A 1 
ATOM 4665 O OD2 . ASP A 0 598 . -47.083  -4.225  19.464  1.00 78.50 598 A 1 
ATOM 4666 N N   . SER A 0 599 . -44.801  -7.794  18.028  1.00 79.26 599 A 1 
ATOM 4667 C CA  . SER A 0 599 . -43.371  -7.946  17.793  1.00 79.26 599 A 1 
ATOM 4668 C C   . SER A 0 599 . -42.933  -6.780  16.929  1.00 79.26 599 A 1 
ATOM 4669 C CB  . SER A 0 599 . -43.051  -9.292  17.127  1.00 79.26 599 A 1 
ATOM 4670 O O   . SER A 0 599 . -43.436  -6.615  15.808  1.00 79.26 599 A 1 
ATOM 4671 O OG  . SER A 0 599 . -43.671  -9.384  15.851  1.00 79.26 599 A 1 
ATOM 4672 N N   . ARG A 0 600 . -42.029  -5.954  17.444  1.00 80.65 600 A 1 
ATOM 4673 C CA  . ARG A 0 600 . -41.548  -4.748  16.774  1.00 80.65 600 A 1 
ATOM 4674 C C   . ARG A 0 600 . -40.039  -4.835  16.663  1.00 80.65 600 A 1 
ATOM 4675 C CB  . ARG A 0 600 . -41.990  -3.495  17.539  1.00 80.65 600 A 1 
ATOM 4676 O O   . ARG A 0 600 . -39.344  -4.813  17.669  1.00 80.65 600 A 1 
ATOM 4677 C CG  . ARG A 0 600 . -43.512  -3.413  17.705  1.00 80.65 600 A 1 
ATOM 4678 C CD  . ARG A 0 600 . -43.885  -2.113  18.416  1.00 80.65 600 A 1 
ATOM 4679 N NE  . ARG A 0 600 . -45.248  -2.188  18.957  1.00 80.65 600 A 1 
ATOM 4680 N NH1 . ARG A 0 600 . -45.238  -0.242  20.173  1.00 80.65 600 A 1 
ATOM 4681 N NH2 . ARG A 0 600 . -46.891  -1.724  20.422  1.00 80.65 600 A 1 
ATOM 4682 C CZ  . ARG A 0 600 . -45.788  -1.377  19.838  1.00 80.65 600 A 1 
ATOM 4683 N N   . TRP A 0 601 . -39.568  -4.886  15.426  1.00 87.15 601 A 1 
ATOM 4684 C CA  . TRP A 0 601 . -38.158  -4.994  15.092  1.00 87.15 601 A 1 
ATOM 4685 C C   . TRP A 0 601 . -37.725  -3.798  14.250  1.00 87.15 601 A 1 
ATOM 4686 C CB  . TRP A 0 601 . -37.933  -6.317  14.370  1.00 87.15 601 A 1 
ATOM 4687 O O   . TRP A 0 601 . -38.435  -3.404  13.316  1.00 87.15 601 A 1 
ATOM 4688 C CG  . TRP A 0 601 . -36.537  -6.546  13.900  1.00 87.15 601 A 1 
ATOM 4689 C CD1 . TRP A 0 601 . -35.514  -6.944  14.684  1.00 87.15 601 A 1 
ATOM 4690 C CD2 . TRP A 0 601 . -35.987  -6.415  12.555  1.00 87.15 601 A 1 
ATOM 4691 C CE2 . TRP A 0 601 . -34.649  -6.904  12.580  1.00 87.15 601 A 1 
ATOM 4692 C CE3 . TRP A 0 601 . -36.489  -5.969  11.312  1.00 87.15 601 A 1 
ATOM 4693 N NE1 . TRP A 0 601 . -34.390  -7.145  13.913  1.00 87.15 601 A 1 
ATOM 4694 C CH2 . TRP A 0 601 . -34.421  -6.623  10.185  1.00 87.15 601 A 1 
ATOM 4695 C CZ2 . TRP A 0 601 . -33.895  -7.065  11.412  1.00 87.15 601 A 1 
ATOM 4696 C CZ3 . TRP A 0 601 . -35.708  -6.053  10.141  1.00 87.15 601 A 1 
ATOM 4697 N N   . GLY A 0 602 . -36.572  -3.226  14.581  1.00 87.02 602 A 1 
ATOM 4698 C CA  . GLY A 0 602 . -36.043  -2.021  13.957  1.00 87.02 602 A 1 
ATOM 4699 C C   . GLY A 0 602 . -34.559  -2.130  13.629  1.00 87.02 602 A 1 
ATOM 4700 O O   . GLY A 0 602 . -33.796  -2.794  14.329  1.00 87.02 602 A 1 
ATOM 4701 N N   . LYS A 0 603 . -34.164  -1.438  12.555  1.00 86.33 603 A 1 
ATOM 4702 C CA  . LYS A 0 603 . -32.774  -1.100  12.246  1.00 86.33 603 A 1 
ATOM 4703 C C   . LYS A 0 603 . -32.686  0.363   11.846  1.00 86.33 603 A 1 
ATOM 4704 C CB  . LYS A 0 603 . -32.196  -1.982  11.134  1.00 86.33 603 A 1 
ATOM 4705 O O   . LYS A 0 603 . -33.439  0.785   10.964  1.00 86.33 603 A 1 
ATOM 4706 C CG  . LYS A 0 603 . -32.082  -3.440  11.579  1.00 86.33 603 A 1 
ATOM 4707 C CD  . LYS A 0 603 . -31.138  -4.209  10.654  1.00 86.33 603 A 1 
ATOM 4708 C CE  . LYS A 0 603 . -30.932  -5.590  11.269  1.00 86.33 603 A 1 
ATOM 4709 N NZ  . LYS A 0 603 . -29.566  -6.104  11.063  1.00 86.33 603 A 1 
ATOM 4710 N N   . SER A 0 604 . -31.765  1.106   12.444  1.00 82.44 604 A 1 
ATOM 4711 C CA  . SER A 0 604 . -31.520  2.516   12.130  1.00 82.44 604 A 1 
ATOM 4712 C C   . SER A 0 604 . -30.031  2.825   12.057  1.00 82.44 604 A 1 
ATOM 4713 C CB  . SER A 0 604 . -32.233  3.464   13.112  1.00 82.44 604 A 1 
ATOM 4714 O O   . SER A 0 604 . -29.235  2.247   12.787  1.00 82.44 604 A 1 
ATOM 4715 O OG  . SER A 0 604 . -32.338  2.944   14.422  1.00 82.44 604 A 1 
ATOM 4716 N N   . TYR A 0 605 . -29.696  3.749   11.158  1.00 80.22 605 A 1 
ATOM 4717 C CA  . TYR A 0 605 . -28.409  4.431   11.070  1.00 80.22 605 A 1 
ATOM 4718 C C   . TYR A 0 605 . -28.717  5.931   11.026  1.00 80.22 605 A 1 
ATOM 4719 C CB  . TYR A 0 605 . -27.657  4.029   9.787   1.00 80.22 605 A 1 
ATOM 4720 O O   . TYR A 0 605 . -29.564  6.309   10.206  1.00 80.22 605 A 1 
ATOM 4721 C CG  . TYR A 0 605 . -27.362  2.553   9.579   1.00 80.22 605 A 1 
ATOM 4722 C CD1 . TYR A 0 605 . -26.119  2.031   9.977   1.00 80.22 605 A 1 
ATOM 4723 C CD2 . TYR A 0 605 . -28.299  1.721   8.932   1.00 80.22 605 A 1 
ATOM 4724 C CE1 . TYR A 0 605 . -25.806  0.681   9.731   1.00 80.22 605 A 1 
ATOM 4725 C CE2 . TYR A 0 605 . -27.995  0.366   8.689   1.00 80.22 605 A 1 
ATOM 4726 O OH  . TYR A 0 605 . -26.477  -1.476  8.916   1.00 80.22 605 A 1 
ATOM 4727 C CZ  . TYR A 0 605 . -26.749  -0.156  9.095   1.00 80.22 605 A 1 
ATOM 4728 N N   . ASP A 0 606 . -28.072  6.779   11.834  1.00 75.89 606 A 1 
ATOM 4729 C CA  . ASP A 0 606 . -28.325  8.229   11.754  1.00 75.89 606 A 1 
ATOM 4730 C C   . ASP A 0 606 . -27.675  8.838   10.507  1.00 75.89 606 A 1 
ATOM 4731 C CB  . ASP A 0 606 . -27.875  8.969   13.023  1.00 75.89 606 A 1 
ATOM 4732 O O   . ASP A 0 606 . -28.316  9.595   9.767   1.00 75.89 606 A 1 
ATOM 4733 C CG  . ASP A 0 606 . -28.872  8.857   14.185  1.00 75.89 606 A 1 
ATOM 4734 O OD1 . ASP A 0 606 . -30.094  8.771   13.915  1.00 75.89 606 A 1 
ATOM 4735 O OD2 . ASP A 0 606 . -28.416  8.935   15.349  1.00 75.89 606 A 1 
ATOM 4736 N N   . PHE A 0 607 . -26.436  8.442   10.194  1.00 79.63 607 A 1 
ATOM 4737 C CA  . PHE A 0 607 . -25.887  8.629   8.852   1.00 79.63 607 A 1 
ATOM 4738 C C   . PHE A 0 607 . -25.027  7.462   8.382   1.00 79.63 607 A 1 
ATOM 4739 C CB  . PHE A 0 607 . -25.153  9.974   8.706   1.00 79.63 607 A 1 
ATOM 4740 O O   . PHE A 0 607 . -24.437  6.723   9.162   1.00 79.63 607 A 1 
ATOM 4741 C CG  . PHE A 0 607 . -23.791  10.131  9.367   1.00 79.63 607 A 1 
ATOM 4742 C CD1 . PHE A 0 607 . -23.629  11.112  10.360  1.00 79.63 607 A 1 
ATOM 4743 C CD2 . PHE A 0 607 . -22.659  9.411   8.921   1.00 79.63 607 A 1 
ATOM 4744 C CE1 . PHE A 0 607 . -22.354  11.390  10.870  1.00 79.63 607 A 1 
ATOM 4745 C CE2 . PHE A 0 607 . -21.395  9.635   9.492   1.00 79.63 607 A 1 
ATOM 4746 C CZ  . PHE A 0 607 . -21.241  10.636  10.463  1.00 79.63 607 A 1 
ATOM 4747 N N   . VAL A 0 608 . -24.890  7.361   7.058   1.00 85.27 608 A 1 
ATOM 4748 C CA  . VAL A 0 608 . -23.891  6.518   6.399   1.00 85.27 608 A 1 
ATOM 4749 C C   . VAL A 0 608 . -23.163  7.362   5.359   1.00 85.27 608 A 1 
ATOM 4750 C CB  . VAL A 0 608 . -24.532  5.269   5.763   1.00 85.27 608 A 1 
ATOM 4751 O O   . VAL A 0 608 . -23.784  7.904   4.445   1.00 85.27 608 A 1 
ATOM 4752 C CG1 . VAL A 0 608 . -23.473  4.383   5.092   1.00 85.27 608 A 1 
ATOM 4753 C CG2 . VAL A 0 608 . -25.267  4.414   6.805   1.00 85.27 608 A 1 
ATOM 4754 N N   . ASN A 0 609 . -21.843  7.455   5.484   1.00 88.07 609 A 1 
ATOM 4755 C CA  . ASN A 0 609 . -20.956  8.076   4.512   1.00 88.07 609 A 1 
ATOM 4756 C C   . ASN A 0 609 . -20.096  6.990   3.855   1.00 88.07 609 A 1 
ATOM 4757 C CB  . ASN A 0 609 . -20.118  9.145   5.228   1.00 88.07 609 A 1 
ATOM 4758 O O   . ASN A 0 609 . -19.367  6.272   4.538   1.00 88.07 609 A 1 
ATOM 4759 C CG  . ASN A 0 609 . -19.254  9.950   4.276   1.00 88.07 609 A 1 
ATOM 4760 N ND2 . ASN A 0 609 . -18.225  10.593  4.774   1.00 88.07 609 A 1 
ATOM 4761 O OD1 . ASN A 0 609 . -19.472  10.016  3.079   1.00 88.07 609 A 1 
ATOM 4762 N N   . ALA A 0 610 . -20.173  6.869   2.532   1.00 87.34 610 A 1 
ATOM 4763 C CA  . ALA A 0 610 . -19.413  5.894   1.759   1.00 87.34 610 A 1 
ATOM 4764 C C   . ALA A 0 610 . -18.624  6.618   0.666   1.00 87.34 610 A 1 
ATOM 4765 C CB  . ALA A 0 610 . -20.372  4.837   1.197   1.00 87.34 610 A 1 
ATOM 4766 O O   . ALA A 0 610 . -19.217  7.215   -0.231  1.00 87.34 610 A 1 
ATOM 4767 N N   . ASN A 0 611 . -17.294  6.556   0.743   1.00 91.30 611 A 1 
ATOM 4768 C CA  . ASN A 0 611 . -16.395  7.178   -0.225  1.00 91.30 611 A 1 
ATOM 4769 C C   . ASN A 0 611 . -15.554  6.116   -0.932  1.00 91.30 611 A 1 
ATOM 4770 C CB  . ASN A 0 611 . -15.526  8.260   0.438   1.00 91.30 611 A 1 
ATOM 4771 O O   . ASN A 0 611 . -15.116  5.134   -0.326  1.00 91.30 611 A 1 
ATOM 4772 C CG  . ASN A 0 611 . -16.372  9.329   1.098   1.00 91.30 611 A 1 
ATOM 4773 N ND2 . ASN A 0 611 . -16.561  9.256   2.392   1.00 91.30 611 A 1 
ATOM 4774 O OD1 . ASN A 0 611 . -16.918  10.207  0.456   1.00 91.30 611 A 1 
ATOM 4775 N N   . GLU A 0 612 . -15.318  6.349   -2.216  1.00 90.35 612 A 1 
ATOM 4776 C CA  . GLU A 0 612 . -14.514  5.526   -3.109  1.00 90.35 612 A 1 
ATOM 4777 C C   . GLU A 0 612 . -13.564  6.456   -3.859  1.00 90.35 612 A 1 
ATOM 4778 C CB  . GLU A 0 612 . -15.457  4.727   -4.023  1.00 90.35 612 A 1 
ATOM 4779 O O   . GLU A 0 612 . -13.990  7.465   -4.422  1.00 90.35 612 A 1 
ATOM 4780 C CG  . GLU A 0 612 . -14.778  3.883   -5.120  1.00 90.35 612 A 1 
ATOM 4781 C CD  . GLU A 0 612 . -15.718  2.798   -5.691  1.00 90.35 612 A 1 
ATOM 4782 O OE1 . GLU A 0 612 . -15.230  1.860   -6.359  1.00 90.35 612 A 1 
ATOM 4783 O OE2 . GLU A 0 612 . -16.870  2.642   -5.218  1.00 90.35 612 A 1 
ATOM 4784 N N   . TYR A 0 613 . -12.279  6.126   -3.814  1.00 89.39 613 A 1 
ATOM 4785 C CA  . TYR A 0 613 . -11.209  6.836   -4.495  1.00 89.39 613 A 1 
ATOM 4786 C C   . TYR A 0 613 . -10.489  5.838   -5.390  1.00 89.39 613 A 1 
ATOM 4787 C CB  . TYR A 0 613 . -10.243  7.467   -3.485  1.00 89.39 613 A 1 
ATOM 4788 O O   . TYR A 0 613 . -10.134  4.749   -4.938  1.00 89.39 613 A 1 
ATOM 4789 C CG  . TYR A 0 613 . -10.896  8.420   -2.503  1.00 89.39 613 A 1 
ATOM 4790 C CD1 . TYR A 0 613 . -11.075  9.773   -2.852  1.00 89.39 613 A 1 
ATOM 4791 C CD2 . TYR A 0 613 . -11.346  7.948   -1.254  1.00 89.39 613 A 1 
ATOM 4792 C CE1 . TYR A 0 613 . -11.707  10.656  -1.956  1.00 89.39 613 A 1 
ATOM 4793 C CE2 . TYR A 0 613 . -11.969  8.829   -0.350  1.00 89.39 613 A 1 
ATOM 4794 O OH  . TYR A 0 613 . -12.779  11.022  0.162   1.00 89.39 613 A 1 
ATOM 4795 C CZ  . TYR A 0 613 . -12.155  10.181  -0.704  1.00 89.39 613 A 1 
ATOM 4796 N N   . ASP A 0 614 . -10.290  6.235   -6.636  1.00 89.60 614 A 1 
ATOM 4797 C CA  . ASP A 0 614 . -9.648   5.461   -7.687  1.00 89.60 614 A 1 
ATOM 4798 C C   . ASP A 0 614 . -8.730   6.427   -8.439  1.00 89.60 614 A 1 
ATOM 4799 C CB  . ASP A 0 614 . -10.752  4.870   -8.582  1.00 89.60 614 A 1 
ATOM 4800 O O   . ASP A 0 614 . -9.179   7.502   -8.853  1.00 89.60 614 A 1 
ATOM 4801 C CG  . ASP A 0 614 . -10.266  3.814   -9.576  1.00 89.60 614 A 1 
ATOM 4802 O OD1 . ASP A 0 614 . -9.060   3.493   -9.554  1.00 89.60 614 A 1 
ATOM 4803 O OD2 . ASP A 0 614 . -11.151  3.260   -10.269 1.00 89.60 614 A 1 
ATOM 4804 N N   . ASP A 0 615 . -7.444   6.101   -8.518  1.00 90.48 615 A 1 
ATOM 4805 C CA  . ASP A 0 615 . -6.422   6.908   -9.178  1.00 90.48 615 A 1 
ATOM 4806 C C   . ASP A 0 615 . -5.432   5.992   -9.902  1.00 90.48 615 A 1 
ATOM 4807 C CB  . ASP A 0 615 . -5.712   7.813   -8.156  1.00 90.48 615 A 1 
ATOM 4808 O O   . ASP A 0 615 . -4.839   5.098   -9.295  1.00 90.48 615 A 1 
ATOM 4809 C CG  . ASP A 0 615 . -4.766   8.815   -8.829  1.00 90.48 615 A 1 
ATOM 4810 O OD1 . ASP A 0 615 . -5.200   9.488   -9.791  1.00 90.48 615 A 1 
ATOM 4811 O OD2 . ASP A 0 615 . -3.615   8.964   -8.367  1.00 90.48 615 A 1 
ATOM 4812 N N   . GLU A 0 616 . -5.249   6.233   -11.198 1.00 93.98 616 A 1 
ATOM 4813 C CA  . GLU A 0 616 . -4.297   5.530   -12.056 1.00 93.98 616 A 1 
ATOM 4814 C C   . GLU A 0 616 . -3.382   6.553   -12.725 1.00 93.98 616 A 1 
ATOM 4815 C CB  . GLU A 0 616 . -5.005   4.681   -13.125 1.00 93.98 616 A 1 
ATOM 4816 O O   . GLU A 0 616 . -3.833   7.440   -13.454 1.00 93.98 616 A 1 
ATOM 4817 C CG  . GLU A 0 616 . -5.635   3.403   -12.556 1.00 93.98 616 A 1 
ATOM 4818 C CD  . GLU A 0 616 . -6.222   2.471   -13.634 1.00 93.98 616 A 1 
ATOM 4819 O OE1 . GLU A 0 616 . -6.734   1.397   -13.239 1.00 93.98 616 A 1 
ATOM 4820 O OE2 . GLU A 0 616 . -6.126   2.777   -14.847 1.00 93.98 616 A 1 
ATOM 4821 N N   . GLN A 0 617 . -2.082   6.414   -12.489 1.00 93.23 617 A 1 
ATOM 4822 C CA  . GLN A 0 617 . -1.050   7.304   -12.999 1.00 93.23 617 A 1 
ATOM 4823 C C   . GLN A 0 617 . -0.016   6.498   -13.780 1.00 93.23 617 A 1 
ATOM 4824 C CB  . GLN A 0 617 . -0.409   8.087   -11.839 1.00 93.23 617 A 1 
ATOM 4825 O O   . GLN A 0 617 . 0.483    5.478   -13.311 1.00 93.23 617 A 1 
ATOM 4826 C CG  . GLN A 0 617 . -1.417   8.951   -11.057 1.00 93.23 617 A 1 
ATOM 4827 C CD  . GLN A 0 617 . -2.108   10.019  -11.903 1.00 93.23 617 A 1 
ATOM 4828 N NE2 . GLN A 0 617 . -3.275   10.475  -11.516 1.00 93.23 617 A 1 
ATOM 4829 O OE1 . GLN A 0 617 . -1.602   10.496  -12.914 1.00 93.23 617 A 1 
ATOM 4830 N N   . TYR A 0 618 . 0.335    6.981   -14.970 1.00 95.34 618 A 1 
ATOM 4831 C CA  . TYR A 0 618 . 1.428    6.450   -15.779 1.00 95.34 618 A 1 
ATOM 4832 C C   . TYR A 0 618 . 2.330    7.600   -16.214 1.00 95.34 618 A 1 
ATOM 4833 C CB  . TYR A 0 618 . 0.886    5.678   -16.988 1.00 95.34 618 A 1 
ATOM 4834 O O   . TYR A 0 618 . 1.870    8.564   -16.832 1.00 95.34 618 A 1 
ATOM 4835 C CG  . TYR A 0 618 . 1.967    5.211   -17.950 1.00 95.34 618 A 1 
ATOM 4836 C CD1 . TYR A 0 618 . 2.209    5.926   -19.140 1.00 95.34 618 A 1 
ATOM 4837 C CD2 . TYR A 0 618 . 2.754    4.084   -17.642 1.00 95.34 618 A 1 
ATOM 4838 C CE1 . TYR A 0 618 . 3.213    5.497   -20.033 1.00 95.34 618 A 1 
ATOM 4839 C CE2 . TYR A 0 618 . 3.761    3.654   -18.531 1.00 95.34 618 A 1 
ATOM 4840 O OH  . TYR A 0 618 . 4.943    3.948   -20.613 1.00 95.34 618 A 1 
ATOM 4841 C CZ  . TYR A 0 618 . 3.986    4.355   -19.734 1.00 95.34 618 A 1 
ATOM 4842 N N   . ALA A 0 619 . 3.619    7.480   -15.920 1.00 95.00 619 A 1 
ATOM 4843 C CA  . ALA A 0 619 . 4.637    8.423   -16.342 1.00 95.00 619 A 1 
ATOM 4844 C C   . ALA A 0 619 . 5.751    7.678   -17.072 1.00 95.00 619 A 1 
ATOM 4845 C CB  . ALA A 0 619 . 5.148    9.197   -15.122 1.00 95.00 619 A 1 
ATOM 4846 O O   . ALA A 0 619 . 6.244    6.653   -16.609 1.00 95.00 619 A 1 
ATOM 4847 N N   . ARG A 0 620 . 6.184    8.223   -18.210 1.00 95.63 620 A 1 
ATOM 4848 C CA  . ARG A 0 620 . 7.367    7.744   -18.920 1.00 95.63 620 A 1 
ATOM 4849 C C   . ARG A 0 620 . 8.152    8.915   -19.485 1.00 95.63 620 A 1 
ATOM 4850 C CB  . ARG A 0 620 . 6.966    6.714   -19.984 1.00 95.63 620 A 1 
ATOM 4851 O O   . ARG A 0 620 . 7.598    9.770   -20.176 1.00 95.63 620 A 1 
ATOM 4852 C CG  . ARG A 0 620 . 8.187    6.196   -20.755 1.00 95.63 620 A 1 
ATOM 4853 C CD  . ARG A 0 620 . 7.781    5.111   -21.752 1.00 95.63 620 A 1 
ATOM 4854 N NE  . ARG A 0 620 . 8.869    4.869   -22.719 1.00 95.63 620 A 1 
ATOM 4855 N NH1 . ARG A 0 620 . 7.570    4.130   -24.452 1.00 95.63 620 A 1 
ATOM 4856 N NH2 . ARG A 0 620 . 9.785    4.305   -24.722 1.00 95.63 620 A 1 
ATOM 4857 C CZ  . ARG A 0 620 . 8.737    4.438   -23.958 1.00 95.63 620 A 1 
ATOM 4858 N N   . LYS A 0 621 . 9.453    8.909   -19.231 1.00 96.43 621 A 1 
ATOM 4859 C CA  . LYS A 0 621 . 10.446   9.824   -19.784 1.00 96.43 621 A 1 
ATOM 4860 C C   . LYS A 0 621 . 11.495   9.003   -20.531 1.00 96.43 621 A 1 
ATOM 4861 C CB  . LYS A 0 621 . 11.037   10.634  -18.625 1.00 96.43 621 A 1 
ATOM 4862 O O   . LYS A 0 621 . 11.851   7.908   -20.108 1.00 96.43 621 A 1 
ATOM 4863 C CG  . LYS A 0 621 . 11.918   11.803  -19.083 1.00 96.43 621 A 1 
ATOM 4864 C CD  . LYS A 0 621 . 12.582   12.431  -17.854 1.00 96.43 621 A 1 
ATOM 4865 C CE  . LYS A 0 621 . 13.499   13.587  -18.255 1.00 96.43 621 A 1 
ATOM 4866 N NZ  . LYS A 0 621 . 14.453   13.892  -17.160 1.00 96.43 621 A 1 
ATOM 4867 N N   . VAL A 0 622 . 11.965   9.537   -21.651 1.00 96.81 622 A 1 
ATOM 4868 C CA  . VAL A 0 622 . 13.074   8.981   -22.433 1.00 96.81 622 A 1 
ATOM 4869 C C   . VAL A 0 622 . 14.029   10.126  -22.757 1.00 96.81 622 A 1 
ATOM 4870 C CB  . VAL A 0 622 . 12.585   8.278   -23.716 1.00 96.81 622 A 1 
ATOM 4871 O O   . VAL A 0 622 . 13.570   11.223  -23.087 1.00 96.81 622 A 1 
ATOM 4872 C CG1 . VAL A 0 622 . 13.742   7.636   -24.492 1.00 96.81 622 A 1 
ATOM 4873 C CG2 . VAL A 0 622 . 11.562   7.170   -23.412 1.00 96.81 622 A 1 
ATOM 4874 N N   . ARG A 0 623 . 15.327   9.870   -22.637 1.00 93.30 623 A 1 
ATOM 4875 C CA  . ARG A 0 623 . 16.438   10.651  -23.192 1.00 93.30 623 A 1 
ATOM 4876 C C   . ARG A 0 623 . 17.316   9.696   -23.999 1.00 93.30 623 A 1 
ATOM 4877 C CB  . ARG A 0 623 . 17.236   11.315  -22.068 1.00 93.30 623 A 1 
ATOM 4878 O O   . ARG A 0 623 . 17.336   8.511   -23.674 1.00 93.30 623 A 1 
ATOM 4879 C CG  . ARG A 0 623 . 16.533   12.596  -21.608 1.00 93.30 623 A 1 
ATOM 4880 C CD  . ARG A 0 623 . 17.177   13.128  -20.330 1.00 93.30 623 A 1 
ATOM 4881 N NE  . ARG A 0 623 . 16.642   12.440  -19.136 1.00 93.30 623 A 1 
ATOM 4882 N NH1 . ARG A 0 623 . 18.569   12.451  -17.879 1.00 93.30 623 A 1 
ATOM 4883 N NH2 . ARG A 0 623 . 16.664   11.786  -16.972 1.00 93.30 623 A 1 
ATOM 4884 C CZ  . ARG A 0 623 . 17.304   12.217  -18.020 1.00 93.30 623 A 1 
ATOM 4885 N N   . ALA A 0 624 . 17.866   10.199  -25.091 1.00 91.61 624 A 1 
ATOM 4886 C CA  . ALA A 0 624 . 18.714   9.459   -26.009 1.00 91.61 624 A 1 
ATOM 4887 C C   . ALA A 0 624 . 19.481   10.471  -26.870 1.00 91.61 624 A 1 
ATOM 4888 C CB  . ALA A 0 624 . 17.863   8.528   -26.885 1.00 91.61 624 A 1 
ATOM 4889 O O   . ALA A 0 624 . 18.839   11.254  -27.589 1.00 91.61 624 A 1 
ATOM 4890 N N   . ASP A 0 625 . 20.801   10.402  -26.799 1.00 89.32 625 A 1 
ATOM 4891 C CA  . ASP A 0 625 . 21.777   11.132  -27.601 1.00 89.32 625 A 1 
ATOM 4892 C C   . ASP A 0 625 . 22.510   10.167  -28.572 1.00 89.32 625 A 1 
ATOM 4893 C CB  . ASP A 0 625 . 22.800   11.857  -26.701 1.00 89.32 625 A 1 
ATOM 4894 O O   . ASP A 0 625 . 22.352   8.945   -28.520 1.00 89.32 625 A 1 
ATOM 4895 C CG  . ASP A 0 625 . 22.307   12.630  -25.464 1.00 89.32 625 A 1 
ATOM 4896 O OD1 . ASP A 0 625 . 21.125   13.065  -25.399 1.00 89.32 625 A 1 
ATOM 4897 O OD2 . ASP A 0 625 . 23.165   12.904  -24.599 1.00 89.32 625 A 1 
ATOM 4898 N N   . ASP A 0 626 . 23.269   10.724  -29.516 1.00 88.98 626 A 1 
ATOM 4899 C CA  . ASP A 0 626 . 24.180   10.024  -30.446 1.00 88.98 626 A 1 
ATOM 4900 C C   . ASP A 0 626 . 25.115   11.110  -30.997 1.00 88.98 626 A 1 
ATOM 4901 C CB  . ASP A 0 626 . 23.378   9.300   -31.563 1.00 88.98 626 A 1 
ATOM 4902 O O   . ASP A 0 626 . 24.942   11.563  -32.138 1.00 88.98 626 A 1 
ATOM 4903 C CG  . ASP A 0 626 . 24.135   8.435   -32.605 1.00 88.98 626 A 1 
ATOM 4904 O OD1 . ASP A 0 626 . 25.373   8.444   -32.797 1.00 88.98 626 A 1 
ATOM 4905 O OD2 . ASP A 0 626 . 23.443   7.661   -33.317 1.00 88.98 626 A 1 
ATOM 4906 N N   . ASP A 0 627 . 25.999   11.644  -30.147 1.00 86.31 627 A 1 
ATOM 4907 C CA  . ASP A 0 627 . 26.963   12.651  -30.575 1.00 86.31 627 A 1 
ATOM 4908 C C   . ASP A 0 627 . 28.145   11.957  -31.269 1.00 86.31 627 A 1 
ATOM 4909 C CB  . ASP A 0 627 . 27.380   13.641  -29.458 1.00 86.31 627 A 1 
ATOM 4910 O O   . ASP A 0 627 . 28.608   10.870  -30.922 1.00 86.31 627 A 1 
ATOM 4911 C CG  . ASP A 0 627 . 26.317   14.689  -29.067 1.00 86.31 627 A 1 
ATOM 4912 O OD1 . ASP A 0 627 . 25.450   15.012  -29.921 1.00 86.31 627 A 1 
ATOM 4913 O OD2 . ASP A 0 627 . 26.463   15.343  -28.007 1.00 86.31 627 A 1 
ATOM 4914 N N   . GLN A 0 628 . 28.618   12.586  -32.344 1.00 82.71 628 A 1 
ATOM 4915 C CA  . GLN A 0 628 . 29.725   12.096  -33.161 1.00 82.71 628 A 1 
ATOM 4916 C C   . GLN A 0 628 . 30.715   13.230  -33.347 1.00 82.71 628 A 1 
ATOM 4917 C CB  . GLN A 0 628 . 29.221   11.568  -34.513 1.00 82.71 628 A 1 
ATOM 4918 O O   . GLN A 0 628 . 30.354   14.306  -33.837 1.00 82.71 628 A 1 
ATOM 4919 C CG  . GLN A 0 628 . 28.411   10.284  -34.321 1.00 82.71 628 A 1 
ATOM 4920 C CD  . GLN A 0 628 . 27.809   9.715   -35.597 1.00 82.71 628 A 1 
ATOM 4921 N NE2 . GLN A 0 628 . 26.908   8.774   -35.440 1.00 82.71 628 A 1 
ATOM 4922 O OE1 . GLN A 0 628 . 28.094   10.081  -36.733 1.00 82.71 628 A 1 
ATOM 4923 N N   . TRP A 0 629 . 31.967   12.987  -32.979 1.00 73.46 629 A 1 
ATOM 4924 C CA  . TRP A 0 629 . 33.015   13.997  -32.982 1.00 73.46 629 A 1 
ATOM 4925 C C   . TRP A 0 629 . 34.295   13.466  -33.623 1.00 73.46 629 A 1 
ATOM 4926 C CB  . TRP A 0 629 . 33.222   14.524  -31.556 1.00 73.46 629 A 1 
ATOM 4927 O O   . TRP A 0 629 . 34.561   12.268  -33.633 1.00 73.46 629 A 1 
ATOM 4928 C CG  . TRP A 0 629 . 33.680   13.524  -30.540 1.00 73.46 629 A 1 
ATOM 4929 C CD1 . TRP A 0 629 . 32.881   12.768  -29.749 1.00 73.46 629 A 1 
ATOM 4930 C CD2 . TRP A 0 629 . 35.051   13.166  -30.181 1.00 73.46 629 A 1 
ATOM 4931 C CE2 . TRP A 0 629 . 35.005   12.183  -29.148 1.00 73.46 629 A 1 
ATOM 4932 C CE3 . TRP A 0 629 . 36.329   13.576  -30.627 1.00 73.46 629 A 1 
ATOM 4933 N NE1 . TRP A 0 629 . 33.658   11.981  -28.923 1.00 73.46 629 A 1 
ATOM 4934 C CH2 . TRP A 0 629 . 37.423   12.049  -29.066 1.00 73.46 629 A 1 
ATOM 4935 C CZ2 . TRP A 0 629 . 36.167   11.627  -28.593 1.00 73.46 629 A 1 
ATOM 4936 C CZ3 . TRP A 0 629 . 37.501   13.024  -30.077 1.00 73.46 629 A 1 
ATOM 4937 N N   . ALA A 0 630 . 35.069   14.376  -34.207 1.00 75.11 630 A 1 
ATOM 4938 C CA  . ALA A 0 630 . 36.385   14.103  -34.764 1.00 75.11 630 A 1 
ATOM 4939 C C   . ALA A 0 630 . 37.290   15.313  -34.513 1.00 75.11 630 A 1 
ATOM 4940 C CB  . ALA A 0 630 . 36.270   13.801  -36.265 1.00 75.11 630 A 1 
ATOM 4941 O O   . ALA A 0 630 . 36.824   16.451  -34.638 1.00 75.11 630 A 1 
ATOM 4942 N N   . GLU A 0 631 . 38.558   15.072  -34.194 1.00 72.05 631 A 1 
ATOM 4943 C CA  . GLU A 0 631 . 39.596   16.099  -34.070 1.00 72.05 631 A 1 
ATOM 4944 C C   . GLU A 0 631 . 40.793   15.746  -34.965 1.00 72.05 631 A 1 
ATOM 4945 C CB  . GLU A 0 631 . 40.040   16.288  -32.602 1.00 72.05 631 A 1 
ATOM 4946 O O   . GLU A 0 631 . 41.214   14.593  -34.985 1.00 72.05 631 A 1 
ATOM 4947 C CG  . GLU A 0 631 . 38.907   16.753  -31.662 1.00 72.05 631 A 1 
ATOM 4948 C CD  . GLU A 0 631 . 39.395   17.420  -30.355 1.00 72.05 631 A 1 
ATOM 4949 O OE1 . GLU A 0 631 . 38.601   18.200  -29.772 1.00 72.05 631 A 1 
ATOM 4950 O OE2 . GLU A 0 631 . 40.575   17.253  -29.966 1.00 72.05 631 A 1 
ATOM 4951 N N   . ASP A 0 632 . 41.330   16.739  -35.685 1.00 71.95 632 A 1 
ATOM 4952 C CA  . ASP A 0 632 . 42.528   16.641  -36.529 1.00 71.95 632 A 1 
ATOM 4953 C C   . ASP A 0 632 . 43.630   17.610  -36.043 1.00 71.95 632 A 1 
ATOM 4954 C CB  . ASP A 0 632 . 42.153   16.845  -38.020 1.00 71.95 632 A 1 
ATOM 4955 O O   . ASP A 0 632 . 43.435   18.831  -35.997 1.00 71.95 632 A 1 
ATOM 4956 C CG  . ASP A 0 632 . 41.516   18.196  -38.432 1.00 71.95 632 A 1 
ATOM 4957 O OD1 . ASP A 0 632 . 40.715   18.782  -37.660 1.00 71.95 632 A 1 
ATOM 4958 O OD2 . ASP A 0 632 . 41.751   18.638  -39.589 1.00 71.95 632 A 1 
ATOM 4959 N N   . TRP A 0 633 . 44.806   17.092  -35.654 1.00 60.25 633 A 1 
ATOM 4960 C CA  . TRP A 0 633 . 45.896   17.889  -35.056 1.00 60.25 633 A 1 
ATOM 4961 C C   . TRP A 0 633 . 47.270   17.713  -35.727 1.00 60.25 633 A 1 
ATOM 4962 C CB  . TRP A 0 633 . 45.937   17.711  -33.527 1.00 60.25 633 A 1 
ATOM 4963 O O   . TRP A 0 633 . 48.147   16.970  -35.289 1.00 60.25 633 A 1 
ATOM 4964 C CG  . TRP A 0 633 . 45.310   18.840  -32.764 1.00 60.25 633 A 1 
ATOM 4965 C CD1 . TRP A 0 633 . 44.074   18.819  -32.223 1.00 60.25 633 A 1 
ATOM 4966 C CD2 . TRP A 0 633 . 45.850   20.169  -32.476 1.00 60.25 633 A 1 
ATOM 4967 C CE2 . TRP A 0 633 . 44.875   20.902  -31.733 1.00 60.25 633 A 1 
ATOM 4968 C CE3 . TRP A 0 633 . 47.063   20.832  -32.775 1.00 60.25 633 A 1 
ATOM 4969 N NE1 . TRP A 0 633 . 43.813   20.026  -31.605 1.00 60.25 633 A 1 
ATOM 4970 C CH2 . TRP A 0 633 . 46.322   22.848  -31.608 1.00 60.25 633 A 1 
ATOM 4971 C CZ2 . TRP A 0 633 . 45.100   22.220  -31.299 1.00 60.25 633 A 1 
ATOM 4972 C CZ3 . TRP A 0 633 . 47.300   22.154  -32.346 1.00 60.25 633 A 1 
ATOM 4973 N N   . ASP A 0 634 . 47.509   18.545  -36.740 1.00 70.03 634 A 1 
ATOM 4974 C CA  . ASP A 0 634 . 48.786   18.697  -37.452 1.00 70.03 634 A 1 
ATOM 4975 C C   . ASP A 0 634 . 49.850   19.505  -36.661 1.00 70.03 634 A 1 
ATOM 4976 C CB  . ASP A 0 634 . 48.502   19.457  -38.762 1.00 70.03 634 A 1 
ATOM 4977 O O   . ASP A 0 634 . 49.685   20.708  -36.410 1.00 70.03 634 A 1 
ATOM 4978 C CG  . ASP A 0 634 . 48.240   18.617  -40.014 1.00 70.03 634 A 1 
ATOM 4979 O OD1 . ASP A 0 634 . 49.007   17.656  -40.231 1.00 70.03 634 A 1 
ATOM 4980 O OD2 . ASP A 0 634 . 47.566   19.164  -40.918 1.00 70.03 634 A 1 
ATOM 4981 N N   . VAL A 0 635 . 51.033   18.927  -36.390 1.00 60.78 635 A 1 
ATOM 4982 C CA  . VAL A 0 635 . 52.206   19.668  -35.866 1.00 60.78 635 A 1 
ATOM 4983 C C   . VAL A 0 635 . 53.434   19.533  -36.773 1.00 60.78 635 A 1 
ATOM 4984 C CB  . VAL A 0 635 . 52.535   19.299  -34.404 1.00 60.78 635 A 1 
ATOM 4985 O O   . VAL A 0 635 . 54.245   18.617  -36.645 1.00 60.78 635 A 1 
ATOM 4986 C CG1 . VAL A 0 635 . 53.688   20.171  -33.862 1.00 60.78 635 A 1 
ATOM 4987 C CG2 . VAL A 0 635 . 51.337   19.535  -33.475 1.00 60.78 635 A 1 
ATOM 4988 N N   . TYR A 0 636 . 53.664   20.536  -37.630 1.00 56.31 636 A 1 
ATOM 4989 C CA  . TYR A 0 636 . 54.854   20.608  -38.493 1.00 56.31 636 A 1 
ATOM 4990 C C   . TYR A 0 636 . 55.949   21.527  -37.945 1.00 56.31 636 A 1 
ATOM 4991 C CB  . TYR A 0 636 . 54.473   21.048  -39.909 1.00 56.31 636 A 1 
ATOM 4992 O O   . TYR A 0 636 . 55.782   22.746  -37.859 1.00 56.31 636 A 1 
ATOM 4993 C CG  . TYR A 0 636 . 53.542   20.083  -40.598 1.00 56.31 636 A 1 
ATOM 4994 C CD1 . TYR A 0 636 . 54.041   18.881  -41.145 1.00 56.31 636 A 1 
ATOM 4995 C CD2 . TYR A 0 636 . 52.165   20.360  -40.631 1.00 56.31 636 A 1 
ATOM 4996 C CE1 . TYR A 0 636 . 53.144   17.941  -41.693 1.00 56.31 636 A 1 
ATOM 4997 C CE2 . TYR A 0 636 . 51.281   19.421  -41.182 1.00 56.31 636 A 1 
ATOM 4998 O OH  . TYR A 0 636 . 50.893   17.245  -42.108 1.00 56.31 636 A 1 
ATOM 4999 C CZ  . TYR A 0 636 . 51.756   18.188  -41.666 1.00 56.31 636 A 1 
ATOM 5000 N N   . SER A 0 637 . 57.141   20.971  -37.707 1.00 53.33 637 A 1 
ATOM 5001 C CA  . SER A 0 637 . 58.352   21.747  -37.415 1.00 53.33 637 A 1 
ATOM 5002 C C   . SER A 0 637 . 59.246   21.833  -38.660 1.00 53.33 637 A 1 
ATOM 5003 C CB  . SER A 0 637 . 59.036   21.214  -36.140 1.00 53.33 637 A 1 
ATOM 5004 O O   . SER A 0 637 . 59.858   20.853  -39.092 1.00 53.33 637 A 1 
ATOM 5005 O OG  . SER A 0 637 . 60.427   20.974  -36.269 1.00 53.33 637 A 1 
ATOM 5006 N N   . LYS A 0 638 . 59.342   23.036  -39.243 1.00 49.34 638 A 1 
ATOM 5007 C CA  . LYS A 0 638 . 60.373   23.368  -40.236 1.00 49.34 638 A 1 
ATOM 5008 C C   . LYS A 0 638 . 61.602   23.921  -39.526 1.00 49.34 638 A 1 
ATOM 5009 C CB  . LYS A 0 638 . 59.865   24.377  -41.274 1.00 49.34 638 A 1 
ATOM 5010 O O   . LYS A 0 638 . 61.541   24.977  -38.901 1.00 49.34 638 A 1 
ATOM 5011 C CG  . LYS A 0 638 . 58.928   23.731  -42.299 1.00 49.34 638 A 1 
ATOM 5012 C CD  . LYS A 0 638 . 58.579   24.762  -43.373 1.00 49.34 638 A 1 
ATOM 5013 C CE  . LYS A 0 638 . 57.678   24.134  -44.434 1.00 49.34 638 A 1 
ATOM 5014 N NZ  . LYS A 0 638 . 57.388   25.117  -45.500 1.00 49.34 638 A 1 
ATOM 5015 N N   . LYS A 0 639 . 62.732   23.231  -39.664 1.00 49.62 639 A 1 
ATOM 5016 C CA  . LYS A 0 639 . 64.049   23.772  -39.314 1.00 49.62 639 A 1 
ATOM 5017 C C   . LYS A 0 639 . 64.590   24.503  -40.541 1.00 49.62 639 A 1 
ATOM 5018 C CB  . LYS A 0 639 . 64.972   22.631  -38.848 1.00 49.62 639 A 1 
ATOM 5019 O O   . LYS A 0 639 . 65.041   23.853  -41.479 1.00 49.62 639 A 1 
ATOM 5020 C CG  . LYS A 0 639 . 64.546   22.069  -37.479 1.00 49.62 639 A 1 
ATOM 5021 C CD  . LYS A 0 639 . 65.197   20.707  -37.191 1.00 49.62 639 A 1 
ATOM 5022 C CE  . LYS A 0 639 . 64.625   20.111  -35.892 1.00 49.62 639 A 1 
ATOM 5023 N NZ  . LYS A 0 639 . 64.459   18.631  -35.972 1.00 49.62 639 A 1 
ATOM 5024 N N   . ASP A 0 640 . 64.534   25.834  -40.539 1.00 39.60 640 A 1 
ATOM 5025 C CA  . ASP A 0 640 . 65.115   26.642  -41.617 1.00 39.60 640 A 1 
ATOM 5026 C C   . ASP A 0 640 . 66.609   26.306  -41.785 1.00 39.60 640 A 1 
ATOM 5027 C CB  . ASP A 0 640 . 64.924   28.146  -41.352 1.00 39.60 640 A 1 
ATOM 5028 O O   . ASP A 0 640 . 67.397   26.389  -40.837 1.00 39.60 640 A 1 
ATOM 5029 C CG  . ASP A 0 640 . 63.466   28.616  -41.440 1.00 39.60 640 A 1 
ATOM 5030 O OD1 . ASP A 0 640 . 62.720   28.071  -42.286 1.00 39.60 640 A 1 
ATOM 5031 O OD2 . ASP A 0 640 . 63.115   29.524  -40.655 1.00 39.60 640 A 1 
ATOM 5032 N N   . ALA A 0 641 . 67.014   25.924  -42.999 1.00 47.90 641 A 1 
ATOM 5033 C CA  . ALA A 0 641 . 68.354   25.403  -43.297 1.00 47.90 641 A 1 
ATOM 5034 C C   . ALA A 0 641 . 69.484   26.464  -43.270 1.00 47.90 641 A 1 
ATOM 5035 C CB  . ALA A 0 641 . 68.280   24.645  -44.629 1.00 47.90 641 A 1 
ATOM 5036 O O   . ALA A 0 641 . 70.646   26.161  -43.558 1.00 47.90 641 A 1 
ATOM 5037 N N   . ASP A 0 642 . 69.181   27.702  -42.873 1.00 40.11 642 A 1 
ATOM 5038 C CA  . ASP A 0 642 . 70.036   28.893  -42.999 1.00 40.11 642 A 1 
ATOM 5039 C C   . ASP A 0 642 . 71.247   28.950  -42.038 1.00 40.11 642 A 1 
ATOM 5040 C CB  . ASP A 0 642 . 69.147   30.152  -42.904 1.00 40.11 642 A 1 
ATOM 5041 O O   . ASP A 0 642 . 71.966   29.951  -41.980 1.00 40.11 642 A 1 
ATOM 5042 C CG  . ASP A 0 642 . 68.444   30.526  -44.218 1.00 40.11 642 A 1 
ATOM 5043 O OD1 . ASP A 0 642 . 68.711   29.871  -45.251 1.00 40.11 642 A 1 
ATOM 5044 O OD2 . ASP A 0 642 . 67.700   31.530  -44.190 1.00 40.11 642 A 1 
ATOM 5045 N N   . VAL A 0 643 . 71.540   27.874  -41.296 1.00 36.97 643 A 1 
ATOM 5046 C CA  . VAL A 0 643 . 72.690   27.796  -40.365 1.00 36.97 643 A 1 
ATOM 5047 C C   . VAL A 0 643 . 73.791   26.830  -40.847 1.00 36.97 643 A 1 
ATOM 5048 C CB  . VAL A 0 643 . 72.239   27.596  -38.895 1.00 36.97 643 A 1 
ATOM 5049 O O   . VAL A 0 643 . 74.759   26.569  -40.128 1.00 36.97 643 A 1 
ATOM 5050 C CG1 . VAL A 0 643 . 73.314   28.048  -37.885 1.00 36.97 643 A 1 
ATOM 5051 C CG2 . VAL A 0 643 . 70.994   28.433  -38.554 1.00 36.97 643 A 1 
ATOM 5052 N N   . TYR A 0 644 . 73.737   26.360  -42.100 1.00 37.41 644 A 1 
ATOM 5053 C CA  . TYR A 0 644 . 74.716   25.427  -42.695 1.00 37.41 644 A 1 
ATOM 5054 C C   . TYR A 0 644 . 76.104   26.046  -43.025 1.00 37.41 644 A 1 
ATOM 5055 C CB  . TYR A 0 644 . 74.072   24.667  -43.872 1.00 37.41 644 A 1 
ATOM 5056 O O   . TYR A 0 644 . 76.746   25.710  -44.018 1.00 37.41 644 A 1 
ATOM 5057 C CG  . TYR A 0 644 . 74.393   23.183  -43.855 1.00 37.41 644 A 1 
ATOM 5058 C CD1 . TYR A 0 644 . 75.600   22.699  -44.399 1.00 37.41 644 A 1 
ATOM 5059 C CD2 . TYR A 0 644 . 73.485   22.287  -43.258 1.00 37.41 644 A 1 
ATOM 5060 C CE1 . TYR A 0 644 . 75.900   21.322  -44.343 1.00 37.41 644 A 1 
ATOM 5061 C CE2 . TYR A 0 644 . 73.782   20.913  -43.197 1.00 37.41 644 A 1 
ATOM 5062 O OH  . TYR A 0 644 . 75.268   19.101  -43.675 1.00 37.41 644 A 1 
ATOM 5063 C CZ  . TYR A 0 644 . 74.988   20.428  -43.739 1.00 37.41 644 A 1 
ATOM 5064 N N   . GLY A 0 645 . 76.594   26.973  -42.191 1.00 35.48 645 A 1 
ATOM 5065 C CA  . GLY A 0 645 . 77.815   27.760  -42.430 1.00 35.48 645 A 1 
ATOM 5066 C C   . GLY A 0 645 . 78.880   27.743  -41.324 1.00 35.48 645 A 1 
ATOM 5067 O O   . GLY A 0 645 . 79.882   28.442  -41.461 1.00 35.48 645 A 1 
ATOM 5068 N N   . LYS A 0 646 . 78.694   27.011  -40.211 1.00 36.41 646 A 1 
ATOM 5069 C CA  . LYS A 0 646 . 79.615   27.059  -39.043 1.00 36.41 646 A 1 
ATOM 5070 C C   . LYS A 0 646 . 80.079   25.705  -38.479 1.00 36.41 646 A 1 
ATOM 5071 C CB  . LYS A 0 646 . 79.061   28.016  -37.965 1.00 36.41 646 A 1 
ATOM 5072 O O   . LYS A 0 646 . 80.607   25.650  -37.371 1.00 36.41 646 A 1 
ATOM 5073 C CG  . LYS A 0 646 . 79.267   29.484  -38.373 1.00 36.41 646 A 1 
ATOM 5074 C CD  . LYS A 0 646 . 78.836   30.442  -37.260 1.00 36.41 646 A 1 
ATOM 5075 C CE  . LYS A 0 646 . 79.110   31.885  -37.696 1.00 36.41 646 A 1 
ATOM 5076 N NZ  . LYS A 0 646 . 78.549   32.857  -36.726 1.00 36.41 646 A 1
[truncated: 26,491 more chars]
