# Supplementary material for: Self-assembling proteins compose the chemically resistant shell biomaterial of planktonic tintinnid ciliates
Source: Nat Commun. 2026 Jun 13;17:7507. doi: 10.1038/s41467-026-74402-4 (PMC13408134; doi:10.1038/s41467-026-74402-4)
Supplement: Supplementary file 6 — Supplementary Data 16 [file 41467_2026_74402_MOESM6_ESM.zip › AF2_structure_models/Tara_Unigene_8.cif]

data_0
#
_entry.id   0
#
_struct_asym.id          A
_struct_asym.entity_id   0
#
_entity_poly.entity_id        0
_entity_poly.type             polypeptide(L)
_entity_poly.pdbx_strand_id   A
#
_entity.id     0
_entity.type   polymer
#
loop_
_entity_poly_seq.entity_id
_entity_poly_seq.num
_entity_poly_seq.mon_id
0 1   MET 
0 2   LYS 
0 3   SER 
0 4   PHE 
0 5   ALA 
0 6   PHE 
0 7   ALA 
0 8   ALA 
0 9   ALA 
0 10  LEU 
0 11  VAL 
0 12  ALA 
0 13  VAL 
0 14  CYS 
0 15  ASN 
0 16  ALA 
0 17  VAL 
0 18  ASP 
0 19  ILE 
0 20  GLU 
0 21  SER 
0 22  PHE 
0 23  GLY 
0 24  TYR 
0 25  GLY 
0 26  LYS 
0 27  HIS 
0 28  ALA 
0 29  HIS 
0 30  THR 
0 31  VAL 
0 32  ASN 
0 33  LYS 
0 34  THR 
0 35  THR 
0 36  VAL 
0 37  LYS 
0 38  HIS 
0 39  SER 
0 40  LYS 
0 41  PRO 
0 42  GLU 
0 43  ILE 
0 44  LYS 
0 45  GLN 
0 46  GLY 
0 47  ALA 
0 48  SER 
0 49  GLN 
0 50  ALA 
0 51  TYR 
0 52  GLY 
0 53  ALA 
0 54  ASP 
0 55  TYR 
0 56  GLN 
0 57  LYS 
0 58  ALA 
0 59  SER 
0 60  ALA 
0 61  SER 
0 62  ASP 
0 63  TRP 
0 64  ASP 
0 65  ALA 
0 66  TRP 
0 67  GLY 
0 68  ARG 
0 69  ASP 
0 70  GLN 
0 71  ASP 
0 72  LEU 
0 73  SER 
0 74  ILE 
0 75  SER 
0 76  GLU 
0 77  SER 
0 78  TYR 
0 79  GLY 
0 80  LYS 
0 81  THR 
0 82  ASN 
0 83  ALA 
0 84  LYS 
0 85  SER 
0 86  TYR 
0 87  ALA 
0 88  ALA 
0 89  GLU 
0 90  SER 
0 91  TYR 
0 92  ASP 
0 93  GLU 
0 94  TRP 
0 95  ASP 
0 96  ASN 
0 97  GLN 
0 98  ASP 
0 99  ASN 
0 100 ASP 
0 101 LYS 
0 102 TRP 
0 103 GLY 
0 104 ALA 
0 105 GLN 
0 106 ALA 
0 107 TRP 
0 108 GLY 
0 109 LYS 
0 110 ASP 
0 111 ARG 
0 112 ASP 
0 113 VAL 
0 114 TYR 
0 115 GLY 
0 116 ALA 
0 117 SER 
0 118 SER 
0 119 TYR 
0 120 GLY 
0 121 LYS 
0 122 ALA 
0 123 ALA 
0 124 SER 
0 125 ALA 
0 126 ALA 
0 127 ASN 
0 128 ALA 
0 129 GLY 
0 130 ARG 
0 131 TYR 
0 132 GLY 
0 133 TYR 
0 134 GLY 
0 135 GLY 
0 136 SER 
0 137 GLY 
0 138 LYS 
0 139 GLY 
0 140 GLY 
0 141 LEU 
0 142 GLY 
0 143 GLY 
0 144 TYR 
0 145 GLY 
0 146 GLY 
0 147 GLY 
0 148 HIS 
0 149 GLY 
0 150 LYS 
0 151 GLY 
0 152 ALA 
0 153 ALA 
0 154 GLY 
0 155 GLY 
0 156 GLN 
0 157 ALA 
0 158 ALA 
0 159 GLN 
0 160 SER 
0 161 TRP 
0 162 LYS 
0 163 GLY 
0 164 ALA 
0 165 SER 
0 166 ALA 
0 167 GLN 
0 168 HIS 
0 169 GLY 
0 170 ALA 
0 171 ALA 
0 172 LYS 
0 173 GLY 
0 174 GLY 
0 175 TYR 
0 176 ASP 
0 177 ASN 
0 178 ASP 
0 179 VAL 
0 180 TRP 
0 181 ALA 
0 182 LYS 
0 183 GLN 
0 184 ALA 
0 185 TYR 
0 186 GLY 
0 187 SER 
0 188 ASP 
0 189 PHE 
0 190 ASP 
0 191 SER 
0 192 ARG 
0 193 TRP 
0 194 GLY 
0 195 LYS 
0 196 SER 
0 197 TYR 
0 198 ASP 
0 199 SER 
0 200 VAL 
0 201 ASP 
0 202 ALA 
0 203 LYS 
0 204 SER 
0 205 TYR 
0 206 ASP 
0 207 GLY 
0 208 GLU 
0 209 TRP 
0 210 TYR 
0 211 ALA 
0 212 ARG 
0 213 SER 
0 214 VAL 
0 215 ARG 
0 216 ALA 
0 217 ASP 
0 218 ASP 
0 219 ASP 
0 220 GLN 
0 221 TRP 
0 222 ALA 
0 223 GLU 
0 224 ASP 
0 225 TYR 
0 226 ASP 
0 227 LYS 
0 228 TYR 
0 229 ASP 
0 230 ALA 
0 231 GLY 
0 232 ASP 
0 233 ALA 
0 234 ASP 
0 235 SER 
0 236 TYR 
0 237 GLY 
0 238 LYS 
0 239 ALA 
0 240 ALA 
0 241 SER 
0 242 GLY 
0 243 ALA 
0 244 VAL 
0 245 TRP 
0 246 ARG 
0 247 ASN 
0 248 ASN 
0 249 GLY 
0 250 GLY 
0 251 HIS 
0 252 GLY 
0 253 TRP 
0 254 GLY 
0 255 LYS 
0 256 GLN 
0 257 ALA 
0 258 GLY 
0 259 GLY 
0 260 ASP 
0 261 ALA 
0 262 LYS 
0 263 ALA 
0 264 ALA 
0 265 SER 
0 266 ALA 
0 267 ALA 
0 268 GLY 
0 269 GLY 
0 270 ALA 
0 271 GLY 
0 272 TYR 
0 273 TRP 
0 274 GLY 
0 275 LYS 
0 276 SER 
0 277 GLY 
0 278 SER 
0 279 ASP 
0 280 TRP 
0 281 ASP 
0 282 ALA 
0 283 TRP 
0 284 GLY 
0 285 ARG 
0 286 ASP 
0 287 GLN 
0 288 ASP 
0 289 TYR 
0 290 LYS 
0 291 GLU 
0 292 ASP 
0 293 VAL 
0 294 SER 
0 295 TYR 
0 296 ASP 
0 297 LYS 
0 298 VAL 
0 299 GLN 
0 300 ALA 
0 301 LYS 
0 302 ALA 
0 303 TYR 
0 304 SER 
0 305 ALA 
0 306 GLU 
0 307 SER 
0 308 TYR 
0 309 ASP 
0 310 GLU 
0 311 TRP 
0 312 ASP 
0 313 ASN 
0 314 LYS 
0 315 ASP 
0 316 ASP 
0 317 ASP 
0 318 LYS 
0 319 TRP 
0 320 GLY 
0 321 ALA 
0 322 GLN 
0 323 ALA 
0 324 TRP 
0 325 GLY 
0 326 LYS 
0 327 ASP 
0 328 ARG 
0 329 ASP 
0 330 VAL 
0 331 TYR 
0 332 GLY 
0 333 ALA 
0 334 SER 
0 335 SER 
0 336 TYR 
0 337 GLY 
0 338 GLN 
0 339 ALA 
0 340 ALA 
0 341 SER 
0 342 ALA 
0 343 GLN 
0 344 ASP 
0 345 TRP 
0 346 GLN 
0 347 GLY 
0 348 ALA 
0 349 GLY 
0 350 ARG 
0 351 ALA 
0 352 SER 
0 353 ALA 
0 354 GLY 
0 355 LYS 
0 356 SER 
0 357 HIS 
0 358 GLY 
0 359 GLY 
0 360 TYR 
0 361 GLY 
0 362 HIS 
0 363 ALA 
0 364 ASN 
0 365 LYS 
0 366 GLY 
0 367 ALA 
0 368 SER 
0 369 TYR 
0 370 GLY 
0 371 LYS 
0 372 VAL 
0 373 ASN 
0 374 ARG 
0 375 ASP 
0 376 TRP 
0 377 ARG 
0 378 GLY 
0 379 ALA 
0 380 SER 
0 381 ASN 
0 382 ASP 
0 383 THR 
0 384 GLN 
0 385 ALA 
0 386 ALA 
0 387 ARG 
0 388 GLY 
0 389 ALA 
0 390 TYR 
0 391 ASP 
0 392 ASN 
0 393 ASP 
0 394 GLU 
0 395 TRP 
0 396 ALA 
0 397 LYS 
0 398 GLN 
0 399 ALA 
0 400 TYR 
0 401 GLY 
0 402 SER 
0 403 ASP 
0 404 PHE 
0 405 ASP 
0 406 SER 
0 407 ARG 
0 408 TRP 
0 409 GLY 
0 410 LYS 
0 411 SER 
0 412 TYR 
0 413 ASP 
0 414 SER 
0 415 VAL 
0 416 SER 
0 417 ALA 
0 418 LYS 
0 419 SER 
0 420 TYR 
0 421 ASP 
0 422 ASN 
0 423 GLU 
0 424 SER 
0 425 TYR 
0 426 ALA 
0 427 ARG 
0 428 ALA 
0 429 VAL 
0 430 GLN 
0 431 ALA 
0 432 ASP 
0 433 ASP 
0 434 ASP 
0 435 GLN 
0 436 TRP 
0 437 ALA 
0 438 GLU 
0 439 ASP 
0 440 TYR 
0 441 ASP 
0 442 ARG 
0 443 TYR 
0 444 ASP 
0 445 ALA 
0 446 ARG 
0 447 ASP 
0 448 ALA 
0 449 ASN 
0 450 SER 
0 451 ARG 
0 452 GLY 
0 453 ALA 
0 454 ALA 
0 455 ALA 
0 456 SER 
0 457 LYS 
0 458 TRP 
0 459 ALA 
0 460 LYS 
0 461 GLU 
0 462 ASN 
0 463 PRO 
0 464 ARG 
0 465 HIS 
0 466 PHE 
0 467 GLY 
0 468 ASN 
0 469 ALA 
0 470 HIS 
0 471 GLY 
0 472 GLY 
0 473 PHE 
0 474 GLY 
0 475 LYS 
0 476 GLY 
0 477 GLY 
0 478 TYR 
0 479 GLY 
0 480 GLY 
0 481 TYR 
0 482 SER 
0 483 HIS 
0 484 GLY 
0 485 VAL 
0 486 GLN 
0 487 LYS 
0 488 GLY 
0 489 GLY 
0 490 GLU 
0 491 TRP 
0 492 ASP 
0 493 GLY 
0 494 ALA 
0 495 SER 
0 496 LYS 
0 497 ALA 
0 498 ALA 
0 499 HIS 
0 500 ALA 
0 501 GLY 
0 502 TYR 
0 503 GLY 
0 504 GLY 
0 505 LYS 
0 506 SER 
0 507 GLY 
0 508 SER 
0 509 ASP 
0 510 TRP 
0 511 ASP 
0 512 ALA 
0 513 TRP 
0 514 GLY 
0 515 ARG 
0 516 ASP 
0 517 GLN 
0 518 ASP 
0 519 LEU 
0 520 SER 
0 521 ILE 
0 522 LYS 
0 523 GLU 
0 524 SER 
0 525 TYR 
0 526 ASP 
0 527 ARG 
0 528 THR 
0 529 TRP 
0 530 ALA 
0 531 LYS 
0 532 SER 
0 533 TYR 
0 534 ASP 
0 535 ALA 
0 536 GLU 
0 537 SER 
0 538 TYR 
0 539 ASP 
0 540 GLU 
0 541 TRP 
0 542 ASP 
0 543 ASN 
0 544 LYS 
0 545 ASP 
0 546 ASP 
0 547 ASP 
0 548 LYS 
0 549 TRP 
0 550 GLY 
0 551 ALA 
0 552 GLN 
0 553 ALA 
0 554 TRP 
0 555 GLY 
0 556 LYS 
0 557 ASP 
0 558 ARG 
0 559 ASP 
0 560 GLN 
0 561 TYR 
0 562 GLY 
0 563 ALA 
0 564 SER 
0 565 SER 
0 566 GLN 
0 567 ASP 
0 568 TRP 
0 569 ASN 
0 570 ALA 
0 571 SER 
0 572 ASN 
0 573 GLY 
0 574 ASP 
0 575 TRP 
0 576 ASN 
0 577 GLN 
0 578 ALA 
0 579 ALA 
0 580 LYS 
0 581 ALA 
0 582 VAL 
0 583 ALA 
0 584 LYS 
0 585 LYS 
0 586 GLY 
0 587 TYR 
0 588 GLY 
0 589 GLY 
0 590 TYR 
0 591 GLY 
0 592 LYS 
0 593 SER 
0 594 HIS 
0 595 GLY 
0 596 HIS 
0 597 HIS 
0 598 GLY 
0 599 HIS 
0 600 GLY 
0 601 HIS 
0 602 GLY 
0 603 GLY 
0 604 TYR 
0 605 GLY 
0 606 SER 
0 607 LYS 
0 608 HIS 
0 609 VAL 
0 610 GLY 
0 611 GLY 
0 612 HIS 
0 613 TYR 
0 614 GLY 
0 615 LYS 
0 616 SER 
0 617 GLN 
0 618 GLY 
0 619 ARG 
0 620 VAL 
0 621 ALA 
0 622 LYS 
0 623 GLY 
0 624 ALA 
0 625 HIS 
0 626 GLN 
0 627 GLU 
0 628 LYS 
0 629 ASP 
0 630 ALA 
0 631 SER 
0 632 GLY 
0 633 LYS 
0 634 TRP 
0 635 ALA 
0 636 ALA 
0 637 GLN 
0 638 GLN 
0 639 SER 
0 640 GLY 
0 641 TYR 
0 642 ASP 
0 643 ASN 
0 644 ASP 
0 645 GLU 
0 646 TRP 
0 647 ALA 
0 648 LYS 
0 649 GLN 
0 650 ALA 
0 651 TYR 
0 652 GLY 
0 653 SER 
0 654 ASP 
0 655 ALA 
0 656 ASP 
0 657 SER 
0 658 ARG 
0 659 TRP 
0 660 GLY 
0 661 LYS 
0 662 SER 
0 663 TYR 
0 664 ASP 
0 665 SER 
0 666 VAL 
0 667 ALA 
0 668 ALA 
0 669 LYS 
0 670 SER 
0 671 TYR 
0 672 ASP 
0 673 ASP 
0 674 GLU 
0 675 GLN 
0 676 TYR 
0 677 ALA 
0 678 ARG 
0 679 LYS 
0 680 ILE 
0 681 TRP 
0 682 ALA 
0 683 ASP 
0 684 ASP 
0 685 ASP 
0 686 GLN 
0 687 TRP 
0 688 ALA 
0 689 GLU 
0 690 ASP 
0 691 TYR 
0 692 ASP 
0 693 ARG 
0 694 TYR 
0 695 HIS 
0 696 THR 
0 697 ARG 
0 698 ASP 
0 699 ALA 
0 700 ALA 
0 701 SER 
0 702 HIS 
0 703 LYS 
0 704 LYS 
0 705 ALA 
0 706 ALA 
0 707 SER 
0 708 ALA 
0 709 ASN 
0 710 ASP 
0 711 LYS 
0 712 THR 
0 713 GLY 
0 714 ALA 
0 715 LYS 
0 716 THR 
0 717 THR 
0 718 TYR 
0 719 HIS 
0 720 VAL 
0 721 GLN 
0 722 PRO 
0 723 VAL 
0 724 LYS 
0 725 LEU 
0 726 GLY 
0 727 TYR 
0 728 SER 
0 729 GLY 
0 730 GLY 
0 731 TYR 
0 732 GLY 
0 733 GLY 
0 734 HIS 
0 735 GLY 
0 736 LYS 
0 737 GLY 
0 738 SER 
0 739 ILE 
0 740 GLY 
0 741 LEU 
0 742 GLY 
0 743 GLY 
0 744 TYR 
0 745 GLY 
0 746 SER 
0 747 ASN 
0 748 ASN 
0 749 GLY 
0 750 TYR 
0 751 GLY 
0 752 LYS 
0 753 TRP 
#
loop_
_chem_comp.id
_chem_comp.type
_chem_comp.name
ALA 'L-peptide linking' ALANINE         
ARG 'L-peptide linking' ARGININE        
ASN 'L-peptide linking' ASPARAGINE      
ASP 'L-peptide linking' 'ASPARTIC ACID' 
CYS 'L-peptide linking' CYSTEINE        
GLN 'L-peptide linking' GLUTAMINE       
GLU 'L-peptide linking' 'GLUTAMIC ACID' 
HIS 'L-peptide linking' HISTIDINE       
ILE 'L-peptide linking' ISOLEUCINE      
LEU 'L-peptide linking' LEUCINE         
LYS 'L-peptide linking' LYSINE          
MET 'L-peptide linking' METHIONINE      
PHE 'L-peptide linking' PHENYLALANINE   
PRO 'L-peptide linking' PROLINE         
SER 'L-peptide linking' SERINE          
THR 'L-peptide linking' THREONINE       
TRP 'L-peptide linking' TRYPTOPHAN      
TYR 'L-peptide linking' TYROSINE        
VAL 'L-peptide linking' VALINE          
GLY 'peptide linking'   GLYCINE         
#
loop_
_atom_site.group_PDB
_atom_site.id
_atom_site.type_symbol
_atom_site.label_atom_id
_atom_site.label_alt_id
_atom_site.label_comp_id
_atom_site.label_asym_id
_atom_site.label_entity_id
_atom_site.label_seq_id
_atom_site.pdbx_PDB_ins_code
_atom_site.Cartn_x
_atom_site.Cartn_y
_atom_site.Cartn_z
_atom_site.occupancy
_atom_site.B_iso_or_equiv
_atom_site.auth_seq_id
_atom_site.auth_asym_id
_atom_site.pdbx_PDB_model_num
ATOM 1    N N   . MET A 0 1   . 2.864    10.528  20.065   1.00 52.97 1   A 1 
ATOM 2    C CA  . MET A 0 1   . 3.206    10.161  18.672   1.00 52.97 1   A 1 
ATOM 3    C C   . MET A 0 1   . 4.477    9.329   18.689   1.00 52.97 1   A 1 
ATOM 4    C CB  . MET A 0 1   . 3.423    11.416  17.814   1.00 52.97 1   A 1 
ATOM 5    O O   . MET A 0 1   . 5.297    9.537   19.578   1.00 52.97 1   A 1 
ATOM 6    C CG  . MET A 0 1   . 2.135    12.233  17.660   1.00 52.97 1   A 1 
ATOM 7    S SD  . MET A 0 1   . 2.428    13.919  17.088   1.00 52.97 1   A 1 
ATOM 8    C CE  . MET A 0 1   . 0.718    14.517  16.966   1.00 52.97 1   A 1 
ATOM 9    N N   . LYS A 0 2   . 4.647    8.412   17.736   1.00 45.33 2   A 1 
ATOM 10   C CA  . LYS A 0 2   . 5.956    7.848   17.375   1.00 45.33 2   A 1 
ATOM 11   C C   . LYS A 0 2   . 6.139    8.052   15.878   1.00 45.33 2   A 1 
ATOM 12   C CB  . LYS A 0 2   . 6.060    6.355   17.729   1.00 45.33 2   A 1 
ATOM 13   O O   . LYS A 0 2   . 5.283    7.619   15.112   1.00 45.33 2   A 1 
ATOM 14   C CG  . LYS A 0 2   . 6.159    6.093   19.239   1.00 45.33 2   A 1 
ATOM 15   C CD  . LYS A 0 2   . 6.330    4.591   19.510   1.00 45.33 2   A 1 
ATOM 16   C CE  . LYS A 0 2   . 6.432    4.321   21.016   1.00 45.33 2   A 1 
ATOM 17   N NZ  . LYS A 0 2   . 6.587    2.872   21.301   1.00 45.33 2   A 1 
ATOM 18   N N   . SER A 0 3   . 7.225    8.708   15.500   1.00 49.64 3   A 1 
ATOM 19   C CA  . SER A 0 3   . 7.609    8.955   14.114   1.00 49.64 3   A 1 
ATOM 20   C C   . SER A 0 3   . 9.028    8.448   13.900   1.00 49.64 3   A 1 
ATOM 21   C CB  . SER A 0 3   . 7.498    10.446  13.771   1.00 49.64 3   A 1 
ATOM 22   O O   . SER A 0 3   . 9.917    8.760   14.694   1.00 49.64 3   A 1 
ATOM 23   O OG  . SER A 0 3   . 8.179    11.224  14.741   1.00 49.64 3   A 1 
ATOM 24   N N   . PHE A 0 4   . 9.235    7.693   12.830   1.00 49.47 4   A 1 
ATOM 25   C CA  . PHE A 0 4   . 10.558   7.339   12.328   1.00 49.47 4   A 1 
ATOM 26   C C   . PHE A 0 4   . 10.654   7.844   10.896   1.00 49.47 4   A 1 
ATOM 27   C CB  . PHE A 0 4   . 10.785   5.825   12.418   1.00 49.47 4   A 1 
ATOM 28   O O   . PHE A 0 4   . 9.722    7.642   10.122   1.00 49.47 4   A 1 
ATOM 29   C CG  . PHE A 0 4   . 10.844   5.301   13.840   1.00 49.47 4   A 1 
ATOM 30   C CD1 . PHE A 0 4   . 12.055   5.343   14.556   1.00 49.47 4   A 1 
ATOM 31   C CD2 . PHE A 0 4   . 9.687    4.787   14.454   1.00 49.47 4   A 1 
ATOM 32   C CE1 . PHE A 0 4   . 12.111   4.867   15.878   1.00 49.47 4   A 1 
ATOM 33   C CE2 . PHE A 0 4   . 9.742    4.309   15.776   1.00 49.47 4   A 1 
ATOM 34   C CZ  . PHE A 0 4   . 10.955   4.348   16.488   1.00 49.47 4   A 1 
ATOM 35   N N   . ALA A 0 5   . 11.759   8.504   10.569   1.00 58.90 5   A 1 
ATOM 36   C CA  . ALA A 0 5   . 12.067   8.961   9.225    1.00 58.90 5   A 1 
ATOM 37   C C   . ALA A 0 5   . 13.513   8.581   8.901    1.00 58.90 5   A 1 
ATOM 38   C CB  . ALA A 0 5   . 11.813   10.469  9.116    1.00 58.90 5   A 1 
ATOM 39   O O   . ALA A 0 5   . 14.406   8.754   9.733    1.00 58.90 5   A 1 
ATOM 40   N N   . PHE A 0 6   . 13.718   8.058   7.702    1.00 50.23 6   A 1 
ATOM 41   C CA  . PHE A 0 6   . 15.012   7.787   7.100    1.00 50.23 6   A 1 
ATOM 42   C C   . PHE A 0 6   . 15.113   8.612   5.819    1.00 50.23 6   A 1 
ATOM 43   C CB  . PHE A 0 6   . 15.146   6.283   6.834    1.00 50.23 6   A 1 
ATOM 44   O O   . PHE A 0 6   . 14.136   8.732   5.081    1.00 50.23 6   A 1 
ATOM 45   C CG  . PHE A 0 6   . 16.443   5.892   6.154    1.00 50.23 6   A 1 
ATOM 46   C CD1 . PHE A 0 6   . 16.465   5.625   4.771    1.00 50.23 6   A 1 
ATOM 47   C CD2 . PHE A 0 6   . 17.633   5.806   6.902    1.00 50.23 6   A 1 
ATOM 48   C CE1 . PHE A 0 6   . 17.667   5.257   4.144    1.00 50.23 6   A 1 
ATOM 49   C CE2 . PHE A 0 6   . 18.838   5.442   6.272    1.00 50.23 6   A 1 
ATOM 50   C CZ  . PHE A 0 6   . 18.852   5.161   4.894    1.00 50.23 6   A 1 
ATOM 51   N N   . ALA A 0 7   . 16.287   9.182   5.574    1.00 51.69 7   A 1 
ATOM 52   C CA  . ALA A 0 7   . 16.612   9.867   4.336    1.00 51.69 7   A 1 
ATOM 53   C C   . ALA A 0 7   . 18.068   9.555   3.985    1.00 51.69 7   A 1 
ATOM 54   C CB  . ALA A 0 7   . 16.355   11.371  4.490    1.00 51.69 7   A 1 
ATOM 55   O O   . ALA A 0 7   . 18.954   9.701   4.830    1.00 51.69 7   A 1 
ATOM 56   N N   . ALA A 0 8   . 18.296   9.131   2.749    1.00 41.61 8   A 1 
ATOM 57   C CA  . ALA A 0 8   . 19.605   8.886   2.174    1.00 41.61 8   A 1 
ATOM 58   C C   . ALA A 0 8   . 19.769   9.725   0.905    1.00 41.61 8   A 1 
ATOM 59   C CB  . ALA A 0 8   . 19.770   7.387   1.902    1.00 41.61 8   A 1 
ATOM 60   O O   . ALA A 0 8   . 18.826   9.910   0.135    1.00 41.61 8   A 1 
ATOM 61   N N   . ALA A 0 9   . 20.985   10.216  0.695    1.00 46.56 9   A 1 
ATOM 62   C CA  . ALA A 0 9   . 21.400   10.827  -0.553   1.00 46.56 9   A 1 
ATOM 63   C C   . ALA A 0 9   . 22.739   10.212  -0.969   1.00 46.56 9   A 1 
ATOM 64   C CB  . ALA A 0 9   . 21.464   12.350  -0.392   1.00 46.56 9   A 1 
ATOM 65   O O   . ALA A 0 9   . 23.672   10.170  -0.165   1.00 46.56 9   A 1 
ATOM 66   N N   . LEU A 0 10  . 22.819   9.736   -2.208   1.00 55.61 10  A 1 
ATOM 67   C CA  . LEU A 0 10  . 24.057   9.335   -2.865   1.00 55.61 10  A 1 
ATOM 68   C C   . LEU A 0 10  . 24.283   10.284  -4.039   1.00 55.61 10  A 1 
ATOM 69   C CB  . LEU A 0 10  . 23.961   7.865   -3.318   1.00 55.61 10  A 1 
ATOM 70   O O   . LEU A 0 10  . 23.366   10.508  -4.823   1.00 55.61 10  A 1 
ATOM 71   C CG  . LEU A 0 10  . 25.200   7.345   -4.076   1.00 55.61 10  A 1 
ATOM 72   C CD1 . LEU A 0 10  . 26.444   7.304   -3.184   1.00 55.61 10  A 1 
ATOM 73   C CD2 . LEU A 0 10  . 24.934   5.930   -4.587   1.00 55.61 10  A 1 
ATOM 74   N N   . VAL A 0 11  . 25.499   10.810  -4.151   1.00 59.29 11  A 1 
ATOM 75   C CA  . VAL A 0 11  . 25.979   11.500  -5.349   1.00 59.29 11  A 1 
ATOM 76   C C   . VAL A 0 11  . 27.322   10.882  -5.718   1.00 59.29 11  A 1 
ATOM 77   C CB  . VAL A 0 11  . 26.075   13.027  -5.163   1.00 59.29 11  A 1 
ATOM 78   O O   . VAL A 0 11  . 28.204   10.783  -4.860   1.00 59.29 11  A 1 
ATOM 79   C CG1 . VAL A 0 11  . 26.525   13.715  -6.457   1.00 59.29 11  A 1 
ATOM 80   C CG2 . VAL A 0 11  . 24.720   13.633  -4.763   1.00 59.29 11  A 1 
ATOM 81   N N   . ALA A 0 12  . 27.461   10.447  -6.965   1.00 45.38 12  A 1 
ATOM 82   C CA  . ALA A 0 12  . 28.713   10.014  -7.571   1.00 45.38 12  A 1 
ATOM 83   C C   . ALA A 0 12  . 28.934   10.805  -8.868   1.00 45.38 12  A 1 
ATOM 84   C CB  . ALA A 0 12  . 28.680   8.496   -7.791   1.00 45.38 12  A 1 
ATOM 85   O O   . ALA A 0 12  . 27.964   11.135  -9.538   1.00 45.38 12  A 1 
ATOM 86   N N   . VAL A 0 13  . 30.199   11.116  -9.153   1.00 48.16 13  A 1 
ATOM 87   C CA  . VAL A 0 13  . 30.674   11.966  -10.259  1.00 48.16 13  A 1 
ATOM 88   C C   . VAL A 0 13  . 31.946   11.309  -10.790  1.00 48.16 13  A 1 
ATOM 89   C CB  . VAL A 0 13  . 31.024   13.385  -9.749   1.00 48.16 13  A 1 
ATOM 90   O O   . VAL A 0 13  . 32.843   11.029  -9.983   1.00 48.16 13  A 1 
ATOM 91   C CG1 . VAL A 0 13  . 31.570   14.294  -10.860  1.00 48.16 13  A 1 
ATOM 92   C CG2 . VAL A 0 13  . 29.873   14.072  -8.997   1.00 48.16 13  A 1 
ATOM 93   N N   . CYS A 0 14  . 32.047   11.023  -12.088  1.00 44.86 14  A 1 
ATOM 94   C CA  . CYS A 0 14  . 33.185   10.300  -12.675  1.00 44.86 14  A 1 
ATOM 95   C C   . CYS A 0 14  . 33.590   10.825  -14.066  1.00 44.86 14  A 1 
ATOM 96   C CB  . CYS A 0 14  . 32.893   8.787   -12.659  1.00 44.86 14  A 1 
ATOM 97   O O   . CYS A 0 14  . 33.412   10.153  -15.077  1.00 44.86 14  A 1 
ATOM 98   S SG  . CYS A 0 14  . 33.261   8.090   -11.017  1.00 44.86 14  A 1 
ATOM 99   N N   . ASN A 0 15  . 34.255   11.983  -14.078  1.00 51.00 15  A 1 
ATOM 100  C CA  . ASN A 0 15  . 34.976   12.512  -15.241  1.00 51.00 15  A 1 
ATOM 101  C C   . ASN A 0 15  . 36.182   11.621  -15.617  1.00 51.00 15  A 1 
ATOM 102  C CB  . ASN A 0 15  . 35.522   13.915  -14.899  1.00 51.00 15  A 1 
ATOM 103  O O   . ASN A 0 15  . 37.066   11.388  -14.784  1.00 51.00 15  A 1 
ATOM 104  C CG  . ASN A 0 15  . 34.548   15.078  -14.927  1.00 51.00 15  A 1 
ATOM 105  N ND2 . ASN A 0 15  . 33.420   14.985  -14.276  1.00 51.00 15  A 1 
ATOM 106  O OD1 . ASN A 0 15  . 34.887   16.142  -15.421  1.00 51.00 15  A 1 
ATOM 107  N N   . ALA A 0 16  . 36.294   11.244  -16.891  1.00 54.30 16  A 1 
ATOM 108  C CA  . ALA A 0 16  . 37.503   10.704  -17.513  1.00 54.30 16  A 1 
ATOM 109  C C   . ALA A 0 16  . 37.783   11.435  -18.835  1.00 54.30 16  A 1 
ATOM 110  C CB  . ALA A 0 16  . 37.334   9.194   -17.723  1.00 54.30 16  A 1 
ATOM 111  O O   . ALA A 0 16  . 36.892   11.564  -19.667  1.00 54.30 16  A 1 
ATOM 112  N N   . VAL A 0 17  . 39.015   11.920  -19.020  1.00 50.93 17  A 1 
ATOM 113  C CA  . VAL A 0 17  . 39.482   12.595  -20.243  1.00 50.93 17  A 1 
ATOM 114  C C   . VAL A 0 17  . 40.971   12.298  -20.413  1.00 50.93 17  A 1 
ATOM 115  C CB  . VAL A 0 17  . 39.276   14.132  -20.172  1.00 50.93 17  A 1 
ATOM 116  O O   . VAL A 0 17  . 41.755   12.674  -19.537  1.00 50.93 17  A 1 
ATOM 117  C CG1 . VAL A 0 17  . 39.747   14.836  -21.453  1.00 50.93 17  A 1 
ATOM 118  C CG2 . VAL A 0 17  . 37.817   14.546  -19.943  1.00 50.93 17  A 1 
ATOM 119  N N   . ASP A 0 18  . 41.365   11.694  -21.535  1.00 51.42 18  A 1 
ATOM 120  C CA  . ASP A 0 18  . 42.755   11.743  -22.008  1.00 51.42 18  A 1 
ATOM 121  C C   . ASP A 0 18  . 42.862   12.701  -23.202  1.00 51.42 18  A 1 
ATOM 122  C CB  . ASP A 0 18  . 43.342   10.367  -22.365  1.00 51.42 18  A 1 
ATOM 123  O O   . ASP A 0 18  . 41.912   12.909  -23.956  1.00 51.42 18  A 1 
ATOM 124  C CG  . ASP A 0 18  . 43.482   9.402   -21.183  1.00 51.42 18  A 1 
ATOM 125  O OD1 . ASP A 0 18  . 44.209   9.759   -20.223  1.00 51.42 18  A 1 
ATOM 126  O OD2 . ASP A 0 18  . 42.928   8.282   -21.275  1.00 51.42 18  A 1 
ATOM 127  N N   . ILE A 0 19  . 44.044   13.295  -23.358  1.00 49.29 19  A 1 
ATOM 128  C CA  . ILE A 0 19  . 44.398   14.168  -24.481  1.00 49.29 19  A 1 
ATOM 129  C C   . ILE A 0 19  . 45.768   13.703  -24.972  1.00 49.29 19  A 1 
ATOM 130  C CB  . ILE A 0 19  . 44.409   15.662  -24.060  1.00 49.29 19  A 1 
ATOM 131  O O   . ILE A 0 19  . 46.795   14.072  -24.385  1.00 49.29 19  A 1 
ATOM 132  C CG1 . ILE A 0 19  . 43.087   16.109  -23.390  1.00 49.29 19  A 1 
ATOM 133  C CG2 . ILE A 0 19  . 44.709   16.533  -25.297  1.00 49.29 19  A 1 
ATOM 134  C CD1 . ILE A 0 19  . 43.116   17.534  -22.818  1.00 49.29 19  A 1 
ATOM 135  N N   . GLU A 0 20  . 45.805   12.877  -26.016  1.00 45.05 20  A 1 
ATOM 136  C CA  . GLU A 0 20  . 47.069   12.512  -26.657  1.00 45.05 20  A 1 
ATOM 137  C C   . GLU A 0 20  . 47.482   13.648  -27.610  1.00 45.05 20  A 1 
ATOM 138  C CB  . GLU A 0 20  . 47.036   11.109  -27.304  1.00 45.05 20  A 1 
ATOM 139  O O   . GLU A 0 20  . 46.680   14.201  -28.355  1.00 45.05 20  A 1 
ATOM 140  C CG  . GLU A 0 20  . 46.803   9.978   -26.272  1.00 45.05 20  A 1 
ATOM 141  C CD  . GLU A 0 20  . 47.768   8.779   -26.421  1.00 45.05 20  A 1 
ATOM 142  O OE1 . GLU A 0 20  . 48.553   8.541   -25.468  1.00 45.05 20  A 1 
ATOM 143  O OE2 . GLU A 0 20  . 47.767   8.103   -27.472  1.00 45.05 20  A 1 
ATOM 144  N N   . SER A 0 21  . 48.736   14.104  -27.520  1.00 43.96 21  A 1 
ATOM 145  C CA  . SER A 0 21  . 49.238   15.167  -28.404  1.00 43.96 21  A 1 
ATOM 146  C C   . SER A 0 21  . 50.757   15.112  -28.567  1.00 43.96 21  A 1 
ATOM 147  C CB  . SER A 0 21  . 48.768   16.557  -27.941  1.00 43.96 21  A 1 
ATOM 148  O O   . SER A 0 21  . 51.537   15.404  -27.652  1.00 43.96 21  A 1 
ATOM 149  O OG  . SER A 0 21  . 49.037   16.796  -26.570  1.00 43.96 21  A 1 
ATOM 150  N N   . PHE A 0 22  . 51.214   14.781  -29.774  1.00 37.08 22  A 1 
ATOM 151  C CA  . PHE A 0 22  . 52.636   14.622  -30.098  1.00 37.08 22  A 1 
ATOM 152  C C   . PHE A 0 22  . 53.333   15.949  -30.492  1.00 37.08 22  A 1 
ATOM 153  C CB  . PHE A 0 22  . 52.812   13.436  -31.072  1.00 37.08 22  A 1 
ATOM 154  O O   . PHE A 0 22  . 54.111   16.004  -31.445  1.00 37.08 22  A 1 
ATOM 155  C CG  . PHE A 0 22  . 53.175   12.140  -30.365  1.00 37.08 22  A 1 
ATOM 156  C CD1 . PHE A 0 22  . 54.528   11.839  -30.110  1.00 37.08 22  A 1 
ATOM 157  C CD2 . PHE A 0 22  . 52.173   11.247  -29.939  1.00 37.08 22  A 1 
ATOM 158  C CE1 . PHE A 0 22  . 54.880   10.654  -29.436  1.00 37.08 22  A 1 
ATOM 159  C CE2 . PHE A 0 22  . 52.523   10.065  -29.262  1.00 37.08 22  A 1 
ATOM 160  C CZ  . PHE A 0 22  . 53.874   9.767   -29.011  1.00 37.08 22  A 1 
ATOM 161  N N   . GLY A 0 23  . 53.121   17.044  -29.738  1.00 35.15 23  A 1 
ATOM 162  C CA  . GLY A 0 23  . 53.615   18.372  -30.153  1.00 35.15 23  A 1 
ATOM 163  C C   . GLY A 0 23  . 53.779   19.480  -29.096  1.00 35.15 23  A 1 
ATOM 164  O O   . GLY A 0 23  . 52.960   20.382  -29.000  1.00 35.15 23  A 1 
ATOM 165  N N   . TYR A 0 24  . 54.932   19.521  -28.414  1.00 30.98 24  A 1 
ATOM 166  C CA  . TYR A 0 24  . 55.616   20.763  -27.973  1.00 30.98 24  A 1 
ATOM 167  C C   . TYR A 0 24  . 54.779   21.917  -27.334  1.00 30.98 24  A 1 
ATOM 168  C CB  . TYR A 0 24  . 56.506   21.262  -29.143  1.00 30.98 24  A 1 
ATOM 169  O O   . TYR A 0 24  . 54.691   23.014  -27.886  1.00 30.98 24  A 1 
ATOM 170  C CG  . TYR A 0 24  . 57.985   20.973  -28.991  1.00 30.98 24  A 1 
ATOM 171  C CD1 . TYR A 0 24  . 58.815   21.890  -28.314  1.00 30.98 24  A 1 
ATOM 172  C CD2 . TYR A 0 24  . 58.537   19.820  -29.575  1.00 30.98 24  A 1 
ATOM 173  C CE1 . TYR A 0 24  . 60.202   21.658  -28.229  1.00 30.98 24  A 1 
ATOM 174  C CE2 . TYR A 0 24  . 59.921   19.581  -29.490  1.00 30.98 24  A 1 
ATOM 175  O OH  . TYR A 0 24  . 62.094   20.275  -28.762  1.00 30.98 24  A 1 
ATOM 176  C CZ  . TYR A 0 24  . 60.756   20.501  -28.823  1.00 30.98 24  A 1 
ATOM 177  N N   . GLY A 0 25  . 54.324   21.789  -26.077  1.00 30.39 25  A 1 
ATOM 178  C CA  . GLY A 0 25  . 53.878   22.982  -25.327  1.00 30.39 25  A 1 
ATOM 179  C C   . GLY A 0 25  . 53.334   22.753  -23.915  1.00 30.39 25  A 1 
ATOM 180  O O   . GLY A 0 25  . 52.234   22.250  -23.743  1.00 30.39 25  A 1 
ATOM 181  N N   . LYS A 0 26  . 54.054   23.194  -22.871  1.00 29.10 26  A 1 
ATOM 182  C CA  . LYS A 0 26  . 53.548   23.131  -21.485  1.00 29.10 26  A 1 
ATOM 183  C C   . LYS A 0 26  . 52.426   24.148  -21.232  1.00 29.10 26  A 1 
ATOM 184  C CB  . LYS A 0 26  . 54.655   23.425  -20.458  1.00 29.10 26  A 1 
ATOM 185  O O   . LYS A 0 26  . 52.737   25.295  -20.918  1.00 29.10 26  A 1 
ATOM 186  C CG  . LYS A 0 26  . 55.724   22.353  -20.259  1.00 29.10 26  A 1 
ATOM 187  C CD  . LYS A 0 26  . 56.601   22.810  -19.084  1.00 29.10 26  A 1 
ATOM 188  C CE  . LYS A 0 26  . 57.691   21.785  -18.783  1.00 29.10 26  A 1 
ATOM 189  N NZ  . LYS A 0 26  . 58.446   22.159  -17.563  1.00 29.10 26  A 1 
ATOM 190  N N   . HIS A 0 27  . 51.173   23.708  -21.179  1.00 35.14 27  A 1 
ATOM 191  C CA  . HIS A 0 27  . 50.133   24.377  -20.391  1.00 35.14 27  A 1 
ATOM 192  C C   . HIS A 0 27  . 49.242   23.343  -19.696  1.00 35.14 27  A 1 
ATOM 193  C CB  . HIS A 0 27  . 49.334   25.371  -21.250  1.00 35.14 27  A 1 
ATOM 194  O O   . HIS A 0 27  . 48.657   22.486  -20.343  1.00 35.14 27  A 1 
ATOM 195  C CG  . HIS A 0 27  . 49.998   26.727  -21.302  1.00 35.14 27  A 1 
ATOM 196  C CD2 . HIS A 0 27  . 50.814   27.216  -22.287  1.00 35.14 27  A 1 
ATOM 197  N ND1 . HIS A 0 27  . 49.967   27.670  -20.300  1.00 35.14 27  A 1 
ATOM 198  C CE1 . HIS A 0 27  . 50.751   28.695  -20.669  1.00 35.14 27  A 1 
ATOM 199  N NE2 . HIS A 0 27  . 51.291   28.470  -21.875  1.00 35.14 27  A 1 
ATOM 200  N N   . ALA A 0 28  . 49.157   23.415  -18.365  1.00 29.67 28  A 1 
ATOM 201  C CA  . ALA A 0 28  . 48.234   22.590  -17.592  1.00 29.67 28  A 1 
ATOM 202  C C   . ALA A 0 28  . 46.840   23.227  -17.623  1.00 29.67 28  A 1 
ATOM 203  C CB  . ALA A 0 28  . 48.764   22.439  -16.160  1.00 29.67 28  A 1 
ATOM 204  O O   . ALA A 0 28  . 46.706   24.415  -17.314  1.00 29.67 28  A 1 
ATOM 205  N N   . HIS A 0 29  . 45.819   22.450  -17.980  1.00 36.18 29  A 1 
ATOM 206  C CA  . HIS A 0 29  . 44.439   22.916  -17.941  1.00 36.18 29  A 1 
ATOM 207  C C   . HIS A 0 29  . 43.865   22.789  -16.522  1.00 36.18 29  A 1 
ATOM 208  C CB  . HIS A 0 29  . 43.601   22.212  -19.024  1.00 36.18 29  A 1 
ATOM 209  O O   . HIS A 0 29  . 44.197   21.881  -15.762  1.00 36.18 29  A 1 
ATOM 210  C CG  . HIS A 0 29  . 42.573   23.122  -19.652  1.00 36.18 29  A 1 
ATOM 211  C CD2 . HIS A 0 29  . 42.821   24.335  -20.240  1.00 36.18 29  A 1 
ATOM 212  N ND1 . HIS A 0 29  . 41.231   22.865  -19.816  1.00 36.18 29  A 1 
ATOM 213  C CE1 . HIS A 0 29  . 40.688   23.903  -20.476  1.00 36.18 29  A 1 
ATOM 214  N NE2 . HIS A 0 29  . 41.615   24.845  -20.721  1.00 36.18 29  A 1 
ATOM 215  N N   . THR A 0 30  . 43.018   23.733  -16.127  1.00 29.42 30  A 1 
ATOM 216  C CA  . THR A 0 30  . 42.259   23.676  -14.872  1.00 29.42 30  A 1 
ATOM 217  C C   . THR A 0 30  . 40.928   24.345  -15.151  1.00 29.42 30  A 1 
ATOM 218  C CB  . THR A 0 30  . 42.997   24.364  -13.715  1.00 29.42 30  A 1 
ATOM 219  O O   . THR A 0 30  . 40.873   25.553  -15.379  1.00 29.42 30  A 1 
ATOM 220  C CG2 . THR A 0 30  . 42.215   24.298  -12.400  1.00 29.42 30  A 1 
ATOM 221  O OG1 . THR A 0 30  . 44.230   23.720  -13.488  1.00 29.42 30  A 1 
ATOM 222  N N   . VAL A 0 31  . 39.871   23.539  -15.210  1.00 28.51 31  A 1 
ATOM 223  C CA  . VAL A 0 31  . 38.565   23.941  -15.739  1.00 28.51 31  A 1 
ATOM 224  C C   . VAL A 0 31  . 37.961   25.043  -14.867  1.00 28.51 31  A 1 
ATOM 225  C CB  . VAL A 0 31  . 37.630   22.714  -15.835  1.00 28.51 31  A 1 
ATOM 226  O O   . VAL A 0 31  . 37.590   24.794  -13.725  1.00 28.51 31  A 1 
ATOM 227  C CG1 . VAL A 0 31  . 36.313   23.086  -16.523  1.00 28.51 31  A 1 
ATOM 228  C CG2 . VAL A 0 31  . 38.278   21.577  -16.641  1.00 28.51 31  A 1 
ATOM 229  N N   . ASN A 0 32  . 37.892   26.278  -15.378  1.00 30.43 32  A 1 
ATOM 230  C CA  . ASN A 0 32  . 37.172   27.387  -14.744  1.00 30.43 32  A 1 
ATOM 231  C C   . ASN A 0 32  . 36.754   28.465  -15.767  1.00 30.43 32  A 1 
ATOM 232  C CB  . ASN A 0 32  . 37.998   27.976  -13.582  1.00 30.43 32  A 1 
ATOM 233  O O   . ASN A 0 32  . 37.572   29.158  -16.377  1.00 30.43 32  A 1 
ATOM 234  C CG  . ASN A 0 32  . 37.459   27.521  -12.235  1.00 30.43 32  A 1 
ATOM 235  N ND2 . ASN A 0 32  . 38.091   26.580  -11.580  1.00 30.43 32  A 1 
ATOM 236  O OD1 . ASN A 0 32  . 36.441   27.999  -11.768  1.00 30.43 32  A 1 
ATOM 237  N N   . LYS A 0 33  . 35.436   28.618  -15.922  1.00 27.01 33  A 1 
ATOM 238  C CA  . LYS A 0 33  . 34.732   29.479  -16.888  1.00 27.01 33  A 1 
ATOM 239  C C   . LYS A 0 33  . 35.101   30.965  -16.739  1.00 27.01 33  A 1 
ATOM 240  C CB  . LYS A 0 33  . 33.238   29.204  -16.626  1.00 27.01 33  A 1 
ATOM 241  O O   . LYS A 0 33  . 34.581   31.638  -15.853  1.00 27.01 33  A 1 
ATOM 242  C CG  . LYS A 0 33  . 32.214   29.872  -17.557  1.00 27.01 33  A 1 
ATOM 243  C CD  . LYS A 0 33  . 30.824   29.307  -17.203  1.00 27.01 33  A 1 
ATOM 244  C CE  . LYS A 0 33  . 29.721   29.736  -18.178  1.00 27.01 33  A 1 
ATOM 245  N NZ  . LYS A 0 33  . 28.531   28.847  -18.064  1.00 27.01 33  A 1 
ATOM 246  N N   . THR A 0 34  . 35.953   31.500  -17.626  1.00 26.88 34  A 1 
ATOM 247  C CA  . THR A 0 34  . 36.420   32.902  -17.539  1.00 26.88 34  A 1 
ATOM 248  C C   . THR A 0 34  . 36.477   33.616  -18.896  1.00 26.88 34  A 1 
ATOM 249  C CB  . THR A 0 34  . 37.801   33.006  -16.864  1.00 26.88 34  A 1 
ATOM 250  O O   . THR A 0 34  . 37.104   33.145  -19.839  1.00 26.88 34  A 1 
ATOM 251  C CG2 . THR A 0 34  . 37.989   34.390  -16.236  1.00 26.88 34  A 1 
ATOM 252  O OG1 . THR A 0 34  . 37.963   32.089  -15.807  1.00 26.88 34  A 1 
ATOM 253  N N   . THR A 0 35  . 35.862   34.798  -18.993  1.00 26.21 35  A 1 
ATOM 254  C CA  . THR A 0 35  . 35.803   35.610  -20.222  1.00 26.21 35  A 1 
ATOM 255  C C   . THR A 0 35  . 37.118   36.354  -20.493  1.00 26.21 35  A 1 
ATOM 256  C CB  . THR A 0 35  . 34.665   36.644  -20.124  1.00 26.21 35  A 1 
ATOM 257  O O   . THR A 0 35  . 37.476   37.263  -19.742  1.00 26.21 35  A 1 
ATOM 258  C CG2 . THR A 0 35  . 34.272   37.209  -21.488  1.00 26.21 35  A 1 
ATOM 259  O OG1 . THR A 0 35  . 33.509   36.068  -19.563  1.00 26.21 35  A 1 
ATOM 260  N N   . VAL A 0 36  . 37.810   36.052  -21.598  1.00 30.33 36  A 1 
ATOM 261  C CA  . VAL A 0 36  . 39.095   36.692  -21.954  1.00 30.33 36  A 1 
ATOM 262  C C   . VAL A 0 36  . 38.952   37.651  -23.143  1.00 30.33 36  A 1 
ATOM 263  C CB  . VAL A 0 36  . 40.203   35.644  -22.188  1.00 30.33 36  A 1 
ATOM 264  O O   . VAL A 0 36  . 38.438   37.296  -24.201  1.00 30.33 36  A 1 
ATOM 265  C CG1 . VAL A 0 36  . 41.556   36.311  -22.482  1.00 30.33 36  A 1 
ATOM 266  C CG2 . VAL A 0 36  . 40.391   34.762  -20.946  1.00 30.33 36  A 1 
ATOM 267  N N   . LYS A 0 37  . 39.451   38.885  -22.987  1.00 27.13 37  A 1 
ATOM 268  C CA  . LYS A 0 37  . 39.612   39.852  -24.088  1.00 27.13 37  A 1 
ATOM 269  C C   . LYS A 0 37  . 41.005   39.714  -24.702  1.00 27.13 37  A 1 
ATOM 270  C CB  . LYS A 0 37  . 39.395   41.293  -23.598  1.00 27.13 37  A 1 
ATOM 271  O O   . LYS A 0 37  . 41.996   39.797  -23.984  1.00 27.13 37  A 1 
ATOM 272  C CG  . LYS A 0 37  . 37.934   41.591  -23.236  1.00 27.13 37  A 1 
ATOM 273  C CD  . LYS A 0 37  . 37.778   43.055  -22.803  1.00 27.13 37  A 1 
ATOM 274  C CE  . LYS A 0 37  . 36.308   43.345  -22.484  1.00 27.13 37  A 1 
ATOM 275  N NZ  . LYS A 0 37  . 36.109   44.740  -22.020  1.00 27.13 37  A 1 
ATOM 276  N N   . HIS A 0 38  . 41.077   39.589  -26.025  1.00 28.11 38  A 1 
ATOM 277  C CA  . HIS A 0 38  . 42.342   39.528  -26.760  1.00 28.11 38  A 1 
ATOM 278  C C   . HIS A 0 38  . 43.193   40.802  -26.595  1.00 28.11 38  A 1 
ATOM 279  C CB  . HIS A 0 38  . 42.053   39.284  -28.251  1.00 28.11 38  A 1 
ATOM 280  O O   . HIS A 0 38  . 42.736   41.910  -26.880  1.00 28.11 38  A 1 
ATOM 281  C CG  . HIS A 0 38  . 41.857   37.833  -28.604  1.00 28.11 38  A 1 
ATOM 282  C CD2 . HIS A 0 38  . 42.857   36.963  -28.945  1.00 28.11 38  A 1 
ATOM 283  N ND1 . HIS A 0 38  . 40.668   37.136  -28.692  1.00 28.11 38  A 1 
ATOM 284  C CE1 . HIS A 0 38  . 40.954   35.878  -29.076  1.00 28.11 38  A 1 
ATOM 285  N NE2 . HIS A 0 38  . 42.275   35.737  -29.250  1.00 28.11 38  A 1 
ATOM 286  N N   . SER A 0 39  . 44.468   40.628  -26.240  1.00 28.95 39  A 1 
ATOM 287  C CA  . SER A 0 39  . 45.522   41.645  -26.328  1.00 28.95 39  A 1 
ATOM 288  C C   . SER A 0 39  . 46.797   41.019  -26.914  1.00 28.95 39  A 1 
ATOM 289  C CB  . SER A 0 39  . 45.757   42.308  -24.964  1.00 28.95 39  A 1 
ATOM 290  O O   . SER A 0 39  . 47.110   39.860  -26.653  1.00 28.95 39  A 1 
ATOM 291  O OG  . SER A 0 39  . 46.125   41.357  -23.989  1.00 28.95 39  A 1 
ATOM 292  N N   . LYS A 0 40  . 47.505   41.754  -27.783  1.00 30.42 40  A 1 
ATOM 293  C CA  . LYS A 0 40  . 48.671   41.240  -28.528  1.00 30.42 40  A 1 
ATOM 294  C C   . LYS A 0 40  . 49.983   41.483  -27.765  1.00 30.42 40  A 1 
ATOM 295  C CB  . LYS A 0 40  . 48.778   41.907  -29.909  1.00 30.42 40  A 1 
ATOM 296  O O   . LYS A 0 40  . 50.207   42.626  -27.367  1.00 30.42 40  A 1 
ATOM 297  C CG  . LYS A 0 40  . 47.647   41.528  -30.874  1.00 30.42 40  A 1 
ATOM 298  C CD  . LYS A 0 40  . 47.858   42.226  -32.225  1.00 30.42 40  A 1 
ATOM 299  C CE  . LYS A 0 40  . 46.763   41.804  -33.211  1.00 30.42 40  A 1 
ATOM 300  N NZ  . LYS A 0 40  . 46.935   42.454  -34.534  1.00 30.42 40  A 1 
ATOM 301  N N   . PRO A 0 41  . 50.885   40.491  -27.652  1.00 32.59 41  A 1 
ATOM 302  C CA  . PRO A 0 41  . 52.287   40.714  -27.292  1.00 32.59 41  A 1 
ATOM 303  C C   . PRO A 0 41  . 53.112   41.269  -28.470  1.00 32.59 41  A 1 
ATOM 304  C CB  . PRO A 0 41  . 52.823   39.355  -26.819  1.00 32.59 41  A 1 
ATOM 305  O O   . PRO A 0 41  . 52.794   41.027  -29.635  1.00 32.59 41  A 1 
ATOM 306  C CG  . PRO A 0 41  . 51.574   38.496  -26.617  1.00 32.59 41  A 1 
ATOM 307  C CD  . PRO A 0 41  . 50.605   39.065  -27.649  1.00 32.59 41  A 1 
ATOM 308  N N   . GLU A 0 42  . 54.194   41.993  -28.168  1.00 32.05 42  A 1 
ATOM 309  C CA  . GLU A 0 42  . 55.134   42.540  -29.161  1.00 32.05 42  A 1 
ATOM 310  C C   . GLU A 0 42  . 56.295   41.583  -29.497  1.00 32.05 42  A 1 
ATOM 311  C CB  . GLU A 0 42  . 55.723   43.872  -28.672  1.00 32.05 42  A 1 
ATOM 312  O O   . GLU A 0 42  . 56.684   40.729  -28.702  1.00 32.05 42  A 1 
ATOM 313  C CG  . GLU A 0 42  . 54.710   45.019  -28.581  1.00 32.05 42  A 1 
ATOM 314  C CD  . GLU A 0 42  . 55.437   46.303  -28.159  1.00 32.05 42  A 1 
ATOM 315  O OE1 . GLU A 0 42  . 55.612   47.188  -29.026  1.00 32.05 42  A 1 
ATOM 316  O OE2 . GLU A 0 42  . 55.876   46.364  -26.987  1.00 32.05 42  A 1 
ATOM 317  N N   . ILE A 0 43  . 56.909   41.788  -30.667  1.00 32.36 43  A 1 
ATOM 318  C CA  . ILE A 0 43  . 58.097   41.057  -31.133  1.00 32.36 43  A 1 
ATOM 319  C C   . ILE A 0 43  . 59.372   41.714  -30.580  1.00 32.36 43  A 1 
ATOM 320  C CB  . ILE A 0 43  . 58.143   41.041  -32.685  1.00 32.36 43  A 1 
ATOM 321  O O   . ILE A 0 43  . 59.565   42.918  -30.758  1.00 32.36 43  A 1 
ATOM 322  C CG1 . ILE A 0 43  . 56.857   40.441  -33.304  1.00 32.36 43  A 1 
ATOM 323  C CG2 . ILE A 0 43  . 59.386   40.276  -33.188  1.00 32.36 43  A 1 
ATOM 324  C CD1 . ILE A 0 43  . 56.741   40.654  -34.821  1.00 32.36 43  A 1 
ATOM 325  N N   . LYS A 0 44  . 60.311   40.926  -30.034  1.00 37.15 44  A 1 
ATOM 326  C CA  . LYS A 0 44  . 61.725   41.331  -29.889  1.00 37.15 44  A 1 
ATOM 327  C C   . LYS A 0 44  . 62.697   40.237  -30.330  1.00 37.15 44  A 1 
ATOM 328  C CB  . LYS A 0 44  . 62.035   41.871  -28.479  1.00 37.15 44  A 1 
ATOM 329  O O   . LYS A 0 44  . 62.378   39.055  -30.336  1.00 37.15 44  A 1 
ATOM 330  C CG  . LYS A 0 44  . 61.550   43.324  -28.368  1.00 37.15 44  A 1 
ATOM 331  C CD  . LYS A 0 44  . 62.038   44.048  -27.112  1.00 37.15 44  A 1 
ATOM 332  C CE  . LYS A 0 44  . 61.528   45.492  -27.209  1.00 37.15 44  A 1 
ATOM 333  N NZ  . LYS A 0 44  . 61.774   46.259  -25.966  1.00 37.15 44  A 1 
ATOM 334  N N   . GLN A 0 45  . 63.872   40.684  -30.767  1.00 31.69 45  A 1 
ATOM 335  C CA  . GLN A 0 45  . 64.865   39.896  -31.498  1.00 31.69 45  A 1 
ATOM 336  C C   . GLN A 0 45  . 65.836   39.162  -30.558  1.00 31.69 45  A 1 
ATOM 337  C CB  . GLN A 0 45  . 65.658   40.850  -32.411  1.00 31.69 45  A 1 
ATOM 338  O O   . GLN A 0 45  . 66.271   39.722  -29.554  1.00 31.69 45  A 1 
ATOM 339  C CG  . GLN A 0 45  . 64.806   41.570  -33.476  1.00 31.69 45  A 1 
ATOM 340  C CD  . GLN A 0 45  . 65.474   42.843  -33.995  1.00 31.69 45  A 1 
ATOM 341  N NE2 . GLN A 0 45  . 65.505   43.070  -35.289  1.00 31.69 45  A 1 
ATOM 342  O OE1 . GLN A 0 45  . 65.956   43.677  -33.247  1.00 31.69 45  A 1 
ATOM 343  N N   . GLY A 0 46  . 66.261   37.962  -30.957  1.00 37.14 46  A 1 
ATOM 344  C CA  . GLY A 0 46  . 67.434   37.255  -30.433  1.00 37.14 46  A 1 
ATOM 345  C C   . GLY A 0 46  . 68.155   36.570  -31.597  1.00 37.14 46  A 1 
ATOM 346  O O   . GLY A 0 46  . 67.492   36.026  -32.477  1.00 37.14 46  A 1 
ATOM 347  N N   . ALA A 0 47  . 69.487   36.658  -31.665  1.00 28.22 47  A 1 
ATOM 348  C CA  . ALA A 0 47  . 70.238   36.344  -32.884  1.00 28.22 47  A 1 
ATOM 349  C C   . ALA A 0 47  . 71.256   35.203  -32.719  1.00 28.22 47  A 1 
ATOM 350  C CB  . ALA A 0 47  . 70.911   37.627  -33.391  1.00 28.22 47  A 1 
ATOM 351  O O   . ALA A 0 47  . 72.089   35.225  -31.818  1.00 28.22 47  A 1 
ATOM 352  N N   . SER A 0 48  . 71.218   34.269  -33.676  1.00 33.99 48  A 1 
ATOM 353  C CA  . SER A 0 48  . 72.340   33.460  -34.181  1.00 33.99 48  A 1 
ATOM 354  C C   . SER A 0 48  . 73.368   32.897  -33.178  1.00 33.99 48  A 1 
ATOM 355  C CB  . SER A 0 48  . 73.064   34.246  -35.288  1.00 33.99 48  A 1 
ATOM 356  O O   . SER A 0 48  . 74.430   33.486  -32.966  1.00 33.99 48  A 1 
ATOM 357  O OG  . SER A 0 48  . 73.616   35.444  -34.778  1.00 33.99 48  A 1 
ATOM 358  N N   . GLN A 0 49  . 73.150   31.655  -32.743  1.00 38.93 49  A 1 
ATOM 359  C CA  . GLN A 0 49  . 74.213   30.639  -32.662  1.00 38.93 49  A 1 
ATOM 360  C C   . GLN A 0 49  . 73.747   29.365  -33.390  1.00 38.93 49  A 1 
ATOM 361  C CB  . GLN A 0 49  . 74.704   30.412  -31.220  1.00 38.93 49  A 1 
ATOM 362  O O   . GLN A 0 49  . 72.603   29.308  -33.841  1.00 38.93 49  A 1 
ATOM 363  C CG  . GLN A 0 49  . 75.673   31.534  -30.803  1.00 38.93 49  A 1 
ATOM 364  C CD  . GLN A 0 49  . 76.458   31.247  -29.528  1.00 38.93 49  A 1 
ATOM 365  N NE2 . GLN A 0 49  . 77.487   32.014  -29.243  1.00 38.93 49  A 1 
ATOM 366  O OE1 . GLN A 0 49  . 76.185   30.341  -28.763  1.00 38.93 49  A 1 
ATOM 367  N N   . ALA A 0 50  . 74.656   28.423  -33.655  1.00 30.23 50  A 1 
ATOM 368  C CA  . ALA A 0 50  . 74.573   27.571  -34.843  1.00 30.23 50  A 1 
ATOM 369  C C   . ALA A 0 50  . 74.800   26.069  -34.592  1.00 30.23 50  A 1 
ATOM 370  C CB  . ALA A 0 50  . 75.608   28.111  -35.847  1.00 30.23 50  A 1 
ATOM 371  O O   . ALA A 0 50  . 75.368   25.675  -33.579  1.00 30.23 50  A 1 
ATOM 372  N N   . TYR A 0 51  . 74.492   25.289  -35.636  1.00 28.64 51  A 1 
ATOM 373  C CA  . TYR A 0 51  . 75.010   23.940  -35.904  1.00 28.64 51  A 1 
ATOM 374  C C   . TYR A 0 51  . 74.364   22.772  -35.125  1.00 28.64 51  A 1 
ATOM 375  C CB  . TYR A 0 51  . 76.551   23.965  -35.907  1.00 28.64 51  A 1 
ATOM 376  O O   . TYR A 0 51  . 75.020   22.057  -34.372  1.00 28.64 51  A 1 
ATOM 377  C CG  . TYR A 0 51  . 77.176   23.048  -36.936  1.00 28.64 51  A 1 
ATOM 378  C CD1 . TYR A 0 51  . 77.465   21.710  -36.610  1.00 28.64 51  A 1 
ATOM 379  C CD2 . TYR A 0 51  . 77.465   23.541  -38.224  1.00 28.64 51  A 1 
ATOM 380  C CE1 . TYR A 0 51  . 78.058   20.867  -37.569  1.00 28.64 51  A 1 
ATOM 381  C CE2 . TYR A 0 51  . 78.054   22.700  -39.187  1.00 28.64 51  A 1 
ATOM 382  O OH  . TYR A 0 51  . 78.929   20.547  -39.780  1.00 28.64 51  A 1 
ATOM 383  C CZ  . TYR A 0 51  . 78.355   21.360  -38.856  1.00 28.64 51  A 1 
ATOM 384  N N   . GLY A 0 52  . 73.080   22.536  -35.408  1.00 29.19 52  A 1 
ATOM 385  C CA  . GLY A 0 52  . 72.361   21.270  -35.204  1.00 29.19 52  A 1 
ATOM 386  C C   . GLY A 0 52  . 71.553   20.942  -36.469  1.00 29.19 52  A 1 
ATOM 387  O O   . GLY A 0 52  . 71.235   21.857  -37.232  1.00 29.19 52  A 1 
ATOM 388  N N   . ALA A 0 53  . 71.285   19.663  -36.741  1.00 30.07 53  A 1 
ATOM 389  C CA  . ALA A 0 53  . 70.629   19.208  -37.972  1.00 30.07 53  A 1 
ATOM 390  C C   . ALA A 0 53  . 69.317   18.475  -37.653  1.00 30.07 53  A 1 
ATOM 391  C CB  . ALA A 0 53  . 71.620   18.364  -38.788  1.00 30.07 53  A 1 
ATOM 392  O O   . ALA A 0 53  . 69.270   17.247  -37.679  1.00 30.07 53  A 1 
ATOM 393  N N   . ASP A 0 54  . 68.265   19.243  -37.366  1.00 32.94 54  A 1 
ATOM 394  C CA  . ASP A 0 54  . 66.970   18.724  -36.918  1.00 32.94 54  A 1 
ATOM 395  C C   . ASP A 0 54  . 65.861   18.862  -37.980  1.00 32.94 54  A 1 
ATOM 396  C CB  . ASP A 0 54  . 66.594   19.367  -35.576  1.00 32.94 54  A 1 
ATOM 397  O O   . ASP A 0 54  . 65.780   19.840  -38.729  1.00 32.94 54  A 1 
ATOM 398  C CG  . ASP A 0 54  . 67.583   18.945  -34.483  1.00 32.94 54  A 1 
ATOM 399  O OD1 . ASP A 0 54  . 67.635   17.729  -34.203  1.00 32.94 54  A 1 
ATOM 400  O OD2 . ASP A 0 54  . 68.322   19.828  -33.988  1.00 32.94 54  A 1 
ATOM 401  N N   . TYR A 0 55  . 64.999   17.844  -38.045  1.00 32.61 55  A 1 
ATOM 402  C CA  . TYR A 0 55  . 63.860   17.732  -38.963  1.00 32.61 55  A 1 
ATOM 403  C C   . TYR A 0 55  . 62.701   18.655  -38.536  1.00 32.61 55  A 1 
ATOM 404  C CB  . TYR A 0 55  . 63.364   16.266  -38.956  1.00 32.61 55  A 1 
ATOM 405  O O   . TYR A 0 55  . 61.906   18.272  -37.684  1.00 32.61 55  A 1 
ATOM 406  C CG  . TYR A 0 55  . 63.866   15.320  -40.031  1.00 32.61 55  A 1 
ATOM 407  C CD1 . TYR A 0 55  . 62.926   14.709  -40.886  1.00 32.61 55  A 1 
ATOM 408  C CD2 . TYR A 0 55  . 65.222   14.945  -40.098  1.00 32.61 55  A 1 
ATOM 409  C CE1 . TYR A 0 55  . 63.330   13.714  -41.794  1.00 32.61 55  A 1 
ATOM 410  C CE2 . TYR A 0 55  . 65.631   13.944  -41.004  1.00 32.61 55  A 1 
ATOM 411  O OH  . TYR A 0 55  . 65.060   12.327  -42.691  1.00 32.61 55  A 1 
ATOM 412  C CZ  . TYR A 0 55  . 64.680   13.319  -41.844  1.00 32.61 55  A 1 
ATOM 413  N N   . GLN A 0 56  . 62.541   19.833  -39.155  1.00 35.14 56  A 1 
ATOM 414  C CA  . GLN A 0 56  . 61.328   20.665  -39.005  1.00 35.14 56  A 1 
ATOM 415  C C   . GLN A 0 56  . 60.934   21.370  -40.322  1.00 35.14 56  A 1 
ATOM 416  C CB  . GLN A 0 56  . 61.464   21.650  -37.820  1.00 35.14 56  A 1 
ATOM 417  O O   . GLN A 0 56  . 61.137   22.572  -40.490  1.00 35.14 56  A 1 
ATOM 418  C CG  . GLN A 0 56  . 61.435   20.937  -36.455  1.00 35.14 56  A 1 
ATOM 419  C CD  . GLN A 0 56  . 61.211   21.856  -35.261  1.00 35.14 56  A 1 
ATOM 420  N NE2 . GLN A 0 56  . 60.702   21.332  -34.168  1.00 35.14 56  A 1 
ATOM 421  O OE1 . GLN A 0 56  . 61.491   23.044  -35.274  1.00 35.14 56  A 1 
ATOM 422  N N   . LYS A 0 57  . 60.379   20.608  -41.281  1.00 38.77 57  A 1 
ATOM 423  C CA  . LYS A 0 57  . 59.766   21.118  -42.531  1.00 38.77 57  A 1 
ATOM 424  C C   . LYS A 0 57  . 58.551   20.288  -42.984  1.00 38.77 57  A 1 
ATOM 425  C CB  . LYS A 0 57  . 60.793   21.258  -43.676  1.00 38.77 57  A 1 
ATOM 426  O O   . LYS A 0 57  . 58.519   19.761  -44.093  1.00 38.77 57  A 1 
ATOM 427  C CG  . LYS A 0 57  . 61.707   22.489  -43.580  1.00 38.77 57  A 1 
ATOM 428  C CD  . LYS A 0 57  . 62.059   22.969  -44.996  1.00 38.77 57  A 1 
ATOM 429  C CE  . LYS A 0 57  . 63.045   24.135  -44.963  1.00 38.77 57  A 1 
ATOM 430  N NZ  . LYS A 0 57  . 63.021   24.883  -46.241  1.00 38.77 57  A 1 
ATOM 431  N N   . ALA A 0 58  . 57.541   20.199  -42.130  1.00 41.27 58  A 1 
ATOM 432  C CA  . ALA A 0 58  . 56.191   19.795  -42.508  1.00 41.27 58  A 1 
ATOM 433  C C   . ALA A 0 58  . 55.198   20.636  -41.701  1.00 41.27 58  A 1 
ATOM 434  C CB  . ALA A 0 58  . 56.004   18.291  -42.268  1.00 41.27 58  A 1 
ATOM 435  O O   . ALA A 0 58  . 55.480   20.978  -40.554  1.00 41.27 58  A 1 
ATOM 436  N N   . SER A 0 59  . 54.066   20.983  -42.304  1.00 44.54 59  A 1 
ATOM 437  C CA  . SER A 0 59  . 52.916   21.495  -41.564  1.00 44.54 59  A 1 
ATOM 438  C C   . SER A 0 59  . 52.020   20.304  -41.287  1.00 44.54 59  A 1 
ATOM 439  C CB  . SER A 0 59  . 52.148   22.526  -42.384  1.00 44.54 59  A 1 
ATOM 440  O O   . SER A 0 59  . 51.484   19.749  -42.240  1.00 44.54 59  A 1 
ATOM 441  O OG  . SER A 0 59  . 52.995   23.579  -42.804  1.00 44.54 59  A 1 
ATOM 442  N N   . ALA A 0 60  . 51.918   19.926  -40.022  1.00 49.65 60  A 1 
ATOM 443  C CA  . ALA A 0 60  . 51.078   18.855  -39.516  1.00 49.65 60  A 1 
ATOM 444  C C   . ALA A 0 60  . 50.646   19.247  -38.099  1.00 49.65 60  A 1 
ATOM 445  C CB  . ALA A 0 60  . 51.888   17.552  -39.499  1.00 49.65 60  A 1 
ATOM 446  O O   . ALA A 0 60  . 51.453   19.813  -37.351  1.00 49.65 60  A 1 
ATOM 447  N N   . SER A 0 61  . 49.404   18.957  -37.751  1.00 52.37 61  A 1 
ATOM 448  C CA  . SER A 0 61  . 48.919   18.899  -36.379  1.00 52.37 61  A 1 
ATOM 449  C C   . SER A 0 61  . 47.785   17.889  -36.357  1.00 52.37 61  A 1 
ATOM 450  C CB  . SER A 0 61  . 48.436   20.270  -35.875  1.00 52.37 61  A 1 
ATOM 451  O O   . SER A 0 61  . 46.748   18.184  -36.947  1.00 52.37 61  A 1 
ATOM 452  O OG  . SER A 0 61  . 47.448   20.834  -36.717  1.00 52.37 61  A 1 
ATOM 453  N N   . ASP A 0 62  . 48.023   16.754  -35.708  1.00 64.97 62  A 1 
ATOM 454  C CA  . ASP A 0 62  . 46.991   15.821  -35.266  1.00 64.97 62  A 1 
ATOM 455  C C   . ASP A 0 62  . 46.681   16.108  -33.784  1.00 64.97 62  A 1 
ATOM 456  C CB  . ASP A 0 62  . 47.379   14.360  -35.594  1.00 64.97 62  A 1 
ATOM 457  O O   . ASP A 0 62  . 47.519   16.677  -33.058  1.00 64.97 62  A 1 
ATOM 458  C CG  . ASP A 0 62  . 48.420   13.714  -34.670  1.00 64.97 62  A 1 
ATOM 459  O OD1 . ASP A 0 62  . 48.143   13.584  -33.461  1.00 64.97 62  A 1 
ATOM 460  O OD2 . ASP A 0 62  . 49.546   13.417  -35.146  1.00 64.97 62  A 1 
ATOM 461  N N   . TRP A 0 63  . 45.443   15.842  -33.374  1.00 67.62 63  A 1 
ATOM 462  C CA  . TRP A 0 63  . 44.960   16.083  -32.019  1.00 67.62 63  A 1 
ATOM 463  C C   . TRP A 0 63  . 43.767   15.179  -31.717  1.00 67.62 63  A 1 
ATOM 464  C CB  . TRP A 0 63  . 44.570   17.562  -31.853  1.00 67.62 63  A 1 
ATOM 465  O O   . TRP A 0 63  . 42.677   15.415  -32.232  1.00 67.62 63  A 1 
ATOM 466  C CG  . TRP A 0 63  . 44.008   17.920  -30.508  1.00 67.62 63  A 1 
ATOM 467  C CD1 . TRP A 0 63  . 44.722   18.015  -29.366  1.00 67.62 63  A 1 
ATOM 468  C CD2 . TRP A 0 63  . 42.609   18.093  -30.116  1.00 67.62 63  A 1 
ATOM 469  C CE2 . TRP A 0 63  . 42.562   18.360  -28.714  1.00 67.62 63  A 1 
ATOM 470  C CE3 . TRP A 0 63  . 41.372   17.999  -30.785  1.00 67.62 63  A 1 
ATOM 471  N NE1 . TRP A 0 63  . 43.876   18.273  -28.304  1.00 67.62 63  A 1 
ATOM 472  C CH2 . TRP A 0 63  . 40.147   18.499  -28.729  1.00 67.62 63  A 1 
ATOM 473  C CZ2 . TRP A 0 63  . 41.360   18.578  -28.021  1.00 67.62 63  A 1 
ATOM 474  C CZ3 . TRP A 0 63  . 40.159   18.199  -30.101  1.00 67.62 63  A 1 
ATOM 475  N N   . ASP A 0 64  . 43.991   14.205  -30.837  1.00 79.07 64  A 1 
ATOM 476  C CA  . ASP A 0 64  . 42.957   13.336  -30.285  1.00 79.07 64  A 1 
ATOM 477  C C   . ASP A 0 64  . 42.416   13.899  -28.962  1.00 79.07 64  A 1 
ATOM 478  C CB  . ASP A 0 64  . 43.535   11.942  -29.992  1.00 79.07 64  A 1 
ATOM 479  O O   . ASP A 0 64  . 43.177   14.240  -28.042  1.00 79.07 64  A 1 
ATOM 480  C CG  . ASP A 0 64  . 43.942   11.133  -31.223  1.00 79.07 64  A 1 
ATOM 481  O OD1 . ASP A 0 64  . 43.084   10.972  -32.110  1.00 79.07 64  A 1 
ATOM 482  O OD2 . ASP A 0 64  . 45.073   10.592  -31.196  1.00 79.07 64  A 1 
ATOM 483  N N   . ALA A 0 65  . 41.095   13.874  -28.800  1.00 78.53 65  A 1 
ATOM 484  C CA  . ALA A 0 65  . 40.452   13.953  -27.495  1.00 78.53 65  A 1 
ATOM 485  C C   . ALA A 0 65  . 39.310   12.942  -27.379  1.00 78.53 65  A 1 
ATOM 486  C CB  . ALA A 0 65  . 39.970   15.384  -27.249  1.00 78.53 65  A 1 
ATOM 487  O O   . ALA A 0 65  . 38.466   12.826  -28.262  1.00 78.53 65  A 1 
ATOM 488  N N   . TRP A 0 66  . 39.232   12.262  -26.235  1.00 83.31 66  A 1 
ATOM 489  C CA  . TRP A 0 66  . 38.050   11.494  -25.847  1.00 83.31 66  A 1 
ATOM 490  C C   . TRP A 0 66  . 37.660   11.834  -24.413  1.00 83.31 66  A 1 
ATOM 491  C CB  . TRP A 0 66  . 38.265   9.987   -26.051  1.00 83.31 66  A 1 
ATOM 492  O O   . TRP A 0 66  . 38.512   12.166  -23.581  1.00 83.31 66  A 1 
ATOM 493  C CG  . TRP A 0 66  . 39.054   9.284   -24.984  1.00 83.31 66  A 1 
ATOM 494  C CD1 . TRP A 0 66  . 40.403   9.202   -24.923  1.00 83.31 66  A 1 
ATOM 495  C CD2 . TRP A 0 66  . 38.560   8.607   -23.784  1.00 83.31 66  A 1 
ATOM 496  C CE2 . TRP A 0 66  . 39.681   8.141   -23.037  1.00 83.31 66  A 1 
ATOM 497  C CE3 . TRP A 0 66  . 37.283   8.369   -23.227  1.00 83.31 66  A 1 
ATOM 498  N NE1 . TRP A 0 66  . 40.773   8.511   -23.783  1.00 83.31 66  A 1 
ATOM 499  C CH2 . TRP A 0 66  . 38.270   7.262   -21.280  1.00 83.31 66  A 1 
ATOM 500  C CZ2 . TRP A 0 66  . 39.555   7.483   -21.806  1.00 83.31 66  A 1 
ATOM 501  C CZ3 . TRP A 0 66  . 37.139   7.704   -21.992  1.00 83.31 66  A 1 
ATOM 502  N N   . GLY A 0 67  . 36.368   11.748  -24.118  1.00 79.41 67  A 1 
ATOM 503  C CA  . GLY A 0 67  . 35.850   12.027  -22.793  1.00 79.41 67  A 1 
ATOM 504  C C   . GLY A 0 67  . 34.633   11.196  -22.422  1.00 79.41 67  A 1 
ATOM 505  O O   . GLY A 0 67  . 33.913   10.654  -23.265  1.00 79.41 67  A 1 
ATOM 506  N N   . ARG A 0 68  . 34.436   11.096  -21.112  1.00 87.58 68  A 1 
ATOM 507  C CA  . ARG A 0 68  . 33.211   10.624  -20.482  1.00 87.58 68  A 1 
ATOM 508  C C   . ARG A 0 68  . 32.984   11.401  -19.195  1.00 87.58 68  A 1 
ATOM 509  C CB  . ARG A 0 68  . 33.310   9.114   -20.227  1.00 87.58 68  A 1 
ATOM 510  O O   . ARG A 0 68  . 33.929   11.551  -18.416  1.00 87.58 68  A 1 
ATOM 511  C CG  . ARG A 0 68  . 31.984   8.532   -19.721  1.00 87.58 68  A 1 
ATOM 512  C CD  . ARG A 0 68  . 32.095   7.020   -19.552  1.00 87.58 68  A 1 
ATOM 513  N NE  . ARG A 0 68  . 30.762   6.405   -19.489  1.00 87.58 68  A 1 
ATOM 514  N NH1 . ARG A 0 68  . 31.322   4.307   -20.202  1.00 87.58 68  A 1 
ATOM 515  N NH2 . ARG A 0 68  . 29.189   4.808   -19.864  1.00 87.58 68  A 1 
ATOM 516  C CZ  . ARG A 0 68  . 30.427   5.185   -19.843  1.00 87.58 68  A 1 
ATOM 517  N N   . ASP A 0 69  . 31.753   11.819  -18.938  1.00 81.70 69  A 1 
ATOM 518  C CA  . ASP A 0 69  . 31.317   12.138  -17.579  1.00 81.70 69  A 1 
ATOM 519  C C   . ASP A 0 69  . 30.233   11.153  -17.142  1.00 81.70 69  A 1 
ATOM 520  C CB  . ASP A 0 69  . 30.904   13.613  -17.420  1.00 81.70 69  A 1 
ATOM 521  O O   . ASP A 0 69  . 29.537   10.582  -17.976  1.00 81.70 69  A 1 
ATOM 522  C CG  . ASP A 0 69  . 31.135   14.124  -15.988  1.00 81.70 69  A 1 
ATOM 523  O OD1 . ASP A 0 69  . 31.454   13.296  -15.089  1.00 81.70 69  A 1 
ATOM 524  O OD2 . ASP A 0 69  . 31.206   15.361  -15.793  1.00 81.70 69  A 1 
ATOM 525  N N   . GLN A 0 70  . 30.144   10.893  -15.840  1.00 87.34 70  A 1 
ATOM 526  C CA  . GLN A 0 70  . 29.114   10.027  -15.271  1.00 87.34 70  A 1 
ATOM 527  C C   . GLN A 0 70  . 28.638   10.596  -13.936  1.00 87.34 70  A 1 
ATOM 528  C CB  . GLN A 0 70  . 29.582   8.569   -15.088  1.00 87.34 70  A 1 
ATOM 529  O O   . GLN A 0 70  . 29.308   10.417  -12.909  1.00 87.34 70  A 1 
ATOM 530  C CG  . GLN A 0 70  . 30.318   7.927   -16.269  1.00 87.34 70  A 1 
ATOM 531  C CD  . GLN A 0 70  . 30.222   6.410   -16.200  1.00 87.34 70  A 1 
ATOM 532  N NE2 . GLN A 0 70  . 29.176   5.842   -16.747  1.00 87.34 70  A 1 
ATOM 533  O OE1 . GLN A 0 70  . 31.057   5.705   -15.644  1.00 87.34 70  A 1 
ATOM 534  N N   . ASP A 0 71  . 27.472   11.231  -13.943  1.00 85.61 71  A 1 
ATOM 535  C CA  . ASP A 0 71  . 26.816   11.764  -12.753  1.00 85.61 71  A 1 
ATOM 536  C C   . ASP A 0 71  . 25.658   10.846  -12.338  1.00 85.61 71  A 1 
ATOM 537  C CB  . ASP A 0 71  . 26.409   13.243  -12.958  1.00 85.61 71  A 1 
ATOM 538  O O   . ASP A 0 71  . 24.807   10.454  -13.133  1.00 85.61 71  A 1 
ATOM 539  C CG  . ASP A 0 71  . 27.272   14.221  -12.146  1.00 85.61 71  A 1 
ATOM 540  O OD1 . ASP A 0 71  . 28.474   13.936  -11.956  1.00 85.61 71  A 1 
ATOM 541  O OD2 . ASP A 0 71  . 26.716   15.204  -11.594  1.00 85.61 71  A 1 
ATOM 542  N N   . LEU A 0 72  . 25.614   10.471  -11.058  1.00 89.57 72  A 1 
ATOM 543  C CA  . LEU A 0 72  . 24.549   9.654   -10.473  1.00 89.57 72  A 1 
ATOM 544  C C   . LEU A 0 72  . 24.081   10.290  -9.170   1.00 89.57 72  A 1 
ATOM 545  C CB  . LEU A 0 72  . 25.041   8.209   -10.269  1.00 89.57 72  A 1 
ATOM 546  O O   . LEU A 0 72  . 24.832   10.356  -8.196   1.00 89.57 72  A 1 
ATOM 547  C CG  . LEU A 0 72  . 24.058   7.291   -9.509   1.00 89.57 72  A 1 
ATOM 548  C CD1 . LEU A 0 72  . 22.773   7.011   -10.286  1.00 89.57 72  A 1 
ATOM 549  C CD2 . LEU A 0 72  . 24.721   5.947   -9.204   1.00 89.57 72  A 1 
ATOM 550  N N   . SER A 0 73  . 22.811   10.681  -9.123   1.00 90.94 73  A 1 
ATOM 551  C CA  . SER A 0 73  . 22.156   11.259  -7.953   1.00 90.94 73  A 1 
ATOM 552  C C   . SER A 0 73  . 20.961   10.408  -7.536   1.00 90.94 73  A 1 
ATOM 553  C CB  . SER A 0 73  . 21.749   12.697  -8.263   1.00 90.94 73  A 1 
ATOM 554  O O   . SER A 0 73  . 20.028   10.197  -8.309   1.00 90.94 73  A 1 
ATOM 555  O OG  . SER A 0 73  . 21.275   13.355  -7.101   1.00 90.94 73  A 1 
ATOM 556  N N   . ILE A 0 74  . 20.971   9.916   -6.298   1.00 92.28 74  A 1 
ATOM 557  C CA  . ILE A 0 74  . 19.859   9.166   -5.705   1.00 92.28 74  A 1 
ATOM 558  C C   . ILE A 0 74  . 19.442   9.864   -4.418   1.00 92.28 74  A 1 
ATOM 559  C CB  . ILE A 0 74  . 20.214   7.680   -5.458   1.00 92.28 74  A 1 
ATOM 560  O O   . ILE A 0 74  . 20.257   10.034  -3.512   1.00 92.28 74  A 1 
ATOM 561  C CG1 . ILE A 0 74  . 20.750   7.016   -6.749   1.00 92.28 74  A 1 
ATOM 562  C CG2 . ILE A 0 74  . 18.984   6.945   -4.880   1.00 92.28 74  A 1 
ATOM 563  C CD1 . ILE A 0 74  . 21.072   5.521   -6.622   1.00 92.28 74  A 1 
ATOM 564  N N   . SER A 0 75  . 18.163   10.212  -4.308   1.00 89.76 75  A 1 
ATOM 565  C CA  . SER A 0 75  . 17.540   10.676  -3.071   1.00 89.76 75  A 1 
ATOM 566  C C   . SER A 0 75  . 16.432   9.706   -2.686   1.00 89.76 75  A 1 
ATOM 567  C CB  . SER A 0 75  . 17.003   12.097  -3.248   1.00 89.76 75  A 1 
ATOM 568  O O   . SER A 0 75  . 15.476   9.532   -3.434   1.00 89.76 75  A 1 
ATOM 569  O OG  . SER A 0 75  . 16.582   12.611  -1.998   1.00 89.76 75  A 1 
ATOM 570  N N   . GLU A 0 76  . 16.555   9.060   -1.531   1.00 92.50 76  A 1 
ATOM 571  C CA  . GLU A 0 76  . 15.571   8.096   -1.036   1.00 92.50 76  A 1 
ATOM 572  C C   . GLU A 0 76  . 15.123   8.477   0.374    1.00 92.50 76  A 1 
ATOM 573  C CB  . GLU A 0 76  . 16.137   6.670   -1.113   1.00 92.50 76  A 1 
ATOM 574  O O   . GLU A 0 76  . 15.932   8.831   1.233    1.00 92.50 76  A 1 
ATOM 575  C CG  . GLU A 0 76  . 15.096   5.625   -0.686   1.00 92.50 76  A 1 
ATOM 576  C CD  . GLU A 0 76  . 15.580   4.193   -0.943   1.00 92.50 76  A 1 
ATOM 577  O OE1 . GLU A 0 76  . 14.869   3.470   -1.682   1.00 92.50 76  A 1 
ATOM 578  O OE2 . GLU A 0 76  . 16.625   3.819   -0.368   1.00 92.50 76  A 1 
ATOM 579  N N   . SER A 0 77  . 13.820   8.402   0.624    1.00 91.39 77  A 1 
ATOM 580  C CA  . SER A 0 77  . 13.220   8.712   1.913    1.00 91.39 77  A 1 
ATOM 581  C C   . SER A 0 77  . 12.090   7.749   2.252    1.00 91.39 77  A 1 
ATOM 582  C CB  . SER A 0 77  . 12.750   10.168  1.955    1.00 91.39 77  A 1 
ATOM 583  O O   . SER A 0 77  . 11.339   7.298   1.389    1.00 91.39 77  A 1 
ATOM 584  O OG  . SER A 0 77  . 11.671   10.389  1.072    1.00 91.39 77  A 1 
ATOM 585  N N   . TYR A 0 78  . 11.967   7.447   3.538    1.00 94.14 78  A 1 
ATOM 586  C CA  . TYR A 0 78  . 10.894   6.638   4.098    1.00 94.14 78  A 1 
ATOM 587  C C   . TYR A 0 78  . 10.488   7.220   5.447    1.00 94.14 78  A 1 
ATOM 588  C CB  . TYR A 0 78  . 11.355   5.181   4.231    1.00 94.14 78  A 1 
ATOM 589  O O   . TYR A 0 78  . 11.350   7.574   6.257    1.00 94.14 78  A 1 
ATOM 590  C CG  . TYR A 0 78  . 10.494   4.335   5.150    1.00 94.14 78  A 1 
ATOM 591  C CD1 . TYR A 0 78  . 10.926   4.101   6.470    1.00 94.14 78  A 1 
ATOM 592  C CD2 . TYR A 0 78  . 9.259    3.817   4.710    1.00 94.14 78  A 1 
ATOM 593  C CE1 . TYR A 0 78  . 10.146   3.320   7.340    1.00 94.14 78  A 1 
ATOM 594  C CE2 . TYR A 0 78  . 8.472    3.036   5.581    1.00 94.14 78  A 1 
ATOM 595  O OH  . TYR A 0 78  . 8.214    1.991   7.740    1.00 94.14 78  A 1 
ATOM 596  C CZ  . TYR A 0 78  . 8.924    2.777   6.891    1.00 94.14 78  A 1 
ATOM 597  N N   . GLY A 0 79  . 9.191    7.294   5.722    1.00 90.25 79  A 1 
ATOM 598  C CA  . GLY A 0 79  . 8.686    7.740   7.011    1.00 90.25 79  A 1 
ATOM 599  C C   . GLY A 0 79  . 7.435    6.996   7.447    1.00 90.25 79  A 1 
ATOM 600  O O   . GLY A 0 79  . 6.607    6.596   6.636    1.00 90.25 79  A 1 
ATOM 601  N N   . LYS A 0 80  . 7.297    6.810   8.760    1.00 92.35 80  A 1 
ATOM 602  C CA  . LYS A 0 80  . 6.130    6.175   9.377    1.00 92.35 80  A 1 
ATOM 603  C C   . LYS A 0 80  . 5.763    6.895   10.667   1.00 92.35 80  A 1 
ATOM 604  C CB  . LYS A 0 80  . 6.415    4.681   9.591    1.00 92.35 80  A 1 
ATOM 605  O O   . LYS A 0 80  . 6.620    7.113   11.526   1.00 92.35 80  A 1 
ATOM 606  C CG  . LYS A 0 80  . 5.143    3.856   9.853    1.00 92.35 80  A 1 
ATOM 607  C CD  . LYS A 0 80  . 5.528    2.414   10.212   1.00 92.35 80  A 1 
ATOM 608  C CE  . LYS A 0 80  . 4.331    1.460   10.317   1.00 92.35 80  A 1 
ATOM 609  N NZ  . LYS A 0 80  . 3.961    0.888   9.002    1.00 92.35 80  A 1 
ATOM 610  N N   . THR A 0 81  . 4.486    7.228   10.816   1.00 89.26 81  A 1 
ATOM 611  C CA  . THR A 0 81  . 3.914    7.951   11.955   1.00 89.26 81  A 1 
ATOM 612  C C   . THR A 0 81  . 2.711    7.201   12.511   1.00 89.26 81  A 1 
ATOM 613  C CB  . THR A 0 81  . 3.503    9.372   11.539   1.00 89.26 81  A 1 
ATOM 614  O O   . THR A 0 81  . 1.770    6.922   11.778   1.00 89.26 81  A 1 
ATOM 615  C CG2 . THR A 0 81  . 2.849    10.170  12.670   1.00 89.26 81  A 1 
ATOM 616  O OG1 . THR A 0 81  . 4.662    10.084  11.181   1.00 89.26 81  A 1 
ATOM 617  N N   . ASN A 0 82  . 2.715    6.945   13.822   1.00 89.96 82  A 1 
ATOM 618  C CA  . ASN A 0 82  . 1.532    6.527   14.578   1.00 89.96 82  A 1 
ATOM 619  C C   . ASN A 0 82  . 1.157    7.614   15.600   1.00 89.96 82  A 1 
ATOM 620  C CB  . ASN A 0 82  . 1.780    5.156   15.237   1.00 89.96 82  A 1 
ATOM 621  O O   . ASN A 0 82  . 1.967    8.011   16.458   1.00 89.96 82  A 1 
ATOM 622  C CG  . ASN A 0 82  . 0.580    4.683   16.049   1.00 89.96 82  A 1 
ATOM 623  N ND2 . ASN A 0 82  . -0.328   3.955   15.457   1.00 89.96 82  A 1 
ATOM 624  O OD1 . ASN A 0 82  . 0.442    4.970   17.231   1.00 89.96 82  A 1 
ATOM 625  N N   . ALA A 0 83  . -0.088   8.076   15.527   1.00 88.50 83  A 1 
ATOM 626  C CA  . ALA A 0 83  . -0.709   8.987   16.475   1.00 88.50 83  A 1 
ATOM 627  C C   . ALA A 0 83  . -2.017   8.386   17.006   1.00 88.50 83  A 1 
ATOM 628  C CB  . ALA A 0 83  . -0.921   10.348  15.803   1.00 88.50 83  A 1 
ATOM 629  O O   . ALA A 0 83  . -2.811   7.820   16.260   1.00 88.50 83  A 1 
ATOM 630  N N   . LYS A 0 84  . -2.244   8.525   18.314   1.00 91.35 84  A 1 
ATOM 631  C CA  . LYS A 0 84  . -3.486   8.143   18.991   1.00 91.35 84  A 1 
ATOM 632  C C   . LYS A 0 84  . -3.828   9.220   20.009   1.00 91.35 84  A 1 
ATOM 633  C CB  . LYS A 0 84  . -3.371   6.765   19.669   1.00 91.35 84  A 1 
ATOM 634  O O   . LYS A 0 84  . -2.924   9.709   20.690   1.00 91.35 84  A 1 
ATOM 635  C CG  . LYS A 0 84  . -2.983   5.656   18.680   1.00 91.35 84  A 1 
ATOM 636  C CD  . LYS A 0 84  . -3.086   4.260   19.300   1.00 91.35 84  A 1 
ATOM 637  C CE  . LYS A 0 84  . -2.638   3.236   18.252   1.00 91.35 84  A 1 
ATOM 638  N NZ  . LYS A 0 84  . -2.946   1.846   18.669   1.00 91.35 84  A 1 
ATOM 639  N N   . SER A 0 85  . -5.102   9.556   20.110   1.00 88.22 85  A 1 
ATOM 640  C CA  . SER A 0 85  . -5.664   10.466  21.103   1.00 88.22 85  A 1 
ATOM 641  C C   . SER A 0 85  . -6.928   9.847   21.679   1.00 88.22 85  A 1 
ATOM 642  C CB  . SER A 0 85  . -5.976   11.837  20.491   1.00 88.22 85  A 1 
ATOM 643  O O   . SER A 0 85  . -7.760   9.335   20.930   1.00 88.22 85  A 1 
ATOM 644  O OG  . SER A 0 85  . -6.776   11.703  19.336   1.00 88.22 85  A 1 
ATOM 645  N N   . TYR A 0 86  . -7.057   9.926   22.997   1.00 87.54 86  A 1 
ATOM 646  C CA  . TYR A 0 86  . -8.238   9.519   23.741   1.00 87.54 86  A 1 
ATOM 647  C C   . TYR A 0 86  . -8.651   10.704  24.611   1.00 87.54 86  A 1 
ATOM 648  C CB  . TYR A 0 86  . -7.930   8.286   24.604   1.00 87.54 86  A 1 
ATOM 649  O O   . TYR A 0 86  . -7.788   11.302  25.260   1.00 87.54 86  A 1 
ATOM 650  C CG  . TYR A 0 86  . -7.277   7.127   23.870   1.00 87.54 86  A 1 
ATOM 651  C CD1 . TYR A 0 86  . -8.062   6.232   23.119   1.00 87.54 86  A 1 
ATOM 652  C CD2 . TYR A 0 86  . -5.883   6.938   23.955   1.00 87.54 86  A 1 
ATOM 653  C CE1 . TYR A 0 86  . -7.460   5.141   22.460   1.00 87.54 86  A 1 
ATOM 654  C CE2 . TYR A 0 86  . -5.277   5.843   23.312   1.00 87.54 86  A 1 
ATOM 655  O OH  . TYR A 0 86  . -5.469   3.863   21.991   1.00 87.54 86  A 1 
ATOM 656  C CZ  . TYR A 0 86  . -6.068   4.939   22.568   1.00 87.54 86  A 1 
ATOM 657  N N   . ALA A 0 87  . -9.935   11.026  24.614   1.00 85.06 87  A 1 
ATOM 658  C CA  . ALA A 0 87  . -10.563  11.943  25.550   1.00 85.06 87  A 1 
ATOM 659  C C   . ALA A 0 87  . -11.816  11.281  26.139   1.00 85.06 87  A 1 
ATOM 660  C CB  . ALA A 0 87  . -10.869  13.267  24.839   1.00 85.06 87  A 1 
ATOM 661  O O   . ALA A 0 87  . -12.431  10.431  25.496   1.00 85.06 87  A 1 
ATOM 662  N N   . ALA A 0 88  . -12.144  11.667  27.365   1.00 82.91 88  A 1 
ATOM 663  C CA  . ALA A 0 88  . -13.399  11.396  28.051   1.00 82.91 88  A 1 
ATOM 664  C C   . ALA A 0 88  . -13.673  12.619  28.936   1.00 82.91 88  A 1 
ATOM 665  C CB  . ALA A 0 88  . -13.285  10.102  28.868   1.00 82.91 88  A 1 
ATOM 666  O O   . ALA A 0 88  . -12.722  13.146  29.525   1.00 82.91 88  A 1 
ATOM 667  N N   . GLU A 0 89  . -14.912  13.105  28.993   1.00 78.47 89  A 1 
ATOM 668  C CA  . GLU A 0 89  . -15.233  14.313  29.772   1.00 78.47 89  A 1 
ATOM 669  C C   . GLU A 0 89  . -15.327  14.035  31.280   1.00 78.47 89  A 1 
ATOM 670  C CB  . GLU A 0 89  . -16.492  14.994  29.213   1.00 78.47 89  A 1 
ATOM 671  O O   . GLU A 0 89  . -14.796  14.811  32.080   1.00 78.47 89  A 1 
ATOM 672  C CG  . GLU A 0 89  . -16.184  15.644  27.856   1.00 78.47 89  A 1 
ATOM 673  C CD  . GLU A 0 89  . -17.367  16.451  27.311   1.00 78.47 89  A 1 
ATOM 674  O OE1 . GLU A 0 89  . -17.183  17.675  27.106   1.00 78.47 89  A 1 
ATOM 675  O OE2 . GLU A 0 89  . -18.424  15.831  27.054   1.00 78.47 89  A 1 
ATOM 676  N N   . SER A 0 90  . -15.892  12.889  31.667   1.00 79.61 90  A 1 
ATOM 677  C CA  . SER A 0 90  . -15.899  12.386  33.044   1.00 79.61 90  A 1 
ATOM 678  C C   . SER A 0 90  . -15.859  10.851  33.091   1.00 79.61 90  A 1 
ATOM 679  C CB  . SER A 0 90  . -17.114  12.931  33.810   1.00 79.61 90  A 1 
ATOM 680  O O   . SER A 0 90  . -15.860  10.172  32.059   1.00 79.61 90  A 1 
ATOM 681  O OG  . SER A 0 90  . -18.247  12.138  33.566   1.00 79.61 90  A 1 
ATOM 682  N N   . TYR A 0 91  . -15.769  10.311  34.306   1.00 78.48 91  A 1 
ATOM 683  C CA  . TYR A 0 91  . -16.019  8.906   34.607   1.00 78.48 91  A 1 
ATOM 684  C C   . TYR A 0 91  . -16.408  8.793   36.080   1.00 78.48 91  A 1 
ATOM 685  C CB  . TYR A 0 91  . -14.775  8.056   34.322   1.00 78.48 91  A 1 
ATOM 686  O O   . TYR A 0 91  . -15.546  8.950   36.952   1.00 78.48 91  A 1 
ATOM 687  C CG  . TYR A 0 91  . -14.880  6.627   34.827   1.00 78.48 91  A 1 
ATOM 688  C CD1 . TYR A 0 91  . -14.059  6.185   35.881   1.00 78.48 91  A 1 
ATOM 689  C CD2 . TYR A 0 91  . -15.826  5.749   34.265   1.00 78.48 91  A 1 
ATOM 690  C CE1 . TYR A 0 91  . -14.138  4.852   36.325   1.00 78.48 91  A 1 
ATOM 691  C CE2 . TYR A 0 91  . -15.887  4.406   34.681   1.00 78.48 91  A 1 
ATOM 692  O OH  . TYR A 0 91  . -15.056  2.661   36.114   1.00 78.48 91  A 1 
ATOM 693  C CZ  . TYR A 0 91  . -15.032  3.955   35.703   1.00 78.48 91  A 1 
ATOM 694  N N   . ASP A 0 92  . -17.680  8.509   36.341   1.00 81.99 92  A 1 
ATOM 695  C CA  . ASP A 0 92  . -18.212  8.366   37.693   1.00 81.99 92  A 1 
ATOM 696  C C   . ASP A 0 92  . -18.543  6.893   37.979   1.00 81.99 92  A 1 
ATOM 697  C CB  . ASP A 0 92  . -19.416  9.306   37.912   1.00 81.99 92  A 1 
ATOM 698  O O   . ASP A 0 92  . -19.255  6.231   37.225   1.00 81.99 92  A 1 
ATOM 699  C CG  . ASP A 0 92  . -19.051  10.781  38.170   1.00 81.99 92  A 1 
ATOM 700  O OD1 . ASP A 0 92  . -17.866  11.075  38.461   1.00 81.99 92  A 1 
ATOM 701  O OD2 . ASP A 0 92  . -19.986  11.613  38.193   1.00 81.99 92  A 1 
ATOM 702  N N   . GLU A 0 93  . -18.036  6.375   39.104   1.00 83.71 93  A 1 
ATOM 703  C CA  . GLU A 0 93  . -18.495  5.117   39.707   1.00 83.71 93  A 1 
ATOM 704  C C   . GLU A 0 93  . -19.303  5.441   40.965   1.00 83.71 93  A 1 
ATOM 705  C CB  . GLU A 0 93  . -17.339  4.169   40.098   1.00 83.71 93  A 1 
ATOM 706  O O   . GLU A 0 93  . -18.820  6.175   41.834   1.00 83.71 93  A 1 
ATOM 707  C CG  . GLU A 0 93  . -16.331  3.853   38.984   1.00 83.71 93  A 1 
ATOM 708  C CD  . GLU A 0 93  . -15.448  2.615   39.261   1.00 83.71 93  A 1 
ATOM 709  O OE1 . GLU A 0 93  . -14.407  2.458   38.576   1.00 83.71 93  A 1 
ATOM 710  O OE2 . GLU A 0 93  . -15.877  1.643   39.922   1.00 83.71 93  A 1 
ATOM 711  N N   . TRP A 0 94  . -20.491  4.857   41.109   1.00 83.50 94  A 1 
ATOM 712  C CA  . TRP A 0 94  . -21.324  5.033   42.296   1.00 83.50 94  A 1 
ATOM 713  C C   . TRP A 0 94  . -21.875  3.700   42.818   1.00 83.50 94  A 1 
ATOM 714  C CB  . TRP A 0 94  . -22.400  6.095   42.024   1.00 83.50 94  A 1 
ATOM 715  O O   . TRP A 0 94  . -22.180  2.786   42.059   1.00 83.50 94  A 1 
ATOM 716  C CG  . TRP A 0 94  . -23.297  5.859   40.848   1.00 83.50 94  A 1 
ATOM 717  C CD1 . TRP A 0 94  . -23.089  6.299   39.585   1.00 83.50 94  A 1 
ATOM 718  C CD2 . TRP A 0 94  . -24.557  5.126   40.808   1.00 83.50 94  A 1 
ATOM 719  C CE2 . TRP A 0 94  . -25.071  5.174   39.477   1.00 83.50 94  A 1 
ATOM 720  C CE3 . TRP A 0 94  . -25.310  4.418   41.768   1.00 83.50 94  A 1 
ATOM 721  N NE1 . TRP A 0 94  . -24.134  5.901   38.773   1.00 83.50 94  A 1 
ATOM 722  C CH2 . TRP A 0 94  . -26.995  3.840   40.092   1.00 83.50 94  A 1 
ATOM 723  C CZ2 . TRP A 0 94  . -26.273  4.547   39.115   1.00 83.50 94  A 1 
ATOM 724  C CZ3 . TRP A 0 94  . -26.514  3.787   41.414   1.00 83.50 94  A 1 
ATOM 725  N N   . ASP A 0 95  . -21.968  3.595   44.143   1.00 84.24 95  A 1 
ATOM 726  C CA  . ASP A 0 95  . -22.454  2.436   44.900   1.00 84.24 95  A 1 
ATOM 727  C C   . ASP A 0 95  . -23.275  2.972   46.082   1.00 84.24 95  A 1 
ATOM 728  C CB  . ASP A 0 95  . -21.249  1.591   45.366   1.00 84.24 95  A 1 
ATOM 729  O O   . ASP A 0 95  . -22.764  3.742   46.903   1.00 84.24 95  A 1 
ATOM 730  C CG  . ASP A 0 95  . -21.591  0.346   46.202   1.00 84.24 95  A 1 
ATOM 731  O OD1 . ASP A 0 95  . -22.777  -0.020  46.329   1.00 84.24 95  A 1 
ATOM 732  O OD2 . ASP A 0 95  . -20.644  -0.259  46.755   1.00 84.24 95  A 1 
ATOM 733  N N   . ASN A 0 96  . -24.556  2.615   46.133   1.00 81.05 96  A 1 
ATOM 734  C CA  . ASN A 0 96  . -25.493  2.977   47.186   1.00 81.05 96  A 1 
ATOM 735  C C   . ASN A 0 96  . -26.152  1.712   47.739   1.00 81.05 96  A 1 
ATOM 736  C CB  . ASN A 0 96  . -26.530  3.974   46.650   1.00 81.05 96  A 1 
ATOM 737  O O   . ASN A 0 96  . -26.901  1.031   47.038   1.00 81.05 96  A 1 
ATOM 738  C CG  . ASN A 0 96  . -27.483  4.393   47.756   1.00 81.05 96  A 1 
ATOM 739  N ND2 . ASN A 0 96  . -28.623  3.754   47.880   1.00 81.05 96  A 1 
ATOM 740  O OD1 . ASN A 0 96  . -27.179  5.267   48.548   1.00 81.05 96  A 1 
ATOM 741  N N   . GLN A 0 97  . -25.903  1.441   49.016   1.00 80.46 97  A 1 
ATOM 742  C CA  . GLN A 0 97  . -26.383  0.255   49.716   1.00 80.46 97  A 1 
ATOM 743  C C   . GLN A 0 97  . -27.316  0.703   50.838   1.00 80.46 97  A 1 
ATOM 744  C CB  . GLN A 0 97  . -25.182  -0.549  50.253   1.00 80.46 97  A 1 
ATOM 745  O O   . GLN A 0 97  . -26.837  1.157   51.880   1.00 80.46 97  A 1 
ATOM 746  C CG  . GLN A 0 97  . -24.224  -0.979  49.136   1.00 80.46 97  A 1 
ATOM 747  C CD  . GLN A 0 97  . -22.968  -1.691  49.624   1.00 80.46 97  A 1 
ATOM 748  N NE2 . GLN A 0 97  . -22.004  -1.857  48.750   1.00 80.46 97  A 1 
ATOM 749  O OE1 . GLN A 0 97  . -22.805  -2.087  50.773   1.00 80.46 97  A 1 
ATOM 750  N N   . ASP A 0 98  . -28.626  0.565   50.641   1.00 71.49 98  A 1 
ATOM 751  C CA  . ASP A 0 98  . -29.593  0.751   51.719   1.00 71.49 98  A 1 
ATOM 752  C C   . ASP A 0 98  . -29.834  -0.582  52.437   1.00 71.49 98  A 1 
ATOM 753  C CB  . ASP A 0 98  . -30.879  1.462   51.265   1.00 71.49 98  A 1 
ATOM 754  O O   . ASP A 0 98  . -29.856  -1.654  51.838   1.00 71.49 98  A 1 
ATOM 755  C CG  . ASP A 0 98  . -31.281  2.512   52.306   1.00 71.49 98  A 1 
ATOM 756  O OD1 . ASP A 0 98  . -31.113  2.201   53.512   1.00 71.49 98  A 1 
ATOM 757  O OD2 . ASP A 0 98  . -31.614  3.650   51.900   1.00 71.49 98  A 1 
ATOM 758  N N   . ASN A 0 99  . -29.852  -0.538  53.763   1.00 77.48 99  A 1 
ATOM 759  C CA  . ASN A 0 99  . -29.773  -1.725  54.627   1.00 77.48 99  A 1 
ATOM 760  C C   . ASN A 0 99  . -30.621  -1.521  55.891   1.00 77.48 99  A 1 
ATOM 761  C CB  . ASN A 0 99  . -28.291  -2.038  54.949   1.00 77.48 99  A 1 
ATOM 762  O O   . ASN A 0 99  . -30.227  -1.928  56.998   1.00 77.48 99  A 1 
ATOM 763  C CG  . ASN A 0 99  . -27.569  -2.833  53.879   1.00 77.48 99  A 1 
ATOM 764  N ND2 . ASN A 0 99  . -27.095  -2.195  52.841   1.00 77.48 99  A 1 
ATOM 765  O OD1 . ASN A 0 99  . -27.348  -4.029  54.027   1.00 77.48 99  A 1 
ATOM 766  N N   . ASP A 0 100 . -31.736  -0.811  55.732   1.00 75.59 100 A 1 
ATOM 767  C CA  . ASP A 0 100 . -32.614  -0.445  56.830   1.00 75.59 100 A 1 
ATOM 768  C C   . ASP A 0 100 . -33.302  -1.676  57.448   1.00 75.59 100 A 1 
ATOM 769  C CB  . ASP A 0 100 . -33.566  0.712   56.421   1.00 75.59 100 A 1 
ATOM 770  O O   . ASP A 0 100 . -33.303  -2.792  56.913   1.00 75.59 100 A 1 
ATOM 771  C CG  . ASP A 0 100 . -33.328  2.036   57.183   1.00 75.59 100 A 1 
ATOM 772  O OD1 . ASP A 0 100 . -32.423  2.087   58.056   1.00 75.59 100 A 1 
ATOM 773  O OD2 . ASP A 0 100 . -34.134  2.980   57.017   1.00 75.59 100 A 1 
ATOM 774  N N   . LYS A 0 101 . -33.737  -1.517  58.706   1.00 71.06 101 A 1 
ATOM 775  C CA  . LYS A 0 101 . -34.314  -2.605  59.518   1.00 71.06 101 A 1 
ATOM 776  C C   . LYS A 0 101 . -35.371  -2.072  60.461   1.00 71.06 101 A 1 
ATOM 777  C CB  . LYS A 0 101 . -33.230  -3.381  60.300   1.00 71.06 101 A 1 
ATOM 778  O O   . LYS A 0 101 . -35.057  -1.544  61.532   1.00 71.06 101 A 1 
ATOM 779  C CG  . LYS A 0 101 . -32.318  -4.101  59.312   1.00 71.06 101 A 1 
ATOM 780  C CD  . LYS A 0 101 . -31.242  -5.026  59.857   1.00 71.06 101 A 1 
ATOM 781  C CE  . LYS A 0 101 . -30.577  -5.495  58.555   1.00 71.06 101 A 1 
ATOM 782  N NZ  . LYS A 0 101 . -29.232  -6.063  58.753   1.00 71.06 101 A 1 
ATOM 783  N N   . TRP A 0 102 . -36.631  -2.289  60.112   1.00 67.30 102 A 1 
ATOM 784  C CA  . TRP A 0 102 . -37.771  -1.917  60.942   1.00 67.30 102 A 1 
ATOM 785  C C   . TRP A 0 102 . -38.375  -3.110  61.696   1.00 67.30 102 A 1 
ATOM 786  C CB  . TRP A 0 102 . -38.788  -1.142  60.104   1.00 67.30 102 A 1 
ATOM 787  O O   . TRP A 0 102 . -38.487  -4.235  61.213   1.00 67.30 102 A 1 
ATOM 788  C CG  . TRP A 0 102 . -39.214  -1.802  58.835   1.00 67.30 102 A 1 
ATOM 789  C CD1 . TRP A 0 102 . -38.594  -1.661  57.647   1.00 67.30 102 A 1 
ATOM 790  C CD2 . TRP A 0 102 . -40.364  -2.662  58.576   1.00 67.30 102 A 1 
ATOM 791  C CE2 . TRP A 0 102 . -40.370  -3.006  57.188   1.00 67.30 102 A 1 
ATOM 792  C CE3 . TRP A 0 102 . -41.418  -3.159  59.377   1.00 67.30 102 A 1 
ATOM 793  N NE1 . TRP A 0 102 . -39.252  -2.379  56.677   1.00 67.30 102 A 1 
ATOM 794  C CH2 . TRP A 0 102 . -42.421  -4.272  57.447   1.00 67.30 102 A 1 
ATOM 795  C CZ2 . TRP A 0 102 . -41.379  -3.801  56.627   1.00 67.30 102 A 1 
ATOM 796  C CZ3 . TRP A 0 102 . -42.439  -3.953  58.818   1.00 67.30 102 A 1 
ATOM 797  N N   . GLY A 0 103 . -38.794  -2.850  62.935   1.00 60.91 103 A 1 
ATOM 798  C CA  . GLY A 0 103 . -39.550  -3.791  63.757   1.00 60.91 103 A 1 
ATOM 799  C C   . GLY A 0 103 . -40.917  -3.210  64.083   1.00 60.91 103 A 1 
ATOM 800  O O   . GLY A 0 103 . -41.006  -2.088  64.587   1.00 60.91 103 A 1 
ATOM 801  N N   . ALA A 0 104 . -41.984  -3.971  63.839   1.00 53.64 104 A 1 
ATOM 802  C CA  . ALA A 0 104 . -43.353  -3.536  64.106   1.00 53.64 104 A 1 
ATOM 803  C C   . ALA A 0 104 . -43.658  -3.570  65.618   1.00 53.64 104 A 1 
ATOM 804  C CB  . ALA A 0 104 . -44.313  -4.382  63.261   1.00 53.64 104 A 1 
ATOM 805  O O   . ALA A 0 104 . -44.314  -4.478  66.130   1.00 53.64 104 A 1 
ATOM 806  N N   . GLN A 0 105 . -43.160  -2.582  66.367   1.00 52.19 105 A 1 
ATOM 807  C CA  . GLN A 0 105 . -43.404  -2.477  67.806   1.00 52.19 105 A 1 
ATOM 808  C C   . GLN A 0 105 . -44.813  -1.925  68.079   1.00 52.19 105 A 1 
ATOM 809  C CB  . GLN A 0 105 . -42.276  -1.684  68.493   1.00 52.19 105 A 1 
ATOM 810  O O   . GLN A 0 105 . -44.990  -0.736  68.336   1.00 52.19 105 A 1 
ATOM 811  C CG  . GLN A 0 105 . -42.394  -1.813  70.023   1.00 52.19 105 A 1 
ATOM 812  C CD  . GLN A 0 105 . -41.308  -1.076  70.800   1.00 52.19 105 A 1 
ATOM 813  N NE2 . GLN A 0 105 . -41.598  -0.629  72.003   1.00 52.19 105 A 1 
ATOM 814  O OE1 . GLN A 0 105 . -40.181  -0.894  70.382   1.00 52.19 105 A 1 
ATOM 815  N N   . ALA A 0 106 . -45.823  -2.796  68.055   1.00 45.73 106 A 1 
ATOM 816  C CA  . ALA A 0 106 . -47.181  -2.465  68.486   1.00 45.73 106 A 1 
ATOM 817  C C   . ALA A 0 106 . -47.256  -2.268  70.018   1.00 45.73 106 A 1 
ATOM 818  C CB  . ALA A 0 106 . -48.136  -3.559  67.994   1.00 45.73 106 A 1 
ATOM 819  O O   . ALA A 0 106 . -46.746  -3.085  70.785   1.00 45.73 106 A 1 
ATOM 820  N N   . TRP A 0 107 . -47.903  -1.190  70.477   1.00 42.02 107 A 1 
ATOM 821  C CA  . TRP A 0 107 . -48.085  -0.878  71.905   1.00 42.02 107 A 1 
ATOM 822  C C   . TRP A 0 107 . -49.529  -1.161  72.357   1.00 42.02 107 A 1 
ATOM 823  C CB  . TRP A 0 107 . -47.691  0.585   72.207   1.00 42.02 107 A 1 
ATOM 824  O O   . TRP A 0 107 . -50.357  -0.255  72.388   1.00 42.02 107 A 1 
ATOM 825  C CG  . TRP A 0 107 . -46.231  0.943   72.252   1.00 42.02 107 A 1 
ATOM 826  C CD1 . TRP A 0 107 . -45.332  0.705   71.275   1.00 42.02 107 A 1 
ATOM 827  C CD2 . TRP A 0 107 . -45.503  1.707   73.268   1.00 42.02 107 A 1 
ATOM 828  C CE2 . TRP A 0 107 . -44.155  1.881   72.828   1.00 42.02 107 A 1 
ATOM 829  C CE3 . TRP A 0 107 . -45.854  2.308   74.498   1.00 42.02 107 A 1 
ATOM 830  N NE1 . TRP A 0 107 . -44.107  1.243   71.608   1.00 42.02 107 A 1 
ATOM 831  C CH2 . TRP A 0 107 . -43.589  3.185   74.787   1.00 42.02 107 A 1 
ATOM 832  C CZ2 . TRP A 0 107 . -43.205  2.601   73.568   1.00 42.02 107 A 1 
ATOM 833  C CZ3 . TRP A 0 107 . -44.910  3.039   75.249   1.00 42.02 107 A 1 
ATOM 834  N N   . GLY A 0 108 . -49.826  -2.399  72.763   1.00 44.00 108 A 1 
ATOM 835  C CA  . GLY A 0 108 . -51.020  -2.707  73.565   1.00 44.00 108 A 1 
ATOM 836  C C   . GLY A 0 108 . -50.706  -2.538  75.054   1.00 44.00 108 A 1 
ATOM 837  O O   . GLY A 0 108 . -49.931  -3.332  75.593   1.00 44.00 108 A 1 
ATOM 838  N N   . LYS A 0 109 . -51.197  -1.467  75.707   1.00 40.78 109 A 1 
ATOM 839  C CA  . LYS A 0 109 . -50.894  -1.203  77.133   1.00 40.78 109 A 1 
ATOM 840  C C   . LYS A 0 109 . -51.796  -0.180  77.851   1.00 40.78 109 A 1 
ATOM 841  C CB  . LYS A 0 109 . -49.392  -0.860  77.286   1.00 40.78 109 A 1 
ATOM 842  O O   . LYS A 0 109 . -51.317  0.825   78.380   1.00 40.78 109 A 1 
ATOM 843  C CG  . LYS A 0 109 . -48.845  -1.552  78.539   1.00 40.78 109 A 1 
ATOM 844  C CD  . LYS A 0 109 . -47.328  -1.389  78.614   1.00 40.78 109 A 1 
ATOM 845  C CE  . LYS A 0 109 . -46.771  -2.364  79.650   1.00 40.78 109 A 1 
ATOM 846  N NZ  . LYS A 0 109 . -45.294  -2.422  79.567   1.00 40.78 109 A 1 
ATOM 847  N N   . ASP A 0 110 . -53.083  -0.463  77.957   1.00 37.46 110 A 1 
ATOM 848  C CA  . ASP A 0 110 . -54.067  0.252   78.784   1.00 37.46 110 A 1 
ATOM 849  C C   . ASP A 0 110 . -53.979  -0.136  80.276   1.00 37.46 110 A 1 
ATOM 850  C CB  . ASP A 0 110 . -55.471  0.062   78.184   1.00 37.46 110 A 1 
ATOM 851  O O   . ASP A 0 110 . -54.907  -0.650  80.892   1.00 37.46 110 A 1 
ATOM 852  C CG  . ASP A 0 110 . -55.931  -1.401  78.098   1.00 37.46 110 A 1 
ATOM 853  O OD1 . ASP A 0 110 . -55.065  -2.256  77.783   1.00 37.46 110 A 1 
ATOM 854  O OD2 . ASP A 0 110 . -57.145  -1.619  78.274   1.00 37.46 110 A 1 
ATOM 855  N N   . ARG A 0 111 . -52.820  0.105   80.906   1.00 38.61 111 A 1 
ATOM 856  C CA  . ARG A 0 111 . -52.613  -0.279  82.313   1.00 38.61 111 A 1 
ATOM 857  C C   . ARG A 0 111 . -53.084  0.794   83.301   1.00 38.61 111 A 1 
ATOM 858  C CB  . ARG A 0 111 . -51.182  -0.774  82.554   1.00 38.61 111 A 1 
ATOM 859  O O   . ARG A 0 111 . -52.253  1.510   83.873   1.00 38.61 111 A 1 
ATOM 860  C CG  . ARG A 0 111 . -51.194  -1.692  83.790   1.00 38.61 111 A 1 
ATOM 861  C CD  . ARG A 0 111 . -49.797  -1.936  84.357   1.00 38.61 111 A 1 
ATOM 862  N NE  . ARG A 0 111 . -49.276  -0.714  84.995   1.00 38.61 111 A 1 
ATOM 863  N NH1 . ARG A 0 111 . -47.530  -1.677  86.123   1.00 38.61 111 A 1 
ATOM 864  N NH2 . ARG A 0 111 . -47.945  0.509   86.371   1.00 38.61 111 A 1 
ATOM 865  C CZ  . ARG A 0 111 . -48.253  -0.632  85.823   1.00 38.61 111 A 1 
ATOM 866  N N   . ASP A 0 112 . -54.390  0.835   83.546   1.00 38.50 112 A 1 
ATOM 867  C CA  . ASP A 0 112 . -55.042  1.683   84.552   1.00 38.50 112 A 1 
ATOM 868  C C   . ASP A 0 112 . -54.445  1.489   85.961   1.00 38.50 112 A 1 
ATOM 869  C CB  . ASP A 0 112 . -56.566  1.422   84.559   1.00 38.50 112 A 1 
ATOM 870  O O   . ASP A 0 112 . -54.743  0.537   86.683   1.00 38.50 112 A 1 
ATOM 871  C CG  . ASP A 0 112 . -57.369  2.316   83.606   1.00 38.50 112 A 1 
ATOM 872  O OD1 . ASP A 0 112 . -56.758  3.222   82.993   1.00 38.50 112 A 1 
ATOM 873  O OD2 . ASP A 0 112 . -58.609  2.164   83.604   1.00 38.50 112 A 1 
ATOM 874  N N   . VAL A 0 113 . -53.579  2.421   86.377   1.00 38.71 113 A 1 
ATOM 875  C CA  . VAL A 0 113 . -53.003  2.466   87.730   1.00 38.71 113 A 1 
ATOM 876  C C   . VAL A 0 113 . -53.118  3.874   88.303   1.00 38.71 113 A 1 
ATOM 877  C CB  . VAL A 0 113 . -51.561  1.927   87.784   1.00 38.71 113 A 1 
ATOM 878  O O   . VAL A 0 113 . -52.384  4.796   87.949   1.00 38.71 113 A 1 
ATOM 879  C CG1 . VAL A 0 113 . -50.988  1.996   89.209   1.00 38.71 113 A 1 
ATOM 880  C CG2 . VAL A 0 113 . -51.507  0.454   87.360   1.00 38.71 113 A 1 
ATOM 881  N N   . TYR A 0 114 . -54.049  4.012   89.239   1.00 30.05 114 A 1 
ATOM 882  C CA  . TYR A 0 114 . -54.377  5.246   89.941   1.00 30.05 114 A 1 
ATOM 883  C C   . TYR A 0 114 . -53.353  5.556   91.053   1.00 30.05 114 A 1 
ATOM 884  C CB  . TYR A 0 114 . -55.805  5.038   90.478   1.00 30.05 114 A 1 
ATOM 885  O O   . TYR A 0 114 . -53.365  4.905   92.097   1.00 30.05 114 A 1 
ATOM 886  C CG  . TYR A 0 114 . -56.442  6.202   91.208   1.00 30.05 114 A 1 
ATOM 887  C CD1 . TYR A 0 114 . -56.304  6.317   92.605   1.00 30.05 114 A 1 
ATOM 888  C CD2 . TYR A 0 114 . -57.253  7.112   90.502   1.00 30.05 114 A 1 
ATOM 889  C CE1 . TYR A 0 114 . -56.987  7.333   93.302   1.00 30.05 114 A 1 
ATOM 890  C CE2 . TYR A 0 114 . -57.936  8.130   91.195   1.00 30.05 114 A 1 
ATOM 891  O OH  . TYR A 0 114 . -58.491  9.204   93.264   1.00 30.05 114 A 1 
ATOM 892  C CZ  . TYR A 0 114 . -57.812  8.236   92.595   1.00 30.05 114 A 1 
ATOM 893  N N   . GLY A 0 115 . -52.497  6.575   90.870   1.00 30.44 115 A 1 
ATOM 894  C CA  . GLY A 0 115 . -51.763  7.206   91.985   1.00 30.44 115 A 1 
ATOM 895  C C   . GLY A 0 115 . -50.327  7.706   91.732   1.00 30.44 115 A 1 
ATOM 896  O O   . GLY A 0 115 . -49.398  6.918   91.618   1.00 30.44 115 A 1 
ATOM 897  N N   . ALA A 0 116 . -50.151  9.032   91.805   1.00 31.15 116 A 1 
ATOM 898  C CA  . ALA A 0 116 . -48.938  9.758   92.235   1.00 31.15 116 A 1 
ATOM 899  C C   . ALA A 0 116 . -47.572  9.532   91.519   1.00 31.15 116 A 1 
ATOM 900  C CB  . ALA A 0 116 . -48.830  9.629   93.762   1.00 31.15 116 A 1 
ATOM 901  O O   . ALA A 0 116 . -46.693  8.830   92.006   1.00 31.15 116 A 1 
ATOM 902  N N   . SER A 0 117 . -47.350  10.314  90.452   1.00 29.33 117 A 1 
ATOM 903  C CA  . SER A 0 117 . -46.115  11.079  90.130   1.00 29.33 117 A 1 
ATOM 904  C C   . SER A 0 117 . -44.701  10.489  90.345   1.00 29.33 117 A 1 
ATOM 905  C CB  . SER A 0 117 . -46.155  12.415  90.894   1.00 29.33 117 A 1 
ATOM 906  O O   . SER A 0 117 . -44.248  10.328  91.477   1.00 29.33 117 A 1 
ATOM 907  O OG  . SER A 0 117 . -46.117  12.197  92.293   1.00 29.33 117 A 1 
ATOM 908  N N   . SER A 0 118 . -43.876  10.485  89.285   1.00 35.59 118 A 1 
ATOM 909  C CA  . SER A 0 118 . -42.568  11.189  89.296   1.00 35.59 118 A 1 
ATOM 910  C C   . SER A 0 118 . -41.905  11.302  87.907   1.00 35.59 118 A 1 
ATOM 911  C CB  . SER A 0 118 . -41.561  10.637  90.325   1.00 35.59 118 A 1 
ATOM 912  O O   . SER A 0 118 . -42.254  10.608  86.959   1.00 35.59 118 A 1 
ATOM 913  O OG  . SER A 0 118 . -41.667  9.247   90.494   1.00 35.59 118 A 1 
ATOM 914  N N   . TYR A 0 119 . -40.982  12.262  87.801   1.00 26.73 119 A 1 
ATOM 915  C CA  . TYR A 0 119 . -40.256  12.709  86.605   1.00 26.73 119 A 1 
ATOM 916  C C   . TYR A 0 119 . -39.370  11.644  85.917   1.00 26.73 119 A 1 
ATOM 917  C CB  . TYR A 0 119 . -39.319  13.857  87.059   1.00 26.73 119 A 1 
ATOM 918  O O   . TYR A 0 119 . -38.594  10.962  86.578   1.00 26.73 119 A 1 
ATOM 919  C CG  . TYR A 0 119 . -39.662  15.269  86.627   1.00 26.73 119 A 1 
ATOM 920  C CD1 . TYR A 0 119 . -38.665  16.054  86.011   1.00 26.73 119 A 1 
ATOM 921  C CD2 . TYR A 0 119 . -40.921  15.832  86.913   1.00 26.73 119 A 1 
ATOM 922  C CE1 . TYR A 0 119 . -38.920  17.397  85.679   1.00 26.73 119 A 1 
ATOM 923  C CE2 . TYR A 0 119 . -41.179  17.178  86.580   1.00 26.73 119 A 1 
ATOM 924  O OH  . TYR A 0 119 . -40.429  19.263  85.666   1.00 26.73 119 A 1 
ATOM 925  C CZ  . TYR A 0 119 . -40.179  17.963  85.968   1.00 26.73 119 A 1 
ATOM 926  N N   . GLY A 0 120 . -39.292  11.724  84.580   1.00 34.31 120 A 1 
ATOM 927  C CA  . GLY A 0 120 . -37.992  11.912  83.914   1.00 34.31 120 A 1 
ATOM 928  C C   . GLY A 0 120 . -37.336  10.739  83.171   1.00 34.31 120 A 1 
ATOM 929  O O   . GLY A 0 120 . -36.466  10.071  83.724   1.00 34.31 120 A 1 
ATOM 930  N N   . LYS A 0 121 . -37.580  10.651  81.852   1.00 36.01 121 A 1 
ATOM 931  C CA  . LYS A 0 121 . -36.517  10.647  80.817   1.00 36.01 121 A 1 
ATOM 932  C C   . LYS A 0 121 . -37.100  10.751  79.400   1.00 36.01 121 A 1 
ATOM 933  C CB  . LYS A 0 121 . -35.615  9.392   80.897   1.00 36.01 121 A 1 
ATOM 934  O O   . LYS A 0 121 . -37.839  9.873   78.975   1.00 36.01 121 A 1 
ATOM 935  C CG  . LYS A 0 121 . -34.218  9.759   81.426   1.00 36.01 121 A 1 
ATOM 936  C CD  . LYS A 0 121 . -33.311  8.527   81.500   1.00 36.01 121 A 1 
ATOM 937  C CE  . LYS A 0 121 . -31.935  8.933   82.037   1.00 36.01 121 A 1 
ATOM 938  N NZ  . LYS A 0 121 . -30.981  7.798   81.987   1.00 36.01 121 A 1 
ATOM 939  N N   . ALA A 0 122 . -36.702  11.784  78.661   1.00 29.92 122 A 1 
ATOM 940  C CA  . ALA A 0 122 . -36.751  11.785  77.198   1.00 29.92 122 A 1 
ATOM 941  C C   . ALA A 0 122 . -35.406  11.270  76.654   1.00 29.92 122 A 1 
ATOM 942  C CB  . ALA A 0 122 . -37.081  13.198  76.702   1.00 29.92 122 A 1 
ATOM 943  O O   . ALA A 0 122 . -34.374  11.450  77.306   1.00 29.92 122 A 1 
ATOM 944  N N   . ALA A 0 123 . -35.413  10.632  75.482   1.00 30.72 123 A 1 
ATOM 945  C CA  . ALA A 0 123 . -34.220  10.048  74.865   1.00 30.72 123 A 1 
ATOM 946  C C   . ALA A 0 123 . -34.242  10.190  73.331   1.00 30.72 123 A 1 
ATOM 947  C CB  . ALA A 0 123 . -34.074  8.595   75.343   1.00 30.72 123 A 1 
ATOM 948  O O   . ALA A 0 123 . -34.239  9.206   72.600   1.00 30.72 123 A 1 
ATOM 949  N N   . SER A 0 124 . -34.270  11.429  72.840   1.00 30.44 124 A 1 
ATOM 950  C CA  . SER A 0 124 . -34.022  11.737  71.428   1.00 30.44 124 A 1 
ATOM 951  C C   . SER A 0 124 . -32.515  11.700  71.145   1.00 30.44 124 A 1 
ATOM 952  C CB  . SER A 0 124 . -34.615  13.113  71.090   1.00 30.44 124 A 1 
ATOM 953  O O   . SER A 0 124 . -31.802  12.652  71.473   1.00 30.44 124 A 1 
ATOM 954  O OG  . SER A 0 124 . -34.119  14.084  71.995   1.00 30.44 124 A 1 
ATOM 955  N N   . ALA A 0 125 . -32.023  10.608  70.560   1.00 38.71 125 A 1 
ATOM 956  C CA  . ALA A 0 125 . -30.662  10.521  70.033   1.00 38.71 125 A 1 
ATOM 957  C C   . ALA A 0 125 . -30.674  10.906  68.546   1.00 38.71 125 A 1 
ATOM 958  C CB  . ALA A 0 125 . -30.114  9.112   70.282   1.00 38.71 125 A 1 
ATOM 959  O O   . ALA A 0 125 . -31.413  10.315  67.763   1.00 38.71 125 A 1 
ATOM 960  N N   . ALA A 0 126 . -29.898  11.920  68.166   1.00 33.95 126 A 1 
ATOM 961  C CA  . ALA A 0 126 . -29.851  12.401  66.789   1.00 33.95 126 A 1 
ATOM 962  C C   . ALA A 0 126 . -28.954  11.508  65.919   1.00 33.95 126 A 1 
ATOM 963  C CB  . ALA A 0 126 . -29.375  13.858  66.785   1.00 33.95 126 A 1 
ATOM 964  O O   . ALA A 0 126 . -27.841  11.176  66.327   1.00 33.95 126 A 1 
ATOM 965  N N   . ASN A 0 127 . -29.413  11.188  64.708   1.00 30.82 127 A 1 
ATOM 966  C CA  . ASN A 0 127 . -28.562  10.624  63.666   1.00 30.82 127 A 1 
ATOM 967  C C   . ASN A 0 127 . -27.965  11.777  62.840   1.00 30.82 127 A 1 
ATOM 968  C CB  . ASN A 0 127 . -29.367  9.602   62.837   1.00 30.82 127 A 1 
ATOM 969  O O   . ASN A 0 127 . -28.691  12.674  62.412   1.00 30.82 127 A 1 
ATOM 970  C CG  . ASN A 0 127 . -28.469  8.653   62.059   1.00 30.82 127 A 1 
ATOM 971  N ND2 . ASN A 0 127 . -29.034  7.725   61.326   1.00 30.82 127 A 1 
ATOM 972  O OD1 . ASN A 0 127 . -27.252  8.732   62.125   1.00 30.82 127 A 1 
ATOM 973  N N   . ALA A 0 128 . -26.645  11.791  62.667   1.00 37.89 128 A 1 
ATOM 974  C CA  . ALA A 0 128 . -25.915  12.853  61.974   1.00 37.89 128 A 1 
ATOM 975  C C   . ALA A 0 128 . -24.762  12.227  61.182   1.00 37.89 128 A 1 
ATOM 976  C CB  . ALA A 0 128 . -25.443  13.896  63.000   1.00 37.89 128 A 1 
ATOM 977  O O   . ALA A 0 128 . -23.685  11.973  61.723   1.00 37.89 128 A 1 
ATOM 978  N N   . GLY A 0 129 . -25.025  11.925  59.911   1.00 32.36 129 A 1 
ATOM 979  C CA  . GLY A 0 129 . -24.116  11.153  59.069   1.00 32.36 129 A 1 
ATOM 980  C C   . GLY A 0 129 . -22.794  11.860  58.761   1.00 32.36 129 A 1 
ATOM 981  O O   . GLY A 0 129 . -22.716  13.089  58.674   1.00 32.36 129 A 1 
ATOM 982  N N   . ARG A 0 130 . -21.747  11.058  58.538   1.00 36.63 130 A 1 
ATOM 983  C CA  . ARG A 0 130 . -20.551  11.481  57.802   1.00 36.63 130 A 1 
ATOM 984  C C   . ARG A 0 130 . -19.838  10.269  57.198   1.00 36.63 130 A 1 
ATOM 985  C CB  . ARG A 0 130 . -19.620  12.298  58.720   1.00 36.63 130 A 1 
ATOM 986  O O   . ARG A 0 130 . -19.249  9.478   57.929   1.00 36.63 130 A 1 
ATOM 987  C CG  . ARG A 0 130 . -18.741  13.233  57.877   1.00 36.63 130 A 1 
ATOM 988  C CD  . ARG A 0 130 . -17.809  14.100  58.731   1.00 36.63 130 A 1 
ATOM 989  N NE  . ARG A 0 130 . -18.558  15.025  59.606   1.00 36.63 130 A 1 
ATOM 990  N NH1 . ARG A 0 130 . -16.798  16.377  60.188   1.00 36.63 130 A 1 
ATOM 991  N NH2 . ARG A 0 130 . -18.831  16.789  61.018   1.00 36.63 130 A 1 
ATOM 992  C CZ  . ARG A 0 130 . -18.061  16.056  60.265   1.00 36.63 130 A 1 
ATOM 993  N N   . TYR A 0 131 . -19.875  10.151  55.872   1.00 33.19 131 A 1 
ATOM 994  C CA  . TYR A 0 131 . -19.000  9.242   55.123   1.00 33.19 131 A 1 
ATOM 995  C C   . TYR A 0 131 . -17.523  9.613   55.357   1.00 33.19 131 A 1 
ATOM 996  C CB  . TYR A 0 131 . -19.356  9.291   53.622   1.00 33.19 131 A 1 
ATOM 997  O O   . TYR A 0 131 . -17.190  10.789  55.532   1.00 33.19 131 A 1 
ATOM 998  C CG  . TYR A 0 131 . -20.058  8.056   53.081   1.00 33.19 131 A 1 
ATOM 999  C CD1 . TYR A 0 131 . -19.437  7.276   52.083   1.00 33.19 131 A 1 
ATOM 1000 C CD2 . TYR A 0 131 . -21.349  7.712   53.532   1.00 33.19 131 A 1 
ATOM 1001 C CE1 . TYR A 0 131 . -20.105  6.165   51.527   1.00 33.19 131 A 1 
ATOM 1002 C CE2 . TYR A 0 131 . -22.011  6.595   52.986   1.00 33.19 131 A 1 
ATOM 1003 O OH  . TYR A 0 131 . -22.067  4.768   51.450   1.00 33.19 131 A 1 
ATOM 1004 C CZ  . TYR A 0 131 . -21.398  5.824   51.977   1.00 33.19 131 A 1 
ATOM 1005 N N   . GLY A 0 132 . -16.631  8.620   55.356   1.00 38.29 132 A 1 
ATOM 1006 C CA  . GLY A 0 132 . -15.198  8.818   55.592   1.00 38.29 132 A 1 
ATOM 1007 C C   . GLY A 0 132 . -14.399  7.533   55.381   1.00 38.29 132 A 1 
ATOM 1008 O O   . GLY A 0 132 . -14.371  6.665   56.246   1.00 38.29 132 A 1 
ATOM 1009 N N   . TYR A 0 133 . -13.775  7.410   54.211   1.00 32.27 133 A 1 
ATOM 1010 C CA  . TYR A 0 133 . -13.110  6.193   53.736   1.00 32.27 133 A 1 
ATOM 1011 C C   . TYR A 0 133 . -11.690  6.011   54.311   1.00 32.27 133 A 1 
ATOM 1012 C CB  . TYR A 0 133 . -13.100  6.276   52.202   1.00 32.27 133 A 1 
ATOM 1013 O O   . TYR A 0 133 . -10.921  6.968   54.389   1.00 32.27 133 A 1 
ATOM 1014 C CG  . TYR A 0 133 . -12.591  5.064   51.447   1.00 32.27 133 A 1 
ATOM 1015 C CD1 . TYR A 0 133 . -11.271  5.046   50.953   1.00 32.27 133 A 1 
ATOM 1016 C CD2 . TYR A 0 133 . -13.474  4.013   51.132   1.00 32.27 133 A 1 
ATOM 1017 C CE1 . TYR A 0 133 . -10.845  3.997   50.113   1.00 32.27 133 A 1 
ATOM 1018 C CE2 . TYR A 0 133 . -13.046  2.956   50.305   1.00 32.27 133 A 1 
ATOM 1019 O OH  . TYR A 0 133 . -11.349  1.959   48.943   1.00 32.27 133 A 1 
ATOM 1020 C CZ  . TYR A 0 133 . -11.739  2.956   49.778   1.00 32.27 133 A 1 
ATOM 1021 N N   . GLY A 0 134 . -11.315  4.761   54.619   1.00 36.23 134 A 1 
ATOM 1022 C CA  . GLY A 0 134 . -9.927   4.335   54.867   1.00 36.23 134 A 1 
ATOM 1023 C C   . GLY A 0 134 . -9.547   4.060   56.332   1.00 36.23 134 A 1 
ATOM 1024 O O   . GLY A 0 134 . -9.600   4.941   57.184   1.00 36.23 134 A 1 
ATOM 1025 N N   . GLY A 0 135 . -9.078   2.836   56.621   1.00 36.98 135 A 1 
ATOM 1026 C CA  . GLY A 0 135 . -8.580   2.456   57.953   1.00 36.98 135 A 1 
ATOM 1027 C C   . GLY A 0 135 . -8.285   0.960   58.116   1.00 36.98 135 A 1 
ATOM 1028 O O   . GLY A 0 135 . -9.101   0.216   58.649   1.00 36.98 135 A 1 
ATOM 1029 N N   . SER A 0 136 . -7.112   0.501   57.669   1.00 37.10 136 A 1 
ATOM 1030 C CA  . SER A 0 136 . -6.659   -0.891  57.855   1.00 37.10 136 A 1 
ATOM 1031 C C   . SER A 0 136 . -5.904   -1.081  59.181   1.00 37.10 136 A 1 
ATOM 1032 C CB  . SER A 0 136 . -5.771   -1.295  56.672   1.00 37.10 136 A 1 
ATOM 1033 O O   . SER A 0 136 . -5.233   -0.156  59.632   1.00 37.10 136 A 1 
ATOM 1034 O OG  . SER A 0 136 . -5.436   -2.670  56.726   1.00 37.10 136 A 1 
ATOM 1035 N N   . GLY A 0 137 . -5.916   -2.296  59.752   1.00 38.11 137 A 1 
ATOM 1036 C CA  . GLY A 0 137 . -4.857   -2.738  60.683   1.00 38.11 137 A 1 
ATOM 1037 C C   . GLY A 0 137 . -5.248   -3.115  62.123   1.00 38.11 137 A 1 
ATOM 1038 O O   . GLY A 0 137 . -5.014   -2.363  63.056   1.00 38.11 137 A 1 
ATOM 1039 N N   . LYS A 0 138 . -5.741   -4.350  62.293   1.00 35.21 138 A 1 
ATOM 1040 C CA  . LYS A 0 138 . -5.646   -5.248  63.475   1.00 35.21 138 A 1 
ATOM 1041 C C   . LYS A 0 138 . -5.046   -4.727  64.814   1.00 35.21 138 A 1 
ATOM 1042 C CB  . LYS A 0 138 . -4.764   -6.447  63.065   1.00 35.21 138 A 1 
ATOM 1043 O O   . LYS A 0 138 . -3.834   -4.579  64.931   1.00 35.21 138 A 1 
ATOM 1044 C CG  . LYS A 0 138 . -5.337   -7.343  61.960   1.00 35.21 138 A 1 
ATOM 1045 C CD  . LYS A 0 138 . -4.332   -8.458  61.633   1.00 35.21 138 A 1 
ATOM 1046 C CE  . LYS A 0 138 . -4.926   -9.428  60.606   1.00 35.21 138 A 1 
ATOM 1047 N NZ  . LYS A 0 138 . -3.961   -10.493 60.232   1.00 35.21 138 A 1 
ATOM 1048 N N   . GLY A 0 139 . -5.853   -4.839  65.881   1.00 37.14 139 A 1 
ATOM 1049 C CA  . GLY A 0 139 . -5.414   -5.178  67.255   1.00 37.14 139 A 1 
ATOM 1050 C C   . GLY A 0 139 . -4.992   -4.012  68.172   1.00 37.14 139 A 1 
ATOM 1051 O O   . GLY A 0 139 . -4.638   -2.943  67.701   1.00 37.14 139 A 1 
ATOM 1052 N N   . GLY A 0 140 . -5.011   -4.156  69.505   1.00 32.78 140 A 1 
ATOM 1053 C CA  . GLY A 0 140 . -5.535   -5.269  70.313   1.00 32.78 140 A 1 
ATOM 1054 C C   . GLY A 0 140 . -5.230   -5.132  71.821   1.00 32.78 140 A 1 
ATOM 1055 O O   . GLY A 0 140 . -4.156   -4.677  72.180   1.00 32.78 140 A 1 
ATOM 1056 N N   . LEU A 0 141 . -6.172   -5.575  72.670   1.00 30.79 141 A 1 
ATOM 1057 C CA  . LEU A 0 141 . -6.090   -5.807  74.133   1.00 30.79 141 A 1 
ATOM 1058 C C   . LEU A 0 141 . -5.526   -4.708  75.078   1.00 30.79 141 A 1 
ATOM 1059 C CB  . LEU A 0 141 . -5.353   -7.131  74.439   1.00 30.79 141 A 1 
ATOM 1060 O O   . LEU A 0 141 . -4.324   -4.507  75.172   1.00 30.79 141 A 1 
ATOM 1061 C CG  . LEU A 0 141 . -6.069   -8.423  74.001   1.00 30.79 141 A 1 
ATOM 1062 C CD1 . LEU A 0 141 . -5.631   -8.887  72.610   1.00 30.79 141 A 1 
ATOM 1063 C CD2 . LEU A 0 141 . -5.763   -9.555  74.984   1.00 30.79 141 A 1 
ATOM 1064 N N   . GLY A 0 142 . -6.392   -4.244  75.995   1.00 32.56 142 A 1 
ATOM 1065 C CA  . GLY A 0 142 . -6.054   -4.071  77.425   1.00 32.56 142 A 1 
ATOM 1066 C C   . GLY A 0 142 . -5.428   -2.740  77.882   1.00 32.56 142 A 1 
ATOM 1067 O O   . GLY A 0 142 . -4.359   -2.350  77.434   1.00 32.56 142 A 1 
ATOM 1068 N N   . GLY A 0 143 . -6.055   -2.076  78.865   1.00 34.97 143 A 1 
ATOM 1069 C CA  . GLY A 0 143 . -5.554   -0.815  79.443   1.00 34.97 143 A 1 
ATOM 1070 C C   . GLY A 0 143 . -6.407   -0.288  80.605   1.00 34.97 143 A 1 
ATOM 1071 O O   . GLY A 0 143 . -7.254   0.578   80.428   1.00 34.97 143 A 1 
ATOM 1072 N N   . TYR A 0 144 . -6.218   -0.854  81.794   1.00 31.73 144 A 1 
ATOM 1073 C CA  . TYR A 0 144 . -6.996   -0.614  83.022   1.00 31.73 144 A 1 
ATOM 1074 C C   . TYR A 0 144 . -6.485   0.571   83.870   1.00 31.73 144 A 1 
ATOM 1075 C CB  . TYR A 0 144 . -7.014   -1.911  83.874   1.00 31.73 144 A 1 
ATOM 1076 O O   . TYR A 0 144 . -5.283   0.705   84.086   1.00 31.73 144 A 1 
ATOM 1077 C CG  . TYR A 0 144 . -5.963   -2.939  83.473   1.00 31.73 144 A 1 
ATOM 1078 C CD1 . TYR A 0 144 . -6.360   -4.110  82.799   1.00 31.73 144 A 1 
ATOM 1079 C CD2 . TYR A 0 144 . -4.592   -2.623  83.586   1.00 31.73 144 A 1 
ATOM 1080 C CE1 . TYR A 0 144 . -5.394   -4.937  82.197   1.00 31.73 144 A 1 
ATOM 1081 C CE2 . TYR A 0 144 . -3.626   -3.437  82.964   1.00 31.73 144 A 1 
ATOM 1082 O OH  . TYR A 0 144 . -3.118   -5.354  81.601   1.00 31.73 144 A 1 
ATOM 1083 C CZ  . TYR A 0 144 . -4.029   -4.588  82.254   1.00 31.73 144 A 1 
ATOM 1084 N N   . GLY A 0 145 . -7.416   1.326   84.474   1.00 36.10 145 A 1 
ATOM 1085 C CA  . GLY A 0 145 . -7.170   2.292   85.563   1.00 36.10 145 A 1 
ATOM 1086 C C   . GLY A 0 145 . -7.323   3.777   85.172   1.00 36.10 145 A 1 
ATOM 1087 O O   . GLY A 0 145 . -7.123   4.138   84.022   1.00 36.10 145 A 1 
ATOM 1088 N N   . GLY A 0 146 . -7.686   4.691   86.082   1.00 31.66 146 A 1 
ATOM 1089 C CA  . GLY A 0 146 . -8.151   4.481   87.462   1.00 31.66 146 A 1 
ATOM 1090 C C   . GLY A 0 146 . -8.118   5.752   88.334   1.00 31.66 146 A 1 
ATOM 1091 O O   . GLY A 0 146 . -7.081   6.396   88.441   1.00 31.66 146 A 1 
ATOM 1092 N N   . GLY A 0 147 . -9.225   6.066   89.024   1.00 37.47 147 A 1 
ATOM 1093 C CA  . GLY A 0 147 . -9.328   7.190   89.977   1.00 37.47 147 A 1 
ATOM 1094 C C   . GLY A 0 147 . -9.615   8.566   89.344   1.00 37.47 147 A 1 
ATOM 1095 O O   . GLY A 0 147 . -9.511   8.728   88.137   1.00 37.47 147 A 1 
ATOM 1096 N N   . HIS A 0 148 . -10.000  9.602   90.099   1.00 33.98 148 A 1 
ATOM 1097 C CA  . HIS A 0 148 . -10.432  9.657   91.507   1.00 33.98 148 A 1 
ATOM 1098 C C   . HIS A 0 148 . -11.254  10.950  91.729   1.00 33.98 148 A 1 
ATOM 1099 C CB  . HIS A 0 148 . -9.201   9.649   92.444   1.00 33.98 148 A 1 
ATOM 1100 O O   . HIS A 0 148 . -10.878  11.995  91.208   1.00 33.98 148 A 1 
ATOM 1101 C CG  . HIS A 0 148 . -9.194   8.519   93.446   1.00 33.98 148 A 1 
ATOM 1102 C CD2 . HIS A 0 148 . -8.473   7.357   93.358   1.00 33.98 148 A 1 
ATOM 1103 N ND1 . HIS A 0 148 . -9.846   8.497   94.660   1.00 33.98 148 A 1 
ATOM 1104 C CE1 . HIS A 0 148 . -9.538   7.341   95.275   1.00 33.98 148 A 1 
ATOM 1105 N NE2 . HIS A 0 148 . -8.722   6.607   94.510   1.00 33.98 148 A 1 
ATOM 1106 N N   . GLY A 0 149 . -12.340  10.926  92.518   1.00 40.88 149 A 1 
ATOM 1107 C CA  . GLY A 0 149 . -13.107  12.154  92.807   1.00 40.88 149 A 1 
ATOM 1108 C C   . GLY A 0 149 . -14.475  11.948  93.466   1.00 40.88 149 A 1 
ATOM 1109 O O   . GLY A 0 149 . -15.498  11.988  92.792   1.00 40.88 149 A 1 
ATOM 1110 N N   . LYS A 0 150 . -14.513  11.753  94.792   1.00 35.24 150 A 1 
ATOM 1111 C CA  . LYS A 0 150 . -15.756  11.809  95.588   1.00 35.24 150 A 1 
ATOM 1112 C C   . LYS A 0 150 . -15.816  13.111  96.387   1.00 35.24 150 A 1 
ATOM 1113 C CB  . LYS A 0 150 . -15.869  10.624  96.568   1.00 35.24 150 A 1 
ATOM 1114 O O   . LYS A 0 150 . -14.856  13.435  97.076   1.00 35.24 150 A 1 
ATOM 1115 C CG  . LYS A 0 150 . -16.319  9.302   95.930   1.00 35.24 150 A 1 
ATOM 1116 C CD  . LYS A 0 150 . -16.607  8.265   97.031   1.00 35.24 150 A 1 
ATOM 1117 C CE  . LYS A 0 150 . -17.151  6.962   96.435   1.00 35.24 150 A 1 
ATOM 1118 N NZ  . LYS A 0 150 . -17.507  5.979   97.491   1.00 35.24 150 A 1 
ATOM 1119 N N   . GLY A 0 151 . -16.977  13.762  96.393   1.00 40.65 151 A 1 
ATOM 1120 C CA  . GLY A 0 151 . -17.382  14.724  97.421   1.00 40.65 151 A 1 
ATOM 1121 C C   . GLY A 0 151 . -18.725  14.282  97.999   1.00 40.65 151 A 1 
ATOM 1122 O O   . GLY A 0 151 . -19.654  14.037  97.234   1.00 40.65 151 A 1 
ATOM 1123 N N   . ALA A 0 152 . -18.820  14.103  99.320   1.00 34.81 152 A 1 
ATOM 1124 C CA  . ALA A 0 152 . -20.031  13.591  99.960   1.00 34.81 152 A 1 
ATOM 1125 C C   . ALA A 0 152 . -20.227  14.133  101.384  1.00 34.81 152 A 1 
ATOM 1126 C CB  . ALA A 0 152 . -19.986  12.055  99.967   1.00 34.81 152 A 1 
ATOM 1127 O O   . ALA A 0 152 . -19.343  14.030  102.231  1.00 34.81 152 A 1 
ATOM 1128 N N   . ALA A 0 153 . -21.435  14.628  101.632  1.00 39.43 153 A 1 
ATOM 1129 C CA  . ALA A 0 153 . -22.084  14.843  102.924  1.00 39.43 153 A 1 
ATOM 1130 C C   . ALA A 0 153 . -23.595  14.673  102.655  1.00 39.43 153 A 1 
ATOM 1131 C CB  . ALA A 0 153 . -21.744  16.252  103.430  1.00 39.43 153 A 1 
ATOM 1132 O O   . ALA A 0 153 . -24.039  14.970  101.550  1.00 39.43 153 A 1 
ATOM 1133 N N   . GLY A 0 154 . -24.455  14.188  103.547  1.00 36.60 154 A 1 
ATOM 1134 C CA  . GLY A 0 154 . -24.335  13.808  104.959  1.00 36.60 154 A 1 
ATOM 1135 C C   . GLY A 0 154 . -25.723  14.027  105.594  1.00 36.60 154 A 1 
ATOM 1136 O O   . GLY A 0 154 . -26.433  14.928  105.167  1.00 36.60 154 A 1 
ATOM 1137 N N   . GLY A 0 155 . -26.223  13.251  106.554  1.00 36.11 155 A 1 
ATOM 1138 C CA  . GLY A 0 155 . -25.732  12.017  107.175  1.00 36.11 155 A 1 
ATOM 1139 C C   . GLY A 0 155 . -26.920  11.225  107.754  1.00 36.11 155 A 1 
ATOM 1140 O O   . GLY A 0 155 . -28.074  11.572  107.509  1.00 36.11 155 A 1 
ATOM 1141 N N   . GLN A 0 156 . -26.670  10.146  108.499  1.00 34.35 156 A 1 
ATOM 1142 C CA  . GLN A 0 156 . -27.740  9.290   109.024  1.00 34.35 156 A 1 
ATOM 1143 C C   . GLN A 0 156 . -28.590  9.985   110.102  1.00 34.35 156 A 1 
ATOM 1144 C CB  . GLN A 0 156 . -27.180  7.980   109.613  1.00 34.35 156 A 1 
ATOM 1145 O O   . GLN A 0 156 . -28.060  10.500  111.084  1.00 34.35 156 A 1 
ATOM 1146 C CG  . GLN A 0 156 . -26.473  7.046   108.616  1.00 34.35 156 A 1 
ATOM 1147 C CD  . GLN A 0 156 . -24.970  7.296   108.483  1.00 34.35 156 A 1 
ATOM 1148 N NE2 . GLN A 0 156 . -24.176  6.266   108.298  1.00 34.35 156 A 1 
ATOM 1149 O OE1 . GLN A 0 156 . -24.474  8.410   108.532  1.00 34.35 156 A 1 
ATOM 1150 N N   . ALA A 0 157 . -29.914  9.858   109.988  1.00 37.58 157 A 1 
ATOM 1151 C CA  . ALA A 0 157 . -30.856  10.046  111.087  1.00 37.58 157 A 1 
ATOM 1152 C C   . ALA A 0 157 . -31.696  8.769   111.232  1.00 37.58 157 A 1 
ATOM 1153 C CB  . ALA A 0 157 . -31.708  11.293  110.823  1.00 37.58 157 A 1 
ATOM 1154 O O   . ALA A 0 157 . -32.402  8.377   110.305  1.00 37.58 157 A 1 
ATOM 1155 N N   . ALA A 0 158 . -31.599  8.102   112.382  1.00 32.97 158 A 1 
ATOM 1156 C CA  . ALA A 0 158 . -32.320  6.865   112.665  1.00 32.97 158 A 1 
ATOM 1157 C C   . ALA A 0 158 . -33.089  6.993   113.983  1.00 32.97 158 A 1 
ATOM 1158 C CB  . ALA A 0 158 . -31.321  5.699   112.697  1.00 32.97 158 A 1 
ATOM 1159 O O   . ALA A 0 158 . -32.484  7.152   115.040  1.00 32.97 158 A 1 
ATOM 1160 N N   . GLN A 0 159 . -34.416  6.871   113.930  1.00 37.06 159 A 1 
ATOM 1161 C CA  . GLN A 0 159 . -35.260  6.668   115.108  1.00 37.06 159 A 1 
ATOM 1162 C C   . GLN A 0 159 . -36.526  5.905   114.709  1.00 37.06 159 A 1 
ATOM 1163 C CB  . GLN A 0 159 . -35.568  8.009   115.805  1.00 37.06 159 A 1 
ATOM 1164 O O   . GLN A 0 159 . -37.135  6.187   113.682  1.00 37.06 159 A 1 
ATOM 1165 C CG  . GLN A 0 159 . -34.889  8.055   117.186  1.00 37.06 159 A 1 
ATOM 1166 C CD  . GLN A 0 159 . -34.953  9.417   117.869  1.00 37.06 159 A 1 
ATOM 1167 N NE2 . GLN A 0 159 . -34.431  9.537   119.070  1.00 37.06 159 A 1 
ATOM 1168 O OE1 . GLN A 0 159 . -35.467  10.394  117.361  1.00 37.06 159 A 1 
ATOM 1169 N N   . SER A 0 160 . -36.893  4.901   115.506  1.00 31.34 160 A 1 
ATOM 1170 C CA  . SER A 0 160 . -37.967  3.950   115.200  1.00 31.34 160 A 1 
ATOM 1171 C C   . SER A 0 160 . -39.033  3.955   116.293  1.00 31.34 160 A 1 
ATOM 1172 C CB  . SER A 0 160 . -37.391  2.539   115.007  1.00 31.34 160 A 1 
ATOM 1173 O O   . SER A 0 160 . -38.709  3.827   117.470  1.00 31.34 160 A 1 
ATOM 1174 O OG  . SER A 0 160 . -36.562  2.140   116.087  1.00 31.34 160 A 1 
ATOM 1175 N N   . TRP A 0 161 . -40.306  4.062   115.903  1.00 34.76 161 A 1 
ATOM 1176 C CA  . TRP A 0 161 . -41.466  3.838   116.776  1.00 34.76 161 A 1 
ATOM 1177 C C   . TRP A 0 161 . -42.552  3.036   116.040  1.00 34.76 161 A 1 
ATOM 1178 C CB  . TRP A 0 161 . -41.960  5.155   117.401  1.00 34.76 161 A 1 
ATOM 1179 O O   . TRP A 0 161 . -42.527  2.911   114.816  1.00 34.76 161 A 1 
ATOM 1180 C CG  . TRP A 0 161 . -41.293  5.469   118.712  1.00 34.76 161 A 1 
ATOM 1181 C CD1 . TRP A 0 161 . -40.082  6.053   118.860  1.00 34.76 161 A 1 
ATOM 1182 C CD2 . TRP A 0 161 . -41.746  5.161   120.070  1.00 34.76 161 A 1 
ATOM 1183 C CE2 . TRP A 0 161 . -40.716  5.533   120.988  1.00 34.76 161 A 1 
ATOM 1184 C CE3 . TRP A 0 161 . -42.922  4.605   120.623  1.00 34.76 161 A 1 
ATOM 1185 N NE1 . TRP A 0 161 . -39.732  6.080   120.196  1.00 34.76 161 A 1 
ATOM 1186 C CH2 . TRP A 0 161 . -42.014  4.783   122.888  1.00 34.76 161 A 1 
ATOM 1187 C CZ2 . TRP A 0 161 . -40.832  5.340   122.373  1.00 34.76 161 A 1 
ATOM 1188 C CZ3 . TRP A 0 161 . -43.057  4.424   122.014  1.00 34.76 161 A 1 
ATOM 1189 N N   . LYS A 0 162 . -43.434  2.379   116.803  1.00 36.34 162 A 1 
ATOM 1190 C CA  . LYS A 0 162 . -44.166  1.176   116.367  1.00 36.34 162 A 1 
ATOM 1191 C C   . LYS A 0 162 . -45.656  1.413   116.081  1.00 36.34 162 A 1 
ATOM 1192 C CB  . LYS A 0 162 . -44.072  0.095   117.463  1.00 36.34 162 A 1 
ATOM 1193 O O   . LYS A 0 162 . -46.369  1.842   116.976  1.00 36.34 162 A 1 
ATOM 1194 C CG  . LYS A 0 162 . -42.660  -0.393  117.822  1.00 36.34 162 A 1 
ATOM 1195 C CD  . LYS A 0 162 . -42.752  -1.320  119.046  1.00 36.34 162 A 1 
ATOM 1196 C CE  . LYS A 0 162 . -41.373  -1.850  119.450  1.00 36.34 162 A 1 
ATOM 1197 N NZ  . LYS A 0 162 . -41.441  -2.629  120.713  1.00 36.34 162 A 1 
ATOM 1198 N N   . GLY A 0 163 . -46.109  0.916   114.927  1.00 29.91 163 A 1 
ATOM 1199 C CA  . GLY A 0 163 . -47.118  -0.155  114.842  1.00 29.91 163 A 1 
ATOM 1200 C C   . GLY A 0 163 . -48.616  0.161   115.012  1.00 29.91 163 A 1 
ATOM 1201 O O   . GLY A 0 163 . -49.051  0.674   116.035  1.00 29.91 163 A 1 
ATOM 1202 N N   . ALA A 0 164 . -49.414  -0.340  114.061  1.00 30.85 164 A 1 
ATOM 1203 C CA  . ALA A 0 164 . -50.819  -0.723  114.235  1.00 30.85 164 A 1 
ATOM 1204 C C   . ALA A 0 164 . -51.137  -1.938  113.327  1.00 30.85 164 A 1 
ATOM 1205 C CB  . ALA A 0 164 . -51.726  0.479   113.945  1.00 30.85 164 A 1 
ATOM 1206 O O   . ALA A 0 164 . -50.604  -2.040  112.225  1.00 30.85 164 A 1 
ATOM 1207 N N   . SER A 0 165 . -51.958  -2.870  113.822  1.00 40.42 165 A 1 
ATOM 1208 C CA  . SER A 0 165 . -52.460  -4.110  113.180  1.00 40.42 165 A 1 
ATOM 1209 C C   . SER A 0 165 . -52.851  -3.970  111.694  1.00 40.42 165 A 1 
ATOM 1210 C CB  . SER A 0 165 . -53.735  -4.500  113.938  1.00 40.42 165 A 1 
ATOM 1211 O O   . SER A 0 165 . -53.490  -2.982  111.353  1.00 40.42 165 A 1 
ATOM 1212 O OG  . SER A 0 165 . -54.561  -3.355  114.084  1.00 40.42 165 A 1 
ATOM 1213 N N   . ALA A 0 166 . -52.602  -4.892  110.753  1.00 33.07 166 A 1 
ATOM 1214 C CA  . ALA A 0 166 . -52.214  -6.316  110.767  1.00 33.07 166 A 1 
ATOM 1215 C C   . ALA A 0 166 . -53.237  -7.327  111.342  1.00 33.07 166 A 1 
ATOM 1216 C CB  . ALA A 0 166 . -50.784  -6.520  111.301  1.00 33.07 166 A 1 
ATOM 1217 O O   . ALA A 0 166 . -53.153  -7.667  112.520  1.00 33.07 166 A 1 
ATOM 1218 N N   . GLN A 0 167 . -54.125  -7.872  110.489  1.00 30.80 167 A 1 
ATOM 1219 C CA  . GLN A 0 167 . -54.718  -9.226  110.596  1.00 30.80 167 A 1 
ATOM 1220 C C   . GLN A 0 167 . -55.562  -9.598  109.352  1.00 30.80 167 A 1 
ATOM 1221 C CB  . GLN A 0 167 . -55.584  -9.362  111.870  1.00 30.80 167 A 1 
ATOM 1222 O O   . GLN A 0 167 . -56.272  -8.742  108.850  1.00 30.80 167 A 1 
ATOM 1223 C CG  . GLN A 0 167 . -54.937  -10.357 112.850  1.00 30.80 167 A 1 
ATOM 1224 C CD  . GLN A 0 167 . -55.580  -10.379 114.233  1.00 30.80 167 A 1 
ATOM 1225 N NE2 . GLN A 0 167 . -55.063  -11.172 115.145  1.00 30.80 167 A 1 
ATOM 1226 O OE1 . GLN A 0 167 . -56.547  -9.706  114.539  1.00 30.80 167 A 1 
ATOM 1227 N N   . HIS A 0 168 . -55.506  -10.875 108.929  1.00 36.36 168 A 1 
ATOM 1228 C CA  . HIS A 0 168 . -56.300  -11.558 107.875  1.00 36.36 168 A 1 
ATOM 1229 C C   . HIS A 0 168 . -56.377  -10.913 106.461  1.00 36.36 168 A 1 
ATOM 1230 C CB  . HIS A 0 168 . -57.703  -11.895 108.408  1.00 36.36 168 A 1 
ATOM 1231 O O   . HIS A 0 168 . -56.758  -9.767  106.296  1.00 36.36 168 A 1 
ATOM 1232 C CG  . HIS A 0 168 . -57.682  -12.908 109.526  1.00 36.36 168 A 1 
ATOM 1233 C CD2 . HIS A 0 168 . -57.660  -12.645 110.870  1.00 36.36 168 A 1 
ATOM 1234 N ND1 . HIS A 0 168 . -57.660  -14.278 109.383  1.00 36.36 168 A 1 
ATOM 1235 C CE1 . HIS A 0 168 . -57.613  -14.824 110.610  1.00 36.36 168 A 1 
ATOM 1236 N NE2 . HIS A 0 168 . -57.591  -13.867 111.548  1.00 36.36 168 A 1 
ATOM 1237 N N   . GLY A 0 169 . -56.108  -11.632 105.367  1.00 36.01 169 A 1 
ATOM 1238 C CA  . GLY A 0 169 . -55.620  -13.009 105.233  1.00 36.01 169 A 1 
ATOM 1239 C C   . GLY A 0 169 . -55.248  -13.323 103.777  1.00 36.01 169 A 1 
ATOM 1240 O O   . GLY A 0 169 . -55.802  -12.732 102.856  1.00 36.01 169 A 1 
ATOM 1241 N N   . ALA A 0 170 . -54.291  -14.228 103.561  1.00 31.72 170 A 1 
ATOM 1242 C CA  . ALA A 0 170 . -53.807  -14.549 102.219  1.00 31.72 170 A 1 
ATOM 1243 C C   . ALA A 0 170 . -54.824  -15.403 101.440  1.00 31.72 170 A 1 
ATOM 1244 C CB  . ALA A 0 170 . -52.440  -15.238 102.335  1.00 31.72 170 A 1 
ATOM 1245 O O   . ALA A 0 170 . -55.064  -16.559 101.790  1.00 31.72 170 A 1 
ATOM 1246 N N   . ALA A 0 171 . -55.371  -14.845 100.361  1.00 37.05 171 A 1 
ATOM 1247 C CA  . ALA A 0 171 . -56.151  -15.560 99.358   1.00 37.05 171 A 1 
ATOM 1248 C C   . ALA A 0 171 . -55.396  -15.541 98.021   1.00 37.05 171 A 1 
ATOM 1249 C CB  . ALA A 0 171 . -57.551  -14.944 99.263   1.00 37.05 171 A 1 
ATOM 1250 O O   . ALA A 0 171 . -54.790  -14.535 97.657   1.00 37.05 171 A 1 
ATOM 1251 N N   . LYS A 0 172 . -55.405  -16.674 97.312   1.00 36.71 172 A 1 
ATOM 1252 C CA  . LYS A 0 172 . -54.796  -16.810 95.979   1.00 36.71 172 A 1 
ATOM 1253 C C   . LYS A 0 172 . -55.593  -15.929 94.998   1.00 36.71 172 A 1 
ATOM 1254 C CB  . LYS A 0 172 . -54.750  -18.298 95.575   1.00 36.71 172 A 1 
ATOM 1255 O O   . LYS A 0 172 . -56.804  -15.828 95.139   1.00 36.71 172 A 1 
ATOM 1256 C CG  . LYS A 0 172 . -53.949  -19.146 96.584   1.00 36.71 172 A 1 
ATOM 1257 C CD  . LYS A 0 172 . -53.965  -20.647 96.263   1.00 36.71 172 A 1 
ATOM 1258 C CE  . LYS A 0 172 . -53.234  -21.393 97.390   1.00 36.71 172 A 1 
ATOM 1259 N NZ  . LYS A 0 172 . -53.200  -22.858 97.172   1.00 36.71 172 A 1 
ATOM 1260 N N   . GLY A 0 173 . -54.981  -15.263 94.025   1.00 36.15 173 A 1 
ATOM 1261 C CA  . GLY A 0 173 . -53.789  -15.708 93.300   1.00 36.15 173 A 1 
ATOM 1262 C C   . GLY A 0 173 . -54.219  -16.529 92.085   1.00 36.15 173 A 1 
ATOM 1263 O O   . GLY A 0 173 . -53.870  -17.701 91.975   1.00 36.15 173 A 1 
ATOM 1264 N N   . GLY A 0 174 . -55.044  -15.912 91.243   1.00 32.35 174 A 1 
ATOM 1265 C CA  . GLY A 0 174 . -55.389  -16.332 89.891   1.00 32.35 174 A 1 
ATOM 1266 C C   . GLY A 0 174 . -55.223  -15.091 89.025   1.00 32.35 174 A 1 
ATOM 1267 O O   . GLY A 0 174 . -55.739  -14.037 89.393   1.00 32.35 174 A 1 
ATOM 1268 N N   . TYR A 0 175 . -54.411  -15.200 87.980   1.00 36.24 175 A 1 
ATOM 1269 C CA  . TYR A 0 175 . -53.987  -14.087 87.143   1.00 36.24 175 A 1 
ATOM 1270 C C   . TYR A 0 175 . -54.217  -14.452 85.679   1.00 36.24 175 A 1 
ATOM 1271 C CB  . TYR A 0 175 . -52.481  -13.812 87.319   1.00 36.24 175 A 1 
ATOM 1272 O O   . TYR A 0 175 . -53.793  -15.526 85.262   1.00 36.24 175 A 1 
ATOM 1273 C CG  . TYR A 0 175 . -51.926  -13.604 88.719   1.00 36.24 175 A 1 
ATOM 1274 C CD1 . TYR A 0 175 . -51.859  -12.313 89.279   1.00 36.24 175 A 1 
ATOM 1275 C CD2 . TYR A 0 175 . -51.363  -14.696 89.409   1.00 36.24 175 A 1 
ATOM 1276 C CE1 . TYR A 0 175 . -51.212  -12.110 90.515   1.00 36.24 175 A 1 
ATOM 1277 C CE2 . TYR A 0 175 . -50.726  -14.502 90.650   1.00 36.24 175 A 1 
ATOM 1278 O OH  . TYR A 0 175 . -50.009  -13.015 92.387   1.00 36.24 175 A 1 
ATOM 1279 C CZ  . TYR A 0 175 . -50.640  -13.206 91.198   1.00 36.24 175 A 1 
ATOM 1280 N N   . ASP A 0 176 . -54.775  -13.516 84.932   1.00 36.05 176 A 1 
ATOM 1281 C CA  . ASP A 0 176 . -54.862  -13.419 83.475   1.00 36.05 176 A 1 
ATOM 1282 C C   . ASP A 0 176 . -53.993  -12.224 83.019   1.00 36.05 176 A 1 
ATOM 1283 C CB  . ASP A 0 176 . -56.347  -13.363 83.042   1.00 36.05 176 A 1 
ATOM 1284 O O   . ASP A 0 176 . -54.445  -11.239 82.444   1.00 36.05 176 A 1 
ATOM 1285 C CG  . ASP A 0 176 . -57.316  -12.584 83.961   1.00 36.05 176 A 1 
ATOM 1286 O OD1 . ASP A 0 176 . -56.859  -11.845 84.875   1.00 36.05 176 A 1 
ATOM 1287 O OD2 . ASP A 0 176 . -58.536  -12.835 83.843   1.00 36.05 176 A 1 
ATOM 1288 N N   . ASN A 0 177 . -52.696  -12.277 83.360   1.00 36.78 177 A 1 
ATOM 1289 C CA  . ASN A 0 177 . -51.695  -11.303 82.898   1.00 36.78 177 A 1 
ATOM 1290 C C   . ASN A 0 177 . -51.090  -11.783 81.571   1.00 36.78 177 A 1 
ATOM 1291 C CB  . ASN A 0 177 . -50.612  -11.048 83.971   1.00 36.78 177 A 1 
ATOM 1292 O O   . ASN A 0 177 . -49.894  -12.088 81.505   1.00 36.78 177 A 1 
ATOM 1293 C CG  . ASN A 0 177 . -51.025  -10.072 85.050   1.00 36.78 177 A 1 
ATOM 1294 N ND2 . ASN A 0 177 . -51.289  -10.540 86.243   1.00 36.78 177 A 1 
ATOM 1295 O OD1 . ASN A 0 177 . -51.042  -8.865  84.884   1.00 36.78 177 A 1 
ATOM 1296 N N   . ASP A 0 178 . -51.916  -11.865 80.532   1.00 41.03 178 A 1 
ATOM 1297 C CA  . ASP A 0 178 . -51.574  -12.546 79.280   1.00 41.03 178 A 1 
ATOM 1298 C C   . ASP A 0 178 . -50.727  -11.642 78.365   1.00 41.03 178 A 1 
ATOM 1299 C CB  . ASP A 0 178 . -52.836  -13.183 78.672   1.00 41.03 178 A 1 
ATOM 1300 O O   . ASP A 0 178 . -51.144  -11.109 77.342   1.00 41.03 178 A 1 
ATOM 1301 C CG  . ASP A 0 178 . -53.418  -14.288 79.583   1.00 41.03 178 A 1 
ATOM 1302 O OD1 . ASP A 0 178 . -52.704  -14.732 80.520   1.00 41.03 178 A 1 
ATOM 1303 O OD2 . ASP A 0 178 . -54.584  -14.679 79.368   1.00 41.03 178 A 1 
ATOM 1304 N N   . VAL A 0 179 . -49.480  -11.433 78.796   1.00 41.16 179 A 1 
ATOM 1305 C CA  . VAL A 0 179 . -48.471  -10.619 78.114   1.00 41.16 179 A 1 
ATOM 1306 C C   . VAL A 0 179 . -47.557  -11.522 77.290   1.00 41.16 179 A 1 
ATOM 1307 C CB  . VAL A 0 179 . -47.674  -9.754  79.115   1.00 41.16 179 A 1 
ATOM 1308 O O   . VAL A 0 179 . -46.517  -11.978 77.771   1.00 41.16 179 A 1 
ATOM 1309 C CG1 . VAL A 0 179 . -46.653  -8.849  78.403   1.00 41.16 179 A 1 
ATOM 1310 C CG2 . VAL A 0 179 . -48.591  -8.833  79.932   1.00 41.16 179 A 1 
ATOM 1311 N N   . TRP A 0 180 . -47.896  -11.725 76.018   1.00 48.89 180 A 1 
ATOM 1312 C CA  . TRP A 0 180 . -46.968  -12.264 75.023   1.00 48.89 180 A 1 
ATOM 1313 C C   . TRP A 0 180 . -46.638  -11.209 73.966   1.00 48.89 180 A 1 
ATOM 1314 C CB  . TRP A 0 180 . -47.495  -13.569 74.417   1.00 48.89 180 A 1 
ATOM 1315 O O   . TRP A 0 180 . -47.501  -10.519 73.433   1.00 48.89 180 A 1 
ATOM 1316 C CG  . TRP A 0 180 . -48.815  -13.456 73.731   1.00 48.89 180 A 1 
ATOM 1317 C CD1 . TRP A 0 180 . -50.010  -13.569 74.349   1.00 48.89 180 A 1 
ATOM 1318 C CD2 . TRP A 0 180 . -49.117  -13.161 72.327   1.00 48.89 180 A 1 
ATOM 1319 C CE2 . TRP A 0 180 . -50.532  -13.083 72.187   1.00 48.89 180 A 1 
ATOM 1320 C CE3 . TRP A 0 180 . -48.347  -12.919 71.163   1.00 48.89 180 A 1 
ATOM 1321 N NE1 . TRP A 0 180 . -51.014  -13.343 73.441   1.00 48.89 180 A 1 
ATOM 1322 C CH2 . TRP A 0 180 . -50.368  -12.456 69.865   1.00 48.89 180 A 1 
ATOM 1323 C CZ2 . TRP A 0 180 . -51.159  -12.764 70.979   1.00 48.89 180 A 1 
ATOM 1324 C CZ3 . TRP A 0 180 . -48.966  -12.558 69.947   1.00 48.89 180 A 1 
ATOM 1325 N N   . ALA A 0 181 . -45.352  -11.095 73.641   1.00 46.51 181 A 1 
ATOM 1326 C CA  . ALA A 0 181 . -44.875  -10.290 72.528   1.00 46.51 181 A 1 
ATOM 1327 C C   . ALA A 0 181 . -44.261  -11.227 71.486   1.00 46.51 181 A 1 
ATOM 1328 C CB  . ALA A 0 181 . -43.891  -9.235  73.050   1.00 46.51 181 A 1 
ATOM 1329 O O   . ALA A 0 181 . -43.200  -11.807 71.716   1.00 46.51 181 A 1 
ATOM 1330 N N   . LYS A 0 182 . -44.919  -11.369 70.333   1.00 49.15 182 A 1 
ATOM 1331 C CA  . LYS A 0 182 . -44.285  -11.880 69.111   1.00 49.15 182 A 1 
ATOM 1332 C C   . LYS A 0 182 . -43.911  -10.671 68.268   1.00 49.15 182 A 1 
ATOM 1333 C CB  . LYS A 0 182 . -45.213  -12.847 68.361   1.00 49.15 182 A 1 
ATOM 1334 O O   . LYS A 0 182 . -44.786  -9.891  67.903   1.00 49.15 182 A 1 
ATOM 1335 C CG  . LYS A 0 182 . -45.322  -14.209 69.069   1.00 49.15 182 A 1 
ATOM 1336 C CD  . LYS A 0 182 . -46.438  -15.051 68.436   1.00 49.15 182 A 1 
ATOM 1337 C CE  . LYS A 0 182 . -46.603  -16.402 69.142   1.00 49.15 182 A 1 
ATOM 1338 N NZ  . LYS A 0 182 . -47.892  -17.047 68.779   1.00 49.15 182 A 1 
ATOM 1339 N N   . GLN A 0 183 . -42.618  -10.501 68.020   1.00 56.74 183 A 1 
ATOM 1340 C CA  . GLN A 0 183 . -42.081  -9.406  67.220   1.00 56.74 183 A 1 
ATOM 1341 C C   . GLN A 0 183 . -42.082  -9.824  65.747   1.00 56.74 183 A 1 
ATOM 1342 C CB  . GLN A 0 183 . -40.667  -9.056  67.725   1.00 56.74 183 A 1 
ATOM 1343 O O   . GLN A 0 183 . -41.496  -10.850 65.398   1.00 56.74 183 A 1 
ATOM 1344 C CG  . GLN A 0 183 . -40.690  -8.470  69.148   1.00 56.74 183 A 1 
ATOM 1345 C CD  . GLN A 0 183 . -39.320  -8.495  69.818   1.00 56.74 183 A 1 
ATOM 1346 N NE2 . GLN A 0 183 . -38.656  -7.370  69.968   1.00 56.74 183 A 1 
ATOM 1347 O OE1 . GLN A 0 183 . -38.834  -9.522  70.258   1.00 56.74 183 A 1 
ATOM 1348 N N   . ALA A 0 184 . -42.732  -9.037  64.891   1.00 55.78 184 A 1 
ATOM 1349 C CA  . ALA A 0 184 . -42.483  -9.069  63.457   1.00 55.78 184 A 1 
ATOM 1350 C C   . ALA A 0 184 . -41.319  -8.124  63.119   1.00 55.78 184 A 1 
ATOM 1351 C CB  . ALA A 0 184 . -43.768  -8.734  62.697   1.00 55.78 184 A 1 
ATOM 1352 O O   . ALA A 0 184 . -41.240  -7.002  63.631   1.00 55.78 184 A 1 
ATOM 1353 N N   . TYR A 0 185 . -40.427  -8.605  62.260   1.00 59.39 185 A 1 
ATOM 1354 C CA  . TYR A 0 185 . -39.283  -7.871  61.731   1.00 59.39 185 A 1 
ATOM 1355 C C   . TYR A 0 185 . -39.434  -7.781  60.216   1.00 59.39 185 A 1 
ATOM 1356 C CB  . TYR A 0 185 . -37.981  -8.592  62.110   1.00 59.39 185 A 1 
ATOM 1357 O O   . TYR A 0 185 . -39.735  -8.796  59.582   1.00 59.39 185 A 1 
ATOM 1358 C CG  . TYR A 0 185 . -37.674  -8.598  63.597   1.00 59.39 185 A 1 
ATOM 1359 C CD1 . TYR A 0 185 . -37.028  -7.485  64.167   1.00 59.39 185 A 1 
ATOM 1360 C CD2 . TYR A 0 185 . -38.022  -9.701  64.403   1.00 59.39 185 A 1 
ATOM 1361 C CE1 . TYR A 0 185 . -36.714  -7.475  65.538   1.00 59.39 185 A 1 
ATOM 1362 C CE2 . TYR A 0 185 . -37.711  -9.696  65.777   1.00 59.39 185 A 1 
ATOM 1363 O OH  . TYR A 0 185 . -36.725  -8.581  67.660   1.00 59.39 185 A 1 
ATOM 1364 C CZ  . TYR A 0 185 . -37.051  -8.585  66.342   1.00 59.39 185 A 1 
ATOM 1365 N N   . GLY A 0 186 . -39.234  -6.585  59.672   1.00 63.51 186 A 1 
ATOM 1366 C CA  . GLY A 0 186 . -38.905  -6.380  58.269   1.00 63.51 186 A 1 
ATOM 1367 C C   . GLY A 0 186 . -37.400  -6.159  58.104   1.00 63.51 186 A 1 
ATOM 1368 O O   . GLY A 0 186 . -36.681  -5.928  59.084   1.00 63.51 186 A 1 
ATOM 1369 N N   . SER A 0 187 . -36.921  -6.255  56.872   1.00 72.72 187 A 1 
ATOM 1370 C CA  . SER A 0 187 . -35.577  -5.823  56.496   1.00 72.72 187 A 1 
ATOM 1371 C C   . SER A 0 187 . -35.556  -5.412  55.036   1.00 72.72 187 A 1 
ATOM 1372 C CB  . SER A 0 187 . -34.540  -6.923  56.727   1.00 72.72 187 A 1 
ATOM 1373 O O   . SER A 0 187 . -35.821  -6.251  54.170   1.00 72.72 187 A 1 
ATOM 1374 O OG  . SER A 0 187 . -34.875  -8.099  56.012   1.00 72.72 187 A 1 
ATOM 1375 N N   . ASP A 0 188 . -35.213  -4.152  54.837   1.00 75.02 188 A 1 
ATOM 1376 C CA  . ASP A 0 188 . -35.081  -3.445  53.577   1.00 75.02 188 A 1 
ATOM 1377 C C   . ASP A 0 188 . -33.650  -3.679  53.053   1.00 75.02 188 A 1 
ATOM 1378 C CB  . ASP A 0 188 . -35.388  -1.937  53.792   1.00 75.02 188 A 1 
ATOM 1379 O O   . ASP A 0 188 . -32.687  -3.563  53.824   1.00 75.02 188 A 1 
ATOM 1380 C CG  . ASP A 0 188 . -36.305  -1.588  54.991   1.00 75.02 188 A 1 
ATOM 1381 O OD1 . ASP A 0 188 . -35.948  -1.911  56.156   1.00 75.02 188 A 1 
ATOM 1382 O OD2 . ASP A 0 188 . -37.389  -0.991  54.809   1.00 75.02 188 A 1 
ATOM 1383 N N   . PHE A 0 189 . -33.474  -4.063  51.785   1.00 77.65 189 A 1 
ATOM 1384 C CA  . PHE A 0 189 . -32.147  -4.445  51.265   1.00 77.65 189 A 1 
ATOM 1385 C C   . PHE A 0 189 . -31.912  -4.016  49.808   1.00 77.65 189 A 1 
ATOM 1386 C CB  . PHE A 0 189 . -31.901  -5.954  51.478   1.00 77.65 189 A 1 
ATOM 1387 O O   . PHE A 0 189 . -31.739  -4.850  48.917   1.00 77.65 189 A 1 
ATOM 1388 C CG  . PHE A 0 189 . -31.551  -6.418  52.885   1.00 77.65 189 A 1 
ATOM 1389 C CD1 . PHE A 0 189 . -30.434  -5.885  53.557   1.00 77.65 189 A 1 
ATOM 1390 C CD2 . PHE A 0 189 . -32.288  -7.454  53.486   1.00 77.65 189 A 1 
ATOM 1391 C CE1 . PHE A 0 189 . -30.058  -6.378  54.820   1.00 77.65 189 A 1 
ATOM 1392 C CE2 . PHE A 0 189 . -31.903  -7.965  54.739   1.00 77.65 189 A 1 
ATOM 1393 C CZ  . PHE A 0 189 . -30.791  -7.426  55.410   1.00 77.65 189 A 1 
ATOM 1394 N N   . ASP A 0 190 . -31.820  -2.707  49.588   1.00 79.13 190 A 1 
ATOM 1395 C CA  . ASP A 0 190 . -31.446  -2.132  48.296   1.00 79.13 190 A 1 
ATOM 1396 C C   . ASP A 0 190 . -29.925  -2.130  48.081   1.00 79.13 190 A 1 
ATOM 1397 C CB  . ASP A 0 190 . -31.961  -0.689  48.168   1.00 79.13 190 A 1 
ATOM 1398 O O   . ASP A 0 190 . -29.155  -1.566  48.862   1.00 79.13 190 A 1 
ATOM 1399 C CG  . ASP A 0 190 . -33.439  -0.553  47.804   1.00 79.13 190 A 1 
ATOM 1400 O OD1 . ASP A 0 190 . -34.010  -1.546  47.313   1.00 79.13 190 A 1 
ATOM 1401 O OD2 . ASP A 0 190 . -33.919  0.602   47.881   1.00 79.13 190 A 1 
ATOM 1402 N N   . SER A 0 191 . -29.474  -2.642  46.938   1.00 80.52 191 A 1 
ATOM 1403 C CA  . SER A 0 191 . -28.145  -2.334  46.403   1.00 80.52 191 A 1 
ATOM 1404 C C   . SER A 0 191 . -28.263  -1.777  44.992   1.00 80.52 191 A 1 
ATOM 1405 C CB  . SER A 0 191 . -27.195  -3.532  46.474   1.00 80.52 191 A 1 
ATOM 1406 O O   . SER A 0 191 . -28.772  -2.447  44.092   1.00 80.52 191 A 1 
ATOM 1407 O OG  . SER A 0 191 . -27.613  -4.599  45.647   1.00 80.52 191 A 1 
ATOM 1408 N N   . ARG A 0 192 . -27.769  -0.552  44.803   1.00 82.99 192 A 1 
ATOM 1409 C CA  . ARG A 0 192 . -27.757  0.154   43.523   1.00 82.99 192 A 1 
ATOM 1410 C C   . ARG A 0 192 . -26.339  0.573   43.180   1.00 82.99 192 A 1 
ATOM 1411 C CB  . ARG A 0 192 . -28.664  1.383   43.582   1.00 82.99 192 A 1 
ATOM 1412 O O   . ARG A 0 192 . -25.708  1.285   43.957   1.00 82.99 192 A 1 
ATOM 1413 C CG  . ARG A 0 192 . -30.128  1.055   43.856   1.00 82.99 192 A 1 
ATOM 1414 C CD  . ARG A 0 192 . -30.919  2.367   43.896   1.00 82.99 192 A 1 
ATOM 1415 N NE  . ARG A 0 192 . -32.290  2.125   43.454   1.00 82.99 192 A 1 
ATOM 1416 N NH1 . ARG A 0 192 . -32.925  4.259   42.901   1.00 82.99 192 A 1 
ATOM 1417 N NH2 . ARG A 0 192 . -34.216  2.499   42.375   1.00 82.99 192 A 1 
ATOM 1418 C CZ  . ARG A 0 192 . -33.137  2.972   42.921   1.00 82.99 192 A 1 
ATOM 1419 N N   . TRP A 0 193 . -25.866  0.187   42.009   1.00 87.27 193 A 1 
ATOM 1420 C CA  . TRP A 0 193 . -24.535  0.526   41.523   1.00 87.27 193 A 1 
ATOM 1421 C C   . TRP A 0 193 . -24.613  0.997   40.079   1.00 87.27 193 A 1 
ATOM 1422 C CB  . TRP A 0 193 . -23.624  -0.695  41.684   1.00 87.27 193 A 1 
ATOM 1423 O O   . TRP A 0 193 . -25.466  0.542   39.316   1.00 87.27 193 A 1 
ATOM 1424 C CG  . TRP A 0 193 . -22.295  -0.643  40.993   1.00 87.27 193 A 1 
ATOM 1425 C CD1 . TRP A 0 193 . -21.144  -0.162  41.511   1.00 87.27 193 A 1 
ATOM 1426 C CD2 . TRP A 0 193 . -21.962  -1.109  39.651   1.00 87.27 193 A 1 
ATOM 1427 C CE2 . TRP A 0 193 . -20.549  -1.017  39.479   1.00 87.27 193 A 1 
ATOM 1428 C CE3 . TRP A 0 193 . -22.709  -1.641  38.579   1.00 87.27 193 A 1 
ATOM 1429 N NE1 . TRP A 0 193 . -20.109  -0.367  40.617   1.00 87.27 193 A 1 
ATOM 1430 C CH2 . TRP A 0 193 . -20.677  -2.061  37.293   1.00 87.27 193 A 1 
ATOM 1431 C CZ2 . TRP A 0 193 . -19.903  -1.543  38.346   1.00 87.27 193 A 1 
ATOM 1432 C CZ3 . TRP A 0 193 . -22.076  -2.092  37.406   1.00 87.27 193 A 1 
ATOM 1433 N N   . GLY A 0 194 . -23.697  1.872   39.687   1.00 84.32 194 A 1 
ATOM 1434 C CA  . GLY A 0 194 . -23.569  2.241   38.292   1.00 84.32 194 A 1 
ATOM 1435 C C   . GLY A 0 194 . -22.255  2.908   37.935   1.00 84.32 194 A 1 
ATOM 1436 O O   . GLY A 0 194 . -21.439  3.278   38.786   1.00 84.32 194 A 1 
ATOM 1437 N N   . LYS A 0 195 . -22.064  3.017   36.624   1.00 86.38 195 A 1 
ATOM 1438 C CA  . LYS A 0 195 . -20.914  3.607   35.957   1.00 86.38 195 A 1 
ATOM 1439 C C   . LYS A 0 195 . -21.385  4.422   34.775   1.00 86.38 195 A 1 
ATOM 1440 C CB  . LYS A 0 195 . -19.962  2.512   35.467   1.00 86.38 195 A 1 
ATOM 1441 O O   . LYS A 0 195 . -22.036  3.862   33.897   1.00 86.38 195 A 1 
ATOM 1442 C CG  . LYS A 0 195 . -19.371  1.799   36.674   1.00 86.38 195 A 1 
ATOM 1443 C CD  . LYS A 0 195 . -18.162  0.949   36.301   1.00 86.38 195 A 1 
ATOM 1444 C CE  . LYS A 0 195 . -17.462  0.738   37.635   1.00 86.38 195 A 1 
ATOM 1445 N NZ  . LYS A 0 195 . -16.066  0.291   37.498   1.00 86.38 195 A 1 
ATOM 1446 N N   . SER A 0 196 . -20.993  5.686   34.740   1.00 82.17 196 A 1 
ATOM 1447 C CA  . SER A 0 196 . -21.175  6.544   33.576   1.00 82.17 196 A 1 
ATOM 1448 C C   . SER A 0 196 . -19.820  6.948   32.994   1.00 82.17 196 A 1 
ATOM 1449 C CB  . SER A 0 196 . -22.054  7.754   33.902   1.00 82.17 196 A 1 
ATOM 1450 O O   . SER A 0 196 . -18.860  7.225   33.719   1.00 82.17 196 A 1 
ATOM 1451 O OG  . SER A 0 196 . -21.489  8.529   34.941   1.00 82.17 196 A 1 
ATOM 1452 N N   . TYR A 0 197 . -19.740  6.986   31.667   1.00 80.17 197 A 1 
ATOM 1453 C CA  . TYR A 0 197 . -18.797  7.837   30.949   1.00 80.17 197 A 1 
ATOM 1454 C C   . TYR A 0 197 . -19.609  8.929   30.251   1.00 80.17 197 A 1 
ATOM 1455 C CB  . TYR A 0 197 . -17.984  7.044   29.909   1.00 80.17 197 A 1 
ATOM 1456 O O   . TYR A 0 197 . -20.451  8.605   29.413   1.00 80.17 197 A 1 
ATOM 1457 C CG  . TYR A 0 197 . -17.035  5.982   30.439   1.00 80.17 197 A 1 
ATOM 1458 C CD1 . TYR A 0 197 . -15.752  6.340   30.891   1.00 80.17 197 A 1 
ATOM 1459 C CD2 . TYR A 0 197 . -17.424  4.630   30.444   1.00 80.17 197 A 1 
ATOM 1460 C CE1 . TYR A 0 197 . -14.877  5.351   31.385   1.00 80.17 197 A 1 
ATOM 1461 C CE2 . TYR A 0 197 . -16.562  3.636   30.943   1.00 80.17 197 A 1 
ATOM 1462 O OH  . TYR A 0 197 . -14.479  3.064   31.992   1.00 80.17 197 A 1 
ATOM 1463 C CZ  . TYR A 0 197 . -15.293  4.001   31.435   1.00 80.17 197 A 1 
ATOM 1464 N N   . ASP A 0 198 . -19.311  10.199  30.539   1.00 78.45 198 A 1 
ATOM 1465 C CA  . ASP A 0 198 . -19.639  11.296  29.616   1.00 78.45 198 A 1 
ATOM 1466 C C   . ASP A 0 198 . -18.789  11.167  28.332   1.00 78.45 198 A 1 
ATOM 1467 C CB  . ASP A 0 198 . -19.395  12.664  30.277   1.00 78.45 198 A 1 
ATOM 1468 O O   . ASP A 0 198 . -17.945  10.271  28.221   1.00 78.45 198 A 1 
ATOM 1469 C CG  . ASP A 0 198 . -20.310  13.007  31.455   1.00 78.45 198 A 1 
ATOM 1470 O OD1 . ASP A 0 198 . -21.471  12.558  31.480   1.00 78.45 198 A 1 
ATOM 1471 O OD2 . ASP A 0 198 . -19.819  13.750  32.339   1.00 78.45 198 A 1 
ATOM 1472 N N   . SER A 0 199 . -18.982  12.067  27.362   1.00 81.61 199 A 1 
ATOM 1473 C CA  . SER A 0 199 . -18.576  11.832  25.972   1.00 81.61 199 A 1 
ATOM 1474 C C   . SER A 0 199 . -17.130  11.345  25.792   1.00 81.61 199 A 1 
ATOM 1475 C CB  . SER A 0 199 . -18.920  13.023  25.067   1.00 81.61 199 A 1 
ATOM 1476 O O   . SER A 0 199 . -16.159  11.935  26.280   1.00 81.61 199 A 1 
ATOM 1477 O OG  . SER A 0 199 . -18.001  14.094  25.155   1.00 81.61 199 A 1 
ATOM 1478 N N   . VAL A 0 200 . -16.993  10.218  25.083   1.00 83.26 200 A 1 
ATOM 1479 C CA  . VAL A 0 200 . -15.732  9.498   24.861   1.00 83.26 200 A 1 
ATOM 1480 C C   . VAL A 0 200 . -15.325  9.625   23.403   1.00 83.26 200 A 1 
ATOM 1481 C CB  . VAL A 0 200 . -15.822  8.013   25.264   1.00 83.26 200 A 1 
ATOM 1482 O O   . VAL A 0 200 . -16.096  9.307   22.499   1.00 83.26 200 A 1 
ATOM 1483 C CG1 . VAL A 0 200 . -14.461  7.311   25.105   1.00 83.26 200 A 1 
ATOM 1484 C CG2 . VAL A 0 200 . -16.257  7.833   26.720   1.00 83.26 200 A 1 
ATOM 1485 N N   . ASP A 0 201 . -14.082  10.036  23.165   1.00 88.61 201 A 1 
ATOM 1486 C CA  . ASP A 0 201 . -13.588  10.395  21.840   1.00 88.61 201 A 1 
ATOM 1487 C C   . ASP A 0 201 . -12.201  9.773   21.586   1.00 88.61 201 A 1 
ATOM 1488 C CB  . ASP A 0 201 . -13.627  11.928  21.739   1.00 88.61 201 A 1 
ATOM 1489 O O   . ASP A 0 201 . -11.181  10.180  22.153   1.00 88.61 201 A 1 
ATOM 1490 C CG  . ASP A 0 201 . -13.588  12.449  20.309   1.00 88.61 201 A 1 
ATOM 1491 O OD1 . ASP A 0 201 . -13.313  11.685  19.355   1.00 88.61 201 A 1 
ATOM 1492 O OD2 . ASP A 0 201 . -13.702  13.676  20.097   1.00 88.61 201 A 1 
ATOM 1493 N N   . ALA A 0 202 . -12.160  8.733   20.749   1.00 89.14 202 A 1 
ATOM 1494 C CA  . ALA A 0 202 . -10.985  7.906   20.488   1.00 89.14 202 A 1 
ATOM 1495 C C   . ALA A 0 202 . -10.598  7.950   19.002   1.00 89.14 202 A 1 
ATOM 1496 C CB  . ALA A 0 202 . -11.264  6.483   20.987   1.00 89.14 202 A 1 
ATOM 1497 O O   . ALA A 0 202 . -11.256  7.365   18.140   1.00 89.14 202 A 1 
ATOM 1498 N N   . LYS A 0 203 . -9.483   8.619   18.697   1.00 92.20 203 A 1 
ATOM 1499 C CA  . LYS A 0 203 . -8.987   8.846   17.331   1.00 92.20 203 A 1 
ATOM 1500 C C   . LYS A 0 203 . -7.576   8.283   17.156   1.00 92.20 203 A 1 
ATOM 1501 C CB  . LYS A 0 203 . -9.083   10.346  16.995   1.00 92.20 203 A 1 
ATOM 1502 O O   . LYS A 0 203 . -6.706   8.472   18.006   1.00 92.20 203 A 1 
ATOM 1503 C CG  . LYS A 0 203 . -10.529  10.811  16.738   1.00 92.20 203 A 1 
ATOM 1504 C CD  . LYS A 0 203 . -10.794  12.244  17.227   1.00 92.20 203 A 1 
ATOM 1505 C CE  . LYS A 0 203 . -12.209  12.669  16.808   1.00 92.20 203 A 1 
ATOM 1506 N NZ  . LYS A 0 203 . -12.737  13.767  17.648   1.00 92.20 203 A 1 
ATOM 1507 N N   . SER A 0 204 . -7.329   7.608   16.038   1.00 92.30 204 A 1 
ATOM 1508 C CA  . SER A 0 204 . -6.011   7.101   15.645   1.00 92.30 204 A 1 
ATOM 1509 C C   . SER A 0 204 . -5.707   7.423   14.191   1.00 92.30 204 A 1 
ATOM 1510 C CB  . SER A 0 204 . -5.879   5.594   15.882   1.00 92.30 204 A 1 
ATOM 1511 O O   . SER A 0 204 . -6.534   7.160   13.318   1.00 92.30 204 A 1 
ATOM 1512 O OG  . SER A 0 204 . -6.814   4.862   15.118   1.00 92.30 204 A 1 
ATOM 1513 N N   . TYR A 0 205 . -4.502   7.928   13.952   1.00 92.24 205 A 1 
ATOM 1514 C CA  . TYR A 0 205 . -3.983   8.280   12.639   1.00 92.24 205 A 1 
ATOM 1515 C C   . TYR A 0 205 . -2.656   7.553   12.431   1.00 92.24 205 A 1 
ATOM 1516 C CB  . TYR A 0 205 . -3.814   9.803   12.521   1.00 92.24 205 A 1 
ATOM 1517 O O   . TYR A 0 205 . -1.711   7.727   13.206   1.00 92.24 205 A 1 
ATOM 1518 C CG  . TYR A 0 205 . -5.038   10.612  12.911   1.00 92.24 205 A 1 
ATOM 1519 C CD1 . TYR A 0 205 . -6.019   10.912  11.948   1.00 92.24 205 A 1 
ATOM 1520 C CD2 . TYR A 0 205 . -5.202   11.051  14.241   1.00 92.24 205 A 1 
ATOM 1521 C CE1 . TYR A 0 205 . -7.164   11.650  12.309   1.00 92.24 205 A 1 
ATOM 1522 C CE2 . TYR A 0 205 . -6.345   11.785  14.608   1.00 92.24 205 A 1 
ATOM 1523 O OH  . TYR A 0 205 . -8.434   12.792  14.000   1.00 92.24 205 A 1 
ATOM 1524 C CZ  . TYR A 0 205 . -7.329   12.086  13.642   1.00 92.24 205 A 1 
ATOM 1525 N N   . ASP A 0 206 . -2.605   6.743   11.386   1.00 92.54 206 A 1 
ATOM 1526 C CA  . ASP A 0 206 . -1.424   6.048   10.902   1.00 92.54 206 A 1 
ATOM 1527 C C   . ASP A 0 206 . -1.084   6.590   9.509    1.00 92.54 206 A 1 
ATOM 1528 C CB  . ASP A 0 206 . -1.672   4.531   10.921   1.00 92.54 206 A 1 
ATOM 1529 O O   . ASP A 0 206 . -1.963   6.760   8.664    1.00 92.54 206 A 1 
ATOM 1530 C CG  . ASP A 0 206 . -1.473   3.955   12.325   1.00 92.54 206 A 1 
ATOM 1531 O OD1 . ASP A 0 206 . -0.302   3.932   12.774   1.00 92.54 206 A 1 
ATOM 1532 O OD2 . ASP A 0 206 . -2.449   3.537   12.993   1.00 92.54 206 A 1 
ATOM 1533 N N   . GLY A 0 207 . 0.190    6.898   9.285    1.00 93.53 207 A 1 
ATOM 1534 C CA  . GLY A 0 207 . 0.700    7.397   8.010    1.00 93.53 207 A 1 
ATOM 1535 C C   . GLY A 0 207 . 2.053    6.775   7.705    1.00 93.53 207 A 1 
ATOM 1536 O O   . GLY A 0 207 . 2.902    6.679   8.592    1.00 93.53 207 A 1 
ATOM 1537 N N   . GLU A 0 208 . 2.252    6.340   6.471    1.00 94.32 208 A 1 
ATOM 1538 C CA  . GLU A 0 208 . 3.458    5.665   6.001    1.00 94.32 208 A 1 
ATOM 1539 C C   . GLU A 0 208 . 3.741    6.106   4.571    1.00 94.32 208 A 1 
ATOM 1540 C CB  . GLU A 0 208 . 3.234    4.154   6.117    1.00 94.32 208 A 1 
ATOM 1541 O O   . GLU A 0 208 . 2.859    6.019   3.724    1.00 94.32 208 A 1 
ATOM 1542 C CG  . GLU A 0 208 . 4.428    3.283   5.701    1.00 94.32 208 A 1 
ATOM 1543 C CD  . GLU A 0 208 . 4.269    1.867   6.271    1.00 94.32 208 A 1 
ATOM 1544 O OE1 . GLU A 0 208 . 5.273    1.264   6.716    1.00 94.32 208 A 1 
ATOM 1545 O OE2 . GLU A 0 208 . 3.128    1.426   6.552    1.00 94.32 208 A 1 
ATOM 1546 N N   . TRP A 0 209 . 4.944    6.606   4.316    1.00 93.99 209 A 1 
ATOM 1547 C CA  . TRP A 0 209 . 5.324    7.184   3.034    1.00 93.99 209 A 1 
ATOM 1548 C C   . TRP A 0 209 . 6.722    6.738   2.617    1.00 93.99 209 A 1 
ATOM 1549 C CB  . TRP A 0 209 . 5.203    8.710   3.083    1.00 93.99 209 A 1 
ATOM 1550 O O   . TRP A 0 209 . 7.606    6.525   3.451    1.00 93.99 209 A 1 
ATOM 1551 C CG  . TRP A 0 209 . 6.059    9.424   4.087    1.00 93.99 209 A 1 
ATOM 1552 C CD1 . TRP A 0 209 . 7.300    9.902   3.850    1.00 93.99 209 A 1 
ATOM 1553 C CD2 . TRP A 0 209 . 5.737    9.802   5.461    1.00 93.99 209 A 1 
ATOM 1554 C CE2 . TRP A 0 209 . 6.834    10.546  5.989    1.00 93.99 209 A 1 
ATOM 1555 C CE3 . TRP A 0 209 . 4.621    9.617   6.307    1.00 93.99 209 A 1 
ATOM 1556 N NE1 . TRP A 0 209 . 7.766    10.560  4.970    1.00 93.99 209 A 1 
ATOM 1557 C CH2 . TRP A 0 209 . 5.685    10.904  8.092    1.00 93.99 209 A 1 
ATOM 1558 C CZ2 . TRP A 0 209 . 6.820    11.087  7.284    1.00 93.99 209 A 1 
ATOM 1559 C CZ3 . TRP A 0 209 . 4.590    10.161  7.607    1.00 93.99 209 A 1 
ATOM 1560 N N   . TYR A 0 210 . 6.918    6.614   1.312    1.00 96.57 210 A 1 
ATOM 1561 C CA  . TYR A 0 210 . 8.180    6.301   0.660    1.00 96.57 210 A 1 
ATOM 1562 C C   . TYR A 0 210 . 8.304    7.158   -0.596   1.00 96.57 210 A 1 
ATOM 1563 C CB  . TYR A 0 210 . 8.224    4.807   0.316    1.00 96.57 210 A 1 
ATOM 1564 O O   . TYR A 0 210 . 7.364    7.237   -1.384   1.00 96.57 210 A 1 
ATOM 1565 C CG  . TYR A 0 210 . 9.394    4.402   -0.562   1.00 96.57 210 A 1 
ATOM 1566 C CD1 . TYR A 0 210 . 9.223    4.274   -1.956   1.00 96.57 210 A 1 
ATOM 1567 C CD2 . TYR A 0 210 . 10.659   4.175   0.010    1.00 96.57 210 A 1 
ATOM 1568 C CE1 . TYR A 0 210 . 10.310   3.895   -2.769   1.00 96.57 210 A 1 
ATOM 1569 C CE2 . TYR A 0 210 . 11.746   3.796   -0.800   1.00 96.57 210 A 1 
ATOM 1570 O OH  . TYR A 0 210 . 12.618   3.268   -2.982   1.00 96.57 210 A 1 
ATOM 1571 C CZ  . TYR A 0 210 . 11.575   3.646   -2.193   1.00 96.57 210 A 1 
ATOM 1572 N N   . ALA A 0 211 . 9.463    7.776   -0.800   1.00 96.17 211 A 1 
ATOM 1573 C CA  . ALA A 0 211 . 9.768    8.492   -2.030   1.00 96.17 211 A 1 
ATOM 1574 C C   . ALA A 0 211 . 11.234   8.286   -2.416   1.00 96.17 211 A 1 
ATOM 1575 C CB  . ALA A 0 211 . 9.407    9.974   -1.874   1.00 96.17 211 A 1 
ATOM 1576 O O   . ALA A 0 211 . 12.126   8.488   -1.587   1.00 96.17 211 A 1 
ATOM 1577 N N   . ARG A 0 212 . 11.474   7.921   -3.677   1.00 96.81 212 A 1 
ATOM 1578 C CA  . ARG A 0 212 . 12.798   7.761   -4.283   1.00 96.81 212 A 1 
ATOM 1579 C C   . ARG A 0 212 . 12.855   8.534   -5.595   1.00 96.81 212 A 1 
ATOM 1580 C CB  . ARG A 0 212 . 13.109   6.267   -4.475   1.00 96.81 212 A 1 
ATOM 1581 O O   . ARG A 0 212 . 12.018   8.316   -6.460   1.00 96.81 212 A 1 
ATOM 1582 C CG  . ARG A 0 212 . 14.439   6.023   -5.214   1.00 96.81 212 A 1 
ATOM 1583 C CD  . ARG A 0 212 . 14.776   4.532   -5.370   1.00 96.81 212 A 1 
ATOM 1584 N NE  . ARG A 0 212 . 13.752   3.795   -6.143   1.00 96.81 212 A 1 
ATOM 1585 N NH1 . ARG A 0 212 . 14.484   4.242   -8.286   1.00 96.81 212 A 1 
ATOM 1586 N NH2 . ARG A 0 212 . 12.681   3.007   -7.994   1.00 96.81 212 A 1 
ATOM 1587 C CZ  . ARG A 0 212 . 13.649   3.689   -7.461   1.00 96.81 212 A 1 
ATOM 1588 N N   . SER A 0 213 . 13.872   9.372   -5.740   1.00 95.61 213 A 1 
ATOM 1589 C CA  . SER A 0 213 . 14.263   10.024  -6.988   1.00 95.61 213 A 1 
ATOM 1590 C C   . SER A 0 213 . 15.644   9.509   -7.389   1.00 95.61 213 A 1 
ATOM 1591 C CB  . SER A 0 213 . 14.268   11.543  -6.802   1.00 95.61 213 A 1 
ATOM 1592 O O   . SER A 0 213 . 16.546   9.445   -6.549   1.00 95.61 213 A 1 
ATOM 1593 O OG  . SER A 0 213 . 14.365   12.210  -8.041   1.00 95.61 213 A 1 
ATOM 1594 N N   . VAL A 0 214 . 15.808   9.116   -8.647   1.00 95.27 214 A 1 
ATOM 1595 C CA  . VAL A 0 214 . 17.079   8.719   -9.266   1.00 95.27 214 A 1 
ATOM 1596 C C   . VAL A 0 214 . 17.291   9.582   -10.498  1.00 95.27 214 A 1 
ATOM 1597 C CB  . VAL A 0 214 . 17.093   7.226   -9.657   1.00 95.27 214 A 1 
ATOM 1598 O O   . VAL A 0 214 . 16.360   9.784   -11.276  1.00 95.27 214 A 1 
ATOM 1599 C CG1 . VAL A 0 214 . 18.374   6.815   -10.399  1.00 95.27 214 A 1 
ATOM 1600 C CG2 . VAL A 0 214 . 16.983   6.334   -8.416   1.00 95.27 214 A 1 
ATOM 1601 N N   . ARG A 0 215 . 18.519   10.061  -10.684  1.00 93.60 215 A 1 
ATOM 1602 C CA  . ARG A 0 215 . 19.002   10.678  -11.919  1.00 93.60 215 A 1 
ATOM 1603 C C   . ARG A 0 215 . 20.364   10.100  -12.262  1.00 93.60 215 A 1 
ATOM 1604 C CB  . ARG A 0 215 . 19.077   12.201  -11.797  1.00 93.60 215 A 1 
ATOM 1605 O O   . ARG A 0 215 . 21.197   10.005  -11.360  1.00 93.60 215 A 1 
ATOM 1606 C CG  . ARG A 0 215 . 17.712   12.778  -11.421  1.00 93.60 215 A 1 
ATOM 1607 C CD  . ARG A 0 215 . 17.758   14.298  -11.411  1.00 93.60 215 A 1 
ATOM 1608 N NE  . ARG A 0 215 . 16.472   14.816  -10.921  1.00 93.60 215 A 1 
ATOM 1609 N NH1 . ARG A 0 215 . 16.915   17.034  -11.249  1.00 93.60 215 A 1 
ATOM 1610 N NH2 . ARG A 0 215 . 14.908   16.385  -10.472  1.00 93.60 215 A 1 
ATOM 1611 C CZ  . ARG A 0 215 . 16.107   16.077  -10.879  1.00 93.60 215 A 1 
ATOM 1612 N N   . ALA A 0 216 . 20.566   9.721   -13.512  1.00 91.57 216 A 1 
ATOM 1613 C CA  . ALA A 0 216 . 21.857   9.345   -14.064  1.00 91.57 216 A 1 
ATOM 1614 C C   . ALA A 0 216 . 22.071   10.100  -15.381  1.00 91.57 216 A 1 
ATOM 1615 C CB  . ALA A 0 216 . 21.939   7.823   -14.224  1.00 91.57 216 A 1 
ATOM 1616 O O   . ALA A 0 216 . 21.105   10.322  -16.103  1.00 91.57 216 A 1 
ATOM 1617 N N   . ASP A 0 217 . 23.314   10.490  -15.623  1.00 88.72 217 A 1 
ATOM 1618 C CA  . ASP A 0 217 . 23.779   11.426  -16.650  1.00 88.72 217 A 1 
ATOM 1619 C C   . ASP A 0 217 . 25.107   10.822  -17.153  1.00 88.72 217 A 1 
ATOM 1620 C CB  . ASP A 0 217 . 23.989   12.780  -15.920  1.00 88.72 217 A 1 
ATOM 1621 O O   . ASP A 0 217 . 26.001   10.595  -16.330  1.00 88.72 217 A 1 
ATOM 1622 C CG  . ASP A 0 217 . 23.672   14.066  -16.684  1.00 88.72 217 A 1 
ATOM 1623 O OD1 . ASP A 0 217 . 22.883   13.996  -17.643  1.00 88.72 217 A 1 
ATOM 1624 O OD2 . ASP A 0 217 . 24.067   15.137  -16.158  1.00 88.72 217 A 1 
ATOM 1625 N N   . ASP A 0 218 . 25.222   10.423  -18.423  1.00 89.97 218 A 1 
ATOM 1626 C CA  . ASP A 0 218 . 26.339   9.585   -18.918  1.00 89.97 218 A 1 
ATOM 1627 C C   . ASP A 0 218 . 26.868   10.039  -20.295  1.00 89.97 218 A 1 
ATOM 1628 C CB  . ASP A 0 218 . 25.941   8.093   -18.822  1.00 89.97 218 A 1 
ATOM 1629 O O   . ASP A 0 218 . 26.905   9.266   -21.257  1.00 89.97 218 A 1 
ATOM 1630 C CG  . ASP A 0 218 . 27.041   7.081   -19.171  1.00 89.97 218 A 1 
ATOM 1631 O OD1 . ASP A 0 218 . 28.237   7.293   -18.865  1.00 89.97 218 A 1 
ATOM 1632 O OD2 . ASP A 0 218 . 26.744   5.924   -19.552  1.00 89.97 218 A 1 
ATOM 1633 N N   . ASP A 0 219 . 27.292   11.307  -20.355  1.00 86.69 219 A 1 
ATOM 1634 C CA  . ASP A 0 219 . 27.970   11.948  -21.490  1.00 86.69 219 A 1 
ATOM 1635 C C   . ASP A 0 219 . 29.151   11.114  -22.018  1.00 86.69 219 A 1 
ATOM 1636 C CB  . ASP A 0 219 . 28.578   13.298  -21.051  1.00 86.69 219 A 1 
ATOM 1637 O O   . ASP A 0 219 . 30.084   10.789  -21.276  1.00 86.69 219 A 1 
ATOM 1638 C CG  . ASP A 0 219 . 27.674   14.526  -21.125  1.00 86.69 219 A 1 
ATOM 1639 O OD1 . ASP A 0 219 . 26.921   14.617  -22.114  1.00 86.69 219 A 1 
ATOM 1640 O OD2 . ASP A 0 219 . 27.889   15.437  -20.289  1.00 86.69 219 A 1 
ATOM 1641 N N   . GLN A 0 220 . 29.198   10.872  -23.329  1.00 88.67 220 A 1 
ATOM 1642 C CA  . GLN A 0 220 . 30.356   10.317  -24.035  1.00 88.67 220 A 1 
ATOM 1643 C C   . GLN A 0 220 . 30.671   11.128  -25.297  1.00 88.67 220 A 1 
ATOM 1644 C CB  . GLN A 0 220 . 30.110   8.848   -24.422  1.00 88.67 220 A 1 
ATOM 1645 O O   . GLN A 0 220 . 29.772   11.421  -26.080  1.00 88.67 220 A 1 
ATOM 1646 C CG  . GLN A 0 220 . 29.662   7.935   -23.262  1.00 88.67 220 A 1 
ATOM 1647 C CD  . GLN A 0 220 . 30.202   6.520   -23.421  1.00 88.67 220 A 1 
ATOM 1648 N NE2 . GLN A 0 220 . 31.501   6.346   -23.279  1.00 88.67 220 A 1 
ATOM 1649 O OE1 . GLN A 0 220 . 29.521   5.542   -23.697  1.00 88.67 220 A 1 
ATOM 1650 N N   . TRP A 0 221 . 31.946   11.434  -25.553  1.00 84.29 221 A 1 
ATOM 1651 C CA  . TRP A 0 221 . 32.357   12.123  -26.784  1.00 84.29 221 A 1 
ATOM 1652 C C   . TRP A 0 221 . 33.787   11.780  -27.215  1.00 84.29 221 A 1 
ATOM 1653 C CB  . TRP A 0 221 . 32.195   13.642  -26.607  1.00 84.29 221 A 1 
ATOM 1654 O O   . TRP A 0 221 . 34.634   11.423  -26.389  1.00 84.29 221 A 1 
ATOM 1655 C CG  . TRP A 0 221 . 33.130   14.285  -25.624  1.00 84.29 221 A 1 
ATOM 1656 C CD1 . TRP A 0 221 . 34.310   14.861  -25.944  1.00 84.29 221 A 1 
ATOM 1657 C CD2 . TRP A 0 221 . 32.999   14.417  -24.172  1.00 84.29 221 A 1 
ATOM 1658 C CE2 . TRP A 0 221 . 34.158   15.091  -23.678  1.00 84.29 221 A 1 
ATOM 1659 C CE3 . TRP A 0 221 . 32.028   14.042  -23.217  1.00 84.29 221 A 1 
ATOM 1660 N NE1 . TRP A 0 221 . 34.924   15.330  -24.801  1.00 84.29 221 A 1 
ATOM 1661 C CH2 . TRP A 0 221 . 33.368   14.966  -21.392  1.00 84.29 221 A 1 
ATOM 1662 C CZ2 . TRP A 0 221 . 34.350   15.368  -22.314  1.00 84.29 221 A 1 
ATOM 1663 C CZ3 . TRP A 0 221 . 32.214   14.308  -21.846  1.00 84.29 221 A 1 
ATOM 1664 N N   . ALA A 0 222 . 34.073   11.947  -28.506  1.00 85.35 222 A 1 
ATOM 1665 C CA  . ALA A 0 222 . 35.429   12.047  -29.033  1.00 85.35 222 A 1 
ATOM 1666 C C   . ALA A 0 222 . 35.506   13.015  -30.227  1.00 85.35 222 A 1 
ATOM 1667 C CB  . ALA A 0 222 . 35.953   10.657  -29.403  1.00 85.35 222 A 1 
ATOM 1668 O O   . ALA A 0 222 . 34.537   13.181  -30.968  1.00 85.35 222 A 1 
ATOM 1669 N N   . GLU A 0 223 . 36.677   13.625  -30.394  1.00 84.36 223 A 1 
ATOM 1670 C CA  . GLU A 0 223 . 37.045   14.536  -31.481  1.00 84.36 223 A 1 
ATOM 1671 C C   . GLU A 0 223 . 38.453   14.145  -31.981  1.00 84.36 223 A 1 
ATOM 1672 C CB  . GLU A 0 223 . 37.052   16.002  -30.977  1.00 84.36 223 A 1 
ATOM 1673 O O   . GLU A 0 223 . 39.382   14.060  -31.174  1.00 84.36 223 A 1 
ATOM 1674 C CG  . GLU A 0 223 . 35.701   16.554  -30.467  1.00 84.36 223 A 1 
ATOM 1675 C CD  . GLU A 0 223 . 35.769   18.000  -29.911  1.00 84.36 223 A 1 
ATOM 1676 O OE1 . GLU A 0 223 . 34.703   18.543  -29.536  1.00 84.36 223 A 1 
ATOM 1677 O OE2 . GLU A 0 223 . 36.871   18.596  -29.829  1.00 84.36 223 A 1 
ATOM 1678 N N   . ASP A 0 224 . 38.613   13.937  -33.290  1.00 81.11 224 A 1 
ATOM 1679 C CA  . ASP A 0 224 . 39.902   13.834  -33.998  1.00 81.11 224 A 1 
ATOM 1680 C C   . ASP A 0 224 . 40.017   15.046  -34.935  1.00 81.11 224 A 1 
ATOM 1681 C CB  . ASP A 0 224 . 40.000   12.495  -34.763  1.00 81.11 224 A 1 
ATOM 1682 O O   . ASP A 0 224 . 39.071   15.387  -35.647  1.00 81.11 224 A 1 
ATOM 1683 C CG  . ASP A 0 224 . 41.312   12.266  -35.548  1.00 81.11 224 A 1 
ATOM 1684 O OD1 . ASP A 0 224 . 42.126   13.216  -35.672  1.00 81.11 224 A 1 
ATOM 1685 O OD2 . ASP A 0 224 . 41.485   11.133  -36.056  1.00 81.11 224 A 1 
ATOM 1686 N N   . TYR A 0 225 . 41.153   15.745  -34.917  1.00 76.37 225 A 1 
ATOM 1687 C CA  . TYR A 0 225 . 41.399   16.905  -35.770  1.00 76.37 225 A 1 
ATOM 1688 C C   . TYR A 0 225 . 42.763   16.851  -36.461  1.00 76.37 225 A 1 
ATOM 1689 C CB  . TYR A 0 225 . 41.242   18.184  -34.942  1.00 76.37 225 A 1 
ATOM 1690 O O   . TYR A 0 225 . 43.761   17.372  -35.946  1.00 76.37 225 A 1 
ATOM 1691 C CG  . TYR A 0 225 . 41.384   19.447  -35.770  1.00 76.37 225 A 1 
ATOM 1692 C CD1 . TYR A 0 225 . 42.526   20.265  -35.657  1.00 76.37 225 A 1 
ATOM 1693 C CD2 . TYR A 0 225 . 40.368   19.783  -36.677  1.00 76.37 225 A 1 
ATOM 1694 C CE1 . TYR A 0 225 . 42.616   21.462  -36.398  1.00 76.37 225 A 1 
ATOM 1695 C CE2 . TYR A 0 225 . 40.438   20.971  -37.413  1.00 76.37 225 A 1 
ATOM 1696 O OH  . TYR A 0 225 . 41.492   23.025  -37.875  1.00 76.37 225 A 1 
ATOM 1697 C CZ  . TYR A 0 225 . 41.547   21.821  -37.248  1.00 76.37 225 A 1 
ATOM 1698 N N   . ASP A 0 226 . 42.787   16.318  -37.683  1.00 69.81 226 A 1 
ATOM 1699 C CA  . ASP A 0 226 . 44.002   16.243  -38.489  1.00 69.81 226 A 1 
ATOM 1700 C C   . ASP A 0 226 . 44.145   17.449  -39.442  1.00 69.81 226 A 1 
ATOM 1701 C CB  . ASP A 0 226 . 44.115   14.872  -39.187  1.00 69.81 226 A 1 
ATOM 1702 O O   . ASP A 0 226 . 43.233   17.844  -40.178  1.00 69.81 226 A 1 
ATOM 1703 C CG  . ASP A 0 226 . 45.572   14.500  -39.492  1.00 69.81 226 A 1 
ATOM 1704 O OD1 . ASP A 0 226 . 46.477   15.322  -39.200  1.00 69.81 226 A 1 
ATOM 1705 O OD2 . ASP A 0 226 . 45.846   13.476  -40.160  1.00 69.81 226 A 1 
ATOM 1706 N N   . LYS A 0 227 . 45.311   18.107  -39.452  1.00 60.25 227 A 1 
ATOM 1707 C CA  . LYS A 0 227 . 45.501   19.341  -40.233  1.00 60.25 227 A 1 
ATOM 1708 C C   . LYS A 0 227 . 46.882   19.503  -40.850  1.00 60.25 227 A 1 
ATOM 1709 C CB  . LYS A 0 227 . 45.137   20.555  -39.374  1.00 60.25 227 A 1 
ATOM 1710 O O   . LYS A 0 227 . 47.885   19.766  -40.183  1.00 60.25 227 A 1 
ATOM 1711 C CG  . LYS A 0 227 . 44.795   21.753  -40.263  1.00 60.25 227 A 1 
ATOM 1712 C CD  . LYS A 0 227 . 44.924   23.058  -39.473  1.00 60.25 227 A 1 
ATOM 1713 C CE  . LYS A 0 227 . 44.225   24.198  -40.211  1.00 60.25 227 A 1 
ATOM 1714 N NZ  . LYS A 0 227 . 42.764   24.001  -40.132  1.00 60.25 227 A 1 
ATOM 1715 N N   . TYR A 0 228 . 46.889   19.581  -42.178  1.00 54.99 228 A 1 
ATOM 1716 C CA  . TYR A 0 228 . 48.072   19.874  -42.981  1.00 54.99 228 A 1 
ATOM 1717 C C   . TYR A 0 228 . 47.872   21.168  -43.758  1.00 54.99 228 A 1 
ATOM 1718 C CB  . TYR A 0 228 . 48.366   18.699  -43.925  1.00 54.99 228 A 1 
ATOM 1719 O O   . TYR A 0 228 . 46.958   21.271  -44.562  1.00 54.99 228 A 1 
ATOM 1720 C CG  . TYR A 0 228 . 48.516   17.397  -43.175  1.00 54.99 228 A 1 
ATOM 1721 C CD1 . TYR A 0 228 . 49.765   17.010  -42.650  1.00 54.99 228 A 1 
ATOM 1722 C CD2 . TYR A 0 228 . 47.370   16.633  -42.899  1.00 54.99 228 A 1 
ATOM 1723 C CE1 . TYR A 0 228 . 49.848   15.911  -41.772  1.00 54.99 228 A 1 
ATOM 1724 C CE2 . TYR A 0 228 . 47.459   15.541  -42.031  1.00 54.99 228 A 1 
ATOM 1725 O OH  . TYR A 0 228 . 48.750   14.217  -40.492  1.00 54.99 228 A 1 
ATOM 1726 C CZ  . TYR A 0 228 . 48.680   15.206  -41.415  1.00 54.99 228 A 1 
ATOM 1727 N N   . ASP A 0 229 . 48.755   22.160  -43.602  1.00 53.13 229 A 1 
ATOM 1728 C CA  . ASP A 0 229 . 48.877   23.182  -44.650  1.00 53.13 229 A 1 
ATOM 1729 C C   . ASP A 0 229 . 50.273   23.829  -44.755  1.00 53.13 229 A 1 
ATOM 1730 C CB  . ASP A 0 229 . 47.732   24.220  -44.616  1.00 53.13 229 A 1 
ATOM 1731 O O   . ASP A 0 229 . 50.517   24.939  -44.282  1.00 53.13 229 A 1 
ATOM 1732 C CG  . ASP A 0 229 . 47.573   24.870  -45.996  1.00 53.13 229 A 1 
ATOM 1733 O OD1 . ASP A 0 229 . 48.549   24.814  -46.787  1.00 53.13 229 A 1 
ATOM 1734 O OD2 . ASP A 0 229 . 46.585   25.594  -46.234  1.00 53.13 229 A 1 
ATOM 1735 N N   . ALA A 0 230 . 51.156   23.094  -45.439  1.00 47.03 230 A 1 
ATOM 1736 C CA  . ALA A 0 230 . 52.243   23.475  -46.355  1.00 47.03 230 A 1 
ATOM 1737 C C   . ALA A 0 230 . 53.122   24.746  -46.180  1.00 47.03 230 A 1 
ATOM 1738 C CB  . ALA A 0 230 . 51.601   23.491  -47.747  1.00 47.03 230 A 1 
ATOM 1739 O O   . ALA A 0 230 . 52.738   25.800  -45.675  1.00 47.03 230 A 1 
ATOM 1740 N N   . GLY A 0 231 . 54.262   24.712  -46.885  1.00 47.84 231 A 1 
ATOM 1741 C CA  . GLY A 0 231 . 54.864   25.895  -47.518  1.00 47.84 231 A 1 
ATOM 1742 C C   . GLY A 0 231 . 56.374   26.027  -47.329  1.00 47.84 231 A 1 
ATOM 1743 O O   . GLY A 0 231 . 56.872   25.932  -46.213  1.00 47.84 231 A 1 
ATOM 1744 N N   . ASP A 0 232 . 57.103   26.324  -48.410  1.00 41.09 232 A 1 
ATOM 1745 C CA  . ASP A 0 232 . 58.521   26.698  -48.337  1.00 41.09 232 A 1 
ATOM 1746 C C   . ASP A 0 232 . 58.744   28.050  -49.034  1.00 41.09 232 A 1 
ATOM 1747 C CB  . ASP A 0 232 . 59.415   25.561  -48.879  1.00 41.09 232 A 1 
ATOM 1748 O O   . ASP A 0 232 . 58.604   28.179  -50.252  1.00 41.09 232 A 1 
ATOM 1749 C CG  . ASP A 0 232 . 60.814   25.545  -48.246  1.00 41.09 232 A 1 
ATOM 1750 O OD1 . ASP A 0 232 . 61.123   26.398  -47.381  1.00 41.09 232 A 1 
ATOM 1751 O OD2 . ASP A 0 232 . 61.616   24.625  -48.532  1.00 41.09 232 A 1 
ATOM 1752 N N   . ALA A 0 233 . 59.026   29.091  -48.248  1.00 44.93 233 A 1 
ATOM 1753 C CA  . ALA A 0 233 . 59.172   30.458  -48.742  1.00 44.93 233 A 1 
ATOM 1754 C C   . ALA A 0 233 . 60.601   30.703  -49.255  1.00 44.93 233 A 1 
ATOM 1755 C CB  . ALA A 0 233 . 58.776   31.439  -47.630  1.00 44.93 233 A 1 
ATOM 1756 O O   . ALA A 0 233 . 61.558   30.586  -48.487  1.00 44.93 233 A 1 
ATOM 1757 N N   . ASP A 0 234 . 60.739   31.093  -50.529  1.00 42.12 234 A 1 
ATOM 1758 C CA  . ASP A 0 234 . 62.010   31.231  -51.270  1.00 42.12 234 A 1 
ATOM 1759 C C   . ASP A 0 234 . 62.962   32.309  -50.699  1.00 42.12 234 A 1 
ATOM 1760 C CB  . ASP A 0 234 . 61.705   31.437  -52.765  1.00 42.12 234 A 1 
ATOM 1761 O O   . ASP A 0 234 . 63.108   33.423  -51.209  1.00 42.12 234 A 1 
ATOM 1762 C CG  . ASP A 0 234 . 62.961   31.438  -53.653  1.00 42.12 234 A 1 
ATOM 1763 O OD1 . ASP A 0 234 . 64.042   31.015  -53.170  1.00 42.12 234 A 1 
ATOM 1764 O OD2 . ASP A 0 234 . 62.830   31.864  -54.825  1.00 42.12 234 A 1 
ATOM 1765 N N   . SER A 0 235 . 63.606   31.958  -49.587  1.00 39.57 235 A 1 
ATOM 1766 C CA  . SER A 0 235 . 64.432   32.847  -48.763  1.00 39.57 235 A 1 
ATOM 1767 C C   . SER A 0 235 . 65.934   32.645  -48.985  1.00 39.57 235 A 1 
ATOM 1768 C CB  . SER A 0 235 . 64.073   32.653  -47.285  1.00 39.57 235 A 1 
ATOM 1769 O O   . SER A 0 235 . 66.735   33.466  -48.544  1.00 39.57 235 A 1 
ATOM 1770 O OG  . SER A 0 235 . 62.682   32.827  -47.092  1.00 39.57 235 A 1 
ATOM 1771 N N   . TYR A 0 236 . 66.335   31.579  -49.689  1.00 38.68 236 A 1 
ATOM 1772 C CA  . TYR A 0 236 . 67.746   31.227  -49.904  1.00 38.68 236 A 1 
ATOM 1773 C C   . TYR A 0 236 . 68.312   31.631  -51.277  1.00 38.68 236 A 1 
ATOM 1774 C CB  . TYR A 0 236 . 68.002   29.759  -49.519  1.00 38.68 236 A 1 
ATOM 1775 O O   . TYR A 0 236 . 69.526   31.581  -51.474  1.00 38.68 236 A 1 
ATOM 1776 C CG  . TYR A 0 236 . 68.774   29.657  -48.216  1.00 38.68 236 A 1 
ATOM 1777 C CD1 . TYR A 0 236 . 70.183   29.632  -48.242  1.00 38.68 236 A 1 
ATOM 1778 C CD2 . TYR A 0 236 . 68.095   29.691  -46.982  1.00 38.68 236 A 1 
ATOM 1779 C CE1 . TYR A 0 236 . 70.915   29.633  -47.038  1.00 38.68 236 A 1 
ATOM 1780 C CE2 . TYR A 0 236 . 68.824   29.697  -45.776  1.00 38.68 236 A 1 
ATOM 1781 O OH  . TYR A 0 236 . 70.931   29.692  -44.636  1.00 38.68 236 A 1 
ATOM 1782 C CZ  . TYR A 0 236 . 70.233   29.671  -45.802  1.00 38.68 236 A 1 
ATOM 1783 N N   . GLY A 0 237 . 67.486   32.138  -52.200  1.00 39.79 237 A 1 
ATOM 1784 C CA  . GLY A 0 237 . 67.938   32.638  -53.506  1.00 39.79 237 A 1 
ATOM 1785 C C   . GLY A 0 237 . 68.646   34.007  -53.511  1.00 39.79 237 A 1 
ATOM 1786 O O   . GLY A 0 237 . 69.075   34.451  -54.574  1.00 39.79 237 A 1 
ATOM 1787 N N   . LYS A 0 238 . 68.757   34.717  -52.372  1.00 42.98 238 A 1 
ATOM 1788 C CA  . LYS A 0 238 . 69.129   36.156  -52.337  1.00 42.98 238 A 1 
ATOM 1789 C C   . LYS A 0 238 . 70.348   36.563  -51.490  1.00 42.98 238 A 1 
ATOM 1790 C CB  . LYS A 0 238 . 67.879   36.997  -51.996  1.00 42.98 238 A 1 
ATOM 1791 O O   . LYS A 0 238 . 70.637   37.754  -51.421  1.00 42.98 238 A 1 
ATOM 1792 C CG  . LYS A 0 238 . 67.007   37.214  -53.242  1.00 42.98 238 A 1 
ATOM 1793 C CD  . LYS A 0 238 . 65.816   38.128  -52.934  1.00 42.98 238 A 1 
ATOM 1794 C CE  . LYS A 0 238 . 65.028   38.391  -54.221  1.00 42.98 238 A 1 
ATOM 1795 N NZ  . LYS A 0 238 . 63.778   39.141  -53.946  1.00 42.98 238 A 1 
ATOM 1796 N N   . ALA A 0 239 . 71.082   35.628  -50.880  1.00 39.27 239 A 1 
ATOM 1797 C CA  . ALA A 0 239 . 72.130   35.961  -49.896  1.00 39.27 239 A 1 
ATOM 1798 C C   . ALA A 0 239 . 73.592   35.661  -50.309  1.00 39.27 239 A 1 
ATOM 1799 C CB  . ALA A 0 239 . 71.756   35.275  -48.576  1.00 39.27 239 A 1 
ATOM 1800 O O   . ALA A 0 239 . 74.508   36.056  -49.592  1.00 39.27 239 A 1 
ATOM 1801 N N   . ALA A 0 240 . 73.845   34.971  -51.432  1.00 35.59 240 A 1 
ATOM 1802 C CA  . ALA A 0 240 . 75.153   34.340  -51.695  1.00 35.59 240 A 1 
ATOM 1803 C C   . ALA A 0 240 . 76.024   34.970  -52.809  1.00 35.59 240 A 1 
ATOM 1804 C CB  . ALA A 0 240 . 74.913   32.843  -51.923  1.00 35.59 240 A 1 
ATOM 1805 O O   . ALA A 0 240 . 77.188   34.598  -52.956  1.00 35.59 240 A 1 
ATOM 1806 N N   . SER A 0 241 . 75.536   35.947  -53.583  1.00 42.40 241 A 1 
ATOM 1807 C CA  . SER A 0 241 . 76.314   36.599  -54.657  1.00 42.40 241 A 1 
ATOM 1808 C C   . SER A 0 241 . 77.162   37.781  -54.147  1.00 42.40 241 A 1 
ATOM 1809 C CB  . SER A 0 241 . 75.398   36.975  -55.829  1.00 42.40 241 A 1 
ATOM 1810 O O   . SER A 0 241 . 77.059   38.893  -54.664  1.00 42.40 241 A 1 
ATOM 1811 O OG  . SER A 0 241 . 74.461   37.950  -55.424  1.00 42.40 241 A 1 
ATOM 1812 N N   . GLY A 0 242 . 77.958   37.555  -53.094  1.00 32.57 242 A 1 
ATOM 1813 C CA  . GLY A 0 242 . 78.648   38.610  -52.327  1.00 32.57 242 A 1 
ATOM 1814 C C   . GLY A 0 242 . 80.163   38.444  -52.132  1.00 32.57 242 A 1 
ATOM 1815 O O   . GLY A 0 242 . 80.782   39.278  -51.475  1.00 32.57 242 A 1 
ATOM 1816 N N   . ALA A 0 243 . 80.785   37.398  -52.685  1.00 36.70 243 A 1 
ATOM 1817 C CA  . ALA A 0 243 . 82.211   37.112  -52.497  1.00 36.70 243 A 1 
ATOM 1818 C C   . ALA A 0 243 . 83.073   37.692  -53.636  1.00 36.70 243 A 1 
ATOM 1819 C CB  . ALA A 0 243 . 82.385   35.600  -52.316  1.00 36.70 243 A 1 
ATOM 1820 O O   . ALA A 0 243 . 83.271   37.069  -54.679  1.00 36.70 243 A 1 
ATOM 1821 N N   . VAL A 0 244 . 83.605   38.902  -53.442  1.00 31.73 244 A 1 
ATOM 1822 C CA  . VAL A 0 244 . 84.514   39.544  -54.405  1.00 31.73 244 A 1 
ATOM 1823 C C   . VAL A 0 244 . 85.919   38.946  -54.304  1.00 31.73 244 A 1 
ATOM 1824 C CB  . VAL A 0 244 . 84.568   41.074  -54.190  1.00 31.73 244 A 1 
ATOM 1825 O O   . VAL A 0 244 . 86.624   39.202  -53.331  1.00 31.73 244 A 1 
ATOM 1826 C CG1 . VAL A 0 244 . 85.536   41.764  -55.165  1.00 31.73 244 A 1 
ATOM 1827 C CG2 . VAL A 0 244 . 83.191   41.716  -54.399  1.00 31.73 244 A 1 
ATOM 1828 N N   . TRP A 0 245 . 86.385   38.266  -55.357  1.00 34.08 245 A 1 
ATOM 1829 C CA  . TRP A 0 245 . 87.821   38.056  -55.588  1.00 34.08 245 A 1 
ATOM 1830 C C   . TRP A 0 245 . 88.220   38.484  -57.003  1.00 34.08 245 A 1 
ATOM 1831 C CB  . TRP A 0 245 . 88.269   36.636  -55.199  1.00 34.08 245 A 1 
ATOM 1832 O O   . TRP A 0 245 . 88.018   37.775  -57.985  1.00 34.08 245 A 1 
ATOM 1833 C CG  . TRP A 0 245 . 89.336   36.653  -54.144  1.00 34.08 245 A 1 
ATOM 1834 C CD1 . TRP A 0 245 . 89.137   37.034  -52.862  1.00 34.08 245 A 1 
ATOM 1835 C CD2 . TRP A 0 245 . 90.766   36.359  -54.254  1.00 34.08 245 A 1 
ATOM 1836 C CE2 . TRP A 0 245 . 91.373   36.602  -52.983  1.00 34.08 245 A 1 
ATOM 1837 C CE3 . TRP A 0 245 . 91.617   35.921  -55.294  1.00 34.08 245 A 1 
ATOM 1838 N NE1 . TRP A 0 245 . 90.332   37.002  -52.174  1.00 34.08 245 A 1 
ATOM 1839 C CH2 . TRP A 0 245 . 93.561   35.980  -53.809  1.00 34.08 245 A 1 
ATOM 1840 C CZ2 . TRP A 0 245 . 92.745   36.424  -52.755  1.00 34.08 245 A 1 
ATOM 1841 C CZ3 . TRP A 0 245 . 92.997   35.729  -55.073  1.00 34.08 245 A 1 
ATOM 1842 N N   . ARG A 0 246 . 88.767   39.701  -57.111  1.00 32.23 246 A 1 
ATOM 1843 C CA  . ARG A 0 246 . 89.257   40.275  -58.372  1.00 32.23 246 A 1 
ATOM 1844 C C   . ARG A 0 246 . 90.703   39.845  -58.622  1.00 32.23 246 A 1 
ATOM 1845 C CB  . ARG A 0 246 . 89.155   41.812  -58.360  1.00 32.23 246 A 1 
ATOM 1846 O O   . ARG A 0 246 . 91.623   40.552  -58.233  1.00 32.23 246 A 1 
ATOM 1847 C CG  . ARG A 0 246 . 87.730   42.369  -58.290  1.00 32.23 246 A 1 
ATOM 1848 C CD  . ARG A 0 246 . 87.807   43.902  -58.295  1.00 32.23 246 A 1 
ATOM 1849 N NE  . ARG A 0 246 . 86.503   44.531  -58.015  1.00 32.23 246 A 1 
ATOM 1850 N NH1 . ARG A 0 246 . 87.245   46.706  -57.946  1.00 32.23 246 A 1 
ATOM 1851 N NH2 . ARG A 0 246 . 85.100   46.262  -57.530  1.00 32.23 246 A 1 
ATOM 1852 C CZ  . ARG A 0 246 . 86.290   45.824  -57.834  1.00 32.23 246 A 1 
ATOM 1853 N N   . ASN A 0 247 . 90.884   38.710  -59.286  1.00 36.84 247 A 1 
ATOM 1854 C CA  . ASN A 0 247 . 92.088   38.337  -60.039  1.00 36.84 247 A 1 
ATOM 1855 C C   . ASN A 0 247 . 91.680   37.230  -61.033  1.00 36.84 247 A 1 
ATOM 1856 C CB  . ASN A 0 247 . 93.210   37.889  -59.075  1.00 36.84 247 A 1 
ATOM 1857 O O   . ASN A 0 247 . 90.834   36.410  -60.703  1.00 36.84 247 A 1 
ATOM 1858 C CG  . ASN A 0 247 . 94.168   39.018  -58.722  1.00 36.84 247 A 1 
ATOM 1859 N ND2 . ASN A 0 247 . 94.681   39.048  -57.514  1.00 36.84 247 A 1 
ATOM 1860 O OD1 . ASN A 0 247 . 94.505   39.855  -59.542  1.00 36.84 247 A 1 
ATOM 1861 N N   . ASN A 0 248 . 92.194   37.148  -62.260  1.00 35.40 248 A 1 
ATOM 1862 C CA  . ASN A 0 248 . 93.419   37.732  -62.808  1.00 35.40 248 A 1 
ATOM 1863 C C   . ASN A 0 248 . 93.214   38.173  -64.279  1.00 35.40 248 A 1 
ATOM 1864 C CB  . ASN A 0 248 . 94.489   36.628  -62.689  1.00 35.40 248 A 1 
ATOM 1865 O O   . ASN A 0 248 . 92.276   37.730  -64.941  1.00 35.40 248 A 1 
ATOM 1866 C CG  . ASN A 0 248 . 95.906   37.085  -62.975  1.00 35.40 248 A 1 
ATOM 1867 N ND2 . ASN A 0 248 . 96.835   36.165  -63.061  1.00 35.40 248 A 1 
ATOM 1868 O OD1 . ASN A 0 248 . 96.197   38.259  -63.113  1.00 35.40 248 A 1 
ATOM 1869 N N   . GLY A 0 249 . 94.098   39.020  -64.809  1.00 32.92 249 A 1 
ATOM 1870 C CA  . GLY A 0 249 . 94.071   39.445  -66.209  1.00 32.92 249 A 1 
ATOM 1871 C C   . GLY A 0 249 . 94.547   38.344  -67.160  1.00 32.92 249 A 1 
ATOM 1872 O O   . GLY A 0 249 . 95.717   37.967  -67.157  1.00 32.92 249 A 1 
ATOM 1873 N N   . GLY A 0 250 . 93.663   37.852  -68.026  1.00 30.66 250 A 1 
ATOM 1874 C CA  . GLY A 0 250 . 94.053   36.952  -69.107  1.00 30.66 250 A 1 
ATOM 1875 C C   . GLY A 0 250 . 94.619   37.724  -70.296  1.00 30.66 250 A 1 
ATOM 1876 O O   . GLY A 0 250 . 93.821   38.188  -71.098  1.00 30.66 250 A 1 
ATOM 1877 N N   . HIS A 0 251 . 95.951   37.842  -70.399  1.00 38.66 251 A 1 
ATOM 1878 C CA  . HIS A 0 251 . 96.770   37.958  -71.634  1.00 38.66 251 A 1 
ATOM 1879 C C   . HIS A 0 251 . 98.272   38.031  -71.247  1.00 38.66 251 A 1 
ATOM 1880 C CB  . HIS A 0 251 . 96.329   39.119  -72.570  1.00 38.66 251 A 1 
ATOM 1881 O O   . HIS A 0 251 . 98.950   39.035  -71.449  1.00 38.66 251 A 1 
ATOM 1882 C CG  . HIS A 0 251 . 95.504   38.669  -73.764  1.00 38.66 251 A 1 
ATOM 1883 C CD2 . HIS A 0 251 . 95.823   38.792  -75.090  1.00 38.66 251 A 1 
ATOM 1884 N ND1 . HIS A 0 251 . 94.259   38.091  -73.722  1.00 38.66 251 A 1 
ATOM 1885 C CE1 . HIS A 0 251 . 93.834   37.869  -74.972  1.00 38.66 251 A 1 
ATOM 1886 N NE2 . HIS A 0 251 . 94.763   38.275  -75.848  1.00 38.66 251 A 1 
ATOM 1887 N N   . GLY A 0 252 . 98.805   36.964  -70.635  1.00 33.89 252 A 1 
ATOM 1888 C CA  . GLY A 0 252 . 100.197  36.918  -70.166  1.00 33.89 252 A 1 
ATOM 1889 C C   . GLY A 0 252 . 100.656  35.504  -69.801  1.00 33.89 252 A 1 
ATOM 1890 O O   . GLY A 0 252 . 100.189  34.930  -68.828  1.00 33.89 252 A 1 
ATOM 1891 N N   . TRP A 0 253 . 101.556  34.953  -70.615  1.00 29.61 253 A 1 
ATOM 1892 C CA  . TRP A 0 253 . 102.183  33.627  -70.528  1.00 29.61 253 A 1 
ATOM 1893 C C   . TRP A 0 253 . 102.429  33.074  -69.105  1.00 29.61 253 A 1 
ATOM 1894 C CB  . TRP A 0 253 . 103.541  33.751  -71.241  1.00 29.61 253 A 1 
ATOM 1895 O O   . TRP A 0 253 . 103.329  33.532  -68.407  1.00 29.61 253 A 1 
ATOM 1896 C CG  . TRP A 0 253 . 103.503  34.063  -72.707  1.00 29.61 253 A 1 
ATOM 1897 C CD1 . TRP A 0 253 . 103.283  35.275  -73.272  1.00 29.61 253 A 1 
ATOM 1898 C CD2 . TRP A 0 253 . 103.778  33.155  -73.816  1.00 29.61 253 A 1 
ATOM 1899 C CE2 . TRP A 0 253 . 103.671  33.884  -75.038  1.00 29.61 253 A 1 
ATOM 1900 C CE3 . TRP A 0 253 . 104.139  31.792  -73.907  1.00 29.61 253 A 1 
ATOM 1901 N NE1 . TRP A 0 253 . 103.347  35.165  -74.647  1.00 29.61 253 A 1 
ATOM 1902 C CH2 . TRP A 0 253 . 104.257  31.932  -76.344  1.00 29.61 253 A 1 
ATOM 1903 C CZ2 . TRP A 0 253 . 103.899  33.290  -76.287  1.00 29.61 253 A 1 
ATOM 1904 C CZ3 . TRP A 0 253 . 104.378  31.187  -75.156  1.00 29.61 253 A 1 
ATOM 1905 N N   . GLY A 0 254 . 101.729  31.997  -68.723  1.00 37.08 254 A 1 
ATOM 1906 C CA  . GLY A 0 254 . 102.024  31.241  -67.498  1.00 37.08 254 A 1 
ATOM 1907 C C   . GLY A 0 254 . 101.165  29.981  -67.346  1.00 37.08 254 A 1 
ATOM 1908 O O   . GLY A 0 254 . 99.943   30.053  -67.419  1.00 37.08 254 A 1 
ATOM 1909 N N   . LYS A 0 255 . 101.793  28.813  -67.148  1.00 34.00 255 A 1 
ATOM 1910 C CA  . LYS A 0 255 . 101.092  27.545  -66.872  1.00 34.00 255 A 1 
ATOM 1911 C C   . LYS A 0 255 . 100.856  27.377  -65.369  1.00 34.00 255 A 1 
ATOM 1912 C CB  . LYS A 0 255 . 101.938  26.323  -67.288  1.00 34.00 255 A 1 
ATOM 1913 O O   . LYS A 0 255 . 101.835  27.214  -64.654  1.00 34.00 255 A 1 
ATOM 1914 C CG  . LYS A 0 255 . 102.282  26.110  -68.765  1.00 34.00 255 A 1 
ATOM 1915 C CD  . LYS A 0 255 . 103.178  24.857  -68.829  1.00 34.00 255 A 1 
ATOM 1916 C CE  . LYS A 0 255 . 103.640  24.526  -70.249  1.00 34.00 255 A 1 
ATOM 1917 N NZ  . LYS A 0 255 . 104.530  23.335  -70.254  1.00 34.00 255 A 1 
ATOM 1918 N N   . GLN A 0 256 . 99.613   27.187  -64.941  1.00 37.19 256 A 1 
ATOM 1919 C CA  . GLN A 0 256 . 99.263   26.203  -63.905  1.00 37.19 256 A 1 
ATOM 1920 C C   . GLN A 0 256 . 97.789   25.794  -64.070  1.00 37.19 256 A 1 
ATOM 1921 C CB  . GLN A 0 256 . 99.574   26.700  -62.473  1.00 37.19 256 A 1 
ATOM 1922 O O   . GLN A 0 256 . 96.996   26.548  -64.628  1.00 37.19 256 A 1 
ATOM 1923 C CG  . GLN A 0 256 . 100.918  26.175  -61.906  1.00 37.19 256 A 1 
ATOM 1924 C CD  . GLN A 0 256 . 102.050  27.201  -61.778  1.00 37.19 256 A 1 
ATOM 1925 N NE2 . GLN A 0 256 . 103.277  26.759  -61.594  1.00 37.19 256 A 1 
ATOM 1926 O OE1 . GLN A 0 256 . 101.874  28.406  -61.792  1.00 37.19 256 A 1 
ATOM 1927 N N   . ALA A 0 257 . 97.447   24.575  -63.647  1.00 31.02 257 A 1 
ATOM 1928 C CA  . ALA A 0 257 . 96.117   23.982  -63.794  1.00 31.02 257 A 1 
ATOM 1929 C C   . ALA A 0 257 . 95.567   23.529  -62.432  1.00 31.02 257 A 1 
ATOM 1930 C CB  . ALA A 0 257 . 96.202   22.818  -64.793  1.00 31.02 257 A 1 
ATOM 1931 O O   . ALA A 0 257 . 96.342   23.237  -61.523  1.00 31.02 257 A 1 
ATOM 1932 N N   . GLY A 0 258 . 94.238   23.441  -62.328  1.00 31.12 258 A 1 
ATOM 1933 C CA  . GLY A 0 258 . 93.503   23.100  -61.106  1.00 31.12 258 A 1 
ATOM 1934 C C   . GLY A 0 258 . 92.503   24.206  -60.734  1.00 31.12 258 A 1 
ATOM 1935 O O   . GLY A 0 258 . 92.899   25.358  -60.602  1.00 31.12 258 A 1 
ATOM 1936 N N   . GLY A 0 259 . 91.207   23.931  -60.580  1.00 31.47 259 A 1 
ATOM 1937 C CA  . GLY A 0 259 . 90.507   22.658  -60.796  1.00 31.47 259 A 1 
ATOM 1938 C C   . GLY A 0 259 . 88.987   22.847  -60.888  1.00 31.47 259 A 1 
ATOM 1939 O O   . GLY A 0 259 . 88.476   23.941  -60.653  1.00 31.47 259 A 1 
ATOM 1940 N N   . ASP A 0 260 . 88.270   21.792  -61.267  1.00 30.13 260 A 1 
ATOM 1941 C CA  . ASP A 0 260 . 86.851   21.843  -61.636  1.00 30.13 260 A 1 
ATOM 1942 C C   . ASP A 0 260 . 85.900   22.102  -60.449  1.00 30.13 260 A 1 
ATOM 1943 C CB  . ASP A 0 260 . 86.479   20.532  -62.347  1.00 30.13 260 A 1 
ATOM 1944 O O   . ASP A 0 260 . 85.575   21.197  -59.679  1.00 30.13 260 A 1 
ATOM 1945 C CG  . ASP A 0 260 . 87.383   20.268  -63.549  1.00 30.13 260 A 1 
ATOM 1946 O OD1 . ASP A 0 260 . 86.964   20.628  -64.670  1.00 30.13 260 A 1 
ATOM 1947 O OD2 . ASP A 0 260 . 88.493   19.737  -63.317  1.00 30.13 260 A 1 
ATOM 1948 N N   . ALA A 0 261 . 85.374   23.327  -60.348  1.00 35.24 261 A 1 
ATOM 1949 C CA  . ALA A 0 261 . 84.320   23.697  -59.401  1.00 35.24 261 A 1 
ATOM 1950 C C   . ALA A 0 261 . 82.950   23.787  -60.106  1.00 35.24 261 A 1 
ATOM 1951 C CB  . ALA A 0 261 . 84.725   25.000  -58.701  1.00 35.24 261 A 1 
ATOM 1952 O O   . ALA A 0 261 . 82.697   24.696  -60.897  1.00 35.24 261 A 1 
ATOM 1953 N N   . LYS A 0 262 . 82.056   22.828  -59.832  1.00 33.09 262 A 1 
ATOM 1954 C CA  . LYS A 0 262 . 80.728   22.713  -60.465  1.00 33.09 262 A 1 
ATOM 1955 C C   . LYS A 0 262 . 79.644   23.477  -59.686  1.00 33.09 262 A 1 
ATOM 1956 C CB  . LYS A 0 262 . 80.313   21.231  -60.549  1.00 33.09 262 A 1 
ATOM 1957 O O   . LYS A 0 262 . 79.307   23.068  -58.581  1.00 33.09 262 A 1 
ATOM 1958 C CG  . LYS A 0 262 . 81.227   20.318  -61.381  1.00 33.09 262 A 1 
ATOM 1959 C CD  . LYS A 0 262 . 80.786   18.859  -61.182  1.00 33.09 262 A 1 
ATOM 1960 C CE  . LYS A 0 262 . 81.699   17.893  -61.943  1.00 33.09 262 A 1 
ATOM 1961 N NZ  . LYS A 0 262 . 81.396   16.480  -61.599  1.00 33.09 262 A 1 
ATOM 1962 N N   . ALA A 0 263 . 79.030   24.488  -60.303  1.00 33.43 263 A 1 
ATOM 1963 C CA  . ALA A 0 263 . 77.701   25.029  -59.964  1.00 33.43 263 A 1 
ATOM 1964 C C   . ALA A 0 263 . 77.202   25.857  -61.173  1.00 33.43 263 A 1 
ATOM 1965 C CB  . ALA A 0 263 . 77.802   25.902  -58.704  1.00 33.43 263 A 1 
ATOM 1966 O O   . ALA A 0 263 . 77.833   26.847  -61.517  1.00 33.43 263 A 1 
ATOM 1967 N N   . ALA A 0 264 . 76.179   25.511  -61.964  1.00 31.75 264 A 1 
ATOM 1968 C CA  . ALA A 0 264 . 74.991   24.658  -61.786  1.00 31.75 264 A 1 
ATOM 1969 C C   . ALA A 0 264 . 73.826   25.267  -60.971  1.00 31.75 264 A 1 
ATOM 1970 C CB  . ALA A 0 264 . 75.328   23.190  -61.476  1.00 31.75 264 A 1 
ATOM 1971 O O   . ALA A 0 264 . 72.904   24.552  -60.595  1.00 31.75 264 A 1 
ATOM 1972 N N   . SER A 0 265 . 73.818   26.588  -60.759  1.00 37.60 265 A 1 
ATOM 1973 C CA  . SER A 0 265 . 72.734   27.289  -60.048  1.00 37.60 265 A 1 
ATOM 1974 C C   . SER A 0 265 . 72.561   28.738  -60.533  1.00 37.60 265 A 1 
ATOM 1975 C CB  . SER A 0 265 . 72.982   27.209  -58.534  1.00 37.60 265 A 1 
ATOM 1976 O O   . SER A 0 265 . 73.056   29.678  -59.916  1.00 37.60 265 A 1 
ATOM 1977 O OG  . SER A 0 265 . 74.287   27.652  -58.220  1.00 37.60 265 A 1 
ATOM 1978 N N   . ALA A 0 266 . 71.861   28.909  -61.660  1.00 37.07 266 A 1 
ATOM 1979 C CA  . ALA A 0 266 . 71.478   30.213  -62.227  1.00 37.07 266 A 1 
ATOM 1980 C C   . ALA A 0 266 . 70.043   30.206  -62.808  1.00 37.07 266 A 1 
ATOM 1981 C CB  . ALA A 0 266 . 72.540   30.651  -63.248  1.00 37.07 266 A 1 
ATOM 1982 O O   . ALA A 0 266 . 69.734   30.933  -63.750  1.00 37.07 266 A 1 
ATOM 1983 N N   . ALA A 0 267 . 69.167   29.351  -62.271  1.00 36.48 267 A 1 
ATOM 1984 C CA  . ALA A 0 267 . 67.753   29.324  -62.632  1.00 36.48 267 A 1 
ATOM 1985 C C   . ALA A 0 267 . 67.010   30.451  -61.895  1.00 36.48 267 A 1 
ATOM 1986 C CB  . ALA A 0 267 . 67.186   27.935  -62.307  1.00 36.48 267 A 1 
ATOM 1987 O O   . ALA A 0 267 . 66.986   30.472  -60.666  1.00 36.48 267 A 1 
ATOM 1988 N N   . GLY A 0 268 . 66.423   31.393  -62.638  1.00 39.20 268 A 1 
ATOM 1989 C CA  . GLY A 0 268 . 65.582   32.446  -62.062  1.00 39.20 268 A 1 
ATOM 1990 C C   . GLY A 0 268 . 64.330   31.855  -61.407  1.00 39.20 268 A 1 
ATOM 1991 O O   . GLY A 0 268 . 63.684   30.989  -61.995  1.00 39.20 268 A 1 
ATOM 1992 N N   . GLY A 0 269 . 64.015   32.299  -60.189  1.00 33.89 269 A 1 
ATOM 1993 C CA  . GLY A 0 269 . 63.003   31.670  -59.338  1.00 33.89 269 A 1 
ATOM 1994 C C   . GLY A 0 269 . 61.587   31.690  -59.922  1.00 33.89 269 A 1 
ATOM 1995 O O   . GLY A 0 269 . 61.052   32.748  -60.252  1.00 33.89 269 A 1 
ATOM 1996 N N   . ALA A 0 270 . 60.965   30.511  -59.975  1.00 36.18 270 A 1 
ATOM 1997 C CA  . ALA A 0 270 . 59.537   30.319  -60.206  1.00 36.18 270 A 1 
ATOM 1998 C C   . ALA A 0 270 . 58.943   29.640  -58.961  1.00 36.18 270 A 1 
ATOM 1999 C CB  . ALA A 0 270 . 59.345   29.508  -61.497  1.00 36.18 270 A 1 
ATOM 2000 O O   . ALA A 0 270 . 59.028   28.421  -58.814  1.00 36.18 270 A 1 
ATOM 2001 N N   . GLY A 0 271 . 58.415   30.443  -58.031  1.00 39.76 271 A 1 
ATOM 2002 C CA  . GLY A 0 271 . 57.894   29.958  -56.749  1.00 39.76 271 A 1 
ATOM 2003 C C   . GLY A 0 271 . 56.653   29.078  -56.915  1.00 39.76 271 A 1 
ATOM 2004 O O   . GLY A 0 271 . 55.723   29.446  -57.632  1.00 39.76 271 A 1 
ATOM 2005 N N   . TYR A 0 272 . 56.640   27.923  -56.248  1.00 39.23 272 A 1 
ATOM 2006 C CA  . TYR A 0 272 . 55.513   26.987  -56.244  1.00 39.23 272 A 1 
ATOM 2007 C C   . TYR A 0 272 . 54.559   27.306  -55.092  1.00 39.23 272 A 1 
ATOM 2008 C CB  . TYR A 0 272 . 56.017   25.535  -56.153  1.00 39.23 272 A 1 
ATOM 2009 O O   . TYR A 0 272 . 55.004   27.507  -53.965  1.00 39.23 272 A 1 
ATOM 2010 C CG  . TYR A 0 272 . 56.472   24.967  -57.485  1.00 39.23 272 A 1 
ATOM 2011 C CD1 . TYR A 0 272 . 55.699   23.986  -58.140  1.00 39.23 272 A 1 
ATOM 2012 C CD2 . TYR A 0 272 . 57.624   25.483  -58.107  1.00 39.23 272 A 1 
ATOM 2013 C CE1 . TYR A 0 272 . 56.061   23.548  -59.429  1.00 39.23 272 A 1 
ATOM 2014 C CE2 . TYR A 0 272 . 57.974   25.072  -59.402  1.00 39.23 272 A 1 
ATOM 2015 O OH  . TYR A 0 272 . 57.525   23.743  -61.323  1.00 39.23 272 A 1 
ATOM 2016 C CZ  . TYR A 0 272 . 57.184   24.116  -60.067  1.00 39.23 272 A 1 
ATOM 2017 N N   . TRP A 0 273 . 53.253   27.300  -55.370  1.00 39.77 273 A 1 
ATOM 2018 C CA  . TRP A 0 273 . 52.204   27.555  -54.382  1.00 39.77 273 A 1 
ATOM 2019 C C   . TRP A 0 273 . 51.121   26.469  -54.466  1.00 39.77 273 A 1 
ATOM 2020 C CB  . TRP A 0 273 . 51.635   28.968  -54.585  1.00 39.77 273 A 1 
ATOM 2021 O O   . TRP A 0 273 . 50.228   26.522  -55.310  1.00 39.77 273 A 1 
ATOM 2022 C CG  . TRP A 0 273 . 52.600   30.097  -54.358  1.00 39.77 273 A 1 
ATOM 2023 C CD1 . TRP A 0 273 . 53.430   30.616  -55.292  1.00 39.77 273 A 1 
ATOM 2024 C CD2 . TRP A 0 273 . 52.851   30.863  -53.135  1.00 39.77 273 A 1 
ATOM 2025 C CE2 . TRP A 0 273 . 53.855   31.841  -53.412  1.00 39.77 273 A 1 
ATOM 2026 C CE3 . TRP A 0 273 . 52.331   30.838  -51.821  1.00 39.77 273 A 1 
ATOM 2027 N NE1 . TRP A 0 273 . 54.173   31.640  -54.739  1.00 39.77 273 A 1 
ATOM 2028 C CH2 . TRP A 0 273 . 53.774   32.695  -51.148  1.00 39.77 273 A 1 
ATOM 2029 C CZ2 . TRP A 0 273 . 54.315   32.747  -52.444  1.00 39.77 273 A 1 
ATOM 2030 C CZ3 . TRP A 0 273 . 52.786   31.743  -50.840  1.00 39.77 273 A 1 
ATOM 2031 N N   . GLY A 0 274 . 51.218   25.479  -53.578  1.00 46.47 274 A 1 
ATOM 2032 C CA  . GLY A 0 274 . 50.191   24.470  -53.307  1.00 46.47 274 A 1 
ATOM 2033 C C   . GLY A 0 274 . 50.059   24.304  -51.793  1.00 46.47 274 A 1 
ATOM 2034 O O   . GLY A 0 274 . 51.081   24.314  -51.105  1.00 46.47 274 A 1 
ATOM 2035 N N   . LYS A 0 275 . 48.820   24.269  -51.297  1.00 46.00 275 A 1 
ATOM 2036 C CA  . LYS A 0 275 . 48.442   24.435  -49.884  1.00 46.00 275 A 1 
ATOM 2037 C C   . LYS A 0 275 . 47.091   23.762  -49.627  1.00 46.00 275 A 1 
ATOM 2038 C CB  . LYS A 0 275 . 48.312   25.943  -49.568  1.00 46.00 275 A 1 
ATOM 2039 O O   . LYS A 0 275 . 46.127   24.183  -50.265  1.00 46.00 275 A 1 
ATOM 2040 C CG  . LYS A 0 275 . 49.669   26.633  -49.339  1.00 46.00 275 A 1 
ATOM 2041 C CD  . LYS A 0 275 . 49.629   27.781  -48.311  1.00 46.00 275 A 1 
ATOM 2042 C CE  . LYS A 0 275 . 50.734   27.638  -47.255  1.00 46.00 275 A 1 
ATOM 2043 N NZ  . LYS A 0 275 . 50.240   26.862  -46.103  1.00 46.00 275 A 1 
ATOM 2044 N N   . SER A 0 276 . 47.024   22.728  -48.791  1.00 47.21 276 A 1 
ATOM 2045 C CA  . SER A 0 276 . 45.791   21.952  -48.589  1.00 47.21 276 A 1 
ATOM 2046 C C   . SER A 0 276 . 45.868   20.935  -47.450  1.00 47.21 276 A 1 
ATOM 2047 C CB  . SER A 0 276 . 45.406   21.187  -49.861  1.00 47.21 276 A 1 
ATOM 2048 O O   . SER A 0 276 . 46.924   20.332  -47.253  1.00 47.21 276 A 1 
ATOM 2049 O OG  . SER A 0 276 . 46.492   20.883  -50.733  1.00 47.21 276 A 1 
ATOM 2050 N N   . GLY A 0 277 . 44.713   20.736  -46.800  1.00 56.72 277 A 1 
ATOM 2051 C CA  . GLY A 0 277 . 44.443   19.755  -45.746  1.00 56.72 277 A 1 
ATOM 2052 C C   . GLY A 0 277 . 43.628   20.329  -44.573  1.00 56.72 277 A 1 
ATOM 2053 O O   . GLY A 0 277 . 44.016   21.322  -43.949  1.00 56.72 277 A 1 
ATOM 2054 N N   . SER A 0 278 . 42.506   19.691  -44.252  1.00 55.70 278 A 1 
ATOM 2055 C CA  . SER A 0 278 . 42.019   19.520  -42.875  1.00 55.70 278 A 1 
ATOM 2056 C C   . SER A 0 278 . 40.944   18.445  -42.859  1.00 55.70 278 A 1 
ATOM 2057 C CB  . SER A 0 278 . 41.430   20.791  -42.248  1.00 55.70 278 A 1 
ATOM 2058 O O   . SER A 0 278 . 39.973   18.605  -43.591  1.00 55.70 278 A 1 
ATOM 2059 O OG  . SER A 0 278 . 40.324   21.310  -42.965  1.00 55.70 278 A 1 
ATOM 2060 N N   . ASP A 0 279 . 41.137   17.444  -42.021  1.00 66.86 279 A 1 
ATOM 2061 C CA  . ASP A 0 279 . 40.210   16.367  -41.692  1.00 66.86 279 A 1 
ATOM 2062 C C   . ASP A 0 279 . 39.615   16.655  -40.299  1.00 66.86 279 A 1 
ATOM 2063 C CB  . ASP A 0 279 . 41.013   15.050  -41.717  1.00 66.86 279 A 1 
ATOM 2064 O O   . ASP A 0 279 . 40.233   17.395  -39.518  1.00 66.86 279 A 1 
ATOM 2065 C CG  . ASP A 0 279 . 40.225   13.875  -42.281  1.00 66.86 279 A 1 
ATOM 2066 O OD1 . ASP A 0 279 . 38.990   13.924  -42.128  1.00 66.86 279 A 1 
ATOM 2067 O OD2 . ASP A 0 279 . 40.878   13.022  -42.932  1.00 66.86 279 A 1 
ATOM 2068 N N   . TRP A 0 280 . 38.423   16.151  -39.990  1.00 77.48 280 A 1 
ATOM 2069 C CA  . TRP A 0 280 . 37.835   16.259  -38.646  1.00 77.48 280 A 1 
ATOM 2070 C C   . TRP A 0 280 . 36.680   15.278  -38.477  1.00 77.48 280 A 1 
ATOM 2071 C CB  . TRP A 0 280 . 37.336   17.690  -38.363  1.00 77.48 280 A 1 
ATOM 2072 O O   . TRP A 0 280 . 35.632   15.466  -39.092  1.00 77.48 280 A 1 
ATOM 2073 C CG  . TRP A 0 280 . 36.687   17.918  -37.024  1.00 77.48 280 A 1 
ATOM 2074 C CD1 . TRP A 0 280 . 37.316   17.891  -35.828  1.00 77.48 280 A 1 
ATOM 2075 C CD2 . TRP A 0 280 . 35.268   18.089  -36.702  1.00 77.48 280 A 1 
ATOM 2076 C CE2 . TRP A 0 280 . 35.137   18.259  -35.289  1.00 77.48 280 A 1 
ATOM 2077 C CE3 . TRP A 0 280 . 34.071   18.062  -37.449  1.00 77.48 280 A 1 
ATOM 2078 N NE1 . TRP A 0 280 . 36.415   18.104  -34.805  1.00 77.48 280 A 1 
ATOM 2079 C CH2 . TRP A 0 280 . 32.731   18.456  -35.442  1.00 77.48 280 A 1 
ATOM 2080 C CZ2 . TRP A 0 280 . 33.900   18.463  -34.661  1.00 77.48 280 A 1 
ATOM 2081 C CZ3 . TRP A 0 280 . 32.821   18.246  -36.829  1.00 77.48 280 A 1 
ATOM 2082 N N   . ASP A 0 281 . 36.870   14.302  -37.594  1.00 83.44 281 A 1 
ATOM 2083 C CA  . ASP A 0 281 . 35.829   13.385  -37.140  1.00 83.44 281 A 1 
ATOM 2084 C C   . ASP A 0 281 . 35.382   13.787  -35.730  1.00 83.44 281 A 1 
ATOM 2085 C CB  . ASP A 0 281 . 36.345   11.930  -37.123  1.00 83.44 281 A 1 
ATOM 2086 O O   . ASP A 0 281 . 36.201   14.052  -34.844  1.00 83.44 281 A 1 
ATOM 2087 C CG  . ASP A 0 281 . 36.250   11.167  -38.450  1.00 83.44 281 A 1 
ATOM 2088 O OD1 . ASP A 0 281 . 35.407   11.547  -39.288  1.00 83.44 281 A 1 
ATOM 2089 O OD2 . ASP A 0 281 . 36.932   10.118  -38.551  1.00 83.44 281 A 1 
ATOM 2090 N N   . ALA A 0 282 . 34.077   13.758  -35.478  1.00 85.39 282 A 1 
ATOM 2091 C CA  . ALA A 0 282 . 33.534   13.824  -34.129  1.00 85.39 282 A 1 
ATOM 2092 C C   . ALA A 0 282 . 32.356   12.867  -33.960  1.00 85.39 282 A 1 
ATOM 2093 C CB  . ALA A 0 282 . 33.151   15.266  -33.793  1.00 85.39 282 A 1 
ATOM 2094 O O   . ALA A 0 282 . 31.519   12.717  -34.848  1.00 85.39 282 A 1 
ATOM 2095 N N   . TRP A 0 283 . 32.250   12.251  -32.786  1.00 88.53 283 A 1 
ATOM 2096 C CA  . TRP A 0 283 . 31.064   11.490  -32.399  1.00 88.53 283 A 1 
ATOM 2097 C C   . TRP A 0 283 . 30.767   11.666  -30.917  1.00 88.53 283 A 1 
ATOM 2098 C CB  . TRP A 0 283 . 31.198   10.008  -32.783  1.00 88.53 283 A 1 
ATOM 2099 O O   . TRP A 0 283 . 31.660   11.923  -30.106  1.00 88.53 283 A 1 
ATOM 2100 C CG  . TRP A 0 283 . 32.203   9.213   -32.005  1.00 88.53 283 A 1 
ATOM 2101 C CD1 . TRP A 0 283 . 33.508   9.084   -32.327  1.00 88.53 283 A 1 
ATOM 2102 C CD2 . TRP A 0 283 . 32.024   8.481   -30.751  1.00 88.53 283 A 1 
ATOM 2103 C CE2 . TRP A 0 283 . 33.287   7.939   -30.364  1.00 88.53 283 A 1 
ATOM 2104 C CE3 . TRP A 0 283 . 30.933   8.246   -29.884  1.00 88.53 283 A 1 
ATOM 2105 N NE1 . TRP A 0 283 . 34.146   8.312   -31.377  1.00 88.53 283 A 1 
ATOM 2106 C CH2 . TRP A 0 283 . 32.358   7.017   -28.325  1.00 88.53 283 A 1 
ATOM 2107 C CZ2 . TRP A 0 283 . 33.463   7.220   -29.171  1.00 88.53 283 A 1 
ATOM 2108 C CZ3 . TRP A 0 283 . 31.096   7.525   -28.684  1.00 88.53 283 A 1 
ATOM 2109 N N   . GLY A 0 284 . 29.501   11.502  -30.553  1.00 88.64 284 A 1 
ATOM 2110 C CA  . GLY A 0 284 . 29.086   11.574  -29.165  1.00 88.64 284 A 1 
ATOM 2111 C C   . GLY A 0 284 . 27.761   10.890  -28.887  1.00 88.64 284 A 1 
ATOM 2112 O O   . GLY A 0 284 . 27.090   10.364  -29.784  1.00 88.64 284 A 1 
ATOM 2113 N N   . ARG A 0 285 . 27.453   10.828  -27.596  1.00 91.74 285 A 1 
ATOM 2114 C CA  . ARG A 0 285 . 26.257   10.210  -27.046  1.00 91.74 285 A 1 
ATOM 2115 C C   . ARG A 0 285 . 25.925   10.826  -25.692  1.00 91.74 285 A 1 
ATOM 2116 C CB  . ARG A 0 285 . 26.501   8.702   -26.952  1.00 91.74 285 A 1 
ATOM 2117 O O   . ARG A 0 285 . 26.790   10.843  -24.819  1.00 91.74 285 A 1 
ATOM 2118 C CG  . ARG A 0 285 . 25.277   7.925   -26.468  1.00 91.74 285 A 1 
ATOM 2119 C CD  . ARG A 0 285 . 25.570   6.438   -26.659  1.00 91.74 285 A 1 
ATOM 2120 N NE  . ARG A 0 285 . 24.392   5.627   -26.336  1.00 91.74 285 A 1 
ATOM 2121 N NH1 . ARG A 0 285 . 25.164   4.653   -24.408  1.00 91.74 285 A 1 
ATOM 2122 N NH2 . ARG A 0 285 . 23.109   4.229   -25.104  1.00 91.74 285 A 1 
ATOM 2123 C CZ  . ARG A 0 285 . 24.236   4.833   -25.304  1.00 91.74 285 A 1 
ATOM 2124 N N   . ASP A 0 286 . 24.686   11.262  -25.528  1.00 89.52 286 A 1 
ATOM 2125 C CA  . ASP A 0 286 . 24.102   11.710  -24.259  1.00 89.52 286 A 1 
ATOM 2126 C C   . ASP A 0 286 . 23.136   10.610  -23.765  1.00 89.52 286 A 1 
ATOM 2127 C CB  . ASP A 0 286 . 23.462   13.099  -24.462  1.00 89.52 286 A 1 
ATOM 2128 O O   . ASP A 0 286 . 22.552   9.875   -24.561  1.00 89.52 286 A 1 
ATOM 2129 C CG  . ASP A 0 286 . 22.994   13.802  -23.176  1.00 89.52 286 A 1 
ATOM 2130 O OD1 . ASP A 0 286 . 22.867   13.104  -22.143  1.00 89.52 286 A 1 
ATOM 2131 O OD2 . ASP A 0 286 . 22.736   15.026  -23.251  1.00 89.52 286 A 1 
ATOM 2132 N N   . GLN A 0 287 . 23.038   10.410  -22.454  1.00 91.81 287 A 1 
ATOM 2133 C CA  . GLN A 0 287 . 22.374   9.272   -21.810  1.00 91.81 287 A 1 
ATOM 2134 C C   . GLN A 0 287 . 21.738   9.717   -20.488  1.00 91.81 287 A 1 
ATOM 2135 C CB  . GLN A 0 287 . 23.397   8.139   -21.589  1.00 91.81 287 A 1 
ATOM 2136 O O   . GLN A 0 287 . 22.259   9.457   -19.399  1.00 91.81 287 A 1 
ATOM 2137 C CG  . GLN A 0 287 . 23.570   7.156   -22.750  1.00 91.81 287 A 1 
ATOM 2138 C CD  . GLN A 0 287 . 22.764   5.879   -22.543  1.00 91.81 287 A 1 
ATOM 2139 N NE2 . GLN A 0 287 . 21.460   5.932   -22.691  1.00 91.81 287 A 1 
ATOM 2140 O OE1 . GLN A 0 287 . 23.296   4.788   -22.318  1.00 91.81 287 A 1 
ATOM 2141 N N   . ASP A 0 288 . 20.583   10.370  -20.582  1.00 92.17 288 A 1 
ATOM 2142 C CA  . ASP A 0 288 . 19.932   11.017  -19.446  1.00 92.17 288 A 1 
ATOM 2143 C C   . ASP A 0 288 . 18.742   10.178  -18.922  1.00 92.17 288 A 1 
ATOM 2144 C CB  . ASP A 0 288 . 19.586   12.456  -19.863  1.00 92.17 288 A 1 
ATOM 2145 O O   . ASP A 0 288 . 17.706   10.015  -19.571  1.00 92.17 288 A 1 
ATOM 2146 C CG  . ASP A 0 288 . 19.144   13.338  -18.698  1.00 92.17 288 A 1 
ATOM 2147 O OD1 . ASP A 0 288 . 18.781   12.804  -17.614  1.00 92.17 288 A 1 
ATOM 2148 O OD2 . ASP A 0 288 . 18.838   14.542  -18.894  1.00 92.17 288 A 1 
ATOM 2149 N N   . TYR A 0 289 . 18.866   9.616   -17.715  1.00 95.28 289 A 1 
ATOM 2150 C CA  . TYR A 0 289 . 17.838   8.788   -17.065  1.00 95.28 289 A 1 
ATOM 2151 C C   . TYR A 0 289 . 17.306   9.444   -15.794  1.00 95.28 289 A 1 
ATOM 2152 C CB  . TYR A 0 289 . 18.383   7.388   -16.751  1.00 95.28 289 A 1 
ATOM 2153 O O   . TYR A 0 289 . 18.064   9.761   -14.877  1.00 95.28 289 A 1 
ATOM 2154 C CG  . TYR A 0 289 . 17.423   6.495   -15.967  1.00 95.28 289 A 1 
ATOM 2155 C CD1 . TYR A 0 289 . 17.454   6.469   -14.556  1.00 95.28 289 A 1 
ATOM 2156 C CD2 . TYR A 0 289 . 16.486   5.700   -16.652  1.00 95.28 289 A 1 
ATOM 2157 C CE1 . TYR A 0 289 . 16.565   5.642   -13.834  1.00 95.28 289 A 1 
ATOM 2158 C CE2 . TYR A 0 289 . 15.606   4.862   -15.938  1.00 95.28 289 A 1 
ATOM 2159 O OH  . TYR A 0 289 . 14.795   3.995   -13.852  1.00 95.28 289 A 1 
ATOM 2160 C CZ  . TYR A 0 289 . 15.645   4.823   -14.527  1.00 95.28 289 A 1 
ATOM 2161 N N   . LYS A 0 290 . 15.979   9.546   -15.658  1.00 96.20 290 A 1 
ATOM 2162 C CA  . LYS A 0 290 . 15.313   10.076  -14.457  1.00 96.20 290 A 1 
ATOM 2163 C C   . LYS A 0 290 . 14.141   9.193   -14.035  1.00 96.20 290 A 1 
ATOM 2164 C CB  . LYS A 0 290 . 14.881   11.539  -14.675  1.00 96.20 290 A 1 
ATOM 2165 O O   . LYS A 0 290 . 13.221   8.954   -14.811  1.00 96.20 290 A 1 
ATOM 2166 C CG  . LYS A 0 290 . 16.015   12.435  -15.211  1.00 96.20 290 A 1 
ATOM 2167 C CD  . LYS A 0 290 . 15.578   13.904  -15.307  1.00 96.20 290 A 1 
ATOM 2168 C CE  . LYS A 0 290 . 16.624   14.757  -16.037  1.00 96.20 290 A 1 
ATOM 2169 N NZ  . LYS A 0 290 . 16.715   14.396  -17.463  1.00 96.20 290 A 1 
ATOM 2170 N N   . GLU A 0 291 . 14.118   8.760   -12.778  1.00 97.42 291 A 1 
ATOM 2171 C CA  . GLU A 0 291 . 13.007   7.997   -12.197  1.00 97.42 291 A 1 
ATOM 2172 C C   . GLU A 0 291 . 12.576   8.593   -10.858  1.00 97.42 291 A 1 
ATOM 2173 C CB  . GLU A 0 291 . 13.388   6.515   -12.048  1.00 97.42 291 A 1 
ATOM 2174 O O   . GLU A 0 291 . 13.355   8.624   -9.907   1.00 97.42 291 A 1 
ATOM 2175 C CG  . GLU A 0 291 . 12.271   5.650   -11.426  1.00 97.42 291 A 1 
ATOM 2176 C CD  . GLU A 0 291 . 12.724   4.238   -11.027  1.00 97.42 291 A 1 
ATOM 2177 O OE1 . GLU A 0 291 . 11.862   3.439   -10.587  1.00 97.42 291 A 1 
ATOM 2178 O OE2 . GLU A 0 291 . 13.945   3.964   -10.960  1.00 97.42 291 A 1 
ATOM 2179 N N   . ASP A 0 292 . 11.304   8.975   -10.761  1.00 97.22 292 A 1 
ATOM 2180 C CA  . ASP A 0 292 . 10.652   9.353   -9.508   1.00 97.22 292 A 1 
ATOM 2181 C C   . ASP A 0 292 . 9.612    8.287   -9.140   1.00 97.22 292 A 1 
ATOM 2182 C CB  . ASP A 0 292 . 10.004   10.744  -9.625   1.00 97.22 292 A 1 
ATOM 2183 O O   . ASP A 0 292 . 8.720    7.979   -9.931   1.00 97.22 292 A 1 
ATOM 2184 C CG  . ASP A 0 292 . 11.005   11.904  -9.705   1.00 97.22 292 A 1 
ATOM 2185 O OD1 . ASP A 0 292 . 11.962   11.923  -8.895   1.00 97.22 292 A 1 
ATOM 2186 O OD2 . ASP A 0 292 . 10.773   12.828  -10.516  1.00 97.22 292 A 1 
ATOM 2187 N N   . VAL A 0 293 . 9.697    7.737   -7.929   1.00 96.83 293 A 1 
ATOM 2188 C CA  . VAL A 0 293 . 8.715    6.819   -7.333   1.00 96.83 293 A 1 
ATOM 2189 C C   . VAL A 0 293 . 8.222    7.401   -6.017   1.00 96.83 293 A 1 
ATOM 2190 C CB  . VAL A 0 293 . 9.309    5.413   -7.100   1.00 96.83 293 A 1 
ATOM 2191 O O   . VAL A 0 293 . 9.032    7.733   -5.152   1.00 96.83 293 A 1 
ATOM 2192 C CG1 . VAL A 0 293 . 8.359    4.491   -6.315   1.00 96.83 293 A 1 
ATOM 2193 C CG2 . VAL A 0 293 . 9.584    4.706   -8.427   1.00 96.83 293 A 1 
ATOM 2194 N N   . SER A 0 294 . 6.905    7.440   -5.821   1.00 96.74 294 A 1 
ATOM 2195 C CA  . SER A 0 294 . 6.280    7.741   -4.532   1.00 96.74 294 A 1 
ATOM 2196 C C   . SER A 0 294 . 5.226    6.700   -4.161   1.00 96.74 294 A 1 
ATOM 2197 C CB  . SER A 0 294 . 5.713    9.166   -4.498   1.00 96.74 294 A 1 
ATOM 2198 O O   . SER A 0 294 . 4.564    6.113   -5.016   1.00 96.74 294 A 1 
ATOM 2199 O OG  . SER A 0 294 . 4.657    9.340   -5.421   1.00 96.74 294 A 1 
ATOM 2200 N N   . TYR A 0 295 . 5.073    6.468   -2.864   1.00 97.32 295 A 1 
ATOM 2201 C CA  . TYR A 0 295 . 4.035    5.633   -2.279   1.00 97.32 295 A 1 
ATOM 2202 C C   . TYR A 0 295 . 3.623    6.234   -0.938   1.00 97.32 295 A 1 
ATOM 2203 C CB  . TYR A 0 295 . 4.557    4.200   -2.116   1.00 97.32 295 A 1 
ATOM 2204 O O   . TYR A 0 295 . 4.475    6.450   -0.077   1.00 97.32 295 A 1 
ATOM 2205 C CG  . TYR A 0 295 . 3.709    3.313   -1.224   1.00 97.32 295 A 1 
ATOM 2206 C CD1 . TYR A 0 295 . 4.004    3.236   0.151    1.00 97.32 295 A 1 
ATOM 2207 C CD2 . TYR A 0 295 . 2.629    2.582   -1.755   1.00 97.32 295 A 1 
ATOM 2208 C CE1 . TYR A 0 295 . 3.244    2.406   0.993    1.00 97.32 295 A 1 
ATOM 2209 C CE2 . TYR A 0 295 . 1.873    1.735   -0.919   1.00 97.32 295 A 1 
ATOM 2210 O OH  . TYR A 0 295 . 1.518    0.792   1.266    1.00 97.32 295 A 1 
ATOM 2211 C CZ  . TYR A 0 295 . 2.192    1.640   0.451    1.00 97.32 295 A 1 
ATOM 2212 N N   . ASP A 0 296 . 2.326    6.445   -0.742   1.00 95.70 296 A 1 
ATOM 2213 C CA  . ASP A 0 296 . 1.754    6.980   0.489    1.00 95.70 296 A 1 
ATOM 2214 C C   . ASP A 0 296 . 0.578    6.114   0.940    1.00 95.70 296 A 1 
ATOM 2215 C CB  . ASP A 0 296 . 1.301    8.435   0.312    1.00 95.70 296 A 1 
ATOM 2216 O O   . ASP A 0 296 . -0.305   5.750   0.162    1.00 95.70 296 A 1 
ATOM 2217 C CG  . ASP A 0 296 . 2.448    9.391   -0.010   1.00 95.70 296 A 1 
ATOM 2218 O OD1 . ASP A 0 296 . 3.140    9.787   0.954    1.00 95.70 296 A 1 
ATOM 2219 O OD2 . ASP A 0 296 . 2.592    9.747   -1.201   1.00 95.70 296 A 1 
ATOM 2220 N N   . LYS A 0 297 . 0.533    5.815   2.236    1.00 96.07 297 A 1 
ATOM 2221 C CA  . LYS A 0 297 . -0.557   5.095   2.884    1.00 96.07 297 A 1 
ATOM 2222 C C   . LYS A 0 297 . -0.999   5.837   4.131    1.00 96.07 297 A 1 
ATOM 2223 C CB  . LYS A 0 297 . -0.112   3.661   3.170    1.00 96.07 297 A 1 
ATOM 2224 O O   . LYS A 0 297 . -0.206   6.072   5.042    1.00 96.07 297 A 1 
ATOM 2225 C CG  . LYS A 0 297 . -1.264   2.832   3.751    1.00 96.07 297 A 1 
ATOM 2226 C CD  . LYS A 0 297 . -0.838   1.369   3.838    1.00 96.07 297 A 1 
ATOM 2227 C CE  . LYS A 0 297 . -2.042   0.484   4.155    1.00 96.07 297 A 1 
ATOM 2228 N NZ  . LYS A 0 297 . -1.888   -0.822  3.477    1.00 96.07 297 A 1 
ATOM 2229 N N   . VAL A 0 298 . -2.282   6.171   4.194    1.00 94.58 298 A 1 
ATOM 2230 C CA  . VAL A 0 298 . -2.895   6.896   5.312    1.00 94.58 298 A 1 
ATOM 2231 C C   . VAL A 0 298 . -4.097   6.111   5.813    1.00 94.58 298 A 1 
ATOM 2232 C CB  . VAL A 0 298 . -3.281   8.333   4.908    1.00 94.58 298 A 1 
ATOM 2233 O O   . VAL A 0 298 . -4.971   5.742   5.035    1.00 94.58 298 A 1 
ATOM 2234 C CG1 . VAL A 0 298 . -3.892   9.099   6.092    1.00 94.58 298 A 1 
ATOM 2235 C CG2 . VAL A 0 298 . -2.059   9.126   4.426    1.00 94.58 298 A 1 
ATOM 2236 N N   . GLN A 0 299 . -4.158   5.864   7.118    1.00 93.97 299 A 1 
ATOM 2237 C CA  . GLN A 0 299 . -5.284   5.206   7.778    1.00 93.97 299 A 1 
ATOM 2238 C C   . GLN A 0 299 . -5.737   6.067   8.961    1.00 93.97 299 A 1 
ATOM 2239 C CB  . GLN A 0 299 . -4.911   3.774   8.207    1.00 93.97 299 A 1 
ATOM 2240 O O   . GLN A 0 299 . -4.960   6.353   9.871    1.00 93.97 299 A 1 
ATOM 2241 C CG  . GLN A 0 299 . -4.327   2.929   7.060    1.00 93.97 299 A 1 
ATOM 2242 C CD  . GLN A 0 299 . -4.240   1.444   7.400    1.00 93.97 299 A 1 
ATOM 2243 N NE2 . GLN A 0 299 . -5.324   0.710   7.311    1.00 93.97 299 A 1 
ATOM 2244 O OE1 . GLN A 0 299 . -3.204   0.889   7.727    1.00 93.97 299 A 1 
ATOM 2245 N N   . ALA A 0 300 . -6.999   6.483   8.972    1.00 94.41 300 A 1 
ATOM 2246 C CA  . ALA A 0 300 . -7.589   7.308   10.020   1.00 94.41 300 A 1 
ATOM 2247 C C   . ALA A 0 300 . -8.856   6.643   10.559   1.00 94.41 300 A 1 
ATOM 2248 C CB  . ALA A 0 300 . -7.856   8.712   9.469    1.00 94.41 300 A 1 
ATOM 2249 O O   . ALA A 0 300 . -9.782   6.342   9.809    1.00 94.41 300 A 1 
ATOM 2250 N N   . LYS A 0 301 . -8.907   6.421   11.874   1.00 94.08 301 A 1 
ATOM 2251 C CA  . LYS A 0 301 . -10.049  5.805   12.565   1.00 94.08 301 A 1 
ATOM 2252 C C   . LYS A 0 301 . -10.482  6.693   13.718   1.00 94.08 301 A 1 
ATOM 2253 C CB  . LYS A 0 301 . -9.714   4.367   13.002   1.00 94.08 301 A 1 
ATOM 2254 O O   . LYS A 0 301 . -9.639   7.164   14.477   1.00 94.08 301 A 1 
ATOM 2255 C CG  . LYS A 0 301 . -9.609   3.469   11.762   1.00 94.08 301 A 1 
ATOM 2256 C CD  . LYS A 0 301 . -8.944   2.109   11.985   1.00 94.08 301 A 1 
ATOM 2257 C CE  . LYS A 0 301 . -8.807   1.510   10.576   1.00 94.08 301 A 1 
ATOM 2258 N NZ  . LYS A 0 301 . -7.861   0.378   10.494   1.00 94.08 301 A 1 
ATOM 2259 N N   . ALA A 0 302 . -11.781  6.918   13.833   1.00 92.30 302 A 1 
ATOM 2260 C CA  . ALA A 0 302 . -12.399  7.701   14.890   1.00 92.30 302 A 1 
ATOM 2261 C C   . ALA A 0 302 . -13.605  6.942   15.445   1.00 92.30 302 A 1 
ATOM 2262 C CB  . ALA A 0 302 . -12.792  9.075   14.335   1.00 92.30 302 A 1 
ATOM 2263 O O   . ALA A 0 302 . -14.434  6.454   14.678   1.00 92.30 302 A 1 
ATOM 2264 N N   . TYR A 0 303 . -13.695  6.877   16.766   1.00 90.01 303 A 1 
ATOM 2265 C CA  . TYR A 0 303 . -14.840  6.373   17.509   1.00 90.01 303 A 1 
ATOM 2266 C C   . TYR A 0 303 . -15.266  7.461   18.488   1.00 90.01 303 A 1 
ATOM 2267 C CB  . TYR A 0 303 . -14.477  5.078   18.248   1.00 90.01 303 A 1 
ATOM 2268 O O   . TYR A 0 303 . -14.418  8.007   19.193   1.00 90.01 303 A 1 
ATOM 2269 C CG  . TYR A 0 303 . -13.969  3.965   17.353   1.00 90.01 303 A 1 
ATOM 2270 C CD1 . TYR A 0 303 . -14.870  3.026   16.817   1.00 90.01 303 A 1 
ATOM 2271 C CD2 . TYR A 0 303 . -12.595  3.872   17.060   1.00 90.01 303 A 1 
ATOM 2272 C CE1 . TYR A 0 303 . -14.399  1.992   15.985   1.00 90.01 303 A 1 
ATOM 2273 C CE2 . TYR A 0 303 . -12.117  2.842   16.228   1.00 90.01 303 A 1 
ATOM 2274 O OH  . TYR A 0 303 . -12.561  0.900   14.895   1.00 90.01 303 A 1 
ATOM 2275 C CZ  . TYR A 0 303 . -13.023  1.900   15.691   1.00 90.01 303 A 1 
ATOM 2276 N N   . SER A 0 304 . -16.554  7.771   18.518   1.00 87.48 304 A 1 
ATOM 2277 C CA  . SER A 0 304 . -17.160  8.715   19.452   1.00 87.48 304 A 1 
ATOM 2278 C C   . SER A 0 304 . -18.427  8.105   20.043   1.00 87.48 304 A 1 
ATOM 2279 C CB  . SER A 0 304 . -17.457  10.051  18.759   1.00 87.48 304 A 1 
ATOM 2280 O O   . SER A 0 304 . -19.204  7.513   19.293   1.00 87.48 304 A 1 
ATOM 2281 O OG  . SER A 0 304 . -18.346  9.881   17.661   1.00 87.48 304 A 1 
ATOM 2282 N N   . ALA A 0 305 . -18.641  8.272   21.343   1.00 85.99 305 A 1 
ATOM 2283 C CA  . ALA A 0 305 . -19.904  7.988   22.021   1.00 85.99 305 A 1 
ATOM 2284 C C   . ALA A 0 305 . -20.273  9.199   22.888   1.00 85.99 305 A 1 
ATOM 2285 C CB  . ALA A 0 305 . -19.769  6.701   22.845   1.00 85.99 305 A 1 
ATOM 2286 O O   . ALA A 0 305 . -19.386  9.739   23.549   1.00 85.99 305 A 1 
ATOM 2287 N N   . GLU A 0 306 . -21.529  9.647   22.867   1.00 81.46 306 A 1 
ATOM 2288 C CA  . GLU A 0 306 . -21.967  10.793  23.687   1.00 81.46 306 A 1 
ATOM 2289 C C   . GLU A 0 306 . -22.103  10.437  25.174   1.00 81.46 306 A 1 
ATOM 2290 C CB  . GLU A 0 306 . -23.257  11.407  23.119   1.00 81.46 306 A 1 
ATOM 2291 O O   . GLU A 0 306 . -21.730  11.250  26.017   1.00 81.46 306 A 1 
ATOM 2292 C CG  . GLU A 0 306 . -22.927  12.276  21.894   1.00 81.46 306 A 1 
ATOM 2293 C CD  . GLU A 0 306 . -24.162  12.924  21.253   1.00 81.46 306 A 1 
ATOM 2294 O OE1 . GLU A 0 306 . -24.077  14.122  20.891   1.00 81.46 306 A 1 
ATOM 2295 O OE2 . GLU A 0 306 . -25.148  12.190  21.010   1.00 81.46 306 A 1 
ATOM 2296 N N   . SER A 0 307 . -22.519  9.207   25.485   1.00 79.61 307 A 1 
ATOM 2297 C CA  . SER A 0 307 . -22.459  8.627   26.828   1.00 79.61 307 A 1 
ATOM 2298 C C   . SER A 0 307 . -22.292  7.101   26.779   1.00 79.61 307 A 1 
ATOM 2299 C CB  . SER A 0 307 . -23.718  8.988   27.629   1.00 79.61 307 A 1 
ATOM 2300 O O   . SER A 0 307 . -22.475  6.461   25.735   1.00 79.61 307 A 1 
ATOM 2301 O OG  . SER A 0 307 . -24.812  8.233   27.155   1.00 79.61 307 A 1 
ATOM 2302 N N   . TYR A 0 308 . -21.952  6.515   27.925   1.00 78.95 308 A 1 
ATOM 2303 C CA  . TYR A 0 308 . -22.224  5.115   28.251   1.00 78.95 308 A 1 
ATOM 2304 C C   . TYR A 0 308 . -22.637  5.027   29.713   1.00 78.95 308 A 1 
ATOM 2305 C CB  . TYR A 0 308 . -20.985  4.240   28.020   1.00 78.95 308 A 1 
ATOM 2306 O O   . TYR A 0 308 . -21.824  5.350   30.577   1.00 78.95 308 A 1 
ATOM 2307 C CG  . TYR A 0 308 . -21.061  2.832   28.610   1.00 78.95 308 A 1 
ATOM 2308 C CD1 . TYR A 0 308 . -20.525  2.544   29.883   1.00 78.95 308 A 1 
ATOM 2309 C CD2 . TYR A 0 308 . -21.680  1.802   27.885   1.00 78.95 308 A 1 
ATOM 2310 C CE1 . TYR A 0 308 . -20.495  1.222   30.368   1.00 78.95 308 A 1 
ATOM 2311 C CE2 . TYR A 0 308 . -21.633  0.471   28.348   1.00 78.95 308 A 1 
ATOM 2312 O OH  . TYR A 0 308 . -20.917  -1.113  30.011   1.00 78.95 308 A 1 
ATOM 2313 C CZ  . TYR A 0 308 . -21.011  0.175   29.579   1.00 78.95 308 A 1 
ATOM 2314 N N   . ASP A 0 309 . -23.833  4.509   29.968   1.00 82.86 309 A 1 
ATOM 2315 C CA  . ASP A 0 309 . -24.302  4.154   31.302   1.00 82.86 309 A 1 
ATOM 2316 C C   . ASP A 0 309 . -24.392  2.630   31.443   1.00 82.86 309 A 1 
ATOM 2317 C CB  . ASP A 0 309 . -25.662  4.805   31.600   1.00 82.86 309 A 1 
ATOM 2318 O O   . ASP A 0 309 . -24.958  1.933   30.601   1.00 82.86 309 A 1 
ATOM 2319 C CG  . ASP A 0 309 . -25.606  6.308   31.891   1.00 82.86 309 A 1 
ATOM 2320 O OD1 . ASP A 0 309 . -24.560  6.776   32.395   1.00 82.86 309 A 1 
ATOM 2321 O OD2 . ASP A 0 309 . -26.660  6.953   31.704   1.00 82.86 309 A 1 
ATOM 2322 N N   . GLU A 0 310 . -23.873  2.110   32.551   1.00 86.44 310 A 1 
ATOM 2323 C CA  . GLU A 0 310 . -24.062  0.740   33.027   1.00 86.44 310 A 1 
ATOM 2324 C C   . GLU A 0 310 . -24.565  0.797   34.466   1.00 86.44 310 A 1 
ATOM 2325 C CB  . GLU A 0 310 . -22.739  -0.036  32.894   1.00 86.44 310 A 1 
ATOM 2326 O O   . GLU A 0 310 . -23.920  1.408   35.315   1.00 86.44 310 A 1 
ATOM 2327 C CG  . GLU A 0 310 . -22.661  -1.355  33.688   1.00 86.44 310 A 1 
ATOM 2328 C CD  . GLU A 0 310 . -21.473  -2.247  33.273   1.00 86.44 310 A 1 
ATOM 2329 O OE1 . GLU A 0 310 . -21.547  -3.484  33.470   1.00 86.44 310 A 1 
ATOM 2330 O OE2 . GLU A 0 310 . -20.570  -1.809  32.519   1.00 86.44 310 A 1 
ATOM 2331 N N   . TRP A 0 311 . -25.702  0.167   34.760   1.00 85.47 311 A 1 
ATOM 2332 C CA  . TRP A 0 311 . -26.318  0.222   36.085   1.00 85.47 311 A 1 
ATOM 2333 C C   . TRP A 0 311 . -26.955  -1.105  36.497   1.00 85.47 311 A 1 
ATOM 2334 C CB  . TRP A 0 311 . -27.316  1.389   36.147   1.00 85.47 311 A 1 
ATOM 2335 O O   . TRP A 0 311 . -27.434  -1.878  35.668   1.00 85.47 311 A 1 
ATOM 2336 C CG  . TRP A 0 311 . -28.403  1.383   35.112   1.00 85.47 311 A 1 
ATOM 2337 C CD1 . TRP A 0 311 . -28.354  2.022   33.920   1.00 85.47 311 A 1 
ATOM 2338 C CD2 . TRP A 0 311 . -29.693  0.699   35.142   1.00 85.47 311 A 1 
ATOM 2339 C CE2 . TRP A 0 311 . -30.385  0.983   33.925   1.00 85.47 311 A 1 
ATOM 2340 C CE3 . TRP A 0 311 . -30.345  -0.142  36.071   1.00 85.47 311 A 1 
ATOM 2341 N NE1 . TRP A 0 311 . -29.520  1.794   33.218   1.00 85.47 311 A 1 
ATOM 2342 C CH2 . TRP A 0 311 . -32.272  -0.386  34.588   1.00 85.47 311 A 1 
ATOM 2343 C CZ2 . TRP A 0 311 . -31.656  0.456   33.644   1.00 85.47 311 A 1 
ATOM 2344 C CZ3 . TRP A 0 311 . -31.617  -0.677  35.799   1.00 85.47 311 A 1 
ATOM 2345 N N   . ASP A 0 312 . -26.966  -1.346  37.805   1.00 85.88 312 A 1 
ATOM 2346 C CA  . ASP A 0 312 . -27.561  -2.503  38.469   1.00 85.88 312 A 1 
ATOM 2347 C C   . ASP A 0 312 . -28.379  -2.015  39.677   1.00 85.88 312 A 1 
ATOM 2348 C CB  . ASP A 0 312 . -26.450  -3.485  38.875   1.00 85.88 312 A 1 
ATOM 2349 O O   . ASP A 0 312 . -27.926  -1.179  40.463   1.00 85.88 312 A 1 
ATOM 2350 C CG  . ASP A 0 312 . -26.993  -4.875  39.221   1.00 85.88 312 A 1 
ATOM 2351 O OD1 . ASP A 0 312 . -27.456  -5.060  40.368   1.00 85.88 312 A 1 
ATOM 2352 O OD2 . ASP A 0 312 . -26.913  -5.758  38.336   1.00 85.88 312 A 1 
ATOM 2353 N N   . ASN A 0 313 . -29.612  -2.497  39.796   1.00 84.51 313 A 1 
ATOM 2354 C CA  . ASN A 0 313 . -30.535  -2.236  40.893   1.00 84.51 313 A 1 
ATOM 2355 C C   . ASN A 0 313 . -31.082  -3.576  41.370   1.00 84.51 313 A 1 
ATOM 2356 C CB  . ASN A 0 313 . -31.668  -1.305  40.408   1.00 84.51 313 A 1 
ATOM 2357 O O   . ASN A 0 313 . -31.844  -4.231  40.652   1.00 84.51 313 A 1 
ATOM 2358 C CG  . ASN A 0 313 . -32.820  -1.145  41.399   1.00 84.51 313 A 1 
ATOM 2359 N ND2 . ASN A 0 313 . -33.632  -2.153  41.617   1.00 84.51 313 A 1 
ATOM 2360 O OD1 . ASN A 0 313 . -33.039  -0.081  41.957   1.00 84.51 313 A 1 
ATOM 2361 N N   . LYS A 0 314 . -30.793  -3.914  42.619   1.00 83.41 314 A 1 
ATOM 2362 C CA  . LYS A 0 314 . -31.296  -5.111  43.276   1.00 83.41 314 A 1 
ATOM 2363 C C   . LYS A 0 314 . -32.014  -4.725  44.565   1.00 83.41 314 A 1 
ATOM 2364 C CB  . LYS A 0 314 . -30.106  -6.046  43.468   1.00 83.41 314 A 1 
ATOM 2365 O O   . LYS A 0 314 . -31.459  -3.983  45.369   1.00 83.41 314 A 1 
ATOM 2366 C CG  . LYS A 0 314 . -30.522  -7.433  43.944   1.00 83.41 314 A 1 
ATOM 2367 C CD  . LYS A 0 314 . -29.264  -8.310  44.005   1.00 83.41 314 A 1 
ATOM 2368 C CE  . LYS A 0 314 . -29.572  -9.708  44.537   1.00 83.41 314 A 1 
ATOM 2369 N NZ  . LYS A 0 314 . -30.145  -9.622  45.894   1.00 83.41 314 A 1 
ATOM 2370 N N   . ASP A 0 315 . -33.224  -5.238  44.698   1.00 79.10 315 A 1 
ATOM 2371 C CA  . ASP A 0 315 . -34.229  -4.968  45.723   1.00 79.10 315 A 1 
ATOM 2372 C C   . ASP A 0 315 . -34.568  -6.340  46.337   1.00 79.10 315 A 1 
ATOM 2373 C CB  . ASP A 0 315 . -35.386  -4.261  44.993   1.00 79.10 315 A 1 
ATOM 2374 O O   . ASP A 0 315 . -34.938  -7.286  45.635   1.00 79.10 315 A 1 
ATOM 2375 C CG  . ASP A 0 315 . -36.674  -4.009  45.782   1.00 79.10 315 A 1 
ATOM 2376 O OD1 . ASP A 0 315 . -36.933  -4.759  46.749   1.00 79.10 315 A 1 
ATOM 2377 O OD2 . ASP A 0 315 . -37.436  -3.130  45.305   1.00 79.10 315 A 1 
ATOM 2378 N N   . ASP A 0 316 . -34.256  -6.499  47.623   1.00 80.87 316 A 1 
ATOM 2379 C CA  . ASP A 0 316 . -34.165  -7.791  48.318   1.00 80.87 316 A 1 
ATOM 2380 C C   . ASP A 0 316 . -35.053  -7.802  49.579   1.00 80.87 316 A 1 
ATOM 2381 C CB  . ASP A 0 316 . -32.670  -8.119  48.584   1.00 80.87 316 A 1 
ATOM 2382 O O   . ASP A 0 316 . -34.705  -8.422  50.597   1.00 80.87 316 A 1 
ATOM 2383 C CG  . ASP A 0 316 . -32.161  -9.434  47.994   1.00 80.87 316 A 1 
ATOM 2384 O OD1 . ASP A 0 316 . -32.554  -9.833  46.879   1.00 80.87 316 A 1 
ATOM 2385 O OD2 . ASP A 0 316 . -31.207  -10.036 48.546   1.00 80.87 316 A 1 
ATOM 2386 N N   . ASP A 0 317 . -36.179  -7.092  49.530   1.00 77.31 317 A 1 
ATOM 2387 C CA  . ASP A 0 317 . -37.054  -6.819  50.669   1.00 77.31 317 A 1 
ATOM 2388 C C   . ASP A 0 317 . -37.694  -8.067  51.304   1.00 77.31 317 A 1 
ATOM 2389 C CB  . ASP A 0 317 . -38.099  -5.750  50.289   1.00 77.31 317 A 1 
ATOM 2390 O O   . ASP A 0 317 . -37.814  -9.158  50.726   1.00 77.31 317 A 1 
ATOM 2391 C CG  . ASP A 0 317 . -37.655  -4.330  50.653   1.00 77.31 317 A 1 
ATOM 2392 O OD1 . ASP A 0 317 . -36.422  -4.101  50.727   1.00 77.31 317 A 1 
ATOM 2393 O OD2 . ASP A 0 317 . -38.553  -3.544  51.039   1.00 77.31 317 A 1 
ATOM 2394 N N   . LYS A 0 318 . -37.994  -7.947  52.607   1.00 71.38 318 A 1 
ATOM 2395 C CA  . LYS A 0 318 . -38.611  -9.005  53.430   1.00 71.38 318 A 1 
ATOM 2396 C C   . LYS A 0 318 . -39.496  -8.373  54.485   1.00 71.38 318 A 1 
ATOM 2397 C CB  . LYS A 0 318 . -37.555  -9.912  54.105   1.00 71.38 318 A 1 
ATOM 2398 O O   . LYS A 0 318 . -39.003  -7.685  55.378   1.00 71.38 318 A 1 
ATOM 2399 C CG  . LYS A 0 318 . -36.667  -10.557 53.044   1.00 71.38 318 A 1 
ATOM 2400 C CD  . LYS A 0 318 . -35.472  -11.391 53.491   1.00 71.38 318 A 1 
ATOM 2401 C CE  . LYS A 0 318 . -34.751  -11.950 52.243   1.00 71.38 318 A 1 
ATOM 2402 N NZ  . LYS A 0 318 . -34.655  -10.978 51.112   1.00 71.38 318 A 1 
ATOM 2403 N N   . TRP A 0 319 . -40.787  -8.687  54.455   1.00 67.06 319 A 1 
ATOM 2404 C CA  . TRP A 0 319 . -41.768  -8.147  55.395   1.00 67.06 319 A 1 
ATOM 2405 C C   . TRP A 0 319 . -42.505  -9.243  56.174   1.00 67.06 319 A 1 
ATOM 2406 C CB  . TRP A 0 319 . -42.709  -7.183  54.665   1.00 67.06 319 A 1 
ATOM 2407 O O   . TRP A 0 319 . -43.017  -10.225 55.631   1.00 67.06 319 A 1 
ATOM 2408 C CG  . TRP A 0 319 . -43.296  -7.673  53.377   1.00 67.06 319 A 1 
ATOM 2409 C CD1 . TRP A 0 319 . -42.727  -7.519  52.161   1.00 67.06 319 A 1 
ATOM 2410 C CD2 . TRP A 0 319 . -44.568  -8.349  53.129   1.00 67.06 319 A 1 
ATOM 2411 C CE2 . TRP A 0 319 . -44.704  -8.556  51.720   1.00 67.06 319 A 1 
ATOM 2412 C CE3 . TRP A 0 319 . -45.627  -8.793  53.956   1.00 67.06 319 A 1 
ATOM 2413 N NE1 . TRP A 0 319 . -43.542  -8.039  51.183   1.00 67.06 319 A 1 
ATOM 2414 C CH2 . TRP A 0 319 . -46.881  -9.587  52.014   1.00 67.06 319 A 1 
ATOM 2415 C CZ2 . TRP A 0 319 . -45.840  -9.165  51.167   1.00 67.06 319 A 1 
ATOM 2416 C CZ3 . TRP A 0 319 . -46.772  -9.405  53.406   1.00 67.06 319 A 1 
ATOM 2417 N N   . GLY A 0 320 . -42.579  -9.061  57.495   1.00 62.35 320 A 1 
ATOM 2418 C CA  . GLY A 0 320 . -43.388  -9.883  58.392   1.00 62.35 320 A 1 
ATOM 2419 C C   . GLY A 0 320 . -44.752  -9.243  58.649   1.00 62.35 320 A 1 
ATOM 2420 O O   . GLY A 0 320 . -44.844  -8.260  59.383   1.00 62.35 320 A 1 
ATOM 2421 N N   . ALA A 0 321 . -45.823  -9.819  58.105   1.00 56.78 321 A 1 
ATOM 2422 C CA  . ALA A 0 321 . -47.190  -9.379  58.371   1.00 56.78 321 A 1 
ATOM 2423 C C   . ALA A 0 321 . -47.766  -10.058 59.629   1.00 56.78 321 A 1 
ATOM 2424 C CB  . ALA A 0 321 . -48.053  -9.590  57.124   1.00 56.78 321 A 1 
ATOM 2425 O O   . ALA A 0 321 . -47.708  -11.281 59.797   1.00 56.78 321 A 1 
ATOM 2426 N N   . GLN A 0 322 . -48.361  -9.249  60.511   1.00 55.28 322 A 1 
ATOM 2427 C CA  . GLN A 0 322 . -48.897  -9.674  61.806   1.00 55.28 322 A 1 
ATOM 2428 C C   . GLN A 0 322 . -50.383  -9.304  61.916   1.00 55.28 322 A 1 
ATOM 2429 C CB  . GLN A 0 322 . -48.000  -9.086  62.909   1.00 55.28 322 A 1 
ATOM 2430 O O   . GLN A 0 322 . -50.744  -8.199  62.320   1.00 55.28 322 A 1 
ATOM 2431 C CG  . GLN A 0 322 . -48.331  -9.609  64.318   1.00 55.28 322 A 1 
ATOM 2432 C CD  . GLN A 0 322 . -47.209  -9.356  65.330   1.00 55.28 322 A 1 
ATOM 2433 N NE2 . GLN A 0 322 . -47.392  -9.713  66.581   1.00 55.28 322 A 1 
ATOM 2434 O OE1 . GLN A 0 322 . -46.130  -8.878  65.030   1.00 55.28 322 A 1 
ATOM 2435 N N   . ALA A 0 323 . -51.248  -10.238 61.514   1.00 48.48 323 A 1 
ATOM 2436 C CA  . ALA A 0 323 . -52.699  -10.068 61.537   1.00 48.48 323 A 1 
ATOM 2437 C C   . ALA A 0 323 . -53.287  -10.341 62.933   1.00 48.48 323 A 1 
ATOM 2438 C CB  . ALA A 0 323 . -53.321  -10.967 60.462   1.00 48.48 323 A 1 
ATOM 2439 O O   . ALA A 0 323 . -52.886  -11.285 63.614   1.00 48.48 323 A 1 
ATOM 2440 N N   . TRP A 0 324 . -54.267  -9.528  63.332   1.00 46.02 324 A 1 
ATOM 2441 C CA  . TRP A 0 324 . -54.981  -9.654  64.604   1.00 46.02 324 A 1 
ATOM 2442 C C   . TRP A 0 324 . -56.333  -10.340 64.366   1.00 46.02 324 A 1 
ATOM 2443 C CB  . TRP A 0 324 . -55.157  -8.266  65.248   1.00 46.02 324 A 1 
ATOM 2444 O O   . TRP A 0 324 . -57.197  -9.789  63.681   1.00 46.02 324 A 1 
ATOM 2445 C CG  . TRP A 0 324 . -53.908  -7.552  65.694   1.00 46.02 324 A 1 
ATOM 2446 C CD1 . TRP A 0 324 . -52.888  -7.153  64.897   1.00 46.02 324 A 1 
ATOM 2447 C CD2 . TRP A 0 324 . -53.539  -7.114  67.044   1.00 46.02 324 A 1 
ATOM 2448 C CE2 . TRP A 0 324 . -52.271  -6.457  66.979   1.00 46.02 324 A 1 
ATOM 2449 C CE3 . TRP A 0 324 . -54.142  -7.203  68.319   1.00 46.02 324 A 1 
ATOM 2450 N NE1 . TRP A 0 324 . -51.921  -6.518  65.648   1.00 46.02 324 A 1 
ATOM 2451 C CH2 . TRP A 0 324 . -52.267  -6.027  69.361   1.00 46.02 324 A 1 
ATOM 2452 C CZ2 . TRP A 0 324 . -51.637  -5.919  68.109   1.00 46.02 324 A 1 
ATOM 2453 C CZ3 . TRP A 0 324 . -53.515  -6.667  69.462   1.00 46.02 324 A 1 
ATOM 2454 N N   . GLY A 0 325 . -56.523  -11.534 64.934   1.00 45.42 325 A 1 
ATOM 2455 C CA  . GLY A 0 325 . -57.856  -12.116 65.114   1.00 45.42 325 A 1 
ATOM 2456 C C   . GLY A 0 325 . -58.609  -11.349 66.203   1.00 45.42 325 A 1 
ATOM 2457 O O   . GLY A 0 325 . -57.984  -10.873 67.149   1.00 45.42 325 A 1 
ATOM 2458 N N   . LYS A 0 326 . -59.929  -11.183 66.062   1.00 44.14 326 A 1 
ATOM 2459 C CA  . LYS A 0 326 . -60.716  -10.390 67.016   1.00 44.14 326 A 1 
ATOM 2460 C C   . LYS A 0 326 . -61.193  -11.190 68.223   1.00 44.14 326 A 1 
ATOM 2461 C CB  . LYS A 0 326 . -61.898  -9.676  66.348   1.00 44.14 326 A 1 
ATOM 2462 O O   . LYS A 0 326 . -61.879  -12.201 68.089   1.00 44.14 326 A 1 
ATOM 2463 C CG  . LYS A 0 326 . -61.499  -8.280  65.851   1.00 44.14 326 A 1 
ATOM 2464 C CD  . LYS A 0 326 . -62.735  -7.382  65.763   1.00 44.14 326 A 1 
ATOM 2465 C CE  . LYS A 0 326 . -62.286  -5.943  65.507   1.00 44.14 326 A 1 
ATOM 2466 N NZ  . LYS A 0 326 . -63.309  -4.986  65.982   1.00 44.14 326 A 1 
ATOM 2467 N N   . ASP A 0 327 . -60.928  -10.606 69.378   1.00 37.47 327 A 1 
ATOM 2468 C CA  . ASP A 0 327 . -61.662  -10.765 70.622   1.00 37.47 327 A 1 
ATOM 2469 C C   . ASP A 0 327 . -63.166  -10.448 70.471   1.00 37.47 327 A 1 
ATOM 2470 C CB  . ASP A 0 327 . -60.991  -9.879  71.697   1.00 37.47 327 A 1 
ATOM 2471 O O   . ASP A 0 327 . -63.618  -9.739  69.562   1.00 37.47 327 A 1 
ATOM 2472 C CG  . ASP A 0 327 . -60.674  -8.417  71.297   1.00 37.47 327 A 1 
ATOM 2473 O OD1 . ASP A 0 327 . -60.916  -8.017  70.128   1.00 37.47 327 A 1 
ATOM 2474 O OD2 . ASP A 0 327 . -60.128  -7.706  72.160   1.00 37.47 327 A 1 
ATOM 2475 N N   . ARG A 0 328 . -63.981  -11.023 71.365   1.00 39.57 328 A 1 
ATOM 2476 C CA  . ARG A 0 328 . -65.441  -10.848 71.384   1.00 39.57 328 A 1 
ATOM 2477 C C   . ARG A 0 328 . -65.964  -10.606 72.796   1.00 39.57 328 A 1 
ATOM 2478 C CB  . ARG A 0 328 . -66.149  -12.046 70.726   1.00 39.57 328 A 1 
ATOM 2479 O O   . ARG A 0 328 . -66.485  -11.517 73.436   1.00 39.57 328 A 1 
ATOM 2480 C CG  . ARG A 0 328 . -66.045  -12.041 69.193   1.00 39.57 328 A 1 
ATOM 2481 C CD  . ARG A 0 328 . -66.909  -13.148 68.572   1.00 39.57 328 A 1 
ATOM 2482 N NE  . ARG A 0 328 . -68.348  -12.958 68.866   1.00 39.57 328 A 1 
ATOM 2483 N NH1 . ARG A 0 328 . -69.066  -15.047 68.251   1.00 39.57 328 A 1 
ATOM 2484 N NH2 . ARG A 0 328 . -70.511  -13.601 69.154   1.00 39.57 328 A 1 
ATOM 2485 C CZ  . ARG A 0 328 . -69.299  -13.866 68.752   1.00 39.57 328 A 1 
ATOM 2486 N N   . ASP A 0 329 . -65.925  -9.349  73.224   1.00 38.25 329 A 1 
ATOM 2487 C CA  . ASP A 0 329 . -66.673  -8.888  74.394   1.00 38.25 329 A 1 
ATOM 2488 C C   . ASP A 0 329 . -68.172  -9.204  74.263   1.00 38.25 329 A 1 
ATOM 2489 C CB  . ASP A 0 329 . -66.539  -7.368  74.555   1.00 38.25 329 A 1 
ATOM 2490 O O   . ASP A 0 329 . -68.823  -8.820  73.285   1.00 38.25 329 A 1 
ATOM 2491 C CG  . ASP A 0 329 . -65.145  -6.908  74.961   1.00 38.25 329 A 1 
ATOM 2492 O OD1 . ASP A 0 329 . -64.526  -7.632  75.767   1.00 38.25 329 A 1 
ATOM 2493 O OD2 . ASP A 0 329 . -64.780  -5.808  74.496   1.00 38.25 329 A 1 
ATOM 2494 N N   . VAL A 0 330 . -68.754  -9.846  75.282   1.00 38.44 330 A 1 
ATOM 2495 C CA  . VAL A 0 330 . -70.209  -10.041 75.391   1.00 38.44 330 A 1 
ATOM 2496 C C   . VAL A 0 330 . -70.703  -9.718  76.806   1.00 38.44 330 A 1 
ATOM 2497 C CB  . VAL A 0 330 . -70.670  -11.434 74.901   1.00 38.44 330 A 1 
ATOM 2498 O O   . VAL A 0 330 . -70.851  -10.592 77.649   1.00 38.44 330 A 1 
ATOM 2499 C CG1 . VAL A 0 330 . -72.207  -11.506 74.863   1.00 38.44 330 A 1 
ATOM 2500 C CG2 . VAL A 0 330 . -70.199  -11.750 73.472   1.00 38.44 330 A 1 
ATOM 2501 N N   . TYR A 0 331 . -70.979  -8.427  77.010   1.00 34.47 331 A 1 
ATOM 2502 C CA  . TYR A 0 331 . -72.198  -7.858  77.620   1.00 34.47 331 A 1 
ATOM 2503 C C   . TYR A 0 331 . -72.798  -8.516  78.896   1.00 34.47 331 A 1 
ATOM 2504 C CB  . TYR A 0 331 . -73.253  -7.799  76.500   1.00 34.47 331 A 1 
ATOM 2505 O O   . TYR A 0 331 . -73.205  -9.671  78.888   1.00 34.47 331 A 1 
ATOM 2506 C CG  . TYR A 0 331 . -74.259  -6.679  76.636   1.00 34.47 331 A 1 
ATOM 2507 C CD1 . TYR A 0 331 . -75.453  -6.875  77.355   1.00 34.47 331 A 1 
ATOM 2508 C CD2 . TYR A 0 331 . -74.001  -5.444  76.011   1.00 34.47 331 A 1 
ATOM 2509 C CE1 . TYR A 0 331 . -76.399  -5.834  77.436   1.00 34.47 331 A 1 
ATOM 2510 C CE2 . TYR A 0 331 . -74.944  -4.403  76.088   1.00 34.47 331 A 1 
ATOM 2511 O OH  . TYR A 0 331 . -77.068  -3.603  76.864   1.00 34.47 331 A 1 
ATOM 2512 C CZ  . TYR A 0 331 . -76.149  -4.601  76.797   1.00 34.47 331 A 1 
ATOM 2513 N N   . GLY A 0 332 . -73.071  -7.788  79.987   1.00 32.39 332 A 1 
ATOM 2514 C CA  . GLY A 0 332 . -72.992  -6.336  80.201   1.00 32.39 332 A 1 
ATOM 2515 C C   . GLY A 0 332 . -73.801  -5.876  81.433   1.00 32.39 332 A 1 
ATOM 2516 O O   . GLY A 0 332 . -74.235  -6.704  82.227   1.00 32.39 332 A 1 
ATOM 2517 N N   . ALA A 0 333 . -74.037  -4.558  81.534   1.00 33.76 333 A 1 
ATOM 2518 C CA  . ALA A 0 333 . -74.750  -3.823  82.603   1.00 33.76 333 A 1 
ATOM 2519 C C   . ALA A 0 333 . -74.093  -3.881  84.013   1.00 33.76 333 A 1 
ATOM 2520 C CB  . ALA A 0 333 . -76.236  -4.214  82.599   1.00 33.76 333 A 1 
ATOM 2521 O O   . ALA A 0 333 . -73.941  -4.945  84.594   1.00 33.76 333 A 1 
ATOM 2522 N N   . SER A 0 334 . -73.594  -2.807  84.646   1.00 32.07 334 A 1 
ATOM 2523 C CA  . SER A 0 334 . -74.092  -1.426  84.860   1.00 32.07 334 A 1 
ATOM 2524 C C   . SER A 0 334 . -75.381  -1.331  85.698   1.00 32.07 334 A 1 
ATOM 2525 C CB  . SER A 0 334 . -74.208  -0.585  83.574   1.00 32.07 334 A 1 
ATOM 2526 O O   . SER A 0 334 . -76.355  -1.981  85.342   1.00 32.07 334 A 1 
ATOM 2527 O OG  . SER A 0 334 . -75.488  -0.683  82.973   1.00 32.07 334 A 1 
ATOM 2528 N N   . SER A 0 335 . -75.524  -0.468  86.713   1.00 29.76 335 A 1 
ATOM 2529 C CA  . SER A 0 335 . -74.578  0.392   87.461   1.00 29.76 335 A 1 
ATOM 2530 C C   . SER A 0 335 . -75.321  1.061   88.645   1.00 29.76 335 A 1 
ATOM 2531 C CB  . SER A 0 335 . -74.001  1.516   86.578   1.00 29.76 335 A 1 
ATOM 2532 O O   . SER A 0 335 . -76.541  1.170   88.600   1.00 29.76 335 A 1 
ATOM 2533 O OG  . SER A 0 335 . -75.025  2.236   85.922   1.00 29.76 335 A 1 
ATOM 2534 N N   . TYR A 0 336 . -74.587  1.575   89.650   1.00 26.43 336 A 1 
ATOM 2535 C CA  . TYR A 0 336 . -75.078  2.385   90.795   1.00 26.43 336 A 1 
ATOM 2536 C C   . TYR A 0 336 . -76.106  1.741   91.764   1.00 26.43 336 A 1 
ATOM 2537 C CB  . TYR A 0 336 . -75.588  3.757   90.306   1.00 26.43 336 A 1 
ATOM 2538 O O   . TYR A 0 336 . -76.916  0.902   91.397   1.00 26.43 336 A 1 
ATOM 2539 C CG  . TYR A 0 336 . -74.509  4.715   89.838   1.00 26.43 336 A 1 
ATOM 2540 C CD1 . TYR A 0 336 . -73.878  5.565   90.768   1.00 26.43 336 A 1 
ATOM 2541 C CD2 . TYR A 0 336 . -74.155  4.779   88.477   1.00 26.43 336 A 1 
ATOM 2542 C CE1 . TYR A 0 336 . -72.884  6.468   90.344   1.00 26.43 336 A 1 
ATOM 2543 C CE2 . TYR A 0 336 . -73.154  5.673   88.049   1.00 26.43 336 A 1 
ATOM 2544 O OH  . TYR A 0 336 . -71.555  7.381   88.562   1.00 26.43 336 A 1 
ATOM 2545 C CZ  . TYR A 0 336 . -72.516  6.518   88.981   1.00 26.43 336 A 1 
ATOM 2546 N N   . GLY A 0 337 . -76.113  2.193   93.030   1.00 30.10 337 A 1 
ATOM 2547 C CA  . GLY A 0 337 . -77.192  1.892   93.992   1.00 30.10 337 A 1 
ATOM 2548 C C   . GLY A 0 337 . -76.748  1.820   95.458   1.00 30.10 337 A 1 
ATOM 2549 O O   . GLY A 0 337 . -76.171  0.831   95.892   1.00 30.10 337 A 1 
ATOM 2550 N N   . GLN A 0 338 . -77.013  2.870   96.237   1.00 28.22 338 A 1 
ATOM 2551 C CA  . GLN A 0 338 . -76.612  2.992   97.645   1.00 28.22 338 A 1 
ATOM 2552 C C   . GLN A 0 338 . -77.301  2.008   98.622   1.00 28.22 338 A 1 
ATOM 2553 C CB  . GLN A 0 338 . -76.964  4.410   98.130   1.00 28.22 338 A 1 
ATOM 2554 O O   . GLN A 0 338 . -78.522  1.977   98.693   1.00 28.22 338 A 1 
ATOM 2555 C CG  . GLN A 0 338 . -76.127  5.557   97.553   1.00 28.22 338 A 1 
ATOM 2556 C CD  . GLN A 0 338 . -76.544  6.904   98.151   1.00 28.22 338 A 1 
ATOM 2557 N NE2 . GLN A 0 338 . -75.792  7.956   97.923   1.00 28.22 338 A 1 
ATOM 2558 O OE1 . GLN A 0 338 . -77.541  7.052   98.833   1.00 28.22 338 A 1 
ATOM 2559 N N   . ALA A 0 339 . -76.483  1.420   99.507   1.00 27.17 339 A 1 
ATOM 2560 C CA  . ALA A 0 339 . -76.627  1.428   100.977  1.00 27.17 339 A 1 
ATOM 2561 C C   . ALA A 0 339 . -77.823  0.749   101.705  1.00 27.17 339 A 1 
ATOM 2562 C CB  . ALA A 0 339 . -76.452  2.888   101.448  1.00 27.17 339 A 1 
ATOM 2563 O O   . ALA A 0 339 . -78.805  0.297   101.138  1.00 27.17 339 A 1 
ATOM 2564 N N   . ALA A 0 340 . -77.681  0.762   103.040  1.00 26.27 340 A 1 
ATOM 2565 C CA  . ALA A 0 340 . -78.702  0.624   104.086  1.00 26.27 340 A 1 
ATOM 2566 C C   . ALA A 0 340 . -79.401  -0.740  104.291  1.00 26.27 340 A 1 
ATOM 2567 C CB  . ALA A 0 340 . -79.673  1.806   104.013  1.00 26.27 340 A 1 
ATOM 2568 O O   . ALA A 0 340 . -80.429  -1.075  103.715  1.00 26.27 340 A 1 
ATOM 2569 N N   . SER A 0 341 . -78.888  -1.440  105.301  1.00 29.20 341 A 1 
ATOM 2570 C CA  . SER A 0 341 . -79.599  -2.361  106.195  1.00 29.20 341 A 1 
ATOM 2571 C C   . SER A 0 341 . -81.039  -1.968  106.582  1.00 29.20 341 A 1 
ATOM 2572 C CB  . SER A 0 341 . -78.812  -2.318  107.517  1.00 29.20 341 A 1 
ATOM 2573 O O   . SER A 0 341 . -81.240  -0.846  107.050  1.00 29.20 341 A 1 
ATOM 2574 O OG  . SER A 0 341 . -78.652  -0.966  107.937  1.00 29.20 341 A 1 
ATOM 2575 N N   . ALA A 0 342 . -81.961  -2.941  106.610  1.00 28.17 342 A 1 
ATOM 2576 C CA  . ALA A 0 342 . -82.946  -3.133  107.692  1.00 28.17 342 A 1 
ATOM 2577 C C   . ALA A 0 342 . -83.660  -4.503  107.591  1.00 28.17 342 A 1 
ATOM 2578 C CB  . ALA A 0 342 . -83.985  -2.003  107.721  1.00 28.17 342 A 1 
ATOM 2579 O O   . ALA A 0 342 . -83.632  -5.157  106.552  1.00 28.17 342 A 1 
ATOM 2580 N N   . GLN A 0 343 . -84.264  -4.933  108.701  1.00 29.68 343 A 1 
ATOM 2581 C CA  . GLN A 0 343 . -84.966  -6.212  108.892  1.00 29.68 343 A 1 
ATOM 2582 C C   . GLN A 0 343 . -86.443  -6.171  108.444  1.00 29.68 343 A 1 
ATOM 2583 C CB  . GLN A 0 343 . -84.932  -6.539  110.397  1.00 29.68 343 A 1 
ATOM 2584 O O   . GLN A 0 343 . -87.001  -5.092  108.291  1.00 29.68 343 A 1 
ATOM 2585 C CG  . GLN A 0 343 . -83.528  -6.753  110.981  1.00 29.68 343 A 1 
ATOM 2586 C CD  . GLN A 0 343 . -83.517  -6.464  112.476  1.00 29.68 343 A 1 
ATOM 2587 N NE2 . GLN A 0 343 . -84.111  -7.305  113.294  1.00 29.68 343 A 1 
ATOM 2588 O OE1 . GLN A 0 343 . -82.996  -5.461  112.932  1.00 29.68 343 A 1 
ATOM 2589 N N   . ASP A 0 344 . -87.049  -7.363  108.358  1.00 29.03 344 A 1 
ATOM 2590 C CA  . ASP A 0 344 . -88.470  -7.715  108.558  1.00 29.03 344 A 1 
ATOM 2591 C C   . ASP A 0 344 . -89.597  -6.834  107.980  1.00 29.03 344 A 1 
ATOM 2592 C CB  . ASP A 0 344 . -88.746  -7.889  110.067  1.00 29.03 344 A 1 
ATOM 2593 O O   . ASP A 0 344 . -89.766  -5.677  108.354  1.00 29.03 344 A 1 
ATOM 2594 C CG  . ASP A 0 344 . -87.989  -9.032  110.748  1.00 29.03 344 A 1 
ATOM 2595 O OD1 . ASP A 0 344 . -87.212  -9.732  110.060  1.00 29.03 344 A 1 
ATOM 2596 O OD2 . ASP A 0 344 . -88.202  -9.195  111.970  1.00 29.03 344 A 1 
ATOM 2597 N N   . TRP A 0 345 . -90.566  -7.481  107.312  1.00 31.60 345 A 1 
ATOM 2598 C CA  . TRP A 0 345 . -91.982  -7.240  107.641  1.00 31.60 345 A 1 
ATOM 2599 C C   . TRP A 0 345 . -92.876  -8.480  107.453  1.00 31.60 345 A 1 
ATOM 2600 C CB  . TRP A 0 345 . -92.547  -5.973  106.979  1.00 31.60 345 A 1 
ATOM 2601 O O   . TRP A 0 345 . -92.427  -9.514  106.962  1.00 31.60 345 A 1 
ATOM 2602 C CG  . TRP A 0 345 . -93.239  -5.098  107.985  1.00 31.60 345 A 1 
ATOM 2603 C CD1 . TRP A 0 345 . -92.602  -4.334  108.901  1.00 31.60 345 A 1 
ATOM 2604 C CD2 . TRP A 0 345 . -94.665  -4.936  108.265  1.00 31.60 345 A 1 
ATOM 2605 C CE2 . TRP A 0 345 . -94.809  -4.059  109.384  1.00 31.60 345 A 1 
ATOM 2606 C CE3 . TRP A 0 345 . -95.853  -5.449  107.699  1.00 31.60 345 A 1 
ATOM 2607 N NE1 . TRP A 0 345 . -93.519  -3.724  109.729  1.00 31.60 345 A 1 
ATOM 2608 C CH2 . TRP A 0 345 . -97.221  -4.225  109.316  1.00 31.60 345 A 1 
ATOM 2609 C CZ2 . TRP A 0 345 . -96.060  -3.703  109.909  1.00 31.60 345 A 1 
ATOM 2610 C CZ3 . TRP A 0 345 . -97.114  -5.096  108.217  1.00 31.60 345 A 1 
ATOM 2611 N N   . GLN A 0 346 . -94.116  -8.410  107.952  1.00 33.06 346 A 1 
ATOM 2612 C CA  . GLN A 0 346 . -94.910  -9.569  108.398  1.00 33.06 346 A 1 
ATOM 2613 C C   . GLN A 0 346 . -96.331  -9.624  107.787  1.00 33.06 346 A 1 
ATOM 2614 C CB  . GLN A 0 346 . -95.018  -9.502  109.937  1.00 33.06 346 A 1 
ATOM 2615 O O   . GLN A 0 346 . -96.875  -8.603  107.376  1.00 33.06 346 A 1 
ATOM 2616 C CG  . GLN A 0 346 . -93.671  -9.490  110.691  1.00 33.06 346 A 1 
ATOM 2617 C CD  . GLN A 0 346 . -93.815  -9.196  112.185  1.00 33.06 346 A 1 
ATOM 2618 N NE2 . GLN A 0 346 . -92.721  -9.100  112.909  1.00 33.06 346 A 1 
ATOM 2619 O OE1 . GLN A 0 346 . -94.896  -9.046  112.733  1.00 33.06 346 A 1 
ATOM 2620 N N   . GLY A 0 347 . -96.972  -10.806 107.805  1.00 34.08 347 A 1 
ATOM 2621 C CA  . GLY A 0 347 . -98.404  -11.008 107.488  1.00 34.08 347 A 1 
ATOM 2622 C C   . GLY A 0 347 . -98.686  -12.404 106.891  1.00 34.08 347 A 1 
ATOM 2623 O O   . GLY A 0 347 . -98.313  -12.643 105.754  1.00 34.08 347 A 1 
ATOM 2624 N N   . ALA A 0 348 . -99.160  -13.445 107.595  1.00 32.52 348 A 1 
ATOM 2625 C CA  . ALA A 0 348 . -100.365 -13.651 108.428  1.00 32.52 348 A 1 
ATOM 2626 C C   . ALA A 0 348 . -101.597 -14.183 107.640  1.00 32.52 348 A 1 
ATOM 2627 C CB  . ALA A 0 348 . -100.704 -12.452 109.327  1.00 32.52 348 A 1 
ATOM 2628 O O   . ALA A 0 348 . -102.241 -13.437 106.912  1.00 32.52 348 A 1 
ATOM 2629 N N   . GLY A 0 349 . -101.970 -15.464 107.837  1.00 37.51 349 A 1 
ATOM 2630 C CA  . GLY A 0 349 . -103.129 -16.109 107.179  1.00 37.51 349 A 1 
ATOM 2631 C C   . GLY A 0 349 . -103.440 -17.537 107.686  1.00 37.51 349 A 1 
ATOM 2632 O O   . GLY A 0 349 . -102.748 -18.485 107.350  1.00 37.51 349 A 1 
ATOM 2633 N N   . ARG A 0 350 . -104.464 -17.679 108.538  1.00 34.02 350 A 1 
ATOM 2634 C CA  . ARG A 0 350 . -104.848 -18.863 109.357  1.00 34.02 350 A 1 
ATOM 2635 C C   . ARG A 0 350 . -105.259 -20.166 108.616  1.00 34.02 350 A 1 
ATOM 2636 C CB  . ARG A 0 350 . -106.092 -18.437 110.163  1.00 34.02 350 A 1 
ATOM 2637 O O   . ARG A 0 350 . -105.872 -20.088 107.563  1.00 34.02 350 A 1 
ATOM 2638 C CG  . ARG A 0 350 . -105.869 -17.381 111.253  1.00 34.02 350 A 1 
ATOM 2639 C CD  . ARG A 0 350 . -107.240 -16.859 111.713  1.00 34.02 350 A 1 
ATOM 2640 N NE  . ARG A 0 350 . -107.170 -16.202 113.033  1.00 34.02 350 A 1 
ATOM 2641 N NH1 . ARG A 0 350 . -108.235 -17.822 114.282  1.00 34.02 350 A 1 
ATOM 2642 N NH2 . ARG A 0 350 . -107.498 -15.971 115.274  1.00 34.02 350 A 1 
ATOM 2643 C CZ  . ARG A 0 350 . -107.633 -16.668 114.182  1.00 34.02 350 A 1 
ATOM 2644 N N   . ALA A 0 351 . -105.198 -21.285 109.376  1.00 36.99 351 A 1 
ATOM 2645 C CA  . ALA A 0 351 . -106.083 -22.487 109.347  1.00 36.99 351 A 1 
ATOM 2646 C C   . ALA A 0 351 . -105.909 -23.533 108.203  1.00 36.99 351 A 1 
ATOM 2647 C CB  . ALA A 0 351 . -107.541 -21.997 109.488  1.00 36.99 351 A 1 
ATOM 2648 O O   . ALA A 0 351 . -105.533 -23.169 107.102  1.00 36.99 351 A 1 
ATOM 2649 N N   . SER A 0 352 . -106.202 -24.845 108.367  1.00 34.62 352 A 1 
ATOM 2650 C CA  . SER A 0 352 . -106.466 -25.696 109.562  1.00 34.62 352 A 1 
ATOM 2651 C C   . SER A 0 352 . -106.433 -27.215 109.226  1.00 34.62 352 A 1 
ATOM 2652 C CB  . SER A 0 352 . -107.867 -25.409 110.129  1.00 34.62 352 A 1 
ATOM 2653 O O   . SER A 0 352 . -107.042 -27.606 108.239  1.00 34.62 352 A 1 
ATOM 2654 O OG  . SER A 0 352 . -108.249 -26.332 111.130  1.00 34.62 352 A 1 
ATOM 2655 N N   . ALA A 0 353 . -105.861 -28.043 110.126  1.00 37.03 353 A 1 
ATOM 2656 C CA  . ALA A 0 353 . -105.975 -29.523 110.267  1.00 37.03 353 A 1 
ATOM 2657 C C   . ALA A 0 353 . -105.514 -30.456 109.103  1.00 37.03 353 A 1 
ATOM 2658 C CB  . ALA A 0 353 . -107.405 -29.857 110.723  1.00 37.03 353 A 1 
ATOM 2659 O O   . ALA A 0 353 . -105.674 -30.137 107.937  1.00 37.03 353 A 1 
ATOM 2660 N N   . GLY A 0 354 . -104.981 -31.671 109.347  1.00 36.77 354 A 1 
ATOM 2661 C CA  . GLY A 0 354 . -104.513 -32.292 110.606  1.00 36.77 354 A 1 
ATOM 2662 C C   . GLY A 0 354 . -104.340 -33.835 110.545  1.00 36.77 354 A 1 
ATOM 2663 O O   . GLY A 0 354 . -105.039 -34.485 109.776  1.00 36.77 354 A 1 
ATOM 2664 N N   . LYS A 0 355 . -103.497 -34.410 111.441  1.00 40.41 355 A 1 
ATOM 2665 C CA  . LYS A 0 355 . -103.164 -35.866 111.618  1.00 40.41 355 A 1 
ATOM 2666 C C   . LYS A 0 355 . -102.348 -36.476 110.443  1.00 40.41 355 A 1 
ATOM 2667 C CB  . LYS A 0 355 . -104.455 -36.660 111.931  1.00 40.41 355 A 1 
ATOM 2668 O O   . LYS A 0 355 . -102.395 -35.928 109.355  1.00 40.41 355 A 1 
ATOM 2669 C CG  . LYS A 0 355 . -105.239 -36.149 113.154  1.00 40.41 355 A 1 
ATOM 2670 C CD  . LYS A 0 355 . -106.482 -37.017 113.400  1.00 40.41 355 A 1 
ATOM 2671 C CE  . LYS A 0 355 . -107.228 -36.560 114.660  1.00 40.41 355 A 1 
ATOM 2672 N NZ  . LYS A 0 355 . -108.423 -37.403 114.921  1.00 40.41 355 A 1 
ATOM 2673 N N   . SER A 0 356 . -101.569 -37.571 110.529  1.00 38.75 356 A 1 
ATOM 2674 C CA  . SER A 0 356 . -101.120 -38.553 111.562  1.00 38.75 356 A 1 
ATOM 2675 C C   . SER A 0 356 . -99.998  -39.411 110.906  1.00 38.75 356 A 1 
ATOM 2676 C CB  . SER A 0 356 . -102.309 -39.479 111.895  1.00 38.75 356 A 1 
ATOM 2677 O O   . SER A 0 356 . -100.093 -39.595 109.698  1.00 38.75 356 A 1 
ATOM 2678 O OG  . SER A 0 356 . -102.006 -40.859 111.936  1.00 38.75 356 A 1 
ATOM 2679 N N   . HIS A 0 357 . -98.983  -40.056 111.507  1.00 39.99 357 A 1 
ATOM 2680 C CA  . HIS A 0 357 . -98.300  -40.146 112.826  1.00 39.99 357 A 1 
ATOM 2681 C C   . HIS A 0 357 . -96.853  -40.687 112.514  1.00 39.99 357 A 1 
ATOM 2682 C CB  . HIS A 0 357 . -99.114  -41.042 113.784  1.00 39.99 357 A 1 
ATOM 2683 O O   . HIS A 0 357 . -96.567  -40.922 111.345  1.00 39.99 357 A 1 
ATOM 2684 C CG  . HIS A 0 357 . -100.036 -40.266 114.700  1.00 39.99 357 A 1 
ATOM 2685 C CD2 . HIS A 0 357 . -101.372 -40.490 114.904  1.00 39.99 357 A 1 
ATOM 2686 N ND1 . HIS A 0 357 . -99.680  -39.215 115.519  1.00 39.99 357 A 1 
ATOM 2687 C CE1 . HIS A 0 357 . -100.779 -38.801 116.171  1.00 39.99 357 A 1 
ATOM 2688 N NE2 . HIS A 0 357 . -101.843 -39.531 115.811  1.00 39.99 357 A 1 
ATOM 2689 N N   . GLY A 0 358 . -95.810  -40.768 113.362  1.00 36.43 358 A 1 
ATOM 2690 C CA  . GLY A 0 358 . -95.596  -41.436 114.667  1.00 36.43 358 A 1 
ATOM 2691 C C   . GLY A 0 358 . -94.768  -42.738 114.484  1.00 36.43 358 A 1 
ATOM 2692 O O   . GLY A 0 358 . -95.122  -43.537 113.629  1.00 36.43 358 A 1 
ATOM 2693 N N   . GLY A 0 359 . -93.676  -43.026 115.214  1.00 37.20 359 A 1 
ATOM 2694 C CA  . GLY A 0 359 . -92.950  -42.239 116.228  1.00 37.20 359 A 1 
ATOM 2695 C C   . GLY A 0 359 . -91.828  -43.038 116.945  1.00 37.20 359 A 1 
ATOM 2696 O O   . GLY A 0 359 . -91.619  -44.202 116.630  1.00 37.20 359 A 1 
ATOM 2697 N N   . TYR A 0 360 . -91.202  -42.410 117.958  1.00 36.66 360 A 1 
ATOM 2698 C CA  . TYR A 0 360 . -90.315  -42.973 119.015  1.00 36.66 360 A 1 
ATOM 2699 C C   . TYR A 0 360 . -88.928  -43.558 118.616  1.00 36.66 360 A 1 
ATOM 2700 C CB  . TYR A 0 360 . -91.103  -43.972 119.883  1.00 36.66 360 A 1 
ATOM 2701 O O   . TYR A 0 360 . -88.812  -44.294 117.649  1.00 36.66 360 A 1 
ATOM 2702 C CG  . TYR A 0 360 . -92.444  -43.450 120.374  1.00 36.66 360 A 1 
ATOM 2703 C CD1 . TYR A 0 360 . -92.504  -42.618 121.509  1.00 36.66 360 A 1 
ATOM 2704 C CD2 . TYR A 0 360 . -93.624  -43.767 119.671  1.00 36.66 360 A 1 
ATOM 2705 C CE1 . TYR A 0 360 . -93.738  -42.087 121.931  1.00 36.66 360 A 1 
ATOM 2706 C CE2 . TYR A 0 360 . -94.858  -43.229 120.083  1.00 36.66 360 A 1 
ATOM 2707 O OH  . TYR A 0 360 . -96.107  -41.861 121.602  1.00 36.66 360 A 1 
ATOM 2708 C CZ  . TYR A 0 360 . -94.916  -42.386 121.212  1.00 36.66 360 A 1 
ATOM 2709 N N   . GLY A 0 361 . -87.832  -43.320 119.361  1.00 37.22 361 A 1 
ATOM 2710 C CA  . GLY A 0 361 . -87.619  -42.350 120.454  1.00 37.22 361 A 1 
ATOM 2711 C C   . GLY A 0 361 . -86.380  -42.617 121.345  1.00 37.22 361 A 1 
ATOM 2712 O O   . GLY A 0 361 . -85.892  -43.737 121.391  1.00 37.22 361 A 1 
ATOM 2713 N N   . HIS A 0 362 . -85.981  -41.596 122.130  1.00 35.03 362 A 1 
ATOM 2714 C CA  . HIS A 0 362 . -85.097  -41.634 123.329  1.00 35.03 362 A 1 
ATOM 2715 C C   . HIS A 0 362 . -83.580  -41.950 123.160  1.00 35.03 362 A 1 
ATOM 2716 C CB  . HIS A 0 362 . -85.758  -42.540 124.391  1.00 35.03 362 A 1 
ATOM 2717 O O   . HIS A 0 362 . -83.201  -42.717 122.290  1.00 35.03 362 A 1 
ATOM 2718 C CG  . HIS A 0 362 . -87.122  -42.053 124.817  1.00 35.03 362 A 1 
ATOM 2719 C CD2 . HIS A 0 362 . -88.325  -42.468 124.311  1.00 35.03 362 A 1 
ATOM 2720 N ND1 . HIS A 0 362 . -87.393  -41.067 125.742  1.00 35.03 362 A 1 
ATOM 2721 C CE1 . HIS A 0 362 . -88.724  -40.889 125.782  1.00 35.03 362 A 1 
ATOM 2722 N NE2 . HIS A 0 362 . -89.332  -41.709 124.914  1.00 35.03 362 A 1 
ATOM 2723 N N   . ALA A 0 363 . -82.645  -41.440 123.993  1.00 38.60 363 A 1 
ATOM 2724 C CA  . ALA A 0 363 . -82.648  -40.272 124.907  1.00 38.60 363 A 1 
ATOM 2725 C C   . ALA A 0 363 . -81.235  -39.934 125.483  1.00 38.60 363 A 1 
ATOM 2726 C CB  . ALA A 0 363 . -83.571  -40.534 126.114  1.00 38.60 363 A 1 
ATOM 2727 O O   . ALA A 0 363 . -80.360  -40.788 125.511  1.00 38.60 363 A 1 
ATOM 2728 N N   . ASN A 0 364 . -81.131  -38.743 126.109  1.00 42.07 364 A 1 
ATOM 2729 C CA  . ASN A 0 364 . -80.189  -38.297 127.170  1.00 42.07 364 A 1 
ATOM 2730 C C   . ASN A 0 364 . -78.728  -37.875 126.851  1.00 42.07 364 A 1 
ATOM 2731 C CB  . ASN A 0 364 . -80.210  -39.274 128.369  1.00 42.07 364 A 1 
ATOM 2732 O O   . ASN A 0 364 . -77.934  -38.682 126.400  1.00 42.07 364 A 1 
ATOM 2733 C CG  . ASN A 0 364 . -81.349  -39.042 129.339  1.00 42.07 364 A 1 
ATOM 2734 N ND2 . ASN A 0 364 . -82.033  -40.082 129.749  1.00 42.07 364 A 1 
ATOM 2735 O OD1 . ASN A 0 364 . -81.611  -37.932 129.779  1.00 42.07 364 A 1 
ATOM 2736 N N   . LYS A 0 365 . -78.407  -36.635 127.299  1.00 37.16 365 A 1 
ATOM 2737 C CA  . LYS A 0 365 . -77.231  -36.142 128.087  1.00 37.16 365 A 1 
ATOM 2738 C C   . LYS A 0 365 . -75.810  -36.566 127.651  1.00 37.16 365 A 1 
ATOM 2739 C CB  . LYS A 0 365 . -77.435  -36.545 129.564  1.00 37.16 365 A 1 
ATOM 2740 O O   . LYS A 0 365 . -75.551  -37.741 127.474  1.00 37.16 365 A 1 
ATOM 2741 C CG  . LYS A 0 365 . -78.729  -36.007 130.205  1.00 37.16 365 A 1 
ATOM 2742 C CD  . LYS A 0 365 . -78.986  -36.668 131.567  1.00 37.16 365 A 1 
ATOM 2743 C CE  . LYS A 0 365 . -80.318  -36.180 132.151  1.00 37.16 365 A 1 
ATOM 2744 N NZ  . LYS A 0 365 . -80.635  -36.860 133.431  1.00 37.16 365 A 1 
ATOM 2745 N N   . GLY A 0 366 . -74.783  -35.709 127.618  1.00 35.43 366 A 1 
ATOM 2746 C CA  . GLY A 0 366 . -74.533  -34.312 128.054  1.00 35.43 366 A 1 
ATOM 2747 C C   . GLY A 0 366 . -72.991  -34.137 128.167  1.00 35.43 366 A 1 
ATOM 2748 O O   . GLY A 0 366 . -72.290  -35.127 128.005  1.00 35.43 366 A 1 
ATOM 2749 N N   . ALA A 0 367 . -72.338  -33.004 128.450  1.00 33.47 367 A 1 
ATOM 2750 C CA  . ALA A 0 367 . -72.693  -31.595 128.657  1.00 33.47 367 A 1 
ATOM 2751 C C   . ALA A 0 367 . -71.372  -30.748 128.638  1.00 33.47 367 A 1 
ATOM 2752 C CB  . ALA A 0 367 . -73.387  -31.485 130.029  1.00 33.47 367 A 1 
ATOM 2753 O O   . ALA A 0 367 . -70.298  -31.293 128.402  1.00 33.47 367 A 1 
ATOM 2754 N N   . SER A 0 368 . -71.438  -29.457 129.008  1.00 32.27 368 A 1 
ATOM 2755 C CA  . SER A 0 368 . -70.375  -28.683 129.715  1.00 32.27 368 A 1 
ATOM 2756 C C   . SER A 0 368 . -69.016  -28.288 129.060  1.00 32.27 368 A 1 
ATOM 2757 C CB  . SER A 0 368 . -70.125  -29.273 131.117  1.00 32.27 368 A 1 
ATOM 2758 O O   . SER A 0 368 . -68.057  -29.041 129.105  1.00 32.27 368 A 1 
ATOM 2759 O OG  . SER A 0 368 . -70.039  -30.680 131.157  1.00 32.27 368 A 1 
ATOM 2760 N N   . TYR A 0 369 . -68.942  -27.008 128.639  1.00 30.02 369 A 1 
ATOM 2761 C CA  . TYR A 0 369 . -67.971  -25.922 128.982  1.00 30.02 369 A 1 
ATOM 2762 C C   . TYR A 0 369 . -66.415  -26.050 128.914  1.00 30.02 369 A 1 
ATOM 2763 C CB  . TYR A 0 369 . -68.415  -25.251 130.305  1.00 30.02 369 A 1 
ATOM 2764 O O   . TYR A 0 369 . -65.822  -27.095 129.126  1.00 30.02 369 A 1 
ATOM 2765 C CG  . TYR A 0 369 . -68.527  -26.130 131.547  1.00 30.02 369 A 1 
ATOM 2766 C CD1 . TYR A 0 369 . -69.738  -26.164 132.270  1.00 30.02 369 A 1 
ATOM 2767 C CD2 . TYR A 0 369 . -67.429  -26.891 132.005  1.00 30.02 369 A 1 
ATOM 2768 C CE1 . TYR A 0 369 . -69.864  -26.985 133.409  1.00 30.02 369 A 1 
ATOM 2769 C CE2 . TYR A 0 369 . -67.554  -27.719 133.137  1.00 30.02 369 A 1 
ATOM 2770 O OH  . TYR A 0 369 . -68.934  -28.625 134.885  1.00 30.02 369 A 1 
ATOM 2771 C CZ  . TYR A 0 369 . -68.779  -27.781 133.833  1.00 30.02 369 A 1 
ATOM 2772 N N   . GLY A 0 370 . -65.755  -24.881 128.738  1.00 36.40 370 A 1 
ATOM 2773 C CA  . GLY A 0 370 . -64.289  -24.647 128.801  1.00 36.40 370 A 1 
ATOM 2774 C C   . GLY A 0 370 . -63.609  -24.734 127.424  1.00 36.40 370 A 1 
ATOM 2775 O O   . GLY A 0 370 . -63.487  -25.820 126.884  1.00 36.40 370 A 1 
ATOM 2776 N N   . LYS A 0 371 . -63.237  -23.669 126.693  1.00 31.95 371 A 1 
ATOM 2777 C CA  . LYS A 0 371 . -62.645  -22.336 126.976  1.00 31.95 371 A 1 
ATOM 2778 C C   . LYS A 0 371 . -61.146  -22.370 127.350  1.00 31.95 371 A 1 
ATOM 2779 C CB  . LYS A 0 371 . -63.490  -21.422 127.900  1.00 31.95 371 A 1 
ATOM 2780 O O   . LYS A 0 371 . -60.753  -23.080 128.259  1.00 31.95 371 A 1 
ATOM 2781 C CG  . LYS A 0 371 . -63.338  -19.933 127.507  1.00 31.95 371 A 1 
ATOM 2782 C CD  . LYS A 0 371 . -63.930  -18.934 128.517  1.00 31.95 371 A 1 
ATOM 2783 C CE  . LYS A 0 371 . -63.870  -17.511 127.930  1.00 31.95 371 A 1 
ATOM 2784 N NZ  . LYS A 0 371 . -64.309  -16.471 128.898  1.00 31.95 371 A 1 
ATOM 2785 N N   . VAL A 0 372 . -60.390  -21.478 126.688  1.00 30.46 372 A 1 
ATOM 2786 C CA  . VAL A 0 372 . -59.004  -20.989 126.917  1.00 30.46 372 A 1 
ATOM 2787 C C   . VAL A 0 372 . -57.774  -21.910 126.691  1.00 30.46 372 A 1 
ATOM 2788 C CB  . VAL A 0 372 . -58.840  -20.100 128.188  1.00 30.46 372 A 1 
ATOM 2789 O O   . VAL A 0 372 . -57.256  -22.507 127.621  1.00 30.46 372 A 1 
ATOM 2790 C CG1 . VAL A 0 372 . -59.172  -18.637 127.855  1.00 30.46 372 A 1 
ATOM 2791 C CG2 . VAL A 0 372 . -59.648  -20.481 129.433  1.00 30.46 372 A 1 
ATOM 2792 N N   . ASN A 0 373 . -57.151  -21.704 125.513  1.00 33.22 373 A 1 
ATOM 2793 C CA  . ASN A 0 373 . -55.826  -21.052 125.339  1.00 33.22 373 A 1 
ATOM 2794 C C   . ASN A 0 373 . -54.562  -21.905 125.018  1.00 33.22 373 A 1 
ATOM 2795 C CB  . ASN A 0 373 . -55.566  -20.058 126.500  1.00 33.22 373 A 1 
ATOM 2796 O O   . ASN A 0 373 . -54.174  -22.771 125.789  1.00 33.22 373 A 1 
ATOM 2797 C CG  . ASN A 0 373 . -54.754  -18.836 126.142  1.00 33.22 373 A 1 
ATOM 2798 N ND2 . ASN A 0 373 . -54.274  -18.110 127.124  1.00 33.22 373 A 1 
ATOM 2799 O OD1 . ASN A 0 373 . -54.633  -18.452 124.996  1.00 33.22 373 A 1 
ATOM 2800 N N   . ARG A 0 374 . -53.844  -21.446 123.973  1.00 32.15 374 A 1 
ATOM 2801 C CA  . ARG A 0 374 . -52.404  -21.606 123.634  1.00 32.15 374 A 1 
ATOM 2802 C C   . ARG A 0 374 . -51.805  -22.936 123.103  1.00 32.15 374 A 1 
ATOM 2803 C CB  . ARG A 0 374 . -51.527  -20.992 124.743  1.00 32.15 374 A 1 
ATOM 2804 O O   . ARG A 0 374 . -51.499  -23.852 123.852  1.00 32.15 374 A 1 
ATOM 2805 C CG  . ARG A 0 374 . -51.348  -19.478 124.533  1.00 32.15 374 A 1 
ATOM 2806 C CD  . ARG A 0 374 . -50.358  -18.858 125.515  1.00 32.15 374 A 1 
ATOM 2807 N NE  . ARG A 0 374 . -50.866  -18.928 126.899  1.00 32.15 374 A 1 
ATOM 2808 N NH1 . ARG A 0 374 . -50.216  -16.842 127.599  1.00 32.15 374 A 1 
ATOM 2809 N NH2 . ARG A 0 374 . -51.226  -18.228 129.029  1.00 32.15 374 A 1 
ATOM 2810 C CZ  . ARG A 0 374 . -50.769  -18.000 127.830  1.00 32.15 374 A 1 
ATOM 2811 N N   . ASP A 0 375 . -51.414  -22.829 121.824  1.00 30.20 375 A 1 
ATOM 2812 C CA  . ASP A 0 375 . -50.081  -23.120 121.246  1.00 30.20 375 A 1 
ATOM 2813 C C   . ASP A 0 375 . -49.703  -24.517 120.673  1.00 30.20 375 A 1 
ATOM 2814 C CB  . ASP A 0 375 . -48.947  -22.520 122.111  1.00 30.20 375 A 1 
ATOM 2815 O O   . ASP A 0 375 . -50.147  -25.567 121.112  1.00 30.20 375 A 1 
ATOM 2816 C CG  . ASP A 0 375 . -49.073  -21.031 122.429  1.00 30.20 375 A 1 
ATOM 2817 O OD1 . ASP A 0 375 . -49.750  -20.326 121.648  1.00 30.20 375 A 1 
ATOM 2818 O OD2 . ASP A 0 375 . -48.490  -20.597 123.449  1.00 30.20 375 A 1 
ATOM 2819 N N   . TRP A 0 376 . -48.771  -24.452 119.700  1.00 29.00 376 A 1 
ATOM 2820 C CA  . TRP A 0 376 . -47.906  -25.498 119.098  1.00 29.00 376 A 1 
ATOM 2821 C C   . TRP A 0 376 . -48.420  -26.458 117.989  1.00 29.00 376 A 1 
ATOM 2822 C CB  . TRP A 0 376 . -46.998  -26.167 120.146  1.00 29.00 376 A 1 
ATOM 2823 O O   . TRP A 0 376 . -48.589  -27.648 118.202  1.00 29.00 376 A 1 
ATOM 2824 C CG  . TRP A 0 376 . -46.073  -25.196 120.823  1.00 29.00 376 A 1 
ATOM 2825 C CD1 . TRP A 0 376 . -46.370  -24.515 121.947  1.00 29.00 376 A 1 
ATOM 2826 C CD2 . TRP A 0 376 . -44.728  -24.758 120.449  1.00 29.00 376 A 1 
ATOM 2827 C CE2 . TRP A 0 376 . -44.355  -23.672 121.299  1.00 29.00 376 A 1 
ATOM 2828 C CE3 . TRP A 0 376 . -43.763  -25.194 119.515  1.00 29.00 376 A 1 
ATOM 2829 N NE1 . TRP A 0 376 . -45.399  -23.565 122.191  1.00 29.00 376 A 1 
ATOM 2830 C CH2 . TRP A 0 376 . -42.193  -23.458 120.234  1.00 29.00 376 A 1 
ATOM 2831 C CZ2 . TRP A 0 376 . -43.133  -22.996 121.169  1.00 29.00 376 A 1 
ATOM 2832 C CZ3 . TRP A 0 376 . -42.497  -24.576 119.436  1.00 29.00 376 A 1 
ATOM 2833 N N   . ARG A 0 377 . -48.396  -25.923 116.750  1.00 32.63 377 A 1 
ATOM 2834 C CA  . ARG A 0 377 . -47.797  -26.476 115.495  1.00 32.63 377 A 1 
ATOM 2835 C C   . ARG A 0 377 . -48.264  -27.826 114.891  1.00 32.63 377 A 1 
ATOM 2836 C CB  . ARG A 0 377 . -46.259  -26.540 115.627  1.00 32.63 377 A 1 
ATOM 2837 O O   . ARG A 0 377 . -48.191  -28.873 115.515  1.00 32.63 377 A 1 
ATOM 2838 C CG  . ARG A 0 377 . -45.571  -25.196 115.901  1.00 32.63 377 A 1 
ATOM 2839 C CD  . ARG A 0 377 . -44.047  -25.367 115.904  1.00 32.63 377 A 1 
ATOM 2840 N NE  . ARG A 0 377 . -43.377  -24.144 116.387  1.00 32.63 377 A 1 
ATOM 2841 N NH1 . ARG A 0 377 . -41.235  -24.655 115.728  1.00 32.63 377 A 1 
ATOM 2842 N NH2 . ARG A 0 377 . -41.633  -22.751 116.820  1.00 32.63 377 A 1 
ATOM 2843 C CZ  . ARG A 0 377 . -42.091  -23.856 116.303  1.00 32.63 377 A 1 
ATOM 2844 N N   . GLY A 0 378 . -48.466  -27.797 113.564  1.00 29.40 378 A 1 
ATOM 2845 C CA  . GLY A 0 378 . -48.575  -28.960 112.662  1.00 29.40 378 A 1 
ATOM 2846 C C   . GLY A 0 378 . -49.956  -29.062 111.993  1.00 29.40 378 A 1 
ATOM 2847 O O   . GLY A 0 378 . -50.957  -28.862 112.665  1.00 29.40 378 A 1 
ATOM 2848 N N   . ALA A 0 379 . -50.098  -29.336 110.692  1.00 31.62 379 A 1 
ATOM 2849 C CA  . ALA A 0 379 . -49.115  -29.421 109.602  1.00 31.62 379 A 1 
ATOM 2850 C C   . ALA A 0 379 . -49.776  -29.000 108.265  1.00 31.62 379 A 1 
ATOM 2851 C CB  . ALA A 0 379 . -48.568  -30.854 109.529  1.00 31.62 379 A 1 
ATOM 2852 O O   . ALA A 0 379 . -50.996  -28.870 108.196  1.00 31.62 379 A 1 
ATOM 2853 N N   . SER A 0 380 . -48.984  -28.771 107.213  1.00 36.69 380 A 1 
ATOM 2854 C CA  . SER A 0 380 . -49.451  -28.258 105.913  1.00 36.69 380 A 1 
ATOM 2855 C C   . SER A 0 380 . -49.019  -29.148 104.746  1.00 36.69 380 A 1 
ATOM 2856 C CB  . SER A 0 380 . -48.875  -26.851 105.691  1.00 36.69 380 A 1 
ATOM 2857 O O   . SER A 0 380 . -47.815  -29.342 104.584  1.00 36.69 380 A 1 
ATOM 2858 O OG  . SER A 0 380 . -47.460  -26.865 105.797  1.00 36.69 380 A 1 
ATOM 2859 N N   . ASN A 0 381 . -49.963  -29.602 103.910  1.00 34.96 381 A 1 
ATOM 2860 C CA  . ASN A 0 381 . -49.718  -29.933 102.498  1.00 34.96 381 A 1 
ATOM 2861 C C   . ASN A 0 381 . -51.019  -30.132 101.686  1.00 34.96 381 A 1 
ATOM 2862 C CB  . ASN A 0 381 . -48.776  -31.159 102.376  1.00 34.96 381 A 1 
ATOM 2863 O O   . ASN A 0 381 . -52.107  -30.130 102.257  1.00 34.96 381 A 1 
ATOM 2864 C CG  . ASN A 0 381 . -47.465  -30.828 101.674  1.00 34.96 381 A 1 
ATOM 2865 N ND2 . ASN A 0 381 . -46.622  -31.809 101.473  1.00 34.96 381 A 1 
ATOM 2866 O OD1 . ASN A 0 381 . -47.171  -29.705 101.289  1.00 34.96 381 A 1 
ATOM 2867 N N   . ASP A 0 382 . -50.850  -30.296 100.368  1.00 39.91 382 A 1 
ATOM 2868 C CA  . ASP A 0 382 . -51.804  -30.806 99.362   1.00 39.91 382 A 1 
ATOM 2869 C C   . ASP A 0 382 . -53.036  -29.910 99.059   1.00 39.91 382 A 1 
ATOM 2870 C CB  . ASP A 0 382 . -52.088  -32.295 99.634   1.00 39.91 382 A 1 
ATOM 2871 O O   . ASP A 0 382 . -54.112  -30.062 99.627   1.00 39.91 382 A 1 
ATOM 2872 C CG  . ASP A 0 382 . -50.788  -33.113 99.768   1.00 39.91 382 A 1 
ATOM 2873 O OD1 . ASP A 0 382 . -49.752  -32.682 99.201   1.00 39.91 382 A 1 
ATOM 2874 O OD2 . ASP A 0 382 . -50.811  -34.136 100.485  1.00 39.91 382 A 1 
ATOM 2875 N N   . THR A 0 383 . -52.919  -28.830 98.267   1.00 40.98 383 A 1 
ATOM 2876 C CA  . THR A 0 383 . -52.700  -28.766 96.790   1.00 40.98 383 A 1 
ATOM 2877 C C   . THR A 0 383 . -53.974  -29.140 96.001   1.00 40.98 383 A 1 
ATOM 2878 C CB  . THR A 0 383 . -51.451  -29.517 96.287   1.00 40.98 383 A 1 
ATOM 2879 O O   . THR A 0 383 . -54.213  -30.298 95.696   1.00 40.98 383 A 1 
ATOM 2880 C CG2 . THR A 0 383 . -51.122  -29.244 94.820   1.00 40.98 383 A 1 
ATOM 2881 O OG1 . THR A 0 383 . -50.326  -29.066 97.006   1.00 40.98 383 A 1 
ATOM 2882 N N   . GLN A 0 384 . -54.933  -28.220 95.817   1.00 36.10 384 A 1 
ATOM 2883 C CA  . GLN A 0 384 . -54.978  -27.146 94.795   1.00 36.10 384 A 1 
ATOM 2884 C C   . GLN A 0 384 . -55.489  -27.604 93.411   1.00 36.10 384 A 1 
ATOM 2885 C CB  . GLN A 0 384 . -53.674  -26.321 94.719   1.00 36.10 384 A 1 
ATOM 2886 O O   . GLN A 0 384 . -54.714  -28.019 92.560   1.00 36.10 384 A 1 
ATOM 2887 C CG  . GLN A 0 384 . -53.700  -25.187 93.671   1.00 36.10 384 A 1 
ATOM 2888 C CD  . GLN A 0 384 . -52.565  -24.177 93.843   1.00 36.10 384 A 1 
ATOM 2889 N NE2 . GLN A 0 384 . -52.160  -23.483 92.806   1.00 36.10 384 A 1 
ATOM 2890 O OE1 . GLN A 0 384 . -52.090  -23.924 94.942   1.00 36.10 384 A 1 
ATOM 2891 N N   . ALA A 0 385 . -56.792  -27.411 93.167   1.00 39.32 385 A 1 
ATOM 2892 C CA  . ALA A 0 385 . -57.413  -27.457 91.840   1.00 39.32 385 A 1 
ATOM 2893 C C   . ALA A 0 385 . -58.627  -26.505 91.792   1.00 39.32 385 A 1 
ATOM 2894 C CB  . ALA A 0 385 . -57.820  -28.905 91.528   1.00 39.32 385 A 1 
ATOM 2895 O O   . ALA A 0 385 . -59.652  -26.775 92.417   1.00 39.32 385 A 1 
ATOM 2896 N N   . ALA A 0 386 . -58.512  -25.385 91.073   1.00 40.77 386 A 1 
ATOM 2897 C CA  . ALA A 0 386 . -59.639  -24.497 90.781   1.00 40.77 386 A 1 
ATOM 2898 C C   . ALA A 0 386 . -60.278  -24.916 89.448   1.00 40.77 386 A 1 
ATOM 2899 C CB  . ALA A 0 386 . -59.156  -23.041 90.770   1.00 40.77 386 A 1 
ATOM 2900 O O   . ALA A 0 386 . -59.563  -25.211 88.496   1.00 40.77 386 A 1 
ATOM 2901 N N   . ARG A 0 387 . -61.613  -24.960 89.380   1.00 42.09 387 A 1 
ATOM 2902 C CA  . ARG A 0 387 . -62.365  -25.333 88.170   1.00 42.09 387 A 1 
ATOM 2903 C C   . ARG A 0 387 . -63.130  -24.130 87.620   1.00 42.09 387 A 1 
ATOM 2904 C CB  . ARG A 0 387 . -63.290  -26.534 88.447   1.00 42.09 387 A 1 
ATOM 2905 O O   . ARG A 0 387 . -64.331  -24.017 87.840   1.00 42.09 387 A 1 
ATOM 2906 C CG  . ARG A 0 387 . -62.534  -27.865 88.553   1.00 42.09 387 A 1 
ATOM 2907 C CD  . ARG A 0 387 . -63.538  -29.002 88.787   1.00 42.09 387 A 1 
ATOM 2908 N NE  . ARG A 0 387 . -62.901  -30.328 88.673   1.00 42.09 387 A 1 
ATOM 2909 N NH1 . ARG A 0 387 . -64.646  -31.576 89.493   1.00 42.09 387 A 1 
ATOM 2910 N NH2 . ARG A 0 387 . -62.807  -32.602 88.753   1.00 42.09 387 A 1 
ATOM 2911 C CZ  . ARG A 0 387 . -63.451  -31.491 88.975   1.00 42.09 387 A 1 
ATOM 2912 N N   . GLY A 0 388 . -62.415  -23.248 86.927   1.00 41.43 388 A 1 
ATOM 2913 C CA  . GLY A 0 388 . -63.013  -22.412 85.886   1.00 41.43 388 A 1 
ATOM 2914 C C   . GLY A 0 388 . -62.989  -23.196 84.575   1.00 41.43 388 A 1 
ATOM 2915 O O   . GLY A 0 388 . -61.986  -23.845 84.287   1.00 41.43 388 A 1 
ATOM 2916 N N   . ALA A 0 389 . -64.092  -23.191 83.832   1.00 33.54 389 A 1 
ATOM 2917 C CA  . ALA A 0 389 . -64.135  -23.699 82.467   1.00 33.54 389 A 1 
ATOM 2918 C C   . ALA A 0 389 . -64.183  -22.478 81.546   1.00 33.54 389 A 1 
ATOM 2919 C CB  . ALA A 0 389 . -65.337  -24.639 82.307   1.00 33.54 389 A 1 
ATOM 2920 O O   . ALA A 0 389 . -65.186  -21.768 81.546   1.00 33.54 389 A 1 
ATOM 2921 N N   . TYR A 0 390 . -63.076  -22.230 80.851   1.00 38.93 390 A 1 
ATOM 2922 C CA  . TYR A 0 390 . -62.888  -21.125 79.918   1.00 38.93 390 A 1 
ATOM 2923 C C   . TYR A 0 390 . -62.227  -21.688 78.657   1.00 38.93 390 A 1 
ATOM 2924 C CB  . TYR A 0 390 . -62.005  -20.034 80.550   1.00 38.93 390 A 1 
ATOM 2925 O O   . TYR A 0 390 . -61.220  -22.393 78.756   1.00 38.93 390 A 1 
ATOM 2926 C CG  . TYR A 0 390 . -62.486  -19.461 81.875   1.00 38.93 390 A 1 
ATOM 2927 C CD1 . TYR A 0 390 . -63.643  -18.659 81.912   1.00 38.93 390 A 1 
ATOM 2928 C CD2 . TYR A 0 390 . -61.741  -19.671 83.054   1.00 38.93 390 A 1 
ATOM 2929 C CE1 . TYR A 0 390 . -64.056  -18.064 83.120   1.00 38.93 390 A 1 
ATOM 2930 C CE2 . TYR A 0 390 . -62.136  -19.059 84.260   1.00 38.93 390 A 1 
ATOM 2931 O OH  . TYR A 0 390 . -63.662  -17.640 85.450   1.00 38.93 390 A 1 
ATOM 2932 C CZ  . TYR A 0 390 . -63.294  -18.250 84.291   1.00 38.93 390 A 1 
ATOM 2933 N N   . ASP A 0 391 . -62.822  -21.416 77.505   1.00 36.13 391 A 1 
ATOM 2934 C CA  . ASP A 0 391 . -62.409  -21.816 76.163   1.00 36.13 391 A 1 
ATOM 2935 C C   . ASP A 0 391 . -61.725  -20.635 75.447   1.00 36.13 391 A 1 
ATOM 2936 C CB  . ASP A 0 391 . -63.590  -22.475 75.402   1.00 36.13 391 A 1 
ATOM 2937 O O   . ASP A 0 391 . -62.309  -19.937 74.621   1.00 36.13 391 A 1 
ATOM 2938 C CG  . ASP A 0 391 . -65.017  -21.896 75.569   1.00 36.13 391 A 1 
ATOM 2939 O OD1 . ASP A 0 391 . -65.268  -21.064 76.476   1.00 36.13 391 A 1 
ATOM 2940 O OD2 . ASP A 0 391 . -65.919  -22.413 74.869   1.00 36.13 391 A 1 
ATOM 2941 N N   . ASN A 0 392 . -60.461  -20.394 75.820   1.00 41.52 392 A 1 
ATOM 2942 C CA  . ASN A 0 392 . -59.639  -19.272 75.351   1.00 41.52 392 A 1 
ATOM 2943 C C   . ASN A 0 392 . -58.662  -19.711 74.237   1.00 41.52 392 A 1 
ATOM 2944 C CB  . ASN A 0 392 . -58.874  -18.647 76.540   1.00 41.52 392 A 1 
ATOM 2945 O O   . ASN A 0 392 . -57.466  -19.875 74.491   1.00 41.52 392 A 1 
ATOM 2946 C CG  . ASN A 0 392 . -59.703  -17.934 77.595   1.00 41.52 392 A 1 
ATOM 2947 N ND2 . ASN A 0 392 . -59.050  -17.205 78.471   1.00 41.52 392 A 1 
ATOM 2948 O OD1 . ASN A 0 392 . -60.915  -18.017 77.684   1.00 41.52 392 A 1 
ATOM 2949 N N   . ASP A 0 393 . -59.145  -19.890 73.005   1.00 44.61 393 A 1 
ATOM 2950 C CA  . ASP A 0 393 . -58.302  -20.307 71.871   1.00 44.61 393 A 1 
ATOM 2951 C C   . ASP A 0 393 . -57.621  -19.123 71.161   1.00 44.61 393 A 1 
ATOM 2952 C CB  . ASP A 0 393 . -59.074  -21.235 70.924   1.00 44.61 393 A 1 
ATOM 2953 O O   . ASP A 0 393 . -58.056  -18.614 70.126   1.00 44.61 393 A 1 
ATOM 2954 C CG  . ASP A 0 393 . -59.277  -22.627 71.537   1.00 44.61 393 A 1 
ATOM 2955 O OD1 . ASP A 0 393 . -58.311  -23.151 72.143   1.00 44.61 393 A 1 
ATOM 2956 O OD2 . ASP A 0 393 . -60.392  -23.167 71.386   1.00 44.61 393 A 1 
ATOM 2957 N N   . GLU A 0 394 . -56.501  -18.687 71.734   1.00 44.60 394 A 1 
ATOM 2958 C CA  . GLU A 0 394 . -55.668  -17.606 71.211   1.00 44.60 394 A 1 
ATOM 2959 C C   . GLU A 0 394 . -54.591  -18.120 70.233   1.00 44.60 394 A 1 
ATOM 2960 C CB  . GLU A 0 394 . -55.045  -16.867 72.401   1.00 44.60 394 A 1 
ATOM 2961 O O   . GLU A 0 394 . -53.695  -18.882 70.606   1.00 44.60 394 A 1 
ATOM 2962 C CG  . GLU A 0 394 . -54.243  -15.645 71.949   1.00 44.60 394 A 1 
ATOM 2963 C CD  . GLU A 0 394 . -53.556  -14.973 73.135   1.00 44.60 394 A 1 
ATOM 2964 O OE1 . GLU A 0 394 . -53.727  -13.744 73.282   1.00 44.60 394 A 1 
ATOM 2965 O OE2 . GLU A 0 394 . -52.741  -15.648 73.804   1.00 44.60 394 A 1 
ATOM 2966 N N   . TRP A 0 395 . -54.601  -17.645 68.979   1.00 54.58 395 A 1 
ATOM 2967 C CA  . TRP A 0 395 . -53.494  -17.885 68.047   1.00 54.58 395 A 1 
ATOM 2968 C C   . TRP A 0 395 . -53.026  -16.636 67.298   1.00 54.58 395 A 1 
ATOM 2969 C CB  . TRP A 0 395 . -53.784  -19.063 67.100   1.00 54.58 395 A 1 
ATOM 2970 O O   . TRP A 0 395 . -53.739  -16.038 66.501   1.00 54.58 395 A 1 
ATOM 2971 C CG  . TRP A 0 395 . -54.986  -18.998 66.198   1.00 54.58 395 A 1 
ATOM 2972 C CD1 . TRP A 0 395 . -56.189  -19.546 66.486   1.00 54.58 395 A 1 
ATOM 2973 C CD2 . TRP A 0 395 . -55.140  -18.399 64.869   1.00 54.58 395 A 1 
ATOM 2974 C CE2 . TRP A 0 395 . -56.455  -18.687 64.390   1.00 54.58 395 A 1 
ATOM 2975 C CE3 . TRP A 0 395 . -54.316  -17.631 64.014   1.00 54.58 395 A 1 
ATOM 2976 N NE1 . TRP A 0 395 . -57.052  -19.373 65.422   1.00 54.58 395 A 1 
ATOM 2977 C CH2 . TRP A 0 395 . -56.062  -17.500 62.313   1.00 54.58 395 A 1 
ATOM 2978 C CZ2 . TRP A 0 395 . -56.903  -18.281 63.123   1.00 54.58 395 A 1 
ATOM 2979 C CZ3 . TRP A 0 395 . -54.774  -17.167 62.765   1.00 54.58 395 A 1 
ATOM 2980 N N   . ALA A 0 396 . -51.738  -16.325 67.448   1.00 49.14 396 A 1 
ATOM 2981 C CA  . ALA A 0 396 . -50.999  -15.509 66.489   1.00 49.14 396 A 1 
ATOM 2982 C C   . ALA A 0 396 . -50.212  -16.401 65.527   1.00 49.14 396 A 1 
ATOM 2983 C CB  . ALA A 0 396 . -50.107  -14.519 67.230   1.00 49.14 396 A 1 
ATOM 2984 O O   . ALA A 0 396 . -49.256  -17.069 65.944   1.00 49.14 396 A 1 
ATOM 2985 N N   . LYS A 0 397 . -50.605  -16.360 64.248   1.00 53.62 397 A 1 
ATOM 2986 C CA  . LYS A 0 397 . -49.861  -16.903 63.102   1.00 53.62 397 A 1 
ATOM 2987 C C   . LYS A 0 397 . -49.132  -15.748 62.413   1.00 53.62 397 A 1 
ATOM 2988 C CB  . LYS A 0 397 . -50.810  -17.635 62.128   1.00 53.62 397 A 1 
ATOM 2989 O O   . LYS A 0 397 . -49.729  -14.705 62.164   1.00 53.62 397 A 1 
ATOM 2990 C CG  . LYS A 0 397 . -51.366  -18.949 62.715   1.00 53.62 397 A 1 
ATOM 2991 C CD  . LYS A 0 397 . -52.507  -19.552 61.869   1.00 53.62 397 A 1 
ATOM 2992 C CE  . LYS A 0 397 . -53.348  -20.526 62.719   1.00 53.62 397 A 1 
ATOM 2993 N NZ  . LYS A 0 397 . -54.775  -20.567 62.305   1.00 53.62 397 A 1 
ATOM 2994 N N   . GLN A 0 398 . -47.850  -15.938 62.124   1.00 59.65 398 A 1 
ATOM 2995 C CA  . GLN A 0 398 . -47.040  -14.991 61.356   1.00 59.65 398 A 1 
ATOM 2996 C C   . GLN A 0 398 . -47.153  -15.326 59.865   1.00 59.65 398 A 1 
ATOM 2997 C CB  . GLN A 0 398 . -45.580  -15.047 61.844   1.00 59.65 398 A 1 
ATOM 2998 O O   . GLN A 0 398 . -47.151  -16.504 59.494   1.00 59.65 398 A 1 
ATOM 2999 C CG  . GLN A 0 398 . -45.423  -14.490 63.271   1.00 59.65 398 A 1 
ATOM 3000 C CD  . GLN A 0 398 . -44.116  -14.921 63.929   1.00 59.65 398 A 1 
ATOM 3001 N NE2 . GLN A 0 398 . -43.253  -14.004 64.309   1.00 59.65 398 A 1 
ATOM 3002 O OE1 . GLN A 0 398 . -43.877  -16.093 64.169   1.00 59.65 398 A 1 
ATOM 3003 N N   . ALA A 0 399 . -47.231  -14.299 59.023   1.00 58.63 399 A 1 
ATOM 3004 C CA  . ALA A 0 399 . -47.042  -14.417 57.584   1.00 58.63 399 A 1 
ATOM 3005 C C   . ALA A 0 399 . -45.758  -13.676 57.194   1.00 58.63 399 A 1 
ATOM 3006 C CB  . ALA A 0 399 . -48.287  -13.893 56.864   1.00 58.63 399 A 1 
ATOM 3007 O O   . ALA A 0 399 . -45.454  -12.625 57.756   1.00 58.63 399 A 1 
ATOM 3008 N N   . TYR A 0 400 . -45.007  -14.239 56.254   1.00 63.08 400 A 1 
ATOM 3009 C CA  . TYR A 0 400 . -43.770  -13.661 55.737   1.00 63.08 400 A 1 
ATOM 3010 C C   . TYR A 0 400 . -43.888  -13.548 54.219   1.00 63.08 400 A 1 
ATOM 3011 C CB  . TYR A 0 400 . -42.568  -14.524 56.155   1.00 63.08 400 A 1 
ATOM 3012 O O   . TYR A 0 400 . -44.268  -14.527 53.570   1.00 63.08 400 A 1 
ATOM 3013 C CG  . TYR A 0 400 . -42.255  -14.489 57.642   1.00 63.08 400 A 1 
ATOM 3014 C CD1 . TYR A 0 400 . -41.491  -13.425 58.158   1.00 63.08 400 A 1 
ATOM 3015 C CD2 . TYR A 0 400 . -42.713  -15.506 58.506   1.00 63.08 400 A 1 
ATOM 3016 C CE1 . TYR A 0 400 . -41.172  -13.377 59.528   1.00 63.08 400 A 1 
ATOM 3017 C CE2 . TYR A 0 400 . -42.402  -15.461 59.880   1.00 63.08 400 A 1 
ATOM 3018 O OH  . TYR A 0 400 . -41.314  -14.352 61.712   1.00 63.08 400 A 1 
ATOM 3019 C CZ  . TYR A 0 400 . -41.627  -14.397 60.391   1.00 63.08 400 A 1 
ATOM 3020 N N   . GLY A 0 401 . -43.594  -12.363 53.693   1.00 66.56 401 A 1 
ATOM 3021 C CA  . GLY A 0 401 . -43.339  -12.116 52.279   1.00 66.56 401 A 1 
ATOM 3022 C C   . GLY A 0 401 . -41.847  -11.904 52.023   1.00 66.56 401 A 1 
ATOM 3023 O O   . GLY A 0 401 . -41.072  -11.659 52.955   1.00 66.56 401 A 1 
ATOM 3024 N N   . SER A 0 402 . -41.456  -12.042 50.764   1.00 74.22 402 A 1 
ATOM 3025 C CA  . SER A 0 402 . -40.140  -11.670 50.262   1.00 74.22 402 A 1 
ATOM 3026 C C   . SER A 0 402 . -40.242  -11.320 48.784   1.00 74.22 402 A 1 
ATOM 3027 C CB  . SER A 0 402 . -39.117  -12.786 50.466   1.00 74.22 402 A 1 
ATOM 3028 O O   . SER A 0 402 . -40.446  -12.197 47.936   1.00 74.22 402 A 1 
ATOM 3029 O OG  . SER A 0 402 . -39.526  -13.960 49.784   1.00 74.22 402 A 1 
ATOM 3030 N N   . ASP A 0 403 . -40.081  -10.039 48.544   1.00 75.81 403 A 1 
ATOM 3031 C CA  . ASP A 0 403 . -39.924  -9.344  47.284   1.00 75.81 403 A 1 
ATOM 3032 C C   . ASP A 0 403 . -38.484  -9.627  46.791   1.00 75.81 403 A 1 
ATOM 3033 C CB  . ASP A 0 403 . -40.228  -7.841  47.540   1.00 75.81 403 A 1 
ATOM 3034 O O   . ASP A 0 403 . -37.579  -9.882  47.595   1.00 75.81 403 A 1 
ATOM 3035 C CG  . ASP A 0 403 . -41.099  -7.575  48.801   1.00 75.81 403 A 1 
ATOM 3036 O OD1 . ASP A 0 403 . -40.594  -7.785  49.934   1.00 75.81 403 A 1 
ATOM 3037 O OD2 . ASP A 0 403 . -42.325  -7.325  48.696   1.00 75.81 403 A 1 
ATOM 3038 N N   . PHE A 0 404 . -38.269  -9.707  45.477   1.00 80.31 404 A 1 
ATOM 3039 C CA  . PHE A 0 404 . -36.957  -10.031 44.894   1.00 80.31 404 A 1 
ATOM 3040 C C   . PHE A 0 404 . -36.847  -9.444  43.482   1.00 80.31 404 A 1 
ATOM 3041 C CB  . PHE A 0 404 . -36.734  -11.560 44.886   1.00 80.31 404 A 1 
ATOM 3042 O O   . PHE A 0 404 . -36.955  -10.169 42.487   1.00 80.31 404 A 1 
ATOM 3043 C CG  . PHE A 0 404 . -36.348  -12.198 46.210   1.00 80.31 404 A 1 
ATOM 3044 C CD1 . PHE A 0 404 . -35.130  -11.853 46.818   1.00 80.31 404 A 1 
ATOM 3045 C CD2 . PHE A 0 404 . -37.182  -13.150 46.823   1.00 80.31 404 A 1 
ATOM 3046 C CE1 . PHE A 0 404 . -34.728  -12.460 48.020   1.00 80.31 404 A 1 
ATOM 3047 C CE2 . PHE A 0 404 . -36.774  -13.779 48.016   1.00 80.31 404 A 1 
ATOM 3048 C CZ  . PHE A 0 404 . -35.551  -13.431 48.620   1.00 80.31 404 A 1 
ATOM 3049 N N   . ASP A 0 405 . -36.644  -8.132  43.404   1.00 80.50 405 A 1 
ATOM 3050 C CA  . ASP A 0 405 . -36.540  -7.390  42.149   1.00 80.50 405 A 1 
ATOM 3051 C C   . ASP A 0 405 . -35.066  -7.216  41.747   1.00 80.50 405 A 1 
ATOM 3052 C CB  . ASP A 0 405 . -37.303  -6.046  42.252   1.00 80.50 405 A 1 
ATOM 3053 O O   . ASP A 0 405 . -34.205  -6.814  42.530   1.00 80.50 405 A 1 
ATOM 3054 C CG  . ASP A 0 405 . -38.474  -5.914  41.269   1.00 80.50 405 A 1 
ATOM 3055 O OD1 . ASP A 0 405 . -39.115  -6.938  40.964   1.00 80.50 405 A 1 
ATOM 3056 O OD2 . ASP A 0 405 . -38.688  -4.789  40.743   1.00 80.50 405 A 1 
ATOM 3057 N N   . SER A 0 406 . -34.741  -7.511  40.491   1.00 82.28 406 A 1 
ATOM 3058 C CA  . SER A 0 406 . -33.402  -7.298  39.933   1.00 82.28 406 A 1 
ATOM 3059 C C   . SER A 0 406 . -33.497  -6.705  38.535   1.00 82.28 406 A 1 
ATOM 3060 C CB  . SER A 0 406 . -32.567  -8.582  39.974   1.00 82.28 406 A 1 
ATOM 3061 O O   . SER A 0 406 . -34.146  -7.261  37.646   1.00 82.28 406 A 1 
ATOM 3062 O OG  . SER A 0 406 . -33.246  -9.673  39.377   1.00 82.28 406 A 1 
ATOM 3063 N N   . ARG A 0 407 . -32.867  -5.547  38.349   1.00 83.48 407 A 1 
ATOM 3064 C CA  . ARG A 0 407 . -32.854  -4.790  37.099   1.00 83.48 407 A 1 
ATOM 3065 C C   . ARG A 0 407 . -31.436  -4.376  36.770   1.00 83.48 407 A 1 
ATOM 3066 C CB  . ARG A 0 407 . -33.745  -3.546  37.198   1.00 83.48 407 A 1 
ATOM 3067 O O   . ARG A 0 407 . -30.754  -3.799  37.609   1.00 83.48 407 A 1 
ATOM 3068 C CG  . ARG A 0 407 . -35.213  -3.890  37.441   1.00 83.48 407 A 1 
ATOM 3069 C CD  . ARG A 0 407 . -36.074  -2.623  37.439   1.00 83.48 407 A 1 
ATOM 3070 N NE  . ARG A 0 407 . -37.480  -3.008  37.611   1.00 83.48 407 A 1 
ATOM 3071 N NH1 . ARG A 0 407 . -38.240  -1.360  39.012   1.00 83.48 407 A 1 
ATOM 3072 N NH2 . ARG A 0 407 . -39.421  -3.216  38.745   1.00 83.48 407 A 1 
ATOM 3073 C CZ  . ARG A 0 407 . -38.369  -2.522  38.446   1.00 83.48 407 A 1 
ATOM 3074 N N   . TRP A 0 408 . -31.033  -4.613  35.536   1.00 87.72 408 A 1 
ATOM 3075 C CA  . TRP A 0 408 . -29.728  -4.227  35.026   1.00 87.72 408 A 1 
ATOM 3076 C C   . TRP A 0 408 . -29.896  -3.610  33.644   1.00 87.72 408 A 1 
ATOM 3077 C CB  . TRP A 0 408 . -28.819  -5.456  35.026   1.00 87.72 408 A 1 
ATOM 3078 O O   . TRP A 0 408 . -30.742  -4.049  32.859   1.00 87.72 408 A 1 
ATOM 3079 C CG  . TRP A 0 408 . -27.508  -5.301  34.327   1.00 87.72 408 A 1 
ATOM 3080 C CD1 . TRP A 0 408 . -26.343  -4.928  34.897   1.00 87.72 408 A 1 
ATOM 3081 C CD2 . TRP A 0 408 . -27.206  -5.565  32.929   1.00 87.72 408 A 1 
ATOM 3082 C CE2 . TRP A 0 408 . -25.800  -5.427  32.736   1.00 87.72 408 A 1 
ATOM 3083 C CE3 . TRP A 0 408 . -27.979  -5.969  31.821   1.00 87.72 408 A 1 
ATOM 3084 N NE1 . TRP A 0 408 . -25.331  -4.971  33.954   1.00 87.72 408 A 1 
ATOM 3085 C CH2 . TRP A 0 408 . -25.982  -6.158  30.429   1.00 87.72 408 A 1 
ATOM 3086 C CZ2 . TRP A 0 408 . -25.185  -5.761  31.518   1.00 87.72 408 A 1 
ATOM 3087 C CZ3 . TRP A 0 408 . -27.376  -6.256  30.585   1.00 87.72 408 A 1 
ATOM 3088 N N   . GLY A 0 409 . -29.098  -2.592  33.346   1.00 85.06 409 A 1 
ATOM 3089 C CA  . GLY A 0 409 . -29.175  -1.878  32.084   1.00 85.06 409 A 1 
ATOM 3090 C C   . GLY A 0 409 . -27.824  -1.388  31.597   1.00 85.06 409 A 1 
ATOM 3091 O O   . GLY A 0 409 . -26.930  -1.050  32.375   1.00 85.06 409 A 1 
ATOM 3092 N N   . LYS A 0 410 . -27.712  -1.340  30.273   1.00 86.90 410 A 1 
ATOM 3093 C CA  . LYS A 0 410 . -26.662  -0.664  29.525   1.00 86.90 410 A 1 
ATOM 3094 C C   . LYS A 0 410 . -27.287  0.188   28.448   1.00 86.90 410 A 1 
ATOM 3095 C CB  . LYS A 0 410 . -25.690  -1.670  28.904   1.00 86.90 410 A 1 
ATOM 3096 O O   . LYS A 0 410 . -28.039  -0.337  27.632   1.00 86.90 410 A 1 
ATOM 3097 C CG  . LYS A 0 410 . -24.907  -2.308  30.040   1.00 86.90 410 A 1 
ATOM 3098 C CD  . LYS A 0 410 . -23.699  -3.106  29.563   1.00 86.90 410 A 1 
ATOM 3099 C CE  . LYS A 0 410 . -22.962  -3.315  30.874   1.00 86.90 410 A 1 
ATOM 3100 N NZ  . LYS A 0 410 . -21.598  -3.850  30.745   1.00 86.90 410 A 1 
ATOM 3101 N N   . SER A 0 411 . -26.928  1.458   28.423   1.00 83.16 411 A 1 
ATOM 3102 C CA  . SER A 0 411 . -27.291  2.384   27.358   1.00 83.16 411 A 1 
ATOM 3103 C C   . SER A 0 411 . -26.037  3.075   26.846   1.00 83.16 411 A 1 
ATOM 3104 C CB  . SER A 0 411 . -28.377  3.375   27.802   1.00 83.16 411 A 1 
ATOM 3105 O O   . SER A 0 411 . -25.183  3.505   27.618   1.00 83.16 411 A 1 
ATOM 3106 O OG  . SER A 0 411 . -28.161  3.851   29.120   1.00 83.16 411 A 1 
ATOM 3107 N N   . TYR A 0 412 . -25.928  3.171   25.529   1.00 80.39 412 A 1 
ATOM 3108 C CA  . TYR A 0 412 . -25.100  4.172   24.871   1.00 80.39 412 A 1 
ATOM 3109 C C   . TYR A 0 412 . -26.058  5.171   24.220   1.00 80.39 412 A 1 
ATOM 3110 C CB  . TYR A 0 412 . -24.192  3.533   23.804   1.00 80.39 412 A 1 
ATOM 3111 O O   . TYR A 0 412 . -26.981  4.738   23.521   1.00 80.39 412 A 1 
ATOM 3112 C CG  . TYR A 0 412 . -23.166  2.506   24.266   1.00 80.39 412 A 1 
ATOM 3113 C CD1 . TYR A 0 412 . -21.800  2.844   24.318   1.00 80.39 412 A 1 
ATOM 3114 C CD2 . TYR A 0 412 . -23.570  1.194   24.579   1.00 80.39 412 A 1 
ATOM 3115 C CE1 . TYR A 0 412 . -20.840  1.872   24.669   1.00 80.39 412 A 1 
ATOM 3116 C CE2 . TYR A 0 412 . -22.616  0.208   24.905   1.00 80.39 412 A 1 
ATOM 3117 O OH  . TYR A 0 412 . -20.327  -0.375  25.341   1.00 80.39 412 A 1 
ATOM 3118 C CZ  . TYR A 0 412 . -21.248  0.550   24.956   1.00 80.39 412 A 1 
ATOM 3119 N N   . ASP A 0 413 . -25.808  6.471   24.391   1.00 80.30 413 A 1 
ATOM 3120 C CA  . ASP A 0 413 . -26.366  7.503   23.503   1.00 80.30 413 A 1 
ATOM 3121 C C   . ASP A 0 413 . -25.718  7.386   22.103   1.00 80.30 413 A 1 
ATOM 3122 C CB  . ASP A 0 413 . -26.189  8.900   24.135   1.00 80.30 413 A 1 
ATOM 3123 O O   . ASP A 0 413 . -25.296  6.299   21.689   1.00 80.30 413 A 1 
ATOM 3124 C CG  . ASP A 0 413 . -27.119  9.167   25.322   1.00 80.30 413 A 1 
ATOM 3125 O OD1 . ASP A 0 413 . -28.299  8.764   25.256   1.00 80.30 413 A 1 
ATOM 3126 O OD2 . ASP A 0 413 . -26.643  9.827   26.275   1.00 80.30 413 A 1 
ATOM 3127 N N   . SER A 0 414 . -25.618  8.471   21.325   1.00 82.12 414 A 1 
ATOM 3128 C CA  . SER A 0 414 . -25.196  8.327   19.933   1.00 82.12 414 A 1 
ATOM 3129 C C   . SER A 0 414 . -23.752  7.820   19.807   1.00 82.12 414 A 1 
ATOM 3130 C CB  . SER A 0 414 . -25.503  9.556   19.074   1.00 82.12 414 A 1 
ATOM 3131 O O   . SER A 0 414 . -22.809  8.346   20.408   1.00 82.12 414 A 1 
ATOM 3132 O OG  . SER A 0 414 . -24.513  10.557  19.141   1.00 82.12 414 A 1 
ATOM 3133 N N   . VAL A 0 415 . -23.577  6.768   19.001   1.00 84.45 415 A 1 
ATOM 3134 C CA  . VAL A 0 415 . -22.288  6.124   18.725   1.00 84.45 415 A 1 
ATOM 3135 C C   . VAL A 0 415 . -21.938  6.317   17.257   1.00 84.45 415 A 1 
ATOM 3136 C CB  . VAL A 0 415 . -22.269  4.630   19.111   1.00 84.45 415 A 1 
ATOM 3137 O O   . VAL A 0 415 . -22.685  5.932   16.357   1.00 84.45 415 A 1 
ATOM 3138 C CG1 . VAL A 0 415 . -20.882  4.015   18.856   1.00 84.45 415 A 1 
ATOM 3139 C CG2 . VAL A 0 415 . -22.589  4.410   20.591   1.00 84.45 415 A 1 
ATOM 3140 N N   . SER A 0 416 . -20.755  6.872   16.996   1.00 88.31 416 A 1 
ATOM 3141 C CA  . SER A 0 416 . -20.232  7.083   15.647   1.00 88.31 416 A 1 
ATOM 3142 C C   . SER A 0 416 . -18.850  6.445   15.494   1.00 88.31 416 A 1 
ATOM 3143 C CB  . SER A 0 416 . -20.304  8.574   15.273   1.00 88.31 416 A 1 
ATOM 3144 O O   . SER A 0 416 . -17.912  6.768   16.220   1.00 88.31 416 A 1 
ATOM 3145 O OG  . SER A 0 416 . -19.048  9.150   14.930   1.00 88.31 416 A 1 
ATOM 3146 N N   . ALA A 0 417 . -18.711  5.549   14.519   1.00 90.50 417 A 1 
ATOM 3147 C CA  . ALA A 0 417 . -17.466  4.876   14.165   1.00 90.50 417 A 1 
ATOM 3148 C C   . ALA A 0 417 . -17.135  5.144   12.692   1.00 90.50 417 A 1 
ATOM 3149 C CB  . ALA A 0 417 . -17.603  3.381   14.469   1.00 90.50 417 A 1 
ATOM 3150 O O   . ALA A 0 417 . -17.898  4.788   11.793   1.00 90.50 417 A 1 
ATOM 3151 N N   . LYS A 0 418 . -15.993  5.780   12.428   1.00 92.79 418 A 1 
ATOM 3152 C CA  . LYS A 0 418 . -15.570  6.233   11.096   1.00 92.79 418 A 1 
ATOM 3153 C C   . LYS A 0 418 . -14.159  5.720   10.791   1.00 92.79 418 A 1 
ATOM 3154 C CB  . LYS A 0 418 . -15.696  7.769   11.024   1.00 92.79 418 A 1 
ATOM 3155 O O   . LYS A 0 418 . -13.253  5.905   11.601   1.00 92.79 418 A 1 
ATOM 3156 C CG  . LYS A 0 418 . -17.165  8.246   11.096   1.00 92.79 418 A 1 
ATOM 3157 C CD  . LYS A 0 418 . -17.286  9.772   11.231   1.00 92.79 418 A 1 
ATOM 3158 C CE  . LYS A 0 418 . -18.731  10.300  11.147   1.00 92.79 418 A 1 
ATOM 3159 N NZ  . LYS A 0 418 . -19.595  9.874   12.277   1.00 92.79 418 A 1 
ATOM 3160 N N   . SER A 0 419 . -13.972  5.083   9.635    1.00 92.93 419 A 1 
ATOM 3161 C CA  . SER A 0 419 . -12.675  4.611   9.118    1.00 92.93 419 A 1 
ATOM 3162 C C   . SER A 0 419 . -12.452  5.188   7.728    1.00 92.93 419 A 1 
ATOM 3163 C CB  . SER A 0 419 . -12.611  3.076   9.047    1.00 92.93 419 A 1 
ATOM 3164 O O   . SER A 0 419 . -13.360  5.142   6.898    1.00 92.93 419 A 1 
ATOM 3165 O OG  . SER A 0 419 . -11.282  2.586   8.896    1.00 92.93 419 A 1 
ATOM 3166 N N   . TYR A 0 420 . -11.252  5.695   7.482    1.00 93.64 420 A 1 
ATOM 3167 C CA  . TYR A 0 420 . -10.788  6.186   6.191    1.00 93.64 420 A 1 
ATOM 3168 C C   . TYR A 0 420 . -9.416   5.582   5.928    1.00 93.64 420 A 1 
ATOM 3169 C CB  . TYR A 0 420 . -10.696  7.717   6.195    1.00 93.64 420 A 1 
ATOM 3170 O O   . TYR A 0 420 . -8.524   5.682   6.770    1.00 93.64 420 A 1 
ATOM 3171 C CG  . TYR A 0 420 . -11.951  8.433   6.650    1.00 93.64 420 A 1 
ATOM 3172 C CD1 . TYR A 0 420 . -12.961  8.740   5.721    1.00 93.64 420 A 1 
ATOM 3173 C CD2 . TYR A 0 420 . -12.101  8.792   8.004    1.00 93.64 420 A 1 
ATOM 3174 C CE1 . TYR A 0 420 . -14.125  9.411   6.142    1.00 93.64 420 A 1 
ATOM 3175 C CE2 . TYR A 0 420 . -13.256  9.476   8.428    1.00 93.64 420 A 1 
ATOM 3176 O OH  . TYR A 0 420 . -15.377  10.460  7.898    1.00 93.64 420 A 1 
ATOM 3177 C CZ  . TYR A 0 420 . -14.269  9.786   7.494    1.00 93.64 420 A 1 
ATOM 3178 N N   . ASP A 0 421 . -9.247   4.968   4.771    1.00 94.35 421 A 1 
ATOM 3179 C CA  . ASP A 0 421 . -8.041   4.271   4.366    1.00 94.35 421 A 1 
ATOM 3180 C C   . ASP A 0 421 . -7.706   4.718   2.931    1.00 94.35 421 A 1 
ATOM 3181 C CB  . ASP A 0 421 . -8.287   2.754   4.521    1.00 94.35 421 A 1 
ATOM 3182 O O   . ASP A 0 421 . -8.544   4.621   2.035    1.00 94.35 421 A 1 
ATOM 3183 C CG  . ASP A 0 421 . -8.519   2.320   5.987    1.00 94.35 421 A 1 
ATOM 3184 O OD1 . ASP A 0 421 . -7.515   2.168   6.723    1.00 94.35 421 A 1 
ATOM 3185 O OD2 . ASP A 0 421 . -9.673   2.073   6.418    1.00 94.35 421 A 1 
ATOM 3186 N N   . ASN A 0 422 . -6.501   5.249   2.714    1.00 94.51 422 A 1 
ATOM 3187 C CA  . ASN A 0 422 . -5.992   5.654   1.403    1.00 94.51 422 A 1 
ATOM 3188 C C   . ASN A 0 422 . -4.634   5.003   1.143    1.00 94.51 422 A 1 
ATOM 3189 C CB  . ASN A 0 422 . -5.904   7.186   1.303    1.00 94.51 422 A 1 
ATOM 3190 O O   . ASN A 0 422 . -3.784   4.982   2.035    1.00 94.51 422 A 1 
ATOM 3191 C CG  . ASN A 0 422 . -5.721   7.622   -0.141   1.00 94.51 422 A 1 
ATOM 3192 N ND2 . ASN A 0 422 . -4.513   7.820   -0.619   1.00 94.51 422 A 1 
ATOM 3193 O OD1 . ASN A 0 422 . -6.695   7.772   -0.855   1.00 94.51 422 A 1 
ATOM 3194 N N   . GLU A 0 423 . -4.419   4.509   -0.070   1.00 95.30 423 A 1 
ATOM 3195 C CA  . GLU A 0 423 . -3.156   3.929   -0.525   1.00 95.30 423 A 1 
ATOM 3196 C C   . GLU A 0 423 . -2.903   4.380   -1.967   1.00 95.30 423 A 1 
ATOM 3197 C CB  . GLU A 0 423 . -3.236   2.400   -0.370   1.00 95.30 423 A 1 
ATOM 3198 O O   . GLU A 0 423 . -3.659   4.020   -2.865   1.00 95.30 423 A 1 
ATOM 3199 C CG  . GLU A 0 423 . -1.916   1.670   -0.648   1.00 95.30 423 A 1 
ATOM 3200 C CD  . GLU A 0 423 . -2.042   0.194   -0.241   1.00 95.30 423 A 1 
ATOM 3201 O OE1 . GLU A 0 423 . -1.729   -0.135  0.927    1.00 95.30 423 A 1 
ATOM 3202 O OE2 . GLU A 0 423 . -2.556   -0.626  -1.035   1.00 95.30 423 A 1 
ATOM 3203 N N   . SER A 0 424 . -1.871   5.196   -2.162   1.00 94.86 424 A 1 
ATOM 3204 C CA  . SER A 0 424 . -1.527   5.854   -3.425   1.00 94.86 424 A 1 
ATOM 3205 C C   . SER A 0 424 . -0.092   5.525   -3.829   1.00 94.86 424 A 1 
ATOM 3206 C CB  . SER A 0 424 . -1.752   7.369   -3.318   1.00 94.86 424 A 1 
ATOM 3207 O O   . SER A 0 424 . 0.809    5.518   -2.990   1.00 94.86 424 A 1 
ATOM 3208 O OG  . SER A 0 424 . -1.226   7.917   -2.122   1.00 94.86 424 A 1 
ATOM 3209 N N   . TYR A 0 425 . 0.134    5.257   -5.111   1.00 97.36 425 A 1 
ATOM 3210 C CA  . TYR A 0 425 . 1.432    4.948   -5.712   1.00 97.36 425 A 1 
ATOM 3211 C C   . TYR A 0 425 . 1.583    5.711   -7.025   1.00 97.36 425 A 1 
ATOM 3212 C CB  . TYR A 0 425 . 1.555    3.435   -5.961   1.00 97.36 425 A 1 
ATOM 3213 O O   . TYR A 0 425 . 0.665    5.725   -7.843   1.00 97.36 425 A 1 
ATOM 3214 C CG  . TYR A 0 425 . 2.726    3.020   -6.843   1.00 97.36 425 A 1 
ATOM 3215 C CD1 . TYR A 0 425 . 2.536    2.819   -8.227   1.00 97.36 425 A 1 
ATOM 3216 C CD2 . TYR A 0 425 . 4.012    2.865   -6.291   1.00 97.36 425 A 1 
ATOM 3217 C CE1 . TYR A 0 425 . 3.619    2.450   -9.050   1.00 97.36 425 A 1 
ATOM 3218 C CE2 . TYR A 0 425 . 5.098    2.489   -7.107   1.00 97.36 425 A 1 
ATOM 3219 O OH  . TYR A 0 425 . 5.952    1.912   -9.280   1.00 97.36 425 A 1 
ATOM 3220 C CZ  . TYR A 0 425 . 4.903    2.279   -8.491   1.00 97.36 425 A 1 
ATOM 3221 N N   . ALA A 0 426 . 2.765    6.272   -7.265   1.00 96.85 426 A 1 
ATOM 3222 C CA  . ALA A 0 426 . 3.129    6.836   -8.554   1.00 96.85 426 A 1 
ATOM 3223 C C   . ALA A 0 426 . 4.560    6.453   -8.947   1.00 96.85 426 A 1 
ATOM 3224 C CB  . ALA A 0 426 . 2.919    8.355   -8.530   1.00 96.85 426 A 1 
ATOM 3225 O O   . ALA A 0 426 . 5.454    6.354   -8.104   1.00 96.85 426 A 1 
ATOM 3226 N N   . ARG A 0 427 . 4.783    6.289   -10.253  1.00 97.67 427 A 1 
ATOM 3227 C CA  . ARG A 0 427 . 6.109    6.253   -10.873  1.00 97.67 427 A 1 
ATOM 3228 C C   . ARG A 0 427 . 6.125    7.088   -12.146  1.00 97.67 427 A 1 
ATOM 3229 C CB  . ARG A 0 427 . 6.550    4.809   -11.141  1.00 97.67 427 A 1 
ATOM 3230 O O   . ARG A 0 427 . 5.299    6.884   -13.036  1.00 97.67 427 A 1 
ATOM 3231 C CG  . ARG A 0 427 . 7.978    4.740   -11.722  1.00 97.67 427 A 1 
ATOM 3232 C CD  . ARG A 0 427 . 8.513    3.305   -11.866  1.00 97.67 427 A 1 
ATOM 3233 N NE  . ARG A 0 427 . 8.142    2.707   -13.167  1.00 97.67 427 A 1 
ATOM 3234 N NH1 . ARG A 0 427 . 6.058    1.870   -12.629  1.00 97.67 427 A 1 
ATOM 3235 N NH2 . ARG A 0 427 . 6.703    1.844   -14.723  1.00 97.67 427 A 1 
ATOM 3236 C CZ  . ARG A 0 427 . 6.991    2.145   -13.492  1.00 97.67 427 A 1 
ATOM 3237 N N   . ALA A 0 428 . 7.116    7.958   -12.261  1.00 97.10 428 A 1 
ATOM 3238 C CA  . ALA A 0 428 . 7.551    8.537   -13.520  1.00 97.10 428 A 1 
ATOM 3239 C C   . ALA A 0 428 . 8.917    7.950   -13.898  1.00 97.10 428 A 1 
ATOM 3240 C CB  . ALA A 0 428 . 7.575    10.064  -13.396  1.00 97.10 428 A 1 
ATOM 3241 O O   . ALA A 0 428 . 9.782    7.795   -13.041  1.00 97.10 428 A 1 
ATOM 3242 N N   . VAL A 0 429 . 9.099    7.636   -15.177  1.00 97.26 429 A 1 
ATOM 3243 C CA  . VAL A 0 429 . 10.397   7.349   -15.795  1.00 97.26 429 A 1 
ATOM 3244 C C   . VAL A 0 429 . 10.539   8.271   -17.000  1.00 97.26 429 A 1 
ATOM 3245 C CB  . VAL A 0 429 . 10.554   5.875   -16.226  1.00 97.26 429 A 1 
ATOM 3246 O O   . VAL A 0 429 . 9.584    8.449   -17.762  1.00 97.26 429 A 1 
ATOM 3247 C CG1 . VAL A 0 429 . 11.969   5.579   -16.740  1.00 97.26 429 A 1 
ATOM 3248 C CG2 . VAL A 0 429 . 10.264   4.894   -15.081  1.00 97.26 429 A 1 
ATOM 3249 N N   . GLN A 0 430 . 11.722   8.841   -17.158  1.00 95.07 430 A 1 
ATOM 3250 C CA  . GLN A 0 430 . 12.220   9.442   -18.384  1.00 95.07 430 A 1 
ATOM 3251 C C   . GLN A 0 430 . 13.568   8.792   -18.696  1.00 95.07 430 A 1 
ATOM 3252 C CB  . GLN A 0 430 . 12.333   10.966  -18.243  1.00 95.07 430 A 1 
ATOM 3253 O O   . GLN A 0 430 . 14.357   8.564   -17.777  1.00 95.07 430 A 1 
ATOM 3254 C CG  . GLN A 0 430 . 10.952   11.605  -18.029  1.00 95.07 430 A 1 
ATOM 3255 C CD  . GLN A 0 430 . 10.997   13.126  -18.028  1.00 95.07 430 A 1 
ATOM 3256 N NE2 . GLN A 0 430 . 11.288   13.742  -19.152  1.00 95.07 430 A 1 
ATOM 3257 O OE1 . GLN A 0 430 . 10.697   13.782  -17.038  1.00 95.07 430 A 1 
ATOM 3258 N N   . ALA A 0 431 . 13.804   8.468   -19.958  1.00 94.19 431 A 1 
ATOM 3259 C CA  . ALA A 0 431 . 15.099   8.048   -20.464  1.00 94.19 431 A 1 
ATOM 3260 C C   . ALA A 0 431 . 15.314   8.715   -21.822  1.00 94.19 431 A 1 
ATOM 3261 C CB  . ALA A 0 431 . 15.156   6.518   -20.551  1.00 94.19 431 A 1 
ATOM 3262 O O   . ALA A 0 431 . 14.375   8.773   -22.614  1.00 94.19 431 A 1 
ATOM 3263 N N   . ASP A 0 432 . 16.529   9.193   -22.033  1.00 91.19 432 A 1 
ATOM 3264 C CA  . ASP A 0 432 . 17.020   9.846   -23.239  1.00 91.19 432 A 1 
ATOM 3265 C C   . ASP A 0 432 . 18.301   9.123   -23.703  1.00 91.19 432 A 1 
ATOM 3266 C CB  . ASP A 0 432 . 17.266   11.335  -22.921  1.00 91.19 432 A 1 
ATOM 3267 O O   . ASP A 0 432 . 19.024   8.541   -22.880  1.00 91.19 432 A 1 
ATOM 3268 C CG  . ASP A 0 432 . 16.821   12.264  -24.047  1.00 91.19 432 A 1 
ATOM 3269 O OD1 . ASP A 0 432 . 16.862   11.790  -25.203  1.00 91.19 432 A 1 
ATOM 3270 O OD2 . ASP A 0 432 . 16.378   13.388  -23.701  1.00 91.19 432 A 1 
ATOM 3271 N N   . ASP A 0 433 . 18.556   9.081   -25.009  1.00 92.26 433 A 1 
ATOM 3272 C CA  . ASP A 0 433 . 19.714   8.383   -25.606  1.00 92.26 433 A 1 
ATOM 3273 C C   . ASP A 0 433 . 20.046   8.993   -26.978  1.00 92.26 433 A 1 
ATOM 3274 C CB  . ASP A 0 433 . 19.480   6.853   -25.622  1.00 92.26 433 A 1 
ATOM 3275 O O   . ASP A 0 433 . 19.882   8.367   -28.030  1.00 92.26 433 A 1 
ATOM 3276 C CG  . ASP A 0 433 . 20.677   5.988   -26.043  1.00 92.26 433 A 1 
ATOM 3277 O OD1 . ASP A 0 433 . 21.813   6.465   -26.241  1.00 92.26 433 A 1 
ATOM 3278 O OD2 . ASP A 0 433 . 20.547   4.738   -26.028  1.00 92.26 433 A 1 
ATOM 3279 N N   . ASP A 0 434 . 20.460   10.259  -26.930  1.00 89.38 434 A 1 
ATOM 3280 C CA  . ASP A 0 434 . 20.894   11.062  -28.071  1.00 89.38 434 A 1 
ATOM 3281 C C   . ASP A 0 434 . 22.226   10.512  -28.612  1.00 89.38 434 A 1 
ATOM 3282 C CB  . ASP A 0 434 . 21.031   12.543  -27.626  1.00 89.38 434 A 1 
ATOM 3283 O O   . ASP A 0 434 . 23.165   10.263  -27.854  1.00 89.38 434 A 1 
ATOM 3284 C CG  . ASP A 0 434 . 20.162   13.563  -28.380  1.00 89.38 434 A 1 
ATOM 3285 O OD1 . ASP A 0 434 . 19.530   13.189  -29.393  1.00 89.38 434 A 1 
ATOM 3286 O OD2 . ASP A 0 434 . 20.206   14.753  -27.986  1.00 89.38 434 A 1 
ATOM 3287 N N   . GLN A 0 435 . 22.349   10.325  -29.927  1.00 89.85 435 A 1 
ATOM 3288 C CA  . GLN A 0 435 . 23.576   9.862   -30.588  1.00 89.85 435 A 1 
ATOM 3289 C C   . GLN A 0 435 . 23.878   10.706  -31.825  1.00 89.85 435 A 1 
ATOM 3290 C CB  . GLN A 0 435 . 23.481   8.385   -31.017  1.00 89.85 435 A 1 
ATOM 3291 O O   . GLN A 0 435 . 22.977   10.976  -32.618  1.00 89.85 435 A 1 
ATOM 3292 C CG  . GLN A 0 435 . 22.892   7.414   -29.980  1.00 89.85 435 A 1 
ATOM 3293 C CD  . GLN A 0 435 . 23.269   5.974   -30.309  1.00 89.85 435 A 1 
ATOM 3294 N NE2 . GLN A 0 435 . 24.484   5.580   -29.989  1.00 89.85 435 A 1 
ATOM 3295 O OE1 . GLN A 0 435 . 22.541   5.186   -30.903  1.00 89.85 435 A 1 
ATOM 3296 N N   . TRP A 0 436 . 25.146   11.046  -32.062  1.00 87.00 436 A 1 
ATOM 3297 C CA  . TRP A 0 436 . 25.554   11.771  -33.270  1.00 87.00 436 A 1 
ATOM 3298 C C   . TRP A 0 436 . 26.967   11.412  -33.737  1.00 87.00 436 A 1 
ATOM 3299 C CB  . TRP A 0 436 . 25.435   13.285  -33.031  1.00 87.00 436 A 1 
ATOM 3300 O O   . TRP A 0 436 . 27.826   11.030  -32.938  1.00 87.00 436 A 1 
ATOM 3301 C CG  . TRP A 0 436 . 26.348   13.845  -31.981  1.00 87.00 436 A 1 
ATOM 3302 C CD1 . TRP A 0 436 . 27.557   14.407  -32.210  1.00 87.00 436 A 1 
ATOM 3303 C CD2 . TRP A 0 436 . 26.156   13.886  -30.531  1.00 87.00 436 A 1 
ATOM 3304 C CE2 . TRP A 0 436 . 27.307   14.492  -29.942  1.00 87.00 436 A 1 
ATOM 3305 C CE3 . TRP A 0 436 . 25.128   13.478  -29.651  1.00 87.00 436 A 1 
ATOM 3306 N NE1 . TRP A 0 436 . 28.128   14.784  -31.011  1.00 87.00 436 A 1 
ATOM 3307 C CH2 . TRP A 0 436 . 26.402   14.241  -27.708  1.00 87.00 436 A 1 
ATOM 3308 C CZ2 . TRP A 0 436 . 27.438   14.674  -28.555  1.00 87.00 436 A 1 
ATOM 3309 C CZ3 . TRP A 0 436 . 25.252   13.650  -28.258  1.00 87.00 436 A 1 
ATOM 3310 N N   . ALA A 0 437 . 27.223   11.598  -35.033  1.00 88.74 437 A 1 
ATOM 3311 C CA  . ALA A 0 437 . 28.568   11.790  -35.564  1.00 88.74 437 A 1 
ATOM 3312 C C   . ALA A 0 437 . 28.577   12.759  -36.757  1.00 88.74 437 A 1 
ATOM 3313 C CB  . ALA A 0 437 . 29.202   10.446  -35.935  1.00 88.74 437 A 1 
ATOM 3314 O O   . ALA A 0 437 . 27.596   12.848  -37.501  1.00 88.74 437 A 1 
ATOM 3315 N N   . GLU A 0 438 . 29.705   13.444  -36.937  1.00 86.72 438 A 1 
ATOM 3316 C CA  . GLU A 0 438 . 30.015   14.360  -38.038  1.00 86.72 438 A 1 
ATOM 3317 C C   . GLU A 0 438 . 31.419   14.036  -38.590  1.00 86.72 438 A 1 
ATOM 3318 C CB  . GLU A 0 438 . 29.955   15.831  -37.561  1.00 86.72 438 A 1 
ATOM 3319 O O   . GLU A 0 438 . 32.356   13.869  -37.812  1.00 86.72 438 A 1 
ATOM 3320 C CG  . GLU A 0 438 . 28.589   16.285  -37.003  1.00 86.72 438 A 1 
ATOM 3321 C CD  . GLU A 0 438 . 28.503   17.795  -36.676  1.00 86.72 438 A 1 
ATOM 3322 O OE1 . GLU A 0 438 . 27.507   18.200  -36.032  1.00 86.72 438 A 1 
ATOM 3323 O OE2 . GLU A 0 438 . 29.381   18.579  -37.114  1.00 86.72 438 A 1 
ATOM 3324 N N   . ASP A 0 439 . 31.548   13.972  -39.917  1.00 83.30 439 A 1 
ATOM 3325 C CA  . ASP A 0 439 . 32.785   13.796  -40.707  1.00 83.30 439 A 1 
ATOM 3326 C C   . ASP A 0 439 . 32.999   15.084  -41.527  1.00 83.30 439 A 1 
ATOM 3327 C CB  . ASP A 0 439 . 32.598   12.537  -41.592  1.00 83.30 439 A 1 
ATOM 3328 O O   . ASP A 0 439 . 32.044   15.597  -42.122  1.00 83.30 439 A 1 
ATOM 3329 C CG  . ASP A 0 439 . 33.612   12.277  -42.730  1.00 83.30 439 A 1 
ATOM 3330 O OD1 . ASP A 0 439 . 34.164   13.253  -43.296  1.00 83.30 439 A 1 
ATOM 3331 O OD2 . ASP A 0 439 . 33.705   11.096  -43.148  1.00 83.30 439 A 1 
ATOM 3332 N N   . TYR A 0 440 . 34.207   15.667  -41.545  1.00 77.63 440 A 1 
ATOM 3333 C CA  . TYR A 0 440 . 34.487   16.908  -42.280  1.00 77.63 440 A 1 
ATOM 3334 C C   . TYR A 0 440 . 35.840   16.968  -43.025  1.00 77.63 440 A 1 
ATOM 3335 C CB  . TYR A 0 440 . 34.284   18.124  -41.359  1.00 77.63 440 A 1 
ATOM 3336 O O   . TYR A 0 440 . 36.804   17.617  -42.598  1.00 77.63 440 A 1 
ATOM 3337 C CG  . TYR A 0 440 . 34.335   19.418  -42.145  1.00 77.63 440 A 1 
ATOM 3338 C CD1 . TYR A 0 440 . 35.478   20.242  -42.125  1.00 77.63 440 A 1 
ATOM 3339 C CD2 . TYR A 0 440 . 33.310   19.659  -43.068  1.00 77.63 440 A 1 
ATOM 3340 C CE1 . TYR A 0 440 . 35.626   21.266  -43.083  1.00 77.63 440 A 1 
ATOM 3341 C CE2 . TYR A 0 440 . 33.447   20.655  -44.037  1.00 77.63 440 A 1 
ATOM 3342 O OH  . TYR A 0 440 . 34.776   22.267  -45.119  1.00 77.63 440 A 1 
ATOM 3343 C CZ  . TYR A 0 440 . 34.620   21.427  -44.064  1.00 77.63 440 A 1 
ATOM 3344 N N   . ASP A 0 441 . 35.859   16.435  -44.247  1.00 69.10 441 A 1 
ATOM 3345 C CA  . ASP A 0 441 . 37.019   16.449  -45.151  1.00 69.10 441 A 1 
ATOM 3346 C C   . ASP A 0 441 . 37.219   17.793  -45.917  1.00 69.10 441 A 1 
ATOM 3347 C CB  . ASP A 0 441 . 36.871   15.243  -46.098  1.00 69.10 441 A 1 
ATOM 3348 O O   . ASP A 0 441 . 36.301   18.366  -46.532  1.00 69.10 441 A 1 
ATOM 3349 C CG  . ASP A 0 441 . 38.066   14.975  -47.024  1.00 69.10 441 A 1 
ATOM 3350 O OD1 . ASP A 0 441 . 39.076   15.721  -46.946  1.00 69.10 441 A 1 
ATOM 3351 O OD2 . ASP A 0 441 . 37.931   14.143  -47.950  1.00 69.10 441 A 1 
ATOM 3352 N N   . ARG A 0 442 . 38.460   18.322  -45.960  1.00 58.76 442 A 1 
ATOM 3353 C CA  . ARG A 0 442 . 38.840   19.514  -46.753  1.00 58.76 442 A 1 
ATOM 3354 C C   . ARG A 0 442 . 40.151   19.403  -47.558  1.00 58.76 442 A 1 
ATOM 3355 C CB  . ARG A 0 442 . 38.778   20.787  -45.905  1.00 58.76 442 A 1 
ATOM 3356 O O   . ARG A 0 442 . 41.256   19.163  -47.074  1.00 58.76 442 A 1 
ATOM 3357 C CG  . ARG A 0 442 . 38.560   22.003  -46.822  1.00 58.76 442 A 1 
ATOM 3358 C CD  . ARG A 0 442 . 38.574   23.330  -46.066  1.00 58.76 442 A 1 
ATOM 3359 N NE  . ARG A 0 442 . 37.325   23.546  -45.325  1.00 58.76 442 A 1 
ATOM 3360 N NH1 . ARG A 0 442 . 37.652   25.733  -44.749  1.00 58.76 442 A 1 
ATOM 3361 N NH2 . ARG A 0 442 . 35.842   24.649  -44.011  1.00 58.76 442 A 1 
ATOM 3362 C CZ  . ARG A 0 442 . 36.943   24.640  -44.702  1.00 58.76 442 A 1 
ATOM 3363 N N   . TYR A 0 443 . 40.008   19.829  -48.815  1.00 56.60 443 A 1 
ATOM 3364 C CA  . TYR A 0 443 . 40.679   19.307  -50.007  1.00 56.60 443 A 1 
ATOM 3365 C C   . TYR A 0 443 . 41.778   20.194  -50.671  1.00 56.60 443 A 1 
ATOM 3366 C CB  . TYR A 0 443 . 39.525   19.080  -51.000  1.00 56.60 443 A 1 
ATOM 3367 O O   . TYR A 0 443 . 42.222   21.230  -50.172  1.00 56.60 443 A 1 
ATOM 3368 C CG  . TYR A 0 443 . 38.683   17.815  -50.924  1.00 56.60 443 A 1 
ATOM 3369 C CD1 . TYR A 0 443 . 38.552   17.054  -52.105  1.00 56.60 443 A 1 
ATOM 3370 C CD2 . TYR A 0 443 . 37.876   17.493  -49.809  1.00 56.60 443 A 1 
ATOM 3371 C CE1 . TYR A 0 443 . 37.566   16.059  -52.198  1.00 56.60 443 A 1 
ATOM 3372 C CE2 . TYR A 0 443 . 36.902   16.475  -49.901  1.00 56.60 443 A 1 
ATOM 3373 O OH  . TYR A 0 443 . 35.760   14.839  -51.320  1.00 56.60 443 A 1 
ATOM 3374 C CZ  . TYR A 0 443 . 36.722   15.773  -51.108  1.00 56.60 443 A 1 
ATOM 3375 N N   . ASP A 0 444 . 42.217   19.745  -51.861  1.00 49.43 444 A 1 
ATOM 3376 C CA  . ASP A 0 444 . 43.499   20.006  -52.522  1.00 49.43 444 A 1 
ATOM 3377 C C   . ASP A 0 444 . 43.591   21.228  -53.478  1.00 49.43 444 A 1 
ATOM 3378 C CB  . ASP A 0 444 . 43.935   18.693  -53.209  1.00 49.43 444 A 1 
ATOM 3379 O O   . ASP A 0 444 . 42.753   21.441  -54.366  1.00 49.43 444 A 1 
ATOM 3380 C CG  . ASP A 0 444 . 45.425   18.383  -53.059  1.00 49.43 444 A 1 
ATOM 3381 O OD1 . ASP A 0 444 . 46.007   18.699  -52.006  1.00 49.43 444 A 1 
ATOM 3382 O OD2 . ASP A 0 444 . 46.031   17.896  -54.045  1.00 49.43 444 A 1 
ATOM 3383 N N   . ALA A 0 445 . 44.685   22.007  -53.380  1.00 49.34 445 A 1 
ATOM 3384 C CA  . ALA A 0 445 . 44.832   23.294  -54.081  1.00 49.34 445 A 1 
ATOM 3385 C C   . ALA A 0 445 . 46.085   23.422  -54.986  1.00 49.34 445 A 1 
ATOM 3386 C CB  . ALA A 0 445 . 44.740   24.419  -53.040  1.00 49.34 445 A 1 
ATOM 3387 O O   . ALA A 0 445 . 46.977   24.235  -54.721  1.00 49.34 445 A 1 
ATOM 3388 N N   . ARG A 0 446 . 46.130   22.723  -56.128  1.00 49.77 446 A 1 
ATOM 3389 C CA  . ARG A 0 446 . 47.305   22.688  -57.037  1.00 49.77 446 A 1 
ATOM 3390 C C   . ARG A 0 446 . 47.406   23.858  -58.033  1.00 49.77 446 A 1 
ATOM 3391 C CB  . ARG A 0 446 . 47.352   21.333  -57.770  1.00 49.77 446 A 1 
ATOM 3392 O O   . ARG A 0 446 . 46.404   24.315  -58.576  1.00 49.77 446 A 1 
ATOM 3393 C CG  . ARG A 0 446 . 47.424   20.175  -56.763  1.00 49.77 446 A 1 
ATOM 3394 C CD  . ARG A 0 446 . 47.579   18.796  -57.408  1.00 49.77 446 A 1 
ATOM 3395 N NE  . ARG A 0 446 . 47.442   17.790  -56.350  1.00 49.77 446 A 1 
ATOM 3396 N NH1 . ARG A 0 446 . 48.446   15.918  -57.233  1.00 49.77 446 A 1 
ATOM 3397 N NH2 . ARG A 0 446 . 47.582   15.914  -55.157  1.00 49.77 446 A 1 
ATOM 3398 C CZ  . ARG A 0 446 . 47.834   16.541  -56.263  1.00 49.77 446 A 1 
ATOM 3399 N N   . ASP A 0 447 . 48.632   24.297  -58.321  1.00 46.11 447 A 1 
ATOM 3400 C CA  . ASP A 0 447 . 48.975   25.205  -59.429  1.00 46.11 447 A 1 
ATOM 3401 C C   . ASP A 0 447 . 50.159   24.619  -60.223  1.00 46.11 447 A 1 
ATOM 3402 C CB  . ASP A 0 447 . 49.275   26.619  -58.900  1.00 46.11 447 A 1 
ATOM 3403 O O   . ASP A 0 447 . 51.255   24.434  -59.690  1.00 46.11 447 A 1 
ATOM 3404 C CG  . ASP A 0 447 . 49.500   27.650  -60.020  1.00 46.11 447 A 1 
ATOM 3405 O OD1 . ASP A 0 447 . 49.405   27.271  -61.216  1.00 46.11 447 A 1 
ATOM 3406 O OD2 . ASP A 0 447 . 49.756   28.821  -59.670  1.00 46.11 447 A 1 
ATOM 3407 N N   . ALA A 0 448 . 49.919   24.254  -61.486  1.00 45.10 448 A 1 
ATOM 3408 C CA  . ALA A 0 448 . 50.842   23.451  -62.295  1.00 45.10 448 A 1 
ATOM 3409 C C   . ALA A 0 448 . 51.554   24.233  -63.415  1.00 45.10 448 A 1 
ATOM 3410 C CB  . ALA A 0 448 . 50.061   22.260  -62.858  1.00 45.10 448 A 1 
ATOM 3411 O O   . ALA A 0 448 . 52.413   23.680  -64.107  1.00 45.10 448 A 1 
ATOM 3412 N N   . ASN A 0 449 . 51.221   25.512  -63.622  1.00 44.76 449 A 1 
ATOM 3413 C CA  . ASN A 0 449 . 51.605   26.239  -64.841  1.00 44.76 449 A 1 
ATOM 3414 C C   . ASN A 0 449 . 53.069   26.749  -64.846  1.00 44.76 449 A 1 
ATOM 3415 C CB  . ASN A 0 449 . 50.557   27.337  -65.098  1.00 44.76 449 A 1 
ATOM 3416 O O   . ASN A 0 449 . 53.498   27.445  -65.764  1.00 44.76 449 A 1 
ATOM 3417 C CG  . ASN A 0 449 . 50.370   27.674  -66.570  1.00 44.76 449 A 1 
ATOM 3418 N ND2 . ASN A 0 449 . 49.654   28.734  -66.855  1.00 44.76 449 A 1 
ATOM 3419 O OD1 . ASN A 0 449 . 50.799   26.984  -67.481  1.00 44.76 449 A 1 
ATOM 3420 N N   . SER A 0 450 . 53.858   26.398  -63.826  1.00 42.92 450 A 1 
ATOM 3421 C CA  . SER A 0 450 . 55.230   26.873  -63.592  1.00 42.92 450 A 1 
ATOM 3422 C C   . SER A 0 450 . 56.339   25.905  -64.041  1.00 42.92 450 A 1 
ATOM 3423 C CB  . SER A 0 450 . 55.374   27.200  -62.102  1.00 42.92 450 A 1 
ATOM 3424 O O   . SER A 0 450 . 57.514   26.274  -64.019  1.00 42.92 450 A 1 
ATOM 3425 O OG  . SER A 0 450 . 55.053   26.051  -61.342  1.00 42.92 450 A 1 
ATOM 3426 N N   . ARG A 0 451 . 56.015   24.670  -64.463  1.00 41.09 451 A 1 
ATOM 3427 C CA  . ARG A 0 451 . 57.019   23.612  -64.744  1.00 41.09 451 A 1 
ATOM 3428 C C   . ARG A 0 451 . 57.398   23.434  -66.228  1.00 41.09 451 A 1 
ATOM 3429 C CB  . ARG A 0 451 . 56.586   22.304  -64.035  1.00 41.09 451 A 1 
ATOM 3430 O O   . ARG A 0 451 . 58.315   22.676  -66.530  1.00 41.09 451 A 1 
ATOM 3431 C CG  . ARG A 0 451 . 57.774   21.379  -63.688  1.00 41.09 451 A 1 
ATOM 3432 C CD  . ARG A 0 451 . 57.453   20.310  -62.623  1.00 41.09 451 A 1 
ATOM 3433 N NE  . ARG A 0 451 . 57.509   20.848  -61.246  1.00 41.09 451 A 1 
ATOM 3434 N NH1 . ARG A 0 451 . 57.701   18.869  -60.082  1.00 41.09 451 A 1 
ATOM 3435 N NH2 . ARG A 0 451 . 57.721   20.799  -58.972  1.00 41.09 451 A 1 
ATOM 3436 C CZ  . ARG A 0 451 . 57.644   20.172  -60.113  1.00 41.09 451 A 1 
ATOM 3437 N N   . GLY A 0 452 . 56.735   24.128  -67.160  1.00 42.94 452 A 1 
ATOM 3438 C CA  . GLY A 0 452 . 56.849   23.871  -68.610  1.00 42.94 452 A 1 
ATOM 3439 C C   . GLY A 0 452 . 57.917   24.649  -69.403  1.00 42.94 452 A 1 
ATOM 3440 O O   . GLY A 0 452 . 58.133   24.346  -70.573  1.00 42.94 452 A 1 
ATOM 3441 N N   . ALA A 0 453 . 58.579   25.656  -68.823  1.00 42.84 453 A 1 
ATOM 3442 C CA  . ALA A 0 453 . 59.284   26.692  -69.601  1.00 42.84 453 A 1 
ATOM 3443 C C   . ALA A 0 453 . 60.813   26.511  -69.788  1.00 42.84 453 A 1 
ATOM 3444 C CB  . ALA A 0 453 . 58.937   28.051  -68.978  1.00 42.84 453 A 1 
ATOM 3445 O O   . ALA A 0 453 . 61.444   27.346  -70.433  1.00 42.84 453 A 1 
ATOM 3446 N N   . ALA A 0 454 . 61.433   25.463  -69.229  1.00 40.17 454 A 1 
ATOM 3447 C CA  . ALA A 0 454 . 62.894   25.410  -69.027  1.00 40.17 454 A 1 
ATOM 3448 C C   . ALA A 0 454 . 63.693   24.454  -69.951  1.00 40.17 454 A 1 
ATOM 3449 C CB  . ALA A 0 454 . 63.141   25.116  -67.541  1.00 40.17 454 A 1 
ATOM 3450 O O   . ALA A 0 454 . 64.918   24.398  -69.862  1.00 40.17 454 A 1 
ATOM 3451 N N   . ALA A 0 455 . 63.046   23.693  -70.841  1.00 35.85 455 A 1 
ATOM 3452 C CA  . ALA A 0 455 . 63.688   22.622  -71.622  1.00 35.85 455 A 1 
ATOM 3453 C C   . ALA A 0 455 . 64.420   23.111  -72.899  1.00 35.85 455 A 1 
ATOM 3454 C CB  . ALA A 0 455 . 62.648   21.529  -71.896  1.00 35.85 455 A 1 
ATOM 3455 O O   . ALA A 0 455 . 64.122   22.689  -74.021  1.00 35.85 455 A 1 
ATOM 3456 N N   . SER A 0 456 . 65.395   24.012  -72.761  1.00 41.73 456 A 1 
ATOM 3457 C CA  . SER A 0 456 . 66.152   24.560  -73.897  1.00 41.73 456 A 1 
ATOM 3458 C C   . SER A 0 456 . 67.190   23.573  -74.466  1.00 41.73 456 A 1 
ATOM 3459 C CB  . SER A 0 456 . 66.792   25.897  -73.509  1.00 41.73 456 A 1 
ATOM 3460 O O   . SER A 0 456 . 68.353   23.583  -74.071  1.00 41.73 456 A 1 
ATOM 3461 O OG  . SER A 0 456 . 67.661   25.702  -72.420  1.00 41.73 456 A 1 
ATOM 3462 N N   . LYS A 0 457 . 66.745   22.741  -75.418  1.00 33.20 457 A 1 
ATOM 3463 C CA  . LYS A 0 457 . 67.511   22.041  -76.476  1.00 33.20 457 A 1 
ATOM 3464 C C   . LYS A 0 457 . 69.022   21.816  -76.248  1.00 33.20 457 A 1 
ATOM 3465 C CB  . LYS A 0 457 . 67.352   22.809  -77.803  1.00 33.20 457 A 1 
ATOM 3466 O O   . LYS A 0 457 . 69.834   22.695  -76.533  1.00 33.20 457 A 1 
ATOM 3467 C CG  . LYS A 0 457 . 65.925   22.824  -78.364  1.00 33.20 457 A 1 
ATOM 3468 C CD  . LYS A 0 457 . 65.924   23.487  -79.749  1.00 33.20 457 A 1 
ATOM 3469 C CE  . LYS A 0 457 . 64.517   23.457  -80.354  1.00 33.20 457 A 1 
ATOM 3470 N NZ  . LYS A 0 457 . 64.503   24.010  -81.732  1.00 33.20 457 A 1 
ATOM 3471 N N   . TRP A 0 458 . 69.407   20.563  -75.992  1.00 31.94 458 A 1 
ATOM 3472 C CA  . TRP A 0 458 . 70.748   20.060  -76.318  1.00 31.94 458 A 1 
ATOM 3473 C C   . TRP A 0 458 . 70.648   18.858  -77.266  1.00 31.94 458 A 1 
ATOM 3474 C CB  . TRP A 0 458 . 71.541   19.748  -75.042  1.00 31.94 458 A 1 
ATOM 3475 O O   . TRP A 0 458 . 70.289   17.761  -76.855  1.00 31.94 458 A 1 
ATOM 3476 C CG  . TRP A 0 458 . 73.016   19.558  -75.249  1.00 31.94 458 A 1 
ATOM 3477 C CD1 . TRP A 0 458 . 73.860   20.506  -75.716  1.00 31.94 458 A 1 
ATOM 3478 C CD2 . TRP A 0 458 . 73.856   18.400  -74.935  1.00 31.94 458 A 1 
ATOM 3479 C CE2 . TRP A 0 458 . 75.215   18.736  -75.225  1.00 31.94 458 A 1 
ATOM 3480 C CE3 . TRP A 0 458 . 73.619   17.112  -74.406  1.00 31.94 458 A 1 
ATOM 3481 N NE1 . TRP A 0 458 . 75.154   20.023  -75.716  1.00 31.94 458 A 1 
ATOM 3482 C CH2 . TRP A 0 458 . 76.008   16.586  -74.444  1.00 31.94 458 A 1 
ATOM 3483 C CZ2 . TRP A 0 458 . 76.281   17.855  -74.984  1.00 31.94 458 A 1 
ATOM 3484 C CZ3 . TRP A 0 458 . 74.681   16.218  -74.162  1.00 31.94 458 A 1 
ATOM 3485 N N   . ALA A 0 459 . 70.943   19.084  -78.547  1.00 37.90 459 A 1 
ATOM 3486 C CA  . ALA A 0 459 . 71.079   18.052  -79.572  1.00 37.90 459 A 1 
ATOM 3487 C C   . ALA A 0 459 . 72.192   18.485  -80.538  1.00 37.90 459 A 1 
ATOM 3488 C CB  . ALA A 0 459 . 69.737   17.844  -80.287  1.00 37.90 459 A 1 
ATOM 3489 O O   . ALA A 0 459 . 72.209   19.630  -80.992  1.00 37.90 459 A 1 
ATOM 3490 N N   . LYS A 0 460 . 73.155   17.598  -80.801  1.00 32.37 460 A 1 
ATOM 3491 C CA  . LYS A 0 460 . 74.416   17.912  -81.492  1.00 32.37 460 A 1 
ATOM 3492 C C   . LYS A 0 460 . 74.568   17.024  -82.728  1.00 32.37 460 A 1 
ATOM 3493 C CB  . LYS A 0 460 . 75.571   17.771  -80.481  1.00 32.37 460 A 1 
ATOM 3494 O O   . LYS A 0 460 . 75.347   16.076  -82.714  1.00 32.37 460 A 1 
ATOM 3495 C CG  . LYS A 0 460 . 76.946   18.179  -81.043  1.00 32.37 460 A 1 
ATOM 3496 C CD  . LYS A 0 460 . 78.056   17.769  -80.067  1.00 32.37 460 A 1 
ATOM 3497 C CE  . LYS A 0 460 . 79.435   18.005  -80.689  1.00 32.37 460 A 1 
ATOM 3498 N NZ  . LYS A 0 460 . 80.515   17.532  -79.788  1.00 32.37 460 A 1 
ATOM 3499 N N   . GLU A 0 461 . 73.831   17.345  -83.788  1.00 36.63 461 A 1 
ATOM 3500 C CA  . GLU A 0 461 . 73.813   16.556  -85.026  1.00 36.63 461 A 1 
ATOM 3501 C C   . GLU A 0 461 . 74.213   17.369  -86.265  1.00 36.63 461 A 1 
ATOM 3502 C CB  . GLU A 0 461 . 72.467   15.852  -85.213  1.00 36.63 461 A 1 
ATOM 3503 O O   . GLU A 0 461 . 73.932   18.560  -86.386  1.00 36.63 461 A 1 
ATOM 3504 C CG  . GLU A 0 461 . 72.239   14.818  -84.100  1.00 36.63 461 A 1 
ATOM 3505 C CD  . GLU A 0 461 . 71.077   13.871  -84.411  1.00 36.63 461 A 1 
ATOM 3506 O OE1 . GLU A 0 461 . 71.146   12.723  -83.924  1.00 36.63 461 A 1 
ATOM 3507 O OE2 . GLU A 0 461 . 70.145   14.308  -85.122  1.00 36.63 461 A 1 
ATOM 3508 N N   . ASN A 0 462 . 74.964   16.701  -87.141  1.00 31.55 462 A 1 
ATOM 3509 C CA  . ASN A 0 462 . 75.682   17.201  -88.318  1.00 31.55 462 A 1 
ATOM 3510 C C   . ASN A 0 462 . 76.264   15.943  -89.019  1.00 31.55 462 A 1 
ATOM 3511 C CB  . ASN A 0 462 . 76.821   18.103  -87.776  1.00 31.55 462 A 1 
ATOM 3512 O O   . ASN A 0 462 . 76.672   15.048  -88.272  1.00 31.55 462 A 1 
ATOM 3513 C CG  . ASN A 0 462 . 77.576   18.912  -88.809  1.00 31.55 462 A 1 
ATOM 3514 N ND2 . ASN A 0 462 . 78.818   19.242  -88.542  1.00 31.55 462 A 1 
ATOM 3515 O OD1 . ASN A 0 462 . 77.076   19.293  -89.849  1.00 31.55 462 A 1 
ATOM 3516 N N   . PRO A 0 463 . 76.409   15.815  -90.361  1.00 42.70 463 A 1 
ATOM 3517 C CA  . PRO A 0 463 . 76.169   16.769  -91.457  1.00 42.70 463 A 1 
ATOM 3518 C C   . PRO A 0 463 . 75.253   16.202  -92.583  1.00 42.70 463 A 1 
ATOM 3519 C CB  . PRO A 0 463 . 77.610   16.979  -91.985  1.00 42.70 463 A 1 
ATOM 3520 O O   . PRO A 0 463 . 74.683   15.127  -92.433  1.00 42.70 463 A 1 
ATOM 3521 C CG  . PRO A 0 463 . 78.363   15.679  -91.669  1.00 42.70 463 A 1 
ATOM 3522 C CD  . PRO A 0 463 . 77.354   14.840  -90.895  1.00 42.70 463 A 1 
ATOM 3523 N N   . ARG A 0 464 . 75.283   16.863  -93.763  1.00 39.86 464 A 1 
ATOM 3524 C CA  . ARG A 0 464 . 74.907   16.397  -95.135  1.00 39.86 464 A 1 
ATOM 3525 C C   . ARG A 0 464 . 73.455   16.662  -95.582  1.00 39.86 464 A 1 
ATOM 3526 C CB  . ARG A 0 464 . 75.263   14.904  -95.356  1.00 39.86 464 A 1 
ATOM 3527 O O   . ARG A 0 464 . 72.533   16.414  -94.826  1.00 39.86 464 A 1 
ATOM 3528 C CG  . ARG A 0 464 . 76.766   14.613  -95.243  1.00 39.86 464 A 1 
ATOM 3529 C CD  . ARG A 0 464 . 77.031   13.106  -95.312  1.00 39.86 464 A 1 
ATOM 3530 N NE  . ARG A 0 464 . 78.479   12.814  -95.250  1.00 39.86 464 A 1 
ATOM 3531 N NH1 . ARG A 0 464 . 78.360   10.788  -94.166  1.00 39.86 464 A 1 
ATOM 3532 N NH2 . ARG A 0 464 . 80.349   11.624  -94.726  1.00 39.86 464 A 1 
ATOM 3533 C CZ  . ARG A 0 464 . 79.050   11.747  -94.717  1.00 39.86 464 A 1 
ATOM 3534 N N   . HIS A 0 465 . 73.192   17.085  -96.828  1.00 39.56 465 A 1 
ATOM 3535 C CA  . HIS A 0 465 . 74.041   17.734  -97.857  1.00 39.56 465 A 1 
ATOM 3536 C C   . HIS A 0 465 . 73.138   18.439  -98.905  1.00 39.56 465 A 1 
ATOM 3537 C CB  . HIS A 0 465 . 74.964   16.711  -98.558  1.00 39.56 465 A 1 
ATOM 3538 O O   . HIS A 0 465 . 71.933   18.504  -98.691  1.00 39.56 465 A 1 
ATOM 3539 C CG  . HIS A 0 465 . 76.185   17.317  -99.210  1.00 39.56 465 A 1 
ATOM 3540 C CD2 . HIS A 0 465 . 76.670   17.013  -100.455 1.00 39.56 465 A 1 
ATOM 3541 N ND1 . HIS A 0 465 . 77.046   18.244  -98.657  1.00 39.56 465 A 1 
ATOM 3542 C CE1 . HIS A 0 465 . 78.020   18.493  -99.549  1.00 39.56 465 A 1 
ATOM 3543 N NE2 . HIS A 0 465 . 77.830   17.765  -100.657 1.00 39.56 465 A 1 
ATOM 3544 N N   . PHE A 0 466 . 73.715   18.891  -100.034 1.00 40.82 466 A 1 
ATOM 3545 C CA  . PHE A 0 466 . 73.074   19.635  -101.141 1.00 40.82 466 A 1 
ATOM 3546 C C   . PHE A 0 466 . 72.630   21.061  -100.727 1.00 40.82 466 A 1 
ATOM 3547 C CB  . PHE A 0 466 . 71.926   18.809  -101.774 1.00 40.82 466 A 1 
ATOM 3548 O O   . PHE A 0 466 . 71.950   21.231  -99.726  1.00 40.82 466 A 1 
ATOM 3549 C CG  . PHE A 0 466 . 72.145   17.300  -101.871 1.00 40.82 466 A 1 
ATOM 3550 C CD1 . PHE A 0 466 . 73.031   16.765  -102.826 1.00 40.82 466 A 1 
ATOM 3551 C CD2 . PHE A 0 466 . 71.464   16.425  -100.998 1.00 40.82 466 A 1 
ATOM 3552 C CE1 . PHE A 0 466 . 73.242   15.374  -102.898 1.00 40.82 466 A 1 
ATOM 3553 C CE2 . PHE A 0 466 . 71.682   15.037  -101.063 1.00 40.82 466 A 1 
ATOM 3554 C CZ  . PHE A 0 466 . 72.572   14.510  -102.014 1.00 40.82 466 A 1 
ATOM 3555 N N   . GLY A 0 467 . 72.973   22.163  -101.403 1.00 40.25 467 A 1 
ATOM 3556 C CA  . GLY A 0 467 . 73.683   22.391  -102.671 1.00 40.25 467 A 1 
ATOM 3557 C C   . GLY A 0 467 . 72.926   23.459  -103.491 1.00 40.25 467 A 1 
ATOM 3558 O O   . GLY A 0 467 . 71.703   23.428  -103.508 1.00 40.25 467 A 1 
ATOM 3559 N N   . ASN A 0 468 . 73.538   24.421  -104.196 1.00 39.20 468 A 1 
ATOM 3560 C CA  . ASN A 0 468 . 74.969   24.679  -104.446 1.00 39.20 468 A 1 
ATOM 3561 C C   . ASN A 0 468 . 75.494   25.855  -103.553 1.00 39.20 468 A 1 
ATOM 3562 C CB  . ASN A 0 468 . 75.152   24.711  -105.979 1.00 39.20 468 A 1 
ATOM 3563 O O   . ASN A 0 468 . 75.262   25.757  -102.354 1.00 39.20 468 A 1 
ATOM 3564 C CG  . ASN A 0 468 . 76.570   24.415  -106.437 1.00 39.20 468 A 1 
ATOM 3565 N ND2 . ASN A 0 468 . 76.827   24.496  -107.720 1.00 39.20 468 A 1 
ATOM 3566 O OD1 . ASN A 0 468 . 77.466   24.155  -105.656 1.00 39.20 468 A 1 
ATOM 3567 N N   . ALA A 0 469 . 76.177   26.954  -103.929 1.00 39.12 469 A 1 
ATOM 3568 C CA  . ALA A 0 469 . 76.641   27.529  -105.205 1.00 39.12 469 A 1 
ATOM 3569 C C   . ALA A 0 469 . 77.967   28.331  -105.046 1.00 39.12 469 A 1 
ATOM 3570 C CB  . ALA A 0 469 . 75.519   28.413  -105.781 1.00 39.12 469 A 1 
ATOM 3571 O O   . ALA A 0 469 . 78.576   28.359  -103.979 1.00 39.12 469 A 1 
ATOM 3572 N N   . HIS A 0 470 . 78.426   28.964  -106.133 1.00 37.36 470 A 1 
ATOM 3573 C CA  . HIS A 0 470 . 79.664   29.760  -106.239 1.00 37.36 470 A 1 
ATOM 3574 C C   . HIS A 0 470 . 79.499   31.182  -105.655 1.00 37.36 470 A 1 
ATOM 3575 C CB  . HIS A 0 470 . 80.032   29.858  -107.732 1.00 37.36 470 A 1 
ATOM 3576 O O   . HIS A 0 470 . 78.394   31.712  -105.683 1.00 37.36 470 A 1 
ATOM 3577 C CG  . HIS A 0 470 . 80.220   28.530  -108.432 1.00 37.36 470 A 1 
ATOM 3578 C CD2 . HIS A 0 470 . 79.239   27.670  -108.853 1.00 37.36 470 A 1 
ATOM 3579 N ND1 . HIS A 0 470 . 81.423   27.968  -108.793 1.00 37.36 470 A 1 
ATOM 3580 C CE1 . HIS A 0 470 . 81.172   26.793  -109.395 1.00 37.36 470 A 1 
ATOM 3581 N NE2 . HIS A 0 470 . 79.852   26.563  -109.444 1.00 37.36 470 A 1 
ATOM 3582 N N   . GLY A 0 471 . 80.537   31.896  -105.193 1.00 36.78 471 A 1 
ATOM 3583 C CA  . GLY A 0 471 . 81.977   31.596  -105.047 1.00 36.78 471 A 1 
ATOM 3584 C C   . GLY A 0 471 . 82.750   32.885  -104.668 1.00 36.78 471 A 1 
ATOM 3585 O O   . GLY A 0 471 . 82.184   33.967  -104.764 1.00 36.78 471 A 1 
ATOM 3586 N N   . GLY A 0 472 . 84.017   32.876  -104.233 1.00 37.05 472 A 1 
ATOM 3587 C CA  . GLY A 0 472 . 84.963   31.772  -104.000 1.00 37.05 472 A 1 
ATOM 3588 C C   . GLY A 0 472 . 86.332   32.284  -103.485 1.00 37.05 472 A 1 
ATOM 3589 O O   . GLY A 0 472 . 86.448   33.460  -103.163 1.00 37.05 472 A 1 
ATOM 3590 N N   . PHE A 0 473 . 87.360   31.411  -103.483 1.00 39.89 473 A 1 
ATOM 3591 C CA  . PHE A 0 473 . 88.785   31.655  -103.122 1.00 39.89 473 A 1 
ATOM 3592 C C   . PHE A 0 473 . 89.060   32.043  -101.641 1.00 39.89 473 A 1 
ATOM 3593 C CB  . PHE A 0 473 . 89.406   32.700  -104.081 1.00 39.89 473 A 1 
ATOM 3594 O O   . PHE A 0 473 . 88.595   33.074  -101.181 1.00 39.89 473 A 1 
ATOM 3595 C CG  . PHE A 0 473 . 89.037   32.578  -105.553 1.00 39.89 473 A 1 
ATOM 3596 C CD1 . PHE A 0 473 . 89.693   31.645  -106.378 1.00 39.89 473 A 1 
ATOM 3597 C CD2 . PHE A 0 473 . 88.040   33.410  -106.104 1.00 39.89 473 A 1 
ATOM 3598 C CE1 . PHE A 0 473 . 89.347   31.536  -107.738 1.00 39.89 473 A 1 
ATOM 3599 C CE2 . PHE A 0 473 . 87.689   33.296  -107.461 1.00 39.89 473 A 1 
ATOM 3600 C CZ  . PHE A 0 473 . 88.342   32.358  -108.279 1.00 39.89 473 A 1 
ATOM 3601 N N   . GLY A 0 474 . 89.850   31.338  -100.814 1.00 36.91 474 A 1 
ATOM 3602 C CA  . GLY A 0 474 . 90.580   30.047  -100.865 1.00 36.91 474 A 1 
ATOM 3603 C C   . GLY A 0 474 . 90.873   29.580  -99.406  1.00 36.91 474 A 1 
ATOM 3604 O O   . GLY A 0 474 . 90.339   30.187  -98.487  1.00 36.91 474 A 1 
ATOM 3605 N N   . LYS A 0 475 . 91.697   28.572  -99.055  1.00 38.36 475 A 1 
ATOM 3606 C CA  . LYS A 0 475 . 92.743   27.802  -99.768  1.00 38.36 475 A 1 
ATOM 3607 C C   . LYS A 0 475 . 93.140   26.540  -98.935  1.00 38.36 475 A 1 
ATOM 3608 C CB  . LYS A 0 475 . 93.950   28.766  -99.865  1.00 38.36 475 A 1 
ATOM 3609 O O   . LYS A 0 475 . 93.443   26.695  -97.759  1.00 38.36 475 A 1 
ATOM 3610 C CG  . LYS A 0 475 . 95.175   28.286  -100.659 1.00 38.36 475 A 1 
ATOM 3611 C CD  . LYS A 0 475 . 96.297   29.334  -100.525 1.00 38.36 475 A 1 
ATOM 3612 C CE  . LYS A 0 475 . 97.504   29.008  -101.414 1.00 38.36 475 A 1 
ATOM 3613 N NZ  . LYS A 0 475 . 98.607   29.985  -101.216 1.00 38.36 475 A 1 
ATOM 3614 N N   . GLY A 0 476 . 93.227   25.340  -99.542  1.00 37.79 476 A 1 
ATOM 3615 C CA  . GLY A 0 476 . 93.581   24.043  -98.884  1.00 37.79 476 A 1 
ATOM 3616 C C   . GLY A 0 476 . 92.393   23.360  -98.167  1.00 37.79 476 A 1 
ATOM 3617 O O   . GLY A 0 476 . 91.484   24.062  -97.745  1.00 37.79 476 A 1 
ATOM 3618 N N   . GLY A 0 477 . 92.253   22.031  -98.016  1.00 36.11 477 A 1 
ATOM 3619 C CA  . GLY A 0 477 . 93.132   20.849  -98.199  1.00 36.11 477 A 1 
ATOM 3620 C C   . GLY A 0 477 . 93.038   19.979  -96.919  1.00 36.11 477 A 1 
ATOM 3621 O O   . GLY A 0 477 . 93.159   20.548  -95.843  1.00 36.11 477 A 1 
ATOM 3622 N N   . TYR A 0 478 . 92.787   18.658  -96.885  1.00 38.22 478 A 1 
ATOM 3623 C CA  . TYR A 0 478 . 92.874   17.557  -97.871  1.00 38.22 478 A 1 
ATOM 3624 C C   . TYR A 0 478 . 91.777   16.473  -97.592  1.00 38.22 478 A 1 
ATOM 3625 C CB  . TYR A 0 478 . 94.287   16.937  -97.757  1.00 38.22 478 A 1 
ATOM 3626 O O   . TYR A 0 478 . 91.015   16.619  -96.640  1.00 38.22 478 A 1 
ATOM 3627 C CG  . TYR A 0 478 . 95.432   17.941  -97.825  1.00 38.22 478 A 1 
ATOM 3628 C CD1 . TYR A 0 478 . 95.998   18.290  -99.066  1.00 38.22 478 A 1 
ATOM 3629 C CD2 . TYR A 0 478 . 95.889   18.571  -96.648  1.00 38.22 478 A 1 
ATOM 3630 C CE1 . TYR A 0 478 . 96.988   19.291  -99.134  1.00 38.22 478 A 1 
ATOM 3631 C CE2 . TYR A 0 478 . 96.869   19.580  -96.713  1.00 38.22 478 A 1 
ATOM 3632 O OH  . TYR A 0 478 . 98.338   20.940  -98.039  1.00 38.22 478 A 1 
ATOM 3633 C CZ  . TYR A 0 478 . 97.415   19.947  -97.961  1.00 38.22 478 A 1 
ATOM 3634 N N   . GLY A 0 479 . 91.654   15.409  -98.411  1.00 39.94 479 A 1 
ATOM 3635 C CA  . GLY A 0 479 . 90.651   14.316  -98.251  1.00 39.94 479 A 1 
ATOM 3636 C C   . GLY A 0 479 . 91.052   13.194  -97.263  1.00 39.94 479 A 1 
ATOM 3637 O O   . GLY A 0 479 . 92.083   13.308  -96.613  1.00 39.94 479 A 1 
ATOM 3638 N N   . GLY A 0 480 . 90.326   12.072  -97.112  1.00 36.53 480 A 1 
ATOM 3639 C CA  . GLY A 0 480 . 89.105   11.578  -97.780  1.00 36.53 480 A 1 
ATOM 3640 C C   . GLY A 0 480 . 88.706   10.160  -97.285  1.00 36.53 480 A 1 
ATOM 3641 O O   . GLY A 0 480 . 89.327   9.650   -96.358  1.00 36.53 480 A 1 
ATOM 3642 N N   . TYR A 0 481 . 87.724   9.516   -97.943  1.00 41.09 481 A 1 
ATOM 3643 C CA  . TYR A 0 481 . 87.207   8.141   -97.689  1.00 41.09 481 A 1 
ATOM 3644 C C   . TYR A 0 481 . 86.489   7.909   -96.328  1.00 41.09 481 A 1 
ATOM 3645 C CB  . TYR A 0 481 . 88.318   7.088   -97.910  1.00 41.09 481 A 1 
ATOM 3646 O O   . TYR A 0 481 . 86.543   8.748   -95.438  1.00 41.09 481 A 1 
ATOM 3647 C CG  . TYR A 0 481 . 89.295   7.398   -99.031  1.00 41.09 481 A 1 
ATOM 3648 C CD1 . TYR A 0 481 . 88.894   7.292   -100.377 1.00 41.09 481 A 1 
ATOM 3649 C CD2 . TYR A 0 481 . 90.592   7.854   -98.718  1.00 41.09 481 A 1 
ATOM 3650 C CE1 . TYR A 0 481 . 89.779   7.670   -101.405 1.00 41.09 481 A 1 
ATOM 3651 C CE2 . TYR A 0 481 . 91.480   8.230   -99.742  1.00 41.09 481 A 1 
ATOM 3652 O OH  . TYR A 0 481 . 91.909   8.529   -102.085 1.00 41.09 481 A 1 
ATOM 3653 C CZ  . TYR A 0 481 . 91.070   8.145   -101.089 1.00 41.09 481 A 1 
ATOM 3654 N N   . SER A 0 482 . 85.900   6.737   -96.051  1.00 36.28 482 A 1 
ATOM 3655 C CA  . SER A 0 482 . 84.709   6.050   -96.613  1.00 36.28 482 A 1 
ATOM 3656 C C   . SER A 0 482 . 84.637   4.626   -96.010  1.00 36.28 482 A 1 
ATOM 3657 C CB  . SER A 0 482 . 84.723   5.903   -98.141  1.00 36.28 482 A 1 
ATOM 3658 O O   . SER A 0 482 . 85.661   3.955   -95.979  1.00 36.28 482 A 1 
ATOM 3659 O OG  . SER A 0 482 . 83.488   5.366   -98.569  1.00 36.28 482 A 1 
ATOM 3660 N N   . HIS A 0 483 . 83.445   4.162   -95.595  1.00 36.74 483 A 1 
ATOM 3661 C CA  . HIS A 0 483 . 83.133   2.849   -94.970  1.00 36.74 483 A 1 
ATOM 3662 C C   . HIS A 0 483 . 83.849   2.466   -93.647  1.00 36.74 483 A 1 
ATOM 3663 C CB  . HIS A 0 483 . 83.228   1.709   -96.001  1.00 36.74 483 A 1 
ATOM 3664 O O   . HIS A 0 483 . 85.048   2.639   -93.479  1.00 36.74 483 A 1 
ATOM 3665 C CG  . HIS A 0 483 . 82.062   1.667   -96.956  1.00 36.74 483 A 1 
ATOM 3666 C CD2 . HIS A 0 483 . 81.974   2.302   -98.164  1.00 36.74 483 A 1 
ATOM 3667 N ND1 . HIS A 0 483 . 80.882   0.978   -96.776  1.00 36.74 483 A 1 
ATOM 3668 C CE1 . HIS A 0 483 . 80.102   1.202   -97.847  1.00 36.74 483 A 1 
ATOM 3669 N NE2 . HIS A 0 483 . 80.723   2.013   -98.715  1.00 36.74 483 A 1 
ATOM 3670 N N   . GLY A 0 484 . 83.097   1.862   -92.711  1.00 40.07 484 A 1 
ATOM 3671 C CA  . GLY A 0 484 . 83.629   1.285   -91.462  1.00 40.07 484 A 1 
ATOM 3672 C C   . GLY A 0 484 . 82.557   1.071   -90.381  1.00 40.07 484 A 1 
ATOM 3673 O O   . GLY A 0 484 . 82.180   2.010   -89.693  1.00 40.07 484 A 1 
ATOM 3674 N N   . VAL A 0 485 . 82.043   -0.156  -90.248  1.00 36.91 485 A 1 
ATOM 3675 C CA  . VAL A 0 485 . 80.935   -0.525  -89.337  1.00 36.91 485 A 1 
ATOM 3676 C C   . VAL A 0 485 . 81.372   -0.574  -87.864  1.00 36.91 485 A 1 
ATOM 3677 C CB  . VAL A 0 485 . 80.381   -1.919  -89.724  1.00 36.91 485 A 1 
ATOM 3678 O O   . VAL A 0 485 . 82.372   -1.220  -87.557  1.00 36.91 485 A 1 
ATOM 3679 C CG1 . VAL A 0 485 . 79.228   -2.388  -88.823  1.00 36.91 485 A 1 
ATOM 3680 C CG2 . VAL A 0 485 . 79.872   -1.948  -91.172  1.00 36.91 485 A 1 
ATOM 3681 N N   . GLN A 0 486 . 80.555   -0.037  -86.945  1.00 41.94 486 A 1 
ATOM 3682 C CA  . GLN A 0 486 . 80.490   -0.487  -85.542  1.00 41.94 486 A 1 
ATOM 3683 C C   . GLN A 0 486 . 79.148   -0.126  -84.866  1.00 41.94 486 A 1 
ATOM 3684 C CB  . GLN A 0 486 . 81.723   0.003   -84.752  1.00 41.94 486 A 1 
ATOM 3685 O O   . GLN A 0 486 . 78.438   0.765   -85.325  1.00 41.94 486 A 1 
ATOM 3686 C CG  . GLN A 0 486 . 82.642   -1.180  -84.381  1.00 41.94 486 A 1 
ATOM 3687 C CD  . GLN A 0 486 . 84.118   -0.802  -84.366  1.00 41.94 486 A 1 
ATOM 3688 N NE2 . GLN A 0 486 . 84.920   -1.358  -85.247  1.00 41.94 486 A 1 
ATOM 3689 O OE1 . GLN A 0 486 . 84.578   -0.008  -83.569  1.00 41.94 486 A 1 
ATOM 3690 N N   . LYS A 0 487 . 78.765   -0.890  -83.830  1.00 35.54 487 A 1 
ATOM 3691 C CA  . LYS A 0 487 . 77.443   -0.854  -83.165  1.00 35.54 487 A 1 
ATOM 3692 C C   . LYS A 0 487 . 77.370   0.165   -82.016  1.00 35.54 487 A 1 
ATOM 3693 C CB  . LYS A 0 487 . 77.130   -2.226  -82.530  1.00 35.54 487 A 1 
ATOM 3694 O O   . LYS A 0 487 . 78.354   0.327   -81.302  1.00 35.54 487 A 1 
ATOM 3695 C CG  . LYS A 0 487 . 76.911   -3.421  -83.471  1.00 35.54 487 A 1 
ATOM 3696 C CD  . LYS A 0 487 . 76.626   -4.664  -82.604  1.00 35.54 487 A 1 
ATOM 3697 C CE  . LYS A 0 487 . 76.244   -5.894  -83.434  1.00 35.54 487 A 1 
ATOM 3698 N NZ  . LYS A 0 487 . 75.899   -7.048  -82.560  1.00 35.54 487 A 1 
ATOM 3699 N N   . GLY A 0 488 . 76.158   0.649   -81.721  1.00 32.55 488 A 1 
ATOM 3700 C CA  . GLY A 0 488 . 75.752   1.082   -80.373  1.00 32.55 488 A 1 
ATOM 3701 C C   . GLY A 0 488 . 74.912   2.363   -80.339  1.00 32.55 488 A 1 
ATOM 3702 O O   . GLY A 0 488 . 75.373   3.392   -80.816  1.00 32.55 488 A 1 
ATOM 3703 N N   . GLY A 0 489 . 73.717   2.309   -79.732  1.00 36.60 489 A 1 
ATOM 3704 C CA  . GLY A 0 489 . 72.876   3.492   -79.475  1.00 36.60 489 A 1 
ATOM 3705 C C   . GLY A 0 489 . 71.438   3.398   -79.997  1.00 36.60 489 A 1 
ATOM 3706 O O   . GLY A 0 489 . 71.022   4.241   -80.782  1.00 36.60 489 A 1 
ATOM 3707 N N   . GLU A 0 490 . 70.683   2.387   -79.569  1.00 32.22 490 A 1 
ATOM 3708 C CA  . GLU A 0 490 . 69.245   2.266   -79.844  1.00 32.22 490 A 1 
ATOM 3709 C C   . GLU A 0 490 . 68.460   2.937   -78.702  1.00 32.22 490 A 1 
ATOM 3710 C CB  . GLU A 0 490 . 68.933   0.770   -80.014  1.00 32.22 490 A 1 
ATOM 3711 O O   . GLU A 0 490 . 68.572   2.511   -77.555  1.00 32.22 490 A 1 
ATOM 3712 C CG  . GLU A 0 490 . 67.503   0.435   -80.459  1.00 32.22 490 A 1 
ATOM 3713 C CD  . GLU A 0 490 . 67.430   -1.035  -80.917  1.00 32.22 490 A 1 
ATOM 3714 O OE1 . GLU A 0 490 . 66.921   -1.275  -82.035  1.00 32.22 490 A 1 
ATOM 3715 O OE2 . GLU A 0 490 . 67.972   -1.904  -80.193  1.00 32.22 490 A 1 
ATOM 3716 N N   . TRP A 0 491 . 67.724   4.015   -78.999  1.00 34.15 491 A 1 
ATOM 3717 C CA  . TRP A 0 491 . 66.939   4.776   -78.016  1.00 34.15 491 A 1 
ATOM 3718 C C   . TRP A 0 491 . 65.626   5.287   -78.622  1.00 34.15 491 A 1 
ATOM 3719 C CB  . TRP A 0 491 . 67.767   5.936   -77.430  1.00 34.15 491 A 1 
ATOM 3720 O O   . TRP A 0 491 . 65.533   6.427   -79.081  1.00 34.15 491 A 1 
ATOM 3721 C CG  . TRP A 0 491 . 68.779   5.547   -76.397  1.00 34.15 491 A 1 
ATOM 3722 C CD1 . TRP A 0 491 . 70.120   5.555   -76.563  1.00 34.15 491 A 1 
ATOM 3723 C CD2 . TRP A 0 491 . 68.546   5.068   -75.034  1.00 34.15 491 A 1 
ATOM 3724 C CE2 . TRP A 0 491 . 69.811   4.794   -74.431  1.00 34.15 491 A 1 
ATOM 3725 C CE3 . TRP A 0 491 . 67.397   4.831   -74.246  1.00 34.15 491 A 1 
ATOM 3726 N NE1 . TRP A 0 491 . 70.733   5.118   -75.404  1.00 34.15 491 A 1 
ATOM 3727 C CH2 . TRP A 0 491 . 68.768   4.073   -72.368  1.00 34.15 491 A 1 
ATOM 3728 C CZ2 . TRP A 0 491 . 69.932   4.304   -73.121  1.00 34.15 491 A 1 
ATOM 3729 C CZ3 . TRP A 0 491 . 67.506   4.339   -72.930  1.00 34.15 491 A 1 
ATOM 3730 N N   . ASP A 0 492 . 64.589   4.450   -78.581  1.00 33.75 492 A 1 
ATOM 3731 C CA  . ASP A 0 492 . 63.211   4.874   -78.848  1.00 33.75 492 A 1 
ATOM 3732 C C   . ASP A 0 492 . 62.697   5.743   -77.683  1.00 33.75 492 A 1 
ATOM 3733 C CB  . ASP A 0 492 . 62.307   3.654   -79.134  1.00 33.75 492 A 1 
ATOM 3734 O O   . ASP A 0 492 . 62.227   5.256   -76.652  1.00 33.75 492 A 1 
ATOM 3735 C CG  . ASP A 0 492 . 61.868   3.559   -80.602  1.00 33.75 492 A 1 
ATOM 3736 O OD1 . ASP A 0 492 . 61.570   4.624   -81.194  1.00 33.75 492 A 1 
ATOM 3737 O OD2 . ASP A 0 492 . 61.774   2.420   -81.105  1.00 33.75 492 A 1 
ATOM 3738 N N   . GLY A 0 493 . 62.824   7.064   -77.830  1.00 35.19 493 A 1 
ATOM 3739 C CA  . GLY A 0 493 . 62.374   8.060   -76.853  1.00 35.19 493 A 1 
ATOM 3740 C C   . GLY A 0 493 . 60.849   8.198   -76.809  1.00 35.19 493 A 1 
ATOM 3741 O O   . GLY A 0 493 . 60.289   9.156   -77.347  1.00 35.19 493 A 1 
ATOM 3742 N N   . ALA A 0 494 . 60.169   7.239   -76.182  1.00 32.55 494 A 1 
ATOM 3743 C CA  . ALA A 0 494 . 58.713   7.175   -76.099  1.00 32.55 494 A 1 
ATOM 3744 C C   . ALA A 0 494 . 58.097   8.282   -75.211  1.00 32.55 494 A 1 
ATOM 3745 C CB  . ALA A 0 494 . 58.319   5.760   -75.650  1.00 32.55 494 A 1 
ATOM 3746 O O   . ALA A 0 494 . 57.754   8.052   -74.056  1.00 32.55 494 A 1 
ATOM 3747 N N   . SER A 0 495 . 57.879   9.467   -75.795  1.00 41.15 495 A 1 
ATOM 3748 C CA  . SER A 0 495 . 57.140   10.586  -75.172  1.00 41.15 495 A 1 
ATOM 3749 C C   . SER A 0 495 . 56.037   11.153  -76.079  1.00 41.15 495 A 1 
ATOM 3750 C CB  . SER A 0 495 . 58.088   11.679  -74.662  1.00 41.15 495 A 1 
ATOM 3751 O O   . SER A 0 495 . 55.801   12.361  -76.137  1.00 41.15 495 A 1 
ATOM 3752 O OG  . SER A 0 495 . 58.991   11.140  -73.718  1.00 41.15 495 A 1 
ATOM 3753 N N   . LYS A 0 496 . 55.336   10.280  -76.815  1.00 37.03 496 A 1 
ATOM 3754 C CA  . LYS A 0 496 . 54.048   10.632  -77.436  1.00 37.03 496 A 1 
ATOM 3755 C C   . LYS A 0 496 . 52.953   10.626  -76.359  1.00 37.03 496 A 1 
ATOM 3756 C CB  . LYS A 0 496 . 53.699   9.662   -78.582  1.00 37.03 496 A 1 
ATOM 3757 O O   . LYS A 0 496 . 52.859   9.667   -75.607  1.00 37.03 496 A 1 
ATOM 3758 C CG  . LYS A 0 496 . 54.488   9.941   -79.873  1.00 37.03 496 A 1 
ATOM 3759 C CD  . LYS A 0 496 . 54.164   8.896   -80.954  1.00 37.03 496 A 1 
ATOM 3760 C CE  . LYS A 0 496 . 54.918   9.204   -82.255  1.00 37.03 496 A 1 
ATOM 3761 N NZ  . LYS A 0 496 . 54.842   8.071   -83.214  1.00 37.03 496 A 1 
ATOM 3762 N N   . ALA A 0 497 . 52.095   11.651  -76.378  1.00 33.53 497 A 1 
ATOM 3763 C CA  . ALA A 0 497 . 50.866   11.791  -75.580  1.00 33.53 497 A 1 
ATOM 3764 C C   . ALA A 0 497 . 51.015   11.999  -74.050  1.00 33.53 497 A 1 
ATOM 3765 C CB  . ALA A 0 497 . 49.880   10.671  -75.960  1.00 33.53 497 A 1 
ATOM 3766 O O   . ALA A 0 497 . 50.557   11.177  -73.266  1.00 33.53 497 A 1 
ATOM 3767 N N   . ALA A 0 498 . 51.542   13.160  -73.623  1.00 34.34 498 A 1 
ATOM 3768 C CA  . ALA A 0 498 . 51.400   13.642  -72.237  1.00 34.34 498 A 1 
ATOM 3769 C C   . ALA A 0 498 . 51.528   15.181  -72.090  1.00 34.34 498 A 1 
ATOM 3770 C CB  . ALA A 0 498 . 52.418   12.906  -71.346  1.00 34.34 498 A 1 
ATOM 3771 O O   . ALA A 0 498 . 52.516   15.665  -71.553  1.00 34.34 498 A 1 
ATOM 3772 N N   . HIS A 0 499 . 50.542   15.966  -72.553  1.00 35.52 499 A 1 
ATOM 3773 C CA  . HIS A 0 499 . 50.399   17.390  -72.176  1.00 35.52 499 A 1 
ATOM 3774 C C   . HIS A 0 499 . 48.942   17.879  -72.303  1.00 35.52 499 A 1 
ATOM 3775 C CB  . HIS A 0 499 . 51.378   18.304  -72.953  1.00 35.52 499 A 1 
ATOM 3776 O O   . HIS A 0 499 . 48.571   18.550  -73.264  1.00 35.52 499 A 1 
ATOM 3777 C CG  . HIS A 0 499 . 52.711   18.524  -72.271  1.00 35.52 499 A 1 
ATOM 3778 C CD2 . HIS A 0 499 . 53.950   18.421  -72.845  1.00 35.52 499 A 1 
ATOM 3779 N ND1 . HIS A 0 499 . 52.912   18.884  -70.954  1.00 35.52 499 A 1 
ATOM 3780 C CE1 . HIS A 0 499 . 54.236   18.972  -70.743  1.00 35.52 499 A 1 
ATOM 3781 N NE2 . HIS A 0 499 . 54.912   18.719  -71.874  1.00 35.52 499 A 1 
ATOM 3782 N N   . ALA A 0 500 . 48.122   17.557  -71.300  1.00 38.01 500 A 1 
ATOM 3783 C CA  . ALA A 0 500 . 46.949   18.359  -70.948  1.00 38.01 500 A 1 
ATOM 3784 C C   . ALA A 0 500 . 47.333   19.313  -69.800  1.00 38.01 500 A 1 
ATOM 3785 C CB  . ALA A 0 500 . 45.776   17.435  -70.608  1.00 38.01 500 A 1 
ATOM 3786 O O   . ALA A 0 500 . 48.173   18.976  -68.962  1.00 38.01 500 A 1 
ATOM 3787 N N   . GLY A 0 501 . 46.771   20.523  -69.789  1.00 39.82 501 A 1 
ATOM 3788 C CA  . GLY A 0 501 . 47.123   21.585  -68.839  1.00 39.82 501 A 1 
ATOM 3789 C C   . GLY A 0 501 . 46.351   21.484  -67.524  1.00 39.82 501 A 1 
ATOM 3790 O O   . GLY A 0 501 . 45.503   22.327  -67.259  1.00 39.82 501 A 1 
ATOM 3791 N N   . TYR A 0 502 . 46.618   20.452  -66.721  1.00 40.05 502 A 1 
ATOM 3792 C CA  . TYR A 0 502 . 45.876   20.182  -65.484  1.00 40.05 502 A 1 
ATOM 3793 C C   . TYR A 0 502 . 46.032   21.301  -64.438  1.00 40.05 502 A 1 
ATOM 3794 C CB  . TYR A 0 502 . 46.324   18.836  -64.901  1.00 40.05 502 A 1 
ATOM 3795 O O   . TYR A 0 502 . 47.101   21.471  -63.858  1.00 40.05 502 A 1 
ATOM 3796 C CG  . TYR A 0 502 . 46.018   17.647  -65.789  1.00 40.05 502 A 1 
ATOM 3797 C CD1 . TYR A 0 502 . 44.698   17.162  -65.870  1.00 40.05 502 A 1 
ATOM 3798 C CD2 . TYR A 0 502 . 47.044   17.026  -66.527  1.00 40.05 502 A 1 
ATOM 3799 C CE1 . TYR A 0 502 . 44.400   16.055  -66.686  1.00 40.05 502 A 1 
ATOM 3800 C CE2 . TYR A 0 502 . 46.751   15.912  -67.337  1.00 40.05 502 A 1 
ATOM 3801 O OH  . TYR A 0 502 . 45.148   14.369  -68.223  1.00 40.05 502 A 1 
ATOM 3802 C CZ  . TYR A 0 502 . 45.429   15.428  -67.420  1.00 40.05 502 A 1 
ATOM 3803 N N   . GLY A 0 503 . 44.946   22.030  -64.170  1.00 40.41 503 A 1 
ATOM 3804 C CA  . GLY A 0 503 . 44.893   23.146  -63.216  1.00 40.41 503 A 1 
ATOM 3805 C C   . GLY A 0 503 . 43.600   23.166  -62.400  1.00 40.41 503 A 1 
ATOM 3806 O O   . GLY A 0 503 . 42.956   24.210  -62.296  1.00 40.41 503 A 1 
ATOM 3807 N N   . GLY A 0 504 . 43.193   22.003  -61.884  1.00 43.39 504 A 1 
ATOM 3808 C CA  . GLY A 0 504 . 41.994   21.843  -61.062  1.00 43.39 504 A 1 
ATOM 3809 C C   . GLY A 0 504 . 42.280   21.990  -59.565  1.00 43.39 504 A 1 
ATOM 3810 O O   . GLY A 0 504 . 43.263   21.447  -59.060  1.00 43.39 504 A 1 
ATOM 3811 N N   . LYS A 0 505 . 41.381   22.688  -58.868  1.00 46.62 505 A 1 
ATOM 3812 C CA  . LYS A 0 505 . 41.236   22.690  -57.402  1.00 46.62 505 A 1 
ATOM 3813 C C   . LYS A 0 505 . 39.817   22.216  -57.067  1.00 46.62 505 A 1 
ATOM 3814 C CB  . LYS A 0 505 . 41.550   24.077  -56.805  1.00 46.62 505 A 1 
ATOM 3815 O O   . LYS A 0 505 . 38.910   22.420  -57.888  1.00 46.62 505 A 1 
ATOM 3816 C CG  . LYS A 0 505 . 42.963   24.568  -57.174  1.00 46.62 505 A 1 
ATOM 3817 C CD  . LYS A 0 505 . 43.404   25.798  -56.362  1.00 46.62 505 A 1 
ATOM 3818 C CE  . LYS A 0 505 . 44.882   26.090  -56.672  1.00 46.62 505 A 1 
ATOM 3819 N NZ  . LYS A 0 505 . 45.606   26.798  -55.586  1.00 46.62 505 A 1 
ATOM 3820 N N   . SER A 0 506 . 39.641   21.572  -55.918  1.00 44.27 506 A 1 
ATOM 3821 C CA  . SER A 0 506 . 38.400   20.880  -55.541  1.00 44.27 506 A 1 
ATOM 3822 C C   . SER A 0 506 . 38.066   21.069  -54.070  1.00 44.27 506 A 1 
ATOM 3823 C CB  . SER A 0 506 . 38.559   19.372  -55.774  1.00 44.27 506 A 1 
ATOM 3824 O O   . SER A 0 506 . 38.971   21.312  -53.276  1.00 44.27 506 A 1 
ATOM 3825 O OG  . SER A 0 506 . 37.289   18.757  -55.835  1.00 44.27 506 A 1 
ATOM 3826 N N   . GLY A 0 507 . 36.801   20.826  -53.732  1.00 55.37 507 A 1 
ATOM 3827 C CA  . GLY A 0 507 . 36.549   19.862  -52.669  1.00 55.37 507 A 1 
ATOM 3828 C C   . GLY A 0 507 . 36.050   20.372  -51.323  1.00 55.37 507 A 1 
ATOM 3829 O O   . GLY A 0 507 . 36.441   21.435  -50.834  1.00 55.37 507 A 1 
ATOM 3830 N N   . SER A 0 508 . 35.167   19.573  -50.746  1.00 52.50 508 A 1 
ATOM 3831 C CA  . SER A 0 508 . 34.862   19.352  -49.326  1.00 52.50 508 A 1 
ATOM 3832 C C   . SER A 0 508 . 33.963   18.113  -49.307  1.00 52.50 508 A 1 
ATOM 3833 C CB  . SER A 0 508 . 34.072   20.488  -48.657  1.00 52.50 508 A 1 
ATOM 3834 O O   . SER A 0 508 . 33.172   17.981  -50.239  1.00 52.50 508 A 1 
ATOM 3835 O OG  . SER A 0 508 . 34.667   21.761  -48.900  1.00 52.50 508 A 1 
ATOM 3836 N N   . ASP A 0 509 . 34.027   17.292  -48.275  1.00 64.68 509 A 1 
ATOM 3837 C CA  . ASP A 0 509 . 32.897   16.435  -47.911  1.00 64.68 509 A 1 
ATOM 3838 C C   . ASP A 0 509 . 32.329   16.925  -46.580  1.00 64.68 509 A 1 
ATOM 3839 C CB  . ASP A 0 509 . 33.261   14.935  -47.933  1.00 64.68 509 A 1 
ATOM 3840 O O   . ASP A 0 509 . 32.917   17.797  -45.925  1.00 64.68 509 A 1 
ATOM 3841 C CG  . ASP A 0 509 . 32.788   14.287  -49.232  1.00 64.68 509 A 1 
ATOM 3842 O OD1 . ASP A 0 509 . 31.583   14.426  -49.535  1.00 64.68 509 A 1 
ATOM 3843 O OD2 . ASP A 0 509 . 33.656   13.802  -50.000  1.00 64.68 509 A 1 
ATOM 3844 N N   . TRP A 0 510 . 31.123   16.470  -46.266  1.00 75.96 510 A 1 
ATOM 3845 C CA  . TRP A 0 510 . 30.554   16.530  -44.926  1.00 75.96 510 A 1 
ATOM 3846 C C   . TRP A 0 510 . 29.388   15.551  -44.869  1.00 75.96 510 A 1 
ATOM 3847 C CB  . TRP A 0 510 . 30.084   17.945  -44.558  1.00 75.96 510 A 1 
ATOM 3848 O O   . TRP A 0 510 . 28.359   15.797  -45.506  1.00 75.96 510 A 1 
ATOM 3849 C CG  . TRP A 0 510 . 29.474   18.086  -43.193  1.00 75.96 510 A 1 
ATOM 3850 C CD1 . TRP A 0 510 . 30.124   18.008  -42.008  1.00 75.96 510 A 1 
ATOM 3851 C CD2 . TRP A 0 510 . 28.062   18.217  -42.844  1.00 75.96 510 A 1 
ATOM 3852 C CE2 . TRP A 0 510 . 27.946   18.289  -41.423  1.00 75.96 510 A 1 
ATOM 3853 C CE3 . TRP A 0 510 . 26.863   18.242  -43.589  1.00 75.96 510 A 1 
ATOM 3854 N NE1 . TRP A 0 510 . 29.235   18.156  -40.962  1.00 75.96 510 A 1 
ATOM 3855 C CH2 . TRP A 0 510 . 25.537   18.466  -41.547  1.00 75.96 510 A 1 
ATOM 3856 C CZ2 . TRP A 0 510 . 26.711   18.423  -40.775  1.00 75.96 510 A 1 
ATOM 3857 C CZ3 . TRP A 0 510 . 25.617   18.375  -42.948  1.00 75.96 510 A 1 
ATOM 3858 N N   . ASP A 0 511 . 29.577   14.473  -44.120  1.00 82.94 511 A 1 
ATOM 3859 C CA  . ASP A 0 511 . 28.530   13.524  -43.763  1.00 82.94 511 A 1 
ATOM 3860 C C   . ASP A 0 511 . 28.208   13.708  -42.275  1.00 82.94 511 A 1 
ATOM 3861 C CB  . ASP A 0 511 . 28.957   12.072  -44.079  1.00 82.94 511 A 1 
ATOM 3862 O O   . ASP A 0 511 . 29.095   13.900  -41.440  1.00 82.94 511 A 1 
ATOM 3863 C CG  . ASP A 0 511 . 28.703   11.601  -45.524  1.00 82.94 511 A 1 
ATOM 3864 O OD1 . ASP A 0 511 . 27.964   12.284  -46.270  1.00 82.94 511 A 1 
ATOM 3865 O OD2 . ASP A 0 511 . 29.164   10.482  -45.861  1.00 82.94 511 A 1 
ATOM 3866 N N   . ALA A 0 512 . 26.929   13.638  -41.922  1.00 83.95 512 A 1 
ATOM 3867 C CA  . ALA A 0 512 . 26.493   13.641  -40.531  1.00 83.95 512 A 1 
ATOM 3868 C C   . ALA A 0 512 . 25.319   12.686  -40.338  1.00 83.95 512 A 1 
ATOM 3869 C CB  . ALA A 0 512 . 26.147   15.070  -40.101  1.00 83.95 512 A 1 
ATOM 3870 O O   . ALA A 0 512 . 24.457   12.559  -41.209  1.00 83.95 512 A 1 
ATOM 3871 N N   . TRP A 0 513 . 25.243   12.031  -39.183  1.00 87.79 513 A 1 
ATOM 3872 C CA  . TRP A 0 513 . 24.092   11.207  -38.811  1.00 87.79 513 A 1 
ATOM 3873 C C   . TRP A 0 513 . 23.797   11.323  -37.322  1.00 87.79 513 A 1 
ATOM 3874 C CB  . TRP A 0 513 . 24.300   9.744   -39.234  1.00 87.79 513 A 1 
ATOM 3875 O O   . TRP A 0 513 . 24.680   11.637  -36.524  1.00 87.79 513 A 1 
ATOM 3876 C CG  . TRP A 0 513 . 25.270   8.955   -38.406  1.00 87.79 513 A 1 
ATOM 3877 C CD1 . TRP A 0 513 . 26.613   8.961   -38.558  1.00 87.79 513 A 1 
ATOM 3878 C CD2 . TRP A 0 513 . 25.005   8.114   -37.237  1.00 87.79 513 A 1 
ATOM 3879 C CE2 . TRP A 0 513 . 26.254   7.648   -36.726  1.00 87.79 513 A 1 
ATOM 3880 C CE3 . TRP A 0 513 . 23.842   7.736   -36.529  1.00 87.79 513 A 1 
ATOM 3881 N NE1 . TRP A 0 513 . 27.193   8.168   -37.588  1.00 87.79 513 A 1 
ATOM 3882 C CH2 . TRP A 0 513 . 25.171   6.513   -34.880  1.00 87.79 513 A 1 
ATOM 3883 C CZ2 . TRP A 0 513 . 26.347   6.861   -35.567  1.00 87.79 513 A 1 
ATOM 3884 C CZ3 . TRP A 0 513 . 23.923   6.945   -35.364  1.00 87.79 513 A 1 
ATOM 3885 N N   . GLY A 0 514 . 22.553   11.043  -36.944  1.00 86.82 514 A 1 
ATOM 3886 C CA  . GLY A 0 514 . 22.187   11.003  -35.539  1.00 86.82 514 A 1 
ATOM 3887 C C   . GLY A 0 514 . 20.857   10.329  -35.242  1.00 86.82 514 A 1 
ATOM 3888 O O   . GLY A 0 514 . 20.137   9.862   -36.138  1.00 86.82 514 A 1 
ATOM 3889 N N   . ARG A 0 515 . 20.591   10.213  -33.944  1.00 90.28 515 A 1 
ATOM 3890 C CA  . ARG A 0 515 . 19.464   9.497   -33.364  1.00 90.28 515 A 1 
ATOM 3891 C C   . ARG A 0 515 . 19.016   10.151  -32.065  1.00 90.28 515 A 1 
ATOM 3892 C CB  . ARG A 0 515 . 19.894   8.049   -33.109  1.00 90.28 515 A 1 
ATOM 3893 O O   . ARG A 0 515 . 19.865   10.443  -31.239  1.00 90.28 515 A 1 
ATOM 3894 C CG  . ARG A 0 515 . 18.690   7.164   -32.789  1.00 90.28 515 A 1 
ATOM 3895 C CD  . ARG A 0 515 . 19.101   5.705   -32.955  1.00 90.28 515 A 1 
ATOM 3896 N NE  . ARG A 0 515 . 17.932   4.822   -32.835  1.00 90.28 515 A 1 
ATOM 3897 N NH1 . ARG A 0 515 . 18.757   3.438   -31.207  1.00 90.28 515 A 1 
ATOM 3898 N NH2 . ARG A 0 515 . 16.667   3.195   -31.921  1.00 90.28 515 A 1 
ATOM 3899 C CZ  . ARG A 0 515 . 17.802   3.814   -32.011  1.00 90.28 515 A 1 
ATOM 3900 N N   . ASP A 0 516 . 17.707   10.269  -31.900  1.00 88.75 516 A 1 
ATOM 3901 C CA  . ASP A 0 516 . 16.998   10.694  -30.685  1.00 88.75 516 A 1 
ATOM 3902 C C   . ASP A 0 516 . 16.135   9.498   -30.223  1.00 88.75 516 A 1 
ATOM 3903 C CB  . ASP A 0 516 . 16.199   11.965  -31.046  1.00 88.75 516 A 1 
ATOM 3904 O O   . ASP A 0 516 . 15.576   8.775   -31.056  1.00 88.75 516 A 1 
ATOM 3905 C CG  . ASP A 0 516 . 15.196   12.500  -30.009  1.00 88.75 516 A 1 
ATOM 3906 O OD1 . ASP A 0 516 . 14.698   11.699  -29.181  1.00 88.75 516 A 1 
ATOM 3907 O OD2 . ASP A 0 516 . 14.817   13.686  -30.156  1.00 88.75 516 A 1 
ATOM 3908 N N   . GLN A 0 517 . 16.078   9.225   -28.917  1.00 90.81 517 A 1 
ATOM 3909 C CA  . GLN A 0 517 . 15.481   8.017   -28.324  1.00 90.81 517 A 1 
ATOM 3910 C C   . GLN A 0 517 . 14.595   8.324   -27.091  1.00 90.81 517 A 1 
ATOM 3911 C CB  . GLN A 0 517 . 16.611   7.004   -28.028  1.00 90.81 517 A 1 
ATOM 3912 O O   . GLN A 0 517 . 14.532   7.518   -26.157  1.00 90.81 517 A 1 
ATOM 3913 C CG  . GLN A 0 517 . 17.062   6.119   -29.204  1.00 90.81 517 A 1 
ATOM 3914 C CD  . GLN A 0 517 . 16.383   4.751   -29.202  1.00 90.81 517 A 1 
ATOM 3915 N NE2 . GLN A 0 517 . 15.088   4.702   -29.421  1.00 90.81 517 A 1 
ATOM 3916 O OE1 . GLN A 0 517 . 16.991   3.686   -29.077  1.00 90.81 517 A 1 
ATOM 3917 N N   . ASP A 0 518 . 13.885   9.459   -27.091  1.00 89.90 518 A 1 
ATOM 3918 C CA  . ASP A 0 518 . 13.002   9.896   -25.992  1.00 89.90 518 A 1 
ATOM 3919 C C   . ASP A 0 518 . 12.003   8.802   -25.531  1.00 89.90 518 A 1 
ATOM 3920 C CB  . ASP A 0 518 . 12.270   11.190  -26.425  1.00 89.90 518 A 1 
ATOM 3921 O O   . ASP A 0 518 . 11.205   8.266   -26.309  1.00 89.90 518 A 1 
ATOM 3922 C CG  . ASP A 0 518 . 11.491   11.927  -25.313  1.00 89.90 518 A 1 
ATOM 3923 O OD1 . ASP A 0 518 . 11.499   11.486  -24.134  1.00 89.90 518 A 1 
ATOM 3924 O OD2 . ASP A 0 518 . 10.770   12.908  -25.628  1.00 89.90 518 A 1 
ATOM 3925 N N   . LEU A 0 519 . 12.001   8.475   -24.231  1.00 93.38 519 A 1 
ATOM 3926 C CA  . LEU A 0 519 . 11.059   7.557   -23.581  1.00 93.38 519 A 1 
ATOM 3927 C C   . LEU A 0 519 . 10.505   8.158   -22.283  1.00 93.38 519 A 1 
ATOM 3928 C CB  . LEU A 0 519 . 11.757   6.203   -23.326  1.00 93.38 519 A 1 
ATOM 3929 O O   . LEU A 0 519 . 11.202   8.257   -21.273  1.00 93.38 519 A 1 
ATOM 3930 C CG  . LEU A 0 519 . 10.951   5.192   -22.479  1.00 93.38 519 A 1 
ATOM 3931 C CD1 . LEU A 0 519 . 9.673    4.709   -23.170  1.00 93.38 519 A 1 
ATOM 3932 C CD2 . LEU A 0 519 . 11.790   3.952   -22.166  1.00 93.38 519 A 1 
ATOM 3933 N N   . SER A 0 520 . 9.190    8.401   -22.229  1.00 95.52 520 A 1 
ATOM 3934 C CA  . SER A 0 520 . 8.490    8.808   -21.002  1.00 95.52 520 A 1 
ATOM 3935 C C   . SER A 0 520 . 7.369    7.848   -20.597  1.00 95.52 520 A 1 
ATOM 3936 C CB  . SER A 0 520 . 7.983    10.248  -21.106  1.00 95.52 520 A 1 
ATOM 3937 O O   . SER A 0 520 . 6.394    7.634   -21.323  1.00 95.52 520 A 1 
ATOM 3938 O OG  . SER A 0 520 . 7.606    10.693  -19.805  1.00 95.52 520 A 1 
ATOM 3939 N N   . ILE A 0 521 . 7.455    7.321   -19.373  1.00 95.63 521 A 1 
ATOM 3940 C CA  . ILE A 0 521 . 6.426    6.482   -18.742  1.00 95.63 521 A 1 
ATOM 3941 C C   . ILE A 0 521 . 5.904    7.194   -17.496  1.00 95.63 521 A 1 
ATOM 3942 C CB  . ILE A 0 521 . 6.963    5.071   -18.401  1.00 95.63 521 A 1 
ATOM 3943 O O   . ILE A 0 521 . 6.680    7.607   -16.639  1.00 95.63 521 A 1 
ATOM 3944 C CG1 . ILE A 0 521 . 7.545    4.377   -19.657  1.00 95.63 521 A 1 
ATOM 3945 C CG2 . ILE A 0 521 . 5.845    4.220   -17.757  1.00 95.63 521 A 1 
ATOM 3946 C CD1 . ILE A 0 521 . 8.191    3.012   -19.390  1.00 95.63 521 A 1 
ATOM 3947 N N   . LYS A 0 522 . 4.580    7.297   -17.353  1.00 95.77 522 A 1 
ATOM 3948 C CA  . LYS A 0 522 . 3.927    7.787   -16.128  1.00 95.77 522 A 1 
ATOM 3949 C C   . LYS A 0 522 . 2.835    6.815   -15.715  1.00 95.77 522 A 1 
ATOM 3950 C CB  . LYS A 0 522 . 3.425    9.234   -16.300  1.00 95.77 522 A 1 
ATOM 3951 O O   . LYS A 0 522 . 1.996    6.445   -16.532  1.00 95.77 522 A 1 
ATOM 3952 C CG  . LYS A 0 522 . 4.624    10.155  -16.576  1.00 95.77 522 A 1 
ATOM 3953 C CD  . LYS A 0 522 . 4.325    11.657  -16.623  1.00 95.77 522 A 1 
ATOM 3954 C CE  . LYS A 0 522 . 5.671    12.312  -16.977  1.00 95.77 522 A 1 
ATOM 3955 N NZ  . LYS A 0 522 . 5.640    13.793  -16.980  1.00 95.77 522 A 1 
ATOM 3956 N N   . GLU A 0 523 . 2.872    6.380   -14.467  1.00 94.58 523 A 1 
ATOM 3957 C CA  . GLU A 0 523 . 1.997    5.354   -13.912  1.00 94.58 523 A 1 
ATOM 3958 C C   . GLU A 0 523 . 1.533    5.772   -12.517  1.00 94.58 523 A 1 
ATOM 3959 C CB  . GLU A 0 523 . 2.766    4.022   -13.919  1.00 94.58 523 A 1 
ATOM 3960 O O   . GLU A 0 523 . 2.368    6.104   -11.679  1.00 94.58 523 A 1 
ATOM 3961 C CG  . GLU A 0 523 . 1.990    2.847   -13.316  1.00 94.58 523 A 1 
ATOM 3962 C CD  . GLU A 0 523 . 2.517    1.506   -13.840  1.00 94.58 523 A 1 
ATOM 3963 O OE1 . GLU A 0 523 . 1.676    0.650   -14.200  1.00 94.58 523 A 1 
ATOM 3964 O OE2 . GLU A 0 523 . 3.747    1.316   -14.006  1.00 94.58 523 A 1 
ATOM 3965 N N   . SER A 0 524 . 0.224    5.753   -12.270  1.00 94.18 524 A 1 
ATOM 3966 C CA  . SER A 0 524 . -0.379   6.002   -10.958  1.00 94.18 524 A 1 
ATOM 3967 C C   . SER A 0 524 . -1.407   4.927   -10.608  1.00 94.18 524 A 1 
ATOM 3968 C CB  . SER A 0 524 . -0.980   7.414   -10.834  1.00 94.18 524 A 1 
ATOM 3969 O O   . SER A 0 524 . -2.049   4.328   -11.477  1.00 94.18 524 A 1 
ATOM 3970 O OG  . SER A 0 524 . -1.962   7.671   -11.820  1.00 94.18 524 A 1 
ATOM 3971 N N   . TYR A 0 525 . -1.535   4.666   -9.312   1.00 95.17 525 A 1 
ATOM 3972 C CA  . TYR A 0 525 . -2.540   3.797   -8.722   1.00 95.17 525 A 1 
ATOM 3973 C C   . TYR A 0 525 . -3.012   4.418   -7.408   1.00 95.17 525 A 1 
ATOM 3974 C CB  . TYR A 0 525 . -1.952   2.398   -8.479   1.00 95.17 525 A 1 
ATOM 3975 O O   . TYR A 0 525 . -2.193   4.604   -6.510   1.00 95.17 525 A 1 
ATOM 3976 C CG  . TYR A 0 525 . -2.939   1.471   -7.799   1.00 95.17 525 A 1 
ATOM 3977 C CD1 . TYR A 0 525 . -3.100   1.513   -6.398   1.00 95.17 525 A 1 
ATOM 3978 C CD2 . TYR A 0 525 . -3.785   0.665   -8.582   1.00 95.17 525 A 1 
ATOM 3979 C CE1 . TYR A 0 525 . -4.158   0.817   -5.789   1.00 95.17 525 A 1 
ATOM 3980 C CE2 . TYR A 0 525 . -4.814   -0.072  -7.972   1.00 95.17 525 A 1 
ATOM 3981 O OH  . TYR A 0 525 . -6.084   -0.597  -6.039   1.00 95.17 525 A 1 
ATOM 3982 C CZ  . TYR A 0 525 . -5.023   0.037   -6.585   1.00 95.17 525 A 1 
ATOM 3983 N N   . ASP A 0 526 . -4.313   4.657   -7.272   1.00 93.36 526 A 1 
ATOM 3984 C CA  . ASP A 0 526 . -4.931   5.167   -6.047   1.00 93.36 526 A 1 
ATOM 3985 C C   . ASP A 0 526 . -6.052   4.228   -5.589   1.00 93.36 526 A 1 
ATOM 3986 C CB  . ASP A 0 526 . -5.481   6.592   -6.259   1.00 93.36 526 A 1 
ATOM 3987 O O   . ASP A 0 526 . -6.895   3.811   -6.384   1.00 93.36 526 A 1 
ATOM 3988 C CG  . ASP A 0 526 . -4.424   7.703   -6.296   1.00 93.36 526 A 1 
ATOM 3989 O OD1 . ASP A 0 526 . -3.320   7.495   -5.747   1.00 93.36 526 A 1 
ATOM 3990 O OD2 . ASP A 0 526 . -4.765   8.801   -6.789   1.00 93.36 526 A 1 
ATOM 3991 N N   . ARG A 0 527 . -6.102   3.929   -4.287   1.00 94.60 527 A 1 
ATOM 3992 C CA  . ARG A 0 527 . -7.257   3.315   -3.620   1.00 94.60 527 A 1 
ATOM 3993 C C   . ARG A 0 527 . -7.706   4.183   -2.454   1.00 94.60 527 A 1 
ATOM 3994 C CB  . ARG A 0 527 . -6.930   1.884   -3.164   1.00 94.60 527 A 1 
ATOM 3995 O O   . ARG A 0 527 . -6.941   4.367   -1.506   1.00 94.60 527 A 1 
ATOM 3996 C CG  . ARG A 0 527 . -8.163   1.180   -2.557   1.00 94.60 527 A 1 
ATOM 3997 C CD  . ARG A 0 527 . -7.877   -0.202  -1.950   1.00 94.60 527 A 1 
ATOM 3998 N NE  . ARG A 0 527 . -7.081   -1.072  -2.836   1.00 94.60 527 A 1 
ATOM 3999 N NH1 . ARG A 0 527 . -5.106   -1.005  -1.711   1.00 94.60 527 A 1 
ATOM 4000 N NH2 . ARG A 0 527 . -5.214   -2.045  -3.685   1.00 94.60 527 A 1 
ATOM 4001 C CZ  . ARG A 0 527 . -5.805   -1.382  -2.738   1.00 94.60 527 A 1 
ATOM 4002 N N   . THR A 0 528 . -8.965   4.613   -2.463   1.00 93.51 528 A 1 
ATOM 4003 C CA  . THR A 0 528 . -9.613   5.283   -1.328   1.00 93.51 528 A 1 
ATOM 4004 C C   . THR A 0 528 . -10.814  4.467   -0.856   1.00 93.51 528 A 1 
ATOM 4005 C CB  . THR A 0 528 . -10.072  6.709   -1.677   1.00 93.51 528 A 1 
ATOM 4006 O O   . THR A 0 528 . -11.779  4.279   -1.590   1.00 93.51 528 A 1 
ATOM 4007 C CG2 . THR A 0 528 . -10.581  7.454   -0.440   1.00 93.51 528 A 1 
ATOM 4008 O OG1 . THR A 0 528 . -9.047   7.509   -2.221   1.00 93.51 528 A 1 
ATOM 4009 N N   . TRP A 0 529 . -10.802  4.044   0.407    1.00 91.76 529 A 1 
ATOM 4010 C CA  . TRP A 0 529 . -11.908  3.333   1.045    1.00 91.76 529 A 1 
ATOM 4011 C C   . TRP A 0 529 . -12.327  4.054   2.339    1.00 91.76 529 A 1 
ATOM 4012 C CB  . TRP A 0 529 . -11.514  1.855   1.238    1.00 91.76 529 A 1 
ATOM 4013 O O   . TRP A 0 529 . -11.510  4.358   3.205    1.00 91.76 529 A 1 
ATOM 4014 C CG  . TRP A 0 529 . -12.411  1.017   2.101    1.00 91.76 529 A 1 
ATOM 4015 C CD1 . TRP A 0 529 . -13.730  1.215   2.292    1.00 91.76 529 A 1 
ATOM 4016 C CD2 . TRP A 0 529 . -12.081  -0.150  2.915    1.00 91.76 529 A 1 
ATOM 4017 C CE2 . TRP A 0 529 . -13.197  -0.444  3.754    1.00 91.76 529 A 1 
ATOM 4018 C CE3 . TRP A 0 529 . -10.949  -0.978  3.056    1.00 91.76 529 A 1 
ATOM 4019 N NE1 . TRP A 0 529 . -14.178  0.415   3.310    1.00 91.76 529 A 1 
ATOM 4020 C CH2 . TRP A 0 529 . -11.997  -2.218  4.883    1.00 91.76 529 A 1 
ATOM 4021 C CZ2 . TRP A 0 529 . -13.145  -1.417  4.766    1.00 91.76 529 A 1 
ATOM 4022 C CZ3 . TRP A 0 529 . -10.916  -2.017  4.008    1.00 91.76 529 A 1 
ATOM 4023 N N   . ALA A 0 530 . -13.625  4.330   2.494    1.00 92.97 530 A 1 
ATOM 4024 C CA  . ALA A 0 530 . -14.213  4.877   3.715    1.00 92.97 530 A 1 
ATOM 4025 C C   . ALA A 0 530 . -15.395  4.035   4.226    1.00 92.97 530 A 1 
ATOM 4026 C CB  . ALA A 0 530 . -14.617  6.334   3.461    1.00 92.97 530 A 1 
ATOM 4027 O O   . ALA A 0 530 . -16.177  3.488   3.444    1.00 92.97 530 A 1 
ATOM 4028 N N   . LYS A 0 531 . -15.580  3.983   5.552    1.00 92.86 531 A 1 
ATOM 4029 C CA  . LYS A 0 531 . -16.813  3.514   6.215    1.00 92.86 531 A 1 
ATOM 4030 C C   . LYS A 0 531 . -17.242  4.473   7.319    1.00 92.86 531 A 1 
ATOM 4031 C CB  . LYS A 0 531 . -16.678  2.080   6.774    1.00 92.86 531 A 1 
ATOM 4032 O O   . LYS A 0 531 . -16.399  4.930   8.088    1.00 92.86 531 A 1 
ATOM 4033 C CG  . LYS A 0 531 . -16.633  1.067   5.626    1.00 92.86 531 A 1 
ATOM 4034 C CD  . LYS A 0 531 . -16.615  -0.415  6.033    1.00 92.86 531 A 1 
ATOM 4035 C CE  . LYS A 0 531 . -16.750  -1.262  4.750    1.00 92.86 531 A 1 
ATOM 4036 N NZ  . LYS A 0 531 . -16.333  -2.679  4.907    1.00 92.86 531 A 1 
ATOM 4037 N N   . SER A 0 532 . -18.549  4.700   7.447    1.00 90.17 532 A 1 
ATOM 4038 C CA  . SER A 0 532 . -19.153  5.192   8.689    1.00 90.17 532 A 1 
ATOM 4039 C C   . SER A 0 532 . -20.239  4.240   9.173    1.00 90.17 532 A 1 
ATOM 4040 C CB  . SER A 0 532 . -19.651  6.649   8.616    1.00 90.17 532 A 1 
ATOM 4041 O O   . SER A 0 532 . -20.978  3.658   8.378    1.00 90.17 532 A 1 
ATOM 4042 O OG  . SER A 0 532 . -20.943  6.822   8.057    1.00 90.17 532 A 1 
ATOM 4043 N N   . TYR A 0 533 . -20.321  4.106   10.488   1.00 87.39 533 A 1 
ATOM 4044 C CA  . TYR A 0 533 . -21.475  3.598   11.208   1.00 87.39 533 A 1 
ATOM 4045 C C   . TYR A 0 533 . -21.866  4.687   12.194   1.00 87.39 533 A 1 
ATOM 4046 C CB  . TYR A 0 533 . -21.141  2.291   11.931   1.00 87.39 533 A 1 
ATOM 4047 O O   . TYR A 0 533 . -21.024  5.147   12.962   1.00 87.39 533 A 1 
ATOM 4048 C CG  . TYR A 0 533 . -20.629  1.196   11.021   1.00 87.39 533 A 1 
ATOM 4049 C CD1 . TYR A 0 533 . -21.535  0.334   10.375   1.00 87.39 533 A 1 
ATOM 4050 C CD2 . TYR A 0 533 . -19.243  1.047   10.821   1.00 87.39 533 A 1 
ATOM 4051 C CE1 . TYR A 0 533 . -21.056  -0.689  9.534    1.00 87.39 533 A 1 
ATOM 4052 C CE2 . TYR A 0 533 . -18.758  0.018   9.994    1.00 87.39 533 A 1 
ATOM 4053 O OH  . TYR A 0 533 . -19.184  -1.870  8.592    1.00 87.39 533 A 1 
ATOM 4054 C CZ  . TYR A 0 533 . -19.667  -0.854  9.355    1.00 87.39 533 A 1 
ATOM 4055 N N   . ASP A 0 534 . -23.114  5.114   12.134   1.00 86.31 534 A 1 
ATOM 4056 C CA  . ASP A 0 534 . -23.693  6.109   13.022   1.00 86.31 534 A 1 
ATOM 4057 C C   . ASP A 0 534 . -24.977  5.479   13.602   1.00 86.31 534 A 1 
ATOM 4058 C CB  . ASP A 0 534 . -23.935  7.413   12.222   1.00 86.31 534 A 1 
ATOM 4059 O O   . ASP A 0 534 . -25.783  4.950   12.833   1.00 86.31 534 A 1 
ATOM 4060 C CG  . ASP A 0 534 . -22.736  7.898   11.370   1.00 86.31 534 A 1 
ATOM 4061 O OD1 . ASP A 0 534 . -21.752  8.425   11.944   1.00 86.31 534 A 1 
ATOM 4062 O OD2 . ASP A 0 534 . -22.777  7.819   10.109   1.00 86.31 534 A 1 
ATOM 4063 N N   . ALA A 0 535 . -25.146  5.470   14.924   1.00 83.98 535 A 1 
ATOM 4064 C CA  . ALA A 0 535 . -26.337  4.970   15.619   1.00 83.98 535 A 1 
ATOM 4065 C C   . ALA A 0 535 . -26.786  5.996   16.667   1.00 83.98 535 A 1 
ATOM 4066 C CB  . ALA A 0 535 . -26.030  3.608   16.255   1.00 83.98 535 A 1 
ATOM 4067 O O   . ALA A 0 535 . -25.933  6.571   17.338   1.00 83.98 535 A 1 
ATOM 4068 N N   . GLU A 0 536 . -28.091  6.242   16.792   1.00 79.04 536 A 1 
ATOM 4069 C CA  . GLU A 0 536 . -28.628  7.261   17.717   1.00 79.04 536 A 1 
ATOM 4070 C C   . GLU A 0 536 . -28.682  6.794   19.181   1.00 79.04 536 A 1 
ATOM 4071 C CB  . GLU A 0 536 . -30.010  7.724   17.225   1.00 79.04 536 A 1 
ATOM 4072 O O   . GLU A 0 536 . -28.481  7.611   20.072   1.00 79.04 536 A 1 
ATOM 4073 C CG  . GLU A 0 536 . -29.889  8.610   15.972   1.00 79.04 536 A 1 
ATOM 4074 C CD  . GLU A 0 536 . -31.243  8.930   15.321   1.00 79.04 536 A 1 
ATOM 4075 O OE1 . GLU A 0 536 . -31.424  10.079  14.855   1.00 79.04 536 A 1 
ATOM 4076 O OE2 . GLU A 0 536 . -32.053  7.987   15.142   1.00 79.04 536 A 1 
ATOM 4077 N N   . SER A 0 537 . -28.892  5.496   19.417   1.00 79.27 537 A 1 
ATOM 4078 C CA  . SER A 0 537 . -28.846  4.852   20.737   1.00 79.27 537 A 1 
ATOM 4079 C C   . SER A 0 537 . -28.561  3.348   20.603   1.00 79.27 537 A 1 
ATOM 4080 C CB  . SER A 0 537 . -30.181  5.050   21.475   1.00 79.27 537 A 1 
ATOM 4081 O O   . SER A 0 537 . -28.776  2.748   19.537   1.00 79.27 537 A 1 
ATOM 4082 O OG  . SER A 0 537 . -31.204  4.325   20.812   1.00 79.27 537 A 1 
ATOM 4083 N N   . TYR A 0 538 . -28.103  2.719   21.688   1.00 76.72 538 A 1 
ATOM 4084 C CA  . TYR A 0 538 . -28.171  1.267   21.882   1.00 76.72 538 A 1 
ATOM 4085 C C   . TYR A 0 538 . -28.467  0.938   23.346   1.00 76.72 538 A 1 
ATOM 4086 C CB  . TYR A 0 538 . -26.869  0.577   21.434   1.00 76.72 538 A 1 
ATOM 4087 O O   . TYR A 0 538 . -27.606  1.157   24.201   1.00 76.72 538 A 1 
ATOM 4088 C CG  . TYR A 0 538 . -26.768  -0.894  21.838   1.00 76.72 538 A 1 
ATOM 4089 C CD1 . TYR A 0 538 . -25.819  -1.310  22.792   1.00 76.72 538 A 1 
ATOM 4090 C CD2 . TYR A 0 538 . -27.670  -1.839  21.317   1.00 76.72 538 A 1 
ATOM 4091 C CE1 . TYR A 0 538 . -25.773  -2.648  23.230   1.00 76.72 538 A 1 
ATOM 4092 C CE2 . TYR A 0 538 . -27.601  -3.191  21.712   1.00 76.72 538 A 1 
ATOM 4093 O OH  . TYR A 0 538 . -26.602  -4.897  23.077   1.00 76.72 538 A 1 
ATOM 4094 C CZ  . TYR A 0 538 . -26.659  -3.596  22.679   1.00 76.72 538 A 1 
ATOM 4095 N N   . ASP A 0 539 . -29.633  0.338   23.604   1.00 82.01 539 A 1 
ATOM 4096 C CA  . ASP A 0 539 . -29.998  -0.171  24.928   1.00 82.01 539 A 1 
ATOM 4097 C C   . ASP A 0 539 . -29.954  -1.700  24.976   1.00 82.01 539 A 1 
ATOM 4098 C CB  . ASP A 0 539 . -31.390  0.255   25.409   1.00 82.01 539 A 1 
ATOM 4099 O O   . ASP A 0 539 . -30.440  -2.401  24.081   1.00 82.01 539 A 1 
ATOM 4100 C CG  . ASP A 0 539 . -31.782  1.690   25.106   1.00 82.01 539 A 1 
ATOM 4101 O OD1 . ASP A 0 539 . -31.056  2.599   25.558   1.00 82.01 539 A 1 
ATOM 4102 O OD2 . ASP A 0 539 . -32.854  1.812   24.461   1.00 82.01 539 A 1 
ATOM 4103 N N   . GLU A 0 540 . -29.476  -2.221  26.097   1.00 85.90 540 A 1 
ATOM 4104 C CA  . GLU A 0 540 . -29.568  -3.616  26.502   1.00 85.90 540 A 1 
ATOM 4105 C C   . GLU A 0 540 . -29.967  -3.667  27.978   1.00 85.90 540 A 1 
ATOM 4106 C CB  . GLU A 0 540 . -28.224  -4.298  26.202   1.00 85.90 540 A 1 
ATOM 4107 O O   . GLU A 0 540 . -29.264  -3.132  28.830   1.00 85.90 540 A 1 
ATOM 4108 C CG  . GLU A 0 540 . -28.067  -5.689  26.832   1.00 85.90 540 A 1 
ATOM 4109 C CD  . GLU A 0 540 . -26.888  -6.492  26.252   1.00 85.90 540 A 1 
ATOM 4110 O OE1 . GLU A 0 540 . -26.939  -7.744  26.311   1.00 85.90 540 A 1 
ATOM 4111 O OE2 . GLU A 0 540 . -26.058  -5.959  25.474   1.00 85.90 540 A 1 
ATOM 4112 N N   . TRP A 0 541 . -31.101  -4.291  28.294   1.00 85.52 541 A 1 
ATOM 4113 C CA  . TRP A 0 541 . -31.642  -4.309  29.655   1.00 85.52 541 A 1 
ATOM 4114 C C   . TRP A 0 541 . -32.267  -5.652  30.016   1.00 85.52 541 A 1 
ATOM 4115 C CB  . TRP A 0 541 . -32.634  -3.150  29.845   1.00 85.52 541 A 1 
ATOM 4116 O O   . TRP A 0 541 . -32.765  -6.378  29.153   1.00 85.52 541 A 1 
ATOM 4117 C CG  . TRP A 0 541 . -33.773  -3.080  28.868   1.00 85.52 541 A 1 
ATOM 4118 C CD1 . TRP A 0 541 . -33.774  -2.348  27.731   1.00 85.52 541 A 1 
ATOM 4119 C CD2 . TRP A 0 541 . -35.080  -3.734  28.919   1.00 85.52 541 A 1 
ATOM 4120 C CE2 . TRP A 0 541 . -35.827  -3.340  27.766   1.00 85.52 541 A 1 
ATOM 4121 C CE3 . TRP A 0 541 . -35.716  -4.613  29.824   1.00 85.52 541 A 1 
ATOM 4122 N NE1 . TRP A 0 541 . -34.979  -2.497  27.076   1.00 85.52 541 A 1 
ATOM 4123 C CH2 . TRP A 0 541 . -37.735  -4.673  28.446   1.00 85.52 541 A 1 
ATOM 4124 C CZ2 . TRP A 0 541 . -37.132  -3.800  27.523   1.00 85.52 541 A 1 
ATOM 4125 C CZ3 . TRP A 0 541 . -37.027  -5.070  29.595   1.00 85.52 541 A 1 
ATOM 4126 N N   . ASP A 0 542 . -32.255  -5.963  31.310   1.00 86.38 542 A 1 
ATOM 4127 C CA  . ASP A 0 542 . -32.911  -7.123  31.907   1.00 86.38 542 A 1 
ATOM 4128 C C   . ASP A 0 542 . -33.678  -6.690  33.166   1.00 86.38 542 A 1 
ATOM 4129 C CB  . ASP A 0 542 . -31.878  -8.231  32.192   1.00 86.38 542 A 1 
ATOM 4130 O O   . ASP A 0 542 . -33.205  -5.870  33.956   1.00 86.38 542 A 1 
ATOM 4131 C CG  . ASP A 0 542 . -32.486  -9.639  32.317   1.00 86.38 542 A 1 
ATOM 4132 O OD1 . ASP A 0 542 . -33.731  -9.768  32.257   1.00 86.38 542 A 1 
ATOM 4133 O OD2 . ASP A 0 542 . -31.690  -10.602 32.403   1.00 86.38 542 A 1 
ATOM 4134 N N   . ASN A 0 543 . -34.882  -7.224  33.334   1.00 84.35 543 A 1 
ATOM 4135 C CA  . ASN A 0 543 . -35.756  -7.031  34.485   1.00 84.35 543 A 1 
ATOM 4136 C C   . ASN A 0 543 . -36.285  -8.396  34.901   1.00 84.35 543 A 1 
ATOM 4137 C CB  . ASN A 0 543 . -36.914  -6.084  34.115   1.00 84.35 543 A 1 
ATOM 4138 O O   . ASN A 0 543 . -37.017  -9.031  34.138   1.00 84.35 543 A 1 
ATOM 4139 C CG  . ASN A 0 543 . -38.009  -6.033  35.176   1.00 84.35 543 A 1 
ATOM 4140 N ND2 . ASN A 0 543 . -38.900  -6.996  35.239   1.00 84.35 543 A 1 
ATOM 4141 O OD1 . ASN A 0 543 . -38.094  -5.100  35.954   1.00 84.35 543 A 1 
ATOM 4142 N N   . LYS A 0 544 . -35.995  -8.796  36.132   1.00 83.29 544 A 1 
ATOM 4143 C CA  . LYS A 0 544 . -36.431  -10.059 36.709   1.00 83.29 544 A 1 
ATOM 4144 C C   . LYS A 0 544 . -37.011  -9.817  38.099   1.00 83.29 544 A 1 
ATOM 4145 C CB  . LYS A 0 544 . -35.232  -11.007 36.683   1.00 83.29 544 A 1 
ATOM 4146 O O   . LYS A 0 544 . -36.326  -9.277  38.964   1.00 83.29 544 A 1 
ATOM 4147 C CG  . LYS A 0 544 . -35.542  -12.337 37.365   1.00 83.29 544 A 1 
ATOM 4148 C CD  . LYS A 0 544 . -34.287  -13.220 37.366   1.00 83.29 544 A 1 
ATOM 4149 C CE  . LYS A 0 544 . -34.519  -14.516 38.146   1.00 83.29 544 A 1 
ATOM 4150 N NZ  . LYS A 0 544 . -34.963  -14.222 39.524   1.00 83.29 544 A 1 
ATOM 4151 N N   . ASP A 0 545 . -38.243  -10.269 38.260   1.00 79.41 545 A 1 
ATOM 4152 C CA  . ASP A 0 545 . -39.150  -10.084 39.393   1.00 79.41 545 A 1 
ATOM 4153 C C   . ASP A 0 545 . -39.508  -11.502 39.879   1.00 79.41 545 A 1 
ATOM 4154 C CB  . ASP A 0 545 . -40.316  -9.215  38.863   1.00 79.41 545 A 1 
ATOM 4155 O O   . ASP A 0 545 . -40.009  -12.329 39.112   1.00 79.41 545 A 1 
ATOM 4156 C CG  . ASP A 0 545 . -41.696  -9.331  39.528   1.00 79.41 545 A 1 
ATOM 4157 O OD1 . ASP A 0 545 . -41.857  -10.133 40.476   1.00 79.41 545 A 1 
ATOM 4158 O OD2 . ASP A 0 545 . -42.618  -8.668  38.989   1.00 79.41 545 A 1 
ATOM 4159 N N   . ASP A 0 546 . -39.119  -11.826 41.116   1.00 78.35 546 A 1 
ATOM 4160 C CA  . ASP A 0 546 . -39.176  -13.174 41.710   1.00 78.35 546 A 1 
ATOM 4161 C C   . ASP A 0 546 . -40.150  -13.235 42.911   1.00 78.35 546 A 1 
ATOM 4162 C CB  . ASP A 0 546 . -37.735  -13.644 42.041   1.00 78.35 546 A 1 
ATOM 4163 O O   . ASP A 0 546 . -39.908  -13.961 43.887   1.00 78.35 546 A 1 
ATOM 4164 C CG  . ASP A 0 546 . -37.210  -14.808 41.199   1.00 78.35 546 A 1 
ATOM 4165 O OD1 . ASP A 0 546 . -37.500  -14.909 39.990   1.00 78.35 546 A 1 
ATOM 4166 O OD2 . ASP A 0 546 . -36.293  -15.521 41.678   1.00 78.35 546 A 1 
ATOM 4167 N N   . ASP A 0 547 . -41.223  -12.445 42.860   1.00 75.39 547 A 1 
ATOM 4168 C CA  . ASP A 0 547 . -42.099  -12.091 43.982   1.00 75.39 547 A 1 
ATOM 4169 C C   . ASP A 0 547 . -42.722  -13.279 44.756   1.00 75.39 547 A 1 
ATOM 4170 C CB  . ASP A 0 547 . -43.181  -11.138 43.437   1.00 75.39 547 A 1 
ATOM 4171 O O   . ASP A 0 547 . -43.202  -14.262 44.177   1.00 75.39 547 A 1 
ATOM 4172 C CG  . ASP A 0 547 . -43.911  -10.385 44.542   1.00 75.39 547 A 1 
ATOM 4173 O OD1 . ASP A 0 547 . -43.267  -10.173 45.593   1.00 75.39 547 A 1 
ATOM 4174 O OD2 . ASP A 0 547 . -45.138  -10.160 44.407   1.00 75.39 547 A 1 
ATOM 4175 N N   . LYS A 0 548 . -42.735  -13.214 46.100   1.00 67.58 548 A 1 
ATOM 4176 C CA  . LYS A 0 548 . -43.291  -14.266 46.985   1.00 67.58 548 A 1 
ATOM 4177 C C   . LYS A 0 548 . -44.044  -13.685 48.175   1.00 67.58 548 A 1 
ATOM 4178 C CB  . LYS A 0 548 . -42.195  -15.214 47.503   1.00 67.58 548 A 1 
ATOM 4179 O O   . LYS A 0 548 . -43.456  -13.283 49.178   1.00 67.58 548 A 1 
ATOM 4180 C CG  . LYS A 0 548 . -41.531  -16.018 46.386   1.00 67.58 548 A 1 
ATOM 4181 C CD  . LYS A 0 548 . -40.341  -16.833 46.909   1.00 67.58 548 A 1 
ATOM 4182 C CE  . LYS A 0 548 . -39.440  -17.259 45.741   1.00 67.58 548 A 1 
ATOM 4183 N NZ  . LYS A 0 548 . -38.786  -16.086 45.097   1.00 67.58 548 A 1 
ATOM 4184 N N   . TRP A 0 549 . -45.368  -13.785 48.138   1.00 65.72 549 A 1 
ATOM 4185 C CA  . TRP A 0 549 . -46.252  -13.313 49.202   1.00 65.72 549 A 1 
ATOM 4186 C C   . TRP A 0 549 . -46.926  -14.459 49.972   1.00 65.72 549 A 1 
ATOM 4187 C CB  . TRP A 0 549 . -47.248  -12.307 48.614   1.00 65.72 549 A 1 
ATOM 4188 O O   . TRP A 0 549 . -47.482  -15.404 49.408   1.00 65.72 549 A 1 
ATOM 4189 C CG  . TRP A 0 549 . -47.885  -12.700 47.314   1.00 65.72 549 A 1 
ATOM 4190 C CD1 . TRP A 0 549 . -47.437  -12.329 46.092   1.00 65.72 549 A 1 
ATOM 4191 C CD2 . TRP A 0 549 . -49.077  -13.510 47.072   1.00 65.72 549 A 1 
ATOM 4192 C CE2 . TRP A 0 549 . -49.311  -13.559 45.664   1.00 65.72 549 A 1 
ATOM 4193 C CE3 . TRP A 0 549 . -49.988  -14.206 47.898   1.00 65.72 549 A 1 
ATOM 4194 N NE1 . TRP A 0 549 . -48.262  -12.848 45.117   1.00 65.72 549 A 1 
ATOM 4195 C CH2 . TRP A 0 549 . -51.309  -14.900 45.964   1.00 65.72 549 A 1 
ATOM 4196 C CZ2 . TRP A 0 549 . -50.412  -14.231 45.113   1.00 65.72 549 A 1 
ATOM 4197 C CZ3 . TRP A 0 549 . -51.089  -14.898 47.353   1.00 65.72 549 A 1 
ATOM 4198 N N   . GLY A 0 550 . -46.927  -14.357 51.303   1.00 59.32 550 A 1 
ATOM 4199 C CA  . GLY A 0 550 . -47.706  -15.224 52.186   1.00 59.32 550 A 1 
ATOM 4200 C C   . GLY A 0 550 . -49.070  -14.615 52.505   1.00 59.32 550 A 1 
ATOM 4201 O O   . GLY A 0 550 . -49.182  -13.819 53.435   1.00 59.32 550 A 1 
ATOM 4202 N N   . ALA A 0 551 . -50.125  -15.009 51.788   1.00 54.18 551 A 1 
ATOM 4203 C CA  . ALA A 0 551 . -51.487  -14.549 52.067   1.00 54.18 551 A 1 
ATOM 4204 C C   . ALA A 0 551 . -52.267  -15.530 52.960   1.00 54.18 551 A 1 
ATOM 4205 C CB  . ALA A 0 551 . -52.231  -14.264 50.759   1.00 54.18 551 A 1 
ATOM 4206 O O   . ALA A 0 551 . -52.131  -16.754 52.870   1.00 54.18 551 A 1 
ATOM 4207 N N   . GLN A 0 552 . -53.165  -14.993 53.788   1.00 53.97 552 A 1 
ATOM 4208 C CA  . GLN A 0 552 . -54.198  -15.789 54.451   1.00 53.97 552 A 1 
ATOM 4209 C C   . GLN A 0 552 . -55.427  -15.882 53.544   1.00 53.97 552 A 1 
ATOM 4210 C CB  . GLN A 0 552 . -54.546  -15.199 55.824   1.00 53.97 552 A 1 
ATOM 4211 O O   . GLN A 0 552 . -56.191  -14.927 53.409   1.00 53.97 552 A 1 
ATOM 4212 C CG  . GLN A 0 552 . -53.386  -15.342 56.818   1.00 53.97 552 A 1 
ATOM 4213 C CD  . GLN A 0 552 . -53.817  -14.938 58.222   1.00 53.97 552 A 1 
ATOM 4214 N NE2 . GLN A 0 552 . -53.770  -15.830 59.188   1.00 53.97 552 A 1 
ATOM 4215 O OE1 . GLN A 0 552 . -54.231  -13.825 58.482   1.00 53.97 552 A 1 
ATOM 4216 N N   . ALA A 0 553 . -55.637  -17.047 52.932   1.00 48.53 553 A 1 
ATOM 4217 C CA  . ALA A 0 553 . -56.856  -17.327 52.182   1.00 48.53 553 A 1 
ATOM 4218 C C   . ALA A 0 553 . -57.996  -17.671 53.159   1.00 48.53 553 A 1 
ATOM 4219 C CB  . ALA A 0 553 . -56.569  -18.438 51.165   1.00 48.53 553 A 1 
ATOM 4220 O O   . ALA A 0 553 . -58.035  -18.770 53.717   1.00 48.53 553 A 1 
ATOM 4221 N N   . TRP A 0 554 . -58.925  -16.732 53.366   1.00 45.66 554 A 1 
ATOM 4222 C CA  . TRP A 0 554 . -60.095  -16.902 54.238   1.00 45.66 554 A 1 
ATOM 4223 C C   . TRP A 0 554 . -61.120  -17.861 53.610   1.00 45.66 554 A 1 
ATOM 4224 C CB  . TRP A 0 554 . -60.727  -15.536 54.555   1.00 45.66 554 A 1 
ATOM 4225 O O   . TRP A 0 554 . -62.044  -17.444 52.909   1.00 45.66 554 A 1 
ATOM 4226 C CG  . TRP A 0 554 . -59.969  -14.638 55.488   1.00 45.66 554 A 1 
ATOM 4227 C CD1 . TRP A 0 554 . -58.827  -13.972 55.196   1.00 45.66 554 A 1 
ATOM 4228 C CD2 . TRP A 0 554 . -60.304  -14.259 56.864   1.00 45.66 554 A 1 
ATOM 4229 C CE2 . TRP A 0 554 . -59.322  -13.331 57.329   1.00 45.66 554 A 1 
ATOM 4230 C CE3 . TRP A 0 554 . -61.330  -14.608 57.772   1.00 45.66 554 A 1 
ATOM 4231 N NE1 . TRP A 0 554 . -58.433  -13.218 56.283   1.00 45.66 554 A 1 
ATOM 4232 C CH2 . TRP A 0 554 . -60.411  -13.118 59.479   1.00 45.66 554 A 1 
ATOM 4233 C CZ2 . TRP A 0 554 . -59.370  -12.756 58.607   1.00 45.66 554 A 1 
ATOM 4234 C CZ3 . TRP A 0 554 . -61.380  -14.048 59.064   1.00 45.66 554 A 1 
ATOM 4235 N N   . GLY A 0 555 . -60.954  -19.159 53.859   1.00 48.44 555 A 1 
ATOM 4236 C CA  . GLY A 0 555 . -61.969  -20.167 53.560   1.00 48.44 555 A 1 
ATOM 4237 C C   . GLY A 0 555 . -63.132  -20.093 54.552   1.00 48.44 555 A 1 
ATOM 4238 O O   . GLY A 0 555 . -62.908  -19.942 55.748   1.00 48.44 555 A 1 
ATOM 4239 N N   . LYS A 0 556 . -64.367  -20.219 54.057   1.00 47.21 556 A 1 
ATOM 4240 C CA  . LYS A 0 556 . -65.565  -20.430 54.882   1.00 47.21 556 A 1 
ATOM 4241 C C   . LYS A 0 556 . -66.246  -21.722 54.467   1.00 47.21 556 A 1 
ATOM 4242 C CB  . LYS A 0 556 . -66.546  -19.250 54.772   1.00 47.21 556 A 1 
ATOM 4243 O O   . LYS A 0 556 . -66.859  -21.771 53.400   1.00 47.21 556 A 1 
ATOM 4244 C CG  . LYS A 0 556 . -66.003  -18.009 55.481   1.00 47.21 556 A 1 
ATOM 4245 C CD  . LYS A 0 556 . -66.995  -16.842 55.448   1.00 47.21 556 A 1 
ATOM 4246 C CE  . LYS A 0 556 . -66.329  -15.709 56.233   1.00 47.21 556 A 1 
ATOM 4247 N NZ  . LYS A 0 556 . -67.123  -14.460 56.240   1.00 47.21 556 A 1 
ATOM 4248 N N   . ASP A 0 557 . -66.176  -22.730 55.319   1.00 44.36 557 A 1 
ATOM 4249 C CA  . ASP A 0 557 . -67.175  -23.792 55.383   1.00 44.36 557 A 1 
ATOM 4250 C C   . ASP A 0 557 . -68.396  -23.305 56.201   1.00 44.36 557 A 1 
ATOM 4251 C CB  . ASP A 0 557 . -66.531  -25.118 55.859   1.00 44.36 557 A 1 
ATOM 4252 O O   . ASP A 0 557 . -68.419  -22.197 56.751   1.00 44.36 557 A 1 
ATOM 4253 C CG  . ASP A 0 557 . -65.336  -24.927 56.803   1.00 44.36 557 A 1 
ATOM 4254 O OD1 . ASP A 0 557 . -65.517  -24.142 57.755   1.00 44.36 557 A 1 
ATOM 4255 O OD2 . ASP A 0 557 . -64.234  -25.439 56.478   1.00 44.36 557 A 1 
ATOM 4256 N N   . ARG A 0 558 . -69.494  -24.069 56.154   1.00 40.52 558 A 1 
ATOM 4257 C CA  . ARG A 0 558 . -70.762  -23.768 56.843   1.00 40.52 558 A 1 
ATOM 4258 C C   . ARG A 0 558 . -71.556  -25.053 57.062   1.00 40.52 558 A 1 
ATOM 4259 C CB  . ARG A 0 558 . -71.639  -22.784 56.043   1.00 40.52 558 A 1 
ATOM 4260 O O   . ARG A 0 558 . -72.433  -25.389 56.261   1.00 40.52 558 A 1 
ATOM 4261 C CG  . ARG A 0 558 . -71.325  -21.296 56.223   1.00 40.52 558 A 1 
ATOM 4262 C CD  . ARG A 0 558 . -72.510  -20.519 55.636   1.00 40.52 558 A 1 
ATOM 4263 N NE  . ARG A 0 558 . -72.371  -19.065 55.803   1.00 40.52 558 A 1 
ATOM 4264 N NH1 . ARG A 0 558 . -74.314  -18.503 54.720   1.00 40.52 558 A 1 
ATOM 4265 N NH2 . ARG A 0 558 . -73.015  -16.893 55.556   1.00 40.52 558 A 1 
ATOM 4266 C CZ  . ARG A 0 558 . -73.229  -18.164 55.362   1.00 40.52 558 A 1 
ATOM 4267 N N   . ASP A 0 559 . -71.320  -25.710 58.185   1.00 48.15 559 A 1 
ATOM 4268 C CA  . ASP A 0 559 . -72.045  -26.928 58.538   1.00 48.15 559 A 1 
ATOM 4269 C C   . ASP A 0 559 . -73.443  -26.599 59.088   1.00 48.15 559 A 1 
ATOM 4270 C CB  . ASP A 0 559 . -71.172  -27.809 59.445   1.00 48.15 559 A 1 
ATOM 4271 O O   . ASP A 0 559 . -73.675  -26.420 60.284   1.00 48.15 559 A 1 
ATOM 4272 C CG  . ASP A 0 559 . -70.133  -28.604 58.636   1.00 48.15 559 A 1 
ATOM 4273 O OD1 . ASP A 0 559 . -69.903  -28.250 57.453   1.00 48.15 559 A 1 
ATOM 4274 O OD2 . ASP A 0 559 . -69.649  -29.616 59.181   1.00 48.15 559 A 1 
ATOM 4275 N N   . GLN A 0 560 . -74.419  -26.499 58.179   1.00 39.01 560 A 1 
ATOM 4276 C CA  . GLN A 0 560 . -75.831  -26.360 58.537   1.00 39.01 560 A 1 
ATOM 4277 C C   . GLN A 0 560 . -76.403  -27.684 59.061   1.00 39.01 560 A 1 
ATOM 4278 C CB  . GLN A 0 560 . -76.666  -25.818 57.364   1.00 39.01 560 A 1 
ATOM 4279 O O   . GLN A 0 560 . -77.015  -28.459 58.324   1.00 39.01 560 A 1 
ATOM 4280 C CG  . GLN A 0 560 . -76.469  -24.313 57.146   1.00 39.01 560 A 1 
ATOM 4281 C CD  . GLN A 0 560 . -77.568  -23.703 56.276   1.00 39.01 560 A 1 
ATOM 4282 N NE2 . GLN A 0 560 . -77.908  -22.450 56.483   1.00 39.01 560 A 1 
ATOM 4283 O OE1 . GLN A 0 560 . -78.157  -24.313 55.401   1.00 39.01 560 A 1 
ATOM 4284 N N   . TYR A 0 561 . -76.271  -27.923 60.366   1.00 34.05 561 A 1 
ATOM 4285 C CA  . TYR A 0 561 . -76.946  -29.042 61.019   1.00 34.05 561 A 1 
ATOM 4286 C C   . TYR A 0 561 . -78.457  -28.771 61.168   1.00 34.05 561 A 1 
ATOM 4287 C CB  . TYR A 0 561 . -76.257  -29.382 62.346   1.00 34.05 561 A 1 
ATOM 4288 O O   . TYR A 0 561 . -78.908  -28.166 62.142   1.00 34.05 561 A 1 
ATOM 4289 C CG  . TYR A 0 561 . -76.633  -30.768 62.828   1.00 34.05 561 A 1 
ATOM 4290 C CD1 . TYR A 0 561 . -77.750  -30.958 63.664   1.00 34.05 561 A 1 
ATOM 4291 C CD2 . TYR A 0 561 . -75.885  -31.877 62.388   1.00 34.05 561 A 1 
ATOM 4292 C CE1 . TYR A 0 561 . -78.114  -32.257 64.071   1.00 34.05 561 A 1 
ATOM 4293 C CE2 . TYR A 0 561 . -76.248  -33.177 62.786   1.00 34.05 561 A 1 
ATOM 4294 O OH  . TYR A 0 561 . -77.706  -34.623 64.023   1.00 34.05 561 A 1 
ATOM 4295 C CZ  . TYR A 0 561 . -77.360  -33.368 63.631   1.00 34.05 561 A 1 
ATOM 4296 N N   . GLY A 0 562 . -79.256  -29.210 60.188   1.00 36.06 562 A 1 
ATOM 4297 C CA  . GLY A 0 562 . -80.698  -28.942 60.155   1.00 36.06 562 A 1 
ATOM 4298 C C   . GLY A 0 562 . -81.517  -29.890 59.273   1.00 36.06 562 A 1 
ATOM 4299 O O   . GLY A 0 562 . -81.648  -29.680 58.077   1.00 36.06 562 A 1 
ATOM 4300 N N   . ALA A 0 563 . -82.110  -30.907 59.903   1.00 35.49 563 A 1 
ATOM 4301 C CA  . ALA A 0 563 . -83.346  -31.603 59.516   1.00 35.49 563 A 1 
ATOM 4302 C C   . ALA A 0 563 . -83.781  -31.631 58.022   1.00 35.49 563 A 1 
ATOM 4303 C CB  . ALA A 0 563 . -84.464  -31.047 60.411   1.00 35.49 563 A 1 
ATOM 4304 O O   . ALA A 0 563 . -84.690  -30.914 57.621   1.00 35.49 563 A 1 
ATOM 4305 N N   . SER A 0 564 . -83.300  -32.647 57.293   1.00 32.69 564 A 1 
ATOM 4306 C CA  . SER A 0 564 . -84.021  -33.397 56.237   1.00 32.69 564 A 1 
ATOM 4307 C C   . SER A 0 564 . -84.594  -32.684 54.987   1.00 32.69 564 A 1 
ATOM 4308 C CB  . SER A 0 564 . -85.133  -34.253 56.867   1.00 32.69 564 A 1 
ATOM 4309 O O   . SER A 0 564 . -85.440  -31.803 55.063   1.00 32.69 564 A 1 
ATOM 4310 O OG  . SER A 0 564 . -86.110  -33.457 57.507   1.00 32.69 564 A 1 
ATOM 4311 N N   . SER A 0 565 . -84.316  -33.311 53.835   1.00 38.25 565 A 1 
ATOM 4312 C CA  . SER A 0 565 . -84.944  -33.169 52.502   1.00 38.25 565 A 1 
ATOM 4313 C C   . SER A 0 565 . -84.421  -32.091 51.528   1.00 38.25 565 A 1 
ATOM 4314 C CB  . SER A 0 565 . -86.482  -33.294 52.520   1.00 38.25 565 A 1 
ATOM 4315 O O   . SER A 0 565 . -84.905  -30.971 51.492   1.00 38.25 565 A 1 
ATOM 4316 O OG  . SER A 0 565 . -87.167  -32.202 53.090   1.00 38.25 565 A 1 
ATOM 4317 N N   . GLN A 0 566 . -83.559  -32.578 50.619   1.00 31.04 566 A 1 
ATOM 4318 C CA  . GLN A 0 566 . -83.449  -32.225 49.189   1.00 31.04 566 A 1 
ATOM 4319 C C   . GLN A 0 566 . -82.850  -30.842 48.813   1.00 31.04 566 A 1 
ATOM 4320 C CB  . GLN A 0 566 . -84.763  -32.626 48.461   1.00 31.04 566 A 1 
ATOM 4321 O O   . GLN A 0 566 . -82.737  -29.934 49.625   1.00 31.04 566 A 1 
ATOM 4322 C CG  . GLN A 0 566 . -84.961  -34.162 48.515   1.00 31.04 566 A 1 
ATOM 4323 C CD  . GLN A 0 566 . -86.305  -34.709 48.027   1.00 31.04 566 A 1 
ATOM 4324 N NE2 . GLN A 0 566 . -86.488  -36.012 48.080   1.00 31.04 566 A 1 
ATOM 4325 O OE1 . GLN A 0 566 . -87.228  -34.031 47.623   1.00 31.04 566 A 1 
ATOM 4326 N N   . ASP A 0 567 . -82.373  -30.759 47.565   1.00 36.49 567 A 1 
ATOM 4327 C CA  . ASP A 0 567 . -81.873  -29.564 46.854   1.00 36.49 567 A 1 
ATOM 4328 C C   . ASP A 0 567 . -80.579  -28.864 47.352   1.00 36.49 567 A 1 
ATOM 4329 C CB  . ASP A 0 567 . -83.053  -28.636 46.500   1.00 36.49 567 A 1 
ATOM 4330 O O   . ASP A 0 567 . -80.460  -27.641 47.312   1.00 36.49 567 A 1 
ATOM 4331 C CG  . ASP A 0 567 . -84.155  -29.350 45.694   1.00 36.49 567 A 1 
ATOM 4332 O OD1 . ASP A 0 567 . -83.892  -30.466 45.177   1.00 36.49 567 A 1 
ATOM 4333 O OD2 . ASP A 0 567 . -85.260  -28.775 45.587   1.00 36.49 567 A 1 
ATOM 4334 N N   . TRP A 0 568 . -79.540  -29.638 47.705   1.00 34.11 568 A 1 
ATOM 4335 C CA  . TRP A 0 568 . -78.164  -29.137 47.929   1.00 34.11 568 A 1 
ATOM 4336 C C   . TRP A 0 568 . -77.171  -29.617 46.849   1.00 34.11 568 A 1 
ATOM 4337 C CB  . TRP A 0 568 . -77.691  -29.493 49.356   1.00 34.11 568 A 1 
ATOM 4338 O O   . TRP A 0 568 . -76.509  -30.638 47.027   1.00 34.11 568 A 1 
ATOM 4339 C CG  . TRP A 0 568 . -77.631  -28.349 50.320   1.00 34.11 568 A 1 
ATOM 4340 C CD1 . TRP A 0 568 . -78.687  -27.844 50.994   1.00 34.11 568 A 1 
ATOM 4341 C CD2 . TRP A 0 568 . -76.467  -27.571 50.755   1.00 34.11 568 A 1 
ATOM 4342 C CE2 . TRP A 0 568 . -76.901  -26.628 51.734   1.00 34.11 568 A 1 
ATOM 4343 C CE3 . TRP A 0 568 . -75.089  -27.575 50.438   1.00 34.11 568 A 1 
ATOM 4344 N NE1 . TRP A 0 568 . -78.259  -26.837 51.838   1.00 34.11 568 A 1 
ATOM 4345 C CH2 . TRP A 0 568 . -74.653  -25.786 52.051   1.00 34.11 568 A 1 
ATOM 4346 C CZ2 . TRP A 0 568 . -76.019  -25.749 52.381   1.00 34.11 568 A 1 
ATOM 4347 C CZ3 . TRP A 0 568 . -74.193  -26.691 51.077   1.00 34.11 568 A 1 
ATOM 4348 N N   . ASN A 0 569 . -77.045  -28.890 45.727   1.00 35.56 569 A 1 
ATOM 4349 C CA  . ASN A 0 569 . -75.912  -29.027 44.789   1.00 35.56 569 A 1 
ATOM 4350 C C   . ASN A 0 569 . -75.819  -27.828 43.809   1.00 35.56 569 A 1 
ATOM 4351 C CB  . ASN A 0 569 . -76.037  -30.362 44.008   1.00 35.56 569 A 1 
ATOM 4352 O O   . ASN A 0 569 . -76.505  -27.837 42.787   1.00 35.56 569 A 1 
ATOM 4353 C CG  . ASN A 0 569 . -74.716  -30.807 43.407   1.00 35.56 569 A 1 
ATOM 4354 N ND2 . ASN A 0 569 . -74.728  -31.836 42.593   1.00 35.56 569 A 1 
ATOM 4355 O OD1 . ASN A 0 569 . -73.655  -30.269 43.672   1.00 35.56 569 A 1 
ATOM 4356 N N   . ALA A 0 570 . -75.026  -26.783 44.109   1.00 34.09 570 A 1 
ATOM 4357 C CA  . ALA A 0 570 . -74.999  -25.572 43.260   1.00 34.09 570 A 1 
ATOM 4358 C C   . ALA A 0 570 . -73.712  -24.712 43.224   1.00 34.09 570 A 1 
ATOM 4359 C CB  . ALA A 0 570 . -76.183  -24.683 43.673   1.00 34.09 570 A 1 
ATOM 4360 O O   . ALA A 0 570 . -73.528  -24.000 42.241   1.00 34.09 570 A 1 
ATOM 4361 N N   . SER A 0 571 . -72.842  -24.698 44.248   1.00 37.88 571 A 1 
ATOM 4362 C CA  . SER A 0 571 . -71.797  -23.650 44.339   1.00 37.88 571 A 1 
ATOM 4363 C C   . SER A 0 571 . -70.519  -24.056 45.093   1.00 37.88 571 A 1 
ATOM 4364 C CB  . SER A 0 571 . -72.415  -22.378 44.949   1.00 37.88 571 A 1 
ATOM 4365 O O   . SER A 0 571 . -70.174  -23.428 46.092   1.00 37.88 571 A 1 
ATOM 4366 O OG  . SER A 0 571 . -72.779  -22.597 46.299   1.00 37.88 571 A 1 
ATOM 4367 N N   . ASN A 0 572 . -69.815  -25.111 44.658   1.00 38.12 572 A 1 
ATOM 4368 C CA  . ASN A 0 572 . -68.578  -25.540 45.337   1.00 38.12 572 A 1 
ATOM 4369 C C   . ASN A 0 572 . -67.446  -26.022 44.402   1.00 38.12 572 A 1 
ATOM 4370 C CB  . ASN A 0 572 . -68.929  -26.522 46.482   1.00 38.12 572 A 1 
ATOM 4371 O O   . ASN A 0 572 . -66.726  -26.967 44.717   1.00 38.12 572 A 1 
ATOM 4372 C CG  . ASN A 0 572 . -68.084  -26.305 47.733   1.00 38.12 572 A 1 
ATOM 4373 N ND2 . ASN A 0 572 . -68.180  -27.183 48.702   1.00 38.12 572 A 1 
ATOM 4374 O OD1 . ASN A 0 572 . -67.370  -25.332 47.890   1.00 38.12 572 A 1 
ATOM 4375 N N   . GLY A 0 573 . -67.282  -25.384 43.238   1.00 36.32 573 A 1 
ATOM 4376 C CA  . GLY A 0 573 . -66.148  -25.656 42.349   1.00 36.32 573 A 1 
ATOM 4377 C C   . GLY A 0 573 . -66.139  -24.798 41.088   1.00 36.32 573 A 1 
ATOM 4378 O O   . GLY A 0 573 . -66.801  -25.154 40.122   1.00 36.32 573 A 1 
ATOM 4379 N N   . ASP A 0 574 . -65.377  -23.697 41.096   1.00 34.91 574 A 1 
ATOM 4380 C CA  . ASP A 0 574 . -65.228  -22.814 39.922   1.00 34.91 574 A 1 
ATOM 4381 C C   . ASP A 0 574 . -63.901  -22.010 39.917   1.00 34.91 574 A 1 
ATOM 4382 C CB  . ASP A 0 574 . -66.478  -21.908 39.797   1.00 34.91 574 A 1 
ATOM 4383 O O   . ASP A 0 574 . -63.854  -20.859 39.496   1.00 34.91 574 A 1 
ATOM 4384 C CG  . ASP A 0 574 . -66.884  -21.603 38.346   1.00 34.91 574 A 1 
ATOM 4385 O OD1 . ASP A 0 574 . -66.237  -22.135 37.413   1.00 34.91 574 A 1 
ATOM 4386 O OD2 . ASP A 0 574 . -67.894  -20.880 38.191   1.00 34.91 574 A 1 
ATOM 4387 N N   . TRP A 0 575 . -62.809  -22.574 40.468   1.00 32.98 575 A 1 
ATOM 4388 C CA  . TRP A 0 575 . -61.567  -21.807 40.713   1.00 32.98 575 A 1 
ATOM 4389 C C   . TRP A 0 575 . -60.225  -22.531 40.472   1.00 32.98 575 A 1 
ATOM 4390 C CB  . TRP A 0 575 . -61.641  -21.098 42.088   1.00 32.98 575 A 1 
ATOM 4391 O O   . TRP A 0 575 . -59.211  -22.100 41.013   1.00 32.98 575 A 1 
ATOM 4392 C CG  . TRP A 0 575 . -61.663  -19.601 41.983   1.00 32.98 575 A 1 
ATOM 4393 C CD1 . TRP A 0 575 . -62.778  -18.840 42.062   1.00 32.98 575 A 1 
ATOM 4394 C CD2 . TRP A 0 575 . -60.575  -18.673 41.650   1.00 32.98 575 A 1 
ATOM 4395 C CE2 . TRP A 0 575 . -61.126  -17.360 41.531   1.00 32.98 575 A 1 
ATOM 4396 C CE3 . TRP A 0 575 . -59.190  -18.800 41.396   1.00 32.98 575 A 1 
ATOM 4397 N NE1 . TRP A 0 575 . -62.462  -17.519 41.823   1.00 32.98 575 A 1 
ATOM 4398 C CH2 . TRP A 0 575 . -58.987  -16.412 40.910   1.00 32.98 575 A 1 
ATOM 4399 C CZ2 . TRP A 0 575 . -60.358  -16.244 41.167   1.00 32.98 575 A 1 
ATOM 4400 C CZ3 . TRP A 0 575 . -58.407  -17.687 41.028   1.00 32.98 575 A 1 
ATOM 4401 N N   . ASN A 0 576 . -60.151  -23.628 39.691   1.00 40.64 576 A 1 
ATOM 4402 C CA  . ASN A 0 576 . -58.826  -24.209 39.361   1.00 40.64 576 A 1 
ATOM 4403 C C   . ASN A 0 576 . -58.699  -25.147 38.126   1.00 40.64 576 A 1 
ATOM 4404 C CB  . ASN A 0 576 . -58.182  -24.811 40.644   1.00 40.64 576 A 1 
ATOM 4405 O O   . ASN A 0 576 . -57.963  -26.129 38.185   1.00 40.64 576 A 1 
ATOM 4406 C CG  . ASN A 0 576 . -56.779  -24.254 40.862   1.00 40.64 576 A 1 
ATOM 4407 N ND2 . ASN A 0 576 . -56.382  -24.021 42.091   1.00 40.64 576 A 1 
ATOM 4408 O OD1 . ASN A 0 576 . -56.025  -24.013 39.936   1.00 40.64 576 A 1 
ATOM 4409 N N   . GLN A 0 577 . -59.391  -24.897 36.999   1.00 38.39 577 A 1 
ATOM 4410 C CA  . GLN A 0 577 . -59.184  -25.701 35.761   1.00 38.39 577 A 1 
ATOM 4411 C C   . GLN A 0 577 . -59.035  -24.925 34.430   1.00 38.39 577 A 1 
ATOM 4412 C CB  . GLN A 0 577 . -60.229  -26.835 35.643   1.00 38.39 577 A 1 
ATOM 4413 O O   . GLN A 0 577 . -58.743  -25.542 33.409   1.00 38.39 577 A 1 
ATOM 4414 C CG  . GLN A 0 577 . -60.004  -27.943 36.692   1.00 38.39 577 A 1 
ATOM 4415 C CD  . GLN A 0 577 . -60.717  -29.263 36.399   1.00 38.39 577 A 1 
ATOM 4416 N NE2 . GLN A 0 577 . -60.769  -30.162 37.356   1.00 38.39 577 A 1 
ATOM 4417 O OE1 . GLN A 0 577 . -61.212  -29.540 35.321   1.00 38.39 577 A 1 
ATOM 4418 N N   . ALA A 0 578 . -59.158  -23.593 34.400   1.00 37.97 578 A 1 
ATOM 4419 C CA  . ALA A 0 578 . -59.155  -22.838 33.135   1.00 37.97 578 A 1 
ATOM 4420 C C   . ALA A 0 578 . -57.760  -22.603 32.501   1.00 37.97 578 A 1 
ATOM 4421 C CB  . ALA A 0 578 . -59.891  -21.515 33.379   1.00 37.97 578 A 1 
ATOM 4422 O O   . ALA A 0 578 . -57.648  -22.455 31.286   1.00 37.97 578 A 1 
ATOM 4423 N N   . ALA A 0 579 . -56.683  -22.576 33.293   1.00 41.12 579 A 1 
ATOM 4424 C CA  . ALA A 0 579 . -55.388  -22.013 32.878   1.00 41.12 579 A 1 
ATOM 4425 C C   . ALA A 0 579 . -54.440  -22.965 32.107   1.00 41.12 579 A 1 
ATOM 4426 C CB  . ALA A 0 579 . -54.724  -21.409 34.124   1.00 41.12 579 A 1 
ATOM 4427 O O   . ALA A 0 579 . -53.262  -22.651 31.948   1.00 41.12 579 A 1 
ATOM 4428 N N   . LYS A 0 580 . -54.893  -24.145 31.651   1.00 38.36 580 A 1 
ATOM 4429 C CA  . LYS A 0 580 . -53.984  -25.205 31.149   1.00 38.36 580 A 1 
ATOM 4430 C C   . LYS A 0 580 . -54.393  -25.860 29.821   1.00 38.36 580 A 1 
ATOM 4431 C CB  . LYS A 0 580 . -53.676  -26.194 32.299   1.00 38.36 580 A 1 
ATOM 4432 O O   . LYS A 0 580 . -54.108  -27.035 29.607   1.00 38.36 580 A 1 
ATOM 4433 C CG  . LYS A 0 580 . -52.201  -26.638 32.292   1.00 38.36 580 A 1 
ATOM 4434 C CD  . LYS A 0 580 . -51.805  -27.327 33.607   1.00 38.36 580 A 1 
ATOM 4435 C CE  . LYS A 0 580 . -50.284  -27.527 33.657   1.00 38.36 580 A 1 
ATOM 4436 N NZ  . LYS A 0 580 . -49.821  -27.914 35.015   1.00 38.36 580 A 1 
ATOM 4437 N N   . ALA A 0 581 . -55.052  -25.107 28.930   1.00 36.96 581 A 1 
ATOM 4438 C CA  . ALA A 0 581 . -55.635  -25.653 27.693   1.00 36.96 581 A 1 
ATOM 4439 C C   . ALA A 0 581 . -55.543  -24.774 26.418   1.00 36.96 581 A 1 
ATOM 4440 C CB  . ALA A 0 581 . -57.078  -26.081 28.002   1.00 36.96 581 A 1 
ATOM 4441 O O   . ALA A 0 581 . -56.265  -25.041 25.460   1.00 36.96 581 A 1 
ATOM 4442 N N   . VAL A 0 582 . -54.654  -23.770 26.339   1.00 40.50 582 A 1 
ATOM 4443 C CA  . VAL A 0 582 . -54.369  -23.068 25.064   1.00 40.50 582 A 1 
ATOM 4444 C C   . VAL A 0 582 . -52.871  -23.041 24.789   1.00 40.50 582 A 1 
ATOM 4445 C CB  . VAL A 0 582 . -54.970  -21.647 24.995   1.00 40.50 582 A 1 
ATOM 4446 O O   . VAL A 0 582 . -52.118  -22.314 25.428   1.00 40.50 582 A 1 
ATOM 4447 C CG1 . VAL A 0 582 . -54.708  -21.009 23.620   1.00 40.50 582 A 1 
ATOM 4448 C CG2 . VAL A 0 582 . -56.489  -21.670 25.198   1.00 40.50 582 A 1 
ATOM 4449 N N   . ALA A 0 583 . -52.443  -23.815 23.793   1.00 43.02 583 A 1 
ATOM 4450 C CA  . ALA A 0 583 . -51.085  -23.776 23.275   1.00 43.02 583 A 1 
ATOM 4451 C C   . ALA A 0 583 . -51.077  -23.340 21.803   1.00 43.02 583 A 1 
ATOM 4452 C CB  . ALA A 0 583 . -50.423  -25.147 23.482   1.00 43.02 583 A 1 
ATOM 4453 O O   . ALA A 0 583 . -51.725  -23.959 20.964   1.00 43.02 583 A 1 
ATOM 4454 N N   . LYS A 0 584 . -50.193  -22.377 21.504   1.00 42.65 584 A 1 
ATOM 4455 C CA  . LYS A 0 584 . -49.554  -22.146 20.195   1.00 42.65 584 A 1 
ATOM 4456 C C   . LYS A 0 584 . -50.367  -21.414 19.096   1.00 42.65 584 A 1 
ATOM 4457 C CB  . LYS A 0 584 . -48.956  -23.495 19.714   1.00 42.65 584 A 1 
ATOM 4458 O O   . LYS A 0 584 . -51.182  -22.008 18.401   1.00 42.65 584 A 1 
ATOM 4459 C CG  . LYS A 0 584 . -47.569  -23.402 19.066   1.00 42.65 584 A 1 
ATOM 4460 C CD  . LYS A 0 584 . -46.994  -24.815 18.874   1.00 42.65 584 A 1 
ATOM 4461 C CE  . LYS A 0 584 . -45.536  -24.751 18.406   1.00 42.65 584 A 1 
ATOM 4462 N NZ  . LYS A 0 584 . -44.878  -26.082 18.479   1.00 42.65 584 A 1 
ATOM 4463 N N   . LYS A 0 585 . -49.859  -20.205 18.785   1.00 39.22 585 A 1 
ATOM 4464 C CA  . LYS A 0 585 . -49.594  -19.640 17.432   1.00 39.22 585 A 1 
ATOM 4465 C C   . LYS A 0 585 . -50.539  -18.542 16.898   1.00 39.22 585 A 1 
ATOM 4466 C CB  . LYS A 0 585 . -49.392  -20.774 16.401   1.00 39.22 585 A 1 
ATOM 4467 O O   . LYS A 0 585 . -51.584  -18.831 16.331   1.00 39.22 585 A 1 
ATOM 4468 C CG  . LYS A 0 585 . -48.511  -20.374 15.214   1.00 39.22 585 A 1 
ATOM 4469 C CD  . LYS A 0 585 . -48.340  -21.566 14.261   1.00 39.22 585 A 1 
ATOM 4470 C CE  . LYS A 0 585 . -47.338  -21.208 13.158   1.00 39.22 585 A 1 
ATOM 4471 N NZ  . LYS A 0 585 . -47.240  -22.269 12.125   1.00 39.22 585 A 1 
ATOM 4472 N N   . GLY A 0 586 . -50.052  -17.295 16.920   1.00 37.79 586 A 1 
ATOM 4473 C CA  . GLY A 0 586 . -50.595  -16.150 16.169   1.00 37.79 586 A 1 
ATOM 4474 C C   . GLY A 0 586 . -49.995  -14.822 16.652   1.00 37.79 586 A 1 
ATOM 4475 O O   . GLY A 0 586 . -50.342  -14.370 17.734   1.00 37.79 586 A 1 
ATOM 4476 N N   . TYR A 0 587 . -49.071  -14.225 15.891   1.00 41.84 587 A 1 
ATOM 4477 C CA  . TYR A 0 587 . -48.374  -12.977 16.257   1.00 41.84 587 A 1 
ATOM 4478 C C   . TYR A 0 587 . -49.077  -11.722 15.712   1.00 41.84 587 A 1 
ATOM 4479 C CB  . TYR A 0 587 . -46.924  -13.001 15.720   1.00 41.84 587 A 1 
ATOM 4480 O O   . TYR A 0 587 . -49.641  -11.762 14.623   1.00 41.84 587 A 1 
ATOM 4481 C CG  . TYR A 0 587 . -45.839  -13.271 16.747   1.00 41.84 587 A 1 
ATOM 4482 C CD1 . TYR A 0 587 . -45.079  -12.205 17.273   1.00 41.84 587 A 1 
ATOM 4483 C CD2 . TYR A 0 587 . -45.547  -14.595 17.126   1.00 41.84 587 A 1 
ATOM 4484 C CE1 . TYR A 0 587 . -44.023  -12.462 18.171   1.00 41.84 587 A 1 
ATOM 4485 C CE2 . TYR A 0 587 . -44.490  -14.854 18.021   1.00 41.84 587 A 1 
ATOM 4486 O OH  . TYR A 0 587 . -42.700  -14.067 19.389   1.00 41.84 587 A 1 
ATOM 4487 C CZ  . TYR A 0 587 . -43.723  -13.790 18.542   1.00 41.84 587 A 1 
ATOM 4488 N N   . GLY A 0 588 . -48.881  -10.594 16.406   1.00 38.35 588 A 1 
ATOM 4489 C CA  . GLY A 0 588 . -48.701  -9.278  15.775   1.00 38.35 588 A 1 
ATOM 4490 C C   . GLY A 0 588 . -49.951  -8.560  15.262   1.00 38.35 588 A 1 
ATOM 4491 O O   . GLY A 0 588 . -50.175  -8.493  14.057   1.00 38.35 588 A 1 
ATOM 4492 N N   . GLY A 0 589 . -50.710  -7.929  16.162   1.00 35.08 589 A 1 
ATOM 4493 C CA  . GLY A 0 589 . -51.734  -6.944  15.803   1.00 35.08 589 A 1 
ATOM 4494 C C   . GLY A 0 589 . -51.369  -5.532  16.269   1.00 35.08 589 A 1 
ATOM 4495 O O   . GLY A 0 589 . -51.042  -5.344  17.435   1.00 35.08 589 A 1 
ATOM 4496 N N   . TYR A 0 590 . -51.503  -4.538  15.386   1.00 38.28 590 A 1 
ATOM 4497 C CA  . TYR A 0 590 . -51.637  -3.121  15.754   1.00 38.28 590 A 1 
ATOM 4498 C C   . TYR A 0 590 . -53.084  -2.692  15.472   1.00 38.28 590 A 1 
ATOM 4499 C CB  . TYR A 0 590 . -50.614  -2.249  15.004   1.00 38.28 590 A 1 
ATOM 4500 O O   . TYR A 0 590 . -53.562  -2.816  14.345   1.00 38.28 590 A 1 
ATOM 4501 C CG  . TYR A 0 590 . -49.420  -1.844  15.850   1.00 38.28 590 A 1 
ATOM 4502 C CD1 . TYR A 0 590 . -49.426  -0.608  16.531   1.00 38.28 590 A 1 
ATOM 4503 C CD2 . TYR A 0 590 . -48.309  -2.702  15.966   1.00 38.28 590 A 1 
ATOM 4504 C CE1 . TYR A 0 590 . -48.322  -0.227  17.322   1.00 38.28 590 A 1 
ATOM 4505 C CE2 . TYR A 0 590 . -47.206  -2.323  16.755   1.00 38.28 590 A 1 
ATOM 4506 O OH  . TYR A 0 590 . -46.136  -0.742  18.191   1.00 38.28 590 A 1 
ATOM 4507 C CZ  . TYR A 0 590 . -47.208  -1.088  17.434   1.00 38.28 590 A 1 
ATOM 4508 N N   . GLY A 0 591 . -53.810  -2.249  16.501   1.00 36.67 591 A 1 
ATOM 4509 C CA  . GLY A 0 591 . -55.266  -2.070  16.439   1.00 36.67 591 A 1 
ATOM 4510 C C   . GLY A 0 591 . -55.741  -0.633  16.197   1.00 36.67 591 A 1 
ATOM 4511 O O   . GLY A 0 591 . -55.127  0.322   16.668   1.00 36.67 591 A 1 
ATOM 4512 N N   . LYS A 0 592 . -56.901  -0.485  15.538   1.00 41.64 592 A 1 
ATOM 4513 C CA  . LYS A 0 592 . -57.733  0.735   15.547   1.00 41.64 592 A 1 
ATOM 4514 C C   . LYS A 0 592 . -59.232  0.401   15.461   1.00 41.64 592 A 1 
ATOM 4515 C CB  . LYS A 0 592 . -57.351  1.689   14.388   1.00 41.64 592 A 1 
ATOM 4516 O O   . LYS A 0 592 . -59.619  -0.474  14.701   1.00 41.64 592 A 1 
ATOM 4517 C CG  . LYS A 0 592 . -56.152  2.594   14.718   1.00 41.64 592 A 1 
ATOM 4518 C CD  . LYS A 0 592 . -55.936  3.704   13.677   1.00 41.64 592 A 1 
ATOM 4519 C CE  . LYS A 0 592 . -54.795  4.616   14.154   1.00 41.64 592 A 1 
ATOM 4520 N NZ  . LYS A 0 592 . -54.463  5.677   13.169   1.00 41.64 592 A 1 
ATOM 4521 N N   . SER A 0 593 . -60.041  1.221   16.144   1.00 36.61 593 A 1 
ATOM 4522 C CA  . SER A 0 593 . -61.471  1.507   15.888   1.00 36.61 593 A 1 
ATOM 4523 C C   . SER A 0 593 . -62.554  0.434   16.162   1.00 36.61 593 A 1 
ATOM 4524 C CB  . SER A 0 593 . -61.614  2.068   14.468   1.00 36.61 593 A 1 
ATOM 4525 O O   . SER A 0 593 . -62.779  -0.449  15.348   1.00 36.61 593 A 1 
ATOM 4526 O OG  . SER A 0 593 . -62.931  2.521   14.253   1.00 36.61 593 A 1 
ATOM 4527 N N   . HIS A 0 594 . -63.307  0.660   17.253   1.00 38.07 594 A 1 
ATOM 4528 C CA  . HIS A 0 594 . -64.786  0.610   17.432   1.00 38.07 594 A 1 
ATOM 4529 C C   . HIS A 0 594 . -65.683  -0.431  16.706   1.00 38.07 594 A 1 
ATOM 4530 C CB  . HIS A 0 594 . -65.341  2.001   17.065   1.00 38.07 594 A 1 
ATOM 4531 O O   . HIS A 0 594 . -65.596  -0.579  15.493   1.00 38.07 594 A 1 
ATOM 4532 C CG  . HIS A 0 594 . -64.640  3.175   17.701   1.00 38.07 594 A 1 
ATOM 4533 C CD2 . HIS A 0 594 . -63.956  4.164   17.044   1.00 38.07 594 A 1 
ATOM 4534 N ND1 . HIS A 0 594 . -64.608  3.484   19.044   1.00 38.07 594 A 1 
ATOM 4535 C CE1 . HIS A 0 594 . -63.919  4.629   19.189   1.00 38.07 594 A 1 
ATOM 4536 N NE2 . HIS A 0 594 . -63.490  5.070   17.999   1.00 38.07 594 A 1 
ATOM 4537 N N   . GLY A 0 595 . -66.727  -0.967  17.386   1.00 38.95 595 A 1 
ATOM 4538 C CA  . GLY A 0 595 . -67.865  -1.558  16.636   1.00 38.95 595 A 1 
ATOM 4539 C C   . GLY A 0 595 . -68.962  -2.437  17.287   1.00 38.95 595 A 1 
ATOM 4540 O O   . GLY A 0 595 . -69.339  -3.415  16.667   1.00 38.95 595 A 1 
ATOM 4541 N N   . HIS A 0 596 . -69.506  -2.113  18.467   1.00 36.03 596 A 1 
ATOM 4542 C CA  . HIS A 0 596 . -70.938  -2.285  18.853   1.00 36.03 596 A 1 
ATOM 4543 C C   . HIS A 0 596 . -71.877  -3.459  18.377   1.00 36.03 596 A 1 
ATOM 4544 C CB  . HIS A 0 596 . -71.613  -0.952  18.473   1.00 36.03 596 A 1 
ATOM 4545 O O   . HIS A 0 596 . -72.176  -3.592  17.198   1.00 36.03 596 A 1 
ATOM 4546 C CG  . HIS A 0 596 . -71.446  0.149   19.493   1.00 36.03 596 A 1 
ATOM 4547 C CD2 . HIS A 0 596 . -71.045  1.431   19.225   1.00 36.03 596 A 1 
ATOM 4548 N ND1 . HIS A 0 596 . -71.679  0.076   20.854   1.00 36.03 596 A 1 
ATOM 4549 C CE1 . HIS A 0 596 . -71.415  1.282   21.386   1.00 36.03 596 A 1 
ATOM 4550 N NE2 . HIS A 0 596 . -71.022  2.134   20.430   1.00 36.03 596 A 1 
ATOM 4551 N N   . HIS A 0 597 . -72.618  -4.023  19.363   1.00 36.55 597 A 1 
ATOM 4552 C CA  . HIS A 0 597 . -74.038  -4.510  19.345   1.00 36.55 597 A 1 
ATOM 4553 C C   . HIS A 0 597 . -74.445  -5.952  18.889   1.00 36.55 597 A 1 
ATOM 4554 C CB  . HIS A 0 597 . -74.982  -3.451  18.728   1.00 36.55 597 A 1 
ATOM 4555 O O   . HIS A 0 597 . -73.896  -6.517  17.956   1.00 36.55 597 A 1 
ATOM 4556 C CG  . HIS A 0 597 . -75.333  -2.298  19.639   1.00 36.55 597 A 1 
ATOM 4557 C CD2 . HIS A 0 597 . -76.561  -2.057  20.193   1.00 36.55 597 A 1 
ATOM 4558 N ND1 . HIS A 0 597 . -74.525  -1.244  20.003   1.00 36.55 597 A 1 
ATOM 4559 C CE1 . HIS A 0 597 . -75.244  -0.394  20.752   1.00 36.55 597 A 1 
ATOM 4560 N NE2 . HIS A 0 597 . -76.489  -0.860  20.908   1.00 36.55 597 A 1 
ATOM 4561 N N   . GLY A 0 598 . -75.517  -6.484  19.534   1.00 38.45 598 A 1 
ATOM 4562 C CA  . GLY A 0 598 . -76.296  -7.712  19.190   1.00 38.45 598 A 1 
ATOM 4563 C C   . GLY A 0 598 . -75.914  -8.984  19.985   1.00 38.45 598 A 1 
ATOM 4564 O O   . GLY A 0 598 . -74.876  -9.557  19.698   1.00 38.45 598 A 1 
ATOM 4565 N N   . HIS A 0 599 . -76.573  -9.472  21.055   1.00 36.32 599 A 1 
ATOM 4566 C CA  . HIS A 0 599 . -77.986  -9.851  21.325   1.00 36.32 599 A 1 
ATOM 4567 C C   . HIS A 0 599 . -78.586  -10.949 20.406   1.00 36.32 599 A 1 
ATOM 4568 C CB  . HIS A 0 599 . -78.944  -8.657  21.508   1.00 36.32 599 A 1 
ATOM 4569 O O   . HIS A 0 599 . -78.814  -10.698 19.228   1.00 36.32 599 A 1 
ATOM 4570 C CG  . HIS A 0 599 . -78.894  -8.012  22.872   1.00 36.32 599 A 1 
ATOM 4571 C CD2 . HIS A 0 599 . -79.802  -8.185  23.884   1.00 36.32 599 A 1 
ATOM 4572 N ND1 . HIS A 0 599 . -77.959  -7.107  23.324   1.00 36.32 599 A 1 
ATOM 4573 C CE1 . HIS A 0 599 . -78.298  -6.745  24.574   1.00 36.32 599 A 1 
ATOM 4574 N NE2 . HIS A 0 599 . -79.413  -7.381  24.958   1.00 36.32 599 A 1 
ATOM 4575 N N   . GLY A 0 600 . -78.940  -12.127 20.964   1.00 38.37 600 A 1 
ATOM 4576 C CA  . GLY A 0 600 . -79.679  -13.206 20.269   1.00 38.37 600 A 1 
ATOM 4577 C C   . GLY A 0 600 . -79.959  -14.466 21.126   1.00 38.37 600 A 1 
ATOM 4578 O O   . GLY A 0 600 . -79.042  -15.032 21.709   1.00 38.37 600 A 1 
ATOM 4579 N N   . HIS A 0 601 . -81.223  -14.904 21.221   1.00 37.15 601 A 1 
ATOM 4580 C CA  . HIS A 0 601 . -81.715  -15.963 22.133   1.00 37.15 601 A 1 
ATOM 4581 C C   . HIS A 0 601 . -81.577  -17.424 21.633   1.00 37.15 601 A 1 
ATOM 4582 C CB  . HIS A 0 601 . -83.226  -15.747 22.368   1.00 37.15 601 A 1 
ATOM 4583 O O   . HIS A 0 601 . -81.940  -17.712 20.500   1.00 37.15 601 A 1 
ATOM 4584 C CG  . HIS A 0 601 . -83.622  -14.666 23.336   1.00 37.15 601 A 1 
ATOM 4585 C CD2 . HIS A 0 601 . -83.794  -13.337 23.058   1.00 37.15 601 A 1 
ATOM 4586 N ND1 . HIS A 0 601 . -84.050  -14.867 24.631   1.00 37.15 601 A 1 
ATOM 4587 C CE1 . HIS A 0 601 . -84.457  -13.686 25.123   1.00 37.15 601 A 1 
ATOM 4588 N NE2 . HIS A 0 601 . -84.318  -12.725 24.199   1.00 37.15 601 A 1 
ATOM 4589 N N   . GLY A 0 602 . -81.317  -18.354 22.570   1.00 35.91 602 A 1 
ATOM 4590 C CA  . GLY A 0 602 . -82.294  -19.392 22.984   1.00 35.91 602 A 1 
ATOM 4591 C C   . GLY A 0 602 . -82.393  -20.747 22.243   1.00 35.91 602 A 1 
ATOM 4592 O O   . GLY A 0 602 . -82.514  -20.811 21.027   1.00 35.91 602 A 1 
ATOM 4593 N N   . GLY A 0 603 . -82.486  -21.841 23.018   1.00 40.16 603 A 1 
ATOM 4594 C CA  . GLY A 0 603 . -82.795  -23.217 22.574   1.00 40.16 603 A 1 
ATOM 4595 C C   . GLY A 0 603 . -83.155  -24.135 23.762   1.00 40.16 603 A 1 
ATOM 4596 O O   . GLY A 0 603 . -82.822  -23.802 24.898   1.00 40.16 603 A 1 
ATOM 4597 N N   . TYR A 0 604 . -83.896  -25.234 23.544   1.00 37.55 604 A 1 
ATOM 4598 C CA  . TYR A 0 604 . -84.635  -25.943 24.616   1.00 37.55 604 A 1 
ATOM 4599 C C   . TYR A 0 604 . -84.970  -27.426 24.317   1.00 37.55 604 A 1 
ATOM 4600 C CB  . TYR A 0 604 . -85.940  -25.160 24.904   1.00 37.55 604 A 1 
ATOM 4601 O O   . TYR A 0 604 . -85.142  -27.812 23.164   1.00 37.55 604 A 1 
ATOM 4602 C CG  . TYR A 0 604 . -86.572  -24.500 23.684   1.00 37.55 604 A 1 
ATOM 4603 C CD1 . TYR A 0 604 . -86.479  -23.102 23.521   1.00 37.55 604 A 1 
ATOM 4604 C CD2 . TYR A 0 604 . -87.136  -25.286 22.658   1.00 37.55 604 A 1 
ATOM 4605 C CE1 . TYR A 0 604 . -86.911  -22.495 22.325   1.00 37.55 604 A 1 
ATOM 4606 C CE2 . TYR A 0 604 . -87.570  -24.682 21.463   1.00 37.55 604 A 1 
ATOM 4607 O OH  . TYR A 0 604 . -87.822  -22.723 20.112   1.00 37.55 604 A 1 
ATOM 4608 C CZ  . TYR A 0 604 . -87.445  -23.289 21.287   1.00 37.55 604 A 1 
ATOM 4609 N N   . GLY A 0 605 . -85.172  -28.233 25.375   1.00 42.26 605 A 1 
ATOM 4610 C CA  . GLY A 0 605 . -85.634  -29.641 25.327   1.00 42.26 605 A 1 
ATOM 4611 C C   . GLY A 0 605 . -84.534  -30.679 25.637   1.00 42.26 605 A 1 
ATOM 4612 O O   . GLY A 0 605 . -83.361  -30.376 25.487   1.00 42.26 605 A 1 
ATOM 4613 N N   . SER A 0 606 . -84.823  -31.912 26.086   1.00 38.70 606 A 1 
ATOM 4614 C CA  . SER A 0 606 . -86.119  -32.584 26.325   1.00 38.70 606 A 1 
ATOM 4615 C C   . SER A 0 606 . -86.046  -33.617 27.484   1.00 38.70 606 A 1 
ATOM 4616 C CB  . SER A 0 606 . -86.578  -33.264 25.028   1.00 38.70 606 A 1 
ATOM 4617 O O   . SER A 0 606 . -85.014  -33.760 28.132   1.00 38.70 606 A 1 
ATOM 4618 O OG  . SER A 0 606 . -87.951  -33.611 25.114   1.00 38.70 606 A 1 
ATOM 4619 N N   . LYS A 0 607 . -87.159  -34.307 27.781   1.00 39.98 607 A 1 
ATOM 4620 C CA  . LYS A 0 607 . -87.416  -35.134 28.987   1.00 39.98 607 A 1 
ATOM 4621 C C   . LYS A 0 607 . -87.270  -36.645 28.740   1.00 39.98 607 A 1 
ATOM 4622 C CB  . LYS A 0 607 . -88.875  -34.926 29.447   1.00 39.98 607 A 1 
ATOM 4623 O O   . LYS A 0 607 . -87.550  -37.089 27.634   1.00 39.98 607 A 1 
ATOM 4624 C CG  . LYS A 0 607 . -89.362  -33.476 29.596   1.00 39.98 607 A 1 
ATOM 4625 C CD  . LYS A 0 607 . -90.892  -33.463 29.735   1.00 39.98 607 A 1 
ATOM 4626 C CE  . LYS A 0 607 . -91.407  -32.021 29.757   1.00 39.98 607 A 1 
ATOM 4627 N NZ  . LYS A 0 607 . -92.889  -31.965 29.705   1.00 39.98 607 A 1 
ATOM 4628 N N   . HIS A 0 608 . -87.073  -37.437 29.803   1.00 39.28 608 A 1 
ATOM 4629 C CA  . HIS A 0 608 . -87.573  -38.826 29.918   1.00 39.28 608 A 1 
ATOM 4630 C C   . HIS A 0 608 . -88.074  -39.116 31.357   1.00 39.28 608 A 1 
ATOM 4631 C CB  . HIS A 0 608 . -86.545  -39.846 29.392   1.00 39.28 608 A 1 
ATOM 4632 O O   . HIS A 0 608 . -87.810  -38.324 32.260   1.00 39.28 608 A 1 
ATOM 4633 C CG  . HIS A 0 608 . -86.949  -40.394 28.040   1.00 39.28 608 A 1 
ATOM 4634 C CD2 . HIS A 0 608 . -86.709  -39.823 26.817   1.00 39.28 608 A 1 
ATOM 4635 N ND1 . HIS A 0 608 . -87.710  -41.521 27.811   1.00 39.28 608 A 1 
ATOM 4636 C CE1 . HIS A 0 608 . -87.926  -41.618 26.487   1.00 39.28 608 A 1 
ATOM 4637 N NE2 . HIS A 0 608 . -87.342  -40.600 25.842   1.00 39.28 608 A 1 
ATOM 4638 N N   . VAL A 0 609 . -88.906  -40.156 31.558   1.00 37.16 609 A 1 
ATOM 4639 C CA  . VAL A 0 609 . -89.870  -40.237 32.689   1.00 37.16 609 A 1 
ATOM 4640 C C   . VAL A 0 609 . -90.082  -41.664 33.240   1.00 37.16 609 A 1 
ATOM 4641 C CB  . VAL A 0 609 . -91.249  -39.690 32.226   1.00 37.16 609 A 1 
ATOM 4642 O O   . VAL A 0 609 . -90.229  -42.597 32.455   1.00 37.16 609 A 1 
ATOM 4643 C CG1 . VAL A 0 609 . -92.316  -39.708 33.333   1.00 37.16 609 A 1 
ATOM 4644 C CG2 . VAL A 0 609 . -91.174  -38.242 31.714   1.00 37.16 609 A 1 
ATOM 4645 N N   . GLY A 0 610 . -90.237  -41.800 34.570   1.00 42.05 610 A 1 
ATOM 4646 C CA  . GLY A 0 610 . -90.854  -42.951 35.271   1.00 42.05 610 A 1 
ATOM 4647 C C   . GLY A 0 610 . -90.219  -43.257 36.647   1.00 42.05 610 A 1 
ATOM 4648 O O   . GLY A 0 610 . -89.014  -43.108 36.782   1.00 42.05 610 A 1 
ATOM 4649 N N   . GLY A 0 611 . -90.933  -43.674 37.707   1.00 39.83 611 A 1 
ATOM 4650 C CA  . GLY A 0 611 . -92.389  -43.755 37.925   1.00 39.83 611 A 1 
ATOM 4651 C C   . GLY A 0 611 . -92.791  -44.565 39.188   1.00 39.83 611 A 1 
ATOM 4652 O O   . GLY A 0 611 . -91.993  -45.346 39.683   1.00 39.83 611 A 1 
ATOM 4653 N N   . HIS A 0 612 . -94.061  -44.425 39.617   1.00 38.78 612 A 1 
ATOM 4654 C CA  . HIS A 0 612 . -94.858  -45.323 40.506   1.00 38.78 612 A 1 
ATOM 4655 C C   . HIS A 0 612 . -94.900  -45.107 42.055   1.00 38.78 612 A 1 
ATOM 4656 C CB  . HIS A 0 612 . -94.693  -46.811 40.124   1.00 38.78 612 A 1 
ATOM 4657 O O   . HIS A 0 612 . -94.035  -45.547 42.795   1.00 38.78 612 A 1 
ATOM 4658 C CG  . HIS A 0 612 . -95.161  -47.186 38.732   1.00 38.78 612 A 1 
ATOM 4659 C CD2 . HIS A 0 612 . -95.595  -48.424 38.341   1.00 38.78 612 A 1 
ATOM 4660 N ND1 . HIS A 0 612 . -95.301  -46.359 37.636   1.00 38.78 612 A 1 
ATOM 4661 C CE1 . HIS A 0 612 . -95.813  -47.075 36.623   1.00 38.78 612 A 1 
ATOM 4662 N NE2 . HIS A 0 612 . -96.020  -48.339 37.010   1.00 38.78 612 A 1 
ATOM 4663 N N   . TYR A 0 613 . -96.006  -44.475 42.497   1.00 38.50 613 A 1 
ATOM 4664 C CA  . TYR A 0 613 . -96.989  -44.797 43.579   1.00 38.50 613 A 1 
ATOM 4665 C C   . TYR A 0 613 . -96.572  -45.446 44.939   1.00 38.50 613 A 1 
ATOM 4666 C CB  . TYR A 0 613 . -98.124  -45.639 42.945   1.00 38.50 613 A 1 
ATOM 4667 O O   . TYR A 0 613 . -95.787  -46.378 44.971   1.00 38.50 613 A 1 
ATOM 4668 C CG  . TYR A 0 613 . -98.377  -45.399 41.458   1.00 38.50 613 A 1 
ATOM 4669 C CD1 . TYR A 0 613 . -98.693  -44.108 40.984   1.00 38.50 613 A 1 
ATOM 4670 C CD2 . TYR A 0 613 . -98.191  -46.451 40.538   1.00 38.50 613 A 1 
ATOM 4671 C CE1 . TYR A 0 613 . -98.771  -43.860 39.598   1.00 38.50 613 A 1 
ATOM 4672 C CE2 . TYR A 0 613 . -98.281  -46.207 39.155   1.00 38.50 613 A 1 
ATOM 4673 O OH  . TYR A 0 613 . -98.564  -44.667 37.342   1.00 38.50 613 A 1 
ATOM 4674 C CZ  . TYR A 0 613 . -98.547  -44.909 38.679   1.00 38.50 613 A 1 
ATOM 4675 N N   . GLY A 0 614 . -97.187  -45.114 46.096   1.00 41.27 614 A 1 
ATOM 4676 C CA  . GLY A 0 614 . -98.178  -44.052 46.368   1.00 41.27 614 A 1 
ATOM 4677 C C   . GLY A 0 614 . -98.904  -44.069 47.746   1.00 41.27 614 A 1 
ATOM 4678 O O   . GLY A 0 614 . -99.105  -45.107 48.357   1.00 41.27 614 A 1 
ATOM 4679 N N   . LYS A 0 615 . -99.348  -42.871 48.169   1.00 39.29 615 A 1 
ATOM 4680 C CA  . LYS A 0 615 . -100.570 -42.481 48.935   1.00 39.29 615 A 1 
ATOM 4681 C C   . LYS A 0 615 . -101.159 -43.305 50.126   1.00 39.29 615 A 1 
ATOM 4682 C CB  . LYS A 0 615 . -101.697 -42.214 47.908   1.00 39.29 615 A 1 
ATOM 4683 O O   . LYS A 0 615 . -101.955 -44.214 49.924   1.00 39.29 615 A 1 
ATOM 4684 C CG  . LYS A 0 615 . -101.635 -40.810 47.288   1.00 39.29 615 A 1 
ATOM 4685 C CD  . LYS A 0 615 . -102.882 -40.550 46.429   1.00 39.29 615 A 1 
ATOM 4686 C CE  . LYS A 0 615 . -102.880 -39.110 45.901   1.00 39.29 615 A 1 
ATOM 4687 N NZ  . LYS A 0 615 . -104.091 -38.820 45.091   1.00 39.29 615 A 1 
ATOM 4688 N N   . SER A 0 616 . -101.174 -42.613 51.282   1.00 36.12 616 A 1 
ATOM 4689 C CA  . SER A 0 616 . -102.378 -42.126 52.028   1.00 36.12 616 A 1 
ATOM 4690 C C   . SER A 0 616 . -102.986 -42.894 53.227   1.00 36.12 616 A 1 
ATOM 4691 C CB  . SER A 0 616 . -103.499 -41.683 51.073   1.00 36.12 616 A 1 
ATOM 4692 O O   . SER A 0 616 . -102.925 -44.110 53.314   1.00 36.12 616 A 1 
ATOM 4693 O OG  . SER A 0 616 . -104.215 -42.780 50.543   1.00 36.12 616 A 1 
ATOM 4694 N N   . GLN A 0 617 . -103.683 -42.107 54.078   1.00 39.05 617 A 1 
ATOM 4695 C CA  . GLN A 0 617 . -104.440 -42.455 55.306   1.00 39.05 617 A 1 
ATOM 4696 C C   . GLN A 0 617 . -103.569 -42.865 56.522   1.00 39.05 617 A 1 
ATOM 4697 C CB  . GLN A 0 617 . -105.594 -43.433 55.003   1.00 39.05 617 A 1 
ATOM 4698 O O   . GLN A 0 617 . -102.442 -43.300 56.350   1.00 39.05 617 A 1 
ATOM 4699 C CG  . GLN A 0 617 . -106.476 -42.968 53.824   1.00 39.05 617 A 1 
ATOM 4700 C CD  . GLN A 0 617 . -107.786 -43.741 53.679   1.00 39.05 617 A 1 
ATOM 4701 N NE2 . GLN A 0 617 . -108.549 -43.489 52.640   1.00 39.05 617 A 1 
ATOM 4702 O OE1 . GLN A 0 617 . -108.182 -44.544 54.503   1.00 39.05 617 A 1 
ATOM 4703 N N   . GLY A 0 618 . -103.984 -42.677 57.786   1.00 36.92 618 A 1 
ATOM 4704 C CA  . GLY A 0 618 . -105.223 -42.098 58.337   1.00 36.92 618 A 1 
ATOM 4705 C C   . GLY A 0 618 . -105.053 -41.641 59.807   1.00 36.92 618 A 1 
ATOM 4706 O O   . GLY A 0 618 . -103.985 -41.799 60.389   1.00 36.92 618 A 1 
ATOM 4707 N N   . ARG A 0 619 . -106.082 -41.022 60.410   1.00 33.31 619 A 1 
ATOM 4708 C CA  . ARG A 0 619 . -106.038 -40.449 61.782   1.00 33.31 619 A 1 
ATOM 4709 C C   . ARG A 0 619 . -106.356 -41.483 62.888   1.00 33.31 619 A 1 
ATOM 4710 C CB  . ARG A 0 619 . -107.028 -39.259 61.883   1.00 33.31 619 A 1 
ATOM 4711 O O   . ARG A 0 619 . -106.984 -42.492 62.600   1.00 33.31 619 A 1 
ATOM 4712 C CG  . ARG A 0 619 . -106.622 -38.014 61.080   1.00 33.31 619 A 1 
ATOM 4713 C CD  . ARG A 0 619 . -107.598 -36.837 61.275   1.00 33.31 619 A 1 
ATOM 4714 N NE  . ARG A 0 619 . -108.895 -37.045 60.592   1.00 33.31 619 A 1 
ATOM 4715 N NH1 . ARG A 0 619 . -109.468 -34.832 60.283   1.00 33.31 619 A 1 
ATOM 4716 N NH2 . ARG A 0 619 . -110.792 -36.430 59.480   1.00 33.31 619 A 1 
ATOM 4717 C CZ  . ARG A 0 619 . -109.707 -36.105 60.126   1.00 33.31 619 A 1 
ATOM 4718 N N   . VAL A 0 620 . -106.108 -41.066 64.145   1.00 33.53 620 A 1 
ATOM 4719 C CA  . VAL A 0 620 . -106.800 -41.425 65.423   1.00 33.53 620 A 1 
ATOM 4720 C C   . VAL A 0 620 . -105.991 -42.219 66.483   1.00 33.53 620 A 1 
ATOM 4721 C CB  . VAL A 0 620 . -108.259 -41.945 65.255   1.00 33.53 620 A 1 
ATOM 4722 O O   . VAL A 0 620 . -106.072 -43.433 66.569   1.00 33.53 620 A 1 
ATOM 4723 C CG1 . VAL A 0 620 . -108.974 -42.122 66.605   1.00 33.53 620 A 1 
ATOM 4724 C CG2 . VAL A 0 620 . -109.149 -40.951 64.480   1.00 33.53 620 A 1 
ATOM 4725 N N   . ALA A 0 621 . -105.348 -41.443 67.373   1.00 30.98 621 A 1 
ATOM 4726 C CA  . ALA A 0 621 . -105.354 -41.510 68.854   1.00 30.98 621 A 1 
ATOM 4727 C C   . ALA A 0 621 . -104.819 -42.710 69.689   1.00 30.98 621 A 1 
ATOM 4728 C CB  . ALA A 0 621 . -106.770 -41.143 69.334   1.00 30.98 621 A 1 
ATOM 4729 O O   . ALA A 0 621 . -105.140 -43.867 69.445   1.00 30.98 621 A 1 
ATOM 4730 N N   . LYS A 0 622 . -104.258 -42.320 70.861   1.00 32.14 622 A 1 
ATOM 4731 C CA  . LYS A 0 622 . -104.506 -42.830 72.244   1.00 32.14 622 A 1 
ATOM 4732 C C   . LYS A 0 622 . -103.312 -43.505 72.964   1.00 32.14 622 A 1 
ATOM 4733 C CB  . LYS A 0 622 . -105.786 -43.694 72.296   1.00 32.14 622 A 1 
ATOM 4734 O O   . LYS A 0 622 . -102.684 -44.398 72.419   1.00 32.14 622 A 1 
ATOM 4735 C CG  . LYS A 0 622 . -106.419 -43.810 73.688   1.00 32.14 622 A 1 
ATOM 4736 C CD  . LYS A 0 622 . -107.719 -44.622 73.587   1.00 32.14 622 A 1 
ATOM 4737 C CE  . LYS A 0 622 . -108.442 -44.662 74.937   1.00 32.14 622 A 1 
ATOM 4738 N NZ  . LYS A 0 622 . -109.671 -45.492 74.867   1.00 32.14 622 A 1 
ATOM 4739 N N   . GLY A 0 623 . -103.085 -43.116 74.233   1.00 33.99 623 A 1 
ATOM 4740 C CA  . GLY A 0 623 . -101.992 -43.589 75.114   1.00 33.99 623 A 1 
ATOM 4741 C C   . GLY A 0 623 . -100.813 -42.599 75.146   1.00 33.99 623 A 1 
ATOM 4742 O O   . GLY A 0 623 . -100.143 -42.470 74.134   1.00 33.99 623 A 1 
ATOM 4743 N N   . ALA A 0 624 . -100.529 -41.775 76.165   1.00 31.55 624 A 1 
ATOM 4744 C CA  . ALA A 0 624 . -100.857 -41.723 77.604   1.00 31.55 624 A 1 
ATOM 4745 C C   . ALA A 0 624 . -99.897  -42.484 78.552   1.00 31.55 624 A 1 
ATOM 4746 C CB  . ALA A 0 624 . -102.353 -41.895 77.918   1.00 31.55 624 A 1 
ATOM 4747 O O   . ALA A 0 624 . -100.223 -43.555 79.050   1.00 31.55 624 A 1 
ATOM 4748 N N   . HIS A 0 625 . -98.737  -41.867 78.805   1.00 34.07 625 A 1 
ATOM 4749 C CA  . HIS A 0 625 . -97.916  -41.898 80.033   1.00 34.07 625 A 1 
ATOM 4750 C C   . HIS A 0 625 . -96.918  -40.727 79.883   1.00 34.07 625 A 1 
ATOM 4751 C CB  . HIS A 0 625 . -97.171  -43.237 80.182   1.00 34.07 625 A 1 
ATOM 4752 O O   . HIS A 0 625 . -96.239  -40.666 78.865   1.00 34.07 625 A 1 
ATOM 4753 C CG  . HIS A 0 625 . -97.712  -44.066 81.317   1.00 34.07 625 A 1 
ATOM 4754 C CD2 . HIS A 0 625 . -98.550  -45.145 81.224   1.00 34.07 625 A 1 
ATOM 4755 N ND1 . HIS A 0 625 . -97.479  -43.842 82.655   1.00 34.07 625 A 1 
ATOM 4756 C CE1 . HIS A 0 625 . -98.158  -44.771 83.350   1.00 34.07 625 A 1 
ATOM 4757 N NE2 . HIS A 0 625 . -98.825  -45.593 82.522   1.00 34.07 625 A 1 
ATOM 4758 N N   . GLN A 0 626 . -96.841  -39.673 80.699   1.00 31.96 626 A 1 
ATOM 4759 C CA  . GLN A 0 626 . -97.192  -39.428 82.104   1.00 31.96 626 A 1 
ATOM 4760 C C   . GLN A 0 626 . -96.188  -40.030 83.109   1.00 31.96 626 A 1 
ATOM 4761 C CB  . GLN A 0 626 . -98.688  -39.648 82.426   1.00 31.96 626 A 1 
ATOM 4762 O O   . GLN A 0 626 . -96.164  -41.239 83.326   1.00 31.96 626 A 1 
ATOM 4763 C CG  . GLN A 0 626 . -99.193  -38.656 83.489   1.00 31.96 626 A 1 
ATOM 4764 C CD  . GLN A 0 626 . -100.701 -38.706 83.734   1.00 31.96 626 A 1 
ATOM 4765 N NE2 . GLN A 0 626 . -101.208 -37.854 84.596   1.00 31.96 626 A 1 
ATOM 4766 O OE1 . GLN A 0 626 . -101.449 -39.482 83.158   1.00 31.96 626 A 1 
ATOM 4767 N N   . GLU A 0 627 . -95.411  -39.110 83.705   1.00 30.12 627 A 1 
ATOM 4768 C CA  . GLU A 0 627 . -94.607  -39.191 84.941   1.00 30.12 627 A 1 
ATOM 4769 C C   . GLU A 0 627 . -93.470  -40.230 85.042   1.00 30.12 627 A 1 
ATOM 4770 C CB  . GLU A 0 627 . -95.547  -39.291 86.154   1.00 30.12 627 A 1 
ATOM 4771 O O   . GLU A 0 627 . -93.707  -41.411 85.290   1.00 30.12 627 A 1 
ATOM 4772 C CG  . GLU A 0 627 . -96.376  -38.012 86.360   1.00 30.12 627 A 1 
ATOM 4773 C CD  . GLU A 0 627 . -97.525  -38.197 87.362   1.00 30.12 627 A 1 
ATOM 4774 O OE1 . GLU A 0 627 . -98.473  -37.383 87.277   1.00 30.12 627 A 1 
ATOM 4775 O OE2 . GLU A 0 627 . -97.477  -39.159 88.163   1.00 30.12 627 A 1 
ATOM 4776 N N   . LYS A 0 628 . -92.216  -39.738 85.092   1.00 36.35 628 A 1 
ATOM 4777 C CA  . LYS A 0 628 . -91.503  -39.592 86.383   1.00 36.35 628 A 1 
ATOM 4778 C C   . LYS A 0 628 . -90.168  -38.843 86.305   1.00 36.35 628 A 1 
ATOM 4779 C CB  . LYS A 0 628 . -91.243  -40.959 87.047   1.00 36.35 628 A 1 
ATOM 4780 O O   . LYS A 0 628 . -89.429  -38.965 85.335   1.00 36.35 628 A 1 
ATOM 4781 C CG  . LYS A 0 628 . -92.213  -41.107 88.222   1.00 36.35 628 A 1 
ATOM 4782 C CD  . LYS A 0 628 . -92.147  -42.501 88.834   1.00 36.35 628 A 1 
ATOM 4783 C CE  . LYS A 0 628 . -93.159  -42.532 89.980   1.00 36.35 628 A 1 
ATOM 4784 N NZ  . LYS A 0 628 . -93.255  -43.885 90.569   1.00 36.35 628 A 1 
ATOM 4785 N N   . ASP A 0 629 . -89.842  -38.146 87.392   1.00 30.28 629 A 1 
ATOM 4786 C CA  . ASP A 0 629 . -88.504  -37.628 87.677   1.00 30.28 629 A 1 
ATOM 4787 C C   . ASP A 0 629 . -87.477  -38.750 87.885   1.00 30.28 629 A 1 
ATOM 4788 C CB  . ASP A 0 629 . -88.531  -36.788 88.961   1.00 30.28 629 A 1 
ATOM 4789 O O   . ASP A 0 629 . -87.745  -39.744 88.565   1.00 30.28 629 A 1 
ATOM 4790 C CG  . ASP A 0 629 . -89.514  -35.633 88.861   1.00 30.28 629 A 1 
ATOM 4791 O OD1 . ASP A 0 629 . -89.082  -34.568 88.373   1.00 30.28 629 A 1 
ATOM 4792 O OD2 . ASP A 0 629 . -90.683  -35.861 89.246   1.00 30.28 629 A 1 
ATOM 4793 N N   . ALA A 0 630 . -86.260  -38.535 87.382   1.00 29.82 630 A 1 
ATOM 4794 C CA  . ALA A 0 630 . -85.077  -39.320 87.728   1.00 29.82 630 A 1 
ATOM 4795 C C   . ALA A 0 630 . -83.803  -38.463 87.597   1.00 29.82 630 A 1 
ATOM 4796 C CB  . ALA A 0 630 . -85.037  -40.591 86.865   1.00 29.82 630 A 1 
ATOM 4797 O O   . ALA A 0 630 . -82.997  -38.638 86.684   1.00 29.82 630 A 1 
ATOM 4798 N N   . SER A 0 631 . -83.608  -37.509 88.512   1.00 34.34 631 A 1 
ATOM 4799 C CA  . SER A 0 631 . -82.388  -36.692 88.616   1.00 34.34 631 A 1 
ATOM 4800 C C   . SER A 0 631 . -81.191  -37.531 89.117   1.00 34.34 631 A 1 
ATOM 4801 C CB  . SER A 0 631 . -82.675  -35.428 89.446   1.00 34.34 631 A 1 
ATOM 4802 O O   . SER A 0 631 . -80.754  -37.435 90.261   1.00 34.34 631 A 1 
ATOM 4803 O OG  . SER A 0 631 . -83.501  -35.703 90.565   1.00 34.34 631 A 1 
ATOM 4804 N N   . GLY A 0 632 . -80.676  -38.390 88.227   1.00 34.98 632 A 1 
ATOM 4805 C CA  . GLY A 0 632 . -79.864  -39.578 88.537   1.00 34.98 632 A 1 
ATOM 4806 C C   . GLY A 0 632 . -78.350  -39.512 88.281   1.00 34.98 632 A 1 
ATOM 4807 O O   . GLY A 0 632 . -77.739  -40.560 88.153   1.00 34.98 632 A 1 
ATOM 4808 N N   . LYS A 0 633 . -77.767  -38.309 88.198   1.00 32.44 633 A 1 
ATOM 4809 C CA  . LYS A 0 633 . -76.369  -37.949 88.557   1.00 32.44 633 A 1 
ATOM 4810 C C   . LYS A 0 633 . -75.252  -39.031 88.397   1.00 32.44 633 A 1 
ATOM 4811 C CB  . LYS A 0 633 . -76.435  -37.416 90.016   1.00 32.44 633 A 1 
ATOM 4812 O O   . LYS A 0 633 . -75.182  -39.940 89.216   1.00 32.44 633 A 1 
ATOM 4813 C CG  . LYS A 0 633 . -75.764  -36.052 90.229   1.00 32.44 633 A 1 
ATOM 4814 C CD  . LYS A 0 633 . -76.024  -35.563 91.665   1.00 32.44 633 A 1 
ATOM 4815 C CE  . LYS A 0 633 . -75.558  -34.114 91.848   1.00 32.44 633 A 1 
ATOM 4816 N NZ  . LYS A 0 633 . -75.924  -33.588 93.189   1.00 32.44 633 A 1 
ATOM 4817 N N   . TRP A 0 634 . -74.260  -38.735 87.533   1.00 32.86 634 A 1 
ATOM 4818 C CA  . TRP A 0 634 . -72.909  -39.348 87.324   1.00 32.86 634 A 1 
ATOM 4819 C C   . TRP A 0 634 . -72.699  -40.188 86.037   1.00 32.86 634 A 1 
ATOM 4820 C CB  . TRP A 0 634 . -72.294  -40.036 88.565   1.00 32.86 634 A 1 
ATOM 4821 O O   . TRP A 0 634 . -73.622  -40.825 85.550   1.00 32.86 634 A 1 
ATOM 4822 C CG  . TRP A 0 634 . -71.845  -39.140 89.686   1.00 32.86 634 A 1 
ATOM 4823 C CD1 . TRP A 0 634 . -72.646  -38.449 90.528   1.00 32.86 634 A 1 
ATOM 4824 C CD2 . TRP A 0 634 . -70.482  -38.898 90.162   1.00 32.86 634 A 1 
ATOM 4825 C CE2 . TRP A 0 634 . -70.540  -38.001 91.271   1.00 32.86 634 A 1 
ATOM 4826 C CE3 . TRP A 0 634 . -69.204  -39.376 89.797   1.00 32.86 634 A 1 
ATOM 4827 N NE1 . TRP A 0 634 . -71.883  -37.754 91.444   1.00 32.86 634 A 1 
ATOM 4828 C CH2 . TRP A 0 634 . -68.142  -38.076 91.575   1.00 32.86 634 A 1 
ATOM 4829 C CZ2 . TRP A 0 634 . -69.397  -37.582 91.968   1.00 32.86 634 A 1 
ATOM 4830 C CZ3 . TRP A 0 634 . -68.049  -38.973 90.495   1.00 32.86 634 A 1 
ATOM 4831 N N   . ALA A 0 635 . -71.442  -40.168 85.544   1.00 35.89 635 A 1 
ATOM 4832 C CA  . ALA A 0 635 . -70.919  -40.580 84.218   1.00 35.89 635 A 1 
ATOM 4833 C C   . ALA A 0 635 . -71.412  -39.687 83.042   1.00 35.89 635 A 1 
ATOM 4834 C CB  . ALA A 0 635 . -71.115  -42.085 84.000   1.00 35.89 635 A 1 
ATOM 4835 O O   . ALA A 0 635 . -72.611  -39.517 82.875   1.00 35.89 635 A 1 
ATOM 4836 N N   . ALA A 0 636 . -70.589  -38.923 82.298   1.00 35.68 636 A 1 
ATOM 4837 C CA  . ALA A 0 636 . -69.317  -39.193 81.583   1.00 35.68 636 A 1 
ATOM 4838 C C   . ALA A 0 636 . -69.539  -40.014 80.286   1.00 35.68 636 A 1 
ATOM 4839 C CB  . ALA A 0 636 . -68.217  -39.745 82.506   1.00 35.68 636 A 1 
ATOM 4840 O O   . ALA A 0 636 . -70.263  -41.000 80.335   1.00 35.68 636 A 1 
ATOM 4841 N N   . GLN A 0 637 . -68.966  -39.689 79.114   1.00 37.63 637 A 1 
ATOM 4842 C CA  . GLN A 0 637 . -67.919  -38.712 78.746   1.00 37.63 637 A 1 
ATOM 4843 C C   . GLN A 0 637 . -67.959  -38.452 77.213   1.00 37.63 637 A 1 
ATOM 4844 C CB  . GLN A 0 637 . -66.561  -39.363 79.091   1.00 37.63 637 A 1 
ATOM 4845 O O   . GLN A 0 637 . -68.428  -39.330 76.498   1.00 37.63 637 A 1 
ATOM 4846 C CG  . GLN A 0 637 . -65.391  -38.404 79.360   1.00 37.63 637 A 1 
ATOM 4847 C CD  . GLN A 0 637 . -64.109  -39.177 79.684   1.00 37.63 637 A 1 
ATOM 4848 N NE2 . GLN A 0 637 . -62.949  -38.701 79.285   1.00 37.63 637 A 1 
ATOM 4849 O OE1 . GLN A 0 637 . -64.117  -40.215 80.322   1.00 37.63 637 A 1 
ATOM 4850 N N   . GLN A 0 638 . -67.358  -37.352 76.719   1.00 35.33 638 A 1 
ATOM 4851 C CA  . GLN A 0 638 . -67.126  -37.038 75.279   1.00 35.33 638 A 1 
ATOM 4852 C C   . GLN A 0 638 . -68.411  -36.723 74.461   1.00 35.33 638 A 1 
ATOM 4853 C CB  . GLN A 0 638 . -66.243  -38.127 74.615   1.00 35.33 638 A 1 
ATOM 4854 O O   . GLN A 0 638 . -69.499  -37.148 74.828   1.00 35.33 638 A 1 
ATOM 4855 C CG  . GLN A 0 638 . -64.950  -38.452 75.397   1.00 35.33 638 A 1 
ATOM 4856 C CD  . GLN A 0 638 . -64.172  -39.660 74.879   1.00 35.33 638 A 1 
ATOM 4857 N NE2 . GLN A 0 638 . -63.105  -40.047 75.544   1.00 35.33 638 A 1 
ATOM 4858 O OE1 . GLN A 0 638 . -64.497  -40.303 73.900   1.00 35.33 638 A 1 
ATOM 4859 N N   . SER A 0 639 . -68.389  -35.937 73.376   1.00 36.44 639 A 1 
ATOM 4860 C CA  . SER A 0 639 . -67.291  -35.201 72.720   1.00 36.44 639 A 1 
ATOM 4861 C C   . SER A 0 639 . -67.581  -33.692 72.688   1.00 36.44 639 A 1 
ATOM 4862 C CB  . SER A 0 639 . -67.123  -35.696 71.277   1.00 36.44 639 A 1 
ATOM 4863 O O   . SER A 0 639 . -68.746  -33.294 72.686   1.00 36.44 639 A 1 
ATOM 4864 O OG  . SER A 0 639 . -65.908  -35.207 70.749   1.00 36.44 639 A 1 
ATOM 4865 N N   . GLY A 0 640 . -66.534  -32.863 72.633   1.00 30.20 640 A 1 
ATOM 4866 C CA  . GLY A 0 640 . -66.658  -31.502 72.099   1.00 30.20 640 A 1 
ATOM 4867 C C   . GLY A 0 640 . -66.759  -31.542 70.569   1.00 30.20 640 A 1 
ATOM 4868 O O   . GLY A 0 640 . -66.427  -32.568 69.971   1.00 30.20 640 A 1 
ATOM 4869 N N   . TYR A 0 641 . -67.218  -30.446 69.965   1.00 38.89 641 A 1 
ATOM 4870 C CA  . TYR A 0 641 . -67.163  -30.229 68.518   1.00 38.89 641 A 1 
ATOM 4871 C C   . TYR A 0 641 . -66.702  -28.800 68.231   1.00 38.89 641 A 1 
ATOM 4872 C CB  . TYR A 0 641 . -68.506  -30.545 67.844   1.00 38.89 641 A 1 
ATOM 4873 O O   . TYR A 0 641 . -67.202  -27.841 68.822   1.00 38.89 641 A 1 
ATOM 4874 C CG  . TYR A 0 641 . -68.830  -32.027 67.806   1.00 38.89 641 A 1 
ATOM 4875 C CD1 . TYR A 0 641 . -68.085  -32.876 66.965   1.00 38.89 641 A 1 
ATOM 4876 C CD2 . TYR A 0 641 . -69.844  -32.561 68.625   1.00 38.89 641 A 1 
ATOM 4877 C CE1 . TYR A 0 641 . -68.348  -34.259 66.942   1.00 38.89 641 A 1 
ATOM 4878 C CE2 . TYR A 0 641 . -70.115  -33.943 68.602   1.00 38.89 641 A 1 
ATOM 4879 O OH  . TYR A 0 641 . -69.621  -36.129 67.745   1.00 38.89 641 A 1 
ATOM 4880 C CZ  . TYR A 0 641 . -69.364  -34.793 67.759   1.00 38.89 641 A 1 
ATOM 4881 N N   . ASP A 0 642 . -65.724  -28.716 67.346   1.00 37.74 642 A 1 
ATOM 4882 C CA  . ASP A 0 642 . -64.840  -27.603 67.039   1.00 37.74 642 A 1 
ATOM 4883 C C   . ASP A 0 642 . -65.310  -26.896 65.755   1.00 37.74 642 A 1 
ATOM 4884 C CB  . ASP A 0 642 . -63.370  -28.112 66.947   1.00 37.74 642 A 1 
ATOM 4885 O O   . ASP A 0 642 . -65.303  -27.467 64.667   1.00 37.74 642 A 1 
ATOM 4886 C CG  . ASP A 0 642 . -63.138  -29.640 66.784   1.00 37.74 642 A 1 
ATOM 4887 O OD1 . ASP A 0 642 . -63.971  -30.340 66.153   1.00 37.74 642 A 1 
ATOM 4888 O OD2 . ASP A 0 642 . -62.172  -30.155 67.392   1.00 37.74 642 A 1 
ATOM 4889 N N   . ASN A 0 643 . -65.743  -25.634 65.869   1.00 38.89 643 A 1 
ATOM 4890 C CA  . ASN A 0 643 . -66.078  -24.793 64.710   1.00 38.89 643 A 1 
ATOM 4891 C C   . ASN A 0 643 . -64.824  -24.028 64.246   1.00 38.89 643 A 1 
ATOM 4892 C CB  . ASN A 0 643 . -67.265  -23.862 65.027   1.00 38.89 643 A 1 
ATOM 4893 O O   . ASN A 0 643 . -64.773  -22.800 64.334   1.00 38.89 643 A 1 
ATOM 4894 C CG  . ASN A 0 643 . -68.596  -24.574 65.171   1.00 38.89 643 A 1 
ATOM 4895 N ND2 . ASN A 0 643 . -69.180  -24.561 66.346   1.00 38.89 643 A 1 
ATOM 4896 O OD1 . ASN A 0 643 . -69.172  -25.106 64.240   1.00 38.89 643 A 1 
ATOM 4897 N N   . ASP A 0 644 . -63.797  -24.761 63.819   1.00 46.78 644 A 1 
ATOM 4898 C CA  . ASP A 0 644 . -62.460  -24.221 63.547   1.00 46.78 644 A 1 
ATOM 4899 C C   . ASP A 0 644 . -62.421  -23.251 62.349   1.00 46.78 644 A 1 
ATOM 4900 C CB  . ASP A 0 644 . -61.467  -25.381 63.317   1.00 46.78 644 A 1 
ATOM 4901 O O   . ASP A 0 644 . -62.490  -23.662 61.190   1.00 46.78 644 A 1 
ATOM 4902 C CG  . ASP A 0 644 . -60.811  -25.931 64.587   1.00 46.78 644 A 1 
ATOM 4903 O OD1 . ASP A 0 644 . -61.177  -25.471 65.690   1.00 46.78 644 A 1 
ATOM 4904 O OD2 . ASP A 0 644 . -59.876  -26.746 64.416   1.00 46.78 644 A 1 
ATOM 4905 N N   . GLU A 0 645 . -62.184  -21.955 62.597   1.00 44.16 645 A 1 
ATOM 4906 C CA  . GLU A 0 645 . -61.853  -20.980 61.540   1.00 44.16 645 A 1 
ATOM 4907 C C   . GLU A 0 645 . -60.386  -21.162 61.084   1.00 44.16 645 A 1 
ATOM 4908 C CB  . GLU A 0 645 . -62.243  -19.541 61.945   1.00 44.16 645 A 1 
ATOM 4909 O O   . GLU A 0 645 . -59.454  -20.433 61.446   1.00 44.16 645 A 1 
ATOM 4910 C CG  . GLU A 0 645 . -62.200  -18.585 60.733   1.00 44.16 645 A 1 
ATOM 4911 C CD  . GLU A 0 645 . -62.878  -17.219 60.975   1.00 44.16 645 A 1 
ATOM 4912 O OE1 . GLU A 0 645 . -63.605  -16.748 60.061   1.00 44.16 645 A 1 
ATOM 4913 O OE2 . GLU A 0 645 . -62.654  -16.617 62.048   1.00 44.16 645 A 1 
ATOM 4914 N N   . TRP A 0 646 . -60.160  -22.225 60.310   1.00 54.69 646 A 1 
ATOM 4915 C CA  . TRP A 0 646 . -58.834  -22.741 59.983   1.00 54.69 646 A 1 
ATOM 4916 C C   . TRP A 0 646 . -58.126  -21.963 58.860   1.00 54.69 646 A 1 
ATOM 4917 C CB  . TRP A 0 646 . -58.915  -24.254 59.744   1.00 54.69 646 A 1 
ATOM 4918 O O   . TRP A 0 646 . -58.123  -22.330 57.684   1.00 54.69 646 A 1 
ATOM 4919 C CG  . TRP A 0 646 . -59.645  -24.738 58.524   1.00 54.69 646 A 1 
ATOM 4920 C CD1 . TRP A 0 646 . -60.987  -24.754 58.348   1.00 54.69 646 A 1 
ATOM 4921 C CD2 . TRP A 0 646 . -59.092  -25.416 57.357   1.00 54.69 646 A 1 
ATOM 4922 C CE2 . TRP A 0 646 . -60.175  -25.887 56.554   1.00 54.69 646 A 1 
ATOM 4923 C CE3 . TRP A 0 646 . -57.782  -25.766 56.955   1.00 54.69 646 A 1 
ATOM 4924 N NE1 . TRP A 0 646 . -61.308  -25.379 57.160   1.00 54.69 646 A 1 
ATOM 4925 C CH2 . TRP A 0 646 . -58.657  -27.180 55.171   1.00 54.69 646 A 1 
ATOM 4926 C CZ2 . TRP A 0 646 . -59.964  -26.746 55.462   1.00 54.69 646 A 1 
ATOM 4927 C CZ3 . TRP A 0 646 . -57.563  -26.649 55.881   1.00 54.69 646 A 1 
ATOM 4928 N N   . ALA A 0 647 . -57.434  -20.883 59.234   1.00 49.10 647 A 1 
ATOM 4929 C CA  . ALA A 0 647 . -56.592  -20.133 58.300   1.00 49.10 647 A 1 
ATOM 4930 C C   . ALA A 0 647 . -55.466  -21.001 57.691   1.00 49.10 647 A 1 
ATOM 4931 C CB  . ALA A 0 647 . -56.038  -18.885 59.000   1.00 49.10 647 A 1 
ATOM 4932 O O   . ALA A 0 647 . -54.455  -21.275 58.348   1.00 49.10 647 A 1 
ATOM 4933 N N   . LYS A 0 648 . -55.624  -21.373 56.414   1.00 49.65 648 A 1 
ATOM 4934 C CA  . LYS A 0 648 . -54.559  -21.898 55.547   1.00 49.65 648 A 1 
ATOM 4935 C C   . LYS A 0 648 . -53.526  -20.807 55.257   1.00 49.65 648 A 1 
ATOM 4936 C CB  . LYS A 0 648 . -55.150  -22.375 54.208   1.00 49.65 648 A 1 
ATOM 4937 O O   . LYS A 0 648 . -53.889  -19.686 54.903   1.00 49.65 648 A 1 
ATOM 4938 C CG  . LYS A 0 648 . -55.799  -23.766 54.254   1.00 49.65 648 A 1 
ATOM 4939 C CD  . LYS A 0 648 . -56.525  -24.013 52.922   1.00 49.65 648 A 1 
ATOM 4940 C CE  . LYS A 0 648 . -56.994  -25.464 52.758   1.00 49.65 648 A 1 
ATOM 4941 N NZ  . LYS A 0 648 . -58.474  -25.562 52.757   1.00 49.65 648 A 1 
ATOM 4942 N N   . GLN A 0 649 . -52.245  -21.168 55.301   1.00 54.68 649 A 1 
ATOM 4943 C CA  . GLN A 0 649 . -51.203  -20.403 54.616   1.00 54.68 649 A 1 
ATOM 4944 C C   . GLN A 0 649 . -51.332  -20.655 53.109   1.00 54.68 649 A 1 
ATOM 4945 C CB  . GLN A 0 649 . -49.815  -20.823 55.127   1.00 54.68 649 A 1 
ATOM 4946 O O   . GLN A 0 649 . -51.217  -21.799 52.666   1.00 54.68 649 A 1 
ATOM 4947 C CG  . GLN A 0 649 . -49.558  -20.380 56.577   1.00 54.68 649 A 1 
ATOM 4948 C CD  . GLN A 0 649 . -48.251  -20.948 57.121   1.00 54.68 649 A 1 
ATOM 4949 N NE2 . GLN A 0 649 . -47.405  -20.145 57.727   1.00 54.68 649 A 1 
ATOM 4950 O OE1 . GLN A 0 649 . -47.984  -22.135 57.042   1.00 54.68 649 A 1 
ATOM 4951 N N   . ALA A 0 650 . -51.580  -19.603 52.330   1.00 53.44 650 A 1 
ATOM 4952 C CA  . ALA A 0 650 . -51.432  -19.629 50.883   1.00 53.44 650 A 1 
ATOM 4953 C C   . ALA A 0 650 . -50.108  -18.941 50.536   1.00 53.44 650 A 1 
ATOM 4954 C CB  . ALA A 0 650 . -52.655  -18.974 50.229   1.00 53.44 650 A 1 
ATOM 4955 O O   . ALA A 0 650 . -49.991  -17.720 50.629   1.00 53.44 650 A 1 
ATOM 4956 N N   . TYR A 0 651 . -49.108  -19.740 50.171   1.00 59.11 651 A 1 
ATOM 4957 C CA  . TYR A 0 651 . -47.860  -19.234 49.612   1.00 59.11 651 A 1 
ATOM 4958 C C   . TYR A 0 651 . -48.074  -18.983 48.120   1.00 59.11 651 A 1 
ATOM 4959 C CB  . TYR A 0 651 . -46.724  -20.226 49.891   1.00 59.11 651 A 1 
ATOM 4960 O O   . TYR A 0 651 . -48.246  -19.934 47.354   1.00 59.11 651 A 1 
ATOM 4961 C CG  . TYR A 0 651 . -46.329  -20.277 51.355   1.00 59.11 651 A 1 
ATOM 4962 C CD1 . TYR A 0 651 . -45.499  -19.264 51.872   1.00 59.11 651 A 1 
ATOM 4963 C CD2 . TYR A 0 651 . -46.801  -21.301 52.202   1.00 59.11 651 A 1 
ATOM 4964 C CE1 . TYR A 0 651 . -45.123  -19.279 53.228   1.00 59.11 651 A 1 
ATOM 4965 C CE2 . TYR A 0 651 . -46.431  -21.318 53.563   1.00 59.11 651 A 1 
ATOM 4966 O OH  . TYR A 0 651 . -45.212  -20.323 55.379   1.00 59.11 651 A 1 
ATOM 4967 C CZ  . TYR A 0 651 . -45.586  -20.309 54.074   1.00 59.11 651 A 1 
ATOM 4968 N N   . GLY A 0 652 . -48.122  -17.709 47.741   1.00 60.27 652 A 1 
ATOM 4969 C CA  . GLY A 0 652 . -48.059  -17.275 46.354   1.00 60.27 652 A 1 
ATOM 4970 C C   . GLY A 0 652 . -46.609  -17.127 45.900   1.00 60.27 652 A 1 
ATOM 4971 O O   . GLY A 0 652 . -45.709  -16.877 46.702   1.00 60.27 652 A 1 
ATOM 4972 N N   . SER A 0 653 . -46.401  -17.278 44.599   1.00 71.81 653 A 1 
ATOM 4973 C CA  . SER A 0 653 . -45.192  -16.845 43.908   1.00 71.81 653 A 1 
ATOM 4974 C C   . SER A 0 653 . -45.600  -16.364 42.526   1.00 71.81 653 A 1 
ATOM 4975 C CB  . SER A 0 653 . -44.165  -17.978 43.784   1.00 71.81 653 A 1 
ATOM 4976 O O   . SER A 0 653 . -46.264  -17.132 41.818   1.00 71.81 653 A 1 
ATOM 4977 O OG  . SER A 0 653 . -44.711  -19.081 43.074   1.00 71.81 653 A 1 
ATOM 4978 N N   . ASP A 0 654 . -45.203  -15.155 42.152   1.00 73.26 654 A 1 
ATOM 4979 C CA  . ASP A 0 654 . -45.135  -14.772 40.742   1.00 73.26 654 A 1 
ATOM 4980 C C   . ASP A 0 654 . -43.683  -14.917 40.253   1.00 73.26 654 A 1 
ATOM 4981 C CB  . ASP A 0 654 . -45.769  -13.387 40.494   1.00 73.26 654 A 1 
ATOM 4982 O O   . ASP A 0 654 . -42.783  -15.236 41.037   1.00 73.26 654 A 1 
ATOM 4983 C CG  . ASP A 0 654 . -46.582  -13.374 39.186   1.00 73.26 654 A 1 
ATOM 4984 O OD1 . ASP A 0 654 . -46.164  -14.073 38.230   1.00 73.26 654 A 1 
ATOM 4985 O OD2 . ASP A 0 654 . -47.689  -12.784 39.175   1.00 73.26 654 A 1 
ATOM 4986 N N   . ALA A 0 655 . -43.471  -14.821 38.943   1.00 77.01 655 A 1 
ATOM 4987 C CA  . ALA A 0 655 . -42.140  -14.860 38.343   1.00 77.01 655 A 1 
ATOM 4988 C C   . ALA A 0 655 . -42.167  -14.212 36.953   1.00 77.01 655 A 1 
ATOM 4989 C CB  . ALA A 0 655 . -41.637  -16.313 38.279   1.00 77.01 655 A 1 
ATOM 4990 O O   . ALA A 0 655 . -42.540  -14.848 35.960   1.00 77.01 655 A 1 
ATOM 4991 N N   . ASP A 0 656 . -41.747  -12.952 36.884   1.00 77.52 656 A 1 
ATOM 4992 C CA  . ASP A 0 656 . -41.652  -12.163 35.660   1.00 77.52 656 A 1 
ATOM 4993 C C   . ASP A 0 656 . -40.180  -12.017 35.233   1.00 77.52 656 A 1 
ATOM 4994 C CB  . ASP A 0 656 . -42.415  -10.841 35.849   1.00 77.52 656 A 1 
ATOM 4995 O O   . ASP A 0 656 . -39.250  -11.956 36.041   1.00 77.52 656 A 1 
ATOM 4996 C CG  . ASP A 0 656 . -42.405  -9.949  34.608   1.00 77.52 656 A 1 
ATOM 4997 O OD1 . ASP A 0 656 . -41.369  -9.340  34.272   1.00 77.52 656 A 1 
ATOM 4998 O OD2 . ASP A 0 656 . -43.439  -9.856  33.902   1.00 77.52 656 A 1 
ATOM 4999 N N   . SER A 0 657 . -39.923  -12.057 33.926   1.00 81.07 657 A 1 
ATOM 5000 C CA  . SER A 0 657 . -38.578  -11.883 33.370   1.00 81.07 657 A 1 
ATOM 5001 C C   . SER A 0 657 . -38.670  -11.288 31.970   1.00 81.07 657 A 1
[truncated: 65,283 more chars]
