# Supplementary material for: Self-assembling proteins compose the chemically resistant shell biomaterial of planktonic tintinnid ciliates
Source: Nat Commun. 2026 Jun 13;17:7507. doi: 10.1038/s41467-026-74402-4 (PMC13408134; doi:10.1038/s41467-026-74402-4)
Supplement: Supplementary file 6 — Supplementary Data 16 [file 41467_2026_74402_MOESM6_ESM.zip › AF2_structure_models/Tara_Unigene_9.cif]

data_0
#
_entry.id   0
#
_struct_asym.id          A
_struct_asym.entity_id   0
#
_entity_poly.entity_id        0
_entity_poly.type             polypeptide(L)
_entity_poly.pdbx_strand_id   A
#
_entity.id     0
_entity.type   polymer
#
loop_
_entity_poly_seq.entity_id
_entity_poly_seq.num
_entity_poly_seq.mon_id
0 1   MET 
0 2   LYS 
0 3   THR 
0 4   PHE 
0 5   ALA 
0 6   PHE 
0 7   ALA 
0 8   LEU 
0 9   LEU 
0 10  VAL 
0 11  ALA 
0 12  SER 
0 13  ILE 
0 14  ASN 
0 15  ALA 
0 16  PHE 
0 17  GLN 
0 18  GLY 
0 19  TYR 
0 20  GLY 
0 21  HIS 
0 22  GLN 
0 23  PRO 
0 24  GLN 
0 25  TYR 
0 26  HIS 
0 27  GLN 
0 28  PRO 
0 29  ALA 
0 30  PRO 
0 31  VAL 
0 32  VAL 
0 33  LYS 
0 34  VAL 
0 35  THR 
0 36  LYS 
0 37  LYS 
0 38  PRO 
0 39  GLY 
0 40  TYR 
0 41  GLY 
0 42  ALA 
0 43  GLN 
0 44  GLY 
0 45  ALA 
0 46  SER 
0 47  LYS 
0 48  GLY 
0 49  TYR 
0 50  GLY 
0 51  GLN 
0 52  GLN 
0 53  ALA 
0 54  GLU 
0 55  LYS 
0 56  ARG 
0 57  SER 
0 58  ALA 
0 59  SER 
0 60  ASP 
0 61  PHE 
0 62  ASP 
0 63  ALA 
0 64  TYR 
0 65  GLY 
0 66  ARG 
0 67  ASP 
0 68  GLN 
0 69  ASP 
0 70  LEU 
0 71  SER 
0 72  ILE 
0 73  GLU 
0 74  GLU 
0 75  SER 
0 76  TYR 
0 77  GLY 
0 78  ARG 
0 79  THR 
0 80  ALA 
0 81  ALA 
0 82  LYS 
0 83  SER 
0 84  TYR 
0 85  ALA 
0 86  ALA 
0 87  GLU 
0 88  SER 
0 89  TYR 
0 90  ASP 
0 91  GLU 
0 92  TRP 
0 93  ASP 
0 94  ASN 
0 95  THR 
0 96  ASP 
0 97  ASP 
0 98  ASP 
0 99  LYS 
0 100 TRP 
0 101 GLY 
0 102 ALA 
0 103 GLN 
0 104 ALA 
0 105 TRP 
0 106 GLY 
0 107 GLN 
0 108 ASP 
0 109 ARG 
0 110 ASP 
0 111 VAL 
0 112 TYR 
0 113 GLY 
0 114 ALA 
0 115 SER 
0 116 SER 
0 117 TYR 
0 118 GLY 
0 119 LYS 
0 120 ALA 
0 121 ALA 
0 122 SER 
0 123 SER 
0 124 GLY 
0 125 ASP 
0 126 TYR 
0 127 ASP 
0 128 ARG 
0 129 TYR 
0 130 GLY 
0 131 LYS 
0 132 ALA 
0 133 GLY 
0 134 ALA 
0 135 ALA 
0 136 GLN 
0 137 ALA 
0 138 SER 
0 139 GLN 
0 140 TYR 
0 141 GLY 
0 142 GLY 
0 143 LYS 
0 144 LYS 
0 145 VAL 
0 146 ASP 
0 147 LYS 
0 148 ALA 
0 149 SER 
0 150 ALA 
0 151 GLN 
0 152 ASN 
0 153 HIS 
0 154 TYR 
0 155 GLY 
0 156 ALA 
0 157 SER 
0 158 ALA 
0 159 GLY 
0 160 GLN 
0 161 VAL 
0 162 TRP 
0 163 LYS 
0 164 GLY 
0 165 ALA 
0 166 SER 
0 167 GLN 
0 168 GLY 
0 169 TYR 
0 170 GLY 
0 171 ALA 
0 172 ALA 
0 173 ARG 
0 174 GLY 
0 175 GLY 
0 176 TYR 
0 177 ASP 
0 178 ASN 
0 179 ASP 
0 180 VAL 
0 181 TRP 
0 182 ALA 
0 183 LYS 
0 184 GLN 
0 185 ALA 
0 186 TYR 
0 187 GLY 
0 188 SER 
0 189 ASP 
0 190 TYR 
0 191 ASP 
0 192 SER 
0 193 ARG 
0 194 TRP 
0 195 GLY 
0 196 LYS 
0 197 SER 
0 198 TYR 
0 199 ASP 
0 200 SER 
0 201 VAL 
0 202 GLU 
0 203 ALA 
0 204 LYS 
0 205 SER 
0 206 TYR 
0 207 ASP 
0 208 ASN 
0 209 GLU 
0 210 ASN 
0 211 TYR 
0 212 ALA 
0 213 ARG 
0 214 ARG 
0 215 VAL 
0 216 ARG 
0 217 ALA 
0 218 ASP 
0 219 ASP 
0 220 ASP 
0 221 GLN 
0 222 TRP 
0 223 ALA 
0 224 GLU 
0 225 ASP 
0 226 TYR 
0 227 ASP 
0 228 ARG 
0 229 TYR 
0 230 ASP 
0 231 ALA 
0 232 GLY 
0 233 GLU 
0 234 GLY 
0 235 ASP 
0 236 ALA 
0 237 TYR 
0 238 GLY 
0 239 LYS 
0 240 ALA 
0 241 ALA 
0 242 SER 
0 243 ALA 
0 244 SER 
0 245 SER 
0 246 TYR 
0 247 GLY 
0 248 LYS 
0 249 GLY 
0 250 ALA 
0 251 GLY 
0 252 TYR 
0 253 GLY 
0 254 LYS 
0 255 GLY 
0 256 GLY 
0 257 GLU 
0 258 ARG 
0 259 SER 
0 260 ALA 
0 261 ALA 
0 262 SER 
0 263 LYS 
0 264 GLN 
0 265 GLY 
0 266 GLY 
0 267 GLN 
0 268 ASP 
0 269 TYR 
0 270 TRP 
0 271 GLY 
0 272 LYS 
0 273 SER 
0 274 GLY 
0 275 SER 
0 276 ASP 
0 277 TRP 
0 278 ASP 
0 279 ALA 
0 280 TRP 
0 281 GLY 
0 282 ARG 
0 283 ASP 
0 284 GLN 
0 285 ASP 
0 286 TYR 
0 287 ALA 
0 288 GLU 
0 289 ASP 
0 290 VAL 
0 291 SER 
0 292 TYR 
0 293 ASP 
0 294 ARG 
0 295 THR 
0 296 THR 
0 297 ALA 
0 298 LYS 
0 299 ALA 
0 300 TYR 
0 301 ALA 
0 302 ALA 
0 303 GLU 
0 304 SER 
0 305 TYR 
0 306 ASP 
0 307 GLU 
0 308 TRP 
0 309 ASP 
0 310 ASN 
0 311 ALA 
0 312 ASP 
0 313 ASP 
0 314 ASP 
0 315 LYS 
0 316 TRP 
0 317 GLY 
0 318 ALA 
0 319 GLN 
0 320 ALA 
0 321 TRP 
0 322 GLY 
0 323 LYS 
0 324 ASP 
0 325 ARG 
0 326 ASP 
0 327 VAL 
0 328 TYR 
0 329 GLY 
0 330 ALA 
0 331 SER 
0 332 SER 
0 333 TYR 
0 334 GLY 
0 335 ALA 
0 336 VAL 
0 337 ALA 
0 338 SER 
0 339 ALA 
0 340 LYS 
0 341 ASP 
0 342 ALA 
0 343 SER 
0 344 LYS 
0 345 ARG 
0 346 GLY 
0 347 TYR 
0 348 GLY 
0 349 ALA 
0 350 ALA 
0 351 GLY 
0 352 SER 
0 353 GLN 
0 354 ALA 
0 355 SER 
0 356 ALA 
0 357 VAL 
0 358 GLY 
0 359 ALA 
0 360 SER 
0 361 LEU 
0 362 GLY 
0 363 TYR 
0 364 GLY 
0 365 SER 
0 366 GLN 
0 367 GLY 
0 368 HIS 
0 369 GLY 
0 370 TYR 
0 371 GLY 
0 372 HIS 
0 373 GLY 
0 374 GLY 
0 375 TYR 
0 376 GLY 
0 377 HIS 
0 378 GLN 
0 379 SER 
0 380 LYS 
0 381 HIS 
0 382 ALA 
0 383 ALA 
0 384 GLN 
0 385 GLN 
0 386 SER 
0 387 SER 
0 388 ALA 
0 389 ALA 
0 390 GLY 
0 391 TYR 
0 392 GLY 
0 393 ARG 
0 394 ASP 
0 395 GLN 
0 396 MET 
0 397 VAL 
0 398 TRP 
0 399 GLN 
0 400 GLY 
0 401 ALA 
0 402 SER 
0 403 ALA 
0 404 SER 
0 405 LYS 
0 406 GLN 
0 407 ALA 
0 408 ALA 
0 409 ALA 
0 410 GLY 
0 411 ALA 
0 412 TYR 
0 413 ASP 
0 414 ASN 
0 415 ASP 
0 416 GLU 
0 417 TRP 
0 418 ALA 
0 419 LYS 
0 420 GLN 
0 421 ALA 
0 422 TYR 
0 423 GLY 
0 424 SER 
0 425 ASP 
0 426 TYR 
0 427 ASP 
0 428 SER 
0 429 ARG 
0 430 TRP 
0 431 GLY 
0 432 LYS 
0 433 SER 
0 434 TYR 
0 435 ASP 
0 436 SER 
0 437 VAL 
0 438 SER 
0 439 ALA 
0 440 LYS 
0 441 SER 
0 442 TYR 
0 443 ASP 
0 444 SER 
0 445 GLU 
0 446 SER 
0 447 TYR 
0 448 ALA 
0 449 ARG 
0 450 ALA 
0 451 VAL 
0 452 GLN 
0 453 ALA 
0 454 ASP 
0 455 ASP 
0 456 ASP 
0 457 GLN 
0 458 TRP 
0 459 ALA 
0 460 GLU 
0 461 ASP 
0 462 TYR 
0 463 ASP 
0 464 ARG 
0 465 TYR 
0 466 ASP 
0 467 SER 
0 468 LYS 
0 469 ASP 
0 470 ALA 
0 471 GLY 
0 472 ALA 
0 473 TYR 
0 474 GLY 
0 475 GLN 
0 476 ALA 
0 477 ALA 
0 478 SER 
0 479 LYS 
0 480 TRP 
0 481 GLY 
0 482 LYS 
0 483 GLU 
0 484 SER 
0 485 ASP 
0 486 LYS 
0 487 PHE 
0 488 GLN 
0 489 THR 
0 490 GLY 
0 491 HIS 
0 492 GLY 
0 493 TYR 
0 494 GLY 
0 495 TYR 
0 496 HIS 
0 497 GLY 
0 498 ALA 
0 499 SER 
0 500 ALA 
0 501 ILE 
0 502 SER 
0 503 LYS 
0 504 LYS 
0 505 GLY 
0 506 ALA 
0 507 GLU 
0 508 TYR 
0 509 ASP 
0 510 ALA 
0 511 ALA 
0 512 SER 
0 513 GLN 
0 514 SER 
0 515 GLY 
0 516 LYS 
0 517 SER 
0 518 GLY 
0 519 TYR 
0 520 TRP 
0 521 GLY 
0 522 LYS 
0 523 SER 
0 524 GLY 
0 525 SER 
0 526 ASP 
0 527 TRP 
0 528 ASP 
0 529 ALA 
0 530 TYR 
0 531 GLY 
0 532 ARG 
0 533 ASP 
0 534 GLN 
0 535 ASP 
0 536 LEU 
0 537 SER 
0 538 ILE 
0 539 LYS 
0 540 GLU 
0 541 SER 
0 542 TYR 
0 543 ASP 
0 544 ARG 
0 545 THR 
0 546 TRP 
0 547 ALA 
0 548 LYS 
0 549 SER 
0 550 TYR 
0 551 ASP 
0 552 ALA 
0 553 GLU 
0 554 SER 
0 555 TYR 
0 556 ASP 
0 557 GLU 
0 558 TRP 
0 559 ASP 
0 560 ASN 
0 561 LYS 
0 562 ASP 
0 563 ASP 
0 564 ASP 
0 565 LYS 
0 566 TYR 
0 567 GLY 
0 568 ALA 
0 569 GLN 
0 570 ALA 
0 571 TRP 
0 572 GLY 
0 573 LYS 
0 574 ASP 
0 575 ARG 
0 576 ASP 
0 577 VAL 
0 578 TYR 
0 579 GLY 
0 580 ALA 
0 581 SER 
0 582 SER 
0 583 VAL 
0 584 GLY 
0 585 LYS 
0 586 ALA 
0 587 ALA 
0 588 SER 
0 589 ALA 
0 590 GLY 
0 591 ASP 
0 592 TYR 
0 593 ASP 
0 594 ALA 
0 595 TYR 
0 596 GLY 
0 597 ARG 
0 598 ALA 
0 599 GLY 
0 600 TYR 
0 601 GLY 
0 602 GLN 
0 603 ALA 
0 604 SER 
0 605 GLN 
0 606 SER 
0 607 GLN 
0 608 SER 
0 609 ILE 
0 610 GLN 
0 611 GLY 
0 612 ALA 
0 613 TYR 
0 614 GLY 
0 615 GLY 
0 616 HIS 
0 617 GLY 
0 618 GLY 
0 619 TYR 
0 620 GLY 
0 621 GLY 
0 622 TYR 
0 623 GLY 
0 624 LYS 
0 625 SER 
0 626 VAL 
0 627 GLY 
0 628 TYR 
0 629 GLY 
0 630 LYS 
0 631 GLN 
0 632 SER 
0 633 SER 
0 634 ALA 
0 635 GLN 
0 636 ALA 
0 637 SER 
0 638 ALA 
0 639 GLY 
0 640 LYS 
0 641 ARG 
0 642 GLY 
0 643 TYR 
0 644 GLY 
0 645 ALA 
0 646 HIS 
0 647 GLN 
0 648 ASP 
0 649 ALA 
0 650 GLN 
0 651 ALA 
0 652 SER 
0 653 ARG 
0 654 ASN 
0 655 HIS 
0 656 ALA 
0 657 ALA 
0 658 ALA 
0 659 ARG 
0 660 SER 
0 661 GLY 
0 662 TYR 
0 663 ASP 
0 664 ASN 
0 665 ASP 
0 666 GLU 
0 667 TRP 
0 668 ALA 
0 669 LYS 
0 670 GLN 
0 671 ALA 
0 672 TYR 
0 673 GLY 
0 674 SER 
0 675 ASP 
0 676 PHE 
0 677 ASP 
0 678 SER 
0 679 ARG 
0 680 TRP 
0 681 GLY 
0 682 LYS 
0 683 SER 
0 684 TYR 
0 685 ASP 
0 686 SER 
0 687 VAL 
0 688 ALA 
0 689 ALA 
0 690 LYS 
0 691 SER 
0 692 TYR 
0 693 ASP 
0 694 ASP 
0 695 GLU 
0 696 GLN 
0 697 TYR 
0 698 ALA 
0 699 ARG 
0 700 LYS 
0 701 VAL 
0 702 GLN 
0 703 ALA 
0 704 ASP 
0 705 ASP 
0 706 ASP 
0 707 GLN 
0 708 TRP 
0 709 ALA 
0 710 GLU 
0 711 ASP 
0 712 TYR 
0 713 ASP 
0 714 ARG 
0 715 TYR 
0 716 ASP 
0 717 SER 
0 718 ARG 
0 719 ASP 
0 720 ALA 
0 721 ASP 
0 722 ARG 
0 723 TYR 
0 724 GLY 
0 725 ARG 
0 726 ALA 
0 727 ALA 
0 728 SER 
0 729 ALA 
0 730 ALA 
0 731 VAL 
0 732 ARG 
0 733 GLN 
0 734 PRO 
0 735 GLY 
0 736 LYS 
0 737 VAL 
0 738 GLN 
0 739 TYR 
0 740 SER 
0 741 VAL 
0 742 SER 
0 743 TYR 
0 744 PRO 
0 745 LYS 
0 746 PRO 
0 747 GLN 
0 748 PRO 
0 749 ARG 
0 750 HIS 
0 751 HIS 
0 752 ALA 
0 753 TRP 
#
loop_
_chem_comp.id
_chem_comp.type
_chem_comp.name
ALA 'L-peptide linking' ALANINE         
ARG 'L-peptide linking' ARGININE        
ASN 'L-peptide linking' ASPARAGINE      
ASP 'L-peptide linking' 'ASPARTIC ACID' 
CYS 'L-peptide linking' CYSTEINE        
GLN 'L-peptide linking' GLUTAMINE       
GLU 'L-peptide linking' 'GLUTAMIC ACID' 
HIS 'L-peptide linking' HISTIDINE       
ILE 'L-peptide linking' ISOLEUCINE      
LEU 'L-peptide linking' LEUCINE         
LYS 'L-peptide linking' LYSINE          
MET 'L-peptide linking' METHIONINE      
PHE 'L-peptide linking' PHENYLALANINE   
PRO 'L-peptide linking' PROLINE         
SER 'L-peptide linking' SERINE          
THR 'L-peptide linking' THREONINE       
TRP 'L-peptide linking' TRYPTOPHAN      
TYR 'L-peptide linking' TYROSINE        
VAL 'L-peptide linking' VALINE          
GLY 'peptide linking'   GLYCINE         
#
loop_
_atom_site.group_PDB
_atom_site.id
_atom_site.type_symbol
_atom_site.label_atom_id
_atom_site.label_alt_id
_atom_site.label_comp_id
_atom_site.label_asym_id
_atom_site.label_entity_id
_atom_site.label_seq_id
_atom_site.pdbx_PDB_ins_code
_atom_site.Cartn_x
_atom_site.Cartn_y
_atom_site.Cartn_z
_atom_site.occupancy
_atom_site.B_iso_or_equiv
_atom_site.auth_seq_id
_atom_site.auth_asym_id
_atom_site.pdbx_PDB_model_num
ATOM 1    N N   . MET A 0 1   . 15.611   -16.202 44.253   1.00 37.47 1   A 1 
ATOM 2    C CA  . MET A 0 1   . 16.721   -16.561 43.333   1.00 37.47 1   A 1 
ATOM 3    C C   . MET A 0 1   . 16.458   -15.876 41.995   1.00 37.47 1   A 1 
ATOM 4    C CB  . MET A 0 1   . 16.788   -18.085 43.108   1.00 37.47 1   A 1 
ATOM 5    O O   . MET A 0 1   . 15.286   -15.794 41.666   1.00 37.47 1   A 1 
ATOM 6    C CG  . MET A 0 1   . 17.178   -18.892 44.354   1.00 37.47 1   A 1 
ATOM 7    S SD  . MET A 0 1   . 17.100   -20.680 44.073   1.00 37.47 1   A 1 
ATOM 8    C CE  . MET A 0 1   . 17.715   -21.320 45.656   1.00 37.47 1   A 1 
ATOM 9    N N   . LYS A 0 2   . 17.490   -15.407 41.269   1.00 35.67 2   A 1 
ATOM 10   C CA  . LYS A 0 2   . 17.466   -14.993 39.839   1.00 35.67 2   A 1 
ATOM 11   C C   . LYS A 0 2   . 16.150   -14.328 39.361   1.00 35.67 2   A 1 
ATOM 12   C CB  . LYS A 0 2   . 17.809   -16.209 38.953   1.00 35.67 2   A 1 
ATOM 13   O O   . LYS A 0 2   . 15.302   -15.008 38.806   1.00 35.67 2   A 1 
ATOM 14   C CG  . LYS A 0 2   . 19.185   -16.833 39.244   1.00 35.67 2   A 1 
ATOM 15   C CD  . LYS A 0 2   . 19.461   -17.987 38.268   1.00 35.67 2   A 1 
ATOM 16   C CE  . LYS A 0 2   . 20.812   -18.652 38.562   1.00 35.67 2   A 1 
ATOM 17   N NZ  . LYS A 0 2   . 21.101   -19.739 37.591   1.00 35.67 2   A 1 
ATOM 18   N N   . THR A 0 3   . 15.847   -13.062 39.652   1.00 34.32 3   A 1 
ATOM 19   C CA  . THR A 0 3   . 16.430   -11.846 39.031   1.00 34.32 3   A 1 
ATOM 20   C C   . THR A 0 3   . 16.741   -11.972 37.536   1.00 34.32 3   A 1 
ATOM 21   C CB  . THR A 0 3   . 17.647   -11.223 39.750   1.00 34.32 3   A 1 
ATOM 22   O O   . THR A 0 3   . 17.776   -12.530 37.178   1.00 34.32 3   A 1 
ATOM 23   C CG2 . THR A 0 3   . 17.387   -10.931 41.224   1.00 34.32 3   A 1 
ATOM 24   O OG1 . THR A 0 3   . 18.799   -12.026 39.668   1.00 34.32 3   A 1 
ATOM 25   N N   . PHE A 0 4   . 15.922   -11.332 36.702   1.00 39.96 4   A 1 
ATOM 26   C CA  . PHE A 0 4   . 16.354   -10.689 35.461   1.00 39.96 4   A 1 
ATOM 27   C C   . PHE A 0 4   . 15.613   -9.359  35.317   1.00 39.96 4   A 1 
ATOM 28   C CB  . PHE A 0 4   . 16.142   -11.586 34.232   1.00 39.96 4   A 1 
ATOM 29   O O   . PHE A 0 4   . 14.420   -9.276  35.593   1.00 39.96 4   A 1 
ATOM 30   C CG  . PHE A 0 4   . 17.358   -12.432 33.916   1.00 39.96 4   A 1 
ATOM 31   C CD1 . PHE A 0 4   . 18.479   -11.840 33.302   1.00 39.96 4   A 1 
ATOM 32   C CD2 . PHE A 0 4   . 17.390   -13.795 34.264   1.00 39.96 4   A 1 
ATOM 33   C CE1 . PHE A 0 4   . 19.631   -12.604 33.048   1.00 39.96 4   A 1 
ATOM 34   C CE2 . PHE A 0 4   . 18.541   -14.561 34.005   1.00 39.96 4   A 1 
ATOM 35   C CZ  . PHE A 0 4   . 19.662   -13.965 33.400   1.00 39.96 4   A 1 
ATOM 36   N N   . ALA A 0 5   . 16.344   -8.330  34.906   1.00 32.32 5   A 1 
ATOM 37   C CA  . ALA A 0 5   . 15.820   -7.042  34.482   1.00 32.32 5   A 1 
ATOM 38   C C   . ALA A 0 5   . 16.497   -6.701  33.152   1.00 32.32 5   A 1 
ATOM 39   C CB  . ALA A 0 5   . 16.106   -5.988  35.561   1.00 32.32 5   A 1 
ATOM 40   O O   . ALA A 0 5   . 17.650   -7.084  32.943   1.00 32.32 5   A 1 
ATOM 41   N N   . PHE A 0 6   . 15.802   -5.981  32.278   1.00 35.25 6   A 1 
ATOM 42   C CA  . PHE A 0 6   . 16.384   -5.406  31.070   1.00 35.25 6   A 1 
ATOM 43   C C   . PHE A 0 6   . 15.876   -3.979  30.896   1.00 35.25 6   A 1 
ATOM 44   C CB  . PHE A 0 6   . 16.104   -6.286  29.840   1.00 35.25 6   A 1 
ATOM 45   O O   . PHE A 0 6   . 14.703   -3.702  31.136   1.00 35.25 6   A 1 
ATOM 46   C CG  . PHE A 0 6   . 17.379   -6.853  29.252   1.00 35.25 6   A 1 
ATOM 47   C CD1 . PHE A 0 6   . 18.115   -6.105  28.314   1.00 35.25 6   A 1 
ATOM 48   C CD2 . PHE A 0 6   . 17.864   -8.101  29.687   1.00 35.25 6   A 1 
ATOM 49   C CE1 . PHE A 0 6   . 19.326   -6.606  27.807   1.00 35.25 6   A 1 
ATOM 50   C CE2 . PHE A 0 6   . 19.075   -8.604  29.177   1.00 35.25 6   A 1 
ATOM 51   C CZ  . PHE A 0 6   . 19.806   -7.856  28.237   1.00 35.25 6   A 1 
ATOM 52   N N   . ALA A 0 7   . 16.780   -3.077  30.527   1.00 31.08 7   A 1 
ATOM 53   C CA  . ALA A 0 7   . 16.502   -1.664  30.322   1.00 31.08 7   A 1 
ATOM 54   C C   . ALA A 0 7   . 17.554   -1.045  29.387   1.00 31.08 7   A 1 
ATOM 55   C CB  . ALA A 0 7   . 16.510   -0.956  31.689   1.00 31.08 7   A 1 
ATOM 56   O O   . ALA A 0 7   . 18.678   -1.541  29.317   1.00 31.08 7   A 1 
ATOM 57   N N   . LEU A 0 8   . 17.187   0.108   28.814   1.00 31.22 8   A 1 
ATOM 58   C CA  . LEU A 0 8   . 18.021   1.102   28.118   1.00 31.22 8   A 1 
ATOM 59   C C   . LEU A 0 8   . 18.513   0.833   26.680   1.00 31.22 8   A 1 
ATOM 60   C CB  . LEU A 0 8   . 19.165   1.594   29.039   1.00 31.22 8   A 1 
ATOM 61   O O   . LEU A 0 8   . 18.847   -0.281  26.294   1.00 31.22 8   A 1 
ATOM 62   C CG  . LEU A 0 8   . 18.763   2.799   29.900   1.00 31.22 8   A 1 
ATOM 63   C CD1 . LEU A 0 8   . 19.725   2.959   31.076   1.00 31.22 8   A 1 
ATOM 64   C CD2 . LEU A 0 8   . 18.798   4.090   29.076   1.00 31.22 8   A 1 
ATOM 65   N N   . LEU A 0 9   . 18.656   1.975   25.980   1.00 29.51 9   A 1 
ATOM 66   C CA  . LEU A 0 9   . 19.212   2.229   24.638   1.00 29.51 9   A 1 
ATOM 67   C C   . LEU A 0 9   . 18.376   1.720   23.437   1.00 29.51 9   A 1 
ATOM 68   C CB  . LEU A 0 9   . 20.704   1.828   24.605   1.00 29.51 9   A 1 
ATOM 69   O O   . LEU A 0 9   . 17.775   0.659   23.505   1.00 29.51 9   A 1 
ATOM 70   C CG  . LEU A 0 9   . 21.665   3.015   24.800   1.00 29.51 9   A 1 
ATOM 71   C CD1 . LEU A 0 9   . 21.533   3.669   26.178   1.00 29.51 9   A 1 
ATOM 72   C CD2 . LEU A 0 9   . 23.111   2.549   24.634   1.00 29.51 9   A 1 
ATOM 73   N N   . VAL A 0 10  . 18.271   2.443   22.309   1.00 34.63 10  A 1 
ATOM 74   C CA  . VAL A 0 10  . 18.905   3.715   21.863   1.00 34.63 10  A 1 
ATOM 75   C C   . VAL A 0 10  . 17.819   4.685   21.351   1.00 34.63 10  A 1 
ATOM 76   C CB  . VAL A 0 10  . 19.924   3.450   20.722   1.00 34.63 10  A 1 
ATOM 77   O O   . VAL A 0 10  . 16.781   4.241   20.875   1.00 34.63 10  A 1 
ATOM 78   C CG1 . VAL A 0 10  . 20.708   4.706   20.308   1.00 34.63 10  A 1 
ATOM 79   C CG2 . VAL A 0 10  . 20.985   2.406   21.089   1.00 34.63 10  A 1 
ATOM 80   N N   . ALA A 0 11  . 18.047   6.002   21.419   1.00 34.87 11  A 1 
ATOM 81   C CA  . ALA A 0 11  . 17.146   7.019   20.858   1.00 34.87 11  A 1 
ATOM 82   C C   . ALA A 0 11  . 17.614   7.514   19.473   1.00 34.87 11  A 1 
ATOM 83   C CB  . ALA A 0 11  . 17.035   8.178   21.860   1.00 34.87 11  A 1 
ATOM 84   O O   . ALA A 0 11  . 18.815   7.675   19.253   1.00 34.87 11  A 1 
ATOM 85   N N   . SER A 0 12  . 16.684   7.824   18.558   1.00 34.25 12  A 1 
ATOM 86   C CA  . SER A 0 12  . 16.963   8.562   17.310   1.00 34.25 12  A 1 
ATOM 87   C C   . SER A 0 12  . 15.741   9.328   16.772   1.00 34.25 12  A 1 
ATOM 88   C CB  . SER A 0 12  . 17.522   7.628   16.228   1.00 34.25 12  A 1 
ATOM 89   O O   . SER A 0 12  . 14.897   8.769   16.090   1.00 34.25 12  A 1 
ATOM 90   O OG  . SER A 0 12  . 18.879   7.349   16.528   1.00 34.25 12  A 1 
ATOM 91   N N   . ILE A 0 13  . 15.704   10.627  17.092   1.00 31.85 13  A 1 
ATOM 92   C CA  . ILE A 0 13  . 15.554   11.752  16.142   1.00 31.85 13  A 1 
ATOM 93   C C   . ILE A 0 13  . 14.319   11.763  15.200   1.00 31.85 13  A 1 
ATOM 94   C CB  . ILE A 0 13  . 16.905   11.936  15.392   1.00 31.85 13  A 1 
ATOM 95   O O   . ILE A 0 13  . 14.313   11.141  14.149   1.00 31.85 13  A 1 
ATOM 96   C CG1 . ILE A 0 13  . 18.057   12.219  16.397   1.00 31.85 13  A 1 
ATOM 97   C CG2 . ILE A 0 13  . 16.863   13.083  14.364   1.00 31.85 13  A 1 
ATOM 98   C CD1 . ILE A 0 13  . 19.462   12.006  15.823   1.00 31.85 13  A 1 
ATOM 99   N N   . ASN A 0 14  . 13.364   12.634  15.559   1.00 31.82 14  A 1 
ATOM 100  C CA  . ASN A 0 14  . 12.602   13.592  14.728   1.00 31.82 14  A 1 
ATOM 101  C C   . ASN A 0 14  . 12.065   13.185  13.330   1.00 31.82 14  A 1 
ATOM 102  C CB  . ASN A 0 14  . 13.476   14.859  14.546   1.00 31.82 14  A 1 
ATOM 103  O O   . ASN A 0 14  . 12.855   13.080  12.397   1.00 31.82 14  A 1 
ATOM 104  C CG  . ASN A 0 14  . 14.092   15.441  15.805   1.00 31.82 14  A 1 
ATOM 105  N ND2 . ASN A 0 14  . 15.098   16.271  15.661   1.00 31.82 14  A 1 
ATOM 106  O OD1 . ASN A 0 14  . 13.708   15.161  16.927   1.00 31.82 14  A 1 
ATOM 107  N N   . ALA A 0 15  . 10.734   13.272  13.121   1.00 30.97 15  A 1 
ATOM 108  C CA  . ALA A 0 15  . 10.102   14.416  12.409   1.00 30.97 15  A 1 
ATOM 109  C C   . ALA A 0 15  . 8.583    14.253  12.103   1.00 30.97 15  A 1 
ATOM 110  C CB  . ALA A 0 15  . 10.829   14.724  11.085   1.00 30.97 15  A 1 
ATOM 111  O O   . ALA A 0 15  . 8.224    13.743  11.051   1.00 30.97 15  A 1 
ATOM 112  N N   . PHE A 0 16  . 7.706    14.779  12.972   1.00 33.20 16  A 1 
ATOM 113  C CA  . PHE A 0 16  . 6.372    15.378  12.693   1.00 33.20 16  A 1 
ATOM 114  C C   . PHE A 0 16  . 5.925    16.006  14.043   1.00 33.20 16  A 1 
ATOM 115  C CB  . PHE A 0 16  . 5.358    14.333  12.155   1.00 33.20 16  A 1 
ATOM 116  O O   . PHE A 0 16  . 6.115    15.379  15.081   1.00 33.20 16  A 1 
ATOM 117  C CG  . PHE A 0 16  . 4.708    14.679  10.813   1.00 33.20 16  A 1 
ATOM 118  C CD1 . PHE A 0 16  . 3.304    14.706  10.687   1.00 33.20 16  A 1 
ATOM 119  C CD2 . PHE A 0 16  . 5.493    14.946  9.671    1.00 33.20 16  A 1 
ATOM 120  C CE1 . PHE A 0 16  . 2.697    15.037  9.462    1.00 33.20 16  A 1 
ATOM 121  C CE2 . PHE A 0 16  . 4.888    15.262  8.440    1.00 33.20 16  A 1 
ATOM 122  C CZ  . PHE A 0 16  . 3.489    15.317  8.336    1.00 33.20 16  A 1 
ATOM 123  N N   . GLN A 0 17  . 5.577    17.290  14.215   1.00 34.16 17  A 1 
ATOM 124  C CA  . GLN A 0 17  . 4.535    18.110  13.570   1.00 34.16 17  A 1 
ATOM 125  C C   . GLN A 0 17  . 3.144    17.452  13.672   1.00 34.16 17  A 1 
ATOM 126  C CB  . GLN A 0 17  . 4.890    18.551  12.136   1.00 34.16 17  A 1 
ATOM 127  O O   . GLN A 0 17  . 2.950    16.384  13.126   1.00 34.16 17  A 1 
ATOM 128  C CG  . GLN A 0 17  . 6.134    19.457  12.085   1.00 34.16 17  A 1 
ATOM 129  C CD  . GLN A 0 17  . 6.440    19.993  10.686   1.00 34.16 17  A 1 
ATOM 130  N NE2 . GLN A 0 17  . 7.152    21.092  10.568   1.00 34.16 17  A 1 
ATOM 131  O OE1 . GLN A 0 17  . 6.072    19.446  9.667    1.00 34.16 17  A 1 
ATOM 132  N N   . GLY A 0 18  . 2.136    18.014  14.347   1.00 29.35 18  A 1 
ATOM 133  C CA  . GLY A 0 18  . 2.103    19.193  15.224   1.00 29.35 18  A 1 
ATOM 134  C C   . GLY A 0 18  . 0.660    19.678  15.451   1.00 29.35 18  A 1 
ATOM 135  O O   . GLY A 0 18  . -0.146   19.582  14.536   1.00 29.35 18  A 1 
ATOM 136  N N   . TYR A 0 19  . 0.380    20.267  16.624   1.00 32.64 19  A 1 
ATOM 137  C CA  . TYR A 0 19  . -0.950   20.685  17.128   1.00 32.64 19  A 1 
ATOM 138  C C   . TYR A 0 19  . -1.882   19.533  17.558   1.00 32.64 19  A 1 
ATOM 139  C CB  . TYR A 0 19  . -1.637   21.710  16.204   1.00 32.64 19  A 1 
ATOM 140  O O   . TYR A 0 19  . -1.962   18.505  16.903   1.00 32.64 19  A 1 
ATOM 141  C CG  . TYR A 0 19  . -0.840   22.989  16.048   1.00 32.64 19  A 1 
ATOM 142  C CD1 . TYR A 0 19  . -1.038   24.043  16.962   1.00 32.64 19  A 1 
ATOM 143  C CD2 . TYR A 0 19  . 0.134    23.106  15.037   1.00 32.64 19  A 1 
ATOM 144  C CE1 . TYR A 0 19  . -0.246   25.204  16.884   1.00 32.64 19  A 1 
ATOM 145  C CE2 . TYR A 0 19  . 0.937    24.260  14.963   1.00 32.64 19  A 1 
ATOM 146  O OH  . TYR A 0 19  . 1.533    26.416  15.828   1.00 32.64 19  A 1 
ATOM 147  C CZ  . TYR A 0 19  . 0.751    25.307  15.890   1.00 32.64 19  A 1 
ATOM 148  N N   . GLY A 0 20  . -2.551   19.705  18.711   1.00 32.68 20  A 1 
ATOM 149  C CA  . GLY A 0 20  . -3.385   18.662  19.343   1.00 32.68 20  A 1 
ATOM 150  C C   . GLY A 0 20  . -3.285   18.532  20.875   1.00 32.68 20  A 1 
ATOM 151  O O   . GLY A 0 20  . -3.751   17.545  21.432   1.00 32.68 20  A 1 
ATOM 152  N N   . HIS A 0 21  . -2.676   19.487  21.594   1.00 31.52 21  A 1 
ATOM 153  C CA  . HIS A 0 21  . -2.648   19.460  23.066   1.00 31.52 21  A 1 
ATOM 154  C C   . HIS A 0 21  . -4.015   19.851  23.662   1.00 31.52 21  A 1 
ATOM 155  C CB  . HIS A 0 21  . -1.491   20.326  23.620   1.00 31.52 21  A 1 
ATOM 156  O O   . HIS A 0 21  . -4.235   21.010  24.020   1.00 31.52 21  A 1 
ATOM 157  C CG  . HIS A 0 21  . -0.285   19.555  24.101   1.00 31.52 21  A 1 
ATOM 158  C CD2 . HIS A 0 21  . 1.022    19.947  23.991   1.00 31.52 21  A 1 
ATOM 159  N ND1 . HIS A 0 21  . -0.293   18.399  24.853   1.00 31.52 21  A 1 
ATOM 160  C CE1 . HIS A 0 21  . 0.979    18.093  25.162   1.00 31.52 21  A 1 
ATOM 161  N NE2 . HIS A 0 21  . 1.818    19.015  24.664   1.00 31.52 21  A 1 
ATOM 162  N N   . GLN A 0 22  . -4.919   18.880  23.810   1.00 34.57 22  A 1 
ATOM 163  C CA  . GLN A 0 22  . -6.061   19.026  24.715   1.00 34.57 22  A 1 
ATOM 164  C C   . GLN A 0 22  . -5.568   19.065  26.184   1.00 34.57 22  A 1 
ATOM 165  C CB  . GLN A 0 22  . -7.107   17.922  24.488   1.00 34.57 22  A 1 
ATOM 166  O O   . GLN A 0 22  . -4.632   18.336  26.539   1.00 34.57 22  A 1 
ATOM 167  C CG  . GLN A 0 22  . -7.811   18.007  23.107   1.00 34.57 22  A 1 
ATOM 168  C CD  . GLN A 0 22  . -9.309   17.677  23.145   1.00 34.57 22  A 1 
ATOM 169  N NE2 . GLN A 0 22  . -9.937   17.313  22.046   1.00 34.57 22  A 1 
ATOM 170  O OE1 . GLN A 0 22  . -9.955   17.798  24.172   1.00 34.57 22  A 1 
ATOM 171  N N   . PRO A 0 23  . -6.127   19.932  27.051   1.00 33.64 23  A 1 
ATOM 172  C CA  . PRO A 0 23  . -5.659   20.086  28.425   1.00 33.64 23  A 1 
ATOM 173  C C   . PRO A 0 23  . -6.158   18.947  29.324   1.00 33.64 23  A 1 
ATOM 174  C CB  . PRO A 0 23  . -6.193   21.450  28.875   1.00 33.64 23  A 1 
ATOM 175  O O   . PRO A 0 23  . -7.358   18.725  29.451   1.00 33.64 23  A 1 
ATOM 176  C CG  . PRO A 0 23  . -7.491   21.602  28.078   1.00 33.64 23  A 1 
ATOM 177  C CD  . PRO A 0 23  . -7.178   20.897  26.758   1.00 33.64 23  A 1 
ATOM 178  N N   . GLN A 0 24  . -5.250   18.271  30.035   1.00 32.36 24  A 1 
ATOM 179  C CA  . GLN A 0 24  . -5.647   17.332  31.088   1.00 32.36 24  A 1 
ATOM 180  C C   . GLN A 0 24  . -6.333   18.076  32.244   1.00 32.36 24  A 1 
ATOM 181  C CB  . GLN A 0 24  . -4.438   16.543  31.615   1.00 32.36 24  A 1 
ATOM 182  O O   . GLN A 0 24  . -5.672   18.752  33.040   1.00 32.36 24  A 1 
ATOM 183  C CG  . GLN A 0 24  . -3.970   15.440  30.657   1.00 32.36 24  A 1 
ATOM 184  C CD  . GLN A 0 24  . -2.895   14.558  31.291   1.00 32.36 24  A 1 
ATOM 185  N NE2 . GLN A 0 24  . -2.804   13.305  30.903   1.00 32.36 24  A 1 
ATOM 186  O OE1 . GLN A 0 24  . -2.128   14.969  32.148   1.00 32.36 24  A 1 
ATOM 187  N N   . TYR A 0 25  . -7.649   17.904  32.372   1.00 35.55 25  A 1 
ATOM 188  C CA  . TYR A 0 25  . -8.443   18.392  33.499   1.00 35.55 25  A 1 
ATOM 189  C C   . TYR A 0 25  . -8.129   17.600  34.778   1.00 35.55 25  A 1 
ATOM 190  C CB  . TYR A 0 25  . -9.938   18.361  33.143   1.00 35.55 25  A 1 
ATOM 191  O O   . TYR A 0 25  . -8.880   16.728  35.204   1.00 35.55 25  A 1 
ATOM 192  C CG  . TYR A 0 25  . -10.363  19.423  32.147   1.00 35.55 25  A 1 
ATOM 193  C CD1 . TYR A 0 25  . -10.787  20.687  32.605   1.00 35.55 25  A 1 
ATOM 194  C CD2 . TYR A 0 25  . -10.366  19.141  30.767   1.00 35.55 25  A 1 
ATOM 195  C CE1 . TYR A 0 25  . -11.224  21.663  31.687   1.00 35.55 25  A 1 
ATOM 196  C CE2 . TYR A 0 25  . -10.786  20.119  29.847   1.00 35.55 25  A 1 
ATOM 197  O OH  . TYR A 0 25  . -11.646  22.312  29.413   1.00 35.55 25  A 1 
ATOM 198  C CZ  . TYR A 0 25  . -11.224  21.377  30.304   1.00 35.55 25  A 1 
ATOM 199  N N   . HIS A 0 26  . -7.009   17.926  35.428   1.00 36.26 26  A 1 
ATOM 200  C CA  . HIS A 0 26  . -6.721   17.462  36.785   1.00 36.26 26  A 1 
ATOM 201  C C   . HIS A 0 26  . -7.777   18.012  37.757   1.00 36.26 26  A 1 
ATOM 202  C CB  . HIS A 0 26  . -5.294   17.868  37.203   1.00 36.26 26  A 1 
ATOM 203  O O   . HIS A 0 26  . -7.673   19.151  38.226   1.00 36.26 26  A 1 
ATOM 204  C CG  . HIS A 0 26  . -4.289   16.753  37.089   1.00 36.26 26  A 1 
ATOM 205  C CD2 . HIS A 0 26  . -3.692   16.098  38.133   1.00 36.26 26  A 1 
ATOM 206  N ND1 . HIS A 0 26  . -3.799   16.196  35.929   1.00 36.26 26  A 1 
ATOM 207  C CE1 . HIS A 0 26  . -2.926   15.232  36.269   1.00 36.26 26  A 1 
ATOM 208  N NE2 . HIS A 0 26  . -2.813   15.148  37.606   1.00 36.26 26  A 1 
ATOM 209  N N   . GLN A 0 27  . -8.787   17.199  38.080   1.00 44.07 27  A 1 
ATOM 210  C CA  . GLN A 0 27  . -9.721   17.509  39.157   1.00 44.07 27  A 1 
ATOM 211  C C   . GLN A 0 27  . -8.947   17.635  40.488   1.00 44.07 27  A 1 
ATOM 212  C CB  . GLN A 0 27  . -10.816  16.441  39.290   1.00 44.07 27  A 1 
ATOM 213  O O   . GLN A 0 27  . -8.172   16.741  40.843   1.00 44.07 27  A 1 
ATOM 214  C CG  . GLN A 0 27  . -11.793  16.352  38.100   1.00 44.07 27  A 1 
ATOM 215  C CD  . GLN A 0 27  . -13.020  15.493  38.428   1.00 44.07 27  A 1 
ATOM 216  N NE2 . GLN A 0 27  . -13.870  15.193  37.472   1.00 44.07 27  A 1 
ATOM 217  O OE1 . GLN A 0 27  . -13.245  15.110  39.564   1.00 44.07 27  A 1 
ATOM 218  N N   . PRO A 0 28  . -9.109   18.732  41.250   1.00 45.37 28  A 1 
ATOM 219  C CA  . PRO A 0 28  . -8.456   18.881  42.545   1.00 45.37 28  A 1 
ATOM 220  C C   . PRO A 0 28  . -9.089   17.940  43.581   1.00 45.37 28  A 1 
ATOM 221  C CB  . PRO A 0 28  . -8.621   20.358  42.909   1.00 45.37 28  A 1 
ATOM 222  O O   . PRO A 0 28  . -10.291  18.005  43.836   1.00 45.37 28  A 1 
ATOM 223  C CG  . PRO A 0 28  . -9.921   20.745  42.202   1.00 45.37 28  A 1 
ATOM 224  C CD  . PRO A 0 28  . -9.892   19.913  40.925   1.00 45.37 28  A 1 
ATOM 225  N N   . ALA A 0 29  . -8.264   17.097  44.209   1.00 50.78 29  A 1 
ATOM 226  C CA  . ALA A 0 29  . -8.714   16.070  45.150   1.00 50.78 29  A 1 
ATOM 227  C C   . ALA A 0 29  . -9.590   16.624  46.305   1.00 50.78 29  A 1 
ATOM 228  C CB  . ALA A 0 29  . -7.481   15.332  45.687   1.00 50.78 29  A 1 
ATOM 229  O O   . ALA A 0 29  . -9.311   17.711  46.831   1.00 50.78 29  A 1 
ATOM 230  N N   . PRO A 0 30  . -10.626  15.880  46.746   1.00 49.79 30  A 1 
ATOM 231  C CA  . PRO A 0 30  . -11.597  16.357  47.730   1.00 49.79 30  A 1 
ATOM 232  C C   . PRO A 0 30  . -10.972  16.613  49.110   1.00 49.79 30  A 1 
ATOM 233  C CB  . PRO A 0 30  . -12.697  15.289  47.781   1.00 49.79 30  A 1 
ATOM 234  O O   . PRO A 0 30  . -10.269  15.777  49.680   1.00 49.79 30  A 1 
ATOM 235  C CG  . PRO A 0 30  . -11.991  14.017  47.313   1.00 49.79 30  A 1 
ATOM 236  C CD  . PRO A 0 30  . -10.998  14.549  46.284   1.00 49.79 30  A 1 
ATOM 237  N N   . VAL A 0 31  . -11.281  17.773  49.697   1.00 58.76 31  A 1 
ATOM 238  C CA  . VAL A 0 31  . -10.749  18.177  51.008   1.00 58.76 31  A 1 
ATOM 239  C C   . VAL A 0 31  . -11.641  17.651  52.133   1.00 58.76 31  A 1 
ATOM 240  C CB  . VAL A 0 31  . -10.549  19.703  51.093   1.00 58.76 31  A 1 
ATOM 241  O O   . VAL A 0 31  . -12.675  18.238  52.450   1.00 58.76 31  A 1 
ATOM 242  C CG1 . VAL A 0 31  . -9.963   20.120  52.453   1.00 58.76 31  A 1 
ATOM 243  C CG2 . VAL A 0 31  . -9.580   20.198  50.010   1.00 58.76 31  A 1 
ATOM 244  N N   . VAL A 0 32  . -11.215  16.565  52.779   1.00 48.81 32  A 1 
ATOM 245  C CA  . VAL A 0 32  . -11.917  15.971  53.929   1.00 48.81 32  A 1 
ATOM 246  C C   . VAL A 0 32  . -11.574  16.714  55.225   1.00 48.81 32  A 1 
ATOM 247  C CB  . VAL A 0 32  . -11.598  14.466  54.055   1.00 48.81 32  A 1 
ATOM 248  O O   . VAL A 0 32  . -10.407  16.811  55.609   1.00 48.81 32  A 1 
ATOM 249  C CG1 . VAL A 0 32  . -12.383  13.819  55.206   1.00 48.81 32  A 1 
ATOM 250  C CG2 . VAL A 0 32  . -11.950  13.708  52.769   1.00 48.81 32  A 1 
ATOM 251  N N   . LYS A 0 33  . -12.590  17.187  55.962   1.00 57.07 33  A 1 
ATOM 252  C CA  . LYS A 0 33  . -12.428  17.705  57.335   1.00 57.07 33  A 1 
ATOM 253  C C   . LYS A 0 33  . -13.044  16.759  58.365   1.00 57.07 33  A 1 
ATOM 254  C CB  . LYS A 0 33  . -13.000  19.126  57.461   1.00 57.07 33  A 1 
ATOM 255  O O   . LYS A 0 33  . -14.219  16.421  58.292   1.00 57.07 33  A 1 
ATOM 256  C CG  . LYS A 0 33  . -12.027  20.169  56.893   1.00 57.07 33  A 1 
ATOM 257  C CD  . LYS A 0 33  . -12.597  21.586  57.023   1.00 57.07 33  A 1 
ATOM 258  C CE  . LYS A 0 33  . -11.578  22.589  56.472   1.00 57.07 33  A 1 
ATOM 259  N NZ  . LYS A 0 33  . -12.154  23.952  56.359   1.00 57.07 33  A 1 
ATOM 260  N N   . VAL A 0 34  . -12.255  16.398  59.379   1.00 48.99 34  A 1 
ATOM 261  C CA  . VAL A 0 34  . -12.680  15.551  60.507   1.00 48.99 34  A 1 
ATOM 262  C C   . VAL A 0 34  . -12.733  16.385  61.786   1.00 48.99 34  A 1 
ATOM 263  C CB  . VAL A 0 34  . -11.744  14.335  60.670   1.00 48.99 34  A 1 
ATOM 264  O O   . VAL A 0 34  . -11.706  16.871  62.257   1.00 48.99 34  A 1 
ATOM 265  C CG1 . VAL A 0 34  . -12.185  13.444  61.840   1.00 48.99 34  A 1 
ATOM 266  C CG2 . VAL A 0 34  . -11.727  13.473  59.402   1.00 48.99 34  A 1 
ATOM 267  N N   . THR A 0 35  . -13.919  16.525  62.386   1.00 47.41 35  A 1 
ATOM 268  C CA  . THR A 0 35  . -14.112  17.312  63.619   1.00 47.41 35  A 1 
ATOM 269  C C   . THR A 0 35  . -14.550  16.423  64.784   1.00 47.41 35  A 1 
ATOM 270  C CB  . THR A 0 35  . -15.116  18.458  63.403   1.00 47.41 35  A 1 
ATOM 271  O O   . THR A 0 35  . -15.704  16.008  64.856   1.00 47.41 35  A 1 
ATOM 272  C CG2 . THR A 0 35  . -15.183  19.397  64.610   1.00 47.41 35  A 1 
ATOM 273  O OG1 . THR A 0 35  . -14.716  19.257  62.317   1.00 47.41 35  A 1 
ATOM 274  N N   . LYS A 0 36  . -13.653  16.161  65.746   1.00 45.04 36  A 1 
ATOM 275  C CA  . LYS A 0 36  . -14.009  15.513  67.023   1.00 45.04 36  A 1 
ATOM 276  C C   . LYS A 0 36  . -14.487  16.556  68.038   1.00 45.04 36  A 1 
ATOM 277  C CB  . LYS A 0 36  . -12.821  14.707  67.584   1.00 45.04 36  A 1 
ATOM 278  O O   . LYS A 0 36  . -13.695  17.384  68.479   1.00 45.04 36  A 1 
ATOM 279  C CG  . LYS A 0 36  . -12.679  13.329  66.919   1.00 45.04 36  A 1 
ATOM 280  C CD  . LYS A 0 36  . -11.507  12.532  67.515   1.00 45.04 36  A 1 
ATOM 281  C CE  . LYS A 0 36  . -11.479  11.120  66.912   1.00 45.04 36  A 1 
ATOM 282  N NZ  . LYS A 0 36  . -10.271  10.354  67.313   1.00 45.04 36  A 1 
ATOM 283  N N   . LYS A 0 37  . -15.753  16.479  68.462   1.00 47.07 37  A 1 
ATOM 284  C CA  . LYS A 0 37  . -16.275  17.223  69.626   1.00 47.07 37  A 1 
ATOM 285  C C   . LYS A 0 37  . -16.251  16.338  70.887   1.00 47.07 37  A 1 
ATOM 286  C CB  . LYS A 0 37  . -17.693  17.754  69.349   1.00 47.07 37  A 1 
ATOM 287  O O   . LYS A 0 37  . -16.659  15.179  70.798   1.00 47.07 37  A 1 
ATOM 288  C CG  . LYS A 0 37  . -17.687  18.960  68.394   1.00 47.07 37  A 1 
ATOM 289  C CD  . LYS A 0 37  . -19.107  19.499  68.162   1.00 47.07 37  A 1 
ATOM 290  C CE  . LYS A 0 37  . -19.070  20.752  67.275   1.00 47.07 37  A 1 
ATOM 291  N NZ  . LYS A 0 37  . -20.435  21.219  66.915   1.00 47.07 37  A 1 
ATOM 292  N N   . PRO A 0 38  . -15.815  16.842  72.058   1.00 40.17 38  A 1 
ATOM 293  C CA  . PRO A 0 38  . -15.978  16.137  73.331   1.00 40.17 38  A 1 
ATOM 294  C C   . PRO A 0 38  . -17.458  16.026  73.723   1.00 40.17 38  A 1 
ATOM 295  C CB  . PRO A 0 38  . -15.185  16.941  74.372   1.00 40.17 38  A 1 
ATOM 296  O O   . PRO A 0 38  . -18.212  16.987  73.578   1.00 40.17 38  A 1 
ATOM 297  C CG  . PRO A 0 38  . -14.240  17.802  73.535   1.00 40.17 38  A 1 
ATOM 298  C CD  . PRO A 0 38  . -15.047  18.059  72.266   1.00 40.17 38  A 1 
ATOM 299  N N   . GLY A 0 39  . -17.872  14.870  74.246   1.00 33.64 39  A 1 
ATOM 300  C CA  . GLY A 0 39  . -19.226  14.675  74.771   1.00 33.64 39  A 1 
ATOM 301  C C   . GLY A 0 39  . -19.370  15.196  76.204   1.00 33.64 39  A 1 
ATOM 302  O O   . GLY A 0 39  . -18.545  14.871  77.056   1.00 33.64 39  A 1 
ATOM 303  N N   . TYR A 0 40  . -20.438  15.949  76.471   1.00 41.12 40  A 1 
ATOM 304  C CA  . TYR A 0 40  . -20.849  16.374  77.814   1.00 41.12 40  A 1 
ATOM 305  C C   . TYR A 0 40  . -22.119  15.629  78.255   1.00 41.12 40  A 1 
ATOM 306  C CB  . TYR A 0 40  . -21.009  17.902  77.867   1.00 41.12 40  A 1 
ATOM 307  O O   . TYR A 0 40  . -22.972  15.304  77.432   1.00 41.12 40  A 1 
ATOM 308  C CG  . TYR A 0 40  . -19.703  18.626  78.143   1.00 41.12 40  A 1 
ATOM 309  C CD1 . TYR A 0 40  . -19.379  18.995  79.464   1.00 41.12 40  A 1 
ATOM 310  C CD2 . TYR A 0 40  . -18.798  18.896  77.097   1.00 41.12 40  A 1 
ATOM 311  C CE1 . TYR A 0 40  . -18.155  19.632  79.745   1.00 41.12 40  A 1 
ATOM 312  C CE2 . TYR A 0 40  . -17.572  19.534  77.374   1.00 41.12 40  A 1 
ATOM 313  O OH  . TYR A 0 40  . -16.061  20.509  78.958   1.00 41.12 40  A 1 
ATOM 314  C CZ  . TYR A 0 40  . -17.248  19.901  78.697   1.00 41.12 40  A 1 
ATOM 315  N N   . GLY A 0 41  . -22.215  15.322  79.553   1.00 35.23 41  A 1 
ATOM 316  C CA  . GLY A 0 41  . -23.324  14.563  80.144   1.00 35.23 41  A 1 
ATOM 317  C C   . GLY A 0 41  . -24.546  15.418  80.503   1.00 35.23 41  A 1 
ATOM 318  O O   . GLY A 0 41  . -24.450  16.636  80.628   1.00 35.23 41  A 1 
ATOM 319  N N   . ALA A 0 42  . -25.694  14.763  80.688   1.00 36.31 42  A 1 
ATOM 320  C CA  . ALA A 0 42  . -26.979  15.412  80.958   1.00 36.31 42  A 1 
ATOM 321  C C   . ALA A 0 42  . -27.208  15.748  82.447   1.00 36.31 42  A 1 
ATOM 322  C CB  . ALA A 0 42  . -28.090  14.492  80.432   1.00 36.31 42  A 1 
ATOM 323  O O   . ALA A 0 42  . -26.881  14.945  83.319   1.00 36.31 42  A 1 
ATOM 324  N N   . GLN A 0 43  . -27.863  16.885  82.716   1.00 36.47 43  A 1 
ATOM 325  C CA  . GLN A 0 43  . -28.472  17.274  84.000   1.00 36.47 43  A 1 
ATOM 326  C C   . GLN A 0 43  . -29.609  18.293  83.753   1.00 36.47 43  A 1 
ATOM 327  C CB  . GLN A 0 43  . -27.413  17.888  84.945   1.00 36.47 43  A 1 
ATOM 328  O O   . GLN A 0 43  . -29.477  19.143  82.879   1.00 36.47 43  A 1 
ATOM 329  C CG  . GLN A 0 43  . -26.864  16.875  85.966   1.00 36.47 43  A 1 
ATOM 330  C CD  . GLN A 0 43  . -25.772  17.436  86.873   1.00 36.47 43  A 1 
ATOM 331  N NE2 . GLN A 0 43  . -25.257  16.644  87.788   1.00 36.47 43  A 1 
ATOM 332  O OE1 . GLN A 0 43  . -25.355  18.577  86.797   1.00 36.47 43  A 1 
ATOM 333  N N   . GLY A 0 44  . -30.693  18.236  84.544   1.00 37.33 44  A 1 
ATOM 334  C CA  . GLY A 0 44  . -31.844  19.164  84.478   1.00 37.33 44  A 1 
ATOM 335  C C   . GLY A 0 44  . -32.920  18.737  83.457   1.00 37.33 44  A 1 
ATOM 336  O O   . GLY A 0 44  . -32.665  18.783  82.264   1.00 37.33 44  A 1 
ATOM 337  N N   . ALA A 0 45  . -34.099  18.192  83.790   1.00 31.66 45  A 1 
ATOM 338  C CA  . ALA A 0 45  . -35.125  18.505  84.807   1.00 31.66 45  A 1 
ATOM 339  C C   . ALA A 0 45  . -36.203  19.526  84.360   1.00 31.66 45  A 1 
ATOM 340  C CB  . ALA A 0 45  . -34.578  18.749  86.220   1.00 31.66 45  A 1 
ATOM 341  O O   . ALA A 0 45  . -36.190  20.690  84.744   1.00 31.66 45  A 1 
ATOM 342  N N   . SER A 0 46  . -37.178  19.025  83.589   1.00 43.56 46  A 1 
ATOM 343  C CA  . SER A 0 46  . -38.608  19.404  83.572   1.00 43.56 46  A 1 
ATOM 344  C C   . SER A 0 46  . -39.038  20.860  83.871   1.00 43.56 46  A 1 
ATOM 345  C CB  . SER A 0 46  . -39.359  18.477  84.546   1.00 43.56 46  A 1 
ATOM 346  O O   . SER A 0 46  . -39.176  21.233  85.039   1.00 43.56 46  A 1 
ATOM 347  O OG  . SER A 0 46  . -38.888  18.663  85.869   1.00 43.56 46  A 1 
ATOM 348  N N   . LYS A 0 47  . -39.480  21.588  82.830   1.00 35.33 47  A 1 
ATOM 349  C CA  . LYS A 0 47  . -40.757  22.353  82.774   1.00 35.33 47  A 1 
ATOM 350  C C   . LYS A 0 47  . -40.910  23.064  81.421   1.00 35.33 47  A 1 
ATOM 351  C CB  . LYS A 0 47  . -40.856  23.411  83.896   1.00 35.33 47  A 1 
ATOM 352  O O   . LYS A 0 47  . -39.968  23.699  80.970   1.00 35.33 47  A 1 
ATOM 353  C CG  . LYS A 0 47  . -41.770  22.935  85.040   1.00 35.33 47  A 1 
ATOM 354  C CD  . LYS A 0 47  . -41.580  23.806  86.286   1.00 35.33 47  A 1 
ATOM 355  C CE  . LYS A 0 47  . -42.445  23.276  87.433   1.00 35.33 47  A 1 
ATOM 356  N NZ  . LYS A 0 47  . -42.262  24.084  88.663   1.00 35.33 47  A 1 
ATOM 357  N N   . GLY A 0 48  . -42.103  23.001  80.820   1.00 36.04 48  A 1 
ATOM 358  C CA  . GLY A 0 48  . -42.414  23.689  79.555   1.00 36.04 48  A 1 
ATOM 359  C C   . GLY A 0 48  . -43.298  22.866  78.617   1.00 36.04 48  A 1 
ATOM 360  O O   . GLY A 0 48  . -42.842  22.444  77.563   1.00 36.04 48  A 1 
ATOM 361  N N   . TYR A 0 49  . -44.549  22.601  79.008   1.00 33.34 49  A 1 
ATOM 362  C CA  . TYR A 0 49  . -45.527  21.975  78.109   1.00 33.34 49  A 1 
ATOM 363  C C   . TYR A 0 49  . -46.018  22.996  77.075   1.00 33.34 49  A 1 
ATOM 364  C CB  . TYR A 0 49  . -46.714  21.403  78.906   1.00 33.34 49  A 1 
ATOM 365  O O   . TYR A 0 49  . -46.507  24.056  77.462   1.00 33.34 49  A 1 
ATOM 366  C CG  . TYR A 0 49  . -46.680  19.899  79.089   1.00 33.34 49  A 1 
ATOM 367  C CD1 . TYR A 0 49  . -47.396  19.072  78.200   1.00 33.34 49  A 1 
ATOM 368  C CD2 . TYR A 0 49  . -45.946  19.326  80.146   1.00 33.34 49  A 1 
ATOM 369  C CE1 . TYR A 0 49  . -47.391  17.676  78.377   1.00 33.34 49  A 1 
ATOM 370  C CE2 . TYR A 0 49  . -45.936  17.927  80.323   1.00 33.34 49  A 1 
ATOM 371  O OH  . TYR A 0 49  . -46.678  15.753  79.604   1.00 33.34 49  A 1 
ATOM 372  C CZ  . TYR A 0 49  . -46.665  17.100  79.438   1.00 33.34 49  A 1 
ATOM 373  N N   . GLY A 0 50  . -45.932  22.642  75.790   1.00 36.32 50  A 1 
ATOM 374  C CA  . GLY A 0 50  . -46.448  23.436  74.673   1.00 36.32 50  A 1 
ATOM 375  C C   . GLY A 0 50  . -45.377  23.794  73.645   1.00 36.32 50  A 1 
ATOM 376  O O   . GLY A 0 50  . -44.819  24.884  73.704   1.00 36.32 50  A 1 
ATOM 377  N N   . GLN A 0 51  . -45.134  22.893  72.688   1.00 37.01 51  A 1 
ATOM 378  C CA  . GLN A 0 51  . -44.482  23.211  71.416   1.00 37.01 51  A 1 
ATOM 379  C C   . GLN A 0 51  . -45.123  22.421  70.266   1.00 37.01 51  A 1 
ATOM 380  C CB  . GLN A 0 51  . -42.963  22.942  71.449   1.00 37.01 51  A 1 
ATOM 381  O O   . GLN A 0 51  . -45.442  21.249  70.432   1.00 37.01 51  A 1 
ATOM 382  C CG  . GLN A 0 51  . -42.118  23.931  72.272   1.00 37.01 51  A 1 
ATOM 383  C CD  . GLN A 0 51  . -42.097  25.365  71.729   1.00 37.01 51  A 1 
ATOM 384  N NE2 . GLN A 0 51  . -41.101  26.149  72.078   1.00 37.01 51  A 1 
ATOM 385  O OE1 . GLN A 0 51  . -42.940  25.821  70.975   1.00 37.01 51  A 1 
ATOM 386  N N   . GLN A 0 52  . -45.306  23.125  69.147   1.00 38.01 52  A 1 
ATOM 387  C CA  . GLN A 0 52  . -45.543  22.687  67.761   1.00 38.01 52  A 1 
ATOM 388  C C   . GLN A 0 52  . -46.283  21.357  67.497   1.00 38.01 52  A 1 
ATOM 389  C CB  . GLN A 0 52  . -44.206  22.745  67.005   1.00 38.01 52  A 1 
ATOM 390  O O   . GLN A 0 52  . -45.732  20.267  67.609   1.00 38.01 52  A 1 
ATOM 391  C CG  . GLN A 0 52  . -43.729  24.198  66.843   1.00 38.01 52  A 1 
ATOM 392  C CD  . GLN A 0 52  . -42.357  24.280  66.194   1.00 38.01 52  A 1 
ATOM 393  N NE2 . GLN A 0 52  . -42.272  24.444  64.894   1.00 38.01 52  A 1 
ATOM 394  O OE1 . GLN A 0 52  . -41.337  24.204  66.861   1.00 38.01 52  A 1 
ATOM 395  N N   . ALA A 0 53  . -47.505  21.481  66.966   1.00 35.25 53  A 1 
ATOM 396  C CA  . ALA A 0 53  . -48.194  20.419  66.230   1.00 35.25 53  A 1 
ATOM 397  C C   . ALA A 0 53  . -47.662  20.340  64.780   1.00 35.25 53  A 1 
ATOM 398  C CB  . ALA A 0 53  . -49.708  20.654  66.324   1.00 35.25 53  A 1 
ATOM 399  O O   . ALA A 0 53  . -48.315  20.759  63.828   1.00 35.25 53  A 1 
ATOM 400  N N   . GLU A 0 54  . -46.444  19.825  64.648   1.00 37.71 54  A 1 
ATOM 401  C CA  . GLU A 0 54  . -45.674  19.604  63.418   1.00 37.71 54  A 1 
ATOM 402  C C   . GLU A 0 54  . -44.895  18.284  63.627   1.00 37.71 54  A 1 
ATOM 403  C CB  . GLU A 0 54  . -44.695  20.784  63.238   1.00 37.71 54  A 1 
ATOM 404  O O   . GLU A 0 54  . -44.324  18.102  64.697   1.00 37.71 54  A 1 
ATOM 405  C CG  . GLU A 0 54  . -45.241  21.999  62.476   1.00 37.71 54  A 1 
ATOM 406  C CD  . GLU A 0 54  . -44.146  23.074  62.376   1.00 37.71 54  A 1 
ATOM 407  O OE1 . GLU A 0 54  . -44.317  24.150  62.998   1.00 37.71 54  A 1 
ATOM 408  O OE2 . GLU A 0 54  . -43.090  22.785  61.759   1.00 37.71 54  A 1 
ATOM 409  N N   . LYS A 0 55  . -44.813  17.312  62.708   1.00 42.24 55  A 1 
ATOM 410  C CA  . LYS A 0 55  . -45.159  17.266  61.272   1.00 42.24 55  A 1 
ATOM 411  C C   . LYS A 0 55  . -45.715  15.877  60.923   1.00 42.24 55  A 1 
ATOM 412  C CB  . LYS A 0 55  . -43.878  17.482  60.426   1.00 42.24 55  A 1 
ATOM 413  O O   . LYS A 0 55  . -45.336  14.898  61.560   1.00 42.24 55  A 1 
ATOM 414  C CG  . LYS A 0 55  . -43.140  18.768  60.810   1.00 42.24 55  A 1 
ATOM 415  C CD  . LYS A 0 55  . -41.861  19.063  60.033   1.00 42.24 55  A 1 
ATOM 416  C CE  . LYS A 0 55  . -41.309  20.361  60.638   1.00 42.24 55  A 1 
ATOM 417  N NZ  . LYS A 0 55  . -40.092  20.822  59.939   1.00 42.24 55  A 1 
ATOM 418  N N   . ARG A 0 56  . -46.527  15.768  59.865   1.00 41.68 56  A 1 
ATOM 419  C CA  . ARG A 0 56  . -46.581  14.527  59.069   1.00 41.68 56  A 1 
ATOM 420  C C   . ARG A 0 56  . -45.398  14.584  58.100   1.00 41.68 56  A 1 
ATOM 421  C CB  . ARG A 0 56  . -47.910  14.397  58.301   1.00 41.68 56  A 1 
ATOM 422  O O   . ARG A 0 56  . -45.242  15.612  57.448   1.00 41.68 56  A 1 
ATOM 423  C CG  . ARG A 0 56  . -49.117  14.089  59.203   1.00 41.68 56  A 1 
ATOM 424  C CD  . ARG A 0 56  . -50.389  13.924  58.353   1.00 41.68 56  A 1 
ATOM 425  N NE  . ARG A 0 56  . -51.550  13.487  59.159   1.00 41.68 56  A 1 
ATOM 426  N NH1 . ARG A 0 56  . -52.969  12.990  57.412   1.00 41.68 56  A 1 
ATOM 427  N NH2 . ARG A 0 56  . -53.616  12.563  59.494   1.00 41.68 56  A 1 
ATOM 428  C CZ  . ARG A 0 56  . -52.700  13.024  58.687   1.00 41.68 56  A 1 
ATOM 429  N N   . SER A 0 57  . -44.578  13.539  58.044   1.00 47.63 57  A 1 
ATOM 430  C CA  . SER A 0 57  . -43.424  13.464  57.142   1.00 47.63 57  A 1 
ATOM 431  C C   . SER A 0 57  . -43.491  12.156  56.358   1.00 47.63 57  A 1 
ATOM 432  C CB  . SER A 0 57  . -42.108  13.612  57.921   1.00 47.63 57  A 1 
ATOM 433  O O   . SER A 0 57  . -42.964  11.139  56.794   1.00 47.63 57  A 1 
ATOM 434  O OG  . SER A 0 57  . -41.081  14.106  57.083   1.00 47.63 57  A 1 
ATOM 435  N N   . ALA A 0 58  . -44.185  12.207  55.225   1.00 55.36 58  A 1 
ATOM 436  C CA  . ALA A 0 58  . -43.771  11.436  54.062   1.00 55.36 58  A 1 
ATOM 437  C C   . ALA A 0 58  . -42.727  12.283  53.319   1.00 55.36 58  A 1 
ATOM 438  C CB  . ALA A 0 58  . -44.996  11.125  53.195   1.00 55.36 58  A 1 
ATOM 439  O O   . ALA A 0 58  . -42.764  13.517  53.418   1.00 55.36 58  A 1 
ATOM 440  N N   . SER A 0 59  . -41.796  11.636  52.633   1.00 60.47 59  A 1 
ATOM 441  C CA  . SER A 0 59  . -40.967  12.285  51.622   1.00 60.47 59  A 1 
ATOM 442  C C   . SER A 0 59  . -40.747  11.302  50.486   1.00 60.47 59  A 1 
ATOM 443  C CB  . SER A 0 59  . -39.635  12.799  52.183   1.00 60.47 59  A 1 
ATOM 444  O O   . SER A 0 59  . -40.006  10.338  50.659   1.00 60.47 59  A 1 
ATOM 445  O OG  . SER A 0 59  . -38.891  11.769  52.801   1.00 60.47 59  A 1 
ATOM 446  N N   . ASP A 0 60  . -41.442  11.606  49.405   1.00 71.20 60  A 1 
ATOM 447  C CA  . ASP A 0 60  . -41.316  11.160  48.028   1.00 71.20 60  A 1 
ATOM 448  C C   . ASP A 0 60  . -40.157  11.921  47.348   1.00 71.20 60  A 1 
ATOM 449  C CB  . ASP A 0 60  . -42.690  11.386  47.324   1.00 71.20 60  A 1 
ATOM 450  O O   . ASP A 0 60  . -40.024  13.141  47.521   1.00 71.20 60  A 1 
ATOM 451  C CG  . ASP A 0 60  . -43.521  12.671  47.646   1.00 71.20 60  A 1 
ATOM 452  O OD1 . ASP A 0 60  . -43.261  13.393  48.649   1.00 71.20 60  A 1 
ATOM 453  O OD2 . ASP A 0 60  . -44.543  12.907  46.957   1.00 71.20 60  A 1 
ATOM 454  N N   . PHE A 0 61  . -39.285  11.214  46.622   1.00 77.19 61  A 1 
ATOM 455  C CA  . PHE A 0 61  . -38.207  11.811  45.827   1.00 77.19 61  A 1 
ATOM 456  C C   . PHE A 0 61  . -37.864  10.949  44.606   1.00 77.19 61  A 1 
ATOM 457  C CB  . PHE A 0 61  . -36.962  12.076  46.699   1.00 77.19 61  A 1 
ATOM 458  O O   . PHE A 0 61  . -36.989  10.092  44.663   1.00 77.19 61  A 1 
ATOM 459  C CG  . PHE A 0 61  . -35.768  12.632  45.930   1.00 77.19 61  A 1 
ATOM 460  C CD1 . PHE A 0 61  . -34.715  11.785  45.528   1.00 77.19 61  A 1 
ATOM 461  C CD2 . PHE A 0 61  . -35.743  13.988  45.549   1.00 77.19 61  A 1 
ATOM 462  C CE1 . PHE A 0 61  . -33.660  12.278  44.741   1.00 77.19 61  A 1 
ATOM 463  C CE2 . PHE A 0 61  . -34.681  14.488  44.770   1.00 77.19 61  A 1 
ATOM 464  C CZ  . PHE A 0 61  . -33.643  13.631  44.361   1.00 77.19 61  A 1 
ATOM 465  N N   . ASP A 0 62  . -38.512  11.252  43.488   1.00 86.46 62  A 1 
ATOM 466  C CA  . ASP A 0 62  . -38.174  10.731  42.168   1.00 86.46 62  A 1 
ATOM 467  C C   . ASP A 0 62  . -37.145  11.634  41.453   1.00 86.46 62  A 1 
ATOM 468  C CB  . ASP A 0 62  . -39.434  10.421  41.311   1.00 86.46 62  A 1 
ATOM 469  O O   . ASP A 0 62  . -37.298  12.860  41.354   1.00 86.46 62  A 1 
ATOM 470  C CG  . ASP A 0 62  . -40.783  11.046  41.731   1.00 86.46 62  A 1 
ATOM 471  O OD1 . ASP A 0 62  . -41.150  10.989  42.927   1.00 86.46 62  A 1 
ATOM 472  O OD2 . ASP A 0 62  . -41.468  11.619  40.847   1.00 86.46 62  A 1 
ATOM 473  N N   . ALA A 0 63  . -36.094  11.015  40.912   1.00 83.10 63  A 1 
ATOM 474  C CA  . ALA A 0 63  . -35.081  11.642  40.071   1.00 83.10 63  A 1 
ATOM 475  C C   . ALA A 0 63  . -34.879  10.847  38.772   1.00 83.10 63  A 1 
ATOM 476  C CB  . ALA A 0 63  . -33.775  11.790  40.861   1.00 83.10 63  A 1 
ATOM 477  O O   . ALA A 0 63  . -34.885  9.622   38.759   1.00 83.10 63  A 1 
ATOM 478  N N   . TYR A 0 64  . -34.665  11.561  37.667   1.00 89.87 64  A 1 
ATOM 479  C CA  . TYR A 0 64  . -34.336  10.990  36.360   1.00 89.87 64  A 1 
ATOM 480  C C   . TYR A 0 64  . -33.363  11.922  35.638   1.00 89.87 64  A 1 
ATOM 481  C CB  . TYR A 0 64  . -35.617  10.776  35.537   1.00 89.87 64  A 1 
ATOM 482  O O   . TYR A 0 64  . -33.537  13.147  35.669   1.00 89.87 64  A 1 
ATOM 483  C CG  . TYR A 0 64  . -35.364  10.457  34.072   1.00 89.87 64  A 1 
ATOM 484  C CD1 . TYR A 0 64  . -35.291  11.503  33.131   1.00 89.87 64  A 1 
ATOM 485  C CD2 . TYR A 0 64  . -35.121  9.132   33.665   1.00 89.87 64  A 1 
ATOM 486  C CE1 . TYR A 0 64  . -34.961  11.228  31.790   1.00 89.87 64  A 1 
ATOM 487  C CE2 . TYR A 0 64  . -34.817  8.848   32.320   1.00 89.87 64  A 1 
ATOM 488  O OH  . TYR A 0 64  . -34.397  9.639   30.090   1.00 89.87 64  A 1 
ATOM 489  C CZ  . TYR A 0 64  . -34.724  9.896   31.384   1.00 89.87 64  A 1 
ATOM 490  N N   . GLY A 0 65  . -32.369  11.349  34.966   1.00 85.87 65  A 1 
ATOM 491  C CA  . GLY A 0 65  . -31.372  12.083  34.205   1.00 85.87 65  A 1 
ATOM 492  C C   . GLY A 0 65  . -30.927  11.363  32.938   1.00 85.87 65  A 1 
ATOM 493  O O   . GLY A 0 65  . -31.113  10.161  32.761   1.00 85.87 65  A 1 
ATOM 494  N N   . ARG A 0 66  . -30.361  12.165  32.039   1.00 92.87 66  A 1 
ATOM 495  C CA  . ARG A 0 66  . -29.603  11.732  30.871   1.00 92.87 66  A 1 
ATOM 496  C C   . ARG A 0 66  . -28.594  12.823  30.545   1.00 92.87 66  A 1 
ATOM 497  C CB  . ARG A 0 66  . -30.544  11.463  29.687   1.00 92.87 66  A 1 
ATOM 498  O O   . ARG A 0 66  . -29.012  13.982  30.454   1.00 92.87 66  A 1 
ATOM 499  C CG  . ARG A 0 66  . -29.793  10.992  28.431   1.00 92.87 66  A 1 
ATOM 500  C CD  . ARG A 0 66  . -30.794  10.700  27.314   1.00 92.87 66  A 1 
ATOM 501  N NE  . ARG A 0 66  . -30.166  9.964   26.212   1.00 92.87 66  A 1 
ATOM 502  N NH1 . ARG A 0 66  . -32.036  9.526   24.978   1.00 92.87 66  A 1 
ATOM 503  N NH2 . ARG A 0 66  . -30.115  8.576   24.408   1.00 92.87 66  A 1 
ATOM 504  C CZ  . ARG A 0 66  . -30.763  9.366   25.204   1.00 92.87 66  A 1 
ATOM 505  N N   . ASP A 0 67  . -27.335  12.464  30.341   1.00 86.17 67  A 1 
ATOM 506  C CA  . ASP A 0 67  . -26.354  13.338  29.692   1.00 86.17 67  A 1 
ATOM 507  C C   . ASP A 0 67  . -26.016  12.780  28.303   1.00 86.17 67  A 1 
ATOM 508  C CB  . ASP A 0 67  . -25.127  13.605  30.590   1.00 86.17 67  A 1 
ATOM 509  O O   . ASP A 0 67  . -26.271  11.609  28.031   1.00 86.17 67  A 1 
ATOM 510  C CG  . ASP A 0 67  . -24.630  15.057  30.455   1.00 86.17 67  A 1 
ATOM 511  O OD1 . ASP A 0 67  . -24.872  15.667  29.382   1.00 86.17 67  A 1 
ATOM 512  O OD2 . ASP A 0 67  . -24.132  15.622  31.460   1.00 86.17 67  A 1 
ATOM 513  N N   . GLN A 0 68  . -25.571  13.635  27.381   1.00 92.13 68  A 1 
ATOM 514  C CA  . GLN A 0 68  . -25.281  13.240  25.995   1.00 92.13 68  A 1 
ATOM 515  C C   . GLN A 0 68  . -24.134  14.072  25.417   1.00 92.13 68  A 1 
ATOM 516  C CB  . GLN A 0 68  . -26.517  13.380  25.077   1.00 92.13 68  A 1 
ATOM 517  O O   . GLN A 0 68  . -24.373  15.142  24.840   1.00 92.13 68  A 1 
ATOM 518  C CG  . GLN A 0 68  . -27.705  12.470  25.409   1.00 92.13 68  A 1 
ATOM 519  C CD  . GLN A 0 68  . -28.458  12.048  24.156   1.00 92.13 68  A 1 
ATOM 520  N NE2 . GLN A 0 68  . -28.146  10.888  23.631   1.00 92.13 68  A 1 
ATOM 521  O OE1 . GLN A 0 68  . -29.329  12.729  23.625   1.00 92.13 68  A 1 
ATOM 522  N N   . ASP A 0 69  . -22.903  13.573  25.517   1.00 88.22 69  A 1 
ATOM 523  C CA  . ASP A 0 69  . -21.727  14.236  24.953   1.00 88.22 69  A 1 
ATOM 524  C C   . ASP A 0 69  . -21.315  13.602  23.612   1.00 88.22 69  A 1 
ATOM 525  C CB  . ASP A 0 69  . -20.584  14.352  25.994   1.00 88.22 69  A 1 
ATOM 526  O O   . ASP A 0 69  . -21.370  12.390  23.400   1.00 88.22 69  A 1 
ATOM 527  C CG  . ASP A 0 69  . -20.199  15.805  26.358   1.00 88.22 69  A 1 
ATOM 528  O OD1 . ASP A 0 69  . -20.507  16.731  25.563   1.00 88.22 69  A 1 
ATOM 529  O OD2 . ASP A 0 69  . -19.487  16.013  27.367   1.00 88.22 69  A 1 
ATOM 530  N N   . LEU A 0 70  . -20.921  14.442  22.650   1.00 93.51 70  A 1 
ATOM 531  C CA  . LEU A 0 70  . -20.515  14.015  21.306   1.00 93.51 70  A 1 
ATOM 532  C C   . LEU A 0 70  . -19.374  14.893  20.796   1.00 93.51 70  A 1 
ATOM 533  C CB  . LEU A 0 70  . -21.730  14.044  20.353   1.00 93.51 70  A 1 
ATOM 534  O O   . LEU A 0 70  . -19.545  16.094  20.570   1.00 93.51 70  A 1 
ATOM 535  C CG  . LEU A 0 70  . -21.405  13.728  18.876   1.00 93.51 70  A 1 
ATOM 536  C CD1 . LEU A 0 70  . -20.911  12.299  18.654   1.00 93.51 70  A 1 
ATOM 537  C CD2 . LEU A 0 70  . -22.651  13.921  18.009   1.00 93.51 70  A 1 
ATOM 538  N N   . SER A 0 71  . -18.228  14.277  20.515   1.00 94.41 71  A 1 
ATOM 539  C CA  . SER A 0 71  . -17.095  14.936  19.866   1.00 94.41 71  A 1 
ATOM 540  C C   . SER A 0 71  . -16.710  14.242  18.561   1.00 94.41 71  A 1 
ATOM 541  C CB  . SER A 0 71  . -15.914  15.101  20.825   1.00 94.41 71  A 1 
ATOM 542  O O   . SER A 0 71  . -16.683  13.014  18.454   1.00 94.41 71  A 1 
ATOM 543  O OG  . SER A 0 71  . -15.317  13.865  21.135   1.00 94.41 71  A 1 
ATOM 544  N N   . ILE A 0 72  . -16.425  15.054  17.542   1.00 96.18 72  A 1 
ATOM 545  C CA  . ILE A 0 72  . -15.980  14.598  16.225   1.00 96.18 72  A 1 
ATOM 546  C C   . ILE A 0 72  . -14.785  15.458  15.809   1.00 96.18 72  A 1 
ATOM 547  C CB  . ILE A 0 72  . -17.128  14.627  15.183   1.00 96.18 72  A 1 
ATOM 548  O O   . ILE A 0 72  . -14.918  16.667  15.618   1.00 96.18 72  A 1 
ATOM 549  C CG1 . ILE A 0 72  . -18.348  13.807  15.673   1.00 96.18 72  A 1 
ATOM 550  C CG2 . ILE A 0 72  . -16.606  14.095  13.832   1.00 96.18 72  A 1 
ATOM 551  C CD1 . ILE A 0 72  . -19.538  13.761  14.705   1.00 96.18 72  A 1 
ATOM 552  N N   . GLU A 0 73  . -13.620  14.832  15.657   1.00 94.91 73  A 1 
ATOM 553  C CA  . GLU A 0 73  . -12.419  15.454  15.094   1.00 94.91 73  A 1 
ATOM 554  C C   . GLU A 0 73  . -12.214  14.861  13.691   1.00 94.91 73  A 1 
ATOM 555  C CB  . GLU A 0 73  . -11.180  15.238  16.000   1.00 94.91 73  A 1 
ATOM 556  O O   . GLU A 0 73  . -11.846  13.696  13.565   1.00 94.91 73  A 1 
ATOM 557  C CG  . GLU A 0 73  . -11.310  15.773  17.443   1.00 94.91 73  A 1 
ATOM 558  C CD  . GLU A 0 73  . -10.052  15.531  18.313   1.00 94.91 73  A 1 
ATOM 559  O OE1 . GLU A 0 73  . -9.693   16.427  19.119   1.00 94.91 73  A 1 
ATOM 560  O OE2 . GLU A 0 73  . -9.439   14.439  18.202   1.00 94.91 73  A 1 
ATOM 561  N N   . GLU A 0 74  . -12.471  15.626  12.627   1.00 96.07 74  A 1 
ATOM 562  C CA  . GLU A 0 74  . -12.298  15.170  11.238   1.00 96.07 74  A 1 
ATOM 563  C C   . GLU A 0 74  . -11.316  16.069  10.478   1.00 96.07 74  A 1 
ATOM 564  C CB  . GLU A 0 74  . -13.660  15.031  10.533   1.00 96.07 74  A 1 
ATOM 565  O O   . GLU A 0 74  . -11.322  17.295  10.610   1.00 96.07 74  A 1 
ATOM 566  C CG  . GLU A 0 74  . -13.523  14.421  9.127    1.00 96.07 74  A 1 
ATOM 567  C CD  . GLU A 0 74  . -14.875  14.005  8.528    1.00 96.07 74  A 1 
ATOM 568  O OE1 . GLU A 0 74  . -14.989  12.822  8.123    1.00 96.07 74  A 1 
ATOM 569  O OE2 . GLU A 0 74  . -15.777  14.864  8.447    1.00 96.07 74  A 1 
ATOM 570  N N   . SER A 0 75  . -10.448  15.447  9.682    1.00 94.49 75  A 1 
ATOM 571  C CA  . SER A 0 75  . -9.381   16.111  8.941    1.00 94.49 75  A 1 
ATOM 572  C C   . SER A 0 75  . -9.155   15.458  7.579    1.00 94.49 75  A 1 
ATOM 573  C CB  . SER A 0 75  . -8.096   16.116  9.774    1.00 94.49 75  A 1 
ATOM 574  O O   . SER A 0 75  . -9.261   14.241  7.421    1.00 94.49 75  A 1 
ATOM 575  O OG  . SER A 0 75  . -7.637   14.804  10.018   1.00 94.49 75  A 1 
ATOM 576  N N   . TYR A 0 76  . -8.831   16.287  6.589    1.00 95.91 76  A 1 
ATOM 577  C CA  . TYR A 0 76  . -8.479   15.869  5.238    1.00 95.91 76  A 1 
ATOM 578  C C   . TYR A 0 76  . -7.367   16.771  4.702    1.00 95.91 76  A 1 
ATOM 579  C CB  . TYR A 0 76  . -9.717   15.920  4.334    1.00 95.91 76  A 1 
ATOM 580  O O   . TYR A 0 76  . -7.457   17.998  4.805    1.00 95.91 76  A 1 
ATOM 581  C CG  . TYR A 0 76  . -9.413   15.666  2.869    1.00 95.91 76  A 1 
ATOM 582  C CD1 . TYR A 0 76  . -9.243   16.752  1.988    1.00 95.91 76  A 1 
ATOM 583  C CD2 . TYR A 0 76  . -9.256   14.348  2.400    1.00 95.91 76  A 1 
ATOM 584  C CE1 . TYR A 0 76  . -8.941   16.521  0.632    1.00 95.91 76  A 1 
ATOM 585  C CE2 . TYR A 0 76  . -8.953   14.111  1.046    1.00 95.91 76  A 1 
ATOM 586  O OH  . TYR A 0 76  . -8.547   14.979  -1.155   1.00 95.91 76  A 1 
ATOM 587  C CZ  . TYR A 0 76  . -8.803   15.196  0.160    1.00 95.91 76  A 1 
ATOM 588  N N   . GLY A 0 77  . -6.337   16.171  4.114    1.00 92.96 77  A 1 
ATOM 589  C CA  . GLY A 0 77  . -5.209   16.868  3.514    1.00 92.96 77  A 1 
ATOM 590  C C   . GLY A 0 77  . -4.877   16.323  2.129    1.00 92.96 77  A 1 
ATOM 591  O O   . GLY A 0 77  . -5.060   15.146  1.824    1.00 92.96 77  A 1 
ATOM 592  N N   . ARG A 0 78  . -4.386   17.211  1.260    1.00 94.41 78  A 1 
ATOM 593  C CA  . ARG A 0 78  . -3.919   16.856  -0.081   1.00 94.41 78  A 1 
ATOM 594  C C   . ARG A 0 78  . -2.749   17.739  -0.490   1.00 94.41 78  A 1 
ATOM 595  C CB  . ARG A 0 78  . -5.083   16.939  -1.077   1.00 94.41 78  A 1 
ATOM 596  O O   . ARG A 0 78  . -2.897   18.955  -0.588   1.00 94.41 78  A 1 
ATOM 597  C CG  . ARG A 0 78  . -4.677   16.398  -2.455   1.00 94.41 78  A 1 
ATOM 598  C CD  . ARG A 0 78  . -5.894   16.352  -3.383   1.00 94.41 78  A 1 
ATOM 599  N NE  . ARG A 0 78  . -5.725   15.347  -4.440   1.00 94.41 78  A 1 
ATOM 600  N NH1 . ARG A 0 78  . -6.928   16.305  -6.146   1.00 94.41 78  A 1 
ATOM 601  N NH2 . ARG A 0 78  . -6.169   14.210  -6.326   1.00 94.41 78  A 1 
ATOM 602  C CZ  . ARG A 0 78  . -6.270   15.302  -5.635   1.00 94.41 78  A 1 
ATOM 603  N N   . THR A 0 79  . -1.620   17.111  -0.785   1.00 91.92 79  A 1 
ATOM 604  C CA  . THR A 0 79  . -0.378   17.764  -1.206   1.00 91.92 79  A 1 
ATOM 605  C C   . THR A 0 79  . 0.033    17.204  -2.557   1.00 91.92 79  A 1 
ATOM 606  C CB  . THR A 0 79  . 0.730    17.536  -0.168   1.00 91.92 79  A 1 
ATOM 607  O O   . THR A 0 79  . 0.243    16.004  -2.683   1.00 91.92 79  A 1 
ATOM 608  C CG2 . THR A 0 79  . 2.052    18.203  -0.550   1.00 91.92 79  A 1 
ATOM 609  O OG1 . THR A 0 79  . 0.337    18.104  1.059    1.00 91.92 79  A 1 
ATOM 610  N N   . ALA A 0 80  . 0.170    18.071  -3.558   1.00 92.84 80  A 1 
ATOM 611  C CA  . ALA A 0 80  . 0.633    17.715  -4.896   1.00 92.84 80  A 1 
ATOM 612  C C   . ALA A 0 80  . 1.859    18.565  -5.245   1.00 92.84 80  A 1 
ATOM 613  C CB  . ALA A 0 80  . -0.520   17.916  -5.885   1.00 92.84 80  A 1 
ATOM 614  O O   . ALA A 0 80  . 1.794    19.796  -5.217   1.00 92.84 80  A 1 
ATOM 615  N N   . ALA A 0 81  . 2.974    17.919  -5.573   1.00 91.15 81  A 1 
ATOM 616  C CA  . ALA A 0 81  . 4.245    18.556  -5.895   1.00 91.15 81  A 1 
ATOM 617  C C   . ALA A 0 81  . 4.798    18.009  -7.213   1.00 91.15 81  A 1 
ATOM 618  C CB  . ALA A 0 81  . 5.222    18.347  -4.732   1.00 91.15 81  A 1 
ATOM 619  O O   . ALA A 0 81  . 4.779    16.803  -7.459   1.00 91.15 81  A 1 
ATOM 620  N N   . LYS A 0 82  . 5.306    18.898  -8.071   1.00 93.31 82  A 1 
ATOM 621  C CA  . LYS A 0 82  . 5.935    18.548  -9.351   1.00 93.31 82  A 1 
ATOM 622  C C   . LYS A 0 82  . 7.176    19.403  -9.551   1.00 93.31 82  A 1 
ATOM 623  C CB  . LYS A 0 82  . 4.948    18.710  -10.524  1.00 93.31 82  A 1 
ATOM 624  O O   . LYS A 0 82  . 7.117    20.611  -9.332   1.00 93.31 82  A 1 
ATOM 625  C CG  . LYS A 0 82  . 3.730    17.792  -10.348  1.00 93.31 82  A 1 
ATOM 626  C CD  . LYS A 0 82  . 2.746    17.826  -11.518  1.00 93.31 82  A 1 
ATOM 627  C CE  . LYS A 0 82  . 1.589    16.900  -11.120  1.00 93.31 82  A 1 
ATOM 628  N NZ  . LYS A 0 82  . 0.539    16.817  -12.159  1.00 93.31 82  A 1 
ATOM 629  N N   . SER A 0 83  . 8.269    18.788  -9.981   1.00 87.40 83  A 1 
ATOM 630  C CA  . SER A 0 83  . 9.513    19.475  -10.323  1.00 87.40 83  A 1 
ATOM 631  C C   . SER A 0 83  . 10.054   18.946  -11.642  1.00 87.40 83  A 1 
ATOM 632  C CB  . SER A 0 83  . 10.560   19.335  -9.210   1.00 87.40 83  A 1 
ATOM 633  O O   . SER A 0 83  . 10.051   17.736  -11.871  1.00 87.40 83  A 1 
ATOM 634  O OG  . SER A 0 83  . 10.882   17.981  -8.969   1.00 87.40 83  A 1 
ATOM 635  N N   . TYR A 0 84  . 10.546   19.862  -12.468  1.00 87.05 84  A 1 
ATOM 636  C CA  . TYR A 0 84  . 11.230   19.571  -13.719  1.00 87.05 84  A 1 
ATOM 637  C C   . TYR A 0 84  . 12.577   20.292  -13.691  1.00 87.05 84  A 1 
ATOM 638  C CB  . TYR A 0 84  . 10.382   20.027  -14.916  1.00 87.05 84  A 1 
ATOM 639  O O   . TYR A 0 84  . 12.626   21.468  -13.323  1.00 87.05 84  A 1 
ATOM 640  C CG  . TYR A 0 84  . 8.954    19.511  -14.920  1.00 87.05 84  A 1 
ATOM 641  C CD1 . TYR A 0 84  . 8.663    18.232  -15.433  1.00 87.05 84  A 1 
ATOM 642  C CD2 . TYR A 0 84  . 7.916    20.315  -14.409  1.00 87.05 84  A 1 
ATOM 643  C CE1 . TYR A 0 84  . 7.337    17.756  -15.439  1.00 87.05 84  A 1 
ATOM 644  C CE2 . TYR A 0 84  . 6.588    19.849  -14.418  1.00 87.05 84  A 1 
ATOM 645  O OH  . TYR A 0 84  . 5.007    18.140  -14.962  1.00 87.05 84  A 1 
ATOM 646  C CZ  . TYR A 0 84  . 6.298    18.568  -14.937  1.00 87.05 84  A 1 
ATOM 647  N N   . ALA A 0 85  . 13.636   19.592  -14.073  1.00 85.51 85  A 1 
ATOM 648  C CA  . ALA A 0 85  . 14.964   20.130  -14.313  1.00 85.51 85  A 1 
ATOM 649  C C   . ALA A 0 85  . 15.426   19.688  -15.707  1.00 85.51 85  A 1 
ATOM 650  C CB  . ALA A 0 85  . 15.911   19.655  -13.204  1.00 85.51 85  A 1 
ATOM 651  O O   . ALA A 0 85  . 15.086   18.594  -16.154  1.00 85.51 85  A 1 
ATOM 652  N N   . ALA A 0 86  . 16.165   20.563  -16.378  1.00 82.20 86  A 1 
ATOM 653  C CA  . ALA A 0 86  . 16.887   20.306  -17.617  1.00 82.20 86  A 1 
ATOM 654  C C   . ALA A 0 86  . 18.125   21.212  -17.592  1.00 82.20 86  A 1 
ATOM 655  C CB  . ALA A 0 86  . 15.982   20.600  -18.819  1.00 82.20 86  A 1 
ATOM 656  O O   . ALA A 0 86  . 17.989   22.377  -17.202  1.00 82.20 86  A 1 
ATOM 657  N N   . GLU A 0 87  . 19.304   20.694  -17.930  1.00 74.40 87  A 1 
ATOM 658  C CA  . GLU A 0 87  . 20.559   21.444  -17.758  1.00 74.40 87  A 1 
ATOM 659  C C   . GLU A 0 87  . 20.881   22.354  -18.956  1.00 74.40 87  A 1 
ATOM 660  C CB  . GLU A 0 87  . 21.699   20.491  -17.359  1.00 74.40 87  A 1 
ATOM 661  O O   . GLU A 0 87  . 21.054   23.561  -18.762  1.00 74.40 87  A 1 
ATOM 662  C CG  . GLU A 0 87  . 21.465   19.963  -15.933  1.00 74.40 87  A 1 
ATOM 663  C CD  . GLU A 0 87  . 22.613   19.087  -15.418  1.00 74.40 87  A 1 
ATOM 664  O OE1 . GLU A 0 87  . 23.195   19.463  -14.371  1.00 74.40 87  A 1 
ATOM 665  O OE2 . GLU A 0 87  . 22.851   18.019  -16.026  1.00 74.40 87  A 1 
ATOM 666  N N   . SER A 0 88  . 20.853   21.833  -20.186  1.00 76.63 88  A 1 
ATOM 667  C CA  . SER A 0 88  . 20.940   22.628  -21.417  1.00 76.63 88  A 1 
ATOM 668  C C   . SER A 0 88  . 20.241   21.958  -22.612  1.00 76.63 88  A 1 
ATOM 669  C CB  . SER A 0 88  . 22.403   22.977  -21.746  1.00 76.63 88  A 1 
ATOM 670  O O   . SER A 0 88  . 19.715   20.846  -22.517  1.00 76.63 88  A 1 
ATOM 671  O OG  . SER A 0 88  . 23.000   22.003  -22.560  1.00 76.63 88  A 1 
ATOM 672  N N   . TYR A 0 89  . 20.191   22.687  -23.727  1.00 75.53 89  A 1 
ATOM 673  C CA  . TYR A 0 89  . 19.849   22.181  -25.052  1.00 75.53 89  A 1 
ATOM 674  C C   . TYR A 0 89  . 20.643   22.995  -26.070  1.00 75.53 89  A 1 
ATOM 675  C CB  . TYR A 0 89  . 18.343   22.313  -25.327  1.00 75.53 89  A 1 
ATOM 676  O O   . TYR A 0 89  . 20.329   24.173  -26.279  1.00 75.53 89  A 1 
ATOM 677  C CG  . TYR A 0 89  . 17.978   22.035  -26.777  1.00 75.53 89  A 1 
ATOM 678  C CD1 . TYR A 0 89  . 17.494   23.060  -27.619  1.00 75.53 89  A 1 
ATOM 679  C CD2 . TYR A 0 89  . 18.215   20.755  -27.303  1.00 75.53 89  A 1 
ATOM 680  C CE1 . TYR A 0 89  . 17.180   22.783  -28.967  1.00 75.53 89  A 1 
ATOM 681  C CE2 . TYR A 0 89  . 17.934   20.482  -28.650  1.00 75.53 89  A 1 
ATOM 682  O OH  . TYR A 0 89  . 17.048   21.147  -30.743  1.00 75.53 89  A 1 
ATOM 683  C CZ  . TYR A 0 89  . 17.386   21.482  -29.473  1.00 75.53 89  A 1 
ATOM 684  N N   . ASP A 0 90  . 21.640   22.370  -26.686  1.00 80.10 90  A 1 
ATOM 685  C CA  . ASP A 0 90  . 22.539   23.021  -27.634  1.00 80.10 90  A 1 
ATOM 686  C C   . ASP A 0 90  . 22.299   22.469  -29.050  1.00 80.10 90  A 1 
ATOM 687  C CB  . ASP A 0 90  . 24.005   22.901  -27.161  1.00 80.10 90  A 1 
ATOM 688  O O   . ASP A 0 90  . 22.364   21.265  -29.301  1.00 80.10 90  A 1 
ATOM 689  C CG  . ASP A 0 90  . 24.432   23.923  -26.083  1.00 80.10 90  A 1 
ATOM 690  O OD1 . ASP A 0 90  . 23.642   24.843  -25.756  1.00 80.10 90  A 1 
ATOM 691  O OD2 . ASP A 0 90  . 25.608   23.859  -25.656  1.00 80.10 90  A 1 
ATOM 692  N N   . GLU A 0 91  . 22.023   23.374  -29.995  1.00 80.65 91  A 1 
ATOM 693  C CA  . GLU A 0 91  . 22.122   23.115  -31.436  1.00 80.65 91  A 1 
ATOM 694  C C   . GLU A 0 91  . 23.444   23.716  -31.931  1.00 80.65 91  A 1 
ATOM 695  C CB  . GLU A 0 91  . 20.943   23.729  -32.233  1.00 80.65 91  A 1 
ATOM 696  O O   . GLU A 0 91  . 23.706   24.900  -31.697  1.00 80.65 91  A 1 
ATOM 697  C CG  . GLU A 0 91  . 19.530   23.285  -31.814  1.00 80.65 91  A 1 
ATOM 698  C CD  . GLU A 0 91  . 18.432   23.730  -32.815  1.00 80.65 91  A 1 
ATOM 699  O OE1 . GLU A 0 91  . 17.619   22.877  -33.266  1.00 80.65 91  A 1 
ATOM 700  O OE2 . GLU A 0 91  . 18.362   24.933  -33.148  1.00 80.65 91  A 1 
ATOM 701  N N   . TRP A 0 92  . 24.260   22.937  -32.641  1.00 81.46 92  A 1 
ATOM 702  C CA  . TRP A 0 92  . 25.513   23.413  -33.231  1.00 81.46 92  A 1 
ATOM 703  C C   . TRP A 0 92  . 25.622   23.050  -34.714  1.00 81.46 92  A 1 
ATOM 704  C CB  . TRP A 0 92  . 26.714   22.948  -32.395  1.00 81.46 92  A 1 
ATOM 705  O O   . TRP A 0 92  . 25.150   22.010  -35.164  1.00 81.46 92  A 1 
ATOM 706  C CG  . TRP A 0 92  . 26.860   21.472  -32.179  1.00 81.46 92  A 1 
ATOM 707  C CD1 . TRP A 0 92  . 26.370   20.781  -31.124  1.00 81.46 92  A 1 
ATOM 708  C CD2 . TRP A 0 92  . 27.539   20.487  -33.019  1.00 81.46 92  A 1 
ATOM 709  C CE2 . TRP A 0 92  . 27.433   19.209  -32.390  1.00 81.46 92  A 1 
ATOM 710  C CE3 . TRP A 0 92  . 28.227   20.542  -34.252  1.00 81.46 92  A 1 
ATOM 711  N NE1 . TRP A 0 92  . 26.710   19.448  -31.241  1.00 81.46 92  A 1 
ATOM 712  C CH2 . TRP A 0 92  . 28.647   18.134  -34.189  1.00 81.46 92  A 1 
ATOM 713  C CZ2 . TRP A 0 92  . 27.978   18.046  -32.956  1.00 81.46 92  A 1 
ATOM 714  C CZ3 . TRP A 0 92  . 28.776   19.381  -34.827  1.00 81.46 92  A 1 
ATOM 715  N N   . ASP A 0 93  . 26.238   23.952  -35.474  1.00 81.94 93  A 1 
ATOM 716  C CA  . ASP A 0 93  . 26.450   23.877  -36.920  1.00 81.94 93  A 1 
ATOM 717  C C   . ASP A 0 93  . 27.849   24.438  -37.201  1.00 81.94 93  A 1 
ATOM 718  C CB  . ASP A 0 93  . 25.349   24.691  -37.630  1.00 81.94 93  A 1 
ATOM 719  O O   . ASP A 0 93  . 28.163   25.570  -36.814  1.00 81.94 93  A 1 
ATOM 720  C CG  . ASP A 0 93  . 25.367   24.648  -39.168  1.00 81.94 93  A 1 
ATOM 721  O OD1 . ASP A 0 93  . 26.448   24.446  -39.771  1.00 81.94 93  A 1 
ATOM 722  O OD2 . ASP A 0 93  . 24.272   24.886  -39.731  1.00 81.94 93  A 1 
ATOM 723  N N   . ASN A 0 94  . 28.698   23.623  -37.818  1.00 78.02 94  A 1 
ATOM 724  C CA  . ASN A 0 94  . 30.012   23.995  -38.307  1.00 78.02 94  A 1 
ATOM 725  C C   . ASN A 0 94  . 30.128   23.567  -39.772  1.00 78.02 94  A 1 
ATOM 726  C CB  . ASN A 0 94  . 31.098   23.385  -37.407  1.00 78.02 94  A 1 
ATOM 727  O O   . ASN A 0 94  . 30.529   22.444  -40.081  1.00 78.02 94  A 1 
ATOM 728  C CG  . ASN A 0 94  . 32.477   23.860  -37.828  1.00 78.02 94  A 1 
ATOM 729  N ND2 . ASN A 0 94  . 33.102   23.200  -38.775  1.00 78.02 94  A 1 
ATOM 730  O OD1 . ASN A 0 94  . 32.985   24.846  -37.320  1.00 78.02 94  A 1 
ATOM 731  N N   . THR A 0 95  . 29.786   24.496  -40.658  1.00 79.09 95  A 1 
ATOM 732  C CA  . THR A 0 95  . 30.113   24.427  -42.083  1.00 79.09 95  A 1 
ATOM 733  C C   . THR A 0 95  . 31.501   25.035  -42.303  1.00 79.09 95  A 1 
ATOM 734  C CB  . THR A 0 95  . 29.054   25.183  -42.899  1.00 79.09 95  A 1 
ATOM 735  O O   . THR A 0 95  . 31.679   26.235  -42.084  1.00 79.09 95  A 1 
ATOM 736  C CG2 . THR A 0 95  . 29.291   25.052  -44.403  1.00 79.09 95  A 1 
ATOM 737  O OG1 . THR A 0 95  . 27.749   24.688  -42.656  1.00 79.09 95  A 1 
ATOM 738  N N   . ASP A 0 96  . 32.461   24.222  -42.739  1.00 67.72 96  A 1 
ATOM 739  C CA  . ASP A 0 96  . 33.760   24.652  -43.253  1.00 67.72 96  A 1 
ATOM 740  C C   . ASP A 0 96  . 33.728   24.586  -44.790  1.00 67.72 96  A 1 
ATOM 741  C CB  . ASP A 0 96  . 34.908   23.832  -42.633  1.00 67.72 96  A 1 
ATOM 742  O O   . ASP A 0 96  . 33.374   23.574  -45.395  1.00 67.72 96  A 1 
ATOM 743  C CG  . ASP A 0 96  . 36.185   24.661  -42.448  1.00 67.72 96  A 1 
ATOM 744  O OD1 . ASP A 0 96  . 36.320   25.693  -43.149  1.00 67.72 96  A 1 
ATOM 745  O OD2 . ASP A 0 96  . 36.975   24.311  -41.539  1.00 67.72 96  A 1 
ATOM 746  N N   . ASP A 0 97  . 34.001   25.721  -45.424  1.00 74.29 97  A 1 
ATOM 747  C CA  . ASP A 0 97  . 33.643   26.012  -46.822  1.00 74.29 97  A 1 
ATOM 748  C C   . ASP A 0 97  . 34.896   26.502  -47.573  1.00 74.29 97  A 1 
ATOM 749  C CB  . ASP A 0 97  . 32.445   26.997  -46.810  1.00 74.29 97  A 1 
ATOM 750  O O   . ASP A 0 97  . 34.855   27.459  -48.361  1.00 74.29 97  A 1 
ATOM 751  C CG  . ASP A 0 97  . 31.570   27.066  -48.076  1.00 74.29 97  A 1 
ATOM 752  O OD1 . ASP A 0 97  . 31.896   26.441  -49.115  1.00 74.29 97  A 1 
ATOM 753  O OD2 . ASP A 0 97  . 30.578   27.832  -48.056  1.00 74.29 97  A 1 
ATOM 754  N N   . ASP A 0 98  . 36.043   25.898  -47.251  1.00 73.66 98  A 1 
ATOM 755  C CA  . ASP A 0 98  . 37.372   26.402  -47.591  1.00 73.66 98  A 1 
ATOM 756  C C   . ASP A 0 98  . 37.781   26.075  -49.043  1.00 73.66 98  A 1 
ATOM 757  C CB  . ASP A 0 98  . 38.405   26.014  -46.501  1.00 73.66 98  A 1 
ATOM 758  O O   . ASP A 0 98  . 37.186   25.232  -49.729  1.00 73.66 98  A 1 
ATOM 759  C CG  . ASP A 0 98  . 39.414   27.134  -46.176  1.00 73.66 98  A 1 
ATOM 760  O OD1 . ASP A 0 98  . 39.295   28.234  -46.776  1.00 73.66 98  A 1 
ATOM 761  O OD2 . ASP A 0 98  . 40.361   26.906  -45.388  1.00 73.66 98  A 1 
ATOM 762  N N   . LYS A 0 99  . 38.677   26.898  -49.615  1.00 67.46 99  A 1 
ATOM 763  C CA  . LYS A 0 99  . 38.967   26.891  -51.072  1.00 67.46 99  A 1 
ATOM 764  C C   . LYS A 0 99  . 40.418   27.229  -51.386  1.00 67.46 99  A 1 
ATOM 765  C CB  . LYS A 0 99  . 37.981   27.799  -51.857  1.00 67.46 99  A 1 
ATOM 766  O O   . LYS A 0 99  . 40.751   28.366  -51.742  1.00 67.46 99  A 1 
ATOM 767  C CG  . LYS A 0 99  . 36.554   27.256  -51.724  1.00 67.46 99  A 1 
ATOM 768  C CD  . LYS A 0 99  . 35.394   27.981  -52.403  1.00 67.46 99  A 1 
ATOM 769  C CE  . LYS A 0 99  . 34.071   27.221  -52.137  1.00 67.46 99  A 1 
ATOM 770  N NZ  . LYS A 0 99  . 33.957   26.667  -50.758  1.00 67.46 99  A 1 
ATOM 771  N N   . TRP A 0 100 . 41.295   26.227  -51.345  1.00 66.30 100 A 1 
ATOM 772  C CA  . TRP A 0 100 . 42.703   26.395  -51.710  1.00 66.30 100 A 1 
ATOM 773  C C   . TRP A 0 100 . 42.984   26.255  -53.218  1.00 66.30 100 A 1 
ATOM 774  C CB  . TRP A 0 100 . 43.600   25.495  -50.857  1.00 66.30 100 A 1 
ATOM 775  O O   . TRP A 0 100 . 42.635   25.290  -53.899  1.00 66.30 100 A 1 
ATOM 776  C CG  . TRP A 0 100 . 43.216   24.055  -50.809  1.00 66.30 100 A 1 
ATOM 777  C CD1 . TRP A 0 100 . 42.382   23.526  -49.895  1.00 66.30 100 A 1 
ATOM 778  C CD2 . TRP A 0 100 . 43.628   22.935  -51.654  1.00 66.30 100 A 1 
ATOM 779  C CE2 . TRP A 0 100 . 42.975   21.751  -51.187  1.00 66.30 100 A 1 
ATOM 780  C CE3 . TRP A 0 100 . 44.503   22.800  -52.758  1.00 66.30 100 A 1 
ATOM 781  N NE1 . TRP A 0 100 . 42.214   22.183  -50.123  1.00 66.30 100 A 1 
ATOM 782  C CH2 . TRP A 0 100 . 44.071   20.396  -52.872  1.00 66.30 100 A 1 
ATOM 783  C CZ2 . TRP A 0 100 . 43.185   20.500  -51.784  1.00 66.30 100 A 1 
ATOM 784  C CZ3 . TRP A 0 100 . 44.726   21.544  -53.359  1.00 66.30 100 A 1 
ATOM 785  N N   . GLY A 0 101 . 43.719   27.235  -53.751  1.00 56.44 101 A 1 
ATOM 786  C CA  . GLY A 0 101 . 44.347   27.166  -55.070  1.00 56.44 101 A 1 
ATOM 787  C C   . GLY A 0 101 . 45.846   26.913  -54.937  1.00 56.44 101 A 1 
ATOM 788  O O   . GLY A 0 101 . 46.551   27.693  -54.293  1.00 56.44 101 A 1 
ATOM 789  N N   . ALA A 0 102 . 46.361   25.865  -55.581  1.00 50.72 102 A 1 
ATOM 790  C CA  . ALA A 0 102 . 47.772   25.485  -55.490  1.00 50.72 102 A 1 
ATOM 791  C C   . ALA A 0 102 . 48.690   26.441  -56.287  1.00 50.72 102 A 1 
ATOM 792  C CB  . ALA A 0 102 . 47.911   24.013  -55.904  1.00 50.72 102 A 1 
ATOM 793  O O   . ALA A 0 102 . 49.154   26.129  -57.386  1.00 50.72 102 A 1 
ATOM 794  N N   . GLN A 0 103 . 48.982   27.626  -55.738  1.00 49.89 103 A 1 
ATOM 795  C CA  . GLN A 0 103 . 49.996   28.530  -56.291  1.00 49.89 103 A 1 
ATOM 796  C C   . GLN A 0 103 . 51.412   27.987  -56.045  1.00 49.89 103 A 1 
ATOM 797  C CB  . GLN A 0 103 . 49.856   29.965  -55.748  1.00 49.89 103 A 1 
ATOM 798  O O   . GLN A 0 103 . 52.078   28.361  -55.082  1.00 49.89 103 A 1 
ATOM 799  C CG  . GLN A 0 103 . 48.648   30.728  -56.310  1.00 49.89 103 A 1 
ATOM 800  C CD  . GLN A 0 103 . 48.879   32.236  -56.242  1.00 49.89 103 A 1 
ATOM 801  N NE2 . GLN A 0 103 . 49.528   32.823  -57.225  1.00 49.89 103 A 1 
ATOM 802  O OE1 . GLN A 0 103 . 48.520   32.926  -55.308  1.00 49.89 103 A 1 
ATOM 803  N N   . ALA A 0 104 . 51.907   27.141  -56.949  1.00 43.02 104 A 1 
ATOM 804  C CA  . ALA A 0 104 . 53.324   26.792  -57.002  1.00 43.02 104 A 1 
ATOM 805  C C   . ALA A 0 104 . 54.165   28.021  -57.411  1.00 43.02 104 A 1 
ATOM 806  C CB  . ALA A 0 104 . 53.510   25.606  -57.955  1.00 43.02 104 A 1 
ATOM 807  O O   . ALA A 0 104 . 53.988   28.582  -58.495  1.00 43.02 104 A 1 
ATOM 808  N N   . TRP A 0 105 . 55.089   28.452  -56.547  1.00 39.28 105 A 1 
ATOM 809  C CA  . TRP A 0 105 . 55.940   29.624  -56.788  1.00 39.28 105 A 1 
ATOM 810  C C   . TRP A 0 105 . 57.145   29.266  -57.672  1.00 39.28 105 A 1 
ATOM 811  C CB  . TRP A 0 105 . 56.380   30.259  -55.456  1.00 39.28 105 A 1 
ATOM 812  O O   . TRP A 0 105 . 58.203   28.898  -57.171  1.00 39.28 105 A 1 
ATOM 813  C CG  . TRP A 0 105 . 55.330   31.015  -54.692  1.00 39.28 105 A 1 
ATOM 814  C CD1 . TRP A 0 105 . 54.232   30.473  -54.121  1.00 39.28 105 A 1 
ATOM 815  C CD2 . TRP A 0 105 . 55.282   32.439  -54.349  1.00 39.28 105 A 1 
ATOM 816  C CE2 . TRP A 0 105 . 54.102   32.682  -53.581  1.00 39.28 105 A 1 
ATOM 817  C CE3 . TRP A 0 105 . 56.124   33.550  -54.588  1.00 39.28 105 A 1 
ATOM 818  N NE1 . TRP A 0 105 . 53.490   31.451  -53.494  1.00 39.28 105 A 1 
ATOM 819  C CH2 . TRP A 0 105 . 54.639   35.029  -53.328  1.00 39.28 105 A 1 
ATOM 820  C CZ2 . TRP A 0 105 . 53.775   33.949  -53.078  1.00 39.28 105 A 1 
ATOM 821  C CZ3 . TRP A 0 105 . 55.809   34.828  -54.083  1.00 39.28 105 A 1 
ATOM 822  N N   . GLY A 0 106 . 56.992   29.418  -58.990  1.00 42.15 106 A 1 
ATOM 823  C CA  . GLY A 0 106 . 58.079   29.344  -59.976  1.00 42.15 106 A 1 
ATOM 824  C C   . GLY A 0 106 . 58.191   30.642  -60.779  1.00 42.15 106 A 1 
ATOM 825  O O   . GLY A 0 106 . 57.699   30.711  -61.902  1.00 42.15 106 A 1 
ATOM 826  N N   . GLN A 0 107 . 58.754   31.704  -60.186  1.00 39.45 107 A 1 
ATOM 827  C CA  . GLN A 0 107 . 58.940   32.994  -60.870  1.00 39.45 107 A 1 
ATOM 828  C C   . GLN A 0 107 . 60.086   33.839  -60.278  1.00 39.45 107 A 1 
ATOM 829  C CB  . GLN A 0 107 . 57.603   33.770  -60.924  1.00 39.45 107 A 1 
ATOM 830  O O   . GLN A 0 107 . 59.869   34.886  -59.664  1.00 39.45 107 A 1 
ATOM 831  C CG  . GLN A 0 107 . 57.691   34.955  -61.905  1.00 39.45 107 A 1 
ATOM 832  C CD  . GLN A 0 107 . 56.335   35.558  -62.248  1.00 39.45 107 A 1 
ATOM 833  N NE2 . GLN A 0 107 . 55.499   34.840  -62.965  1.00 39.45 107 A 1 
ATOM 834  O OE1 . GLN A 0 107 . 56.023   36.702  -61.946  1.00 39.45 107 A 1 
ATOM 835  N N   . ASP A 0 108 . 61.323   33.425  -60.521  1.00 38.02 108 A 1 
ATOM 836  C CA  . ASP A 0 108 . 62.536   34.227  -60.348  1.00 38.02 108 A 1 
ATOM 837  C C   . ASP A 0 108 . 62.711   35.229  -61.506  1.00 38.02 108 A 1 
ATOM 838  C CB  . ASP A 0 108 . 63.759   33.321  -60.102  1.00 38.02 108 A 1 
ATOM 839  O O   . ASP A 0 108 . 63.522   35.087  -62.416  1.00 38.02 108 A 1 
ATOM 840  C CG  . ASP A 0 108 . 64.007   32.212  -61.137  1.00 38.02 108 A 1 
ATOM 841  O OD1 . ASP A 0 108 . 63.015   31.725  -61.732  1.00 38.02 108 A 1 
ATOM 842  O OD2 . ASP A 0 108 . 65.178   31.787  -61.228  1.00 38.02 108 A 1 
ATOM 843  N N   . ARG A 0 109 . 61.916   36.306  -61.477  1.00 38.92 109 A 1 
ATOM 844  C CA  . ARG A 0 109 . 62.106   37.442  -62.391  1.00 38.92 109 A 1 
ATOM 845  C C   . ARG A 0 109 . 63.332   38.266  -61.991  1.00 38.92 109 A 1 
ATOM 846  C CB  . ARG A 0 109 . 60.835   38.299  -62.474  1.00 38.92 109 A 1 
ATOM 847  O O   . ARG A 0 109 . 63.223   39.169  -61.160  1.00 38.92 109 A 1 
ATOM 848  C CG  . ARG A 0 109 . 59.857   37.731  -63.505  1.00 38.92 109 A 1 
ATOM 849  C CD  . ARG A 0 109 . 58.591   38.588  -63.547  1.00 38.92 109 A 1 
ATOM 850  N NE  . ARG A 0 109 . 57.750   38.236  -64.703  1.00 38.92 109 A 1 
ATOM 851  N NH1 . ARG A 0 109 . 56.065   39.736  -64.303  1.00 38.92 109 A 1 
ATOM 852  N NH2 . ARG A 0 109 . 55.971   38.419  -66.107  1.00 38.92 109 A 1 
ATOM 853  C CZ  . ARG A 0 109 . 56.602   38.797  -65.032  1.00 38.92 109 A 1 
ATOM 854  N N   . ASP A 0 110 . 64.453   38.016  -62.663  1.00 41.32 110 A 1 
ATOM 855  C CA  . ASP A 0 110 . 65.708   38.779  -62.569  1.00 41.32 110 A 1 
ATOM 856  C C   . ASP A 0 110 . 65.571   40.236  -63.075  1.00 41.32 110 A 1 
ATOM 857  C CB  . ASP A 0 110 . 66.842   38.001  -63.281  1.00 41.32 110 A 1 
ATOM 858  O O   . ASP A 0 110 . 66.042   40.636  -64.144  1.00 41.32 110 A 1 
ATOM 859  C CG  . ASP A 0 110 . 67.699   37.122  -62.360  1.00 41.32 110 A 1 
ATOM 860  O OD1 . ASP A 0 110 . 67.527   37.213  -61.122  1.00 41.32 110 A 1 
ATOM 861  O OD2 . ASP A 0 110 . 68.619   36.478  -62.909  1.00 41.32 110 A 1 
ATOM 862  N N   . VAL A 0 111 . 64.913   41.085  -62.280  1.00 38.40 111 A 1 
ATOM 863  C CA  . VAL A 0 111 . 64.778   42.526  -62.547  1.00 38.40 111 A 1 
ATOM 864  C C   . VAL A 0 111 . 66.033   43.264  -62.074  1.00 38.40 111 A 1 
ATOM 865  C CB  . VAL A 0 111 . 63.475   43.115  -61.969  1.00 38.40 111 A 1 
ATOM 866  O O   . VAL A 0 111 . 66.082   43.859  -60.994  1.00 38.40 111 A 1 
ATOM 867  C CG1 . VAL A 0 111 . 63.309   44.594  -62.359  1.00 38.40 111 A 1 
ATOM 868  C CG2 . VAL A 0 111 . 62.242   42.382  -62.517  1.00 38.40 111 A 1 
ATOM 869  N N   . TYR A 0 112 . 67.068   43.257  -62.914  1.00 32.48 112 A 1 
ATOM 870  C CA  . TYR A 0 112 . 68.295   44.013  -62.669  1.00 32.48 112 A 1 
ATOM 871  C C   . TYR A 0 112 . 68.060   45.535  -62.775  1.00 32.48 112 A 1 
ATOM 872  C CB  . TYR A 0 112 . 69.405   43.517  -63.612  1.00 32.48 112 A 1 
ATOM 873  O O   . TYR A 0 112 . 68.138   46.118  -63.856  1.00 32.48 112 A 1 
ATOM 874  C CG  . TYR A 0 112 . 70.781   44.078  -63.291  1.00 32.48 112 A 1 
ATOM 875  C CD1 . TYR A 0 112 . 71.244   45.246  -63.929  1.00 32.48 112 A 1 
ATOM 876  C CD2 . TYR A 0 112 . 71.600   43.423  -62.350  1.00 32.48 112 A 1 
ATOM 877  C CE1 . TYR A 0 112 . 72.524   45.756  -63.632  1.00 32.48 112 A 1 
ATOM 878  C CE2 . TYR A 0 112 . 72.881   43.927  -62.051  1.00 32.48 112 A 1 
ATOM 879  O OH  . TYR A 0 112 . 74.584   45.580  -62.415  1.00 32.48 112 A 1 
ATOM 880  C CZ  . TYR A 0 112 . 73.346   45.095  -62.696  1.00 32.48 112 A 1 
ATOM 881  N N   . GLY A 0 113 . 67.823   46.195  -61.632  1.00 33.44 113 A 1 
ATOM 882  C CA  . GLY A 0 113 . 68.076   47.636  -61.472  1.00 33.44 113 A 1 
ATOM 883  C C   . GLY A 0 113 . 66.902   48.553  -61.100  1.00 33.44 113 A 1 
ATOM 884  O O   . GLY A 0 113 . 66.680   49.545  -61.792  1.00 33.44 113 A 1 
ATOM 885  N N   . ALA A 0 114 . 66.214   48.316  -59.973  1.00 34.45 114 A 1 
ATOM 886  C CA  . ALA A 0 114 . 65.382   49.345  -59.324  1.00 34.45 114 A 1 
ATOM 887  C C   . ALA A 0 114 . 65.313   49.201  -57.785  1.00 34.45 114 A 1 
ATOM 888  C CB  . ALA A 0 114 . 63.981   49.338  -59.950  1.00 34.45 114 A 1 
ATOM 889  O O   . ALA A 0 114 . 64.641   48.327  -57.248  1.00 34.45 114 A 1 
ATOM 890  N N   . SER A 0 115 . 65.987   50.102  -57.067  1.00 37.85 115 A 1 
ATOM 891  C CA  . SER A 0 115 . 65.846   50.350  -55.618  1.00 37.85 115 A 1 
ATOM 892  C C   . SER A 0 115 . 64.624   51.246  -55.320  1.00 37.85 115 A 1 
ATOM 893  C CB  . SER A 0 115 . 67.130   51.064  -55.165  1.00 37.85 115 A 1 
ATOM 894  O O   . SER A 0 115 . 64.294   52.074  -56.163  1.00 37.85 115 A 1 
ATOM 895  O OG  . SER A 0 115 . 67.380   52.197  -55.980  1.00 37.85 115 A 1 
ATOM 896  N N   . SER A 0 116 . 63.973   51.250  -54.149  1.00 33.16 116 A 1 
ATOM 897  C CA  . SER A 0 116 . 64.079   50.436  -52.918  1.00 33.16 116 A 1 
ATOM 898  C C   . SER A 0 116 . 62.914   50.779  -51.959  1.00 33.16 116 A 1 
ATOM 899  C CB  . SER A 0 116 . 65.379   50.739  -52.148  1.00 33.16 116 A 1 
ATOM 900  O O   . SER A 0 116 . 62.317   51.841  -52.094  1.00 33.16 116 A 1 
ATOM 901  O OG  . SER A 0 116 . 65.643   52.130  -52.089  1.00 33.16 116 A 1 
ATOM 902  N N   . TYR A 0 117 . 62.680   49.933  -50.938  1.00 29.09 117 A 1 
ATOM 903  C CA  . TYR A 0 117 . 61.879   50.196  -49.717  1.00 29.09 117 A 1 
ATOM 904  C C   . TYR A 0 117 . 60.364   50.486  -49.871  1.00 29.09 117 A 1 
ATOM 905  C CB  . TYR A 0 117 . 62.568   51.282  -48.857  1.00 29.09 117 A 1 
ATOM 906  O O   . TYR A 0 117 . 59.952   51.433  -50.529  1.00 29.09 117 A 1 
ATOM 907  C CG  . TYR A 0 117 . 63.316   50.754  -47.648  1.00 29.09 117 A 1 
ATOM 908  C CD1 . TYR A 0 117 . 62.786   50.942  -46.356  1.00 29.09 117 A 1 
ATOM 909  C CD2 . TYR A 0 117 . 64.540   50.076  -47.813  1.00 29.09 117 A 1 
ATOM 910  C CE1 . TYR A 0 117 . 63.473   50.449  -45.229  1.00 29.09 117 A 1 
ATOM 911  C CE2 . TYR A 0 117 . 65.229   49.581  -46.689  1.00 29.09 117 A 1 
ATOM 912  O OH  . TYR A 0 117 . 65.366   49.280  -44.320  1.00 29.09 117 A 1 
ATOM 913  C CZ  . TYR A 0 117 . 64.697   49.765  -45.396  1.00 29.09 117 A 1 
ATOM 914  N N   . GLY A 0 118 . 59.516   49.737  -49.143  1.00 35.81 118 A 1 
ATOM 915  C CA  . GLY A 0 118 . 58.146   50.191  -48.830  1.00 35.81 118 A 1 
ATOM 916  C C   . GLY A 0 118 . 57.065   49.123  -48.618  1.00 35.81 118 A 1 
ATOM 917  O O   . GLY A 0 118 . 56.165   49.342  -47.814  1.00 35.81 118 A 1 
ATOM 918  N N   . LYS A 0 119 . 57.121   47.970  -49.301  1.00 32.18 119 A 1 
ATOM 919  C CA  . LYS A 0 119 . 56.074   46.934  -49.189  1.00 32.18 119 A 1 
ATOM 920  C C   . LYS A 0 119 . 56.337   45.952  -48.042  1.00 32.18 119 A 1 
ATOM 921  C CB  . LYS A 0 119 . 55.861   46.194  -50.523  1.00 32.18 119 A 1 
ATOM 922  O O   . LYS A 0 119 . 57.056   44.976  -48.222  1.00 32.18 119 A 1 
ATOM 923  C CG  . LYS A 0 119 . 55.014   47.001  -51.521  1.00 32.18 119 A 1 
ATOM 924  C CD  . LYS A 0 119 . 54.531   46.094  -52.664  1.00 32.18 119 A 1 
ATOM 925  C CE  . LYS A 0 119 . 53.512   46.815  -53.555  1.00 32.18 119 A 1 
ATOM 926  N NZ  . LYS A 0 119 . 52.854   45.867  -54.490  1.00 32.18 119 A 1 
ATOM 927  N N   . ALA A 0 120 . 55.707   46.196  -46.894  1.00 34.35 120 A 1 
ATOM 928  C CA  . ALA A 0 120 . 55.384   45.143  -45.930  1.00 34.35 120 A 1 
ATOM 929  C C   . ALA A 0 120 . 54.125   44.380  -46.389  1.00 34.35 120 A 1 
ATOM 930  C CB  . ALA A 0 120 . 55.212   45.770  -44.542  1.00 34.35 120 A 1 
ATOM 931  O O   . ALA A 0 120 . 53.322   44.923  -47.152  1.00 34.35 120 A 1 
ATOM 932  N N   . ALA A 0 121 . 53.959   43.134  -45.942  1.00 29.42 121 A 1 
ATOM 933  C CA  . ALA A 0 121 . 52.856   42.267  -46.349  1.00 29.42 121 A 1 
ATOM 934  C C   . ALA A 0 121 . 51.880   42.001  -45.194  1.00 29.42 121 A 1 
ATOM 935  C CB  . ALA A 0 121 . 53.444   40.956  -46.890  1.00 29.42 121 A 1 
ATOM 936  O O   . ALA A 0 121 . 52.297   41.508  -44.150  1.00 29.42 121 A 1 
ATOM 937  N N   . SER A 0 122 . 50.590   42.254  -45.430  1.00 35.18 122 A 1 
ATOM 938  C CA  . SER A 0 122 . 49.489   41.463  -44.868  1.00 35.18 122 A 1 
ATOM 939  C C   . SER A 0 122 . 48.165   41.766  -45.583  1.00 35.18 122 A 1 
ATOM 940  C CB  . SER A 0 122 . 49.323   41.626  -43.346  1.00 35.18 122 A 1 
ATOM 941  O O   . SER A 0 122 . 47.616   42.863  -45.509  1.00 35.18 122 A 1 
ATOM 942  O OG  . SER A 0 122 . 49.293   42.977  -42.929  1.00 35.18 122 A 1 
ATOM 943  N N   . SER A 0 123 . 47.643   40.748  -46.257  1.00 35.98 123 A 1 
ATOM 944  C CA  . SER A 0 123 . 46.217   40.545  -46.522  1.00 35.98 123 A 1 
ATOM 945  C C   . SER A 0 123 . 45.918   39.120  -46.037  1.00 35.98 123 A 1 
ATOM 946  C CB  . SER A 0 123 . 45.896   40.688  -48.017  1.00 35.98 123 A 1 
ATOM 947  O O   . SER A 0 123 . 46.575   38.206  -46.525  1.00 35.98 123 A 1 
ATOM 948  O OG  . SER A 0 123 . 46.741   39.869  -48.808  1.00 35.98 123 A 1 
ATOM 949  N N   . GLY A 0 124 . 45.047   38.851  -45.069  1.00 32.36 124 A 1 
ATOM 950  C CA  . GLY A 0 124 . 44.275   39.760  -44.222  1.00 32.36 124 A 1 
ATOM 951  C C   . GLY A 0 124 . 42.783   39.490  -44.338  1.00 32.36 124 A 1 
ATOM 952  O O   . GLY A 0 124 . 42.153   40.042  -45.230  1.00 32.36 124 A 1 
ATOM 953  N N   . ASP A 0 125 . 42.261   38.713  -43.391  1.00 32.57 125 A 1 
ATOM 954  C CA  . ASP A 0 125 . 40.840   38.619  -43.049  1.00 32.57 125 A 1 
ATOM 955  C C   . ASP A 0 125 . 40.678   38.387  -41.528  1.00 32.57 125 A 1 
ATOM 956  C CB  . ASP A 0 125 . 40.117   37.596  -43.952  1.00 32.57 125 A 1 
ATOM 957  O O   . ASP A 0 125 . 41.667   38.440  -40.791  1.00 32.57 125 A 1 
ATOM 958  C CG  . ASP A 0 125 . 39.275   38.327  -45.011  1.00 32.57 125 A 1 
ATOM 959  O OD1 . ASP A 0 125 . 38.539   39.259  -44.597  1.00 32.57 125 A 1 
ATOM 960  O OD2 . ASP A 0 125 . 39.387   37.986  -46.208  1.00 32.57 125 A 1 
ATOM 961  N N   . TYR A 0 126 . 39.439   38.305  -41.031  1.00 33.27 126 A 1 
ATOM 962  C CA  . TYR A 0 126 . 39.082   38.752  -39.673  1.00 33.27 126 A 1 
ATOM 963  C C   . TYR A 0 126 . 38.788   37.662  -38.624  1.00 33.27 126 A 1 
ATOM 964  C CB  . TYR A 0 126 . 37.854   39.677  -39.769  1.00 33.27 126 A 1 
ATOM 965  O O   . TYR A 0 126 . 37.732   37.036  -38.649  1.00 33.27 126 A 1 
ATOM 966  C CG  . TYR A 0 126 . 38.153   41.146  -39.976  1.00 33.27 126 A 1 
ATOM 967  C CD1 . TYR A 0 126 . 38.113   42.020  -38.870  1.00 33.27 126 A 1 
ATOM 968  C CD2 . TYR A 0 126 . 38.417   41.645  -41.265  1.00 33.27 126 A 1 
ATOM 969  C CE1 . TYR A 0 126 . 38.305   43.402  -39.059  1.00 33.27 126 A 1 
ATOM 970  C CE2 . TYR A 0 126 . 38.618   43.025  -41.456  1.00 33.27 126 A 1 
ATOM 971  O OH  . TYR A 0 126 . 38.710   45.242  -40.536  1.00 33.27 126 A 1 
ATOM 972  C CZ  . TYR A 0 126 . 38.548   43.904  -40.354  1.00 33.27 126 A 1 
ATOM 973  N N   . ASP A 0 127 . 39.583   37.644  -37.550  1.00 33.79 127 A 1 
ATOM 974  C CA  . ASP A 0 127 . 39.138   37.179  -36.227  1.00 33.79 127 A 1 
ATOM 975  C C   . ASP A 0 127 . 38.117   38.154  -35.606  1.00 33.79 127 A 1 
ATOM 976  C CB  . ASP A 0 127 . 40.332   37.099  -35.258  1.00 33.79 127 A 1 
ATOM 977  O O   . ASP A 0 127 . 38.449   39.321  -35.345  1.00 33.79 127 A 1 
ATOM 978  C CG  . ASP A 0 127 . 41.098   35.784  -35.309  1.00 33.79 127 A 1 
ATOM 979  O OD1 . ASP A 0 127 . 40.418   34.743  -35.220  1.00 33.79 127 A 1 
ATOM 980  O OD2 . ASP A 0 127 . 42.347   35.864  -35.326  1.00 33.79 127 A 1 
ATOM 981  N N   . ARG A 0 128 . 36.898   37.686  -35.277  1.00 34.67 128 A 1 
ATOM 982  C CA  . ARG A 0 128 . 36.034   38.358  -34.278  1.00 34.67 128 A 1 
ATOM 983  C C   . ARG A 0 128 . 34.923   37.488  -33.665  1.00 34.67 128 A 1 
ATOM 984  C CB  . ARG A 0 128 . 35.449   39.673  -34.839  1.00 34.67 128 A 1 
ATOM 985  O O   . ARG A 0 128 . 33.738   37.736  -33.893  1.00 34.67 128 A 1 
ATOM 986  C CG  . ARG A 0 128 . 35.043   40.584  -33.664  1.00 34.67 128 A 1 
ATOM 987  C CD  . ARG A 0 128 . 34.567   41.955  -34.140  1.00 34.67 128 A 1 
ATOM 988  N NE  . ARG A 0 128 . 35.662   42.694  -34.790  1.00 34.67 128 A 1 
ATOM 989  N NH1 . ARG A 0 128 . 34.518   44.635  -35.200  1.00 34.67 128 A 1 
ATOM 990  N NH2 . ARG A 0 128 . 36.634   44.417  -35.897  1.00 34.67 128 A 1 
ATOM 991  C CZ  . ARG A 0 128 . 35.600   43.911  -35.289  1.00 34.67 128 A 1 
ATOM 992  N N   . TYR A 0 129 . 35.286   36.572  -32.769  1.00 36.17 129 A 1 
ATOM 993  C CA  . TYR A 0 129 . 34.323   36.061  -31.782  1.00 36.17 129 A 1 
ATOM 994  C C   . TYR A 0 129 . 33.906   37.153  -30.769  1.00 36.17 129 A 1 
ATOM 995  C CB  . TYR A 0 129 . 34.816   34.757  -31.136  1.00 36.17 129 A 1 
ATOM 996  O O   . TYR A 0 129 . 34.581   38.173  -30.598  1.00 36.17 129 A 1 
ATOM 997  C CG  . TYR A 0 129 . 34.035   33.549  -31.626  1.00 36.17 129 A 1 
ATOM 998  C CD1 . TYR A 0 129 . 32.999   33.009  -30.836  1.00 36.17 129 A 1 
ATOM 999  C CD2 . TYR A 0 129 . 34.315   32.991  -32.890  1.00 36.17 129 A 1 
ATOM 1000 C CE1 . TYR A 0 129 . 32.253   31.912  -31.309  1.00 36.17 129 A 1 
ATOM 1001 C CE2 . TYR A 0 129 . 33.572   31.890  -33.362  1.00 36.17 129 A 1 
ATOM 1002 O OH  . TYR A 0 129 . 31.810   30.285  -32.998  1.00 36.17 129 A 1 
ATOM 1003 C CZ  . TYR A 0 129 . 32.539   31.346  -32.570  1.00 36.17 129 A 1 
ATOM 1004 N N   . GLY A 0 130 . 32.720   36.997  -30.176  1.00 37.26 130 A 1 
ATOM 1005 C CA  . GLY A 0 130 . 31.916   38.137  -29.720  1.00 37.26 130 A 1 
ATOM 1006 C C   . GLY A 0 130 . 32.125   38.661  -28.291  1.00 37.26 130 A 1 
ATOM 1007 O O   . GLY A 0 130 . 32.668   37.999  -27.408  1.00 37.26 130 A 1 
ATOM 1008 N N   . LYS A 0 131 . 31.551   39.848  -28.036  1.00 39.36 131 A 1 
ATOM 1009 C CA  . LYS A 0 131 . 30.942   40.197  -26.739  1.00 39.36 131 A 1 
ATOM 1010 C C   . LYS A 0 131 . 29.884   41.301  -26.882  1.00 39.36 131 A 1 
ATOM 1011 C CB  . LYS A 0 131 . 32.015   40.554  -25.687  1.00 39.36 131 A 1 
ATOM 1012 O O   . LYS A 0 131 . 30.001   42.173  -27.738  1.00 39.36 131 A 1 
ATOM 1013 C CG  . LYS A 0 131 . 31.716   39.785  -24.389  1.00 39.36 131 A 1 
ATOM 1014 C CD  . LYS A 0 131 . 32.852   39.861  -23.365  1.00 39.36 131 A 1 
ATOM 1015 C CE  . LYS A 0 131 . 32.510   38.914  -22.207  1.00 39.36 131 A 1 
ATOM 1016 N NZ  . LYS A 0 131 . 33.655   38.712  -21.287  1.00 39.36 131 A 1 
ATOM 1017 N N   . ALA A 0 132 . 28.846   41.248  -26.048  1.00 37.58 132 A 1 
ATOM 1018 C CA  . ALA A 0 132 . 27.724   42.193  -26.053  1.00 37.58 132 A 1 
ATOM 1019 C C   . ALA A 0 132 . 28.045   43.517  -25.325  1.00 37.58 132 A 1 
ATOM 1020 C CB  . ALA A 0 132 . 26.523   41.485  -25.410  1.00 37.58 132 A 1 
ATOM 1021 O O   . ALA A 0 132 . 28.901   43.533  -24.440  1.00 37.58 132 A 1 
ATOM 1022 N N   . GLY A 0 133 . 27.314   44.608  -25.623  1.00 36.74 133 A 1 
ATOM 1023 C CA  . GLY A 0 133 . 27.406   45.831  -24.803  1.00 36.74 133 A 1 
ATOM 1024 C C   . GLY A 0 133 . 26.884   47.168  -25.365  1.00 36.74 133 A 1 
ATOM 1025 O O   . GLY A 0 133 . 27.674   48.086  -25.509  1.00 36.74 133 A 1 
ATOM 1026 N N   . ALA A 0 134 . 25.561   47.304  -25.535  1.00 39.33 134 A 1 
ATOM 1027 C CA  . ALA A 0 134 . 24.778   48.556  -25.407  1.00 39.33 134 A 1 
ATOM 1028 C C   . ALA A 0 134 . 24.971   49.794  -26.346  1.00 39.33 134 A 1 
ATOM 1029 C CB  . ALA A 0 134 . 24.826   48.984  -23.928  1.00 39.33 134 A 1 
ATOM 1030 O O   . ALA A 0 134 . 26.054   50.174  -26.767  1.00 39.33 134 A 1 
ATOM 1031 N N   . ALA A 0 135 . 23.844   50.511  -26.510  1.00 41.30 135 A 1 
ATOM 1032 C CA  . ALA A 0 135 . 23.706   51.977  -26.647  1.00 41.30 135 A 1 
ATOM 1033 C C   . ALA A 0 135 . 24.045   52.730  -27.971  1.00 41.30 135 A 1 
ATOM 1034 C CB  . ALA A 0 135 . 24.280   52.650  -25.392  1.00 41.30 135 A 1 
ATOM 1035 O O   . ALA A 0 135 . 24.949   53.553  -28.014  1.00 41.30 135 A 1 
ATOM 1036 N N   . GLN A 0 136 . 23.130   52.609  -28.948  1.00 37.43 136 A 1 
ATOM 1037 C CA  . GLN A 0 136 . 22.250   53.713  -29.426  1.00 37.43 136 A 1 
ATOM 1038 C C   . GLN A 0 136 . 22.806   54.918  -30.252  1.00 37.43 136 A 1 
ATOM 1039 C CB  . GLN A 0 136 . 21.395   54.170  -28.220  1.00 37.43 136 A 1 
ATOM 1040 O O   . GLN A 0 136 . 23.909   55.404  -30.064  1.00 37.43 136 A 1 
ATOM 1041 C CG  . GLN A 0 136 . 20.075   54.890  -28.541  1.00 37.43 136 A 1 
ATOM 1042 C CD  . GLN A 0 136 . 19.216   55.100  -27.291  1.00 37.43 136 A 1 
ATOM 1043 N NE2 . GLN A 0 136 . 17.936   55.364  -27.435  1.00 37.43 136 A 1 
ATOM 1044 O OE1 . GLN A 0 136 . 19.662   55.028  -26.161  1.00 37.43 136 A 1 
ATOM 1045 N N   . ALA A 0 137 . 21.918   55.457  -31.112  1.00 40.44 137 A 1 
ATOM 1046 C CA  . ALA A 0 137 . 22.029   56.633  -32.006  1.00 40.44 137 A 1 
ATOM 1047 C C   . ALA A 0 137 . 22.987   56.483  -33.221  1.00 40.44 137 A 1 
ATOM 1048 C CB  . ALA A 0 137 . 22.262   57.913  -31.190  1.00 40.44 137 A 1 
ATOM 1049 O O   . ALA A 0 137 . 24.192   56.372  -33.063  1.00 40.44 137 A 1 
ATOM 1050 N N   . SER A 0 138 . 22.548   56.381  -34.487  1.00 38.78 138 A 1 
ATOM 1051 C CA  . SER A 0 138 . 21.572   57.155  -35.295  1.00 38.78 138 A 1 
ATOM 1052 C C   . SER A 0 138 . 22.067   58.522  -35.793  1.00 38.78 138 A 1 
ATOM 1053 C CB  . SER A 0 138 . 20.172   57.304  -34.674  1.00 38.78 138 A 1 
ATOM 1054 O O   . SER A 0 138 . 21.851   59.522  -35.115  1.00 38.78 138 A 1 
ATOM 1055 O OG  . SER A 0 138 . 19.307   57.981  -35.567  1.00 38.78 138 A 1 
ATOM 1056 N N   . GLN A 0 139 . 22.509   58.597  -37.061  1.00 40.00 139 A 1 
ATOM 1057 C CA  . GLN A 0 139 . 21.681   59.264  -38.084  1.00 40.00 139 A 1 
ATOM 1058 C C   . GLN A 0 139 . 22.059   58.965  -39.553  1.00 40.00 139 A 1 
ATOM 1059 C CB  . GLN A 0 139 . 21.586   60.793  -37.875  1.00 40.00 139 A 1 
ATOM 1060 O O   . GLN A 0 139 . 23.208   58.715  -39.899  1.00 40.00 139 A 1 
ATOM 1061 C CG  . GLN A 0 139 . 20.114   61.170  -37.634  1.00 40.00 139 A 1 
ATOM 1062 C CD  . GLN A 0 139 . 19.910   62.646  -37.328  1.00 40.00 139 A 1 
ATOM 1063 N NE2 . GLN A 0 139 . 20.122   63.530  -38.278  1.00 40.00 139 A 1 
ATOM 1064 O OE1 . GLN A 0 139 . 19.523   63.034  -36.242  1.00 40.00 139 A 1 
ATOM 1065 N N   . TYR A 0 140 . 21.032   59.046  -40.407  1.00 33.23 140 A 1 
ATOM 1066 C CA  . TYR A 0 140 . 21.044   59.112  -41.879  1.00 33.23 140 A 1 
ATOM 1067 C C   . TYR A 0 140 . 22.085   60.087  -42.477  1.00 33.23 140 A 1 
ATOM 1068 C CB  . TYR A 0 140 . 19.665   59.663  -42.292  1.00 33.23 140 A 1 
ATOM 1069 O O   . TYR A 0 140 . 22.356   61.121  -41.872  1.00 33.23 140 A 1 
ATOM 1070 C CG  . TYR A 0 140 . 18.539   58.671  -42.509  1.00 33.23 140 A 1 
ATOM 1071 C CD1 . TYR A 0 140 . 17.843   58.716  -43.733  1.00 33.23 140 A 1 
ATOM 1072 C CD2 . TYR A 0 140 . 18.136   57.762  -41.507  1.00 33.23 140 A 1 
ATOM 1073 C CE1 . TYR A 0 140 . 16.758   57.856  -43.965  1.00 33.23 140 A 1 
ATOM 1074 C CE2 . TYR A 0 140 . 17.047   56.896  -41.739  1.00 33.23 140 A 1 
ATOM 1075 O OH  . TYR A 0 140 . 15.304   56.124  -43.214  1.00 33.23 140 A 1 
ATOM 1076 C CZ  . TYR A 0 140 . 16.357   56.944  -42.970  1.00 33.23 140 A 1 
ATOM 1077 N N   . GLY A 0 141 . 22.539   59.851  -43.726  1.00 36.91 141 A 1 
ATOM 1078 C CA  . GLY A 0 141 . 23.487   60.765  -44.402  1.00 36.91 141 A 1 
ATOM 1079 C C   . GLY A 0 141 . 23.387   60.984  -45.922  1.00 36.91 141 A 1 
ATOM 1080 O O   . GLY A 0 141 . 23.217   62.121  -46.331  1.00 36.91 141 A 1 
ATOM 1081 N N   . GLY A 0 142 . 23.449   59.950  -46.769  1.00 33.70 142 A 1 
ATOM 1082 C CA  . GLY A 0 142 . 23.051   60.029  -48.190  1.00 33.70 142 A 1 
ATOM 1083 C C   . GLY A 0 142 . 23.974   60.689  -49.251  1.00 33.70 142 A 1 
ATOM 1084 O O   . GLY A 0 142 . 24.503   61.781  -49.093  1.00 33.70 142 A 1 
ATOM 1085 N N   . LYS A 0 143 . 23.931   60.054  -50.437  1.00 39.40 143 A 1 
ATOM 1086 C CA  . LYS A 0 143 . 24.188   60.558  -51.811  1.00 39.40 143 A 1 
ATOM 1087 C C   . LYS A 0 143 . 25.626   60.645  -52.356  1.00 39.40 143 A 1 
ATOM 1088 C CB  . LYS A 0 143 . 23.393   61.844  -52.109  1.00 39.40 143 A 1 
ATOM 1089 O O   . LYS A 0 143 . 26.587   60.996  -51.689  1.00 39.40 143 A 1 
ATOM 1090 C CG  . LYS A 0 143 . 21.878   61.605  -52.037  1.00 39.40 143 A 1 
ATOM 1091 C CD  . LYS A 0 143 . 21.102   62.856  -52.457  1.00 39.40 143 A 1 
ATOM 1092 C CE  . LYS A 0 143 . 19.599   62.560  -52.407  1.00 39.40 143 A 1 
ATOM 1093 N NZ  . LYS A 0 143 . 18.797   63.752  -52.776  1.00 39.40 143 A 1 
ATOM 1094 N N   . LYS A 0 144 . 25.698   60.317  -53.654  1.00 37.84 144 A 1 
ATOM 1095 C CA  . LYS A 0 144 . 26.865   60.345  -54.548  1.00 37.84 144 A 1 
ATOM 1096 C C   . LYS A 0 144 . 27.158   61.766  -55.039  1.00 37.84 144 A 1 
ATOM 1097 C CB  . LYS A 0 144 . 26.575   59.499  -55.810  1.00 37.84 144 A 1 
ATOM 1098 O O   . LYS A 0 144 . 26.217   62.535  -55.239  1.00 37.84 144 A 1 
ATOM 1099 C CG  . LYS A 0 144 . 26.048   58.070  -55.594  1.00 37.84 144 A 1 
ATOM 1100 C CD  . LYS A 0 144 . 25.763   57.421  -56.960  1.00 37.84 144 A 1 
ATOM 1101 C CE  . LYS A 0 144 . 25.257   55.981  -56.806  1.00 37.84 144 A 1 
ATOM 1102 N NZ  . LYS A 0 144 . 25.125   55.311  -58.126  1.00 37.84 144 A 1 
ATOM 1103 N N   . VAL A 0 145 . 28.410   62.030  -55.411  1.00 41.26 145 A 1 
ATOM 1104 C CA  . VAL A 0 145 . 28.751   63.020  -56.446  1.00 41.26 145 A 1 
ATOM 1105 C C   . VAL A 0 145 . 29.934   62.506  -57.267  1.00 41.26 145 A 1 
ATOM 1106 C CB  . VAL A 0 145 . 29.064   64.440  -55.909  1.00 41.26 145 A 1 
ATOM 1107 O O   . VAL A 0 145 . 30.926   62.054  -56.702  1.00 41.26 145 A 1 
ATOM 1108 C CG1 . VAL A 0 145 . 28.256   65.464  -56.716  1.00 41.26 145 A 1 
ATOM 1109 C CG2 . VAL A 0 145 . 28.773   64.676  -54.421  1.00 41.26 145 A 1 
ATOM 1110 N N   . ASP A 0 146 . 29.816   62.567  -58.591  1.00 37.25 146 A 1 
ATOM 1111 C CA  . ASP A 0 146 . 30.872   62.194  -59.534  1.00 37.25 146 A 1 
ATOM 1112 C C   . ASP A 0 146 . 31.711   63.414  -59.969  1.00 37.25 146 A 1 
ATOM 1113 C CB  . ASP A 0 146 . 30.237   61.541  -60.778  1.00 37.25 146 A 1 
ATOM 1114 O O   . ASP A 0 146 . 31.256   64.553  -59.884  1.00 37.25 146 A 1 
ATOM 1115 C CG  . ASP A 0 146 . 29.542   60.211  -60.479  1.00 37.25 146 A 1 
ATOM 1116 O OD1 . ASP A 0 146 . 30.277   59.231  -60.242  1.00 37.25 146 A 1 
ATOM 1117 O OD2 . ASP A 0 146 . 28.291   60.182  -60.530  1.00 37.25 146 A 1 
ATOM 1118 N N   . LYS A 0 147 . 32.857   63.119  -60.603  1.00 39.17 147 A 1 
ATOM 1119 C CA  . LYS A 0 147 . 33.640   63.966  -61.534  1.00 39.17 147 A 1 
ATOM 1120 C C   . LYS A 0 147 . 34.541   65.110  -61.010  1.00 39.17 147 A 1 
ATOM 1121 C CB  . LYS A 0 147 . 32.740   64.502  -62.671  1.00 39.17 147 A 1 
ATOM 1122 O O   . LYS A 0 147 . 34.111   66.054  -60.366  1.00 39.17 147 A 1 
ATOM 1123 C CG  . LYS A 0 147 . 32.560   63.520  -63.830  1.00 39.17 147 A 1 
ATOM 1124 C CD  . LYS A 0 147 . 31.675   64.163  -64.906  1.00 39.17 147 A 1 
ATOM 1125 C CE  . LYS A 0 147 . 31.571   63.238  -66.120  1.00 39.17 147 A 1 
ATOM 1126 N NZ  . LYS A 0 147 . 30.650   63.794  -67.141  1.00 39.17 147 A 1 
ATOM 1127 N N   . ALA A 0 148 . 35.736   65.091  -61.621  1.00 34.26 148 A 1 
ATOM 1128 C CA  . ALA A 0 148 . 36.462   66.207  -62.255  1.00 34.26 148 A 1 
ATOM 1129 C C   . ALA A 0 148 . 37.635   66.909  -61.523  1.00 34.26 148 A 1 
ATOM 1130 C CB  . ALA A 0 148 . 35.509   67.193  -62.949  1.00 34.26 148 A 1 
ATOM 1131 O O   . ALA A 0 148 . 37.469   67.747  -60.650  1.00 34.26 148 A 1 
ATOM 1132 N N   . SER A 0 149 . 38.823   66.647  -62.090  1.00 33.16 149 A 1 
ATOM 1133 C CA  . SER A 0 149 . 39.891   67.604  -62.449  1.00 33.16 149 A 1 
ATOM 1134 C C   . SER A 0 149 . 40.579   68.480  -61.384  1.00 33.16 149 A 1 
ATOM 1135 C CB  . SER A 0 149 . 39.447   68.486  -63.627  1.00 33.16 149 A 1 
ATOM 1136 O O   . SER A 0 149 . 40.075   69.529  -61.011  1.00 33.16 149 A 1 
ATOM 1137 O OG  . SER A 0 149 . 38.330   69.277  -63.291  1.00 33.16 149 A 1 
ATOM 1138 N N   . ALA A 0 150 . 41.847   68.120  -61.136  1.00 33.71 150 A 1 
ATOM 1139 C CA  . ALA A 0 150 . 43.051   68.959  -61.278  1.00 33.71 150 A 1 
ATOM 1140 C C   . ALA A 0 150 . 43.190   70.299  -60.517  1.00 33.71 150 A 1 
ATOM 1141 C CB  . ALA A 0 150 . 43.287   69.188  -62.783  1.00 33.71 150 A 1 
ATOM 1142 O O   . ALA A 0 150 . 42.422   71.228  -60.725  1.00 33.71 150 A 1 
ATOM 1143 N N   . GLN A 0 151 . 44.357   70.495  -59.881  1.00 41.16 151 A 1 
ATOM 1144 C CA  . GLN A 0 151 . 45.405   71.377  -60.439  1.00 41.16 151 A 1 
ATOM 1145 C C   . GLN A 0 151 . 46.766   71.243  -59.721  1.00 41.16 151 A 1 
ATOM 1146 C CB  . GLN A 0 151 . 44.961   72.857  -60.479  1.00 41.16 151 A 1 
ATOM 1147 O O   . GLN A 0 151 . 46.837   70.921  -58.540  1.00 41.16 151 A 1 
ATOM 1148 C CG  . GLN A 0 151 . 44.586   73.253  -61.920  1.00 41.16 151 A 1 
ATOM 1149 C CD  . GLN A 0 151 . 43.969   74.642  -62.021  1.00 41.16 151 A 1 
ATOM 1150 N NE2 . GLN A 0 151 . 44.723   75.692  -61.784  1.00 41.16 151 A 1 
ATOM 1151 O OE1 . GLN A 0 151 . 42.815   74.824  -62.357  1.00 41.16 151 A 1 
ATOM 1152 N N   . ASN A 0 152 . 47.854   71.516  -60.454  1.00 35.58 152 A 1 
ATOM 1153 C CA  . ASN A 0 152 . 49.224   71.623  -59.924  1.00 35.58 152 A 1 
ATOM 1154 C C   . ASN A 0 152 . 49.387   72.822  -58.977  1.00 35.58 152 A 1 
ATOM 1155 C CB  . ASN A 0 152 . 50.208   71.849  -61.093  1.00 35.58 152 A 1 
ATOM 1156 O O   . ASN A 0 152 . 48.720   73.837  -59.171  1.00 35.58 152 A 1 
ATOM 1157 C CG  . ASN A 0 152 . 50.359   70.664  -62.020  1.00 35.58 152 A 1 
ATOM 1158 N ND2 . ASN A 0 152 . 50.151   70.839  -63.305  1.00 35.58 152 A 1 
ATOM 1159 O OD1 . ASN A 0 152 . 50.674   69.567  -61.608  1.00 35.58 152 A 1 
ATOM 1160 N N   . HIS A 0 153 . 50.393   72.772  -58.097  1.00 37.78 153 A 1 
ATOM 1161 C CA  . HIS A 0 153 . 51.163   73.942  -57.643  1.00 37.78 153 A 1 
ATOM 1162 C C   . HIS A 0 153 . 52.671   73.611  -57.685  1.00 37.78 153 A 1 
ATOM 1163 C CB  . HIS A 0 153 . 50.690   74.440  -56.264  1.00 37.78 153 A 1 
ATOM 1164 O O   . HIS A 0 153 . 53.054   72.450  -57.560  1.00 37.78 153 A 1 
ATOM 1165 C CG  . HIS A 0 153 . 49.660   75.544  -56.360  1.00 37.78 153 A 1 
ATOM 1166 C CD2 . HIS A 0 153 . 49.807   76.842  -55.948  1.00 37.78 153 A 1 
ATOM 1167 N ND1 . HIS A 0 153 . 48.430   75.461  -56.969  1.00 37.78 153 A 1 
ATOM 1168 C CE1 . HIS A 0 153 . 47.854   76.672  -56.934  1.00 37.78 153 A 1 
ATOM 1169 N NE2 . HIS A 0 153 . 48.662   77.552  -56.326  1.00 37.78 153 A 1 
ATOM 1170 N N   . TYR A 0 154 . 53.518   74.618  -57.928  1.00 32.78 154 A 1 
ATOM 1171 C CA  . TYR A 0 154 . 54.950   74.476  -58.252  1.00 32.78 154 A 1 
ATOM 1172 C C   . TYR A 0 154 . 55.866   75.143  -57.208  1.00 32.78 154 A 1 
ATOM 1173 C CB  . TYR A 0 154 . 55.233   75.141  -59.617  1.00 32.78 154 A 1 
ATOM 1174 O O   . TYR A 0 154 . 55.513   76.185  -56.661  1.00 32.78 154 A 1 
ATOM 1175 C CG  . TYR A 0 154 . 55.095   74.285  -60.864  1.00 32.78 154 A 1 
ATOM 1176 C CD1 . TYR A 0 154 . 56.248   73.736  -61.463  1.00 32.78 154 A 1 
ATOM 1177 C CD2 . TYR A 0 154 . 53.842   74.130  -61.489  1.00 32.78 154 A 1 
ATOM 1178 C CE1 . TYR A 0 154 . 56.156   73.047  -62.688  1.00 32.78 154 A 1 
ATOM 1179 C CE2 . TYR A 0 154 . 53.746   73.442  -62.715  1.00 32.78 154 A 1 
ATOM 1180 O OH  . TYR A 0 154 . 54.805   72.269  -64.516  1.00 32.78 154 A 1 
ATOM 1181 C CZ  . TYR A 0 154 . 54.902   72.907  -63.320  1.00 32.78 154 A 1 
ATOM 1182 N N   . GLY A 0 155 . 57.097   74.630  -57.070  1.00 38.56 155 A 1 
ATOM 1183 C CA  . GLY A 0 155 . 58.245   75.330  -56.461  1.00 38.56 155 A 1 
ATOM 1184 C C   . GLY A 0 155 . 58.883   74.610  -55.255  1.00 38.56 155 A 1 
ATOM 1185 O O   . GLY A 0 155 . 58.176   73.961  -54.498  1.00 38.56 155 A 1 
ATOM 1186 N N   . ALA A 0 156 . 60.201   74.691  -55.012  1.00 37.75 156 A 1 
ATOM 1187 C CA  . ALA A 0 156 . 61.259   75.286  -55.841  1.00 37.75 156 A 1 
ATOM 1188 C C   . ALA A 0 156 . 62.691   74.811  -55.464  1.00 37.75 156 A 1 
ATOM 1189 C CB  . ALA A 0 156 . 61.199   76.817  -55.692  1.00 37.75 156 A 1 
ATOM 1190 O O   . ALA A 0 156 . 62.983   74.581  -54.301  1.00 37.75 156 A 1 
ATOM 1191 N N   . SER A 0 157 . 63.585   74.840  -56.466  1.00 32.13 157 A 1 
ATOM 1192 C CA  . SER A 0 157 . 64.998   75.288  -56.397  1.00 32.13 157 A 1 
ATOM 1193 C C   . SER A 0 157 . 66.097   74.517  -55.617  1.00 32.13 157 A 1 
ATOM 1194 C CB  . SER A 0 157 . 65.012   76.760  -55.971  1.00 32.13 157 A 1 
ATOM 1195 O O   . SER A 0 157 . 66.125   74.517  -54.396  1.00 32.13 157 A 1 
ATOM 1196 O OG  . SER A 0 157 . 66.305   77.304  -56.116  1.00 32.13 157 A 1 
ATOM 1197 N N   . ALA A 0 158 . 67.143   74.141  -56.381  1.00 35.04 158 A 1 
ATOM 1198 C CA  . ALA A 0 158 . 68.564   73.924  -56.014  1.00 35.04 158 A 1 
ATOM 1199 C C   . ALA A 0 158 . 68.956   72.727  -55.101  1.00 35.04 158 A 1 
ATOM 1200 C CB  . ALA A 0 158 . 69.158   75.250  -55.510  1.00 35.04 158 A 1 
ATOM 1201 O O   . ALA A 0 158 . 68.277   72.415  -54.137  1.00 35.04 158 A 1 
ATOM 1202 N N   . GLY A 0 159 . 70.092   72.041  -55.330  1.00 35.77 159 A 1 
ATOM 1203 C CA  . GLY A 0 159 . 70.998   72.083  -56.495  1.00 35.77 159 A 1 
ATOM 1204 C C   . GLY A 0 159 . 72.387   71.449  -56.259  1.00 35.77 159 A 1 
ATOM 1205 O O   . GLY A 0 159 . 72.891   71.514  -55.147  1.00 35.77 159 A 1 
ATOM 1206 N N   . GLN A 0 160 . 73.026   70.951  -57.340  1.00 37.60 160 A 1 
ATOM 1207 C CA  . GLN A 0 160 . 74.419   70.420  -57.412  1.00 37.60 160 A 1 
ATOM 1208 C C   . GLN A 0 160 . 74.673   69.106  -56.614  1.00 37.60 160 A 1 
ATOM 1209 C CB  . GLN A 0 160 . 75.406   71.559  -57.058  1.00 37.60 160 A 1 
ATOM 1210 O O   . GLN A 0 160 . 73.960   68.828  -55.663  1.00 37.60 160 A 1 
ATOM 1211 C CG  . GLN A 0 160 . 75.295   72.779  -57.992  1.00 37.60 160 A 1 
ATOM 1212 C CD  . GLN A 0 160 . 76.388   73.822  -57.759  1.00 37.60 160 A 1 
ATOM 1213 N NE2 . GLN A 0 160 . 76.543   74.782  -58.644  1.00 37.60 160 A 1 
ATOM 1214 O OE1 . GLN A 0 160 . 77.138   73.806  -56.802  1.00 37.60 160 A 1 
ATOM 1215 N N   . VAL A 0 161 . 75.624   68.203  -56.923  1.00 32.33 161 A 1 
ATOM 1216 C CA  . VAL A 0 161 . 76.562   67.951  -58.056  1.00 32.33 161 A 1 
ATOM 1217 C C   . VAL A 0 161 . 76.900   66.429  -58.006  1.00 32.33 161 A 1 
ATOM 1218 C CB  . VAL A 0 161 . 77.802   68.877  -57.919  1.00 32.33 161 A 1 
ATOM 1219 O O   . VAL A 0 161 . 76.844   65.856  -56.927  1.00 32.33 161 A 1 
ATOM 1220 C CG1 . VAL A 0 161 . 79.168   68.234  -57.675  1.00 32.33 161 A 1 
ATOM 1221 C CG2 . VAL A 0 161 . 77.912   69.786  -59.153  1.00 32.33 161 A 1 
ATOM 1222 N N   . TRP A 0 162 . 77.145   65.659  -59.080  1.00 34.32 162 A 1 
ATOM 1223 C CA  . TRP A 0 162 . 78.255   65.736  -60.055  1.00 34.32 162 A 1 
ATOM 1224 C C   . TRP A 0 162 . 77.928   64.981  -61.377  1.00 34.32 162 A 1 
ATOM 1225 C CB  . TRP A 0 162 . 79.498   65.089  -59.391  1.00 34.32 162 A 1 
ATOM 1226 O O   . TRP A 0 162 . 76.862   64.383  -61.501  1.00 34.32 162 A 1 
ATOM 1227 C CG  . TRP A 0 162 . 80.866   65.651  -59.674  1.00 34.32 162 A 1 
ATOM 1228 C CD1 . TRP A 0 162 . 81.176   66.738  -60.423  1.00 34.32 162 A 1 
ATOM 1229 C CD2 . TRP A 0 162 . 82.140   65.190  -59.112  1.00 34.32 162 A 1 
ATOM 1230 C CE2 . TRP A 0 162 . 83.175   66.074  -59.540  1.00 34.32 162 A 1 
ATOM 1231 C CE3 . TRP A 0 162 . 82.525   64.126  -58.266  1.00 34.32 162 A 1 
ATOM 1232 N NE1 . TRP A 0 162 . 82.531   66.990  -60.341  1.00 34.32 162 A 1 
ATOM 1233 C CH2 . TRP A 0 162 . 84.862   64.848  -58.314  1.00 34.32 162 A 1 
ATOM 1234 C CZ2 . TRP A 0 162 . 84.514   65.922  -59.151  1.00 34.32 162 A 1 
ATOM 1235 C CZ3 . TRP A 0 162 . 83.869   63.953  -57.877  1.00 34.32 162 A 1 
ATOM 1236 N N   . LYS A 0 163 . 78.827   64.998  -62.380  1.00 35.54 163 A 1 
ATOM 1237 C CA  . LYS A 0 163 . 78.658   64.345  -63.707  1.00 35.54 163 A 1 
ATOM 1238 C C   . LYS A 0 163 . 79.923   63.591  -64.157  1.00 35.54 163 A 1 
ATOM 1239 C CB  . LYS A 0 163 . 78.374   65.391  -64.808  1.00 35.54 163 A 1 
ATOM 1240 O O   . LYS A 0 163 . 81.019   64.100  -63.953  1.00 35.54 163 A 1 
ATOM 1241 C CG  . LYS A 0 163 . 76.993   66.063  -64.825  1.00 35.54 163 A 1 
ATOM 1242 C CD  . LYS A 0 163 . 76.936   67.009  -66.042  1.00 35.54 163 A 1 
ATOM 1243 C CE  . LYS A 0 163 . 75.563   67.666  -66.210  1.00 35.54 163 A 1 
ATOM 1244 N NZ  . LYS A 0 163 . 75.525   68.549  -67.406  1.00 35.54 163 A 1 
ATOM 1245 N N   . GLY A 0 164 . 79.751   62.498  -64.909  1.00 30.90 164 A 1 
ATOM 1246 C CA  . GLY A 0 164 . 80.775   61.822  -65.737  1.00 30.90 164 A 1 
ATOM 1247 C C   . GLY A 0 164 . 80.324   60.386  -66.068  1.00 30.90 164 A 1 
ATOM 1248 O O   . GLY A 0 164 . 79.958   59.674  -65.147  1.00 30.90 164 A 1 
ATOM 1249 N N   . ALA A 0 165 . 80.078   59.966  -67.318  1.00 27.98 165 A 1 
ATOM 1250 C CA  . ALA A 0 165 . 80.977   59.820  -68.484  1.00 27.98 165 A 1 
ATOM 1251 C C   . ALA A 0 165 . 81.889   58.568  -68.378  1.00 27.98 165 A 1 
ATOM 1252 C CB  . ALA A 0 165 . 81.752   61.109  -68.797  1.00 27.98 165 A 1 
ATOM 1253 O O   . ALA A 0 165 . 82.544   58.401  -67.360  1.00 27.98 165 A 1 
ATOM 1254 N N   . SER A 0 166 . 81.995   57.675  -69.378  1.00 36.57 166 A 1 
ATOM 1255 C CA  . SER A 0 166 . 81.362   57.629  -70.718  1.00 36.57 166 A 1 
ATOM 1256 C C   . SER A 0 166 . 81.372   56.212  -71.344  1.00 36.57 166 A 1 
ATOM 1257 C CB  . SER A 0 166 . 82.068   58.601  -71.680  1.00 36.57 166 A 1 
ATOM 1258 O O   . SER A 0 166 . 82.021   55.310  -70.831  1.00 36.57 166 A 1 
ATOM 1259 O OG  . SER A 0 166 . 83.472   58.469  -71.629  1.00 36.57 166 A 1 
ATOM 1260 N N   . GLN A 0 167 . 80.651   56.045  -72.462  1.00 31.16 167 A 1 
ATOM 1261 C CA  . GLN A 0 167 . 80.410   54.801  -73.226  1.00 31.16 167 A 1 
ATOM 1262 C C   . GLN A 0 167 . 81.657   53.985  -73.642  1.00 31.16 167 A 1 
ATOM 1263 C CB  . GLN A 0 167 . 79.725   55.196  -74.552  1.00 31.16 167 A 1 
ATOM 1264 O O   . GLN A 0 167 . 82.695   54.563  -73.961  1.00 31.16 167 A 1 
ATOM 1265 C CG  . GLN A 0 167 . 78.373   55.920  -74.434  1.00 31.16 167 A 1 
ATOM 1266 C CD  . GLN A 0 167 . 77.848   56.384  -75.794  1.00 31.16 167 A 1 
ATOM 1267 N NE2 . GLN A 0 167 . 76.554   56.557  -75.947  1.00 31.16 167 A 1 
ATOM 1268 O OE1 . GLN A 0 167 . 78.576   56.630  -76.739  1.00 31.16 167 A 1 
ATOM 1269 N N   . GLY A 0 168 . 81.482   52.666  -73.829  1.00 30.17 168 A 1 
ATOM 1270 C CA  . GLY A 0 168 . 82.340   51.832  -74.689  1.00 30.17 168 A 1 
ATOM 1271 C C   . GLY A 0 168 . 82.215   50.317  -74.445  1.00 30.17 168 A 1 
ATOM 1272 O O   . GLY A 0 168 . 82.370   49.886  -73.310  1.00 30.17 168 A 1 
ATOM 1273 N N   . TYR A 0 169 . 82.035   49.525  -75.520  1.00 35.74 169 A 1 
ATOM 1274 C CA  . TYR A 0 169 . 81.874   48.047  -75.534  1.00 35.74 169 A 1 
ATOM 1275 C C   . TYR A 0 169 . 80.611   47.522  -74.800  1.00 35.74 169 A 1 
ATOM 1276 C CB  . TYR A 0 169 . 83.169   47.355  -75.057  1.00 35.74 169 A 1 
ATOM 1277 O O   . TYR A 0 169 . 80.056   48.200  -73.947  1.00 35.74 169 A 1 
ATOM 1278 C CG  . TYR A 0 169 . 84.438   47.823  -75.755  1.00 35.74 169 A 1 
ATOM 1279 C CD1 . TYR A 0 169 . 84.863   47.203  -76.947  1.00 35.74 169 A 1 
ATOM 1280 C CD2 . TYR A 0 169 . 85.192   48.884  -75.213  1.00 35.74 169 A 1 
ATOM 1281 C CE1 . TYR A 0 169 . 86.026   47.653  -77.603  1.00 35.74 169 A 1 
ATOM 1282 C CE2 . TYR A 0 169 . 86.348   49.346  -75.871  1.00 35.74 169 A 1 
ATOM 1283 O OH  . TYR A 0 169 . 87.883   49.168  -77.709  1.00 35.74 169 A 1 
ATOM 1284 C CZ  . TYR A 0 169 . 86.767   48.729  -77.070  1.00 35.74 169 A 1 
ATOM 1285 N N   . GLY A 0 170 . 80.050   46.345  -75.106  1.00 36.43 170 A 1 
ATOM 1286 C CA  . GLY A 0 170 . 80.311   45.368  -76.175  1.00 36.43 170 A 1 
ATOM 1287 C C   . GLY A 0 170 . 79.070   44.468  -76.370  1.00 36.43 170 A 1 
ATOM 1288 O O   . GLY A 0 170 . 78.206   44.427  -75.500  1.00 36.43 170 A 1 
ATOM 1289 N N   . ALA A 0 171 . 78.918   43.805  -77.521  1.00 30.23 171 A 1 
ATOM 1290 C CA  . ALA A 0 171 . 77.629   43.222  -77.922  1.00 30.23 171 A 1 
ATOM 1291 C C   . ALA A 0 171 . 77.399   41.762  -77.484  1.00 30.23 171 A 1 
ATOM 1292 C CB  . ALA A 0 171 . 77.487   43.357  -79.445  1.00 30.23 171 A 1 
ATOM 1293 O O   . ALA A 0 171 . 78.214   40.892  -77.781  1.00 30.23 171 A 1 
ATOM 1294 N N   . ALA A 0 172 . 76.210   41.487  -76.936  1.00 40.25 172 A 1 
ATOM 1295 C CA  . ALA A 0 172 . 75.556   40.177  -76.959  1.00 40.25 172 A 1 
ATOM 1296 C C   . ALA A 0 172 . 74.025   40.364  -76.939  1.00 40.25 172 A 1 
ATOM 1297 C CB  . ALA A 0 172 . 76.036   39.339  -75.766  1.00 40.25 172 A 1 
ATOM 1298 O O   . ALA A 0 172 . 73.479   40.920  -75.989  1.00 40.25 172 A 1 
ATOM 1299 N N   . ARG A 0 173 . 73.317   39.919  -77.989  1.00 33.92 173 A 1 
ATOM 1300 C CA  . ARG A 0 173 . 71.852   39.761  -77.947  1.00 33.92 173 A 1 
ATOM 1301 C C   . ARG A 0 173 . 71.551   38.390  -77.347  1.00 33.92 173 A 1 
ATOM 1302 C CB  . ARG A 0 173 . 71.217   39.855  -79.350  1.00 33.92 173 A 1 
ATOM 1303 O O   . ARG A 0 173 . 71.699   37.393  -78.049  1.00 33.92 173 A 1 
ATOM 1304 C CG  . ARG A 0 173 . 70.862   41.270  -79.825  1.00 33.92 173 A 1 
ATOM 1305 C CD  . ARG A 0 173 . 70.152   41.151  -81.185  1.00 33.92 173 A 1 
ATOM 1306 N NE  . ARG A 0 173 . 69.569   42.426  -81.644  1.00 33.92 173 A 1 
ATOM 1307 N NH1 . ARG A 0 173 . 68.992   41.738  -83.768  1.00 33.92 173 A 1 
ATOM 1308 N NH2 . ARG A 0 173 . 68.514   43.804  -83.116  1.00 33.92 173 A 1 
ATOM 1309 C CZ  . ARG A 0 173 . 69.030   42.645  -82.833  1.00 33.92 173 A 1 
ATOM 1310 N N   . GLY A 0 174 . 71.124   38.348  -76.090  1.00 37.81 174 A 1 
ATOM 1311 C CA  . GLY A 0 174 . 70.439   37.174  -75.559  1.00 37.81 174 A 1 
ATOM 1312 C C   . GLY A 0 174 . 69.053   37.078  -76.192  1.00 37.81 174 A 1 
ATOM 1313 O O   . GLY A 0 174 . 68.257   38.007  -76.062  1.00 37.81 174 A 1 
ATOM 1314 N N   . GLY A 0 175 . 68.796   36.000  -76.930  1.00 29.34 175 A 1 
ATOM 1315 C CA  . GLY A 0 175 . 67.432   35.565  -77.205  1.00 29.34 175 A 1 
ATOM 1316 C C   . GLY A 0 175 . 67.014   34.702  -76.027  1.00 29.34 175 A 1 
ATOM 1317 O O   . GLY A 0 175 . 67.644   33.670  -75.815  1.00 29.34 175 A 1 
ATOM 1318 N N   . TYR A 0 176 . 66.029   35.162  -75.262  1.00 38.58 176 A 1 
ATOM 1319 C CA  . TYR A 0 176 . 65.526   34.468  -74.082  1.00 38.58 176 A 1 
ATOM 1320 C C   . TYR A 0 176 . 64.051   34.120  -74.274  1.00 38.58 176 A 1 
ATOM 1321 C CB  . TYR A 0 176 . 65.772   35.297  -72.813  1.00 38.58 176 A 1 
ATOM 1322 O O   . TYR A 0 176 . 63.261   34.923  -74.786  1.00 38.58 176 A 1 
ATOM 1323 C CG  . TYR A 0 176 . 67.232   35.634  -72.546  1.00 38.58 176 A 1 
ATOM 1324 C CD1 . TYR A 0 176 . 68.172   34.600  -72.371  1.00 38.58 176 A 1 
ATOM 1325 C CD2 . TYR A 0 176 . 67.647   36.978  -72.450  1.00 38.58 176 A 1 
ATOM 1326 C CE1 . TYR A 0 176 . 69.524   34.903  -72.119  1.00 38.58 176 A 1 
ATOM 1327 C CE2 . TYR A 0 176 . 68.992   37.288  -72.167  1.00 38.58 176 A 1 
ATOM 1328 O OH  . TYR A 0 176 . 71.237   36.547  -71.758  1.00 38.58 176 A 1 
ATOM 1329 C CZ  . TYR A 0 176 . 69.933   36.246  -72.005  1.00 38.58 176 A 1 
ATOM 1330 N N   . ASP A 0 177 . 63.733   32.905  -73.864  1.00 35.76 177 A 1 
ATOM 1331 C CA  . ASP A 0 177 . 62.417   32.285  -73.765  1.00 35.76 177 A 1 
ATOM 1332 C C   . ASP A 0 177 . 61.483   33.136  -72.888  1.00 35.76 177 A 1 
ATOM 1333 C CB  . ASP A 0 177 . 62.543   30.835  -73.222  1.00 35.76 177 A 1 
ATOM 1334 O O   . ASP A 0 177 . 61.917   33.923  -72.045  1.00 35.76 177 A 1 
ATOM 1335 C CG  . ASP A 0 177 . 63.985   30.372  -72.930  1.00 35.76 177 A 1 
ATOM 1336 O OD1 . ASP A 0 177 . 64.664   31.057  -72.128  1.00 35.76 177 A 1 
ATOM 1337 O OD2 . ASP A 0 177 . 64.456   29.446  -73.621  1.00 35.76 177 A 1 
ATOM 1338 N N   . ASN A 0 178 . 60.176   33.033  -73.120  1.00 35.53 178 A 1 
ATOM 1339 C CA  . ASN A 0 178 . 59.154   33.770  -72.367  1.00 35.53 178 A 1 
ATOM 1340 C C   . ASN A 0 178 . 57.944   32.857  -72.137  1.00 35.53 178 A 1 
ATOM 1341 C CB  . ASN A 0 178 . 58.822   35.116  -73.053  1.00 35.53 178 A 1 
ATOM 1342 O O   . ASN A 0 178 . 56.802   33.194  -72.459  1.00 35.53 178 A 1 
ATOM 1343 C CG  . ASN A 0 178 . 59.660   36.262  -72.518  1.00 35.53 178 A 1 
ATOM 1344 N ND2 . ASN A 0 178 . 60.832   36.493  -73.058  1.00 35.53 178 A 1 
ATOM 1345 O OD1 . ASN A 0 178 . 59.262   36.988  -71.618  1.00 35.53 178 A 1 
ATOM 1346 N N   . ASP A 0 179 . 58.220   31.677  -71.589  1.00 42.95 179 A 1 
ATOM 1347 C CA  . ASP A 0 179 . 57.271   30.572  -71.496  1.00 42.95 179 A 1 
ATOM 1348 C C   . ASP A 0 179 . 56.339   30.767  -70.293  1.00 42.95 179 A 1 
ATOM 1349 C CB  . ASP A 0 179 . 58.025   29.235  -71.563  1.00 42.95 179 A 1 
ATOM 1350 O O   . ASP A 0 179 . 56.448   30.152  -69.234  1.00 42.95 179 A 1 
ATOM 1351 C CG  . ASP A 0 179 . 58.517   28.930  -72.990  1.00 42.95 179 A 1 
ATOM 1352 O OD1 . ASP A 0 179 . 58.732   29.893  -73.770  1.00 42.95 179 A 1 
ATOM 1353 O OD2 . ASP A 0 179 . 58.622   27.728  -73.312  1.00 42.95 179 A 1 
ATOM 1354 N N   . VAL A 0 180 . 55.407   31.705  -70.465  1.00 37.97 180 A 1 
ATOM 1355 C CA  . VAL A 0 180 . 54.381   32.054  -69.484  1.00 37.97 180 A 1 
ATOM 1356 C C   . VAL A 0 180 . 53.117   31.247  -69.762  1.00 37.97 180 A 1 
ATOM 1357 C CB  . VAL A 0 180 . 54.108   33.574  -69.482  1.00 37.97 180 A 1 
ATOM 1358 O O   . VAL A 0 180 . 52.261   31.670  -70.541  1.00 37.97 180 A 1 
ATOM 1359 C CG1 . VAL A 0 180 . 53.057   33.962  -68.429  1.00 37.97 180 A 1 
ATOM 1360 C CG2 . VAL A 0 180 . 55.377   34.379  -69.163  1.00 37.97 180 A 1 
ATOM 1361 N N   . TRP A 0 181 . 52.947   30.124  -69.064  1.00 50.94 181 A 1 
ATOM 1362 C CA  . TRP A 0 181 . 51.632   29.506  -68.898  1.00 50.94 181 A 1 
ATOM 1363 C C   . TRP A 0 181 . 51.346   29.177  -67.433  1.00 50.94 181 A 1 
ATOM 1364 C CB  . TRP A 0 181 . 51.432   28.315  -69.846  1.00 50.94 181 A 1 
ATOM 1365 O O   . TRP A 0 181 . 52.107   28.489  -66.764  1.00 50.94 181 A 1 
ATOM 1366 C CG  . TRP A 0 181 . 52.345   27.127  -69.740  1.00 50.94 181 A 1 
ATOM 1367 C CD1 . TRP A 0 181 . 53.426   26.906  -70.522  1.00 50.94 181 A 1 
ATOM 1368 C CD2 . TRP A 0 181 . 52.228   25.938  -68.892  1.00 50.94 181 A 1 
ATOM 1369 C CE2 . TRP A 0 181 . 53.224   24.997  -69.291  1.00 50.94 181 A 1 
ATOM 1370 C CE3 . TRP A 0 181 . 51.381   25.550  -67.830  1.00 50.94 181 A 1 
ATOM 1371 N NE1 . TRP A 0 181 . 53.945   25.653  -70.261  1.00 50.94 181 A 1 
ATOM 1372 C CH2 . TRP A 0 181 . 52.472   23.369  -67.660  1.00 50.94 181 A 1 
ATOM 1373 C CZ2 . TRP A 0 181 . 53.325   23.719  -68.719  1.00 50.94 181 A 1 
ATOM 1374 C CZ3 . TRP A 0 181 . 51.519   24.295  -67.203  1.00 50.94 181 A 1 
ATOM 1375 N N   . ALA A 0 182 . 50.207   29.661  -66.939  1.00 43.59 182 A 1 
ATOM 1376 C CA  . ALA A 0 182 . 49.642   29.240  -65.667  1.00 43.59 182 A 1 
ATOM 1377 C C   . ALA A 0 182 . 48.500   28.259  -65.953  1.00 43.59 182 A 1 
ATOM 1378 C CB  . ALA A 0 182 . 49.181   30.476  -64.883  1.00 43.59 182 A 1 
ATOM 1379 O O   . ALA A 0 182 . 47.556   28.601  -66.665  1.00 43.59 182 A 1 
ATOM 1380 N N   . LYS A 0 183 . 48.576   27.049  -65.395  1.00 47.76 183 A 1 
ATOM 1381 C CA  . LYS A 0 183 . 47.436   26.131  -65.276  1.00 47.76 183 A 1 
ATOM 1382 C C   . LYS A 0 183 . 47.098   26.080  -63.786  1.00 47.76 183 A 1 
ATOM 1383 C CB  . LYS A 0 183 . 47.758   24.753  -65.900  1.00 47.76 183 A 1 
ATOM 1384 O O   . LYS A 0 183 . 47.970   25.779  -62.978  1.00 47.76 183 A 1 
ATOM 1385 C CG  . LYS A 0 183 . 47.884   24.818  -67.442  1.00 47.76 183 A 1 
ATOM 1386 C CD  . LYS A 0 183 . 48.358   23.503  -68.105  1.00 47.76 183 A 1 
ATOM 1387 C CE  . LYS A 0 183 . 48.792   23.718  -69.579  1.00 47.76 183 A 1 
ATOM 1388 N NZ  . LYS A 0 183 . 50.183   23.256  -69.890  1.00 47.76 183 A 1 
ATOM 1389 N N   . GLN A 0 184 . 45.880   26.477  -63.428  1.00 52.92 184 A 1 
ATOM 1390 C CA  . GLN A 0 184 . 45.427   26.550  -62.038  1.00 52.92 184 A 1 
ATOM 1391 C C   . GLN A 0 184 . 44.775   25.219  -61.656  1.00 52.92 184 A 1 
ATOM 1392 C CB  . GLN A 0 184 . 44.456   27.735  -61.866  1.00 52.92 184 A 1 
ATOM 1393 O O   . GLN A 0 184 . 43.801   24.811  -62.289  1.00 52.92 184 A 1 
ATOM 1394 C CG  . GLN A 0 184 . 45.153   29.094  -62.049  1.00 52.92 184 A 1 
ATOM 1395 C CD  . GLN A 0 184 . 44.158   30.235  -62.235  1.00 52.92 184 A 1 
ATOM 1396 N NE2 . GLN A 0 184 . 43.971   31.092  -61.257  1.00 52.92 184 A 1 
ATOM 1397 O OE1 . GLN A 0 184 . 43.554   30.396  -63.281  1.00 52.92 184 A 1 
ATOM 1398 N N   . ALA A 0 185 . 45.309   24.559  -60.630  1.00 53.03 185 A 1 
ATOM 1399 C CA  . ALA A 0 185 . 44.607   23.505  -59.913  1.00 53.03 185 A 1 
ATOM 1400 C C   . ALA A 0 185 . 43.840   24.134  -58.741  1.00 53.03 185 A 1 
ATOM 1401 C CB  . ALA A 0 185 . 45.603   22.428  -59.470  1.00 53.03 185 A 1 
ATOM 1402 O O   . ALA A 0 185 . 44.389   24.960  -58.004  1.00 53.03 185 A 1 
ATOM 1403 N N   . TYR A 0 186 . 42.579   23.742  -58.603  1.00 55.94 186 A 1 
ATOM 1404 C CA  . TYR A 0 186 . 41.693   24.130  -57.512  1.00 55.94 186 A 1 
ATOM 1405 C C   . TYR A 0 186 . 41.350   22.869  -56.726  1.00 55.94 186 A 1 
ATOM 1406 C CB  . TYR A 0 186 . 40.429   24.793  -58.081  1.00 55.94 186 A 1 
ATOM 1407 O O   . TYR A 0 186 . 40.915   21.887  -57.333  1.00 55.94 186 A 1 
ATOM 1408 C CG  . TYR A 0 186 . 40.665   26.145  -58.731  1.00 55.94 186 A 1 
ATOM 1409 C CD1 . TYR A 0 186 . 40.659   27.299  -57.926  1.00 55.94 186 A 1 
ATOM 1410 C CD2 . TYR A 0 186 . 40.876   26.257  -60.122  1.00 55.94 186 A 1 
ATOM 1411 C CE1 . TYR A 0 186 . 40.845   28.567  -58.505  1.00 55.94 186 A 1 
ATOM 1412 C CE2 . TYR A 0 186 . 41.066   27.526  -60.707  1.00 55.94 186 A 1 
ATOM 1413 O OH  . TYR A 0 186 . 41.194   29.913  -60.447  1.00 55.94 186 A 1 
ATOM 1414 C CZ  . TYR A 0 186 . 41.042   28.681  -59.897  1.00 55.94 186 A 1 
ATOM 1415 N N   . GLY A 0 187 . 41.582   22.905  -55.417  1.00 59.11 187 A 1 
ATOM 1416 C CA  . GLY A 0 187 . 40.868   22.064  -54.468  1.00 59.11 187 A 1 
ATOM 1417 C C   . GLY A 0 187 . 39.656   22.819  -53.924  1.00 59.11 187 A 1 
ATOM 1418 O O   . GLY A 0 187 . 39.510   24.028  -54.145  1.00 59.11 187 A 1 
ATOM 1419 N N   . SER A 0 188 . 38.784   22.101  -53.238  1.00 68.65 188 A 1 
ATOM 1420 C CA  . SER A 0 188 . 37.730   22.688  -52.418  1.00 68.65 188 A 1 
ATOM 1421 C C   . SER A 0 188 . 37.354   21.711  -51.321  1.00 68.65 188 A 1 
ATOM 1422 C CB  . SER A 0 188 . 36.494   23.029  -53.248  1.00 68.65 188 A 1 
ATOM 1423 O O   . SER A 0 188 . 36.900   20.604  -51.628  1.00 68.65 188 A 1 
ATOM 1424 O OG  . SER A 0 188 . 36.051   21.893  -53.969  1.00 68.65 188 A 1 
ATOM 1425 N N   . ASP A 0 189 . 37.554   22.176  -50.103  1.00 70.59 189 A 1 
ATOM 1426 C CA  . ASP A 0 189 . 37.214   21.550  -48.843  1.00 70.59 189 A 1 
ATOM 1427 C C   . ASP A 0 189 . 35.714   21.807  -48.598  1.00 70.59 189 A 1 
ATOM 1428 C CB  . ASP A 0 189 . 38.116   22.135  -47.723  1.00 70.59 189 A 1 
ATOM 1429 O O   . ASP A 0 189 . 35.243   22.936  -48.790  1.00 70.59 189 A 1 
ATOM 1430 C CG  . ASP A 0 189 . 39.506   22.628  -48.192  1.00 70.59 189 A 1 
ATOM 1431 O OD1 . ASP A 0 189 . 39.568   23.618  -48.970  1.00 70.59 189 A 1 
ATOM 1432 O OD2 . ASP A 0 189 . 40.547   22.027  -47.836  1.00 70.59 189 A 1 
ATOM 1433 N N   . TYR A 0 190 . 34.935   20.783  -48.248  1.00 74.34 190 A 1 
ATOM 1434 C CA  . TYR A 0 190 . 33.489   20.939  -48.005  1.00 74.34 190 A 1 
ATOM 1435 C C   . TYR A 0 190 . 33.037   20.064  -46.840  1.00 74.34 190 A 1 
ATOM 1436 C CB  . TYR A 0 190 . 32.669   20.648  -49.269  1.00 74.34 190 A 1 
ATOM 1437 O O   . TYR A 0 190 . 32.411   19.018  -47.014  1.00 74.34 190 A 1 
ATOM 1438 C CG  . TYR A 0 190 . 32.723   21.688  -50.372  1.00 74.34 190 A 1 
ATOM 1439 C CD1 . TYR A 0 190 . 32.196   22.979  -50.166  1.00 74.34 190 A 1 
ATOM 1440 C CD2 . TYR A 0 190 . 33.238   21.331  -51.630  1.00 74.34 190 A 1 
ATOM 1441 C CE1 . TYR A 0 190 . 32.186   23.917  -51.217  1.00 74.34 190 A 1 
ATOM 1442 C CE2 . TYR A 0 190 . 33.217   22.259  -52.686  1.00 74.34 190 A 1 
ATOM 1443 O OH  . TYR A 0 190 . 32.779   24.462  -53.492  1.00 74.34 190 A 1 
ATOM 1444 C CZ  . TYR A 0 190 . 32.720   23.562  -52.471  1.00 74.34 190 A 1 
ATOM 1445 N N   . ASP A 0 191 . 33.351   20.534  -45.642  1.00 75.19 191 A 1 
ATOM 1446 C CA  . ASP A 0 191 . 33.161   19.803  -44.402  1.00 75.19 191 A 1 
ATOM 1447 C C   . ASP A 0 191 . 31.942   20.387  -43.672  1.00 75.19 191 A 1 
ATOM 1448 C CB  . ASP A 0 191 . 34.482   19.902  -43.626  1.00 75.19 191 A 1 
ATOM 1449 O O   . ASP A 0 191 . 31.914   21.562  -43.308  1.00 75.19 191 A 1 
ATOM 1450 C CG  . ASP A 0 191 . 34.699   18.779  -42.623  1.00 75.19 191 A 1 
ATOM 1451 O OD1 . ASP A 0 191 . 34.471   17.596  -42.930  1.00 75.19 191 A 1 
ATOM 1452 O OD2 . ASP A 0 191 . 35.096   19.091  -41.477  1.00 75.19 191 A 1 
ATOM 1453 N N   . SER A 0 192 . 30.887   19.600  -43.477  1.00 77.27 192 A 1 
ATOM 1454 C CA  . SER A 0 192 . 29.660   20.064  -42.817  1.00 77.27 192 A 1 
ATOM 1455 C C   . SER A 0 192 . 29.308   19.162  -41.646  1.00 77.27 192 A 1 
ATOM 1456 C CB  . SER A 0 192 . 28.516   20.256  -43.816  1.00 77.27 192 A 1 
ATOM 1457 O O   . SER A 0 192 . 29.079   17.962  -41.799  1.00 77.27 192 A 1 
ATOM 1458 O OG  . SER A 0 192 . 28.207   19.074  -44.520  1.00 77.27 192 A 1 
ATOM 1459 N N   . ARG A 0 193 . 29.312   19.749  -40.447  1.00 80.36 193 A 1 
ATOM 1460 C CA  . ARG A 0 193 . 29.126   19.032  -39.184  1.00 80.36 193 A 1 
ATOM 1461 C C   . ARG A 0 193 . 28.038   19.706  -38.373  1.00 80.36 193 A 1 
ATOM 1462 C CB  . ARG A 0 193 . 30.443   18.961  -38.400  1.00 80.36 193 A 1 
ATOM 1463 O O   . ARG A 0 193 . 28.124   20.900  -38.091  1.00 80.36 193 A 1 
ATOM 1464 C CG  . ARG A 0 193 . 31.641   18.534  -39.258  1.00 80.36 193 A 1 
ATOM 1465 C CD  . ARG A 0 193 . 32.851   18.314  -38.353  1.00 80.36 193 A 1 
ATOM 1466 N NE  . ARG A 0 193 . 34.072   18.132  -39.146  1.00 80.36 193 A 1 
ATOM 1467 N NH1 . ARG A 0 193 . 35.134   16.561  -37.872  1.00 80.36 193 A 1 
ATOM 1468 N NH2 . ARG A 0 193 . 36.055   17.272  -39.780  1.00 80.36 193 A 1 
ATOM 1469 C CZ  . ARG A 0 193 . 35.082   17.326  -38.924  1.00 80.36 193 A 1 
ATOM 1470 N N   . TRP A 0 194 . 27.033   18.946  -37.977  1.00 85.23 194 A 1 
ATOM 1471 C CA  . TRP A 0 194 . 25.878   19.457  -37.252  1.00 85.23 194 A 1 
ATOM 1472 C C   . TRP A 0 194 . 25.513   18.520  -36.113  1.00 85.23 194 A 1 
ATOM 1473 C CB  . TRP A 0 194 . 24.717   19.626  -38.234  1.00 85.23 194 A 1 
ATOM 1474 O O   . TRP A 0 194 . 25.665   17.303  -36.227  1.00 85.23 194 A 1 
ATOM 1475 C CG  . TRP A 0 194 . 23.411   20.027  -37.626  1.00 85.23 194 A 1 
ATOM 1476 C CD1 . TRP A 0 194 . 23.006   21.296  -37.404  1.00 85.23 194 A 1 
ATOM 1477 C CD2 . TRP A 0 194 . 22.325   19.171  -37.161  1.00 85.23 194 A 1 
ATOM 1478 C CE2 . TRP A 0 194 . 21.238   20.006  -36.767  1.00 85.23 194 A 1 
ATOM 1479 C CE3 . TRP A 0 194 . 22.132   17.776  -37.064  1.00 85.23 194 A 1 
ATOM 1480 N NE1 . TRP A 0 194 . 21.732   21.290  -36.875  1.00 85.23 194 A 1 
ATOM 1481 C CH2 . TRP A 0 194 . 19.823   18.088  -36.329  1.00 85.23 194 A 1 
ATOM 1482 C CZ2 . TRP A 0 194 . 19.987   19.484  -36.405  1.00 85.23 194 A 1 
ATOM 1483 C CZ3 . TRP A 0 194 . 20.902   17.241  -36.637  1.00 85.23 194 A 1 
ATOM 1484 N N   . GLY A 0 195 . 24.977   19.071  -35.030  1.00 81.84 195 A 1 
ATOM 1485 C CA  . GLY A 0 195 . 24.459   18.237  -33.965  1.00 81.84 195 A 1 
ATOM 1486 C C   . GLY A 0 195 . 23.536   18.931  -32.983  1.00 81.84 195 A 1 
ATOM 1487 O O   . GLY A 0 195 . 23.339   20.150  -32.979  1.00 81.84 195 A 1 
ATOM 1488 N N   . LYS A 0 196 . 22.944   18.078  -32.156  1.00 83.24 196 A 1 
ATOM 1489 C CA  . LYS A 0 196 . 22.021   18.392  -31.076  1.00 83.24 196 A 1 
ATOM 1490 C C   . LYS A 0 196 . 22.401   17.576  -29.866  1.00 83.24 196 A 1 
ATOM 1491 C CB  . LYS A 0 196 . 20.593   18.023  -31.491  1.00 83.24 196 A 1 
ATOM 1492 O O   . LYS A 0 196 . 22.416   16.354  -29.969  1.00 83.24 196 A 1 
ATOM 1493 C CG  . LYS A 0 196 . 20.129   19.032  -32.523  1.00 83.24 196 A 1 
ATOM 1494 C CD  . LYS A 0 196 . 18.676   18.828  -32.940  1.00 83.24 196 A 1 
ATOM 1495 C CE  . LYS A 0 196 . 18.393   20.181  -33.566  1.00 83.24 196 A 1 
ATOM 1496 N NZ  . LYS A 0 196 . 17.038   20.374  -34.097  1.00 83.24 196 A 1 
ATOM 1497 N N   . SER A 0 197 . 22.612   18.248  -28.746  1.00 80.29 197 A 1 
ATOM 1498 C CA  . SER A 0 197 . 22.716   17.611  -27.440  1.00 80.29 197 A 1 
ATOM 1499 C C   . SER A 0 197 . 21.597   18.111  -26.531  1.00 80.29 197 A 1 
ATOM 1500 C CB  . SER A 0 197 . 24.106   17.814  -26.828  1.00 80.29 197 A 1 
ATOM 1501 O O   . SER A 0 197 . 21.261   19.300  -26.490  1.00 80.29 197 A 1 
ATOM 1502 O OG  . SER A 0 197 . 24.441   19.187  -26.751  1.00 80.29 197 A 1 
ATOM 1503 N N   . TYR A 0 198 . 20.990   17.180  -25.807  1.00 77.69 198 A 1 
ATOM 1504 C CA  . TYR A 0 198 . 20.188   17.465  -24.625  1.00 77.69 198 A 1 
ATOM 1505 C C   . TYR A 0 198 . 20.982   16.960  -23.426  1.00 77.69 198 A 1 
ATOM 1506 C CB  . TYR A 0 198 . 18.826   16.758  -24.702  1.00 77.69 198 A 1 
ATOM 1507 O O   . TYR A 0 198 . 21.202   15.754  -23.327  1.00 77.69 198 A 1 
ATOM 1508 C CG  . TYR A 0 198 . 17.875   17.242  -25.783  1.00 77.69 198 A 1 
ATOM 1509 C CD1 . TYR A 0 198 . 16.788   18.073  -25.450  1.00 77.69 198 A 1 
ATOM 1510 C CD2 . TYR A 0 198 . 18.054   16.821  -27.113  1.00 77.69 198 A 1 
ATOM 1511 C CE1 . TYR A 0 198 . 15.875   18.475  -26.445  1.00 77.69 198 A 1 
ATOM 1512 C CE2 . TYR A 0 198 . 17.126   17.187  -28.107  1.00 77.69 198 A 1 
ATOM 1513 O OH  . TYR A 0 198 . 15.175   18.435  -28.740  1.00 77.69 198 A 1 
ATOM 1514 C CZ  . TYR A 0 198 . 16.041   18.023  -27.775  1.00 77.69 198 A 1 
ATOM 1515 N N   . ASP A 0 199 . 21.372   17.857  -22.519  1.00 76.82 199 A 1 
ATOM 1516 C CA  . ASP A 0 199 . 21.924   17.459  -21.219  1.00 76.82 199 A 1 
ATOM 1517 C C   . ASP A 0 199 . 20.812   16.878  -20.322  1.00 76.82 199 A 1 
ATOM 1518 C CB  . ASP A 0 199 . 22.587   18.652  -20.515  1.00 76.82 199 A 1 
ATOM 1519 O O   . ASP A 0 199 . 19.643   16.782  -20.718  1.00 76.82 199 A 1 
ATOM 1520 C CG  . ASP A 0 199 . 23.798   19.276  -21.205  1.00 76.82 199 A 1 
ATOM 1521 O OD1 . ASP A 0 199 . 24.429   18.629  -22.061  1.00 76.82 199 A 1 
ATOM 1522 O OD2 . ASP A 0 199 . 24.084   20.443  -20.844  1.00 76.82 199 A 1 
ATOM 1523 N N   . SER A 0 200 . 21.156   16.516  -19.082  1.00 82.04 200 A 1 
ATOM 1524 C CA  . SER A 0 200 . 20.273   15.724  -18.231  1.00 82.04 200 A 1 
ATOM 1525 C C   . SER A 0 200 . 18.911   16.380  -17.972  1.00 82.04 200 A 1 
ATOM 1526 C CB  . SER A 0 200 . 20.969   15.276  -16.940  1.00 82.04 200 A 1 
ATOM 1527 O O   . SER A 0 200 . 18.786   17.587  -17.734  1.00 82.04 200 A 1 
ATOM 1528 O OG  . SER A 0 200 . 20.945   16.254  -15.919  1.00 82.04 200 A 1 
ATOM 1529 N N   . VAL A 0 201 . 17.862   15.552  -18.013  1.00 83.91 201 A 1 
ATOM 1530 C CA  . VAL A 0 201 . 16.467   15.944  -17.782  1.00 83.91 201 A 1 
ATOM 1531 C C   . VAL A 0 201 . 15.887   15.095  -16.661  1.00 83.91 201 A 1 
ATOM 1532 C CB  . VAL A 0 201 . 15.609   15.824  -19.059  1.00 83.91 201 A 1 
ATOM 1533 O O   . VAL A 0 201 . 15.821   13.871  -16.766  1.00 83.91 201 A 1 
ATOM 1534 C CG1 . VAL A 0 201 . 14.149   16.236  -18.799  1.00 83.91 201 A 1 
ATOM 1535 C CG2 . VAL A 0 201 . 16.133   16.718  -20.187  1.00 83.91 201 A 1 
ATOM 1536 N N   . GLU A 0 202 . 15.382   15.745  -15.612  1.00 87.51 202 A 1 
ATOM 1537 C CA  . GLU A 0 202 . 14.736   15.080  -14.481  1.00 87.51 202 A 1 
ATOM 1538 C C   . GLU A 0 202 . 13.316   15.615  -14.247  1.00 87.51 202 A 1 
ATOM 1539 C CB  . GLU A 0 202 . 15.604   15.187  -13.216  1.00 87.51 202 A 1 
ATOM 1540 O O   . GLU A 0 202 . 13.095   16.813  -14.069  1.00 87.51 202 A 1 
ATOM 1541 C CG  . GLU A 0 202 . 15.138   14.158  -12.178  1.00 87.51 202 A 1 
ATOM 1542 C CD  . GLU A 0 202 . 15.777   14.355  -10.805  1.00 87.51 202 A 1 
ATOM 1543 O OE1 . GLU A 0 202 . 16.229   13.353  -10.199  1.00 87.51 202 A 1 
ATOM 1544 O OE2 . GLU A 0 202 . 15.568   15.424  -10.178  1.00 87.51 202 A 1 
ATOM 1545 N N   . ALA A 0 203 . 12.334   14.715  -14.188  1.00 88.57 203 A 1 
ATOM 1546 C CA  . ALA A 0 203 . 10.939   15.025  -13.898  1.00 88.57 203 A 1 
ATOM 1547 C C   . ALA A 0 203 . 10.438   14.188  -12.714  1.00 88.57 203 A 1 
ATOM 1548 C CB  . ALA A 0 203 . 10.109   14.798  -15.167  1.00 88.57 203 A 1 
ATOM 1549 O O   . ALA A 0 203 . 10.376   12.961  -12.788  1.00 88.57 203 A 1 
ATOM 1550 N N   . LYS A 0 204 . 10.029   14.848  -11.626  1.00 92.93 204 A 1 
ATOM 1551 C CA  . LYS A 0 204 . 9.479    14.213  -10.416  1.00 92.93 204 A 1 
ATOM 1552 C C   . LYS A 0 204 . 8.067    14.717  -10.130  1.00 92.93 204 A 1 
ATOM 1553 C CB  . LYS A 0 204 . 10.398   14.462  -9.209   1.00 92.93 204 A 1 
ATOM 1554 O O   . LYS A 0 204 . 7.790    15.911  -10.246  1.00 92.93 204 A 1 
ATOM 1555 C CG  . LYS A 0 204 . 11.731   13.701  -9.255   1.00 92.93 204 A 1 
ATOM 1556 C CD  . LYS A 0 204 . 12.764   14.328  -8.304   1.00 92.93 204 A 1 
ATOM 1557 C CE  . LYS A 0 204 . 13.984   13.408  -8.190   1.00 92.93 204 A 1 
ATOM 1558 N NZ  . LYS A 0 204 . 15.230   14.150  -7.889   1.00 92.93 204 A 1 
ATOM 1559 N N   . SER A 0 205 . 7.192    13.822  -9.685   1.00 92.38 205 A 1 
ATOM 1560 C CA  . SER A 0 205 . 5.873    14.149  -9.139   1.00 92.38 205 A 1 
ATOM 1561 C C   . SER A 0 205 . 5.599    13.352  -7.870   1.00 92.38 205 A 1 
ATOM 1562 C CB  . SER A 0 205 . 4.758    13.902  -10.160  1.00 92.38 205 A 1 
ATOM 1563 O O   . SER A 0 205 . 5.790    12.135  -7.871   1.00 92.38 205 A 1 
ATOM 1564 O OG  . SER A 0 205 . 4.680    12.538  -10.523  1.00 92.38 205 A 1 
ATOM 1565 N N   . TYR A 0 206 . 5.099    14.024  -6.838   1.00 92.69 206 A 1 
ATOM 1566 C CA  . TYR A 0 206 . 4.676    13.438  -5.569   1.00 92.69 206 A 1 
ATOM 1567 C C   . TYR A 0 206 . 3.263    13.926  -5.254   1.00 92.69 206 A 1 
ATOM 1568 C CB  . TYR A 0 206 . 5.639    13.847  -4.443   1.00 92.69 206 A 1 
ATOM 1569 O O   . TYR A 0 206 . 3.044    15.133  -5.161   1.00 92.69 206 A 1 
ATOM 1570 C CG  . TYR A 0 206 . 7.097    13.513  -4.688   1.00 92.69 206 A 1 
ATOM 1571 C CD1 . TYR A 0 206 . 7.608    12.266  -4.284   1.00 92.69 206 A 1 
ATOM 1572 C CD2 . TYR A 0 206 . 7.942    14.457  -5.303   1.00 92.69 206 A 1 
ATOM 1573 C CE1 . TYR A 0 206 . 8.963    11.955  -4.506   1.00 92.69 206 A 1 
ATOM 1574 C CE2 . TYR A 0 206 . 9.301    14.157  -5.515   1.00 92.69 206 A 1 
ATOM 1575 O OH  . TYR A 0 206 . 11.121   12.607  -5.321   1.00 92.69 206 A 1 
ATOM 1576 C CZ  . TYR A 0 206 . 9.810    12.900  -5.120   1.00 92.69 206 A 1 
ATOM 1577 N N   . ASP A 0 207 . 2.327    13.003  -5.072   1.00 94.05 207 A 1 
ATOM 1578 C CA  . ASP A 0 207 . 0.948    13.292  -4.685   1.00 94.05 207 A 1 
ATOM 1579 C C   . ASP A 0 207 . 0.642    12.512  -3.394   1.00 94.05 207 A 1 
ATOM 1580 C CB  . ASP A 0 207 . -0.016   12.945  -5.839   1.00 94.05 207 A 1 
ATOM 1581 O O   . ASP A 0 207 . 0.798    11.291  -3.358   1.00 94.05 207 A 1 
ATOM 1582 C CG  . ASP A 0 207 . 0.189    13.784  -7.117   1.00 94.05 207 A 1 
ATOM 1583 O OD1 . ASP A 0 207 . 0.111    15.033  -7.040   1.00 94.05 207 A 1 
ATOM 1584 O OD2 . ASP A 0 207 . 0.369    13.193  -8.210   1.00 94.05 207 A 1 
ATOM 1585 N N   . ASN A 0 208 . 0.236    13.209  -2.330   1.00 94.25 208 A 1 
ATOM 1586 C CA  . ASN A 0 208 . -0.136   12.623  -1.042   1.00 94.25 208 A 1 
ATOM 1587 C C   . ASN A 0 208 . -1.541   13.080  -0.636   1.00 94.25 208 A 1 
ATOM 1588 C CB  . ASN A 0 208 . 0.908    12.976  0.031    1.00 94.25 208 A 1 
ATOM 1589 O O   . ASN A 0 208 . -1.821   14.279  -0.614   1.00 94.25 208 A 1 
ATOM 1590 C CG  . ASN A 0 208 . 0.750    12.106  1.267    1.00 94.25 208 A 1 
ATOM 1591 N ND2 . ASN A 0 208 . -0.121   12.455  2.187    1.00 94.25 208 A 1 
ATOM 1592 O OD1 . ASN A 0 208 . 1.420    11.098  1.402    1.00 94.25 208 A 1 
ATOM 1593 N N   . GLU A 0 209 . -2.395   12.138  -0.263   1.00 95.06 209 A 1 
ATOM 1594 C CA  . GLU A 0 209 . -3.760   12.352  0.221    1.00 95.06 209 A 1 
ATOM 1595 C C   . GLU A 0 209 . -3.891   11.691  1.588    1.00 95.06 209 A 1 
ATOM 1596 C CB  . GLU A 0 209 . -4.767   11.760  -0.783   1.00 95.06 209 A 1 
ATOM 1597 O O   . GLU A 0 209 . -3.450   10.558  1.757    1.00 95.06 209 A 1 
ATOM 1598 C CG  . GLU A 0 209 . -4.900   12.675  -2.006   1.00 95.06 209 A 1 
ATOM 1599 C CD  . GLU A 0 209 . -5.569   12.039  -3.231   1.00 95.06 209 A 1 
ATOM 1600 O OE1 . GLU A 0 209 . -5.385   12.636  -4.322   1.00 95.06 209 A 1 
ATOM 1601 O OE2 . GLU A 0 209 . -6.297   11.034  -3.116   1.00 95.06 209 A 1 
ATOM 1602 N N   . ASN A 0 210 . -4.470   12.382  2.567    1.00 93.70 210 A 1 
ATOM 1603 C CA  . ASN A 0 210 . -4.730   11.794  3.873    1.00 93.70 210 A 1 
ATOM 1604 C C   . ASN A 0 210 . -6.073   12.218  4.462    1.00 93.70 210 A 1 
ATOM 1605 C CB  . ASN A 0 210 . -3.548   12.011  4.826    1.00 93.70 210 A 1 
ATOM 1606 O O   . ASN A 0 210 . -6.594   13.300  4.190    1.00 93.70 210 A 1 
ATOM 1607 C CG  . ASN A 0 210 . -3.212   13.425  5.254    1.00 93.70 210 A 1 
ATOM 1608 N ND2 . ASN A 0 210 . -2.358   13.523  6.243    1.00 93.70 210 A 1 
ATOM 1609 O OD1 . ASN A 0 210 . -3.645   14.436  4.724    1.00 93.70 210 A 1 
ATOM 1610 N N   . TYR A 0 211 . -6.635   11.324  5.265    1.00 97.13 211 A 1 
ATOM 1611 C CA  . TYR A 0 211 . -7.913   11.471  5.941    1.00 97.13 211 A 1 
ATOM 1612 C C   . TYR A 0 211 . -7.818   10.843  7.328    1.00 97.13 211 A 1 
ATOM 1613 C CB  . TYR A 0 211 . -9.000   10.784  5.104    1.00 97.13 211 A 1 
ATOM 1614 O O   . TYR A 0 211 . -7.370   9.705   7.464    1.00 97.13 211 A 1 
ATOM 1615 C CG  . TYR A 0 211 . -10.347  10.686  5.795    1.00 97.13 211 A 1 
ATOM 1616 C CD1 . TYR A 0 211 . -10.755  9.472   6.385    1.00 97.13 211 A 1 
ATOM 1617 C CD2 . TYR A 0 211 . -11.179  11.817  5.868    1.00 97.13 211 A 1 
ATOM 1618 C CE1 . TYR A 0 211 . -12.009  9.385   7.024    1.00 97.13 211 A 1 
ATOM 1619 C CE2 . TYR A 0 211 . -12.431  11.731  6.505    1.00 97.13 211 A 1 
ATOM 1620 O OH  . TYR A 0 211 . -14.067  10.426  7.692    1.00 97.13 211 A 1 
ATOM 1621 C CZ  . TYR A 0 211 . -12.855  10.514  7.079    1.00 97.13 211 A 1 
ATOM 1622 N N   . ALA A 0 212 . -8.275   11.557  8.352    1.00 96.64 212 A 1 
ATOM 1623 C CA  . ALA A 0 212 . -8.442   10.990  9.683    1.00 96.64 212 A 1 
ATOM 1624 C C   . ALA A 0 212 . -9.705   11.541  10.346   1.00 96.64 212 A 1 
ATOM 1625 C CB  . ALA A 0 212 . -7.182   11.232  10.523   1.00 96.64 212 A 1 
ATOM 1626 O O   . ALA A 0 212 . -9.926   12.756  10.348   1.00 96.64 212 A 1 
ATOM 1627 N N   . ARG A 0 213 . -10.504  10.643  10.928   1.00 97.74 213 A 1 
ATOM 1628 C CA  . ARG A 0 213 . -11.728  10.951  11.673   1.00 97.74 213 A 1 
ATOM 1629 C C   . ARG A 0 213 . -11.731  10.202  12.999   1.00 97.74 213 A 1 
ATOM 1630 C CB  . ARG A 0 213 . -12.964  10.614  10.822   1.00 97.74 213 A 1 
ATOM 1631 O O   . ARG A 0 213 . -11.640  8.978   13.015   1.00 97.74 213 A 1 
ATOM 1632 C CG  . ARG A 0 213 . -14.293  10.826  11.576   1.00 97.74 213 A 1 
ATOM 1633 C CD  . ARG A 0 213 . -15.531  10.515  10.720   1.00 97.74 213 A 1 
ATOM 1634 N NE  . ARG A 0 213 . -15.526  9.127   10.209   1.00 97.74 213 A 1 
ATOM 1635 N NH1 . ARG A 0 213 . -16.554  8.085   11.983   1.00 97.74 213 A 1 
ATOM 1636 N NH2 . ARG A 0 213 . -15.815  6.861   10.300   1.00 97.74 213 A 1 
ATOM 1637 C CZ  . ARG A 0 213 . -15.964  8.040   10.828   1.00 97.74 213 A 1 
ATOM 1638 N N   . ARG A 0 214 . -11.918  10.941  14.088   1.00 95.96 214 A 1 
ATOM 1639 C CA  . ARG A 0 214 . -12.258  10.431  15.416   1.00 95.96 214 A 1 
ATOM 1640 C C   . ARG A 0 214 . -13.696  10.800  15.750   1.00 95.96 214 A 1 
ATOM 1641 C CB  . ARG A 0 214 . -11.267  10.982  16.445   1.00 95.96 214 A 1 
ATOM 1642 O O   . ARG A 0 214 . -14.103  11.937  15.527   1.00 95.96 214 A 1 
ATOM 1643 C CG  . ARG A 0 214 . -11.631  10.624  17.899   1.00 95.96 214 A 1 
ATOM 1644 C CD  . ARG A 0 214 . -10.563  11.124  18.873   1.00 95.96 214 A 1 
ATOM 1645 N NE  . ARG A 0 214 . -9.296   10.439  18.600   1.00 95.96 214 A 1 
ATOM 1646 N NH1 . ARG A 0 214 . -7.846   12.241  18.434   1.00 95.96 214 A 1 
ATOM 1647 N NH2 . ARG A 0 214 . -7.222   10.166  17.858   1.00 95.96 214 A 1 
ATOM 1648 C CZ  . ARG A 0 214 . -8.129   10.972  18.321   1.00 95.96 214 A 1 
ATOM 1649 N N   . VAL A 0 215 . -14.426  9.858   16.329   1.00 95.60 215 A 1 
ATOM 1650 C CA  . VAL A 0 215 . -15.713  10.061  16.997   1.00 95.60 215 A 1 
ATOM 1651 C C   . VAL A 0 215 . -15.580  9.549   18.427   1.00 95.60 215 A 1 
ATOM 1652 C CB  . VAL A 0 215 . -16.855  9.334   16.257   1.00 95.60 215 A 1 
ATOM 1653 O O   . VAL A 0 215 . -14.990  8.488   18.642   1.00 95.60 215 A 1 
ATOM 1654 C CG1 . VAL A 0 215 . -18.216  9.565   16.926   1.00 95.60 215 A 1 
ATOM 1655 C CG2 . VAL A 0 215 . -16.963  9.807   14.800   1.00 95.60 215 A 1 
ATOM 1656 N N   . ARG A 0 216 . -16.122  10.301  19.386   1.00 93.69 216 A 1 
ATOM 1657 C CA  . ARG A 0 216 . -16.419  9.845   20.750   1.00 93.69 216 A 1 
ATOM 1658 C C   . ARG A 0 216 . -17.838  10.277  21.100   1.00 93.69 216 A 1 
ATOM 1659 C CB  . ARG A 0 216 . -15.410  10.394  21.777   1.00 93.69 216 A 1 
ATOM 1660 O O   . ARG A 0 216 . -18.165  11.439  20.854   1.00 93.69 216 A 1 
ATOM 1661 C CG  . ARG A 0 216 . -13.943  10.036  21.491   1.00 93.69 216 A 1 
ATOM 1662 C CD  . ARG A 0 216 . -13.714  8.536   21.687   1.00 93.69 216 A 1 
ATOM 1663 N NE  . ARG A 0 216 . -12.399  8.088   21.180   1.00 93.69 216 A 1 
ATOM 1664 N NH1 . ARG A 0 216 . -11.896  6.691   22.934   1.00 93.69 216 A 1 
ATOM 1665 N NH2 . ARG A 0 216 . -10.646  6.633   21.086   1.00 93.69 216 A 1 
ATOM 1666 C CZ  . ARG A 0 216 . -11.647  7.157   21.738   1.00 93.69 216 A 1 
ATOM 1667 N N   . ALA A 0 217 . -18.650  9.367   21.618   1.00 91.84 217 A 1 
ATOM 1668 C CA  . ALA A 0 217 . -20.005  9.635   22.082   1.00 91.84 217 A 1 
ATOM 1669 C C   . ALA A 0 217 . -20.239  8.932   23.423   1.00 91.84 217 A 1 
ATOM 1670 C CB  . ALA A 0 217 . -21.015  9.193   21.016   1.00 91.84 217 A 1 
ATOM 1671 O O   . ALA A 0 217 . -19.717  7.843   23.623   1.00 91.84 217 A 1 
ATOM 1672 N N   . ASP A 0 218 . -21.002  9.584   24.289   1.00 88.60 218 A 1 
ATOM 1673 C CA  . ASP A 0 218 . -21.210  9.266   25.703   1.00 88.60 218 A 1 
ATOM 1674 C C   . ASP A 0 218 . -22.700  9.560   26.000   1.00 88.60 218 A 1 
ATOM 1675 C CB  . ASP A 0 218 . -20.213  10.169  26.462   1.00 88.60 218 A 1 
ATOM 1676 O O   . ASP A 0 218 . -23.196  10.621  25.603   1.00 88.60 218 A 1 
ATOM 1677 C CG  . ASP A 0 218 . -20.214  10.068  27.985   1.00 88.60 218 A 1 
ATOM 1678 O OD1 . ASP A 0 218 . -21.166  9.470   28.523   1.00 88.60 218 A 1 
ATOM 1679 O OD2 . ASP A 0 218 . -19.273  10.660  28.570   1.00 88.60 218 A 1 
ATOM 1680 N N   . ASP A 0 219 . -23.454  8.593   26.541   1.00 90.97 219 A 1 
ATOM 1681 C CA  . ASP A 0 219 . -24.935  8.612   26.606   1.00 90.97 219 A 1 
ATOM 1682 C C   . ASP A 0 219 . -25.505  8.022   27.917   1.00 90.97 219 A 1 
ATOM 1683 C CB  . ASP A 0 219 . -25.525  7.999   25.316   1.00 90.97 219 A 1 
ATOM 1684 O O   . ASP A 0 219 . -26.446  7.220   27.924   1.00 90.97 219 A 1 
ATOM 1685 C CG  . ASP A 0 219 . -27.050  8.092   25.201   1.00 90.97 219 A 1 
ATOM 1686 O OD1 . ASP A 0 219 . -27.669  9.076   25.661   1.00 90.97 219 A 1 
ATOM 1687 O OD2 . ASP A 0 219 . -27.701  7.313   24.463   1.00 90.97 219 A 1 
ATOM 1688 N N   . ASP A 0 220 . -24.907  8.476   29.016   1.00 87.69 220 A 1 
ATOM 1689 C CA  . ASP A 0 220 . -25.277  8.326   30.429   1.00 87.69 220 A 1 
ATOM 1690 C C   . ASP A 0 220 . -26.802  8.454   30.694   1.00 87.69 220 A 1 
ATOM 1691 C CB  . ASP A 0 220 . -24.502  9.461   31.154   1.00 87.69 220 A 1 
ATOM 1692 O O   . ASP A 0 220 . -27.427  9.460   30.338   1.00 87.69 220 A 1 
ATOM 1693 C CG  . ASP A 0 220 . -23.806  9.103   32.467   1.00 87.69 220 A 1 
ATOM 1694 O OD1 . ASP A 0 220 . -23.955  7.953   32.931   1.00 87.69 220 A 1 
ATOM 1695 O OD2 . ASP A 0 220 . -23.214  10.041  33.057   1.00 87.69 220 A 1 
ATOM 1696 N N   . GLN A 0 221 . -27.433  7.471   31.353   1.00 89.20 221 A 1 
ATOM 1697 C CA  . GLN A 0 221 . -28.858  7.472   31.747   1.00 89.20 221 A 1 
ATOM 1698 C C   . GLN A 0 221 . -29.057  6.914   33.160   1.00 89.20 221 A 1 
ATOM 1699 C CB  . GLN A 0 221 . -29.702  6.645   30.754   1.00 89.20 221 A 1 
ATOM 1700 O O   . GLN A 0 221 . -28.507  5.871   33.501   1.00 89.20 221 A 1 
ATOM 1701 C CG  . GLN A 0 221 . -29.894  7.394   29.432   1.00 89.20 221 A 1 
ATOM 1702 C CD  . GLN A 0 221 . -30.551  6.577   28.329   1.00 89.20 221 A 1 
ATOM 1703 N NE2 . GLN A 0 221 . -30.026  6.670   27.127   1.00 89.20 221 A 1 
ATOM 1704 O OE1 . GLN A 0 221 . -31.556  5.893   28.479   1.00 89.20 221 A 1 
ATOM 1705 N N   . TRP A 0 222 . -29.902  7.558   33.974   1.00 87.31 222 A 1 
ATOM 1706 C CA  . TRP A 0 222 . -30.176  7.100   35.343   1.00 87.31 222 A 1 
ATOM 1707 C C   . TRP A 0 222 . -31.558  7.509   35.871   1.00 87.31 222 A 1 
ATOM 1708 C CB  . TRP A 0 222 . -29.071  7.609   36.283   1.00 87.31 222 A 1 
ATOM 1709 O O   . TRP A 0 222 . -32.126  8.530   35.468   1.00 87.31 222 A 1 
ATOM 1710 C CG  . TRP A 0 222 . -29.005  9.097   36.467   1.00 87.31 222 A 1 
ATOM 1711 C CD1 . TRP A 0 222 . -29.647  9.787   37.435   1.00 87.31 222 A 1 
ATOM 1712 C CD2 . TRP A 0 222 . -28.260  10.090  35.692   1.00 87.31 222 A 1 
ATOM 1713 C CE2 . TRP A 0 222 . -28.511  11.379  36.256   1.00 87.31 222 A 1 
ATOM 1714 C CE3 . TRP A 0 222 . -27.382  10.040  34.587   1.00 87.31 222 A 1 
ATOM 1715 N NE1 . TRP A 0 222 . -29.364  11.133  37.313   1.00 87.31 222 A 1 
ATOM 1716 C CH2 . TRP A 0 222 . -27.083  12.468  34.630   1.00 87.31 222 A 1 
ATOM 1717 C CZ2 . TRP A 0 222 . -27.945  12.557  35.738   1.00 87.31 222 A 1 
ATOM 1718 C CZ3 . TRP A 0 222 . -26.800  11.212  34.067   1.00 87.31 222 A 1 
ATOM 1719 N N   . ALA A 0 223 . -32.067  6.746   36.839   1.00 89.14 223 A 1 
ATOM 1720 C CA  . ALA A 0 223 . -33.170  7.132   37.711   1.00 89.14 223 A 1 
ATOM 1721 C C   . ALA A 0 223 . -32.968  6.622   39.149   1.00 89.14 223 A 1 
ATOM 1722 C CB  . ALA A 0 223 . -34.497  6.630   37.136   1.00 89.14 223 A 1 
ATOM 1723 O O   . ALA A 0 223 . -32.347  5.584   39.373   1.00 89.14 223 A 1 
ATOM 1724 N N   . GLU A 0 224 . -33.538  7.356   40.102   1.00 87.65 224 A 1 
ATOM 1725 C CA  . GLU A 0 224 . -33.611  7.014   41.526   1.00 87.65 224 A 1 
ATOM 1726 C C   . GLU A 0 224 . -35.054  7.270   42.001   1.00 87.65 224 A 1 
ATOM 1727 C CB  . GLU A 0 224 . -32.637  7.882   42.362   1.00 87.65 224 A 1 
ATOM 1728 O O   . GLU A 0 224 . -35.614  8.326   41.689   1.00 87.65 224 A 1 
ATOM 1729 C CG  . GLU A 0 224 . -31.147  7.850   41.955   1.00 87.65 224 A 1 
ATOM 1730 C CD  . GLU A 0 224 . -30.258  8.838   42.752   1.00 87.65 224 A 1 
ATOM 1731 O OE1 . GLU A 0 224 . -29.014  8.755   42.626   1.00 87.65 224 A 1 
ATOM 1732 O OE2 . GLU A 0 224 . -30.787  9.722   43.474   1.00 87.65 224 A 1 
ATOM 1733 N N   . ASP A 0 225 . -35.642  6.354   42.770   1.00 84.64 225 A 1 
ATOM 1734 C CA  . ASP A 0 225 . -36.837  6.603   43.591   1.00 84.64 225 A 1 
ATOM 1735 C C   . ASP A 0 225 . -36.448  6.448   45.068   1.00 84.64 225 A 1 
ATOM 1736 C CB  . ASP A 0 225 . -38.007  5.681   43.184   1.00 84.64 225 A 1 
ATOM 1737 O O   . ASP A 0 225 . -35.621  5.607   45.420   1.00 84.64 225 A 1 
ATOM 1738 C CG  . ASP A 0 225 . -39.386  6.170   43.673   1.00 84.64 225 A 1 
ATOM 1739 O OD1 . ASP A 0 225 . -39.434  6.936   44.667   1.00 84.64 225 A 1 
ATOM 1740 O OD2 . ASP A 0 225 . -40.396  5.821   43.016   1.00 84.64 225 A 1 
ATOM 1741 N N   . TYR A 0 226 . -36.997  7.275   45.953   1.00 82.28 226 A 1 
ATOM 1742 C CA  . TYR A 0 226 . -36.754  7.187   47.389   1.00 82.28 226 A 1 
ATOM 1743 C C   . TYR A 0 226 . -38.013  7.518   48.180   1.00 82.28 226 A 1 
ATOM 1744 C CB  . TYR A 0 226 . -35.588  8.095   47.803   1.00 82.28 226 A 1 
ATOM 1745 O O   . TYR A 0 226 . -38.347  8.690   48.395   1.00 82.28 226 A 1 
ATOM 1746 C CG  . TYR A 0 226 . -35.254  7.959   49.278   1.00 82.28 226 A 1 
ATOM 1747 C CD1 . TYR A 0 226 . -35.554  8.985   50.197   1.00 82.28 226 A 1 
ATOM 1748 C CD2 . TYR A 0 226 . -34.721  6.745   49.739   1.00 82.28 226 A 1 
ATOM 1749 C CE1 . TYR A 0 226 . -35.290  8.802   51.571   1.00 82.28 226 A 1 
ATOM 1750 C CE2 . TYR A 0 226 . -34.469  6.545   51.103   1.00 82.28 226 A 1 
ATOM 1751 O OH  . TYR A 0 226 . -34.502  7.337   53.339   1.00 82.28 226 A 1 
ATOM 1752 C CZ  . TYR A 0 226 . -34.752  7.573   52.022   1.00 82.28 226 A 1 
ATOM 1753 N N   . ASP A 0 227 . -38.665  6.477   48.692   1.00 78.05 227 A 1 
ATOM 1754 C CA  . ASP A 0 227 . -39.946  6.596   49.374   1.00 78.05 227 A 1 
ATOM 1755 C C   . ASP A 0 227 . -39.788  6.346   50.884   1.00 78.05 227 A 1 
ATOM 1756 C CB  . ASP A 0 227 . -40.990  5.709   48.677   1.00 78.05 227 A 1 
ATOM 1757 O O   . ASP A 0 227 . -39.310  5.304   51.352   1.00 78.05 227 A 1 
ATOM 1758 C CG  . ASP A 0 227 . -42.428  6.144   48.954   1.00 78.05 227 A 1 
ATOM 1759 O OD1 . ASP A 0 227 . -42.632  7.150   49.680   1.00 78.05 227 A 1 
ATOM 1760 O OD2 . ASP A 0 227 . -43.363  5.406   48.564   1.00 78.05 227 A 1 
ATOM 1761 N N   . ARG A 0 228 . -40.138  7.350   51.701   1.00 67.58 228 A 1 
ATOM 1762 C CA  . ARG A 0 228 . -39.813  7.352   53.138   1.00 67.58 228 A 1 
ATOM 1763 C C   . ARG A 0 228 . -41.011  7.622   54.041   1.00 67.58 228 A 1 
ATOM 1764 C CB  . ARG A 0 228 . -38.638  8.301   53.381   1.00 67.58 228 A 1 
ATOM 1765 O O   . ARG A 0 228 . -41.487  8.752   54.186   1.00 67.58 228 A 1 
ATOM 1766 C CG  . ARG A 0 228 . -38.064  8.076   54.779   1.00 67.58 228 A 1 
ATOM 1767 C CD  . ARG A 0 228 . -36.903  9.027   55.080   1.00 67.58 228 A 1 
ATOM 1768 N NE  . ARG A 0 228 . -36.399  8.748   56.438   1.00 67.58 228 A 1 
ATOM 1769 N NH1 . ARG A 0 228 . -37.665  10.293  57.551   1.00 67.58 228 A 1 
ATOM 1770 N NH2 . ARG A 0 228 . -36.919  8.520   58.642   1.00 67.58 228 A 1 
ATOM 1771 C CZ  . ARG A 0 228 . -36.970  9.198   57.536   1.00 67.58 228 A 1 
ATOM 1772 N N   . TYR A 0 229 . -41.386  6.590   54.795   1.00 64.24 229 A 1 
ATOM 1773 C CA  . TYR A 0 229 . -42.542  6.568   55.688   1.00 64.24 229 A 1 
ATOM 1774 C C   . TYR A 0 229 . -42.143  6.608   57.177   1.00 64.24 229 A 1 
ATOM 1775 C CB  . TYR A 0 229 . -43.383  5.326   55.349   1.00 64.24 229 A 1 
ATOM 1776 O O   . TYR A 0 229 . -41.704  5.607   57.752   1.00 64.24 229 A 1 
ATOM 1777 C CG  . TYR A 0 229 . -43.925  5.320   53.931   1.00 64.24 229 A 1 
ATOM 1778 C CD1 . TYR A 0 229 . -45.114  6.018   53.641   1.00 64.24 229 A 1 
ATOM 1779 C CD2 . TYR A 0 229 . -43.229  4.655   52.900   1.00 64.24 229 A 1 
ATOM 1780 C CE1 . TYR A 0 229 . -45.610  6.046   52.324   1.00 64.24 229 A 1 
ATOM 1781 C CE2 . TYR A 0 229 . -43.724  4.690   51.582   1.00 64.24 229 A 1 
ATOM 1782 O OH  . TYR A 0 229 . -45.422  5.460   50.035   1.00 64.24 229 A 1 
ATOM 1783 C CZ  . TYR A 0 229 . -44.911  5.396   51.288   1.00 64.24 229 A 1 
ATOM 1784 N N   . ASP A 0 230 . -42.369  7.747   57.846   1.00 54.87 230 A 1 
ATOM 1785 C CA  . ASP A 0 230 . -42.269  7.886   59.312   1.00 54.87 230 A 1 
ATOM 1786 C C   . ASP A 0 230 . -43.666  7.978   59.968   1.00 54.87 230 A 1 
ATOM 1787 C CB  . ASP A 0 230 . -41.412  9.110   59.702   1.00 54.87 230 A 1 
ATOM 1788 O O   . ASP A 0 230 . -44.260  9.055   60.087   1.00 54.87 230 A 1 
ATOM 1789 C CG  . ASP A 0 230 . -39.895  8.893   59.749   1.00 54.87 230 A 1 
ATOM 1790 O OD1 . ASP A 0 230 . -39.398  7.752   59.844   1.00 54.87 230 A 1 
ATOM 1791 O OD2 . ASP A 0 230 . -39.158  9.907   59.758   1.00 54.87 230 A 1 
ATOM 1792 N N   . ALA A 0 231 . -44.189  6.849   60.460   1.00 52.73 231 A 1 
ATOM 1793 C CA  . ALA A 0 231 . -45.431  6.808   61.238   1.00 52.73 231 A 1 
ATOM 1794 C C   . ALA A 0 231 . -45.192  7.125   62.733   1.00 52.73 231 A 1 
ATOM 1795 C CB  . ALA A 0 231 . -46.113  5.452   61.020   1.00 52.73 231 A 1 
ATOM 1796 O O   . ALA A 0 231 . -44.661  6.307   63.485   1.00 52.73 231 A 1 
ATOM 1797 N N   . GLY A 0 232 . -45.605  8.318   63.176   1.00 48.76 232 A 1 
ATOM 1798 C CA  . GLY A 0 232 . -45.569  8.731   64.588   1.00 48.76 232 A 1 
ATOM 1799 C C   . GLY A 0 232 . -46.636  8.056   65.468   1.00 48.76 232 A 1 
ATOM 1800 O O   . GLY A 0 232 . -47.675  7.623   64.974   1.00 48.76 232 A 1 
ATOM 1801 N N   . GLU A 0 233 . -46.382  7.990   66.782   1.00 43.38 233 A 1 
ATOM 1802 C CA  . GLU A 0 233 . -47.197  7.257   67.771   1.00 43.38 233 A 1 
ATOM 1803 C C   . GLU A 0 233 . -48.707  7.562   67.712   1.00 43.38 233 A 1 
ATOM 1804 C CB  . GLU A 0 233 . -46.721  7.565   69.204   1.00 43.38 233 A 1 
ATOM 1805 O O   . GLU A 0 233 . -49.151  8.691   67.938   1.00 43.38 233 A 1 
ATOM 1806 C CG  . GLU A 0 233 . -45.292  7.103   69.527   1.00 43.38 233 A 1 
ATOM 1807 C CD  . GLU A 0 233 . -44.907  7.393   70.992   1.00 43.38 233 A 1 
ATOM 1808 O OE1 . GLU A 0 233 . -44.185  6.558   71.584   1.00 43.38 233 A 1 
ATOM 1809 O OE2 . GLU A 0 233 . -45.312  8.455   71.520   1.00 43.38 233 A 1 
ATOM 1810 N N   . GLY A 0 234 . -49.511  6.518   67.505   1.00 43.75 234 A 1 
ATOM 1811 C CA  . GLY A 0 234 . -50.964  6.580   67.651   1.00 43.75 234 A 1 
ATOM 1812 C C   . GLY A 0 234 . -51.457  6.452   69.101   1.00 43.75 234 A 1 
ATOM 1813 O O   . GLY A 0 234 . -50.772  5.942   69.985   1.00 43.75 234 A 1 
ATOM 1814 N N   . ASP A 0 235 . -52.697  6.889   69.334   1.00 47.48 235 A 1 
ATOM 1815 C CA  . ASP A 0 235 . -53.543  6.600   70.508   1.00 47.48 235 A 1 
ATOM 1816 C C   . ASP A 0 235 . -53.066  7.048   71.908   1.00 47.48 235 A 1 
ATOM 1817 C CB  . ASP A 0 235 . -54.040  5.136   70.456   1.00 47.48 235 A 1 
ATOM 1818 O O   . ASP A 0 235 . -53.775  6.839   72.900   1.00 47.48 235 A 1 
ATOM 1819 C CG  . ASP A 0 235 . -55.466  5.010   69.905   1.00 47.48 235 A 1 
ATOM 1820 O OD1 . ASP A 0 235 . -55.858  5.848   69.056   1.00 47.48 235 A 1 
ATOM 1821 O OD2 . ASP A 0 235 . -56.178  4.098   70.384   1.00 47.48 235 A 1 
ATOM 1822 N N   . ALA A 0 236 . -51.955  7.781   72.010   1.00 42.69 236 A 1 
ATOM 1823 C CA  . ALA A 0 236 . -51.404  8.282   73.277   1.00 42.69 236 A 1 
ATOM 1824 C C   . ALA A 0 236 . -52.343  9.202   74.106   1.00 42.69 236 A 1 
ATOM 1825 C CB  . ALA A 0 236 . -50.078  8.987   72.959   1.00 42.69 236 A 1 
ATOM 1826 O O   . ALA A 0 236 . -52.056  9.468   75.274   1.00 42.69 236 A 1 
ATOM 1827 N N   . TYR A 0 237 . -53.463  9.690   73.549   1.00 40.67 237 A 1 
ATOM 1828 C CA  . TYR A 0 237 . -54.309  10.725  74.174   1.00 40.67 237 A 1 
ATOM 1829 C C   . TYR A 0 237 . -55.757  10.315  74.523   1.00 40.67 237 A 1 
ATOM 1830 C CB  . TYR A 0 237 . -54.248  12.008  73.325   1.00 40.67 237 A 1 
ATOM 1831 O O   . TYR A 0 237 . -56.503  11.108  75.097   1.00 40.67 237 A 1 
ATOM 1832 C CG  . TYR A 0 237 . -54.044  13.251  74.167   1.00 40.67 237 A 1 
ATOM 1833 C CD1 . TYR A 0 237 . -55.131  14.084  74.496   1.00 40.67 237 A 1 
ATOM 1834 C CD2 . TYR A 0 237 . -52.758  13.543  74.662   1.00 40.67 237 A 1 
ATOM 1835 C CE1 . TYR A 0 237 . -54.930  15.212  75.317   1.00 40.67 237 A 1 
ATOM 1836 C CE2 . TYR A 0 237 . -52.552  14.667  75.483   1.00 40.67 237 A 1 
ATOM 1837 O OH  . TYR A 0 237 . -53.449  16.583  76.614   1.00 40.67 237 A 1 
ATOM 1838 C CZ  . TYR A 0 237 . -53.641  15.503  75.812   1.00 40.67 237 A 1 
ATOM 1839 N N   . GLY A 0 238 . -56.188  9.083   74.222   1.00 45.13 238 A 1 
ATOM 1840 C CA  . GLY A 0 238 . -57.611  8.702   74.306   1.00 45.13 238 A 1 
ATOM 1841 C C   . GLY A 0 238 . -58.183  8.390   75.703   1.00 45.13 238 A 1 
ATOM 1842 O O   . GLY A 0 238 . -59.400  8.318   75.858   1.00 45.13 238 A 1 
ATOM 1843 N N   . LYS A 0 239 . -57.349  8.160   76.731   1.00 47.97 239 A 1 
ATOM 1844 C CA  . LYS A 0 239 . -57.752  7.399   77.944   1.00 47.97 239 A 1 
ATOM 1845 C C   . LYS A 0 239 . -57.852  8.182   79.269   1.00 47.97 239 A 1 
ATOM 1846 C CB  . LYS A 0 239 . -56.877  6.127   78.054   1.00 47.97 239 A 1 
ATOM 1847 O O   . LYS A 0 239 . -58.046  7.562   80.310   1.00 47.97 239 A 1 
ATOM 1848 C CG  . LYS A 0 239 . -57.301  5.069   77.018   1.00 47.97 239 A 1 
ATOM 1849 C CD  . LYS A 0 239 . -56.373  3.845   76.994   1.00 47.97 239 A 1 
ATOM 1850 C CE  . LYS A 0 239 . -56.887  2.847   75.944   1.00 47.97 239 A 1 
ATOM 1851 N NZ  . LYS A 0 239 . -55.847  1.870   75.528   1.00 47.97 239 A 1 
ATOM 1852 N N   . ALA A 0 240 . -57.738  9.515   79.270   1.00 46.18 240 A 1 
ATOM 1853 C CA  . ALA A 0 240 . -57.477  10.285  80.503   1.00 46.18 240 A 1 
ATOM 1854 C C   . ALA A 0 240 . -58.609  11.207  81.033   1.00 46.18 240 A 1 
ATOM 1855 C CB  . ALA A 0 240 . -56.173  11.065  80.279   1.00 46.18 240 A 1 
ATOM 1856 O O   . ALA A 0 240 . -58.429  11.823  82.082   1.00 46.18 240 A 1 
ATOM 1857 N N   . ALA A 0 241 . -59.749  11.358  80.341   1.00 38.95 241 A 1 
ATOM 1858 C CA  . ALA A 0 241 . -60.526  12.613  80.409   1.00 38.95 241 A 1 
ATOM 1859 C C   . ALA A 0 241 . -61.998  12.561  80.905   1.00 38.95 241 A 1 
ATOM 1860 C CB  . ALA A 0 241 . -60.392  13.303  79.043   1.00 38.95 241 A 1 
ATOM 1861 O O   . ALA A 0 241 . -62.724  13.531  80.692   1.00 38.95 241 A 1 
ATOM 1862 N N   . SER A 0 242 . -62.486  11.499  81.566   1.00 45.73 242 A 1 
ATOM 1863 C CA  . SER A 0 242 . -63.919  11.421  81.952   1.00 45.73 242 A 1 
ATOM 1864 C C   . SER A 0 242 . -64.224  10.784  83.319   1.00 45.73 242 A 1 
ATOM 1865 C CB  . SER A 0 242 . -64.739  10.790  80.817   1.00 45.73 242 A 1 
ATOM 1866 O O   . SER A 0 242 . -64.963  9.804   83.406   1.00 45.73 242 A 1 
ATOM 1867 O OG  . SER A 0 242 . -64.391  9.435   80.636   1.00 45.73 242 A 1 
ATOM 1868 N N   . ALA A 0 243 . -63.707  11.370  84.405   1.00 34.44 243 A 1 
ATOM 1869 C CA  . ALA A 0 243 . -64.089  11.006  85.776   1.00 34.44 243 A 1 
ATOM 1870 C C   . ALA A 0 243 . -64.101  12.224  86.727   1.00 34.44 243 A 1 
ATOM 1871 C CB  . ALA A 0 243 . -63.160  9.883   86.265   1.00 34.44 243 A 1 
ATOM 1872 O O   . ALA A 0 243 . -63.158  12.435  87.487   1.00 34.44 243 A 1 
ATOM 1873 N N   . SER A 0 244 . -65.173  13.031  86.712   1.00 39.91 244 A 1 
ATOM 1874 C CA  . SER A 0 244 . -65.386  14.070  87.733   1.00 39.91 244 A 1 
ATOM 1875 C C   . SER A 0 244 . -66.860  14.267  88.111   1.00 39.91 244 A 1 
ATOM 1876 C CB  . SER A 0 244 . -64.749  15.401  87.339   1.00 39.91 244 A 1 
ATOM 1877 O O   . SER A 0 244 . -67.751  14.353  87.271   1.00 39.91 244 A 1 
ATOM 1878 O OG  . SER A 0 244 . -64.685  16.219  88.493   1.00 39.91 244 A 1 
ATOM 1879 N N   . SER A 0 245 . -67.072  14.308  89.422   1.00 37.67 245 A 1 
ATOM 1880 C CA  . SER A 0 245 . -68.325  14.368  90.182   1.00 37.67 245 A 1 
ATOM 1881 C C   . SER A 0 245 . -69.103  15.687  90.036   1.00 37.67 245 A 1 
ATOM 1882 C CB  . SER A 0 245 . -67.860  14.236  91.640   1.00 37.67 245 A 1 
ATOM 1883 O O   . SER A 0 245 . -68.472  16.737  90.013   1.00 37.67 245 A 1 
ATOM 1884 O OG  . SER A 0 245 . -68.911  14.170  92.576   1.00 37.67 245 A 1 
ATOM 1885 N N   . TYR A 0 246 . -70.450  15.658  90.092   1.00 35.50 246 A 1 
ATOM 1886 C CA  . TYR A 0 246 . -71.216  16.176  91.254   1.00 35.50 246 A 1 
ATOM 1887 C C   . TYR A 0 246 . -72.740  15.912  91.170   1.00 35.50 246 A 1 
ATOM 1888 C CB  . TYR A 0 246 . -71.008  17.684  91.520   1.00 35.50 246 A 1 
ATOM 1889 O O   . TYR A 0 246 . -73.286  15.727  90.087   1.00 35.50 246 A 1 
ATOM 1890 C CG  . TYR A 0 246 . -70.916  17.987  93.005   1.00 35.50 246 A 1 
ATOM 1891 C CD1 . TYR A 0 246 . -71.987  18.605  93.680   1.00 35.50 246 A 1 
ATOM 1892 C CD2 . TYR A 0 246 . -69.750  17.631  93.713   1.00 35.50 246 A 1 
ATOM 1893 C CE1 . TYR A 0 246 . -71.893  18.864  95.061   1.00 35.50 246 A 1 
ATOM 1894 C CE2 . TYR A 0 246 . -69.646  17.900  95.091   1.00 35.50 246 A 1 
ATOM 1895 O OH  . TYR A 0 246 . -70.627  18.782  97.098   1.00 35.50 246 A 1 
ATOM 1896 C CZ  . TYR A 0 246 . -70.720  18.519  95.767   1.00 35.50 246 A 1 
ATOM 1897 N N   . GLY A 0 247 . -73.441  15.966  92.316   1.00 40.20 247 A 1 
ATOM 1898 C CA  . GLY A 0 247 . -74.916  16.044  92.397   1.00 40.20 247 A 1 
ATOM 1899 C C   . GLY A 0 247 . -75.561  15.083  93.409   1.00 40.20 247 A 1 
ATOM 1900 O O   . GLY A 0 247 . -75.614  13.879  93.177   1.00 40.20 247 A 1 
ATOM 1901 N N   . LYS A 0 248 . -76.078  15.600  94.537   1.00 36.00 248 A 1 
ATOM 1902 C CA  . LYS A 0 248 . -76.728  14.798  95.598   1.00 36.00 248 A 1 
ATOM 1903 C C   . LYS A 0 248 . -78.251  14.692  95.421   1.00 36.00 248 A 1 
ATOM 1904 C CB  . LYS A 0 248 . -76.456  15.397  96.992   1.00 36.00 248 A 1 
ATOM 1905 O O   . LYS A 0 248 . -78.909  15.694  95.171   1.00 36.00 248 A 1 
ATOM 1906 C CG  . LYS A 0 248 . -75.014  15.265  97.504   1.00 36.00 248 A 1 
ATOM 1907 C CD  . LYS A 0 248 . -74.930  15.839  98.929   1.00 36.00 248 A 1 
ATOM 1908 C CE  . LYS A 0 248 . -73.519  15.702  99.513   1.00 36.00 248 A 1 
ATOM 1909 N NZ  . LYS A 0 248 . -73.434  16.283  100.879  1.00 36.00 248 A 1 
ATOM 1910 N N   . GLY A 0 249 . -78.803  13.517  95.725   1.00 38.59 249 A 1 
ATOM 1911 C CA  . GLY A 0 249 . -80.226  13.278  96.001   1.00 38.59 249 A 1 
ATOM 1912 C C   . GLY A 0 249 . -80.398  11.898  96.646   1.00 38.59 249 A 1 
ATOM 1913 O O   . GLY A 0 249 . -79.812  10.934  96.161   1.00 38.59 249 A 1 
ATOM 1914 N N   . ALA A 0 250 . -81.103  11.793  97.776   1.00 32.93 250 A 1 
ATOM 1915 C CA  . ALA A 0 250 . -81.128  10.563  98.578   1.00 32.93 250 A 1 
ATOM 1916 C C   . ALA A 0 250 . -82.284  9.620   98.191   1.00 32.93 250 A 1 
ATOM 1917 C CB  . ALA A 0 250 . -81.160  10.933  100.067  1.00 32.93 250 A 1 
ATOM 1918 O O   . ALA A 0 250 . -83.434  10.043  98.125   1.00 32.93 250 A 1 
ATOM 1919 N N   . GLY A 0 251 . -81.979  8.333   97.995   1.00 35.39 251 A 1 
ATOM 1920 C CA  . GLY A 0 251 . -82.955  7.280   97.693   1.00 35.39 251 A 1 
ATOM 1921 C C   . GLY A 0 251 . -82.289  5.900   97.652   1.00 35.39 251 A 1 
ATOM 1922 O O   . GLY A 0 251 . -81.578  5.572   96.708   1.00 35.39 251 A 1 
ATOM 1923 N N   . TYR A 0 252 . -82.463  5.115   98.715   1.00 36.17 252 A 1 
ATOM 1924 C CA  . TYR A 0 252 . -81.797  3.826   98.956   1.00 36.17 252 A 1 
ATOM 1925 C C   . TYR A 0 252 . -82.074  2.787   97.846   1.00 36.17 252 A 1 
ATOM 1926 C CB  . TYR A 0 252 . -82.302  3.287   100.312  1.00 36.17 252 A 1 
ATOM 1927 O O   . TYR A 0 252 . -83.237  2.477   97.603   1.00 36.17 252 A 1 
ATOM 1928 C CG  . TYR A 0 252 . -82.206  4.257   101.482  1.00 36.17 252 A 1 
ATOM 1929 C CD1 . TYR A 0 252 . -81.100  4.203   102.353  1.00 36.17 252 A 1 
ATOM 1930 C CD2 . TYR A 0 252 . -83.226  5.206   101.707  1.00 36.17 252 A 1 
ATOM 1931 C CE1 . TYR A 0 252 . -80.999  5.107   103.429  1.00 36.17 252 A 1 
ATOM 1932 C CE2 . TYR A 0 252 . -83.114  6.129   102.765  1.00 36.17 252 A 1 
ATOM 1933 O OH  . TYR A 0 252 . -81.903  6.970   104.650  1.00 36.17 252 A 1 
ATOM 1934 C CZ  . TYR A 0 252 . -82.001  6.081   103.628  1.00 36.17 252 A 1 
ATOM 1935 N N   . GLY A 0 253 . -81.043  2.197   97.209   1.00 34.93 253 A 1 
ATOM 1936 C CA  . GLY A 0 253 . -81.302  1.250   96.099   1.00 34.93 253 A 1 
ATOM 1937 C C   . GLY A 0 253 . -80.173  0.396   95.485   1.00 34.93 253 A 1 
ATOM 1938 O O   . GLY A 0 253 . -80.466  -0.323  94.540   1.00 34.93 253 A 1 
ATOM 1939 N N   . LYS A 0 254 . -78.934  0.406   96.015   1.00 35.74 254 A 1 
ATOM 1940 C CA  . LYS A 0 254 . -77.710  -0.212  95.424   1.00 35.74 254 A 1 
ATOM 1941 C C   . LYS A 0 254 . -77.275  0.368   94.059   1.00 35.74 254 A 1 
ATOM 1942 C CB  . LYS A 0 254 . -77.774  -1.755  95.376   1.00 35.74 254 A 1 
ATOM 1943 O O   . LYS A 0 254 . -78.083  0.761   93.230   1.00 35.74 254 A 1 
ATOM 1944 C CG  . LYS A 0 254 . -77.704  -2.412  96.764   1.00 35.74 254 A 1 
ATOM 1945 C CD  . LYS A 0 254 . -77.531  -3.935  96.645   1.00 35.74 254 A 1 
ATOM 1946 C CE  . LYS A 0 254 . -77.288  -4.557  98.026   1.00 35.74 254 A 1 
ATOM 1947 N NZ  . LYS A 0 254 . -76.967  -6.004  97.929   1.00 35.74 254 A 1 
ATOM 1948 N N   . GLY A 0 255 . -75.958  0.476   93.871   1.00 33.50 255 A 1 
ATOM 1949 C CA  . GLY A 0 255 . -75.356  1.148   92.716   1.00 33.50 255 A 1 
ATOM 1950 C C   . GLY A 0 255 . -75.291  0.299   91.434   1.00 33.50 255 A 1 
ATOM 1951 O O   . GLY A 0 255 . -75.552  -0.898  91.466   1.00 33.50 255 A 1 
ATOM 1952 N N   . GLY A 0 256 . -74.914  0.878   90.291   1.00 30.44 256 A 1 
ATOM 1953 C CA  . GLY A 0 256 . -74.628  2.308   90.095   1.00 30.44 256 A 1 
ATOM 1954 C C   . GLY A 0 256 . -73.369  2.598   89.283   1.00 30.44 256 A 1 
ATOM 1955 O O   . GLY A 0 256 . -72.458  3.234   89.797   1.00 30.44 256 A 1 
ATOM 1956 N N   . GLU A 0 257 . -73.355  2.200   88.012   1.00 39.70 257 A 1 
ATOM 1957 C CA  . GLU A 0 257 . -72.298  2.543   87.052   1.00 39.70 257 A 1 
ATOM 1958 C C   . GLU A 0 257 . -72.914  3.254   85.838   1.00 39.70 257 A 1 
ATOM 1959 C CB  . GLU A 0 257 . -71.486  1.288   86.687   1.00 39.70 257 A 1 
ATOM 1960 O O   . GLU A 0 257 . -73.387  2.638   84.886   1.00 39.70 257 A 1 
ATOM 1961 C CG  . GLU A 0 257 . -70.424  1.026   87.770   1.00 39.70 257 A 1 
ATOM 1962 C CD  . GLU A 0 257 . -69.787  -0.367  87.703   1.00 39.70 257 A 1 
ATOM 1963 O OE1 . GLU A 0 257 . -69.223  -0.770  88.745   1.00 39.70 257 A 1 
ATOM 1964 O OE2 . GLU A 0 257 . -69.899  -1.027  86.646   1.00 39.70 257 A 1 
ATOM 1965 N N   . ARG A 0 258 . -72.938  4.593   85.895   1.00 36.28 258 A 1 
ATOM 1966 C CA  . ARG A 0 258 . -73.130  5.453   84.720   1.00 36.28 258 A 1 
ATOM 1967 C C   . ARG A 0 258 . -71.752  5.866   84.204   1.00 36.28 258 A 1 
ATOM 1968 C CB  . ARG A 0 258 . -73.918  6.730   85.070   1.00 36.28 258 A 1 
ATOM 1969 O O   . ARG A 0 258 . -71.179  6.807   84.744   1.00 36.28 258 A 1 
ATOM 1970 C CG  . ARG A 0 258 . -75.440  6.609   85.198   1.00 36.28 258 A 1 
ATOM 1971 C CD  . ARG A 0 258 . -75.963  8.032   85.462   1.00 36.28 258 A 1 
ATOM 1972 N NE  . ARG A 0 258 . -77.433  8.122   85.502   1.00 36.28 258 A 1 
ATOM 1973 N NH1 . ARG A 0 258 . -77.544  10.378  85.941   1.00 36.28 258 A 1 
ATOM 1974 N NH2 . ARG A 0 258 . -79.428  9.213   85.701   1.00 36.28 258 A 1 
ATOM 1975 C CZ  . ARG A 0 258 . -78.125  9.231   85.714   1.00 36.28 258 A 1 
ATOM 1976 N N   . SER A 0 259 . -71.282  5.231   83.137   1.00 36.33 259 A 1 
ATOM 1977 C CA  . SER A 0 259 . -70.133  5.697   82.350   1.00 36.33 259 A 1 
ATOM 1978 C C   . SER A 0 259 . -70.432  5.526   80.865   1.00 36.33 259 A 1 
ATOM 1979 C CB  . SER A 0 259 . -68.849  4.960   82.738   1.00 36.33 259 A 1 
ATOM 1980 O O   . SER A 0 259 . -71.096  4.570   80.468   1.00 36.33 259 A 1 
ATOM 1981 O OG  . SER A 0 259 . -68.433  5.394   84.016   1.00 36.33 259 A 1 
ATOM 1982 N N   . ALA A 0 260 . -69.995  6.481   80.045   1.00 34.28 260 A 1 
ATOM 1983 C CA  . ALA A 0 260 . -70.276  6.477   78.615   1.00 34.28 260 A 1 
ATOM 1984 C C   . ALA A 0 260 . -69.332  5.528   77.864   1.00 34.28 260 A 1 
ATOM 1985 C CB  . ALA A 0 260 . -70.176  7.913   78.085   1.00 34.28 260 A 1 
ATOM 1986 O O   . ALA A 0 260 . -68.122  5.579   78.063   1.00 34.28 260 A 1 
ATOM 1987 N N   . ALA A 0 261 . -69.885  4.733   76.947   1.00 35.86 261 A 1 
ATOM 1988 C CA  . ALA A 0 261 . -69.114  4.083   75.895   1.00 35.86 261 A 1 
ATOM 1989 C C   . ALA A 0 261 . -69.285  4.900   74.602   1.00 35.86 261 A 1 
ATOM 1990 C CB  . ALA A 0 261 . -69.551  2.614   75.777   1.00 35.86 261 A 1 
ATOM 1991 O O   . ALA A 0 261 . -70.310  4.801   73.922   1.00 35.86 261 A 1 
ATOM 1992 N N   . SER A 0 262 . -68.309  5.756   74.291   1.00 43.51 262 A 1 
ATOM 1993 C CA  . SER A 0 262 . -68.137  6.319   72.945   1.00 43.51 262 A 1 
ATOM 1994 C C   . SER A 0 262 . -67.914  5.165   71.950   1.00 43.51 262 A 1 
ATOM 1995 C CB  . SER A 0 262 . -66.968  7.320   72.941   1.00 43.51 262 A 1 
ATOM 1996 O O   . SER A 0 262 . -67.374  4.127   72.314   1.00 43.51 262 A 1 
ATOM 1997 O OG  . SER A 0 262 . -65.888  6.852   73.725   1.00 43.51 262 A 1 
ATOM 1998 N N   . LYS A 0 263 . -68.356  5.206   70.689   1.00 39.23 263 A 1 
ATOM 1999 C CA  . LYS A 0 263 . -68.776  6.315   69.808   1.00 39.23 263 A 1 
ATOM 2000 C C   . LYS A 0 263 . -67.678  7.317   69.425   1.00 39.23 263 A 1 
ATOM 2001 C CB  . LYS A 0 263 . -70.154  6.930   70.146   1.00 39.23 263 A 1 
ATOM 2002 O O   . LYS A 0 263 . -67.917  8.517   69.366   1.00 39.23 263 A 1 
ATOM 2003 C CG  . LYS A 0 263 . -70.831  7.357   68.826   1.00 39.23 263 A 1 
ATOM 2004 C CD  . LYS A 0 263 . -72.132  8.149   68.988   1.00 39.23 263 A 1 
ATOM 2005 C CE  . LYS A 0 263 . -72.665  8.448   67.577   1.00 39.23 263 A 1 
ATOM 2006 N NZ  . LYS A 0 263 . -73.888  9.286   67.595   1.00 39.23 263 A 1 
ATOM 2007 N N   . GLN A 0 264 . -66.516  6.773   69.085   1.00 35.57 264 A 1 
ATOM 2008 C CA  . GLN A 0 264 . -65.603  7.267   68.050   1.00 35.57 264 A 1 
ATOM 2009 C C   . GLN A 0 264 . -65.167  6.034   67.228   1.00 35.57 264 A 1 
ATOM 2010 C CB  . GLN A 0 264 . -64.418  8.014   68.690   1.00 35.57 264 A 1 
ATOM 2011 O O   . GLN A 0 264 . -65.131  4.936   67.775   1.00 35.57 264 A 1 
ATOM 2012 C CG  . GLN A 0 264 . -64.695  9.526   68.799   1.00 35.57 264 A 1 
ATOM 2013 C CD  . GLN A 0 264 . -64.071  10.188  70.024   1.00 35.57 264 A 1 
ATOM 2014 N NE2 . GLN A 0 264 . -63.518  11.373  69.887   1.00 35.57 264 A 1 
ATOM 2015 O OE1 . GLN A 0 264 . -64.123  9.689   71.137   1.00 35.57 264 A 1 
ATOM 2016 N N   . GLY A 0 265 . -64.930  6.101   65.918   1.00 36.03 265 A 1 
ATOM 2017 C CA  . GLY A 0 265 . -64.869  7.286   65.055   1.00 36.03 265 A 1 
ATOM 2018 C C   . GLY A 0 265 . -63.421  7.633   64.738   1.00 36.03 265 A 1 
ATOM 2019 O O   . GLY A 0 265 . -62.882  8.562   65.326   1.00 36.03 265 A 1 
ATOM 2020 N N   . GLY A 0 266 . -62.824  6.839   63.851   1.00 32.90 266 A 1 
ATOM 2021 C CA  . GLY A 0 266 . -61.412  6.880   63.485   1.00 32.90 266 A 1 
ATOM 2022 C C   . GLY A 0 266 . -61.091  5.717   62.549   1.00 32.90 266 A 1 
ATOM 2023 O O   . GLY A 0 266 . -60.760  4.625   62.999   1.00 32.90 266 A 1 
ATOM 2024 N N   . GLN A 0 267 . -61.266  5.946   61.247   1.00 35.62 267 A 1 
ATOM 2025 C CA  . GLN A 0 267 . -60.420  5.293   60.245   1.00 35.62 267 A 1 
ATOM 2026 C C   . GLN A 0 267 . -59.034  5.985   60.291   1.00 35.62 267 A 1 
ATOM 2027 C CB  . GLN A 0 267 . -61.132  5.364   58.875   1.00 35.62 267 A 1 
ATOM 2028 O O   . GLN A 0 267 . -58.883  6.959   61.027   1.00 35.62 267 A 1 
ATOM 2029 C CG  . GLN A 0 267 . -62.357  4.422   58.835   1.00 35.62 267 A 1 
ATOM 2030 C CD  . GLN A 0 267 . -63.303  4.653   57.655   1.00 35.62 267 A 1 
ATOM 2031 N NE2 . GLN A 0 267 . -63.893  3.616   57.101   1.00 35.62 267 A 1 
ATOM 2032 O OE1 . GLN A 0 267 . -63.602  5.760   57.247   1.00 35.62 267 A 1 
ATOM 2033 N N   . ASP A 0 268 . -58.054  5.482   59.535   1.00 34.25 268 A 1 
ATOM 2034 C CA  . ASP A 0 268 . -56.649  5.949   59.469   1.00 34.25 268 A 1 
ATOM 2035 C C   . ASP A 0 268 . -55.706  5.377   60.551   1.00 34.25 268 A 1 
ATOM 2036 C CB  . ASP A 0 268 . -56.505  7.485   59.334   1.00 34.25 268 A 1 
ATOM 2037 O O   . ASP A 0 268 . -55.338  6.051   61.509   1.00 34.25 268 A 1 
ATOM 2038 C CG  . ASP A 0 268 . -57.381  8.151   58.268   1.00 34.25 268 A 1 
ATOM 2039 O OD1 . ASP A 0 268 . -57.938  7.425   57.411   1.00 34.25 268 A 1 
ATOM 2040 O OD2 . ASP A 0 268 . -57.454  9.403   58.306   1.00 34.25 268 A 1 
ATOM 2041 N N   . TYR A 0 269 . -55.245  4.135   60.351   1.00 40.13 269 A 1 
ATOM 2042 C CA  . TYR A 0 269 . -54.114  3.542   61.085   1.00 40.13 269 A 1 
ATOM 2043 C C   . TYR A 0 269 . -53.201  2.738   60.142   1.00 40.13 269 A 1 
ATOM 2044 C CB  . TYR A 0 269 . -54.613  2.714   62.287   1.00 40.13 269 A 1 
ATOM 2045 O O   . TYR A 0 269 . -53.344  1.526   59.994   1.00 40.13 269 A 1 
ATOM 2046 C CG  . TYR A 0 269 . -54.487  3.456   63.602   1.00 40.13 269 A 1 
ATOM 2047 C CD1 . TYR A 0 269 . -53.278  3.389   64.321   1.00 40.13 269 A 1 
ATOM 2048 C CD2 . TYR A 0 269 . -55.551  4.244   64.081   1.00 40.13 269 A 1 
ATOM 2049 C CE1 . TYR A 0 269 . -53.129  4.123   65.511   1.00 40.13 269 A 1 
ATOM 2050 C CE2 . TYR A 0 269 . -55.412  4.965   65.282   1.00 40.13 269 A 1 
ATOM 2051 O OH  . TYR A 0 269 . -54.041  5.617   67.137   1.00 40.13 269 A 1 
ATOM 2052 C CZ  . TYR A 0 269 . -54.194  4.915   65.989   1.00 40.13 269 A 1 
ATOM 2053 N N   . TRP A 0 270 . -52.253  3.427   59.500   1.00 39.40 270 A 1 
ATOM 2054 C CA  . TRP A 0 270 . -51.174  2.823   58.707   1.00 39.40 270 A 1 
ATOM 2055 C C   . TRP A 0 270 . -49.864  2.887   59.500   1.00 39.40 270 A 1 
ATOM 2056 C CB  . TRP A 0 270 . -51.072  3.503   57.334   1.00 39.40 270 A 1 
ATOM 2057 O O   . TRP A 0 270 . -49.138  3.873   59.454   1.00 39.40 270 A 1 
ATOM 2058 C CG  . TRP A 0 270 . -52.069  3.030   56.319   1.00 39.40 270 A 1 
ATOM 2059 C CD1 . TRP A 0 270 . -53.389  3.326   56.305   1.00 39.40 270 A 1 
ATOM 2060 C CD2 . TRP A 0 270 . -51.836  2.196   55.138   1.00 39.40 270 A 1 
ATOM 2061 C CE2 . TRP A 0 270 . -53.080  2.014   54.462   1.00 39.40 270 A 1 
ATOM 2062 C CE3 . TRP A 0 270 . -50.696  1.601   54.552   1.00 39.40 270 A 1 
ATOM 2063 N NE1 . TRP A 0 270 . -53.989  2.725   55.215   1.00 39.40 270 A 1 
ATOM 2064 C CH2 . TRP A 0 270 . -52.039  0.696   52.720   1.00 39.40 270 A 1 
ATOM 2065 C CZ2 . TRP A 0 270 . -53.193  1.273   53.276   1.00 39.40 270 A 1 
ATOM 2066 C CZ3 . TRP A 0 270 . -50.796  0.863   53.356   1.00 39.40 270 A 1 
ATOM 2067 N N   . GLY A 0 271 . -49.587  1.836   60.274   1.00 48.11 271 A 1 
ATOM 2068 C CA  . GLY A 0 271 . -48.427  1.743   61.170   1.00 48.11 271 A 1 
ATOM 2069 C C   . GLY A 0 271 . -47.148  1.202   60.522   1.00 48.11 271 A 1 
ATOM 2070 O O   . GLY A 0 271 . -46.410  0.483   61.191   1.00 48.11 271 A 1 
ATOM 2071 N N   . LYS A 0 272 . -46.896  1.479   59.235   1.00 50.96 272 A 1 
ATOM 2072 C CA  . LYS A 0 272 . -45.605  1.165   58.602   1.00 50.96 272 A 1 
ATOM 2073 C C   . LYS A 0 272 . -44.614  2.292   58.911   1.00 50.96 272 A 1 
ATOM 2074 C CB  . LYS A 0 272 . -45.730  0.984   57.073   1.00 50.96 272 A 1 
ATOM 2075 O O   . LYS A 0 272 . -44.899  3.447   58.611   1.00 50.96 272 A 1 
ATOM 2076 C CG  . LYS A 0 272 . -46.278  -0.375  56.580   1.00 50.96 272 A 1 
ATOM 2077 C CD  . LYS A 0 272 . -45.982  -0.523  55.068   1.00 50.96 272 A 1 
ATOM 2078 C CE  . LYS A 0 272 . -46.299  -1.895  54.441   1.00 50.96 272 A 1 
ATOM 2079 N NZ  . LYS A 0 272 . -45.595  -2.069  53.129   1.00 50.96 272 A 1 
ATOM 2080 N N   . SER A 0 273 . -43.445  1.950   59.451   1.00 54.32 273 A 1 
ATOM 2081 C CA  . SER A 0 273 . -42.237  2.740   59.207   1.00 54.32 273 A 1 
ATOM 2082 C C   . SER A 0 273 . -41.356  1.939   58.260   1.00 54.32 273 A 1 
ATOM 2083 C CB  . SER A 0 273 . -41.519  3.133   60.496   1.00 54.32 273 A 1 
ATOM 2084 O O   . SER A 0 273 . -41.000  0.795   58.558   1.00 54.32 273 A 1 
ATOM 2085 O OG  . SER A 0 273 . -40.424  3.990   60.221   1.00 54.32 273 A 1 
ATOM 2086 N N   . GLY A 0 274 . -41.097  2.524   57.098   1.00 61.04 274 A 1 
ATOM 2087 C CA  . GLY A 0 274 . -40.384  1.902   55.993   1.00 61.04 274 A 1 
ATOM 2088 C C   . GLY A 0 274 . -39.572  2.945   55.241   1.00 61.04 274 A 1 
ATOM 2089 O O   . GLY A 0 274 . -39.897  4.136   55.275   1.00 61.04 274 A 1 
ATOM 2090 N N   . SER A 0 275 . -38.497  2.493   54.618   1.00 66.61 275 A 1 
ATOM 2091 C CA  . SER A 0 275 . -37.747  3.255   53.627   1.00 66.61 275 A 1 
ATOM 2092 C C   . SER A 0 275 . -37.467  2.316   52.473   1.00 66.61 275 A 1 
ATOM 2093 C CB  . SER A 0 275 . -36.437  3.807   54.196   1.00 66.61 275 A 1 
ATOM 2094 O O   . SER A 0 275 . -36.873  1.270   52.721   1.00 66.61 275 A 1 
ATOM 2095 O OG  . SER A 0 275 . -35.663  2.778   54.800   1.00 66.61 275 A 1 
ATOM 2096 N N   . ASP A 0 276 . -37.906  2.728   51.302   1.00 76.05 276 A 1 
ATOM 2097 C CA  . ASP A 0 276 . -37.878  2.030   50.025   1.00 76.05 276 A 1 
ATOM 2098 C C   . ASP A 0 276 . -36.950  2.843   49.096   1.00 76.05 276 A 1 
ATOM 2099 C CB  . ASP A 0 276 . -39.352  1.994   49.582   1.00 76.05 276 A 1 
ATOM 2100 O O   . ASP A 0 276 . -36.855  4.071   49.257   1.00 76.05 276 A 1 
ATOM 2101 C CG  . ASP A 0 276 . -39.694  1.033   48.454   1.00 76.05 276 A 1 
ATOM 2102 O OD1 . ASP A 0 276 . -38.749  0.667   47.736   1.00 76.05 276 A 1 
ATOM 2103 O OD2 . ASP A 0 276 . -40.904  0.693   48.380   1.00 76.05 276 A 1 
ATOM 2104 N N   . TRP A 0 277 . -36.182  2.186   48.229   1.00 81.05 277 A 1 
ATOM 2105 C CA  . TRP A 0 277 . -35.222  2.844   47.335   1.00 81.05 277 A 1 
ATOM 2106 C C   . TRP A 0 277 . -34.926  1.966   46.121   1.00 81.05 277 A 1 
ATOM 2107 C CB  . TRP A 0 277 . -33.910  3.175   48.073   1.00 81.05 277 A 1 
ATOM 2108 O O   . TRP A 0 277 . -34.227  0.962   46.249   1.00 81.05 277 A 1 
ATOM 2109 C CG  . TRP A 0 277 . -32.866  3.892   47.255   1.00 81.05 277 A 1 
ATOM 2110 C CD1 . TRP A 0 277 . -32.951  5.167   46.815   1.00 81.05 277 A 1 
ATOM 2111 C CD2 . TRP A 0 277 . -31.647  3.360   46.638   1.00 81.05 277 A 1 
ATOM 2112 C CE2 . TRP A 0 277 . -31.013  4.406   45.900   1.00 81.05 277 A 1 
ATOM 2113 C CE3 . TRP A 0 277 . -31.044  2.086   46.571   1.00 81.05 277 A 1 
ATOM 2114 N NE1 . TRP A 0 277 . -31.864  5.480   46.024   1.00 81.05 277 A 1 
ATOM 2115 C CH2 . TRP A 0 277 . -29.234  2.940   45.166   1.00 81.05 277 A 1 
ATOM 2116 C CZ2 . TRP A 0 277 . -29.819  4.219   45.187   1.00 81.05 277 A 1 
ATOM 2117 C CZ3 . TRP A 0 277 . -29.853  1.880   45.850   1.00 81.05 277 A 1 
ATOM 2118 N N   . ASP A 0 278 . -35.413  2.400   44.963   1.00 86.61 278 A 1 
ATOM 2119 C CA  . ASP A 0 278 . -35.083  1.832   43.658   1.00 86.61 278 A 1 
ATOM 2120 C C   . ASP A 0 278 . -34.014  2.699   42.978   1.00 86.61 278 A 1 
ATOM 2121 C CB  . ASP A 0 278 . -36.328  1.786   42.749   1.00 86.61 278 A 1 
ATOM 2122 O O   . ASP A 0 278 . -34.084  3.934   42.993   1.00 86.61 278 A 1 
ATOM 2123 C CG  . ASP A 0 278 . -37.290  0.615   42.980   1.00 86.61 278 A 1 
ATOM 2124 O OD1 . ASP A 0 278 . -36.798  -0.499  43.253   1.00 86.61 278 A 1 
ATOM 2125 O OD2 . ASP A 0 278 . -38.502  0.812   42.716   1.00 86.61 278 A 1 
ATOM 2126 N N   . ALA A 0 279 . -33.072  2.065   42.284   1.00 86.14 279 A 1 
ATOM 2127 C CA  . ALA A 0 279 . -32.193  2.734   41.334   1.00 86.14 279 A 1 
ATOM 2128 C C   . ALA A 0 279 . -32.001  1.903   40.063   1.00 86.14 279 A 1 
ATOM 2129 C CB  . ALA A 0 279 . -30.862  3.070   42.009   1.00 86.14 279 A 1 
ATOM 2130 O O   . ALA A 0 279 . -31.896  0.679   40.096   1.00 86.14 279 A 1 
ATOM 2131 N N   . TRP A 0 280 . -31.899  2.584   38.925   1.00 90.76 280 A 1 
ATOM 2132 C CA  . TRP A 0 280 . -31.539  1.988   37.638   1.00 90.76 280 A 1 
ATOM 2133 C C   . TRP A 0 280 . -30.651  2.961   36.862   1.00 90.76 280 A 1 
ATOM 2134 C CB  . TRP A 0 280 . -32.807  1.587   36.852   1.00 90.76 280 A 1 
ATOM 2135 O O   . TRP A 0 280 . -30.871  4.174   36.896   1.00 90.76 280 A 1 
ATOM 2136 C CG  . TRP A 0 280 . -32.725  1.760   35.361   1.00 90.76 280 A 1 
ATOM 2137 C CD1 . TRP A 0 280 . -31.923  1.060   34.529   1.00 90.76 280 A 1 
ATOM 2138 C CD2 . TRP A 0 280 . -33.325  2.810   34.542   1.00 90.76 280 A 1 
ATOM 2139 C CE2 . TRP A 0 280 . -32.759  2.744   33.234   1.00 90.76 280 A 1 
ATOM 2140 C CE3 . TRP A 0 280 . -34.250  3.847   34.789   1.00 90.76 280 A 1 
ATOM 2141 N NE1 . TRP A 0 280 . -31.923  1.647   33.279   1.00 90.76 280 A 1 
ATOM 2142 C CH2 . TRP A 0 280 . -33.969  4.721   32.526   1.00 90.76 280 A 1 
ATOM 2143 C CZ2 . TRP A 0 280 . -33.062  3.687   32.238   1.00 90.76 280 A 1 
ATOM 2144 C CZ3 . TRP A 0 280 . -34.571  4.794   33.796   1.00 90.76 280 A 1 
ATOM 2145 N N   . GLY A 0 281 . -29.677  2.437   36.122   1.00 89.41 281 A 1 
ATOM 2146 C CA  . GLY A 0 281 . -28.935  3.230   35.153   1.00 89.41 281 A 1 
ATOM 2147 C C   . GLY A 0 281 . -28.371  2.432   33.986   1.00 89.41 281 A 1 
ATOM 2148 O O   . GLY A 0 281 . -28.546  1.211   33.880   1.00 89.41 281 A 1 
ATOM 2149 N N   . ARG A 0 282 . -27.768  3.176   33.061   1.00 92.74 282 A 1 
ATOM 2150 C CA  . ARG A 0 282 . -27.129  2.680   31.848   1.00 92.74 282 A 1 
ATOM 2151 C C   . ARG A 0 282 . -26.074  3.669   31.353   1.00 92.74 282 A 1 
ATOM 2152 C CB  . ARG A 0 282 . -28.215  2.433   30.796   1.00 92.74 282 A 1 
ATOM 2153 O O   . ARG A 0 282 . -26.397  4.838   31.164   1.00 92.74 282 A 1 
ATOM 2154 C CG  . ARG A 0 282 . -27.668  1.914   29.463   1.00 92.74 282 A 1 
ATOM 2155 C CD  . ARG A 0 282 . -28.855  1.432   28.626   1.00 92.74 282 A 1 
ATOM 2156 N NE  . ARG A 0 282 . -28.402  0.754   27.407   1.00 92.74 282 A 1 
ATOM 2157 N NH1 . ARG A 0 282 . -29.038  2.302   25.857   1.00 92.74 282 A 1 
ATOM 2158 N NH2 . ARG A 0 282 . -28.017  0.453   25.194   1.00 92.74 282 A 1 
ATOM 2159 C CZ  . ARG A 0 282 . -28.506  1.156   26.166   1.00 92.74 282 A 1 
ATOM 2160 N N   . ASP A 0 283 . -24.875  3.173   31.087   1.00 89.01 283 A 1 
ATOM 2161 C CA  . ASP A 0 283 . -23.760  3.882   30.445   1.00 89.01 283 A 1 
ATOM 2162 C C   . ASP A 0 283 . -23.614  3.359   28.996   1.00 89.01 283 A 1 
ATOM 2163 C CB  . ASP A 0 283 . -22.500  3.710   31.318   1.00 89.01 283 A 1 
ATOM 2164 O O   . ASP A 0 283 . -24.014  2.235   28.690   1.00 89.01 283 A 1 
ATOM 2165 C CG  . ASP A 0 283 . -21.319  4.623   30.953   1.00 89.01 283 A 1 
ATOM 2166 O OD1 . ASP A 0 283 . -21.309  5.139   29.812   1.00 89.01 283 A 1 
ATOM 2167 O OD2 . ASP A 0 283 . -20.423  4.776   31.816   1.00 89.01 283 A 1 
ATOM 2168 N N   . GLN A 0 284 . -23.142  4.190   28.067   1.00 91.94 284 A 1 
ATOM 2169 C CA  . GLN A 0 284 . -23.176  3.965   26.614   1.00 91.94 284 A 1 
ATOM 2170 C C   . GLN A 0 284 . -21.988  4.666   25.913   1.00 91.94 284 A 1 
ATOM 2171 C CB  . GLN A 0 284 . -24.541  4.452   26.064   1.00 91.94 284 A 1 
ATOM 2172 O O   . GLN A 0 284 . -22.179  5.579   25.104   1.00 91.94 284 A 1 
ATOM 2173 C CG  . GLN A 0 284 . -25.722  3.471   26.126   1.00 91.94 284 A 1 
ATOM 2174 C CD  . GLN A 0 284 . -25.954  2.753   24.801   1.00 91.94 284 A 1 
ATOM 2175 N NE2 . GLN A 0 284 . -25.072  1.861   24.413   1.00 91.94 284 A 1 
ATOM 2176 O OE1 . GLN A 0 284 . -26.973  2.920   24.125   1.00 91.94 284 A 1 
ATOM 2177 N N   . ASP A 0 285 . -20.756  4.240   26.200   1.00 90.52 285 A 1 
ATOM 2178 C CA  . ASP A 0 285 . -19.538  4.803   25.592   1.00 90.52 285 A 1 
ATOM 2179 C C   . ASP A 0 285 . -19.304  4.257   24.160   1.00 90.52 285 A 1 
ATOM 2180 C CB  . ASP A 0 285 . -18.333  4.588   26.538   1.00 90.52 285 A 1 
ATOM 2181 O O   . ASP A 0 285 . -19.376  3.055   23.891   1.00 90.52 285 A 1 
ATOM 2182 C CG  . ASP A 0 285 . -17.090  5.451   26.230   1.00 90.52 285 A 1 
ATOM 2183 O OD1 . ASP A 0 285 . -17.105  6.235   25.248   1.00 90.52 285 A 1 
ATOM 2184 O OD2 . ASP A 0 285 . -16.044  5.281   26.903   1.00 90.52 285 A 1 
ATOM 2185 N N   . TYR A 0 286 . -19.003  5.131   23.196   1.00 94.98 286 A 1 
ATOM 2186 C CA  . TYR A 0 286 . -18.664  4.759   21.816   1.00 94.98 286 A 1 
ATOM 2187 C C   . TYR A 0 286 . -17.460  5.534   21.292   1.00 94.98 286 A 1 
ATOM 2188 C CB  . TYR A 0 286 . -19.862  4.939   20.870   1.00 94.98 286 A 1 
ATOM 2189 O O   . TYR A 0 286 . -17.435  6.766   21.256   1.00 94.98 286 A 1 
ATOM 2190 C CG  . TYR A 0 286 . -19.546  4.681   19.396   1.00 94.98 286 A 1 
ATOM 2191 C CD1 . TYR A 0 286 . -19.158  5.742   18.549   1.00 94.98 286 A 1 
ATOM 2192 C CD2 . TYR A 0 286 . -19.615  3.375   18.878   1.00 94.98 286 A 1 
ATOM 2193 C CE1 . TYR A 0 286 . -18.852  5.501   17.192   1.00 94.98 286 A 1 
ATOM 2194 C CE2 . TYR A 0 286 . -19.325  3.129   17.519   1.00 94.98 286 A 1 
ATOM 2195 O OH  . TYR A 0 286 . -18.689  3.946   15.352   1.00 94.98 286 A 1 
ATOM 2196 C CZ  . TYR A 0 286 . -18.949  4.191   16.670   1.00 94.98 286 A 1 
ATOM 2197 N N   . ALA A 0 287 . -16.501  4.804   20.725   1.00 95.11 287 A 1 
ATOM 2198 C CA  . ALA A 0 287 . -15.337  5.358   20.053   1.00 95.11 287 A 1 
ATOM 2199 C C   . ALA A 0 287 . -15.133  4.778   18.654   1.00 95.11 287 A 1 
ATOM 2200 C CB  . ALA A 0 287 . -14.106  5.098   20.916   1.00 95.11 287 A 1 
ATOM 2201 O O   . ALA A 0 287 . -15.103  3.564   18.461   1.00 95.11 287 A 1 
ATOM 2202 N N   . GLU A 0 288 . -14.837  5.646   17.689   1.00 97.08 288 A 1 
ATOM 2203 C CA  . GLU A 0 288 . -14.323  5.244   16.381   1.00 97.08 288 A 1 
ATOM 2204 C C   . GLU A 0 288 . -13.140  6.132   15.992   1.00 97.08 288 A 1 
ATOM 2205 C CB  . GLU A 0 288 . -15.448  5.280   15.335   1.00 97.08 288 A 1 
ATOM 2206 O O   . GLU A 0 288 . -13.282  7.347   15.883   1.00 97.08 288 A 1 
ATOM 2207 C CG  . GLU A 0 288 . -15.015  4.705   13.975   1.00 97.08 288 A 1 
ATOM 2208 C CD  . GLU A 0 288 . -16.056  4.893   12.858   1.00 97.08 288 A 1 
ATOM 2209 O OE1 . GLU A 0 288 . -15.816  4.427   11.716   1.00 97.08 288 A 1 
ATOM 2210 O OE2 . GLU A 0 288 . -17.049  5.633   13.046   1.00 97.08 288 A 1 
ATOM 2211 N N   . ASP A 0 289 . -11.981  5.528   15.743   1.00 96.94 289 A 1 
ATOM 2212 C CA  . ASP A 0 289 . -10.807  6.181   15.162   1.00 96.94 289 A 1 
ATOM 2213 C C   . ASP A 0 289 . -10.553  5.553   13.777   1.00 96.94 289 A 1 
ATOM 2214 C CB  . ASP A 0 289 . -9.591   6.037   16.105   1.00 96.94 289 A 1 
ATOM 2215 O O   . ASP A 0 289 . -10.285  4.353   13.676   1.00 96.94 289 A 1 
ATOM 2216 C CG  . ASP A 0 289 . -9.546   7.036   17.279   1.00 96.94 289 A 1 
ATOM 2217 O OD1 . ASP A 0 289 . -8.929   8.117   17.117   1.00 96.94 289 A 1 
ATOM 2218 O OD2 . ASP A 0 289 . -10.016  6.727   18.399   1.00 96.94 289 A 1 
ATOM 2219 N N   . VAL A 0 290 . -10.636  6.349   12.704   1.00 96.90 290 A 1 
ATOM 2220 C CA  . VAL A 0 290 . -10.353  5.946   11.313   1.00 96.90 290 A 1 
ATOM 2221 C C   . VAL A 0 290 . -9.234   6.800   10.735   1.00 96.90 290 A 1 
ATOM 2222 C CB  . VAL A 0 290 . -11.593  6.055   10.397   1.00 96.90 290 A 1 
ATOM 2223 O O   . VAL A 0 290 . -9.279   8.026   10.839   1.00 96.90 290 A 1 
ATOM 2224 C CG1 . VAL A 0 290 . -11.315  5.563   8.967    1.00 96.90 290 A 1 
ATOM 2225 C CG2 . VAL A 0 290 . -12.752  5.219   10.933   1.00 96.90 290 A 1 
ATOM 2226 N N   . SER A 0 291 . -8.284   6.168   10.049   1.00 96.40 291 A 1 
ATOM 2227 C CA  . SER A 0 291 . -7.267   6.838   9.235    1.00 96.40 291 A 1 
ATOM 2228 C C   . SER A 0 291 . -7.118   6.181   7.863    1.00 96.40 291 A 1 
ATOM 2229 C CB  . SER A 0 291 . -5.920   6.899   9.965    1.00 96.40 291 A 1 
ATOM 2230 O O   . SER A 0 291 . -7.269   4.968   7.718    1.00 96.40 291 A 1 
ATOM 2231 O OG  . SER A 0 291 . -5.437   5.608   10.286   1.00 96.40 291 A 1 
ATOM 2232 N N   . TYR A 0 292 . -6.798   6.989   6.859    1.00 97.10 292 A 1 
ATOM 2233 C CA  . TYR A 0 292 . -6.427   6.561   5.515    1.00 97.10 292 A 1 
ATOM 2234 C C   . TYR A 0 292 . -5.345   7.499   4.981    1.00 97.10 292 A 1 
ATOM 2235 C CB  . TYR A 0 292 . -7.671   6.571   4.612    1.00 97.10 292 A 1 
ATOM 2236 O O   . TYR A 0 292 . -5.562   8.712   4.931    1.00 97.10 292 A 1 
ATOM 2237 C CG  . TYR A 0 292 . -7.393   6.428   3.125    1.00 97.10 292 A 1 
ATOM 2238 C CD1 . TYR A 0 292 . -7.268   7.583   2.328    1.00 97.10 292 A 1 
ATOM 2239 C CD2 . TYR A 0 292 . -7.243   5.155   2.541    1.00 97.10 292 A 1 
ATOM 2240 C CE1 . TYR A 0 292 . -7.015   7.469   0.949    1.00 97.10 292 A 1 
ATOM 2241 C CE2 . TYR A 0 292 . -6.996   5.034   1.158    1.00 97.10 292 A 1 
ATOM 2242 O OH  . TYR A 0 292 . -6.680   6.103   -0.980   1.00 97.10 292 A 1 
ATOM 2243 C CZ  . TYR A 0 292 . -6.889   6.192   0.361    1.00 97.10 292 A 1 
ATOM 2244 N N   . ASP A 0 293 . -4.217   6.945   4.548    1.00 96.03 293 A 1 
ATOM 2245 C CA  . ASP A 0 293 . -3.154   7.681   3.868    1.00 96.03 293 A 1 
ATOM 2246 C C   . ASP A 0 293 . -2.898   7.055   2.491    1.00 96.03 293 A 1 
ATOM 2247 C CB  . ASP A 0 293 . -1.859   7.731   4.701    1.00 96.03 293 A 1 
ATOM 2248 O O   . ASP A 0 293 . -2.886   5.836   2.320    1.00 96.03 293 A 1 
ATOM 2249 C CG  . ASP A 0 293 . -1.984   8.485   6.031    1.00 96.03 293 A 1 
ATOM 2250 O OD1 . ASP A 0 293 . -1.963   9.739   5.989    1.00 96.03 293 A 1 
ATOM 2251 O OD2 . ASP A 0 293 . -2.026   7.823   7.093    1.00 96.03 293 A 1 
ATOM 2252 N N   . ARG A 0 294 . -2.654   7.898   1.488    1.00 96.33 294 A 1 
ATOM 2253 C CA  . ARG A 0 294 . -2.179   7.491   0.167    1.00 96.33 294 A 1 
ATOM 2254 C C   . ARG A 0 294 . -0.990   8.344   -0.236   1.00 96.33 294 A 1 
ATOM 2255 C CB  . ARG A 0 294 . -3.319   7.569   -0.857   1.00 96.33 294 A 1 
ATOM 2256 O O   . ARG A 0 294 . -1.119   9.561   -0.366   1.00 96.33 294 A 1 
ATOM 2257 C CG  . ARG A 0 294 . -2.831   7.161   -2.256   1.00 96.33 294 A 1 
ATOM 2258 C CD  . ARG A 0 294 . -3.913   7.362   -3.316   1.00 96.33 294 A 1 
ATOM 2259 N NE  . ARG A 0 294 . -3.501   6.719   -4.582   1.00 96.33 294 A 1 
ATOM 2260 N NH1 . ARG A 0 294 . -5.428   5.543   -4.942   1.00 96.33 294 A 1 
ATOM 2261 N NH2 . ARG A 0 294 . -3.557   4.885   -5.921   1.00 96.33 294 A 1 
ATOM 2262 C CZ  . ARG A 0 294 . -4.164   5.743   -5.163   1.00 96.33 294 A 1 
ATOM 2263 N N   . THR A 0 295 . 0.128    7.702   -0.553   1.00 95.29 295 A 1 
ATOM 2264 C CA  . THR A 0 295 . 1.317    8.355   -1.112   1.00 95.29 295 A 1 
ATOM 2265 C C   . THR A 0 295 . 1.615    7.777   -2.488   1.00 95.29 295 A 1 
ATOM 2266 C CB  . THR A 0 295 . 2.549    8.195   -0.208   1.00 95.29 295 A 1 
ATOM 2267 O O   . THR A 0 295 . 1.810    6.573   -2.629   1.00 95.29 295 A 1 
ATOM 2268 C CG2 . THR A 0 295 . 3.688    9.117   -0.648   1.00 95.29 295 A 1 
ATOM 2269 O OG1 . THR A 0 295 . 2.269    8.512   1.134    1.00 95.29 295 A 1 
ATOM 2270 N N   . THR A 0 296 . 1.710    8.627   -3.509   1.00 95.53 296 A 1 
ATOM 2271 C CA  . THR A 0 296 . 2.143    8.227   -4.855   1.00 95.53 296 A 1 
ATOM 2272 C C   . THR A 0 296 . 3.316    9.091   -5.308   1.00 95.53 296 A 1 
ATOM 2273 C CB  . THR A 0 296 . 0.997    8.180   -5.888   1.00 95.53 296 A 1 
ATOM 2274 O O   . THR A 0 296 . 3.331    10.305  -5.099   1.00 95.53 296 A 1 
ATOM 2275 C CG2 . THR A 0 296 . -0.386   7.937   -5.284   1.00 95.53 296 A 1 
ATOM 2276 O OG1 . THR A 0 296 . 0.894    9.368   -6.636   1.00 95.53 296 A 1 
ATOM 2277 N N   . ALA A 0 297 . 4.319    8.473   -5.922   1.00 94.97 297 A 1 
ATOM 2278 C CA  . ALA A 0 297 . 5.517    9.135   -6.412   1.00 94.97 297 A 1 
ATOM 2279 C C   . ALA A 0 297 . 5.936    8.566   -7.770   1.00 94.97 297 A 1 
ATOM 2280 C CB  . ALA A 0 297 . 6.634    9.007   -5.372   1.00 94.97 297 A 1 
ATOM 2281 O O   . ALA A 0 297 . 5.880    7.357   -8.007   1.00 94.97 297 A 1 
ATOM 2282 N N   . LYS A 0 298 . 6.381    9.441   -8.672   1.00 94.96 298 A 1 
ATOM 2283 C CA  . LYS A 0 298 . 6.951    9.076   -9.975   1.00 94.96 298 A 1 
ATOM 2284 C C   . LYS A 0 298 . 8.168    9.947   -10.242  1.00 94.96 298 A 1 
ATOM 2285 C CB  . LYS A 0 298 . 5.918    9.198   -11.110  1.00 94.96 298 A 1 
ATOM 2286 O O   . LYS A 0 298 . 8.133    11.148  -9.981   1.00 94.96 298 A 1 
ATOM 2287 C CG  . LYS A 0 298 . 4.695    8.298   -10.879  1.00 94.96 298 A 1 
ATOM 2288 C CD  . LYS A 0 298 . 3.573    8.546   -11.888  1.00 94.96 298 A 1 
ATOM 2289 C CE  . LYS A 0 298 . 2.375    7.701   -11.437  1.00 94.96 298 A 1 
ATOM 2290 N NZ  . LYS A 0 298 . 1.111    8.137   -12.073  1.00 94.96 298 A 1 
ATOM 2291 N N   . ALA A 0 299 . 9.222    9.342   -10.765  1.00 93.06 299 A 1 
ATOM 2292 C CA  . ALA A 0 299 . 10.439   10.015  -11.182  1.00 93.06 299 A 1 
ATOM 2293 C C   . ALA A 0 299 . 10.883   9.463   -12.537  1.00 93.06 299 A 1 
ATOM 2294 C CB  . ALA A 0 299 . 11.514   9.844   -10.102  1.00 93.06 299 A 1 
ATOM 2295 O O   . ALA A 0 299 . 10.878   8.250   -12.749  1.00 93.06 299 A 1 
ATOM 2296 N N   . TYR A 0 300 . 11.284   10.356  -13.429  1.00 90.89 300 A 1 
ATOM 2297 C CA  . TYR A 0 300 . 11.895   10.053  -14.714  1.00 90.89 300 A 1 
ATOM 2298 C C   . TYR A 0 300 . 13.195   10.848  -14.800  1.00 90.89 300 A 1 
ATOM 2299 C CB  . TYR A 0 300 . 10.941   10.421  -15.858  1.00 90.89 300 A 1 
ATOM 2300 O O   . TYR A 0 300 . 13.202   12.029  -14.458  1.00 90.89 300 A 1 
ATOM 2301 C CG  . TYR A 0 300 . 9.590    9.731   -15.798  1.00 90.89 300 A 1 
ATOM 2302 C CD1 . TYR A 0 300 . 9.412    8.483   -16.424  1.00 90.89 300 A 1 
ATOM 2303 C CD2 . TYR A 0 300 . 8.518    10.334  -15.110  1.00 90.89 300 A 1 
ATOM 2304 C CE1 . TYR A 0 300 . 8.163    7.835   -16.365  1.00 90.89 300 A 1 
ATOM 2305 C CE2 . TYR A 0 300 . 7.267    9.689   -15.045  1.00 90.89 300 A 1 
ATOM 2306 O OH  . TYR A 0 300 . 5.883    7.813   -15.617  1.00 90.89 300 A 1 
ATOM 2307 C CZ  . TYR A 0 300 . 7.089    8.439   -15.674  1.00 90.89 300 A 1 
ATOM 2308 N N   . ALA A 0 301 . 14.266   10.200  -15.235  1.00 88.33 301 A 1 
ATOM 2309 C CA  . ALA A 0 301 . 15.559   10.811  -15.500  1.00 88.33 301 A 1 
ATOM 2310 C C   . ALA A 0 301 . 16.108   10.274  -16.827  1.00 88.33 301 A 1 
ATOM 2311 C CB  . ALA A 0 301 . 16.506   10.528  -14.327  1.00 88.33 301 A 1 
ATOM 2312 O O   . ALA A 0 301 . 15.929   9.088   -17.120  1.00 88.33 301 A 1 
ATOM 2313 N N   . ALA A 0 302 . 16.763   11.139  -17.593  1.00 85.68 302 A 1 
ATOM 2314 C CA  . ALA A 0 302 . 17.621   10.791  -18.720  1.00 85.68 302 A 1 
ATOM 2315 C C   . ALA A 0 302 . 18.906   11.623  -18.606  1.00 85.68 302 A 1 
ATOM 2316 C CB  . ALA A 0 302 . 16.874   11.052  -20.033  1.00 85.68 302 A 1 
ATOM 2317 O O   . ALA A 0 302 . 18.810   12.802  -18.260  1.00 85.68 302 A 1 
ATOM 2318 N N   . GLU A 0 303 . 20.076   11.026  -18.837  1.00 78.14 303 A 1 
ATOM 2319 C CA  . GLU A 0 303 . 21.367   11.709  -18.635  1.00 78.14 303 A 1 
ATOM 2320 C C   . GLU A 0 303 . 21.825   12.520  -19.855  1.00 78.14 303 A 1 
ATOM 2321 C CB  . GLU A 0 303 . 22.427   10.714  -18.133  1.00 78.14 303 A 1 
ATOM 2322 O O   . GLU A 0 303 . 22.257   13.656  -19.672  1.00 78.14 303 A 1 
ATOM 2323 C CG  . GLU A 0 303 . 22.155   10.368  -16.657  1.00 78.14 303 A 1 
ATOM 2324 C CD  . GLU A 0 303 . 23.156   9.374   -16.048  1.00 78.14 303 A 1 
ATOM 2325 O OE1 . GLU A 0 303 . 23.507   9.552   -14.857  1.00 78.14 303 A 1 
ATOM 2326 O OE2 . GLU A 0 303 . 23.470   8.363   -16.717  1.00 78.14 303 A 1 
ATOM 2327 N N   . SER A 0 304 . 21.640   12.008  -21.076  1.00 77.73 304 A 1 
ATOM 2328 C CA  . SER A 0 304 . 21.788   12.780  -22.316  1.00 77.73 304 A 1 
ATOM 2329 C C   . SER A 0 304 . 20.971   12.196  -23.480  1.00 77.73 304 A 1 
ATOM 2330 C CB  . SER A 0 304 . 23.265   12.900  -22.730  1.00 77.73 304 A 1 
ATOM 2331 O O   . SER A 0 304 . 20.511   11.048  -23.432  1.00 77.73 304 A 1 
ATOM 2332 O OG  . SER A 0 304 . 23.693   11.707  -23.349  1.00 77.73 304 A 1 
ATOM 2333 N N   . TYR A 0 305 . 20.795   12.991  -24.538  1.00 75.72 305 A 1 
ATOM 2334 C CA  . TYR A 0 305 . 20.496   12.502  -25.888  1.00 75.72 305 A 1 
ATOM 2335 C C   . TYR A 0 305 . 21.249   13.346  -26.916  1.00 75.72 305 A 1 
ATOM 2336 C CB  . TYR A 0 305 . 18.985   12.512  -26.181  1.00 75.72 305 A 1 
ATOM 2337 O O   . TYR A 0 305 . 20.961   14.538  -27.061  1.00 75.72 305 A 1 
ATOM 2338 C CG  . TYR A 0 305 . 18.624   12.344  -27.656  1.00 75.72 305 A 1 
ATOM 2339 C CD1 . TYR A 0 305 . 18.043   13.411  -28.369  1.00 75.72 305 A 1 
ATOM 2340 C CD2 . TYR A 0 305 . 18.924   11.150  -28.338  1.00 75.72 305 A 1 
ATOM 2341 C CE1 . TYR A 0 305 . 17.769   13.298  -29.747  1.00 75.72 305 A 1 
ATOM 2342 C CE2 . TYR A 0 305 . 18.608   11.011  -29.707  1.00 75.72 305 A 1 
ATOM 2343 O OH  . TYR A 0 305 . 17.728   11.963  -31.739  1.00 75.72 305 A 1 
ATOM 2344 C CZ  . TYR A 0 305 . 18.035   12.087  -30.416  1.00 75.72 305 A 1 
ATOM 2345 N N   . ASP A 0 306 . 22.142   12.693  -27.655  1.00 80.46 306 A 1 
ATOM 2346 C CA  . ASP A 0 306 . 22.927   13.289  -28.729  1.00 80.46 306 A 1 
ATOM 2347 C C   . ASP A 0 306 . 22.464   12.774  -30.099  1.00 80.46 306 A 1 
ATOM 2348 C CB  . ASP A 0 306 . 24.427   13.024  -28.525  1.00 80.46 306 A 1 
ATOM 2349 O O   . ASP A 0 306 . 22.222   11.582  -30.304  1.00 80.46 306 A 1 
ATOM 2350 C CG  . ASP A 0 306 . 25.076   13.823  -27.389  1.00 80.46 306 A 1 
ATOM 2351 O OD1 . ASP A 0 306 . 24.474   14.822  -26.935  1.00 80.46 306 A 1 
ATOM 2352 O OD2 . ASP A 0 306 . 26.222   13.460  -27.043  1.00 80.46 306 A 1 
ATOM 2353 N N   . GLU A 0 307 . 22.381   13.685  -31.065  1.00 83.01 307 A 1 
ATOM 2354 C CA  . GLU A 0 307 . 22.135   13.423  -32.483  1.00 83.01 307 A 1 
ATOM 2355 C C   . GLU A 0 307 . 23.113   14.262  -33.305  1.00 83.01 307 A 1 
ATOM 2356 C CB  . GLU A 0 307 . 20.660   13.738  -32.803  1.00 83.01 307 A 1 
ATOM 2357 O O   . GLU A 0 307 . 23.109   15.486  -33.192  1.00 83.01 307 A 1 
ATOM 2358 C CG  . GLU A 0 307 . 20.299   13.809  -34.300  1.00 83.01 307 A 1 
ATOM 2359 C CD  . GLU A 0 307 . 18.778   13.769  -34.564  1.00 83.01 307 A 1 
ATOM 2360 O OE1 . GLU A 0 307 . 18.372   13.407  -35.695  1.00 83.01 307 A 1 
ATOM 2361 O OE2 . GLU A 0 307 . 17.950   13.831  -33.621  1.00 83.01 307 A 1 
ATOM 2362 N N   . TRP A 0 308 . 23.950   13.622  -34.122  1.00 83.12 308 A 1 
ATOM 2363 C CA  . TRP A 0 308 . 25.003   14.294  -34.888  1.00 83.12 308 A 1 
ATOM 2364 C C   . TRP A 0 308 . 25.120   13.761  -36.318  1.00 83.12 308 A 1 
ATOM 2365 C CB  . TRP A 0 308 . 26.338   14.208  -34.134  1.00 83.12 308 A 1 
ATOM 2366 O O   . TRP A 0 308 . 24.830   12.596  -36.593  1.00 83.12 308 A 1 
ATOM 2367 C CG  . TRP A 0 308 . 26.824   12.826  -33.804  1.00 83.12 308 A 1 
ATOM 2368 C CD1 . TRP A 0 308 . 26.615   12.186  -32.631  1.00 83.12 308 A 1 
ATOM 2369 C CD2 . TRP A 0 308 . 27.582   11.893  -34.637  1.00 83.12 308 A 1 
ATOM 2370 C CE2 . TRP A 0 308 . 27.807   10.698  -33.886  1.00 83.12 308 A 1 
ATOM 2371 C CE3 . TRP A 0 308 . 28.091   11.926  -35.955  1.00 83.12 308 A 1 
ATOM 2372 N NE1 . TRP A 0 308 . 27.195   10.933  -32.672  1.00 83.12 308 A 1 
ATOM 2373 C CH2 . TRP A 0 308 . 28.978   9.658   -35.736  1.00 83.12 308 A 1 
ATOM 2374 C CZ2 . TRP A 0 308 . 28.497   9.595   -34.416  1.00 83.12 308 A 1 
ATOM 2375 C CZ3 . TRP A 0 308 . 28.778   10.823  -36.499  1.00 83.12 308 A 1 
ATOM 2376 N N   . ASP A 0 309 . 25.563   14.633  -37.219  1.00 83.90 309 A 1 
ATOM 2377 C CA  . ASP A 0 309 . 25.761   14.386  -38.646  1.00 83.90 309 A 1 
ATOM 2378 C C   . ASP A 0 309 . 27.078   15.043  -39.102  1.00 83.90 309 A 1 
ATOM 2379 C CB  . ASP A 0 309 . 24.544   14.921  -39.419  1.00 83.90 309 A 1 
ATOM 2380 O O   . ASP A 0 309 . 27.437   16.132  -38.642  1.00 83.90 309 A 1 
ATOM 2381 C CG  . ASP A 0 309 . 24.385   14.266  -40.794  1.00 83.90 309 A 1 
ATOM 2382 O OD1 . ASP A 0 309 . 25.202   14.569  -41.687  1.00 83.90 309 A 1 
ATOM 2383 O OD2 . ASP A 0 309 . 23.428   13.470  -40.943  1.00 83.90 309 A 1 
ATOM 2384 N N   . ASN A 0 310 . 27.828   14.358  -39.960  1.00 81.85 310 A 1 
ATOM 2385 C CA  . ASN A 0 310 . 29.110   14.786  -40.510  1.00 81.85 310 A 1 
ATOM 2386 C C   . ASN A 0 310 . 29.186   14.335  -41.974  1.00 81.85 310 A 1 
ATOM 2387 C CB  . ASN A 0 310 . 30.240   14.174  -39.649  1.00 81.85 310 A 1 
ATOM 2388 O O   . ASN A 0 310 . 29.410   13.148  -42.238  1.00 81.85 310 A 1 
ATOM 2389 C CG  . ASN A 0 310 . 31.652   14.538  -40.095  1.00 81.85 310 A 1 
ATOM 2390 N ND2 . ASN A 0 310 . 32.081   14.109  -41.261  1.00 81.85 310 A 1 
ATOM 2391 O OD1 . ASN A 0 310 . 32.406   15.159  -39.357  1.00 81.85 310 A 1 
ATOM 2392 N N   . ALA A 0 311 . 29.084   15.280  -42.905  1.00 80.06 311 A 1 
ATOM 2393 C CA  . ALA A 0 311 . 29.352   15.061  -44.321  1.00 80.06 311 A 1 
ATOM 2394 C C   . ALA A 0 311 . 30.655   15.765  -44.733  1.00 80.06 311 A 1 
ATOM 2395 C CB  . ALA A 0 311 . 28.137   15.496  -45.146  1.00 80.06 311 A 1 
ATOM 2396 O O   . ALA A 0 311 . 30.795   16.975  -44.553  1.00 80.06 311 A 1 
ATOM 2397 N N   . ASP A 0 312 . 31.566   14.970  -45.282  1.00 73.65 312 A 1 
ATOM 2398 C CA  . ASP A 0 312 . 32.883   15.305  -45.823  1.00 73.65 312 A 1 
ATOM 2399 C C   . ASP A 0 312 . 32.774   15.127  -47.350  1.00 73.65 312 A 1 
ATOM 2400 C CB  . ASP A 0 312 . 33.877   14.349  -45.130  1.00 73.65 312 A 1 
ATOM 2401 O O   . ASP A 0 312 . 32.631   14.010  -47.857  1.00 73.65 312 A 1 
ATOM 2402 C CG  . ASP A 0 312 . 35.349   14.438  -45.548  1.00 73.65 312 A 1 
ATOM 2403 O OD1 . ASP A 0 312 . 35.624   14.922  -46.666  1.00 73.65 312 A 1 
ATOM 2404 O OD2 . ASP A 0 312 . 36.182   13.948  -44.740  1.00 73.65 312 A 1 
ATOM 2405 N N   . ASP A 0 313 . 32.673   16.247  -48.071  1.00 76.42 313 A 1 
ATOM 2406 C CA  . ASP A 0 313 . 32.329   16.306  -49.500  1.00 76.42 313 A 1 
ATOM 2407 C C   . ASP A 0 313 . 33.540   16.804  -50.324  1.00 76.42 313 A 1 
ATOM 2408 C CB  . ASP A 0 313 . 31.012   17.113  -49.664  1.00 76.42 313 A 1 
ATOM 2409 O O   . ASP A 0 313 . 33.400   17.585  -51.273  1.00 76.42 313 A 1 
ATOM 2410 C CG  . ASP A 0 313 . 30.124   16.671  -50.841  1.00 76.42 313 A 1 
ATOM 2411 O OD1 . ASP A 0 313 . 29.410   15.652  -50.721  1.00 76.42 313 A 1 
ATOM 2412 O OD2 . ASP A 0 313 . 30.114   17.354  -51.905  1.00 76.42 313 A 1 
ATOM 2413 N N   . ASP A 0 314 . 34.752   16.409  -49.930  1.00 73.31 314 A 1 
ATOM 2414 C CA  . ASP A 0 314 . 36.028   16.950  -50.410  1.00 73.31 314 A 1 
ATOM 2415 C C   . ASP A 0 314 . 36.343   16.682  -51.897  1.00 73.31 314 A 1 
ATOM 2416 C CB  . ASP A 0 314 . 37.172   16.483  -49.485  1.00 73.31 314 A 1 
ATOM 2417 O O   . ASP A 0 314 . 35.869   15.739  -52.544  1.00 73.31 314 A 1 
ATOM 2418 C CG  . ASP A 0 314 . 37.687   17.599  -48.574  1.00 73.31 314 A 1 
ATOM 2419 O OD1 . ASP A 0 314 . 36.859   18.439  -48.145  1.00 73.31 314 A 1 
ATOM 2420 O OD2 . ASP A 0 314 . 38.932   17.699  -48.451  1.00 73.31 314 A 1 
ATOM 2421 N N   . LYS A 0 315 . 37.106   17.603  -52.511  1.00 66.02 315 A 1 
ATOM 2422 C CA  . LYS A 0 315 . 37.461   17.548  -53.945  1.00 66.02 315 A 1 
ATOM 2423 C C   . LYS A 0 315 . 38.865   18.091  -54.198  1.00 66.02 315 A 1 
ATOM 2424 C CB  . LYS A 0 315 . 36.411   18.301  -54.796  1.00 66.02 315 A 1 
ATOM 2425 O O   . LYS A 0 315 . 39.074   19.305  -54.253  1.00 66.02 315 A 1 
ATOM 2426 C CG  . LYS A 0 315 . 34.996   17.719  -54.637  1.00 66.02 315 A 1 
ATOM 2427 C CD  . LYS A 0 315 . 33.881   18.485  -55.353  1.00 66.02 315 A 1 
ATOM 2428 C CE  . LYS A 0 315 . 32.512   17.880  -54.975  1.00 66.02 315 A 1 
ATOM 2429 N NZ  . LYS A 0 315 . 32.183   18.032  -53.530  1.00 66.02 315 A 1 
ATOM 2430 N N   . TRP A 0 316 . 39.824   17.204  -54.470  1.00 65.10 316 A 1 
ATOM 2431 C CA  . TRP A 0 316 . 41.209   17.569  -54.799  1.00 65.10 316 A 1 
ATOM 2432 C C   . TRP A 0 316 . 41.578   17.388  -56.281  1.00 65.10 316 A 1 
ATOM 2433 C CB  . TRP A 0 316 . 42.187   16.841  -53.870  1.00 65.10 316 A 1 
ATOM 2434 O O   . TRP A 0 316 . 41.326   16.366  -56.925  1.00 65.10 316 A 1 
ATOM 2435 C CG  . TRP A 0 316 . 41.966   15.370  -53.710  1.00 65.10 316 A 1 
ATOM 2436 C CD1 . TRP A 0 316 . 41.188   14.825  -52.754  1.00 65.10 316 A 1 
ATOM 2437 C CD2 . TRP A 0 316 . 42.479   14.237  -54.484  1.00 65.10 316 A 1 
ATOM 2438 C CE2 . TRP A 0 316 . 41.965   13.030  -53.916  1.00 65.10 316 A 1 
ATOM 2439 C CE3 . TRP A 0 316 . 43.322   14.105  -55.612  1.00 65.10 316 A 1 
ATOM 2440 N NE1 . TRP A 0 316 . 41.173   13.458  -52.878  1.00 65.10 316 A 1 
ATOM 2441 C CH2 . TRP A 0 316 . 43.143   11.666  -55.538  1.00 65.10 316 A 1 
ATOM 2442 C CZ2 . TRP A 0 316 . 42.287   11.764  -54.426  1.00 65.10 316 A 1 
ATOM 2443 C CZ3 . TRP A 0 316 . 43.652   12.836  -56.134  1.00 65.10 316 A 1 
ATOM 2444 N N   . GLY A 0 317 . 42.271   18.393  -56.828  1.00 58.48 317 A 1 
ATOM 2445 C CA  . GLY A 0 317 . 42.923   18.331  -58.138  1.00 58.48 317 A 1 
ATOM 2446 C C   . GLY A 0 317 . 44.413   18.002  -58.016  1.00 58.48 317 A 1 
ATOM 2447 O O   . GLY A 0 317 . 45.215   18.874  -57.684  1.00 58.48 317 A 1 
ATOM 2448 N N   . ALA A 0 318 . 44.812   16.770  -58.336  1.00 54.02 318 A 1 
ATOM 2449 C CA  . ALA A 0 318 . 46.214   16.357  -58.307  1.00 54.02 318 A 1 
ATOM 2450 C C   . ALA A 0 318 . 46.962   16.786  -59.585  1.00 54.02 318 A 1 
ATOM 2451 C CB  . ALA A 0 318 . 46.302   14.849  -58.050  1.00 54.02 318 A 1 
ATOM 2452 O O   . ALA A 0 318 . 46.592   16.424  -60.706  1.00 54.02 318 A 1 
ATOM 2453 N N   . GLN A 0 319 . 48.063   17.528  -59.411  1.00 52.66 319 A 1 
ATOM 2454 C CA  . GLN A 0 319 . 48.917   18.016  -60.499  1.00 52.66 319 A 1 
ATOM 2455 C C   . GLN A 0 319 . 50.286   17.318  -60.484  1.00 52.66 319 A 1 
ATOM 2456 C CB  . GLN A 0 319 . 49.007   19.551  -60.418  1.00 52.66 319 A 1 
ATOM 2457 O O   . GLN A 0 319 . 51.209   17.743  -59.790  1.00 52.66 319 A 1 
ATOM 2458 C CG  . GLN A 0 319 . 49.817   20.145  -61.585  1.00 52.66 319 A 1 
ATOM 2459 C CD  . GLN A 0 319 . 49.803   21.672  -61.612  1.00 52.66 319 A 1 
ATOM 2460 N NE2 . GLN A 0 319 . 50.842   22.303  -62.113  1.00 52.66 319 A 1 
ATOM 2461 O OE1 . GLN A 0 319 . 48.861   22.335  -61.219  1.00 52.66 319 A 1 
ATOM 2462 N N   . ALA A 0 320 . 50.435   16.260  -61.284  1.00 47.07 320 A 1 
ATOM 2463 C CA  . ALA A 0 320 . 51.718   15.590  -61.504  1.00 47.07 320 A 1 
ATOM 2464 C C   . ALA A 0 320 . 52.613   16.387  -62.477  1.00 47.07 320 A 1 
ATOM 2465 C CB  . ALA A 0 320 . 51.457   14.161  -61.995  1.00 47.07 320 A 1 
ATOM 2466 O O   . ALA A 0 320 . 52.134   16.921  -63.478  1.00 47.07 320 A 1 
ATOM 2467 N N   . TRP A 0 321 . 53.918   16.461  -62.195  1.00 43.39 321 A 1 
ATOM 2468 C CA  . TRP A 0 321 . 54.889   17.205  -63.008  1.00 43.39 321 A 1 
ATOM 2469 C C   . TRP A 0 321 . 55.672   16.251  -63.929  1.00 43.39 321 A 1 
ATOM 2470 C CB  . TRP A 0 321 . 55.820   18.040  -62.106  1.00 43.39 321 A 1 
ATOM 2471 O O   . TRP A 0 321 . 56.510   15.478  -63.465  1.00 43.39 321 A 1 
ATOM 2472 C CG  . TRP A 0 321 . 55.237   19.257  -61.428  1.00 43.39 321 A 1 
ATOM 2473 C CD1 . TRP A 0 321 . 54.037   19.335  -60.804  1.00 43.39 321 A 1 
ATOM 2474 C CD2 . TRP A 0 321 . 55.849   20.577  -61.243  1.00 43.39 321 A 1 
ATOM 2475 C CE2 . TRP A 0 321 . 54.946   21.402  -60.503  1.00 43.39 321 A 1 
ATOM 2476 C CE3 . TRP A 0 321 . 57.085   21.160  -61.607  1.00 43.39 321 A 1 
ATOM 2477 N NE1 . TRP A 0 321 . 53.856   20.594  -60.269  1.00 43.39 321 A 1 
ATOM 2478 C CH2 . TRP A 0 321 . 56.485   23.271  -60.524  1.00 43.39 321 A 1 
ATOM 2479 C CZ2 . TRP A 0 321 . 55.246   22.725  -60.146  1.00 43.39 321 A 1 
ATOM 2480 C CZ3 . TRP A 0 321 . 57.399   22.488  -61.252  1.00 43.39 321 A 1 
ATOM 2481 N N   . GLY A 0 322 . 55.394   16.322  -65.237  1.00 44.71 322 A 1 
ATOM 2482 C CA  . GLY A 0 322 . 56.244   15.785  -66.311  1.00 44.71 322 A 1 
ATOM 2483 C C   . GLY A 0 322 . 57.379   16.759  -66.663  1.00 44.71 322 A 1 
ATOM 2484 O O   . GLY A 0 322 . 57.327   17.924  -66.270  1.00 44.71 322 A 1 
ATOM 2485 N N   . LYS A 0 323 . 58.435   16.278  -67.331  1.00 41.62 323 A 1 
ATOM 2486 C CA  . LYS A 0 323 . 59.760   16.921  -67.274  1.00 41.62 323 A 1 
ATOM 2487 C C   . LYS A 0 323 . 60.046   18.072  -68.260  1.00 41.62 323 A 1 
ATOM 2488 C CB  . LYS A 0 323 . 60.875   15.850  -67.210  1.00 41.62 323 A 1 
ATOM 2489 O O   . LYS A 0 323 . 59.289   18.389  -69.169  1.00 41.62 323 A 1 
ATOM 2490 C CG  . LYS A 0 323 . 61.469   15.812  -65.791  1.00 41.62 323 A 1 
ATOM 2491 C CD  . LYS A 0 323 . 62.737   14.950  -65.693  1.00 41.62 323 A 1 
ATOM 2492 C CE  . LYS A 0 323 . 63.611   15.412  -64.516  1.00 41.62 323 A 1 
ATOM 2493 N NZ  . LYS A 0 323 . 64.330   16.674  -64.843  1.00 41.62 323 A 1 
ATOM 2494 N N   . ASP A 0 324 . 61.169   18.710  -67.955  1.00 34.53 324 A 1 
ATOM 2495 C CA  . ASP A 0 324 . 61.813   19.917  -68.474  1.00 34.53 324 A 1 
ATOM 2496 C C   . ASP A 0 324 . 62.445   19.749  -69.878  1.00 34.53 324 A 1 
ATOM 2497 C CB  . ASP A 0 324 . 62.855   20.395  -67.414  1.00 34.53 324 A 1 
ATOM 2498 O O   . ASP A 0 324 . 62.967   18.688  -70.211  1.00 34.53 324 A 1 
ATOM 2499 C CG  . ASP A 0 324 . 63.592   19.309  -66.575  1.00 34.53 324 A 1 
ATOM 2500 O OD1 . ASP A 0 324 . 63.507   18.092  -66.861  1.00 34.53 324 A 1 
ATOM 2501 O OD2 . ASP A 0 324 . 64.152   19.600  -65.496  1.00 34.53 324 A 1 
ATOM 2502 N N   . ARG A 0 325 . 62.425   20.817  -70.701  1.00 38.11 325 A 1 
ATOM 2503 C CA  . ARG A 0 325 . 62.988   20.861  -72.071  1.00 38.11 325 A 1 
ATOM 2504 C C   . ARG A 0 325 . 64.085   21.928  -72.198  1.00 38.11 325 A 1 
ATOM 2505 C CB  . ARG A 0 325 . 61.876   21.131  -73.113  1.00 38.11 325 A 1 
ATOM 2506 O O   . ARG A 0 325 . 63.776   23.112  -72.276  1.00 38.11 325 A 1 
ATOM 2507 C CG  . ARG A 0 325 . 60.968   19.920  -73.385  1.00 38.11 325 A 1 
ATOM 2508 C CD  . ARG A 0 325 . 59.752   20.269  -74.262  1.00 38.11 325 A 1 
ATOM 2509 N NE  . ARG A 0 325 . 60.088   20.548  -75.679  1.00 38.11 325 A 1 
ATOM 2510 N NH1 . ARG A 0 325 . 58.702   22.362  -75.996  1.00 38.11 325 A 1 
ATOM 2511 N NH2 . ARG A 0 325 . 59.775   21.496  -77.734  1.00 38.11 325 A 1 
ATOM 2512 C CZ  . ARG A 0 325 . 59.530   21.464  -76.457  1.00 38.11 325 A 1 
ATOM 2513 N N   . ASP A 0 326 . 65.343   21.503  -72.317  1.00 38.24 326 A 1 
ATOM 2514 C CA  . ASP A 0 326 . 66.491   22.378  -72.615  1.00 38.24 326 A 1 
ATOM 2515 C C   . ASP A 0 326 . 66.735   22.491  -74.136  1.00 38.24 326 A 1 
ATOM 2516 C CB  . ASP A 0 326 . 67.770   21.825  -71.954  1.00 38.24 326 A 1 
ATOM 2517 O O   . ASP A 0 326 . 67.029   21.490  -74.794  1.00 38.24 326 A 1 
ATOM 2518 C CG  . ASP A 0 326 . 67.880   22.020  -70.438  1.00 38.24 326 A 1 
ATOM 2519 O OD1 . ASP A 0 326 . 67.328   23.019  -69.932  1.00 38.24 326 A 1 
ATOM 2520 O OD2 . ASP A 0 326 . 68.613   21.212  -69.821  1.00 38.24 326 A 1 
ATOM 2521 N N   . VAL A 0 327 . 66.696   23.700  -74.722  1.00 40.57 327 A 1 
ATOM 2522 C CA  . VAL A 0 327 . 66.986   23.906  -76.162  1.00 40.57 327 A 1 
ATOM 2523 C C   . VAL A 0 327 . 67.896   25.117  -76.421  1.00 40.57 327 A 1 
ATOM 2524 C CB  . VAL A 0 327 . 65.692   24.000  -77.006  1.00 40.57 327 A 1 
ATOM 2525 O O   . VAL A 0 327 . 67.499   26.268  -76.292  1.00 40.57 327 A 1 
ATOM 2526 C CG1 . VAL A 0 327 . 66.021   24.098  -78.507  1.00 40.57 327 A 1 
ATOM 2527 C CG2 . VAL A 0 327 . 64.787   22.771  -76.836  1.00 40.57 327 A 1 
ATOM 2528 N N   . TYR A 0 328 . 69.119   24.862  -76.902  1.00 30.84 328 A 1 
ATOM 2529 C CA  . TYR A 0 328 . 70.107   25.882  -77.295  1.00 30.84 328 A 1 
ATOM 2530 C C   . TYR A 0 328 . 70.439   25.776  -78.798  1.00 30.84 328 A 1 
ATOM 2531 C CB  . TYR A 0 328 . 71.352   25.682  -76.416  1.00 30.84 328 A 1 
ATOM 2532 O O   . TYR A 0 328 . 70.846   24.699  -79.237  1.00 30.84 328 A 1 
ATOM 2533 C CG  . TYR A 0 328 . 72.499   26.634  -76.696  1.00 30.84 328 A 1 
ATOM 2534 C CD1 . TYR A 0 328 . 73.472   26.305  -77.661  1.00 30.84 328 A 1 
ATOM 2535 C CD2 . TYR A 0 328 . 72.602   27.837  -75.974  1.00 30.84 328 A 1 
ATOM 2536 C CE1 . TYR A 0 328 . 74.549   27.180  -77.904  1.00 30.84 328 A 1 
ATOM 2537 C CE2 . TYR A 0 328 . 73.681   28.711  -76.207  1.00 30.84 328 A 1 
ATOM 2538 O OH  . TYR A 0 328 . 75.700   29.225  -77.396  1.00 30.84 328 A 1 
ATOM 2539 C CZ  . TYR A 0 328 . 74.657   28.381  -77.173  1.00 30.84 328 A 1 
ATOM 2540 N N   . GLY A 0 329 . 70.289   26.852  -79.603  1.00 31.91 329 A 1 
ATOM 2541 C CA  . GLY A 0 329 . 70.328   26.680  -81.077  1.00 31.91 329 A 1 
ATOM 2542 C C   . GLY A 0 329 . 70.542   27.845  -82.074  1.00 31.91 329 A 1 
ATOM 2543 O O   . GLY A 0 329 . 70.672   27.542  -83.252  1.00 31.91 329 A 1 
ATOM 2544 N N   . ALA A 0 330 . 70.669   29.120  -81.674  1.00 28.96 330 A 1 
ATOM 2545 C CA  . ALA A 0 330 . 71.181   30.251  -82.496  1.00 28.96 330 A 1 
ATOM 2546 C C   . ALA A 0 330 . 70.481   30.687  -83.833  1.00 28.96 330 A 1 
ATOM 2547 C CB  . ALA A 0 330 . 72.690   30.024  -82.718  1.00 28.96 330 A 1 
ATOM 2548 O O   . ALA A 0 330 . 69.787   29.943  -84.515  1.00 28.96 330 A 1 
ATOM 2549 N N   . SER A 0 331 . 70.821   31.920  -84.271  1.00 34.28 331 A 1 
ATOM 2550 C CA  . SER A 0 331 . 70.502   32.582  -85.571  1.00 34.28 331 A 1 
ATOM 2551 C C   . SER A 0 331 . 69.083   33.205  -85.715  1.00 34.28 331 A 1 
ATOM 2552 C CB  . SER A 0 331 . 70.878   31.645  -86.740  1.00 34.28 331 A 1 
ATOM 2553 O O   . SER A 0 331 . 68.118   32.651  -85.217  1.00 34.28 331 A 1 
ATOM 2554 O OG  . SER A 0 331 . 69.812   30.806  -87.104  1.00 34.28 331 A 1 
ATOM 2555 N N   . SER A 0 332 . 68.857   34.358  -86.380  1.00 30.41 332 A 1 
ATOM 2556 C CA  . SER A 0 332 . 69.767   35.413  -86.895  1.00 30.41 332 A 1 
ATOM 2557 C C   . SER A 0 332 . 69.034   36.755  -87.202  1.00 30.41 332 A 1 
ATOM 2558 C CB  . SER A 0 332 . 70.482   34.931  -88.172  1.00 30.41 332 A 1 
ATOM 2559 O O   . SER A 0 332 . 67.837   36.883  -86.979  1.00 30.41 332 A 1 
ATOM 2560 O OG  . SER A 0 332 . 69.576   34.467  -89.147  1.00 30.41 332 A 1 
ATOM 2561 N N   . TYR A 0 333 . 69.772   37.731  -87.767  1.00 28.91 333 A 1 
ATOM 2562 C CA  . TYR A 0 333 . 69.342   38.997  -88.411  1.00 28.91 333 A 1 
ATOM 2563 C C   . TYR A 0 333 . 69.052   40.277  -87.581  1.00 28.91 333 A 1 
ATOM 2564 C CB  . TYR A 0 333 . 68.292   38.760  -89.523  1.00 28.91 333 A 1 
ATOM 2565 O O   . TYR A 0 333 . 68.562   40.278  -86.455  1.00 28.91 333 A 1 
ATOM 2566 C CG  . TYR A 0 333 . 68.906   38.655  -90.905  1.00 28.91 333 A 1 
ATOM 2567 C CD1 . TYR A 0 333 . 68.919   39.773  -91.764  1.00 28.91 333 A 1 
ATOM 2568 C CD2 . TYR A 0 333 . 69.505   37.449  -91.312  1.00 28.91 333 A 1 
ATOM 2569 C CE1 . TYR A 0 333 . 69.546   39.688  -93.023  1.00 28.91 333 A 1 
ATOM 2570 C CE2 . TYR A 0 333 . 70.139   37.362  -92.566  1.00 28.91 333 A 1 
ATOM 2571 O OH  . TYR A 0 333 . 70.783   38.395  -94.628  1.00 28.91 333 A 1 
ATOM 2572 C CZ  . TYR A 0 333 . 70.164   38.481  -93.422  1.00 28.91 333 A 1 
ATOM 2573 N N   . GLY A 0 334 . 69.354   41.421  -88.220  1.00 31.07 334 A 1 
ATOM 2574 C CA  . GLY A 0 334 . 68.709   42.721  -87.974  1.00 31.07 334 A 1 
ATOM 2575 C C   . GLY A 0 334 . 69.255   43.618  -86.852  1.00 31.07 334 A 1 
ATOM 2576 O O   . GLY A 0 334 . 68.539   43.863  -85.884  1.00 31.07 334 A 1 
ATOM 2577 N N   . ALA A 0 335 . 70.460   44.185  -86.998  1.00 31.07 335 A 1 
ATOM 2578 C CA  . ALA A 0 335 . 70.898   45.385  -86.263  1.00 31.07 335 A 1 
ATOM 2579 C C   . ALA A 0 335 . 71.875   46.225  -87.111  1.00 31.07 335 A 1 
ATOM 2580 C CB  . ALA A 0 335 . 71.546   44.986  -84.930  1.00 31.07 335 A 1 
ATOM 2581 O O   . ALA A 0 335 . 72.776   45.668  -87.735  1.00 31.07 335 A 1 
ATOM 2582 N N   . VAL A 0 336 . 71.702   47.552  -87.136  1.00 30.55 336 A 1 
ATOM 2583 C CA  . VAL A 0 336 . 72.545   48.513  -87.876  1.00 30.55 336 A 1 
ATOM 2584 C C   . VAL A 0 336 . 72.755   49.762  -87.007  1.00 30.55 336 A 1 
ATOM 2585 C CB  . VAL A 0 336 . 71.914   48.895  -89.241  1.00 30.55 336 A 1 
ATOM 2586 O O   . VAL A 0 336 . 71.843   50.142  -86.277  1.00 30.55 336 A 1 
ATOM 2587 C CG1 . VAL A 0 336 . 72.831   49.803  -90.077  1.00 30.55 336 A 1 
ATOM 2588 C CG2 . VAL A 0 336 . 71.606   47.667  -90.112  1.00 30.55 336 A 1 
ATOM 2589 N N   . ALA A 0 337 . 73.925   50.406  -87.140  1.00 28.67 337 A 1 
ATOM 2590 C CA  . ALA A 0 337 . 74.443   51.520  -86.323  1.00 28.67 337 A 1 
ATOM 2591 C C   . ALA A 0 337 . 74.812   51.138  -84.866  1.00 28.67 337 A 1 
ATOM 2592 C CB  . ALA A 0 337 . 73.513   52.743  -86.433  1.00 28.67 337 A 1 
ATOM 2593 O O   . ALA A 0 337 . 74.250   50.210  -84.298  1.00 28.67 337 A 1 
ATOM 2594 N N   . SER A 0 338 . 75.774   51.800  -84.209  1.00 36.48 338 A 1 
ATOM 2595 C CA  . SER A 0 338 . 76.593   52.972  -84.594  1.00 36.48 338 A 1 
ATOM 2596 C C   . SER A 0 338 . 78.078   52.619  -84.864  1.00 36.48 338 A 1 
ATOM 2597 C CB  . SER A 0 338 . 76.434   54.040  -83.503  1.00 36.48 338 A 1 
ATOM 2598 O O   . SER A 0 338 . 78.437   51.445  -84.895  1.00 36.48 338 A 1 
ATOM 2599 O OG  . SER A 0 338 . 76.837   53.520  -82.254  1.00 36.48 338 A 1 
ATOM 2600 N N   . ALA A 0 339 . 78.937   53.607  -85.166  1.00 32.04 339 A 1 
ATOM 2601 C CA  . ALA A 0 339 . 80.264   53.394  -85.775  1.00 32.04 339 A 1 
ATOM 2602 C C   . ALA A 0 339 . 81.400   54.256  -85.170  1.00 32.04 339 A 1 
ATOM 2603 C CB  . ALA A 0 339 . 80.115   53.685  -87.279  1.00 32.04 339 A 1 
ATOM 2604 O O   . ALA A 0 339 . 81.106   55.279  -84.554  1.00 32.04 339 A 1 
ATOM 2605 N N   . LYS A 0 340 . 82.665   53.899  -85.504  1.00 35.78 340 A 1 
ATOM 2606 C CA  . LYS A 0 340 . 83.941   54.660  -85.321  1.00 35.78 340 A 1 
ATOM 2607 C C   . LYS A 0 340 . 84.472   54.778  -83.872  1.00 35.78 340 A 1 
ATOM 2608 C CB  . LYS A 0 340 . 83.777   56.047  -85.978  1.00 35.78 340 A 1 
ATOM 2609 O O   . LYS A 0 340 . 83.698   54.623  -82.941  1.00 35.78 340 A 1 
ATOM 2610 C CG  . LYS A 0 340 . 83.596   55.970  -87.502  1.00 35.78 340 A 1 
ATOM 2611 C CD  . LYS A 0 340 . 83.398   57.373  -88.093  1.00 35.78 340 A 1 
ATOM 2612 C CE  . LYS A 0 340 . 83.906   57.441  -89.536  1.00 35.78 340 A 1 
ATOM 2613 N NZ  . LYS A 0 340 . 85.347   57.774  -89.555  1.00 35.78 340 A 1 
ATOM 2614 N N   . ASP A 0 341 . 85.748   55.081  -83.565  1.00 32.23 341 A 1 
ATOM 2615 C CA  . ASP A 0 341 . 87.082   54.993  -84.235  1.00 32.23 341 A 1 
ATOM 2616 C C   . ASP A 0 341 . 88.183   55.191  -83.136  1.00 32.23 341 A 1 
ATOM 2617 C CB  . ASP A 0 341 . 87.305   56.131  -85.270  1.00 32.23 341 A 1 
ATOM 2618 O O   . ASP A 0 341 . 87.901   55.847  -82.139  1.00 32.23 341 A 1 
ATOM 2619 C CG  . ASP A 0 341 . 86.955   55.806  -86.727  1.00 32.23 341 A 1 
ATOM 2620 O OD1 . ASP A 0 341 . 86.866   54.611  -87.076  1.00 32.23 341 A 1 
ATOM 2621 O OD2 . ASP A 0 341 . 86.763   56.763  -87.519  1.00 32.23 341 A 1 
ATOM 2622 N N   . ALA A 0 342 . 89.468   54.791  -83.221  1.00 33.98 342 A 1 
ATOM 2623 C CA  . ALA A 0 342 . 90.130   53.678  -83.924  1.00 33.98 342 A 1 
ATOM 2624 C C   . ALA A 0 342 . 91.637   53.519  -83.523  1.00 33.98 342 A 1 
ATOM 2625 C CB  . ALA A 0 342 . 90.074   53.898  -85.445  1.00 33.98 342 A 1 
ATOM 2626 O O   . ALA A 0 342 . 92.411   54.471  -83.617  1.00 33.98 342 A 1 
ATOM 2627 N N   . SER A 0 343 . 92.093   52.268  -83.318  1.00 35.13 343 A 1 
ATOM 2628 C CA  . SER A 0 343 . 93.457   51.737  -83.624  1.00 35.13 343 A 1 
ATOM 2629 C C   . SER A 0 343 . 94.674   51.866  -82.654  1.00 35.13 343 A 1 
ATOM 2630 C CB  . SER A 0 343 . 93.872   52.186  -85.040  1.00 35.13 343 A 1 
ATOM 2631 O O   . SER A 0 343 . 94.850   52.870  -81.978  1.00 35.13 343 A 1 
ATOM 2632 O OG  . SER A 0 343 . 94.464   53.476  -85.038  1.00 35.13 343 A 1 
ATOM 2633 N N   . LYS A 0 344 . 95.598   50.877  -82.798  1.00 36.41 344 A 1 
ATOM 2634 C CA  . LYS A 0 344 . 97.076   50.847  -82.528  1.00 36.41 344 A 1 
ATOM 2635 C C   . LYS A 0 344 . 97.606   50.650  -81.079  1.00 36.41 344 A 1 
ATOM 2636 C CB  . LYS A 0 344 . 97.730   52.101  -83.156  1.00 36.41 344 A 1 
ATOM 2637 O O   . LYS A 0 344 . 97.002   51.155  -80.151  1.00 36.41 344 A 1 
ATOM 2638 C CG  . LYS A 0 344 . 97.698   52.121  -84.694  1.00 36.41 344 A 1 
ATOM 2639 C CD  . LYS A 0 344 . 97.926   53.546  -85.210  1.00 36.41 344 A 1 
ATOM 2640 C CE  . LYS A 0 344 . 97.693   53.619  -86.723  1.00 36.41 344 A 1 
ATOM 2641 N NZ  . LYS A 0 344 . 97.507   55.024  -87.157  1.00 36.41 344 A 1 
ATOM 2642 N N   . ARG A 0 345 . 98.785   50.020  -80.822  1.00 36.45 345 A 1 
ATOM 2643 C CA  . ARG A 0 345 . 99.634   49.033  -81.576  1.00 36.45 345 A 1 
ATOM 2644 C C   . ARG A 0 345 . 100.847  48.517  -80.737  1.00 36.45 345 A 1 
ATOM 2645 C CB  . ARG A 0 345 . 100.248  49.685  -82.842  1.00 36.45 345 A 1 
ATOM 2646 O O   . ARG A 0 345 . 101.645  49.341  -80.314  1.00 36.45 345 A 1 
ATOM 2647 C CG  . ARG A 0 345 . 100.926  48.723  -83.832  1.00 36.45 345 A 1 
ATOM 2648 C CD  . ARG A 0 345 . 101.506  49.524  -85.014  1.00 36.45 345 A 1 
ATOM 2649 N NE  . ARG A 0 345 . 101.408  48.798  -86.298  1.00 36.45 345 A 1 
ATOM 2650 N NH1 . ARG A 0 345 . 102.431  50.373  -87.626  1.00 36.45 345 A 1 
ATOM 2651 N NH2 . ARG A 0 345 . 101.547  48.553  -88.563  1.00 36.45 345 A 1 
ATOM 2652 C CZ  . ARG A 0 345 . 101.795  49.242  -87.484  1.00 36.45 345 A 1 
ATOM 2653 N N   . GLY A 0 346 . 101.102  47.195  -80.705  1.00 36.80 346 A 1 
ATOM 2654 C CA  . GLY A 0 346 . 102.428  46.575  -80.414  1.00 36.80 346 A 1 
ATOM 2655 C C   . GLY A 0 346 . 102.778  46.262  -78.939  1.00 36.80 346 A 1 
ATOM 2656 O O   . GLY A 0 346 . 102.064  46.714  -78.056  1.00 36.80 346 A 1 
ATOM 2657 N N   . TYR A 0 347 . 103.858  45.521  -78.609  1.00 32.06 347 A 1 
ATOM 2658 C CA  . TYR A 0 347 . 104.745  44.657  -79.433  1.00 32.06 347 A 1 
ATOM 2659 C C   . TYR A 0 347 . 105.669  43.751  -78.554  1.00 32.06 347 A 1 
ATOM 2660 C CB  . TYR A 0 347 . 105.643  45.524  -80.350  1.00 32.06 347 A 1 
ATOM 2661 O O   . TYR A 0 347 . 106.184  44.228  -77.549  1.00 32.06 347 A 1 
ATOM 2662 C CG  . TYR A 0 347 . 105.706  45.076  -81.803  1.00 32.06 347 A 1 
ATOM 2663 C CD1 . TYR A 0 347 . 106.494  43.966  -82.169  1.00 32.06 347 A 1 
ATOM 2664 C CD2 . TYR A 0 347 . 105.011  45.795  -82.798  1.00 32.06 347 A 1 
ATOM 2665 C CE1 . TYR A 0 347 . 106.574  43.569  -83.518  1.00 32.06 347 A 1 
ATOM 2666 C CE2 . TYR A 0 347 . 105.088  45.401  -84.149  1.00 32.06 347 A 1 
ATOM 2667 O OH  . TYR A 0 347 . 105.969  43.901  -85.810  1.00 32.06 347 A 1 
ATOM 2668 C CZ  . TYR A 0 347 . 105.873  44.284  -84.510  1.00 32.06 347 A 1 
ATOM 2669 N N   . GLY A 0 348 . 105.961  42.506  -78.987  1.00 38.36 348 A 1 
ATOM 2670 C CA  . GLY A 0 348 . 106.937  41.551  -78.383  1.00 38.36 348 A 1 
ATOM 2671 C C   . GLY A 0 348 . 106.408  40.717  -77.193  1.00 38.36 348 A 1 
ATOM 2672 O O   . GLY A 0 348 . 105.373  41.065  -76.644  1.00 38.36 348 A 1 
ATOM 2673 N N   . ALA A 0 349 . 107.025  39.638  -76.681  1.00 37.01 349 A 1 
ATOM 2674 C CA  . ALA A 0 349 . 108.142  38.721  -77.023  1.00 37.01 349 A 1 
ATOM 2675 C C   . ALA A 0 349 . 108.540  38.012  -75.684  1.00 37.01 349 A 1 
ATOM 2676 C CB  . ALA A 0 349 . 109.350  39.511  -77.561  1.00 37.01 349 A 1 
ATOM 2677 O O   . ALA A 0 349 . 108.454  38.669  -74.653  1.00 37.01 349 A 1 
ATOM 2678 N N   . ALA A 0 350 . 109.000  36.755  -75.552  1.00 39.50 350 A 1 
ATOM 2679 C CA  . ALA A 0 350 . 109.151  35.608  -76.463  1.00 39.50 350 A 1 
ATOM 2680 C C   . ALA A 0 350 . 109.370  34.276  -75.671  1.00 39.50 350 A 1 
ATOM 2681 C CB  . ALA A 0 350 . 110.381  35.852  -77.353  1.00 39.50 350 A 1 
ATOM 2682 O O   . ALA A 0 350 . 109.783  34.318  -74.516  1.00 39.50 350 A 1 
ATOM 2683 N N   . GLY A 0 351 . 109.199  33.116  -76.335  1.00 39.57 351 A 1 
ATOM 2684 C CA  . GLY A 0 351 . 109.656  31.771  -75.895  1.00 39.57 351 A 1 
ATOM 2685 C C   . GLY A 0 351 . 108.695  30.954  -74.999  1.00 39.57 351 A 1 
ATOM 2686 O O   . GLY A 0 351 . 107.856  31.533  -74.324  1.00 39.57 351 A 1 
ATOM 2687 N N   . SER A 0 352 . 108.752  29.609  -74.944  1.00 37.53 352 A 1 
ATOM 2688 C CA  . SER A 0 352 . 109.420  28.614  -75.823  1.00 37.53 352 A 1 
ATOM 2689 C C   . SER A 0 352 . 109.046  27.157  -75.447  1.00 37.53 352 A 1 
ATOM 2690 C CB  . SER A 0 352 . 110.954  28.698  -75.708  1.00 37.53 352 A 1 
ATOM 2691 O O   . SER A 0 352 . 109.075  26.850  -74.262  1.00 37.53 352 A 1 
ATOM 2692 O OG  . SER A 0 352 . 111.374  28.746  -74.363  1.00 37.53 352 A 1 
ATOM 2693 N N   . GLN A 0 353 . 108.863  26.260  -76.445  1.00 39.58 353 A 1 
ATOM 2694 C CA  . GLN A 0 353 . 108.803  24.768  -76.338  1.00 39.58 353 A 1 
ATOM 2695 C C   . GLN A 0 353 . 107.598  24.171  -75.549  1.00 39.58 353 A 1 
ATOM 2696 C CB  . GLN A 0 353 . 110.162  24.259  -75.800  1.00 39.58 353 A 1 
ATOM 2697 O O   . GLN A 0 353 . 107.085  24.808  -74.644  1.00 39.58 353 A 1 
ATOM 2698 C CG  . GLN A 0 353 . 111.333  24.528  -76.768  1.00 39.58 353 A 1 
ATOM 2699 C CD  . GLN A 0 353 . 112.702  24.416  -76.097  1.00 39.58 353 A 1 
ATOM 2700 N NE2 . GLN A 0 353 . 113.654  23.731  -76.690  1.00 39.58 353 A 1 
ATOM 2701 O OE1 . GLN A 0 353 . 112.963  24.978  -75.052  1.00 39.58 353 A 1 
ATOM 2702 N N   . ALA A 0 354 . 107.060  22.965  -75.808  1.00 38.71 354 A 1 
ATOM 2703 C CA  . ALA A 0 354 . 107.133  21.987  -76.917  1.00 38.71 354 A 1 
ATOM 2704 C C   . ALA A 0 354 . 105.794  21.175  -76.942  1.00 38.71 354 A 1 
ATOM 2705 C CB  . ALA A 0 354 . 108.345  21.069  -76.696  1.00 38.71 354 A 1 
ATOM 2706 O O   . ALA A 0 354 . 105.164  21.033  -75.903  1.00 38.71 354 A 1 
ATOM 2707 N N   . SER A 0 355 . 105.203  20.827  -78.099  1.00 37.80 355 A 1 
ATOM 2708 C CA  . SER A 0 355 . 105.318  19.532  -78.829  1.00 37.80 355 A 1 
ATOM 2709 C C   . SER A 0 355 . 104.840  18.280  -78.040  1.00 37.80 355 A 1 
ATOM 2710 C CB  . SER A 0 355 . 106.735  19.339  -79.385  1.00 37.80 355 A 1 
ATOM 2711 O O   . SER A 0 355 . 105.278  18.098  -76.914  1.00 37.80 355 A 1 
ATOM 2712 O OG  . SER A 0 355 . 106.698  18.836  -80.703  1.00 37.80 355 A 1 
ATOM 2713 N N   . ALA A 0 356 . 104.016  17.346  -78.559  1.00 39.18 356 A 1 
ATOM 2714 C CA  . ALA A 0 356 . 103.532  17.147  -79.939  1.00 39.18 356 A 1 
ATOM 2715 C C   . ALA A 0 356 . 102.282  16.218  -80.041  1.00 39.18 356 A 1 
ATOM 2716 C CB  . ALA A 0 356 . 104.669  16.472  -80.733  1.00 39.18 356 A 1 
ATOM 2717 O O   . ALA A 0 356 . 102.131  15.353  -79.192  1.00 39.18 356 A 1 
ATOM 2718 N N   . VAL A 0 357 . 101.514  16.344  -81.148  1.00 37.13 357 A 1 
ATOM 2719 C CA  . VAL A 0 357 . 100.814  15.282  -81.951  1.00 37.13 357 A 1 
ATOM 2720 C C   . VAL A 0 357 . 99.840   14.303  -81.238  1.00 37.13 357 A 1 
ATOM 2721 C CB  . VAL A 0 357 . 101.886  14.509  -82.764  1.00 37.13 357 A 1 
ATOM 2722 O O   . VAL A 0 357 . 100.136  13.753  -80.194  1.00 37.13 357 A 1 
ATOM 2723 C CG1 . VAL A 0 357 . 101.351  13.375  -83.649  1.00 37.13 357 A 1 
ATOM 2724 C CG2 . VAL A 0 357 . 102.636  15.454  -83.721  1.00 37.13 357 A 1 
ATOM 2725 N N   . GLY A 0 358 . 98.674   13.924  -81.784  1.00 38.98 358 A 1 
ATOM 2726 C CA  . GLY A 0 358 . 97.970   14.276  -83.030  1.00 38.98 358 A 1 
ATOM 2727 C C   . GLY A 0 358 . 96.654   13.468  -83.123  1.00 38.98 358 A 1 
ATOM 2728 O O   . GLY A 0 358 . 96.591   12.334  -82.673  1.00 38.98 358 A 1 
ATOM 2729 N N   . ALA A 0 359 . 95.517   14.055  -83.504  1.00 36.86 359 A 1 
ATOM 2730 C CA  . ALA A 0 359 . 95.117   14.373  -84.883  1.00 36.86 359 A 1 
ATOM 2731 C C   . ALA A 0 359 . 94.426   13.204  -85.628  1.00 36.86 359 A 1 
ATOM 2732 C CB  . ALA A 0 359 . 96.258   15.018  -85.687  1.00 36.86 359 A 1 
ATOM 2733 O O   . ALA A 0 359 . 95.054   12.471  -86.381  1.00 36.86 359 A 1 
ATOM 2734 N N   . SER A 0 360 . 93.097   13.106  -85.492  1.00 28.08 360 A 1 
ATOM 2735 C CA  . SER A 0 360 . 92.228   12.442  -86.475  1.00 28.08 360 A 1 
ATOM 2736 C C   . SER A 0 360 . 91.692   13.443  -87.508  1.00 28.08 360 A 1 
ATOM 2737 C CB  . SER A 0 360 . 91.064   11.726  -85.778  1.00 28.08 360 A 1 
ATOM 2738 O O   . SER A 0 360 . 91.454   14.610  -87.180  1.00 28.08 360 A 1 
ATOM 2739 O OG  . SER A 0 360 . 90.263   12.649  -85.057  1.00 28.08 360 A 1 
ATOM 2740 N N   . LEU A 0 361 . 91.500   12.985  -88.744  1.00 38.66 361 A 1 
ATOM 2741 C CA  . LEU A 0 361 . 90.666   13.578  -89.797  1.00 38.66 361 A 1 
ATOM 2742 C C   . LEU A 0 361 . 90.559   12.533  -90.917  1.00 38.66 361 A 1 
ATOM 2743 C CB  . LEU A 0 361 . 91.291   14.888  -90.334  1.00 38.66 361 A 1 
ATOM 2744 O O   . LEU A 0 361 . 91.571   11.949  -91.294  1.00 38.66 361 A 1 
ATOM 2745 C CG  . LEU A 0 361 . 90.445   16.140  -90.035  1.00 38.66 361 A 1 
ATOM 2746 C CD1 . LEU A 0 361 . 91.261   17.393  -90.346  1.00 38.66 361 A 1 
ATOM 2747 C CD2 . LEU A 0 361 . 89.162   16.172  -90.869  1.00 38.66 361 A 1 
ATOM 2748 N N   . GLY A 0 362 . 89.359   12.274  -91.433  1.00 37.94 362 A 1 
ATOM 2749 C CA  . GLY A 0 362 . 89.142   11.295  -92.499  1.00 37.94 362 A 1 
ATOM 2750 C C   . GLY A 0 362 . 87.990   11.716  -93.402  1.00 37.94 362 A 1 
ATOM 2751 O O   . GLY A 0 362 . 87.042   12.337  -92.928  1.00 37.94 362 A 1 
ATOM 2752 N N   . TYR A 0 363 . 88.095   11.404  -94.694  1.00 39.17 363 A 1 
ATOM 2753 C CA  . TYR A 0 363 . 87.071   11.669  -95.706  1.00 39.17 363 A 1 
ATOM 2754 C C   . TYR A 0 363 . 87.287   10.780  -96.942  1.00 39.17 363 A 1 
ATOM 2755 C CB  . TYR A 0 363 . 87.116   13.155  -96.129  1.00 39.17 363 A 1 
ATOM 2756 O O   . TYR A 0 363 . 88.427   10.487  -97.287  1.00 39.17 363 A 1 
ATOM 2757 C CG  . TYR A 0 363 . 85.841   13.911  -95.814  1.00 39.17 363 A 1 
ATOM 2758 C CD1 . TYR A 0 363 . 84.739   13.827  -96.687  1.00 39.17 363 A 1 
ATOM 2759 C CD2 . TYR A 0 363 . 85.747   14.678  -94.635  1.00 39.17 363 A 1 
ATOM 2760 C CE1 . TYR A 0 363 . 83.540   14.495  -96.372  1.00 39.17 363 A 1 
ATOM 2761 C CE2 . TYR A 0 363 . 84.550   15.350  -94.319  1.00 39.17 363 A 1 
ATOM 2762 O OH  . TYR A 0 363 . 82.277   15.883  -94.889  1.00 39.17 363 A 1 
ATOM 2763 C CZ  . TYR A 0 363 . 83.442   15.253  -95.187  1.00 39.17 363 A 1 
ATOM 2764 N N   . GLY A 0 364 . 86.202   10.454  -97.652  1.00 42.30 364 A 1 
ATOM 2765 C CA  . GLY A 0 364 . 86.237   10.284  -99.114  1.00 42.30 364 A 1 
ATOM 2766 C C   . GLY A 0 364 . 86.649   8.924   -99.697  1.00 42.30 364 A 1 
ATOM 2767 O O   . GLY A 0 364 . 87.769   8.760   -100.158 1.00 42.30 364 A 1 
ATOM 2768 N N   . SER A 0 365 . 85.680   8.007   -99.768  1.00 37.79 365 A 1 
ATOM 2769 C CA  . SER A 0 365 . 85.418   7.039   -100.856 1.00 37.79 365 A 1 
ATOM 2770 C C   . SER A 0 365 . 86.527   6.561   -101.823 1.00 37.79 365 A 1 
ATOM 2771 C CB  . SER A 0 365 . 84.265   7.577   -101.724 1.00 37.79 365 A 1 
ATOM 2772 O O   . SER A 0 365 . 87.019   7.313   -102.653 1.00 37.79 365 A 1 
ATOM 2773 O OG  . SER A 0 365 . 83.088   6.858   -101.419 1.00 37.79 365 A 1 
ATOM 2774 N N   . GLN A 0 366 . 86.663   5.225   -101.870 1.00 40.93 366 A 1 
ATOM 2775 C CA  . GLN A 0 366 . 86.399   4.386   -103.063 1.00 40.93 366 A 1 
ATOM 2776 C C   . GLN A 0 366 . 87.277   4.560   -104.329 1.00 40.93 366 A 1 
ATOM 2777 C CB  . GLN A 0 366 . 84.895   4.505   -103.367 1.00 40.93 366 A 1 
ATOM 2778 O O   . GLN A 0 366 . 87.238   5.574   -105.015 1.00 40.93 366 A 1 
ATOM 2779 C CG  . GLN A 0 366 . 84.284   3.407   -104.245 1.00 40.93 366 A 1 
ATOM 2780 C CD  . GLN A 0 366 . 82.758   3.528   -104.294 1.00 40.93 366 A 1 
ATOM 2781 N NE2 . GLN A 0 366 . 82.063   2.551   -104.833 1.00 40.93 366 A 1 
ATOM 2782 O OE1 . GLN A 0 366 . 82.156   4.487   -103.835 1.00 40.93 366 A 1 
ATOM 2783 N N   . GLY A 0 367 . 87.989   3.487   -104.708 1.00 36.81 367 A 1 
ATOM 2784 C CA  . GLY A 0 367 . 88.797   3.400   -105.939 1.00 36.81 367 A 1 
ATOM 2785 C C   . GLY A 0 367 . 88.453   2.207   -106.850 1.00 36.81 367 A 1 
ATOM 2786 O O   . GLY A 0 367 . 87.432   1.551   -106.645 1.00 36.81 367 A 1 
ATOM 2787 N N   . HIS A 0 368 . 89.382   1.899   -107.774 1.00 35.23 368 A 1 
ATOM 2788 C CA  . HIS A 0 368 . 89.290   1.088   -109.016 1.00 35.23 368 A 1 
ATOM 2789 C C   . HIS A 0 368 . 88.852   1.906   -110.258 1.00 35.23 368 A 1 
ATOM 2790 C CB  . HIS A 0 368 . 88.451   -0.201  -108.886 1.00 35.23 368 A 1 
ATOM 2791 O O   . HIS A 0 368 . 87.823   2.565   -110.220 1.00 35.23 368 A 1 
ATOM 2792 C CG  . HIS A 0 368 . 88.888   -1.157  -107.804 1.00 35.23 368 A 1 
ATOM 2793 C CD2 . HIS A 0 368 . 89.638   -2.291  -107.954 1.00 35.23 368 A 1 
ATOM 2794 N ND1 . HIS A 0 368 . 88.536   -1.078  -106.480 1.00 35.23 368 A 1 
ATOM 2795 C CE1 . HIS A 0 368 . 89.075   -2.127  -105.837 1.00 35.23 368 A 1 
ATOM 2796 N NE2 . HIS A 0 368 . 89.764   -2.893  -106.697 1.00 35.23 368 A 1 
ATOM 2797 N N   . GLY A 0 369 . 89.578   1.891   -111.390 1.00 40.80 369 A 1 
ATOM 2798 C CA  . GLY A 0 369 . 90.902   1.291   -111.631 1.00 40.80 369 A 1 
ATOM 2799 C C   . GLY A 0 369 . 91.474   1.511   -113.052 1.00 40.80 369 A 1 
ATOM 2800 O O   . GLY A 0 369 . 90.737   1.836   -113.970 1.00 40.80 369 A 1 
ATOM 2801 N N   . TYR A 0 370 . 92.797   1.319   -113.176 1.00 37.05 370 A 1 
ATOM 2802 C CA  . TYR A 0 370 . 93.640   0.984   -114.352 1.00 37.05 370 A 1 
ATOM 2803 C C   . TYR A 0 370 . 93.318   1.514   -115.781 1.00 37.05 370 A 1 
ATOM 2804 C CB  . TYR A 0 370 . 93.790   -0.548  -114.397 1.00 37.05 370 A 1 
ATOM 2805 O O   . TYR A 0 370 . 92.318   1.144   -116.386 1.00 37.05 370 A 1 
ATOM 2806 C CG  . TYR A 0 370 . 94.190   -1.180  -113.072 1.00 37.05 370 A 1 
ATOM 2807 C CD1 . TYR A 0 370 . 95.539   -1.179  -112.666 1.00 37.05 370 A 1 
ATOM 2808 C CD2 . TYR A 0 370 . 93.205   -1.742  -112.233 1.00 37.05 370 A 1 
ATOM 2809 C CE1 . TYR A 0 370 . 95.906   -1.733  -111.424 1.00 37.05 370 A 1 
ATOM 2810 C CE2 . TYR A 0 370 . 93.567   -2.290  -110.987 1.00 37.05 370 A 1 
ATOM 2811 O OH  . TYR A 0 370 . 95.259   -2.820  -109.379 1.00 37.05 370 A 1 
ATOM 2812 C CZ  . TYR A 0 370 . 94.917   -2.288  -110.581 1.00 37.05 370 A 1 
ATOM 2813 N N   . GLY A 0 371 . 94.284   2.213   -116.409 1.00 40.94 371 A 1 
ATOM 2814 C CA  . GLY A 0 371 . 94.327   2.492   -117.863 1.00 40.94 371 A 1 
ATOM 2815 C C   . GLY A 0 371 . 95.579   3.286   -118.305 1.00 40.94 371 A 1 
ATOM 2816 O O   . GLY A 0 371 . 95.988   4.205   -117.602 1.00 40.94 371 A 1 
ATOM 2817 N N   . HIS A 0 372 . 96.220   2.934   -119.433 1.00 35.25 372 A 1 
ATOM 2818 C CA  . HIS A 0 372 . 97.539   3.463   -119.864 1.00 35.25 372 A 1 
ATOM 2819 C C   . HIS A 0 372 . 97.503   4.473   -121.041 1.00 35.25 372 A 1 
ATOM 2820 C CB  . HIS A 0 372 . 98.445   2.294   -120.315 1.00 35.25 372 A 1 
ATOM 2821 O O   . HIS A 0 372 . 96.853   4.203   -122.044 1.00 35.25 372 A 1 
ATOM 2822 C CG  . HIS A 0 372 . 99.135   1.504   -119.231 1.00 35.25 372 A 1 
ATOM 2823 C CD2 . HIS A 0 372 . 98.635   0.419   -118.562 1.00 35.25 372 A 1 
ATOM 2824 N ND1 . HIS A 0 372 . 100.454  1.636   -118.853 1.00 35.25 372 A 1 
ATOM 2825 C CE1 . HIS A 0 372 . 100.736  0.663   -117.970 1.00 35.25 372 A 1 
ATOM 2826 N NE2 . HIS A 0 372 . 99.654   -0.099  -117.756 1.00 35.25 372 A 1 
ATOM 2827 N N   . GLY A 0 373 . 98.372   5.502   -120.985 1.00 38.46 373 A 1 
ATOM 2828 C CA  . GLY A 0 373 . 98.953   6.237   -122.141 1.00 38.46 373 A 1 
ATOM 2829 C C   . GLY A 0 373 . 98.071   7.290   -122.851 1.00 38.46 373 A 1 
ATOM 2830 O O   . GLY A 0 373 . 96.854   7.222   -122.784 1.00 38.46 373 A 1 
ATOM 2831 N N   . GLY A 0 374 . 98.610   8.300   -123.559 1.00 38.69 374 A 1 
ATOM 2832 C CA  . GLY A 0 374 . 100.004  8.775   -123.681 1.00 38.69 374 A 1 
ATOM 2833 C C   . GLY A 0 374 . 100.196  9.809   -124.823 1.00 38.69 374 A 1 
ATOM 2834 O O   . GLY A 0 374 . 99.594   9.638   -125.875 1.00 38.69 374 A 1 
ATOM 2835 N N   . TYR A 0 375 . 101.084  10.811  -124.639 1.00 36.32 375 A 1 
ATOM 2836 C CA  . TYR A 0 375 . 101.508  11.869  -125.611 1.00 36.32 375 A 1 
ATOM 2837 C C   . TYR A 0 375 . 100.409  12.887  -126.060 1.00 36.32 375 A 1 
ATOM 2838 C CB  . TYR A 0 375 . 102.212  11.214  -126.824 1.00 36.32 375 A 1 
ATOM 2839 O O   . TYR A 0 375 . 99.246   12.527  -126.155 1.00 36.32 375 A 1 
ATOM 2840 C CG  . TYR A 0 375 . 103.180  10.073  -126.512 1.00 36.32 375 A 1 
ATOM 2841 C CD1 . TYR A 0 375 . 104.517  10.344  -126.155 1.00 36.32 375 A 1 
ATOM 2842 C CD2 . TYR A 0 375 . 102.740  8.734   -126.587 1.00 36.32 375 A 1 
ATOM 2843 C CE1 . TYR A 0 375 . 105.402  9.288   -125.856 1.00 36.32 375 A 1 
ATOM 2844 C CE2 . TYR A 0 375 . 103.616  7.676   -126.274 1.00 36.32 375 A 1 
ATOM 2845 O OH  . TYR A 0 375 . 105.790  6.926   -125.606 1.00 36.32 375 A 1 
ATOM 2846 C CZ  . TYR A 0 375 . 104.949  7.950   -125.907 1.00 36.32 375 A 1 
ATOM 2847 N N   . GLY A 0 376 . 100.660  14.178  -126.367 1.00 39.94 376 A 1 
ATOM 2848 C CA  . GLY A 0 376 . 101.841  15.050  -126.189 1.00 39.94 376 A 1 
ATOM 2849 C C   . GLY A 0 376 . 101.695  16.468  -126.832 1.00 39.94 376 A 1 
ATOM 2850 O O   . GLY A 0 376 . 100.869  16.652  -127.713 1.00 39.94 376 A 1 
ATOM 2851 N N   . HIS A 0 377 . 102.558  17.424  -126.428 1.00 35.08 377 A 1 
ATOM 2852 C CA  . HIS A 0 377 . 102.947  18.710  -127.089 1.00 35.08 377 A 1 
ATOM 2853 C C   . HIS A 0 377 . 102.017  19.969  -127.185 1.00 35.08 377 A 1 
ATOM 2854 C CB  . HIS A 0 377 . 103.595  18.414  -128.456 1.00 35.08 377 A 1 
ATOM 2855 O O   . HIS A 0 377 . 101.044  19.979  -127.918 1.00 35.08 377 A 1 
ATOM 2856 C CG  . HIS A 0 377 . 104.973  17.818  -128.331 1.00 35.08 377 A 1 
ATOM 2857 C CD2 . HIS A 0 377 . 105.277  16.523  -128.014 1.00 35.08 377 A 1 
ATOM 2858 N ND1 . HIS A 0 377 . 106.166  18.494  -128.448 1.00 35.08 377 A 1 
ATOM 2859 C CE1 . HIS A 0 377 . 107.161  17.631  -128.194 1.00 35.08 377 A 1 
ATOM 2860 N NE2 . HIS A 0 377 . 106.666  16.419  -127.905 1.00 35.08 377 A 1 
ATOM 2861 N N   . GLN A 0 378 . 102.504  21.086  -126.584 1.00 41.35 378 A 1 
ATOM 2862 C CA  . GLN A 0 378 . 102.684  22.479  -127.121 1.00 41.35 378 A 1 
ATOM 2863 C C   . GLN A 0 378 . 101.500  23.329  -127.698 1.00 41.35 378 A 1 
ATOM 2864 C CB  . GLN A 0 378 . 103.855  22.418  -128.128 1.00 41.35 378 A 1 
ATOM 2865 O O   . GLN A 0 378 . 100.588  22.797  -128.300 1.00 41.35 378 A 1 
ATOM 2866 C CG  . GLN A 0 378 . 105.208  22.188  -127.430 1.00 41.35 378 A 1 
ATOM 2867 C CD  . GLN A 0 378 . 106.373  22.204  -128.410 1.00 41.35 378 A 1 
ATOM 2868 N NE2 . GLN A 0 378 . 106.881  23.351  -128.799 1.00 41.35 378 A 1 
ATOM 2869 O OE1 . GLN A 0 378 . 106.847  21.176  -128.851 1.00 41.35 378 A 1 
ATOM 2870 N N   . SER A 0 379 . 101.477  24.687  -127.656 1.00 40.64 379 A 1 
ATOM 2871 C CA  . SER A 0 379 . 102.284  25.704  -126.921 1.00 40.64 379 A 1 
ATOM 2872 C C   . SER A 0 379 . 101.810  27.183  -127.066 1.00 40.64 379 A 1 
ATOM 2873 C CB  . SER A 0 379 . 103.728  25.750  -127.446 1.00 40.64 379 A 1 
ATOM 2874 O O   . SER A 0 379 . 101.480  27.587  -128.172 1.00 40.64 379 A 1 
ATOM 2875 O OG  . SER A 0 379 . 103.804  25.936  -128.845 1.00 40.64 379 A 1 
ATOM 2876 N N   . LYS A 0 380 . 102.064  28.004  -126.018 1.00 42.37 380 A 1 
ATOM 2877 C CA  . LYS A 0 380 . 102.468  29.452  -126.003 1.00 42.37 380 A 1 
ATOM 2878 C C   . LYS A 0 380 . 101.492  30.616  -126.352 1.00 42.37 380 A 1 
ATOM 2879 C CB  . LYS A 0 380 . 103.771  29.635  -126.816 1.00 42.37 380 A 1 
ATOM 2880 O O   . LYS A 0 380 . 100.635  30.505  -127.212 1.00 42.37 380 A 1 
ATOM 2881 C CG  . LYS A 0 380 . 105.048  29.184  -126.094 1.00 42.37 380 A 1 
ATOM 2882 C CD  . LYS A 0 380 . 106.238  29.317  -127.056 1.00 42.37 380 A 1 
ATOM 2883 C CE  . LYS A 0 380 . 107.550  28.897  -126.387 1.00 42.37 380 A 1 
ATOM 2884 N NZ  . LYS A 0 380 . 108.707  29.115  -127.293 1.00 42.37 380 A 1 
ATOM 2885 N N   . HIS A 0 381 . 101.854  31.777  -125.757 1.00 36.07 381 A 1 
ATOM 2886 C CA  . HIS A 0 381 . 101.432  33.202  -125.896 1.00 36.07 381 A 1 
ATOM 2887 C C   . HIS A 0 381 . 100.414  33.714  -124.840 1.00 36.07 381 A 1 
ATOM 2888 C CB  . HIS A 0 381 . 101.119  33.605  -127.348 1.00 36.07 381 A 1 
ATOM 2889 O O   . HIS A 0 381 . 99.382   33.084  -124.669 1.00 36.07 381 A 1 
ATOM 2890 C CG  . HIS A 0 381 . 102.350  33.584  -128.224 1.00 36.07 381 A 1 
ATOM 2891 C CD2 . HIS A 0 381 . 102.870  32.510  -128.896 1.00 36.07 381 A 1 
ATOM 2892 N ND1 . HIS A 0 381 . 103.199  34.645  -128.437 1.00 36.07 381 A 1 
ATOM 2893 C CE1 . HIS A 0 381 . 104.216  34.217  -129.205 1.00 36.07 381 A 1 
ATOM 2894 N NE2 . HIS A 0 381 . 104.081  32.909  -129.478 1.00 36.07 381 A 1 
ATOM 2895 N N   . ALA A 0 382 . 100.632  34.742  -123.986 1.00 38.32 382 A 1 
ATOM 2896 C CA  . ALA A 0 382 . 101.470  35.978  -123.933 1.00 38.32 382 A 1 
ATOM 2897 C C   . ALA A 0 382 . 100.873  37.209  -124.674 1.00 38.32 382 A 1 
ATOM 2898 C CB  . ALA A 0 382 . 102.942  35.717  -124.309 1.00 38.32 382 A 1 
ATOM 2899 O O   . ALA A 0 382 . 100.470  37.037  -125.817 1.00 38.32 382 A 1 
ATOM 2900 N N   . ALA A 0 383 . 100.848  38.460  -124.155 1.00 38.32 383 A 1 
ATOM 2901 C CA  . ALA A 0 383 . 101.135  39.016  -122.806 1.00 38.32 383 A 1 
ATOM 2902 C C   . ALA A 0 383 . 100.731  40.529  -122.664 1.00 38.32 383 A 1 
ATOM 2903 C CB  . ALA A 0 383 . 102.651  38.911  -122.542 1.00 38.32 383 A 1 
ATOM 2904 O O   . ALA A 0 383 . 100.481  41.184  -123.667 1.00 38.32 383 A 1 
ATOM 2905 N N   . GLN A 0 384 . 100.844  41.075  -121.431 1.00 39.70 384 A 1 
ATOM 2906 C CA  . GLN A 0 384 . 101.342  42.437  -121.056 1.00 39.70 384 A 1 
ATOM 2907 C C   . GLN A 0 384 . 100.481  43.742  -121.062 1.00 39.70 384 A 1 
ATOM 2908 C CB  . GLN A 0 384 . 102.724  42.677  -121.713 1.00 39.70 384 A 1 
ATOM 2909 O O   . GLN A 0 384 . 99.512   43.882  -121.791 1.00 39.70 384 A 1 
ATOM 2910 C CG  . GLN A 0 384 . 103.876  42.289  -120.778 1.00 39.70 384 A 1 
ATOM 2911 C CD  . GLN A 0 384 . 105.214  42.273  -121.507 1.00 39.70 384 A 1 
ATOM 2912 N NE2 . GLN A 0 384 . 106.148  43.131  -121.162 1.00 39.70 384 A 1 
ATOM 2913 O OE1 . GLN A 0 384 . 105.452  41.468  -122.388 1.00 39.70 384 A 1 
ATOM 2914 N N   . GLN A 0 385 . 100.973  44.707  -120.241 1.00 39.09 385 A 1 
ATOM 2915 C CA  . GLN A 0 385 . 100.679  46.167  -120.104 1.00 39.09 385 A 1 
ATOM 2916 C C   . GLN A 0 385 . 99.302   46.569  -119.497 1.00 39.09 385 A 1 
ATOM 2917 C CB  . GLN A 0 385 . 101.063  46.880  -121.418 1.00 39.09 385 A 1 
ATOM 2918 O O   . GLN A 0 385 . 98.274   46.095  -119.949 1.00 39.09 385 A 1 
ATOM 2919 C CG  . GLN A 0 385 . 102.600  46.906  -121.565 1.00 39.09 385 A 1 
ATOM 2920 C CD  . GLN A 0 385 . 103.078  47.478  -122.892 1.00 39.09 385 A 1 
ATOM 2921 N NE2 . GLN A 0 385 . 103.454  48.736  -122.944 1.00 39.09 385 A 1 
ATOM 2922 O OE1 . GLN A 0 385 . 103.163  46.796  -123.895 1.00 39.09 385 A 1 
ATOM 2923 N N   . SER A 0 386 . 99.173   47.281  -118.352 1.00 36.90 386 A 1 
ATOM 2924 C CA  . SER A 0 386 . 99.667   48.605  -117.850 1.00 36.90 386 A 1 
ATOM 2925 C C   . SER A 0 386 . 98.803   49.800  -118.327 1.00 36.90 386 A 1 
ATOM 2926 C CB  . SER A 0 386 . 101.167  48.851  -118.054 1.00 36.90 386 A 1 
ATOM 2927 O O   . SER A 0 386 . 98.453   49.812  -119.496 1.00 36.90 386 A 1 
ATOM 2928 O OG  . SER A 0 386 . 101.458  49.245  -119.378 1.00 36.90 386 A 1 
ATOM 2929 N N   . SER A 0 387 . 98.458   50.842  -117.544 1.00 37.59 387 A 1 
ATOM 2930 C CA  . SER A 0 387 . 99.182   51.466  -116.409 1.00 37.59 387 A 1 
ATOM 2931 C C   . SER A 0 387 . 98.362   52.465  -115.540 1.00 37.59 387 A 1 
ATOM 2932 C CB  . SER A 0 387 . 100.300  52.332  -117.021 1.00 37.59 387 A 1 
ATOM 2933 O O   . SER A 0 387 . 97.446   53.094  -116.053 1.00 37.59 387 A 1 
ATOM 2934 O OG  . SER A 0 387 . 99.762   53.302  -117.903 1.00 37.59 387 A 1 
ATOM 2935 N N   . ALA A 0 388 . 98.883   52.761  -114.332 1.00 39.51 388 A 1 
ATOM 2936 C CA  . ALA A 0 388 . 98.913   54.074  -113.633 1.00 39.51 388 A 1 
ATOM 2937 C C   . ALA A 0 388 . 97.764   54.597  -112.711 1.00 39.51 388 A 1 
ATOM 2938 C CB  . ALA A 0 388 . 99.390   55.172  -114.600 1.00 39.51 388 A 1 
ATOM 2939 O O   . ALA A 0 388 . 96.611   54.714  -113.096 1.00 39.51 388 A 1 
ATOM 2940 N N   . ALA A 0 389 . 98.221   55.086  -111.539 1.00 38.05 389 A 1 
ATOM 2941 C CA  . ALA A 0 389 . 97.734   56.201  -110.695 1.00 38.05 389 A 1 
ATOM 2942 C C   . ALA A 0 389 . 96.421   56.102  -109.867 1.00 38.05 389 A 1 
ATOM 2943 C CB  . ALA A 0 389 . 97.817   57.502  -111.505 1.00 38.05 389 A 1 
ATOM 2944 O O   . ALA A 0 389 . 95.315   56.200  -110.384 1.00 38.05 389 A 1 
ATOM 2945 N N   . GLY A 0 390 . 96.578   56.093  -108.531 1.00 36.66 390 A 1 
ATOM 2946 C CA  . GLY A 0 390 . 95.523   56.321  -107.523 1.00 36.66 390 A 1 
ATOM 2947 C C   . GLY A 0 390 . 95.946   55.821  -106.128 1.00 36.66 390 A 1 
ATOM 2948 O O   . GLY A 0 390 . 96.117   54.622  -105.941 1.00 36.66 390 A 1 
ATOM 2949 N N   . TYR A 0 391 . 96.176   56.710  -105.151 1.00 35.59 391 A 1 
ATOM 2950 C CA  . TYR A 0 391 . 96.758   56.347  -103.839 1.00 35.59 391 A 1 
ATOM 2951 C C   . TYR A 0 391 . 95.705   55.967  -102.776 1.00 35.59 391 A 1 
ATOM 2952 C CB  . TYR A 0 391 . 97.623   57.505  -103.304 1.00 35.59 391 A 1 
ATOM 2953 O O   . TYR A 0 391 . 94.760   56.722  -102.564 1.00 35.59 391 A 1 
ATOM 2954 C CG  . TYR A 0 391 . 99.029   57.607  -103.872 1.00 35.59 391 A 1 
ATOM 2955 C CD1 . TYR A 0 391 . 100.116  57.067  -103.153 1.00 35.59 391 A 1 
ATOM 2956 C CD2 . TYR A 0 391 . 99.262   58.288  -105.083 1.00 35.59 391 A 1 
ATOM 2957 C CE1 . TYR A 0 391 . 101.431  57.207  -103.639 1.00 35.59 391 A 1 
ATOM 2958 C CE2 . TYR A 0 391 . 100.575  58.426  -105.574 1.00 35.59 391 A 1 
ATOM 2959 O OH  . TYR A 0 391 . 102.925  58.037  -105.330 1.00 35.59 391 A 1 
ATOM 2960 C CZ  . TYR A 0 391 . 101.662  57.890  -104.853 1.00 35.59 391 A 1 
ATOM 2961 N N   . GLY A 0 392 . 95.929   54.874  -102.025 1.00 36.89 392 A 1 
ATOM 2962 C CA  . GLY A 0 392 . 95.096   54.499  -100.864 1.00 36.89 392 A 1 
ATOM 2963 C C   . GLY A 0 392 . 95.435   53.147  -100.202 1.00 36.89 392 A 1 
ATOM 2964 O O   . GLY A 0 392 . 94.774   52.153  -100.471 1.00 36.89 392 A 1 
ATOM 2965 N N   . ARG A 0 393 . 96.457   53.122  -99.330  1.00 34.95 393 A 1 
ATOM 2966 C CA  . ARG A 0 393 . 96.850   52.005  -98.421  1.00 34.95 393 A 1 
ATOM 2967 C C   . ARG A 0 393 . 95.685   51.471  -97.559  1.00 34.95 393 A 1 
ATOM 2968 C CB  . ARG A 0 393 . 97.883   52.584  -97.442  1.00 34.95 393 A 1 
ATOM 2969 O O   . ARG A 0 393 . 94.816   52.264  -97.216  1.00 34.95 393 A 1 
ATOM 2970 C CG  . ARG A 0 393 . 99.280   52.806  -98.029  1.00 34.95 393 A 1 
ATOM 2971 C CD  . ARG A 0 393 . 100.191  53.260  -96.882  1.00 34.95 393 A 1 
ATOM 2972 N NE  . ARG A 0 393 . 101.605  53.300  -97.282  1.00 34.95 393 A 1 
ATOM 2973 N NH1 . ARG A 0 393 . 102.365  54.511  -95.490  1.00 34.95 393 A 1 
ATOM 2974 N NH2 . ARG A 0 393 . 103.803  53.852  -97.063  1.00 34.95 393 A 1 
ATOM 2975 C CZ  . ARG A 0 393 . 102.581  53.883  -96.613  1.00 34.95 393 A 1 
ATOM 2976 N N   . ASP A 0 394 . 95.652   50.242  -97.025  1.00 33.32 394 A 1 
ATOM 2977 C CA  . ASP A 0 394 . 96.484   49.011  -97.109  1.00 33.32 394 A 1 
ATOM 2978 C C   . ASP A 0 394 . 95.613   47.839  -96.548  1.00 33.32 394 A 1 
ATOM 2979 C CB  . ASP A 0 394 . 97.770   49.168  -96.256  1.00 33.32 394 A 1 
ATOM 2980 O O   . ASP A 0 394 . 94.798   48.074  -95.659  1.00 33.32 394 A 1 
ATOM 2981 C CG  . ASP A 0 394 . 99.038   49.521  -97.051  1.00 33.32 394 A 1 
ATOM 2982 O OD1 . ASP A 0 394 . 99.079   49.257  -98.273  1.00 33.32 394 A 1 
ATOM 2983 O OD2 . ASP A 0 394 . 99.955   50.126  -96.442  1.00 33.32 394 A 1 
ATOM 2984 N N   . GLN A 0 395 . 95.589   46.624  -97.129  1.00 33.57 395 A 1 
ATOM 2985 C CA  . GLN A 0 395 . 96.353   45.419  -96.700  1.00 33.57 395 A 1 
ATOM 2986 C C   . GLN A 0 395 . 96.255   45.114  -95.177  1.00 33.57 395 A 1 
ATOM 2987 C CB  . GLN A 0 395 . 97.822   45.541  -97.163  1.00 33.57 395 A 1 
ATOM 2988 O O   . GLN A 0 395 . 96.663   45.946  -94.375  1.00 33.57 395 A 1 
ATOM 2989 C CG  . GLN A 0 395 . 98.032   45.601  -98.685  1.00 33.57 395 A 1 
ATOM 2990 C CD  . GLN A 0 395 . 97.934   44.243  -99.374  1.00 33.57 395 A 1 
ATOM 2991 N NE2 . GLN A 0 395 . 98.210   44.175  -100.657 1.00 33.57 395 A 1 
ATOM 2992 O OE1 . GLN A 0 395 . 97.614   43.220  -98.792  1.00 33.57 395 A 1 
ATOM 2993 N N   . MET A 0 396 . 95.793   43.961  -94.654  1.00 33.01 396 A 1 
ATOM 2994 C CA  . MET A 0 396 . 95.400   42.616  -95.160  1.00 33.01 396 A 1 
ATOM 2995 C C   . MET A 0 396 . 94.193   42.132  -94.299  1.00 33.01 396 A 1 
ATOM 2996 C CB  . MET A 0 396 . 96.578   41.644  -94.944  1.00 33.01 396 A 1 
ATOM 2997 O O   . MET A 0 396 . 94.047   42.600  -93.175  1.00 33.01 396 A 1 
ATOM 2998 C CG  . MET A 0 396 . 97.883   42.024  -95.650  1.00 33.01 396 A 1 
ATOM 2999 S SD  . MET A 0 396 . 99.384   41.240  -94.995  1.00 33.01 396 A 1 
ATOM 3000 C CE  . MET A 0 396 . 98.970   39.485  -95.174  1.00 33.01 396 A 1 
ATOM 3001 N N   . VAL A 0 397 . 93.221   41.306  -94.712  1.00 30.21 397 A 1 
ATOM 3002 C CA  . VAL A 0 397 . 93.246   39.921  -95.242  1.00 30.21 397 A 1 
ATOM 3003 C C   . VAL A 0 397 . 93.919   38.890  -94.320  1.00 30.21 397 A 1 
ATOM 3004 C CB  . VAL A 0 397 . 93.713   39.779  -96.710  1.00 30.21 397 A 1 
ATOM 3005 O O   . VAL A 0 397 . 95.134   38.723  -94.349  1.00 30.21 397 A 1 
ATOM 3006 C CG1 . VAL A 0 397 . 93.545   38.333  -97.211  1.00 30.21 397 A 1 
ATOM 3007 C CG2 . VAL A 0 397 . 92.889   40.673  -97.644  1.00 30.21 397 A 1 
ATOM 3008 N N   . TRP A 0 398 . 93.107   38.090  -93.619  1.00 29.31 398 A 1 
ATOM 3009 C CA  . TRP A 0 398 . 93.396   36.665  -93.405  1.00 29.31 398 A 1 
ATOM 3010 C C   . TRP A 0 398 . 92.089   35.860  -93.407  1.00 29.31 398 A 1 
ATOM 3011 C CB  . TRP A 0 398 . 94.242   36.408  -92.142  1.00 29.31 398 A 1 
ATOM 3012 O O   . TRP A 0 398 . 91.228   36.050  -92.552  1.00 29.31 398 A 1 
ATOM 3013 C CG  . TRP A 0 398 . 95.459   35.566  -92.404  1.00 29.31 398 A 1 
ATOM 3014 C CD1 . TRP A 0 398 . 96.549   35.996  -93.079  1.00 29.31 398 A 1 
ATOM 3015 C CD2 . TRP A 0 398 . 95.738   34.168  -92.054  1.00 29.31 398 A 1 
ATOM 3016 C CE2 . TRP A 0 398 . 97.027   33.826  -92.569  1.00 29.31 398 A 1 
ATOM 3017 C CE3 . TRP A 0 398 . 95.045   33.150  -91.362  1.00 29.31 398 A 1 
ATOM 3018 N NE1 . TRP A 0 398 . 97.471   34.976  -93.184  1.00 29.31 398 A 1 
ATOM 3019 C CH2 . TRP A 0 398 . 96.880   31.568  -91.713  1.00 29.31 398 A 1 
ATOM 3020 C CZ2 . TRP A 0 398 . 97.598   32.554  -92.410  1.00 29.31 398 A 1 
ATOM 3021 C CZ3 . TRP A 0 398 . 95.609   31.868  -91.192  1.00 29.31 398 A 1 
ATOM 3022 N N   . GLN A 0 399 . 91.932   34.983  -94.398  1.00 31.33 399 A 1 
ATOM 3023 C CA  . GLN A 0 399 . 90.962   33.886  -94.361  1.00 31.33 399 A 1 
ATOM 3024 C C   . GLN A 0 399 . 91.618   32.708  -93.627  1.00 31.33 399 A 1 
ATOM 3025 C CB  . GLN A 0 399 . 90.596   33.456  -95.793  1.00 31.33 399 A 1 
ATOM 3026 O O   . GLN A 0 399 . 92.814   32.487  -93.806  1.00 31.33 399 A 1 
ATOM 3027 C CG  . GLN A 0 399 . 89.805   34.504  -96.595  1.00 31.33 399 A 1 
ATOM 3028 C CD  . GLN A 0 399 . 89.566   34.069  -98.042  1.00 31.33 399 A 1 
ATOM 3029 N NE2 . GLN A 0 399 . 88.566   34.601  -98.710  1.00 31.33 399 A 1 
ATOM 3030 O OE1 . GLN A 0 399 . 90.276   33.263  -98.615  1.00 31.33 399 A 1 
ATOM 3031 N N   . GLY A 0 400 . 90.866   31.927  -92.848  1.00 29.00 400 A 1 
ATOM 3032 C CA  . GLY A 0 400 . 91.436   30.771  -92.154  1.00 29.00 400 A 1 
ATOM 3033 C C   . GLY A 0 400 . 90.400   29.781  -91.623  1.00 29.00 400 A 1 
ATOM 3034 O O   . GLY A 0 400 . 89.633   30.117  -90.732  1.00 29.00 400 A 1 
ATOM 3035 N N   . ALA A 0 401 . 90.446   28.556  -92.155  1.00 28.61 401 A 1 
ATOM 3036 C CA  . ALA A 0 401 . 89.914   27.319  -91.569  1.00 28.61 401 A 1 
ATOM 3037 C C   . ALA A 0 401 . 88.457   27.326  -91.051  1.00 28.61 401 A 1 
ATOM 3038 C CB  . ALA A 0 401 . 90.922   26.822  -90.522  1.00 28.61 401 A 1 
ATOM 3039 O O   . ALA A 0 401 . 88.198   27.248  -89.851  1.00 28.61 401 A 1 
ATOM 3040 N N   . SER A 0 402 . 87.495   27.255  -91.974  1.00 30.87 402 A 1 
ATOM 3041 C CA  . SER A 0 402 . 86.248   26.527  -91.708  1.00 30.87 402 A 1 
ATOM 3042 C C   . SER A 0 402 . 86.478   25.001  -91.774  1.00 30.87 402 A 1 
ATOM 3043 C CB  . SER A 0 402 . 85.147   26.990  -92.674  1.00 30.87 402 A 1 
ATOM 3044 O O   . SER A 0 402 . 87.440   24.537  -92.383  1.00 30.87 402 A 1 
ATOM 3045 O OG  . SER A 0 402 . 85.605   27.017  -94.015  1.00 30.87 402 A 1 
ATOM 3046 N N   . ALA A 0 403 . 85.566   24.232  -91.165  1.00 33.15 403 A 1 
ATOM 3047 C CA  . ALA A 0 403 . 85.464   22.763  -91.208  1.00 33.15 403 A 1 
ATOM 3048 C C   . ALA A 0 403 . 86.602   21.925  -90.567  1.00 33.15 403 A 1 
ATOM 3049 C CB  . ALA A 0 403 . 85.126   22.322  -92.643  1.00 33.15 403 A 1 
ATOM 3050 O O   . ALA A 0 403 . 87.446   21.351  -91.253  1.00 33.15 403 A 1 
ATOM 3051 N N   . SER A 0 404 . 86.530   21.694  -89.247  1.00 32.12 404 A 1 
ATOM 3052 C CA  . SER A 0 404 . 86.338   20.335  -88.675  1.00 32.12 404 A 1 
ATOM 3053 C C   . SER A 0 404 . 86.430   20.304  -87.138  1.00 32.12 404 A 1 
ATOM 3054 C CB  . SER A 0 404 . 87.313   19.277  -89.231  1.00 32.12 404 A 1 
ATOM 3055 O O   . SER A 0 404 . 87.252   21.007  -86.558  1.00 32.12 404 A 1 
ATOM 3056 O OG  . SER A 0 404 . 88.652   19.713  -89.202  1.00 32.12 404 A 1 
ATOM 3057 N N   . LYS A 0 405 . 85.662   19.384  -86.515  1.00 35.30 405 A 1 
ATOM 3058 C CA  . LYS A 0 405 . 85.582   19.096  -85.058  1.00 35.30 405 A 1 
ATOM 3059 C C   . LYS A 0 405 . 84.899   20.213  -84.229  1.00 35.30 405 A 1 
ATOM 3060 C CB  . LYS A 0 405 . 86.974   18.751  -84.495  1.00 35.30 405 A 1 
ATOM 3061 O O   . LYS A 0 405 . 84.892   21.356  -84.660  1.00 35.30 405 A 1 
ATOM 3062 C CG  . LYS A 0 405 . 87.822   17.785  -85.332  1.00 35.30 405 A 1 
ATOM 3063 C CD  . LYS A 0 405 . 89.252   17.717  -84.793  1.00 35.30 405 A 1 
ATOM 3064 C CE  . LYS A 0 405 . 90.019   16.784  -85.727  1.00 35.30 405 A 1 
ATOM 3065 N NZ  . LYS A 0 405 . 91.471   16.793  -85.472  1.00 35.30 405 A 1 
ATOM 3066 N N   . GLN A 0 406 . 84.269   19.962  -83.074  1.00 38.10 406 A 1 
ATOM 3067 C CA  . GLN A 0 406 . 83.999   18.717  -82.326  1.00 38.10 406 A 1 
ATOM 3068 C C   . GLN A 0 406 . 82.492   18.575  -81.991  1.00 38.10 406 A 1 
ATOM 3069 C CB  . GLN A 0 406 . 84.803   18.701  -80.999  1.00 38.10 406 A 1 
ATOM 3070 O O   . GLN A 0 406 . 81.729   19.525  -82.094  1.00 38.10 406 A 1 
ATOM 3071 C CG  . GLN A 0 406 . 86.019   17.756  -80.944  1.00 38.10 406 A 1 
ATOM 3072 C CD  . GLN A 0 406 . 87.371   18.472  -80.951  1.00 38.10 406 A 1 
ATOM 3073 N NE2 . GLN A 0 406 . 88.393   17.898  -80.357  1.00 38.10 406 A 1 
ATOM 3074 O OE1 . GLN A 0 406 . 87.566   19.531  -81.514  1.00 38.10 406 A 1 
ATOM 3075 N N   . ALA A 0 407 . 82.116   17.363  -81.575  1.00 32.83 407 A 1 
ATOM 3076 C CA  . ALA A 0 407 . 80.811   16.885  -81.109  1.00 32.83 407 A 1 
ATOM 3077 C C   . ALA A 0 407 . 79.851   17.864  -80.387  1.00 32.83 407 A 1 
ATOM 3078 C CB  . ALA A 0 407 . 81.141   15.744  -80.133  1.00 32.83 407 A 1 
ATOM 3079 O O   . ALA A 0 407 . 80.175   18.391  -79.328  1.00 32.83 407 A 1 
ATOM 3080 N N   . ALA A 0 408 . 78.605   17.895  -80.872  1.00 37.70 408 A 1 
ATOM 3081 C CA  . ALA A 0 408 . 77.379   17.868  -80.067  1.00 37.70 408 A 1 
ATOM 3082 C C   . ALA A 0 408 . 76.257   17.269  -80.940  1.00 37.70 408 A 1 
ATOM 3083 C CB  . ALA A 0 408 . 77.016   19.277  -79.583  1.00 37.70 408 A 1 
ATOM 3084 O O   . ALA A 0 408 . 76.076   17.705  -82.075  1.00 37.70 408 A 1 
ATOM 3085 N N   . ALA A 0 409 . 75.543   16.254  -80.450  1.00 32.56 409 A 1 
ATOM 3086 C CA  . ALA A 0 409 . 74.408   15.648  -81.147  1.00 32.56 409 A 1 
ATOM 3087 C C   . ALA A 0 409 . 73.172   15.755  -80.250  1.00 32.56 409 A 1 
ATOM 3088 C CB  . ALA A 0 409 . 74.751   14.201  -81.536  1.00 32.56 409 A 1 
ATOM 3089 O O   . ALA A 0 409 . 72.983   14.929  -79.362  1.00 32.56 409 A 1 
ATOM 3090 N N   . GLY A 0 410 . 72.371   16.801  -80.463  1.00 37.00 410 A 1 
ATOM 3091 C CA  . GLY A 0 410 . 71.042   16.915  -79.872  1.00 37.00 410 A 1 
ATOM 3092 C C   . GLY A 0 410 . 70.047   16.130  -80.718  1.00 37.00 410 A 1 
ATOM 3093 O O   . GLY A 0 410 . 69.701   16.565  -81.816  1.00 37.00 410 A 1 
ATOM 3094 N N   . ALA A 0 411 . 69.624   14.967  -80.227  1.00 30.65 411 A 1 
ATOM 3095 C CA  . ALA A 0 411 . 68.314   14.435  -80.576  1.00 30.65 411 A 1 
ATOM 3096 C C   . ALA A 0 411 . 67.291   15.181  -79.707  1.00 30.65 411 A 1 
ATOM 3097 C CB  . ALA A 0 411 . 68.300   12.919  -80.351  1.00 30.65 411 A 1 
ATOM 3098 O O   . ALA A 0 411 . 67.565   15.405  -78.530  1.00 30.65 411 A 1 
ATOM 3099 N N   . TYR A 0 412 . 66.175   15.609  -80.297  1.00 37.93 412 A 1 
ATOM 3100 C CA  . TYR A 0 412 . 65.136   16.369  -79.603  1.00 37.93 412 A 1 
ATOM 3101 C C   . TYR A 0 412 . 63.833   15.561  -79.610  1.00 37.93 412 A 1 
ATOM 3102 C CB  . TYR A 0 412 . 64.951   17.752  -80.257  1.00 37.93 412 A 1 
ATOM 3103 O O   . TYR A 0 412 . 63.125   15.536  -80.621  1.00 37.93 412 A 1 
ATOM 3104 C CG  . TYR A 0 412 . 66.173   18.660  -80.297  1.00 37.93 412 A 1 
ATOM 3105 C CD1 . TYR A 0 412 . 66.524   19.425  -79.167  1.00 37.93 412 A 1 
ATOM 3106 C CD2 . TYR A 0 412 . 66.927   18.779  -81.481  1.00 37.93 412 A 1 
ATOM 3107 C CE1 . TYR A 0 412 . 67.615   20.317  -79.221  1.00 37.93 412 A 1 
ATOM 3108 C CE2 . TYR A 0 412 . 68.020   19.666  -81.541  1.00 37.93 412 A 1 
ATOM 3109 O OH  . TYR A 0 412 . 69.411   21.306  -80.486  1.00 37.93 412 A 1 
ATOM 3110 C CZ  . TYR A 0 412 . 68.362   20.443  -80.414  1.00 37.93 412 A 1 
ATOM 3111 N N   . ASP A 0 413 . 63.537   14.923  -78.484  1.00 36.34 413 A 1 
ATOM 3112 C CA  . ASP A 0 413 . 62.199   14.479  -78.080  1.00 36.34 413 A 1 
ATOM 3113 C C   . ASP A 0 413 . 61.322   15.712  -77.741  1.00 36.34 413 A 1 
ATOM 3114 C CB  . ASP A 0 413 . 62.311   13.431  -76.944  1.00 36.34 413 A 1 
ATOM 3115 O O   . ASP A 0 413 . 61.833   16.817  -77.515  1.00 36.34 413 A 1 
ATOM 3116 C CG  . ASP A 0 413 . 63.484   13.617  -75.957  1.00 36.34 413 A 1 
ATOM 3117 O OD1 . ASP A 0 413 . 63.912   14.778  -75.755  1.00 36.34 413 A 1 
ATOM 3118 O OD2 . ASP A 0 413 . 64.018   12.601  -75.457  1.00 36.34 413 A 1 
ATOM 3119 N N   . ASN A 0 414 . 59.990   15.608  -77.864  1.00 38.73 414 A 1 
ATOM 3120 C CA  . ASN A 0 414 . 59.120   16.795  -77.987  1.00 38.73 414 A 1 
ATOM 3121 C C   . ASN A 0 414 . 57.696   16.607  -77.425  1.00 38.73 414 A 1 
ATOM 3122 C CB  . ASN A 0 414 . 59.128   17.287  -79.456  1.00 38.73 414 A 1 
ATOM 3123 O O   . ASN A 0 414 . 56.715   17.008  -78.055  1.00 38.73 414 A 1 
ATOM 3124 C CG  . ASN A 0 414 . 60.301   18.194  -79.769  1.00 38.73 414 A 1 
ATOM 3125 N ND2 . ASN A 0 414 . 61.242   17.762  -80.570  1.00 38.73 414 A 1 
ATOM 3126 O OD1 . ASN A 0 414 . 60.375   19.336  -79.330  1.00 38.73 414 A 1 
ATOM 3127 N N   . ASP A 0 415 . 57.576   16.072  -76.210  1.00 43.32 415 A 1 
ATOM 3128 C CA  . ASP A 0 415 . 56.282   15.642  -75.670  1.00 43.32 415 A 1 
ATOM 3129 C C   . ASP A 0 415 . 55.800   16.493  -74.486  1.00 43.32 415 A 1 
ATOM 3130 C CB  . ASP A 0 415 . 56.335   14.133  -75.418  1.00 43.32 415 A 1 
ATOM 3131 O O   . ASP A 0 415 . 56.142   16.271  -73.326  1.00 43.32 415 A 1 
ATOM 3132 C CG  . ASP A 0 415 . 56.339   13.458  -76.791  1.00 43.32 415 A 1 
ATOM 3133 O OD1 . ASP A 0 415 . 55.212   13.219  -77.284  1.00 43.32 415 A 1 
ATOM 3134 O OD2 . ASP A 0 415 . 57.437   13.364  -77.388  1.00 43.32 415 A 1 
ATOM 3135 N N   . GLU A 0 416 . 54.952   17.481  -74.791  1.00 41.52 416 A 1 
ATOM 3136 C CA  . GLU A 0 416 . 54.209   18.257  -73.794  1.00 41.52 416 A 1 
ATOM 3137 C C   . GLU A 0 416 . 52.826   17.629  -73.552  1.00 41.52 416 A 1 
ATOM 3138 C CB  . GLU A 0 416 . 54.081   19.739  -74.221  1.00 41.52 416 A 1 
ATOM 3139 O O   . GLU A 0 416 . 51.914   17.768  -74.371  1.00 41.52 416 A 1 
ATOM 3140 C CG  . GLU A 0 416 . 53.471   20.596  -73.088  1.00 41.52 416 A 1 
ATOM 3141 C CD  . GLU A 0 416 . 53.006   22.007  -73.496  1.00 41.52 416 A 1 
ATOM 3142 O OE1 . GLU A 0 416 . 52.171   22.567  -72.730  1.00 41.52 416 A 1 
ATOM 3143 O OE2 . GLU A 0 416 . 53.474   22.524  -74.536  1.00 41.52 416 A 1 
ATOM 3144 N N   . TRP A 0 417 . 52.617   17.012  -72.385  1.00 54.46 417 A 1 
ATOM 3145 C CA  . TRP A 0 417 . 51.265   16.753  -71.884  1.00 54.46 417 A 1 
ATOM 3146 C C   . TRP A 0 417 . 51.116   17.072  -70.396  1.00 54.46 417 A 1 
ATOM 3147 C CB  . TRP A 0 417 . 50.772   15.342  -72.246  1.00 54.46 417 A 1 
ATOM 3148 O O   . TRP A 0 417 . 51.755   16.478  -69.535  1.00 54.46 417 A 1 
ATOM 3149 C CG  . TRP A 0 417 . 51.581   14.145  -71.829  1.00 54.46 417 A 1 
ATOM 3150 C CD1 . TRP A 0 417 . 52.497   13.528  -72.611  1.00 54.46 417 A 1 
ATOM 3151 C CD2 . TRP A 0 417 . 51.537   13.364  -70.590  1.00 54.46 417 A 1 
ATOM 3152 C CE2 . TRP A 0 417 . 52.391   12.228  -70.740  1.00 54.46 417 A 1 
ATOM 3153 C CE3 . TRP A 0 417 . 50.865   13.487  -69.352  1.00 54.46 417 A 1 
ATOM 3154 N NE1 . TRP A 0 417 . 52.981   12.404  -71.972  1.00 54.46 417 A 1 
ATOM 3155 C CH2 . TRP A 0 417 . 51.817   11.388  -68.538  1.00 54.46 417 A 1 
ATOM 3156 C CZ2 . TRP A 0 417 . 52.507   11.236  -69.753  1.00 54.46 417 A 1 
ATOM 3157 C CZ3 . TRP A 0 417 . 51.013   12.523  -68.334  1.00 54.46 417 A 1 
ATOM 3158 N N   . ALA A 0 418 . 50.184   17.974  -70.086  1.00 46.21 418 A 1 
ATOM 3159 C CA  . ALA A 0 418 . 49.619   18.104  -68.748  1.00 46.21 418 A 1 
ATOM 3160 C C   . ALA A 0 418 . 48.333   17.267  -68.689  1.00 46.21 418 A 1 
ATOM 3161 C CB  . ALA A 0 418 . 49.381   19.591  -68.447  1.00 46.21 418 A 1 
ATOM 3162 O O   . ALA A 0 418 . 47.382   17.556  -69.415  1.00 46.21 418 A 1 
ATOM 3163 N N   . LYS A 0 419 . 48.294   16.238  -67.837  1.00 50.89 419 A 1 
ATOM 3164 C CA  . LYS A 0 419 . 47.063   15.499  -67.515  1.00 50.89 419 A 1 
ATOM 3165 C C   . LYS A 0 419 . 46.605   15.916  -66.123  1.00 50.89 419 A 1 
ATOM 3166 C CB  . LYS A 0 419 . 47.268   13.977  -67.627  1.00 50.89 419 A 1 
ATOM 3167 O O   . LYS A 0 419 . 47.392   15.888  -65.184  1.00 50.89 419 A 1 
ATOM 3168 C CG  . LYS A 0 419 . 47.358   13.524  -69.095  1.00 50.89 419 A 1 
ATOM 3169 C CD  . LYS A 0 419 . 47.754   12.043  -69.229  1.00 50.89 419 A 1 
ATOM 3170 C CE  . LYS A 0 419 . 48.341   11.777  -70.627  1.00 50.89 419 A 1 
ATOM 3171 N NZ  . LYS A 0 419 . 49.409   10.747  -70.597  1.00 50.89 419 A 1 
ATOM 3172 N N   . GLN A 0 420 . 45.343   16.311  -66.013  1.00 55.74 420 A 1 
ATOM 3173 C CA  . GLN A 0 420 . 44.691   16.570  -64.733  1.00 55.74 420 A 1 
ATOM 3174 C C   . GLN A 0 420 . 44.108   15.256  -64.206  1.00 55.74 420 A 1 
ATOM 3175 C CB  . GLN A 0 420 . 43.598   17.638  -64.907  1.00 55.74 420 A 1 
ATOM 3176 O O   . GLN A 0 420 . 43.450   14.529  -64.956  1.00 55.74 420 A 1 
ATOM 3177 C CG  . GLN A 0 420 . 44.174   19.008  -65.302  1.00 55.74 420 A 1 
ATOM 3178 C CD  . GLN A 0 420 . 43.079   19.994  -65.693  1.00 55.74 420 A 1 
ATOM 3179 N NE2 . GLN A 0 420 . 42.931   21.097  -64.995  1.00 55.74 420 A 1 
ATOM 3180 O OE1 . GLN A 0 420 . 42.352   19.797  -66.652  1.00 55.74 420 A 1 
ATOM 3181 N N   . ALA A 0 421 . 44.333   14.972  -62.927  1.00 55.90 421 A 1 
ATOM 3182 C CA  . ALA A 0 421 . 43.587   13.968  -62.185  1.00 55.90 421 A 1 
ATOM 3183 C C   . ALA A 0 421 . 42.724   14.691  -61.147  1.00 55.90 421 A 1 
ATOM 3184 C CB  . ALA A 0 421 . 44.559   12.957  -61.569  1.00 55.90 421 A 1 
ATOM 3185 O O   . ALA A 0 421 . 43.217   15.547  -60.416  1.00 55.90 421 A 1 
ATOM 3186 N N   . TYR A 0 422 . 41.440   14.355  -61.119  1.00 58.45 422 A 1 
ATOM 3187 C CA  . TYR A 0 422 . 40.489   14.830  -60.121  1.00 58.45 422 A 1 
ATOM 3188 C C   . TYR A 0 422 . 40.092   13.630  -59.268  1.00 58.45 422 A 1 
ATOM 3189 C CB  . TYR A 0 422 . 39.281   15.475  -60.815  1.00 58.45 422 A 1 
ATOM 3190 O O   . TYR A 0 422 . 39.678   12.609  -59.826  1.00 58.45 422 A 1 
ATOM 3191 C CG  . TYR A 0 422 . 39.591   16.794  -61.506  1.00 58.45 422 A 1 
ATOM 3192 C CD1 . TYR A 0 422 . 39.602   17.976  -60.744  1.00 58.45 422 A 1 
ATOM 3193 C CD2 . TYR A 0 422 . 39.863   16.847  -62.890  1.00 58.45 422 A 1 
ATOM 3194 C CE1 . TYR A 0 422 . 39.867   19.214  -61.358  1.00 58.45 422 A 1 
ATOM 3195 C CE2 . TYR A 0 422 . 40.134   18.085  -63.511  1.00 58.45 422 A 1 
ATOM 3196 O OH  . TYR A 0 422 . 40.369   20.473  -63.328  1.00 58.45 422 A 1 
ATOM 3197 C CZ  . TYR A 0 422 . 40.129   19.270  -62.743  1.00 58.45 422 A 1 
ATOM 3198 N N   . GLY A 0 423 . 40.278   13.749  -57.957  1.00 61.96 423 A 1 
ATOM 3199 C CA  . GLY A 0 423 . 39.629   12.899  -56.969  1.00 61.96 423 A 1 
ATOM 3200 C C   . GLY A 0 423 . 38.354   13.563  -56.456  1.00 61.96 423 A 1 
ATOM 3201 O O   . GLY A 0 423 . 38.106   14.745  -56.716  1.00 61.96 423 A 1 
ATOM 3202 N N   . SER A 0 424 . 37.544   12.783  -55.757  1.00 69.47 424 A 1 
ATOM 3203 C CA  . SER A 0 424 . 36.444   13.291  -54.946  1.00 69.47 424 A 1 
ATOM 3204 C C   . SER A 0 424 . 36.153   12.293  -53.838  1.00 69.47 424 A 1 
ATOM 3205 C CB  . SER A 0 424 . 35.185   13.519  -55.780  1.00 69.47 424 A 1 
ATOM 3206 O O   . SER A 0 424 . 35.844   11.128  -54.121  1.00 69.47 424 A 1 
ATOM 3207 O OG  . SER A 0 424 . 34.820   12.306  -56.419  1.00 69.47 424 A 1 
ATOM 3208 N N   . ASP A 0 425 . 36.265   12.796  -52.632  1.00 69.70 425 A 1 
ATOM 3209 C CA  . ASP A 0 425 . 36.080   12.148  -51.352  1.00 69.70 425 A 1 
ATOM 3210 C C   . ASP A 0 425 . 34.598   12.354  -50.979  1.00 69.70 425 A 1 
ATOM 3211 C CB  . ASP A 0 425 . 37.105   12.764  -50.368  1.00 69.70 425 A 1 
ATOM 3212 O O   . ASP A 0 425 . 33.997   13.369  -51.346  1.00 69.70 425 A 1 
ATOM 3213 C CG  . ASP A 0 425 . 38.447   13.161  -51.040  1.00 69.70 425 A 1 
ATOM 3214 O OD1 . ASP A 0 425 . 38.478   14.171  -51.791  1.00 69.70 425 A 1 
ATOM 3215 O OD2 . ASP A 0 425 . 39.455   12.416  -50.957  1.00 69.70 425 A 1 
ATOM 3216 N N   . TYR A 0 426 . 33.946   11.348  -50.395  1.00 76.43 426 A 1 
ATOM 3217 C CA  . TYR A 0 426 . 32.500   11.402  -50.125  1.00 76.43 426 A 1 
ATOM 3218 C C   . TYR A 0 426 . 32.147   10.576  -48.891  1.00 76.43 426 A 1 
ATOM 3219 C CB  . TYR A 0 426 . 31.693   10.943  -51.356  1.00 76.43 426 A 1 
ATOM 3220 O O   . TYR A 0 426 . 31.569   9.487   -48.998  1.00 76.43 426 A 1 
ATOM 3221 C CG  . TYR A 0 426 . 31.590   11.940  -52.495  1.00 76.43 426 A 1 
ATOM 3222 C CD1 . TYR A 0 426 . 30.910   13.154  -52.293  1.00 76.43 426 A 1 
ATOM 3223 C CD2 . TYR A 0 426 . 32.171   11.660  -53.748  1.00 76.43 426 A 1 
ATOM 3224 C CE1 . TYR A 0 426 . 30.810   14.095  -53.330  1.00 76.43 426 A 1 
ATOM 3225 C CE2 . TYR A 0 426 . 32.019   12.574  -54.812  1.00 76.43 426 A 1 
ATOM 3226 O OH  . TYR A 0 426 . 31.255   14.728  -55.582  1.00 76.43 426 A 1 
ATOM 3227 C CZ  . TYR A 0 426 . 31.370   13.807  -54.588  1.00 76.43 426 A 1 
ATOM 3228 N N   . ASP A 0 427 . 32.494   11.101  -47.721  1.00 76.00 427 A 1 
ATOM 3229 C CA  . ASP A 0 427 . 32.311   10.420  -46.447  1.00 76.00 427 A 1 
ATOM 3230 C C   . ASP A 0 427 . 31.108   10.997  -45.692  1.00 76.00 427 A 1 
ATOM 3231 C CB  . ASP A 0 427 . 33.622   10.433  -45.641  1.00 76.00 427 A 1 
ATOM 3232 O O   . ASP A 0 427 . 30.964   12.202  -45.501  1.00 76.00 427 A 1 
ATOM 3233 C CG  . ASP A 0 427 . 33.925   9.058   -45.049  1.00 76.00 427 A 1 
ATOM 3234 O OD1 . ASP A 0 427 . 33.885   8.056   -45.785  1.00 76.00 427 A 1 
ATOM 3235 O OD2 . ASP A 0 427 . 34.134   8.965   -43.817  1.00 76.00 427 A 1 
ATOM 3236 N N   . SER A 0 428 . 30.197   10.128  -45.264  1.00 78.32 428 A 1 
ATOM 3237 C CA  . SER A 0 428 . 28.959   10.525  -44.586  1.00 78.32 428 A 1 
ATOM 3238 C C   . SER A 0 428 . 28.749   9.679   -43.339  1.00 78.32 428 A 1 
ATOM 3239 C CB  . SER A 0 428 . 27.768   10.489  -45.554  1.00 78.32 428 A 1 
ATOM 3240 O O   . SER A 0 428 . 28.693   8.448   -43.407  1.00 78.32 428 A 1 
ATOM 3241 O OG  . SER A 0 428 . 27.701   9.279   -46.297  1.00 78.32 428 A 1 
ATOM 3242 N N   . ARG A 0 429 . 28.675   10.335  -42.178  1.00 80.85 429 A 1 
ATOM 3243 C CA  . ARG A 0 429 . 28.581   9.681   -40.869  1.00 80.85 429 A 1 
ATOM 3244 C C   . ARG A 0 429 . 27.504   10.344  -40.030  1.00 80.85 429 A 1 
ATOM 3245 C CB  . ARG A 0 429 . 29.934   9.711   -40.143  1.00 80.85 429 A 1 
ATOM 3246 O O   . ARG A 0 429 . 27.487   11.562  -39.897  1.00 80.85 429 A 1 
ATOM 3247 C CG  . ARG A 0 429 . 31.079   9.129   -40.983  1.00 80.85 429 A 1 
ATOM 3248 C CD  . ARG A 0 429 . 32.373   9.091   -40.171  1.00 80.85 429 A 1 
ATOM 3249 N NE  . ARG A 0 429 . 33.524   8.785   -41.035  1.00 80.85 429 A 1 
ATOM 3250 N NH1 . ARG A 0 429 . 35.191   9.612   -39.701  1.00 80.85 429 A 1 
ATOM 3251 N NH2 . ARG A 0 429 . 35.686   8.793   -41.709  1.00 80.85 429 A 1 
ATOM 3252 C CZ  . ARG A 0 429 . 34.791   9.052   -40.808  1.00 80.85 429 A 1 
ATOM 3253 N N   . TRP A 0 430 . 26.645   9.535   -39.431  1.00 84.85 430 A 1 
ATOM 3254 C CA  . TRP A 0 430 . 25.547   9.999   -38.591  1.00 84.85 430 A 1 
ATOM 3255 C C   . TRP A 0 430 . 25.413   9.091   -37.376  1.00 84.85 430 A 1 
ATOM 3256 C CB  . TRP A 0 430 . 24.264   10.043  -39.426  1.00 84.85 430 A 1 
ATOM 3257 O O   . TRP A 0 430 . 25.618   7.876   -37.472  1.00 84.85 430 A 1 
ATOM 3258 C CG  . TRP A 0 430 . 22.986   10.262  -38.677  1.00 84.85 430 A 1 
ATOM 3259 C CD1 . TRP A 0 430 . 22.398   11.456  -38.447  1.00 84.85 430 A 1 
ATOM 3260 C CD2 . TRP A 0 430 . 22.088   9.263   -38.114  1.00 84.85 430 A 1 
ATOM 3261 C CE2 . TRP A 0 430 . 20.910   9.921   -37.650  1.00 84.85 430 A 1 
ATOM 3262 C CE3 . TRP A 0 430 . 22.126   7.856   -38.011  1.00 84.85 430 A 1 
ATOM 3263 N NE1 . TRP A 0 430 . 21.184   11.265  -37.814  1.00 84.85 430 A 1 
ATOM 3264 C CH2 . TRP A 0 430 . 19.861   7.803   -37.101  1.00 84.85 430 A 1 
ATOM 3265 C CZ2 . TRP A 0 430 . 19.791   9.205   -37.193  1.00 84.85 430 A 1 
ATOM 3266 C CZ3 . TRP A 0 430 . 21.030   7.136   -37.504  1.00 84.85 430 A 1 
ATOM 3267 N N   . GLY A 0 431 . 25.056   9.671   -36.236  1.00 82.70 431 A 1 
ATOM 3268 C CA  . GLY A 0 431 . 24.920   8.930   -34.995  1.00 82.70 431 A 1 
ATOM 3269 C C   . GLY A 0 431 . 23.863   9.488   -34.059  1.00 82.70 431 A 1 
ATOM 3270 O O   . GLY A 0 431 . 23.548   10.679  -34.049  1.00 82.70 431 A 1 
ATOM 3271 N N   . LYS A 0 432 . 23.330   8.574   -33.253  1.00 83.30 432 A 1 
ATOM 3272 C CA  . LYS A 0 432 . 22.453   8.829   -32.119  1.00 83.30 432 A 1 
ATOM 3273 C C   . LYS A 0 432 . 22.912   8.022   -30.929  1.00 83.30 432 A 1 
ATOM 3274 C CB  . LYS A 0 432 . 21.003   8.474   -32.459  1.00 83.30 432 A 1 
ATOM 3275 O O   . LYS A 0 432 . 23.061   6.808   -31.045  1.00 83.30 432 A 1 
ATOM 3276 C CG  . LYS A 0 432 . 20.506   9.491   -33.471  1.00 83.30 432 A 1 
ATOM 3277 C CD  . LYS A 0 432 . 18.997   9.441   -33.677  1.00 83.30 432 A 1 
ATOM 3278 C CE  . LYS A 0 432 . 18.769   10.751  -34.410  1.00 83.30 432 A 1 
ATOM 3279 N NZ  . LYS A 0 432 . 17.359   11.136  -34.565  1.00 83.30 432 A 1 
ATOM 3280 N N   . SER A 0 433 . 23.049   8.688   -29.796  1.00 80.36 433 A 1 
ATOM 3281 C CA  . SER A 0 433 . 23.310   8.058   -28.508  1.00 80.36 433 A 1 
ATOM 3282 C C   . SER A 0 433 . 22.328   8.598   -27.478  1.00 80.36 433 A 1 
ATOM 3283 C CB  . SER A 0 433 . 24.777   8.216   -28.075  1.00 80.36 433 A 1 
ATOM 3284 O O   . SER A 0 433 . 22.076   9.799   -27.397  1.00 80.36 433 A 1 
ATOM 3285 O OG  . SER A 0 433 . 25.300   9.494   -28.395  1.00 80.36 433 A 1 
ATOM 3286 N N   . TYR A 0 434 . 21.748   7.691   -26.703  1.00 78.23 434 A 1 
ATOM 3287 C CA  . TYR A 0 434 . 21.079   8.006   -25.449  1.00 78.23 434 A 1 
ATOM 3288 C C   . TYR A 0 434 . 21.941   7.423   -24.334  1.00 78.23 434 A 1 
ATOM 3289 C CB  . TYR A 0 434 . 19.670   7.391   -25.403  1.00 78.23 434 A 1 
ATOM 3290 O O   . TYR A 0 434 . 22.195   6.214   -24.350  1.00 78.23 434 A 1 
ATOM 3291 C CG  . TYR A 0 434 . 18.655   7.912   -26.408  1.00 78.23 434 A 1 
ATOM 3292 C CD1 . TYR A 0 434 . 17.635   8.790   -25.995  1.00 78.23 434 A 1 
ATOM 3293 C CD2 . TYR A 0 434 . 18.704   7.481   -27.747  1.00 78.23 434 A 1 
ATOM 3294 C CE1 . TYR A 0 434 . 16.660   9.227   -26.914  1.00 78.23 434 A 1 
ATOM 3295 C CE2 . TYR A 0 434 . 17.711   7.880   -28.663  1.00 78.23 434 A 1 
ATOM 3296 O OH  . TYR A 0 434 . 15.767   9.208   -29.140  1.00 78.23 434 A 1 
ATOM 3297 C CZ  . TYR A 0 434 . 16.693   8.763   -28.248  1.00 78.23 434 A 1 
ATOM 3298 N N   . ASP A 0 435 . 22.341   8.252   -23.370  1.00 80.44 435 A 1 
ATOM 3299 C CA  . ASP A 0 435 . 22.886   7.770   -22.096  1.00 80.44 435 A 1 
ATOM 3300 C C   . ASP A 0 435 . 21.756   7.173   -21.229  1.00 80.44 435 A 1 
ATOM 3301 C CB  . ASP A 0 435 . 23.639   8.906   -21.374  1.00 80.44 435 A 1 
ATOM 3302 O O   . ASP A 0 435 . 20.663   6.848   -21.714  1.00 80.44 435 A 1 
ATOM 3303 C CG  . ASP A 0 435 . 24.990   9.273   -21.990  1.00 80.44 435 A 1 
ATOM 3304 O OD1 . ASP A 0 435 . 25.655   8.377   -22.551  1.00 80.44 435 A 1 
ATOM 3305 O OD2 . ASP A 0 435 . 25.373   10.454  -21.830  1.00 80.44 435 A 1 
ATOM 3306 N N   . SER A 0 436 . 21.999   6.994   -19.927  1.00 83.77 436 A 1 
ATOM 3307 C CA  . SER A 0 436 . 21.097   6.210   -19.098  1.00 83.77 436 A 1 
ATOM 3308 C C   . SER A 0 436 . 19.711   6.846   -18.946  1.00 83.77 436 A 1 
ATOM 3309 C CB  . SER A 0 436 . 21.732   5.799   -17.764  1.00 83.77 436 A 1 
ATOM 3310 O O   . SER A 0 436 . 19.543   8.063   -18.812  1.00 83.77 436 A 1 
ATOM 3311 O OG  . SER A 0 436 . 21.507   6.726   -16.726  1.00 83.77 436 A 1 
ATOM 3312 N N   . VAL A 0 437 . 18.688   5.988   -18.951  1.00 86.06 437 A 1 
ATOM 3313 C CA  . VAL A 0 437 . 17.284   6.359   -18.755  1.00 86.06 437 A 1 
ATOM 3314 C C   . VAL A 0 437 . 16.721   5.567   -17.584  1.00 86.06 437 A 1 
ATOM 3315 C CB  . VAL A 0 437 . 16.441   6.168   -20.031  1.00 86.06 437 A 1 
ATOM 3316 O O   . VAL A 0 437 . 16.714   4.335   -17.573  1.00 86.06 437 A 1 
ATOM 3317 C CG1 . VAL A 0 437 . 14.980   6.588   -19.795  1.00 86.06 437 A 1 
ATOM 3318 C CG2 . VAL A 0 437 . 16.975   7.011   -21.195  1.00 86.06 437 A 1 
ATOM 3319 N N   . SER A 0 438 . 16.194   6.282   -16.593  1.00 89.21 438 A 1 
ATOM 3320 C CA  . SER A 0 438 . 15.659   5.706   -15.363  1.00 89.21 438 A 1 
ATOM 3321 C C   . SER A 0 438 . 14.232   6.194   -15.103  1.00 89.21 438 A 1 
ATOM 3322 C CB  . SER A 0 438 . 16.622   6.002   -14.205  1.00 89.21 438 A 1 
ATOM 3323 O O   . SER A 0 438 . 14.001   7.383   -14.882  1.00 89.21 438 A 1 
ATOM 3324 O OG  . SER A 0 438 . 15.909   6.206   -12.997  1.00 89.21 438 A 1 
ATOM 3325 N N   . ALA A 0 439 . 13.279   5.266   -15.013  1.00 91.29 439 A 1 
ATOM 3326 C CA  . ALA A 0 439 . 11.888   5.530   -14.655  1.00 91.29 439 A 1 
ATOM 3327 C C   . ALA A 0 439 . 11.503   4.763   -13.383  1.00 91.29 439 A 1 
ATOM 3328 C CB  . ALA A 0 439 . 10.991   5.178   -15.846  1.00 91.29 439 A 1 
ATOM 3329 O O   . ALA A 0 439 . 11.554   3.535   -13.339  1.00 91.29 439 A 1 
ATOM 3330 N N   . LYS A 0 440 . 11.094   5.483   -12.337  1.00 93.44 440 A 1 
ATOM 3331 C CA  . LYS A 0 440 . 10.768   4.954   -11.006  1.00 93.44 440 A 1 
ATOM 3332 C C   . LYS A 0 440 . 9.355    5.373   -10.607  1.00 93.44 440 A 1 
ATOM 3333 C CB  . LYS A 0 440 . 11.853   5.415   -10.008  1.00 93.44 440 A 1 
ATOM 3334 O O   . LYS A 0 440 . 8.962    6.520   -10.791  1.00 93.44 440 A 1 
ATOM 3335 C CG  . LYS A 0 440 . 13.134   4.570   -10.163  1.00 93.44 440 A 1 
ATOM 3336 C CD  . LYS A 0 440 . 14.448   5.284   -9.800   1.00 93.44 440 A 1 
ATOM 3337 C CE  . LYS A 0 440 . 15.595   4.267   -9.975   1.00 93.44 440 A 1 
ATOM 3338 N NZ  . LYS A 0 440 . 16.728   4.746   -10.803  1.00 93.44 440 A 1 
ATOM 3339 N N   . SER A 0 441 . 8.585    4.441   -10.057  1.00 93.74 441 A 1 
ATOM 3340 C CA  . SER A 0 441 . 7.230    4.680   -9.549   1.00 93.74 441 A 1 
ATOM 3341 C C   . SER A 0 441 . 7.001    3.934   -8.240   1.00 93.74 441 A 1 
ATOM 3342 C CB  . SER A 0 441 . 6.169    4.311   -10.592  1.00 93.74 441 A 1 
ATOM 3343 O O   . SER A 0 441 . 7.489    2.817   -8.072   1.00 93.74 441 A 1 
ATOM 3344 O OG  . SER A 0 441 . 6.289    2.963   -11.005  1.00 93.74 441 A 1 
ATOM 3345 N N   . TYR A 0 442 . 6.270    4.570   -7.333   1.00 93.50 442 A 1 
ATOM 3346 C CA  . TYR A 0 442 . 5.885    4.075   -6.015   1.00 93.50 442 A 1 
ATOM 3347 C C   . TYR A 0 442 . 4.454    4.539   -5.746   1.00 93.50 442 A 1 
ATOM 3348 C CB  . TYR A 0 442 . 6.863    4.644   -4.976   1.00 93.50 442 A 1 
ATOM 3349 O O   . TYR A 0 442 . 4.126    5.695   -6.017   1.00 93.50 442 A 1 
ATOM 3350 C CG  . TYR A 0 442 . 6.518    4.361   -3.526   1.00 93.50 442 A 1 
ATOM 3351 C CD1 . TYR A 0 442 . 5.636    5.208   -2.822   1.00 93.50 442 A 1 
ATOM 3352 C CD2 . TYR A 0 442 . 7.095    3.255   -2.874   1.00 93.50 442 A 1 
ATOM 3353 C CE1 . TYR A 0 442 . 5.323    4.944   -1.473   1.00 93.50 442 A 1 
ATOM 3354 C CE2 . TYR A 0 442 . 6.797    2.998   -1.523   1.00 93.50 442 A 1 
ATOM 3355 O OH  . TYR A 0 442 . 5.609    3.547   0.473    1.00 93.50 442 A 1 
ATOM 3356 C CZ  . TYR A 0 442 . 5.905    3.834   -0.821   1.00 93.50 442 A 1 
ATOM 3357 N N   . ASP A 0 443 . 3.601    3.667   -5.235   1.00 94.74 443 A 1 
ATOM 3358 C CA  . ASP A 0 443 . 2.239    4.003   -4.822   1.00 94.74 443 A 1 
ATOM 3359 C C   . ASP A 0 443 . 1.860    3.084   -3.655   1.00 94.74 443 A 1 
ATOM 3360 C CB  . ASP A 0 443 . 1.326    3.959   -6.059   1.00 94.74 443 A 1 
ATOM 3361 O O   . ASP A 0 443 . 2.130    1.880   -3.660   1.00 94.74 443 A 1 
ATOM 3362 C CG  . ASP A 0 443 . -0.191   3.997   -5.829   1.00 94.74 443 A 1 
ATOM 3363 O OD1 . ASP A 0 443 . -0.784   2.933   -5.569   1.00 94.74 443 A 1 
ATOM 3364 O OD2 . ASP A 0 443 . -0.814   5.052   -6.091   1.00 94.74 443 A 1 
ATOM 3365 N N   . SER A 0 444 . 1.360    3.709   -2.595   1.00 94.97 444 A 1 
ATOM 3366 C CA  . SER A 0 444 . 1.136    3.104   -1.289   1.00 94.97 444 A 1 
ATOM 3367 C C   . SER A 0 444 . -0.170   3.647   -0.719   1.00 94.97 444 A 1 
ATOM 3368 C CB  . SER A 0 444 . 2.339    3.411   -0.395   1.00 94.97 444 A 1 
ATOM 3369 O O   . SER A 0 444 . -0.428   4.851   -0.797   1.00 94.97 444 A 1 
ATOM 3370 O OG  . SER A 0 444 . 2.279    2.791   0.870    1.00 94.97 444 A 1 
ATOM 3371 N N   . GLU A 0 445 . -1.002   2.748   -0.206   1.00 95.59 445 A 1 
ATOM 3372 C CA  . GLU A 0 445 . -2.333   3.005   0.344    1.00 95.59 445 A 1 
ATOM 3373 C C   . GLU A 0 445 . -2.414   2.295   1.702    1.00 95.59 445 A 1 
ATOM 3374 C CB  . GLU A 0 445 . -3.431   2.456   -0.605   1.00 95.59 445 A 1 
ATOM 3375 O O   . GLU A 0 445 . -2.307   1.069   1.752    1.00 95.59 445 A 1 
ATOM 3376 C CG  . GLU A 0 445 . -3.507   3.114   -1.998   1.00 95.59 445 A 1 
ATOM 3377 C CD  . GLU A 0 445 . -4.526   2.448   -2.956   1.00 95.59 445 A 1 
ATOM 3378 O OE1 . GLU A 0 445 . -5.078   3.173   -3.824   1.00 95.59 445 A 1 
ATOM 3379 O OE2 . GLU A 0 445 . -4.744   1.211   -2.898   1.00 95.59 445 A 1 
ATOM 3380 N N   . SER A 0 446 . -2.616   3.036   2.790    1.00 94.91 446 A 1 
ATOM 3381 C CA  . SER A 0 446 . -2.883   2.482   4.120    1.00 94.91 446 A 1 
ATOM 3382 C C   . SER A 0 446 . -4.277   2.873   4.602    1.00 94.91 446 A 1 
ATOM 3383 C CB  . SER A 0 446 . -1.814   2.887   5.139    1.00 94.91 446 A 1 
ATOM 3384 O O   . SER A 0 446 . -4.811   3.940   4.289    1.00 94.91 446 A 1 
ATOM 3385 O OG  . SER A 0 446 . -1.891   4.272   5.406    1.00 94.91 446 A 1 
ATOM 3386 N N   . TYR A 0 447 . -4.886   1.990   5.381    1.00 97.31 447 A 1 
ATOM 3387 C CA  . TYR A 0 447 . -6.170   2.191   6.034    1.00 97.31 447 A 1 
ATOM 3388 C C   . TYR A 0 447 . -6.134   1.539   7.410    1.00 97.31 447 A 1 
ATOM 3389 C CB  . TYR A 0 447 . -7.289   1.584   5.178    1.00 97.31 447 A 1 
ATOM 3390 O O   . TYR A 0 447 . -5.706   0.393   7.546    1.00 97.31 447 A 1 
ATOM 3391 C CG  . TYR A 0 447 . -8.652   1.585   5.849    1.00 97.31 447 A 1 
ATOM 3392 C CD1 . TYR A 0 447 . -9.164   0.409   6.436    1.00 97.31 447 A 1 
ATOM 3393 C CD2 . TYR A 0 447 . -9.390   2.780   5.918    1.00 97.31 447 A 1 
ATOM 3394 C CE1 . TYR A 0 447 . -10.423  0.425   7.071    1.00 97.31 447 A 1 
ATOM 3395 C CE2 . TYR A 0 447 . -10.647  2.802   6.548    1.00 97.31 447 A 1 
ATOM 3396 O OH  . TYR A 0 447 . -12.390  1.649   7.718    1.00 97.31 447 A 1 
ATOM 3397 C CZ  . TYR A 0 447 . -11.168  1.622   7.122    1.00 97.31 447 A 1 
ATOM 3398 N N   . ALA A 0 448 . -6.641   2.232   8.423    1.00 96.78 448 A 1 
ATOM 3399 C CA  . ALA A 0 448 . -6.880   1.651   9.733    1.00 96.78 448 A 1 
ATOM 3400 C C   . ALA A 0 448 . -8.216   2.125   10.301   1.00 96.78 448 A 1 
ATOM 3401 C CB  . ALA A 0 448 . -5.704   1.963   10.667   1.00 96.78 448 A 1 
ATOM 3402 O O   . ALA A 0 448 . -8.621   3.275   10.122   1.00 96.78 448 A 1 
ATOM 3403 N N   . ARG A 0 449 . -8.884   1.230   11.030   1.00 97.57 449 A 1 
ATOM 3404 C CA  . ARG A 0 449 . -10.065  1.542   11.830   1.00 97.57 449 A 1 
ATOM 3405 C C   . ARG A 0 449 . -10.010  0.811   13.163   1.00 97.57 449 A 1 
ATOM 3406 C CB  . ARG A 0 449 . -11.335  1.241   11.024   1.00 97.57 449 A 1 
ATOM 3407 O O   . ARG A 0 449 . -9.851   -0.409  13.214   1.00 97.57 449 A 1 
ATOM 3408 C CG  . ARG A 0 449 . -12.613  1.366   11.869   1.00 97.57 449 A 1 
ATOM 3409 C CD  . ARG A 0 449 . -13.875  1.398   11.005   1.00 97.57 449 A 1 
ATOM 3410 N NE  . ARG A 0 449 . -14.032  0.175   10.191   1.00 97.57 449 A 1 
ATOM 3411 N NH1 . ARG A 0 449 . -16.250  0.446   9.698    1.00 97.57 449 A 1 
ATOM 3412 N NH2 . ARG A 0 449 . -15.126  -1.315  8.894    1.00 97.57 449 A 1 
ATOM 3413 C CZ  . ARG A 0 449 . -15.135  -0.225  9.600    1.00 97.57 449 A 1 
ATOM 3414 N N   . ALA A 0 450 . -10.198  1.563   14.237   1.00 96.16 450 A 1 
ATOM 3415 C CA  . ALA A 0 450 . -10.500  1.046   15.559   1.00 96.16 450 A 1 
ATOM 3416 C C   . ALA A 0 450 . -11.921  1.465   15.949   1.00 96.16 450 A 1 
ATOM 3417 C CB  . ALA A 0 450 . -9.442   1.539   16.552   1.00 96.16 450 A 1 
ATOM 3418 O O   . ALA A 0 450 . -12.296  2.620   15.766   1.00 96.16 450 A 1 
ATOM 3419 N N   . VAL A 0 451 . -12.687  0.526   16.498   1.00 96.47 451 A 1 
ATOM 3420 C CA  . VAL A 0 451 . -13.975  0.768   17.153   1.00 96.47 451 A 1 
ATOM 3421 C C   . VAL A 0 451 . -13.882  0.240   18.581   1.00 96.47 451 A 1 
ATOM 3422 C CB  . VAL A 0 451 . -15.162  0.128   16.399   1.00 96.47 451 A 1 
ATOM 3423 O O   . VAL A 0 451 . -13.304  -0.830  18.813   1.00 96.47 451 A 1 
ATOM 3424 C CG1 . VAL A 0 451 . -16.512  0.450   17.052   1.00 96.47 451 A 1 
ATOM 3425 C CG2 . VAL A 0 451 . -15.242  0.602   14.941   1.00 96.47 451 A 1 
ATOM 3426 N N   . GLN A 0 452 . -14.447  0.985   19.521   1.00 93.26 452 A 1 
ATOM 3427 C CA  . GLN A 0 452 . -14.832  0.505   20.844   1.00 93.26 452 A 1 
ATOM 3428 C C   . GLN A 0 452 . -16.296  0.890   21.067   1.00 93.26 452 A 1 
ATOM 3429 C CB  . GLN A 0 452 . -13.922  1.064   21.949   1.00 93.26 452 A 1 
ATOM 3430 O O   . GLN A 0 452 . -16.713  1.960   20.624   1.00 93.26 452 A 1 
ATOM 3431 C CG  . GLN A 0 452 . -12.445  0.687   21.746   1.00 93.26 452 A 1 
ATOM 3432 C CD  . GLN A 0 452 . -11.534  1.274   22.816   1.00 93.26 452 A 1 
ATOM 3433 N NE2 . GLN A 0 452 . -11.726  0.914   24.065   1.00 93.26 452 A 1 
ATOM 3434 O OE1 . GLN A 0 452 . -10.591  2.005   22.528   1.00 93.26 452 A 1 
ATOM 3435 N N   . ALA A 0 453 . -17.062  0.019   21.705   1.00 92.66 453 A 1 
ATOM 3436 C CA  . ALA A 0 453 . -18.397  0.315   22.194   1.00 92.66 453 A 1 
ATOM 3437 C C   . ALA A 0 453 . -18.581  -0.393  23.536   1.00 92.66 453 A 1 
ATOM 3438 C CB  . ALA A 0 453 . -19.441  -0.129  21.162   1.00 92.66 453 A 1 
ATOM 3439 O O   . ALA A 0 453 . -18.118  -1.523  23.682   1.00 92.66 453 A 1 
ATOM 3440 N N   . ASP A 0 454 . -19.244  0.287   24.457   1.00 89.62 454 A 1 
ATOM 3441 C CA  . ASP A 0 454 . -19.572  -0.160  25.804   1.00 89.62 454 A 1 
ATOM 3442 C C   . ASP A 0 454 . -21.076  0.093   26.053   1.00 89.62 454 A 1 
ATOM 3443 C CB  . ASP A 0 454 . -18.655  0.578   26.801   1.00 89.62 454 A 1 
ATOM 3444 O O   . ASP A 0 454 . -21.685  0.969   25.424   1.00 89.62 454 A 1 
ATOM 3445 C CG  . ASP A 0 454 . -18.299  -0.277  28.016   1.00 89.62 454 A 1 
ATOM 3446 O OD1 . ASP A 0 454 . -19.127  -1.160  28.336   1.00 89.62 454 A 1 
ATOM 3447 O OD2 . ASP A 0 454 . -17.178  -0.068  28.541   1.00 89.62 454 A 1 
ATOM 3448 N N   . ASP A 0 455 . -21.716  -0.722  26.889   1.00 91.86 455 A 1 
ATOM 3449 C CA  . ASP A 0 455 . -23.167  -0.661  27.163   1.00 91.86 455 A 1 
ATOM 3450 C C   . ASP A 0 455 . -23.470  -1.315  28.520   1.00 91.86 455 A 1 
ATOM 3451 C CB  . ASP A 0 455 . -23.973  -1.235  25.972   1.00 91.86 455 A 1 
ATOM 3452 O O   . ASP A 0 455 . -24.085  -2.384  28.610   1.00 91.86 455 A 1 
ATOM 3453 C CG  . ASP A 0 455 . -25.507  -1.212  26.089   1.00 91.86 455 A 1 
ATOM 3454 O OD1 . ASP A 0 455 . -26.120  -0.693  27.047   1.00 91.86 455 A 1 
ATOM 3455 O OD2 . ASP A 0 455 . -26.193  -1.623  25.121   1.00 91.86 455 A 1 
ATOM 3456 N N   . ASP A 0 456 . -22.969  -0.656  29.564   1.00 88.81 456 A 1 
ATOM 3457 C CA  . ASP A 0 456 . -23.086  -1.041  30.968   1.00 88.81 456 A 1 
ATOM 3458 C C   . ASP A 0 456 . -24.511  -0.750  31.476   1.00 88.81 456 A 1 
ATOM 3459 C CB  . ASP A 0 456 . -22.005  -0.282  31.780   1.00 88.81 456 A 1 
ATOM 3460 O O   . ASP A 0 456 . -25.081  0.309   31.209   1.00 88.81 456 A 1 
ATOM 3461 C CG  . ASP A 0 456 . -21.257  -1.119  32.829   1.00 88.81 456 A 1 
ATOM 3462 O OD1 . ASP A 0 456 . -21.593  -2.314  32.997   1.00 88.81 456 A 1 
ATOM 3463 O OD2 . ASP A 0 456 . -20.388  -0.536  33.521   1.00 88.81 456 A 1 
ATOM 3464 N N   . GLN A 0 457 . -25.133  -1.683  32.195   1.00 89.13 457 A 1 
ATOM 3465 C CA  . GLN A 0 457 . -26.524  -1.593  32.663   1.00 89.13 457 A 1 
ATOM 3466 C C   . GLN A 0 457 . -26.642  -2.134  34.085   1.00 89.13 457 A 1 
ATOM 3467 C CB  . GLN A 0 457 . -27.456  -2.395  31.732   1.00 89.13 457 A 1 
ATOM 3468 O O   . GLN A 0 457 . -26.159  -3.230  34.365   1.00 89.13 457 A 1 
ATOM 3469 C CG  . GLN A 0 457 . -27.590  -1.757  30.346   1.00 89.13 457 A 1 
ATOM 3470 C CD  . GLN A 0 457 . -28.358  -2.592  29.327   1.00 89.13 457 A 1 
ATOM 3471 N NE2 . GLN A 0 457 . -28.086  -2.381  28.060   1.00 89.13 457 A 1 
ATOM 3472 O OE1 . GLN A 0 457 . -29.218  -3.419  29.608   1.00 89.13 457 A 1 
ATOM 3473 N N   . TRP A 0 458 . -27.344  -1.421  34.970   1.00 87.75 458 A 1 
ATOM 3474 C CA  . TRP A 0 458 . -27.529  -1.841  36.364   1.00 87.75 458 A 1 
ATOM 3475 C C   . TRP A 0 458 . -28.908  -1.488  36.931   1.00 87.75 458 A 1 
ATOM 3476 C CB  . TRP A 0 458 . -26.413  -1.254  37.241   1.00 87.75 458 A 1 
ATOM 3477 O O   . TRP A 0 458 . -29.566  -0.543  36.487   1.00 87.75 458 A 1 
ATOM 3478 C CG  . TRP A 0 458 . -26.412  0.239   37.363   1.00 87.75 458 A 1 
ATOM 3479 C CD1 . TRP A 0 458 . -26.992  0.948   38.359   1.00 87.75 458 A 1 
ATOM 3480 C CD2 . TRP A 0 458 . -25.816  1.225   36.462   1.00 87.75 458 A 1 
ATOM 3481 C CE2 . TRP A 0 458 . -26.076  2.528   36.987   1.00 87.75 458 A 1 
ATOM 3482 C CE3 . TRP A 0 458 . -25.078  1.154   35.261   1.00 87.75 458 A 1 
ATOM 3483 N NE1 . TRP A 0 458 . -26.802  2.298   38.137   1.00 87.75 458 A 1 
ATOM 3484 C CH2 . TRP A 0 458 . -24.911  3.591   35.147   1.00 87.75 458 A 1 
ATOM 3485 C CZ2 . TRP A 0 458 . -25.633  3.698   36.349   1.00 87.75 458 A 1 
ATOM 3486 C CZ3 . TRP A 0 458 . -24.633  2.321   34.611   1.00 87.75 458 A 1 
ATOM 3487 N N   . ALA A 0 459 . -29.326  -2.246  37.944   1.00 89.90 459 A 1 
ATOM 3488 C CA  . ALA A 0 459 . -30.457  -1.938  38.813   1.00 89.90 459 A 1 
ATOM 3489 C C   . ALA A 0 459 . -30.190  -2.419  40.252   1.00 89.90 459 A 1 
ATOM 3490 C CB  . ALA A 0 459 . -31.733  -2.562  38.233   1.00 89.90 459 A 1 
ATOM 3491 O O   . ALA A 0 459 . -29.582  -3.473  40.446   1.00 89.90 459 A 1 
ATOM 3492 N N   . GLU A 0 460 . -30.670  -1.661  41.239   1.00 88.52 460 A 1 
ATOM 3493 C CA  . GLU A 0 460 . -30.629  -1.977  42.673   1.00 88.52 460 A 1 
ATOM 3494 C C   . GLU A 0 460 . -32.006  -1.706  43.310   1.00 88.52 460 A 1 
ATOM 3495 C CB  . GLU A 0 460 . -29.553  -1.144  43.407   1.00 88.52 460 A 1 
ATOM 3496 O O   . GLU A 0 460 . -32.616  -0.674  43.032   1.00 88.52 460 A 1 
ATOM 3497 C CG  . GLU A 0 460 . -28.099  -1.411  42.969   1.00 88.52 460 A 1 
ATOM 3498 C CD  . GLU A 0 460 . -27.042  -0.690  43.839   1.00 88.52 460 A 1 
ATOM 3499 O OE1 . GLU A 0 460 . -25.908  -0.485  43.344   1.00 88.52 460 A 1 
ATOM 3500 O OE2 . GLU A 0 460 . -27.317  -0.386  45.028   1.00 88.52 460 A 1 
ATOM 3501 N N   . ASP A 0 461 . -32.457  -2.609  44.183   1.00 85.21 461 A 1 
ATOM 3502 C CA  . ASP A 0 461 . -33.639  -2.495  45.057   1.00 85.21 461 A 1 
ATOM 3503 C C   . ASP A 0 461 . -33.142  -2.552  46.513   1.00 85.21 461 A 1 
ATOM 3504 C CB  . ASP A 0 461 . -34.621  -3.642  44.709   1.00 85.21 461 A 1 
ATOM 3505 O O   . ASP A 0 461 . -32.365  -3.443  46.875   1.00 85.21 461 A 1 
ATOM 3506 C CG  . ASP A 0 461 . -35.827  -3.875  45.648   1.00 85.21 461 A 1 
ATOM 3507 O OD1 . ASP A 0 461 . -35.801  -3.425  46.821   1.00 85.21 461 A 1 
ATOM 3508 O OD2 . ASP A 0 461 . -36.740  -4.625  45.219   1.00 85.21 461 A 1 
ATOM 3509 N N   . TYR A 0 462 . -33.546  -1.597  47.359   1.00 82.90 462 A 1 
ATOM 3510 C CA  . TYR A 0 462 . -33.276  -1.624  48.799   1.00 82.90 462 A 1 
ATOM 3511 C C   . TYR A 0 462 . -34.519  -1.375  49.663   1.00 82.90 462 A 1 
ATOM 3512 C CB  . TYR A 0 462 . -32.134  -0.666  49.166   1.00 82.90 462 A 1 
ATOM 3513 O O   . TYR A 0 462 . -34.714  -0.294  50.239   1.00 82.90 462 A 1 
ATOM 3514 C CG  . TYR A 0 462 . -31.764  -0.755  50.638   1.00 82.90 462 A 1 
ATOM 3515 C CD1 . TYR A 0 462 . -32.055  0.313   51.507   1.00 82.90 462 A 1 
ATOM 3516 C CD2 . TYR A 0 462 . -31.257  -1.958  51.158   1.00 82.90 462 A 1 
ATOM 3517 C CE1 . TYR A 0 462 . -31.828  0.182   52.889   1.00 82.90 462 A 1 
ATOM 3518 C CE2 . TYR A 0 462 . -31.025  -2.105  52.536   1.00 82.90 462 A 1 
ATOM 3519 O OH  . TYR A 0 462 . -31.060  -1.121  54.734   1.00 82.90 462 A 1 
ATOM 3520 C CZ  . TYR A 0 462 . -31.310  -1.031  53.399   1.00 82.90 462 A 1 
ATOM 3521 N N   . ASP A 0 463 . -35.312  -2.424  49.858   1.00 78.69 463 A 1 
ATOM 3522 C CA  . ASP A 0 463 . -36.442  -2.388  50.780   1.00 78.69 463 A 1 
ATOM 3523 C C   . ASP A 0 463 . -36.028  -2.530  52.270   1.00 78.69 463 A 1 
ATOM 3524 C CB  . ASP A 0 463 . -37.523  -3.384  50.329   1.00 78.69 463 A 1 
ATOM 3525 O O   . ASP A 0 463 . -35.112  -3.263  52.672   1.00 78.69 463 A 1 
ATOM 3526 C CG  . ASP A 0 463 . -38.933  -2.941  50.725   1.00 78.69 463 A 1 
ATOM 3527 O OD1 . ASP A 0 463 . -39.062  -2.065  51.623   1.00 78.69 463 A 1 
ATOM 3528 O OD2 . ASP A 0 463 . -39.923  -3.578  50.281   1.00 78.69 463 A 1 
ATOM 3529 N N   . ARG A 0 464 . -36.706  -1.796  53.164   1.00 69.91 464 A 1 
ATOM 3530 C CA  . ARG A 0 464 . -36.402  -1.807  54.607   1.00 69.91 464 A 1 
ATOM 3531 C C   . ARG A 0 464 . -37.601  -1.490  55.494   1.00 69.91 464 A 1 
ATOM 3532 C CB  . ARG A 0 464 . -35.219  -0.863  54.872   1.00 69.91 464 A 1 
ATOM 3533 O O   . ARG A 0 464 . -37.963  -0.329  55.718   1.00 69.91 464 A 1 
ATOM 3534 C CG  . ARG A 0 464 . -34.823  -0.899  56.350   1.00 69.91 464 A 1 
ATOM 3535 C CD  . ARG A 0 464 . -33.689  0.074   56.660   1.00 69.91 464 A 1 
ATOM 3536 N NE  . ARG A 0 464 . -33.543  0.194   58.123   1.00 69.91 464 A 1 
ATOM 3537 N NH1 . ARG A 0 464 . -34.822  2.083   58.369   1.00 69.91 464 A 1 
ATOM 3538 N NH2 . ARG A 0 464 . -34.374  0.796   60.148   1.00 69.91 464 A 1 
ATOM 3539 C CZ  . ARG A 0 464 . -34.230  1.034   58.872   1.00 69.91 464 A 1 
ATOM 3540 N N   . TYR A 0 465 . -38.072  -2.513  56.209   1.00 65.56 465 A 1 
ATOM 3541 C CA  . TYR A 0 465 . -39.204  -2.423  57.139   1.00 65.56 465 A 1 
ATOM 3542 C C   . TYR A 0 465 . -38.837  -2.537  58.628   1.00 65.56 465 A 1 
ATOM 3543 C CB  . TYR A 0 465 . -40.245  -3.478  56.766   1.00 65.56 465 A 1 
ATOM 3544 O O   . TYR A 0 465 . -38.079  -3.411  59.060   1.00 65.56 465 A 1 
ATOM 3545 C CG  . TYR A 0 465 . -40.762  -3.335  55.354   1.00 65.56 465 A 1 
ATOM 3546 C CD1 . TYR A 0 465 . -41.590  -2.243  55.018   1.00 65.56 465 A 1 
ATOM 3547 C CD2 . TYR A 0 465 . -40.361  -4.255  54.367   1.00 65.56 465 A 1 
ATOM 3548 C CE1 . TYR A 0 465 . -42.033  -2.083  53.691   1.00 65.56 465 A 1 
ATOM 3549 C CE2 . TYR A 0 465 . -40.828  -4.109  53.053   1.00 65.56 465 A 1 
ATOM 3550 O OH  . TYR A 0 465 . -42.107  -2.848  51.445   1.00 65.56 465 A 1 
ATOM 3551 C CZ  . TYR A 0 465 . -41.650  -3.016  52.707   1.00 65.56 465 A 1 
ATOM 3552 N N   . ASP A 0 466 . -39.471  -1.699  59.455   1.00 56.31 466 A 1 
ATOM 3553 C CA  . ASP A 0 466 . -39.382  -1.736  60.921   1.00 56.31 466 A 1 
ATOM 3554 C C   . ASP A 0 466 . -40.770  -2.008  61.545   1.00 56.31 466 A 1 
ATOM 3555 C CB  . ASP A 0 466 . -38.696  -0.442  61.398   1.00 56.31 466 A 1 
ATOM 3556 O O   . ASP A 0 466 . -41.522  -1.095  61.903   1.00 56.31 466 A 1 
ATOM 3557 C CG  . ASP A 0 466 . -38.256  -0.464  62.864   1.00 56.31 466 A 1 
ATOM 3558 O OD1 . ASP A 0 466 . -38.812  -1.222  63.691   1.00 56.31 466 A 1 
ATOM 3559 O OD2 . ASP A 0 466 . -37.408  0.376   63.257   1.00 56.31 466 A 1 
ATOM 3560 N N   . SER A 0 467 . -41.139  -3.293  61.650   1.00 53.41 467 A 1 
ATOM 3561 C CA  . SER A 0 467 . -42.444  -3.739  62.163   1.00 53.41 467 A 1 
ATOM 3562 C C   . SER A 0 467 . -42.558  -3.618  63.692   1.00 53.41 467 A 1 
ATOM 3563 C CB  . SER A 0 467 . -42.741  -5.172  61.694   1.00 53.41 467 A 1 
ATOM 3564 O O   . SER A 0 467 . -42.466  -4.616  64.417   1.00 53.41 467 A 1 
ATOM 3565 O OG  . SER A 0 467 . -43.928  -5.665  62.289   1.00 53.41 467 A 1 
ATOM 3566 N N   . LYS A 0 468 . -42.858  -2.415  64.196   1.00 51.58 468 A 1 
ATOM 3567 C CA  . LYS A 0 468 . -43.273  -2.199  65.597   1.00 51.58 468 A 1 
ATOM 3568 C C   . LYS A 0 468 . -44.776  -2.430  65.800   1.00 51.58 468 A 1 
ATOM 3569 C CB  . LYS A 0 468 . -42.837  -0.815  66.102   1.00 51.58 468 A 1 
ATOM 3570 O O   . LYS A 0 468 . -45.583  -1.526  65.620   1.00 51.58 468 A 1 
ATOM 3571 C CG  . LYS A 0 468 . -41.313  -0.733  66.220   1.00 51.58 468 A 1 
ATOM 3572 C CD  . LYS A 0 468 . -40.872  0.582   66.879   1.00 51.58 468 A 1 
ATOM 3573 C CE  . LYS A 0 468 . -39.346  0.714   66.870   1.00 51.58 468 A 1 
ATOM 3574 N NZ  . LYS A 0 468 . -38.849  0.782   65.480   1.00 51.58 468 A 1 
ATOM 3575 N N   . ASP A 0 469 . -45.114  -3.655  66.201   1.00 43.41 469 A 1 
ATOM 3576 C CA  . ASP A 0 469 . -46.335  -4.086  66.910   1.00 43.41 469 A 1 
ATOM 3577 C C   . ASP A 0 469 . -47.608  -3.212  66.791   1.00 43.41 469 A 1 
ATOM 3578 C CB  . ASP A 0 469 . -45.989  -4.317  68.394   1.00 43.41 469 A 1 
ATOM 3579 O O   . ASP A 0 469 . -47.937  -2.434  67.687   1.00 43.41 469 A 1 
ATOM 3580 C CG  . ASP A 0 469 . -45.139  -5.566  68.622   1.00 43.41 469 A 1 
ATOM 3581 O OD1 . ASP A 0 469 . -45.491  -6.610  68.026   1.00 43.41 469 A 1 
ATOM 3582 O OD2 . ASP A 0 469 . -44.185  -5.480  69.423   1.00 43.41 469 A 1 
ATOM 3583 N N   . ALA A 0 470 . -48.417  -3.448  65.748   1.00 41.73 470 A 1 
ATOM 3584 C CA  . ALA A 0 470 . -49.741  -2.818  65.586   1.00 41.73 470 A 1 
ATOM 3585 C C   . ALA A 0 470 . -50.940  -3.800  65.501   1.00 41.73 470 A 1 
ATOM 3586 C CB  . ALA A 0 470 . -49.669  -1.882  64.372   1.00 41.73 470 A 1 
ATOM 3587 O O   . ALA A 0 470 . -52.090  -3.366  65.481   1.00 41.73 470 A 1 
ATOM 3588 N N   . GLY A 0 471 . -50.718  -5.123  65.440   1.00 43.47 471 A 1 
ATOM 3589 C CA  . GLY A 0 471 . -51.750  -6.084  64.991   1.00 43.47 471 A 1 
ATOM 3590 C C   . GLY A 0 471 . -52.465  -6.945  66.050   1.00 43.47 471 A 1 
ATOM 3591 O O   . GLY A 0 471 . -53.390  -7.684  65.715   1.00 43.47 471 A 1 
ATOM 3592 N N   . ALA A 0 472 . -52.043  -6.926  67.318   1.00 41.44 472 A 1 
ATOM 3593 C CA  . ALA A 0 472 . -52.094  -8.143  68.143   1.00 41.44 472 A 1 
ATOM 3594 C C   . ALA A 0 472 . -53.176  -8.243  69.250   1.00 41.44 472 A 1 
ATOM 3595 C CB  . ALA A 0 472 . -50.676  -8.390  68.670   1.00 41.44 472 A 1 
ATOM 3596 O O   . ALA A 0 472 . -53.037  -9.090  70.132   1.00 41.44 472 A 1 
ATOM 3597 N N   . TYR A 0 473 . -54.241  -7.421  69.256   1.00 40.50 473 A 1 
ATOM 3598 C CA  . TYR A 0 473 . -55.236  -7.437  70.360   1.00 40.50 473 A 1 
ATOM 3599 C C   . TYR A 0 473 . -56.729  -7.407  69.964   1.00 40.50 473 A 1 
ATOM 3600 C CB  . TYR A 0 473 . -54.868  -6.389  71.431   1.00 40.50 473 A 1 
ATOM 3601 O O   . TYR A 0 473 . -57.591  -7.160  70.807   1.00 40.50 473 A 1 
ATOM 3602 C CG  . TYR A 0 473 . -54.883  -6.969  72.836   1.00 40.50 473 A 1 
ATOM 3603 C CD1 . TYR A 0 473 . -56.042  -6.897  73.634   1.00 40.50 473 A 1 
ATOM 3604 C CD2 . TYR A 0 473 . -53.744  -7.647  73.315   1.00 40.50 473 A 1 
ATOM 3605 C CE1 . TYR A 0 473 . -56.062  -7.497  74.909   1.00 40.50 473 A 1 
ATOM 3606 C CE2 . TYR A 0 473 . -53.757  -8.244  74.590   1.00 40.50 473 A 1 
ATOM 3607 O OH  . TYR A 0 473 . -54.939  -8.769  76.609   1.00 40.50 473 A 1 
ATOM 3608 C CZ  . TYR A 0 473 . -54.917  -8.174  75.387   1.00 40.50 473 A 1 
ATOM 3609 N N   . GLY A 0 474 . -57.066  -7.684  68.698   1.00 45.89 474 A 1 
ATOM 3610 C CA  . GLY A 0 474 . -58.459  -7.662  68.218   1.00 45.89 474 A 1 
ATOM 3611 C C   . GLY A 0 474 . -59.233  -8.990  68.286   1.00 45.89 474 A 1 
ATOM 3612 O O   . GLY A 0 474 . -60.459  -8.969  68.319   1.00 45.89 474 A 1 
ATOM 3613 N N   . GLN A 0 475 . -58.553  -10.146 68.275   1.00 41.78 475 A 1 
ATOM 3614 C CA  . GLN A 0 475 . -59.154  -11.425 67.842   1.00 41.78 475 A 1 
ATOM 3615 C C   . GLN A 0 475 . -58.829  -12.624 68.760   1.00 41.78 475 A 1 
ATOM 3616 C CB  . GLN A 0 475 . -58.742  -11.709 66.378   1.00 41.78 475 A 1 
ATOM 3617 O O   . GLN A 0 475 . -58.206  -13.592 68.335   1.00 41.78 475 A 1 
ATOM 3618 C CG  . GLN A 0 475 . -59.252  -10.702 65.330   1.00 41.78 475 A 1 
ATOM 3619 C CD  . GLN A 0 475 . -60.764  -10.727 65.104   1.00 41.78 475 A 1 
ATOM 3620 N NE2 . GLN A 0 475 . -61.259  -9.945  64.171   1.00 41.78 475 A 1 
ATOM 3621 O OE1 . GLN A 0 475 . -61.529  -11.442 65.733   1.00 41.78 475 A 1 
ATOM 3622 N N   . ALA A 0 476 . -59.254  -12.582 70.031   1.00 41.42 476 A 1 
ATOM 3623 C CA  . ALA A 0 476 . -59.111  -13.732 70.950   1.00 41.42 476 A 1 
ATOM 3624 C C   . ALA A 0 476 . -60.240  -13.916 71.992   1.00 41.42 476 A 1 
ATOM 3625 C CB  . ALA A 0 476 . -57.745  -13.626 71.642   1.00 41.42 476 A 1 
ATOM 3626 O O   . ALA A 0 476 . -60.341  -14.978 72.609   1.00 41.42 476 A 1 
ATOM 3627 N N   . ALA A 0 477 . -61.112  -12.921 72.200   1.00 36.11 477 A 1 
ATOM 3628 C CA  . ALA A 0 477 . -62.139  -12.926 73.252   1.00 36.11 477 A 1 
ATOM 3629 C C   . ALA A 0 477 . -63.372  -13.792 72.901   1.00 36.11 477 A 1 
ATOM 3630 C CB  . ALA A 0 477 . -62.482  -11.472 73.602   1.00 36.11 477 A 1 
ATOM 3631 O O   . ALA A 0 477 . -64.495  -13.304 72.752   1.00 36.11 477 A 1 
ATOM 3632 N N   . SER A 0 478 . -63.166  -15.100 72.746   1.00 44.56 478 A 1 
ATOM 3633 C CA  . SER A 0 478 . -64.220  -16.052 72.391   1.00 44.56 478 A 1 
ATOM 3634 C C   . SER A 0 478 . -65.229  -16.282 73.534   1.00 44.56 478 A 1 
ATOM 3635 C CB  . SER A 0 478 . -63.620  -17.364 71.864   1.00 44.56 478 A 1 
ATOM 3636 O O   . SER A 0 478 . -64.912  -16.846 74.573   1.00 44.56 478 A 1 
ATOM 3637 O OG  . SER A 0 478 . -62.725  -17.969 72.773   1.00 44.56 478 A 1 
ATOM 3638 N N   . LYS A 0 479 . -66.475  -15.840 73.303   1.00 37.63 479 A 1 
ATOM 3639 C CA  . LYS A 0 479 . -67.734  -16.254 73.963   1.00 37.63 479 A 1 
ATOM 3640 C C   . LYS A 0 479 . -67.660  -16.648 75.456   1.00 37.63 479 A 1 
ATOM 3641 C CB  . LYS A 0 479 . -68.348  -17.431 73.178   1.00 37.63 479 A 1 
ATOM 3642 O O   . LYS A 0 479 . -67.558  -17.826 75.785   1.00 37.63 479 A 1 
ATOM 3643 C CG  . LYS A 0 479 . -68.804  -17.098 71.751   1.00 37.63 479 A 1 
ATOM 3644 C CD  . LYS A 0 479 . -69.432  -18.351 71.121   1.00 37.63 479 A 1 
ATOM 3645 C CE  . LYS A 0 479 . -69.954  -18.060 69.711   1.00 37.63 479 A 1 
ATOM 3646 N NZ  . LYS A 0 479 . -70.528  -19.279 69.085   1.00 37.63 479 A 1 
ATOM 3647 N N   . TRP A 0 480 . -67.969  -15.705 76.350   1.00 32.07 480 A 1 
ATOM 3648 C CA  . TRP A 0 480 . -68.619  -16.058 77.623   1.00 32.07 480 A 1 
ATOM 3649 C C   . TRP A 0 480 . -70.140  -16.112 77.431   1.00 32.07 480 A 1 
ATOM 3650 C CB  . TRP A 0 480 . -68.189  -15.125 78.765   1.00 32.07 480 A 1 
ATOM 3651 O O   . TRP A 0 480 . -70.773  -15.100 77.121   1.00 32.07 480 A 1 
ATOM 3652 C CG  . TRP A 0 480 . -67.340  -15.808 79.794   1.00 32.07 480 A 1 
ATOM 3653 C CD1 . TRP A 0 480 . -66.072  -16.235 79.595   1.00 32.07 480 A 1 
ATOM 3654 C CD2 . TRP A 0 480 . -67.690  -16.222 81.155   1.00 32.07 480 A 1 
ATOM 3655 C CE2 . TRP A 0 480 . -66.561  -16.880 81.730   1.00 32.07 480 A 1 
ATOM 3656 C CE3 . TRP A 0 480 . -68.852  -16.132 81.955   1.00 32.07 480 A 1 
ATOM 3657 N NE1 . TRP A 0 480 . -65.607  -16.859 80.735   1.00 32.07 480 A 1 
ATOM 3658 C CH2 . TRP A 0 480 . -67.741  -17.286 83.804   1.00 32.07 480 A 1 
ATOM 3659 C CZ2 . TRP A 0 480 . -66.573  -17.402 83.031   1.00 32.07 480 A 1 
ATOM 3660 C CZ3 . TRP A 0 480 . -68.877  -16.656 83.263   1.00 32.07 480 A 1 
ATOM 3661 N N   . GLY A 0 481 . -70.727  -17.301 77.578   1.00 39.30 481 A 1 
ATOM 3662 C CA  . GLY A 0 481 . -72.173  -17.505 77.495   1.00 39.30 481 A 1 
ATOM 3663 C C   . GLY A 0 481 . -72.898  -16.995 78.744   1.00 39.30 481 A 1 
ATOM 3664 O O   . GLY A 0 481 . -72.432  -17.193 79.863   1.00 39.30 481 A 1 
ATOM 3665 N N   . LYS A 0 482 . -74.060  -16.356 78.564   1.00 33.62 482 A 1 
ATOM 3666 C CA  . LYS A 0 482 . -74.989  -16.055 79.665   1.00 33.62 482 A 1 
ATOM 3667 C C   . LYS A 0 482 . -75.994  -17.196 79.822   1.00 33.62 482 A 1 
ATOM 3668 C CB  . LYS A 0 482 . -75.732  -14.728 79.428   1.00 33.62 482 A 1 
ATOM 3669 O O   . LYS A 0 482 . -77.078  -17.124 79.252   1.00 33.62 482 A 1 
ATOM 3670 C CG  . LYS A 0 482 . -74.894  -13.468 79.661   1.00 33.62 482 A 1 
ATOM 3671 C CD  . LYS A 0 482 . -75.794  -12.240 79.463   1.00 33.62 482 A 1 
ATOM 3672 C CE  . LYS A 0 482 . -75.024  -10.946 79.734   1.00 33.62 482 A 1 
ATOM 3673 N NZ  . LYS A 0 482 . -75.868  -9.754  79.468   1.00 33.62 482 A 1 
ATOM 3674 N N   . GLU A 0 483 . -75.672  -18.198 80.631   1.00 37.84 483 A 1 
ATOM 3675 C CA  . GLU A 0 483 . -76.697  -19.101 81.170   1.00 37.84 483 A 1 
ATOM 3676 C C   . GLU A 0 483 . -77.301  -18.459 82.422   1.00 37.84 483 A 1 
ATOM 3677 C CB  . GLU A 0 483 . -76.153  -20.521 81.375   1.00 37.84 483 A 1 
ATOM 3678 O O   . GLU A 0 483 . -76.705  -18.410 83.497   1.00 37.84 483 A 1 
ATOM 3679 C CG  . GLU A 0 483 . -76.010  -21.181 79.992   1.00 37.84 483 A 1 
ATOM 3680 C CD  . GLU A 0 483 . -75.554  -22.643 80.034   1.00 37.84 483 A 1 
ATOM 3681 O OE1 . GLU A 0 483 . -75.930  -23.371 79.087   1.00 37.84 483 A 1 
ATOM 3682 O OE2 . GLU A 0 483 . -74.778  -22.991 80.951   1.00 37.84 483 A 1 
ATOM 3683 N N   . SER A 0 484 . -78.473  -17.848 82.246   1.00 36.72 484 A 1 
ATOM 3684 C CA  . SER A 0 484 . -79.184  -17.122 83.297   1.00 36.72 484 A 1 
ATOM 3685 C C   . SER A 0 484 . -80.215  -18.013 83.990   1.00 36.72 484 A 1 
ATOM 3686 C CB  . SER A 0 484 . -79.780  -15.822 82.744   1.00 36.72 484 A 1 
ATOM 3687 O O   . SER A 0 484 . -81.416  -17.742 83.921   1.00 36.72 484 A 1 
ATOM 3688 O OG  . SER A 0 484 . -80.701  -16.075 81.705   1.00 36.72 484 A 1 
ATOM 3689 N N   . ASP A 0 485 . -79.742  -19.057 84.671   1.00 34.42 485 A 1 
ATOM 3690 C CA  . ASP A 0 485 . -80.584  -20.010 85.401   1.00 34.42 485 A 1 
ATOM 3691 C C   . ASP A 0 485 . -81.224  -19.380 86.649   1.00 34.42 485 A 1 
ATOM 3692 C CB  . ASP A 0 485 . -79.807  -21.305 85.706   1.00 34.42 485 A 1 
ATOM 3693 O O   . ASP A 0 485 . -80.774  -19.510 87.789   1.00 34.42 485 A 1 
ATOM 3694 C CG  . ASP A 0 485 . -79.907  -22.357 84.595   1.00 34.42 485 A 1 
ATOM 3695 O OD1 . ASP A 0 485 . -80.521  -22.053 83.547   1.00 34.42 485 A 1 
ATOM 3696 O OD2 . ASP A 0 485 . -79.422  -23.477 84.854   1.00 34.42 485 A 1 
ATOM 3697 N N   . LYS A 0 486 . -82.339  -18.686 86.417   1.00 40.52 486 A 1 
ATOM 3698 C CA  . LYS A 0 486 . -83.333  -18.329 87.431   1.00 40.52 486 A 1 
ATOM 3699 C C   . LYS A 0 486 . -84.646  -19.023 87.106   1.00 40.52 486 A 1 
ATOM 3700 C CB  . LYS A 0 486 . -83.483  -16.808 87.553   1.00 40.52 486 A 1 
ATOM 3701 O O   . LYS A 0 486 . -85.564  -18.416 86.559   1.00 40.52 486 A 1 
ATOM 3702 C CG  . LYS A 0 486 . -82.311  -16.207 88.333   1.00 40.52 486 A 1 
ATOM 3703 C CD  . LYS A 0 486 . -82.604  -14.741 88.659   1.00 40.52 486 A 1 
ATOM 3704 C CE  . LYS A 0 486 . -81.491  -14.198 89.553   1.00 40.52 486 A 1 
ATOM 3705 N NZ  . LYS A 0 486 . -81.768  -12.798 89.951   1.00 40.52 486 A 1 
ATOM 3706 N N   . PHE A 0 487 . -84.719  -20.305 87.452   1.00 36.50 487 A 1 
ATOM 3707 C CA  . PHE A 0 487 . -85.946  -21.079 87.316   1.00 36.50 487 A 1 
ATOM 3708 C C   . PHE A 0 487 . -87.065  -20.471 88.179   1.00 36.50 487 A 1 
ATOM 3709 C CB  . PHE A 0 487 . -85.676  -22.549 87.654   1.00 36.50 487 A 1 
ATOM 3710 O O   . PHE A 0 487 . -86.855  -20.150 89.351   1.00 36.50 487 A 1 
ATOM 3711 C CG  . PHE A 0 487 . -86.660  -23.479 86.979   1.00 36.50 487 A 1 
ATOM 3712 C CD1 . PHE A 0 487 . -87.892  -23.783 87.588   1.00 36.50 487 A 1 
ATOM 3713 C CD2 . PHE A 0 487 . -86.359  -24.000 85.706   1.00 36.50 487 A 1 
ATOM 3714 C CE1 . PHE A 0 487 . -88.817  -24.611 86.926   1.00 36.50 487 A 1 
ATOM 3715 C CE2 . PHE A 0 487 . -87.283  -24.829 85.047   1.00 36.50 487 A 1 
ATOM 3716 C CZ  . PHE A 0 487 . -88.511  -25.135 85.657   1.00 36.50 487 A 1 
ATOM 3717 N N   . GLN A 0 488 . -88.245  -20.283 87.589   1.00 42.14 488 A 1 
ATOM 3718 C CA  . GLN A 0 488 . -89.367  -19.577 88.207   1.00 42.14 488 A 1 
ATOM 3719 C C   . GLN A 0 488 . -90.365  -20.558 88.846   1.00 42.14 488 A 1 
ATOM 3720 C CB  . GLN A 0 488 . -89.989  -18.640 87.156   1.00 42.14 488 A 1 
ATOM 3721 O O   . GLN A 0 488 . -90.619  -21.644 88.332   1.00 42.14 488 A 1 
ATOM 3722 C CG  . GLN A 0 488 . -91.082  -17.719 87.721   1.00 42.14 488 A 1 
ATOM 3723 C CD  . GLN A 0 488 . -91.546  -16.657 86.722   1.00 42.14 488 A 1 
ATOM 3724 N NE2 . GLN A 0 488 . -92.758  -16.165 86.848   1.00 42.14 488 A 1 
ATOM 3725 O OE1 . GLN A 0 488 . -90.837  -16.222 85.833   1.00 42.14 488 A 1 
ATOM 3726 N N   . THR A 0 489 . -90.937  -20.174 89.987   1.00 36.66 489 A 1 
ATOM 3727 C CA  . THR A 0 489 . -91.857  -20.998 90.786   1.00 36.66 489 A 1 
ATOM 3728 C C   . THR A 0 489 . -93.196  -21.256 90.077   1.00 36.66 489 A 1 
ATOM 3729 C CB  . THR A 0 489 . -92.157  -20.276 92.116   1.00 36.66 489 A 1 
ATOM 3730 O O   . THR A 0 489 . -93.862  -20.293 89.704   1.00 36.66 489 A 1 
ATOM 3731 C CG2 . THR A 0 489 . -92.679  -21.223 93.194   1.00 36.66 489 A 1 
ATOM 3732 O OG1 . THR A 0 489 . -90.999  -19.663 92.641   1.00 36.66 489 A 1 
ATOM 3733 N N   . GLY A 0 490 . -93.661  -22.514 89.991   1.00 38.22 490 A 1 
ATOM 3734 C CA  . GLY A 0 490 . -95.056  -22.802 89.600   1.00 38.22 490 A 1 
ATOM 3735 C C   . GLY A 0 490 . -95.399  -24.244 89.185   1.00 38.22 490 A 1 
ATOM 3736 O O   . GLY A 0 490 . -95.352  -24.557 88.009   1.00 38.22 490 A 1 
ATOM 3737 N N   . HIS A 0 491 . -95.812  -25.071 90.155   1.00 34.81 491 A 1 
ATOM 3738 C CA  . HIS A 0 491 . -96.664  -26.282 90.052   1.00 34.81 491 A 1 
ATOM 3739 C C   . HIS A 0 491 . -96.555  -27.254 88.842   1.00 34.81 491 A 1 
ATOM 3740 C CB  . HIS A 0 491 . -98.131  -25.843 90.202   1.00 34.81 491 A 1 
ATOM 3741 O O   . HIS A 0 491 . -97.004  -26.958 87.741   1.00 34.81 491 A 1 
ATOM 3742 C CG  . HIS A 0 491 . -98.443  -25.068 91.460   1.00 34.81 491 A 1 
ATOM 3743 C CD2 . HIS A 0 491 . -99.355  -24.053 91.572   1.00 34.81 491 A 1 
ATOM 3744 N ND1 . HIS A 0 491 . -97.914  -25.277 92.717   1.00 34.81 491 A 1 
ATOM 3745 C CE1 . HIS A 0 491 . -98.491  -24.404 93.560   1.00 34.81 491 A 1 
ATOM 3746 N NE2 . HIS A 0 491 . -99.372  -23.636 92.907   1.00 34.81 491 A 1 
ATOM 3747 N N   . GLY A 0 492 . -96.176  -28.514 89.114   1.00 35.69 492 A 1 
ATOM 3748 C CA  . GLY A 0 492 . -96.367  -29.649 88.192   1.00 35.69 492 A 1 
ATOM 3749 C C   . GLY A 0 492 . -95.771  -30.965 88.718   1.00 35.69 492 A 1 
ATOM 3750 O O   . GLY A 0 492 . -94.557  -31.101 88.808   1.00 35.69 492 A 1 
ATOM 3751 N N   . TYR A 0 493 . -96.617  -31.926 89.100   1.00 36.18 493 A 1 
ATOM 3752 C CA  . TYR A 0 493 . -96.227  -33.262 89.594   1.00 36.18 493 A 1 
ATOM 3753 C C   . TYR A 0 493 . -95.578  -34.112 88.471   1.00 36.18 493 A 1 
ATOM 3754 C CB  . TYR A 0 493 . -97.496  -33.976 90.116   1.00 36.18 493 A 1 
ATOM 3755 O O   . TYR A 0 493 . -96.069  -34.064 87.349   1.00 36.18 493 A 1 
ATOM 3756 C CG  . TYR A 0 493 . -98.444  -33.150 90.983   1.00 36.18 493 A 1 
ATOM 3757 C CD1 . TYR A 0 493 . -98.374  -33.228 92.389   1.00 36.18 493 A 1 
ATOM 3758 C CD2 . TYR A 0 493 . -99.422  -32.326 90.383   1.00 36.18 493 A 1 
ATOM 3759 C CE1 . TYR A 0 493 . -99.259  -32.475 93.187   1.00 36.18 493 A 1 
ATOM 3760 C CE2 . TYR A 0 493 . -100.295 -31.556 91.177   1.00 36.18 493 A 1 
ATOM 3761 O OH  . TYR A 0 493 . -101.052 -30.895 93.362   1.00 36.18 493 A 1 
ATOM 3762 C CZ  . TYR A 0 493 . -100.214 -31.630 92.584   1.00 36.18 493 A 1 
ATOM 3763 N N   . GLY A 0 494 . -94.550  -34.951 88.680   1.00 36.40 494 A 1 
ATOM 3764 C CA  . GLY A 0 494 . -93.731  -35.220 89.874   1.00 36.40 494 A 1 
ATOM 3765 C C   . GLY A 0 494 . -92.817  -36.464 89.700   1.00 36.40 494 A 1 
ATOM 3766 O O   . GLY A 0 494 . -92.740  -37.019 88.613   1.00 36.40 494 A 1 
ATOM 3767 N N   . TYR A 0 495 . -92.199  -36.928 90.800   1.00 37.46 495 A 1 
ATOM 3768 C CA  . TYR A 0 495 . -91.567  -38.260 90.993   1.00 37.46 495 A 1 
ATOM 3769 C C   . TYR A 0 495 . -90.195  -38.591 90.332   1.00 37.46 495 A 1 
ATOM 3770 C CB  . TYR A 0 495 . -92.621  -39.387 90.888   1.00 37.46 495 A 1 
ATOM 3771 O O   . TYR A 0 495 . -90.107  -39.392 89.415   1.00 37.46 495 A 1 
ATOM 3772 C CG  . TYR A 0 495 . -93.478  -39.493 92.141   1.00 37.46 495 A 1 
ATOM 3773 C CD1 . TYR A 0 495 . -93.279  -40.562 93.037   1.00 37.46 495 A 1 
ATOM 3774 C CD2 . TYR A 0 495 . -94.398  -38.476 92.465   1.00 37.46 495 A 1 
ATOM 3775 C CE1 . TYR A 0 495 . -93.926  -40.569 94.287   1.00 37.46 495 A 1 
ATOM 3776 C CE2 . TYR A 0 495 . -95.048  -38.477 93.715   1.00 37.46 495 A 1 
ATOM 3777 O OH  . TYR A 0 495 . -95.381  -39.501 95.862   1.00 37.46 495 A 1 
ATOM 3778 C CZ  . TYR A 0 495 . -94.790  -39.513 94.639   1.00 37.46 495 A 1 
ATOM 3779 N N   . HIS A 0 496 . -89.134  -38.064 90.970   1.00 38.89 496 A 1 
ATOM 3780 C CA  . HIS A 0 496 . -87.841  -38.705 91.350   1.00 38.89 496 A 1 
ATOM 3781 C C   . HIS A 0 496 . -86.891  -39.353 90.297   1.00 38.89 496 A 1 
ATOM 3782 C CB  . HIS A 0 496 . -88.097  -39.713 92.489   1.00 38.89 496 A 1 
ATOM 3783 O O   . HIS A 0 496 . -87.314  -40.087 89.421   1.00 38.89 496 A 1 
ATOM 3784 C CG  . HIS A 0 496 . -89.066  -39.248 93.552   1.00 38.89 496 A 1 
ATOM 3785 C CD2 . HIS A 0 496 . -90.192  -39.913 93.955   1.00 38.89 496 A 1 
ATOM 3786 N ND1 . HIS A 0 496 . -89.023  -38.064 94.256   1.00 38.89 496 A 1 
ATOM 3787 C CE1 . HIS A 0 496 . -90.104  -38.015 95.053   1.00 38.89 496 A 1 
ATOM 3788 N NE2 . HIS A 0 496 . -90.849  -39.115 94.896   1.00 38.89 496 A 1 
ATOM 3789 N N   . GLY A 0 497 . -85.555  -39.232 90.419   1.00 40.53 497 A 1 
ATOM 3790 C CA  . GLY A 0 497 . -84.750  -38.382 91.320   1.00 40.53 497 A 1 
ATOM 3791 C C   . GLY A 0 497 . -83.306  -38.872 91.570   1.00 40.53 497 A 1 
ATOM 3792 O O   . GLY A 0 497 . -82.998  -40.013 91.261   1.00 40.53 497 A 1 
ATOM 3793 N N   . ALA A 0 498 . -82.498  -38.017 92.231   1.00 40.22 498 A 1 
ATOM 3794 C CA  . ALA A 0 498 . -81.275  -38.315 93.021   1.00 40.22 498 A 1 
ATOM 3795 C C   . ALA A 0 498 . -80.045  -38.963 92.314   1.00 40.22 498 A 1 
ATOM 3796 C CB  . ALA A 0 498 . -81.729  -39.116 94.252   1.00 40.22 498 A 1 
ATOM 3797 O O   . ALA A 0 498 . -80.183  -39.788 91.427   1.00 40.22 498 A 1 
ATOM 3798 N N   . SER A 0 499 . -78.782  -38.690 92.682   1.00 38.52 499 A 1 
ATOM 3799 C CA  . SER A 0 499 . -78.175  -37.703 93.603   1.00 38.52 499 A 1 
ATOM 3800 C C   . SER A 0 499 . -76.726  -37.415 93.166   1.00 38.52 499 A 1 
ATOM 3801 C CB  . SER A 0 499 . -78.127  -38.244 95.044   1.00 38.52 499 A 1 
ATOM 3802 O O   . SER A 0 499 . -76.089  -38.251 92.531   1.00 38.52 499 A 1 
ATOM 3803 O OG  . SER A 0 499 . -77.453  -37.357 95.922   1.00 38.52 499 A 1 
ATOM 3804 N N   . ALA A 0 500 . -76.172  -36.266 93.560   1.00 36.63 500 A 1 
ATOM 3805 C CA  . ALA A 0 500 . -74.745  -35.965 93.427   1.00 36.63 500 A 1 
ATOM 3806 C C   . ALA A 0 500 . -73.869  -36.765 94.415   1.00 36.63 500 A 1 
ATOM 3807 C CB  . ALA A 0 500 . -74.564  -34.458 93.665   1.00 36.63 500 A 1 
ATOM 3808 O O   . ALA A 0 500 . -74.359  -37.194 95.460   1.00 36.63 500 A 1 
ATOM 3809 N N   . ILE A 0 501 . -72.561  -36.852 94.124   1.00 41.30 501 A 1 
ATOM 3810 C CA  . ILE A 0 501 . -71.444  -36.775 95.090   1.00 41.30 501 A 1 
ATOM 3811 C C   . ILE A 0 501 . -70.129  -36.514 94.328   1.00 41.30 501 A 1 
ATOM 3812 C CB  . ILE A 0 501 . -71.400  -38.012 96.034   1.00 41.30 501 A 1 
ATOM 3813 O O   . ILE A 0 501 . -69.987  -36.885 93.166   1.00 41.30 501 A 1 
ATOM 3814 C CG1 . ILE A 0 501 . -71.956  -37.609 97.423   1.00 41.30 501 A 1 
ATOM 3815 C CG2 . ILE A 0 501 . -70.008  -38.650 96.227   1.00 41.30 501 A 1 
ATOM 3816 C CD1 . ILE A 0 501 . -72.541  -38.789 98.208   1.00 41.30 501 A 1 
ATOM 3817 N N   . SER A 0 502 . -69.175  -35.835 94.966   1.00 34.54 502 A 1 
ATOM 3818 C CA  . SER A 0 502 . -67.886  -35.451 94.378   1.00 34.54 502 A 1 
ATOM 3819 C C   . SER A 0 502 . -66.756  -36.431 94.714   1.00 34.54 502 A 1 
ATOM 3820 C CB  . SER A 0 502 . -67.522  -34.045 94.877   1.00 34.54 502 A 1 
ATOM 3821 O O   . SER A 0 502 . -66.765  -37.037 95.788   1.00 34.54 502 A 1 
ATOM 3822 O OG  . SER A 0 502 . -67.471  -34.000 96.295   1.00 34.54 502 A 1 
ATOM 3823 N N   . LYS A 0 503 . -65.720  -36.497 93.857   1.00 40.88 503 A 1 
ATOM 3824 C CA  . LYS A 0 503 . -64.316  -36.631 94.300   1.00 40.88 503 A 1 
ATOM 3825 C C   . LYS A 0 503 . -63.273  -36.368 93.206   1.00 40.88 503 A 1 
ATOM 3826 C CB  . LYS A 0 503 . -64.045  -38.000 94.961   1.00 40.88 503 A 1 
ATOM 3827 O O   . LYS A 0 503 . -63.154  -37.089 92.228   1.00 40.88 503 A 1 
ATOM 3828 C CG  . LYS A 0 503 . -63.885  -37.837 96.486   1.00 40.88 503 A 1 
ATOM 3829 C CD  . LYS A 0 503 . -64.270  -39.124 97.218   1.00 40.88 503 A 1 
ATOM 3830 C CE  . LYS A 0 503 . -64.337  -38.869 98.726   1.00 40.88 503 A 1 
ATOM 3831 N NZ  . LYS A 0 503 . -64.778  -40.087 99.447   1.00 40.88 503 A 1 
ATOM 3832 N N   . LYS A 0 504 . -62.472  -35.342 93.495   1.00 34.72 504 A 1 
ATOM 3833 C CA  . LYS A 0 504 . -61.070  -35.115 93.122   1.00 34.72 504 A 1 
ATOM 3834 C C   . LYS A 0 504 . -60.279  -36.400 92.800   1.00 34.72 504 A 1 
ATOM 3835 C CB  . LYS A 0 504 . -60.496  -34.427 94.377   1.00 34.72 504 A 1 
ATOM 3836 O O   . LYS A 0 504 . -60.108  -37.242 93.677   1.00 34.72 504 A 1 
ATOM 3837 C CG  . LYS A 0 504 . -59.039  -33.958 94.333   1.00 34.72 504 A 1 
ATOM 3838 C CD  . LYS A 0 504 . -58.681  -33.388 95.718   1.00 34.72 504 A 1 
ATOM 3839 C CE  . LYS A 0 504 . -57.288  -32.754 95.710   1.00 34.72 504 A 1 
ATOM 3840 N NZ  . LYS A 0 504 . -56.913  -32.224 97.046   1.00 34.72 504 A 1 
ATOM 3841 N N   . GLY A 0 505 . -59.709  -36.451 91.601   1.00 36.13 505 A 1 
ATOM 3842 C CA  . GLY A 0 505 . -58.676  -37.387 91.149   1.00 36.13 505 A 1 
ATOM 3843 C C   . GLY A 0 505 . -57.980  -36.762 89.939   1.00 36.13 505 A 1 
ATOM 3844 O O   . GLY A 0 505 . -58.639  -36.064 89.171   1.00 36.13 505 A 1 
ATOM 3845 N N   . ALA A 0 506 . -56.667  -36.922 89.815   1.00 33.82 506 A 1 
ATOM 3846 C CA  . ALA A 0 506 . -55.884  -36.327 88.737   1.00 33.82 506 A 1 
ATOM 3847 C C   . ALA A 0 506 . -55.030  -37.401 88.077   1.00 33.82 506 A 1 
ATOM 3848 C CB  . ALA A 0 506 . -54.993  -35.213 89.308   1.00 33.82 506 A 1 
ATOM 3849 O O   . ALA A 0 506 . -54.460  -38.217 88.790   1.00 33.82 506 A 1 
ATOM 3850 N N   . GLU A 0 507 . -54.892  -37.323 86.759   1.00 35.92 507 A 1 
ATOM 3851 C CA  . GLU A 0 507 . -53.672  -37.682 86.040   1.00 35.92 507 A 1 
ATOM 3852 C C   . GLU A 0 507 . -53.704  -37.017 84.656   1.00 35.92 507 A 1 
ATOM 3853 C CB  . GLU A 0 507 . -53.438  -39.210 86.020   1.00 35.92 507 A 1 
ATOM 3854 O O   . GLU A 0 507 . -54.761  -36.589 84.185   1.00 35.92 507 A 1 
ATOM 3855 C CG  . GLU A 0 507 . -52.212  -39.556 86.898   1.00 35.92 507 A 1 
ATOM 3856 C CD  . GLU A 0 507 . -52.269  -40.923 87.600   1.00 35.92 507 A 1 
ATOM 3857 O OE1 . GLU A 0 507 . -51.585  -41.047 88.645   1.00 35.92 507 A 1 
ATOM 3858 O OE2 . GLU A 0 507 . -52.979  -41.831 87.111   1.00 35.92 507 A 1 
ATOM 3859 N N   . TYR A 0 508 . -52.525  -36.815 84.073   1.00 35.83 508 A 1 
ATOM 3860 C CA  . TYR A 0 508 . -52.341  -36.112 82.804   1.00 35.83 508 A 1 
ATOM 3861 C C   . TYR A 0 508 . -52.253  -37.130 81.670   1.00 35.83 508 A 1 
ATOM 3862 C CB  . TYR A 0 508 . -51.025  -35.310 82.832   1.00 35.83 508 A 1 
ATOM 3863 O O   . TYR A 0 508 . -51.618  -38.160 81.866   1.00 35.83 508 A 1 
ATOM 3864 C CG  . TYR A 0 508 . -50.931  -34.180 83.843   1.00 35.83 508 A 1 
ATOM 3865 C CD1 . TYR A 0 508 . -51.089  -32.845 83.422   1.00 35.83 508 A 1 
ATOM 3866 C CD2 . TYR A 0 508 . -50.616  -34.456 85.189   1.00 35.83 508 A 1 
ATOM 3867 C CE1 . TYR A 0 508 . -50.944  -31.789 84.343   1.00 35.83 508 A 1 
ATOM 3868 C CE2 . TYR A 0 508 . -50.476  -33.405 86.116   1.00 35.83 508 A 1 
ATOM 3869 O OH  . TYR A 0 508 . -50.490  -31.051 86.579   1.00 35.83 508 A 1 
ATOM 3870 C CZ  . TYR A 0 508 . -50.638  -32.068 85.690   1.00 35.83 508 A 1 
ATOM 3871 N N   . ASP A 0 509 . -52.770  -36.796 80.484   1.00 35.43 509 A 1 
ATOM 3872 C CA  . ASP A 0 509 . -51.957  -36.888 79.263   1.00 35.43 509 A 1 
ATOM 3873 C C   . ASP A 0 509 . -52.605  -36.211 78.040   1.00 35.43 509 A 1 
ATOM 3874 C CB  . ASP A 0 509 . -51.537  -38.344 78.928   1.00 35.43 509 A 1 
ATOM 3875 O O   . ASP A 0 509 . -53.800  -35.913 78.029   1.00 35.43 509 A 1 
ATOM 3876 C CG  . ASP A 0 509 . -50.032  -38.577 79.150   1.00 35.43 509 A 1 
ATOM 3877 O OD1 . ASP A 0 509 . -49.270  -37.595 78.968   1.00 35.43 509 A 1 
ATOM 3878 O OD2 . ASP A 0 509 . -49.643  -39.741 79.386   1.00 35.43 509 A 1 
ATOM 3879 N N   . ALA A 0 510 . -51.778  -36.019 77.005   1.00 36.21 510 A 1 
ATOM 3880 C CA  . ALA A 0 510 . -52.086  -35.525 75.655   1.00 36.21 510 A 1 
ATOM 3881 C C   . ALA A 0 510 . -52.433  -34.023 75.462   1.00 36.21 510 A 1 
ATOM 3882 C CB  . ALA A 0 510 . -53.091  -36.467 74.971   1.00 36.21 510 A 1 
ATOM 3883 O O   . ALA A 0 510 . -53.046  -33.349 76.283   1.00 36.21 510 A 1 
ATOM 3884 N N   . ALA A 0 511 . -52.051  -33.520 74.278   1.00 38.64 511 A 1 
ATOM 3885 C CA  . ALA A 0 511 . -52.451  -32.240 73.668   1.00 38.64 511 A 1 
ATOM 3886 C C   . ALA A 0 511 . -51.957  -30.907 74.286   1.00 38.64 511 A 1 
ATOM 3887 C CB  . ALA A 0 511 . -53.950  -32.275 73.336   1.00 38.64 511 A 1 
ATOM 3888 O O   . ALA A 0 511 . -52.537  -29.855 74.020   1.00 38.64 511 A 1 
ATOM 3889 N N   . SER A 0 512 . -50.813  -30.891 74.978   1.00 40.91 512 A 1 
ATOM 3890 C CA  . SER A 0 512 . -49.963  -29.683 75.043   1.00 40.91 512 A 1 
ATOM 3891 C C   . SER A 0 512 . -48.799  -29.778 74.056   1.00 40.91 512 A 1 
ATOM 3892 C CB  . SER A 0 512 . -49.437  -29.441 76.462   1.00 40.91 512 A 1 
ATOM 3893 O O   . SER A 0 512 . -47.729  -30.253 74.427   1.00 40.91 512 A 1 
ATOM 3894 O OG  . SER A 0 512 . -50.473  -28.883 77.239   1.00 40.91 512 A 1 
ATOM 3895 N N   . GLN A 0 513 . -48.967  -29.301 72.814   1.00 34.57 513 A 1 
ATOM 3896 C CA  . GLN A 0 513 . -47.814  -29.107 71.922   1.00 34.57 513 A 1 
ATOM 3897 C C   . GLN A 0 513 . -47.969  -27.951 70.915   1.00 34.57 513 A 1 
ATOM 3898 C CB  . GLN A 0 513 . -47.385  -30.442 71.275   1.00 34.57 513 A 1 
ATOM 3899 O O   . GLN A 0 513 . -48.482  -28.094 69.812   1.00 34.57 513 A 1 
ATOM 3900 C CG  . GLN A 0 513 . -45.853  -30.470 71.126   1.00 34.57 513 A 1 
ATOM 3901 C CD  . GLN A 0 513 . -45.283  -31.824 70.717   1.00 34.57 513 A 1 
ATOM 3902 N NE2 . GLN A 0 513 . -43.978  -31.937 70.599   1.00 34.57 513 A 1 
ATOM 3903 O OE1 . GLN A 0 513 . -45.974  -32.802 70.499   1.00 34.57 513 A 1 
ATOM 3904 N N   . SER A 0 514 . -47.478  -26.783 71.339   1.00 32.17 514 A 1 
ATOM 3905 C CA  . SER A 0 514 . -46.786  -25.772 70.521   1.00 32.17 514 A 1 
ATOM 3906 C C   . SER A 0 514 . -47.217  -25.550 69.059   1.00 32.17 514 A 1 
ATOM 3907 C CB  . SER A 0 514 . -45.271  -26.007 70.610   1.00 32.17 514 A 1 
ATOM 3908 O O   . SER A 0 514 . -46.390  -25.626 68.153   1.00 32.17 514 A 1 
ATOM 3909 O OG  . SER A 0 514 . -44.916  -27.237 70.021   1.00 32.17 514 A 1 
ATOM 3910 N N   . GLY A 0 515 . -48.434  -25.053 68.849   1.00 35.86 515 A 1 
ATOM 3911 C CA  . GLY A 0 515 . -48.643  -24.007 67.843   1.00 35.86 515 A 1 
ATOM 3912 C C   . GLY A 0 515 . -48.146  -22.668 68.398   1.00 35.86 515 A 1 
ATOM 3913 O O   . GLY A 0 515 . -48.960  -21.838 68.795   1.00 35.86 515 A 1 
ATOM 3914 N N   . LYS A 0 516 . -46.822  -22.475 68.541   1.00 35.96 516 A 1 
ATOM 3915 C CA  . LYS A 0 516 . -46.278  -21.199 69.045   1.00 35.96 516 A 1 
ATOM 3916 C C   . LYS A 0 516 . -46.654  -20.090 68.060   1.00 35.96 516 A 1 
ATOM 3917 C CB  . LYS A 0 516 . -44.742  -21.225 69.216   1.00 35.96 516 A 1 
ATOM 3918 O O   . LYS A 0 516 . -46.128  -20.068 66.952   1.00 35.96 516 A 1 
ATOM 3919 C CG  . LYS A 0 516 . -44.234  -21.710 70.586   1.00 35.96 516 A 1 
ATOM 3920 C CD  . LYS A 0 516 . -42.728  -21.407 70.708   1.00 35.96 516 A 1 
ATOM 3921 C CE  . LYS A 0 516 . -42.147  -21.780 72.079   1.00 35.96 516 A 1 
ATOM 3922 N NZ  . LYS A 0 516 . -40.723  -21.360 72.190   1.00 35.96 516 A 1 
ATOM 3923 N N   . SER A 0 517 . -47.496  -19.148 68.489   1.00 37.69 517 A 1 
ATOM 3924 C CA  . SER A 0 517 . -47.648  -17.868 67.794   1.00 37.69 517 A 1 
ATOM 3925 C C   . SER A 0 517 . -46.290  -17.171 67.806   1.00 37.69 517 A 1 
ATOM 3926 C CB  . SER A 0 517 . -48.717  -16.999 68.464   1.00 37.69 517 A 1 
ATOM 3927 O O   . SER A 0 517 . -45.851  -16.687 68.850   1.00 37.69 517 A 1 
ATOM 3928 O OG  . SER A 0 517 . -48.960  -15.846 67.687   1.00 37.69 517 A 1 
ATOM 3929 N N   . GLY A 0 518 . -45.597  -17.196 66.668   1.00 38.35 518 A 1 
ATOM 3930 C CA  . GLY A 0 518 . -44.303  -16.553 66.486   1.00 38.35 518 A 1 
ATOM 3931 C C   . GLY A 0 518 . -44.473  -15.042 66.461   1.00 38.35 518 A 1 
ATOM 3932 O O   . GLY A 0 518 . -44.540  -14.455 65.387   1.00 38.35 518 A 1 
ATOM 3933 N N   . TYR A 0 519 . -44.566  -14.429 67.642   1.00 37.64 519 A 1 
ATOM 3934 C CA  . TYR A 0 519 . -44.436  -12.985 67.821   1.00 37.64 519 A 1 
ATOM 3935 C C   . TYR A 0 519 . -43.001  -12.584 67.458   1.00 37.64 519 A 1 
ATOM 3936 C CB  . TYR A 0 519 . -44.789  -12.584 69.263   1.00 37.64 519 A 1 
ATOM 3937 O O   . TYR A 0 519 . -42.110  -12.563 68.305   1.00 37.64 519 A 1 
ATOM 3938 C CG  . TYR A 0 519 . -46.258  -12.307 69.526   1.00 37.64 519 A 1 
ATOM 3939 C CD1 . TYR A 0 519 . -46.706  -10.973 69.617   1.00 37.64 519 A 1 
ATOM 3940 C CD2 . TYR A 0 519 . -47.160  -13.367 69.745   1.00 37.64 519 A 1 
ATOM 3941 C CE1 . TYR A 0 519 . -48.041  -10.694 69.965   1.00 37.64 519 A 1 
ATOM 3942 C CE2 . TYR A 0 519 . -48.502  -13.091 70.078   1.00 37.64 519 A 1 
ATOM 3943 O OH  . TYR A 0 519 . -50.222  -11.509 70.586   1.00 37.64 519 A 1 
ATOM 3944 C CZ  . TYR A 0 519 . -48.940  -11.755 70.206   1.00 37.64 519 A 1 
ATOM 3945 N N   . TRP A 0 520 . -42.784  -12.319 66.173   1.00 40.34 520 A 1 
ATOM 3946 C CA  . TRP A 0 520 . -41.553  -11.755 65.644   1.00 40.34 520 A 1 
ATOM 3947 C C   . TRP A 0 520 . -41.803  -10.281 65.337   1.00 40.34 520 A 1 
ATOM 3948 C CB  . TRP A 0 520 . -41.111  -12.521 64.387   1.00 40.34 520 A 1 
ATOM 3949 O O   . TRP A 0 520 . -42.460  -9.961  64.347   1.00 40.34 520 A 1 
ATOM 3950 C CG  . TRP A 0 520 . -40.804  -13.980 64.553   1.00 40.34 520 A 1 
ATOM 3951 C CD1 . TRP A 0 520 . -41.633  -14.992 64.212   1.00 40.34 520 A 1 
ATOM 3952 C CD2 . TRP A 0 520 . -39.570  -14.616 65.018   1.00 40.34 520 A 1 
ATOM 3953 C CE2 . TRP A 0 520 . -39.731  -16.032 64.922   1.00 40.34 520 A 1 
ATOM 3954 C CE3 . TRP A 0 520 . -38.319  -14.145 65.476   1.00 40.34 520 A 1 
ATOM 3955 N NE1 . TRP A 0 520 . -41.008  -16.204 64.432   1.00 40.34 520 A 1 
ATOM 3956 C CH2 . TRP A 0 520 . -37.477  -16.431 65.703   1.00 40.34 520 A 1 
ATOM 3957 C CZ2 . TRP A 0 520 . -38.710  -16.934 65.255   1.00 40.34 520 A 1 
ATOM 3958 C CZ3 . TRP A 0 520 . -37.287  -15.043 65.816   1.00 40.34 520 A 1 
ATOM 3959 N N   . GLY A 0 521 . -41.247  -9.386  66.156   1.00 45.79 521 A 1 
ATOM 3960 C CA  . GLY A 0 521 . -41.025  -8.001  65.747   1.00 45.79 521 A 1 
ATOM 3961 C C   . GLY A 0 521 . -39.959  -7.996  64.655   1.00 45.79 521 A 1 
ATOM 3962 O O   . GLY A 0 521 . -38.768  -7.938  64.953   1.00 45.79 521 A 1 
ATOM 3963 N N   . LYS A 0 522 . -40.375  -8.177  63.397   1.00 50.64 522 A 1 
ATOM 3964 C CA  . LYS A 0 522 . -39.463  -8.261  62.255   1.00 50.64 522 A 1 
ATOM 3965 C C   . LYS A 0 522 . -38.963  -6.864  61.883   1.00 50.64 522 A 1 
ATOM 3966 C CB  . LYS A 0 522 . -40.135  -8.934  61.045   1.00 50.64 522 A 1 
ATOM 3967 O O   . LYS A 0 522 . -39.696  -6.082  61.285   1.00 50.64 522 A 1 
ATOM 3968 C CG  . LYS A 0 522 . -40.317  -10.460 61.162   1.00 50.64 522 A 1 
ATOM 3969 C CD  . LYS A 0 522 . -40.648  -11.023 59.768   1.00 50.64 522 A 1 
ATOM 3970 C CE  . LYS A 0 522 . -40.659  -12.555 59.687   1.00 50.64 522 A 1 
ATOM 3971 N NZ  . LYS A 0 522 . -40.515  -12.993 58.268   1.00 50.64 522 A 1 
ATOM 3972 N N   . SER A 0 523 . -37.699  -6.582  62.185   1.00 52.33 523 A 1 
ATOM 3973 C CA  . SER A 0 523 . -36.927  -5.663  61.351   1.00 52.33 523 A 1 
ATOM 3974 C C   . SER A 0 523 . -36.237  -6.502  60.280   1.00 52.33 523 A 1 
ATOM 3975 C CB  . SER A 0 523 . -35.935  -4.845  62.176   1.00 52.33 523 A 1 
ATOM 3976 O O   . SER A 0 523 . -35.470  -7.411  60.613   1.00 52.33 523 A 1 
ATOM 3977 O OG  . SER A 0 523 . -35.399  -3.777  61.412   1.00 52.33 523 A 1 
ATOM 3978 N N   . GLY A 0 524 . -36.575  -6.222  59.026   1.00 61.67 524 A 1 
ATOM 3979 C CA  . GLY A 0 524 . -35.918  -6.764  57.841   1.00 61.67 524 A 1 
ATOM 3980 C C   . GLY A 0 524 . -35.197  -5.649  57.090   1.00 61.67 524 A 1 
ATOM 3981 O O   . GLY A 0 524 . -35.498  -4.466  57.289   1.00 61.67 524 A 1 
ATOM 3982 N N   . SER A 0 525 . -34.237  -6.039  56.270   1.00 67.78 525 A 1 
ATOM 3983 C CA  . SER A 0 525 . -33.850  -5.290  55.082   1.00 67.78 525 A 1 
ATOM 3984 C C   . SER A 0 525 . -33.541  -6.297  53.991   1.00 67.78 525 A 1 
ATOM 3985 C CB  . SER A 0 525 . -32.647  -4.371  55.309   1.00 67.78 525 A 1 
ATOM 3986 O O   . SER A 0 525 . -32.846  -7.287  54.251   1.00 67.78 525 A 1 
ATOM 3987 O OG  . SER A 0 525 . -31.523  -5.111  55.767   1.00 67.78 525 A 1 
ATOM 3988 N N   . ASP A 0 526 . -34.048  -5.987  52.824   1.00 75.75 526 A 1 
ATOM 3989 C CA  . ASP A 0 526 . -34.013  -6.731  51.588   1.00 75.75 526 A 1 
ATOM 3990 C C   . ASP A 0 526 . -33.000  -5.955  50.703   1.00 75.75 526 A 1 
ATOM 3991 C CB  . ASP A 0 526 . -35.475  -6.796  51.056   1.00 75.75 526 A 1 
ATOM 3992 O O   . ASP A 0 526 . -32.834  -4.744  50.881   1.00 75.75 526 A 1 
ATOM 3993 C CG  . ASP A 0 526 . -36.600  -7.123  52.099   1.00 75.75 526 A 1 
ATOM 3994 O OD1 . ASP A 0 526 . -36.722  -6.457  53.168   1.00 75.75 526 A 1 
ATOM 3995 O OD2 . ASP A 0 526 . -37.375  -8.087  51.883   1.00 75.75 526 A 1 
ATOM 3996 N N   . TRP A 0 527 . -32.211  -6.619  49.856   1.00 79.66 527 A 1 
ATOM 3997 C CA  . TRP A 0 527 . -31.364  -5.922  48.873   1.00 79.66 527 A 1 
ATOM 3998 C C   . TRP A 0 527 . -31.077  -6.856  47.712   1.00 79.66 527 A 1 
ATOM 3999 C CB  . TRP A 0 527 . -30.030  -5.411  49.450   1.00 79.66 527 A 1 
ATOM 4000 O O   . TRP A 0 527 . -30.374  -7.855  47.900   1.00 79.66 527 A 1 
ATOM 4001 C CG  . TRP A 0 527 . -29.183  -4.609  48.487   1.00 79.66 527 A 1 
ATOM 4002 C CD1 . TRP A 0 527 . -29.445  -3.352  48.058   1.00 79.66 527 A 1 
ATOM 4003 C CD2 . TRP A 0 527 . -28.017  -5.027  47.703   1.00 79.66 527 A 1 
ATOM 4004 C CE2 . TRP A 0 527 . -27.573  -3.931  46.903   1.00 79.66 527 A 1 
ATOM 4005 C CE3 . TRP A 0 527 . -27.325  -6.245  47.539   1.00 79.66 527 A 1 
ATOM 4006 N NE1 . TRP A 0 527 . -28.482  -2.932  47.155   1.00 79.66 527 A 1 
ATOM 4007 C CH2 . TRP A 0 527 . -25.783  -5.239  45.932   1.00 79.66 527 A 1 
ATOM 4008 C CZ2 . TRP A 0 527 . -26.470  -4.017  46.042   1.00 79.66 527 A 1 
ATOM 4009 C CZ3 . TRP A 0 527 . -26.216  -6.351  46.674   1.00 79.66 527 A 1 
ATOM 4010 N N   . ASP A 0 528 . -31.600  -6.494  46.549   1.00 84.38 528 A 1 
ATOM 4011 C CA  . ASP A 0 528 . -31.424  -7.219  45.300   1.00 84.38 528 A 1 
ATOM 4012 C C   . ASP A 0 528 . -30.718  -6.300  44.294   1.00 84.38 528 A 1 
ATOM 4013 C CB  . ASP A 0 528 . -32.778  -7.734  44.769   1.00 84.38 528 A 1 
ATOM 4014 O O   . ASP A 0 528 . -30.976  -5.097  44.230   1.00 84.38 528 A 1 
ATOM 4015 C CG  . ASP A 0 528 . -33.376  -8.934  45.532   1.00 84.38 528 A 1 
ATOM 4016 O OD1 . ASP A 0 528 . -32.693  -9.507  46.414   1.00 84.38 528 A 1 
ATOM 4017 O OD2 . ASP A 0 528 . -34.511  -9.338  45.178   1.00 84.38 528 A 1 
ATOM 4018 N N   . ALA A 0 529 . -29.815  -6.864  43.495   1.00 82.43 529 A 1 
ATOM 4019 C CA  . ALA A 0 529 . -29.094  -6.129  42.459   1.00 82.43 529 A 1 
ATOM 4020 C C   . ALA A 0 529 . -28.934  -6.964  41.188   1.00 82.43 529 A 1 
ATOM 4021 C CB  . ALA A 0 529 . -27.745  -5.656  43.012   1.00 82.43 529 A 1 
ATOM 4022 O O   . ALA A 0 529 . -28.842  -8.193  41.236   1.00 82.43 529 A 1 
ATOM 4023 N N   . TYR A 0 530 . -28.872  -6.292  40.041   1.00 88.29 530 A 1 
ATOM 4024 C CA  . TYR A 0 530 . -28.688  -6.895  38.722   1.00 88.29 530 A 1 
ATOM 4025 C C   . TYR A 0 530 . -27.791  -6.011  37.856   1.00 88.29 530 A 1 
ATOM 4026 C CB  . TYR A 0 530 . -30.063  -7.081  38.060   1.00 88.29 530 A 1 
ATOM 4027 O O   . TYR A 0 530 . -27.932  -4.788  37.881   1.00 88.29 530 A 1 
ATOM 4028 C CG  . TYR A 0 530 . -30.000  -7.572  36.624   1.00 88.29 530 A 1 
ATOM 4029 C CD1 . TYR A 0 530 . -29.911  -6.645  35.565   1.00 88.29 530 A 1 
ATOM 4030 C CD2 . TYR A 0 530 . -29.973  -8.952  36.354   1.00 88.29 530 A 1 
ATOM 4031 C CE1 . TYR A 0 530 . -29.773  -7.096  34.238   1.00 88.29 530 A 1 
ATOM 4032 C CE2 . TYR A 0 530 . -29.867  -9.409  35.027   1.00 88.29 530 A 1 
ATOM 4033 O OH  . TYR A 0 530 . -29.638  -8.940  32.696   1.00 88.29 530 A 1 
ATOM 4034 C CZ  . TYR A 0 530 . -29.757  -8.483  33.969   1.00 88.29 530 A 1 
ATOM 4035 N N   . GLY A 0 531 . -26.940  -6.615  37.024   1.00 86.45 531 A 1 
ATOM 4036 C CA  . GLY A 0 531 . -26.184  -5.861  36.031   1.00 86.45 531 A 1 
ATOM 4037 C C   . GLY A 0 531 . -25.704  -6.652  34.815   1.00 86.45 531 A 1 
ATOM 4038 O O   . GLY A 0 531 . -25.722  -7.888  34.780   1.00 86.45 531 A 1 
ATOM 4039 N N   . ARG A 0 532 . -25.307  -5.893  33.791   1.00 90.94 532 A 1 
ATOM 4040 C CA  . ARG A 0 532 . -24.936  -6.354  32.451   1.00 90.94 532 A 1 
ATOM 4041 C C   . ARG A 0 532 . -23.872  -5.438  31.841   1.00 90.94 532 A 1 
ATOM 4042 C CB  . ARG A 0 532 . -26.223  -6.409  31.608   1.00 90.94 532 A 1 
ATOM 4043 O O   . ARG A 0 532 . -24.140  -4.260  31.674   1.00 90.94 532 A 1 
ATOM 4044 C CG  . ARG A 0 532 . -26.019  -6.309  30.085   1.00 90.94 532 A 1 
ATOM 4045 C CD  . ARG A 0 532 . -27.216  -6.930  29.348   1.00 90.94 532 A 1 
ATOM 4046 N NE  . ARG A 0 532 . -26.783  -7.944  28.364   1.00 90.94 532 A 1 
ATOM 4047 N NH1 . ARG A 0 532 . -27.559  -6.910  26.484   1.00 90.94 532 A 1 
ATOM 4048 N NH2 . ARG A 0 532 . -26.409  -8.797  26.299   1.00 90.94 532 A 1 
ATOM 4049 C CZ  . ARG A 0 532 . -26.932  -7.892  27.062   1.00 90.94 532 A 1 
ATOM 4050 N N   . ASP A 0 533 . -22.753  -6.035  31.449   1.00 86.96 533 A 1 
ATOM 4051 C CA  . ASP A 0 533 . -21.612  -5.445  30.728   1.00 86.96 533 A 1 
ATOM 4052 C C   . ASP A 0 533 . -21.640  -5.955  29.266   1.00 86.96 533 A 1 
ATOM 4053 C CB  . ASP A 0 533 . -20.348  -5.850  31.521   1.00 86.96 533 A 1 
ATOM 4054 O O   . ASP A 0 533 . -22.051  -7.096  29.018   1.00 86.96 533 A 1 
ATOM 4055 C CG  . ASP A 0 533 . -18.971  -5.521  30.919   1.00 86.96 533 A 1 
ATOM 4056 O OD1 . ASP A 0 533 . -18.861  -5.435  29.673   1.00 86.96 533 A 1 
ATOM 4057 O OD2 . ASP A 0 533 . -18.002  -5.515  31.715   1.00 86.96 533 A 1 
ATOM 4058 N N   . GLN A 0 534 . -21.277  -5.119  28.287   1.00 89.68 534 A 1 
ATOM 4059 C CA  . GLN A 0 534 . -21.403  -5.382  26.841   1.00 89.68 534 A 1 
ATOM 4060 C C   . GLN A 0 534 . -20.185  -4.881  26.015   1.00 89.68 534 A 1 
ATOM 4061 C CB  . GLN A 0 534 . -22.746  -4.786  26.351   1.00 89.68 534 A 1 
ATOM 4062 O O   . GLN A 0 534 . -20.355  -4.433  24.875   1.00 89.68 534 A 1 
ATOM 4063 C CG  . GLN A 0 534 . -24.023  -5.607  26.609   1.00 89.68 534 A 1 
ATOM 4064 C CD  . GLN A 0 534 . -24.446  -6.438  25.400   1.00 89.68 534 A 1 
ATOM 4065 N NE2 . GLN A 0 534 . -23.671  -7.430  25.027   1.00 89.68 534 A 1 
ATOM 4066 O OE1 . GLN A 0 534 . -25.513  -6.276  24.805   1.00 89.68 534 A 1 
ATOM 4067 N N   . ASP A 0 535 . -18.961  -4.980  26.550   1.00 87.68 535 A 1 
ATOM 4068 C CA  . ASP A 0 535 . -17.711  -4.555  25.880   1.00 87.68 535 A 1 
ATOM 4069 C C   . ASP A 0 535 . -17.543  -5.124  24.444   1.00 87.68 535 A 1 
ATOM 4070 C CB  . ASP A 0 535 . -16.506  -4.930  26.780   1.00 87.68 535 A 1 
ATOM 4071 O O   . ASP A 0 535 . -17.624  -6.333  24.198   1.00 87.68 535 A 1 
ATOM 4072 C CG  . ASP A 0 535 . -15.120  -4.428  26.312   1.00 87.68 535 A 1 
ATOM 4073 O OD1 . ASP A 0 535 . -15.026  -3.626  25.349   1.00 87.68 535 A 1 
ATOM 4074 O OD2 . ASP A 0 535 . -14.085  -4.922  26.830   1.00 87.68 535 A 1 
ATOM 4075 N N   . LEU A 0 536 . -17.245  -4.257  23.465   1.00 92.00 536 A 1 
ATOM 4076 C CA  . LEU A 0 536 . -16.915  -4.602  22.076   1.00 92.00 536 A 1 
ATOM 4077 C C   . LEU A 0 536 . -15.716  -3.787  21.571   1.00 92.00 536 A 1 
ATOM 4078 C CB  . LEU A 0 536 . -18.159  -4.372  21.189   1.00 92.00 536 A 1 
ATOM 4079 O O   . LEU A 0 536 . -15.802  -2.575  21.384   1.00 92.00 536 A 1 
ATOM 4080 C CG  . LEU A 0 536 . -17.928  -4.500  19.667   1.00 92.00 536 A 1 
ATOM 4081 C CD1 . LEU A 0 536 . -17.561  -5.920  19.228   1.00 92.00 536 A 1 
ATOM 4082 C CD2 . LEU A 0 536 . -19.181  -4.099  18.888   1.00 92.00 536 A 1 
ATOM 4083 N N   . SER A 0 537 . -14.635  -4.460  21.151   1.00 94.12 537 A 1 
ATOM 4084 C CA  . SER A 0 537 . -13.517  -3.813  20.445   1.00 94.12 537 A 1 
ATOM 4085 C C   . SER A 0 537 . -13.170  -4.471  19.109   1.00 94.12 537 A 1 
ATOM 4086 C CB  . SER A 0 537 . -12.284  -3.678  21.343   1.00 94.12 537 A 1 
ATOM 4087 O O   . SER A 0 537 . -12.866  -5.663  19.018   1.00 94.12 537 A 1 
ATOM 4088 O OG  . SER A 0 537 . -11.347  -2.812  20.706   1.00 94.12 537 A 1 
ATOM 4089 N N   . ILE A 0 538 . -13.130  -3.660  18.049   1.00 94.95 538 A 1 
ATOM 4090 C CA  . ILE A 0 538 . -12.701  -4.054  16.701   1.00 94.95 538 A 1 
ATOM 4091 C C   . ILE A 0 538 . -11.471  -3.235  16.323   1.00 94.95 538 A 1 
ATOM 4092 C CB  . ILE A 0 538 . -13.839  -3.884  15.665   1.00 94.95 538 A 1 
ATOM 4093 O O   . ILE A 0 538 . -11.463  -2.017  16.472   1.00 94.95 538 A 1 
ATOM 4094 C CG1 . ILE A 0 538 . -15.100  -4.669  16.102   1.00 94.95 538 A 1 
ATOM 4095 C CG2 . ILE A 0 538 . -13.353  -4.328  14.267   1.00 94.95 538 A 1 
ATOM 4096 C CD1 . ILE A 0 538 . -16.306  -4.518  15.167   1.00 94.95 538 A 1 
ATOM 4097 N N   . LYS A 0 539 . -10.430  -3.885  15.799   1.00 95.28 539 A 1 
ATOM 4098 C CA  . LYS A 0 539 . -9.253   -3.209  15.230   1.00 95.28 539 A 1 
ATOM 4099 C C   . LYS A 0 539 . -8.895   -3.868  13.912   1.00 95.28 539 A 1 
ATOM 4100 C CB  . LYS A 0 539 . -8.077   -3.197  16.228   1.00 95.28 539 A 1 
ATOM 4101 O O   . LYS A 0 539 . -8.646   -5.071  13.881   1.00 95.28 539 A 1 
ATOM 4102 C CG  . LYS A 0 539 . -8.465   -2.385  17.473   1.00 95.28 539 A 1 
ATOM 4103 C CD  . LYS A 0 539 . -7.384   -2.214  18.544   1.00 95.28 539 A 1 
ATOM 4104 C CE  . LYS A 0 539 . -8.085   -1.429  19.666   1.00 95.28 539 A 1 
ATOM 4105 N NZ  . LYS A 0 539 . -7.248   -1.194  20.866   1.00 95.28 539 A 1 
ATOM 4106 N N   . GLU A 0 540 . -8.879   -3.100  12.836   1.00 94.91 540 A 1 
ATOM 4107 C CA  . GLU A 0 540 . -8.531   -3.572  11.500   1.00 94.91 540 A 1 
ATOM 4108 C C   . GLU A 0 540 . -7.574   -2.604  10.803   1.00 94.91 540 A 1 
ATOM 4109 C CB  . GLU A 0 540 . -9.794   -3.880  10.671   1.00 94.91 540 A 1 
ATOM 4110 O O   . GLU A 0 540 . -7.655   -1.390  10.992   1.00 94.91 540 A 1 
ATOM 4111 C CG  . GLU A 0 540 . -10.767  -2.698  10.536   1.00 94.91 540 A 1 
ATOM 4112 C CD  . GLU A 0 540 . -12.016  -3.029  9.706    1.00 94.91 540 A 1 
ATOM 4113 O OE1 . GLU A 0 540 . -12.569  -2.078  9.107    1.00 94.91 540 A 1 
ATOM 4114 O OE2 . GLU A 0 540 . -12.484  -4.197  9.693    1.00 94.91 540 A 1 
ATOM 4115 N N   . SER A 0 541 . -6.665   -3.157  10.003   1.00 94.45 541 A 1 
ATOM 4116 C CA  . SER A 0 541 . -5.803   -2.400  9.103    1.00 94.45 541 A 1 
ATOM 4117 C C   . SER A 0 541 . -5.655   -3.109  7.762    1.00 94.45 541 A 1 
ATOM 4118 C CB  . SER A 0 541 . -4.435   -2.074  9.722    1.00 94.45 541 A 1 
ATOM 4119 O O   . SER A 0 541 . -5.800   -4.331  7.650    1.00 94.45 541 A 1 
ATOM 4120 O OG  . SER A 0 541 . -3.600   -3.213  9.829    1.00 94.45 541 A 1 
ATOM 4121 N N   . TYR A 0 542 . -5.388   -2.313  6.739    1.00 95.67 542 A 1 
ATOM 4122 C CA  . TYR A 0 542 . -5.108   -2.749  5.386    1.00 95.67 542 A 1 
ATOM 4123 C C   . TYR A 0 542 . -4.001   -1.865  4.822    1.00 95.67 542 A 1 
ATOM 4124 C CB  . TYR A 0 542 . -6.385   -2.649  4.546    1.00 95.67 542 A 1 
ATOM 4125 O O   . TYR A 0 542 . -4.147   -0.645  4.810    1.00 95.67 542 A 1 
ATOM 4126 C CG  . TYR A 0 542 . -6.131   -2.920  3.082    1.00 95.67 542 A 1 
ATOM 4127 C CD1 . TYR A 0 542 . -5.802   -1.855  2.219    1.00 95.67 542 A 1 
ATOM 4128 C CD2 . TYR A 0 542 . -6.107   -4.248  2.617    1.00 95.67 542 A 1 
ATOM 4129 C CE1 . TYR A 0 542 . -5.427   -2.118  0.891    1.00 95.67 542 A 1 
ATOM 4130 C CE2 . TYR A 0 542 . -5.758   -4.514  1.282    1.00 95.67 542 A 1 
ATOM 4131 O OH  . TYR A 0 542 . -5.017   -3.723  -0.834   1.00 95.67 542 A 1 
ATOM 4132 C CZ  . TYR A 0 542 . -5.405   -3.451  0.430    1.00 95.67 542 A 1 
ATOM 4133 N N   . ASP A 0 543 . -2.930   -2.476  4.331    1.00 94.36 543 A 1 
ATOM 4134 C CA  . ASP A 0 543 . -1.780   -1.775  3.771    1.00 94.36 543 A 1 
ATOM 4135 C C   . ASP A 0 543 . -1.441   -2.386  2.406    1.00 94.36 543 A 1 
ATOM 4136 C CB  . ASP A 0 543 . -0.590   -1.842  4.745    1.00 94.36 543 A 1 
ATOM 4137 O O   . ASP A 0 543 . -1.276   -3.599  2.282    1.00 94.36 543 A 1 
ATOM 4138 C CG  . ASP A 0 543 . -0.906   -1.250  6.127    1.00 94.36 543 A 1 
ATOM 4139 O OD1 . ASP A 0 543 . -0.944   -0.002  6.222    1.00 94.36 543 A 1 
ATOM 4140 O OD2 . ASP A 0 543 . -1.090   -2.040  7.087    1.00 94.36 543 A 1 
ATOM 4141 N N   . ARG A 0 544 . -1.323   -1.551  1.373    1.00 95.58 544 A 1 
ATOM 4142 C CA  . ARG A 0 544 . -0.819   -1.912  0.041    1.00 95.58 544 A 1 
ATOM 4143 C C   . ARG A 0 544 . 0.383    -1.042  -0.274   1.00 95.58 544 A 1 
ATOM 4144 C CB  . ARG A 0 544 . -1.929   -1.740  -1.012   1.00 95.58 544 A 1 
ATOM 4145 O O   . ARG A 0 544 . 0.315    0.173   -0.119   1.00 95.58 544 A 1 
ATOM 4146 C CG  . ARG A 0 544 . -1.421   -1.861  -2.464   1.00 95.58 544 A 1 
ATOM 4147 C CD  . ARG A 0 544 . -2.505   -1.540  -3.496   1.00 95.58 544 A 1 
ATOM 4148 N NE  . ARG A 0 544 . -3.482   -2.630  -3.619   1.00 95.58 544 A 1 
ATOM 4149 N NH1 . ARG A 0 544 . -5.452   -1.432  -3.466   1.00 95.58 544 A 1 
ATOM 4150 N NH2 . ARG A 0 544 . -5.460   -3.657  -3.752   1.00 95.58 544 A 1 
ATOM 4151 C CZ  . ARG A 0 544 . -4.793   -2.549  -3.627   1.00 95.58 544 A 1 
ATOM 4152 N N   . THR A 0 545 . 1.453    -1.628  -0.799   1.00 94.23 545 A 1 
ATOM 4153 C CA  . THR A 0 545 . 2.567    -0.873  -1.387   1.00 94.23 545 A 1 
ATOM 4154 C C   . THR A 0 545 . 3.093    -1.583  -2.624   1.00 94.23 545 A 1 
ATOM 4155 C CB  . THR A 0 545 . 3.692    -0.664  -0.364   1.00 94.23 545 A 1 
ATOM 4156 O O   . THR A 0 545 . 3.512    -2.735  -2.552   1.00 94.23 545 A 1 
ATOM 4157 C CG2 . THR A 0 545 . 4.889    0.091   -0.944   1.00 94.23 545 A 1 
ATOM 4158 O OG1 . THR A 0 545 . 3.216    0.131   0.698    1.00 94.23 545 A 1 
ATOM 4159 N N   . TRP A 0 546 . 3.145    -0.876  -3.755   1.00 92.94 546 A 1 
ATOM 4160 C CA  . TRP A 0 546 . 3.817    -1.361  -4.957   1.00 92.94 546 A 1 
ATOM 4161 C C   . TRP A 0 546 . 4.832    -0.347  -5.480   1.00 92.94 546 A 1 
ATOM 4162 C CB  . TRP A 0 546 . 2.810    -1.801  -6.027   1.00 92.94 546 A 1 
ATOM 4163 O O   . TRP A 0 546 . 4.656    0.871   -5.406   1.00 92.94 546 A 1 
ATOM 4164 C CG  . TRP A 0 546 . 1.998    -0.714  -6.660   1.00 92.94 546 A 1 
ATOM 4165 C CD1 . TRP A 0 546 . 0.879    -0.184  -6.126   1.00 92.94 546 A 1 
ATOM 4166 C CD2 . TRP A 0 546 . 2.245    0.037   -7.890   1.00 92.94 546 A 1 
ATOM 4167 C CE2 . TRP A 0 546 . 1.189    0.981   -8.058   1.00 92.94 546 A 1 
ATOM 4168 C CE3 . TRP A 0 546 . 3.288    0.058   -8.847   1.00 92.94 546 A 1 
ATOM 4169 N NE1 . TRP A 0 546 . 0.393    0.811   -6.943   1.00 92.94 546 A 1 
ATOM 4170 C CH2 . TRP A 0 546 . 2.213    1.886   -10.063  1.00 92.94 546 A 1 
ATOM 4171 C CZ2 . TRP A 0 546 . 1.160    1.887   -9.130   1.00 92.94 546 A 1 
ATOM 4172 C CZ3 . TRP A 0 546 . 3.281    0.982   -9.913   1.00 92.94 546 A 1 
ATOM 4173 N N   . ALA A 0 547 . 5.923    -0.863  -6.038   1.00 93.47 547 A 1 
ATOM 4174 C CA  . ALA A 0 547 . 6.991    -0.060  -6.613   1.00 93.47 547 A 1 
ATOM 4175 C C   . ALA A 0 547 . 7.533    -0.712  -7.884   1.00 93.47 547 A 1 
ATOM 4176 C CB  . ALA A 0 547 . 8.088    0.154   -5.563   1.00 93.47 547 A 1 
ATOM 4177 O O   . ALA A 0 547 . 7.669    -1.932  -7.962   1.00 93.47 547 A 1 
ATOM 4178 N N   . LYS A 0 548 . 7.864    0.096   -8.893   1.00 93.88 548 A 1 
ATOM 4179 C CA  . LYS A 0 548 . 8.475    -0.365  -10.149  1.00 93.88 548 A 1 
ATOM 4180 C C   . LYS A 0 548 . 9.620    0.560   -10.538  1.00 93.88 548 A 1 
ATOM 4181 C CB  . LYS A 0 548 . 7.425    -0.481  -11.275  1.00 93.88 548 A 1 
ATOM 4182 O O   . LYS A 0 548 . 9.428    1.777   -10.542  1.00 93.88 548 A 1 
ATOM 4183 C CG  . LYS A 0 548 . 6.361    -1.545  -10.959  1.00 93.88 548 A 1 
ATOM 4184 C CD  . LYS A 0 548 . 5.182    -1.564  -11.940  1.00 93.88 548 A 1 
ATOM 4185 C CE  . LYS A 0 548 . 4.129    -2.538  -11.382  1.00 93.88 548 A 1 
ATOM 4186 N NZ  . LYS A 0 548 . 2.738    -2.035  -11.509  1.00 93.88 548 A 1 
ATOM 4187 N N   . SER A 0 549 . 10.772   -0.007  -10.896  1.00 90.91 549 A 1 
ATOM 4188 C CA  . SER A 0 549 . 11.853   0.717   -11.571  1.00 90.91 549 A 1 
ATOM 4189 C C   . SER A 0 549 . 12.191   0.074   -12.909  1.00 90.91 549 A 1 
ATOM 4190 C CB  . SER A 0 549 . 13.104   0.924   -10.697  1.00 90.91 549 A 1 
ATOM 4191 O O   . SER A 0 549 . 12.177   -1.149  -13.051  1.00 90.91 549 A 1 
ATOM 4192 O OG  . SER A 0 549 . 14.028   -0.153  -10.703  1.00 90.91 549 A 1 
ATOM 4193 N N   . TYR A 0 550 . 12.514   0.928   -13.868  1.00 88.38 550 A 1 
ATOM 4194 C CA  . TYR A 0 550 . 13.166   0.597   -15.121  1.00 88.38 550 A 1 
ATOM 4195 C C   . TYR A 0 550 . 14.431   1.440   -15.175  1.00 88.38 550 A 1 
ATOM 4196 C CB  . TYR A 0 550 . 12.242   0.905   -16.305  1.00 88.38 550 A 1 
ATOM 4197 O O   . TYR A 0 550 . 14.360   2.650   -14.972  1.00 88.38 550 A 1 
ATOM 4198 C CG  . TYR A 0 550 . 10.922   0.164   -16.256  1.00 88.38 550 A 1 
ATOM 4199 C CD1 . TYR A 0 550 . 10.812   -1.113  -16.837  1.00 88.38 550 A 1 
ATOM 4200 C CD2 . TYR A 0 550 . 9.816    0.742   -15.601  1.00 88.38 550 A 1 
ATOM 4201 C CE1 . TYR A 0 550 . 9.593    -1.814  -16.769  1.00 88.38 550 A 1 
ATOM 4202 C CE2 . TYR A 0 550 . 8.595    0.046   -15.531  1.00 88.38 550 A 1 
ATOM 4203 O OH  . TYR A 0 550 . 7.303    -1.902  -16.061  1.00 88.38 550 A 1 
ATOM 4204 C CZ  . TYR A 0 550 . 8.485    -1.234  -16.119  1.00 88.38 550 A 1 
ATOM 4205 N N   . ASP A 0 551 . 15.565   0.800   -15.402  1.00 87.42 551 A 1 
ATOM 4206 C CA  . ASP A 0 551 . 16.868   1.434   -15.553  1.00 87.42 551 A 1 
ATOM 4207 C C   . ASP A 0 551 . 17.483   0.856   -16.849  1.00 87.42 551 A 1 
ATOM 4208 C CB  . ASP A 0 551 . 17.726   1.164   -14.288  1.00 87.42 551 A 1 
ATOM 4209 O O   . ASP A 0 551 . 17.474   -0.364  -17.026  1.00 87.42 551 A 1 
ATOM 4210 C CG  . ASP A 0 551 . 17.045   1.397   -12.911  1.00 87.42 551 A 1 
ATOM 4211 O OD1 . ASP A 0 551 . 16.917   2.564   -12.459  1.00 87.42 551 A 1 
ATOM 4212 O OD2 . ASP A 0 551 . 16.720   0.394   -12.205  1.00 87.42 551 A 1 
ATOM 4213 N N   . ALA A 0 552 . 17.958   1.696   -17.768  1.00 83.94 552 A 1 
ATOM 4214 C CA  . ALA A 0 552 . 18.670   1.302   -18.990  1.00 83.94 552 A 1 
ATOM 4215 C C   . ALA A 0 552 . 19.935   2.157   -19.125  1.00 83.94 552 A 1 
ATOM 4216 C CB  . ALA A 0 552 . 17.742   1.467   -20.201  1.00 83.94 552 A 1 
ATOM 4217 O O   . ALA A 0 552 . 19.862   3.345   -18.828  1.00 83.94 552 A 1 
ATOM 4218 N N   . GLU A 0 553 . 21.069   1.572   -19.518  1.00 74.44 553 A 1 
ATOM 4219 C CA  . GLU A 0 553 . 22.385   2.234   -19.406  1.00 74.44 553 A 1 
ATOM 4220 C C   . GLU A 0 553 . 22.819   3.022   -20.654  1.00 74.44 553 A 1 
ATOM 4221 C CB  . GLU A 0 553 . 23.439   1.202   -18.965  1.00 74.44 553 A 1 
ATOM 4222 O O   . GLU A 0 553 . 23.320   4.130   -20.494  1.00 74.44 553 A 1 
ATOM 4223 C CG  . GLU A 0 553 . 23.240   0.811   -17.488  1.00 74.44 553 A 1 
ATOM 4224 C CD  . GLU A 0 553 . 24.127   -0.355  -17.023  1.00 74.44 553 A 1 
ATOM 4225 O OE1 . GLU A 0 553 . 24.544   -0.349  -15.841  1.00 74.44 553 A 1 
ATOM 4226 O OE2 . GLU A 0 553 . 24.272   -1.341  -17.788  1.00 74.44 553 A 1 
ATOM 4227 N N   . SER A 0 554 . 22.593   2.504   -21.868  1.00 75.29 554 A 1 
ATOM 4228 C CA  . SER A 0 554 . 22.834   3.226   -23.130  1.00 75.29 554 A 1 
ATOM 4229 C C   . SER A 0 554 . 22.014   2.652   -24.300  1.00 75.29 554 A 1 
ATOM 4230 C CB  . SER A 0 554 . 24.327   3.205   -23.505  1.00 75.29 554 A 1 
ATOM 4231 O O   . SER A 0 554 . 21.581   1.489   -24.267  1.00 75.29 554 A 1 
ATOM 4232 O OG  . SER A 0 554 . 24.684   1.931   -24.010  1.00 75.29 554 A 1 
ATOM 4233 N N   . TYR A 0 555 . 21.820   3.454   -25.351  1.00 73.02 555 A 1 
ATOM 4234 C CA  . TYR A 0 555 . 21.415   2.996   -26.687  1.00 73.02 555 A 1 
ATOM 4235 C C   . TYR A 0 555 . 22.119   3.815   -27.773  1.00 73.02 555 A 1 
ATOM 4236 C CB  . TYR A 0 555 . 19.886   3.081   -26.864  1.00 73.02 555 A 1 
ATOM 4237 O O   . TYR A 0 555 . 21.855   5.012   -27.899  1.00 73.02 555 A 1 
ATOM 4238 C CG  . TYR A 0 555 . 19.401   2.873   -28.299  1.00 73.02 555 A 1 
ATOM 4239 C CD1 . TYR A 0 555 . 18.927   3.958   -29.059  1.00 73.02 555 A 1 
ATOM 4240 C CD2 . TYR A 0 555 . 19.477   1.605   -28.900  1.00 73.02 555 A 1 
ATOM 4241 C CE1 . TYR A 0 555 . 18.541   3.789   -30.404  1.00 73.02 555 A 1 
ATOM 4242 C CE2 . TYR A 0 555 . 19.066   1.416   -30.235  1.00 73.02 555 A 1 
ATOM 4243 O OH  . TYR A 0 555 . 18.196   2.326   -32.279  1.00 73.02 555 A 1 
ATOM 4244 C CZ  . TYR A 0 555 . 18.600   2.510   -30.992  1.00 73.02 555 A 1 
ATOM 4245 N N   . ASP A 0 556 . 22.929   3.144   -28.598  1.00 78.76 556 A 1 
ATOM 4246 C CA  . ASP A 0 556 . 23.577   3.747   -29.767  1.00 78.76 556 A 1 
ATOM 4247 C C   . ASP A 0 556 . 22.946   3.252   -31.070  1.00 78.76 556 A 1 
ATOM 4248 C CB  . ASP A 0 556 . 25.078   3.445   -29.866  1.00 78.76 556 A 1 
ATOM 4249 O O   . ASP A 0 556 . 22.691   2.056   -31.251  1.00 78.76 556 A 1 
ATOM 4250 C CG  . ASP A 0 556 . 25.886   3.616   -28.589  1.00 78.76 556 A 1 
ATOM 4251 O OD1 . ASP A 0 556 . 25.762   4.683   -27.954  1.00 78.76 556 A 1 
ATOM 4252 O OD2 . ASP A 0 556 . 26.655   2.656   -28.328  1.00 78.76 556 A 1 
ATOM 4253 N N   . GLU A 0 557 . 22.813   4.152   -32.036  1.00 83.12 557 A 1 
ATOM 4254 C CA  . GLU A 0 557 . 22.510   3.864   -33.434  1.00 83.12 557 A 1 
ATOM 4255 C C   . GLU A 0 557 . 23.389   4.744   -34.324  1.00 83.12 557 A 1 
ATOM 4256 C CB  . GLU A 0 557 . 21.006   4.074   -33.669  1.00 83.12 557 A 1 
ATOM 4257 O O   . GLU A 0 557 . 23.367   5.964   -34.198  1.00 83.12 557 A 1 
ATOM 4258 C CG  . GLU A 0 557 . 20.586   4.037   -35.147  1.00 83.12 557 A 1 
ATOM 4259 C CD  . GLU A 0 557 . 19.065   3.901   -35.343  1.00 83.12 557 A 1 
ATOM 4260 O OE1 . GLU A 0 557 . 18.646   3.404   -36.418  1.00 83.12 557 A 1 
ATOM 4261 O OE2 . GLU A 0 557 . 18.275   3.976   -34.370  1.00 83.12 557 A 1 
ATOM 4262 N N   . TRP A 0 558 . 24.172   4.142   -35.219  1.00 82.56 558 A 1 
ATOM 4263 C CA  . TRP A 0 558 . 25.111   4.878   -36.072  1.00 82.56 558 A 1 
ATOM 4264 C C   . TRP A 0 558 . 25.209   4.285   -37.474  1.00 82.56 558 A 1 
ATOM 4265 C CB  . TRP A 0 558 . 26.489   4.958   -35.397  1.00 82.56 558 A 1 
ATOM 4266 O O   . TRP A 0 558 . 25.019   3.081   -37.670  1.00 82.56 558 A 1 
ATOM 4267 C CG  . TRP A 0 558 . 27.125   3.648   -35.026  1.00 82.56 558 A 1 
ATOM 4268 C CD1 . TRP A 0 558 . 27.028   3.054   -33.816  1.00 82.56 558 A 1 
ATOM 4269 C CD2 . TRP A 0 558 . 27.962   2.765   -35.836  1.00 82.56 558 A 1 
ATOM 4270 C CE2 . TRP A 0 558 . 28.342   1.643   -35.036  1.00 82.56 558 A 1 
ATOM 4271 C CE3 . TRP A 0 558 . 28.446   2.797   -37.162  1.00 82.56 558 A 1 
ATOM 4272 N NE1 . TRP A 0 558 . 27.743   1.873   -33.814  1.00 82.56 558 A 1 
ATOM 4273 C CH2 . TRP A 0 558 . 29.618   0.673   -36.856  1.00 82.56 558 A 1 
ATOM 4274 C CZ2 . TRP A 0 558 . 29.154   0.607   -35.529  1.00 82.56 558 A 1 
ATOM 4275 C CZ3 . TRP A 0 558 . 29.266   1.769   -37.664  1.00 82.56 558 A 1 
ATOM 4276 N N   . ASP A 0 559 . 25.535   5.144   -38.438  1.00 82.89 559 A 1 
ATOM 4277 C CA  . ASP A 0 559 . 25.809   4.798   -39.831  1.00 82.89 559 A 1 
ATOM 4278 C C   . ASP A 0 559 . 27.083   5.519   -40.308  1.00 82.89 559 A 1 
ATOM 4279 C CB  . ASP A 0 559 . 24.584   5.112   -40.712  1.00 82.89 559 A 1 
ATOM 4280 O O   . ASP A 0 559 . 27.351   6.665   -39.940  1.00 82.89 559 A 1 
ATOM 4281 C CG  . ASP A 0 559 . 24.472   4.169   -41.919  1.00 82.89 559 A 1 
ATOM 4282 O OD1 . ASP A 0 559 . 25.494   3.955   -42.610  1.00 82.89 559 A 1 
ATOM 4283 O OD2 . ASP A 0 559 . 23.366   3.614   -42.122  1.00 82.89 559 A 1 
ATOM 4284 N N   . ASN A 0 560 . 27.886   4.826   -41.107  1.00 80.32 560 A 1 
ATOM 4285 C CA  . ASN A 0 560 . 29.098   5.319   -41.749  1.00 80.32 560 A 1 
ATOM 4286 C C   . ASN A 0 560 . 29.095   4.813   -43.187  1.00 80.32 560 A 1 
ATOM 4287 C CB  . ASN A 0 560 . 30.333   4.809   -40.982  1.00 80.32 560 A 1 
ATOM 4288 O O   . ASN A 0 560 . 29.233   3.605   -43.413  1.00 80.32 560 A 1 
ATOM 4289 C CG  . ASN A 0 560 . 31.655   5.136   -41.668  1.00 80.32 560 A 1 
ATOM 4290 N ND2 . ASN A 0 560 . 32.003   4.479   -42.752  1.00 80.32 560 A 1 
ATOM 4291 O OD1 . ASN A 0 560 . 32.416   5.960   -41.201  1.00 80.32 560 A 1 
ATOM 4292 N N   . LYS A 0 561 . 29.032   5.732   -44.144  1.00 78.35 561 A 1 
ATOM 4293 C CA  . LYS A 0 561 . 29.020   5.447   -45.572  1.00 78.35 561 A 1 
ATOM 4294 C C   . LYS A 0 561 . 30.119   6.241   -46.281  1.00 78.35 561 A 1 
ATOM 4295 C CB  . LYS A 0 561 . 27.608   5.740   -46.085  1.00 78.35 561 A 1 
ATOM 4296 O O   . LYS A 0 561 . 30.069   7.469   -46.323  1.00 78.35 561 A 1 
ATOM 4297 C CG  . LYS A 0 561 . 27.514   5.577   -47.602  1.00 78.35 561 A 1 
ATOM 4298 C CD  . LYS A 0 561 . 26.145   6.048   -48.105  1.00 78.35 561 A 1 
ATOM 4299 C CE  . LYS A 0 561 . 26.221   6.348   -49.602  1.00 78.35 561 A 1 
ATOM 4300 N NZ  . LYS A 0 561 . 27.110   7.505   -49.861  1.00 78.35 561 A 1 
ATOM 4301 N N   . ASP A 0 562 . 31.027   5.477   -46.868  1.00 71.60 562 A 1 
ATOM 4302 C CA  . ASP A 0 562 . 32.232   5.852   -47.609  1.00 71.60 562 A 1 
ATOM 4303 C C   . ASP A 0 562 . 31.954   5.556   -49.096  1.00 71.60 562 A 1 
ATOM 4304 C CB  . ASP A 0 562 . 33.381   5.043   -46.959  1.00 71.60 562 A 1 
ATOM 4305 O O   . ASP A 0 562 . 31.641   4.421   -49.472  1.00 71.60 562 A 1 
ATOM 4306 C CG  . ASP A 0 562 . 34.631   4.696   -47.786  1.00 71.60 562 A 1 
ATOM 4307 O OD1 . ASP A 0 562 . 34.689   5.023   -48.992  1.00 71.60 562 A 1 
ATOM 4308 O OD2 . ASP A 0 562 . 35.477   3.962   -47.212  1.00 71.60 562 A 1 
ATOM 4309 N N   . ASP A 0 563 . 31.963   6.609   -49.918  1.00 72.18 563 A 1 
ATOM 4310 C CA  . ASP A 0 563 . 31.653   6.597   -51.356  1.00 72.18 563 A 1 
ATOM 4311 C C   . ASP A 0 563 . 32.884   7.029   -52.199  1.00 72.18 563 A 1 
ATOM 4312 C CB  . ASP A 0 563 . 30.394   7.477   -51.611  1.00 72.18 563 A 1 
ATOM 4313 O O   . ASP A 0 563 . 32.724   7.634   -53.267  1.00 72.18 563 A 1 
ATOM 4314 C CG  . ASP A 0 563 . 29.065   6.760   -51.878  1.00 72.18 563 A 1 
ATOM 4315 O OD1 . ASP A 0 563 . 28.809   5.632   -51.415  1.00 72.18 563 A 1 
ATOM 4316 O OD2 . ASP A 0 563 . 28.157   7.431   -52.431  1.00 72.18 563 A 1 
ATOM 4317 N N   . ASP A 0 564 . 34.107   6.778   -51.723  1.00 68.54 564 A 1 
ATOM 4318 C CA  . ASP A 0 564 . 35.362   7.359   -52.234  1.00 68.54 564 A 1 
ATOM 4319 C C   . ASP A 0 564 . 35.649   7.133   -53.734  1.00 68.54 564 A 1 
ATOM 4320 C CB  . ASP A 0 564 . 36.552   6.845   -51.388  1.00 68.54 564 A 1 
ATOM 4321 O O   . ASP A 0 564 . 35.343   6.090   -54.324  1.00 68.54 564 A 1 
ATOM 4322 C CG  . ASP A 0 564 . 37.229   7.910   -50.521  1.00 68.54 564 A 1 
ATOM 4323 O OD1 . ASP A 0 564 . 36.612   8.981   -50.326  1.00 68.54 564 A 1 
ATOM 4324 O OD2 . ASP A 0 564 . 38.410   7.675   -50.169  1.00 68.54 564 A 1 
ATOM 4325 N N   . LYS A 0 565 . 36.258   8.134   -54.399  1.00 59.95 565 A 1 
ATOM 4326 C CA  . LYS A 0 565 . 36.595   8.089   -55.842  1.00 59.95 565 A 1 
ATOM 4327 C C   . LYS A 0 565 . 37.957   8.720   -56.145  1.00 59.95 565 A 1 
ATOM 4328 C CB  . LYS A 0 565 . 35.485   8.747   -56.686  1.00 59.95 565 A 1 
ATOM 4329 O O   . LYS A 0 565 . 38.049   9.832   -56.675  1.00 59.95 565 A 1 
ATOM 4330 C CG  . LYS A 0 565 . 34.115   8.076   -56.529  1.00 59.95 565 A 1 
ATOM 4331 C CD  . LYS A 0 565 . 32.994   8.870   -57.212  1.00 59.95 565 A 1 
ATOM 4332 C CE  . LYS A 0 565 . 31.622   8.437   -56.670  1.00 59.95 565 A 1 
ATOM 4333 N NZ  . LYS A 0 565 . 31.430   8.849   -55.253  1.00 59.95 565 A 1 
ATOM 4334 N N   . TYR A 0 566 . 39.042   7.985   -55.900  1.00 63.52 566 A 1 
ATOM 4335 C CA  . TYR A 0 566 . 40.387   8.439   -56.272  1.00 63.52 566 A 1 
ATOM 4336 C C   . TYR A 0 566 . 40.692   8.335   -57.782  1.00 63.52 566 A 1 
ATOM 4337 C CB  . TYR A 0 566 . 41.468   7.769   -55.413  1.00 63.52 566 A 1 
ATOM 4338 O O   . TYR A 0 566 . 40.522   7.302   -58.441  1.00 63.52 566 A 1 
ATOM 4339 C CG  . TYR A 0 566 . 41.401   6.257   -55.304  1.00 63.52 566 A 1 
ATOM 4340 C CD1 . TYR A 0 566 . 40.934   5.684   -54.110  1.00 63.52 566 A 1 
ATOM 4341 C CD2 . TYR A 0 566 . 41.826   5.419   -56.359  1.00 63.52 566 A 1 
ATOM 4342 C CE1 . TYR A 0 566 . 40.870   4.290   -53.981  1.00 63.52 566 A 1 
ATOM 4343 C CE2 . TYR A 0 566 . 41.721   4.017   -56.241  1.00 63.52 566 A 1 
ATOM 4344 O OH  . TYR A 0 566 . 40.949   2.122   -54.954  1.00 63.52 566 A 1 
ATOM 4345 C CZ  . TYR A 0 566 . 41.188   3.454   -55.060  1.00 63.52 566 A 1 
ATOM 4346 N N   . GLY A 0 567 . 41.264   9.411   -58.330  1.00 53.36 567 A 1 
ATOM 4347 C CA  . GLY A 0 567 . 41.836   9.459   -59.679  1.00 53.36 567 A 1 
ATOM 4348 C C   . GLY A 0 567 . 43.281   8.945   -59.729  1.00 53.36 567 A 1 
ATOM 4349 O O   . GLY A 0 567 . 44.206   9.725   -59.953  1.00 53.36 567 A 1 
ATOM 4350 N N   . ALA A 0 568 . 43.505   7.646   -59.513  1.00 50.73 568 A 1 
ATOM 4351 C CA  . ALA A 0 568 . 44.856   7.087   -59.403  1.00 50.73 568 A 1 
ATOM 4352 C C   . ALA A 0 568 . 45.560   6.864   -60.761  1.00 50.73 568 A 1 
ATOM 4353 C CB  . ALA A 0 568 . 44.807   5.800   -58.569  1.00 50.73 568 A 1 
ATOM 4354 O O   . ALA A 0 568 . 45.046   6.205   -61.669  1.00 50.73 568 A 1 
ATOM 4355 N N   . GLN A 0 569 . 46.817   7.312   -60.878  1.00 50.48 569 A 1 
ATOM 4356 C CA  . GLN A 0 569 . 47.724   6.831   -61.928  1.00 50.48 569 A 1 
ATOM 4357 C C   . GLN A 0 569 . 48.277   5.449   -61.555  1.00 50.48 569 A 1 
ATOM 4358 C CB  . GLN A 0 569 . 48.872   7.823   -62.199  1.00 50.48 569 A 1 
ATOM 4359 O O   . GLN A 0 569 . 49.218   5.327   -60.771  1.00 50.48 569 A 1 
ATOM 4360 C CG  . GLN A 0 569 . 48.500   8.884   -63.245  1.00 50.48 569 A 1 
ATOM 4361 C CD  . GLN A 0 569 . 49.712   9.708   -63.674  1.00 50.48 569 A 1 
ATOM 4362 N NE2 . GLN A 0 569 . 50.664   9.136   -64.382  1.00 50.48 569 A 1 
ATOM 4363 O OE1 . GLN A 0 569 . 49.832   10.884  -63.391  1.00 50.48 569 A 1 
ATOM 4364 N N   . ALA A 0 570 . 47.730   4.396   -62.163  1.00 45.81 570 A 1 
ATOM 4365 C CA  . ALA A 0 570 . 48.291   3.051   -62.073  1.00 45.81 570 A 1 
ATOM 4366 C C   . ALA A 0 570 . 49.549   2.925   -62.962  1.00 45.81 570 A 1 
ATOM 4367 C CB  . ALA A 0 570 . 47.192   2.043   -62.436  1.00 45.81 570 A 1 
ATOM 4368 O O   . ALA A 0 570 . 49.443   2.769   -64.179  1.00 45.81 570 A 1 
ATOM 4369 N N   . TRP A 0 571 . 50.738   2.988   -62.352  1.00 42.80 571 A 1 
ATOM 4370 C CA  . TRP A 0 571 . 52.033   2.848   -63.037  1.00 42.80 571 A 1 
ATOM 4371 C C   . TRP A 0 571 . 52.229   1.419   -63.571  1.00 42.80 571 A 1 
ATOM 4372 C CB  . TRP A 0 571 . 53.178   3.226   -62.087  1.00 42.80 571 A 1 
ATOM 4373 O O   . TRP A 0 571 . 52.388   0.465   -62.802  1.00 42.80 571 A 1 
ATOM 4374 C CG  . TRP A 0 571 . 53.293   4.673   -61.707  1.00 42.80 571 A 1 
ATOM 4375 C CD1 . TRP A 0 571 . 52.476   5.342   -60.860  1.00 42.80 571 A 1 
ATOM 4376 C CD2 . TRP A 0 571 . 54.318   5.638   -62.109  1.00 42.80 571 A 1 
ATOM 4377 C CE2 . TRP A 0 571 . 54.074   6.868   -61.427  1.00 42.80 571 A 1 
ATOM 4378 C CE3 . TRP A 0 571 . 55.431   5.603   -62.979  1.00 42.80 571 A 1 
ATOM 4379 N NE1 . TRP A 0 571 . 52.920   6.640   -60.710  1.00 42.80 571 A 1 
ATOM 4380 C CH2 . TRP A 0 571 . 56.022   7.909   -62.417  1.00 42.80 571 A 1 
ATOM 4381 C CZ2 . TRP A 0 571 . 54.909   7.988   -61.562  1.00 42.80 571 A 1 
ATOM 4382 C CZ3 . TRP A 0 571 . 56.271   6.723   -63.131  1.00 42.80 571 A 1 
ATOM 4383 N N   . GLY A 0 572 . 52.222   1.264   -64.895  1.00 44.60 572 A 1 
ATOM 4384 C CA  . GLY A 0 572 . 52.295   -0.027  -65.576  1.00 44.60 572 A 1 
ATOM 4385 C C   . GLY A 0 572 . 53.628   -0.227  -66.287  1.00 44.60 572 A 1 
ATOM 4386 O O   . GLY A 0 572 . 53.778   0.195   -67.425  1.00 44.60 572 A 1 
ATOM 4387 N N   . LYS A 0 573 . 54.571   -0.933  -65.651  1.00 39.94 573 A 1 
ATOM 4388 C CA  . LYS A 0 573 . 55.877   -1.254  -66.254  1.00 39.94 573 A 1 
ATOM 4389 C C   . LYS A 0 573 . 55.738   -2.163  -67.477  1.00 39.94 573 A 1 
ATOM 4390 C CB  . LYS A 0 573 . 56.792   -1.958  -65.239  1.00 39.94 573 A 1 
ATOM 4391 O O   . LYS A 0 573 . 55.339   -3.320  -67.327  1.00 39.94 573 A 1 
ATOM 4392 C CG  . LYS A 0 573 . 57.243   -1.043  -64.100  1.00 39.94 573 A 1 
ATOM 4393 C CD  . LYS A 0 573 . 58.008   -1.845  -63.040  1.00 39.94 573 A 1 
ATOM 4394 C CE  . LYS A 0 573 . 58.423   -0.879  -61.928  1.00 39.94 573 A 1 
ATOM 4395 N NZ  . LYS A 0 573 . 58.847   -1.588  -60.697  1.00 39.94 573 A 1 
ATOM 4396 N N   . ASP A 0 574 . 56.220   -1.707  -68.626  1.00 40.22 574 A 1 
ATOM 4397 C CA  . ASP A 0 574 . 56.710   -2.583  -69.690  1.00 40.22 574 A 1 
ATOM 4398 C C   . ASP A 0 574 . 58.247   -2.734  -69.635  1.00 40.22 574 A 1 
ATOM 4399 C CB  . ASP A 0 574 . 56.123   -2.184  -71.055  1.00 40.22 574 A 1 
ATOM 4400 O O   . ASP A 0 574 . 58.932   -2.222  -68.741  1.00 40.22 574 A 1 
ATOM 4401 C CG  . ASP A 0 574 . 56.362   -0.731  -71.456  1.00 40.22 574 A 1 
ATOM 4402 O OD1 . ASP A 0 574 . 57.451   -0.220  -71.108  1.00 40.22 574 A 1 
ATOM 4403 O OD2 . ASP A 0 574 . 55.445   -0.183  -72.103  1.00 40.22 574 A 1 
ATOM 4404 N N   . ARG A 0 575 . 58.779   -3.619  -70.486  1.00 36.75 575 A 1 
ATOM 4405 C CA  . ARG A 0 575 . 60.186   -4.050  -70.490  1.00 36.75 575 A 1 
ATOM 4406 C C   . ARG A 0 575 . 60.532   -4.663  -71.847  1.00 36.75 575 A 1 
ATOM 4407 C CB  . ARG A 0 575 . 60.449   -5.046  -69.333  1.00 36.75 575 A 1 
ATOM 4408 O O   . ARG A 0 575 . 60.514   -5.886  -72.012  1.00 36.75 575 A 1 
ATOM 4409 C CG  . ARG A 0 575 . 61.263   -4.445  -68.181  1.00 36.75 575 A 1 
ATOM 4410 C CD  . ARG A 0 575 . 61.632   -5.574  -67.211  1.00 36.75 575 A 1 
ATOM 4411 N NE  . ARG A 0 575 . 62.598   -5.132  -66.190  1.00 36.75 575 A 1 
ATOM 4412 N NH1 . ARG A 0 575 . 63.009   -7.200  -65.285  1.00 36.75 575 A 1 
ATOM 4413 N NH2 . ARG A 0 575 . 64.085   -5.415  -64.487  1.00 36.75 575 A 1 
ATOM 4414 C CZ  . ARG A 0 575 . 63.225   -5.914  -65.330  1.00 36.75 575 A 1 
ATOM 4415 N N   . ASP A 0 576 . 60.907   -3.820  -72.798  1.00 45.21 576 A 1 
ATOM 4416 C CA  . ASP A 0 576 . 61.254   -4.262  -74.151  1.00 45.21 576 A 1 
ATOM 4417 C C   . ASP A 0 576 . 62.653   -4.892  -74.221  1.00 45.21 576 A 1 
ATOM 4418 C CB  . ASP A 0 576 . 60.972   -3.142  -75.166  1.00 45.21 576 A 1 
ATOM 4419 O O   . ASP A 0 576 . 63.659   -4.299  -74.610  1.00 45.21 576 A 1 
ATOM 4420 C CG  . ASP A 0 576 . 59.518   -3.193  -75.663  1.00 45.21 576 A 1 
ATOM 4421 O OD1 . ASP A 0 576 . 58.685   -3.838  -74.982  1.00 45.21 576 A 1 
ATOM 4422 O OD2 . ASP A 0 576 . 59.288   -2.684  -76.777  1.00 45.21 576 A 1 
ATOM 4423 N N   . VAL A 0 577 . 62.711   -6.169  -73.834  1.00 35.03 577 A 1 
ATOM 4424 C CA  . VAL A 0 577 . 63.888   -7.031  -73.979  1.00 35.03 577 A 1 
ATOM 4425 C C   . VAL A 0 577 . 63.918   -7.620  -75.393  1.00 35.03 577 A 1 
ATOM 4426 C CB  . VAL A 0 577 . 63.949   -8.110  -72.876  1.00 35.03 577 A 1 
ATOM 4427 O O   . VAL A 0 577 . 63.571   -8.783  -75.611  1.00 35.03 577 A 1 
ATOM 4428 C CG1 . VAL A 0 577 . 65.240   -8.943  -72.963  1.00 35.03 577 A 1 
ATOM 4429 C CG2 . VAL A 0 577 . 63.929   -7.479  -71.475  1.00 35.03 577 A 1 
ATOM 4430 N N   . TYR A 0 578 . 64.370   -6.828  -76.366  1.00 34.62 578 A 1 
ATOM 4431 C CA  . TYR A 0 578 . 64.664   -7.318  -77.715  1.00 34.62 578 A 1 
ATOM 4432 C C   . TYR A 0 578 . 66.171   -7.555  -77.913  1.00 34.62 578 A 1 
ATOM 4433 C CB  . TYR A 0 578 . 64.056   -6.398  -78.777  1.00 34.62 578 A 1 
ATOM 4434 O O   . TYR A 0 578 . 66.995   -6.695  -77.614  1.00 34.62 578 A 1 
ATOM 4435 C CG  . TYR A 0 578 . 63.997   -7.065  -80.139  1.00 34.62 578 A 1 
ATOM 4436 C CD1 . TYR A 0 578 . 64.931   -6.731  -81.138  1.00 34.62 578 A 1 
ATOM 4437 C CD2 . TYR A 0 578 . 63.018   -8.047  -80.390  1.00 34.62 578 A 1 
ATOM 4438 C CE1 . TYR A 0 578 . 64.880   -7.368  -82.394  1.00 34.62 578 A 1 
ATOM 4439 C CE2 . TYR A 0 578 . 62.971   -8.696  -81.639  1.00 34.62 578 A 1 
ATOM 4440 O OH  . TYR A 0 578 . 63.843   -8.968  -83.855  1.00 34.62 578 A 1 
ATOM 4441 C CZ  . TYR A 0 578 . 63.897   -8.351  -82.645  1.00 34.62 578 A 1 
ATOM 4442 N N   . GLY A 0 579 . 66.541   -8.739  -78.416  1.00 36.80 579 A 1 
ATOM 4443 C CA  . GLY A 0 579 . 67.942   -9.129  -78.662  1.00 36.80 579 A 1 
ATOM 4444 C C   . GLY A 0 579 . 68.365   -10.494 -78.099  1.00 36.80 579 A 1 
ATOM 4445 O O   . GLY A 0 579 . 69.454   -10.970 -78.419  1.00 36.80 579 A 1 
ATOM 4446 N N   . ALA A 0 580 . 67.511   -11.160 -77.313  1.00 30.03 580 A 1 
ATOM 4447 C CA  . ALA A 0 580 . 67.770   -12.482 -76.731  1.00 30.03 580 A 1 
ATOM 4448 C C   . ALA A 0 580 . 67.698   -13.631 -77.765  1.00 30.03 580 A 1 
ATOM 4449 C CB  . ALA A 0 580 . 66.834   -12.681 -75.531  1.00 30.03 580 A 1 
ATOM 4450 O O   . ALA A 0 580 . 66.821   -14.494 -77.721  1.00 30.03 580 A 1 
ATOM 4451 N N   . SER A 0 581 . 68.639   -13.650 -78.710  1.00 35.79 581 A 1 
ATOM 4452 C CA  . SER A 0 581 . 68.897   -14.819 -79.557  1.00 35.79 581 A 1 
ATOM 4453 C C   . SER A 0 581 . 69.832   -15.815 -78.851  1.00 35.79 581 A 1 
ATOM 4454 C CB  . SER A 0 581 . 69.408   -14.402 -80.942  1.00 35.79 581 A 1 
ATOM 4455 O O   . SER A 0 581 . 70.726   -15.422 -78.108  1.00 35.79 581 A 1 
ATOM 4456 O OG  . SER A 0 581 . 70.726   -13.898 -80.898  1.00 35.79 581 A 1 
ATOM 4457 N N   . SER A 0 582 . 69.642   -17.108 -79.133  1.00 37.59 582 A 1 
ATOM 4458 C CA  . SER A 0 582 . 70.366   -18.275 -78.585  1.00 37.59 582 A 1 
ATOM 4459 C C   . SER A 0 582 . 70.045   -18.721 -77.138  1.00 37.59 582 A 1 
ATOM 4460 C CB  . SER A 0 582 . 71.872   -18.250 -78.908  1.00 37.59 582 A 1 
ATOM 4461 O O   . SER A 0 582 . 70.603   -18.260 -76.155  1.00 37.59 582 A 1 
ATOM 4462 O OG  . SER A 0 582 . 72.612   -17.314 -78.160  1.00 37.59 582 A 1 
ATOM 4463 N N   . VAL A 0 583 . 69.172   -19.736 -77.065  1.00 30.16 583 A 1 
ATOM 4464 C CA  . VAL A 0 583 . 69.283   -20.957 -76.233  1.00 30.16 583 A 1 
ATOM 4465 C C   . VAL A 0 583 . 69.709   -20.819 -74.754  1.00 30.16 583 A 1 
ATOM 4466 C CB  . VAL A 0 583 . 70.182   -22.000 -76.951  1.00 30.16 583 A 1 
ATOM 4467 O O   . VAL A 0 583 . 70.888   -20.905 -74.425  1.00 30.16 583 A 1 
ATOM 4468 C CG1 . VAL A 0 583 . 70.133   -23.380 -76.273  1.00 30.16 583 A 1 
ATOM 4469 C CG2 . VAL A 0 583 . 69.753   -22.233 -78.412  1.00 30.16 583 A 1 
ATOM 4470 N N   . GLY A 0 584 . 68.719   -20.911 -73.854  1.00 33.62 584 A 1 
ATOM 4471 C CA  . GLY A 0 584 . 68.862   -21.683 -72.607  1.00 33.62 584 A 1 
ATOM 4472 C C   . GLY A 0 584 . 68.500   -20.973 -71.298  1.00 33.62 584 A 1 
ATOM 4473 O O   . GLY A 0 584 . 69.140   -20.000 -70.929  1.00 33.62 584 A 1 
ATOM 4474 N N   . LYS A 0 585 . 67.568   -21.587 -70.543  1.00 34.48 585 A 1 
ATOM 4475 C CA  . LYS A 0 585 . 67.094   -21.220 -69.185  1.00 34.48 585 A 1 
ATOM 4476 C C   . LYS A 0 585 . 66.362   -19.861 -69.134  1.00 34.48 585 A 1 
ATOM 4477 C CB  . LYS A 0 585 . 68.241   -21.324 -68.160  1.00 34.48 585 A 1 
ATOM 4478 O O   . LYS A 0 585 . 66.931   -18.833 -69.454  1.00 34.48 585 A 1 
ATOM 4479 C CG  . LYS A 0 585 . 68.913   -22.710 -68.158  1.00 34.48 585 A 1 
ATOM 4480 C CD  . LYS A 0 585 . 70.014   -22.787 -67.096  1.00 34.48 585 A 1 
ATOM 4481 C CE  . LYS A 0 585 . 70.694   -24.160 -67.139  1.00 34.48 585 A 1 
ATOM 4482 N NZ  . LYS A 0 585 . 71.732   -24.278 -66.085  1.00 34.48 585 A 1 
ATOM 4483 N N   . ALA A 0 586 . 65.070   -19.760 -68.815  1.00 30.71 586 A 1 
ATOM 4484 C CA  . ALA A 0 586 . 64.274   -20.439 -67.782  1.00 30.71 586 A 1 
ATOM 4485 C C   . ALA A 0 586 . 64.800   -20.170 -66.360  1.00 30.71 586 A 1 
ATOM 4486 C CB  . ALA A 0 586 . 63.962   -21.914 -68.091  1.00 30.71 586 A 1 
ATOM 4487 O O   . ALA A 0 586 . 65.609   -20.927 -65.828  1.00 30.71 586 A 1 
ATOM 4488 N N   . ALA A 0 587 . 64.306   -19.081 -65.768  1.00 34.85 587 A 1 
ATOM 4489 C CA  . ALA A 0 587 . 64.451   -18.728 -64.360  1.00 34.85 587 A 1 
ATOM 4490 C C   . ALA A 0 587 . 63.102   -18.181 -63.861  1.00 34.85 587 A 1 
ATOM 4491 C CB  . ALA A 0 587 . 65.607   -17.729 -64.206  1.00 34.85 587 A 1 
ATOM 4492 O O   . ALA A 0 587 . 62.859   -16.979 -63.868  1.00 34.85 587 A 1 
ATOM 4493 N N   . SER A 0 588 . 62.192   -19.090 -63.513  1.00 32.32 588 A 1 
ATOM 4494 C CA  . SER A 0 588 . 60.908   -18.771 -62.888  1.00 32.32 588 A 1 
ATOM 4495 C C   . SER A 0 588 . 61.040   -18.827 -61.368  1.00 32.32 588 A 1 
ATOM 4496 C CB  . SER A 0 588 . 59.837   -19.765 -63.355  1.00 32.32 588 A 1 
ATOM 4497 O O   . SER A 0 588 . 61.289   -19.902 -60.824  1.00 32.32 588 A 1 
ATOM 4498 O OG  . SER A 0 588 . 60.285   -21.093 -63.149  1.00 32.32 588 A 1 
ATOM 4499 N N   . ALA A 0 589 . 60.830   -17.695 -60.706  1.00 36.85 589 A 1 
ATOM 4500 C CA  . ALA A 0 589 . 60.499   -17.593 -59.289  1.00 36.85 589 A 1 
ATOM 4501 C C   . ALA A 0 589 . 59.716   -16.278 -59.091  1.00 36.85 589 A 1 
ATOM 4502 C CB  . ALA A 0 589 . 61.782   -17.615 -58.446  1.00 36.85 589 A 1 
ATOM 4503 O O   . ALA A 0 589 . 60.050   -15.286 -59.738  1.00 36.85 589 A 1 
ATOM 4504 N N   . GLY A 0 590 . 58.668   -16.209 -58.277  1.00 32.59 590 A 1 
ATOM 4505 C CA  . GLY A 0 590 . 58.103   -17.252 -57.414  1.00 32.59 590 A 1 
ATOM 4506 C C   . GLY A 0 590 . 57.876   -16.698 -56.013  1.00 32.59 590 A 1 
ATOM 4507 O O   . GLY A 0 590 . 58.795   -16.095 -55.467  1.00 32.59 590 A 1 
ATOM 4508 N N   . ASP A 0 591 . 56.679   -16.949 -55.483  1.00 30.14 591 A 1 
ATOM 4509 C CA  . ASP A 0 591 . 56.231   -16.672 -54.112  1.00 30.14 591 A 1 
ATOM 4510 C C   . ASP A 0 591 . 56.135   -15.156 -53.757  1.00 30.14 591 A 1 
ATOM 4511 C CB  . ASP A 0 591 . 57.031   -17.547 -53.118  1.00 30.14 591 A 1 
ATOM 4512 O O   . ASP A 0 591 . 56.884   -14.328 -54.269  1.00 30.14 591 A 1 
ATOM 4513 C CG  . ASP A 0 591 . 57.446   -18.947 -53.631  1.00 30.14 591 A 1 
ATOM 4514 O OD1 . ASP A 0 591 . 56.719   -19.534 -54.473  1.00 30.14 591 A 1 
ATOM 4515 O OD2 . ASP A 0 591 . 58.526   -19.422 -53.206  1.00 30.14 591 A 1 
ATOM 4516 N N   . TYR A 0 592 . 55.191   -14.669 -52.942  1.00 33.67 592 A 1 
ATOM 4517 C CA  . TYR A 0 592 . 54.175   -15.339 -52.116  1.00 33.67 592 A 1 
ATOM 4518 C C   . TYR A 0 592 . 52.747   -14.822 -52.389  1.00 33.67 592 A 1 
ATOM 4519 C CB  . TYR A 0 592 . 54.512   -15.108 -50.629  1.00 33.67 592 A 1 
ATOM 4520 O O   . TYR A 0 592 . 52.534   -13.624 -52.567  1.00 33.67 592 A 1 
ATOM 4521 C CG  . TYR A 0 592 . 55.464   -16.134 -50.051  1.00 33.67 592 A 1 
ATOM 4522 C CD1 . TYR A 0 592 . 54.945   -17.277 -49.413  1.00 33.67 592 A 1 
ATOM 4523 C CD2 . TYR A 0 592 . 56.855   -15.986 -50.209  1.00 33.67 592 A 1 
ATOM 4524 C CE1 . TYR A 0 592 . 55.810   -18.286 -48.954  1.00 33.67 592 A 1 
ATOM 4525 C CE2 . TYR A 0 592 . 57.724   -17.009 -49.780  1.00 33.67 592 A 1 
ATOM 4526 O OH  . TYR A 0 592 . 58.030   -19.176 -48.793  1.00 33.67 592 A 1 
ATOM 4527 C CZ  . TYR A 0 592 . 57.198   -18.166 -49.160  1.00 33.67 592 A 1 
ATOM 4528 N N   . ASP A 0 593 . 51.792   -15.758 -52.429  1.00 37.38 593 A 1 
ATOM 4529 C CA  . ASP A 0 593 . 50.604   -15.889 -51.555  1.00 37.38 593 A 1 
ATOM 4530 C C   . ASP A 0 593 . 50.052   -14.637 -50.826  1.00 37.38 593 A 1 
ATOM 4531 C CB  . ASP A 0 593 . 50.944   -16.989 -50.535  1.00 37.38 593 A 1 
ATOM 4532 O O   . ASP A 0 593 . 50.805   -13.840 -50.279  1.00 37.38 593 A 1 
ATOM 4533 C CG  . ASP A 0 593 . 51.201   -18.355 -51.182  1.00 37.38 593 A 1 
ATOM 4534 O OD1 . ASP A 0 593 . 50.708   -18.577 -52.314  1.00 37.38 593 A 1 
ATOM 4535 O OD2 . ASP A 0 593 . 51.936   -19.152 -50.561  1.00 37.38 593 A 1 
ATOM 4536 N N   . ALA A 0 594 . 48.744   -14.361 -50.713  1.00 31.15 594 A 1 
ATOM 4537 C CA  . ALA A 0 594 . 47.499   -15.151 -50.782  1.00 31.15 594 A 1 
ATOM 4538 C C   . ALA A 0 594 . 47.165   -16.074 -49.576  1.00 31.15 594 A 1 
ATOM 4539 C CB  . ALA A 0 594 . 47.285   -15.833 -52.145  1.00 31.15 594 A 1 
ATOM 4540 O O   . ALA A 0 594 . 47.820   -17.075 -49.329  1.00 31.15 594 A 1 
ATOM 4541 N N   . TYR A 0 595 . 45.993   -15.831 -48.964  1.00 30.12 595 A 1 
ATOM 4542 C CA  . TYR A 0 595 . 45.259   -16.718 -48.032  1.00 30.12 595 A 1 
ATOM 4543 C C   . TYR A 0 595 . 45.667   -16.755 -46.535  1.00 30.12 595 A 1 
ATOM 4544 C CB  . TYR A 0 595 . 45.120   -18.133 -48.632  1.00 30.12 595 A 1 
ATOM 4545 O O   . TYR A 0 595 . 46.800   -16.492 -46.159  1.00 30.12 595 A 1 
ATOM 4546 C CG  . TYR A 0 595 . 43.703   -18.653 -48.681  1.00 30.12 595 A 1 
ATOM 4547 C CD1 . TYR A 0 595 . 43.237   -19.559 -47.710  1.00 30.12 595 A 1 
ATOM 4548 C CD2 . TYR A 0 595 . 42.866   -18.252 -49.739  1.00 30.12 595 A 1 
ATOM 4549 C CE1 . TYR A 0 595 . 41.932   -20.081 -47.810  1.00 30.12 595 A 1 
ATOM 4550 C CE2 . TYR A 0 595 . 41.561   -18.763 -49.838  1.00 30.12 595 A 1 
ATOM 4551 O OH  . TYR A 0 595 . 39.849   -20.211 -48.999  1.00 30.12 595 A 1 
ATOM 4552 C CZ  . TYR A 0 595 . 41.097   -19.688 -48.881  1.00 30.12 595 A 1 
ATOM 4553 N N   . GLY A 0 596 . 44.691   -17.125 -45.682  1.00 36.20 596 A 1 
ATOM 4554 C CA  . GLY A 0 596 . 44.781   -17.180 -44.205  1.00 36.20 596 A 1 
ATOM 4555 C C   . GLY A 0 596 . 44.151   -15.946 -43.536  1.00 36.20 596 A 1 
ATOM 4556 O O   . GLY A 0 596 . 44.627   -14.841 -43.734  1.00 36.20 596 A 1 
ATOM 4557 N N   . ARG A 0 597 . 43.048   -15.988 -42.771  1.00 31.98 597 A 1 
ATOM 4558 C CA  . ARG A 0 597 . 42.285   -17.064 -42.095  1.00 31.98 597 A 1 
ATOM 4559 C C   . ARG A 0 597 . 43.057   -17.835 -41.006  1.00 31.98 597 A 1 
ATOM 4560 C CB  . ARG A 0 597 . 41.505   -17.970 -43.082  1.00 31.98 597 A 1 
ATOM 4561 O O   . ARG A 0 597 . 43.606   -18.891 -41.286  1.00 31.98 597 A 1 
ATOM 4562 C CG  . ARG A 0 597 . 40.570   -18.954 -42.341  1.00 31.98 597 A 1 
ATOM 4563 C CD  . ARG A 0 597 . 39.776   -19.880 -43.276  1.00 31.98 597 A 1 
ATOM 4564 N NE  . ARG A 0 597 . 38.549   -19.244 -43.803  1.00 31.98 597 A 1 
ATOM 4565 N NH1 . ARG A 0 597 . 36.988   -20.275 -42.449  1.00 31.98 597 A 1 
ATOM 4566 N NH2 . ARG A 0 597 . 36.317   -18.822 -43.996  1.00 31.98 597 A 1 
ATOM 4567 C CZ  . ARG A 0 597 . 37.298   -19.453 -43.415  1.00 31.98 597 A 1 
ATOM 4568 N N   . ALA A 0 598 . 42.867   -17.365 -39.764  1.00 34.28 598 A 1 
ATOM 4569 C CA  . ALA A 0 598 . 43.064   -18.035 -38.464  1.00 34.28 598 A 1 
ATOM 4570 C C   . ALA A 0 598 . 44.505   -18.387 -38.021  1.00 34.28 598 A 1 
ATOM 4571 C CB  . ALA A 0 598 . 42.133   -19.257 -38.384  1.00 34.28 598 A 1 
ATOM 4572 O O   . ALA A 0 598 . 45.299   -18.873 -38.814  1.00 34.28 598 A 1 
ATOM 4573 N N   . GLY A 0 599 . 44.791   -18.256 -36.711  1.00 35.19 599 A 1 
ATOM 4574 C CA  . GLY A 0 599 . 45.926   -18.959 -36.077  1.00 35.19 599 A 1 
ATOM 4575 C C   . GLY A 0 599 . 46.765   -18.213 -35.023  1.00 35.19 599 A 1 
ATOM 4576 O O   . GLY A 0 599 . 47.942   -17.994 -35.252  1.00 35.19 599 A 1 
ATOM 4577 N N   . TYR A 0 600 . 46.173   -17.877 -33.871  1.00 34.48 600 A 1 
ATOM 4578 C CA  . TYR A 0 600 . 46.796   -17.684 -32.539  1.00 34.48 600 A 1 
ATOM 4579 C C   . TYR A 0 600 . 48.341   -17.725 -32.345  1.00 34.48 600 A 1 
ATOM 4580 C CB  . TYR A 0 600 . 46.214   -18.777 -31.618  1.00 34.48 600 A 1 
ATOM 4581 O O   . TYR A 0 600 . 48.975   -18.753 -32.571  1.00 34.48 600 A 1 
ATOM 4582 C CG  . TYR A 0 600 . 44.998   -18.354 -30.828  1.00 34.48 600 A 1 
ATOM 4583 C CD1 . TYR A 0 600 . 45.173   -17.839 -29.528  1.00 34.48 600 A 1 
ATOM 4584 C CD2 . TYR A 0 600 . 43.705   -18.490 -31.368  1.00 34.48 600 A 1 
ATOM 4585 C CE1 . TYR A 0 600 . 44.057   -17.459 -28.762  1.00 34.48 600 A 1 
ATOM 4586 C CE2 . TYR A 0 600 . 42.586   -18.108 -30.604  1.00 34.48 600 A 1 
ATOM 4587 O OH  . TYR A 0 600 . 41.673   -17.236 -28.572  1.00 34.48 600 A 1 
ATOM 4588 C CZ  . TYR A 0 600 . 42.760   -17.594 -29.302  1.00 34.48 600 A 1 
ATOM 4589 N N   . GLY A 0 601 . 48.860   -16.718 -31.620  1.00 38.07 601 A 1 
ATOM 4590 C CA  . GLY A 0 601 . 50.059   -16.816 -30.757  1.00 38.07 601 A 1 
ATOM 4591 C C   . GLY A 0 601 . 51.304   -16.036 -31.225  1.00 38.07 601 A 1 
ATOM 4592 O O   . GLY A 0 601 . 51.479   -15.817 -32.414  1.00 38.07 601 A 1 
ATOM 4593 N N   . GLN A 0 602 . 52.229   -15.603 -30.351  1.00 36.93 602 A 1 
ATOM 4594 C CA  . GLN A 0 602 . 52.263   -15.650 -28.875  1.00 36.93 602 A 1 
ATOM 4595 C C   . GLN A 0 602 . 53.400   -14.749 -28.316  1.00 36.93 602 A 1 
ATOM 4596 C CB  . GLN A 0 602 . 52.551   -17.111 -28.451  1.00 36.93 602 A 1 
ATOM 4597 O O   . GLN A 0 602 . 54.558   -15.041 -28.591  1.00 36.93 602 A 1 
ATOM 4598 C CG  . GLN A 0 602 . 52.668   -17.334 -26.932  1.00 36.93 602 A 1 
ATOM 4599 C CD  . GLN A 0 602 . 53.097   -18.759 -26.578  1.00 36.93 602 A 1 
ATOM 4600 N NE2 . GLN A 0 602 . 52.672   -19.287 -25.451  1.00 36.93 602 A 1 
ATOM 4601 O OE1 . GLN A 0 602 . 53.831   -19.431 -27.279  1.00 36.93 602 A 1 
ATOM 4602 N N   . ALA A 0 603 . 53.110   -13.741 -27.470  1.00 36.62 603 A 1 
ATOM 4603 C CA  . ALA A 0 603 . 54.059   -13.141 -26.499  1.00 36.62 603 A 1 
ATOM 4604 C C   . ALA A 0 603 . 53.370   -12.151 -25.519  1.00 36.62 603 A 1 
ATOM 4605 C CB  . ALA A 0 603 . 55.190   -12.390 -27.224  1.00 36.62 603 A 1 
ATOM 4606 O O   . ALA A 0 603 . 52.472   -11.438 -25.938  1.00 36.62 603 A 1 
ATOM 4607 N N   . SER A 0 604 . 53.820   -12.135 -24.249  1.00 37.90 604 A 1 
ATOM 4608 C CA  . SER A 0 604 . 53.748   -11.097 -23.178  1.00 37.90 604 A 1 
ATOM 4609 C C   . SER A 0 604 . 52.823   -9.857  -23.297  1.00 37.90 604 A 1 
ATOM 4610 C CB  . SER A 0 604 . 55.178   -10.568 -23.004  1.00 37.90 604 A 1 
ATOM 4611 O O   . SER A 0 604 . 52.831   -9.187  -24.318  1.00 37.90 604 A 1 
ATOM 4612 O OG  . SER A 0 604 . 55.913   -11.480 -22.209  1.00 37.90 604 A 1 
ATOM 4613 N N   . GLN A 0 605 . 52.156   -9.360  -22.235  1.00 37.39 605 A 1 
ATOM 4614 C CA  . GLN A 0 605 . 52.224   -9.676  -20.786  1.00 37.39 605 A 1 
ATOM 4615 C C   . GLN A 0 605 . 51.102   -8.948  -19.993  1.00 37.39 605 A 1 
ATOM 4616 C CB  . GLN A 0 605 . 53.605   -9.188  -20.282  1.00 37.39 605 A 1 
ATOM 4617 O O   . GLN A 0 605 . 50.995   -7.738  -20.131  1.00 37.39 605 A 1 
ATOM 4618 C CG  . GLN A 0 605 . 53.810   -8.947  -18.778  1.00 37.39 605 A 1 
ATOM 4619 C CD  . GLN A 0 605 . 55.226   -8.449  -18.471  1.00 37.39 605 A 1 
ATOM 4620 N NE2 . GLN A 0 605 . 55.454   -7.893  -17.302  1.00 37.39 605 A 1 
ATOM 4621 O OE1 . GLN A 0 605 . 56.158   -8.558  -19.252  1.00 37.39 605 A 1 
ATOM 4622 N N   . SER A 0 606 . 50.390   -9.648  -19.083  1.00 33.37 606 A 1 
ATOM 4623 C CA  . SER A 0 606 . 49.382   -9.128  -18.105  1.00 33.37 606 A 1 
ATOM 4624 C C   . SER A 0 606 . 48.133   -8.397  -18.669  1.00 33.37 606 A 1 
ATOM 4625 C CB  . SER A 0 606 . 50.072   -8.242  -17.052  1.00 33.37 606 A 1 
ATOM 4626 O O   . SER A 0 606 . 48.228   -7.669  -19.640  1.00 33.37 606 A 1 
ATOM 4627 O OG  . SER A 0 606 . 50.523   -9.025  -15.962  1.00 33.37 606 A 1 
ATOM 4628 N N   . GLN A 0 607 . 46.918   -8.489  -18.100  1.00 38.58 607 A 1 
ATOM 4629 C CA  . GLN A 0 607 . 46.379   -9.341  -17.021  1.00 38.58 607 A 1 
ATOM 4630 C C   . GLN A 0 607 . 44.826   -9.411  -17.127  1.00 38.58 607 A 1 
ATOM 4631 C CB  . GLN A 0 607 . 46.788   -8.749  -15.643  1.00 38.58 607 A 1 
ATOM 4632 O O   . GLN A 0 607 . 44.190   -8.371  -17.078  1.00 38.58 607 A 1 
ATOM 4633 C CG  . GLN A 0 607 . 47.453   -9.765  -14.696  1.00 38.58 607 A 1 
ATOM 4634 C CD  . GLN A 0 607 . 48.277   -9.106  -13.584  1.00 38.58 607 A 1 
ATOM 4635 N NE2 . GLN A 0 607 . 48.225   -9.597  -12.367  1.00 38.58 607 A 1 
ATOM 4636 O OE1 . GLN A 0 607 . 49.047   -8.183  -13.799  1.00 38.58 607 A 1 
ATOM 4637 N N   . SER A 0 608 . 44.251   -10.622 -17.270  1.00 34.16 608 A 1 
ATOM 4638 C CA  . SER A 0 608 . 42.995   -11.159 -16.653  1.00 34.16 608 A 1 
ATOM 4639 C C   . SER A 0 608 . 41.780   -10.222 -16.352  1.00 34.16 608 A 1 
ATOM 4640 C CB  . SER A 0 608 . 43.473   -11.829 -15.360  1.00 34.16 608 A 1 
ATOM 4641 O O   . SER A 0 608 . 41.970   -9.217  -15.683  1.00 34.16 608 A 1 
ATOM 4642 O OG  . SER A 0 608 . 43.944   -10.860 -14.440  1.00 34.16 608 A 1 
ATOM 4643 N N   . ILE A 0 609 . 40.492   -10.535 -16.628  1.00 40.38 609 A 1 
ATOM 4644 C CA  . ILE A 0 609 . 39.704   -11.784 -16.398  1.00 40.38 609 A 1 
ATOM 4645 C C   . ILE A 0 609 . 38.474   -11.907 -17.369  1.00 40.38 609 A 1 
ATOM 4646 C CB  . ILE A 0 609 . 39.201   -11.777 -14.909  1.00 40.38 609 A 1 
ATOM 4647 O O   . ILE A 0 609 . 37.929   -10.899 -17.789  1.00 40.38 609 A 1 
ATOM 4648 C CG1 . ILE A 0 609 . 40.359   -12.065 -13.922  1.00 40.38 609 A 1 
ATOM 4649 C CG2 . ILE A 0 609 . 38.058   -12.765 -14.616  1.00 40.38 609 A 1 
ATOM 4650 C CD1 . ILE A 0 609 . 40.025   -12.122 -12.426  1.00 40.38 609 A 1 
ATOM 4651 N N   . GLN A 0 610 . 38.076   -13.162 -17.678  1.00 38.46 610 A 1 
ATOM 4652 C CA  . GLN A 0 610 . 36.807   -13.773 -18.208  1.00 38.46 610 A 1 
ATOM 4653 C C   . GLN A 0 610 . 35.527   -12.903 -18.424  1.00 38.46 610 A 1 
ATOM 4654 C CB  . GLN A 0 610 . 36.408   -14.853 -17.173  1.00 38.46 610 A 1 
ATOM 4655 O O   . GLN A 0 610 . 35.267   -12.020 -17.621  1.00 38.46 610 A 1 
ATOM 4656 C CG  . GLN A 0 610 . 37.469   -15.941 -16.889  1.00 38.46 610 A 1 
ATOM 4657 C CD  . GLN A 0 610 . 37.329   -16.597 -15.512  1.00 38.46 610 A 1 
ATOM 4658 N NE2 . GLN A 0 610 . 37.614   -17.874 -15.390  1.00 38.46 610 A 1 
ATOM 4659 O OE1 . GLN A 0 610 . 37.037   -15.987 -14.502  1.00 38.46 610 A 1 
ATOM 4660 N N   . GLY A 0 611 . 34.591   -13.152 -19.372  1.00 36.53 611 A 1 
ATOM 4661 C CA  . GLY A 0 611 . 34.436   -14.154 -20.469  1.00 36.53 611 A 1 
ATOM 4662 C C   . GLY A 0 611 . 33.438   -15.325 -20.208  1.00 36.53 611 A 1 
ATOM 4663 O O   . GLY A 0 611 . 33.376   -15.788 -19.076  1.00 36.53 611 A 1 
ATOM 4664 N N   . ALA A 0 612 . 32.697   -15.944 -21.162  1.00 34.71 612 A 1 
ATOM 4665 C CA  . ALA A 0 612 . 32.395   -15.674 -22.596  1.00 34.71 612 A 1 
ATOM 4666 C C   . ALA A 0 612 . 31.413   -16.740 -23.227  1.00 34.71 612 A 1 
ATOM 4667 C CB  . ALA A 0 612 . 33.717   -15.754 -23.383  1.00 34.71 612 A 1 
ATOM 4668 O O   . ALA A 0 612 . 31.718   -17.928 -23.133  1.00 34.71 612 A 1 
ATOM 4669 N N   . TYR A 0 613 . 30.305   -16.371 -23.917  1.00 36.80 613 A 1 
ATOM 4670 C CA  . TYR A 0 613 . 29.465   -17.233 -24.819  1.00 36.80 613 A 1 
ATOM 4671 C C   . TYR A 0 613 . 28.466   -16.388 -25.670  1.00 36.80 613 A 1 
ATOM 4672 C CB  . TYR A 0 613 . 28.659   -18.282 -24.014  1.00 36.80 613 A 1 
ATOM 4673 O O   . TYR A 0 613 . 28.178   -15.270 -25.269  1.00 36.80 613 A 1 
ATOM 4674 C CG  . TYR A 0 613 . 27.511   -17.752 -23.163  1.00 36.80 613 A 1 
ATOM 4675 C CD1 . TYR A 0 613 . 27.765   -17.216 -21.884  1.00 36.80 613 A 1 
ATOM 4676 C CD2 . TYR A 0 613 . 26.187   -17.805 -23.647  1.00 36.80 613 A 1 
ATOM 4677 C CE1 . TYR A 0 613 . 26.708   -16.708 -21.103  1.00 36.80 613 A 1 
ATOM 4678 C CE2 . TYR A 0 613 . 25.127   -17.306 -22.865  1.00 36.80 613 A 1 
ATOM 4679 O OH  . TYR A 0 613 . 24.357   -16.254 -20.857  1.00 36.80 613 A 1 
ATOM 4680 C CZ  . TYR A 0 613 . 25.385   -16.748 -21.596  1.00 36.80 613 A 1 
ATOM 4681 N N   . GLY A 0 614 . 27.871   -16.802 -26.811  1.00 37.14 614 A 1 
ATOM 4682 C CA  . GLY A 0 614 . 28.226   -17.873 -27.766  1.00 37.14 614 A 1 
ATOM 4683 C C   . GLY A 0 614 . 27.052   -18.561 -28.525  1.00 37.14 614 A 1 
ATOM 4684 O O   . GLY A 0 614 . 26.406   -19.418 -27.935  1.00 37.14 614 A 1 
ATOM 4685 N N   . GLY A 0 615 . 26.877   -18.331 -29.849  1.00 36.18 615 A 1 
ATOM 4686 C CA  . GLY A 0 615 . 26.384   -19.370 -30.799  1.00 36.18 615 A 1 
ATOM 4687 C C   . GLY A 0 615 . 25.186   -19.127 -31.768  1.00 36.18 615 A 1 
ATOM 4688 O O   . GLY A 0 615 . 24.051   -19.014 -31.335  1.00 36.18 615 A 1 
ATOM 4689 N N   . HIS A 0 616 . 25.459   -19.301 -33.079  1.00 36.54 616 A 1 
ATOM 4690 C CA  . HIS A 0 616 . 24.655   -19.978 -34.142  1.00 36.54 616 A 1 
ATOM 4691 C C   . HIS A 0 616 . 23.291   -19.473 -34.712  1.00 36.54 616 A 1 
ATOM 4692 C CB  . HIS A 0 616 . 24.534   -21.475 -33.799  1.00 36.54 616 A 1 
ATOM 4693 O O   . HIS A 0 616 . 22.328   -19.244 -33.995  1.00 36.54 616 A 1 
ATOM 4694 C CG  . HIS A 0 616 . 25.745   -22.276 -34.193  1.00 36.54 616 A 1 
ATOM 4695 C CD2 . HIS A 0 616 . 26.786   -22.652 -33.388  1.00 36.54 616 A 1 
ATOM 4696 N ND1 . HIS A 0 616 . 25.997   -22.780 -35.448  1.00 36.54 616 A 1 
ATOM 4697 C CE1 . HIS A 0 616 . 27.165   -23.440 -35.404  1.00 36.54 616 A 1 
ATOM 4698 N NE2 . HIS A 0 616 . 27.686   -23.385 -34.170  1.00 36.54 616 A 1 
ATOM 4699 N N   . GLY A 0 617 . 23.168   -19.564 -36.057  1.00 36.55 617 A 1 
ATOM 4700 C CA  . GLY A 0 617 . 21.926   -19.464 -36.876  1.00 36.55 617 A 1 
ATOM 4701 C C   . GLY A 0 617 . 21.902   -18.203 -37.764  1.00 36.55 617 A 1 
ATOM 4702 O O   . GLY A 0 617 . 22.321   -17.159 -37.296  1.00 36.55 617 A 1 
ATOM 4703 N N   . GLY A 0 618 . 21.536   -18.181 -39.058  1.00 33.79 618 A 1 
ATOM 4704 C CA  . GLY A 0 618 . 20.624   -19.033 -39.852  1.00 33.79 618 A 1 
ATOM 4705 C C   . GLY A 0 618 . 19.198   -18.461 -39.762  1.00 33.79 618 A 1 
ATOM 4706 O O   . GLY A 0 618 . 18.735   -18.287 -38.646  1.00 33.79 618 A 1 
ATOM 4707 N N   . TYR A 0 619 . 18.436   -18.141 -40.821  1.00 39.38 619 A 1 
ATOM 4708 C CA  . TYR A 0 619 . 18.381   -18.591 -42.234  1.00 39.38 619 A 1 
ATOM 4709 C C   . TYR A 0 619 . 17.577   -17.563 -43.096  1.00 39.38 619 A 1 
ATOM 4710 C CB  . TYR A 0 619 . 17.708   -19.991 -42.278  1.00 39.38 619 A 1 
ATOM 4711 O O   . TYR A 0 619 . 17.034   -16.608 -42.552  1.00 39.38 619 A 1 
ATOM 4712 C CG  . TYR A 0 619 . 16.845   -20.303 -41.061  1.00 39.38 619 A 1 
ATOM 4713 C CD1 . TYR A 0 619 . 17.351   -21.142 -40.045  1.00 39.38 619 A 1 
ATOM 4714 C CD2 . TYR A 0 619 . 15.655   -19.578 -40.846  1.00 39.38 619 A 1 
ATOM 4715 C CE1 . TYR A 0 619 . 16.713   -21.199 -38.791  1.00 39.38 619 A 1 
ATOM 4716 C CE2 . TYR A 0 619 . 15.008   -19.646 -39.597  1.00 39.38 619 A 1 
ATOM 4717 O OH  . TYR A 0 619 . 14.962   -20.429 -37.335  1.00 39.38 619 A 1 
ATOM 4718 C CZ  . TYR A 0 619 . 15.552   -20.429 -38.559  1.00 39.38 619 A 1 
ATOM 4719 N N   . GLY A 0 620 . 17.515   -17.719 -44.432  1.00 38.50 620 A 1 
ATOM 4720 C CA  . GLY A 0 620 . 16.926   -16.731 -45.377  1.00 38.50 620 A 1 
ATOM 4721 C C   . GLY A 0 620 . 15.381   -16.627 -45.413  1.00 38.50 620 A 1 
ATOM 4722 O O   . GLY A 0 620 . 14.690   -17.190 -44.571  1.00 38.50 620 A 1 
ATOM 4723 N N   . GLY A 0 621 . 14.749   -15.958 -46.390  1.00 35.35 621 A 1 
ATOM 4724 C CA  . GLY A 0 621 . 15.273   -15.207 -47.544  1.00 35.35 621 A 1 
ATOM 4725 C C   . GLY A 0 621 . 14.297   -15.247 -48.739  1.00 35.35 621 A 1 
ATOM 4726 O O   . GLY A 0 621 . 14.168   -16.290 -49.379  1.00 35.35 621 A 1 
ATOM 4727 N N   . TYR A 0 622 . 13.609   -14.136 -49.054  1.00 37.67 622 A 1 
ATOM 4728 C CA  . TYR A 0 622 . 12.521   -14.090 -50.055  1.00 37.67 622 A 1 
ATOM 4729 C C   . TYR A 0 622 . 12.409   -12.719 -50.758  1.00 37.67 622 A 1 
ATOM 4730 C CB  . TYR A 0 622 . 11.156   -14.391 -49.389  1.00 37.67 622 A 1 
ATOM 4731 O O   . TYR A 0 622 . 12.526   -11.692 -50.100  1.00 37.67 622 A 1 
ATOM 4732 C CG  . TYR A 0 622 . 11.164   -15.418 -48.270  1.00 37.67 622 A 1 
ATOM 4733 C CD1 . TYR A 0 622 . 11.015   -16.790 -48.553  1.00 37.67 622 A 1 
ATOM 4734 C CD2 . TYR A 0 622 . 11.373   -14.993 -46.942  1.00 37.67 622 A 1 
ATOM 4735 C CE1 . TYR A 0 622 . 11.102   -17.735 -47.512  1.00 37.67 622 A 1 
ATOM 4736 C CE2 . TYR A 0 622 . 11.481   -15.936 -45.903  1.00 37.67 622 A 1 
ATOM 4737 O OH  . TYR A 0 622 . 11.510   -18.234 -45.208  1.00 37.67 622 A 1 
ATOM 4738 C CZ  . TYR A 0 622 . 11.354   -17.311 -46.190  1.00 37.67 622 A 1 
ATOM 4739 N N   . GLY A 0 623 . 12.076   -12.704 -52.059  1.00 38.79 623 A 1 
ATOM 4740 C CA  . GLY A 0 623 . 11.651   -11.502 -52.811  1.00 38.79 623 A 1 
ATOM 4741 C C   . GLY A 0 623 . 12.384   -11.303 -54.150  1.00 38.79 623 A 1 
ATOM 4742 O O   . GLY A 0 623 . 13.609   -11.295 -54.180  1.00 38.79 623 A 1 
ATOM 4743 N N   . LYS A 0 624 . 11.660   -11.181 -55.280  1.00 35.46 624 A 1 
ATOM 4744 C CA  . LYS A 0 624 . 12.268   -11.123 -56.632  1.00 35.46 624 A 1 
ATOM 4745 C C   . LYS A 0 624 . 11.409   -10.402 -57.688  1.00 35.46 624 A 1 
ATOM 4746 C CB  . LYS A 0 624 . 12.563   -12.567 -57.081  1.00 35.46 624 A 1 
ATOM 4747 O O   . LYS A 0 624 . 10.224   -10.700 -57.815  1.00 35.46 624 A 1 
ATOM 4748 C CG  . LYS A 0 624 . 13.270   -12.653 -58.442  1.00 35.46 624 A 1 
ATOM 4749 C CD  . LYS A 0 624 . 13.521   -14.115 -58.818  1.00 35.46 624 A 1 
ATOM 4750 C CE  . LYS A 0 624 . 14.183   -14.178 -60.196  1.00 35.46 624 A 1 
ATOM 4751 N NZ  . LYS A 0 624 . 14.410   -15.582 -60.613  1.00 35.46 624 A 1 
ATOM 4752 N N   . SER A 0 625 . 12.047   -9.560  -58.510  1.00 39.41 625 A 1 
ATOM 4753 C CA  . SER A 0 625 . 11.499   -8.852  -59.689  1.00 39.41 625 A 1 
ATOM 4754 C C   . SER A 0 625 . 12.289   -9.166  -60.987  1.00 39.41 625 A 1 
ATOM 4755 C CB  . SER A 0 625 . 11.486   -7.347  -59.390  1.00 39.41 625 A 1 
ATOM 4756 O O   . SER A 0 625 . 13.220   -9.976  -60.957  1.00 39.41 625 A 1 
ATOM 4757 O OG  . SER A 0 625 . 12.810   -6.900  -59.183  1.00 39.41 625 A 1 
ATOM 4758 N N   . VAL A 0 626 . 11.895   -8.599  -62.147  1.00 40.56 626 A 1 
ATOM 4759 C CA  . VAL A 0 626 . 12.502   -8.853  -63.481  1.00 40.56 626 A 1 
ATOM 4760 C C   . VAL A 0 626 . 12.374   -7.642  -64.435  1.00 40.56 626 A 1 
ATOM 4761 C CB  . VAL A 0 626 . 11.829   -10.071 -64.173  1.00 40.56 626 A 1 
ATOM 4762 O O   . VAL A 0 626 . 11.274   -7.123  -64.601  1.00 40.56 626 A 1 
ATOM 4763 C CG1 . VAL A 0 626 . 12.406   -10.357 -65.571  1.00 40.56 626 A 1 
ATOM 4764 C CG2 . VAL A 0 626 . 11.967   -11.382 -63.383  1.00 40.56 626 A 1 
ATOM 4765 N N   . GLY A 0 627 . 13.456   -7.296  -65.156  1.00 39.03 627 A 1 
ATOM 4766 C CA  . GLY A 0 627 . 13.462   -6.452  -66.378  1.00 39.03 627 A 1 
ATOM 4767 C C   . GLY A 0 627 . 14.398   -5.229  -66.301  1.00 39.03 627 A 1 
ATOM 4768 O O   . GLY A 0 627 . 14.507   -4.648  -65.232  1.00 39.03 627 A 1 
ATOM 4769 N N   . TYR A 0 628 . 15.110   -4.761  -67.345  1.00 37.40 628 A 1 
ATOM 4770 C CA  . TYR A 0 628 . 15.302   -5.161  -68.766  1.00 37.40 628 A 1 
ATOM 4771 C C   . TYR A 0 628 . 16.662   -4.578  -69.285  1.00 37.40 628 A 1 
ATOM 4772 C CB  . TYR A 0 628 . 14.106   -4.637  -69.589  1.00 37.40 628 A 1 
ATOM 4773 O O   . TYR A 0 628 . 17.336   -3.887  -68.535  1.00 37.40 628 A 1 
ATOM 4774 C CG  . TYR A 0 628 . 12.908   -5.567  -69.592  1.00 37.40 628 A 1 
ATOM 4775 C CD1 . TYR A 0 628 . 12.983   -6.798  -70.276  1.00 37.40 628 A 1 
ATOM 4776 C CD2 . TYR A 0 628 . 11.727   -5.214  -68.910  1.00 37.40 628 A 1 
ATOM 4777 C CE1 . TYR A 0 628 . 11.890   -7.685  -70.256  1.00 37.40 628 A 1 
ATOM 4778 C CE2 . TYR A 0 628 . 10.635   -6.103  -68.881  1.00 37.40 628 A 1 
ATOM 4779 O OH  . TYR A 0 628 . 9.672    -8.209  -69.525  1.00 37.40 628 A 1 
ATOM 4780 C CZ  . TYR A 0 628 . 10.717   -7.342  -69.553  1.00 37.40 628 A 1 
ATOM 4781 N N   . GLY A 0 629 . 17.192   -4.786  -70.508  1.00 38.66 629 A 1 
ATOM 4782 C CA  . GLY A 0 629 . 16.635   -5.448  -71.705  1.00 38.66 629 A 1 
ATOM 4783 C C   . GLY A 0 629 . 17.611   -5.914  -72.821  1.00 38.66 629 A 1 
ATOM 4784 O O   . GLY A 0 629 . 17.231   -6.851  -73.513  1.00 38.66 629 A 1 
ATOM 4785 N N   . LYS A 0 630 . 18.850   -5.374  -72.946  1.00 36.69 630 A 1 
ATOM 4786 C CA  . LYS A 0 630 . 19.972   -5.814  -73.849  1.00 36.69 630 A 1 
ATOM 4787 C C   . LYS A 0 630 . 19.813   -5.621  -75.384  1.00 36.69 630 A 1 
ATOM 4788 C CB  . LYS A 0 630 . 20.269   -7.301  -73.532  1.00 36.69 630 A 1 
ATOM 4789 O O   . LYS A 0 630 . 18.883   -6.153  -75.967  1.00 36.69 630 A 1 
ATOM 4790 C CG  . LYS A 0 630 . 21.465   -7.961  -74.241  1.00 36.69 630 A 1 
ATOM 4791 C CD  . LYS A 0 630 . 21.364   -9.483  -74.042  1.00 36.69 630 A 1 
ATOM 4792 C CE  . LYS A 0 630 . 22.577   -10.218 -74.619  1.00 36.69 630 A 1 
ATOM 4793 N NZ  . LYS A 0 630 . 22.429   -11.688 -74.475  1.00 36.69 630 A 1 
ATOM 4794 N N   . GLN A 0 631 . 20.816   -5.021  -76.060  1.00 39.75 631 A 1 
ATOM 4795 C CA  . GLN A 0 631 . 21.341   -5.371  -77.417  1.00 39.75 631 A 1 
ATOM 4796 C C   . GLN A 0 631 . 22.503   -4.425  -77.826  1.00 39.75 631 A 1 
ATOM 4797 C CB  . GLN A 0 631 . 20.239   -5.365  -78.507  1.00 39.75 631 A 1 
ATOM 4798 O O   . GLN A 0 631 . 22.546   -3.306  -77.338  1.00 39.75 631 A 1 
ATOM 4799 C CG  . GLN A 0 631 . 20.005   -6.809  -78.993  1.00 39.75 631 A 1 
ATOM 4800 C CD  . GLN A 0 631 . 18.784   -6.990  -79.887  1.00 39.75 631 A 1 
ATOM 4801 N NE2 . GLN A 0 631 . 18.668   -6.281  -80.989  1.00 39.75 631 A 1 
ATOM 4802 O OE1 . GLN A 0 631 . 17.937   -7.830  -79.646  1.00 39.75 631 A 1 
ATOM 4803 N N   . SER A 0 632 . 23.474   -4.765  -78.690  1.00 36.96 632 A 1 
ATOM 4804 C CA  . SER A 0 632 . 23.702   -5.964  -79.534  1.00 36.96 632 A 1 
ATOM 4805 C C   . SER A 0 632 . 25.207   -6.364  -79.562  1.00 36.96 632 A 1 
ATOM 4806 C CB  . SER A 0 632 . 23.146   -5.705  -80.943  1.00 36.96 632 A 1 
ATOM 4807 O O   . SER A 0 632 . 25.879   -6.157  -78.556  1.00 36.96 632 A 1 
ATOM 4808 O OG  . SER A 0 632 . 23.879   -4.701  -81.609  1.00 36.96 632 A 1 
ATOM 4809 N N   . SER A 0 633 . 25.743   -6.985  -80.631  1.00 37.81 633 A 1 
ATOM 4810 C CA  . SER A 0 633 . 27.141   -7.487  -80.678  1.00 37.81 633 A 1 
ATOM 4811 C C   . SER A 0 633 . 27.674   -7.842  -82.085  1.00 37.81 633 A 1 
ATOM 4812 C CB  . SER A 0 633 . 27.242   -8.768  -79.834  1.00 37.81 633 A 1 
ATOM 4813 O O   . SER A 0 633 . 26.960   -8.489  -82.848  1.00 37.81 633 A 1 
ATOM 4814 O OG  . SER A 0 633 . 26.317   -9.742  -80.292  1.00 37.81 633 A 1 
ATOM 4815 N N   . ALA A 0 634 . 28.956   -7.552  -82.362  1.00 40.16 634 A 1 
ATOM 4816 C CA  . ALA A 0 634 . 29.780   -8.044  -83.488  1.00 40.16 634 A 1 
ATOM 4817 C C   . ALA A 0 634 . 31.246   -8.199  -82.980  1.00 40.16 634 A 1 
ATOM 4818 C CB  . ALA A 0 634 . 29.658   -7.028  -84.637  1.00 40.16 634 A 1 
ATOM 4819 O O   . ALA A 0 634 . 31.698   -7.316  -82.260  1.00 40.16 634 A 1 
ATOM 4820 N N   . GLN A 0 635 . 31.969   -9.334  -83.080  1.00 39.23 635 A 1 
ATOM 4821 C CA  . GLN A 0 635 . 32.452   -10.110 -84.254  1.00 39.23 635 A 1 
ATOM 4822 C C   . GLN A 0 635 . 33.748   -9.493  -84.852  1.00 39.23 635 A 1 
ATOM 4823 C CB  . GLN A 0 635 . 31.317   -10.323 -85.277  1.00 39.23 635 A 1 
ATOM 4824 O O   . GLN A 0 635 . 33.751   -8.300  -85.116  1.00 39.23 635 A 1 
ATOM 4825 C CG  . GLN A 0 635 . 31.677   -11.246 -86.446  1.00 39.23 635 A 1 
ATOM 4826 C CD  . GLN A 0 635 . 30.540   -11.431 -87.446  1.00 39.23 635 A 1 
ATOM 4827 N NE2 . GLN A 0 635 . 30.830   -11.875 -88.649  1.00 39.23 635 A 1 
ATOM 4828 O OE1 . GLN A 0 635 . 29.375   -11.208 -87.176  1.00 39.23 635 A 1 
ATOM 4829 N N   . ALA A 0 636 . 34.878   -10.185 -85.111  1.00 37.78 636 A 1 
ATOM 4830 C CA  . ALA A 0 636 . 35.278   -11.611 -85.025  1.00 37.78 636 A 1 
ATOM 4831 C C   . ALA A 0 636 . 36.822   -11.747 -84.809  1.00 37.78 636 A 1 
ATOM 4832 C CB  . ALA A 0 636 . 34.879   -12.296 -86.346  1.00 37.78 636 A 1 
ATOM 4833 O O   . ALA A 0 636 . 37.573   -10.935 -85.331  1.00 37.78 636 A 1 
ATOM 4834 N N   . SER A 0 637 . 37.313   -12.671 -83.962  1.00 37.86 637 A 1 
ATOM 4835 C CA  . SER A 0 637 . 37.953   -13.980 -84.300  1.00 37.86 637 A 1 
ATOM 4836 C C   . SER A 0 637 . 39.454   -13.974 -84.685  1.00 37.86 637 A 1 
ATOM 4837 C CB  . SER A 0 637 . 37.154   -14.823 -85.301  1.00 37.86 637 A 1 
ATOM 4838 O O   . SER A 0 637 . 39.961   -13.034 -85.278  1.00 37.86 637 A 1 
ATOM 4839 O OG  . SER A 0 637 . 35.809   -14.979 -84.887  1.00 37.86 637 A 1 
ATOM 4840 N N   . ALA A 0 638 . 40.179   -15.052 -84.334  1.00 35.53 638 A 1 
ATOM 4841 C CA  . ALA A 0 638 . 41.652   -15.127 -84.359  1.00 35.53 638 A 1 
ATOM 4842 C C   . ALA A 0 638 . 42.255   -16.002 -85.488  1.00 35.53 638 A 1 
ATOM 4843 C CB  . ALA A 0 638 . 42.115   -15.621 -82.981  1.00 35.53 638 A 1 
ATOM 4844 O O   . ALA A 0 638 . 41.622   -16.944 -85.967  1.00 35.53 638 A 1 
ATOM 4845 N N   . GLY A 0 639 . 43.520   -15.729 -85.849  1.00 39.72 639 A 1 
ATOM 4846 C CA  . GLY A 0 639 . 44.340   -16.475 -86.826  1.00 39.72 639 A 1 
ATOM 4847 C C   . GLY A 0 639 . 45.552   -17.196 -86.203  1.00 39.72 639 A 1 
ATOM 4848 O O   . GLY A 0 639 . 45.913   -16.943 -85.056  1.00 39.72 639 A 1 
ATOM 4849 N N   . LYS A 0 640 . 46.171   -18.142 -86.932  1.00 37.38 640 A 1 
ATOM 4850 C CA  . LYS A 0 640 . 47.156   -19.107 -86.388  1.00 37.38 640 A 1 
ATOM 4851 C C   . LYS A 0 640 . 48.634   -18.800 -86.680  1.00 37.38 640 A 1 
ATOM 4852 C CB  . LYS A 0 640 . 46.837   -20.534 -86.873  1.00 37.38 640 A 1 
ATOM 4853 O O   . LYS A 0 640 . 48.994   -18.236 -87.703  1.00 37.38 640 A 1 
ATOM 4854 C CG  . LYS A 0 640 . 45.776   -21.248 -86.024  1.00 37.38 640 A 1 
ATOM 4855 C CD  . LYS A 0 640 . 45.572   -22.676 -86.554  1.00 37.38 640 A 1 
ATOM 4856 C CE  . LYS A 0 640 . 44.561   -23.449 -85.700  1.00 37.38 640 A 1 
ATOM 4857 N NZ  . LYS A 0 640 . 44.279   -24.791 -86.272  1.00 37.38 640 A 1 
ATOM 4858 N N   . ARG A 0 641 . 49.464   -19.336 -85.773  1.00 35.54 641 A 1 
ATOM 4859 C CA  . ARG A 0 641 . 50.926   -19.552 -85.828  1.00 35.54 641 A 1 
ATOM 4860 C C   . ARG A 0 641 . 51.447   -20.041 -87.193  1.00 35.54 641 A 1 
ATOM 4861 C CB  . ARG A 0 641 . 51.286   -20.666 -84.817  1.00 35.54 641 A 1 
ATOM 4862 O O   . ARG A 0 641 . 50.832   -20.917 -87.797  1.00 35.54 641 A 1 
ATOM 4863 C CG  . ARG A 0 641 . 50.848   -20.440 -83.359  1.00 35.54 641 A 1 
ATOM 4864 C CD  . ARG A 0 641 . 51.032   -21.731 -82.542  1.00 35.54 641 A 1 
ATOM 4865 N NE  . ARG A 0 641 . 50.594   -21.554 -81.142  1.00 35.54 641 A 1 
ATOM 4866 N NH1 . ARG A 0 641 . 50.428   -23.773 -80.540  1.00 35.54 641 A 1 
ATOM 4867 N NH2 . ARG A 0 641 . 49.986   -22.187 -79.040  1.00 35.54 641 A 1 
ATOM 4868 C CZ  . ARG A 0 641 . 50.338   -22.503 -80.254  1.00 35.54 641 A 1 
ATOM 4869 N N   . GLY A 0 642 . 52.668   -19.628 -87.540  1.00 38.76 642 A 1 
ATOM 4870 C CA  . GLY A 0 642 . 53.544   -20.276 -88.525  1.00 38.76 642 A 1 
ATOM 4871 C C   . GLY A 0 642 . 54.989   -20.337 -88.007  1.00 38.76 642 A 1 
ATOM 4872 O O   . GLY A 0 642 . 55.415   -19.441 -87.285  1.00 38.76 642 A 1 
ATOM 4873 N N   . TYR A 0 643 . 55.721   -21.404 -88.335  1.00 30.12 643 A 1 
ATOM 4874 C CA  . TYR A 0 643 . 57.122   -21.648 -87.950  1.00 30.12 643 A 1 
ATOM 4875 C C   . TYR A 0 643 . 57.865   -22.161 -89.193  1.00 30.12 643 A 1 
ATOM 4876 C CB  . TYR A 0 643 . 57.188   -22.707 -86.822  1.00 30.12 643 A 1 
ATOM 4877 O O   . TYR A 0 643 . 57.330   -23.017 -89.896  1.00 30.12 643 A 1 
ATOM 4878 C CG  . TYR A 0 643 . 57.855   -22.298 -85.517  1.00 30.12 643 A 1 
ATOM 4879 C CD1 . TYR A 0 643 . 59.194   -22.656 -85.253  1.00 30.12 643 A 1 
ATOM 4880 C CD2 . TYR A 0 643 . 57.100   -21.649 -84.520  1.00 30.12 643 A 1 
ATOM 4881 C CE1 . TYR A 0 643 . 59.765   -22.386 -83.992  1.00 30.12 643 A 1 
ATOM 4882 C CE2 . TYR A 0 643 . 57.666   -21.378 -83.257  1.00 30.12 643 A 1 
ATOM 4883 O OH  . TYR A 0 643 . 59.551   -21.519 -81.769  1.00 30.12 643 A 1 
ATOM 4884 C CZ  . TYR A 0 643 . 59.000   -21.756 -82.988  1.00 30.12 643 A 1 
ATOM 4885 N N   . GLY A 0 644 . 59.082   -21.685 -89.460  1.00 36.39 644 A 1 
ATOM 4886 C CA  . GLY A 0 644 . 59.901   -22.176 -90.575  1.00 36.39 644 A 1 
ATOM 4887 C C   . GLY A 0 644 . 61.129   -21.304 -90.828  1.00 36.39 644 A 1 
ATOM 4888 O O   . GLY A 0 644 . 61.028   -20.082 -90.805  1.00 36.39 644 A 1 
ATOM 4889 N N   . ALA A 0 645 . 62.285   -21.927 -91.056  1.00 31.97 645 A 1 
ATOM 4890 C CA  . ALA A 0 645 . 63.558   -21.248 -91.291  1.00 31.97 645 A 1 
ATOM 4891 C C   . ALA A 0 645 . 64.366   -21.965 -92.379  1.00 31.97 645 A 1 
ATOM 4892 C CB  . ALA A 0 645 . 64.350   -21.236 -89.974  1.00 31.97 645 A 1 
ATOM 4893 O O   . ALA A 0 645 . 64.370   -23.195 -92.394  1.00 31.97 645 A 1 
ATOM 4894 N N   . HIS A 0 646 . 65.090   -21.212 -93.218  1.00 34.96 646 A 1 
ATOM 4895 C CA  . HIS A 0 646 . 66.386   -21.612 -93.791  1.00 34.96 646 A 1 
ATOM 4896 C C   . HIS A 0 646 . 67.066   -20.450 -94.545  1.00 34.96 646 A 1 
ATOM 4897 C CB  . HIS A 0 646 . 66.254   -22.790 -94.781  1.00 34.96 646 A 1 
ATOM 4898 O O   . HIS A 0 646 . 66.369   -19.623 -95.120  1.00 34.96 646 A 1 
ATOM 4899 C CG  . HIS A 0 646 . 67.385   -23.787 -94.667  1.00 34.96 646 A 1 
ATOM 4900 C CD2 . HIS A 0 646 . 67.246   -25.145 -94.587  1.00 34.96 646 A 1 
ATOM 4901 N ND1 . HIS A 0 646 . 68.743   -23.530 -94.657  1.00 34.96 646 A 1 
ATOM 4902 C CE1 . HIS A 0 646 . 69.400   -24.695 -94.580  1.00 34.96 646 A 1 
ATOM 4903 N NE2 . HIS A 0 646 . 68.525   -25.710 -94.556  1.00 34.96 646 A 1 
ATOM 4904 N N   . GLN A 0 647 . 68.401   -20.526 -94.652  1.00 35.84 647 A 1 
ATOM 4905 C CA  . GLN A 0 647 . 69.242   -20.049 -95.771  1.00 35.84 647 A 1 
ATOM 4906 C C   . GLN A 0 647 . 69.451   -18.529 -95.959  1.00 35.84 647 A 1 
ATOM 4907 C CB  . GLN A 0 647 . 68.815   -20.732 -97.101  1.00 35.84 647 A 1 
ATOM 4908 O O   . GLN A 0 647 . 68.516   -17.746 -95.866  1.00 35.84 647 A 1 
ATOM 4909 C CG  . GLN A 0 647 . 69.607   -21.998 -97.482  1.00 35.84 647 A 1 
ATOM 4910 C CD  . GLN A 0 647 . 68.780   -22.994 -98.293  1.00 35.84 647 A 1 
ATOM 4911 N NE2 . GLN A 0 647 . 68.328   -24.088 -97.719  1.00 35.84 647 A 1 
ATOM 4912 O OE1 . GLN A 0 647 . 68.509   -22.812 -99.466  1.00 35.84 647 A 1 
ATOM 4913 N N   . ASP A 0 648 . 70.623   -18.037 -96.387  1.00 32.44 648 A 1 
ATOM 4914 C CA  . ASP A 0 648 . 72.031   -18.336 -96.015  1.00 32.44 648 A 1 
ATOM 4915 C C   . ASP A 0 648 . 72.951   -17.314 -96.732  1.00 32.44 648 A 1 
ATOM 4916 C CB  . ASP A 0 648 . 72.522   -19.755 -96.415  1.00 32.44 648 A 1 
ATOM 4917 O O   . ASP A 0 648 . 73.087   -17.370 -97.952  1.00 32.44 648 A 1 
ATOM 4918 C CG  . ASP A 0 648 . 72.588   -20.739 -95.238  1.00 32.44 648 A 1 
ATOM 4919 O OD1 . ASP A 0 648 . 73.062   -20.317 -94.161  1.00 32.44 648 A 1 
ATOM 4920 O OD2 . ASP A 0 648 . 72.101   -21.883 -95.395  1.00 32.44 648 A 1 
ATOM 4921 N N   . ALA A 0 649 . 73.597   -16.389 -96.006  1.00 37.00 649 A 1 
ATOM 4922 C CA  . ALA A 0 649 . 74.737   -15.581 -96.484  1.00 37.00 649 A 1 
ATOM 4923 C C   . ALA A 0 649 . 75.411   -14.836 -95.312  1.00 37.00 649 A 1 
ATOM 4924 C CB  . ALA A 0 649 . 74.292   -14.561 -97.545  1.00 37.00 649 A 1 
ATOM 4925 O O   . ALA A 0 649 . 74.735   -14.372 -94.396  1.00 37.00 649 A 1 
ATOM 4926 N N   . GLN A 0 650 . 76.743   -14.704 -95.323  1.00 32.48 650 A 1 
ATOM 4927 C CA  . GLN A 0 650 . 77.531   -14.216 -94.178  1.00 32.48 650 A 1 
ATOM 4928 C C   . GLN A 0 650 . 78.220   -12.870 -94.458  1.00 32.48 650 A 1 
ATOM 4929 C CB  . GLN A 0 650 . 78.611   -15.255 -93.834  1.00 32.48 650 A 1 
ATOM 4930 O O   . GLN A 0 650 . 78.895   -12.729 -95.474  1.00 32.48 650 A 1 
ATOM 4931 C CG  . GLN A 0 650 . 78.066   -16.620 -93.379  1.00 32.48 650 A 1 
ATOM 4932 C CD  . GLN A 0 650 . 79.151   -17.696 -93.356  1.00 32.48 650 A 1 
ATOM 4933 N NE2 . GLN A 0 650 . 78.998   -18.735 -92.569  1.00 32.48 650 A 1 
ATOM 4934 O OE1 . GLN A 0 650 . 80.153   -17.642 -94.047  1.00 32.48 650 A 1 
ATOM 4935 N N   . ALA A 0 651 . 78.141   -11.921 -93.515  1.00 29.85 651 A 1 
ATOM 4936 C CA  . ALA A 0 651 . 78.929   -10.678 -93.537  1.00 29.85 651 A 1 
ATOM 4937 C C   . ALA A 0 651 . 79.162   -10.084 -92.126  1.00 29.85 651 A 1 
ATOM 4938 C CB  . ALA A 0 651 . 78.266   -9.676  -94.496  1.00 29.85 651 A 1 
ATOM 4939 O O   . ALA A 0 651 . 78.874   -8.917  -91.871  1.00 29.85 651 A 1 
ATOM 4940 N N   . SER A 0 652 . 79.664   -10.879 -91.174  1.00 34.11 652 A 1 
ATOM 4941 C CA  . SER A 0 652 . 80.030   -10.375 -89.840  1.00 34.11 652 A 1 
ATOM 4942 C C   . SER A 0 652 . 81.486   -9.897  -89.777  1.00 34.11 652 A 1 
ATOM 4943 C CB  . SER A 0 652 . 79.767   -11.445 -88.769  1.00 34.11 652 A 1 
ATOM 4944 O O   . SER A 0 652 . 82.372   -10.604 -90.259  1.00 34.11 652 A 1 
ATOM 4945 O OG  . SER A 0 652 . 80.564   -12.605 -88.949  1.00 34.11 652 A 1 
ATOM 4946 N N   . ARG A 0 653 . 81.743   -8.757  -89.103  1.00 35.71 653 A 1 
ATOM 4947 C CA  . ARG A 0 653 . 82.748   -8.618  -88.014  1.00 35.71 653 A 1 
ATOM 4948 C C   . ARG A 0 653 . 82.938   -7.180  -87.494  1.00 35.71 653 A 1 
ATOM 4949 C CB  . ARG A 0 653 . 84.129   -9.186  -88.415  1.00 35.71 653 A 1 
ATOM 4950 O O   . ARG A 0 653 . 82.974   -6.235  -88.265  1.00 35.71 653 A 1 
ATOM 4951 C CG  . ARG A 0 653 . 84.265   -10.629 -87.895  1.00 35.71 653 A 1 
ATOM 4952 C CD  . ARG A 0 653 . 85.362   -11.408 -88.622  1.00 35.71 653 A 1 
ATOM 4953 N NE  . ARG A 0 653 . 85.220   -12.855 -88.368  1.00 35.71 653 A 1 
ATOM 4954 N NH1 . ARG A 0 653 . 87.360   -13.507 -88.881  1.00 35.71 653 A 1 
ATOM 4955 N NH2 . ARG A 0 653 . 85.844   -15.042 -88.315  1.00 35.71 653 A 1 
ATOM 4956 C CZ  . ARG A 0 653 . 86.139   -13.789 -88.520  1.00 35.71 653 A 1 
ATOM 4957 N N   . ASN A 0 654 . 83.203   -7.113  -86.184  1.00 35.57 654 A 1 
ATOM 4958 C CA  . ASN A 0 654 . 83.833   -6.035  -85.399  1.00 35.57 654 A 1 
ATOM 4959 C C   . ASN A 0 654 . 83.033   -4.716  -85.252  1.00 35.57 654 A 1 
ATOM 4960 C CB  . ASN A 0 654 . 85.274   -5.824  -85.903  1.00 35.57 654 A 1 
ATOM 4961 O O   . ASN A 0 654 . 82.937   -3.929  -86.182  1.00 35.57 654 A 1 
ATOM 4962 C CG  . ASN A 0 654 . 86.115   -7.092  -85.978  1.00 35.57 654 A 1 
ATOM 4963 N ND2 . ASN A 0 654 . 87.264   -7.017  -86.604  1.00 35.57 654 A 1 
ATOM 4964 O OD1 . ASN A 0 654 . 85.765   -8.164  -85.505  1.00 35.57 654 A 1 
ATOM 4965 N N   . HIS A 0 655 . 82.347   -4.471  -84.128  1.00 35.66 655 A 1 
ATOM 4966 C CA  . HIS A 0 655 . 82.865   -4.060  -82.798  1.00 35.66 655 A 1 
ATOM 4967 C C   . HIS A 0 655 . 83.297   -2.583  -82.669  1.00 35.66 655 A 1 
ATOM 4968 C CB  . HIS A 0 655 . 83.935   -4.980  -82.162  1.00 35.66 655 A 1 
ATOM 4969 O O   . HIS A 0 655 . 84.469   -2.251  -82.815  1.00 35.66 655 A 1 
ATOM 4970 C CG  . HIS A 0 655 . 83.443   -6.126  -81.314  1.00 35.66 655 A 1 
ATOM 4971 C CD2 . HIS A 0 655 . 84.205   -6.781  -80.383  1.00 35.66 655 A 1 
ATOM 4972 N ND1 . HIS A 0 655 . 82.152   -6.593  -81.174  1.00 35.66 655 A 1 
ATOM 4973 C CE1 . HIS A 0 655 . 82.145   -7.503  -80.184  1.00 35.66 655 A 1 
ATOM 4974 N NE2 . HIS A 0 655 . 83.377   -7.656  -79.680  1.00 35.66 655 A 1 
ATOM 4975 N N   . ALA A 0 656 . 82.358   -1.750  -82.215  1.00 36.00 656 A 1 
ATOM 4976 C CA  . ALA A 0 656 . 82.554   -0.733  -81.175  1.00 36.00 656 A 1 
ATOM 4977 C C   . ALA A 0 656 . 81.177   -0.450  -80.539  1.00 36.00 656 A 1 
ATOM 4978 C CB  . ALA A 0 656 . 83.174   0.539   -81.765  1.00 36.00 656 A 1 
ATOM 4979 O O   . ALA A 0 656 . 80.179   -0.456  -81.256  1.00 36.00 656 A 1 
ATOM 4980 N N   . ALA A 0 657 . 81.094   -0.249  -79.220  1.00 31.74 657 A 1 
ATOM 4981 C CA  . ALA A 0 657 . 79.817   -0.076  -78.518  1.00 31.74 657 A 1 
ATOM 4982 C C   . ALA A 0 657 . 79.709   1.313   -77.875  1.00 31.74 657 A 1 
ATOM 4983 C CB  . ALA A 0 657 . 79.656   -1.200  -77.484  1.00 31.74 657 A 1 
ATOM 4984 O O   . ALA A 0 657 . 80.560   1.683   -77.067  1.00 31.74 657 A 1 
ATOM 4985 N N   . ALA A 0 658 . 78.639   2.047   -78.192  1.00 39.11 658 A 1 
ATOM 4986 C CA  . ALA A 0 658 . 78.262   3.278   -77.505  1.00 39.11 658 A 1 
ATOM 4987 C C   . ALA A 0 658 . 76.732   3.458   -77.490  1.00 39.11 658 A 1 
ATOM 4988 C CB  . ALA A 0 658 . 78.973   4.475   -78.146  1.00 39.11 658 A 1 
ATOM 4989 O O   . ALA A 0 658 . 76.085   3.518   -78.529  1.00 39.11 658 A 1 
ATOM 4990 N N   . ARG A 0 659 . 76.216   3.516   -76.258  1.00 38.69 659 A 1 
ATOM 4991 C CA  . ARG A 0 659 . 74.922   4.030   -75.765  1.00 38.69 659 A 1 
ATOM 4992 C C   . ARG A 0 659 . 74.309   5.158   -76.626  1.00 38.69 659 A 1 
ATOM 4993 C CB  . ARG A 0 659 . 75.276   4.564   -74.366  1.00 38.69 659 A 1 
ATOM 4994 O O   . ARG A 0 659 . 75.062   6.008   -77.082  1.00 38.69 659 A 1 
ATOM 4995 C CG  . ARG A 0 659 . 75.419   3.435   -73.335  1.00 38.69 659 A 1 
ATOM 4996 C CD  . ARG A 0 659 . 76.139   3.964   -72.093  1.00 38.69 659 A 1 
ATOM 4997 N NE  . ARG A 0 659 . 76.001   3.040   -70.955  1.00 38.69 659 A 1 
ATOM 4998 N NH1 . ARG A 0 659 . 77.677   3.914   -69.646  1.00 38.69 659 A 1 
ATOM 4999 N NH2 . ARG A 0 659 . 76.342   2.328   -68.823  1.00 38.69 659 A 1 
ATOM 5000 C CZ  . ARG A 0 659 . 76.676   3.095   -69.821  1.00 38.69 659 A 1 
ATOM 5001 N N   . SER A 0 660 . 73.004   5.165   -76.928  1.00 36.14 660 A 1
[truncated: 66,921 more chars]
